# Supplementary material for: A New MRI-Based Model of Heart Function with Coupled Hemodynamics and Application to Normal and Diseased Canine Left Ventricles
Source: Front Bioeng Biotechnol. 2015 Sep 23;3:140. doi: 10.3389/fbioe.2015.00140 (PMC4585083; doi:10.3389/fbioe.2015.00140)
Supplement: Supplementary file 2 [file Data_Sheet_2.ZIP › Case1_Normal_SR_Diastole/elems/case1_diastole_time_0.0000.csv]

1	2	3
3	4	1
5	6	7
8	3	2
8	2	5
8	5	7
8	9	10
8	10	4
8	4	3
9	11	10
6	12	7
8	7	12
8	12	13
9	8	13
9	13	14
9	14	11
15	16	17
17	18	15
19	20	21
22	17	16
22	16	19
22	19	21
22	23	24
22	24	18
22	18	17
25	24	23
25	23	2
25	2	1
25	1	4
25	4	26
25	26	27
26	28	29
26	29	27
28	30	29
20	31	21
22	21	31
22	31	32
22	32	33
23	22	33
6	23	33
5	23	6
5	2	23
26	4	10
34	28	26
10	34	26
11	34	10
35	30	28
35	28	34
36	33	32
36	32	37
33	36	38
12	33	38
6	33	12
39	12	38
13	12	39
40	13	39
14	13	40
14	40	41
14	41	11
11	41	42
11	42	34
34	42	35
37	43	36
38	36	43
38	43	44
39	38	44
39	44	45
40	39	45
40	45	46
40	46	41
47	48	49
49	50	51
49	51	47
50	52	53
50	53	51
52	54	55
52	55	53
54	56	57
54	57	55
56	58	59
56	59	57
58	60	59
48	61	49
50	49	61
50	61	62
50	62	63
52	50	63
64	52	63
54	52	64
16	54	64
15	54	16
65	56	54
15	65	54
18	65	15
58	56	65
66	58	65
66	67	68
66	68	60
66	60	58
67	69	70
67	70	68
69	71	72
69	72	70
71	73	72
74	63	62
74	62	75
64	63	74
20	64	74
19	64	20
19	16	64
65	18	24
65	25	66
24	25	65
66	27	67
25	27	66
67	29	69
27	29	67
76	71	69
29	76	69
30	76	29
77	73	71
77	71	76
78	74	75
78	75	79
74	78	80
31	74	80
20	74	31
32	31	80
35	76	30
81	76	35
82	77	76
82	76	81
83	78	79
83	79	84
80	78	83
85	80	83
85	32	80
37	32	85
86	42	41
42	86	87
42	87	35
35	87	88
35	88	81
81	88	82
89	83	84
89	84	90
85	83	89
91	85	89
85	91	92
43	85	92
37	85	43
93	43	92
44	43	93
94	44	93
45	44	94
95	46	45
94	95	45
96	95	94
95	97	86
95	86	41
95	41	46
86	97	87
90	98	89
91	89	98
91	98	99
92	91	99
92	99	100
93	92	100
93	100	101
94	93	101
94	101	102
94	102	96
103	104	105
105	106	107
105	107	103
106	108	109
106	109	107
108	110	111
108	111	109
110	112	113
110	113	111
112	114	115
112	115	113
114	116	117
114	117	115
116	118	117
119	120	121
122	105	104
122	104	119
122	119	121
106	105	122
123	106	122
108	106	123
124	108	123
110	108	124
125	110	124
112	110	125
126	112	125
114	112	126
127	114	126
116	114	127
128	116	127
128	129	130
128	130	118
128	118	116
129	131	130
132	121	120
132	120	133
122	121	132
134	122	132
123	122	134
48	123	134
47	123	48
123	51	124
47	51	123
124	53	125
51	53	124
125	55	126
53	55	125
126	57	127
55	57	126
127	59	128
57	59	127
135	129	128
59	135	128
60	135	59
135	136	137
135	137	131
135	131	129
136	138	139
136	139	137
138	140	139
133	141	132
134	132	141
134	141	142
134	142	143
134	143	144
61	134	144
48	134	61
62	61	144
135	60	68
135	70	136
68	70	135
136	72	138
70	72	136
73	145	146
73	146	72
72	146	140
72	140	138
145	147	146
148	143	142
148	142	149
144	143	148
150	144	148
150	62	144
75	62	150
77	145	73
151	145	77
152	147	145
152	145	151
149	153	148
150	148	153
150	153	154
150	154	155
155	75	150
79	75	155
82	151	77
156	151	82
157	152	151
157	151	156
158	155	154
158	154	159
158	79	155
84	79	158
160	88	87
88	160	161
88	161	82
82	161	162
82	162	156
156	162	157
159	163	158
164	90	84
158	164	84
163	164	158
165	95	96
166	95	165
95	166	167
97	95	167
167	168	160
167	160	87
167	87	97
160	168	161
169	98	90
169	90	164
99	98	169
170	99	169
171	99	170
172	99	171
100	99	172
173	101	100
172	173	100
174	173	172
101	173	175
102	101	175
165	96	102
165	102	175
170	176	171
172	171	176
172	176	177
172	177	174
178	179	180
180	181	182
180	182	178
181	183	184
181	184	182
183	185	186
183	186	184
185	187	188
185	188	186
187	189	190
187	190	188
189	191	192
189	192	190
191	193	194
191	194	192
193	195	194
196	197	198
199	180	179
199	179	196
199	196	198
181	180	199
104	181	199
103	181	104
181	107	183
103	107	181
183	109	185
107	109	183
185	111	187
109	111	185
187	113	189
111	113	187
189	115	191
113	115	189
191	117	193
115	117	191
118	200	201
118	201	117
117	201	195
117	195	193
200	202	203
200	203	201
202	204	203
205	198	197
205	197	206
199	198	205
120	199	205
119	199	120
119	104	199
200	118	130
207	202	200
130	207	200
131	207	130
207	208	209
207	209	204
207	204	202
208	210	211
208	211	209
210	212	211
213	205	206
213	206	214
213	120	205
133	120	213
207	131	137
207	139	208
137	139	207
215	210	208
139	215	208
140	215	139
216	212	210
216	210	215
217	213	214
217	214	218
213	217	219
141	213	219
133	213	141
142	141	219
215	140	146
147	220	221
147	221	146
146	221	216
146	216	215
220	222	221
223	217	218
223	218	224
219	217	223
225	219	223
225	142	219
149	142	225
152	220	147
226	220	152
227	222	220
227	220	226
228	229	230
231	223	224
231	224	228
231	228	230
225	223	231
232	225	231
225	232	233
153	225	233
149	225	153
154	153	233
157	226	152
234	226	157
235	227	226
235	226	234
229	236	230
231	230	236
231	236	237
231	237	238
232	231	238
239	232	238
233	232	239
240	233	239
240	154	233
159	154	240
241	162	161
162	241	242
162	242	157
157	242	243
157	243	234
234	243	235
237	244	238
239	238	244
239	244	245
239	245	246
240	239	246
247	240	246
240	247	248
163	240	248
159	240	163
164	163	248
249	166	165
250	167	166
249	250	166
251	250	249
167	250	252
168	167	252
252	253	241
252	241	161
252	161	168
241	253	242
245	254	246
247	246	254
247	254	255
247	255	256
248	247	256
257	248	256
248	257	258
169	248	258
164	248	169
170	169	258
259	173	174
260	175	173
259	260	173
261	260	259
260	262	249
260	249	165
260	165	175
249	262	251
255	263	256
257	256	263
257	263	264
258	257	264
258	264	265
266	176	170
266	170	258
266	258	265
176	266	267
177	176	267
267	268	259
267	259	174
267	174	177
259	268	261
269	270	271
271	272	273
271	273	269
272	274	275
272	275	273
274	276	277
274	277	275
276	278	279
276	279	277
278	280	279
281	282	283
283	284	285
283	285	281
284	286	287
284	287	285
286	288	289
286	289	287
288	290	289
291	271	270
291	270	292
272	271	291
179	272	291
178	272	179
272	182	274
178	182	272
274	184	276
182	184	274
276	186	278
184	186	276
186	188	293
280	186	293
278	186	280
293	188	190
283	293	190
282	293	283
283	192	284
190	192	283
284	194	286
192	194	284
294	288	286
194	294	286
195	294	194
294	295	296
294	296	290
294	290	288
295	297	296
298	299	300
292	298	300
292	300	291
291	300	197
291	197	196
196	179	291
294	195	201
294	203	295
201	203	294
204	301	302
204	302	203
203	302	297
203	297	295
301	303	304
301	304	302
303	305	304
306	300	299
306	299	307
306	197	300
206	197	306
301	204	209
301	211	303
209	211	301
212	308	309
212	309	211
211	309	305
211	305	303
308	310	309
311	312	313
314	306	307
314	307	311
314	311	313
314	206	306
214	206	314
216	308	212
315	308	216
316	310	308
316	308	315
317	313	312
317	312	318
314	313	317
319	314	317
319	214	314
218	214	319
315	216	221
320	316	315
320	315	221
320	221	222
321	317	318
321	318	322
319	317	321
323	319	321
323	218	319
224	218	323
222	227	324
320	222	324
325	326	327
328	321	322
328	322	325
328	325	327
323	321	328
229	323	328
228	323	229
228	224	323
227	235	329
324	227	329
326	330	327
328	327	330
328	330	331
328	331	332
328	332	333
236	328	333
229	328	236
237	236	333
334	243	242
329	235	243
329	243	334
329	334	335
331	336	332
333	332	336
333	336	337
333	337	338
333	338	339
244	333	339
237	333	244
245	244	339
340	250	251
341	250	340
252	250	341
342	253	252
341	342	252
343	342	341
342	344	334
342	334	242
342	242	253
334	344	335
337	345	338
339	338	345
339	345	346
339	346	347
339	347	348
254	339	348
245	339	254
255	254	348
349	350	351
349	352	260
261	349	260
350	349	261
260	352	353
262	260	353
353	354	340
353	340	251
353	251	262
341	340	354
341	354	355
341	355	343
346	356	347
348	347	356
348	356	357
348	357	358
348	358	359
263	348	359
255	348	263
360	263	359
264	263	360
361	264	360
265	264	361
362	265	361
266	265	362
363	267	266
362	363	266
364	363	362
267	363	351
267	351	350
267	350	268
268	350	261
357	365	358
359	358	365
359	365	366
360	359	366
360	366	367
361	360	367
361	367	368
362	361	368
362	368	369
362	369	364
370	371	372
372	373	374
372	374	370
373	375	376
373	376	374
375	377	378
375	378	376
377	379	380
377	380	378
379	381	380
382	383	384
384	385	382
386	387	388
388	389	390
388	390	386
389	391	392
389	392	390
391	393	392
394	372	371
394	371	395
373	372	394
270	373	394
269	373	270
373	273	375
269	273	373
375	275	377
273	275	375
377	277	379
275	277	377
277	279	396
381	277	396
379	277	381
279	280	396
280	397	396
396	397	383
397	384	383
397	385	384
398	385	397
398	397	282
281	398	282
398	281	285
388	398	285
387	398	388
388	287	389
285	287	388
389	289	391
287	289	389
290	399	400
290	400	289
289	400	393
289	393	391
399	401	400
402	403	404
405	394	395
405	395	402
405	402	404
405	270	394
292	270	405
397	280	293
293	282	397
399	290	296
297	406	407
297	407	296
296	407	401
296	401	399
406	408	409
406	409	407
408	410	409
411	404	403
411	403	412
405	404	411
299	405	411
298	405	299
298	292	405
406	297	302
406	304	408
302	304	406
305	413	414
305	414	304
304	414	410
304	410	408
413	415	414
416	417	418
419	411	412
419	412	416
419	416	418
419	299	411
307	299	419
413	305	309
420	415	413
420	413	309
420	309	310
421	418	417
421	417	422
419	418	421
312	419	421
311	419	312
311	307	419
310	316	423
420	310	423
424	425	426
427	421	422
427	422	424
427	424	426
427	312	421
318	312	427
423	316	320
428	423	320
429	423	428
428	430	429
431	426	425
431	425	432
427	426	431
433	427	431
433	318	427
322	318	433
324	428	320
434	428	324
435	430	428
435	428	434
436	431	432
436	432	437
433	431	436
326	433	436
325	433	326
325	322	433
324	329	438
439	324	438
434	324	439
434	439	435
437	440	436
440	441	442
440	442	436
436	442	330
436	330	326
331	330	442
329	335	443
438	329	443
444	442	441
444	441	445
442	444	446
336	442	446
331	442	336
337	336	446
447	342	343
448	344	342
447	448	342
449	448	447
443	335	344
443	344	448
445	450	444
446	444	450
446	450	451
446	451	452
446	452	453
345	446	453
337	446	345
346	345	453
454	349	351
455	349	454
349	455	456
352	349	456
353	352	456
457	353	456
458	353	457
459	353	458
354	353	459
460	355	354
459	460	354
461	460	459
460	462	447
460	447	343
460	343	355
447	462	449
451	463	452
453	452	463
453	463	464
453	464	465
453	465	466
356	453	466
346	453	356
357	356	466
467	363	364
468	363	467
454	351	363
454	363	468
457	469	458
459	458	469
459	469	470
459	470	461
464	471	465
466	465	471
466	471	472
466	472	473
466	473	474
365	466	474
357	466	365
475	365	474
366	365	475
476	367	366
475	476	366
477	476	475
367	476	478
368	367	478
368	478	479
369	368	479
467	364	369
467	369	479
472	480	473
474	473	480
474	480	481
475	474	481
475	481	482
475	482	477
483	484	485
485	486	487
485	487	483
486	488	489
486	489	487
488	490	491
488	491	489
490	492	493
490	493	491
492	494	493
495	496	497
497	498	499
497	499	495
498	500	499
501	502	503
484	501	503
484	503	485
485	503	371
485	371	370
485	374	486
370	374	485
486	376	488
374	376	486
488	378	490
376	378	488
490	380	492
378	380	490
381	504	505
381	505	380
380	505	494
380	494	492
506	505	504
506	504	383
506	383	382
506	382	385
506	385	507
506	507	508
509	508	507
509	507	387
509	387	386
509	386	390
497	509	390
496	509	497
497	392	498
390	392	497
393	510	511
393	511	392
392	511	500
392	500	498
510	512	511
513	514	515
516	503	502
516	502	513
516	513	515
516	371	503
395	371	516
504	381	396
396	383	504
507	385	398
398	387	507
510	393	400
401	517	518
401	518	400
400	518	512
400	512	510
517	519	520
517	520	518
519	521	520
522	515	514
522	514	523
516	515	522
403	516	522
402	516	403
402	395	516
517	401	407
517	409	519
407	409	517
410	524	525
410	525	409
409	525	521
409	521	519
524	526	525
527	528	529
530	522	523
530	523	527
530	527	529
530	403	522
412	403	530
524	410	414
531	526	524
531	524	414
531	414	415
532	529	528
532	528	533
530	529	532
417	530	532
416	530	417
416	412	530
531	415	420
534	531	420
535	531	534
534	536	535
537	538	539
540	532	533
540	533	537
540	537	539
540	417	532
422	417	540
423	534	420
541	534	423
542	536	534
542	534	541
543	539	538
543	538	544
540	539	543
425	540	543
424	540	425
424	422	540
541	423	429
545	542	541
545	541	429
545	429	430
546	543	544
546	544	547
546	425	543
432	425	546
430	435	548
545	430	548
549	546	547
549	547	550
549	432	546
437	432	549
551	439	438
548	435	439
548	439	551
548	551	552
550	553	549
553	554	555
553	555	549
549	555	440
549	440	437
441	440	555
438	443	556
557	438	556
551	438	557
551	557	552
558	555	554
558	554	559
558	441	555
445	441	558
560	448	449
561	448	560
556	443	448
556	448	561
559	562	558
562	563	564
562	564	558
558	564	450
558	450	445
451	450	564
565	455	454
566	455	565
456	455	566
457	456	566
567	460	461
568	460	567
460	568	569
462	460	569
560	449	462
560	462	569
563	570	564
570	571	572
570	572	564
564	572	463
564	463	451
464	463	572
573	468	467
468	573	574
468	574	454
454	574	575
454	575	565
566	565	575
566	575	576
577	469	457
577	457	566
577	566	576
469	577	578
470	469	578
567	461	470
567	470	578
571	579	572
579	580	581
579	581	572
572	581	471
572	471	464
472	471	581
582	476	477
583	476	582
478	476	583
584	479	478
583	584	478
585	584	583
584	586	573
584	573	467
584	467	479
573	586	574
580	587	581
588	480	472
588	472	581
588	581	587
480	588	589
481	480	589
481	589	590
482	481	590
590	591	582
590	582	477
590	477	482
583	582	591
583	591	592
583	592	585
593	594	595
595	596	597
595	597	593
596	598	599
596	599	597
598	600	599
601	602	603
603	604	605
603	605	601
604	606	605
607	608	609
609	610	611
609	611	607
594	611	610
594	610	595
595	610	484
595	484	483
595	487	596
483	487	595
596	489	598
487	489	596
489	491	612
600	489	612
598	489	600
493	613	612
491	493	612
613	493	494
613	494	614
613	614	615
614	616	617
614	617	615
616	618	619
616	619	617
618	620	621
618	621	619
602	621	620
602	620	603
603	620	496
603	496	495
603	499	604
495	499	603
500	622	623
500	623	499
499	623	606
499	606	604
622	624	623
625	626	627
628	609	608
628	608	625
628	625	627
610	609	628
502	610	628
501	610	502
501	484	610
614	494	505
614	506	616
505	506	614
616	508	618
506	508	616
618	509	620
508	509	618
509	496	620
622	500	511
512	629	630
512	630	511
511	630	624
511	624	622
629	631	630
632	627	626
632	626	633
628	627	632
514	628	632
513	628	514
513	502	628
629	512	518
518	520	634
631	518	634
629	518	631
634	520	521
634	521	635
634	635	636
635	637	636
638	639	640
641	632	633
641	633	638
641	638	640
641	514	632
523	514	641
635	521	525
642	637	635
642	635	525
642	525	526
643	640	639
643	639	644
641	640	643
528	641	643
527	641	528
527	523	641
642	526	531
645	642	531
646	642	645
645	647	646
648	649	650
651	643	644
651	644	648
651	648	650
651	528	643
533	528	651
645	531	535
652	647	645
652	645	535
652	535	536
653	650	649
653	649	654
651	650	653
538	651	653
537	651	538
537	533	651
536	542	655
652	536	655
656	653	654
656	654	657
656	538	653
544	538	656
542	545	658
655	542	658
659	656	657
659	657	660
659	544	656
547	544	659
545	548	661
658	545	661
660	662	659
663	550	547
659	663	547
662	663	659
548	552	664
661	548	664
663	665	666
663	666	553
663	553	550
554	553	666
667	557	556
668	557	667
664	552	557
664	557	668
669	666	665
669	665	670
669	554	666
559	554	669
671	561	560
672	561	671
667	556	561
667	561	672
670	673	669
673	674	675
673	675	669
669	675	562
669	562	559
563	562	675
676	568	567
677	569	568
676	677	568
678	677	676
671	560	569
671	569	677
674	679	675
679	680	681
679	681	675
675	681	570
675	570	563
571	570	681
682	575	574
683	576	575
682	683	575
684	683	682
576	683	685
577	576	685
577	685	686
578	577	686
686	687	676
686	676	567
686	567	578
676	687	678
680	688	681
688	689	690
688	690	681
681	690	579
681	579	571
580	579	690
691	584	585
692	586	584
691	692	584
693	692	691
692	694	682
692	682	574
692	574	586
682	694	684
689	695	690
696	587	580
696	580	690
696	690	695
588	587	696
697	588	696
698	588	697
699	588	698
589	588	699
700	590	589
699	700	589
701	700	699
590	700	702
591	590	702
591	702	703
592	591	703
703	704	691
703	691	585
703	585	592
691	704	693
697	705	698
699	698	705
699	705	706
699	706	701
707	708	709
709	710	711
709	711	707
710	712	713
710	713	711
712	714	713
715	716	717
717	718	715
719	720	721
721	722	723
721	723	719
722	724	725
722	725	723
726	725	724
726	724	594
726	594	593
597	727	726
593	597	726
599	728	727
597	599	727
599	600	728
600	729	728
728	729	708
729	709	708
710	709	729
730	710	729
712	710	730
731	712	730
731	732	733
731	733	714
731	714	712
732	734	735
732	735	733
734	736	737
734	737	735
716	737	736
716	736	717
717	736	602
717	602	601
601	605	738
718	601	738
717	601	718
738	605	606
738	606	739
738	739	740
739	741	740
742	721	720
742	720	743
722	721	742
608	722	742
607	722	608
722	611	724
607	611	722
611	594	724
729	600	612
729	613	730
612	613	729
730	615	731
613	615	730
731	617	732
615	617	731
732	619	734
617	619	732
734	621	736
619	621	734
621	602	736
739	606	623
624	744	745
624	745	623
623	745	741
623	741	739
744	746	745
747	748	749
743	747	749
743	749	742
742	749	626
742	626	625
625	608	742
744	624	630
631	750	751
631	751	630
630	751	746
630	746	744
750	752	751
753	749	748
753	748	754
753	626	749
633	626	753
750	631	634
634	636	755
752	634	755
750	634	752
755	636	637
755	637	756
757	639	638
757	638	753
757	753	754
638	633	753
756	637	642
758	756	642
759	756	758
758	760	759
761	762	763
644	639	757
761	644	757
763	644	761
758	642	646
764	760	758
764	758	646
764	646	647
765	649	648
765	648	763
765	763	762
648	644	763
647	652	766
764	647	766
767	768	769
654	649	765
767	654	765
769	654	767
652	655	770
766	652	770
771	769	768
771	768	772
771	654	769
657	654	771
655	658	773
770	655	773
772	774	771
775	660	657
771	775	657
774	775	771
773	658	661
776	773	661
777	773	776
776	778	777
775	779	780
775	780	662
775	662	660
663	662	780
661	664	781
782	661	781
776	661	782
776	782	778
783	780	779
783	779	784
783	663	780
665	663	783
785	668	667
786	668	785
781	664	668
781	668	786
787	783	784
787	784	788
787	665	783
670	665	787
789	672	671
790	672	789
785	667	672
785	672	790
788	791	787
791	792	793
791	793	787
787	793	673
787	673	670
674	673	793
794	677	678
795	677	794
789	671	677
789	677	795
792	796	793
796	797	798
796	798	793
793	798	679
793	679	674
680	679	798
799	683	684
800	683	799
685	683	800
801	686	685
800	801	685
802	801	800
686	801	803
687	686	803
794	678	687
794	687	803
797	804	798
804	805	806
804	806	798
798	806	688
798	688	680
689	688	806
807	692	693
808	692	807
692	808	809
694	692	809
809	810	799
809	799	684
809	684	694
800	799	810
800	810	811
800	811	802
805	812	806
813	695	689
813	689	806
813	806	812
696	695	813
814	696	813
815	696	814
697	696	815
816	700	701
817	702	700
816	817	700
818	817	816
702	817	819
703	702	819
703	819	820
704	703	820
807	693	704
807	704	820
814	821	815
822	705	697
822	697	815
822	815	821
705	822	823
706	705	823
823	824	816
823	816	701
823	701	706
816	824	818
825	826	827
827	828	829
827	829	825
828	830	831
828	831	829
830	832	831
833	834	835
835	836	837
835	837	833
836	838	839
836	839	837
838	840	841
838	841	839
840	842	843
840	843	841
842	844	845
842	845	843
826	845	844
826	844	827
827	844	708
827	708	707
827	711	828
707	711	827
828	713	830
711	713	828
714	846	847
714	847	713
713	847	832
713	832	830
846	848	849
846	849	847
848	850	851
848	851	849
852	851	850
852	850	716
852	716	715
852	715	718
852	718	853
852	853	854
853	855	854
856	720	719
856	719	835
856	835	834
835	723	836
719	723	835
836	725	838
723	725	836
838	726	840
725	726	838
840	727	842
726	727	840
842	728	844
727	728	842
728	708	844
846	714	733
846	735	848
733	735	846
848	737	850
735	737	848
737	716	850
853	718	738
738	740	857
855	738	857
853	738	855
857	740	741
857	741	858
857	858	859
858	860	859
861	862	863
743	720	856
861	743	856
863	743	861
858	741	745
746	864	865
746	865	745
745	865	860
745	860	858
864	866	865
867	748	747
867	747	863
867	863	862
747	743	863
864	746	751
752	868	869
752	869	751
751	869	866
751	866	864
868	870	869
871	872	873
754	748	867
871	754	867
873	754	871
868	752	755
874	870	868
874	868	755
874	755	756
875	873	872
875	872	876
875	754	873
757	754	875
877	756	759
874	756	877
877	759	760
877	760	878
879	880	881
876	879	881
876	881	875
875	881	762
875	762	761
761	757	875
760	764	882
878	760	882
883	881	880
883	880	884
883	762	881
765	762	883
764	766	885
882	764	885
886	768	767
886	767	883
886	883	884
767	765	883
885	766	770
887	885	770
888	885	887
887	889	888
768	886	890
772	768	890
773	887	770
891	887	773
892	889	887
892	887	891
890	893	894
890	894	774
890	774	772
775	774	894
891	773	777
895	892	891
895	891	777
895	777	778
896	894	893
896	893	897
896	775	894
779	775	896
898	782	781
899	782	898
895	778	782
895	782	899
897	900	896
901	784	779
896	901	779
900	901	896
902	786	785
898	781	786
898	786	902
898	902	903
784	901	904
788	784	904
905	790	789
906	790	905
906	907	902
906	902	785
906	785	790
902	907	903
908	791	788
908	788	904
908	792	791
909	792	908
910	911	912
910	913	795
794	910	795
911	910	794
905	789	795
905	795	913
909	914	915
909	915	796
909	796	792
797	796	915
916	801	802
917	801	916
801	917	912
801	912	911
801	911	803
803	911	794
914	918	915
919	804	797
919	797	915
919	915	918
919	805	804
920	805	919
921	808	807
922	808	921
808	922	923
809	808	923
809	923	924
810	809	924
810	924	925
811	810	925
916	802	811
916	811	925
926	812	805
926	805	920
813	812	926
927	813	926
928	813	927
814	813	928
929	817	818
930	817	929
817	930	931
819	817	931
819	931	932
820	819	932
921	807	820
921	820	932
927	933	928
934	821	814
934	814	928
934	928	933
821	934	935
822	821	935
823	822	935
936	823	935
937	823	936
938	824	823
937	938	823
939	938	937
929	818	824
929	824	938
936	940	937
937	940	939
941	942	943
943	944	945
943	945	941
944	946	947
944	947	945
946	948	947
949	950	951
951	952	953
951	953	949
952	954	955
952	955	953
954	956	957
954	957	955
956	958	959
956	959	957
958	960	961
958	961	959
942	961	960
942	960	943
943	960	826
943	826	825
943	829	944
825	829	943
944	831	946
829	831	944
832	962	963
832	963	831
831	963	948
831	948	946
962	964	965
962	965	963
964	966	967
964	967	965
966	968	969
966	969	967
968	970	971
968	971	969
970	972	971
973	974	975
950	973	975
950	975	951
951	975	834
951	834	833
951	837	952
833	837	951
952	839	954
837	839	952
954	841	956
839	841	954
956	843	958
841	843	956
958	845	960
843	845	958
845	826	960
962	832	847
962	849	964
847	849	962
964	851	966
849	851	964
966	852	968
851	852	966
968	854	970
852	854	968
855	976	977
855	977	854
854	977	972
854	972	970
976	978	977
979	975	974
979	974	980
979	834	975
856	834	979
976	855	857
857	859	981
978	857	981
976	857	978
981	859	860
981	860	982
983	984	985
980	983	985
980	985	979
979	985	862
979	862	861
861	856	979
986	860	865
982	860	986
986	865	866
986	866	987
986	987	988
987	989	988
990	985	984
990	984	991
990	862	985
867	862	990
987	866	869
992	989	987
992	987	869
992	869	870
993	872	871
993	871	990
993	990	991
871	867	990
992	870	874
994	992	874
995	992	994
994	996	995
997	998	999
876	872	993
997	876	993
999	876	997
994	874	877
1000	996	994
1000	994	877
1000	877	878
1001	880	879
1001	879	999
1001	999	998
879	876	999
878	882	1002
1000	878	1002
880	1001	1003
884	880	1003
882	885	1004
1002	882	1004
1005	1006	1007
886	884	1003
1005	886	1003
1007	886	1005
1008	885	888
1004	885	1008
1008	888	889
1008	889	1009
1010	1007	1006
1010	1006	1011
1010	886	1007
890	886	1010
889	892	1012
1009	889	1012
1011	1013	1010
1014	893	890
1010	1014	890
1013	1014	1010
892	895	1015
1012	892	1015
893	1014	1016
897	893	1016
1017	899	898
1018	899	1017
1015	895	899
1015	899	1018
1016	1019	1020
1016	1020	900
1016	900	897
901	900	1020
898	903	1021
1017	898	1021
1022	1020	1019
1022	1019	1023
1022	901	1020
904	901	1022
1024	906	905
1025	906	1024
906	1025	1026
907	906	1026
1021	903	907
1021	907	1026
1023	1027	1022
1027	1028	1029
1027	1029	1022
1022	1029	908
1022	908	904
909	908	1029
1030	910	912
1031	910	1030
910	1031	1032
913	910	1032
1024	905	913
1024	913	1032
1028	1033	1029
1034	914	909
1029	1034	909
1033	1034	1029
1035	917	916
1036	917	1035
1030	912	917
1030	917	1036
1037	918	914
1037	914	1034
918	1037	1038
919	918	1038
1038	920	919
1039	920	1038
1040	922	921
1041	922	1040
922	1041	1042
923	922	1042
923	1042	1043
924	923	1043
924	1043	1044
925	924	1044
1035	916	925
1035	925	1044
1045	926	920
1045	920	1039
1045	927	926
1046	927	1045
1047	930	929
1048	931	930
[truncated: 10,719 more rows]
