# Supplementary material for: A New MRI-Based Model of Heart Function with Coupled Hemodynamics and Application to Normal and Diseased Canine Left Ventricles
Source: Front Bioeng Biotechnol. 2015 Sep 23;3:140. doi: 10.3389/fbioe.2015.00140 (PMC4585083; doi:10.3389/fbioe.2015.00140)
Supplement: Supplementary file 2 [file Data_Sheet_2.ZIP › Case1_Normal_SR_Diastole/nodes/case1_diastole_time_0.0000.csv]

3.192256E+00	2.174483E+00	1.305067E+00
3.208651E+00	2.214747E+00	1.290247E+00
3.224565E+00	2.182621E+00	1.302297E+00
3.226428E+00	2.144556E+00	1.327588E+00
3.248291E+00	2.263491E+00	1.273199E+00
3.272555E+00	2.312284E+00	1.264810E+00
3.290955E+00	2.274252E+00	1.280659E+00
3.291942E+00	2.205317E+00	1.316364E+00
3.373869E+00	2.152582E+00	1.377404E+00
3.311528E+00	2.109405E+00	1.381484E+00
3.407948E+00	2.101736E+00	1.438482E+00
3.353491E+00	2.303955E+00	1.301552E+00
3.408044E+00	2.219079E+00	1.363368E+00
3.440394E+00	2.158679E+00	1.415307E+00
2.938312E+00	2.330051E+00	1.300467E+00
2.952199E+00	2.401600E+00	1.289826E+00
2.986460E+00	2.370241E+00	1.284526E+00
3.000412E+00	2.326741E+00	1.292965E+00
2.996049E+00	2.471235E+00	1.289114E+00
3.011824E+00	2.532690E+00	1.298539E+00
3.047210E+00	2.498675E+00	1.284981E+00
3.090912E+00	2.418086E+00	1.269087E+00
3.187544E+00	2.298090E+00	1.260236E+00
3.070219E+00	2.287597E+00	1.292078E+00
3.131445E+00	2.165282E+00	1.332489E+00
3.229832E+00	2.057648E+00	1.405046E+00
3.123929E+00	2.043062E+00	1.426780E+00
3.281255E+00	1.991381E+00	1.523785E+00
3.192841E+00	1.970195E+00	1.535456E+00
3.274075E+00	1.954499E+00	1.594070E+00
3.110935E+00	2.551857E+00	1.288402E+00
3.270111E+00	2.537589E+00	1.296298E+00
3.284015E+00	2.399701E+00	1.269889E+00
3.344109E+00	2.040226E+00	1.479081E+00
3.367472E+00	1.979064E+00	1.629864E+00
3.374277E+00	2.487556E+00	1.318843E+00
3.389286E+00	2.552959E+00	1.339822E+00
3.425276E+00	2.402275E+00	1.328279E+00
3.470928E+00	2.299748E+00	1.370086E+00
3.489896E+00	2.210985E+00	1.433544E+00
3.496715E+00	2.140712E+00	1.500392E+00
3.447807E+00	2.058659E+00	1.545474E+00
3.478915E+00	2.513605E+00	1.384113E+00
3.534884E+00	2.386835E+00	1.413166E+00
3.547957E+00	2.271345E+00	1.475846E+00
3.536040E+00	2.200555E+00	1.507628E+00
2.578785E+00	2.613401E+00	1.473649E+00
2.600467E+00	2.665460E+00	1.481534E+00
2.632848E+00	2.623357E+00	1.450783E+00
2.716218E+00	2.580305E+00	1.412853E+00
2.591539E+00	2.552205E+00	1.464921E+00
2.767865E+00	2.454662E+00	1.373000E+00
2.630472E+00	2.441403E+00	1.444679E+00
2.841281E+00	2.325724E+00	1.339419E+00
2.680642E+00	2.319639E+00	1.436105E+00
2.835017E+00	2.186878E+00	1.420978E+00
2.730391E+00	2.197276E+00	1.479570E+00
2.886903E+00	2.118201E+00	1.435783E+00
2.790705E+00	2.079904E+00	1.520332E+00
2.891062E+00	2.041687E+00	1.506374E+00
2.698926E+00	2.693366E+00	1.456506E+00
2.865633E+00	2.703718E+00	1.386616E+00
2.851274E+00	2.576580E+00	1.343644E+00
2.912342E+00	2.487280E+00	1.310553E+00
2.955751E+00	2.224881E+00	1.353878E+00
2.997400E+00	2.075417E+00	1.440595E+00
3.063272E+00	1.980508E+00	1.542469E+00
2.955175E+00	1.992554E+00	1.560403E+00
3.116266E+00	1.908388E+00	1.657355E+00
2.990105E+00	1.921902E+00	1.672258E+00
3.153425E+00	1.859283E+00	1.757824E+00
3.037562E+00	1.844082E+00	1.811147E+00
3.130361E+00	1.821056E+00	1.866928E+00
3.020550E+00	2.628729E+00	1.330743E+00
3.057379E+00	2.759932E+00	1.410753E+00
3.257583E+00	1.911188E+00	1.698346E+00
3.228499E+00	1.848575E+00	1.848923E+00
3.165563E+00	2.722618E+00	1.366189E+00
3.213588E+00	2.799587E+00	1.437044E+00
3.217459E+00	2.647567E+00	1.320233E+00
3.361579E+00	1.932415E+00	1.743112E+00
3.362175E+00	1.899981E+00	1.870951E+00
3.300015E+00	2.736565E+00	1.403802E+00
3.349040E+00	2.811233E+00	1.499643E+00
3.406301E+00	2.639862E+00	1.384071E+00
3.522191E+00	2.101001E+00	1.606963E+00
3.495662E+00	2.038249E+00	1.698008E+00
3.437741E+00	1.966329E+00	1.784820E+00
3.433165E+00	2.749644E+00	1.476414E+00
3.457651E+00	2.805115E+00	1.556006E+00
3.517740E+00	2.697611E+00	1.489150E+00
3.556941E+00	2.604570E+00	1.478364E+00
3.592639E+00	2.476828E+00	1.494807E+00
3.613592E+00	2.344303E+00	1.548242E+00
3.581290E+00	2.198156E+00	1.634197E+00
3.633302E+00	2.294733E+00	1.647958E+00
3.550162E+00	2.100611E+00	1.690548E+00
3.521376E+00	2.757894E+00	1.551974E+00
3.614128E+00	2.689689E+00	1.602894E+00
3.647550E+00	2.556476E+00	1.599185E+00
3.658154E+00	2.436081E+00	1.616829E+00
3.656931E+00	2.350846E+00	1.653832E+00
2.252709E+00	2.621651E+00	1.718950E+00
2.282459E+00	2.689018E+00	1.720476E+00
2.305409E+00	2.631962E+00	1.676418E+00
2.357696E+00	2.567012E+00	1.635653E+00
2.261466E+00	2.553036E+00	1.714095E+00
2.405866E+00	2.445113E+00	1.603208E+00
2.296035E+00	2.438928E+00	1.695534E+00
2.443543E+00	2.317067E+00	1.592903E+00
2.337334E+00	2.319309E+00	1.679638E+00
2.491173E+00	2.196980E+00	1.629518E+00
2.388565E+00	2.201619E+00	1.710892E+00
2.539310E+00	2.089281E+00	1.661080E+00
2.435457E+00	2.089779E+00	1.739573E+00
2.597527E+00	2.016646E+00	1.706101E+00
2.496004E+00	1.982826E+00	1.818155E+00
2.613282E+00	1.942710E+00	1.821702E+00
2.341358E+00	2.771357E+00	1.719501E+00
2.391736E+00	2.853544E+00	1.743509E+00
2.403497E+00	2.799331E+00	1.688524E+00
2.406003E+00	2.713781E+00	1.637837E+00
2.503750E+00	2.602057E+00	1.529571E+00
2.516448E+00	2.442739E+00	1.514861E+00
2.552670E+00	2.315905E+00	1.507958E+00
2.602873E+00	2.197179E+00	1.552411E+00
2.656144E+00	2.091074E+00	1.593783E+00
2.710410E+00	1.992703E+00	1.688107E+00
2.763334E+00	1.946301E+00	1.738367E+00
2.710829E+00	1.916553E+00	1.821822E+00
2.782624E+00	1.908024E+00	1.794406E+00
2.477324E+00	2.830293E+00	1.662498E+00
2.484483E+00	2.893586E+00	1.710121E+00
2.608012E+00	2.778500E+00	1.553191E+00
2.848880E+00	1.957394E+00	1.665881E+00
2.924572E+00	1.871098E+00	1.786432E+00
2.838033E+00	1.877025E+00	1.814666E+00
2.954596E+00	1.830326E+00	1.859609E+00
2.886054E+00	1.818700E+00	1.915768E+00
2.973130E+00	1.803473E+00	1.931170E+00
2.574809E+00	2.901837E+00	1.665797E+00
2.737644E+00	2.909781E+00	1.616979E+00
2.742002E+00	2.842924E+00	1.548325E+00
2.784986E+00	2.793853E+00	1.485176E+00
3.181343E+00	1.804333E+00	1.973786E+00
3.057623E+00	1.780547E+00	2.017647E+00
3.151927E+00	1.772289E+00	2.099801E+00
2.837445E+00	2.881211E+00	1.541445E+00
2.849723E+00	2.938050E+00	1.600667E+00
2.959977E+00	2.839198E+00	1.484170E+00
3.290659E+00	1.838620E+00	1.978130E+00
3.243651E+00	1.797800E+00	2.095014E+00
2.949985E+00	2.934993E+00	1.591161E+00
3.131787E+00	2.920025E+00	1.579218E+00
3.128203E+00	2.843946E+00	1.482595E+00
3.364329E+00	1.867538E+00	1.990153E+00
3.354390E+00	1.843028E+00	2.114916E+00
3.261029E+00	2.874365E+00	1.542261E+00
3.248776E+00	2.926343E+00	1.613480E+00
3.510426E+00	2.011483E+00	1.844080E+00
3.480468E+00	1.964864E+00	1.945978E+00
3.425958E+00	1.902653E+00	2.026490E+00
3.329310E+00	2.915470E+00	1.643692E+00
3.406027E+00	2.861897E+00	1.604833E+00
3.653182E+00	2.293123E+00	1.760412E+00
3.618056E+00	2.192657E+00	1.833557E+00
3.566517E+00	2.086675E+00	1.835320E+00
3.533619E+00	2.018025E+00	1.934127E+00
3.542084E+00	2.808622E+00	1.654383E+00
3.654561E+00	2.736966E+00	1.739472E+00
3.678343E+00	2.679752E+00	1.704390E+00
3.696354E+00	2.610813E+00	1.712181E+00
3.698065E+00	2.491581E+00	1.743163E+00
3.720402E+00	2.559539E+00	1.809543E+00
3.682662E+00	2.390113E+00	1.728719E+00
3.708734E+00	2.658622E+00	1.791903E+00
3.722602E+00	2.605331E+00	1.804291E+00
2.082719E+00	2.659573E+00	1.908559E+00
2.118373E+00	2.729100E+00	1.913964E+00
2.134889E+00	2.672340E+00	1.860543E+00
2.187419E+00	2.604187E+00	1.790305E+00
2.085392E+00	2.589986E+00	1.893320E+00
2.200310E+00	2.445676E+00	1.790295E+00
2.109871E+00	2.463928E+00	1.883640E+00
2.238148E+00	2.321169E+00	1.774408E+00
2.128878E+00	2.308243E+00	1.891813E+00
2.292728E+00	2.211002E+00	1.793244E+00
2.210424E+00	2.220865E+00	1.868668E+00
2.337885E+00	2.101803E+00	1.817102E+00
2.244057E+00	2.119010E+00	1.897983E+00
2.391063E+00	2.007133E+00	1.858620E+00
2.295699E+00	2.016830E+00	1.926694E+00
2.427282E+00	1.953145E+00	1.903409E+00
2.370994E+00	1.924247E+00	1.986154E+00
2.453004E+00	1.909917E+00	1.952856E+00
2.177474E+00	2.815664E+00	1.912671E+00
2.226262E+00	2.902491E+00	1.941592E+00
2.237588E+00	2.851607E+00	1.878506E+00
2.238808E+00	2.769193E+00	1.819276E+00
2.640130E+00	1.866080E+00	1.940217E+00
2.533990E+00	1.884057E+00	1.952937E+00
2.662733E+00	1.819602E+00	2.018060E+00
2.577834E+00	1.795348E+00	2.093290E+00
2.684707E+00	1.775340E+00	2.110275E+00
2.321786E+00	2.894974E+00	1.843940E+00
2.373383E+00	2.986472E+00	1.920468E+00
2.754053E+00	1.834726E+00	1.946928E+00
2.837499E+00	1.767077E+00	2.076008E+00
2.760864E+00	1.759659E+00	2.124027E+00
2.887821E+00	1.727586E+00	2.176216E+00
2.809397E+00	1.704881E+00	2.251015E+00
2.893961E+00	1.692950E+00	2.276816E+00
2.492483E+00	2.958956E+00	1.783407E+00
2.523414E+00	3.051852E+00	1.909947E+00
2.934479E+00	1.766106E+00	2.056489E+00
2.973465E+00	1.722481E+00	2.209399E+00
2.618843E+00	3.035339E+00	1.828541E+00
2.664850E+00	3.092901E+00	1.917072E+00
2.672698E+00	2.985093E+00	1.731861E+00
3.201251E+00	1.765384E+00	2.211372E+00
3.093329E+00	1.738972E+00	2.228405E+00
3.178840E+00	1.739087E+00	2.329073E+00
2.753358E+00	3.062156E+00	1.825861E+00
2.778912E+00	3.114413E+00	1.916077E+00
2.868298E+00	3.011085E+00	1.694724E+00
3.290957E+00	1.796002E+00	2.204627E+00
3.268743E+00	1.771530E+00	2.318146E+00
2.826799E+00	3.142253E+00	1.952717E+00
2.835962E+00	3.168002E+00	2.010818E+00
2.870685E+00	3.150463E+00	1.960640E+00
2.897393E+00	3.111499E+00	1.883028E+00
3.007015E+00	3.058635E+00	1.796131E+00
3.066354E+00	2.998205E+00	1.695640E+00
3.344233E+00	1.817219E+00	2.212366E+00
3.333696E+00	1.803913E+00	2.278487E+00
2.911058E+00	3.164636E+00	2.008329E+00
3.004075E+00	3.136739E+00	1.972800E+00
3.040469E+00	3.098509E+00	1.890515E+00
3.150485E+00	3.061517E+00	1.825355E+00
3.260257E+00	2.981401E+00	1.709867E+00
3.490885E+00	1.946590E+00	2.089129E+00
3.454441E+00	1.902680E+00	2.191801E+00
3.387158E+00	1.840447E+00	2.257200E+00
3.122161E+00	3.120145E+00	1.964717E+00
3.227427E+00	3.086436E+00	1.933014E+00
3.273149E+00	3.041713E+00	1.850539E+00
3.375773E+00	3.000960E+00	1.849937E+00
3.454962E+00	2.918891E+00	1.748884E+00
3.649415E+00	2.251574E+00	1.943528E+00
3.613309E+00	2.146223E+00	2.020737E+00
3.643903E+00	2.224661E+00	2.076732E+00
3.545665E+00	2.018191E+00	2.079808E+00
3.510643E+00	1.954963E+00	2.180516E+00
3.331653E+00	3.058296E+00	1.962631E+00
3.433181E+00	3.015475E+00	1.956062E+00
3.474973E+00	2.969242E+00	1.882380E+00
3.547079E+00	2.919083E+00	1.881340E+00
3.611346E+00	2.830499E+00	1.835305E+00
3.718541E+00	2.498721E+00	1.885814E+00
3.696493E+00	2.377160E+00	1.938091E+00
3.716429E+00	2.468621E+00	1.978663E+00
3.664241E+00	2.280688E+00	2.040669E+00
3.534128E+00	2.970786E+00	1.996604E+00
3.623992E+00	2.879741E+00	1.976923E+00
3.681183E+00	2.796432E+00	1.982785E+00
3.707435E+00	2.711274E+00	1.920676E+00
3.731473E+00	2.580837E+00	1.928944E+00
3.724254E+00	2.513473E+00	1.950401E+00
1.945006E+00	2.701348E+00	2.104892E+00
1.989030E+00	2.788372E+00	2.116363E+00
1.990821E+00	2.712920E+00	2.057122E+00
2.023674E+00	2.641435E+00	1.977689E+00
1.935541E+00	2.628541E+00	2.079005E+00
2.026491E+00	2.484374E+00	1.973062E+00
1.949014E+00	2.505021E+00	2.061611E+00
2.047454E+00	2.360505E+00	1.956774E+00
1.961215E+00	2.346713E+00	2.058449E+00
2.065186E+00	2.293314E+00	1.962195E+00
2.023915E+00	2.285567E+00	2.011245E+00
2.067048E+00	2.225754E+00	2.007336E+00
2.137117E+00	2.009904E+00	2.072813E+00
2.115957E+00	2.058217E+00	2.055884E+00
2.191508E+00	2.033209E+00	2.004246E+00
2.264324E+00	1.938010E+00	2.047052E+00
2.170995E+00	1.952401E+00	2.101836E+00
2.323920E+00	1.846252E+00	2.112795E+00
2.227828E+00	1.859281E+00	2.157255E+00
2.357303E+00	1.790065E+00	2.165498E+00
2.287969E+00	1.759747E+00	2.239267E+00
2.384619E+00	1.740527E+00	2.240376E+00
2.087768E+00	2.803426E+00	2.005529E+00
2.071626E+00	2.877449E+00	2.085842E+00
2.143916E+00	2.151850E+00	1.978156E+00
2.438251E+00	1.817197E+00	2.098886E+00
2.506154E+00	1.763596E+00	2.172623E+00
2.464904E+00	1.720748E+00	2.265941E+00
2.550315E+00	1.720381E+00	2.255797E+00
2.109540E+00	2.931665E+00	2.103790E+00
2.181314E+00	2.995661E+00	2.123451E+00
2.153720E+00	2.922512E+00	2.042305E+00
2.720942E+00	1.715409E+00	2.239640E+00
2.636620E+00	1.720463E+00	2.244603E+00
2.747850E+00	1.677938E+00	2.314285E+00
2.690793E+00	1.651855E+00	2.380159E+00
2.778232E+00	1.647044E+00	2.386638E+00
2.272765E+00	2.995211E+00	2.024786E+00
2.302546E+00	3.056884E+00	2.106580E+00
2.948372E+00	1.674963E+00	2.347359E+00
2.866172E+00	1.652117E+00	2.390710E+00
2.945815E+00	1.645241E+00	2.447628E+00
2.370986E+00	3.104338E+00	2.133455E+00
2.428710E+00	3.156735E+00	2.191000E+00
2.434283E+00	3.122695E+00	2.117252E+00
2.420979E+00	3.077539E+00	2.039924E+00
3.021137E+00	1.697416E+00	2.323571E+00
3.006166E+00	1.668849E+00	2.414797E+00
2.513144E+00	3.147492E+00	2.105707E+00
2.566063E+00	3.199889E+00	2.192374E+00
2.582257E+00	3.123183E+00	2.009828E+00
3.100904E+00	1.701114E+00	2.409377E+00
2.649869E+00	3.178565E+00	2.109178E+00
2.683420E+00	3.214935E+00	2.195193E+00
2.739136E+00	3.150036E+00	2.010254E+00
3.242853E+00	1.735618E+00	2.472746E+00
2.733489E+00	3.232595E+00	2.233004E+00
2.738025E+00	3.246847E+00	2.286393E+00
2.776143E+00	3.236946E+00	2.237903E+00
2.818830E+00	3.207460E+00	2.141860E+00
3.366240E+00	1.808773E+00	2.402844E+00
2.807405E+00	3.242841E+00	2.277132E+00
2.889890E+00	3.229783E+00	2.241688E+00
2.933516E+00	3.211629E+00	2.183154E+00
3.030970E+00	3.175183E+00	2.108852E+00
3.445893E+00	1.870460E+00	2.344968E+00
3.437232E+00	1.844981E+00	2.429438E+00
2.989867E+00	3.214296E+00	2.246395E+00
3.093926E+00	3.192901E+00	2.212982E+00
3.143741E+00	3.172153E+00	2.149205E+00
3.236089E+00	3.127653E+00	2.081987E+00
3.632847E+00	2.174423E+00	2.170169E+00
3.598509E+00	2.081439E+00	2.238793E+00
3.524829E+00	1.959240E+00	2.329066E+00
3.590584E+00	2.036611E+00	2.383111E+00
3.476225E+00	1.880335E+00	2.438120E+00
3.191834E+00	3.173572E+00	2.214892E+00
3.286855E+00	3.140180E+00	2.201005E+00
3.334238E+00	3.111109E+00	2.152981E+00
3.423660E+00	3.058715E+00	2.102104E+00
3.711384E+00	2.444881E+00	2.126307E+00
3.723629E+00	2.507346E+00	2.015695E+00
3.729341E+00	2.530449E+00	2.105179E+00
3.693107E+00	2.366199E+00	2.129978E+00
3.668173E+00	2.269191E+00	2.210894E+00
3.637106E+00	2.147960E+00	2.310583E+00
3.616967E+00	2.085801E+00	2.356644E+00
3.379310E+00	3.110489E+00	2.225786E+00
3.466781E+00	3.069481E+00	2.222699E+00
3.501643E+00	3.039115E+00	2.180788E+00
3.551317E+00	2.994414E+00	2.143157E+00
3.630573E+00	2.912580E+00	2.106193E+00
3.690250E+00	2.821140E+00	2.101061E+00
3.731387E+00	2.725255E+00	2.109577E+00
3.746569E+00	2.618658E+00	2.147523E+00
3.755040E+00	2.670595E+00	2.195996E+00
3.550085E+00	3.021671E+00	2.270627E+00
3.638496E+00	2.937648E+00	2.241129E+00
3.700240E+00	2.846606E+00	2.227440E+00
3.734944E+00	2.760207E+00	2.222293E+00
3.754259E+00	2.699605E+00	2.229205E+00
1.824878E+00	2.726068E+00	2.283609E+00
1.865909E+00	2.806188E+00	2.292850E+00
1.858517E+00	2.736322E+00	2.241912E+00
1.886101E+00	2.675182E+00	2.167251E+00
1.810350E+00	2.658146E+00	2.255443E+00
1.876820E+00	2.529921E+00	2.142327E+00
1.810240E+00	2.548674E+00	2.220110E+00
1.889332E+00	2.397288E+00	2.135273E+00
1.824397E+00	2.419847E+00	2.208362E+00
1.898190E+00	2.316031E+00	2.134668E+00
1.838020E+00	2.290089E+00	2.203849E+00
1.914936E+00	2.245642E+00	2.151299E+00
1.976039E+00	2.073385E+00	2.187272E+00
1.979990E+00	2.113243E+00	2.164469E+00
2.000010E+00	2.084798E+00	2.159063E+00
2.000267E+00	2.044134E+00	2.174585E+00
2.073693E+00	1.855561E+00	2.256795E+00
2.057096E+00	1.906144E+00	2.228930E+00
2.128613E+00	1.878202E+00	2.202342E+00
2.187577E+00	1.784735E+00	2.251224E+00
2.102130E+00	1.794015E+00	2.289243E+00
2.227403E+00	1.730261E+00	2.299941E+00
2.168966E+00	1.698581E+00	2.370257E+00
2.265587E+00	1.680882E+00	2.370651E+00
1.927344E+00	2.806573E+00	2.207947E+00
1.949795E+00	2.888890E+00	2.254948E+00
1.990689E+00	2.210563E+00	2.097384E+00
2.045901E+00	2.108392E+00	2.099138E+00
2.076899E+00	1.989498E+00	2.139939E+00
2.413607E+00	1.694703E+00	2.321165E+00
2.357553E+00	1.664573E+00	2.387365E+00
2.445419E+00	1.651168E+00	2.402369E+00
2.008873E+00	2.952299E+00	2.265578E+00
2.068988E+00	3.021487E+00	2.310961E+00
2.061647E+00	2.980800E+00	2.241521E+00
2.041661E+00	2.920986E+00	2.174245E+00
2.600175E+00	1.659754E+00	2.370893E+00
2.521342E+00	1.656947E+00	2.384209E+00
2.631403E+00	1.620073E+00	2.441258E+00
2.576961E+00	1.592386E+00	2.500150E+00
2.668664E+00	1.587497E+00	2.510122E+00
2.131477E+00	3.019322E+00	2.223271E+00
2.170613E+00	3.079441E+00	2.288444E+00
2.817751E+00	1.614145E+00	2.471784E+00
2.755694E+00	1.595939E+00	2.505856E+00
2.817134E+00	1.586878E+00	2.539853E+00
2.232172E+00	3.126254E+00	2.306113E+00
2.285926E+00	3.177378E+00	2.360064E+00
2.286166E+00	3.146446E+00	2.288213E+00
2.271453E+00	3.099881E+00	2.213729E+00
2.890585E+00	1.608299E+00	2.530758E+00
2.357620E+00	3.173637E+00	2.284177E+00
2.390083E+00	3.213831E+00	2.362192E+00
3.029108E+00	1.645518E+00	2.538027E+00
2.451082E+00	3.241909E+00	2.395185E+00
2.502420E+00	3.269059E+00	2.453664E+00
2.506321E+00	3.251121E+00	2.384093E+00
2.490306E+00	3.221797E+00	2.306270E+00
3.162350E+00	1.682095E+00	2.550939E+00
3.121677E+00	1.643847E+00	2.621272E+00
3.190854E+00	1.658006E+00	2.641649E+00
2.579850E+00	3.258591E+00	2.379458E+00
2.621491E+00	3.282738E+00	2.465650E+00
2.644084E+00	3.239016E+00	2.283525E+00
3.230840E+00	1.700849E+00	2.558573E+00
3.229842E+00	1.682492E+00	2.611104E+00
2.721469E+00	3.262150E+00	2.380364E+00
2.702165E+00	3.283694E+00	2.472882E+00
3.358246E+00	1.769371E+00	2.581603E+00
3.280167E+00	1.712173E+00	2.600904E+00
2.784715E+00	3.275488E+00	2.472100E+00
2.896729E+00	3.264035E+00	2.481660E+00
2.892858E+00	3.246089E+00	2.362032E+00
3.436419E+00	1.837379E+00	2.512664E+00
2.977203E+00	3.244566E+00	2.435740E+00
2.966638E+00	3.255456E+00	2.491135E+00
3.089221E+00	3.211733E+00	2.348229E+00
3.568916E+00	1.985879E+00	2.482949E+00
3.511503E+00	1.905800E+00	2.545735E+00
3.559184E+00	1.952322E+00	2.559596E+00
3.039655E+00	3.237911E+00	2.475629E+00
3.131861E+00	3.215849E+00	2.444228E+00
3.183037E+00	3.199326E+00	2.392628E+00
3.278475E+00	3.163762E+00	2.333913E+00
3.727130E+00	2.498679E+00	2.310310E+00
3.706761E+00	2.425263E+00	2.305298E+00
3.695387E+00	2.365979E+00	2.262289E+00
3.684811E+00	2.297021E+00	2.387834E+00
3.674169E+00	2.250867E+00	2.368978E+00
3.662580E+00	2.190207E+00	2.407516E+00
3.624290E+00	2.079956E+00	2.493903E+00
3.662306E+00	2.150215E+00	2.498310E+00
3.583316E+00	1.989458E+00	2.567664E+00
3.219231E+00	3.195399E+00	2.452086E+00
3.312684E+00	3.168196E+00	2.439857E+00
3.366333E+00	3.145683E+00	2.395363E+00
3.455643E+00	3.098799E+00	2.352311E+00
3.762103E+00	2.646257E+00	2.309143E+00
3.751024E+00	2.575720E+00	2.345906E+00
3.680402E+00	2.235888E+00	2.469037E+00
3.674768E+00	2.185534E+00	2.507598E+00
3.397372E+00	3.141057E+00	2.465827E+00
3.498286E+00	3.095648E+00	2.491078E+00
3.529942E+00	3.070161E+00	2.429747E+00
3.569360E+00	3.030477E+00	2.398603E+00
3.644404E+00	2.956933E+00	2.377292E+00
3.709260E+00	2.865376E+00	2.371178E+00
3.699211E+00	2.904949E+00	2.446748E+00
3.741462E+00	2.767957E+00	2.355669E+00
3.757417E+00	2.705816E+00	2.320407E+00
3.578220E+00	3.040167E+00	2.503900E+00
3.640510E+00	2.976861E+00	2.480618E+00
3.676954E+00	2.937433E+00	2.461331E+00
1.731151E+00	2.664723E+00	2.406902E+00
1.761059E+00	2.740780E+00	2.425767E+00
1.781568E+00	2.695667E+00	2.343018E+00
1.755304E+00	2.561663E+00	2.306550E+00
1.712322E+00	2.584748E+00	2.388327E+00
1.766573E+00	2.439949E+00	2.285218E+00
1.702470E+00	2.438981E+00	2.382184E+00
1.778220E+00	2.334460E+00	2.262455E+00
1.733261E+00	2.350484E+00	2.323187E+00
1.788342E+00	2.269790E+00	2.265721E+00
1.747777E+00	2.267181E+00	2.314483E+00
1.795683E+00	2.205199E+00	2.289260E+00
2.025407E+00	1.689519E+00	2.431895E+00
2.000088E+00	1.733809E+00	2.400913E+00
2.065996E+00	1.720638E+00	2.381653E+00
2.112749E+00	1.668107E+00	2.425835E+00
2.062078E+00	1.636700E+00	2.486588E+00
2.150247E+00	1.619423E+00	2.488257E+00
1.791281E+00	2.814703E+00	2.435728E+00
1.839471E+00	2.885973E+00	2.440155E+00
1.824507E+00	2.817811E+00	2.380380E+00
1.938395E+00	2.156093E+00	2.182206E+00
1.870883E+00	2.168965E+00	2.235677E+00
1.925142E+00	2.051628E+00	2.237935E+00
1.998384E+00	1.960634E+00	2.231514E+00
1.938002E+00	1.934088E+00	2.301429E+00
2.009239E+00	1.836116E+00	2.320878E+00
2.299724E+00	1.632863E+00	2.442814E+00
2.241911E+00	1.602986E+00	2.503066E+00
2.330285E+00	1.586266E+00	2.521794E+00
1.911038E+00	2.965902E+00	2.450778E+00
1.971699E+00	3.040629E+00	2.492572E+00
1.961369E+00	2.998632E+00	2.426543E+00
1.934689E+00	2.935747E+00	2.354508E+00
2.495132E+00	1.596410E+00	2.495762E+00
2.420992E+00	1.570931E+00	2.550067E+00
2.528343E+00	1.564586E+00	2.550445E+00
2.497772E+00	1.548211E+00	2.586176E+00
2.557648E+00	1.532096E+00	2.617648E+00
2.025506E+00	3.039786E+00	2.408109E+00
2.062342E+00	3.101079E+00	2.467458E+00
2.723441E+00	1.551547E+00	2.592182E+00
2.653817E+00	1.531833E+00	2.626762E+00
2.728859E+00	1.521507E+00	2.658843E+00
2.121169E+00	3.146141E+00	2.484859E+00
2.175627E+00	3.194809E+00	2.536475E+00
2.170693E+00	3.164624E+00	2.465387E+00
2.151839E+00	3.119852E+00	2.392710E+00
2.818383E+00	1.547720E+00	2.643941E+00
2.234707E+00	3.192006E+00	2.453902E+00
2.268440E+00	3.233782E+00	2.525599E+00
2.968382E+00	1.578832E+00	2.660358E+00
2.916405E+00	1.532527E+00	2.733289E+00
2.992338E+00	1.546421E+00	2.757155E+00
2.324105E+00	3.265017E+00	2.550958E+00
2.373438E+00	3.296006E+00	2.608321E+00
2.375012E+00	3.275755E+00	2.538562E+00
2.363349E+00	3.242533E+00	2.464514E+00
3.068079E+00	1.613258E+00	2.656493E+00
3.063820E+00	1.581145E+00	2.739133E+00
2.442621E+00	3.286266E+00	2.539177E+00
2.488792E+00	3.314379E+00	2.625458E+00
3.158825E+00	1.622692E+00	2.719463E+00
2.554293E+00	3.299217E+00	2.545075E+00
2.602247E+00	3.318979E+00	2.639668E+00
3.268388E+00	1.673135E+00	2.704944E+00
2.686614E+00	3.299910E+00	2.559351E+00
2.678713E+00	3.317179E+00	2.648700E+00
3.331728E+00	1.717021E+00	2.671016E+00
3.337271E+00	1.702986E+00	2.727921E+00
2.752234E+00	3.307748E+00	2.646693E+00
2.858124E+00	3.292028E+00	2.641502E+00
2.818831E+00	3.285950E+00	2.561539E+00
3.446820E+00	1.817511E+00	2.652027E+00
3.386830E+00	1.743512E+00	2.730906E+00
2.952468E+00	3.266058E+00	2.563217E+00
2.931596E+00	3.282123E+00	2.643115E+00
3.554380E+00	1.939418E+00	2.636337E+00
3.507934E+00	1.872838E+00	2.710798E+00
3.011293E+00	3.265687E+00	2.640079E+00
3.092865E+00	3.247564E+00	2.634044E+00
3.114135E+00	3.230017E+00	2.549057E+00
3.711210E+00	2.432806E+00	2.394765E+00
3.704173E+00	2.370190E+00	2.434080E+00
3.662466E+00	2.135833E+00	2.598282E+00
3.630248E+00	2.061673E+00	2.659354E+00
3.593364E+00	2.000258E+00	2.656599E+00
3.174363E+00	3.226046E+00	2.631786E+00
3.257992E+00	3.205829E+00	2.635321E+00
3.283028E+00	3.186879E+00	2.551778E+00
3.762835E+00	2.597341E+00	2.438646E+00
3.749159E+00	2.526297E+00	2.506207E+00
3.726166E+00	2.430889E+00	2.517569E+00
3.716217E+00	2.345518E+00	2.591078E+00
3.694279E+00	2.272614E+00	2.563635E+00
3.681719E+00	2.202349E+00	2.573360E+00
3.335747E+00	3.180738E+00	2.650806E+00
3.425908E+00	3.149424E+00	2.681113E+00
3.432508E+00	3.137125E+00	2.588140E+00
3.731976E+00	2.851041E+00	2.488411E+00
3.752786E+00	2.772563E+00	2.498559E+00
3.768943E+00	2.663833E+00	2.489262E+00
3.769927E+00	2.710379E+00	2.591545E+00
3.766563E+00	2.582699E+00	2.533514E+00
3.481979E+00	3.122630E+00	2.667232E+00
3.559972E+00	3.069443E+00	2.646775E+00
3.646903E+00	2.982724E+00	2.603766E+00
3.708478E+00	2.898824E+00	2.559232E+00
3.752400E+00	2.800598E+00	2.591089E+00
3.764568E+00	2.750273E+00	2.596744E+00
1.654105E+00	2.617848E+00	2.544400E+00
1.686666E+00	2.697148E+00	2.562798E+00
1.694337E+00	2.642887E+00	2.474499E+00
1.667440E+00	2.510618E+00	2.452367E+00
1.637348E+00	2.543004E+00	2.527377E+00
1.659750E+00	2.431393E+00	2.449877E+00
1.631167E+00	2.435634E+00	2.506433E+00
1.643406E+00	2.353273E+00	2.456347E+00
1.920816E+00	1.617180E+00	2.574200E+00
1.891179E+00	1.693472E+00	2.504755E+00
1.977491E+00	1.667466E+00	2.483981E+00
2.012651E+00	1.618674E+00	2.525483E+00
1.981187E+00	1.600829E+00	2.565579E+00
2.031724E+00	1.575069E+00	2.583860E+00
1.741739E+00	2.852950E+00	2.609285E+00
1.782447E+00	2.911158E+00	2.619829E+00
1.766503E+00	2.864975E+00	2.569852E+00
1.759319E+00	2.802928E+00	2.503235E+00
1.720560E+00	2.797385E+00	2.589549E+00
1.687913E+00	2.294965E+00	2.383273E+00
1.720421E+00	2.170282E+00	2.380553E+00
1.806612E+00	2.080074E+00	2.328694E+00
1.726372E+00	2.054355E+00	2.408189E+00
1.857424E+00	1.960688E+00	2.343872E+00
1.769497E+00	1.969798E+00	2.405764E+00
1.905605E+00	1.859147E+00	2.379640E+00
1.820944E+00	1.875441E+00	2.427624E+00
1.937724E+00	1.760353E+00	2.420428E+00
1.858719E+00	1.780869E+00	2.459110E+00
2.184061E+00	1.572591E+00	2.553698E+00
2.122010E+00	1.548255E+00	2.608038E+00
2.216883E+00	1.529762E+00	2.627551E+00
1.841486E+00	2.982103E+00	2.629151E+00
1.894329E+00	3.051457E+00	2.665888E+00
1.882401E+00	3.014279E+00	2.605582E+00
1.852521E+00	2.951624E+00	2.542616E+00
2.363832E+00	1.541259E+00	2.602108E+00
2.308710E+00	1.515992E+00	2.653042E+00
2.401359E+00	1.501349E+00	2.682523E+00
1.937601E+00	3.056544E+00	2.585011E+00
1.973664E+00	3.112992E+00	2.641614E+00
2.501872E+00	1.489052E+00	2.709426E+00
2.603497E+00	1.486176E+00	2.715670E+00
2.571445E+00	1.459083E+00	2.767727E+00
2.626935E+00	1.449944E+00	2.795679E+00
2.034048E+00	3.165113E+00	2.669305E+00
2.090920E+00	3.202957E+00	2.682456E+00
2.077706E+00	3.180827E+00	2.637337E+00
2.051451E+00	3.139330E+00	2.568527E+00
2.726578E+00	1.480727E+00	2.761415E+00
2.133631E+00	3.207001E+00	2.629302E+00
2.152146E+00	3.246064E+00	2.715448E+00
2.852173E+00	1.498980E+00	2.776210E+00
2.820625E+00	1.462410E+00	2.839602E+00
2.889743E+00	1.472009E+00	2.852928E+00
2.229080E+00	3.289912E+00	2.725835E+00
2.282101E+00	3.315866E+00	2.736763E+00
2.268275E+00	3.297807E+00	2.691773E+00
2.249061E+00	3.262441E+00	2.629794E+00
2.957229E+00	1.506100E+00	2.824094E+00
2.322485E+00	3.310985E+00	2.688366E+00
2.357016E+00	3.344446E+00	2.788442E+00
3.059361E+00	1.542035E+00	2.827554E+00
2.424686E+00	3.329563E+00	2.702217E+00
2.474872E+00	3.354454E+00	2.789898E+00
3.139633E+00	1.580668E+00	2.811199E+00
2.540701E+00	3.337254E+00	2.723699E+00
2.539151E+00	3.354949E+00	2.793142E+00
3.250294E+00	1.613986E+00	2.850789E+00
2.590929E+00	3.349838E+00	2.791875E+00
2.683507E+00	3.329283E+00	2.738773E+00
3.337523E+00	1.689129E+00	2.800563E+00
2.814273E+00	3.318031E+00	2.781022E+00
2.800944E+00	3.308835E+00	2.707444E+00
3.457515E+00	1.798036E+00	2.793206E+00
3.408801E+00	1.726677E+00	2.858609E+00
2.913024E+00	3.292458E+00	2.716391E+00
2.887651E+00	3.310173E+00	2.791310E+00
3.554560E+00	1.933831E+00	2.759175E+00
3.510664E+00	1.857611E+00	2.842948E+00
2.964320E+00	3.297697E+00	2.793158E+00
3.041368E+00	3.281239E+00	2.790459E+00
3.066751E+00	3.260281E+00	2.713966E+00
3.651584E+00	2.089482E+00	2.732809E+00
3.607230E+00	2.011569E+00	2.796208E+00
3.643209E+00	2.061563E+00	2.806075E+00
3.118925E+00	3.256149E+00	2.787716E+00
3.197090E+00	3.237118E+00	2.788557E+00
3.224001E+00	3.219772E+00	2.716800E+00
3.748989E+00	2.460063E+00	2.653755E+00
3.739954E+00	2.371364E+00	2.698615E+00
3.756738E+00	2.420150E+00	2.748475E+00
3.713121E+00	2.273197E+00	2.724291E+00
3.682177E+00	2.173602E+00	2.720984E+00
3.661889E+00	2.099368E+00	2.800963E+00
3.270746E+00	3.216064E+00	2.802760E+00
3.357389E+00	3.188447E+00	2.828349E+00
3.363854E+00	3.176872E+00	2.747770E+00
3.780210E+00	2.649155E+00	2.658349E+00
3.772636E+00	2.547003E+00	2.689641E+00
3.786458E+00	2.609263E+00	2.725260E+00
3.761596E+00	2.464226E+00	2.736850E+00
3.412105E+00	3.165234E+00	2.810861E+00
3.487849E+00	3.126936E+00	2.775151E+00
3.594223E+00	3.069635E+00	2.774763E+00
3.623224E+00	3.040468E+00	2.729224E+00
3.661154E+00	2.994506E+00	2.723471E+00
3.716398E+00	2.907099E+00	2.727324E+00
3.706904E+00	2.952905E+00	2.796159E+00
3.755085E+00	2.809094E+00	2.712723E+00
3.772081E+00	2.716284E+00	2.699823E+00
3.785816E+00	2.644257E+00	2.745666E+00
3.657748E+00	3.020967E+00	2.796009E+00
3.688787E+00	2.986646E+00	2.799380E+00
1.545892E+00	2.143712E+00	2.582721E+00
1.557593E+00	2.202850E+00	2.569315E+00
1.573317E+00	2.148598E+00	2.547132E+00
1.595611E+00	2.083982E+00	2.528072E+00
1.544852E+00	2.080267E+00	2.585024E+00
1.623684E+00	2.004559E+00	2.518070E+00
1.559243E+00	1.964358E+00	2.592141E+00
1.632736E+00	1.914620E+00	2.552955E+00
1.819052E+00	1.610287E+00	2.635445E+00
1.791839E+00	1.652475E+00	2.611160E+00
1.849795E+00	1.640957E+00	2.582591E+00
1.864627E+00	1.581461E+00	2.647352E+00
1.705998E+00	2.885811E+00	2.800184E+00
1.748996E+00	2.942439E+00	2.786271E+00
1.723590E+00	2.892037E+00	2.742660E+00
1.715539E+00	2.837662E+00	2.667045E+00
1.677920E+00	2.816775E+00	2.759205E+00
1.678780E+00	2.730690E+00	2.630832E+00
1.654371E+00	2.722059E+00	2.705374E+00
1.628972E+00	2.607724E+00	2.621698E+00
1.600550E+00	2.462598E+00	2.593117E+00
1.583890E+00	2.325245E+00	2.552239E+00
1.623343E+00	2.209268E+00	2.480651E+00
1.661761E+00	2.083645E+00	2.463462E+00
1.688927E+00	1.970671E+00	2.475292E+00
1.745711E+00	1.883795E+00	2.479587E+00
1.689971E+00	1.880652E+00	2.528959E+00
1.786424E+00	1.795620E+00	2.502561E+00
1.722765E+00	1.806408E+00	2.549484E+00
1.819854E+00	1.711364E+00	2.535816E+00
1.757606E+00	1.725131E+00	2.575140E+00
1.964282E+00	1.534718E+00	2.673606E+00
2.047375E+00	1.524487E+00	2.659683E+00
2.031906E+00	1.495636E+00	2.717852E+00
2.091529E+00	1.485835E+00	2.728764E+00
1.795492E+00	2.965910E+00	2.710295E+00
1.803399E+00	3.014458E+00	2.815248E+00
2.253568E+00	1.489734E+00	2.703472E+00
2.197245E+00	1.470033E+00	2.757571E+00
2.293892E+00	1.457614E+00	2.777588E+00
1.863162E+00	3.080214E+00	2.827291E+00
1.914598E+00	3.117987E+00	2.810590E+00
1.869275E+00	3.065483E+00	2.758142E+00
2.440586E+00	1.462902E+00	2.761418E+00
2.387038E+00	1.444674E+00	2.807785E+00
2.482550E+00	1.431624E+00	2.833957E+00
1.959666E+00	3.132004E+00	2.734143E+00
1.985035E+00	3.173783E+00	2.847774E+00
2.570223E+00	1.428887E+00	2.842173E+00
2.681513E+00	1.417928E+00	2.884243E+00
2.058443E+00	3.205620E+00	2.760405E+00
2.773080E+00	1.431251E+00	2.884888E+00
2.744264E+00	1.403181E+00	2.931835E+00
2.801397E+00	1.400455E+00	2.965780E+00
2.125457E+00	3.255954E+00	2.797987E+00
2.169202E+00	3.290918E+00	2.858126E+00
2.183526E+00	3.283384E+00	2.780246E+00
2.873985E+00	1.435121E+00	2.925884E+00
2.251803E+00	3.319728E+00	2.812670E+00
2.952582E+00	1.465256E+00	2.905475E+00
2.322788E+00	3.355706E+00	2.887021E+00
2.394322E+00	3.376958E+00	2.924954E+00
2.374997E+00	3.367117E+00	2.862802E+00
3.042821E+00	1.490697E+00	2.916406E+00
2.439407E+00	3.372674E+00	2.868179E+00
2.443941E+00	3.384349E+00	2.927906E+00
3.164958E+00	1.533681E+00	2.916282E+00
2.487379E+00	3.382771E+00	2.926881E+00
2.557751E+00	3.367516E+00	2.876027E+00
3.250472E+00	1.556815E+00	2.938741E+00
3.234727E+00	1.527716E+00	2.971584E+00
3.269599E+00	1.543656E+00	2.978757E+00
2.684155E+00	3.363849E+00	2.922083E+00
2.649970E+00	3.352839E+00	2.836155E+00
3.358029E+00	1.658703E+00	2.917089E+00
3.307800E+00	1.583392E+00	2.978826E+00
2.747340E+00	3.343085E+00	2.850718E+00
2.787884E+00	3.352990E+00	2.941500E+00
3.470001E+00	1.773914E+00	2.931129E+00
3.421852E+00	1.701194E+00	2.958240E+00
2.873879E+00	3.325583E+00	2.867065E+00
2.865488E+00	3.343451E+00	2.958356E+00
3.553630E+00	1.918643E+00	2.887803E+00
3.517552E+00	1.845016E+00	2.949559E+00
2.932142E+00	3.330514E+00	2.937958E+00
2.994696E+00	3.320012E+00	2.967479E+00
3.020114E+00	3.298355E+00	2.870615E+00
3.639644E+00	2.053477E+00	2.884947E+00
3.591418E+00	1.972524E+00	2.947684E+00
3.081574E+00	3.291169E+00	2.955831E+00
3.161154E+00	3.267195E+00	2.960701E+00
3.170557E+00	3.253515E+00	2.870525E+00
3.757314E+00	2.369812E+00	2.806077E+00
3.739548E+00	2.291626E+00	2.839443E+00
3.701944E+00	2.187254E+00	2.894609E+00
3.733139E+00	2.241595E+00	2.911424E+00
3.673315E+00	2.121708E+00	2.849802E+00
3.226424E+00	3.246106E+00	2.942469E+00
3.290757E+00	3.225840E+00	2.981045E+00
3.299027E+00	3.216555E+00	2.893851E+00
3.787969E+00	2.590861E+00	2.804580E+00
3.781418E+00	2.510239E+00	2.890036E+00
3.768134E+00	2.427282E+00	2.848359E+00
3.760391E+00	2.330950E+00	2.901256E+00
3.747206E+00	2.271830E+00	2.926509E+00
3.345600E+00	3.203721E+00	2.948131E+00
3.419126E+00	3.170648E+00	2.914495E+00
3.527845E+00	3.127578E+00	2.910537E+00
3.572165E+00	3.097318E+00	2.850510E+00
3.738681E+00	2.901639E+00	2.850389E+00
3.763550E+00	2.815000E+00	2.873435E+00
3.759777E+00	2.863198E+00	2.903927E+00
3.773592E+00	2.723631E+00	2.845001E+00
3.784530E+00	2.650148E+00	2.833523E+00
3.596040E+00	3.093643E+00	2.930259E+00
3.635218E+00	3.054439E+00	2.876158E+00
3.708175E+00	2.975820E+00	2.908722E+00
3.749816E+00	2.899682E+00	2.928026E+00
1.463772E+00	2.096963E+00	2.699080E+00
1.477164E+00	2.170974E+00	2.703311E+00
1.507586E+00	2.122779E+00	2.637504E+00
1.500235E+00	2.002549E+00	2.641789E+00
1.455707E+00	2.022518E+00	2.699160E+00
1.507182E+00	1.931446E+00	2.652050E+00
1.459905E+00	1.904536E+00	2.715067E+00
1.521691E+00	1.862257E+00	2.671707E+00
1.649408E+00	2.804172E+00	2.914231E+00
1.686513E+00	2.869415E+00	2.937271E+00
1.668771E+00	2.827715E+00	2.851319E+00
1.634492E+00	2.726476E+00	2.799640E+00
1.626931E+00	2.738659E+00	2.889842E+00
1.602218E+00	2.615798E+00	2.740666E+00
1.593174E+00	2.633565E+00	2.843540E+00
1.576657E+00	2.495990E+00	2.691141E+00
1.560294E+00	2.519806E+00	2.791957E+00
1.553391E+00	2.370286E+00	2.657701E+00
1.534132E+00	2.403063E+00	2.752527E+00
1.526027E+00	2.247388E+00	2.635758E+00
1.500439E+00	2.283819E+00	2.718214E+00
1.658947E+00	1.820377E+00	2.590098E+00
1.590126E+00	1.843385E+00	2.628201E+00
1.694668E+00	1.734219E+00	2.616825E+00
1.626305E+00	1.744807E+00	2.661176E+00
1.737309E+00	1.666688E+00	2.638407E+00
1.679704E+00	1.659074E+00	2.688084E+00
1.772513E+00	1.580984E+00	2.702896E+00
1.865996E+00	1.526535E+00	2.722772E+00
1.822705E+00	1.486249E+00	2.812817E+00
1.921934E+00	1.475811E+00	2.793728E+00
1.735553E+00	2.936843E+00	2.867543E+00
2.032630E+00	1.453858E+00	2.820461E+00
2.126166E+00	1.446147E+00	2.821125E+00
2.113954E+00	1.423899E+00	2.883858E+00
2.192069E+00	1.410512E+00	2.911657E+00
1.792652E+00	3.014905E+00	2.895358E+00
1.838170E+00	3.065020E+00	2.945297E+00
1.837806E+00	3.062712E+00	2.872595E+00
2.333205E+00	1.425138E+00	2.851288E+00
2.283130E+00	1.417702E+00	2.879001E+00
2.367469E+00	1.395090E+00	2.926532E+00
1.902852E+00	3.118858E+00	2.892895E+00
2.532604E+00	1.395183E+00	2.914619E+00
2.469968E+00	1.387474E+00	2.941252E+00
2.539245E+00	1.370895E+00	2.974296E+00
1.973488E+00	3.176638E+00	2.946701E+00
2.027366E+00	3.217126E+00	2.960207E+00
2.014529E+00	3.203280E+00	2.908099E+00
2.609479E+00	1.378280E+00	2.965704E+00
2.075233E+00	3.239446E+00	2.884725E+00
2.079718E+00	3.257931E+00	3.005207E+00
2.728057E+00	1.377326E+00	2.995297E+00
2.811034E+00	1.373442E+00	3.037025E+00
2.139991E+00	3.299512E+00	3.029137E+00
2.199783E+00	3.328766E+00	3.017428E+00
2.149525E+00	3.293169E+00	2.951515E+00
2.883756E+00	1.394117E+00	3.023703E+00
2.239636E+00	3.332780E+00	2.934201E+00
2.255263E+00	3.350771E+00	3.008094E+00
2.997936E+00	1.429969E+00	3.011539E+00
2.335749E+00	3.371498E+00	3.017370E+00
3.119886E+00	1.468387E+00	3.011209E+00
3.081249E+00	1.429227E+00	3.063141E+00
3.142618E+00	1.430412E+00	3.100677E+00
2.465680E+00	3.388336E+00	3.005954E+00
3.201140E+00	1.501461E+00	2.999171E+00
3.206678E+00	1.472338E+00	3.070062E+00
2.575350E+00	3.387863E+00	3.049810E+00
2.541007E+00	3.382356E+00	2.969358E+00
3.265558E+00	1.522671E+00	3.029992E+00
2.628513E+00	3.377462E+00	2.995322E+00
2.634515E+00	3.388273E+00	3.061189E+00
3.398042E+00	1.646181E+00	3.042460E+00
3.336951E+00	1.559339E+00	3.087486E+00
2.679011E+00	3.386826E+00	3.064194E+00
2.738782E+00	3.371613E+00	3.022915E+00
3.453365E+00	1.717278E+00	3.028071E+00
3.444725E+00	1.685337E+00	3.072471E+00
2.826492E+00	3.354740E+00	3.012818E+00
3.548731E+00	1.891105E+00	3.007264E+00
3.504013E+00	1.790201E+00	3.058939E+00
3.469828E+00	1.715291E+00	3.088911E+00
2.917292E+00	3.339603E+00	3.025664E+00
3.031795E+00	3.313415E+00	3.054919E+00
3.630375E+00	2.027152E+00	3.032058E+00
3.665677E+00	2.097908E+00	2.936494E+00
3.675721E+00	2.111895E+00	3.005614E+00
3.581674E+00	1.943524E+00	3.050628E+00
3.102736E+00	3.293787E+00	3.098362E+00
3.122426E+00	3.281099E+00	3.027924E+00
3.731717E+00	2.225405E+00	2.979821E+00
3.703308E+00	2.163170E+00	3.043200E+00
3.160642E+00	3.273420E+00	3.088216E+00
3.210994E+00	3.253419E+00	3.028823E+00
3.294972E+00	3.229098E+00	3.071994E+00
3.791197E+00	2.577066E+00	2.935058E+00
3.791197E+00	2.498255E+00	3.030594E+00
3.781290E+00	2.425212E+00	3.002283E+00
3.772608E+00	2.349142E+00	2.989095E+00
3.755405E+00	2.280162E+00	2.994925E+00
3.363874E+00	3.197711E+00	3.017647E+00
3.454406E+00	3.167641E+00	3.065622E+00
3.504183E+00	3.145796E+00	2.992813E+00
3.769938E+00	2.843150E+00	2.988817E+00
3.778795E+00	2.772358E+00	3.008050E+00
3.779211E+00	2.716318E+00	2.981141E+00
3.787155E+00	2.645997E+00	2.959167E+00
3.534302E+00	3.139815E+00	3.066754E+00
3.572890E+00	3.114493E+00	3.004507E+00
3.656901E+00	3.055876E+00	3.013790E+00
3.722347E+00	3.001190E+00	3.029349E+00
3.743228E+00	2.965454E+00	3.007131E+00
3.753834E+00	2.919452E+00	3.014079E+00
3.755312E+00	2.952912E+00	3.043073E+00
3.747544E+00	2.974784E+00	3.056038E+00
1.393102E+00	2.052657E+00	2.835771E+00
1.412034E+00	2.124027E+00	2.840842E+00
1.427258E+00	2.072685E+00	2.766731E+00
1.416338E+00	1.954685E+00	2.765147E+00
1.383669E+00	1.982527E+00	2.830588E+00
1.418588E+00	1.887692E+00	2.774477E+00
1.389226E+00	1.887468E+00	2.825379E+00
1.423988E+00	1.824635E+00	2.800705E+00
1.631132E+00	2.759437E+00	3.069250E+00
1.655818E+00	2.818811E+00	3.063391E+00
1.637660E+00	2.776786E+00	2.983011E+00
1.595041E+00	2.658886E+00	2.942150E+00
1.603971E+00	2.685475E+00	3.038354E+00
1.555917E+00	2.544076E+00	2.892885E+00
1.562392E+00	2.575103E+00	2.997652E+00
1.524374E+00	2.430019E+00	2.848689E+00
1.520324E+00	2.456151E+00	2.948248E+00
1.487365E+00	2.313776E+00	2.807225E+00
1.479950E+00	2.339914E+00	2.898662E+00
1.454643E+00	2.198261E+00	2.779771E+00
1.441345E+00	2.228821E+00	2.857848E+00
1.552581E+00	1.761350E+00	2.705461E+00
1.482266E+00	1.787368E+00	2.752706E+00
1.600992E+00	1.668300E+00	2.740201E+00
1.523739E+00	1.687637E+00	2.790359E+00
1.667371E+00	1.583652E+00	2.776694E+00
1.581192E+00	1.598175E+00	2.828065E+00
1.735917E+00	1.512476E+00	2.820902E+00
1.650117E+00	1.508340E+00	2.894491E+00
1.775117E+00	1.471774E+00	2.860832E+00
1.736790E+00	1.467272E+00	2.897693E+00
1.812489E+00	1.436540E+00	2.929725E+00
1.689806E+00	2.874613E+00	3.105628E+00
1.729972E+00	2.938287E+00	3.077881E+00
1.689378E+00	2.878419E+00	3.024425E+00
1.960081E+00	1.442389E+00	2.858794E+00
1.901989E+00	1.437296E+00	2.891061E+00
1.990011E+00	1.415172E+00	2.935647E+00
1.760704E+00	2.976561E+00	2.986328E+00
1.789939E+00	3.011492E+00	3.111099E+00
2.104286E+00	1.394718E+00	2.978390E+00
2.206705E+00	1.372312E+00	3.018870E+00
1.847194E+00	3.074930E+00	3.127993E+00
1.893551E+00	3.120407E+00	3.103253E+00
1.837896E+00	3.066431E+00	3.041768E+00
2.306537E+00	1.362482E+00	3.027269E+00
2.425239E+00	1.353510E+00	3.032099E+00
2.393504E+00	1.334288E+00	3.089051E+00
2.465681E+00	1.319816E+00	3.129466E+00
1.911466E+00	3.132466E+00	3.008515E+00
1.937159E+00	3.158499E+00	3.081044E+00
2.556020E+00	1.340338E+00	3.068538E+00
1.998154E+00	3.205732E+00	3.067062E+00
2.670373E+00	1.343096E+00	3.069168E+00
2.642746E+00	1.322036E+00	3.118232E+00
2.707671E+00	1.312497E+00	3.153850E+00
2.070577E+00	3.264149E+00	3.102885E+00
2.109395E+00	3.293265E+00	3.123675E+00
2.111577E+00	3.288843E+00	3.071906E+00
2.781665E+00	1.339562E+00	3.108425E+00
2.170295E+00	3.327471E+00	3.125994E+00
2.865535E+00	1.358279E+00	3.095145E+00
2.255144E+00	3.359447E+00	3.078141E+00
2.955984E+00	1.369940E+00	3.110510E+00
2.326006E+00	3.387563E+00	3.130824E+00
2.394886E+00	3.407467E+00	3.165395E+00
2.366547E+00	3.394927E+00	3.102499E+00
3.069392E+00	1.390097E+00	3.130525E+00
3.160250E+00	1.395229E+00	3.175003E+00
2.427554E+00	3.402963E+00	3.108274E+00
2.438514E+00	3.416387E+00	3.171301E+00
3.222138E+00	1.435831E+00	3.155275E+00
2.478397E+00	3.418088E+00	3.175364E+00
2.536744E+00	3.405965E+00	3.135446E+00
3.282844E+00	1.490811E+00	3.124828E+00
2.662264E+00	3.399597E+00	3.138205E+00
3.407357E+00	1.594241E+00	3.154711E+00
3.355570E+00	1.516899E+00	3.186007E+00
2.775014E+00	3.397760E+00	3.180311E+00
2.737175E+00	3.388515E+00	3.103226E+00
3.448571E+00	1.666095E+00	3.122800E+00
2.834631E+00	3.368605E+00	3.108862E+00
2.847066E+00	3.389014E+00	3.199222E+00
3.556869E+00	1.869495E+00	3.125024E+00
3.528084E+00	1.782659E+00	3.162288E+00
3.492418E+00	1.718633E+00	3.151219E+00
2.898454E+00	3.375765E+00	3.184021E+00
2.956821E+00	3.364042E+00	3.224460E+00
2.956272E+00	3.349898E+00	3.138381E+00
3.667839E+00	2.087832E+00	3.106276E+00
3.631419E+00	2.004243E+00	3.166130E+00
3.596194E+00	1.949813E+00	3.124253E+00
2.999681E+00	3.347386E+00	3.199715E+00
3.064051E+00	3.314314E+00	3.181998E+00
3.734358E+00	2.224274E+00	3.092784E+00
3.698660E+00	2.146179E+00	3.160249E+00
3.145171E+00	3.283183E+00	3.153091E+00
3.233150E+00	3.255377E+00	3.145914E+00
3.303927E+00	3.234133E+00	3.134681E+00
3.798445E+00	2.566645E+00	3.077258E+00
3.793985E+00	2.488674E+00	3.137339E+00
3.786574E+00	2.424481E+00	3.126953E+00
3.775442E+00	2.342690E+00	3.110378E+00
3.762440E+00	2.291488E+00	3.068469E+00
3.370278E+00	3.206907E+00	3.127360E+00
3.450826E+00	3.182066E+00	3.173840E+00
3.779889E+00	2.792292E+00	3.085328E+00
3.782853E+00	2.712617E+00	3.124616E+00
3.779204E+00	2.772041E+00	3.149054E+00
3.790684E+00	2.646647E+00	3.070115E+00
3.527447E+00	3.148290E+00	3.156938E+00
3.600212E+00	3.107439E+00	3.106869E+00
3.669480E+00	3.068451E+00	3.150447E+00
3.704839E+00	3.033266E+00	3.093125E+00
3.751292E+00	2.948617E+00	3.108462E+00
3.767286E+00	2.859040E+00	3.133142E+00
3.777453E+00	2.805935E+00	3.131240E+00
3.712447E+00	3.030793E+00	3.161953E+00
3.734094E+00	2.998583E+00	3.103670E+00
1.456949E+00	2.335049E+00	3.050370E+00
1.484315E+00	2.390629E+00	3.076669E+00
1.475985E+00	2.361913E+00	2.998657E+00
1.432094E+00	2.250847E+00	2.938137E+00
1.426081E+00	2.267396E+00	3.019925E+00
1.404904E+00	2.159492E+00	2.901846E+00
1.386965E+00	2.159926E+00	2.972057E+00
1.367151E+00	2.046529E+00	2.908015E+00
1.350783E+00	1.910901E+00	2.899943E+00
1.372476E+00	1.793028E+00	2.897498E+00
1.445134E+00	1.713513E+00	2.854222E+00
1.388837E+00	1.674733E+00	2.958874E+00
1.506691E+00	1.620697E+00	2.874739E+00
1.450508E+00	1.630348E+00	2.925436E+00
1.560686E+00	1.545814E+00	2.910858E+00
1.493177E+00	1.563133E+00	2.952718E+00
1.593324E+00	1.501026E+00	2.944074E+00
1.547564E+00	1.499647E+00	2.987720E+00
1.617910E+00	1.461947E+00	2.998638E+00
1.660059E+00	2.799511E+00	3.142130E+00
1.624068E+00	2.715671E+00	3.121405E+00
1.590947E+00	2.624264E+00	3.110771E+00
1.531282E+00	2.488727E+00	3.067093E+00
1.723563E+00	1.428895E+00	3.008239E+00
1.825112E+00	1.402115E+00	3.033363E+00
1.735458E+00	2.931653E+00	3.168584E+00
1.692847E+00	2.865459E+00	3.161830E+00
1.926764E+00	1.393147E+00	3.036759E+00
2.024717E+00	1.385941E+00	3.032952E+00
2.012657E+00	1.373693E+00	3.088130E+00
2.091578E+00	1.359782E+00	3.118831E+00
1.796203E+00	3.010351E+00	3.212595E+00
1.834306E+00	3.056165E+00	3.229668E+00
1.830786E+00	3.054602E+00	3.177899E+00
2.243376E+00	1.351618E+00	3.072058E+00
2.188828E+00	1.353073E+00	3.097224E+00
2.275959E+00	1.330924E+00	3.141823E+00
1.884140E+00	3.107720E+00	3.221864E+00
2.383594E+00	1.315227E+00	3.164465E+00
2.478515E+00	1.293861E+00	3.216040E+00
1.945626E+00	3.166686E+00	3.155689E+00
2.554265E+00	1.297241E+00	3.193362E+00
2.001778E+00	3.215499E+00	3.198520E+00
2.040026E+00	3.248363E+00	3.221310E+00
2.040132E+00	3.245559E+00	3.158425E+00
2.636808E+00	1.302090E+00	3.175586E+00
2.718179E+00	1.280131E+00	3.239159E+00
2.096178E+00	3.287153E+00	3.214036E+00
2.786357E+00	1.297781E+00	3.201947E+00
2.175091E+00	3.338564E+00	3.241900E+00
2.237535E+00	3.371212E+00	3.270139E+00
2.207567E+00	3.354939E+00	3.203203E+00
2.894927E+00	1.310882E+00	3.197920E+00
2.262836E+00	3.373748E+00	3.189325E+00
2.300873E+00	3.391361E+00	3.285361E+00
3.017871E+00	1.331693E+00	3.203984E+00
2.984859E+00	1.288249E+00	3.261895E+00
3.058064E+00	1.294068E+00	3.279977E+00
2.365559E+00	3.400952E+00	3.247363E+00
3.131079E+00	1.340722E+00	3.246526E+00
2.468761E+00	3.420897E+00	3.245541E+00
3.233384E+00	1.392931E+00	3.243647E+00
2.533469E+00	3.427419E+00	3.276371E+00
2.535026E+00	3.421814E+00	3.226801E+00
3.301790E+00	1.452005E+00	3.217301E+00
2.576457E+00	3.425486E+00	3.287783E+00
2.628015E+00	3.415212E+00	3.250822E+00
3.425809E+00	1.542989E+00	3.263703E+00
3.366741E+00	1.478867E+00	3.262809E+00
2.738940E+00	3.410374E+00	3.262210E+00
3.471306E+00	1.639261E+00	3.216000E+00
2.828319E+00	3.395230E+00	3.269001E+00
3.560555E+00	1.812040E+00	3.220776E+00
3.530185E+00	1.719527E+00	3.245957E+00
3.571208E+00	1.774092E+00	3.282047E+00
2.898561E+00	3.380572E+00	3.255917E+00
2.964374E+00	3.359636E+00	3.314431E+00
3.669513E+00	2.070953E+00	3.214437E+00
3.646711E+00	1.992093E+00	3.269897E+00
3.600105E+00	1.897706E+00	3.233493E+00
3.584697E+00	1.823371E+00	3.269654E+00
3.020570E+00	3.336528E+00	3.265203E+00
3.090101E+00	3.298838E+00	3.298443E+00
3.731790E+00	2.208201E+00	3.232761E+00
3.754036E+00	2.268975E+00	3.145281E+00
3.762556E+00	2.288688E+00	3.205288E+00
3.698720E+00	2.127868E+00	3.251551E+00
3.174449E+00	3.267884E+00	3.261004E+00
3.268944E+00	3.246278E+00	3.241102E+00
3.320477E+00	3.232031E+00	3.193294E+00
3.800086E+00	2.516203E+00	3.198092E+00
3.794762E+00	2.439223E+00	3.246362E+00
3.802403E+00	2.488219E+00	3.254797E+00
3.781496E+00	2.353681E+00	3.222488E+00
3.348735E+00	3.221215E+00	3.277893E+00
3.399534E+00	3.208846E+00	3.273870E+00
3.402360E+00	3.204561E+00	3.230057E+00
3.780857E+00	2.750681E+00	3.245452E+00
3.776342E+00	2.801417E+00	3.172980E+00
3.773384E+00	2.818127E+00	3.220517E+00
3.790163E+00	2.667907E+00	3.253829E+00
3.799603E+00	2.596191E+00	3.206738E+00
3.805657E+00	2.522160E+00	3.260101E+00
3.429212E+00	3.197804E+00	3.274976E+00
3.495857E+00	3.165823E+00	3.283510E+00
3.622386E+00	3.097120E+00	3.234210E+00
3.671319E+00	3.073674E+00	3.213944E+00
3.741105E+00	2.940111E+00	3.242186E+00
3.734287E+00	2.989896E+00	3.171335E+00
3.714440E+00	3.017465E+00	3.229428E+00
3.763494E+00	2.862961E+00	3.249036E+00
3.694101E+00	3.053683E+00	3.205189E+00
1.473246E+00	2.390013E+00	3.243940E+00
1.506612E+00	2.438817E+00	3.230356E+00
1.473467E+00	2.383229E+00	3.190402E+00
1.441221E+00	2.316932E+00	3.114505E+00
1.425832E+00	2.312533E+00	3.208568E+00
1.377413E+00	2.183317E+00	3.061975E+00
1.370672E+00	2.206265E+00	3.157842E+00
1.336874E+00	2.063847E+00	3.014314E+00
1.323708E+00	2.090268E+00	3.108542E+00
1.317456E+00	1.946683E+00	2.984008E+00
1.293728E+00	1.976816E+00	3.073121E+00
1.316481E+00	1.831920E+00	2.975794E+00
1.280404E+00	1.865259E+00	3.053385E+00
1.332861E+00	1.730189E+00	2.994573E+00
1.287291E+00	1.760968E+00	3.056409E+00
1.349569E+00	1.669397E+00	3.019861E+00
1.312041E+00	1.658204E+00	3.090209E+00
1.370557E+00	1.610368E+00	3.050777E+00
1.552289E+00	2.512617E+00	3.252898E+00
1.602112E+00	2.604003E+00	3.277505E+00
1.575441E+00	2.564078E+00	3.186292E+00
1.511090E+00	2.443381E+00	3.159179E+00
1.429786E+00	1.585743E+00	2.999047E+00
1.481998E+00	1.512326E+00	3.040543E+00
1.558692E+00	1.438450E+00	3.108685E+00
1.647974E+00	1.419674E+00	3.078150E+00
1.635206E+00	1.401228E+00	3.141862E+00
1.713475E+00	1.386240E+00	3.155796E+00
1.687031E+00	2.803508E+00	3.295116E+00
1.716990E+00	2.874101E+00	3.322929E+00
1.699628E+00	2.848289E+00	3.230841E+00
1.644562E+00	2.709131E+00	3.235882E+00
1.866255E+00	1.383618E+00	3.090081E+00
1.808521E+00	1.384192E+00	3.117180E+00
1.910858E+00	1.363145E+00	3.176923E+00
1.749599E+00	2.942810E+00	3.346865E+00
1.775407E+00	2.985033E+00	3.335236E+00
1.757448E+00	2.950240E+00	3.277172E+00
2.008621E+00	1.359606E+00	3.155544E+00
2.088873E+00	1.336656E+00	3.220217E+00
1.823580E+00	3.045194E+00	3.315852E+00
2.208801E+00	1.317655E+00	3.240753E+00
2.324644E+00	1.298908E+00	3.242462E+00
2.295903E+00	1.291006E+00	3.291697E+00
2.359461E+00	1.277554E+00	3.330706E+00
1.890154E+00	3.121493E+00	3.333457E+00
1.936977E+00	3.169293E+00	3.351315E+00
1.918270E+00	3.144714E+00	3.293205E+00
2.440257E+00	1.279587E+00	3.294966E+00
1.956936E+00	3.178487E+00	3.269525E+00
1.973178E+00	3.202152E+00	3.345842E+00
2.549273E+00	1.270687E+00	3.289685E+00
2.026979E+00	3.245536E+00	3.322059E+00
2.635366E+00	1.272051E+00	3.265488E+00
2.714565E+00	1.251655E+00	3.320772E+00
2.101634E+00	3.305360E+00	3.345669E+00
2.155157E+00	3.344655E+00	3.379447E+00
2.144850E+00	3.326407E+00	3.303618E+00
2.819200E+00	1.253039E+00	3.303846E+00
2.210413E+00	3.366816E+00	3.350987E+00
2.928684E+00	1.258469E+00	3.298578E+00
2.901327E+00	1.225971E+00	3.352757E+00
2.950856E+00	1.229883E+00	3.349869E+00
2.291300E+00	3.397189E+00	3.364119E+00
3.015035E+00	1.247681E+00	3.338505E+00
2.370218E+00	3.412383E+00	3.363968E+00
3.136708E+00	1.269922E+00	3.358896E+00
2.460546E+00	3.427120E+00	3.357316E+00
3.236066E+00	1.338305E+00	3.339879E+00
2.562080E+00	3.433185E+00	3.353052E+00
3.340781E+00	1.419461E+00	3.328193E+00
2.630796E+00	3.443322E+00	3.388457E+00
2.631310E+00	3.430666E+00	3.340086E+00
3.401137E+00	1.478618E+00	3.314723E+00
3.410948E+00	1.458679E+00	3.358716E+00
2.673879E+00	3.446244E+00	3.401472E+00
2.718687E+00	3.429530E+00	3.365916E+00
3.517908E+00	1.606201E+00	3.348100E+00
3.450978E+00	1.505299E+00	3.355736E+00
2.814430E+00	3.406249E+00	3.365188E+00
3.568740E+00	1.711053E+00	3.332286E+00
3.574331E+00	1.661377E+00	3.382829E+00
2.894708E+00	3.381948E+00	3.346600E+00
2.965852E+00	3.363778E+00	3.415887E+00
3.687726E+00	2.067302E+00	3.316146E+00
3.667497E+00	1.991001E+00	3.343571E+00
3.642339E+00	1.915837E+00	3.336840E+00
3.610604E+00	1.804052E+00	3.340894E+00
3.602119E+00	1.707531E+00	3.392862E+00
3.046236E+00	3.321214E+00	3.378209E+00
3.099414E+00	3.294260E+00	3.357957E+00
3.764695E+00	2.278646E+00	3.297341E+00
3.740061E+00	2.200860E+00	3.356087E+00
3.715283E+00	2.143673E+00	3.317523E+00
3.136638E+00	3.276578E+00	3.344365E+00
3.197629E+00	3.255638E+00	3.392118E+00
3.273134E+00	3.238910E+00	3.326586E+00
3.291594E+00	3.232514E+00	3.420856E+00
3.802740E+00	2.478954E+00	3.311928E+00
3.794906E+00	2.417393E+00	3.369212E+00
3.786617E+00	2.352529E+00	3.331877E+00
3.360677E+00	3.214335E+00	3.364679E+00
3.415674E+00	3.199485E+00	3.311898E+00
3.454285E+00	3.189789E+00	3.396275E+00
3.772825E+00	2.813985E+00	3.308366E+00
3.776139E+00	2.750982E+00	3.381127E+00
3.787358E+00	2.678246E+00	3.354185E+00
3.801755E+00	2.605561E+00	3.335155E+00
3.807000E+00	2.536324E+00	3.325630E+00
3.541798E+00	3.156570E+00	3.398354E+00
3.611536E+00	3.104885E+00	3.365006E+00
3.695056E+00	3.019629E+00	3.325519E+00
3.684080E+00	3.055706E+00	3.246269E+00
3.733166E+00	2.940259E+00	3.360308E+00
3.754997E+00	2.879663E+00	3.337274E+00
1.314773E+00	2.200252E+00	3.337575E+00
1.343927E+00	2.238771E+00	3.337416E+00
1.324110E+00	2.206602E+00	3.311302E+00
1.304271E+00	2.167845E+00	3.314402E+00
1.395806E+00	2.303080E+00	3.328652E+00
1.460271E+00	2.390846E+00	3.363637E+00
1.437845E+00	2.347204E+00	3.285703E+00
1.352875E+00	2.221899E+00	3.264642E+00
1.310639E+00	2.111670E+00	3.197827E+00
1.294024E+00	2.120034E+00	3.266012E+00
1.276629E+00	2.003878E+00	3.159475E+00
1.261449E+00	2.029431E+00	3.240151E+00
1.256309E+00	1.895459E+00	3.135667E+00
1.235081E+00	1.922558E+00	3.215709E+00
1.251972E+00	1.788742E+00	3.129546E+00
1.223084E+00	1.815368E+00	3.206228E+00
1.267503E+00	1.700837E+00	3.135551E+00
1.227028E+00	1.700373E+00	3.225540E+00
1.281437E+00	1.652354E+00	3.147474E+00
1.261232E+00	1.647082E+00	3.193938E+00
1.289634E+00	1.604508E+00	3.187733E+00
1.512120E+00	2.452854E+00	3.307384E+00
1.416846E+00	1.534668E+00	3.091503E+00
1.349188E+00	1.547688E+00	3.171418E+00
1.470706E+00	1.472758E+00	3.131285E+00
1.416047E+00	1.489154E+00	3.173026E+00
1.502470E+00	1.436248E+00	3.169330E+00
1.461357E+00	1.439771E+00	3.215807E+00
1.527755E+00	1.405641E+00	3.228495E+00
1.626289E+00	2.632888E+00	3.392311E+00
1.650218E+00	2.682400E+00	3.412120E+00
1.636096E+00	2.664182E+00	3.346359E+00
1.588110E+00	2.570258E+00	3.351082E+00
1.630827E+00	1.376753E+00	3.241131E+00
1.738194E+00	1.358400E+00	3.271345E+00
1.717102E+00	2.865685E+00	3.439178E+00
1.746177E+00	2.926773E+00	3.467011E+00
1.730333E+00	2.901027E+00	3.394810E+00
1.686933E+00	2.785024E+00	3.384085E+00
1.823109E+00	1.355633E+00	3.250237E+00
1.930345E+00	1.339084E+00	3.304848E+00
1.776774E+00	2.987365E+00	3.401556E+00
2.023466E+00	1.334272E+00	3.279543E+00
2.121440E+00	1.318087E+00	3.299894E+00
2.097626E+00	1.311334E+00	3.368507E+00
2.199860E+00	1.296267E+00	3.387899E+00
1.829448E+00	3.064523E+00	3.437852E+00
1.873651E+00	3.118035E+00	3.468854E+00
1.864659E+00	3.103505E+00	3.396332E+00
2.300567E+00	1.282548E+00	3.361052E+00
2.364882E+00	1.268518E+00	3.382566E+00
1.909108E+00	3.150703E+00	3.424636E+00
2.439801E+00	1.257248E+00	3.421232E+00
1.973200E+00	3.212694E+00	3.442508E+00
2.547609E+00	1.248357E+00	3.394136E+00
2.033771E+00	3.271301E+00	3.453581E+00
2.078438E+00	3.311821E+00	3.486867E+00
2.071620E+00	3.296315E+00	3.411260E+00
2.641927E+00	1.244306E+00	3.362939E+00
2.754661E+00	1.210347E+00	3.419037E+00
2.130147E+00	3.340332E+00	3.455954E+00
2.851704E+00	1.203587E+00	3.399416E+00
2.818024E+00	1.184485E+00	3.443721E+00
2.865090E+00	1.169195E+00	3.458021E+00
2.206839E+00	3.379244E+00	3.455102E+00
2.956346E+00	1.187563E+00	3.422930E+00
2.284789E+00	3.406268E+00	3.457352E+00
3.079636E+00	1.208456E+00	3.415209E+00
3.045730E+00	1.164129E+00	3.469822E+00
3.110128E+00	1.176752E+00	3.475795E+00
2.369617E+00	3.424711E+00	3.465149E+00
3.139414E+00	1.227684E+00	3.412954E+00
3.143258E+00	1.205333E+00	3.449836E+00
2.458894E+00	3.441320E+00	3.467705E+00
3.234455E+00	1.286617E+00	3.414214E+00
3.187902E+00	1.238204E+00	3.439026E+00
2.552951E+00	3.449116E+00	3.466435E+00
3.328321E+00	1.335898E+00	3.448985E+00
2.654750E+00	3.453652E+00	3.465328E+00
3.439527E+00	1.443031E+00	3.433006E+00
2.729354E+00	3.461133E+00	3.510756E+00
2.726854E+00	3.452193E+00	3.454905E+00
3.495155E+00	1.514863E+00	3.411001E+00
3.506408E+00	1.491043E+00	3.459050E+00
2.762255E+00	3.455110E+00	3.502688E+00
2.806881E+00	3.428902E+00	3.487666E+00
3.596500E+00	1.629839E+00	3.458110E+00
3.542024E+00	1.541880E+00	3.455663E+00
2.894872E+00	3.392347E+00	3.452450E+00
2.963497E+00	3.366447E+00	3.510962E+00
3.693624E+00	2.023274E+00	3.388895E+00
3.679322E+00	1.946340E+00	3.406020E+00
3.665864E+00	1.848573E+00	3.425978E+00
3.646529E+00	1.741442E+00	3.451277E+00
3.683658E+00	1.795005E+00	3.486101E+00
3.022599E+00	3.335668E+00	3.485571E+00
3.082761E+00	3.301762E+00	3.471066E+00
3.120192E+00	3.284430E+00	3.408516E+00
3.154392E+00	3.266850E+00	3.500202E+00
3.767701E+00	2.272248E+00	3.414764E+00
3.748116E+00	2.192547E+00	3.439145E+00
3.724830E+00	2.105572E+00	3.415568E+00
3.715333E+00	1.994727E+00	3.464310E+00
3.701038E+00	1.895900E+00	3.482602E+00
3.693123E+00	1.836726E+00	3.485193E+00
3.235616E+00	3.243651E+00	3.477179E+00
3.303690E+00	3.229317E+00	3.509977E+00
3.799845E+00	2.477794E+00	3.407334E+00
3.794415E+00	2.406714E+00	3.478410E+00
3.786767E+00	2.350955E+00	3.428405E+00
3.376138E+00	3.213433E+00	3.456115E+00
3.457697E+00	3.198543E+00	3.500680E+00
3.763176E+00	2.823843E+00	3.416049E+00
3.771990E+00	2.758564E+00	3.495496E+00
3.782779E+00	2.684249E+00	3.465833E+00
3.796469E+00	2.614059E+00	3.440194E+00
3.802932E+00	2.545846E+00	3.424464E+00
3.523868E+00	3.175272E+00	3.466355E+00
3.612192E+00	3.128346E+00	3.489086E+00
3.679426E+00	3.046706E+00	3.457142E+00
3.720212E+00	2.967109E+00	3.445950E+00
3.744360E+00	2.895422E+00	3.436465E+00
1.407310E+00	2.358395E+00	3.499644E+00
1.464049E+00	2.422541E+00	3.515098E+00
1.418796E+00	2.361417E+00	3.463814E+00
1.393714E+00	2.313495E+00	3.399089E+00
1.369399E+00	2.298312E+00	3.469292E+00
1.306430E+00	2.188123E+00	3.394428E+00
1.257949E+00	2.071854E+00	3.323884E+00
1.240556E+00	2.070050E+00	3.400122E+00
1.220676E+00	1.952873E+00	3.295844E+00
1.209231E+00	1.978537E+00	3.374305E+00
1.200997E+00	1.843633E+00	3.283509E+00
1.183249E+00	1.871861E+00	3.359369E+00
1.198219E+00	1.749107E+00	3.280238E+00
1.172724E+00	1.755800E+00	3.372267E+00
1.203749E+00	1.696665E+00	3.287782E+00
1.190880E+00	1.695272E+00	3.336905E+00
1.209507E+00	1.649007E+00	3.324607E+00
1.469175E+00	2.413156E+00	3.440938E+00
1.526055E+00	2.488216E+00	3.486712E+00
1.252107E+00	1.585133E+00	3.293375E+00
1.298534E+00	1.549490E+00	3.248470E+00
1.290368E+00	1.528358E+00	3.303795E+00
1.330469E+00	1.499199E+00	3.290631E+00
1.578981E+00	2.557664E+00	3.489688E+00
1.627313E+00	2.638921E+00	3.526519E+00
1.616821E+00	2.614520E+00	3.441470E+00
1.541131E+00	2.500642E+00	3.414539E+00
1.397329E+00	1.463461E+00	3.260578E+00
1.476855E+00	1.393318E+00	3.339697E+00
1.557693E+00	1.373099E+00	3.306744E+00
1.549913E+00	1.359227E+00	3.362926E+00
1.615076E+00	1.346346E+00	3.363336E+00
1.703119E+00	2.822435E+00	3.589832E+00
1.725817E+00	2.885048E+00	3.582686E+00
1.712081E+00	2.835590E+00	3.506598E+00
1.667434E+00	2.715157E+00	3.475111E+00
1.675817E+00	2.740052E+00	3.560907E+00
1.795392E+00	1.341213E+00	3.336769E+00
1.727473E+00	1.337217E+00	3.367468E+00
1.805939E+00	1.326416E+00	3.396738E+00
1.749418E+00	2.944168E+00	3.628023E+00
1.784696E+00	3.006949E+00	3.602350E+00
1.752803E+00	2.936684E+00	3.548111E+00
1.875756E+00	1.326053E+00	3.383754E+00
1.795057E+00	3.013255E+00	3.510638E+00
1.820151E+00	3.062494E+00	3.587345E+00
2.014999E+00	1.311133E+00	3.418200E+00
2.128988E+00	1.294630E+00	3.447739E+00
2.217487E+00	1.275306E+00	3.509974E+00
1.849279E+00	3.092773E+00	3.531284E+00
2.312478E+00	1.267409E+00	3.474310E+00
2.362820E+00	1.264675E+00	3.423669E+00
1.916153E+00	3.164624E+00	3.550607E+00
2.397636E+00	1.254038E+00	3.485032E+00
2.475510E+00	1.235886E+00	3.541407E+00
1.979492E+00	3.229986E+00	3.566790E+00
2.016943E+00	3.274249E+00	3.584998E+00
2.010716E+00	3.256511E+00	3.518474E+00
2.554370E+00	1.223167E+00	3.505465E+00
2.050148E+00	3.297100E+00	3.542412E+00
2.646227E+00	1.213099E+00	3.468997E+00
2.730261E+00	1.173418E+00	3.534995E+00
2.116048E+00	3.351601E+00	3.578330E+00
2.810051E+00	1.161784E+00	3.497302E+00
2.900262E+00	1.125129E+00	3.534271E+00
2.195884E+00	3.386626E+00	3.548579E+00
2.993488E+00	1.131664E+00	3.514228E+00
2.962172E+00	1.104778E+00	3.556823E+00
3.016452E+00	1.099047E+00	3.585780E+00
2.278319E+00	3.416191E+00	3.552219E+00
3.088359E+00	1.137282E+00	3.542594E+00
2.367510E+00	3.432331E+00	3.564501E+00
3.188052E+00	1.195325E+00	3.521319E+00
2.459179E+00	3.450195E+00	3.572726E+00
3.266994E+00	1.263232E+00	3.487869E+00
3.279988E+00	1.240878E+00	3.566089E+00
2.548646E+00	3.459023E+00	3.574973E+00
3.317104E+00	1.292136E+00	3.498523E+00
3.313891E+00	1.274944E+00	3.532306E+00
2.636337E+00	3.459641E+00	3.572975E+00
3.424623E+00	1.368502E+00	3.564079E+00
3.348027E+00	1.307137E+00	3.525613E+00
2.715173E+00	3.464025E+00	3.572412E+00
3.528798E+00	1.480618E+00	3.533673E+00
2.773147E+00	3.453943E+00	3.557754E+00
2.834081E+00	3.432140E+00	3.613886E+00
3.580491E+00	1.548875E+00	3.518698E+00
3.586173E+00	1.527624E+00	3.564079E+00
2.914536E+00	3.387427E+00	3.578300E+00
2.969481E+00	3.363115E+00	3.565316E+00
3.683547E+00	1.745479E+00	3.520743E+00
3.657922E+00	1.674731E+00	3.535720E+00
3.622173E+00	1.584506E+00	3.573536E+00
3.003524E+00	3.344483E+00	3.551349E+00
3.065742E+00	3.308052E+00	3.570733E+00
3.151091E+00	3.270278E+00	3.604519E+00
3.765307E+00	2.224093E+00	3.495251E+00
3.755505E+00	2.149376E+00	3.505506E+00
3.750964E+00	2.052745E+00	3.528648E+00
3.738901E+00	1.936307E+00	3.569854E+00
3.760109E+00	2.008144E+00	3.580430E+00
3.708963E+00	1.810232E+00	3.552772E+00
3.693170E+00	1.719200E+00	3.577724E+00
3.227943E+00	3.246108E+00	3.558328E+00
3.302367E+00	3.237917E+00	3.595813E+00
3.799870E+00	2.487597E+00	3.523206E+00
3.793267E+00	2.399599E+00	3.593967E+00
3.787310E+00	2.300734E+00	3.539094E+00
3.773381E+00	2.192280E+00	3.571874E+00
3.769953E+00	2.108996E+00	3.580632E+00
3.768573E+00	2.046882E+00	3.591718E+00
3.381693E+00	3.216431E+00	3.549197E+00
3.457362E+00	3.207889E+00	3.584220E+00
3.757620E+00	2.841580E+00	3.533108E+00
3.764962E+00	2.762746E+00	3.603532E+00
3.778219E+00	2.690914E+00	3.570232E+00
3.796412E+00	2.613190E+00	3.548777E+00
3.803486E+00	2.559833E+00	3.504476E+00
3.541984E+00	3.182183E+00	3.559977E+00
3.623226E+00	3.148033E+00	3.583959E+00
3.656002E+00	3.115447E+00	3.551482E+00
3.687650E+00	3.069582E+00	3.548974E+00
3.720636E+00	2.983701E+00	3.571207E+00
3.712876E+00	3.039051E+00	3.591036E+00
3.738356E+00	2.916548E+00	3.515799E+00
3.673105E+00	3.108922E+00	3.598889E+00
3.702159E+00	3.069648E+00	3.603929E+00
1.410225E+00	2.416891E+00	3.671392E+00
1.451671E+00	2.462216E+00	3.656173E+00
1.414517E+00	2.412062E+00	3.623136E+00
1.389474E+00	2.348186E+00	3.556028E+00
1.369643E+00	2.352366E+00	3.641960E+00
1.312897E+00	2.224786E+00	3.507781E+00
1.318123E+00	2.258693E+00	3.600107E+00
1.249745E+00	2.111709E+00	3.471734E+00
1.257977E+00	2.149728E+00	3.560579E+00
1.202747E+00	2.004832E+00	3.450672E+00
1.205400E+00	2.039757E+00	3.530689E+00
1.170861E+00	1.901117E+00	3.434609E+00
1.166694E+00	1.933688E+00	3.512652E+00
1.155265E+00	1.807786E+00	3.425328E+00
1.140107E+00	1.819754E+00	3.515302E+00
1.153786E+00	1.755979E+00	3.429493E+00
1.144018E+00	1.758869E+00	3.473020E+00
1.153394E+00	1.708750E+00	3.462434E+00
1.467884E+00	2.456717E+00	3.596852E+00
1.526638E+00	2.541810E+00	3.670897E+00
1.182224E+00	1.634350E+00	3.435390E+00
1.215591E+00	1.594370E+00	3.381982E+00
1.209394E+00	1.574662E+00	3.439119E+00
1.238060E+00	1.540190E+00	3.420456E+00
1.556877E+00	2.546774E+00	3.567851E+00
1.588680E+00	2.610768E+00	3.640700E+00
1.294439E+00	1.493984E+00	3.382580E+00
1.377246E+00	1.434668E+00	3.375900E+00
1.337065E+00	1.423686E+00	3.486674E+00
1.427216E+00	1.393844E+00	3.408588E+00
1.399770E+00	1.392360E+00	3.456121E+00
1.462451E+00	1.361700E+00	3.458184E+00
1.617111E+00	2.653934E+00	3.655030E+00
1.641309E+00	2.695067E+00	3.671890E+00
1.631096E+00	2.665622E+00	3.610838E+00
1.556918E+00	1.334908E+00	3.440799E+00
1.676542E+00	1.312073E+00	3.459594E+00
1.624295E+00	1.286191E+00	3.553576E+00
1.725230E+00	1.279523E+00	3.544592E+00
1.718457E+00	2.872713E+00	3.654079E+00
1.680948E+00	2.771223E+00	3.655771E+00
1.818106E+00	1.297487E+00	3.485265E+00
1.779710E+00	3.004670E+00	3.686186E+00
1.748640E+00	2.937713E+00	3.714146E+00
1.930296E+00	1.301318E+00	3.470814E+00
1.937828E+00	1.281655E+00	3.539697E+00
2.004885E+00	1.286751E+00	3.518180E+00
1.816867E+00	3.066295E+00	3.667940E+00
2.116168E+00	1.277271E+00	3.546820E+00
2.232392E+00	1.259210E+00	3.610672E+00
1.860968E+00	3.119747E+00	3.631591E+00
2.313701E+00	1.254770E+00	3.588778E+00
1.914257E+00	3.186479E+00	3.691116E+00
1.959147E+00	3.236587E+00	3.700519E+00
1.952773E+00	3.217577E+00	3.635004E+00
2.399123E+00	1.246508E+00	3.568138E+00
2.488621E+00	1.220953E+00	3.646951E+00
1.996835E+00	3.269842E+00	3.661261E+00
2.566095E+00	1.204126E+00	3.614922E+00
2.051978E+00	3.318564E+00	3.636003E+00
2.645224E+00	1.187324E+00	3.577533E+00
2.725990E+00	1.145298E+00	3.640981E+00
2.108017E+00	3.374997E+00	3.696185E+00
2.173149E+00	3.414297E+00	3.700477E+00
2.142044E+00	3.388458E+00	3.647072E+00
2.805394E+00	1.128458E+00	3.591835E+00
2.877264E+00	1.084968E+00	3.645884E+00
2.185558E+00	3.403931E+00	3.630228E+00
2.236885E+00	3.440843E+00	3.695443E+00
2.951224E+00	1.084471E+00	3.612881E+00
3.019951E+00	1.067215E+00	3.672286E+00
2.262710E+00	3.433886E+00	3.636057E+00
2.278716E+00	3.455107E+00	3.692967E+00
3.094100E+00	1.098955E+00	3.642419E+00
2.314107E+00	3.461292E+00	3.696546E+00
2.357326E+00	3.453976E+00	3.663418E+00
3.171924E+00	1.148564E+00	3.618822E+00
2.457645E+00	3.468395E+00	3.674601E+00
3.240661E+00	1.198367E+00	3.611513E+00
2.550200E+00	3.476978E+00	3.678197E+00
3.313926E+00	1.243749E+00	3.664106E+00
3.346924E+00	1.288008E+00	3.585838E+00
3.397590E+00	1.317214E+00	3.666953E+00
2.632640E+00	3.478267E+00	3.672406E+00
3.466834E+00	1.380167E+00	3.675330E+00
2.706975E+00	3.478174E+00	3.664769E+00
3.524343E+00	1.442309E+00	3.643446E+00
2.774871E+00	3.464765E+00	3.649960E+00
2.837065E+00	3.452490E+00	3.715060E+00
3.587250E+00	1.514197E+00	3.620171E+00
2.891087E+00	3.418566E+00	3.674064E+00
2.964481E+00	3.385509E+00	3.685346E+00
2.991170E+00	3.353142E+00	3.604854E+00
3.030408E+00	3.339141E+00	3.652766E+00
3.673984E+00	1.650979E+00	3.624878E+00
3.638749E+00	1.573157E+00	3.674638E+00
3.095236E+00	3.307604E+00	3.660277E+00
3.150358E+00	3.284968E+00	3.663549E+00
3.767943E+00	1.989285E+00	3.640689E+00
3.757352E+00	1.906428E+00	3.664613E+00
3.736818E+00	1.827407E+00	3.653863E+00
3.709983E+00	1.729945E+00	3.647661E+00
3.220269E+00	3.267034E+00	3.648940E+00
3.296060E+00	3.255175E+00	3.655021E+00
3.788398E+00	2.484151E+00	3.664123E+00
3.800910E+00	2.542362E+00	3.576060E+00
3.792570E+00	2.569895E+00	3.632496E+00
3.787296E+00	2.389157E+00	3.690995E+00
3.788631E+00	2.314949E+00	3.666045E+00
3.782581E+00	2.221258E+00	3.655680E+00
3.779261E+00	2.127873E+00	3.653803E+00
3.776448E+00	2.062049E+00	3.638217E+00
3.380846E+00	3.236058E+00	3.647016E+00
3.514975E+00	3.211686E+00	3.665949E+00
3.743957E+00	2.840578E+00	3.671704E+00
3.740262E+00	2.899389E+00	3.588258E+00
3.729588E+00	2.922345E+00	3.651945E+00
3.753686E+00	2.755820E+00	3.690560E+00
3.765641E+00	2.698428E+00	3.661816E+00
3.781732E+00	2.632995E+00	3.642571E+00
3.574154E+00	3.201988E+00	3.670825E+00
3.585264E+00	3.185742E+00	3.638567E+00
3.707997E+00	3.042494E+00	3.652487E+00
3.715762E+00	2.979439E+00	3.694191E+00
3.599549E+00	3.189644E+00	3.673155E+00
3.639195E+00	3.151534E+00	3.677026E+00
3.688329E+00	3.093680E+00	3.644548E+00
1.309372E+00	2.265871E+00	3.740039E+00
1.340705E+00	2.311026E+00	3.749572E+00
1.322172E+00	2.281005E+00	3.688444E+00
1.267717E+00	2.182667E+00	3.646842E+00
1.278707E+00	2.207769E+00	3.724116E+00
1.214359E+00	2.076505E+00	3.614766E+00
1.227818E+00	2.109908E+00	3.696621E+00
1.170218E+00	1.969610E+00	3.594163E+00
1.180310E+00	2.006314E+00	3.675907E+00
1.141933E+00	1.875678E+00	3.580018E+00
1.141199E+00	1.890581E+00	3.679599E+00
1.130907E+00	1.820925E+00	3.578611E+00
1.129512E+00	1.823541E+00	3.631488E+00
1.128759E+00	1.771332E+00	3.610443E+00
1.454890E+00	2.459709E+00	3.729003E+00
1.380009E+00	2.369405E+00	3.714207E+00
1.138589E+00	1.716145E+00	3.554194E+00
1.155889E+00	1.651838E+00	3.531526E+00
1.150621E+00	1.632287E+00	3.639926E+00
1.178566E+00	1.585077E+00	3.579409E+00
1.530163E+00	2.548497E+00	3.759362E+00
1.579172E+00	2.609280E+00	3.765238E+00
1.558547E+00	2.587215E+00	3.722438E+00
1.213558E+00	1.539566E+00	3.519057E+00
1.269516E+00	1.473597E+00	3.509116E+00
1.250475E+00	1.474577E+00	3.620623E+00
1.307069E+00	1.433474E+00	3.545261E+00
1.292718E+00	1.437081E+00	3.593458E+00
1.337566E+00	1.400070E+00	3.589609E+00
1.603156E+00	2.639667E+00	3.707008E+00
1.628916E+00	2.674825E+00	3.802490E+00
1.412804E+00	1.360313E+00	3.551036E+00
1.519626E+00	1.311728E+00	3.554724E+00
1.474548E+00	1.302982E+00	3.656160E+00
1.576634E+00	1.280420E+00	3.596380E+00
1.549841E+00	1.276436E+00	3.638715E+00
1.615281E+00	1.256769E+00	3.648362E+00
1.668660E+00	2.742376E+00	3.807319E+00
1.688415E+00	2.779674E+00	3.792037E+00
1.665316E+00	2.736481E+00	3.742096E+00
1.799207E+00	1.262243E+00	3.589280E+00
1.719359E+00	1.249049E+00	3.641065E+00
1.840704E+00	1.235914E+00	3.675754E+00
1.717395E+00	2.847589E+00	3.771139E+00
1.906991E+00	1.258906E+00	3.608477E+00
1.992133E+00	1.241730E+00	3.669007E+00
1.933780E+00	1.232552E+00	3.690999E+00
2.015915E+00	1.223956E+00	3.737747E+00
1.783378E+00	2.995854E+00	3.773494E+00
1.755111E+00	2.937047E+00	3.788390E+00
2.032566E+00	1.262548E+00	3.612993E+00
2.074206E+00	1.237338E+00	3.701581E+00
1.811854E+00	3.052897E+00	3.749027E+00
2.186729E+00	1.241207E+00	3.703020E+00
1.862163E+00	3.126685E+00	3.763363E+00
2.310036E+00	1.237139E+00	3.695869E+00
1.951099E+00	3.232204E+00	3.768288E+00
1.912146E+00	3.190879E+00	3.784476E+00
2.405068E+00	1.232519E+00	3.673738E+00
2.494873E+00	1.199959E+00	3.753093E+00
1.987060E+00	3.271142E+00	3.743577E+00
2.573607E+00	1.181141E+00	3.721019E+00
2.042285E+00	3.330048E+00	3.760405E+00
2.649553E+00	1.163100E+00	3.684327E+00
2.727675E+00	1.114555E+00	3.746969E+00
2.158540E+00	3.414139E+00	3.782356E+00
2.101974E+00	3.383592E+00	3.789629E+00
2.800839E+00	1.095081E+00	3.696461E+00
2.872836E+00	1.048369E+00	3.747083E+00
2.227979E+00	3.445636E+00	3.776177E+00
2.946230E+00	1.051281E+00	3.705194E+00
3.020855E+00	1.033107E+00	3.767874E+00
2.305115E+00	3.468360E+00	3.763328E+00
3.096829E+00	1.062122E+00	3.738876E+00
2.371886E+00	3.482704E+00	3.799820E+00
2.368351E+00	3.475045E+00	3.747598E+00
3.171604E+00	1.113936E+00	3.714947E+00
2.404282E+00	3.485156E+00	3.792931E+00
2.451936E+00	3.483355E+00	3.786197E+00
3.242723E+00	1.176226E+00	3.694342E+00
2.550312E+00	3.487959E+00	3.779849E+00
3.377631E+00	1.284783E+00	3.758839E+00
3.308272E+00	1.215494E+00	3.770999E+00
2.642763E+00	3.489172E+00	3.777864E+00
3.453082E+00	1.361009E+00	3.756167E+00
2.697664E+00	3.489667E+00	3.741207E+00
3.524887E+00	1.432821E+00	3.741520E+00
2.768217E+00	3.482348E+00	3.758238E+00
2.844091E+00	3.467521E+00	3.814357E+00
3.588249E+00	1.500785E+00	3.712397E+00
2.905694E+00	3.432274E+00	3.759066E+00
2.986032E+00	3.410347E+00	3.782621E+00
3.044565E+00	3.355401E+00	3.719332E+00
3.684637E+00	1.647348E+00	3.722134E+00
3.639559E+00	1.566730E+00	3.769821E+00
3.070268E+00	3.379425E+00	3.788186E+00
3.125811E+00	3.358378E+00	3.785846E+00
3.143259E+00	3.319105E+00	3.724869E+00
3.772445E+00	1.934802E+00	3.720089E+00
3.758313E+00	1.844872E+00	3.743439E+00
3.776058E+00	1.899024E+00	3.777418E+00
3.726012E+00	1.741044E+00	3.743059E+00
3.189375E+00	3.344111E+00	3.788062E+00
3.269485E+00	3.330249E+00	3.801596E+00
3.281791E+00	3.288025E+00	3.725579E+00
3.780949E+00	2.578788E+00	3.727431E+00
3.778967E+00	2.493539E+00	3.796304E+00
3.785318E+00	2.409534E+00	3.771990E+00
3.790658E+00	2.324608E+00	3.764172E+00
3.788273E+00	2.235453E+00	3.754465E+00
3.787244E+00	2.138386E+00	3.747203E+00
3.783234E+00	2.023384E+00	3.731163E+00
3.781409E+00	1.945608E+00	3.767381E+00
3.343109E+00	3.296871E+00	3.792753E+00
3.413382E+00	3.280622E+00	3.838480E+00
3.426665E+00	3.250599E+00	3.751965E+00
3.722780E+00	2.916214E+00	3.742052E+00
3.727972E+00	2.852952E+00	3.806165E+00
3.742738E+00	2.778390E+00	3.768528E+00
3.753938E+00	2.703377E+00	3.753863E+00
3.769563E+00	2.649794E+00	3.712687E+00
3.488512E+00	3.241318E+00	3.827343E+00
3.557631E+00	3.201818E+00	3.774900E+00
3.586248E+00	3.194748E+00	3.700681E+00
3.614025E+00	3.178469E+00	3.734740E+00
3.692661E+00	3.048167E+00	3.775145E+00
3.683188E+00	3.093769E+00	3.700291E+00
3.657792E+00	3.127438E+00	3.755360E+00
3.709609E+00	2.972974E+00	3.781816E+00
3.639536E+00	3.158963E+00	3.737533E+00
1.304379E+00	2.264394E+00	3.874420E+00
1.339702E+00	2.318645E+00	3.861263E+00
1.308563E+00	2.258779E+00	3.798521E+00
1.247323E+00	2.148221E+00	3.776633E+00
1.268712E+00	2.192624E+00	3.856627E+00
1.197228E+00	2.047000E+00	3.754957E+00
1.223694E+00	2.097593E+00	3.841017E+00
1.156860E+00	1.954521E+00	3.741806E+00
1.179945E+00	2.000857E+00	3.823633E+00
1.135921E+00	1.897392E+00	3.744617E+00
1.146737E+00	1.915544E+00	3.810162E+00
1.129210E+00	1.848890E+00	3.778283E+00
1.378684E+00	2.377548E+00	3.895158E+00
1.427389E+00	2.437923E+00	3.878940E+00
1.391060E+00	2.376379E+00	3.807212E+00
1.124596E+00	1.766647E+00	3.736262E+00
1.132455E+00	1.694469E+00	3.674251E+00
1.128336E+00	1.694624E+00	3.748894E+00
1.139907E+00	1.643679E+00	3.698455E+00
1.136386E+00	1.651935E+00	3.753101E+00
1.150269E+00	1.605721E+00	3.738229E+00
1.474761E+00	2.495027E+00	3.916309E+00
1.523171E+00	2.551712E+00	3.904340E+00
1.484868E+00	2.493727E+00	3.833368E+00
1.210594E+00	1.522126E+00	3.636711E+00
1.182516E+00	1.547794E+00	3.720814E+00
1.230783E+00	1.489874E+00	3.670573E+00
1.218194E+00	1.499206E+00	3.708894E+00
1.247756E+00	1.461754E+00	3.714067E+00
1.566923E+00	2.596584E+00	3.847522E+00
1.306326E+00	1.402288E+00	3.698833E+00
1.385314E+00	1.347608E+00	3.663071E+00
1.358509E+00	1.351945E+00	3.720217E+00
1.430132E+00	1.311452E+00	3.699396E+00
1.400059E+00	1.319360E+00	3.739549E+00
1.461412E+00	1.282149E+00	3.746476E+00
1.624892E+00	2.686062E+00	3.903385E+00
1.662461E+00	2.752120E+00	3.909489E+00
1.656323E+00	2.729659E+00	3.854113E+00
1.561231E+00	1.239818E+00	3.747705E+00
1.662691E+00	1.222661E+00	3.726106E+00
1.637511E+00	1.209176E+00	3.782035E+00
1.694138E+00	1.200375E+00	3.800097E+00
1.689667E+00	2.791417E+00	3.857847E+00
1.776617E+00	1.210549E+00	3.762068E+00
1.724645E+00	2.880723E+00	3.901407E+00
1.754223E+00	2.948355E+00	3.899484E+00
1.746091E+00	2.919404E+00	3.841333E+00
1.924718E+00	1.213796E+00	3.775394E+00
2.044343E+00	1.211801E+00	3.816221E+00
1.774420E+00	2.978663E+00	3.849612E+00
2.140861E+00	1.220022E+00	3.786676E+00
1.819457E+00	3.064402E+00	3.862415E+00
2.200372E+00	1.222062E+00	3.767397E+00
2.224961E+00	1.215660E+00	3.802285E+00
1.868033E+00	3.148208E+00	3.881648E+00
1.903074E+00	3.200440E+00	3.902603E+00
1.895976E+00	3.179130E+00	3.838321E+00
2.295228E+00	1.214891E+00	3.808169E+00
2.231616E+00	1.221592E+00	3.771859E+00
1.938911E+00	3.232004E+00	3.858472E+00
2.406452E+00	1.211368E+00	3.783598E+00
2.502645E+00	1.180264E+00	3.861891E+00
1.990819E+00	3.284195E+00	3.825631E+00
2.579457E+00	1.158540E+00	3.829230E+00
2.040623E+00	3.350317E+00	3.893830E+00
2.093762E+00	3.397075E+00	3.914972E+00
2.080099E+00	3.376329E+00	3.844941E+00
2.654452E+00	1.135698E+00	3.791619E+00
2.734576E+00	1.087947E+00	3.858038E+00
2.140138E+00	3.416821E+00	3.877167E+00
2.804322E+00	1.061522E+00	3.805652E+00
2.875036E+00	1.024783E+00	3.840936E+00
2.215662E+00	3.450653E+00	3.869988E+00
2.944570E+00	1.020606E+00	3.803269E+00
3.020300E+00	1.007743E+00	3.867520E+00
2.288313E+00	3.475085E+00	3.862118E+00
3.098861E+00	1.032229E+00	3.837700E+00
2.359036E+00	3.486693E+00	3.859330E+00
3.174591E+00	1.083871E+00	3.813697E+00
2.417255E+00	3.490669E+00	3.846535E+00
2.484583E+00	3.500675E+00	3.907279E+00
3.243438E+00	1.149866E+00	3.791352E+00
2.552592E+00	3.497840E+00	3.879290E+00
3.367932E+00	1.265274E+00	3.855901E+00
3.307036E+00	1.196001E+00	3.868008E+00
2.628905E+00	3.497034E+00	3.869152E+00
3.435299E+00	1.343360E+00	3.846426E+00
2.696510E+00	3.500288E+00	3.863124E+00
2.720447E+00	3.495023E+00	3.809796E+00
2.781801E+00	3.501069E+00	3.885552E+00
3.517484E+00	1.436102E+00	3.846802E+00
2.856839E+00	3.488162E+00	3.884107E+00
3.585879E+00	1.501571E+00	3.800967E+00
2.923563E+00	3.464816E+00	3.860964E+00
3.032480E+00	3.444865E+00	3.866485E+00
3.686048E+00	1.647852E+00	3.850948E+00
3.630788E+00	1.558935E+00	3.830443E+00
3.093622E+00	3.447193E+00	3.890735E+00
3.120779E+00	3.397186E+00	3.838904E+00
3.771186E+00	1.848160E+00	3.814228E+00
3.748818E+00	1.763699E+00	3.828063E+00
3.737460E+00	1.714403E+00	3.871645E+00
3.151575E+00	3.436604E+00	3.901639E+00
3.219639E+00	3.422036E+00	3.915599E+00
3.218410E+00	3.380439E+00	3.855745E+00
3.764634E+00	2.580453E+00	3.866254E+00
3.765931E+00	2.637468E+00	3.780140E+00
3.746320E+00	2.674155E+00	3.844600E+00
3.768169E+00	2.487014E+00	3.888516E+00
3.778372E+00	2.418282E+00	3.868040E+00
3.790050E+00	2.335584E+00	3.857121E+00
3.792600E+00	2.246083E+00	3.849512E+00
3.794337E+00	2.154695E+00	3.841935E+00
3.797099E+00	2.051846E+00	3.841749E+00
3.785665E+00	1.925115E+00	3.841627E+00
3.771664E+00	1.814968E+00	3.876203E+00
3.756489E+00	1.750943E+00	3.884555E+00
3.274182E+00	3.388197E+00	3.905504E+00
3.323474E+00	3.336519E+00	3.860754E+00
3.407765E+00	3.310514E+00	3.914554E+00
3.705146E+00	2.932571E+00	3.858751E+00
3.702134E+00	2.862168E+00	3.935590E+00
3.721881E+00	2.787217E+00	3.873324E+00
3.737756E+00	2.733065E+00	3.825947E+00
3.481565E+00	3.261535E+00	3.901442E+00
3.553123E+00	3.211048E+00	3.881628E+00
3.631670E+00	3.137011E+00	3.862045E+00
3.625193E+00	3.163573E+00	3.774577E+00
3.676612E+00	3.047133E+00	3.910932E+00
3.697486E+00	2.995950E+00	3.847772E+00
1.342059E+00	2.312321E+00	3.933711E+00
1.297098E+00	2.235054E+00	3.924847E+00
1.266007E+00	2.157562E+00	3.931659E+00
1.220581E+00	2.058474E+00	3.919310E+00
1.180420E+00	1.963422E+00	3.905489E+00
1.152146E+00	1.861826E+00	3.908377E+00
1.127665E+00	1.800335E+00	3.831984E+00
1.137515E+00	1.794943E+00	3.895294E+00
1.133472E+00	1.753312E+00	3.869041E+00
1.426680E+00	2.430370E+00	3.950592E+00
1.379655E+00	2.373357E+00	3.945475E+00
1.139617E+00	1.682788E+00	3.848290E+00
1.154150E+00	1.613570E+00	3.829258E+00
1.169289E+00	1.570845E+00	3.806309E+00
1.178482E+00	1.574907E+00	3.882299E+00
1.204179E+00	1.529590E+00	3.870651E+00
1.519604E+00	2.541136E+00	3.961341E+00
1.485811E+00	2.492901E+00	3.980433E+00
1.231152E+00	1.479230E+00	3.801947E+00
1.269361E+00	1.432384E+00	3.781428E+00
1.274557E+00	1.435570E+00	3.861943E+00
1.309331E+00	1.392027E+00	3.828223E+00
1.580312E+00	2.613748E+00	3.971734E+00
1.354950E+00	1.346358E+00	3.785687E+00
1.423718E+00	1.291543E+00	3.832886E+00
1.494244E+00	1.249039E+00	3.818460E+00
1.488031E+00	1.242465E+00	3.913234E+00
1.557669E+00	1.216605E+00	3.870505E+00
1.653882E+00	2.735497E+00	3.962578E+00
1.629748E+00	2.688856E+00	3.983552E+00
1.650751E+00	1.198621E+00	3.871011E+00
1.772052E+00	1.190782E+00	3.881128E+00
1.694054E+00	2.808965E+00	3.977353E+00
1.878231E+00	1.197067E+00	3.864453E+00
1.865150E+00	1.187159E+00	3.936998E+00
1.943788E+00	1.191884E+00	3.948079E+00
1.753732E+00	2.945406E+00	3.971784E+00
1.728410E+00	2.887969E+00	3.992963E+00
2.014086E+00	1.202541E+00	3.898380E+00
1.783085E+00	3.006178E+00	3.936100E+00
2.138660E+00	1.206938E+00	3.893094E+00
1.825054E+00	3.080461E+00	3.999961E+00
1.861690E+00	3.145945E+00	4.018339E+00
1.849121E+00	3.127284E+00	3.947078E+00
2.234782E+00	1.207934E+00	3.871241E+00
1.889933E+00	3.189227E+00	3.976795E+00
2.324119E+00	1.196159E+00	3.923717E+00
1.936837E+00	3.247282E+00	3.958193E+00
2.420999E+00	1.189044E+00	3.909909E+00
2.516105E+00	1.159237E+00	3.956951E+00
1.984177E+00	3.297798E+00	3.927612E+00
2.581951E+00	1.138177E+00	3.941282E+00
2.085609E+00	3.398766E+00	3.990447E+00
2.031241E+00	3.355351E+00	4.003740E+00
2.663243E+00	1.110996E+00	3.910057E+00
2.736418E+00	1.069491E+00	3.943002E+00
2.144320E+00	3.431967E+00	3.981535E+00
2.821676E+00	1.023941E+00	3.951807E+00
2.210892E+00	3.460821E+00	3.969979E+00
2.936735E+00	1.000791E+00	3.909967E+00
2.279952E+00	3.485005E+00	3.957960E+00
2.348928E+00	3.496886E+00	3.949473E+00
3.178607E+00	1.058306E+00	3.917814E+00
3.096070E+00	1.004151E+00	3.935078E+00
2.419448E+00	3.501347E+00	3.937055E+00
2.487742E+00	3.506188E+00	4.008685E+00
3.249391E+00	1.129879E+00	3.890747E+00
2.562981E+00	3.505548E+00	3.983100E+00
3.361621E+00	1.237086E+00	3.957785E+00
3.306111E+00	1.173867E+00	3.945184E+00
2.617987E+00	3.505110E+00	3.940630E+00
3.423827E+00	1.325178E+00	3.940248E+00
2.693340E+00	3.511735E+00	3.953897E+00
2.785006E+00	3.529122E+00	4.014125E+00
3.478869E+00	1.399377E+00	3.922892E+00
2.889063E+00	3.520265E+00	3.965534E+00
3.543115E+00	1.486644E+00	3.966801E+00
[truncated: 10,719 more rows]
