# Supplementary material for: A New MRI-Based Model of Heart Function with Coupled Hemodynamics and Application to Normal and Diseased Canine Left Ventricles
Source: Front Bioeng Biotechnol. 2015 Sep 23;3:140. doi: 10.3389/fbioe.2015.00140 (PMC4585083; doi:10.3389/fbioe.2015.00140)
Supplement: Supplementary file 2 [file Data_Sheet_2.ZIP › Case1_Normal_SR_Diastole/nodes/case1_diastole_time_0.0100.csv]

3.200120E+00	2.171420E+00	1.249410E+00
3.217010E+00	2.209610E+00	1.232890E+00
3.232170E+00	2.179160E+00	1.245980E+00
3.233000E+00	2.143590E+00	1.273800E+00
3.256770E+00	2.256120E+00	1.214870E+00
3.281140E+00	2.302880E+00	1.206370E+00
3.298900E+00	2.266740E+00	1.221700E+00
3.298700E+00	2.201460E+00	1.258800E+00
3.377620E+00	2.153090E+00	1.323210E+00
3.315380E+00	2.111980E+00	1.330070E+00
3.409140E+00	2.106710E+00	1.389110E+00
3.360510E+00	2.295970E+00	1.242620E+00
3.412330E+00	2.216550E+00	1.307270E+00
3.442300E+00	2.160400E+00	1.363500E+00
2.950020E+00	2.321190E+00	1.259200E+00
2.964540E+00	2.389070E+00	1.247980E+00
2.998140E+00	2.358870E+00	1.239740E+00
3.011480E+00	2.317520E+00	1.247000E+00
3.008220E+00	2.455810E+00	1.245750E+00
3.023610E+00	2.515480E+00	1.257540E+00
3.058920E+00	2.481930E+00	1.238570E+00
3.102350E+00	2.403490E+00	1.216060E+00
3.197140E+00	2.288850E+00	1.202810E+00
3.080430E+00	2.279700E+00	1.240190E+00
3.139360E+00	2.163710E+00	1.279810E+00
3.233510E+00	2.063810E+00	1.358350E+00
3.128370E+00	2.051420E+00	1.383700E+00
3.281150E+00	2.005030E+00	1.483850E+00
3.193680E+00	1.985800E+00	1.498370E+00
3.272430E+00	1.972080E+00	1.560430E+00
3.121810E+00	2.533340E+00	1.241370E+00
3.278620E+00	2.520790E+00	1.244560E+00
3.292910E+00	2.386810E+00	1.211730E+00
3.344510E+00	2.049840E+00	1.433780E+00
3.363960E+00	1.996700E+00	1.596310E+00
3.381150E+00	2.473220E+00	1.263040E+00
3.395010E+00	2.537600E+00	1.289350E+00
3.431050E+00	2.391560E+00	1.272010E+00
3.474390E+00	2.294720E+00	1.316730E+00
3.490900E+00	2.211420E+00	1.382850E+00
3.495550E+00	2.145900E+00	1.454440E+00
3.445730E+00	2.069050E+00	1.504190E+00
3.482010E+00	2.501590E+00	1.335460E+00
3.536190E+00	2.380140E+00	1.364000E+00
3.547110E+00	2.270920E+00	1.428460E+00
3.534380E+00	2.203700E+00	1.461470E+00
2.592850E+00	2.604480E+00	1.471760E+00
2.614390E+00	2.654930E+00	1.480240E+00
2.647080E+00	2.612190E+00	1.446140E+00
2.730090E+00	2.567800E+00	1.400510E+00
2.606100E+00	2.544200E+00	1.460550E+00
2.781590E+00	2.444170E+00	1.350440E+00
2.645580E+00	2.435040E+00	1.434740E+00
2.853550E+00	2.318880E+00	1.306890E+00
2.694160E+00	2.317420E+00	1.420740E+00
2.845730E+00	2.189030E+00	1.391050E+00
2.742160E+00	2.201120E+00	1.460780E+00
2.895860E+00	2.123740E+00	1.404200E+00
2.799490E+00	2.089690E+00	1.500090E+00
2.898090E+00	2.053280E+00	1.479680E+00
2.712450E+00	2.679140E+00	1.450670E+00
2.878070E+00	2.683860E+00	1.368160E+00
2.864340E+00	2.560170E+00	1.318200E+00
2.925410E+00	2.472180E+00	1.274530E+00
2.965890E+00	2.222390E+00	1.312820E+00
3.003880E+00	2.082910E+00	1.404030E+00
3.066040E+00	1.996230E+00	1.509900E+00
2.959790E+00	2.008090E+00	1.534560E+00
3.115640E+00	1.930710E+00	1.632270E+00
2.991860E+00	1.943360E+00	1.652730E+00
3.151400E+00	1.883880E+00	1.738530E+00
3.037540E+00	1.867050E+00	1.797620E+00
3.129330E+00	1.843990E+00	1.853840E+00
3.031570E+00	2.608960E+00	1.296490E+00
3.066370E+00	2.737660E+00	1.385370E+00
3.254370E+00	1.933650E+00	1.672770E+00
3.226180E+00	1.871580E+00	1.833290E+00
3.173760E+00	2.700480E+00	1.331710E+00
3.219230E+00	2.777770E+00	1.410020E+00
3.225860E+00	2.627360E+00	1.277820E+00
3.356630E+00	1.954830E+00	1.717190E+00
3.358660E+00	1.921840E+00	1.853400E+00
3.304870E+00	2.716210E+00	1.368480E+00
3.351030E+00	2.792030E+00	1.472880E+00
3.410190E+00	2.622920E+00	1.341020E+00
3.518040E+00	2.111170E+00	1.570230E+00
3.489990E+00	2.054060E+00	1.668260E+00
3.432380E+00	1.986810E+00	1.760700E+00
3.434240E+00	2.731950E+00	1.443450E+00
3.456910E+00	2.789910E+00	1.531790E+00
3.516990E+00	2.683190E+00	1.455260E+00
3.555830E+00	2.593070E+00	1.440150E+00
3.590700E+00	2.469580E+00	1.451280E+00
3.610090E+00	2.343300E+00	1.507230E+00
3.575880E+00	2.205600E+00	1.597940E+00
3.627100E+00	2.299010E+00	1.614100E+00
3.544040E+00	2.113260E+00	1.659490E+00
3.519460E+00	2.744490E+00	1.525050E+00
3.609600E+00	2.680790E+00	1.576480E+00
3.642490E+00	2.551080E+00	1.567800E+00
3.652400E+00	2.434470E+00	1.582800E+00
3.650380E+00	2.353210E+00	1.621480E+00
2.259730E+00	2.628900E+00	1.722930E+00
2.289110E+00	2.696590E+00	1.724450E+00
2.314030E+00	2.637130E+00	1.681430E+00
2.368530E+00	2.569810E+00	1.640900E+00
2.269670E+00	2.559400E+00	1.718520E+00
2.418720E+00	2.447030E+00	1.607060E+00
2.306420E+00	2.444260E+00	1.700480E+00
2.456230E+00	2.320690E+00	1.594300E+00
2.348490E+00	2.324980E+00	1.683820E+00
2.502970E+00	2.204210E+00	1.628840E+00
2.399770E+00	2.209450E+00	1.713830E+00
2.549480E+00	2.099810E+00	1.658830E+00
2.445120E+00	2.099200E+00	1.740810E+00
2.606280E+00	2.030530E+00	1.702660E+00
2.503540E+00	1.993690E+00	1.817380E+00
2.620180E+00	1.956890E+00	1.818790E+00
2.347530E+00	2.778790E+00	1.723450E+00
2.396150E+00	2.862220E+00	1.746480E+00
2.410430E+00	2.804250E+00	1.693040E+00
2.415590E+00	2.715690E+00	1.643170E+00
2.516850E+00	2.597350E+00	1.531420E+00
2.530770E+00	2.440230E+00	1.513200E+00
2.566360E+00	2.316700E+00	1.502590E+00
2.615390E+00	2.203090E+00	1.544580E+00
2.666240E+00	2.101560E+00	1.584980E+00
2.717720E+00	2.008870E+00	1.680290E+00
2.768950E+00	1.964830E+00	1.729790E+00
2.716470E+00	1.932990E+00	1.816710E+00
2.787250E+00	1.926840E+00	1.786670E+00
2.484780E+00	2.831820E+00	1.667040E+00
2.489830E+00	2.897920E+00	1.713980E+00
2.619490E+00	2.769720E+00	1.555270E+00
2.853690E+00	1.976800E+00	1.650980E+00
2.926720E+00	1.893130E+00	1.774640E+00
2.841520E+00	1.896980E+00	1.805930E+00
2.956080E+00	1.851150E+00	1.849860E+00
2.888660E+00	1.836910E+00	1.908300E+00
2.974720E+00	1.822490E+00	1.922700E+00
2.581840E+00	2.900350E+00	1.670260E+00
2.745680E+00	2.899980E+00	1.619170E+00
2.752050E+00	2.829720E+00	1.547540E+00
2.796390E+00	2.776940E+00	1.478950E+00
3.181480E+00	1.824360E+00	1.963200E+00
3.059740E+00	1.796840E+00	2.008910E+00
3.156380E+00	1.783600E+00	2.090580E+00
2.846640E+00	2.864350E+00	1.538340E+00
2.857350E+00	2.923530E+00	1.600540E+00
2.968990E+00	2.818480E+00	1.472240E+00
3.290080E+00	1.858320E+00	1.966370E+00
3.247750E+00	1.810060E+00	2.085590E+00
2.956890E+00	2.918010E+00	1.587950E+00
3.136490E+00	2.900440E+00	1.568900E+00
3.134560E+00	2.821620E+00	1.463180E+00
3.363580E+00	1.886820E+00	1.977580E+00
3.359470E+00	1.854390E+00	2.105060E+00
3.263930E+00	2.854960E+00	1.524460E+00
3.251060E+00	2.909260E+00	1.602360E+00
3.505330E+00	2.029000E+00	1.823600E+00
3.477610E+00	1.983240E+00	1.930810E+00
3.426310E+00	1.919680E+00	2.014290E+00
3.329910E+00	2.900510E+00	1.631620E+00
3.405610E+00	2.846960E+00	1.587010E+00
3.645610E+00	2.300300E+00	1.733550E+00
3.611510E+00	2.204170E+00	1.810420E+00
3.560720E+00	2.101310E+00	1.813470E+00
3.530070E+00	2.034550E+00	1.918280E+00
3.538610E+00	2.798950E+00	1.636210E+00
3.648540E+00	2.732760E+00	1.722170E+00
3.671660E+00	2.675440E+00	1.683990E+00
3.689250E+00	2.608310E+00	1.690540E+00
3.690280E+00	2.492580E+00	1.718900E+00
3.713540E+00	2.561250E+00	1.791900E+00
3.674830E+00	2.393270E+00	1.701470E+00
3.702290E+00	2.658060E+00	1.775790E+00
3.715930E+00	2.606150E+00	1.787750E+00
2.082730E+00	2.674350E+00	1.904580E+00
2.117570E+00	2.746230E+00	1.909370E+00
2.136280E+00	2.686240E+00	1.858660E+00
2.192140E+00	2.614040E+00	1.792040E+00
2.086730E+00	2.602250E+00	1.890720E+00
2.207260E+00	2.453150E+00	1.793160E+00
2.113410E+00	2.473090E+00	1.882810E+00
2.246340E+00	2.327630E+00	1.777640E+00
2.133370E+00	2.314580E+00	1.891340E+00
2.301530E+00	2.217960E+00	1.795960E+00
2.216640E+00	2.226800E+00	1.869410E+00
2.346090E+00	2.109210E+00	1.818670E+00
2.249950E+00	2.124260E+00	1.897810E+00
2.398230E+00	2.014930E+00	1.858590E+00
2.301270E+00	2.021650E+00	1.925430E+00
2.433670E+00	1.960650E+00	1.902120E+00
2.376210E+00	1.928180E+00	1.983170E+00
2.458670E+00	1.916380E+00	1.950380E+00
2.175650E+00	2.835010E+00	1.907590E+00
2.222670E+00	2.925320E+00	1.934830E+00
2.236540E+00	2.869860E+00	1.874990E+00
2.240960E+00	2.782600E+00	1.819140E+00
2.645470E+00	1.877550E+00	1.936480E+00
2.539530E+00	1.892400E+00	1.949960E+00
2.667560E+00	1.827500E+00	2.013010E+00
2.582540E+00	1.796310E+00	2.086590E+00
2.689720E+00	1.776930E+00	2.102790E+00
2.321890E+00	2.911370E+00	1.842420E+00
2.370630E+00	3.008320E+00	1.915800E+00
2.758190E+00	1.848500E+00	1.941670E+00
2.842030E+00	1.774810E+00	2.068560E+00
2.766050E+00	1.761740E+00	2.115950E+00
2.894360E+00	1.727670E+00	2.166390E+00
2.816720E+00	1.697710E+00	2.239570E+00
2.902610E+00	1.684880E+00	2.264840E+00
2.495160E+00	2.967770E+00	1.785410E+00
2.522060E+00	3.068880E+00	1.907670E+00
2.938310E+00	1.777300E+00	2.048750E+00
2.981050E+00	1.721600E+00	2.199210E+00
2.620780E+00	3.043240E+00	1.830220E+00
2.664770E+00	3.106160E+00	1.916480E+00
2.677860E+00	2.984100E+00	1.735890E+00
3.210200E+00	1.768410E+00	2.201710E+00
3.102390E+00	1.739140E+00	2.218100E+00
3.192520E+00	1.731660E+00	2.317780E+00
2.756150E+00	3.065040E+00	1.828330E+00
2.780210E+00	3.123220E+00	1.916930E+00
2.873900E+00	3.000970E+00	1.697240E+00
3.300060E+00	1.800490E+00	2.195340E+00
3.282860E+00	1.766560E+00	2.307890E+00
2.828280E+00	3.152010E+00	1.953430E+00
2.837230E+00	3.180950E+00	2.010490E+00
2.872700E+00	3.159510E+00	1.961710E+00
2.900280E+00	3.114330E+00	1.885340E+00
3.010910E+00	3.052290E+00	1.797990E+00
3.070550E+00	2.984290E+00	1.693950E+00
3.354040E+00	1.821640E+00	2.203100E+00
3.346560E+00	1.803210E+00	2.268980E+00
2.913560E+00	3.175400E+00	2.008960E+00
3.007800E+00	3.143050E+00	1.974500E+00
3.044270E+00	3.098600E+00	1.892560E+00
3.154050E+00	3.055520E+00	1.825910E+00
3.261980E+00	2.968390E+00	1.704340E+00
3.494270E+00	1.958850E+00	2.078430E+00
3.463700E+00	1.909110E+00	2.182550E+00
3.399420E+00	1.842080E+00	2.247970E+00
3.127010E+00	3.124230E+00	1.966580E+00
3.231980E+00	3.088120E+00	1.934030E+00
3.276150E+00	3.037840E+00	1.849590E+00
3.377780E+00	2.997650E+00	1.846850E+00
3.453790E+00	2.910350E+00	1.739750E+00
3.644750E+00	2.262520E+00	1.927190E+00
3.611870E+00	2.158300E+00	2.007240E+00
3.645190E+00	2.234340E+00	2.065410E+00
3.548180E+00	2.029870E+00	2.068810E+00
3.519220E+00	1.961810E+00	2.171400E+00
3.336580E+00	3.062240E+00	1.962600E+00
3.437220E+00	3.019710E+00	1.954670E+00
3.476430E+00	2.969360E+00	1.878630E+00
3.547150E+00	2.920200E+00	1.876020E+00
3.608510E+00	2.829830E+00	1.825700E+00
3.712640E+00	2.503740E+00	1.870510E+00
3.691510E+00	2.385150E+00	1.923210E+00
3.712670E+00	2.476110E+00	1.966620E+00
3.663310E+00	2.290390E+00	2.028660E+00
3.538140E+00	2.978370E+00	1.994410E+00
3.625440E+00	2.886900E+00	1.972560E+00
3.681030E+00	2.803600E+00	1.976820E+00
3.704120E+00	2.715890E+00	1.911320E+00
3.727020E+00	2.586300E+00	1.917610E+00
3.719870E+00	2.520020E+00	1.938290E+00
1.942180E+00	2.717110E+00	2.094010E+00
1.985060E+00	2.807980E+00	2.104530E+00
1.987980E+00	2.729750E+00	2.047630E+00
2.022450E+00	2.656010E+00	1.971330E+00
1.933480E+00	2.641570E+00	2.069480E+00
2.027380E+00	2.493900E+00	1.968580E+00
1.948340E+00	2.513910E+00	2.053870E+00
2.049620E+00	2.367170E+00	1.953580E+00
1.961460E+00	2.351280E+00	2.051760E+00
2.067820E+00	2.298620E+00	1.959210E+00
2.025440E+00	2.289810E+00	2.006570E+00
2.069400E+00	2.229330E+00	2.003290E+00
2.139060E+00	2.008890E+00	2.066740E+00
2.118010E+00	2.058300E+00	2.050450E+00
2.194950E+00	2.034890E+00	2.000570E+00
2.267790E+00	1.938210E+00	2.042190E+00
2.172820E+00	1.949900E+00	2.094800E+00
2.326980E+00	1.843100E+00	2.105650E+00
2.229460E+00	1.854000E+00	2.148580E+00
2.360160E+00	1.783700E+00	2.156300E+00
2.289650E+00	1.750090E+00	2.228060E+00
2.387470E+00	1.730110E+00	2.228770E+00
2.084140E+00	2.824510E+00	1.996870E+00
2.066090E+00	2.902130E+00	2.073690E+00
2.147620E+00	2.155380E+00	1.975420E+00
2.442200E+00	1.815590E+00	2.092160E+00
2.510280E+00	1.757960E+00	2.163350E+00
2.468620E+00	1.709310E+00	2.253890E+00
2.555100E+00	1.709860E+00	2.244020E+00
2.103020E+00	2.959310E+00	2.090460E+00
2.174060E+00	3.025790E+00	2.109550E+00
2.147810E+00	2.949270E+00	2.031150E+00
2.727250E+00	1.707660E+00	2.228420E+00
2.642340E+00	1.711150E+00	2.232960E+00
2.755350E+00	1.664800E+00	2.301220E+00
2.698400E+00	1.633110E+00	2.365050E+00
2.787360E+00	1.628340E+00	2.371650E+00
2.267100E+00	3.022320E+00	2.015220E+00
2.295500E+00	3.087490E+00	2.094340E+00
2.959340E+00	1.661470E+00	2.334080E+00
2.877060E+00	1.633480E+00	2.375690E+00
2.959220E+00	1.623370E+00	2.431880E+00
2.363600E+00	3.136780E+00	2.120720E+00
2.421050E+00	3.191350E+00	2.177130E+00
2.427630E+00	3.153710E+00	2.105970E+00
2.415550E+00	3.104890E+00	2.031320E+00
3.032440E+00	1.687660E+00	2.311410E+00
3.020100E+00	1.650520E+00	2.400350E+00
2.507780E+00	3.175880E+00	2.096440E+00
2.560810E+00	3.230880E+00	2.181660E+00
2.579310E+00	3.144810E+00	2.005120E+00
3.117060E+00	1.684550E+00	2.395580E+00
2.646770E+00	3.203690E+00	2.102490E+00
2.680550E+00	3.242960E+00	2.186860E+00
2.738680E+00	3.166300E+00	2.008290E+00
3.263430E+00	1.717190E+00	2.459750E+00
2.731990E+00	3.259520E+00	2.225300E+00
2.736910E+00	3.274180E+00	2.278110E+00
2.775910E+00	3.262520E+00	2.231170E+00
2.819630E+00	3.228420E+00	2.137920E+00
3.386350E+00	1.797730E+00	2.392230E+00
2.808300E+00	3.268220E+00	2.270560E+00
2.892890E+00	3.253110E+00	2.237100E+00
2.937290E+00	3.232080E+00	2.180200E+00
3.036460E+00	3.189530E+00	2.108580E+00
3.463460E+00	1.865470E+00	2.335760E+00
3.459350E+00	1.833070E+00	2.419370E+00
2.995750E+00	3.235770E+00	2.243310E+00
3.102580E+00	3.212600E+00	2.211590E+00
3.152280E+00	3.188330E+00	2.149020E+00
3.244000E+00	3.138980E+00	2.082680E+00
3.640180E+00	2.181540E+00	2.161200E+00
3.609820E+00	2.085390E+00	2.230760E+00
3.541900E+00	1.956520E+00	2.320660E+00
3.611110E+00	2.031180E+00	2.375270E+00
3.499230E+00	1.868580E+00	2.428500E+00
3.202470E+00	3.193040E+00	2.214060E+00
3.298790E+00	3.159260E+00	2.200470E+00
3.345380E+00	3.127790E+00	2.152760E+00
3.433010E+00	3.072220E+00	2.101650E+00
3.715030E+00	2.453590E+00	2.118580E+00
3.721500E+00	2.515110E+00	2.005690E+00
3.731880E+00	2.539530E+00	2.098110E+00
3.697070E+00	2.374490E+00	2.121640E+00
3.676980E+00	2.275700E+00	2.203360E+00
3.652370E+00	2.148920E+00	2.303320E+00
3.635470E+00	2.083010E+00	2.349230E+00
3.393090E+00	3.131430E+00	2.224950E+00
3.480430E+00	3.090180E+00	2.221650E+00
3.513730E+00	3.057790E+00	2.179720E+00
3.561640E+00	3.011210E+00	2.141720E+00
3.638090E+00	2.927030E+00	2.103710E+00
3.695630E+00	2.833830E+00	2.097450E+00
3.735650E+00	2.736850E+00	2.104980E+00
3.751710E+00	2.629770E+00	2.142480E+00
3.762710E+00	2.683880E+00	2.192060E+00
3.565070E+00	3.044460E+00	2.268950E+00
3.652010E+00	2.959250E+00	2.239080E+00
3.711430E+00	2.865100E+00	2.224890E+00
3.744560E+00	2.776140E+00	2.219150E+00
3.763490E+00	2.714220E+00	2.225730E+00
1.824480E+00	2.738110E+00	2.270400E+00
1.864470E+00	2.821950E+00	2.278720E+00
1.856840E+00	2.750650E+00	2.228350E+00
1.883870E+00	2.688940E+00	2.154980E+00
1.809960E+00	2.668130E+00	2.242930E+00
1.875740E+00	2.537990E+00	2.132110E+00
1.809900E+00	2.555180E+00	2.208790E+00
1.888800E+00	2.401610E+00	2.125930E+00
1.824190E+00	2.422950E+00	2.197580E+00
1.897760E+00	2.318100E+00	2.125740E+00
1.837560E+00	2.289800E+00	2.193560E+00
1.914550E+00	2.245790E+00	2.142100E+00
1.975550E+00	2.070010E+00	2.177750E+00
1.979790E+00	2.111070E+00	2.155520E+00
1.999930E+00	2.082310E+00	2.150320E+00
1.999940E+00	2.040560E+00	2.165350E+00
2.073160E+00	1.847770E+00	2.245730E+00
2.056650E+00	1.899440E+00	2.218320E+00
2.128910E+00	1.871570E+00	2.192170E+00
2.187990E+00	1.775550E+00	2.239880E+00
2.101590E+00	1.784790E+00	2.277500E+00
2.228100E+00	1.719050E+00	2.287610E+00
2.168850E+00	1.686440E+00	2.356980E+00
2.266760E+00	1.667050E+00	2.357010E+00
1.923830E+00	2.825530E+00	2.193940E+00
1.945600E+00	2.911230E+00	2.239440E+00
1.991200E+00	2.211570E+00	2.090210E+00
2.046840E+00	2.107890E+00	2.092270E+00
2.077440E+00	1.985960E+00	2.131540E+00
2.416760E+00	1.680520E+00	2.307750E+00
2.360080E+00	1.648230E+00	2.372680E+00
2.449230E+00	1.633060E+00	2.387130E+00
2.003560E+00	2.978190E+00	2.249330E+00
2.063200E+00	3.049980E+00	2.293990E+00
2.055110E+00	3.009640E+00	2.224950E+00
2.035470E+00	2.947600E+00	2.159220E+00
2.606380E+00	1.641610E+00	2.355920E+00
2.526310E+00	1.638870E+00	2.369240E+00
2.638640E+00	1.597490E+00	2.424520E+00
2.583440E+00	1.568600E+00	2.482920E+00
2.676820E+00	1.562110E+00	2.492540E+00
2.123880E+00	3.050970E+00	2.206550E+00
2.163090E+00	3.112110E+00	2.271100E+00
2.828820E+00	1.589850E+00	2.454950E+00
2.765560E+00	1.570460E+00	2.488590E+00
2.828550E+00	1.559870E+00	2.522330E+00
2.224470E+00	3.160030E+00	2.288940E+00
2.278790E+00	3.211300E+00	2.343010E+00
2.278120E+00	3.181280E+00	2.271500E+00
2.263220E+00	3.133970E+00	2.197970E+00
2.903720E+00	1.581580E+00	2.513490E+00
2.349520E+00	3.209580E+00	2.267920E+00
2.383120E+00	3.248550E+00	2.346000E+00
3.045790E+00	1.620180E+00	2.522010E+00
2.445170E+00	3.275270E+00	2.379970E+00
2.497950E+00	3.300330E+00	2.439470E+00
2.501120E+00	3.283390E+00	2.370150E+00
2.484050E+00	3.255230E+00	2.292430E+00
3.182780E+00	1.657600E+00	2.535950E+00
3.141750E+00	1.615590E+00	2.605340E+00
3.212770E+00	1.629910E+00	2.626450E+00
2.575820E+00	3.289740E+00	2.366940E+00
2.618980E+00	3.312380E+00	2.453450E+00
2.640510E+00	3.269400E+00	2.273060E+00
3.252710E+00	1.677380E+00	2.544610E+00
3.252370E+00	1.656470E+00	2.596730E+00
2.720600E+00	3.290300E+00	2.370680E+00
2.701500E+00	3.311610E+00	2.462240E+00
3.383900E+00	1.747030E+00	2.569220E+00
3.304060E+00	1.687460E+00	2.587320E+00
2.786470E+00	3.301810E+00	2.463170E+00
2.901940E+00	3.289350E+00	2.474470E+00
2.896970E+00	3.271040E+00	2.355880E+00
3.461520E+00	1.820500E+00	2.501990E+00
2.984720E+00	3.269400E+00	2.430030E+00
2.974120E+00	3.280070E+00	2.484950E+00
3.099650E+00	3.235110E+00	2.344960E+00
3.594890E+00	1.973490E+00	2.474250E+00
3.538560E+00	1.888870E+00	2.536010E+00
3.587210E+00	1.935680E+00	2.550410E+00
3.049850E+00	3.262800E+00	2.470460E+00
3.145140E+00	3.241660E+00	2.440100E+00
3.196810E+00	3.224260E+00	2.389440E+00
3.293290E+00	3.187660E+00	2.331900E+00
3.739700E+00	2.507920E+00	2.305640E+00
3.719580E+00	2.432640E+00	2.299980E+00
3.706220E+00	2.372810E+00	2.256240E+00
3.703340E+00	2.298060E+00	2.381920E+00
3.692260E+00	2.251090E+00	2.362620E+00
3.683850E+00	2.186910E+00	2.400720E+00
3.649760E+00	2.069870E+00	2.486250E+00
3.687350E+00	2.142090E+00	2.491260E+00
3.611590E+00	1.973330E+00	2.558830E+00
3.234820E+00	3.221760E+00	2.448470E+00
3.330850E+00	3.195970E+00	2.436660E+00
3.384700E+00	3.172970E+00	2.392710E+00
3.473220E+00	3.124480E+00	2.350210E+00
3.774290E+00	2.660230E+00	2.305650E+00
3.764900E+00	2.587290E+00	2.342000E+00
3.703640E+00	2.231680E+00	2.462610E+00
3.699680E+00	2.178180E+00	2.500790E+00
3.417500E+00	3.170350E+00	2.462570E+00
3.518840E+00	3.124870E+00	2.487790E+00
3.549790E+00	3.098450E+00	2.426860E+00
3.588610E+00	3.057870E+00	2.395890E+00
3.662860E+00	2.983050E+00	2.374560E+00
3.725920E+00	2.888070E+00	2.368350E+00
3.718640E+00	2.931000E+00	2.443570E+00
3.756340E+00	2.786560E+00	2.352640E+00
3.770370E+00	2.721820E+00	2.317200E+00
3.599160E+00	3.069560E+00	2.500500E+00
3.661450E+00	3.005800E+00	2.477260E+00
3.697220E+00	2.965060E+00	2.458060E+00
1.735660E+00	2.668860E+00	2.395410E+00
1.765370E+00	2.747490E+00	2.413600E+00
1.783430E+00	2.703860E+00	2.330630E+00
1.756940E+00	2.565650E+00	2.295290E+00
1.716540E+00	2.586520E+00	2.377430E+00
1.767720E+00	2.441180E+00	2.274260E+00
1.706340E+00	2.436950E+00	2.371600E+00
1.778550E+00	2.333670E+00	2.251860E+00
1.734910E+00	2.348340E+00	2.312640E+00
1.788380E+00	2.267520E+00	2.255060E+00
1.748620E+00	2.263610E+00	2.303860E+00
1.795630E+00	2.201380E+00	2.278410E+00
2.023810E+00	1.679500E+00	2.419260E+00
1.998360E+00	1.724360E+00	2.388610E+00
2.064860E+00	1.710130E+00	2.368940E+00
2.111980E+00	1.656230E+00	2.412310E+00
2.060820E+00	1.626290E+00	2.473740E+00
2.149900E+00	1.607000E+00	2.474530E+00
1.794780E+00	2.824420E+00	2.422820E+00
1.841650E+00	2.899890E+00	2.425800E+00
1.825870E+00	2.830290E+00	2.366780E+00
1.937930E+00	2.154090E+00	2.172540E+00
1.870220E+00	2.165860E+00	2.224880E+00
1.924080E+00	2.046780E+00	2.227270E+00
1.997520E+00	1.954620E+00	2.220900E+00
1.936550E+00	1.926880E+00	2.289930E+00
2.007970E+00	1.827760E+00	2.309290E+00
2.301450E+00	1.616550E+00	2.427930E+00
2.242810E+00	1.588290E+00	2.488710E+00
2.332560E+00	1.568650E+00	2.506390E+00
1.911690E+00	2.984250E+00	2.435050E+00
1.971720E+00	3.060780E+00	2.476890E+00
1.960200E+00	3.019870E+00	2.410420E+00
1.932540E+00	2.956620E+00	2.338670E+00
2.500020E+00	1.574760E+00	2.479200E+00
2.424700E+00	1.550720E+00	2.533860E+00
2.533940E+00	1.541380E+00	2.533470E+00
2.502850E+00	1.525830E+00	2.569490E+00
2.563940E+00	1.507490E+00	2.600310E+00
2.022380E+00	3.064640E+00	2.391410E+00
2.059440E+00	3.127000E+00	2.450380E+00
2.732820E+00	1.523950E+00	2.574300E+00
2.661940E+00	1.504450E+00	2.608650E+00
2.738440E+00	1.492660E+00	2.640660E+00
2.117440E+00	3.174610E+00	2.467090E+00
2.172560E+00	3.222190E+00	2.519570E+00
2.165920E+00	3.195150E+00	2.447340E+00
2.146020E+00	3.150970E+00	2.374800E+00
2.830170E+00	1.517720E+00	2.625720E+00
2.229280E+00	3.223570E+00	2.436360E+00
2.264380E+00	3.262730E+00	2.509260E+00
2.983790E+00	1.548440E+00	2.642950E+00
2.930130E+00	1.500690E+00	2.715250E+00
3.007490E+00	1.515510E+00	2.740280E+00
2.320360E+00	3.293250E+00	2.535440E+00
2.370980E+00	3.321250E+00	2.594240E+00
2.370880E+00	3.305070E+00	2.523150E+00
2.357690E+00	3.275430E+00	2.447860E+00
3.086650E+00	1.583440E+00	2.639940E+00
3.081640E+00	1.550150E+00	2.722630E+00
2.438850E+00	3.315130E+00	2.524680E+00
2.487110E+00	3.338120E+00	2.613030E+00
3.179910E+00	1.592130E+00	2.703640E+00
2.551820E+00	3.326470E+00	2.532490E+00
2.601790E+00	3.341410E+00	2.628770E+00
3.292850E+00	1.644350E+00	2.690650E+00
2.686470E+00	3.325150E+00	2.548880E+00
2.679460E+00	3.338600E+00	2.638860E+00
3.358470E+00	1.689560E+00	2.657440E+00
3.364260E+00	1.674190E+00	2.714310E+00
2.754520E+00	3.328440E+00	2.637980E+00
2.863060E+00	3.312490E+00	2.634130E+00
2.822190E+00	3.309410E+00	2.553360E+00
3.475220E+00	1.793840E+00	2.640600E+00
3.415220E+00	1.715420E+00	2.717960E+00
2.959740E+00	3.289000E+00	2.556810E+00
2.938500E+00	3.302540E+00	2.636570E+00
3.584540E+00	1.918820E+00	2.626630E+00
3.538100E+00	1.848730E+00	2.700220E+00
3.020760E+00	3.286630E+00	2.634390E+00
3.105210E+00	3.269860E+00	2.628980E+00
3.127160E+00	3.254660E+00	2.544300E+00
3.728880E+00	2.438710E+00	2.389800E+00
3.724030E+00	2.372820E+00	2.428780E+00
3.689760E+00	2.123300E+00	2.590930E+00
3.659970E+00	2.043980E+00	2.650970E+00
3.624160E+00	1.980250E+00	2.647400E+00
3.189080E+00	3.249700E+00	2.627170E+00
3.274910E+00	3.230980E+00	2.631020E+00
3.300770E+00	3.213890E+00	2.547860E+00
3.780190E+00	2.609770E+00	2.434870E+00
3.768440E+00	2.534480E+00	2.501940E+00
3.747140E+00	2.434310E+00	2.512670E+00
3.739210E+00	2.342680E+00	2.585520E+00
3.718610E+00	2.266870E+00	2.557490E+00
3.707620E+00	2.193160E+00	2.566590E+00
3.354940E+00	3.207860E+00	2.646540E+00
3.446150E+00	3.177540E+00	2.676850E+00
3.452900E+00	3.165910E+00	2.584300E+00
3.750830E+00	2.874760E+00	2.485090E+00
3.771060E+00	2.792710E+00	2.495130E+00
3.787100E+00	2.679370E+00	2.485630E+00
3.788060E+00	2.726970E+00	2.587710E+00
3.785250E+00	2.593440E+00	2.529530E+00
3.502320E+00	3.151050E+00	2.663100E+00
3.580580E+00	3.098350E+00	2.642720E+00
3.667500E+00	3.011110E+00	2.599860E+00
3.728120E+00	2.924600E+00	2.555600E+00
3.770660E+00	2.821310E+00	2.587370E+00
3.782630E+00	2.768600E+00	2.592960E+00
1.663400E+00	2.615490E+00	2.535170E+00
1.696200E+00	2.696730E+00	2.553230E+00
1.701310E+00	2.643790E+00	2.463850E+00
1.673890E+00	2.507930E+00	2.442120E+00
1.646130E+00	2.538970E+00	2.518190E+00
1.665800E+00	2.427030E+00	2.439650E+00
1.638950E+00	2.429840E+00	2.496890E+00
1.648800E+00	2.347380E+00	2.446430E+00
1.918450E+00	1.611250E+00	2.563690E+00
1.888600E+00	1.685810E+00	2.493070E+00
1.975450E+00	1.658660E+00	2.471840E+00
2.010950E+00	1.610130E+00	2.513640E+00
1.979260E+00	1.593910E+00	2.554580E+00
2.030280E+00	1.567700E+00	2.572650E+00
1.750820E+00	2.856200E+00	2.599340E+00
1.790820E+00	2.916700E+00	2.609090E+00
1.773880E+00	2.870840E+00	2.558760E+00
1.765360E+00	2.809150E+00	2.491530E+00
1.729800E+00	2.799320E+00	2.579800E+00
1.690630E+00	2.289970E+00	2.372900E+00
1.721660E+00	2.163940E+00	2.369870E+00
1.805990E+00	2.074120E+00	2.317720E+00
1.726520E+00	2.046860E+00	2.397410E+00
1.855950E+00	1.953340E+00	2.332280E+00
1.768550E+00	1.961970E+00	2.394550E+00
1.903830E+00	1.851030E+00	2.367850E+00
1.819290E+00	1.867390E+00	2.416100E+00
1.935600E+00	1.751660E+00	2.408320E+00
1.856430E+00	1.772840E+00	2.447410E+00
2.184210E+00	1.560450E+00	2.540330E+00
2.121520E+00	1.539300E+00	2.595990E+00
2.217600E+00	1.518260E+00	2.614570E+00
1.848730E+00	2.990600E+00	2.617350E+00
1.901120E+00	3.061000E+00	2.654080E+00
1.887860E+00	3.025690E+00	2.592810E+00
1.856980E+00	2.964020E+00	2.528950E+00
2.366740E+00	1.523240E+00	2.586680E+00
2.310860E+00	1.501030E+00	2.638770E+00
2.404960E+00	1.482920E+00	2.666930E+00
1.940930E+00	3.071450E+00	2.571280E+00
1.977610E+00	3.127170E+00	2.628540E+00
2.507090E+00	1.467210E+00	2.693050E+00
2.610690E+00	1.459690E+00	2.697770E+00
2.577590E+00	1.435520E+00	2.751180E+00
2.633660E+00	1.425310E+00	2.779120E+00
2.037310E+00	3.180730E+00	2.655980E+00
2.093410E+00	3.220160E+00	2.668700E+00
2.079170E+00	3.199780E+00	2.622930E+00
2.051360E+00	3.160670E+00	2.553100E+00
2.735510E+00	1.452510E+00	2.743840E+00
2.133930E+00	3.228100E+00	2.614400E+00
2.154440E+00	3.262930E+00	2.702220E+00
2.863800E+00	1.468180E+00	2.758420E+00
2.830030E+00	1.434770E+00	2.823410E+00
2.900190E+00	1.443680E+00	2.836950E+00
2.230430E+00	3.307080E+00	2.713350E+00
2.283000E+00	3.333110E+00	2.724740E+00
2.268410E+00	3.317300E+00	2.678800E+00
2.247940E+00	3.285130E+00	2.615480E+00
2.969840E+00	1.476700E+00	2.807980E+00
2.322050E+00	3.331440E+00	2.675450E+00
2.358200E+00	3.359670E+00	2.777650E+00
3.074660E+00	1.512900E+00	2.812370E+00
2.424170E+00	3.349850E+00	2.690100E+00
2.475770E+00	3.369650E+00	2.779970E+00
3.157810E+00	1.551270E+00	2.796360E+00
2.540890E+00	3.355860E+00	2.713220E+00
2.540190E+00	3.369790E+00	2.783850E+00
3.270300E+00	1.586910E+00	2.838060E+00
2.592160E+00	3.364760E+00	2.782920E+00
2.685190E+00	3.346670E+00	2.729880E+00
3.362850E+00	1.660970E+00	2.787750E+00
2.818560E+00	3.332770E+00	2.774210E+00
2.804800E+00	3.326900E+00	2.699780E+00
3.485640E+00	1.772070E+00	2.782130E+00
3.434390E+00	1.700220E+00	2.847390E+00
2.919590E+00	3.310410E+00	2.709890E+00
2.893410E+00	3.324650E+00	2.785230E+00
3.585670E+00	1.909850E+00	2.749260E+00
3.538680E+00	1.833040E+00	2.833140E+00
2.971840E+00	3.312590E+00	2.787730E+00
3.051120E+00	3.297360E+00	2.785550E+00
3.078140E+00	3.280060E+00	2.708770E+00
3.681010E+00	2.071060E+00	2.724680E+00
3.637240E+00	1.989470E+00	2.787310E+00
3.671640E+00	2.041490E+00	2.797930E+00
3.131050E+00	3.274150E+00	2.783100E+00
3.210980E+00	3.256680E+00	2.784200E+00
3.239660E+00	3.242560E+00	2.712280E+00
3.770130E+00	2.461630E+00	2.648720E+00
3.762520E+00	2.367240E+00	2.693010E+00
3.777090E+00	2.417850E+00	2.743170E+00
3.738420E+00	2.262790E+00	2.717790E+00
3.710450E+00	2.158410E+00	2.713520E+00
3.689540E+00	2.080770E+00	2.793200E+00
3.286050E+00	3.236990E+00	2.798610E+00
3.373910E+00	3.210940E+00	2.824290E+00
3.382690E+00	3.202850E+00	2.743400E+00
3.798220E+00	2.661870E+00	2.654160E+00
3.791490E+00	2.552970E+00	2.685050E+00
3.803520E+00	2.618630E+00	2.720880E+00
3.781360E+00	2.464500E+00	2.731760E+00
3.429590E+00	3.189480E+00	2.806750E+00
3.506330E+00	3.153170E+00	2.770980E+00
3.612500E+00	3.096700E+00	2.770560E+00
3.642590E+00	3.068560E+00	2.724960E+00
3.680340E+00	3.022160E+00	2.719180E+00
3.734320E+00	2.931890E+00	2.723100E+00
3.722720E+00	2.977380E+00	2.792020E+00
3.772040E+00	2.829090E+00	2.708620E+00
3.789320E+00	2.732020E+00	2.695620E+00
3.802010E+00	2.655430E+00	2.741350E+00
3.674560E+00	3.046920E+00	2.791860E+00
3.704890E+00	3.011820E+00	2.795250E+00
1.551600E+00	2.133600E+00	2.574580E+00
1.564020E+00	2.192990E+00	2.560960E+00
1.578190E+00	2.139010E+00	2.538280E+00
1.598690E+00	2.074730E+00	2.518730E+00
1.549260E+00	2.070250E+00	2.576810E+00
1.624980E+00	1.995390E+00	2.508090E+00
1.561390E+00	1.954650E+00	2.583520E+00
1.633090E+00	1.905780E+00	2.543270E+00
1.816280E+00	1.606480E+00	2.626530E+00
1.789180E+00	1.647590E+00	2.601890E+00
1.847150E+00	1.635550E+00	2.572570E+00
1.861940E+00	1.578230E+00	2.638400E+00
1.718910E+00	2.883020E+00	2.793760E+00
1.761000E+00	2.941830E+00	2.778840E+00
1.735840E+00	2.891240E+00	2.734940E+00
1.726790E+00	2.837810E+00	2.658460E+00
1.691400E+00	2.813150E+00	2.752580E+00
1.690370E+00	2.728700E+00	2.622380E+00
1.668300E+00	2.717340E+00	2.698200E+00
1.640660E+00	2.602720E+00	2.613930E+00
1.611010E+00	2.455200E+00	2.585160E+00
1.591550E+00	2.316870E+00	2.543810E+00
1.627590E+00	2.200790E+00	2.470570E+00
1.663400E+00	2.075300E+00	2.453120E+00
1.688880E+00	1.962020E+00	2.464530E+00
1.744540E+00	1.875690E+00	2.468750E+00
1.689340E+00	1.872410E+00	2.518810E+00
1.784400E+00	1.788110E+00	2.491760E+00
1.721220E+00	1.799070E+00	2.539560E+00
1.817290E+00	1.704560E+00	2.525080E+00
1.755280E+00	1.718830E+00	2.565390E+00
1.962180E+00	1.531620E+00	2.664380E+00
2.046120E+00	1.519180E+00	2.649310E+00
2.030440E+00	1.492720E+00	2.708520E+00
2.090730E+00	1.481710E+00	2.718670E+00
1.805780E+00	2.969450E+00	2.700610E+00
1.814380E+00	3.015140E+00	2.807560E+00
2.254870E+00	1.478700E+00	2.690730E+00
2.197670E+00	1.463450E+00	2.746580E+00
2.295660E+00	1.447240E+00	2.765410E+00
1.872970E+00	3.082560E+00	2.819110E+00
1.923230E+00	3.122680E+00	2.801460E+00
1.878330E+00	3.070630E+00	2.748340E+00
2.444530E+00	1.445190E+00	2.746530E+00
2.389950E+00	1.431240E+00	2.794670E+00
2.486490E+00	1.415380E+00	2.820440E+00
1.966180E+00	3.141610E+00	2.722860E+00
1.992730E+00	3.178950E+00	2.838860E+00
2.575390E+00	1.408770E+00	2.827570E+00
2.687510E+00	1.395840E+00	2.869720E+00
2.063240E+00	3.217690E+00	2.748630E+00
2.780470E+00	1.406860E+00	2.870070E+00
2.750100E+00	1.381690E+00	2.918330E+00
2.807260E+00	1.378820E+00	2.952830E+00
2.129770E+00	3.267590E+00	2.786850E+00
2.173930E+00	3.299750E+00	2.848600E+00
2.186590E+00	3.296930E+00	2.768800E+00
2.882230E+00	1.409720E+00	2.911470E+00
2.254500E+00	3.332210E+00	2.802290E+00
2.962720E+00	1.438760E+00	2.891030E+00
2.325950E+00	3.364920E+00	2.878340E+00
2.397450E+00	3.384820E+00	2.917060E+00
2.377330E+00	3.378090E+00	2.853740E+00
3.054710E+00	1.464570E+00	2.902880E+00
2.441510E+00	3.383470E+00	2.859550E+00
2.446800E+00	3.392120E+00	2.920330E+00
3.179790E+00	1.507840E+00	2.903720E+00
2.490040E+00	3.390530E+00	2.919570E+00
2.559790E+00	3.377770E+00	2.868320E+00
3.266500E+00	1.532970E+00	2.927780E+00
3.248690E+00	1.505230E+00	2.961200E+00
3.284320E+00	1.521800E+00	2.968940E+00
2.687010E+00	3.371750E+00	2.915840E+00
2.652000E+00	3.365170E+00	2.828420E+00
3.380190E+00	1.633200E+00	2.906230E+00
3.324550E+00	1.561140E+00	2.969160E+00
2.750560E+00	3.354260E+00	2.844160E+00
2.791800E+00	3.359950E+00	2.936320E+00
3.494940E+00	1.749550E+00	2.921600E+00
3.444870E+00	1.676790E+00	2.948460E+00
2.879120E+00	3.336200E+00	2.861690E+00
2.870350E+00	3.350090E+00	2.953770E+00
3.581760E+00	1.894660E+00	2.878740E+00
3.543130E+00	1.821520E+00	2.940780E+00
2.938060E+00	3.338460E+00	2.933580E+00
3.001570E+00	3.327730E+00	2.963640E+00
3.028400E+00	3.310380E+00	2.866200E+00
3.666310E+00	2.032770E+00	2.877080E+00
3.618630E+00	1.949300E+00	2.939320E+00
3.090490E+00	3.301100E+00	2.952180E+00
3.171520E+00	3.278850E+00	2.957190E+00
3.182410E+00	3.268850E+00	2.866560E+00
3.776650E+00	2.363960E+00	2.800660E+00
3.760260E+00	2.281030E+00	2.833510E+00
3.724750E+00	2.171100E+00	2.887880E+00
3.753240E+00	2.227780E+00	2.905290E+00
3.699050E+00	2.103630E+00	2.842450E+00
3.238080E+00	3.260130E+00	2.938940E+00
3.302810E+00	3.240750E+00	2.977680E+00
3.312970E+00	3.234720E+00	2.890100E+00
3.802360E+00	2.597610E+00	2.800210E+00
3.793770E+00	2.510600E+00	2.885450E+00
3.784270E+00	2.423860E+00	2.843320E+00
3.777220E+00	2.321910E+00	2.895830E+00
3.765490E+00	2.259470E+00	2.920710E+00
3.359290E+00	3.221670E+00	2.944510E+00
3.433950E+00	3.191310E+00	2.910710E+00
3.542230E+00	3.149900E+00	2.906750E+00
3.588070E+00	3.121930E+00	2.846520E+00
3.751320E+00	2.922670E+00	2.846410E+00
3.774240E+00	2.831630E+00	2.869510E+00
3.769530E+00	2.881270E+00	2.900080E+00
3.785350E+00	2.736790E+00	2.840910E+00
3.797060E+00	2.659850E+00	2.829310E+00
3.609310E+00	3.116230E+00	2.926460E+00
3.649500E+00	3.078300E+00	2.872210E+00
3.719610E+00	2.997590E+00	2.904830E+00
3.759110E+00	2.918720E+00	2.924210E+00
1.471390E+00	2.084810E+00	2.692640E+00
1.486610E+00	2.158610E+00	2.697040E+00
1.514300E+00	2.111760E+00	2.630270E+00
1.504340E+00	1.991750E+00	2.634230E+00
1.461520E+00	2.010450E+00	2.692400E+00
1.509920E+00	1.921070E+00	2.644380E+00
1.463130E+00	1.893210E+00	2.708080E+00
1.523040E+00	1.852800E+00	2.664120E+00
1.663210E+00	2.797280E+00	2.910410E+00
1.699470E+00	2.863440E+00	2.933310E+00
1.682440E+00	2.822340E+00	2.846350E+00
1.649260E+00	2.719870E+00	2.794200E+00
1.641500E+00	2.730960E+00	2.885910E+00
1.616690E+00	2.608110E+00	2.734750E+00
1.608010E+00	2.624920E+00	2.839290E+00
1.590120E+00	2.486830E+00	2.684710E+00
1.574990E+00	2.509760E+00	2.787130E+00
1.564650E+00	2.360350E+00	2.650980E+00
1.547740E+00	2.391980E+00	2.747170E+00
1.535000E+00	2.236590E+00	2.628660E+00
1.511900E+00	2.271930E+00	2.712360E+00
1.658080E+00	1.812800E+00	2.580930E+00
1.590300E+00	1.835060E+00	2.619810E+00
1.692640E+00	1.727980E+00	2.607850E+00
1.624720E+00	1.738130E+00	2.652860E+00
1.734720E+00	1.661830E+00	2.629700E+00
1.677050E+00	1.654400E+00	2.680060E+00
1.769430E+00	1.578800E+00	2.695220E+00
1.863000E+00	1.526030E+00	2.714980E+00
1.819100E+00	1.488500E+00	2.806870E+00
1.919120E+00	1.477650E+00	2.786890E+00
1.748030E+00	2.933640E+00	2.861860E+00
2.031020E+00	1.454880E+00	2.813160E+00
2.125600E+00	1.444890E+00	2.812590E+00
2.113070E+00	1.425870E+00	2.876970E+00
2.191930E+00	1.411160E+00	2.904420E+00
1.804160E+00	3.012790E+00	2.889380E+00
1.848980E+00	3.062730E+00	2.939620E+00
1.848420E+00	3.062620E+00	2.865660E+00
2.335120E+00	1.416350E+00	2.840260E+00
2.284260E+00	1.412660E+00	2.869570E+00
2.369240E+00	1.388210E+00	2.916750E+00
1.912600E+00	3.119790E+00	2.885650E+00
2.536250E+00	1.380270E+00	2.902460E+00
2.472590E+00	1.376760E+00	2.930580E+00
2.542050E+00	1.358310E+00	2.963580E+00
1.982410E+00	3.177350E+00	2.939840E+00
2.035480E+00	3.218620E+00	2.953170E+00
2.022470E+00	3.206500E+00	2.900220E+00
2.613180E+00	1.362050E+00	2.953720E+00
2.081900E+00	3.245220E+00	2.875930E+00
2.087130E+00	3.258980E+00	2.998630E+00
2.732150E+00	1.359190E+00	2.983580E+00
2.814700E+00	1.355420E+00	3.026300E+00
2.146560E+00	3.300780E+00	3.022840E+00
2.205600E+00	3.331100E+00	3.010950E+00
2.155880E+00	3.297150E+00	2.943850E+00
2.888830E+00	1.373790E+00	3.012250E+00
2.244450E+00	3.338670E+00	2.926360E+00
2.260350E+00	3.354050E+00	3.001500E+00
3.005150E+00	1.408620E+00	3.000290E+00
2.340050E+00	3.375320E+00	3.010840E+00
3.129720E+00	1.446570E+00	3.000510E+00
3.087500E+00	1.411100E+00	3.054140E+00
3.147890E+00	1.415010E+00	3.093410E+00
2.469020E+00	3.393000E+00	2.999620E+00
3.213070E+00	1.479870E+00	2.989030E+00
3.214990E+00	1.455330E+00	3.062260E+00
2.578380E+00	3.391320E+00	3.044480E+00
2.543840E+00	3.388320E+00	2.962920E+00
3.277710E+00	1.503550E+00	3.021500E+00
2.631420E+00	3.382560E+00	2.989560E+00
2.637510E+00	3.391500E+00	3.056200E+00
3.416000E+00	1.626160E+00	3.034590E+00
3.348960E+00	1.543480E+00	3.081070E+00
2.682080E+00	3.389970E+00	3.059470E+00
2.742180E+00	3.375780E+00	3.018180E+00
3.474270E+00	1.696010E+00	3.020010E+00
3.462870E+00	1.666710E+00	3.065560E+00
2.830720E+00	3.359390E+00	3.008500E+00
3.573340E+00	1.868930E+00	2.999390E+00
3.524950E+00	1.770440E+00	3.051910E+00
3.488130E+00	1.697350E+00	3.082480E+00
2.922500E+00	3.344530E+00	3.021870E+00
3.038530E+00	3.319220E+00	3.051770E+00
3.653270E+00	2.007190E+00	3.025150E+00
3.689730E+00	2.078730E+00	2.929300E+00
3.696990E+00	2.093860E+00	2.999060E+00
3.605010E+00	1.922780E+00	3.043540E+00
3.110110E+00	3.299910E+00	3.095600E+00
3.131140E+00	3.289670E+00	3.024760E+00
3.750090E+00	2.210850E+00	2.973860E+00
3.721350E+00	2.147270E+00	3.037350E+00
3.168910E+00	3.281120E+00	3.085450E+00
3.220890E+00	3.264190E+00	3.025740E+00
3.305030E+00	3.241140E+00	3.069140E+00
3.800180E+00	2.580710E+00	2.930840E+00
3.797730E+00	2.496630E+00	3.026490E+00
3.791070E+00	2.420260E+00	2.997710E+00
3.785330E+00	2.340680E+00	2.984140E+00
3.770750E+00	2.268280E+00	2.989540E+00
3.376020E+00	3.213820E+00	3.014360E+00
3.465000E+00	3.183860E+00	3.062590E+00
3.516470E+00	3.165270E+00	2.989360E+00
3.775980E+00	2.858450E+00	2.985220E+00
3.783470E+00	2.784290E+00	3.004460E+00
3.785060E+00	2.726510E+00	2.977310E+00
3.794260E+00	2.653240E+00	2.955160E+00
3.544130E+00	3.157410E+00	3.063680E+00
3.584210E+00	3.134740E+00	3.001030E+00
3.666290E+00	3.075970E+00	3.010320E+00
3.729280E+00	3.019980E+00	3.026000E+00
3.750180E+00	2.984240E+00	3.003650E+00
3.759880E+00	2.936970E+00	3.010600E+00
3.760480E+00	2.970370E+00	3.039800E+00
3.752620E+00	2.992290E+00	3.052850E+00
1.401850E+00	2.038420E+00	2.830660E+00
1.422680E+00	2.109830E+00	2.836120E+00
1.435490E+00	2.059490E+00	2.760960E+00
1.421680E+00	1.941650E+00	2.758750E+00
1.390610E+00	1.968300E+00	2.825020E+00
1.422180E+00	1.875430E+00	2.768070E+00
1.393410E+00	1.874260E+00	2.819460E+00
1.425850E+00	1.813180E+00	2.794400E+00
1.641270E+00	2.752310E+00	3.067190E+00
1.665700E+00	2.812250E+00	3.061100E+00
1.650790E+00	2.769060E+00	2.980090E+00
1.609560E+00	2.649760E+00	2.939130E+00
1.615960E+00	2.677150E+00	3.036190E+00
1.570770E+00	2.533690E+00	2.889540E+00
1.575990E+00	2.565190E+00	2.995350E+00
1.538930E+00	2.418460E+00	2.844770E+00
1.535190E+00	2.444360E+00	2.945520E+00
1.500420E+00	2.301330E+00	2.802650E+00
1.494070E+00	2.327050E+00	2.895290E+00
1.466010E+00	2.184900E+00	2.774510E+00
1.454210E+00	2.214820E+00	2.853670E+00
1.551740E+00	1.753650E+00	2.697910E+00
1.482540E+00	1.777910E+00	2.745840E+00
1.598540E+00	1.662830E+00	2.732840E+00
1.521860E+00	1.680430E+00	2.783700E+00
1.663870E+00	1.581280E+00	2.770140E+00
1.577750E+00	1.594180E+00	2.822090E+00
1.731870E+00	1.513270E+00	2.815210E+00
1.645190E+00	1.508480E+00	2.889600E+00
1.770910E+00	1.474740E+00	2.855840E+00
1.732060E+00	1.470240E+00	2.893190E+00
1.808150E+00	1.442320E+00	2.925770E+00
1.697530E+00	2.869050E+00	3.103420E+00
1.738650E+00	2.933000E+00	3.075050E+00
1.700370E+00	2.872220E+00	3.021440E+00
1.957490E+00	1.446300E+00	2.853070E+00
1.898640E+00	1.442860E+00	2.886280E+00
1.987490E+00	1.421520E+00	2.931150E+00
1.772010E+00	2.971860E+00	2.982090E+00
1.797160E+00	3.006970E+00	3.108090E+00
2.102880E+00	1.400600E+00	2.973560E+00
2.205980E+00	1.376290E+00	3.013850E+00
1.853880E+00	3.070880E+00	3.124720E+00
1.900980E+00	3.116870E+00	3.099350E+00
1.847180E+00	3.062630E+00	3.037500E+00
2.306650E+00	1.362310E+00	3.020980E+00
2.426150E+00	1.348570E+00	3.024380E+00
2.393230E+00	1.332630E+00	3.083240E+00
2.464930E+00	1.316570E+00	3.123920E+00
1.920890E+00	3.130260E+00	3.003120E+00
1.944970E+00	3.155680E+00	3.076550E+00
2.557000E+00	1.331060E+00	3.060300E+00
2.005760E+00	3.204030E+00	3.061990E+00
2.671910E+00	1.330040E+00	3.060000E+00
2.642710E+00	1.311870E+00	3.110710E+00
2.706710E+00	1.302350E+00	3.147140E+00
2.077170E+00	3.262940E+00	3.097940E+00
2.115520E+00	3.292210E+00	3.118870E+00
2.118170E+00	3.288740E+00	3.066360E+00
2.782480E+00	1.326100E+00	3.100230E+00
2.175970E+00	3.327070E+00	3.121100E+00
2.867420E+00	1.342670E+00	3.086330E+00
2.260220E+00	3.360890E+00	3.072580E+00
2.957970E+00	1.354900E+00	3.102550E+00
2.330420E+00	3.388710E+00	3.125810E+00
2.398870E+00	3.408570E+00	3.160660E+00
2.370710E+00	3.396880E+00	3.097150E+00
3.071810E+00	1.376590E+00	3.123950E+00
3.161780E+00	1.384780E+00	3.170400E+00
2.431330E+00	3.405040E+00	3.103090E+00
2.442220E+00	3.417540E+00	3.166710E+00
3.226050E+00	1.424630E+00	3.150480E+00
2.481860E+00	3.419240E+00	3.170920E+00
2.539950E+00	3.407670E+00	3.130860E+00
3.290280E+00	1.477910E+00	3.119470E+00
2.665290E+00	3.401360E+00	3.134000E+00
3.418850E+00	1.581730E+00	3.150310E+00
3.362550E+00	1.507460E+00	3.182710E+00
2.778340E+00	3.398950E+00	3.176900E+00
2.740430E+00	3.390810E+00	3.099180E+00
3.464120E+00	1.650520E+00	3.117300E+00
2.838540E+00	3.370980E+00	3.105320E+00
2.850800E+00	3.390220E+00	3.196130E+00
3.576540E+00	1.851990E+00	3.119340E+00
3.545270E+00	1.767640E+00	3.157540E+00
3.508620E+00	1.703820E+00	3.146350E+00
2.902600E+00	3.377350E+00	3.181060E+00
2.961380E+00	3.365900E+00	3.221820E+00
2.961180E+00	3.352640E+00	3.135460E+00
3.685610E+00	2.071500E+00	3.100790E+00
3.649760E+00	1.987810E+00	3.161040E+00
3.616520E+00	1.931740E+00	3.118450E+00
3.004800E+00	3.349870E+00	3.197170E+00
3.070130E+00	3.318030E+00	3.179540E+00
3.747930E+00	2.211180E+00	3.087830E+00
3.712740E+00	2.132090E+00	3.155550E+00
3.152450E+00	3.288980E+00	3.150620E+00
3.241270E+00	3.263500E+00	3.143470E+00
3.312860E+00	3.244660E+00	3.132150E+00
3.801310E+00	2.568210E+00	3.073710E+00
3.796060E+00	2.486280E+00	3.133890E+00
3.790800E+00	2.419550E+00	3.123230E+00
3.783210E+00	2.334520E+00	3.106260E+00
3.774080E+00	2.280800E+00	3.063760E+00
3.379740E+00	3.219590E+00	3.124710E+00
3.459110E+00	3.195320E+00	3.171350E+00
3.781360E+00	2.803420E+00	3.082190E+00
3.782410E+00	2.720190E+00	3.121570E+00
3.778140E+00	2.781330E+00	3.146220E+00
3.792830E+00	2.652270E+00	3.066670E+00
3.535080E+00	3.163310E+00	3.154330E+00
3.607930E+00	3.124750E+00	3.103950E+00
3.674410E+00	3.084780E+00	3.147730E+00
3.710240E+00	3.050620E+00	3.090140E+00
3.754040E+00	2.964290E+00	3.105530E+00
3.767830E+00	2.871680E+00	3.130300E+00
3.777310E+00	2.816700E+00	3.128360E+00
3.715620E+00	3.046480E+00	3.159310E+00
3.738030E+00	3.015190E+00	3.100750E+00
1.470340E+00	2.322070E+00	3.048190E+00
1.496940E+00	2.378900E+00	3.074810E+00
1.490100E+00	2.349120E+00	2.996230E+00
1.446120E+00	2.236180E+00	2.934820E+00
1.440070E+00	2.252810E+00	3.017250E+00
1.417300E+00	2.144420E+00	2.897860E+00
1.400100E+00	2.144000E+00	2.968570E+00
1.376740E+00	2.031050E+00	2.903470E+00
1.356610E+00	1.895770E+00	2.894640E+00
1.374110E+00	1.779800E+00	2.891730E+00
1.444130E+00	1.703460E+00	2.848040E+00
1.387040E+00	1.662480E+00	2.952970E+00
1.503610E+00	1.614110E+00	2.868990E+00
1.447570E+00	1.621320E+00	2.919740E+00
1.556040E+00	1.542660E+00	2.905770E+00
1.488590E+00	1.557050E+00	2.947540E+00
1.587760E+00	1.500070E+00	2.939460E+00
1.541630E+00	1.497020E+00	2.983180E+00
1.611600E+00	1.462720E+00	2.994620E+00
1.666500E+00	2.793900E+00	3.140450E+00
1.632090E+00	2.709010E+00	3.119780E+00
1.600140E+00	2.616580E+00	3.109210E+00
1.543550E+00	2.478390E+00	3.065290E+00
1.717900E+00	1.433410E+00	3.004970E+00
1.820330E+00	1.410040E+00	3.030830E+00
1.740330E+00	2.927110E+00	3.166510E+00
1.698090E+00	2.860550E+00	3.160040E+00
1.922990E+00	1.402340E+00	3.034250E+00
2.022110E+00	1.394360E+00	3.029910E+00
2.009500E+00	1.383150E+00	3.086100E+00
2.088900E+00	1.368990E+00	3.116860E+00
1.799470E+00	3.006510E+00	3.210360E+00
1.837230E+00	3.052570E+00	3.227290E+00
1.835710E+00	3.050540E+00	3.175200E+00
2.242380E+00	1.355560E+00	3.067790E+00
2.187130E+00	1.359650E+00	3.094090E+00
2.274260E+00	1.335200E+00	3.138600E+00
1.887900E+00	3.104090E+00	3.219130E+00
2.381960E+00	1.315940E+00	3.160490E+00
2.476010E+00	1.291980E+00	3.212240E+00
1.951710E+00	3.163320E+00	3.152040E+00
2.552210E+00	1.292140E+00	3.188410E+00
2.006900E+00	3.212510E+00	3.194970E+00
2.044720E+00	3.245740E+00	3.217740E+00
2.046060E+00	3.243230E+00	3.154300E+00
2.635160E+00	1.294030E+00	3.169620E+00
2.714690E+00	1.272280E+00	3.234570E+00
2.101130E+00	3.285060E+00	3.210170E+00
2.783900E+00	1.288200E+00	3.196490E+00
2.179490E+00	3.337350E+00	3.238030E+00
2.241340E+00	3.370910E+00	3.266310E+00
2.212360E+00	3.354080E+00	3.199030E+00
2.892680E+00	1.300310E+00	3.192470E+00
2.267420E+00	3.373540E+00	3.184960E+00
2.304340E+00	3.391880E+00	3.281430E+00
3.016110E+00	1.322210E+00	3.199520E+00
2.980430E+00	1.280890E+00	3.258840E+00
3.053300E+00	1.288380E+00	3.278010E+00
2.369280E+00	3.401480E+00	3.243150E+00
3.128640E+00	1.334160E+00	3.244010E+00
2.472050E+00	3.421850E+00	3.241440E+00
3.233290E+00	1.386930E+00	3.241580E+00
2.536350E+00	3.428870E+00	3.272470E+00
2.538120E+00	3.422790E+00	3.222770E+00
3.305020E+00	1.444820E+00	3.214840E+00
2.579220E+00	3.427180E+00	3.283940E+00
2.630900E+00	3.416350E+00	3.247000E+00
3.432390E+00	1.537120E+00	3.262370E+00
3.370360E+00	1.473960E+00	3.261700E+00
2.741980E+00	3.411660E+00	3.258850E+00
3.483250E+00	1.628880E+00	3.212930E+00
2.831820E+00	3.396640E+00	3.265970E+00
3.576910E+00	1.798960E+00	3.217030E+00
3.544340E+00	1.708920E+00	3.243120E+00
3.586070E+00	1.764120E+00	3.279620E+00
2.902570E+00	3.382090E+00	3.253100E+00
2.969000E+00	3.362520E+00	3.311820E+00
3.684720E+00	2.056870E+00	3.210130E+00
3.663210E+00	1.978820E+00	3.266180E+00
3.617550E+00	1.883600E+00	3.229490E+00
3.600490E+00	1.812030E+00	3.266710E+00
3.025810E+00	3.339320E+00	3.262810E+00
3.096200E+00	3.302970E+00	3.296190E+00
3.742140E+00	2.196720E+00	3.228920E+00
3.763750E+00	2.258140E+00	3.141040E+00
3.769890E+00	2.279240E+00	3.201590E+00
3.711540E+00	2.115490E+00	3.247730E+00
3.181320E+00	3.273290E+00	3.258840E+00
3.276490E+00	3.254070E+00	3.238960E+00
3.328760E+00	3.241900E+00	3.190970E+00
3.799700E+00	2.514860E+00	3.195070E+00
3.795650E+00	2.435250E+00	3.243420E+00
3.801900E+00	2.485970E+00	3.252030E+00
3.785680E+00	2.346740E+00	3.219180E+00
3.356600E+00	3.231030E+00	3.275780E+00
3.407390E+00	3.219780E+00	3.271730E+00
3.410430E+00	3.216000E+00	3.227780E+00
3.777690E+00	2.758210E+00	3.243050E+00
3.774880E+00	2.811370E+00	3.170290E+00
3.771230E+00	2.828050E+00	3.218070E+00
3.786850E+00	2.672730E+00	3.251380E+00
3.797560E+00	2.598330E+00	3.203970E+00
3.804360E+00	2.521210E+00	3.257470E+00
3.436870E+00	3.209270E+00	3.272840E+00
3.502690E+00	3.178360E+00	3.281400E+00
3.627160E+00	3.111960E+00	3.231840E+00
3.675120E+00	3.088850E+00	3.211510E+00
3.740910E+00	2.953290E+00	3.239840E+00
3.736090E+00	3.004930E+00	3.168710E+00
3.716160E+00	3.031870E+00	3.227060E+00
3.761810E+00	2.874030E+00	3.246730E+00
3.697220E+00	3.068820E+00	3.202730E+00
1.481590E+00	2.380190E+00	3.242600E+00
1.514300E+00	2.430030E+00	3.229130E+00
1.483440E+00	2.372510E+00	3.188970E+00
1.453650E+00	2.303930E+00	3.112560E+00
1.436810E+00	2.299840E+00	3.206840E+00
1.390690E+00	2.167350E+00	3.059100E+00
1.383580E+00	2.190290E+00	3.155400E+00
1.347670E+00	2.047160E+00	3.010500E+00
1.335120E+00	2.073080E+00	3.105260E+00
1.325150E+00	1.929730E+00	2.979260E+00
1.302580E+00	1.958770E+00	3.068900E+00
1.320020E+00	1.816300E+00	2.970530E+00
1.285560E+00	1.847780E+00	3.048510E+00
1.332810E+00	1.715540E+00	2.988830E+00
1.288510E+00	1.744340E+00	3.050960E+00
1.347710E+00	1.655650E+00	3.014100E+00
1.309930E+00	1.642710E+00	3.084540E+00
1.366910E+00	1.597960E+00	3.045210E+00
1.557360E+00	2.505940E+00	3.251780E+00
1.603800E+00	2.599670E+00	3.276430E+00
1.582290E+00	2.556940E+00	3.185080E+00
1.520960E+00	2.433600E+00	3.157800E+00
1.425510E+00	1.576400E+00	2.993640E+00
1.475850E+00	1.506200E+00	3.035760E+00
1.551290E+00	1.436440E+00	3.105000E+00
1.641130E+00	1.421810E+00	3.075040E+00
1.627660E+00	1.402700E+00	3.139080E+00
1.706590E+00	1.390770E+00	3.153800E+00
1.685410E+00	2.801370E+00	3.293850E+00
1.713510E+00	2.872970E+00	3.321530E+00
1.701580E+00	2.844560E+00	3.229370E+00
1.647080E+00	2.704700E+00	3.234680E+00
1.861510E+00	1.392850E+00	3.088360E+00
1.803010E+00	1.392150E+00	3.115560E+00
1.905870E+00	1.373580E+00	3.176270E+00
1.744880E+00	2.942380E+00	3.345310E+00
1.771890E+00	2.984100E+00	3.333530E+00
1.757090E+00	2.947690E+00	3.275460E+00
2.004840E+00	1.369950E+00	3.154530E+00
2.085140E+00	1.346860E+00	3.219730E+00
1.822110E+00	3.043460E+00	3.313870E+00
2.205450E+00	1.325240E+00	3.239800E+00
2.321560E+00	1.302410E+00	3.240430E+00
2.291950E+00	1.294950E+00	3.290550E+00
2.354740E+00	1.278680E+00	3.329450E+00
1.889140E+00	3.120010E+00	3.331150E+00
1.936040E+00	3.168260E+00	3.348810E+00
1.919580E+00	3.142220E+00	3.290640E+00
2.436190E+00	1.278950E+00	3.292730E+00
1.959660E+00	3.175660E+00	3.266660E+00
1.973140E+00	3.201060E+00	3.343160E+00
2.545000E+00	1.266580E+00	3.286610E+00
2.028630E+00	3.244170E+00	3.319070E+00
2.631360E+00	1.265710E+00	3.261510E+00
2.708770E+00	1.244650E+00	3.317860E+00
2.103420E+00	3.305170E+00	3.342410E+00
2.156610E+00	3.345880E+00	3.376030E+00
2.147990E+00	3.325670E+00	3.300100E+00
2.813360E+00	1.245590E+00	3.300880E+00
2.212770E+00	3.367860E+00	3.347400E+00
2.922710E+00	1.251430E+00	3.296020E+00
2.893440E+00	1.219510E+00	3.351240E+00
2.943040E+00	1.224180E+00	3.348680E+00
2.293640E+00	3.399490E+00	3.360300E+00
3.007770E+00	1.243070E+00	3.337650E+00
2.372660E+00	3.415450E+00	3.359930E+00
3.129370E+00	1.268110E+00	3.359520E+00
2.463020E+00	3.430420E+00	3.353300E+00
3.231830E+00	1.337030E+00	3.340490E+00
2.564530E+00	3.436660E+00	3.349130E+00
3.340570E+00	1.418240E+00	3.328860E+00
2.633220E+00	3.448230E+00	3.384460E+00
2.633880E+00	3.433850E+00	3.336270E+00
3.403940E+00	1.476340E+00	3.314980E+00
3.412330E+00	1.458720E+00	3.360140E+00
2.676420E+00	3.451570E+00	3.397530E+00
2.721480E+00	3.433460E+00	3.362310E+00
3.526690E+00	1.602690E+00	3.348170E+00
3.454660E+00	1.504490E+00	3.356820E+00
2.817840E+00	3.409990E+00	3.361920E+00
3.581850E+00	1.704370E+00	3.331200E+00
3.585890E+00	1.657790E+00	3.383050E+00
2.898740E+00	3.385250E+00	3.343650E+00
2.970830E+00	3.369190E+00	3.412990E+00
3.701780E+00	2.056250E+00	3.313080E+00
3.683360E+00	1.980450E+00	3.340920E+00
3.658700E+00	1.905490E+00	3.334380E+00
3.625570E+00	1.795920E+00	3.339300E+00
3.615430E+00	1.703210E+00	3.392850E+00
3.052060E+00	3.326180E+00	3.375740E+00
3.105790E+00	3.299460E+00	3.355660E+00
3.771680E+00	2.270400E+00	3.294340E+00
3.750310E+00	2.192110E+00	3.353410E+00
3.727150E+00	2.133280E+00	3.314440E+00
3.143330E+00	3.282100E+00	3.342160E+00
3.205070E+00	3.262920E+00	3.389960E+00
3.280670E+00	3.246930E+00	3.324550E+00
3.299990E+00	3.242040E+00	3.418820E+00
3.802550E+00	2.476840E+00	3.309520E+00
3.797090E+00	2.414130E+00	3.367050E+00
3.790630E+00	2.347020E+00	3.329360E+00
3.368880E+00	3.224690E+00	3.362690E+00
3.423420E+00	3.210590E+00	3.309850E+00
3.462380E+00	3.201810E+00	3.394370E+00
3.770410E+00	2.823070E+00	3.306350E+00
3.773910E+00	2.758150E+00	3.379430E+00
3.784590E+00	2.683330E+00	3.352310E+00
3.799340E+00	2.608130E+00	3.333130E+00
3.805640E+00	2.536290E+00	3.323440E+00
3.548910E+00	3.169770E+00	3.396520E+00
3.616810E+00	3.118580E+00	3.363120E+00
3.697100E+00	3.033010E+00	3.323550E+00
3.686990E+00	3.070230E+00	3.243970E+00
3.733530E+00	2.952420E+00	3.358500E+00
3.753910E+00	2.890530E+00	3.335390E+00
1.325620E+00	2.184660E+00	3.334990E+00
1.354100E+00	2.224460E+00	3.335070E+00
1.335290E+00	2.191030E+00	3.308830E+00
1.315580E+00	2.151330E+00	3.311670E+00
1.404250E+00	2.291310E+00	3.326750E+00
1.464250E+00	2.383250E+00	3.362100E+00
1.446040E+00	2.336640E+00	3.284150E+00
1.364640E+00	2.206450E+00	3.262340E+00
1.322380E+00	2.094040E+00	3.194820E+00
1.305550E+00	2.102380E+00	3.263040E+00
1.286460E+00	1.984690E+00	3.155560E+00
1.271920E+00	2.009790E+00	3.236420E+00
1.262980E+00	1.876100E+00	3.131030E+00
1.243130E+00	1.901590E+00	3.211170E+00
1.254480E+00	1.769900E+00	3.124250E+00
1.226970E+00	1.794530E+00	3.200980E+00
1.266880E+00	1.682750E+00	3.129850E+00
1.226640E+00	1.679570E+00	3.219600E+00
1.279180E+00	1.635070E+00	3.141720E+00
1.258860E+00	1.628500E+00	3.188080E+00
1.285710E+00	1.587610E+00	3.181970E+00
1.516290E+00	2.446090E+00	3.306170E+00
1.410830E+00	1.524700E+00	3.086320E+00
1.343180E+00	1.533760E+00	3.165880E+00
1.463170E+00	1.465540E+00	3.126690E+00
1.408290E+00	1.478440E+00	3.167890E+00
1.494260E+00	1.430750E+00	3.165240E+00
1.452660E+00	1.431400E+00	3.211270E+00
1.519090E+00	1.401290E+00	3.224930E+00
1.620030E+00	2.632780E+00	3.391090E+00
1.641530E+00	2.683650E+00	3.410840E+00
1.632210E+00	2.662920E+00	3.345210E+00
1.586300E+00	2.567600E+00	3.349940E+00
1.622550E+00	1.377530E+00	3.238800E+00
1.730920E+00	1.363030E+00	3.270210E+00
1.706190E+00	2.868390E+00	3.437720E+00
1.734090E+00	2.930220E+00	3.465400E+00
1.722230E+00	2.902280E+00	3.393340E+00
1.679410E+00	2.785870E+00	3.382810E+00
1.816820E+00	1.363830E+00	3.249780E+00
1.924610E+00	1.348140E+00	3.305110E+00
1.769220E+00	2.988530E+00	3.399870E+00
2.018700E+00	1.344020E+00	3.279710E+00
2.116970E+00	1.326740E+00	3.300000E+00
2.092130E+00	1.318210E+00	3.369030E+00
2.194240E+00	1.300700E+00	3.388160E+00
1.821680E+00	3.066290E+00	3.435920E+00
1.865960E+00	3.120350E+00	3.466680E+00
1.859980E+00	3.103870E+00	3.394220E+00
2.295360E+00	1.284710E+00	3.360480E+00
2.359030E+00	1.268100E+00	3.381750E+00
1.904280E+00	3.151690E+00	3.422300E+00
2.432880E+00	1.253790E+00	3.420330E+00
1.969420E+00	3.214120E+00	3.439900E+00
2.540740E+00	1.242910E+00	3.392510E+00
2.031340E+00	3.273290E+00	3.450690E+00
2.076260E+00	3.315110E+00	3.483720E+00
2.071190E+00	3.297540E+00	3.408190E+00
2.635240E+00	1.237560E+00	3.360650E+00
2.745770E+00	1.202790E+00	3.417850E+00
2.129600E+00	3.343330E+00	3.452590E+00
2.842510E+00	1.196780E+00	3.398470E+00
2.807950E+00	1.177090E+00	3.443220E+00
2.854300E+00	1.162130E+00	3.457980E+00
2.207240E+00	3.383090E+00	3.451460E+00
2.946160E+00	1.182500E+00	3.423140E+00
2.285750E+00	3.411160E+00	3.453420E+00
3.069670E+00	1.206760E+00	3.416610E+00
3.034540E+00	1.161650E+00	3.471610E+00
3.098780E+00	1.176160E+00	3.478350E+00
2.370930E+00	3.430910E+00	3.460860E+00
3.129800E+00	1.227320E+00	3.414840E+00
3.132570E+00	1.205520E+00	3.452370E+00
2.460480E+00	3.448120E+00	3.463380E+00
3.227070E+00	1.287980E+00	3.416590E+00
3.178330E+00	1.239240E+00	3.441660E+00
2.554840E+00	3.456290E+00	3.462120E+00
3.323190E+00	1.339440E+00	3.452360E+00
2.657090E+00	3.461140E+00	3.461050E+00
3.439880E+00	1.446050E+00	3.435990E+00
2.732160E+00	3.470150E+00	3.506530E+00
2.729630E+00	3.459110E+00	3.450940E+00
3.499340E+00	1.515990E+00	3.413070E+00
3.509880E+00	1.494000E+00	3.462010E+00
2.765370E+00	3.463690E+00	3.498620E+00
2.810470E+00	3.436730E+00	3.483820E+00
3.607720E+00	1.629200E+00	3.459620E+00
3.548310E+00	1.543610E+00	3.458090E+00
2.899270E+00	3.398870E+00	3.449060E+00
2.969100E+00	3.374870E+00	3.507640E+00
3.708980E+00	2.014180E+00	3.386730E+00
3.696040E+00	1.937910E+00	3.404300E+00
3.682070E+00	1.842260E+00	3.425150E+00
3.661520E+00	1.738030E+00	3.451680E+00
3.700360E+00	1.791140E+00	3.486230E+00
3.028850E+00	3.343260E+00	3.482670E+00
3.089790E+00	3.309300E+00	3.468450E+00
3.127130E+00	3.290910E+00	3.406160E+00
3.162700E+00	3.275870E+00	3.497690E+00
3.776230E+00	2.265950E+00	3.412630E+00
3.760020E+00	2.185320E+00	3.437090E+00
3.738420E+00	2.097390E+00	3.413480E+00
3.732590E+00	1.987440E+00	3.462890E+00
3.719100E+00	1.889910E+00	3.481830E+00
3.710440E+00	1.831950E+00	3.484930E+00
3.244280E+00	3.253110E+00	3.474960E+00
3.313600E+00	3.240720E+00	3.507830E+00
3.801110E+00	2.476530E+00	3.405470E+00
3.799980E+00	2.404400E+00	3.476770E+00
3.792470E+00	2.346750E+00	3.426480E+00
3.385510E+00	3.225130E+00	3.454120E+00
3.467630E+00	3.211710E+00	3.498800E+00
3.762410E+00	2.833040E+00	3.414500E+00
3.773200E+00	2.766270E+00	3.494210E+00
3.782620E+00	2.689900E+00	3.464430E+00
3.796000E+00	2.617440E+00	3.438670E+00
3.803130E+00	2.546810E+00	3.422800E+00
3.532430E+00	3.188720E+00	3.464580E+00
3.620110E+00	3.142760E+00	3.487420E+00
3.684120E+00	3.060210E+00	3.455570E+00
3.722650E+00	2.979700E+00	3.444410E+00
3.745220E+00	2.906610E+00	3.434950E+00
1.409120E+00	2.351220E+00	3.497440E+00
1.461690E+00	2.418810E+00	3.513140E+00
1.421170E+00	2.353970E+00	3.461780E+00
1.399960E+00	2.302980E+00	3.397010E+00
1.375010E+00	2.287690E+00	3.466840E+00
1.316670E+00	2.172430E+00	3.391550E+00
1.268800E+00	2.052900E+00	3.320380E+00
1.251390E+00	2.050570E+00	3.396330E+00
1.229890E+00	1.931270E+00	3.291380E+00
1.219390E+00	1.956460E+00	3.369770E+00
1.206480E+00	1.821540E+00	3.278330E+00
1.190400E+00	1.848700E+00	3.354160E+00
1.199940E+00	1.726760E+00	3.274380E+00
1.175540E+00	1.731660E+00	3.366180E+00
1.203610E+00	1.674580E+00	3.281700E+00
1.191130E+00	1.672240E+00	3.330710E+00
1.207910E+00	1.627200E+00	3.318430E+00
1.469410E+00	2.407830E+00	3.439240E+00
1.520970E+00	2.486740E+00	3.485080E+00
1.247800E+00	1.566010E+00	3.287400E+00
1.292630E+00	1.532930E+00	3.242710E+00
1.283950E+00	1.511050E+00	3.297950E+00
1.322960E+00	1.483710E+00	3.284990E+00
1.570480E+00	2.558550E+00	3.488180E+00
1.613860E+00	2.642800E+00	3.524930E+00
1.608270E+00	2.615590E+00	3.440140E+00
1.538400E+00	2.497980E+00	3.413170E+00
1.388710E+00	1.451170E+00	3.255370E+00
1.467710E+00	1.384390E+00	3.335590E+00
1.548830E+00	1.369390E+00	3.303750E+00
1.540810E+00	1.353950E+00	3.359860E+00
1.606240E+00	1.344060E+00	3.361040E+00
1.684660E+00	2.829650E+00	3.588020E+00
1.707870E+00	2.892080E+00	3.580840E+00
1.697630E+00	2.840310E+00	3.505040E+00
1.654660E+00	2.718660E+00	3.473670E+00
1.658790E+00	2.746170E+00	3.559210E+00
1.788340E+00	1.346460E+00	3.336330E+00
1.719560E+00	1.339140E+00	3.366360E+00
1.798500E+00	1.330320E+00	3.396460E+00
1.729990E+00	2.952520E+00	3.625940E+00
1.768010E+00	3.014090E+00	3.600260E+00
1.737020E+00	2.942510E+00	3.546300E+00
1.868890E+00	1.332070E+00	3.383980E+00
1.782560E+00	3.017480E+00	3.508770E+00
1.805880E+00	3.068730E+00	3.585170E+00
2.008600E+00	1.316840E+00	3.418880E+00
2.122390E+00	1.298440E+00	3.448470E+00
2.210010E+00	1.274430E+00	3.510420E+00
1.838300E+00	3.097030E+00	3.529140E+00
2.305170E+00	1.265420E+00	3.474260E+00
2.356130E+00	1.263080E+00	3.423150E+00
1.906870E+00	3.169180E+00	3.548100E+00
2.389660E+00	1.249340E+00	3.484630E+00
2.466300E+00	1.226870E+00	3.540830E+00
1.972150E+00	3.235100E+00	3.563960E+00
2.010710E+00	3.280210E+00	3.581920E+00
2.005840E+00	3.260170E+00	3.515620E+00
2.545100E+00	1.214300E+00	3.504660E+00
2.045980E+00	3.301850E+00	3.539300E+00
2.636740E+00	1.204200E+00	3.467930E+00
2.719410E+00	1.162790E+00	3.534600E+00
2.112890E+00	3.358540E+00	3.574700E+00
2.799130E+00	1.153340E+00	3.497240E+00
2.888500E+00	1.117190E+00	3.535030E+00
2.194610E+00	3.393440E+00	3.544720E+00
2.981890E+00	1.126890E+00	3.515750E+00
2.950310E+00	1.097880E+00	3.558180E+00
3.004570E+00	1.093180E+00	3.587760E+00
2.277960E+00	3.424350E+00	3.548010E+00
3.076640E+00	1.135160E+00	3.545300E+00
2.367730E+00	3.442320E+00	3.559850E+00
3.177220E+00	1.196520E+00	3.524840E+00
2.459960E+00	3.461380E+00	3.567900E+00
3.258630E+00	1.266470E+00	3.491570E+00
3.271610E+00	1.244140E+00	3.570410E+00
2.550040E+00	3.470910E+00	3.570080E+00
3.310260E+00	1.296420E+00	3.502580E+00
3.306650E+00	1.279240E+00	3.536630E+00
2.638390E+00	3.471860E+00	3.568070E+00
3.423090E+00	1.373680E+00	3.568550E+00
3.342290E+00	1.311940E+00	3.529970E+00
2.717950E+00	3.476120E+00	3.567710E+00
3.533430E+00	1.484740E+00	3.537270E+00
2.776550E+00	3.465060E+00	3.553360E+00
2.838760E+00	3.446350E+00	3.609170E+00
3.588890E+00	1.551390E+00	3.521520E+00
3.595010E+00	1.530940E+00	3.567300E+00
2.920110E+00	3.399170E+00	3.574270E+00
2.975780E+00	3.373940E+00	3.561690E+00
3.700510E+00	1.743150E+00	3.521500E+00
3.673450E+00	1.674100E+00	3.537220E+00
3.634710E+00	1.586400E+00	3.576110E+00
3.010230E+00	3.354590E+00	3.548010E+00
3.073910E+00	3.319140E+00	3.567580E+00
3.161480E+00	3.283380E+00	3.601490E+00
3.778230E+00	2.218170E+00	3.493480E+00
3.770830E+00	2.142990E+00	3.503860E+00
3.769460E+00	2.046560E+00	3.527360E+00
3.760910E+00	1.931110E+00	3.569170E+00
3.782260E+00	2.002670E+00	3.579440E+00
3.728390E+00	1.806930E+00	3.553020E+00
3.711910E+00	1.717910E+00	3.578860E+00
3.238150E+00	3.257850E+00	3.555840E+00
3.314610E+00	3.252010E+00	3.593380E+00
3.805680E+00	2.487730E+00	3.521810E+00
3.806420E+00	2.398620E+00	3.592680E+00
3.799860E+00	2.296860E+00	3.537560E+00
3.791510E+00	2.187180E+00	3.570400E+00
3.790290E+00	2.103610E+00	3.579350E+00
3.790760E+00	2.041530E+00	3.590630E+00
3.393170E+00	3.229960E+00	3.547100E+00
3.469970E+00	3.222950E+00	3.582220E+00
3.761490E+00	2.851770E+00	3.531910E+00
3.772900E+00	2.771680E+00	3.602530E+00
3.783960E+00	2.697610E+00	3.569150E+00
3.801370E+00	2.617400E+00	3.547610E+00
3.806630E+00	2.561900E+00	3.503130E+00
3.553290E+00	3.197240E+00	3.558210E+00
3.634870E+00	3.163950E+00	3.582340E+00
3.665440E+00	3.130460E+00	3.549960E+00
3.695830E+00	3.083950E+00	3.547550E+00
3.728370E+00	2.997300E+00	3.569950E+00
3.722320E+00	3.053550E+00	3.589740E+00
3.742310E+00	2.928490E+00	3.514490E+00
3.684410E+00	3.124600E+00	3.597430E+00
3.712780E+00	3.084760E+00	3.602590E+00
1.405240E+00	2.414740E+00	3.668480E+00
1.443890E+00	2.462150E+00	3.653550E+00
1.410720E+00	2.409100E+00	3.620510E+00
1.390790E+00	2.341250E+00	3.553500E+00
1.369540E+00	2.346510E+00	3.638940E+00
1.321180E+00	2.211060E+00	3.504700E+00
1.324180E+00	2.247440E+00	3.596790E+00
1.260430E+00	2.093560E+00	3.468040E+00
1.268040E+00	2.133440E+00	3.556810E+00
1.213710E+00	1.982580E+00	3.446040E+00
1.216760E+00	2.018880E+00	3.526140E+00
1.179800E+00	1.876890E+00	3.429270E+00
1.177240E+00	1.909490E+00	3.507300E+00
1.160590E+00	1.782960E+00	3.419400E+00
1.146900E+00	1.794520E+00	3.509300E+00
1.157210E+00	1.730500E+00	3.423160E+00
1.148010E+00	1.732910E+00	3.466600E+00
1.155440E+00	1.682720E+00	3.455780E+00
1.461600E+00	2.455710E+00	3.594590E+00
1.513160E+00	2.545680E+00	3.668520E+00
1.181040E+00	1.610160E+00	3.428820E+00
1.212260E+00	1.572570E+00	3.375680E+00
1.205670E+00	1.552030E+00	3.432650E+00
1.232760E+00	1.519030E+00	3.414140E+00
1.546040E+00	2.549030E+00	3.566010E+00
1.571800E+00	2.616750E+00	3.638590E+00
1.287250E+00	1.475690E+00	3.376620E+00
1.368400E+00	1.419770E+00	3.370520E+00
1.328520E+00	1.405880E+00	3.480950E+00
1.417820E+00	1.380860E+00	3.403760E+00
1.390370E+00	1.377410E+00	3.450970E+00
1.452880E+00	1.350030E+00	3.453890E+00
1.597500E+00	2.661540E+00	3.652870E+00
1.619630E+00	2.703940E+00	3.669660E+00
1.612970E+00	2.672330E+00	3.608900E+00
1.547480E+00	1.328470E+00	3.437840E+00
1.667540E+00	1.309930E+00	3.457970E+00
1.614950E+00	1.280010E+00	3.551320E+00
1.716380E+00	1.276460E+00	3.543370E+00
1.697150E+00	2.881920E+00	3.651970E+00
1.659360E+00	2.780260E+00	3.653670E+00
1.810050E+00	1.299120E+00	3.485110E+00
1.759700E+00	3.014270E+00	3.683810E+00
1.726120E+00	2.948290E+00	3.711760E+00
1.922900E+00	1.305150E+00	3.471350E+00
1.929940E+00	1.282380E+00	3.540060E+00
1.997400E+00	1.288390E+00	3.518780E+00
1.799660E+00	3.074980E+00	3.665490E+00
2.108370E+00	1.276320E+00	3.547400E+00
2.223430E+00	1.251500E+00	3.610620E+00
1.846970E+00	3.127150E+00	3.629050E+00
2.304650E+00	1.246320E+00	3.588540E+00
1.900860E+00	3.195670E+00	3.688060E+00
1.947910E+00	3.246010E+00	3.697250E+00
1.942530E+00	3.225030E+00	3.632020E+00
2.389860E+00	1.237350E+00	3.567710E+00
2.477540E+00	1.205140E+00	3.646110E+00
1.988180E+00	3.278310E+00	3.657970E+00
2.555000E+00	1.189290E+00	3.614130E+00
2.046070E+00	3.326810E+00	3.632490E+00
2.634140E+00	1.174080E+00	3.576850E+00
2.713840E+00	1.129520E+00	3.640620E+00
2.103120E+00	3.386500E+00	3.691950E+00
2.169680E+00	3.427280E+00	3.695810E+00
2.138520E+00	3.398840E+00	3.642880E+00
2.793580E+00	1.116590E+00	3.592030E+00
2.864800E+00	1.072130E+00	3.646570E+00
2.183030E+00	3.414260E+00	3.625940E+00
2.234570E+00	3.454720E+00	3.690530E+00
2.939070E+00	1.075230E+00	3.614200E+00
3.007890E+00	1.058460E+00	3.674280E+00
2.261250E+00	3.445760E+00	3.631390E+00
2.277030E+00	3.469780E+00	3.687850E+00
3.082370E+00	1.094250E+00	3.645300E+00
2.312810E+00	3.476940E+00	3.691190E+00
2.356630E+00	3.469120E+00	3.658030E+00
3.160920E+00	1.147330E+00	3.622490E+00
2.457840E+00	3.485040E+00	3.668960E+00
3.231150E+00	1.199700E+00	3.615720E+00
2.551350E+00	3.494580E+00	3.672430E+00
3.307240E+00	1.246570E+00	3.668920E+00
3.341240E+00	1.292550E+00	3.590520E+00
3.395350E+00	1.321680E+00	3.671890E+00
2.634670E+00	3.496390E+00	3.666560E+00
3.469250E+00	1.384930E+00	3.680010E+00
2.709890E+00	3.495640E+00	3.659200E+00
3.530280E+00	1.447020E+00	3.647670E+00
2.778770E+00	3.481140E+00	3.644740E+00
2.842610E+00	3.472250E+00	3.709420E+00
3.597400E+00	1.517890E+00	3.623660E+00
2.897360E+00	3.436210E+00	3.668940E+00
2.972290E+00	3.402850E+00	3.680650E+00
2.998410E+00	3.365930E+00	3.601060E+00
3.039290E+00	3.354300E+00	3.648810E+00
3.692560E+00	1.651360E+00	3.626770E+00
3.655060E+00	1.575430E+00	3.677450E+00
3.105810E+00	3.323190E+00	3.656590E+00
3.162120E+00	3.300840E+00	3.660100E+00
3.794230E+00	1.984440E+00	3.639880E+00
3.784890E+00	1.902340E+00	3.664240E+00
3.761940E+00	1.824500E+00	3.654100E+00
3.732560E+00	1.728780E+00	3.648790E+00
3.232770E+00	3.282470E+00	3.645920E+00
3.310040E+00	3.271490E+00	3.652270E+00
3.804970E+00	2.486020E+00	3.663070E+00
3.809110E+00	2.544710E+00	3.574900E+00
3.804520E+00	2.573820E+00	3.631490E+00
3.808290E+00	2.389120E+00	3.689890E+00
3.809900E+00	2.313000E+00	3.664820E+00
3.806180E+00	2.217500E+00	3.654380E+00
3.804380E+00	2.123370E+00	3.652620E+00
3.801450E+00	2.057200E+00	3.637170E+00
3.395790E+00	3.252940E+00	3.644560E+00
3.530680E+00	3.229390E+00	3.663920E+00
3.756700E+00	2.852570E+00	3.670760E+00
3.748050E+00	2.911700E+00	3.587120E+00
3.741620E+00	2.936210E+00	3.650860E+00
3.767840E+00	2.765770E+00	3.689700E+00
3.778180E+00	2.706570E+00	3.660930E+00
3.793440E+00	2.639020E+00	3.641640E+00
3.590200E+00	3.220180E+00	3.668960E+00
3.599920E+00	3.203120E+00	3.636790E+00
3.720800E+00	3.058100E+00	3.651230E+00
3.730520E+00	2.994970E+00	3.693070E+00
3.615720E+00	3.208010E+00	3.671360E+00
3.655150E+00	3.169660E+00	3.675390E+00
3.701490E+00	3.109950E+00	3.643150E+00
1.314760E+00	2.255840E+00	3.736060E+00
1.342920E+00	2.303720E+00	3.745830E+00
1.326540E+00	2.271490E+00	3.684760E+00
1.276930E+00	2.168140E+00	3.642810E+00
1.287120E+00	2.194720E+00	3.719860E+00
1.225920E+00	2.057420E+00	3.610190E+00
1.239330E+00	2.092450E+00	3.691930E+00
1.182220E+00	1.946450E+00	3.588810E+00
1.193540E+00	1.984120E+00	3.670450E+00
1.151690E+00	1.851080E+00	3.574230E+00
1.153220E+00	1.865800E+00	3.673530E+00
1.138750E+00	1.795780E+00	3.572530E+00
1.138460E+00	1.798270E+00	3.625280E+00
1.135540E+00	1.745500E+00	3.603990E+00
1.445960E+00	2.460530E+00	3.726030E+00
1.377840E+00	2.365250E+00	3.710890E+00
1.142290E+00	1.690110E+00	3.547580E+00
1.156710E+00	1.626460E+00	3.524850E+00
1.152880E+00	1.606750E+00	3.633170E+00
1.177430E+00	1.560920E+00	3.572810E+00
1.515010E+00	2.553670E+00	3.756650E+00
1.559960E+00	2.616980E+00	3.762630E+00
1.541160E+00	2.593630E+00	3.719950E+00
1.209320E+00	1.516820E+00	3.512560E+00
1.262720E+00	1.453130E+00	3.502930E+00
1.245760E+00	1.452690E+00	3.614320E+00
1.299690E+00	1.414290E+00	3.539400E+00
1.286340E+00	1.417000E+00	3.587490E+00
1.330130E+00	1.381680E+00	3.584020E+00
1.582670E+00	2.647880E+00	3.704610E+00
1.606370E+00	2.684730E+00	3.799830E+00
1.403910E+00	1.345320E+00	3.546190E+00
1.510340E+00	1.301590E+00	3.551270E+00
1.465970E+00	1.288930E+00	3.651990E+00
1.567370E+00	1.271480E+00	3.593530E+00
1.540770E+00	1.265460E+00	3.635460E+00
1.605990E+00	1.247220E+00	3.645700E+00
1.644860E+00	2.753260E+00	3.804720E+00
1.664500E+00	2.790710E+00	3.789510E+00
1.641440E+00	2.746990E+00	3.739640E+00
1.790590E+00	1.258950E+00	3.588560E+00
1.710300E+00	1.241880E+00	3.639340E+00
1.831590E+00	1.228650E+00	3.674820E+00
1.693640E+00	2.858740E+00	3.768680E+00
1.898450E+00	1.255580E+00	3.608310E+00
1.983070E+00	1.234260E+00	3.668660E+00
1.924490E+00	1.224340E+00	3.690370E+00
2.006290E+00	1.212340E+00	3.736990E+00
1.761950E+00	3.006900E+00	3.770880E+00
1.732150E+00	2.948450E+00	3.785820E+00
2.024130E+00	1.258210E+00	3.613100E+00
2.064500E+00	1.226580E+00	3.701120E+00
1.792590E+00	3.063290E+00	3.746370E+00
2.176500E+00	1.228140E+00	3.702490E+00
1.845600E+00	3.137100E+00	3.760410E+00
2.299220E+00	1.221370E+00	3.695080E+00
1.938970E+00	3.242890E+00	3.764880E+00
1.898020E+00	3.201670E+00	3.781200E+00
2.393840E+00	1.215840E+00	3.672840E+00
2.482510E+00	1.177810E+00	3.751800E+00
1.977010E+00	3.281600E+00	3.740050E+00
2.560950E+00	1.159950E+00	3.719930E+00
2.034920E+00	3.341630E+00	3.756480E+00
2.636850E+00	1.143680E+00	3.683490E+00
2.714880E+00	1.093640E+00	3.746330E+00
2.154520E+00	3.428920E+00	3.777490E+00
2.096720E+00	3.397210E+00	3.785130E+00
2.788200E+00	1.078280E+00	3.696510E+00
2.860160E+00	1.030940E+00	3.747440E+00
2.225260E+00	3.461670E+00	3.771000E+00
2.933730E+00	1.038060E+00	3.706320E+00
3.009390E+00	1.020700E+00	3.769480E+00
2.303510E+00	3.485880E+00	3.757750E+00
3.085540E+00	1.054230E+00	3.741530E+00
2.371050E+00	3.502780E+00	3.793750E+00
2.367430E+00	3.493560E+00	3.741710E+00
3.160960E+00	1.109950E+00	3.718510E+00
2.403760E+00	3.505540E+00	3.786780E+00
2.451910E+00	3.504030E+00	3.780000E+00
3.233590E+00	1.175770E+00	3.698630E+00
2.551470E+00	3.509510E+00	3.773510E+00
3.375750E+00	1.287190E+00	3.763610E+00
3.302880E+00	1.215460E+00	3.775470E+00
2.645090E+00	3.511530E+00	3.771410E+00
3.456560E+00	1.364420E+00	3.760710E+00
2.700650E+00	3.510590E+00	3.735070E+00
3.533480E+00	1.436650E+00	3.745690E+00
2.772520E+00	3.503640E+00	3.752240E+00
2.850410E+00	3.491120E+00	3.808190E+00
3.601070E+00	1.504400E+00	3.716060E+00
2.912990E+00	3.453570E+00	3.753420E+00
2.995410E+00	3.431740E+00	3.777390E+00
3.054830E+00	3.373760E+00	3.714930E+00
3.707640E+00	1.647690E+00	3.724010E+00
3.659530E+00	1.568260E+00	3.772410E+00
3.082120E+00	3.400700E+00	3.783430E+00
3.139050E+00	3.379410E+00	3.781420E+00
3.155970E+00	3.337600E+00	3.720950E+00
3.803850E+00	1.930580E+00	3.719510E+00
3.789010E+00	1.841690E+00	3.743400E+00
3.810360E+00	1.895020E+00	3.776890E+00
3.753780E+00	1.739540E+00	3.743940E+00
3.203960E+00	3.364920E+00	3.784010E+00
3.286050E+00	3.351350E+00	3.797980E+00
3.297180E+00	3.306640E+00	3.722420E+00
3.799920E+00	2.584060E+00	3.726590E+00
3.805730E+00	2.496930E+00	3.795410E+00
3.812110E+00	2.410650E+00	3.770970E+00
3.819040E+00	2.323700E+00	3.763040E+00
3.818760E+00	2.232670E+00	3.753230E+00
3.818810E+00	2.134550E+00	3.746020E+00
3.815050E+00	2.019000E+00	3.730240E+00
3.815870E+00	1.941290E+00	3.766640E+00
3.361220E+00	3.317820E+00	3.789600E+00
3.433860E+00	3.302880E+00	3.835560E+00
3.444940E+00	3.270530E+00	3.749360E+00
3.740120E+00	2.931200E+00	3.741080E+00
3.749570E+00	2.866980E+00	3.805370E+00
3.762130E+00	2.789800E+00	3.767760E+00
3.773070E+00	2.712690E+00	3.753110E+00
3.786280E+00	2.657180E+00	3.711870E+00
3.509460E+00	3.262830E+00	3.824910E+00
3.577360E+00	3.222020E+00	3.772890E+00
3.603500E+00	3.213690E+00	3.698820E+00
3.632500E+00	3.197990E+00	3.732960E+00
3.711760E+00	3.065770E+00	3.773920E+00
3.699050E+00	3.111080E+00	3.698900E+00
3.676550E+00	3.146350E+00	3.753830E+00
3.729220E+00	2.989540E+00	3.780780E+00
3.657920E+00	3.178230E+00	3.735860E+00
1.311230E+00	2.254950E+00	3.870020E+00
1.342430E+00	2.312220E+00	3.857200E+00
1.314620E+00	2.248860E+00	3.794340E+00
1.258350E+00	2.132960E+00	3.771950E+00
1.279080E+00	2.179770E+00	3.851940E+00
1.210720E+00	2.027010E+00	3.749650E+00
1.237050E+00	2.080660E+00	3.835930E+00
1.171090E+00	1.930820E+00	3.735850E+00
1.195130E+00	1.979730E+00	3.817960E+00
1.149170E+00	1.872910E+00	3.738490E+00
1.161390E+00	1.892160E+00	3.804130E+00
1.141570E+00	1.824390E+00	3.772060E+00
1.377270E+00	2.374480E+00	3.891230E+00
1.421080E+00	2.438070E+00	3.875320E+00
1.388360E+00	2.373330E+00	3.803620E+00
1.133690E+00	1.740420E+00	3.729590E+00
1.138010E+00	1.667760E+00	3.667360E+00
1.135310E+00	1.668140E+00	3.742060E+00
1.143860E+00	1.617570E+00	3.691610E+00
1.141750E+00	1.626020E+00	3.746340E+00
1.153270E+00	1.580450E+00	3.731530E+00
1.464900E+00	2.497820E+00	3.912840E+00
1.509090E+00	2.557090E+00	3.901160E+00
1.473770E+00	2.496730E+00	3.830210E+00
1.207920E+00	1.498710E+00	3.630160E+00
1.182500E+00	1.523320E+00	3.714170E+00
1.227500E+00	1.466850E+00	3.664100E+00
1.215940E+00	1.475650E+00	3.702370E+00
1.244290E+00	1.439220E+00	3.707760E+00
1.548990E+00	2.603970E+00	3.844650E+00
1.300780E+00	1.381860E+00	3.692990E+00
1.377720E+00	1.330130E+00	3.657910E+00
1.351880E+00	1.333290E+00	3.714880E+00
1.422130E+00	1.295230E+00	3.694710E+00
1.392840E+00	1.302000E+00	3.734630E+00
1.453440E+00	1.266690E+00	3.742180E+00
1.602910E+00	2.696220E+00	3.900430E+00
1.639470E+00	2.763140E+00	3.906610E+00
1.632990E+00	2.740490E+00	3.851370E+00
1.552480E+00	1.227020E+00	3.744420E+00
1.653350E+00	1.211760E+00	3.723620E+00
1.628640E+00	1.196890E+00	3.779290E+00
1.685430E+00	1.188080E+00	3.797660E+00
1.666170E+00	2.802670E+00	3.855170E+00
1.767610E+00	1.199720E+00	3.760320E+00
1.701770E+00	2.892440E+00	3.898630E+00
1.732220E+00	2.960180E+00	3.896660E+00
1.723130E+00	2.931070E+00	3.838670E+00
1.915250E+00	1.201710E+00	3.774230E+00
2.034370E+00	1.195370E+00	3.814890E+00
1.752840E+00	2.990260E+00	3.846870E+00
2.130210E+00	1.202940E+00	3.785600E+00
1.801010E+00	3.075700E+00	3.859490E+00
2.189540E+00	1.204820E+00	3.766400E+00
2.213880E+00	1.195760E+00	3.800960E+00
1.852800E+00	3.159730E+00	3.878370E+00
1.889970E+00	3.212390E+00	3.899050E+00
1.881630E+00	3.190400E+00	3.835010E+00
2.283660E+00	1.192760E+00	3.806650E+00
2.220660E+00	1.203380E+00	3.770770E+00
1.927030E+00	3.243740E+00	3.854890E+00
2.394150E+00	1.188130E+00	3.782110E+00
2.489950E+00	1.151700E+00	3.859840E+00
1.981350E+00	3.296010E+00	3.821870E+00
2.566620E+00	1.131610E+00	3.827530E+00
2.034350E+00	3.364290E+00	3.889460E+00
2.089430E+00	3.413200E+00	3.910020E+00
2.074630E+00	3.390540E+00	3.840420E+00
2.641490E+00	1.111100E+00	3.790370E+00
2.722300E+00	1.061640E+00	3.856750E+00
2.136380E+00	3.433500E+00	3.872030E+00
2.792030E+00	1.039770E+00	3.805190E+00
2.863340E+00	1.003100E+00	3.840690E+00
2.213170E+00	3.468910E+00	3.864480E+00
2.932900E+00	1.003210E+00	3.803860E+00
3.010480E+00	9.908540E-01	3.868350E+00
2.286810E+00	3.495040E+00	3.856230E+00
3.089390E+00	1.020240E+00	3.839610E+00
2.358290E+00	3.508490E+00	3.853020E+00
3.165860E+00	1.076280E+00	3.816570E+00
2.417040E+00	3.513020E+00	3.840100E+00
2.485430E+00	3.525940E+00	3.900390E+00
3.236020E+00	1.146290E+00	3.795100E+00
2.554160E+00	3.523180E+00	3.872390E+00
3.368740E+00	1.263940E+00	3.859810E+00
3.304530E+00	1.191990E+00	3.871560E+00
2.631450E+00	3.522970E+00	3.862170E+00
3.441110E+00	1.343790E+00	3.850260E+00
2.700060E+00	3.525960E+00	3.856310E+00
2.724090E+00	3.518400E+00	3.803390E+00
2.787190E+00	3.527510E+00	3.878820E+00
3.530640E+00	1.437090E+00	3.850120E+00
2.863980E+00	3.514850E+00	3.877500E+00
3.602420E+00	1.503560E+00	3.804100E+00
2.932070E+00	3.490210E+00	3.854790E+00
3.044050E+00	3.469700E+00	3.860930E+00
3.715950E+00	1.646350E+00	3.852050E+00
3.653280E+00	1.559360E+00	3.832670E+00
3.107340E+00	3.473140E+00	3.885280E+00
3.134640E+00	3.420650E+00	3.834030E+00
3.806470E+00	1.844470E+00	3.813860E+00
3.782380E+00	1.760890E+00	3.828250E+00
3.772200E+00	1.711520E+00	3.871910E+00
3.166980E+00	3.462810E+00	3.896430E+00
3.236770E+00	3.447950E+00	3.910850E+00
3.234720E+00	3.403910E+00	3.851420E+00
3.795270E+00	2.587220E+00	3.865550E+00
3.787960E+00	2.645130E+00	3.779410E+00
3.773370E+00	2.683730E+00	3.843950E+00
3.803590E+00	2.491130E+00	3.887660E+00
3.813700E+00	2.420410E+00	3.867060E+00
3.826170E+00	2.335540E+00	3.855980E+00
3.830730E+00	2.243960E+00	3.848200E+00
3.833300E+00	2.151260E+00	3.840600E+00
3.836600E+00	2.047570E+00	3.840510E+00
3.825100E+00	1.920560E+00	3.840690E+00
3.810160E+00	1.810980E+00	3.875720E+00
3.793480E+00	1.747440E+00	3.884440E+00
3.292800E+00	3.413330E+00	3.901280E+00
3.342690E+00	3.359800E+00	3.857160E+00
3.430060E+00	3.335230E+00	3.911300E+00
3.730190E+00	2.949690E+00	3.857860E+00
3.732790E+00	2.878650E+00	3.934910E+00
3.749390E+00	2.800400E+00	3.872670E+00
3.762270E+00	2.744040E+00	3.825270E+00
3.504770E+00	3.285160E+00	3.898790E+00
3.577110E+00	3.233830E+00	3.879500E+00
3.655680E+00	3.158280E+00	3.860430E+00
3.645080E+00	3.183480E+00	3.772860E+00
3.703320E+00	3.067290E+00	3.909780E+00
3.721120E+00	3.013980E+00	3.846740E+00
1.346290E+00	2.305590E+00	3.929370E+00
1.306410E+00	2.224250E+00	3.920120E+00
1.278770E+00	2.143570E+00	3.926630E+00
1.236230E+00	2.040360E+00	3.913860E+00
1.197510E+00	1.941720E+00	3.899530E+00
1.167720E+00	1.838660E+00	3.902230E+00
1.139730E+00	1.775890E+00	3.825660E+00
1.151040E+00	1.770860E+00	3.888980E+00
1.145210E+00	1.728590E+00	3.862590E+00
1.421980E+00	2.430030E+00	3.946700E+00
1.379340E+00	2.370010E+00	3.941370E+00
1.148500E+00	1.657840E+00	3.841770E+00
1.159630E+00	1.589280E+00	3.822830E+00
1.172240E+00	1.546860E+00	3.799900E+00
1.183620E+00	1.551600E+00	3.876090E+00
1.207040E+00	1.506810E+00	3.864530E+00
1.507300E+00	2.545810E+00	3.957990E+00
1.477240E+00	2.495380E+00	3.976840E+00
1.230240E+00	1.456740E+00	3.795800E+00
1.266380E+00	1.410970E+00	3.775500E+00
1.273710E+00	1.414570E+00	3.856230E+00
1.306240E+00	1.372080E+00	3.822740E+00
1.563320E+00	2.621310E+00	3.968570E+00
1.349450E+00	1.327750E+00	3.780500E+00
1.417670E+00	1.274770E+00	3.828350E+00
1.486900E+00	1.234110E+00	3.814570E+00
1.482200E+00	1.226460E+00	3.909230E+00
1.550490E+00	1.201950E+00	3.867040E+00
1.632030E+00	2.746080E+00	3.959560E+00
1.609450E+00	2.698510E+00	3.980440E+00
1.642970E+00	1.184230E+00	3.868010E+00
1.763810E+00	1.175770E+00	3.878700E+00
1.672710E+00	2.819780E+00	3.974460E+00
1.869190E+00	1.181270E+00	3.862480E+00
1.856310E+00	1.168530E+00	3.934490E+00
1.934440E+00	1.171310E+00	3.945600E+00
1.733130E+00	2.956890E+00	3.968860E+00
1.707860E+00	2.898980E+00	3.990080E+00
2.004240E+00	1.182360E+00	3.896310E+00
1.763320E+00	3.017790E+00	3.933150E+00
2.127570E+00	1.183100E+00	3.890980E+00
1.809880E+00	3.091340E+00	3.996820E+00
1.849380E+00	3.156830E+00	4.014960E+00
1.833980E+00	3.138850E+00	3.943770E+00
2.223310E+00	1.183370E+00	3.869250E+00
1.877560E+00	3.201100E+00	3.973180E+00
2.311640E+00	1.165750E+00	3.921090E+00
1.926550E+00	3.259640E+00	3.954370E+00
2.408050E+00	1.157460E+00	3.907330E+00
2.503300E+00	1.125570E+00	3.954200E+00
1.975880E+00	3.310730E+00	3.923590E+00
2.569120E+00	1.104990E+00	3.938740E+00
2.082290E+00	3.415090E+00	3.985420E+00
2.026710E+00	3.369530E+00	3.999260E+00
2.650620E+00	1.080000E+00	3.907970E+00
2.724600E+00	1.038980E+00	3.941110E+00
2.141910E+00	3.450340E+00	3.976020E+00
2.810670E+00	9.954500E-01	3.950400E+00
2.209300E+00	3.480820E+00	3.964140E+00
2.926380E+00	9.777940E-01	3.909650E+00
2.279090E+00	3.506940E+00	3.951740E+00
2.348660E+00	3.521000E+00	3.942770E+00
3.172280E+00	1.046180E+00	3.919760E+00
3.088340E+00	9.875620E-01	3.936120E+00
2.419750E+00	3.526680E+00	3.930120E+00
2.489340E+00	3.533210E+00	4.001540E+00
3.244820E+00	1.122320E+00	3.893590E+00
2.565310E+00	3.533890E+00	3.975720E+00
3.364700E+00	1.231690E+00	3.960820E+00
3.305430E+00	1.166730E+00	3.948030E+00
2.620800E+00	3.533620E+00	3.933210E+00
3.432050E+00	1.322250E+00	3.943300E+00
2.697380E+00	3.540630E+00	3.946560E+00
2.791070E+00	3.558600E+00	4.006980E+00
3.492180E+00	1.397830E+00	3.925790E+00
2.897260E+00	3.549410E+00	3.958630E+00
3.565190E+00	1.484250E+00	3.968750E+00
[truncated: 10,719 more rows]
