# Supplementary material for: A New MRI-Based Model of Heart Function with Coupled Hemodynamics and Application to Normal and Diseased Canine Left Ventricles
Source: Front Bioeng Biotechnol. 2015 Sep 23;3:140. doi: 10.3389/fbioe.2015.00140 (PMC4585083; doi:10.3389/fbioe.2015.00140)
Supplement: Supplementary file 2 [file Data_Sheet_2.ZIP › Case1_Normal_SR_Diastole/nodes/case1_diastole_time_0.0200.csv]

3.207570E+00	2.170200E+00	1.242680E+00
3.224520E+00	2.208750E+00	1.225880E+00
3.239640E+00	2.177940E+00	1.238940E+00
3.240400E+00	2.142010E+00	1.266920E+00
3.264280E+00	2.255670E+00	1.207380E+00
3.288690E+00	2.302930E+00	1.198500E+00
3.306530E+00	2.266300E+00	1.213720E+00
3.306390E+00	2.200270E+00	1.250960E+00
3.385490E+00	2.151160E+00	1.314880E+00
3.322950E+00	2.109790E+00	1.322510E+00
3.417050E+00	2.104110E+00	1.380840E+00
3.368310E+00	2.295760E+00	1.233930E+00
3.420250E+00	2.215240E+00	1.298500E+00
3.450270E+00	2.158370E+00	1.354820E+00
2.956640E+00	2.322610E+00	1.255050E+00
2.971280E+00	2.391400E+00	1.243380E+00
3.004980E+00	2.360620E+00	1.234830E+00
3.018360E+00	2.318670E+00	1.242050E+00
3.015070E+00	2.458950E+00	1.240310E+00
3.030300E+00	2.519620E+00	1.251690E+00
3.065960E+00	2.485280E+00	1.232330E+00
3.109830E+00	2.405500E+00	1.209420E+00
3.204570E+00	2.288970E+00	1.195810E+00
3.087650E+00	2.280100E+00	1.234390E+00
3.146780E+00	2.162530E+00	1.273620E+00
3.240720E+00	2.061240E+00	1.351820E+00
3.135460E+00	2.048760E+00	1.378030E+00
3.288550E+00	2.001030E+00	1.477130E+00
3.200860E+00	1.981530E+00	1.492350E+00
3.279840E+00	1.967100E+00	1.554000E+00
3.128900E+00	2.537430E+00	1.234260E+00
3.285990E+00	2.524060E+00	1.236070E+00
3.300640E+00	2.387920E+00	1.203300E+00
3.352200E+00	2.046540E+00	1.426260E+00
3.371950E+00	1.991580E+00	1.589220E+00
3.388960E+00	2.475460E+00	1.253600E+00
3.402470E+00	2.541060E+00	1.279920E+00
3.438940E+00	2.392530E+00	1.262550E+00
3.482120E+00	2.294340E+00	1.307650E+00
3.498860E+00	2.209860E+00	1.373880E+00
3.503610E+00	2.143420E+00	1.445790E+00
3.453640E+00	2.065560E+00	1.496310E+00
3.489490E+00	2.504330E+00	1.325820E+00
3.543910E+00	2.380910E+00	1.354400E+00
3.555030E+00	2.270060E+00	1.419230E+00
3.542480E+00	2.201820E+00	1.452500E+00
2.596630E+00	2.612470E+00	1.468250E+00
2.618090E+00	2.664220E+00	1.476050E+00
2.651300E+00	2.620410E+00	1.442400E+00
2.735050E+00	2.574630E+00	1.396860E+00
2.610280E+00	2.550810E+00	1.457600E+00
2.787400E+00	2.448240E+00	1.347320E+00
2.650660E+00	2.439540E+00	1.432460E+00
2.859790E+00	2.320630E+00	1.303730E+00
2.699540E+00	2.319650E+00	1.418780E+00
2.852200E+00	2.188810E+00	1.388010E+00
2.747860E+00	2.201150E+00	1.458550E+00
2.902420E+00	2.122510E+00	1.400790E+00
2.805190E+00	2.087760E+00	1.497360E+00
2.904270E+00	2.050710E+00	1.476230E+00
2.716750E+00	2.688850E+00	1.445880E+00
2.883580E+00	2.692990E+00	1.362360E+00
2.870160E+00	2.566060E+00	1.313740E+00
2.931880E+00	2.475990E+00	1.270010E+00
2.972670E+00	2.222410E+00	1.308630E+00
3.010620E+00	2.080880E+00	1.399600E+00
3.072800E+00	1.992210E+00	1.504850E+00
2.966020E+00	2.004290E+00	1.530460E+00
3.122750E+00	1.924380E+00	1.626640E+00
2.998200E+00	1.937260E+00	1.647940E+00
3.158760E+00	1.875880E+00	1.732700E+00
3.044100E+00	1.858330E+00	1.792190E+00
3.136880E+00	1.834030E+00	1.847920E+00
3.037980E+00	2.615260E+00	1.290000E+00
3.072510E+00	2.747680E+00	1.377400E+00
3.262110E+00	1.927000E+00	1.666480E+00
3.234350E+00	1.862330E+00	1.827260E+00
3.180400E+00	2.708620E+00	1.323320E+00
3.225520E+00	2.788250E+00	1.400940E+00
3.232770E+00	2.633130E+00	1.269520E+00
3.365260E+00	1.947870E+00	1.710320E+00
3.368380E+00	1.912740E+00	1.846890E+00
3.311660E+00	2.724410E+00	1.359100E+00
3.357540E+00	2.802850E+00	1.463070E+00
3.417410E+00	2.628520E+00	1.331300E+00
3.526190E+00	2.107790E+00	1.562260E+00
3.498540E+00	2.049260E+00	1.660890E+00
3.441480E+00	1.980010E+00	1.753830E+00
3.441100E+00	2.740640E+00	1.433460E+00
3.463330E+00	2.800430E+00	1.522210E+00
3.523800E+00	2.690270E+00	1.445470E+00
3.562880E+00	2.597970E+00	1.430410E+00
3.598370E+00	2.471870E+00	1.441380E+00
3.617970E+00	2.343510E+00	1.497950E+00
3.584340E+00	2.203270E+00	1.589480E+00
3.635330E+00	2.298310E+00	1.605530E+00
3.552740E+00	2.109340E+00	1.651710E+00
3.525940E+00	2.753330E+00	1.515620E+00
3.616340E+00	2.688230E+00	1.567260E+00
3.649610E+00	2.555330E+00	1.558760E+00
3.660160E+00	2.436290E+00	1.573740E+00
3.658500E+00	2.353560E+00	1.612790E+00
2.259520E+00	2.637300E+00	1.717690E+00
2.288760E+00	2.706670E+00	1.718540E+00
2.314460E+00	2.646050E+00	1.676330E+00
2.369940E+00	2.577280E+00	1.636730E+00
2.269930E+00	2.566230E+00	1.713910E+00
2.421270E+00	2.451770E+00	1.604150E+00
2.307650E+00	2.448770E+00	1.696800E+00
2.459360E+00	2.322870E+00	1.592130E+00
2.350450E+00	2.327100E+00	1.680870E+00
2.506490E+00	2.203910E+00	1.626570E+00
2.402180E+00	2.208950E+00	1.710860E+00
2.553170E+00	2.097470E+00	1.656270E+00
2.447640E+00	2.096510E+00	1.737660E+00
2.610110E+00	2.026390E+00	1.699510E+00
2.505990E+00	1.988150E+00	1.813240E+00
2.623590E+00	1.950040E+00	1.814350E+00
2.347080E+00	2.791110E+00	1.716600E+00
2.395290E+00	2.877190E+00	1.738290E+00
2.410410E+00	2.817480E+00	1.685960E+00
2.416530E+00	2.726710E+00	1.637460E+00
2.519770E+00	2.605180E+00	1.527830E+00
2.534620E+00	2.444750E+00	1.510980E+00
2.570700E+00	2.318920E+00	1.500920E+00
2.620070E+00	2.203030E+00	1.542680E+00
2.670950E+00	2.099530E+00	1.582630E+00
2.722340E+00	2.004240E+00	1.676910E+00
2.773780E+00	1.958760E+00	1.725780E+00
2.720590E+00	1.925500E+00	1.812090E+00
2.792050E+00	1.919440E+00	1.782120E+00
2.485290E+00	2.845870E+00	1.659720E+00
2.489690E+00	2.913950E+00	1.705490E+00
2.622110E+00	2.781950E+00	1.549300E+00
2.859350E+00	1.971420E+00	1.646970E+00
2.932540E+00	1.885060E+00	1.769660E+00
2.846700E+00	1.888690E+00	1.801010E+00
2.962030E+00	1.841540E+00	1.844380E+00
2.894170E+00	1.826260E+00	1.902460E+00
2.980970E+00	1.811520E+00	1.916770E+00
2.582740E+00	2.917040E+00	1.661640E+00
2.748140E+00	2.916590E+00	1.610570E+00
2.755250E+00	2.843600E+00	1.540370E+00
2.800550E+00	2.788950E+00	1.472520E+00
3.190220E+00	1.812700E+00	1.956940E+00
3.067380E+00	1.784410E+00	2.002560E+00
3.166040E+00	1.769710E+00	2.083930E+00
2.850420E+00	2.879320E+00	1.530290E+00
2.860730E+00	2.940860E+00	1.591350E+00
2.973960E+00	2.831510E+00	1.464300E+00
3.300090E+00	1.847130E+00	1.960100E+00
3.258520E+00	1.796780E+00	2.079200E+00
2.961020E+00	2.934960E+00	1.578610E+00
3.141940E+00	2.916560E+00	1.559030E+00
3.140450E+00	2.834430E+00	1.454040E+00
3.374740E+00	1.875650E+00	1.971150E+00
3.372480E+00	1.841110E+00	2.098670E+00
3.269900E+00	2.868370E+00	1.514830E+00
3.256870E+00	2.925190E+00	1.592380E+00
3.515150E+00	2.022380E+00	1.816960E+00
3.488880E+00	1.974320E+00	1.924400E+00
3.438560E+00	1.908560E+00	2.007950E+00
3.336190E+00	2.916390E+00	1.621470E+00
3.412000E+00	2.860220E+00	1.577200E+00
3.654600E+00	2.299300E+00	1.725590E+00
3.621680E+00	2.200580E+00	1.803090E+00
3.570730E+00	2.095990E+00	1.806520E+00
3.541310E+00	2.026900E+00	1.911900E+00
3.545090E+00	2.810140E+00	1.627100E+00
3.655660E+00	2.742240E+00	1.713660E+00
3.678740E+00	2.683300E+00	1.675320E+00
3.696460E+00	2.614420E+00	1.682160E+00
3.698300E+00	2.495750E+00	1.710690E+00
3.721540E+00	2.566120E+00	1.784510E+00
3.683330E+00	2.394360E+00	1.693040E+00
3.709820E+00	2.665530E+00	1.768060E+00
3.723670E+00	2.612190E+00	1.780310E+00
2.079740E+00	2.683430E+00	1.897640E+00
2.114380E+00	2.757090E+00	1.901810E+00
2.133840E+00	2.695760E+00	1.851840E+00
2.190980E+00	2.621940E+00	1.786360E+00
2.084220E+00	2.609690E+00	1.884400E+00
2.206980E+00	2.457490E+00	1.788590E+00
2.111720E+00	2.477680E+00	1.877250E+00
2.246870E+00	2.329440E+00	1.773820E+00
2.132320E+00	2.315850E+00	1.886360E+00
2.302630E+00	2.217350E+00	1.792210E+00
2.216560E+00	2.226150E+00	1.864830E+00
2.347460E+00	2.106360E+00	1.814720E+00
2.250120E+00	2.121490E+00	1.893060E+00
2.399700E+00	2.009720E+00	1.854040E+00
2.301760E+00	2.016520E+00	1.920340E+00
2.435200E+00	1.953760E+00	1.896920E+00
2.377020E+00	1.920360E+00	1.977240E+00
2.460200E+00	1.908240E+00	1.944690E+00
2.172280E+00	2.848460E+00	1.899110E+00
2.218950E+00	2.941370E+00	1.925310E+00
2.233600E+00	2.884330E+00	1.866290E+00
2.239040E+00	2.794530E+00	1.811800E+00
2.648710E+00	1.867820E+00	1.930650E+00
2.541770E+00	1.883490E+00	1.944230E+00
2.670740E+00	1.816400E+00	2.006630E+00
2.584760E+00	1.784470E+00	2.079610E+00
2.693050E+00	1.763970E+00	2.095590E+00
2.319540E+00	2.927450E+00	1.833240E+00
2.367640E+00	3.027380E+00	1.905210E+00
2.762390E+00	1.838130E+00	1.935820E+00
2.847220E+00	1.761650E+00	2.061720E+00
2.770360E+00	1.748140E+00	2.108710E+00
2.900740E+00	1.712100E+00	2.158680E+00
2.822170E+00	1.681680E+00	2.231490E+00
2.909500E+00	1.668160E+00	2.256750E+00
2.494240E+00	2.985490E+00	1.775870E+00
2.520210E+00	3.089670E+00	1.896560E+00
2.944570E+00	1.764230E+00	2.042110E+00
2.988870E+00	1.705750E+00	2.191650E+00
2.620370E+00	3.063580E+00	1.819500E+00
2.664130E+00	3.128960E+00	1.904670E+00
2.678770E+00	3.003210E+00	1.725930E+00
3.221970E+00	1.752880E+00	2.194770E+00
3.112730E+00	1.722870E+00	2.210690E+00
3.205490E+00	1.714520E+00	2.310400E+00
2.757060E+00	3.086000E+00	1.817480E+00
2.781000E+00	3.146100E+00	1.905340E+00
2.876780E+00	3.020740E+00	1.686900E+00
3.313320E+00	1.785530E+00	2.188720E+00
3.297410E+00	1.750090E+00	2.300960E+00
2.829610E+00	3.175700E+00	1.941680E+00
2.838600E+00	3.204720E+00	1.998980E+00
2.874580E+00	3.183530E+00	1.949920E+00
2.902610E+00	3.137310E+00	1.873840E+00
3.014660E+00	3.073050E+00	1.787380E+00
3.075260E+00	3.003700E+00	1.683420E+00
3.368490E+00	1.806720E+00	2.196550E+00
3.361810E+00	1.787490E+00	2.262340E+00
2.915970E+00	3.199240E+00	1.997580E+00
3.011550E+00	3.166230E+00	1.963480E+00
3.048450E+00	3.120910E+00	1.881650E+00
3.159280E+00	3.076400E+00	1.815440E+00
3.267840E+00	2.986540E+00	1.694120E+00
3.508170E+00	1.947680E+00	2.072370E+00
3.479670E+00	1.895420E+00	2.176270E+00
3.415420E+00	1.826890E+00	2.241470E+00
3.132490E+00	3.147390E+00	1.955810E+00
3.238320E+00	3.109750E+00	1.923980E+00
3.282450E+00	3.057760E+00	1.839760E+00
3.384950E+00	3.016610E+00	1.837310E+00
3.460610E+00	2.926380E+00	1.730180E+00
3.656490E+00	2.259370E+00	1.920430E+00
3.625340E+00	2.151920E+00	2.000900E+00
3.659790E+00	2.229140E+00	2.059420E+00
3.562260E+00	2.020290E+00	2.062880E+00
3.535500E+00	1.949300E+00	2.165390E+00
3.344250E+00	3.083060E+00	1.953220E+00
3.445510E+00	3.039110E+00	1.945840E+00
3.484180E+00	2.987110E+00	1.869830E+00
3.555110E+00	2.936310E+00	1.867720E+00
3.616130E+00	2.842720E+00	1.817690E+00
3.722040E+00	2.507120E+00	1.863580E+00
3.702580E+00	2.385410E+00	1.916410E+00
3.723800E+00	2.478560E+00	1.960170E+00
3.676650E+00	2.287260E+00	2.022560E+00
3.547260E+00	2.996000E+00	1.986610E+00
3.634870E+00	2.902310E+00	1.965090E+00
3.690550E+00	2.815910E+00	1.970000E+00
3.713100E+00	2.725490E+00	1.904310E+00
3.736480E+00	2.592120E+00	1.910990E+00
3.730110E+00	2.523810E+00	1.931760E+00
1.937320E+00	2.726020E+00	2.086970E+00
1.980030E+00	2.819190E+00	2.096870E+00
1.983560E+00	2.739140E+00	2.040470E+00
2.018880E+00	2.664220E+00	1.964530E+00
1.929020E+00	2.648930E+00	2.062870E+00
2.024610E+00	2.498560E+00	1.962700E+00
1.944590E+00	2.518650E+00	2.047870E+00
2.047540E+00	2.369420E+00	1.948180E+00
1.958430E+00	2.353000E+00	2.046250E+00
2.066060E+00	2.299410E+00	1.953960E+00
2.023240E+00	2.290360E+00	2.001250E+00
2.067630E+00	2.228580E+00	1.997900E+00
2.137910E+00	2.003650E+00	2.060890E+00
2.116710E+00	2.054190E+00	2.044810E+00
2.194340E+00	2.030190E+00	1.995080E+00
2.267610E+00	1.931080E+00	2.036180E+00
2.171810E+00	1.943200E+00	2.088570E+00
2.327020E+00	1.833640E+00	2.098900E+00
2.228770E+00	1.845260E+00	2.141870E+00
2.360310E+00	1.772610E+00	2.148990E+00
2.289310E+00	1.738860E+00	2.220720E+00
2.387750E+00	1.717370E+00	2.220870E+00
2.079920E+00	2.837030E+00	1.988630E+00
2.061080E+00	2.916420E+00	2.064940E+00
2.146600E+00	2.153120E+00	1.970020E+00
2.443090E+00	1.805010E+00	2.085280E+00
2.511680E+00	1.745320E+00	2.155760E+00
2.469570E+00	1.695650E+00	2.245830E+00
2.556990E+00	1.695490E+00	2.235860E+00
2.097840E+00	2.975340E+00	2.081140E+00
2.168940E+00	3.043940E+00	2.099620E+00
2.143110E+00	2.965370E+00	2.021650E+00
2.731230E+00	1.692310E+00	2.220310E+00
2.645240E+00	1.695970E+00	2.224640E+00
2.759890E+00	1.648580E+00	2.292930E+00
2.702230E+00	1.616270E+00	2.356350E+00
2.792700E+00	1.611120E+00	2.363100E+00
2.262990E+00	3.040670E+00	2.005010E+00
2.291020E+00	3.108010E+00	2.083630E+00
2.967590E+00	1.644090E+00	2.325950E+00
2.884130E+00	1.615550E+00	2.367090E+00
2.968090E+00	1.604920E+00	2.423350E+00
2.359270E+00	3.159630E+00	2.109290E+00
2.416970E+00	3.215890E+00	2.165510E+00
2.423840E+00	3.177010E+00	2.094380E+00
2.412050E+00	3.126620E+00	2.019940E+00
3.042070E+00	1.670540E+00	2.303620E+00
3.030240E+00	1.632270E+00	2.392110E+00
2.504880E+00	3.199310E+00	2.084920E+00
2.558380E+00	3.255610E+00	2.170320E+00
2.577440E+00	3.167960E+00	1.993310E+00
3.129810E+00	1.665740E+00	2.387410E+00
2.645380E+00	3.228160E+00	2.090810E+00
2.679550E+00	3.268000E+00	2.175620E+00
2.738660E+00	3.189830E+00	1.996650E+00
3.279900E+00	1.698540E+00	2.452140E+00
2.731830E+00	3.284150E+00	2.214650E+00
2.736950E+00	3.298830E+00	2.267980E+00
2.776490E+00	3.286890E+00	2.220770E+00
2.820820E+00	3.252630E+00	2.126960E+00
3.404880E+00	1.780320E+00	2.385300E+00
2.809550E+00	3.292550E+00	2.260570E+00
2.895450E+00	3.277400E+00	2.226950E+00
2.940420E+00	3.256260E+00	2.169780E+00
3.041140E+00	3.212870E+00	2.098350E+00
3.482190E+00	1.849720E+00	2.329390E+00
3.479580E+00	1.816050E+00	2.412750E+00
3.000190E+00	3.259300E+00	2.233760E+00
3.109050E+00	3.236220E+00	2.202090E+00
3.159190E+00	3.211880E+00	2.139310E+00
3.251530E+00	3.161080E+00	2.073420E+00
3.657820E+00	2.173650E+00	2.155370E+00
3.628460E+00	2.074810E+00	2.225090E+00
3.561850E+00	1.942210E+00	2.314660E+00
3.633550E+00	2.017660E+00	2.369530E+00
3.520600E+00	1.851880E+00	2.422050E+00
3.210520E+00	3.216060E+00	2.205110E+00
3.308380E+00	3.181640E+00	2.192030E+00
3.355270E+00	3.149900E+00	2.144270E+00
3.442970E+00	3.092550E+00	2.093630E+00
3.729730E+00	2.454590E+00	2.113000E+00
3.732930E+00	2.518560E+00	1.999580E+00
3.745100E+00	2.543400E+00	2.092590E+00
3.712370E+00	2.373120E+00	2.116020E+00
3.694820E+00	2.270360E+00	2.197920E+00
3.673300E+00	2.138940E+00	2.297870E+00
3.657410E+00	2.071050E+00	2.343690E+00
3.404360E+00	3.153350E+00	2.217100E+00
3.492260E+00	3.110420E+00	2.214550E+00
3.525290E+00	3.077200E+00	2.172690E+00
3.573150E+00	3.029520E+00	2.134830E+00
3.649700E+00	2.943420E+00	2.097070E+00
3.707200E+00	2.847030E+00	2.091380E+00
3.747750E+00	2.746770E+00	2.099360E+00
3.765330E+00	2.636540E+00	2.137170E+00
3.777030E+00	2.692120E+00	2.186960E+00
3.578410E+00	3.063180E+00	2.262700E+00
3.665940E+00	2.976320E+00	2.233070E+00
3.725370E+00	2.879290E+00	2.219360E+00
3.758690E+00	2.787120E+00	2.214010E+00
3.778230E+00	2.723210E+00	2.220760E+00
1.818820E+00	2.746500E+00	2.264180E+00
1.858620E+00	2.832430E+00	2.271970E+00
1.851190E+00	2.759660E+00	2.221660E+00
1.878520E+00	2.697180E+00	2.148100E+00
1.804490E+00	2.675230E+00	2.236870E+00
1.871190E+00	2.543000E+00	2.126050E+00
1.804980E+00	2.560180E+00	2.203080E+00
1.884770E+00	2.404220E+00	2.120140E+00
1.819710E+00	2.425780E+00	2.192020E+00
1.894230E+00	2.319160E+00	2.120220E+00
1.833830E+00	2.290310E+00	2.188320E+00
1.911300E+00	2.245430E+00	2.136570E+00
1.973160E+00	2.066500E+00	2.172140E+00
1.977290E+00	2.108260E+00	2.149890E+00
1.997650E+00	2.078930E+00	2.144670E+00
1.997800E+00	2.036430E+00	2.159680E+00
2.071700E+00	1.839890E+00	2.239460E+00
2.055030E+00	1.892410E+00	2.212120E+00
2.127590E+00	1.863530E+00	2.185540E+00
2.187070E+00	1.765650E+00	2.232980E+00
2.100350E+00	1.775670E+00	2.271030E+00
2.227430E+00	1.707780E+00	2.280410E+00
2.167950E+00	1.674670E+00	2.349800E+00
2.266340E+00	1.654200E+00	2.349390E+00
1.918130E+00	2.836830E+00	2.186440E+00
1.939620E+00	2.924630E+00	2.231550E+00
1.988650E+00	2.210520E+00	2.084690E+00
2.044890E+00	2.104850E+00	2.086650E+00
2.075830E+00	1.980360E+00	2.125510E+00
2.417270E+00	1.666530E+00	2.299560E+00
2.360220E+00	1.633800E+00	2.364400E+00
2.450080E+00	1.617730E+00	2.378590E+00
1.997700E+00	2.993470E+00	2.241010E+00
2.057410E+00	3.067690E+00	2.285300E+00
2.049340E+00	3.026340E+00	2.216020E+00
2.029850E+00	2.962770E+00	2.150400E+00
2.609000E+00	1.625290E+00	2.347200E+00
2.527980E+00	1.623240E+00	2.360690E+00
2.641730E+00	1.580210E+00	2.415570E+00
2.585880E+00	1.551430E+00	2.474090E+00
2.680470E+00	1.544370E+00	2.483630E+00
2.118200E+00	3.069680E+00	2.196850E+00
2.157450E+00	3.132780E+00	2.261320E+00
2.835150E+00	1.571690E+00	2.446180E+00
2.770690E+00	1.552570E+00	2.479830E+00
2.834920E+00	1.541510E+00	2.513580E+00
2.219190E+00	3.182130E+00	2.278990E+00
2.273970E+00	3.234940E+00	2.333250E+00
2.273170E+00	3.204170E+00	2.261210E+00
2.258140E+00	3.155870E+00	2.187300E+00
2.911630E+00	1.562930E+00	2.504780E+00
2.345000E+00	3.233790E+00	2.257220E+00
2.379030E+00	3.273840E+00	2.335880E+00
3.057200E+00	1.601270E+00	2.513650E+00
2.441730E+00	3.301250E+00	2.370090E+00
2.495290E+00	3.326970E+00	2.430090E+00
2.498320E+00	3.309180E+00	2.360330E+00
2.480880E+00	3.280170E+00	2.282000E+00
3.197780E+00	1.638310E+00	2.527850E+00
3.156180E+00	1.595930E+00	2.596970E+00
3.229020E+00	1.610280E+00	2.618300E+00
2.573900E+00	3.315740E+00	2.357090E+00
2.617840E+00	3.339570E+00	2.444120E+00
2.639140E+00	3.294670E+00	2.262490E+00
3.269400E+00	1.658330E+00	2.536840E+00
3.269480E+00	1.637120E+00	2.588840E+00
2.720670E+00	3.315850E+00	2.361130E+00
2.701560E+00	3.338260E+00	2.453210E+00
3.404660E+00	1.728050E+00	2.561840E+00
3.322770E+00	1.668110E+00	2.579590E+00
2.788060E+00	3.327540E+00	2.454480E+00
2.905720E+00	3.314470E+00	2.466130E+00
2.900120E+00	3.295500E+00	2.346740E+00
3.482990E+00	1.802870E+00	2.495240E+00
2.989960E+00	3.293400E+00	2.421800E+00
2.979370E+00	3.304290E+00	2.477070E+00
3.106930E+00	3.258250E+00	2.336610E+00
3.619590E+00	1.957650E+00	2.468110E+00
3.562630E+00	1.871750E+00	2.529560E+00
3.612850E+00	1.918950E+00	2.544110E+00
3.056830E+00	3.286370E+00	2.462780E+00
3.154110E+00	3.264990E+00	2.432450E+00
3.206320E+00	3.247040E+00	2.381770E+00
3.304060E+00	3.209660E+00	2.324420E+00
3.758230E+00	2.509630E+00	2.300880E+00
3.738890E+00	2.431770E+00	2.295030E+00
3.724750E+00	2.370360E+00	2.251110E+00
3.725820E+00	2.291850E+00	2.376930E+00
3.714600E+00	2.243360E+00	2.357490E+00
3.707920E+00	2.176690E+00	2.395360E+00
3.675070E+00	2.056340E+00	2.480600E+00
3.713160E+00	2.130230E+00	2.485870E+00
3.637890E+00	1.957150E+00	2.552670E+00
3.245560E+00	3.244270E+00	2.441360E+00
3.343740E+00	3.218330E+00	2.429820E+00
3.398110E+00	3.195130E+00	2.385830E+00
3.486840E+00	3.145050E+00	2.343750E+00
3.791270E+00	2.667280E+00	2.301050E+00
3.783490E+00	2.591750E+00	2.337470E+00
3.728700E+00	2.222430E+00	2.457460E+00
3.725670E+00	2.167190E+00	2.495520E+00
3.432120E+00	3.192270E+00	2.456170E+00
3.534790E+00	3.145120E+00	2.482180E+00
3.565520E+00	3.118280E+00	2.421150E+00
3.604490E+00	3.076840E+00	2.390260E+00
3.679360E+00	3.000290E+00	2.369210E+00
3.742790E+00	2.902580E+00	2.363430E+00
3.736760E+00	2.946720E+00	2.438720E+00
3.773360E+00	2.797540E+00	2.348010E+00
3.787090E+00	2.730720E+00	2.312590E+00
3.616460E+00	3.088570E+00	2.495300E+00
3.679390E+00	3.023390E+00	2.472220E+00
3.715310E+00	2.981660E+00	2.453140E+00
1.729890E+00	2.675390E+00	2.390370E+00
1.759470E+00	2.755520E+00	2.408290E+00
1.777740E+00	2.711280E+00	2.325010E+00
1.751840E+00	2.570460E+00	2.290170E+00
1.711160E+00	2.591520E+00	2.372710E+00
1.763080E+00	2.444060E+00	2.269260E+00
1.701510E+00	2.439620E+00	2.367200E+00
1.774510E+00	2.334910E+00	2.247010E+00
1.730710E+00	2.349750E+00	2.308180E+00
1.784680E+00	2.267670E+00	2.250290E+00
1.744920E+00	2.263720E+00	2.299470E+00
1.792220E+00	2.200480E+00	2.273700E+00
2.022690E+00	1.668940E+00	2.413120E+00
1.997120E+00	1.714860E+00	2.382750E+00
2.063700E+00	1.699760E+00	2.362510E+00
2.110980E+00	1.644220E+00	2.405330E+00
2.059850E+00	1.614410E+00	2.467310E+00
2.149080E+00	1.593880E+00	2.467400E+00
1.788770E+00	2.834220E+00	2.417150E+00
1.835360E+00	2.912100E+00	2.419420E+00
1.819870E+00	2.840590E+00	2.360620E+00
1.934990E+00	2.152090E+00	2.166910E+00
1.866970E+00	2.164220E+00	2.219530E+00
1.921570E+00	2.043070E+00	2.221880E+00
1.995570E+00	1.948920E+00	2.215090E+00
1.934540E+00	1.921080E+00	2.284510E+00
2.006440E+00	1.820070E+00	2.303510E+00
2.301280E+00	1.602280E+00	2.419950E+00
2.242380E+00	1.574190E+00	2.481160E+00
2.332630E+00	1.553290E+00	2.498310E+00
1.905440E+00	2.998920E+00	2.428110E+00
1.965860E+00	3.077600E+00	2.469850E+00
1.954150E+00	3.035690E+00	2.403100E+00
1.926420E+00	2.970750E+00	2.331270E+00
2.501470E+00	1.558350E+00	2.470590E+00
2.425440E+00	1.534280E+00	2.525400E+00
2.535810E+00	1.524310E+00	2.524820E+00
2.504400E+00	1.508600E+00	2.560880E+00
2.566250E+00	1.489400E+00	2.591460E+00
2.016510E+00	3.082340E+00	2.383490E+00
2.053670E+00	3.147130E+00	2.442290E+00
2.737450E+00	1.505620E+00	2.565460E+00
2.665530E+00	1.485680E+00	2.599590E+00
2.743310E+00	1.473570E+00	2.631640E+00
2.111800E+00	3.197020E+00	2.458540E+00
2.167550E+00	3.245740E+00	2.511400E+00
2.160420E+00	3.218520E+00	2.438420E+00
2.140290E+00	3.172970E+00	2.365570E+00
2.836870E+00	1.498500E+00	2.616750E+00
2.224260E+00	3.247570E+00	2.427310E+00
2.260020E+00	3.287600E+00	2.500820E+00
2.993840E+00	1.529110E+00	2.634270E+00
2.939000E+00	1.480760E+00	2.706240E+00
3.018170E+00	1.495930E+00	2.731610E+00
2.316540E+00	3.319340E+00	2.527060E+00
2.367820E+00	3.348960E+00	2.586160E+00
2.367340E+00	3.331930E+00	2.514480E+00
2.353660E+00	3.301680E+00	2.438490E+00
3.099700E+00	1.563790E+00	2.631420E+00
3.094560E+00	1.530380E+00	2.714050E+00
2.435900E+00	3.342460E+00	2.515960E+00
2.485140E+00	3.366610E+00	2.605020E+00
3.195560E+00	1.572230E+00	2.695260E+00
2.550220E+00	3.353960E+00	2.523900E+00
2.601260E+00	3.370580E+00	2.620760E+00
3.311980E+00	1.624450E+00	2.682630E+00
2.686690E+00	3.352540E+00	2.540530E+00
2.680010E+00	3.367550E+00	2.631010E+00
3.379820E+00	1.669370E+00	2.649510E+00
3.386010E+00	1.653920E+00	2.706330E+00
2.756350E+00	3.356180E+00	2.630400E+00
2.866950E+00	3.339260E+00	2.626760E+00
2.824850E+00	3.335420E+00	2.545470E+00
3.498910E+00	1.775240E+00	2.633550E+00
3.438350E+00	1.695470E+00	2.710230E+00
2.965070E+00	3.313630E+00	2.549400E+00
2.943850E+00	3.328360E+00	2.629490E+00
3.611930E+00	1.901160E+00	2.620040E+00
3.564560E+00	1.830400E+00	2.693340E+00
3.027980E+00	3.311150E+00	2.627660E+00
3.114500E+00	3.293730E+00	2.622450E+00
3.136320E+00	3.277880E+00	2.537380E+00
3.750860E+00	2.437350E+00	2.385010E+00
3.747380E+00	2.368950E+00	2.423960E+00
3.717490E+00	2.110470E+00	2.585420E+00
3.688730E+00	2.028810E+00	2.644980E+00
3.652930E+00	1.963350E+00	2.640990E+00
3.200200E+00	3.272870E+00	2.620900E+00
3.287990E+00	3.253370E+00	2.625120E+00
3.313730E+00	3.235880E+00	2.541650E+00
3.800920E+00	2.614730E+00	2.430530E+00
3.791200E+00	2.536140E+00	2.497630E+00
3.771540E+00	2.432110E+00	2.508110E+00
3.765620E+00	2.336890E+00	2.580800E+00
3.745020E+00	2.258430E+00	2.552520E+00
3.734830E+00	2.182240E+00	2.561350E+00
3.370330E+00	3.230300E+00	2.640830E+00
3.463360E+00	3.199320E+00	2.671540E+00
3.469050E+00	3.187060E+00	2.578780E+00
3.769760E+00	2.888520E+00	2.480610E+00
3.790760E+00	2.803580E+00	2.490860E+00
3.808120E+00	2.686540E+00	2.481390E+00
3.810220E+00	2.735360E+00	2.583640E+00
3.807740E+00	2.597340E+00	2.525350E+00
3.520110E+00	3.171920E+00	2.658020E+00
3.599560E+00	3.118100E+00	2.637850E+00
3.687110E+00	3.028540E+00	2.595240E+00
3.747780E+00	2.939730E+00	2.551150E+00
3.791580E+00	2.832960E+00	2.583250E+00
3.804270E+00	2.778380E+00	2.588890E+00
1.657850E+00	2.620600E+00	2.531350E+00
1.690400E+00	2.703250E+00	2.549170E+00
1.695540E+00	2.649710E+00	2.459330E+00
1.668730E+00	2.511510E+00	2.438010E+00
1.640960E+00	2.542820E+00	2.514560E+00
1.660910E+00	2.429520E+00	2.435640E+00
1.634170E+00	2.432230E+00	2.493310E+00
1.644490E+00	2.348700E+00	2.442770E+00
1.917550E+00	1.600010E+00	2.558490E+00
1.887510E+00	1.676090E+00	2.487990E+00
1.974380E+00	1.648090E+00	2.466130E+00
2.010020E+00	1.598530E+00	2.507730E+00
1.978370E+00	1.582120E+00	2.548960E+00
2.029430E+00	1.554950E+00	2.566610E+00
1.744990E+00	2.865760E+00	2.594970E+00
1.784940E+00	2.928010E+00	2.604350E+00
1.767990E+00	2.881020E+00	2.553950E+00
1.759450E+00	2.818180E+00	2.486500E+00
1.724000E+00	2.807640E+00	2.575580E+00
1.686730E+00	2.290470E+00	2.368960E+00
1.718440E+00	2.162630E+00	2.365880E+00
1.803260E+00	2.071320E+00	2.313190E+00
1.724070E+00	2.043880E+00	2.393620E+00
1.853790E+00	1.948310E+00	2.327390E+00
1.766510E+00	1.957500E+00	2.390450E+00
1.902090E+00	1.844170E+00	2.362690E+00
1.817580E+00	1.861210E+00	2.411610E+00
1.934250E+00	1.742940E+00	2.402910E+00
1.855090E+00	1.764890E+00	2.442640E+00
2.183600E+00	1.546290E+00	2.533150E+00
2.120780E+00	1.524860E+00	2.589140E+00
2.217170E+00	1.502600E+00	2.607130E+00
1.842930E+00	3.004140E+00	2.612160E+00
1.895620E+00	3.076760E+00	2.648710E+00
1.882140E+00	3.040410E+00	2.587210E+00
1.850940E+00	2.977300E+00	2.523100E+00
2.367080E+00	1.506510E+00	2.578390E+00
2.310910E+00	1.484020E+00	2.630680E+00
2.405640E+00	1.464470E+00	2.658210E+00
1.935340E+00	3.087880E+00	2.565150E+00
1.972340E+00	3.145600E+00	2.622470E+00
2.508800E+00	1.448350E+00	2.684200E+00
2.613730E+00	1.439920E+00	2.688490E+00
2.580150E+00	1.415890E+00	2.742180E+00
2.636910E+00	1.405370E+00	2.770050E+00
2.032380E+00	3.201600E+00	2.649620E+00
2.088740E+00	3.243130E+00	2.662010E+00
2.074240E+00	3.221870E+00	2.616060E+00
2.046050E+00	3.181080E+00	2.545940E+00
2.740380E+00	1.432810E+00	2.734780E+00
2.129200E+00	3.251650E+00	2.607160E+00
2.150290E+00	3.287570E+00	2.695510E+00
2.871270E+00	1.448130E+00	2.749320E+00
2.836720E+00	1.414770E+00	2.814450E+00
2.908290E+00	1.423520E+00	2.827980E+00
2.226920E+00	3.333180E+00	2.706550E+00
2.279940E+00	3.360470E+00	2.717830E+00
2.264990E+00	3.344000E+00	2.671660E+00
2.244030E+00	3.310660E+00	2.607990E+00
2.979460E+00	1.457000E+00	2.799250E+00
2.318950E+00	3.359450E+00	2.668030E+00
2.355950E+00	3.389090E+00	2.770730E+00
3.087150E+00	1.493280E+00	2.803860E+00
2.421890E+00	3.379640E+00	2.682440E+00
2.474540E+00	3.399890E+00	2.772920E+00
3.172590E+00	1.531680E+00	2.788030E+00
2.540030E+00	3.385820E+00	2.705720E+00
2.539700E+00	3.400210E+00	2.776780E+00
3.288290E+00	1.567650E+00	2.830110E+00
2.592270E+00	3.395470E+00	2.775760E+00
2.686250E+00	3.376590E+00	2.722490E+00
3.384450E+00	1.641160E+00	2.779870E+00
2.822220E+00	3.361150E+00	2.767430E+00
2.807890E+00	3.354850E+00	2.692610E+00
3.510480E+00	1.753360E+00	2.774950E+00
3.458210E+00	1.680770E+00	2.839740E+00
2.924930E+00	3.337270E+00	2.703030E+00
2.898510E+00	3.352360E+00	2.778650E+00
3.614570E+00	1.891820E+00	2.742470E+00
3.565820E+00	1.814890E+00	2.826180E+00
2.978540E+00	3.338940E+00	2.781480E+00
3.059710E+00	3.322500E+00	2.779560E+00
3.087250E+00	3.304650E+00	2.702500E+00
3.710740E+00	2.056500E+00	2.718790E+00
3.667280E+00	1.972920E+00	2.780900E+00
3.701700E+00	2.026380E+00	2.791890E+00
3.141640E+00	3.298550E+00	2.777280E+00
3.223300E+00	3.280120E+00	2.778660E+00
3.252460E+00	3.265560E+00	2.706550E+00
3.796980E+00	2.459750E+00	2.644260E+00
3.790740E+00	2.361910E+00	2.688330E+00
3.805310E+00	2.414230E+00	2.738650E+00
3.767710E+00	2.253540E+00	2.712700E+00
3.740610E+00	2.145840E+00	2.707940E+00
3.719650E+00	2.066630E+00	2.787360E+00
3.300280E+00	3.259780E+00	2.793350E+00
3.390500E+00	3.233460E+00	2.819260E+00
3.399230E+00	3.225280E+00	2.738100E+00
3.822600E+00	2.668020E+00	2.650070E+00
3.817280E+00	2.554730E+00	2.680870E+00
3.828920E+00	2.623040E+00	2.716820E+00
3.808990E+00	2.462560E+00	2.727350E+00
3.447040E+00	3.211360E+00	2.801830E+00
3.524750E+00	3.173950E+00	2.766250E+00
3.632560E+00	3.116100E+00	2.766130E+00
3.662880E+00	3.087330E+00	2.720510E+00
3.701130E+00	3.039690E+00	2.714850E+00
3.756210E+00	2.947200E+00	2.718930E+00
3.744190E+00	2.993430E+00	2.788010E+00
3.794620E+00	2.841010E+00	2.704610E+00
3.813190E+00	2.740490E+00	2.691590E+00
3.827170E+00	2.661190E+00	2.737330E+00
3.695240E+00	3.064720E+00	2.787710E+00
3.725930E+00	3.028630E+00	2.791210E+00
1.549430E+00	2.131780E+00	2.572380E+00
1.561360E+00	2.191940E+00	2.558570E+00
1.575760E+00	2.137350E+00	2.535760E+00
1.596600E+00	2.072250E+00	2.516090E+00
1.547580E+00	2.067600E+00	2.574690E+00
1.623300E+00	1.991720E+00	2.505280E+00
1.560400E+00	1.950300E+00	2.581330E+00
1.631930E+00	1.900720E+00	2.540500E+00
1.815580E+00	1.595420E+00	2.622090E+00
1.788490E+00	1.637500E+00	2.597750E+00
1.846310E+00	1.625080E+00	2.567920E+00
1.861160E+00	1.566230E+00	2.633540E+00
1.713380E+00	2.892220E+00	2.790610E+00
1.755550E+00	2.952580E+00	2.775290E+00
1.730170E+00	2.901040E+00	2.731320E+00
1.720980E+00	2.846760E+00	2.654580E+00
1.685740E+00	2.821070E+00	2.749450E+00
1.684520E+00	2.735620E+00	2.618680E+00
1.662420E+00	2.723940E+00	2.694960E+00
1.635180E+00	2.607530E+00	2.610660E+00
1.606310E+00	2.457740E+00	2.582170E+00
1.587840E+00	2.317530E+00	2.541020E+00
1.624360E+00	2.199970E+00	2.467350E+00
1.660920E+00	2.072830E+00	2.449830E+00
1.687090E+00	1.957750E+00	2.461150E+00
1.743050E+00	1.870030E+00	2.465010E+00
1.688110E+00	1.866800E+00	2.515600E+00
1.783220E+00	1.780870E+00	2.487730E+00
1.720250E+00	1.792160E+00	2.536140E+00
1.816330E+00	1.695600E+00	2.520700E+00
1.754520E+00	1.710300E+00	2.561620E+00
1.961360E+00	1.517940E+00	2.658720E+00
2.045320E+00	1.504720E+00	2.642980E+00
2.029620E+00	1.477430E+00	2.702230E+00
2.089940E+00	1.465370E+00	2.711800E+00
1.800110E+00	2.981820E+00	2.696210E+00
1.809290E+00	3.027810E+00	2.803810E+00
2.254630E+00	1.461500E+00	2.682950E+00
2.197150E+00	1.445890E+00	2.739080E+00
2.295620E+00	1.428890E+00	2.757420E+00
1.868200E+00	3.097610E+00	2.814980E+00
1.918570E+00	3.139610E+00	2.796860E+00
1.873190E+00	3.085860E+00	2.743710E+00
2.445550E+00	1.426010E+00	2.737820E+00
2.390490E+00	1.411850E+00	2.786200E+00
2.487910E+00	1.395770E+00	2.811860E+00
1.961250E+00	3.160140E+00	2.717430E+00
1.988630E+00	3.198330E+00	2.834060E+00
2.577870E+00	1.388830E+00	2.818760E+00
2.691480E+00	1.375470E+00	2.860770E+00
2.058940E+00	3.239640E+00	2.742740E+00
2.786110E+00	1.386790E+00	2.861200E+00
2.755060E+00	1.361430E+00	2.909530E+00
2.813320E+00	1.358530E+00	2.944050E+00
2.126080E+00	3.291580E+00	2.780910E+00
2.170900E+00	3.325170E+00	2.842840E+00
2.183140E+00	3.322270E+00	2.762520E+00
2.890030E+00	1.389040E+00	2.902390E+00
2.251740E+00	3.359170E+00	2.796010E+00
2.972160E+00	1.418610E+00	2.882190E+00
2.324090E+00	3.394690E+00	2.872020E+00
2.396260E+00	3.416840E+00	2.910510E+00
2.375670E+00	3.408740E+00	2.847120E+00
3.066620E+00	1.444610E+00	2.894220E+00
2.440400E+00	3.414730E+00	2.852840E+00
2.446040E+00	3.424330E+00	2.913750E+00
3.194910E+00	1.488160E+00	2.895350E+00
2.489710E+00	3.422650E+00	2.913000E+00
2.560000E+00	3.409540E+00	2.861530E+00
3.283780E+00	1.513910E+00	2.919820E+00
3.265140E+00	1.486240E+00	2.953210E+00
3.301860E+00	1.502970E+00	2.961080E+00
2.689040E+00	3.404260E+00	2.909080E+00
2.653100E+00	3.396400E+00	2.821460E+00
3.402590E+00	1.613430E+00	2.898270E+00
3.343920E+00	1.542180E+00	2.961340E+00
2.753280E+00	3.384310E+00	2.837500E+00
2.795720E+00	3.390940E+00	2.929870E+00
3.520850E+00	1.730790E+00	2.914230E+00
3.469240E+00	1.657420E+00	2.940730E+00
2.884340E+00	3.365240E+00	2.855270E+00
2.875830E+00	3.380680E+00	2.947410E+00
3.611630E+00	1.876650E+00	2.871770E+00
3.571110E+00	1.803410E+00	2.933690E+00
2.944710E+00	3.367590E+00	2.927430E+00
3.009690E+00	3.355620E+00	2.957820E+00
3.036810E+00	3.336710E+00	2.860350E+00
3.697310E+00	2.017380E+00	2.870830E+00
3.650460E+00	1.931800E+00	2.932400E+00
3.100900E+00	3.327660E+00	2.946570E+00
3.183820E+00	3.304390E+00	2.951810E+00
3.194560E+00	3.293380E+00	2.861110E+00
3.805340E+00	2.358510E+00	2.796040E+00
3.789840E+00	2.272620E+00	2.828570E+00
3.756140E+00	2.159060E+00	2.882270E+00
3.784170E+00	2.217520E+00	2.900000E+00
3.729750E+00	2.090030E+00	2.836650E+00
3.251820E+00	3.284480E+00	2.933790E+00
3.318410E+00	3.264630E+00	2.972750E+00
3.328540E+00	3.258090E+00	2.885060E+00
3.828200E+00	2.601050E+00	2.796200E+00
3.821510E+00	2.510440E+00	2.881210E+00
3.812930E+00	2.420440E+00	2.838830E+00
3.806910E+00	2.315020E+00	2.891030E+00
3.796030E+00	2.250340E+00	2.915600E+00
3.376430E+00	3.245270E+00	2.939590E+00
3.452350E+00	3.213960E+00	2.905940E+00
3.562120E+00	3.170930E+00	2.902350E+00
3.608210E+00	3.142000E+00	2.842180E+00
3.773770E+00	2.937370E+00	2.842530E+00
3.797680E+00	2.843490E+00	2.865700E+00
3.792760E+00	2.894840E+00	2.896270E+00
3.809890E+00	2.745290E+00	2.837030E+00
3.822560E+00	2.665680E+00	2.825360E+00
3.630420E+00	3.136560E+00	2.922220E+00
3.670540E+00	3.097200E+00	2.868070E+00
3.741610E+00	3.014210E+00	2.900950E+00
3.782140E+00	2.933420E+00	2.920410E+00
1.470300E+00	2.081950E+00	2.691230E+00
1.484910E+00	2.156690E+00	2.695530E+00
1.512620E+00	2.109490E+00	2.628480E+00
1.503570E+00	1.987790E+00	2.632530E+00
1.461020E+00	2.006500E+00	2.691040E+00
1.509510E+00	1.916100E+00	2.642620E+00
1.463230E+00	1.887590E+00	2.706630E+00
1.522850E+00	1.846770E+00	2.662220E+00
1.657650E+00	2.804430E+00	2.908190E+00
1.694010E+00	2.871950E+00	2.930930E+00
1.676910E+00	2.830110E+00	2.843760E+00
1.643590E+00	2.726080E+00	2.791580E+00
1.635830E+00	2.737160E+00	2.883740E+00
1.611270E+00	2.612770E+00	2.732130E+00
1.602640E+00	2.629570E+00	2.837190E+00
1.585350E+00	2.489640E+00	2.682200E+00
1.570350E+00	2.512620E+00	2.785140E+00
1.560790E+00	2.361440E+00	2.648670E+00
1.543870E+00	2.393280E+00	2.745260E+00
1.532310E+00	2.235890E+00	2.626640E+00
1.509230E+00	2.271480E+00	2.710690E+00
1.657320E+00	1.806120E+00	2.578030E+00
1.589780E+00	1.828740E+00	2.617410E+00
1.692090E+00	1.719530E+00	2.604570E+00
1.624430E+00	1.729710E+00	2.650030E+00
1.734200E+00	1.652020E+00	2.626000E+00
1.676740E+00	1.644230E+00	2.676710E+00
1.768870E+00	1.567150E+00	2.691100E+00
1.862230E+00	1.512480E+00	2.709950E+00
1.818320E+00	1.473760E+00	2.802000E+00
1.918240E+00	1.462110E+00	2.781310E+00
1.742720E+00	2.943900E+00	2.858850E+00
2.030120E+00	1.437930E+00	2.806770E+00
2.124810E+00	1.426870E+00	2.805480E+00
2.112170E+00	1.406640E+00	2.869770E+00
2.191220E+00	1.391140E+00	2.896820E+00
1.799260E+00	3.025130E+00	2.886120E+00
1.844470E+00	3.076810E+00	2.936250E+00
1.843720E+00	3.076740E+00	2.861970E+00
2.335260E+00	1.396770E+00	2.832080E+00
2.284080E+00	1.393060E+00	2.861670E+00
2.369540E+00	1.367350E+00	2.908330E+00
1.908220E+00	3.136540E+00	2.881570E+00
2.538200E+00	1.359880E+00	2.893820E+00
2.473770E+00	1.356090E+00	2.922070E+00
2.543970E+00	1.337700E+00	2.955080E+00
1.978680E+00	3.196560E+00	2.935580E+00
2.032170E+00	3.239780E+00	2.948630E+00
2.018830E+00	3.227200E+00	2.895530E+00
2.616030E+00	1.341200E+00	2.944940E+00
2.078460E+00	3.268070E+00	2.870740E+00
2.084370E+00	3.281900E+00	2.993970E+00
2.736640E+00	1.338930E+00	2.974980E+00
2.820610E+00	1.335500E+00	3.017860E+00
2.144300E+00	3.325640E+00	3.017940E+00
2.203640E+00	3.357730E+00	3.005730E+00
2.153220E+00	3.322620E+00	2.938560E+00
2.896290E+00	1.353740E+00	3.003650E+00
2.242300E+00	3.366390E+00	2.920630E+00
2.258700E+00	3.382230E+00	2.995980E+00
3.015210E+00	1.389030E+00	2.991850E+00
2.338930E+00	3.405980E+00	3.004880E+00
3.143200E+00	1.426880E+00	2.992080E+00
3.099460E+00	1.391890E+00	3.045950E+00
3.161200E+00	1.396020E+00	3.085360E+00
2.468850E+00	3.425350E+00	2.993290E+00
3.228430E+00	1.460750E+00	2.980930E+00
3.229960E+00	1.436730E+00	3.054390E+00
2.579590E+00	3.424530E+00	3.038040E+00
2.544320E+00	3.421030E+00	2.956370E+00
3.294730E+00	1.485050E+00	3.013750E+00
2.633020E+00	3.416060E+00	2.982880E+00
2.639450E+00	3.425090E+00	3.049690E+00
3.438630E+00	1.607580E+00	3.027030E+00
3.368430E+00	1.525340E+00	3.073550E+00
2.684610E+00	3.423250E+00	3.053000E+00
2.745480E+00	3.407860E+00	3.011800E+00
3.499110E+00	1.677570E+00	3.012620E+00
3.486990E+00	1.648580E+00	3.058210E+00
2.835610E+00	3.390510E+00	3.002210E+00
3.602910E+00	1.851400E+00	2.992440E+00
3.551650E+00	1.752890E+00	3.044870E+00
3.513210E+00	1.679480E+00	3.075240E+00
2.929120E+00	3.374480E+00	3.015800E+00
3.047850E+00	3.347040E+00	3.046150E+00
3.684600E+00	1.991890E+00	3.018770E+00
3.721190E+00	2.064600E+00	2.923270E+00
3.728370E+00	2.080520E+00	2.993160E+00
3.635800E+00	1.906040E+00	3.036760E+00
3.121440E+00	3.327310E+00	3.090130E+00
3.142690E+00	3.316070E+00	3.019350E+00
3.781300E+00	2.200300E+00	2.968500E+00
3.752590E+00	2.135480E+00	3.031750E+00
3.181520E+00	3.307480E+00	3.080180E+00
3.234440E+00	3.289160E+00	3.020650E+00
3.320850E+00	3.265390E+00	3.064320E+00
3.827090E+00	2.583560E+00	2.926800E+00
3.825490E+00	2.496230E+00	3.022320E+00
3.820170E+00	2.416980E+00	2.993240E+00
3.814930E+00	2.334710E+00	2.979440E+00
3.801050E+00	2.259780E+00	2.984530E+00
3.393570E+00	3.237330E+00	3.009600E+00
3.483930E+00	3.206230E+00	3.058190E+00
3.536030E+00	3.186730E+00	2.985030E+00
3.799460E+00	2.871250E+00	2.981540E+00
3.807650E+00	2.794490E+00	3.000790E+00
3.810330E+00	2.734780E+00	2.973490E+00
3.820630E+00	2.659010E+00	2.951210E+00
3.564150E+00	3.178640E+00	3.059540E+00
3.604920E+00	3.155410E+00	2.996880E+00
3.687660E+00	3.094700E+00	3.006440E+00
3.750830E+00	3.036700E+00	3.022370E+00
3.772170E+00	3.000120E+00	3.000030E+00
3.782530E+00	2.951930E+00	3.006960E+00
3.782540E+00	2.985860E+00	3.036250E+00
3.774380E+00	3.008230E+00	3.049320E+00
1.401900E+00	2.033990E+00	2.829710E+00
1.422110E+00	2.106470E+00	2.835160E+00
1.434990E+00	2.055890E+00	2.759830E+00
1.421950E+00	1.936340E+00	2.757580E+00
1.391130E+00	1.962800E+00	2.824010E+00
1.422680E+00	1.869220E+00	2.766800E+00
1.394200E+00	1.867580E+00	2.818280E+00
1.426510E+00	1.805840E+00	2.792950E+00
1.635720E+00	2.758290E+00	3.065650E+00
1.660300E+00	2.819170E+00	3.059410E+00
1.645220E+00	2.775590E+00	2.978210E+00
1.603980E+00	2.654740E+00	2.937330E+00
1.610390E+00	2.682220E+00	3.034680E+00
1.566050E+00	2.536720E+00	2.887920E+00
1.571090E+00	2.568540E+00	2.993980E+00
1.535060E+00	2.419870E+00	2.843240E+00
1.531180E+00	2.445920E+00	2.944250E+00
1.497760E+00	2.301000E+00	2.801280E+00
1.491320E+00	2.326820E+00	2.894160E+00
1.464450E+00	2.182980E+00	2.773280E+00
1.452710E+00	2.212880E+00	2.852650E+00
1.551750E+00	1.745660E+00	2.695630E+00
1.482890E+00	1.770320E+00	2.744050E+00
1.598510E+00	1.652800E+00	2.729980E+00
1.522180E+00	1.670750E+00	2.781360E+00
1.663610E+00	1.569540E+00	2.766680E+00
1.577770E+00	1.582520E+00	2.819090E+00
1.731320E+00	1.499560E+00	2.811050E+00
1.644750E+00	1.493840E+00	2.885670E+00
1.770160E+00	1.459470E+00	2.851170E+00
1.731320E+00	1.454510E+00	2.888630E+00
1.807160E+00	1.424920E+00	2.920490E+00
1.692250E+00	2.876980E+00	3.101680E+00
1.733680E+00	2.942350E+00	3.072980E+00
1.695070E+00	2.880490E+00	3.019390E+00
1.956500E+00	1.429050E+00	2.847060E+00
1.897590E+00	1.425090E+00	2.880450E+00
1.986380E+00	1.402610E+00	2.924770E+00
1.767090E+00	2.982740E+00	2.979440E+00
1.792760E+00	3.018190E+00	3.105790E+00
2.101800E+00	1.380130E+00	2.966380E+00
2.205160E+00	1.355400E+00	3.006400E+00
1.850010E+00	3.084280E+00	3.122080E+00
1.897410E+00	3.132260E+00	3.096300E+00
1.843030E+00	3.076050E+00	3.034600E+00
2.306370E+00	1.341340E+00	3.013210E+00
2.426700E+00	1.327500E+00	3.016260E+00
2.393380E+00	1.311120E+00	3.075350E+00
2.465630E+00	1.295070E+00	3.116020E+00
1.917050E+00	3.146900E+00	2.999540E+00
1.941650E+00	3.172770E+00	3.073140E+00
2.558880E+00	1.310360E+00	3.052150E+00
2.002840E+00	3.223410E+00	3.058140E+00
2.675240E+00	1.309590E+00	3.051690E+00
2.645540E+00	1.291070E+00	3.102540E+00
2.710360E+00	1.281840E+00	3.139080E+00
2.074890E+00	3.285120E+00	3.093720E+00
2.113560E+00	3.315950E+00	3.114440E+00
2.115980E+00	3.312510E+00	3.061790E+00
2.787540E+00	1.306240E+00	3.092100E+00
2.174380E+00	3.352900E+00	3.116320E+00
2.874140E+00	1.322920E+00	3.078080E+00
2.258940E+00	3.389010E+00	3.067270E+00
2.966410E+00	1.335600E+00	3.094440E+00
2.329810E+00	3.419580E+00	3.120100E+00
2.398820E+00	3.441620E+00	3.154590E+00
2.370230E+00	3.428610E+00	3.091220E+00
3.083040E+00	1.357650E+00	3.115960E+00
3.175100E+00	1.366050E+00	3.162540E+00
2.431310E+00	3.437670E+00	3.096990E+00
2.442530E+00	3.450900E+00	3.160570E+00
3.241030E+00	1.406280E+00	3.142770E+00
2.482540E+00	3.452680E+00	3.164750E+00
2.541110E+00	3.441330E+00	3.124550E+00
3.307390E+00	1.459800E+00	3.111890E+00
2.667920E+00	3.436040E+00	3.127410E+00
3.440730E+00	1.563950E+00	3.142970E+00
3.382080E+00	1.489580E+00	3.175280E+00
2.782870E+00	3.432470E+00	3.170490E+00
2.744010E+00	3.423740E+00	3.092820E+00
3.488140E+00	1.632650E+00	3.110000E+00
2.843950E+00	3.403140E+00	3.099030E+00
2.856790E+00	3.423710E+00	3.189690E+00
3.605880E+00	1.835320E+00	3.112510E+00
3.572750E+00	1.750670E+00	3.150590E+00
3.534510E+00	1.686320E+00	3.139200E+00
2.909500E+00	3.410160E+00	3.174710E+00
2.969500E+00	3.397370E+00	3.215730E+00
2.969010E+00	3.383270E+00	3.129460E+00
3.716800E+00	2.058380E+00	3.094860E+00
3.681660E+00	1.972880E+00	3.154580E+00
3.647900E+00	1.915550E+00	3.111720E+00
3.013840E+00	3.380130E+00	3.191290E+00
3.080890E+00	3.347020E+00	3.173880E+00
3.778700E+00	2.201430E+00	3.082570E+00
3.744280E+00	2.120630E+00	3.149900E+00
3.165090E+00	3.316510E+00	3.145210E+00
3.255820E+00	3.289270E+00	3.138430E+00
3.329220E+00	3.269500E+00	3.127320E+00
3.827810E+00	2.570840E+00	3.069800E+00
3.823960E+00	2.485910E+00	3.129740E+00
3.819620E+00	2.416840E+00	3.118850E+00
3.812470E+00	2.328970E+00	3.101630E+00
3.803870E+00	2.273200E+00	3.058880E+00
3.397780E+00	3.243870E+00	3.120010E+00
3.478570E+00	3.218770E+00	3.166910E+00
3.805160E+00	2.814370E+00	3.078630E+00
3.807540E+00	2.728540E+00	3.117900E+00
3.802430E+00	2.791780E+00	3.142670E+00
3.818630E+00	2.658130E+00	3.062880E+00
3.555550E+00	3.185360E+00	3.150160E+00
3.629150E+00	3.145360E+00	3.099970E+00
3.696140E+00	3.104030E+00	3.143990E+00
3.731640E+00	3.068260E+00	3.086530E+00
3.776410E+00	2.979950E+00	3.102010E+00
3.791290E+00	2.885190E+00	3.126760E+00
3.801130E+00	2.828310E+00	3.124830E+00
3.737390E+00	3.064280E+00	3.155750E+00
3.759700E+00	3.031830E+00	3.097230E+00
1.467990E+00	2.321220E+00	3.047350E+00
1.493820E+00	2.379030E+00	3.073920E+00
1.487270E+00	2.348960E+00	2.995270E+00
1.444650E+00	2.234170E+00	2.933930E+00
1.438630E+00	2.250780E+00	3.016450E+00
1.416680E+00	2.141160E+00	2.896990E+00
1.399760E+00	2.140340E+00	2.967780E+00
1.377220E+00	2.025870E+00	2.902590E+00
1.357770E+00	1.888590E+00	2.893550E+00
1.375230E+00	1.770890E+00	2.890220E+00
1.444870E+00	1.693590E+00	2.846060E+00
1.388060E+00	1.650920E+00	2.950810E+00
1.503960E+00	1.602580E+00	2.866380E+00
1.448190E+00	1.609460E+00	2.917280E+00
1.555960E+00	1.529260E+00	2.902480E+00
1.488780E+00	1.543950E+00	2.944590E+00
1.587390E+00	1.485130E+00	2.935670E+00
1.541360E+00	1.482140E+00	2.979580E+00
1.610980E+00	1.446280E+00	2.990410E+00
1.660960E+00	2.800480E+00	3.138990E+00
1.626360E+00	2.714440E+00	3.118430E+00
1.594750E+00	2.620660E+00	3.108000E+00
1.539340E+00	2.480190E+00	3.064240E+00
1.716950E+00	1.415780E+00	3.000130E+00
1.819080E+00	1.390950E+00	3.025280E+00
1.735330E+00	2.936240E+00	3.164700E+00
1.692740E+00	2.868310E+00	3.158440E+00
1.921650E+00	1.382320E+00	3.028120E+00
2.020830E+00	1.374100E+00	3.023340E+00
2.008080E+00	1.362120E+00	3.079570E+00
2.087480E+00	1.346940E+00	3.109880E+00
1.795160E+00	3.017420E+00	3.208320E+00
1.833360E+00	3.064820E+00	3.225050E+00
1.831750E+00	3.063030E+00	3.172830E+00
2.241630E+00	1.334300E+00	3.060360E+00
2.186050E+00	1.337850E+00	3.086790E+00
2.273520E+00	1.313140E+00	3.131150E+00
1.884470E+00	3.118510E+00	3.216500E+00
2.381840E+00	1.293580E+00	3.152700E+00
2.476620E+00	1.270060E+00	3.204580E+00
1.948660E+00	3.180580E+00	3.148800E+00
2.553770E+00	1.270740E+00	3.180570E+00
2.004450E+00	3.231640E+00	3.191480E+00
2.042640E+00	3.266280E+00	3.214030E+00
2.043790E+00	3.264130E+00	3.150430E+00
2.637780E+00	1.272860E+00	3.161550E+00
2.718240E+00	1.251850E+00	3.226860E+00
2.099390E+00	3.308040E+00	3.206020E+00
2.788730E+00	1.268270E+00	3.188660E+00
2.178300E+00	3.363060E+00	3.233430E+00
2.240590E+00	3.398320E+00	3.261390E+00
2.211270E+00	3.381120E+00	3.194150E+00
2.899500E+00	1.280740E+00	3.184550E+00
2.266630E+00	3.402340E+00	3.179740E+00
2.303990E+00	3.421350E+00	3.276110E+00
3.025360E+00	1.303650E+00	3.191870E+00
2.988480E+00	1.262530E+00	3.251490E+00
3.062860E+00	1.270600E+00	3.270850E+00
2.369250E+00	3.433510E+00	3.237330E+00
3.140390E+00	1.316170E+00	3.236600E+00
2.472810E+00	3.455050E+00	3.235350E+00
3.247770E+00	1.369350E+00	3.234290E+00
2.537820E+00	3.462460E+00	3.266250E+00
2.539520E+00	3.456750E+00	3.216480E+00
3.322220E+00	1.427050E+00	3.207440E+00
2.581180E+00	3.461400E+00	3.277570E+00
2.633410E+00	3.451450E+00	3.240440E+00
3.453410E+00	1.520370E+00	3.255460E+00
3.389390E+00	1.456710E+00	3.254570E+00
2.746050E+00	3.445590E+00	3.252420E+00
3.507270E+00	1.611760E+00	3.205880E+00
2.837590E+00	3.430030E+00	3.259570E+00
3.605470E+00	1.782710E+00	3.210290E+00
3.571050E+00	1.692290E+00	3.236260E+00
3.614110E+00	1.748320E+00	3.273030E+00
2.909630E+00	3.414900E+00	3.246780E+00
2.977590E+00	3.393950E+00	3.305750E+00
3.716130E+00	2.044160E+00	3.204210E+00
3.694690E+00	1.964950E+00	3.260010E+00
3.648410E+00	1.867900E+00	3.222850E+00
3.629440E+00	1.796460E+00	3.260180E+00
3.035620E+00	3.369330E+00	3.257000E+00
3.108090E+00	3.332020E+00	3.290580E+00
3.773240E+00	2.187450E+00	3.223680E+00
3.794030E+00	2.250150E+00	3.136040E+00
3.799870E+00	2.272340E+00	3.196760E+00
3.742810E+00	2.104500E+00	3.242190E+00
3.195090E+00	3.300840E+00	3.253520E+00
3.292350E+00	3.279940E+00	3.234020E+00
3.345880E+00	3.267140E+00	3.186150E+00
3.827130E+00	2.515840E+00	3.191080E+00
3.824190E+00	2.433700E+00	3.239220E+00
3.829620E+00	2.486180E+00	3.248050E+00
3.814920E+00	2.342250E+00	3.214680E+00
3.374660E+00	3.256240E+00	3.271050E+00
3.426320E+00	3.244340E+00	3.267160E+00
3.429400E+00	3.240530E+00	3.223170E+00
3.802370E+00	2.768160E+00	3.239590E+00
3.798910E+00	2.822960E+00	3.166780E+00
3.795180E+00	2.840340E+00	3.214610E+00
3.812620E+00	2.679960E+00	3.247800E+00
3.823980E+00	2.602700E+00	3.200210E+00
3.831460E+00	2.522750E+00	3.253620E+00
3.456220E+00	3.233340E+00	3.268380E+00
3.523020E+00	3.201210E+00	3.277210E+00
3.649210E+00	3.132720E+00	3.227960E+00
3.697080E+00	3.108360E+00	3.207810E+00
3.764040E+00	2.969320E+00	3.236370E+00
3.758300E+00	3.021740E+00	3.165210E+00
3.738330E+00	3.049540E+00	3.223550E+00
3.785520E+00	2.887930E+00	3.243300E+00
3.719100E+00	3.087490E+00	3.199120E+00
1.478470E+00	2.379990E+00	3.241840E+00
1.510480E+00	2.430770E+00	3.228330E+00
1.480420E+00	2.372250E+00	3.188190E+00
1.451670E+00	2.302490E+00	3.111780E+00
1.435010E+00	2.298030E+00	3.206100E+00
1.390440E+00	2.163610E+00	3.058350E+00
1.383370E+00	2.186370E+00	3.154630E+00
1.348480E+00	2.041650E+00	3.009680E+00
1.336080E+00	2.067420E+00	3.104420E+00
1.326600E+00	1.922460E+00	2.978260E+00
1.304310E+00	1.951360E+00	3.067890E+00
1.321510E+00	1.807580E+00	2.969220E+00
1.287410E+00	1.839070E+00	3.047260E+00
1.334170E+00	1.704870E+00	2.987010E+00
1.290170E+00	1.733970E+00	3.049270E+00
1.348860E+00	1.643860E+00	3.011930E+00
1.311220E+00	1.630380E+00	3.082250E+00
1.367740E+00	1.585110E+00	3.042670E+00
1.552700E+00	2.507950E+00	3.250920E+00
1.598260E+00	2.603280E+00	3.275480E+00
1.577230E+00	2.559930E+00	3.184080E+00
1.517120E+00	2.434520E+00	3.156940E+00
1.426020E+00	1.563430E+00	2.990930E+00
1.475800E+00	1.491480E+00	3.032400E+00
1.550580E+00	1.418900E+00	3.100710E+00
1.640170E+00	1.403520E+00	3.070330E+00
1.626540E+00	1.383120E+00	3.134130E+00
1.705250E+00	1.370400E+00	3.148490E+00
1.679800E+00	2.807800E+00	3.292650E+00
1.708170E+00	2.880440E+00	3.320220E+00
1.696190E+00	2.851930E+00	3.227940E+00
1.641170E+00	2.710040E+00	3.233510E+00
1.860050E+00	1.372270E+00	3.082420E+00
1.801570E+00	1.371710E+00	3.109900E+00
1.904130E+00	1.351040E+00	3.169930E+00
1.739940E+00	2.950920E+00	3.343850E+00
1.767360E+00	2.993510E+00	3.331910E+00
1.752300E+00	2.956780E+00	3.273830E+00
2.003230E+00	1.347800E+00	3.147930E+00
2.083450E+00	1.323660E+00	3.212850E+00
1.818210E+00	3.054630E+00	3.311920E+00
2.204070E+00	1.302100E+00	3.232700E+00
2.320840E+00	1.279680E+00	3.233100E+00
2.290900E+00	1.272010E+00	3.283530E+00
2.353960E+00	1.255560E+00	3.322410E+00
1.885950E+00	3.133790E+00	3.328760E+00
1.933310E+00	3.183750E+00	3.346130E+00
1.916600E+00	3.157310E+00	3.287970E+00
2.436180E+00	1.256550E+00	3.285450E+00
1.956980E+00	3.192410E+00	3.263680E+00
1.970750E+00	3.217870E+00	3.340230E+00
2.546210E+00	1.245140E+00	3.279260E+00
2.026670E+00	3.263240E+00	3.315710E+00
2.633690E+00	1.244590E+00	3.253890E+00
2.712000E+00	1.224340E+00	3.310610E+00
2.102000E+00	3.327380E+00	3.338490E+00
2.155550E+00	3.370310E+00	3.371700E+00
2.146760E+00	3.349760E+00	3.295820E+00
2.818350E+00	1.226200E+00	3.293600E+00
2.211990E+00	3.394030E+00	3.342730E+00
2.929530E+00	1.232720E+00	3.288750E+00
2.899660E+00	1.200570E+00	3.344170E+00
2.950040E+00	1.205760E+00	3.341700E+00
2.293350E+00	3.428420E+00	3.355080E+00
3.016030E+00	1.225310E+00	3.330760E+00
2.372850E+00	3.447080E+00	3.354170E+00
3.140330E+00	1.250900E+00	3.352740E+00
2.463890E+00	3.463200E+00	3.347270E+00
3.245480E+00	1.320330E+00	3.333770E+00
2.566450E+00	3.470700E+00	3.342770E+00
3.358140E+00	1.401440E+00	3.322000E+00
2.635990E+00	3.483400E+00	3.377820E+00
2.636580E+00	3.468650E+00	3.329720E+00
3.423570E+00	1.459700E+00	3.308160E+00
3.432110E+00	1.442220E+00	3.353430E+00
2.679740E+00	3.486690E+00	3.390860E+00
2.725430E+00	3.467880E+00	3.355760E+00
3.550890E+00	1.587010E+00	3.341700E+00
3.475630E+00	1.488450E+00	3.350260E+00
2.823640E+00	3.443950E+00	3.355390E+00
3.609240E+00	1.688630E+00	3.324660E+00
3.613070E+00	1.642150E+00	3.376570E+00
2.906060E+00	3.418500E+00	3.337230E+00
2.980000E+00	3.401700E+00	3.406690E+00
3.732800E+00	2.044750E+00	3.307490E+00
3.714810E+00	1.967550E+00	3.335000E+00
3.689820E+00	1.891380E+00	3.328190E+00
3.654660E+00	1.781020E+00	3.332980E+00
3.644060E+00	1.687730E+00	3.386380E+00
3.063230E+00	3.356630E+00	3.369860E+00
3.118330E+00	3.328940E+00	3.349980E+00
3.801480E+00	2.264030E+00	3.289660E+00
3.781360E+00	2.183960E+00	3.348420E+00
3.758210E+00	2.123430E+00	3.309160E+00
3.156730E+00	3.310840E+00	3.336630E+00
3.220290E+00	3.291070E+00	3.384600E+00
3.297140E+00	3.273170E+00	3.319600E+00
3.317920E+00	3.269020E+00	3.413790E+00
3.830330E+00	2.477140E+00	3.305620E+00
3.826090E+00	2.412830E+00	3.363000E+00
3.819700E+00	2.343400E+00	3.325070E+00
3.387990E+00	3.250530E+00	3.357910E+00
3.442850E+00	3.235060E+00	3.305340E+00
3.483150E+00	3.226400E+00	3.389930E+00
3.794520E+00	2.835370E+00	3.303020E+00
3.799270E+00	2.768710E+00	3.376110E+00
3.810580E+00	2.691380E+00	3.348890E+00
3.825670E+00	2.613440E+00	3.329610E+00
3.832550E+00	2.538810E+00	3.319760E+00
3.571030E+00	3.192910E+00	3.392420E+00
3.639610E+00	3.140090E+00	3.359270E+00
3.719820E+00	3.051260E+00	3.320060E+00
3.709030E+00	3.089140E+00	3.240370E+00
3.757370E+00	2.968940E+00	3.355120E+00
3.777920E+00	2.905220E+00	3.332050E+00
1.326030E+00	2.180300E+00	3.334120E+00
1.353860E+00	2.220820E+00	3.334240E+00
1.335540E+00	2.186840E+00	3.308000E+00
1.316370E+00	2.146430E+00	3.310790E+00
1.402760E+00	2.289080E+00	3.325980E+00
1.461030E+00	2.382940E+00	3.361360E+00
1.443680E+00	2.335480E+00	3.283410E+00
1.364500E+00	2.202590E+00	3.261550E+00
1.323440E+00	2.088320E+00	3.193940E+00
1.306770E+00	2.096690E+00	3.262120E+00
1.288440E+00	1.977060E+00	3.154490E+00
1.274010E+00	2.002380E+00	3.235330E+00
1.265220E+00	1.867090E+00	3.129730E+00
1.245700E+00	1.892510E+00	3.209840E+00
1.256510E+00	1.759400E+00	3.122560E+00
1.229370E+00	1.784020E+00	3.199280E+00
1.268580E+00	1.670770E+00	3.127720E+00
1.228660E+00	1.667250E+00	3.217360E+00
1.280610E+00	1.622340E+00	3.139340E+00
1.260380E+00	1.615550E+00	3.185620E+00
1.286820E+00	1.574030E+00	3.179270E+00
1.512220E+00	2.447000E+00	3.305400E+00
1.411060E+00	1.509990E+00	3.083130E+00
1.343690E+00	1.518840E+00	3.162710E+00
1.462860E+00	1.448950E+00	3.122850E+00
1.408210E+00	1.461810E+00	3.164150E+00
1.493650E+00	1.413000E+00	3.161030E+00
1.452160E+00	1.413570E+00	3.207110E+00
1.518220E+00	1.382540E+00	3.220420E+00
1.613870E+00	2.636900E+00	3.390210E+00
1.635100E+00	2.688500E+00	3.409920E+00
1.626120E+00	2.667470E+00	3.344260E+00
1.580860E+00	2.570570E+00	3.349100E+00
1.621230E+00	1.356940E+00	3.233680E+00
1.729280E+00	1.341420E+00	3.264720E+00
1.700480E+00	2.875530E+00	3.436580E+00
1.728750E+00	2.938200E+00	3.464150E+00
1.716840E+00	2.910040E+00	3.392060E+00
1.673480E+00	2.791920E+00	3.381750E+00
1.815040E+00	1.341540E+00	3.243910E+00
1.922580E+00	1.324650E+00	3.298910E+00
1.764600E+00	2.997740E+00	3.398350E+00
2.016780E+00	1.320760E+00	3.273260E+00
2.115110E+00	1.303000E+00	3.293280E+00
2.090000E+00	1.293730E+00	3.362510E+00
2.192340E+00	1.276200E+00	3.381510E+00
1.817820E+00	3.077290E+00	3.434110E+00
1.862560E+00	3.133060E+00	3.464570E+00
1.856560E+00	3.116520E+00	3.392090E+00
2.294110E+00	1.261190E+00	3.353670E+00
2.358110E+00	1.244430E+00	3.374840E+00
1.901250E+00	3.166080E+00	3.419870E+00
2.432450E+00	1.230310E+00	3.413480E+00
1.967050E+00	3.230560E+00	3.437090E+00
2.541640E+00	1.220920E+00	3.385590E+00
2.029540E+00	3.292090E+00	3.447440E+00
2.074730E+00	3.335770E+00	3.480110E+00
2.069660E+00	3.318320E+00	3.404550E+00
2.637390E+00	1.216260E+00	3.353490E+00
2.749410E+00	1.182700E+00	3.411060E+00
2.128390E+00	3.366640E+00	3.448480E+00
2.847870E+00	1.177410E+00	3.391560E+00
2.812600E+00	1.157710E+00	3.436600E+00
2.859700E+00	1.143110E+00	3.451430E+00
2.206450E+00	3.409070E+00	3.446820E+00
2.953100E+00	1.164110E+00	3.416460E+00
2.285420E+00	3.439700E+00	3.448260E+00
3.079140E+00	1.189350E+00	3.410040E+00
3.042950E+00	1.144560E+00	3.465440E+00
3.108670E+00	1.159160E+00	3.472130E+00
2.371110E+00	3.462500E+00	3.455080E+00
3.140620E+00	1.210050E+00	3.408230E+00
3.143360E+00	1.188360E+00	3.445930E+00
2.461340E+00	3.480800E+00	3.457320E+00
3.240140E+00	1.271560E+00	3.410190E+00
3.190110E+00	1.222410E+00	3.435250E+00
2.556710E+00	3.490180E+00	3.455750E+00
3.339440E+00	1.323290E+00	3.446060E+00
2.660190E+00	3.496250E+00	3.454360E+00
3.460390E+00	1.429840E+00	3.429510E+00
2.736320E+00	3.504030E+00	3.500000E+00
2.733780E+00	3.493550E+00	3.444340E+00
3.521520E+00	1.500470E+00	3.406780E+00
3.532120E+00	1.478670E+00	3.455870E+00
2.770160E+00	3.497490E+00	3.492090E+00
2.816320E+00	3.470920E+00	3.477200E+00
3.635100E+00	1.614010E+00	3.453360E+00
3.572190E+00	1.528520E+00	3.451970E+00
2.907070E+00	3.433290E+00	3.442370E+00
2.978540E+00	3.407360E+00	3.501320E+00
3.740550E+00	2.002440E+00	3.381090E+00
3.728040E+00	1.924830E+00	3.398340E+00
3.712800E+00	1.828530E+00	3.419140E+00
3.691140E+00	1.723430E+00	3.445500E+00
3.730470E+00	1.777680E+00	3.480420E+00
3.039890E+00	3.374610E+00	3.476600E+00
3.102630E+00	3.339820E+00	3.462560E+00
3.140640E+00	3.320670E+00	3.400440E+00
3.177650E+00	3.305230E+00	3.492090E+00
3.806850E+00	2.260350E+00	3.408070E+00
3.791860E+00	2.177640E+00	3.432180E+00
3.770020E+00	2.087690E+00	3.408260E+00
3.764680E+00	1.975920E+00	3.457350E+00
3.750810E+00	1.877220E+00	3.476100E+00
3.741150E+00	1.818870E+00	3.479180E+00
3.261080E+00	3.280970E+00	3.469720E+00
3.332520E+00	3.267810E+00	3.502830E+00
3.829750E+00	2.477460E+00	3.401650E+00
3.830070E+00	2.403580E+00	3.472820E+00
3.822400E+00	2.343830E+00	3.422290E+00
3.405860E+00	3.251580E+00	3.449300E+00
3.489190E+00	3.236610E+00	3.494370E+00
3.787530E+00	2.846360E+00	3.411230E+00
3.799670E+00	2.777610E+00	3.491020E+00
3.809750E+00	2.698790E+00	3.461120E+00
3.823380E+00	2.623780E+00	3.435240E+00
3.830820E+00	2.550380E+00	3.419230E+00
3.554730E+00	3.212470E+00	3.460410E+00
3.644100E+00	3.165270E+00	3.483540E+00
3.708110E+00	3.079970E+00	3.452020E+00
3.747230E+00	2.997330E+00	3.441020E+00
3.770340E+00	2.922440E+00	3.431620E+00
1.406440E+00	2.350210E+00	3.496660E+00
1.457730E+00	2.419140E+00	3.512410E+00
1.418430E+00	2.353000E+00	3.461000E+00
1.398260E+00	2.300910E+00	3.396200E+00
1.373650E+00	2.285270E+00	3.465980E+00
1.317300E+00	2.167700E+00	3.390580E+00
1.270770E+00	2.046160E+00	3.319280E+00
1.253640E+00	2.043610E+00	3.395100E+00
1.232700E+00	1.922460E+00	3.290010E+00
1.222420E+00	1.947760E+00	3.368320E+00
1.209230E+00	1.811300E+00	3.276630E+00
1.193540E+00	1.838630E+00	3.352420E+00
1.202380E+00	1.715090E+00	3.272290E+00
1.178390E+00	1.719750E+00	3.363920E+00
1.205810E+00	1.662220E+00	3.279380E+00
1.193490E+00	1.659710E+00	3.328280E+00
1.209850E+00	1.614210E+00	3.315840E+00
1.465680E+00	2.407940E+00	3.438490E+00
1.516080E+00	2.488240E+00	3.484350E+00
1.249010E+00	1.552230E+00	3.284530E+00
1.293350E+00	1.518340E+00	3.239600E+00
1.284600E+00	1.496100E+00	3.294690E+00
1.323250E+00	1.467820E+00	3.281450E+00
1.564760E+00	2.561280E+00	3.487430E+00
1.607320E+00	2.646890E+00	3.524160E+00
1.602070E+00	2.619380E+00	3.439310E+00
1.533500E+00	2.499680E+00	3.412410E+00
1.388540E+00	1.433950E+00	3.251440E+00
1.466920E+00	1.365490E+00	3.331110E+00
1.547670E+00	1.349600E+00	3.298970E+00
1.539580E+00	1.333740E+00	3.355020E+00
1.604720E+00	1.322670E+00	3.355880E+00
1.678290E+00	2.835830E+00	3.587120E+00
1.701860E+00	2.899060E+00	3.579830E+00
1.691650E+00	2.846860E+00	3.504030E+00
1.648140E+00	2.723830E+00	3.472780E+00
1.652150E+00	2.751450E+00	3.558380E+00
1.786430E+00	1.323670E+00	3.330620E+00
1.717730E+00	1.316580E+00	3.360850E+00
1.796400E+00	1.306690E+00	3.390690E+00
1.724230E+00	2.960200E+00	3.624840E+00
1.763080E+00	3.022780E+00	3.598960E+00
1.731590E+00	2.950310E+00	3.545130E+00
1.866660E+00	1.307760E+00	3.377940E+00
1.778030E+00	3.026750E+00	3.507310E+00
1.801620E+00	3.078690E+00	3.583620E+00
2.006250E+00	1.292080E+00	3.412670E+00
2.120040E+00	1.273090E+00	3.442060E+00
2.207790E+00	1.249420E+00	3.504300E+00
1.834540E+00	3.108270E+00	3.527330E+00
2.303620E+00	1.241140E+00	3.467860E+00
2.355060E+00	1.239010E+00	3.416370E+00
1.903750E+00	3.182810E+00	3.545850E+00
2.388660E+00	1.225290E+00	3.478130E+00
2.465890E+00	1.203860E+00	3.534780E+00
1.969650E+00	3.250830E+00	3.561300E+00
2.008530E+00	3.297400E+00	3.578970E+00
2.003750E+00	3.277450E+00	3.512660E+00
2.545790E+00	1.192250E+00	3.498360E+00
2.044170E+00	3.320720E+00	3.536030E+00
2.638710E+00	1.182530E+00	3.461210E+00
2.722380E+00	1.142920E+00	3.528620E+00
2.111360E+00	3.380290E+00	3.570870E+00
2.803480E+00	1.134350E+00	3.491060E+00
2.894130E+00	1.099450E+00	3.529260E+00
2.193570E+00	3.418140E+00	3.540310E+00
2.989040E+00	1.109930E+00	3.509950E+00
2.956780E+00	1.081070E+00	3.552730E+00
3.012050E+00	1.076910E+00	3.582530E+00
2.277380E+00	3.451610E+00	3.543060E+00
3.085790E+00	1.118790E+00	3.539670E+00
2.367660E+00	3.472430E+00	3.554300E+00
3.188740E+00	1.180130E+00	3.518940E+00
2.460610E+00	3.492870E+00	3.562020E+00
3.272240E+00	1.250530E+00	3.485580E+00
3.285670E+00	1.228380E+00	3.564800E+00
2.551670E+00	3.503580E+00	3.563880E+00
3.325490E+00	1.280660E+00	3.496620E+00
3.321690E+00	1.263590E+00	3.530860E+00
2.641140E+00	3.505730E+00	3.561570E+00
3.442610E+00	1.358050E+00	3.562710E+00
3.358650E+00	1.296260E+00	3.524100E+00
2.721860E+00	3.509680E+00	3.561220E+00
3.556390E+00	1.469790E+00	3.531430E+00
2.781600E+00	3.498470E+00	3.546870E+00
2.845390E+00	3.480160E+00	3.602540E+00
3.614000E+00	1.536730E+00	3.515650E+00
3.620230E+00	1.516390E+00	3.561570E+00
2.928610E+00	3.432490E+00	3.567750E+00
2.985600E+00	3.406150E+00	3.555410E+00
3.730300E+00	1.729540E+00	3.515730E+00
3.702510E+00	1.659910E+00	3.531340E+00
3.661910E+00	1.572070E+00	3.570370E+00
3.020980E+00	3.386110E+00	3.541880E+00
3.086790E+00	3.349780E+00	3.561650E+00
3.177200E+00	3.313080E+00	3.595820E+00
3.810100E+00	2.211840E+00	3.488860E+00
3.803110E+00	2.135030E+00	3.499010E+00
3.801700E+00	2.036970E+00	3.522310E+00
3.793740E+00	1.919810E+00	3.563820E+00
3.815340E+00	1.992670E+00	3.574360E+00
3.759210E+00	1.794290E+00	3.547490E+00
3.742080E+00	1.704470E+00	3.573220E+00
3.255380E+00	3.285920E+00	3.550570E+00
3.334330E+00	3.279480E+00	3.588330E+00
3.835170E+00	2.489820E+00	3.518230E+00
3.838200E+00	2.398550E+00	3.588930E+00
3.831140E+00	2.293270E+00	3.533410E+00
3.824550E+00	2.180810E+00	3.565850E+00
3.823400E+00	2.095590E+00	3.574580E+00
3.823960E+00	2.032380E+00	3.585710E+00
3.414200E+00	3.256300E+00	3.542340E+00
3.492360E+00	3.248140E+00	3.577780E+00
3.787850E+00	2.866050E+00	3.528740E+00
3.801220E+00	2.783770E+00	3.599430E+00
3.812410E+00	2.707220E+00	3.565990E+00
3.829940E+00	2.624240E+00	3.544370E+00
3.834910E+00	2.566470E+00	3.499730E+00
3.576650E+00	3.220950E+00	3.554140E+00
3.659810E+00	3.186670E+00	3.578520E+00
3.690020E+00	3.151990E+00	3.546310E+00
3.720510E+00	3.104050E+00	3.544090E+00
3.754190E+00	3.015420E+00	3.566670E+00
3.747810E+00	3.072810E+00	3.586410E+00
3.768060E+00	2.944990E+00	3.511230E+00
3.709810E+00	3.145990E+00	3.593840E+00
3.738310E+00	3.104870E+00	3.599180E+00
1.401090E+00	2.415130E+00	3.667730E+00
1.439040E+00	2.463250E+00	3.652850E+00
1.406810E+00	2.409310E+00	3.619760E+00
1.388280E+00	2.340120E+00	3.552690E+00
1.366810E+00	2.345610E+00	3.638110E+00
1.321280E+00	2.207150E+00	3.503700E+00
1.323600E+00	2.244450E+00	3.595790E+00
1.262280E+00	2.087460E+00	3.466840E+00
1.269410E+00	2.128310E+00	3.555630E+00
1.216820E+00	1.974250E+00	3.444540E+00
1.219620E+00	2.011510E+00	3.524690E+00
1.183300E+00	1.867000E+00	3.427480E+00
1.180880E+00	1.900250E+00	3.505530E+00
1.163830E+00	1.771840E+00	3.417280E+00
1.150410E+00	1.783920E+00	3.507160E+00
1.160290E+00	1.718480E+00	3.420780E+00
1.151240E+00	1.721070E+00	3.464210E+00
1.158400E+00	1.670090E+00	3.453180E+00
1.456970E+00	2.456690E+00	3.593890E+00
1.507150E+00	2.548130E+00	3.667870E+00
1.183260E+00	1.596790E+00	3.425990E+00
1.213860E+00	1.558800E+00	3.372740E+00
1.207240E+00	1.537980E+00	3.429550E+00
1.233880E+00	1.504300E+00	3.410840E+00
1.540260E+00	2.551540E+00	3.565320E+00
1.565020E+00	2.620360E+00	3.637920E+00
1.287730E+00	1.459720E+00	3.373000E+00
1.368190E+00	1.401770E+00	3.366330E+00
1.328540E+00	1.388440E+00	3.476850E+00
1.417210E+00	1.361850E+00	3.399280E+00
1.389900E+00	1.358660E+00	3.446550E+00
1.452010E+00	1.330580E+00	3.449290E+00
1.590290E+00	2.665840E+00	3.652180E+00
1.612240E+00	2.708760E+00	3.668950E+00
1.605940E+00	2.676760E+00	3.608180E+00
1.546080E+00	1.307590E+00	3.432890E+00
1.665620E+00	1.287050E+00	3.452590E+00
1.613080E+00	1.257900E+00	3.546310E+00
1.714160E+00	1.253150E+00	3.538120E+00
1.690680E+00	2.888720E+00	3.651040E+00
1.652390E+00	2.785840E+00	3.652900E+00
1.807680E+00	1.274850E+00	3.479460E+00
1.754370E+00	3.022730E+00	3.682600E+00
1.719940E+00	2.955830E+00	3.710750E+00
1.920370E+00	1.279950E+00	3.465370E+00
1.927220E+00	1.257030E+00	3.534370E+00
1.994760E+00	1.263180E+00	3.512970E+00
1.795090E+00	3.084780E+00	3.664020E+00
2.105690E+00	1.250710E+00	3.541540E+00
2.220890E+00	1.225980E+00	3.605050E+00
1.843060E+00	3.138720E+00	3.627230E+00
2.302700E+00	1.221690E+00	3.582840E+00
1.897250E+00	3.209150E+00	3.685890E+00
1.944800E+00	3.260790E+00	3.694820E+00
1.939550E+00	3.239730E+00	3.629590E+00
2.388600E+00	1.213280E+00	3.561790E+00
2.476940E+00	1.181700E+00	3.640680E+00
1.985590E+00	3.294560E+00	3.655230E+00
2.555550E+00	1.167200E+00	3.608550E+00
2.044020E+00	3.345610E+00	3.629240E+00
2.635830E+00	1.152930E+00	3.571030E+00
2.716600E+00	1.109660E+00	3.635350E+00
2.101100E+00	3.408120E+00	3.688170E+00
2.167920E+00	3.451190E+00	3.691560E+00
2.136860E+00	3.421900E+00	3.638800E+00
2.797680E+00	1.098130E+00	3.586620E+00
2.870030E+00	1.054620E+00	3.641580E+00
2.181650E+00	3.438570E+00	3.621600E+00
2.233210E+00	3.480140E+00	3.685950E+00
2.945390E+00	1.058480E+00	3.609100E+00
3.015520E+00	1.042380E+00	3.669550E+00
2.260290E+00	3.472180E+00	3.626590E+00
2.275930E+00	3.496430E+00	3.682990E+00
3.091780E+00	1.078120E+00	3.640250E+00
2.311900E+00	3.504800E+00	3.686080E+00
2.356140E+00	3.498710E+00	3.652560E+00
3.172340E+00	1.130930E+00	3.617090E+00
2.458150E+00	3.516170E+00	3.663110E+00
3.244300E+00	1.183610E+00	3.610270E+00
2.552760E+00	3.526940E+00	3.666250E+00
3.323220E+00	1.230490E+00	3.663550E+00
3.357790E+00	1.276870E+00	3.584890E+00
3.414600E+00	1.305720E+00	3.666370E+00
2.637210E+00	3.530060E+00	3.660060E+00
3.491190E+00	1.369230E+00	3.674440E+00
2.713600E+00	3.529130E+00	3.652680E+00
3.554160E+00	1.431750E+00	3.642020E+00
2.783930E+00	3.514490E+00	3.638220E+00
2.849350E+00	3.505850E+00	3.702820E+00
3.623380E+00	1.503180E+00	3.618000E+00
2.905610E+00	3.470440E+00	3.662220E+00
2.982540E+00	3.435850E+00	3.674190E+00
3.009120E+00	3.397890E+00	3.594820E+00
3.051630E+00	3.386070E+00	3.642630E+00
3.722620E+00	1.637420E+00	3.621100E+00
3.683860E+00	1.561070E+00	3.671870E+00
3.120400E+00	3.354350E+00	3.650590E+00
3.178310E+00	3.331150E+00	3.654320E+00
3.828720E+00	1.974400E+00	3.634780E+00
3.819490E+00	1.891170E+00	3.658970E+00
3.794800E+00	1.812540E+00	3.648780E+00
3.764150E+00	1.715650E+00	3.643270E+00
3.250590E+00	3.311350E+00	3.640500E+00
3.330190E+00	3.299550E+00	3.647120E+00
3.837650E+00	2.489110E+00	3.659600E+00
3.838710E+00	2.549130E+00	3.571560E+00
3.835260E+00	2.579740E+00	3.628240E+00
3.842590E+00	2.389480E+00	3.686160E+00
3.843740E+00	2.310870E+00	3.660870E+00
3.841040E+00	2.212430E+00	3.649990E+00
3.839330E+00	2.116200E+00	3.647960E+00
3.835660E+00	2.048650E+00	3.632340E+00
3.418000E+00	3.280120E+00	3.639690E+00
3.555050E+00	3.254290E+00	3.659660E+00
3.786110E+00	2.867860E+00	3.667610E+00
3.775190E+00	2.928080E+00	3.583920E+00
3.770100E+00	2.953720E+00	3.647620E+00
3.798310E+00	2.778280E+00	3.686620E+00
3.808860E+00	2.717160E+00	3.657800E+00
3.824230E+00	2.647360E+00	3.638460E+00
3.615710E+00	3.244520E+00	3.664880E+00
3.625300E+00	3.227110E+00	3.632770E+00
3.747560E+00	3.077940E+00	3.647850E+00
3.759000E+00	3.013820E+00	3.689770E+00
3.641800E+00	3.232100E+00	3.667350E+00
3.682070E+00	3.193050E+00	3.671520E+00
3.727830E+00	3.131140E+00	3.639620E+00
1.313830E+00	2.253420E+00	3.735030E+00
1.340900E+00	2.302270E+00	3.744900E+00
1.325370E+00	2.269170E+00	3.683770E+00
1.277740E+00	2.163820E+00	3.641630E+00
1.287380E+00	2.191130E+00	3.718700E+00
1.228380E+00	2.051030E+00	3.608760E+00
1.241270E+00	2.086980E+00	3.690530E+00
1.185850E+00	1.938030E+00	3.587050E+00
1.196980E+00	1.976490E+00	3.668710E+00
1.155480E+00	1.841500E+00	3.572230E+00
1.157260E+00	1.856630E+00	3.671450E+00
1.142430E+00	1.785530E+00	3.570350E+00
1.142300E+00	1.788170E+00	3.623040E+00
1.139200E+00	1.734550E+00	3.601570E+00
1.440910E+00	2.461770E+00	3.725330E+00
1.374520E+00	2.364890E+00	3.710070E+00
1.145520E+00	1.678230E+00	3.545000E+00
1.159390E+00	1.613820E+00	3.522060E+00
1.155790E+00	1.594370E+00	3.630260E+00
1.179600E+00	1.547800E+00	3.569770E+00
1.508680E+00	2.556350E+00	3.756040E+00
1.552860E+00	2.620630E+00	3.762030E+00
1.534440E+00	2.596870E+00	3.719330E+00
1.210760E+00	1.502610E+00	3.509280E+00
1.263400E+00	1.437430E+00	3.499260E+00
1.246880E+00	1.437690E+00	3.610730E+00
1.300040E+00	1.397850E+00	3.535510E+00
1.286920E+00	1.401000E+00	3.583680E+00
1.330260E+00	1.364680E+00	3.579980E+00
1.575390E+00	2.651980E+00	3.703970E+00
1.598710E+00	2.689320E+00	3.799230E+00
1.403380E+00	1.326920E+00	3.541860E+00
1.509060E+00	1.281570E+00	3.546640E+00
1.464990E+00	1.269680E+00	3.647600E+00
1.565690E+00	1.250230E+00	3.588750E+00
1.539220E+00	1.244700E+00	3.630840E+00
1.604000E+00	1.224820E+00	3.640850E+00
1.637270E+00	2.758540E+00	3.804080E+00
1.657160E+00	2.796370E+00	3.788820E+00
1.634010E+00	2.752210E+00	3.738960E+00
1.788020E+00	1.234600E+00	3.583300E+00
1.707890E+00	1.218090E+00	3.634310E+00
1.828580E+00	1.202920E+00	3.669700E+00
1.686680E+00	2.865200E+00	3.767880E+00
1.895500E+00	1.229700E+00	3.602870E+00
1.979850E+00	1.207800E+00	3.663440E+00
1.921180E+00	1.197550E+00	3.685190E+00
2.002840E+00	1.185840E+00	3.732180E+00
1.756230E+00	3.015200E+00	3.769760E+00
1.725750E+00	2.955960E+00	3.784860E+00
2.021140E+00	1.232300E+00	3.607660E+00
2.061130E+00	1.199740E+00	3.696020E+00
1.787560E+00	3.072640E+00	3.745030E+00
2.173300E+00	1.201170E+00	3.697320E+00
1.841160E+00	3.148370E+00	3.758710E+00
2.296810E+00	1.195850E+00	3.689940E+00
1.935460E+00	3.257110E+00	3.762590E+00
1.894010E+00	3.214610E+00	3.779190E+00
2.392190E+00	1.190730E+00	3.667450E+00
2.481680E+00	1.154430E+00	3.747150E+00
1.974010E+00	3.297220E+00	3.737470E+00
2.561350E+00	1.137750E+00	3.715040E+00
2.032250E+00	3.359640E+00	3.753430E+00
2.638420E+00	1.122250E+00	3.678320E+00
2.717510E+00	1.074210E+00	3.741880E+00
2.152230E+00	3.451560E+00	3.773530E+00
2.094150E+00	3.417840E+00	3.781580E+00
2.792150E+00	1.060010E+00	3.691800E+00
2.865240E+00	1.013760E+00	3.743170E+00
2.223400E+00	3.486110E+00	3.766640E+00
2.940000E+00	1.021430E+00	3.701780E+00
3.017070E+00	1.004840E+00	3.765380E+00
2.302200E+00	3.512700E+00	3.752870E+00
3.094980E+00	1.038390E+00	3.737090E+00
2.369930E+00	3.531120E+00	3.788550E+00
2.366610E+00	3.522490E+00	3.736370E+00
3.172500E+00	1.093690E+00	3.713640E+00
2.402950E+00	3.534590E+00	3.781420E+00
2.451630E+00	3.533850E+00	3.774440E+00
3.247220E+00	1.159450E+00	3.693490E+00
2.552470E+00	3.540760E+00	3.767580E+00
3.394730E+00	1.270990E+00	3.758480E+00
3.319170E+00	1.199100E+00	3.770560E+00
2.647430E+00	3.544020E+00	3.765160E+00
3.478600E+00	1.348530E+00	3.755430E+00
2.704020E+00	3.543460E+00	3.728690E+00
3.558390E+00	1.421170E+00	3.740270E+00
2.777350E+00	3.536130E+00	3.745900E+00
2.857120E+00	3.523470E+00	3.801880E+00
3.628290E+00	1.489390E+00	3.710520E+00
2.921490E+00	3.486690E+00	3.746930E+00
3.006240E+00	3.463610E+00	3.771180E+00
3.067890E+00	3.405670E+00	3.708730E+00
3.739060E+00	1.633900E+00	3.718520E+00
3.689280E+00	1.553920E+00	3.767060E+00
3.095980E+00	3.432120E+00	3.777360E+00
3.154680E+00	3.410430E+00	3.775470E+00
3.172120E+00	3.368470E+00	3.715050E+00
3.839770E+00	1.920020E+00	3.714360E+00
3.823620E+00	1.830310E+00	3.738260E+00
3.846550E+00	1.884390E+00	3.771850E+00
3.786840E+00	1.726850E+00	3.738650E+00
3.221250E+00	3.394840E+00	3.778350E+00
3.305770E+00	3.380070E+00	3.792680E+00
3.317150E+00	3.335130E+00	3.717180E+00
3.832790E+00	2.590960E+00	3.723420E+00
3.841170E+00	2.501210E+00	3.792130E+00
3.847900E+00	2.412150E+00	3.767430E+00
3.854800E+00	2.322550E+00	3.759270E+00
3.855260E+00	2.228710E+00	3.749070E+00
3.855540E+00	2.128220E+00	3.741540E+00
3.851040E+00	2.010160E+00	3.725410E+00
3.852480E+00	1.931220E+00	3.761650E+00
3.383240E+00	3.345760E+00	3.784560E+00
3.457940E+00	3.329850E+00	3.830800E+00
3.468570E+00	3.297060E+00	3.744690E+00
3.770450E+00	2.948940E+00	3.737850E+00
3.781890E+00	2.883180E+00	3.802250E+00
3.794010E+00	2.803380E+00	3.764720E+00
3.805630E+00	2.723900E+00	3.750040E+00
3.818590E+00	2.666550E+00	3.708740E+00
3.535070E+00	3.288360E+00	3.820530E+00
3.604030E+00	3.246590E+00	3.768780E+00
3.629780E+00	3.238040E+00	3.694760E+00
3.659670E+00	3.221920E+00	3.729000E+00
3.740730E+00	3.086280E+00	3.770510E+00
3.726470E+00	3.132670E+00	3.695320E+00
3.704620E+00	3.168990E+00	3.750110E+00
3.759460E+00	3.008490E+00	3.777510E+00
3.685440E+00	3.201600E+00	3.732030E+00
1.309950E+00	2.253170E+00	3.869000E+00
1.339930E+00	2.311420E+00	3.856310E+00
1.313640E+00	2.246610E+00	3.793300E+00
1.259500E+00	2.128650E+00	3.770650E+00
1.279250E+00	2.176670E+00	3.850760E+00
1.213520E+00	2.020680E+00	3.748050E+00
1.238860E+00	2.075880E+00	3.834500E+00
1.174950E+00	1.922800E+00	3.733950E+00
1.198380E+00	1.973120E+00	3.816220E+00
1.153220E+00	1.864330E+00	3.736450E+00
1.165310E+00	1.884360E+00	3.802170E+00
1.145580E+00	1.815600E+00	3.769910E+00
1.373250E+00	2.374910E+00	3.890450E+00
1.415930E+00	2.439410E+00	3.874640E+00
1.384610E+00	2.373440E+00	3.802830E+00
1.137620E+00	1.730030E+00	3.727090E+00
1.141570E+00	1.655950E+00	3.664580E+00
1.138990E+00	1.657060E+00	3.739350E+00
1.147070E+00	1.605620E+00	3.688730E+00
1.145130E+00	1.614690E+00	3.743550E+00
1.156190E+00	1.568590E+00	3.728610E+00
1.458820E+00	2.500050E+00	3.912240E+00
1.502280E+00	2.560090E+00	3.900620E+00
1.467930E+00	2.498760E+00	3.829590E+00
1.209620E+00	1.484730E+00	3.626800E+00
1.184760E+00	1.510420E+00	3.710990E+00
1.228980E+00	1.452390E+00	3.660590E+00
1.217650E+00	1.461700E+00	3.698950E+00
1.245610E+00	1.424610E+00	3.704200E+00
1.541760E+00	2.607560E+00	3.844100E+00
1.301360E+00	1.365840E+00	3.689160E+00
1.377460E+00	1.312340E+00	3.653740E+00
1.351920E+00	1.316410E+00	3.710920E+00
1.421490E+00	1.276860E+00	3.690500E+00
1.392490E+00	1.284540E+00	3.730620E+00
1.452550E+00	1.248200E+00	3.738070E+00
1.594750E+00	2.701090E+00	3.899890E+00
1.631430E+00	2.768630E+00	3.906030E+00
1.625130E+00	2.745690E+00	3.850780E+00
1.550790E+00	1.206380E+00	3.740100E+00
1.651010E+00	1.188580E+00	3.718910E+00
1.626430E+00	1.174810E+00	3.774970E+00
1.682930E+00	1.165290E+00	3.793410E+00
1.658570E+00	2.808510E+00	3.854520E+00
1.764760E+00	1.175540E+00	3.755800E+00
1.694290E+00	2.899390E+00	3.897870E+00
1.725290E+00	2.967850E+00	3.895780E+00
1.716300E+00	2.938380E+00	3.837800E+00
1.911780E+00	1.175380E+00	3.769620E+00
2.030640E+00	1.168890E+00	3.810650E+00
1.746540E+00	2.998310E+00	3.845860E+00
2.126570E+00	1.175960E+00	3.781080E+00
1.795470E+00	3.085270E+00	3.858200E+00
2.186170E+00	1.178150E+00	3.761750E+00
2.210510E+00	1.169430E+00	3.796630E+00
1.847720E+00	3.171380E+00	3.876700E+00
1.885120E+00	3.225310E+00	3.897150E+00
1.877120E+00	3.202830E+00	3.833150E+00
2.280720E+00	1.167170E+00	3.802410E+00
2.217450E+00	1.177140E+00	3.766200E+00
1.922850E+00	3.257530E+00	3.852770E+00
2.392140E+00	1.163270E+00	3.777620E+00
2.488870E+00	1.128280E+00	3.856070E+00
1.977910E+00	3.311590E+00	3.819350E+00
2.566830E+00	1.109710E+00	3.823580E+00
2.030770E+00	3.382310E+00	3.886530E+00
2.085870E+00	3.433740E+00	3.906610E+00
2.071570E+00	3.410190E+00	3.837110E+00
2.642890E+00	1.090400E+00	3.786160E+00
2.724950E+00	1.042370E+00	3.853160E+00
2.133270E+00	3.455530E+00	3.868290E+00
2.795940E+00	1.021870E+00	3.801330E+00
2.868570E+00	9.858600E-01	3.837080E+00
2.210560E+00	3.492700E+00	3.860340E+00
2.939200E+00	9.867610E-01	3.800010E+00
3.018490E+00	9.746620E-01	3.864820E+00
2.284720E+00	3.520750E+00	3.851650E+00
3.099150E+00	1.004280E+00	3.835760E+00
2.356670E+00	3.536250E+00	3.848000E+00
3.177560E+00	1.060190E+00	3.812360E+00
2.416010E+00	3.541950E+00	3.834800E+00
2.484850E+00	3.555540E+00	3.894950E+00
3.249910E+00	1.129990E+00	3.790510E+00
2.554720E+00	3.553870E+00	3.866650E+00
3.388470E+00	1.247000E+00	3.855010E+00
3.321750E+00	1.174880E+00	3.867010E+00
2.633230E+00	3.554770E+00	3.856140E+00
3.463690E+00	1.327320E+00	3.845270E+00
2.703060E+00	3.557810E+00	3.850210E+00
2.727720E+00	3.550390E+00	3.797200E+00
2.792110E+00	3.559170E+00	3.872710E+00
3.557150E+00	1.421080E+00	3.844930E+00
2.870890E+00	3.546880E+00	3.871290E+00
3.630710E+00	1.488420E+00	3.798790E+00
2.940810E+00	3.522090E+00	3.848590E+00
3.056270E+00	3.500720E+00	3.854940E+00
3.749450E+00	1.632530E+00	3.846810E+00
3.683860E+00	1.544730E+00	3.827420E+00
3.121640E+00	3.504070E+00	3.879350E+00
3.150070E+00	3.451670E+00	3.828090E+00
3.842400E+00	1.833410E+00	3.808870E+00
3.817210E+00	1.748730E+00	3.823180E+00
3.807480E+00	1.698600E+00	3.866790E+00
3.183070E+00	3.493400E+00	3.890620E+00
3.254860E+00	3.477540E+00	3.905320E+00
3.252910E+00	3.433520E+00	3.845870E+00
3.832210E+00	2.595100E+00	3.862450E+00
3.821810E+00	2.654380E+00	3.776340E+00
3.808980E+00	2.694640E+00	3.840900E+00
3.842380E+00	2.495870E+00	3.884380E+00
3.852670E+00	2.422890E+00	3.863590E+00
3.864680E+00	2.335390E+00	3.852330E+00
3.869660E+00	2.240960E+00	3.844220E+00
3.872430E+00	2.145910E+00	3.836300E+00
3.874900E+00	2.040000E+00	3.835970E+00
3.863240E+00	1.910470E+00	3.835770E+00
3.847010E+00	1.799540E+00	3.870750E+00
3.829600E+00	1.735040E+00	3.879390E+00
3.313160E+00	3.442650E+00	3.895880E+00
3.364700E+00	3.388500E+00	3.851950E+00
3.454820E+00	3.363020E+00	3.906390E+00
3.763320E+00	2.968410E+00	3.854590E+00
3.769030E+00	2.896230E+00	3.931660E+00
3.784320E+00	2.815040E+00	3.869580E+00
3.796380E+00	2.756580E+00	3.822240E+00
3.531190E+00	3.311250E+00	3.894320E+00
3.605720E+00	3.259020E+00	3.875290E+00
3.686100E+00	3.182010E+00	3.856540E+00
3.673000E+00	3.207060E+00	3.768990E+00
3.735750E+00	3.088780E+00	3.906230E+00
3.752660E+00	3.033760E+00	3.843400E+00
1.343670E+00	2.304950E+00	3.928470E+00
1.305530E+00	2.222170E+00	3.919030E+00
1.279240E+00	2.140280E+00	3.925360E+00
1.238400E+00	2.035310E+00	3.912320E+00
1.201000E+00	1.935040E+00	3.897670E+00
1.171650E+00	1.830910E+00	3.900140E+00
1.143720E+00	1.766970E+00	3.823390E+00
1.155070E+00	1.762250E+00	3.886690E+00
1.149220E+00	1.719260E+00	3.860160E+00
1.416730E+00	2.431480E+00	3.946020E+00
1.375260E+00	2.370530E+00	3.940600E+00
1.152240E+00	1.647650E+00	3.839140E+00
1.162800E+00	1.578400E+00	3.820060E+00
1.174960E+00	1.535300E+00	3.796970E+00
1.186540E+00	1.540620E+00	3.873260E+00
1.209500E+00	1.495010E+00	3.861540E+00
1.500520E+00	2.548780E+00	3.957460E+00
1.471070E+00	2.497740E+00	3.976270E+00
1.232010E+00	1.443530E+00	3.792520E+00
1.267580E+00	1.396650E+00	3.772020E+00
1.275170E+00	1.400920E+00	3.852930E+00
1.307120E+00	1.357400E+00	3.819260E+00
1.555570E+00	2.625370E+00	3.968070E+00
1.349650E+00	1.311720E+00	3.776770E+00
1.417250E+00	1.257830E+00	3.824640E+00
1.485790E+00	1.215670E+00	3.810710E+00
1.481240E+00	1.208650E+00	3.905720E+00
1.548870E+00	1.182230E+00	3.863280E+00
1.623830E+00	2.751470E+00	3.959010E+00
1.601190E+00	2.703490E+00	3.979930E+00
1.640660E+00	1.162200E+00	3.864110E+00
1.760800E+00	1.151990E+00	3.874870E+00
1.664790E+00	2.825920E+00	3.973850E+00
1.865590E+00	1.155310E+00	3.858460E+00
1.852550E+00	1.142600E+00	3.930870E+00
1.930350E+00	1.144550E+00	3.942080E+00
1.725920E+00	2.964590E+00	3.968020E+00
1.700210E+00	2.906030E+00	3.989360E+00
2.000210E+00	1.155600E+00	3.892570E+00
1.756840E+00	3.026260E+00	3.932130E+00
2.123390E+00	1.155320E+00	3.887190E+00
1.803770E+00	3.101270E+00	3.995570E+00
1.843550E+00	3.168270E+00	4.013450E+00
1.828360E+00	3.149930E+00	3.942270E+00
2.219660E+00	1.156690E+00	3.865420E+00
1.872180E+00	3.213640E+00	3.971420E+00
2.308360E+00	1.139540E+00	3.917670E+00
1.921790E+00	3.273580E+00	3.952310E+00
2.405640E+00	1.131950E+00	3.903790E+00
2.502130E+00	1.102090E+00	3.951130E+00
1.971740E+00	3.326330E+00	3.921160E+00
2.569110E+00	1.082690E+00	3.935580E+00
2.078220E+00	3.435100E+00	3.982200E+00
2.022390E+00	3.387130E+00	3.996520E+00
2.651970E+00	1.059050E+00	3.904640E+00
2.727230E+00	1.019390E+00	3.938070E+00
2.138100E+00	3.472380E+00	3.972380E+00
2.815060E+00	9.771100E-01	3.947430E+00
2.205970E+00	3.504340E+00	3.960160E+00
2.932910E+00	9.605710E-01	3.906370E+00
2.276310E+00	3.532190E+00	3.947350E+00
2.346380E+00	3.548350E+00	3.937930E+00
3.184590E+00	1.029500E+00	3.916020E+00
3.098500E+00	9.709330E-01	3.932720E+00
2.418170E+00	3.555490E+00	3.924930E+00
2.488280E+00	3.562220E+00	3.996350E+00
3.259570E+00	1.105430E+00	3.889420E+00
2.565560E+00	3.564280E+00	3.970150E+00
3.385140E+00	1.213700E+00	3.956320E+00
3.323100E+00	1.149010E+00	3.943760E+00
2.622130E+00	3.565170E+00	3.927300E+00
3.455300E+00	1.304960E+00	3.938560E+00
2.700030E+00	3.572210E+00	3.940600E+00
2.795650E+00	3.589410E+00	4.001200E+00
3.518330E+00	1.380960E+00	3.920790E+00
2.904640E+00	3.580840E+00	3.952610E+00
3.595450E+00	1.467750E+00	3.963680E+00
[truncated: 10,719 more rows]
