# Supplementary material for: A New MRI-Based Model of Heart Function with Coupled Hemodynamics and Application to Normal and Diseased Canine Left Ventricles
Source: Front Bioeng Biotechnol. 2015 Sep 23;3:140. doi: 10.3389/fbioe.2015.00140 (PMC4585083; doi:10.3389/fbioe.2015.00140)
Supplement: Supplementary file 2 [file Data_Sheet_2.ZIP › Case1_Normal_SR_Diastole/nodes/case1_diastole_time_0.0300.csv]

3.217810E+00	2.168320E+00	1.240830E+00
3.234750E+00	2.207300E+00	1.223790E+00
3.249950E+00	2.176000E+00	1.236650E+00
3.250740E+00	2.139570E+00	1.264560E+00
3.274520E+00	2.254690E+00	1.204700E+00
3.299030E+00	2.302530E+00	1.195360E+00
3.317020E+00	2.265240E+00	1.210380E+00
3.317110E+00	2.198210E+00	1.247600E+00
3.396820E+00	2.147910E+00	1.310390E+00
3.333880E+00	2.106320E+00	1.318830E+00
3.428710E+00	2.099900E+00	1.375890E+00
3.379230E+00	2.294880E+00	1.229620E+00
3.431540E+00	2.212820E+00	1.293630E+00
3.461890E+00	2.154870E+00	1.349570E+00
2.965230E+00	2.324520E+00	1.255830E+00
2.979910E+00	2.394310E+00	1.243750E+00
3.013890E+00	2.362800E+00	1.234970E+00
3.027410E+00	2.320120E+00	1.242130E+00
3.023780E+00	2.462760E+00	1.239720E+00
3.038780E+00	2.524680E+00	1.250360E+00
3.074970E+00	2.489310E+00	1.230980E+00
3.119660E+00	2.407770E+00	1.208130E+00
3.214570E+00	2.288830E+00	1.193910E+00
3.097280E+00	2.280490E+00	1.233750E+00
3.156990E+00	2.160770E+00	1.272360E+00
3.251100E+00	2.057510E+00	1.349190E+00
3.145600E+00	2.045170E+00	1.376480E+00
3.299390E+00	1.995380E+00	1.473440E+00
3.211260E+00	1.975780E+00	1.489540E+00
3.290670E+00	1.960240E+00	1.550080E+00
3.138070E+00	2.542330E+00	1.231810E+00
3.295920E+00	2.527700E+00	1.231910E+00
3.311230E+00	2.388740E+00	1.199630E+00
3.363550E+00	2.041580E+00	1.421920E+00
3.383640E+00	1.984340E+00	1.584250E+00
3.399750E+00	2.477600E+00	1.248360E+00
3.412920E+00	2.544780E+00	1.274220E+00
3.450120E+00	2.392940E+00	1.257090E+00
3.493330E+00	2.293020E+00	1.302040E+00
3.510560E+00	2.206940E+00	1.368050E+00
3.515700E+00	2.139210E+00	1.439850E+00
3.465450E+00	2.060180E+00	1.490930E+00
3.500300E+00	2.506990E+00	1.319420E+00
3.555460E+00	2.380880E+00	1.347740E+00
3.566980E+00	2.267960E+00	1.412630E+00
3.554670E+00	2.198390E+00	1.446090E+00
2.600530E+00	2.622130E+00	1.466030E+00
2.621840E+00	2.675120E+00	1.473020E+00
2.655800E+00	2.630370E+00	1.440320E+00
2.740680E+00	2.583110E+00	1.395680E+00
2.614760E+00	2.559030E+00	1.456360E+00
2.794420E+00	2.453440E+00	1.347900E+00
2.656480E+00	2.445320E+00	1.432910E+00
2.867780E+00	2.323110E+00	1.305070E+00
2.706170E+00	2.322950E+00	1.420110E+00
2.860750E+00	2.188910E+00	1.389340E+00
2.755250E+00	2.201790E+00	1.459860E+00
2.911410E+00	2.121250E+00	1.401750E+00
2.813030E+00	2.085940E+00	1.498100E+00
2.912920E+00	2.047880E+00	1.476520E+00
2.721350E+00	2.700210E+00	1.442700E+00
2.890020E+00	2.703790E+00	1.359350E+00
2.877170E+00	2.573420E+00	1.312860E+00
2.939890E+00	2.480760E+00	1.270010E+00
2.981680E+00	2.222560E+00	1.309220E+00
3.020090E+00	2.078370E+00	1.399360E+00
3.082530E+00	1.987090E+00	1.503180E+00
2.974900E+00	1.999800E+00	1.529640E+00
3.133030E+00	1.916220E+00	1.623440E+00
3.007360E+00	1.929870E+00	1.645580E+00
3.169250E+00	1.865650E+00	1.728510E+00
3.053380E+00	1.847720E+00	1.788120E+00
3.147190E+00	1.821770E+00	1.842900E+00
3.046120E+00	2.622870E+00	1.287370E+00
3.080210E+00	2.759450E+00	1.372190E+00
3.273260E+00	1.918110E+00	1.662050E+00
3.245480E+00	1.850670E+00	1.822140E+00
3.189030E+00	2.718120E+00	1.318300E+00
3.233900E+00	2.800600E+00	1.394180E+00
3.241980E+00	2.639870E+00	1.265100E+00
3.377550E+00	1.938420E+00	1.704900E+00
3.381360E+00	1.901050E+00	1.841020E+00
3.320980E+00	2.733890E+00	1.352580E+00
3.366830E+00	2.815630E+00	1.454970E+00
3.427730E+00	2.634810E+00	1.324690E+00
3.538490E+00	2.102450E+00	1.556160E+00
3.511130E+00	2.042270E+00	1.654910E+00
3.454230E+00	1.970840E+00	1.748050E+00
3.451010E+00	2.750580E+00	1.425660E+00
3.472900E+00	2.812720E+00	1.513830E+00
3.534120E+00	2.698230E+00	1.437630E+00
3.573790E+00	2.603320E+00	1.422700E+00
3.610130E+00	2.473720E+00	1.433790E+00
3.630310E+00	2.342660E+00	1.490560E+00
3.597200E+00	2.199240E+00	1.582650E+00
3.648130E+00	2.296360E+00	1.598260E+00
3.565810E+00	2.103300E+00	1.645230E+00
3.535840E+00	2.763480E+00	1.507490E+00
3.627100E+00	2.696540E+00	1.559040E+00
3.661000E+00	2.559790E+00	1.550900E+00
3.672430E+00	2.437460E+00	1.566050E+00
3.671340E+00	2.352870E+00	1.605260E+00
2.258880E+00	2.646400E+00	1.711700E+00
2.287920E+00	2.717350E+00	1.711800E+00
2.314450E+00	2.655840E+00	1.670620E+00
2.371040E+00	2.585950E+00	1.632330E+00
2.269840E+00	2.573950E+00	1.708760E+00
2.423900E+00	2.457650E+00	1.601870E+00
2.308810E+00	2.454210E+00	1.693160E+00
2.462980E+00	2.326180E+00	1.591190E+00
2.352690E+00	2.330320E+00	1.678460E+00
2.510950E+00	2.204530E+00	1.625950E+00
2.405260E+00	2.209430E+00	1.708900E+00
2.558220E+00	2.095770E+00	1.655570E+00
2.451190E+00	2.094600E+00	1.735730E+00
2.615560E+00	2.022650E+00	1.698250E+00
2.509760E+00	1.983110E+00	1.810280E+00
2.628680E+00	1.943250E+00	1.811300E+00
2.346040E+00	2.804250E+00	1.708660E+00
2.393860E+00	2.892970E+00	1.728820E+00
2.409790E+00	2.831790E+00	1.677770E+00
2.416960E+00	2.738670E+00	1.631210E+00
2.522620E+00	2.614460E+00	1.524900E+00
2.538830E+00	2.450510E+00	1.510370E+00
2.575860E+00	2.322300E+00	1.501500E+00
2.626010E+00	2.203800E+00	1.543350E+00
2.677350E+00	2.097940E+00	1.582870E+00
2.728910E+00	1.999620E+00	1.675730E+00
2.780750E+00	1.952290E+00	1.723760E+00
2.726660E+00	1.917650E+00	1.808950E+00
2.799000E+00	1.911360E+00	1.779230E+00
2.485270E+00	2.861140E+00	1.651440E+00
2.489050E+00	2.930840E+00	1.695920E+00
2.624500E+00	2.795780E+00	1.543470E+00
2.867460E+00	1.965410E+00	1.645530E+00
2.940900E+00	1.875630E+00	1.766390E+00
2.854190E+00	1.879370E+00	1.797640E+00
2.970410E+00	1.830330E+00	1.840060E+00
2.901940E+00	1.814190E+00	1.897550E+00
2.989540E+00	1.798810E+00	1.911590E+00
2.583230E+00	2.934860E+00	1.652220E+00
2.750610E+00	2.934750E+00	1.601710E+00
2.758560E+00	2.859370E+00	1.533490E+00
2.805070E+00	2.802930E+00	1.467220E+00
3.201460E+00	1.798670E+00	1.951030E+00
3.077170E+00	1.769990E+00	1.996510E+00
3.177600E+00	1.753820E+00	2.077230E+00
2.854640E+00	2.896370E+00	1.522730E+00
2.864470E+00	2.959840E+00	1.582260E+00
2.979930E+00	2.846790E+00	1.457740E+00
3.312840E+00	1.833380E+00	1.954010E+00
3.271320E+00	1.781360E+00	2.072670E+00
2.965910E+00	2.953770E+00	1.569630E+00
3.149070E+00	2.934840E+00	1.549920E+00
3.148170E+00	2.849620E+00	1.446570E+00
3.388810E+00	1.861840E+00	1.964800E+00
3.387710E+00	1.825610E+00	2.091990E+00
3.278190E+00	2.884000E+00	1.506330E+00
3.264860E+00	2.943220E+00	1.582950E+00
3.528650E+00	2.013520E+00	1.810910E+00
3.503360E+00	1.963120E+00	1.918200E+00
3.453560E+00	1.895070E+00	2.001570E+00
3.345170E+00	2.934460E+00	1.611700E+00
3.421440E+00	2.875680E+00	1.568060E+00
3.668260E+00	2.297100E+00	1.718330E+00
3.636190E+00	2.195300E+00	1.796280E+00
3.584830E+00	2.088550E+00	1.800110E+00
3.556070E+00	2.017090E+00	1.905680E+00
3.555210E+00	2.823190E+00	1.618390E+00
3.666920E+00	2.753030E+00	1.705320E+00
3.690190E+00	2.692040E+00	1.667040E+00
3.708260E+00	2.621180E+00	1.674110E+00
3.710890E+00	2.498790E+00	1.703060E+00
3.734060E+00	2.571460E+00	1.777140E+00
3.696690E+00	2.394600E+00	1.685360E+00
3.721790E+00	2.673900E+00	1.760300E+00
3.735920E+00	2.618950E+00	1.772810E+00
2.076560E+00	2.692400E+00	1.889860E+00
2.111000E+00	2.767850E+00	1.893300E+00
2.131130E+00	2.705310E+00	1.844100E+00
2.189460E+00	2.630340E+00	1.779840E+00
2.081480E+00	2.617340E+00	1.877230E+00
2.206570E+00	2.462490E+00	1.783670E+00
2.109910E+00	2.482700E+00	1.871200E+00
2.247550E+00	2.332120E+00	1.770070E+00
2.131380E+00	2.317860E+00	1.881210E+00
2.304210E+00	2.217640E+00	1.788950E+00
2.216850E+00	2.226330E+00	1.860440E+00
2.349640E+00	2.104320E+00	1.811520E+00
2.250930E+00	2.119510E+00	1.888710E+00
2.402250E+00	2.005260E+00	1.850380E+00
2.303140E+00	2.012220E+00	1.915870E+00
2.437960E+00	1.947480E+00	1.892620E+00
2.378990E+00	1.913160E+00	1.972020E+00
2.463050E+00	1.900530E+00	1.939800E+00
2.168640E+00	2.861980E+00	1.889380E+00
2.215140E+00	2.957080E+00	1.914730E+00
2.230380E+00	2.898830E+00	1.856390E+00
2.236700E+00	2.806780E+00	1.803320E+00
2.653720E+00	1.857780E+00	1.925760E+00
2.545520E+00	1.874670E+00	1.939350E+00
2.675550E+00	1.804930E+00	2.000920E+00
2.588360E+00	1.772620E+00	2.073150E+00
2.697840E+00	1.750640E+00	2.088830E+00
2.316860E+00	2.943560E+00	1.822910E+00
2.364510E+00	3.046430E+00	1.893470E+00
2.768520E+00	1.826950E+00	1.930840E+00
2.854120E+00	1.747420E+00	2.055250E+00
2.776160E+00	1.733860E+00	2.101800E+00
2.908610E+00	1.695430E+00	2.151030E+00
2.828900E+00	1.664890E+00	2.223420E+00
2.917630E+00	1.650500E+00	2.248540E+00
2.492940E+00	3.003680E+00	1.765230E+00
2.518200E+00	3.110990E+00	1.884180E+00
2.952670E+00	1.749730E+00	2.035810E+00
2.998110E+00	1.688590E+00	2.183990E+00
2.619750E+00	3.084740E+00	1.807560E+00
2.663510E+00	3.152620E+00	1.891560E+00
2.679440E+00	3.023290E+00	1.715080E+00
3.235300E+00	1.735590E+00	2.187480E+00
3.124540E+00	1.704950E+00	2.202990E+00
3.219590E+00	1.696070E+00	2.302570E+00
2.758040E+00	3.108070E+00	1.805530E+00
2.782040E+00	3.169830E+00	1.892650E+00
2.879960E+00	3.042010E+00	1.676050E+00
3.328340E+00	1.768650E+00	2.181660E+00
3.313280E+00	1.732160E+00	2.293510E+00
2.831350E+00	3.200090E+00	1.928950E+00
2.840470E+00	3.229060E+00	1.986630E+00
2.877000E+00	3.208240E+00	1.937220E+00
2.905490E+00	3.161520E+00	1.861270E+00
3.019350E+00	3.095530E+00	1.775980E+00
3.081190E+00	3.024930E+00	1.672780E+00
3.384770E+00	1.789850E+00	2.189500E+00
3.378610E+00	1.770090E+00	2.255140E+00
2.919060E+00	3.223790E+00	1.985340E+00
3.016330E+00	3.190550E+00	1.951510E+00
3.053800E+00	3.144810E+00	1.869760E+00
3.166110E+00	3.099250E+00	1.804210E+00
3.275880E+00	3.006700E+00	1.683870E+00
3.524640E+00	1.934560E+00	2.066060E+00
3.497710E+00	1.879930E+00	2.169530E+00
3.433140E+00	1.809980E+00	2.234420E+00
3.139580E+00	3.172230E+00	1.944000E+00
3.246740E+00	3.133340E+00	1.912930E+00
3.290990E+00	3.079710E+00	1.829210E+00
3.394850E+00	3.037560E+00	1.827210E+00
3.470680E+00	2.944550E+00	1.720470E+00
3.672440E+00	2.255040E+00	1.913690E+00
3.642680E+00	2.143850E+00	1.994370E+00
3.678030E+00	2.222920E+00	2.053100E+00
3.579310E+00	2.008910E+00	2.056650E+00
3.554140E+00	1.935100E+00	2.158890E+00
3.354650E+00	3.106180E+00	1.942770E+00
3.456850E+00	3.060630E+00	1.936160E+00
3.495090E+00	3.006780E+00	1.860430E+00
3.566730E+00	2.954460E+00	1.858770E+00
3.627820E+00	2.857750E+00	1.809140E+00
3.735880E+00	2.510660E+00	1.856540E+00
3.718240E+00	2.385070E+00	1.909470E+00
3.739290E+00	2.481090E+00	1.953420E+00
3.693970E+00	2.283340E+00	2.016160E+00
3.559890E+00	3.015680E+00	1.977950E+00
3.648500E+00	2.920020E+00	1.956680E+00
3.704360E+00	2.830350E+00	1.962340E+00
3.726370E+00	2.736400E+00	1.896820E+00
3.750510E+00	2.598750E+00	1.903910E+00
3.744790E+00	2.528000E+00	1.924900E+00
1.932620E+00	2.734490E+00	2.079440E+00
1.975200E+00	2.829980E+00	2.088600E+00
1.979220E+00	2.748170E+00	2.032670E+00
2.015210E+00	2.672260E+00	1.956970E+00
1.924560E+00	2.656020E+00	2.055710E+00
2.021750E+00	2.503460E+00	1.956290E+00
1.940820E+00	2.523470E+00	2.041430E+00
2.045470E+00	2.372150E+00	1.942440E+00
1.955430E+00	2.355110E+00	2.040520E+00
2.064430E+00	2.300860E+00	1.948540E+00
2.021170E+00	2.291500E+00	1.995800E+00
2.066150E+00	2.228550E+00	1.992550E+00
2.137430E+00	1.999290E+00	2.055460E+00
2.115990E+00	2.050920E+00	2.039500E+00
2.194440E+00	2.026350E+00	1.989990E+00
2.268360E+00	1.924710E+00	2.030710E+00
2.171620E+00	1.937350E+00	2.082820E+00
2.328110E+00	1.824780E+00	2.092690E+00
2.228990E+00	1.837230E+00	2.135650E+00
2.361540E+00	1.762130E+00	2.142190E+00
2.289940E+00	1.728290E+00	2.213860E+00
2.389090E+00	1.705180E+00	2.213430E+00
2.075690E+00	2.849360E+00	1.979400E+00
2.056370E+00	2.930110E+00	2.055510E+00
2.146060E+00	2.151630E+00	1.964800E+00
2.445170E+00	1.794840E+00	2.078960E+00
2.514280E+00	1.732930E+00	2.148620E+00
2.471590E+00	1.682340E+00	2.238140E+00
2.560020E+00	1.681250E+00	2.228010E+00
2.093100E+00	2.990690E+00	2.071240E+00
2.164270E+00	3.061810E+00	2.088980E+00
2.138640E+00	2.980900E+00	2.011360E+00
2.736450E+00	1.676550E+00	2.212360E+00
2.649370E+00	1.680680E+00	2.216580E+00
2.765530E+00	1.631980E+00	2.284670E+00
2.707010E+00	1.599330E+00	2.347700E+00
2.798990E+00	1.593560E+00	2.354470E+00
2.259020E+00	3.058870E+00	1.993820E+00
2.286930E+00	3.128630E+00	2.072050E+00
2.976880E+00	1.625870E+00	2.317600E+00
2.892150E+00	1.597060E+00	2.358310E+00
2.977830E+00	1.585860E+00	2.414530E+00
2.355460E+00	3.182570E+00	2.097120E+00
2.413600E+00	3.240550E+00	2.153420E+00
2.420510E+00	3.200450E+00	2.082030E+00
2.408680E+00	3.148730E+00	2.007420E+00
3.052830E+00	1.652270E+00	2.295500E+00
3.041330E+00	1.613180E+00	2.383510E+00
2.502380E+00	3.222960E+00	2.072670E+00
2.556560E+00	3.280960E+00	2.158420E+00
2.575730E+00	3.191490E+00	1.980450E+00
3.143520E+00	1.645890E+00	2.378770E+00
2.644450E+00	3.252970E+00	2.078460E+00
2.679190E+00	3.293970E+00	2.163740E+00
2.738950E+00	3.213920E+00	1.984050E+00
3.297400E+00	1.678890E+00	2.443910E+00
2.732390E+00	3.310170E+00	2.203320E+00
2.737810E+00	3.325360E+00	2.257150E+00
2.777840E+00	3.312710E+00	2.209660E+00
2.822670E+00	3.277560E+00	2.115340E+00
3.424620E+00	1.761800E+00	2.377730E+00
2.811670E+00	3.318650E+00	2.249870E+00
2.898970E+00	3.303130E+00	2.216100E+00
2.944520E+00	3.281370E+00	2.158710E+00
3.047010E+00	3.237120E+00	2.087370E+00
3.502480E+00	1.832750E+00	2.322400E+00
3.501170E+00	1.798080E+00	2.405460E+00
3.005840E+00	3.284180E+00	2.223510E+00
3.117040E+00	3.260900E+00	2.191900E+00
3.167740E+00	3.236360E+00	2.128900E+00
3.261190E+00	3.184700E+00	2.063250E+00
3.678730E+00	2.164670E+00	2.149030E+00
3.649990E+00	2.063020E+00	2.218790E+00
3.583820E+00	1.926740E+00	2.308010E+00
3.658220E+00	2.003410E+00	2.363070E+00
3.543580E+00	1.834220E+00	2.414880E+00
3.220520E+00	3.240250E+00	2.195440E+00
3.320530E+00	3.205630E+00	2.182700E+00
3.368040E+00	3.173940E+00	2.134760E+00
3.456080E+00	3.115040E+00	2.084570E+00
3.748420E+00	2.455800E+00	2.106850E+00
3.748660E+00	2.522480E+00	1.993010E+00
3.762520E+00	2.548090E+00	2.086400E+00
3.731670E+00	2.371520E+00	2.109830E+00
3.716040E+00	2.264620E+00	2.191900E+00
3.697060E+00	2.128210E+00	2.291740E+00
3.681880E+00	2.058370E+00	2.337450E+00
3.418770E+00	3.177300E+00	2.208220E+00
3.507620E+00	3.132940E+00	2.206390E+00
3.540480E+00	3.098950E+00	2.164590E+00
3.588390E+00	3.050050E+00	2.126940E+00
3.665310E+00	2.961860E+00	2.089470E+00
3.723060E+00	2.862480E+00	2.084320E+00
3.764030E+00	2.758370E+00	2.092910E+00
3.783360E+00	2.644590E+00	2.131030E+00
3.795680E+00	2.701860E+00	2.180990E+00
3.595740E+00	3.084410E+00	2.255390E+00
3.683920E+00	2.995490E+00	2.226110E+00
3.743740E+00	2.895830E+00	2.212780E+00
3.777140E+00	2.800220E+00	2.207900E+00
3.797250E+00	2.733900E+00	2.214900E+00
1.813350E+00	2.754470E+00	2.257850E+00
1.853060E+00	2.842530E+00	2.265010E+00
1.845780E+00	2.768210E+00	2.214780E+00
1.873360E+00	2.704910E+00	2.140920E+00
1.799090E+00	2.681970E+00	2.230670E+00
1.866640E+00	2.548020E+00	2.119670E+00
1.800000E+00	2.565140E+00	2.197200E+00
1.880750E+00	2.407040E+00	2.114180E+00
1.815210E+00	2.428770E+00	2.186400E+00
1.890720E+00	2.320670E+00	2.114630E+00
1.830130E+00	2.291340E+00	2.183160E+00
1.908220E+00	2.245660E+00	2.131130E+00
1.971170E+00	2.063760E+00	2.166840E+00
1.975140E+00	2.106160E+00	2.144500E+00
1.995800E+00	2.076310E+00	2.139300E+00
1.996130E+00	2.033110E+00	2.154360E+00
2.070990E+00	1.832750E+00	2.233670E+00
2.054120E+00	1.886150E+00	2.206400E+00
2.127090E+00	1.856250E+00	2.179380E+00
2.187020E+00	1.756470E+00	2.226570E+00
2.099890E+00	1.767290E+00	2.265070E+00
2.227640E+00	1.697140E+00	2.273670E+00
2.167870E+00	1.663460E+00	2.343080E+00
2.266770E+00	1.641870E+00	2.342170E+00
1.912710E+00	2.847740E+00	2.178480E+00
1.934160E+00	2.937400E+00	2.223390E+00
1.986350E+00	2.210100E+00	2.079270E+00
2.043380E+00	2.102570E+00	2.081250E+00
2.074880E+00	1.975650E+00	2.119920E+00
2.418750E+00	1.652980E+00	2.291710E+00
2.361240E+00	1.619830E+00	2.356460E+00
2.451810E+00	1.602740E+00	2.370310E+00
1.992510E+00	3.008200E+00	2.232460E+00
2.052400E+00	3.085400E+00	2.276320E+00
2.044270E+00	3.042630E+00	2.206770E+00
2.024790E+00	2.977190E+00	2.141210E+00
2.612580E+00	1.609080E+00	2.338630E+00
2.530560E+00	1.607860E+00	2.352350E+00
2.645690E+00	1.563010E+00	2.406680E+00
2.589070E+00	1.534430E+00	2.465330E+00
2.684870E+00	1.526700E+00	2.474730E+00
2.113170E+00	3.088380E+00	2.186580E+00
2.152600E+00	3.153770E+00	2.251060E+00
2.842320E+00	1.553190E+00	2.437240E+00
2.776580E+00	1.534570E+00	2.470970E+00
2.842030E+00	1.522950E+00	2.504640E+00
2.214800E+00	3.204600E+00	2.268690E+00
2.270160E+00	3.259410E+00	2.323250E+00
2.269110E+00	3.227450E+00	2.250560E+00
2.253760E+00	3.177920E+00	2.176060E+00
2.920290E+00	1.543900E+00	2.495800E+00
2.341380E+00	3.258540E+00	2.246160E+00
2.375930E+00	3.300610E+00	2.325400E+00
3.069460E+00	1.581670E+00	2.504830E+00
2.439280E+00	3.329560E+00	2.359740E+00
2.493650E+00	3.356860E+00	2.420110E+00
2.496460E+00	3.337370E+00	2.349960E+00
2.478530E+00	3.306580E+00	2.271040E+00
3.213620E+00	1.618280E+00	2.519200E+00
3.171400E+00	1.575680E+00	2.588050E+00
3.246160E+00	1.590080E+00	2.609560E+00
2.572920E+00	3.344370E+00	2.346610E+00
2.617760E+00	3.370740E+00	2.434010E+00
2.638540E+00	3.321710E+00	2.251250E+00
3.287070E+00	1.638500E+00	2.528440E+00
3.287560E+00	1.617080E+00	2.580300E+00
2.721720E+00	3.344230E+00	2.350880E+00
2.702720E+00	3.368950E+00	2.443370E+00
3.426530E+00	1.708390E+00	2.553740E+00
3.342570E+00	1.647970E+00	2.571140E+00
2.790850E+00	3.357050E+00	2.444990E+00
2.910920E+00	3.343340E+00	2.456940E+00
2.904450E+00	3.322410E+00	2.336890E+00
3.505800E+00	1.784480E+00	2.487780E+00
2.996730E+00	3.320250E+00	2.412820E+00
2.986230E+00	3.331930E+00	2.468380E+00
3.115920E+00	3.283230E+00	2.327550E+00
3.646390E+00	1.941120E+00	2.461180E+00
3.588660E+00	1.853880E+00	2.522290E+00
3.640630E+00	1.901600E+00	2.536980E+00
3.065630E+00	3.312910E+00	2.454310E+00
3.165120E+00	3.290640E+00	2.424080E+00
3.217970E+00	3.271690E+00	2.373400E+00
3.317450E+00	3.233440E+00	2.316140E+00
3.780710E+00	2.512310E+00	2.295330E+00
3.761980E+00	2.431350E+00	2.289340E+00
3.747040E+00	2.367970E+00	2.245260E+00
3.751560E+00	2.285790E+00	2.371210E+00
3.739910E+00	2.235570E+00	2.351670E+00
3.734710E+00	2.166240E+00	2.389300E+00
3.702850E+00	2.042430E+00	2.474160E+00
3.741740E+00	2.118150E+00	2.479690E+00
3.666380E+00	1.940520E+00	2.545690E+00
3.258780E+00	3.268960E+00	2.433500E+00
3.359610E+00	3.242770E+00	2.422170E+00
3.414670E+00	3.219240E+00	2.378110E+00
3.504080E+00	3.167910E+00	2.336340E+00
3.812690E+00	2.675930E+00	2.295540E+00
3.806480E+00	2.597690E+00	2.332040E+00
3.756700E+00	2.213260E+00	2.451560E+00
3.754540E+00	2.156090E+00	2.489460E+00
3.450180E+00	3.216380E+00	2.448930E+00
3.555070E+00	3.168180E+00	2.475550E+00
3.585740E+00	3.141040E+00	2.414350E+00
3.624890E+00	3.098720E+00	2.383540E+00
3.700090E+00	3.019860E+00	2.362900E+00
3.764260E+00	2.919510E+00	2.357500E+00
3.759470E+00	2.964820E+00	2.432930E+00
3.794920E+00	2.810850E+00	2.342390E+00
3.808180E+00	2.741500E+00	2.307060E+00
3.638630E+00	3.110720E+00	2.489000E+00
3.701890E+00	3.043630E+00	2.466200E+00
3.737880E+00	3.000640E+00	2.447270E+00
1.723850E+00	2.681850E+00	2.385440E+00
1.753480E+00	2.763410E+00	2.403100E+00
1.772060E+00	2.718420E+00	2.319400E+00
1.746530E+00	2.575300E+00	2.285020E+00
1.705350E+00	2.596680E+00	2.368060E+00
1.758270E+00	2.447150E+00	2.264320E+00
1.696250E+00	2.442700E+00	2.363010E+00
1.770320E+00	2.336580E+00	2.242250E+00
1.726210E+00	2.351630E+00	2.303880E+00
1.780950E+00	2.268380E+00	2.245710E+00
1.741070E+00	2.264440E+00	2.295340E+00
1.788850E+00	2.200220E+00	2.269290E+00
2.022310E+00	1.658830E+00	2.407460E+00
1.996580E+00	1.705930E+00	2.377420E+00
2.063300E+00	1.689980E+00	2.356580E+00
2.110760E+00	1.632640E+00	2.398790E+00
2.059590E+00	1.602800E+00	2.461250E+00
2.148990E+00	1.581010E+00	2.460590E+00
1.782800E+00	2.843910E+00	2.411530E+00
1.829400E+00	2.924010E+00	2.413150E+00
1.814060E+00	2.850640E+00	2.354430E+00
1.932330E+00	2.150760E+00	2.161480E+00
1.863920E+00	2.163250E+00	2.214450E+00
1.919440E+00	2.040150E+00	2.216860E+00
1.994220E+00	1.944040E+00	2.209770E+00
1.933070E+00	1.916030E+00	2.279590E+00
2.005570E+00	1.813070E+00	2.298220E+00
2.301910E+00	1.588400E+00	2.412280E+00
2.242670E+00	1.560350E+00	2.473880E+00
2.333410E+00	1.538210E+00	2.490440E+00
1.899830E+00	3.013400E+00	2.421300E+00
1.960640E+00	3.095010E+00	2.462780E+00
1.948800E+00	3.051570E+00	2.395770E+00
1.920940E+00	2.984410E+00	2.323840E+00
2.503660E+00	1.542190E+00	2.462120E+00
2.426850E+00	1.518090E+00	2.517100E+00
2.538350E+00	1.507460E+00	2.516260E+00
2.506590E+00	1.491580E+00	2.552380E+00
2.569180E+00	1.471500E+00	2.582660E+00
2.011430E+00	3.100360E+00	2.375460E+00
2.048810E+00	3.167970E+00	2.434140E+00
2.742740E+00	1.487330E+00	2.556540E+00
2.669750E+00	1.467060E+00	2.590510E+00
2.748780E+00	1.454530E+00	2.622510E+00
2.107250E+00	3.220250E+00	2.450020E+00
2.163580E+00	3.270930E+00	2.503160E+00
2.156070E+00	3.242790E+00	2.429490E+00
2.135600E+00	3.195500E+00	2.356190E+00
2.844210E+00	1.479190E+00	2.607580E+00
2.220370E+00	3.272880E+00	2.418150E+00
2.256700E+00	3.314850E+00	2.492140E+00
3.004610E+00	1.509470E+00	2.625230E+00
2.948550E+00	1.460570E+00	2.696890E+00
3.029650E+00	1.475900E+00	2.722470E+00
2.313750E+00	3.348650E+00	2.518290E+00
2.365670E+00	3.381020E+00	2.577530E+00
2.364840E+00	3.362380E+00	2.505310E+00
2.350720E+00	3.330520E+00	2.428720E+00
3.113560E+00	1.543580E+00	2.622370E+00
3.108360E+00	1.510040E+00	2.704900E+00
2.434000E+00	3.373750E+00	2.506640E+00
2.484230E+00	3.400100E+00	2.596320E+00
3.212130E+00	1.551770E+00	2.686260E+00
2.549690E+00	3.385790E+00	2.514620E+00
2.601910E+00	3.405460E+00	2.611900E+00
3.332400E+00	1.603770E+00	2.673810E+00
2.688080E+00	3.384780E+00	2.531330E+00
2.681830E+00	3.402490E+00	2.622200E+00
3.402390E+00	1.648520E+00	2.640790E+00
3.409120E+00	1.632930E+00	2.697500E+00
2.759530E+00	3.389640E+00	2.621880E+00
2.872460E+00	3.371680E+00	2.618370E+00
2.828880E+00	3.366050E+00	2.536690E+00
3.524150E+00	1.756140E+00	2.625720E+00
3.462800E+00	1.675040E+00	2.701700E+00
2.972060E+00	3.342430E+00	2.541110E+00
2.950990E+00	3.359440E+00	2.621400E+00
3.641710E+00	1.882930E+00	2.612530E+00
3.593430E+00	1.811420E+00	2.685520E+00
3.037250E+00	3.340330E+00	2.619980E+00
3.126160E+00	3.321820E+00	2.614980E+00
3.147700E+00	3.304360E+00	2.529610E+00
3.776630E+00	2.436650E+00	2.379430E+00
3.774530E+00	2.365510E+00	2.418320E+00
3.748200E+00	2.097520E+00	2.579070E+00
3.720210E+00	2.013500E+00	2.638140E+00
3.684120E+00	1.946170E+00	2.633710E+00
3.213970E+00	3.299630E+00	2.613760E+00
3.304230E+00	3.279080E+00	2.618330E+00
3.329770E+00	3.260620E+00	2.534590E+00
3.826490E+00	2.621430E+00	2.425210E+00
3.818440E+00	2.539280E+00	2.492390E+00
3.800090E+00	2.430710E+00	2.502670E+00
3.796170E+00	2.331640E+00	2.575170E+00
3.774890E+00	2.250280E+00	2.546710E+00
3.765180E+00	2.171360E+00	2.555270E+00
3.389310E+00	3.255830E+00	2.634220E+00
3.484720E+00	3.224150E+00	2.665300E+00
3.489180E+00	3.210970E+00	2.572340E+00
3.793770E+00	2.904970E+00	2.475110E+00
3.815500E+00	2.817080E+00	2.485580E+00
3.834040E+00	2.695680E+00	2.476170E+00
3.837580E+00	2.746080E+00	2.578570E+00
3.835200E+00	2.603020E+00	2.520200E+00
3.542610E+00	3.196040E+00	2.651940E+00
3.624030E+00	3.141510E+00	2.631870E+00
3.711720E+00	3.048930E+00	2.589620E+00
3.772490E+00	2.957490E+00	2.545730E+00
3.818010E+00	2.847500E+00	2.578080E+00
3.831240E+00	2.790770E+00	2.583820E+00
1.651330E+00	2.626220E+00	2.527720E+00
1.683790E+00	2.710120E+00	2.545330E+00
1.689170E+00	2.655810E+00	2.454960E+00
1.662940E+00	2.515540E+00	2.434110E+00
1.634850E+00	2.547270E+00	2.511150E+00
1.655360E+00	2.432560E+00	2.431920E+00
1.628530E+00	2.435320E+00	2.490040E+00
1.639480E+00	2.350770E+00	2.439410E+00
1.917270E+00	1.588820E+00	2.553680E+00
1.887080E+00	1.666700E+00	2.483420E+00
1.974010E+00	1.637810E+00	2.460860E+00
2.009740E+00	1.587100E+00	2.502200E+00
1.978100E+00	1.570390E+00	2.543680E+00
2.029200E+00	1.542210E+00	2.560860E+00
1.738600E+00	2.875750E+00	2.590780E+00
1.778770E+00	2.939670E+00	2.599820E+00
1.761810E+00	2.891430E+00	2.549300E+00
1.753310E+00	2.827300E+00	2.481590E+00
1.717550E+00	2.816350E+00	2.571530E+00
1.682450E+00	2.291660E+00	2.365330E+00
1.715100E+00	2.162090E+00	2.362330E+00
1.800690E+00	2.069290E+00	2.309100E+00
1.721660E+00	2.041740E+00	2.390380E+00
1.852060E+00	1.944060E+00	2.323060E+00
1.764750E+00	1.953830E+00	2.386950E+00
1.900890E+00	1.837970E+00	2.358070E+00
1.816320E+00	1.855690E+00	2.407690E+00
1.933550E+00	1.734800E+00	2.398060E+00
1.854320E+00	1.757530E+00	2.438450E+00
2.183630E+00	1.532270E+00	2.526210E+00
2.120640E+00	1.510410E+00	2.582520E+00
2.217320E+00	1.486940E+00	2.599850E+00
1.837160E+00	3.018210E+00	2.607170E+00
1.890180E+00	3.093850E+00	2.643400E+00
1.876640E+00	3.055850E+00	2.581730E+00
1.845170E+00	2.990640E+00	2.517440E+00
2.368050E+00	1.489970E+00	2.570250E+00
2.311530E+00	1.467050E+00	2.622720E+00
2.406880E+00	1.446040E+00	2.649560E+00
1.930150E+00	3.105280E+00	2.559070E+00
1.967490E+00	3.165460E+00	2.616440E+00
2.511060E+00	1.429460E+00	2.675340E+00
2.617350E+00	1.420140E+00	2.679140E+00
2.583260E+00	1.396070E+00	2.733050E+00
2.640730E+00	1.385160E+00	2.760800E+00
2.028040E+00	3.224190E+00	2.643300E+00
2.084790E+00	3.268260E+00	2.655330E+00
2.070090E+00	3.245680E+00	2.609220E+00
2.041540E+00	3.202670E+00	2.538810E+00
2.745860E+00	1.412940E+00	2.725510E+00
2.125340E+00	3.277320E+00	2.599890E+00
2.146840E+00	3.315510E+00	2.688610E+00
2.879440E+00	1.427730E+00	2.739880E+00
2.844100E+00	1.394300E+00	2.805120E+00
2.917160E+00	1.402840E+00	2.818570E+00
2.224140E+00	3.363590E+00	2.699350E+00
2.277660E+00	3.392620E+00	2.710410E+00
2.262410E+00	3.375050E+00	2.664080E+00
2.241040E+00	3.339610E+00	2.600190E+00
2.989880E+00	1.436790E+00	2.790040E+00
2.316770E+00	3.392320E+00	2.660050E+00
2.354470E+00	3.424130E+00	2.763170E+00
3.100600E+00	1.472980E+00	2.794720E+00
2.420590E+00	3.415190E+00	2.674040E+00
2.474220E+00	3.436260E+00	2.765090E+00
3.188390E+00	1.511420E+00	2.779020E+00
2.540260E+00	3.421880E+00	2.697390E+00
2.540230E+00	3.437000E+00	2.768860E+00
3.307760E+00	1.547520E+00	2.821320E+00
2.593490E+00	3.432870E+00	2.767660E+00
2.688610E+00	3.413310E+00	2.714040E+00
3.407610E+00	1.620560E+00	2.771100E+00
2.827480E+00	3.396290E+00	2.759510E+00
2.812530E+00	3.389150E+00	2.684360E+00
3.537400E+00	1.734030E+00	2.766860E+00
3.483900E+00	1.660660E+00	2.831170E+00
2.932140E+00	3.370330E+00	2.695040E+00
2.905440E+00	3.386790E+00	2.770890E+00
3.646440E+00	1.873140E+00	2.734650E+00
3.595900E+00	1.795970E+00	2.818160E+00
2.987320E+00	3.371460E+00	2.774080E+00
3.070750E+00	3.353360E+00	2.772440E+00
3.098820E+00	3.334320E+00	2.695170E+00
3.743740E+00	2.041790E+00	2.711960E+00
3.700500E+00	1.956010E+00	2.773490E+00
3.735250E+00	2.011000E+00	2.784840E+00
3.155000E+00	3.328130E+00	2.770360E+00
3.238740E+00	3.308120E+00	2.772090E+00
3.268400E+00	3.292500E+00	2.699870E+00
3.828710E+00	2.458970E+00	2.638830E+00
3.823990E+00	2.357210E+00	2.682620E+00
3.838950E+00	2.411420E+00	2.733060E+00
3.801220E+00	2.244620E+00	2.706650E+00
3.774470E+00	2.133240E+00	2.701410E+00
3.753520E+00	2.052240E+00	2.780510E+00
3.318150E+00	3.286810E+00	2.787060E+00
3.411240E+00	3.259900E+00	2.813200E+00
3.419750E+00	3.251180E+00	2.731840E+00
3.852770E+00	2.676310E+00	2.644920E+00
3.848630E+00	2.558270E+00	2.675650E+00
3.860500E+00	2.629530E+00	2.711660E+00
3.841970E+00	2.461750E+00	2.721900E+00
3.468900E+00	3.236890E+00	2.795920E+00
3.548210E+00	3.198350E+00	2.760480E+00
3.658500E+00	3.139360E+00	2.760580E+00
3.688950E+00	3.109820E+00	2.714950E+00
3.727440E+00	3.060520E+00	2.709500E+00
3.783830E+00	2.965460E+00	2.713760E+00
3.771480E+00	3.012620E+00	2.782990E+00
3.823410E+00	2.856100E+00	2.699500E+00
3.842800E+00	2.751480E+00	2.686540E+00
3.858520E+00	2.669110E+00	2.732220E+00
3.721760E+00	3.086090E+00	2.782500E+00
3.752760E+00	3.048770E+00	2.786150E+00
1.546590E+00	2.131100E+00	2.570760E+00
1.557930E+00	2.191980E+00	2.556720E+00
1.572770E+00	2.136740E+00	2.533820E+00
1.594150E+00	2.070780E+00	2.514050E+00
1.545380E+00	2.066070E+00	2.573200E+00
1.621540E+00	1.989000E+00	2.503130E+00
1.559280E+00	1.946940E+00	2.579860E+00
1.630890E+00	1.896460E+00	2.538420E+00
1.815450E+00	1.584340E+00	2.618070E+00
1.788350E+00	1.627550E+00	2.594080E+00
1.846070E+00	1.614730E+00	2.563710E+00
1.860960E+00	1.554130E+00	2.629030E+00
1.706400E+00	2.902540E+00	2.787580E+00
1.749090E+00	2.964340E+00	2.771890E+00
1.723410E+00	2.911720E+00	2.727860E+00
1.714230E+00	2.856420E+00	2.650870E+00
1.678590E+00	2.830040E+00	2.746460E+00
1.677630E+00	2.743110E+00	2.615200E+00
1.655080E+00	2.731370E+00	2.691950E+00
1.628290E+00	2.613150E+00	2.607600E+00
1.600340E+00	2.461190E+00	2.579510E+00
1.583140E+00	2.319200E+00	2.538620E+00
1.620680E+00	2.200080E+00	2.464640E+00
1.658270E+00	2.071270E+00	2.447100E+00
1.685450E+00	1.954330E+00	2.458430E+00
1.741890E+00	1.865050E+00	2.461900E+00
1.687120E+00	1.861890E+00	2.513050E+00
1.782510E+00	1.774200E+00	2.484300E+00
1.719650E+00	1.785850E+00	2.533360E+00
1.815950E+00	1.687020E+00	2.516880E+00
1.754240E+00	1.702170E+00	2.558430E+00
1.961090E+00	1.504010E+00	2.653290E+00
2.045080E+00	1.490080E+00	2.636860E+00
2.029340E+00	1.461750E+00	2.696070E+00
2.089680E+00	1.448630E+00	2.705020E+00
1.794020E+00	2.994920E+00	2.692030E+00
1.803410E+00	3.041890E+00	2.800150E+00
2.254920E+00	1.444080E+00	2.675220E+00
2.197120E+00	1.427840E+00	2.731560E+00
2.296070E+00	1.410110E+00	2.749380E+00
1.862820E+00	3.114610E+00	2.810860E+00
1.913580E+00	3.158620E+00	2.792250E+00
1.867760E+00	3.102760E+00	2.739120E+00
2.447090E+00	1.406560E+00	2.729040E+00
2.391510E+00	1.391990E+00	2.777600E+00
2.489820E+00	1.375690E+00	2.803110E+00
1.956450E+00	3.180540E+00	2.712010E+00
1.984340E+00	3.220210E+00	2.829210E+00
2.580890E+00	1.368470E+00	2.809730E+00
2.696060E+00	1.354560E+00	2.851500E+00
2.055060E+00	3.264070E+00	2.736820E+00
2.792430E+00	1.366120E+00	2.851930E+00
2.760720E+00	1.340410E+00	2.900290E+00
2.820190E+00	1.337260E+00	2.934720E+00
2.122790E+00	3.319170E+00	2.774730E+00
2.168120E+00	3.355200E+00	2.836680E+00
2.180210E+00	3.351830E+00	2.755880E+00
2.898650E+00	1.367560E+00	2.892780E+00
2.249520E+00	3.391060E+00	2.789220E+00
2.982480E+00	1.397750E+00	2.872800E+00
2.322740E+00	3.430370E+00	2.865030E+00
2.395650E+00	3.455280E+00	2.903200E+00
2.374680E+00	3.445400E+00	2.839810E+00
3.079640E+00	1.423700E+00	2.884840E+00
2.440040E+00	3.452310E+00	2.845370E+00
2.445950E+00	3.463100E+00	2.906370E+00
3.211240E+00	1.467590E+00	2.886200E+00
2.490140E+00	3.461490E+00	2.905560E+00
2.561180E+00	3.448220E+00	2.853800E+00
3.302700E+00	1.493750E+00	2.910940E+00
3.283190E+00	1.466070E+00	2.944290E+00
3.321200E+00	1.482860E+00	2.952210E+00
2.692310E+00	3.444450E+00	2.901160E+00
2.655400E+00	3.434760E+00	2.813450E+00
3.426950E+00	1.592700E+00	2.889290E+00
3.365300E+00	1.521930E+00	2.952460E+00
2.757400E+00	3.421520E+00	2.829710E+00
2.801220E+00	3.429670E+00	2.922170E+00
3.549540E+00	1.711140E+00	2.905790E+00
3.495910E+00	1.637130E+00	2.931960E+00
2.891430E+00	3.401670E+00	2.847580E+00
2.883240E+00	3.419320E+00	2.939690E+00
3.645180E+00	1.857780E+00	2.863620E+00
3.602690E+00	1.784260E+00	2.925400E+00
2.953510E+00	3.404330E+00	2.919930E+00
3.020270E+00	3.390650E+00	2.950680E+00
3.047690E+00	3.369490E+00	2.853270E+00
3.732220E+00	2.001600E+00	2.863500E+00
3.686330E+00	1.913540E+00	2.924250E+00
3.114310E+00	3.361060E+00	2.939610E+00
3.199400E+00	3.335940E+00	2.945170E+00
3.209860E+00	3.323250E+00	2.854520E+00
3.839570E+00	2.353610E+00	2.790320E+00
3.824570E+00	2.264460E+00	2.822520E+00
3.792480E+00	2.146780E+00	2.875500E+00
3.820510E+00	2.207160E+00	2.893520E+00
3.764670E+00	2.076140E+00	2.829770E+00
3.269180E+00	3.314110E+00	2.927470E+00
3.338150E+00	3.293540E+00	2.966640E+00
3.348150E+00	3.286080E+00	2.878910E+00
3.860370E+00	2.606480E+00	2.791090E+00
3.855580E+00	2.511710E+00	2.875830E+00
3.847600E+00	2.417820E+00	2.833190E+00
3.842580E+00	2.308440E+00	2.885020E+00
3.832230E+00	2.241240E+00	2.909280E+00
3.397900E+00	3.273350E+00	2.933550E+00
3.475420E+00	3.240570E+00	2.900110E+00
3.587890E+00	3.196130E+00	2.896810E+00
3.634370E+00	3.166120E+00	2.836700E+00
3.802610E+00	2.955260E+00	2.837600E+00
3.828060E+00	2.858690E+00	2.860760E+00
3.823050E+00	2.911810E+00	2.891350E+00
3.840840E+00	2.756440E+00	2.832070E+00
3.854590E+00	2.673720E+00	2.820290E+00
3.658080E+00	3.161280E+00	2.916790E+00
3.697880E+00	3.120150E+00	2.862800E+00
3.769850E+00	3.034270E+00	2.896030E+00
3.812000E+00	2.951440E+00	2.915510E+00
1.468270E+00	2.080480E+00	2.690490E+00
1.482010E+00	2.156210E+00	2.694630E+00
1.510120E+00	2.108480E+00	2.627310E+00
1.502400E+00	1.985010E+00	2.631550E+00
1.459890E+00	2.003880E+00	2.690400E+00
1.508920E+00	1.912160E+00	2.641610E+00
1.463100E+00	1.883080E+00	2.705950E+00
1.522670E+00	1.841660E+00	2.661070E+00
1.649640E+00	2.813260E+00	2.906020E+00
1.686180E+00	2.882210E+00	2.928560E+00
1.669360E+00	2.839290E+00	2.841240E+00
1.635960E+00	2.733460E+00	2.789140E+00
1.627690E+00	2.744890E+00	2.881680E+00
1.603850E+00	2.618630E+00	2.729700E+00
1.594730E+00	2.635750E+00	2.835240E+00
1.578860E+00	2.493640E+00	2.680000E+00
1.563480E+00	2.516950E+00	2.783390E+00
1.555380E+00	2.363790E+00	2.646750E+00
1.537990E+00	2.396050E+00	2.743710E+00
1.528490E+00	2.236480E+00	2.625130E+00
1.504970E+00	2.272520E+00	2.709490E+00
1.656830E+00	1.800100E+00	2.575790E+00
1.589390E+00	1.823200E+00	2.615710E+00
1.691970E+00	1.711540E+00	2.601930E+00
1.624470E+00	1.721870E+00	2.647890E+00
1.734180E+00	1.642410E+00	2.622840E+00
1.676920E+00	1.634270E+00	2.673920E+00
1.768860E+00	1.555420E+00	2.687380E+00
1.862000E+00	1.498630E+00	2.705180E+00
1.818030E+00	1.458520E+00	2.797320E+00
1.917840E+00	1.445950E+00	2.775830E+00
1.735880E+00	2.955530E+00	2.855940E+00
2.029670E+00	1.420220E+00	2.800380E+00
2.124460E+00	1.408080E+00	2.798290E+00
2.111670E+00	1.386380E+00	2.862420E+00
2.190910E+00	1.369980E+00	2.888970E+00
1.793140E+00	3.039190E+00	2.882900E+00
1.838710E+00	3.093250E+00	2.932820E+00
1.838090E+00	3.092900E+00	2.858260E+00
2.335850E+00	1.376530E+00	2.823730E+00
2.284320E+00	1.372600E+00	2.853560E+00
2.370280E+00	1.345500E+00	2.899620E+00
1.903060E+00	3.155820E+00	2.877410E+00
2.540660E+00	1.338750E+00	2.884880E+00
2.475420E+00	1.334470E+00	2.913230E+00
2.546420E+00	1.316080E+00	2.946180E+00
1.974320E+00	3.218620E+00	2.931200E+00
2.028430E+00	3.264200E+00	2.943920E+00
2.014900E+00	3.250840E+00	2.890720E+00
2.619480E+00	1.319410E+00	2.935740E+00
2.075030E+00	3.294400E+00	2.865350E+00
2.081190E+00	3.308860E+00	2.988990E+00
2.741850E+00	1.317640E+00	2.965870E+00
2.827390E+00	1.314290E+00	3.008770E+00
2.141680E+00	3.355460E+00	3.012560E+00
2.201520E+00	3.389820E+00	2.999920E+00
2.150470E+00	3.353160E+00	2.932780E+00
2.904710E+00	1.332410E+00	2.994340E+00
2.240330E+00	3.399750E+00	2.914300E+00
2.257080E+00	3.416140E+00	2.989820E+00
3.026430E+00	1.368160E+00	2.982620E+00
2.338050E+00	3.442880E+00	2.998190E+00
3.158040E+00	1.405820E+00	2.982730E+00
3.112820E+00	1.371070E+00	3.036790E+00
3.176040E+00	1.375290E+00	3.076260E+00
2.469240E+00	3.464430E+00	2.986100E+00
3.245300E+00	1.440400E+00	2.971910E+00
3.246590E+00	1.416570E+00	3.045490E+00
2.581590E+00	3.464900E+00	3.030610E+00
2.545620E+00	3.460850E+00	2.948860E+00
3.313630E+00	1.465100E+00	3.004950E+00
2.635670E+00	3.457190E+00	2.975110E+00
2.642340E+00	3.466040E+00	3.042110E+00
3.463740E+00	1.587680E+00	3.018310E+00
3.390190E+00	1.505570E+00	3.064840E+00
2.688200E+00	3.463940E+00	3.045430E+00
2.750090E+00	3.447530E+00	3.004240E+00
3.526840E+00	1.657950E+00	3.004060E+00
3.514000E+00	1.629090E+00	3.049650E+00
2.842220E+00	3.429480E+00	2.994620E+00
3.636750E+00	1.832650E+00	2.984150E+00
3.582000E+00	1.734030E+00	3.036550E+00
3.541540E+00	1.660210E+00	3.066750E+00
2.937810E+00	3.412120E+00	3.008380E+00
3.059850E+00	3.381870E+00	3.039200E+00
3.720540E+00	1.975800E+00	3.011130E+00
3.757230E+00	2.050010E+00	2.916070E+00
3.764840E+00	2.066560E+00	2.986000E+00
3.671180E+00	1.888130E+00	3.028620E+00
3.135880E+00	3.361530E+00	3.083290E+00
3.157400E+00	3.348980E+00	3.012620E+00
3.818240E+00	2.189460E+00	2.961870E+00
3.789470E+00	2.123060E+00	3.024820E+00
3.197490E+00	3.340080E+00	3.073600E+00
3.251590E+00	3.319760E+00	3.014330E+00
3.340900E+00	3.294820E+00	3.058280E+00
3.861150E+00	2.588360E+00	2.921530E+00
3.860060E+00	2.496990E+00	3.016930E+00
3.856150E+00	2.414310E+00	2.987470E+00
3.851130E+00	2.328990E+00	2.973440E+00
3.837380E+00	2.251220E+00	2.978240E+00
3.415650E+00	3.265410E+00	3.003710E+00
3.508040E+00	3.232910E+00	3.052660E+00
3.561270E+00	3.212430E+00	2.979570E+00
3.830330E+00	2.887510E+00	2.976690E+00
3.839020E+00	2.807790E+00	2.995960E+00
3.842600E+00	2.745680E+00	2.968540E+00
3.854350E+00	2.667000E+00	2.946040E+00
3.590150E+00	3.204210E+00	3.054230E+00
3.631990E+00	3.180460E+00	2.991540E+00
3.715610E+00	3.117590E+00	3.001420E+00
3.778940E+00	3.057110E+00	3.017670E+00
3.800760E+00	3.019470E+00	2.995340E+00
3.812050E+00	2.970240E+00	3.002240E+00
3.811320E+00	3.004770E+00	3.031640E+00
3.802820E+00	3.027700E+00	3.044720E+00
1.400770E+00	2.031220E+00	2.829430E+00
1.420000E+00	2.104860E+00	2.834810E+00
1.433430E+00	2.053820E+00	2.759370E+00
1.421690E+00	1.932360E+00	2.757170E+00
1.390810E+00	1.958840E+00	2.823740E+00
1.422870E+00	1.864220E+00	2.766300E+00
1.394550E+00	1.862200E+00	2.817870E+00
1.427010E+00	1.799630E+00	2.792280E+00
1.627020E+00	2.766270E+00	3.064080E+00
1.651890E+00	2.828110E+00	3.057650E+00
1.636880E+00	2.783920E+00	2.976340E+00
1.595370E+00	2.661540E+00	2.935620E+00
1.601560E+00	2.689250E+00	3.033180E+00
1.558510E+00	2.541560E+00	2.886470E+00
1.562900E+00	2.573930E+00	2.992690E+00
1.528660E+00	2.423020E+00	2.842000E+00
1.524180E+00	2.449480E+00	2.943200E+00
1.493030E+00	2.302390E+00	2.800320E+00
1.485960E+00	2.328570E+00	2.893360E+00
1.461340E+00	2.182670E+00	2.772610E+00
1.449200E+00	2.212800E+00	2.852120E+00
1.551990E+00	1.738400E+00	2.694060E+00
1.483310E+00	1.763650E+00	2.743010E+00
1.598890E+00	1.643130E+00	2.727750E+00
1.522770E+00	1.661660E+00	2.779690E+00
1.663810E+00	1.557830E+00	2.763700E+00
1.578170E+00	1.571080E+00	2.816620E+00
1.731230E+00	1.485590E+00	2.807190E+00
1.644740E+00	1.479080E+00	2.882100E+00
1.769870E+00	1.443690E+00	2.846680E+00
1.731040E+00	1.438300E+00	2.884280E+00
1.806580E+00	1.406710E+00	2.915270E+00
1.683970E+00	2.887060E+00	3.099820E+00
1.726230E+00	2.953700E+00	3.070840E+00
1.687140E+00	2.890670E+00	3.017310E+00
1.955940E+00	1.410910E+00	2.841040E+00
1.896960E+00	1.406380E+00	2.874610E+00
1.985640E+00	1.382490E+00	2.918240E+00
1.760340E+00	2.995410E+00	2.976810E+00
1.786190E+00	3.031660E+00	3.103370E+00
2.101080E+00	1.358240E+00	2.958910E+00
2.204680E+00	1.332980E+00	2.998560E+00
1.844150E+00	3.100480E+00	3.119240E+00
1.892150E+00	3.150630E+00	3.093050E+00
1.837240E+00	3.091980E+00	3.031580E+00
2.306460E+00	1.318940E+00	3.005020E+00
2.427700E+00	1.305050E+00	3.007680E+00
2.393940E+00	1.287980E+00	3.066940E+00
2.466800E+00	1.271830E+00	3.107550E+00
1.912010E+00	3.166390E+00	2.995810E+00
1.936980E+00	3.192870E+00	3.069540E+00
2.561330E+00	1.288270E+00	3.043470E+00
1.998940E+00	3.246040E+00	3.054080E+00
2.679260E+00	1.287780E+00	3.042810E+00
2.649050E+00	1.268680E+00	3.093730E+00
2.714800E+00	1.259590E+00	3.130300E+00
2.071790E+00	3.311380E+00	3.089150E+00
2.110830E+00	3.344400E+00	3.109550E+00
2.113210E+00	3.340880E+00	3.056780E+00
2.793470E+00	1.284800E+00	3.083250E+00
2.172180E+00	3.384090E+00	3.110960E+00
2.881850E+00	1.301600E+00	3.069040E+00
2.257490E+00	3.422760E+00	3.061330E+00
2.976000E+00	1.314640E+00	3.085450E+00
2.329110E+00	3.456330E+00	3.113720E+00
2.398810E+00	3.480570E+00	3.147830E+00
2.369840E+00	3.466390E+00	3.084580E+00
3.095760E+00	1.336760E+00	3.106900E+00
3.190110E+00	1.345200E+00	3.153490E+00
2.431540E+00	3.476560E+00	3.090120E+00
2.442990E+00	3.490250E+00	3.153700E+00
3.257880E+00	1.385970E+00	3.133880E+00
2.483490E+00	3.492300E+00	3.157790E+00
2.542790E+00	3.481620E+00	3.117340E+00
3.326620E+00	1.439820E+00	3.103100E+00
2.671480E+00	3.477790E+00	3.119800E+00
3.465360E+00	1.544440E+00	3.134350E+00
3.404100E+00	1.469660E+00	3.166520E+00
2.788730E+00	3.473120E+00	3.162950E+00
2.748800E+00	3.463970E+00	3.085320E+00
3.515220E+00	1.613240E+00	3.101420E+00
2.851040E+00	3.442940E+00	3.091470E+00
2.864430E+00	3.464520E+00	3.182020E+00
3.639940E+00	1.817110E+00	3.104230E+00
3.604500E+00	1.732000E+00	3.142190E+00
3.564140E+00	1.667140E+00	3.130670E+00
2.918320E+00	3.450460E+00	3.167060E+00
2.979800E+00	3.436040E+00	3.208340E+00
2.979080E+00	3.421320E+00	3.122120E+00
3.753370E+00	2.044360E+00	3.087580E+00
3.718620E+00	1.956780E+00	3.146710E+00
3.684200E+00	1.898050E+00	3.103540E+00
3.025390E+00	3.417640E+00	3.184060E+00
3.094710E+00	3.383390E+00	3.166770E+00
3.815620E+00	2.191150E+00	3.075940E+00
3.781870E+00	2.108230E+00	3.142790E+00
3.181110E+00	3.350730E+00	3.138420E+00
3.274220E+00	3.320790E+00	3.132120E+00
3.349910E+00	3.299660E+00	3.121250E+00
3.861590E+00	2.575160E+00	3.064660E+00
3.858990E+00	2.486490E+00	3.124290E+00
3.855700E+00	2.414550E+00	3.113100E+00
3.848640E+00	2.323450E+00	3.095620E+00
3.840000E+00	2.265470E+00	3.052680E+00
3.420420E+00	3.272900E+00	3.114120E+00
3.503130E+00	3.246600E+00	3.161330E+00
3.836350E+00	2.828520E+00	3.073910E+00
3.839960E+00	2.739400E+00	3.113060E+00
3.834180E+00	2.805300E+00	3.137930E+00
3.851840E+00	2.666110E+00	3.057880E+00
3.582070E+00	3.211900E+00	3.144810E+00
3.656950E+00	3.170420E+00	3.094780E+00
3.724670E+00	3.127570E+00	3.139080E+00
3.759700E+00	3.089850E+00	3.081810E+00
3.805630E+00	2.999030E+00	3.097410E+00
3.822320E+00	2.902160E+00	3.122050E+00
3.832540E+00	2.843230E+00	3.120110E+00
3.765940E+00	3.086070E+00	3.151060E+00
3.788090E+00	3.052180E+00	3.092620E+00
1.462510E+00	2.322650E+00	3.046760E+00
1.487310E+00	2.381450E+00	3.073220E+00
1.481390E+00	2.350970E+00	2.994570E+00
1.440760E+00	2.234240E+00	2.933480E+00
1.434440E+00	2.250940E+00	3.016010E+00
1.414110E+00	2.139830E+00	2.896680E+00
1.397250E+00	2.138750E+00	2.967520E+00
1.376300E+00	2.022540E+00	2.902390E+00
1.358210E+00	1.882930E+00	2.893240E+00
1.376110E+00	1.763280E+00	2.889500E+00
1.445710E+00	1.684610E+00	2.844820E+00
1.389130E+00	1.640360E+00	2.949400E+00
1.504600E+00	1.591540E+00	2.864380E+00
1.449030E+00	1.598280E+00	2.915510E+00
1.556250E+00	1.516050E+00	2.899680E+00
1.489290E+00	1.531310E+00	2.942210E+00
1.587430E+00	1.470210E+00	2.932310E+00
1.541450E+00	1.467410E+00	2.976420E+00
1.610750E+00	1.429640E+00	2.986520E+00
1.652070E+00	2.809300E+00	3.137410E+00
1.617130E+00	2.722000E+00	3.117020E+00
1.585630E+00	2.626990E+00	3.106750E+00
1.531700E+00	2.484180E+00	3.063300E+00
1.716380E+00	1.397460E+00	2.995410E+00
1.818170E+00	1.370770E+00	3.019680E+00
1.727460E+00	2.947560E+00	3.162750E+00
1.684110E+00	2.878360E+00	3.156690E+00
1.920610E+00	1.360880E+00	3.021790E+00
2.019860E+00	1.352350E+00	3.016490E+00
2.006910E+00	1.339450E+00	3.072720E+00
2.086310E+00	1.323060E+00	3.102480E+00
1.788380E+00	3.030710E+00	3.206110E+00
1.827160E+00	3.079780E+00	3.222580E+00
1.825560E+00	3.078230E+00	3.170260E+00
2.241200E+00	1.311360E+00	3.052490E+00
2.185250E+00	1.314230E+00	3.079030E+00
2.273100E+00	1.289160E+00	3.123150E+00
1.878870E+00	3.136040E+00	3.213600E+00
2.382140E+00	1.269280E+00	3.144300E+00
2.477740E+00	1.246060E+00	3.196220E+00
1.944000E+00	3.200980E+00	3.145330E+00
2.555940E+00	1.247390E+00	3.172030E+00
2.000590E+00	3.254110E+00	3.187730E+00
2.039260E+00	3.290500E+00	3.210010E+00
2.040410E+00	3.288760E+00	3.146250E+00
2.641110E+00	1.249830E+00	3.152770E+00
2.722640E+00	1.229310E+00	3.218310E+00
2.096550E+00	3.335540E+00	3.201430E+00
2.794520E+00	1.246320E+00	3.179950E+00
2.176180E+00	3.393960E+00	3.228270E+00
2.239110E+00	3.430790E+00	3.255930E+00
2.209470E+00	3.413590E+00	3.188680E+00
2.907460E+00	1.259080E+00	3.175660E+00
2.265390E+00	3.436680E+00	3.173890E+00
2.303130E+00	3.455960E+00	3.270230E+00
3.036030E+00	1.282890E+00	3.183140E+00
2.997870E+00	1.241790E+00	3.243040E+00
3.073930E+00	1.250270E+00	3.262480E+00
2.368990E+00	3.471170E+00	3.230870E+00
3.153830E+00	1.295710E+00	3.227930E+00
2.473680E+00	3.494120E+00	3.228530E+00
3.264250E+00	1.349390E+00	3.225710E+00
2.539570E+00	3.501970E+00	3.259270E+00
2.541290E+00	3.496910E+00	3.209380E+00
3.341800E+00	1.406940E+00	3.198670E+00
2.583570E+00	3.501610E+00	3.270390E+00
2.636590E+00	3.493000E+00	3.232960E+00
3.477250E+00	1.501530E+00	3.247180E+00
3.410940E+00	1.437140E+00	3.246050E+00
2.751180E+00	3.486140E+00	3.244970E+00
3.534740E+00	1.592720E+00	3.197430E+00
2.844820E+00	3.470320E+00	3.252030E+00
3.638730E+00	1.764630E+00	3.202020E+00
3.602040E+00	1.673610E+00	3.227860E+00
3.646640E+00	1.730560E+00	3.264920E+00
2.918520E+00	3.454840E+00	3.239220E+00
2.988320E+00	3.432110E+00	3.298440E+00
3.753170E+00	2.030280E+00	3.196840E+00
3.731410E+00	1.949630E+00	3.252340E+00
3.684460E+00	1.850450E+00	3.214640E+00
3.663170E+00	1.779020E+00	3.252100E+00
3.048030E+00	3.406350E+00	3.249850E+00
3.123010E+00	3.367820E+00	3.283600E+00
3.810820E+00	2.177290E+00	3.216940E+00
3.830860E+00	2.241750E+00	3.129640E+00
3.836620E+00	2.265040E+00	3.190480E+00
3.780160E+00	2.092330E+00	3.235140E+00
3.212310E+00	3.334540E+00	3.246890E+00
3.312330E+00	3.311370E+00	3.227810E+00
3.367450E+00	3.297690E+00	3.180060E+00
3.861820E+00	2.517980E+00	3.185790E+00
3.860020E+00	2.432520E+00	3.233640E+00
3.864420E+00	2.487190E+00	3.242740E+00
3.851450E+00	2.337640E+00	3.208710E+00
3.397200E+00	3.286480E+00	3.265090E+00
3.449910E+00	3.273570E+00	3.261400E+00
3.453080E+00	3.269670E+00	3.217390E+00
3.834300E+00	2.780850E+00	3.234940E+00
3.830580E+00	2.837860E+00	3.162070E+00
3.826770E+00	2.855990E+00	3.209960E+00
3.845830E+00	2.689240E+00	3.242990E+00
3.858220E+00	2.608880E+00	3.195130E+00
3.865680E+00	2.525420E+00	3.248490E+00
3.480400E+00	3.261890E+00	3.262760E+00
3.548840E+00	3.228470E+00	3.271850E+00
3.678030E+00	3.158060E+00	3.222860E+00
3.725810E+00	3.132180E+00	3.202930E+00
3.793960E+00	2.988730E+00	3.231800E+00
3.787280E+00	3.042220E+00	3.160600E+00
3.767200E+00	3.071120E+00	3.218920E+00
3.816650E+00	2.905190E+00	3.238710E+00
3.747760E+00	3.110330E+00	3.194360E+00
1.471570E+00	2.382250E+00	3.241180E+00
1.502850E+00	2.433930E+00	3.227580E+00
1.473660E+00	2.374470E+00	3.187540E+00
1.446370E+00	2.303440E+00	3.111250E+00
1.429690E+00	2.298720E+00	3.205560E+00
1.387680E+00	2.162070E+00	3.058050E+00
1.380200E+00	2.184860E+00	3.154230E+00
1.347540E+00	2.038160E+00	3.009470E+00
1.334890E+00	2.063930E+00	3.104100E+00
1.327000E+00	1.916930E+00	2.977990E+00
1.304620E+00	1.945860E+00	3.067540E+00
1.322480E+00	1.800370E+00	2.968680E+00
1.288440E+00	1.832020E+00	3.046740E+00
1.335340E+00	1.695510E+00	2.985960E+00
1.291430E+00	1.725100E+00	3.048340E+00
1.349980E+00	1.633180E+00	3.010500E+00
1.312360E+00	1.619280E+00	3.080690E+00
1.368630E+00	1.573210E+00	3.040810E+00
1.544160E+00	2.512340E+00	3.250040E+00
1.588740E+00	2.609290E+00	3.274430E+00
1.568250E+00	2.565320E+00	3.183040E+00
1.509560E+00	2.437820E+00	3.156150E+00
1.426730E+00	1.551190E+00	2.988860E+00
1.476030E+00	1.477190E+00	3.029560E+00
1.550150E+00	1.401290E+00	3.096750E+00
1.639530E+00	1.384730E+00	3.065820E+00
1.625680E+00	1.363010E+00	3.129350E+00
1.704140E+00	1.349120E+00	3.143210E+00
1.670680E+00	2.816530E+00	3.291260E+00
1.699460E+00	2.890200E+00	3.318700E+00
1.687380E+00	2.861640E+00	3.226340E+00
1.631530E+00	2.717630E+00	3.232220E+00
1.858850E+00	1.350310E+00	3.076320E+00
1.800390E+00	1.350060E+00	3.104140E+00
1.902580E+00	1.326770E+00	3.163280E+00
1.731970E+00	2.961670E+00	3.342200E+00
1.760050E+00	3.005180E+00	3.330100E+00
1.744620E+00	2.968090E+00	3.272010E+00
2.001830E+00	1.323800E+00	3.140950E+00
2.081960E+00	1.298340E+00	3.205450E+00
1.811790E+00	3.068320E+00	3.309750E+00
2.202950E+00	1.276670E+00	3.224980E+00
2.320470E+00	1.254720E+00	3.225110E+00
2.290170E+00	1.246730E+00	3.275820E+00
2.353570E+00	1.230020E+00	3.314630E+00
1.880440E+00	3.150430E+00	3.326120E+00
1.928450E+00	3.202110E+00	3.343200E+00
1.911510E+00	3.175360E+00	3.285060E+00
2.436650E+00	1.231810E+00	3.277420E+00
1.952470E+00	3.212210E+00	3.260450E+00
1.966460E+00	3.237640E+00	3.337060E+00
2.548050E+00	1.221420E+00	3.271120E+00
2.023130E+00	3.285650E+00	3.312060E+00
2.636770E+00	1.221250E+00	3.245430E+00
2.716130E+00	1.201640E+00	3.302420E+00
2.099200E+00	3.353700E+00	3.334170E+00
2.153160E+00	3.399160E+00	3.366930E+00
2.144370E+00	3.378470E+00	3.291070E+00
2.824410E+00	1.204370E+00	3.285300E+00
2.210190E+00	3.424760E+00	3.337600E+00
2.937590E+00	1.211520E+00	3.280380E+00
2.907100E+00	1.178930E+00	3.335970E+00
2.958340E+00	1.184650E+00	3.333570E+00
2.292330E+00	3.461910E+00	3.349390E+00
3.025710E+00	1.204840E+00	3.322670E+00
2.372580E+00	3.483430E+00	3.347910E+00
3.152950E+00	1.230840E+00	3.344650E+00
2.464630E+00	3.501030E+00	3.340650E+00
3.261070E+00	1.300940E+00	3.325690E+00
2.568620E+00	3.510150E+00	3.335730E+00
3.378140E+00	1.381990E+00	3.313700E+00
2.639180E+00	3.523770E+00	3.370490E+00
2.639790E+00	3.509140E+00	3.322410E+00
3.445750E+00	1.440700E+00	3.299930E+00
3.454410E+00	1.423240E+00	3.345290E+00
2.683620E+00	3.527040E+00	3.383480E+00
2.730180E+00	3.508010E+00	3.348370E+00
3.578800E+00	1.569000E+00	3.333730E+00
3.499410E+00	1.470080E+00	3.342300E+00
2.830700E+00	3.484010E+00	3.347870E+00
3.640890E+00	1.670710E+00	3.316550E+00
3.644460E+00	1.624130E+00	3.368480E+00
2.915070E+00	3.458270E+00	3.329680E+00
2.991240E+00	3.440510E+00	3.399230E+00
3.769470E+00	2.031850E+00	3.300390E+00
3.751470E+00	1.953060E+00	3.327580E+00
3.725970E+00	1.875480E+00	3.320450E+00
3.688320E+00	1.764170E+00	3.325130E+00
3.676870E+00	1.670030E+00	3.378350E+00
3.077160E+00	3.393790E+00	3.362650E+00
3.133930E+00	3.365020E+00	3.342950E+00
3.837820E+00	2.257080E+00	3.283530E+00
3.818700E+00	2.174690E+00	3.341900E+00
3.795400E+00	2.112310E+00	3.302350E+00
3.173320E+00	3.345850E+00	3.329780E+00
3.238970E+00	3.324850E+00	3.378000E+00
3.317660E+00	3.304770E+00	3.313400E+00
3.339930E+00	3.301210E+00	3.407520E+00
3.864980E+00	2.478060E+00	3.300390E+00
3.862030E+00	2.411600E+00	3.357520E+00
3.855660E+00	2.339530E+00	3.319340E+00
3.411470E+00	3.281140E+00	3.351940E+00
3.466970E+00	3.264040E+00	3.299660E+00
3.508680E+00	3.255230E+00	3.384370E+00
3.825860E+00	2.850820E+00	3.298530E+00
3.831440E+00	2.781860E+00	3.371640E+00
3.843570E+00	2.701410E+00	3.344260E+00
3.859250E+00	2.620380E+00	3.324820E+00
3.866410E+00	2.542480E+00	3.314800E+00
3.598830E+00	3.220380E+00	3.387140E+00
3.668790E+00	3.166040E+00	3.354200E+00
3.748960E+00	3.073350E+00	3.315440E+00
3.737760E+00	3.112230E+00	3.235600E+00
3.787640E+00	2.988690E+00	3.350650E+00
3.808900E+00	2.923130E+00	3.327580E+00
1.323360E+00	2.178300E+00	3.333570E+00
1.350340E+00	2.219600E+00	3.333670E+00
1.332720E+00	2.185020E+00	3.307480E+00
1.314280E+00	2.143850E+00	3.310260E+00
1.397700E+00	2.289340E+00	3.325390E+00
1.453920E+00	2.385080E+00	3.360660E+00
1.437600E+00	2.336810E+00	3.282790E+00
1.361220E+00	2.201170E+00	3.261060E+00
1.322040E+00	2.084890E+00	3.193530E+00
1.305420E+00	2.093290E+00	3.261640E+00
1.288650E+00	1.971530E+00	3.154030E+00
1.274080E+00	1.997160E+00	3.234790E+00
1.266310E+00	1.859910E+00	3.129120E+00
1.246850E+00	1.885410E+00	3.209160E+00
1.257870E+00	1.750580E+00	3.121610E+00
1.230860E+00	1.775350E+00	3.198310E+00
1.269920E+00	1.660250E+00	3.126340E+00
1.230150E+00	1.656540E+00	3.215860E+00
1.281800E+00	1.610940E+00	3.137670E+00
1.261610E+00	1.604010E+00	3.183880E+00
1.287780E+00	1.561700E+00	3.177260E+00
1.504320E+00	2.450290E+00	3.304640E+00
1.411460E+00	1.496030E+00	3.080540E+00
1.344210E+00	1.504960E+00	3.160200E+00
1.462780E+00	1.432760E+00	3.119510E+00
1.408270E+00	1.445890E+00	3.160980E+00
1.493240E+00	1.395420E+00	3.157220E+00
1.451810E+00	1.396120E+00	3.203400E+00
1.517500E+00	1.363770E+00	3.216230E+00
1.603640E+00	2.643400E+00	3.389150E+00
1.624780E+00	2.695640E+00	3.408810E+00
1.616100E+00	2.674340E+00	3.343150E+00
1.571410E+00	2.575930E+00	3.348140E+00
1.620070E+00	1.335740E+00	3.228690E+00
1.727760E+00	1.318680E+00	3.259160E+00
1.691250E+00	2.884970E+00	3.435200E+00
1.720250E+00	2.948320E+00	3.462680E+00
1.708110E+00	2.920060E+00	3.390560E+00
1.663940E+00	2.800270E+00	3.380480E+00
1.813400E+00	1.317760E+00	3.237830E+00
1.920650E+00	1.299190E+00	3.292310E+00
1.757120E+00	3.009180E+00	3.396630E+00
2.015010E+00	1.295390E+00	3.266320E+00
2.113440E+00	1.276940E+00	3.285960E+00
2.088020E+00	1.266860E+00	3.355390E+00
2.190650E+00	1.249120E+00	3.374170E+00
1.811310E+00	3.090820E+00	3.432050E+00
1.856600E+00	3.148420E+00	3.462230E+00
1.850580E+00	3.131940E+00	3.389700E+00
2.293190E+00	1.235180E+00	3.346140E+00
2.357600E+00	1.218200E+00	3.367140E+00
1.895810E+00	3.183210E+00	3.417210E+00
2.432540E+00	1.204140E+00	3.405770E+00
1.962610E+00	3.249730E+00	3.434060E+00
2.543220E+00	1.196370E+00	3.377770E+00
2.025920E+00	3.314060E+00	3.443900E+00
2.071490E+00	3.359940E+00	3.476190E+00
2.066510E+00	3.342810E+00	3.400570E+00
2.640350E+00	1.192450E+00	3.345390E+00
2.754070E+00	1.159840E+00	3.403200E+00
2.125620E+00	3.394060E+00	3.443980E+00
2.854430E+00	1.155160E+00	3.383490E+00
2.818420E+00	1.135370E+00	3.428830E+00
2.866360E+00	1.120990E+00	3.443660E+00
2.204400E+00	3.439060E+00	3.441820E+00
2.961400E+00	1.142720E+00	3.408550E+00
2.284170E+00	3.472180E+00	3.442740E+00
3.090200E+00	1.168800E+00	3.402120E+00
3.052860E+00	1.124250E+00	3.457950E+00
3.120190E+00	1.138820E+00	3.464500E+00
2.370640E+00	3.498030E+00	3.448940E+00
3.153090E+00	1.189680E+00	3.400240E+00
3.155800E+00	1.167950E+00	3.438090E+00
2.461880E+00	3.517740E+00	3.450820E+00
3.255080E+00	1.252200E+00	3.402400E+00
3.203580E+00	1.202510E+00	3.427450E+00
2.558640E+00	3.528680E+00	3.448830E+00
3.357980E+00	1.304070E+00	3.438250E+00
2.663710E+00	3.536210E+00	3.447040E+00
3.483450E+00	1.411040E+00	3.421580E+00
2.741140E+00	3.542810E+00	3.492770E+00
2.738640E+00	3.533140E+00	3.436990E+00
3.546820E+00	1.482490E+00	3.399010E+00
3.557410E+00	1.460790E+00	3.448250E+00
2.775760E+00	3.536300E+00	3.484810E+00
2.823210E+00	3.510330E+00	3.469750E+00
3.666530E+00	1.596330E+00	3.445500E+00
3.599560E+00	1.510880E+00	3.444340E+00
2.916410E+00	3.473510E+00	3.434690E+00
2.989910E+00	3.445640E+00	3.493940E+00
3.777490E+00	1.989110E+00	3.373930E+00
3.765100E+00	1.909970E+00	3.390850E+00
3.748290E+00	1.812800E+00	3.411580E+00
3.724810E+00	1.706770E+00	3.437830E+00
3.764930E+00	1.762200E+00	3.473110E+00
3.053400E+00	3.412250E+00	3.469300E+00
3.118450E+00	3.376940E+00	3.455340E+00
3.157330E+00	3.356920E+00	3.393370E+00
3.195720E+00	3.340370E+00	3.485230E+00
3.843770E+00	2.253980E+00	3.402030E+00
3.829970E+00	2.168650E+00	3.425700E+00
3.807610E+00	2.076450E+00	3.401460E+00
3.802040E+00	1.962610E+00	3.450260E+00
3.787490E+00	1.862520E+00	3.468800E+00
3.776500E+00	1.803750E+00	3.471900E+00
3.281490E+00	3.314100E+00	3.463270E+00
3.355400E+00	3.299890E+00	3.496610E+00
3.865010E+00	2.478900E+00	3.396490E+00
3.866740E+00	2.402650E+00	3.467450E+00
3.859110E+00	2.340560E+00	3.416620E+00
3.430400E+00	3.282590E+00	3.443300E+00
3.515260E+00	3.265680E+00	3.488830E+00
3.819700E+00	2.862830E+00	3.406780E+00
3.832440E+00	2.791440E+00	3.486710E+00
3.843440E+00	2.709570E+00	3.456610E+00
3.857880E+00	2.631730E+00	3.430540E+00
3.865280E+00	2.555110E+00	3.414380E+00
3.582260E+00	3.240420E+00	3.455100E+00
3.673850E+00	3.191890E+00	3.478490E+00
3.738280E+00	3.103730E+00	3.447320E+00
3.777810E+00	3.018230E+00	3.436560E+00
3.802030E+00	2.941380E+00	3.427170E+00
1.399970E+00	2.351590E+00	3.495950E+00
1.449990E+00	2.421740E+00	3.511670E+00
1.411810E+00	2.354480E+00	3.460290E+00
1.392840E+00	2.301330E+00	3.395530E+00
1.368660E+00	2.285280E+00	3.465270E+00
1.314830E+00	2.165330E+00	3.389920E+00
1.270360E+00	2.041650E+00	3.318650E+00
1.253390E+00	2.038880E+00	3.394330E+00
1.233780E+00	1.915700E+00	3.289240E+00
1.223440E+00	1.941200E+00	3.367420E+00
1.210800E+00	1.802970E+00	3.275610E+00
1.195210E+00	1.830520E+00	3.351310E+00
1.204020E+00	1.705210E+00	3.270920E+00
1.180170E+00	1.709720E+00	3.362350E+00
1.207350E+00	1.651520E+00	3.277780E+00
1.195100E+00	1.648870E+00	3.326560E+00
1.211220E+00	1.602790E+00	3.313950E+00
1.458020E+00	2.410470E+00	3.437750E+00
1.507400E+00	2.491990E+00	3.483560E+00
1.249920E+00	1.539810E+00	3.282340E+00
1.293950E+00	1.504950E+00	3.237170E+00
1.285070E+00	1.482350E+00	3.292070E+00
1.323450E+00	1.452960E+00	3.278520E+00
1.555170E+00	2.566280E+00	3.486550E+00
1.597040E+00	2.653130E+00	3.523220E+00
1.591830E+00	2.625550E+00	3.438310E+00
1.524700E+00	2.503730E+00	3.411570E+00
1.388410E+00	1.417450E+00	3.248050E+00
1.466120E+00	1.346780E+00	3.326990E+00
1.546590E+00	1.329570E+00	3.294420E+00
1.538340E+00	1.313300E+00	3.350390E+00
1.603220E+00	1.300680E+00	3.350820E+00
1.668640E+00	2.844050E+00	3.586010E+00
1.692700E+00	2.908050E+00	3.578610E+00
1.682240E+00	2.855590E+00	3.502790E+00
1.637960E+00	2.731170E+00	3.471700E+00
1.642130E+00	2.758750E+00	3.557370E+00
1.784560E+00	1.299450E+00	3.324710E+00
1.715910E+00	1.292850E+00	3.355250E+00
1.794290E+00	1.281500E+00	3.384690E+00
1.715610E+00	2.969750E+00	3.623560E+00
1.755460E+00	3.033450E+00	3.597460E+00
1.723180E+00	2.960110E+00	3.543750E+00
1.864450E+00	1.281590E+00	3.371570E+00
1.770760E+00	3.038180E+00	3.505640E+00
1.794740E+00	3.090810E+00	3.581880E+00
2.003980E+00	1.265010E+00	3.405930E+00
2.117840E+00	1.245130E+00	3.434990E+00
2.205790E+00	1.221710E+00	3.497440E+00
1.828200E+00	3.121890E+00	3.525300E+00
2.302420E+00	1.214190E+00	3.460670E+00
2.354410E+00	1.212290E+00	3.408770E+00
1.898250E+00	3.198800E+00	3.543410E+00
2.388130E+00	1.198480E+00	3.470770E+00
2.466080E+00	1.178160E+00	3.527840E+00
1.965030E+00	3.269010E+00	3.558470E+00
2.004360E+00	3.317240E+00	3.575840E+00
1.999710E+00	3.297500E+00	3.509480E+00
2.547190E+00	1.167490E+00	3.491110E+00
2.040500E+00	3.342590E+00	3.532530E+00
2.641560E+00	1.158040E+00	3.453470E+00
2.726350E+00	1.120190E+00	3.521570E+00
2.108090E+00	3.405200E+00	3.566810E+00
2.808960E+00	1.112380E+00	3.483740E+00
2.901020E+00	1.078590E+00	3.522270E+00
2.191110E+00	3.446170E+00	3.535640E+00
2.997560E+00	1.089820E+00	3.502890E+00
2.964560E+00	1.061130E+00	3.546060E+00
3.020890E+00	1.057440E+00	3.576060E+00
2.275720E+00	3.482180E+00	3.537860E+00
3.096440E+00	1.099090E+00	3.532690E+00
2.366790E+00	3.505940E+00	3.548480E+00
3.201890E+00	1.160500E+00	3.511640E+00
2.460780E+00	3.528020E+00	3.555790E+00
3.287730E+00	1.231510E+00	3.478180E+00
3.301510E+00	1.209470E+00	3.557800E+00
2.553190E+00	3.540240E+00	3.557250E+00
3.342780E+00	1.261810E+00	3.489220E+00
3.338700E+00	1.244820E+00	3.523660E+00
2.644100E+00	3.543870E+00	3.554550E+00
3.464320E+00	1.339570E+00	3.555450E+00
3.377120E+00	1.277510E+00	3.516780E+00
2.726300E+00	3.547750E+00	3.554100E+00
3.582300E+00	1.452250E+00	3.524130E+00
2.787430E+00	3.536630E+00	3.539670E+00
2.852990E+00	3.518470E+00	3.595210E+00
3.642510E+00	1.519580E+00	3.508290E+00
3.648560E+00	1.499360E+00	3.554410E+00
2.938590E+00	3.470940E+00	3.560330E+00
2.997310E+00	3.443840E+00	3.548110E+00
3.764050E+00	1.713880E+00	3.508500E+00
3.735210E+00	1.643540E+00	3.524010E+00
3.692400E+00	1.555380E+00	3.563200E+00
3.033910E+00	3.423390E+00	3.534650E+00
3.102290E+00	3.386350E+00	3.554520E+00
3.195820E+00	3.348210E+00	3.588970E+00
3.847880E+00	2.204390E+00	3.482730E+00
3.841320E+00	2.125570E+00	3.492580E+00
3.839260E+00	2.025700E+00	3.515730E+00
3.831410E+00	1.906520E+00	3.556940E+00
3.853290E+00	1.980870E+00	3.567770E+00
3.794310E+00	1.779590E+00	3.540480E+00
3.775900E+00	1.688960E+00	3.566170E+00
3.275980E+00	3.319050E+00	3.544130E+00
3.357790E+00	3.311850E+00	3.582090E+00
3.870510E+00	2.492420E+00	3.513380E+00
3.875540E+00	2.398300E+00	3.583860E+00
3.868070E+00	2.289050E+00	3.527870E+00
3.862960E+00	2.173140E+00	3.559810E+00
3.861820E+00	2.085990E+00	3.568310E+00
3.862100E+00	2.021540E+00	3.579290E+00
3.439230E+00	3.287090E+00	3.536440E+00
3.518960E+00	3.277400E+00	3.572250E+00
3.820510E+00	2.883260E+00	3.524480E+00
3.835160E+00	2.798210E+00	3.595270E+00
3.846580E+00	2.718600E+00	3.561730E+00
3.864670E+00	2.632500E+00	3.539940E+00
3.869530E+00	2.572230E+00	3.495090E+00
3.604880E+00	3.248660E+00	3.548950E+00
3.689720E+00	3.213040E+00	3.573640E+00
3.719990E+00	3.177270E+00	3.541570E+00
3.750830E+00	3.127910E+00	3.539540E+00
3.785440E+00	3.036730E+00	3.562360E+00
3.778790E+00	3.095600E+00	3.582030E+00
3.799760E+00	2.964460E+00	3.506910E+00
3.740390E+00	3.170990E+00	3.589200E+00
3.769270E+00	3.128600E+00	3.594710E+00
1.393360E+00	2.417550E+00	3.667020E+00
1.430670E+00	2.466370E+00	3.652150E+00
1.399260E+00	2.411640E+00	3.619050E+00
1.382120E+00	2.341240E+00	3.551980E+00
1.360520E+00	2.346830E+00	3.637380E+00
1.318120E+00	2.205520E+00	3.502960E+00
1.319710E+00	2.243600E+00	3.595030E+00
1.261380E+00	2.083580E+00	3.466040E+00
1.267850E+00	2.125290E+00	3.554800E+00
1.217660E+00	1.968090E+00	3.443570E+00
1.219980E+00	2.006260E+00	3.523700E+00
1.185020E+00	1.859120E+00	3.426310E+00
1.182470E+00	1.893030E+00	3.504340E+00
1.165710E+00	1.762690E+00	3.415850E+00
1.152340E+00	1.775250E+00	3.505670E+00
1.162180E+00	1.708390E+00	3.419120E+00
1.153170E+00	1.711170E+00	3.462520E+00
1.160230E+00	1.659290E+00	3.451280E+00
1.448740E+00	2.459760E+00	3.593160E+00
1.497690E+00	2.552520E+00	3.667150E+00
1.184690E+00	1.585050E+00	3.423840E+00
1.214930E+00	1.546520E+00	3.370480E+00
1.208210E+00	1.525430E+00	3.427130E+00
1.234530E+00	1.490970E+00	3.408200E+00
1.530840E+00	2.556150E+00	3.564520E+00
1.554730E+00	2.625950E+00	3.637110E+00
1.287940E+00	1.444920E+00	3.369990E+00
1.367830E+00	1.384510E+00	3.362660E+00
1.328200E+00	1.371820E+00	3.473270E+00
1.416480E+00	1.343260E+00	3.395220E+00
1.389210E+00	1.340430E+00	3.442570E+00
1.450960E+00	1.311310E+00	3.445030E+00
1.579690E+00	2.672030E+00	3.651340E+00
1.601650E+00	2.715390E+00	3.668080E+00
1.595460E+00	2.683150E+00	3.607290E+00
1.544590E+00	1.286380E+00	3.428120E+00
1.663620E+00	1.263130E+00	3.447160E+00
1.611030E+00	1.235020E+00	3.541340E+00
1.711810E+00	1.228550E+00	3.532760E+00
1.681050E+00	2.897480E+00	3.649910E+00
1.642230E+00	2.793330E+00	3.651930E+00
1.805250E+00	1.248890E+00	3.473540E+00
1.746420E+00	3.033030E+00	3.681220E+00
1.711000E+00	2.965120E+00	3.709570E+00
1.917830E+00	1.252560E+00	3.458940E+00
1.924460E+00	1.229500E+00	3.528240E+00
1.992130E+00	1.235640E+00	3.506630E+00
1.787910E+00	3.096620E+00	3.662360E+00
2.103120E+00	1.222570E+00	3.535050E+00
2.218600E+00	1.197850E+00	3.598770E+00
1.836570E+00	3.152470E+00	3.625230E+00
2.301120E+00	1.194460E+00	3.576380E+00
1.891240E+00	3.224610E+00	3.683620E+00
1.939410E+00	3.277710E+00	3.692280E+00
1.934320E+00	3.256610E+00	3.627020E+00
2.387820E+00	1.186540E+00	3.555050E+00
2.476990E+00	1.155620E+00	3.634380E+00
1.980870E+00	3.313220E+00	3.652340E+00
2.556880E+00	1.142440E+00	3.602050E+00
2.039980E+00	3.367160E+00	3.625810E+00
2.638410E+00	1.129020E+00	3.564210E+00
2.720380E+00	1.086970E+00	3.629050E+00
2.097150E+00	3.432310E+00	3.684270E+00
2.164470E+00	3.477410E+00	3.687250E+00
2.133440E+00	3.447640E+00	3.634590E+00
2.802900E+00	1.076730E+00	3.580090E+00
2.876480E+00	1.034030E+00	3.635440E+00
2.178690E+00	3.465600E+00	3.617120E+00
2.230410E+00	3.507960E+00	3.681290E+00
2.952990E+00	1.038600E+00	3.602800E+00
3.024490E+00	1.023070E+00	3.663630E+00
2.258070E+00	3.501290E+00	3.621660E+00
2.273560E+00	3.525570E+00	3.678040E+00
3.102660E+00	1.058570E+00	3.633890E+00
2.309840E+00	3.535200E+00	3.680870E+00
2.354670E+00	3.531000E+00	3.646950E+00
3.185290E+00	1.111140E+00	3.610330E+00
2.457820E+00	3.550450E+00	3.657020E+00
3.259060E+00	1.164270E+00	3.603460E+00
2.553920E+00	3.562840E+00	3.659720E+00
3.340980E+00	1.211120E+00	3.656790E+00
3.376280E+00	1.258070E+00	3.577850E+00
3.435750E+00	1.286720E+00	3.659480E+00
2.639820E+00	3.567640E+00	3.653110E+00
3.515250E+00	1.350720E+00	3.667530E+00
2.717690E+00	3.566750E+00	3.645630E+00
3.580670E+00	1.413740E+00	3.634960E+00
2.789760E+00	3.552140E+00	3.631070E+00
2.856950E+00	3.543650E+00	3.695560E+00
3.652260E+00	1.485960E+00	3.610940E+00
2.914980E+00	3.508840E+00	3.654790E+00
2.994390E+00	3.473500E+00	3.666870E+00
3.021820E+00	3.435250E+00	3.587560E+00
3.066270E+00	3.423380E+00	3.635360E+00
3.755900E+00	1.621320E+00	3.614050E+00
3.715530E+00	1.544420E+00	3.664940E+00
3.137790E+00	3.391480E+00	3.643340E+00
3.197420E+00	3.367050E+00	3.647330E+00
3.867810E+00	1.962480E+00	3.628190E+00
3.858750E+00	1.877850E+00	3.652160E+00
3.831840E+00	1.798490E+00	3.641990E+00
3.799280E+00	1.700440E+00	3.636370E+00
3.271670E+00	3.345380E+00	3.633900E+00
3.354060E+00	3.332730E+00	3.640750E+00
3.875170E+00	2.492620E+00	3.654960E+00
3.873960E+00	2.554520E+00	3.567040E+00
3.871580E+00	2.586840E+00	3.623830E+00
3.882080E+00	2.389610E+00	3.681140E+00
3.882550E+00	2.308190E+00	3.655600E+00
3.880710E+00	2.206220E+00	3.644210E+00
3.879410E+00	2.107460E+00	3.641800E+00
3.874670E+00	2.038430E+00	3.626040E+00
3.443940E+00	3.311790E+00	3.633670E+00
3.583740E+00	3.283200E+00	3.654300E+00
3.821200E+00	2.885930E+00	3.663400E+00
3.807970E+00	2.947290E+00	3.579680E+00
3.803700E+00	2.973950E+00	3.643370E+00
3.833900E+00	2.793030E+00	3.682500E+00
3.844690E+00	2.729490E+00	3.653600E+00
3.860690E+00	2.657160E+00	3.634140E+00
3.645530E+00	3.272580E+00	3.659730E+00
3.655140E+00	3.254750E+00	3.627690E+00
3.779590E+00	3.101310E+00	3.643430E+00
3.792290E+00	3.035630E+00	3.685470E+00
3.672090E+00	3.259680E+00	3.662310E+00
3.713350E+00	3.219720E+00	3.666660E+00
3.759320E+00	3.155890E+00	3.635040E+00
1.309660E+00	2.252930E+00	3.734250E+00
1.335570E+00	2.302750E+00	3.744170E+00
1.320870E+00	2.268890E+00	3.682990E+00
1.275480E+00	2.161510E+00	3.640760E+00
1.284500E+00	2.189460E+00	3.717850E+00
1.228130E+00	2.046670E+00	3.607760E+00
1.240320E+00	2.083450E+00	3.689540E+00
1.187140E+00	1.931580E+00	3.585840E+00
1.197790E+00	1.970830E+00	3.667490E+00
1.157340E+00	1.833810E+00	3.570830E+00
1.159070E+00	1.849280E+00	3.669970E+00
1.144390E+00	1.777140E+00	3.568810E+00
1.144270E+00	1.779900E+00	3.621430E+00
1.141190E+00	1.725440E+00	3.599800E+00
1.432500E+00	2.464870E+00	3.724660E+00
1.367710E+00	2.366510E+00	3.709360E+00
1.147420E+00	1.668120E+00	3.543090E+00
1.161010E+00	1.602810E+00	3.519950E+00
1.157390E+00	1.583540E+00	3.628010E+00
1.180790E+00	1.536170E+00	3.567370E+00
1.499140E+00	2.560780E+00	3.755380E+00
1.542640E+00	2.625980E+00	3.761340E+00
1.524410E+00	2.601940E+00	3.718610E+00
1.211510E+00	1.489820E+00	3.506650E+00
1.263570E+00	1.422900E+00	3.496170E+00
1.247200E+00	1.423840E+00	3.607710E+00
1.299890E+00	1.382320E+00	3.532150E+00
1.286870E+00	1.385940E+00	3.580400E+00
1.329840E+00	1.348400E+00	3.576430E+00
1.564840E+00	2.657890E+00	3.703180E+00
1.588190E+00	2.695480E+00	3.798530E+00
1.402490E+00	1.308880E+00	3.537910E+00
1.507540E+00	1.261350E+00	3.542220E+00
1.463570E+00	1.250410E+00	3.643480E+00
1.563750E+00	1.228450E+00	3.584100E+00
1.537350E+00	1.223530E+00	3.626370E+00
1.601720E+00	1.201650E+00	3.636050E+00
1.626950E+00	2.765400E+00	3.803320E+00
1.647000E+00	2.803690E+00	3.787990E+00
1.623650E+00	2.759130E+00	3.738130E+00
1.785320E+00	1.208650E+00	3.577810E+00
1.705250E+00	1.193000E+00	3.629170E+00
1.825420E+00	1.175400E+00	3.664290E+00
1.676850E+00	2.873400E+00	3.766920E+00
1.892470E+00	1.201740E+00	3.597050E+00
1.976580E+00	1.179060E+00	3.657740E+00
1.917770E+00	1.168580E+00	3.679590E+00
1.999370E+00	1.157170E+00	3.726910E+00
1.747990E+00	3.025200E+00	3.768500E+00
1.716760E+00	2.965090E+00	3.783770E+00
2.018170E+00	1.204070E+00	3.601700E+00
2.057830E+00	1.170590E+00	3.690380E+00
1.780000E+00	3.083870E+00	3.743540E+00
2.170290E+00	1.171620E+00	3.691480E+00
1.834200E+00	3.161580E+00	3.756900E+00
2.294790E+00	1.167840E+00	3.684080E+00
1.929630E+00	3.273340E+00	3.760230E+00
1.887590E+00	3.229420E+00	3.777100E+00
2.391080E+00	1.162990E+00	3.661230E+00
2.481520E+00	1.128630E+00	3.741680E+00
1.968770E+00	3.315070E+00	3.734780E+00
2.562570E+00	1.112990E+00	3.709260E+00
2.027460E+00	3.380040E+00	3.750280E+00
2.640930E+00	1.098060E+00	3.672160E+00
2.721160E+00	1.052120E+00	3.736460E+00
2.148110E+00	3.476360E+00	3.769550E+00
2.089570E+00	3.440700E+00	3.777990E+00
2.797220E+00	1.038860E+00	3.686040E+00
2.871510E+00	9.936570E-01	3.737850E+00
2.219960E+00	3.512790E+00	3.762240E+00
2.947520E+00	1.001720E+00	3.696110E+00
3.026030E+00	9.858780E-01	3.760190E+00
2.299610E+00	3.541950E+00	3.747910E+00
3.105800E+00	1.019210E+00	3.731440E+00
2.367720E+00	3.562120E+00	3.783230E+00
2.364750E+00	3.554100E+00	3.730900E+00
3.185480E+00	1.073990E+00	3.707480E+00
2.401160E+00	3.566470E+00	3.775890E+00
2.450550E+00	3.566650E+00	3.768680E+00
3.262380E+00	1.139800E+00	3.687020E+00
2.553100E+00	3.575390E+00	3.761320E+00
3.415340E+00	1.251740E+00	3.752080E+00
3.337010E+00	1.179480E+00	3.764390E+00
2.649790E+00	3.580330E+00	3.758470E+00
3.502480E+00	1.329870E+00	3.748890E+00
2.707660E+00	3.580390E+00	3.721790E+00
3.585700E+00	1.402960E+00	3.733520E+00
2.782760E+00	3.572780E+00	3.738950E+00
2.864650E+00	3.560060E+00	3.794880E+00
3.658090E+00	1.471880E+00	3.703650E+00
2.931090E+00	3.523950E+00	3.739730E+00
3.018610E+00	3.499870E+00	3.764140E+00
3.083210E+00	3.442880E+00	3.701470E+00
3.773420E+00	1.617980E+00	3.711720E+00
3.721480E+00	1.537390E+00	3.760480E+00
3.111930E+00	3.468390E+00	3.770300E+00
3.172730E+00	3.446470E+00	3.768470E+00
3.191110E+00	3.404910E+00	3.707960E+00
3.880050E+00	1.907430E+00	3.707740E+00
3.862170E+00	1.816880E+00	3.731730E+00
3.886560E+00	1.871800E+00	3.765450E+00
3.823220E+00	1.712130E+00	3.732030E+00
3.241280E+00	3.429730E+00	3.771600E+00
3.328800E+00	3.413930E+00	3.786200E+00
3.340830E+00	3.369020E+00	3.710670E+00
3.870790E+00	2.599050E+00	3.719130E+00
3.880560E+00	2.506000E+00	3.787800E+00
3.887990E+00	2.413570E+00	3.762730E+00
3.894800E+00	2.320960E+00	3.754290E+00
3.895740E+00	2.223800E+00	3.743650E+00
3.896670E+00	2.120450E+00	3.735670E+00
3.891080E+00	1.999650E+00	3.719200E+00
3.892900E+00	1.919270E+00	3.755280E+00
3.408900E+00	3.378820E+00	3.778290E+00
3.485560E+00	3.361440E+00	3.824910E+00
3.495880E+00	3.327950E+00	3.738900E+00
3.805480E+00	2.969280E+00	3.733650E+00
3.818960E+00	2.901910E+00	3.798160E+00
3.830680E+00	2.819270E+00	3.760680E+00
3.842770E+00	2.736810E+00	3.745980E+00
3.856100E+00	2.677390E+00	3.704510E+00
3.564500E+00	3.318080E+00	3.815070E+00
3.634740E+00	3.274940E+00	3.763610E+00
3.660230E+00	3.265970E+00	3.689660E+00
3.690860E+00	3.249190E+00	3.724050E+00
3.774390E+00	3.110160E+00	3.766080E+00
3.758820E+00	3.157760E+00	3.690710E+00
3.737050E+00	3.194950E+00	3.745400E+00
3.794070E+00	3.030260E+00	3.773280E+00
3.717050E+00	3.228200E+00	3.727210E+00
1.305560E+00	2.253020E+00	3.868290E+00
1.334250E+00	2.312280E+00	3.855650E+00
1.309500E+00	2.246160E+00	3.792550E+00
1.257680E+00	2.126130E+00	3.769740E+00
1.276360E+00	2.175230E+00	3.849950E+00
1.213540E+00	2.016200E+00	3.746940E+00
1.237740E+00	2.072780E+00	3.833530E+00
1.176260E+00	1.916620E+00	3.732610E+00
1.198870E+00	1.968240E+00	3.815030E+00
1.154920E+00	1.857500E+00	3.735000E+00
1.166700E+00	1.878220E+00	3.800790E+00
1.147340E+00	1.808500E+00	3.768370E+00
1.366050E+00	2.376920E+00	3.889870E+00
1.407710E+00	2.442300E+00	3.874070E+00
1.377600E+00	2.375290E+00	3.802180E+00
1.139590E+00	1.721370E+00	3.725260E+00
1.143510E+00	1.645810E+00	3.662470E+00
1.140890E+00	1.647560E+00	3.737310E+00
1.148790E+00	1.595190E+00	3.686510E+00
1.146860E+00	1.604840E+00	3.741410E+00
1.157660E+00	1.558160E+00	3.726320E+00
1.449840E+00	2.503720E+00	3.911720E+00
1.492600E+00	2.564560E+00	3.900090E+00
1.459050E+00	2.502380E+00	3.829000E+00
1.210360E+00	1.472080E+00	3.624050E+00
1.185790E+00	1.498900E+00	3.708450E+00
1.229490E+00	1.439140E+00	3.657680E+00
1.218280E+00	1.448990E+00	3.696140E+00
1.245930E+00	1.411070E+00	3.701210E+00
1.531620E+00	2.612680E+00	3.843500E+00
1.301130E+00	1.350560E+00	3.685810E+00
1.376620E+00	1.294960E+00	3.649960E+00
1.351230E+00	1.300010E+00	3.707370E+00
1.420290E+00	1.258670E+00	3.686610E+00
1.391480E+00	1.267350E+00	3.726960E+00
1.451090E+00	1.229680E+00	3.734230E+00
1.584030E+00	2.707340E+00	3.899280E+00
1.620880E+00	2.775560E+00	3.905370E+00
1.614640E+00	2.752380E+00	3.850090E+00
1.548660E+00	1.185200E+00	3.735900E+00
1.648340E+00	1.164320E+00	3.714180E+00
1.623820E+00	1.151810E+00	3.770670E+00
1.680060E+00	1.141360E+00	3.789110E+00
1.648280E+00	2.815930E+00	3.853750E+00
1.761650E+00	1.149930E+00	3.751120E+00
1.684180E+00	2.907900E+00	3.897010E+00
1.715920E+00	2.977040E+00	3.894790E+00
1.706900E+00	2.947260E+00	3.836810E+00
1.908170E+00	1.147100E+00	3.764670E+00
2.026940E+00	1.140480E+00	3.806000E+00
1.737800E+00	3.007940E+00	3.844740E+00
2.123090E+00	1.146790E+00	3.776020E+00
1.787460E+00	3.096610E+00	3.856800E+00
2.183040E+00	1.149150E+00	3.756490E+00
2.207410E+00	1.140890E+00	3.791720E+00
1.840130E+00	3.184800E+00	3.874980E+00
1.877830E+00	3.239970E+00	3.895230E+00
1.870180E+00	3.217060E+00	3.831220E+00
2.278160E+00	1.139450E+00	3.797570E+00
2.214520E+00	1.148570E+00	3.761010E+00
1.916280E+00	3.273240E+00	3.850600E+00
2.390700E+00	1.136140E+00	3.772410E+00
2.488510E+00	1.102810E+00	3.851620E+00
1.972160E+00	3.329330E+00	3.816760E+00
2.567870E+00	1.085620E+00	3.818850E+00
2.024870E+00	3.402500E+00	3.883560E+00
2.080110E+00	3.456210E+00	3.903240E+00
2.066370E+00	3.431970E+00	3.833790E+00
2.645230E+00	1.067250E+00	3.781070E+00
2.728640E+00	1.020740E+00	3.848740E+00
2.128140E+00	3.479470E+00	3.864580E+00
2.800970E+00	1.001340E+00	3.796530E+00
2.874970E+00	9.658830E-01	3.832520E+00
2.206180E+00	3.518560E+00	3.856200E+00
2.946700E+00	9.673970E-01	3.795150E+00
3.027740E+00	9.554740E-01	3.860300E+00
2.281160E+00	3.548710E+00	3.847040E+00
3.110160E+00	9.851150E-01	3.830840E+00
2.353830E+00	3.566570E+00	3.842880E+00
3.190550E+00	1.040830E+00	3.807000E+00
2.413960E+00	3.573700E+00	3.829330E+00
2.483430E+00	3.588270E+00	3.889280E+00
3.265180E+00	1.110410E+00	3.784710E+00
2.554790E+00	3.587920E+00	3.860580E+00
3.409560E+00	1.227060E+00	3.849060E+00
3.340360E+00	1.154520E+00	3.861290E+00
2.634850E+00	3.590320E+00	3.849680E+00
3.487760E+00	1.308140E+00	3.839130E+00
2.706200E+00	3.593610E+00	3.843600E+00
2.731650E+00	3.586390E+00	3.790480E+00
2.797570E+00	3.595140E+00	3.865970E+00
3.585670E+00	1.402470E+00	3.838550E+00
2.878650E+00	3.583460E+00	3.864340E+00
3.661210E+00	1.470920E+00	3.792270E+00
2.950650E+00	3.558290E+00	3.841640E+00
3.070090E+00	3.536230E+00	3.848070E+00
3.785290E+00	1.616750E+00	3.840430E+00
3.716560E+00	1.528000E+00	3.821020E+00
3.137680E+00	3.539550E+00	3.872490E+00
3.167530E+00	3.487240E+00	3.821200E+00
3.881740E+00	1.820450E+00	3.802600E+00
3.855010E+00	1.734670E+00	3.816890E+00
3.845480E+00	1.683750E+00	3.860510E+00
3.201040E+00	3.528340E+00	3.883890E+00
3.275260E+00	3.511570E+00	3.898800E+00
3.273710E+00	3.467760E+00	3.839290E+00
3.873480E+00	2.604150E+00	3.858360E+00
3.860330E+00	2.664990E+00	3.772240E+00
3.848730E+00	2.707010E+00	3.836900E+00
3.884610E+00	2.501120E+00	3.880110E+00
3.895320E+00	2.425390E+00	3.859070E+00
3.906850E+00	2.334950E+00	3.847590E+00
3.911720E+00	2.237230E+00	3.839120E+00
3.914990E+00	2.139360E+00	3.830790E+00
3.916360E+00	2.031040E+00	3.830240E+00
3.904610E+00	1.898610E+00	3.829600E+00
3.886820E+00	1.786290E+00	3.864610E+00
3.868450E+00	1.720780E+00	3.873190E+00
3.336350E+00	3.476710E+00	3.889390E+00
3.390160E+00	3.422340E+00	3.845540E+00
3.483090E+00	3.395650E+00	3.900310E+00
3.800420E+00	2.989610E+00	3.850400E+00
3.809540E+00	2.916240E+00	3.927490E+00
3.823650E+00	2.831980E+00	3.865550E+00
3.834670E+00	2.770990E+00	3.818260E+00
3.561410E+00	3.341810E+00	3.888710E+00
3.638040E+00	3.288030E+00	3.870030E+00
3.720310E+00	3.208960E+00	3.851690E+00
3.704910E+00	3.233930E+00	3.764120E+00
3.772400E+00	3.113570E+00	3.901700E+00
3.788340E+00	3.056490E+00	3.839100E+00
1.337900E+00	2.305880E+00	3.927850E+00
1.301530E+00	2.221650E+00	3.918310E+00
1.276620E+00	2.138530E+00	3.924520E+00
1.237580E+00	2.031860E+00	3.911290E+00
1.201610E+00	1.929940E+00	3.896410E+00
1.172980E+00	1.824670E+00	3.898690E+00
1.145470E+00	1.759640E+00	3.821750E+00
1.156680E+00	1.755150E+00	3.885070E+00
1.150970E+00	1.711450E+00	3.858390E+00
1.408480E+00	2.434360E+00	3.945500E+00
1.368040E+00	2.372570E+00	3.940040E+00
1.153970E+00	1.638860E+00	3.837180E+00
1.164260E+00	1.568840E+00	3.817920E+00
1.176160E+00	1.525030E+00	3.794680E+00
1.187720E+00	1.530840E+00	3.871060E+00
1.210370E+00	1.484340E+00	3.859150E+00
1.490970E+00	2.553110E+00	3.956980E+00
1.462120E+00	2.501430E+00	3.975810E+00
1.232530E+00	1.431360E+00	3.789820E+00
1.267700E+00	1.383180E+00	3.769070E+00
1.275310E+00	1.388030E+00	3.850140E+00
1.306900E+00	1.343320E+00	3.816250E+00
1.545180E+00	2.630760E+00	3.967570E+00
1.348990E+00	1.296110E+00	3.773450E+00
1.416050E+00	1.240980E+00	3.821250E+00
1.484060E+00	1.197000E+00	3.807080E+00
1.479480E+00	1.190610E+00	3.902460E+00
1.546630E+00	1.161990E+00	3.859680E+00
1.613210E+00	2.758190E+00	3.958420E+00
1.590510E+00	2.709730E+00	3.979390E+00
1.637840E+00	1.139240E+00	3.860240E+00
1.757430E+00	1.126950E+00	3.870950E+00
1.654330E+00	2.833550E+00	3.973170E+00
1.861760E+00	1.127780E+00	3.854220E+00
1.848500E+00	1.115310E+00	3.927100E+00
1.926060E+00	1.116200E+00	3.938330E+00
1.716330E+00	2.973750E+00	3.967100E+00
1.690070E+00	2.914560E+00	3.988570E+00
1.996140E+00	1.127120E+00	3.888510E+00
1.747960E+00	3.036320E+00	3.931020E+00
2.119380E+00	1.125740E+00	3.882960E+00
1.795140E+00	3.112970E+00	3.994260E+00
1.835150E+00	3.181480E+00	4.011910E+00
1.820190E+00	3.162790E+00	3.940720E+00
2.216300E+00	1.128040E+00	3.861080E+00
1.864300E+00	3.227900E+00	3.969650E+00
2.305550E+00	1.111620E+00	3.913730E+00
1.914520E+00	3.289480E+00	3.950210E+00
2.403860E+00	1.104580E+00	3.899650E+00
2.501730E+00	1.076840E+00	3.947470E+00
1.965110E+00	3.344130E+00	3.918690E+00
2.569960E+00	1.058500E+00	3.931770E+00
2.071830E+00	3.457080E+00	3.979020E+00
2.015570E+00	3.406890E+00	3.993770E+00
2.654310E+00	1.035980E+00	3.900560E+00
2.730910E+00	9.976280E-01	3.934290E+00
2.132130E+00	3.496290E+00	3.968800E+00
2.820590E+00	9.563360E-01	3.943670E+00
2.200700E+00	3.529940E+00	3.956200E+00
2.940640E+00	9.405610E-01	3.902180E+00
2.271870E+00	3.559760E+00	3.942940E+00
2.342700E+00	3.578350E+00	3.932990E+00
3.198070E+00	1.009620E+00	3.911260E+00
3.109880E+00	9.511190E-01	3.928350E+00
2.415430E+00	3.587340E+00	3.919560E+00
2.486240E+00	3.594540E+00	3.990900E+00
3.275580E+00	1.085320E+00	3.884160E+00
2.565240E+00	3.598300E+00	3.964210E+00
3.406730E+00	1.192660E+00	3.950770E+00
3.342080E+00	1.128010E+00	3.938410E+00
2.623180E+00	3.600700E+00	3.920950E+00
3.479770E+00	1.285000E+00	3.932780E+00
2.702730E+00	3.608060E+00	3.934100E+00
2.800750E+00	3.625000E+00	3.994700E+00
3.546090E+00	1.361510E+00	3.914710E+00
2.913070E+00	3.617550E+00	3.945700E+00
3.627540E+00	1.448840E+00	3.957530E+00
[truncated: 10,719 more rows]
