# Supplementary material for: A New MRI-Based Model of Heart Function with Coupled Hemodynamics and Application to Normal and Diseased Canine Left Ventricles
Source: Front Bioeng Biotechnol. 2015 Sep 23;3:140. doi: 10.3389/fbioe.2015.00140 (PMC4585083; doi:10.3389/fbioe.2015.00140)
Supplement: Supplementary file 2 [file Data_Sheet_2.ZIP › Case1_Normal_SR_Diastole/nodes/case1_diastole_time_0.0400.csv]

3.228210E+00	2.167470E+00	1.241330E+00
3.245140E+00	2.206880E+00	1.224060E+00
3.260500E+00	2.175050E+00	1.236750E+00
3.261470E+00	2.138090E+00	1.264570E+00
3.285080E+00	2.254700E+00	1.204420E+00
3.309870E+00	2.303040E+00	1.194640E+00
3.328020E+00	2.265140E+00	1.209510E+00
3.328330E+00	2.197100E+00	1.246730E+00
3.409110E+00	2.145470E+00	1.308400E+00
3.345710E+00	2.103670E+00	1.317520E+00
3.441760E+00	2.096360E+00	1.373260E+00
3.391010E+00	2.294860E+00	1.227820E+00
3.443820E+00	2.211230E+00	1.291240E+00
3.474820E+00	2.152080E+00	1.346710E+00
2.973610E+00	2.327330E+00	1.258060E+00
2.988270E+00	2.397980E+00	1.245510E+00
3.022660E+00	2.365820E+00	1.236700E+00
3.036390E+00	2.322480E+00	1.243910E+00
3.032280E+00	2.467250E+00	1.240490E+00
3.047230E+00	2.530300E+00	1.250250E+00
3.083920E+00	2.494020E+00	1.231130E+00
3.129470E+00	2.410870E+00	1.208800E+00
3.224750E+00	2.289690E+00	1.194300E+00
3.106970E+00	2.281910E+00	1.235120E+00
3.167360E+00	2.160070E+00	1.273340E+00
3.262250E+00	2.054680E+00	1.348730E+00
3.156390E+00	2.042610E+00	1.376950E+00
3.311520E+00	1.990470E+00	1.471620E+00
3.222680E+00	1.970930E+00	1.488520E+00
3.302970E+00	1.954000E+00	1.547760E+00
3.147510E+00	2.547860E+00	1.230900E+00
3.306660E+00	2.531990E+00	1.229610E+00
3.322410E+00	2.390370E+00	1.198330E+00
3.376340E+00	2.037310E+00	1.419710E+00
3.397260E+00	1.977520E+00	1.580810E+00
3.411610E+00	2.480430E+00	1.245320E+00
3.424860E+00	2.549060E+00	1.270390E+00
3.462510E+00	2.394020E+00	1.254020E+00
3.506040E+00	2.292390E+00	1.298720E+00
3.523910E+00	2.204670E+00	1.364460E+00
3.529780E+00	2.135490E+00	1.435980E+00
3.479230E+00	2.055250E+00	1.487430E+00
3.513050E+00	2.510130E+00	1.314850E+00
3.569260E+00	2.381320E+00	1.343100E+00
3.581370E+00	2.266350E+00	1.407980E+00
3.569140E+00	2.195420E+00	1.441640E+00
2.603610E+00	2.631480E+00	1.463730E+00
2.624740E+00	2.685370E+00	1.469910E+00
2.659510E+00	2.639980E+00	1.438200E+00
2.745720E+00	2.591600E+00	1.394660E+00
2.618430E+00	2.567350E+00	1.455040E+00
2.800860E+00	2.459150E+00	1.349010E+00
2.661480E+00	2.451520E+00	1.433520E+00
2.875470E+00	2.326490E+00	1.307530E+00
2.712340E+00	2.327140E+00	1.422020E+00
2.869120E+00	2.190190E+00	1.391890E+00
2.762380E+00	2.203610E+00	1.462040E+00
2.920480E+00	2.121210E+00	1.404180E+00
2.821090E+00	2.085410E+00	1.500050E+00
2.921950E+00	2.046340E+00	1.478250E+00
2.725260E+00	2.710900E+00	1.439530E+00
2.896100E+00	2.714090E+00	1.356720E+00
2.883830E+00	2.581020E+00	1.312550E+00
2.947510E+00	2.486110E+00	1.270980E+00
2.990580E+00	2.223790E+00	1.311350E+00
3.029990E+00	2.076970E+00	1.400840E+00
3.093080E+00	1.983030E+00	1.503140E+00
2.984410E+00	1.996500E+00	1.530240E+00
3.144600E+00	1.908880E+00	1.621620E+00
3.017560E+00	1.923530E+00	1.644490E+00
3.181390E+00	1.855880E+00	1.725360E+00
3.064170E+00	1.837640E+00	1.784940E+00
3.159250E+00	1.809670E+00	1.838500E+00
3.054450E+00	2.630600E+00	1.285770E+00
3.088440E+00	2.770780E+00	1.367640E+00
3.286190E+00	1.909650E+00	1.658850E+00
3.258530E+00	1.839040E+00	1.817640E+00
3.198390E+00	2.727400E+00	1.314350E+00
3.243670E+00	2.812470E+00	1.388140E+00
3.252010E+00	2.646800E+00	1.262120E+00
3.392050E+00	1.929160E+00	1.700590E+00
3.396690E+00	1.889140E+00	1.835640E+00
3.331880E+00	2.743160E+00	1.347180E+00
3.378650E+00	2.827980E+00	1.447480E+00
3.440000E+00	2.641200E+00	1.319650E+00
3.553440E+00	2.097300E+00	1.551590E+00
3.526550E+00	2.035310E+00	1.650090E+00
3.469500E+00	1.961670E+00	1.743130E+00
3.463450E+00	2.760210E+00	1.418840E+00
3.485640E+00	2.824400E+00	1.505950E+00
3.547470E+00	2.705940E+00	1.430830E+00
3.588070E+00	2.608750E+00	1.416160E+00
3.624990E+00	2.475880E+00	1.427760E+00
3.646150E+00	2.342000E+00	1.484670E+00
3.613260E+00	2.195340E+00	1.577180E+00
3.664880E+00	2.294400E+00	1.592050E+00
3.582180E+00	2.097170E+00	1.639870E+00
3.549150E+00	2.773210E+00	1.499960E+00
3.642000E+00	2.704320E+00	1.551380E+00
3.676680E+00	2.564140E+00	1.543770E+00
3.688700E+00	2.438560E+00	1.559410E+00
3.688410E+00	2.352030E+00	1.598680E+00
2.257500E+00	2.654930E+00	1.705910E+00
2.286340E+00	2.727210E+00	1.705250E+00
2.313640E+00	2.664970E+00	1.665040E+00
2.371300E+00	2.594430E+00	1.627940E+00
2.269020E+00	2.581510E+00	1.703770E+00
2.425730E+00	2.463850E+00	1.599720E+00
2.309290E+00	2.459970E+00	1.689810E+00
2.466070E+00	2.330350E+00	1.590620E+00
2.354450E+00	2.334420E+00	1.676510E+00
2.515150E+00	2.206450E+00	1.626010E+00
2.408110E+00	2.211280E+00	1.707710E+00
2.563410E+00	2.095590E+00	1.655830E+00
2.454890E+00	2.094300E+00	1.734820E+00
2.621390E+00	2.020590E+00	1.698100E+00
2.514030E+00	1.979840E+00	1.808560E+00
2.634450E+00	1.938170E+00	1.809480E+00
2.344300E+00	2.816460E+00	1.700800E+00
2.391910E+00	2.907310E+00	1.719700E+00
2.408460E+00	2.845080E+00	1.669610E+00
2.416560E+00	2.749730E+00	1.624990E+00
2.524640E+00	2.623410E+00	1.521890E+00
2.542250E+00	2.456670E+00	1.509810E+00
2.580490E+00	2.326560E+00	1.502460E+00
2.631650E+00	2.205820E+00	1.544680E+00
2.683860E+00	2.097770E+00	1.584070E+00
2.736000E+00	1.996550E+00	1.675680E+00
2.788470E+00	1.947260E+00	1.722890E+00
2.733570E+00	1.911280E+00	1.806950E+00
2.806900E+00	1.904600E+00	1.777450E+00
2.484640E+00	2.875120E+00	1.643300E+00
2.487980E+00	2.946070E+00	1.686770E+00
2.626240E+00	2.808700E+00	1.537520E+00
2.876280E+00	1.960790E+00	1.645320E+00
2.950450E+00	1.867190E+00	1.764150E+00
2.862800E+00	1.871170E+00	1.795310E+00
2.980190E+00	1.819790E+00	1.836560E+00
2.911110E+00	1.802830E+00	1.893450E+00
2.999620E+00	1.786530E+00	1.907050E+00
2.583340E+00	2.950850E+00	1.643220E+00
2.752960E+00	2.951140E+00	1.593230E+00
2.761630E+00	2.873920E+00	1.526710E+00
2.809320E+00	2.816110E+00	1.461940E+00
3.214560E+00	1.784400E+00	1.945350E+00
3.088620E+00	1.755440E+00	1.990720E+00
3.190720E+00	1.737460E+00	2.070430E+00
2.858910E+00	2.911960E+00	1.515440E+00
2.868380E+00	2.976970E+00	1.573620E+00
2.986300E+00	2.861100E+00	1.451470E+00
3.327820E+00	1.819080E+00	1.947980E+00
3.285880E+00	1.765300E+00	2.065910E+00
2.971340E+00	2.970790E+00	1.561120E+00
3.157560E+00	2.951430E+00	1.541370E+00
3.157150E+00	2.864010E+00	1.439600E+00
3.405260E+00	1.847400E+00	1.958430E+00
3.404880E+00	1.809280E+00	2.084870E+00
3.288560E+00	2.898520E+00	1.498340E+00
3.274920E+00	2.959590E+00	1.574020E+00
3.545190E+00	2.004370E+00	1.805330E+00
3.520600E+00	1.951510E+00	1.912120E+00
3.470890E+00	1.881020E+00	1.995060E+00
3.356810E+00	2.950830E+00	1.602380E+00
3.433990E+00	2.889940E+00	1.559340E+00
3.686490E+00	2.294610E+00	1.711600E+00
3.654700E+00	2.189670E+00	1.789860E+00
3.602570E+00	2.080690E+00	1.794120E+00
3.574100E+00	2.006750E+00	1.899490E+00
3.569490E+00	2.835410E+00	1.609760E+00
3.683030E+00	2.763000E+00	1.696910E+00
3.706450E+00	2.699920E+00	1.658970E+00
3.725200E+00	2.627270E+00	1.666210E+00
3.728370E+00	2.501470E+00	1.695700E+00
3.751850E+00	2.576140E+00	1.769540E+00
3.714750E+00	2.394460E+00	1.678270E+00
3.738870E+00	2.681320E+00	1.752370E+00
3.753460E+00	2.624870E+00	1.765070E+00
2.073010E+00	2.700600E+00	1.882700E+00
2.107190E+00	2.777770E+00	1.885300E+00
2.127960E+00	2.714070E+00	1.836900E+00
2.187330E+00	2.638260E+00	1.773660E+00
2.078310E+00	2.624540E+00	1.870610E+00
2.205670E+00	2.467770E+00	1.779230E+00
2.107760E+00	2.487890E+00	1.865790E+00
2.247870E+00	2.335600E+00	1.766950E+00
2.130280E+00	2.320680E+00	1.876880E+00
2.305670E+00	2.219210E+00	1.786570E+00
2.217120E+00	2.227730E+00	1.857060E+00
2.352010E+00	2.103860E+00	1.809440E+00
2.251970E+00	2.119020E+00	1.885570E+00
2.405240E+00	2.002640E+00	1.848020E+00
2.304980E+00	2.009680E+00	1.912770E+00
2.441350E+00	1.943100E+00	1.889740E+00
2.381690E+00	1.907810E+00	1.968300E+00
2.466680E+00	1.894620E+00	1.936340E+00
2.164610E+00	2.874350E+00	1.880220E+00
2.211140E+00	2.971330E+00	1.904960E+00
2.226810E+00	2.911970E+00	1.847130E+00
2.233810E+00	2.818090E+00	1.795180E+00
2.659800E+00	1.849180E+00	1.922080E+00
2.550180E+00	1.867490E+00	1.935790E+00
2.681510E+00	1.794650E+00	1.996300E+00
2.593040E+00	1.761970E+00	2.067840E+00
2.703800E+00	1.738230E+00	2.083000E+00
2.313880E+00	2.958130E+00	1.813260E+00
2.361260E+00	3.064450E+00	1.882330E+00
2.775880E+00	1.816820E+00	1.926840E+00
2.862330E+00	1.733640E+00	2.049360E+00
2.783200E+00	1.720170E+00	2.095590E+00
2.917750E+00	1.678810E+00	2.143680E+00
2.836850E+00	1.648030E+00	2.215640E+00
2.926960E+00	1.632460E+00	2.240370E+00
2.491410E+00	3.020470E+00	1.755070E+00
2.516350E+00	3.131400E+00	1.872470E+00
2.962180E+00	1.735460E+00	2.029940E+00
3.008670E+00	1.671070E+00	2.176320E+00
2.619260E+00	3.104930E+00	1.796110E+00
2.663330E+00	3.175350E+00	1.879290E+00
2.680070E+00	3.042000E+00	1.704590E+00
3.250030E+00	1.717490E+00	2.179740E+00
3.137690E+00	1.686260E+00	2.194930E+00
3.234720E+00	1.676680E+00	2.294110E+00
2.759430E+00	3.129180E+00	1.794080E+00
2.783700E+00	3.192820E+00	1.880720E+00
2.883620E+00	3.061940E+00	1.665480E+00
3.344990E+00	1.750750E+00	2.173960E+00
3.330320E+00	1.713170E+00	2.285260E+00
2.833820E+00	3.223970E+00	1.916990E+00
2.843110E+00	3.253600E+00	1.974880E+00
2.880210E+00	3.232490E+00	1.925290E+00
2.909200E+00	3.184760E+00	1.849420E+00
3.025180E+00	3.116980E+00	1.764900E+00
3.088410E+00	3.044680E+00	1.662460E+00
3.402700E+00	1.771950E+00	2.181730E+00
3.396790E+00	1.751630E+00	2.247120E+00
2.923020E+00	3.248470E+00	1.973680E+00
3.022200E+00	3.214550E+00	1.940050E+00
3.060430E+00	3.167880E+00	1.858310E+00
3.174660E+00	3.121040E+00	1.793180E+00
3.286170E+00	3.025250E+00	1.673890E+00
3.543460E+00	1.920790E+00	2.059330E+00
3.517580E+00	1.863660E+00	2.162110E+00
3.452350E+00	1.792090E+00	2.226570E+00
3.148070E+00	3.196340E+00	1.932600E+00
3.257080E+00	3.156020E+00	1.902030E+00
3.301830E+00	3.100520E+00	1.818680E+00
3.407600E+00	3.057160E+00	1.817040E+00
3.484170E+00	2.960930E+00	1.710910E+00
3.692770E+00	2.250130E+00	1.906750E+00
3.663800E+00	2.135030E+00	1.987470E+00
3.699850E+00	2.216040E+00	2.046210E+00
3.599200E+00	1.996820E+00	2.049960E+00
3.574920E+00	1.920110E+00	2.151670E+00
3.367640E+00	3.128580E+00	1.932110E+00
3.471160E+00	3.081020E+00	1.926180E+00
3.509290E+00	3.024830E+00	1.850890E+00
3.582190E+00	2.970840E+00	1.849560E+00
3.644220E+00	2.871500E+00	1.800160E+00
3.754830E+00	2.513500E+00	1.849150E+00
3.738820E+00	2.383870E+00	1.902200E+00
3.759680E+00	2.482790E+00	1.946100E+00
3.715480E+00	2.278680E+00	2.009190E+00
3.575880E+00	3.033960E+00	1.968850E+00
3.666310E+00	2.935840E+00	1.947760E+00
3.722920E+00	2.843470E+00	1.953900E+00
3.744570E+00	2.746060E+00	1.888780E+00
3.769930E+00	2.604330E+00	1.896210E+00
3.764630E+00	2.531370E+00	1.917440E+00
1.927770E+00	2.742230E+00	2.072580E+00
1.970140E+00	2.839890E+00	2.080940E+00
1.974650E+00	2.756450E+00	2.025490E+00
2.011250E+00	2.679650E+00	1.950040E+00
1.919960E+00	2.662510E+00	2.049220E+00
2.018660E+00	2.508400E+00	1.950550E+00
1.936910E+00	2.528210E+00	2.035650E+00
2.043300E+00	2.375330E+00	1.937530E+00
1.952470E+00	2.357590E+00	2.035600E+00
2.062760E+00	2.303080E+00	1.944020E+00
2.019140E+00	2.293340E+00	1.991250E+00
2.064800E+00	2.229500E+00	1.988270E+00
2.137450E+00	1.996400E+00	2.051390E+00
2.115690E+00	2.049000E+00	2.035470E+00
2.194990E+00	2.024080E+00	1.986260E+00
2.269760E+00	1.920010E+00	2.026690E+00
2.172030E+00	1.933040E+00	2.078510E+00
2.330040E+00	1.817450E+00	2.087880E+00
2.229950E+00	1.830600E+00	2.130800E+00
2.363660E+00	1.753080E+00	2.136750E+00
2.291340E+00	1.718980E+00	2.208240E+00
2.391320E+00	1.694230E+00	2.207240E+00
2.071130E+00	2.860670E+00	1.970760E+00
2.051500E+00	2.942510E+00	2.046890E+00
2.145770E+00	2.151450E+00	1.960830E+00
2.448190E+00	1.786140E+00	2.073980E+00
2.517890E+00	1.721730E+00	2.142660E+00
2.474560E+00	1.670030E+00	2.231510E+00
2.564080E+00	1.667820E+00	2.221090E+00
2.088240E+00	3.004800E+00	2.062150E+00
2.159480E+00	3.078780E+00	2.079030E+00
2.134030E+00	2.995150E+00	2.001860E+00
2.742840E+00	1.661160E+00	2.205010E+00
2.654610E+00	1.666050E+00	2.209320E+00
2.772240E+00	1.615380E+00	2.276740E+00
2.712750E+00	1.582450E+00	2.339450E+00
2.806270E+00	1.575690E+00	2.345960E+00
2.254940E+00	3.076130E+00	1.983270E+00
2.282920E+00	3.148340E+00	2.061270E+00
2.987200E+00	1.607000E+00	2.309030E+00
2.901150E+00	1.578010E+00	2.349440E+00
2.988470E+00	1.565950E+00	2.405350E+00
2.351920E+00	3.204580E+00	2.085930E+00
2.410590E+00	3.264940E+00	2.142170E+00
2.417520E+00	3.223200E+00	2.070620E+00
2.405510E+00	3.170010E+00	1.995690E+00
3.064710E+00	1.633160E+00	2.287010E+00
3.053390E+00	1.593080E+00	2.374410E+00
2.500310E+00	3.246390E+00	2.061220E+00
2.555280E+00	3.307320E+00	2.147020E+00
2.574450E+00	3.214440E+00	1.968460E+00
3.158080E+00	1.624990E+00	2.369470E+00
2.644130E+00	3.278370E+00	2.066740E+00
2.679510E+00	3.321830E+00	2.152140E+00
2.739890E+00	3.237940E+00	1.972170E+00
3.315720E+00	1.657990E+00	2.434680E+00
2.733680E+00	3.338610E+00	2.192090E+00
2.739380E+00	3.354610E+00	2.246310E+00
2.779980E+00	3.341170E+00	2.198610E+00
2.825330E+00	3.304240E+00	2.104010E+00
3.445120E+00	1.742320E+00	2.369170E+00
2.814600E+00	3.347840E+00	2.239090E+00
2.903370E+00	3.332050E+00	2.205130E+00
2.949510E+00	3.308840E+00	2.147730E+00
3.053870E+00	3.262420E+00	2.076640E+00
3.523870E+00	1.814890E+00	2.314450E+00
3.523530E+00	1.779210E+00	2.397110E+00
3.012390E+00	3.311860E+00	2.213170E+00
3.125960E+00	3.287680E+00	2.181670E+00
3.177270E+00	3.261780E+00	2.118650E+00
3.272290E+00	3.208220E+00	2.053160E+00
3.702440E+00	2.154980E+00	2.141910E+00
3.673950E+00	2.050360E+00	2.211540E+00
3.607170E+00	1.910460E+00	2.300340E+00
3.683940E+00	1.988570E+00	2.355560E+00
3.567500E+00	1.815610E+00	2.406550E+00
3.231450E+00	3.265750E+00	2.185760E+00
3.333830E+00	3.230030E+00	2.173300E+00
3.382220E+00	3.197700E+00	2.125170E+00
3.471310E+00	3.136840E+00	2.075230E+00
3.771000E+00	2.456070E+00	2.099870E+00
3.769260E+00	2.525520E+00	1.985710E+00
3.784290E+00	2.551770E+00	2.079300E+00
3.754830E+00	2.368930E+00	2.102820E+00
3.740240E+00	2.258140E+00	2.184980E+00
3.722620E+00	2.116810E+00	2.284630E+00
3.707700E+00	2.045050E+00	2.330170E+00
3.434350E+00	3.201050E+00	2.199210E+00
3.524670E+00	3.155020E+00	2.197860E+00
3.557920E+00	3.120110E+00	2.156000E+00
3.606330E+00	3.069650E+00	2.118460E+00
3.683970E+00	2.978480E+00	2.081330E+00
3.742720E+00	2.876350E+00	2.076500E+00
3.784320E+00	2.768660E+00	2.085590E+00
3.805490E+00	2.651270E+00	2.123930E+00
3.817930E+00	2.710210E+00	2.174070E+00
3.615050E+00	3.105190E+00	2.247460E+00
3.704070E+00	3.013180E+00	2.218560E+00
3.764940E+00	2.910660E+00	2.205480E+00
3.798960E+00	2.812080E+00	2.200870E+00
3.819580E+00	2.743300E+00	2.208100E+00
1.807800E+00	2.761740E+00	2.252070E+00
1.847270E+00	2.851810E+00	2.258570E+00
1.840270E+00	2.776050E+00	2.208470E+00
1.868180E+00	2.711890E+00	2.134480E+00
1.793720E+00	2.688050E+00	2.225080E+00
1.862040E+00	2.552800E+00	2.113930E+00
1.795030E+00	2.569770E+00	2.191870E+00
1.876890E+00	2.409940E+00	2.109050E+00
1.810920E+00	2.431690E+00	2.181530E+00
1.887360E+00	2.322520E+00	2.109840E+00
1.826640E+00	2.292660E+00	2.178730E+00
1.905380E+00	2.246470E+00	2.126630E+00
1.969590E+00	2.061900E+00	2.162590E+00
1.973390E+00	2.104920E+00	2.140180E+00
1.994340E+00	2.074650E+00	2.135040E+00
1.994890E+00	2.030800E+00	2.150160E+00
2.070850E+00	1.826640E+00	2.228980E+00
2.053780E+00	1.881010E+00	2.201850E+00
2.127250E+00	1.850230E+00	2.174510E+00
2.187630E+00	1.748500E+00	2.221360E+00
2.099980E+00	1.759930E+00	2.260140E+00
2.228500E+00	1.687580E+00	2.268020E+00
2.168320E+00	1.653130E+00	2.337270E+00
2.267820E+00	1.630380E+00	2.335870E+00
1.907050E+00	2.857770E+00	2.171090E+00
1.928530E+00	2.949010E+00	2.215960E+00
1.984320E+00	2.210490E+00	2.074890E+00
2.042260E+00	2.101350E+00	2.077040E+00
2.074450E+00	1.972260E+00	2.115650E+00
2.421080E+00	1.640340E+00	2.284890E+00
2.362990E+00	1.606620E+00	2.349420E+00
2.454320E+00	1.588350E+00	2.362820E+00
1.987120E+00	3.021930E+00	2.224580E+00
2.047100E+00	3.102240E+00	2.267950E+00
2.039000E+00	3.058000E+00	2.198170E+00
2.019620E+00	2.990410E+00	2.132820E+00
2.617100E+00	1.593180E+00	2.330660E+00
2.534000E+00	1.592950E+00	2.344720E+00
2.650510E+00	1.545840E+00	2.398190E+00
2.593000E+00	1.517490E+00	2.456960E+00
2.690030E+00	1.508890E+00	2.466050E+00
2.107950E+00	3.106290E+00	2.176940E+00
2.147630E+00	3.173750E+00	2.241560E+00
2.850380E+00	1.534050E+00	2.428170E+00
2.783280E+00	1.516140E+00	2.462140E+00
2.849890E+00	1.503750E+00	2.495550E+00
2.210370E+00	3.226220E+00	2.259160E+00
2.266300E+00	3.283530E+00	2.313860E+00
2.265110E+00	3.250120E+00	2.240660E+00
2.249480E+00	3.199030E+00	2.165700E+00
2.929740E+00	1.524070E+00	2.486510E+00
2.337930E+00	3.283190E+00	2.235750E+00
2.372920E+00	3.327890E+00	2.315330E+00
3.082520E+00	1.560850E+00	2.495320E+00
2.436990E+00	3.358940E+00	2.349620E+00
2.492200E+00	3.388230E+00	2.410250E+00
2.494890E+00	3.366960E+00	2.339800E+00
2.476510E+00	3.334070E+00	2.260410E+00
3.230070E+00	1.597070E+00	2.509670E+00
3.187110E+00	1.554300E+00	2.578340E+00
3.263780E+00	1.568750E+00	2.599930E+00
2.572400E+00	3.375020E+00	2.336240E+00
2.618150E+00	3.404510E+00	2.423820E+00
2.638540E+00	3.351080E+00	2.240080E+00
3.305380E+00	1.617400E+00	2.519030E+00
3.306190E+00	1.595830E+00	2.570770E+00
2.723410E+00	3.375650E+00	2.340540E+00
2.704440E+00	3.402810E+00	2.433350E+00
3.448690E+00	1.687760E+00	2.544570E+00
3.362880E+00	1.626600E+00	2.561610E+00
2.794310E+00	3.390450E+00	2.435190E+00
2.916880E+00	3.377050E+00	2.447230E+00
2.909570E+00	3.353270E+00	2.326750E+00
3.529200E+00	1.765170E+00	2.479200E+00
3.004240E+00	3.351530E+00	2.403410E+00
2.993770E+00	3.364250E+00	2.459190E+00
3.125620E+00	3.311610E+00	2.318190E+00
3.673720E+00	1.924000E+00	2.453080E+00
3.615330E+00	1.835110E+00	2.513770E+00
3.668700E+00	1.883620E+00	2.528640E+00
3.075140E+00	3.344130E+00	2.445310E+00
3.176710E+00	3.320390E+00	2.415230E+00
3.230140E+00	3.299380E+00	2.364720E+00
3.331460E+00	3.258800E+00	2.307610E+00
3.805810E+00	2.514120E+00	2.288770E+00
3.787550E+00	2.430030E+00	2.282670E+00
3.772280E+00	2.364620E+00	2.238410E+00
3.778890E+00	2.279100E+00	2.364440E+00
3.766650E+00	2.227260E+00	2.344840E+00
3.762440E+00	2.155320E+00	2.382200E+00
3.731190E+00	2.028020E+00	2.466610E+00
3.770910E+00	2.105600E+00	2.472410E+00
3.694960E+00	1.923450E+00	2.537580E+00
3.272410E+00	3.296760E+00	2.425270E+00
3.375710E+00	3.269190E+00	2.414200E+00
3.431390E+00	3.244290E+00	2.370180E+00
3.522020E+00	3.190800E+00	2.328630E+00
3.836800E+00	2.683300E+00	2.289070E+00
3.832040E+00	2.602550E+00	2.325590E+00
3.785480E+00	2.203670E+00	2.444620E+00
3.783960E+00	2.144580E+00	2.482320E+00
3.468200E+00	3.241460E+00	2.441470E+00
3.575660E+00	3.191560E+00	2.468580E+00
3.606730E+00	3.163770E+00	2.407120E+00
3.646460E+00	3.120390E+00	2.376270E+00
3.721940E+00	3.038370E+00	2.356070E+00
3.787230E+00	2.934870E+00	2.350960E+00
3.782990E+00	2.981490E+00	2.426640E+00
3.818720E+00	2.823050E+00	2.335930E+00
3.831750E+00	2.751090E+00	2.300640E+00
3.661450E+00	3.132890E+00	2.482200E+00
3.725090E+00	3.063280E+00	2.459690E+00
3.761130E+00	3.018490E+00	2.440940E+00
1.717890E+00	2.687650E+00	2.380960E+00
1.747400E+00	2.770660E+00	2.398330E+00
1.766380E+00	2.724890E+00	2.314320E+00
1.741280E+00	2.579750E+00	2.280330E+00
1.699610E+00	2.601360E+00	2.363800E+00
1.753690E+00	2.450070E+00	2.259940E+00
1.691300E+00	2.445470E+00	2.359250E+00
1.766360E+00	2.338300E+00	2.238090E+00
1.721980E+00	2.353440E+00	2.300060E+00
1.777470E+00	2.269300E+00	2.241750E+00
1.737500E+00	2.265250E+00	2.291730E+00
1.785810E+00	2.200250E+00	2.265540E+00
2.022210E+00	1.649280E+00	2.402380E+00
1.996350E+00	1.697640E+00	2.372710E+00
2.063300E+00	1.680980E+00	2.351440E+00
2.110940E+00	1.621710E+00	2.392950E+00
2.059590E+00	1.591630E+00	2.455660E+00
2.149260E+00	1.568600E+00	2.454320E+00
1.776560E+00	2.852830E+00	2.406350E+00
1.823160E+00	2.934860E+00	2.407460E+00
1.808020E+00	2.859860E+00	2.348750E+00
1.930060E+00	2.150140E+00	2.157090E+00
1.861260E+00	2.162780E+00	2.210260E+00
1.917680E+00	2.037990E+00	2.212760E+00
1.993350E+00	1.940160E+00	2.205520E+00
1.932010E+00	1.911730E+00	2.275530E+00
2.005130E+00	1.806850E+00	2.293790E+00
2.303120E+00	1.575100E+00	2.405350E+00
2.243370E+00	1.546980E+00	2.467170E+00
2.334670E+00	1.523560E+00	2.483150E+00
1.893770E+00	3.027030E+00	2.415020E+00
1.954720E+00	3.111650E+00	2.456140E+00
1.942940E+00	3.066680E+00	2.388940E+00
1.915190E+00	2.997050E+00	2.317050E+00
2.506530E+00	1.526290E+00	2.454170E+00
2.428790E+00	1.502250E+00	2.509320E+00
2.541480E+00	1.490760E+00	2.508110E+00
2.509270E+00	1.474790E+00	2.544280E+00
2.572570E+00	1.453750E+00	2.574210E+00
2.005880E+00	3.117500E+00	2.367980E+00
2.043430E+00	3.187610E+00	2.426640E+00
2.748620E+00	1.468800E+00	2.547710E+00
2.674470E+00	1.448440E+00	2.581670E+00
2.754740E+00	1.435310E+00	2.613470E+00
2.102210E+00	3.242300E+00	2.442180E+00
2.158970E+00	3.295540E+00	2.495350E+00
2.151320E+00	3.266160E+00	2.421190E+00
2.130660E+00	3.216800E+00	2.347600E+00
2.852080E+00	1.459410E+00	2.598300E+00
2.216140E+00	3.297840E+00	2.409480E+00
2.252910E+00	3.342070E+00	2.483770E+00
3.015910E+00	1.489000E+00	2.615750E+00
2.958550E+00	1.439800E+00	2.687270E+00
3.041630E+00	1.455060E+00	2.712880E+00
2.310560E+00	3.378100E+00	2.509760E+00
2.363100E+00	3.413010E+00	2.569120E+00
2.362090E+00	3.393290E+00	2.496320E+00
2.347640E+00	3.360080E+00	2.419180E+00
3.127960E+00	1.522260E+00	2.612600E+00
3.122680E+00	1.488640E+00	2.695080E+00
2.431990E+00	3.405860E+00	2.497450E+00
2.483140E+00	3.434120E+00	2.587750E+00
3.229160E+00	1.530220E+00	2.676440E+00
2.549350E+00	3.419230E+00	2.505350E+00
2.602670E+00	3.441740E+00	2.603030E+00
3.353440E+00	1.581730E+00	2.663870E+00
2.689870E+00	3.419730E+00	2.521960E+00
2.683880E+00	3.439510E+00	2.613290E+00
3.425150E+00	1.626640E+00	2.630990E+00
3.432530E+00	1.610840E+00	2.687550E+00
2.763080E+00	3.426120E+00	2.613100E+00
2.878480E+00	3.408390E+00	2.609510E+00
2.833500E+00	3.400750E+00	2.527510E+00
3.549680E+00	1.736200E+00	2.616740E+00
3.487390E+00	1.653750E+00	2.692100E+00
2.979650E+00	3.375880E+00	2.532310E+00
2.958640E+00	3.395160E+00	2.612800E+00
3.671510E+00	1.864120E+00	2.603820E+00
3.622800E+00	1.791510E+00	2.676400E+00
3.047030E+00	3.374420E+00	2.611720E+00
3.138260E+00	3.355000E+00	2.606870E+00
3.159530E+00	3.335460E+00	2.521290E+00
3.804070E+00	2.435140E+00	2.372850E+00
3.803220E+00	2.361270E+00	2.411620E+00
3.779020E+00	2.084220E+00	2.571630E+00
3.751460E+00	1.997960E+00	2.630220E+00
3.714930E+00	1.928760E+00	2.625330E+00
3.227960E+00	3.330760E+00	2.606080E+00
3.320570E+00	3.308400E+00	2.611070E+00
3.345950E+00	3.288300E+00	2.527110E+00
3.854080E+00	2.627040E+00	2.418890E+00
3.847070E+00	2.541740E+00	2.486190E+00
3.829640E+00	2.428630E+00	2.496250E+00
3.827360E+00	2.325860E+00	2.568540E+00
3.805200E+00	2.241780E+00	2.539890E+00
3.795770E+00	2.160150E+00	2.548150E+00
3.408000E+00	3.284100E+00	2.627230E+00
3.505530E+00	3.250490E+00	2.658820E+00
3.509010E+00	3.236070E+00	2.565630E+00
3.818860E+00	2.920110E+00	2.469010E+00
3.841700E+00	2.829690E+00	2.479530E+00
3.861260E+00	2.703720E+00	2.470130E+00
3.865650E+00	2.756010E+00	2.572850E+00
3.864020E+00	2.607840E+00	2.514130E+00
3.564750E+00	3.221110E+00	2.645600E+00
3.648400E+00	3.165270E+00	2.625550E+00
3.736470E+00	3.068990E+00	2.583620E+00
3.797560E+00	2.974130E+00	2.539880E+00
3.845340E+00	2.861190E+00	2.572310E+00
3.859080E+00	2.802470E+00	2.578090E+00
1.644900E+00	2.631300E+00	2.524320E+00
1.677190E+00	2.716390E+00	2.541760E+00
1.682880E+00	2.661310E+00	2.450940E+00
1.657350E+00	2.519190E+00	2.430530E+00
1.628880E+00	2.551320E+00	2.507950E+00
1.650190E+00	2.435230E+00	2.428540E+00
1.623260E+00	2.438010E+00	2.487030E+00
1.634740E+00	2.352600E+00	2.436290E+00
1.916990E+00	1.577860E+00	2.548930E+00
1.886720E+00	1.657650E+00	2.479070E+00
1.973800E+00	1.627920E+00	2.455950E+00
2.009610E+00	1.575990E+00	2.496950E+00
1.977900E+00	1.558930E+00	2.538560E+00
2.029050E+00	1.529780E+00	2.555320E+00
1.731710E+00	2.885070E+00	2.586850E+00
1.772010E+00	2.950500E+00	2.595640E+00
1.755170E+00	2.901080E+00	2.544990E+00
1.746870E+00	2.835760E+00	2.477020E+00
1.710750E+00	2.824490E+00	2.567730E+00
1.678430E+00	2.292780E+00	2.362040E+00
1.712090E+00	2.161610E+00	2.359190E+00
1.798440E+00	2.067620E+00	2.305600E+00
1.719480E+00	2.039770E+00	2.387430E+00
1.850650E+00	1.940360E+00	2.319380E+00
1.763220E+00	1.950450E+00	2.383820E+00
1.900010E+00	1.832260E+00	2.354020E+00
1.815290E+00	1.850470E+00	2.404140E+00
1.933080E+00	1.727210E+00	2.393720E+00
1.853680E+00	1.750550E+00	2.434570E+00
2.183940E+00	1.518670E+00	2.519710E+00
2.120630E+00	1.496340E+00	2.576200E+00
2.217660E+00	1.471670E+00	2.592930E+00
1.830570E+00	3.031550E+00	2.602510E+00
1.883530E+00	3.110290E+00	2.638350E+00
1.870220E+00	3.070610E+00	2.576580E+00
1.838860E+00	3.003130E+00	2.512230E+00
2.369390E+00	1.473840E+00	2.562590E+00
2.312390E+00	1.450490E+00	2.615170E+00
2.408400E+00	1.428010E+00	2.641330E+00
1.924010E+00	3.121870E+00	2.553340E+00
1.961520E+00	3.184200E+00	2.610810E+00
2.513620E+00	1.410800E+00	2.666800E+00
2.621310E+00	1.400440E+00	2.670050E+00
2.586650E+00	1.376340E+00	2.724150E+00
2.644820E+00	1.365010E+00	2.751750E+00
2.022560E+00	3.245550E+00	2.637430E+00
2.079660E+00	3.292410E+00	2.649020E+00
2.064920E+00	3.268350E+00	2.602820E+00
2.036220E+00	3.223100E+00	2.532200E+00
2.751700E+00	1.392930E+00	2.716320E+00
2.120500E+00	3.302180E+00	2.592990E+00
2.142070E+00	3.342970E+00	2.681910E+00
2.888010E+00	1.406880E+00	2.730280E+00
2.851790E+00	1.373620E+00	2.795760E+00
2.926320E+00	1.381900E+00	2.809080E+00
2.220170E+00	3.393360E+00	2.692370E+00
2.274360E+00	3.423900E+00	2.703260E+00
2.258880E+00	3.405450E+00	2.656740E+00
2.237220E+00	3.368170E+00	2.592640E+00
3.000690E+00	1.416070E+00	2.780560E+00
2.313820E+00	3.424510E+00	2.652350E+00
2.352080E+00	3.458010E+00	2.755880E+00
3.114500E+00	1.451860E+00	2.785050E+00
2.418770E+00	3.450200E+00	2.665900E+00
2.473350E+00	3.472160E+00	2.757440E+00
3.204640E+00	1.490220E+00	2.769320E+00
2.540280E+00	3.458430E+00	2.689150E+00
2.540400E+00	3.473880E+00	2.761050E+00
3.327860E+00	1.526280E+00	2.811630E+00
2.594510E+00	3.470810E+00	2.759620E+00
2.691080E+00	3.451810E+00	2.705510E+00
3.431170E+00	1.598840E+00	2.761250E+00
2.833040E+00	3.434710E+00	2.751260E+00
2.817560E+00	3.427000E+00	2.675750E+00
3.564760E+00	1.713810E+00	2.757610E+00
3.509930E+00	1.639710E+00	2.821580E+00
2.939830E+00	3.407970E+00	2.686520E+00
2.912740E+00	3.425100E+00	2.762700E+00
3.678470E+00	1.853800E+00	2.725560E+00
3.626520E+00	1.776180E+00	2.808920E+00
2.996470E+00	3.408270E+00	2.766200E+00
3.082210E+00	3.389030E+00	2.764750E+00
3.110920E+00	3.369410E+00	2.687150E+00
3.776660E+00	2.026820E+00	2.704050E+00
3.733490E+00	1.938840E+00	2.765000E+00
3.768730E+00	1.995380E+00	2.776730E+00
3.168690E+00	3.362670E+00	2.762830E+00
3.254380E+00	3.340440E+00	2.765000E+00
3.284500E+00	3.323600E+00	2.692670E+00
3.860750E+00	2.457750E+00	2.632540E+00
3.857910E+00	2.352010E+00	2.675900E+00
3.873050E+00	2.408190E+00	2.726580E+00
3.834880E+00	2.235470E+00	2.699610E+00
3.808370E+00	2.120340E+00	2.693800E+00
3.787430E+00	2.037590E+00	2.772600E+00
3.336130E+00	3.317620E+00	2.780290E+00
3.431710E+00	3.289150E+00	2.806780E+00
3.439870E+00	3.279670E+00	2.725220E+00
3.883380E+00	2.683740E+00	2.639110E+00
3.880800E+00	2.561400E+00	2.669610E+00
3.892840E+00	2.635360E+00	2.705780E+00
3.875230E+00	2.460590E+00	2.715650E+00
3.490370E+00	3.264450E+00	2.789720E+00
3.571390E+00	3.223960E+00	2.754450E+00
3.684290E+00	3.163020E+00	2.754770E+00
3.714980E+00	3.132500E+00	2.709080E+00
3.753800E+00	3.081340E+00	2.703820E+00
3.811450E+00	2.982970E+00	2.708290E+00
3.798940E+00	3.031550E+00	2.777710E+00
3.853040E+00	2.870650E+00	2.693880E+00
3.872900E+00	2.761950E+00	2.680910E+00
3.890340E+00	2.676350E+00	2.726510E+00
3.748380E+00	3.107630E+00	2.777020E+00
3.779790E+00	3.068890E+00	2.780820E+00
1.543940E+00	2.130280E+00	2.569050E+00
1.554750E+00	2.191870E+00	2.554840E+00
1.570000E+00	2.136000E+00	2.531850E+00
1.591850E+00	2.069270E+00	2.511980E+00
1.543290E+00	2.064490E+00	2.571560E+00
1.619870E+00	1.986340E+00	2.500950E+00
1.558130E+00	1.943650E+00	2.578160E+00
1.629870E+00	1.892270E+00	2.536210E+00
1.815200E+00	1.573440E+00	2.613890E+00
1.788110E+00	1.617800E+00	2.590280E+00
1.845790E+00	1.604570E+00	2.559480E+00
1.860660E+00	1.542200E+00	2.624400E+00
1.698590E+00	2.912380E+00	2.784680E+00
1.741680E+00	2.975530E+00	2.768680E+00
1.715900E+00	2.921800E+00	2.724590E+00
1.706910E+00	2.865530E+00	2.647350E+00
1.670810E+00	2.838630E+00	2.743570E+00
1.670610E+00	2.750050E+00	2.611930E+00
1.647650E+00	2.738270E+00	2.689100E+00
1.621470E+00	2.618270E+00	2.604700E+00
1.594730E+00	2.464230E+00	2.576990E+00
1.578700E+00	2.320620E+00	2.536290E+00
1.617310E+00	2.200060E+00	2.462110E+00
1.655810E+00	2.069720E+00	2.444500E+00
1.683930E+00	1.951050E+00	2.455820E+00
1.740860E+00	1.860230E+00	2.458910E+00
1.686180E+00	1.857090E+00	2.510450E+00
1.781850E+00	1.767790E+00	2.480980E+00
1.719030E+00	1.779710E+00	2.530500E+00
1.815560E+00	1.678720E+00	2.513110E+00
1.753880E+00	1.694280E+00	2.555150E+00
1.960760E+00	1.490360E+00	2.647860E+00
2.044850E+00	1.475760E+00	2.630870E+00
2.029000E+00	1.446390E+00	2.689960E+00
2.089400E+00	1.432230E+00	2.698370E+00
1.787030E+00	3.007330E+00	2.688120E+00
1.796190E+00	3.055480E+00	2.796660E+00
2.255330E+00	1.427020E+00	2.667790E+00
2.197120E+00	1.410110E+00	2.724240E+00
2.296590E+00	1.391640E+00	2.741590E+00
1.855770E+00	3.130960E+00	2.806920E+00
1.906920E+00	3.176700E+00	2.787900E+00
1.860860E+00	3.119050E+00	2.734740E+00
2.448830E+00	1.387380E+00	2.720570E+00
2.392640E+00	1.372460E+00	2.769300E+00
2.491850E+00	1.355930E+00	2.794640E+00
1.950240E+00	3.199810E+00	2.706950E+00
1.978280E+00	3.240950E+00	2.824630E+00
2.584060E+00	1.348360E+00	2.800970E+00
2.700790E+00	1.333880E+00	2.842480E+00
2.049710E+00	3.287470E+00	2.731210E+00
2.798980E+00	1.345470E+00	2.842770E+00
2.766540E+00	1.319550E+00	2.891240E+00
2.827250E+00	1.316040E+00	2.925490E+00
2.117900E+00	3.345960E+00	2.768750E+00
2.163590E+00	3.384150E+00	2.830730E+00
2.175810E+00	3.380630E+00	2.749430E+00
2.907500E+00	1.346020E+00	2.883190E+00
2.245960E+00	3.421780E+00	2.782680E+00
2.993110E+00	1.376650E+00	2.863290E+00
2.320080E+00	3.464170E+00	2.858400E+00
2.393880E+00	3.491560E+00	2.896290E+00
2.372620E+00	3.480310E+00	2.832830E+00
3.093080E+00	1.402230E+00	2.875100E+00
2.438810E+00	3.488490E+00	2.838190E+00
2.444860E+00	3.500120E+00	2.899340E+00
3.228020E+00	1.446360E+00	2.876510E+00
2.489730E+00	3.499040E+00	2.898400E+00
2.561870E+00	3.486460E+00	2.846230E+00
3.322340E+00	1.472620E+00	2.901280E+00
3.301980E+00	1.445010E+00	2.934690E+00
3.341370E+00	1.461740E+00	2.942560E+00
2.695340E+00	3.484840E+00	2.893360E+00
2.657530E+00	3.473770E+00	2.805470E+00
3.451760E+00	1.571020E+00	2.879340E+00
3.387540E+00	1.500570E+00	2.942660E+00
2.761560E+00	3.460470E+00	2.821800E+00
2.806700E+00	3.470010E+00	2.914390E+00
3.579000E+00	1.690530E+00	2.896190E+00
3.523230E+00	1.615940E+00	2.922170E+00
2.898730E+00	3.441120E+00	2.839610E+00
2.890710E+00	3.460200E+00	2.931800E+00
3.679030E+00	1.838280E+00	2.854280E+00
3.635200E+00	1.764140E+00	2.915860E+00
2.962490E+00	3.444030E+00	2.912180E+00
3.031140E+00	3.429230E+00	2.943170E+00
3.058930E+00	3.406510E+00	2.845720E+00
3.767100E+00	1.985630E+00	2.855150E+00
3.722160E+00	1.894970E+00	2.915040E+00
3.128180E+00	3.399100E+00	2.932110E+00
3.215370E+00	3.371940E+00	2.938030E+00
3.225390E+00	3.357520E+00	2.847410E+00
3.874410E+00	2.348380E+00	2.783690E+00
3.859700E+00	2.256140E+00	2.815560E+00
3.829260E+00	2.134270E+00	2.867720E+00
3.857380E+00	2.196660E+00	2.886090E+00
3.799770E+00	2.061980E+00	2.821850E+00
3.286910E+00	3.347850E+00	2.920670E+00
3.358300E+00	3.326260E+00	2.960070E+00
3.367910E+00	3.317760E+00	2.872300E+00
3.893340E+00	2.611480E+00	2.785330E+00
3.890400E+00	2.512950E+00	2.869810E+00
3.882760E+00	2.414930E+00	2.826780E+00
3.879180E+00	2.301670E+00	2.878110E+00
3.869110E+00	2.232030E+00	2.902050E+00
3.419400E+00	3.304650E+00	2.927140E+00
3.498150E+00	3.269170E+00	2.894060E+00
3.613520E+00	3.222370E+00	2.891080E+00
3.660320E+00	3.190820E+00	2.831010E+00
3.831770E+00	2.972650E+00	2.832430E+00
3.859520E+00	2.873670E+00	2.855450E+00
3.854160E+00	2.928370E+00	2.886140E+00
3.872480E+00	2.767370E+00	2.826680E+00
3.887200E+00	2.681290E+00	2.814720E+00
3.685580E+00	3.186410E+00	2.911210E+00
3.725260E+00	3.143430E+00	2.857330E+00
3.798640E+00	3.054490E+00	2.890880E+00
3.842500E+00	2.969100E+00	2.910400E+00
1.466270E+00	2.079020E+00	2.689440E+00
1.479260E+00	2.155610E+00	2.693480E+00
1.507750E+00	2.107380E+00	2.625930E+00
1.501160E+00	1.982310E+00	2.630260E+00
1.458640E+00	2.001420E+00	2.689390E+00
1.508220E+00	1.908350E+00	2.640240E+00
1.462780E+00	1.878820E+00	2.704840E+00
1.522320E+00	1.836720E+00	2.659540E+00
1.640820E+00	2.821920E+00	2.903840E+00
1.677260E+00	2.892210E+00	2.926210E+00
1.661020E+00	2.848190E+00	2.838770E+00
1.628120E+00	2.740420E+00	2.786780E+00
1.619220E+00	2.752280E+00	2.879630E+00
1.596470E+00	2.624030E+00	2.727330E+00
1.586790E+00	2.641530E+00	2.833300E+00
1.572660E+00	2.497220E+00	2.677850E+00
1.556780E+00	2.520930E+00	2.781610E+00
1.550280E+00	2.365800E+00	2.644810E+00
1.532450E+00	2.398480E+00	2.742090E+00
1.524880E+00	2.236880E+00	2.623520E+00
1.500900E+00	2.273380E+00	2.708130E+00
1.656250E+00	1.794220E+00	2.573350E+00
1.588880E+00	1.817780E+00	2.613710E+00
1.691690E+00	1.703800E+00	2.599040E+00
1.624310E+00	1.714340E+00	2.645400E+00
1.734010E+00	1.633010E+00	2.619440E+00
1.676870E+00	1.624550E+00	2.670770E+00
1.768660E+00	1.543920E+00	2.683390E+00
1.861620E+00	1.485070E+00	2.700250E+00
1.817570E+00	1.443750E+00	2.792440E+00
1.917300E+00	1.430150E+00	2.770230E+00
1.727940E+00	2.966670E+00	2.853140E+00
2.029120E+00	1.402880E+00	2.793980E+00
2.124060E+00	1.389650E+00	2.791200E+00
2.111070E+00	1.366540E+00	2.855150E+00
2.190490E+00	1.349200E+00	2.881260E+00
1.785470E+00	3.052870E+00	2.879790E+00
1.830950E+00	3.109310E+00	2.929480E+00
1.830700E+00	3.108560E+00	2.854700E+00
2.336460E+00	1.356670E+00	2.815650E+00
2.284520E+00	1.352550E+00	2.845690E+00
2.370960E+00	1.324070E+00	2.891200E+00
1.895950E+00	3.174160E+00	2.873460E+00
2.543160E+00	1.317980E+00	2.876240E+00
2.477060E+00	1.313250E+00	2.904690E+00
2.548860E+00	1.294850E+00	2.937590E+00
1.967860E+00	3.239530E+00	2.927060E+00
2.022540E+00	3.287500E+00	2.939430E+00
2.008980E+00	3.273320E+00	2.886160E+00
2.622960E+00	1.297950E+00	2.926840E+00
2.069660E+00	3.319690E+00	2.860180E+00
2.075740E+00	3.334850E+00	2.984200E+00
2.747150E+00	1.296590E+00	2.956990E+00
2.834310E+00	1.293240E+00	2.999850E+00
2.136770E+00	3.384100E+00	3.007390E+00
2.197310E+00	3.420320E+00	2.994390E+00
2.145580E+00	3.382700E+00	2.927180E+00
2.913350E+00	1.311080E+00	2.985100E+00
2.236620E+00	3.431430E+00	2.908260E+00
2.253640E+00	3.448170E+00	2.983990E+00
3.038060E+00	1.346990E+00	2.973220E+00
2.335630E+00	3.477620E+00	2.991870E+00
3.173410E+00	1.384180E+00	2.972980E+00
3.126690E+00	1.349810E+00	3.027350E+00
3.191400E+00	1.354170E+00	3.066900E+00
2.468580E+00	3.501920E+00	2.979230E+00
3.262820E+00	1.419340E+00	2.962340E+00
3.263920E+00	1.395780E+00	3.036140E+00
2.582870E+00	3.504340E+00	3.023420E+00
2.546200E+00	3.499690E+00	2.941580E+00
3.333410E+00	1.444200E+00	2.995430E+00
2.637820E+00	3.497790E+00	2.967540E+00
2.644670E+00	3.506350E+00	3.034740E+00
3.489740E+00	1.566770E+00	3.008650E+00
3.412940E+00	1.484820E+00	3.055350E+00
2.691360E+00	3.504360E+00	3.038010E+00
2.754490E+00	3.487860E+00	2.996710E+00
3.555640E+00	1.637260E+00	2.994400E+00
3.542150E+00	1.608550E+00	3.040070E+00
2.848800E+00	3.470200E+00	2.986930E+00
3.671610E+00	1.812990E+00	2.974610E+00
3.613610E+00	1.714110E+00	3.027070E+00
3.571150E+00	1.639840E+00	3.057190E+00
2.946620E+00	3.452220E+00	3.000760E+00
3.072160E+00	3.420140E+00	3.031900E+00
3.757050E+00	1.959370E+00	3.002470E+00
3.793690E+00	2.035140E+00	2.907830E+00
3.802200E+00	2.052250E+00	2.977800E+00
3.707350E+00	1.869580E+00	3.019340E+00
3.150730E+00	3.399430E+00	3.076080E+00
3.172530E+00	3.386100E+00	3.005420E+00
3.856150E+00	2.178390E+00	2.954250E+00
3.827610E+00	2.110290E+00	3.016880E+00
3.213860E+00	3.376370E+00	3.066630E+00
3.269160E+00	3.354190E+00	3.007590E+00
3.361470E+00	3.327660E+00	3.051850E+00
3.896750E+00	2.593060E+00	2.915660E+00
3.896130E+00	2.497880E+00	3.010940E+00
3.893480E+00	2.411510E+00	2.980970E+00
3.888860E+00	2.323070E+00	2.966560E+00
3.874840E+00	2.242560E+00	2.971060E+00
3.437840E+00	3.296300E+00	2.997490E+00
3.532460E+00	3.261340E+00	3.046930E+00
3.586680E+00	3.239520E+00	2.973900E+00
3.862770E+00	2.903700E+00	2.971550E+00
3.872290E+00	2.821370E+00	2.990770E+00
3.876200E+00	2.756660E+00	2.963200E+00
3.889280E+00	2.674750E+00	2.940410E+00
3.616660E+00	3.230970E+00	3.048750E+00
3.659270E+00	3.206310E+00	2.986030E+00
3.744260E+00	3.141000E+00	2.996220E+00
3.808360E+00	3.077970E+00	3.012750E+00
3.830560E+00	3.039050E+00	2.990440E+00
3.842720E+00	2.988480E+00	2.997310E+00
3.841530E+00	3.023850E+00	3.026820E+00
3.832800E+00	3.047510E+00	3.039920E+00
1.399460E+00	2.028850E+00	2.828790E+00
1.417870E+00	2.103450E+00	2.834130E+00
1.431800E+00	2.051920E+00	2.758560E+00
1.421200E+00	1.928740E+00	2.756330E+00
1.390230E+00	1.955410E+00	2.823070E+00
1.422820E+00	1.859640E+00	2.765370E+00
1.394620E+00	1.857420E+00	2.817040E+00
1.427240E+00	1.794030E+00	2.791190E+00
1.617650E+00	2.774180E+00	3.062450E+00
1.642430E+00	2.837050E+00	3.055850E+00
1.627830E+00	2.792130E+00	2.974440E+00
1.586680E+00	2.667950E+00	2.933890E+00
1.592470E+00	2.696050E+00	3.031650E+00
1.551030E+00	2.546130E+00	2.884940E+00
1.554620E+00	2.579150E+00	2.991310E+00
1.522570E+00	2.425860E+00	2.840660E+00
1.517430E+00	2.452800E+00	2.942040E+00
1.488460E+00	2.303640E+00	2.799170E+00
1.480740E+00	2.330250E+00	2.892380E+00
1.458350E+00	2.182330E+00	2.771660E+00
1.445760E+00	2.212770E+00	2.851310E+00
1.551980E+00	1.731520E+00	2.692090E+00
1.483470E+00	1.757460E+00	2.741550E+00
1.599000E+00	1.633850E+00	2.725090E+00
1.523080E+00	1.653190E+00	2.777610E+00
1.663800E+00	1.546530E+00	2.760340E+00
1.578350E+00	1.560290E+00	2.813780E+00
1.730970E+00	1.472160E+00	2.803050E+00
1.644580E+00	1.465210E+00	2.878260E+00
1.769410E+00	1.428530E+00	2.841980E+00
1.730600E+00	1.422840E+00	2.879710E+00
1.805860E+00	1.389160E+00	2.909870E+00
1.674330E+00	2.897100E+00	3.097950E+00
1.717290E+00	2.964870E+00	3.068720E+00
1.677990E+00	2.900690E+00	3.015230E+00
1.955240E+00	1.393200E+00	2.834910E+00
1.896180E+00	1.388210E+00	2.868630E+00
1.984760E+00	1.362800E+00	2.911640E+00
1.752080E+00	3.007770E+00	2.974240E+00
1.777650E+00	3.045020E+00	3.100970E+00
2.100210E+00	1.336700E+00	2.951460E+00
2.204070E+00	1.310890E+00	2.990840E+00
1.835870E+00	3.116440E+00	3.116460E+00
1.884390E+00	3.168360E+00	3.089910E+00
1.829290E+00	3.107600E+00	3.028630E+00
2.306430E+00	1.296930E+00	2.997050E+00
2.428590E+00	1.283030E+00	2.999400E+00
2.394350E+00	1.265370E+00	3.058840E+00
2.467810E+00	1.249180E+00	3.099440E+00
1.904700E+00	3.185030E+00	2.992250E+00
1.929870E+00	3.212070E+00	3.066110E+00
2.563680E+00	1.266680E+00	3.035140E+00
1.992640E+00	3.267650E+00	3.050220E+00
2.683250E+00	1.266440E+00	3.034270E+00
2.652450E+00	1.246900E+00	3.085330E+00
2.719150E+00	1.237940E+00	3.121940E+00
2.066200E+00	3.336610E+00	3.084780E+00
2.105550E+00	3.371690E+00	3.104870E+00
2.108040E+00	3.368110E+00	3.051980E+00
2.799430E+00	1.263780E+00	3.074700E+00
2.167560E+00	3.413610E+00	3.105890E+00
2.889690E+00	1.280530E+00	3.060200E+00
2.254080E+00	3.454470E+00	3.055740E+00
2.985830E+00	1.293790E+00	3.076570E+00
2.326630E+00	3.490540E+00	3.107770E+00
2.397220E+00	3.516960E+00	3.141520E+00
2.367870E+00	3.501750E+00	3.078360E+00
3.108950E+00	1.315640E+00	3.097720E+00
3.205720E+00	1.324030E+00	3.144260E+00
2.430400E+00	3.513290E+00	3.083630E+00
2.442030E+00	3.527420E+00	3.147230E+00
3.275540E+00	1.365120E+00	3.124630E+00
2.483180E+00	3.530040E+00	3.151190E+00
2.543490E+00	3.520400E+00	3.110460E+00
3.346850E+00	1.419000E+00	3.093690E+00
2.674440E+00	3.518640E+00	3.112440E+00
3.491140E+00	1.523940E+00	3.124900E+00
3.427220E+00	1.448840E+00	3.157070E+00
2.794240E+00	3.514010E+00	3.155520E+00
2.753260E+00	3.504340E+00	3.077940E+00
3.543590E+00	1.592760E+00	3.091860E+00
2.857970E+00	3.483780E+00	3.083920E+00
2.871810E+00	3.505920E+00	3.174440E+00
3.675400E+00	1.797970E+00	3.094790E+00
3.637870E+00	1.712210E+00	3.132650E+00
3.595400E+00	1.646750E+00	3.121020E+00
2.926950E+00	3.491600E+00	3.159480E+00
2.990070E+00	3.476160E+00	3.200920E+00
2.989200E+00	3.461190E+00	3.114690E+00
3.791210E+00	2.029950E+00	3.079300E+00
3.756640E+00	1.940290E+00	3.137870E+00
3.721390E+00	1.879990E+00	3.094320E+00
3.037060E+00	3.457210E+00	3.176690E+00
3.108910E+00	3.422890E+00	3.159360E+00
3.854100E+00	2.180680E+00	3.068400E+00
3.821450E+00	2.095400E+00	3.134680E+00
3.197620E+00	3.388510E+00	3.131270E+00
3.293290E+00	3.355740E+00	3.125440E+00
3.371330E+00	3.333190E+00	3.114780E+00
3.897640E+00	2.579620E+00	3.058990E+00
3.896300E+00	2.487300E+00	3.118290E+00
3.894020E+00	2.412240E+00	3.106660E+00
3.887050E+00	2.317830E+00	3.088810E+00
3.877750E+00	2.257660E+00	3.045640E+00
3.443470E+00	3.304520E+00	3.107960E+00
3.528330E+00	3.276130E+00	3.155570E+00
3.869970E+00	2.843030E+00	3.068860E+00
3.874770E+00	2.750580E+00	3.107880E+00
3.868980E+00	2.819430E+00	3.132850E+00
3.887050E+00	2.674070E+00	3.052470E+00
3.609420E+00	3.239630E+00	3.139290E+00
3.685430E+00	3.196100E+00	3.089480E+00
3.754570E+00	3.151610E+00	3.134030E+00
3.789270E+00	3.111990E+00	3.076910E+00
3.836660E+00	3.018390E+00	3.092610E+00
3.855780E+00	2.919270E+00	3.117100E+00
3.866850E+00	2.858610E+00	3.115070E+00
3.796560E+00	3.108560E+00	3.146180E+00
3.818310E+00	3.073070E+00	3.087810E+00
1.457050E+00	2.324240E+00	3.046010E+00
1.480920E+00	2.383920E+00	3.072390E+00
1.475640E+00	2.352990E+00	2.993700E+00
1.436890E+00	2.234470E+00	2.932760E+00
1.430220E+00	2.251390E+00	3.015360E+00
1.411530E+00	2.138730E+00	2.896060E+00
1.394680E+00	2.137550E+00	2.966980E+00
1.375130E+00	2.019820E+00	2.901830E+00
1.358320E+00	1.878080E+00	2.892540E+00
1.376650E+00	1.756740E+00	2.888420E+00
1.446250E+00	1.676580E+00	2.843180E+00
1.389920E+00	1.631170E+00	2.947700E+00
1.505020E+00	1.581390E+00	2.862020E+00
1.449640E+00	1.588260E+00	2.913410E+00
1.556380E+00	1.503840E+00	2.896600E+00
1.489650E+00	1.519890E+00	2.939590E+00
1.587350E+00	1.456400E+00	2.928710E+00
1.541460E+00	1.453990E+00	2.973100E+00
1.610450E+00	1.414190E+00	2.982450E+00
1.642050E+00	2.818230E+00	3.135770E+00
1.607460E+00	2.729440E+00	3.115560E+00
1.576260E+00	2.633200E+00	3.105440E+00
1.524160E+00	2.488090E+00	3.062250E+00
1.715720E+00	1.380080E+00	2.990530E+00
1.817170E+00	1.351340E+00	3.013960E+00
1.717980E+00	2.958800E+00	3.160810E+00
1.674020E+00	2.888490E+00	3.154910E+00
1.919450E+00	1.340010E+00	3.015380E+00
2.018760E+00	1.331060E+00	3.009630E+00
2.005630E+00	1.317350E+00	3.065880E+00
2.085010E+00	1.299730E+00	3.095170E+00
1.779480E+00	3.044010E+00	3.203910E+00
1.818490E+00	3.094740E+00	3.220130E+00
1.816960E+00	3.093370E+00	3.167700E+00
2.240630E+00	1.288860E+00	3.044790E+00
2.184310E+00	1.291080E+00	3.071410E+00
2.272510E+00	1.265700E+00	3.115390E+00
1.870560E+00	3.153200E+00	3.210780E+00
2.382250E+00	1.245550E+00	3.136240E+00
2.478650E+00	1.222630E+00	3.188240E+00
1.936720E+00	3.220470E+00	3.142030E+00
2.557910E+00	1.224670E+00	3.163920E+00
1.994060E+00	3.275670E+00	3.184150E+00
2.033190E+00	3.313860E+00	3.206150E+00
2.034400E+00	3.312430E+00	3.142260E+00
2.644280E+00	1.227450E+00	3.144440E+00
2.726890E+00	1.207350E+00	3.210190E+00
2.091010E+00	3.362100E+00	3.197020E+00
2.800250E+00	1.224890E+00	3.171630E+00
2.171560E+00	3.423220E+00	3.223390E+00
2.235430E+00	3.461250E+00	3.250820E+00
2.205320E+00	3.444020E+00	3.183560E+00
2.915490E+00	1.237800E+00	3.167080E+00
2.262060E+00	3.468700E+00	3.168440E+00
2.300310E+00	3.488380E+00	3.264740E+00
3.047060E+00	1.262140E+00	3.174480E+00
3.007450E+00	1.221260E+00	3.234800E+00
3.085370E+00	1.229910E+00	3.254190E+00
2.367000E+00	3.506400E+00	3.224840E+00
3.167840E+00	1.274950E+00	3.219150E+00
2.473220E+00	3.531400E+00	3.222060E+00
3.281660E+00	1.328820E+00	3.216770E+00
2.540250E+00	3.540180E+00	3.252560E+00
2.542010E+00	3.535650E+00	3.202570E+00
3.362620E+00	1.385840E+00	3.189280E+00
2.585020E+00	3.540770E+00	3.263470E+00
2.638990E+00	3.533580E+00	3.225750E+00
3.502490E+00	1.481630E+00	3.238130E+00
3.433700E+00	1.416600E+00	3.236870E+00
2.755850E+00	3.526630E+00	3.237660E+00
3.564000E+00	1.572380E+00	3.187940E+00
2.851770E+00	3.511230E+00	3.244550E+00
3.673780E+00	1.745430E+00	3.192610E+00
3.635030E+00	1.653550E+00	3.218310E+00
3.680990E+00	1.711660E+00	3.255720E+00
2.927230E+00	3.495700E+00	3.231690E+00
2.999010E+00	3.471650E+00	3.291090E+00
3.792070E+00	2.015920E+00	3.188490E+00
3.769830E+00	1.933720E+00	3.243690E+00
3.722100E+00	1.832150E+00	3.205340E+00
3.698720E+00	1.760500E+00	3.242940E+00
3.060650E+00	3.445610E+00	3.242530E+00
3.138380E+00	3.406540E+00	3.276330E+00
3.851020E+00	2.166790E+00	3.209250E+00
3.869740E+00	2.233270E+00	3.122380E+00
3.876050E+00	2.257670E+00	3.183370E+00
3.820040E+00	2.079650E+00	3.227090E+00
3.230150E+00	3.371410E+00	3.239930E+00
3.333280E+00	3.346070E+00	3.221220E+00
3.389950E+00	3.331570E+00	3.173580E+00
3.899540E+00	2.520490E+00	3.179950E+00
3.898940E+00	2.431450E+00	3.227400E+00
3.902400E+00	2.488530E+00	3.236880E+00
3.891310E+00	2.332930E+00	3.201920E+00
3.420650E+00	3.319340E+00	3.258830E+00
3.474340E+00	3.304910E+00	3.255410E+00
3.477470E+00	3.300980E+00	3.211380E+00
3.869830E+00	2.794250E+00	3.229950E+00
3.865620E+00	2.853380E+00	3.157010E+00
3.861970E+00	2.872250E+00	3.204980E+00
3.882440E+00	2.698850E+00	3.237790E+00
3.896120E+00	2.615340E+00	3.189520E+00
3.903380E+00	2.528490E+00	3.242810E+00
3.505500E+00	3.292290E+00	3.256940E+00
3.575920E+00	3.257090E+00	3.266320E+00
3.708230E+00	3.183950E+00	3.217640E+00
3.756220E+00	3.156510E+00	3.197920E+00
3.826500E+00	3.008580E+00	3.227040E+00
3.818580E+00	3.063400E+00	3.155790E+00
3.798580E+00	3.093490E+00	3.214090E+00
3.851010E+00	2.922810E+00	3.233870E+00
3.778450E+00	3.133810E+00	3.189430E+00
1.464620E+00	2.384820E+00	3.240460E+00
1.495240E+00	2.437240E+00	3.226770E+00
1.466900E+00	2.376930E+00	3.186790E+00
1.441000E+00	2.304750E+00	3.110570E+00
1.424150E+00	2.299960E+00	3.204930E+00
1.384780E+00	2.161090E+00	3.057530E+00
1.376810E+00	2.184090E+00	3.153700E+00
1.346290E+00	2.035500E+00	3.008990E+00
1.333320E+00	2.061460E+00	3.103620E+00
1.327000E+00	1.912450E+00	2.977410E+00
1.304460E+00	1.941660E+00	3.066990E+00
1.323090E+00	1.794390E+00	2.967860E+00
1.289050E+00	1.826420E+00	3.046040E+00
1.336180E+00	1.687690E+00	2.984690E+00
1.292320E+00	1.717950E+00	3.047280E+00
1.350830E+00	1.624110E+00	3.008890E+00
1.313280E+00	1.610080E+00	3.079080E+00
1.369360E+00	1.563030E+00	3.038850E+00
1.535480E+00	2.516870E+00	3.249100E+00
1.578820E+00	2.615400E+00	3.273330E+00
1.559000E+00	2.570780E+00	3.181930E+00
1.502100E+00	2.441160E+00	3.155280E+00
1.427310E+00	1.540400E+00	2.986610E+00
1.476220E+00	1.464510E+00	3.026650E+00
1.549790E+00	1.385350E+00	3.092820E+00
1.638900E+00	1.367280E+00	3.061250E+00
1.624900E+00	1.344440E+00	3.124610E+00
1.703090E+00	1.329140E+00	3.137950E+00
1.660260E+00	2.825500E+00	3.289810E+00
1.689170E+00	2.900150E+00	3.317140E+00
1.677070E+00	2.871530E+00	3.224680E+00
1.621320E+00	2.725210E+00	3.230900E+00
1.857590E+00	1.329170E+00	3.070180E+00
1.799180E+00	1.329400E+00	3.098360E+00
1.900990E+00	1.303290E+00	3.156660E+00
1.722210E+00	2.972560E+00	3.340520E+00
1.750740E+00	3.016990E+00	3.328260E+00
1.735140E+00	2.979450E+00	3.270190E+00
2.000330E+00	1.300430E+00	3.134020E+00
2.080350E+00	1.273550E+00	3.198160E+00
1.802990E+00	3.082110E+00	3.307580E+00
2.201660E+00	1.251690E+00	3.217440E+00
2.319900E+00	1.230260E+00	3.217390E+00
2.289250E+00	1.221930E+00	3.268370E+00
2.352960E+00	1.205000E+00	3.307160E+00
1.872230E+00	3.166770E+00	3.323540E+00
1.920890E+00	3.219930E+00	3.340390E+00
1.903720E+00	3.192900E+00	3.282250E+00
2.436890E+00	1.207600E+00	3.269740E+00
1.945260E+00	3.231300E+00	3.257360E+00
1.959480E+00	3.256810E+00	3.334010E+00
2.549630E+00	1.198280E+00	3.263390E+00
2.016900E+00	3.307340E+00	3.308560E+00
2.639630E+00	1.198510E+00	3.237410E+00
2.720020E+00	1.179520E+00	3.294690E+00
2.093760E+00	3.379040E+00	3.330040E+00
2.148270E+00	3.426500E+00	3.362440E+00
2.139410E+00	3.405850E+00	3.286550E+00
2.830350E+00	1.183010E+00	3.277400E+00
2.206090E+00	3.453670E+00	3.332780E+00
2.945660E+00	1.190680E+00	3.272350E+00
2.914410E+00	1.157730E+00	3.328160E+00
2.966600E+00	1.163890E+00	3.325780E+00
2.289360E+00	3.493350E+00	3.344070E+00
3.035530E+00	1.184540E+00	3.314810E+00
2.370610E+00	3.517690E+00	3.342040E+00
3.165930E+00	1.210650E+00	3.336600E+00
2.464000E+00	3.537270E+00	3.334340E+00
3.277480E+00	1.281010E+00	3.317380E+00
2.569800E+00	3.548590E+00	3.328910E+00
3.399310E+00	1.361590E+00	3.304850E+00
2.641600E+00	3.563740E+00	3.363310E+00
2.642220E+00	3.548950E+00	3.315280E+00
3.469170E+00	1.420750E+00	3.291080E+00
3.477910E+00	1.403330E+00	3.336570E+00
2.686850E+00	3.567310E+00	3.376190E+00
2.734380E+00	3.548050E+00	3.341100E+00
3.608750E+00	1.549560E+00	3.324750E+00
3.524660E+00	1.450620E+00	3.333630E+00
2.837360E+00	3.524500E+00	3.340420E+00
3.674350E+00	1.651540E+00	3.307410E+00
3.677690E+00	1.604760E+00	3.359390E+00
2.923830E+00	3.498750E+00	3.322180E+00
3.002320E+00	3.480330E+00	3.391760E+00
3.808560E+00	2.018380E+00	3.292330E+00
3.790170E+00	1.937940E+00	3.319200E+00
3.763970E+00	1.858780E+00	3.311720E+00
3.723780E+00	1.746290E+00	3.316280E+00
3.711250E+00	1.651230E+00	3.369370E+00
3.091320E+00	3.433080E+00	3.355260E+00
3.149960E+00	3.403780E+00	3.335640E+00
3.877230E+00	2.250050E+00	3.276590E+00
3.859160E+00	2.165100E+00	3.334510E+00
3.835470E+00	2.100690E+00	3.294580E+00
3.190450E+00	3.383670E+00	3.322640E+00
3.258410E+00	3.361240E+00	3.371100E+00
3.339160E+00	3.339150E+00	3.306880E+00
3.363210E+00	3.336140E+00	3.400890E+00
3.903110E+00	2.479310E+00	3.294620E+00
3.901840E+00	2.410480E+00	3.351410E+00
3.895330E+00	2.335650E+00	3.312860E+00
3.435940E+00	3.313930E+00	3.345710E+00
3.492040E+00	3.294830E+00	3.293780E+00
3.535530E+00	3.285450E+00	3.378620E+00
3.861200E+00	2.866910E+00	3.293730E+00
3.868150E+00	2.795830E+00	3.366830E+00
3.880610E+00	2.711900E+00	3.339280E+00
3.897100E+00	2.627700E+00	3.319570E+00
3.904260E+00	2.546610E+00	3.309330E+00
3.628310E+00	3.248750E+00	3.381720E+00
3.699800E+00	3.192460E+00	3.349030E+00
3.780930E+00	3.096250E+00	3.310640E+00
3.768630E+00	3.136000E+00	3.230680E+00
3.821180E+00	3.008960E+00	3.345990E+00
3.843410E+00	2.941420E+00	3.322890E+00
1.320150E+00	2.177440E+00	3.333060E+00
1.346330E+00	2.219410E+00	3.333140E+00
1.329410E+00	2.184270E+00	3.306980E+00
1.311630E+00	2.142480E+00	3.309760E+00
1.392240E+00	2.290390E+00	3.324800E+00
1.446620E+00	2.387700E+00	3.359980E+00
1.431310E+00	2.338660E+00	3.282150E+00
1.357560E+00	2.200660E+00	3.260540E+00
1.320180E+00	2.082620E+00	3.193040E+00
1.303520E+00	2.091170E+00	3.261140E+00
1.288290E+00	1.967520E+00	3.153470E+00
1.273470E+00	1.993570E+00	3.234240E+00
1.266880E+00	1.854430E+00	3.128430E+00
1.247350E+00	1.880190E+00	3.208480E+00
1.258820E+00	1.743740E+00	3.120640E+00
1.231830E+00	1.768830E+00	3.197410E+00
1.270960E+00	1.651860E+00	3.124980E+00
1.231300E+00	1.648250E+00	3.214530E+00
1.282790E+00	1.601690E+00	3.136070E+00
1.262640E+00	1.594760E+00	3.182280E+00
1.288640E+00	1.551640E+00	3.175400E+00
1.496340E+00	2.453830E+00	3.303860E+00
1.411860E+00	1.483990E+00	3.077960E+00
1.344760E+00	1.493350E+00	3.157850E+00
1.462790E+00	1.418580E+00	3.116260E+00
1.408450E+00	1.432260E+00	3.157990E+00
1.492990E+00	1.379810E+00	3.153540E+00
1.451660E+00	1.380840E+00	3.199920E+00
1.516990E+00	1.346930E+00	3.212230E+00
1.592920E+00	2.650050E+00	3.388090E+00
1.613900E+00	2.702900E+00	3.407700E+00
1.605580E+00	2.681300E+00	3.342020E+00
1.561540E+00	2.581520E+00	3.347170E+00
1.619080E+00	1.316150E+00	3.223850E+00
1.726370E+00	1.297270E+00	3.253740E+00
1.680370E+00	2.894720E+00	3.433790E+00
1.710020E+00	2.958650E+00	3.461190E+00
1.697700E+00	2.930280E+00	3.389040E+00
1.653110E+00	2.808960E+00	3.379170E+00
1.811790E+00	1.295020E+00	3.231830E+00
1.918700E+00	1.274570E+00	3.285840E+00
1.747620E+00	3.020840E+00	3.394870E+00
2.013180E+00	1.270660E+00	3.259500E+00
2.111650E+00	1.251410E+00	3.278790E+00
2.085950E+00	1.240610E+00	3.348450E+00
2.188810E+00	1.222540E+00	3.367030E+00
1.802310E+00	3.104540E+00	3.429990E+00
1.848030E+00	3.163640E+00	3.459930E+00
1.841950E+00	3.147270E+00	3.387340E+00
2.292060E+00	1.209680E+00	3.338870E+00
2.356850E+00	1.192510E+00	3.359770E+00
1.887690E+00	3.199910E+00	3.414630E+00
2.432340E+00	1.178460E+00	3.398400E+00
1.955520E+00	3.268480E+00	3.431120E+00
2.544490E+00	1.172370E+00	3.370380E+00
2.019690E+00	3.335570E+00	3.440480E+00
2.065740E+00	3.383420E+00	3.472410E+00
2.060700E+00	3.366580E+00	3.396740E+00
2.643000E+00	1.169250E+00	3.337770E+00
2.758430E+00	1.137450E+00	3.395790E+00
2.120370E+00	3.420240E+00	3.439700E+00
2.860750E+00	1.133320E+00	3.375840E+00
2.823960E+00	1.113320E+00	3.421440E+00
2.872760E+00	1.099060E+00	3.436260E+00
2.200160E+00	3.467340E+00	3.437120E+00
2.969550E+00	1.121610E+00	3.401000E+00
2.281030E+00	3.502880E+00	3.437540E+00
3.101420E+00	1.148190E+00	3.394350E+00
3.062820E+00	1.103810E+00	3.450630E+00
3.131860E+00	1.118210E+00	3.456980E+00
2.368580E+00	3.531950E+00	3.443090E+00
3.165800E+00	1.169220E+00	3.392370E+00
3.168440E+00	1.147360E+00	3.430340E+00
2.461110E+00	3.553680E+00	3.444510E+00
3.270680E+00	1.232380E+00	3.394480E+00
3.217410E+00	1.182380E+00	3.419700E+00
2.559590E+00	3.566780E+00	3.442020E+00
3.377660E+00	1.283850E+00	3.430000E+00
2.666540E+00	3.576480E+00	3.439720E+00
3.507790E+00	1.391210E+00	3.413060E+00
2.745480E+00	3.582490E+00	3.485440E+00
2.743000E+00	3.573270E+00	3.429630E+00
3.573900E+00	1.463210E+00	3.390430E+00
3.584490E+00	1.441520E+00	3.439830E+00
2.780940E+00	3.576150E+00	3.477420E+00
2.829710E+00	3.550740E+00	3.462220E+00
3.699800E+00	1.577260E+00	3.436660E+00
3.628930E+00	1.491750E+00	3.435780E+00
2.925380E+00	3.514320E+00	3.427050E+00
3.001070E+00	3.485110E+00	3.486460E+00
3.816910E+00	1.975140E+00	3.365820E+00
3.804410E+00	1.894310E+00	3.382380E+00
3.785950E+00	1.796070E+00	3.403030E+00
3.760160E+00	1.689060E+00	3.429250E+00
3.801540E+00	1.745600E+00	3.464840E+00
3.066980E+00	3.451640E+00	3.461840E+00
3.134680E+00	3.416600E+00	3.447810E+00
3.174550E+00	3.395920E+00	3.385990E+00
3.214400E+00	3.378090E+00	3.478040E+00
3.884340E+00	2.247560E+00	3.395210E+00
3.871740E+00	2.159260E+00	3.418300E+00
3.848620E+00	2.064580E+00	3.393670E+00
3.842180E+00	1.948520E+00	3.442190E+00
3.826860E+00	1.846730E+00	3.460460E+00
3.814280E+00	1.787500E+00	3.463610E+00
3.302960E+00	3.349790E+00	3.456480E+00
3.379540E+00	3.334440E+00	3.490040E+00
3.904330E+00	2.480750E+00	3.390800E+00
3.907850E+00	2.401840E+00	3.461420E+00
3.900330E+00	2.337280E+00	3.410170E+00
3.456120E+00	3.315560E+00	3.437050E+00
3.542870E+00	3.296090E+00	3.483090E+00
3.856690E+00	2.880050E+00	3.402010E+00
3.870290E+00	2.806190E+00	3.482030E+00
3.881770E+00	2.720920E+00	3.451740E+00
3.897480E+00	2.640150E+00	3.425350E+00
3.904650E+00	2.560420E+00	3.408990E+00
3.611630E+00	3.269460E+00	3.449600E+00
3.705440E+00	3.218750E+00	3.473370E+00
3.771600E+00	3.128190E+00	3.442450E+00
3.812050E+00	3.039850E+00	3.431890E+00
3.837610E+00	2.960710E+00	3.422510E+00
1.393020E+00	2.353720E+00	3.495360E+00
1.441930E+00	2.424850E+00	3.511040E+00
1.404740E+00	2.356690E+00	3.459670E+00
1.386920E+00	2.302630E+00	3.394930E+00
1.363040E+00	2.286300E+00	3.464690E+00
1.311700E+00	2.164250E+00	3.389370E+00
1.269200E+00	2.038770E+00	3.318100E+00
1.252250E+00	2.035970E+00	3.393730E+00
1.234080E+00	1.910940E+00	3.288570E+00
1.223530E+00	1.936770E+00	3.366720E+00
1.211750E+00	1.796880E+00	3.274750E+00
1.196100E+00	1.824770E+00	3.350450E+00
1.205180E+00	1.697820E+00	3.269770E+00
1.181370E+00	1.702420E+00	3.361150E+00
1.208540E+00	1.643370E+00	3.276440E+00
1.196310E+00	1.640710E+00	3.325180E+00
1.212340E+00	1.593980E+00	3.312400E+00
1.450120E+00	2.413470E+00	3.437070E+00
1.498390E+00	2.496130E+00	3.482830E+00
1.250780E+00	1.529930E+00	3.280480E+00
1.294590E+00	1.494020E+00	3.235000E+00
1.285630E+00	1.471180E+00	3.289820E+00
1.323800E+00	1.440650E+00	3.275950E+00
1.545080E+00	2.571630E+00	3.485710E+00
1.586200E+00	2.659590E+00	3.522310E+00
1.581060E+00	2.631930E+00	3.437320E+00
1.515620E+00	2.508130E+00	3.410760E+00
1.388480E+00	1.403370E+00	3.244970E+00
1.465620E+00	1.330290E+00	3.323260E+00
1.545750E+00	1.311460E+00	3.290150E+00
1.537410E+00	1.294850E+00	3.346140E+00
1.601980E+00	1.280510E+00	3.346100E+00
1.657580E+00	2.852640E+00	3.584890E+00
1.682030E+00	2.917310E+00	3.577380E+00
1.671300E+00	2.864700E+00	3.501520E+00
1.627020E+00	2.738730E+00	3.470610E+00
1.631180E+00	2.766330E+00	3.556350E+00
1.782800E+00	1.276480E+00	3.319010E+00
1.714280E+00	1.270590E+00	3.349920E+00
1.792310E+00	1.257570E+00	3.378950E+00
1.705440E+00	2.979520E+00	3.622270E+00
1.745980E+00	3.044380E+00	3.595950E+00
1.713110E+00	2.970150E+00	3.542370E+00
1.862310E+00	1.256480E+00	3.365400E+00
1.761420E+00	3.049870E+00	3.503950E+00
1.785730E+00	3.103120E+00	3.580120E+00
2.001670E+00	1.238660E+00	3.399380E+00
2.115530E+00	1.217710E+00	3.428110E+00
2.203650E+00	1.194370E+00	3.490780E+00
1.819480E+00	3.135590E+00	3.523280E+00
2.301010E+00	1.187620E+00	3.453730E+00
2.353510E+00	1.186050E+00	3.401480E+00
1.890360E+00	3.214520E+00	3.541040E+00
2.387330E+00	1.172020E+00	3.463690E+00
2.465950E+00	1.152720E+00	3.521170E+00
1.958090E+00	3.286940E+00	3.555690E+00
1.997940E+00	3.336790E+00	3.572760E+00
1.993200E+00	3.317220E+00	3.506370E+00
2.548250E+00	1.143020E+00	3.484200E+00
2.034500E+00	3.363990E+00	3.529110E+00
2.644040E+00	1.133920E+00	3.446130E+00
2.729930E+00	1.097620E+00	3.514850E+00
2.102750E+00	3.429160E+00	3.562900E+00
2.814130E+00	1.090540E+00	3.476750E+00
2.907590E+00	1.057660E+00	3.515560E+00
2.186710E+00	3.472940E+00	3.531180E+00
3.005930E+00	1.069590E+00	3.496060E+00
2.972040E+00	1.041020E+00	3.539610E+00
3.029490E+00	1.037640E+00	3.569750E+00
2.272400E+00	3.511540E+00	3.532860E+00
3.107080E+00	1.079020E+00	3.525810E+00
2.364550E+00	3.538520E+00	3.542810E+00
3.215240E+00	1.140490E+00	3.504380E+00
2.459850E+00	3.562820E+00	3.549610E+00
3.303920E+00	1.211830E+00	3.470590E+00
3.317860E+00	1.189820E+00	3.550620E+00
2.553860E+00	3.577090E+00	3.550580E+00
3.360980E+00	1.242070E+00	3.481480E+00
3.356470E+00	1.225200E+00	3.516170E+00
2.646410E+00	3.582730E+00	3.547410E+00
3.487000E+00	1.320010E+00	3.547710E+00
3.396510E+00	1.257780E+00	3.509080E+00
2.730240E+00	3.586910E+00	3.546830E+00
3.609870E+00	1.433280E+00	3.516040E+00
2.792850E+00	3.576090E+00	3.532280E+00
2.860180E+00	3.558440E+00	3.587610E+00
3.672800E+00	1.500970E+00	3.500040E+00
3.678410E+00	1.480960E+00	3.546440E+00
2.948190E+00	3.510560E+00	3.552790E+00
3.008780E+00	3.482870E+00	3.540670E+00
3.799700E+00	1.697070E+00	3.500350E+00
3.769520E+00	1.625980E+00	3.515810E+00
3.724350E+00	1.537380E+00	3.555200E+00
3.046740E+00	3.462270E+00	3.527230E+00
3.117940E+00	3.425070E+00	3.547100E+00
3.214840E+00	3.385590E+00	3.581790E+00
3.889240E+00	2.196720E+00	3.475800E+00
3.883270E+00	2.115570E+00	3.485220E+00
3.879910E+00	2.013760E+00	3.508230E+00
3.871640E+00	1.892300E+00	3.549130E+00
3.893830E+00	1.968400E+00	3.560330E+00
3.831640E+00	1.763770E+00	3.532530E+00
3.811460E+00	1.672280E+00	3.558250E+00
3.297460E+00	3.354470E+00	3.537360E+00
3.382370E+00	3.346430E+00	3.575500E+00
3.910250E+00	2.495490E+00	3.508040E+00
3.917070E+00	2.398210E+00	3.578210E+00
3.908950E+00	2.284850E+00	3.521640E+00
3.904680E+00	2.165200E+00	3.553020E+00
3.903490E+00	2.075880E+00	3.561190E+00
3.903020E+00	2.010120E+00	3.572060E+00
3.465410E+00	3.319550E+00	3.530290E+00
3.547090E+00	3.307910E+00	3.566510E+00
3.857910E+00	2.901090E+00	3.519930E+00
3.874240E+00	2.813520E+00	3.590760E+00
3.885470E+00	2.730580E+00	3.557120E+00
3.904380E+00	2.641240E+00	3.535070E+00
3.909250E+00	2.578560E+00	3.489940E+00
3.634970E+00	3.277290E+00	3.543580E+00
3.721420E+00	3.239560E+00	3.568660E+00
3.752200E+00	3.202700E+00	3.536740E+00
3.784200E+00	3.152220E+00	3.534820E+00
3.820550E+00	3.058740E+00	3.557820E+00
3.813410E+00	3.119030E+00	3.577440E+00
3.835390E+00	2.984400E+00	3.502370E+00
3.773370E+00	3.196040E+00	3.584460E+00
3.803440E+00	3.152730E+00	3.590080E+00
1.385130E+00	2.420610E+00	3.666500E+00
1.421830E+00	2.470020E+00	3.651600E+00
1.391240E+00	2.414600E+00	3.618510E+00
1.375360E+00	2.343210E+00	3.551420E+00
1.353500E+00	2.348940E+00	3.636860E+00
1.314180E+00	2.205170E+00	3.502400E+00
1.314930E+00	2.243990E+00	3.594490E+00
1.259540E+00	2.081400E+00	3.465450E+00
1.265280E+00	2.123860E+00	3.554230E+00
1.217430E+00	1.964120E+00	3.442860E+00
1.219200E+00	2.003070E+00	3.523030E+00
1.185800E+00	1.853680E+00	3.425440E+00
1.182960E+00	1.888210E+00	3.503500E+00
1.166850E+00	1.756220E+00	3.414790E+00
1.153400E+00	1.769220E+00	3.504620E+00
1.163430E+00	1.701150E+00	3.417890E+00
1.154410E+00	1.704120E+00	3.461290E+00
1.161520E+00	1.651380E+00	3.449870E+00
1.440090E+00	2.463340E+00	3.592570E+00
1.487600E+00	2.557370E+00	3.666530E+00
1.185850E+00	1.576090E+00	3.422180E+00
1.215890E+00	1.536960E+00	3.368670E+00
1.209110E+00	1.515680E+00	3.425230E+00
1.235230E+00	1.480440E+00	3.406090E+00
1.520900E+00	2.561150E+00	3.563790E+00
1.543870E+00	2.631830E+00	3.636380E+00
1.288320E+00	1.432850E+00	3.367480E+00
1.367750E+00	1.369850E+00	3.359470E+00
1.328160E+00	1.357780E+00	3.470280E+00
1.416080E+00	1.327080E+00	3.391660E+00
1.388860E+00	1.324640E+00	3.439140E+00
1.450290E+00	1.294280E+00	3.441290E+00
1.568570E+00	2.678430E+00	3.650560E+00
1.590450E+00	2.722220E+00	3.667280E+00
1.584420E+00	2.689730E+00	3.606450E+00
1.543430E+00	1.267140E+00	3.423800E+00
1.661890E+00	1.240840E+00	3.442130E+00
1.609300E+00	1.213800E+00	3.536850E+00
1.709700E+00	1.205340E+00	3.527780E+00
1.669980E+00	2.906510E+00	3.648780E+00
1.630940E+00	2.801190E+00	3.650970E+00
1.802980E+00	1.224100E+00	3.467920E+00
1.736750E+00	3.043590E+00	3.679830E+00
1.700670E+00	2.974570E+00	3.708390E+00
1.915340E+00	1.226040E+00	3.452740E+00
1.921760E+00	1.202770E+00	3.522350E+00
1.989510E+00	1.208770E+00	3.500490E+00
1.778740E+00	3.108630E+00	3.660690E+00
2.100490E+00	1.194930E+00	3.528750E+00
2.216160E+00	1.170070E+00	3.592660E+00
1.827940E+00	3.166130E+00	3.623250E+00
2.299330E+00	1.167560E+00	3.570120E+00
1.883300E+00	3.239790E+00	3.681380E+00
1.932080E+00	3.294560E+00	3.689720E+00
1.926950E+00	3.273320E+00	3.624470E+00
2.386780E+00	1.160100E+00	3.548530E+00
2.476700E+00	1.129680E+00	3.628290E+00
1.974080E+00	3.331760E+00	3.649450E+00
2.557820E+00	1.117820E+00	3.595810E+00
2.033920E+00	3.388230E+00	3.622440E+00
2.640560E+00	1.105250E+00	3.557690E+00
2.723690E+00	1.064170E+00	3.622980E+00
2.091610E+00	3.455540E+00	3.680480E+00
2.159610E+00	3.502790E+00	3.683020E+00
2.128320E+00	3.472250E+00	3.630530E+00
2.807700E+00	1.055220E+00	3.573840E+00
2.882440E+00	1.013070E+00	3.629490E+00
2.174090E+00	3.491560E+00	3.612780E+00
2.226330E+00	3.535330E+00	3.676630E+00
2.960190E+00	1.018410E+00	3.596710E+00
3.033080E+00	1.003180E+00	3.657810E+00
2.254440E+00	3.529670E+00	3.616810E+00
2.270010E+00	3.554470E+00	3.673060E+00
3.113330E+00	1.038410E+00	3.627590E+00
2.306690E+00	3.565580E+00	3.675580E+00
2.352080E+00	3.563190E+00	3.641310E+00
3.198140E+00	1.090830E+00	3.603610E+00
2.456580E+00	3.585310E+00	3.650780E+00
3.274010E+00	1.144310E+00	3.596580E+00
2.554400E+00	3.599880E+00	3.652950E+00
3.359140E+00	1.190800E+00	3.649790E+00
3.395470E+00	1.238330E+00	3.570480E+00
3.457500E+00	1.266670E+00	3.652210E+00
2.641880E+00	3.606980E+00	3.645810E+00
3.540260E+00	1.330980E+00	3.660080E+00
2.721320E+00	3.606200E+00	3.638230E+00
3.608520E+00	1.394290E+00	3.627200E+00
2.795210E+00	3.591750E+00	3.623570E+00
2.864240E+00	3.584260E+00	3.687770E+00
3.682390E+00	1.467440E+00	3.603140E+00
2.923890E+00	3.549140E+00	3.647040E+00
3.005820E+00	3.512720E+00	3.659290E+00
3.034300E+00	3.474080E+00	3.580110E+00
3.080690E+00	3.462390E+00	3.627820E+00
3.790580E+00	1.604010E+00	3.606200E+00
3.748310E+00	1.526560E+00	3.657290E+00
3.155160E+00	3.430610E+00	3.635780E+00
3.216790E+00	3.405040E+00	3.639990E+00
3.909170E+00	1.949920E+00	3.620820E+00
3.900440E+00	1.863540E+00	3.644460E+00
3.871160E+00	1.783310E+00	3.634310E+00
3.836120E+00	1.684060E+00	3.628630E+00
3.293500E+00	3.381590E+00	3.626940E+00
3.379130E+00	3.368300E+00	3.633950E+00
3.916980E+00	2.496640E+00	3.649860E+00
3.914070E+00	2.560480E+00	3.562050E+00
3.913110E+00	2.594510E+00	3.618950E+00
3.925740E+00	2.389880E+00	3.675550E+00
3.925380E+00	2.305600E+00	3.649720E+00
3.923380E+00	2.199950E+00	3.637810E+00
3.922640E+00	2.098270E+00	3.634870E+00
3.916480E+00	2.027680E+00	3.618960E+00
3.471010E+00	3.345100E+00	3.627360E+00
3.614420E+00	3.313360E+00	3.648670E+00
3.861270E+00	2.904590E+00	3.658890E+00
3.844840E+00	2.966890E+00	3.575220E+00
3.841280E+00	2.994580E+00	3.638900E+00
3.874790E+00	2.808720E+00	3.678010E+00
3.885300E+00	2.742460E+00	3.649070E+00
3.902110E+00	2.667400E+00	3.629410E+00
3.677200E+00	3.301430E+00	3.654370E+00
3.686690E+00	3.282890E+00	3.622440E+00
3.815340E+00	3.125270E+00	3.638790E+00
3.829600E+00	3.058170E+00	3.680930E+00
3.704050E+00	3.287670E+00	3.657110E+00
3.746250E+00	3.246220E+00	3.661720E+00
3.793550E+00	3.180730E+00	3.630340E+00
1.304440E+00	2.253660E+00	3.733770E+00
1.329260E+00	2.304280E+00	3.743710E+00
1.315370E+00	2.269810E+00	3.682480E+00
1.272140E+00	2.160710E+00	3.640190E+00
1.280490E+00	2.189210E+00	3.717310E+00
1.226640E+00	2.044250E+00	3.607100E+00
1.238080E+00	2.081700E+00	3.688910E+00
1.187160E+00	1.927470E+00	3.585020E+00
1.197210E+00	1.967400E+00	3.666700E+00
1.158120E+00	1.828590E+00	3.569880E+00
1.159620E+00	1.844370E+00	3.668980E+00
1.145400E+00	1.771370E+00	3.567750E+00
1.145210E+00	1.774230E+00	3.620350E+00
1.142300E+00	1.719040E+00	3.598580E+00
1.423540E+00	2.468520E+00	3.724160E+00
1.360160E+00	2.368960E+00	3.708870E+00
1.148640E+00	1.660800E+00	3.541720E+00
1.162200E+00	1.594570E+00	3.518390E+00
1.158520E+00	1.575360E+00	3.626370E+00
1.181740E+00	1.527230E+00	3.565590E+00
1.488940E+00	2.565630E+00	3.754860E+00
1.531800E+00	2.631620E+00	3.760760E+00
1.513740E+00	2.607370E+00	3.718010E+00
1.212250E+00	1.479800E+00	3.504630E+00
1.263920E+00	1.411060E+00	3.493710E+00
1.247580E+00	1.412550E+00	3.605380E+00
1.299960E+00	1.369320E+00	3.529420E+00
1.286990E+00	1.373360E+00	3.577790E+00
1.329680E+00	1.334470E+00	3.573520E+00
1.553750E+00	2.664030E+00	3.702490E+00
1.577090E+00	2.701780E+00	3.797920E+00
1.401940E+00	1.293070E+00	3.534570E+00
1.506380E+00	1.243050E+00	3.538350E+00
1.462480E+00	1.233010E+00	3.640000E+00
1.562160E+00	1.208410E+00	3.579980E+00
1.535820E+00	1.204100E+00	3.622480E+00
1.599770E+00	1.180080E+00	3.631800E+00
1.615790E+00	2.772450E+00	3.802620E+00
1.635810E+00	2.811250E+00	3.787200E+00
1.612440E+00	2.766300E+00	3.737340E+00
1.782800E+00	1.183870E+00	3.572680E+00
1.702860E+00	1.169230E+00	3.624490E+00
1.822420E+00	1.148910E+00	3.659240E+00
1.665760E+00	2.881810E+00	3.765980E+00
1.889530E+00	1.174700E+00	3.591520E+00
1.973370E+00	1.150970E+00	3.652280E+00
1.914450E+00	1.140340E+00	3.674280E+00
1.995960E+00	1.129030E+00	3.721840E+00
1.738310E+00	3.035310E+00	3.767240E+00
1.706520E+00	2.974290E+00	3.782690E+00
2.015220E+00	1.176480E+00	3.595950E+00
2.054540E+00	1.141960E+00	3.684940E+00
1.770740E+00	3.095200E+00	3.742040E+00
2.167190E+00	1.142380E+00	3.685780E+00
1.825570E+00	3.174570E+00	3.755090E+00
2.292580E+00	1.140050E+00	3.678370E+00
1.922190E+00	3.289420E+00	3.757830E+00
1.879650E+00	3.243960E+00	3.775010E+00
2.389710E+00	1.135430E+00	3.655190E+00
2.481030E+00	1.102730E+00	3.736320E+00
1.961790E+00	3.332840E+00	3.732060E+00
2.563380E+00	1.088080E+00	3.703630E+00
2.021170E+00	3.400040E+00	3.747120E+00
2.642970E+00	1.073720E+00	3.666190E+00
2.724290E+00	1.029580E+00	3.731150E+00
2.142930E+00	3.500630E+00	3.765540E+00
2.083850E+00	3.462900E+00	3.774400E+00
2.801780E+00	1.017280E+00	3.680430E+00
2.877190E+00	9.728680E-01	3.732620E+00
2.215560E+00	3.539360E+00	3.757750E+00
2.954510E+00	9.814140E-01	3.690570E+00
3.034460E+00	9.660710E-01	3.755020E+00
2.296150E+00	3.571500E+00	3.742790E+00
3.116230E+00	9.991810E-01	3.725790E+00
2.364860E+00	3.594080E+00	3.777610E+00
2.362040E+00	3.586430E+00	3.725210E+00
3.198230E+00	1.053480E+00	3.701290E+00
2.398740E+00	3.599470E+00	3.770050E+00
2.448850E+00	3.600720E+00	3.762580E+00
3.277600E+00	1.119340E+00	3.680450E+00
2.553250E+00	3.611810E+00	3.754650E+00
3.436230E+00	1.231430E+00	3.745340E+00
3.354950E+00	1.158790E+00	3.757960E+00
2.651740E+00	3.619090E+00	3.751240E+00
3.526960E+00	1.310010E+00	3.741890E+00
2.710910E+00	3.619730E+00	3.714390E+00
3.614100E+00	1.383280E+00	3.726110E+00
2.787840E+00	3.612180E+00	3.731460E+00
2.871870E+00	3.600020E+00	3.787190E+00
3.688830E+00	1.453090E+00	3.696100E+00
2.940310E+00	3.563890E+00	3.732000E+00
3.030590E+00	3.538580E+00	3.756620E+00
3.098150E+00	3.481880E+00	3.693900E+00
3.809120E+00	1.600820E+00	3.704160E+00
3.754460E+00	1.519720E+00	3.753260E+00
3.127380E+00	3.506760E+00	3.762820E+00
3.190290E+00	3.484230E+00	3.761110E+00
3.209940E+00	3.443010E+00	3.700570E+00
3.922270E+00	1.894050E+00	3.700350E+00
3.902700E+00	1.802420E+00	3.724380E+00
3.928150E+00	1.858430E+00	3.758350E+00
3.861130E+00	1.696290E+00	3.724650E+00
3.261110E+00	3.466230E+00	3.764520E+00
3.351960E+00	3.449420E+00	3.779360E+00
3.365380E+00	3.405090E+00	3.703750E+00
3.913910E+00	2.607700E+00	3.714390E+00
3.923710E+00	2.511260E+00	3.783080E+00
3.931610E+00	2.415180E+00	3.757570E+00
3.938310E+00	2.319490E+00	3.748790E+00
3.938840E+00	2.218930E+00	3.737710E+00
3.940400E+00	2.112360E+00	3.729160E+00
3.933140E+00	1.988670E+00	3.712330E+00
3.934830E+00	1.906700E+00	3.748260E+00
3.435010E+00	3.413360E+00	3.771690E+00
3.513830E+00	3.394110E+00	3.818710E+00
3.524410E+00	3.360190E+00	3.732810E+00
3.844340E+00	2.989960E+00	3.729230E+00
3.860100E+00	2.920980E+00	3.793810E+00
3.872270E+00	2.835950E+00	3.756300E+00
3.884430E+00	2.750330E+00	3.741580E+00
3.898330E+00	2.688670E+00	3.699910E+00
3.595410E+00	3.348970E+00	3.809280E+00
3.667120E+00	3.304040E+00	3.758190E+00
3.692400E+00	3.294470E+00	3.684370E+00
3.723610E+00	3.276620E+00	3.718970E+00
3.811270E+00	3.134420E+00	3.761450E+00
3.793820E+00	3.182870E+00	3.685990E+00
3.771380E+00	3.220720E+00	3.740600E+00
3.832310E+00	3.052570E+00	3.768810E+00
3.750280E+00	3.254700E+00	3.722290E+00
1.299970E+00	2.254030E+00	3.867900E+00
1.327500E+00	2.314110E+00	3.855280E+00
1.304250E+00	2.246900E+00	3.792090E+00
1.254570E+00	2.125170E+00	3.769180E+00
1.272200E+00	2.175130E+00	3.849480E+00
1.212130E+00	2.013700E+00	3.746240E+00
1.235210E+00	2.071350E+00	3.832950E+00
1.176150E+00	1.912710E+00	3.731740E+00
1.197870E+00	1.965360E+00	3.814290E+00
1.155290E+00	1.853000E+00	3.734060E+00
1.166700E+00	1.874240E+00	3.799910E+00
1.147880E+00	1.803700E+00	3.767370E+00
1.357950E+00	2.379670E+00	3.889540E+00
1.398790E+00	2.445730E+00	3.873730E+00
1.369790E+00	2.377900E+00	3.801770E+00
1.140550E+00	1.715300E+00	3.724030E+00
1.144700E+00	1.638400E+00	3.660990E+00
1.141980E+00	1.640600E+00	3.735880E+00
1.149930E+00	1.587350E+00	3.684920E+00
1.147930E+00	1.597440E+00	3.739890E+00
1.158660E+00	1.550170E+00	3.724690E+00
1.440080E+00	2.507860E+00	3.911410E+00
1.482120E+00	2.569410E+00	3.899730E+00
1.449500E+00	2.506470E+00	3.828600E+00
1.211020E+00	1.462070E+00	3.622000E+00
1.186570E+00	1.489870E+00	3.706600E+00
1.229970E+00	1.428430E+00	3.655480E+00
1.218820E+00	1.438750E+00	3.694040E+00
1.246250E+00	1.399880E+00	3.698920E+00
1.520810E+00	2.618080E+00	3.843040E+00
1.301050E+00	1.337460E+00	3.683160E+00
1.376070E+00	1.279640E+00	3.646860E+00
1.350780E+00	1.285540E+00	3.704510E+00
1.419410E+00	1.242340E+00	3.683390E+00
1.390740E+00	1.251960E+00	3.723980E+00
1.449950E+00	1.212810E+00	3.731040E+00
1.572760E+00	2.713630E+00	3.898790E+00
1.609510E+00	2.782580E+00	3.904790E+00
1.603440E+00	2.759190E+00	3.849470E+00
1.546850E+00	1.165440E+00	3.732280E+00
1.645950E+00	1.141300E+00	3.709960E+00
1.621470E+00	1.129930E+00	3.766880E+00
1.677420E+00	1.118400E+00	3.785270E+00
1.636970E+00	2.823510E+00	3.853030E+00
1.758740E+00	1.125240E+00	3.746840E+00
1.673080E+00	2.916350E+00	3.896190E+00
1.705590E+00	2.986110E+00	3.893830E+00
1.696430E+00	2.956110E+00	3.835840E+00
1.904670E+00	1.119480E+00	3.759990E+00
2.023290E+00	1.112590E+00	3.801520E+00
1.727900E+00	3.017540E+00	3.843630E+00
2.119600E+00	1.118010E+00	3.771090E+00
1.778160E+00	3.107800E+00	3.855410E+00
2.179820E+00	1.120390E+00	3.751340E+00
2.204230E+00	1.112600E+00	3.786900E+00
1.831460E+00	3.197740E+00	3.873260E+00
1.869610E+00	3.254190E+00	3.893270E+00
1.861980E+00	3.230910E+00	3.829300E+00
2.275480E+00	1.111910E+00	3.792790E+00
2.211490E+00	1.120220E+00	3.755910E+00
1.908560E+00	3.288710E+00	3.848370E+00
2.389020E+00	1.109020E+00	3.767260E+00
2.487840E+00	1.077160E+00	3.847170E+00
1.965130E+00	3.346870E+00	3.814100E+00
2.568510E+00	1.061190E+00	3.814150E+00
2.018220E+00	3.422190E+00	3.880520E+00
2.073900E+00	3.478080E+00	3.899780E+00
2.060300E+00	3.453160E+00	3.830420E+00
2.647090E+00	1.043660E+00	3.776050E+00
2.731760E+00	9.983920E-01	3.844300E+00
2.122440E+00	3.503010E+00	3.860760E+00
2.805390E+00	9.800780E-01	3.791770E+00
2.880670E+00	9.449640E-01	3.827940E+00
2.201250E+00	3.544630E+00	3.851850E+00
2.953560E+00	9.471570E-01	3.790310E+00
3.036270E+00	9.351750E-01	3.855720E+00
2.277110E+00	3.577370E+00	3.842130E+00
3.120560E+00	9.648880E-01	3.825860E+00
2.350540E+00	3.598100E+00	3.837370E+00
3.203070E+00	1.020480E+00	3.801550E+00
2.411470E+00	3.606950E+00	3.823440E+00
2.481750E+00	3.623260E+00	3.883010E+00
3.280260E+00	1.089850E+00	3.778760E+00
2.554590E+00	3.624460E+00	3.853910E+00
3.430440E+00	1.206110E+00	3.842830E+00
3.358720E+00	1.132990E+00	3.855340E+00
2.636200E+00	3.628830E+00	3.842530E+00
3.511930E+00	1.287870E+00	3.832630E+00
2.709040E+00	3.632510E+00	3.836300E+00
2.735260E+00	3.625170E+00	3.783160E+00
2.802770E+00	3.634740E+00	3.858430E+00
3.614670E+00	1.382580E+00	3.831650E+00
2.886120E+00	3.624070E+00	3.856520E+00
3.692240E+00	1.452260E+00	3.785170E+00
2.960130E+00	3.598040E+00	3.833930E+00
3.083550E+00	3.575080E+00	3.840480E+00
3.821810E+00	1.599950E+00	3.833460E+00
3.749650E+00	1.510240E+00	3.814070E+00
3.153300E+00	3.578420E+00	3.864880E+00
3.184390E+00	3.524970E+00	3.813830E+00
3.922360E+00	1.806680E+00	3.795670E+00
3.893780E+00	1.719720E+00	3.809970E+00
3.884150E+00	1.667970E+00	3.853640E+00
3.218500E+00	3.566070E+00	3.876510E+00
3.295250E+00	3.547910E+00	3.891720E+00
3.294100E+00	3.503710E+00	3.832310E+00
3.918850E+00	2.613610E+00	3.853890E+00
3.903230E+00	2.675980E+00	3.767770E+00
3.892290E+00	2.719760E+00	3.832580E+00
3.929900E+00	2.506780E+00	3.875510E+00
3.940600E+00	2.428070E+00	3.854180E+00
3.951760E+00	2.334620E+00	3.842420E+00
3.955660E+00	2.233600E+00	3.833620E+00
3.959120E+00	2.132670E+00	3.824830E+00
3.959140E+00	2.021830E+00	3.824030E+00
3.946780E+00	1.886240E+00	3.822900E+00
3.927390E+00	1.772330E+00	3.857920E+00
3.907830E+00	1.705740E+00	3.866450E+00
3.359050E+00	3.512380E+00	3.882480E+00
3.415350E+00	3.457270E+00	3.838820E+00
3.511450E+00	3.429000E+00	3.893970E+00
3.840710E+00	3.011080E+00	3.845990E+00
3.853390E+00	2.936390E+00	3.923090E+00
3.867410E+00	2.849570E+00	3.861210E+00
3.877230E+00	2.786040E+00	3.813960E+00
3.593030E+00	3.373650E+00	3.882730E+00
3.671740E+00	3.317790E+00	3.864490E+00
3.755690E+00	3.235530E+00	3.846750E+00
3.738320E+00	3.260780E+00	3.759140E+00
3.811760E+00	3.138540E+00	3.896970E+00
3.827360E+00	3.079710E+00	3.834570E+00
1.330950E+00	2.307770E+00	3.927520E+00
1.296280E+00	2.222320E+00	3.917910E+00
1.272630E+00	2.138150E+00	3.924050E+00
1.235250E+00	2.030110E+00	3.910690E+00
1.200710E+00	1.926790E+00	3.895630E+00
1.172970E+00	1.820430E+00	3.897740E+00
1.146060E+00	1.754570E+00	3.820680E+00
1.157100E+00	1.750180E+00	3.884000E+00
1.151640E+00	1.705850E+00	3.857210E+00
1.399450E+00	2.437790E+00	3.945220E+00
1.359830E+00	2.375340E+00	3.939750E+00
1.154840E+00	1.632270E+00	3.835810E+00
1.165120E+00	1.561430E+00	3.816390E+00
1.176940E+00	1.516950E+00	3.793020E+00
1.188380E+00	1.523020E+00	3.869480E+00
1.210880E+00	1.475620E+00	3.857420E+00
1.480570E+00	2.557820E+00	3.956690E+00
1.452330E+00	2.505560E+00	3.975550E+00
1.232900E+00	1.421280E+00	3.787810E+00
1.267830E+00	1.371730E+00	3.766790E+00
1.275360E+00	1.376890E+00	3.848030E+00
1.306720E+00	1.330940E+00	3.813900E+00
1.534090E+00	2.636300E+00	3.967230E+00
1.348520E+00	1.282220E+00	3.770800E+00
1.415070E+00	1.225560E+00	3.818510E+00
1.482600E+00	1.179640E+00	3.804060E+00
1.477920E+00	1.173610E+00	3.899790E+00
1.544630E+00	1.142800E+00	3.856640E+00
1.601890E+00	2.764940E+00	3.957930E+00
1.579260E+00	2.715960E+00	3.978990E+00
1.635220E+00	1.117210E+00	3.856870E+00
1.754220E+00	1.102690E+00	3.867420E+00
1.642890E+00	2.841180E+00	3.972560E+00
1.858070E+00	1.101010E+00	3.850290E+00
1.844610E+00	1.088720E+00	3.923640E+00
1.921900E+00	1.088410E+00	3.934810E+00
1.705940E+00	2.982660E+00	3.966230E+00
1.679100E+00	2.922880E+00	3.987850E+00
1.992150E+00	1.099190E+00	3.884640E+00
1.738100E+00	3.046210E+00	3.929930E+00
2.115420E+00	1.096650E+00	3.878850E+00
1.785730E+00	3.124200E+00	3.992960E+00
1.826210E+00	3.193970E+00	4.010370E+00
1.811160E+00	3.175090E+00	3.939170E+00
2.212900E+00	1.099660E+00	3.856790E+00
1.855800E+00	3.241550E+00	3.967850E+00
2.302660E+00	1.083870E+00	3.909780E+00
1.906520E+00	3.305110E+00	3.948020E+00
2.401890E+00	1.077170E+00	3.895490E+00
2.501020E+00	1.051270E+00	3.943720E+00
1.957670E+00	3.361710E+00	3.916100E+00
2.570410E+00	1.033800E+00	3.927870E+00
2.065310E+00	3.478540E+00	3.975680E+00
2.008520E+00	3.426130E+00	3.990890E+00
2.656140E+00	1.012230E+00	3.896410E+00
2.733990E+00	9.749680E-01	3.930400E+00
2.126060E+00	3.520140E+00	3.964990E+00
2.825400E+00	9.344090E-01	3.939770E+00
2.195260E+00	3.556150E+00	3.951890E+00
2.947560E+00	9.193870E-01	3.897910E+00
2.267270E+00	3.588460E+00	3.938100E+00
2.338840E+00	3.610130E+00	3.927500E+00
3.210850E+00	9.885640E-01	3.906390E+00
3.120450E+00	9.299810E-01	3.923850E+00
2.412470E+00	3.621470E+00	3.913550E+00
2.484170E+00	3.629650E+00	3.984680E+00
3.291170E+00	1.064040E+00	3.878720E+00
2.564830E+00	3.635630E+00	3.957450E+00
3.427800E+00	1.170530E+00	3.944980E+00
3.360700E+00	1.105650E+00	3.932790E+00
2.624050E+00	3.639840E+00	3.913740E+00
3.503980E+00	1.263990E+00	3.926690E+00
2.705230E+00	3.647720E+00	3.926700E+00
2.805650E+00	3.664830E+00	3.987200E+00
3.574070E+00	1.340810E+00	3.908170E+00
2.921210E+00	3.658650E+00	3.937790E+00
3.659600E+00	1.428820E+00	3.950940E+00
[truncated: 10,719 more rows]
