# Supplementary material for: A New MRI-Based Model of Heart Function with Coupled Hemodynamics and Application to Normal and Diseased Canine Left Ventricles
Source: Front Bioeng Biotechnol. 2015 Sep 23;3:140. doi: 10.3389/fbioe.2015.00140 (PMC4585083; doi:10.3389/fbioe.2015.00140)
Supplement: Supplementary file 2 [file Data_Sheet_2.ZIP › Case1_Normal_SR_Diastole/nodes/case1_diastole_time_0.0500.csv]

3.239810E+00	2.165300E+00	1.242560E+00
3.256870E+00	2.205110E+00	1.225100E+00
3.272420E+00	2.172760E+00	1.237560E+00
3.273560E+00	2.135290E+00	1.265210E+00
3.297310E+00	2.253280E+00	1.204940E+00
3.322640E+00	2.302060E+00	1.194750E+00
3.340970E+00	2.263560E+00	1.209390E+00
3.341300E+00	2.194600E+00	1.246500E+00
3.423290E+00	2.141680E+00	1.306830E+00
3.359300E+00	2.099670E+00	1.316650E+00
3.456760E+00	2.091530E+00	1.370880E+00
3.405050E+00	2.293330E+00	1.226690E+00
3.458220E+00	2.208270E+00	1.289260E+00
3.489800E+00	2.147990E+00	1.344090E+00
2.982210E+00	2.329030E+00	1.261070E+00
2.996810E+00	2.400510E+00	1.248010E+00
3.031860E+00	2.367640E+00	1.239290E+00
3.045960E+00	2.323640E+00	1.246580E+00
3.041180E+00	2.470670E+00	1.242000E+00
3.056220E+00	2.534900E+00	1.250870E+00
3.093580E+00	2.497670E+00	1.232090E+00
3.140120E+00	2.412650E+00	1.210450E+00
3.236350E+00	2.289120E+00	1.195640E+00
3.117610E+00	2.282050E+00	1.237450E+00
3.178670E+00	2.158130E+00	1.275050E+00
3.274770E+00	2.050660E+00	1.348690E+00
3.168160E+00	2.038980E+00	1.377920E+00
3.325060E+00	1.984630E+00	1.469970E+00
3.235030E+00	1.965340E+00	1.487690E+00
3.316350E+00	1.947120E+00	1.545490E+00
3.158010E+00	2.552300E+00	1.230820E+00
3.319290E+00	2.535140E+00	1.227980E+00
3.335460E+00	2.390550E+00	1.197850E+00
3.390990E+00	2.031840E+00	1.417710E+00
3.412170E+00	1.970070E+00	1.577360E+00
3.425650E+00	2.482050E+00	1.242820E+00
3.439140E+00	2.552190E+00	1.266980E+00
3.477200E+00	2.393680E+00	1.251440E+00
3.521300E+00	2.290310E+00	1.295670E+00
3.539640E+00	2.201100E+00	1.360970E+00
3.546140E+00	2.130540E+00	1.432090E+00
3.494970E+00	2.049250E+00	1.483950E+00
3.528380E+00	2.512130E+00	1.310440E+00
3.585840E+00	2.380360E+00	1.338510E+00
3.598660E+00	2.263400E+00	1.403190E+00
3.586140E+00	2.191240E+00	1.437100E+00
2.605590E+00	2.639820E+00	1.460720E+00
2.626530E+00	2.694560E+00	1.466030E+00
2.662130E+00	2.648510E+00	1.435510E+00
2.749930E+00	2.599130E+00	1.393380E+00
2.621050E+00	2.574880E+00	1.453070E+00
2.806680E+00	2.464020E+00	1.350190E+00
2.665430E+00	2.457010E+00	1.433640E+00
2.882980E+00	2.328920E+00	1.310520E+00
2.717780E+00	2.330670E+00	1.423790E+00
2.877230E+00	2.190770E+00	1.394720E+00
2.769000E+00	2.204950E+00	1.464140E+00
2.929530E+00	2.120390E+00	1.406930E+00
2.828970E+00	2.084410E+00	1.502030E+00
2.931090E+00	2.044180E+00	1.480190E+00
2.728210E+00	2.720560E+00	1.435770E+00
2.901700E+00	2.723350E+00	1.354030E+00
2.890170E+00	2.587630E+00	1.312550E+00
2.955080E+00	2.490480E+00	1.272480E+00
2.999760E+00	2.224030E+00	1.314090E+00
3.040420E+00	2.074640E+00	1.402750E+00
3.104260E+00	1.978300E+00	1.503330E+00
2.994190E+00	1.992700E+00	1.530940E+00
3.156560E+00	1.901190E+00	1.619760E+00
3.027980E+00	1.916910E+00	1.643240E+00
3.193830E+00	1.845880E+00	1.721980E+00
3.075140E+00	1.827370E+00	1.781340E+00
3.171390E+00	1.797500E+00	1.833660E+00
3.063220E+00	2.637240E+00	1.284700E+00
3.097170E+00	2.781260E+00	1.363120E+00
3.299820E+00	1.900840E+00	1.655530E+00
3.271780E+00	1.827380E+00	1.812780E+00
3.208690E+00	2.735740E+00	1.310700E+00
3.254640E+00	2.823470E+00	1.382080E+00
3.263390E+00	2.652630E+00	1.259700E+00
3.407350E+00	1.919650E+00	1.696120E+00
3.412250E+00	1.877360E+00	1.829980E+00
3.344440E+00	2.751630E+00	1.341880E+00
3.392420E+00	2.839600E+00	1.439700E+00
3.454390E+00	2.646460E+00	1.314880E+00
3.570490E+00	2.091170E+00	1.546840E+00
3.543630E+00	2.027700E+00	1.645030E+00
3.485680E+00	1.952310E+00	1.738010E+00
3.478020E+00	2.769100E+00	1.411810E+00
3.500480E+00	2.835340E+00	1.497660E+00
3.563260E+00	2.712810E+00	1.423760E+00
3.605330E+00	2.613110E+00	1.409330E+00
3.642790E+00	2.476960E+00	1.421460E+00
3.665020E+00	2.340030E+00	1.478460E+00
3.631580E+00	2.190530E+00	1.571440E+00
3.684220E+00	2.291410E+00	1.585440E+00
3.600510E+00	2.090230E+00	1.634200E+00
3.564890E+00	2.782330E+00	1.491910E+00
3.659320E+00	2.711360E+00	1.543190E+00
3.695210E+00	2.567560E+00	1.536110E+00
3.707510E+00	2.438700E+00	1.552360E+00
3.707990E+00	2.350140E+00	1.591690E+00
2.255790E+00	2.662490E+00	1.699120E+00
2.284380E+00	2.736060E+00	1.697630E+00
2.312280E+00	2.673070E+00	1.658420E+00
2.370810E+00	2.602050E+00	1.622440E+00
2.267760E+00	2.588310E+00	1.697690E+00
2.426680E+00	2.469550E+00	1.596500E+00
2.309170E+00	2.465290E+00	1.685330E+00
2.468380E+00	2.334230E+00	1.589170E+00
2.355600E+00	2.338320E+00	1.673500E+00
2.518710E+00	2.208360E+00	1.625290E+00
2.410440E+00	2.213260E+00	1.705550E+00
2.568190E+00	2.095470E+00	1.655440E+00
2.458300E+00	2.094240E+00	1.733090E+00
2.627020E+00	2.018650E+00	1.697360E+00
2.518290E+00	1.976970E+00	1.806130E+00
2.640210E+00	1.933380E+00	1.807010E+00
2.342110E+00	2.827520E+00	1.691810E+00
2.389610E+00	2.920070E+00	1.709720E+00
2.406560E+00	2.857040E+00	1.660380E+00
2.415400E+00	2.759770E+00	1.617600E+00
2.525640E+00	2.631430E+00	1.518010E+00
2.544630E+00	2.462250E+00	1.508450E+00
2.584250E+00	2.330390E+00	1.502870E+00
2.636580E+00	2.207630E+00	1.545520E+00
2.689960E+00	2.097440E+00	1.584870E+00
2.742950E+00	1.993480E+00	1.675210E+00
2.796140E+00	1.942240E+00	1.721590E+00
2.740500E+00	1.905060E+00	1.804370E+00
2.814820E+00	1.897870E+00	1.775170E+00
2.483360E+00	2.887620E+00	1.634230E+00
2.486370E+00	2.959770E+00	1.676710E+00
2.627030E+00	2.820520E+00	1.530660E+00
2.885100E+00	1.956010E+00	1.644890E+00
2.960070E+00	1.858640E+00	1.761500E+00
2.871460E+00	1.862920E+00	1.792460E+00
2.990050E+00	1.809170E+00	1.832520E+00
2.920380E+00	1.791390E+00	1.888630E+00
3.009760E+00	1.774170E+00	1.901830E+00
2.582730E+00	2.965210E+00	1.633390E+00
2.754610E+00	2.965960E+00	1.584100E+00
2.763960E+00	2.887100E+00	1.519340E+00
2.812930E+00	2.828260E+00	1.456120E+00
3.227560E+00	1.770230E+00	1.939080E+00
3.099990E+00	1.740900E+00	1.984190E+00
3.203450E+00	1.721440E+00	2.062930E+00
2.862610E+00	2.926080E+00	1.507730E+00
2.871750E+00	2.992620E+00	1.564410E+00
2.992590E+00	2.874200E+00	1.444990E+00
3.342830E+00	1.804880E+00	1.941400E+00
3.300110E+00	1.749600E+00	2.058490E+00
2.976500E+00	2.986370E+00	1.552170E+00
3.166440E+00	2.966690E+00	1.532590E+00
3.166810E+00	2.877240E+00	1.432570E+00
3.421620E+00	1.833260E+00	1.951600E+00
3.421580E+00	1.793520E+00	2.077170E+00
3.300100E+00	2.911940E+00	1.490150E+00
3.285840E+00	2.974770E+00	1.564770E+00
3.562730E+00	1.995050E+00	1.799420E+00
3.538160E+00	1.940150E+00	1.905680E+00
3.488020E+00	1.867450E+00	1.988140E+00
3.369570E+00	2.966020E+00	1.592730E+00
3.448110E+00	2.903110E+00	1.550310E+00
3.706970E+00	2.291310E+00	1.704340E+00
3.674610E+00	2.183650E+00	1.783030E+00
3.621670E+00	2.072440E+00	1.787730E+00
3.592840E+00	1.996420E+00	1.892890E+00
3.586000E+00	2.846960E+00	1.600490E+00
3.701370E+00	2.772560E+00	1.687680E+00
3.724800E+00	2.707120E+00	1.650290E+00
3.744380E+00	2.632510E+00	1.657700E+00
3.748170E+00	2.503490E+00	1.687670E+00
3.771670E+00	2.580210E+00	1.761220E+00
3.734940E+00	2.393450E+00	1.670720E+00
3.757800E+00	2.688160E+00	1.743760E+00
3.772920E+00	2.630160E+00	1.756620E+00
2.069920E+00	2.707640E+00	1.874960E+00
2.103840E+00	2.786480E+00	1.876620E+00
2.125070E+00	2.721700E+00	1.829000E+00
2.185140E+00	2.645220E+00	1.766590E+00
2.075490E+00	2.630690E+00	1.863350E+00
2.204530E+00	2.472620E+00	1.773770E+00
2.105690E+00	2.492560E+00	1.859520E+00
2.247890E+00	2.338940E+00	1.762820E+00
2.129190E+00	2.323420E+00	1.871650E+00
2.306840E+00	2.220990E+00	1.783240E+00
2.217290E+00	2.229370E+00	1.852780E+00
2.354240E+00	2.103770E+00	1.806500E+00
2.253040E+00	2.118970E+00	1.881610E+00
2.408280E+00	2.000540E+00	1.844890E+00
2.306980E+00	2.007780E+00	1.908890E+00
2.444900E+00	1.939350E+00	1.886120E+00
2.384720E+00	1.903190E+00	1.963860E+00
2.470590E+00	1.889310E+00	1.932140E+00
2.161120E+00	2.885080E+00	1.870560E+00
2.207640E+00	2.984020E+00	1.894660E+00
2.223590E+00	2.923480E+00	1.837310E+00
2.230960E+00	2.828140E+00	1.786190E+00
2.666100E+00	1.840820E+00	1.917600E+00
2.555120E+00	1.860700E+00	1.931460E+00
2.687800E+00	1.784550E+00	1.990840E+00
2.598150E+00	1.751730E+00	2.061740E+00
2.710070E+00	1.726120E+00	2.076350E+00
2.310960E+00	2.971140E+00	1.802910E+00
2.358140E+00	3.080940E+00	1.870400E+00
2.783440E+00	1.806710E+00	1.922060E+00
2.870630E+00	1.719960E+00	2.042630E+00
2.790430E+00	1.706690E+00	2.088520E+00
2.926780E+00	1.662470E+00	2.135430E+00
2.844870E+00	1.631370E+00	2.206860E+00
2.936160E+00	1.614670E+00	2.231200E+00
2.489480E+00	3.035870E+00	1.743910E+00
2.514390E+00	3.149900E+00	1.860150E+00
2.971650E+00	1.721260E+00	2.023260E+00
3.018970E+00	1.653830E+00	2.167720E+00
2.618380E+00	3.123380E+00	1.783880E+00
2.662900E+00	3.195860E+00	1.866580E+00
2.680080E+00	3.059400E+00	1.693020E+00
3.264210E+00	1.699950E+00	2.171230E+00
3.150330E+00	1.667970E+00	2.185980E+00
3.249190E+00	1.657970E+00	2.284830E+00
2.760420E+00	3.148450E+00	1.782010E+00
2.785080E+00	3.213770E+00	1.868330E+00
2.886880E+00	3.080530E+00	1.654080E+00
3.361150E+00	1.733400E+00	2.165520E+00
3.346750E+00	1.694850E+00	2.276210E+00
2.836050E+00	3.246000E+00	1.904530E+00
2.845580E+00	3.276680E+00	1.962460E+00
2.883190E+00	3.254960E+00	1.912830E+00
2.912610E+00	3.205830E+00	1.837240E+00
3.030960E+00	3.136770E+00	1.753290E+00
3.095850E+00	3.063260E+00	1.651470E+00
3.420060E+00	1.754690E+00	2.173260E+00
3.414360E+00	1.733860E+00	2.238360E+00
2.926840E+00	3.271650E+00	1.961410E+00
3.028000E+00	3.236770E+00	1.928190E+00
3.067000E+00	3.188960E+00	1.846540E+00
3.183490E+00	3.141190E+00	1.781720E+00
3.297360E+00	3.042820E+00	1.663310E+00
3.562090E+00	1.907570E+00	2.052150E+00
3.536930E+00	1.848130E+00	2.154130E+00
3.470920E+00	1.774950E+00	2.218040E+00
3.156600E+00	3.218490E+00	1.920940E+00
3.267810E+00	3.176970E+00	1.890830E+00
3.313420E+00	3.120090E+00	1.807640E+00
3.421420E+00	3.075880E+00	1.806230E+00
3.499010E+00	2.976340E+00	1.700820E+00
3.714030E+00	2.245010E+00	1.899320E+00
3.685260E+00	2.126260E+00	1.980130E+00
3.721760E+00	2.209280E+00	2.038850E+00
3.619190E+00	1.985060E+00	2.042770E+00
3.595320E+00	1.905780E+00	2.143900E+00
3.381360E+00	3.149660E+00	1.920980E+00
3.486520E+00	3.100590E+00	1.915590E+00
3.524690E+00	3.042200E+00	1.840680E+00
3.598940E+00	2.986600E+00	1.839690E+00
3.662300E+00	2.884610E+00	1.790460E+00
3.775270E+00	2.515940E+00	1.841080E+00
3.760290E+00	2.382250E+00	1.894410E+00
3.780960E+00	2.484290E+00	1.938140E+00
3.737470E+00	2.273880E+00	2.001680E+00
3.593260E+00	3.052080E+00	1.958930E+00
3.685050E+00	2.951070E+00	1.938250E+00
3.742660E+00	2.856300E+00	1.944720E+00
3.764070E+00	2.755510E+00	1.879990E+00
3.790600E+00	2.609460E+00	1.887800E+00
3.785700E+00	2.534460E+00	1.909250E+00
1.923890E+00	2.748680E+00	2.065540E+00
1.966180E+00	2.848210E+00	2.073200E+00
1.970950E+00	2.763470E+00	2.018010E+00
2.007930E+00	2.685900E+00	1.942670E+00
1.916210E+00	2.667830E+00	2.042500E+00
2.015900E+00	2.512740E+00	1.944110E+00
1.933530E+00	2.532240E+00	2.029370E+00
2.041300E+00	2.378260E+00	1.931870E+00
1.949790E+00	2.359890E+00	2.030110E+00
2.061210E+00	2.305320E+00	1.938680E+00
2.017270E+00	2.295240E+00	1.985990E+00
2.063570E+00	2.230730E+00	1.983260E+00
2.137770E+00	1.994390E+00	2.046780E+00
2.115650E+00	2.047820E+00	2.030830E+00
2.195760E+00	2.022540E+00	1.981830E+00
2.271540E+00	1.916190E+00	2.022080E+00
2.172840E+00	1.929740E+00	2.073740E+00
2.332530E+00	1.810970E+00	2.082500E+00
2.231470E+00	1.825000E+00	2.125510E+00
2.366400E+00	1.744910E+00	2.130770E+00
2.293400E+00	1.710740E+00	2.202260E+00
2.394220E+00	1.684250E+00	2.200560E+00
2.067400E+00	2.870410E+00	1.961760E+00
2.047690E+00	2.953200E+00	2.038170E+00
2.145610E+00	2.151750E+00	1.956110E+00
2.451750E+00	1.778110E+00	2.068330E+00
2.522050E+00	1.711170E+00	2.136010E+00
2.478130E+00	1.658530E+00	2.224310E+00
2.568660E+00	1.654980E+00	2.213450E+00
2.084370E+00	3.017290E+00	2.052870E+00
2.155600E+00	3.094010E+00	2.068830E+00
2.130220E+00	3.007870E+00	1.991960E+00
2.749480E+00	1.646110E+00	2.196760E+00
2.660250E+00	1.651880E+00	2.201240E+00
2.779140E+00	1.599090E+00	2.267910E+00
2.718770E+00	1.566070E+00	2.330400E+00
2.813630E+00	1.558200E+00	2.336550E+00
2.251390E+00	3.091830E+00	1.972160E+00
2.279540E+00	3.166110E+00	2.050220E+00
2.997260E+00	1.588520E+00	2.299520E+00
2.910010E+00	1.559380E+00	2.339620E+00
2.998810E+00	1.546540E+00	2.395240E+00
2.348880E+00	3.224640E+00	2.074460E+00
2.407950E+00	3.287950E+00	2.130410E+00
2.414870E+00	3.244180E+00	2.058780E+00
2.402640E+00	3.189350E+00	1.983520E+00
3.076210E+00	1.614400E+00	2.277540E+00
3.065030E+00	1.573470E+00	2.364350E+00
2.498400E+00	3.268250E+00	2.049210E+00
2.554130E+00	3.332420E+00	2.134980E+00
2.573120E+00	3.235600E+00	1.955900E+00
3.171910E+00	1.604850E+00	2.359290E+00
2.643770E+00	3.302410E+00	2.054330E+00
2.679860E+00	3.348520E+00	2.139820E+00
2.740640E+00	3.260350E+00	1.959640E+00
3.333450E+00	1.637870E+00	2.424550E+00
2.735000E+00	3.365850E+00	2.180230E+00
2.741000E+00	3.382620E+00	2.234910E+00
2.782150E+00	3.368460E+00	2.186940E+00
2.827950E+00	3.329710E+00	2.092030E+00
3.464900E+00	1.723810E+00	2.359890E+00
2.817580E+00	3.375910E+00	2.227710E+00
2.907860E+00	3.360070E+00	2.193470E+00
2.954570E+00	3.335270E+00	2.136120E+00
3.060840E+00	3.286460E+00	2.065400E+00
3.544760E+00	1.797840E+00	2.305790E+00
3.545480E+00	1.761170E+00	2.387980E+00
3.019150E+00	3.338700E+00	2.202230E+00
3.135290E+00	3.313860E+00	2.170810E+00
3.187080E+00	3.286110E+00	2.107940E+00
3.283770E+00	3.230410E+00	2.042710E+00
3.725550E+00	2.145690E+00	2.134350E+00
3.697540E+00	2.038070E+00	2.203670E+00
3.630040E+00	1.894890E+00	2.291990E+00
3.709070E+00	1.974340E+00	2.347350E+00
3.591230E+00	1.797670E+00	2.397360E+00
3.242860E+00	3.290460E+00	2.175600E+00
3.347700E+00	3.253610E+00	2.163470E+00
3.396830E+00	3.220250E+00	2.115280E+00
3.487210E+00	3.157640E+00	2.065460E+00
3.793480E+00	2.456390E+00	2.092290E+00
3.790720E+00	2.528410E+00	1.977680E+00
3.806400E+00	2.555440E+00	2.071500E+00
3.777800E+00	2.366270E+00	2.095260E+00
3.764010E+00	2.251840E+00	2.177490E+00
3.747470E+00	2.105790E+00	2.276900E+00
3.732920E+00	2.032160E+00	2.322200E+00
3.450430E+00	3.223870E+00	2.189870E+00
3.542510E+00	3.176520E+00	2.188890E+00
3.576350E+00	3.140930E+00	2.146840E+00
3.625460E+00	3.089310E+00	2.109240E+00
3.703360E+00	2.995010E+00	2.072550E+00
3.762970E+00	2.890080E+00	2.068030E+00
3.805210E+00	2.779220E+00	2.077520E+00
3.827640E+00	2.658000E+00	2.116160E+00
3.840200E+00	2.718960E+00	2.166450E+00
3.635500E+00	3.126190E+00	2.238870E+00
3.725040E+00	3.031340E+00	2.210330E+00
3.786460E+00	2.925650E+00	2.197570E+00
3.821310E+00	2.824520E+00	2.193030E+00
3.842090E+00	2.753320E+00	2.200530E+00
1.803350E+00	2.767680E+00	2.246410E+00
1.842760E+00	2.859440E+00	2.252360E+00
1.835890E+00	2.782510E+00	2.202210E+00
1.864060E+00	2.717570E+00	2.128020E+00
1.789340E+00	2.692900E+00	2.219570E+00
1.858100E+00	2.556740E+00	2.107900E+00
1.790760E+00	2.573500E+00	2.186400E+00
1.873470E+00	2.412460E+00	2.103550E+00
1.807100E+00	2.434180E+00	2.176410E+00
1.884280E+00	2.324310E+00	2.104570E+00
1.823360E+00	2.294040E+00	2.173900E+00
1.902750E+00	2.247520E+00	2.121650E+00
1.968220E+00	2.060840E+00	2.157930E+00
1.971870E+00	2.104350E+00	2.135430E+00
1.993130E+00	2.073720E+00	2.130330E+00
1.993900E+00	2.029360E+00	2.145560E+00
2.071210E+00	1.821760E+00	2.224080E+00
2.053880E+00	1.877060E+00	2.197070E+00
2.127950E+00	1.845370E+00	2.169320E+00
2.188860E+00	1.741730E+00	2.215890E+00
2.100630E+00	1.753870E+00	2.255080E+00
2.230020E+00	1.679260E+00	2.262180E+00
2.169430E+00	1.644250E+00	2.331450E+00
2.269560E+00	1.620150E+00	2.329410E+00
1.902710E+00	2.866080E+00	2.163840E+00
1.924300E+00	2.958840E+00	2.208780E+00
1.982480E+00	2.211230E+00	2.069970E+00
2.041370E+00	2.100780E+00	2.072300E+00
2.074350E+00	1.969870E+00	2.110980E+00
2.424080E+00	1.628660E+00	2.277610E+00
2.365420E+00	1.594530E+00	2.342070E+00
2.457450E+00	1.574910E+00	2.354900E+00
1.982980E+00	3.034000E+00	2.216810E+00
2.042990E+00	3.117190E+00	2.259720E+00
2.034920E+00	3.071660E+00	2.189590E+00
2.015660E+00	3.001920E+00	2.124470E+00
2.622050E+00	1.577880E+00	2.321970E+00
2.537970E+00	1.578790E+00	2.336510E+00
2.655710E+00	1.529240E+00	2.388950E+00
2.597380E+00	1.501190E+00	2.447950E+00
2.695470E+00	1.491640E+00	2.456650E+00
2.103870E+00	3.122250E+00	2.167310E+00
2.143730E+00	3.191680E+00	2.232160E+00
2.858430E+00	1.515260E+00	2.418160E+00
2.790090E+00	1.498150E+00	2.452470E+00
2.857720E+00	1.484960E+00	2.485600E+00
2.206780E+00	3.246130E+00	2.249550E+00
2.263070E+00	3.306190E+00	2.304270E+00
2.261800E+00	3.271250E+00	2.230540E+00
2.246020E+00	3.218220E+00	2.155250E+00
2.938990E+00	1.504660E+00	2.476310E+00
2.334980E+00	3.306580E+00	2.224900E+00
2.370340E+00	3.353750E+00	2.304900E+00
3.095190E+00	1.540480E+00	2.484820E+00
2.435020E+00	3.386700E+00	2.339220E+00
2.491010E+00	3.417890E+00	2.400180E+00
2.493570E+00	3.394960E+00	2.329310E+00
2.474740E+00	3.360260E+00	2.249260E+00
3.245930E+00	1.576640E+00	2.499280E+00
3.202210E+00	1.533730E+00	2.567810E+00
3.280900E+00	1.548250E+00	2.589470E+00
2.572030E+00	3.404020E+00	2.325520E+00
2.618650E+00	3.436350E+00	2.413450E+00
2.638630E+00	3.379200E+00	2.228290E+00
3.323220E+00	1.597060E+00	2.508730E+00
3.324370E+00	1.575370E+00	2.560370E+00
2.725170E+00	3.405570E+00	2.329810E+00
2.706230E+00	3.434990E+00	2.423090E+00
3.470330E+00	1.668120E+00	2.534600E+00
3.382680E+00	1.606100E+00	2.551220E+00
2.797830E+00	3.422500E+00	2.425070E+00
2.922950E+00	3.409560E+00	2.437180E+00
2.914770E+00	3.383000E+00	2.316120E+00
3.552390E+00	1.746610E+00	2.469740E+00
3.012010E+00	3.381980E+00	2.393560E+00
3.001580E+00	3.395740E+00	2.449610E+00
3.135760E+00	3.339480E+00	2.308270E+00
3.700540E+00	1.907580E+00	2.444180E+00
3.642060E+00	1.816830E+00	2.504270E+00
3.696580E+00	1.866220E+00	2.519400E+00
3.085140E+00	3.374990E+00	2.435800E+00
3.188940E+00	3.349960E+00	2.405860E+00
3.242960E+00	3.326720E+00	2.355560E+00
3.346240E+00	3.283870E+00	2.298590E+00
3.830410E+00	2.516290E+00	2.281480E+00
3.812360E+00	2.428930E+00	2.275330E+00
3.796930E+00	2.361310E+00	2.230930E+00
3.805520E+00	2.272540E+00	2.356930E+00
3.792640E+00	2.219200E+00	2.337330E+00
3.789360E+00	2.144720E+00	2.374400E+00
3.759170E+00	2.013930E+00	2.458200E+00
3.799710E+00	2.093160E+00	2.464240E+00
3.723290E+00	1.906920E+00	2.528580E+00
3.286960E+00	3.324570E+00	2.416520E+00
3.392900E+00	3.295910E+00	2.405680E+00
3.448940E+00	3.269190E+00	2.361820E+00
3.540790E+00	3.213460E+00	2.320490E+00
3.860510E+00	2.691190E+00	2.281900E+00
3.857080E+00	2.607800E+00	2.318380E+00
3.813600E+00	2.194250E+00	2.436850E+00
3.812970E+00	2.133150E+00	2.474270E+00
3.487210E+00	3.266660E+00	2.433550E+00
3.597410E+00	3.215310E+00	2.461110E+00
3.628640E+00	3.186680E+00	2.399400E+00
3.668980E+00	3.142420E+00	2.368450E+00
3.744670E+00	3.057710E+00	2.348590E+00
3.810460E+00	2.950890E+00	2.343800E+00
3.807180E+00	2.999260E+00	2.419680E+00
3.842760E+00	2.836120E+00	2.328710E+00
3.855280E+00	2.761490E+00	2.293450E+00
3.685350E+00	3.155650E+00	2.474870E+00
3.749440E+00	3.084030E+00	2.452510E+00
3.785350E+00	3.037560E+00	2.433910E+00
1.712770E+00	2.692320E+00	2.376700E+00
1.742260E+00	2.776610E+00	2.393850E+00
1.761690E+00	2.730120E+00	2.309420E+00
1.736690E+00	2.583310E+00	2.275610E+00
1.694490E+00	2.605120E+00	2.359620E+00
1.749530E+00	2.452530E+00	2.255410E+00
1.686670E+00	2.447850E+00	2.355420E+00
1.762630E+00	2.339920E+00	2.233640E+00
1.717940E+00	2.355110E+00	2.296050E+00
1.774130E+00	2.270370E+00	2.237490E+00
1.734000E+00	2.266240E+00	2.287870E+00
1.782870E+00	2.200670E+00	2.261540E+00
2.022650E+00	1.641290E+00	2.397480E+00
1.996590E+00	1.690870E+00	2.368150E+00
2.063870E+00	1.673490E+00	2.346390E+00
2.111770E+00	1.612310E+00	2.387220E+00
2.060180E+00	1.581940E+00	2.450230E+00
2.150200E+00	1.557580E+00	2.448100E+00
1.771430E+00	2.860170E+00	2.401560E+00
1.818220E+00	2.943910E+00	2.402280E+00
1.803200E+00	2.867420E+00	2.343430E+00
1.928010E+00	2.150080E+00	2.152320E+00
1.858780E+00	2.162860E+00	2.205760E+00
1.916110E+00	2.036720E+00	2.208330E+00
1.992800E+00	1.937410E+00	2.201060E+00
1.931230E+00	1.908640E+00	2.271370E+00
2.005140E+00	1.801950E+00	2.289300E+00
2.305020E+00	1.562990E+00	2.398220E+00
2.244750E+00	1.534880E+00	2.460400E+00
2.336600E+00	1.510020E+00	2.475650E+00
1.888900E+00	3.039040E+00	2.409100E+00
1.949930E+00	3.126420E+00	2.449920E+00
1.938280E+00	3.080050E+00	2.382450E+00
1.910760E+00	3.007980E+00	2.310560E+00
2.509940E+00	1.511210E+00	2.445740E+00
2.431310E+00	1.487420E+00	2.501240E+00
2.545070E+00	1.474870E+00	2.499480E+00
2.512400E+00	1.458920E+00	2.535830E+00
2.576310E+00	1.436840E+00	2.565340E+00
2.001530E+00	3.132630E+00	2.360850E+00
2.039140E+00	3.205210E+00	2.419530E+00
2.754610E+00	1.450880E+00	2.538230E+00
2.679380E+00	1.430590E+00	2.572320E+00
2.760730E+00	1.416780E+00	2.603870E+00
2.098070E+00	3.262700E+00	2.434530E+00
2.154980E+00	3.318910E+00	2.487540E+00
2.147350E+00	3.288140E+00	2.412930E+00
2.126730E+00	3.236160E+00	2.339190E+00
2.859810E+00	1.440240E+00	2.588330E+00
2.212550E+00	3.321470E+00	2.400720E+00
2.249620E+00	3.367860E+00	2.475330E+00
3.026860E+00	1.469160E+00	2.605510E+00
2.968210E+00	1.419680E+00	2.676990E+00
3.053240E+00	1.434780E+00	2.702540E+00
2.307770E+00	3.405910E+00	2.501180E+00
2.360800E+00	3.443130E+00	2.560740E+00
2.359690E+00	3.422420E+00	2.487280E+00
2.345000E+00	3.387990E+00	2.409500E+00
3.141840E+00	1.501630E+00	2.602010E+00
3.136560E+00	1.467840E+00	2.684440E+00
2.430250E+00	3.436220E+00	2.488160E+00
2.482200E+00	3.466500E+00	2.579110E+00
3.245710E+00	1.509460E+00	2.665830E+00
2.549130E+00	3.451090E+00	2.495900E+00
2.603440E+00	3.476370E+00	2.594070E+00
3.374230E+00	1.560420E+00	2.653000E+00
2.691710E+00	3.453180E+00	2.512370E+00
2.685920E+00	3.474910E+00	2.604270E+00
3.447340E+00	1.605870E+00	2.620420E+00
3.455540E+00	1.589750E+00	2.676790E+00
2.766620E+00	3.461220E+00	2.604150E+00
2.884490E+00	3.443660E+00	2.600500E+00
2.838160E+00	3.434250E+00	2.518040E+00
3.575360E+00	1.716920E+00	2.606830E+00
3.511840E+00	1.633380E+00	2.681670E+00
2.987450E+00	3.408460E+00	2.523180E+00
2.966400E+00	3.429650E+00	2.604010E+00
3.701220E+00	1.845890E+00	2.594150E+00
3.652820E+00	1.771860E+00	2.666140E+00
3.057170E+00	3.407810E+00	2.603180E+00
3.150910E+00	3.387760E+00	2.598430E+00
3.172010E+00	3.366390E+00	2.512500E+00
3.830540E+00	2.433930E+00	2.365560E+00
3.831140E+00	2.357070E+00	2.404080E+00
3.809810E+00	2.070850E+00	2.563150E+00
3.782880E+00	1.982500E+00	2.621240E+00
3.745650E+00	1.911790E+00	2.616000E+00
3.242790E+00	3.361790E+00	2.598030E+00
3.338220E+00	3.338190E+00	2.603320E+00
3.363350E+00	3.316430E+00	2.519090E+00
3.880970E+00	2.633220E+00	2.411780E+00
3.875230E+00	2.544800E+00	2.479080E+00
3.858340E+00	2.426820E+00	2.488960E+00
3.858160E+00	2.319980E+00	2.560870E+00
3.835100E+00	2.233260E+00	2.532100E+00
3.826040E+00	2.148930E+00	2.540040E+00
3.428130E+00	3.313050E+00	2.619740E+00
3.527900E+00	3.277530E+00	2.651880E+00
3.530130E+00	3.261630E+00	2.558460E+00
3.844310E+00	2.936300E+00	2.462220E+00
3.868370E+00	2.843640E+00	2.472640E+00
3.887940E+00	2.712750E+00	2.463320E+00
3.893740E+00	2.767360E+00	2.566300E+00
3.892240E+00	2.613300E+00	2.507200E+00
3.588470E+00	3.246970E+00	2.638780E+00
3.673930E+00	3.189630E+00	2.618770E+00
3.762550E+00	3.090380E+00	2.576970E+00
3.823430E+00	2.992130E+00	2.533340E+00
3.873110E+00	2.876220E+00	2.565770E+00
3.887290E+00	2.815680E+00	2.571530E+00
1.638900E+00	2.635530E+00	2.521120E+00
1.671160E+00	2.721670E+00	2.538480E+00
1.677290E+00	2.665770E+00	2.447160E+00
1.652050E+00	2.522290E+00	2.426940E+00
1.623140E+00	2.554780E+00	2.504810E+00
1.645250E+00	2.437570E+00	2.425150E+00
1.618140E+00	2.440410E+00	2.484030E+00
1.630060E+00	2.354320E+00	2.433090E+00
1.917110E+00	1.568430E+00	2.544500E+00
1.886720E+00	1.650190E+00	2.475030E+00
1.974080E+00	1.619590E+00	2.451290E+00
2.010000E+00	1.566370E+00	2.491930E+00
1.978160E+00	1.548970E+00	2.533730E+00
2.029400E+00	1.518840E+00	2.550030E+00
1.725530E+00	2.892990E+00	2.583390E+00
1.766050E+00	2.959860E+00	2.591950E+00
1.749400E+00	2.909240E+00	2.541160E+00
1.741330E+00	2.842810E+00	2.472840E+00
1.704560E+00	2.831420E+00	2.564300E+00
1.674420E+00	2.294000E+00	2.358580E+00
1.709070E+00	2.161650E+00	2.355920E+00
1.796250E+00	2.066740E+00	2.301920E+00
1.717250E+00	2.038640E+00	2.384420E+00
1.849420E+00	1.937830E+00	2.315680E+00
1.761730E+00	1.948190E+00	2.380720E+00
1.899440E+00	1.827890E+00	2.350050E+00
1.814450E+00	1.846550E+00	2.400710E+00
1.933010E+00	1.721130E+00	2.389560E+00
1.853330E+00	1.745030E+00	2.430900E+00
2.184870E+00	1.506440E+00	2.513280E+00
2.121190E+00	1.483760E+00	2.570080E+00
2.218560E+00	1.457830E+00	2.586130E+00
1.824750E+00	3.043440E+00	2.598330E+00
1.877600E+00	3.124990E+00	2.633840E+00
1.864650E+00	3.083780E+00	2.571890E+00
1.833570E+00	3.014060E+00	2.507470E+00
2.371290E+00	1.458890E+00	2.554800E+00
2.313790E+00	1.435240E+00	2.607620E+00
2.410400E+00	1.411190E+00	2.633010E+00
1.918800E+00	3.136640E+00	2.548100E+00
1.956340E+00	3.201100E+00	2.605670E+00
2.516540E+00	1.393100E+00	2.658010E+00
2.625500E+00	1.381560E+00	2.660550E+00
2.590300E+00	1.357290E+00	2.714860E+00
2.649080E+00	1.345430E+00	2.742240E+00
2.017660E+00	3.265390E+00	2.631900E+00
2.074980E+00	3.315310E+00	2.642920E+00
2.060340E+00	3.289590E+00	2.596690E+00
2.031740E+00	3.241800E+00	2.525930E+00
2.757550E+00	1.373500E+00	2.706600E+00
2.116170E+00	3.325710E+00	2.586240E+00
2.137610E+00	3.369170E+00	2.675370E+00
2.896340E+00	1.386520E+00	2.720010E+00
2.859290E+00	1.353320E+00	2.785800E+00
2.935150E+00	1.361430E+00	2.798980E+00
2.216500E+00	3.421450E+00	2.685560E+00
2.271280E+00	3.453510E+00	2.696250E+00
2.255640E+00	3.434090E+00	2.649560E+00
2.233780E+00	3.395130E+00	2.585180E+00
3.011140E+00	1.395850E+00	2.770430E+00
2.311120E+00	3.454810E+00	2.644780E+00
2.349790E+00	3.490530E+00	2.748650E+00
3.127950E+00	1.431270E+00	2.774660E+00
2.417110E+00	3.483460E+00	2.657820E+00
2.472480E+00	3.507060E+00	2.749730E+00
3.220450E+00	1.469670E+00	2.758890E+00
2.540320E+00	3.493690E+00	2.680830E+00
2.540530E+00	3.509870E+00	2.753130E+00
3.347810E+00	1.505610E+00	2.801110E+00
2.595470E+00	3.507840E+00	2.751450E+00
2.693500E+00	3.489020E+00	2.696870E+00
3.454580E+00	1.577900E+00	2.750540E+00
2.838540E+00	3.472110E+00	2.742880E+00
2.822540E+00	3.463550E+00	2.667020E+00
3.592760E+00	1.693960E+00	2.747310E+00
3.536210E+00	1.619400E+00	2.811120E+00
2.947550E+00	3.444270E+00	2.677900E+00
2.920000E+00	3.462310E+00	2.754420E+00
3.710980E+00	1.834680E+00	2.715350E+00
3.658070E+00	1.756490E+00	2.798530E+00
3.005790E+00	3.444180E+00	2.758180E+00
3.094070E+00	3.424130E+00	2.756860E+00
3.123550E+00	3.404070E+00	2.678860E+00
3.810270E+00	2.011540E+00	2.694900E+00
3.767100E+00	1.921640E+00	2.755350E+00
3.803080E+00	1.979430E+00	2.767370E+00
3.183040E+00	3.396900E+00	2.755060E+00
3.271080E+00	3.372820E+00	2.757610E+00
3.301910E+00	3.355090E+00	2.685050E+00
3.892060E+00	2.456920E+00	2.625270E+00
3.891760E+00	2.346580E+00	2.667960E+00
3.906720E+00	2.404990E+00	2.718970E+00
3.868780E+00	2.226020E+00	2.691330E+00
3.842890E+00	2.106960E+00	2.684880E+00
3.822330E+00	2.022420E+00	2.763360E+00
3.355620E+00	3.349030E+00	2.773120E+00
3.453820E+00	3.319060E+00	2.800000E+00
3.461620E+00	3.308980E+00	2.718160E+00
3.913300E+00	2.692230E+00	2.632500E+00
3.912780E+00	2.565220E+00	2.662530E+00
3.924610E+00	2.642020E+00	2.699000E+00
3.907990E+00	2.459820E+00	2.708350E+00
3.513560E+00	3.292740E+00	2.783150E+00
3.596430E+00	3.250540E+00	2.747950E+00
3.711570E+00	3.187550E+00	2.748500E+00
3.742430E+00	3.156160E+00	2.702710E+00
3.781940E+00	3.103750E+00	2.697490E+00
3.840460E+00	3.002350E+00	2.702080E+00
3.828350E+00	3.052490E+00	2.771710E+00
3.883490E+00	2.886800E+00	2.687430E+00
3.903440E+00	2.774130E+00	2.674380E+00
3.921710E+00	2.684680E+00	2.719940E+00
3.776830E+00	3.130590E+00	2.770970E+00
3.808850E+00	3.090840E+00	2.774820E+00
1.541050E+00	2.130000E+00	2.567350E+00
1.551330E+00	2.192170E+00	2.552950E+00
1.567030E+00	2.135790E+00	2.529880E+00
1.589350E+00	2.068460E+00	2.509910E+00
1.540920E+00	2.063590E+00	2.569950E+00
1.618010E+00	1.984620E+00	2.498830E+00
1.556730E+00	1.941310E+00	2.576600E+00
1.628710E+00	1.889190E+00	2.534160E+00
1.815160E+00	1.564040E+00	2.610080E+00
1.788040E+00	1.609560E+00	2.586840E+00
1.845780E+00	1.595960E+00	2.555600E+00
1.860640E+00	1.531800E+00	2.620140E+00
1.690950E+00	2.921150E+00	2.782200E+00
1.734530E+00	2.985580E+00	2.765920E+00
1.708770E+00	2.930670E+00	2.721790E+00
1.700060E+00	2.873390E+00	2.644270E+00
1.663130E+00	2.846280E+00	2.741030E+00
1.663990E+00	2.756040E+00	2.608980E+00
1.640400E+00	2.744370E+00	2.686540E+00
1.614890E+00	2.622660E+00	2.601990E+00
1.589130E+00	2.466990E+00	2.574520E+00
1.574130E+00	2.322110E+00	2.533920E+00
1.613810E+00	2.200470E+00	2.459510E+00
1.653220E+00	2.068910E+00	2.441850E+00
1.682330E+00	1.948840E+00	2.453290E+00
1.739890E+00	1.856640E+00	2.456080E+00
1.685200E+00	1.853460E+00	2.508040E+00
1.781350E+00	1.762740E+00	2.477890E+00
1.718440E+00	1.774870E+00	2.527890E+00
1.815400E+00	1.671950E+00	2.509670E+00
1.753630E+00	1.687850E+00	2.552200E+00
1.960800E+00	1.478260E+00	2.642770E+00
2.045090E+00	1.463000E+00	2.625170E+00
2.029060E+00	1.432570E+00	2.684170E+00
2.089580E+00	1.417360E+00	2.692000E+00
1.780550E+00	3.018450E+00	2.684680E+00
1.789150E+00	3.067900E+00	2.793600E+00
2.256260E+00	1.411310E+00	2.660460E+00
2.197590E+00	1.393770E+00	2.717070E+00
2.297560E+00	1.374350E+00	2.733830E+00
1.848990E+00	3.145830E+00	2.803460E+00
1.900620E+00	3.193210E+00	2.784020E+00
1.854420E+00	3.133760E+00	2.730860E+00
2.450970E+00	1.369180E+00	2.711920E+00
2.394180E+00	1.353910E+00	2.760880E+00
2.494190E+00	1.336930E+00	2.785950E+00
1.944590E+00	3.217430E+00	2.702360E+00
1.972410E+00	3.260430E+00	2.820410E+00
2.587440E+00	1.328830E+00	2.791850E+00
2.705540E+00	1.313650E+00	2.833020E+00
2.044680E+00	3.309710E+00	2.725850E+00
2.805400E+00	1.325170E+00	2.833090E+00
2.772280E+00	1.298930E+00	2.881690E+00
2.834150E+00	1.294860E+00	2.915680E+00
2.113220E+00	3.371530E+00	2.762970E+00
2.159200E+00	3.411650E+00	2.825000E+00
2.171650E+00	3.407970E+00	2.743180E+00
2.916010E+00	1.324800E+00	2.873040E+00
2.242560E+00	3.451040E+00	2.776300E+00
3.003330E+00	1.355970E+00	2.853190E+00
2.317470E+00	3.496750E+00	2.851850E+00
2.392070E+00	3.527190E+00	2.889350E+00
2.370580E+00	3.514220E+00	2.825870E+00
3.106020E+00	1.381190E+00	2.864720E+00
2.437550E+00	3.523890E+00	2.830940E+00
2.443700E+00	3.536720E+00	2.892200E+00
3.244310E+00	1.425760E+00	2.866200E+00
2.489230E+00	3.536170E+00	2.891140E+00
2.562440E+00	3.524030E+00	2.838560E+00
3.341800E+00	1.451960E+00	2.890880E+00
3.320530E+00	1.424380E+00	2.924380E+00
3.361390E+00	1.441010E+00	2.932170E+00
2.698190E+00	3.524660E+00	2.885450E+00
2.659550E+00	3.511940E+00	2.797370E+00
3.476460E+00	1.550090E+00	2.868650E+00
3.409710E+00	1.479640E+00	2.932090E+00
2.765590E+00	3.498570E+00	2.813780E+00
2.811970E+00	3.509700E+00	2.906530E+00
3.609390E+00	1.670110E+00	2.885540E+00
3.551100E+00	1.595160E+00	2.911460E+00
2.905880E+00	3.479410E+00	2.831600E+00
2.897940E+00	3.500110E+00	2.923920E+00
3.713610E+00	1.818830E+00	2.843780E+00
3.668920E+00	1.743920E+00	2.905110E+00
2.971330E+00	3.482520E+00	2.904450E+00
3.042030E+00	3.466820E+00	2.935690E+00
3.070370E+00	3.442660E+00	2.838090E+00
3.803040E+00	1.969230E+00	2.845500E+00
3.758830E+00	1.876280E+00	2.904640E+00
3.142260E+00	3.436070E+00	2.924640E+00
3.231990E+00	3.407230E+00	2.930850E+00
3.241730E+00	3.391390E+00	2.840150E+00
3.909340E+00	2.342830E+00	2.775810E+00
3.895300E+00	2.247360E+00	2.807290E+00
3.867150E+00	2.120940E+00	2.858490E+00
3.895020E+00	2.185500E+00	2.877260E+00
3.836010E+00	2.047150E+00	2.812530E+00
3.305920E+00	3.381600E+00	2.913690E+00
3.380250E+00	3.359620E+00	2.953220E+00
3.389360E+00	3.350070E+00	2.865370E+00
3.926090E+00	2.617260E+00	2.778600E+00
3.925280E+00	2.514730E+00	2.862690E+00
3.917630E+00	2.412060E+00	2.819230E+00
3.916370E+00	2.294360E+00	2.869830E+00
3.906760E+00	2.222210E+00	2.893430E+00
3.442760E+00	3.336680E+00	2.920410E+00
3.522800E+00	3.298500E+00	2.887680E+00
3.641190E+00	3.249590E+00	2.884960E+00
3.687910E+00	3.216340E+00	2.824930E+00
3.862500E+00	2.991940E+00	2.826540E+00
3.892100E+00	2.890310E+00	2.849350E+00
3.886500E+00	2.946630E+00	2.880230E+00
3.904890E+00	2.780040E+00	2.820400E+00
3.919660E+00	2.689980E+00	2.808270E+00
3.714640E+00	3.212200E+00	2.905300E+00
3.754330E+00	3.167670E+00	2.851430E+00
3.829940E+00	3.076810E+00	2.885040E+00
3.874770E+00	2.988750E+00	2.904590E+00
1.463880E+00	2.078150E+00	2.688460E+00
1.476170E+00	2.155480E+00	2.692380E+00
1.505070E+00	2.106840E+00	2.624600E+00
1.499580E+00	1.980450E+00	2.629080E+00
1.456980E+00	1.999710E+00	2.688490E+00
1.507200E+00	1.905480E+00	2.639040E+00
1.462080E+00	1.875480E+00	2.703910E+00
1.521700E+00	1.832800E+00	2.658220E+00
1.631560E+00	2.830010E+00	2.901930E+00
1.668080E+00	2.901370E+00	2.924210E+00
1.652530E+00	2.856280E+00	2.836620E+00
1.620220E+00	2.746740E+00	2.784670E+00
1.610410E+00	2.759180E+00	2.877810E+00
1.589070E+00	2.628850E+00	2.725170E+00
1.578670E+00	2.646840E+00	2.831550E+00
1.566300E+00	2.500560E+00	2.675790E+00
1.549780E+00	2.524720E+00	2.779930E+00
1.545010E+00	2.367800E+00	2.642910E+00
1.526670E+00	2.400890E+00	2.740540E+00
1.520970E+00	2.237620E+00	2.621910E+00
1.496450E+00	2.274520E+00	2.706790E+00
1.655600E+00	1.789570E+00	2.571150E+00
1.588200E+00	1.813480E+00	2.611930E+00
1.691400E+00	1.697480E+00	2.596490E+00
1.624010E+00	1.708180E+00	2.643250E+00
1.733900E+00	1.625100E+00	2.616400E+00
1.676770E+00	1.616290E+00	2.667990E+00
1.768570E+00	1.533860E+00	2.679770E+00
1.861480E+00	1.473060E+00	2.695700E+00
1.817190E+00	1.430550E+00	2.787930E+00
1.916980E+00	1.415940E+00	2.764990E+00
1.719990E+00	2.976830E+00	2.850750E+00
2.028880E+00	1.387020E+00	2.787860E+00
2.124050E+00	1.372630E+00	2.784320E+00
2.110800E+00	1.348110E+00	2.848090E+00
2.190430E+00	1.329630E+00	2.873670E+00
1.777710E+00	3.065520E+00	2.877080E+00
1.823090E+00	3.124120E+00	2.926560E+00
1.823400E+00	3.122890E+00	2.851580E+00
2.337460E+00	1.337840E+00	2.807540E+00
2.285100E+00	1.333570E+00	2.837840E+00
2.371990E+00	1.303460E+00	2.882660E+00
1.889000E+00	3.190960E+00	2.869990E+00
2.545870E+00	1.297730E+00	2.867310E+00
2.478950E+00	1.292600E+00	2.895930E+00
2.551490E+00	1.273900E+00	2.928650E+00
1.961400E+00	3.259340E+00	2.923250E+00
2.016610E+00	3.309930E+00	2.935190E+00
2.003100E+00	3.294780E+00	2.881880E+00
2.626550E+00	1.276700E+00	2.917500E+00
2.064370E+00	3.343940E+00	2.855250E+00
2.070230E+00	3.359980E+00	2.979590E+00
2.752400E+00	1.275580E+00	2.947590E+00
2.841060E+00	1.271990E+00	2.990300E+00
2.131880E+00	3.411590E+00	3.002410E+00
2.193160E+00	3.449630E+00	2.989040E+00
2.140770E+00	3.410810E+00	2.921830E+00
2.921710E+00	1.289630E+00	2.975210E+00
2.232960E+00	3.461740E+00	2.902410E+00
2.250220E+00	3.479180E+00	2.978280E+00
3.049320E+00	1.325850E+00	2.963170E+00
2.333180E+00	3.511710E+00	2.985580E+00
3.188220E+00	1.362840E+00	2.962590E+00
3.140050E+00	1.328540E+00	3.017250E+00
3.206140E+00	1.333190E+00	3.056950E+00
2.467800E+00	3.539300E+00	2.972230E+00
3.279970E+00	1.398680E+00	2.952130E+00
3.280820E+00	1.375240E+00	3.026160E+00
2.583950E+00	3.543870E+00	3.016070E+00
2.546640E+00	3.538350E+00	2.934170E+00
3.352990E+00	1.423600E+00	2.985190E+00
2.639770E+00	3.538400E+00	2.959790E+00
2.646750E+00	3.546850E+00	3.027210E+00
3.516060E+00	1.546220E+00	2.998160E+00
3.435500E+00	1.464420E+00	3.045170E+00
2.694250E+00	3.544880E+00	3.030450E+00
2.758640E+00	3.527990E+00	2.989070E+00
3.585400E+00	1.616640E+00	2.983730E+00
3.571030E+00	1.588130E+00	3.029570E+00
2.855140E+00	3.510410E+00	2.979180E+00
3.707760E+00	1.793050E+00	2.963820E+00
3.646400E+00	1.694040E+00	3.016490E+00
3.601660E+00	1.619490E+00	3.046650E+00
2.955220E+00	3.491420E+00	2.993180E+00
3.084510E+00	3.457480E+00	3.024660E+00
3.794980E+00	1.942310E+00	2.992470E+00
3.831710E+00	2.019450E+00	2.898120E+00
3.841430E+00	2.036890E+00	2.968050E+00
3.744690E+00	1.850670E+00	3.008850E+00
3.165670E+00	3.436130E+00	3.069000E+00
3.188030E+00	3.422360E+00	2.998260E+00
3.895220E+00	2.166470E+00	2.945150E+00
3.867520E+00	2.096400E+00	3.007380E+00
3.230720E+00	3.411730E+00	3.059760E+00
3.287780E+00	3.388330E+00	3.000770E+00
3.383560E+00	3.360630E+00	3.045300E+00
3.932570E+00	2.598470E+00	2.908710E+00
3.932540E+00	2.499170E+00	3.003840E+00
3.930930E+00	2.408560E+00	2.973250E+00
3.927420E+00	2.316540E+00	2.958260E+00
3.913280E+00	2.233190E+00	2.962460E+00
3.461840E+00	3.327730E+00	2.991050E+00
3.559010E+00	3.290370E+00	3.040970E+00
3.614440E+00	3.267670E+00	2.967870E+00
3.896620E+00	2.921570E+00	2.965680E+00
3.907240E+00	2.836840E+00	2.984700E+00
3.910980E+00	2.769440E+00	2.956960E+00
3.924280E+00	2.683590E+00	2.933890E+00
3.645360E+00	3.258550E+00	3.042980E+00
3.688490E+00	3.232960E+00	2.980220E+00
3.774960E+00	3.165460E+00	2.990620E+00
3.840510E+00	3.100780E+00	3.007240E+00
3.863110E+00	3.060890E+00	2.984850E+00
3.875590E+00	3.008800E+00	2.991710E+00
3.874310E+00	3.045100E+00	3.021340E+00
3.865500E+00	3.069410E+00	3.034480E+00
1.397670E+00	2.027130E+00	2.828250E+00
1.415310E+00	2.102550E+00	2.833520E+00
1.429740E+00	2.050650E+00	2.757840E+00
1.420260E+00	1.925960E+00	2.755640E+00
1.389140E+00	1.952760E+00	2.822530E+00
1.422320E+00	1.855940E+00	2.764620E+00
1.394200E+00	1.853500E+00	2.816390E+00
1.427020E+00	1.789390E+00	2.790310E+00
1.607620E+00	2.781770E+00	3.060980E+00
1.632330E+00	2.845520E+00	3.054250E+00
1.618190E+00	2.799930E+00	2.972750E+00
1.577670E+00	2.673950E+00	2.932360E+00
1.582910E+00	2.702520E+00	3.030270E+00
1.543070E+00	2.550580E+00	2.883520E+00
1.545790E+00	2.584230E+00	2.990040E+00
1.516150E+00	2.428710E+00	2.839390E+00
1.510240E+00	2.456150E+00	2.940950E+00
1.483480E+00	2.305130E+00	2.798060E+00
1.475070E+00	2.332140E+00	2.891440E+00
1.454940E+00	2.182420E+00	2.770770E+00
1.441870E+00	2.213150E+00	2.850560E+00
1.551730E+00	1.725860E+00	2.690420E+00
1.483260E+00	1.752370E+00	2.740330E+00
1.598920E+00	1.625950E+00	2.722790E+00
1.523040E+00	1.645980E+00	2.775820E+00
1.663670E+00	1.536610E+00	2.757330E+00
1.578230E+00	1.550850E+00	2.811260E+00
1.730650E+00	1.460240E+00	2.799280E+00
1.644150E+00	1.452910E+00	2.874780E+00
1.768920E+00	1.414960E+00	2.837640E+00
1.730030E+00	1.408990E+00	2.875490E+00
1.805100E+00	1.373220E+00	2.904810E+00
1.664160E+00	2.906500E+00	3.096290E+00
1.707910E+00	2.975330E+00	3.066860E+00
1.668420E+00	2.910010E+00	3.013420E+00
1.954750E+00	1.377040E+00	2.829120E+00
1.895510E+00	1.371670E+00	2.863000E+00
1.984050E+00	1.344550E+00	2.905290E+00
1.743500E+00	3.019330E+00	2.972000E+00
1.768650E+00	3.057600E+00	3.098840E+00
2.099610E+00	1.316350E+00	2.944150E+00
2.203720E+00	1.289690E+00	2.983120E+00
1.827280E+00	3.131310E+00	3.113980E+00
1.876510E+00	3.184850E+00	3.087120E+00
1.821080E+00	3.122150E+00	3.026020E+00
2.306690E+00	1.275570E+00	2.988970E+00
2.429730E+00	1.261380E+00	2.990860E+00
2.395000E+00	1.243120E+00	3.050530E+00
2.469010E+00	1.226670E+00	3.091040E+00
1.897350E+00	3.202370E+00	2.989070E+00
1.922660E+00	3.230180E+00	3.062990E+00
2.566170E+00	1.245130E+00	3.026420E+00
1.986240E+00	3.288400E+00	3.046590E+00
2.687250E+00	1.244980E+00	3.025240E+00
2.655880E+00	1.224930E+00	3.076470E+00
2.723430E+00	1.215950E+00	3.113060E+00
2.060560E+00	3.360990E+00	3.080570E+00
2.100310E+00	3.397940E+00	3.100370E+00
2.102870E+00	3.394330E+00	3.047360E+00
2.805240E+00	1.242440E+00	3.065590E+00
2.163040E+00	3.441970E+00	3.101000E+00
2.897240E+00	1.259160E+00	3.050760E+00
2.250700E+00	3.485360E+00	3.050250E+00
2.995260E+00	1.272710E+00	3.067090E+00
2.324160E+00	3.524460E+00	3.101800E+00
2.395570E+00	3.553790E+00	3.135050E+00
2.365860E+00	3.537010E+00	3.072070E+00
3.121580E+00	1.294320E+00	3.087910E+00
3.220620E+00	1.302830E+00	3.134470E+00
2.429150E+00	3.550170E+00	3.077030E+00
2.440970E+00	3.565200E+00	3.140570E+00
3.292640E+00	1.344350E+00	3.114790E+00
2.482720E+00	3.568370E+00	3.144400E+00
2.543980E+00	3.559540E+00	3.103410E+00
3.366660E+00	1.398390E+00	3.083670E+00
2.677080E+00	3.559910E+00	3.104920E+00
3.516990E+00	1.503740E+00	3.114760E+00
3.449870E+00	1.428350E+00	3.147070E+00
2.799390E+00	3.555190E+00	3.147980E+00
2.757410E+00	3.544740E+00	3.070450E+00
3.572580E+00	1.572380E+00	3.081440E+00
2.864530E+00	3.524260E+00	3.076350E+00
2.878780E+00	3.547540E+00	3.166780E+00
3.711950E+00	1.778500E+00	3.084220E+00
3.672190E+00	1.692270E+00	3.122120E+00
3.627530E+00	1.626290E+00	3.110420E+00
2.935140E+00	3.532350E+00	3.151930E+00
2.999930E+00	3.515510E+00	3.193620E+00
2.998990E+00	3.500090E+00	3.107390E+00
3.830750E+00	2.014550E+00	3.069600E+00
3.795940E+00	1.923130E+00	3.127810E+00
3.759590E+00	1.861530E+00	3.083950E+00
3.048410E+00	3.495750E+00	3.169500E+00
3.122840E+00	3.460870E+00	3.152210E+00
3.893750E+00	2.169300E+00	3.059440E+00
3.862900E+00	2.081340E+00	3.125060E+00
3.214280E+00	3.424840E+00	3.124340E+00
3.313380E+00	3.390100E+00	3.118820E+00
3.394240E+00	3.366640E+00	3.108280E+00
3.934160E+00	2.584680E+00	3.052300E+00
3.933900E+00	2.488420E+00	3.111230E+00
3.932440E+00	2.409740E+00	3.099100E+00
3.926240E+00	2.311560E+00	3.080660E+00
3.916450E+00	2.249130E+00	3.037220E+00
3.468180E+00	3.336200E+00	3.101730E+00
3.555720E+00	3.306070E+00	3.149680E+00
3.905190E+00	2.859220E+00	3.063050E+00
3.910780E+00	2.763350E+00	3.101900E+00
3.905640E+00	2.835310E+00	3.126980E+00
3.922630E+00	2.683060E+00	3.046180E+00
3.639040E+00	3.268030E+00	3.133570E+00
3.715700E+00	3.222280E+00	3.083950E+00
3.786470E+00	3.176340E+00	3.128720E+00
3.821320E+00	3.135530E+00	3.071560E+00
3.870260E+00	3.039780E+00	3.087220E+00
3.890780E+00	2.937900E+00	3.111550E+00
3.902820E+00	2.875590E+00	3.109320E+00
3.829850E+00	3.132450E+00	3.140870E+00
3.851310E+00	3.095830E+00	3.082450E+00
1.451120E+00	2.326080E+00	3.045310E+00
1.474120E+00	2.386530E+00	3.071600E+00
1.469430E+00	2.355190E+00	2.992890E+00
1.432520E+00	2.235100E+00	2.932110E+00
1.425490E+00	2.252210E+00	3.014750E+00
1.408520E+00	2.138110E+00	2.895510E+00
1.391660E+00	2.136800E+00	2.966500E+00
1.373440E+00	2.017760E+00	2.901390E+00
1.357850E+00	1.874080E+00	2.892000E+00
1.376610E+00	1.751210E+00	2.887560E+00
1.446260E+00	1.669780E+00	2.841810E+00
1.389970E+00	1.623250E+00	2.946240E+00
1.504970E+00	1.572530E+00	2.859950E+00
1.449630E+00	1.579500E+00	2.911570E+00
1.556110E+00	1.493060E+00	2.893830E+00
1.489450E+00	1.509830E+00	2.937240E+00
1.586880E+00	1.444170E+00	2.925440E+00
1.540970E+00	1.442110E+00	2.970070E+00
1.609730E+00	1.400390E+00	2.978700E+00
1.631230E+00	2.826830E+00	3.134280E+00
1.597180E+00	2.736620E+00	3.114230E+00
1.566380E+00	2.639200E+00	3.104230E+00
1.516060E+00	2.492060E+00	3.061260E+00
1.714810E+00	1.364310E+00	2.985950E+00
1.816060E+00	1.333430E+00	3.008500E+00
1.707990E+00	2.969360E+00	3.159070E+00
1.663340E+00	2.898000E+00	3.153320E+00
1.918320E+00	1.320540E+00	3.009170E+00
2.017790E+00	1.311000E+00	3.002930E+00
2.004440E+00	1.296490E+00	3.059190E+00
2.083870E+00	1.277490E+00	3.087930E+00
1.770070E+00	3.056600E+00	3.201900E+00
1.809440E+00	3.108760E+00	3.217910E+00
1.807950E+00	3.107580E+00	3.165410E+00
2.240300E+00	1.267090E+00	3.037040E+00
2.183590E+00	1.268800E+00	3.063790E+00
2.272140E+00	1.242810E+00	3.107520E+00
1.862110E+00	3.169120E+00	3.208250E+00
2.382570E+00	1.222060E+00	3.127950E+00
2.479710E+00	1.199080E+00	3.179890E+00
1.929350E+00	3.238940E+00	3.138980E+00
2.559990E+00	1.201690E+00	3.155380E+00
1.987430E+00	3.296550E+00	3.180730E+00
2.027090E+00	3.336580E+00	3.202430E+00
2.028320E+00	3.335400E+00	3.138420E+00
2.647480E+00	1.204740E+00	3.135620E+00
2.731090E+00	1.184770E+00	3.201500E+00
2.085530E+00	3.387820E+00	3.192750E+00
2.805830E+00	1.202850E+00	3.162720E+00
2.167140E+00	3.451530E+00	3.218650E+00
2.231930E+00	3.491290E+00	3.245740E+00
2.201310E+00	3.473590E+00	3.178540E+00
2.923180E+00	1.215930E+00	3.157870E+00
2.258800E+00	3.500210E+00	3.163040E+00
2.297630E+00	3.520830E+00	3.259180E+00
3.057630E+00	1.240850E+00	3.165170E+00
3.016600E+00	1.199990E+00	3.225910E+00
3.096270E+00	1.208810E+00	3.245240E+00
2.365030E+00	3.542090E+00	3.218660E+00
3.181210E+00	1.253720E+00	3.209750E+00
2.472630E+00	3.569510E+00	3.215370E+00
3.298520E+00	1.308010E+00	3.207220E+00
2.540730E+00	3.579320E+00	3.245630E+00
2.542520E+00	3.575240E+00	3.195550E+00
3.382940E+00	1.364730E+00	3.179260E+00
2.586200E+00	3.580980E+00	3.256310E+00
2.641060E+00	3.575330E+00	3.218270E+00
3.527630E+00	1.461870E+00	3.228470E+00
3.455860E+00	1.396250E+00	3.227180E+00
2.760100E+00	3.567740E+00	3.230200E+00
3.594060E+00	1.551890E+00	3.177560E+00
2.858240E+00	3.552510E+00	3.236990E+00
3.709810E+00	1.725940E+00	3.182190E+00
3.668790E+00	1.633330E+00	3.207830E+00
3.716030E+00	1.692560E+00	3.245650E+00
2.935440E+00	3.536390E+00	3.224200E+00
3.009160E+00	3.510360E+00	3.283910E+00
3.832790E+00	2.000460E+00	3.178730E+00
3.809640E+00	1.917010E+00	3.233840E+00
3.760800E+00	1.813360E+00	3.194950E+00
3.735230E+00	1.741620E+00	3.232780E+00
3.072890E+00	3.483740E+00	3.235430E+00
3.153470E+00	3.443760E+00	3.269360E+00
3.892630E+00	2.155210E+00	3.200160E+00
3.909630E+00	2.224000E+00	3.113780E+00
3.916600E+00	2.249490E+00	3.174910E+00
3.861940E+00	2.065640E+00	3.217550E+00
3.248340E+00	3.407060E+00	3.233210E+00
3.355500E+00	3.380390E+00	3.214700E+00
3.414010E+00	3.365370E+00	3.167090E+00
3.937880E+00	2.523430E+00	3.173070E+00
3.937980E+00	2.430270E+00	3.220130E+00
3.940710E+00	2.490120E+00	3.230040E+00
3.932070E+00	2.327530E+00	3.193820E+00
3.445530E+00	3.351880E+00	3.252640E+00
3.500420E+00	3.336030E+00	3.249470E+00
3.503650E+00	3.332240E+00	3.205360E+00
3.907250E+00	2.809360E+00	3.224210E+00
3.902510E+00	2.870530E+00	3.151240E+00
3.898970E+00	2.890010E+00	3.199340E+00
3.919690E+00	2.709540E+00	3.231840E+00
3.934480E+00	2.622420E+00	3.183010E+00
3.941660E+00	2.531980E+00	3.236170E+00
3.532460E+00	3.322610E+00	3.251130E+00
3.605210E+00	3.286040E+00	3.260710E+00
3.740090E+00	3.210030E+00	3.212310E+00
3.788630E+00	3.181420E+00	3.192690E+00
3.861680E+00	3.030300E+00	3.221770E+00
3.852940E+00	3.086520E+00	3.150430E+00
3.832790E+00	3.117340E+00	3.208830E+00
3.887050E+00	2.941830E+00	3.228490E+00
3.811480E+00	3.158240E+00	3.184200E+00
1.457320E+00	2.387490E+00	3.239760E+00
1.487220E+00	2.440640E+00	3.225990E+00
1.459750E+00	2.379520E+00	3.186090E+00
1.435140E+00	2.306330E+00	3.109930E+00
1.418150E+00	2.301480E+00	3.204330E+00
1.381450E+00	2.160530E+00	3.057070E+00
1.373020E+00	2.183730E+00	3.153220E+00
1.344530E+00	2.033430E+00	3.008610E+00
1.331280E+00	2.059510E+00	3.103220E+00
1.326390E+00	1.908760E+00	2.976960E+00
1.303680E+00	1.938210E+00	3.066560E+00
1.323030E+00	1.789310E+00	2.967210E+00
1.288950E+00	1.821660E+00	3.045470E+00
1.336250E+00	1.681040E+00	2.983630E+00
1.292400E+00	1.711890E+00	3.046390E+00
1.350870E+00	1.616290E+00	3.007490E+00
1.313270E+00	1.602180E+00	3.077650E+00
1.369270E+00	1.554150E+00	3.037100E+00
1.526220E+00	2.521460E+00	3.248190E+00
1.568390E+00	2.621340E+00	3.272280E+00
1.549110E+00	2.576220E+00	3.180870E+00
1.494190E+00	2.444610E+00	3.154450E+00
1.427180E+00	1.530930E+00	2.984600E+00
1.475750E+00	1.453370E+00	3.024000E+00
1.548820E+00	1.371160E+00	3.089160E+00
1.637830E+00	1.351550E+00	3.056960E+00
1.623600E+00	1.327670E+00	3.120120E+00
1.701640E+00	1.310880E+00	3.132930E+00
1.649150E+00	2.834070E+00	3.288460E+00
1.678430E+00	2.909450E+00	3.315720E+00
1.666100E+00	2.880890E+00	3.223170E+00
1.610500E+00	2.732550E+00	3.229650E+00
1.856240E+00	1.309550E+00	3.064260E+00
1.797780E+00	1.310330E+00	3.092820E+00
1.899300E+00	1.281240E+00	3.150190E+00
1.712130E+00	2.982720E+00	3.338980E+00
1.741080E+00	3.028060E+00	3.326570E+00
1.725220E+00	2.990130E+00	3.268530E+00
1.998870E+00	1.278280E+00	3.127210E+00
2.078840E+00	1.249680E+00	3.190870E+00
1.793930E+00	3.094990E+00	3.305590E+00
2.200540E+00	1.227250E+00	3.209770E+00
2.319530E+00	1.206010E+00	3.209430E+00
2.288510E+00	1.197380E+00	3.260690E+00
2.352550E+00	1.180050E+00	3.299390E+00
1.864110E+00	3.181900E+00	3.321190E+00
1.913530E+00	3.236700E+00	3.337740E+00
1.895950E+00	3.209340E+00	3.279660E+00
2.437300E+00	1.183220E+00	3.261690E+00
1.938040E+00	3.249490E+00	3.254460E+00
1.952670E+00	3.275140E+00	3.331090E+00
2.551350E+00	1.174700E+00	3.255180E+00
2.010850E+00	3.328340E+00	3.305170E+00
2.642540E+00	1.175160E+00	3.228850E+00
2.723880E+00	1.156630E+00	3.286360E+00
2.088690E+00	3.403500E+00	3.326010E+00
2.143910E+00	3.452950E+00	3.358030E+00
2.134750E+00	3.432370E+00	3.282150E+00
2.836100E+00	1.160750E+00	3.268860E+00
2.202370E+00	3.482110E+00	3.327990E+00
2.953360E+00	1.168980E+00	3.263670E+00
2.921390E+00	1.135560E+00	3.319720E+00
2.974460E+00	1.142210E+00	3.317360E+00
2.286660E+00	3.524920E+00	3.338660E+00
3.044840E+00	1.163370E+00	3.306330E+00
2.368780E+00	3.552640E+00	3.335970E+00
3.178130E+00	1.189810E+00	3.328010E+00
2.463320E+00	3.574450E+00	3.327810E+00
3.293130E+00	1.260690E+00	3.308540E+00
2.570720E+00	3.588060E+00	3.321870E+00
3.419650E+00	1.341180E+00	3.295520E+00
2.643600E+00	3.604900E+00	3.355900E+00
2.644270E+00	3.589830E+00	3.307940E+00
3.491940E+00	1.401000E+00	3.281760E+00
3.500560E+00	1.383660E+00	3.327470E+00
2.689580E+00	3.608650E+00	3.368700E+00
2.738060E+00	3.588830E+00	3.333690E+00
3.638890E+00	1.530060E+00	3.315100E+00
3.549460E+00	1.431320E+00	3.324490E+00
2.843400E+00	3.565390E+00	3.332910E+00
3.708020E+00	1.632380E+00	3.297560E+00
3.710680E+00	1.585570E+00	3.349730E+00
2.931910E+00	3.538940E+00	3.314760E+00
3.012660E+00	3.519190E+00	3.384520E+00
3.849200E+00	2.003840E+00	3.283000E+00
3.830040E+00	1.922010E+00	3.309710E+00
3.803040E+00	1.841420E+00	3.301950E+00
3.759850E+00	1.728130E+00	3.306590E+00
3.745430E+00	1.632600E+00	3.359840E+00
3.104830E+00	3.470720E+00	3.348230E+00
3.165540E+00	3.440730E+00	3.328720E+00
3.917510E+00	2.242230E+00	3.268440E+00
3.900420E+00	2.154550E+00	3.325940E+00
3.877050E+00	2.087880E+00	3.285460E+00
3.207410E+00	3.419840E+00	3.315860E+00
3.278100E+00	3.396140E+00	3.364550E+00
3.361670E+00	3.372800E+00	3.300530E+00
3.387500E+00	3.370210E+00	3.394490E+00
3.941370E+00	2.480730E+00	3.287940E+00
3.941360E+00	2.409110E+00	3.344410E+00
3.935400E+00	2.331150E+00	3.305290E+00
3.461600E+00	3.345980E+00	3.339660E+00
3.518740E+00	3.325310E+00	3.287980E+00
3.564240E+00	3.315400E+00	3.372970E+00
3.898150E+00	2.884310E+00	3.288370E+00
3.906420E+00	2.811210E+00	3.361410E+00
3.918190E+00	2.723400E+00	3.333670E+00
3.935130E+00	2.635550E+00	3.313590E+00
3.942480E+00	2.551140E+00	3.303000E+00
3.659720E+00	3.277160E+00	3.376310E+00
3.732200E+00	3.218670E+00	3.343870E+00
3.815250E+00	3.120120E+00	3.305560E+00
3.801740E+00	3.160550E+00	3.225490E+00
3.857010E+00	3.030680E+00	3.340940E+00
3.879530E+00	2.960940E+00	3.317760E+00
1.316640E+00	2.176900E+00	3.332580E+00
1.342010E+00	2.219520E+00	3.332630E+00
1.325790E+00	2.183850E+00	3.306510E+00
1.308670E+00	2.141450E+00	3.309300E+00
1.386470E+00	2.291660E+00	3.324230E+00
1.439110E+00	2.390360E+00	3.359320E+00
1.424700E+00	2.340680E+00	3.281530E+00
1.353540E+00	2.200510E+00	3.260060E+00
1.317890E+00	2.080810E+00	3.192610E+00
1.301230E+00	2.089460E+00	3.260710E+00
1.287300E+00	1.964230E+00	3.153010E+00
1.272290E+00	1.990610E+00	3.233770E+00
1.266710E+00	1.849750E+00	3.127850E+00
1.247090E+00	1.875750E+00	3.207900E+00
1.258890E+00	1.737930E+00	3.119820E+00
1.231910E+00	1.763290E+00	3.196620E+00
1.271000E+00	1.644720E+00	3.123790E+00
1.231330E+00	1.641260E+00	3.213330E+00
1.282740E+00	1.593760E+00	3.134630E+00
1.262570E+00	1.586860E+00	3.180830E+00
1.288450E+00	1.542990E+00	3.173710E+00
1.487990E+00	2.457420E+00	3.303080E+00
1.411440E+00	1.473520E+00	3.075630E+00
1.344330E+00	1.483340E+00	3.155700E+00
1.462000E+00	1.406180E+00	3.113260E+00
1.407700E+00	1.420480E+00	3.155240E+00
1.491960E+00	1.366030E+00	3.150110E+00
1.450610E+00	1.367460E+00	3.196660E+00
1.515720E+00	1.331950E+00	3.208450E+00
1.581940E+00	2.656360E+00	3.387070E+00
1.602730E+00	2.709770E+00	3.406630E+00
1.594690E+00	2.687940E+00	3.340940E+00
1.551220E+00	2.586990E+00	3.346220E+00
1.617500E+00	1.298370E+00	3.219210E+00
1.724580E+00	1.277540E+00	3.248490E+00
1.669260E+00	2.903710E+00	3.432470E+00
1.699720E+00	2.968140E+00	3.459800E+00
1.687060E+00	2.939730E+00	3.387630E+00
1.641660E+00	2.817260E+00	3.377910E+00
1.809950E+00	1.273830E+00	3.225990E+00
1.916670E+00	1.251290E+00	3.279440E+00
1.737880E+00	3.031700E+00	3.393250E+00
2.011360E+00	1.246990E+00	3.252700E+00
2.109970E+00	1.226680E+00	3.271560E+00
2.083970E+00	1.215280E+00	3.341470E+00
2.187140E+00	1.196550E+00	3.359750E+00
1.793370E+00	3.117120E+00	3.428080E+00
1.839880E+00	3.177490E+00	3.457810E+00
1.833490E+00	3.161300E+00	3.385190E+00
2.291130E+00	1.184430E+00	3.331360E+00
2.356310E+00	1.166860E+00	3.352090E+00
1.879970E+00	3.215330E+00	3.412240E+00
2.432350E+00	1.152560E+00	3.390640E+00
1.948840E+00	3.286430E+00	3.428280E+00
2.545900E+00	1.147850E+00	3.362490E+00
2.013980E+00	3.356300E+00	3.437110E+00
2.060730E+00	3.405970E+00	3.468690E+00
2.055400E+00	3.389460E+00	3.392990E+00
2.645710E+00	1.145360E+00	3.329590E+00
2.762740E+00	1.114090E+00	3.387740E+00
2.115830E+00	3.445420E+00	3.435510E+00
2.866850E+00	1.110400E+00	3.367520E+00
2.829380E+00	1.090070E+00	3.413370E+00
2.878970E+00	1.075810E+00	3.428130E+00
2.196520E+00	3.495330E+00	3.432380E+00
2.977310E+00	1.099400E+00	3.392810E+00
2.278310E+00	3.534000E+00	3.432180E+00
3.111970E+00	1.126580E+00	3.385980E+00
3.072280E+00	1.082100E+00	3.442650E+00
3.142830E+00	1.096430E+00	3.448830E+00
2.366730E+00	3.567130E+00	3.436940E+00
3.177660E+00	1.147990E+00	3.383960E+00
3.180230E+00	1.125880E+00	3.422060E+00
2.460340E+00	3.591030E+00	3.437900E+00
3.285410E+00	1.212040E+00	3.386080E+00
3.230320E+00	1.161580E+00	3.411460E+00
2.560290E+00	3.606260E+00	3.434930E+00
3.396330E+00	1.263270E+00	3.421300E+00
2.668870E+00	3.618150E+00	3.432150E+00
3.531190E+00	1.371590E+00	3.404210E+00
2.749150E+00	3.623030E+00	3.477970E+00
2.746740E+00	3.614300E+00	3.422120E+00
3.600600E+00	1.444000E+00	3.381380E+00
3.611020E+00	1.422330E+00	3.430980E+00
2.785430E+00	3.616790E+00	3.469910E+00
2.835490E+00	3.592020E+00	3.454580E+00
3.732570E+00	1.558410E+00	3.427390E+00
3.657910E+00	1.472690E+00	3.426750E+00
2.933540E+00	3.555210E+00	3.419450E+00
3.011380E+00	3.523740E+00	3.479220E+00
3.857520E+00	1.960260E+00	3.356610E+00
3.844830E+00	1.877860E+00	3.372870E+00
3.824580E+00	1.778740E+00	3.393560E+00
3.795670E+00	1.671280E+00	3.420050E+00
3.838870E+00	1.728560E+00	3.455790E+00
3.079730E+00	3.489540E+00	3.454720E+00
3.150090E+00	3.454100E+00	3.440770E+00
3.191220E+00	3.432750E+00	3.379090E+00
3.232760E+00	3.413840E+00	3.471320E+00
3.925320E+00	2.240450E+00	3.387370E+00
3.913980E+00	2.148960E+00	3.409850E+00
3.890970E+00	2.051550E+00	3.384660E+00
3.883310E+00	1.933570E+00	3.433110E+00
3.867500E+00	1.830080E+00	3.451110E+00
3.853130E+00	1.770590E+00	3.454430E+00
3.325010E+00	3.384240E+00	3.450010E+00
3.404550E+00	3.367960E+00	3.483760E+00
3.943450E+00	2.482770E+00	3.384330E+00
3.948360E+00	2.400730E+00	3.454630E+00
3.941620E+00	2.333400E+00	3.402760E+00
3.482980E+00	3.347600E+00	3.431050E+00
3.572290E+00	3.326100E+00	3.477480E+00
3.895070E+00	2.898340E+00	3.396790E+00
3.909650E+00	2.822230E+00	3.476840E+00
3.920580E+00	2.733260E+00	3.446350E+00
3.936890E+00	2.649020E+00	3.419560E+00
3.944290E+00	2.566120E+00	3.402850E+00
3.643170E+00	3.298640E+00	3.444120E+00
3.738350E+00	3.245250E+00	3.468330E+00
3.806780E+00	3.152920E+00	3.437480E+00
3.848920E+00	3.062870E+00	3.426880E+00
3.874850E+00	2.981200E+00	3.417510E+00
1.385990E+00	2.355870E+00	3.494770E+00
1.433820E+00	2.427910E+00	3.510410E+00
1.397570E+00	2.358920E+00	3.459060E+00
1.380750E+00	2.304100E+00	3.394340E+00
1.357220E+00	2.287490E+00	3.464130E+00
1.308330E+00	2.163480E+00	3.388850E+00
1.267590E+00	2.036400E+00	3.317620E+00
1.250660E+00	2.033560E+00	3.393190E+00
1.233650E+00	1.906940E+00	3.287980E+00
1.222910E+00	1.933090E+00	3.366080E+00
1.211800E+00	1.791720E+00	3.273990E+00
1.196100E+00	1.819900E+00	3.349670E+00
1.205260E+00	1.691660E+00	3.268750E+00
1.181440E+00	1.696420E+00	3.360060E+00
1.208560E+00	1.636550E+00	3.275220E+00
1.196300E+00	1.633930E+00	3.323910E+00
1.212240E+00	1.586610E+00	3.310960E+00
1.442110E+00	2.416460E+00	3.436400E+00
1.489120E+00	2.500230E+00	3.482090E+00
1.250480E+00	1.521590E+00	3.278760E+00
1.294150E+00	1.484700E+00	3.233020E+00
1.285070E+00	1.461770E+00	3.287740E+00
1.323070E+00	1.430210E+00	3.273570E+00
1.534710E+00	2.576810E+00	3.484880E+00
1.575310E+00	2.665620E+00	3.521420E+00
1.570070E+00	2.637990E+00	3.436360E+00
1.506150E+00	2.512510E+00	3.409960E+00
1.387540E+00	1.391240E+00	3.242110E+00
1.464240E+00	1.315870E+00	3.319720E+00
1.544220E+00	1.295290E+00	3.286080E+00
1.535760E+00	1.278470E+00	3.342080E+00
1.600140E+00	1.262380E+00	3.341570E+00
1.646580E+00	2.860410E+00	3.583830E+00
1.671600E+00	2.925590E+00	3.576230E+00
1.660160E+00	2.873090E+00	3.500320E+00
1.615760E+00	2.745880E+00	3.469540E+00
1.620080E+00	2.773380E+00	3.555370E+00
1.780760E+00	1.255200E+00	3.313450E+00
1.712230E+00	1.250220E+00	3.344750E+00
1.790070E+00	1.235390E+00	3.373330E+00
1.695710E+00	2.988190E+00	3.621060E+00
1.736900E+00	3.054170E+00	3.594530E+00
1.703210E+00	2.979220E+00	3.541060E+00
1.860010E+00	1.232960E+00	3.359340E+00
1.752170E+00	3.060580E+00	3.502370E+00
1.777270E+00	3.114110E+00	3.578490E+00
1.999370E+00	1.213470E+00	3.392820E+00
2.113360E+00	1.191070E+00	3.421120E+00
2.201690E+00	1.167480E+00	3.483890E+00
1.811240E+00	3.147950E+00	3.521410E+00
2.299820E+00	1.161180E+00	3.446480E+00
2.352830E+00	1.159830E+00	3.393870E+00
1.883240E+00	3.228990E+00	3.538780E+00
2.386770E+00	1.145390E+00	3.456200E+00
2.466080E+00	1.126940E+00	3.514050E+00
1.951990E+00	3.303910E+00	3.552960E+00
1.992490E+00	3.355370E+00	3.569720E+00
1.987380E+00	3.336120E+00	3.503310E+00
2.549510E+00	1.117920E+00	3.476750E+00
2.029340E+00	3.384480E+00	3.525740E+00
2.646630E+00	1.108890E+00	3.438170E+00
2.733590E+00	1.074000E+00	3.507480E+00
2.098440E+00	3.452310E+00	3.559010E+00
2.819250E+00	1.067420E+00	3.469060E+00
2.914000E+00	1.035370E+00	3.508160E+00
2.183110E+00	3.499560E+00	3.526640E+00
3.013950E+00	1.048040E+00	3.488560E+00
2.979290E+00	1.019590E+00	3.532520E+00
3.037750E+00	1.016540E+00	3.562830E+00
2.269650E+00	3.541430E+00	3.527660E+00
3.117140E+00	1.057660E+00	3.518310E+00
2.362630E+00	3.572260E+00	3.536850E+00
3.227680E+00	1.119610E+00	3.496620E+00
2.458950E+00	3.598950E+00	3.543140E+00
3.319150E+00	1.191560E+00	3.462540E+00
3.333090E+00	1.169570E+00	3.543050E+00
2.554250E+00	3.615210E+00	3.543660E+00
3.378140E+00	1.221840E+00	3.473320E+00
3.373120E+00	1.205080E+00	3.508290E+00
2.648170E+00	3.622800E+00	3.540060E+00
3.508300E+00	1.300510E+00	3.539740E+00
3.414720E+00	1.237700E+00	3.501000E+00
2.733450E+00	3.626870E+00	3.539430E+00
3.636540E+00	1.414460E+00	3.507640E+00
2.797490E+00	3.616200E+00	3.524820E+00
2.866410E+00	3.598840E+00	3.580000E+00
3.702400E+00	1.482570E+00	3.491440E+00
3.707250E+00	1.462880E+00	3.538220E+00
2.956800E+00	3.549830E+00	3.545390E+00
3.019320E+00	3.520920E+00	3.533490E+00
3.835640E+00	1.680050E+00	3.491580E+00
3.803630E+00	1.608460E+00	3.507140E+00
3.755450E+00	1.519670E+00	3.546930E+00
3.058680E+00	3.499840E+00	3.520150E+00
3.132670E+00	3.461840E+00	3.540150E+00
3.233250E+00	3.420700E+00	3.575130E+00
3.930640E+00	2.188350E+00	3.467960E+00
3.925740E+00	2.104580E+00	3.476850E+00
3.921180E+00	2.000960E+00	3.499810E+00
3.912140E+00	1.877470E+00	3.540570E+00
3.934370E+00	1.955350E+00	3.552180E+00
3.869500E+00	1.747490E+00	3.523880E+00
3.846920E+00	1.655540E+00	3.549850E+00
3.319200E+00	3.388330E+00	3.530980E+00
3.407390E+00	3.379430E+00	3.569300E+00
3.949670E+00	2.498760E+00	3.502060E+00
3.957500E+00	2.397850E+00	3.571990E+00
3.949690E+00	2.280090E+00	3.514590E+00
3.945960E+00	2.156620E+00	3.545490E+00
3.945110E+00	2.064970E+00	3.553280E+00
3.943920E+00	1.998050E+00	3.564090E+00
3.492520E+00	3.350820E+00	3.524440E+00
3.576720E+00	3.337690E+00	3.560970E+00
3.896370E+00	2.919740E+00	3.515050E+00
3.914270E+00	2.829800E+00	3.585880E+00
3.924590E+00	2.743400E+00	3.552090E+00
3.943710E+00	2.650350E+00	3.529720E+00
3.948990E+00	2.585230E+00	3.484160E+00
3.666820E+00	3.305670E+00	3.538300E+00
3.754430E+00	3.265700E+00	3.563770E+00
3.785760E+00	3.227900E+00	3.531950E+00
3.819160E+00	3.176610E+00	3.530080E+00
3.857790E+00	3.081690E+00	3.553070E+00
3.849840E+00	3.142870E+00	3.572740E+00
3.872800E+00	3.005460E+00	3.497540E+00
3.807660E+00	3.220880E+00	3.579750E+00
3.839120E+00	3.176920E+00	3.585410E+00
1.377090E+00	2.423470E+00	3.666000E+00
1.413040E+00	2.473500E+00	3.651060E+00
1.383360E+00	2.417400E+00	3.617980E+00
1.368580E+00	2.345180E+00	3.550870E+00
1.346570E+00	2.350980E+00	3.636360E+00
1.310060E+00	2.205080E+00	3.501870E+00
1.310050E+00	2.244550E+00	3.593980E+00
1.257380E+00	2.079600E+00	3.464910E+00
1.262510E+00	2.122730E+00	3.553690E+00
1.216570E+00	1.960850E+00	3.442220E+00
1.217920E+00	2.000460E+00	3.522410E+00
1.185700E+00	1.849090E+00	3.424640E+00
1.182650E+00	1.884210E+00	3.502720E+00
1.166940E+00	1.750870E+00	3.413820E+00
1.153450E+00	1.764280E+00	3.503650E+00
1.163490E+00	1.695260E+00	3.416770E+00
1.154470E+00	1.698410E+00	3.460160E+00
1.161520E+00	1.644980E+00	3.448560E+00
1.431440E+00	2.466780E+00	3.591980E+00
1.477490E+00	2.561930E+00	3.665920E+00
1.185690E+00	1.568720E+00	3.420620E+00
1.215600E+00	1.529030E+00	3.366980E+00
1.208740E+00	1.507670E+00	3.423450E+00
1.234700E+00	1.471770E+00	3.404130E+00
1.510820E+00	2.565940E+00	3.563070E+00
1.533180E+00	2.637210E+00	3.635660E+00
1.287530E+00	1.422790E+00	3.365150E+00
1.366600E+00	1.357380E+00	3.356490E+00
1.326990E+00	1.346000E+00	3.467450E+00
1.414680E+00	1.313120E+00	3.388270E+00
1.387470E+00	1.311110E+00	3.435880E+00
1.448720E+00	1.279480E+00	3.437720E+00
1.557720E+00	2.684200E+00	3.649820E+00
1.579500E+00	2.728370E+00	3.666500E+00
1.573540E+00	2.695740E+00	3.605640E+00
1.541590E+00	1.250060E+00	3.419660E+00
1.659680E+00	1.220620E+00	3.437240E+00
1.607090E+00	1.194860E+00	3.532510E+00
1.707260E+00	1.184180E+00	3.522930E+00
1.659400E+00	2.914420E+00	3.647730E+00
1.619730E+00	2.808310E+00	3.650040E+00
1.800480E+00	1.201060E+00	3.462380E+00
1.727740E+00	3.052890E+00	3.678520E+00
1.691040E+00	2.982800E+00	3.707290E+00
1.912760E+00	1.200940E+00	3.446560E+00
1.919030E+00	1.177510E+00	3.516460E+00
1.986910E+00	1.183100E+00	3.494320E+00
1.770430E+00	3.119150E+00	3.659150E+00
2.098010E+00	1.168180E+00	3.522320E+00
2.214000E+00	1.142920E+00	3.586350E+00
1.820310E+00	3.178200E+00	3.621420E+00
2.297840E+00	1.140970E+00	3.563580E+00
1.876670E+00	3.253600E+00	3.679210E+00
1.926060E+00	3.310310E+00	3.687190E+00
1.920690E+00	3.288920E+00	3.621980E+00
2.386040E+00	1.133630E+00	3.541630E+00
2.476760E+00	1.103630E+00	3.621780E+00
1.968520E+00	3.349240E+00	3.646600E+00
2.559040E+00	1.092760E+00	3.589060E+00
2.029080E+00	3.408220E+00	3.619110E+00
2.642930E+00	1.080700E+00	3.550590E+00
2.727180E+00	1.040540E+00	3.616340E+00
2.087430E+00	3.478030E+00	3.676650E+00
2.155900E+00	3.528380E+00	3.678600E+00
2.124390E+00	3.496450E+00	3.626390E+00
2.812540E+00	1.032580E+00	3.566930E+00
2.888410E+00	9.909000E-01	3.622920E+00
2.170490E+00	3.517550E+00	3.608310E+00
2.223130E+00	3.563410E+00	3.671710E+00
2.967220E+00	9.969600E-01	3.590010E+00
3.041420E+00	9.820000E-01	3.651410E+00
2.251540E+00	3.558700E+00	3.611720E+00
2.267180E+00	3.584300E+00	3.667800E+00
3.123440E+00	1.016960E+00	3.620730E+00
2.304120E+00	3.597080E+00	3.669990E+00
2.349900E+00	3.596710E+00	3.635330E+00
3.210060E+00	1.069560E+00	3.596450E+00
2.455390E+00	3.621550E+00	3.644210E+00
3.287860E+00	1.123630E+00	3.589330E+00
2.554540E+00	3.638080E+00	3.645930E+00
3.375870E+00	1.169990E+00	3.642530E+00
3.413290E+00	1.218270E+00	3.562830E+00
3.477550E+00	1.246590E+00	3.644790E+00
2.643280E+00	3.647240E+00	3.638340E+00
3.563730E+00	1.311350E+00	3.652510E+00
2.724110E+00	3.646230E+00	3.630740E+00
3.634870E+00	1.375130E+00	3.619320E+00
2.799720E+00	3.631790E+00	3.616030E+00
2.870420E+00	3.625280E+00	3.679970E+00
3.711120E+00	1.449380E+00	3.595220E+00
2.931710E+00	3.589600E+00	3.639340E+00
3.016180E+00	3.551220E+00	3.651930E+00
3.045760E+00	3.511650E+00	3.572990E+00
3.093990E+00	3.499680E+00	3.620710E+00
3.824680E+00	1.586890E+00	3.598030E+00
3.779890E+00	1.509130E+00	3.649510E+00
3.171310E+00	3.467090E+00	3.628820E+00
3.235270E+00	3.440330E+00	3.633270E+00
3.949930E+00	1.937000E+00	3.612910E+00
3.941560E+00	1.848940E+00	3.636280E+00
3.910460E+00	1.767810E+00	3.626110E+00
3.872600E+00	1.667700E+00	3.620520E+00
3.315150E+00	3.415650E+00	3.620490E+00
3.404300E+00	3.401800E+00	3.627640E+00
3.957860E+00	2.500830E+00	3.644340E+00
3.953810E+00	2.566700E+00	3.556520E+00
3.953920E+00	2.602380E+00	3.613640E+00
3.967690E+00	2.389860E+00	3.669560E+00
3.967270E+00	2.302580E+00	3.643280E+00
3.964870E+00	2.193280E+00	3.630880E+00
3.964980E+00	2.088510E+00	3.627360E+00
3.957900E+00	2.016360E+00	3.611250E+00
3.498620E+00	3.376620E+00	3.621460E+00
3.646960E+00	3.343150E+00	3.643170E+00
3.901820E+00	2.923770E+00	3.654170E+00
3.882940E+00	2.987340E+00	3.570520E+00
3.880360E+00	3.016160E+00	3.634220E+00
3.916710E+00	2.825400E+00	3.673170E+00
3.926040E+00	2.756260E+00	3.644190E+00
3.942600E+00	2.677970E+00	3.624360E+00
3.710430E+00	3.329840E+00	3.649150E+00
3.719690E+00	3.310620E+00	3.617330E+00
3.852780E+00	3.149510E+00	3.634080E+00
3.869140E+00	3.081700E+00	3.676190E+00
3.737450E+00	3.315230E+00	3.652050E+00
3.780410E+00	3.272340E+00	3.656890E+00
3.829050E+00	3.205400E+00	3.625670E+00
1.299170E+00	2.254520E+00	3.733320E+00
1.322980E+00	2.305820E+00	3.743280E+00
1.309840E+00	2.270830E+00	3.682000E+00
1.268670E+00	2.160160E+00	3.639660E+00
1.276400E+00	2.189160E+00	3.716820E+00
1.224790E+00	2.042290E+00	3.606500E+00
1.235590E+00	2.080320E+00	3.688330E+00
1.186490E+00	1.924130E+00	3.584270E+00
1.196040E+00	1.964700E+00	3.665990E+00
1.158020E+00	1.824330E+00	3.568990E+00
1.159330E+00	1.840420E+00	3.668060E+00
1.145410E+00	1.766710E+00	3.566770E+00
1.145160E+00	1.769710E+00	3.619340E+00
1.142300E+00	1.714010E+00	3.597460E+00
1.414700E+00	2.471960E+00	3.723680E+00
1.352790E+00	2.371270E+00	3.708410E+00
1.148630E+00	1.654980E+00	3.540450E+00
1.162090E+00	1.587930E+00	3.516920E+00
1.158360E+00	1.568930E+00	3.624830E+00
1.181440E+00	1.520110E+00	3.563910E+00
1.478840E+00	2.570120E+00	3.754340E+00
1.521290E+00	2.636680E+00	3.760210E+00
1.503260E+00	2.612320E+00	3.717410E+00
1.211740E+00	1.471700E+00	3.502730E+00
1.263060E+00	1.401370E+00	3.491400E+00
1.246790E+00	1.403540E+00	3.603190E+00
1.298910E+00	1.358600E+00	3.526840E+00
1.285990E+00	1.363110E+00	3.575320E+00
1.328480E+00	1.322930E+00	3.570770E+00
1.543000E+00	2.669530E+00	3.701820E+00
1.566480E+00	2.707310E+00	3.797350E+00
1.400470E+00	1.279600E+00	3.531370E+00
1.504540E+00	1.227080E+00	3.534630E+00
1.460720E+00	1.218150E+00	3.636660E+00
1.560050E+00	1.190770E+00	3.576020E+00
1.533760E+00	1.187150E+00	3.618750E+00
1.597410E+00	1.161010E+00	3.627710E+00
1.605090E+00	2.778620E+00	3.801960E+00
1.625060E+00	2.817860E+00	3.786470E+00
1.601520E+00	2.772690E+00	3.736590E+00
1.780110E+00	1.161050E+00	3.567650E+00
1.700220E+00	1.147730E+00	3.619930E+00
1.819380E+00	1.124450E+00	3.654270E+00
1.655320E+00	2.889040E+00	3.765110E+00
1.886580E+00	1.149410E+00	3.586030E+00
1.970270E+00	1.124400E+00	3.646810E+00
1.911210E+00	1.113860E+00	3.668980E+00
1.992730E+00	1.102370E+00	3.716740E+00
1.729560E+00	3.044040E+00	3.766060E+00
1.697200E+00	2.982150E+00	3.781690E+00
2.012380E+00	1.150200E+00	3.590170E+00
2.051470E+00	1.114650E+00	3.679420E+00
1.762520E+00	3.105000E+00	3.740640E+00
2.164410E+00	1.114050E+00	3.679920E+00
1.818350E+00	3.185870E+00	3.753410E+00
2.290750E+00	1.112780E+00	3.672390E+00
1.916240E+00	3.304290E+00	3.755460E+00
1.873270E+00	3.257040E+00	3.772980E+00
2.388730E+00	1.108080E+00	3.648800E+00
2.480990E+00	1.076880E+00	3.730550E+00
1.956270E+00	3.349460E+00	3.729350E+00
2.564590E+00	1.062860E+00	3.697510E+00
2.016410E+00	3.418910E+00	3.743970E+00
2.645320E+00	1.048750E+00	3.659670E+00
2.727760E+00	1.006340E+00	3.725300E+00
2.139030E+00	3.525000E+00	3.761340E+00
2.079620E+00	3.484500E+00	3.770730E+00
2.806530E+00	9.946770E-01	3.674220E+00
2.883040E+00	9.510010E-01	3.726810E+00
2.212140E+00	3.566610E+00	3.752980E+00
2.961470E+00	9.599040E-01	3.684450E+00
3.042750E+00	9.450530E-01	3.749330E+00
2.293340E+00	3.602110E+00	3.737350E+00
3.126240E+00	9.778310E-01	3.719610E+00
2.362370E+00	3.627260E+00	3.771660E+00
2.359720E+00	3.620120E+00	3.719170E+00
3.210160E+00	1.031870E+00	3.694660E+00
2.396540E+00	3.633770E+00	3.763870E+00
2.447190E+00	3.636110E+00	3.756160E+00
3.291700E+00	1.098050E+00	3.673530E+00
2.552980E+00	3.649350E+00	3.747730E+00
3.455370E+00	1.210940E+00	3.738490E+00
3.371470E+00	1.137490E+00	3.751300E+00
2.652900E+00	3.658670E+00	3.743870E+00
3.549760E+00	1.290240E+00	3.734810E+00
2.713240E+00	3.659610E+00	3.706910E+00
3.640830E+00	1.363850E+00	3.718630E+00
2.791850E+00	3.651850E+00	3.723950E+00
2.877820E+00	3.639850E+00	3.779590E+00
3.717800E+00	1.434890E+00	3.688560E+00
2.948370E+00	3.603820E+00	3.724360E+00
3.041530E+00	3.576580E+00	3.749310E+00
3.112000E+00	3.519380E+00	3.686710E+00
3.844210E+00	1.583820E+00	3.696360E+00
3.786050E+00	1.502540E+00	3.746010E+00
3.141840E+00	3.543820E+00	3.755680E+00
3.206880E+00	3.520010E+00	3.754230E+00
3.227710E+00	3.478470E+00	3.693780E+00
3.963480E+00	1.880530E+00	3.692600E+00
3.942800E+00	1.787780E+00	3.716640E+00
3.968790E+00	1.844960E+00	3.750950E+00
3.898430E+00	1.680520E+00	3.716980E+00
3.280270E+00	3.500500E+00	3.757950E+00
3.374730E+00	3.482600E+00	3.773030E+00
3.389610E+00	3.438660E+00	3.697400E+00
3.956100E+00	2.616500E+00	3.709320E+00
3.965790E+00	2.516660E+00	3.778060E+00
3.973590E+00	2.416640E+00	3.752080E+00
3.980630E+00	2.317650E+00	3.742860E+00
3.980650E+00	2.213740E+00	3.731380E+00
3.982920E+00	2.103820E+00	3.722210E+00
3.974390E+00	1.977390E+00	3.705040E+00
3.975670E+00	1.894020E+00	3.740930E+00
3.460870E+00	3.445370E+00	3.765640E+00
3.542480E+00	3.424820E+00	3.812950E+00
3.553810E+00	3.390900E+00	3.727090E+00
3.884470E+00	3.011490E+00	3.724620E+00
3.901510E+00	2.940470E+00	3.789310E+00
3.914530E+00	2.853350E+00	3.751660E+00
3.926200E+00	2.764630E+00	3.736890E+00
3.939690E+00	2.700350E+00	3.695040E+00
3.627580E+00	3.378900E+00	3.803720E+00
3.700930E+00	3.332680E+00	3.752920E+00
3.726050E+00	3.322540E+00	3.679210E+00
3.757710E+00	3.303670E+00	3.713990E+00
3.849510E+00	3.158790E+00	3.756790E+00
3.830000E+00	3.207750E+00	3.681300E+00
3.806850E+00	3.246210E+00	3.735860E+00
3.872310E+00	3.075690E+00	3.764170E+00
3.784830E+00	3.280920E+00	3.717460E+00
1.294340E+00	2.255140E+00	3.867570E+00
1.320810E+00	2.315920E+00	3.854960E+00
1.298950E+00	2.247770E+00	3.791680E+00
1.251320E+00	2.124500E+00	3.768680E+00
1.267950E+00	2.175260E+00	3.849070E+00
1.210300E+00	2.011780E+00	3.745620E+00
1.232410E+00	2.070340E+00	3.832440E+00
1.175330E+00	1.909650E+00	3.730960E+00
1.196320E+00	1.963210E+00	3.813640E+00
1.154860E+00	1.849440E+00	3.733180E+00
1.165960E+00	1.871180E+00	3.799100E+00
1.147550E+00	1.799980E+00	3.766440E+00
1.350100E+00	2.382220E+00	3.889260E+00
1.390110E+00	2.448890E+00	3.873440E+00
1.362190E+00	2.380350E+00	3.801400E+00
1.140440E+00	1.710650E+00	3.722890E+00
1.144630E+00	1.632660E+00	3.659610E+00
1.141870E+00	1.635290E+00	3.734560E+00
1.149780E+00	1.581240E+00	3.683420E+00
1.147790E+00	1.591760E+00	3.738460E+00
1.158440E+00	1.544000E+00	3.723140E+00
1.430460E+00	2.511680E+00	3.911140E+00
1.471860E+00	2.573800E+00	3.899420E+00
1.440080E+00	2.510270E+00	3.828230E+00
1.210460E+00	1.454190E+00	3.620080E+00
1.186160E+00	1.482890E+00	3.704860E+00
1.229270E+00	1.420020E+00	3.653410E+00
1.218190E+00	1.430790E+00	3.692070E+00
1.245450E+00	1.391070E+00	3.696770E+00
1.510400E+00	2.622880E+00	3.842620E+00
1.299950E+00	1.326820E+00	3.680630E+00
1.374640E+00	1.266830E+00	3.643890E+00
1.349440E+00	1.273570E+00	3.701750E+00
1.417790E+00	1.228590E+00	3.680310E+00
1.389240E+00	1.239110E+00	3.721120E+00
1.448190E+00	1.198520E+00	3.727980E+00
1.562160E+00	2.719030E+00	3.898360E+00
1.598780E+00	2.788610E+00	3.904270E+00
1.592780E+00	2.765090E+00	3.848910E+00
1.544630E+00	1.148210E+00	3.728800E+00
1.643290E+00	1.120730E+00	3.705870E+00
1.618890E+00	1.110500E+00	3.763210E+00
1.674620E+00	1.097780E+00	3.781540E+00
1.626300E+00	2.830010E+00	3.852380E+00
1.755760E+00	1.102700E+00	3.742630E+00
1.663140E+00	2.923350E+00	3.895470E+00
1.696490E+00	2.993680E+00	3.892960E+00
1.687000E+00	2.963570E+00	3.834960E+00
1.901280E+00	1.093660E+00	3.755320E+00
2.019940E+00	1.086290E+00	3.797010E+00
1.719130E+00	3.025680E+00	3.842610E+00
2.116470E+00	1.090480E+00	3.766050E+00
1.770320E+00	3.117270E+00	3.854120E+00
2.176990E+00	1.092610E+00	3.746020E+00
2.201490E+00	1.085360E+00	3.781910E+00
1.824620E+00	3.208860E+00	3.871650E+00
1.863280E+00	3.266850E+00	3.891360E+00
1.855510E+00	3.243150E+00	3.827440E+00
2.273280E+00	1.085240E+00	3.787810E+00
2.208850E+00	1.092760E+00	3.750630E+00
1.902600E+00	3.302810E+00	3.846170E+00
2.387850E+00	1.082340E+00	3.761800E+00
2.487770E+00	1.052050E+00	3.842410E+00
1.959790E+00	3.363150E+00	3.811470E+00
2.569690E+00	1.036870E+00	3.809050E+00
2.013400E+00	3.440730E+00	3.877460E+00
2.069360E+00	3.499450E+00	3.896190E+00
2.055860E+00	3.473560E+00	3.826980E+00
2.649410E+00	1.019740E+00	3.770530E+00
2.735390E+00	9.757870E-01	3.839430E+00
2.118190E+00	3.526560E+00	3.856740E+00
2.810170E+00	9.581030E-01	3.786490E+00
2.886670E+00	9.232730E-01	3.822890E+00
2.197400E+00	3.571340E+00	3.847210E+00
2.960520E+00	9.259050E-01	3.784960E+00
3.044820E+00	9.138400E-01	3.850710E+00
2.273770E+00	3.606920E+00	3.836920E+00
3.130620E+00	9.435010E-01	3.820450E+00
2.347640E+00	3.630710E+00	3.831550E+00
3.214870E+00	9.990710E-01	3.795740E+00
2.409110E+00	3.641340E+00	3.817250E+00
2.479810E+00	3.659220E+00	3.876490E+00
3.294270E+00	1.068420E+00	3.772510E+00
2.553810E+00	3.661800E+00	3.847050E+00
3.449440E+00	1.185010E+00	3.836580E+00
3.375540E+00	1.110870E+00	3.849240E+00
2.636650E+00	3.667860E+00	3.835290E+00
3.534160E+00	1.267750E+00	3.826140E+00
2.710820E+00	3.671640E+00	3.828970E+00
2.737820E+00	3.664280E+00	3.775810E+00
2.806630E+00	3.673990E+00	3.850990E+00
3.641620E+00	1.363120E+00	3.824810E+00
2.892120E+00	3.663830E+00	3.848920E+00
3.721300E+00	1.434240E+00	3.778150E+00
2.968270E+00	3.636920E+00	3.826460E+00
3.095980E+00	3.612740E+00	3.833190E+00
3.857210E+00	1.583520E+00	3.826430E+00
3.781060E+00	1.493080E+00	3.807180E+00
3.167980E+00	3.615690E+00	3.857650E+00
3.200370E+00	3.561060E+00	3.806850E+00
3.962100E+00	1.792910E+00	3.788510E+00
3.931550E+00	1.705010E+00	3.802920E+00
3.921480E+00	1.652630E+00	3.846750E+00
3.235260E+00	3.601990E+00	3.869540E+00
3.315100E+00	3.582640E+00	3.885000E+00
3.314110E+00	3.537760E+00	3.825750E+00
3.962800E+00	2.623090E+00	3.849230E+00
3.945130E+00	2.687270E+00	3.763070E+00
3.935160E+00	2.732980E+00	3.828060E+00
3.973840E+00	2.512540E+00	3.870700E+00
3.983870E+00	2.430630E+00	3.849110E+00
3.995060E+00	2.333980E+00	3.836990E+00
3.998130E+00	2.229740E+00	3.827870E+00
4.001710E+00	2.125690E+00	3.818600E+00
4.000840E+00	2.012380E+00	3.817540E+00
3.987580E+00	1.873930E+00	3.816030E+00
3.966790E+00	1.758580E+00	3.851130E+00
3.945820E+00	1.691130E+00	3.859700E+00
3.381710E+00	3.546390E+00	3.875940E+00
3.440110E+00	3.489730E+00	3.832640E+00
3.539940E+00	3.460160E+00	3.888080E+00
3.882200E+00	3.033300E+00	3.841420E+00
3.897310E+00	2.956900E+00	3.918560E+00
3.911490E+00	2.867680E+00	3.856670E+00
3.920070E+00	2.801800E+00	3.809420E+00
3.625680E+00	3.404270E+00	3.877020E+00
3.706660E+00	3.346940E+00	3.859100E+00
3.791990E+00	3.261720E+00	3.841890E+00
3.772960E+00	3.287270E+00	3.754260E+00
3.852190E+00	3.163530E+00	3.892210E+00
3.867920E+00	3.103470E+00	3.829920E+00
1.324020E+00	2.309660E+00	3.927260E+00
1.290940E+00	2.223170E+00	3.917590E+00
1.268520E+00	2.138080E+00	3.923650E+00
1.232560E+00	2.028930E+00	3.910160E+00
1.199200E+00	1.924500E+00	3.894930E+00
1.172180E+00	1.817280E+00	3.896880E+00
1.145740E+00	1.750760E+00	3.819690E+00
1.156620E+00	1.746540E+00	3.883030E+00
1.151320E+00	1.701740E+00	3.856140E+00
1.390680E+00	2.440940E+00	3.945000E+00
1.351840E+00	2.377920E+00	3.939520E+00
1.154610E+00	1.627370E+00	3.834540E+00
1.164870E+00	1.555850E+00	3.814970E+00
1.176620E+00	1.510820E+00	3.791470E+00
1.188020E+00	1.517150E+00	3.868000E+00
1.210390E+00	1.469040E+00	3.855800E+00
1.470380E+00	2.562090E+00	3.956450E+00
1.442680E+00	2.509350E+00	3.975350E+00
1.232240E+00	1.413490E+00	3.785910E+00
1.266950E+00	1.362680E+00	3.764640E+00
1.274500E+00	1.368170E+00	3.846030E+00
1.305670E+00	1.321020E+00	3.811670E+00
1.523540E+00	2.641110E+00	3.966950E+00
1.347230E+00	1.270820E+00	3.768260E+00
1.413490E+00	1.212730E+00	3.815890E+00
1.480690E+00	1.164860E+00	3.801160E+00
1.475990E+00	1.159260E+00	3.897240E+00
1.542350E+00	1.126210E+00	3.853720E+00
1.591240E+00	2.770700E+00	3.957500E+00
1.568700E+00	2.721280E+00	3.978650E+00
1.632470E+00	1.097710E+00	3.853630E+00
1.751040E+00	1.080740E+00	3.863970E+00
1.632310E+00	2.847590E+00	3.972050E+00
1.854550E+00	1.076410E+00	3.846430E+00
1.840920E+00	1.064390E+00	3.920260E+00
1.918010E+00	1.062700E+00	3.931350E+00
1.696860E+00	2.990050E+00	3.965450E+00
1.669390E+00	2.929700E+00	3.987230E+00
1.988500E+00	1.073140E+00	3.880790E+00
1.729590E+00	3.054510E+00	3.928930E+00
2.111940E+00	1.069290E+00	3.874690E+00
1.778070E+00	3.133580E+00	3.991770E+00
1.819260E+00	3.204650E+00	4.008920E+00
1.804030E+00	3.185480E+00	3.937730E+00
2.210020E+00	1.072600E+00	3.852390E+00
1.849290E+00	3.253580E+00	3.966110E+00
2.300410E+00	1.057410E+00	3.905700E+00
1.900460E+00	3.319400E+00	3.945840E+00
2.400610E+00	1.050800E+00	3.891110E+00
2.501070E+00	1.026540E+00	3.939720E+00
1.952170E+00	3.377920E+00	3.913520E+00
2.571600E+00	1.009640E+00	3.923670E+00
2.060460E+00	3.499540E+00	3.972210E+00
2.003350E+00	3.444300E+00	3.987970E+00
2.658630E+00	9.886440E-01	3.891890E+00
2.737740E+00	9.523330E-01	3.926150E+00
2.121380E+00	3.544350E+00	3.960910E+00
2.830820E+00	9.121390E-01	3.935490E+00
2.190870E+00	3.583230E+00	3.947240E+00
2.954780E+00	8.974820E-01	3.893220E+00
2.263360E+00	3.618080E+00	3.932930E+00
2.335340E+00	3.642900E+00	3.921710E+00
3.222990E+00	9.664880E-01	3.901210E+00
3.130850E+00	9.077080E-01	3.919000E+00
2.409560E+00	3.656580E+00	3.907270E+00
2.481670E+00	3.665720E+00	3.978220E+00
3.305700E+00	1.041870E+00	3.873040E+00
2.563630E+00	3.673610E+00	3.950520E+00
3.446920E+00	1.148170E+00	3.939200E+00
3.377890E+00	1.082510E+00	3.927030E+00
2.623950E+00	3.679220E+00	3.906460E+00
3.526160E+00	1.243100E+00	3.920680E+00
2.706500E+00	3.687300E+00	3.919330E+00
2.809010E+00	3.704020E+00	3.979840E+00
3.600090E+00	1.320310E+00	3.901710E+00
2.927680E+00	3.698070E+00	3.930260E+00
3.689240E+00	1.409500E+00	3.944560E+00
[truncated: 10,719 more rows]
