# Supplementary material for: A New MRI-Based Model of Heart Function with Coupled Hemodynamics and Application to Normal and Diseased Canine Left Ventricles
Source: Front Bioeng Biotechnol. 2015 Sep 23;3:140. doi: 10.3389/fbioe.2015.00140 (PMC4585083; doi:10.3389/fbioe.2015.00140)
Supplement: Supplementary file 2 [file Data_Sheet_2.ZIP › Case1_Normal_SR_Diastole/nodes/case1_diastole_time_0.0600.csv]

3.251640E+00	2.161430E+00	1.243900E+00
3.269030E+00	2.201540E+00	1.226330E+00
3.284800E+00	2.168720E+00	1.238530E+00
3.286070E+00	2.130840E+00	1.265940E+00
3.310360E+00	2.249890E+00	1.205760E+00
3.336430E+00	2.298990E+00	1.195230E+00
3.355030E+00	2.259960E+00	1.209600E+00
3.355160E+00	2.190270E+00	1.246500E+00
3.438550E+00	2.136270E+00	1.305410E+00
3.373740E+00	2.094090E+00	1.315880E+00
3.472920E+00	2.085260E+00	1.368580E+00
3.420460E+00	2.289720E+00	1.225920E+00
3.474010E+00	2.203550E+00	1.287480E+00
3.506150E+00	2.142360E+00	1.341560E+00
2.989850E+00	2.329000E+00	1.263880E+00
3.004420E+00	2.401320E+00	1.250340E+00
3.040350E+00	2.367650E+00	1.241830E+00
3.054940E+00	2.322970E+00	1.249240E+00
3.049490E+00	2.472360E+00	1.243500E+00
3.064770E+00	2.537710E+00	1.251530E+00
3.102960E+00	2.499530E+00	1.233180E+00
3.150500E+00	2.412540E+00	1.212300E+00
3.248340E+00	2.286550E+00	1.197280E+00
3.128060E+00	2.280290E+00	1.239940E+00
3.189870E+00	2.154610E+00	1.276780E+00
3.287760E+00	2.045260E+00	1.348630E+00
3.179870E+00	2.034170E+00	1.378760E+00
3.339330E+00	1.977860E+00	1.468230E+00
3.247580E+00	1.959050E+00	1.486700E+00
3.330240E+00	1.939730E+00	1.543090E+00
3.168550E+00	2.554860E+00	1.231010E+00
3.333020E+00	2.536470E+00	1.226690E+00
3.349430E+00	2.388750E+00	1.197760E+00
3.406710E+00	2.025070E+00	1.415720E+00
3.427880E+00	1.962120E+00	1.573840E+00
3.441150E+00	2.481860E+00	1.240650E+00
3.454970E+00	2.553530E+00	1.263890E+00
3.493410E+00	2.391460E+00	1.249160E+00
3.538430E+00	2.286330E+00	1.292790E+00
3.557190E+00	2.195900E+00	1.357530E+00
3.564200E+00	2.124180E+00	1.428190E+00
3.512060E+00	2.042120E+00	1.480440E+00
3.545720E+00	2.512440E+00	1.306130E+00
3.604520E+00	2.377620E+00	1.334020E+00
3.618340E+00	2.258690E+00	1.398350E+00
3.605180E+00	2.185560E+00	1.432510E+00
2.606160E+00	2.646660E+00	1.456710E+00
2.626960E+00	2.702270E+00	1.461130E+00
2.663270E+00	2.655430E+00	1.431850E+00
2.752680E+00	2.605020E+00	1.391310E+00
2.622190E+00	2.581000E+00	1.450070E+00
2.811020E+00	2.467460E+00	1.350660E+00
2.667770E+00	2.461330E+00	1.432640E+00
2.889140E+00	2.329830E+00	1.313040E+00
2.721660E+00	2.333080E+00	1.424580E+00
2.884060E+00	2.190320E+00	1.396900E+00
2.774290E+00	2.205540E+00	1.465350E+00
2.937420E+00	2.118620E+00	1.409070E+00
2.835760E+00	2.082890E+00	1.503240E+00
2.939350E+00	2.041380E+00	1.481530E+00
2.729820E+00	2.728670E+00	1.431100E+00
2.906180E+00	2.730980E+00	1.350780E+00
2.895240E+00	2.592480E+00	1.312130E+00
2.961620E+00	2.493180E+00	1.273730E+00
3.008140E+00	2.222820E+00	1.316570E+00
3.050290E+00	2.071240E+00	1.404320E+00
3.115200E+00	1.972960E+00	1.503210E+00
3.003390E+00	1.988470E+00	1.531150E+00
3.168270E+00	1.893550E+00	1.617580E+00
3.037990E+00	1.910370E+00	1.641470E+00
3.206090E+00	1.836230E+00	1.718200E+00
3.085910E+00	1.817490E+00	1.777140E+00
3.183300E+00	1.785910E+00	1.828280E+00
3.071480E+00	2.642120E+00	1.283610E+00
3.105720E+00	2.790140E+00	1.358370E+00
3.313680E+00	1.892050E+00	1.651990E+00
3.284990E+00	1.816230E+00	1.807530E+00
3.219230E+00	2.742570E+00	1.307060E+00
3.266150E+00	2.832870E+00	1.375950E+00
3.275280E+00	2.656780E+00	1.257490E+00
3.423100E+00	1.910220E+00	1.691530E+00
3.427890E+00	1.866160E+00	1.824100E+00
3.358070E+00	2.758730E+00	1.336550E+00
3.407380E+00	2.849720E+00	1.431800E+00
3.470140E+00	2.650100E+00	1.310300E+00
3.589170E+00	2.083980E+00	1.542010E+00
3.562060E+00	2.019450E+00	1.639830E+00
3.502550E+00	1.942960E+00	1.732750E+00
3.494190E+00	2.776710E+00	1.404620E+00
3.516850E+00	2.845000E+00	1.489120E+00
3.581030E+00	2.718500E+00	1.416450E+00
3.624770E+00	2.615900E+00	1.402430E+00
3.663030E+00	2.476510E+00	1.415040E+00
3.686150E+00	2.336400E+00	1.472190E+00
3.651730E+00	2.184590E+00	1.565590E+00
3.705540E+00	2.287070E+00	1.578690E+00
3.620380E+00	2.082470E+00	1.628420E+00
3.582680E+00	2.790420E+00	1.483440E+00
3.678540E+00	2.717410E+00	1.534650E+00
3.715880E+00	2.569610E+00	1.528200E+00
3.728320E+00	2.437550E+00	1.545130E+00
3.729350E+00	2.346920E+00	1.584590E+00
2.254200E+00	2.669190E+00	1.691890E+00
2.282490E+00	2.743960E+00	1.689500E+00
2.310790E+00	2.680180E+00	1.651230E+00
2.369890E+00	2.608630E+00	1.616220E+00
2.266550E+00	2.594350E+00	1.691080E+00
2.426870E+00	2.474600E+00	1.592260E+00
2.308820E+00	2.470210E+00	1.680030E+00
2.469810E+00	2.337680E+00	1.586660E+00
2.356360E+00	2.342020E+00	1.669530E+00
2.521450E+00	2.210250E+00	1.623490E+00
2.412360E+00	2.215460E+00	1.702360E+00
2.572250E+00	2.095550E+00	1.653970E+00
2.461410E+00	2.094650E+00	1.730340E+00
2.632140E+00	2.017060E+00	1.695590E+00
2.522500E+00	1.974790E+00	1.802760E+00
2.645810E+00	1.929260E+00	1.803600E+00
2.339900E+00	2.837240E+00	1.682400E+00
2.387250E+00	2.931310E+00	1.699390E+00
2.404460E+00	2.867400E+00	1.650740E+00
2.413780E+00	2.768600E+00	1.609460E+00
2.525560E+00	2.638170E+00	1.513190E+00
2.545740E+00	2.466930E+00	1.505960E+00
2.586650E+00	2.333460E+00	1.502160E+00
2.640290E+00	2.209090E+00	1.545280E+00
2.695030E+00	2.097000E+00	1.584660E+00
2.749310E+00	1.990630E+00	1.673850E+00
2.803340E+00	1.937570E+00	1.719440E+00
2.747200E+00	1.899430E+00	1.800880E+00
2.822380E+00	1.891610E+00	1.772040E+00
2.481650E+00	2.898430E+00	1.624690E+00
2.484410E+00	2.971930E+00	1.666110E+00
2.626790E+00	2.830630E+00	1.523010E+00
2.893280E+00	1.951340E+00	1.643740E+00
2.969320E+00	1.850520E+00	1.758120E+00
2.879790E+00	1.855180E+00	1.788780E+00
2.999680E+00	1.799070E+00	1.827710E+00
2.929530E+00	1.780490E+00	1.882880E+00
3.019780E+00	1.762340E+00	1.895760E+00
2.581490E+00	2.977850E+00	1.622920E+00
2.755440E+00	2.978940E+00	1.574350E+00
2.765300E+00	2.898370E+00	1.511360E+00
2.815450E+00	2.838580E+00	1.449660E+00
3.240370E+00	1.756770E+00	1.932170E+00
3.111250E+00	1.726910E+00	1.976750E+00
3.215880E+00	1.706250E+00	2.054590E+00
2.865400E+00	2.938260E+00	1.499480E+00
2.874370E+00	3.006460E+00	1.554590E+00
2.998230E+00	2.885350E+00	1.438170E+00
3.357840E+00	1.791340E+00	1.934260E+00
3.314120E+00	1.734730E+00	2.050330E+00
2.981120E+00	3.000180E+00	1.542720E+00
3.175350E+00	2.980350E+00	1.523450E+00
3.176400E+00	2.888540E+00	1.425450E+00
3.437850E+00	1.819950E+00	1.944360E+00
3.437950E+00	1.778740E+00	2.068870E+00
3.312290E+00	2.923850E+00	1.481740E+00
3.297310E+00	2.988590E+00	1.555160E+00
3.581190E+00	1.985630E+00	1.793300E+00
3.556080E+00	1.929210E+00	1.898970E+00
3.505080E+00	1.854690E+00	1.980830E+00
3.383130E+00	2.979980E+00	1.582700E+00
3.463230E+00	2.914900E+00	1.541070E+00
3.729070E+00	2.286900E+00	1.696840E+00
3.695620E+00	2.177080E+00	1.776010E+00
3.641870E+00	2.063800E+00	1.781140E+00
3.612260E+00	1.986160E+00	1.885970E+00
3.604100E+00	2.857430E+00	1.590810E+00
3.721340E+00	2.781430E+00	1.677870E+00
3.744680E+00	2.713500E+00	1.641170E+00
3.765010E+00	2.636680E+00	1.648860E+00
3.769690E+00	2.504470E+00	1.679230E+00
3.792760E+00	2.583380E+00	1.752390E+00
3.756620E+00	2.391330E+00	1.662950E+00
3.777930E+00	2.694330E+00	1.734630E+00
3.793550E+00	2.634620E+00	1.747700E+00
2.067700E+00	2.713970E+00	1.867290E+00
2.101380E+00	2.794290E+00	1.868040E+00
2.122900E+00	2.728580E+00	1.821040E+00
2.183420E+00	2.651450E+00	1.759280E+00
2.073490E+00	2.636200E+00	1.856110E+00
2.203640E+00	2.477200E+00	1.767760E+00
2.104210E+00	2.496980E+00	1.852940E+00
2.247990E+00	2.342310E+00	1.757970E+00
2.128550E+00	2.326350E+00	1.865900E+00
2.307990E+00	2.223130E+00	1.779070E+00
2.217710E+00	2.231450E+00	1.847800E+00
2.356520E+00	2.104310E+00	1.802650E+00
2.254400E+00	2.119650E+00	1.876880E+00
2.411510E+00	1.999260E+00	1.840840E+00
2.309360E+00	2.006780E+00	1.904170E+00
2.448720E+00	1.936520E+00	1.881620E+00
2.388240E+00	1.899640E+00	1.958550E+00
2.474900E+00	1.884950E+00	1.927030E+00
2.158500E+00	2.894560E+00	1.861160E+00
2.204810E+00	2.995600E+00	1.884370E+00
2.220990E+00	2.933770E+00	1.827560E+00
2.228610E+00	2.837060E+00	1.777090E+00
2.672590E+00	1.833200E+00	1.912060E+00
2.560400E+00	1.854750E+00	1.926120E+00
2.694480E+00	1.775080E+00	1.984260E+00
2.603870E+00	1.742180E+00	2.054560E+00
2.716800E+00	1.714630E+00	2.068570E+00
2.308330E+00	2.982870E+00	1.792350E+00
2.355320E+00	3.095750E+00	1.858400E+00
2.791120E+00	1.797150E+00	1.916230E+00
2.879090E+00	1.706800E+00	2.034770E+00
2.797970E+00	1.693750E+00	2.080290E+00
2.935850E+00	1.646780E+00	2.125990E+00
2.853170E+00	1.615140E+00	2.196700E+00
2.945430E+00	1.597390E+00	2.220660E+00
2.487330E+00	3.049750E+00	1.732230E+00
2.512400E+00	3.166410E+00	1.847710E+00
2.981110E+00	1.707640E+00	2.015550E+00
3.029180E+00	1.637210E+00	2.157920E+00
2.617170E+00	3.139710E+00	1.771340E+00
2.662200E+00	3.214250E+00	1.853620E+00
2.679520E+00	3.074940E+00	1.680810E+00
3.278030E+00	1.683320E+00	2.161740E+00
3.162590E+00	1.650520E+00	2.175900E+00
3.263190E+00	1.640240E+00	2.274450E+00
2.761010E+00	3.165540E+00	1.769620E+00
2.786130E+00	3.232680E+00	1.855600E+00
2.889600E+00	3.096950E+00	1.642250E+00
3.376980E+00	1.716970E+00	2.156160E+00
3.362740E+00	1.677520E+00	2.266110E+00
2.838000E+00	3.266190E+00	1.891590E+00
2.847840E+00	3.298080E+00	1.949430E+00
2.885940E+00	3.275660E+00	1.899830E+00
2.915680E+00	3.224730E+00	1.824750E+00
3.036540E+00	3.154460E+00	1.741390E+00
3.103260E+00	3.080060E+00	1.640030E+00
3.437020E+00	1.738450E+00	2.163960E+00
3.431520E+00	1.717090E+00	2.228640E+00
2.930480E+00	3.293150E+00	1.948550E+00
3.033720E+00	3.257210E+00	1.915880E+00
3.073420E+00	3.207990E+00	1.834510E+00
3.192360E+00	3.159340E+00	1.770020E+00
3.309260E+00	3.059110E+00	1.652210E+00
3.580710E+00	1.895040E+00	2.044490E+00
3.556040E+00	1.833530E+00	2.145470E+00
3.489100E+00	1.758840E+00	2.208660E+00
3.165170E+00	3.238920E+00	1.908900E+00
3.278720E+00	3.196190E+00	1.879360E+00
3.325430E+00	3.138110E+00	1.796240E+00
3.435930E+00	3.093430E+00	1.794940E+00
3.514940E+00	2.990880E+00	1.690200E+00
3.735800E+00	2.239390E+00	1.891590E+00
3.706760E+00	2.117490E+00	1.972480E+00
3.743430E+00	2.202360E+00	2.031070E+00
3.639350E+00	1.973640E+00	2.035110E+00
3.615510E+00	1.892210E+00	2.135500E+00
3.395330E+00	3.169160E+00	1.909570E+00
3.502400E+00	3.119040E+00	1.904570E+00
3.541000E+00	3.058880E+00	1.829870E+00
3.616670E+00	3.001970E+00	1.829140E+00
3.681260E+00	2.896980E+00	1.780250E+00
3.796510E+00	2.517670E+00	1.832510E+00
3.782010E+00	2.379990E+00	1.886300E+00
3.802440E+00	2.485320E+00	1.929630E+00
3.759440E+00	2.268640E+00	1.993740E+00
3.611590E+00	3.070080E+00	1.948170E+00
3.704140E+00	2.966060E+00	1.928110E+00
3.762510E+00	2.868720E+00	1.934970E+00
3.784120E+00	2.764710E+00	1.870540E+00
3.811560E+00	2.613970E+00	1.878890E+00
3.807160E+00	2.536950E+00	1.900500E+00
1.921060E+00	2.754370E+00	2.058750E+00
1.963370E+00	2.855490E+00	2.065870E+00
1.968290E+00	2.769710E+00	2.010740E+00
2.005560E+00	2.691500E+00	1.935430E+00
1.913450E+00	2.672520E+00	2.035960E+00
2.013850E+00	2.516800E+00	1.937500E+00
1.930890E+00	2.535920E+00	2.023000E+00
2.039860E+00	2.381260E+00	1.925860E+00
1.947600E+00	2.362300E+00	2.024250E+00
2.060130E+00	2.307820E+00	1.932840E+00
2.015840E+00	2.297440E+00	1.980220E+00
2.062750E+00	2.232480E+00	1.977660E+00
2.138550E+00	1.993430E+00	2.041430E+00
2.116050E+00	2.047600E+00	2.025460E+00
2.197010E+00	2.021990E+00	1.976620E+00
2.273870E+00	1.913460E+00	2.016700E+00
2.174170E+00	1.927600E+00	2.068280E+00
2.335750E+00	1.805550E+00	2.076270E+00
2.233670E+00	1.820580E+00	2.119480E+00
2.369980E+00	1.737760E+00	2.123890E+00
2.296260E+00	1.703580E+00	2.195470E+00
2.397990E+00	1.675280E+00	2.192980E+00
2.064730E+00	2.879030E+00	1.953100E+00
2.044910E+00	2.962850E+00	2.029740E+00
2.145860E+00	2.152790E+00	1.950710E+00
2.456040E+00	1.771010E+00	2.061740E+00
2.526960E+00	1.701400E+00	2.128340E+00
2.482550E+00	1.647870E+00	2.216120E+00
2.574010E+00	1.642830E+00	2.204670E+00
2.081450E+00	3.028700E+00	2.043780E+00
2.152570E+00	3.107810E+00	2.058870E+00
2.127270E+00	3.019610E+00	1.982130E+00
2.756590E+00	1.631590E+00	2.187250E+00
2.666530E+00	1.638350E+00	2.191940E+00
2.786480E+00	1.583220E+00	2.257720E+00
2.725300E+00	1.550230E+00	2.320080E+00
2.821300E+00	1.541130E+00	2.325770E+00
2.248440E+00	3.106110E+00	1.961100E+00
2.276670E+00	3.182320E+00	2.039250E+00
3.007230E+00	1.570620E+00	2.288670E+00
2.918910E+00	1.541290E+00	2.328430E+00
3.009000E+00	1.527720E+00	2.383750E+00
2.346150E+00	3.243240E+00	2.062850E+00
2.405460E+00	3.309500E+00	2.118350E+00
2.412370E+00	3.263720E+00	2.046660E+00
2.399990E+00	3.207070E+00	1.971200E+00
3.087480E+00	1.596250E+00	2.266750E+00
3.076400E+00	1.554530E+00	2.352920E+00
2.496490E+00	3.288560E+00	2.036840E+00
2.552920E+00	3.355500E+00	2.122710E+00
2.571660E+00	3.255140E+00	1.942880E+00
3.185160E+00	1.585750E+00	2.347900E+00
2.643220E+00	3.324610E+00	2.041460E+00
2.680020E+00	3.372810E+00	2.127330E+00
2.741140E+00	3.281030E+00	1.946580E+00
3.350660E+00	1.618830E+00	2.413190E+00
2.736100E+00	3.390680E+00	2.168200E+00
2.742380E+00	3.408240E+00	2.223330E+00
2.784080E+00	3.393360E+00	2.175080E+00
2.830340E+00	3.352970E+00	2.079740E+00
3.484130E+00	1.706490E+00	2.349610E+00
2.820300E+00	3.401570E+00	2.216140E+00
2.912090E+00	3.385520E+00	2.181630E+00
2.959430E+00	3.359380E+00	2.124250E+00
3.067800E+00	3.308790E+00	2.053700E+00
3.565400E+00	1.781710E+00	2.296170E+00
3.567230E+00	1.744080E+00	2.377730E+00
3.025820E+00	3.363450E+00	2.190980E+00
3.144700E+00	3.338350E+00	2.159490E+00
3.197020E+00	3.308890E+00	2.096780E+00
3.295540E+00	3.251330E+00	2.031780E+00
3.747850E+00	2.136550E+00	2.126320E+00
3.720600E+00	2.026040E+00	2.195120E+00
3.652540E+00	1.880070E+00	2.282760E+00
3.733590E+00	1.960550E+00	2.338220E+00
3.614870E+00	1.780510E+00	2.387000E+00
3.254530E+00	3.313840E+00	2.164960E+00
3.362060E+00	3.276450E+00	2.153020E+00
3.411690E+00	3.241830E+00	2.104890E+00
3.503300E+00	3.177440E+00	2.055260E+00
3.814980E+00	2.456480E+00	2.084130E+00
3.812200E+00	2.530860E+00	1.969020E+00
3.827680E+00	2.558810E+00	2.063060E+00
3.799790E+00	2.363260E+00	2.087190E+00
3.786840E+00	2.245300E+00	2.169350E+00
3.771430E+00	2.094860E+00	2.268390E+00
3.757450E+00	2.019490E+00	2.313350E+00
3.466780E+00	3.245970E+00	2.179990E+00
3.560500E+00	3.197480E+00	2.179390E+00
3.594850E+00	3.161210E+00	2.137140E+00
3.644740E+00	3.108710E+00	2.099380E+00
3.722790E+00	3.011680E+00	2.063050E+00
3.782710E+00	2.903730E+00	2.058940E+00
3.825550E+00	2.789980E+00	2.068690E+00
3.848460E+00	2.664740E+00	2.107760E+00
3.861190E+00	2.728130E+00	2.158050E+00
3.655780E+00	3.146980E+00	2.229640E+00
3.745800E+00	3.049930E+00	2.201310E+00
3.807060E+00	2.941000E+00	2.188970E+00
3.842600E+00	2.837350E+00	2.184390E+00
3.863430E+00	2.763930E+00	2.192090E+00
1.799800E+00	2.772750E+00	2.240990E+00
1.839330E+00	2.865960E+00	2.246560E+00
1.832520E+00	2.788090E+00	2.196220E+00
1.860940E+00	2.722510E+00	2.121800E+00
1.785790E+00	2.697020E+00	2.214220E+00
1.854910E+00	2.560200E+00	2.101840E+00
1.787130E+00	2.576690E+00	2.180880E+00
1.870540E+00	2.414920E+00	2.097790E+00
1.803650E+00	2.436510E+00	2.170990E+00
1.881530E+00	2.326250E+00	2.098860E+00
1.820190E+00	2.295610E+00	2.168510E+00
1.900310E+00	2.248960E+00	2.116080E+00
1.967030E+00	2.060640E+00	2.152560E+00
1.970550E+00	2.104570E+00	2.130020E+00
1.992150E+00	2.073640E+00	2.124940E+00
1.993110E+00	2.028850E+00	2.140240E+00
2.072020E+00	1.818070E+00	2.218470E+00
2.054350E+00	1.874310E+00	2.191620E+00
2.129200E+00	1.841770E+00	2.163430E+00
2.190790E+00	1.736160E+00	2.209690E+00
2.101820E+00	1.749020E+00	2.249330E+00
2.232280E+00	1.672130E+00	2.255640E+00
2.171180E+00	1.636660E+00	2.325070E+00
2.272070E+00	1.611070E+00	2.322260E+00
1.899570E+00	2.873220E+00	2.157080E+00
1.921180E+00	2.967620E+00	2.202000E+00
1.980940E+00	2.212510E+00	2.064480E+00
2.040820E+00	2.101030E+00	2.066910E+00
2.074630E+00	1.968580E+00	2.105620E+00
2.427950E+00	1.617920E+00	2.269420E+00
2.368720E+00	1.583490E+00	2.333920E+00
2.461440E+00	1.562370E+00	2.346050E+00
1.979860E+00	3.044930E+00	2.209360E+00
2.039810E+00	3.130680E+00	2.251840E+00
2.031830E+00	3.084030E+00	2.181340E+00
2.012740E+00	3.012360E+00	2.116430E+00
2.627690E+00	1.563180E+00	2.312070E+00
2.542720E+00	1.565340E+00	2.327220E+00
2.661540E+00	1.513190E+00	2.378470E+00
2.602460E+00	1.485400E+00	2.437740E+00
2.701450E+00	1.474850E+00	2.445990E+00
2.100750E+00	3.136600E+00	2.158090E+00
2.140560E+00	3.208230E+00	2.222950E+00
2.866680E+00	1.496840E+00	2.406700E+00
2.797250E+00	1.480530E+00	2.441440E+00
2.865740E+00	1.466520E+00	2.474230E+00
2.203710E+00	3.264840E+00	2.239890E+00
2.260210E+00	3.327360E+00	2.294610E+00
2.258890E+00	3.291140E+00	2.220270E+00
2.243070E+00	3.236070E+00	2.144810E+00
2.948250E+00	1.485700E+00	2.464680E+00
2.332280E+00	3.328570E+00	2.213810E+00
2.367970E+00	3.377670E+00	2.294390E+00
3.107560E+00	1.520660E+00	2.472850E+00
2.433180E+00	3.412230E+00	2.328820E+00
2.489830E+00	3.445320E+00	2.390110E+00
2.492260E+00	3.420760E+00	2.318770E+00
2.473020E+00	3.384510E+00	2.237940E+00
3.261230E+00	1.557190E+00	2.487590E+00
3.216670E+00	1.514150E+00	2.556060E+00
3.297390E+00	1.528820E+00	2.577820E+00
2.571540E+00	3.430680E+00	2.314730E+00
2.618960E+00	3.465820E+00	2.403060E+00
2.638560E+00	3.404910E+00	2.216370E+00
3.340570E+00	1.577690E+00	2.497120E+00
3.341960E+00	1.555970E+00	2.548730E+00
2.726670E+00	3.432960E+00	2.318990E+00
2.707770E+00	3.464740E+00	2.412780E+00
3.491430E+00	1.649720E+00	2.523510E+00
3.401810E+00	1.586800E+00	2.539620E+00
2.801030E+00	3.452010E+00	2.414890E+00
2.928620E+00	3.439190E+00	2.427150E+00
2.919650E+00	3.410040E+00	2.305400E+00
3.575540E+00	1.728890E+00	2.459050E+00
3.019500E+00	3.409790E+00	2.383640E+00
3.009070E+00	3.424610E+00	2.439980E+00
3.145810E+00	3.365320E+00	2.298060E+00
3.726810E+00	1.891840E+00	2.434210E+00
3.668730E+00	1.799220E+00	2.493470E+00
3.724110E+00	1.849500E+00	2.508960E+00
3.094880E+00	3.403360E+00	2.426180E+00
3.201000E+00	3.377220E+00	2.396310E+00
3.255850E+00	3.352320E+00	2.346070E+00
3.361420E+00	3.308090E+00	2.288990E+00
3.853100E+00	2.518410E+00	2.273360E+00
3.835270E+00	2.427690E+00	2.267240E+00
3.820050E+00	2.357680E+00	2.222730E+00
3.830680E+00	2.265610E+00	2.348440E+00
3.817330E+00	2.210920E+00	2.328900E+00
3.815170E+00	2.134030E+00	2.365610E+00
3.786720E+00	1.999860E+00	2.448590E+00
3.827940E+00	2.080430E+00	2.454790E+00
3.751270E+00	1.890910E+00	2.518380E+00
3.301740E+00	3.350970E+00	2.407380E+00
3.410500E+00	3.321910E+00	2.396580E+00
3.466770E+00	3.293460E+00	2.352890E+00
3.559740E+00	3.235810E+00	2.311750E+00
3.882160E+00	2.699510E+00	2.273950E+00
3.879680E+00	2.613080E+00	2.310400E+00
3.840550E+00	2.184530E+00	2.427940E+00
3.841160E+00	2.121390E+00	2.464970E+00
3.506580E+00	3.291470E+00	2.425040E+00
3.619360E+00	3.239240E+00	2.452950E+00
3.650300E+00	3.209490E+00	2.391080E+00
3.690800E+00	3.164160E+00	2.360070E+00
3.766780E+00	3.077490E+00	2.340350E+00
3.832500E+00	2.967650E+00	2.335850E+00
3.830620E+00	3.018130E+00	2.411840E+00
3.865050E+00	2.849720E+00	2.320680E+00
3.877150E+00	2.772550E+00	2.285400E+00
3.708540E+00	3.178300E+00	2.466960E+00
3.773060E+00	3.105190E+00	2.444600E+00
3.808980E+00	3.057550E+00	2.426030E+00
1.708250E+00	2.696190E+00	2.372520E+00
1.737810E+00	2.781600E+00	2.389560E+00
1.757740E+00	2.734510E+00	2.304680E+00
1.732580E+00	2.586290E+00	2.270800E+00
1.689810E+00	2.608190E+00	2.355360E+00
1.745590E+00	2.454740E+00	2.250530E+00
1.682090E+00	2.449920E+00	2.351200E+00
1.758950E+00	2.341540E+00	2.228660E+00
1.713850E+00	2.356690E+00	2.291500E+00
1.770690E+00	2.271630E+00	2.232590E+00
1.730280E+00	2.267380E+00	2.283340E+00
1.779750E+00	2.201470E+00	2.256840E+00
2.023400E+00	1.634570E+00	2.392090E+00
1.997080E+00	1.685340E+00	2.363070E+00
2.064860E+00	1.667280E+00	2.340820E+00
2.113150E+00	1.604240E+00	2.380980E+00
2.061200E+00	1.573480E+00	2.444290E+00
2.151760E+00	1.547760E+00	2.441290E+00
1.767180E+00	2.866310E+00	2.397130E+00
1.814230E+00	2.951750E+00	2.397500E+00
1.799350E+00	2.873790E+00	2.338510E+00
1.926110E+00	2.150700E+00	2.146910E+00
1.856290E+00	2.163510E+00	2.200590E+00
1.914550E+00	2.036320E+00	2.203120E+00
1.992430E+00	1.935760E+00	2.195900E+00
1.930490E+00	1.906650E+00	2.266540E+00
2.005390E+00	1.798220E+00	2.284160E+00
2.307740E+00	1.551920E+00	2.390350E+00
2.246840E+00	1.523870E+00	2.452980E+00
2.339330E+00	1.497420E+00	2.467370E+00
1.884950E+00	3.049770E+00	2.403560E+00
1.946050E+00	3.139540E+00	2.444140E+00
1.934590E+00	3.091930E+00	2.376380E+00
1.907330E+00	3.017740E+00	2.304440E+00
2.514130E+00	1.496820E+00	2.436280E+00
2.434620E+00	1.473460E+00	2.492310E+00
2.549370E+00	1.459630E+00	2.489840E+00
2.516240E+00	1.443830E+00	2.526480E+00
2.580660E+00	1.420690E+00	2.555530E+00
1.998100E+00	3.146170E+00	2.354130E+00
2.035620E+00	3.221350E+00	2.412700E+00
2.760940E+00	1.433470E+00	2.527570E+00
2.684740E+00	1.413430E+00	2.561940E+00
2.766980E+00	1.398890E+00	2.593210E+00
2.094530E+00	3.281900E+00	2.426960E+00
2.151530E+00	3.340800E+00	2.479790E+00
2.143920E+00	3.308850E+00	2.404680E+00
2.123430E+00	3.254200E+00	2.330890E+00
2.867560E+00	1.421640E+00	2.577160E+00
2.209420E+00	3.343500E+00	2.392000E+00
2.246740E+00	3.391810E+00	2.466980E+00
3.037470E+00	1.449990E+00	2.594050E+00
2.977610E+00	1.400250E+00	2.665600E+00
3.064430E+00	1.415140E+00	2.691030E+00
2.305290E+00	3.431780E+00	2.492680E+00
2.358740E+00	3.471430E+00	2.552370E+00
2.357520E+00	3.449580E+00	2.478280E+00
2.342630E+00	3.413610E+00	2.399930E+00
3.155110E+00	1.481860E+00	2.590180E+00
3.149830E+00	1.447840E+00	2.672610E+00
2.428620E+00	3.464680E+00	2.478850E+00
2.481300E+00	3.497200E+00	2.570400E+00
3.261600E+00	1.489750E+00	2.654060E+00
2.548830E+00	3.481090E+00	2.486350E+00
2.604070E+00	3.509300E+00	2.585020E+00
3.394310E+00	1.540320E+00	2.640930E+00
2.693300E+00	3.484600E+00	2.502680E+00
2.687730E+00	3.508480E+00	2.595170E+00
3.468690E+00	1.586600E+00	2.608810E+00
3.477760E+00	1.570140E+00	2.664980E+00
2.769840E+00	3.494260E+00	2.595160E+00
2.890040E+00	3.476450E+00	2.591510E+00
2.842450E+00	3.465390E+00	2.508510E+00
3.601010E+00	1.698570E+00	2.595650E+00
3.535890E+00	1.614280E+00	2.670120E+00
2.994900E+00	3.438470E+00	2.514020E+00
2.973710E+00	3.461490E+00	2.595260E+00
3.730550E+00	1.828440E+00	2.583270E+00
3.682880E+00	1.752980E+00	2.654510E+00
3.066880E+00	3.438600E+00	2.594640E+00
3.163120E+00	3.417820E+00	2.589990E+00
3.184260E+00	3.395020E+00	2.503570E+00
3.854720E+00	2.432610E+00	2.357390E+00
3.857020E+00	2.352460E+00	2.395540E+00
3.840290E+00	2.057130E+00	2.553260E+00
3.814310E+00	1.966960E+00	2.610820E+00
3.776140E+00	1.895250E+00	2.605370E+00
3.257440E+00	3.390600E+00	2.589860E+00
3.355960E+00	3.366490E+00	2.595270E+00
3.381060E+00	3.343570E+00	2.510600E+00
3.904850E+00	2.639550E+00	2.403870E+00
3.900890E+00	2.547840E+00	2.470910E+00
3.884650E+00	2.424810E+00	2.480600E+00
3.887230E+00	2.313490E+00	2.551910E+00
3.863810E+00	2.224240E+00	2.523000E+00
3.855480E+00	2.137300E+00	2.530600E+00
3.448380E+00	3.340890E+00	2.611880E+00
3.550740E+00	3.304330E+00	2.644390E+00
3.551610E+00	3.286980E+00	2.550700E+00
3.868220E+00	2.953430E+00	2.454610E+00
3.892940E+00	2.858300E+00	2.464870E+00
3.912100E+00	2.722520E+00	2.455600E+00
3.919500E+00	2.779520E+00	2.558790E+00
3.917500E+00	2.618860E+00	2.499350E+00
3.612670E+00	3.273070E+00	2.631290E+00
3.698900E+00	3.213920E+00	2.611420E+00
3.787830E+00	3.112190E+00	2.569620E+00
3.848370E+00	3.011270E+00	2.525900E+00
3.898680E+00	2.891920E+00	2.558400E+00
3.913220E+00	2.829600E+00	2.564060E+00
1.633220E+00	2.638980E+00	2.517830E+00
1.665520E+00	2.726070E+00	2.535240E+00
1.672160E+00	2.669420E+00	2.443380E+00
1.646810E+00	2.524880E+00	2.423020E+00
1.617480E+00	2.557620E+00	2.501400E+00
1.640250E+00	2.439570E+00	2.421320E+00
1.612900E+00	2.442440E+00	2.480580E+00
1.625140E+00	2.355840E+00	2.429290E+00
1.917230E+00	1.560190E+00	2.539640E+00
1.886660E+00	1.643960E+00	2.470510E+00
1.974530E+00	1.612500E+00	2.446160E+00
2.010660E+00	1.557960E+00	2.486440E+00
1.978580E+00	1.540220E+00	2.528450E+00
2.030040E+00	1.509120E+00	2.544320E+00
1.720000E+00	2.899670E+00	2.580230E+00
1.760760E+00	2.967950E+00	2.588600E+00
1.744360E+00	2.916170E+00	2.537650E+00
1.736520E+00	2.848700E+00	2.468930E+00
1.698930E+00	2.837210E+00	2.561090E+00
1.670090E+00	2.295210E+00	2.354430E+00
1.705630E+00	2.162030E+00	2.351890E+00
1.793790E+00	2.066500E+00	2.297480E+00
1.714460E+00	2.038070E+00	2.380590E+00
1.847980E+00	1.936250E+00	2.311260E+00
1.759780E+00	1.946720E+00	2.376870E+00
1.898820E+00	1.824640E+00	2.345410E+00
1.813320E+00	1.843610E+00	2.396600E+00
1.932980E+00	1.716250E+00	2.384820E+00
1.852800E+00	1.740590E+00	2.426610E+00
2.186420E+00	1.495380E+00	2.506300E+00
2.122220E+00	1.472470E+00	2.563530E+00
2.220060E+00	1.445250E+00	2.578870E+00
1.819620E+00	3.053890E+00	2.594520E+00
1.872480E+00	3.137850E+00	2.629770E+00
1.859870E+00	3.095350E+00	2.567600E+00
1.829080E+00	3.023730E+00	2.503060E+00
2.373940E+00	1.444990E+00	2.546330E+00
2.315840E+00	1.421190E+00	2.599550E+00
2.413080E+00	1.395570E+00	2.624100E+00
1.914430E+00	3.149740E+00	2.543260E+00
1.951890E+00	3.216430E+00	2.600870E+00
2.520060E+00	1.376380E+00	2.648490E+00
2.630160E+00	1.363520E+00	2.650190E+00
2.594460E+00	1.339030E+00	2.704730E+00
2.653770E+00	1.326530E+00	2.731850E+00
2.013400E+00	3.283770E+00	2.626600E+00
2.070930E+00	3.336560E+00	2.637030E+00
2.056380E+00	3.309320E+00	2.590740E+00
2.027930E+00	3.259120E+00	2.519870E+00
2.763640E+00	1.354690E+00	2.695890E+00
2.112440E+00	3.347530E+00	2.579660E+00
2.133850E+00	3.393210E+00	2.669100E+00
2.904570E+00	1.366730E+00	2.708650E+00
2.866730E+00	1.333520E+00	2.774820E+00
2.943720E+00	1.341530E+00	2.787920E+00
2.213380E+00	3.447660E+00	2.678940E+00
2.268650E+00	3.481570E+00	2.689330E+00
2.252870E+00	3.460920E+00	2.642510E+00
2.230820E+00	3.420140E+00	2.577860E+00
3.021210E+00	1.376240E+00	2.759250E+00
2.308780E+00	3.483460E+00	2.637270E+00
2.347850E+00	3.522060E+00	2.741370E+00
3.140740E+00	1.411410E+00	2.763180E+00
2.415620E+00	3.515500E+00	2.649660E+00
2.471770E+00	3.541020E+00	2.741920E+00
3.235540E+00	1.450040E+00	2.747370E+00
2.540360E+00	3.527730E+00	2.672410E+00
2.540700E+00	3.544850E+00	2.745100E+00
3.367030E+00	1.485940E+00	2.789520E+00
2.596370E+00	3.543940E+00	2.743140E+00
2.695700E+00	3.524920E+00	2.688120E+00
3.477280E+00	1.558270E+00	2.738750E+00
2.843670E+00	3.507870E+00	2.734460E+00
2.827150E+00	3.498160E+00	2.658260E+00
3.620890E+00	1.674950E+00	2.735720E+00
3.562130E+00	1.600250E+00	2.799580E+00
2.954780E+00	3.478100E+00	2.669350E+00
2.926820E+00	3.497580E+00	2.746150E+00
3.743430E+00	1.816220E+00	2.703800E+00
3.689730E+00	1.737520E+00	2.786840E+00
3.014660E+00	3.477870E+00	2.750230E+00
3.105460E+00	3.456870E+00	2.749030E+00
3.135640E+00	3.435930E+00	2.670650E+00
3.844410E+00	1.995790E+00	2.684080E+00
3.801040E+00	1.904540E+00	2.744230E+00
3.838040E+00	1.963150E+00	2.756400E+00
3.196930E+00	3.428570E+00	2.747360E+00
3.287620E+00	3.403120E+00	2.750150E+00
3.319310E+00	3.384790E+00	2.677250E+00
3.920870E+00	2.455910E+00	2.616830E+00
3.923660E+00	2.340450E+00	2.658640E+00
3.938200E+00	2.401330E+00	2.710080E+00
3.901950E+00	2.215850E+00	2.681490E+00
3.877450E+00	2.092880E+00	2.674280E+00
3.857920E+00	2.006670E+00	2.752420E+00
3.375160E+00	3.378890E+00	2.765760E+00
3.476010E+00	3.347820E+00	2.792930E+00
3.483590E+00	3.337380E+00	2.710710E+00
3.940300E+00	2.701240E+00	2.624950E+00
3.941910E+00	2.568890E+00	2.654340E+00
3.953220E+00	2.648810E+00	2.691260E+00
3.938470E+00	2.458800E+00	2.699800E+00
3.537120E+00	3.320490E+00	2.776140E+00
3.622030E+00	3.277420E+00	2.740810E+00
3.738340E+00	3.212100E+00	2.741670E+00
3.769080E+00	3.179830E+00	2.695760E+00
3.809400E+00	3.126610E+00	2.690450E+00
3.868910E+00	3.023140E+00	2.694920E+00
3.857360E+00	3.074490E+00	2.764840E+00
3.911660E+00	2.903580E+00	2.680160E+00
3.931840E+00	2.787180E+00	2.666820E+00
3.950310E+00	2.693450E+00	2.712390E+00
3.804650E+00	3.153830E+00	2.764270E+00
3.837410E+00	3.113470E+00	2.768050E+00
1.537470E+00	2.129830E+00	2.564900E+00
1.547300E+00	2.192520E+00	2.550330E+00
1.563390E+00	2.135740E+00	2.527140E+00
1.586110E+00	2.067930E+00	2.507010E+00
1.537790E+00	2.062890E+00	2.567570E+00
1.615370E+00	1.983380E+00	2.495890E+00
1.554470E+00	1.939410E+00	2.574290E+00
1.626790E+00	1.886720E+00	2.531380E+00
1.814840E+00	1.555750E+00	2.605850E+00
1.787610E+00	1.602400E+00	2.582960E+00
1.845600E+00	1.588500E+00	2.551270E+00
1.860450E+00	1.522560E+00	2.615470E+00
1.683740E+00	2.928690E+00	2.779970E+00
1.727830E+00	2.994370E+00	2.763430E+00
1.702140E+00	2.938290E+00	2.719260E+00
1.693770E+00	2.880000E+00	2.641450E+00
1.655830E+00	2.852760E+00	2.738680E+00
1.657710E+00	2.761100E+00	2.606110E+00
1.633370E+00	2.749570E+00	2.684030E+00
1.608560E+00	2.626250E+00	2.599170E+00
1.583410E+00	2.469300E+00	2.571650E+00
1.569170E+00	2.323400E+00	2.530920E+00
1.609720E+00	2.201000E+00	2.456140E+00
1.649950E+00	2.068500E+00	2.438330E+00
1.680060E+00	1.947290E+00	2.449960E+00
1.738400E+00	1.853880E+00	2.452540E+00
1.683560E+00	1.850560E+00	2.504900E+00
1.780460E+00	1.758630E+00	2.474150E+00
1.717280E+00	1.770850E+00	2.524630E+00
1.814980E+00	1.666260E+00	2.505720E+00
1.752920E+00	1.682400E+00	2.548710E+00
1.960900E+00	1.467440E+00	2.637340E+00
2.045600E+00	1.451560E+00	2.619130E+00
2.029330E+00	1.420150E+00	2.678080E+00
2.090090E+00	1.403950E+00	2.685330E+00
1.774640E+00	3.028220E+00	2.681580E+00
1.782630E+00	3.078790E+00	2.790870E+00
2.257750E+00	1.396950E+00	2.652720E+00
2.198550E+00	1.378860E+00	2.709570E+00
2.299120E+00	1.358360E+00	2.725640E+00
1.842900E+00	3.158920E+00	2.800370E+00
1.895020E+00	3.208070E+00	2.780480E+00
1.848710E+00	3.146680E+00	2.727400E+00
2.453740E+00	1.352080E+00	2.702670E+00
2.396340E+00	1.336540E+00	2.751950E+00
2.497080E+00	1.318960E+00	2.776670E+00
1.939620E+00	3.233540E+00	2.698080E+00
1.967210E+00	3.278370E+00	2.816450E+00
2.591290E+00	1.310100E+00	2.782010E+00
2.710570E+00	1.294120E+00	2.822820E+00
2.040300E+00	3.330370E+00	2.720710E+00
2.811880E+00	1.305400E+00	2.822530E+00
2.778140E+00	1.278840E+00	2.871350E+00
2.841030E+00	1.274030E+00	2.905000E+00
2.109270E+00	3.395160E+00	2.757450E+00
2.155590E+00	3.437220E+00	2.819500E+00
2.168170E+00	3.433380E+00	2.737150E+00
2.924230E+00	1.304150E+00	2.862030E+00
2.239730E+00	3.478810E+00	2.770030E+00
3.013090E+00	1.335910E+00	2.842200E+00
2.315380E+00	3.528310E+00	2.845320E+00
2.390710E+00	3.562250E+00	2.882350E+00
2.368950E+00	3.547270E+00	2.818870E+00
3.118170E+00	1.360860E+00	2.853420E+00
2.436580E+00	3.558440E+00	2.823650E+00
2.442890E+00	3.572670E+00	2.885030E+00
3.259670E+00	1.406140E+00	2.855040E+00
2.488980E+00	3.572550E+00	2.883850E+00
2.563080E+00	3.560680E+00	2.830830E+00
3.360320E+00	1.432310E+00	2.879580E+00
3.338110E+00	1.404650E+00	2.913210E+00
3.380400E+00	1.421260E+00	2.920920E+00
2.700880E+00	3.563620E+00	2.877500E+00
2.661430E+00	3.549110E+00	2.789180E+00
3.500240E+00	1.530570E+00	2.857090E+00
3.430860E+00	1.459850E+00	2.920670E+00
2.769350E+00	3.535320E+00	2.805750E+00
2.816960E+00	3.548400E+00	2.898660E+00
3.639630E+00	1.650720E+00	2.873780E+00
3.578640E+00	1.575510E+00	2.899740E+00
2.912570E+00	3.515980E+00	2.823640E+00
2.904780E+00	3.539010E+00	2.916030E+00
3.748110E+00	1.800100E+00	2.832050E+00
3.702610E+00	1.724560E+00	2.893200E+00
2.979720E+00	3.519330E+00	2.896820E+00
3.052470E+00	3.502620E+00	2.928320E+00
3.081300E+00	3.476560E+00	2.830570E+00
3.839680E+00	1.952570E+00	2.834290E+00
3.795840E+00	1.857980E+00	2.892910E+00
3.155680E+00	3.470550E+00	2.917360E+00
3.248050E+00	3.439880E+00	2.923860E+00
3.257660E+00	3.422800E+00	2.832980E+00
3.942790E+00	2.336510E+00	2.766490E+00
3.930270E+00	2.237780E+00	2.797470E+00
3.905230E+00	2.106930E+00	2.847610E+00
3.932380E+00	2.173660E+00	2.866900E+00
3.872900E+00	2.031670E+00	2.801520E+00
3.324630E+00	3.413180E+00	2.906750E+00
3.401950E+00	3.391060E+00	2.946350E+00
3.410610E+00	3.380540E+00	2.858340E+00
3.956130E+00	2.622980E+00	2.770820E+00
3.958230E+00	2.516190E+00	2.854340E+00
3.950600E+00	2.408700E+00	2.810400E+00
3.952640E+00	2.286180E+00	2.860060E+00
3.944060E+00	2.211620E+00	2.883270E+00
3.465950E+00	3.367020E+00	2.913570E+00
3.547860E+00	3.327190E+00	2.880950E+00
3.669210E+00	3.276990E+00	2.878290E+00
3.715280E+00	3.241890E+00	2.818310E+00
3.892480E+00	3.012360E+00	2.819800E+00
3.922670E+00	2.907430E+00	2.842450E+00
3.917480E+00	2.965720E+00	2.873520E+00
3.935380E+00	2.793370E+00	2.813140E+00
3.949670E+00	2.699060E+00	2.800840E+00
3.743360E+00	3.237920E+00	2.898910E+00
3.782740E+00	3.191880E+00	2.844990E+00
3.860900E+00	3.099880E+00	2.878440E+00
3.906460E+00	3.009580E+00	2.897920E+00
1.460720E+00	2.077290E+00	2.686750E+00
1.472400E+00	2.155310E+00	2.690590E+00
1.501670E+00	2.106360E+00	2.622530E+00
1.497100E+00	1.978850E+00	2.627160E+00
1.454400E+00	1.998140E+00	2.686870E+00
1.505240E+00	1.902990E+00	2.637130E+00
1.460350E+00	1.872440E+00	2.702290E+00
1.520110E+00	1.829300E+00	2.656220E+00
1.622550E+00	2.836960E+00	2.900140E+00
1.659300E+00	2.909240E+00	2.922410E+00
1.644380E+00	2.863180E+00	2.834650E+00
1.612500E+00	2.752170E+00	2.782600E+00
1.601740E+00	2.765180E+00	2.876040E+00
1.581880E+00	2.632850E+00	2.722910E+00
1.570760E+00	2.651330E+00	2.829720E+00
1.559830E+00	2.503360E+00	2.673390E+00
1.542720E+00	2.527920E+00	2.777980E+00
1.539480E+00	2.369450E+00	2.640490E+00
1.520700E+00	2.402870E+00	2.738550E+00
1.516480E+00	2.238260E+00	2.619630E+00
1.491510E+00	2.275450E+00	2.704840E+00
1.654230E+00	1.785610E+00	2.568280E+00
1.586660E+00	1.809750E+00	2.609480E+00
1.690460E+00	1.692050E+00	2.593390E+00
1.622900E+00	1.702790E+00	2.640530E+00
1.733250E+00	1.618190E+00	2.612890E+00
1.675950E+00	1.608980E+00	2.664730E+00
1.768030E+00	1.524840E+00	2.675730E+00
1.861120E+00	1.462280E+00	2.690810E+00
1.816460E+00	1.418710E+00	2.783170E+00
1.916560E+00	1.403180E+00	2.759510E+00
1.712430E+00	2.985710E+00	2.848610E+00
2.028790E+00	1.372700E+00	2.781530E+00
2.124380E+00	1.357170E+00	2.777210E+00
2.110820E+00	1.331390E+00	2.840880E+00
2.190750E+00	1.311750E+00	2.865900E+00
1.770400E+00	3.076600E+00	2.874690E+00
1.815880E+00	3.137040E+00	2.924000E+00
1.816740E+00	3.135400E+00	2.848830E+00
2.339020E+00	1.320340E+00	2.799040E+00
2.286180E+00	1.316040E+00	2.829700E+00
2.373560E+00	1.284200E+00	2.873800E+00
1.882790E+00	3.205980E+00	2.866850E+00
2.549050E+00	1.278400E+00	2.857810E+00
2.481370E+00	1.273060E+00	2.886720E+00
2.554590E+00	1.253780E+00	2.919160E+00
1.955620E+00	3.277640E+00	2.919700E+00
2.011450E+00	3.330670E+00	2.931200E+00
1.997930E+00	3.314610E+00	2.877860E+00
2.630540E+00	1.256130E+00	2.907520E+00
2.059870E+00	3.366260E+00	2.850580E+00
2.065660E+00	3.383140E+00	2.975280E+00
2.757850E+00	1.254990E+00	2.937450E+00
2.847830E+00	1.250880E+00	2.979910E+00
2.128020E+00	3.437200E+00	2.997700E+00
2.189930E+00	3.477510E+00	2.983850E+00
2.136900E+00	3.436800E+00	2.916770E+00
2.929840E+00	1.268370E+00	2.964440E+00
2.230060E+00	3.490670E+00	2.896690E+00
2.247590E+00	3.509150E+00	2.972660E+00
3.060030E+00	1.304990E+00	2.952190E+00
2.331400E+00	3.545290E+00	2.979280E+00
3.202030E+00	1.342180E+00	2.951390E+00
3.152550E+00	1.307570E+00	3.006290E+00
3.219770E+00	1.312700E+00	3.046310E+00
2.467400E+00	3.576240E+00	2.965200E+00
3.296130E+00	1.378830E+00	2.941100E+00
3.296630E+00	1.355370E+00	3.015450E+00
2.585170E+00	3.583020E+00	3.008700E+00
2.547240E+00	3.576440E+00	2.926730E+00
3.371530E+00	1.403840E+00	2.974140E+00
2.641710E+00	3.578740E+00	2.951970E+00
2.648840E+00	3.586910E+00	3.019670E+00
3.541680E+00	1.526800E+00	2.986850E+00
3.456810E+00	1.445110E+00	3.034340E+00
2.697050E+00	3.584830E+00	3.022920E+00
2.762600E+00	3.567390E+00	2.981450E+00
3.614980E+00	1.596980E+00	2.972030E+00
3.599460E+00	1.568740E+00	3.018190E+00
2.861150E+00	3.549920E+00	2.971420E+00
3.743990E+00	1.773820E+00	2.951850E+00
3.679040E+00	1.674900E+00	3.004910E+00
3.631680E+00	1.600190E+00	3.035250E+00
2.963360E+00	3.529330E+00	2.985700E+00
3.096320E+00	3.493010E+00	3.017580E+00
3.833920E+00	1.925090E+00	2.981000E+00
3.870870E+00	2.003110E+00	2.886680E+00
3.882170E+00	2.020710E+00	2.956520E+00
3.782420E+00	1.832190E+00	2.997120E+00
3.179900E+00	3.470510E+00	3.062190E+00
3.202890E+00	3.456160E+00	2.991320E+00
3.934420E+00	2.153830E+00	2.934470E+00
3.908520E+00	2.081660E+00	2.996190E+00
3.246980E+00	3.444680E+00	3.053120E+00
3.306060E+00	3.420340E+00	2.994070E+00
3.405360E+00	3.391770E+00	3.038780E+00
3.965890E+00	2.603550E+00	2.900710E+00
3.967740E+00	2.500040E+00	2.995510E+00
3.967030E+00	2.405010E+00	2.964250E+00
3.965280E+00	2.309080E+00	2.948470E+00
3.951710E+00	2.222980E+00	2.952290E+00
3.485830E+00	3.357800E+00	2.984470E+00
3.586050E+00	3.319030E+00	3.034680E+00
3.642940E+00	3.296110E+00	2.961320E+00
3.928930E+00	2.939990E+00	2.959040E+00
3.940590E+00	2.852670E+00	2.977740E+00
3.944390E+00	2.782840E+00	2.949690E+00
3.957040E+00	2.692650E+00	2.926400E+00
3.674380E+00	3.286120E+00	3.036780E+00
3.717710E+00	3.259660E+00	2.973920E+00
3.805200E+00	3.189930E+00	2.984500E+00
3.872360E+00	3.124090E+00	3.001040E+00
3.895570E+00	3.083680E+00	2.978450E+00
3.908230E+00	3.030270E+00	2.985270E+00
3.906890E+00	3.067260E+00	3.015090E+00
3.897930E+00	3.092020E+00	3.028330E+00
1.395100E+00	2.025400E+00	2.827090E+00
1.412120E+00	2.101540E+00	2.832320E+00
1.426890E+00	2.049380E+00	2.756440E+00
1.418320E+00	1.923390E+00	2.754290E+00
1.387110E+00	1.950250E+00	2.821380E+00
1.420750E+00	1.852510E+00	2.763220E+00
1.392680E+00	1.849820E+00	2.815120E+00
1.425670E+00	1.785090E+00	2.788820E+00
1.597770E+00	2.788420E+00	3.059570E+00
1.622540E+00	2.852850E+00	3.052770E+00
1.608680E+00	2.806740E+00	2.971140E+00
1.568900E+00	2.679090E+00	2.930790E+00
1.573580E+00	2.708160E+00	3.028880E+00
1.535150E+00	2.554370E+00	2.881900E+00
1.537140E+00	2.588590E+00	2.988640E+00
1.509640E+00	2.431090E+00	2.837770E+00
1.503030E+00	2.459000E+00	2.939590E+00
1.478180E+00	2.306300E+00	2.796450E+00
1.469260E+00	2.333610E+00	2.890090E+00
1.450970E+00	2.182380E+00	2.769260E+00
1.437530E+00	2.213340E+00	2.849280E+00
1.550520E+00	1.720820E+00	2.688160E+00
1.481990E+00	1.747730E+00	2.738520E+00
1.597930E+00	1.618880E+00	2.719980E+00
1.521940E+00	1.639500E+00	2.773540E+00
1.662750E+00	1.527640E+00	2.753880E+00
1.577120E+00	1.542290E+00	2.808300E+00
1.729720E+00	1.449530E+00	2.795210E+00
1.642830E+00	1.441880E+00	2.870990E+00
1.767900E+00	1.402790E+00	2.833070E+00
1.728800E+00	1.396590E+00	2.871050E+00
1.803870E+00	1.358920E+00	2.899600E+00
1.654430E+00	2.914620E+00	3.094810E+00
1.698890E+00	2.984500E+00	3.065210E+00
1.659210E+00	2.918070E+00	3.011800E+00
1.954200E+00	1.362510E+00	2.823160E+00
1.894630E+00	1.356840E+00	2.857230E+00
1.983300E+00	1.328030E+00	2.898820E+00
1.735240E+00	3.029520E+00	2.970010E+00
1.760110E+00	3.068600E+00	3.096960E+00
2.099210E+00	1.297700E+00	2.936700E+00
2.203730E+00	1.270070E+00	2.975230E+00
1.819470E+00	3.144210E+00	3.111820E+00
1.869470E+00	3.199450E+00	3.084630E+00
1.813510E+00	3.134870E+00	3.023730E+00
2.307410E+00	1.255560E+00	2.980640E+00
2.431400E+00	1.240820E+00	2.981960E+00
2.396160E+00	1.222100E+00	3.041960E+00
2.470690E+00	1.205200E+00	3.082360E+00
1.890750E+00	3.217980E+00	2.986210E+00
1.916280E+00	3.246610E+00	3.060130E+00
2.569110E+00	1.224280E+00	3.017210E+00
1.980700E+00	3.307490E+00	3.043220E+00
2.691570E+00	1.223950E+00	3.015590E+00
2.659670E+00	1.203450E+00	3.067090E+00
2.727980E+00	1.194260E+00	3.103640E+00
2.056020E+00	3.383400E+00	3.076660E+00
2.096270E+00	3.422140E+00	3.096160E+00
2.098790E+00	3.418590E+00	3.043020E+00
2.811120E+00	1.221250E+00	3.055790E+00
2.159710E+00	3.468710E+00	3.096320E+00
2.904640E+00	1.237860E+00	3.040530E+00
2.248240E+00	3.515270E+00	3.044840E+00
3.004270E+00	1.251710E+00	3.056850E+00
2.322550E+00	3.557820E+00	3.095880E+00
2.394700E+00	3.590220E+00	3.128620E+00
2.364600E+00	3.571790E+00	3.065790E+00
3.133320E+00	1.273150E+00	3.077350E+00
3.234280E+00	1.281990E+00	3.124070E+00
2.428520E+00	3.586550E+00	3.070450E+00
2.440570E+00	3.602460E+00	3.133980E+00
3.308440E+00	1.324130E+00	3.104340E+00
2.482800E+00	3.606150E+00	3.137690E+00
2.544780E+00	3.598130E+00	3.096430E+00
3.385050E+00	1.378640E+00	3.073040E+00
2.679680E+00	3.600530E+00	3.097490E+00
3.541630E+00	1.484710E+00	3.104070E+00
3.470840E+00	1.408990E+00	3.136650E+00
2.804250E+00	3.595640E+00	3.140570E+00
2.761360E+00	3.584350E+00	3.063050E+00
3.600830E+00	1.553130E+00	3.070290E+00
2.870710E+00	3.563900E+00	3.068870E+00
2.885340E+00	3.588550E+00	3.159240E+00
3.748310E+00	1.759880E+00	3.072730E+00
3.705810E+00	1.673510E+00	3.110880E+00
3.658780E+00	1.607080E+00	3.099150E+00
2.942870E+00	3.572230E+00	3.144530E+00
3.009320E+00	3.553790E+00	3.186500E+00
3.008280E+00	3.537610E+00	3.100260E+00
3.871540E+00	1.998650E+00	3.058380E+00
3.836010E+00	1.906090E+00	3.116550E+00
3.798100E+00	1.843550E+00	3.072490E+00
3.059290E+00	3.533050E+00	3.162480E+00
3.136100E+00	3.497000E+00	3.145300E+00
3.933780E+00	2.157240E+00	3.049040E+00
3.905460E+00	2.066650E+00	3.113950E+00
3.230180E+00	3.458620E+00	3.117720E+00
3.332970E+00	3.422260E+00	3.112390E+00
3.416610E+00	3.397950E+00	3.101890E+00
3.969080E+00	2.589320E+00	3.044540E+00
3.970500E+00	2.489050E+00	3.103040E+00
3.969830E+00	2.406630E+00	3.090360E+00
3.965090E+00	2.304410E+00	3.071160E+00
3.955260E+00	2.239740E+00	3.027330E+00
3.492640E+00	3.366250E+00	3.095480E+00
3.583560E+00	3.335440E+00	3.143560E+00
3.938820E+00	2.875570E+00	3.056470E+00
3.945590E+00	2.776420E+00	3.095020E+00
3.940790E+00	2.851200E+00	3.120340E+00
3.956490E+00	2.692130E+00	3.038950E+00
3.669040E+00	3.296390E+00	3.127480E+00
3.745680E+00	3.248260E+00	3.078040E+00
3.817880E+00	3.200940E+00	3.122970E+00
3.852900E+00	3.159200E+00	3.065660E+00
3.903600E+00	3.061910E+00	3.081110E+00
3.924590E+00	2.956920E+00	3.105310E+00
3.937080E+00	2.892580E+00	3.102860E+00
3.862580E+00	3.156350E+00	3.135050E+00
3.883890E+00	3.118930E+00	3.076470E+00
1.445260E+00	2.327470E+00	3.044290E+00
1.467490E+00	2.388640E+00	3.070570E+00
1.463250E+00	2.356930E+00	2.991740E+00
1.427800E+00	2.235490E+00	2.930980E+00
1.420590E+00	2.252730E+00	3.013760E+00
1.405000E+00	2.137320E+00	2.894430E+00
1.388210E+00	2.135860E+00	2.965540E+00
1.370980E+00	2.015670E+00	2.900380E+00
1.356300E+00	1.870300E+00	2.890880E+00
1.375310E+00	1.746070E+00	2.886160E+00
1.445050E+00	1.663620E+00	2.839940E+00
1.388580E+00	1.616100E+00	2.944310E+00
1.503720E+00	1.564500E+00	2.857430E+00
1.448250E+00	1.571550E+00	2.909270E+00
1.554730E+00	1.483320E+00	2.890690E+00
1.487960E+00	1.500730E+00	2.934500E+00
1.585360E+00	1.433210E+00	2.921880E+00
1.539310E+00	1.431510E+00	2.966750E+00
1.607990E+00	1.388110E+00	2.974730E+00
1.620710E+00	2.834300E+00	3.132890E+00
1.587130E+00	2.742920E+00	3.112920E+00
1.556880E+00	2.644360E+00	3.102990E+00
1.508100E+00	2.495480E+00	3.060090E+00
1.713120E+00	1.350180E+00	2.981200E+00
1.814470E+00	1.317320E+00	3.002930E+00
1.698390E+00	2.978600E+00	3.157530E+00
1.653140E+00	2.906200E+00	3.151890E+00
1.916950E+00	1.302900E+00	3.002880E+00
2.016840E+00	1.292720E+00	2.996140E+00
2.003220E+00	1.277540E+00	3.052480E+00
2.082860E+00	1.257170E+00	3.080700E+00
1.761180E+00	3.067560E+00	3.200150E+00
1.801170E+00	3.120870E+00	3.215990E+00
1.799670E+00	3.119850E+00	3.163410E+00
2.240360E+00	1.246890E+00	3.029170E+00
2.183170E+00	1.248240E+00	3.056110E+00
2.272170E+00	1.221470E+00	3.099570E+00
1.854660E+00	3.183020E+00	3.206020E+00
2.383380E+00	1.199870E+00	3.119500E+00
2.481270E+00	1.176450E+00	3.171300E+00
1.922900E+00	3.255710E+00	3.136200E+00
2.562520E+00	1.179370E+00	3.146470E+00
1.981860E+00	3.315690E+00	3.177580E+00
2.022210E+00	3.357380E+00	3.198980E+00
2.023370E+00	3.356440E+00	3.134860E+00
2.651050E+00	1.182480E+00	3.126350E+00
2.735570E+00	1.162260E+00	3.192270E+00
2.081420E+00	3.411400E+00	3.188790E+00
2.811520E+00	1.180760E+00	3.153160E+00
2.164080E+00	3.478440E+00	3.214090E+00
2.229680E+00	3.520510E+00	3.240760E+00
2.198550E+00	3.502100E+00	3.173670E+00
2.930680E+00	1.193890E+00	3.147960E+00
2.256640E+00	3.530970E+00	3.157710E+00
2.296070E+00	3.552820E+00	3.253690E+00
3.067610E+00	1.219310E+00	3.155120E+00
3.025360E+00	1.178290E+00	3.216310E+00
3.106540E+00	1.187200E+00	3.235570E+00
2.363980E+00	3.577690E+00	3.212480E+00
3.193560E+00	1.232320E+00	3.199660E+00
2.472670E+00	3.607260E+00	3.208750E+00
3.314070E+00	1.287380E+00	3.197060E+00
2.541600E+00	3.618020E+00	3.238810E+00
2.543400E+00	3.614370E+00	3.188620E+00
3.401560E+00	1.344320E+00	3.168740E+00
2.587630E+00	3.620750E+00	3.249270E+00
2.643230E+00	3.616680E+00	3.210900E+00
3.551330E+00	1.443140E+00	3.218400E+00
3.476190E+00	1.376860E+00	3.217130E+00
2.764140E+00	3.608210E+00	3.222910E+00
3.623240E+00	1.532460E+00	3.166540E+00
2.864340E+00	3.593290E+00	3.229570E+00
3.745300E+00	1.707540E+00	3.171100E+00
3.701350E+00	1.614470E+00	3.196890E+00
3.750260E+00	1.674640E+00	3.235070E+00
2.943180E+00	3.576360E+00	3.216860E+00
3.018770E+00	3.547910E+00	3.276980E+00
3.875020E+00	1.984610E+00	3.167590E+00
3.850350E+00	1.900420E+00	3.222920E+00
3.799710E+00	1.795240E+00	3.183680E+00
3.771390E+00	1.723690E+00	3.221970E+00
3.084610E+00	3.520620E+00	3.228530E+00
3.167760E+00	3.478970E+00	3.262710E+00
3.934870E+00	2.143070E+00	3.189770E+00
3.949760E+00	2.214010E+00	3.103820E+00
3.957540E+00	2.240540E+00	3.165120E+00
3.905460E+00	2.050970E+00	3.206560E+00
3.265830E+00	3.440350E+00	3.226800E+00
3.377170E+00	3.412600E+00	3.208370E+00
3.437390E+00	3.396880E+00	3.160770E+00
3.975340E+00	2.525830E+00	3.165110E+00
3.976300E+00	2.428520E+00	3.211810E+00
3.978420E+00	2.491190E+00	3.222150E+00
3.972550E+00	2.321270E+00	3.184490E+00
3.469930E+00	3.382590E+00	3.246560E+00
3.526370E+00	3.365790E+00	3.243530E+00
3.529770E+00	3.362160E+00	3.199320E+00
3.943690E+00	2.824540E+00	3.217650E+00
3.937660E+00	2.887580E+00	3.144780E+00
3.934360E+00	2.907710E+00	3.193060E+00
3.955780E+00	2.720270E+00	3.225080E+00
3.971050E+00	2.628980E+00	3.175610E+00
3.979210E+00	2.534890E+00	3.228500E+00
3.559560E+00	3.352010E+00	3.245210E+00
3.634940E+00	3.314820E+00	3.254810E+00
3.771490E+00	3.235820E+00	3.206640E+00
3.820600E+00	3.206200E+00	3.187050E+00
3.896960E+00	3.052810E+00	3.215780E+00
3.886980E+00	3.110000E+00	3.144450E+00
3.866540E+00	3.141260E+00	3.203060E+00
3.922110E+00	2.961180E+00	3.222460E+00
3.843990E+00	3.182590E+00	3.178510E+00
1.450450E+00	2.389640E+00	3.238910E+00
1.479560E+00	2.443510E+00	3.225070E+00
1.452970E+00	2.381590E+00	3.185180E+00
1.429420E+00	2.307490E+00	3.109020E+00
1.412400E+00	2.302560E+00	3.203500E+00
1.377860E+00	2.159760E+00	3.056230E+00
1.369150E+00	2.183140E+00	3.152430E+00
1.342160E+00	2.031280E+00	3.007760E+00
1.328830E+00	2.057420E+00	3.102430E+00
1.324790E+00	1.905230E+00	2.976010E+00
1.302060E+00	1.934870E+00	3.065690E+00
1.321750E+00	1.784510E+00	2.966040E+00
1.287710E+00	1.817150E+00	3.044440E+00
1.334930E+00	1.675000E+00	2.982120E+00
1.291120E+00	1.706360E+00	3.045090E+00
1.349410E+00	1.609240E+00	3.005660E+00
1.311690E+00	1.595150E+00	3.075850E+00
1.367630E+00	1.546200E+00	3.034950E+00
1.517310E+00	2.525450E+00	3.247200E+00
1.558500E+00	2.626460E+00	3.271220E+00
1.539600E+00	2.580910E+00	3.179740E+00
1.486550E+00	2.447530E+00	3.153460E+00
1.425600E+00	1.522370E+00	2.982180E+00
1.473960E+00	1.443500E+00	3.021060E+00
1.546660E+00	1.358750E+00	3.085350E+00
1.635790E+00	1.337630E+00	3.052530E+00
1.621270E+00	1.312940E+00	3.115560E+00
1.699350E+00	1.294700E+00	3.127870E+00
1.638480E+00	2.841500E+00	3.287220E+00
1.668310E+00	2.917420E+00	3.314440E+00
1.655620E+00	2.888950E+00	3.221810E+00
1.599970E+00	2.739020E+00	3.228440E+00
1.854510E+00	1.291910E+00	3.058310E+00
1.795840E+00	1.293290E+00	3.087250E+00
1.897320E+00	1.261350E+00	3.143760E+00
1.702650E+00	2.991470E+00	3.337610E+00
1.732050E+00	3.037580E+00	3.325090E+00
1.715790E+00	2.999420E+00	3.267060E+00
1.997360E+00	1.258160E+00	3.120430E+00
2.077440E+00	1.227770E+00	3.183630E+00
1.785690E+00	3.106030E+00	3.303870E+00
2.199720E+00	1.204520E+00	3.202120E+00
2.319610E+00	1.183110E+00	3.201390E+00
2.288190E+00	1.174260E+00	3.252980E+00
2.352620E+00	1.156340E+00	3.291570E+00
1.857150E+00	3.195040E+00	3.319110E+00
1.907430E+00	3.251620E+00	3.335360E+00
1.889300E+00	3.223900E+00	3.277340E+00
2.438220E+00	1.159800E+00	3.253460E+00
1.931920E+00	3.265960E+00	3.251810E+00
1.947170E+00	3.291620E+00	3.328430E+00
2.553550E+00	1.151620E+00	3.246640E+00
2.006160E+00	3.347410E+00	3.302050E+00
2.645870E+00	1.152050E+00	3.219830E+00
2.728090E+00	1.133700E+00	3.277530E+00
2.085190E+00	3.425960E+00	3.322270E+00
2.141170E+00	3.477860E+00	3.353840E+00
2.131580E+00	3.457230E+00	3.277980E+00
2.841990E+00	1.138090E+00	3.259660E+00
2.200090E+00	3.509480E+00	3.323350E+00
2.960900E+00	1.146780E+00	3.254310E+00
2.928340E+00	1.112810E+00	3.310620E+00
2.982140E+00	1.119920E+00	3.308290E+00
2.285200E+00	3.555870E+00	3.333350E+00
3.053740E+00	1.141550E+00	3.297160E+00
2.367980E+00	3.587170E+00	3.329990E+00
3.189360E+00	1.168490E+00	3.318820E+00
2.463350E+00	3.611080E+00	3.321410E+00
3.307400E+00	1.240280E+00	3.299180E+00
2.571930E+00	3.626870E+00	3.315020E+00
3.438010E+00	1.321370E+00	3.285860E+00
2.645640E+00	3.644920E+00	3.348780E+00
2.646370E+00	3.629960E+00	3.300810E+00
3.512830E+00	1.382210E+00	3.272180E+00
3.521130E+00	1.364940E+00	3.318190E+00
2.692200E+00	3.648690E+00	3.361550E+00
2.741540E+00	3.628630E+00	3.326560E+00
3.667330E+00	1.511830E+00	3.305200E+00
3.572380E+00	1.413040E+00	3.315130E+00
2.849000E+00	3.605370E+00	3.325670E+00
3.740230E+00	1.614660E+00	3.287450E+00
3.741640E+00	1.568000E+00	3.340030E+00
2.939450E+00	3.578170E+00	3.307580E+00
3.022410E+00	3.556860E+00	3.377580E+00
3.891080E+00	1.989040E+00	3.272520E+00
3.870540E+00	1.906310E+00	3.299350E+00
3.842470E+00	1.824580E+00	3.291400E+00
3.795400E+00	1.710990E+00	3.296410E+00
3.777970E+00	1.615480E+00	3.350200E+00
3.117600E+00	3.506740E+00	3.341500E+00
3.180240E+00	3.475490E+00	3.322180E+00
3.958310E+00	2.233720E+00	3.259100E+00
3.942060E+00	2.143640E+00	3.316370E+00
3.919690E+00	2.074590E+00	3.275150E+00
3.223510E+00	3.453630E+00	3.309450E+00
3.297030E+00	3.428720E+00	3.358330E+00
3.383590E+00	3.404480E+00	3.294380E+00
3.410880E+00	3.402020E+00	3.388380E+00
3.979040E+00	2.481600E+00	3.280300E+00
3.980140E+00	2.407130E+00	3.336530E+00
3.975350E+00	2.325860E+00	3.296670E+00
3.486670E+00	3.376210E+00	3.333750E+00
3.545400E+00	3.354680E+00	3.282130E+00
3.593040E+00	3.344620E+00	3.367200E+00
3.933650E+00	2.901560E+00	3.282390E+00
3.943400E+00	2.826340E+00	3.355360E+00
3.954590E+00	2.734780E+00	3.327350E+00
3.971700E+00	2.642870E+00	3.306840E+00
3.979810E+00	2.555010E+00	3.295770E+00
3.690990E+00	3.305260E+00	3.370660E+00
3.763940E+00	3.244450E+00	3.338450E+00
3.848910E+00	3.143830E+00	3.300040E+00
3.834310E+00	3.184950E+00	3.219890E+00
3.892490E+00	3.052780E+00	3.335320E+00
3.914760E+00	2.980710E+00	3.312050E+00
1.313260E+00	2.176130E+00	3.331910E+00
1.337910E+00	2.219360E+00	3.331950E+00
1.322270E+00	2.183180E+00	3.305840E+00
1.305730E+00	2.140200E+00	3.308620E+00
1.381100E+00	2.292530E+00	3.323510E+00
1.432220E+00	2.392480E+00	3.358550E+00
1.418530E+00	2.342200E+00	3.280750E+00
1.349600E+00	2.200100E+00	3.259340E+00
1.315360E+00	2.078820E+00	3.191860E+00
1.298780E+00	2.087580E+00	3.260000E+00
1.285630E+00	1.961020E+00	3.152190E+00
1.270580E+00	1.987670E+00	3.233000E+00
1.265450E+00	1.845340E+00	3.126870E+00
1.245840E+00	1.871560E+00	3.206960E+00
1.257630E+00	1.732630E+00	3.118610E+00
1.230690E+00	1.758200E+00	3.195480E+00
1.269490E+00	1.638410E+00	3.122240E+00
1.229750E+00	1.635150E+00	3.211810E+00
1.281060E+00	1.586770E+00	3.132840E+00
1.260810E+00	1.579950E+00	3.179040E+00
1.286550E+00	1.535440E+00	3.171680E+00
1.480090E+00	2.460470E+00	3.302220E+00
1.409530E+00	1.464300E+00	3.072990E+00
1.342250E+00	1.474640E+00	3.153270E+00
1.459810E+00	1.395420E+00	3.110070E+00
1.405410E+00	1.410360E+00	3.152300E+00
1.489570E+00	1.354120E+00	3.146530E+00
1.448080E+00	1.356010E+00	3.193250E+00
1.513150E+00	1.319000E+00	3.204570E+00
1.571690E+00	2.661770E+00	3.386080E+00
1.592180E+00	2.715730E+00	3.405610E+00
1.584390E+00	2.693690E+00	3.339900E+00
1.541510E+00	2.591700E+00	3.345260E+00
1.614870E+00	1.282750E+00	3.214520E+00
1.722040E+00	1.260070E+00	3.243270E+00
1.658990E+00	2.911290E+00	3.431290E+00
1.690200E+00	2.976190E+00	3.458570E+00
1.677150E+00	2.947780E+00	3.386380E+00
1.630760E+00	2.824410E+00	3.376750E+00
1.807590E+00	1.254840E+00	3.220200E+00
1.914390E+00	1.230240E+00	3.273160E+00
1.728870E+00	3.040980E+00	3.391820E+00
2.009510E+00	1.225380E+00	3.245990E+00
2.108470E+00	1.203860E+00	3.264420E+00
2.082130E+00	1.192010E+00	3.334650E+00
2.185750E+00	1.172380E+00	3.352610E+00
1.785570E+00	3.127680E+00	3.426440E+00
1.833130E+00	3.189220E+00	3.455960E+00
1.826290E+00	3.173220E+00	3.383320E+00
2.290610E+00	1.160630E+00	3.323880E+00
2.356250E+00	1.142480E+00	3.344390E+00
1.873660E+00	3.228780E+00	3.410100E+00
2.432890E+00	1.127660E+00	3.382800E+00
1.943660E+00	3.302470E+00	3.425680E+00
2.547820E+00	1.123850E+00	3.354360E+00
2.009970E+00	3.374870E+00	3.434050E+00
2.057530E+00	3.426430E+00	3.465270E+00
2.051800E+00	3.410160E+00	3.389560E+00
2.648890E+00	1.121660E+00	3.321010E+00
2.767420E+00	1.090410E+00	3.379190E+00
2.113090E+00	3.468880E+00	3.431560E+00
2.873090E+00	1.086860E+00	3.358590E+00
2.835100E+00	1.066130E+00	3.404680E+00
2.885420E+00	1.051670E+00	3.419330E+00
2.194480E+00	3.522420E+00	3.427760E+00
2.984980E+00	1.076390E+00	3.383970E+00
2.276950E+00	3.564520E+00	3.426920E+00
3.121900E+00	1.104100E+00	3.376960E+00
3.081460E+00	1.059190E+00	3.433930E+00
3.153190E+00	1.073530E+00	3.439990E+00
2.366000E+00	3.601850E+00	3.430890E+00
3.188600E+00	1.126100E+00	3.374990E+00
3.191150E+00	1.103600E+00	3.413190E+00
2.460350E+00	3.627630E+00	3.431480E+00
3.298780E+00	1.191350E+00	3.377200E+00
3.242140E+00	1.140200E+00	3.402700E+00
2.561310E+00	3.644790E+00	3.428100E+00
3.413010E+00	1.242730E+00	3.412280E+00
2.671120E+00	3.658340E+00	3.424970E+00
3.552300E+00	1.352870E+00	3.395290E+00
2.752490E+00	3.662160E+00	3.470910E+00
2.750190E+00	3.653940E+00	3.414990E+00
3.625210E+00	1.425930E+00	3.372220E+00
3.635240E+00	1.404240E+00	3.422120E+00
2.789480E+00	3.656010E+00	3.462810E+00
2.840760E+00	3.632030E+00	3.447300E+00
3.763120E+00	1.541200E+00	3.418200E+00
3.684600E+00	1.454960E+00	3.417740E+00
2.941120E+00	3.595050E+00	3.412160E+00
3.021100E+00	3.561220E+00	3.472290E+00
3.898730E+00	1.945550E+00	3.346570E+00
3.885470E+00	1.861930E+00	3.362710E+00
3.863230E+00	1.762180E+00	3.383580E+00
3.830100E+00	1.654780E+00	3.410690E+00
3.875790E+00	1.712480E+00	3.446430E+00
3.091890E+00	3.526270E+00	3.447890E+00
3.164600E+00	3.489640E+00	3.434110E+00
3.206910E+00	3.467120E+00	3.372610E+00
3.250180E+00	3.447180E+00	3.465020E+00
3.966470E+00	2.232800E+00	3.378620E+00
3.956190E+00	2.138480E+00	3.400620E+00
3.933940E+00	2.038350E+00	3.374770E+00
3.924570E+00	1.919050E+00	3.423450E+00
3.908240E+00	1.814070E+00	3.441260E+00
3.891930E+00	1.754450E+00	3.444810E+00
3.346320E+00	3.416590E+00	3.443850E+00
3.428680E+00	3.399420E+00	3.477730E+00
3.981850E+00	2.484210E+00	3.377050E+00
3.987990E+00	2.399010E+00	3.447120E+00
3.982380E+00	2.328800E+00	3.394510E+00
3.509200E+00	3.377830E+00	3.425200E+00
3.601740E+00	3.355450E+00	3.471770E+00
3.931610E+00	2.916220E+00	3.391080E+00
3.947550E+00	2.837850E+00	3.471080E+00
3.958200E+00	2.745410E+00	3.440320E+00
3.974420E+00	2.657240E+00	3.413160E+00
3.982650E+00	2.571020E+00	3.395970E+00
3.674720E+00	3.327550E+00	3.438430E+00
3.770710E+00	3.271500E+00	3.463020E+00
3.840940E+00	3.177260E+00	3.432190E+00
3.885430E+00	3.086140E+00	3.421350E+00
3.911390E+00	3.002030E+00	3.411940E+00
1.379660E+00	2.357520E+00	3.494130E+00
1.426370E+00	2.430450E+00	3.509750E+00
1.391110E+00	2.360630E+00	3.458370E+00
1.375100E+00	2.305130E+00	3.393630E+00
1.351900E+00	2.288300E+00	3.463470E+00
1.305110E+00	2.162510E+00	3.388170E+00
1.265700E+00	2.033970E+00	3.316890E+00
1.248850E+00	2.031120E+00	3.392450E+00
1.232400E+00	1.903180E+00	3.287090E+00
1.221630E+00	1.929650E+00	3.365220E+00
1.210660E+00	1.786990E+00	3.272910E+00
1.195020E+00	1.815480E+00	3.348620E+00
1.203880E+00	1.686260E+00	3.267420E+00
1.180070E+00	1.691280E+00	3.358720E+00
1.206960E+00	1.630690E+00	3.273720E+00
1.194690E+00	1.628200E+00	3.322380E+00
1.210450E+00	1.580370E+00	3.309270E+00
1.434750E+00	2.418920E+00	3.435670E+00
1.480440E+00	2.503780E+00	3.481340E+00
1.248480E+00	1.514510E+00	3.276800E+00
1.292020E+00	1.476750E+00	3.230790E+00
1.282840E+00	1.453900E+00	3.285470E+00
1.320720E+00	1.421470E+00	3.271030E+00
1.525060E+00	2.581250E+00	3.484060E+00
1.565230E+00	2.670750E+00	3.520580E+00
1.559890E+00	2.643140E+00	3.435430E+00
1.497230E+00	2.516300E+00	3.409120E+00
1.385030E+00	1.381000E+00	3.239100E+00
1.461500E+00	1.303720E+00	3.316140E+00
1.541510E+00	1.281380E+00	3.281990E+00
1.532960E+00	1.264520E+00	3.338050E+00
1.597320E+00	1.246760E+00	3.337100E+00
1.636530E+00	2.866860E+00	3.582900E+00
1.662190E+00	2.932430E+00	3.575230E+00
1.649860E+00	2.880130E+00	3.499250E+00
1.605060E+00	2.752080E+00	3.468540E+00
1.609680E+00	2.779400E+00	3.554470E+00
1.778170E+00	1.236310E+00	3.308010E+00
1.709480E+00	1.232350E+00	3.339690E+00
1.787340E+00	1.215740E+00	3.367890E+00
1.687050E+00	2.995320E+00	3.620020E+00
1.728960E+00	3.062210E+00	3.593310E+00
1.694230E+00	2.986810E+00	3.539930E+00
1.857380E+00	1.211940E+00	3.353460E+00
1.743900E+00	3.069550E+00	3.500990E+00
1.770140E+00	3.123120E+00	3.577090E+00
1.997040E+00	1.190520E+00	3.386470E+00
2.111380E+00	1.166430E+00	3.414320E+00
2.200050E+00	1.142210E+00	3.477140E+00
1.804370E+00	3.158240E+00	3.519790E+00
2.299060E+00	1.136070E+00	3.439280E+00
2.352640E+00	1.134860E+00	3.386260E+00
1.877720E+00	3.241440E+00	3.536770E+00
2.386740E+00	1.119760E+00	3.448670E+00
2.466770E+00	1.101830E+00	3.506790E+00
1.947630E+00	3.318800E+00	3.550510E+00
1.988900E+00	3.371770E+00	3.566980E+00
1.983290E+00	3.352910E+00	3.500540E+00
2.551340E+00	1.093110E+00	3.469030E+00
2.026030E+00	3.402850E+00	3.522660E+00
2.649770E+00	1.083830E+00	3.429820E+00
2.737780E+00	1.049960E+00	3.499630E+00
2.096000E+00	3.473780E+00	3.555340E+00
2.824770E+00	1.043490E+00	3.460740E+00
2.920710E+00	1.011990E+00	3.500060E+00
2.181180E+00	3.525150E+00	3.522240E+00
3.021980E+00	1.025310E+00	3.480350E+00
2.986710E+00	9.970120E-01	3.524750E+00
3.046060E+00	9.942130E-01	3.555230E+00
2.268320E+00	3.570550E+00	3.522600E+00
3.126870E+00	1.034980E+00	3.510090E+00
2.361810E+00	3.605330E+00	3.531050E+00
3.239180E+00	1.097850E+00	3.488310E+00
2.458770E+00	3.634190E+00	3.536900E+00
3.332940E+00	1.170760E+00	3.454040E+00
3.346840E+00	1.148730E+00	3.535080E+00
2.554930E+00	3.652270E+00	3.537040E+00
3.393530E+00	1.201330E+00	3.464780E+00
3.388050E+00	1.184590E+00	3.500050E+00
2.649850E+00	3.661540E+00	3.533090E+00
3.527200E+00	1.281500E+00	3.531730E+00
3.430940E+00	1.217530E+00	3.492660E+00
2.736330E+00	3.665360E+00	3.532450E+00
3.660670E+00	1.396790E+00	3.499330E+00
2.801620E+00	3.654820E+00	3.517790E+00
2.871920E+00	3.637410E+00	3.572890E+00
3.729580E+00	1.465590E+00	3.482970E+00
3.733500E+00	1.446220E+00	3.530220E+00
2.964740E+00	3.587740E+00	3.538380E+00
3.029220E+00	3.557660E+00	3.526660E+00
3.870590E+00	1.664220E+00	3.482690E+00
3.836170E+00	1.592320E+00	3.498490E+00
3.784250E+00	1.503450E+00	3.538860E+00
3.069990E+00	3.536120E+00	3.513390E+00
3.146550E+00	3.496810E+00	3.533580E+00
3.250730E+00	3.453470E+00	3.568920E+00
3.972030E+00	2.179720E+00	3.459400E+00
3.968220E+00	2.093510E+00	3.467810E+00
3.962650E+00	1.988350E+00	3.490810E+00
3.951980E+00	1.863470E+00	3.531780E+00
3.974540E+00	1.942830E+00	3.543700E+00
3.906750E+00	1.732200E+00	3.515030E+00
3.880910E+00	1.640140E+00	3.541500E+00
3.340190E+00	3.420190E+00	3.524910E+00
3.431410E+00	3.410360E+00	3.563380E+00
3.988310E+00	2.501390E+00	3.495370E+00
3.996900E+00	2.396860E+00	3.565220E+00
3.990370E+00	2.274730E+00	3.506820E+00
3.986940E+00	2.147930E+00	3.537420E+00
3.986550E+00	2.054150E+00	3.544890E+00
3.984560E+00	1.986300E+00	3.555750E+00
3.519020E+00	3.380540E+00	3.518720E+00
3.606050E+00	3.366630E+00	3.555380E+00
3.933040E+00	2.938060E+00	3.509710E+00
3.952200E+00	2.845410E+00	3.580550E+00
3.962180E+00	2.755840E+00	3.546530E+00
3.981240E+00	2.658780E+00	3.523830E+00
3.987330E+00	2.591070E+00	3.477720E+00
3.698180E+00	3.333580E+00	3.532850E+00
3.786810E+00	3.291660E+00	3.558630E+00
3.818690E+00	3.253020E+00	3.526850E+00
3.853090E+00	3.200770E+00	3.525000E+00
3.893900E+00	3.104530E+00	3.547900E+00
3.884810E+00	3.166370E+00	3.567710E+00
3.909540E+00	3.026850E+00	3.492170E+00
3.841150E+00	3.245710E+00	3.574720E+00
3.873520E+00	3.200890E+00	3.580420E+00
1.369790E+00	2.425870E+00	3.665510E+00
1.404880E+00	2.476500E+00	3.650530E+00
1.376210E+00	2.419720E+00	3.617450E+00
1.362490E+00	2.346690E+00	3.550290E+00
1.340360E+00	2.352590E+00	3.635860E+00
1.306230E+00	2.204780E+00	3.501250E+00
1.305560E+00	2.244890E+00	3.593430E+00
1.255200E+00	2.077700E+00	3.464210E+00
1.259840E+00	2.121500E+00	3.553060E+00
1.215200E+00	1.957780E+00	3.441380E+00
1.216330E+00	1.997990E+00	3.521650E+00
1.184620E+00	1.844960E+00	3.423600E+00
1.181530E+00	1.880640E+00	3.501770E+00
1.165760E+00	1.746200E+00	3.412610E+00
1.152340E+00	1.760050E+00	3.502480E+00
1.162130E+00	1.690300E+00	3.415430E+00
1.153130E+00	1.693650E+00	3.458840E+00
1.159940E+00	1.639740E+00	3.447060E+00
1.423440E+00	2.469730E+00	3.591390E+00
1.468120E+00	2.565850E+00	3.665360E+00
1.183780E+00	1.562700E+00	3.418850E+00
1.213580E+00	1.522480E+00	3.365080E+00
1.206630E+00	1.501190E+00	3.421500E+00
1.232470E+00	1.464790E+00	3.402020E+00
1.501480E+00	2.570040E+00	3.562370E+00
1.523420E+00	2.641750E+00	3.635000E+00
1.285110E+00	1.414640E+00	3.362710E+00
1.363880E+00	1.347180E+00	3.353450E+00
1.324260E+00	1.336610E+00	3.464590E+00
1.411800E+00	1.301630E+00	3.384870E+00
1.384570E+00	1.300080E+00	3.432590E+00
1.445800E+00	1.267230E+00	3.434150E+00
1.547790E+00	2.689070E+00	3.649140E+00
1.569400E+00	2.733590E+00	3.665800E+00
1.563520E+00	2.700840E+00	3.604890E+00
1.538690E+00	1.235600E+00	3.415590E+00
1.656700E+00	1.203110E+00	3.432510E+00
1.604140E+00	1.178720E+00	3.528340E+00
1.704280E+00	1.165750E+00	3.518290E+00
1.649980E+00	2.920850E+00	3.646830E+00
1.609390E+00	2.814260E+00	3.649230E+00
1.797580E+00	1.180610E+00	3.457070E+00
1.719960E+00	3.060420E+00	3.677400E+00
1.682560E+00	2.989480E+00	3.706360E+00
1.910000E+00	1.178270E+00	3.440620E+00
1.916160E+00	1.154630E+00	3.510830E+00
1.984290E+00	1.159640E+00	3.488380E+00
1.763600E+00	3.127620E+00	3.657850E+00
2.095720E+00	1.143350E+00	3.516100E+00
2.212190E+00	1.117380E+00	3.580210E+00
1.814330E+00	3.188140E+00	3.619840E+00
2.296800E+00	1.115670E+00	3.557110E+00
1.871890E+00	3.265350E+00	3.677290E+00
1.922010E+00	3.323870E+00	3.684930E+00
1.916270E+00	3.302400E+00	3.619750E+00
2.385820E+00	1.108130E+00	3.534710E+00
2.477430E+00	1.078320E+00	3.615180E+00
1.964960E+00	3.364400E+00	3.644040E+00
2.560880E+00	1.068050E+00	3.582100E+00
2.026230E+00	3.426050E+00	3.616070E+00
2.645900E+00	1.056110E+00	3.543110E+00
2.731310E+00	1.016640E+00	3.609280E+00
2.085200E+00	3.499010E+00	3.673010E+00
2.153980E+00	3.552950E+00	3.674310E+00
2.122330E+00	3.519370E+00	3.622420E+00
2.817890E+00	1.009230E+00	3.559460E+00
2.894870E+00	9.678230E-01	3.615760E+00
2.168650E+00	3.542430E+00	3.603980E+00
2.221520E+00	3.590370E+00	3.666970E+00
2.974540E+00	9.744410E-01	3.582660E+00
3.049950E+00	9.595730E-01	3.644370E+00
2.250110E+00	3.586690E+00	3.606810E+00
2.265740E+00	3.612920E+00	3.662750E+00
3.133340E+00	9.941930E-01	3.613230E+00
2.302800E+00	3.627300E+00	3.664630E+00
2.348840E+00	3.628960E+00	3.629610E+00
3.221250E+00	1.047260E+00	3.588750E+00
2.454870E+00	3.656340E+00	3.637990E+00
3.300530E+00	1.102130E+00	3.581640E+00
2.554820E+00	3.674700E+00	3.639330E+00
3.390840E+00	1.148680E+00	3.635000E+00
3.429110E+00	1.198070E+00	3.554950E+00
3.495200E+00	1.226700E+00	3.637370E+00
2.644470E+00	3.685480E+00	3.631400E+00
3.584560E+00	1.292280E+00	3.645050E+00
2.726470E+00	3.684310E+00	3.623790E+00
3.658160E+00	1.357100E+00	3.611710E+00
2.803580E+00	3.669820E+00	3.609050E+00
2.875690E+00	3.663670E+00	3.672840E+00
3.736990E+00	1.432800E+00	3.587620E+00
2.938700E+00	3.627840E+00	3.632230E+00
3.025860E+00	3.587980E+00	3.645040E+00
3.056570E+00	3.547780E+00	3.566230E+00
3.106610E+00	3.535480E+00	3.613960E+00
3.856810E+00	1.571230E+00	3.590090E+00
3.809000E+00	1.493200E+00	3.642080E+00
3.186560E+00	3.501570E+00	3.622280E+00
3.252830E+00	3.473320E+00	3.627000E+00
3.989820E+00	1.924830E+00	3.604880E+00
3.981090E+00	1.835520E+00	3.628190E+00
3.948450E+00	1.753510E+00	3.617970E+00
3.907300E+00	1.652770E+00	3.612600E+00
3.335950E+00	3.447610E+00	3.614400E+00
3.428260E+00	3.433030E+00	3.621670E+00
3.997380E+00	2.504290E+00	3.638320E+00
3.992160E+00	2.572080E+00	3.550410E+00
3.992590E+00	2.609290E+00	3.607870E+00
4.008120E+00	2.389190E+00	3.663170E+00
4.008350E+00	2.298960E+00	3.636370E+00
4.005730E+00	2.186470E+00	3.623560E+00
4.006560E+00	2.078910E+00	3.619570E+00
3.998840E+00	2.005370E+00	3.603260E+00
3.525330E+00	3.406370E+00	3.615760E+00
3.678590E+00	3.372020E+00	3.637610E+00
3.939800E+00	2.942380E+00	3.649090E+00
3.919750E+00	3.007830E+00	3.565360E+00
3.918230E+00	3.037870E+00	3.629070E+00
3.956160E+00	2.841290E+00	3.667930E+00
3.964900E+00	2.769570E+00	3.638860E+00
3.980770E+00	2.687810E+00	3.618890E+00
3.742560E+00	3.357430E+00	3.643830E+00
3.751820E+00	3.337760E+00	3.612060E+00
3.888480E+00	3.173340E+00	3.629060E+00
3.907170E+00	3.105080E+00	3.671040E+00
3.769970E+00	3.342260E+00	3.646810E+00
3.814050E+00	3.298560E+00	3.651740E+00
3.863490E+00	3.230050E+00	3.620650E+00
1.294240E+00	2.255220E+00	3.732890E+00
1.317200E+00	2.307100E+00	3.742870E+00
1.304740E+00	2.271620E+00	3.681530E+00
1.265390E+00	2.159540E+00	3.639090E+00
1.272520E+00	2.189070E+00	3.716330E+00
1.222810E+00	2.040430E+00	3.605820E+00
1.233100E+00	2.079020E+00	3.687720E+00
1.185210E+00	1.921220E+00	3.583410E+00
1.194450E+00	1.962380E+00	3.665210E+00
1.156960E+00	1.820690E+00	3.567950E+00
1.158170E+00	1.837170E+00	3.667040E+00
1.144310E+00	1.762820E+00	3.565630E+00
1.144050E+00	1.766020E+00	3.618200E+00
1.141080E+00	1.710000E+00	3.596210E+00
1.406470E+00	2.474950E+00	3.723230E+00
1.346130E+00	2.373160E+00	3.707970E+00
1.147180E+00	1.650350E+00	3.539030E+00
1.160350E+00	1.582660E+00	3.515280E+00
1.156670E+00	1.564100E+00	3.623180E+00
1.179540E+00	1.514640E+00	3.562110E+00
1.469470E+00	2.573990E+00	3.753900E+00
1.511660E+00	2.640950E+00	3.759740E+00
1.493650E+00	2.616520E+00	3.716890E+00
1.209590E+00	1.465380E+00	3.500730E+00
1.260620E+00	1.393830E+00	3.489020E+00
1.244550E+00	1.396810E+00	3.600980E+00
1.296360E+00	1.350250E+00	3.524240E+00
1.283550E+00	1.355280E+00	3.572840E+00
1.325890E+00	1.313940E+00	3.568020E+00
1.533180E+00	2.674150E+00	3.701230E+00
1.556740E+00	2.711970E+00	3.796880E+00
1.397690E+00	1.268750E+00	3.528200E+00
1.501710E+00	1.213830E+00	3.531020E+00
1.458010E+00	1.206160E+00	3.633440E+00
1.557170E+00	1.175990E+00	3.572220E+00
1.530940E+00	1.173120E+00	3.615180E+00
1.594450E+00	1.144930E+00	3.623830E+00
1.595270E+00	2.783770E+00	3.801420E+00
1.615290E+00	2.823300E+00	3.785860E+00
1.591450E+00	2.778050E+00	3.735930E+00
1.777090E+00	1.140910E+00	3.562870E+00
1.697150E+00	1.129120E+00	3.615620E+00
1.816170E+00	1.102660E+00	3.649600E+00
1.646070E+00	2.894880E+00	3.764390E+00
1.883520E+00	1.126650E+00	3.580830E+00
1.967200E+00	1.100120E+00	3.641630E+00
1.907930E+00	1.089850E+00	3.663990E+00
1.989590E+00	1.077810E+00	3.711910E+00
1.722120E+00	3.051040E+00	3.765070E+00
1.689100E+00	2.988480E+00	3.780860E+00
2.009630E+00	1.126090E+00	3.584640E+00
2.048590E+00	1.089360E+00	3.674180E+00
1.755790E+00	3.112830E+00	3.739470E+00
2.161950E+00	1.087450E+00	3.674280E+00
1.812910E+00	3.195060E+00	3.751960E+00
2.289380E+00	1.086820E+00	3.666530E+00
1.912270E+00	3.317000E+00	3.753350E+00
1.868790E+00	3.268070E+00	3.771200E+00
2.388330E+00	1.081810E+00	3.642440E+00
2.481620E+00	1.051700E+00	3.724700E+00
1.952800E+00	3.363780E+00	3.726940E+00
2.566510E+00	1.037940E+00	3.691180E+00
2.013680E+00	3.435710E+00	3.741090E+00
2.648390E+00	1.023830E+00	3.652840E+00
2.731980E+00	9.828780E-01	3.719050E+00
2.136900E+00	3.548200E+00	3.757290E+00
2.077290E+00	3.504610E+00	3.767240E+00
2.811930E+00	9.714400E-01	3.667500E+00
2.889570E+00	9.283270E-01	3.720440E+00
2.210260E+00	3.592680E+00	3.748400E+00
2.968890E+00	9.373800E-01	3.677720E+00
3.051440E+00	9.228790E-01	3.743020E+00
2.291730E+00	3.631430E+00	3.732160E+00
3.136280E+00	9.551030E-01	3.712810E+00
2.360720E+00	3.658990E+00	3.766020E+00
2.358360E+00	3.652340E+00	3.713440E+00
3.221570E+00	1.009050E+00	3.687480E+00
2.395060E+00	3.666570E+00	3.758030E+00
2.446040E+00	3.670030E+00	3.750090E+00
3.304730E+00	1.075780E+00	3.666180E+00
2.552710E+00	3.685290E+00	3.741240E+00
3.472350E+00	1.190340E+00	3.731580E+00
3.386440E+00	1.115450E+00	3.744360E+00
2.653680E+00	3.696320E+00	3.737010E+00
3.570020E+00	1.270840E+00	3.727840E+00
2.715070E+00	3.697460E+00	3.699980E+00
3.664470E+00	1.345410E+00	3.711470E+00
2.795120E+00	3.689350E+00	3.717030E+00
2.882800E+00	3.677030E+00	3.772670E+00
3.743680E+00	1.418170E+00	3.681460E+00
2.955540E+00	3.641240E+00	3.717360E+00
3.051760E+00	3.612460E+00	3.742520E+00
3.125310E+00	3.555580E+00	3.679840E+00
3.877320E+00	1.568220E+00	3.688850E+00
3.815180E+00	1.486770E+00	3.739150E+00
3.155760E+00	3.579160E+00	3.748940E+00
3.222960E+00	3.554060E+00	3.747710E+00
3.244820E+00	3.512070E+00	3.687380E+00
4.003190E+00	1.868090E+00	3.684980E+00
3.981380E+00	1.774330E+00	3.709100E+00
4.008000E+00	1.832570E+00	3.743730E+00
3.933850E+00	1.666190E+00	3.709630E+00
3.299140E+00	3.533260E+00	3.751660E+00
3.397200E+00	3.514570E+00	3.766870E+00
3.412970E+00	3.470410E+00	3.691310E+00
3.995710E+00	2.624260E+00	3.703890E+00
4.006170E+00	2.521210E+00	3.772660E+00
4.014040E+00	2.417420E+00	3.746260E+00
4.022050E+00	2.315170E+00	3.736560E+00
4.021860E+00	2.208330E+00	3.724730E+00
4.024700E+00	2.095390E+00	3.715070E+00
4.014980E+00	1.966640E+00	3.697640E+00
4.015260E+00	1.882290E+00	3.733720E+00
3.486030E+00	3.475900E+00	3.759770E+00
3.570620E+00	3.454530E+00	3.807210E+00
3.582610E+00	3.420480E+00	3.721400E+00
3.923200E+00	3.033170E+00	3.719550E+00
3.940270E+00	2.959540E+00	3.784460E+00
3.953960E+00	2.869920E+00	3.746680E+00
3.965870E+00	2.778370E+00	3.731790E+00
3.978680E+00	2.711380E+00	3.689790E+00
3.658880E+00	3.408060E+00	3.798090E+00
3.733700E+00	3.360710E+00	3.747500E+00
3.758690E+00	3.349980E+00	3.673910E+00
3.791100E+00	3.330560E+00	3.708770E+00
3.885930E+00	3.182930E+00	3.751800E+00
3.865130E+00	3.232730E+00	3.676250E+00
3.841670E+00	3.272020E+00	3.730750E+00
3.910590E+00	3.098690E+00	3.759150E+00
3.818890E+00	3.307330E+00	3.712300E+00
1.288880E+00	2.256230E+00	3.867290E+00
1.314500E+00	2.317550E+00	3.854710E+00
1.293920E+00	2.248550E+00	3.791310E+00
1.248120E+00	2.123910E+00	3.768180E+00
1.263760E+00	2.175490E+00	3.848710E+00
1.208220E+00	2.010160E+00	3.744960E+00
1.229490E+00	2.069580E+00	3.831940E+00
1.173900E+00	1.907190E+00	3.730120E+00
1.194360E+00	1.961570E+00	3.812970E+00
1.153630E+00	1.846610E+00	3.732230E+00
1.164530E+00	1.868860E+00	3.798250E+00
1.146350E+00	1.797120E+00	3.765440E+00
1.342740E+00	2.384490E+00	3.889070E+00
1.381930E+00	2.451730E+00	3.873230E+00
1.355180E+00	2.382450E+00	3.801080E+00
1.139210E+00	1.707180E+00	3.721680E+00
1.143160E+00	1.628400E+00	3.658140E+00
1.140470E+00	1.631480E+00	3.733170E+00
1.148170E+00	1.576780E+00	3.681820E+00
1.146280E+00	1.587710E+00	3.736960E+00
1.156790E+00	1.539570E+00	3.721510E+00
1.421250E+00	2.515130E+00	3.910970E+00
1.462220E+00	2.577640E+00	3.899210E+00
1.431200E+00	2.513630E+00	3.827930E+00
1.208420E+00	1.448360E+00	3.618110E+00
1.184330E+00	1.477880E+00	3.703060E+00
1.227160E+00	1.413870E+00	3.651330E+00
1.216180E+00	1.425060E+00	3.690090E+00
1.243320E+00	1.384690E+00	3.694620E+00
1.500800E+00	2.626960E+00	3.842300E+00
1.297560E+00	1.318840E+00	3.678130E+00
1.372020E+00	1.256800E+00	3.640980E+00
1.346960E+00	1.264350E+00	3.699050E+00
1.415170E+00	1.217690E+00	3.677320E+00
1.386740E+00	1.229080E+00	3.718320E+00
1.445620E+00	1.187110E+00	3.725040E+00
1.552400E+00	2.723580E+00	3.898050E+00
1.588950E+00	2.793610E+00	3.903890E+00
1.583000E+00	2.770020E+00	3.848470E+00
1.541840E+00	1.133900E+00	3.725500E+00
1.640200E+00	1.103110E+00	3.702010E+00
1.615900E+00	1.093910E+00	3.759750E+00
1.671530E+00	1.079880E+00	3.778020E+00
1.616690E+00	2.835300E+00	3.851870E+00
1.752560E+00	1.082760E+00	3.738680E+00
1.654520E+00	2.928900E+00	3.894910E+00
1.688690E+00	2.999720E+00	3.892270E+00
1.678850E+00	2.969530E+00	3.834250E+00
1.897890E+00	1.070120E+00	3.750930E+00
2.016760E+00	1.061930E+00	3.792770E+00
1.711700E+00	3.032160E+00	3.841780E+00
2.113620E+00	1.064670E+00	3.761250E+00
1.764120E+00	3.124740E+00	3.853060E+00
2.174490E+00	1.066380E+00	3.740900E+00
2.199120E+00	1.059600E+00	3.777120E+00
1.819660E+00	3.217940E+00	3.870260E+00
1.858900E+00	3.277490E+00	3.889680E+00
1.850940E+00	3.253350E+00	3.825820E+00
2.271560E+00	1.059890E+00	3.782960E+00
2.206600E+00	1.066760E+00	3.745530E+00
1.898650E+00	3.314750E+00	3.844220E+00
2.387290E+00	1.056630E+00	3.756360E+00
2.488430E+00	1.027850E+00	3.837630E+00
1.956490E+00	3.377190E+00	3.809110E+00
2.571650E+00	1.013080E+00	3.803790E+00
2.010540E+00	3.457350E+00	3.874640E+00
2.066580E+00	3.519390E+00	3.892770E+00
2.053310E+00	3.492310E+00	3.823760E+00
2.652530E+00	9.959440E-01	3.764730E+00
2.739880E+00	9.533100E-01	3.834240E+00
2.115620E+00	3.548810E+00	3.852890E+00
2.815740E+00	9.357490E-01	3.780760E+00
2.893470E+00	9.011280E-01	3.817360E+00
2.194990E+00	3.596700E+00	3.842790E+00
2.968120E+00	9.038610E-01	3.779070E+00
3.053900E+00	8.916400E-01	3.845180E+00
2.271540E+00	3.635010E+00	3.831980E+00
3.140870E+00	9.209960E-01	3.814500E+00
2.345530E+00	3.661700E+00	3.826070E+00
3.226360E+00	9.765300E-01	3.789430E+00
2.407290E+00	3.674130E+00	3.811420E+00
2.477960E+00	3.693380E+00	3.870400E+00
3.307410E+00	1.045930E+00	3.765830E+00
2.552830E+00	3.697270E+00	3.840670E+00
3.466370E+00	1.163770E+00	3.830290E+00
3.390900E+00	1.088090E+00	3.842920E+00
2.636600E+00	3.704750E+00	3.828600E+00
3.553890E+00	1.247920E+00	3.819790E+00
2.711900E+00	3.708570E+00	3.822220E+00
2.739720E+00	3.701330E+00	3.769010E+00
2.809520E+00	3.710680E+00	3.844210E+00
3.665430E+00	1.344630E+00	3.818370E+00
2.897020E+00	3.700500E+00	3.842080E+00
3.747310E+00	1.417590E+00	3.771590E+00
2.975440E+00	3.672780E+00	3.819720E+00
3.107570E+00	3.647540E+00	3.826550E+00
3.890310E+00	1.568520E+00	3.819860E+00
3.809860E+00	1.477310E+00	3.800740E+00
3.181820E+00	3.649820E+00	3.851090E+00
3.215810E+00	3.594960E+00	3.800350E+00
4.000330E+00	1.780270E+00	3.781610E+00
3.967430E+00	1.691660E+00	3.796240E+00
3.956400E+00	1.638830E+00	3.840380E+00
3.251500E+00	3.635190E+00	3.863130E+00
3.334920E+00	3.615520E+00	3.878620E+00
3.334070E+00	3.570360E+00	3.819450E+00
4.003640E+00	2.631450E+00	3.844320E+00
3.984460E+00	2.697790E+00	3.758030E+00
3.975360E+00	2.745490E+00	3.823220E+00
4.015660E+00	2.517380E+00	3.865630E+00
4.025240E+00	2.432440E+00	3.843790E+00
4.037080E+00	2.332630E+00	3.831290E+00
4.039880E+00	2.225530E+00	3.821880E+00
4.043540E+00	2.118710E+00	3.812250E+00
4.042020E+00	2.003230E+00	3.811000E+00
4.027030E+00	1.862560E+00	3.809370E+00
4.004480E+00	1.746050E+00	3.844710E+00
3.981670E+00	1.677950E+00	3.853420E+00
3.404490E+00	3.579200E+00	3.869560E+00
3.464570E+00	3.521000E+00	3.826580E+00
3.568280E+00	3.490670E+00	3.882150E+00
3.921720E+00	3.055510E+00	3.836450E+00
3.938300E+00	2.977140E+00	3.913690E+00
3.952050E+00	2.884830E+00	3.851860E+00
3.960250E+00	2.816820E+00	3.804530E+00
3.657350E+00	3.434090E+00	3.871230E+00
3.740230E+00	3.375400E+00	3.853570E+00
3.827430E+00	3.288210E+00	3.836670E+00
3.806940E+00	3.313850E+00	3.749070E+00
3.890360E+00	3.188360E+00	3.887120E+00
3.906270E+00	3.126950E+00	3.824930E+00
1.317350E+00	2.311440E+00	3.927090E+00
1.285660E+00	2.224110E+00	3.917340E+00
1.264360E+00	2.138230E+00	3.923310E+00
1.229590E+00	2.028190E+00	3.909670E+00
1.197160E+00	1.922950E+00	3.894250E+00
1.170640E+00	1.815130E+00	3.896000E+00
1.144490E+00	1.748040E+00	3.818670E+00
1.155270E+00	1.744070E+00	3.882030E+00
1.150020E+00	1.698970E+00	3.855040E+00
1.382310E+00	2.443820E+00	3.944880E+00
1.344300E+00	2.380280E+00	3.939390E+00
1.153250E+00	1.624070E+00	3.833240E+00
1.163400E+00	1.552030E+00	3.813490E+00
1.175020E+00	1.506580E+00	3.789870E+00
1.186530E+00	1.513240E+00	3.866500E+00
1.208800E+00	1.464590E+00	3.854170E+00
1.460680E+00	2.565890E+00	3.956320E+00
1.433360E+00	2.512830E+00	3.975260E+00
1.230380E+00	1.408030E+00	3.784020E+00
1.264880E+00	1.356140E+00	3.762510E+00
1.272630E+00	1.362000E+00	3.844060E+00
1.303600E+00	1.313740E+00	3.809460E+00
1.513760E+00	2.645240E+00	3.966800E+00
1.344930E+00	1.262130E+00	3.765760E+00
1.411170E+00	1.202720E+00	3.813350E+00
1.478180E+00	1.152930E+00	3.798390E+00
1.473600E+00	1.147730E+00	3.894820E+00
1.539690E+00	1.112430E+00	3.850970E+00
1.581420E+00	2.775530E+00	3.957220E+00
1.558940E+00	2.725780E+00	3.978450E+00
1.629470E+00	1.080990E+00	3.850590E+00
1.747770E+00	1.061250E+00	3.860770E+00
1.622840E+00	2.852780E+00	3.971690E+00
1.851050E+00	1.054140E+00	3.842850E+00
1.837270E+00	1.042310E+00	3.917150E+00
1.914240E+00	1.039050E+00	3.928160E+00
1.689090E+00	2.995950E+00	3.964850E+00
1.660950E+00	2.935160E+00	3.986770E+00
1.985020E+00	1.049060E+00	3.877210E+00
1.722530E+00	3.061070E+00	3.928140E+00
2.108800E+00	1.043720E+00	3.870810E+00
1.772110E+00	3.141050E+00	3.990800E+00
1.814120E+00	3.213430E+00	4.007690E+00
1.798750E+00	3.193850E+00	3.936530E+00
2.207560E+00	1.047100E+00	3.848210E+00
1.844690E+00	3.263670E+00	3.964580E+00
2.298720E+00	1.032360E+00	3.901790E+00
1.896430E+00	3.331550E+00	3.943900E+00
2.400020E+00	1.025680E+00	3.886820E+00
2.501910E+00	1.002850E+00	3.935730E+00
1.948760E+00	3.391850E+00	3.911220E+00
2.573660E+00	9.863150E-01	3.919370E+00
2.057270E+00	3.519180E+00	3.968900E+00
2.000010E+00	3.460680E+00	3.985260E+00
2.662040E+00	9.656180E-01	3.887170E+00
2.742460E+00	9.301120E-01	3.921650E+00
2.118180E+00	3.567410E+00	3.956980E+00
2.837240E+00	8.899420E-01	3.930860E+00
2.187770E+00	3.608910E+00	3.942820E+00
2.962820E+00	8.752100E-01	3.888100E+00
2.260410E+00	3.646120E+00	3.928050E+00
2.332480E+00	3.673830E+00	3.916290E+00
3.235000E+00	9.434540E-01	3.895610E+00
3.141640E+00	8.845040E-01	3.913650E+00
2.406980E+00	3.689730E+00	3.901420E+00
2.478990E+00	3.700010E+00	3.972180E+00
3.319460E+00	1.018720E+00	3.867010E+00
2.561930E+00	3.709520E+00	3.944110E+00
3.464150E+00	1.125580E+00	3.933400E+00
3.393800E+00	1.058550E+00	3.921040E+00
2.623190E+00	3.716280E+00	3.899780E+00
3.546000E+00	1.222380E+00	3.914810E+00
2.706890E+00	3.724510E+00	3.912560E+00
2.811260E+00	3.740750E+00	3.973100E+00
3.623320E+00	1.300340E+00	3.895550E+00
2.933000E+00	3.734520E+00	3.923440E+00
3.715630E+00	1.391430E+00	3.938720E+00
[truncated: 10,719 more rows]
