# Supplementary material for: A New MRI-Based Model of Heart Function with Coupled Hemodynamics and Application to Normal and Diseased Canine Left Ventricles
Source: Front Bioeng Biotechnol. 2015 Sep 23;3:140. doi: 10.3389/fbioe.2015.00140 (PMC4585083; doi:10.3389/fbioe.2015.00140)
Supplement: Supplementary file 2 [file Data_Sheet_2.ZIP › Case1_Normal_SR_Diastole/nodes/case1_diastole_time_0.0700.csv]

3.261760E+00	2.157890E+00	1.243080E+00
3.279550E+00	2.198260E+00	1.225380E+00
3.295520E+00	2.165040E+00	1.237430E+00
3.296900E+00	2.126750E+00	1.264720E+00
3.321850E+00	2.246790E+00	1.204410E+00
3.348580E+00	2.296240E+00	1.193540E+00
3.367520E+00	2.256700E+00	1.207780E+00
3.367430E+00	2.186350E+00	1.244650E+00
3.452160E+00	2.131370E+00	1.302610E+00
3.386520E+00	2.088970E+00	1.313600E+00
3.487510E+00	2.079490E+00	1.365140E+00
3.434180E+00	2.286530E+00	1.223310E+00
3.488300E+00	2.199280E+00	1.284290E+00
3.521050E+00	2.137200E+00	1.337900E+00
2.995810E+00	2.328710E+00	1.263780E+00
3.010430E+00	2.401820E+00	1.249770E+00
3.047130E+00	2.367470E+00	1.241460E+00
3.062190E+00	2.322160E+00	1.249030E+00
3.056330E+00	2.473680E+00	1.242200E+00
3.071920E+00	2.539970E+00	1.249500E+00
3.110890E+00	2.501050E+00	1.231510E+00
3.159150E+00	2.412420E+00	1.211330E+00
3.258620E+00	2.284200E+00	1.196450E+00
3.136740E+00	2.278530E+00	1.239670E+00
3.199290E+00	2.151320E+00	1.276200E+00
3.299200E+00	2.040170E+00	1.346870E+00
3.189850E+00	2.029570E+00	1.377610E+00
3.352420E+00	1.971360E+00	1.465220E+00
3.258830E+00	1.953080E+00	1.484300E+00
3.343080E+00	1.932670E+00	1.539640E+00
3.177600E+00	2.556990E+00	1.228560E+00
3.345480E+00	2.537680E+00	1.223180E+00
3.361730E+00	2.387280E+00	1.195490E+00
3.420970E+00	2.018680E+00	1.412490E+00
3.442650E+00	1.954490E+00	1.569500E+00
3.455320E+00	2.481840E+00	1.236620E+00
3.469500E+00	2.554800E+00	1.259050E+00
3.508110E+00	2.389640E+00	1.245270E+00
3.554220E+00	2.282740E+00	1.288600E+00
3.573530E+00	2.191080E+00	1.353030E+00
3.581060E+00	2.118210E+00	1.423390E+00
3.528030E+00	2.035320E+00	1.476020E+00
3.562070E+00	2.512810E+00	1.300430E+00
3.621920E+00	2.375250E+00	1.328450E+00
3.636980E+00	2.254240E+00	1.392570E+00
3.623190E+00	2.180200E+00	1.427050E+00
2.606070E+00	2.652070E+00	1.451630E+00
2.626810E+00	2.708510E+00	1.455290E+00
2.663650E+00	2.660900E+00	1.426890E+00
2.754430E+00	2.609600E+00	1.387460E+00
2.622520E+00	2.585710E+00	1.445710E+00
2.814080E+00	2.470060E+00	1.348690E+00
2.669030E+00	2.464630E+00	1.429730E+00
2.893660E+00	2.330240E+00	1.312700E+00
2.724170E+00	2.334680E+00	1.423090E+00
2.889230E+00	2.189540E+00	1.396510E+00
2.778100E+00	2.205630E+00	1.464340E+00
2.943530E+00	2.116710E+00	1.408740E+00
2.840920E+00	2.081160E+00	1.502340E+00
2.945930E+00	2.038510E+00	1.480720E+00
2.730770E+00	2.735240E+00	1.425270E+00
2.909730E+00	2.737240E+00	1.345740E+00
2.899060E+00	2.596270E+00	1.309330E+00
2.966750E+00	2.495270E+00	1.272230E+00
3.014860E+00	2.221420E+00	1.316390E+00
3.058440E+00	2.067860E+00	1.403630E+00
3.124710E+00	1.967820E+00	1.501430E+00
3.011130E+00	1.984330E+00	1.529620E+00
3.178750E+00	1.886430E+00	1.614320E+00
3.046750E+00	1.904250E+00	1.638520E+00
3.217370E+00	1.827260E+00	1.713690E+00
3.095750E+00	1.808320E+00	1.772300E+00
3.194500E+00	1.775100E+00	1.822450E+00
3.078460E+00	2.646180E+00	1.280140E+00
3.113380E+00	2.797580E+00	1.352030E+00
3.326710E+00	1.883700E+00	1.647640E+00
3.297690E+00	1.805650E+00	1.801790E+00
3.228790E+00	2.748450E+00	1.301550E+00
3.276870E+00	2.840840E+00	1.368560E+00
3.285970E+00	2.660460E+00	1.253160E+00
3.438160E+00	1.901170E+00	1.686320E+00
3.443140E+00	1.855370E+00	1.817810E+00
3.370930E+00	2.765010E+00	1.329670E+00
3.421520E+00	2.858420E+00	1.423010E+00
3.484760E+00	2.653450E+00	1.304220E+00
3.606990E+00	2.077020E+00	1.536500E+00
3.580000E+00	2.011270E+00	1.633980E+00
3.519040E+00	1.933780E+00	1.726920E+00
3.509760E+00	2.783470E+00	1.396320E+00
3.532780E+00	2.853480E+00	1.479850E+00
3.598390E+00	2.723800E+00	1.408030E+00
3.643240E+00	2.618500E+00	1.394580E+00
3.682420E+00	2.476160E+00	1.407690E+00
3.706080E+00	2.333000E+00	1.465260E+00
3.671100E+00	2.178800E+00	1.559130E+00
3.726020E+00	2.282740E+00	1.571410E+00
3.639550E+00	2.074830E+00	1.622100E+00
3.600300E+00	2.797730E+00	1.474080E+00
3.697440E+00	2.722980E+00	1.525410E+00
3.735860E+00	2.571370E+00	1.519680E+00
3.748420E+00	2.436410E+00	1.537280E+00
3.749860E+00	2.343720E+00	1.577000E+00
2.252380E+00	2.674860E+00	1.685150E+00
2.280440E+00	2.750710E+00	1.682020E+00
2.309060E+00	2.686130E+00	1.644420E+00
2.368610E+00	2.613930E+00	1.610100E+00
2.265020E+00	2.599340E+00	1.684820E+00
2.426420E+00	2.478620E+00	1.587470E+00
2.307920E+00	2.474220E+00	1.674610E+00
2.470350E+00	2.340280E+00	1.583190E+00
2.356330E+00	2.344890E+00	1.665110E+00
2.523090E+00	2.211550E+00	1.620590E+00
2.413320E+00	2.217130E+00	1.698500E+00
2.575030E+00	2.095330E+00	1.651340E+00
2.463420E+00	2.094770E+00	1.726880E+00
2.635970E+00	2.015390E+00	1.692730E+00
2.525630E+00	1.972740E+00	1.798900E+00
2.650230E+00	1.925520E+00	1.799630E+00
2.337680E+00	2.845440E+00	1.673990E+00
2.384930E+00	2.941100E+00	1.690130E+00
2.402370E+00	2.876060E+00	1.642120E+00
2.412010E+00	2.775940E+00	1.601780E+00
2.524960E+00	2.643540E+00	1.507750E+00
2.546010E+00	2.470560E+00	1.502230E+00
2.587910E+00	2.335660E+00	1.499770E+00
2.642710E+00	2.209960E+00	1.543350E+00
2.698670E+00	2.096270E+00	1.582850E+00
2.754330E+00	1.987820E+00	1.671260E+00
2.809270E+00	1.933220E+00	1.716300E+00
2.752720E+00	1.894320E+00	1.796810E+00
2.828740E+00	1.885890E+00	1.768160E+00
2.479930E+00	2.907500E+00	1.615990E+00
2.482500E+00	2.982470E+00	1.656500E+00
2.626260E+00	2.838830E+00	1.515340E+00
2.900080E+00	1.946920E+00	1.641240E+00
2.977420E+00	1.843080E+00	1.753980E+00
2.886940E+00	1.848140E+00	1.784440E+00
3.008390E+00	1.789780E+00	1.822430E+00
2.937720E+00	1.770540E+00	1.876820E+00
3.029060E+00	1.751380E+00	1.889380E+00
2.580250E+00	2.988670E+00	1.613250E+00
2.756120E+00	2.989920E+00	1.564970E+00
2.766300E+00	2.907650E+00	1.503250E+00
2.817400E+00	2.846940E+00	1.442480E+00
3.252810E+00	1.744010E+00	1.924960E+00
3.122060E+00	1.713700E+00	1.969090E+00
3.228020E+00	1.691780E+00	2.046110E+00
2.867780E+00	2.948460E+00	1.490920E+00
2.876780E+00	3.018200E+00	1.544950E+00
3.003210E+00	2.894550E+00	1.430510E+00
3.372740E+00	1.778160E+00	1.926730E+00
3.328060E+00	1.720280E+00	2.041890E+00
2.985450E+00	3.011950E+00	1.533220E+00
3.183850E+00	2.992190E+00	1.513860E+00
3.185160E+00	2.898020E+00	1.417370E+00
3.453870E+00	1.807020E+00	1.936790E+00
3.454240E+00	1.764240E+00	2.060260E+00
3.323980E+00	2.934240E+00	1.472580E+00
3.308540E+00	3.000750E+00	1.545190E+00
3.599620E+00	1.976120E+00	1.786630E+00
3.574110E+00	1.918210E+00	1.891780E+00
3.522160E+00	1.842090E+00	1.973140E+00
3.396440E+00	2.992390E+00	1.572340E+00
3.477890E+00	2.925280E+00	1.531350E+00
3.750640E+00	2.282290E+00	1.688880E+00
3.716320E+00	2.170350E+00	1.768520E+00
3.661830E+00	2.055040E+00	1.774060E+00
3.631860E+00	1.975650E+00	1.878530E+00
3.621870E+00	2.866720E+00	1.580730E+00
3.741130E+00	2.789390E+00	1.667680E+00
3.764360E+00	2.719330E+00	1.631580E+00
3.785220E+00	2.640380E+00	1.639610E+00
3.791030E+00	2.505080E+00	1.670250E+00
3.813740E+00	2.585980E+00	1.743120E+00
3.777720E+00	2.389090E+00	1.654730E+00
3.798030E+00	2.699970E+00	1.725030E+00
3.814020E+00	2.638550E+00	1.738350E+00
2.065210E+00	2.719650E+00	1.860330E+00
2.098740E+00	2.801250E+00	1.860420E+00
2.120520E+00	2.734680E+00	1.813840E+00
2.181430E+00	2.656800E+00	1.752570E+00
2.071180E+00	2.641010E+00	1.849520E+00
2.202270E+00	2.481050E+00	1.761940E+00
2.102260E+00	2.500770E+00	1.846710E+00
2.247420E+00	2.345020E+00	1.753030E+00
2.127280E+00	2.328750E+00	1.860280E+00
2.308310E+00	2.224810E+00	1.774600E+00
2.217380E+00	2.233130E+00	1.842730E+00
2.357810E+00	2.104620E+00	1.798460E+00
2.254880E+00	2.120130E+00	1.872040E+00
2.413720E+00	1.998020E+00	1.836480E+00
2.310820E+00	2.005800E+00	1.899280E+00
2.451520E+00	1.933970E+00	1.876930E+00
2.390800E+00	1.896470E+00	1.953250E+00
2.478190E+00	1.881070E+00	1.921860E+00
2.155790E+00	2.903080E+00	1.852960E+00
2.201920E+00	3.006280E+00	1.875310E+00
2.218340E+00	2.943040E+00	1.818990E+00
2.226200E+00	2.844840E+00	1.769050E+00
2.677970E+00	1.826370E+00	1.906400E+00
2.564630E+00	1.849410E+00	1.920700E+00
2.700240E+00	1.766450E+00	1.977670E+00
2.608790E+00	1.733420E+00	2.047530E+00
2.722770E+00	1.704060E+00	2.060980E+00
2.305730E+00	2.993390E+00	1.783020E+00
2.352610E+00	3.108990E+00	1.848110E+00
2.797830E+00	1.788420E+00	1.910190E+00
2.886840E+00	1.694610E+00	2.026940E+00
2.804830E+00	1.681770E+00	2.072220E+00
2.944310E+00	1.632140E+00	2.116760E+00
2.860910E+00	1.599780E+00	2.186750E+00
2.954190E+00	1.580950E+00	2.210300E+00
2.485300E+00	3.061920E+00	1.721880E+00
2.510530E+00	3.181330E+00	1.836870E+00
2.989960E+00	1.694980E+00	2.007800E+00
3.038940E+00	1.621450E+00	2.148200E+00
2.616090E+00	3.154090E+00	1.760330E+00
2.661590E+00	3.231070E+00	1.842130E+00
2.679040E+00	3.088230E+00	1.669890E+00
3.291690E+00	1.667160E+00	2.152080E+00
3.174490E+00	1.633800E+00	2.165800E+00
3.276910E+00	1.622850E+00	2.263890E+00
2.761650E+00	3.180660E+00	1.758560E+00
2.787230E+00	3.249990E+00	1.844200E+00
2.892200E+00	3.110820E+00	1.631440E+00
3.392770E+00	1.700770E+00	2.146480E+00
3.378560E+00	1.660310E+00	2.255690E+00
2.839980E+00	3.284880E+00	1.879930E+00
2.850090E+00	3.318010E+00	1.937730E+00
2.888690E+00	3.294850E+00	1.888080E+00
2.918740E+00	3.241940E+00	1.813410E+00
3.042010E+00	3.170050E+00	1.730390E+00
3.110400E+00	3.094480E+00	1.629140E+00
3.453890E+00	1.722430E+00	2.154350E+00
3.448550E+00	1.700450E+00	2.218580E+00
2.934090E+00	3.313180E+00	1.936920E+00
3.039420E+00	3.276290E+00	1.904570E+00
3.079750E+00	3.225370E+00	1.823390E+00
3.201000E+00	3.175510E+00	1.759060E+00
3.321000E+00	3.073470E+00	1.641260E+00
3.599520E+00	1.882370E+00	2.036370E+00
3.575260E+00	1.818830E+00	2.136350E+00
3.507220E+00	1.742800E+00	2.198910E+00
3.173650E+00	3.258070E+00	1.897630E+00
3.289460E+00	3.213950E+00	1.868550E+00
3.337190E+00	3.154320E+00	1.785380E+00
3.450110E+00	3.109160E+00	1.784030E+00
3.530870E+00	3.004090E+00	1.679380E+00
3.757450E+00	2.233300E+00	1.883400E+00
3.728080E+00	2.108410E+00	1.964410E+00
3.765040E+00	2.194930E+00	2.022800E+00
3.659720E+00	1.961870E+00	2.026920E+00
3.635780E+00	1.878430E+00	2.126610E+00
3.408880E+00	3.187150E+00	1.898750E+00
3.517810E+00	3.135850E+00	1.894010E+00
3.557170E+00	3.074130E+00	1.819190E+00
3.634410E+00	3.016260E+00	1.818470E+00
3.699930E+00	2.908190E+00	1.769910E+00
3.817730E+00	2.518820E+00	1.823460E+00
3.803520E+00	2.377270E+00	1.877760E+00
3.824020E+00	2.485720E+00	1.920600E+00
3.781390E+00	2.262790E+00	1.985300E+00
3.629610E+00	3.086820E+00	1.937540E+00
3.722980E+00	2.980090E+00	1.917900E+00
3.781910E+00	2.880000E+00	1.925160E+00
3.804150E+00	2.773070E+00	1.860770E+00
3.832330E+00	2.617800E+00	1.869620E+00
3.828650E+00	2.538730E+00	1.891280E+00
1.917940E+00	2.759660E+00	2.052410E+00
1.960330E+00	2.862270E+00	2.059220E+00
1.965340E+00	2.775470E+00	2.004060E+00
2.002890E+00	2.696580E+00	1.928780E+00
1.910380E+00	2.676830E+00	2.029820E+00
2.011360E+00	2.520360E+00	1.931210E+00
1.927840E+00	2.539190E+00	2.016850E+00
2.037870E+00	2.383810E+00	1.920030E+00
1.944900E+00	2.364350E+00	2.018460E+00
2.058430E+00	2.309900E+00	1.927080E+00
2.013800E+00	2.299280E+00	1.974480E+00
2.061230E+00	2.233930E+00	1.972020E+00
2.138540E+00	1.992490E+00	2.036030E+00
2.115670E+00	2.047290E+00	2.020030E+00
2.197410E+00	2.021400E+00	1.971330E+00
2.275360E+00	1.910990E+00	2.011360E+00
2.174700E+00	1.925650E+00	2.062840E+00
2.338180E+00	1.800610E+00	2.070200E+00
2.235120E+00	1.816500E+00	2.113590E+00
2.372830E+00	1.731130E+00	2.117220E+00
2.298490E+00	1.696870E+00	2.188870E+00
2.401100E+00	1.666910E+00	2.185700E+00
2.061880E+00	2.886940E+00	1.945450E+00
2.041930E+00	2.971990E+00	2.022180E+00
2.145310E+00	2.153620E+00	1.945310E+00
2.459520E+00	1.764530E+00	2.055330E+00
2.531160E+00	1.692370E+00	2.120950E+00
2.486350E+00	1.637890E+00	2.208260E+00
2.578720E+00	1.631430E+00	2.196210E+00
2.078350E+00	3.039470E+00	2.035690E+00
2.149400E+00	3.120720E+00	2.050140E+00
2.124160E+00	3.030670E+00	1.973370E+00
2.763100E+00	1.617950E+00	2.178020E+00
2.672150E+00	1.625710E+00	2.182990E+00
2.793300E+00	1.568020E+00	2.247740E+00
2.731340E+00	1.534940E+00	2.310000E+00
2.828500E+00	1.524550E+00	2.315140E+00
2.245470E+00	3.119280E+00	1.951490E+00
2.273700E+00	3.197640E+00	2.029560E+00
3.016770E+00	1.553270E+00	2.277870E+00
2.927330E+00	1.523740E+00	2.317380E+00
3.018760E+00	1.509220E+00	2.372260E+00
2.343270E+00	3.260950E+00	2.052500E+00
2.402800E+00	3.329770E+00	2.107710E+00
2.409760E+00	3.282260E+00	2.035850E+00
2.397310E+00	3.223810E+00	1.960270E+00
3.098380E+00	1.578600E+00	2.255900E+00
3.087320E+00	1.535910E+00	2.341430E+00
2.494500E+00	3.307670E+00	2.025860E+00
2.551530E+00	3.377020E+00	2.111930E+00
2.570230E+00	3.273470E+00	1.931280E+00
3.197870E+00	1.567070E+00	2.336460E+00
2.642610E+00	3.345270E+00	2.030100E+00
2.679990E+00	3.395340E+00	2.116390E+00
2.741670E+00	3.300290E+00	1.934920E+00
3.367330E+00	1.599800E+00	2.401510E+00
2.736940E+00	3.413940E+00	2.157540E+00
2.743420E+00	3.432440E+00	2.212960E+00
2.785720E+00	3.416750E+00	2.164530E+00
2.832530E+00	3.374610E+00	2.068830E+00
3.502890E+00	1.689250E+00	2.338990E+00
2.822650E+00	3.425790E+00	2.205760E+00
2.915930E+00	3.409330E+00	2.171110E+00
2.963980E+00	3.381870E+00	2.113670E+00
3.074540E+00	3.329870E+00	2.042970E+00
3.585870E+00	1.765410E+00	2.286050E+00
3.588560E+00	1.726860E+00	2.367000E+00
3.032050E+00	3.386850E+00	2.180790E+00
3.153540E+00	3.361460E+00	2.149170E+00
3.206540E+00	3.330480E+00	2.086470E+00
3.307090E+00	3.271380E+00	2.021370E+00
3.769890E+00	2.127010E+00	2.117840E+00
3.743400E+00	2.013630E+00	2.186070E+00
3.674660E+00	1.865080E+00	2.273050E+00
3.757430E+00	1.946600E+00	2.328630E+00
3.637900E+00	1.763220E+00	2.376120E+00
3.265680E+00	3.336260E+00	2.155020E+00
3.375960E+00	3.298770E+00	2.142970E+00
3.426040E+00	3.262720E+00	2.094890E+00
3.518800E+00	3.196190E+00	2.045420E+00
3.836270E+00	2.455920E+00	2.075520E+00
3.833740E+00	2.532570E+00	1.959870E+00
3.848700E+00	2.561370E+00	2.054220E+00
3.821500E+00	2.359610E+00	2.078690E+00
3.809530E+00	2.238070E+00	2.160680E+00
3.794950E+00	2.083540E+00	2.259390E+00
3.781420E+00	2.006540E+00	2.304000E+00
3.482450E+00	3.267560E+00	2.170400E+00
3.577750E+00	3.217910E+00	2.170050E+00
3.612450E+00	3.180560E+00	2.127690E+00
3.662970E+00	3.126830E+00	2.089780E+00
3.741590E+00	3.027400E+00	2.053520E+00
3.801840E+00	2.916420E+00	2.049760E+00
3.845500E+00	2.799850E+00	2.059580E+00
3.868750E+00	2.670790E+00	2.099050E+00
3.881690E+00	2.736660E+00	2.149280E+00
3.674660E+00	3.166800E+00	2.220630E+00
3.765380E+00	3.067520E+00	2.192340E+00
3.826800E+00	2.955640E+00	2.180230E+00
3.862920E+00	2.849170E+00	2.175600E+00
3.884180E+00	2.773800E+00	2.183300E+00
1.796130E+00	2.777490E+00	2.235710E+00
1.835810E+00	2.872100E+00	2.241090E+00
1.828940E+00	2.793310E+00	2.190500E+00
1.857550E+00	2.727140E+00	2.115860E+00
1.782090E+00	2.700860E+00	2.208970E+00
1.851380E+00	2.563290E+00	2.095960E+00
1.783260E+00	2.579540E+00	2.175410E+00
1.867190E+00	2.417050E+00	2.092040E+00
1.799850E+00	2.438540E+00	2.165480E+00
1.878300E+00	2.327860E+00	2.093100E+00
1.816560E+00	2.296890E+00	2.162910E+00
1.897280E+00	2.250130E+00	2.110350E+00
1.965170E+00	2.060330E+00	2.147040E+00
1.968580E+00	2.104640E+00	2.124510E+00
1.990500E+00	2.073450E+00	2.119450E+00
1.991650E+00	2.028270E+00	2.134780E+00
2.072170E+00	1.814570E+00	2.212870E+00
2.054130E+00	1.871720E+00	2.186160E+00
2.129730E+00	1.838410E+00	2.157630E+00
2.192070E+00	1.730890E+00	2.203580E+00
2.102390E+00	1.744380E+00	2.243600E+00
2.233960E+00	1.665370E+00	2.249290E+00
2.172410E+00	1.629400E+00	2.318850E+00
2.274070E+00	1.602360E+00	2.315350E+00
1.896250E+00	2.879940E+00	2.150880E+00
1.917830E+00	2.976140E+00	2.195690E+00
1.978750E+00	2.213540E+00	2.058900E+00
2.039570E+00	2.101160E+00	2.061460E+00
2.074160E+00	1.967330E+00	2.100190E+00
2.431250E+00	1.607750E+00	2.261550E+00
2.371500E+00	1.572880E+00	2.326060E+00
2.464930E+00	1.550270E+00	2.337490E+00
1.976530E+00	3.055420E+00	2.202550E+00
2.036420E+00	3.143570E+00	2.244730E+00
2.028530E+00	3.095770E+00	2.173960E+00
2.009590E+00	3.022320E+00	2.109180E+00
2.632820E+00	1.549050E+00	2.302460E+00
2.546980E+00	1.552380E+00	2.318210E+00
2.666920E+00	1.497530E+00	2.368220E+00
2.607170E+00	1.469760E+00	2.427640E+00
2.707060E+00	1.458230E+00	2.435430E+00
2.097410E+00	3.150190E+00	2.149940E+00
2.137080E+00	3.224390E+00	2.214540E+00
2.874510E+00	1.478640E+00	2.395270E+00
2.804040E+00	1.463010E+00	2.430410E+00
2.873380E+00	1.448060E+00	2.462780E+00
2.200280E+00	3.283020E+00	2.231060E+00
2.256990E+00	3.347510E+00	2.285880E+00
2.255650E+00	3.310250E+00	2.210990E+00
2.239870E+00	3.253290E+00	2.135420E+00
2.957080E+00	1.466810E+00	2.452990E+00
2.329290E+00	3.349380E+00	2.203930E+00
2.365190E+00	3.400200E+00	2.285010E+00
3.119490E+00	1.500690E+00	2.460590E+00
2.430840E+00	3.436340E+00	2.319470E+00
2.488030E+00	3.471390E+00	2.380940E+00
2.490460E+00	3.445180E+00	2.309260E+00
2.470970E+00	3.407370E+00	2.227870E+00
3.275960E+00	1.537670E+00	2.475630E+00
3.230390E+00	1.494460E+00	2.544070E+00
3.313070E+00	1.509190E+00	2.565840E+00
2.570550E+00	3.455900E+00	2.304990E+00
2.618600E+00	3.493960E+00	2.393500E+00
2.638150E+00	3.429100E+00	2.205770E+00
3.357280E+00	1.558110E+00	2.485100E+00
3.358740E+00	1.536370E+00	2.536710E+00
2.727660E+00	3.458860E+00	2.309190E+00
2.708630E+00	3.493070E+00	2.403310E+00
3.511520E+00	1.631360E+00	2.512100E+00
3.419950E+00	1.567430E+00	2.527700E+00
2.803560E+00	3.480090E+00	2.405550E+00
2.933530E+00	3.467380E+00	2.417920E+00
2.923960E+00	3.435590E+00	2.295670E+00
3.598060E+00	1.710990E+00	2.447820E+00
3.026230E+00	3.436200E+00	2.374540E+00
3.015770E+00	3.452090E+00	2.431090E+00
3.155080E+00	3.389950E+00	2.288630E+00
3.751910E+00	1.876220E+00	2.423880E+00
3.694120E+00	1.781690E+00	2.482250E+00
3.750140E+00	1.833030E+00	2.498220E+00
3.103670E+00	3.430430E+00	2.417280E+00
3.211960E+00	3.403140E+00	2.387490E+00
3.267770E+00	3.376930E+00	2.337180E+00
3.375740E+00	3.331780E+00	2.279760E+00
3.875070E+00	2.519740E+00	2.264860E+00
3.857490E+00	2.425840E+00	2.258750E+00
3.842680E+00	2.353370E+00	2.214070E+00
3.855140E+00	2.258090E+00	2.339490E+00
3.841410E+00	2.202170E+00	2.319990E+00
3.840170E+00	2.123060E+00	2.356360E+00
3.813390E+00	1.985640E+00	2.438480E+00
3.855260E+00	2.067500E+00	2.444850E+00
3.777780E+00	1.875130E+00	2.507870E+00
3.315350E+00	3.376520E+00	2.398720E+00
3.426630E+00	3.347150E+00	2.387870E+00
3.483330E+00	3.317210E+00	2.344240E+00
3.577650E+00	3.257930E+00	2.303090E+00
3.902810E+00	2.707170E+00	2.265730E+00
3.901000E+00	2.617560E+00	2.302220E+00
3.866580E+00	2.174500E+00	2.418580E+00
3.868290E+00	2.109470E+00	2.455240E+00
3.524550E+00	3.315970E+00	2.416700E+00
3.639920E+00	3.263370E+00	2.444680E+00
3.670370E+00	3.232050E+00	2.382770E+00
3.710660E+00	3.185060E+00	2.351850E+00
3.787050E+00	3.096270E+00	2.332200E+00
3.853150E+00	2.983800E+00	2.327770E+00
3.852410E+00	3.036440E+00	2.403850E+00
3.885740E+00	2.862280E+00	2.312580E+00
3.897890E+00	2.782790E+00	2.277110E+00
3.729530E+00	3.200340E+00	2.459130E+00
3.794370E+00	3.125350E+00	2.436800E+00
3.830660E+00	3.076760E+00	2.418110E+00
1.703930E+00	2.699680E+00	2.368240E+00
1.733580E+00	2.786140E+00	2.385250E+00
1.753820E+00	2.738570E+00	2.299960E+00
1.728400E+00	2.588930E+00	2.265890E+00
1.685300E+00	2.610870E+00	2.350960E+00
1.741430E+00	2.456650E+00	2.245460E+00
1.677490E+00	2.451650E+00	2.346690E+00
1.754940E+00	2.342870E+00	2.223450E+00
1.709570E+00	2.357980E+00	2.286670E+00
1.766840E+00	2.272640E+00	2.227380E+00
1.726220E+00	2.268260E+00	2.278450E+00
1.776170E+00	2.202060E+00	2.251820E+00
2.023680E+00	1.628090E+00	2.386740E+00
1.997050E+00	1.680010E+00	2.357960E+00
2.065330E+00	1.661320E+00	2.335300E+00
2.114050E+00	1.596440E+00	2.374880E+00
2.061780E+00	1.565190E+00	2.438420E+00
2.152890E+00	1.538090E+00	2.434590E+00
1.763170E+00	2.872000E+00	2.392810E+00
1.810380E+00	2.959210E+00	2.392890E+00
1.795590E+00	2.879750E+00	2.333770E+00
1.923590E+00	2.151130E+00	2.141360E+00
1.853240E+00	2.163960E+00	2.195190E+00
1.912340E+00	2.035810E+00	2.197660E+00
1.991390E+00	1.934160E+00	2.190620E+00
1.929110E+00	1.904720E+00	2.261530E+00
2.005060E+00	1.794620E+00	2.278960E+00
2.310010E+00	1.541110E+00	2.382680E+00
2.248550E+00	1.513000E+00	2.445670E+00
2.341690E+00	1.484920E+00	2.459190E+00
1.881040E+00	3.059960E+00	2.398330E+00
1.942170E+00	3.152060E+00	2.438760E+00
1.930860E+00	3.103200E+00	2.370750E+00
1.903790E+00	3.027140E+00	2.298700E+00
2.517940E+00	1.482610E+00	2.426970E+00
2.437590E+00	1.459590E+00	2.483480E+00
2.553330E+00	1.444470E+00	2.480270E+00
2.519740E+00	1.428820E+00	2.517220E+00
2.584680E+00	1.404590E+00	2.545790E+00
1.994520E+00	3.159150E+00	2.347950E+00
2.031850E+00	3.237060E+00	2.406320E+00
2.766920E+00	1.416060E+00	2.516900E+00
2.689760E+00	1.396300E+00	2.551600E+00
2.772880E+00	1.380960E+00	2.582540E+00
2.090640E+00	3.300450E+00	2.419920E+00
2.147670E+00	3.361520E+00	2.472690E+00
2.140110E+00	3.328610E+00	2.397120E+00
2.119800E+00	3.271720E+00	2.323240E+00
2.874920E+00	1.402940E+00	2.565920E+00
2.205890E+00	3.364340E+00	2.384100E+00
2.243330E+00	3.414470E+00	2.459370E+00
3.047590E+00	1.430610E+00	2.582390E+00
2.986530E+00	1.380630E+00	2.654070E+00
3.075090E+00	1.395130E+00	2.679270E+00
2.302160E+00	3.456370E+00	2.484870E+00
2.355890E+00	3.498310E+00	2.544620E+00
2.354650E+00	3.475540E+00	2.469980E+00
2.339700E+00	3.437820E+00	2.391290E+00
3.167670E+00	1.461920E+00	2.578120E+00
3.162360E+00	1.427540E+00	2.660510E+00
2.426240E+00	3.491930E+00	2.470220E+00
2.479510E+00	3.526090E+00	2.562370E+00
3.276600E+00	1.469800E+00	2.642020E+00
2.547750E+00	3.509610E+00	2.477530E+00
2.603750E+00	3.540100E+00	2.576670E+00
3.413040E+00	1.520150E+00	2.628600E+00
2.694080E+00	3.514410E+00	2.493700E+00
2.688550E+00	3.539800E+00	2.586800E+00
3.488590E+00	1.567470E+00	2.597000E+00
3.498360E+00	1.550680E+00	2.652990E+00
2.772130E+00	3.525140E+00	2.586880E+00
2.894650E+00	3.507350E+00	2.583160E+00
2.845950E+00	3.494990E+00	2.499660E+00
3.625190E+00	1.680330E+00	2.584140E+00
3.558370E+00	1.595280E+00	2.658300E+00
3.001470E+00	3.466980E+00	2.505510E+00
2.980040E+00	3.491530E+00	2.587140E+00
3.757860E+00	1.811500E+00	2.572220E+00
3.710610E+00	1.734670E+00	2.642760E+00
3.075550E+00	3.467880E+00	2.586660E+00
3.174050E+00	3.446470E+00	2.582080E+00
3.195320E+00	3.422380E+00	2.495220E+00
3.877800E+00	2.430740E+00	2.348900E+00
3.881710E+00	2.347330E+00	2.386670E+00
3.869360E+00	2.043520E+00	2.543010E+00
3.844090E+00	1.951790E+00	2.600140E+00
3.804720E+00	1.879210E+00	2.594560E+00
3.270680E+00	3.418250E+00	2.582120E+00
3.371970E+00	3.393920E+00	2.587540E+00
3.397220E+00	3.370050E+00	2.502410E+00
3.926900E+00	2.645120E+00	2.395880E+00
3.924900E+00	2.550070E+00	2.462570E+00
3.909450E+00	2.422380E+00	2.472040E+00
3.914680E+00	2.306730E+00	2.542760E+00
3.891270E+00	2.215000E+00	2.513570E+00
3.883520E+00	2.125700E+00	2.520840E+00
3.466540E+00	3.367890E+00	2.604270E+00
3.571620E+00	3.331000E+00	2.636910E+00
3.571400E+00	3.312260E+00	2.542950E+00
3.890330E+00	2.970030E+00	2.446850E+00
3.915200E+00	2.871840E+00	2.457130E+00
3.934530E+00	2.731610E+00	2.447740E+00
3.942950E+00	2.790700E+00	2.551280E+00
3.940710E+00	2.623640E+00	2.491460E+00
3.634880E+00	3.299330E+00	2.623710E+00
3.721400E+00	3.237940E+00	2.604050E+00
3.810420E+00	3.133110E+00	2.562310E+00
3.871250E+00	3.029870E+00	2.518350E+00
3.921690E+00	2.906630E+00	2.551070E+00
3.936570E+00	2.842380E+00	2.556640E+00
1.628190E+00	2.641910E+00	2.514350E+00
1.660560E+00	2.729920E+00	2.531840E+00
1.667450E+00	2.672640E+00	2.439440E+00
1.641780E+00	2.527060E+00	2.418800E+00
1.612310E+00	2.559980E+00	2.497720E+00
1.635370E+00	2.441230E+00	2.417150E+00
1.607900E+00	2.444100E+00	2.476780E+00
1.620320E+00	2.357030E+00	2.425150E+00
1.916980E+00	1.552170E+00	2.534770E+00
1.886160E+00	1.637950E+00	2.465940E+00
1.974550E+00	1.605630E+00	2.441030E+00
2.010930E+00	1.549710E+00	2.480960E+00
1.978640E+00	1.531640E+00	2.523180E+00
2.030350E+00	1.499550E+00	2.538630E+00
1.715280E+00	2.905710E+00	2.577040E+00
1.756150E+00	2.975420E+00	2.585270E+00
1.739920E+00	2.922530E+00	2.534160E+00
1.732160E+00	2.854060E+00	2.465040E+00
1.694090E+00	2.842340E+00	2.557820E+00
1.665600E+00	2.296150E+00	2.349910E+00
1.701850E+00	2.162240E+00	2.347490E+00
1.790830E+00	2.066130E+00	2.292720E+00
1.711240E+00	2.037420E+00	2.376370E+00
1.845970E+00	1.934700E+00	2.306580E+00
1.757310E+00	1.945270E+00	2.372690E+00
1.897650E+00	1.821480E+00	2.340630E+00
1.811670E+00	1.840780E+00	2.392280E+00
1.932440E+00	1.711510E+00	2.379980E+00
1.851770E+00	1.736270E+00	2.422140E+00
2.187610E+00	1.484420E+00	2.499400E+00
2.122920E+00	1.461300E+00	2.557040E+00
2.221240E+00	1.432810E+00	2.571700E+00
1.815050E+00	3.063560E+00	2.590820E+00
1.867840E+00	3.149830E+00	2.625890E+00
1.855480E+00	3.106140E+00	2.563510E+00
1.824880E+00	3.032860E+00	2.498780E+00
2.376250E+00	1.431190E+00	2.537960E+00
2.317590E+00	1.407280E+00	2.591570E+00
2.415440E+00	1.380090E+00	2.615310E+00
1.910240E+00	3.162180E+00	2.538680E+00
1.947520E+00	3.231120E+00	2.596280E+00
2.523270E+00	1.359720E+00	2.639050E+00
2.634500E+00	1.345520E+00	2.639880E+00
2.598330E+00	1.320730E+00	2.694610E+00
2.658180E+00	1.307580E+00	2.721430E+00
2.009040E+00	3.301230E+00	2.621600E+00
2.066630E+00	3.356390E+00	2.631580E+00
2.052200E+00	3.327960E+00	2.585190E+00
2.023910E+00	3.275820E+00	2.514150E+00
2.769400E+00	1.335760E+00	2.685120E+00
2.108380E+00	3.367990E+00	2.573590E+00
2.129660E+00	3.415560E+00	2.663350E+00
2.912380E+00	1.346710E+00	2.697140E+00
2.873830E+00	1.313510E+00	2.763720E+00
2.951860E+00	1.321460E+00	2.776730E+00
2.209580E+00	3.472450E+00	2.672770E+00
2.265190E+00	3.508100E+00	2.682870E+00
2.249350E+00	3.486300E+00	2.635960E+00
2.227270E+00	3.443710E+00	2.571130E+00
3.030780E+00	1.356320E+00	2.747870E+00
2.305590E+00	3.510540E+00	2.630300E+00
2.344870E+00	3.551530E+00	2.734620E+00
3.152800E+00	1.391170E+00	2.751440E+00
2.413130E+00	3.545620E+00	2.642090E+00
2.469910E+00	3.572280E+00	2.734780E+00
3.249730E+00	1.430100E+00	2.735590E+00
2.539310E+00	3.559280E+00	2.664690E+00
2.539710E+00	3.576890E+00	2.737800E+00
3.384920E+00	1.466010E+00	2.777640E+00
2.596080E+00	3.577000E+00	2.735580E+00
2.696780E+00	3.558150E+00	2.680090E+00
3.498280E+00	1.538710E+00	2.726780E+00
2.847720E+00	3.541230E+00	2.726650E+00
2.830750E+00	3.530600E+00	2.650130E+00
3.647020E+00	1.656230E+00	2.723900E+00
3.586050E+00	1.581320E+00	2.787890E+00
2.960980E+00	3.509970E+00	2.661390E+00
2.932530E+00	3.530570E+00	2.738460E+00
3.773380E+00	1.798560E+00	2.692220E+00
3.718700E+00	1.719340E+00	2.775160E+00
3.022450E+00	3.509570E+00	2.742800E+00
3.115690E+00	3.488150E+00	2.741600E+00
3.146450E+00	3.466370E+00	2.662900E+00
3.876860E+00	1.980490E+00	2.673020E+00
3.832780E+00	1.888220E+00	2.733040E+00
3.871020E+00	1.947600E+00	2.745340E+00
3.209390E+00	3.458780E+00	2.740070E+00
3.302570E+00	3.432370E+00	2.742990E+00
3.335020E+00	3.413490E+00	2.669760E+00
3.947640E+00	2.454580E+00	2.608400E+00
3.953220E+00	2.334350E+00	2.649430E+00
3.967400E+00	2.397670E+00	2.701340E+00
3.933230E+00	2.205930E+00	2.671590E+00
3.909940E+00	2.079340E+00	2.663580E+00
3.891620E+00	1.991580E+00	2.741360E+00
3.392700E+00	3.407900E+00	2.758610E+00
3.495910E+00	3.375910E+00	2.785990E+00
3.503330E+00	3.365110E+00	2.703430E+00
3.964910E+00	2.709540E+00	2.617480E+00
3.968490E+00	2.571780E+00	2.646300E+00
3.979230E+00	2.654890E+00	2.683710E+00
3.966860E+00	2.457540E+00	2.691330E+00
3.558510E+00	3.348040E+00	2.769130E+00
3.645470E+00	3.304570E+00	2.733530E+00
3.762390E+00	3.236450E+00	2.734770E+00
3.792910E+00	3.203030E+00	2.688800E+00
3.833820E+00	3.148640E+00	2.683440E+00
3.894830E+00	3.043410E+00	2.687640E+00
3.883330E+00	3.095650E+00	2.757960E+00
3.936800E+00	2.919330E+00	2.673000E+00
3.957480E+00	2.799110E+00	2.659360E+00
3.976440E+00	2.701540E+00	2.704970E+00
3.829480E+00	3.176470E+00	2.757550E+00
3.862850E+00	3.135270E+00	2.761290E+00
1.533700E+00	2.129660E+00	2.562070E+00
1.543150E+00	2.192770E+00	2.547300E+00
1.559550E+00	2.135640E+00	2.524000E+00
1.582560E+00	2.067390E+00	2.503720E+00
1.534370E+00	2.062260E+00	2.564810E+00
1.612290E+00	1.982220E+00	2.492540E+00
1.551790E+00	1.937740E+00	2.571660E+00
1.624410E+00	1.884470E+00	2.528290E+00
1.814190E+00	1.547750E+00	2.601590E+00
1.786810E+00	1.595560E+00	2.579020E+00
1.845040E+00	1.581300E+00	2.546910E+00
1.859940E+00	1.513560E+00	2.610780E+00
1.677940E+00	2.935320E+00	2.777710E+00
1.722280E+00	3.002290E+00	2.760940E+00
1.696690E+00	2.945100E+00	2.716710E+00
1.688570E+00	2.885820E+00	2.638590E+00
1.649960E+00	2.858310E+00	2.736270E+00
1.652360E+00	2.765470E+00	2.603080E+00
1.627520E+00	2.754010E+00	2.681350E+00
1.603150E+00	2.629220E+00	2.596150E+00
1.578190E+00	2.471170E+00	2.568460E+00
1.564380E+00	2.324390E+00	2.527540E+00
1.605430E+00	2.201380E+00	2.452320E+00
1.646340E+00	2.068020E+00	2.434410E+00
1.677290E+00	1.945810E+00	2.446270E+00
1.736430E+00	1.851240E+00	2.448740E+00
1.681460E+00	1.847840E+00	2.501480E+00
1.779100E+00	1.754680E+00	2.470220E+00
1.715660E+00	1.767060E+00	2.521140E+00
1.814120E+00	1.660820E+00	2.501660E+00
1.751790E+00	1.677240E+00	2.545100E+00
1.960710E+00	1.456840E+00	2.631930E+00
2.045810E+00	1.440290E+00	2.613140E+00
2.029330E+00	1.407960E+00	2.672050E+00
2.090330E+00	1.390760E+00	2.678740E+00
1.769560E+00	3.037160E+00	2.678520E+00
1.777150E+00	3.088620E+00	2.788220E+00
2.258970E+00	1.382740E+00	2.645070E+00
2.199240E+00	1.364180E+00	2.702170E+00
2.300410E+00	1.342530E+00	2.717520E+00
1.837590E+00	3.170990E+00	2.797410E+00
1.889890E+00	3.222080E+00	2.777070E+00
1.843670E+00	3.158640E+00	2.724070E+00
2.456230E+00	1.335090E+00	2.693490E+00
2.398240E+00	1.319330E+00	2.743080E+00
2.499720E+00	1.301140E+00	2.767450E+00
1.934810E+00	3.248950E+00	2.693950E+00
1.962160E+00	3.295160E+00	2.812690E+00
2.594890E+00	1.291440E+00	2.772170E+00
2.715320E+00	1.274730E+00	2.812640E+00
2.035760E+00	3.349650E+00	2.715920E+00
2.818040E+00	1.285600E+00	2.811920E+00
2.783730E+00	1.258890E+00	2.861040E+00
2.847610E+00	1.253250E+00	2.894310E+00
2.104910E+00	3.417120E+00	2.752340E+00
2.151370E+00	3.461070E+00	2.814410E+00
2.164070E+00	3.457290E+00	2.731530E+00
2.932020E+00	1.283530E+00	2.851020E+00
2.236060E+00	3.504870E+00	2.764190E+00
3.022340E+00	1.315690E+00	2.831100E+00
2.312210E+00	3.557340E+00	2.839360E+00
2.388080E+00	3.593790E+00	2.876100E+00
2.366180E+00	3.577470E+00	2.812510E+00
3.129580E+00	1.340290E+00	2.841980E+00
2.434400E+00	3.589730E+00	2.817090E+00
2.440770E+00	3.604780E+00	2.878670E+00
3.273980E+00	1.386310E+00	2.843710E+00
2.487400E+00	3.605010E+00	2.877390E+00
2.562420E+00	3.593590E+00	2.823930E+00
3.377430E+00	1.412460E+00	2.868120E+00
3.354420E+00	1.384670E+00	2.901870E+00
3.397920E+00	1.401340E+00	2.909530E+00
2.702190E+00	3.598210E+00	2.870480E+00
2.662050E+00	3.582760E+00	2.781800E+00
3.521940E+00	1.511310E+00	2.845490E+00
3.450160E+00	1.440100E+00	2.909190E+00
2.771890E+00	3.568700E+00	2.798480E+00
2.820610E+00	3.583190E+00	2.891610E+00
3.667050E+00	1.632080E+00	2.862130E+00
3.603840E+00	1.556230E+00	2.887990E+00
2.918060E+00	3.549590E+00	2.816340E+00
2.910290E+00	3.574290E+00	2.908890E+00
3.779590E+00	1.782530E+00	2.820520E+00
3.733040E+00	1.706390E+00	2.881560E+00
2.986850E+00	3.553120E+00	2.889830E+00
3.061750E+00	3.536100E+00	2.921440E+00
3.091040E+00	3.508550E+00	2.823500E+00
3.873940E+00	1.936980E+00	2.823200E+00
3.829990E+00	1.840980E+00	2.881440E+00
3.167770E+00	3.503400E+00	2.910440E+00
3.262560E+00	3.471080E+00	2.917170E+00
3.272010E+00	3.452840E+00	2.826120E+00
3.974040E+00	2.330390E+00	2.757360E+00
3.963180E+00	2.228700E+00	2.787800E+00
3.940630E+00	2.094090E+00	2.837050E+00
3.967260E+00	2.162870E+00	2.856890E+00
3.907580E+00	2.017110E+00	2.790560E+00
3.341530E+00	3.443700E+00	2.900030E+00
3.421250E+00	3.421410E+00	2.939670E+00
3.429490E+00	3.409970E+00	2.851530E+00
3.983700E+00	2.628020E+00	2.763260E+00
3.989070E+00	2.517220E+00	2.846250E+00
3.981390E+00	2.405450E+00	2.801820E+00
3.986660E+00	2.278550E+00	2.850610E+00
3.979090E+00	2.201920E+00	2.873450E+00
3.486530E+00	3.396340E+00	2.906910E+00
3.570530E+00	3.355610E+00	2.874190E+00
3.694440E+00	3.304390E+00	2.871500E+00
3.739860E+00	3.267340E+00	2.811590E+00
3.919570E+00	3.032080E+00	2.813020E+00
3.950110E+00	2.923500E+00	2.835690E+00
3.945540E+00	2.984060E+00	2.866830E+00
3.963080E+00	2.805570E+00	2.806030E+00
3.977260E+00	2.707440E+00	2.793570E+00
3.769200E+00	3.263580E+00	2.892390E+00
3.808210E+00	3.215770E+00	2.838470E+00
3.888380E+00	3.121930E+00	2.871860E+00
3.935230E+00	3.029680E+00	2.891200E+00
1.457280E+00	2.076650E+00	2.684710E+00
1.468510E+00	2.155230E+00	2.688460E+00
1.498050E+00	2.105970E+00	2.620100E+00
1.494210E+00	1.977510E+00	2.624900E+00
1.451420E+00	1.996920E+00	2.684920E+00
1.502830E+00	1.900890E+00	2.634940E+00
1.458140E+00	1.869930E+00	2.700450E+00
1.518070E+00	1.826260E+00	2.654000E+00
1.615540E+00	2.842730E+00	2.898340E+00
1.652430E+00	2.915970E+00	2.920620E+00
1.637970E+00	2.869000E+00	2.832650E+00
1.606250E+00	2.756720E+00	2.780410E+00
1.594840E+00	2.770160E+00	2.874190E+00
1.575960E+00	2.636100E+00	2.720470E+00
1.564390E+00	2.654970E+00	2.827770E+00
1.554160E+00	2.505630E+00	2.670700E+00
1.536750E+00	2.530500E+00	2.775810E+00
1.534420E+00	2.370750E+00	2.637760E+00
1.515390E+00	2.404480E+00	2.736290E+00
1.512040E+00	2.238790E+00	2.616970E+00
1.486780E+00	2.276230E+00	2.702550E+00
1.652410E+00	1.781940E+00	2.565180E+00
1.584680E+00	1.806380E+00	2.606800E+00
1.689110E+00	1.686990E+00	2.590160E+00
1.621370E+00	1.697850E+00	2.637660E+00
1.732240E+00	1.611670E+00	2.609330E+00
1.674780E+00	1.602170E+00	2.661420E+00
1.767190E+00	1.516160E+00	2.671670E+00
1.860510E+00	1.451790E+00	2.685930E+00
1.815540E+00	1.407350E+00	2.778490E+00
1.915940E+00	1.390810E+00	2.754110E+00
1.706280E+00	2.993600E+00	2.846480E+00
2.028490E+00	1.358770E+00	2.775300E+00
2.124490E+00	1.342060E+00	2.770200E+00
2.110630E+00	1.315190E+00	2.833820E+00
2.190850E+00	1.294420E+00	2.858300E+00
1.764380E+00	3.086490E+00	2.872370E+00
1.809830E+00	3.148670E+00	2.921570E+00
1.811100E+00	3.146760E+00	2.846200E+00
2.340340E+00	1.303140E+00	2.790650E+00
2.287020E+00	1.298930E+00	2.821690E+00
2.374900E+00	1.265460E+00	2.865100E+00
1.877210E+00	3.220000E+00	2.863830E+00
2.552000E+00	1.259410E+00	2.848420E+00
2.483550E+00	1.253990E+00	2.877660E+00
2.557460E+00	1.234100E+00	2.909800E+00
1.950090E+00	3.294690E+00	2.916340E+00
2.006280E+00	3.349690E+00	2.927520E+00
1.992820E+00	3.332910E+00	2.874110E+00
2.634290E+00	1.235930E+00	2.897650E+00
2.055160E+00	3.386760E+00	2.846290E+00
2.060810E+00	3.404290E+00	2.971350E+00
2.763050E+00	1.234650E+00	2.927380E+00
2.854340E+00	1.229890E+00	2.969530E+00
2.123500E+00	3.460890E+00	2.993380E+00
2.185770E+00	3.503490E+00	2.979070E+00
2.132410E+00	3.460920E+00	2.912110E+00
2.937620E+00	1.247160E+00	2.953670E+00
2.226210E+00	3.517580E+00	2.891420E+00
2.243880E+00	3.536830E+00	2.967520E+00
3.070240E+00	1.283880E+00	2.941090E+00
2.328330E+00	3.575790E+00	2.973620E+00
3.214920E+00	1.321370E+00	2.940120E+00
3.164360E+00	1.286380E+00	2.995240E+00
3.232530E+00	1.292130E+00	3.035650E+00
2.465580E+00	3.609060E+00	2.959020E+00
3.311190E+00	1.358720E+00	2.929910E+00
3.311390E+00	1.335250E+00	3.004620E+00
2.584870E+00	3.617410E+00	3.002300E+00
2.546420E+00	3.610170E+00	2.920190E+00
3.388650E+00	1.383870E+00	2.962950E+00
2.642150E+00	3.614140E+00	2.945150E+00
2.649390E+00	3.621910E+00	3.013150E+00
3.565160E+00	1.507640E+00	2.975510E+00
3.476220E+00	1.425930E+00	3.023550E+00
2.698340E+00	3.619770E+00	3.016390E+00
2.765120E+00	3.602280E+00	2.974750E+00
3.641920E+00	1.577880E+00	2.960400E+00
3.625370E+00	1.549830E+00	3.006870E+00
2.865790E+00	3.585460E+00	2.964470E+00
3.776950E+00	1.756000E+00	2.940250E+00
3.708560E+00	1.656850E+00	2.993630E+00
3.658820E+00	1.581660E+00	3.024060E+00
2.970210E+00	3.563840E+00	2.978890E+00
3.106920E+00	3.526390E+00	3.010940E+00
3.870440E+00	1.909250E+00	2.969810E+00
3.907630E+00	1.988000E+00	2.875460E+00
3.920680E+00	2.005870E+00	2.945250E+00
3.817250E+00	1.815160E+00	2.985750E+00
3.192730E+00	3.502980E+00	3.055730E+00
3.216300E+00	3.488270E+00	2.984720E+00
3.971070E+00	2.142500E+00	2.924260E+00
3.947100E+00	2.068420E+00	2.985440E+00
3.261700E+00	3.476050E+00	3.046770E+00
3.322660E+00	3.451230E+00	2.987560E+00
3.424910E+00	3.421980E+00	3.032380E+00
3.996700E+00	2.607940E+00	2.893070E+00
4.001460E+00	2.500680E+00	2.987450E+00
4.001260E+00	2.401800E+00	2.955640E+00
4.001060E+00	2.302260E+00	2.939120E+00
3.988130E+00	2.213720E+00	2.942520E+00
3.507320E+00	3.387110E+00	2.977980E+00
3.610650E+00	3.347710E+00	3.028250E+00
3.668760E+00	3.324660E+00	2.954600E+00
3.958290E+00	2.957560E+00	2.952470E+00
3.970810E+00	2.867130E+00	2.971010E+00
3.975150E+00	2.795100E+00	2.942620E+00
3.987460E+00	2.701040E+00	2.919150E+00
3.700550E+00	3.313750E+00	3.030410E+00
3.744060E+00	3.286390E+00	2.967470E+00
3.832530E+00	3.214250E+00	2.978240E+00
3.900760E+00	3.146520E+00	2.994820E+00
3.924490E+00	3.105370E+00	2.972070E+00
3.937870E+00	3.050930E+00	2.978770E+00
3.936120E+00	3.088370E+00	3.008820E+00
3.926890E+00	3.113560E+00	3.022160E+00
1.392090E+00	2.024170E+00	2.825690E+00
1.408650E+00	2.100910E+00	2.830860E+00
1.423670E+00	2.048450E+00	2.754740E+00
1.415880E+00	1.921390E+00	2.752700E+00
1.384580E+00	1.948380E+00	2.820010E+00
1.418670E+00	1.849730E+00	2.761640E+00
1.390640E+00	1.846890E+00	2.813700E+00
1.423850E+00	1.781490E+00	2.787200E+00
1.590020E+00	2.793940E+00	3.058180E+00
1.614920E+00	2.858970E+00	3.051340E+00
1.601240E+00	2.812380E+00	2.969520E+00
1.561930E+00	2.683300E+00	2.929150E+00
1.566160E+00	2.712820E+00	3.027480E+00
1.528640E+00	2.557400E+00	2.880140E+00
1.530160E+00	2.592120E+00	2.987170E+00
1.503970E+00	2.433040E+00	2.835940E+00
1.496840E+00	2.461390E+00	2.938060E+00
1.473250E+00	2.307310E+00	2.794550E+00
1.463980E+00	2.334900E+00	2.888520E+00
1.446910E+00	2.182480E+00	2.767440E+00
1.433190E+00	2.213670E+00	2.847720E+00
1.548900E+00	1.716290E+00	2.685760E+00
1.480280E+00	1.743700E+00	2.736570E+00
1.596610E+00	1.612420E+00	2.717140E+00
1.520510E+00	1.633710E+00	2.771240E+00
1.661580E+00	1.519180E+00	2.750440E+00
1.575780E+00	1.534400E+00	2.805380E+00
1.728620E+00	1.439350E+00	2.791200E+00
1.641410E+00	1.431550E+00	2.867330E+00
1.766760E+00	1.391230E+00	2.828610E+00
1.727470E+00	1.384880E+00	2.866740E+00
1.802550E+00	1.345320E+00	2.894540E+00
1.646780E+00	2.921560E+00	3.093390E+00
1.691620E+00	2.992540E+00	3.063620E+00
1.651990E+00	2.924990E+00	3.010220E+00
1.953470E+00	1.348510E+00	2.817320E+00
1.893610E+00	1.342640E+00	2.851620E+00
1.982400E+00	1.312150E+00	2.892520E+00
1.728500E+00	3.038550E+00	2.968080E+00
1.753100E+00	3.078320E+00	3.095210E+00
2.098640E+00	1.279690E+00	2.929420E+00
2.203560E+00	1.251140E+00	2.967520E+00
1.812860E+00	3.155810E+00	3.109820E+00
1.863230E+00	3.212910E+00	3.082290E+00
1.807140E+00	3.146300E+00	3.021580E+00
2.307940E+00	1.236250E+00	2.972500E+00
2.432870E+00	1.220940E+00	2.973260E+00
2.397140E+00	1.202010E+00	3.033670E+00
2.472200E+00	1.184840E+00	3.074030E+00
1.884780E+00	3.232540E+00	2.983460E+00
1.910340E+00	3.261870E+00	3.057450E+00
2.571870E+00	1.204130E+00	3.008210E+00
1.975240E+00	3.325050E+00	3.040100E+00
2.695680E+00	1.203510E+00	3.006120E+00
2.663270E+00	1.182840E+00	3.058000E+00
2.732330E+00	1.173480E+00	3.094530E+00
2.051120E+00	3.403810E+00	3.073110E+00
2.091630E+00	3.444310E+00	3.092360E+00
2.094150E+00	3.440870E+00	3.039070E+00
2.816780E+00	1.200560E+00	3.046160E+00
2.155430E+00	3.493440E+00	3.092060E+00
2.911740E+00	1.216850E+00	3.030410E+00
2.244620E+00	3.542660E+00	3.039960E+00
3.012890E+00	1.230870E+00	3.046670E+00
2.319540E+00	3.587670E+00	3.090660E+00
2.392260E+00	3.622070E+00	3.123090E+00
2.361890E+00	3.602710E+00	3.060300E+00
3.144430E+00	1.251970E+00	3.066810E+00
3.247080E+00	1.261200E+00	3.113760E+00
2.426370E+00	3.618580E+00	3.064740E+00
2.438570E+00	3.634860E+00	3.128340E+00
3.323140E+00	1.303800E+00	3.093890E+00
2.481270E+00	3.638950E+00	3.131960E+00
2.544000E+00	3.631680E+00	3.090440E+00
3.401930E+00	1.358860E+00	3.062420E+00
2.680670E+00	3.635530E+00	3.091150E+00
3.564030E+00	1.466080E+00	3.093530E+00
3.489860E+00	1.389900E+00	3.126410E+00
2.807550E+00	3.630710E+00	3.134210E+00
2.763800E+00	3.618970E+00	3.056640E+00
3.626400E+00	1.534490E+00	3.059310E+00
2.875440E+00	3.598970E+00	3.062280E+00
2.890330E+00	3.624130E+00	3.152740E+00
3.781380E+00	1.742830E+00	3.061750E+00
3.735990E+00	1.656190E+00	3.100190E+00
3.686700E+00	1.589010E+00	3.088310E+00
2.949120E+00	3.607280E+00	3.138060E+00
3.017360E+00	3.588180E+00	3.180140E+00
3.016260E+00	3.571550E+00	3.093840E+00
3.910150E+00	1.984310E+00	3.047580E+00
3.873490E+00	1.890820E+00	3.105830E+00
3.833690E+00	1.827220E+00	3.061510E+00
3.068920E+00	3.567300E+00	3.156050E+00
3.148080E+00	3.531020E+00	3.138790E+00
3.971740E+00	2.146590E+00	3.039150E+00
3.945610E+00	2.053770E+00	3.103490E+00
3.244590E+00	3.490650E+00	3.111420E+00
3.350740E+00	3.453340E+00	3.106110E+00
3.436620E+00	3.428260E+00	3.095630E+00
4.002310E+00	2.593360E+00	3.037090E+00
4.006060E+00	2.489550E+00	3.095180E+00
4.005910E+00	2.403920E+00	3.082060E+00
4.002480E+00	2.298010E+00	3.062130E+00
3.992450E+00	2.231300E+00	3.017850E+00
3.514600E+00	3.395560E+00	3.089280E+00
3.608800E+00	3.364660E+00	3.137310E+00
3.969580E+00	2.890680E+00	3.050040E+00
3.978260E+00	2.788390E+00	3.088300E+00
3.973080E+00	2.865680E+00	3.113900E+00
3.988470E+00	2.700530E+00	3.031940E+00
3.696030E+00	3.324650E+00	3.121220E+00
3.772790E+00	3.274240E+00	3.071940E+00
3.846480E+00	3.225490E+00	3.117000E+00
3.881290E+00	3.182330E+00	3.059650E+00
3.933670E+00	3.083000E+00	3.074960E+00
3.955710E+00	2.975120E+00	3.099080E+00
3.968450E+00	2.908350E+00	3.096540E+00
3.892020E+00	3.179630E+00	3.129120E+00
3.912970E+00	3.141060E+00	3.070450E+00
1.439850E+00	2.328820E+00	3.043130E+00
1.461590E+00	2.390540E+00	3.069420E+00
1.457680E+00	2.358480E+00	2.990440E+00
1.423140E+00	2.236020E+00	2.929630E+00
1.415770E+00	2.253430E+00	3.012590E+00
1.401250E+00	2.136930E+00	2.893110E+00
1.384470E+00	2.135410E+00	2.964390E+00
1.368020E+00	2.014210E+00	2.899160E+00
1.354190E+00	1.867390E+00	2.889650E+00
1.373550E+00	1.741800E+00	2.884700E+00
1.443490E+00	1.658300E+00	2.838070E+00
1.386950E+00	1.609960E+00	2.942480E+00
1.502260E+00	1.557250E+00	2.854970E+00
1.446670E+00	1.564510E+00	2.907060E+00
1.553230E+00	1.474310E+00	2.887660E+00
1.486370E+00	1.492450E+00	2.931880E+00
1.583790E+00	1.423030E+00	2.918460E+00
1.537650E+00	1.421730E+00	2.963600E+00
1.606270E+00	1.376670E+00	2.970950E+00
1.612520E+00	2.840510E+00	3.131570E+00
1.579120E+00	2.748170E+00	3.111640E+00
1.549300E+00	2.648590E+00	3.101750E+00
1.501350E+00	2.498360E+00	3.058830E+00
1.711440E+00	1.336870E+00	2.976650E+00
1.812840E+00	1.301990E+00	2.997560E+00
1.690610E+00	2.986740E+00	3.156060E+00
1.645150E+00	2.913180E+00	3.150540E+00
1.915500E+00	1.286030E+00	2.996770E+00
2.015750E+00	1.275200E+00	2.989540E+00
2.001900E+00	1.259520E+00	3.045990E+00
2.081730E+00	1.237910E+00	3.073750E+00
1.753810E+00	3.077280E+00	3.198520E+00
1.794200E+00	3.131700E+00	3.214220E+00
1.792740E+00	3.130790E+00	3.161570E+00
2.240240E+00	1.227570E+00	3.021530E+00
2.182600E+00	1.228690E+00	3.048690E+00
2.272040E+00	1.201320E+00	3.091960E+00
1.848080E+00	3.195770E+00	3.203950E+00
2.384020E+00	1.178980E+00	3.111440E+00
2.482670E+00	1.155200E+00	3.163150E+00
1.916790E+00	3.271310E+00	3.133600E+00
2.564890E+00	1.158290E+00	3.137980E+00
1.976250E+00	3.333220E+00	3.174700E+00
2.017030E+00	3.376270E+00	3.195890E+00
2.018190E+00	3.375540E+00	3.131660E+00
2.654450E+00	1.161340E+00	3.117460E+00
2.739890E+00	1.140860E+00	3.183450E+00
2.076690E+00	3.432890E+00	3.185240E+00
2.817030E+00	1.159480E+00	3.143930E+00
2.159870E+00	3.503420E+00	3.209960E+00
2.226050E+00	3.547220E+00	3.236310E+00
2.194550E+00	3.528420E+00	3.169250E+00
2.937900E+00	1.172460E+00	3.138330E+00
2.253130E+00	3.558900E+00	3.152970E+00
2.292980E+00	3.581520E+00	3.248870E+00
3.077220E+00	1.197950E+00	3.145170E+00
3.033880E+00	1.156980E+00	3.206910E+00
3.116470E+00	1.165740E+00	3.226010E+00
2.361310E+00	3.609060E+00	3.207150E+00
3.205290E+00	1.211000E+00	3.189680E+00
2.471030E+00	3.640020E+00	3.203120E+00
3.328690E+00	1.266550E+00	3.186900E+00
2.540780E+00	3.651480E+00	3.233030E+00
2.542610E+00	3.648150E+00	3.182750E+00
3.418600E+00	1.323960E+00	3.158340E+00
2.587360E+00	3.654980E+00	3.243330E+00
2.643670E+00	3.651990E+00	3.204710E+00
3.572960E+00	1.424720E+00	3.208520E+00
3.494700E+00	1.357680E+00	3.207280E+00
2.766590E+00	3.643150E+00	3.216700E+00
3.649570E+00	1.513750E+00	3.155830E+00
2.868870E+00	3.628740E+00	3.223180E+00
3.777490E+00	1.690760E+00	3.160620E+00
3.730400E+00	1.597040E+00	3.186560E+00
3.781370E+00	1.658250E+00	3.225090E+00
2.949440E+00	3.611500E+00	3.210450E+00
3.027070E+00	3.581790E+00	3.270750E+00
3.915290E+00	1.970510E+00	3.156980E+00
3.888790E+00	1.885660E+00	3.212590E+00
3.835890E+00	1.778830E+00	3.172950E+00
3.804620E+00	1.707380E+00	3.211750E+00
3.095130E+00	3.554870E+00	3.222130E+00
3.180700E+00	3.512150E+00	3.256430E+00
3.975230E+00	2.132640E+00	3.180080E+00
3.988310E+00	2.205220E+00	3.094380E+00
3.997260E+00	2.232700E+00	3.155870E+00
3.947040E+00	2.038150E+00	3.196210E+00
3.281780E+00	3.472130E+00	3.220640E+00
3.396740E+00	3.443860E+00	3.202150E+00
3.458250E+00	3.427310E+00	3.154570E+00
4.011900E+00	2.527850E+00	3.157470E+00
4.014040E+00	2.427090E+00	3.203880E+00
4.015790E+00	2.492130E+00	3.214540E+00
4.011920E+00	2.315810E+00	3.175720E+00
3.491870E+00	3.412460E+00	3.240520E+00
3.549880E+00	3.395090E+00	3.237520E+00
3.553400E+00	3.391600E+00	3.193220E+00
3.977800E+00	2.838310E+00	3.211250E+00
3.969880E+00	2.903310E+00	3.138470E+00
3.967020E+00	2.924240E+00	3.186870E+00
3.990650E+00	2.730210E+00	3.218450E+00
4.006130E+00	2.634880E+00	3.168550E+00
4.016270E+00	2.537380E+00	3.221100E+00
3.584220E+00	3.381190E+00	3.239170E+00
3.661970E+00	3.343630E+00	3.248710E+00
3.800230E+00	3.261760E+00	3.200710E+00
3.849940E+00	3.231090E+00	3.181140E+00
3.929320E+00	3.074410E+00	3.209690E+00
3.917390E+00	3.132340E+00	3.138440E+00
3.896980E+00	3.164420E+00	3.197160E+00
3.954820E+00	2.979780E+00	3.216370E+00
3.873610E+00	3.206750E+00	3.172610E+00
1.444200E+00	2.391710E+00	3.238020E+00
1.472790E+00	2.446130E+00	3.224120E+00
1.446820E+00	2.383560E+00	3.184230E+00
1.424010E+00	2.308720E+00	3.107990E+00
1.406850E+00	2.303830E+00	3.202590E+00
1.373970E+00	2.159510E+00	3.055230E+00
1.364950E+00	2.183130E+00	3.151540E+00
1.339230E+00	2.029860E+00	3.006750E+00
1.325790E+00	2.056140E+00	3.101530E+00
1.322590E+00	1.902640E+00	2.974950E+00
1.299790E+00	1.932530E+00	3.064750E+00
1.319940E+00	1.780670E+00	2.964830E+00
1.285900E+00	1.813690E+00	3.043390E+00
1.333290E+00	1.669970E+00	2.980660E+00
1.289480E+00	1.701870E+00	3.043840E+00
1.347760E+00	1.603230E+00	3.003940E+00
1.310010E+00	1.589180E+00	3.074190E+00
1.365920E+00	1.539220E+00	3.032950E+00
1.509780E+00	2.528890E+00	3.246220E+00
1.550470E+00	2.630760E+00	3.270220E+00
1.531860E+00	2.584790E+00	3.178630E+00
1.479870E+00	2.450120E+00	3.152400E+00
1.423920E+00	1.514710E+00	2.979890E+00
1.472210E+00	1.434500E+00	3.018310E+00
1.544670E+00	1.347290E+00	3.081790E+00
1.633850E+00	1.324630E+00	3.048350E+00
1.619100E+00	1.299210E+00	3.111270E+00
1.697180E+00	1.279540E+00	3.123080E+00
1.630000E+00	2.847800E+00	3.286070E+00
1.660180E+00	2.924380E+00	3.313270E+00
1.647370E+00	2.895820E+00	3.220560E+00
1.591490E+00	2.744490E+00	3.227290E+00
1.852760E+00	1.275210E+00	3.052600E+00
1.793910E+00	1.277230E+00	3.081930E+00
1.895310E+00	1.242620E+00	3.137640E+00
1.694800E+00	2.999300E+00	3.336350E+00
1.724490E+00	3.046130E+00	3.323720E+00
1.708020E+00	3.007680E+00	3.265690E+00
1.995760E+00	1.239180E+00	3.113950E+00
2.075940E+00	1.207160E+00	3.176750E+00
1.778690E+00	3.115960E+00	3.302290E+00
2.198770E+00	1.183200E+00	3.194870E+00
2.319530E+00	1.161680E+00	3.193790E+00
2.287730E+00	1.152710E+00	3.245740E+00
2.352540E+00	1.134340E+00	3.284260E+00
1.850810E+00	3.207240E+00	3.317180E+00
1.901480E+00	3.265580E+00	3.333150E+00
1.883090E+00	3.237490E+00	3.275180E+00
2.438980E+00	1.137960E+00	3.245730E+00
1.925940E+00	3.281290E+00	3.249360E+00
1.941570E+00	3.306920E+00	3.326000E+00
2.555590E+00	1.130010E+00	3.238590E+00
2.001090E+00	3.364870E+00	3.299240E+00
2.649050E+00	1.130260E+00	3.211280E+00
2.732150E+00	1.112050E+00	3.269180E+00
2.080810E+00	3.446620E+00	3.318910E+00
2.137170E+00	3.500970E+00	3.350050E+00
2.127350E+00	3.480200E+00	3.274210E+00
2.847730E+00	1.116350E+00	3.250830E+00
2.196420E+00	3.534600E+00	3.319200E+00
2.968250E+00	1.125260E+00	3.245250E+00
2.935120E+00	1.090980E+00	3.301920E+00
2.989640E+00	1.098370E+00	3.299570E+00
2.282170E+00	3.583600E+00	3.328710E+00
3.062430E+00	1.120160E+00	3.288230E+00
2.365480E+00	3.617500E+00	3.324860E+00
3.200180E+00	1.147360E+00	3.309810E+00
2.461670E+00	3.642940E+00	3.315960E+00
3.320920E+00	1.219760E+00	3.289870E+00
2.571450E+00	3.660350E+00	3.309220E+00
3.454870E+00	1.301620E+00	3.276340E+00
2.645970E+00	3.679230E+00	3.342790E+00
2.646790E+00	3.664410E+00	3.294790E+00
3.531910E+00	1.363620E+00	3.262790E+00
3.539920E+00	1.346430E+00	3.309120E+00
2.693170E+00	3.683060E+00	3.355510E+00
2.743410E+00	3.662910E+00	3.320500E+00
3.692850E+00	1.494490E+00	3.295760E+00
3.593270E+00	1.395090E+00	3.306020E+00
2.853050E+00	3.640030E+00	3.319450E+00
3.769240E+00	1.598340E+00	3.277950E+00
3.769400E+00	1.551770E+00	3.330960E+00
2.945530E+00	3.612660E+00	3.301320E+00
3.030810E+00	3.590700E+00	3.371360E+00
3.931310E+00	1.976030E+00	3.262630E+00
3.908860E+00	1.892520E+00	3.289650E+00
3.879440E+00	1.809560E+00	3.281480E+00
3.828210E+00	1.695440E+00	3.286830E+00
3.807490E+00	1.599820E+00	3.341210E+00
3.129100E+00	3.540300E+00	3.335230E+00
3.193520E+00	3.508170E+00	3.316000E+00
3.998500E+00	2.226330E+00	3.250260E+00
3.982500E+00	2.134360E+00	3.307460E+00
3.960690E+00	2.063110E+00	3.265510E+00
3.238110E+00	3.485550E+00	3.303360E+00
3.314300E+00	3.459940E+00	3.352310E+00
3.403430E+00	3.435190E+00	3.288320E+00
3.431860E+00	3.432680E+00	3.382350E+00
4.016690E+00	2.482400E+00	3.272920E+00
4.018910E+00	2.405520E+00	3.329030E+00
4.015020E+00	2.321290E+00	3.288490E+00
3.509290E+00	3.405660E+00	3.327850E+00
3.569650E+00	3.383730E+00	3.276170E+00
3.619200E+00	3.373600E+00	3.361270E+00
3.966850E+00	2.917660E+00	3.276450E+00
3.978490E+00	2.840030E+00	3.349360E+00
3.990050E+00	2.745250E+00	3.321100E+00
4.007550E+00	2.649510E+00	3.300290E+00
4.016890E+00	2.558380E+00	3.288760E+00
3.719150E+00	3.333040E+00	3.364820E+00
3.792990E+00	3.270260E+00	3.332750E+00
3.879560E+00	3.166920E+00	3.294350E+00
3.864100E+00	3.209240E+00	3.214040E+00
3.925250E+00	3.073930E+00	3.329550E+00
3.947790E+00	2.999710E+00	3.306220E+00
1.309330E+00	2.176130E+00	3.331210E+00
1.333420E+00	2.219820E+00	3.331240E+00
1.318250E+00	2.183240E+00	3.305120E+00
1.302180E+00	2.139800E+00	3.307900E+00
1.375720E+00	2.293740E+00	3.322760E+00
1.425810E+00	2.394650E+00	3.357800E+00
1.412690E+00	2.343840E+00	3.279930E+00
1.345290E+00	2.200310E+00	3.258560E+00
1.312190E+00	2.077700E+00	3.191030E+00
1.295650E+00	2.086620E+00	3.259230E+00
1.283250E+00	1.958850E+00	3.151310E+00
1.268130E+00	1.985790E+00	3.232190E+00
1.263590E+00	1.842060E+00	3.125880E+00
1.243950E+00	1.868560E+00	3.206030E+00
1.255980E+00	1.728420E+00	3.117460E+00
1.229040E+00	1.754260E+00	3.194390E+00
1.267840E+00	1.633200E+00	3.120820E+00
1.228120E+00	1.630150E+00	3.210440E+00
1.279350E+00	1.580850E+00	3.131210E+00
1.259090E+00	1.574100E+00	3.177430E+00
1.284760E+00	1.528880E+00	3.169850E+00
1.473090E+00	2.463280E+00	3.301370E+00
1.407700E+00	1.456020E+00	3.070560E+00
1.340350E+00	1.466900E+00	3.151050E+00
1.457840E+00	1.385630E+00	3.107130E+00
1.403390E+00	1.401230E+00	3.149620E+00
1.487460E+00	1.343180E+00	3.143240E+00
1.445900E+00	1.345530E+00	3.190150E+00
1.510890E+00	1.307000E+00	3.200990E+00
1.563280E+00	2.666410E+00	3.385190E+00
1.583490E+00	2.720910E+00	3.404680E+00
1.575990E+00	2.698610E+00	3.338930E+00
1.533470E+00	2.595730E+00	3.344360E+00
1.612460E+00	1.268120E+00	3.210120E+00
1.719640E+00	1.243660E+00	3.238350E+00
1.650650E+00	2.917980E+00	3.430230E+00
1.682200E+00	2.983530E+00	3.457430E+00
1.669000E+00	2.954960E+00	3.385230E+00
1.622000E+00	2.830540E+00	3.375710E+00
1.805290E+00	1.237000E+00	3.214710E+00
1.912120E+00	1.210510E+00	3.267230E+00
1.721240E+00	3.049380E+00	3.390500E+00
2.007600E+00	1.205130E+00	3.239640E+00
2.106870E+00	1.182530E+00	3.257680E+00
2.080220E+00	1.170420E+00	3.328300E+00
2.184270E+00	1.150030E+00	3.345980E+00
1.778750E+00	3.137330E+00	3.424940E+00
1.826890E+00	3.200250E+00	3.454240E+00
1.819820E+00	3.184260E+00	3.381590E+00
2.289970E+00	1.138600E+00	3.316930E+00
2.356050E+00	1.119990E+00	3.337280E+00
1.867560E+00	3.241500E+00	3.408110E+00
2.433270E+00	1.104720E+00	3.375600E+00
1.938180E+00	3.317430E+00	3.423310E+00
2.549580E+00	1.101600E+00	3.346820E+00
2.005290E+00	3.391960E+00	3.431300E+00
2.053330E+00	3.445430E+00	3.462170E+00
2.047370E+00	3.429210E+00	3.386470E+00
2.651900E+00	1.099540E+00	3.313010E+00
2.771940E+00	1.068140E+00	3.371190E+00
2.109070E+00	3.490820E+00	3.427960E+00
2.879160E+00	1.064460E+00	3.350150E+00
2.840680E+00	1.043390E+00	3.396500E+00
2.891720E+00	1.028650E+00	3.411030E+00
2.190890E+00	3.547390E+00	3.423620E+00
2.992480E+00	1.054260E+00	3.375540E+00
2.273940E+00	3.591850E+00	3.422330E+00
3.131600E+00	1.082010E+00	3.368180E+00
3.090540E+00	1.036680E+00	3.425470E+00
3.163340E+00	1.050930E+00	3.431390E+00
2.363510E+00	3.632130E+00	3.425750E+00
3.199180E+00	1.104530E+00	3.366250E+00
3.201750E+00	1.081640E+00	3.404560E+00
2.458600E+00	3.659380E+00	3.426020E+00
3.311560E+00	1.170610E+00	3.368430E+00
3.253540E+00	1.118970E+00	3.394120E+00
2.560610E+00	3.678080E+00	3.422310E+00
3.428570E+00	1.222120E+00	3.403410E+00
2.671690E+00	3.692920E+00	3.418880E+00
3.571650E+00	1.334320E+00	3.386590E+00
2.754290E+00	3.696210E+00	3.464830E+00
2.752050E+00	3.688180E+00	3.408910E+00
3.647510E+00	1.408340E+00	3.363410E+00
3.657200E+00	1.386600E+00	3.413590E+00
2.792000E+00	3.690130E+00	3.456700E+00
2.844450E+00	3.666660E+00	3.441070E+00
3.790710E+00	1.525230E+00	3.409630E+00
3.708610E+00	1.438010E+00	3.409200E+00
2.947150E+00	3.629710E+00	3.405860E+00
3.029480E+00	3.595000E+00	3.466050E+00
3.937990E+00	1.932800E+00	3.337240E+00
3.923490E+00	1.848080E+00	3.353350E+00
3.899340E+00	1.747430E+00	3.374300E+00
3.861830E+00	1.639800E+00	3.401980E+00
3.910210E+00	1.698090E+00	3.437760E+00
3.102820E+00	3.560430E+00	3.441530E+00
3.177800E+00	3.523260E+00	3.427790E+00
3.221130E+00	3.499550E+00	3.366470E+00
3.266080E+00	3.478880E+00	3.458960E+00
4.007410E+00	2.226280E+00	3.370370E+00
3.997270E+00	2.129710E+00	3.392100E+00
3.975150E+00	2.027140E+00	3.365650E+00
3.963630E+00	1.906630E+00	3.414600E+00
3.946110E+00	1.800200E+00	3.432290E+00
3.928170E+00	1.740160E+00	3.435950E+00
3.365730E+00	3.447860E+00	3.437780E+00
3.450390E+00	3.429810E+00	3.471760E+00
4.020590E+00	2.485520E+00	3.370000E+00
4.027970E+00	2.397660E+00	3.439950E+00
4.023100E+00	2.324900E+00	3.386720E+00
3.532910E+00	3.407310E+00	3.419320E+00
3.628470E+00	3.384490E+00	3.465890E+00
3.965900E+00	2.932930E+00	3.385340E+00
3.983610E+00	2.851920E+00	3.465340E+00
3.995120E+00	2.756520E+00	3.434310E+00
4.011420E+00	2.664700E+00	3.406920E+00
4.020870E+00	2.575270E+00	3.389310E+00
3.702960E+00	3.355900E+00	3.432570E+00
3.800460E+00	3.297740E+00	3.457410E+00
3.872400E+00	3.201290E+00	3.426610E+00
3.918840E+00	3.108240E+00	3.415670E+00
3.945830E+00	3.022060E+00	3.406180E+00
1.373510E+00	2.359430E+00	3.493520E+00
1.419420E+00	2.433050E+00	3.509130E+00
1.384880E+00	2.362570E+00	3.457720E+00
1.369450E+00	2.306530E+00	3.392930E+00
1.346420E+00	2.289590E+00	3.462830E+00
1.301270E+00	2.162400E+00	3.387480E+00
1.263050E+00	2.032570E+00	3.316140E+00
1.246240E+00	2.029760E+00	3.391710E+00
1.230490E+00	1.900590E+00	3.286220E+00
1.219650E+00	1.927390E+00	3.364380E+00
1.209070E+00	1.783420E+00	3.271890E+00
1.193450E+00	1.812240E+00	3.347630E+00
1.202340E+00	1.681960E+00	3.266230E+00
1.178630E+00	1.687220E+00	3.357530E+00
1.205390E+00	1.625890E+00	3.272370E+00
1.193160E+00	1.623500E+00	3.321030E+00
1.208850E+00	1.575130E+00	3.307760E+00
1.427920E+00	2.421420E+00	3.434970E+00
1.472710E+00	2.507100E+00	3.480640E+00
1.246740E+00	1.508350E+00	3.275040E+00
1.290160E+00	1.469700E+00	3.228780E+00
1.280990E+00	1.446900E+00	3.283440E+00
1.318760E+00	1.413630E+00	3.268750E+00
1.516870E+00	2.585180E+00	3.483330E+00
1.556810E+00	2.675290E+00	3.519830E+00
1.551480E+00	2.647610E+00	3.434600E+00
1.489440E+00	2.519750E+00	3.408340E+00
1.382900E+00	1.371710E+00	3.236380E+00
1.459200E+00	1.292460E+00	3.312880E+00
1.539150E+00	1.268410E+00	3.278210E+00
1.530550E+00	1.251510E+00	3.334340E+00
1.594810E+00	1.232160E+00	3.332970E+00
1.628250E+00	2.872610E+00	3.582060E+00
1.654300E+00	2.938680E+00	3.574300E+00
1.641470E+00	2.886340E+00	3.498290E+00
1.596200E+00	2.757540E+00	3.467650E+00
1.601030E+00	2.784750E+00	3.553660E+00
1.775710E+00	1.218670E+00	3.302910E+00
1.706930E+00	1.215660E+00	3.335000E+00
1.784740E+00	1.197430E+00	3.362830E+00
1.679550E+00	3.002000E+00	3.619030E+00
1.721980E+00	3.069710E+00	3.592180E+00
1.686570E+00	2.993800E+00	3.538870E+00
1.854830E+00	1.192360E+00	3.347990E+00
1.736730E+00	3.077790E+00	3.499730E+00
1.763740E+00	3.131560E+00	3.575790E+00
1.994700E+00	1.169240E+00	3.380590E+00
2.109330E+00	1.143660E+00	3.408060E+00
2.198290E+00	1.118860E+00	3.470940E+00
1.798120E+00	3.167880E+00	3.518300E+00
2.298160E+00	1.112910E+00	3.432690E+00
2.352300E+00	1.111870E+00	3.379270E+00
1.872150E+00	3.253340E+00	3.534890E+00
2.386540E+00	1.096110E+00	3.441780E+00
2.467270E+00	1.078580E+00	3.500150E+00
1.942760E+00	3.332790E+00	3.548250E+00
1.984540E+00	3.387100E+00	3.564470E+00
1.978580E+00	3.368510E+00	3.498030E+00
2.552980E+00	1.070060E+00	3.461940E+00
2.021810E+00	3.419940E+00	3.519870E+00
2.652720E+00	1.060510E+00	3.422110E+00
2.741780E+00	1.027340E+00	3.492320E+00
2.092270E+00	3.493920E+00	3.551980E+00
2.830170E+00	1.020710E+00	3.452900E+00
2.927270E+00	9.895230E-01	3.492370E+00
2.177730E+00	3.548800E+00	3.518280E+00
3.029920E+00	1.003180E+00	3.472450E+00
2.993990E+00	9.751550E-01	3.517310E+00
3.054240E+00	9.723760E-01	3.547880E+00
2.265360E+00	3.596760E+00	3.518150E+00
3.136470E+00	1.012550E+00	3.502060E+00
2.359300E+00	3.634510E+00	3.526030E+00
3.250370E+00	1.076200E+00	3.480160E+00
2.456940E+00	3.665110E+00	3.531510E+00
3.346190E+00	1.149790E+00	3.445600E+00
3.360060E+00	1.127720E+00	3.527170E+00
2.554000E+00	3.684720E+00	3.531320E+00
3.408110E+00	1.180630E+00	3.456320E+00
3.402270E+00	1.163900E+00	3.491870E+00
2.649960E+00	3.695350E+00	3.527080E+00
3.544760E+00	1.262440E+00	3.523880E+00
3.446190E+00	1.197230E+00	3.484410E+00
2.737730E+00	3.699070E+00	3.526400E+00
3.682570E+00	1.379560E+00	3.491390E+00
2.804290E+00	3.688640E+00	3.511680E+00
2.875980E+00	3.671290E+00	3.566670E+00
3.754150E+00	1.449460E+00	3.475000E+00
3.757300E+00	1.430300E+00	3.522690E+00
2.971280E+00	3.621400E+00	3.532160E+00
3.037810E+00	3.590970E+00	3.520460E+00
3.902920E+00	1.649930E+00	3.474480E+00
3.866110E+00	1.577430E+00	3.490450E+00
3.810560E+00	1.488170E+00	3.531310E+00
3.080050E+00	3.569560E+00	3.507140E+00
3.159100E+00	3.529750E+00	3.527350E+00
3.266660E+00	3.484680E+00	3.562910E+00
4.013120E+00	2.172470E+00	3.451400E+00
4.009530E+00	2.084230E+00	3.459490E+00
4.002760E+00	1.977590E+00	3.482530E+00
3.989410E+00	1.851480E+00	3.523810E+00
4.013150E+00	1.932130E+00	3.535930E+00
3.941470E+00	1.718640E+00	3.506910E+00
3.912220E+00	1.626210E+00	3.533840E+00
3.359350E+00	3.450990E+00	3.518920E+00
3.453110E+00	3.440340E+00	3.557470E+00
4.027720E+00	2.503700E+00	3.488820E+00
4.036940E+00	2.396100E+00	3.558670E+00
4.031630E+00	2.270120E+00	3.499390E+00
4.027600E+00	2.140620E+00	3.529890E+00
4.027120E+00	2.044960E+00	3.537120E+00
4.024070E+00	1.976270E+00	3.548050E+00
3.543090E+00	3.409640E+00	3.512910E+00
3.632610E+00	3.395170E+00	3.549610E+00
3.967770E+00	2.955310E+00	3.504260E+00
3.988360E+00	2.859480E+00	3.575190E+00
3.999120E+00	2.767130E+00	3.540930E+00
4.018600E+00	2.666390E+00	3.518000E+00
4.025720E+00	2.596180E+00	3.471420E+00
3.726340E+00	3.360930E+00	3.527220E+00
3.816470E+00	3.317390E+00	3.553200E+00
3.849200E+00	3.278170E+00	3.521410E+00
3.884430E+00	3.224690E+00	3.519610E+00
3.926950E+00	3.126170E+00	3.542570E+00
3.916780E+00	3.189070E+00	3.562450E+00
3.944020E+00	3.047290E+00	3.486600E+00
3.872170E+00	3.270430E+00	3.569350E+00
3.905170E+00	3.224430E+00	3.575130E+00
1.362810E+00	2.428450E+00	3.665090E+00
1.397290E+00	2.479540E+00	3.650070E+00
1.369390E+00	2.422220E+00	3.616980E+00
1.356480E+00	2.348520E+00	3.549750E+00
1.334220E+00	2.354540E+00	3.635410E+00
1.301880E+00	2.205240E+00	3.500640E+00
1.300680E+00	2.245870E+00	3.592920E+00
1.252240E+00	2.076830E+00	3.463520E+00
1.256480E+00	2.121220E+00	3.552460E+00
1.213100E+00	1.955880E+00	3.440580E+00
1.214010E+00	1.996600E+00	3.520920E+00
1.183030E+00	1.842040E+00	3.422630E+00
1.179890E+00	1.878240E+00	3.500880E+00
1.164350E+00	1.742620E+00	3.411510E+00
1.151040E+00	1.756840E+00	3.501420E+00
1.160740E+00	1.686390E+00	3.414230E+00
1.151800E+00	1.689890E+00	3.457660E+00
1.158560E+00	1.635500E+00	3.445740E+00
1.416040E+00	2.472690E+00	3.590860E+00
1.459870E+00	2.569510E+00	3.664870E+00
1.182240E+00	1.557570E+00	3.417280E+00
1.211930E+00	1.516800E+00	3.363400E+00
1.205000E+00	1.495490E+00	3.419770E+00
1.230750E+00	1.458580E+00	3.400160E+00
1.493400E+00	2.573770E+00	3.561750E+00
1.515100E+00	2.645850E+00	3.634440E+00
1.283220E+00	1.407320E+00	3.360550E+00
1.361730E+00	1.337860E+00	3.350730E+00
1.322210E+00	1.327940E+00	3.462050E+00
1.409490E+00	1.290960E+00	3.381800E+00
1.382290E+00	1.289810E+00	3.429640E+00
1.443440E+00	1.255740E+00	3.430920E+00
1.539340E+00	2.693480E+00	3.648550E+00
1.560810E+00	2.738330E+00	3.665170E+00
1.555060E+00	2.705420E+00	3.604230E+00
1.536200E+00	1.222060E+00	3.411860E+00
1.654020E+00	1.186720E+00	3.428150E+00
1.601550E+00	1.163590E+00	3.524540E+00
1.701540E+00	1.148530E+00	3.514040E+00
1.642070E+00	2.926770E+00	3.645990E+00
1.600780E+00	2.819590E+00	3.648500E+00
1.794830E+00	1.161590E+00	3.452170E+00
1.713040E+00	3.067530E+00	3.676350E+00
1.675150E+00	2.995830E+00	3.705460E+00
1.907290E+00	1.157210E+00	3.435130E+00
1.913350E+00	1.133390E+00	3.505650E+00
1.981670E+00	1.137890E+00	3.482910E+00
1.757390E+00	3.135640E+00	3.656610E+00
2.093360E+00	1.120380E+00	3.510400E+00
2.210250E+00	1.093790E+00	3.574630E+00
1.808610E+00	3.197660E+00	3.618340E+00
2.295580E+00	1.092300E+00	3.551220E+00
1.866760E+00	3.276750E+00	3.675450E+00
1.917340E+00	3.336740E+00	3.682820E+00
1.911360E+00	3.315230E+00	3.617670E+00
2.385420E+00	1.084560E+00	3.528400E+00
2.477840E+00	1.054840E+00	3.609200E+00
1.960630E+00	3.378660E+00	3.641690E+00
2.562470E+00	1.045030E+00	3.575730E+00
2.022330E+00	3.442830E+00	3.613270E+00
2.648640E+00	1.033110E+00	3.536230E+00
2.735140E+00	9.941090E-01	3.602740E+00
2.081600E+00	3.518860E+00	3.669630E+00
2.150540E+00	3.575640E+00	3.670400E+00
2.118800E+00	3.540810E+00	3.618770E+00
2.823030E+00	9.869830E-01	3.552450E+00
2.901060E+00	9.456800E-01	3.608990E+00
2.165270E+00	3.565380E+00	3.600070E+00
2.218370E+00	3.614760E+00	3.662750E+00
2.981650E+00	9.526810E-01	3.575660E+00
3.058290E+00	9.376090E-01	3.637550E+00
2.247120E+00	3.611910E+00	3.602470E+00
2.262780E+00	3.638610E+00	3.658280E+00
3.143030E+00	9.717530E-01	3.605910E+00
2.299940E+00	3.654270E+00	3.659920E+00
2.346180E+00	3.657480E+00	3.624630E+00
3.232130E+00	1.025180E+00	3.581210E+00
2.452800E+00	3.687120E+00	3.632550E+00
3.312800E+00	1.080590E+00	3.574020E+00
2.553630E+00	3.707150E+00	3.633520E+00
3.405100E+00	1.127280E+00	3.627550E+00
3.444020E+00	1.177760E+00	3.547180E+00
3.511710E+00	1.206790E+00	3.630080E+00
2.644210E+00	3.719390E+00	3.625280E+00
3.603920E+00	1.273140E+00	3.637750E+00
2.727440E+00	3.718060E+00	3.617650E+00
3.679340E+00	1.339430E+00	3.604440E+00
2.806070E+00	3.703490E+00	3.602880E+00
2.879590E+00	3.697880E+00	3.666470E+00
3.760480E+00	1.416930E+00	3.580480E+00
2.944240E+00	3.661570E+00	3.625930E+00
3.034140E+00	3.621140E+00	3.638770E+00
3.066060E+00	3.580870E+00	3.560020E+00
3.117890E+00	3.568790E+00	3.607630E+00
3.886290E+00	1.556760E+00	3.582770E+00
3.835840E+00	1.478070E+00	3.635150E+00
3.200380E+00	3.534190E+00	3.616030E+00
3.268900E+00	3.504870E+00	3.620890E+00
4.028070E+00	1.914430E+00	3.597550E+00
4.018100E+00	1.824020E+00	3.620940E+00
3.983720E+00	1.741000E+00	3.610640E+00
3.939210E+00	1.639370E+00	3.605420E+00
3.355040E+00	3.478680E+00	3.608330E+00
3.449970E+00	3.463400E+00	3.615680E+00
4.037660E+00	2.507290E+00	3.632360E+00
4.030870E+00	2.576750E+00	3.544370E+00
4.031240E+00	2.615340E+00	3.602160E+00
4.049110E+00	2.388690E+00	3.656970E+00
4.050120E+00	2.295820E+00	3.629700E+00
4.046770E+00	2.180700E+00	3.616640E+00
4.047490E+00	2.070770E+00	3.612330E+00
4.038840E+00	1.995970E+00	3.595870E+00
3.549600E+00	3.435510E+00	3.609950E+00
3.706610E+00	3.399930E+00	3.631930E+00
3.975650E+00	2.959730E+00	3.643880E+00
3.954350E+00	3.027270E+00	3.560000E+00
3.953450E+00	3.058250E+00	3.623740E+00
3.993530E+00	2.855410E+00	3.662680E+00
4.002810E+00	2.781500E+00	3.633470E+00
4.018620E+00	2.696700E+00	3.613400E+00
3.771190E+00	3.384110E+00	3.638350E+00
3.780660E+00	3.364180E+00	3.606600E+00
3.921080E+00	3.196320E+00	3.623800E+00
3.941620E+00	3.126820E+00	3.665770E+00
3.799220E+00	3.368560E+00	3.641380E+00
3.845000E+00	3.324450E+00	3.646290E+00
3.895420E+00	3.254490E+00	3.615300E+00
1.289000E+00	2.256520E+00	3.732510E+00
1.311330E+00	2.308830E+00	3.742520E+00
1.299350E+00	2.272990E+00	3.681100E+00
1.261500E+00	2.159780E+00	3.638570E+00
1.268120E+00	2.189750E+00	3.715890E+00
1.220130E+00	2.039580E+00	3.605170E+00
1.229960E+00	2.078660E+00	3.687140E+00
1.183390E+00	1.919390E+00	3.582610E+00
1.192290E+00	1.961090E+00	3.664490E+00
1.155610E+00	1.818080E+00	3.566990E+00
1.156760E+00	1.834910E+00	3.666120E+00
1.143100E+00	1.759890E+00	3.564600E+00
1.142860E+00	1.763230E+00	3.617170E+00
1.139950E+00	1.706860E+00	3.595100E+00
1.398780E+00	2.478000E+00	3.722860E+00
1.339640E+00	2.375340E+00	3.707590E+00
1.145980E+00	1.646580E+00	3.537780E+00
1.159030E+00	1.578200E+00	3.513840E+00
1.155540E+00	1.559890E+00	3.621730E+00
1.178230E+00	1.509780E+00	3.560530E+00
1.461210E+00	2.577620E+00	3.753530E+00
1.503370E+00	2.644880E+00	3.759330E+00
1.485340E+00	2.620380E+00	3.716450E+00
1.208040E+00	1.459710E+00	3.498960E+00
1.258860E+00	1.386930E+00	3.486940E+00
1.243050E+00	1.390580E+00	3.599050E+00
1.294520E+00	1.342510E+00	3.521950E+00
1.281840E+00	1.347990E+00	3.570680E+00
1.324020E+00	1.305500E+00	3.565600E+00
1.524790E+00	2.678380E+00	3.700720E+00
1.548400E+00	2.716260E+00	3.796460E+00
1.395540E+00	1.258510E+00	3.525350E+00
1.499370E+00	1.201350E+00	3.527750E+00
1.455860E+00	1.194760E+00	3.630570E+00
1.554720E+00	1.162090E+00	3.568800E+00
1.528570E+00	1.159880E+00	3.611990E+00
1.591870E+00	1.129860E+00	3.620360E+00
1.586920E+00	2.788490E+00	3.800930E+00
1.607060E+00	2.828270E+00	3.785300E+00
1.582910E+00	2.782950E+00	3.735350E+00
1.774250E+00	1.122180E+00	3.558520E+00
1.694340E+00	1.111750E+00	3.611740E+00
1.813100E+00	1.082440E+00	3.645390E+00
1.638270E+00	2.900260E+00	3.763720E+00
1.880540E+00	1.105570E+00	3.576100E+00
1.964150E+00	1.077630E+00	3.636950E+00
1.904710E+00	1.067570E+00	3.659500E+00
1.986430E+00	1.054960E+00	3.707550E+00
1.715450E+00	3.057700E+00	3.764120E+00
1.682000E+00	2.994490E+00	3.780050E+00
2.006860E+00	1.103790E+00	3.579620E+00
2.045640E+00	1.065930E+00	3.669450E+00
1.749660E+00	3.120280E+00	3.738350E+00
2.159360E+00	1.062790E+00	3.669200E+00
1.807570E+00	3.203970E+00	3.750570E+00
2.287810E+00	1.062740E+00	3.661240E+00
1.907720E+00	3.329130E+00	3.751360E+00
1.863960E+00	3.278740E+00	3.769470E+00
2.387670E+00	1.057470E+00	3.636700E+00
2.481910E+00	1.028100E+00	3.719370E+00
1.948570E+00	3.377330E+00	3.724680E+00
2.568090E+00	1.014520E+00	3.685380E+00
2.009940E+00	3.451640E+00	3.738400E+00
2.651120E+00	1.000430E+00	3.646570E+00
2.735820E+00	9.605430E-01	3.713220E+00
2.133410E+00	3.569740E+00	3.753570E+00
2.073730E+00	3.523590E+00	3.763980E+00
2.817030E+00	9.492040E-01	3.661180E+00
2.895730E+00	9.064310E-01	3.714370E+00
2.206990E+00	3.616400E+00	3.744260E+00
2.976030E+00	9.155630E-01	3.671290E+00
3.059830E+00	9.011220E-01	3.736870E+00
2.288720E+00	3.657800E+00	3.727520E+00
3.146050E+00	9.326400E-01	3.706110E+00
2.357770E+00	3.687560E+00	3.760950E+00
2.355560E+00	3.681120E+00	3.708350E+00
3.232660E+00	9.864440E-01	3.680420E+00
2.392260E+00	3.696110E+00	3.752770E+00
2.443570E+00	3.700530E+00	3.744640E+00
3.317390E+00	1.053430E+00	3.658860E+00
2.551180E+00	3.717650E+00	3.735390E+00
3.488350E+00	1.169710E+00	3.724750E+00
3.400800E+00	1.093290E+00	3.737420E+00
2.653210E+00	3.730370E+00	3.730790E+00
3.589010E+00	1.251300E+00	3.720970E+00
2.715620E+00	3.731520E+00	3.693740E+00
3.686080E+00	1.327270E+00	3.704620E+00
2.797170E+00	3.723210E+00	3.710750E+00
2.886570E+00	3.710870E+00	3.766290E+00
3.767300E+00	1.402080E+00	3.674790E+00
2.961330E+00	3.674760E+00	3.711030E+00
3.060590E+00	3.645240E+00	3.736240E+00
3.137170E+00	3.589230E+00	3.673390E+00
3.907810E+00	1.553710E+00	3.681960E+00
3.842210E+00	1.471650E+00	3.732740E+00
3.168080E+00	3.611940E+00	3.742590E+00
3.237500E+00	3.586150E+00	3.741460E+00
3.260500E+00	3.544180E+00	3.681140E+00
4.040860E+00	1.857370E+00	3.678090E+00
4.017450E+00	1.762540E+00	3.702320E+00
4.045100E+00	1.821720E+00	3.737200E+00
3.966550E+00	1.653310E+00	3.702990E+00
3.316550E+00	3.564920E+00	3.745450E+00
3.417910E+00	3.545950E+00	3.760650E+00
3.434460E+00	3.501740E+00	3.685130E+00
4.035050E+00	2.631080E+00	3.698470E+00
4.046940E+00	2.525130E+00	3.767240E+00
4.055030E+00	2.418160E+00	3.740520E+00
4.064190E+00	2.312970E+00	3.730410E+00
4.063560E+00	2.203660E+00	3.718340E+00
4.066150E+00	2.088150E+00	3.708370E+00
4.054630E+00	1.957340E+00	3.690800E+00
4.053100E+00	1.872090E+00	3.727160E+00
3.509110E+00	3.505950E+00	3.753770E+00
3.596450E+00	3.483940E+00	3.801270E+00
3.608900E+00	3.449740E+00	3.715520E+00
3.959300E+00	3.053480E+00	3.714300E+00
3.976750E+00	2.977280E+00	3.779460E+00
3.991170E+00	2.884820E+00	3.741640E+00
4.004380E+00	2.790660E+00	3.726610E+00
4.017200E+00	2.721330E+00	3.684480E+00
3.686930E+00	3.436390E+00	3.792310E+00
3.762940E+00	3.387690E+00	3.741950E+00
3.787920E+00	3.376530E+00	3.668430E+00
3.821410E+00	3.356760E+00	3.703320E+00
3.919340E+00	3.206200E+00	3.746560E+00
3.897850E+00	3.257560E+00	3.670840E+00
3.874020E+00	3.297580E+00	3.725300E+00
3.945490E+00	3.120090E+00	3.753990E+00
3.850180E+00	3.333300E+00	3.706840E+00
1.283270E+00	2.257820E+00	3.867080E+00
1.308260E+00	2.319540E+00	3.854510E+00
1.288630E+00	2.249900E+00	3.791000E+00
1.244380E+00	2.124140E+00	3.767730E+00
1.259200E+00	2.176370E+00	3.848400E+00
1.205580E+00	2.009460E+00	3.744360E+00
1.226120E+00	2.069610E+00	3.831500E+00
1.172090E+00	1.905680E+00	3.729360E+00
1.192000E+00	1.960780E+00	3.812370E+00
1.152180E+00	1.844680E+00	3.731370E+00
1.162900E+00	1.867360E+00	3.797500E+00
1.145100E+00	1.795030E+00	3.764540E+00
1.335750E+00	2.386970E+00	3.888930E+00
1.374280E+00	2.454650E+00	3.873070E+00
1.348430E+00	2.384790E+00	3.800820E+00
1.138170E+00	1.704410E+00	3.720600E+00
1.142120E+00	1.624840E+00	3.656860E+00
1.139520E+00	1.628260E+00	3.731950E+00
1.147140E+00	1.572880E+00	3.680430E+00
1.145340E+00	1.584150E+00	3.735650E+00
1.155800E+00	1.535560E+00	3.720070E+00
1.412860E+00	2.518520E+00	3.910850E+00
1.453740E+00	2.581260E+00	3.899050E+00
1.423120E+00	2.516930E+00	3.827690E+00
1.207100E+00	1.443010E+00	3.616380E+00
1.183230E+00	1.473240E+00	3.701480E+00
1.225820E+00	1.408150E+00	3.649520E+00
1.214940E+00	1.419700E+00	3.688360E+00
1.241970E+00	1.378660E+00	3.692760E+00
1.492490E+00	2.630740E+00	3.842020E+00
1.295950E+00	1.311230E+00	3.675940E+00
1.370080E+00	1.247210E+00	3.638390E+00
1.345180E+00	1.255460E+00	3.696650E+00
1.413170E+00	1.207250E+00	3.674650E+00
1.384880E+00	1.219390E+00	3.715840E+00
1.443610E+00	1.176190E+00	3.722430E+00
1.544020E+00	2.727800E+00	3.897760E+00
1.580590E+00	2.798210E+00	3.903530E+00
1.574650E+00	2.774560E+00	3.848060E+00
1.539470E+00	1.120360E+00	3.722560E+00
1.637420E+00	1.086560E+00	3.698570E+00
1.613230E+00	1.078250E+00	3.756670E+00
1.668690E+00	1.063000E+00	3.774880E+00
1.608590E+00	2.840160E+00	3.851390E+00
1.749540E+00	1.064090E+00	3.735130E+00
1.647130E+00	2.934130E+00	3.894350E+00
1.681760E+00	3.005510E+00	3.891560E+00
1.671730E+00	2.975190E+00	3.833540E+00
1.894550E+00	1.048150E+00	3.746970E+00
2.013520E+00	1.039210E+00	3.788940E+00
1.705060E+00	3.038340E+00	3.840960E+00
2.110650E+00	1.040610E+00	3.756910E+00
1.758380E+00	3.131900E+00	3.852020E+00
2.171830E+00	1.041930E+00	3.736270E+00
2.196570E+00	1.035540E+00	3.772780E+00
1.814660E+00	3.226750E+00	3.868890E+00
1.854200E+00	3.287730E+00	3.888040E+00
1.846130E+00	3.263230E+00	3.824240E+00
2.269580E+00	1.036190E+00	3.778570E+00
2.204150E+00	1.042520E+00	3.740920E+00
1.894190E+00	3.326130E+00	3.842360E+00
2.386400E+00	1.032530E+00	3.751410E+00
2.488650E+00	1.004980E+00	3.833230E+00
1.952460E+00	3.390480E+00	3.806890E+00
2.573150E+00	9.905130E-01	3.798930E+00
2.006790E+00	3.473100E+00	3.871950E+00
2.062810E+00	3.538080E+00	3.889540E+00
2.049700E+00	3.510020E+00	3.820710E+00
2.655210E+00	9.733270E-01	3.759340E+00
2.743830E+00	9.317530E-01	3.829340E+00
2.111950E+00	3.569420E+00	3.849310E+00
2.820860E+00	9.142130E-01	3.775320E+00
2.899750E+00	8.797090E-01	3.812040E+00
2.191460E+00	3.619780E+00	3.838740E+00
2.975300E+00	8.824500E-01	3.773380E+00
3.062510E+00	8.699390E-01	3.839730E+00
2.268190E+00	3.660450E+00	3.827480E+00
3.150700E+00	8.988770E-01	3.808600E+00
2.342300E+00	3.689730E+00	3.821080E+00
3.237440E+00	9.542290E-01	3.783150E+00
2.404340E+00	3.703810E+00	3.806110E+00
2.475170E+00	3.724600E+00	3.864760E+00
3.320160E+00	1.023390E+00	3.759140E+00
2.550860E+00	3.729610E+00	3.834780E+00
3.482330E+00	1.142650E+00	3.824060E+00
3.405530E+00	1.065400E+00	3.836580E+00
2.635540E+00	3.738480E+00	3.822410E+00
3.572410E+00	1.228080E+00	3.813540E+00
2.711970E+00	3.742370E+00	3.815970E+00
2.740490E+00	3.735010E+00	3.762780E+00
2.811440E+00	3.744570E+00	3.837850E+00
3.687280E+00	1.326450E+00	3.812200E+00
2.900850E+00	3.734480E+00	3.835630E+00
3.771180E+00	1.401500E+00	3.765430E+00
2.981390E+00	3.705750E+00	3.813410E+00
3.117640E+00	3.679840E+00	3.820270E+00
3.920780E+00	1.554460E+00	3.813870E+00
3.836550E+00	1.462160E+00	3.794730E+00
3.193970E+00	3.681660E+00	3.844830E+00
3.229570E+00	3.626620E+00	3.794140E+00
4.036280E+00	1.769040E+00	3.775360E+00
4.000750E+00	1.679590E+00	3.790210E+00
3.988490E+00	1.626210E+00	3.834650E+00
3.265960E+00	3.666400E+00	3.856940E+00
3.352660E+00	3.646760E+00	3.872370E+00
3.352230E+00	3.601660E+00	3.813230E+00
4.043650E+00	2.638810E+00	3.839390E+00
4.023210E+00	2.707260E+00	3.752930E+00
4.014400E+00	2.756690E+00	3.818300E+00
4.057390E+00	2.521550E+00	3.860520E+00
4.066720E+00	2.434050E+00	3.838510E+00
4.079320E+00	2.331390E+00	3.825700E+00
4.081880E+00	2.221810E+00	3.816060E+00
4.084920E+00	2.112610E+00	3.806220E+00
4.082450E+00	1.995120E+00	3.804850E+00
4.064600E+00	1.852510E+00	3.803290E+00
4.039800E+00	1.734720E+00	3.838890E+00
4.014890E+00	1.665950E+00	3.847760E+00
3.424900E+00	3.610490E+00	3.863270E+00
3.486890E+00	3.551500E+00	3.820470E+00
3.594530E+00	3.520960E+00	3.875990E+00
3.958040E+00	3.076030E+00	3.831360E+00
3.976580E+00	2.995890E+00	3.908700E+00
3.989910E+00	2.900250E+00	3.847000E+00
3.998550E+00	2.830200E+00	3.799580E+00
3.685820E+00	3.463080E+00	3.865290E+00
3.770090E+00	3.402510E+00	3.847960E+00
3.859990E+00	3.313940E+00	3.831200E+00
3.838010E+00	3.339820E+00	3.743630E+00
3.925260E+00	3.212030E+00	3.881840E+00
3.941040E+00	3.148800E+00	3.819820E+00
1.310840E+00	2.313560E+00	3.926970E+00
1.280200E+00	2.225580E+00	3.917150E+00
1.259910E+00	2.139030E+00	3.923040E+00
1.226280E+00	2.028180E+00	3.909250E+00
1.194890E+00	1.922140E+00	3.893660E+00
1.169140E+00	1.813600E+00	3.895220E+00
1.143380E+00	1.745940E+00	3.817750E+00
1.154110E+00	1.742140E+00	3.881150E+00
1.149020E+00	1.696700E+00	3.854060E+00
1.374510E+00	2.446770E+00	3.944810E+00
1.337160E+00	2.382810E+00	3.939310E+00
1.152400E+00	1.621190E+00	3.832110E+00
1.162560E+00	1.548520E+00	3.812190E+00
1.174130E+00	1.502610E+00	3.788470E+00
1.185730E+00	1.509530E+00	3.865170E+00
1.207940E+00	1.460310E+00	3.852740E+00
1.452110E+00	2.569480E+00	3.956240E+00
1.424920E+00	2.516220E+00	3.975220E+00
1.229290E+00	1.402800E+00	3.782380E+00
1.263590E+00	1.349870E+00	3.760650E+00
1.271500E+00	1.356010E+00	3.842350E+00
1.302260E+00	1.306670E+00	3.807540E+00
1.505340E+00	2.649060E+00	3.966670E+00
1.343320E+00	1.253690E+00	3.763560E+00
1.409430E+00	1.193020E+00	3.811110E+00
1.476160E+00	1.141510E+00	3.795950E+00
1.471670E+00	1.136630E+00	3.892700E+00
1.537400E+00	1.099310E+00	3.848550E+00
1.573030E+00	2.779990E+00	3.956940E+00
1.550560E+00	2.729960E+00	3.978250E+00
1.626740E+00	1.065180E+00	3.847900E+00
1.744650E+00	1.042940E+00	3.857920E+00
1.614870E+00	2.857540E+00	3.971320E+00
1.847620E+00	1.033320E+00	3.839640E+00
1.833700E+00	1.021600E+00	3.914380E+00
1.910480E+00	1.016850E+00	3.925310E+00
1.682200E+00	3.001590E+00	3.964220E+00
1.653700E+00	2.940280E+00	3.986290E+00
1.981490E+00	1.026540E+00	3.874000E+00
1.716150E+00	3.067320E+00	3.927330E+00
2.105500E+00	1.019820E+00	3.867320E+00
1.766580E+00	3.148140E+00	3.989820E+00
1.809080E+00	3.221820E+00	4.006440E+00
1.793600E+00	3.201920E+00	3.935320E+00
2.204870E+00	1.023210E+00	3.844420E+00
1.839890E+00	3.273360E+00	3.963060E+00
2.296690E+00	1.008740E+00	3.898230E+00
1.891970E+00	3.342980E+00	3.942040E+00
2.399000E+00	1.001950E+00	3.882910E+00
2.502210E+00	9.802620E-01	3.932010E+00
1.944710E+00	3.404980E+00	3.909020E+00
2.575140E+00	9.639920E-01	3.915350E+00
2.053300E+00	3.537530E+00	3.965740E+00
1.996020E+00	3.476100E+00	3.982650E+00
2.664830E+00	9.435640E-01	3.882730E+00
2.746520E+00	9.087050E-01	3.917340E+00
2.114150E+00	3.588530E+00	3.953300E+00
2.842960E+00	8.684530E-01	3.926360E+00
2.183830E+00	3.632170E+00	3.938740E+00
2.970210E+00	8.536430E-01	3.883100E+00
2.256620E+00	3.671590E+00	3.923540E+00
2.328770E+00	3.702030E+00	3.911260E+00
3.246440E+00	9.208480E-01	3.890000E+00
3.151840E+00	8.618600E-01	3.908310E+00
2.403520E+00	3.720140E+00	3.895960E+00
2.475680E+00	3.731720E+00	3.966460E+00
3.332700E+00	9.956800E-01	3.860920E+00
2.559530E+00	3.742850E+00	3.938030E+00
3.480390E+00	1.103310E+00	3.927620E+00
3.408970E+00	1.034800E+00	3.915000E+00
2.621610E+00	3.750700E+00	3.893460E+00
3.564700E+00	1.201730E+00	3.909010E+00
2.706470E+00	3.759220E+00	3.906130E+00
2.812800E+00	3.775570E+00	3.966550E+00
3.644920E+00	1.280480E+00	3.889560E+00
2.937390E+00	3.769160E+00	3.916810E+00
3.739880E+00	1.373890E+00	3.933240E+00
[truncated: 10,719 more rows]
