# Supplementary material for: A New MRI-Based Model of Heart Function with Coupled Hemodynamics and Application to Normal and Diseased Canine Left Ventricles
Source: Front Bioeng Biotechnol. 2015 Sep 23;3:140. doi: 10.3389/fbioe.2015.00140 (PMC4585083; doi:10.3389/fbioe.2015.00140)
Supplement: Supplementary file 2 [file Data_Sheet_2.ZIP › Case1_Normal_SR_Diastole/nodes/case1_diastole_time_0.0800.csv]

3.271130E+00	2.153730E+00	1.241490E+00
3.289420E+00	2.194340E+00	1.223640E+00
3.305620E+00	2.160750E+00	1.235620E+00
3.307060E+00	2.122080E+00	1.262830E+00
3.332850E+00	2.243060E+00	1.202290E+00
3.360230E+00	2.292920E+00	1.191060E+00
3.379610E+00	2.252820E+00	1.205250E+00
3.379300E+00	2.181830E+00	1.242180E+00
3.465450E+00	2.125970E+00	1.299370E+00
3.398770E+00	2.083320E+00	1.310830E+00
3.501810E+00	2.073230E+00	1.361360E+00
3.447540E+00	2.282820E+00	1.220070E+00
3.502480E+00	2.194460E+00	1.280600E+00
3.535870E+00	2.131540E+00	1.333840E+00
3.000360E+00	2.327620E+00	1.262280E+00
3.015100E+00	2.401550E+00	1.247780E+00
3.052610E+00	2.366550E+00	1.239740E+00
3.068130E+00	2.320580E+00	1.247550E+00
3.062000E+00	2.474190E+00	1.239510E+00
3.077920E+00	2.541350E+00	1.246110E+00
3.117750E+00	2.501760E+00	1.228490E+00
3.166760E+00	2.411650E+00	1.209120E+00
3.268130E+00	2.281210E+00	1.194690E+00
3.144230E+00	2.276020E+00	1.238270E+00
3.207740E+00	2.147400E+00	1.274750E+00
3.309990E+00	2.034500E+00	1.344540E+00
3.198820E+00	2.024380E+00	1.375710E+00
3.365120E+00	1.964320E+00	1.461780E+00
3.269430E+00	1.946610E+00	1.481350E+00
3.355520E+00	1.925210E+00	1.535800E+00
3.185680E+00	2.558350E+00	1.224850E+00
3.357650E+00	2.538340E+00	1.218620E+00
3.373610E+00	2.385350E+00	1.192340E+00
3.434780E+00	2.011780E+00	1.408890E+00
3.457120E+00	1.946480E+00	1.564880E+00
3.469460E+00	2.481370E+00	1.231730E+00
3.483970E+00	2.555590E+00	1.253340E+00
3.522830E+00	2.387430E+00	1.240680E+00
3.570150E+00	2.278630E+00	1.283890E+00
3.590080E+00	2.185710E+00	1.348090E+00
3.598010E+00	2.111720E+00	1.418280E+00
3.543940E+00	2.028000E+00	1.471320E+00
3.578790E+00	2.512740E+00	1.293920E+00
3.639530E+00	2.372490E+00	1.322340E+00
3.655880E+00	2.249210E+00	1.386360E+00
3.641500E+00	2.174270E+00	1.421220E+00
2.605030E+00	2.656250E+00	1.445430E+00
2.625740E+00	2.713450E+00	1.448380E+00
2.662980E+00	2.665120E+00	1.420740E+00
2.754930E+00	2.612950E+00	1.382290E+00
2.621780E+00	2.589180E+00	1.440160E+00
2.815690E+00	2.471620E+00	1.345200E+00
2.669020E+00	2.466860E+00	1.425350E+00
2.896630E+00	2.329780E+00	1.310860E+00
2.725270E+00	2.335340E+00	1.420110E+00
2.892930E+00	2.187950E+00	1.394730E+00
2.780530E+00	2.204910E+00	1.461940E+00
2.948210E+00	2.114100E+00	1.407160E+00
2.844740E+00	2.078820E+00	1.500210E+00
2.951200E+00	2.035040E+00	1.478790E+00
2.730660E+00	2.740390E+00	1.418360E+00
2.912100E+00	2.742150E+00	1.339460E+00
2.901480E+00	2.598960E+00	1.305080E+00
2.970520E+00	2.496410E+00	1.269260E+00
3.020270E+00	2.219230E+00	1.314980E+00
3.065360E+00	2.063840E+00	1.401940E+00
3.133260E+00	1.962170E+00	1.498900E+00
3.017800E+00	1.979690E+00	1.527170E+00
3.188430E+00	1.879130E+00	1.610520E+00
3.054640E+00	1.897880E+00	1.634850E+00
3.227980E+00	1.818310E+00	1.708740E+00
3.104900E+00	1.799190E+00	1.766870E+00
3.205090E+00	1.764500E+00	1.816170E+00
3.084380E+00	2.649340E+00	1.275340E+00
3.120170E+00	2.803630E+00	1.344680E+00
3.339300E+00	1.875150E+00	1.642940E+00
3.309930E+00	1.795180E+00	1.795690E+00
3.237820E+00	2.753380E+00	1.294930E+00
3.287150E+00	2.847590E+00	1.360330E+00
3.296250E+00	2.663540E+00	1.247660E+00
3.452900E+00	1.891960E+00	1.680870E+00
3.458000E+00	1.844670E+00	1.811290E+00
3.383680E+00	2.770460E+00	1.321810E+00
3.435380E+00	2.865940E+00	1.413550E+00
3.499440E+00	2.656330E+00	1.297220E+00
3.624850E+00	2.069540E+00	1.530760E+00
3.598030E+00	2.002560E+00	1.627890E+00
3.535480E+00	1.924310E+00	1.720860E+00
3.525510E+00	2.789420E+00	1.387210E+00
3.548810E+00	2.861030E+00	1.469920E+00
3.616350E+00	2.728630E+00	1.398670E+00
3.661900E+00	2.620690E+00	1.386040E+00
3.702180E+00	2.475350E+00	1.399710E+00
3.726030E+00	2.329140E+00	1.457960E+00
3.690580E+00	2.172440E+00	1.552390E+00
3.746460E+00	2.277820E+00	1.563840E+00
3.658610E+00	2.066720E+00	1.615600E+00
3.618300E+00	2.804300E+00	1.463950E+00
3.716590E+00	2.728020E+00	1.515490E+00
3.755920E+00	2.572620E+00	1.510620E+00
3.768730E+00	2.434770E+00	1.528940E+00
3.770300E+00	2.339980E+00	1.569080E+00
2.250710E+00	2.679710E+00	1.678090E+00
2.278620E+00	2.756520E+00	1.674350E+00
2.307360E+00	2.691180E+00	1.637240E+00
2.367120E+00	2.618250E+00	1.603430E+00
2.263520E+00	2.603480E+00	1.678140E+00
2.425460E+00	2.481720E+00	1.581780E+00
2.306790E+00	2.477460E+00	1.668460E+00
2.470160E+00	2.342100E+00	1.578640E+00
2.355850E+00	2.347070E+00	1.659770E+00
2.523920E+00	2.212240E+00	1.616530E+00
2.413710E+00	2.218280E+00	1.693560E+00
2.576950E+00	2.094670E+00	1.647560E+00
2.464820E+00	2.094580E+00	1.722380E+00
2.638980E+00	2.013370E+00	1.688740E+00
2.528270E+00	1.970580E+00	1.794070E+00
2.654080E+00	1.921720E+00	1.794730E+00
2.335720E+00	2.852540E+00	1.665600E+00
2.382830E+00	2.949940E+00	1.680820E+00
2.400400E+00	2.883570E+00	1.633460E+00
2.410160E+00	2.782070E+00	1.593820E+00
2.523680E+00	2.647770E+00	1.501420E+00
2.545360E+00	2.473180E+00	1.497320E+00
2.588060E+00	2.336980E+00	1.496040E+00
2.644000E+00	2.210110E+00	1.540100E+00
2.701220E+00	2.095010E+00	1.579840E+00
2.758450E+00	1.984650E+00	1.667630E+00
2.814370E+00	1.928630E+00	1.712210E+00
2.757590E+00	1.889170E+00	1.791890E+00
2.834340E+00	1.880110E+00	1.763440E+00
2.478120E+00	2.915340E+00	1.607160E+00
2.480610E+00	2.991790E+00	1.646870E+00
2.625100E+00	2.845460E+00	1.507150E+00
2.905890E+00	1.942160E+00	1.637790E+00
2.984750E+00	1.835640E+00	1.749140E+00
2.893340E+00	1.841120E+00	1.779340E+00
3.016450E+00	1.780610E+00	1.816510E+00
2.945320E+00	1.760790E+00	1.870060E+00
3.037800E+00	1.740610E+00	1.882350E+00
2.578770E+00	2.998010E+00	1.603500E+00
2.756220E+00	2.999110E+00	1.555360E+00
2.766520E+00	2.915260E+00	1.494590E+00
2.818360E+00	2.853570E+00	1.434530E+00
3.264780E+00	1.731560E+00	1.917290E+00
3.132390E+00	1.700780E+00	1.960790E+00
3.239640E+00	1.677830E+00	2.037110E+00
2.869340E+00	2.956890E+00	1.481760E+00
2.878480E+00	3.027930E+00	1.535100E+00
3.007310E+00	2.902080E+00	1.422100E+00
3.387220E+00	1.765250E+00	1.918800E+00
3.341570E+00	1.706260E+00	2.032950E+00
2.989100E+00	3.021700E+00	1.523450E+00
3.191850E+00	3.002220E+00	1.503830E+00
3.193250E+00	2.905960E+00	1.408530E+00
3.469410E+00	1.794440E+00	1.928960E+00
3.469990E+00	1.750290E+00	2.051280E+00
3.335510E+00	2.943340E+00	1.462720E+00
3.319530E+00	3.011270E+00	1.534820E+00
3.618090E+00	1.966190E+00	1.779710E+00
3.592050E+00	1.907040E+00	1.884300E+00
3.538930E+00	1.829690E+00	1.965150E+00
3.409550E+00	3.003280E+00	1.561610E+00
3.492480E+00	2.934510E+00	1.521100E+00
3.771960E+00	2.276980E+00	1.680650E+00
3.736770E+00	2.163030E+00	1.760790E+00
3.681570E+00	2.045840E+00	1.766810E+00
3.651300E+00	1.964790E+00	1.870830E+00
3.639550E+00	2.875090E+00	1.570200E+00
3.760540E+00	2.796510E+00	1.657120E+00
3.783990E+00	2.724590E+00	1.621440E+00
3.805250E+00	2.643580E+00	1.629860E+00
3.812280E+00	2.505020E+00	1.660770E+00
3.834200E+00	2.587950E+00	1.733440E+00
3.798660E+00	2.386270E+00	1.646130E+00
3.817860E+00	2.705100E+00	1.714890E+00
3.834020E+00	2.641960E+00	1.728550E+00
2.063260E+00	2.724670E+00	1.853210E+00
2.096810E+00	2.807470E+00	1.852870E+00
2.118650E+00	2.740070E+00	1.806520E+00
2.179740E+00	2.661420E+00	1.745570E+00
2.069240E+00	2.645180E+00	1.842650E+00
2.200860E+00	2.484220E+00	1.755510E+00
2.100380E+00	2.503940E+00	1.839910E+00
2.246590E+00	2.347180E+00	1.747280E+00
2.125770E+00	2.330720E+00	1.853840E+00
2.308240E+00	2.226080E+00	1.769170E+00
2.216710E+00	2.234480E+00	1.836720E+00
2.358660E+00	2.104740E+00	1.793290E+00
2.254990E+00	2.120500E+00	1.866250E+00
2.415560E+00	1.996730E+00	1.831140E+00
2.311960E+00	2.004850E+00	1.893420E+00
2.454000E+00	1.931500E+00	1.871330E+00
2.393130E+00	1.893550E+00	1.947080E+00
2.481220E+00	1.877390E+00	1.915870E+00
2.153840E+00	2.911020E+00	1.844900E+00
2.199840E+00	3.016400E+00	1.866450E+00
2.216360E+00	2.951710E+00	1.810540E+00
2.224320E+00	2.851810E+00	1.761090E+00
2.682940E+00	1.819760E+00	1.899950E+00
2.568570E+00	1.844280E+00	1.914450E+00
2.705760E+00	1.758040E+00	1.970280E+00
2.613660E+00	1.724940E+00	2.039700E+00
2.728600E+00	1.693790E+00	2.052630E+00
2.303630E+00	3.003140E+00	1.773840E+00
2.350420E+00	3.121430E+00	1.838150E+00
2.804090E+00	1.779850E+00	1.903360E+00
2.894270E+00	1.682710E+00	2.018360E+00
2.811480E+00	1.670090E+00	2.063390E+00
2.952400E+00	1.618000E+00	2.106830E+00
2.868410E+00	1.584820E+00	2.176000E+00
2.962590E+00	1.565010E+00	2.199150E+00
2.483420E+00	3.072830E+00	1.711770E+00
2.508800E+00	3.195360E+00	1.826240E+00
2.998400E+00	1.682640E+00	1.999360E+00
3.048260E+00	1.606200E+00	2.137770E+00
2.614920E+00	3.167100E+00	1.749560E+00
2.660850E+00	3.246630E+00	1.830870E+00
2.678310E+00	3.099630E+00	1.659280E+00
3.304810E+00	1.651660E+00	2.141830E+00
3.185760E+00	1.617780E+00	2.155070E+00
3.289930E+00	1.606270E+00	2.252670E+00
2.762000E+00	3.194130E+00	1.747750E+00
2.788040E+00	3.265630E+00	1.833130E+00
2.894210E+00	3.122380E+00	1.620940E+00
3.407950E+00	1.685240E+00	2.136270E+00
3.393650E+00	1.643920E+00	2.244620E+00
2.841600E+00	3.301630E+00	1.868720E+00
2.851930E+00	3.335860E+00	1.926540E+00
2.891020E+00	3.311880E+00	1.876880E+00
2.921380E+00	3.257170E+00	1.802430E+00
3.046960E+00	3.183510E+00	1.719680E+00
3.116860E+00	3.106480E+00	1.618500E+00
3.470090E+00	1.707150E+00	2.144270E+00
3.464870E+00	1.684600E+00	2.207960E+00
2.937220E+00	3.330940E+00	1.925870E+00
3.044640E+00	3.293230E+00	1.893740E+00
3.085610E+00	3.240690E+00	1.812640E+00
3.209130E+00	3.189570E+00	1.748410E+00
3.332310E+00	3.085760E+00	1.630400E+00
3.618020E+00	1.869790E+00	2.027880E+00
3.594020E+00	1.804530E+00	2.126760E+00
3.524750E+00	1.727440E+00	2.188630E+00
3.181580E+00	3.275090E+00	1.886820E+00
3.299740E+00	3.229880E+00	1.858050E+00
3.348450E+00	3.168620E+00	1.774770E+00
3.463650E+00	3.123020E+00	1.773370E+00
3.546700E+00	3.015990E+00	1.668290E+00
3.778410E+00	2.226470E+00	1.874970E+00
3.748660E+00	2.098920E+00	1.956130E+00
3.785710E+00	2.186840E+00	2.014230E+00
3.679690E+00	1.949920E+00	2.018390E+00
3.655460E+00	1.864910E+00	2.117320E+00
3.421790E+00	3.203530E+00	1.888190E+00
3.532400E+00	3.151140E+00	1.883710E+00
3.572710E+00	3.087910E+00	1.808600E+00
3.651510E+00	3.029420E+00	1.807680E+00
3.717940E+00	2.918540E+00	1.759320E+00
3.838130E+00	2.519190E+00	1.814050E+00
3.824040E+00	2.373840E+00	1.868950E+00
3.844400E+00	2.485300E+00	1.911210E+00
3.802340E+00	2.256130E+00	1.976580E+00
3.646380E+00	3.102220E+00	1.927110E+00
3.740630E+00	2.993310E+00	1.907580E+00
3.799790E+00	2.890570E+00	1.915240E+00
3.823020E+00	2.780710E+00	1.850700E+00
3.851780E+00	2.620980E+00	1.860080E+00
3.848840E+00	2.539700E+00	1.881770E+00
1.915560E+00	2.764290E+00	2.045820E+00
1.958270E+00	2.868480E+00	2.052550E+00
1.963140E+00	2.780580E+00	1.997220E+00
2.000730E+00	2.701050E+00	1.921850E+00
1.907790E+00	2.680540E+00	2.023240E+00
2.008930E+00	2.523310E+00	1.924290E+00
1.924830E+00	2.541860E+00	2.009980E+00
2.035660E+00	2.385910E+00	1.913360E+00
1.941830E+00	2.366010E+00	2.011650E+00
2.056390E+00	2.311610E+00	1.920370E+00
2.011340E+00	2.300790E+00	1.967710E+00
2.059270E+00	2.235160E+00	1.965280E+00
2.138140E+00	1.991780E+00	2.029590E+00
2.114850E+00	2.047120E+00	2.013540E+00
2.197450E+00	2.020930E+00	1.965020E+00
2.276620E+00	1.908830E+00	2.005150E+00
2.174940E+00	1.924050E+00	2.056490E+00
2.340570E+00	1.796100E+00	2.063400E+00
2.236470E+00	1.812920E+00	2.106970E+00
2.375790E+00	1.724950E+00	2.109830E+00
2.300870E+00	1.690660E+00	2.181640E+00
2.404410E+00	1.659010E+00	2.177770E+00
2.059930E+00	2.894310E+00	1.937910E+00
2.039990E+00	2.980740E+00	2.014710E+00
2.144350E+00	2.154350E+00	1.938860E+00
2.463000E+00	1.758420E+00	2.048170E+00
2.535450E+00	1.683690E+00	2.112830E+00
2.490340E+00	1.628320E+00	2.199750E+00
2.583570E+00	1.620390E+00	2.187040E+00
2.076320E+00	3.049850E+00	2.027780E+00
2.147190E+00	3.133380E+00	2.041610E+00
2.122060E+00	3.041300E+00	1.964810E+00
2.769520E+00	1.604670E+00	2.168030E+00
2.677790E+00	1.613460E+00	2.173320E+00
2.800050E+00	1.553130E+00	2.236930E+00
2.737400E+00	1.519990E+00	2.299150E+00
2.835570E+00	1.508300E+00	2.303650E+00
2.243250E+00	3.132050E+00	1.942130E+00
2.271320E+00	3.212860E+00	2.019920E+00
3.025880E+00	1.536440E+00	2.266260E+00
2.935410E+00	1.506680E+00	2.305500E+00
3.028010E+00	1.491300E+00	2.359940E+00
2.340780E+00	3.278420E+00	2.042170E+00
2.400310E+00	3.349360E+00	2.097200E+00
2.407400E+00	3.300340E+00	2.025100E+00
2.394960E+00	3.240350E+00	1.949310E+00
3.108730E+00	1.561510E+00	2.244250E+00
3.097600E+00	1.517960E+00	2.329130E+00
2.492590E+00	3.326020E+00	2.015010E+00
2.549930E+00	3.397510E+00	2.101260E+00
2.568810E+00	3.290810E+00	1.919870E+00
3.209730E+00	1.549340E+00	2.324340E+00
2.641780E+00	3.364550E+00	2.019000E+00
2.679540E+00	3.416430E+00	2.105580E+00
2.741940E+00	3.317920E+00	1.923620E+00
3.382900E+00	1.581920E+00	2.389140E+00
2.737250E+00	3.435670E+00	2.146960E+00
2.743840E+00	3.455090E+00	2.202570E+00
2.786790E+00	3.438450E+00	2.154080E+00
2.834220E+00	3.394320E+00	2.058250E+00
3.520750E+00	1.673040E+00	2.327790E+00
2.824360E+00	3.448200E+00	2.195430E+00
2.919100E+00	3.431050E+00	2.160800E+00
2.967900E+00	3.402100E+00	2.103490E+00
3.080670E+00	3.348710E+00	2.032730E+00
3.605710E+00	1.749790E+00	2.275290E+00
3.609060E+00	1.710560E+00	2.355590E+00
3.037600E+00	3.407980E+00	2.170920E+00
3.161550E+00	3.382120E+00	2.139350E+00
3.215310E+00	3.349820E+00	2.076650E+00
3.318090E+00	3.289730E+00	2.011270E+00
3.790800E+00	2.117060E+00	2.109020E+00
3.765240E+00	2.001120E+00	2.176600E+00
3.695910E+00	1.850610E+00	2.262830E+00
3.780310E+00	1.932920E+00	2.318490E+00
3.659900E+00	1.746930E+00	2.364630E+00
3.276030E+00	3.356650E+00	2.145480E+00
3.388930E+00	3.319450E+00	2.133210E+00
3.439530E+00	3.282240E+00	2.085110E+00
3.533430E+00	3.213940E+00	2.035700E+00
3.855540E+00	2.454560E+00	2.066620E+00
3.853740E+00	2.533430E+00	1.950410E+00
3.867450E+00	2.563130E+00	2.045170E+00
3.841400E+00	2.355220E+00	2.069930E+00
3.830750E+00	2.230050E+00	2.151600E+00
3.817310E+00	2.071970E+00	2.249880E+00
3.804430E+00	1.993580E+00	2.294090E+00
3.497110E+00	3.288110E+00	2.160950E+00
3.594010E+00	3.238070E+00	2.160600E+00
3.628800E+00	3.199450E+00	2.118210E+00
3.679490E+00	3.144090E+00	2.080320E+00
3.758600E+00	3.042400E+00	2.043990E+00
3.819000E+00	2.928700E+00	2.040440E+00
3.863060E+00	2.809090E+00	2.050330E+00
3.886390E+00	2.676340E+00	2.090140E+00
3.899230E+00	2.744710E+00	2.140310E+00
3.691770E+00	3.186430E+00	2.211570E+00
3.782520E+00	3.084630E+00	2.183400E+00
3.844120E+00	2.970310E+00	2.171260E+00
3.880070E+00	2.860510E+00	2.166760E+00
3.901660E+00	2.783140E+00	2.174370E+00
1.793350E+00	2.781470E+00	2.230070E+00
1.833480E+00	2.877570E+00	2.235490E+00
1.826300E+00	2.797770E+00	2.184490E+00
1.854820E+00	2.731090E+00	2.109510E+00
1.778980E+00	2.703990E+00	2.203160E+00
1.847960E+00	2.565750E+00	2.089320E+00
1.779510E+00	2.581740E+00	2.169140E+00
1.863500E+00	2.418730E+00	2.085240E+00
1.795680E+00	2.440090E+00	2.158860E+00
1.874530E+00	2.329140E+00	2.086190E+00
1.812210E+00	2.297900E+00	2.156050E+00
1.893540E+00	2.251110E+00	2.103320E+00
1.962630E+00	2.060220E+00	2.140380E+00
1.965950E+00	2.104830E+00	2.117850E+00
1.988210E+00	2.073430E+00	2.112830E+00
1.989540E+00	2.027940E+00	2.128200E+00
2.072110E+00	1.811680E+00	2.206570E+00
2.053550E+00	1.869680E+00	2.179890E+00
2.130040E+00	1.835640E+00	2.151100E+00
2.193400E+00	1.726200E+00	2.196820E+00
2.102930E+00	1.740360E+00	2.237240E+00
2.235810E+00	1.659190E+00	2.242420E+00
2.173850E+00	1.622790E+00	2.312280E+00
2.276350E+00	1.594210E+00	2.308030E+00
1.894070E+00	2.886070E+00	2.144620E+00
1.915820E+00	2.984240E+00	2.189340E+00
1.975960E+00	2.214440E+00	2.052120E+00
2.037760E+00	2.101360E+00	2.054940E+00
2.073250E+00	1.966410E+00	2.093740E+00
2.434820E+00	1.598040E+00	2.253110E+00
2.374620E+00	1.562770E+00	2.317720E+00
2.468730E+00	1.538590E+00	2.328400E+00
1.974510E+00	3.065470E+00	2.195870E+00
2.034170E+00	3.156330E+00	2.237700E+00
2.026440E+00	3.107170E+00	2.166740E+00
2.007640E+00	3.031860E+00	2.102060E+00
2.638100E+00	1.535250E+00	2.292120E+00
2.551490E+00	1.539760E+00	2.308550E+00
2.672420E+00	1.482190E+00	2.357220E+00
2.612120E+00	1.454310E+00	2.416780E+00
2.712760E+00	1.441850E+00	2.424070E+00
2.095110E+00	3.163710E+00	2.141890E+00
2.134430E+00	3.240790E+00	2.206030E+00
2.882100E+00	1.460810E+00	2.382940E+00
2.810770E+00	1.445730E+00	2.418490E+00
2.880830E+00	1.429880E+00	2.450400E+00
2.197470E+00	3.301130E+00	2.222200E+00
2.254040E+00	3.367310E+00	2.277150E+00
2.252860E+00	3.329120E+00	2.201740E+00
2.237260E+00	3.270480E+00	2.126030E+00
2.965520E+00	1.448390E+00	2.440410E+00
2.326490E+00	3.369710E+00	2.194100E+00
2.362280E+00	3.422260E+00	2.275500E+00
3.130670E+00	1.481390E+00	2.447400E+00
2.428080E+00	3.459810E+00	2.309900E+00
2.485540E+00	3.496360E+00	2.371560E+00
2.488150E+00	3.468730E+00	2.299550E+00
2.468630E+00	3.429620E+00	2.217660E+00
3.289690E+00	1.519170E+00	2.462870E+00
3.243050E+00	1.475820E+00	2.531340E+00
3.327540E+00	1.490740E+00	2.553140E+00
2.568910E+00	3.479920E+00	2.295050E+00
2.617300E+00	3.520220E+00	2.383790E+00
2.637190E+00	3.452200E+00	2.195030E+00
3.372870E+00	1.539650E+00	2.472290E+00
3.374260E+00	1.517970E+00	2.523960E+00
2.727860E+00	3.482880E+00	2.299310E+00
2.708490E+00	3.519090E+00	2.393760E+00
3.530380E+00	1.614350E+00	2.500080E+00
3.436700E+00	1.549450E+00	2.515150E+00
2.805130E+00	3.505610E+00	2.396180E+00
2.937530E+00	3.492840E+00	2.408710E+00
2.927490E+00	3.458830E+00	2.286010E+00
3.619690E+00	1.694130E+00	2.435850E+00
3.032180E+00	3.460060E+00	2.365550E+00
3.021640E+00	3.476870E+00	2.422270E+00
3.163540E+00	3.412270E+00	2.279450E+00
3.775920E+00	1.861350E+00	2.412960E+00
3.718210E+00	1.765380E+00	2.470460E+00
3.775000E+00	1.817590E+00	2.486880E+00
3.111690E+00	3.455070E+00	2.408430E+00
3.222060E+00	3.426810E+00	2.378820E+00
3.278840E+00	3.399610E+00	2.328450E+00
3.389050E+00	3.353980E+00	2.270700E+00
3.893880E+00	2.520260E+00	2.256100E+00
3.877010E+00	2.423270E+00	2.249940E+00
3.863010E+00	2.348310E+00	2.205110E+00
3.877560E+00	2.249900E+00	2.330040E+00
3.863810E+00	2.192860E+00	2.310570E+00
3.863690E+00	2.111850E+00	2.346550E+00
3.839210E+00	1.971550E+00	2.427600E+00
3.881350E+00	2.054510E+00	2.434190E+00
3.803250E+00	1.860160E+00	2.496710E+00
3.328040E+00	3.400380E+00	2.390150E+00
3.441450E+00	3.370950E+00	2.379280E+00
3.498640E+00	3.339990E+00	2.335630E+00
3.594350E+00	3.279960E+00	2.294250E+00
3.919960E+00	2.714470E+00	2.257310E+00
3.918620E+00	2.621500E+00	2.293900E+00
3.890890E+00	2.164100E+00	2.408610E+00
3.893910E+00	2.097460E+00	2.444860E+00
3.541200E+00	3.339940E+00	2.408250E+00
3.658900E+00	3.288030E+00	2.436060E+00
3.688720E+00	3.255050E+00	2.374180E+00
3.728480E+00	3.206250E+00	2.343420E+00
3.804570E+00	3.115040E+00	2.323930E+00
3.870760E+00	3.000230E+00	2.319440E+00
3.870890E+00	3.055060E+00	2.395610E+00
3.902750E+00	2.874640E+00	2.304370E+00
3.914970E+00	2.792570E+00	2.268700E+00
3.748400E+00	3.223140E+00	2.450950E+00
3.812850E+00	3.145940E+00	2.428750E+00
3.849120E+00	3.096220E+00	2.409970E+00
1.700350E+00	2.702380E+00	2.363400E+00
1.730460E+00	2.789820E+00	2.380590E+00
1.750710E+00	2.741840E+00	2.294760E+00
1.724410E+00	2.590890E+00	2.260170E+00
1.681170E+00	2.612840E+00	2.345800E+00
1.736940E+00	2.458040E+00	2.239260E+00
1.672590E+00	2.452890E+00	2.341080E+00
1.750290E+00	2.343890E+00	2.217010E+00
1.704700E+00	2.358940E+00	2.280640E+00
1.762160E+00	2.273450E+00	2.220840E+00
1.721330E+00	2.268980E+00	2.272250E+00
1.771700E+00	2.202610E+00	2.245490E+00
2.024080E+00	1.622320E+00	2.381180E+00
1.997020E+00	1.675390E+00	2.352530E+00
2.065890E+00	1.656040E+00	2.329430E+00
2.115190E+00	1.589330E+00	2.368550E+00
2.062660E+00	1.557550E+00	2.432420E+00
2.154400E+00	1.529000E+00	2.427690E+00
1.760530E+00	2.876880E+00	2.388320E+00
1.808060E+00	2.966020E+00	2.388230E+00
1.793140E+00	2.884980E+00	2.328890E+00
1.920320E+00	2.151600E+00	2.134560E+00
1.849340E+00	2.164450E+00	2.188480E+00
1.909350E+00	2.035590E+00	2.191020E+00
1.989780E+00	1.933020E+00	2.184340E+00
1.927160E+00	1.903330E+00	2.255640E+00
2.004490E+00	1.791680E+00	2.273150E+00
2.312660E+00	1.530770E+00	2.374620E+00
2.250680E+00	1.502570E+00	2.438060E+00
2.344520E+00	1.472720E+00	2.450550E+00
1.878750E+00	3.069470E+00	2.393220E+00
1.939680E+00	3.164250E+00	2.433460E+00
1.928600E+00	3.113960E+00	2.365260E+00
1.901710E+00	3.035980E+00	2.293000E+00
2.522090E+00	1.468640E+00	2.417020E+00
2.440970E+00	1.445980E+00	2.474130E+00
2.557610E+00	1.429490E+00	2.470030E+00
2.523600E+00	1.414030E+00	2.507370E+00
2.588970E+00	1.388720E+00	2.535410E+00
1.992160E+00	3.171910E+00	2.341850E+00
2.029080E+00	3.252640E+00	2.399960E+00
2.772920E+00	1.398890E+00	2.505430E+00
2.694910E+00	1.379460E+00	2.540570E+00
2.778760E+00	1.363360E+00	2.571140E+00
2.087500E+00	3.318580E+00	2.412960E+00
2.144190E+00	3.381680E+00	2.465650E+00
2.136890E+00	3.347850E+00	2.389670E+00
2.116920E+00	3.289100E+00	2.315580E+00
2.882040E+00	1.384630E+00	2.553870E+00
2.202640E+00	3.384710E+00	2.376220E+00
2.239830E+00	3.436680E+00	2.451650E+00
3.057040E+00	1.411880E+00	2.569920E+00
2.994930E+00	1.361650E+00	2.641820E+00
3.084990E+00	1.375840E+00	2.666740E+00
2.298600E+00	3.480350E+00	2.476870E+00
2.352290E+00	3.523930E+00	2.536750E+00
2.351150E+00	3.500840E+00	2.461420E+00
2.336410E+00	3.461530E+00	2.382440E+00
3.179210E+00	1.442940E+00	2.565320E+00
3.173850E+00	1.408200E+00	2.647720E+00
2.423060E+00	3.518130E+00	2.461360E+00
2.476690E+00	3.552700E+00	2.554350E+00
3.290350E+00	1.451050E+00	2.629300E+00
2.545680E+00	3.536110E+00	2.468600E+00
2.602180E+00	3.567550E+00	2.568480E+00
3.430050E+00	1.501630E+00	2.615740E+00
2.693700E+00	3.541360E+00	2.484710E+00
2.688070E+00	3.567300E+00	2.578640E+00
3.506900E+00	1.550010E+00	2.584700E+00
3.517250E+00	1.532990E+00	2.640540E+00
2.773140E+00	3.552120E+00	2.578800E+00
2.898060E+00	3.534290E+00	2.575020E+00
2.848380E+00	3.521440E+00	2.490840E+00
3.647970E+00	1.663590E+00	2.572040E+00
3.579300E+00	1.577960E+00	2.645930E+00
3.007130E+00	3.492430E+00	2.497090E+00
2.985300E+00	3.517830E+00	2.579210E+00
3.783850E+00	1.795850E+00	2.560620E+00
3.736620E+00	1.718120E+00	2.630570E+00
3.083330E+00	3.494000E+00	2.578770E+00
3.184130E+00	3.472410E+00	2.574230E+00
3.205560E+00	3.447390E+00	2.486930E+00
3.897820E+00	2.428200E+00	2.340090E+00
3.903540E+00	2.341610E+00	2.377440E+00
3.897210E+00	2.030130E+00	2.532060E+00
3.872900E+00	1.937260E+00	2.588740E+00
3.832200E+00	1.864150E+00	2.583120E+00
3.283110E+00	3.443880E+00	2.574380E+00
3.386970E+00	3.419980E+00	2.579740E+00
3.412240E+00	3.395230E+00	2.494210E+00
3.944810E+00	2.650290E+00	2.387760E+00
3.944820E+00	2.551570E+00	2.454050E+00
3.931010E+00	2.419380E+00	2.463110E+00
3.939520E+00	2.299520E+00	2.533150E+00
3.916830E+00	2.205370E+00	2.503520E+00
3.909940E+00	2.114080E+00	2.510460E+00
3.483360E+00	3.393960E+00	2.596560E+00
3.590930E+00	3.357730E+00	2.629120E+00
3.589750E+00	3.337630E+00	2.534910E+00
3.908960E+00	2.987270E+00	2.438740E+00
3.933180E+00	2.885380E+00	2.449260E+00
3.952680E+00	2.740420E+00	2.439670E+00
3.961880E+00	2.801600E+00	2.543610E+00
3.959690E+00	2.627990E+00	2.483430E+00
3.655190E+00	3.325990E+00	2.615770E+00
3.741760E+00	3.262920E+00	2.596260E+00
3.830070E+00	3.154830E+00	2.554640E+00
3.890580E+00	3.049040E+00	2.510470E+00
3.940600E+00	2.921690E+00	2.543490E+00
3.955430E+00	2.855040E+00	2.549070E+00
1.623850E+00	2.644090E+00	2.510280E+00
1.656650E+00	2.732910E+00	2.528000E+00
1.663470E+00	2.675070E+00	2.434900E+00
1.636800E+00	2.528600E+00	2.413610E+00
1.607460E+00	2.561660E+00	2.493260E+00
1.630210E+00	2.442420E+00	2.411920E+00
1.602700E+00	2.445320E+00	2.471990E+00
1.614990E+00	2.357930E+00	2.419940E+00
1.916950E+00	1.544810E+00	2.529970E+00
1.885660E+00	1.632720E+00	2.461280E+00
1.974700E+00	1.599490E+00	2.435810E+00
2.011480E+00	1.542080E+00	2.475450E+00
1.978980E+00	1.523660E+00	2.517940E+00
2.031010E+00	1.490490E+00	2.532920E+00
1.712160E+00	2.910880E+00	2.573790E+00
1.753220E+00	2.982050E+00	2.581980E+00
1.737060E+00	2.928080E+00	2.530600E+00
1.729190E+00	2.858550E+00	2.460960E+00
1.690710E+00	2.846550E+00	2.554380E+00
1.660350E+00	2.296890E+00	2.344160E+00
1.697130E+00	2.162550E+00	2.341910E+00
1.787020E+00	2.066040E+00	2.286860E+00
1.707130E+00	2.037160E+00	2.371180E+00
1.843250E+00	1.933670E+00	2.300990E+00
1.754070E+00	1.944360E+00	2.367690E+00
1.896090E+00	1.819030E+00	2.335280E+00
1.809520E+00	1.838660E+00	2.387450E+00
1.931770E+00	1.707510E+00	2.374790E+00
1.850500E+00	1.732700E+00	2.417330E+00
2.189250E+00	1.473890E+00	2.492280E+00
2.124060E+00	1.450560E+00	2.550450E+00
2.222880E+00	1.420740E+00	2.564350E+00
1.812160E+00	3.072390E+00	2.587270E+00
1.864710E+00	3.161200E+00	2.622180E+00
1.852700E+00	3.116220E+00	2.559580E+00
1.822350E+00	3.041240E+00	2.494580E+00
2.379020E+00	1.417670E+00	2.529190E+00
2.319790E+00	1.393700E+00	2.583320E+00
2.418220E+00	1.364980E+00	2.606170E+00
1.907460E+00	3.174180E+00	2.534220E+00
1.944300E+00	3.245380E+00	2.591820E+00
2.526810E+00	1.343400E+00	2.629130E+00
2.639020E+00	1.327910E+00	2.629010E+00
2.602480E+00	1.302780E+00	2.683930E+00
2.662800E+00	1.289040E+00	2.710450E+00
2.005490E+00	3.317970E+00	2.616760E+00
2.062820E+00	3.375340E+00	2.626300E+00
2.048660E+00	3.345880E+00	2.579780E+00
2.020790E+00	3.292140E+00	2.508510E+00
2.775170E+00	1.317250E+00	2.673690E+00
2.104670E+00	3.387710E+00	2.567630E+00
2.125470E+00	3.437200E+00	2.657660E+00
2.919870E+00	1.327250E+00	2.684940E+00
2.880740E+00	1.294010E+00	2.751940E+00
2.959630E+00	1.302050E+00	2.764930E+00
2.205320E+00	3.496380E+00	2.666600E+00
2.261050E+00	3.533180E+00	2.676470E+00
2.245290E+00	3.510600E+00	2.629400E+00
2.223430E+00	3.466580E+00	2.564330E+00
3.039760E+00	1.337060E+00	2.735800E+00
2.301650E+00	3.536080E+00	2.623340E+00
2.340900E+00	3.578430E+00	2.728090E+00
3.163880E+00	1.371840E+00	2.739040E+00
2.409580E+00	3.573090E+00	2.634680E+00
2.466800E+00	3.600080E+00	2.727940E+00
3.262690E+00	1.411280E+00	2.723180E+00
2.536970E+00	3.587170E+00	2.657240E+00
2.537350E+00	3.604920E+00	2.730870E+00
3.401170E+00	1.447510E+00	2.765200E+00
2.594330E+00	3.605550E+00	2.728440E+00
2.696390E+00	3.586680E+00	2.672460E+00
3.517520E+00	1.520920E+00	2.714330E+00
2.850330E+00	3.569560E+00	2.719270E+00
2.832990E+00	3.558490E+00	2.642320E+00
3.671450E+00	1.639320E+00	2.711590E+00
3.608160E+00	1.564240E+00	2.775760E+00
2.965960E+00	3.537490E+00	2.653710E+00
2.936890E+00	3.558640E+00	2.731180E+00
3.802000E+00	1.782440E+00	2.680090E+00
3.745910E+00	1.703060E+00	2.763100E+00
3.029120E+00	3.536990E+00	2.735670E+00
3.125010E+00	3.515940E+00	2.734330E+00
3.156420E+00	3.493820E+00	2.655220E+00
3.908350E+00	1.965860E+00	2.661220E+00
3.863560E+00	1.873040E+00	2.721190E+00
3.903120E+00	1.932950E+00	2.733570E+00
3.220980E+00	3.486170E+00	2.732860E+00
3.316770E+00	3.459770E+00	2.735770E+00
3.349890E+00	3.440690E+00	2.662180E+00
3.971080E+00	2.452680E+00	2.599630E+00
3.979940E+00	2.327970E+00	2.639850E+00
3.993740E+00	2.393650E+00	2.692220E+00
3.962630E+00	2.195960E+00	2.661120E+00
3.940780E+00	2.066340E+00	2.652320E+00
3.924360E+00	1.977250E+00	2.729590E+00
3.409220E+00	3.435660E+00	2.751340E+00
3.514470E+00	3.403420E+00	2.778860E+00
3.521680E+00	3.392280E+00	2.695960E+00
3.985220E+00	2.717590E+00	2.609780E+00
3.990980E+00	2.574080E+00	2.638070E+00
4.001120E+00	2.660670E+00	2.675910E+00
3.992090E+00	2.455740E+00	2.682480E+00
3.578400E+00	3.375630E+00	2.761810E+00
3.666910E+00	3.332280E+00	2.725850E+00
3.784220E+00	3.262210E+00	2.727330E+00
3.814450E+00	3.227790E+00	2.681270E+00
3.855300E+00	3.171940E+00	2.675940E+00
3.916720E+00	3.064310E+00	2.680010E+00
3.905570E+00	3.117630E+00	2.750690E+00
3.957740E+00	2.935630E+00	2.665530E+00
3.978370E+00	2.810710E+00	2.651740E+00
3.998440E+00	2.709410E+00	2.697270E+00
3.851660E+00	3.200670E+00	2.750270E+00
3.885040E+00	3.158250E+00	2.754060E+00
1.529150E+00	2.129800E+00	2.558540E+00
1.538240E+00	2.193190E+00	2.543440E+00
1.554890E+00	2.135820E+00	2.520060E+00
1.578160E+00	2.067260E+00	2.499670E+00
1.530150E+00	2.062080E+00	2.561460E+00
1.608350E+00	1.981610E+00	2.488500E+00
1.548360E+00	1.936740E+00	2.568640E+00
1.621360E+00	1.882940E+00	2.524840E+00
1.813690E+00	1.540410E+00	2.597560E+00
1.786060E+00	1.589460E+00	2.575260E+00
1.844600E+00	1.574830E+00	2.542680E+00
1.859670E+00	1.505140E+00	2.606300E+00
1.673830E+00	2.941080E+00	2.775490E+00
1.718460E+00	3.009300E+00	2.758570E+00
1.692970E+00	2.951040E+00	2.714180E+00
1.685020E+00	2.890730E+00	2.635670E+00
1.645750E+00	2.862900E+00	2.733810E+00
1.648300E+00	2.768910E+00	2.599760E+00
1.623000E+00	2.757530E+00	2.678400E+00
1.598520E+00	2.631450E+00	2.592620E+00
1.573020E+00	2.472580E+00	2.564480E+00
1.559120E+00	2.325230E+00	2.523250E+00
1.600230E+00	2.201840E+00	2.447410E+00
1.641820E+00	2.067900E+00	2.429580E+00
1.673690E+00	1.944920E+00	2.441840E+00
1.733880E+00	1.849330E+00	2.444480E+00
1.678780E+00	1.845870E+00	2.497730E+00
1.777420E+00	1.751490E+00	2.466020E+00
1.713670E+00	1.764030E+00	2.517490E+00
1.813180E+00	1.656150E+00	2.497560E+00
1.750500E+00	1.672840E+00	2.541500E+00
1.960870E+00	1.446700E+00	2.626640E+00
2.046440E+00	1.429450E+00	2.607180E+00
2.029750E+00	1.396180E+00	2.666100E+00
2.091020E+00	1.377980E+00	2.672170E+00
1.766230E+00	3.045170E+00	2.675600E+00
1.773300E+00	3.097550E+00	2.785770E+00
2.260640E+00	1.368910E+00	2.637250E+00
2.200390E+00	1.349890E+00	2.694690E+00
2.302150E+00	1.327090E+00	2.709200E+00
1.833640E+00	3.182350E+00	2.794650E+00
1.885910E+00	3.235470E+00	2.773840E+00
1.840100E+00	3.169930E+00	2.720940E+00
2.459110E+00	1.318500E+00	2.683960E+00
2.400580E+00	1.302530E+00	2.733920E+00
2.502730E+00	1.283790E+00	2.757860E+00
1.931090E+00	3.263810E+00	2.689980E+00
1.957910E+00	3.311010E+00	2.809170E+00
2.598780E+00	1.273240E+00	2.761860E+00
2.720210E+00	1.255970E+00	2.802020E+00
2.031750E+00	3.367950E+00	2.711340E+00
2.824150E+00	1.266380E+00	2.800760E+00
2.789340E+00	1.239630E+00	2.850300E+00
2.854110E+00	1.233210E+00	2.883200E+00
2.100560E+00	3.438190E+00	2.747360E+00
2.146800E+00	3.483800E+00	2.809450E+00
2.159640E+00	3.480420E+00	2.725950E+00
2.939490E+00	1.263720E+00	2.839540E+00
2.231750E+00	3.529420E+00	2.758480E+00
3.031040E+00	1.296240E+00	2.819460E+00
2.308090E+00	3.583560E+00	2.833720E+00
2.384290E+00	3.621510E+00	2.870310E+00
2.362310E+00	3.604500E+00	2.806490E+00
3.140060E+00	1.320670E+00	2.830030E+00
2.430990E+00	3.617360E+00	2.810920E+00
2.437390E+00	3.632810E+00	2.872790E+00
3.286960E+00	1.367680E+00	2.831920E+00
2.484470E+00	3.633160E+00	2.871440E+00
2.560300E+00	3.621880E+00	2.817530E+00
3.392820E+00	1.394080E+00	2.856260E+00
3.369120E+00	1.366030E+00	2.890140E+00
3.413620E+00	1.382940E+00	2.897820E+00
2.701900E+00	3.627070E+00	2.864120E+00
2.661140E+00	3.611370E+00	2.774930E+00
3.541660E+00	1.493940E+00	2.833590E+00
3.467450E+00	1.422110E+00	2.897470E+00
2.772900E+00	3.596780E+00	2.791750E+00
2.822620E+00	3.611900E+00	2.885280E+00
3.692270E+00	1.615640E+00	2.850280E+00
3.626880E+00	1.539020E+00	2.875980E+00
2.922070E+00	3.577700E+00	2.809600E+00
2.914170E+00	3.603190E+00	2.902540E+00
3.809600E+00	1.766780E+00	2.808590E+00
3.761460E+00	1.690410E+00	2.869730E+00
2.992570E+00	3.581300E+00	2.883470E+00
3.069770E+00	3.564630E+00	2.915070E+00
3.099700E+00	3.536360E+00	2.816760E+00
3.907200E+00	1.922590E+00	2.811550E+00
3.862930E+00	1.825710E+00	2.869550E+00
3.178800E+00	3.532340E+00	2.903860E+00
3.276210E+00	3.499590E+00	2.910640E+00
3.285520E+00	3.480480E+00	2.819340E+00
4.002990E+00	2.324040E+00	2.747790E+00
3.994490E+00	2.219620E+00	2.777610E+00
3.974560E+00	2.082070E+00	2.826070E+00
4.000800E+00	2.152550E+00	2.846420E+00
3.941100E+00	2.003410E+00	2.779030E+00
3.357640E+00	3.472630E+00	2.893260E+00
3.439390E+00	3.450560E+00	2.932940E+00
3.447180E+00	3.438230E+00	2.844620E+00
4.007480E+00	2.632680E+00	2.755430E+00
4.017010E+00	2.517660E+00	2.837810E+00
4.009750E+00	2.401870E+00	2.792830E+00
4.019010E+00	2.270880E+00	2.840730E+00
4.012830E+00	2.192490E+00	2.863170E+00
3.505730E+00	3.424880E+00	2.900130E+00
3.591520E+00	3.384060E+00	2.867160E+00
3.717200E+00	3.332300E+00	2.864380E+00
3.762150E+00	3.293900E+00	2.804410E+00
3.942650E+00	3.052430E+00	2.805860E+00
3.973470E+00	2.940060E+00	2.828600E+00
3.969590E+00	3.003030E+00	2.859760E+00
3.986410E+00	2.817540E+00	2.798690E+00
4.000930E+00	2.715580E+00	2.786010E+00
3.792690E+00	3.290530E+00	2.885380E+00
3.831280E+00	3.241290E+00	2.831380E+00
3.912160E+00	3.144920E+00	2.864870E+00
3.959760E+00	3.050250E+00	2.884150E+00
1.453100E+00	2.076510E+00	2.682310E+00
1.463920E+00	2.155510E+00	2.685850E+00
1.493690E+00	2.105990E+00	2.617150E+00
1.490550E+00	1.976810E+00	2.622320E+00
1.447650E+00	1.996330E+00	2.682720E+00
1.499740E+00	1.899520E+00	2.632600E+00
1.455290E+00	1.868220E+00	2.698630E+00
1.515490E+00	1.824020E+00	2.651800E+00
1.610190E+00	2.847580E+00	2.896560E+00
1.647200E+00	2.921860E+00	2.918920E+00
1.633220E+00	2.873930E+00	2.830660E+00
1.601370E+00	2.760400E+00	2.778040E+00
1.589380E+00	2.774280E+00	2.872260E+00
1.570970E+00	2.638650E+00	2.717670E+00
1.559060E+00	2.657940E+00	2.825590E+00
1.548810E+00	2.507390E+00	2.667410E+00
1.531310E+00	2.532580E+00	2.773210E+00
1.529170E+00	2.371870E+00	2.634350E+00
1.510070E+00	2.405870E+00	2.733500E+00
1.506970E+00	2.239420E+00	2.613590E+00
1.481600E+00	2.277070E+00	2.699680E+00
1.650160E+00	1.779060E+00	2.562000E+00
1.582220E+00	1.803800E+00	2.604080E+00
1.687530E+00	1.682710E+00	2.587010E+00
1.619550E+00	1.693690E+00	2.634950E+00
1.731200E+00	1.605920E+00	2.605980E+00
1.673570E+00	1.596140E+00	2.658430E+00
1.766520E+00	1.508070E+00	2.667920E+00
1.860200E+00	1.441740E+00	2.681290E+00
1.814890E+00	1.396420E+00	2.774100E+00
1.915650E+00	1.378870E+00	2.748920E+00
1.701810E+00	3.000590E+00	2.844480E+00
2.028580E+00	1.345240E+00	2.769180E+00
2.125030E+00	1.327360E+00	2.763210E+00
2.110840E+00	1.299490E+00	2.826820E+00
2.191370E+00	1.277670E+00	2.850710E+00
1.759930E+00	3.095410E+00	2.870280E+00
1.805130E+00	3.159420E+00	2.919390E+00
1.806870E+00	3.157290E+00	2.843790E+00
2.342100E+00	1.286420E+00	2.782050E+00
2.288300E+00	1.282340E+00	2.813560E+00
2.376650E+00	1.247420E+00	2.856260E+00
1.872710E+00	3.233300E+00	2.861040E+00
2.555260E+00	1.241090E+00	2.838730E+00
2.486100E+00	1.235660E+00	2.868400E+00
2.560670E+00	1.215200E+00	2.900210E+00
1.945280E+00	3.310610E+00	2.913270E+00
2.001540E+00	3.367350E+00	2.924150E+00
1.988270E+00	3.350000E+00	2.870650E+00
2.638300E+00	1.216560E+00	2.887500E+00
2.050650E+00	3.406040E+00	2.842250E+00
2.055990E+00	3.424030E+00	2.967700E+00
2.768360E+00	1.215120E+00	2.916970E+00
2.860850E+00	1.209660E+00	2.958770E+00
2.118640E+00	3.483200E+00	2.989290E+00
2.181010E+00	3.527670E+00	2.974560E+00
2.127550E+00	3.483820E+00	2.907640E+00
2.945180E+00	1.226790E+00	2.942530E+00
2.221650E+00	3.542470E+00	2.886400E+00
2.239410E+00	3.562050E+00	2.962730E+00
3.079870E+00	1.263530E+00	2.929490E+00
2.324260E+00	3.602800E+00	2.968430E+00
3.226680E+00	1.301670E+00	2.928500E+00
3.175290E+00	1.266080E+00	2.983790E+00
3.244240E+00	1.272550E+00	3.024700E+00
2.462450E+00	3.637500E+00	2.953390E+00
3.324850E+00	1.339790E+00	2.918320E+00
3.324800E+00	1.316220E+00	2.993430E+00
2.583070E+00	3.646580E+00	2.996550E+00
2.544140E+00	3.638960E+00	2.914250E+00
3.404040E+00	1.365290E+00	2.951450E+00
2.640970E+00	3.643730E+00	2.939070E+00
2.648370E+00	3.651340E+00	3.007330E+00
3.586640E+00	1.490350E+00	2.963910E+00
3.493620E+00	1.408420E+00	3.012600E+00
2.698040E+00	3.648990E+00	3.010580E+00
2.766020E+00	3.631210E+00	2.968790E+00
3.666520E+00	1.561000E+00	2.948620E+00
3.649000E+00	1.533030E+00	2.995410E+00
2.868760E+00	3.614600E+00	2.958320E+00
3.808370E+00	1.740250E+00	2.928380E+00
3.735870E+00	1.641100E+00	2.982290E+00
3.683540E+00	1.565400E+00	3.012840E+00
2.975540E+00	3.592470E+00	2.972810E+00
3.116270E+00	3.555180E+00	3.004800E+00
3.906060E+00	1.894960E+00	2.958210E+00
3.943210E+00	1.974110E+00	2.863790E+00
3.958040E+00	1.992320E+00	2.933610E+00
3.850950E+00	1.800000E+00	2.974040E+00
3.204350E+00	3.531620E+00	3.049710E+00
3.228660E+00	3.516990E+00	2.978420E+00
4.006510E+00	2.131860E+00	2.913660E+00
3.984500E+00	2.056320E+00	2.974390E+00
3.275390E+00	3.504550E+00	3.040670E+00
3.338410E+00	3.480230E+00	2.981110E+00
3.443150E+00	3.450890E+00	3.026000E+00
4.024170E+00	2.611870E+00	2.885160E+00
4.033120E+00	2.500740E+00	2.978990E+00
4.033750E+00	2.398350E+00	2.946630E+00
4.035460E+00	2.295390E+00	2.929330E+00
4.023550E+00	2.204710E+00	2.932270E+00
3.527320E+00	3.415820E+00	2.971360E+00
3.633220E+00	3.376530E+00	3.021590E+00
3.692060E+00	3.353460E+00	2.947620E+00
3.983750E+00	2.975710E+00	2.945520E+00
3.996820E+00	2.881530E+00	2.964030E+00
4.001710E+00	2.806930E+00	2.935300E+00
4.014340E+00	2.709130E+00	2.911590E+00
3.724170E+00	3.341800E+00	3.023770E+00
3.767910E+00	3.314020E+00	2.960620E+00
3.857440E+00	3.240410E+00	2.971380E+00
3.925670E+00	3.170060E+00	2.988170E+00
3.949320E+00	3.127640E+00	2.965360E+00
3.963290E+00	3.071960E+00	2.971960E+00
3.961240E+00	3.109930E+00	3.002250E+00
3.951930E+00	3.135730E+00	3.015660E+00
1.388390E+00	2.023560E+00	2.824210E+00
1.404540E+00	2.100790E+00	2.829220E+00
1.419740E+00	2.048110E+00	2.752830E+00
1.412740E+00	1.920130E+00	2.751100E+00
1.381340E+00	1.947230E+00	2.818670E+00
1.416000E+00	1.847740E+00	2.760190E+00
1.388000E+00	1.844760E+00	2.812460E+00
1.421500E+00	1.778680E+00	2.785840E+00
1.583640E+00	2.798720E+00	3.056810E+00
1.608790E+00	2.864300E+00	3.049970E+00
1.595350E+00	2.817160E+00	2.967910E+00
1.556100E+00	2.686850E+00	2.927380E+00
1.559900E+00	2.716850E+00	3.026010E+00
1.522860E+00	2.559940E+00	2.878110E+00
1.524060E+00	2.595140E+00	2.985550E+00
1.498470E+00	2.434780E+00	2.833720E+00
1.490980E+00	2.463540E+00	2.936280E+00
1.468080E+00	2.308370E+00	2.792220E+00
1.458620E+00	2.336220E+00	2.886650E+00
1.442260E+00	2.182900E+00	2.765230E+00
1.428360E+00	2.214300E+00	2.845870E+00
1.546930E+00	1.712560E+00	2.683570E+00
1.478130E+00	1.740470E+00	2.734880E+00
1.595160E+00	1.606740E+00	2.714680E+00
1.518860E+00	1.628680E+00	2.769330E+00
1.660470E+00	1.511310E+00	2.747410E+00
1.574400E+00	1.527130E+00	2.802920E+00
1.727690E+00	1.429650E+00	2.787560E+00
1.640050E+00	1.421690E+00	2.864090E+00
1.765830E+00	1.380100E+00	2.824500E+00
1.726310E+00	1.373620E+00	2.862810E+00
1.801450E+00	1.332180E+00	2.889800E+00
1.640530E+00	2.927780E+00	3.092080E+00
1.685750E+00	2.999770E+00	3.062180E+00
1.646280E+00	2.931120E+00	3.008740E+00
1.953090E+00	1.334940E+00	2.811680E+00
1.892890E+00	1.328910E+00	2.846260E+00
1.981830E+00	1.296750E+00	2.886380E+00
1.723320E+00	3.046620E+00	2.966350E+00
1.747360E+00	3.087110E+00	3.093670E+00
2.098440E+00	1.262260E+00	2.922220E+00
2.203760E+00	1.232890E+00	2.959840E+00
1.807290E+00	3.166500E+00	3.108050E+00
1.857830E+00	3.225480E+00	3.080190E+00
1.801990E+00	3.156830E+00	3.019670E+00
2.308870E+00	1.217720E+00	2.964320E+00
2.434720E+00	1.201940E+00	2.964460E+00
2.398500E+00	1.182970E+00	3.025390E+00
2.474090E+00	1.165700E+00	3.065750E+00
1.879700E+00	3.246260E+00	2.980970E+00
1.905100E+00	3.276070E+00	3.055040E+00
2.574970E+00	1.184940E+00	2.999080E+00
1.970250E+00	3.341250E+00	3.037290E+00
2.700040E+00	1.184020E+00	2.996470E+00
2.667160E+00	1.163360E+00	3.048840E+00
2.736940E+00	1.153870E+00	3.085400E+00
2.046280E+00	3.422700E+00	3.069880E+00
2.086810E+00	3.464930E+00	3.088830E+00
2.089330E+00	3.461690E+00	3.035390E+00
2.822570E+00	1.180780E+00	3.036310E+00
2.150720E+00	3.516310E+00	3.088100E+00
2.918770E+00	1.196700E+00	3.020000E+00
2.240280E+00	3.567460E+00	3.035460E+00
3.021220E+00	1.210850E+00	3.036190E+00
2.315670E+00	3.614010E+00	3.085940E+00
2.388840E+00	3.649880E+00	3.118110E+00
2.358180E+00	3.629870E+00	3.055310E+00
3.154810E+00	1.231630E+00	3.055980E+00
3.258850E+00	1.241370E+00	3.103260E+00
2.423100E+00	3.646530E+00	3.059570E+00
2.435500E+00	3.663110E+00	3.123250E+00
3.336490E+00	1.284480E+00	3.083210E+00
2.478600E+00	3.667450E+00	3.126800E+00
2.541890E+00	3.660470E+00	3.085060E+00
3.417030E+00	1.340410E+00	3.051630E+00
2.680160E+00	3.665000E+00	3.085540E+00
3.584220E+00	1.449280E+00	3.082950E+00
3.506810E+00	1.372410E+00	3.116160E+00
2.809280E+00	3.659950E+00	3.128620E+00
2.764680E+00	3.647820E+00	3.050970E+00
3.649560E+00	1.517980E+00	3.048310E+00
2.878530E+00	3.627880E+00	3.056510E+00
2.893660E+00	3.653540E+00	3.147090E+00
3.812770E+00	1.727970E+00	3.050690E+00
3.763870E+00	1.641260E+00	3.089630E+00
3.711990E+00	1.573340E+00	3.077630E+00
2.953730E+00	3.636210E+00	3.132430E+00
3.023840E+00	3.616970E+00	3.174540E+00
3.022740E+00	3.599940E+00	3.088130E+00
3.947870E+00	1.971370E+00	3.036480E+00
3.909810E+00	1.877390E+00	3.094990E+00
3.868000E+00	1.812860E+00	3.050350E+00
3.077010E+00	3.596230E+00	3.150340E+00
3.158630E+00	3.560430E+00	3.132880E+00
4.008850E+00	2.136690E+00	3.028940E+00
3.984540E+00	2.042260E+00	3.092900E+00
3.257820E+00	3.519410E+00	3.105490E+00
3.367430E+00	3.482590E+00	3.099960E+00
3.455210E+00	3.457250E+00	3.089420E+00
4.032960E+00	2.596870E+00	3.029330E+00
4.040050E+00	2.489520E+00	3.086950E+00
4.040750E+00	2.401000E+00	3.073400E+00
4.039000E+00	2.291670E+00	3.052710E+00
4.028920E+00	2.223070E+00	3.007920E+00
3.534930E+00	3.424200E+00	3.083020E+00
3.631770E+00	3.393700E+00	3.130950E+00
3.996410E+00	2.905820E+00	3.043340E+00
4.007240E+00	2.799820E+00	3.081350E+00
4.001360E+00	2.879870E+00	3.107250E+00
4.017320E+00	2.708570E+00	3.024630E+00
3.720130E+00	3.352900E+00	3.114820E+00
3.797310E+00	3.301200E+00	3.065460E+00
3.872420E+00	3.251520E+00	3.110570E+00
3.906610E+00	3.206810E+00	3.053180E+00
3.959590E+00	3.104390E+00	3.068550E+00
3.982960E+00	2.993590E+00	3.092530E+00
3.995930E+00	2.924180E+00	3.089970E+00
3.918220E+00	3.204080E+00	3.122780E+00
3.938390E+00	3.164000E+00	3.064080E+00
1.434410E+00	2.330270E+00	3.041810E+00
1.455840E+00	2.392440E+00	3.068120E+00
1.452160E+00	2.360060E+00	2.988930E+00
1.418080E+00	2.236850E+00	2.928050E+00
1.410680E+00	2.254390E+00	3.011260E+00
1.396930E+00	2.137020E+00	2.891640E+00
1.380200E+00	2.135450E+00	2.963140E+00
1.364370E+00	2.013390E+00	2.897940E+00
1.351450E+00	1.865270E+00	2.888620E+00
1.371280E+00	1.738290E+00	2.883600E+00
1.441610E+00	1.653730E+00	2.836620E+00
1.385010E+00	1.604540E+00	2.941120E+00
1.500650E+00	1.550670E+00	2.853000E+00
1.444880E+00	1.558140E+00	2.905350E+00
1.551700E+00	1.465810E+00	2.885080E+00
1.484650E+00	1.484700E+00	2.929740E+00
1.582220E+00	1.413320E+00	2.915490E+00
1.535950E+00	1.412410E+00	2.960900E+00
1.604590E+00	1.365700E+00	2.967590E+00
1.605740E+00	2.845980E+00	3.130320E+00
1.572310E+00	2.752810E+00	3.110360E+00
1.542710E+00	2.652350E+00	3.100450E+00
1.495120E+00	2.500990E+00	3.057430E+00
1.709870E+00	1.323990E+00	2.972440E+00
1.811400E+00	1.287130E+00	2.992450E+00
1.684060E+00	2.994150E+00	3.154750E+00
1.638480E+00	2.919480E+00	3.149310E+00
1.914290E+00	1.269650E+00	2.990860E+00
2.014970E+00	1.258240E+00	2.983070E+00
2.000830E+00	1.242150E+00	3.039670E+00
2.080900E+00	1.219480E+00	3.066950E+00
1.747580E+00	3.086060E+00	3.197110E+00
1.788220E+00	3.141570E+00	3.212680E+00
1.786880E+00	3.140770E+00	3.159970E+00
2.240490E+00	1.209100E+00	3.013930E+00
2.182370E+00	1.210010E+00	3.041370E+00
2.272270E+00	1.182280E+00	3.084470E+00
1.842260E+00	3.207620E+00	3.202120E+00
2.385030E+00	1.159410E+00	3.103530E+00
2.484450E+00	1.135420E+00	3.155200E+00
1.911270E+00	3.285720E+00	3.131290E+00
2.567620E+00	1.138590E+00	3.129610E+00
1.971040E+00	3.349160E+00	3.172170E+00
2.012070E+00	3.393500E+00	3.193130E+00
2.013230E+00	3.393040E+00	3.128780E+00
2.658160E+00	1.141540E+00	3.108640E+00
2.744520E+00	1.120770E+00	3.174720E+00
2.071880E+00	3.452760E+00	3.181990E+00
2.822740E+00	1.139300E+00	3.134660E+00
2.155320E+00	3.526400E+00	3.206140E+00
2.222020E+00	3.571210E+00	3.232270E+00
2.190090E+00	3.552320E+00	3.165220E+00
2.945120E+00	1.152030E+00	3.128600E+00
2.249010E+00	3.583840E+00	3.148670E+00
2.289380E+00	3.606950E+00	3.244510E+00
3.086490E+00	1.177330E+00	3.135020E+00
3.042310E+00	1.136400E+00	3.197390E+00
3.126110E+00	1.144870E+00	3.216280E+00
2.357880E+00	3.636480E+00	3.202370E+00
3.216280E+00	1.190440E+00	3.179550E+00
2.468400E+00	3.668630E+00	3.198030E+00
3.342090E+00	1.246480E+00	3.176520E+00
2.538890E+00	3.680630E+00	3.227790E+00
2.540620E+00	3.677360E+00	3.177470E+00
3.433780E+00	1.304900E+00	3.147890E+00
2.585930E+00	3.684720E+00	3.237950E+00
2.642770E+00	3.682270E+00	3.199170E+00
3.592420E+00	1.407920E+00	3.198670E+00
3.511210E+00	1.339910E+00	3.197460E+00
2.767600E+00	3.672760E+00	3.211190E+00
3.673140E+00	1.497290E+00	3.145300E+00
2.871800E+00	3.658430E+00	3.217570E+00
3.807730E+00	1.676290E+00	3.150260E+00
3.756780E+00	1.582070E+00	3.176530E+00
3.810410E+00	1.644140E+00	3.215330E+00
2.954080E+00	3.640740E+00	3.204860E+00
3.033810E+00	3.610590E+00	3.265220E+00
3.954520E+00	1.958060E+00	3.146290E+00
3.926000E+00	1.872850E+00	3.202290E+00
3.870730E+00	1.764540E+00	3.162200E+00
3.836180E+00	1.693260E+00	3.201620E+00
3.104100E+00	3.584200E+00	3.216410E+00
3.192180E+00	3.541440E+00	3.250690E+00
4.014780E+00	2.123230E+00	3.170250E+00
4.026240E+00	2.196890E+00	3.084610E+00
4.036530E+00	2.225230E+00	3.146320E+00
3.987380E+00	2.026870E+00	3.185870E+00
3.296510E+00	3.501270E+00	3.214800E+00
3.414960E+00	3.473610E+00	3.196060E+00
3.477530E+00	3.456500E+00	3.148460E+00
4.046840E+00	2.529230E+00	3.149500E+00
4.050960E+00	2.425380E+00	3.195610E+00
4.052110E+00	2.492510E+00	3.206570E+00
4.050660E+00	2.310430E+00	3.166640E+00
3.511990E+00	3.441210E+00	3.234590E+00
3.571470E+00	3.423850E+00	3.231510E+00
3.575150E+00	3.420590E+00	3.187080E+00
4.008010E+00	2.851450E+00	3.204690E+00
3.998180E+00	2.918990E+00	3.131940E+00
3.995870E+00	2.940770E+00	3.180440E+00
4.022670E+00	2.739530E+00	3.211570E+00
4.038750E+00	2.640240E+00	3.161240E+00
4.051880E+00	2.539200E+00	3.213380E+00
3.606730E+00	3.410010E+00	3.233100E+00
3.686080E+00	3.372060E+00	3.242580E+00
3.826300E+00	3.288720E+00	3.194430E+00
3.876660E+00	3.257460E+00	3.174770E+00
3.957220E+00	3.095850E+00	3.203430E+00
3.943810E+00	3.155200E+00	3.132170E+00
3.923920E+00	3.188480E+00	3.190940E+00
3.983700E+00	2.998450E+00	3.210030E+00
3.900380E+00	3.232340E+00	3.166260E+00
1.438130E+00	2.393850E+00	3.237060E+00
1.466340E+00	2.448710E+00	3.223090E+00
1.440840E+00	2.385580E+00	3.183180E+00
1.418560E+00	2.310120E+00	3.106840E+00
1.401280E+00	2.305270E+00	3.201620E+00
1.369620E+00	2.159720E+00	3.054170E+00
1.360370E+00	2.183540E+00	3.150600E+00
1.335690E+00	2.029050E+00	3.005790E+00
1.322210E+00	2.055420E+00	3.100670E+00
1.319760E+00	1.900780E+00	2.974080E+00
1.296920E+00	1.930840E+00	3.063970E+00
1.317590E+00	1.777570E+00	2.963950E+00
1.283550E+00	1.810910E+00	3.042620E+00
1.331240E+00	1.665650E+00	2.979610E+00
1.287400E+00	1.698030E+00	3.042940E+00
1.345790E+00	1.597890E+00	3.002670E+00
1.308010E+00	1.583800E+00	3.072940E+00
1.363950E+00	1.532820E+00	3.031400E+00
1.502870E+00	2.532120E+00	3.245180E+00
1.543310E+00	2.634710E+00	3.269210E+00
1.524960E+00	2.588310E+00	3.177480E+00
1.473520E+00	2.452640E+00	3.151250E+00
1.422040E+00	1.507600E+00	2.978080E+00
1.470350E+00	1.425980E+00	3.015990E+00
1.542640E+00	1.336320E+00	3.078610E+00
1.631940E+00	1.312100E+00	3.044520E+00
1.616930E+00	1.286010E+00	3.107310E+00
1.695040E+00	1.264930E+00	3.118580E+00
1.622710E+00	2.853490E+00	3.285010E+00
1.653060E+00	2.930750E+00	3.312190E+00
1.640380E+00	2.902020E+00	3.219400E+00
1.584100E+00	2.749430E+00	3.226160E+00
1.851180E+00	1.259050E+00	3.047110E+00
1.792110E+00	1.261720E+00	3.076870E+00
1.893450E+00	1.224630E+00	3.131730E+00
1.687860E+00	3.006480E+00	3.335220E+00
1.717870E+00	3.053890E+00	3.322520E+00
1.701280E+00	3.015210E+00	3.264470E+00
1.994390E+00	1.221000E+00	3.107660E+00
2.074690E+00	1.187620E+00	3.170070E+00
1.772570E+00	3.124990E+00	3.300910E+00
2.198110E+00	1.163150E+00	3.187830E+00
2.319810E+00	1.141690E+00	3.186420E+00
2.287600E+00	1.132640E+00	3.238760E+00
2.352820E+00	1.113980E+00	3.277270E+00
1.845100E+00	3.218450E+00	3.315480E+00
1.896040E+00	3.278310E+00	3.331210E+00
1.877440E+00	3.250000E+00	3.273270E+00
2.440130E+00	1.117730E+00	3.238270E+00
1.920460E+00	3.295310E+00	3.247200E+00
1.936420E+00	3.320750E+00	3.323870E+00
2.558040E+00	1.109930E+00	3.230770E+00
1.996330E+00	3.380680E+00	3.296750E+00
2.652610E+00	1.109930E+00	3.202900E+00
2.736580E+00	1.091780E+00	3.261010E+00
2.076510E+00	3.465550E+00	3.315840E+00
2.133190E+00	3.522030E+00	3.346560E+00
2.122980E+00	3.501330E+00	3.270750E+00
2.853760E+00	1.095700E+00	3.242050E+00
2.192600E+00	3.557240E+00	3.315400E+00
2.975690E+00	1.104620E+00	3.236170E+00
2.942120E+00	1.070100E+00	3.293280E+00
2.997280E+00	1.077630E+00	3.290840E+00
2.278870E+00	3.608240E+00	3.324480E+00
3.071100E+00	1.099370E+00	3.279200E+00
2.362540E+00	3.644320E+00	3.320180E+00
3.210560E+00	1.126750E+00	3.300690E+00
2.459320E+00	3.671130E+00	3.310960E+00
3.333460E+00	1.199760E+00	3.280410E+00
2.570020E+00	3.689790E+00	3.303900E+00
3.469960E+00	1.282940E+00	3.266840E+00
2.645320E+00	3.709610E+00	3.337230E+00
2.646080E+00	3.694500E+00	3.289300E+00
3.548960E+00	1.346380E+00	3.253460E+00
3.556700E+00	1.329150E+00	3.300150E+00
2.693090E+00	3.713480E+00	3.349900E+00
2.744090E+00	3.692720E+00	3.314990E+00
3.715610E+00	1.479220E+00	3.286650E+00
3.611930E+00	1.378600E+00	3.297050E+00
2.855660E+00	3.669740E+00	3.313870E+00
3.795830E+00	1.584300E+00	3.268780E+00
3.794550E+00	1.537740E+00	3.322300E+00
2.950070E+00	3.641900E+00	3.295780E+00
3.037600E+00	3.619810E+00	3.365800E+00
3.970550E+00	1.964640E+00	3.252750E+00
3.945790E+00	1.880640E+00	3.280090E+00
3.914760E+00	1.796660E+00	3.271730E+00
3.859200E+00	1.682050E+00	3.277460E+00
3.834620E+00	1.586350E+00	3.332600E+00
3.138950E+00	3.569570E+00	3.329590E+00
3.205240E+00	3.537170E+00	3.310350E+00
4.038480E+00	2.219340E+00	3.241150E+00
4.022270E+00	2.126050E+00	3.298490E+00
4.000710E+00	2.052980E+00	3.255880E+00
3.251220E+00	3.514290E+00	3.297730E+00
3.330010E+00	3.488860E+00	3.346620E+00
3.421570E+00	3.464180E+00	3.282490E+00
3.450770E+00	3.461600E+00	3.376620E+00
4.053440E+00	2.482670E+00	3.265220E+00
4.056990E+00	2.403730E+00	3.321300E+00
4.054250E+00	2.316800E+00	3.280070E+00
3.529790E+00	3.433930E+00	3.322110E+00
3.591740E+00	3.412230E+00	3.270230E+00
3.642510E+00	3.401810E+00	3.355450E+00
3.996310E+00	2.933530E+00	3.270320E+00
4.009800E+00	2.852850E+00	3.343290E+00
4.022640E+00	2.754920E+00	3.314680E+00
4.041180E+00	2.655520E+00	3.293530E+00
4.052430E+00	2.561070E+00	3.281500E+00
3.743820E+00	3.360110E+00	3.359070E+00
3.818960E+00	3.296350E+00	3.326910E+00
3.906710E+00	3.190570E+00	3.288420E+00
3.891070E+00	3.234870E+00	3.207770E+00
3.953640E+00	3.094660E+00	3.323690E+00
3.976860E+00	3.018460E+00	3.300230E+00
1.305160E+00	2.176480E+00	3.330500E+00
1.328770E+00	2.220590E+00	3.330490E+00
1.313980E+00	2.183660E+00	3.304380E+00
1.298330E+00	2.139800E+00	3.307180E+00
1.370360E+00	2.295140E+00	3.321960E+00
1.419620E+00	2.396910E+00	3.356990E+00
1.406960E+00	2.345610E+00	3.279060E+00
1.340710E+00	2.200890E+00	3.257750E+00
1.308550E+00	2.077100E+00	3.190240E+00
1.292120E+00	2.086110E+00	3.258500E+00
1.280310E+00	1.957280E+00	3.150550E+00
1.265200E+00	1.984440E+00	3.231460E+00
1.261190E+00	1.839420E+00	3.125110E+00
1.241560E+00	1.866150E+00	3.205280E+00
1.253850E+00	1.724800E+00	3.116600E+00
1.226920E+00	1.750840E+00	3.193550E+00
1.265810E+00	1.628560E+00	3.119750E+00
1.226130E+00	1.625650E+00	3.209370E+00
1.277310E+00	1.575480E+00	3.129950E+00
1.257050E+00	1.568760E+00	3.176160E+00
1.282660E+00	1.522790E+00	3.168380E+00
1.466460E+00	2.466060E+00	3.300450E+00
1.405680E+00	1.448200E+00	3.068550E+00
1.338190E+00	1.459590E+00	3.149200E+00
1.455730E+00	1.376330E+00	3.104580E+00
1.401180E+00	1.392580E+00	3.147310E+00
1.485230E+00	1.332750E+00	3.140300E+00
1.443580E+00	1.335560E+00	3.187390E+00
1.508520E+00	1.295520E+00	3.197720E+00
1.555680E+00	2.670770E+00	3.384290E+00
1.575610E+00	2.725750E+00	3.403760E+00
1.568440E+00	2.703190E+00	3.337970E+00
1.526190E+00	2.599490E+00	3.343450E+00
1.610000E+00	1.254040E+00	3.205990E+00
1.717240E+00	1.227910E+00	3.233670E+00
1.643170E+00	2.924180E+00	3.429240E+00
1.674920E+00	2.990330E+00	3.456390E+00
1.661710E+00	2.961600E+00	3.384170E+00
1.614310E+00	2.836120E+00	3.374730E+00
1.803060E+00	1.219880E+00	3.209440E+00
1.909950E+00	1.191740E+00	3.261510E+00
1.714450E+00	3.057010E+00	3.389340E+00
2.005870E+00	1.185920E+00	3.233510E+00
2.105510E+00	1.162470E+00	3.251190E+00
2.078520E+00	1.150240E+00	3.322230E+00
2.183040E+00	1.129300E+00	3.339700E+00
1.772670E+00	3.146100E+00	3.423620E+00
1.821220E+00	3.210310E+00	3.452710E+00
1.814000E+00	3.194360E+00	3.380070E+00
2.289630E+00	1.118230E+00	3.310330E+00
2.356200E+00	1.099280E+00	3.330550E+00
1.861960E+00	3.253110E+00	3.406340E+00
2.434030E+00	1.083670E+00	3.368840E+00
1.933210E+00	3.330800E+00	3.421230E+00
2.551750E+00	1.081090E+00	3.339660E+00
2.001010E+00	3.407350E+00	3.428830E+00
2.049490E+00	3.462690E+00	3.459320E+00
2.043180E+00	3.446550E+00	3.383670E+00
2.655310E+00	1.079020E+00	3.305300E+00
2.776880E+00	1.047240E+00	3.363450E+00
2.105260E+00	3.510860E+00	3.424630E+00
2.885580E+00	1.043180E+00	3.341850E+00
2.846670E+00	1.021820E+00	3.388510E+00
2.898410E+00	1.006690E+00	3.402900E+00
2.187460E+00	3.569750E+00	3.419820E+00
3.000220E+00	1.032920E+00	3.367180E+00
2.270960E+00	3.616170E+00	3.418110E+00
3.141230E+00	1.060360E+00	3.359350E+00
3.099780E+00	1.014480E+00	3.416940E+00
3.173450E+00	1.028650E+00	3.422730E+00
2.360900E+00	3.659120E+00	3.420970E+00
3.209460E+00	1.083380E+00	3.357440E+00
3.212130E+00	1.060040E+00	3.395880E+00
2.456520E+00	3.687970E+00	3.420880E+00
3.323580E+00	1.150220E+00	3.359540E+00
3.264500E+00	1.098070E+00	3.385460E+00
2.559320E+00	3.708110E+00	3.416830E+00
3.442700E+00	1.202130E+00	3.394540E+00
2.671400E+00	3.724180E+00	3.413100E+00
3.588900E+00	1.316900E+00	3.378040E+00
2.755180E+00	3.727030E+00	3.459040E+00
2.752880E+00	3.718740E+00	3.403210E+00
3.667280E+00	1.392360E+00	3.354880E+00
3.676610E+00	1.370460E+00	3.405380E+00
2.793510E+00	3.720880E+00	3.450910E+00
2.846910E+00	3.697450E+00	3.435250E+00
3.815690E+00	1.511290E+00	3.401510E+00
3.729860E+00	1.422880E+00	3.401080E+00
2.951670E+00	3.659640E+00	3.400180E+00
3.036260E+00	3.624520E+00	3.460400E+00
3.975890E+00	1.921820E+00	3.328100E+00
3.959500E+00	1.836380E+00	3.344350E+00
3.933210E+00	1.734930E+00	3.365440E+00
3.891210E+00	1.626990E+00	3.393700E+00
3.942250E+00	1.685870E+00	3.429580E+00
3.111970E+00	3.590300E+00	3.435790E+00
3.189220E+00	3.553120E+00	3.422030E+00
3.233720E+00	3.528620E+00	3.360830E+00
3.280260E+00	3.507940E+00	3.453320E+00
4.048070E+00	2.220190E+00	3.361990E+00
4.037550E+00	2.121940E+00	3.383640E+00
4.015100E+00	2.017420E+00	3.356710E+00
4.000980E+00	1.896100E+00	3.406100E+00
3.981390E+00	1.788620E+00	3.423870E+00
3.961890E+00	1.728130E+00	3.427600E+00
3.383310E+00	3.477320E+00	3.432000E+00
3.469750E+00	3.458430E+00	3.466110E+00
4.058440E+00	2.486280E+00	3.362710E+00
4.067320E+00	2.396170E+00	3.432640E+00
4.063310E+00	2.321080E+00	3.378780E+00
3.554240E+00	3.435630E+00	3.413640E+00
3.652070E+00	3.412520E+00	3.460200E+00
3.996350E+00	2.949130E+00	3.379510E+00
4.015760E+00	2.864920E+00	3.459620E+00
4.029060E+00	2.766580E+00	3.428200E+00
4.046180E+00	2.671430E+00	3.400540E+00
4.057380E+00	2.578770E+00	3.382480E+00
3.727490E+00	3.383140E+00	3.426920E+00
3.826770E+00	3.323660E+00	3.451810E+00
3.900490E+00	3.225740E+00	3.420870E+00
3.947560E+00	3.129660E+00	3.410010E+00
3.975880E+00	3.041340E+00	3.400390E+00
1.367590E+00	2.361440E+00	3.492870E+00
1.412780E+00	2.435710E+00	3.508470E+00
1.378880E+00	2.364610E+00	3.457020E+00
1.363900E+00	2.308090E+00	3.392180E+00
1.341050E+00	2.291040E+00	3.462150E+00
1.297230E+00	2.162630E+00	3.386780E+00
1.260030E+00	2.031610E+00	3.315420E+00
1.243350E+00	2.028780E+00	3.390990E+00
1.228140E+00	1.898510E+00	3.285470E+00
1.217330E+00	1.925570E+00	3.363620E+00
1.207060E+00	1.780330E+00	3.271060E+00
1.191550E+00	1.809420E+00	3.346770E+00
1.200450E+00	1.678120E+00	3.265270E+00
1.176910E+00	1.683530E+00	3.356500E+00
1.203510E+00	1.621540E+00	3.271280E+00
1.191370E+00	1.619220E+00	3.319910E+00
1.206980E+00	1.570290E+00	3.306510E+00
1.421350E+00	2.423980E+00	3.434220E+00
1.465460E+00	2.510350E+00	3.479910E+00
1.244740E+00	1.502590E+00	3.273560E+00
1.288050E+00	1.463070E+00	3.227080E+00
1.278920E+00	1.440290E+00	3.281690E+00
1.316590E+00	1.406220E+00	3.266770E+00
1.509380E+00	2.588920E+00	3.482570E+00
1.549090E+00	2.679600E+00	3.519080E+00
1.543840E+00	2.651810E+00	3.433760E+00
1.482190E+00	2.523080E+00	3.407510E+00
1.380600E+00	1.362920E+00	3.233990E+00
1.456760E+00	1.281760E+00	3.309880E+00
1.536680E+00	1.256010E+00	3.274680E+00
1.528030E+00	1.239130E+00	3.330870E+00
1.592220E+00	1.218270E+00	3.329070E+00
1.620770E+00	2.877940E+00	3.581250E+00
1.647100E+00	2.944470E+00	3.573430E+00
1.633950E+00	2.892080E+00	3.497380E+00
1.588170E+00	2.762630E+00	3.466760E+00
1.593180E+00	2.789720E+00	3.552870E+00
1.773260E+00	1.201890E+00	3.298040E+00
1.704340E+00	1.199820E+00	3.330520E+00
1.782170E+00	1.180150E+00	3.358010E+00
1.672630E+00	3.008130E+00	3.618120E+00
1.715650E+00	3.076470E+00	3.591160E+00
1.679570E+00	3.000240E+00	3.537890E+00
1.852330E+00	1.173900E+00	3.342760E+00
1.730290E+00	3.085240E+00	3.498610E+00
1.757980E+00	3.139130E+00	3.574630E+00
1.992500E+00	1.149340E+00	3.374990E+00
2.107480E+00	1.122540E+00	3.402150E+00
2.196780E+00	1.097290E+00	3.465160E+00
1.792480E+00	3.176590E+00	3.516970E+00
2.297570E+00	1.091600E+00	3.426530E+00
2.352300E+00	1.090740E+00	3.372710E+00
1.867120E+00	3.263990E+00	3.533220E+00
2.386690E+00	1.074390E+00	3.435360E+00
2.468130E+00	1.057180E+00	3.493980E+00
1.938470E+00	3.345140E+00	3.546250E+00
1.980800E+00	3.400700E+00	3.562210E+00
1.974380E+00	3.382400E+00	3.495780E+00
2.555040E+00	1.048790E+00	3.455270E+00
2.018100E+00	3.435300E+00	3.517320E+00
2.656120E+00	1.038900E+00	3.414800E+00
2.746220E+00	1.006100E+00	3.485340E+00
2.089110E+00	3.512060E+00	3.548850E+00
2.836010E+00	9.990260E-01	3.445270E+00
2.934230E+00	9.678930E-01	3.484820E+00
2.174720E+00	3.569970E+00	3.514600E+00
3.038160E+00	9.815120E-01	3.464560E+00
3.001630E+00	9.538800E-01	3.509940E+00
3.062720E+00	9.508730E-01	3.540520E+00
2.262760E+00	3.620240E+00	3.513980E+00
3.146210E+00	9.902780E-01	3.493930E+00
2.357050E+00	3.660860E+00	3.521260E+00
3.261290E+00	1.054690E+00	3.471910E+00
2.455160E+00	3.693410E+00	3.526310E+00
3.358670E+00	1.128980E+00	3.437050E+00
3.372560E+00	1.106770E+00	3.519150E+00
2.552870E+00	3.714550E+00	3.525760E+00
3.421570E+00	1.160250E+00	3.447810E+00
3.415470E+00	1.143430E+00	3.483620E+00
2.649590E+00	3.726540E+00	3.521200E+00
3.560590E+00	1.244020E+00	3.516120E+00
3.460130E+00	1.177330E+00	3.476170E+00
2.738420E+00	3.729990E+00	3.520530E+00
3.701930E+00	1.363730E+00	3.483800E+00
2.806020E+00	3.719440E+00	3.505810E+00
2.878970E+00	3.702290E+00	3.560680E+00
3.776100E+00	1.435060E+00	3.467480E+00
3.778530E+00	1.415970E+00	3.515600E+00
2.976390E+00	3.651300E+00	3.526400E+00
3.044790E+00	3.620430E+00	3.514780E+00
3.932740E+00	1.637760E+00	3.466790E+00
3.893430E+00	1.564550E+00	3.482920E+00
3.834330E+00	1.474580E+00	3.524230E+00
3.088380E+00	3.599120E+00	3.501440E+00
3.169810E+00	3.559270E+00	3.521630E+00
3.280640E+00	3.513320E+00	3.557320E+00
4.053770E+00	2.165930E+00	3.443390E+00
4.049900E+00	2.076120E+00	3.451320E+00
4.041720E+00	1.968300E+00	3.474470E+00
4.024750E+00	1.841370E+00	3.516310E+00
4.050360E+00	1.922940E+00	3.528470E+00
3.973680E+00	1.707170E+00	3.499340E+00
3.940810E+00	1.614280E+00	3.526750E+00
3.376470E+00	3.479830E+00	3.513270E+00
3.472280E+00	3.468470E+00	3.551920E+00
4.066210E+00	2.505390E+00	3.482080E+00
4.076100E+00	2.395200E+00	3.552060E+00
4.072650E+00	2.265740E+00	3.491860E+00
4.067530E+00	2.134120E+00	3.522440E+00
4.066660E+00	2.036940E+00	3.529550E+00
4.062390E+00	1.967570E+00	3.540600E+00
3.564580E+00	3.437470E+00	3.507360E+00
3.655960E+00	3.422510E+00	3.544100E+00
3.998600E+00	2.971790E+00	3.498790E+00
4.020660E+00	2.872330E+00	3.569900E+00
4.033010E+00	2.777270E+00	3.535310E+00
4.053760E+00	2.673180E+00	3.512080E+00
4.062300E+00	2.600530E+00	3.465010E+00
3.750790E+00	3.387110E+00	3.521820E+00
3.842400E+00	3.342340E+00	3.547890E+00
3.876120E+00	3.302990E+00	3.515980E+00
3.912150E+00	3.248510E+00	3.514180E+00
3.955490E+00	3.146920E+00	3.537320E+00
3.944680E+00	3.211240E+00	3.557240E+00
3.973920E+00	3.066690E+00	3.481080E+00
3.899350E+00	3.294560E+00	3.564050E+00
3.932890E+00	3.247460E+00	3.569890E+00
1.356190E+00	2.431090E+00	3.664620E+00
1.390090E+00	2.482590E+00	3.649570E+00
1.362890E+00	2.424770E+00	3.616460E+00
1.350720E+00	2.350460E+00	3.549170E+00
1.328400E+00	2.356550E+00	3.634920E+00
1.297470E+00	2.205950E+00	3.500010E+00
1.295900E+00	2.247030E+00	3.592380E+00
1.249100E+00	2.076300E+00	3.462830E+00
1.253050E+00	2.121200E+00	3.551850E+00
1.210730E+00	1.954340E+00	3.439820E+00
1.211540E+00	1.995510E+00	3.520220E+00
1.181190E+00	1.839500E+00	3.421760E+00
1.178070E+00	1.876160E+00	3.500060E+00
1.162690E+00	1.739360E+00	3.410530E+00
1.149590E+00	1.753890E+00	3.500450E+00
1.159140E+00	1.682790E+00	3.413170E+00
1.150300E+00	1.686420E+00	3.456600E+00
1.157020E+00	1.631580E+00	3.444580E+00
1.409030E+00	2.475660E+00	3.590290E+00
1.452260E+00	2.573060E+00	3.664350E+00
1.180520E+00	1.552770E+00	3.415910E+00
1.210070E+00	1.511460E+00	3.361930E+00
1.203190E+00	1.490100E+00	3.418220E+00
1.228840E+00	1.452700E+00	3.398500E+00
1.485950E+00	2.577350E+00	3.561110E+00
1.507440E+00	2.649790E+00	3.633840E+00
1.281140E+00	1.400410E+00	3.358620E+00
1.359400E+00	1.329080E+00	3.348270E+00
1.320020E+00	1.319840E+00	3.459730E+00
1.407020E+00	1.280890E+00	3.378970E+00
1.379850E+00	1.280150E+00	3.426910E+00
1.440910E+00	1.244890E+00	3.427900E+00
1.531540E+00	2.697720E+00	3.647930E+00
1.552880E+00	2.742840E+00	3.664540E+00
1.547260E+00	2.709790E+00	3.603550E+00
1.533590E+00	1.209260E+00	3.408340E+00
1.651270E+00	1.171270E+00	3.424000E+00
1.598870E+00	1.149480E+00	3.520950E+00
1.698770E+00	1.132480E+00	3.510010E+00
1.634800E+00	2.932270E+00	3.645180E+00
1.592970E+00	2.824550E+00	3.647790E+00
1.792100E+00	1.143770E+00	3.447510E+00
1.706750E+00	3.073910E+00	3.675390E+00
1.668260E+00	3.001650E+00	3.704610E+00
1.904650E+00	1.137520E+00	3.429910E+00
1.910610E+00	1.113620E+00	3.500760E+00
1.979170E+00	1.117650E+00	3.477760E+00
1.751810E+00	3.142780E+00	3.655510E+00
2.091170E+00	1.099130E+00	3.505080E+00
2.208520E+00	1.072050E+00	3.569500E+00
1.803470E+00	3.206150E+00	3.617000E+00
2.294640E+00	1.070790E+00	3.545810E+00
1.862280E+00	3.286660E+00	3.673810E+00
1.913470E+00	3.347820E+00	3.680940E+00
1.907110E+00	3.326400E+00	3.615830E+00
2.385330E+00	1.062880E+00	3.522570E+00
2.478580E+00	1.033210E+00	3.603720E+00
1.957070E+00	3.391150E+00	3.639560E+00
2.564440E+00	1.023730E+00	3.569810E+00
2.019160E+00	3.457800E+00	3.610680E+00
2.651790E+00	1.011720E+00	3.529750E+00
2.739400E+00	9.729510E-01	3.596550E+00
2.078980E+00	3.536480E+00	3.666460E+00
2.148190E+00	3.595630E+00	3.666750E+00
2.116130E+00	3.559860E+00	3.615380E+00
2.828600E+00	9.658030E-01	3.545670E+00
2.907640E+00	9.244000E-01	3.602390E+00
2.162690E+00	3.585780E+00	3.596420E+00
2.216220E+00	3.636630E+00	3.658710E+00
2.989120E+00	9.315390E-01	3.568750E+00
3.066940E+00	9.159540E-01	3.630710E+00
2.244840E+00	3.634590E+00	3.598340E+00
2.260740E+00	3.661930E+00	3.653940E+00
3.152840E+00	9.494960E-01	3.598530E+00
2.297970E+00	3.678980E+00	3.655290E+00
2.344210E+00	3.683670E+00	3.619740E+00
3.242880E+00	1.003220E+00	3.573580E+00
2.451210E+00	3.715910E+00	3.627100E+00
3.324650E+00	1.059030E+00	3.566280E+00
2.552630E+00	3.737750E+00	3.627650E+00
3.418460E+00	1.105980E+00	3.620040E+00
3.457740E+00	1.157740E+00	3.539390E+00
3.526750E+00	1.187270E+00	3.622880E+00
2.643850E+00	3.751530E+00	3.619080E+00
3.621310E+00	1.254600E+00	3.630640E+00
2.728010E+00	3.749820E+00	3.611500E+00
3.698030E+00	1.322910E+00	3.597540E+00
2.807830E+00	3.734920E+00	3.596770E+00
2.882610E+00	3.730390E+00	3.660050E+00
3.781400E+00	1.402500E+00	3.573800E+00
2.948570E+00	3.692620E+00	3.619840E+00
3.040850E+00	3.651230E+00	3.632850E+00
3.073870E+00	3.610370E+00	3.554300E+00
3.127230E+00	3.598620E+00	3.601790E+00
3.912870E+00	1.544150E+00	3.576050E+00
3.860080E+00	1.464430E+00	3.628740E+00
3.212140E+00	3.563650E+00	3.610250E+00
3.282920E+00	3.533860E+00	3.615200E+00
4.064650E+00	1.905500E+00	3.590600E+00
4.052720E+00	1.814230E+00	3.614230E+00
4.016240E+00	1.730370E+00	3.603940E+00
3.968210E+00	1.627890E+00	3.598880E+00
3.371950E+00	3.507730E+00	3.602620E+00
3.469080E+00	3.491850E+00	3.610070E+00
4.076650E+00	2.509670E+00	3.626340E+00
4.067850E+00	2.580660E+00	3.538260E+00
4.067730E+00	2.620590E+00	3.596440E+00
4.088930E+00	2.388100E+00	3.650800E+00
4.091070E+00	2.292840E+00	3.623060E+00
4.087030E+00	2.175530E+00	3.609810E+00
4.087190E+00	2.063650E+00	3.605330E+00
4.077600E+00	1.987790E+00	3.588740E+00
3.571170E+00	3.463260E+00	3.604430E+00
3.730820E+00	3.426310E+00	3.626590E+00
4.007390E+00	2.975870E+00	3.638780E+00
3.984540E+00	3.045540E+00	3.554740E+00
3.983740E+00	3.077050E+00	3.618620E+00
4.026790E+00	2.868110E+00	3.657580E+00
4.037330E+00	2.792080E+00	3.628160E+00
4.053980E+00	2.704630E+00	3.607920E+00
3.796000E+00	3.409480E+00	3.633150E+00
3.805660E+00	3.389380E+00	3.601390E+00
3.949480E+00	3.218530E+00	3.618650E+00
3.971060E+00	3.147070E+00	3.660740E+00
3.824560E+00	3.393590E+00	3.636200E+00
3.871780E+00	3.349090E+00	3.641070E+00
3.923300E+00	3.278160E+00	3.610060E+00
1.284000E+00	2.257920E+00	3.732110E+00
1.305800E+00	2.310610E+00	3.742150E+00
1.294210E+00	2.274460E+00	3.680650E+00
1.257660E+00	2.160230E+00	3.638020E+00
1.263860E+00	2.190580E+00	3.715430E+00
1.217440E+00	2.038960E+00	3.604520E+00
1.226900E+00	2.078480E+00	3.686570E+00
1.181500E+00	1.917830E+00	3.581850E+00
1.190160E+00	1.960000E+00	3.663790E+00
1.154180E+00	1.815710E+00	3.566100E+00
1.155400E+00	1.832860E+00	3.665250E+00
1.141830E+00	1.757170E+00	3.563640E+00
1.141680E+00	1.760620E+00	3.616200E+00
1.138820E+00	1.703900E+00	3.594070E+00
1.391530E+00	2.481060E+00	3.722440E+00
1.333530E+00	2.377570E+00	3.707180E+00
1.144700E+00	1.643070E+00	3.536650E+00
1.157610E+00	1.574010E+00	3.512540E+00
1.154410E+00	1.555930E+00	3.620400E+00
1.176850E+00	1.505180E+00	3.559080E+00
1.453610E+00	2.581130E+00	3.753120E+00
1.495730E+00	2.648670E+00	3.758890E+00
1.477690E+00	2.624100E+00	3.715970E+00
1.206370E+00	1.454340E+00	3.497350E+00
1.256970E+00	1.380470E+00	3.485040E+00
1.241490E+00	1.384780E+00	3.597270E+00
1.292560E+00	1.335300E+00	3.519850E+00
1.280050E+00	1.341230E+00	3.568680E+00
1.322030E+00	1.297680E+00	3.563350E+00
1.517030E+00	2.682440E+00	3.700170E+00
1.540690E+00	2.720360E+00	3.796010E+00
1.393240E+00	1.248930E+00	3.522680E+00
1.496900E+00	1.189700E+00	3.524670E+00
1.453600E+00	1.184260E+00	3.627850E+00
1.552180E+00	1.149220E+00	3.565570E+00
1.526110E+00	1.147700E+00	3.608970E+00
1.589230E+00	1.116010E+00	3.617090E+00
1.579270E+00	2.792910E+00	3.800420E+00
1.599550E+00	2.832870E+00	3.784740E+00
1.575080E+00	2.787550E+00	3.734750E+00
1.771420E+00	1.104820E+00	3.554420E+00
1.691510E+00	1.095750E+00	3.608090E+00
1.810050E+00	1.063830E+00	3.641480E+00
1.631130E+00	2.905240E+00	3.763050E+00
1.877610E+00	1.086070E+00	3.571670E+00
1.961190E+00	1.056870E+00	3.632610E+00
1.901550E+00	1.047040E+00	3.655330E+00
1.983360E+00	1.033870E+00	3.703550E+00
1.709370E+00	3.063630E+00	3.763250E+00
1.675420E+00	2.999960E+00	3.779280E+00
2.004200E+00	1.083170E+00	3.574950E+00
2.042820E+00	1.044330E+00	3.665120E+00
1.744140E+00	3.126850E+00	3.737340E+00
2.156940E+00	1.040040E+00	3.664570E+00
1.802840E+00	3.211750E+00	3.749300E+00
2.286470E+00	1.040560E+00	3.656450E+00
1.904000E+00	3.339470E+00	3.749580E+00
1.859850E+00	3.287870E+00	3.767930E+00
2.387310E+00	1.035080E+00	3.631480E+00
2.482480E+00	1.006230E+00	3.714520E+00
1.945230E+00	3.389030E+00	3.722640E+00
2.570010E+00	9.927500E-01	3.680040E+00
2.007190E+00	3.465650E+00	3.735880E+00
2.654230E+00	9.786160E-01	3.640730E+00
2.740030E+00	9.394780E-01	3.707710E+00
2.131230E+00	3.588690E+00	3.750040E+00
2.071390E+00	3.540260E+00	3.760900E+00
2.822550E+00	9.279930E-01	3.655090E+00
2.902270E+00	8.853590E-01	3.708460E+00
2.204990E+00	3.637650E+00	3.740260E+00
2.983510E+00	8.943700E-01	3.664960E+00
3.068510E+00	8.796940E-01	3.730690E+00
2.286850E+00	3.682030E+00	3.722920E+00
3.155990E+00	9.103260E-01	3.699330E+00
2.355990E+00	3.714390E+00	3.755780E+00
2.353730E+00	3.708070E+00	3.703210E+00
3.243670E+00	9.639260E-01	3.673270E+00
2.390540E+00	3.724050E+00	3.747370E+00
2.442020E+00	3.729500E+00	3.739030E+00
3.329700E+00	1.030940E+00	3.651410E+00
2.550190E+00	3.748650E+00	3.729330E+00
3.503090E+00	1.149350E+00	3.717970E+00
3.414380E+00	1.071150E+00	3.730400E+00
2.652930E+00	3.763310E+00	3.724320E+00
3.606270E+00	1.232150E+00	3.714240E+00
2.716020E+00	3.764180E+00	3.687330E+00
3.705210E+00	1.310140E+00	3.698170E+00
2.798780E+00	3.755710E+00	3.704320E+00
2.889640E+00	3.743610E+00	3.759730E+00
3.788370E+00	1.387280E+00	3.668610E+00
2.965980E+00	3.706340E+00	3.704740E+00
3.067840E+00	3.675750E+00	3.730140E+00
3.146900E+00	3.619450E+00	3.667420E+00
3.935080E+00	1.540960E+00	3.675770E+00
3.866690E+00	1.457810E+00	3.726850E+00
3.178270E+00	3.641840E+00	3.736610E+00
3.249760E+00	3.615350E+00	3.735630E+00
3.273980E+00	3.573450E+00	3.675360E+00
4.076320E+00	1.848160E+00	3.671710E+00
4.050870E+00	1.752370E+00	3.696140E+00
4.079760E+00	1.812290E+00	3.731210E+00
3.996230E+00	1.642150E+00	3.697040E+00
3.331500E+00	3.593950E+00	3.739650E+00
3.435720E+00	3.574730E+00	3.754900E+00
3.453270E+00	3.530880E+00	3.679370E+00
4.072010E+00	2.637080E+00	3.693120E+00
4.085960E+00	2.528460E+00	3.761880E+00
4.094660E+00	2.418740E+00	3.734840E+00
4.105110E+00	2.310890E+00	3.724340E+00
4.104350E+00	2.199450E+00	3.712060E+00
4.106120E+00	2.081780E+00	3.701930E+00
4.092800E+00	1.949200E+00	3.684290E+00
4.088750E+00	1.863240E+00	3.721080E+00
3.529380E+00	3.534010E+00	3.748170E+00
3.619280E+00	3.511700E+00	3.795670E+00
3.632260E+00	3.477760E+00	3.709910E+00
3.990400E+00	3.071950E+00	3.709320E+00
4.009030E+00	2.993510E+00	3.774660E+00
4.024290E+00	2.898310E+00	3.736780E+00
4.039360E+00	2.801520E+00	3.721570E+00
4.053040E+00	2.730200E+00	3.679210E+00
3.711300E+00	3.462950E+00	3.786910E+00
3.788180E+00	3.412960E+00	3.736750E+00
3.813230E+00	3.401690E+00	3.663250E+00
3.847620E+00	3.381520E+00	3.698160E+00
3.948500E+00	3.228320E+00	3.741520E+00
3.926420E+00	3.281390E+00	3.665590E+00
3.902050E+00	3.321710E+00	3.720110E+00
3.975450E+00	3.139780E+00	3.749110E+00
3.877180E+00	3.357780E+00	3.701670E+00
1.277990E+00	2.259450E+00	3.866870E+00
1.302450E+00	2.321540E+00	3.854300E+00
1.283600E+00	2.251340E+00	3.790680E+00
1.240800E+00	2.124520E+00	3.767290E+00
1.254860E+00	2.177370E+00	3.848110E+00
1.203060E+00	2.008920E+00	3.743780E+00
1.222940E+00	2.069760E+00	3.831080E+00
1.170360E+00	1.904360E+00	3.728640E+00
1.189780E+00	1.960130E+00	3.811810E+00
1.150840E+00	1.842930E+00	3.730560E+00
1.161410E+00	1.866010E+00	3.796790E+00
1.143980E+00	1.793090E+00	3.763680E+00
1.329240E+00	2.389440E+00	3.888780E+00
1.367090E+00	2.457560E+00	3.872900E+00
1.342100E+00	2.387160E+00	3.800540E+00
1.137240E+00	1.701780E+00	3.719590E+00
1.141130E+00	1.621500E+00	3.655680E+00
1.138670E+00	1.625240E+00	3.730830E+00
1.146170E+00	1.569220E+00	3.679140E+00
1.144490E+00	1.580830E+00	3.734430E+00
1.154880E+00	1.531780E+00	3.718730E+00
1.405060E+00	2.521830E+00	3.910710E+00
1.445970E+00	2.584730E+00	3.898860E+00
1.415600E+00	2.520160E+00	3.827430E+00
1.205740E+00	1.437980E+00	3.614770E+00
1.182160E+00	1.468870E+00	3.700000E+00
1.224440E+00	1.402840E+00	3.647840E+00
1.213710E+00	1.414730E+00	3.686750E+00
1.240620E+00	1.373140E+00	3.691030E+00
1.484860E+00	2.634380E+00	3.841720E+00
1.294280E+00	1.304280E+00	3.673910E+00
1.368040E+00	1.238370E+00	3.635950E+00
1.343330E+00	1.247320E+00	3.694400E+00
1.411070E+00	1.197660E+00	3.672140E+00
1.382930E+00	1.210530E+00	3.713510E+00
1.441510E+00	1.166240E+00	3.719970E+00
1.536260E+00	2.731830E+00	3.897440E+00
1.572950E+00	2.802500E+00	3.903150E+00
1.566980E+00	2.778840E+00	3.847630E+00
1.537040E+00	1.108060E+00	3.719820E+00
1.634610E+00	1.071460E+00	3.695350E+00
1.610530E+00	1.064020E+00	3.753800E+00
1.665830E+00	1.047630E+00	3.771960E+00
1.601210E+00	2.844640E+00	3.850900E+00
1.746520E+00	1.046980E+00	3.731830E+00
1.640300E+00	2.938920E+00	3.893790E+00
1.675360E+00	3.010700E+00	3.890890E+00
1.665140E+00	2.980340E+00	3.832860E+00
1.891250E+00	1.027910E+00	3.743330E+00
2.010370E+00	1.018230E+00	3.785470E+00
1.698980E+00	3.043830E+00	3.840180E+00
2.107810E+00	1.018380E+00	3.752980E+00
1.753270E+00	3.138080E+00	3.851070E+00
2.169330E+00	1.019310E+00	3.732080E+00
2.194150E+00	1.013270E+00	3.768880E+00
1.810360E+00	3.234240E+00	3.867650E+00
1.850350E+00	3.296260E+00	3.886570E+00
1.842050E+00	3.271620E+00	3.822820E+00
2.267770E+00	1.014240E+00	3.774630E+00
2.201870E+00	1.020080E+00	3.736750E+00
1.890670E+00	3.335670E+00	3.840680E+00
2.385750E+00	1.010220E+00	3.746950E+00
2.489070E+00	9.837080E-01	3.829260E+00
1.949450E+00	3.401850E+00	3.804850E+00
2.574920E+00	9.694600E-01	3.794460E+00
2.004370E+00	3.486680E+00	3.869410E+00
2.060650E+00	3.554190E+00	3.886480E+00
2.047410E+00	3.525440E+00	3.817840E+00
2.658210E+00	9.521320E-01	3.754320E+00
2.748060E+00	9.114210E-01	3.824710E+00
2.109880E+00	3.587340E+00	3.845900E+00
2.826320E+00	8.936720E-01	3.770080E+00
2.906310E+00	8.591900E-01	3.806860E+00
2.189540E+00	3.640350E+00	3.834790E+00
2.982770E+00	8.617050E-01	3.767770E+00
3.071310E+00	8.487590E-01	3.834260E+00
2.266350E+00	3.683770E+00	3.822980E+00
3.160610E+00	8.770800E-01	3.802630E+00
2.340500E+00	3.716000E+00	3.815960E+00
3.248430E+00	9.320750E-01	3.776780E+00
2.402640E+00	3.731950E+00	3.800620E+00
2.473660E+00	3.754570E+00	3.858830E+00
3.332580E+00	1.000750E+00	3.752290E+00
2.549790E+00	3.760840E+00	3.828590E+00
3.497120E+00	1.121840E+00	3.817880E+00
3.419380E+00	1.042910E+00	3.830200E+00
2.635050E+00	3.771270E+00	3.815880E+00
3.589320E+00	1.208630E+00	3.807430E+00
2.712270E+00	3.775210E+00	3.809400E+00
2.741210E+00	3.767530E+00	3.756310E+00
2.813160E+00	3.777650E+00	3.831170E+00
3.706770E+00	1.309170E+00	3.806420E+00
2.904060E+00	3.767650E+00	3.828910E+00
3.792580E+00	1.386520E+00	3.759750E+00
2.986330E+00	3.737510E+00	3.806980E+00
3.126070E+00	3.710560E+00	3.814020E+00
3.948050E+00	1.541800E+00	3.808550E+00
3.860700E+00	1.448150E+00	3.789260E+00
3.204220E+00	3.711790E+00	3.838680E+00
3.241160E+00	3.655810E+00	3.788250E+00
4.069580E+00	1.759180E+00	3.769690E+00
4.031160E+00	1.668940E+00	3.784830E+00
4.017470E+00	1.614960E+00	3.829600E+00
3.278300E+00	3.695670E+00	3.850960E+00
3.367810E+00	3.675770E+00	3.866430E+00
3.367680E+00	3.630360E+00	3.807440E+00
4.080980E+00	2.645380E+00	3.834600E+00
4.059300E+00	2.715700E+00	3.747900E+00
4.050250E+00	2.766630E+00	3.813530E+00
4.097070E+00	2.525200E+00	3.855520E+00
4.106390E+00	2.435500E+00	3.833360E+00
4.119620E+00	2.330270E+00	3.820270E+00
4.122280E+00	2.218490E+00	3.810430E+00
4.124210E+00	2.107260E+00	3.800510E+00
4.120830E+00	1.987950E+00	3.799080E+00
4.099570E+00	1.843670E+00	3.797750E+00
4.072310E+00	1.724600E+00	3.833680E+00
4.045160E+00	1.655210E+00	3.842750E+00
3.442160E+00	3.638960E+00	3.857470E+00
3.506150E+00	3.579460E+00	3.814830E+00
3.617610E+00	3.549190E+00	3.870230E+00
3.989370E+00	3.094510E+00	3.826600E+00
4.010420E+00	3.012770E+00	3.904000E+00
4.023630E+00	2.914170E+00	3.842380E+00
4.032960E+00	2.842080E+00	3.794840E+00
3.710650E+00	3.490130E+00	3.859750E+00
3.795950E+00	3.427670E+00	3.842740E+00
3.888180E+00	3.337790E+00	3.826090E+00
3.864870E+00	3.364210E+00	3.738490E+00
3.955770E+00	3.234030E+00	3.876840E+00
3.971070E+00	3.168950E+00	3.815000E+00
1.304800E+00	2.315660E+00	3.926850E+00
1.275030E+00	2.227120E+00	3.916980E+00
1.255700E+00	2.139930E+00	3.922790E+00
1.223210E+00	2.028270E+00	3.908860E+00
1.192790E+00	1.921490E+00	3.893120E+00
1.167830E+00	1.812210E+00	3.894500E+00
1.142440E+00	1.743960E+00	3.816880E+00
1.153150E+00	1.740350E+00	3.880320E+00
1.148210E+00	1.694590E+00	3.853160E+00
1.367190E+00	2.449710E+00	3.944730E+00
1.330530E+00	2.385310E+00	3.939220E+00
1.151680E+00	1.618530E+00	3.831060E+00
1.161830E+00	1.545270E+00	3.810990E+00
1.173320E+00	1.498920E+00	3.787160E+00
1.185050E+00	1.506130E+00	3.863940E+00
1.207160E+00	1.456420E+00	3.851420E+00
1.444260E+00	2.572930E+00	3.956140E+00
1.417080E+00	2.519530E+00	3.975170E+00
1.228230E+00	1.398050E+00	3.780850E+00
1.262300E+00	1.344190E+00	3.758940E+00
1.270390E+00	1.350670E+00	3.840780E+00
1.300900E+00	1.300320E+00	3.805760E+00
1.497610E+00	2.652720E+00	3.966520E+00
1.341640E+00	1.246040E+00	3.761490E+00
1.407620E+00	1.184280E+00	3.809030E+00
1.474070E+00	1.131210E+00	3.793670E+00
1.469710E+00	1.126750E+00	3.890750E+00
1.535080E+00	1.087540E+00	3.846310E+00
1.565340E+00	2.784160E+00	3.956630E+00
1.542830E+00	2.733920E+00	3.978020E+00
1.623990E+00	1.050900E+00	3.845420E+00
1.741540E+00	1.026240E+00	3.855300E+00
1.607640E+00	2.861900E+00	3.970950E+00
1.844240E+00	1.014230E+00	3.836720E+00
1.830170E+00	1.002640E+00	3.911870E+00
1.906760E+00	9.964030E-01	3.922740E+00
1.675820E+00	3.006630E+00	3.963610E+00
1.647000E+00	2.944940E+00	3.985810E+00
1.978030E+00	1.005740E+00	3.871110E+00
1.710370E+00	3.072760E+00	3.926580E+00
2.102310E+00	9.977000E-01	3.864200E+00
1.761700E+00	3.154160E+00	3.988920E+00
1.804760E+00	3.228840E+00	4.005300E+00
1.789140E+00	3.208760E+00	3.934210E+00
2.202300E+00	1.001050E+00	3.841050E+00
1.835930E+00	3.281370E+00	3.961690E+00
2.294780E+00	9.867820E-01	3.895080E+00
1.888580E+00	3.352380E+00	3.940360E+00
2.398120E+00	9.798900E-01	3.879420E+00
2.502640E+00	9.591900E-01	3.928670E+00
1.941860E+00	3.416070E+00	3.906990E+00
2.576780E+00	9.431280E-01	3.911690E+00
2.051040E+00	3.553200E+00	3.962740E+00
1.993500E+00	3.489200E+00	3.980180E+00
2.667830E+00	9.229080E-01	3.878630E+00
2.750770E+00	8.885660E-01	3.913290E+00
2.112030E+00	3.606710E+00	3.949790E+00
2.848880E+00	8.480900E-01	3.922030E+00
2.181820E+00	3.652820E+00	3.934720E+00
2.977790E+00	8.329720E-01	3.878190E+00
2.254680E+00	3.694960E+00	3.918970E+00
2.326820E+00	3.728590E+00	3.906040E+00
3.257720E+00	8.986210E-01	3.884310E+00
3.162030E+00	8.398020E-01	3.902920E+00
2.401660E+00	3.749250E+00	3.890210E+00
2.473950E+00	3.762290E+00	3.960370E+00
3.345540E+00	9.727550E-01	3.854720E+00
2.558330E+00	3.775350E+00	3.931520E+00
3.495530E+00	1.081490E+00	3.921890E+00
3.423320E+00	1.011410E+00	3.908920E+00
2.620870E+00	3.784400E+00	3.886700E+00
3.581940E+00	1.181440E+00	3.903340E+00
2.706560E+00	3.793250E+00	3.899260E+00
2.814410E+00	3.809840E+00	3.959550E+00
3.664420E+00	1.261280E+00	3.883860E+00
2.941170E+00	3.803040E+00	3.909870E+00
3.761710E+00	1.357270E+00	3.928210E+00
[truncated: 10,719 more rows]
