# Supplementary material for: A New MRI-Based Model of Heart Function with Coupled Hemodynamics and Application to Normal and Diseased Canine Left Ventricles
Source: Front Bioeng Biotechnol. 2015 Sep 23;3:140. doi: 10.3389/fbioe.2015.00140 (PMC4585083; doi:10.3389/fbioe.2015.00140)
Supplement: Supplementary file 2 [file Data_Sheet_2.ZIP › Case1_Normal_SR_Diastole/nodes/case1_diastole_time_0.0900.csv]

3.278530E+00	2.149520E+00	1.237850E+00
3.297310E+00	2.190370E+00	1.219780E+00
3.313740E+00	2.156450E+00	1.231820E+00
3.315230E+00	2.117430E+00	1.259070E+00
3.341770E+00	2.239320E+00	1.198060E+00
3.369690E+00	2.289660E+00	1.186510E+00
3.389530E+00	2.249010E+00	1.200720E+00
3.389090E+00	2.177380E+00	1.237850E+00
3.476660E+00	2.120770E+00	1.294720E+00
3.408910E+00	2.077830E+00	1.306560E+00
3.514020E+00	2.067230E+00	1.356420E+00
3.458640E+00	2.279260E+00	1.215050E+00
3.514610E+00	2.189830E+00	1.275490E+00
3.548690E+00	2.126110E+00	1.328620E+00
3.003050E+00	2.325990E+00	1.258240E+00
3.017960E+00	2.400700E+00	1.243270E+00
3.056170E+00	2.365160E+00	1.235470E+00
3.072080E+00	2.318580E+00	1.243490E+00
3.065820E+00	2.474050E+00	1.234330E+00
3.082050E+00	2.542020E+00	1.240370E+00
3.122650E+00	2.501850E+00	1.222990E+00
3.172360E+00	2.410520E+00	1.204370E+00
3.275560E+00	2.278140E+00	1.190650E+00
3.149580E+00	2.273200E+00	1.234320E+00
3.214170E+00	2.143320E+00	1.271150E+00
3.318750E+00	2.028840E+00	1.340580E+00
3.205730E+00	2.019060E+00	1.371960E+00
3.375860E+00	1.957300E+00	1.457060E+00
3.278190E+00	1.940070E+00	1.477030E+00
3.366170E+00	1.917790E+00	1.530900E+00
3.191760E+00	2.559120E+00	1.218870E+00
3.367730E+00	2.538670E+00	1.212090E+00
3.383410E+00	2.383430E+00	1.187130E+00
3.446400E+00	2.005060E+00	1.404070E+00
3.469730E+00	1.938620E+00	1.559440E+00
3.481520E+00	2.480780E+00	1.225130E+00
3.496340E+00	2.556160E+00	1.246110E+00
3.535520E+00	2.385350E+00	1.234550E+00
3.583970E+00	2.274720E+00	1.277900E+00
3.604620E+00	2.180530E+00	1.342080E+00
3.612890E+00	2.105490E+00	1.412280E+00
3.557870E+00	2.020880E+00	1.465740E+00
3.593480E+00	2.512570E+00	1.286190E+00
3.654960E+00	2.369920E+00	1.315210E+00
3.672430E+00	2.244410E+00	1.379320E+00
3.657690E+00	2.168550E+00	1.414530E+00
2.603390E+00	2.659230E+00	1.438320E+00
2.624110E+00	2.717090E+00	1.440700E+00
2.661570E+00	2.668110E+00	1.413510E+00
2.754360E+00	2.615140E+00	1.375630E+00
2.620290E+00	2.591440E+00	1.433490E+00
2.815890E+00	2.472180E+00	1.339610E+00
2.667960E+00	2.467930E+00	1.419340E+00
2.897870E+00	2.328590E+00	1.306560E+00
2.725070E+00	2.335040E+00	1.415180E+00
2.894870E+00	2.185600E+00	1.390610E+00
2.781480E+00	2.203320E+00	1.457500E+00
2.951080E+00	2.110920E+00	1.403380E+00
2.846940E+00	2.075820E+00	1.496160E+00
2.954690E+00	2.031050E+00	1.474900E+00
2.729780E+00	2.744170E+00	1.410550E+00
2.913210E+00	2.745740E+00	1.331800E+00
2.902420E+00	2.600630E+00	1.298860E+00
2.972580E+00	2.496740E+00	1.263920E+00
3.023780E+00	2.216500E+00	1.311140E+00
3.070300E+00	2.059450E+00	1.398190E+00
3.139910E+00	1.956260E+00	1.494710E+00
3.022720E+00	1.974660E+00	1.523050E+00
3.196430E+00	1.871820E+00	1.605630E+00
3.060940E+00	1.891310E+00	1.629950E+00
3.237030E+00	1.809570E+00	1.703060E+00
3.112580E+00	1.790250E+00	1.760730E+00
3.214280E+00	1.754290E+00	1.809440E+00
3.088600E+00	2.651630E+00	1.268560E+00
3.125320E+00	2.808320E+00	1.336190E+00
3.350250E+00	1.866720E+00	1.637430E+00
3.320780E+00	1.785040E+00	1.789120E+00
3.245150E+00	2.757290E+00	1.286880E+00
3.295750E+00	2.853120E+00	1.351270E+00
3.304750E+00	2.666020E+00	1.240380E+00
3.465960E+00	1.882970E+00	1.674850E+00
3.471400E+00	1.834360E+00	1.804480E+00
3.394530E+00	2.774950E+00	1.312870E+00
3.447320E+00	2.872300E+00	1.403640E+00
3.512210E+00	2.658810E+00	1.288980E+00
3.640680E+00	2.062330E+00	1.524410E+00
3.614260E+00	1.994020E+00	1.621280E+00
3.550410E+00	1.915000E+00	1.714330E+00
3.539360E+00	2.794470E+00	1.377480E+00
3.563030E+00	2.867590E+00	1.459710E+00
3.632440E+00	2.732870E+00	1.388630E+00
3.678330E+00	2.622630E+00	1.376820E+00
3.719630E+00	2.474490E+00	1.391040E+00
3.743570E+00	2.325480E+00	1.450120E+00
3.707950E+00	2.166250E+00	1.545160E+00
3.764670E+00	2.273010E+00	1.555920E+00
3.675600E+00	2.058890E+00	1.608730E+00
3.634260E+00	2.809990E+00	1.453530E+00
3.733720E+00	2.732460E+00	1.505350E+00
3.773760E+00	2.573630E+00	1.501270E+00
3.786970E+00	2.433080E+00	1.520200E+00
3.788580E+00	2.336330E+00	1.560850E+00
2.249150E+00	2.683660E+00	1.671250E+00
2.276990E+00	2.761350E+00	1.667060E+00
2.305740E+00	2.695250E+00	1.630200E+00
2.365550E+00	2.621510E+00	1.596680E+00
2.262020E+00	2.606690E+00	1.671560E+00
2.424120E+00	2.483720E+00	1.575550E+00
2.305460E+00	2.479680E+00	1.662080E+00
2.469340E+00	2.342910E+00	1.573190E+00
2.354940E+00	2.348270E+00	1.653910E+00
2.523890E+00	2.211980E+00	1.611350E+00
2.413450E+00	2.218490E+00	1.687840E+00
2.577830E+00	2.093220E+00	1.642620E+00
2.465420E+00	2.093630E+00	1.717070E+00
2.640840E+00	2.010650E+00	1.683560E+00
2.530030E+00	1.967910E+00	1.788480E+00
2.656880E+00	1.917540E+00	1.789010E+00
2.333990E+00	2.858650E+00	1.657720E+00
2.381000E+00	2.957850E+00	1.672030E+00
2.398620E+00	2.890040E+00	1.625250E+00
2.408390E+00	2.787040E+00	1.586120E+00
2.522030E+00	2.650850E+00	1.494530E+00
2.544030E+00	2.474680E+00	1.491320E+00
2.587270E+00	2.337270E+00	1.490860E+00
2.644160E+00	2.209290E+00	1.535270E+00
2.702500E+00	2.092980E+00	1.575310E+00
2.761250E+00	1.980900E+00	1.662690E+00
2.818130E+00	1.923640E+00	1.706970E+00
2.761310E+00	1.883790E+00	1.786140E+00
2.838660E+00	1.874120E+00	1.757800E+00
2.476430E+00	2.922090E+00	1.598690E+00
2.478910E+00	2.999990E+00	1.637820E+00
2.623630E+00	2.850720E+00	1.498840E+00
2.910160E+00	1.936970E+00	1.632930E+00
2.990670E+00	1.828210E+00	1.743430E+00
2.898400E+00	1.834080E+00	1.773410E+00
3.023200E+00	1.771660E+00	1.809990E+00
2.951660E+00	1.751350E+00	1.862840E+00
3.045330E+00	1.730180E+00	1.874900E+00
2.577320E+00	3.006020E+00	1.594230E+00
2.755980E+00	3.006780E+00	1.546010E+00
2.766210E+00	2.921430E+00	1.485740E+00
2.818480E+00	2.858710E+00	1.426020E+00
3.275530E+00	1.719630E+00	1.909380E+00
3.141540E+00	1.688390E+00	1.952250E+00
3.250160E+00	1.664590E+00	2.028070E+00
2.870180E+00	2.963780E+00	1.472360E+00
2.879580E+00	3.035960E+00	1.525470E+00
3.010280E+00	2.908120E+00	1.413080E+00
3.400350E+00	1.752880E+00	1.910700E+00
3.353970E+00	1.692870E+00	2.023940E+00
2.991900E+00	3.029740E+00	1.513800E+00
3.198580E+00	3.010570E+00	1.493770E+00
3.199860E+00	2.912490E+00	1.399070E+00
3.483590E+00	1.782450E+00	1.921040E+00
3.484500E+00	1.737040E+00	2.042330E+00
3.345600E+00	2.951130E+00	1.452460E+00
3.329160E+00	3.020250E+00	1.524530E+00
3.635050E+00	1.956420E+00	1.772490E+00
3.608750E+00	1.896090E+00	1.876620E+00
3.554530E+00	1.817730E+00	1.957060E+00
3.421100E+00	3.012650E+00	1.551070E+00
3.505440E+00	2.942570E+00	1.510750E+00
3.791220E+00	2.271670E+00	1.672240E+00
3.755420E+00	2.155760E+00	1.752900E+00
3.699490E+00	2.036880E+00	1.759360E+00
3.669290E+00	1.954160E+00	1.862990E+00
3.655290E+00	2.882530E+00	1.559740E+00
3.777850E+00	2.802790E+00	1.646810E+00
3.801710E+00	2.729280E+00	1.611310E+00
3.823330E+00	2.646440E+00	1.620060E+00
3.831560E+00	2.504640E+00	1.651170E+00
3.852690E+00	2.589570E+00	1.723810E+00
3.817620E+00	2.383410E+00	1.637320E+00
3.835970E+00	2.709740E+00	1.704770E+00
3.852180E+00	2.645010E+00	1.718780E+00
2.061460E+00	2.728990E+00	1.846440E+00
2.095130E+00	2.812960E+00	1.845840E+00
2.116980E+00	2.744700E+00	1.799630E+00
2.178150E+00	2.665230E+00	1.738840E+00
2.067370E+00	2.648660E+00	1.836040E+00
2.199320E+00	2.486510E+00	1.749050E+00
2.098390E+00	2.506310E+00	1.833190E+00
2.245430E+00	2.348490E+00	1.741250E+00
2.123940E+00	2.331930E+00	1.847240E+00
2.307650E+00	2.226520E+00	1.763240E+00
2.215570E+00	2.235070E+00	1.830370E+00
2.358850E+00	2.104160E+00	1.787560E+00
2.254510E+00	2.120230E+00	1.860060E+00
2.416640E+00	1.994880E+00	1.825220E+00
2.312430E+00	2.003400E+00	1.887100E+00
2.455710E+00	1.928650E+00	1.865200E+00
2.394750E+00	1.890390E+00	1.940530E+00
2.483460E+00	1.873510E+00	1.909460E+00
2.152220E+00	2.918350E+00	1.837350E+00
2.198120E+00	3.025790E+00	1.858230E+00
2.214720E+00	2.959680E+00	1.802660E+00
2.222730E+00	2.857980E+00	1.753680E+00
2.686900E+00	1.813180E+00	1.893060E+00
2.571620E+00	1.839070E+00	1.907790E+00
2.710340E+00	1.749840E+00	1.962590E+00
2.617750E+00	1.716720E+00	2.031710E+00
2.733610E+00	1.683920E+00	2.044170E+00
2.301880E+00	3.012040E+00	1.765310E+00
2.348540E+00	3.133100E+00	1.828830E+00
2.809260E+00	1.771440E+00	1.896080E+00
2.900710E+00	1.671310E+00	2.009600E+00
2.817260E+00	1.658910E+00	2.054470E+00
2.959550E+00	1.604650E+00	2.096980E+00
2.875080E+00	1.570670E+00	2.165390E+00
2.970100E+00	1.549980E+00	2.188200E+00
2.481790E+00	3.082620E+00	1.702390E+00
2.507240E+00	3.208510E+00	1.816150E+00
3.005790E+00	1.670830E+00	1.990750E+00
3.056610E+00	1.591790E+00	2.127440E+00
2.613830E+00	3.179060E+00	1.739360E+00
2.660130E+00	3.260950E+00	1.820200E+00
2.677550E+00	3.109610E+00	1.649380E+00
3.316860E+00	1.636950E+00	2.131640E+00
3.195930E+00	1.602720E+00	2.144500E+00
3.301870E+00	1.590590E+00	2.241610E+00
2.762230E+00	3.206370E+00	1.737500E+00
2.788720E+00	3.279860E+00	1.822690E+00
2.895740E+00	3.132320E+00	1.611020E+00
3.421920E+00	1.670550E+00	2.126160E+00
3.407550E+00	1.628420E+00	2.233710E+00
2.842980E+00	3.316750E+00	1.858210E+00
2.853510E+00	3.352040E+00	1.915990E+00
2.893050E+00	3.327190E+00	1.866410E+00
2.923700E+00	3.270890E+00	1.792100E+00
3.051330E+00	3.195530E+00	1.709500E+00
3.122310E+00	3.116710E+00	1.608400E+00
3.485050E+00	1.692730E+00	2.134330E+00
3.479960E+00	1.669650E+00	2.197500E+00
2.939990E+00	3.346950E+00	1.915480E+00
3.049370E+00	3.308530E+00	1.883540E+00
3.090900E+00	3.254530E+00	1.802470E+00
3.216430E+00	3.202200E+00	1.738300E+00
3.342220E+00	3.096390E+00	1.620060E+00
3.635370E+00	1.857630E+00	2.019360E+00
3.611610E+00	1.790870E+00	2.117220E+00
3.541140E+00	1.712870E+00	2.178450E+00
3.188780E+00	3.290460E+00	1.876670E+00
3.309200E+00	3.244590E+00	1.848060E+00
3.358680E+00	3.181680E+00	1.764650E+00
3.475790E+00	3.135570E+00	1.763290E+00
3.560980E+00	3.026610E+00	1.657570E+00
3.797800E+00	2.219530E+00	1.866490E+00
3.767750E+00	2.089580E+00	1.947860E+00
3.805130E+00	2.178680E+00	2.005670E+00
3.698370E+00	1.938310E+00	2.009860E+00
3.673900E+00	1.851990E+00	2.108110E+00
3.433660E+00	3.218890E+00	1.878090E+00
3.545730E+00	3.165540E+00	1.873870E+00
3.586710E+00	3.100550E+00	1.798540E+00
3.666870E+00	3.041460E+00	1.797400E+00
3.734150E+00	2.928070E+00	1.749050E+00
3.856720E+00	2.519170E+00	1.804710E+00
3.842900E+00	2.370230E+00	1.860170E+00
3.863200E+00	2.484430E+00	1.901880E+00
3.821940E+00	2.249280E+00	1.967850E+00
3.661410E+00	3.116660E+00	1.917230E+00
3.756490E+00	3.005680E+00	1.897710E+00
3.815940E+00	2.900600E+00	1.905640E+00
3.840010E+00	2.787650E+00	1.840940E+00
3.869410E+00	2.623780E+00	1.850720E+00
3.867220E+00	2.540220E+00	1.872430E+00
1.913250E+00	2.768340E+00	2.039400E+00
1.956410E+00	2.874190E+00	2.046150E+00
1.961060E+00	2.785100E+00	1.990650E+00
1.998640E+00	2.704900E+00	1.915160E+00
1.905180E+00	2.683700E+00	2.016730E+00
2.006350E+00	2.525550E+00	1.917430E+00
1.921640E+00	2.543910E+00	2.003090E+00
2.033150E+00	2.387330E+00	1.906570E+00
1.938370E+00	2.367080E+00	2.004610E+00
2.053970E+00	2.312630E+00	1.913480E+00
2.008460E+00	2.301660E+00	1.960700E+00
2.056800E+00	2.235750E+00	1.958230E+00
2.137120E+00	1.990690E+00	2.022780E+00
2.113420E+00	2.046490E+00	2.006720E+00
2.196870E+00	2.019980E+00	1.958340E+00
2.277250E+00	1.906420E+00	1.998610E+00
2.174550E+00	1.922210E+00	2.049800E+00
2.342340E+00	1.791610E+00	2.056430E+00
2.237250E+00	1.809340E+00	2.100200E+00
2.378160E+00	1.718920E+00	2.102330E+00
2.302770E+00	1.684620E+00	2.174320E+00
2.407200E+00	1.651420E+00	2.169830E+00
2.058260E+00	2.901160E+00	1.930780E+00
2.038340E+00	2.988960E+00	2.007610E+00
2.142820E+00	2.154480E+00	1.932030E+00
2.465810E+00	1.752410E+00	2.040860E+00
2.539110E+00	1.675330E+00	2.104660E+00
2.493800E+00	1.619190E+00	2.191320E+00
2.587810E+00	1.609870E+00	2.177940E+00
2.074590E+00	3.059610E+00	2.020300E+00
2.145220E+00	3.145520E+00	2.033410E+00
2.120290E+00	3.051250E+00	1.956800E+00
2.775190E+00	1.592080E+00	2.158160E+00
2.682740E+00	1.601850E+00	2.163760E+00
2.806100E+00	1.538970E+00	2.226260E+00
2.742860E+00	1.505790E+00	2.288510E+00
2.841960E+00	1.492840E+00	2.292340E+00
2.241310E+00	3.144240E+00	1.933250E+00
2.269120E+00	3.227440E+00	2.010570E+00
3.034120E+00	1.520490E+00	2.254830E+00
2.942700E+00	1.490530E+00	2.293860E+00
3.036410E+00	1.474290E+00	2.347840E+00
2.338420E+00	3.294860E+00	2.032200E+00
2.397820E+00	3.367630E+00	2.086970E+00
2.405140E+00	3.317280E+00	2.014750E+00
2.392780E+00	3.256100E+00	1.938750E+00
3.118100E+00	1.545330E+00	2.232750E+00
3.106920E+00	1.500950E+00	2.317050E+00
2.490700E+00	3.343140E+00	2.004550E+00
2.548180E+00	3.416570E+00	2.090740E+00
2.567460E+00	3.306850E+00	1.909060E+00
3.220480E+00	1.532670E+00	2.312510E+00
2.640840E+00	3.382380E+00	2.008260E+00
2.678840E+00	3.435910E+00	2.094890E+00
2.742110E+00	3.334030E+00	1.912940E+00
3.397070E+00	1.565130E+00	2.377050E+00
2.737230E+00	3.455590E+00	2.136420E+00
2.743890E+00	3.475690E+00	2.192140E+00
2.787510E+00	3.458260E+00	2.143660E+00
2.835610E+00	3.412330E+00	2.047920E+00
3.537280E+00	1.657830E+00	2.316810E+00
2.825680E+00	3.468580E+00	2.185050E+00
2.921860E+00	3.450820E+00	2.150530E+00
2.971410E+00	3.420470E+00	2.093520E+00
3.086260E+00	3.365800E+00	2.022900E+00
3.624270E+00	1.735000E+00	2.264670E+00
3.628100E+00	1.695270E+00	2.344390E+00
3.042690E+00	3.427170E+00	2.161170E+00
3.168930E+00	3.400940E+00	2.129760E+00
3.223390E+00	3.367480E+00	2.067210E+00
3.328260E+00	3.306780E+00	2.001580E+00
3.810560E+00	2.107270E+00	2.100260E+00
3.785900E+00	1.989040E+00	2.167220E+00
3.715750E+00	1.836980E+00	2.252810E+00
3.801950E+00	1.919960E+00	2.308500E+00
3.680150E+00	1.731800E+00	2.353450E+00
3.285640E+00	3.375440E+00	2.136180E+00
3.400810E+00	3.338630E+00	2.123790E+00
3.451910E+00	3.300530E+00	2.075680E+00
3.547020E+00	3.231030E+00	2.026230E+00
3.873450E+00	2.452830E+00	2.057830E+00
3.872030E+00	2.533810E+00	1.941120E+00
3.884550E+00	2.564460E+00	2.036350E+00
3.859940E+00	2.350650E+00	2.061270E+00
3.850970E+00	2.221910E+00	2.142540E+00
3.838590E+00	2.060770E+00	2.240450E+00
3.826310E+00	1.981170E+00	2.284280E+00
3.510620E+00	3.307570E+00	2.151720E+00
3.609210E+00	3.257850E+00	2.151180E+00
3.643990E+00	3.218040E+00	2.108830E+00
3.694520E+00	3.160810E+00	2.071120E+00
3.773860E+00	3.056680E+00	2.034840E+00
3.834570E+00	2.940590E+00	2.031340E+00
3.878820E+00	2.817730E+00	2.041400E+00
3.902430E+00	2.681500E+00	2.081430E+00
3.915020E+00	2.752190E+00	2.131600E+00
3.707540E+00	3.205820E+00	2.202520E+00
3.797910E+00	3.101210E+00	2.174690E+00
3.859870E+00	2.984770E+00	2.162380E+00
3.895410E+00	2.871460E+00	2.158190E+00
3.917240E+00	2.791840E+00	2.165770E+00
1.790630E+00	2.784930E+00	2.224400E+00
1.831350E+00	2.882570E+00	2.229940E+00
1.823750E+00	2.801690E+00	2.178540E+00
1.852100E+00	2.734500E+00	2.103180E+00
1.775820E+00	2.706630E+00	2.197230E+00
1.844350E+00	2.567650E+00	2.082600E+00
1.775580E+00	2.583430E+00	2.162700E+00
1.859400E+00	2.419870E+00	2.078150E+00
1.791080E+00	2.441120E+00	2.151870E+00
1.870290E+00	2.329890E+00	2.078970E+00
1.807330E+00	2.298420E+00	2.148780E+00
1.889230E+00	2.251560E+00	2.095870E+00
1.959450E+00	2.059760E+00	2.133320E+00
1.962680E+00	2.104620E+00	2.110780E+00
1.985310E+00	2.073030E+00	2.105840E+00
1.986810E+00	2.027280E+00	2.121230E+00
2.071490E+00	1.808790E+00	2.200070E+00
2.052370E+00	1.867560E+00	2.173340E+00
2.129770E+00	1.832830E+00	2.144370E+00
2.194220E+00	1.721590E+00	2.189920E+00
2.102960E+00	1.736410E+00	2.230710E+00
2.237220E+00	1.653240E+00	2.235500E+00
2.174900E+00	1.616450E+00	2.305700E+00
2.278260E+00	1.586420E+00	2.300780E+00
1.892090E+00	2.891730E+00	2.138510E+00
1.914050E+00	2.991820E+00	2.183130E+00
1.972580E+00	2.214810E+00	2.044950E+00
2.035370E+00	2.101130E+00	2.048050E+00
2.071700E+00	1.965190E+00	2.086910E+00
2.437910E+00	1.588800E+00	2.244790E+00
2.377340E+00	1.553120E+00	2.309540E+00
2.472120E+00	1.527460E+00	2.319490E+00
1.972770E+00	3.074900E+00	2.189410E+00
2.032140E+00	3.168500E+00	2.230770E+00
2.024600E+00	3.117990E+00	2.159760E+00
2.005960E+00	3.040810E+00	2.095240E+00
2.642840E+00	1.522140E+00	2.281970E+00
2.555520E+00	1.527730E+00	2.299060E+00
2.677410E+00	1.467590E+00	2.346460E+00
2.616670E+00	1.439470E+00	2.406100E+00
2.717990E+00	1.426200E+00	2.412920E+00
2.093010E+00	3.176750E+00	2.134000E+00
2.131920E+00	3.256420E+00	2.197610E+00
2.889010E+00	1.443840E+00	2.370850E+00
2.816950E+00	1.429160E+00	2.406750E+00
2.887670E+00	1.412470E+00	2.438200E+00
2.194750E+00	3.318070E+00	2.213520E+00
2.251040E+00	3.385750E+00	2.268450E+00
2.250090E+00	3.346760E+00	2.192650E+00
2.234770E+00	3.286700E+00	2.116870E+00
2.973220E+00	1.430830E+00	2.428060E+00
2.323620E+00	3.388730E+00	2.184380E+00
2.359150E+00	3.442840E+00	2.265890E+00
3.140860E+00	1.462980E+00	2.434400E+00
2.425030E+00	3.481380E+00	2.300220E+00
2.482690E+00	3.518680E+00	2.362150E+00
2.485510E+00	3.490200E+00	2.289770E+00
2.466050E+00	3.450390E+00	2.207370E+00
3.302240E+00	1.501610E+00	2.450310E+00
3.254570E+00	1.458120E+00	2.518840E+00
3.340700E+00	1.473200E+00	2.540630E+00
2.566900E+00	3.501580E+00	2.285060E+00
2.615530E+00	3.543030E+00	2.374160E+00
2.635900E+00	3.473560E+00	2.184180E+00
3.387080E+00	1.522180E+00	2.459680E+00
3.388360E+00	1.500560E+00	2.511420E+00
2.727610E+00	3.504190E+00	2.289430E+00
2.707820E+00	3.541510E+00	2.384300E+00
3.547640E+00	1.598460E+00	2.488310E+00
3.451850E+00	1.532610E+00	2.502900E+00
2.806100E+00	3.527540E+00	2.386850E+00
2.940850E+00	3.514690E+00	2.399530E+00
2.930500E+00	3.479420E+00	2.276340E+00
3.639710E+00	1.678360E+00	2.424090E+00
3.037520E+00	3.480980E+00	2.356520E+00
3.026860E+00	3.498350E+00	2.413420E+00
3.171370E+00	3.432450E+00	2.270280E+00
3.798360E+00	1.847530E+00	2.402300E+00
3.740270E+00	1.750420E+00	2.459060E+00
3.798050E+00	1.803380E+00	2.475850E+00
3.119070E+00	3.476890E+00	2.399470E+00
3.231460E+00	3.448090E+00	2.370090E+00
3.289200E+00	3.420350E+00	2.319700E+00
3.401370E+00	3.374630E+00	2.261730E+00
3.911260E+00	2.520360E+00	2.247560E+00
3.895310E+00	2.420460E+00	2.241260E+00
3.882080E+00	2.343150E+00	2.196290E+00
3.898850E+00	2.241830E+00	2.320750E+00
3.885170E+00	2.183730E+00	2.301250E+00
3.885990E+00	2.101140E+00	2.336910E+00
3.863810E+00	1.958250E+00	2.416840E+00
3.905970E+00	2.042340E+00	2.423760E+00
3.827030E+00	1.846350E+00	2.485820E+00
3.339960E+00	3.422350E+00	2.381460E+00
3.455140E+00	3.393050E+00	2.370670E+00
3.512760E+00	3.361410E+00	2.327040E+00
3.609790E+00	3.301240E+00	2.285390E+00
3.935470E+00	2.721310E+00	2.249100E+00
3.934630E+00	2.625120E+00	2.285830E+00
3.914010E+00	2.154140E+00	2.398820E+00
3.918060E+00	2.086200E+00	2.434730E+00
3.556560E+00	3.362610E+00	2.399740E+00
3.676080E+00	3.311550E+00	2.427420E+00
3.705440E+00	3.277330E+00	2.365530E+00
3.744800E+00	3.227120E+00	2.334910E+00
3.820400E+00	3.133490E+00	2.315680E+00
3.886530E+00	3.016290E+00	2.311180E+00
3.887270E+00	3.073110E+00	2.387460E+00
3.917950E+00	2.886690E+00	2.296340E+00
3.930190E+00	2.801780E+00	2.260560E+00
3.765670E+00	3.245560E+00	2.442610E+00
3.829710E+00	3.166440E+00	2.420580E+00
3.865630E+00	3.115280E+00	2.401870E+00
1.696800E+00	2.704600E+00	2.358320E+00
1.727500E+00	2.792950E+00	2.375790E+00
1.747630E+00	2.744600E+00	2.289420E+00
1.720250E+00	2.592410E+00	2.254200E+00
1.676970E+00	2.614360E+00	2.340370E+00
1.732020E+00	2.458980E+00	2.232630E+00
1.667320E+00	2.453720E+00	2.335000E+00
1.745150E+00	2.344460E+00	2.210140E+00
1.699360E+00	2.359500E+00	2.274150E+00
1.756900E+00	2.273830E+00	2.213800E+00
1.715840E+00	2.269320E+00	2.265530E+00
1.766550E+00	2.202790E+00	2.238590E+00
2.024100E+00	1.616780E+00	2.375570E+00
1.996560E+00	1.670930E+00	2.346970E+00
2.066050E+00	1.650950E+00	2.323480E+00
2.115980E+00	1.582520E+00	2.362270E+00
2.063210E+00	1.550220E+00	2.426470E+00
2.155630E+00	1.520260E+00	2.420900E+00
1.758160E+00	2.881240E+00	2.383780E+00
1.806060E+00	2.972220E+00	2.383560E+00
1.790930E+00	2.889690E+00	2.324000E+00
1.916380E+00	2.151630E+00	2.127290E+00
1.844740E+00	2.164530E+00	2.181230E+00
1.905700E+00	2.035050E+00	2.183940E+00
1.987510E+00	1.931690E+00	2.177650E+00
1.924550E+00	1.901840E+00	2.249350E+00
2.003400E+00	1.788770E+00	2.267120E+00
2.314990E+00	1.520860E+00	2.366690E+00
2.252530E+00	1.492520E+00	2.430570E+00
2.347070E+00	1.460940E+00	2.442050E+00
1.876820E+00	3.078150E+00	2.388200E+00
1.937480E+00	3.175670E+00	2.428170E+00
1.926660E+00	3.123980E+00	2.359840E+00
1.899930E+00	3.044170E+00	2.287430E+00
2.525880E+00	1.455220E+00	2.407240E+00
2.444070E+00	1.432880E+00	2.464930E+00
2.561560E+00	1.415060E+00	2.459930E+00
2.527160E+00	1.399810E+00	2.497680E+00
2.592960E+00	1.373480E+00	2.525220E+00
1.990050E+00	3.183940E+00	2.335780E+00
2.026510E+00	3.267070E+00	2.393650E+00
2.778460E+00	1.382420E+00	2.494130E+00
2.699690E+00	1.363330E+00	2.529740E+00
2.784230E+00	1.346510E+00	2.559930E+00
2.084510E+00	3.335120E+00	2.406100E+00
2.140720E+00	3.400210E+00	2.458590E+00
2.133730E+00	3.365480E+00	2.382290E+00
2.114170E+00	3.305220E+00	2.308040E+00
2.888610E+00	1.367100E+00	2.542010E+00
2.199330E+00	3.403550E+00	2.368320E+00
2.236170E+00	3.457100E+00	2.443830E+00
3.065740E+00	1.393920E+00	2.557620E+00
3.002710E+00	1.343480E+00	2.629780E+00
3.094140E+00	1.357290E+00	2.654360E+00
2.294830E+00	3.502040E+00	2.468800E+00
2.348490E+00	3.546450E+00	2.528930E+00
2.347400E+00	3.523520E+00	2.452810E+00
2.332870E+00	3.483270E+00	2.373480E+00
3.189710E+00	1.424870E+00	2.552750E+00
3.184320E+00	1.389760E+00	2.635140E+00
2.419560E+00	3.541290E+00	2.452510E+00
2.473540E+00	3.575600E+00	2.546440E+00
3.302860E+00	1.433190E+00	2.616790E+00
2.543180E+00	3.559020E+00	2.459750E+00
2.600130E+00	3.590630E+00	2.560470E+00
3.445280E+00	1.484310E+00	2.603250E+00
2.692760E+00	3.564200E+00	2.475870E+00
2.687020E+00	3.590190E+00	2.570690E+00
3.523420E+00	1.533760E+00	2.572740E+00
3.534280E+00	1.516520E+00	2.628430E+00
2.773470E+00	3.574470E+00	2.570920E+00
2.900650E+00	3.556490E+00	2.567060E+00
2.850090E+00	3.543700E+00	2.482120E+00
3.668630E+00	1.648180E+00	2.560310E+00
3.598230E+00	1.561880E+00	2.633890E+00
3.012050E+00	3.514090E+00	2.488700E+00
2.989730E+00	3.539680E+00	2.571420E+00
3.807770E+00	1.781590E+00	2.549410E+00
3.760120E+00	1.703200E+00	2.618900E+00
3.090240E+00	3.516110E+00	2.570940E+00
3.193290E+00	3.494810E+00	2.566370E+00
3.215010E+00	3.469510E+00	2.478540E+00
3.916560E+00	2.425480E+00	2.331480E+00
3.923970E+00	2.336010E+00	2.368480E+00
3.923280E+00	2.017820E+00	2.521440E+00
3.899740E+00	1.924030E+00	2.577710E+00
3.857680E+00	1.850460E+00	2.572040E+00
3.294650E+00	3.466690E+00	2.566540E+00
3.400900E+00	3.443730E+00	2.571790E+00
3.426190E+00	3.418450E+00	2.485870E+00
3.961050E+00	2.655140E+00	2.379860E+00
3.963060E+00	2.552740E+00	2.445840E+00
3.951200E+00	2.416310E+00	2.454410E+00
3.962810E+00	2.292700E+00	2.523880E+00
3.941020E+00	2.196230E+00	2.493720E+00
3.934780E+00	2.103300E+00	2.500390E+00
3.498870E+00	3.418010E+00	2.588730E+00
3.608570E+00	3.382810E+00	2.621230E+00
3.606570E+00	3.361640E+00	2.526760E+00
3.925590E+00	3.004150E+00	2.430650E+00
3.949190E+00	2.898610E+00	2.441510E+00
3.968950E+00	2.748630E+00	2.431830E+00
3.978740E+00	2.811860E+00	2.536160E+00
3.976980E+00	2.632050E+00	2.475640E+00
3.673410E+00	3.350980E+00	2.607810E+00
3.760110E+00	3.286900E+00	2.588360E+00
3.847920E+00	3.176330E+00	2.546820E+00
3.907690E+00	3.067570E+00	2.502630E+00
3.957470E+00	2.936410E+00	2.535980E+00
3.972190E+00	2.867200E+00	2.541680E+00
1.619630E+00	2.645840E+00	2.505930E+00
1.652970E+00	2.735370E+00	2.523940E+00
1.659530E+00	2.677040E+00	2.430070E+00
1.631660E+00	2.529700E+00	2.408050E+00
1.602600E+00	2.562930E+00	2.488470E+00
1.624690E+00	2.443230E+00	2.406170E+00
1.597220E+00	2.446170E+00	2.466730E+00
1.609300E+00	2.358500E+00	2.414270E+00
1.916610E+00	1.537730E+00	2.525210E+00
1.884750E+00	1.627710E+00	2.456540E+00
1.974500E+00	1.593610E+00	2.430580E+00
2.011730E+00	1.534730E+00	2.469970E+00
1.979050E+00	1.515950E+00	2.512740E+00
2.031420E+00	1.481730E+00	2.527290E+00
1.709500E+00	2.915430E+00	2.570480E+00
1.750770E+00	2.987930E+00	2.578660E+00
1.734630E+00	2.933000E+00	2.527000E+00
1.726550E+00	2.862480E+00	2.456800E+00
1.687750E+00	2.850180E+00	2.550840E+00
1.654610E+00	2.297290E+00	2.337910E+00
1.691750E+00	2.162600E+00	2.335760E+00
1.782560E+00	2.065700E+00	2.280530E+00
1.702360E+00	2.036730E+00	2.365510E+00
1.839870E+00	1.932520E+00	2.294970E+00
1.750160E+00	1.943370E+00	2.362250E+00
1.893970E+00	1.816610E+00	2.329680E+00
1.806790E+00	1.836570E+00	2.382320E+00
1.930640E+00	1.703630E+00	2.369420E+00
1.848730E+00	1.729230E+00	2.412320E+00
2.190650E+00	1.463710E+00	2.485270E+00
2.124990E+00	1.440150E+00	2.543960E+00
2.224320E+00	1.409100E+00	2.557120E+00
1.809780E+00	3.080270E+00	2.583750E+00
1.862030E+00	3.171540E+00	2.618480E+00
1.850360E+00	3.125370E+00	2.555680E+00
1.820250E+00	3.048770E+00	2.490420E+00
2.381560E+00	1.404660E+00	2.520560E+00
2.321800E+00	1.380630E+00	2.575220E+00
2.420790E+00	1.350510E+00	2.597230E+00
1.905040E+00	3.185250E+00	2.529750E+00
1.941450E+00	3.258300E+00	2.587380E+00
2.530120E+00	1.327790E+00	2.619430E+00
2.643250E+00	1.311100E+00	2.618380E+00
2.606370E+00	1.285620E+00	2.673480E+00
2.667140E+00	1.271340E+00	2.699700E+00
2.002230E+00	3.332930E+00	2.612000E+00
2.059190E+00	3.392340E+00	2.621050E+00
2.045320E+00	3.361990E+00	2.574430E+00
2.017900E+00	3.306960E+00	2.502930E+00
2.780580E+00	1.299520E+00	2.662470E+00
2.101060E+00	3.405590E+00	2.561670E+00
2.121350E+00	3.456790E+00	2.651930E+00
2.926850E+00	1.308630E+00	2.672950E+00
2.887270E+00	1.275300E+00	2.740330E+00
2.966930E+00	1.283460E+00	2.753320E+00
2.201070E+00	3.517580E+00	2.660450E+00
2.256900E+00	3.554990E+00	2.670180E+00
2.241190E+00	3.532020E+00	2.622880E+00
2.219510E+00	3.487180E+00	2.557480E+00
3.048150E+00	1.318530E+00	2.723870E+00
2.297630E+00	3.558270E+00	2.616500E+00
2.336920E+00	3.601390E+00	2.721750E+00
3.174090E+00	1.353280E+00	2.726800E+00
2.405850E+00	3.596470E+00	2.627460E+00
2.463510E+00	3.623640E+00	2.721300E+00
3.274560E+00	1.393280E+00	2.710940E+00
2.534270E+00	3.610610E+00	2.650000E+00
2.534680E+00	3.628500E+00	2.724140E+00
3.415840E+00	1.429920E+00	2.752980E+00
2.592190E+00	3.629360E+00	2.721540E+00
2.695430E+00	3.610120E+00	2.665110E+00
3.534860E+00	1.504300E+00	2.702200E+00
2.852100E+00	3.592540E+00	2.712190E+00
2.834420E+00	3.581210E+00	2.634790E+00
3.693370E+00	1.623900E+00	2.699740E+00
3.628010E+00	1.548410E+00	2.763980E+00
2.970020E+00	3.559950E+00	2.646280E+00
2.940320E+00	3.581370E+00	2.724190E+00
3.828260E+00	1.767880E+00	2.668390E+00
3.770430E+00	1.688430E+00	2.751570E+00
3.034780E+00	3.559520E+00	2.728760E+00
3.133200E+00	3.539140E+00	2.727200E+00
3.165350E+00	3.517080E+00	2.647610E+00
3.937430E+00	1.952760E+00	2.649920E+00
3.891910E+00	1.859450E+00	2.709810E+00
3.932720E+00	1.919910E+00	2.722320E+00
3.231460E+00	3.509630E+00	2.725720E+00
3.329910E+00	3.484130E+00	2.728470E+00
3.363780E+00	3.465280E+00	2.654420E+00
3.992970E+00	2.450710E+00	2.591160E+00
4.004860E+00	2.322090E+00	2.630700E+00
4.018470E+00	2.389900E+00	2.683460E+00
3.990150E+00	2.186880E+00	2.651100E+00
3.969170E+00	2.054780E+00	2.641640E+00
3.954480E+00	1.964560E+00	2.718400E+00
3.424420E+00	3.460760E+00	2.743990E+00
3.531450E+00	3.428710E+00	2.771670E+00
3.538560E+00	3.417450E+00	2.688370E+00
4.003620E+00	2.725060E+00	2.602290E+00
4.011660E+00	2.576100E+00	2.630170E+00
4.021200E+00	2.666060E+00	2.668360E+00
4.015770E+00	2.453900E+00	2.673960E+00
3.596550E+00	3.401340E+00	2.754410E+00
3.686030E+00	3.358050E+00	2.718200E+00
3.803880E+00	3.286960E+00	2.719790E+00
3.834080E+00	3.252120E+00	2.673520E+00
3.874850E+00	3.195070E+00	2.668240E+00
3.935820E+00	3.084150E+00	2.672510E+00
3.925260E+00	3.138830E+00	2.743440E+00
3.976390E+00	2.951430E+00	2.658140E+00
3.996920E+00	2.821530E+00	2.644390E+00
4.018510E+00	2.716700E+00	2.689800E+00
3.871800E+00	3.224470E+00	2.742800E+00
3.904970E+00	3.180750E+00	2.746730E+00
1.524050E+00	2.129870E+00	2.554590E+00
1.532810E+00	2.193460E+00	2.539110E+00
1.549650E+00	2.135880E+00	2.515670E+00
1.573170E+00	2.067050E+00	2.495200E+00
1.525360E+00	2.061870E+00	2.557740E+00
1.603740E+00	1.980970E+00	2.484030E+00
1.544280E+00	1.935810E+00	2.565300E+00
1.617670E+00	1.881500E+00	2.521060E+00
1.812860E+00	1.533360E+00	2.593540E+00
1.784930E+00	1.583630E+00	2.571480E+00
1.843800E+00	1.568630E+00	2.538440E+00
1.859100E+00	1.497000E+00	2.601870E+00
1.670350E+00	2.946120E+00	2.773250E+00
1.715260E+00	3.015420E+00	2.756200E+00
1.689840E+00	2.956250E+00	2.711620E+00
1.682000E+00	2.895010E+00	2.632680E+00
1.642160E+00	2.866860E+00	2.731280E+00
1.644630E+00	2.771770E+00	2.596270E+00
1.618950E+00	2.760470E+00	2.675280E+00
1.594100E+00	2.633250E+00	2.588840E+00
1.567740E+00	2.473640E+00	2.560100E+00
1.553530E+00	2.325820E+00	2.518540E+00
1.594430E+00	2.202070E+00	2.441920E+00
1.636680E+00	2.067640E+00	2.424290E+00
1.669380E+00	1.944010E+00	2.436950E+00
1.730740E+00	1.847480E+00	2.439920E+00
1.675500E+00	1.844000E+00	2.493690E+00
1.775230E+00	1.748420E+00	2.461630E+00
1.711150E+00	1.761150E+00	2.513650E+00
1.811800E+00	1.651680E+00	2.493340E+00
1.748760E+00	1.668660E+00	2.537790E+00
1.960800E+00	1.436850E+00	2.621440E+00
2.046860E+00	1.418940E+00	2.601300E+00
2.029960E+00	1.384770E+00	2.660260E+00
2.091520E+00	1.365630E+00	2.665720E+00
1.763490E+00	3.052210E+00	2.672700E+00
1.770050E+00	3.105400E+00	2.783380E+00
2.262130E+00	1.355610E+00	2.629590E+00
2.201370E+00	1.336170E+00	2.687370E+00
2.303730E+00	1.312280E+00	2.701060E+00
1.830220E+00	3.192500E+00	2.791940E+00
1.882440E+00	3.247370E+00	2.770680E+00
1.837040E+00	3.180110E+00	2.717830E+00
2.461790E+00	1.302660E+00	2.674640E+00
2.402730E+00	1.286490E+00	2.724970E+00
2.505550E+00	1.267260E+00	2.748480E+00
1.927810E+00	3.277060E+00	2.686080E+00
1.954110E+00	3.324900E+00	2.805770E+00
2.602460E+00	1.255880E+00	2.751760E+00
2.724840E+00	1.238160E+00	2.791640E+00
2.028020E+00	3.384210E+00	2.706830E+00
2.829960E+00	1.248030E+00	2.789810E+00
2.794710E+00	1.221360E+00	2.839810E+00
2.860330E+00	1.214200E+00	2.872340E+00
2.096380E+00	3.457050E+00	2.742390E+00
2.142460E+00	3.503820E+00	2.804560E+00
2.155310E+00	3.501010E+00	2.720380E+00
2.946560E+00	1.244880E+00	2.828320E+00
2.227550E+00	3.550760E+00	2.752870E+00
3.039220E+00	1.277590E+00	2.807990E+00
2.304150E+00	3.605990E+00	2.828260E+00
2.380650E+00	3.645220E+00	2.864700E+00
2.358510E+00	3.627580E+00	2.800640E+00
3.149810E+00	1.301840E+00	2.818260E+00
2.427550E+00	3.640940E+00	2.804900E+00
2.434070E+00	3.656830E+00	2.867060E+00
3.298870E+00	1.349810E+00	2.820300E+00
2.481530E+00	3.657190E+00	2.865630E+00
2.557960E+00	3.645740E+00	2.811310E+00
3.406770E+00	1.376530E+00	2.844630E+00
3.382540E+00	1.348150E+00	2.878600E+00
3.427850E+00	1.365380E+00	2.886350E+00
2.701190E+00	3.651200E+00	2.857960E+00
2.659780E+00	3.635160E+00	2.768280E+00
3.559370E+00	1.477670E+00	2.822000E+00
3.482990E+00	1.405100E+00	2.886060E+00
2.773290E+00	3.619890E+00	2.785250E+00
2.823960E+00	3.635610E+00	2.879180E+00
3.714650E+00	1.600790E+00	2.839000E+00
3.647360E+00	1.523140E+00	2.864410E+00
2.925180E+00	3.600550E+00	2.803150E+00
2.917160E+00	3.626860E+00	2.896450E+00
3.836850E+00	1.752730E+00	2.797200E+00
3.786940E+00	1.676160E+00	2.858510E+00
2.997270E+00	3.604360E+00	2.877380E+00
3.076550E+00	3.588130E+00	2.908980E+00
3.107180E+00	3.559360E+00	2.810240E+00
3.937610E+00	1.909950E+00	2.800520E+00
3.892750E+00	1.812310E+00	2.858320E+00
3.188370E+00	3.556420E+00	2.897540E+00
3.288490E+00	3.524210E+00	2.904230E+00
3.297810E+00	3.504520E+00	2.812600E+00
4.030180E+00	2.318280E+00	2.738650E+00
4.023890E+00	2.211470E+00	2.767880E+00
4.005740E+00	2.071630E+00	2.815770E+00
4.032050E+00	2.143500E+00	2.836540E+00
3.971830E+00	1.991400E+00	2.768130E+00
3.372330E+00	3.498340E+00	2.886520E+00
3.455810E+00	3.476750E+00	2.926260E+00
3.463260E+00	3.463690E+00	2.837720E+00
4.029410E+00	2.636990E+00	2.747890E+00
4.043190E+00	2.517910E+00	2.829740E+00
4.036450E+00	2.398580E+00	2.784230E+00
4.049460E+00	2.264040E+00	2.831320E+00
4.044500E+00	2.184180E+00	2.853420E+00
3.523180E+00	3.450890E+00	2.893360E+00
3.610520E+00	3.410400E+00	2.860120E+00
3.737240E+00	3.358030E+00	2.857390E+00
3.781980E+00	3.318890E+00	2.797240E+00
3.962830E+00	3.071580E+00	2.798880E+00
3.994250E+00	2.955810E+00	2.821660E+00
3.990740E+00	3.020770E+00	2.852890E+00
4.007300E+00	2.828650E+00	2.791610E+00
4.022560E+00	2.723070E+00	2.778700E+00
3.813510E+00	3.315840E+00	2.878430E+00
3.852010E+00	3.265870E+00	2.824220E+00
3.933220E+00	3.167000E+00	2.857950E+00
3.981080E+00	3.069320E+00	2.877350E+00
1.448380E+00	2.076430E+00	2.679600E+00
1.458840E+00	2.155780E+00	2.682870E+00
1.488790E+00	2.106000E+00	2.613830E+00
1.486250E+00	1.976200E+00	2.619430E+00
1.443250E+00	1.995850E+00	2.680240E+00
1.496000E+00	1.898320E+00	2.630000E+00
1.451780E+00	1.866740E+00	2.696610E+00
1.512300E+00	1.822000E+00	2.649440E+00
1.605580E+00	2.851780E+00	2.894760E+00
1.642660E+00	2.927060E+00	2.917210E+00
1.629150E+00	2.878210E+00	2.828630E+00
1.597040E+00	2.763510E+00	2.775550E+00
1.584600E+00	2.777820E+00	2.870260E+00
1.566350E+00	2.640750E+00	2.714670E+00
1.554230E+00	2.660470E+00	2.823270E+00
1.543560E+00	2.508780E+00	2.663800E+00
1.526140E+00	2.534300E+00	2.770380E+00
1.523770E+00	2.372740E+00	2.630570E+00
1.504740E+00	2.407020E+00	2.730400E+00
1.501510E+00	2.239910E+00	2.609790E+00
1.476150E+00	2.277780E+00	2.696460E+00
1.647350E+00	1.776350E+00	2.558630E+00
1.579170E+00	1.801430E+00	2.601190E+00
1.685470E+00	1.678650E+00	2.583760E+00
1.617200E+00	1.689770E+00	2.632140E+00
1.729740E+00	1.600450E+00	2.602600E+00
1.671910E+00	1.590430E+00	2.655450E+00
1.765510E+00	1.500270E+00	2.664220E+00
1.859610E+00	1.431970E+00	2.676700E+00
1.813950E+00	1.385860E+00	2.769800E+00
1.915130E+00	1.367340E+00	2.743850E+00
1.698000E+00	3.006680E+00	2.842500E+00
2.028470E+00	1.332230E+00	2.763200E+00
2.125390E+00	1.313260E+00	2.756370E+00
2.110880E+00	1.284490E+00	2.819990E+00
2.191720E+00	1.261750E+00	2.843330E+00
1.756150E+00	3.103220E+00	2.868250E+00
1.801020E+00	3.168920E+00	2.917280E+00
1.803230E+00	3.166630E+00	2.841440E+00
2.343690E+00	1.270490E+00	2.773660E+00
2.289420E+00	1.266570E+00	2.805650E+00
2.378240E+00	1.230380E+00	2.847690E+00
1.868750E+00	3.245040E+00	2.858340E+00
2.558350E+00	1.223760E+00	2.829310E+00
2.488490E+00	1.218410E+00	2.859430E+00
2.563720E+00	1.197410E+00	2.890910E+00
1.941040E+00	3.324370E+00	2.910350E+00
1.997290E+00	3.382730E+00	2.920900E+00
1.984180E+00	3.364910E+00	2.867310E+00
2.642120E+00	1.198330E+00	2.877670E+00
2.046500E+00	3.423050E+00	2.838280E+00
2.051610E+00	3.441370E+00	2.964160E+00
2.773480E+00	1.196680E+00	2.906850E+00
2.867140E+00	1.190460E+00	2.948270E+00
2.114230E+00	3.502700E+00	2.985320E+00
2.176730E+00	3.548500E+00	2.970220E+00
2.123040E+00	3.503930E+00	2.903260E+00
2.952410E+00	1.207460E+00	2.931670E+00
2.217420E+00	3.563860E+00	2.881560E+00
2.235380E+00	3.583640E+00	2.958130E+00
3.089020E+00	1.243930E+00	2.918060E+00
2.320580E+00	3.625890E+00	2.963420E+00
3.237620E+00	1.282790E+00	2.917090E+00
3.185600E+00	1.246570E+00	2.972540E+00
3.255270E+00	1.253690E+00	3.013930E+00
2.459490E+00	3.661980E+00	2.947880E+00
3.337460E+00	1.321530E+00	2.906880E+00
3.337300E+00	1.297770E+00	2.982370E+00
2.581310E+00	3.671730E+00	2.990890E+00
2.541790E+00	3.663520E+00	2.908450E+00
3.418080E+00	1.347470E+00	2.940160E+00
2.639600E+00	3.668960E+00	2.933100E+00
2.647280E+00	3.676760E+00	3.001570E+00
3.606000E+00	1.474040E+00	2.952580E+00
3.509400E+00	1.391740E+00	3.001910E+00
2.697570E+00	3.674140E+00	3.004840E+00
2.766500E+00	3.655660E+00	2.962970E+00
3.688280E+00	1.545570E+00	2.937390E+00
3.670030E+00	1.517460E+00	2.984400E+00
2.870980E+00	3.638850E+00	2.952380E+00
3.836890E+00	1.726220E+00	2.917070E+00
3.760200E+00	1.626950E+00	2.971560E+00
3.705430E+00	1.550540E+00	3.002170E+00
2.979910E+00	3.616180E+00	2.966970E+00
3.124260E+00	3.579280E+00	2.998890E+00
3.938390E+00	1.882590E+00	2.947360E+00
3.975500E+00	1.962120E+00	2.852900E+00
3.991870E+00	1.980760E+00	2.922830E+00
3.881500E+00	1.786640E+00	2.962960E+00
3.214470E+00	3.556020E+00	3.043890E+00
3.239550E+00	3.541420E+00	2.972320E+00
4.039420E+00	2.122670E+00	2.903710E+00
4.018670E+00	2.046030E+00	2.964150E+00
3.287540E+00	3.529280E+00	3.034740E+00
3.352660E+00	3.505880E+00	2.974730E+00
3.459500E+00	3.476780E+00	3.019730E+00
4.049660E+00	2.615460E+00	2.877600E+00
4.063140E+00	2.500690E+00	2.970890E+00
4.064550E+00	2.395300E+00	2.938030E+00
4.067970E+00	2.289340E+00	2.920040E+00
4.056960E+00	2.196810E+00	2.922560E+00
3.545430E+00	3.442070E+00	2.964790E+00
3.653230E+00	3.402970E+00	3.015090E+00
3.712480E+00	3.379770E+00	2.940830E+00
4.006320E+00	2.992650E+00	2.938790E+00
4.020120E+00	2.894960E+00	2.957320E+00
4.025610E+00	2.817690E+00	2.928340E+00
4.039140E+00	2.716500E+00	2.904310E+00
3.744810E+00	3.367430E+00	3.017370E+00
3.788860E+00	3.339570E+00	2.953940E+00
3.879740E+00	3.265390E+00	2.964540E+00
3.947730E+00	3.192510E+00	2.981620E+00
3.971070E+00	3.148610E+00	2.958850E+00
3.985370E+00	3.091360E+00	2.965440E+00
3.983170E+00	3.130010E+00	2.995920E+00
3.973890E+00	3.156540E+00	3.009370E+00
1.384100E+00	2.023110E+00	2.822520E+00
1.399950E+00	2.100780E+00	2.827350E+00
1.415240E+00	2.047860E+00	2.750660E+00
1.408910E+00	1.919090E+00	2.749290E+00
1.377410E+00	1.946290E+00	2.817130E+00
1.412640E+00	1.846030E+00	2.758590E+00
1.384660E+00	1.842910E+00	2.811110E+00
1.418480E+00	1.776150E+00	2.784390E+00
1.578030E+00	2.802930E+00	3.055430E+00
1.603390E+00	2.869030E+00	3.048610E+00
1.590240E+00	2.821300E+00	2.966280E+00
1.550870E+00	2.689950E+00	2.925520E+00
1.554320E+00	2.720420E+00	3.024490E+00
1.517540E+00	2.562120E+00	2.875920E+00
1.518550E+00	2.597790E+00	2.983840E+00
1.493110E+00	2.436280E+00	2.831270E+00
1.485410E+00	2.465450E+00	2.934300E+00
1.462780E+00	2.309290E+00	2.789630E+00
1.453270E+00	2.337400E+00	2.884560E+00
1.437190E+00	2.183330E+00	2.762700E+00
1.423220E+00	2.214920E+00	2.843750E+00
1.544370E+00	1.709080E+00	2.681300E+00
1.475350E+00	1.737520E+00	2.733100E+00
1.593210E+00	1.601390E+00	2.712220E+00
1.516640E+00	1.623980E+00	2.767410E+00
1.658940E+00	1.503760E+00	2.744430E+00
1.572520E+00	1.520200E+00	2.800510E+00
1.726410E+00	1.420270E+00	2.784000E+00
1.638250E+00	1.412170E+00	2.860920E+00
1.764570E+00	1.369380E+00	2.820490E+00
1.724800E+00	1.362780E+00	2.858980E+00
1.800050E+00	1.319560E+00	2.885170E+00
1.634920E+00	2.933360E+00	3.090800E+00
1.680510E+00	3.006150E+00	3.060800E+00
1.641260E+00	2.936550E+00	3.007280E+00
1.952490E+00	1.321900E+00	2.806180E+00
1.891920E+00	1.315720E+00	2.841030E+00
1.981040E+00	1.282030E+00	2.880410E+00
1.718830E+00	3.053650E+00	2.964690E+00
1.742230E+00	3.094800E+00	3.092220E+00
2.098050E+00	1.245680E+00	2.915200E+00
2.203800E+00	1.215660E+00	2.952380E+00
1.802240E+00	3.175900E+00	3.106400E+00
1.852950E+00	3.236450E+00	3.078230E+00
1.797400E+00	3.166080E+00	3.017860E+00
2.309650E+00	1.200290E+00	2.956400E+00
2.436440E+00	1.184150E+00	2.955970E+00
2.399730E+00	1.165250E+00	3.017440E+00
2.475840E+00	1.148010E+00	3.057870E+00
1.875180E+00	3.258230E+00	2.978600E+00
1.900420E+00	3.288340E+00	3.052790E+00
2.577930E+00	1.167040E+00	2.990280E+00
1.965820E+00	3.355240E+00	3.034650E+00
2.704250E+00	1.165810E+00	2.987180E+00
2.670910E+00	1.145290E+00	3.040100E+00
2.741400E+00	1.135690E+00	3.076700E+00
2.041980E+00	3.439180E+00	3.066770E+00
2.082570E+00	3.482920E+00	3.085450E+00
2.085020E+00	3.479880E+00	3.031830E+00
2.828180E+00	1.162200E+00	3.026800E+00
2.146660E+00	3.536060E+00	3.084310E+00
2.925560E+00	1.177650E+00	3.009900E+00
2.236500E+00	3.588750E+00	3.031130E+00
3.029250E+00	1.191770E+00	3.025970E+00
2.312430E+00	3.636810E+00	3.081340E+00
2.386070E+00	3.674350E+00	3.113170E+00
2.355000E+00	3.653440E+00	3.050440E+00
3.164710E+00	1.212120E+00	3.045380E+00
3.270020E+00	1.222240E+00	3.092970E+00
2.420290E+00	3.670930E+00	3.054460E+00
2.433040E+00	3.688130E+00	3.118160E+00
3.349000E+00	1.265750E+00	3.072690E+00
2.476470E+00	3.692710E+00	3.121610E+00
2.540110E+00	3.685770E+00	3.079700E+00
3.430890E+00	1.322670E+00	3.041050E+00
2.679690E+00	3.690930E+00	3.079890E+00
3.602470E+00	1.433320E+00	3.072650E+00
3.522300E+00	1.355650E+00	3.106170E+00
2.810780E+00	3.685810E+00	3.122960E+00
2.765300E+00	3.672760E+00	3.045330E+00
3.670150E+00	1.502630E+00	3.037750E+00
2.881030E+00	3.652630E+00	3.050810E+00
2.896530E+00	3.679600E+00	3.141350E+00
3.841080E+00	1.714760E+00	3.040250E+00
3.788760E+00	1.627830E+00	3.079670E+00
3.734360E+00	1.559090E+00	3.067530E+00
2.957660E+00	3.661440E+00	3.126800E+00
3.029400E+00	3.642130E+00	3.168970E+00
3.028230E+00	3.624180E+00	3.082550E+00
3.982070E+00	1.960340E+00	3.026210E+00
3.942480E+00	1.865880E+00	3.084970E+00
3.898890E+00	1.800320E+00	3.039920E+00
3.083910E+00	3.621190E+00	3.144740E+00
3.167630E+00	3.585510E+00	3.127190E+00
4.043310E+00	2.128230E+00	3.019390E+00
4.019900E+00	2.032590E+00	3.083190E+00
3.269430E+00	3.544350E+00	3.099730E+00
3.382290E+00	3.508590E+00	3.093950E+00
3.471760E+00	3.483220E+00	3.083380E+00
4.061600E+00	2.600040E+00	3.021960E+00
4.072310E+00	2.489450E+00	3.079130E+00
4.073750E+00	2.398490E+00	3.065210E+00
4.073420E+00	2.286200E+00	3.043830E+00
4.063340E+00	2.215920E+00	2.998530E+00
3.553150E+00	3.450300E+00	3.076900E+00
3.652050E+00	3.420270E+00	3.124810E+00
4.020480E+00	2.919860E+00	3.036930E+00
4.033540E+00	2.810060E+00	3.074770E+00
4.026790E+00	2.892860E+00	3.100950E+00
4.044020E+00	2.715830E+00	3.017630E+00
3.741030E+00	3.378490E+00	3.108730E+00
3.818820E+00	3.326100E+00	3.059210E+00
3.895270E+00	3.275790E+00	3.104340E+00
3.929020E+00	3.229940E+00	3.046850E+00
3.982180E+00	3.124120E+00	3.062430E+00
4.007080E+00	3.010470E+00	3.086310E+00
4.020570E+00	2.938780E+00	3.083690E+00
3.941320E+00	3.227010E+00	3.116660E+00
3.960750E+00	3.185560E+00	3.057910E+00
1.429100E+00	2.331620E+00	3.040340E+00
1.450330E+00	2.394180E+00	3.066690E+00
1.446780E+00	2.361500E+00	2.987250E+00
1.412800E+00	2.237650E+00	2.926240E+00
1.405500E+00	2.255300E+00	3.009750E+00
1.392170E+00	2.137210E+00	2.889950E+00
1.375520E+00	2.135610E+00	2.961710E+00
1.360110E+00	2.012760E+00	2.896550E+00
1.347980E+00	1.863460E+00	2.887490E+00
1.368250E+00	1.735080E+00	2.882450E+00
1.439050E+00	1.649500E+00	2.835150E+00
1.382330E+00	1.599510E+00	2.939790E+00
1.498460E+00	1.544450E+00	2.851070E+00
1.442430E+00	1.552150E+00	2.903680E+00
1.549630E+00	1.457650E+00	2.882570E+00
1.482320E+00	1.477280E+00	2.927670E+00
1.580170E+00	1.403970E+00	2.912590E+00
1.533710E+00	1.403480E+00	2.958270E+00
1.602440E+00	1.355200E+00	2.964330E+00
1.599730E+00	2.850850E+00	3.129100E+00
1.566240E+00	2.756950E+00	3.109050E+00
1.536770E+00	2.655730E+00	3.099110E+00
1.489370E+00	2.503350E+00	3.055910E+00
1.707920E+00	1.311680E+00	2.968350E+00
1.809630E+00	1.272940E+00	2.987470E+00
1.678070E+00	3.000740E+00	3.153510E+00
1.632430E+00	2.925170E+00	3.148110E+00
1.912810E+00	1.254040E+00	2.985100E+00
2.013960E+00	1.242120E+00	2.976780E+00
1.999540E+00	1.225750E+00	3.033540E+00
2.079870E+00	1.202200E+00	3.060380E+00
1.741890E+00	3.093770E+00	3.195810E+00
1.782710E+00	3.150250E+00	3.211260E+00
1.781540E+00	3.149540E+00	3.158490E+00
2.240590E+00	1.191780E+00	3.006610E+00
2.181980E+00	1.192520E+00	3.034310E+00
2.272340E+00	1.164620E+00	3.077320E+00
1.836880E+00	3.218000E+00	3.200420E+00
2.385910E+00	1.141390E+00	3.096020E+00
2.486100E+00	1.117330E+00	3.147720E+00
1.906320E+00	3.298090E+00	3.129170E+00
2.570230E+00	1.120510E+00	3.121710E+00
1.966430E+00	3.362860E+00	3.169810E+00
2.007720E+00	3.408420E+00	3.190540E+00
2.008840E+00	3.408230E+00	3.126060E+00
2.661730E+00	1.123310E+00	3.100300E+00
2.749010E+00	1.102250E+00	3.166490E+00
2.067710E+00	3.470120E+00	3.178880E+00
2.828290E+00	1.120520E+00	3.125820E+00
2.151590E+00	3.546140E+00	3.202520E+00
2.218890E+00	3.591880E+00	3.228390E+00
2.186440E+00	3.572800E+00	3.161380E+00
2.952120E+00	1.132870E+00	3.119280E+00
2.245670E+00	3.605320E+00	3.144540E+00
2.286720E+00	3.629100E+00	3.240270E+00
3.095480E+00	1.157610E+00	3.125140E+00
3.050550E+00	1.116860E+00	3.188190E+00
3.135510E+00	1.124890E+00	3.206830E+00
2.355300E+00	3.660630E+00	3.197640E+00
3.226850E+00	1.170690E+00	3.169680E+00
2.466480E+00	3.694260E+00	3.192880E+00
3.354860E+00	1.226890E+00	3.166260E+00
2.537670E+00	3.707000E+00	3.222420E+00
2.539190E+00	3.703590E+00	3.172090E+00
3.447820E+00	1.286530E+00	3.137700E+00
2.585120E+00	3.711810E+00	3.232380E+00
2.642280E+00	3.709820E+00	3.193430E+00
3.610190E+00	1.391740E+00	3.189060E+00
3.526440E+00	1.322750E+00	3.187870E+00
2.768680E+00	3.699560E+00	3.205500E+00
3.694010E+00	1.481980E+00	3.135290E+00
2.874470E+00	3.685280E+00	3.211790E+00
3.834980E+00	1.663300E+00	3.140510E+00
3.780260E+00	1.568440E+00	3.167100E+00
3.836570E+00	1.631350E+00	3.206130E+00
2.958120E+00	3.666760E+00	3.199190E+00
3.039690E+00	3.636300E+00	3.259640E+00
3.989820E+00	1.947570E+00	3.136520E+00
3.959320E+00	1.861920E+00	3.192860E+00
3.902000E+00	1.751980E+00	3.152190E+00
3.864720E+00	1.680570E+00	3.192070E+00
3.111760E+00	3.609760E+00	3.210790E+00
3.202050E+00	3.567100E+00	3.245080E+00
4.051310E+00	2.115340E+00	3.161180E+00
4.061810E+00	2.189760E+00	3.075450E+00
4.073570E+00	2.218850E+00	3.137360E+00
4.023870E+00	2.017460E+00	3.176470E+00
3.309500E+00	3.527170E+00	3.209090E+00
3.431080E+00	3.500320E+00	3.190150E+00
3.494670E+00	3.482780E+00	3.142530E+00
4.079960E+00	2.530410E+00	3.141940E+00
4.086220E+00	2.423970E+00	3.187770E+00
4.086860E+00	2.492840E+00	3.198990E+00
4.087230E+00	2.305890E+00	3.158130E+00
3.529810E+00	3.467310E+00	3.228870E+00
3.590690E+00	3.450230E+00	3.225700E+00
3.594590E+00	3.447260E+00	3.181120E+00
4.035290E+00	2.863250E+00	3.198550E+00
4.023600E+00	2.933390E+00	3.125730E+00
4.021760E+00	2.955870E+00	3.174350E+00
4.052400E+00	2.747770E+00	3.205050E+00
4.069310E+00	2.645100E+00	3.154320E+00
4.085670E+00	2.540810E+00	3.206070E+00
3.626650E+00	3.436440E+00	3.227260E+00
3.706890E+00	3.397670E+00	3.236840E+00
3.849090E+00	3.313420E+00	3.188460E+00
3.900100E+00	3.281850E+00	3.168680E+00
3.981390E+00	3.115200E+00	3.197600E+00
3.966950E+00	3.176450E+00	3.126170E+00
3.947660E+00	3.210920E+00	3.184990E+00
4.009250E+00	3.015230E+00	3.204070E+00
3.923960E+00	3.256170E+00	3.160160E+00
1.432450E+00	2.395840E+00	3.236010E+00
1.460370E+00	2.451100E+00	3.221980E+00
1.435190E+00	2.387470E+00	3.182040E+00
1.413240E+00	2.311410E+00	3.105580E+00
1.395930E+00	2.306620E+00	3.200550E+00
1.364970E+00	2.160010E+00	3.052950E+00
1.355580E+00	2.184000E+00	3.149540E+00
1.331580E+00	2.028420E+00	3.004680E+00
1.318130E+00	2.054850E+00	3.099700E+00
1.316180E+00	1.899200E+00	2.973100E+00
1.293340E+00	1.929390E+00	3.063080E+00
1.314450E+00	1.774780E+00	2.963020E+00
1.280380E+00	1.808430E+00	3.041770E+00
1.328380E+00	1.661660E+00	2.978560E+00
1.284470E+00	1.694480E+00	3.042020E+00
1.343040E+00	1.592920E+00	3.001430E+00
1.305190E+00	1.578760E+00	3.071710E+00
1.361220E+00	1.526770E+00	3.029900E+00
1.496640E+00	2.535060E+00	3.244090E+00
1.536860E+00	2.638340E+00	3.268160E+00
1.518780E+00	2.591490E+00	3.176270E+00
1.467600E+00	2.454960E+00	3.149990E+00
1.419450E+00	1.500840E+00	2.976330E+00
1.467850E+00	1.417830E+00	3.013750E+00
1.540060E+00	1.325870E+00	3.075530E+00
1.629560E+00	1.300160E+00	3.040800E+00
1.614260E+00	1.273470E+00	3.103470E+00
1.692450E+00	1.251080E+00	3.114200E+00
1.616070E+00	2.858670E+00	3.283980E+00
1.646400E+00	2.936610E+00	3.311160E+00
1.633990E+00	2.907650E+00	3.218290E+00
1.577450E+00	2.753910E+00	3.225030E+00
1.849290E+00	1.243710E+00	3.041770E+00
1.789960E+00	1.247030E+00	3.071960E+00
1.891300E+00	1.207720E+00	3.126010E+00
1.681280E+00	3.012990E+00	3.334160E+00
1.711630E+00	3.060840E+00	3.321410E+00
1.695020E+00	3.021940E+00	3.263330E+00
1.992780E+00	1.203960E+00	3.101590E+00
2.073240E+00	1.169460E+00	3.163670E+00
1.766830E+00	3.132970E+00	3.299640E+00
2.197300E+00	1.144670E+00	3.181150E+00
2.319950E+00	1.123350E+00	3.179470E+00
2.287320E+00	1.114290E+00	3.232220E+00
2.352940E+00	1.095450E+00	3.270780E+00
1.839710E+00	3.228250E+00	3.313930E+00
1.890990E+00	3.289230E+00	3.329460E+00
1.872210E+00	3.260820E+00	3.271530E+00
2.441130E+00	1.099300E+00	3.231330E+00
1.915500E+00	3.307300E+00	3.245230E+00
1.931750E+00	3.332580E+00	3.321930E+00
2.560340E+00	1.091600E+00	3.223480E+00
1.992150E+00	3.394300E+00	3.294440E+00
2.656010E+00	1.091330E+00	3.195070E+00
2.740850E+00	1.073160E+00	3.253390E+00
2.072940E+00	3.481960E+00	3.312930E+00
2.130140E+00	3.540130E+00	3.343270E+00
2.119430E+00	3.519590E+00	3.267450E+00
2.859620E+00	1.076500E+00	3.233760E+00
2.189780E+00	3.576760E+00	3.311780E+00
2.982960E+00	1.085250E+00	3.227530E+00
2.948920E+00	1.050630E+00	3.285130E+00
3.004740E+00	1.058140E+00	3.282550E+00
2.276640E+00	3.629840E+00	3.320340E+00
3.079580E+00	1.079600E+00	3.270520E+00
2.360710E+00	3.668270E+00	3.315480E+00
3.220650E+00	1.106960E+00	3.291860E+00
2.457990E+00	3.696680E+00	3.305850E+00
3.345540E+00	1.180240E+00	3.271090E+00
2.569420E+00	3.716830E+00	3.298360E+00
3.484090E+00	1.264790E+00	3.257540E+00
2.645460E+00	3.737940E+00	3.331350E+00
2.646010E+00	3.722270E+00	3.283540E+00
3.564740E+00	1.329640E+00	3.244320E+00
3.572290E+00	1.312310E+00	3.291350E+00
2.693720E+00	3.741970E+00	3.343950E+00
2.745170E+00	3.720390E+00	3.309170E+00
3.736000E+00	1.464840E+00	3.277970E+00
3.629060E+00	1.362610E+00	3.288300E+00
2.858270E+00	3.697340E+00	3.307990E+00
3.819690E+00	1.571380E+00	3.260140E+00
3.817140E+00	1.524630E+00	3.314110E+00
2.954170E+00	3.668560E+00	3.290050E+00
3.043640E+00	3.646550E+00	3.360070E+00
4.005970E+00	1.955040E+00	3.243750E+00
3.978880E+00	1.870510E+00	3.271390E+00
3.946160E+00	1.785480E+00	3.262830E+00
3.887080E+00	1.669990E+00	3.268700E+00
3.858970E+00	1.573910E+00	3.324520E+00
3.147420E+00	3.595720E+00	3.323950E+00
3.215370E+00	3.562940E+00	3.304790E+00
4.076150E+00	2.213440E+00	3.232630E+00
4.058990E+00	2.119140E+00	3.290250E+00
4.037150E+00	2.044550E+00	3.247090E+00
3.262650E+00	3.539910E+00	3.292190E+00
3.343790E+00	3.515070E+00	3.341040E+00
3.437460E+00	3.490290E+00	3.276850E+00
3.467220E+00	3.487800E+00	3.371090E+00
4.088520E+00	2.482960E+00	3.257910E+00
4.093110E+00	2.402350E+00	3.314040E+00
4.091200E+00	2.313090E+00	3.272210E+00
3.547810E+00	3.459640E+00	3.316610E+00
3.611230E+00	3.438280E+00	3.264540E+00
3.662740E+00	3.427410E+00	3.349970E+00
4.022810E+00	2.947870E+00	3.264560E+00
4.038190E+00	2.864220E+00	3.337650E+00
4.052820E+00	2.763400E+00	3.308640E+00
4.072760E+00	2.660920E+00	3.287150E+00
4.085980E+00	2.563480E+00	3.274650E+00
3.764950E+00	3.384320E+00	3.353770E+00
3.841470E+00	3.319910E+00	3.321470E+00
3.930570E+00	3.212370E+00	3.282820E+00
3.914830E+00	3.258660E+00	3.201780E+00
3.978310E+00	3.113160E+00	3.318290E+00
4.002500E+00	3.035120E+00	3.294660E+00
1.300920E+00	2.176840E+00	3.329690E+00
1.324180E+00	2.221320E+00	3.329660E+00
1.309630E+00	2.184080E+00	3.303560E+00
1.294280E+00	2.139840E+00	3.306370E+00
1.365280E+00	2.296430E+00	3.321090E+00
1.413900E+00	2.399010E+00	3.356120E+00
1.401570E+00	2.347260E+00	3.278110E+00
1.336060E+00	2.201470E+00	3.256840E+00
1.304500E+00	2.076630E+00	3.189350E+00
1.288240E+00	2.085700E+00	3.257670E+00
1.276690E+00	1.955910E+00	3.149700E+00
1.261660E+00	1.983240E+00	3.230650E+00
1.257970E+00	1.837050E+00	3.124280E+00
1.238370E+00	1.863970E+00	3.204470E+00
1.250840E+00	1.721440E+00	3.115710E+00
1.223890E+00	1.747670E+00	3.192680E+00
1.262920E+00	1.624230E+00	3.118680E+00
1.223240E+00	1.621420E+00	3.208300E+00
1.274410E+00	1.570440E+00	3.128720E+00
1.254110E+00	1.563720E+00	3.174910E+00
1.279700E+00	1.517010E+00	3.166940E+00
1.460410E+00	2.468620E+00	3.299470E+00
1.402930E+00	1.440720E+00	3.066590E+00
1.335190E+00	1.452580E+00	3.147400E+00
1.452960E+00	1.367450E+00	3.102110E+00
1.398220E+00	1.384310E+00	3.145080E+00
1.482370E+00	1.322830E+00	3.137470E+00
1.440560E+00	1.326100E+00	3.184730E+00
1.505530E+00	1.284650E+00	3.194550E+00
1.548740E+00	2.674850E+00	3.383370E+00
1.568380E+00	2.730290E+00	3.402840E+00
1.561550E+00	2.707440E+00	3.337000E+00
1.519660E+00	2.602970E+00	3.342510E+00
1.607000E+00	1.240760E+00	3.202000E+00
1.714390E+00	1.213140E+00	3.229130E+00
1.636010E+00	2.930000E+00	3.428290E+00
1.667850E+00	2.996620E+00	3.455410E+00
1.654720E+00	2.967770E+00	3.383170E+00
1.607250E+00	2.841260E+00	3.373780E+00
1.800460E+00	1.203850E+00	3.204350E+00
1.907500E+00	1.174330E+00	3.256020E+00
1.707960E+00	3.063880E+00	3.388270E+00
2.003900E+00	1.168120E+00	3.227640E+00
2.103970E+00	1.144000E+00	3.245030E+00
2.076640E+00	1.131800E+00	3.316520E+00
2.181660E+00	1.110420E+00	3.333830E+00
1.766780E+00	3.153900E+00	3.422420E+00
1.815680E+00	3.219150E+00	3.451340E+00
1.808390E+00	3.203270E+00	3.378680E+00
2.289150E+00	1.099690E+00	3.304190E+00
2.356200E+00	1.080500E+00	3.324350E+00
1.856630E+00	3.263160E+00	3.404760E+00
2.434610E+00	1.064600E+00	3.362650E+00
1.928680E+00	3.342170E+00	3.419360E+00
2.553730E+00	1.062430E+00	3.333090E+00
1.997330E+00	3.420600E+00	3.426550E+00
2.046400E+00	3.477570E+00	3.456670E+00
2.039700E+00	3.461560E+00	3.381040E+00
2.658540E+00	1.060290E+00	3.298190E+00
2.781590E+00	1.028000E+00	3.356290E+00
2.102400E+00	3.528050E+00	3.421500E+00
2.891760E+00	1.023420E+00	3.334110E+00
2.852420E+00	1.001800E+00	3.381110E+00
2.904810E+00	9.862960E-01	3.395370E+00
2.185180E+00	3.588940E+00	3.416220E+00
3.007740E+00	1.012910E+00	3.359310E+00
2.269230E+00	3.637560E+00	3.413970E+00
3.150610E+00	1.039750E+00	3.350890E+00
3.108800E+00	9.933580E-01	3.408800E+00
3.183260E+00	1.007440E+00	3.414460E+00
2.359650E+00	3.683600E+00	3.416120E+00
3.219470E+00	1.063160E+00	3.348960E+00
3.222210E+00	1.039420E+00	3.387540E+00
2.455760E+00	3.714370E+00	3.415540E+00
3.335240E+00	1.130370E+00	3.350840E+00
3.275190E+00	1.077910E+00	3.377060E+00
2.559190E+00	3.736250E+00	3.411030E+00
3.456160E+00	1.182660E+00	3.385880E+00
2.672070E+00	3.753810E+00	3.406900E+00
3.605020E+00	1.299810E+00	3.369660E+00
2.756830E+00	3.756460E+00	3.452790E+00
2.754360E+00	3.747710E+00	3.397100E+00
3.685300E+00	1.376920E+00	3.346630E+00
3.694400E+00	1.354810E+00	3.397450E+00
2.795620E+00	3.750360E+00	3.444630E+00
2.849720E+00	3.727160E+00	3.428920E+00
3.838340E+00	1.498050E+00	3.393800E+00
3.749160E+00	1.408350E+00	3.393310E+00
2.955980E+00	3.687910E+00	3.394130E+00
3.042390E+00	3.652210E+00	3.454460E+00
4.009960E+00	1.912510E+00	3.319810E+00
3.991460E+00	1.826350E+00	3.336220E+00
3.963110E+00	1.723930E+00	3.357380E+00
3.917460E+00	1.615260E+00	3.386030E+00
3.970640E+00	1.674920E+00	3.422110E+00
3.119900E+00	3.617650E+00	3.429950E+00
3.199010E+00	3.580030E+00	3.416300E+00
3.244620E+00	3.554690E+00	3.355260E+00
3.292640E+00	3.534490E+00	3.447720E+00
4.086250E+00	2.215150E+00	3.354220E+00
4.074720E+00	2.115530E+00	3.375900E+00
4.051360E+00	2.009290E+00	3.348600E+00
4.034540E+00	1.887110E+00	3.398420E+00
4.012510E+00	1.778580E+00	3.416310E+00
3.991610E+00	1.717520E+00	3.420070E+00
3.398680E+00	3.504340E+00	3.426330E+00
3.486540E+00	3.484490E+00	3.460670E+00
4.094580E+00	2.487030E+00	3.355820E+00
4.104690E+00	2.395130E+00	3.425790E+00
4.101120E+00	2.318030E+00	3.371410E+00
3.573000E+00	3.461600E+00	3.408200E+00
3.672490E+00	3.437980E+00	3.454870E+00
4.023730E+00	2.963570E+00	3.374090E+00
4.044990E+00	2.876380E+00	3.454340E+00
4.060570E+00	2.775340E+00	3.422500E+00
4.078990E+00	2.677450E+00	3.394530E+00
4.091800E+00	2.581940E+00	3.376080E+00
3.748450E+00	3.407510E+00	3.421720E+00
3.849340E+00	3.346760E+00	3.446690E+00
3.925080E+00	3.247920E+00	3.415540E+00
3.972480E+00	3.148780E+00	3.404830E+00
4.002110E+00	3.058160E+00	3.395120E+00
1.362240E+00	2.363270E+00	3.492170E+00
1.406810E+00	2.438180E+00	3.507770E+00
1.373430E+00	2.366480E+00	3.456270E+00
1.358750E+00	2.309500E+00	3.391370E+00
1.336110E+00	2.292320E+00	3.461420E+00
1.293130E+00	2.162850E+00	3.386000E+00
1.256560E+00	2.030740E+00	3.314640E+00
1.240050E+00	2.027840E+00	3.390210E+00
1.225070E+00	1.896610E+00	3.284670E+00
1.214360E+00	1.923850E+00	3.362800E+00
1.204180E+00	1.777430E+00	3.270190E+00
1.188810E+00	1.806750E+00	3.345880E+00
1.197630E+00	1.674480E+00	3.264290E+00
1.174260E+00	1.679970E+00	3.355480E+00
1.200710E+00	1.617420E+00	3.270200E+00
1.188640E+00	1.615120E+00	3.318790E+00
1.204180E+00	1.565670E+00	3.305280E+00
1.415360E+00	2.426380E+00	3.433420E+00
1.459010E+00	2.513360E+00	3.479140E+00
1.241820E+00	1.497060E+00	3.272110E+00
1.285060E+00	1.456710E+00	3.225430E+00
1.275960E+00	1.433950E+00	3.279990E+00
1.313590E+00	1.399150E+00	3.264860E+00
1.502700E+00	2.592400E+00	3.481790E+00
1.542050E+00	2.683680E+00	3.518310E+00
1.536900E+00	2.655770E+00	3.432900E+00
1.475710E+00	2.526160E+00	3.406650E+00
1.377540E+00	1.354570E+00	3.231690E+00
1.453610E+00	1.271700E+00	3.307000E+00
1.533600E+00	1.244370E+00	3.271280E+00
1.524870E+00	1.227570E+00	3.327530E+00
1.589060E+00	1.205330E+00	3.325310E+00
1.613630E+00	2.883030E+00	3.580460E+00
1.640030E+00	2.950000E+00	3.572580E+00
1.626800E+00	2.897490E+00	3.496510E+00
1.580810E+00	2.767390E+00	3.465890E+00
1.585920E+00	2.794440E+00	3.552090E+00
1.770430E+00	1.186330E+00	3.293370E+00
1.701290E+00	1.185130E+00	3.326220E+00
1.779210E+00	1.164260E+00	3.353410E+00
1.665710E+00	3.013930E+00	3.617250E+00
1.709330E+00	3.082670E+00	3.590220E+00
1.672690E+00	3.006230E+00	3.536980E+00
1.849520E+00	1.156940E+00	3.337780E+00
1.723990E+00	3.091970E+00	3.497580E+00
1.752190E+00	3.145950E+00	3.573580E+00
1.990070E+00	1.131190E+00	3.369710E+00
2.105470E+00	1.103370E+00	3.396650E+00
2.195100E+00	1.077760E+00	3.459840E+00
1.786890E+00	3.184320E+00	3.515770E+00
2.296810E+00	1.072290E+00	3.420880E+00
2.352140E+00	1.071600E+00	3.366690E+00
1.862210E+00	3.273150E+00	3.531750E+00
2.386650E+00	1.054700E+00	3.429510E+00
2.468760E+00	1.037700E+00	3.488400E+00
1.934530E+00	3.355630E+00	3.544470E+00
1.977540E+00	3.412270E+00	3.560170E+00
1.970680E+00	3.394270E+00	3.493750E+00
2.556860E+00	1.029370E+00	3.449230E+00
2.015030E+00	3.448450E+00	3.514980E+00
2.659250E+00	1.019180E+00	3.408160E+00
2.750360E+00	9.865030E-01	3.478960E+00
2.086890E+00	3.527480E+00	3.545970E+00
2.841580E+00	9.788600E-01	3.438210E+00
2.940840E+00	9.476820E-01	3.477820E+00
2.172910E+00	3.588100E+00	3.511130E+00
3.046140E+00	9.610180E-01	3.457100E+00
3.008920E+00	9.338520E-01	3.503040E+00
3.070820E+00	9.304890E-01	3.533570E+00
2.261520E+00	3.640880E+00	3.509910E+00
3.155620E+00	9.690670E-01	3.486190E+00
2.356300E+00	3.684720E+00	3.516430E+00
3.271930E+00	1.033990E+00	3.463930E+00
2.454900E+00	3.719550E+00	3.520920E+00
3.370800E+00	1.108680E+00	3.428670E+00
3.384690E+00	1.086380E+00	3.511310E+00
2.553150E+00	3.742590E+00	3.519880E+00
3.434530E+00	1.140360E+00	3.439470E+00
3.428210E+00	1.123460E+00	3.475540E+00
2.650460E+00	3.756250E+00	3.514910E+00
3.575690E+00	1.225840E+00	3.508460E+00
3.473500E+00	1.157910E+00	3.468100E+00
2.740060E+00	3.759610E+00	3.514200E+00
3.719750E+00	1.348340E+00	3.476470E+00
2.808400E+00	3.749160E+00	3.499440E+00
2.882410E+00	3.732540E+00	3.554110E+00
3.796180E+00	1.421150E+00	3.460270E+00
3.798040E+00	1.402030E+00	3.508780E+00
2.981330E+00	3.679980E+00	3.520210E+00
3.051150E+00	3.648280E+00	3.508790E+00
3.959250E+00	1.626630E+00	3.459730E+00
3.917870E+00	1.552460E+00	3.475910E+00
3.856050E+00	1.461420E+00	3.517470E+00
3.095750E+00	3.626720E+00	3.495520E+00
3.179090E+00	3.586470E+00	3.515810E+00
3.292800E+00	3.539770E+00	3.551720E+00
4.091740E+00	2.160540E+00	3.436000E+00
4.086940E+00	2.069370E+00	3.443880E+00
4.077290E+00	1.960370E+00	3.467130E+00
4.056360E+00	1.832540E+00	3.509550E+00
4.084100E+00	1.915010E+00	3.521700E+00
4.002240E+00	1.696850E+00	3.492470E+00
3.966270E+00	1.603240E+00	3.520240E+00
3.391340E+00	3.506350E+00	3.507720E+00
3.488800E+00	3.494100E+00	3.546590E+00
4.102950E+00	2.507020E+00	3.475730E+00
4.113050E+00	2.394740E+00	3.545910E+00
4.111240E+00	2.262210E+00	3.484860E+00
4.104420E+00	2.128800E+00	3.515620E+00
4.102750E+00	2.030190E+00	3.522660E+00
4.097280E+00	1.960120E+00	3.533830E+00
3.583320E+00	3.462930E+00	3.502070E+00
3.676030E+00	3.447240E+00	3.538960E+00
4.026300E+00	2.986250E+00	3.493750E+00
4.050130E+00	2.883590E+00	3.565020E+00
4.064460E+00	2.786080E+00	3.530080E+00
4.086970E+00	2.679270E+00	3.506510E+00
4.096790E+00	2.604480E+00	3.459010E+00
3.771700E+00	3.410510E+00	3.516870E+00
3.864580E+00	3.364470E+00	3.543080E+00
3.899160E+00	3.324930E+00	3.511060E+00
3.936100E+00	3.269670E+00	3.509240E+00
3.980340E+00	3.165290E+00	3.532550E+00
3.968900E+00	3.230900E+00	3.552490E+00
3.999950E+00	3.083560E+00	3.476090E+00
3.922560E+00	3.315740E+00	3.559290E+00
3.956760E+00	3.267730E+00	3.565160E+00
1.350390E+00	2.433480E+00	3.664110E+00
1.383810E+00	2.485400E+00	3.649020E+00
1.357160E+00	2.427110E+00	3.615900E+00
1.345570E+00	2.352180E+00	3.548540E+00
1.323310E+00	2.358330E+00	3.634390E+00
1.293270E+00	2.206560E+00	3.499320E+00
1.291570E+00	2.247980E+00	3.591800E+00
1.245740E+00	2.075760E+00	3.462090E+00
1.249630E+00	2.121100E+00	3.551200E+00
1.207830E+00	1.952850E+00	3.439020E+00
1.208720E+00	1.994390E+00	3.519490E+00
1.178570E+00	1.837070E+00	3.420880E+00
1.175610E+00	1.874130E+00	3.499230E+00
1.160120E+00	1.736180E+00	3.409540E+00
1.147290E+00	1.750960E+00	3.499490E+00
1.156600E+00	1.679280E+00	3.412120E+00
1.147870E+00	1.683010E+00	3.455550E+00
1.154530E+00	1.627760E+00	3.443450E+00
1.402840E+00	2.478400E+00	3.589680E+00
1.445610E+00	2.576350E+00	3.663790E+00
1.177820E+00	1.548130E+00	3.414590E+00
1.207240E+00	1.506300E+00	3.360510E+00
1.200380E+00	1.484850E+00	3.416730E+00
1.225980E+00	1.447010E+00	3.396890E+00
1.479360E+00	2.580700E+00	3.560430E+00
1.500520E+00	2.653550E+00	3.633210E+00
1.278180E+00	1.393810E+00	3.356780E+00
1.356270E+00	1.320800E+00	3.345930E+00
1.316970E+00	1.312240E+00	3.457540E+00
1.403760E+00	1.271460E+00	3.376270E+00
1.376590E+00	1.271120E+00	3.424320E+00
1.437620E+00	1.234770E+00	3.425010E+00
1.524390E+00	2.701800E+00	3.647280E+00
1.545560E+00	2.747180E+00	3.663870E+00
1.540090E+00	2.713990E+00	3.602850E+00
1.530340E+00	1.197400E+00	3.404980E+00
1.647980E+00	1.157080E+00	3.420040E+00
1.595660E+00	1.136690E+00	3.517560E+00
1.695560E+00	1.117970E+00	3.506220E+00
1.627610E+00	2.937600E+00	3.644390E+00
1.585680E+00	2.829280E+00	3.647070E+00
1.789010E+00	1.127580E+00	3.443110E+00
1.700380E+00	3.079810E+00	3.674500E+00
1.661290E+00	3.007220E+00	3.703800E+00
1.901750E+00	1.119630E+00	3.425000E+00
1.907620E+00	1.095780E+00	3.496180E+00
1.976450E+00	1.099350E+00	3.472950E+00
1.746070E+00	3.149260E+00	3.654510E+00
2.088830E+00	1.079930E+00	3.500170E+00
2.206630E+00	1.052370E+00	3.564820E+00
1.798220E+00	3.213650E+00	3.615810E+00
2.293500E+00	1.051270E+00	3.540890E+00
1.857800E+00	3.295080E+00	3.672400E+00
1.909780E+00	3.357120E+00	3.679310E+00
1.903070E+00	3.335850E+00	3.614220E+00
2.385030E+00	1.043150E+00	3.517290E+00
2.479010E+00	1.013350E+00	3.598780E+00
1.953870E+00	3.401710E+00	3.637680E+00
2.566070E+00	1.004130E+00	3.564470E+00
2.016640E+00	3.470490E+00	3.608340E+00
2.654600E+00	9.920110E-01	3.523880E+00
2.743190E+00	9.532700E-01	3.590930E+00
2.077360E+00	3.551160E+00	3.663600E+00
2.147130E+00	3.612460E+00	3.663380E+00
2.114580E+00	3.575860E+00	3.612260E+00
2.833780E+00	9.460290E-01	3.539430E+00
2.913690E+00	9.044370E-01	3.596320E+00
2.161360E+00	3.603140E+00	3.593010E+00
2.215560E+00	3.655590E+00	3.654840E+00
2.996140E+00	9.116450E-01	3.562310E+00
3.075050E+00	8.954320E-01	3.624290E+00
2.244030E+00	3.654460E+00	3.594330E+00
2.260290E+00	3.682500E+00	3.649700E+00
3.162140E+00	9.283900E-01	3.591550E+00
2.297690E+00	3.701070E+00	3.650700E+00
2.343940E+00	3.707400E+00	3.614810E+00
3.253210E+00	9.822440E-01	3.566280E+00
2.451390E+00	3.742480E+00	3.621480E+00
3.336130E+00	1.038180E+00	3.558770E+00
2.553290E+00	3.766470E+00	3.621500E+00
3.431280E+00	1.085400E+00	3.612760E+00
3.470910E+00	1.138250E+00	3.531780E+00
3.541180E+00	1.168180E+00	3.615820E+00
2.644990E+00	3.782010E+00	3.612510E+00
3.637830E+00	1.236320E+00	3.623650E+00
2.729780E+00	3.780230E+00	3.604900E+00
3.715410E+00	1.306760E+00	3.590860E+00
2.810440E+00	3.765420E+00	3.590130E+00
2.886310E+00	3.762390E+00	3.653010E+00
3.800710E+00	1.388410E+00	3.567370E+00
2.953130E+00	3.723100E+00	3.613170E+00
3.047210E+00	3.680470E+00	3.626460E+00
3.080900E+00	3.638280E+00	3.548270E+00
3.135470E+00	3.626750E+00	3.595700E+00
3.936660E+00	1.532160E+00	3.569800E+00
3.882310E+00	1.451050E+00	3.622610E+00
3.222320E+00	3.590960E+00	3.604380E+00
3.295060E+00	3.560680E+00	3.609500E+00
4.097690E+00	1.897720E+00	3.584320E+00
4.083640E+00	1.805490E+00	3.608180E+00
4.045180E+00	1.720700E+00	3.597870E+00
3.994020E+00	1.617210E+00	3.592910E+00
3.386500E+00	3.534450E+00	3.597000E+00
3.485460E+00	3.517740E+00	3.604670E+00
4.113720E+00	2.511990E+00	3.620700E+00
4.102730E+00	2.584250E+00	3.532540E+00
4.102130E+00	2.625380E+00	3.591090E+00
4.126420E+00	2.388010E+00	3.645080E+00
4.129220E+00	2.290630E+00	3.616960E+00
4.124380E+00	2.171370E+00	3.603550E+00
4.123280E+00	2.057710E+00	3.598990E+00
4.112830E+00	1.980790E+00	3.582280E+00
3.589890E+00	3.488660E+00	3.599180E+00
3.751520E+00	3.449950E+00	3.621670E+00
4.036020E+00	2.989870E+00	3.634110E+00
4.011090E+00	3.061340E+00	3.549970E+00
4.010170E+00	3.093220E+00	3.614020E+00
4.057220E+00	2.879190E+00	3.652890E+00
4.069320E+00	2.801250E+00	3.623230E+00
4.087430E+00	2.711670E+00	3.602760E+00
3.817360E+00	3.432250E+00	3.628370E+00
3.827130E+00	3.411920E+00	3.596620E+00
3.974070E+00	3.238040E+00	3.614000E+00
3.996700E+00	3.164750E+00	3.656200E+00
3.846370E+00	3.416000E+00	3.631460E+00
3.894520E+00	3.370710E+00	3.636380E+00
3.947060E+00	3.298750E+00	3.605380E+00
1.279660E+00	2.259030E+00	3.731690E+00
1.301070E+00	2.312090E+00	3.741750E+00
1.289720E+00	2.275660E+00	3.680160E+00
1.254050E+00	2.160520E+00	3.637470E+00
1.260020E+00	2.191190E+00	3.714970E+00
1.214590E+00	2.038230E+00	3.603870E+00
1.223900E+00	2.078140E+00	3.686010E+00
1.179130E+00	1.916220E+00	3.581090E+00
1.187720E+00	1.958780E+00	3.663110E+00
1.152050E+00	1.813340E+00	3.565240E+00
1.153430E+00	1.830740E+00	3.664440E+00
1.139750E+00	1.754420E+00	3.562720E+00
1.139720E+00	1.757960E+00	3.615290E+00
1.136830E+00	1.700910E+00	3.593090E+00
1.385260E+00	2.483830E+00	3.721980E+00
1.328250E+00	2.379530E+00	3.706730E+00
1.142530E+00	1.639600E+00	3.535580E+00
1.155240E+00	1.569930E+00	3.511320E+00
1.152310E+00	1.552020E+00	3.619180E+00
1.174480E+00	1.500670E+00	3.557720E+00
1.447020E+00	2.584380E+00	3.752670E+00
1.488910E+00	2.652280E+00	3.758410E+00
1.470910E+00	2.627620E+00	3.715440E+00
1.203730E+00	1.449120E+00	3.495820E+00
1.254160E+00	1.374320E+00	3.483250E+00
1.238990E+00	1.379270E+00	3.595640E+00
1.289720E+00	1.328530E+00	3.517890E+00
1.277350E+00	1.334890E+00	3.566830E+00
1.319180E+00	1.290420E+00	3.561270E+00
1.509970E+00	2.686360E+00	3.699590E+00
1.533660E+00	2.724320E+00	3.795520E+00
1.390120E+00	1.240060E+00	3.520180E+00
1.493760E+00	1.179040E+00	3.521760E+00
1.450590E+00	1.174760E+00	3.625350E+00
1.549040E+00	1.137610E+00	3.562540E+00
1.523040E+00	1.136760E+00	3.606180E+00
1.586060E+00	1.103670E+00	3.614070E+00
1.572190E+00	2.797190E+00	3.799880E+00
1.592500E+00	2.837330E+00	3.784150E+00
1.567830E+00	2.791970E+00	3.734140E+00
1.768250E+00	1.089250E+00	3.550600E+00
1.688270E+00	1.081500E+00	3.604700E+00
1.806750E+00	1.047310E+00	3.637870E+00
1.624140E+00	2.910090E+00	3.762380E+00
1.874460E+00	1.068610E+00	3.567560E+00
1.958060E+00	1.038310E+00	3.628630E+00
1.898200E+00	1.028760E+00	3.651500E+00
1.980140E+00	1.015020E+00	3.699900E+00
1.703140E+00	3.069160E+00	3.762440E+00
1.668740E+00	3.005210E+00	3.778540E+00
2.001370E+00	1.064650E+00	3.570640E+00
2.039850E+00	1.024940E+00	3.661170E+00
1.738420E+00	3.132850E+00	3.736420E+00
2.154370E+00	1.019470E+00	3.660370E+00
1.797850E+00	3.218610E+00	3.748190E+00
2.284910E+00	1.020320E+00	3.652110E+00
1.900360E+00	3.348120E+00	3.748060E+00
1.855630E+00	3.295600E+00	3.766610E+00
2.386670E+00	1.014560E+00	3.626780E+00
2.482660E+00	9.859500E-01	3.710150E+00
1.942150E+00	3.398850E+00	3.720860E+00
2.571470E+00	9.724810E-01	3.675220E+00
2.005010E+00	3.477330E+00	3.733650E+00
2.656850E+00	9.583320E-01	3.635460E+00
2.743640E+00	9.196920E-01	3.702710E+00
2.130270E+00	3.604440E+00	3.746840E+00
2.069980E+00	3.553990E+00	3.758170E+00
2.827500E+00	9.080490E-01	3.649520E+00
2.908100E+00	8.654900E-01	3.703030E+00
2.204480E+00	3.655870E+00	3.736490E+00
2.990370E+00	8.743950E-01	3.659080E+00
3.076470E+00	8.594140E-01	3.724900E+00
2.286690E+00	3.703470E+00	3.718410E+00
3.165240E+00	8.892210E-01	3.692950E+00
2.356100E+00	3.738430E+00	3.750650E+00
2.353770E+00	3.732470E+00	3.698040E+00
3.254080E+00	9.425380E-01	3.666480E+00
2.390750E+00	3.749270E+00	3.741980E+00
2.442390E+00	3.755900E+00	3.733350E+00
3.341560E+00	1.009270E+00	3.644190E+00
2.551020E+00	3.777500E+00	3.723060E+00
3.517190E+00	1.129640E+00	3.711370E+00
3.427330E+00	1.049920E+00	3.723620E+00
2.654310E+00	3.794360E+00	3.717520E+00
3.622770E+00	1.213280E+00	3.707620E+00
2.717830E+00	3.795280E+00	3.680520E+00
3.723080E+00	1.293420E+00	3.691930E+00
2.801480E+00	3.787150E+00	3.697380E+00
2.893470E+00	3.775540E+00	3.752620E+00
3.807970E+00	1.372720E+00	3.662650E+00
2.970940E+00	3.737460E+00	3.697860E+00
3.074790E+00	3.705760E+00	3.723500E+00
3.155530E+00	3.648270E+00	3.661130E+00
3.959410E+00	1.528770E+00	3.670050E+00
3.889230E+00	1.444120E+00	3.721230E+00
3.187410E+00	3.670650E+00	3.730290E+00
3.260490E+00	3.642950E+00	3.729630E+00
3.285610E+00	3.600650E+00	3.669520E+00
4.108080E+00	1.839930E+00	3.665950E+00
4.080780E+00	1.742970E+00	3.690540E+00
4.110660E+00	1.803710E+00	3.725820E+00
4.022700E+00	1.631660E+00	3.691610E+00
3.344350E+00	3.620960E+00	3.733840E+00
3.450770E+00	3.600890E+00	3.749330E+00
3.469170E+00	3.557200E+00	3.673850E+00
4.106980E+00	2.642580E+00	3.688100E+00
4.122820E+00	2.531690E+00	3.756860E+00
4.132110E+00	2.419690E+00	3.729540E+00
4.143010E+00	2.309540E+00	3.718790E+00
4.142210E+00	2.196150E+00	3.706290E+00
4.142270E+00	2.076530E+00	3.696140E+00
4.127440E+00	1.942080E+00	3.678370E+00
4.120630E+00	1.855320E+00	3.715610E+00
3.546690E+00	3.559400E+00	3.742830E+00
3.638770E+00	3.536680E+00	3.790400E+00
3.652400E+00	3.503240E+00	3.704620E+00
4.017620E+00	3.087710E+00	3.704860E+00
4.038130E+00	3.007470E+00	3.770290E+00
4.054630E+00	2.910090E+00	3.732300E+00
4.071780E+00	2.810940E+00	3.716900E+00
4.086980E+00	2.738030E+00	3.674250E+00
3.732090E+00	3.486680E+00	3.781910E+00
3.809890E+00	3.435550E+00	3.731980E+00
3.835030E+00	3.424260E+00	3.658490E+00
3.870090E+00	3.403510E+00	3.693460E+00
3.973720E+00	3.247540E+00	3.736990E+00
3.950640E+00	3.301920E+00	3.660930E+00
3.925730E+00	3.342540E+00	3.715500E+00
4.001630E+00	3.156850E+00	3.744720E+00
3.900120E+00	3.379230E+00	3.697030E+00
1.273530E+00	2.260720E+00	3.866660E+00
1.297580E+00	2.323170E+00	3.854080E+00
1.279290E+00	2.252460E+00	3.790350E+00
1.237480E+00	2.124680E+00	3.766870E+00
1.251050E+00	2.178070E+00	3.847850E+00
1.200460E+00	2.008190E+00	3.743230E+00
1.219950E+00	2.069650E+00	3.830710E+00
1.168240E+00	1.902910E+00	3.727980E+00
1.187410E+00	1.959280E+00	3.811330E+00
1.148950E+00	1.841070E+00	3.729840E+00
1.159480E+00	1.864530E+00	3.796190E+00
1.142230E+00	1.791020E+00	3.762940E+00
1.323790E+00	2.391540E+00	3.888610E+00
1.361030E+00	2.460150E+00	3.872680E+00
1.336730E+00	2.389210E+00	3.800230E+00
1.135510E+00	1.699060E+00	3.718680E+00
1.139230E+00	1.618160E+00	3.654620E+00
1.136950E+00	1.622200E+00	3.729850E+00
1.144240E+00	1.565590E+00	3.678000E+00
1.142720E+00	1.577510E+00	3.733380E+00
1.152970E+00	1.528040E+00	3.717570E+00
1.398550E+00	2.524780E+00	3.910520E+00
1.439360E+00	2.587920E+00	3.898610E+00
1.409230E+00	2.523080E+00	3.827120E+00
1.203400E+00	1.433110E+00	3.613310E+00
1.180070E+00	1.464580E+00	3.698690E+00
1.222110E+00	1.397760E+00	3.646320E+00
1.211490E+00	1.409950E+00	3.685320E+00
1.238300E+00	1.367930E+00	3.689500E+00
1.478150E+00	2.637820E+00	3.841350E+00
1.291690E+00	1.297890E+00	3.672090E+00
1.365110E+00	1.230290E+00	3.633720E+00
1.340560E+00	1.239920E+00	3.692380E+00
1.408130E+00	1.188980E+00	3.669850E+00
1.380110E+00	1.202520E+00	3.711400E+00
1.438650E+00	1.157360E+00	3.717750E+00
1.529240E+00	2.735720E+00	3.897060E+00
1.565920E+00	2.806650E+00	3.902710E+00
1.559920E+00	2.782970E+00	3.847160E+00
1.534040E+00	1.097240E+00	3.717330E+00
1.631350E+00	1.058190E+00	3.692410E+00
1.607370E+00	1.051610E+00	3.751210E+00
1.662590E+00	1.034220E+00	3.769320E+00
1.594250E+00	2.849010E+00	3.850380E+00
1.743200E+00	1.031940E+00	3.728820E+00
1.633460E+00	2.943660E+00	3.893200E+00
1.668780E+00	3.015720E+00	3.890230E+00
1.658440E+00	2.985350E+00	3.832190E+00
1.887790E+00	1.009970E+00	3.740000E+00
2.007090E+00	9.994630E-01	3.782310E+00
1.692700E+00	3.049030E+00	3.839460E+00
2.104830E+00	9.983000E-01	3.749410E+00
1.747850E+00	3.143740E+00	3.850220E+00
2.166660E+00	9.987860E-01	3.728280E+00
2.191570E+00	9.929890E-01	3.765340E+00
1.805700E+00	3.240760E+00	3.866580E+00
1.846270E+00	3.303420E+00	3.885350E+00
1.837740E+00	3.278780E+00	3.821620E+00
2.265730E+00	9.941110E-01	3.771070E+00
2.199410E+00	9.996740E-01	3.732970E+00
1.887090E+00	3.343600E+00	3.839270E+00
2.384760E+00	9.895740E-01	3.742930E+00
2.489000E+00	9.637310E-01	3.825670E+00
1.946670E+00	3.411280E+00	3.803100E+00
2.576110E+00	9.496330E-01	3.790420E+00
2.002450E+00	3.497720E+00	3.867240E+00
2.059340E+00	3.567140E+00	3.883840E+00
2.045900E+00	3.538030E+00	3.815320E+00
2.660590E+00	9.321890E-01	3.749780E+00
2.751500E+00	8.921340E-01	3.820480E+00
2.108930E+00	3.601960E+00	3.842890E+00
2.831030E+00	8.742330E-01	3.765270E+00
2.911960E+00	8.397950E-01	3.802100E+00
2.189060E+00	3.657650E+00	3.831160E+00
2.989410E+00	8.421340E-01	3.762570E+00
3.079140E+00	8.288230E-01	3.829160E+00
2.266210E+00	3.703940E+00	3.818680E+00
3.169600E+00	8.566060E-01	3.797040E+00
2.340590E+00	3.739180E+00	3.810980E+00
3.258650E+00	9.111650E-01	3.770740E+00
2.402910E+00	3.757110E+00	3.795190E+00
2.474140E+00	3.781350E+00	3.852970E+00
3.344390E+00	9.790950E-01	3.745690E+00
2.550620E+00	3.789370E+00	3.822320E+00
3.511150E+00	1.101950E+00	3.811900E+00
3.432380E+00	1.021640E+00	3.824080E+00
2.636320E+00	3.801660E+00	3.809160E+00
3.605460E+00	1.189670E+00	3.801450E+00
2.714100E+00	3.806040E+00	3.802560E+00
2.743300E+00	3.798490E+00	3.749470E+00
2.816030E+00	3.809110E+00	3.824130E+00
3.725030E+00	1.292340E+00	3.800840E+00
2.908040E+00	3.799490E+00	3.821750E+00
3.812530E+00	1.371770E+00	3.754280E+00
2.991590E+00	3.768410E+00	3.800050E+00
3.134040E+00	3.740640E+00	3.807300E+00
3.972520E+00	1.529530E+00	3.803630E+00
3.882990E+00	1.434290E+00	3.784020E+00
3.213640E+00	3.740980E+00	3.832160E+00
3.251480E+00	3.683800E+00	3.782080E+00
4.099280E+00	1.750000E+00	3.764560E+00
4.058360E+00	1.658830E+00	3.779920E+00
4.043410E+00	1.604130E+00	3.824970E+00
3.289420E+00	3.723840E+00	3.844710E+00
3.381190E+00	3.703450E+00	3.860320E+00
3.381030E+00	3.657260E+00	3.801580E+00
4.116250E+00	2.651460E+00	3.830110E+00
4.093500E+00	2.723230E+00	3.743170E+00
4.083820E+00	2.775340E+00	3.809080E+00
4.134450E+00	2.528820E+00	3.850870E+00
4.143710E+00	2.437270E+00	3.828560E+00
4.156680E+00	2.329830E+00	3.815340E+00
4.159290E+00	2.216040E+00	3.805320E+00
4.159550E+00	2.102930E+00	3.795400E+00
4.155100E+00	1.981750E+00	3.793910E+00
4.130610E+00	1.835650E+00	3.792780E+00
4.101330E+00	1.715000E+00	3.828960E+00
4.072270E+00	1.644890E+00	3.838180E+00
3.456990E+00	3.665380E+00	3.851700E+00
3.522520E+00	3.604810E+00	3.809400E+00
3.637130E+00	3.574370E+00	3.864830E+00
4.016900E+00	3.110320E+00	3.822320E+00
4.040870E+00	3.027160E+00	3.899730E+00
4.054580E+00	2.926310E+00	3.838110E+00
4.064630E+00	2.852410E+00	3.790470E+00
3.731740E+00	3.514140E+00	3.854620E+00
3.818260E+00	3.450130E+00	3.837910E+00
3.912140E+00	3.358460E+00	3.821500E+00
3.887770E+00	3.385650E+00	3.733850E+00
3.982180E+00	3.252960E+00	3.872360E+00
3.997350E+00	3.186440E+00	3.810640E+00
1.299820E+00	2.317340E+00	3.926730E+00
1.270660E+00	2.228270E+00	3.916840E+00
1.252000E+00	2.140510E+00	3.922610E+00
1.220290E+00	2.028070E+00	3.908570E+00
1.190490E+00	1.920620E+00	3.892710E+00
1.166010E+00	1.810660E+00	3.893960E+00
1.140820E+00	1.741830E+00	3.816170E+00
1.151510E+00	1.738380E+00	3.879680E+00
1.146640E+00	1.692340E+00	3.852440E+00
1.361080E+00	2.452280E+00	3.944610E+00
1.325040E+00	2.387430E+00	3.939120E+00
1.150120E+00	1.615830E+00	3.830220E+00
1.160160E+00	1.542040E+00	3.810000E+00
1.171520E+00	1.495290E+00	3.786050E+00
1.183390E+00	1.502790E+00	3.862950E+00
1.205400E+00	1.452680E+00	3.850340E+00
1.437680E+00	2.576050E+00	3.955960E+00
1.410570E+00	2.522460E+00	3.975060E+00
1.226210E+00	1.393560E+00	3.779550E+00
1.260070E+00	1.338950E+00	3.757450E+00
1.268350E+00	1.345800E+00	3.839470E+00
1.298630E+00	1.294600E+00	3.804240E+00
1.490870E+00	2.656160E+00	3.966290E+00
1.339080E+00	1.239150E+00	3.759680E+00
1.405020E+00	1.176570E+00	3.807200E+00
1.471320E+00	1.122210E+00	3.791650E+00
1.467080E+00	1.118250E+00	3.889070E+00
1.532230E+00	1.077380E+00	3.844330E+00
1.558340E+00	2.788190E+00	3.956270E+00
1.535890E+00	2.737730E+00	3.977730E+00
1.620830E+00	1.038580E+00	3.843210E+00
1.738170E+00	1.011710E+00	3.852950E+00
1.600810E+00	2.866150E+00	3.970520E+00
1.840690E+00	9.974470E-01	3.834060E+00
1.826490E+00	9.860470E-01	3.909620E+00
1.902950E+00	9.783500E-01	3.920420E+00
1.669290E+00	3.011510E+00	3.963000E+00
1.640300E+00	2.949540E+00	3.985290E+00
1.974460E+00	9.872000E-01	3.868480E+00
1.704360E+00	3.077870E+00	3.925890E+00
2.098990E+00	9.776700E-01	3.861370E+00
1.756440E+00	3.159630E+00	3.988120E+00
1.800010E+00	3.234960E+00	4.004340E+00
1.784260E+00	3.214820E+00	3.933260E+00
2.199540E+00	9.807770E-01	3.837980E+00
1.831640E+00	3.288140E+00	3.960560E+00
2.292560E+00	9.663880E-01	3.892200E+00
1.885090E+00	3.360110E+00	3.938970E+00
2.396810E+00	9.591930E-01	3.876250E+00
2.502470E+00	9.391930E-01	3.925620E+00
1.939150E+00	3.425160E+00	3.905270E+00
2.577700E+00	9.232370E-01	3.908340E+00
2.049540E+00	3.565670E+00	3.960200E+00
1.991350E+00	3.499700E+00	3.978110E+00
2.670020E+00	9.032300E-01	3.874880E+00
2.754100E+00	8.693580E-01	3.909560E+00
2.111020E+00	3.621360E+00	3.946740E+00
2.853730E+00	8.287310E-01	3.918040E+00
2.181230E+00	3.669970E+00	3.931090E+00
2.984290E+00	8.135100E-01	3.873650E+00
2.254420E+00	3.714830E+00	3.914700E+00
2.326800E+00	3.751600E+00	3.901060E+00
3.267960E+00	8.778820E-01	3.878960E+00
3.171030E+00	8.192910E-01	3.897920E+00
2.401860E+00	3.774750E+00	3.884660E+00
2.474220E+00	3.789100E+00	3.954480E+00
3.357500E+00	9.511360E-01	3.848810E+00
2.559080E+00	3.804460E+00	3.925070E+00
3.509740E+00	1.060960E+00	3.916420E+00
3.436620E+00	9.895730E-01	3.903160E+00
2.622020E+00	3.814990E+00	3.879900E+00
3.598360E+00	1.161870E+00	3.897820E+00
2.708300E+00	3.824500E+00	3.892270E+00
2.817220E+00	3.841580E+00	3.952390E+00
3.682750E+00	1.242710E+00	3.878360E+00
2.945600E+00	3.834920E+00	3.902650E+00
3.782150E+00	1.341080E+00	3.923400E+00
[truncated: 10,719 more rows]
