# Supplementary material for: A New MRI-Based Model of Heart Function with Coupled Hemodynamics and Application to Normal and Diseased Canine Left Ventricles
Source: Front Bioeng Biotechnol. 2015 Sep 23;3:140. doi: 10.3389/fbioe.2015.00140 (PMC4585083; doi:10.3389/fbioe.2015.00140)
Supplement: Supplementary file 2 [file Data_Sheet_2.ZIP › Case1_Normal_SR_Diastole/nodes/case1_diastole_time_0.1000.csv]

3.284540E+00	2.144880E+00	1.233350E+00
3.303810E+00	2.185910E+00	1.215020E+00
3.320520E+00	2.151720E+00	1.227180E+00
3.322060E+00	2.112430E+00	1.254560E+00
3.349310E+00	2.235080E+00	1.192940E+00
3.377750E+00	2.285940E+00	1.181090E+00
3.398060E+00	2.244760E+00	1.195370E+00
3.397590E+00	2.172520E+00	1.232770E+00
3.486750E+00	2.115340E+00	1.289580E+00
3.417770E+00	2.072140E+00	1.301770E+00
3.525170E+00	2.061080E+00	1.351150E+00
3.468460E+00	2.275330E+00	1.209340E+00
3.525690E+00	2.184860E+00	1.269840E+00
3.560540E+00	2.120450E+00	1.322990E+00
3.004060E+00	2.323640E+00	1.252940E+00
3.019160E+00	2.399040E+00	1.237460E+00
3.058050E+00	2.363030E+00	1.229920E+00
3.074310E+00	2.315900E+00	1.238210E+00
3.067940E+00	2.473030E+00	1.227890E+00
3.084510E+00	2.541780E+00	1.233470E+00
3.125840E+00	2.501070E+00	1.216280E+00
3.176330E+00	2.408670E+00	1.198390E+00
3.281520E+00	2.274540E+00	1.185610E+00
3.153190E+00	2.269770E+00	1.229230E+00
3.219070E+00	2.138790E+00	1.266610E+00
3.326190E+00	2.022990E+00	1.336060E+00
3.211120E+00	2.013520E+00	1.367520E+00
3.385350E+00	1.950240E+00	1.452020E+00
3.285690E+00	1.933490E+00	1.472260E+00
3.375660E+00	1.910440E+00	1.525750E+00
3.196250E+00	2.559070E+00	1.211830E+00
3.376420E+00	2.538370E+00	1.204670E+00
3.391940E+00	2.381020E+00	1.180970E+00
3.456740E+00	1.998320E+00	1.398980E+00
3.481260E+00	1.930890E+00	1.553910E+00
3.492410E+00	2.479660E+00	1.217770E+00
3.507550E+00	2.556220E+00	1.238210E+00
3.547230E+00	2.382880E+00	1.227720E+00
3.596780E+00	2.270490E+00	1.271410E+00
3.618210E+00	2.175050E+00	1.335670E+00
3.626800E+00	2.099100E+00	1.406050E+00
3.570810E+00	2.013710E+00	1.460000E+00
3.607120E+00	2.511940E+00	1.277890E+00
3.669340E+00	2.367060E+00	1.307660E+00
3.687780E+00	2.239350E+00	1.372060E+00
3.672840E+00	2.162590E+00	1.407630E+00
2.601180E+00	2.661180E+00	1.430580E+00
2.621910E+00	2.719600E+00	1.432500E+00
2.659410E+00	2.670010E+00	1.405590E+00
2.752720E+00	2.616270E+00	1.368110E+00
2.618130E+00	2.592700E+00	1.426110E+00
2.814660E+00	2.471740E+00	1.332860E+00
2.665940E+00	2.468040E+00	1.412350E+00
2.897500E+00	2.326640E+00	1.300980E+00
2.723710E+00	2.333960E+00	1.409160E+00
2.895220E+00	2.182590E+00	1.385250E+00
2.781150E+00	2.201070E+00	1.451940E+00
2.952410E+00	2.107260E+00	1.398510E+00
2.847860E+00	2.072420E+00	1.491100E+00
2.956760E+00	2.026750E+00	1.470090E+00
2.728080E+00	2.746720E+00	1.402190E+00
2.913040E+00	2.748050E+00	1.323400E+00
2.901910E+00	2.601260E+00	1.291560E+00
2.973010E+00	2.496110E+00	1.257350E+00
3.025610E+00	2.213140E+00	1.306130E+00
3.073650E+00	2.054740E+00	1.393540E+00
3.145130E+00	1.950250E+00	1.489890E+00
3.026320E+00	1.969450E+00	1.518170E+00
3.203250E+00	1.864680E+00	1.600370E+00
3.066120E+00	1.884790E+00	1.624490E+00
3.245040E+00	1.801220E+00	1.697160E+00
3.119320E+00	1.781690E+00	1.754230E+00
3.222560E+00	1.744630E+00	1.802480E+00
3.091320E+00	2.652930E+00	1.260760E+00
3.129070E+00	2.811750E+00	1.327180E+00
3.360140E+00	1.858530E+00	1.631770E+00
3.330700E+00	1.775410E+00	1.782440E+00
3.251150E+00	2.760180E+00	1.278190E+00
3.303130E+00	2.857570E+00	1.341840E+00
3.312010E+00	2.667730E+00	1.232210E+00
3.478000E+00	1.874290E+00	1.668840E+00
3.483840E+00	1.824600E+00	1.797710E+00
3.404080E+00	2.778520E+00	1.303480E+00
3.458030E+00	2.877720E+00	1.393550E+00
3.523930E+00	2.660730E+00	1.280140E+00
3.655450E+00	2.055090E+00	1.518030E+00
3.629510E+00	1.985540E+00	1.614720E+00
3.564490E+00	1.905910E+00	1.707840E+00
3.552030E+00	2.798750E+00	1.367490E+00
3.576140E+00	2.873440E+00	1.449360E+00
3.647350E+00	2.736480E+00	1.378310E+00
3.693570E+00	2.624170E+00	1.367300E+00
3.735830E+00	2.473230E+00	1.382130E+00
3.759940E+00	2.321580E+00	1.442140E+00
3.724200E+00	2.159880E+00	1.537920E+00
3.781680E+00	2.267950E+00	1.548000E+00
3.691460E+00	2.051100E+00	1.601960E+00
3.648890E+00	2.815000E+00	1.443070E+00
3.749500E+00	2.736360E+00	1.495170E+00
3.790280E+00	2.574290E+00	1.491800E+00
3.804060E+00	2.431030E+00	1.511300E+00
3.805650E+00	2.332400E+00	1.552580E+00
2.248070E+00	2.687090E+00	1.664420E+00
2.275860E+00	2.765590E+00	1.659890E+00
2.304510E+00	2.698700E+00	1.623160E+00
2.364210E+00	2.624110E+00	1.589760E+00
2.260940E+00	2.609380E+00	1.664930E+00
2.422770E+00	2.485010E+00	1.568920E+00
2.304390E+00	2.481330E+00	1.655450E+00
2.468300E+00	2.343130E+00	1.567130E+00
2.354110E+00	2.348970E+00	1.647600E+00
2.523500E+00	2.211200E+00	1.605410E+00
2.413160E+00	2.218260E+00	1.681480E+00
2.578260E+00	2.091420E+00	1.636850E+00
2.465890E+00	2.092410E+00	1.711050E+00
2.642190E+00	2.007710E+00	1.677570E+00
2.531680E+00	1.965110E+00	1.782150E+00
2.659380E+00	1.913310E+00	1.782530E+00
2.332730E+00	2.864170E+00	1.649940E+00
2.379610E+00	2.965130E+00	1.663290E+00
2.397200E+00	2.895860E+00	1.617080E+00
2.406890E+00	2.791200E+00	1.578470E+00
2.520120E+00	2.653020E+00	1.487210E+00
2.542210E+00	2.475320E+00	1.484630E+00
2.585790E+00	2.336860E+00	1.484800E+00
2.643510E+00	2.207870E+00	1.529480E+00
2.702960E+00	2.090560E+00	1.569880E+00
2.763300E+00	1.976960E+00	1.656930E+00
2.821140E+00	1.918550E+00	1.700950E+00
2.764560E+00	1.878430E+00	1.779690E+00
2.842310E+00	1.868190E+00	1.751470E+00
2.474920E+00	2.928020E+00	1.590250E+00
2.477480E+00	3.007310E+00	1.628890E+00
2.621850E+00	2.854880E+00	1.490320E+00
2.913390E+00	1.931670E+00	1.627300E+00
2.995730E+00	1.820990E+00	1.737200E+00
2.902760E+00	1.827220E+00	1.766880E+00
3.029210E+00	1.763050E+00	1.803000E+00
2.957420E+00	1.742290E+00	1.855090E+00
3.052180E+00	1.720180E+00	1.866980E+00
2.575890E+00	3.012930E+00	1.585070E+00
2.755330E+00	3.013090E+00	1.536700E+00
2.765310E+00	2.926310E+00	1.476680E+00
2.817730E+00	2.862540E+00	1.417130E+00
3.285460E+00	1.708370E+00	1.901260E+00
3.149970E+00	1.676630E+00	1.943320E+00
3.259920E+00	1.652170E+00	2.018750E+00
2.870220E+00	2.969210E+00	1.462790E+00
2.880030E+00	3.042430E+00	1.515950E+00
3.012180E+00	2.912780E+00	1.403740E+00
3.412490E+00	1.741310E+00	1.902580E+00
3.365530E+00	1.680330E+00	2.014730E+00
2.993900E+00	3.036200E+00	1.504260E+00
3.204240E+00	3.017380E+00	1.483810E+00
3.205280E+00	2.917720E+00	1.389330E+00
3.496800E+00	1.771250E+00	1.913180E+00
3.498050E+00	1.724780E+00	2.033360E+00
3.354630E+00	2.957760E+00	1.442050E+00
3.337720E+00	3.027890E+00	1.514390E+00
3.651060E+00	1.946880E+00	1.765400E+00
3.624600E+00	1.885560E+00	1.869020E+00
3.569260E+00	1.806450E+00	1.949010E+00
3.431460E+00	3.020780E+00	1.540760E+00
3.517320E+00	2.949720E+00	1.500400E+00
3.809210E+00	2.266080E+00	1.663930E+00
3.772910E+00	2.148360E+00	1.745140E+00
3.716240E+00	2.028090E+00	1.752120E+00
3.686190E+00	1.943890E+00	1.855320E+00
3.669710E+00	2.889380E+00	1.549340E+00
3.793520E+00	2.808610E+00	1.636680E+00
3.817980E+00	2.733540E+00	1.601200E+00
3.839990E+00	2.648990E+00	1.610230E+00
3.849350E+00	2.503860E+00	1.641620E+00
3.869460E+00	2.590890E+00	1.714300E+00
3.835300E+00	2.380210E+00	1.628520E+00
3.852530E+00	2.714050E+00	1.694670E+00
3.868740E+00	2.647800E+00	1.709040E+00
2.060200E+00	2.732980E+00	1.839660E+00
2.094070E+00	2.818130E+00	1.838880E+00
2.115900E+00	2.748950E+00	1.792790E+00
2.177090E+00	2.668630E+00	1.732120E+00
2.065970E+00	2.651820E+00	1.829340E+00
2.198160E+00	2.488360E+00	1.742420E+00
2.096750E+00	2.508310E+00	1.826260E+00
2.244500E+00	2.349410E+00	1.734850E+00
2.122290E+00	2.332860E+00	1.840210E+00
2.307200E+00	2.226620E+00	1.756760E+00
2.214590E+00	2.235390E+00	1.823480E+00
2.359110E+00	2.103370E+00	1.781170E+00
2.254150E+00	2.119810E+00	1.853210E+00
2.417800E+00	1.992940E+00	1.818580E+00
2.313060E+00	2.001890E+00	1.880060E+00
2.457500E+00	1.925770E+00	1.858330E+00
2.396560E+00	1.887300E+00	1.933220E+00
2.485810E+00	1.869690E+00	1.902320E+00
2.151240E+00	2.925430E+00	1.829810E+00
2.197020E+00	3.034810E+00	1.850030E+00
2.213690E+00	2.967300E+00	1.794830E+00
2.221730E+00	2.863760E+00	1.746370E+00
2.690710E+00	1.806800E+00	1.885500E+00
2.574690E+00	1.833970E+00	1.900420E+00
2.714850E+00	1.741910E+00	1.954220E+00
2.622000E+00	1.708750E+00	2.022960E+00
2.738620E+00	1.674410E+00	2.035010E+00
2.300670E+00	3.020420E+00	1.756860E+00
2.347060E+00	3.144360E+00	1.819350E+00
2.814090E+00	1.763290E+00	1.888140E+00
2.906840E+00	1.660370E+00	2.000220E+00
2.822920E+00	1.648140E+00	2.044870E+00
2.966370E+00	1.591980E+00	2.086570E+00
2.881600E+00	1.557170E+00	2.154110E+00
2.977310E+00	1.535760E+00	2.176650E+00
2.480430E+00	3.091640E+00	1.693080E+00
2.505890E+00	3.220870E+00	1.805880E+00
3.012710E+00	1.659560E+00	1.981600E+00
3.064490E+00	1.578150E+00	2.116560E+00
2.612810E+00	3.190090E+00	1.729040E+00
2.659440E+00	3.273920E+00	1.809470E+00
2.676710E+00	3.118440E+00	1.639560E+00
3.328090E+00	1.623260E+00	2.121140E+00
3.205370E+00	1.588680E+00	2.133540E+00
3.312940E+00	1.576070E+00	2.230150E+00
2.762320E+00	3.217280E+00	1.727260E+00
2.789240E+00	3.292450E+00	1.812260E+00
2.896810E+00	3.140800E+00	1.601250E+00
3.434850E+00	1.657030E+00	2.115890E+00
3.420370E+00	1.614200E+00	2.222530E+00
2.844150E+00	3.330010E+00	1.847710E+00
2.854870E+00	3.366310E+00	1.905300E+00
2.894820E+00	3.340540E+00	1.855970E+00
2.925710E+00	3.282790E+00	1.781910E+00
3.055200E+00	3.205980E+00	1.699490E+00
3.126970E+00	3.125380E+00	1.598580E+00
3.498960E+00	1.679500E+00	2.124280E+00
3.493960E+00	1.655980E+00	2.186880E+00
2.942490E+00	3.360900E+00	1.905050E+00
3.053690E+00	3.321780E+00	1.873450E+00
3.095700E+00	3.266540E+00	1.792490E+00
3.223100E+00	3.213310E+00	1.728430E+00
3.351120E+00	3.105700E+00	1.610050E+00
3.651740E+00	1.846160E+00	2.010900E+00
3.628110E+00	1.778230E+00	2.107650E+00
3.556510E+00	1.699450E+00	2.168100E+00
3.195410E+00	3.303820E+00	1.866750E+00
3.318040E+00	3.257840E+00	1.838220E+00
3.368190E+00	3.193580E+00	1.754710E+00
3.486950E+00	3.147170E+00	1.753450E+00
3.574030E+00	3.036330E+00	1.647120E+00
3.815870E+00	2.212360E+00	1.858180E+00
3.785650E+00	2.080390E+00	1.939760E+00
3.823270E+00	2.170460E+00	1.997200E+00
3.715950E+00	1.927240E+00	2.001450E+00
3.691160E+00	1.839990E+00	2.098950E+00
3.444720E+00	3.233080E+00	1.868100E+00
3.558190E+00	3.179380E+00	1.864050E+00
3.599530E+00	3.112560E+00	1.788670E+00
3.680670E+00	3.052880E+00	1.787410E+00
3.748820E+00	2.937230E+00	1.738940E+00
3.873450E+00	2.518780E+00	1.795550E+00
3.860130E+00	2.366330E+00	1.851530E+00
3.880030E+00	2.483170E+00	1.892740E+00
3.840100E+00	2.242210E+00	1.959260E+00
3.675070E+00	3.130760E+00	1.907440E+00
3.770540E+00	3.017740E+00	1.888010E+00
3.830240E+00	2.910670E+00	1.896080E+00
3.854950E+00	2.794320E+00	1.831380E+00
3.885010E+00	2.626370E+00	1.841510E+00
3.883480E+00	2.540410E+00	1.863320E+00
1.911270E+00	2.772090E+00	2.032730E+00
1.955050E+00	2.879660E+00	2.039550E+00
1.959420E+00	2.789340E+00	1.983930E+00
1.996970E+00	2.708440E+00	1.908330E+00
1.902780E+00	2.686570E+00	2.009880E+00
2.003970E+00	2.527490E+00	1.910250E+00
1.918500E+00	2.545680E+00	1.995750E+00
2.030720E+00	2.388490E+00	1.899260E+00
1.934740E+00	2.367930E+00	1.996870E+00
2.051620E+00	2.313410E+00	1.906040E+00
2.005520E+00	2.302340E+00	1.953050E+00
2.054310E+00	2.236150E+00	1.950460E+00
2.136170E+00	1.989660E+00	2.015180E+00
2.112030E+00	2.045890E+00	1.999130E+00
2.196410E+00	2.019030E+00	1.950920E+00
2.278070E+00	1.904110E+00	1.991320E+00
2.174280E+00	1.920510E+00	2.042320E+00
2.344420E+00	1.787360E+00	2.048780E+00
2.238300E+00	1.806020E+00	2.092750E+00
2.380940E+00	1.713160E+00	2.094130E+00
2.305110E+00	1.678890E+00	2.166310E+00
2.410450E+00	1.644150E+00	2.161200E+00
2.057200E+00	2.907820E+00	1.923570E+00
2.037300E+00	2.996910E+00	2.000370E+00
2.141330E+00	2.154470E+00	1.924460E+00
2.468910E+00	1.746650E+00	2.032850E+00
2.543080E+00	1.667260E+00	2.095750E+00
2.497670E+00	1.610430E+00	2.182200E+00
2.592380E+00	1.599750E+00	2.168120E+00
2.073470E+00	3.069080E+00	2.012660E+00
2.143780E+00	3.157460E+00	2.024840E+00
2.119160E+00	3.060900E+00	1.948730E+00
2.780900E+00	1.580000E+00	2.147580E+00
2.687880E+00	1.590720E+00	2.153510E+00
2.812190E+00	1.525400E+00	2.214860E+00
2.748490E+00	1.492220E+00	2.277180E+00
2.848340E+00	1.478090E+00	2.280320E+00
2.239850E+00	3.156230E+00	1.924060E+00
2.267330E+00	3.241540E+00	2.000800E+00
3.041980E+00	1.505420E+00	2.242770E+00
2.949780E+00	1.475280E+00	2.281580E+00
3.044420E+00	1.458330E+00	2.335130E+00
2.336360E+00	3.310450E+00	2.021800E+00
2.395470E+00	3.384890E+00	2.076130E+00
2.403100E+00	3.333270E+00	2.003970E+00
2.390930E+00	3.271070E+00	1.927870E+00
3.126900E+00	1.530110E+00	2.220670E+00
3.115660E+00	1.485040E+00	2.304380E+00
2.488920E+00	3.359160E+00	1.993620E+00
2.546380E+00	3.434160E+00	2.079530E+00
2.566190E+00	3.321620E+00	1.898030E+00
3.230400E+00	1.517300E+00	2.300230E+00
2.639820E+00	3.398740E+00	1.996990E+00
2.677970E+00	3.453440E+00	2.083550E+00
2.742180E+00	3.348470E+00	1.902070E+00
3.409930E+00	1.549950E+00	2.364640E+00
2.737000E+00	3.473120E+00	2.125270E+00
2.743690E+00	3.493580E+00	2.181120E+00
2.787980E+00	3.475480E+00	2.132670E+00
2.836770E+00	3.428160E+00	2.037150E+00
3.552550E+00	1.644070E+00	2.305600E+00
2.826700E+00	3.486030E+00	2.174110E+00
2.924310E+00	3.467670E+00	2.139740E+00
2.974610E+00	3.436220E+00	2.083160E+00
3.091480E+00	3.380600E+00	2.012900E+00
3.641540E+00	1.721540E+00	2.253890E+00
3.645600E+00	1.681570E+00	2.333020E+00
3.047460E+00	3.443480E+00	2.150960E+00
3.175930E+00	3.417140E+00	2.119810E+00
3.231030E+00	3.382870E+00	2.057590E+00
3.337830E+00	3.322080E+00	1.991870E+00
3.829030E+00	2.097720E+00	2.091550E+00
3.805390E+00	1.977560E+00	2.157830E+00
3.734200E+00	1.824550E+00	2.242770E+00
3.822270E+00	1.908010E+00	2.298380E+00
3.698660E+00	1.718390E+00	2.342210E+00
3.294820E+00	3.392020E+00	2.126550E+00
3.411970E+00	3.355870E+00	2.114150E+00
3.463470E+00	3.317230E+00	2.066130E+00
3.559760E+00	3.247400E+00	2.016560E+00
3.889260E+00	2.450790E+00	2.049190E+00
3.888090E+00	2.533880E+00	1.932080E+00
3.899280E+00	2.565580E+00	2.027740E+00
3.876600E+00	2.345920E+00	2.052760E+00
3.869660E+00	2.213730E+00	2.133500E+00
3.858510E+00	2.050110E+00	2.230970E+00
3.846910E+00	1.969560E+00	2.274350E+00
3.523240E+00	3.325590E+00	2.142210E+00
3.623290E+00	3.276830E+00	2.141400E+00
3.658040E+00	3.236200E+00	2.099090E+00
3.708220E+00	3.177380E+00	2.061690E+00
3.787290E+00	3.070810E+00	2.025660E+00
3.848150E+00	2.952630E+00	2.022160E+00
3.892120E+00	2.826330E+00	2.032570E+00
3.915940E+00	2.686540E+00	2.072810E+00
3.927980E+00	2.759500E+00	2.123000E+00
3.721940E+00	3.224920E+00	2.193020E+00
3.811480E+00	3.117890E+00	2.165670E+00
3.873310E+00	2.999390E+00	2.153280E+00
3.908210E+00	2.882650E+00	2.149520E+00
3.929900E+00	2.800420E+00	2.157270E+00
1.788100E+00	2.788010E+00	2.218320E+00
1.829620E+00	2.887210E+00	2.224050E+00
1.821470E+00	2.805250E+00	2.172230E+00
1.849550E+00	2.737580E+00	2.096470E+00
1.772660E+00	2.708940E+00	2.190760E+00
1.840670E+00	2.569280E+00	2.075330E+00
1.771460E+00	2.584860E+00	2.155620E+00
1.854990E+00	2.420770E+00	2.070270E+00
1.786050E+00	2.441930E+00	2.144020E+00
1.865720E+00	2.330470E+00	2.070920E+00
1.801980E+00	2.298810E+00	2.140600E+00
1.884520E+00	2.251890E+00	2.087510E+00
1.956020E+00	2.059380E+00	2.125400E+00
1.959130E+00	2.104430E+00	2.102820E+00
1.982190E+00	2.072690E+00	2.097990E+00
1.983890E+00	2.026720E+00	2.113420E+00
2.071030E+00	1.806210E+00	2.192920E+00
2.051230E+00	1.865690E+00	2.166040E+00
2.129670E+00	1.830310E+00	2.136950E+00
2.195420E+00	1.717310E+00	2.182380E+00
2.103310E+00	1.732790E+00	2.223580E+00
2.239080E+00	1.647620E+00	2.228000E+00
2.176420E+00	1.610480E+00	2.298670E+00
2.280680E+00	1.579010E+00	2.293020E+00
1.890570E+00	2.897120E+00	2.132100E+00
1.912870E+00	2.998970E+00	2.176660E+00
1.968960E+00	2.215060E+00	2.036920E+00
2.032840E+00	2.100880E+00	2.040350E+00
2.070140E+00	1.964100E+00	2.079270E+00
2.441480E+00	1.579970E+00	2.235850E+00
2.380590E+00	1.543920E+00	2.300820E+00
2.476000E+00	1.516810E+00	2.310000E+00
1.971640E+00	3.083910E+00	2.182690E+00
2.030720E+00	3.180230E+00	2.223410E+00
2.023360E+00	3.128480E+00	2.152440E+00
2.004870E+00	3.049410E+00	2.088230E+00
2.647880E+00	1.509570E+00	2.271130E+00
2.559970E+00	1.516180E+00	2.288910E+00
2.682670E+00	1.453670E+00	2.335050E+00
2.621600E+00	1.425260E+00	2.394740E+00
2.723450E+00	1.411300E+00	2.401130E+00
2.091460E+00	3.189480E+00	2.125640E+00
2.129970E+00	3.271250E+00	2.188760E+00
2.895810E+00	1.427810E+00	2.358100E+00
2.823200E+00	1.413410E+00	2.394300E+00
2.894450E+00	1.396010E+00	2.425310E+00
2.192460E+00	3.334070E+00	2.204340E+00
2.248350E+00	3.403120E+00	2.259100E+00
2.247650E+00	3.363470E+00	2.182970E+00
2.232690E+00	3.302100E+00	2.107270E+00
2.980680E+00	1.414360E+00	2.415080E+00
2.320930E+00	3.406790E+00	2.173910E+00
2.356180E+00	3.462030E+00	2.255490E+00
3.150360E+00	1.445880E+00	2.420790E+00
2.422100E+00	3.500980E+00	2.289860E+00
2.479930E+00	3.538360E+00	2.352200E+00
2.482910E+00	3.509490E+00	2.279330E+00
2.463470E+00	3.469600E+00	2.196270E+00
3.313760E+00	1.485500E+00	2.437220E+00
3.265150E+00	1.441910E+00	2.505830E+00
3.352670E+00	1.457250E+00	2.527640E+00
2.564810E+00	3.520660E+00	2.274460E+00
2.613650E+00	3.562380E+00	2.364100E+00
2.634430E+00	3.492610E+00	2.172600E+00
3.399950E+00	1.506350E+00	2.446650E+00
3.401100E+00	1.484810E+00	2.498450E+00
2.727090E+00	3.522300E+00	2.279020E+00
2.706920E+00	3.560150E+00	2.374440E+00
3.563340E+00	1.584330E+00	2.476250E+00
3.465480E+00	1.517560E+00	2.490340E+00
2.806690E+00	3.545360E+00	2.377160E+00
2.943650E+00	3.531970E+00	2.390030E+00
2.933100E+00	3.496390E+00	2.266200E+00
3.658000E+00	1.664340E+00	2.412110E+00
3.042370E+00	3.497800E+00	2.347100E+00
3.031530E+00	3.515360E+00	2.404210E+00
3.178760E+00	3.449360E+00	2.260640E+00
3.819250E+00	1.835140E+00	2.391500E+00
3.760430E+00	1.737310E+00	2.447580E+00
3.819370E+00	1.790830E+00	2.464660E+00
3.125880E+00	3.494390E+00	2.390070E+00
3.240320E+00	3.465710E+00	2.360890E+00
3.299090E+00	3.438110E+00	2.310450E+00
3.413060E+00	3.393040E+00	2.252290E+00
3.926010E+00	2.520260E+00	2.239120E+00
3.911380E+00	2.417490E+00	2.232610E+00
3.899090E+00	2.337950E+00	2.187560E+00
3.918240E+00	2.234020E+00	2.311430E+00
3.904870E+00	2.174910E+00	2.291860E+00
3.906650E+00	2.091090E+00	2.327200E+00
3.886850E+00	1.946090E+00	2.405870E+00
3.928680E+00	2.031260E+00	2.413260E+00
3.849110E+00	1.834090E+00	2.474740E+00
3.351370E+00	3.441350E+00	2.372170E+00
3.468070E+00	3.412700E+00	2.361500E+00
3.526060E+00	3.380970E+00	2.317910E+00
3.624070E+00	3.321280E+00	2.276050E+00
3.948110E+00	2.728020E+00	2.240880E+00
3.947890E+00	2.628680E+00	2.277760E+00
3.935280E+00	2.144790E+00	2.388930E+00
3.940310E+00	2.075910E+00	2.424520E+00
3.571000E+00	3.383490E+00	2.390610E+00
3.691590E+00	3.333380E+00	2.418290E+00
3.720510E+00	3.298390E+00	2.356410E+00
3.759540E+00	3.247440E+00	2.325850E+00
3.834430E+00	3.152070E+00	2.306900E+00
3.899770E+00	3.032300E+00	2.302610E+00
3.901140E+00	3.091020E+00	2.378930E+00
3.930480E+00	2.898920E+00	2.288080E+00
3.942500E+00	2.810930E+00	2.252400E+00
3.781180E+00	3.267180E+00	2.433670E+00
3.844830E+00	3.187070E+00	2.411690E+00
3.880030E+00	3.134430E+00	2.393200E+00
1.693200E+00	2.706450E+00	2.352670E+00
1.724720E+00	2.795650E+00	2.370590E+00
1.744610E+00	2.746990E+00	2.283590E+00
1.715860E+00	2.593650E+00	2.247550E+00
1.672560E+00	2.615600E+00	2.334300E+00
1.726610E+00	2.459680E+00	2.225120E+00
1.661530E+00	2.454340E+00	2.328050E+00
1.739460E+00	2.344880E+00	2.202350E+00
1.693450E+00	2.359920E+00	2.266750E+00
1.751070E+00	2.274110E+00	2.205820E+00
1.709760E+00	2.269590E+00	2.257870E+00
1.760800E+00	2.202930E+00	2.230700E+00
2.024520E+00	1.611560E+00	2.369650E+00
1.996410E+00	1.666790E+00	2.341030E+00
2.066580E+00	1.646200E+00	2.317090E+00
2.117260E+00	1.576080E+00	2.355630E+00
2.064270E+00	1.543190E+00	2.420260E+00
2.157420E+00	1.511860E+00	2.413790E+00
1.756180E+00	2.885120E+00	2.378920E+00
1.804620E+00	2.977800E+00	2.378620E+00
1.789130E+00	2.893970E+00	2.318770E+00
1.912020E+00	2.151650E+00	2.119020E+00
1.839610E+00	2.164580E+00	2.172950E+00
1.901750E+00	2.034620E+00	2.175990E+00
1.985110E+00	1.930550E+00	2.170120E+00
1.921780E+00	1.900600E+00	2.242300E+00
2.002440E+00	1.786190E+00	2.260540E+00
2.317890E+00	1.511340E+00	2.358290E+00
2.254980E+00	1.482810E+00	2.422670E+00
2.350230E+00	1.449520E+00	2.433030E+00
1.875590E+00	3.086100E+00	2.382960E+00
1.936050E+00	3.186270E+00	2.422570E+00
1.925410E+00	3.133350E+00	2.354140E+00
1.898780E+00	3.051770E+00	2.281620E+00
2.530150E+00	1.442320E+00	2.396850E+00
2.447710E+00	1.420260E+00	2.455210E+00
2.565960E+00	1.401200E+00	2.449220E+00
2.531190E+00	1.386170E+00	2.487430E+00
2.597350E+00	1.358950E+00	2.514460E+00
1.988620E+00	3.195250E+00	2.329360E+00
2.024680E+00	3.280350E+00	2.387010E+00
2.784180E+00	1.366810E+00	2.482200E+00
2.704740E+00	1.348080E+00	2.518370E+00
2.789850E+00	1.330660E+00	2.548180E+00
2.082180E+00	3.350360E+00	2.398870E+00
2.137850E+00	3.417430E+00	2.450990E+00
2.131140E+00	3.381910E+00	2.374400E+00
2.112020E+00	3.320260E+00	2.300070E+00
2.895160E+00	1.350670E+00	2.529560E+00
2.196470E+00	3.421150E+00	2.359810E+00
2.233000E+00	3.475840E+00	2.435430E+00
3.074000E+00	1.377230E+00	2.544740E+00
3.010260E+00	1.326680E+00	2.617260E+00
3.102830E+00	1.340160E+00	2.641480E+00
2.291530E+00	3.521530E+00	2.460220E+00
2.345200E+00	3.566340E+00	2.520710E+00
2.344050E+00	3.543660E+00	2.443730E+00
2.329630E+00	3.503010E+00	2.363900E+00
3.199410E+00	1.408280E+00	2.539680E+00
3.194020E+00	1.372900E+00	2.622130E+00
2.416370E+00	3.561630E+00	2.443210E+00
2.470710E+00	3.595520E+00	2.538130E+00
3.314270E+00	1.416940E+00	2.603810E+00
2.540740E+00	3.578700E+00	2.450480E+00
2.598160E+00	3.610220E+00	2.552100E+00
3.458830E+00	1.468960E+00	2.590490E+00
2.691650E+00	3.583130E+00	2.466660E+00
2.685900E+00	3.609240E+00	2.562420E+00
3.538250E+00	1.519410E+00	2.560510E+00
3.549500E+00	1.502030E+00	2.616040E+00
2.773550E+00	3.592620E+00	2.562760E+00
2.902720E+00	3.573900E+00	2.558890E+00
2.851340E+00	3.561400E+00	2.473110E+00
3.687210E+00	1.634810E+00	2.548430E+00
3.615140E+00	1.547850E+00	2.621600E+00
3.016380E+00	3.531050E+00	2.480010E+00
2.993530E+00	3.556640E+00	2.563410E+00
3.829710E+00	1.769200E+00	2.538060E+00
3.781320E+00	1.690450E+00	2.607150E+00
3.096390E+00	3.533270E+00	2.562850E+00
3.201620E+00	3.512450E+00	2.558220E+00
3.223800E+00	3.487360E+00	2.469750E+00
3.932940E+00	2.422680E+00	2.322850E+00
3.942140E+00	2.330610E+00	2.359510E+00
3.947290E+00	2.006870E+00	2.510730E+00
3.924450E+00	1.912480E+00	2.566560E+00
3.881110E+00	1.838550E+00	2.560830E+00
3.305430E+00	3.485390E+00	2.558280E+00
3.413930E+00	3.463860E+00	2.563340E+00
3.439350E+00	3.438640E+00	2.476950E+00
3.974440E+00	2.659900E+00	2.371880E+00
3.978480E+00	2.553810E+00	2.437620E+00
3.969000E+00	2.413280E+00	2.445630E+00
3.983890E+00	2.286380E+00	2.514530E+00
3.963210E+00	2.187750E+00	2.483800E+00
3.957640E+00	2.093530E+00	2.490210E+00
3.513350E+00	3.439090E+00	2.580380E+00
3.624910E+00	3.405590E+00	2.612760E+00
3.622150E+00	3.383630E+00	2.518000E+00
3.939310E+00	3.020740E+00	2.422240E+00
3.962370E+00	2.911930E+00	2.433430E+00
3.982130E+00	2.756570E+00	2.423890E+00
3.992580E+00	2.821830E+00	2.528530E+00
3.991450E+00	2.636000E+00	2.467730E+00
3.689900E+00	3.373730E+00	2.599370E+00
3.776450E+00	3.309270E+00	2.579970E+00
3.863760E+00	3.197540E+00	2.538340E+00
3.922120E+00	3.085750E+00	2.494400E+00
3.971470E+00	2.950940E+00	2.528100E+00
3.986020E+00	2.879190E+00	2.534010E+00
1.615340E+00	2.647290E+00	2.501070E+00
1.649370E+00	2.737440E+00	2.519470E+00
1.655510E+00	2.678660E+00	2.424650E+00
1.626210E+00	2.530560E+00	2.401780E+00
1.597550E+00	2.563970E+00	2.483120E+00
1.618670E+00	2.443860E+00	2.399600E+00
1.591310E+00	2.446870E+00	2.460720E+00
1.603110E+00	2.358980E+00	2.407820E+00
1.916690E+00	1.530850E+00	2.520390E+00
1.884150E+00	1.623000E+00	2.451640E+00
1.974690E+00	1.588030E+00	2.425130E+00
2.012470E+00	1.527630E+00	2.464320E+00
1.979590E+00	1.508450E+00	2.507430E+00
2.032360E+00	1.473130E+00	2.521490E+00
1.707270E+00	2.919400E+00	2.566970E+00
1.748890E+00	2.993070E+00	2.575190E+00
1.732670E+00	2.937320E+00	2.523160E+00
1.724260E+00	2.865920E+00	2.452320E+00
1.685110E+00	2.853320E+00	2.547040E+00
1.648310E+00	2.297620E+00	2.330810E+00
1.685760E+00	2.162700E+00	2.328730E+00
1.777650E+00	2.065480E+00	2.273370E+00
1.697190E+00	2.036490E+00	2.359180E+00
1.836230E+00	1.931610E+00	2.288210E+00
1.745940E+00	1.942640E+00	2.356200E+00
1.891870E+00	1.814530E+00	2.323580E+00
1.804000E+00	1.834830E+00	2.376770E+00
1.929740E+00	1.700070E+00	2.363700E+00
1.847140E+00	1.726090E+00	2.407040E+00
2.192640E+00	1.453790E+00	2.477930E+00
2.126480E+00	1.429930E+00	2.537220E+00
2.226310E+00	1.397720E+00	2.549600E+00
1.808090E+00	3.087260E+00	2.580120E+00
1.860160E+00	3.180840E+00	2.614650E+00
1.848780E+00	3.133610E+00	2.551620E+00
1.818810E+00	3.055490E+00	2.486090E+00
2.384640E+00	1.392080E+00	2.511480E+00
2.324340E+00	1.367970E+00	2.566750E+00
2.423850E+00	1.336650E+00	2.587920E+00
1.903430E+00	3.195320E+00	2.525080E+00
1.939470E+00	3.269830E+00	2.582810E+00
2.533850E+00	1.312970E+00	2.609310E+00
2.647820E+00	1.295330E+00	2.607340E+00
2.610650E+00	1.269500E+00	2.662630E+00
2.671820E+00	1.254860E+00	2.688590E+00
1.999870E+00	3.346300E+00	2.607060E+00
2.056430E+00	3.407730E+00	2.615540E+00
2.042810E+00	3.376570E+00	2.568810E+00
2.015810E+00	3.320400E+00	2.497090E+00
2.786180E+00	1.283010E+00	2.650800E+00
2.098210E+00	3.421920E+00	2.555330E+00
2.118140E+00	3.474470E+00	2.645880E+00
2.933780E+00	1.291440E+00	2.660540E+00
2.893870E+00	1.258050E+00	2.728340E+00
2.974170E+00	1.266390E+00	2.741360E+00
2.197770E+00	3.536320E+00	2.654050E+00
2.253630E+00	3.574190E+00	2.663640E+00
2.237900E+00	3.550950E+00	2.616080E+00
2.216280E+00	3.505700E+00	2.550240E+00
3.056280E+00	1.301430E+00	2.711470E+00
2.294340E+00	3.577810E+00	2.609350E+00
2.333800E+00	3.621660E+00	2.715150E+00
3.183650E+00	1.336280E+00	2.714130E+00
2.402720E+00	3.616970E+00	2.619910E+00
2.460850E+00	3.644410E+00	2.714310E+00
3.285470E+00	1.376860E+00	2.698250E+00
2.531910E+00	3.630860E+00	2.642410E+00
2.532490E+00	3.649100E+00	2.717060E+00
3.429000E+00	1.414140E+00	2.740400E+00
2.590380E+00	3.650000E+00	2.714280E+00
2.694480E+00	3.629780E+00	2.657470E+00
3.550370E+00	1.489650E+00	2.689770E+00
2.853500E+00	3.611050E+00	2.704910E+00
2.835470E+00	3.599360E+00	2.627050E+00
3.712840E+00	1.610760E+00	2.687800E+00
3.645590E+00	1.534700E+00	2.752010E+00
2.973460E+00	3.577360E+00	2.638710E+00
2.943210E+00	3.599340E+00	2.717060E+00
3.852240E+00	1.755460E+00	2.656540E+00
3.792470E+00	1.676070E+00	2.739950E+00
3.039710E+00	3.577080E+00	2.721700E+00
3.140400E+00	3.557060E+00	2.719960E+00
3.173290E+00	3.535030E+00	2.639830E+00
3.963950E+00	1.941570E+00	2.638620E+00
3.917780E+00	1.847940E+00	2.698370E+00
3.959750E+00	1.908880E+00	2.711040E+00
3.240900E+00	3.528100E+00	2.718390E+00
3.342010E+00	3.504040E+00	2.720850E+00
3.376700E+00	3.485740E+00	2.646240E+00
4.012540E+00	2.448770E+00	2.582550E+00
4.027610E+00	2.316770E+00	2.621410E+00
4.041120E+00	2.386470E+00	2.674490E+00
4.015570E+00	2.178800E+00	2.640950E+00
3.995150E+00	2.044800E+00	2.630960E+00
3.981970E+00	1.953830E+00	2.707220E+00
3.438370E+00	3.481770E+00	2.736300E+00
3.547110E+00	3.450780E+00	2.764080E+00
3.554310E+00	3.439740E+00	2.680260E+00
4.019150E+00	2.732140E+00	2.594610E+00
4.029740E+00	2.578000E+00	2.622120E+00
4.038670E+00	2.671190E+00	2.660580E+00
4.037280E+00	2.452110E+00	2.665230E+00
3.613270E+00	3.424340E+00	2.746530E+00
3.703200E+00	3.381290E+00	2.710160E+00
3.821260E+00	3.309950E+00	2.711820E+00
3.851470E+00	3.275200E+00	2.665240E+00
3.892220E+00	3.217610E+00	2.659890E+00
3.951960E+00	3.103130E+00	2.664680E+00
3.942330E+00	3.159210E+00	2.735760E+00
3.992050E+00	2.966680E+00	2.650400E+00
4.012430E+00	2.831910E+00	2.636830E+00
4.035850E+00	2.723530E+00	2.682090E+00
3.889540E+00	3.247130E+00	2.734840E+00
3.922460E+00	3.202400E+00	2.738910E+00
1.518610E+00	2.130120E+00	2.550270E+00
1.527000E+00	2.193850E+00	2.534310E+00
1.544020E+00	2.136100E+00	2.510790E+00
1.567840E+00	2.067040E+00	2.490310E+00
1.520310E+00	2.061900E+00	2.553770E+00
1.598840E+00	1.980600E+00	2.479190E+00
1.540030E+00	1.935200E+00	2.561840E+00
1.613830E+00	1.880400E+00	2.517110E+00
1.812400E+00	1.526440E+00	2.589620E+00
1.784110E+00	1.578010E+00	2.567790E+00
1.843370E+00	1.562640E+00	2.534210E+00
1.858950E+00	1.488940E+00	2.597480E+00
1.667260E+00	2.950590E+00	2.770940E+00
1.712570E+00	3.020770E+00	2.753790E+00
1.687170E+00	2.960810E+00	2.708950E+00
1.679380E+00	2.898740E+00	2.629510E+00
1.638920E+00	2.870360E+00	2.728630E+00
1.641160E+00	2.774220E+00	2.592470E+00
1.615120E+00	2.763000E+00	2.671910E+00
1.589680E+00	2.634790E+00	2.584650E+00
1.562220E+00	2.474570E+00	2.555180E+00
1.547600E+00	2.326390E+00	2.513270E+00
1.588070E+00	2.202360E+00	2.435690E+00
1.631130E+00	2.067560E+00	2.418410E+00
1.664760E+00	1.943380E+00	2.431580E+00
1.727480E+00	1.845960E+00	2.435040E+00
1.672120E+00	1.842480E+00	2.489450E+00
1.773150E+00	1.745680E+00	2.457080E+00
1.708710E+00	1.758600E+00	2.509760E+00
1.810670E+00	1.647490E+00	2.489030E+00
1.747220E+00	1.664750E+00	2.534100E+00
1.961200E+00	1.427030E+00	2.616170E+00
2.047790E+00	1.408510E+00	2.595270E+00
2.030650E+00	1.373400E+00	2.654290E+00
2.092510E+00	1.353370E+00	2.659100E+00
1.761380E+00	3.058360E+00	2.669740E+00
1.767410E+00	3.112320E+00	2.780970E+00
2.264140E+00	1.342660E+00	2.621640E+00
2.202840E+00	1.322720E+00	2.679830E+00
2.305780E+00	1.297950E+00	2.692650E+00
1.827550E+00	3.201440E+00	2.789220E+00
1.879830E+00	3.257780E+00	2.767500E+00
1.834770E+00	3.189140E+00	2.714660E+00
2.464920E+00	1.287600E+00	2.665010E+00
2.405350E+00	1.271180E+00	2.715740E+00
2.508790E+00	1.251690E+00	2.738830E+00
1.925480E+00	3.288670E+00	2.682120E+00
1.951270E+00	3.337050E+00	2.802350E+00
2.606520E+00	1.239670E+00	2.741350E+00
2.729770E+00	1.221790E+00	2.781040E+00
2.025230E+00	3.398750E+00	2.702150E+00
2.835960E+00	1.231160E+00	2.778560E+00
2.800330E+00	1.204680E+00	2.829140E+00
2.866730E+00	1.196930E+00	2.861350E+00
2.093230E+00	3.473900E+00	2.737210E+00
2.139290E+00	3.521460E+00	2.799530E+00
2.152040E+00	3.519220E+00	2.714610E+00
2.953650E+00	1.227740E+00	2.816900E+00
2.224390E+00	3.569530E+00	2.747080E+00
3.047250E+00	1.260490E+00	2.796200E+00
2.301310E+00	3.625900E+00	2.822580E+00
2.378120E+00	3.666610E+00	2.858770E+00
2.355710E+00	3.648190E+00	2.794510E+00
3.159090E+00	1.284640E+00	2.806170E+00
2.425010E+00	3.662010E+00	2.798570E+00
2.431790E+00	3.678530E+00	2.861000E+00
3.309880E+00	1.333520E+00	2.808330E+00
2.479520E+00	3.678820E+00	2.859480E+00
2.556240E+00	3.666860E+00	2.804740E+00
3.419360E+00	1.360710E+00	2.832710E+00
3.394770E+00	1.331920E+00	2.866780E+00
3.440690E+00	1.349570E+00	2.874650E+00
2.700850E+00	3.672440E+00	2.851440E+00
2.658700E+00	3.655740E+00	2.761290E+00
3.575120E+00	1.463340E+00	2.810160E+00
3.496890E+00	1.389930E+00	2.874440E+00
2.773660E+00	3.639360E+00	2.778490E+00
2.825290E+00	3.656000E+00	2.872770E+00
3.734350E+00	1.588260E+00	2.827720E+00
3.665290E+00	1.509480E+00	2.852770E+00
2.927880E+00	3.619160E+00	2.796500E+00
2.919900E+00	3.646900E+00	2.890100E+00
3.861460E+00	1.740970E+00	2.785750E+00
3.809710E+00	1.664250E+00	2.847280E+00
3.001440E+00	3.623290E+00	2.871120E+00
3.082530E+00	3.607240E+00	2.902760E+00
3.113730E+00	3.577470E+00	2.803600E+00
3.965240E+00	1.899440E+00	2.789540E+00
3.919490E+00	1.801320E+00	2.847200E+00
3.196750E+00	3.575580E+00	2.891180E+00
3.299460E+00	3.544160E+00	2.897740E+00
3.308920E+00	3.523960E+00	2.805690E+00
4.055370E+00	2.313170E+00	2.729330E+00
4.051370E+00	2.204330E+00	2.757980E+00
4.034490E+00	2.062890E+00	2.805450E+00
4.061250E+00	2.135820E+00	2.826550E+00
3.999910E+00	1.981330E+00	2.757260E+00
3.385530E+00	3.519440E+00	2.879650E+00
3.470530E+00	3.498650E+00	2.919480E+00
3.477850E+00	3.485120E+00	2.830610E+00
4.048880E+00	2.641070E+00	2.740120E+00
4.067290E+00	2.518130E+00	2.821460E+00
4.061230E+00	2.395640E+00	2.775410E+00
4.078010E+00	2.258130E+00	2.821740E+00
4.074280E+00	2.177080E+00	2.843520E+00
3.539080E+00	3.473330E+00	2.886360E+00
3.627840E+00	3.433810E+00	2.852770E+00
3.754980E+00	3.381100E+00	2.850170E+00
3.799510E+00	3.341700E+00	2.789760E+00
3.979970E+00	3.089540E+00	2.791650E+00
4.012070E+00	2.970590E+00	2.814470E+00
4.008730E+00	3.037170E+00	2.845850E+00
4.025280E+00	2.839100E+00	2.784340E+00
4.041560E+00	2.730010E+00	2.771160E+00
3.831780E+00	3.338820E+00	2.871270E+00
3.870150E+00	3.288590E+00	2.816750E+00
3.951530E+00	3.187800E+00	2.850710E+00
3.999220E+00	3.086930E+00	2.870400E+00
1.443530E+00	2.076610E+00	2.676870E+00
1.453560E+00	2.156260E+00	2.679740E+00
1.483650E+00	2.106240E+00	2.610310E+00
1.481790E+00	1.975910E+00	2.616520E+00
1.438730E+00	1.995690E+00	2.677840E+00
1.492130E+00	1.897480E+00	2.627480E+00
1.448190E+00	1.865640E+00	2.694830E+00
1.509080E+00	1.820350E+00	2.647280E+00
1.601240E+00	2.855670E+00	2.892910E+00
1.638350E+00	2.931850E+00	2.915470E+00
1.625380E+00	2.882100E+00	2.826540E+00
1.592950E+00	2.766300E+00	2.772900E+00
1.580070E+00	2.781090E+00	2.868170E+00
1.561820E+00	2.642650E+00	2.711390E+00
1.549550E+00	2.662850E+00	2.820780E+00
1.538270E+00	2.510050E+00	2.659830E+00
1.521060E+00	2.535940E+00	2.767340E+00
1.518170E+00	2.373600E+00	2.626390E+00
1.499340E+00	2.408180E+00	2.727020E+00
1.495790E+00	2.240510E+00	2.605650E+00
1.470610E+00	2.278590E+00	2.693020E+00
1.644600E+00	1.773980E+00	2.555300E+00
1.576130E+00	1.799410E+00	2.598430E+00
1.683570E+00	1.674870E+00	2.580640E+00
1.614980E+00	1.686140E+00	2.629560E+00
1.728550E+00	1.595190E+00	2.599380E+00
1.670480E+00	1.584940E+00	2.652730E+00
1.764840E+00	1.492520E+00	2.660700E+00
1.859440E+00	1.422140E+00	2.672160E+00
1.813310E+00	1.375190E+00	2.765600E+00
1.914980E+00	1.355730E+00	2.738760E+00
1.694590E+00	3.012090E+00	2.840510E+00
2.028760E+00	1.319250E+00	2.757110E+00
2.126190E+00	1.299330E+00	2.749370E+00
2.111300E+00	1.269680E+00	2.813020E+00
2.192450E+00	1.246240E+00	2.835800E+00
1.752870E+00	3.110130E+00	2.866240E+00
1.797470E+00	3.177320E+00	2.915210E+00
1.800220E+00	3.174880E+00	2.839110E+00
2.345730E+00	1.255210E+00	2.765040E+00
2.290950E+00	1.251360E+00	2.797540E+00
2.380220E+00	1.214260E+00	2.838970E+00
1.865600E+00	3.255270E+00	2.855670E+00
2.561820E+00	1.207710E+00	2.819720E+00
2.491260E+00	1.202360E+00	2.850350E+00
2.567140E+00	1.181050E+00	2.881530E+00
1.937740E+00	3.336320E+00	2.907470E+00
1.994050E+00	3.396260E+00	2.917650E+00
1.981080E+00	3.378010E+00	2.863940E+00
2.646290E+00	1.181720E+00	2.867780E+00
2.043400E+00	3.438160E+00	2.834220E+00
2.048400E+00	3.456660E+00	2.960580E+00
2.778880E+00	1.179960E+00	2.896670E+00
2.873660E+00	1.173090E+00	2.937720E+00
2.111200E+00	3.519710E+00	2.981330E+00
2.173900E+00	3.566660E+00	2.965840E+00
2.119860E+00	3.521510E+00	2.898830E+00
2.959750E+00	1.189990E+00	2.920750E+00
2.214500E+00	3.582640E+00	2.876610E+00
2.232760E+00	3.602690E+00	2.953420E+00
3.098050E+00	1.225970E+00	2.906380E+00
2.318280E+00	3.646660E+00	2.958200E+00
3.248000E+00	1.265560E+00	2.905460E+00
3.195570E+00	1.228740E+00	2.961120E+00
3.265860E+00	1.236350E+00	3.002970E+00
2.457700E+00	3.684290E+00	2.942040E+00
3.349160E+00	1.304820E+00	2.895130E+00
3.349020E+00	1.280770E+00	2.971010E+00
2.580540E+00	3.694810E+00	2.984820E+00
2.540350E+00	3.685740E+00	2.902280E+00
3.430850E+00	1.331310E+00	2.928630E+00
2.638950E+00	3.691910E+00	2.926710E+00
2.647040E+00	3.700100E+00	2.995390E+00
3.623200E+00	1.459620E+00	2.941040E+00
3.523610E+00	1.376710E+00	2.991030E+00
2.697810E+00	3.697120E+00	2.998690E+00
2.767340E+00	3.677480E+00	2.956780E+00
3.707270E+00	1.532440E+00	2.926200E+00
3.688420E+00	1.504030E+00	2.973370E+00
2.873180E+00	3.660020E+00	2.946100E+00
3.862580E+00	1.714560E+00	2.905740E+00
3.781740E+00	1.615080E+00	2.960880E+00
3.724590E+00	1.537860E+00	2.991540E+00
2.983900E+00	3.636330E+00	2.960900E+00
3.131300E+00	3.599220E+00	2.992890E+00
3.967510E+00	1.872590E+00	2.936670E+00
4.004840E+00	1.952300E+00	2.842130E+00
4.022660E+00	1.971410E+00	2.912210E+00
3.908840E+00	1.775730E+00	2.952010E+00
3.223390E+00	3.576280E+00	3.038020E+00
3.249180E+00	3.561280E+00	2.966180E+00
4.070190E+00	2.115020E+00	2.893690E+00
4.050140E+00	2.037690E+00	2.953990E+00
3.298320E+00	3.549810E+00	3.028770E+00
3.365370E+00	3.527060E+00	2.968280E+00
3.474050E+00	3.498610E+00	3.013440E+00
4.072950E+00	2.618810E+00	2.869830E+00
4.091440E+00	2.500680E+00	2.962560E+00
4.093710E+00	2.392710E+00	2.929200E+00
4.098670E+00	2.284210E+00	2.910570E+00
4.088630E+00	2.190130E+00	2.912660E+00
3.561870E+00	3.464920E+00	2.958040E+00
3.671040E+00	3.426260E+00	3.008500E+00
3.730560E+00	3.403120E+00	2.933910E+00
4.025810E+00	3.008130E+00	2.931930E+00
4.040650E+00	2.907410E+00	2.950450E+00
4.046700E+00	2.827540E+00	2.921240E+00
4.061600E+00	2.723200E+00	2.896820E+00
3.762930E+00	3.390160E+00	3.010930E+00
3.807260E+00	3.362510E+00	2.947140E+00
3.899010E+00	3.288030E+00	2.957600E+00
3.966850E+00	3.213190E+00	2.974930E+00
3.989880E+00	3.168070E+00	2.952160E+00
4.004310E+00	3.109150E+00	2.958830E+00
4.002110E+00	3.148510E+00	2.989480E+00
3.992900E+00	3.175710E+00	3.002970E+00
1.379780E+00	2.022950E+00	2.821060E+00
1.395340E+00	2.101020E+00	2.825610E+00
1.410680E+00	2.047910E+00	2.748620E+00
1.404970E+00	1.918410E+00	2.747720E+00
1.373400E+00	1.945680E+00	2.815900E+00
1.409200E+00	1.844690E+00	2.757320E+00
1.381220E+00	1.841430E+00	2.810130E+00
1.415400E+00	1.773990E+00	2.783360E+00
1.572580E+00	2.807020E+00	3.054020E+00
1.598110E+00	2.873570E+00	3.047250E+00
1.585370E+00	2.825200E+00	2.964630E+00
1.545830E+00	2.692930E+00	2.923560E+00
1.548940E+00	2.723910E+00	3.022930E+00
1.512440E+00	2.564230E+00	2.873630E+00
1.513310E+00	2.600420E+00	2.982080E+00
1.487830E+00	2.437800E+00	2.828660E+00
1.480060E+00	2.467370E+00	2.932260E+00
1.457510E+00	2.310300E+00	2.786920E+00
1.448100E+00	2.338680E+00	2.882460E+00
1.432030E+00	2.183950E+00	2.760120E+00
1.418120E+00	2.215710E+00	2.841660E+00
1.541910E+00	1.705910E+00	2.679340E+00
1.472590E+00	1.734900E+00	2.731710E+00
1.591430E+00	1.596280E+00	2.710110E+00
1.514480E+00	1.619530E+00	2.765910E+00
1.657640E+00	1.496290E+00	2.741770E+00
1.570750E+00	1.513380E+00	2.798480E+00
1.725350E+00	1.410820E+00	2.780630E+00
1.636540E+00	1.402580E+00	2.858030E+00
1.763530E+00	1.358540E+00	2.816600E+00
1.723430E+00	1.351830E+00	2.855310E+00
1.798810E+00	1.306820E+00	2.880610E+00
1.629290E+00	2.938720E+00	3.089520E+00
1.675350E+00	3.012060E+00	3.059440E+00
1.636370E+00	2.941640E+00	3.005810E+00
1.952210E+00	1.308820E+00	2.800620E+00
1.891210E+00	1.302450E+00	2.835790E+00
1.980510E+00	1.267320E+00	2.874350E+00
1.714670E+00	3.059920E+00	2.963060E+00
1.737230E+00	3.101800E+00	3.090820E+00
2.097950E+00	1.229350E+00	2.908060E+00
2.204140E+00	1.198990E+00	2.944830E+00
1.797420E+00	3.184310E+00	3.104800E+00
1.848540E+00	3.246050E+00	3.076350E+00
1.793220E+00	3.174300E+00	3.016100E+00
2.310760E+00	1.183730E+00	2.948410E+00
2.438510E+00	1.167620E+00	2.947470E+00
2.401280E+00	1.148780E+00	3.009540E+00
2.477910E+00	1.131860E+00	3.050140E+00
1.871400E+00	3.268580E+00	2.976320E+00
1.896430E+00	3.298960E+00	3.050630E+00
2.581250E+00	1.150750E+00	2.981550E+00
1.962290E+00	3.367420E+00	3.032060E+00
2.708780E+00	1.149420E+00	2.977960E+00
2.674980E+00	1.129110E+00	3.031530E+00
2.746180E+00	1.119490E+00	3.068230E+00
2.038810E+00	3.453640E+00	3.063680E+00
2.079640E+00	3.498640E+00	3.082070E+00
2.082000E+00	3.495800E+00	3.028270E+00
2.834090E+00	1.145500E+00	3.017370E+00
2.144100E+00	3.553250E+00	3.080530E+00
2.932550E+00	1.160480E+00	2.999840E+00
2.234230E+00	3.607610E+00	3.026710E+00
3.037380E+00	1.174400E+00	3.015700E+00
2.310810E+00	3.657490E+00	3.076550E+00
2.385000E+00	3.697020E+00	3.107930E+00
2.353370E+00	3.674960E+00	3.045310E+00
3.174440E+00	1.194260E+00	3.034680E+00
3.280850E+00	1.204560E+00	3.082550E+00
2.418980E+00	3.693390E+00	3.049050E+00
2.432230E+00	3.711390E+00	3.112750E+00
3.360860E+00	1.248380E+00	3.061950E+00
2.475920E+00	3.716250E+00	3.116080E+00
2.539660E+00	3.709310E+00	3.073950E+00
3.443630E+00	1.306430E+00	3.030280E+00
2.680200E+00	3.715120E+00	3.073790E+00
3.618720E+00	1.419000E+00	3.062210E+00
3.536380E+00	1.340320E+00	3.096030E+00
2.812870E+00	3.710010E+00	3.116810E+00
2.766490E+00	3.695590E+00	3.039280E+00
3.688190E+00	1.489280E+00	3.027190E+00
2.883660E+00	3.674970E+00	3.044720E+00
2.899700E+00	3.703990E+00	3.135110E+00
3.866360E+00	1.703830E+00	3.029900E+00
3.810790E+00	1.616530E+00	3.069830E+00
3.753980E+00	1.546930E+00	3.057540E+00
2.961620E+00	3.684570E+00	3.120760E+00
3.034720E+00	3.665040E+00	3.163050E+00
3.033340E+00	3.645510E+00	3.076700E+00
4.013100E+00	1.951510E+00	3.016150E+00
3.971660E+00	1.856700E+00	3.075250E+00
3.926390E+00	1.790190E+00	3.029710E+00
3.090240E+00	3.643410E+00	3.138870E+00
3.175580E+00	3.607030E+00	3.121380E+00
4.075510E+00	2.121350E+00	3.009850E+00
4.052280E+00	2.024920E+00	3.073680E+00
3.279690E+00	3.565340E+00	3.093960E+00
3.395370E+00	3.530430E+00	3.087970E+00
3.486390E+00	3.505240E+00	3.077370E+00
4.088230E+00	2.602970E+00	3.014430E+00
4.102910E+00	2.489490E+00	3.071150E+00
4.105080E+00	2.396510E+00	3.056870E+00
4.105900E+00	2.281730E+00	3.034870E+00
4.095940E+00	2.209960E+00	2.989000E+00
3.569450E+00	3.472990E+00	3.070750E+00
3.669980E+00	3.443660E+00	3.118720E+00
4.041790E+00	2.932660E+00	3.030410E+00
4.057220E+00	2.819220E+00	3.068140E+00
4.049520E+00	2.904590E+00	3.094600E+00
4.068510E+00	2.722340E+00	3.010470E+00
3.759250E+00	3.401020E+00	3.102740E+00
3.837520E+00	3.348310E+00	3.052970E+00
3.914810E+00	3.297300E+00	3.098240E+00
3.948320E+00	3.250850E+00	3.040510E+00
4.001690E+00	3.142070E+00	3.056290E+00
4.028070E+00	3.025510E+00	3.080100E+00
4.042430E+00	2.951960E+00	3.077350E+00
3.961140E+00	3.247480E+00	3.110630E+00
3.980070E+00	3.205210E+00	3.051710E+00
1.424130E+00	2.333040E+00	3.038960E+00
1.445190E+00	2.396000E+00	3.065300E+00
1.441670E+00	2.363030E+00	2.985610E+00
1.407700E+00	2.238600E+00	2.924530E+00
1.400610E+00	2.256330E+00	3.008360E+00
1.387450E+00	2.137640E+00	2.888400E+00
1.370940E+00	2.135980E+00	2.960470E+00
1.355860E+00	2.012430E+00	2.895470E+00
1.344380E+00	1.862010E+00	2.886760E+00
1.365060E+00	1.732210E+00	2.881810E+00
1.436420E+00	1.645570E+00	2.834160E+00
1.379450E+00	1.594790E+00	2.938960E+00
1.496250E+00	1.538410E+00	2.849570E+00
1.439850E+00	1.546400E+00	2.902500E+00
1.547550E+00	1.449500E+00	2.880420E+00
1.479860E+00	1.469980E+00	2.926010E+00
1.578090E+00	1.394590E+00	2.909990E+00
1.531360E+00	1.394570E+00	2.955960E+00
1.600230E+00	1.344670E+00	2.961300E+00
1.593770E+00	2.855640E+00	3.127870E+00
1.560330E+00	2.761050E+00	3.107730E+00
1.531060E+00	2.659140E+00	3.097740E+00
1.483970E+00	2.505740E+00	3.054380E+00
1.705980E+00	1.299300E+00	2.964390E+00
1.807940E+00	1.258690E+00	2.982500E+00
1.672020E+00	3.006990E+00	3.152270E+00
1.626270E+00	2.930740E+00	3.146900E+00
1.911470E+00	1.238430E+00	2.979290E+00
2.013160E+00	1.226150E+00	2.970390E+00
1.998390E+00	1.209550E+00	3.027340E+00
2.079000E+00	1.185350E+00	3.053750E+00
1.736170E+00	3.100880E+00	3.194540E+00
1.777200E+00	3.158150E+00	3.209880E+00
1.776280E+00	3.157490E+00	3.157050E+00
2.240960E+00	1.175220E+00	2.999230E+00
2.181820E+00	1.175650E+00	3.027200E+00
2.272660E+00	1.147960E+00	3.070210E+00
1.831700E+00	3.227200E+00	3.198810E+00
2.387060E+00	1.124760E+00	3.088670E+00
2.488030E+00	1.100950E+00	3.140520E+00
1.902000E+00	3.308790E+00	3.127140E+00
2.573140E+00	1.104300E+00	3.114100E+00
1.962620E+00	3.374760E+00	3.167530E+00
2.004330E+00	3.421440E+00	3.188000E+00
2.005450E+00	3.421520E+00	3.123380E+00
2.665630E+00	1.107080E+00	3.092240E+00
2.753830E+00	1.085820E+00	3.158630E+00
2.064820E+00	3.485240E+00	3.175810E+00
2.834160E+00	1.103780E+00	3.117260E+00
2.149490E+00	3.563200E+00	3.198960E+00
2.217490E+00	3.610120E+00	3.224500E+00
2.184460E+00	3.590710E+00	3.157540E+00
2.959360E+00	1.115690E+00	3.110170E+00
2.244020E+00	3.624490E+00	3.140320E+00
2.285890E+00	3.649120E+00	3.235900E+00
3.104570E+00	1.139570E+00	3.115300E+00
3.059000E+00	1.099040E+00	3.179150E+00
3.145000E+00	1.106520E+00	3.197490E+00
2.354590E+00	3.682980E+00	3.192650E+00
3.237270E+00	1.152470E+00	3.159830E+00
2.466320E+00	3.718260E+00	3.187390E+00
3.367130E+00	1.208510E+00	3.155830E+00
2.538120E+00	3.731890E+00	3.216660E+00
2.539320E+00	3.728310E+00	3.166300E+00
3.460830E+00	1.269580E+00	3.127420E+00
2.585900E+00	3.737550E+00	3.226380E+00
2.643170E+00	3.736080E+00	3.187200E+00
3.626200E+00	1.376910E+00	3.179330E+00
3.540460E+00	1.306840E+00	3.178150E+00
2.770690E+00	3.725050E+00	3.199300E+00
3.712250E+00	1.468590E+00	3.125370E+00
2.877650E+00	3.710860E+00	3.205450E+00
3.859230E+00	1.652400E+00	3.130890E+00
3.800960E+00	1.556750E+00	3.157810E+00
3.859790E+00	1.620500E+00	3.197080E+00
2.962300E+00	3.691070E+00	3.193060E+00
3.045360E+00	3.660100E+00	3.253700E+00
4.021650E+00	1.939300E+00	3.127080E+00
3.988960E+00	1.853270E+00	3.183830E+00
3.929490E+00	1.741820E+00	3.142530E+00
3.890090E+00	1.669950E+00	3.182720E+00
3.118730E+00	3.632640E+00	3.204930E+00
3.210800E+00	3.589560E+00	3.239390E+00
4.085340E+00	2.109130E+00	3.152240E+00
4.095350E+00	2.183980E+00	3.066260E+00
4.108680E+00	2.213750E+00	3.128350E+00
4.057190E+00	2.010080E+00	3.167340E+00
3.320940E+00	3.549400E+00	3.203400E+00
3.445100E+00	3.522970E+00	3.184360E+00
3.509770E+00	3.505250E+00	3.136680E+00
4.111300E+00	2.531580E+00	3.134280E+00
4.120040E+00	2.422990E+00	3.179800E+00
4.120080E+00	2.493290E+00	3.191270E+00
4.121780E+00	2.302350E+00	3.149600E+00
3.545520E+00	3.490000E+00	3.223260E+00
3.607700E+00	3.473430E+00	3.219980E+00
3.611920E+00	3.470770E+00	3.175190E+00
4.059930E+00	2.873750E+00	3.192430E+00
4.046270E+00	2.946320E+00	3.119500E+00
4.044820E+00	2.969280E+00	3.168280E+00
4.079990E+00	2.754980E+00	3.198480E+00
4.098080E+00	2.649520E+00	3.147270E+00
4.117650E+00	2.542370E+00	3.198690E+00
3.644220E+00	3.459710E+00	3.221530E+00
3.724920E+00	3.420080E+00	3.231300E+00
3.868600E+00	3.335130E+00	3.182710E+00
3.919980E+00	3.303200E+00	3.162820E+00
4.002240E+00	3.132410E+00	3.191920E+00
3.986950E+00	3.195640E+00	3.120220E+00
3.968050E+00	3.230860E+00	3.179180E+00
4.031570E+00	3.029890E+00	3.198250E+00
3.943980E+00	3.277120E+00	3.154260E+00
1.427330E+00	2.397880E+00	3.235020E+00
1.454930E+00	2.453540E+00	3.220910E+00
1.430030E+00	2.389430E+00	3.180960E+00
1.408350E+00	2.312790E+00	3.104420E+00
1.391160E+00	2.307990E+00	3.199600E+00
1.360530E+00	2.160460E+00	3.051920E+00
1.351140E+00	2.184560E+00	3.148650E+00
1.327530E+00	2.028030E+00	3.003890E+00
1.314180E+00	2.054460E+00	3.099000E+00
1.312490E+00	1.897950E+00	2.972500E+00
1.289680E+00	1.928190E+00	3.062530E+00
1.311100E+00	1.772340E+00	2.962560E+00
1.276980E+00	1.806240E+00	3.041350E+00
1.325250E+00	1.657970E+00	2.978000E+00
1.281200E+00	1.691230E+00	3.041540E+00
1.340000E+00	1.588250E+00	3.000670E+00
1.301940E+00	1.574020E+00	3.070910E+00
1.358130E+00	1.520980E+00	3.028840E+00
1.490930E+00	2.538030E+00	3.243020E+00
1.530710E+00	2.642080E+00	3.267100E+00
1.512960E+00	2.594720E+00	3.175070E+00
1.462120E+00	2.457340E+00	3.148760E+00
1.416630E+00	1.494290E+00	2.975030E+00
1.465090E+00	1.409790E+00	3.011860E+00
1.537210E+00	1.315550E+00	3.072660E+00
1.627050E+00	1.288250E+00	3.037230E+00
1.611350E+00	1.261040E+00	3.099750E+00
1.689680E+00	1.237320E+00	3.109890E+00
1.609330E+00	2.863910E+00	3.282910E+00
1.639430E+00	2.942490E+00	3.310090E+00
1.627460E+00	2.913230E+00	3.217150E+00
1.570950E+00	2.758410E+00	3.223880E+00
1.847440E+00	1.228400E+00	3.036400E+00
1.787770E+00	1.232380E+00	3.067050E+00
1.889130E+00	1.191010E+00	3.120240E+00
1.674340E+00	3.019350E+00	3.333080E+00
1.705090E+00	3.067470E+00	3.320290E+00
1.688550E+00	3.028370E+00	3.262200E+00
1.991250E+00	1.187240E+00	3.095460E+00
2.071880E+00	1.151920E+00	3.157270E+00
1.760880E+00	3.140350E+00	3.298410E+00
2.196630E+00	1.127140E+00	3.174550E+00
2.320280E+00	1.106330E+00	3.172710E+00
2.287210E+00	1.097200E+00	3.225870E+00
2.353240E+00	1.078390E+00	3.264580E+00
1.834320E+00	3.236950E+00	3.312460E+00
1.886180E+00	3.298720E+00	3.327810E+00
1.867210E+00	3.270270E+00	3.269890E+00
2.442360E+00	1.082550E+00	3.224730E+00
1.911040E+00	3.317650E+00	3.243370E+00
1.927530E+00	3.342790E+00	3.320090E+00
2.562920E+00	1.075200E+00	3.216600E+00
1.988750E+00	3.406070E+00	3.292220E+00
2.659720E+00	1.074830E+00	3.187660E+00
2.745400E+00	1.056640E+00	3.246240E+00
2.070620E+00	3.496080E+00	3.310120E+00
2.128630E+00	3.555620E+00	3.340100E+00
2.117360E+00	3.535310E+00	3.264240E+00
2.865790E+00	1.059360E+00	3.225870E+00
2.188650E+00	3.593760E+00	3.308210E+00
2.990480E+00	1.067790E+00	3.219190E+00
2.955970E+00	1.033120E+00	3.277400E+00
3.012440E+00	1.040460E+00	3.274590E+00
2.276310E+00	3.649240E+00	3.316140E+00
3.088280E+00	1.061460E+00	3.262050E+00
2.360890E+00	3.690340E+00	3.310600E+00
3.230740E+00	1.088580E+00	3.283140E+00
2.458590E+00	3.720560E+00	3.300460E+00
3.357330E+00	1.161810E+00	3.261670E+00
2.570560E+00	3.742510E+00	3.292440E+00
3.497320E+00	1.247790E+00	3.248150E+00
2.647240E+00	3.764930E+00	3.325070E+00
2.647470E+00	3.748760E+00	3.277350E+00
3.579250E+00	1.314020E+00	3.235050E+00
3.586690E+00	1.296490E+00	3.282450E+00
2.695860E+00	3.769150E+00	3.337590E+00
2.747480E+00	3.746920E+00	3.302890E+00
3.754040E+00	1.451970E+00	3.269400E+00
3.644580E+00	1.347760E+00	3.279490E+00
2.861640E+00	3.723940E+00	3.301570E+00
3.840780E+00	1.560170E+00	3.251670E+00
3.837160E+00	1.513020E+00	3.306080E+00
2.958560E+00	3.693890E+00	3.283850E+00
3.049620E+00	3.671920E+00	3.353920E+00
4.037980E+00	1.947490E+00	3.235090E+00
4.008350E+00	1.862470E+00	3.263090E+00
3.973720E+00	1.776490E+00	3.254360E+00
3.911670E+00	1.659860E+00	3.260210E+00
3.880440E+00	1.563060E+00	3.316660E+00
3.155120E+00	3.619500E+00	3.318120E+00
3.224360E+00	3.585800E+00	3.299150E+00
4.111760E+00	2.208830E+00	3.224150E+00
4.092980E+00	2.113810E+00	3.282240E+00
4.070510E+00	2.037970E+00	3.238580E+00
3.272740E+00	3.562400E+00	3.286630E+00
3.355840E+00	3.538070E+00	3.335510E+00
3.451300E+00	3.512810E+00	3.271340E+00
3.481450E+00	3.510620E+00	3.365760E+00
4.121970E+00	2.483410E+00	3.250540E+00
4.127390E+00	2.401540E+00	3.306820E+00
4.125950E+00	2.310370E+00	3.264440E+00
3.563590E+00	3.482160E+00	3.311270E+00
3.628340E+00	3.461180E+00	3.259000E+00
3.680230E+00	3.449880E+00	3.344750E+00
4.046510E+00	2.960460E+00	3.258880E+00
4.063960E+00	2.874150E+00	3.332130E+00
4.080750E+00	2.770740E+00	3.302660E+00
4.102500E+00	2.665740E+00	3.280750E+00
4.117610E+00	2.565770E+00	3.267810E+00
3.783090E+00	3.405530E+00	3.348770E+00
3.860660E+00	3.340450E+00	3.316350E+00
3.951030E+00	3.231540E+00	3.277450E+00
3.935000E+00	3.279500E+00	3.196020E+00
3.999600E+00	3.129340E+00	3.313140E+00
4.024840E+00	3.049550E+00	3.289310E+00
1.297210E+00	2.177160E+00	3.329030E+00
1.320220E+00	2.221990E+00	3.328950E+00
1.305800E+00	2.184490E+00	3.302870E+00
1.290660E+00	2.139880E+00	3.305730E+00
1.360910E+00	2.297670E+00	3.320310E+00
1.408910E+00	2.401120E+00	3.355280E+00
1.396820E+00	2.348910E+00	3.277240E+00
1.331930E+00	2.202060E+00	3.256090E+00
1.300670E+00	2.076270E+00	3.188700E+00
1.284640E+00	2.085350E+00	3.257050E+00
1.273030E+00	1.954720E+00	3.149160E+00
1.258170E+00	1.982150E+00	3.230100E+00
1.254510E+00	1.834940E+00	3.123820E+00
1.234980E+00	1.862000E+00	3.203970E+00
1.247420E+00	1.718340E+00	3.115220E+00
1.220440E+00	1.744720E+00	3.192150E+00
1.259540E+00	1.620190E+00	3.118020E+00
1.219770E+00	1.617480E+00	3.207580E+00
1.271000E+00	1.565690E+00	3.127870E+00
1.250610E+00	1.558990E+00	3.174030E+00
1.276140E+00	1.511530E+00	3.165860E+00
1.454970E+00	2.471220E+00	3.298510E+00
1.399770E+00	1.433430E+00	3.065000E+00
1.331630E+00	1.445830E+00	3.145940E+00
1.449790E+00	1.358770E+00	3.099930E+00
1.394750E+00	1.376290E+00	3.143140E+00
1.479110E+00	1.313140E+00	3.134860E+00
1.437050E+00	1.316950E+00	3.182300E+00
1.502110E+00	1.274090E+00	3.191570E+00
1.542050E+00	2.679110E+00	3.382400E+00
1.561310E+00	2.735000E+00	3.401850E+00
1.554840E+00	2.711840E+00	3.335980E+00
1.513560E+00	2.606550E+00	3.341550E+00
1.603660E+00	1.227750E+00	3.198090E+00
1.711290E+00	1.198680E+00	3.224630E+00
1.628400E+00	2.936000E+00	3.427260E+00
1.660280E+00	3.002950E+00	3.454360E+00
1.647260E+00	2.974000E+00	3.382100E+00
1.600090E+00	2.846560E+00	3.372760E+00
1.797710E+00	1.188110E+00	3.199250E+00
1.904970E+00	1.157400E+00	3.250520E+00
1.701060E+00	3.070520E+00	3.387180E+00
2.001950E+00	1.150890E+00	3.221780E+00
2.102490E+00	1.126330E+00	3.238930E+00
2.074770E+00	1.114220E+00	3.310900E+00
2.180340E+00	1.092640E+00	3.328150E+00
1.760440E+00	3.161210E+00	3.421240E+00
1.809810E+00	3.227130E+00	3.450020E+00
1.802530E+00	3.211360E+00	3.377350E+00
2.288800E+00	1.082470E+00	3.298310E+00
2.356330E+00	1.063210E+00	3.318500E+00
1.851250E+00	3.271970E+00	3.403270E+00
2.435340E+00	1.047220E+00	3.356910E+00
1.924480E+00	3.351940E+00	3.417610E+00
2.555910E+00	1.045670E+00	3.327010E+00
1.994350E+00	3.431940E+00	3.424400E+00
2.044340E+00	3.490140E+00	3.454180E+00
2.037240E+00	3.474420E+00	3.378520E+00
2.662020E+00	1.043640E+00	3.291600E+00
2.786550E+00	1.010780E+00	3.349680E+00
2.100960E+00	3.542540E+00	3.418550E+00
2.898180E+00	1.005700E+00	3.326880E+00
2.858390E+00	9.837960E-01	3.374270E+00
2.911410E+00	9.679290E-01	3.388400E+00
2.184660E+00	3.605480E+00	3.412730E+00
3.015470E+00	9.946830E-01	3.351850E+00
2.269470E+00	3.656670E+00	3.409820E+00
3.160100E+00	1.020690E+00	3.342690E+00
3.117980E+00	9.737800E-01	3.400990E+00
3.193120E+00	9.877750E-01	3.406500E+00
2.360560E+00	3.706160E+00	3.411100E+00
3.229500E+00	1.044340E+00	3.340670E+00
3.232330E+00	1.020210E+00	3.379440E+00
2.457140E+00	3.738920E+00	3.410000E+00
3.346730E+00	1.111560E+00	3.342130E+00
3.285850E+00	1.058940E+00	3.368760E+00
2.561040E+00	3.762850E+00	3.404920E+00
3.469030E+00	1.164220E+00	3.377230E+00
2.674440E+00	3.781910E+00	3.400360E+00
3.619940E+00	1.283610E+00	3.361210E+00
2.759890E+00	3.784600E+00	3.446170E+00
2.757180E+00	3.775480E+00	3.390570E+00
3.701520E+00	1.362640E+00	3.338430E+00
3.710490E+00	1.340210E+00	3.389570E+00
2.798960E+00	3.778700E+00	3.437940E+00
2.853550E+00	3.755990E+00	3.422070E+00
3.858510E+00	1.486050E+00	3.386240E+00
3.766470E+00	1.394970E+00	3.385640E+00
2.960770E+00	3.715270E+00	3.387570E+00
3.048600E+00	3.678820E+00	3.448100E+00
4.040520E+00	1.905140E+00	3.311910E+00
4.019670E+00	1.818300E+00	3.328550E+00
3.989150E+00	1.714870E+00	3.349810E+00
3.940440E+00	1.605150E+00	3.378700E+00
3.995400E+00	1.665660E+00	3.415090E+00
3.127350E+00	3.643350E+00	3.423790E+00
3.207780E+00	3.604460E+00	3.410470E+00
3.254280E+00	3.577920E+00	3.349650E+00
3.303530E+00	3.558260E+00	3.442140E+00
4.122010E+00	2.211370E+00	3.346610E+00
4.108980E+00	2.110650E+00	3.368440E+00
4.084310E+00	2.002940E+00	3.340850E+00
4.064610E+00	1.879910E+00	3.391150E+00
4.039840E+00	1.770360E+00	3.409250E+00
4.017560E+00	1.708680E+00	3.413020E+00
3.411950E+00	3.528050E+00	3.420830E+00
3.501040E+00	3.507360E+00	3.455470E+00
4.128930E+00	2.487960E+00	3.348970E+00
4.140080E+00	2.394720E+00	3.419050E+00
4.136460E+00	2.315940E+00	3.364220E+00
3.589400E+00	3.484580E+00	3.402960E+00
3.690030E+00	3.460340E+00	3.449860E+00
4.048230E+00	2.976020E+00	3.368850E+00
4.071610E+00	2.886300E+00	3.449220E+00
4.089770E+00	2.782870E+00	3.416900E+00
4.110090E+00	2.682800E+00	3.388520E+00
4.124190E+00	2.584920E+00	3.369750E+00
3.766410E+00	3.428860E+00	3.416850E+00
3.868480E+00	3.366860E+00	3.441970E+00
3.945800E+00	3.266910E+00	3.410640E+00
3.993940E+00	3.165420E+00	3.399950E+00
4.024840E+00	3.072520E+00	3.390160E+00
1.357830E+00	2.364990E+00	3.491490E+00
1.401780E+00	2.440580E+00	3.507050E+00
1.368860E+00	2.368280E+00	3.455560E+00
1.354430E+00	2.310820E+00	3.390640E+00
1.332100E+00	2.293460E+00	3.460750E+00
1.289610E+00	2.163000E+00	3.385350E+00
1.253300E+00	2.029890E+00	3.314050E+00
1.237010E+00	2.026860E+00	3.389600E+00
1.221880E+00	1.894830E+00	3.284110E+00
1.211360E+00	1.922170E+00	3.362190E+00
1.200900E+00	1.774720E+00	3.269610E+00
1.185740E+00	1.804210E+00	3.345230E+00
1.194250E+00	1.671060E+00	3.263630E+00
1.171020E+00	1.676580E+00	3.354690E+00
1.197290E+00	1.613560E+00	3.269430E+00
1.185270E+00	1.611280E+00	3.317950E+00
1.200700E+00	1.561350E+00	3.304330E+00
1.410190E+00	2.428760E+00	3.432620E+00
1.453390E+00	2.516360E+00	3.478340E+00
1.238210E+00	1.491860E+00	3.270960E+00
1.281400E+00	1.450660E+00	3.224080E+00
1.272300E+00	1.427960E+00	3.278570E+00
1.309910E+00	1.392430E+00	3.263200E+00
1.496610E+00	2.595960E+00	3.480960E+00
1.535330E+00	2.687960E+00	3.517450E+00
1.530290E+00	2.659900E+00	3.431990E+00
1.469930E+00	2.529260E+00	3.405780E+00
1.373870E+00	1.346590E+00	3.229640E+00
1.449880E+00	1.262150E+00	3.304280E+00
1.530060E+00	1.233150E+00	3.268010E+00
1.521210E+00	1.216560E+00	3.324300E+00
1.585460E+00	1.192930E+00	3.321630E+00
1.606180E+00	2.888400E+00	3.579550E+00
1.632430E+00	2.955770E+00	3.571640E+00
1.619290E+00	2.903130E+00	3.495540E+00
1.573570E+00	2.772320E+00	3.464940E+00
1.578720E+00	2.799360E+00	3.551200E+00
1.767370E+00	1.171240E+00	3.288710E+00
1.697930E+00	1.170990E+00	3.321970E+00
1.776020E+00	1.149010E+00	3.348840E+00
1.658180E+00	3.019870E+00	3.616290E+00
1.702370E+00	3.088810E+00	3.589220E+00
1.665250E+00	3.012310E+00	3.535990E+00
1.846560E+00	1.140610E+00	3.332810E+00
1.717150E+00	3.098490E+00	3.496530E+00
1.745760E+00	3.152480E+00	3.572520E+00
1.987580E+00	1.113860E+00	3.364510E+00
2.103460E+00	1.085250E+00	3.391320E+00
2.193450E+00	1.059430E+00	3.454790E+00
1.780780E+00	3.191480E+00	3.514600E+00
2.296120E+00	1.054360E+00	3.415590E+00
2.352100E+00	1.053970E+00	3.361060E+00
1.857090E+00	3.281140E+00	3.530370E+00
2.386710E+00	1.036590E+00	3.424120E+00
2.469470E+00	1.019850E+00	3.483330E+00
1.930770E+00	3.364530E+00	3.542840E+00
1.974710E+00	3.421970E+00	3.558300E+00
1.967450E+00	3.404360E+00	3.491850E+00
2.558810E+00	1.011770E+00	3.443750E+00
2.012700E+00	3.459500E+00	3.512810E+00
2.662560E+00	1.001510E+00	3.402140E+00
2.754620E+00	9.687990E-01	3.473200E+00
2.085870E+00	3.540230E+00	3.543320E+00
2.847340E+00	9.606210E-01	3.431730E+00
2.947550E+00	9.293220E-01	3.471380E+00
2.172760E+00	3.603470E+00	3.507850E+00
3.054280E+00	9.421190E-01	3.450060E+00
3.016290E+00	9.154630E-01	3.496620E+00
3.078950E+00	9.116020E-01	3.527040E+00
2.262200E+00	3.659030E+00	3.505910E+00
3.165050E+00	9.493620E-01	3.478810E+00
2.357690E+00	3.706310E+00	3.511580E+00
3.282550E+00	1.014470E+00	3.456140E+00
2.456790E+00	3.743480E+00	3.515450E+00
3.382700E+00	1.089340E+00	3.420320E+00
3.396540E+00	1.066960E+00	3.503550E+00
2.555440E+00	3.768730E+00	3.513830E+00
3.447040E+00	1.121460E+00	3.431180E+00
3.440550E+00	1.104460E+00	3.467520E+00
2.653150E+00	3.784190E+00	3.508380E+00
3.590020E+00	1.208350E+00	3.500770E+00
3.486340E+00	1.139430E+00	3.460060E+00
2.743200E+00	3.787730E+00	3.507580E+00
3.735960E+00	1.333880E+00	3.469220E+00
2.812010E+00	3.777680E+00	3.492680E+00
2.886810E+00	3.761600E+00	3.547180E+00
3.814310E+00	1.408210E+00	3.453150E+00
3.815740E+00	1.388950E+00	3.502070E+00
2.986740E+00	3.707660E+00	3.513600E+00
3.057550E+00	3.674980E+00	3.502420E+00
3.982440E+00	1.617000E+00	3.453070E+00
3.939300E+00	1.541690E+00	3.469220E+00
3.875550E+00	1.449170E+00	3.510870E+00
3.102860E+00	3.652930E+00	3.489270E+00
3.187560E+00	3.611590E+00	3.509860E+00
3.303550E+00	3.563700E+00	3.546150E+00
4.127030E+00	2.156520E+00	3.428850E+00
4.120640E+00	2.064220E+00	3.436820E+00
4.109480E+00	1.954050E+00	3.460170E+00
4.084360E+00	1.825240E+00	3.503250E+00
4.114300E+00	1.908590E+00	3.515350E+00
4.027260E+00	1.688040E+00	3.486040E+00
3.988580E+00	1.593490E+00	3.514110E+00
3.404220E+00	3.529880E+00	3.502320E+00
3.503040E+00	3.516710E+00	3.541500E+00
4.137650E+00	2.508750E+00	3.469490E+00
4.147630E+00	2.394900E+00	3.539980E+00
4.146980E+00	2.259800E+00	3.478150E+00
4.138110E+00	2.124850E+00	3.509170E+00
4.135160E+00	2.024980E+00	3.516230E+00
4.128530E+00	1.954170E+00	3.527500E+00
3.599570E+00	3.485470E+00	3.497040E+00
3.693170E+00	3.468920E+00	3.534170E+00
4.050950E+00	2.998540E+00	3.488970E+00
4.076930E+00	2.893270E+00	3.560340E+00
4.093480E+00	2.793630E+00	3.525010E+00
4.118300E+00	2.684670E+00	3.501030E+00
4.129250E+00	2.608160E+00	3.453110E+00
3.789560E+00	3.431020E+00	3.512290E+00
3.883360E+00	3.383750E+00	3.538670E+00
3.918460E+00	3.343750E+00	3.506590E+00
3.956180E+00	3.287670E+00	3.504750E+00
4.001670E+00	3.181090E+00	3.528130E+00
3.989410E+00	3.247660E+00	3.548160E+00
4.022450E+00	3.097950E+00	3.471440E+00
3.941930E+00	3.333800E+00	3.554990E+00
3.976780E+00	3.284920E+00	3.560880E+00
1.345760E+00	2.435690E+00	3.663560E+00
1.378690E+00	2.488050E+00	3.648410E+00
1.352530E+00	2.429290E+00	3.615300E+00
1.341440E+00	2.353750E+00	3.547930E+00
1.319340E+00	2.359880E+00	3.633870E+00
1.289880E+00	2.206990E+00	3.498720E+00
1.288260E+00	2.248680E+00	3.591270E+00
1.242820E+00	2.075110E+00	3.461490E+00
1.246850E+00	2.120810E+00	3.550650E+00
1.205020E+00	1.951300E+00	3.438390E+00
1.206170E+00	1.993140E+00	3.518890E+00
1.175710E+00	1.834710E+00	3.420190E+00
1.173050E+00	1.872090E+00	3.498560E+00
1.157030E+00	1.733110E+00	3.408760E+00
1.144550E+00	1.748120E+00	3.498710E+00
1.153440E+00	1.675910E+00	3.411290E+00
1.144840E+00	1.679730E+00	3.454700E+00
1.151360E+00	1.624160E+00	3.442530E+00
1.397700E+00	2.481030E+00	3.589020E+00
1.439900E+00	2.579630E+00	3.663140E+00
1.174340E+00	1.543820E+00	3.413500E+00
1.203610E+00	1.501480E+00	3.359330E+00
1.196730E+00	1.479980E+00	3.415470E+00
1.222270E+00	1.441720E+00	3.395510E+00
1.473500E+00	2.584090E+00	3.559690E+00
1.494150E+00	2.657460E+00	3.632470E+00
1.274450E+00	1.387640E+00	3.355150E+00
1.352450E+00	1.313080E+00	3.343790E+00
1.313130E+00	1.305350E+00	3.455550E+00
1.399810E+00	1.262680E+00	3.373750E+00
1.372580E+00	1.262840E+00	3.421920E+00
1.433630E+00	1.225410E+00	3.422270E+00
1.517640E+00	2.706070E+00	3.646510E+00
1.538560E+00	2.751730E+00	3.663080E+00
1.533240E+00	2.718380E+00	3.602040E+00
1.526550E+00	1.186280E+00	3.401720E+00
1.644300E+00	1.143670E+00	3.416130E+00
1.592000E+00	1.124920E+00	3.514260E+00
1.692020E+00	1.104460E+00	3.502510E+00
1.619890E+00	2.943260E+00	3.643470E+00
1.578380E+00	2.834280E+00	3.646220E+00
1.785680E+00	1.112250E+00	3.438770E+00
1.693330E+00	3.085730E+00	3.673550E+00
1.653750E+00	3.012980E+00	3.702880E+00
1.898710E+00	1.102600E+00	3.420140E+00
1.904510E+00	1.078950E+00	3.491700E+00
1.973640E+00	1.082030E+00	3.468250E+00
1.739590E+00	3.155520E+00	3.653480E+00
2.086460E+00	1.061820E+00	3.495450E+00
2.204730E+00	1.033860E+00	3.560430E+00
1.792350E+00	3.220540E+00	3.614660E+00
2.292390E+00	1.033020E+00	3.536330E+00
1.852950E+00	3.302330E+00	3.671120E+00
1.906000E+00	3.364930E+00	3.677850E+00
1.898940E+00	3.343860E+00	3.612760E+00
2.384780E+00	1.024870E+00	3.512460E+00
2.479440E+00	9.948930E-01	3.594350E+00
1.950870E+00	3.410500E+00	3.635980E+00
2.567720E+00	9.860900E-01	3.559700E+00
2.014790E+00	3.480910E+00	3.606230E+00
2.657480E+00	9.740930E-01	3.518640E+00
2.746980E+00	9.352220E-01	3.585900E+00
2.076820E+00	3.562950E+00	3.661080E+00
2.147560E+00	3.626290E+00	3.660330E+00
2.114390E+00	3.588950E+00	3.609450E+00
2.839000E+00	9.279790E-01	3.533790E+00
2.919670E+00	8.861200E-01	3.590820E+00
2.161600E+00	3.617630E+00	3.589860E+00
2.216650E+00	3.671600E+00	3.651240E+00
3.003130E+00	8.933430E-01	3.556380E+00
3.083020E+00	8.763690E-01	3.618320E+00
2.245080E+00	3.671580E+00	3.590510E+00
2.261750E+00	3.700160E+00	3.645690E+00
3.171280E+00	9.087810E-01	3.584990E+00
2.299430E+00	3.720230E+00	3.646320E+00
2.345820E+00	3.728370E+00	3.610010E+00
3.263380E+00	9.625710E-01	3.559280E+00
2.453730E+00	3.766190E+00	3.615980E+00
3.347410E+00	1.018380E+00	3.551410E+00
2.555980E+00	3.792620E+00	3.615370E+00
3.443600E+00	1.065890E+00	3.605630E+00
3.483570E+00	1.119690E+00	3.524240E+00
3.554950E+00	1.149910E+00	3.608820E+00
2.648000E+00	3.810000E+00	3.605910E+00
3.653320E+00	1.218780E+00	3.616720E+00
2.733140E+00	3.808570E+00	3.598180E+00
3.731430E+00	1.291430E+00	3.584280E+00
2.814300E+00	3.794290E+00	3.583260E+00
2.890990E+00	3.792400E+00	3.645810E+00
3.818320E+00	1.375080E+00	3.561060E+00
2.958410E+00	3.752210E+00	3.606210E+00
3.053820E+00	3.708560E+00	3.619750E+00
3.087820E+00	3.664930E+00	3.541920E+00
3.143320E+00	3.653380E+00	3.589380E+00
3.957620E+00	1.521230E+00	3.563870E+00
3.902360E+00	1.438420E+00	3.616690E+00
3.231570E+00	3.616160E+00	3.598460E+00
3.305810E+00	3.585050E+00	3.603850E+00
4.127040E+00	1.891330E+00	3.578490E+00
4.110850E+00	1.798040E+00	3.602610E+00
4.070660E+00	1.712220E+00	3.592230E+00
4.016700E+00	1.607640E+00	3.587310E+00
3.399070E+00	3.558250E+00	3.591570E+00
3.499520E+00	3.540570E+00	3.599550E+00
4.148340E+00	2.514420E+00	3.615260E+00
4.135370E+00	2.587630E+00	3.526990E+00
4.134370E+00	2.629790E+00	3.585910E+00
4.161230E+00	2.388550E+00	3.639630E+00
4.163980E+00	2.289400E+00	3.611240E+00
4.158390E+00	2.168440E+00	3.597680E+00
4.155410E+00	2.053190E+00	3.593150E+00
4.144190E+00	1.975220E+00	3.576290E+00
3.606010E+00	3.511090E+00	3.594230E+00
3.769140E+00	3.470660E+00	3.617140E+00
4.061560E+00	3.001660E+00	3.629730E+00
4.034180E+00	3.074700E+00	3.545540E+00
4.033040E+00	3.106930E+00	3.609790E+00
4.084980E+00	2.888710E+00	3.648410E+00
4.098730E+00	2.809100E+00	3.618510E+00
4.118850E+00	2.717850E+00	3.597730E+00
3.835680E+00	3.452380E+00	3.623950E+00
3.845500E+00	3.431790E+00	3.592220E+00
3.994830E+00	3.254580E+00	3.609780E+00
4.018770E+00	3.179860E+00	3.652040E+00
3.865050E+00	3.435820E+00	3.627070E+00
3.913670E+00	3.389500E+00	3.632110E+00
3.966820E+00	3.316150E+00	3.601180E+00
1.276470E+00	2.259790E+00	3.731300E+00
1.297550E+00	2.313250E+00	3.741370E+00
1.286370E+00	2.276540E+00	3.679710E+00
1.251270E+00	2.160550E+00	3.636980E+00
1.257170E+00	2.191480E+00	3.714560E+00
1.212220E+00	2.037300E+00	3.603320E+00
1.221530E+00	2.077550E+00	3.685540E+00
1.176860E+00	1.914510E+00	3.580480E+00
1.185570E+00	1.957350E+00	3.662560E+00
1.149670E+00	1.810980E+00	3.564540E+00
1.151300E+00	1.828580E+00	3.663790E+00
1.137270E+00	1.751730E+00	3.561970E+00
1.137380E+00	1.755320E+00	3.614540E+00
1.134340E+00	1.697990E+00	3.592280E+00
1.380240E+00	2.486420E+00	3.721460E+00
1.324170E+00	2.381250E+00	3.706270E+00
1.139720E+00	1.636320E+00	3.534690E+00
1.152120E+00	1.566150E+00	3.510300E+00
1.149440E+00	1.548440E+00	3.618170E+00
1.171280E+00	1.496570E+00	3.556570E+00
1.441420E+00	2.587580E+00	3.752120E+00
1.482800E+00	2.655970E+00	3.757800E+00
1.464900E+00	2.631200E+00	3.714810E+00
1.200210E+00	1.444350E+00	3.494500E+00
1.250530E+00	1.368730E+00	3.481660E+00
1.235640E+00	1.374400E+00	3.594210E+00
1.286070E+00	1.322480E+00	3.516120E+00
1.273840E+00	1.329310E+00	3.565190E+00
1.315520E+00	1.284030E+00	3.559380E+00
1.503420E+00	2.690440E+00	3.698880E+00
1.527140E+00	2.728430E+00	3.794880E+00
1.386270E+00	1.232110E+00	3.517840E+00
1.490030E+00	1.169360E+00	3.518970E+00
1.446910E+00	1.166420E+00	3.623000E+00
1.545410E+00	1.127090E+00	3.559630E+00
1.519430E+00	1.127000E+00	3.603520E+00
1.582460E+00	1.092600E+00	3.611160E+00
1.565360E+00	2.801660E+00	3.799190E+00
1.585500E+00	2.842040E+00	3.783410E+00
1.560820E+00	2.796600E+00	3.733380E+00
1.764840E+00	1.074790E+00	3.546860E+00
1.684710E+00	1.068520E+00	3.601420E+00
1.803260E+00	1.032100E+00	3.634380E+00
1.616810E+00	2.915260E+00	3.761570E+00
1.871150E+00	1.052280E+00	3.563560E+00
1.954820E+00	1.020940E+00	3.624800E+00
1.894730E+00	1.011780E+00	3.647810E+00
1.976850E+00	9.974350E-01	3.696410E+00
1.696270E+00	3.074750E+00	3.761550E+00
1.661510E+00	3.010650E+00	3.777690E+00
1.998470E+00	1.047230E+00	3.566490E+00
2.036830E+00	1.006730E+00	3.657420E+00
1.731950E+00	3.138720E+00	3.735470E+00
2.151760E+00	1.000040E+00	3.656430E+00
1.792170E+00	3.224910E+00	3.747130E+00
2.283320E+00	1.001250E+00	3.648140E+00
1.896520E+00	3.355360E+00	3.746710E+00
1.850950E+00	3.302260E+00	3.765430E+00
2.386000E+00	9.953110E-01	3.622530E+00
2.482760E+00	9.668940E-01	3.706270E+00
1.939120E+00	3.406950E+00	3.719290E+00
2.572860E+00	9.535610E-01	3.670950E+00
2.003290E+00	3.486690E+00	3.731720E+00
2.659410E+00	9.395880E-01	3.630800E+00
2.747110E+00	9.013390E-01	3.698280E+00
2.130580E+00	3.617070E+00	3.744040E+00
2.069460E+00	3.564810E+00	3.755830E+00
2.832340E+00	8.896270E-01	3.644520E+00
2.913700E+00	8.471400E-01	3.698160E+00
2.205560E+00	3.670920E+00	3.733080E+00
2.997050E+00	8.559500E-01	3.653740E+00
3.084110E+00	8.405950E-01	3.719580E+00
2.288430E+00	3.721730E+00	3.714210E+00
3.174130E+00	8.696500E-01	3.687020E+00
2.358210E+00	3.758930E+00	3.745880E+00
2.355930E+00	3.753570E+00	3.693150E+00
3.264170E+00	9.225580E-01	3.660040E+00
2.393010E+00	3.770890E+00	3.736930E+00
2.444830E+00	3.778800E+00	3.727990E+00
3.353090E+00	9.887180E-01	3.637190E+00
2.553800E+00	3.803190E+00	3.716990E+00
3.530600E+00	1.110940E+00	3.704930E+00
3.439640E+00	1.029950E+00	3.717080E+00
2.657470E+00	3.822290E+00	3.710880E+00
3.638350E+00	1.195160E+00	3.701080E+00
2.721260E+00	3.823750E+00	3.673740E+00
3.739610E+00	1.277520E+00	3.685850E+00
2.805460E+00	3.816260E+00	3.690410E+00
2.898220E+00	3.804980E+00	3.745530E+00
3.826020E+00	1.358800E+00	3.656820E+00
2.976550E+00	3.766770E+00	3.690820E+00
3.081920E+00	3.734290E+00	3.716660E+00
3.163830E+00	3.675720E+00	3.654620E+00
3.980870E+00	1.517510E+00	3.664690E+00
3.909680E+00	1.431060E+00	3.715810E+00
3.196140E+00	3.697830E+00	3.723820E+00
3.270420E+00	3.668650E+00	3.723580E+00
3.296090E+00	3.625690E+00	3.663690E+00
4.135960E+00	1.832930E+00	3.660700E+00
4.107170E+00	1.734570E+00	3.685370E+00
4.137670E+00	1.796200E+00	3.720920E+00
4.046090E+00	1.622070E+00	3.686570E+00
3.355890E+00	3.645830E+00	3.728070E+00
3.463900E+00	3.624390E+00	3.743960E+00
3.482790E+00	3.580440E+00	3.668610E+00
4.139800E+00	2.647640E+00	3.683240E+00
4.156880E+00	2.534940E+00	3.752110E+00
4.166870E+00	2.421130E+00	3.724520E+00
4.177250E+00	2.309090E+00	3.713660E+00
4.176360E+00	2.193980E+00	3.700950E+00
4.174180E+00	2.072600E+00	3.690880E+00
4.158040E+00	1.936250E+00	3.672970E+00
4.148560E+00	1.848560E+00	3.710640E+00
3.561600E+00	3.581890E+00	3.737800E+00
3.655350E+00	3.558570E+00	3.785520E+00
3.669430E+00	3.525450E+00	3.699740E+00
4.041230E+00	3.101000E+00	3.700770E+00
4.063960E+00	3.019190E+00	3.766220E+00
4.082240E+00	2.920180E+00	3.728050E+00
4.101500E+00	2.819020E+00	3.712460E+00
4.118760E+00	2.744860E+00	3.669450E+00
3.749740E+00	3.507410E+00	3.777310E+00
3.828490E+00	3.455500E+00	3.727560E+00
3.853750E+00	3.444260E+00	3.654080E+00
3.889260E+00	3.422900E+00	3.689130E+00
3.994960E+00	3.263740E+00	3.732910E+00
3.970690E+00	3.319190E+00	3.656790E+00
3.945450E+00	3.360310E+00	3.711360E+00
4.024200E+00	3.171400E+00	3.740690E+00
3.919450E+00	3.397900E+00	3.692790E+00
1.270270E+00	2.261590E+00	3.866500E+00
1.293980E+00	2.324430E+00	3.853880E+00
1.276120E+00	2.253220E+00	3.790060E+00
1.234970E+00	2.124540E+00	3.766530E+00
1.248220E+00	2.178410E+00	3.847650E+00
1.198320E+00	2.007200E+00	3.742800E+00
1.217610E+00	2.069240E+00	3.830460E+00
1.166230E+00	1.901320E+00	3.727470E+00
1.185350E+00	1.958190E+00	3.810990E+00
1.146950E+00	1.839150E+00	3.729280E+00
1.157530E+00	1.862930E+00	3.795750E+00
1.140230E+00	1.788930E+00	3.762380E+00
1.319650E+00	2.393320E+00	3.888410E+00
1.356320E+00	2.462440E+00	3.872410E+00
1.332620E+00	2.390980E+00	3.799900E+00
1.133280E+00	1.696410E+00	3.717950E+00
1.136680E+00	1.615040E+00	3.653740E+00
1.134600E+00	1.619360E+00	3.729070E+00
1.141560E+00	1.562290E+00	3.677060E+00
1.140230E+00	1.574510E+00	3.732550E+00
1.150240E+00	1.524700E+00	3.716620E+00
1.393400E+00	2.527480E+00	3.910240E+00
1.433890E+00	2.590980E+00	3.898250E+00
1.404100E+00	2.525810E+00	3.826720E+00
1.200170E+00	1.428760E+00	3.612040E+00
1.177090E+00	1.460790E+00	3.697590E+00
1.218890E+00	1.393310E+00	3.645000E+00
1.208380E+00	1.405780E+00	3.684090E+00
1.235130E+00	1.363470E+00	3.688170E+00
1.472290E+00	2.641270E+00	3.840860E+00
1.288270E+00	1.292460E+00	3.670470E+00
1.361400E+00	1.223300E+00	3.631670E+00
1.337000E+00	1.233660E+00	3.690550E+00
1.404460E+00	1.181500E+00	3.667720E+00
1.376540E+00	1.195750E+00	3.709480E+00
1.435140E+00	1.149800E+00	3.715710E+00
1.522820E+00	2.739720E+00	3.896520E+00
1.559260E+00	2.810970E+00	3.902120E+00
1.553240E+00	2.787280E+00	3.846530E+00
1.530560E+00	1.087860E+00	3.714990E+00
1.627750E+00	1.046430E+00	3.689610E+00
1.603870E+00	1.040770E+00	3.748760E+00
1.659070E+00	1.022400E+00	3.766830E+00
1.587360E+00	2.853620E+00	3.849700E+00
1.739660E+00	1.018390E+00	3.725950E+00
1.626260E+00	2.948710E+00	3.892460E+00
1.661720E+00	3.020930E+00	3.889450E+00
1.651250E+00	2.990610E+00	3.831380E+00
1.884220E+00	9.934440E-01	3.736820E+00
2.003760E+00	9.819350E-01	3.779320E+00
1.685850E+00	3.054350E+00	3.838630E+00
2.101810E+00	9.793850E-01	3.746070E+00
1.741690E+00	3.149250E+00	3.849340E+00
2.163950E+00	9.793960E-01	3.724740E+00
2.188940E+00	9.737870E-01	3.762060E+00
1.800330E+00	3.246670E+00	3.865590E+00
1.841630E+00	3.309570E+00	3.884260E+00
1.832850E+00	3.285030E+00	3.820530E+00
2.263630E+00	9.750110E-01	3.767810E+00
2.196910E+00	9.803710E-01	3.729470E+00
1.883150E+00	3.350240E+00	3.838050E+00
2.383700E+00	9.700390E-01	3.739320E+00
2.488770E+00	9.447400E-01	3.822480E+00
1.943850E+00	3.418940E+00	3.801590E+00
2.577130E+00	9.309210E-01	3.786860E+00
2.000790E+00	3.506320E+00	3.865440E+00
2.058670E+00	3.577110E+00	3.881670E+00
2.045020E+00	3.547840E+00	3.813220E+00
2.662800E+00	9.135490E-01	3.745780E+00
2.754660E+00	8.740830E-01	3.816750E+00
2.108960E+00	3.613400E+00	3.840340E+00
2.835480E+00	8.561640E-01	3.761000E+00
2.917250E+00	8.218380E-01	3.797870E+00
2.189930E+00	3.671570E+00	3.827990E+00
2.995720E+00	8.240430E-01	3.757890E+00
3.086450E+00	8.104230E-01	3.824550E+00
2.267690E+00	3.720540E+00	3.814840E+00
3.178040E+00	8.377340E-01	3.791910E+00
2.342500E+00	3.758560E+00	3.806460E+00
3.268330E+00	8.917620E-01	3.765100E+00
2.405100E+00	3.778400E+00	3.790200E+00
2.476400E+00	3.803940E+00	3.847630E+00
3.355680E+00	9.587510E-01	3.739380E+00
2.553220E+00	3.814100E+00	3.816440E+00
3.524350E+00	1.083290E+00	3.806160E+00
3.444530E+00	1.001900E+00	3.818300E+00
2.639260E+00	3.828400E+00	3.802780E+00
3.620670E+00	1.171650E+00	3.795620E+00
2.717410E+00	3.833550E+00	3.795960E+00
2.746850E+00	3.826620E+00	3.742730E+00
2.820010E+00	3.837440E+00	3.817290E+00
3.742010E+00	1.276360E+00	3.795440E+00
2.912810E+00	3.828300E+00	3.814780E+00
3.830980E+00	1.357620E+00	3.748960E+00
2.997340E+00	3.796770E+00	3.793200E+00
3.141880E+00	3.768430E+00	3.800590E+00
3.994380E+00	1.517930E+00	3.799030E+00
3.903340E+00	1.420980E+00	3.778990E+00
3.222600E+00	3.767690E+00	3.825740E+00
3.261190E+00	3.709830E+00	3.775910E+00
4.125340E+00	1.741700E+00	3.759890E+00
4.082470E+00	1.649430E+00	3.775380E+00
4.066550E+00	1.593880E+00	3.820690E+00
3.299850E+00	3.749700E+00	3.838530E+00
3.393490E+00	3.728890E+00	3.854300E+00
3.393130E+00	3.682040E+00	3.795790E+00
4.149150E+00	2.657040E+00	3.825810E+00
4.125470E+00	2.729840E+00	3.738610E+00
4.114780E+00	2.782890E+00	3.804850E+00
4.168780E+00	2.532460E+00	3.846500E+00
4.178110E+00	2.439440E+00	3.824060E+00
4.190060E+00	2.330170E+00	3.810820E+00
4.192310E+00	2.214600E+00	3.800680E+00
4.190640E+00	2.099760E+00	3.790820E+00
4.184880E+00	1.976720E+00	3.789310E+00
4.157630E+00	1.828630E+00	3.788320E+00
4.126920E+00	1.706070E+00	3.824650E+00
4.096410E+00	1.635130E+00	3.833960E+00
3.470320E+00	3.689450E+00	3.846090E+00
3.536870E+00	3.627540E+00	3.804210E+00
3.653850E+00	3.596540E+00	3.859790E+00
4.040820E+00	3.123740E+00	3.818380E+00
4.067840E+00	3.039270E+00	3.895770E+00
4.082730E+00	2.936700E+00	3.834070E+00
4.093510E+00	2.861290E+00	3.786320E+00
3.749650E+00	3.535070E+00	3.849900E+00
3.837460E+00	3.470010E+00	3.833410E+00
3.932310E+00	3.376310E+00	3.817310E+00
3.907160E+00	3.404370E+00	3.729600E+00
4.004520E+00	3.268940E+00	3.868290E+00
4.019940E+00	3.201330E+00	3.806650E+00
1.296120E+00	2.318630E+00	3.926640E+00
1.267420E+00	2.229020E+00	3.916750E+00
1.249150E+00	2.140740E+00	3.922520E+00
1.217910E+00	2.027580E+00	3.908420E+00
1.188370E+00	1.919550E+00	3.892470E+00
1.163990E+00	1.809070E+00	3.893630E+00
1.138810E+00	1.739730E+00	3.815650E+00
1.149480E+00	1.736450E+00	3.879270E+00
1.144570E+00	1.690190E+00	3.851940E+00
1.356340E+00	2.454540E+00	3.944440E+00
1.320860E+00	2.389200E+00	3.939000E+00
1.147910E+00	1.613370E+00	3.829600E+00
1.157720E+00	1.539210E+00	3.809240E+00
1.168890E+00	1.492130E+00	3.785170E+00
1.180890E+00	1.499950E+00	3.862230E+00
1.202780E+00	1.449550E+00	3.849510E+00
1.432300E+00	2.578990E+00	3.955690E+00
1.405440E+00	2.525100E+00	3.974870E+00
1.223340E+00	1.389790E+00	3.778470E+00
1.257010E+00	1.334600E+00	3.756190E+00
1.265490E+00	1.341870E+00	3.838410E+00
1.295550E+00	1.289970E+00	3.802960E+00
1.485030E+00	2.659590E+00	3.965920E+00
1.335730E+00	1.233460E+00	3.758080E+00
1.401720E+00	1.170230E+00	3.805580E+00
1.468010E+00	1.114660E+00	3.789820E+00
1.463900E+00	1.111320E+00	3.887600E+00
1.528940E+00	1.068850E+00	3.842540E+00
1.551850E+00	2.792330E+00	3.955740E+00
1.529630E+00	2.741600E+00	3.977280E+00
1.617380E+00	1.027960E+00	3.841170E+00
1.734620E+00	9.988140E-01	3.850740E+00
1.594110E+00	2.870620E+00	3.969930E+00
1.837040E+00	9.821720E-01	3.831550E+00
1.822730E+00	9.710780E-01	3.907500E+00
1.899080E+00	9.618300E-01	3.918230E+00
1.662370E+00	3.016570E+00	3.962280E+00
1.633370E+00	2.954400E+00	3.984630E+00
1.970840E+00	9.699900E-01	3.866000E+00
1.697780E+00	3.083050E+00	3.925100E+00
2.095640E+00	9.587610E-01	3.858720E+00
1.750480E+00	3.164930E+00	3.987300E+00
1.794560E+00	3.240560E+00	4.003440E+00
1.778610E+00	3.220450E+00	3.932340E+00
2.196730E+00	9.615060E-01	3.835140E+00
1.826730E+00	3.294050E+00	3.959550E+00
2.290250E+00	9.468880E-01	3.889590E+00
1.881180E+00	3.366550E+00	3.937790E+00
2.395370E+00	9.393730E-01	3.873410E+00
2.502100E+00	9.200840E-01	3.922930E+00
1.936250E+00	3.432480E+00	3.903840E+00
2.578370E+00	9.042920E-01	3.905390E+00
2.048480E+00	3.575200E+00	3.958150E+00
1.989250E+00	3.507840E+00	3.976440E+00
2.671920E+00	8.846440E-01	3.871600E+00
2.757050E+00	8.513240E-01	3.906310E+00
2.110830E+00	3.632710E+00	3.944220E+00
2.858090E+00	8.107130E-01	3.914540E+00
2.181780E+00	3.683520E+00	3.928010E+00
2.990270E+00	7.955680E-01	3.869630E+00
2.255570E+00	3.730780E+00	3.911020E+00
2.328420E+00	3.770280E+00	3.896690E+00
3.277410E+00	8.588560E-01	3.874060E+00
3.179240E+00	8.005780E-01	3.893420E+00
2.403820E+00	3.795680E+00	3.879740E+00
2.476040E+00	3.811160E+00	3.949280E+00
3.368660E+00	9.311180E-01	3.843260E+00
2.561390E+00	3.829000E+00	3.919240E+00
3.522920E+00	1.042010E+00	3.911280E+00
3.448830E+00	9.695910E-01	3.897820E+00
2.624740E+00	3.841250E+00	3.873630E+00
3.613780E+00	1.143450E+00	3.892530E+00
2.711410E+00	3.851640E+00	3.885760E+00
2.820980E+00	3.869350E+00	3.945670E+00
3.699800E+00	1.225230E+00	3.873090E+00
2.950630E+00	3.863270E+00	3.895750E+00
3.801230E+00	1.325610E+00	3.918800E+00
[truncated: 10,719 more rows]
