# Supplementary material for: A New MRI-Based Model of Heart Function with Coupled Hemodynamics and Application to Normal and Diseased Canine Left Ventricles
Source: Front Bioeng Biotechnol. 2015 Sep 23;3:140. doi: 10.3389/fbioe.2015.00140 (PMC4585083; doi:10.3389/fbioe.2015.00140)
Supplement: Supplementary file 2 [file Data_Sheet_2.ZIP › Case1_Normal_SR_Diastole/nodes/case1_diastole_time_0.1100.csv]

3.289950E+00	2.140480E+00	1.227280E+00
3.309680E+00	2.181670E+00	1.208610E+00
3.326660E+00	2.147230E+00	1.220930E+00
3.328230E+00	2.107700E+00	1.248530E+00
3.356100E+00	2.231080E+00	1.186070E+00
3.384980E+00	2.282450E+00	1.173950E+00
3.405720E+00	2.240770E+00	1.188300E+00
3.405280E+00	2.167930E+00	1.226040E+00
3.495940E+00	2.110210E+00	1.282990E+00
3.425780E+00	2.066810E+00	1.295590E+00
3.535340E+00	2.055280E+00	1.344590E+00
3.477330E+00	2.271650E+00	1.201960E+00
3.535830E+00	2.180150E+00	1.262630E+00
3.571410E+00	2.115060E+00	1.315960E+00
3.004750E+00	2.321270E+00	1.246470E+00
3.020030E+00	2.397270E+00	1.230480E+00
3.059540E+00	2.360870E+00	1.223090E+00
3.076100E+00	2.313250E+00	1.231590E+00
3.069660E+00	2.471840E+00	1.220290E+00
3.086510E+00	2.541320E+00	1.225560E+00
3.128500E+00	2.500100E+00	1.208360E+00
3.179770E+00	2.406760E+00	1.190930E+00
3.286860E+00	2.271130E+00	1.178920E+00
3.156260E+00	2.266480E+00	1.222650E+00
3.223400E+00	2.134490E+00	1.260630E+00
3.332870E+00	2.017470E+00	1.330260E+00
3.215860E+00	2.008300E+00	1.361910E+00
3.393920E+00	1.943540E+00	1.445910E+00
3.292450E+00	1.927210E+00	1.466520E+00
3.384280E+00	1.903420E+00	1.519740E+00
3.200130E+00	2.558830E+00	1.203640E+00
3.384110E+00	2.537930E+00	1.195850E+00
3.399640E+00	2.378670E+00	1.173070E+00
3.466070E+00	1.991980E+00	1.392720E+00
3.491770E+00	1.923500E+00	1.547580E+00
3.502200E+00	2.478480E+00	1.208930E+00
3.517560E+00	2.556140E+00	1.229030E+00
3.557920E+00	2.380480E+00	1.219280E+00
3.608390E+00	2.266490E+00	1.263410E+00
3.630610E+00	2.169820E+00	1.327880E+00
3.639460E+00	2.093020E+00	1.398610E+00
3.582630E+00	2.006880E+00	1.453190E+00
3.619300E+00	2.511230E+00	1.268330E+00
3.682270E+00	2.364310E+00	1.298780E+00
3.701500E+00	2.234550E+00	1.363610E+00
3.686540E+00	2.156900E+00	1.399540E+00
2.599020E+00	2.662800E+00	1.422820E+00
2.619790E+00	2.721750E+00	1.424410E+00
2.657310E+00	2.671570E+00	1.397620E+00
2.751070E+00	2.617080E+00	1.360380E+00
2.616010E+00	2.593630E+00	1.418630E+00
2.813320E+00	2.471020E+00	1.325540E+00
2.663890E+00	2.467770E+00	1.405030E+00
2.896910E+00	2.324570E+00	1.294460E+00
2.722220E+00	2.332600E+00	1.402540E+00
2.895220E+00	2.179480E+00	1.378930E+00
2.780520E+00	2.198590E+00	1.445630E+00
2.953320E+00	2.103600E+00	1.392660E+00
2.848330E+00	2.068930E+00	1.485270E+00
2.958330E+00	2.022520E+00	1.464430E+00
2.726420E+00	2.748890E+00	1.393970E+00
2.912720E+00	2.749940E+00	1.314920E+00
2.901270E+00	2.601600E+00	1.283760E+00
2.973190E+00	2.495270E+00	1.249920E+00
3.027020E+00	2.209810E+00	1.299920E+00
3.076430E+00	2.050190E+00	1.387810E+00
3.149660E+00	1.944480E+00	1.484160E+00
3.029320E+00	1.964360E+00	1.512500E+00
3.209330E+00	1.857840E+00	1.594500E+00
3.070610E+00	1.878440E+00	1.618440E+00
3.252250E+00	1.793260E+00	1.690890E+00
3.125260E+00	1.773520E+00	1.747480E+00
3.230020E+00	1.735450E+00	1.795400E+00
3.093570E+00	2.653880E+00	1.252210E+00
3.132210E+00	2.814720E+00	1.318020E+00
3.369150E+00	1.850670E+00	1.625510E+00
3.339730E+00	1.766190E+00	1.775550E+00
3.256350E+00	2.762600E+00	1.268980E+00
3.309530E+00	2.861580E+00	1.332220E+00
3.318450E+00	2.669110E+00	1.223020E+00
3.489010E+00	1.865970E+00	1.662290E+00
3.495240E+00	1.815230E+00	1.790730E+00
3.412350E+00	2.781590E+00	1.293620E+00
3.467290E+00	2.882680E+00	1.383360E+00
3.534360E+00	2.662350E+00	1.270320E+00
3.668810E+00	2.048200E+00	1.510750E+00
3.643380E+00	1.977390E+00	1.607480E+00
3.577480E+00	1.897090E+00	1.700830E+00
3.563040E+00	2.802590E+00	1.357180E+00
3.587530E+00	2.878930E+00	1.438900E+00
3.660260E+00	2.739650E+00	1.367560E+00
3.706910E+00	2.625500E+00	1.357040E+00
3.750130E+00	2.471900E+00	1.372300E+00
3.774530E+00	2.317840E+00	1.433180E+00
3.738820E+00	2.153750E+00	1.529820E+00
3.796860E+00	2.263070E+00	1.539330E+00
3.705740E+00	2.043680E+00	1.594510E+00
3.661400E+00	2.819580E+00	1.432500E+00
3.763050E+00	2.739890E+00	1.484820E+00
3.804710E+00	2.574830E+00	1.481810E+00
3.819250E+00	2.428950E+00	1.501680E+00
3.820850E+00	2.328590E+00	1.543620E+00
2.246590E+00	2.690210E+00	1.657400E+00
2.274360E+00	2.769560E+00	1.652620E+00
2.302990E+00	2.701840E+00	1.615980E+00
2.362650E+00	2.626370E+00	1.582710E+00
2.259500E+00	2.611720E+00	1.658080E+00
2.421240E+00	2.485840E+00	1.562090E+00
2.302970E+00	2.482470E+00	1.648570E+00
2.467010E+00	2.342840E+00	1.560690E+00
2.352920E+00	2.349090E+00	1.640900E+00
2.522740E+00	2.209880E+00	1.598950E+00
2.412410E+00	2.217350E+00	1.674630E+00
2.578200E+00	2.089140E+00	1.630520E+00
2.465810E+00	2.090560E+00	1.704490E+00
2.642950E+00	2.004370E+00	1.671030E+00
2.532650E+00	1.961800E+00	1.775300E+00
2.661170E+00	1.908780E+00	1.775580E+00
2.331130E+00	2.869510E+00	1.642050E+00
2.377860E+00	2.972110E+00	1.654530E+00
2.395520E+00	2.901490E+00	1.608860E+00
2.405230E+00	2.795080E+00	1.570880E+00
2.518190E+00	2.654870E+00	1.479880E+00
2.540330E+00	2.475560E+00	1.477720E+00
2.584160E+00	2.336030E+00	1.478300E+00
2.642580E+00	2.206040E+00	1.523120E+00
2.703000E+00	2.087820E+00	1.563830E+00
2.764740E+00	1.972800E+00	1.650620E+00
2.823480E+00	1.913370E+00	1.694410E+00
2.767090E+00	1.872980E+00	1.772850E+00
2.845250E+00	1.862270E+00	1.744740E+00
2.473260E+00	2.933700E+00	1.581890E+00
2.475820E+00	3.014280E+00	1.620100E+00
2.620110E+00	2.858750E+00	1.482040E+00
2.915970E+00	1.926380E+00	1.621080E+00
3.000070E+00	1.814000E+00	1.730650E+00
2.906380E+00	1.820510E+00	1.760040E+00
3.034450E+00	1.754800E+00	1.795860E+00
2.962360E+00	1.733620E+00	1.847290E+00
3.058240E+00	1.710640E+00	1.859030E+00
2.574370E+00	3.019470E+00	1.576190E+00
2.754620E+00	3.018990E+00	1.527800E+00
2.764380E+00	2.930850E+00	1.467930E+00
2.816930E+00	2.866030E+00	1.408450E+00
3.294540E+00	1.697620E+00	1.893190E+00
3.157530E+00	1.665480E+00	1.934530E+00
3.268830E+00	1.640400E+00	2.009700E+00
2.870140E+00	2.974210E+00	1.453620E+00
2.880310E+00	3.048450E+00	1.506930E+00
3.013720E+00	2.917020E+00	1.394580E+00
3.423530E+00	1.730300E+00	1.894530E+00
3.376110E+00	1.668370E+00	2.005750E+00
2.995550E+00	3.042190E+00	1.495200E+00
3.209060E+00	3.023650E+00	1.474310E+00
3.209930E+00	2.922480E+00	1.379690E+00
3.508920E+00	1.760550E+00	1.905360E+00
3.510480E+00	1.713090E+00	2.024630E+00
3.362440E+00	2.963900E+00	1.431780E+00
3.345040E+00	3.035020E+00	1.504660E+00
3.665650E+00	1.937690E+00	1.757950E+00
3.639160E+00	1.875370E+00	1.861260E+00
3.582840E+00	1.795590E+00	1.940990E+00
3.440280E+00	3.028380E+00	1.530890E+00
3.527580E+00	2.956440E+00	1.490220E+00
3.825270E+00	2.260650E+00	1.655120E+00
3.788700E+00	2.141180E+00	1.736980E+00
3.731360E+00	2.019670E+00	1.744530E+00
3.701560E+00	1.934040E+00	1.847530E+00
3.682020E+00	2.895910E+00	1.539070E+00
3.806750E+00	2.814190E+00	1.626720E+00
3.831870E+00	2.737530E+00	1.591090E+00
3.854380E+00	2.651410E+00	1.600210E+00
3.864810E+00	2.503000E+00	1.631810E+00
3.883850E+00	2.592190E+00	1.704730E+00
3.850990E+00	2.377060E+00	1.619210E+00
3.866650E+00	2.718150E+00	1.684610E+00
3.882960E+00	2.650500E+00	1.699250E+00
2.058280E+00	2.736710E+00	1.832540E+00
2.092310E+00	2.823090E+00	1.831560E+00
2.114210E+00	2.752930E+00	1.785660E+00
2.175540E+00	2.671710E+00	1.725110E+00
2.063970E+00	2.654690E+00	1.822280E+00
2.196530E+00	2.489700E+00	1.735470E+00
2.094580E+00	2.509840E+00	1.819000E+00
2.243120E+00	2.349720E+00	1.728050E+00
2.120130E+00	2.333150E+00	1.832760E+00
2.306230E+00	2.226000E+00	1.749790E+00
2.213080E+00	2.234980E+00	1.816110E+00
2.358770E+00	2.101870E+00	1.774240E+00
2.253180E+00	2.118630E+00	1.845830E+00
2.418260E+00	1.990330E+00	1.811410E+00
2.312990E+00	1.999640E+00	1.872490E+00
2.458540E+00	1.922330E+00	1.850930E+00
2.397590E+00	1.883630E+00	1.925380E+00
2.487380E+00	1.865440E+00	1.894740E+00
2.149520E+00	2.932260E+00	1.821850E+00
2.195150E+00	3.043400E+00	1.841480E+00
2.211990E+00	2.974600E+00	1.786690E+00
2.220190E+00	2.869340E+00	1.738800E+00
2.693680E+00	1.800410E+00	1.877720E+00
2.576960E+00	1.828650E+00	1.892690E+00
2.718500E+00	1.734140E+00	1.945740E+00
2.625420E+00	1.700920E+00	2.014120E+00
2.742820E+00	1.665260E+00	2.025900E+00
2.298900E+00	3.028430E+00	1.748240E+00
2.344980E+00	3.155080E+00	1.809530E+00
2.818100E+00	1.755350E+00	1.880070E+00
2.912160E+00	1.649980E+00	1.990980E+00
2.827790E+00	1.637900E+00	2.035410E+00
2.972410E+00	1.580120E+00	2.076540E+00
2.887330E+00	1.544590E+00	2.143280E+00
2.983750E+00	1.522530E+00	2.165640E+00
2.478760E+00	3.100290E+00	1.683770E+00
2.504110E+00	3.232320E+00	1.795540E+00
3.018840E+00	1.648870E+00	1.972630E+00
3.071580E+00	1.565350E+00	2.106120E+00
2.611510E+00	3.200480E+00	1.718770E+00
2.658420E+00	3.285690E+00	1.798910E+00
2.675720E+00	3.126870E+00	1.629960E+00
3.338380E+00	1.610250E+00	2.111050E+00
3.213940E+00	1.575500E+00	2.123110E+00
3.323090E+00	1.562310E+00	2.219230E+00
2.762180E+00	3.227420E+00	1.717260E+00
2.789460E+00	3.303820E+00	1.802050E+00
2.897660E+00	3.148850E+00	1.591850E+00
3.446640E+00	1.644210E+00	2.106070E+00
3.432080E+00	1.600720E+00	2.211900E+00
2.844990E+00	3.341890E+00	1.837410E+00
2.855880E+00	3.379020E+00	1.894670E+00
2.896240E+00	3.352480E+00	1.845750E+00
2.927380E+00	3.293580E+00	1.772080E+00
3.058610E+00	3.215810E+00	1.689850E+00
3.131010E+00	3.133620E+00	1.589190E+00
3.511710E+00	1.666920E+00	2.114660E+00
3.506770E+00	1.642990E+00	2.176760E+00
2.944600E+00	3.373320E+00	1.894760E+00
3.057510E+00	3.333690E+00	1.863640E+00
3.099930E+00	3.277550E+00	1.782890E+00
3.229010E+00	3.223820E+00	1.718980E+00
3.358840E+00	3.114670E+00	1.600480E+00
3.666710E+00	1.835190E+00	2.002580E+00
3.643180E+00	1.766200E+00	2.098430E+00
3.570670E+00	1.686610E+00	2.158150E+00
3.201310E+00	3.315970E+00	1.857190E+00
3.325930E+00	3.270290E+00	1.828690E+00
3.376610E+00	3.205060E+00	1.745090E+00
3.496730E+00	3.158510E+00	1.743940E+00
3.585150E+00	3.045700E+00	1.637110E+00
3.832190E+00	2.205410E+00	1.849690E+00
3.801920E+00	2.071580E+00	1.931640E+00
3.839770E+00	2.162560E+00	1.988790E+00
3.731940E+00	1.916700E+00	1.993170E+00
3.706870E+00	1.828620E+00	2.090130E+00
3.454480E+00	3.246560E+00	1.858430E+00
3.569250E+00	3.193040E+00	1.854380E+00
3.610680E+00	3.124410E+00	1.779100E+00
3.692360E+00	3.063980E+00	1.777850E+00
3.761220E+00	2.946180E+00	1.729140E+00
3.887880E+00	2.518390E+00	1.786410E+00
3.875350E+00	2.362570E+00	1.842830E+00
3.894620E+00	2.481940E+00	1.883740E+00
3.856470E+00	2.235420E+00	1.950700E+00
3.686990E+00	3.144720E+00	1.897820E+00
3.782430E+00	3.029530E+00	1.878680E+00
3.842430E+00	2.920780E+00	1.886710E+00
3.867490E+00	2.800860E+00	1.822110E+00
3.898310E+00	2.628970E+00	1.832430E+00
3.897410E+00	2.540650E+00	1.854380E+00
1.908640E+00	2.775620E+00	2.025740E+00
1.952940E+00	2.884870E+00	2.032530E+00
1.957070E+00	2.793350E+00	1.976860E+00
1.994620E+00	2.711730E+00	1.901120E+00
1.899760E+00	2.689210E+00	2.002680E+00
2.001080E+00	2.529020E+00	1.902760E+00
1.914900E+00	2.547110E+00	1.988150E+00
2.027790E+00	2.389090E+00	1.891560E+00
1.930690E+00	2.368260E+00	1.988820E+00
2.048780E+00	2.313550E+00	1.898230E+00
2.002150E+00	2.302370E+00	1.945050E+00
2.051330E+00	2.235820E+00	1.942280E+00
2.134620E+00	1.987860E+00	2.007100E+00
2.110060E+00	2.044500E+00	1.991070E+00
2.195300E+00	2.017290E+00	1.943000E+00
2.278190E+00	1.901160E+00	1.983510E+00
2.173370E+00	1.918100E+00	2.034340E+00
2.345740E+00	1.782750E+00	2.040780E+00
2.238660E+00	1.802250E+00	2.084930E+00
2.382950E+00	1.707230E+00	2.085670E+00
2.306770E+00	1.672980E+00	2.158050E+00
2.412960E+00	1.636930E+00	2.152420E+00
2.055320E+00	2.914250E+00	1.915870E+00
2.035400E+00	3.004420E+00	1.992680E+00
2.139250E+00	2.153650E+00	1.916320E+00
2.471210E+00	1.740730E+00	2.024590E+00
2.546280E+00	1.659330E+00	2.086760E+00
2.500810E+00	1.601950E+00	2.173090E+00
2.596190E+00	1.590080E+00	2.158420E+00
2.071470E+00	3.078010E+00	2.004530E+00
2.141480E+00	3.168640E+00	2.015700E+00
2.117140E+00	3.070040E+00	1.940190E+00
2.785850E+00	1.568640E+00	2.137320E+00
2.692230E+00	1.580220E+00	2.143500E+00
2.817540E+00	1.512730E+00	2.203900E+00
2.753420E+00	1.479600E+00	2.266320E+00
2.854030E+00	1.464390E+00	2.268850E+00
2.237580E+00	3.167550E+00	1.914370E+00
2.264800E+00	3.254390E+00	1.990660E+00
3.049100E+00	1.491340E+00	2.231290E+00
2.956140E+00	1.461150E+00	2.269950E+00
3.051720E+00	1.443440E+00	2.323080E+00
2.333660E+00	3.324470E+00	2.011120E+00
2.392590E+00	3.400280E+00	2.064930E+00
2.400470E+00	3.347650E+00	1.992920E+00
2.388450E+00	3.284600E+00	1.916840E+00
3.134880E+00	1.515860E+00	2.209200E+00
3.123630E+00	1.470170E+00	2.292380E+00
2.486640E+00	3.373520E+00	1.982470E+00
2.544220E+00	3.449480E+00	2.068170E+00
2.564490E+00	3.334930E+00	1.886960E+00
3.239460E+00	1.502880E+00	2.288650E+00
2.638420E+00	3.413230E+00	1.985560E+00
2.676810E+00	3.468420E+00	2.072210E+00
2.741890E+00	3.361350E+00	1.891270E+00
3.421630E+00	1.535600E+00	2.352950E+00
2.736500E+00	3.487820E+00	2.114220E+00
2.743270E+00	3.508380E+00	2.170240E+00
2.788170E+00	3.489840E+00	2.121800E+00
2.837600E+00	3.441750E+00	2.026400E+00
3.566480E+00	1.631000E+00	2.294970E+00
2.827430E+00	3.500390E+00	2.163320E+00
2.926390E+00	3.481610E+00	2.129100E+00
2.977440E+00	3.449530E+00	2.072890E+00
3.096220E+00	3.393570E+00	2.002970E+00
3.657200E+00	1.708800E+00	2.243670E+00
3.661380E+00	1.668650E+00	2.322310E+00
3.051800E+00	3.457120E+00	2.140780E+00
3.182360E+00	3.431050E+00	2.109860E+00
3.238050E+00	3.396470E+00	2.047990E+00
3.346500E+00	3.336090E+00	1.982280E+00
3.845900E+00	2.088690E+00	2.083070E+00
3.823260E+00	1.966740E+00	2.148760E+00
3.750910E+00	1.812910E+00	2.233280E+00
3.840780E+00	1.896920E+00	2.288810E+00
3.715220E+00	1.705870E+00	2.331710E+00
3.303360E+00	3.406680E+00	2.116840E+00
3.422170E+00	3.371420E+00	2.104470E+00
3.473900E+00	3.332540E+00	2.056650E+00
3.571170E+00	3.262990E+00	2.006960E+00
3.903190E+00	2.448900E+00	2.040800E+00
3.901860E+00	2.534020E+00	1.923280E+00
3.911960E+00	2.566830E+00	2.019420E+00
3.891460E+00	2.341520E+00	2.044480E+00
3.886670E+00	2.206070E+00	2.124770E+00
3.876650E+00	2.040240E+00	2.221950E+00
3.865670E+00	1.958810E+00	2.264940E+00
3.534730E+00	3.342130E+00	2.132650E+00
3.635860E+00	3.294390E+00	2.131650E+00
3.670520E+00	3.253310E+00	2.089400E+00
3.720370E+00	3.193410E+00	2.052280E+00
3.798920E+00	3.084640E+00	2.016660E+00
3.859760E+00	2.964520E+00	2.013160E+00
3.903390E+00	2.834870E+00	2.024040E+00
3.927490E+00	2.691510E+00	2.064500E+00
3.939010E+00	2.766590E+00	2.114800E+00
3.734750E+00	3.242780E+00	2.183510E+00
3.823630E+00	3.134170E+00	2.156570E+00
3.884930E+00	3.013440E+00	2.144370E+00
3.919300E+00	2.893750E+00	2.141000E+00
3.940740E+00	2.808810E+00	2.149130E+00
1.785100E+00	2.790860E+00	2.212030E+00
1.827300E+00	2.891540E+00	2.217820E+00
1.818630E+00	2.808570E+00	2.165670E+00
1.846410E+00	2.740410E+00	2.089450E+00
1.769050E+00	2.711030E+00	2.184070E+00
1.836600E+00	2.570620E+00	2.067870E+00
1.767050E+00	2.586050E+00	2.148420E+00
1.850220E+00	2.421240E+00	2.062140E+00
1.780760E+00	2.442360E+00	2.136010E+00
1.860870E+00	2.330520E+00	2.062670E+00
1.796480E+00	2.298690E+00	2.132320E+00
1.879550E+00	2.251610E+00	2.078930E+00
1.952220E+00	2.058300E+00	2.117150E+00
1.955180E+00	2.103540E+00	2.094490E+00
1.978650E+00	2.071630E+00	2.089790E+00
1.980560E+00	2.025450E+00	2.105260E+00
2.070020E+00	1.803150E+00	2.185440E+00
2.049550E+00	1.863240E+00	2.158320E+00
2.128940E+00	1.827250E+00	2.129120E+00
2.195980E+00	1.712690E+00	2.174550E+00
2.103100E+00	1.728790E+00	2.216160E+00
2.240330E+00	1.641870E+00	2.220290E+00
2.177380E+00	1.604470E+00	2.291480E+00
2.282500E+00	1.571740E+00	2.285220E+00
1.888320E+00	2.902210E+00	2.125250E+00
1.910910E+00	3.005540E+00	2.169780E+00
1.964930E+00	2.214630E+00	2.028530E+00
2.029830E+00	2.099900E+00	2.032220E+00
2.068050E+00	1.962280E+00	2.071160E+00
2.444350E+00	1.571470E+00	2.226960E+00
2.383200E+00	1.535100E+00	2.292180E+00
2.479220E+00	1.506740E+00	2.300720E+00
1.969730E+00	3.092200E+00	2.175480E+00
2.028600E+00	3.190820E+00	2.215550E+00
2.021310E+00	3.138180E+00	2.144550E+00
2.002940E+00	3.057430E+00	2.080730E+00
2.652220E+00	1.497850E+00	2.260680E+00
2.563740E+00	1.505330E+00	2.279040E+00
2.687280E+00	1.440780E+00	2.324150E+00
2.625930E+00	1.412060E+00	2.383860E+00
2.728310E+00	1.397530E+00	2.389920E+00
2.089100E+00	3.201140E+00	2.116720E+00
2.127340E+00	3.284350E+00	2.179530E+00
2.901950E+00	1.413000E+00	2.346040E+00
2.828840E+00	1.398810E+00	2.382460E+00
2.900620E+00	1.380810E+00	2.413120E+00
2.189610E+00	3.348220E+00	2.194760E+00
2.245330E+00	3.418330E+00	2.249370E+00
2.244670E+00	3.378280E+00	2.172890E+00
2.229930E+00	3.315840E+00	2.097300E+00
2.987490E+00	1.399110E+00	2.402840E+00
2.317780E+00	3.422760E+00	2.163030E+00
2.353030E+00	3.478560E+00	2.244880E+00
3.159080E+00	1.429900E+00	2.407950E+00
2.419170E+00	3.517550E+00	2.279460E+00
2.477370E+00	3.554790E+00	2.342310E+00
2.480290E+00	3.525730E+00	2.268890E+00
2.460650E+00	3.486070E+00	2.185050E+00
3.324390E+00	1.470190E+00	2.424790E+00
3.274940E+00	1.426600E+00	2.493520E+00
3.363690E+00	1.442050E+00	2.515310E+00
2.562720E+00	3.536580E+00	2.263940E+00
2.611970E+00	3.578360E+00	2.354190E+00
2.632770E+00	3.508530E+00	2.161160E+00
3.411700E+00	1.491330E+00	2.434360E+00
3.412750E+00	1.469840E+00	2.486200E+00
2.726510E+00	3.537130E+00	2.268770E+00
2.706150E+00	3.575390E+00	2.364760E+00
3.577580E+00	1.570890E+00	2.464860E+00
3.477870E+00	1.503310E+00	2.478520E+00
2.807230E+00	3.559710E+00	2.367650E+00
2.946180E+00	3.545640E+00	2.380780E+00
2.935380E+00	3.510070E+00	2.256250E+00
3.674380E+00	1.651170E+00	2.400900E+00
3.046750E+00	3.511180E+00	2.337800E+00
3.035760E+00	3.528780E+00	2.395160E+00
3.185520E+00	3.463340E+00	2.251010E+00
3.838100E+00	1.823710E+00	2.381370E+00
3.778440E+00	1.725180E+00	2.436890E+00
3.838470E+00	1.779290E+00	2.454230E+00
3.131990E+00	3.508230E+00	2.380810E+00
3.248420E+00	3.480060E+00	2.351710E+00
3.308230E+00	3.453050E+00	2.301090E+00
3.423830E+00	3.409170E+00	2.242690E+00
3.939110E+00	2.520380E+00	2.231150E+00
3.925840E+00	2.414860E+00	2.224380E+00
3.914360E+00	2.333250E+00	2.179230E+00
3.935820E+00	2.227040E+00	2.302690E+00
3.922810E+00	2.166910E+00	2.283010E+00
3.925340E+00	2.082040E+00	2.318110E+00
3.907570E+00	1.935120E+00	2.395660E+00
3.948950E+00	2.021490E+00	2.403610E+00
3.868860E+00	1.822920E+00	2.464440E+00
3.361890E+00	3.457290E+00	2.362720E+00
3.479940E+00	3.429610E+00	2.352170E+00
3.538320E+00	3.398270E+00	2.308590E+00
3.637010E+00	3.339380E+00	2.266600E+00
3.959150E+00	2.734480E+00	2.233020E+00
3.959660E+00	2.632270E+00	2.270060E+00
3.954550E+00	2.136520E+00	2.379740E+00
3.960270E+00	2.066860E+00	2.415130E+00
3.584360E+00	3.401920E+00	2.381210E+00
3.705550E+00	3.352520E+00	2.409110E+00
3.733990E+00	3.317130E+00	2.347260E+00
3.772770E+00	3.265950E+00	2.316730E+00
3.847190E+00	3.169700E+00	2.297950E+00
3.911500E+00	3.047320E+00	2.294160E+00
3.913690E+00	3.107720E+00	2.370370E+00
3.941570E+00	2.910730E+00	2.279960E+00
3.953270E+00	2.819800E+00	2.244540E+00
3.795110E+00	3.286400E+00	2.424680E+00
3.858680E+00	3.206220E+00	2.402570E+00
3.893220E+00	3.152400E+00	2.384360E+00
1.689360E+00	2.708090E+00	2.346930E+00
1.721680E+00	2.798070E+00	2.365270E+00
1.741240E+00	2.749140E+00	2.277610E+00
1.711280E+00	2.594680E+00	2.240840E+00
1.668040E+00	2.616660E+00	2.328210E+00
1.721040E+00	2.460090E+00	2.217540E+00
1.655710E+00	2.454720E+00	2.321120E+00
1.733660E+00	2.344900E+00	2.194480E+00
1.687500E+00	2.360000E+00	2.259330E+00
1.745170E+00	2.273930E+00	2.197780E+00
1.703670E+00	2.269440E+00	2.250210E+00
1.754940E+00	2.202560E+00	2.222690E+00
2.024500E+00	1.606270E+00	2.363560E+00
1.995840E+00	1.662440E+00	2.334880E+00
2.066640E+00	1.641260E+00	2.310500E+00
2.118030E+00	1.569680E+00	2.348890E+00
2.064880E+00	1.536270E+00	2.414000E+00
2.158700E+00	1.503720E+00	2.406710E+00
1.753860E+00	2.888600E+00	2.373840E+00
1.802740E+00	2.982740E+00	2.373390E+00
1.786870E+00	2.897850E+00	2.313280E+00
1.907300E+00	2.150980E+00	2.110400E+00
1.834210E+00	2.164030E+00	2.164390E+00
1.897490E+00	2.033530E+00	2.167780E+00
1.982270E+00	1.928770E+00	2.162210E+00
1.918620E+00	1.898800E+00	2.234910E+00
2.001030E+00	1.783180E+00	2.253680E+00
2.320200E+00	1.502230E+00	2.349980E+00
2.256910E+00	1.473500E+00	2.414880E+00
2.352840E+00	1.438700E+00	2.424200E+00
1.873920E+00	3.093130E+00	2.377370E+00
1.934310E+00	3.195470E+00	2.416590E+00
1.923700E+00	3.141670E+00	2.348010E+00
1.897000E+00	3.058630E+00	2.275420E+00
2.533830E+00	1.430250E+00	2.386810E+00
2.450810E+00	1.408440E+00	2.445810E+00
2.569820E+00	1.388310E+00	2.438920E+00
2.534710E+00	1.373490E+00	2.477600E+00
2.601240E+00	1.345520E+00	2.504220E+00
1.986720E+00	3.205220E+00	2.322520E+00
2.022560E+00	3.291750E+00	2.380050E+00
2.789360E+00	1.352400E+00	2.470890E+00
2.709270E+00	1.334070E+00	2.507610E+00
2.794990E+00	1.316090E+00	2.537080E+00
2.079690E+00	3.363520E+00	2.391280E+00
2.135070E+00	3.432250E+00	2.443040E+00
2.128380E+00	3.396190E+00	2.366120E+00
2.109440E+00	3.333370E+00	2.291740E+00
2.901170E+00	1.335540E+00	2.517840E+00
2.193510E+00	3.436380E+00	2.350960E+00
2.230060E+00	3.491700E+00	2.426860E+00
3.081700E+00	1.361650E+00	2.532560E+00
3.017300E+00	1.311140E+00	2.605480E+00
3.110980E+00	1.324170E+00	2.629310E+00
2.288640E+00	3.537860E+00	2.451620E+00
2.342540E+00	3.583080E+00	2.512470E+00
2.341130E+00	3.560490E+00	2.434700E+00
2.326560E+00	3.519620E+00	2.354280E+00
3.208400E+00	1.392730E+00	2.527360E+00
3.203050E+00	1.357120E+00	2.609880E+00
2.413630E+00	3.578630E+00	2.433980E+00
2.468560E+00	3.612450E+00	2.529800E+00
3.324860E+00	1.401490E+00	2.591480E+00
2.538720E+00	3.595180E+00	2.441260E+00
2.596820E+00	3.626970E+00	2.543690E+00
3.471170E+00	1.454390E+00	2.578500E+00
2.690850E+00	3.598850E+00	2.457550E+00
2.685320E+00	3.625480E+00	2.554110E+00
3.551710E+00	1.505740E+00	2.548970E+00
3.563330E+00	1.488170E+00	2.604340E+00
2.773970E+00	3.607890E+00	2.554590E+00
2.904810E+00	3.588220E+00	2.550760E+00
2.852600E+00	3.575720E+00	2.464240E+00
3.703710E+00	1.622290E+00	2.537370E+00
3.630300E+00	1.534500E+00	2.610060E+00
3.020350E+00	3.544510E+00	2.471440E+00
2.997110E+00	3.570370E+00	2.555460E+00
3.849200E+00	1.757880E+00	2.527530E+00
3.800110E+00	1.678700E+00	2.596260E+00
3.101950E+00	3.546930E+00	2.554820E+00
3.209090E+00	3.526450E+00	2.550130E+00
3.231730E+00	3.501600E+00	2.461020E+00
3.947820E+00	2.420290E+00	2.314720E+00
3.958610E+00	2.325950E+00	2.351160E+00
3.968580E+00	1.997340E+00	2.500960E+00
3.946250E+00	1.902340E+00	2.556390E+00
3.901830E+00	1.827880E+00	2.550520E+00
3.315130E+00	3.500440E+00	2.549990E+00
3.425610E+00	3.480250E+00	2.554850E+00
3.451300E+00	3.455450E+00	2.467900E+00
3.986550E+00	2.664540E+00	2.364270E+00
3.992560E+00	2.555100E+00	2.429920E+00
3.985340E+00	2.410790E+00	2.437450E+00
4.003060E+00	2.281100E+00	2.505920E+00
3.983300E+00	2.180440E+00	2.474670E+00
3.978160E+00	2.085050E+00	2.480870E+00
3.526440E+00	3.456650E+00	2.571900E+00
3.639740E+00	3.424880E+00	2.604120E+00
3.636350E+00	3.402580E+00	2.509060E+00
3.951550E+00	3.035830E+00	2.414010E+00
3.974300E+00	2.924400E+00	2.425490E+00
3.994080E+00	2.764000E+00	2.416310E+00
4.005350E+00	2.831050E+00	2.521160E+00
4.004770E+00	2.639890E+00	2.460210E+00
3.704710E+00	3.393020E+00	2.590870E+00
3.791100E+00	3.328460E+00	2.571590E+00
3.878180E+00	3.216480E+00	2.529780E+00
3.935230E+00	3.102260E+00	2.486200E+00
3.984240E+00	2.964100E+00	2.520400E+00
3.998750E+00	2.890240E+00	2.526520E+00
1.611020E+00	2.648550E+00	2.496240E+00
1.645710E+00	2.739250E+00	2.514990E+00
1.651340E+00	2.680090E+00	2.419180E+00
1.620820E+00	2.531230E+00	2.395640E+00
1.592590E+00	2.564850E+00	2.477890E+00
1.612670E+00	2.444280E+00	2.393070E+00
1.585470E+00	2.447390E+00	2.454810E+00
1.596990E+00	2.359220E+00	2.401460E+00
1.916400E+00	1.524100E+00	2.515530E+00
1.883180E+00	1.618220E+00	2.446590E+00
1.974480E+00	1.582450E+00	2.419570E+00
2.012790E+00	1.520660E+00	2.458620E+00
1.979740E+00	1.501110E+00	2.502090E+00
2.032890E+00	1.464760E+00	2.515700E+00
1.704960E+00	2.922820E+00	2.563330E+00
1.746900E+00	2.997420E+00	2.571570E+00
1.730540E+00	2.941040E+00	2.519170E+00
1.721750E+00	2.868970E+00	2.447710E+00
1.682400E+00	2.856060E+00	2.543170E+00
1.642090E+00	2.297620E+00	2.323790E+00
1.679710E+00	2.162400E+00	2.321640E+00
1.772600E+00	2.064740E+00	2.266080E+00
1.691940E+00	2.035840E+00	2.352800E+00
1.832320E+00	1.930180E+00	2.281210E+00
1.741540E+00	1.941500E+00	2.350000E+00
1.889400E+00	1.812060E+00	2.317260E+00
1.800910E+00	1.832760E+00	2.371040E+00
1.928460E+00	1.696250E+00	2.357780E+00
1.845220E+00	1.722710E+00	2.401590E+00
2.194170E+00	1.444270E+00	2.470680E+00
2.127540E+00	1.420080E+00	2.530550E+00
2.227880E+00	1.386900E+00	2.542240E+00
1.806360E+00	3.093190E+00	2.576290E+00
1.858400E+00	3.188620E+00	2.610580E+00
1.847120E+00	3.140640E+00	2.547310E+00
1.817120E+00	3.061280E+00	2.481510E+00
2.387250E+00	1.380280E+00	2.502690E+00
2.326440E+00	1.356040E+00	2.558560E+00
2.426460E+00	1.323760E+00	2.579010E+00
1.901740E+00	3.203850E+00	2.520130E+00
1.937650E+00	3.279400E+00	2.578020E+00
2.537130E+00	1.299310E+00	2.599710E+00
2.651900E+00	1.280900E+00	2.596930E+00
2.614460E+00	1.254740E+00	2.652410E+00
2.676030E+00	1.239830E+00	2.678180E+00
1.997840E+00	3.357500E+00	2.601910E+00
2.054160E+00	3.420710E+00	2.609790E+00
2.040610E+00	3.388890E+00	2.562940E+00
2.013740E+00	3.331780E+00	2.490990E+00
2.791340E+00	1.267890E+00	2.639830E+00
2.095750E+00	3.435760E+00	2.548750E+00
2.115700E+00	3.489190E+00	2.639690E+00
2.940220E+00	1.275700E+00	2.648920E+00
2.900030E+00	1.242270E+00	2.717110E+00
2.980960E+00	1.250730E+00	2.730140E+00
2.195370E+00	3.551910E+00	2.647620E+00
2.251350E+00	3.590380E+00	2.657050E+00
2.235460E+00	3.566820E+00	2.609230E+00
2.213650E+00	3.521220E+00	2.542910E+00
3.063960E+00	1.285530E+00	2.699770E+00
2.291930E+00	3.594330E+00	2.602150E+00
2.331830E+00	3.639200E+00	2.708410E+00
3.192640E+00	1.320380E+00	2.702190E+00
2.400540E+00	3.634640E+00	2.612260E+00
2.459330E+00	3.662660E+00	2.707170E+00
3.295700E+00	1.361280E+00	2.686200E+00
2.530490E+00	3.648520E+00	2.634710E+00
2.531390E+00	3.667340E+00	2.709810E+00
3.441130E+00	1.399070E+00	2.728510E+00
2.589610E+00	3.668400E+00	2.706810E+00
2.694280E+00	3.647020E+00	2.649660E+00
3.564490E+00	1.475600E+00	2.677980E+00
2.855310E+00	3.627210E+00	2.697450E+00
2.836840E+00	3.614810E+00	2.619230E+00
3.730030E+00	1.598490E+00	2.676730E+00
3.661280E+00	1.521640E+00	2.740780E+00
2.976810E+00	3.591820E+00	2.631110E+00
2.946220E+00	3.614820E+00	2.709790E+00
3.873350E+00	1.744190E+00	2.645610E+00
3.811920E+00	1.664670E+00	2.729180E+00
3.044380E+00	3.591850E+00	2.714540E+00
3.146890E+00	3.571730E+00	2.712690E+00
3.180360E+00	3.549330E+00	2.632120E+00
3.987140E+00	1.931990E+00	2.628450E+00
3.940350E+00	1.837870E+00	2.687980E+00
3.983320E+00	1.899440E+00	2.700880E+00
3.249310E+00	3.543040E+00	2.711060E+00
3.352690E+00	3.520060E+00	2.713220E+00
3.388150E+00	3.502150E+00	2.638040E+00
4.030780E+00	2.447360E+00	2.574520E+00
4.048510E+00	2.312490E+00	2.612870E+00
4.062280E+00	2.383860E+00	2.666160E+00
4.038640E+00	2.172080E+00	2.631670E+00
4.018150E+00	2.036400E+00	2.621300E+00
4.006000E+00	1.944750E+00	2.697180E+00
3.450620E+00	3.498700E+00	2.728630E+00
3.561060E+00	3.468950E+00	2.756430E+00
3.568530E+00	3.458290E+00	2.672000E+00
4.033730E+00	2.738610E+00	2.587270E+00
4.046690E+00	2.580050E+00	2.614560E+00
4.055270E+00	2.675970E+00	2.653140E+00
4.057520E+00	2.450880E+00	2.657060E+00
3.628250E+00	3.443430E+00	2.738580E+00
3.718510E+00	3.400680E+00	2.702110E+00
3.836800E+00	3.329300E+00	2.703940E+00
3.866980E+00	3.294760E+00	2.657070E+00
3.907870E+00	3.237010E+00	2.651620E+00
3.966700E+00	3.119730E+00	2.656960E+00
3.957850E+00	3.176760E+00	2.728190E+00
4.006450E+00	2.980040E+00	2.642890E+00
4.026920E+00	2.841320E+00	2.629540E+00
4.052310E+00	2.729710E+00	2.674720E+00
3.905370E+00	3.266160E+00	2.727050E+00
3.938200E+00	3.220800E+00	2.731220E+00
1.513130E+00	2.130230E+00	2.546020E+00
1.521220E+00	2.194090E+00	2.529600E+00
1.538370E+00	2.136140E+00	2.505970E+00
1.562480E+00	2.066810E+00	2.485470E+00
1.515190E+00	2.061800E+00	2.549840E+00
1.593860E+00	1.979980E+00	2.474360E+00
1.535580E+00	1.934510E+00	2.558380E+00
1.609760E+00	1.879160E+00	2.513090E+00
1.811580E+00	1.519680E+00	2.585660E+00
1.782950E+00	1.572490E+00	2.564020E+00
1.842570E+00	1.556740E+00	2.529900E+00
1.858450E+00	1.481070E+00	2.593070E+00
1.664300E+00	2.954370E+00	2.768570E+00
1.710030E+00	3.025230E+00	2.751300E+00
1.684570E+00	2.964650E+00	2.706200E+00
1.676760E+00	2.901960E+00	2.626260E+00
1.635790E+00	2.873390E+00	2.725960E+00
1.637700E+00	2.776350E+00	2.588690E+00
1.611390E+00	2.765220E+00	2.668590E+00
1.585310E+00	2.636160E+00	2.580530E+00
1.556810E+00	2.475360E+00	2.550400E+00
1.541790E+00	2.326790E+00	2.508150E+00
1.581780E+00	2.202370E+00	2.429530E+00
1.625550E+00	2.067160E+00	2.412540E+00
1.659990E+00	1.942440E+00	2.426140E+00
1.723970E+00	1.844200E+00	2.430020E+00
1.668510E+00	1.840790E+00	2.485120E+00
1.770790E+00	1.742770E+00	2.452400E+00
1.706000E+00	1.755930E+00	2.505780E+00
1.809200E+00	1.643230E+00	2.484610E+00
1.745360E+00	1.660820E+00	2.530320E+00
1.961240E+00	1.417510E+00	2.610940E+00
2.048340E+00	1.398430E+00	2.589300E+00
2.030980E+00	1.362460E+00	2.648410E+00
2.093120E+00	1.341650E+00	2.652610E+00
1.759350E+00	3.063480E+00	2.666640E+00
1.765030E+00	3.118050E+00	2.778460E+00
2.265740E+00	1.330440E+00	2.613950E+00
2.203920E+00	1.310000E+00	2.672540E+00
2.307440E+00	1.284510E+00	2.684570E+00
1.825250E+00	3.208750E+00	2.786380E+00
1.877660E+00	3.266230E+00	2.764210E+00
1.832770E+00	3.196570E+00	2.711320E+00
2.467620E+00	1.273690E+00	2.655870E+00
2.407540E+00	1.256980E+00	2.706960E+00
2.511610E+00	1.237360E+00	2.729700E+00
1.923530E+00	3.298150E+00	2.678010E+00
1.949060E+00	3.347030E+00	2.798800E+00
2.610150E+00	1.224850E+00	2.731550E+00
2.734280E+00	1.206930E+00	2.771130E+00
2.023070E+00	3.410900E+00	2.697290E+00
2.841540E+00	1.215790E+00	2.768020E+00
2.805530E+00	1.189550E+00	2.819180E+00
2.872710E+00	1.181290E+00	2.851120E+00
2.090980E+00	3.487880E+00	2.731930E+00
2.137220E+00	3.536120E+00	2.794460E+00
2.149750E+00	3.534280E+00	2.708800E+00
2.960300E+00	1.212130E+00	2.806240E+00
2.222350E+00	3.585370E+00	2.741240E+00
3.054870E+00	1.244690E+00	2.785110E+00
2.299800E+00	3.643250E+00	2.816770E+00
2.377050E+00	3.685710E+00	2.852650E+00
2.354210E+00	3.666310E+00	2.788230E+00
3.167890E+00	1.268640E+00	2.794800E+00
2.423800E+00	3.680720E+00	2.792060E+00
2.430960E+00	3.698030E+00	2.854720E+00
3.320280E+00	1.318040E+00	2.796950E+00
2.478920E+00	3.698350E+00	2.853120E+00
2.555770E+00	3.685970E+00	2.797940E+00
3.431090E+00	1.345610E+00	2.821430E+00
3.406260E+00	1.316440E+00	2.855560E+00
3.452660E+00	1.334470E+00	2.863570E+00
2.701640E+00	3.692100E+00	2.844600E+00
2.658650E+00	3.674320E+00	2.754060E+00
3.589470E+00	1.449520E+00	2.798930E+00
3.509740E+00	1.375370E+00	2.863430E+00
2.774800E+00	3.656950E+00	2.771460E+00
2.827440E+00	3.675100E+00	2.865950E+00
3.751710E+00	1.576510E+00	2.817260E+00
3.681260E+00	1.496450E+00	2.841890E+00
2.930890E+00	3.635830E+00	2.789580E+00
2.923150E+00	3.665630E+00	2.883320E+00
3.882920E+00	1.730350E+00	2.775250E+00
3.829730E+00	1.653240E+00	2.836890E+00
3.005760E+00	3.640490E+00	2.864510E+00
3.088280E+00	3.624430E+00	2.896190E+00
3.119790E+00	3.592950E+00	2.796800E+00
3.989240E+00	1.890490E+00	2.779670E+00
3.942500E+00	1.791710E+00	2.837190E+00
3.204340E+00	3.592070E+00	2.884640E+00
3.309160E+00	3.560830E+00	2.891130E+00
3.318750E+00	3.539870E+00	2.798710E+00
4.078540E+00	2.309190E+00	2.720770E+00
4.076380E+00	2.198580E+00	2.748920E+00
4.059950E+00	2.055750E+00	2.796150E+00
4.087530E+00	2.129660E+00	2.817470E+00
4.024510E+00	1.972890E+00	2.747500E+00
3.396970E+00	3.536630E+00	2.872790E+00
3.483280E+00	3.516470E+00	2.912740E+00
3.490610E+00	3.502520E+00	2.823510E+00
4.067360E+00	2.644930E+00	2.732760E+00
4.089950E+00	2.518710E+00	2.813740E+00
4.084350E+00	2.393520E+00	2.767230E+00
4.104030E+00	2.253550E+00	2.813000E+00
4.101280E+00	2.171460E+00	2.834480E+00
3.553060E+00	3.491710E+00	2.879370E+00
3.643180E+00	3.453060E+00	2.845420E+00
3.770690E+00	3.400120E+00	2.843060E+00
3.815130E+00	3.360700E+00	2.782380E+00
3.995620E+00	3.104830E+00	2.784640E+00
4.028600E+00	2.983160E+00	2.807570E+00
4.025240E+00	3.050930E+00	2.839110E+00
4.042180E+00	2.848290E+00	2.777380E+00
4.059600E+00	2.736180E+00	2.764000E+00
3.848000E+00	3.357790E+00	2.864280E+00
3.886230E+00	3.307350E+00	2.809510E+00
3.968000E+00	3.205150E+00	2.843710E+00
4.015780E+00	3.101700E+00	2.863730E+00
1.438480E+00	2.076830E+00	2.674180E+00
1.448150E+00	2.156750E+00	2.676680E+00
1.478410E+00	2.106420E+00	2.606850E+00
1.477130E+00	1.975600E+00	2.613650E+00
1.433970E+00	1.995590E+00	2.675480E+00
1.487970E+00	1.896690E+00	2.624950E+00
1.444210E+00	1.864700E+00	2.693020E+00
1.505510E+00	1.818810E+00	2.645090E+00
1.597160E+00	2.859090E+00	2.891070E+00
1.634310E+00	2.935990E+00	2.913710E+00
1.621790E+00	2.885480E+00	2.824440E+00
1.589020E+00	2.768760E+00	2.770310E+00
1.575790E+00	2.784000E+00	2.866130E+00
1.557410E+00	2.644380E+00	2.708190E+00
1.545030E+00	2.665040E+00	2.818370E+00
1.533130E+00	2.511200E+00	2.656010E+00
1.516150E+00	2.537470E+00	2.764440E+00
1.512660E+00	2.374370E+00	2.622350E+00
1.494010E+00	2.409290E+00	2.723760E+00
1.490120E+00	2.241010E+00	2.601650E+00
1.465110E+00	2.279370E+00	2.689740E+00
1.641570E+00	1.771560E+00	2.551920E+00
1.572790E+00	1.797420E+00	2.595610E+00
1.681340E+00	1.671110E+00	2.577440E+00
1.612400E+00	1.682590E+00	2.626920E+00
1.727010E+00	1.590070E+00	2.596110E+00
1.668680E+00	1.579670E+00	2.649960E+00
1.763820E+00	1.485020E+00	2.657150E+00
1.858910E+00	1.412590E+00	2.667620E+00
1.812330E+00	1.364890E+00	2.761410E+00
1.914500E+00	1.344560E+00	2.733740E+00
1.691440E+00	3.016610E+00	2.838470E+00
2.028700E+00	1.306840E+00	2.751160E+00
2.126620E+00	1.286100E+00	2.742570E+00
2.111360E+00	1.255610E+00	2.806260E+00
2.192820E+00	1.231590E+00	2.828550E+00
1.749950E+00	3.115850E+00	2.864160E+00
1.794400E+00	3.184230E+00	2.913050E+00
1.797600E+00	3.181660E+00	2.836670E+00
2.347360E+00	1.240970E+00	2.756810E+00
2.292100E+00	1.237130E+00	2.789780E+00
2.381810E+00	1.199310E+00	2.830710E+00
1.863010E+00	3.263540E+00	2.852910E+00
2.564880E+00	1.193050E+00	2.810700E+00
2.493640E+00	1.187650E+00	2.841800E+00
2.570150E+00	1.166150E+00	2.872740E+00
1.935200E+00	3.346090E+00	2.904500E+00
1.991700E+00	3.407480E+00	2.914280E+00
1.978790E+00	3.388850E+00	2.860460E+00
2.650020E+00	1.166680E+00	2.858560E+00
2.041240E+00	3.450730E+00	2.830040E+00
2.046240E+00	3.469350E+00	2.956920E+00
2.783870E+00	1.164860E+00	2.887200E+00
2.879750E+00	1.157420E+00	2.927930E+00
2.109370E+00	3.533810E+00	2.977340E+00
2.172370E+00	3.581970E+00	2.961430E+00
2.117910E+00	3.536050E+00	2.894380E+00
2.966640E+00	1.174190E+00	2.910620E+00
2.212880E+00	3.598640E+00	2.871590E+00
2.231500E+00	3.619120E+00	2.948630E+00
3.106670E+00	1.209360E+00	2.895390E+00
2.317450E+00	3.665100E+00	2.952820E+00
3.257890E+00	1.249430E+00	2.894480E+00
3.205070E+00	1.212250E+00	2.950430E+00
3.276000E+00	1.220120E+00	2.992630E+00
2.457430E+00	3.704540E+00	2.935970E+00
3.360260E+00	1.288900E+00	2.883940E+00
3.360210E+00	1.264590E+00	2.960200E+00
2.581230E+00	3.716310E+00	2.978450E+00
2.540350E+00	3.706170E+00	2.895840E+00
3.442830E+00	1.315890E+00	2.917700E+00
2.639680E+00	3.713380E+00	2.919940E+00
2.648200E+00	3.722020E+00	2.988870E+00
3.638820E+00	1.445650E+00	2.930100E+00
3.536850E+00	1.362200E+00	2.980680E+00
2.699340E+00	3.718800E+00	2.992180E+00
2.769260E+00	3.698130E+00	2.950180E+00
3.724080E+00	1.519990E+00	2.915790E+00
3.704820E+00	1.491180E+00	2.963070E+00
2.876150E+00	3.680200E+00	2.939330E+00
3.884940E+00	1.703940E+00	2.895340E+00
3.800730E+00	1.603950E+00	2.950970E+00
3.741590E+00	1.525790E+00	2.981660E+00
2.988220E+00	3.655190E+00	2.954400E+00
3.137950E+00	3.617320E+00	2.986530E+00
3.992590E+00	1.864090E+00	2.927140E+00
4.030390E+00	1.944110E+00	2.832490E+00
4.049530E+00	1.963690E+00	2.902710E+00
3.932290E+00	1.766100E+00	2.942160E+00
3.231520E+00	3.594330E+00	3.031890E+00
3.257810E+00	3.578440E+00	2.959870E+00
4.097760E+00	2.108930E+00	2.884620E+00
4.077820E+00	2.030960E+00	2.944890E+00
3.307910E+00	3.567570E+00	3.022620E+00
3.376420E+00	3.544680E+00	2.961780E+00
3.486650E+00	3.516640E+00	3.007170E+00
4.095080E+00	2.622040E+00	2.862510E+00
4.117920E+00	2.501100E+00	2.954830E+00
4.120910E+00	2.391020E+00	2.921030E+00
4.126580E+00	2.280420E+00	2.901960E+00
4.117400E+00	2.184920E+00	2.903610E+00
3.576320E+00	3.483720E+00	2.951290E+00
3.686570E+00	3.445280E+00	3.002030E+00
3.746440E+00	3.422230E+00	2.927130E+00
4.043790E+00	3.020950E+00	2.925410E+00
4.059980E+00	2.917990E+00	2.943860E+00
4.066560E+00	2.836030E+00	2.914500E+00
4.083020E+00	2.729070E+00	2.889690E+00
3.778830E+00	3.408740E+00	3.004670E+00
3.823550E+00	3.381390E+00	2.940500E+00
3.915860E+00	3.306220E+00	2.951030E+00
3.983850E+00	3.229980E+00	2.968580E+00
4.006880E+00	3.184160E+00	2.945760E+00
4.021550E+00	3.123920E+00	2.952500E+00
4.019280E+00	3.163800E+00	2.983330E+00
4.010010E+00	3.191420E+00	2.996870E+00
1.375050E+00	2.023020E+00	2.819620E+00
1.390380E+00	2.101450E+00	2.823910E+00
1.405850E+00	2.048080E+00	2.746610E+00
1.400620E+00	1.917930E+00	2.746140E+00
1.368900E+00	1.945340E+00	2.814650E+00
1.405310E+00	1.843600E+00	2.756020E+00
1.377260E+00	1.840280E+00	2.809110E+00
1.411830E+00	1.772140E+00	2.782280E+00
1.567490E+00	2.810730E+00	3.052640E+00
1.593150E+00	2.877650E+00	3.045880E+00
1.580810E+00	2.828670E+00	2.963010E+00
1.541030E+00	2.695660E+00	2.921650E+00
1.543860E+00	2.727120E+00	3.021410E+00
1.507510E+00	2.566240E+00	2.871450E+00
1.508280E+00	2.602910E+00	2.980390E+00
1.482610E+00	2.439300E+00	2.826160E+00
1.474800E+00	2.469280E+00	2.930310E+00
1.452230E+00	2.311340E+00	2.784350E+00
1.442850E+00	2.340020E+00	2.880450E+00
1.426710E+00	2.184630E+00	2.757620E+00
1.412810E+00	2.216630E+00	2.839660E+00
1.539050E+00	1.702910E+00	2.677350E+00
1.469400E+00	1.732520E+00	2.730290E+00
1.589240E+00	1.591440E+00	2.707970E+00
1.511870E+00	1.615410E+00	2.764370E+00
1.655950E+00	1.489140E+00	2.739080E+00
1.568560E+00	1.506930E+00	2.796420E+00
1.723950E+00	1.401720E+00	2.777270E+00
1.634460E+00	1.393380E+00	2.855120E+00
1.762170E+00	1.348110E+00	2.812740E+00
1.721730E+00	1.341320E+00	2.851660E+00
1.797280E+00	1.294590E+00	2.876100E+00
1.624000E+00	2.943470E+00	3.088200E+00
1.670600E+00	3.017120E+00	3.058050E+00
1.631800E+00	2.946060E+00	3.004320E+00
1.951610E+00	1.296270E+00	2.795180E+00
1.890190E+00	1.289690E+00	2.830640E+00
1.979670E+00	1.253260E+00	2.868440E+00
1.710910E+00	3.065170E+00	2.961380E+00
1.732660E+00	3.107750E+00	3.089370E+00
2.097510E+00	1.213820E+00	2.901140E+00
2.204140E+00	1.183300E+00	2.937580E+00
1.793070E+00	3.191360E+00	3.103140E+00
1.844710E+00	3.253940E+00	3.074420E+00
1.789520E+00	3.181110E+00	3.014280E+00
2.311510E+00	1.168290E+00	2.940800E+00
2.440180E+00	1.152430E+00	2.939470E+00
2.402430E+00	1.133610E+00	3.002100E+00
2.479570E+00	1.117120E+00	3.042930E+00
1.868290E+00	3.276940E+00	2.973980E+00
1.893120E+00	3.307630E+00	3.048410E+00
2.584150E+00	1.136000E+00	2.973420E+00
1.959540E+00	3.377480E+00	3.029400E+00
2.712870E+00	1.134700E+00	2.969450E+00
2.678610E+00	1.114600E+00	3.023640E+00
2.750500E+00	1.105010E+00	3.060460E+00
2.036590E+00	3.465680E+00	3.060540E+00
2.077750E+00	3.511730E+00	3.078690E+00
2.080080E+00	3.509030E+00	3.024680E+00
2.839550E+00	1.130520E+00	3.008680E+00
2.142710E+00	3.567720E+00	3.076750E+00
2.939080E+00	1.145050E+00	2.990550E+00
2.233280E+00	3.623960E+00	3.022210E+00
3.045100E+00	1.158590E+00	3.006140E+00
2.310590E+00	3.675920E+00	3.071640E+00
2.385400E+00	3.717470E+00	3.102570E+00
2.353220E+00	3.694270E+00	3.040040E+00
3.183690E+00	1.177850E+00	3.024710E+00
3.291250E+00	1.188060E+00	3.072750E+00
2.419180E+00	3.713710E+00	3.043490E+00
2.432910E+00	3.732460E+00	3.107210E+00
3.372200E+00	1.231950E+00	3.051780E+00
2.476850E+00	3.737740E+00	3.110410E+00
2.540680E+00	3.731120E+00	3.067970E+00
3.455660E+00	1.290960E+00	3.020090E+00
2.682070E+00	3.737960E+00	3.067380E+00
3.633660E+00	1.405080E+00	3.052290E+00
3.549610E+00	1.325540E+00	3.086380E+00
2.816040E+00	3.733350E+00	3.110240E+00
2.768810E+00	3.717360E+00	3.032840E+00
3.704360E+00	1.476460E+00	3.017290E+00
2.887110E+00	3.696510E+00	3.038140E+00
2.903760E+00	3.727640E+00	3.128400E+00
3.888320E+00	1.693800E+00	3.020410E+00
3.830210E+00	1.605870E+00	3.060700E+00
3.771390E+00	1.535340E+00	3.048240E+00
2.966200E+00	3.706940E+00	3.114230E+00
3.040390E+00	3.687200E+00	3.156620E+00
3.038690E+00	3.665870E+00	3.070370E+00
4.039990E+00	1.944210E+00	3.007190E+00
3.996710E+00	1.848830E+00	3.066600E+00
3.949960E+00	1.781270E+00	3.020560E+00
3.096650E+00	3.664770E+00	3.132470E+00
3.183090E+00	3.627050E+00	3.115190E+00
4.104190E+00	2.115970E+00	3.001250E+00
4.080530E+00	2.018750E+00	3.065200E+00
3.288930E+00	3.583950E+00	3.087950E+00
3.406730E+00	3.548980E+00	3.081920E+00
3.499060E+00	3.523620E+00	3.071380E+00
4.113260E+00	2.605810E+00	3.007420E+00
4.131300E+00	2.489970E+00	3.063790E+00
4.133960E+00	2.395370E+00	3.049230E+00
4.135170E+00	2.278550E+00	3.026780E+00
4.125350E+00	2.205440E+00	2.980350E+00
3.583680E+00	3.491790E+00	3.064630E+00
3.685520E+00	3.462860E+00	3.112760E+00
4.061720E+00	2.943320E+00	3.024210E+00
4.079400E+00	2.826950E+00	3.061900E+00
4.070850E+00	2.914370E+00	3.088580E+00
4.091720E+00	2.727960E+00	3.003710E+00
3.775180E+00	3.419490E+00	3.096930E+00
3.853970E+00	3.366400E+00	3.046980E+00
3.931810E+00	3.314440E+00	3.092550E+00
3.965290E+00	3.267590E+00	3.034560E+00
4.019340E+00	3.156760E+00	3.050470E+00
4.047310E+00	3.037730E+00	3.074270E+00
4.062810E+00	2.962800E+00	3.071360E+00
3.978500E+00	3.263740E+00	3.105020E+00
3.997300E+00	3.221090E+00	3.045850E+00
1.419040E+00	2.334610E+00	3.037610E+00
1.439990E+00	2.397910E+00	3.063950E+00
1.436500E+00	2.364650E+00	2.984020E+00
1.402390E+00	2.239710E+00	2.922880E+00
1.395490E+00	2.257550E+00	3.007020E+00
1.382330E+00	2.138290E+00	2.886870E+00
1.365930E+00	2.136640E+00	2.959220E+00
1.351090E+00	2.012400E+00	2.894380E+00
1.340170E+00	1.860980E+00	2.885990E+00
1.361280E+00	1.729790E+00	2.881110E+00
1.433270E+00	1.642030E+00	2.833140E+00
1.376020E+00	1.590630E+00	2.938100E+00
1.493590E+00	1.532810E+00	2.848050E+00
1.436800E+00	1.541170E+00	2.901290E+00
1.545080E+00	1.441790E+00	2.878260E+00
1.476990E+00	1.463200E+00	2.924330E+00
1.575660E+00	1.385660E+00	2.907390E+00
1.528650E+00	1.386180E+00	2.953660E+00
1.597710E+00	1.334680E+00	2.958310E+00
1.588200E+00	2.859990E+00	3.126630E+00
1.554820E+00	2.764810E+00	3.106430E+00
1.525620E+00	2.662360E+00	3.096400E+00
1.478730E+00	2.508080E+00	3.052920E+00
1.703760E+00	1.287490E+00	2.960480E+00
1.805980E+00	1.245050E+00	2.977630E+00
1.666430E+00	3.012410E+00	3.151000E+00
1.620490E+00	2.935730E+00	3.145650E+00
1.909840E+00	1.223510E+00	2.973610E+00
2.012050E+00	1.210930E+00	2.964190E+00
1.996960E+00	1.194110E+00	3.021310E+00
2.077840E+00	1.169340E+00	3.047340E+00
1.730880E+00	3.107000E+00	3.193220E+00
1.772100E+00	3.164900E+00	3.208450E+00
1.771460E+00	3.164250E+00	3.155560E+00
2.240990E+00	1.159690E+00	2.992200E+00
2.181330E+00	1.159760E+00	3.020390E+00
2.272630E+00	1.132400E+00	3.063470E+00
1.827010E+00	3.234870E+00	3.197150E+00
2.387830E+00	1.109430E+00	3.081780E+00
2.489540E+00	1.086070E+00	3.133870E+00
1.898350E+00	3.317580E+00	3.125070E+00
2.575600E+00	1.089690E+00	3.107100E+00
1.959480E+00	3.384710E+00	3.165210E+00
2.001640E+00	3.432350E+00	3.185440E+00
2.002860E+00	3.432640E+00	3.120660E+00
2.669050E+00	1.092570E+00	3.084880E+00
2.758130E+00	1.071210E+00	3.151510E+00
2.062800E+00	3.497850E+00	3.172760E+00
2.839530E+00	1.088860E+00	3.109460E+00
2.148410E+00	3.577560E+00	3.195440E+00
2.217150E+00	3.625880E+00	3.220630E+00
2.183630E+00	3.606030E+00	3.153700E+00
2.966080E+00	1.100340E+00	3.101860E+00
2.243610E+00	3.641260E+00	3.136040E+00
2.286190E+00	3.666770E+00	3.231530E+00
3.113190E+00	1.123180E+00	3.106200E+00
3.066940E+00	1.082990E+00	3.170870E+00
3.153940E+00	1.089910E+00	3.188920E+00
2.355230E+00	3.703070E+00	3.187580E+00
3.247210E+00	1.135760E+00	3.150690E+00
2.467570E+00	3.740030E+00	3.181820E+00
3.378920E+00	1.191210E+00	3.145980E+00
2.539940E+00	3.754740E+00	3.210820E+00
2.540910E+00	3.751100E+00	3.160370E+00
3.473170E+00	1.253540E+00	3.117710E+00
2.588050E+00	3.761310E+00	3.220280E+00
2.645470E+00	3.760540E+00	3.180790E+00
3.641080E+00	1.362490E+00	3.170060E+00
3.553740E+00	1.291540E+00	3.168900E+00
2.773870E+00	3.749330E+00	3.192810E+00
3.728660E+00	1.455690E+00	3.116090E+00
2.881790E+00	3.735580E+00	3.198700E+00
3.880470E+00	1.642180E+00	3.122000E+00
3.819410E+00	1.545530E+00	3.149130E+00
3.880230E+00	1.610200E+00	3.188700E+00
2.967160E+00	3.714610E+00	3.186480E+00
3.051380E+00	3.683100E+00	3.247310E+00
4.049190E+00	1.932430E+00	3.118680E+00
4.014380E+00	1.845800E+00	3.175800E+00
3.952900E+00	1.732700E+00	3.133880E+00
3.912110E+00	1.660050E+00	3.174150E+00
3.125670E+00	3.654620E+00	3.198570E+00
3.219000E+00	3.610420E+00	3.233390E+00
4.115440E+00	2.104330E+00	3.144220E+00
4.125380E+00	2.179630E+00	3.057960E+00
4.140090E+00	2.210010E+00	3.120240E+00
4.086240E+00	2.004100E+00	3.159200E+00
3.331130E+00	3.569150E+00	3.197510E+00
3.457210E+00	3.542220E+00	3.178560E+00
3.522860E+00	3.524080E+00	3.130850E+00
4.140230E+00	2.533000E+00	3.127240E+00
4.151190E+00	2.422700E+00	3.172480E+00
4.150600E+00	2.494140E+00	3.184220E+00
4.152700E+00	2.300010E+00	3.141960E+00
3.559200E+00	3.509170E+00	3.217670E+00
3.622470E+00	3.492810E+00	3.214340E+00
3.626970E+00	3.490320E+00	3.169340E+00
4.082960E+00	2.882490E+00	3.186660E+00
4.067450E+00	2.956940E+00	3.113600E+00
4.066240E+00	2.980170E+00	3.162570E+00
4.105830E+00	2.761050E+00	3.192350E+00
4.125280E+00	2.653520E+00	3.140650E+00
4.147020E+00	2.544110E+00	3.191940E+00
3.659410E+00	3.479010E+00	3.215920E+00
3.740540E+00	3.438540E+00	3.225940E+00
3.885620E+00	3.352670E+00	3.177280E+00
3.937160E+00	3.320110E+00	3.157400E+00
4.021020E+00	3.146340E+00	3.186590E+00
4.004790E+00	3.211080E+00	3.114630E+00
3.985940E+00	3.246660E+00	3.173810E+00
4.051900E+00	3.041660E+00	3.192830E+00
3.961330E+00	3.293620E+00	3.148820E+00
1.422220E+00	2.400010E+00	3.234030E+00
1.449620E+00	2.455990E+00	3.219850E+00
1.424820E+00	2.391500E+00	3.179880E+00
1.403280E+00	2.314330E+00	3.103280E+00
1.386210E+00	2.309560E+00	3.198650E+00
1.355630E+00	2.161220E+00	3.050890E+00
1.346230E+00	2.185460E+00	3.147750E+00
1.322910E+00	2.028030E+00	3.003060E+00
1.309610E+00	2.054510E+00	3.098250E+00
1.308130E+00	1.897160E+00	2.971860E+00
1.285290E+00	1.927500E+00	3.061940E+00
1.307120E+00	1.770420E+00	2.962030E+00
1.272890E+00	1.804640E+00	3.040850E+00
1.321510E+00	1.654850E+00	2.977380E+00
1.277270E+00	1.688560E+00	3.041010E+00
1.336410E+00	1.584190E+00	2.999870E+00
1.298170E+00	1.569930E+00	3.070070E+00
1.354590E+00	1.515810E+00	3.027760E+00
1.485520E+00	2.540920E+00	3.241960E+00
1.524950E+00	2.645620E+00	3.266030E+00
1.507440E+00	2.597820E+00	3.173890E+00
1.456740E+00	2.459740E+00	3.147560E+00
1.413370E+00	1.488330E+00	2.973720E+00
1.461980E+00	1.402310E+00	3.009970E+00
1.534120E+00	1.305810E+00	3.069830E+00
1.624290E+00	1.276940E+00	3.033720E+00
1.608250E+00	1.249240E+00	3.096100E+00
1.686710E+00	1.224210E+00	3.105660E+00
1.603040E+00	2.868720E+00	3.281810E+00
1.632860E+00	2.947850E+00	3.308970E+00
1.621330E+00	2.918280E+00	3.215970E+00
1.564960E+00	2.762540E+00	3.222720E+00
1.845330E+00	1.213740E+00	3.031140E+00
1.785350E+00	1.218370E+00	3.062220E+00
1.886730E+00	1.175060E+00	3.114610E+00
1.667830E+00	3.025070E+00	3.331930E+00
1.698920E+00	3.073370E+00	3.319120E+00
1.682530E+00	3.034030E+00	3.261010E+00
1.989460E+00	1.171310E+00	3.089520E+00
2.070250E+00	1.135300E+00	3.151090E+00
1.755230E+00	3.146810E+00	3.297110E+00
2.195660E+00	1.110700E+00	3.168270E+00
2.320270E+00	1.090560E+00	3.166360E+00
2.286770E+00	1.081330E+00	3.219900E+00
2.353180E+00	1.062650E+00	3.258810E+00
1.829210E+00	3.244370E+00	3.310940E+00
1.881660E+00	3.306720E+00	3.326140E+00
1.862640E+00	3.278160E+00	3.268220E+00
2.443180E+00	1.067260E+00	3.218630E+00
1.907100E+00	3.326260E+00	3.241490E+00
1.923640E+00	3.351400E+00	3.318250E+00
2.565010E+00	1.060430E+00	3.210320E+00
1.985780E+00	3.415970E+00	3.290000E+00
2.662900E+00	1.060130E+00	3.180950E+00
2.749390E+00	1.041970E+00	3.239820E+00
2.068810E+00	3.507860E+00	3.307390E+00
2.127670E+00	3.568590E+00	3.337050E+00
2.116050E+00	3.548440E+00	3.261120E+00
2.871350E+00	1.044200E+00	3.218780E+00
2.188280E+00	3.608260E+00	3.304730E+00
2.997420E+00	1.052250E+00	3.211640E+00
2.962360E+00	1.017630E+00	3.270490E+00
3.019500E+00	1.024740E+00	3.267440E+00
2.276870E+00	3.666190E+00	3.312020E+00
3.096360E+00	1.045190E+00	3.254360E+00
2.362130E+00	3.709890E+00	3.305790E+00
3.240230E+00	1.071910E+00	3.275170E+00
2.460360E+00	3.741930E+00	3.295150E+00
3.368610E+00	1.144650E+00	3.252860E+00
2.572940E+00	3.765950E+00	3.286530E+00
3.509930E+00	1.231700E+00	3.239300E+00
2.650200E+00	3.789550E+00	3.318860E+00
2.650200E+00	3.773180E+00	3.271120E+00
3.592970E+00	1.298930E+00	3.226220E+00
3.600360E+00	1.281270E+00	3.273970E+00
2.699120E+00	3.794050E+00	3.331290E+00
2.750900E+00	3.771700E+00	3.296510E+00
3.770460E+00	1.439470E+00	3.261320E+00
3.659100E+00	1.333390E+00	3.271120E+00
2.865960E+00	3.749300E+00	3.294910E+00
3.859560E+00	1.549360E+00	3.243740E+00
3.855170E+00	1.501700E+00	3.298520E+00
2.963640E+00	3.718270E+00	3.277290E+00
3.056000E+00	3.696380E+00	3.347410E+00
4.065710E+00	1.941190E+00	3.227390E+00
4.033690E+00	1.855490E+00	3.255700E+00
3.997280E+00	1.768440E+00	3.246810E+00
3.932990E+00	1.650350E+00	3.252450E+00
3.899490E+00	1.552580E+00	3.309340E+00
3.162670E+00	3.642160E+00	3.311900E+00
3.232810E+00	3.607050E+00	3.293230E+00
4.143440E+00	2.205490E+00	3.216540E+00
4.122860E+00	2.109720E+00	3.275090E+00
4.099560E+00	2.032710E+00	3.231010E+00
3.281980E+00	3.582950E+00	3.280840E+00
3.366600E+00	3.558680E+00	3.329850E+00
3.463360E+00	3.532280E+00	3.265790E+00
3.493920E+00	3.530500E+00	3.360410E+00
4.152570E+00	2.484260E+00	3.243820E+00
4.158490E+00	2.401390E+00	3.300280E+00
4.156910E+00	2.308670E+00	3.257490E+00
3.577390E+00	3.501420E+00	3.305960E+00
3.643190E+00	3.480350E+00	3.253550E+00
3.695380E+00	3.468740E+00	3.339670E+00
4.068410E+00	2.970640E+00	3.253580E+00
4.087840E+00	2.882340E+00	3.326970E+00
4.106670E+00	2.776870E+00	3.297100E+00
4.130300E+00	2.669980E+00	3.274780E+00
4.146650E+00	2.568080E+00	3.261550E+00
3.798950E+00	3.423230E+00	3.343960E+00
3.877380E+00	3.357200E+00	3.311520E+00
3.968950E+00	3.246780E+00	3.272500E+00
3.952450E+00	3.295910E+00	3.190730E+00
4.018660E+00	3.142400E+00	3.308350E+00
4.045050E+00	3.061110E+00	3.284350E+00
1.293070E+00	2.177850E+00	3.328320E+00
1.315930E+00	2.222960E+00	3.328210E+00
1.301550E+00	2.185250E+00	3.302150E+00
1.286530E+00	2.140340E+00	3.305030E+00
1.356380E+00	2.299120E+00	3.319510E+00
1.403990E+00	2.403310E+00	3.354410E+00
1.392010E+00	2.350720E+00	3.276350E+00
1.327400E+00	2.202980E+00	3.255300E+00
1.296220E+00	2.076400E+00	3.188000E+00
1.280440E+00	2.085480E+00	3.256380E+00
1.268620E+00	1.954090E+00	3.148560E+00
1.253960E+00	1.981630E+00	3.229500E+00
1.250300E+00	1.833470E+00	3.123290E+00
1.230820E+00	1.860700E+00	3.203400E+00
1.243290E+00	1.715900E+00	3.114680E+00
1.216270E+00	1.742500E+00	3.191570E+00
1.255570E+00	1.616810E+00	3.117320E+00
1.215740E+00	1.614260E+00	3.206840E+00
1.267080E+00	1.561640E+00	3.127010E+00
1.246630E+00	1.554990E+00	3.173140E+00
1.272170E+00	1.506760E+00	3.164770E+00
1.449760E+00	2.473800E+00	3.297550E+00
1.396230E+00	1.426720E+00	3.063410E+00
1.327700E+00	1.439730E+00	3.144490E+00
1.446340E+00	1.350680E+00	3.097770E+00
1.391000E+00	1.368900E+00	3.141230E+00
1.475650E+00	1.304090E+00	3.132300E+00
1.433360E+00	1.308490E+00	3.179940E+00
1.498560E+00	1.264210E+00	3.188660E+00
1.535870E+00	2.683130E+00	3.381390E+00
1.554850E+00	2.739390E+00	3.400830E+00
1.548640E+00	2.715970E+00	3.334930E+00
1.507860E+00	2.609980E+00	3.340560E+00
1.600190E+00	1.215460E+00	3.194280E+00
1.708050E+00	1.184960E+00	3.220240E+00
1.621220E+00	2.941590E+00	3.426150E+00
1.653180E+00	3.008730E+00	3.453250E+00
1.640240E+00	2.979710E+00	3.380970E+00
1.593420E+00	2.851480E+00	3.371700E+00
1.794800E+00	1.173120E+00	3.194280E+00
1.902270E+00	1.141330E+00	3.245190E+00
1.694510E+00	3.076510E+00	3.386020E+00
1.999780E+00	1.134560E+00	3.216110E+00
2.100770E+00	1.109670E+00	3.233080E+00
2.072690E+00	1.097650E+00	3.305520E+00
2.178780E+00	1.076000E+00	3.322770E+00
1.754240E+00	3.167760E+00	3.419980E+00
1.804020E+00	3.234120E+00	3.448660E+00
1.796840E+00	3.218420E+00	3.375960E+00
2.288130E+00	1.066480E+00	3.292800E+00
2.356100E+00	1.047270E+00	3.313070E+00
1.846040E+00	3.279500E+00	3.401760E+00
2.435660E+00	1.031310E+00	3.351670E+00
1.920370E+00	3.360260E+00	3.415870E+00
2.557600E+00	1.030530E+00	3.321540E+00
1.991430E+00	3.441520E+00	3.422300E+00
2.042310E+00	3.500600E+00	3.451830E+00
2.035030E+00	3.485180E+00	3.376090E+00
2.664920E+00	1.028780E+00	3.285710E+00
2.790840E+00	9.954830E-01	3.343840E+00
2.099790E+00	3.554540E+00	3.415780E+00
2.903870E+00	9.900500E-01	3.320490E+00
2.863600E+00	9.678390E-01	3.368240E+00
2.917170E+00	9.517180E-01	3.382300E+00
2.184580E+00	3.619490E+00	3.409420E+00
3.022460E+00	9.785150E-01	3.345220E+00
2.270340E+00	3.673190E+00	3.405840E+00
3.168840E+00	1.003690E+00	3.335340E+00
3.126310E+00	9.563600E-01	3.394060E+00
3.202090E+00	9.703070E-01	3.399430E+00
2.362290E+00	3.725830E+00	3.406330E+00
3.238840E+00	1.027420E+00	3.333170E+00
3.241670E+00	1.003000E+00	3.372150E+00
2.459420E+00	3.760380E+00	3.404750E+00
3.357630E+00	1.094260E+00	3.334080E+00
3.295860E+00	1.041730E+00	3.361200E+00
2.563900E+00	3.786500E+00	3.399070E+00
3.481230E+00	1.147150E+00	3.369190E+00
2.677860E+00	3.807150E+00	3.394060E+00
3.634090E+00	1.268060E+00	3.353170E+00
2.763880E+00	3.810140E+00	3.439760E+00
2.761020E+00	3.800950E+00	3.384130E+00
3.716580E+00	1.348840E+00	3.330660E+00
3.725500E+00	1.326170E+00	3.382120E+00
2.803200E+00	3.804640E+00	3.431390E+00
2.858250E+00	3.782640E+00	3.415270E+00
3.876820E+00	1.474260E+00	3.379070E+00
3.782500E+00	1.381960E+00	3.378360E+00
2.966250E+00	3.741170E+00	3.380840E+00
3.055230E+00	3.704240E+00	3.441500E+00
4.066960E+00	1.898810E+00	3.304870E+00
4.043950E+00	1.811140E+00	3.321700E+00
4.011560E+00	1.706500E+00	3.342980E+00
3.960560E+00	1.595500E+00	3.371970E+00
4.016910E+00	1.656930E+00	3.408710E+00
3.134940E+00	3.668110E+00	3.417280E+00
3.216220E+00	3.627450E+00	3.404370E+00
3.263280E+00	3.599420E+00	3.343800E+00
3.313540E+00	3.580030E+00	3.436410E+00
4.153560E+00	2.208700E+00	3.339830E+00
4.139000E+00	2.106900E+00	3.361810E+00
4.112850E+00	1.997730E+00	3.333970E+00
4.090700E+00	1.873610E+00	3.384650E+00
4.063460E+00	1.762820E+00	3.402890E+00
4.040040E+00	1.700420E+00	3.406640E+00
3.423640E+00	3.549020E+00	3.415290E+00
3.513820E+00	3.527400E+00	3.450280E+00
4.160120E+00	2.489190E+00	3.342740E+00
4.171970E+00	2.394880E+00	3.412960E+00
4.167770E+00	2.314760E+00	3.357830E+00
3.603750E+00	3.504370E+00	3.397780E+00
3.705210E+00	3.479250E+00	3.445000E+00
4.070740E+00	2.986040E+00	3.363970E+00
4.096200E+00	2.894500E+00	3.444430E+00
4.116640E+00	2.789130E+00	3.411730E+00
4.139110E+00	2.687450E+00	3.382920E+00
4.153820E+00	2.587760E+00	3.363960E+00
3.782100E+00	3.446830E+00	3.412160E+00
3.885220E+00	3.383600E+00	3.437490E+00
3.963670E+00	3.281990E+00	3.406170E+00
4.013030E+00	3.178850E+00	3.395440E+00
4.045250E+00	3.084080E+00	3.385580E+00
1.353550E+00	2.366810E+00	3.490780E+00
1.397100E+00	2.442950E+00	3.506290E+00
1.364390E+00	2.370170E+00	3.454810E+00
1.350020E+00	2.312340E+00	3.389870E+00
1.328010E+00	2.294790E+00	3.460050E+00
1.285640E+00	2.163550E+00	3.384650E+00
1.249380E+00	2.029580E+00	3.313410E+00
1.233320E+00	2.026450E+00	3.388940E+00
1.217930E+00	1.893700E+00	3.283510E+00
1.207610E+00	1.921140E+00	3.361530E+00
1.196940E+00	1.772740E+00	3.268980E+00
1.181970E+00	1.802400E+00	3.344540E+00
1.190260E+00	1.668370E+00	3.262930E+00
1.167170E+00	1.673940E+00	3.353880E+00
1.193360E+00	1.610440E+00	3.268640E+00
1.181410E+00	1.608180E+00	3.317100E+00
1.196820E+00	1.557770E+00	3.303380E+00
1.405250E+00	2.431160E+00	3.431800E+00
1.448260E+00	2.519230E+00	3.477520E+00
1.234270E+00	1.487380E+00	3.269820E+00
1.277440E+00	1.445320E+00	3.222760E+00
1.268380E+00	1.422670E+00	3.277170E+00
1.306020E+00	1.386400E+00	3.261590E+00
1.491080E+00	2.599360E+00	3.480090E+00
1.529280E+00	2.691970E+00	3.516530E+00
1.524220E+00	2.663820E+00	3.431020E+00
1.464580E+00	2.532250E+00	3.404890E+00
1.370030E+00	1.339310E+00	3.227650E+00
1.446110E+00	1.253290E+00	3.301650E+00
1.526460E+00	1.222630E+00	3.264820E+00
1.517520E+00	1.206240E+00	3.321170E+00
1.581830E+00	1.181250E+00	3.318050E+00
1.599240E+00	2.893500E+00	3.578540E+00
1.625260E+00	2.961220E+00	3.570580E+00
1.612260E+00	2.908420E+00	3.494490E+00
1.567030E+00	2.776880E+00	3.463940E+00
1.572200E+00	2.803950E+00	3.550240E+00
1.764210E+00	1.156940E+00	3.284180E+00
1.694500E+00	1.157620E+00	3.317820E+00
1.772750E+00	1.134590E+00	3.344400E+00
1.651020E+00	3.025450E+00	3.615230E+00
1.695570E+00	3.094560E+00	3.588140E+00
1.658220E+00	3.017940E+00	3.534910E+00
1.843480E+00	1.125140E+00	3.328000E+00
1.710530E+00	3.104460E+00	3.495390E+00
1.739280E+00	3.158520E+00	3.571370E+00
1.984950E+00	1.097530E+00	3.359510E+00
2.101270E+00	1.068230E+00	3.386240E+00
2.191590E+00	1.042340E+00	3.450030E+00
1.774660E+00	3.197930E+00	3.513360E+00
2.295130E+00	1.037740E+00	3.410670E+00
2.351700E+00	1.037690E+00	3.355840E+00
1.851870E+00	3.288120E+00	3.528980E+00
2.386380E+00	1.019910E+00	3.419170E+00
2.469730E+00	1.003500E+00	3.478760E+00
1.926750E+00	3.372190E+00	3.541230E+00
1.971520E+00	3.430230E+00	3.556510E+00
1.964070E+00	3.412940E+00	3.490010E+00
2.560200E+00	9.957990E-01	3.438870E+00
2.010180E+00	3.468760E+00	3.510760E+00
2.665220E+00	9.856750E-01	3.396830E+00
2.758140E+00	9.529700E-01	3.468160E+00
2.084660E+00	3.550720E+00	3.540910E+00
2.852280E+00	9.444180E-01	3.426070E+00
2.953340E+00	9.130890E-01	3.465790E+00
2.172710E+00	3.616290E+00	3.504820E+00
3.061540E+00	9.253260E-01	3.443860E+00
3.022720E+00	8.991490E-01	3.491030E+00
3.086080E+00	8.948200E-01	3.521340E+00
2.263190E+00	3.674410E+00	3.502230E+00
3.173490E+00	9.319130E-01	3.472320E+00
2.359580E+00	3.724690E+00	3.507120E+00
3.292360E+00	9.968940E-01	3.449110E+00
2.459280E+00	3.763950E+00	3.510450E+00
3.393900E+00	1.071670E+00	3.412660E+00
3.407550E+00	1.049360E+00	3.496510E+00
2.558480E+00	3.791440E+00	3.508240E+00
3.458820E+00	1.104120E+00	3.423540E+00
3.452120E+00	1.087110E+00	3.460180E+00
2.656690E+00	3.808720E+00	3.502300E+00
3.603660E+00	1.191860E+00	3.493510E+00
3.498460E+00	1.122390E+00	3.452640E+00
2.747180E+00	3.812860E+00	3.501310E+00
3.751120E+00	1.319990E+00	3.462360E+00
2.816430E+00	3.803570E+00	3.486160E+00
2.891890E+00	3.787850E+00	3.540550E+00
3.831130E+00	1.395530E+00	3.446360E+00
3.832210E+00	1.376200E+00	3.495660E+00
2.992700E+00	3.733430E+00	3.507010E+00
3.064330E+00	3.700270E+00	3.495900E+00
4.002760E+00	1.607800E+00	3.446960E+00
3.958320E+00	1.531290E+00	3.463010E+00
3.893380E+00	1.437180E+00	3.504590E+00
3.110190E+00	3.677940E+00	3.482790E+00
3.195840E+00	3.635170E+00	3.503760E+00
3.313540E+00	3.585650E+00	3.540520E+00
4.158040E+00	2.153530E+00	3.422490E+00
4.149790E+00	2.060130E+00	3.430600E+00
4.137300E+00	1.948670E+00	3.453990E+00
4.108580E+00	1.818630E+00	3.497590E+00
4.140380E+00	1.902970E+00	3.509700E+00
4.049090E+00	1.679710E+00	3.480190E+00
4.008290E+00	1.584100E+00	3.508440E+00
3.415710E+00	3.550920E+00	3.496880E+00
3.515700E+00	3.536720E+00	3.536430E+00
4.168830E+00	2.510580E+00	3.463870E+00
4.178550E+00	2.395460E+00	3.534650E+00
4.178150E+00	2.258260E+00	3.472240E+00
4.167430E+00	2.121840E+00	3.503480E+00
4.162970E+00	2.020690E+00	3.510590E+00
4.155390E+00	1.949080E+00	3.521910E+00
3.613820E+00	3.505010E+00	3.492070E+00
3.708070E+00	3.487470E+00	3.529520E+00
4.073320E+00	3.008430E+00	3.484550E+00
4.101490E+00	2.901260E+00	3.555990E+00
4.119960E+00	2.799920E+00	3.520340E+00
4.147180E+00	2.689310E+00	3.495960E+00
4.158940E+00	2.611530E+00	3.447710E+00
3.805220E+00	3.448460E+00	3.507860E+00
3.899790E+00	3.399970E+00	3.534470E+00
3.935190E+00	3.359240E+00	3.502430E+00
3.973540E+00	3.302170E+00	3.500640E+00
4.020560E+00	3.193940E+00	3.524050E+00
4.007330E+00	3.261230E+00	3.544180E+00
4.042560E+00	3.109600E+00	3.467150E+00
3.958720E+00	3.348680E+00	3.550980E+00
3.994170E+00	3.298890E+00	3.556940E+00
1.341630E+00	2.437830E+00	3.662960E+00
1.374200E+00	2.490560E+00	3.647750E+00
1.348330E+00	2.431430E+00	3.614660E+00
1.337470E+00	2.355410E+00	3.547290E+00
1.315620E+00	2.361490E+00	3.633300E+00
1.286250E+00	2.207720E+00	3.498080E+00
1.284880E+00	2.249580E+00	3.590700E+00
1.239360E+00	2.074980E+00	3.460850E+00
1.243700E+00	2.120940E+00	3.550060E+00
1.201500E+00	1.950400E+00	3.437710E+00
1.203030E+00	1.992480E+00	3.518260E+00
1.172160E+00	1.833100E+00	3.419470E+00
1.169850E+00	1.870750E+00	3.497880E+00
1.153310E+00	1.730810E+00	3.407960E+00
1.141260E+00	1.746040E+00	3.497940E+00
1.149710E+00	1.673310E+00	3.410440E+00
1.141270E+00	1.677220E+00	3.453860E+00
1.147750E+00	1.621320E+00	3.441620E+00
1.393100E+00	2.483550E+00	3.588320E+00
1.434920E+00	2.582690E+00	3.662430E+00
1.170550E+00	1.540290E+00	3.412440E+00
1.199710E+00	1.497400E+00	3.358180E+00
1.192860E+00	1.475840E+00	3.414240E+00
1.218370E+00	1.437130E+00	3.394170E+00
1.468260E+00	2.587300E+00	3.558890E+00
1.488520E+00	2.661140E+00	3.631650E+00
1.270570E+00	1.382150E+00	3.353580E+00
1.348560E+00	1.306050E+00	3.341730E+00
1.309350E+00	1.299160E+00	3.453660E+00
1.395880E+00	1.254610E+00	3.371330E+00
1.368640E+00	1.255290E+00	3.419630E+00
1.429710E+00	1.216770E+00	3.419650E+00
1.511700E+00	2.710060E+00	3.645660E+00
1.532390E+00	2.755960E+00	3.662200E+00
1.527160E+00	2.722500E+00	3.601150E+00
1.522790E+00	1.175870E+00	3.398570E+00
1.640630E+00	1.131060E+00	3.412360E+00
1.588420E+00	1.113960E+00	3.511120E+00
1.688540E+00	1.091840E+00	3.498950E+00
1.612630E+00	2.948660E+00	3.642420E+00
1.571760E+00	2.838980E+00	3.645280E+00
1.782340E+00	1.097840E+00	3.434580E+00
1.686420E+00	3.091340E+00	3.672490E+00
1.646620E+00	3.018420E+00	3.701840E+00
1.895600E+00	1.086580E+00	3.415470E+00
1.901360E+00	1.063180E+00	3.487420E+00
1.970750E+00	1.065800E+00	3.463760E+00
1.732970E+00	3.161430E+00	3.652360E+00
2.083960E+00	1.044890E+00	3.490980E+00
2.202650E+00	1.016610E+00	3.556330E+00
1.786250E+00	3.226840E+00	3.613440E+00
2.291000E+00	1.016060E+00	3.532120E+00
1.847700E+00	3.308810E+00	3.669820E+00
1.901620E+00	3.371810E+00	3.676430E+00
1.894410E+00	3.350900E+00	3.611310E+00
2.384160E+00	1.007990E+00	3.508060E+00
2.479400E+00	9.778660E-01	3.590370E+00
1.947270E+00	3.418100E+00	3.634360E+00
2.568780E+00	9.695830E-01	3.555470E+00
2.012430E+00	3.489620E+00	3.604290E+00
2.659660E+00	9.578930E-01	3.514050E+00
2.749970E+00	9.188940E-01	3.581540E+00
2.075720E+00	3.572550E+00	3.658860E+00
2.147560E+00	3.637580E+00	3.657660E+00
2.113850E+00	3.599670E+00	3.606940E+00
2.843350E+00	9.118260E-01	3.528890E+00
2.924630E+00	8.697440E-01	3.586090E+00
2.161650E+00	3.629570E+00	3.587030E+00
2.217470E+00	3.684700E+00	3.648100E+00
3.009120E+00	8.770620E-01	3.551250E+00
3.089850E+00	8.593890E-01	3.613170E+00
2.246100E+00	3.685780E+00	3.587090E+00
2.263060E+00	3.714600E+00	3.642200E+00
3.179250E+00	8.914200E-01	3.579290E+00
2.301100E+00	3.735890E+00	3.642520E+00
2.347830E+00	3.745680E+00	3.605810E+00
3.272510E+00	9.450330E-01	3.553090E+00
2.456370E+00	3.785840E+00	3.611180E+00
3.357740E+00	1.000550E+00	3.544810E+00
2.559160E+00	3.814680E+00	3.609950E+00
3.454900E+00	1.048330E+00	3.599230E+00
3.495420E+00	1.102710E+00	3.517330E+00
3.567900E+00	1.133030E+00	3.602350E+00
2.651630E+00	3.833920E+00	3.600000E+00
3.667870E+00	1.202420E+00	3.610250E+00
2.737160E+00	3.833250E+00	3.592050E+00
3.746460E+00	1.276920E+00	3.578090E+00
2.818850E+00	3.819880E+00	3.576850E+00
2.896200E+00	3.818660E+00	3.639220E+00
3.834770E+00	1.362130E+00	3.555030E+00
2.964170E+00	3.778310E+00	3.599610E+00
3.060760E+00	3.734410E+00	3.613190E+00
3.095020E+00	3.690060E+00	3.535470E+00
3.151280E+00	3.678390E+00	3.582990E+00
3.976400E+00	1.510640E+00	3.558330E+00
3.920720E+00	1.426110E+00	3.611060E+00
3.240540E+00	3.639560E+00	3.592500E+00
3.315920E+00	3.607470E+00	3.598150E+00
4.152400E+00	1.885630E+00	3.573300E+00
4.134450E+00	1.791130E+00	3.597580E+00
4.093050E+00	1.704140E+00	3.587070E+00
4.036830E+00	1.598410E+00	3.582130E+00
3.410460E+00	3.579750E+00	3.586130E+00
3.512100E+00	3.560890E+00	3.594470E+00
4.179190E+00	2.516750E+00	3.610390E+00
4.164930E+00	2.590750E+00	3.521940E+00
4.163750E+00	2.633700E+00	3.581150E+00
4.192210E+00	2.389400E+00	3.634760E+00
4.194270E+00	2.288770E+00	3.606210E+00
4.187990E+00	2.166270E+00	3.592510E+00
4.183010E+00	2.049500E+00	3.588050E+00
4.171080E+00	1.970480E+00	3.571040E+00
3.620210E+00	3.530730E+00	3.589370E+00
3.784620E+00	3.488490E+00	3.612750E+00
4.084630E+00	3.011290E+00	3.625670E+00
4.054830E+00	3.085560E+00	3.541460E+00
4.053450E+00	3.118210E+00	3.605860E+00
4.110410E+00	2.896670E+00	3.644230E+00
4.125410E+00	2.815660E+00	3.614160E+00
4.147600E+00	2.723080E+00	3.593080E+00
3.851880E+00	3.469760E+00	3.619660E+00
3.861710E+00	3.448850E+00	3.587960E+00
4.012950E+00	3.268060E+00	3.605900E+00
4.038360E+00	3.192350E+00	3.648160E+00
3.881560E+00	3.452900E+00	3.622840E+00
3.930460E+00	3.405500E+00	3.628040E+00
3.983950E+00	3.330480E+00	3.597290E+00
1.273390E+00	2.260690E+00	3.730890E+00
1.294290E+00	2.314460E+00	3.740950E+00
1.283130E+00	2.277550E+00	3.679220E+00
1.248280E+00	2.160900E+00	3.636460E+00
1.254240E+00	2.192010E+00	3.714130E+00
1.209370E+00	2.036880E+00	3.602760E+00
1.218840E+00	2.077380E+00	3.685060E+00
1.173990E+00	1.913420E+00	3.579850E+00
1.182890E+00	1.956500E+00	3.662000E+00
1.146750E+00	1.809320E+00	3.563840E+00
1.148690E+00	1.827090E+00	3.663160E+00
1.134280E+00	1.749750E+00	3.561220E+00
1.134550E+00	1.753390E+00	3.613810E+00
1.131380E+00	1.695780E+00	3.591490E+00
1.375940E+00	2.488830E+00	3.720880E+00
1.320490E+00	2.382950E+00	3.705760E+00
1.136510E+00	1.633760E+00	3.533830E+00
1.148730E+00	1.563110E+00	3.509330E+00
1.146390E+00	1.545560E+00	3.617230E+00
1.167940E+00	1.493150E+00	3.555490E+00
1.436640E+00	2.590550E+00	3.751490E+00
1.477560E+00	2.659400E+00	3.757100E+00
1.459690E+00	2.634550E+00	3.714090E+00
1.196580E+00	1.440270E+00	3.493250E+00
1.246860E+00	1.363820E+00	3.480160E+00
1.232300E+00	1.370160E+00	3.592880E+00
1.282480E+00	1.317110E+00	3.514470E+00
1.270400E+00	1.324360E+00	3.563650E+00
1.311990E+00	1.278300E+00	3.557620E+00
1.497730E+00	2.694240E+00	3.698080E+00
1.521530E+00	2.732230E+00	3.794140E+00
1.382540E+00	1.224860E+00	3.515640E+00
1.486400E+00	1.160390E+00	3.516330E+00
1.443400E+00	1.158750E+00	3.620800E+00
1.541900E+00	1.117330E+00	3.556870E+00
1.515970E+00	1.117970E+00	3.601010E+00
1.579000E+00	1.082360E+00	3.608420E+00
1.559360E+00	2.805840E+00	3.798390E+00
1.579220E+00	2.846490E+00	3.782560E+00
1.554630E+00	2.800910E+00	3.732530E+00
1.761480E+00	1.061310E+00	3.543300E+00
1.681260E+00	1.056470E+00	3.598320E+00
1.799850E+00	1.017990E+00	3.631080E+00
1.610020E+00	2.920210E+00	3.760620E+00
1.867870E+00	1.037060E+00	3.559760E+00
1.951600E+00	1.004780E+00	3.621170E+00
1.891320E+00	9.960080E-01	3.644330E+00
1.973580E+00	9.811390E-01	3.693140E+00
1.689550E+00	3.080090E+00	3.760540E+00
1.654650E+00	3.015840E+00	3.776710E+00
1.995520E+00	1.030970E+00	3.562560E+00
2.033780E+00	9.897980E-01	3.653890E+00
1.725370E+00	3.144330E+00	3.734410E+00
2.149040E+00	9.819500E-01	3.652740E+00
1.786130E+00	3.230780E+00	3.746010E+00
2.281490E+00	9.834830E-01	3.644470E+00
1.892010E+00	3.361800E+00	3.745400E+00
1.845740E+00	3.308300E+00	3.764240E+00
2.384980E+00	9.774220E-01	3.618650E+00
2.482390E+00	9.492440E-01	3.702790E+00
1.935340E+00	3.413990E+00	3.717800E+00
2.573630E+00	9.361130E-01	3.667180E+00
2.000760E+00	3.494490E+00	3.729990E+00
2.661230E+00	9.224520E-01	3.626730E+00
2.749730E+00	8.845980E-01	3.694450E+00
2.130240E+00	3.627260E+00	3.741650E+00
2.068180E+00	3.573560E+00	3.753830E+00
2.836230E+00	8.729670E-01	3.640220E+00
2.918200E+00	8.306180E-01	3.694010E+00
2.206150E+00	3.683020E+00	3.730190E+00
3.002620E+00	8.394620E-01	3.649160E+00
3.090500E+00	8.238050E-01	3.715040E+00
2.289910E+00	3.736400E+00	3.710660E+00
3.181700E+00	8.523420E-01	3.681950E+00
2.360140E+00	3.775200E+00	3.741930E+00
2.358010E+00	3.770510E+00	3.689040E+00
3.273020E+00	9.048260E-01	3.654440E+00
2.395180E+00	3.788110E+00	3.732750E+00
2.447280E+00	3.797220E+00	3.723500E+00
3.363490E+00	9.703030E-01	3.630970E+00
2.556870E+00	3.824340E+00	3.711800E+00
3.542980E+00	1.093960E+00	3.699090E+00
3.450690E+00	1.012180E+00	3.711320E+00
2.661080E+00	3.845620E+00	3.705120E+00
3.652890E+00	1.178430E+00	3.695020E+00
2.725230E+00	3.848020E+00	3.667720E+00
3.755060E+00	1.262650E+00	3.680160E+00
2.809970E+00	3.841400E+00	3.684140E+00
2.903360E+00	3.830310E+00	3.739190E+00
3.842910E+00	1.345370E+00	3.651250E+00
2.982510E+00	3.792550E+00	3.684330E+00
3.089210E+00	3.759920E+00	3.710180E+00
3.172190E+00	3.701220E+00	3.648150E+00
4.000160E+00	1.506650E+00	3.659670E+00
3.928400E+00	1.418470E+00	3.710670E+00
3.204780E+00	3.722550E+00	3.717570E+00
3.280080E+00	3.692270E+00	3.717630E+00
3.306150E+00	3.648890E+00	3.657830E+00
4.160090E+00	1.826500E+00	3.655980E+00
4.130320E+00	1.726570E+00	3.680640E+00
4.161090E+00	1.789200E+00	3.716500E+00
4.066980E+00	1.612800E+00	3.681860E+00
3.366870E+00	3.668810E+00	3.722310E+00
3.476030E+00	3.645810E+00	3.738640E+00
3.495140E+00	3.601360E+00	3.663420E+00
4.169670E+00	2.652050E+00	3.678770E+00
4.187130E+00	2.537890E+00	3.747840E+00
4.197770E+00	2.422640E+00	3.720010E+00
4.207110E+00	2.309040E+00	3.709160E+00
4.205920E+00	2.192410E+00	3.696290E+00
4.201590E+00	2.069380E+00	3.686300E+00
4.184290E+00	1.931100E+00	3.668200E+00
4.172720E+00	1.842380E+00	3.706190E+00
3.575090E+00	3.602110E+00	3.732830E+00
3.670100E+00	3.577950E+00	3.780770E+00
3.684290E+00	3.544750E+00	3.695040E+00
4.062230E+00	3.112040E+00	3.696960E+00
4.087050E+00	3.028880E+00	3.762450E+00
4.107390E+00	2.928600E+00	3.724080E+00
4.128310E+00	2.825780E+00	3.708370E+00
4.147580E+00	2.750590E+00	3.665030E+00
3.765320E+00	3.525540E+00	3.772870E+00
3.845000E+00	3.472930E+00	3.723270E+00
3.870340E+00	3.461590E+00	3.649800E+00
3.906190E+00	3.439690E+00	3.684950E+00
4.013470E+00	3.277160E+00	3.729130E+00
3.988060E+00	3.333490E+00	3.652940E+00
3.962650E+00	3.375400E+00	3.707440E+00
4.044220E+00	3.183570E+00	3.736920E+00
3.936420E+00	3.413920E+00	3.688740E+00
1.267270E+00	2.262510E+00	3.866310E+00
1.290780E+00	2.325680E+00	3.853630E+00
1.273130E+00	2.254090E+00	3.789740E+00
1.232300E+00	2.124710E+00	3.766180E+00
1.245430E+00	2.178930E+00	3.847450E+00
1.195790E+00	2.006690E+00	3.742380E+00
1.215070E+00	2.069180E+00	3.830220E+00
1.163760E+00	1.900290E+00	3.726970E+00
1.182930E+00	1.957570E+00	3.810670E+00
1.144520E+00	1.837840E+00	3.728750E+00
1.155200E+00	1.861880E+00	3.795360E+00
1.137850E+00	1.787460E+00	3.761870E+00
1.316120E+00	2.394980E+00	3.888160E+00
1.352400E+00	2.464530E+00	3.872070E+00
1.329050E+00	2.392680E+00	3.799520E+00
1.130680E+00	1.694410E+00	3.717280E+00
1.133850E+00	1.612590E+00	3.652910E+00
1.131990E+00	1.617150E+00	3.728360E+00
1.138710E+00	1.559660E+00	3.676200E+00
1.137570E+00	1.572120E+00	3.731790E+00
1.147430E+00	1.522000E+00	3.715760E+00
1.389200E+00	2.529880E+00	3.909880E+00
1.429360E+00	2.593760E+00	3.897790E+00
1.399840E+00	2.528280E+00	3.826260E+00
1.196900E+00	1.425040E+00	3.610860E+00
1.174080E+00	1.457610E+00	3.696590E+00
1.215680E+00	1.389460E+00	3.643790E+00
1.205290E+00	1.402200E+00	3.682960E+00
1.232030E+00	1.359590E+00	3.686970E+00
1.467360E+00	2.644460E+00	3.840270E+00
1.285000E+00	1.287650E+00	3.669010E+00
1.357870E+00	1.216960E+00	3.629780E+00
1.333630E+00	1.228040E+00	3.688900E+00
1.400960E+00	1.174670E+00	3.665760E+00
1.373160E+00	1.189620E+00	3.707740E+00
1.431810E+00	1.142890E+00	3.713840E+00
1.517380E+00	2.743390E+00	3.895860E+00
1.553450E+00	2.814990E+00	3.901390E+00
1.547440E+00	2.791290E+00	3.845780E+00
1.527280E+00	1.079270E+00	3.712850E+00
1.624320E+00	1.035620E+00	3.687010E+00
1.600560E+00	1.030870E+00	3.746530E+00
1.655730E+00	1.011600E+00	3.764540E+00
1.581160E+00	2.858000E+00	3.848880E+00
1.736270E+00	1.005930E+00	3.723280E+00
1.619550E+00	2.953590E+00	3.891570E+00
1.655010E+00	3.025950E+00	3.888530E+00
1.644470E+00	2.995650E+00	3.830440E+00
1.880760E+00	9.782180E-01	3.733850E+00
2.000480E+00	9.657460E-01	3.776530E+00
1.679210E+00	3.059470E+00	3.837680E+00
2.098770E+00	9.618530E-01	3.742950E+00
1.735290E+00	3.154590E+00	3.848340E+00
2.161170E+00	9.613930E-01	3.721450E+00
2.186220E+00	9.559550E-01	3.759010E+00
1.794470E+00	3.252240E+00	3.864540E+00
1.836350E+00	3.315260E+00	3.883170E+00
1.827420E+00	3.290800E+00	3.819410E+00
2.261370E+00	9.572380E-01	3.764810E+00
2.194300E+00	9.624390E-01	3.726230E+00
1.878450E+00	3.356240E+00	3.836850E+00
2.382310E+00	9.518710E-01	3.736040E+00
2.488100E+00	9.270170E-01	3.819610E+00
1.940150E+00	3.425600E+00	3.800190E+00
2.577540E+00	9.135350E-01	3.783720E+00
1.998140E+00	3.513470E+00	3.863900E+00
2.057050E+00	3.585130E+00	3.879870E+00
2.043250E+00	3.555810E+00	3.811420E+00
2.664260E+00	8.963860E-01	3.742300E+00
2.756950E+00	8.574310E-01	3.813530E+00
2.108140E+00	3.622550E+00	3.838230E+00
2.838920E+00	8.396870E-01	3.757340E+00
2.921400E+00	8.055220E-01	3.794270E+00
2.190090E+00	3.682580E+00	3.825390E+00
3.000840E+00	8.077750E-01	3.753920E+00
3.092430E+00	7.939110E-01	3.820650E+00
2.268660E+00	3.733610E+00	3.811720E+00
3.185080E+00	8.209940E-01	3.787580E+00
2.344090E+00	3.773750E+00	3.802800E+00
3.276650E+00	8.745780E-01	3.760250E+00
2.407120E+00	3.795200E+00	3.786130E+00
2.478560E+00	3.821770E+00	3.843310E+00
3.365650E+00	9.406640E-01	3.733870E+00
2.555910E+00	3.834030E+00	3.811580E+00
3.536320E+00	1.066550E+00	3.801050E+00
3.455240E+00	9.844440E-01	3.813270E+00
2.642470E+00	3.850270E+00	3.797410E+00
3.634730E+00	1.155180E+00	3.790290E+00
2.721060E+00	3.856390E+00	3.790330E+00
2.750840E+00	3.850400E+00	3.736840E+00
2.824310E+00	3.861320E+00	3.811360E+00
3.757770E+00	1.261550E+00	3.790410E+00
2.917870E+00	3.852830E+00	3.808650E+00
3.848200E+00	1.344110E+00	3.743890E+00
3.003290E+00	3.821310E+00	3.787030E+00
3.149610E+00	3.792870E+00	3.794420E+00
4.014170E+00	1.506790E+00	3.794700E+00
3.922050E+00	1.408210E+00	3.774210E+00
3.231280E+00	3.791220E+00	3.819810E+00
3.270600E+00	3.733330E+00	3.769990E+00
4.148160E+00	1.733830E+00	3.755620E+00
4.104000E+00	1.640360E+00	3.771160E+00
4.087420E+00	1.583990E+00	3.816650E+00
3.309810E+00	3.772750E+00	3.832730E+00
3.405030E+00	3.751680E+00	3.848580E+00
3.404570E+00	3.704650E+00	3.790130E+00
4.178870E+00	2.661850E+00	3.821850E+00
4.154370E+00	2.735410E+00	3.734410E+00
4.142600E+00	2.789230E+00	3.800950E+00
4.199180E+00	2.535670E+00	3.842570E+00
4.208670E+00	2.441480E+00	3.820020E+00
4.219430E+00	2.330700E+00	3.806810E+00
4.221040E+00	2.213580E+00	3.796600E+00
4.217610E+00	2.097170E+00	3.786790E+00
4.210480E+00	1.972290E+00	3.785270E+00
4.181110E+00	1.822130E+00	3.784310E+00
4.149560E+00	1.697530E+00	3.820660E+00
4.118080E+00	1.625710E+00	3.830000E+00
3.482780E+00	3.711240E+00	3.840650E+00
3.550120E+00	3.648220E+00	3.799100E+00
3.668950E+00	3.616480E+00	3.854870E+00
4.062090E+00	3.135090E+00	3.814680E+00
4.091830E+00	3.049490E+00	3.892060E+00
4.108230E+00	2.945440E+00	3.830280E+00
4.119600E+00	2.868760E+00	3.782470E+00
3.765550E+00	3.553520E+00	3.845350E+00
3.854570E+00	3.487580E+00	3.829040E+00
3.950040E+00	3.391820E+00	3.813310E+00
3.924220E+00	3.420570E+00	3.725530E+00
4.024060E+00	3.282490E+00	3.864480E+00
4.039920E+00	3.213890E+00	3.802900E+00
1.292880E+00	2.319870E+00	3.926500E+00
1.264420E+00	2.229830E+00	3.916640E+00
1.246350E+00	2.141160E+00	3.922430E+00
1.215340E+00	2.027420E+00	3.908290E+00
1.185930E+00	1.918910E+00	3.892270E+00
1.161680E+00	1.807970E+00	3.893360E+00
1.136470E+00	1.738190E+00	3.815200E+00
1.147150E+00	1.735030E+00	3.878920E+00
1.142230E+00	1.688570E+00	3.851520E+00
1.352440E+00	2.456560E+00	3.944200E+00
1.317320E+00	2.390830E+00	3.938820E+00
1.145520E+00	1.611450E+00	3.829070E+00
1.155200E+00	1.536930E+00	3.808590E+00
1.166220E+00	1.489530E+00	3.784410E+00
1.178360E+00	1.497610E+00	3.861630E+00
1.200160E+00	1.446900E+00	3.848820E+00
1.427900E+00	2.581640E+00	3.955310E+00
1.401270E+00	2.527450E+00	3.974590E+00
1.220520E+00	1.386540E+00	3.777540E+00
1.254070E+00	1.330790E+00	3.755080E+00
1.262720E+00	1.338430E+00	3.837510E+00
1.292630E+00	1.285870E+00	3.801850E+00
1.480170E+00	2.662710E+00	3.965440E+00
1.332570E+00	1.228370E+00	3.756660E+00
1.398610E+00	1.164480E+00	3.804150E+00
1.464890E+00	1.107790E+00	3.788180E+00
1.460900E+00	1.105030E+00	3.886350E+00
1.525840E+00	1.061090E+00	3.840960E+00
1.546270E+00	2.796150E+00	3.955080E+00
1.524350E+00	2.745140E+00	3.976700E+00
1.614100E+00	1.018290E+00	3.839350E+00
1.731230E+00	9.870450E-01	3.848750E+00
1.588080E+00	2.874870E+00	3.969180E+00
1.833530E+00	9.681720E-01	3.829240E+00
1.819140E+00	9.574450E-01	3.905590E+00
1.895380E+00	9.467530E-01	3.916230E+00
1.655830E+00	3.021420E+00	3.961410E+00
1.626940E+00	2.959050E+00	3.983810E+00
1.967330E+00	9.541660E-01	3.863710E+00
1.691270E+00	3.088080E+00	3.924190E+00
2.092320E+00	9.412580E-01	3.856250E+00
1.744250E+00	3.170070E+00	3.986380E+00
1.788680E+00	3.245870E+00	4.002470E+00
1.772520E+00	3.225850E+00	3.931340E+00
2.193860E+00	9.435900E-01	3.832510E+00
1.821230E+00	3.299540E+00	3.958520E+00
2.287810E+00	9.287080E-01	3.887180E+00
1.876410E+00	3.372400E+00	3.936650E+00
2.393640E+00	9.208240E-01	3.870810E+00
2.501290E+00	9.022090E-01	3.920500E+00
1.932320E+00	3.438890E+00	3.902520E+00
2.578450E+00	8.865560E-01	3.902770E+00
2.046440E+00	3.582880E+00	3.956480E+00
1.986140E+00	3.514630E+00	3.975030E+00
2.673070E+00	8.673280E-01	3.868720E+00
2.759130E+00	8.345810E-01	3.903480E+00
2.109710E+00	3.641720E+00	3.942190E+00
2.861370E+00	7.940900E-01	3.911560E+00
2.181490E+00	3.694110E+00	3.925560E+00
2.995000E+00	7.792840E-01	3.866230E+00
2.256050E+00	3.743110E+00	3.908120E+00
2.329540E+00	3.784640E+00	3.893280E+00
3.285370E+00	8.420020E-01	3.869910E+00
3.185950E+00	7.839350E-01	3.889660E+00
2.405460E+00	3.811850E+00	3.875860E+00
2.477640E+00	3.828310E+00	3.945190E+00
3.378320E+00	9.134020E-01	3.838490E+00
2.563680E+00	3.848450E+00	3.914540E+00
3.534640E+00	1.025190E+00	3.906780E+00
3.459410E+00	9.520580E-01	3.893250E+00
2.627600E+00	3.862420E+00	3.868470E+00
3.627860E+00	1.126800E+00	3.887750E+00
2.714710E+00	3.873780E+00	3.880340E+00
2.824900E+00	3.892420E+00	3.940000E+00
3.715410E+00	1.209350E+00	3.868280E+00
2.955830E+00	3.887310E+00	3.889760E+00
3.818930E+00	1.311200E+00	3.914470E+00
[truncated: 10,719 more rows]
