# Supplementary material for: A New MRI-Based Model of Heart Function with Coupled Hemodynamics and Application to Normal and Diseased Canine Left Ventricles
Source: Front Bioeng Biotechnol. 2015 Sep 23;3:140. doi: 10.3389/fbioe.2015.00140 (PMC4585083; doi:10.3389/fbioe.2015.00140)
Supplement: Supplementary file 2 [file Data_Sheet_2.ZIP › Case1_Normal_SR_Diastole/nodes/case1_diastole_time_0.1200.csv]

3.293870E+00	2.136370E+00	1.219830E+00
3.313960E+00	2.177740E+00	1.200800E+00
3.331190E+00	2.143080E+00	1.213310E+00
3.332810E+00	2.103330E+00	1.241190E+00
3.361110E+00	2.227440E+00	1.177880E+00
3.390340E+00	2.279330E+00	1.165580E+00
3.411440E+00	2.237190E+00	1.180020E+00
3.411100E+00	2.163760E+00	1.218090E+00
3.503160E+00	2.105600E+00	1.275460E+00
3.431940E+00	2.061970E+00	1.288360E+00
3.543460E+00	2.050070E+00	1.337270E+00
3.484140E+00	2.268400E+00	1.193590E+00
3.543830E+00	2.175940E+00	1.254550E+00
3.580120E+00	2.110240E+00	1.308180E+00
3.004640E+00	2.318930E+00	1.238650E+00
3.020080E+00	2.395520E+00	1.222210E+00
3.060090E+00	2.358770E+00	1.214860E+00
3.076890E+00	2.310710E+00	1.223560E+00
3.070400E+00	2.470680E+00	1.211490E+00
3.087520E+00	2.540920E+00	1.216610E+00
3.130020E+00	2.499200E+00	1.199300E+00
3.181930E+00	2.404950E+00	1.182120E+00
3.290650E+00	2.268000E+00	1.170850E+00
3.158090E+00	2.263380E+00	1.214640E+00
3.226370E+00	2.130420E+00	1.253250E+00
3.337900E+00	2.012350E+00	1.323310E+00
3.219200E+00	2.003320E+00	1.355080E+00
3.400610E+00	1.937350E+00	1.438920E+00
3.297640E+00	1.921240E+00	1.459810E+00
3.391120E+00	1.896870E+00	1.513000E+00
3.202710E+00	2.558660E+00	1.194470E+00
3.389820E+00	2.537590E+00	1.186230E+00
3.405430E+00	2.376560E+00	1.164020E+00
3.473400E+00	1.986240E+00	1.385660E+00
3.500350E+00	1.916740E+00	1.540750E+00
3.509760E+00	2.477460E+00	1.199410E+00
3.525320E+00	2.556160E+00	1.219380E+00
3.566340E+00	2.378380E+00	1.210100E+00
3.617580E+00	2.263000E+00	1.254790E+00
3.640560E+00	2.165190E+00	1.319510E+00
3.649720E+00	2.087630E+00	1.390690E+00
3.592230E+00	2.000760E+00	1.445860E+00
3.628860E+00	2.510660E+00	1.258540E+00
3.692570E+00	2.361950E+00	1.289620E+00
3.712490E+00	2.230410E+00	1.354930E+00
3.697610E+00	2.151910E+00	1.391130E+00
2.596830E+00	2.664230E+00	1.414850E+00
2.617670E+00	2.723710E+00	1.416250E+00
2.655150E+00	2.672980E+00	1.389380E+00
2.749230E+00	2.617810E+00	1.352140E+00
2.613810E+00	2.594380E+00	1.410800E+00
2.811600E+00	2.470180E+00	1.317330E+00
2.661650E+00	2.467240E+00	1.397100E+00
2.895740E+00	2.322430E+00	1.286710E+00
2.720340E+00	2.330970E+00	1.395030E+00
2.894460E+00	2.176170E+00	1.371280E+00
2.779290E+00	2.195780E+00	1.438240E+00
2.953350E+00	2.099810E+00	1.385490E+00
2.848020E+00	2.065150E+00	1.478320E+00
2.958940E+00	2.018140E+00	1.457600E+00
2.724690E+00	2.750970E+00	1.385600E+00
2.912000E+00	2.751830E+00	1.306070E+00
2.900180E+00	2.601920E+00	1.275190E+00
2.972710E+00	2.494420E+00	1.241440E+00
3.027480E+00	2.206500E+00	1.292300E+00
3.078050E+00	2.045690E+00	1.380740E+00
3.152820E+00	1.938860E+00	1.477340E+00
3.031180E+00	1.959230E+00	1.505740E+00
3.213970E+00	1.851260E+00	1.587900E+00
3.073810E+00	1.872130E+00	1.611560E+00
3.257980E+00	1.785740E+00	1.684230E+00
3.129800E+00	1.765710E+00	1.740420E+00
3.236010E+00	1.726870E+00	1.788280E+00
3.094850E+00	2.654850E+00	1.242870E+00
3.134300E+00	2.817700E+00	1.308600E+00
3.376440E+00	1.843330E+00	1.618740E+00
3.347160E+00	1.757650E+00	1.768580E+00
3.260100E+00	2.764960E+00	1.259450E+00
3.314350E+00	2.865550E+00	1.322560E+00
3.323220E+00	2.670450E+00	1.213190E+00
3.498160E+00	1.858340E+00	1.655480E+00
3.504880E+00	1.806710E+00	1.783810E+00
3.418590E+00	2.784530E+00	1.283740E+00
3.474490E+00	2.887460E+00	1.373480E+00
3.542530E+00	2.663900E+00	1.260330E+00
3.679800E+00	2.042120E+00	1.503250E+00
3.654940E+00	1.970150E+00	1.600110E+00
3.588510E+00	1.889080E+00	1.693690E+00
3.571650E+00	2.806220E+00	1.347200E+00
3.596630E+00	2.884160E+00	1.428920E+00
3.670360E+00	2.742550E+00	1.357340E+00
3.717520E+00	2.626780E+00	1.347070E+00
3.761610E+00	2.470800E+00	1.362640E+00
3.786500E+00	2.314640E+00	1.424270E+00
3.751000E+00	2.148380E+00	1.521700E+00
3.809590E+00	2.258860E+00	1.530830E+00
3.717680E+00	2.037150E+00	1.587050E+00
3.671270E+00	2.823860E+00	1.422580E+00
3.773990E+00	2.743110E+00	1.475180E+00
3.816560E+00	2.575420E+00	1.472310E+00
3.831920E+00	2.427180E+00	1.492370E+00
3.833640E+00	2.325330E+00	1.534920E+00
2.244870E+00	2.692890E+00	1.650750E+00
2.272640E+00	2.773040E+00	1.645770E+00
2.301270E+00	2.704540E+00	1.609120E+00
2.360920E+00	2.628250E+00	1.575790E+00
2.257810E+00	2.613650E+00	1.651500E+00
2.419490E+00	2.486240E+00	1.555190E+00
2.301310E+00	2.483140E+00	1.641830E+00
2.465400E+00	2.342080E+00	1.553920E+00
2.351390E+00	2.348670E+00	1.634110E+00
2.521490E+00	2.207970E+00	1.591990E+00
2.411180E+00	2.215770E+00	1.667550E+00
2.577470E+00	2.086250E+00	1.623560E+00
2.465100E+00	2.088040E+00	1.697580E+00
2.642860E+00	2.000480E+00	1.663880E+00
2.532780E+00	1.957880E+00	1.768090E+00
2.661980E+00	1.903790E+00	1.768200E+00
2.329340E+00	2.874320E+00	1.634590E+00
2.375990E+00	2.978300E+00	1.646420E+00
2.393720E+00	2.906580E+00	1.601090E+00
2.403480E+00	2.798570E+00	1.563620E+00
2.516210E+00	2.656460E+00	1.472480E+00
2.538290E+00	2.475460E+00	1.470460E+00
2.582240E+00	2.334830E+00	1.471180E+00
2.641150E+00	2.203740E+00	1.515980E+00
2.702330E+00	2.084600E+00	1.556940E+00
2.765240E+00	1.968220E+00	1.643540E+00
2.824750E+00	1.907880E+00	1.687170E+00
2.768550E+00	1.867250E+00	1.765560E+00
2.847070E+00	1.856170E+00	1.737470E+00
2.471550E+00	2.938890E+00	1.573980E+00
2.474140E+00	3.020570E+00	1.611920E+00
2.618380E+00	2.862460E+00	1.473890E+00
2.917450E+00	1.920870E+00	1.613970E+00
3.003170E+00	1.807110E+00	1.723640E+00
2.908810E+00	1.813800E+00	1.752790E+00
3.038380E+00	1.746860E+00	1.788520E+00
2.965990E+00	1.725290E+00	1.839460E+00
3.062920E+00	1.701580E+00	1.851120E+00
2.572880E+00	3.025520E+00	1.567840E+00
2.753850E+00	3.024670E+00	1.519260E+00
2.763360E+00	2.935310E+00	1.459310E+00
2.815960E+00	2.869540E+00	1.399700E+00
3.302090E+00	1.687690E+00	1.885400E+00
3.163600E+00	1.655160E+00	1.926110E+00
3.276270E+00	1.629640E+00	2.001280E+00
2.869830E+00	2.979170E+00	1.444620E+00
2.880380E+00	3.054390E+00	1.498210E+00
3.014670E+00	2.921330E+00	1.385380E+00
3.432800E+00	1.720330E+00	1.886860E+00
3.385060E+00	1.657500E+00	1.997410E+00
2.996700E+00	3.048150E+00	1.486410E+00
3.212730E+00	3.029840E+00	1.465140E+00
3.213370E+00	2.927220E+00	1.370090E+00
3.519290E+00	1.750880E+00	1.897950E+00
3.521200E+00	1.702580E+00	2.016620E+00
3.368470E+00	2.969850E+00	1.421860E+00
3.350780E+00	3.041940E+00	1.495400E+00
3.678110E+00	1.929530E+00	1.750660E+00
3.651810E+00	1.866260E+00	1.853830E+00
3.594650E+00	1.785830E+00	1.933440E+00
3.447240E+00	3.035640E+00	1.521650E+00
3.535740E+00	2.962810E+00	1.480630E+00
3.839110E+00	2.255950E+00	1.646630E+00
3.802520E+00	2.134890E+00	1.729080E+00
3.744350E+00	2.012290E+00	1.737160E+00
3.714890E+00	1.925360E+00	1.840110E+00
3.691960E+00	2.901980E+00	1.529570E+00
3.817790E+00	2.819310E+00	1.617640E+00
3.843460E+00	2.741140E+00	1.581810E+00
3.866570E+00	2.653650E+00	1.590890E+00
3.877990E+00	2.502340E+00	1.622640E+00
3.896370E+00	2.593470E+00	1.695880E+00
3.864490E+00	2.374360E+00	1.610290E+00
3.878740E+00	2.721840E+00	1.675430E+00
3.895320E+00	2.652990E+00	1.690220E+00
2.055960E+00	2.739970E+00	1.826060E+00
2.090100E+00	2.827480E+00	1.824880E+00
2.112140E+00	2.756410E+00	1.779130E+00
2.173670E+00	2.674350E+00	1.718550E+00
2.061640E+00	2.657170E+00	1.815810E+00
2.194670E+00	2.490590E+00	1.728900E+00
2.092210E+00	2.510970E+00	1.812330E+00
2.241460E+00	2.349500E+00	1.721440E+00
2.117800E+00	2.332960E+00	1.825800E+00
2.304860E+00	2.224750E+00	1.742860E+00
2.211270E+00	2.233960E+00	1.809040E+00
2.357870E+00	2.099680E+00	1.767190E+00
2.251790E+00	2.116770E+00	1.838600E+00
2.417980E+00	1.987040E+00	1.804100E+00
2.312310E+00	1.996680E+00	1.864970E+00
2.458740E+00	1.918230E+00	1.843360E+00
2.397770E+00	1.879320E+00	1.917500E+00
2.488010E+00	1.860650E+00	1.887040E+00
2.147320E+00	2.938250E+00	1.814590E+00
2.192850E+00	3.050860E+00	1.833730E+00
2.209920E+00	2.980980E+00	1.779260E+00
2.218300E+00	2.874290E+00	1.731770E+00
2.695510E+00	1.793860E+00	1.869820E+00
2.578170E+00	1.822950E+00	1.884830E+00
2.720940E+00	1.726430E+00	1.937370E+00
2.627640E+00	1.693110E+00	2.005460E+00
2.745780E+00	1.656430E+00	2.017100E+00
2.296910E+00	3.035470E+00	1.740350E+00
2.342720E+00	3.164430E+00	1.800600E+00
2.820850E+00	1.747530E+00	1.871960E+00
2.916150E+00	1.640190E+00	1.982110E+00
2.831380E+00	1.628180E+00	2.026370E+00
2.977120E+00	1.569210E+00	2.067250E+00
2.891740E+00	1.533050E+00	2.133330E+00
2.988860E+00	1.510510E+00	2.155640E+00
2.477050E+00	3.108090E+00	1.675150E+00
2.502350E+00	3.242310E+00	1.786200E+00
3.023620E+00	1.638870E+00	1.964040E+00
3.077300E+00	1.553670E+00	2.096560E+00
2.610260E+00	3.209840E+00	1.709320E+00
2.657490E+00	3.296100E+00	1.789340E+00
2.674740E+00	3.134770E+00	1.620900E+00
3.347140E+00	1.598460E+00	2.101890E+00
3.221060E+00	1.563620E+00	2.113670E+00
3.331750E+00	1.549920E+00	2.209490E+00
2.762000E+00	3.236730E+00	1.708000E+00
2.789640E+00	3.314120E+00	1.792710E+00
2.898280E+00	3.156700E+00	1.582840E+00
3.456740E+00	1.632720E+00	2.097230E+00
3.442120E+00	1.588650E+00	2.202460E+00
2.845740E+00	3.352740E+00	1.827950E+00
2.856840E+00	3.390630E+00	1.884880E+00
2.897510E+00	3.363440E+00	1.836310E+00
2.928800E+00	3.303580E+00	1.762990E+00
3.061410E+00	3.225240E+00	1.680740E+00
3.134240E+00	3.141790E+00	1.580160E+00
3.522760E+00	1.655650E+00	2.105990E+00
3.517880E+00	1.631380E+00	2.167740E+00
2.946500E+00	3.384720E+00	1.885270E+00
3.060810E+00	3.344740E+00	1.854530E+00
3.103480E+00	3.287870E+00	1.773950E+00
3.233890E+00	3.233830E+00	1.710110E+00
3.365100E+00	3.123420E+00	1.591410E+00
3.679840E+00	1.825480E+00	1.994920E+00
3.656360E+00	1.755550E+00	2.090130E+00
3.583080E+00	1.675090E+00	2.149210E+00
3.206310E+00	3.327240E+00	1.848320E+00
3.332530E+00	3.281790E+00	1.819870E+00
3.383580E+00	3.215880E+00	1.736110E+00
3.504860E+00	3.169140E+00	1.735130E+00
3.594200E+00	3.054430E+00	1.627940E+00
3.846990E+00	2.199340E+00	1.841650E+00
3.816650E+00	2.063880E+00	1.924010E+00
3.855130E+00	2.155680E+00	1.980930E+00
3.746130E+00	1.907450E+00	1.985530E+00
3.720750E+00	1.818630E+00	2.082180E+00
3.462620E+00	3.258770E+00	1.849580E+00
3.578660E+00	3.205490E+00	1.845480E+00
3.620060E+00	3.135370E+00	1.770310E+00
3.702140E+00	3.074040E+00	1.769220E+00
3.771670E+00	2.954280E+00	1.720270E+00
3.900770E+00	2.518160E+00	1.777980E+00
3.889290E+00	2.359360E+00	1.834670E+00
3.908120E+00	2.480940E+00	1.875450E+00
3.871660E+00	2.229560E+00	1.942710E+00
3.697220E+00	3.157250E+00	1.889050E+00
3.792750E+00	3.039950E+00	1.870280E+00
3.853400E+00	2.929810E+00	1.878150E+00
3.878630E+00	2.806720E+00	1.813720E+00
3.910440E+00	2.631350E+00	1.824080E+00
3.910160E+00	2.540970E+00	1.846170E+00
1.905480E+00	2.778830E+00	2.019510E+00
1.950130E+00	2.889550E+00	2.026180E+00
1.954210E+00	2.796960E+00	1.970520E+00
1.991880E+00	2.714640E+00	1.894630E+00
1.896360E+00	2.691620E+00	1.996280E+00
1.998050E+00	2.530240E+00	1.896040E+00
1.911210E+00	2.548330E+00	1.981440E+00
2.024770E+00	2.389300E+00	1.884540E+00
1.926730E+00	2.368290E+00	1.981620E+00
2.045880E+00	2.313240E+00	1.891070E+00
1.998810E+00	2.301990E+00	1.937820E+00
2.048310E+00	2.234970E+00	1.934760E+00
2.132740E+00	1.985350E+00	1.999390E+00
2.107830E+00	2.042440E+00	1.983460E+00
2.193790E+00	2.014840E+00	1.935390E+00
2.277660E+00	1.897520E+00	1.975810E+00
2.172000E+00	1.914990E+00	2.026610E+00
2.346180E+00	1.777660E+00	2.032900E+00
2.238320E+00	1.797900E+00	2.077290E+00
2.383960E+00	1.700950E+00	2.077370E+00
2.307500E+00	1.666690E+00	2.149930E+00
2.414410E+00	1.629560E+00	2.143870E+00
2.052840E+00	2.919920E+00	1.908860E+00
2.032810E+00	3.010950E+00	1.985740E+00
2.136920E+00	2.152190E+00	1.908600E+00
2.472470E+00	1.734520E+00	2.016460E+00
2.548340E+00	1.651420E+00	2.078030E+00
2.502830E+00	1.593600E+00	2.164340E+00
2.598800E+00	1.580770E+00	2.149180E+00
2.068820E+00	3.085750E+00	1.997170E+00
2.138650E+00	3.178180E+00	2.007480E+00
2.114550E+00	3.077970E+00	1.932470E+00
2.789530E+00	1.558040E+00	2.127740E+00
2.695340E+00	1.570290E+00	2.134080E+00
2.821630E+00	1.501050E+00	2.193810E+00
2.757140E+00	1.467970E+00	2.256360E+00
2.858460E+00	1.451890E+00	2.258420E+00
2.234960E+00	3.177280E+00	1.905630E+00
2.262060E+00	3.265210E+00	1.981670E+00
3.054920E+00	1.478590E+00	2.220950E+00
2.961230E+00	1.448390E+00	2.259500E+00
3.057750E+00	1.430010E+00	2.312340E+00
2.330930E+00	3.336320E+00	2.001640E+00
2.389880E+00	3.413320E+00	2.055000E+00
2.397900E+00	3.359890E+00	1.983070E+00
2.385970E+00	3.296060E+00	1.907080E+00
3.141470E+00	1.503030E+00	2.198910E+00
3.130250E+00	1.456800E+00	2.281720E+00
2.484500E+00	3.385850E+00	1.972510E+00
2.542400E+00	3.462560E+00	2.058150E+00
2.562910E+00	3.346520E+00	1.877010E+00
3.247120E+00	1.489960E+00	2.278410E+00
2.637250E+00	3.425890E+00	1.975300E+00
2.675990E+00	3.481370E+00	2.062190E+00
2.741670E+00	3.372860E+00	1.881440E+00
3.431670E+00	1.522780E+00	2.342740E+00
2.736320E+00	3.500610E+00	2.104460E+00
2.743210E+00	3.521310E+00	2.160650E+00
2.788590E+00	3.502460E+00	2.112140E+00
2.838490E+00	3.453910E+00	2.016680E+00
3.578660E+00	1.619290E+00	2.285590E+00
2.828350E+00	3.513100E+00	2.153730E+00
2.928420E+00	3.494030E+00	2.119580E+00
2.980050E+00	3.461540E+00	2.063570E+00
3.100400E+00	3.405510E+00	1.993760E+00
3.670860E+00	1.697540E+00	2.234670E+00
3.675110E+00	1.657210E+00	2.312970E+00
3.055700E+00	3.469470E+00	2.131510E+00
3.187960E+00	3.443630E+00	2.100720E+00
3.244130E+00	3.408830E+00	2.039130E+00
3.353890E+00	3.348810E+00	1.973410E+00
3.861620E+00	2.080880E+00	2.075280E+00
3.839650E+00	1.957310E+00	2.140540E+00
3.765770E+00	1.802740E+00	2.224880E+00
3.857540E+00	1.887290E+00	2.280320E+00
3.729660E+00	1.694880E+00	2.322610E+00
3.310750E+00	3.419870E+00	2.107840E+00
3.430880E+00	3.385170E+00	2.095550E+00
3.482760E+00	3.346030E+00	2.047970E+00
3.580880E+00	3.276650E+00	1.998220E+00
3.916790E+00	2.447290E+00	2.033060E+00
3.914740E+00	2.534250E+00	1.915220E+00
3.924290E+00	2.567990E+00	2.011780E+00
3.905760E+00	2.337780E+00	2.036820E+00
3.902900E+00	2.199500E+00	2.116770E+00
3.893420E+00	2.031790E+00	2.213870E+00
3.882780E+00	1.949550E+00	2.256560E+00
3.544570E+00	3.356480E+00	2.123900E+00
3.646520E+00	3.309220E+00	2.122870E+00
3.681130E+00	3.267780E+00	2.080710E+00
3.730880E+00	3.207190E+00	2.043770E+00
3.809300E+00	3.096700E+00	2.008490E+00
3.870420E+00	2.974770E+00	2.005020E+00
3.914130E+00	2.842340E+00	2.016260E+00
3.938960E+00	2.695750E+00	2.056900E+00
3.950000E+00	2.772600E+00	2.107340E+00
3.745770E+00	3.257590E+00	2.174990E+00
3.834690E+00	3.148100E+00	2.148210E+00
3.895740E+00	3.025170E+00	2.136350E+00
3.930160E+00	2.903220E+00	2.133190E+00
3.951560E+00	2.815940E+00	2.141710E+00
1.781480E+00	2.793590E+00	2.206470E+00
1.824110E+00	2.895550E+00	2.212210E+00
1.815140E+00	2.811710E+00	2.159840E+00
1.842790E+00	2.743060E+00	2.083250E+00
1.765000E+00	2.713080E+00	2.178190E+00
1.832430E+00	2.571860E+00	2.061320E+00
1.762520E+00	2.587220E+00	2.142120E+00
1.845570E+00	2.421520E+00	2.054960E+00
1.775640E+00	2.442690E+00	2.129000E+00
1.856240E+00	2.330310E+00	2.055370E+00
1.791320E+00	2.298330E+00	2.125040E+00
1.874860E+00	2.250960E+00	2.071310E+00
1.948470E+00	2.056640E+00	2.109550E+00
1.951300E+00	2.102110E+00	2.086840E+00
1.975130E+00	2.069990E+00	2.082200E+00
1.977220E+00	2.023550E+00	2.097690E+00
2.068510E+00	1.799440E+00	2.178150E+00
2.047500E+00	1.860100E+00	2.150880E+00
2.127680E+00	1.823530E+00	2.121520E+00
2.195780E+00	1.707540E+00	2.166870E+00
2.102240E+00	1.724190E+00	2.208860E+00
2.240720E+00	1.635770E+00	2.212690E+00
2.177520E+00	1.598150E+00	2.284340E+00
2.283390E+00	1.564380E+00	2.277570E+00
1.885220E+00	2.906850E+00	2.119050E+00
1.908010E+00	3.011310E+00	2.163610E+00
1.961050E+00	2.213740E+00	2.020950E+00
2.026750E+00	2.098330E+00	2.024670E+00
2.065720E+00	1.959760E+00	2.063480E+00
2.446150E+00	1.563100E+00	2.218430E+00
2.384770E+00	1.526450E+00	2.283880E+00
2.481360E+00	1.497090E+00	2.291940E+00
1.966950E+00	3.099420E+00	2.168960E+00
2.025750E+00	3.199790E+00	2.208490E+00
2.018470E+00	3.146540E+00	2.137430E+00
2.000240E+00	3.064410E+00	2.073970E+00
2.655350E+00	1.486900E+00	2.250970E+00
2.566380E+00	1.495040E+00	2.269770E+00
2.690690E+00	1.428880E+00	2.314140E+00
2.629100E+00	1.399790E+00	2.373810E+00
2.732020E+00	1.384900E+00	2.379710E+00
2.086120E+00	3.210970E+00	2.108750E+00
2.124280E+00	3.295230E+00	2.171400E+00
2.906840E+00	1.399620E+00	2.335230E+00
2.833300E+00	1.385490E+00	2.371750E+00
2.905580E+00	1.367050E+00	2.402220E+00
2.186520E+00	3.360090E+00	2.186250E+00
2.242350E+00	3.431040E+00	2.240790E+00
2.241620E+00	3.390730E+00	2.163940E+00
2.226970E+00	3.327350E+00	2.088490E+00
2.993080E+00	1.385370E+00	2.391950E+00
2.314780E+00	3.436170E+00	2.153420E+00
2.350260E+00	3.492310E+00	2.235640E+00
3.166410E+00	1.415580E+00	2.396660E+00
2.416780E+00	3.531410E+00	2.270420E+00
2.475480E+00	3.568800E+00	2.333660E+00
2.478260E+00	3.539460E+00	2.259800E+00
2.458280E+00	3.499870E+00	2.175290E+00
3.333570E+00	1.456350E+00	2.413840E+00
3.283390E+00	1.412760E+00	2.482700E+00
3.373250E+00	1.428290E+00	2.504500E+00
2.561230E+00	3.550260E+00	2.254740E+00
2.611030E+00	3.592460E+00	2.345420E+00
2.631600E+00	3.522130E+00	2.151190E+00
3.421810E+00	1.477870E+00	2.423640E+00
3.422820E+00	1.456360E+00	2.475510E+00
2.726410E+00	3.550240E+00	2.259710E+00
2.706030E+00	3.589080E+00	2.356130E+00
3.590010E+00	1.558770E+00	2.454910E+00
3.488620E+00	1.490500E+00	2.468240E+00
2.808210E+00	3.572860E+00	2.359110E+00
2.948790E+00	3.558300E+00	2.372410E+00
2.937660E+00	3.522430E+00	2.247330E+00
3.688590E+00	1.639520E+00	2.391190E+00
3.050770E+00	3.523440E+00	2.329360E+00
3.039700E+00	3.541210E+00	2.386930E+00
3.191380E+00	3.475890E+00	2.242240E+00
3.854920E+00	1.813760E+00	2.372530E+00
3.794260E+00	1.714510E+00	2.427630E+00
3.855320E+00	1.769200E+00	2.445180E+00
3.137360E+00	3.520820E+00	2.372400E+00
3.255360E+00	3.492840E+00	2.343340E+00
3.316040E+00	3.466230E+00	2.292520E+00
3.432980E+00	3.423200E+00	2.233880E+00
3.952420E+00	2.520500E+00	2.223870E+00
3.940400E+00	2.412610E+00	2.216840E+00
3.929370E+00	2.329290E+00	2.171610E+00
3.952630E+00	2.221180E+00	2.294870E+00
3.939820E+00	2.160130E+00	2.275070E+00
3.942680E+00	2.074390E+00	2.310060E+00
3.926120E+00	1.925770E+00	2.386790E+00
3.967280E+00	2.013300E+00	2.395230E+00
3.886340E+00	1.813220E+00	2.455520E+00
3.370760E+00	3.471140E+00	2.354080E+00
3.489920E+00	3.443960E+00	2.343680E+00
3.548720E+00	3.412940E+00	2.300060E+00
3.648000E+00	3.354470E+00	2.258040E+00
3.970510E+00	2.739810E+00	2.225860E+00
3.971900E+00	2.635260E+00	2.262990E+00
3.972580E+00	2.129580E+00	2.371630E+00
3.978530E+00	2.059290E+00	2.406920E+00
3.595700E+00	3.417350E+00	2.372590E+00
3.717310E+00	3.367980E+00	2.400860E+00
3.745420E+00	3.332270E+00	2.339080E+00
3.784140E+00	3.280910E+00	2.308580E+00
3.858670E+00	3.184200E+00	2.289830E+00
3.922490E+00	3.059550E+00	2.286530E+00
3.925280E+00	3.121270E+00	2.362610E+00
3.952540E+00	2.920450E+00	2.272540E+00
3.964180E+00	2.827220E+00	2.237350E+00
3.807030E+00	3.301660E+00	2.416680E+00
3.870930E+00	3.221500E+00	2.394380E+00
3.905220E+00	3.166960E+00	2.376320E+00
1.685020E+00	2.709830E+00	2.341870E+00
1.717940E+00	2.800500E+00	2.360550E+00
1.737320E+00	2.751300E+00	2.272340E+00
1.706570E+00	2.595780E+00	2.235000E+00
1.663270E+00	2.617830E+00	2.322860E+00
1.715660E+00	2.460470E+00	2.210950E+00
1.650070E+00	2.455130E+00	2.315090E+00
1.728190E+00	2.344780E+00	2.187600E+00
1.681860E+00	2.359990E+00	2.252840E+00
1.739680E+00	2.273510E+00	2.190730E+00
1.698010E+00	2.269060E+00	2.243490E+00
1.749480E+00	2.201870E+00	2.215580E+00
2.023770E+00	1.600580E+00	2.357370E+00
1.994660E+00	1.657570E+00	2.328670E+00
2.066000E+00	1.635870E+00	2.303870E+00
2.117980E+00	1.563020E+00	2.342130E+00
2.064670E+00	1.529190E+00	2.407650E+00
2.159070E+00	1.495550E+00	2.399660E+00
1.750600E+00	2.891940E+00	2.369250E+00
1.799800E+00	2.987220E+00	2.368650E+00
1.783710E+00	2.901500E+00	2.308330E+00
1.902770E+00	2.149830E+00	2.102560E+00
1.829120E+00	2.163030E+00	2.156690E+00
1.893370E+00	2.031840E+00	2.160240E+00
1.979280E+00	1.926290E+00	2.154710E+00
1.915340E+00	1.896320E+00	2.227860E+00
1.999180E+00	1.779570E+00	2.246970E+00
2.321520E+00	1.493280E+00	2.341930E+00
2.257880E+00	1.464350E+00	2.407250E+00
2.354430E+00	1.428230E+00	2.415700E+00
1.871210E+00	3.099320E+00	2.372270E+00
1.931620E+00	3.203290E+00	2.411160E+00
1.921000E+00	3.148880E+00	2.342420E+00
1.894240E+00	3.064670E+00	2.269820E+00
2.536430E+00	1.418870E+00	2.377400E+00
2.452870E+00	1.397220E+00	2.436930E+00
2.572610E+00	1.376230E+00	2.429340E+00
2.537210E+00	1.361590E+00	2.468430E+00
2.604090E+00	1.333050E+00	2.494760E+00
1.984010E+00	3.213640E+00	2.316370E+00
2.019840E+00	3.301260E+00	2.373850E+00
2.793450E+00	1.339220E+00	2.460650E+00
2.712760E+00	1.321190E+00	2.497810E+00
2.799070E+00	1.302760E+00	2.527070E+00
2.076840E+00	3.374530E+00	2.384480E+00
2.132210E+00	3.444540E+00	2.435980E+00
2.125410E+00	3.408140E+00	2.358730E+00
2.106500E+00	3.344320E+00	2.284330E+00
2.906070E+00	1.321800E+00	2.507350E+00
2.190580E+00	3.449010E+00	2.343150E+00
2.227390E+00	3.504770E+00	2.419380E+00
3.088220E+00	1.347540E+00	2.521770E+00
3.023250E+00	1.297020E+00	2.595000E+00
3.117960E+00	1.309660E+00	2.618540E+00
2.286230E+00	3.551450E+00	2.444120E+00
2.340540E+00	3.597280E+00	2.505220E+00
2.338820E+00	3.574600E+00	2.426820E+00
2.323980E+00	3.533400E+00	2.345940E+00
3.216090E+00	1.378720E+00	2.516540E+00
3.210830E+00	1.342860E+00	2.599120E+00
2.411600E+00	3.593130E+00	2.425870E+00
2.467250E+00	3.627260E+00	2.522370E+00
3.334110E+00	1.387430E+00	2.580650E+00
2.537520E+00	3.609700E+00	2.433070E+00
2.596410E+00	3.642180E+00	2.536060E+00
3.481900E+00	1.441220E+00	2.568080E+00
2.690830E+00	3.613190E+00	2.449340E+00
2.685600E+00	3.640540E+00	2.546510E+00
3.563460E+00	1.493330E+00	2.538910E+00
3.575440E+00	1.475520E+00	2.594130E+00
2.775100E+00	3.622330E+00	2.547060E+00
2.907270E+00	3.602030E+00	2.543210E+00
2.854280E+00	3.589210E+00	2.456140E+00
3.718010E+00	1.611110E+00	2.527840E+00
3.643490E+00	1.522380E+00	2.600050E+00
3.024140E+00	3.557170E+00	2.463590E+00
3.000700E+00	3.583580E+00	2.548050E+00
3.866240E+00	1.747930E+00	2.518460E+00
3.816490E+00	1.668200E+00	2.586860E+00
3.107020E+00	3.559890E+00	2.547360E+00
3.215590E+00	3.539330E+00	2.542660E+00
3.238540E+00	3.514410E+00	2.453040E+00
3.962810E+00	2.418240E+00	2.307320E+00
3.974730E+00	2.322080E+00	2.343640E+00
3.987570E+00	1.989350E+00	2.492540E+00
3.965340E+00	1.893720E+00	2.547680E+00
3.919930E+00	1.818660E+00	2.541670E+00
3.323320E+00	3.513790E+00	2.542370E+00
3.435250E+00	3.494210E+00	2.547130E+00
3.461220E+00	3.469670E+00	2.459710E+00
3.999210E+00	2.668270E+00	2.357290E+00
4.006880E+00	2.556150E+00	2.422920E+00
4.001590E+00	2.408680E+00	2.430050E+00
4.021200E+00	2.276750E+00	2.498310E+00
4.002030E+00	2.174360E+00	2.466640E+00
3.996900E+00	2.077970E+00	2.472740E+00
3.537290E+00	3.471250E+00	2.564220E+00
3.652000E+00	3.440470E+00	2.596340E+00
3.648210E+00	3.418010E+00	2.500980E+00
3.963060E+00	3.047780E+00	2.406650E+00
3.986060E+00	2.934350E+00	2.418280E+00
4.006350E+00	2.769940E+00	2.409410E+00
4.018060E+00	2.838390E+00	2.514460E+00
4.018480E+00	2.643000E+00	2.453340E+00
3.717000E+00	3.408380E+00	2.583260E+00
3.803460E+00	3.343540E+00	2.564140E+00
3.890740E+00	3.231230E+00	2.522170E+00
3.947260E+00	3.115350E+00	2.478820E+00
3.996480E+00	2.974380E+00	2.513470E+00
4.011270E+00	2.898990E+00	2.519730E+00
1.606350E+00	2.649980E+00	2.491970E+00
1.641490E+00	2.741180E+00	2.511020E+00
1.646700E+00	2.681660E+00	2.414340E+00
1.615470E+00	2.532000E+00	2.390320E+00
1.587560E+00	2.565850E+00	2.473340E+00
1.606850E+00	2.444720E+00	2.387380E+00
1.579790E+00	2.447930E+00	2.449650E+00
1.591160E+00	2.359400E+00	2.395860E+00
1.915380E+00	1.517230E+00	2.510410E+00
1.881590E+00	1.613020E+00	2.441310E+00
1.973560E+00	1.576540E+00	2.413840E+00
2.012320E+00	1.513560E+00	2.452770E+00
1.979120E+00	1.493700E+00	2.496540E+00
2.032610E+00	1.456420E+00	2.509750E+00
1.701680E+00	2.926120E+00	2.560000E+00
1.743900E+00	3.001440E+00	2.568230E+00
1.727410E+00	2.944570E+00	2.515530E+00
1.718350E+00	2.871960E+00	2.443550E+00
1.678860E+00	2.858810E+00	2.539670E+00
1.636290E+00	2.297470E+00	2.317640E+00
1.674040E+00	2.161750E+00	2.315260E+00
1.767790E+00	2.063520E+00	2.259410E+00
1.686940E+00	2.034700E+00	2.346900E+00
1.828430E+00	1.928120E+00	2.274600E+00
1.737210E+00	1.939770E+00	2.344120E+00
1.886640E+00	1.808980E+00	2.311050E+00
1.797610E+00	1.830110E+00	2.365380E+00
1.926650E+00	1.691870E+00	2.351780E+00
1.842850E+00	1.718770E+00	2.396040E+00
2.194770E+00	1.434920E+00	2.463510E+00
2.127750E+00	1.410440E+00	2.523860E+00
2.228570E+00	1.376460E+00	2.535020E+00
1.803620E+00	3.098450E+00	2.572740E+00
1.855680E+00	3.195310E+00	2.606820E+00
1.844460E+00	3.146770E+00	2.543330E+00
1.814380E+00	3.066430E+00	2.477340E+00
2.388870E+00	1.369040E+00	2.494310E+00
2.327640E+00	1.344680E+00	2.550670E+00
2.428140E+00	1.311630E+00	2.570610E+00
1.899130E+00	3.211090E+00	2.515620E+00
1.935100E+00	3.287420E+00	2.573680E+00
2.539470E+00	1.286560E+00	2.590790E+00
2.654980E+00	1.267590E+00	2.587430E+00
2.617310E+00	1.241050E+00	2.643010E+00
2.679260E+00	1.225950E+00	2.668680E+00
1.995340E+00	3.366860E+00	2.597240E+00
2.051670E+00	3.431490E+00	2.604630E+00
2.038070E+00	3.399160E+00	2.557670E+00
2.011140E+00	3.341270E+00	2.485520E+00
2.795480E+00	1.254000E+00	2.629910E+00
2.093180E+00	3.447210E+00	2.542890E+00
2.113320E+00	3.501230E+00	2.634250E+00
2.945570E+00	1.261380E+00	2.638560E+00
2.905130E+00	1.227830E+00	2.707030E+00
2.986700E+00	1.236410E+00	2.720130E+00
2.193310E+00	3.564800E+00	2.641960E+00
2.249560E+00	3.604000E+00	2.651200E+00
2.233450E+00	3.580070E+00	2.603180E+00
2.211340E+00	3.534050E+00	2.536490E+00
3.070550E+00	1.271000E+00	2.689350E+00
2.290110E+00	3.608320E+00	2.595770E+00
2.330570E+00	3.654280E+00	2.702360E+00
3.200430E+00	1.305930E+00	2.691660E+00
2.399200E+00	3.650040E+00	2.605380E+00
2.458710E+00	3.678730E+00	2.700690E+00
3.304680E+00	1.347020E+00	2.675570E+00
2.530020E+00	3.664420E+00	2.627680E+00
2.531260E+00	3.683740E+00	2.703170E+00
3.451790E+00	1.385280E+00	2.718100E+00
2.589840E+00	3.685240E+00	2.699910E+00
2.695020E+00	3.663210E+00	2.642410E+00
3.576930E+00	1.462650E+00	2.667660E+00
2.857750E+00	3.643070E+00	2.690330E+00
2.838850E+00	3.629840E+00	2.611870E+00
3.744940E+00	1.587400E+00	2.667210E+00
3.674970E+00	1.509660E+00	2.731040E+00
2.980340E+00	3.605950E+00	2.623930E+00
2.949590E+00	3.630060E+00	2.702830E+00
3.891590E+00	1.734240E+00	2.636260E+00
3.828860E+00	1.654310E+00	2.719870E+00
3.048970E+00	3.606360E+00	2.707700E+00
3.152790E+00	3.585890E+00	2.705790E+00
3.186610E+00	3.562790E+00	2.624910E+00
4.007330E+00	1.923910E+00	2.619800E+00
3.959780E+00	1.829170E+00	2.679180E+00
4.003680E+00	1.891380E+00	2.692260E+00
3.256600E+00	3.556880E+00	2.704190E+00
3.361620E+00	3.534240E+00	2.706170E+00
3.397600E+00	3.516320E+00	2.630570E+00
4.048490E+00	2.446160E+00	2.567310E+00
4.068050E+00	2.309020E+00	2.605320E+00
4.082250E+00	2.381720E+00	2.658730E+00
4.059670E+00	2.166520E+00	2.623550E+00
4.038530E+00	2.029390E+00	2.613010E+00
4.026850E+00	1.937060E+00	2.688630E+00
3.460690E+00	3.513130E+00	2.721640E+00
3.572560E+00	3.483970E+00	2.749490E+00
3.580270E+00	3.473560E+00	2.664520E+00
4.048210E+00	2.743670E+00	2.580620E+00
4.063270E+00	2.581690E+00	2.607730E+00
4.071620E+00	2.679710E+00	2.646380E+00
4.076860E+00	2.449850E+00	2.649740E+00
3.640570E+00	3.458880E+00	2.731420E+00
3.731170E+00	3.416030E+00	2.694930E+00
3.849890E+00	3.344310E+00	2.696970E+00
3.880080E+00	3.309720E+00	2.649910E+00
3.921190E+00	3.251680E+00	2.644410E+00
3.979920E+00	3.132570E+00	2.650090E+00
3.971420E+00	3.190150E+00	2.721520E+00
4.019940E+00	2.990280E+00	2.636200E+00
4.040990E+00	2.848720E+00	2.622960E+00
4.068300E+00	2.734500E+00	2.668080E+00
3.918740E+00	3.280540E+00	2.720280E+00
3.951700E+00	3.234700E+00	2.724520E+00
1.507880E+00	2.130040E+00	2.542050E+00
1.515740E+00	2.194060E+00	2.525330E+00
1.532990E+00	2.135850E+00	2.501530E+00
1.557340E+00	2.066190E+00	2.480940E+00
1.510230E+00	2.061330E+00	2.546090E+00
1.589030E+00	1.978880E+00	2.469740E+00
1.531120E+00	1.933370E+00	2.554870E+00
1.605600E+00	1.877430E+00	2.509010E+00
1.810070E+00	1.512880E+00	2.581310E+00
1.781150E+00	1.566790E+00	2.559880E+00
1.841100E+00	1.550660E+00	2.525280E+00
1.857200E+00	1.473240E+00	2.588300E+00
1.660550E+00	2.957960E+00	2.766330E+00
1.706630E+00	3.029330E+00	2.748960E+00
1.681070E+00	2.968280E+00	2.703620E+00
1.673230E+00	2.905120E+00	2.623250E+00
1.631930E+00	2.876390E+00	2.723480E+00
1.633640E+00	2.778570E+00	2.585300E+00
1.607130E+00	2.767500E+00	2.665600E+00
1.580630E+00	2.637670E+00	2.576860E+00
1.551480E+00	2.476180E+00	2.546200E+00
1.536260E+00	2.327080E+00	2.503610E+00
1.575890E+00	2.202110E+00	2.424030E+00
1.620240E+00	2.066330E+00	2.407110E+00
1.655300E+00	1.940930E+00	2.420890E+00
1.720300E+00	1.841890E+00	2.425010E+00
1.664710E+00	1.838590E+00	2.480720E+00
1.768050E+00	1.739330E+00	2.447580E+00
1.702940E+00	1.752800E+00	2.501590E+00
1.807190E+00	1.638570E+00	2.479910E+00
1.742990E+00	1.656510E+00	2.526210E+00
1.960500E+00	1.408210E+00	2.605460E+00
2.048090E+00	1.388610E+00	2.583200E+00
2.030530E+00	1.351930E+00	2.642410E+00
2.092950E+00	1.330430E+00	2.646120E+00
1.756360E+00	3.068110E+00	2.663760E+00
1.761810E+00	3.123160E+00	2.776070E+00
2.266490E+00	1.318820E+00	2.606500E+00
2.204200E+00	1.297970E+00	2.665420E+00
2.308270E+00	1.271850E+00	2.676830E+00
1.822150E+00	3.215020E+00	2.783720E+00
1.874780E+00	3.273330E+00	2.761190E+00
1.829880E+00	3.202950E+00	2.708220E+00
2.469420E+00	1.260700E+00	2.647320E+00
2.408880E+00	1.243680E+00	2.698690E+00
2.513570E+00	1.223980E+00	2.721200E+00
1.920900E+00	3.306080E+00	2.674260E+00
1.946350E+00	3.355400E+00	2.795560E+00
2.612860E+00	1.211050E+00	2.722520E+00
2.737840E+00	1.193170E+00	2.762100E+00
2.020620E+00	3.421000E+00	2.692890E+00
2.846130E+00	1.201620E+00	2.758490E+00
2.809780E+00	1.175520E+00	2.810120E+00
2.877670E+00	1.166830E+00	2.841860E+00
2.088730E+00	3.499320E+00	2.727250E+00
2.135270E+00	3.548160E+00	2.789970E+00
2.147660E+00	3.546620E+00	2.703690E+00
2.965920E+00	1.197810E+00	2.796700E+00
2.220700E+00	3.598610E+00	2.736040E+00
3.061430E+00	1.230190E+00	2.775200E+00
2.298830E+00	3.658040E+00	2.811550E+00
2.376660E+00	3.702130E+00	2.847120E+00
2.353420E+00	3.681880E+00	2.782560E+00
3.175540E+00	1.254030E+00	2.784730E+00
2.423380E+00	3.696970E+00	2.786170E+00
2.430880E+00	3.714870E+00	2.849050E+00
3.329510E+00	1.303780E+00	2.786880E+00
2.479130E+00	3.715440E+00	2.847330E+00
2.556230E+00	3.703160E+00	2.791680E+00
3.441500E+00	1.331700E+00	2.811500E+00
3.416500E+00	1.302160E+00	2.845660E+00
3.463340E+00	1.320530E+00	2.853820E+00
2.703300E+00	3.710300E+00	2.838180E+00
2.659550E+00	3.691520E+00	2.747320E+00
3.602190E+00	1.436660E+00	2.789070E+00
3.521240E+00	1.361840E+00	2.853730E+00
2.776730E+00	3.673740E+00	2.764800E+00
2.830300E+00	3.693460E+00	2.859380E+00
3.766860E+00	1.565670E+00	2.808220E+00
3.695250E+00	1.484370E+00	2.832440E+00
2.934330E+00	3.652200E+00	2.782910E+00
2.926910E+00	3.683880E+00	2.876730E+00
3.901350E+00	1.720810E+00	2.766280E+00
3.847160E+00	1.643080E+00	2.827890E+00
3.010260E+00	3.657410E+00	2.858060E+00
3.093910E+00	3.641400E+00	2.889730E+00
3.125460E+00	3.608090E+00	2.790220E+00
4.009840E+00	1.882760E+00	2.771310E+00
3.962070E+00	1.783180E+00	2.828720E+00
3.211210E+00	3.607910E+00	2.878320E+00
3.317540E+00	3.576260E+00	2.884850E+00
3.327140E+00	3.554380E+00	2.792160E+00
4.099660E+00	2.305990E+00	2.713270E+00
4.098750E+00	2.193860E+00	2.741050E+00
4.082090E+00	2.049760E+00	2.788220E+00
4.110570E+00	2.124560E+00	2.809670E+00
4.045840E+00	1.965750E+00	2.739190E+00
3.406520E+00	3.551870E+00	2.866400E+00
3.493850E+00	3.531780E+00	2.906550E+00
3.501140E+00	3.517330E+00	2.817010E+00
4.085070E+00	2.647970E+00	2.726130E+00
4.110690E+00	2.519210E+00	2.806950E+00
4.105600E+00	2.391830E+00	2.760010E+00
4.127000E+00	2.249870E+00	2.805470E+00
4.124960E+00	2.166840E+00	2.826710E+00
3.564630E+00	3.507100E+00	2.872980E+00
3.655780E+00	3.468660E+00	2.838800E+00
3.783810E+00	3.415190E+00	2.836710E+00
3.828260E+00	3.375560E+00	2.775820E+00
4.009600E+00	3.116560E+00	2.778450E+00
4.043730E+00	2.992750E+00	2.801460E+00
4.040090E+00	3.061450E+00	2.833160E+00
4.058040E+00	2.855450E+00	2.771150E+00
4.076690E+00	2.740960E+00	2.757600E+00
3.861710E+00	3.372640E+00	2.858060E+00
3.899770E+00	3.321680E+00	2.803170E+00
3.982220E+00	3.218280E+00	2.837600E+00
4.030550E+00	3.113060E+00	2.857840E+00
1.433530E+00	2.076730E+00	2.671490E+00
1.442890E+00	2.156960E+00	2.673740E+00
1.473310E+00	2.106290E+00	2.603520E+00
1.472480E+00	1.974880E+00	2.610690E+00
1.429220E+00	1.995120E+00	2.672990E+00
1.483670E+00	1.895490E+00	2.622190E+00
1.440010E+00	1.863430E+00	2.690860E+00
1.501670E+00	1.816920E+00	2.642540E+00
1.592620E+00	2.862420E+00	2.889320E+00
1.629720E+00	2.939900E+00	2.911990E+00
1.617580E+00	2.888790E+00	2.822450E+00
1.584670E+00	2.771250E+00	2.767950E+00
1.571200E+00	2.786840E+00	2.864230E+00
1.552730E+00	2.646190E+00	2.705310E+00
1.540300E+00	2.667240E+00	2.816160E+00
1.528020E+00	2.512390E+00	2.652640E+00
1.511250E+00	2.539010E+00	2.761840E+00
1.507290E+00	2.375080E+00	2.618710E+00
1.488800E+00	2.410330E+00	2.720810E+00
1.484730E+00	2.241300E+00	2.598010E+00
1.459840E+00	2.279960E+00	2.686720E+00
1.638210E+00	1.768720E+00	2.548270E+00
1.569150E+00	1.795050E+00	2.592500E+00
1.678610E+00	1.667020E+00	2.573850E+00
1.609330E+00	1.678730E+00	2.623810E+00
1.724870E+00	1.584770E+00	2.592400E+00
1.666270E+00	1.574310E+00	2.646700E+00
1.762100E+00	1.477630E+00	2.653170E+00
1.857620E+00	1.403310E+00	2.662740E+00
1.810700E+00	1.355120E+00	2.756940E+00
1.913310E+00	1.333960E+00	2.728530E+00
1.687580E+00	3.020780E+00	2.836520E+00
2.027960E+00	1.295130E+00	2.745180E+00
2.126320E+00	1.273630E+00	2.735890E+00
2.110750E+00	1.242430E+00	2.799630E+00
2.192530E+00	1.217910E+00	2.821540E+00
1.746290E+00	3.120980E+00	2.862150E+00
1.790630E+00	3.190250E+00	2.910980E+00
1.794210E+00	3.187570E+00	2.834350E+00
2.348210E+00	1.227600E+00	2.748980E+00
2.292530E+00	1.223770E+00	2.782350E+00
2.382650E+00	1.185290E+00	2.822880E+00
1.859770E+00	3.270530E+00	2.850340E+00
2.567100E+00	1.179330E+00	2.802330E+00
2.495220E+00	1.173870E+00	2.833810E+00
2.572330E+00	1.152170E+00	2.864560E+00
1.932160E+00	3.354330E+00	2.901750E+00
1.988970E+00	3.416850E+00	2.911210E+00
1.976080E+00	3.397930E+00	2.857280E+00
2.652850E+00	1.152640E+00	2.850060E+00
2.038860E+00	3.461120E+00	2.826270E+00
2.043810E+00	3.479790E+00	2.953650E+00
2.787920E+00	1.150790E+00	2.878540E+00
2.884810E+00	1.142880E+00	2.919050E+00
2.107430E+00	3.545330E+00	2.973800E+00
2.170890E+00	3.594630E+00	2.957500E+00
2.115980E+00	3.547940E+00	2.890440E+00
2.972470E+00	1.159630E+00	2.901520E+00
2.211530E+00	3.612020E+00	2.867090E+00
2.230450E+00	3.632880E+00	2.944330E+00
3.114190E+00	1.194060E+00	2.885560E+00
2.317020E+00	3.680750E+00	2.947970E+00
3.266680E+00	1.234590E+00	2.884740E+00
3.213440E+00	1.197120E+00	2.940930E+00
3.285090E+00	1.205130E+00	2.983400E+00
2.457820E+00	3.721990E+00	2.930490E+00
3.370190E+00	1.274180E+00	2.874020E+00
3.370280E+00	1.249600E+00	2.950570E+00
2.582640E+00	3.735250E+00	2.972630E+00
2.541160E+00	3.724250E+00	2.889920E+00
3.453550E+00	1.301640E+00	2.908070E+00
2.641260E+00	3.732670E+00	2.913700E+00
2.650090E+00	3.741480E+00	2.982900E+00
3.652730E+00	1.432520E+00	2.920470E+00
3.548840E+00	1.348590E+00	2.971470E+00
2.701570E+00	3.738260E+00	2.986170E+00
2.771890E+00	3.717290E+00	2.943940E+00
3.738850E+00	1.508380E+00	2.906750E+00
3.719320E+00	1.479140E+00	2.954080E+00
2.879710E+00	3.699530E+00	2.932790E+00
3.904140E+00	1.694180E+00	2.886420E+00
3.817420E+00	1.593470E+00	2.942330E+00
3.756630E+00	1.514430E+00	2.973020E+00
2.992790E+00	3.673430E+00	2.948090E+00
3.144260E+00	3.634870E+00	2.980320E+00
4.013940E+00	1.856560E+00	2.919080E+00
4.052330E+00	1.937070E+00	2.824310E+00
4.072580E+00	1.957000E+00	2.894630E+00
3.952190E+00	1.757370E+00	2.933810E+00
3.238910E+00	3.611400E+00	3.025980E+00
3.265490E+00	3.594590E+00	2.953800E+00
4.121660E+00	2.103850E+00	2.876860E+00
4.101470E+00	2.025190E+00	2.937160E+00
3.316340E+00	3.584040E+00	3.016740E+00
3.385800E+00	3.560550E+00	2.955680E+00
3.497250E+00	3.532310E+00	3.001360E+00
4.115510E+00	2.624650E+00	2.856000E+00
4.141360E+00	2.501520E+00	2.948140E+00
4.145060E+00	2.389720E+00	2.913920E+00
4.150790E+00	2.277410E+00	2.894620E+00
4.142360E+00	2.180640E+00	2.895860E+00
3.588320E+00	3.499450E+00	2.945140E+00
3.699480E+00	3.460790E+00	2.996220E+00
3.759660E+00	3.437500E+00	2.921070E+00
4.059940E+00	3.030750E+00	2.919680E+00
4.077700E+00	2.926230E+00	2.938000E+00
4.084760E+00	2.842710E+00	2.908520E+00
4.102760E+00	2.733660E+00	2.883370E+00
3.792260E+00	3.423700E+00	2.999050E+00
3.837380E+00	3.396390E+00	2.934550E+00
3.930060E+00	3.320130E+00	2.945320E+00
3.998470E+00	3.242720E+00	2.963080E+00
4.021760E+00	3.196460E+00	2.940140E+00
4.036870E+00	3.135330E+00	2.946930E+00
4.034440E+00	3.175580E+00	2.977910E+00
4.025000E+00	3.203490E+00	2.991530E+00
1.370280E+00	2.022830E+00	2.817960E+00
1.385450E+00	2.101660E+00	2.822080E+00
1.401040E+00	2.047950E+00	2.744490E+00
1.396120E+00	1.917130E+00	2.744260E+00
1.364250E+00	1.944750E+00	2.813100E+00
1.401150E+00	1.842270E+00	2.754320E+00
1.373010E+00	1.838940E+00	2.807680E+00
1.407910E+00	1.770110E+00	2.780720E+00
1.562360E+00	2.814220E+00	3.051310E+00
1.588000E+00	2.881500E+00	3.044520E+00
1.576020E+00	2.832000E+00	2.961450E+00
1.536100E+00	2.698320E+00	2.919870E+00
1.538800E+00	2.730150E+00	3.019960E+00
1.502600E+00	2.568190E+00	2.869440E+00
1.503330E+00	2.605300E+00	2.978810E+00
1.477500E+00	2.440710E+00	2.823870E+00
1.469700E+00	2.471060E+00	2.928500E+00
1.447130E+00	2.312220E+00	2.781940E+00
1.437760E+00	2.341220E+00	2.878510E+00
1.421550E+00	2.185080E+00	2.755190E+00
1.407650E+00	2.217330E+00	2.837660E+00
1.535740E+00	1.699650E+00	2.674860E+00
1.465800E+00	1.729930E+00	2.728360E+00
1.586470E+00	1.586570E+00	2.705290E+00
1.508750E+00	1.611280E+00	2.762290E+00
1.653620E+00	1.482220E+00	2.735910E+00
1.565800E+00	1.500740E+00	2.793860E+00
1.721910E+00	1.393070E+00	2.773520E+00
1.631800E+00	1.384760E+00	2.851810E+00
1.760200E+00	1.338310E+00	2.808590E+00
1.719480E+00	1.331530E+00	2.847730E+00
1.795210E+00	1.283270E+00	2.871450E+00
1.618530E+00	2.947900E+00	3.086890E+00
1.665540E+00	3.021780E+00	3.056670E+00
1.626870E+00	2.950190E+00	3.002850E+00
1.950370E+00	1.284520E+00	2.789660E+00
1.888570E+00	1.277820E+00	2.825390E+00
1.978260E+00	1.240210E+00	2.862570E+00
1.706600E+00	3.069930E+00	2.959750E+00
1.727680E+00	3.113130E+00	3.087930E+00
2.096490E+00	1.199380E+00	2.894410E+00
2.203550E+00	1.168720E+00	2.930630E+00
1.788230E+00	3.197590E+00	3.101530E+00
1.840360E+00	3.260750E+00	3.072590E+00
1.785240E+00	3.187080E+00	3.012510E+00
2.311610E+00	1.153840E+00	2.933550E+00
2.441130E+00	1.138200E+00	2.931950E+00
2.402940E+00	1.119380E+00	2.995080E+00
2.480560E+00	1.103270E+00	3.036150E+00
1.864610E+00	3.284020E+00	2.971790E+00
1.889280E+00	3.315020E+00	3.046350E+00
2.586240E+00	1.122120E+00	2.965840E+00
1.956310E+00	3.385960E+00	3.026950E+00
2.716080E+00	1.120930E+00	2.961620E+00
2.681380E+00	1.100970E+00	3.016340E+00
2.753930E+00	1.091430E+00	3.053310E+00
2.033950E+00	3.475640E+00	3.057730E+00
2.075500E+00	3.522460E+00	3.075700E+00
2.077890E+00	3.519860E+00	3.021500E+00
2.844040E+00	1.116540E+00	3.000740E+00
2.141070E+00	3.579600E+00	3.073410E+00
2.944570E+00	1.130760E+00	2.982170E+00
2.232380E+00	3.637570E+00	3.018210E+00
3.051790E+00	1.143960E+00	2.997530E+00
2.310470E+00	3.691310E+00	3.067300E+00
2.385950E+00	3.734430E+00	3.097880E+00
2.353330E+00	3.710450E+00	3.035370E+00
3.191840E+00	1.162780E+00	3.015820E+00
3.300600E+00	1.172820E+00	3.063980E+00
2.419730E+00	3.730810E+00	3.038560E+00
2.433800E+00	3.749950E+00	3.102380E+00
3.382450E+00	1.216750E+00	3.042700E+00
2.478040E+00	3.755720E+00	3.105440E+00
2.542170E+00	3.749830E+00	3.062620E+00
3.466530E+00	1.276620E+00	3.011050E+00
2.684490E+00	3.757970E+00	3.061580E+00
3.647190E+00	1.391870E+00	3.043470E+00
3.561740E+00	1.311630E+00	3.077760E+00
2.819640E+00	3.754280E+00	3.104190E+00
2.771710E+00	3.737120E+00	3.026840E+00
3.718770E+00	1.464350E+00	3.008600E+00
2.891020E+00	3.716590E+00	3.031900E+00
2.908120E+00	3.748980E+00	3.122200E+00
3.907290E+00	1.684370E+00	3.012220E+00
3.847390E+00	1.595650E+00	3.052670E+00
3.786910E+00	1.524280E+00	3.040050E+00
2.971000E+00	3.727530E+00	3.108100E+00
3.046090E+00	3.707810E+00	3.150520E+00
3.044100E+00	3.685210E+00	3.064270E+00
4.062910E+00	1.937730E+00	2.999580E+00
4.018060E+00	1.841600E+00	3.059220E+00
3.970030E+00	1.773070E+00	3.012770E+00
3.102960E+00	3.685030E+00	3.126300E+00
3.190180E+00	3.646030E+00	3.109190E+00
4.128750E+00	2.111420E+00	2.993930E+00
4.104530E+00	2.013310E+00	3.058020E+00
3.297200E+00	3.601310E+00	3.082180E+00
3.416490E+00	3.565660E+00	3.076230E+00
3.509820E+00	3.539640E+00	3.065810E+00
4.135630E+00	2.608180E+00	3.001280E+00
4.155980E+00	2.490480E+00	3.057480E+00
4.159040E+00	2.394530E+00	3.042670E+00
4.160170E+00	2.276020E+00	3.019920E+00
4.150560E+00	2.201740E+00	2.973000E+00
3.595670E+00	3.507750E+00	3.059020E+00
3.698610E+00	3.478750E+00	3.107380E+00
4.079780E+00	2.951640E+00	3.018740E+00
4.099350E+00	2.833150E+00	3.056410E+00
4.090190E+00	2.922160E+00	3.083240E+00
4.112670E+00	2.732430E+00	2.997760E+00
3.788820E+00	3.434610E+00	3.091680E+00
3.868050E+00	3.380870E+00	3.041640E+00
3.946380E+00	3.327880E+00	3.087550E+00
3.979830E+00	3.280440E+00	3.029390E+00
4.034980E+00	3.168230E+00	3.045340E+00
4.064490E+00	3.047290E+00	3.069140E+00
4.081200E+00	2.971320E+00	3.066060E+00
3.993490E+00	3.276360E+00	3.100140E+00
4.012300E+00	3.233330E+00	3.040740E+00
1.414130E+00	2.336000E+00	3.036270E+00
1.435010E+00	2.399650E+00	3.062620E+00
1.431490E+00	2.366110E+00	2.982470E+00
1.397240E+00	2.240610E+00	2.921220E+00
1.390540E+00	2.258570E+00	3.005650E+00
1.377250E+00	2.138750E+00	2.885220E+00
1.360950E+00	2.137130E+00	2.957840E+00
1.346260E+00	2.012190E+00	2.893020E+00
1.335680E+00	1.859840E+00	2.884800E+00
1.357100E+00	1.727360E+00	2.879880E+00
1.429620E+00	1.638510E+00	2.831570E+00
1.372150E+00	1.586730E+00	2.936740E+00
1.490410E+00	1.527480E+00	2.846020E+00
1.433270E+00	1.536280E+00	2.899570E+00
1.542070E+00	1.434570E+00	2.875640E+00
1.473630E+00	1.456910E+00	2.922200E+00
1.572710E+00	1.377380E+00	2.904410E+00
1.525490E+00	1.378460E+00	2.951010E+00
1.594750E+00	1.325560E+00	2.955050E+00
1.582630E+00	2.864070E+00	3.125390E+00
1.549460E+00	2.768300E+00	3.105160E+00
1.520370E+00	2.665380E+00	3.095100E+00
1.473730E+00	2.510240E+00	3.051530E+00
1.701110E+00	1.276730E+00	2.956430E+00
1.803590E+00	1.232610E+00	2.972750E+00
1.660750E+00	3.017370E+00	3.149720E+00
1.614650E+00	2.940360E+00	3.144390E+00
1.907770E+00	1.209850E+00	2.968020E+00
2.010460E+00	1.196910E+00	2.958130E+00
1.995110E+00	1.179960E+00	3.015460E+00
2.076260E+00	1.154610E+00	3.041180E+00
1.725320E+00	3.112580E+00	3.191910E+00
1.766640E+00	3.170960E+00	3.207040E+00
1.766220E+00	3.170300E+00	3.154090E+00
2.240470E+00	1.145250E+00	2.985470E+00
2.180350E+00	1.145060E+00	3.013870E+00
2.272100E+00	1.117910E+00	3.057040E+00
1.821880E+00	3.241580E+00	3.195560E+00
2.388010E+00	1.095060E+00	3.075250E+00
2.490400E+00	1.072060E+00	3.127600E+00
1.894160E+00	3.325130E+00	3.123140E+00
2.577320E+00	1.075890E+00	3.100550E+00
1.955740E+00	3.393180E+00	3.163070E+00
1.998340E+00	3.441500E+00	3.183120E+00
1.999740E+00	3.441950E+00	3.118190E+00
2.671630E+00	1.078900E+00	3.078040E+00
2.761520E+00	1.057490E+00	3.144930E+00
2.060250E+00	3.508190E+00	3.170080E+00
2.843910E+00	1.074910E+00	3.102310E+00
2.146830E+00	3.589310E+00	3.192390E+00
2.216330E+00	3.638820E+00	3.217270E+00
2.182440E+00	3.618670E+00	3.150330E+00
2.971760E+00	1.086120E+00	3.094330E+00
2.243010E+00	3.655150E+00	3.132280E+00
2.286110E+00	3.681260E+00	3.227770E+00
3.120690E+00	1.108080E+00	3.098020E+00
3.073790E+00	1.068170E+00	3.163390E+00
3.161710E+00	1.074700E+00	3.181250E+00
2.355740E+00	3.719580E+00	3.183200E+00
3.256040E+00	1.120430E+00	3.142510E+00
2.468890E+00	3.757990E+00	3.177030E+00
3.389590E+00	1.175250E+00	3.137170E+00
2.541860E+00	3.773730E+00	3.205770E+00
2.542730E+00	3.770230E+00	3.155190E+00
3.484410E+00	1.238690E+00	3.109080E+00
2.590340E+00	3.781110E+00	3.215020E+00
2.648060E+00	3.781150E+00	3.175200E+00
3.654730E+00	1.348800E+00	3.161760E+00
3.566010E+00	1.277150E+00	3.160580E+00
2.777340E+00	3.770450E+00	3.187000E+00
3.743460E+00	1.443410E+00	3.107880E+00
2.886150E+00	3.757430E+00	3.192600E+00
3.899130E+00	1.632290E+00	3.114210E+00
3.835990E+00	1.534630E+00	3.141410E+00
3.898370E+00	1.600140E+00	3.181290E+00
2.972150E+00	3.735860E+00	3.180410E+00
3.057310E+00	3.704080E+00	3.241370E+00
4.072750E+00	1.926110E+00	3.111490E+00
4.036180E+00	1.838770E+00	3.168910E+00
3.972950E+00	1.724080E+00	3.126470E+00
3.931330E+00	1.650480E+00	3.166680E+00
3.132400E+00	3.675220E+00	3.192480E+00
3.226630E+00	3.629700E+00	3.227690E+00
4.141030E+00	2.100130E+00	3.137410E+00
4.150960E+00	2.175980E+00	3.050930E+00
4.166590E+00	2.206880E+00	3.113410E+00
4.110920E+00	1.998660E+00	3.152270E+00
3.340220E+00	3.587250E+00	3.191920E+00
3.467640E+00	3.559280E+00	3.173160E+00
3.534050E+00	3.540480E+00	3.125440E+00
4.165190E+00	2.534290E+00	3.121230E+00
4.177880E+00	2.422560E+00	3.166240E+00
4.176640E+00	2.494960E+00	3.178240E+00
4.178800E+00	2.298150E+00	3.135540E+00
3.571010E+00	3.525810E+00	3.212490E+00
3.635090E+00	3.509310E+00	3.209180E+00
3.639710E+00	3.506830E+00	3.164010E+00
4.103750E+00	2.889670E+00	3.181540E+00
4.086580E+00	2.965360E+00	3.108370E+00
4.085470E+00	2.988850E+00	3.157530E+00
4.128640E+00	2.766050E+00	3.187000E+00
4.149420E+00	2.656880E+00	3.134860E+00
4.172260E+00	2.545690E+00	3.186190E+00
3.672360E+00	3.495290E+00	3.210820E+00
3.754060E+00	3.454010E+00	3.221070E+00
3.900420E+00	3.366940E+00	3.172410E+00
3.951970E+00	3.333530E+00	3.152620E+00
4.037790E+00	3.157520E+00	3.181860E+00
4.020460E+00	3.223140E+00	3.109730E+00
4.001500E+00	3.259050E+00	3.169110E+00
4.070040E+00	3.051090E+00	3.188060E+00
3.976270E+00	3.306580E+00	3.144070E+00
1.417430E+00	2.401920E+00	3.233030E+00
1.444700E+00	2.458170E+00	3.218800E+00
1.419890E+00	2.393370E+00	3.178800E+00
1.398410E+00	2.315710E+00	3.102120E+00
1.381490E+00	2.310960E+00	3.197660E+00
1.350770E+00	2.161850E+00	3.049730E+00
1.341380E+00	2.186250E+00	3.146740E+00
1.318200E+00	2.027930E+00	3.001990E+00
1.304950E+00	2.054540E+00	3.097310E+00
1.303540E+00	1.896320E+00	2.970850E+00
1.280670E+00	1.926830E+00	3.061030E+00
1.302810E+00	1.768580E+00	2.961050E+00
1.268490E+00	1.803150E+00	3.039990E+00
1.317360E+00	1.651910E+00	2.976290E+00
1.272980E+00	1.686120E+00	3.040060E+00
1.332430E+00	1.580470E+00	2.998620E+00
1.294050E+00	1.566270E+00	3.068880E+00
1.350660E+00	1.511140E+00	3.026280E+00
1.480530E+00	2.543510E+00	3.240930E+00
1.519630E+00	2.648840E+00	3.264980E+00
1.502240E+00	2.600670E+00	3.172750E+00
1.451680E+00	2.461900E+00	3.146380E+00
1.409690E+00	1.482870E+00	2.971960E+00
1.458470E+00	1.395500E+00	3.007750E+00
1.530730E+00	1.297070E+00	3.066870E+00
1.621200E+00	1.266730E+00	3.030110E+00
1.604890E+00	1.238670E+00	3.092430E+00
1.683500E+00	1.212450E+00	3.101480E+00
1.597030E+00	2.873170E+00	3.280700E+00
1.626530E+00	2.952790E+00	3.307830E+00
1.615310E+00	2.922950E+00	3.214780E+00
1.559330E+00	2.766310E+00	3.221600E+00
1.842860E+00	1.200420E+00	3.025980E+00
1.782600E+00	1.205690E+00	3.057480E+00
1.884050E+00	1.160610E+00	3.109180E+00
1.661470E+00	3.030330E+00	3.330790E+00
1.692730E+00	3.078810E+00	3.317930E+00
1.676530E+00	3.039220E+00	3.259820E+00
1.987330E+00	1.156780E+00	3.083790E+00
2.068300E+00	1.120100E+00	3.145210E+00
1.749330E+00	3.152710E+00	3.295820E+00
2.194320E+00	1.095540E+00	3.162300E+00
2.319780E+00	1.075840E+00	3.160330E+00
2.285920E+00	1.066580E+00	3.214250E+00
2.352670E+00	1.047950E+00	3.253350E+00
1.823660E+00	3.250980E+00	3.309490E+00
1.876560E+00	3.313800E+00	3.324570E+00
1.857570E+00	3.285090E+00	3.266650E+00
2.443440E+00	1.052910E+00	3.212880E+00
1.902570E+00	3.333720E+00	3.239730E+00
1.919030E+00	3.358940E+00	3.316530E+00
2.566400E+00	1.046480E+00	3.204430E+00
1.982030E+00	3.424420E+00	3.287990E+00
2.665260E+00	1.046250E+00	3.174710E+00
2.752480E+00	1.028180E+00	3.233880E+00
2.066150E+00	3.517600E+00	3.305020E+00
2.125790E+00	3.579220E+00	3.334450E+00
2.114050E+00	3.559180E+00	3.258420E+00
2.875870E+00	1.030040E+00	3.212300E+00
2.187150E+00	3.620110E+00	3.301760E+00
3.003260E+00	1.037880E+00	3.204820E+00
2.967630E+00	1.003290E+00	3.264230E+00
3.025440E+00	1.010230E+00	3.260970E+00
2.276770E+00	3.679980E+00	3.308530E+00
3.103280E+00	1.030260E+00	3.247450E+00
2.362860E+00	3.725670E+00	3.301770E+00
3.248550E+00	1.056740E+00	3.268060E+00
2.461830E+00	3.759230E+00	3.290700E+00
3.378790E+00	1.128940E+00	3.244980E+00
2.575250E+00	3.785210E+00	3.281520E+00
3.521540E+00	1.216780E+00	3.231360E+00
2.653080E+00	3.809760E+00	3.313630E+00
2.652970E+00	3.793470E+00	3.265790E+00
3.605690E+00	1.284710E+00	3.218250E+00
3.613030E+00	1.266970E+00	3.266320E+00
2.702310E+00	3.814590E+00	3.325970E+00
2.754370E+00	3.792570E+00	3.291000E+00
3.785600E+00	1.427390E+00	3.254040E+00
3.672520E+00	1.319810E+00	3.263580E+00
2.870320E+00	3.771120E+00	3.289070E+00
3.876510E+00	1.538780E+00	3.236660E+00
3.871680E+00	1.490580E+00	3.291690E+00
2.968720E+00	3.739770E+00	3.271400E+00
3.062190E+00	3.718120E+00	3.341530E+00
4.089480E+00	1.935250E+00	3.220760E+00
4.055580E+00	1.848790E+00	3.249320E+00
4.017680E+00	1.760680E+00	3.240270E+00
3.951760E+00	1.641070E+00	3.245630E+00
3.916720E+00	1.542280E+00	3.302770E+00
3.169860E+00	3.662850E+00	3.306120E+00
3.240660E+00	3.626490E+00	3.287680E+00
4.170090E+00	2.202620E+00	3.210130E+00
4.148230E+00	2.106010E+00	3.269020E+00
4.124200E+00	2.027880E+00	3.224590E+00
3.290440E+00	3.601730E+00	3.275390E+00
3.376270E+00	3.577260E+00	3.324560E+00
3.473920E+00	3.549540E+00	3.260630E+00
3.505010E+00	3.548070E+00	3.355470E+00
4.178670E+00	2.485090E+00	3.238120E+00
4.185030E+00	2.401340E+00	3.294710E+00
4.183050E+00	2.307290E+00	3.251640E+00
3.589510E+00	3.518230E+00	3.301040E+00
3.656000E+00	3.496710E+00	3.248550E+00
3.708680E+00	3.484900E+00	3.335010E+00
4.088070E+00	2.978940E+00	3.248880E+00
4.109350E+00	2.889290E+00	3.322370E+00
4.129510E+00	2.782060E+00	3.292250E+00
4.154720E+00	2.673620E+00	3.269590E+00
4.171690E+00	2.570140E+00	3.256190E+00
3.813190E+00	3.438430E+00	3.339500E+00
3.892270E+00	3.371310E+00	3.307120E+00
3.984750E+00	3.259070E+00	3.268120E+00
3.967530E+00	3.308910E+00	3.186090E+00
4.035850E+00	3.153200E+00	3.304060E+00
4.063180E+00	3.070610E+00	3.279950E+00
1.288910E+00	2.178520E+00	3.327550E+00
1.311710E+00	2.223860E+00	3.327430E+00
1.297310E+00	2.185970E+00	3.301360E+00
1.282350E+00	2.140820E+00	3.304260E+00
1.352050E+00	2.300430E+00	3.318690E+00
1.399450E+00	2.405270E+00	3.353560E+00
1.387470E+00	2.352330E+00	3.275450E+00
1.322950E+00	2.203820E+00	3.254450E+00
1.291690E+00	2.076540E+00	3.187150E+00
1.276140E+00	2.085660E+00	3.255590E+00
1.263980E+00	1.953540E+00	3.147720E+00
1.249530E+00	1.981240E+00	3.228710E+00
1.245790E+00	1.832200E+00	3.122460E+00
1.226360E+00	1.859630E+00	3.202610E+00
1.238830E+00	1.713740E+00	3.113790E+00
1.211790E+00	1.740610E+00	3.190730E+00
1.251260E+00	1.613840E+00	3.116290E+00
1.211400E+00	1.611510E+00	3.205860E+00
1.262850E+00	1.558090E+00	3.125850E+00
1.242370E+00	1.551530E+00	3.172000E+00
1.267940E+00	1.502620E+00	3.163450E+00
1.445000E+00	2.476090E+00	3.296610E+00
1.392330E+00	1.420670E+00	3.061500E+00
1.323480E+00	1.434350E+00	3.142790E+00
1.442610E+00	1.343450E+00	3.095420E+00
1.386970E+00	1.362330E+00	3.139130E+00
1.471970E+00	1.296050E+00	3.129640E+00
1.429500E+00	1.301040E+00	3.177510E+00
1.494850E+00	1.255500E+00	3.185760E+00
1.530330E+00	2.686730E+00	3.380410E+00
1.549090E+00	2.743300E+00	3.399830E+00
1.543010E+00	2.719680E+00	3.333910E+00
1.502710E+00	2.613070E+00	3.339610E+00
1.596580E+00	1.204570E+00	3.190580E+00
1.704680E+00	1.172750E+00	3.216040E+00
1.614510E+00	2.946720E+00	3.425040E+00
1.646500E+00	3.014030E+00	3.452130E+00
1.633580E+00	2.984940E+00	3.379830E+00
1.587220E+00	2.856010E+00	3.370640E+00
1.791710E+00	1.159700E+00	3.189520E+00
1.899400E+00	1.126900E+00	3.240160E+00
1.688020E+00	3.082060E+00	3.384850E+00
1.997380E+00	1.119760E+00	3.210750E+00
2.098790E+00	1.094450E+00	3.227550E+00
2.070420E+00	1.082580E+00	3.300460E+00
2.176970E+00	1.060730E+00	3.317700E+00
1.747830E+00	3.173830E+00	3.418730E+00
1.797870E+00	3.240510E+00	3.447340E+00
1.790780E+00	3.224840E+00	3.374610E+00
2.287090E+00	1.051640E+00	3.287600E+00
2.355450E+00	1.032360E+00	3.307940E+00
1.840320E+00	3.286270E+00	3.400320E+00
2.435470E+00	1.016370E+00	3.346710E+00
1.915420E+00	3.367690E+00	3.414250E+00
2.558610E+00	1.016220E+00	3.316380E+00
1.987480E+00	3.449780E+00	3.420430E+00
2.039150E+00	3.509370E+00	3.449810E+00
2.031810E+00	3.494210E+00	3.373980E+00
2.667010E+00	1.014740E+00	3.280200E+00
2.794160E+00	9.811000E-01	3.338430E+00
2.097510E+00	3.564400E+00	3.413440E+00
2.908440E+00	9.754830E-01	3.314660E+00
2.867710E+00	9.529100E-01	3.362710E+00
2.921750E+00	9.366720E-01	3.376750E+00
2.183410E+00	3.630940E+00	3.406640E+00
3.028270E+00	9.636190E-01	3.339240E+00
2.270230E+00	3.686520E+00	3.402560E+00
3.176280E+00	9.882510E-01	3.328790E+00
3.133300E+00	9.405150E-01	3.387870E+00
3.209690E+00	9.545800E-01	3.393170E+00
2.363150E+00	3.741390E+00	3.402460E+00
3.246950E+00	1.012080E+00	3.326490E+00
3.249740E+00	9.874550E-01	3.365670E+00
2.461050E+00	3.777340E+00	3.400500E+00
3.367370E+00	1.078530E+00	3.326900E+00
3.304660E+00	1.026120E+00	3.354450E+00
2.566340E+00	3.805450E+00	3.394290E+00
3.492320E+00	1.131620E+00	3.362030E+00
2.681030E+00	3.827610E+00	3.388860E+00
3.647240E+00	1.253530E+00	3.345920E+00
2.767590E+00	3.831050E+00	3.434450E+00
2.764700E+00	3.822000E+00	3.378730E+00
3.730570E+00	1.335760E+00	3.323640E+00
3.739490E+00	1.312910E+00	3.375370E+00
2.807220E+00	3.826040E+00	3.425920E+00
2.862720E+00	3.804770E+00	3.409570E+00
3.893760E+00	1.462670E+00	3.372530E+00
3.797530E+00	1.369410E+00	3.371710E+00
2.971540E+00	3.763260E+00	3.375020E+00
3.061550E+00	3.726320E+00	3.435690E+00
4.089840E+00	1.892670E+00	3.298760E+00
4.065140E+00	1.804110E+00	3.315700E+00
4.031400E+00	1.698210E+00	3.336930E+00
3.978680E+00	1.585960E+00	3.365920E+00
4.036260E+00	1.648190E+00	3.402960E+00
3.142180E+00	3.690220E+00	3.411380E+00
3.224150E+00	3.648130E+00	3.398790E+00
3.271620E+00	3.618950E+00	3.338350E+00
3.322730E+00	3.599580E+00	3.431140E+00
4.180140E+00	2.206270E+00	3.334110E+00
4.164570E+00	2.103380E+00	3.356150E+00
4.137220E+00	1.992740E+00	3.328060E+00
4.113540E+00	1.867330E+00	3.378920E+00
4.084420E+00	1.755270E+00	3.397220E+00
4.060200E+00	1.692130E+00	3.400900E+00
3.434090E+00	3.567620E+00	3.410200E+00
3.525300E+00	3.545080E+00	3.445500E+00
4.186650E+00	2.490320E+00	3.337460E+00
4.199110E+00	2.395050E+00	3.407780E+00
4.194210E+00	2.313750E+00	3.352430E+00
3.616470E+00	3.521640E+00	3.392990E+00
3.718710E+00	3.495580E+00	3.440540E+00
4.091040E+00	2.994480E+00	3.359610E+00
4.118430E+00	2.901660E+00	3.440120E+00
4.140260E+00	2.794580E+00	3.407200E+00
4.164540E+00	2.691510E+00	3.378040E+00
4.179430E+00	2.590320E+00	3.358980E+00
3.796270E+00	3.462400E+00	3.407800E+00
3.900490E+00	3.398130E+00	3.433310E+00
3.979630E+00	3.294580E+00	3.402140E+00
4.030390E+00	3.190170E+00	3.391350E+00
4.063740E+00	3.093890E+00	3.381450E+00
1.349610E+00	2.368420E+00	3.490100E+00
1.392950E+00	2.445000E+00	3.505570E+00
1.360260E+00	2.371860E+00	3.454080E+00
1.345840E+00	2.313710E+00	3.389100E+00
1.324120E+00	2.295990E+00	3.459370E+00
1.281620E+00	2.164110E+00	3.383920E+00
1.245240E+00	2.029420E+00	3.312660E+00
1.229360E+00	2.026240E+00	3.388220E+00
1.213660E+00	1.892840E+00	3.282740E+00
1.203490E+00	1.920400E+00	3.360770E+00
1.192630E+00	1.771140E+00	3.268160E+00
1.177830E+00	1.801000E+00	3.343730E+00
1.185930E+00	1.666130E+00	3.262030E+00
1.162920E+00	1.671790E+00	3.352970E+00
1.189110E+00	1.607820E+00	3.267670E+00
1.177220E+00	1.605620E+00	3.316130E+00
1.192650E+00	1.554780E+00	3.302320E+00
1.400790E+00	2.433260E+00	3.430990E+00
1.443760E+00	2.521730E+00	3.476730E+00
1.230110E+00	1.483570E+00	3.268560E+00
1.273260E+00	1.440680E+00	3.221280E+00
1.264270E+00	1.418100E+00	3.275690E+00
1.301930E+00	1.381160E+00	3.259910E+00
1.486230E+00	2.602350E+00	3.479250E+00
1.524030E+00	2.695500E+00	3.515640E+00
1.518850E+00	2.667300E+00	3.430090E+00
1.459820E+00	2.534880E+00	3.404030E+00
1.366020E+00	1.332940E+00	3.225600E+00
1.442250E+00	1.245560E+00	3.299130E+00
1.522760E+00	1.213390E+00	3.261770E+00
1.513770E+00	1.197180E+00	3.318220E+00
1.578130E+00	1.170950E+00	3.314690E+00
1.592970E+00	2.898180E+00	3.577520E+00
1.618700E+00	2.966240E+00	3.569520E+00
1.605800E+00	2.913270E+00	3.493430E+00
1.561220E+00	2.780950E+00	3.462970E+00
1.566470E+00	2.808080E+00	3.549300E+00
1.760940E+00	1.144220E+00	3.279910E+00
1.690990E+00	1.145770E+00	3.313950E+00
1.769420E+00	1.121770E+00	3.340280E+00
1.644370E+00	3.030650E+00	3.614150E+00
1.688920E+00	3.100030E+00	3.587030E+00
1.651620E+00	3.023150E+00	3.533830E+00
1.840310E+00	1.111340E+00	3.323510E+00
1.703960E+00	3.110070E+00	3.494250E+00
1.732700E+00	3.164280E+00	3.570210E+00
1.982200E+00	1.082830E+00	3.354860E+00
2.098920E+00	1.052760E+00	3.381490E+00
2.189540E+00	1.026710E+00	3.445590E+00
1.768290E+00	3.203970E+00	3.512130E+00
2.293820E+00	1.022320E+00	3.406030E+00
2.350900E+00	1.022480E+00	3.350900E+00
1.846060E+00	3.294570E+00	3.527650E+00
2.385640E+00	1.004330E+00	3.414490E+00
2.469500E+00	9.881620E-01	3.474440E+00
1.921740E+00	3.379180E+00	3.539750E+00
1.967140E+00	3.437610E+00	3.554910E+00
1.959640E+00	3.420520E+00	3.488350E+00
2.560940E+00	9.807150E-01	3.434250E+00
2.006460E+00	3.476750E+00	3.508980E+00
2.667040E+00	9.707240E-01	3.391850E+00
2.760720E+00	9.380860E-01	3.463490E+00
2.082100E+00	3.559500E+00	3.538890E+00
2.856120E+00	9.292540E-01	3.420870E+00
2.957920E+00	8.981040E-01	3.460740E+00
2.171350E+00	3.626770E+00	3.502330E+00
3.067510E+00	9.099490E-01	3.438300E+00
3.027900E+00	8.841780E-01	3.486010E+00
3.091890E+00	8.795380E-01	3.516270E+00
2.262960E+00	3.686730E+00	3.499240E+00
3.180510E+00	9.162180E-01	3.466590E+00
2.360350E+00	3.739140E+00	3.503580E+00
3.300870E+00	9.810710E-01	3.442880E+00
2.460860E+00	3.779970E+00	3.506510E+00
3.403860E+00	1.055740E+00	3.405860E+00
3.417260E+00	1.033630E+00	3.490300E+00
2.560840E+00	3.809370E+00	3.503800E+00
3.469410E+00	1.088500E+00	3.416770E+00
3.462460E+00	1.071530E+00	3.453680E+00
2.659690E+00	3.828250E+00	3.497430E+00
3.616270E+00	1.176730E+00	3.486960E+00
3.509460E+00	1.106980E+00	3.446020E+00
2.750750E+00	3.833160E+00	3.496210E+00
3.765300E+00	1.306910E+00	3.456110E+00
2.820520E+00	3.824770E+00	3.480790E+00
2.896520E+00	3.809290E+00	3.535130E+00
3.846970E+00	1.383190E+00	3.440080E+00
3.847720E+00	1.363900E+00	3.489730E+00
2.998250E+00	3.755070E+00	3.501450E+00
3.070710E+00	3.722050E+00	3.490250E+00
4.021210E+00	1.598640E+00	3.441410E+00
3.975730E+00	1.521070E+00	3.457360E+00
3.910010E+00	1.425510E+00	3.498790E+00
3.117120E+00	3.699820E+00	3.477070E+00
3.203580E+00	3.655960E+00	3.498310E+00
3.322750E+00	3.605110E+00	3.535440E+00
4.184360E+00	2.150680E+00	3.417070E+00
4.174600E+00	2.056190E+00	3.425270E+00
4.161280E+00	1.943330E+00	3.448600E+00
4.130040E+00	1.811970E+00	3.492530E+00
4.163180E+00	1.897310E+00	3.504710E+00
4.068860E+00	1.671300E+00	3.474850E+00
4.026360E+00	1.574780E+00	3.503240E+00
3.426110E+00	3.569540E+00	3.491940E+00
3.527210E+00	3.554390E+00	3.531800E+00
4.195310E+00	2.512230E+00	3.459090E+00
4.205040E+00	2.395900E+00	3.530070E+00
4.204390E+00	2.256800E+00	3.467250E+00
4.192520E+00	2.118860E+00	3.498570E+00
4.186830E+00	2.016440E+00	3.505700E+00
4.178680E+00	1.943960E+00	3.517000E+00
3.626630E+00	3.522150E+00	3.487500E+00
3.721540E+00	3.503670E+00	3.525240E+00
4.093510E+00	3.016970E+00	3.480560E+00
4.123720E+00	2.908400E+00	3.552050E+00
4.143330E+00	2.805490E+00	3.516220E+00
4.172400E+00	2.693410E+00	3.491530E+00
4.184670E+00	2.614540E+00	3.443030E+00
3.819570E+00	3.463750E+00	3.503730E+00
3.914930E+00	3.414240E+00	3.530540E+00
3.950470E+00	3.372700E+00	3.498570E+00
3.989300E+00	3.314630E+00	3.496870E+00
4.037920E+00	3.205090E+00	3.520290E+00
4.023750E+00	3.272990E+00	3.540520E+00
4.060920E+00	3.119680E+00	3.463230E+00
3.974160E+00	3.361730E+00	3.547260E+00
4.010120E+00	3.311070E+00	3.553310E+00
1.338030E+00	2.439650E+00	3.662400E+00
1.370360E+00	2.492680E+00	3.647140E+00
1.344620E+00	2.433270E+00	3.614060E+00
1.333800E+00	2.356880E+00	3.546670E+00
1.312220E+00	2.362910E+00	3.632770E+00
1.282620E+00	2.208440E+00	3.497460E+00
1.281550E+00	2.250440E+00	3.590180E+00
1.235670E+00	2.075020E+00	3.460190E+00
1.240340E+00	2.121190E+00	3.549510E+00
1.197580E+00	1.949800E+00	3.437000E+00
1.199490E+00	1.992090E+00	3.517640E+00
1.168190E+00	1.831900E+00	3.418700E+00
1.166180E+00	1.869800E+00	3.497190E+00
1.149170E+00	1.729030E+00	3.407110E+00
1.137500E+00	1.744460E+00	3.497180E+00
1.145540E+00	1.671230E+00	3.409540E+00
1.137270E+00	1.675230E+00	3.452990E+00
1.143740E+00	1.619040E+00	3.440700E+00
1.389120E+00	2.485710E+00	3.587660E+00
1.430730E+00	2.585340E+00	3.661750E+00
1.166490E+00	1.537390E+00	3.411380E+00
1.195560E+00	1.493970E+00	3.356990E+00
1.188750E+00	1.472400E+00	3.413050E+00
1.214260E+00	1.433240E+00	3.392850E+00
1.463750E+00	2.590100E+00	3.558130E+00
1.483760E+00	2.664350E+00	3.630860E+00
1.266510E+00	1.377440E+00	3.352020E+00
1.344580E+00	1.299970E+00	3.339750E+00
1.305480E+00	1.293860E+00	3.451940E+00
1.391890E+00	1.247610E+00	3.369060E+00
1.364670E+00	1.248780E+00	3.417530E+00
1.425770E+00	1.209270E+00	3.417250E+00
1.506700E+00	2.713540E+00	3.644830E+00
1.527190E+00	2.759660E+00	3.661340E+00
1.521970E+00	2.726110E+00	3.600290E+00
1.519000E+00	1.166760E+00	3.395680E+00
1.636940E+00	1.119960E+00	3.408910E+00
1.584860E+00	1.104350E+00	3.508320E+00
1.685070E+00	1.080750E+00	3.495770E+00
1.606080E+00	2.953640E+00	3.641370E+00
1.565950E+00	2.843240E+00	3.644340E+00
1.778990E+00	1.085090E+00	3.430760E+00
1.679750E+00	3.096710E+00	3.671400E+00
1.640110E+00	3.023480E+00	3.700800E+00
1.892450E+00	1.072290E+00	3.411170E+00
1.898210E+00	1.049160E+00	3.483520E+00
1.967830E+00	1.051270E+00	3.459640E+00
1.726270E+00	3.167140E+00	3.651220E+00
2.081380E+00	1.029570E+00	3.486840E+00
2.200440E+00	1.000830E+00	3.552500E+00
1.779830E+00	3.232840E+00	3.612230E+00
2.289370E+00	1.000380E+00	3.528160E+00
1.841760E+00	3.315000E+00	3.668570E+00
1.896180E+00	3.378370E+00	3.675080E+00
1.888930E+00	3.357510E+00	3.609940E+00
2.383160E+00	9.922440E-01	3.503890E+00
2.478910E+00	9.618850E-01	3.586600E+00
1.942410E+00	3.425110E+00	3.632870E+00
2.569220E+00	9.539840E-01	3.551470E+00
2.008700E+00	3.497250E+00	3.602610E+00
2.661060E+00	9.425980E-01	3.509740E+00
2.752050E+00	9.035180E-01	3.577490E+00
2.073050E+00	3.580730E+00	3.657020E+00
2.145880E+00	3.646990E+00	3.655480E+00
2.111750E+00	3.608660E+00	3.604870E+00
2.846620E+00	8.967040E-01	3.524400E+00
2.928420E+00	8.545470E-01	3.581810E+00
2.160160E+00	3.639420E+00	3.584720E+00
2.216660E+00	3.695270E+00	3.645610E+00
3.013870E+00	8.621010E-01	3.546640E+00
3.095330E+00	8.439470E-01	3.608590E+00
2.245670E+00	3.697160E+00	3.584370E+00
2.262820E+00	3.726070E+00	3.639480E+00
3.185770E+00	8.758430E-01	3.574290E+00
2.301280E+00	3.748180E+00	3.639590E+00
2.348470E+00	3.759160E+00	3.602550E+00
3.280260E+00	9.293580E-01	3.547650E+00
2.457860E+00	3.801060E+00	3.607480E+00
3.366700E+00	9.846500E-01	3.538990E+00
2.561440E+00	3.831940E+00	3.605730E+00
3.464820E+00	1.032770E+00	3.593610E+00
3.506100E+00	1.087450E+00	3.511190E+00
3.579690E+00	1.117810E+00	3.596550E+00
2.654530E+00	3.852790E+00	3.595360E+00
3.681220E+00	1.187590E+00	3.604430E+00
2.740590E+00	3.852930E+00	3.587180E+00
3.760460E+00	1.263500E+00	3.572440E+00
2.822890E+00	3.840580E+00	3.571680E+00
2.900780E+00	3.839850E+00	3.633950E+00
3.850270E+00	1.349750E+00	3.549440E+00
2.969360E+00	3.799580E+00	3.594250E+00
3.067080E+00	3.755970E+00	3.607730E+00
3.101740E+00	3.711710E+00	3.529880E+00
3.158660E+00	3.699910E+00	3.577480E+00
3.993780E+00	1.500300E+00	3.553200E+00
3.937830E+00	1.414300E+00	3.605810E+00
3.248870E+00	3.659990E+00	3.587260E+00
3.325290E+00	3.627310E+00	3.593060E+00
4.174810E+00	1.879850E+00	3.568650E+00
4.155620E+00	1.784150E+00	3.593000E+00
4.113510E+00	1.695940E+00	3.582280E+00
4.055450E+00	1.589210E+00	3.577300E+00
3.420880E+00	3.598760E+00	3.581230E+00
3.523610E+00	3.578860E+00	3.589850E+00
4.205590E+00	2.518770E+00	3.606180E+00
4.190500E+00	2.593550E+00	3.517560E+00
4.189420E+00	2.637200E+00	3.576970E+00
4.218870E+00	2.390000E+00	3.630520E+00
4.220140E+00	2.288010E+00	3.601890E+00
4.213430E+00	2.163990E+00	3.588020E+00
4.206880E+00	2.045770E+00	3.583580E+00
4.194430E+00	1.965670E+00	3.566410E+00
3.633110E+00	3.548040E+00	3.584910E+00
3.798890E+00	3.504260E+00	3.608680E+00
4.105590E+00	3.019890E+00	3.621950E+00
4.073700E+00	3.095130E+00	3.537720E+00
4.072340E+00	3.128340E+00	3.602200E+00
4.133520E+00	2.903920E+00	3.640390E+00
4.149080E+00	2.821570E+00	3.610270E+00
4.172770E+00	2.727740E+00	3.588990E+00
3.866920E+00	3.485180E+00	3.615650E+00
3.876760E+00	3.463990E+00	3.583960E+00
4.029650E+00	3.279910E+00	3.602300E+00
4.056620E+00	3.203550E+00	3.644530E+00
3.896900E+00	3.468080E+00	3.618860E+00
3.946100E+00	3.419790E+00	3.624210E+00
3.999760E+00	3.343140E+00	3.593660E+00
1.270360E+00	2.261530E+00	3.730540E+00
1.291220E+00	2.315540E+00	3.740590E+00
1.279990E+00	2.278490E+00	3.678790E+00
1.245110E+00	2.161330E+00	3.635990E+00
1.251200E+00	2.192560E+00	3.713770E+00
1.206130E+00	2.036690E+00	3.602240E+00
1.215780E+00	2.077410E+00	3.684650E+00
1.170590E+00	1.912690E+00	3.579260E+00
1.179660E+00	1.955970E+00	3.661510E+00
1.143290E+00	1.808120E+00	3.563190E+00
1.145460E+00	1.826040E+00	3.662620E+00
1.130750E+00	1.748270E+00	3.560530E+00
1.131140E+00	1.751950E+00	3.613160E+00
1.127860E+00	1.694070E+00	3.590790E+00
1.372320E+00	2.490840E+00	3.720350E+00
1.317190E+00	2.384420E+00	3.705300E+00
1.132850E+00	1.631730E+00	3.533020E+00
1.145000E+00	1.560660E+00	3.508420E+00
1.142920E+00	1.543230E+00	3.616420E+00
1.164280E+00	1.490340E+00	3.554520E+00
1.432710E+00	2.593070E+00	3.750890E+00
1.473260E+00	2.662330E+00	3.756420E+00
1.455380E+00	2.637430E+00	3.713400E+00
1.192710E+00	1.436850E+00	3.492080E+00
1.243040E+00	1.359640E+00	3.478780E+00
1.228730E+00	1.366540E+00	3.591730E+00
1.278770E+00	1.312510E+00	3.512990E+00
1.266790E+00	1.320120E+00	3.562320E+00
1.308350E+00	1.273370E+00	3.556090E+00
1.493000E+00	2.697520E+00	3.697310E+00
1.516940E+00	2.735510E+00	3.793410E+00
1.378770E+00	1.218600E+00	3.513700E+00
1.482770E+00	1.152560E+00	3.513990E+00
1.439820E+00	1.152030E+00	3.618930E+00
1.538400E+00	1.108790E+00	3.554460E+00
1.512480E+00	1.110060E+00	3.598850E+00
1.575540E+00	1.073360E+00	3.606060E+00
1.554330E+00	2.809540E+00	3.797590E+00
1.573840E+00	2.850490E+00	3.781690E+00
1.549400E+00	2.804730E+00	3.731680E+00
1.758160E+00	1.049420E+00	3.540120E+00
1.677840E+00	1.045890E+00	3.595610E+00
1.796510E+00	1.005540E+00	3.628180E+00
1.604040E+00	2.924730E+00	3.759660E+00
1.864620E+00	1.023550E+00	3.556340E+00
1.948430E+00	9.903730E-01	3.617910E+00
1.887980E+00	9.820260E-01	3.641230E+00
1.970390E+00	9.666190E-01	3.690210E+00
1.683170E+00	3.085190E+00	3.759510E+00
1.648430E+00	3.020680E+00	3.775710E+00
1.992570E+00	1.016390E+00	3.558970E+00
2.030760E+00	9.745940E-01	3.650680E+00
1.718830E+00	3.149760E+00	3.733320E+00
2.146290E+00	9.655230E-01	3.649330E+00
1.779810E+00	3.236460E+00	3.744880E+00
2.279490E+00	9.671050E-01	3.641030E+00
1.886530E+00	3.368010E+00	3.744140E+00
1.839880E+00	3.314170E+00	3.763060E+00
2.383630E+00	9.607290E-01	3.614980E+00
2.481610E+00	9.327430E-01	3.699490E+00
1.930340E+00	3.420630E+00	3.716420E+00
2.573790E+00	9.196560E-01	3.663600E+00
1.996820E+00	3.501500E+00	3.728490E+00
2.662270E+00	9.062710E-01	3.622900E+00
2.751460E+00	8.688650E-01	3.690890E+00
2.128200E+00	3.635860E+00	3.739700E+00
2.065320E+00	3.581170E+00	3.752150E+00
2.839060E+00	8.573520E-01	3.636260E+00
2.921540E+00	8.152890E-01	3.690250E+00
2.205050E+00	3.692870E+00	3.727900E+00
3.006940E+00	8.243140E-01	3.645060E+00
3.095530E+00	8.085650E-01	3.711030E+00
2.289830E+00	3.747960E+00	3.707940E+00
3.187790E+00	8.368650E-01	3.677520E+00
2.360610E+00	3.787860E+00	3.738950E+00
2.358620E+00	3.783600E+00	3.685920E+00
3.280400E+00	8.890590E-01	3.649560E+00
2.395950E+00	3.801440E+00	3.729580E+00
2.448450E+00	3.811480E+00	3.720100E+00
3.372390E+00	9.539670E-01	3.625530E+00
2.558890E+00	3.840850E+00	3.707830E+00
3.554040E+00	1.078880E+00	3.693910E+00
3.460210E+00	9.966110E-01	3.706320E+00
2.663820E+00	3.863970E+00	3.700680E+00
3.666090E+00	1.163440E+00	3.689580E+00
2.728470E+00	3.867250E+00	3.663010E+00
3.769370E+00	1.249060E+00	3.674960E+00
2.813800E+00	3.861550E+00	3.679180E+00
2.907750E+00	3.850680E+00	3.734190E+00
3.858810E+00	1.332690E+00	3.646050E+00
2.987760E+00	3.813420E+00	3.679130E+00
3.095670E+00	3.780990E+00	3.704920E+00
3.179820E+00	3.722770E+00	3.642700E+00
4.018080E+00	1.496130E+00	3.654960E+00
3.945760E+00	1.406560E+00	3.705860E+00
3.212550E+00	3.743230E+00	3.712390E+00
3.288910E+00	3.712510E+00	3.712550E+00
3.315500E+00	3.669260E+00	3.652680E+00
4.181700E+00	1.820010E+00	3.651670E+00
4.151390E+00	1.718530E+00	3.676220E+00
4.182220E+00	1.782210E+00	3.712410E+00
4.086420E+00	1.603560E+00	3.677400E+00
3.376960E+00	3.688870E+00	3.717270E+00
3.487180E+00	3.664600E+00	3.733940E+00
3.506520E+00	3.619890E+00	3.658740E+00
4.195760E+00	2.655980E+00	3.674820E+00
4.213190E+00	2.540390E+00	3.744100E+00
4.224380E+00	2.423770E+00	3.716070E+00
4.232830E+00	2.308740E+00	3.705220E+00
4.231400E+00	2.190610E+00	3.692200E+00
4.225500E+00	2.066040E+00	3.682230E+00
4.207380E+00	1.925850E+00	3.663920E+00
4.194390E+00	1.836130E+00	3.702110E+00
3.587570E+00	3.620110E+00	3.728320E+00
3.683610E+00	3.595110E+00	3.776470E+00
3.697830E+00	3.561700E+00	3.690760E+00
4.081680E+00	3.122100E+00	3.693400E+00
4.107990E+00	3.037680E+00	3.758960E+00
4.130180E+00	2.936260E+00	3.720420E+00
4.152110E+00	2.831920E+00	3.704680E+00
4.172700E+00	2.755690E+00	3.661120E+00
3.779690E+00	3.541610E+00	3.768800E+00
3.860350E+00	3.488480E+00	3.719280E+00
3.885760E+00	3.477000E+00	3.645800E+00
3.921930E+00	3.454650E+00	3.681040E+00
4.030580E+00	3.289170E+00	3.725600E+00
4.004160E+00	3.346260E+00	3.649340E+00
3.978660E+00	3.388970E+00	3.703770E+00
4.062840E+00	3.194600E+00	3.733380E+00
3.952230E+00	3.428260E+00	3.684940E+00
1.264330E+00	2.263340E+00	3.866170E+00
1.287830E+00	2.326760E+00	3.853430E+00
1.270170E+00	2.254880E+00	3.789490E+00
1.229350E+00	2.124980E+00	3.765910E+00
1.242490E+00	2.179460E+00	3.847310E+00
1.192770E+00	2.006440E+00	3.742050E+00
1.212150E+00	2.069260E+00	3.830060E+00
1.160650E+00	1.899620E+00	3.726580E+00
1.179920E+00	1.957210E+00	3.810460E+00
1.141450E+00	1.836940E+00	3.728340E+00
1.152200E+00	1.861170E+00	3.795090E+00
1.134800E+00	1.786410E+00	3.761490E+00
1.313050E+00	2.396370E+00	3.887940E+00
1.349130E+00	2.466250E+00	3.871760E+00
1.325900E+00	2.394110E+00	3.799180E+00
1.127440E+00	1.692890E+00	3.716750E+00
1.130470E+00	1.610640E+00	3.652220E+00
1.128810E+00	1.615410E+00	3.727800E+00
1.135390E+00	1.557540E+00	3.675500E+00
1.134400E+00	1.570210E+00	3.731220E+00
1.144170E+00	1.519800E+00	3.715100E+00
1.385820E+00	2.531850E+00	3.909530E+00
1.425740E+00	2.596080E+00	3.897330E+00
1.396350E+00	2.530340E+00	3.825820E+00
1.193310E+00	1.421900E+00	3.609850E+00
1.170670E+00	1.454960E+00	3.695790E+00
1.212180E+00	1.386170E+00	3.642780E+00
1.201850E+00	1.399160E+00	3.682060E+00
1.228640E+00	1.356250E+00	3.686000E+00
1.463380E+00	2.647160E+00	3.839690E+00
1.281560E+00	1.283500E+00	3.667820E+00
1.354230E+00	1.211440E+00	3.628190E+00
1.330140E+00	1.223150E+00	3.687560E+00
1.397380E+00	1.168670E+00	3.664130E+00
1.369670E+00	1.184240E+00	3.706340E+00
1.428400E+00	1.136810E+00	3.712320E+00
1.513010E+00	2.746540E+00	3.895200E+00
1.548660E+00	2.818540E+00	3.900650E+00
1.542660E+00	2.794800E+00	3.845030E+00
1.523970E+00	1.071720E+00	3.711070E+00
1.620940E+00	1.026160E+00	3.684810E+00
1.597270E+00	1.022190E+00	3.744690E+00
1.652410E+00	1.002120E+00	3.762660E+00
1.575880E+00	2.861960E+00	3.848040E+00
1.732940E+00	9.949800E-01	3.721000E+00
1.613710E+00	2.958060E+00	3.890640E+00
1.648990E+00	3.030630E+00	3.887570E+00
1.638410E+00	3.000340E+00	3.829470E+00
1.877390E+00	9.647720E-01	3.731260E+00
1.997290E+00	9.512980E-01	3.774050E+00
1.673030E+00	3.064350E+00	3.836690E+00
2.095780E+00	9.460710E-01	3.740110E+00
1.728950E+00	3.159840E+00	3.847300E+00
2.158390E+00	9.450910E-01	3.718420E+00
2.183500E+00	9.397680E-01	3.756200E+00
1.788320E+00	3.257730E+00	3.863460E+00
1.830480E+00	3.320900E+00	3.882060E+00
1.821460E+00	3.296460E+00	3.818290E+00
2.259030E+00	9.409560E-01	3.761990E+00
2.191670E+00	9.461430E-01	3.723220E+00
1.872860E+00	3.362170E+00	3.835670E+00
2.380670E+00	9.350210E-01	3.732940E+00
2.487070E+00	9.104400E-01	3.816860E+00
1.935230E+00	3.431970E+00	3.798890E+00
2.577400E+00	8.971620E-01	3.780720E+00
1.994100E+00	3.520080E+00	3.862520E+00
2.053880E+00	3.592340E+00	3.878340E+00
2.039970E+00	3.562930E+00	3.809900E+00
2.665000E+00	8.802250E-01	3.739030E+00
2.758400E+00	8.417540E-01	3.810520E+00
2.105650E+00	3.630520E+00	3.836480E+00
2.841350E+00	8.242550E-01	3.753970E+00
2.924430E+00	7.903460E-01	3.791010E+00
2.188540E+00	3.691750E+00	3.823330E+00
3.004730E+00	7.928170E-01	3.750370E+00
3.097060E+00	7.788810E-01	3.817220E+00
2.268040E+00	3.744110E+00	3.809310E+00
3.190670E+00	8.060060E-01	3.783820E+00
2.344200E+00	3.785720E+00	3.800020E+00
3.283470E+00	8.593470E-01	3.756060E+00
2.407770E+00	3.808320E+00	3.783050E+00
2.479490E+00	3.835830E+00	3.840040E+00
3.374040E+00	9.247440E-01	3.729100E+00
2.557530E+00	3.849710E+00	3.807880E+00
3.546810E+00	1.051840E+00	3.796560E+00
3.464340E+00	9.692230E-01	3.808940E+00
2.644710E+00	3.867530E+00	3.793300E+00
3.647330E+00	1.140570E+00	3.785530E+00
2.723840E+00	3.874500E+00	3.785990E+00
2.754040E+00	3.869270E+00	3.732260E+00
2.827820E+00	3.880550E+00	3.806730E+00
3.772200E+00	1.248180E+00	3.785830E+00
2.922130E+00	3.872670E+00	3.803840E+00
3.864240E+00	1.331530E+00	3.739160E+00
3.008430E+00	3.841260E+00	3.782140E+00
3.156380E+00	3.813010E+00	3.789440E+00
4.032530E+00	1.496200E+00	3.790580E+00
3.939360E+00	1.396270E+00	3.769720E+00
3.238910E+00	3.810780E+00	3.814970E+00
3.279050E+00	3.753140E+00	3.765050E+00
4.168950E+00	1.726010E+00	3.751610E+00
4.123970E+00	1.631400E+00	3.767110E+00
4.106840E+00	1.574410E+00	3.812770E+00
3.318610E+00	3.792130E+00	3.827920E+00
3.415210E+00	3.770930E+00	3.843800E+00
3.414870E+00	3.724080E+00	3.785290E+00
4.204890E+00	2.666070E+00	3.818300E+00
4.179580E+00	2.740360E+00	3.730680E+00
4.167060E+00	2.794930E+00	3.797430E+00
4.225480E+00	2.538320E+00	3.839070E+00
4.235180E+00	2.443010E+00	3.816420E+00
4.245040E+00	2.330850E+00	3.803240E+00
4.246120E+00	2.212220E+00	3.792950E+00
4.241420E+00	2.094340E+00	3.783150E+00
4.233240E+00	1.967730E+00	3.781570E+00
4.202350E+00	1.815640E+00	3.780560E+00
4.170370E+00	1.689150E+00	3.816850E+00
4.138210E+00	1.616530E+00	3.826180E+00
3.494010E+00	3.729980E+00	3.835990E+00
3.562340E+00	3.666500E+00	3.794550E+00
3.682820E+00	3.634200E+00	3.850440E+00
4.081800E+00	3.145550E+00	3.811200E+00
4.113520E+00	3.058860E+00	3.888610E+00
4.131310E+00	2.953430E+00	3.826770E+00
4.143020E+00	2.875590E+00	3.778930E+00
3.780190E+00	3.569890E+00	3.841220E+00
3.870440E+00	3.503280E+00	3.825020E+00
3.966570E+00	3.405870E+00	3.809560E+00
3.940120E+00	3.435080E+00	3.721710E+00
4.042100E+00	3.294770E+00	3.860930E+00
4.058470E+00	3.225280E+00	3.799390E+00
1.289890E+00	2.320930E+00	3.926400E+00
1.261430E+00	2.230570E+00	3.916600E+00
1.243340E+00	2.141600E+00	3.922420E+00
1.212320E+00	2.027420E+00	3.908260E+00
1.182850E+00	1.918530E+00	3.892200E+00
1.158660E+00	1.807190E+00	3.893250E+00
1.133430E+00	1.737040E+00	3.814910E+00
1.144080E+00	1.733950E+00	3.878750E+00
1.139150E+00	1.687290E+00	3.851270E+00
1.349220E+00	2.458200E+00	3.943990E+00
1.314250E+00	2.392190E+00	3.938670E+00
1.142480E+00	1.609890E+00	3.828740E+00
1.152120E+00	1.535030E+00	3.808160E+00
1.163070E+00	1.487350E+00	3.783870E+00
1.175280E+00	1.495600E+00	3.861270E+00
1.197020E+00	1.444580E+00	3.848380E+00
1.424400E+00	2.583820E+00	3.954930E+00
1.397930E+00	2.529350E+00	3.974320E+00
1.217330E+00	1.383720E+00	3.776850E+00
1.250840E+00	1.327470E+00	3.754240E+00
1.259590E+00	1.335370E+00	3.836910E+00
1.289430E+00	1.282250E+00	3.801050E+00
1.476340E+00	2.665320E+00	3.964940E+00
1.329240E+00	1.223900E+00	3.755580E+00
1.395320E+00	1.159360E+00	3.803080E+00
1.461670E+00	1.101690E+00	3.786910E+00
1.457720E+00	1.099380E+00	3.885450E+00
1.522660E+00	1.054210E+00	3.839750E+00
1.541750E+00	2.799470E+00	3.954410E+00
1.520170E+00	2.748140E+00	3.976110E+00
1.610810E+00	1.009770E+00	3.837910E+00
1.727880E+00	9.766710E-01	3.847110E+00
1.583010E+00	2.878690E+00	3.968400E+00
1.830100E+00	9.558020E-01	3.827280E+00
1.815640E+00	9.454270E-01	3.904000E+00
1.891800E+00	9.334390E-01	3.914540E+00
1.650030E+00	3.025930E+00	3.960490E+00
1.621410E+00	2.963290E+00	3.982940E+00
1.963920E+00	9.400860E-01	3.861700E+00
1.685180E+00	3.092930E+00	3.923220E+00
2.089090E+00	9.255030E-01	3.854010E+00
1.738160E+00	3.175100E+00	3.985390E+00
1.782700E+00	3.251080E+00	4.001470E+00
1.766340E+00	3.231170E+00	3.930300E+00
2.191010E+00	9.273060E-01	3.830070E+00
1.815350E+00	3.304980E+00	3.957470E+00
2.285310E+00	9.120350E-01	3.884890E+00
1.870790E+00	3.378260E+00	3.935510E+00
2.391730E+00	9.036140E-01	3.868310E+00
2.500160E+00	8.855340E-01	3.918150E+00
1.927210E+00	3.445150E+00	3.901280E+00
2.578030E+00	8.698790E-01	3.900250E+00
2.043020E+00	3.589870E+00	3.955030E+00
1.981850E+00	3.521010E+00	3.973750E+00
2.673550E+00	8.509990E-01	3.865990E+00
2.760400E+00	8.188250E-01	3.900840E+00
2.107010E+00	3.649690E+00	3.940490E+00
2.863650E+00	7.785050E-01	3.908810E+00
2.179550E+00	3.703100E+00	3.923600E+00
2.998530E+00	7.642510E-01	3.863180E+00
2.254990E+00	3.753190E+00	3.905870E+00
2.329200E+00	3.796120E+00	3.890680E+00
3.291830E+00	8.270640E-01	3.866350E+00
3.191210E+00	7.690130E-01	3.886420E+00
2.405750E+00	3.824660E+00	3.872920E+00
2.478080E+00	3.842070E+00	3.942070E+00
3.386340E+00	8.978580E-01	3.834410E+00
2.564910E+00	3.864030E+00	3.910950E+00
3.544740E+00	1.010530E+00	3.902900E+00
3.468280E+00	9.368570E-01	3.889360E+00
2.629470E+00	3.879330E+00	3.864510E+00
3.640280E+00	1.112180E+00	3.883520E+00
2.717100E+00	3.891510E+00	3.876160E+00
2.827960E+00	3.911290E+00	3.935560E+00
3.729380E+00	1.195340E+00	3.863970E+00
2.960170E+00	3.906950E+00	3.885040E+00
3.835070E+00	1.298180E+00	3.910460E+00
[truncated: 10,719 more rows]
