# Supplementary material for: A New MRI-Based Model of Heart Function with Coupled Hemodynamics and Application to Normal and Diseased Canine Left Ventricles
Source: Front Bioeng Biotechnol. 2015 Sep 23;3:140. doi: 10.3389/fbioe.2015.00140 (PMC4585083; doi:10.3389/fbioe.2015.00140)
Supplement: Supplementary file 2 [file Data_Sheet_2.ZIP › Case1_Normal_SR_Diastole/nodes/case1_diastole_time_0.1300.csv]

3.297590E+00	2.132770E+00	1.211700E+00
3.317960E+00	2.174360E+00	1.192330E+00
3.335390E+00	2.139450E+00	1.204990E+00
3.337040E+00	2.099420E+00	1.233160E+00
3.365640E+00	2.224400E+00	1.169090E+00
3.395130E+00	2.276810E+00	1.156660E+00
3.416500E+00	2.234230E+00	1.171190E+00
3.416270E+00	2.160150E+00	1.209500E+00
3.509430E+00	2.101500E+00	1.267330E+00
3.437380E+00	2.057590E+00	1.280480E+00
3.550450E+00	2.045350E+00	1.329370E+00
3.490040E+00	2.265740E+00	1.184730E+00
3.550710E+00	2.172300E+00	1.245940E+00
3.587580E+00	2.105970E+00	1.299860E+00
3.005120E+00	2.317130E+00	1.230600E+00
3.020690E+00	2.394340E+00	1.213730E+00
3.061130E+00	2.357240E+00	1.206340E+00
3.078120E+00	2.308730E+00	1.215190E+00
3.071570E+00	2.470110E+00	1.202520E+00
3.088880E+00	2.541100E+00	1.207560E+00
3.131810E+00	2.498890E+00	1.190070E+00
3.184280E+00	2.403720E+00	1.172940E+00
3.294260E+00	2.265470E+00	1.162220E+00
3.160170E+00	2.260850E+00	1.206180E+00
3.229350E+00	2.126800E+00	1.245270E+00
3.342470E+00	2.007570E+00	1.315690E+00
3.222410E+00	1.998600E+00	1.347650E+00
3.406480E+00	1.931410E+00	1.431290E+00
3.302330E+00	1.915400E+00	1.452480E+00
3.397130E+00	1.890470E+00	1.505700E+00
3.205330E+00	2.559030E+00	1.185140E+00
3.394860E+00	2.537710E+00	1.176410E+00
3.410570E+00	2.374990E+00	1.154480E+00
3.479760E+00	1.980880E+00	1.378000E+00
3.507770E+00	1.910250E+00	1.533430E+00
3.516250E+00	2.476880E+00	1.189690E+00
3.531960E+00	2.556530E+00	1.209650E+00
3.573550E+00	2.376780E+00	1.200560E+00
3.625320E+00	2.260110E+00	1.245830E+00
3.648950E+00	2.161180E+00	1.310760E+00
3.658390E+00	2.082830E+00	1.382360E+00
3.600400E+00	1.995130E+00	1.438050E+00
3.636890E+00	2.510460E+00	1.248770E+00
3.701220E+00	2.360100E+00	1.280360E+00
3.721680E+00	2.226930E+00	1.346100E+00
3.706910E+00	2.147570E+00	1.382470E+00
2.594740E+00	2.666090E+00	1.407070E+00
2.615690E+00	2.726100E+00	1.408370E+00
2.653250E+00	2.674870E+00	1.381380E+00
2.747840E+00	2.619070E+00	1.344100E+00
2.611800E+00	2.595580E+00	1.403160E+00
2.810540E+00	2.469880E+00	1.309260E+00
2.659800E+00	2.467150E+00	1.389420E+00
2.895260E+00	2.320800E+00	1.278890E+00
2.718930E+00	2.329710E+00	1.387640E+00
2.894260E+00	2.173180E+00	1.363490E+00
2.778470E+00	2.193220E+00	1.430890E+00
2.953800E+00	2.096260E+00	1.378060E+00
2.847950E+00	2.061480E+00	1.471280E+00
2.959780E+00	2.013880E+00	1.450540E+00
2.723240E+00	2.753550E+00	1.377510E+00
2.911740E+00	2.754280E+00	1.297460E+00
2.899700E+00	2.602860E+00	1.266730E+00
2.972850E+00	2.494160E+00	1.232970E+00
3.028410E+00	2.203630E+00	1.284360E+00
3.079860E+00	2.041410E+00	1.373220E+00
3.155820E+00	1.933310E+00	1.470040E+00
3.033030E+00	1.954130E+00	1.498680E+00
3.218130E+00	1.844660E+00	1.580930E+00
3.076690E+00	1.865740E+00	1.604440E+00
3.262980E+00	1.778210E+00	1.677390E+00
3.133680E+00	1.757920E+00	1.733440E+00
3.241150E+00	1.718360E+00	1.781310E+00
3.096390E+00	2.656360E+00	1.233500E+00
3.136390E+00	2.821180E+00	1.299310E+00
3.382820E+00	1.836020E+00	1.611550E+00
3.353580E+00	1.749170E+00	1.761590E+00
3.263570E+00	2.767710E+00	1.250010E+00
3.318670E+00	2.869830E+00	1.313040E+00
3.327540E+00	2.672160E+00	1.203280E+00
3.506070E+00	1.850910E+00	1.648330E+00
3.513210E+00	1.798390E+00	1.776860E+00
3.424000E+00	2.787690E+00	1.274060E+00
3.480700E+00	2.892310E+00	1.363890E+00
3.549520E+00	2.665650E+00	1.250420E+00
3.689080E+00	2.036630E+00	1.495450E+00
3.664720E+00	1.963430E+00	1.592470E+00
3.598000E+00	1.881380E+00	1.686300E+00
3.578980E+00	2.809900E+00	1.337550E+00
3.604440E+00	2.889290E+00	1.419320E+00
3.678810E+00	2.745420E+00	1.347590E+00
3.726460E+00	2.628210E+00	1.337400E+00
3.771270E+00	2.470080E+00	1.353180E+00
3.796620E+00	2.312030E+00	1.415390E+00
3.761330E+00	2.143670E+00	1.513470E+00
3.820450E+00	2.255310E+00	1.522400E+00
3.727790E+00	2.031260E+00	1.579420E+00
3.679630E+00	2.828010E+00	1.413150E+00
3.783350E+00	2.746180E+00	1.466100E+00
3.826730E+00	2.576220E+00	1.463170E+00
3.842790E+00	2.425840E+00	1.483290E+00
3.844630E+00	2.322670E+00	1.526350E+00
2.242030E+00	2.695430E+00	1.644010E+00
2.269840E+00	2.776350E+00	1.638880E+00
2.298570E+00	2.707170E+00	1.602210E+00
2.358380E+00	2.630190E+00	1.568830E+00
2.255060E+00	2.615520E+00	1.644840E+00
2.417210E+00	2.486750E+00	1.548380E+00
2.298740E+00	2.483790E+00	1.635140E+00
2.463400E+00	2.341400E+00	1.547290E+00
2.349090E+00	2.348210E+00	1.627430E+00
2.519880E+00	2.206050E+00	1.585260E+00
2.409240E+00	2.214090E+00	1.660770E+00
2.576340E+00	2.083280E+00	1.616830E+00
2.463690E+00	2.085360E+00	1.691010E+00
2.642310E+00	1.996490E+00	1.657040E+00
2.532110E+00	1.953780E+00	1.761380E+00
2.662050E+00	1.898690E+00	1.761280E+00
2.326540E+00	2.878880E+00	1.627130E+00
2.373230E+00	2.984000E+00	1.638560E+00
2.391070E+00	2.911450E+00	1.593390E+00
2.401010E+00	2.802050E+00	1.556410E+00
2.514030E+00	2.658350E+00	1.465210E+00
2.536210E+00	2.475660E+00	1.463390E+00
2.580390E+00	2.333860E+00	1.464230E+00
2.639770E+00	2.201550E+00	1.509010E+00
2.701610E+00	2.081390E+00	1.550170E+00
2.765420E+00	1.963560E+00	1.636650E+00
2.825600E+00	1.902300E+00	1.680090E+00
2.769360E+00	1.861460E+00	1.758660E+00
2.848340E+00	1.850020E+00	1.730480E+00
2.469230E+00	2.943920E+00	1.566260E+00
2.471820E+00	3.026510E+00	1.604060E+00
2.616540E+00	2.866480E+00	1.465940E+00
2.918710E+00	1.915300E+00	1.606850E+00
3.005730E+00	1.800210E+00	1.716760E+00
2.910650E+00	1.807100E+00	1.745840E+00
3.041600E+00	1.738980E+00	1.781500E+00
2.968790E+00	1.717130E+00	1.832210E+00
3.066750E+00	1.692670E+00	1.843730E+00
2.570990E+00	3.031420E+00	1.559830E+00
2.752960E+00	3.030500E+00	1.511070E+00
2.762380E+00	2.940110E+00	1.450970E+00
2.815210E+00	2.873590E+00	1.391140E+00
3.308590E+00	1.677890E+00	1.877990E+00
3.168670E+00	1.645130E+00	1.918410E+00
3.282640E+00	1.619180E+00	1.993670E+00
2.869590E+00	2.984510E+00	1.435950E+00
2.880380E+00	3.060600E+00	1.489810E+00
3.015690E+00	2.926110E+00	1.376370E+00
3.440750E+00	1.710600E+00	1.879550E+00
3.392780E+00	1.646890E+00	1.989790E+00
2.997740E+00	3.054410E+00	1.477920E+00
3.215970E+00	3.036220E+00	1.456290E+00
3.216520E+00	2.932300E+00	1.360700E+00
3.528260E+00	1.741470E+00	1.890830E+00
3.530510E+00	1.692360E+00	2.009280E+00
3.373690E+00	2.975850E+00	1.412300E+00
3.355720E+00	3.048840E+00	1.486530E+00
3.688710E+00	1.921900E+00	1.743340E+00
3.662680E+00	1.857600E+00	1.846550E+00
3.604850E+00	1.776400E+00	1.926240E+00
3.453200E+00	3.042650E+00	1.512890E+00
3.542750E+00	2.968920E+00	1.471500E+00
3.851070E+00	2.251970E+00	1.638320E+00
3.814530E+00	2.129310E+00	1.721270E+00
3.755450E+00	2.005570E+00	1.729830E+00
3.726300E+00	1.917290E+00	1.832900E+00
3.700500E+00	2.907620E+00	1.520660E+00
3.827550E+00	2.823990E+00	1.609190E+00
3.853600E+00	2.744470E+00	1.573170E+00
3.877350E+00	2.655810E+00	1.582090E+00
3.889510E+00	2.502000E+00	1.613960E+00
3.907620E+00	2.594790E+00	1.687570E+00
3.876300E+00	2.372200E+00	1.601620E+00
3.889530E+00	2.725150E+00	1.666960E+00
3.906470E+00	2.655300E+00	1.681770E+00
2.052350E+00	2.742910E+00	1.819580E+00
2.086530E+00	2.831420E+00	1.818170E+00
2.108760E+00	2.759550E+00	1.772560E+00
2.170550E+00	2.676790E+00	1.711900E+00
2.058040E+00	2.659410E+00	1.809330E+00
2.191740E+00	2.491370E+00	1.722410E+00
2.088760E+00	2.511940E+00	1.805820E+00
2.238850E+00	2.349170E+00	1.714990E+00
2.114540E+00	2.332570E+00	1.819190E+00
2.302630E+00	2.223320E+00	1.736260E+00
2.208580E+00	2.232710E+00	1.802400E+00
2.356080E+00	2.097250E+00	1.760560E+00
2.249480E+00	2.114620E+00	1.831870E+00
2.416760E+00	1.983510E+00	1.797350E+00
2.310620E+00	1.993410E+00	1.858120E+00
2.457920E+00	1.913910E+00	1.836440E+00
2.396800E+00	1.874740E+00	1.910360E+00
2.487550E+00	1.855690E+00	1.880050E+00
2.143770E+00	2.943500E+00	1.807410E+00
2.189390E+00	3.057320E+00	1.826310E+00
2.206630E+00	2.986600E+00	1.772010E+00
2.215180E+00	2.878790E+00	1.724730E+00
2.696320E+00	1.787370E+00	1.862670E+00
2.578290E+00	1.817180E+00	1.877710E+00
2.722240E+00	1.718920E+00	1.929940E+00
2.628580E+00	1.685520E+00	1.997890E+00
2.747540E+00	1.647940E+00	2.009450E+00
2.293900E+00	3.041720E+00	1.732770E+00
2.339630E+00	3.172540E+00	1.792330E+00
2.822650E+00	1.739860E+00	1.864590E+00
2.919070E+00	1.630810E+00	1.974320E+00
2.833810E+00	1.618900E+00	2.018520E+00
2.980750E+00	1.558900E+00	2.059280E+00
2.894920E+00	1.522250E+00	2.124950E+00
2.992830E+00	1.499260E+00	2.147260E+00
2.474680E+00	3.115270E+00	1.666970E+00
2.500080E+00	3.251080E+00	1.777780E+00
3.027420E+00	1.629210E+00	1.956370E+00
3.081960E+00	1.542580E+00	2.088360E+00
2.608560E+00	3.218380E+00	1.700640E+00
2.656180E+00	3.305490E+00	1.780800E+00
2.673400E+00	3.142390E+00	1.612300E+00
3.354720E+00	1.587020E+00	2.093850E+00
3.227090E+00	1.552250E+00	2.105550E+00
3.339290E+00	1.537930E+00	2.201170E+00
2.761450E+00	3.245440E+00	1.699500E+00
2.789430E+00	3.323650E+00	1.784330E+00
2.898640E+00	3.164570E+00	1.574240E+00
3.465490E+00	1.621580E+00	2.089430E+00
3.450870E+00	1.576960E+00	2.194370E+00
2.846080E+00	3.362840E+00	1.819500E+00
2.857370E+00	3.401410E+00	1.876260E+00
2.898320E+00	3.373710E+00	1.827900E+00
2.929770E+00	3.313030E+00	1.754740E+00
3.063670E+00	3.234360E+00	1.672230E+00
3.137000E+00	3.150010E+00	1.571460E+00
3.532410E+00	1.644670E+00	2.098290E+00
3.527600E+00	1.620060E+00	2.159860E+00
2.947880E+00	3.395360E+00	1.876900E+00
3.063410E+00	3.355150E+00	1.846380E+00
3.106310E+00	3.297640E+00	1.765810E+00
3.237940E+00	3.243290E+00	1.701910E+00
3.370470E+00	3.131930E+00	1.582740E+00
3.691150E+00	1.816260E+00	1.987790E+00
3.667730E+00	1.745330E+00	2.082700E+00
3.593940E+00	1.663830E+00	2.141310E+00
3.210380E+00	3.337690E+00	1.840400E+00
3.337990E+00	3.292250E+00	1.811960E+00
3.389430E+00	3.225830E+00	1.727870E+00
3.511820E+00	3.178780E+00	1.727050E+00
3.601990E+00	3.062470E+00	1.619420E+00
3.860100E+00	2.194050E+00	1.833940E+00
3.829600E+00	2.056950E+00	1.916770E+00
3.868850E+00	2.149600E+00	1.973590E+00
3.758380E+00	1.898840E+00	1.978410E+00
3.732740E+00	1.809190E+00	2.075020E+00
3.469400E+00	3.269490E+00	1.841790E+00
3.586710E+00	3.216260E+00	1.837570E+00
3.628200E+00	3.145070E+00	1.762320E+00
3.710690E+00	3.082800E+00	1.761440E+00
3.780950E+00	2.961350E+00	1.712180E+00
3.912460E+00	2.518140E+00	1.770100E+00
3.901940E+00	2.356710E+00	1.826930E+00
3.920580E+00	2.480220E+00	1.867780E+00
3.885240E+00	2.224500E+00	1.935240E+00
3.706150E+00	3.167830E+00	1.881360E+00
3.802080E+00	3.048720E+00	1.862860E+00
3.863680E+00	2.937410E+00	1.870480E+00
3.888980E+00	2.811820E+00	1.806090E+00
3.921800E+00	2.633510E+00	1.816360E+00
3.921970E+00	2.541420E+00	1.838560E+00
1.901220E+00	2.781730E+00	2.013510E+00
1.946030E+00	2.893680E+00	2.020010E+00
1.950140E+00	2.800190E+00	1.964340E+00
1.987920E+00	2.717240E+00	1.888240E+00
1.891950E+00	2.693800E+00	1.990130E+00
1.994090E+00	2.531300E+00	1.889620E+00
1.906770E+00	2.549420E+00	1.975160E+00
2.020930E+00	2.389320E+00	1.877910E+00
1.922270E+00	2.368140E+00	1.975060E+00
2.042220E+00	2.312710E+00	1.884420E+00
1.994870E+00	2.301400E+00	1.931210E+00
2.044640E+00	2.233850E+00	1.927940E+00
2.130050E+00	1.982420E+00	1.992490E+00
2.104880E+00	2.039980E+00	1.976630E+00
2.191390E+00	2.012020E+00	1.928530E+00
2.276070E+00	1.893540E+00	1.968890E+00
2.169710E+00	1.911440E+00	2.019690E+00
2.345380E+00	1.772390E+00	2.025900E+00
2.236860E+00	1.793240E+00	2.070460E+00
2.383600E+00	1.694610E+00	2.070070E+00
2.306870E+00	1.660310E+00	2.142730E+00
2.414420E+00	1.622280E+00	2.136390E+00
2.048960E+00	2.924860E+00	1.901970E+00
2.028940E+00	3.016530E+00	1.979110E+00
2.133760E+00	2.150370E+00	1.901520E+00
2.472440E+00	1.728310E+00	2.009310E+00
2.549040E+00	1.643720E+00	2.070450E+00
2.503440E+00	1.585550E+00	2.156790E+00
2.599990E+00	1.571910E+00	2.141280E+00
2.064960E+00	3.092330E+00	1.990230E+00
2.134800E+00	3.186140E+00	1.999970E+00
2.110730E+00	3.084740E+00	1.925140E+00
2.791950E+00	1.548070E+00	2.119620E+00
2.697090E+00	1.560930E+00	2.126090E+00
2.824430E+00	1.490170E+00	2.185380E+00
2.759560E+00	1.457160E+00	2.248060E+00
2.861640E+00	1.440280E+00	2.249780E+00
2.231390E+00	3.185500E+00	1.897610E+00
2.258640E+00	3.274230E+00	1.973730E+00
3.059630E+00	1.466590E+00	2.212320E+00
2.965130E+00	1.436510E+00	2.250870E+00
3.062680E+00	1.417380E+00	2.303460E+00
2.327740E+00	3.346290E+00	1.993410E+00
2.386940E+00	3.424290E+00	2.046610E+00
2.394960E+00	3.370280E+00	1.974560E+00
2.382950E+00	3.305750E+00	1.898500E+00
3.146950E+00	1.490900E+00	2.190280E+00
3.135760E+00	1.444190E+00	2.272880E+00
2.482090E+00	3.396440E+00	1.963950E+00
2.540510E+00	3.473810E+00	2.049820E+00
2.560970E+00	3.356720E+00	1.868270E+00
3.253710E+00	1.477620E+00	2.269860E+00
2.635880E+00	3.437040E+00	1.966570E+00
2.675070E+00	3.492780E+00	2.053900E+00
2.741110E+00	3.383300E+00	1.872830E+00
3.440520E+00	1.510330E+00	2.334230E+00
2.736010E+00	3.512080E+00	2.096430E+00
2.743070E+00	3.532990E+00	2.152810E+00
2.788810E+00	3.513930E+00	2.104190E+00
2.839030E+00	3.465030E+00	2.008470E+00
3.589390E+00	1.607780E+00	2.277590E+00
2.829020E+00	3.524790E+00	2.145870E+00
2.929990E+00	3.505520E+00	2.111740E+00
2.982080E+00	3.472680E+00	2.055760E+00
3.103720E+00	3.416650E+00	1.985800E+00
3.682700E+00	1.686650E+00	2.226940E+00
3.687070E+00	1.646040E+00	2.305090E+00
3.058810E+00	3.481010E+00	2.123810E+00
3.192440E+00	3.455200E+00	2.093090E+00
3.249050E+00	3.420100E+00	2.031580E+00
3.359970E+00	3.360200E+00	1.965700E+00
3.875580E+00	2.073880E+00	2.068220E+00
3.854010E+00	1.948620E+00	2.133240E+00
3.778680E+00	1.793060E+00	2.217620E+00
3.872140E+00	1.878270E+00	2.273090E+00
3.742220E+00	1.684210E+00	2.314950E+00
3.316760E+00	3.431740E+00	2.100300E+00
3.438010E+00	3.397160E+00	2.088100E+00
3.490100E+00	3.357630E+00	2.040650E+00
3.589070E+00	3.288110E+00	1.990800E+00
3.929680E+00	2.445970E+00	2.026050E+00
3.926830E+00	2.534590E+00	1.907810E+00
3.936190E+00	2.569050E+00	2.004860E+00
3.919040E+00	2.334620E+00	2.029840E+00
3.917520E+00	2.193800E+00	2.109660E+00
3.908130E+00	2.024180E+00	2.206870E+00
3.897650E+00	1.941040E+00	2.249410E+00
3.552790E+00	3.368610E+00	2.116630E+00
3.655490E+00	3.321300E+00	2.115660E+00
3.690130E+00	3.279440E+00	2.073540E+00
3.740050E+00	3.218340E+00	2.036630E+00
3.818830E+00	3.106610E+00	2.001440E+00
3.880540E+00	2.983090E+00	1.997950E+00
3.924640E+00	2.848510E+00	2.009400E+00
3.950350E+00	2.699240E+00	2.050160E+00
3.961000E+00	2.777480E+00	2.100860E+00
3.755270E+00	3.269290E+00	2.168100E+00
3.844920E+00	3.159250E+00	2.141210E+00
3.906070E+00	3.034420E+00	2.129640E+00
3.940980E+00	2.910780E+00	2.126490E+00
3.962450E+00	2.821710E+00	2.135290E+00
1.777020E+00	2.796130E+00	2.201290E+00
1.819810E+00	2.899150E+00	2.206880E+00
1.810690E+00	2.814570E+00	2.154350E+00
1.838230E+00	2.745480E+00	2.077400E+00
1.760270E+00	2.715010E+00	2.172770E+00
1.827680E+00	2.573010E+00	2.055300E+00
1.757590E+00	2.588350E+00	2.136440E+00
1.840620E+00	2.421670E+00	2.048530E+00
1.770420E+00	2.442920E+00	2.122840E+00
1.851410E+00	2.329930E+00	2.048900E+00
1.786220E+00	2.297770E+00	2.118720E+00
1.870070E+00	2.250060E+00	2.064640E+00
1.944410E+00	2.054540E+00	2.102830E+00
1.947120E+00	2.100280E+00	2.080080E+00
1.971240E+00	2.067950E+00	2.075490E+00
1.973480E+00	2.021210E+00	2.091000E+00
2.066110E+00	1.795300E+00	2.171570E+00
2.044700E+00	1.856470E+00	2.144170E+00
2.125460E+00	1.819380E+00	2.114680E+00
2.194380E+00	1.702120E+00	2.159990E+00
2.100320E+00	1.719240E+00	2.202240E+00
2.239830E+00	1.629550E+00	2.205890E+00
2.176410E+00	1.591780E+00	2.277860E+00
2.282940E+00	1.557170E+00	2.270780E+00
1.880850E+00	2.910960E+00	2.113080E+00
1.903880E+00	3.016290E+00	2.157790E+00
1.956810E+00	2.212560E+00	2.014220E+00
2.023160E+00	2.096390E+00	2.017920E+00
2.062700E+00	1.956780E+00	2.056630E+00
2.446520E+00	1.555060E+00	2.211050E+00
2.384910E+00	1.518190E+00	2.276650E+00
2.482080E+00	1.488000E+00	2.284420E+00
1.962980E+00	3.105570E+00	2.162880E+00
2.021910E+00	3.207230E+00	2.202150E+00
2.014510E+00	3.153560E+00	2.130870E+00
1.996320E+00	3.070360E+00	2.067600E+00
2.657080E+00	1.476720E+00	2.242840E+00
2.567590E+00	1.485420E+00	2.261930E+00
2.692740E+00	1.417870E+00	2.305820E+00
2.630850E+00	1.388430E+00	2.365410E+00
2.734410E+00	1.373220E+00	2.371260E+00
2.082170E+00	3.219080E+00	2.101610E+00
2.120500E+00	3.304180E+00	2.164310E+00
2.910490E+00	1.387210E+00	2.326360E+00
2.836490E+00	1.373130E+00	2.362920E+00
2.909310E+00	1.354300E+00	2.393290E+00
2.182930E+00	3.369930E+00	2.178930E+00
2.239160E+00	3.441550E+00	2.233620E+00
2.238200E+00	3.401070E+00	2.156330E+00
2.223450E+00	3.336910E+00	2.080850E+00
2.997520E+00	1.372540E+00	2.383020E+00
2.311610E+00	3.447310E+00	2.145410E+00
2.347520E+00	3.503750E+00	2.228120E+00
3.172610E+00	1.402050E+00	2.387400E+00
2.414530E+00	3.543170E+00	2.263100E+00
2.473800E+00	3.581010E+00	2.326650E+00
2.476370E+00	3.551280E+00	2.252430E+00
2.455980E+00	3.511530E+00	2.167340E+00
3.341690E+00	1.442920E+00	2.404750E+00
3.290830E+00	1.399420E+00	2.473780E+00
3.381760E+00	1.414900E+00	2.495590E+00
2.559900E+00	3.562300E+00	2.247270E+00
2.610310E+00	3.605310E+00	2.338260E+00
2.630490E+00	3.534050E+00	2.143090E+00
3.430760E+00	1.464790E+00	2.414800E+00
3.431770E+00	1.443250E+00	2.466710E+00
2.726350E+00	3.562260E+00	2.252320E+00
2.706050E+00	3.601840E+00	2.349070E+00
3.601090E+00	1.546740E+00	2.446640E+00
3.498200E+00	1.477940E+00	2.459760E+00
2.809170E+00	3.585450E+00	2.352110E+00
2.951060E+00	3.570650E+00	2.365560E+00
2.939540E+00	3.534160E+00	2.240030E+00
3.701010E+00	1.628100E+00	2.383120E+00
3.054090E+00	3.535320E+00	2.322470E+00
3.043010E+00	3.553380E+00	2.380190E+00
3.196100E+00	3.487570E+00	2.235080E+00
3.869550E+00	1.804230E+00	2.365140E+00
3.808110E+00	1.704030E+00	2.419930E+00
3.869960E+00	1.759390E+00	2.437710E+00
3.141750E+00	3.532940E+00	2.365590E+00
3.260980E+00	3.504710E+00	2.336570E+00
3.322340E+00	3.478180E+00	2.285570E+00
3.440390E+00	3.435380E+00	2.226730E+00
3.965390E+00	2.520590E+00	2.217560E+00
3.954260E+00	2.410680E+00	2.210280E+00
3.943370E+00	2.325910E+00	2.164910E+00
3.967770E+00	2.216100E+00	2.288250E+00
3.955030E+00	2.154190E+00	2.268300E+00
3.957940E+00	2.067560E+00	2.303280E+00
3.942050E+00	1.917140E+00	2.379500E+00
3.983130E+00	2.005900E+00	2.388370E+00
3.901450E+00	1.803900E+00	2.448190E+00
3.377870E+00	3.483490E+00	2.347180E+00
3.498000E+00	3.456250E+00	2.336920E+00
3.557280E+00	3.425280E+00	2.293220E+00
3.657200E+00	3.366760E+00	2.251160E+00
3.982020E+00	2.744060E+00	2.219730E+00
3.984210E+00	2.637650E+00	2.256910E+00
3.988520E+00	2.123440E+00	2.364900E+00
3.994460E+00	2.052490E+00	2.400190E+00
3.605060E+00	3.430170E+00	2.365740E+00
3.727200E+00	3.380330E+00	2.394380E+00
3.755160E+00	3.344250E+00	2.332620E+00
3.794030E+00	3.292580E+00	2.302110E+00
3.869140E+00	3.195450E+00	2.283270E+00
3.933030E+00	3.069070E+00	2.280290E+00
3.936210E+00	3.131740E+00	2.356360E+00
3.963510E+00	2.928050E+00	2.266370E+00
3.975240E+00	2.833130E+00	2.231240E+00
3.817390E+00	3.313520E+00	2.410410E+00
3.881880E+00	3.233130E+00	2.387970E+00
3.916280E+00	3.178130E+00	2.369930E+00
1.680240E+00	2.711510E+00	2.337290E+00
1.713540E+00	2.802800E+00	2.356210E+00
1.732770E+00	2.753350E+00	2.267510E+00
1.701580E+00	2.596840E+00	2.229790E+00
1.658260E+00	2.618990E+00	2.318100E+00
1.710320E+00	2.460780E+00	2.205230E+00
1.644600E+00	2.455440E+00	2.309890E+00
1.722880E+00	2.344520E+00	2.181640E+00
1.676450E+00	2.359840E+00	2.247240E+00
1.734440E+00	2.272870E+00	2.184680E+00
1.692690E+00	2.268460E+00	2.237740E+00
1.744270E+00	2.200860E+00	2.209450E+00
2.021950E+00	1.594760E+00	2.351510E+00
1.992490E+00	1.652410E+00	2.322790E+00
2.064250E+00	1.630240E+00	2.297710E+00
2.116690E+00	1.556390E+00	2.335880E+00
2.063240E+00	1.522250E+00	2.401690E+00
2.158120E+00	1.487710E+00	2.393210E+00
1.746440E+00	2.895000E+00	2.364930E+00
1.795840E+00	2.991170E+00	2.364210E+00
1.779550E+00	2.904810E+00	2.303660E+00
1.898080E+00	2.148310E+00	2.095670E+00
1.824070E+00	2.161670E+00	2.149990E+00
1.889060E+00	2.029680E+00	2.153610E+00
1.975800E+00	1.923290E+00	2.148020E+00
1.911650E+00	1.893310E+00	2.221500E+00
1.996550E+00	1.775510E+00	2.240830E+00
2.321420E+00	1.484760E+00	2.334850E+00
2.257480E+00	1.455690E+00	2.400440E+00
2.354570E+00	1.418430E+00	2.408270E+00
1.867410E+00	3.104680E+00	2.367510E+00
1.928000E+00	3.209830E+00	2.406280E+00
1.917230E+00	3.155010E+00	2.337290E+00
1.890350E+00	3.069870E+00	2.264590E+00
2.537600E+00	1.408290E+00	2.369440E+00
2.453520E+00	1.386830E+00	2.429320E+00
2.574020E+00	1.365050E+00	2.421270E+00
2.538370E+00	1.350590E+00	2.460670E+00
2.605640E+00	1.321530E+00	2.486830E+00
1.980370E+00	3.220660E+00	2.310860E+00
2.016430E+00	3.309150E+00	2.368430E+00
2.796310E+00	1.327000E+00	2.452190E+00
2.715000E+00	1.309290E+00	2.489690E+00
2.801960E+00	1.290380E+00	2.518790E+00
2.073480E+00	3.383720E+00	2.378640E+00
2.129080E+00	3.454670E+00	2.430100E+00
2.122050E+00	3.418050E+00	2.352460E+00
2.102990E+00	3.353400E+00	2.277940E+00
2.909790E+00	1.309020E+00	2.498750E+00
2.187440E+00	3.459450E+00	2.336650E+00
2.224680E+00	3.515610E+00	2.413280E+00
3.093660E+00	1.334200E+00	2.512910E+00
3.028090E+00	1.283730E+00	2.586400E+00
3.123850E+00	1.295900E+00	2.609710E+00
2.283920E+00	3.562890E+00	2.438030E+00
2.338720E+00	3.609490E+00	2.499310E+00
2.336680E+00	3.586640E+00	2.420410E+00
2.321500E+00	3.544970E+00	2.339170E+00
3.222740E+00	1.365370E+00	2.507680E+00
3.217560E+00	1.329270E+00	2.590320E+00
2.409810E+00	3.605720E+00	2.419270E+00
2.466190E+00	3.640340E+00	2.516310E+00
3.342340E+00	1.373770E+00	2.571730E+00
2.536580E+00	3.622770E+00	2.426380E+00
2.596250E+00	3.656130E+00	2.529780E+00
3.491530E+00	1.428290E+00	2.559520E+00
2.690990E+00	3.626640E+00	2.442590E+00
2.686080E+00	3.654650E+00	2.540240E+00
3.574050E+00	1.480970E+00	2.530590E+00
3.586410E+00	1.462870E+00	2.585690E+00
2.776300E+00	3.636220E+00	2.540810E+00
2.909570E+00	3.615710E+00	2.536910E+00
2.855900E+00	3.602410E+00	2.449450E+00
3.730640E+00	1.599990E+00	2.520000E+00
3.655300E+00	1.510250E+00	2.591820E+00
3.027400E+00	3.569700E+00	2.457130E+00
3.003880E+00	3.596760E+00	2.541910E+00
3.881040E+00	1.738170E+00	2.511030E+00
3.830950E+00	1.657630E+00	2.579140E+00
3.111330E+00	3.572820E+00	2.541200E+00
3.220950E+00	3.551840E+00	2.536580E+00
3.244100E+00	3.526570E+00	2.446610E+00
3.977050E+00	2.416460E+00	2.301020E+00
3.989620E+00	2.318740E+00	2.337320E+00
4.003890E+00	1.982010E+00	2.485750E+00
3.981670E+00	1.885540E+00	2.540690E+00
3.935510E+00	1.809750E+00	2.534510E+00
3.329990E+00	3.526270E+00	2.536240E+00
3.443020E+00	3.506670E+00	2.541020E+00
3.469210E+00	3.482060E+00	2.453250E+00
4.011990E+00	2.671210E+00	2.351400E+00
4.020790E+00	2.556950E+00	2.417090E+00
4.016840E+00	2.406830E+00	2.423910E+00
4.037460E+00	2.272960E+00	2.492110E+00
4.018590E+00	2.168980E+00	2.460090E+00
4.013240E+00	2.071590E+00	2.466120E+00
3.546120E+00	3.483770E+00	2.558170E+00
3.662050E+00	3.453260E+00	2.590290E+00
3.657980E+00	3.430620E+00	2.494650E+00
3.974140E+00	3.056940E+00	2.400740E+00
3.997760E+00	2.941980E+00	2.412420E+00
4.018690E+00	2.774600E+00	2.403710E+00
4.030650E+00	2.844130E+00	2.509000E+00
4.032060E+00	2.645430E+00	2.447630E+00
3.727230E+00	3.420770E+00	2.577350E+00
3.814110E+00	3.355410E+00	2.558320E+00
3.901930E+00	3.242430E+00	2.516270E+00
3.958550E+00	3.125390E+00	2.472960E+00
4.008390E+00	2.982220E+00	2.507940E+00
4.023640E+00	2.905760E+00	2.514230E+00
1.601510E+00	2.651330E+00	2.488170E+00
1.636940E+00	2.743000E+00	2.507440E+00
1.641750E+00	2.683180E+00	2.410010E+00
1.610220E+00	2.532720E+00	2.385710E+00
1.582560E+00	2.566780E+00	2.469350E+00
1.601280E+00	2.445050E+00	2.382460E+00
1.574370E+00	2.448340E+00	2.445200E+00
1.585630E+00	2.359410E+00	2.391010E+00
1.913310E+00	1.510580E+00	2.505290E+00
1.879050E+00	1.607650E+00	2.436040E+00
1.971570E+00	1.570590E+00	2.408300E+00
2.010710E+00	1.506660E+00	2.447170E+00
1.977380E+00	1.486590E+00	2.491150E+00
2.031160E+00	1.448550E+00	2.504080E+00
1.697730E+00	2.929090E+00	2.556850E+00
1.740200E+00	3.004980E+00	2.565090E+00
1.723530E+00	2.947740E+00	2.512110E+00
1.714190E+00	2.874720E+00	2.439660E+00
1.674750E+00	2.861340E+00	2.536410E+00
1.630840E+00	2.297100E+00	2.312350E+00
1.668680E+00	2.160730E+00	2.309690E+00
1.763070E+00	2.061850E+00	2.253540E+00
1.682070E+00	2.033080E+00	2.341580E+00
1.824310E+00	1.925520E+00	2.268610E+00
1.732790E+00	1.937500E+00	2.338700E+00
1.883310E+00	1.805410E+00	2.305250E+00
1.793870E+00	1.826940E+00	2.360000E+00
1.923970E+00	1.687110E+00	2.346030E+00
1.839740E+00	1.714430E+00	2.390620E+00
2.194050E+00	1.426140E+00	2.457010E+00
2.126710E+00	1.401460E+00	2.517680E+00
2.228010E+00	1.366830E+00	2.528530E+00
1.800110E+00	3.103000E+00	2.569420E+00
1.852250E+00	3.200950E+00	2.603380E+00
1.840970E+00	3.152010E+00	2.539660E+00
1.810730E+00	3.070910E+00	2.473440E+00
2.389160E+00	1.358640E+00	2.487050E+00
2.327580E+00	1.334220E+00	2.543760E+00
2.428580E+00	1.300500E+00	2.563380E+00
1.895720E+00	3.217160E+00	2.511550E+00
1.931950E+00	3.294110E+00	2.569840E+00
2.540580E+00	1.274820E+00	2.583240E+00
2.656830E+00	1.255280E+00	2.579480E+00
2.618920E+00	1.228380E+00	2.635110E+00
2.681270E+00	1.213090E+00	2.660730E+00
1.992400E+00	3.374690E+00	2.593190E+00
2.048870E+00	3.440460E+00	2.600250E+00
2.035160E+00	3.407730E+00	2.553160E+00
2.008000E+00	3.349190E+00	2.480770E+00
2.798430E+00	1.241040E+00	2.621670E+00
2.090350E+00	3.456690E+00	2.537980E+00
2.110820E+00	3.511150E+00	2.629760E+00
2.949740E+00	1.247990E+00	2.630050E+00
2.909000E+00	1.214290E+00	2.698700E+00
2.991270E+00	1.222940E+00	2.711870E+00
2.191230E+00	3.575630E+00	2.637300E+00
2.247820E+00	3.615600E+00	2.646380E+00
2.231490E+00	3.591280E+00	2.598220E+00
2.209010E+00	3.544770E+00	2.531230E+00
3.076020E+00	1.257240E+00	2.680750E+00
2.288410E+00	3.620320E+00	2.590540E+00
2.329390E+00	3.667260E+00	2.697380E+00
3.207130E+00	1.292180E+00	2.683040E+00
2.398050E+00	3.663490E+00	2.599740E+00
2.458230E+00	3.692780E+00	2.695390E+00
3.312660E+00	1.333250E+00	2.666820E+00
2.529780E+00	3.678720E+00	2.621900E+00
2.531270E+00	3.698340E+00	2.697710E+00
3.461370E+00	1.371850E+00	2.709580E+00
2.590230E+00	3.700440E+00	2.694210E+00
2.695910E+00	3.678320E+00	2.636380E+00
3.588240E+00	1.449680E+00	2.659120E+00
2.860110E+00	3.658540E+00	2.684300E+00
2.840840E+00	3.644600E+00	2.605660E+00
3.758210E+00	1.576230E+00	2.659420E+00
3.687260E+00	1.497660E+00	2.723080E+00
2.983530E+00	3.620050E+00	2.617910E+00
2.952680E+00	3.645070E+00	2.696960E+00
3.907370E+00	1.724340E+00	2.628700E+00
3.843860E+00	1.643750E+00	2.712250E+00
3.053040E+00	3.620830E+00	2.701910E+00
3.157840E+00	3.599960E+00	2.700000E+00
3.191860E+00	3.576090E+00	2.618970E+00
4.024590E+00	1.916220E+00	2.612890E+00
3.976390E+00	1.820650E+00	2.672150E+00
4.021050E+00	1.883570E+00	2.685410E+00
3.262680E+00	3.570280E+00	2.698530E+00
3.368920E+00	3.547500E+00	2.700460E+00
3.405220E+00	3.529270E+00	2.624620E+00
4.064830E+00	2.445080E+00	2.561440E+00
4.085430E+00	2.305970E+00	2.599260E+00
4.100210E+00	2.379820E+00	2.652750E+00
4.078030E+00	2.161470E+00	2.617050E+00
4.056030E+00	2.022880E+00	2.606400E+00
4.044660E+00	1.929680E+00	2.681840E+00
3.468890E+00	3.526090E+00	2.716070E+00
3.581990E+00	3.496880E+00	2.744010E+00
3.589860E+00	3.486510E+00	2.658650E+00
4.062240E+00	2.747620E+00	2.575230E+00
4.078880E+00	2.582980E+00	2.602190E+00
4.087210E+00	2.682650E+00	2.640890E+00
4.094430E+00	2.448890E+00	2.643850E+00
3.650670E+00	3.471760E+00	2.725830E+00
3.741740E+00	3.428460E+00	2.689360E+00
3.861250E+00	3.356140E+00	2.691530E+00
3.891470E+00	3.321290E+00	2.644380E+00
3.932900E+00	3.262760E+00	2.638900E+00
3.992160E+00	3.142410E+00	2.644710E+00
3.983660E+00	3.200350E+00	2.716370E+00
4.032790E+00	2.998100E+00	2.630920E+00
4.054650E+00	2.854530E+00	2.617640E+00
4.083470E+00	2.738260E+00	2.662740E+00
3.930430E+00	3.291550E+00	2.715090E+00
3.963670E+00	3.245260E+00	2.719370E+00
1.502840E+00	2.129400E+00	2.538300E+00
1.510580E+00	2.193640E+00	2.521430E+00
1.527870E+00	2.135140E+00	2.497430E+00
1.552390E+00	2.065100E+00	2.476700E+00
1.505380E+00	2.060390E+00	2.542430E+00
1.584260E+00	1.977230E+00	2.465320E+00
1.526550E+00	1.931690E+00	2.551220E+00
1.601220E+00	1.875170E+00	2.504850E+00
1.807600E+00	1.506380E+00	2.576740E+00
1.778460E+00	1.561160E+00	2.555470E+00
1.838670E+00	1.544680E+00	2.520510E+00
1.854920E+00	1.465880E+00	2.583410E+00
1.656540E+00	2.961050E+00	2.764200E+00
1.702900E+00	3.032850E+00	2.746740E+00
1.677150E+00	2.971430E+00	2.701180E+00
1.669150E+00	2.907960E+00	2.620400E+00
1.627770E+00	2.879040E+00	2.721120E+00
1.629240E+00	2.780620E+00	2.582200E+00
1.602670E+00	2.769550E+00	2.662870E+00
1.575840E+00	2.639060E+00	2.573560E+00
1.546370E+00	2.476840E+00	2.542530E+00
1.531050E+00	2.327120E+00	2.499620E+00
1.570420E+00	2.201480E+00	2.419200E+00
1.615130E+00	2.065030E+00	2.402170E+00
1.650580E+00	1.938860E+00	2.415930E+00
1.716290E+00	1.839060E+00	2.420120E+00
1.660600E+00	1.835900E+00	2.476280E+00
1.764690E+00	1.735490E+00	2.442740E+00
1.699340E+00	1.749280E+00	2.497230E+00
1.804340E+00	1.633680E+00	2.475080E+00
1.739880E+00	1.651980E+00	2.521840E+00
1.958680E+00	1.399630E+00	2.600100E+00
2.046690E+00	1.379560E+00	2.577430E+00
2.029030E+00	1.342380E+00	2.636740E+00
2.091680E+00	1.320270E+00	2.640110E+00
1.752800E+00	3.072110E+00	2.661030E+00
1.758250E+00	3.127470E+00	2.773830E+00
2.266070E+00	1.308220E+00	2.599890E+00
2.203400E+00	1.287110E+00	2.659050E+00
2.307980E+00	1.260350E+00	2.670040E+00
1.818740E+00	3.220240E+00	2.781290E+00
1.871570E+00	3.279230E+00	2.758480E+00
1.826490E+00	3.208280E+00	2.705380E+00
2.470030E+00	1.248790E+00	2.640010E+00
2.409080E+00	1.231550E+00	2.691550E+00
2.514400E+00	1.211650E+00	2.713940E+00
1.917810E+00	3.312700E+00	2.670940E+00
1.943400E+00	3.362380E+00	2.792710E+00
2.614370E+00	1.198230E+00	2.714880E+00
2.740230E+00	1.180280E+00	2.754510E+00
2.017890E+00	3.429390E+00	2.689130E+00
2.849500E+00	1.188270E+00	2.750530E+00
2.812820E+00	1.162280E+00	2.802490E+00
2.881350E+00	1.153160E+00	2.834090E+00
2.086340E+00	3.508750E+00	2.723380E+00
2.133230E+00	3.558180E+00	2.786260E+00
2.145510E+00	3.556890E+00	2.699490E+00
2.970310E+00	1.184320E+00	2.788780E+00
2.219030E+00	3.609800E+00	2.731760E+00
3.066820E+00	1.216470E+00	2.766980E+00
2.297820E+00	3.670650E+00	2.807240E+00
2.376190E+00	3.716070E+00	2.842600E+00
2.352640E+00	3.695190E+00	2.777930E+00
3.182040E+00	1.240210E+00	2.776440E+00
2.422990E+00	3.710950E+00	2.781360E+00
2.430740E+00	3.729240E+00	2.844430E+00
3.337690E+00	1.290090E+00	2.778570E+00
2.479290E+00	3.730170E+00	2.842590E+00
2.556710E+00	3.718350E+00	2.786520E+00
3.450830E+00	1.318270E+00	2.803350E+00
3.425610E+00	1.288470E+00	2.837530E+00
3.472920E+00	1.307110E+00	2.845810E+00
2.704880E+00	3.726650E+00	2.832840E+00
2.660530E+00	3.707130E+00	2.741750E+00
3.613770E+00	1.423820E+00	2.780930E+00
3.531680E+00	1.348620E+00	2.845720E+00
2.778620E+00	3.689480E+00	2.759210E+00
2.832950E+00	3.710500E+00	2.853830E+00
3.780460E+00	1.554660E+00	2.800800E+00
3.707870E+00	1.472300E+00	2.824710E+00
2.937500E+00	3.668010E+00	2.777260E+00
2.930300E+00	3.700980E+00	2.871150E+00
3.917350E+00	1.711170E+00	2.759050E+00
3.862630E+00	1.632630E+00	2.820520E+00
3.014290E+00	3.673660E+00	2.852550E+00
3.098880E+00	3.657910E+00	2.884170E+00
3.130400E+00	3.623050E+00	2.784640E+00
4.027420E+00	1.875150E+00	2.764650E+00
3.978880E+00	1.774600E+00	2.821960E+00
3.217100E+00	3.623240E+00	2.872950E+00
3.324600E+00	3.590940E+00	2.879570E+00
3.334110E+00	3.568150E+00	2.786740E+00
4.118050E+00	2.303130E+00	2.707350E+00
4.117910E+00	2.189530E+00	2.734850E+00
4.100890E+00	2.044050E+00	2.781970E+00
4.130130E+00	2.119740E+00	2.803530E+00
4.063990E+00	1.958870E+00	2.732610E+00
3.414410E+00	3.565970E+00	2.861150E+00
3.502590E+00	3.545510E+00	2.901510E+00
3.509810E+00	3.530530E+00	2.811780E+00
4.101520E+00	2.650390E+00	2.720800E+00
4.128960E+00	2.519570E+00	2.801590E+00
4.124270E+00	2.390290E+00	2.754300E+00
4.146480E+00	2.246490E+00	2.799580E+00
4.144990E+00	2.162490E+00	2.820610E+00
3.574180E+00	3.520530E+00	2.867860E+00
3.666180E+00	3.481760E+00	2.833590E+00
3.795010E+00	3.427500E+00	2.831710E+00
3.839580E+00	3.387470E+00	2.770680E+00
4.022480E+00	3.125690E+00	2.773580E+00
4.057780E+00	3.000220E+00	2.796640E+00
4.053790E+00	3.069720E+00	2.828470E+00
4.072910E+00	2.861130E+00	2.766170E+00
4.092510E+00	2.744760E+00	2.752500E+00
3.873640E+00	3.384630E+00	2.853150E+00
3.911570E+00	3.332940E+00	2.798240E+00
3.994890E+00	3.228400E+00	2.832870E+00
4.044130E+00	3.122020E+00	2.853170E+00
1.428620E+00	2.076150E+00	2.668610E+00
1.437780E+00	2.156720E+00	2.670750E+00
1.468330E+00	2.105690E+00	2.600210E+00
1.467780E+00	1.973640E+00	2.607500E+00
1.424440E+00	1.994130E+00	2.670160E+00
1.479170E+00	1.893780E+00	2.619040E+00
1.435560E+00	1.861690E+00	2.688140E+00
1.497480E+00	1.814610E+00	2.639460E+00
1.588150E+00	2.865220E+00	2.887630E+00
1.625260E+00	2.943140E+00	2.910340E+00
1.613290E+00	2.891610E+00	2.820540E+00
1.580280E+00	2.773400E+00	2.765760E+00
1.566710E+00	2.789230E+00	2.862440E+00
1.548030E+00	2.647770E+00	2.702680E+00
1.535650E+00	2.669100E+00	2.814100E+00
1.523070E+00	2.513350E+00	2.649610E+00
1.506500E+00	2.540250E+00	2.759450E+00
1.502150E+00	2.375510E+00	2.615410E+00
1.483780E+00	2.411070E+00	2.718080E+00
1.479600E+00	2.241210E+00	2.594610E+00
1.454790E+00	2.280180E+00	2.683830E+00
1.634370E+00	1.765490E+00	2.544300E+00
1.565100E+00	1.792270E+00	2.588960E+00
1.675180E+00	1.662680E+00	2.569820E+00
1.605600E+00	1.674630E+00	2.620120E+00
1.721900E+00	1.579490E+00	2.588300E+00
1.663080E+00	1.569040E+00	2.642910E+00
1.759480E+00	1.470710E+00	2.648870E+00
1.855350E+00	1.394820E+00	2.657770E+00
1.808260E+00	1.346370E+00	2.752380E+00
1.911240E+00	1.324490E+00	2.723450E+00
1.683610E+00	3.024290E+00	2.834650E+00
2.026320E+00	1.284710E+00	2.739630E+00
2.125070E+00	1.262510E+00	2.729840E+00
2.109300E+00	1.230720E+00	2.793640E+00
2.191380E+00	1.205690E+00	2.815310E+00
1.742510E+00	3.125270E+00	2.860250E+00
1.786860E+00	3.195220E+00	2.909070E+00
1.790630E+00	3.192500E+00	2.832210E+00
2.348020E+00	1.215440E+00	2.742170E+00
2.291990E+00	1.211690E+00	2.775830E+00
2.382500E+00	1.172470E+00	2.816070E+00
1.856390E+00	3.276310E+00	2.848040E+00
2.568210E+00	1.166540E+00	2.795160E+00
2.495780E+00	1.161110E+00	2.826910E+00
2.573430E+00	1.139070E+00	2.857510E+00
1.929020E+00	3.361180E+00	2.899330E+00
1.986140E+00	3.424630E+00	2.908570E+00
1.973220E+00	3.405490E+00	2.854520E+00
2.654530E+00	1.139440E+00	2.842800E+00
2.036330E+00	3.469720E+00	2.823100E+00
2.041310E+00	3.488380E+00	2.950910E+00
2.790770E+00	1.137460E+00	2.871180E+00
2.888560E+00	1.129110E+00	2.911550E+00
2.105360E+00	3.554870E+00	2.970880E+00
2.169250E+00	3.605240E+00	2.954250E+00
2.113940E+00	3.557810E+00	2.887170E+00
2.977020E+00	1.145890E+00	2.893900E+00
2.210060E+00	3.623320E+00	2.863360E+00
2.229220E+00	3.644470E+00	2.940780E+00
3.120400E+00	1.179620E+00	2.877380E+00
2.316380E+00	3.693950E+00	2.943990E+00
3.274290E+00	1.220540E+00	2.876680E+00
3.220490E+00	1.182950E+00	2.933080E+00
3.292900E+00	1.191060E+00	2.975740E+00
2.458020E+00	3.736780E+00	2.926020E+00
3.378970E+00	1.260140E+00	2.865840E+00
3.379130E+00	1.235430E+00	2.942620E+00
2.583770E+00	3.751510E+00	2.967870E+00
2.541850E+00	3.739910E+00	2.885070E+00
3.463130E+00	1.288020E+00	2.900150E+00
2.642640E+00	3.749440E+00	2.908580E+00
2.651650E+00	3.758270E+00	2.978000E+00
3.665330E+00	1.419530E+00	2.912550E+00
3.559730E+00	1.335390E+00	2.963850E+00
2.703470E+00	3.755200E+00	2.981220E+00
2.774240E+00	3.734450E+00	2.938730E+00
3.752180E+00	1.496720E+00	2.899340E+00
3.732430E+00	1.467160E+00	2.946700E+00
2.882890E+00	3.717230E+00	2.927280E+00
3.920870E+00	1.684220E+00	2.879220E+00
3.832420E+00	1.582730E+00	2.935200E+00
3.770230E+00	1.503030E+00	2.965900E+00
2.996830E+00	3.690480E+00	2.942710E+00
3.149730E+00	3.651550E+00	2.975000E+00
4.032220E+00	1.848940E+00	2.912640E+00
4.071030E+00	1.930110E+00	2.817810E+00
4.092190E+00	1.950310E+00	2.888210E+00
3.969340E+00	1.748520E+00	2.927130E+00
3.245240E+00	3.627390E+00	3.020930E+00
3.272030E+00	3.609910E+00	2.948640E+00
4.141830E+00	2.098950E+00	2.870760E+00
4.121400E+00	2.019500E+00	2.931080E+00
3.323500E+00	3.599430E+00	3.011750E+00
3.393620E+00	3.575250E+00	2.950580E+00
3.506100E+00	3.546330E+00	2.996580E+00
4.133820E+00	2.626780E+00	2.850820E+00
4.161330E+00	2.501790E+00	2.942940E+00
4.165640E+00	2.388460E+00	2.908370E+00
4.171070E+00	2.274630E+00	2.888930E+00
4.163230E+00	2.176580E+00	2.889840E+00
3.598270E+00	3.513080E+00	2.940180E+00
3.710340E+00	3.473830E+00	2.991570E+00
3.770870E+00	3.450110E+00	2.916270E+00
4.074690E+00	3.038530E+00	2.915140E+00
4.093940E+00	2.932850E+00	2.933320E+00
4.101380E+00	2.848150E+00	2.903740E+00
4.120450E+00	2.737360E+00	2.878380E+00
3.803830E+00	3.436110E+00	2.994540E+00
3.849390E+00	3.408680E+00	2.929810E+00
3.942460E+00	3.331200E+00	2.940840E+00
4.011460E+00	3.252710E+00	2.958770E+00
4.035180E+00	3.206120E+00	2.935730E+00
4.050860E+00	3.144420E+00	2.942500E+00
4.048180E+00	3.184940E+00	2.973620E+00
4.038500E+00	3.213050E+00	2.987300E+00
1.365470E+00	2.022210E+00	2.815830E+00
1.380510E+00	2.101430E+00	2.819910E+00
1.396240E+00	2.047350E+00	2.742030E+00
1.391480E+00	1.915850E+00	2.741820E+00
1.359490E+00	1.943700E+00	2.810960E+00
1.396740E+00	1.840530E+00	2.751960E+00
1.368530E+00	1.837240E+00	2.805530E+00
1.403680E+00	1.767770E+00	2.778410E+00
1.557630E+00	2.817050E+00	3.050050E+00
1.583250E+00	2.884630E+00	3.043250E+00
1.571460E+00	2.834740E+00	2.959970E+00
1.531380E+00	2.700490E+00	2.918180E+00
1.534060E+00	2.732600E+00	3.018590E+00
1.497860E+00	2.569770E+00	2.867540E+00
1.498590E+00	2.607210E+00	2.977270E+00
1.472570E+00	2.441770E+00	2.821670E+00
1.464790E+00	2.472410E+00	2.926700E+00
1.442190E+00	2.312740E+00	2.779550E+00
1.432770E+00	2.342040E+00	2.876520E+00
1.416510E+00	2.185090E+00	2.752650E+00
1.402580E+00	2.217600E+00	2.835500E+00
1.531900E+00	1.696140E+00	2.671710E+00
1.461790E+00	1.727060E+00	2.725700E+00
1.583030E+00	1.581750E+00	2.701970E+00
1.505080E+00	1.607130E+00	2.759490E+00
1.650550E+00	1.475770E+00	2.732220E+00
1.562440E+00	1.494950E+00	2.790680E+00
1.719140E+00	1.385230E+00	2.769470E+00
1.628550E+00	1.376970E+00	2.848110E+00
1.757560E+00	1.329590E+00	2.804320E+00
1.716620E+00	1.322840E+00	2.843640E+00
1.792540E+00	1.273350E+00	2.866880E+00
1.613600E+00	2.951450E+00	3.085670E+00
1.660940E+00	3.025540E+00	3.055390E+00
1.622280E+00	2.953550E+00	3.001460E+00
1.948350E+00	1.274150E+00	2.784440E+00
1.886250E+00	1.267390E+00	2.820370E+00
1.976160E+00	1.228760E+00	2.857140E+00
1.702470E+00	3.073860E+00	2.958200E+00
1.723170E+00	3.117520E+00	3.086610E+00
2.094750E+00	1.186620E+00	2.888360E+00
2.202230E+00	1.155700E+00	2.924480E+00
1.783850E+00	3.202660E+00	3.100100E+00
1.836350E+00	3.266300E+00	3.070980E+00
1.781210E+00	3.191970E+00	3.010910E+00
2.310900E+00	1.140690E+00	2.927180E+00
2.441170E+00	1.125060E+00	2.925400E+00
2.402630E+00	1.106260E+00	2.988920E+00
2.480700E+00	1.090330E+00	3.030190E+00
1.861040E+00	3.289840E+00	2.969850E+00
1.885630E+00	3.321120E+00	3.044540E+00
2.587300E+00	1.109030E+00	2.959260E+00
1.953120E+00	3.393000E+00	3.024840E+00
2.718140E+00	1.107880E+00	2.954890E+00
2.683070E+00	1.088030E+00	3.010010E+00
2.756210E+00	1.078510E+00	3.047100E+00
2.031290E+00	3.483860E+00	3.055380E+00
2.073140E+00	3.531320E+00	3.073230E+00
2.075610E+00	3.528790E+00	3.018870E+00
2.847270E+00	1.103260E+00	2.993940E+00
2.139220E+00	3.589530E+00	3.070650E+00
2.948750E+00	1.117280E+00	2.975080E+00
2.231220E+00	3.649000E+00	3.014910E+00
3.057140E+00	1.130200E+00	2.990280E+00
2.309950E+00	3.704190E+00	3.063750E+00
2.385980E+00	3.748460E+00	3.094100E+00
2.353060E+00	3.723970E+00	3.031570E+00
3.198590E+00	1.148770E+00	3.008440E+00
3.308600E+00	1.158670E+00	3.056680E+00
2.419890E+00	3.745090E+00	3.034560E+00
2.434150E+00	3.764450E+00	3.098490E+00
3.391370E+00	1.202600E+00	3.035200E+00
2.478700E+00	3.770710E+00	3.101420E+00
2.543200E+00	3.765620E+00	3.058260E+00
3.476190E+00	1.263100E+00	3.003600E+00
2.686430E+00	3.775080E+00	3.056830E+00
3.659460E+00	1.379040E+00	3.036170E+00
3.572690E+00	1.298390E+00	3.070590E+00
2.822640E+00	3.772420E+00	3.099190E+00
2.774190E+00	3.754460E+00	3.021870E+00
3.731820E+00	1.452380E+00	3.001440E+00
2.894400E+00	3.734530E+00	3.026690E+00
2.911760E+00	3.767510E+00	3.117090E+00
3.923940E+00	1.674710E+00	3.005550E+00
3.862810E+00	1.585210E+00	3.046030E+00
3.800970E+00	1.513170E+00	3.033270E+00
2.975080E+00	3.745720E+00	3.102990E+00
3.050950E+00	3.726220E+00	3.145370E+00
3.048790E+00	3.702910E+00	3.059070E+00
4.082450E+00	1.931150E+00	2.993510E+00
4.036490E+00	1.834180E+00	3.053280E+00
3.987380E+00	1.764700E+00	3.006500E+00
3.108380E+00	3.703440E+00	3.121030E+00
3.196270E+00	3.663520E+00	3.104060E+00
4.149380E+00	2.106940E+00	2.988200E+00
4.124810E+00	2.007800E+00	3.052320E+00
3.304290E+00	3.617430E+00	3.077230E+00
3.424720E+00	3.580880E+00	3.071420E+00
3.518880E+00	3.553940E+00	3.061180E+00
4.155060E+00	2.610130E+00	2.996440E+00
4.176770E+00	2.490800E+00	3.052570E+00
4.180170E+00	2.393640E+00	3.037550E+00
4.180980E+00	2.273570E+00	3.014620E+00
4.171530E+00	2.198190E+00	2.967310E+00
3.605760E+00	3.521660E+00	3.054410E+00
3.709680E+00	3.492240E+00	3.102990E+00
4.096130E+00	2.958400E+00	3.014370E+00
4.117140E+00	2.838330E+00	3.052030E+00
4.107640E+00	2.928630E+00	3.078930E+00
4.131110E+00	2.736090E+00	2.993080E+00
3.800670E+00	3.447350E+00	3.087390E+00
3.880410E+00	3.392830E+00	3.037320E+00
3.959240E+00	3.338870E+00	3.083520E+00
3.992710E+00	3.290710E+00	3.025300E+00
4.049170E+00	3.177500E+00	3.041230E+00
4.080020E+00	3.055130E+00	3.065030E+00
4.097790E+00	2.978300E+00	3.061820E+00
4.006820E+00	3.286580E+00	3.096220E+00
4.025730E+00	3.243110E+00	3.036680E+00
1.409270E+00	2.337020E+00	3.034790E+00
1.430110E+00	2.400990E+00	3.061220E+00
1.426580E+00	2.367180E+00	2.980820E+00
1.392180E+00	2.241090E+00	2.919340E+00
1.385640E+00	2.259230E+00	3.004060E+00
1.372150E+00	2.138780E+00	2.883220E+00
1.355960E+00	2.137230E+00	2.956090E+00
1.341390E+00	2.011580E+00	2.891130E+00
1.331010E+00	1.858360E+00	2.882880E+00
1.352670E+00	1.724730E+00	2.877820E+00
1.425560E+00	1.634920E+00	2.829170E+00
1.368030E+00	1.582920E+00	2.934590E+00
1.486780E+00	1.522440E+00	2.843290E+00
1.429390E+00	1.531620E+00	2.897120E+00
1.538570E+00	1.427970E+00	2.872460E+00
1.469940E+00	1.451110E+00	2.919450E+00
1.569300E+00	1.369940E+00	2.901010E+00
1.522000E+00	1.371520E+00	2.947920E+00
1.591430E+00	1.317480E+00	2.951550E+00
1.577600E+00	2.867340E+00	3.124250E+00
1.544560E+00	2.771080E+00	3.103990E+00
1.515450E+00	2.667790E+00	3.093870E+00
1.468930E+00	2.511930E+00	3.050150E+00
1.698070E+00	1.267310E+00	2.952380E+00
1.800780E+00	1.221790E+00	2.968120E+00
1.655770E+00	3.021310E+00	3.148580E+00
1.609480E+00	2.944030E+00	3.143240E+00
1.905210E+00	1.197980E+00	2.962850E+00
2.008320E+00	1.184610E+00	2.952640E+00
1.992800E+00	1.167540E+00	3.010170E+00
2.074200E+00	1.141570E+00	3.035670E+00
1.720460E+00	3.117070E+00	3.190740E+00
1.761860E+00	3.175860E+00	3.205810E+00
1.761580E+00	3.175200E+00	3.152780E+00
2.239280E+00	1.132260E+00	2.979540E+00
2.178790E+00	1.131920E+00	3.008090E+00
2.270960E+00	1.104750E+00	3.051350E+00
1.817380E+00	3.247000E+00	3.194200E+00
2.387460E+00	1.081750E+00	3.069460E+00
2.490460E+00	1.058910E+00	3.122030E+00
1.890280E+00	3.331370E+00	3.121460E+00
2.578090E+00	1.062790E+00	3.094730E+00
1.952180E+00	3.400220E+00	3.161250E+00
1.995130E+00	3.449070E+00	3.181190E+00
1.996660E+00	3.449650E+00	3.116120E+00
2.673140E+00	1.065890E+00	3.072030E+00
2.763760E+00	1.044430E+00	3.139140E+00
2.057620E+00	3.516710E+00	3.167870E+00
2.847020E+00	1.061640E+00	3.096100E+00
2.144940E+00	3.599150E+00	3.189870E+00
2.215030E+00	3.649650E+00	3.214520E+00
2.180880E+00	3.629270E+00	3.147550E+00
2.976060E+00	1.072760E+00	3.087900E+00
2.241970E+00	3.666780E+00	3.129200E+00
2.285420E+00	3.693310E+00	3.224710E+00
3.126710E+00	1.094070E+00	3.091140E+00
3.079160E+00	1.054430E+00	3.157040E+00
3.167930E+00	1.060780E+00	3.174810E+00
2.355590E+00	3.733170E+00	3.179680E+00
3.263390E+00	1.106380E+00	3.135700E+00
2.469540E+00	3.772820E+00	3.173170E+00
3.398770E+00	1.160640E+00	3.129900E+00
2.543050E+00	3.789490E+00	3.201710E+00
2.543900E+00	3.786160E+00	3.151000E+00
3.494320E+00	1.224920E+00	3.101960E+00
2.591870E+00	3.797560E+00	3.210780E+00
2.649930E+00	3.798370E+00	3.170690E+00
3.667050E+00	1.335790E+00	3.154870E+00
3.577020E+00	1.263670E+00	3.153670E+00
2.780090E+00	3.788400E+00	3.182250E+00
3.756910E+00	1.431390E+00	3.101070E+00
2.889700E+00	3.776130E+00	3.187600E+00
3.915720E+00	1.622220E+00	3.107780E+00
3.851030E+00	1.523690E+00	3.134970E+00
3.914580E+00	1.590000E+00	3.175130E+00
2.976310E+00	3.754340E+00	3.175380E+00
3.062310E+00	3.722550E+00	3.236380E+00
4.093030E+00	1.919570E+00	3.105680E+00
4.055150E+00	1.831500E+00	3.163280E+00
3.990450E+00	1.715280E+00	3.120430E+00
3.948290E+00	1.640780E+00	3.160520E+00
3.138150E+00	3.693760E+00	3.187310E+00
3.233150E+00	3.647110E+00	3.222830E+00
4.162550E+00	2.095840E+00	3.132030E+00
4.172280E+00	2.172360E+00	3.045440E+00
4.188510E+00	2.203740E+00	3.108100E+00
4.131840E+00	1.993070E+00	3.146730E+00
3.348000E+00	3.603770E+00	3.187120E+00
3.476490E+00	3.574540E+00	3.168600E+00
3.543520E+00	3.555030E+00	3.120910E+00
4.186200E+00	2.535320E+00	3.116550E+00
4.200090E+00	2.422250E+00	3.161400E+00
4.198320E+00	2.495540E+00	3.173600E+00
4.200470E+00	2.296260E+00	3.130540E+00
3.581080E+00	3.540420E+00	3.208150E+00
3.645800E+00	3.523560E+00	3.204880E+00
3.650460E+00	3.521030E+00	3.159610E+00
4.122350E+00	2.895770E+00	3.177370E+00
4.103790E+00	2.972330E+00	3.104170E+00
4.102680E+00	2.996070E+00	3.153460E+00
4.148350E+00	2.770280E+00	3.182750E+00
4.170220E+00	2.659700E+00	3.130270E+00
4.193480E+00	2.546970E+00	3.181690E+00
3.683380E+00	3.509220E+00	3.206600E+00
3.765820E+00	3.467180E+00	3.217020E+00
3.913560E+00	3.378920E+00	3.168390E+00
3.965100E+00	3.344620E+00	3.148740E+00
4.053040E+00	3.166830E+00	3.177990E+00
4.034530E+00	3.232930E+00	3.105790E+00
4.015390E+00	3.269180E+00	3.165310E+00
4.086360E+00	3.059000E+00	3.184180E+00
3.989530E+00	3.317200E+00	3.140230E+00
1.412640E+00	2.403450E+00	3.231970E+00
1.439870E+00	2.459910E+00	3.217730E+00
1.414980E+00	2.394840E+00	3.177630E+00
1.393540E+00	2.316740E+00	3.100790E+00
1.376720E+00	2.312050E+00	3.196530E+00
1.345860E+00	2.162160E+00	3.048240E+00
1.336440E+00	2.186760E+00	3.145440E+00
1.313450E+00	2.027530E+00	3.000430E+00
1.300200E+00	2.054350E+00	3.095940E+00
1.298840E+00	1.895180E+00	2.969190E+00
1.275980E+00	1.925950E+00	3.059580E+00
1.298380E+00	1.766550E+00	2.959330E+00
1.264040E+00	1.801530E+00	3.038470E+00
1.313070E+00	1.648930E+00	2.974420E+00
1.268640E+00	1.683630E+00	3.038430E+00
1.328310E+00	1.576850E+00	2.996670E+00
1.289920E+00	1.562750E+00	3.067070E+00
1.346650E+00	1.506750E+00	3.024170E+00
1.475750E+00	2.545580E+00	3.239930E+00
1.514680E+00	2.651400E+00	3.264020E+00
1.497340E+00	2.602930E+00	3.171640E+00
1.446760E+00	2.463600E+00	3.145170E+00
1.405800E+00	1.477800E+00	2.969550E+00
1.454780E+00	1.389300E+00	3.005050E+00
1.527230E+00	1.289290E+00	3.063740E+00
1.617880E+00	1.257760E+00	3.026460E+00
1.601430E+00	1.229350E+00	3.088790E+00
1.680140E+00	1.202120E+00	3.097470E+00
1.591740E+00	2.876700E+00	3.279730E+00
1.621070E+00	2.956690E+00	3.306860E+00
1.610040E+00	2.926640E+00	3.213720E+00
1.554280E+00	2.769270E+00	3.220580E+00
1.840040E+00	1.188810E+00	3.021180E+00
1.779590E+00	1.194620E+00	3.053030E+00
1.881110E+00	1.147950E+00	3.104240E+00
1.656050E+00	3.034510E+00	3.329820E+00
1.687430E+00	3.083190E+00	3.316930E+00
1.671360E+00	3.043340E+00	3.258790E+00
1.984840E+00	1.143990E+00	3.078640E+00
2.066010E+00	1.106590E+00	3.139960E+00
1.744230E+00	3.157490E+00	3.294720E+00
2.192540E+00	1.081890E+00	3.156990E+00
2.318710E+00	1.062300E+00	3.154950E+00
2.284580E+00	1.053070E+00	3.209190E+00
2.351610E+00	1.034360E+00	3.248430E+00
1.818850E+00	3.256380E+00	3.308270E+00
1.872020E+00	3.319670E+00	3.323250E+00
1.853100E+00	3.290760E+00	3.265310E+00
2.443010E+00	1.039510E+00	3.207710E+00
1.898460E+00	3.339890E+00	3.238230E+00
1.914800E+00	3.365260E+00	3.315090E+00
2.566910E+00	1.033260E+00	3.199140E+00
1.978450E+00	3.431480E+00	3.286330E+00
2.666570E+00	1.033050E+00	3.169150E+00
2.754450E+00	1.015110E+00	3.228600E+00
2.063370E+00	3.525730E+00	3.303080E+00
2.123550E+00	3.588210E+00	3.332320E+00
2.111790E+00	3.568150E+00	3.256210E+00
2.879060E+00	1.016700E+00	3.206630E+00
2.185500E+00	3.630100E+00	3.299330E+00
3.007680E+00	1.024520E+00	3.198960E+00
2.971510E+00	9.899950E-01	3.258800E+00
3.029930E+00	9.968530E-01	3.255410E+00
2.275960E+00	3.691520E+00	3.305700E+00
3.108680E+00	1.016610E+00	3.241580E+00
2.362740E+00	3.738710E+00	3.298550E+00
3.255330E+00	1.043090E+00	3.262110E+00
2.462440E+00	3.773520E+00	3.287130E+00
3.387410E+00	1.114780E+00	3.238460E+00
2.576680E+00	3.801190E+00	3.277500E+00
3.531770E+00	1.203140E+00	3.224790E+00
2.655030E+00	3.826580E+00	3.309420E+00
2.654900E+00	3.810350E+00	3.261500E+00
3.617080E+00	1.271460E+00	3.211630E+00
3.624360E+00	1.253770E+00	3.259960E+00
2.704560E+00	3.831750E+00	3.321670E+00
2.756960E+00	3.810110E+00	3.286540E+00
3.799390E+00	1.415720E+00	3.247930E+00
3.684570E+00	1.307150E+00	3.257320E+00
2.873770E+00	3.789610E+00	3.284300E+00
3.891800E+00	1.528270E+00	3.230730E+00
3.886640E+00	1.479720E+00	3.285920E+00
2.972880E+00	3.758230E+00	3.266540E+00
3.067310E+00	3.736920E+00	3.336640E+00
4.109970E+00	1.929070E+00	3.215370E+00
4.074700E+00	1.841870E+00	3.244050E+00
4.035600E+00	1.752760E+00	3.234860E+00
3.968440E+00	1.631730E+00	3.239960E+00
3.932220E+00	1.532160E+00	3.297250E+00
3.175960E+00	3.681180E+00	3.301230E+00
3.247370E+00	3.643890E+00	3.282940E+00
4.192210E+00	2.199670E+00	3.205120E+00
4.169740E+00	2.102120E+00	3.264140E+00
4.145110E+00	2.022910E+00	3.219430E+00
3.297700E+00	3.618640E+00	3.270710E+00
3.384560E+00	3.593890E+00	3.320010E+00
3.482930E+00	3.564860E+00	3.256260E+00
3.514570E+00	3.563550E+00	3.351240E+00
4.200470E+00	2.485660E+00	3.233650E+00
4.207330E+00	2.401050E+00	3.290290E+00
4.204890E+00	2.305780E+00	3.247040E+00
3.599950E+00	3.532940E+00	3.296870E+00
3.666950E+00	3.510800E+00	3.244380E+00
3.720250E+00	3.498790E+00	3.331070E+00
4.105660E+00	2.985970E+00	3.245050E+00
4.128570E+00	2.895380E+00	3.318560E+00
4.149370E+00	2.786560E+00	3.288320E+00
4.175690E+00	2.676710E+00	3.265440E+00
4.192920E+00	2.571850E+00	3.251930E+00
3.825940E+00	3.451540E+00	3.335700E+00
3.905670E+00	3.383400E+00	3.303390E+00
3.998900E+00	3.269330E+00	3.264500E+00
3.980920E+00	3.319650E+00	3.182310E+00
4.051550E+00	3.162430E+00	3.300460E+00
4.079570E+00	3.078740E+00	3.276300E+00
1.284480E+00	2.179090E+00	3.326620E+00
1.307230E+00	2.224630E+00	3.326500E+00
1.292830E+00	2.186560E+00	3.300390E+00
1.277920E+00	2.141200E+00	3.303280E+00
1.347530E+00	2.301540E+00	3.317760E+00
1.394730E+00	2.406920E+00	3.352680E+00
1.382820E+00	2.353660E+00	3.274470E+00
1.318330E+00	2.204460E+00	3.253390E+00
1.287040E+00	2.076530E+00	3.185940E+00
1.271670E+00	2.085750E+00	3.254520E+00
1.259280E+00	1.952850E+00	3.146400E+00
1.245020E+00	1.980770E+00	3.227550E+00
1.241250E+00	1.830830E+00	3.121070E+00
1.221880E+00	1.858530E+00	3.201360E+00
1.234390E+00	1.711570E+00	3.112290E+00
1.207410E+00	1.738750E+00	3.189370E+00
1.246990E+00	1.610930E+00	3.114670E+00
1.207220E+00	1.608850E+00	3.204400E+00
1.258710E+00	1.554690E+00	3.124150E+00
1.238260E+00	1.548240E+00	3.170370E+00
1.263880E+00	1.498720E+00	3.161660E+00
1.440270E+00	2.477950E+00	3.295680E+00
1.388370E+00	1.415080E+00	3.059090E+00
1.319390E+00	1.429330E+00	3.140650E+00
1.438850E+00	1.336880E+00	3.092750E+00
1.383030E+00	1.356300E+00	3.136680E+00
1.468310E+00	1.288820E+00	3.126810E+00
1.425760E+00	1.294280E+00	3.174900E+00
1.491250E+00	1.247690E+00	3.182820E+00
1.525200E+00	2.689610E+00	3.379560E+00
1.543870E+00	2.746410E+00	3.398990E+00
1.537880E+00	2.722630E+00	3.333010E+00
1.497800E+00	2.615570E+00	3.338740E+00
1.593010E+00	1.194940E+00	3.187020E+00
1.701300E+00	1.161980E+00	3.212140E+00
1.608760E+00	2.950750E+00	3.424140E+00
1.640840E+00	3.018220E+00	3.451240E+00
1.627920E+00	2.989060E+00	3.378900E+00
1.581740E+00	2.859610E+00	3.369740E+00
1.788520E+00	1.147920E+00	3.185180E+00
1.896420E+00	1.114170E+00	3.235640E+00
1.682490E+00	3.086520E+00	3.383890E+00
1.994770E+00	1.106670E+00	3.205960E+00
2.096520E+00	1.080860E+00	3.222620E+00
2.067970E+00	1.069080E+00	3.295940E+00
2.174880E+00	1.046910E+00	3.313150E+00
1.742360E+00	3.178750E+00	3.417710E+00
1.792620E+00	3.245730E+00	3.446270E+00
1.785590E+00	3.230060E+00	3.373490E+00
2.285640E+00	1.038030E+00	3.282900E+00
2.354300E+00	1.018570E+00	3.303280E+00
1.835360E+00	3.291860E+00	3.399140E+00
2.434720E+00	1.002470E+00	3.342170E+00
1.910910E+00	3.373980E+00	3.412890E+00
2.558830E+00	1.002720E+00	3.311670E+00
1.983680E+00	3.456750E+00	3.418900E+00
2.035920E+00	3.516810E+00	3.448170E+00
2.028580E+00	3.501790E+00	3.372250E+00
2.668120E+00	1.001450E+00	3.275240E+00
2.796320E+00	9.675890E-01	3.333580E+00
2.094910E+00	3.572800E+00	3.411530E+00
2.911670E+00	9.619290E-01	3.309530E+00
2.870510E+00	9.390000E-01	3.357780E+00
2.924970E+00	9.227960E-01	3.371840E+00
2.181630E+00	3.640700E+00	3.404360E+00
3.032620E+00	9.499970E-01	3.334050E+00
2.269310E+00	3.697720E+00	3.399900E+00
3.182120E+00	9.744260E-01	3.323270E+00
3.138660E+00	9.263300E-01	3.382590E+00
3.215660E+00	9.406630E-01	3.387900E+00
2.363020E+00	3.754220E+00	3.399390E+00
3.253490E+00	9.984070E-01	3.320890E+00
3.256210E+00	9.736680E-01	3.360250E+00
2.461650E+00	3.791340E+00	3.397120E+00
3.375530E+00	1.064540E+00	3.320930E+00
3.311890E+00	1.012260E+00	3.348820E+00
2.567740E+00	3.821170E+00	3.390460E+00
3.501870E+00	1.117830E+00	3.356110E+00
2.683160E+00	3.844660E+00	3.384660E+00
3.658930E+00	1.240310E+00	3.339880E+00
2.770270E+00	3.848590E+00	3.430140E+00
2.767380E+00	3.839660E+00	3.374340E+00
3.743170E+00	1.323570E+00	3.317780E+00
3.752060E+00	1.300690E+00	3.369720E+00
2.810200E+00	3.844060E+00	3.421470E+00
2.866130E+00	3.823360E+00	3.404940E+00
3.909060E+00	1.451540E+00	3.366980E+00
3.811210E+00	1.357560E+00	3.366070E+00
2.975760E+00	3.781920E+00	3.370270E+00
3.066680E+00	3.745180E+00	3.430910E+00
4.109840E+00	1.886300E+00	3.293690E+00
4.083860E+00	1.796910E+00	3.310690E+00
4.049140E+00	1.689820E+00	3.331820E+00
3.994970E+00	1.576580E+00	3.360800E+00
4.053740E+00	1.639470E+00	3.398040E+00
3.148200E+00	3.709360E+00	3.406460E+00
3.230890E+00	3.666330E+00	3.394050E+00
3.278780E+00	3.636400E+00	3.333680E+00
3.330650E+00	3.616970E+00	3.426600E+00
4.202480E+00	2.203660E+00	3.329530E+00
4.186400E+00	2.099650E+00	3.351540E+00
4.158160E+00	1.987570E+00	3.323230E+00
4.133690E+00	1.860850E+00	3.374090E+00
4.103110E+00	1.747620E+00	3.392400E+00
4.078360E+00	1.683770E+00	3.395980E+00
3.443070E+00	3.584020E+00	3.405850E+00
3.535250E+00	3.560580E+00	3.441400E+00
4.208920E+00	2.491140E+00	3.333260E+00
4.222030E+00	2.394900E+00	3.403610E+00
4.216490E+00	2.312530E+00	3.348110E+00
3.627470E+00	3.536640E+00	3.388910E+00
3.730510E+00	3.509600E+00	3.436740E+00
4.109240E+00	3.001790E+00	3.355970E+00
4.138330E+00	2.908010E+00	3.436480E+00
4.160810E+00	2.799370E+00	3.403470E+00
4.186340E+00	2.694990E+00	3.374070E+00
4.201280E+00	2.592470E+00	3.354960E+00
3.808920E+00	3.475830E+00	3.404060E+00
3.914320E+00	3.410710E+00	3.429700E+00
3.994040E+00	3.305350E+00	3.398720E+00
4.046280E+00	3.199920E+00	3.387860E+00
4.080650E+00	3.102490E+00	3.377930E+00
1.345320E+00	2.369880E+00	3.489410E+00
1.388520E+00	2.446790E+00	3.504900E+00
1.355830E+00	2.373360E+00	3.453340E+00
1.341380E+00	2.314910E+00	3.388270E+00
1.319880E+00	2.297110E+00	3.458630E+00
1.277270E+00	2.164640E+00	3.383040E+00
1.240930E+00	2.029250E+00	3.311640E+00
1.225170E+00	2.026080E+00	3.387290E+00
1.209320E+00	1.891990E+00	3.281610E+00
1.199220E+00	1.919730E+00	3.359730E+00
1.188410E+00	1.769590E+00	3.266940E+00
1.173700E+00	1.799700E+00	3.342610E+00
1.181760E+00	1.663960E+00	3.260710E+00
1.158840E+00	1.669750E+00	3.351730E+00
1.185060E+00	1.605310E+00	3.266310E+00
1.173240E+00	1.603160E+00	3.314810E+00
1.188750E+00	1.551920E+00	3.300920E+00
1.396140E+00	2.435050E+00	3.430210E+00
1.439190E+00	2.523830E+00	3.476020E+00
1.226230E+00	1.479940E+00	3.266960E+00
1.269320E+00	1.436340E+00	3.219430E+00
1.260450E+00	1.413770E+00	3.273900E+00
1.298120E+00	1.376250E+00	3.257940E+00
1.481480E+00	2.604810E+00	3.478530E+00
1.519070E+00	2.698370E+00	3.514920E+00
1.513800E+00	2.670100E+00	3.429290E+00
1.455100E+00	2.537050E+00	3.403230E+00
1.362220E+00	1.327070E+00	3.223320E+00
1.438640E+00	1.238440E+00	3.296590E+00
1.519230E+00	1.205050E+00	3.258790E+00
1.510230E+00	1.188910E+00	3.315380E+00
1.574600E+00	1.161620E+00	3.311530E+00
1.587360E+00	2.901970E+00	3.576740E+00
1.612980E+00	2.970260E+00	3.568700E+00
1.600180E+00	2.917130E+00	3.492600E+00
1.555990E+00	2.784200E+00	3.462180E+00
1.561230E+00	2.811410E+00	3.548560E+00
1.757680E+00	1.132920E+00	3.276030E+00
1.687580E+00	1.135140E+00	3.310390E+00
1.766150E+00	1.110290E+00	3.336540E+00
1.638610E+00	3.034870E+00	3.613330E+00
1.683160E+00	3.104510E+00	3.586160E+00
1.645960E+00	3.027330E+00	3.532980E+00
1.837150E+00	1.099040E+00	3.319470E+00
1.698350E+00	3.114610E+00	3.493330E+00
1.727030E+00	3.169030E+00	3.569290E+00
1.979390E+00	1.069660E+00	3.350690E+00
2.096420E+00	1.038810E+00	3.377230E+00
2.187310E+00	1.012540E+00	3.441570E+00
1.762840E+00	3.208920E+00	3.511150E+00
2.292170E+00	1.008180E+00	3.401800E+00
2.349630E+00	1.008420E+00	3.346400E+00
1.840980E+00	3.299980E+00	3.526570E+00
2.384430E+00	9.899180E-01	3.410190E+00
2.468730E+00	9.739750E-01	3.470450E+00
1.917140E+00	3.385200E+00	3.538520E+00
1.962970E+00	3.443990E+00	3.553590E+00
1.955470E+00	3.427000E+00	3.486990E+00
2.560940E+00	9.666150E-01	3.429990E+00
2.002810E+00	3.483590E+00	3.507520E+00
2.667920E+00	9.566860E-01	3.387290E+00
2.762270E+00	9.242650E-01	3.459240E+00
2.079230E+00	3.567130E+00	3.537230E+00
2.858690E+00	9.152010E-01	3.416200E+00
2.961160E+00	8.844630E-01	3.456290E+00
2.169360E+00	3.635810E+00	3.500280E+00
3.072000E+00	8.960980E-01	3.433480E+00
3.031720E+00	8.706790E-01	3.481620E+00
3.096260E+00	8.658960E-01	3.511890E+00
2.261870E+00	3.697210E+00	3.496820E+00
3.185930E+00	9.023720E-01	3.461750E+00
2.360070E+00	3.751220E+00	3.500750E+00
3.307790E+00	9.671590E-01	3.437670E+00
2.461340E+00	3.793350E+00	3.503350E+00
3.412160E+00	1.041780E+00	3.400240E+00
3.425330E+00	1.019940E+00	3.485160E+00
2.562060E+00	3.824350E+00	3.500220E+00
3.478400E+00	1.074790E+00	3.411180E+00
3.471200E+00	1.057920E+00	3.448320E+00
2.661570E+00	3.844570E+00	3.493510E+00
3.627320E+00	1.163290E+00	3.481500E+00
3.518910E+00	1.093430E+00	3.440550E+00
2.753220E+00	3.850210E+00	3.492080E+00
3.778040E+00	1.294930E+00	3.450850E+00
2.823530E+00	3.842620E+00	3.476420E+00
2.900000E+00	3.827380E+00	3.530720E+00
3.861350E+00	1.371580E+00	3.434710E+00
3.861750E+00	1.352460E+00	3.484660E+00
3.002640E+00	3.773360E+00	3.496910E+00
3.075880E+00	3.740660E+00	3.485580E+00
4.037880E+00	1.589670E+00	3.436650E+00
3.991390E+00	1.511310E+00	3.452540E+00
3.924960E+00	1.414600E+00	3.493840E+00
3.122810E+00	3.718630E+00	3.472310E+00
3.210070E+00	3.674050E+00	3.493720E+00
3.330640E+00	3.622280E+00	3.531080E+00
4.206750E+00	2.147600E+00	3.412660E+00
4.195930E+00	2.052070E+00	3.420880E+00
4.182090E+00	1.937840E+00	3.444120E+00
4.149140E+00	1.805290E+00	3.488200E+00
4.183270E+00	1.891560E+00	3.500460E+00
4.086720E+00	1.662970E+00	3.470240E+00
4.042700E+00	1.565790E+00	3.498740E+00
3.435030E+00	3.585890E+00	3.487710E+00
3.537220E+00	3.569880E+00	3.527810E+00
4.217700E+00	2.513490E+00	3.455220E+00
4.227770E+00	2.395970E+00	3.526270E+00
4.226680E+00	2.255080E+00	3.463190E+00
4.214220E+00	2.115640E+00	3.494490E+00
4.207600E+00	2.012060E+00	3.501610E+00
4.199100E+00	1.938730E+00	3.512860E+00
3.637760E+00	3.537020E+00	3.483570E+00
3.733410E+00	3.517660E+00	3.521550E+00
4.111670E+00	3.024510E+00	3.477170E+00
4.143710E+00	2.914800E+00	3.548650E+00
4.163850E+00	2.810450E+00	3.512750E+00
4.194130E+00	2.696970E+00	3.487860E+00
4.206740E+00	2.617110E+00	3.439200E+00
3.832470E+00	3.476990E+00	3.500150E+00
3.928700E+00	3.426620E+00	3.527110E+00
3.964390E+00	3.384380E+00	3.495210E+00
4.003690E+00	3.325430E+00	3.493600E+00
4.053900E+00	3.214840E+00	3.517020E+00
4.038840E+00	3.283250E+00	3.537320E+00
4.077800E+00	3.128580E+00	3.459850E+00
3.988330E+00	3.373120E+00	3.544000E+00
4.024790E+00	3.321730E+00	3.550120E+00
1.333880E+00	2.441370E+00	3.661920E+00
1.366090E+00	2.494610E+00	3.646630E+00
1.340390E+00	2.434990E+00	3.613530E+00
1.329670E+00	2.358270E+00	3.546070E+00
1.308220E+00	2.364320E+00	3.632270E+00
1.278560E+00	2.209180E+00	3.496760E+00
1.277670E+00	2.251360E+00	3.589620E+00
1.231660E+00	2.075150E+00	3.459390E+00
1.236530E+00	2.121580E+00	3.548860E+00
1.193490E+00	1.949320E+00	3.436070E+00
1.195680E+00	1.991870E+00	3.516880E+00
1.164180E+00	1.830850E+00	3.417690E+00
1.162380E+00	1.869030E+00	3.496320E+00
1.145180E+00	1.727380E+00	3.405990E+00
1.133840E+00	1.743050E+00	3.496220E+00
1.141570E+00	1.669270E+00	3.408370E+00
1.133450E+00	1.673390E+00	3.451900E+00
1.139970E+00	1.616880E+00	3.439540E+00
1.384770E+00	2.487640E+00	3.587080E+00
1.426260E+00	2.587660E+00	3.661210E+00
1.162770E+00	1.534620E+00	3.410080E+00
1.191770E+00	1.490690E+00	3.355540E+00
1.185050E+00	1.469070E+00	3.411630E+00
1.210540E+00	1.429490E+00	3.391320E+00
1.459160E+00	2.592480E+00	3.557490E+00
1.478980E+00	2.667060E+00	3.630240E+00
1.262800E+00	1.372920E+00	3.350260E+00
1.340910E+00	1.294240E+00	3.337650E+00
1.302030E+00	1.288740E+00	3.450170E+00
1.388250E+00	1.241030E+00	3.366770E+00
1.361100E+00	1.242590E+00	3.415420E+00
1.422200E+00	1.202190E+00	3.414910E+00
1.501800E+00	2.716440E+00	3.644200E+00
1.522200E+00	2.762730E+00	3.660710E+00
1.517000E+00	2.729080E+00	3.599620E+00
1.515490E+00	1.158320E+00	3.392940E+00
1.633450E+00	1.109820E+00	3.405750E+00
1.581560E+00	1.095360E+00	3.505760E+00
1.681800E+00	1.070540E+00	3.492890E+00
1.600290E+00	2.957650E+00	3.640580E+00
1.560600E+00	2.846740E+00	3.643620E+00
1.775750E+00	1.073590E+00	3.427330E+00
1.673940E+00	3.101150E+00	3.670560E+00
1.634400E+00	3.027590E+00	3.700030E+00
1.889330E+00	1.059490E+00	3.407330E+00
1.895130E+00	1.036530E+00	3.480050E+00
1.964920E+00	1.038200E+00	3.455960E+00
1.720470E+00	3.171880E+00	3.650330E+00
2.078740E+00	1.015760E+00	3.483120E+00
2.198100E+00	9.865170E-01	3.549010E+00
1.774290E+00	3.237840E+00	3.611280E+00
2.287490E+00	9.860690E-01	3.524510E+00
1.836510E+00	3.320320E+00	3.667550E+00
1.891200E+00	3.384130E+00	3.673960E+00
1.883950E+00	3.363270E+00	3.608820E+00
2.381780E+00	9.777690E-01	3.500040E+00
2.477940E+00	9.472020E-01	3.583070E+00
1.937840E+00	3.431270E+00	3.631650E+00
2.569000E+00	9.395400E-01	3.547740E+00
2.004990E+00	3.503920E+00	3.601230E+00
2.661610E+00	9.284010E-01	3.505750E+00
2.753220E+00	8.893760E-01	3.573750E+00
2.070050E+00	3.588070E+00	3.655470E+00
2.143530E+00	3.655430E+00	3.653660E+00
2.109140E+00	3.616670E+00	3.603130E+00
2.848750E+00	8.828080E-01	3.520330E+00
2.931020E+00	8.407660E-01	3.577970E+00
2.158000E+00	3.648110E+00	3.582800E+00
2.215010E+00	3.704570E+00	3.643550E+00
3.017340E+00	8.486340E-01	3.542600E+00
3.099450E+00	8.302150E-01	3.604620E+00
2.244350E+00	3.707020E+00	3.582150E+00
2.261640E+00	3.736050E+00	3.637240E+00
3.190820E+00	8.621470E-01	3.570030E+00
2.300440E+00	3.758800E+00	3.637200E+00
2.348020E+00	3.770670E+00	3.599920E+00
3.286490E+00	9.156450E-01	3.543070E+00
2.458200E+00	3.814020E+00	3.604480E+00
3.374060E+00	9.708010E-01	3.534150E+00
2.562550E+00	3.846650E+00	3.602290E+00
3.473170E+00	1.019290E+00	3.588940E+00
3.515220E+00	1.074110E+00	3.506100E+00
3.589950E+00	1.104430E+00	3.591680E+00
2.656250E+00	3.868840E+00	3.591570E+00
3.692870E+00	1.174560E+00	3.599560E+00
2.742870E+00	3.869640E+00	3.583200E+00
3.772920E+00	1.251460E+00	3.567670E+00
2.825790E+00	3.858190E+00	3.567450E+00
2.904180E+00	3.858000E+00	3.629610E+00
3.864230E+00	1.338360E+00	3.544640E+00
2.973340E+00	3.817630E+00	3.589870E+00
3.072090E+00	3.774330E+00	3.603240E+00
3.107210E+00	3.730250E+00	3.525260E+00
3.164700E+00	3.718400E+00	3.572900E+00
4.009430E+00	1.490590E+00	3.548770E+00
3.953100E+00	1.403480E+00	3.601290E+00
3.255880E+00	3.677780E+00	3.582820E+00
3.333330E+00	3.644830E+00	3.588670E+00
4.194760E+00	1.874040E+00	3.564630E+00
4.174610E+00	1.777320E+00	3.589000E+00
4.132030E+00	1.687960E+00	3.578060E+00
4.072360E+00	1.580400E+00	3.573060E+00
3.429860E+00	3.615500E+00	3.577010E+00
3.533660E+00	3.594650E+00	3.585860E+00
4.228310E+00	2.520330E+00	3.602650E+00
4.212550E+00	2.595920E+00	3.513930E+00
4.211740E+00	2.640210E+00	3.573440E+00
4.242040E+00	2.390160E+00	3.626920E+00
4.242620E+00	2.286910E+00	3.598220E+00
4.235640E+00	2.161430E+00	3.584210E+00
4.227890E+00	2.041890E+00	3.579760E+00
4.215020E+00	1.960780E+00	3.562450E+00
3.644400E+00	3.563130E+00	3.581050E+00
3.811690E+00	3.517920E+00	3.605130E+00
4.124550E+00	3.027620E+00	3.618700E+00
4.091030E+00	3.103680E+00	3.534450E+00
4.089900E+00	3.137480E+00	3.598940E+00
4.154360E+00	2.910480E+00	3.637030E+00
4.170050E+00	2.826900E+00	3.606920E+00
4.194630E+00	2.731810E+00	3.585530E+00
3.880450E+00	3.498480E+00	3.612160E+00
3.890370E+00	3.477090E+00	3.580470E+00
4.045060E+00	3.290330E+00	3.599130E+00
4.073580E+00	3.213500E+00	3.641300E+00
3.910730E+00	3.481150E+00	3.615400E+00
3.960380E+00	3.432190E+00	3.620850E+00
4.014370E+00	3.354260E+00	3.590450E+00
1.266720E+00	2.262500E+00	3.730180E+00
1.287520E+00	2.316720E+00	3.740240E+00
1.276240E+00	2.279520E+00	3.678350E+00
1.241370E+00	2.161920E+00	3.635470E+00
1.247570E+00	2.193290E+00	3.713370E+00
1.202500E+00	2.036720E+00	3.601620E+00
1.212250E+00	2.077670E+00	3.684170E+00
1.166940E+00	1.912180E+00	3.578530E+00
1.176120E+00	1.955700E+00	3.660910E+00
1.139790E+00	1.807120E+00	3.562380E+00
1.142130E+00	1.825220E+00	3.661960E+00
1.127290E+00	1.746970E+00	3.559670E+00
1.127780E+00	1.750700E+00	3.612370E+00
1.124470E+00	1.692520E+00	3.589920E+00
1.368190E+00	2.492710E+00	3.719920E+00
1.313260E+00	2.385900E+00	3.704890E+00
1.129410E+00	1.629820E+00	3.532030E+00
1.141580E+00	1.558320E+00	3.507330E+00
1.139780E+00	1.540940E+00	3.615480E+00
1.161010E+00	1.487570E+00	3.553410E+00
1.428390E+00	2.595340E+00	3.750440E+00
1.468740E+00	2.664890E+00	3.755920E+00
1.450840E+00	2.639930E+00	3.712870E+00
1.189280E+00	1.433500E+00	3.490770E+00
1.239650E+00	1.355530E+00	3.477280E+00
1.225590E+00	1.362840E+00	3.590500E+00
1.275490E+00	1.307960E+00	3.511450E+00
1.263620E+00	1.315840E+00	3.560920E+00
1.305140E+00	1.268430E+00	3.554540E+00
1.488240E+00	2.700290E+00	3.696730E+00
1.512260E+00	2.738320E+00	3.792900E+00
1.375420E+00	1.212470E+00	3.511800E+00
1.479470E+00	1.145070E+00	3.511780E+00
1.436620E+00	1.145290E+00	3.617140E+00
1.535180E+00	1.100600E+00	3.552220E+00
1.509320E+00	1.102350E+00	3.596830E+00
1.572370E+00	1.064730E+00	3.603890E+00
1.549390E+00	2.812680E+00	3.797010E+00
1.568690E+00	2.853850E+00	3.781070E+00
1.544380E+00	2.807910E+00	3.731060E+00
1.755000E+00	1.038500E+00	3.537280E+00
1.674640E+00	1.035950E+00	3.593170E+00
1.793340E+00	9.940610E-01	3.625590E+00
1.598550E+00	2.928460E+00	3.758970E+00
1.861490E+00	1.011270E+00	3.553290E+00
1.945350E+00	9.772720E-01	3.614980E+00
1.884780E+00	9.692580E-01	3.638460E+00
1.967320E+00	9.534310E-01	3.687580E+00
1.677520E+00	3.089440E+00	3.758740E+00
1.642850E+00	3.024680E+00	3.774980E+00
1.989660E+00	1.003200E+00	3.555760E+00
2.027810E+00	9.608230E-01	3.647770E+00
1.713120E+00	3.154300E+00	3.732490E+00
2.143530E+00	9.506770E-01	3.646210E+00
1.774320E+00	3.241260E+00	3.744000E+00
2.277330E+00	9.522310E-01	3.637830E+00
1.881540E+00	3.373480E+00	3.743100E+00
1.834680E+00	3.319260E+00	3.762120E+00
2.381970E+00	9.454690E-01	3.611540E+00
2.480440E+00	9.177360E-01	3.696390E+00
1.925670E+00	3.426490E+00	3.715290E+00
2.573360E+00	9.045840E-01	3.660240E+00
1.992950E+00	3.507750E+00	3.727240E+00
2.662550E+00	8.914100E-01	3.619330E+00
2.752360E+00	8.545390E-01	3.687590E+00
2.125640E+00	3.643680E+00	3.738050E+00
2.062200E+00	3.588090E+00	3.750730E+00
2.840850E+00	8.431210E-01	3.632650E+00
2.923810E+00	8.014710E-01	3.686870E+00
2.203210E+00	3.701690E+00	3.726000E+00
3.010060E+00	8.107410E-01	3.641430E+00
3.099310E+00	7.950450E-01	3.707540E+00
2.288800E+00	3.758090E+00	3.705690E+00
3.192510E+00	8.232990E-01	3.673740E+00
2.360060E+00	3.798970E+00	3.736470E+00
2.358160E+00	3.794940E+00	3.683360E+00
3.286340E+00	8.753000E-01	3.645420E+00
2.395670E+00	3.813090E+00	3.726970E+00
2.448530E+00	3.823890E+00	3.717290E+00
3.379730E+00	9.397790E-01	3.620970E+00
2.559780E+00	3.855160E+00	3.704550E+00
3.563560E+00	1.065710E+00	3.689570E+00
3.468190E+00	9.831540E-01	3.702150E+00
2.665400E+00	3.879800E+00	3.697000E+00
3.677520E+00	1.150340E+00	3.685030E+00
2.730550E+00	3.883740E+00	3.659140E+00
3.782010E+00	1.236990E+00	3.670540E+00
2.816490E+00	3.878950E+00	3.675080E+00
2.910970E+00	3.868340E+00	3.730030E+00
3.873020E+00	1.321180E+00	3.641560E+00
2.991780E+00	3.831300E+00	3.674850E+00
3.100760E+00	3.799050E+00	3.700560E+00
3.185990E+00	3.741120E+00	3.638200E+00
4.034210E+00	1.486420E+00	3.650840E+00
3.961120E+00	1.395840E+00	3.701700E+00
3.218830E+00	3.760930E+00	3.708090E+00
3.296210E+00	3.730000E+00	3.708270E+00
3.323430E+00	3.687100E+00	3.648270E+00
4.201100E+00	1.813700E+00	3.647880E+00
4.170310E+00	1.710900E+00	3.672320E+00
4.201200E+00	1.775560E+00	3.708800E+00
4.104070E+00	1.594860E+00	3.673420E+00
3.385420E+00	3.706280E+00	3.713000E+00
3.496700E+00	3.680950E+00	3.729910E+00
3.516400E+00	3.636150E+00	3.654690E+00
4.218500E+00	2.659340E+00	3.671430E+00
4.235950E+00	2.542380E+00	3.740850E+00
4.247600E+00	2.424410E+00	3.712670E+00
4.255450E+00	2.308040E+00	3.701810E+00
4.253850E+00	2.188490E+00	3.688670E+00
4.246790E+00	2.062540E+00	3.678680E+00
4.227950E+00	1.920620E+00	3.660180E+00
4.213880E+00	1.830090E+00	3.698490E+00
3.598470E+00	3.635920E+00	3.724400E+00
3.695410E+00	3.610040E+00	3.772740E+00
3.709700E+00	3.576390E+00	3.687050E+00
4.099720E+00	3.131230E+00	3.690200E+00
4.127010E+00	3.045640E+00	3.755850E+00
4.150690E+00	2.943140E+00	3.717190E+00
4.173270E+00	2.837450E+00	3.701450E+00
4.194570E+00	2.760170E+00	3.657790E+00
3.792450E+00	3.555530E+00	3.765270E+00
3.874120E+00	3.501890E+00	3.715800E+00
3.899610E+00	3.490250E+00	3.642320E+00
3.936130E+00	3.467520E+00	3.677630E+00
4.046350E+00	3.299780E+00	3.722470E+00
4.019050E+00	3.357510E+00	3.646140E+00
3.993380E+00	3.400840E+00	3.700510E+00
4.080090E+00	3.204430E+00	3.730210E+00
3.966620E+00	3.440680E+00	3.681610E+00
1.260770E+00	2.264350E+00	3.866000E+00
1.284180E+00	2.327990E+00	3.853230E+00
1.266580E+00	2.255850E+00	3.789210E+00
1.225880E+00	2.125490E+00	3.765580E+00
1.238970E+00	2.180210E+00	3.847120E+00
1.189400E+00	2.006450E+00	3.741630E+00
1.208800E+00	2.069600E+00	3.829820E+00
1.157330E+00	1.899200E+00	3.726070E+00
1.176660E+00	1.957110E+00	3.810130E+00
1.138270E+00	1.836270E+00	3.727800E+00
1.149080E+00	1.860690E+00	3.794690E+00
1.131780E+00	1.785550E+00	3.760990E+00
1.309220E+00	2.397860E+00	3.887760E+00
1.345150E+00	2.467990E+00	3.871510E+00
1.322060E+00	2.395610E+00	3.798890E+00
1.124360E+00	1.691510E+00	3.716080E+00
1.127310E+00	1.608790E+00	3.651390E+00
1.125870E+00	1.613730E+00	3.727120E+00
1.132390E+00	1.555470E+00	3.674680E+00
1.131540E+00	1.568330E+00	3.730520E+00
1.141290E+00	1.517580E+00	3.714320E+00
1.381760E+00	2.533790E+00	3.909280E+00
1.421520E+00	2.598280E+00	3.897010E+00
1.392270E+00	2.532300E+00	3.825490E+00
1.190150E+00	1.418700E+00	3.608730E+00
1.167720E+00	1.452220E+00	3.694880E+00
1.209120E+00	1.382770E+00	3.641670E+00
1.198880E+00	1.395970E+00	3.681050E+00
1.225720E+00	1.352750E+00	3.684950E+00
1.458980E+00	2.649600E+00	3.839270E+00
1.278600E+00	1.279160E+00	3.666590E+00
1.351050E+00	1.205780E+00	3.626630E+00
1.327120E+00	1.218040E+00	3.686230E+00
1.394230E+00	1.162520E+00	3.662550E+00
1.366640E+00	1.178630E+00	3.704970E+00
1.425390E+00	1.130550E+00	3.710860E+00
1.508390E+00	2.749310E+00	3.894750E+00
1.543780E+00	2.821620E+00	3.900130E+00
1.537820E+00	2.797820E+00	3.844500E+00
1.520980E+00	1.064220E+00	3.709430E+00
1.617820E+00	1.017070E+00	3.682820E+00
1.594250E+00	1.013730E+00	3.743020E+00
1.649360E+00	9.929830E-01	3.760950E+00
1.570710E+00	2.865330E+00	3.847450E+00
1.729830E+00	9.846900E-01	3.718960E+00
1.608200E+00	2.961820E+00	3.889980E+00
1.643450E+00	3.034570E+00	3.886890E+00
1.632860E+00	3.004240E+00	3.828770E+00
1.874200E+00	9.524510E-01	3.728940E+00
1.994220E+00	9.381560E-01	3.771810E+00
1.667440E+00	3.068440E+00	3.835960E+00
2.092850E+00	9.318320E-01	3.737520E+00
1.723280E+00	3.164300E+00	3.846510E+00
2.155620E+00	9.304060E-01	3.715650E+00
2.180790E+00	9.251740E-01	3.753610E+00
1.782880E+00	3.262450E+00	3.862620E+00
1.825230E+00	3.325860E+00	3.881180E+00
1.816180E+00	3.301380E+00	3.817400E+00
2.256610E+00	9.262530E-01	3.759380E+00
2.189020E+00	9.314550E-01	3.720460E+00
1.867760E+00	3.367460E+00	3.834700E+00
2.378810E+00	9.197710E-01	3.730020E+00
2.485720E+00	8.954020E-01	3.814270E+00
1.930630E+00	3.437670E+00	3.797810E+00
2.576760E+00	8.822510E-01	3.777890E+00
1.990190E+00	3.526100E+00	3.861360E+00
2.050590E+00	3.599040E+00	3.877010E+00
2.036580E+00	3.569440E+00	3.808600E+00
2.665070E+00	8.655130E-01	3.735960E+00
2.759110E+00	8.274980E-01	3.807720E+00
2.102790E+00	3.637940E+00	3.834970E+00
2.842860E+00	8.102570E-01	3.750890E+00
2.926490E+00	7.766400E-01	3.788050E+00
2.186410E+00	3.700160E+00	3.821560E+00
3.007540E+00	7.794140E-01	3.747200E+00
3.100600E+00	7.654540E-01	3.814190E+00
2.266650E+00	3.753580E+00	3.807270E+00
3.195050E+00	7.927820E-01	3.780570E+00
2.343410E+00	3.796410E+00	3.797680E+00
3.289000E+00	8.460120E-01	3.752490E+00
2.407440E+00	3.819960E+00	3.780470E+00
2.479480E+00	3.848460E+00	3.837240E+00
3.380960E+00	9.109260E-01	3.725100E+00
2.558130E+00	3.863670E+00	3.804740E+00
3.555860E+00	1.038960E+00	3.792770E+00
3.472040E+00	9.559600E-01	3.805290E+00
2.645900E+00	3.882770E+00	3.789840E+00
3.658250E+00	1.127760E+00	3.781510E+00
2.725560E+00	3.890390E+00	3.782340E+00
2.756120E+00	3.885640E+00	3.728450E+00
2.830260E+00	3.897560E+00	3.802800E+00
3.784860E+00	1.236350E+00	3.781910E+00
2.925270E+00	3.890160E+00	3.799760E+00
3.878440E+00	1.320240E+00	3.735060E+00
3.012380E+00	3.858730E+00	3.778010E+00
3.161760E+00	3.830590E+00	3.785240E+00
4.048920E+00	1.486620E+00	3.786930E+00
3.954610E+00	1.385590E+00	3.765820E+00
3.245070E+00	3.827880E+00	3.810860E+00
3.285950E+00	3.770290E+00	3.760890E+00
4.187650E+00	1.718710E+00	3.748030E+00
4.142010E+00	1.623110E+00	3.763480E+00
4.124320E+00	1.565680E+00	3.809270E+00
3.325800E+00	3.809080E+00	3.823830E+00
3.423540E+00	3.787580E+00	3.839760E+00
3.423430E+00	3.740850E+00	3.781200E+00
4.227800E+00	2.669660E+00	3.815170E+00
4.201590E+00	2.744690E+00	3.727460E+00
4.188700E+00	2.800000E+00	3.794330E+00
4.248620E+00	2.540400E+00	3.835970E+00
4.258590E+00	2.443990E+00	3.813240E+00
4.267860E+00	2.330560E+00	3.800050E+00
4.268550E+00	2.210500E+00	3.789700E+00
4.262910E+00	2.091320E+00	3.779880E+00
4.253820E+00	1.963200E+00	3.778250E+00
4.221560E+00	1.809500E+00	3.777200E+00
4.189080E+00	1.681450E+00	3.813420E+00
4.156330E+00	1.608160E+00	3.822720E+00
3.503390E+00	3.746170E+00	3.832040E+00
3.572870E+00	3.682480E+00	3.790610E+00
3.694850E+00	3.649620E+00	3.846610E+00
4.100100E+00	3.155000E+00	3.808050E+00
4.133260E+00	3.067340E+00	3.885510E+00
4.152130E+00	2.960620E+00	3.823640E+00
4.164070E+00	2.881750E+00	3.775790E+00
3.793140E+00	3.584110E+00	3.837630E+00
3.884600E+00	3.516810E+00	3.821520E+00
3.981660E+00	3.418120E+00	3.806250E+00
3.954540E+00	3.447640E+00	3.718360E+00
4.058690E+00	3.305640E+00	3.857760E+00
4.075600E+00	3.235410E+00	3.796250E+00
1.286250E+00	2.322150E+00	3.926280E+00
1.257860E+00	2.231510E+00	3.916490E+00
1.239850E+00	2.142280E+00	3.922320E+00
1.209020E+00	2.027660E+00	3.908110E+00
1.179630E+00	1.918360E+00	3.891980E+00
1.155700E+00	1.806580E+00	3.892980E+00
1.130530E+00	1.736030E+00	3.814470E+00
1.141210E+00	1.732990E+00	3.878410E+00
1.136300E+00	1.686100E+00	3.850860E+00
1.345270E+00	2.459890E+00	3.943820E+00
1.310440E+00	2.393660E+00	3.938540E+00
1.139730E+00	1.608350E+00	3.828250E+00
1.149450E+00	1.533080E+00	3.807590E+00
1.160360E+00	1.485060E+00	3.783200E+00
1.172660E+00	1.493430E+00	3.860750E+00
1.194390E+00	1.442050E+00	3.847800E+00
1.420270E+00	2.585920E+00	3.954670E+00
1.393920E+00	2.531240E+00	3.974130E+00
1.214610E+00	1.380680E+00	3.776060E+00
1.248080E+00	1.323910E+00	3.753330E+00
1.256960E+00	1.331980E+00	3.836200E+00
1.286730E+00	1.278290E+00	3.800190E+00
1.472000E+00	2.667720E+00	3.964610E+00
1.326400E+00	1.219120E+00	3.754470E+00
1.392470E+00	1.153850E+00	3.802000E+00
1.458820E+00	1.095360E+00	3.785680E+00
1.454950E+00	1.093360E+00	3.884550E+00
1.519810E+00	1.047170E+00	3.838600E+00
1.537030E+00	2.802380E+00	3.953950E+00
1.515640E+00	2.750820E+00	3.975710E+00
1.607800E+00	1.001350E+00	3.836580E+00
1.724770E+00	9.667480E-01	3.845620E+00
1.577920E+00	2.881990E+00	3.967860E+00
1.826880E+00	9.442710E-01	3.825510E+00
1.812380E+00	9.341720E-01	3.902550E+00
1.888450E+00	9.211390E-01	3.912990E+00
1.644610E+00	3.029740E+00	3.959850E+00
1.616090E+00	2.966880E+00	3.982350E+00
1.960690E+00	9.271850E-01	3.859870E+00
1.679590E+00	3.097050E+00	3.922510E+00
2.085970E+00	9.112300E-01	3.851940E+00
1.732660E+00	3.179390E+00	3.984660E+00
1.777370E+00	3.255550E+00	4.000700E+00
1.760850E+00	3.235710E+00	3.929510E+00
2.188190E+00	9.126000E-01	3.827800E+00
1.810110E+00	3.309720E+00	3.956640E+00
2.282780E+00	8.969990E-01	3.882730E+00
1.865690E+00	3.383480E+00	3.934570E+00
2.389650E+00	8.880630E-01	3.865940E+00
2.498740E+00	8.704600E-01	3.915910E+00
1.922480E+00	3.450780E+00	3.900240E+00
2.577180E+00	8.547440E-01	3.897850E+00
2.039620E+00	3.596350E+00	3.953770E+00
1.977840E+00	3.526810E+00	3.972660E+00
2.673440E+00	8.361560E-01	3.863410E+00
2.760990E+00	8.045080E-01	3.898350E+00
2.104080E+00	3.657130E+00	3.939000E+00
2.865090E+00	7.643510E-01	3.906260E+00
2.177210E+00	3.711400E+00	3.921900E+00
3.001100E+00	7.507060E-01	3.860430E+00
2.253340E+00	3.762430E+00	3.903930E+00
2.328140E+00	3.806600E+00	3.888430E+00
3.297160E+00	8.138570E-01	3.863270E+00
3.195380E+00	7.557560E-01	3.883580E+00
2.405190E+00	3.836330E+00	3.870380E+00
2.477780E+00	3.854670E+00	3.939340E+00
3.393070E+00	8.842280E-01	3.830930E+00
2.565270E+00	3.878240E+00	3.907820E+00
3.553490E+00	9.976080E-01	3.899570E+00
3.475830E+00	9.235470E-01	3.886050E+00
2.630370E+00	3.894590E+00	3.861090E+00
3.651030E+00	1.099310E+00	3.879910E+00
2.718530E+00	3.907450E+00	3.872570E+00
2.830070E+00	3.928400E+00	3.931700E+00
3.741510E+00	1.183030E+00	3.860280E+00
2.963420E+00	3.924520E+00	3.880990E+00
3.849180E+00	1.286650E+00	3.906950E+00
[truncated: 10,719 more rows]
