# Supplementary material for: A New MRI-Based Model of Heart Function with Coupled Hemodynamics and Application to Normal and Diseased Canine Left Ventricles
Source: Front Bioeng Biotechnol. 2015 Sep 23;3:140. doi: 10.3389/fbioe.2015.00140 (PMC4585083; doi:10.3389/fbioe.2015.00140)
Supplement: Supplementary file 2 [file Data_Sheet_2.ZIP › Case1_Normal_SR_Diastole/nodes/case1_diastole_time_0.1400.csv]

3.300840E+00	2.129030E+00	1.203570E+00
3.321510E+00	2.170780E+00	1.183830E+00
3.339150E+00	2.135670E+00	1.196620E+00
3.340820E+00	2.095460E+00	1.225100E+00
3.369750E+00	2.221130E+00	1.160250E+00
3.399550E+00	2.274020E+00	1.147650E+00
3.421190E+00	2.231050E+00	1.162280E+00
3.421050E+00	2.156390E+00	1.200840E+00
3.515410E+00	2.097380E+00	1.259070E+00
3.442430E+00	2.053300E+00	1.272600E+00
3.557130E+00	2.040750E+00	1.321400E+00
3.495670E+00	2.262850E+00	1.175690E+00
3.557340E+00	2.168540E+00	1.237110E+00
3.594780E+00	2.101680E+00	1.291350E+00
3.004950E+00	2.315030E+00	1.222770E+00
3.020670E+00	2.392760E+00	1.205520E+00
3.061520E+00	2.355320E+00	1.198030E+00
3.078690E+00	2.306430E+00	1.207010E+00
3.072120E+00	2.469110E+00	1.193910E+00
3.089640E+00	2.540860E+00	1.198890E+00
3.133000E+00	2.498150E+00	1.181220E+00
3.186040E+00	2.402060E+00	1.163960E+00
3.297420E+00	2.262650E+00	1.153590E+00
3.161620E+00	2.258080E+00	1.197890E+00
3.231760E+00	2.123100E+00	1.237380E+00
3.346530E+00	2.003020E+00	1.308180E+00
3.225020E+00	1.994170E+00	1.340440E+00
3.411780E+00	1.926000E+00	1.423950E+00
3.306430E+00	1.910110E+00	1.445440E+00
3.402540E+00	1.884740E+00	1.498730E+00
3.207420E+00	2.558990E+00	1.176130E+00
3.399470E+00	2.537500E+00	1.166700E+00
3.415370E+00	2.373050E+00	1.144850E+00
3.485680E+00	1.975880E+00	1.370470E+00
3.514660E+00	1.904370E+00	1.526410E+00
3.522410E+00	2.476000E+00	1.179850E+00
3.538230E+00	2.556670E+00	1.199840E+00
3.580540E+00	2.374880E+00	1.190710E+00
3.632780E+00	2.257070E+00	1.236590E+00
3.657000E+00	2.157130E+00	1.301820E+00
3.666670E+00	2.078150E+00	1.373930E+00
3.608140E+00	1.989830E+00	1.430320E+00
3.644460E+00	2.510090E+00	1.238850E+00
3.709470E+00	2.358080E+00	1.270810E+00
3.730410E+00	2.223410E+00	1.337090E+00
3.715750E+00	2.143270E+00	1.373680E+00
2.592680E+00	2.667680E+00	1.399550E+00
2.613730E+00	2.728210E+00	1.400830E+00
2.651280E+00	2.676440E+00	1.373710E+00
2.746170E+00	2.619990E+00	1.336410E+00
2.609740E+00	2.596510E+00	1.395730E+00
2.808990E+00	2.469220E+00	1.301530E+00
2.657750E+00	2.466760E+00	1.381970E+00
2.894150E+00	2.318880E+00	1.271290E+00
2.717150E+00	2.328210E+00	1.380370E+00
2.893400E+00	2.170110E+00	1.355890E+00
2.777170E+00	2.190580E+00	1.423630E+00
2.953590E+00	2.092760E+00	1.370780E+00
2.847360E+00	2.057950E+00	1.464320E+00
2.960000E+00	2.009900E+00	1.443660E+00
2.721660E+00	2.755810E+00	1.369860E+00
2.911080E+00	2.756350E+00	1.289460E+00
2.898730E+00	2.603370E+00	1.258720E+00
2.972390E+00	2.493500E+00	1.224880E+00
3.028640E+00	2.200620E+00	1.276630E+00
3.080980E+00	2.037340E+00	1.365900E+00
3.158150E+00	1.928310E+00	1.463060E+00
3.034260E+00	1.949490E+00	1.491840E+00
3.221690E+00	1.838840E+00	1.574310E+00
3.078990E+00	1.860050E+00	1.597560E+00
3.267400E+00	1.771650E+00	1.670920E+00
3.137040E+00	1.751100E+00	1.726700E+00
3.245750E+00	1.710950E+00	1.774650E+00
3.097360E+00	2.657420E+00	1.224650E+00
3.137960E+00	2.824350E+00	1.290690E+00
3.388560E+00	1.829610E+00	1.604770E+00
3.359360E+00	1.741810E+00	1.755010E+00
3.266500E+00	2.770150E+00	1.241110E+00
3.322410E+00	2.873950E+00	1.304090E+00
3.331370E+00	2.673510E+00	1.193680E+00
3.513380E+00	1.844320E+00	1.641590E+00
3.520870E+00	1.791110E+00	1.770340E+00
3.428800E+00	2.790670E+00	1.264820E+00
3.486210E+00	2.897140E+00	1.354820E+00
3.556010E+00	2.667220E+00	1.240570E+00
3.697810E+00	2.031460E+00	1.487740E+00
3.673820E+00	1.957310E+00	1.585140E+00
3.606820E+00	1.874490E+00	1.679280E+00
3.585590E+00	2.813630E+00	1.328190E+00
3.611380E+00	2.894610E+00	1.410080E+00
3.686380E+00	2.748320E+00	1.338060E+00
3.734660E+00	2.629600E+00	1.327690E+00
3.780250E+00	2.469280E+00	1.343540E+00
3.806120E+00	2.309390E+00	1.406280E+00
3.771000E+00	2.139120E+00	1.505230E+00
3.830440E+00	2.251860E+00	1.513920E+00
3.737210E+00	2.025770E+00	1.571960E+00
3.687020E+00	2.832370E+00	1.404020E+00
3.791510E+00	2.749470E+00	1.457190E+00
3.835800E+00	2.577130E+00	1.453970E+00
3.852630E+00	2.424520E+00	1.474100E+00
3.854630E+00	2.320080E+00	1.517710E+00
2.239830E+00	2.698000E+00	1.637120E+00
2.267640E+00	2.779730E+00	1.631840E+00
2.296450E+00	2.709800E+00	1.595200E+00
2.356340E+00	2.632070E+00	1.561770E+00
2.252910E+00	2.617380E+00	1.637990E+00
2.415280E+00	2.487140E+00	1.541500E+00
2.296730E+00	2.484350E+00	1.628250E+00
2.461620E+00	2.340580E+00	1.540480E+00
2.347220E+00	2.347640E+00	1.620410E+00
2.518380E+00	2.204060E+00	1.578260E+00
2.407650E+00	2.212330E+00	1.653570E+00
2.575240E+00	2.080330E+00	1.609760E+00
2.462540E+00	2.082670E+00	1.683910E+00
2.641740E+00	1.992680E+00	1.649890E+00
2.531660E+00	1.949820E+00	1.754090E+00
2.662190E+00	1.893860E+00	1.753900E+00
2.324250E+00	2.883520E+00	1.619460E+00
2.370920E+00	2.989690E+00	1.630500E+00
2.388870E+00	2.916350E+00	1.585540E+00
2.398960E+00	2.805540E+00	1.549140E+00
2.512040E+00	2.660040E+00	1.458080E+00
2.534220E+00	2.475640E+00	1.456400E+00
2.578480E+00	2.332700E+00	1.457250E+00
2.638240E+00	2.199280E+00	1.501970E+00
2.700670E+00	2.078250E+00	1.543260E+00
2.765380E+00	1.959220E+00	1.629600E+00
2.826190E+00	1.897150E+00	1.672900E+00
2.770090E+00	1.856090E+00	1.751460E+00
2.849380E+00	1.844390E+00	1.723340E+00
2.467240E+00	2.948880E+00	1.558490E+00
2.469810E+00	3.032380E+00	1.596030E+00
2.614810E+00	2.870320E+00	1.458200E+00
2.919520E+00	1.910240E+00	1.599800E+00
3.007890E+00	1.794050E+00	1.709970E+00
2.912210E+00	1.801040E+00	1.738810E+00
3.044440E+00	1.731980E+00	1.774550E+00
2.971340E+00	1.709790E+00	1.824860E+00
3.070210E+00	1.684730E+00	1.836360E+00
2.569290E+00	3.037150E+00	1.551820E+00
2.752050E+00	3.036000E+00	1.503190E+00
2.761320E+00	2.944590E+00	1.443060E+00
2.814240E+00	2.877320E+00	1.383080E+00
3.314470E+00	1.669340E+00	1.870870E+00
3.173250E+00	1.636300E+00	1.910810E+00
3.288440E+00	1.610020E+00	1.986200E+00
2.869160E+00	2.989440E+00	1.427900E+00
2.880220E+00	3.066420E+00	1.481890E+00
3.016310E+00	2.930540E+00	1.368070E+00
3.447950E+00	1.702200E+00	1.872680E+00
3.399760E+00	1.637690E+00	1.982440E+00
2.998500E+00	3.060280E+00	1.470050E+00
3.218710E+00	3.042340E+00	1.448210E+00
3.219110E+00	2.937100E+00	1.352070E+00
3.536470E+00	1.733290E+00	1.884130E+00
3.539000E+00	1.683510E+00	2.002250E+00
3.378180E+00	2.981710E+00	1.403510E+00
3.360010E+00	3.055660E+00	1.478370E+00
3.698470E+00	1.915070E+00	1.736440E+00
3.672650E+00	1.849950E+00	1.839730E+00
3.614190E+00	1.768190E+00	1.919460E+00
3.458400E+00	3.049720E+00	1.504790E+00
3.548880E+00	2.975190E+00	1.462930E+00
3.861800E+00	2.248210E+00	1.630120E+00
3.825460E+00	2.124090E+00	1.713660E+00
3.765660E+00	1.999440E+00	1.722800E+00
3.736770E+00	1.910100E+00	1.826100E+00
3.707850E+00	2.913610E+00	1.512140E+00
3.835700E+00	2.829270E+00	1.600970E+00
3.862100E+00	2.748190E+00	1.564740E+00
3.886430E+00	2.658280E+00	1.573410E+00
3.899320E+00	2.501900E+00	1.605420E+00
3.916870E+00	2.596500E+00	1.679440E+00
3.886720E+00	2.370160E+00	1.592970E+00
3.898270E+00	2.728930E+00	1.658770E+00
3.915540E+00	2.658020E+00	1.673560E+00
2.049440E+00	2.745890E+00	1.812800E+00
2.083640E+00	2.835480E+00	1.811090E+00
2.106070E+00	2.762780E+00	1.765700E+00
2.168120E+00	2.679250E+00	1.705030E+00
2.055140E+00	2.661660E+00	1.802520E+00
2.189440E+00	2.492110E+00	1.715600E+00
2.085940E+00	2.512870E+00	1.798910E+00
2.236770E+00	2.348750E+00	1.708110E+00
2.111790E+00	2.332100E+00	1.811950E+00
2.300850E+00	2.221810E+00	1.729120E+00
2.206370E+00	2.231390E+00	1.795110E+00
2.354690E+00	2.094780E+00	1.753250E+00
2.247610E+00	2.112430E+00	1.824370E+00
2.415920E+00	1.980040E+00	1.789890E+00
2.309370E+00	1.990200E+00	1.850440E+00
2.457470E+00	1.909720E+00	1.828760E+00
2.396300E+00	1.870330E+00	1.902350E+00
2.487480E+00	1.850930E+00	1.872290E+00
2.140860E+00	2.948830E+00	1.799850E+00
2.186420E+00	3.063860E+00	1.818340E+00
2.203910E+00	2.992280E+00	1.764370E+00
2.212660E+00	2.883410E+00	1.717390E+00
2.697300E+00	1.781300E+00	1.854990E+00
2.578730E+00	1.811720E+00	1.869900E+00
2.723740E+00	1.711960E+00	1.921980E+00
2.629920E+00	1.678440E+00	1.989640E+00
2.749540E+00	1.640100E+00	2.001240E+00
2.291340E+00	3.048030E+00	1.724760E+00
2.336870E+00	3.180480E+00	1.783460E+00
2.824430E+00	1.732830E+00	1.856870E+00
2.921930E+00	1.622290E+00	1.966200E+00
2.836360E+00	1.610390E+00	2.010180E+00
2.984270E+00	1.549580E+00	2.050980E+00
2.898180E+00	1.512470E+00	2.116110E+00
2.996700E+00	1.489140E+00	2.138500E+00
2.472560E+00	3.122330E+00	1.658420E+00
2.497990E+00	3.259300E+00	1.768900E+00
3.030970E+00	1.620550E+00	1.948540E+00
3.086330E+00	1.532670E+00	2.079930E+00
2.607000E+00	3.226320E+00	1.691750E+00
2.654940E+00	3.313940E+00	1.771910E+00
2.672130E+00	3.149610E+00	1.603650E+00
3.361600E+00	1.577060E+00	2.085890E+00
3.232610E+00	1.542280E+00	2.097380E+00
3.346110E+00	1.527530E+00	2.192830E+00
2.760900E+00	3.253280E+00	1.691010E+00
2.789220E+00	3.331940E+00	1.775820E+00
2.898880E+00	3.171800E+00	1.565990E+00
3.473410E+00	1.611980E+00	2.081850E+00
3.458770E+00	1.566920E+00	2.186390E+00
2.846390E+00	3.371400E+00	1.810910E+00
2.857870E+00	3.410290E+00	1.867470E+00
2.899080E+00	3.382290E+00	1.819420E+00
2.930640E+00	3.321160E+00	1.746610E+00
3.065660E+00	3.242490E+00	1.664200E+00
3.139390E+00	3.157700E+00	1.563370E+00
3.541200E+00	1.635190E+00	2.090820E+00
3.536440E+00	1.610320E+00	2.152160E+00
2.949190E+00	3.404030E+00	1.868500E+00
3.065900E+00	3.363810E+00	1.838330E+00
3.108930E+00	3.306080E+00	1.757990E+00
3.241630E+00	3.251930E+00	1.694220E+00
3.375260E+00	3.140350E+00	1.574670E+00
3.701480E+00	1.808220E+00	1.981060E+00
3.678070E+00	1.736540E+00	2.075610E+00
3.603830E+00	1.654140E+00	2.133630E+00
3.214250E+00	3.346660E+00	1.832690E+00
3.343090E+00	3.301750E+00	1.804340E+00
3.394710E+00	3.235250E+00	1.720140E+00
3.518070E+00	3.188430E+00	1.719350E+00
3.608780E+00	3.070950E+00	1.611360E+00
3.871650E+00	2.189180E+00	1.826520E+00
3.841260E+00	2.050670E+00	1.909840E+00
3.880910E+00	2.144100E+00	1.966560E+00
3.769590E+00	1.891220E+00	1.971660E+00
3.743700E+00	1.800980E+00	2.068190E+00
3.475650E+00	3.279610E+00	1.834220E+00
3.593980E+00	3.227030E+00	1.829830E+00
3.635400E+00	3.155150E+00	1.754570E+00
3.718030E+00	3.092160E+00	1.753910E+00
3.788630E+00	2.969070E+00	1.704400E+00
3.921960E+00	2.518510E+00	1.762490E+00
3.912570E+00	2.354400E+00	1.819460E+00
3.930540E+00	2.479940E+00	1.860460E+00
3.896930E+00	2.219970E+00	1.928120E+00
3.713980E+00	3.178790E+00	1.873710E+00
3.809880E+00	3.058330E+00	1.855480E+00
3.871840E+00	2.945850E+00	1.862950E+00
3.897110E+00	2.817690E+00	1.798670E+00
3.930710E+00	2.636190E+00	1.808890E+00
3.931350E+00	2.542340E+00	1.831240E+00
1.897670E+00	2.784560E+00	2.007200E+00
1.942680E+00	2.897700E+00	2.013510E+00
1.946780E+00	2.803400E+00	1.957830E+00
1.984650E+00	2.719840E+00	1.881530E+00
1.888180E+00	2.695890E+00	1.983650E+00
1.990710E+00	2.532320E+00	1.882750E+00
1.902860E+00	2.550440E+00	1.968440E+00
2.017570E+00	2.389260E+00	1.870690E+00
1.918160E+00	2.367920E+00	1.967850E+00
2.039010E+00	2.312120E+00	1.877110E+00
1.991320E+00	2.300740E+00	1.923920E+00
2.041380E+00	2.232680E+00	1.920380E+00
2.127800E+00	1.979630E+00	1.984750E+00
2.102310E+00	2.037610E+00	1.968940E+00
2.189440E+00	2.009270E+00	1.920820E+00
2.274980E+00	1.889740E+00	1.961090E+00
2.167900E+00	1.908100E+00	2.011910E+00
2.345170E+00	1.767460E+00	2.018120E+00
2.235990E+00	1.788940E+00	2.062880E+00
2.383920E+00	1.688750E+00	2.062020E+00
2.306990E+00	1.654470E+00	2.134860E+00
2.415170E+00	1.615580E+00	2.128220E+00
2.045780E+00	2.929820E+00	1.894680E+00
2.025770E+00	3.022050E+00	1.972040E+00
2.131040E+00	2.148520E+00	1.893570E+00
2.472960E+00	1.722490E+00	2.001410E+00
2.550290E+00	1.636550E+00	2.062130E+00
2.504720E+00	1.578130E+00	2.148580E+00
2.601750E+00	1.563720E+00	2.132700E+00
2.061740E+00	3.098840E+00	1.982730E+00
2.131530E+00	3.193850E+00	1.991830E+00
2.107470E+00	3.091540E+00	1.917190E+00
2.794620E+00	1.538930E+00	2.110950E+00
2.699270E+00	1.552310E+00	2.117490E+00
2.827470E+00	1.480270E+00	2.176420E+00
2.762340E+00	1.447330E+00	2.239230E+00
2.865000E+00	1.429790E+00	2.240650E+00
2.228260E+00	3.193520E+00	1.888940E+00
2.255600E+00	3.282830E+00	1.965070E+00
3.064130E+00	1.455890E+00	2.203350E+00
2.969030E+00	1.425870E+00	2.241820E+00
3.067410E+00	1.406170E+00	2.294210E+00
2.324860E+00	3.355640E+00	1.984360E+00
2.384340E+00	3.434250E+00	2.037450E+00
2.392270E+00	3.379940E+00	1.965220E+00
2.380160E+00	3.314930E+00	1.889170E+00
3.152030E+00	1.480190E+00	2.181430E+00
3.140930E+00	1.433080E+00	2.263760E+00
2.479870E+00	3.406010E+00	1.954690E+00
2.538860E+00	3.483500E+00	2.040920E+00
2.559140E+00	3.365950E+00	1.858910E+00
3.259750E+00	1.466860E+00	2.261150E+00
2.634640E+00	3.446550E+00	1.957360E+00
2.674340E+00	3.502170E+00	2.045210E+00
2.740580E+00	3.392210E+00	1.863880E+00
3.448450E+00	1.499720E+00	2.325710E+00
2.735890E+00	3.521250E+00	2.088060E+00
2.743160E+00	3.542300E+00	2.144610E+00
2.789170E+00	3.522890E+00	2.095960E+00
2.839610E+00	3.473750E+00	2.000090E+00
3.599100E+00	1.597980E+00	2.269690E+00
2.829850E+00	3.533760E+00	2.137780E+00
2.931610E+00	3.514080E+00	2.103800E+00
2.984110E+00	3.481040E+00	2.047910E+00
3.106960E+00	3.425320E+00	1.977890E+00
3.693400E+00	1.677410E+00	2.219450E+00
3.697860E+00	1.636640E+00	2.297370E+00
3.061880E+00	3.489410E+00	2.116080E+00
3.196820E+00	3.463830E+00	2.085480E+00
3.253860E+00	3.429020E+00	2.024040E+00
3.365850E+00	3.370060E+00	1.958000E+00
3.888000E+00	2.067630E+00	2.061430E+00
3.867050E+00	1.940970E+00	2.126190E+00
3.790480E+00	1.784750E+00	2.210580E+00
3.885440E+00	1.870500E+00	2.266000E+00
3.753600E+00	1.675220E+00	2.307440E+00
3.322660E+00	3.441090E+00	2.092620E+00
3.444950E+00	3.407260E+00	2.080430E+00
3.497180E+00	3.367970E+00	2.033120E+00
3.596700E+00	3.299100E+00	1.983230E+00
3.939960E+00	2.445130E+00	2.019330E+00
3.936300E+00	2.535440E+00	1.900730E+00
3.945370E+00	2.570670E+00	1.998190E+00
3.930030E+00	2.331950E+00	2.023140E+00
3.930090E+00	2.188770E+00	2.102850E+00
3.921260E+00	2.017560E+00	2.200100E+00
3.911090E+00	1.933690E+00	2.242440E+00
3.560800E+00	3.379550E+00	2.108920E+00
3.663980E+00	3.332720E+00	2.108010E+00
3.698410E+00	3.290760E+00	2.066060E+00
3.748240E+00	3.229580E+00	2.029230E+00
3.826970E+00	3.117270E+00	1.994150E+00
3.888560E+00	2.992190E+00	1.990860E+00
3.932670E+00	2.855520E+00	2.002560E+00
3.958870E+00	2.703350E+00	2.043600E+00
3.969230E+00	2.783070E+00	2.094420E+00
3.763960E+00	3.280700E+00	2.160710E+00
3.853840E+00	3.170900E+00	2.133690E+00
3.914450E+00	3.044370E+00	2.122620E+00
3.949280E+00	2.919050E+00	2.119660E+00
3.970680E+00	2.828230E+00	2.128810E+00
1.773290E+00	2.798420E+00	2.195900E+00
1.816350E+00	2.902430E+00	2.201340E+00
1.806980E+00	2.817230E+00	2.148610E+00
1.834360E+00	2.747750E+00	2.071260E+00
1.756170E+00	2.716720E+00	2.167120E+00
1.823410E+00	2.574040E+00	2.048850E+00
1.753100E+00	2.589310E+00	2.130370E+00
1.835980E+00	2.421710E+00	2.041510E+00
1.765470E+00	2.443030E+00	2.116160E+00
1.846810E+00	2.329470E+00	2.041750E+00
1.781270E+00	2.297180E+00	2.111780E+00
1.865490E+00	2.249140E+00	2.057270E+00
1.940580E+00	2.052610E+00	2.095350E+00
1.943150E+00	2.098550E+00	2.072500E+00
1.967590E+00	2.066020E+00	2.067980E+00
1.970010E+00	2.019060E+00	2.083550E+00
2.064250E+00	1.791640E+00	2.164420E+00
2.042350E+00	1.853220E+00	2.136780E+00
2.123770E+00	1.815620E+00	2.107110E+00
2.193690E+00	1.697260E+00	2.152540E+00
2.099060E+00	1.714880E+00	2.195180E+00
2.239700E+00	1.623950E+00	2.198600E+00
2.176100E+00	1.586090E+00	2.271080E+00
2.283310E+00	1.550650E+00	2.263610E+00
1.877310E+00	2.914840E+00	2.106820E+00
1.900630E+00	3.020950E+00	2.151690E+00
1.952860E+00	2.211360E+00	2.006730E+00
2.019860E+00	2.094500E+00	2.010340E+00
2.060090E+00	1.954010E+00	2.048980E+00
2.447630E+00	1.547710E+00	2.203110E+00
2.385880E+00	1.510680E+00	2.269000E+00
2.483540E+00	1.479720E+00	2.276430E+00
1.959860E+00	3.111380E+00	2.156380E+00
2.018930E+00	3.214110E+00	2.195350E+00
2.011340E+00	3.160220E+00	2.123800E+00
1.993130E+00	3.076130E+00	2.060770E+00
2.659350E+00	1.467430E+00	2.234150E+00
2.569460E+00	1.476620E+00	2.253540E+00
2.695300E+00	1.407880E+00	2.297000E+00
2.633240E+00	1.378130E+00	2.356540E+00
2.737260E+00	1.362690E+00	2.362340E+00
2.078950E+00	3.226730E+00	2.093900E+00
2.117430E+00	3.312550E+00	2.156560E+00
2.914260E+00	1.376120E+00	2.317040E+00
2.839940E+00	1.362020E+00	2.353600E+00
2.913160E+00	1.342940E+00	2.383930E+00
2.179990E+00	3.379070E+00	2.170850E+00
2.236670E+00	3.451070E+00	2.225770E+00
2.235360E+00	3.410590E+00	2.147950E+00
2.220430E+00	3.345900E+00	2.072420E+00
3.001910E+00	1.361170E+00	2.373710E+00
2.308970E+00	3.457370E+00	2.136670E+00
2.345420E+00	3.513930E+00	2.219930E+00
3.178380E+00	1.390270E+00	2.377900E+00
2.412940E+00	3.553570E+00	2.255120E+00
2.472880E+00	3.591790E+00	2.318980E+00
2.475080E+00	3.561620E+00	2.244420E+00
2.454140E+00	3.521710E+00	2.158760E+00
3.349050E+00	1.431350E+00	2.395490E+00
3.297630E+00	1.387910E+00	2.464660E+00
3.389410E+00	1.403470E+00	2.486540E+00
2.559090E+00	3.572630E+00	2.239200E+00
2.610260E+00	3.616410E+00	2.330460E+00
2.629680E+00	3.543960E+00	2.134490E+00
3.438760E+00	1.453690E+00	2.405910E+00
3.439780E+00	1.432110E+00	2.457840E+00
2.726660E+00	3.572040E+00	2.244500E+00
2.706650E+00	3.612560E+00	2.341470E+00
3.611020E+00	1.536630E+00	2.438370E+00
3.506790E+00	1.467320E+00	2.451230E+00
2.810570E+00	3.595620E+00	2.344640E+00
2.953610E+00	3.580100E+00	2.358360E+00
2.941570E+00	3.542900E+00	2.232530E+00
3.712160E+00	1.618560E+00	2.375180E+00
3.057520E+00	3.543950E+00	2.315350E+00
3.046490E+00	3.562380E+00	2.373160E+00
3.200740E+00	3.495970E+00	2.227820E+00
3.882890E+00	1.796170E+00	2.357840E+00
3.820720E+00	1.695260E+00	2.412290E+00
3.883250E+00	1.751210E+00	2.430320E+00
3.146150E+00	3.541640E+00	2.358540E+00
3.266520E+00	3.513270E+00	2.329560E+00
3.328520E+00	3.487010E+00	2.278360E+00
3.447600E+00	3.445060E+00	2.219280E+00
3.975580E+00	2.521230E+00	2.211380E+00
3.965520E+00	2.409270E+00	2.203900E+00
3.954990E+00	2.323110E+00	2.158430E+00
3.980890E+00	2.211750E+00	2.281760E+00
3.968360E+00	2.149030E+00	2.261700E+00
3.971550E+00	2.061670E+00	2.296630E+00
3.956430E+00	1.909860E+00	2.372340E+00
3.997420E+00	1.999620E+00	2.381580E+00
3.915160E+00	1.796130E+00	2.440940E+00
3.384790E+00	3.492620E+00	2.339950E+00
3.505890E+00	3.465960E+00	2.329690E+00
3.565650E+00	3.435600E+00	2.285810E+00
3.666040E+00	3.377820E+00	2.243650E+00
3.990730E+00	2.748870E+00	2.213560E+00
3.993730E+00	2.640530E+00	2.250810E+00
4.002720E+00	2.118170E+00	2.358220E+00
4.008810E+00	2.046710E+00	2.393490E+00
3.614150E+00	3.440870E+00	2.358230E+00
3.736660E+00	3.391290E+00	2.387120E+00
3.764410E+00	3.355310E+00	2.325390E+00
3.803190E+00	3.303740E+00	2.294930E+00
3.878370E+00	3.206690E+00	2.276070E+00
3.941830E+00	3.078980E+00	2.273520E+00
3.945630E+00	3.142320E+00	2.349400E+00
3.972120E+00	2.936120E+00	2.259870E+00
3.983710E+00	2.839670E+00	2.224940E+00
3.827080E+00	3.324630E+00	2.403300E+00
3.891630E+00	3.244300E+00	2.380830E+00
3.925940E+00	3.189150E+00	2.362820E+00
1.676050E+00	2.712920E+00	2.332580E+00
1.709860E+00	2.804770E+00	2.351770E+00
1.728880E+00	2.755120E+00	2.262520E+00
1.697020E+00	2.597730E+00	2.224290E+00
1.653680E+00	2.619960E+00	2.313130E+00
1.705250E+00	2.460970E+00	2.199090E+00
1.639360E+00	2.455660E+00	2.304360E+00
1.717680E+00	2.344200E+00	2.175140E+00
1.671150E+00	2.359650E+00	2.241190E+00
1.729290E+00	2.272230E+00	2.178070E+00
1.687420E+00	2.267900E+00	2.231500E+00
1.739120E+00	2.199930E+00	2.202770E+00
2.020870E+00	1.589650E+00	2.345610E+00
1.990990E+00	1.647950E+00	2.316830E+00
2.063230E+00	1.625300E+00	2.291340E+00
2.116230E+00	1.550500E+00	2.329500E+00
2.062650E+00	1.516080E+00	2.395780E+00
2.158080E+00	1.480690E+00	2.386750E+00
1.743130E+00	2.897640E+00	2.360540E+00
1.792850E+00	2.994610E+00	2.359680E+00
1.776250E+00	2.907720E+00	2.298860E+00
1.893560E+00	2.146840E+00	2.087970E+00
1.819140E+00	2.160390E+00	2.142570E+00
1.884950E+00	2.027750E+00	2.146310E+00
1.972660E+00	1.920620E+00	2.140650E+00
1.908260E+00	1.890710E+00	2.214630E+00
1.994430E+00	1.772010E+00	2.234320E+00
2.322210E+00	1.477040E+00	2.327470E+00
2.258000E+00	1.447850E+00	2.393500E+00
2.355620E+00	1.409520E+00	2.400620E+00
1.864660E+00	3.109420E+00	2.362550E+00
1.925500E+00	3.215530E+00	2.401180E+00
1.914510E+00	3.160480E+00	2.331880E+00
1.887410E+00	3.074610E+00	2.259100E+00
2.539520E+00	1.398660E+00	2.361040E+00
2.455010E+00	1.377380E+00	2.421430E+00
2.576120E+00	1.354910E+00	2.412800E+00
2.540250E+00	1.340620E+00	2.452580E+00
2.607830E+00	1.311140E+00	2.478570E+00
1.977730E+00	3.226960E+00	2.305010E+00
2.014040E+00	3.316210E+00	2.362600E+00
2.799510E+00	1.316070E+00	2.443330E+00
2.717710E+00	1.298640E+00	2.481230E+00
2.805180E+00	1.279380E+00	2.510170E+00
2.071160E+00	3.391960E+00	2.372260E+00
2.127090E+00	3.463590E+00	2.423760E+00
2.119710E+00	3.426950E+00	2.345610E+00
2.100350E+00	3.361710E+00	2.270940E+00
2.913650E+00	1.297740E+00	2.489810E+00
2.185260E+00	3.468770E+00	2.329590E+00
2.223030E+00	3.525240E+00	2.406630E+00
3.098880E+00	1.322550E+00	2.503760E+00
3.032880E+00	1.272110E+00	2.577520E+00
3.129470E+00	1.283960E+00	2.600630E+00
2.282670E+00	3.573170E+00	2.431340E+00
2.338060E+00	3.620550E+00	2.492780E+00
2.335570E+00	3.597510E+00	2.413340E+00
2.319900E+00	3.555330E+00	2.331750E+00
3.228910E+00	1.353830E+00	2.498600E+00
3.223820E+00	1.317540E+00	2.581310E+00
2.409000E+00	3.617060E+00	2.411980E+00
2.466250E+00	3.652200E+00	2.509610E+00
3.349830E+00	1.362040E+00	2.562620E+00
2.536530E+00	3.634360E+00	2.419030E+00
2.597140E+00	3.668720E+00	2.522860E+00
3.500160E+00	1.417360E+00	2.550890E+00
2.691920E+00	3.638250E+00	2.435260E+00
2.687510E+00	3.667220E+00	2.533340E+00
3.583510E+00	1.470580E+00	2.522220E+00
3.596190E+00	1.452230E+00	2.577180E+00
2.778290E+00	3.648360E+00	2.533970E+00
2.912440E+00	3.627190E+00	2.530080E+00
2.858030E+00	3.613250E+00	2.442260E+00
3.741950E+00	1.590790E+00	2.512220E+00
3.665780E+00	1.500180E+00	2.583620E+00
3.030920E+00	3.579300E+00	2.450300E+00
3.007460E+00	3.607410E+00	2.535280E+00
3.894430E+00	1.730110E+00	2.503670E+00
3.844020E+00	1.648910E+00	2.571420E+00
3.115830E+00	3.582840E+00	2.534590E+00
3.226360E+00	3.561230E+00	2.530080E+00
3.249620E+00	3.535400E+00	2.439850E+00
3.988810E+00	2.415200E+00	2.294780E+00
4.002320E+00	2.316020E+00	2.331030E+00
4.018730E+00	1.975880E+00	2.478970E+00
3.996550E+00	1.878790E+00	2.533710E+00
3.949630E+00	1.802410E+00	2.527410E+00
3.336540E+00	3.535520E+00	2.529660E+00
3.450550E+00	3.516020E+00	2.534420E+00
3.476950E+00	3.491460E+00	2.446330E+00
4.022060E+00	2.674570E+00	2.345350E+00
4.032170E+00	2.558220E+00	2.411120E+00
4.029800E+00	2.405500E+00	2.417690E+00
4.051840E+00	2.269860E+00	2.485820E+00
4.033420E+00	2.164440E+00	2.453490E+00
4.028030E+00	2.066200E+00	2.459480E+00
3.554660E+00	3.493540E+00	2.551520E+00
3.671620E+00	3.463590E+00	2.583570E+00
3.667340E+00	3.441040E+00	2.487650E+00
3.983420E+00	3.066270E+00	2.394220E+00
4.007190E+00	2.949830E+00	2.406090E+00
4.028470E+00	2.779660E+00	2.397700E+00
4.041010E+00	2.850090E+00	2.503070E+00
4.043110E+00	2.648220E+00	2.441670E+00
3.736990E+00	3.431170E+00	2.570700E+00
3.824220E+00	3.366050E+00	2.551650E+00
3.911980E+00	3.252890E+00	2.509630E+00
3.968330E+00	3.135280E+00	2.466390E+00
4.018310E+00	2.990070E+00	2.501850E+00
4.033860E+00	2.912650E+00	2.508210E+00
1.597120E+00	2.652510E+00	2.484320E+00
1.632970E+00	2.744570E+00	2.503860E+00
1.637340E+00	2.684450E+00	2.405580E+00
1.605300E+00	2.533310E+00	2.380920E+00
1.577900E+00	2.567610E+00	2.465280E+00
1.595930E+00	2.445320E+00	2.377320E+00
1.569180E+00	2.448720E+00	2.440590E+00
1.580200E+00	2.359430E+00	2.385880E+00
1.911930E+00	1.504630E+00	2.500520E+00
1.877130E+00	1.603010E+00	2.430990E+00
1.970310E+00	1.565370E+00	2.402880E+00
2.009890E+00	1.500510E+00	2.441740E+00
1.976410E+00	1.480190E+00	2.486030E+00
2.030530E+00	1.441380E+00	2.498640E+00
1.694550E+00	2.931630E+00	2.553760E+00
1.737330E+00	3.007980E+00	2.561990E+00
1.720470E+00	2.950430E+00	2.508720E+00
1.710830E+00	2.877070E+00	2.435750E+00
1.671320E+00	2.863520E+00	2.533180E+00
1.625460E+00	2.296770E+00	2.306700E+00
1.663320E+00	2.159880E+00	2.303710E+00
1.758420E+00	2.060440E+00	2.247190E+00
1.677250E+00	2.031800E+00	2.336010E+00
1.820420E+00	1.923340E+00	2.262240E+00
1.728510E+00	1.935680E+00	2.333080E+00
1.880360E+00	1.802420E+00	2.299240E+00
1.790430E+00	1.824350E+00	2.354520E+00
1.921900E+00	1.683070E+00	2.340280E+00
1.837130E+00	1.710810E+00	2.385310E+00
2.194250E+00	1.418170E+00	2.450520E+00
2.126550E+00	1.393210E+00	2.511640E+00
2.228330E+00	1.357970E+00	2.522070E+00
1.797550E+00	3.106880E+00	2.566080E+00
1.849890E+00	3.205690E+00	2.599910E+00
1.838520E+00	3.156460E+00	2.535920E+00
1.808080E+00	3.074770E+00	2.469490E+00
2.390300E+00	1.349170E+00	2.479620E+00
2.328370E+00	1.324630E+00	2.536770E+00
2.429790E+00	1.290370E+00	2.556020E+00
1.893410E+00	3.222330E+00	2.507370E+00
1.929920E+00	3.299830E+00	2.565840E+00
2.542360E+00	1.264230E+00	2.575480E+00
2.659220E+00	1.244300E+00	2.571310E+00
2.621120E+00	1.217080E+00	2.627030E+00
2.683780E+00	1.201730E+00	2.652630E+00
1.990630E+00	3.381450E+00	2.588900E+00
2.047330E+00	3.448210E+00	2.595580E+00
2.033440E+00	3.415180E+00	2.548330E+00
2.005970E+00	3.356130E+00	2.475690E+00
2.801720E+00	1.229620E+00	2.613190E+00
2.088750E+00	3.464970E+00	2.532710E+00
2.109640E+00	3.519770E+00	2.624940E+00
2.954000E+00	1.236310E+00	2.621320E+00
2.913050E+00	1.202530E+00	2.690200E+00
2.995890E+00	1.211260E+00	2.703440E+00
2.190510E+00	3.585280E+00	2.632200E+00
2.247470E+00	3.626070E+00	2.641060E+00
2.230840E+00	3.601370E+00	2.592760E+00
2.207900E+00	3.554310E+00	2.525490E+00
3.081360E+00	1.245290E+00	2.671950E+00
2.288040E+00	3.631240E+00	2.584730E+00
2.329690E+00	3.679100E+00	2.691870E+00
3.213440E+00	1.280330E+00	2.674250E+00
2.398260E+00	3.675800E+00	2.593470E+00
2.459170E+00	3.705710E+00	2.689520E+00
3.320000E+00	1.321380E+00	2.657880E+00
2.530810E+00	3.691860E+00	2.615470E+00
2.532650E+00	3.711850E+00	2.691640E+00
3.469980E+00	1.360440E+00	2.700990E+00
2.591930E+00	3.714490E+00	2.687900E+00
2.697890E+00	3.692060E+00	2.629710E+00
3.598330E+00	1.438770E+00	2.650520E+00
2.863310E+00	3.672400E+00	2.677610E+00
2.843620E+00	3.657620E+00	2.598800E+00
3.770060E+00	1.567040E+00	2.651660E+00
3.698130E+00	1.487710E+00	2.715160E+00
2.987240E+00	3.631950E+00	2.611310E+00
2.956420E+00	3.658220E+00	2.690460E+00
3.921520E+00	1.716310E+00	2.621230E+00
3.857310E+00	1.635130E+00	2.704670E+00
3.057530E+00	3.633110E+00	2.695510E+00
3.163110E+00	3.611480E+00	2.693650E+00
3.197220E+00	3.586490E+00	2.612520E+00
4.040420E+00	1.909910E+00	2.605940E+00
3.991440E+00	1.813770E+00	2.665160E+00
4.036950E+00	1.877230E+00	2.678520E+00
3.268790E+00	3.580870E+00	2.692340E+00
3.376050E+00	3.557720E+00	2.694230E+00
3.412610E+00	3.539020E+00	2.618160E+00
4.079120E+00	2.444430E+00	2.555330E+00
4.101050E+00	2.303550E+00	2.592980E+00
4.116350E+00	2.378420E+00	2.646470E+00
4.094880E+00	2.157280E+00	2.610340E+00
4.072100E+00	2.017510E+00	2.599690E+00
4.061020E+00	1.923670E+00	2.674980E+00
3.476790E+00	3.536100E+00	2.709980E+00
3.591000E+00	3.507060E+00	2.737950E+00
3.599020E+00	3.496670E+00	2.652170E+00
4.074010E+00	2.751760E+00	2.569430E+00
4.092360E+00	2.584590E+00	2.596280E+00
4.100600E+00	2.685750E+00	2.634980E+00
4.109990E+00	2.448350E+00	2.637660E+00
3.660230E+00	3.482020E+00	2.719660E+00
3.751760E+00	3.438790E+00	2.683080E+00
3.871940E+00	3.366610E+00	2.685280E+00
3.902060E+00	3.331700E+00	2.638030E+00
3.943460E+00	3.272810E+00	2.632660E+00
4.002970E+00	3.151720E+00	2.638590E+00
3.994580E+00	3.209670E+00	2.710550E+00
4.043790E+00	3.005720E+00	2.625020E+00
4.066280E+00	2.860420E+00	2.611760E+00
4.096440E+00	2.742120E+00	2.656970E+00
3.941110E+00	3.301390E+00	2.709190E+00
3.974430E+00	3.254780E+00	2.713570E+00
1.497760E+00	2.129100E+00	2.534600E+00
1.505410E+00	2.193480E+00	2.517530E+00
1.522730E+00	2.134740E+00	2.493320E+00
1.547420E+00	2.064380E+00	2.472460E+00
1.500500E+00	2.059850E+00	2.538890E+00
1.579540E+00	1.976060E+00	2.460980E+00
1.521990E+00	1.930550E+00	2.547830E+00
1.596930E+00	1.873490E+00	2.500910E+00
1.805710E+00	1.500480E+00	2.572640E+00
1.776280E+00	1.556170E+00	2.551520E+00
1.836840E+00	1.539360E+00	2.516140E+00
1.853300E+00	1.459110E+00	2.578970E+00
1.652980E+00	2.963850E+00	2.762170E+00
1.699720E+00	3.035940E+00	2.744600E+00
1.673850E+00	2.974190E+00	2.698840E+00
1.665730E+00	2.910420E+00	2.617620E+00
1.624070E+00	2.881450E+00	2.718870E+00
1.625420E+00	2.782420E+00	2.579150E+00
1.598710E+00	2.771410E+00	2.660220E+00
1.571420E+00	2.640330E+00	2.570260E+00
1.541480E+00	2.477500E+00	2.538820E+00
1.525920E+00	2.327280E+00	2.495530E+00
1.564970E+00	2.201040E+00	2.414200E+00
1.610020E+00	2.064070E+00	2.397060E+00
1.645970E+00	1.937290E+00	2.410960E+00
1.712490E+00	1.836820E+00	2.415290E+00
1.656650E+00	1.833800E+00	2.472020E+00
1.761720E+00	1.732340E+00	2.438110E+00
1.696040E+00	1.746420E+00	2.493190E+00
1.802010E+00	1.629500E+00	2.470570E+00
1.737180E+00	1.648120E+00	2.517870E+00
1.957590E+00	1.391630E+00	2.595100E+00
2.046110E+00	1.371130E+00	2.571900E+00
2.028270E+00	1.333400E+00	2.631350E+00
2.091200E+00	1.310740E+00	2.634310E+00
1.750030E+00	3.075520E+00	2.658360E+00
1.755280E+00	3.131230E+00	2.771640E+00
2.266480E+00	1.298420E+00	2.593300E+00
2.203370E+00	1.276980E+00	2.652790E+00
2.308460E+00	1.249740E+00	2.663280E+00
1.816050E+00	3.224670E+00	2.778880E+00
1.869220E+00	3.284210E+00	2.755740E+00
1.824000E+00	3.212750E+00	2.702550E+00
2.471370E+00	1.238020E+00	2.632600E+00
2.410010E+00	1.220500E+00	2.684400E+00
2.515870E+00	1.200590E+00	2.706620E+00
1.915790E+00	3.318310E+00	2.667520E+00
1.941370E+00	3.368310E+00	2.789760E+00
2.616450E+00	1.186880E+00	2.707150E+00
2.743040E+00	1.169020E+00	2.746830E+00
2.016350E+00	3.436570E+00	2.685170E+00
2.853140E+00	1.176680E+00	2.742450E+00
2.816200E+00	1.150790E+00	2.794800E+00
2.885280E+00	1.141380E+00	2.826290E+00
2.085230E+00	3.516870E+00	2.719260E+00
2.132510E+00	3.566940E+00	2.782250E+00
2.144710E+00	3.565910E+00	2.694930E+00
2.974820E+00	1.172670E+00	2.780770E+00
2.218750E+00	3.619820E+00	2.727060E+00
3.072140E+00	1.204590E+00	2.758630E+00
2.298310E+00	3.682110E+00	2.802480E+00
2.377310E+00	3.728800E+00	2.837620E+00
2.353380E+00	3.707350E+00	2.772800E+00
3.188240E+00	1.228270E+00	2.768040E+00
2.424120E+00	3.723820E+00	2.776040E+00
2.432150E+00	3.742460E+00	2.839320E+00
3.345240E+00	1.278260E+00	2.770150E+00
2.480960E+00	3.743850E+00	2.837320E+00
2.558610E+00	3.732570E+00	2.780760E+00
3.459300E+00	1.306750E+00	2.795140E+00
3.433950E+00	1.276680E+00	2.829340E+00
3.481620E+00	1.295570E+00	2.837750E+00
2.707720E+00	3.741990E+00	2.826890E+00
2.662770E+00	3.721610E+00	2.735550E+00
3.624070E+00	1.412990E+00	2.772760E+00
3.541110E+00	1.337280E+00	2.837660E+00
2.781560E+00	3.704010E+00	2.752960E+00
2.836610E+00	3.726390E+00	2.847640E+00
3.792560E+00	1.545600E+00	2.793430E+00
3.719010E+00	1.462260E+00	2.817040E+00
2.941400E+00	3.682270E+00	2.770960E+00
2.934510E+00	3.716690E+00	2.864950E+00
3.931630E+00	1.703420E+00	2.751910E+00
3.876420E+00	1.624120E+00	2.813220E+00
3.018940E+00	3.688330E+00	2.846420E+00
3.104280E+00	3.672620E+00	2.877960E+00
3.135660E+00	3.635890E+00	2.778440E+00
4.043480E+00	1.869030E+00	2.757990E+00
3.993980E+00	1.767760E+00	2.815280E+00
3.223170E+00	3.636390E+00	2.866990E+00
3.331650E+00	3.603190E+00	2.873720E+00
3.341000E+00	3.579240E+00	2.780780E+00
4.134720E+00	2.300930E+00	2.701200E+00
4.135430E+00	2.186070E+00	2.728480E+00
4.118160E+00	2.039480E+00	2.775620E+00
4.148130E+00	2.115900E+00	2.797250E+00
4.080650E+00	1.953320E+00	2.725960E+00
3.422090E+00	3.577400E+00	2.855370E+00
3.510980E+00	3.556600E+00	2.896000E+00
3.518140E+00	3.541010E+00	2.806040E+00
4.115910E+00	2.652910E+00	2.715060E+00
4.145310E+00	2.520190E+00	2.795930E+00
4.141150E+00	2.389210E+00	2.748310E+00
4.164240E+00	2.243890E+00	2.793540E+00
4.163350E+00	2.159070E+00	2.814380E+00
3.583280E+00	3.531290E+00	2.862230E+00
3.675950E+00	3.492260E+00	2.827870E+00
3.805600E+00	3.437870E+00	2.826070E+00
3.850270E+00	3.397770E+00	2.764820E+00
4.033980E+00	3.134180E+00	2.768060E+00
4.070130E+00	3.007240E+00	2.791250E+00
4.066000E+00	3.077440E+00	2.823170E+00
4.085930E+00	2.866650E+00	2.760660E+00
4.106280E+00	2.748530E+00	2.746960E+00
3.884870E+00	3.395020E+00	2.847570E+00
3.922500E+00	3.342850E+00	2.792630E+00
4.006310E+00	3.237460E+00	2.827550E+00
4.056360E+00	3.130310E+00	2.847890E+00
1.423610E+00	2.076010E+00	2.665990E+00
1.432600E+00	2.156850E+00	2.667970E+00
1.463280E+00	2.105480E+00	2.597050E+00
1.463030E+00	1.972910E+00	2.604610E+00
1.419570E+00	1.993650E+00	2.667690E+00
1.474610E+00	1.892650E+00	2.616270E+00
1.430990E+00	1.860540E+00	2.685880E+00
1.493290E+00	1.812920E+00	2.636860E+00
1.583820E+00	2.868030E+00	2.886020E+00
1.620940E+00	2.946300E+00	2.908760E+00
1.609250E+00	2.894330E+00	2.818720E+00
1.576200E+00	2.775490E+00	2.763670E+00
1.562400E+00	2.791650E+00	2.860740E+00
1.543630E+00	2.649320E+00	2.700120E+00
1.531190E+00	2.671030E+00	2.812120E+00
1.518360E+00	2.514350E+00	2.646650E+00
1.501930E+00	2.541610E+00	2.757170E+00
1.497100E+00	2.376090E+00	2.612120E+00
1.478880E+00	2.411980E+00	2.715440E+00
1.474490E+00	2.241380E+00	2.591290E+00
1.449770E+00	2.280660E+00	2.681090E+00
1.630730E+00	1.762910E+00	2.540730E+00
1.561150E+00	1.790130E+00	2.585850E+00
1.672070E+00	1.659020E+00	2.566290E+00
1.602090E+00	1.671200E+00	2.617010E+00
1.719340E+00	1.574840E+00	2.584710E+00
1.660210E+00	1.564370E+00	2.639710E+00
1.757350E+00	1.464340E+00	2.645110E+00
1.853690E+00	1.386820E+00	2.653270E+00
1.806270E+00	1.337940E+00	2.748270E+00
1.909750E+00	1.315420E+00	2.718750E+00
1.679990E+00	3.027510E+00	2.832860E+00
2.025310E+00	1.274760E+00	2.734320E+00
2.124510E+00	1.251990E+00	2.723960E+00
2.108470E+00	1.219570E+00	2.787820E+00
2.190840E+00	1.194160E+00	2.809190E+00
1.739110E+00	3.129120E+00	2.858390E+00
1.783470E+00	3.199590E+00	2.907180E+00
1.787600E+00	3.196760E+00	2.830090E+00
2.348530E+00	1.204280E+00	2.735390E+00
2.292110E+00	1.200500E+00	2.769370E+00
2.382990E+00	1.160780E+00	2.809310E+00
1.853670E+00	3.281250E+00	2.845720E+00
2.569880E+00	1.155200E+00	2.787980E+00
2.496920E+00	1.149700E+00	2.820050E+00
2.575060E+00	1.127510E+00	2.850500E+00
1.926600E+00	3.367050E+00	2.896830E+00
1.984170E+00	3.431230E+00	2.905810E+00
1.971270E+00	3.411920E+00	2.851640E+00
2.656700E+00	1.127930E+00	2.835570E+00
2.034920E+00	3.477050E+00	2.819760E+00
2.039770E+00	3.495660E+00	2.948050E+00
2.793980E+00	1.125950E+00	2.863840E+00
2.892550E+00	1.117310E+00	2.904110E+00
2.104400E+00	3.563040E+00	2.967770E+00
2.168880E+00	3.614490E+00	2.950730E+00
2.113150E+00	3.566360E+00	2.883650E+00
2.981690E+00	1.134080E+00	2.886290E+00
2.210010E+00	3.633390E+00	2.859270E+00
2.229380E+00	3.654730E+00	2.936910E+00
3.126490E+00	1.167120E+00	2.869150E+00
2.317280E+00	3.705800E+00	2.939640E+00
3.281500E+00	1.208310E+00	2.868540E+00
3.227270E+00	1.170660E+00	2.925230E+00
3.300350E+00	1.178730E+00	2.968060E+00
2.459780E+00	3.750410E+00	2.921100E+00
3.387090E+00	1.247960E+00	2.857580E+00
3.387350E+00	1.223060E+00	2.934640E+00
2.586380E+00	3.766750E+00	2.962600E+00
2.544040E+00	3.754580E+00	2.879660E+00
3.471850E+00	1.276260E+00	2.892210E+00
2.645450E+00	3.765190E+00	2.902900E+00
2.654620E+00	3.774060E+00	2.972580E+00
3.676450E+00	1.408580E+00	2.904700E+00
3.569570E+00	1.323960E+00	2.956220E+00
2.706670E+00	3.771170E+00	2.975730E+00
2.777740E+00	3.750590E+00	2.932930E+00
3.763980E+00	1.487030E+00	2.892010E+00
3.743990E+00	1.457130E+00	2.939430E+00
2.886990E+00	3.733670E+00	2.921200E+00
3.935630E+00	1.676240E+00	2.872180E+00
3.845720E+00	1.573890E+00	2.928170E+00
3.782250E+00	1.493500E+00	2.958900E+00
3.001520E+00	3.706090E+00	2.936770E+00
3.155490E+00	3.666390E+00	2.969140E+00
4.048820E+00	1.842900E+00	2.906250E+00
4.088190E+00	1.924540E+00	2.811270E+00
4.110140E+00	1.945020E+00	2.881770E+00
3.984580E+00	1.741480E+00	2.920610E+00
3.251650E+00	3.641400E+00	3.015440E+00
3.278630E+00	3.623060E+00	2.942970E+00
4.160350E+00	2.095110E+00	2.864570E+00
4.139570E+00	2.015050E+00	2.925010E+00
3.330580E+00	3.612620E+00	3.006310E+00
3.401230E+00	3.587470E+00	2.945020E+00
3.514550E+00	3.557870E+00	2.991420E+00
4.150240E+00	2.628940E+00	2.845250E+00
4.179290E+00	2.502280E+00	2.937530E+00
4.184340E+00	2.387640E+00	2.902600E+00
4.189520E+00	2.272550E+00	2.883120E+00
4.182230E+00	2.173450E+00	2.883750E+00
3.607660E+00	3.524080E+00	2.934800E+00
3.720460E+00	3.484520E+00	2.986550E+00
3.781390E+00	3.460570E+00	2.910950E+00
4.087790E+00	3.045710E+00	2.910100E+00
4.108350E+00	2.938950E+00	2.928160E+00
4.116200E+00	2.853290E+00	2.898460E+00
4.136100E+00	2.740900E+00	2.872990E+00
3.814660E+00	3.446570E+00	2.989600E+00
3.860650E+00	3.419170E+00	2.924500E+00
3.953860E+00	3.340850E+00	2.935850E+00
4.023190E+00	3.261540E+00	2.954000E+00
4.047260E+00	3.214760E+00	2.930800E+00
4.063460E+00	3.152680E+00	2.937530E+00
4.060550E+00	3.193340E+00	2.968850E+00
4.050660E+00	3.221570E+00	2.982630E+00
1.360450E+00	2.022080E+00	2.814080E+00
1.375390E+00	2.101650E+00	2.818050E+00
1.391300E+00	2.047230E+00	2.739900E+00
1.386650E+00	1.915130E+00	2.739840E+00
1.354470E+00	1.943200E+00	2.809250E+00
1.392130E+00	1.839360E+00	2.750090E+00
1.363770E+00	1.836110E+00	2.803880E+00
1.399250E+00	1.766020E+00	2.776660E+00
1.552800E+00	2.820100E+00	3.048800E+00
1.578350E+00	2.887950E+00	3.041980E+00
1.566930E+00	2.837590E+00	2.958550E+00
1.526790E+00	2.702790E+00	2.916580E+00
1.529350E+00	2.735240E+00	3.017260E+00
1.493230E+00	2.571530E+00	2.865750E+00
1.493930E+00	2.609340E+00	2.975820E+00
1.467720E+00	2.443040E+00	2.819600E+00
1.460000E+00	2.474000E+00	2.925050E+00
1.437260E+00	2.313530E+00	2.777340E+00
1.427800E+00	2.343150E+00	2.874700E+00
1.411420E+00	2.185460E+00	2.750360E+00
1.397450E+00	2.218240E+00	2.833580E+00
1.528150E+00	1.693270E+00	2.669160E+00
1.457710E+00	1.724790E+00	2.723640E+00
1.579760E+00	1.577510E+00	2.699270E+00
1.501410E+00	1.603520E+00	2.757300E+00
1.647760E+00	1.469790E+00	2.729150E+00
1.559150E+00	1.489570E+00	2.788110E+00
1.716680E+00	1.377710E+00	2.765940E+00
1.625430E+00	1.369420E+00	2.844910E+00
1.755230E+00	1.321100E+00	2.800470E+00
1.714000E+00	1.314340E+00	2.839980E+00
1.790180E+00	1.263610E+00	2.862650E+00
1.608440E+00	2.955180E+00	3.084420E+00
1.656160E+00	3.029350E+00	3.054080E+00
1.617640E+00	2.956950E+00	3.000100E+00
1.946850E+00	1.264120E+00	2.779510E+00
1.884360E+00	1.257200E+00	2.815650E+00
1.974540E+00	1.217640E+00	2.851940E+00
1.698420E+00	3.077580E+00	2.956680E+00
1.718390E+00	3.121840E+00	3.085250E+00
2.093540E+00	1.174400E+00	2.882470E+00
2.201450E+00	1.143470E+00	2.918460E+00
1.779300E+00	3.207420E+00	3.098620E+00
1.832360E+00	3.271320E+00	3.069320E+00
1.777240E+00	3.196440E+00	3.009300E+00
2.310740E+00	1.128610E+00	2.920930E+00
2.441760E+00	1.113290E+00	2.918970E+00
2.402830E+00	1.094450E+00	2.982910E+00
2.481310E+00	1.078880E+00	3.024420E+00
1.857850E+00	3.294900E+00	2.967880E+00
1.882200E+00	3.326500E+00	3.042660E+00
2.588840E+00	1.097610E+00	2.952820E+00
1.950390E+00	3.399050E+00	3.022650E+00
2.720610E+00	1.096660E+00	2.948290E+00
2.685160E+00	1.076900E+00	3.003870E+00
2.758840E+00	1.067430E+00	3.041100E+00
2.029310E+00	3.490830E+00	3.052930E+00
2.071610E+00	3.538830E+00	3.070630E+00
2.074240E+00	3.536390E+00	3.016100E+00
2.850790E+00	1.091890E+00	2.987290E+00
2.138400E+00	3.598050E+00	3.067720E+00
2.953100E+00	1.105720E+00	2.968100E+00
2.231370E+00	3.659030E+00	3.011350E+00
3.062520E+00	1.118280E+00	2.983100E+00
2.310860E+00	3.715570E+00	3.059930E+00
2.387520E+00	3.760940E+00	3.090060E+00
2.354290E+00	3.736050E+00	3.027460E+00
3.205140E+00	1.136560E+00	3.001110E+00
3.316250E+00	1.146140E+00	3.049400E+00
2.421570E+00	3.758030E+00	3.030220E+00
2.436010E+00	3.777500E+00	3.094300E+00
3.399720E+00	1.190120E+00	3.027720E+00
2.480850E+00	3.784350E+00	3.097070E+00
2.545720E+00	3.780290E+00	3.053490E+00
3.485050E+00	1.251280E+00	2.996170E+00
2.689700E+00	3.791170E+00	3.051610E+00
3.670370E+00	1.368000E+00	3.028960E+00
3.582640E+00	1.286750E+00	3.063460E+00
2.826670E+00	3.789490E+00	3.093740E+00
2.777810E+00	3.770820E+00	3.016370E+00
3.743340E+00	1.442270E+00	2.994400E+00
2.898670E+00	3.751290E+00	3.020970E+00
2.916220E+00	3.784760E+00	3.111580E+00
3.938580E+00	1.666920E+00	2.999090E+00
3.876420E+00	1.576590E+00	3.039550E+00
3.813400E+00	1.503850E+00	3.026620E+00
2.979820E+00	3.762520E+00	3.097480E+00
3.056220E+00	3.742990E+00	3.139900E+00
3.053970E+00	3.719100E+00	3.053430E+00
4.100190E+00	1.925970E+00	2.987490E+00
4.053050E+00	1.828300E+00	3.047470E+00
4.002800E+00	1.758050E+00	3.000410E+00
3.114100E+00	3.720070E+00	3.115420E+00
3.202510E+00	3.679110E+00	3.098560E+00
4.168200E+00	2.103480E+00	2.982440E+00
4.143160E+00	2.003530E+00	3.046710E+00
3.311340E+00	3.631510E+00	3.071900E+00
3.432650E+00	3.593770E+00	3.066290E+00
3.527510E+00	3.565870E+00	3.056230E+00
4.172580E+00	2.612050E+00	2.991330E+00
4.195540E+00	2.491300E+00	3.047500E+00
4.199380E+00	2.393110E+00	3.032300E+00
4.199920E+00	2.271780E+00	3.009240E+00
4.190570E+00	2.195490E+00	2.961580E+00
3.615250E+00	3.533130E+00	3.049500E+00
3.719940E+00	3.503390E+00	3.098380E+00
4.110650E+00	2.964520E+00	3.009610E+00
4.133070E+00	2.843080E+00	3.047290E+00
4.123230E+00	2.934460E+00	3.074280E+00
4.147530E+00	2.739490E+00	2.988080E+00
3.811730E+00	3.458120E+00	3.082790E+00
3.891890E+00	3.403110E+00	3.032590E+00
3.971000E+00	3.348450E+00	3.079160E+00
4.004390E+00	3.299720E+00	3.020820E+00
4.061960E+00	3.185770E+00	3.036710E+00
4.093910E+00	3.062230E+00	3.060540E+00
4.112530E+00	2.984570E+00	3.057230E+00
4.018880E+00	3.295550E+00	3.091990E+00
4.037840E+00	3.251750E+00	3.032240E+00
1.404470E+00	2.338340E+00	3.033460E+00
1.425310E+00	2.402600E+00	3.059920E+00
1.421740E+00	2.368530E+00	2.979330E+00
1.387110E+00	2.241920E+00	2.917720E+00
1.380750E+00	2.260200E+00	3.002680E+00
1.366900E+00	2.139240E+00	2.881520E+00
1.350830E+00	2.137740E+00	2.954620E+00
1.336280E+00	2.011460E+00	2.889630E+00
1.325980E+00	1.857440E+00	2.881450E+00
1.347920E+00	1.722680E+00	2.876340E+00
1.421290E+00	1.631850E+00	2.827390E+00
1.363570E+00	1.579600E+00	2.933000E+00
1.483050E+00	1.517830E+00	2.841160E+00
1.425310E+00	1.527420E+00	2.895250E+00
1.535070E+00	1.421670E+00	2.869850E+00
1.466090E+00	1.445670E+00	2.917250E+00
1.565910E+00	1.362710E+00	2.898110E+00
1.518420E+00	1.364810E+00	2.945300E+00
1.588110E+00	1.309560E+00	2.948460E+00
1.572330E+00	2.870900E+00	3.123050E+00
1.539580E+00	2.774130E+00	3.102800E+00
1.510550E+00	2.670470E+00	3.092650E+00
1.464230E+00	2.513880E+00	3.048850E+00
1.695140E+00	1.258030E+00	2.948670E+00
1.798190E+00	1.211120E+00	2.963740E+00
1.650460E+00	3.025410E+00	3.147360E+00
1.604030E+00	2.947950E+00	3.142040E+00
1.902960E+00	1.186330E+00	2.957900E+00
2.006570E+00	1.172710E+00	2.947330E+00
1.990820E+00	1.155490E+00	3.005030E+00
2.072500E+00	1.129070E+00	3.030290E+00
1.715140E+00	3.121630E+00	3.189470E+00
1.756650E+00	3.180670E+00	3.204490E+00
1.756600E+00	3.179940E+00	3.151400E+00
2.238580E+00	1.120160E+00	2.973740E+00
2.177660E+00	1.119540E+00	3.002440E+00
2.270250E+00	1.092590E+00	3.045810E+00
1.812580E+00	3.252070E+00	3.192760E+00
2.387370E+00	1.069760E+00	3.063880E+00
2.490950E+00	1.047320E+00	3.116720E+00
1.886430E+00	3.336940E+00	3.119710E+00
2.579290E+00	1.051410E+00	3.089180E+00
1.948760E+00	3.406340E+00	3.159350E+00
1.992200E+00	3.455520E+00	3.179190E+00
1.994010E+00	3.456220E+00	3.113960E+00
2.675060E+00	1.054700E+00	3.066280E+00
2.766340E+00	1.033240E+00	3.133660E+00
2.055590E+00	3.523860E+00	3.165590E+00
2.850420E+00	1.050280E+00	3.090140E+00
2.143930E+00	3.607440E+00	3.187230E+00
2.214780E+00	3.658800E+00	3.211660E+00
2.180390E+00	3.638310E+00	3.144620E+00
2.980540E+00	1.061250E+00	3.081670E+00
2.242180E+00	3.676840E+00	3.125930E+00
2.285950E+00	3.703600E+00	3.221540E+00
3.132700E+00	1.081830E+00	3.084400E+00
3.084570E+00	1.042420E+00	3.150880E+00
3.174060E+00	1.048550E+00	3.168570E+00
2.356870E+00	3.744970E+00	3.176000E+00
3.270520E+00	1.093920E+00	3.128990E+00
2.471650E+00	3.786130E+00	3.169080E+00
3.407370E+00	1.147650E+00	3.122710E+00
2.545660E+00	3.803820E+00	3.197390E+00
2.546540E+00	3.800790E+00	3.146490E+00
3.503470E+00	1.212720E+00	3.094890E+00
2.594780E+00	3.812630E+00	3.206270E+00
2.653180E+00	3.814340E+00	3.165830E+00
3.678030E+00	1.324440E+00	3.148130E+00
3.587060E+00	1.251680E+00	3.146810E+00
2.783930E+00	3.805160E+00	3.177160E+00
3.768810E+00	1.421110E+00	3.094410E+00
2.894090E+00	3.793460E+00	3.182290E+00
3.930230E+00	1.613970E+00	3.101590E+00
3.864250E+00	1.514480E+00	3.128720E+00
3.928710E+00	1.581610E+00	3.169250E+00
2.981080E+00	3.771310E+00	3.170060E+00
3.067610E+00	3.739240E+00	3.231220E+00
4.111340E+00	1.914410E+00	3.099990E+00
4.072090E+00	1.825720E+00	3.157860E+00
4.005840E+00	1.708230E+00	3.114660E+00
3.963060E+00	1.632890E+00	3.154670E+00
3.144060E+00	3.710350E+00	3.181910E+00
3.239660E+00	3.662500E+00	3.217790E+00
4.181990E+00	2.092560E+00	3.126730E+00
4.191630E+00	2.169620E+00	3.039960E+00
4.208270E+00	2.201420E+00	3.102850E+00
4.150580E+00	1.988750E+00	3.141370E+00
3.355570E+00	3.618160E+00	3.182080E+00
3.484900E+00	3.587480E+00	3.163850E+00
3.552510E+00	3.567240E+00	3.116140E+00
4.205100E+00	2.536410E+00	3.111730E+00
4.220060E+00	2.422180E+00	3.156510E+00
4.217730E+00	2.496220E+00	3.168900E+00
4.220070E+00	2.294930E+00	3.125540E+00
3.590490E+00	3.552670E+00	3.203690E+00
3.655700E+00	3.535420E+00	3.200500E+00
3.660420E+00	3.532800E+00	3.155070E+00
4.138910E+00	2.901210E+00	3.172960E+00
4.119060E+00	2.978560E+00	3.099650E+00
4.117890E+00	3.002490E+00	3.149130E+00
4.165810E+00	2.774060E+00	3.178350E+00
4.188830E+00	2.662250E+00	3.125510E+00
4.212510E+00	2.548240E+00	3.177100E+00
3.693520E+00	3.520810E+00	3.202290E+00
3.776640E+00	3.478280E+00	3.212860E+00
3.925600E+00	3.389280E+00	3.164120E+00
3.977050E+00	3.354290E+00	3.144580E+00
4.066710E+00	3.175080E+00	3.173840E+00
4.047190E+00	3.241550E+00	3.101540E+00
4.027850E+00	3.278060E+00	3.161270E+00
4.100880E+00	3.066080E+00	3.180040E+00
4.001560E+00	3.326490E+00	3.136110E+00
1.408120E+00	2.405190E+00	3.230960E+00
1.435310E+00	2.461870E+00	3.216690E+00
1.410270E+00	2.396550E+00	3.176530E+00
1.388740E+00	2.318060E+00	3.099600E+00
1.372130E+00	2.313390E+00	3.195490E+00
1.340850E+00	2.162830E+00	3.046980E+00
1.331510E+00	2.187570E+00	3.144320E+00
1.308460E+00	2.027560E+00	2.999180E+00
1.295250E+00	2.054540E+00	3.094820E+00
1.293790E+00	1.894560E+00	2.967930E+00
1.270910E+00	1.925510E+00	3.058440E+00
1.293550E+00	1.765070E+00	2.958080E+00
1.259120E+00	1.800390E+00	3.037340E+00
1.308360E+00	1.646460E+00	2.973060E+00
1.263810E+00	1.681610E+00	3.037200E+00
1.323790E+00	1.573700E+00	2.995200E+00
1.285310E+00	1.559660E+00	3.065650E+00
1.342260E+00	1.502760E+00	3.022520E+00
1.471190E+00	2.547890E+00	3.238920E+00
1.509850E+00	2.654250E+00	3.262990E+00
1.492530E+00	2.605480E+00	3.170530E+00
1.442020E+00	2.465540E+00	3.144030E+00
1.401640E+00	1.473110E+00	2.967660E+00
1.450860E+00	1.383360E+00	3.002790E+00
1.523580E+00	1.281670E+00	3.060900E+00
1.614530E+00	1.248900E+00	3.023090E+00
1.597880E+00	1.220140E+00	3.085380E+00
1.676770E+00	1.191890E+00	3.093650E+00
1.586130E+00	2.880610E+00	3.278630E+00
1.615190E+00	2.960970E+00	3.305740E+00
1.604450E+00	2.930630E+00	3.212570E+00
1.549150E+00	2.772550E+00	3.219500E+00
1.837410E+00	1.177360E+00	3.016570E+00
1.776690E+00	1.183670E+00	3.048760E+00
1.878340E+00	1.135540E+00	3.099430E+00
1.650070E+00	3.039030E+00	3.328680E+00
1.681480E+00	3.087860E+00	3.315760E+00
1.665700E+00	3.047730E+00	3.257640E+00
1.982620E+00	1.131590E+00	3.073610E+00
2.064010E+00	1.093700E+00	3.134840E+00
1.738510E+00	3.162370E+00	3.293490E+00
2.191110E+00	1.069160E+00	3.151870E+00
2.318030E+00	1.049990E+00	3.149800E+00
2.283600E+00	1.040730E+00	3.204370E+00
2.350920E+00	1.022080E+00	3.243800E+00
1.813500E+00	3.261580E+00	3.306940E+00
1.867000E+00	3.325150E+00	3.321820E+00
1.848240E+00	3.296050E+00	3.263880E+00
2.442980E+00	1.027620E+00	3.202860E+00
1.894130E+00	3.345470E+00	3.236660E+00
1.910220E+00	3.370990E+00	3.313560E+00
2.567810E+00	1.021750E+00	3.194200E+00
1.974830E+00	3.437580E+00	3.284600E+00
2.668270E+00	1.021700E+00	3.163930E+00
2.756740E+00	1.003840E+00	3.223690E+00
2.060940E+00	3.532490E+00	3.301110E+00
2.121860E+00	3.595630E+00	3.330160E+00
2.110170E+00	3.575610E+00	3.253940E+00
2.882500E+00	1.005230E+00	3.201300E+00
2.184670E+00	3.638390E+00	3.296860E+00
3.012240E+00	1.012900E+00	3.193370E+00
2.975540E+00	9.783940E-01	3.253710E+00
3.034530E+00	9.850990E-01	3.250140E+00
2.276230E+00	3.701170E+00	3.302840E+00
3.114080E+00	1.004560E+00	3.235960E+00
2.363900E+00	3.749790E+00	3.295280E+00
3.261930E+00	1.030840E+00	3.256350E+00
2.464380E+00	3.786000E+00	3.283470E+00
3.395540E+00	1.102050E+00	3.232080E+00
2.579440E+00	3.815610E+00	3.273310E+00
3.541190E+00	1.190890E+00	3.218310E+00
2.658210E+00	3.841880E+00	3.305070E+00
2.658100E+00	3.825800E+00	3.256990E+00
3.627380E+00	1.259700E+00	3.205130E+00
3.634590E+00	1.241990E+00	3.253740E+00
2.707950E+00	3.847380E+00	3.317250E+00
2.760600E+00	3.826230E+00	3.281890E+00
3.811570E+00	1.405600E+00	3.242030E+00
3.695320E+00	1.295990E+00	3.251250E+00
2.877990E+00	3.806590E+00	3.279360E+00
3.905140E+00	1.519430E+00	3.225070E+00
3.899690E+00	1.470440E+00	3.280450E+00
2.977570E+00	3.775040E+00	3.261540E+00
3.072610E+00	3.753680E+00	3.331770E+00
4.128210E+00	1.924220E+00	3.210200E+00
4.091680E+00	1.836340E+00	3.239040E+00
4.051370E+00	1.746370E+00	3.229760E+00
3.982940E+00	1.624070E+00	3.234620E+00
3.945690E+00	1.523630E+00	3.292050E+00
3.182040E+00	3.697410E+00	3.296300E+00
3.253980E+00	3.659220E+00	3.278130E+00
4.211990E+00	2.197480E+00	3.200230E+00
4.188960E+00	2.099160E+00	3.259450E+00
4.163750E+00	2.019080E+00	3.214480E+00
3.304760E+00	3.633460E+00	3.265950E+00
3.392430E+00	3.608280E+00	3.315490E+00
3.491420E+00	3.577870E+00	3.251840E+00
3.523490E+00	3.576720E+00	3.347120E+00
4.219950E+00	2.486300E+00	3.229190E+00
4.227320E+00	2.400970E+00	3.285920E+00
4.224520E+00	2.304740E+00	3.242500E+00
3.609620E+00	3.545350E+00	3.292720E+00
3.677020E+00	3.522570E+00	3.240180E+00
3.730800E+00	3.510480E+00	3.327220E+00
4.121120E+00	2.992170E+00	3.241060E+00
4.145540E+00	2.900730E+00	3.314660E+00
4.166880E+00	2.790510E+00	3.284320E+00
4.194280E+00	2.679440E+00	3.261220E+00
4.211900E+00	2.573440E+00	3.247640E+00
3.837590E+00	3.462800E+00	3.331910E+00
3.917840E+00	3.393920E+00	3.299600E+00
4.011520E+00	3.278300E+00	3.260770E+00
3.993030E+00	3.329030E+00	3.178310E+00
4.065500E+00	3.170600E+00	3.296750E+00
4.094090E+00	3.085990E+00	3.272500E+00
1.280260E+00	2.179840E+00	3.325730E+00
1.303040E+00	2.225550E+00	3.325610E+00
1.288540E+00	2.187340E+00	3.299490E+00
1.273610E+00	2.141800E+00	3.302380E+00
1.343350E+00	2.302810E+00	3.316870E+00
1.390490E+00	2.408710E+00	3.351780E+00
1.378480E+00	2.355180E+00	3.273510E+00
1.313880E+00	2.205320E+00	3.252430E+00
1.282280E+00	2.076850E+00	3.184920E+00
1.267190E+00	2.086100E+00	3.253570E+00
1.254260E+00	1.952570E+00	3.145330E+00
1.240310E+00	1.980640E+00	3.226560E+00
1.236250E+00	1.829920E+00	3.119980E+00
1.217000E+00	1.857830E+00	3.200320E+00
1.229440E+00	1.709850E+00	3.111130E+00
1.202540E+00	1.737330E+00	3.188270E+00
1.242190E+00	1.608460E+00	3.113400E+00
1.202510E+00	1.606630E+00	3.203190E+00
1.254070E+00	1.551720E+00	3.122770E+00
1.233660E+00	1.545380E+00	3.169030E+00
1.259350E+00	1.495230E+00	3.160170E+00
1.435900E+00	2.480000E+00	3.294730E+00
1.384060E+00	1.409790E+00	3.057070E+00
1.314880E+00	1.424680E+00	3.138830E+00
1.434800E+00	1.330540E+00	3.090390E+00
1.378710E+00	1.350550E+00	3.134530E+00
1.464420E+00	1.281810E+00	3.124240E+00
1.421750E+00	1.287790E+00	3.172530E+00
1.487450E+00	1.240130E+00	3.180090E+00
1.520280E+00	2.692760E+00	3.378580E+00
1.538780E+00	2.749810E+00	3.398000E+00
1.532830E+00	2.725880E+00	3.332000E+00
1.493130E+00	2.618320E+00	3.337770E+00
1.589350E+00	1.185520E+00	3.183640E+00
1.697900E+00	1.151460E+00	3.208370E+00
1.602690E+00	2.955170E+00	3.423030E+00
1.634720E+00	3.022780E+00	3.450140E+00
1.621810E+00	2.993560E+00	3.377780E+00
1.576010E+00	2.863640E+00	3.368660E+00
1.785400E+00	1.136400E+00	3.180950E+00
1.893570E+00	1.101870E+00	3.231240E+00
1.676270E+00	3.091340E+00	3.382730E+00
1.992370E+00	1.094110E+00	3.201290E+00
2.094520E+00	1.068030E+00	3.217860E+00
2.065730E+00	1.056320E+00	3.291580E+00
2.173070E+00	1.034040E+00	3.308810E+00
1.736190E+00	3.183840E+00	3.416500E+00
1.786710E+00	3.250900E+00	3.445040E+00
1.779750E+00	3.235240E+00	3.372230E+00
2.284500E+00	1.025580E+00	3.278480E+00
2.353500E+00	1.006080E+00	3.298930E+00
1.829800E+00	3.297210E+00	3.397830E+00
2.434300E+00	9.899980E-01	3.338000E+00
1.905890E+00	3.379710E+00	3.411450E+00
2.559400E+00	9.908310E-01	3.307370E+00
1.979710E+00	3.462720E+00	3.417340E+00
2.032770E+00	3.522950E+00	3.446530E+00
2.025450E+00	3.508120E+00	3.370510E+00
2.669570E+00	9.899010E-01	3.270680E+00
2.798760E+00	9.557580E-01	3.329130E+00
2.092690E+00	3.579650E+00	3.409620E+00
2.915100E+00	9.500720E-01	3.304780E+00
2.873540E+00	9.267620E-01	3.353270E+00
2.928360E+00	9.105610E-01	3.367360E+00
2.180530E+00	3.648610E+00	3.402120E+00
3.037080E+00	9.378800E-01	3.329190E+00
2.269350E+00	3.706870E+00	3.397290E+00
3.187880E+00	9.620270E-01	3.318010E+00
3.143990E+00	9.135680E-01	3.377640E+00
3.221500E+00	9.280850E-01	3.382930E+00
2.364080E+00	3.764830E+00	3.396380E+00
3.259860E+00	9.860490E-01	3.315510E+00
3.262500E+00	9.611580E-01	3.355060E+00
2.463490E+00	3.803290E+00	3.393770E+00
3.383260E+00	1.051830E+00	3.315150E+00
3.318840E+00	9.996280E-01	3.343380E+00
2.570390E+00	3.835070E+00	3.386600E+00
3.510720E+00	1.105300E+00	3.350370E+00
2.686420E+00	3.860030E+00	3.380420E+00
3.669430E+00	1.228470E+00	3.334050E+00
2.773820E+00	3.864400E+00	3.425850E+00
2.771020E+00	3.855730E+00	3.369890E+00
3.754370E+00	1.312810E+00	3.312140E+00
3.763230E+00	1.289850E+00	3.364320E+00
2.813980E+00	3.860410E+00	3.417030E+00
2.870240E+00	3.840240E+00	3.400310E+00
3.922330E+00	1.441990E+00	3.361790E+00
3.823330E+00	1.347120E+00	3.360670E+00
2.980390E+00	3.798680E+00	3.365560E+00
3.071860E+00	3.761750E+00	3.426320E+00
4.127540E+00	1.881220E+00	3.288920E+00
4.100340E+00	1.791090E+00	3.306000E+00
4.064670E+00	1.682910E+00	3.327060E+00
4.009110E+00	1.568720E+00	3.356050E+00
4.068990E+00	1.632190E+00	3.393490E+00
3.154080E+00	3.726010E+00	3.401740E+00
3.237400E+00	3.682170E+00	3.389460E+00
3.285730E+00	3.651690E+00	3.329040E+00
3.338170E+00	3.632040E+00	3.422240E+00
4.222300E+00	2.201720E+00	3.325160E+00
4.205730E+00	2.096800E+00	3.347190E+00
4.176590E+00	1.983530E+00	3.318710E+00
4.151350E+00	1.855650E+00	3.369620E+00
4.119390E+00	1.741360E+00	3.387970E+00
4.094200E+00	1.676830E+00	3.391440E+00
3.451430E+00	3.598030E+00	3.401690E+00
3.544430E+00	3.573710E+00	3.437540E+00
4.228670E+00	2.491950E+00	3.329130E+00
4.242330E+00	2.394900E+00	3.399580E+00
4.236370E+00	2.311700E+00	3.343930E+00
3.637540E+00	3.549290E+00	3.385010E+00
3.741200E+00	3.521440E+00	3.433170E+00
4.125100E+00	3.008210E+00	3.352300E+00
4.155570E+00	2.913500E+00	3.432890E+00
4.178690E+00	2.803520E+00	3.399780E+00
4.205370E+00	2.697960E+00	3.370170E+00
4.220650E+00	2.594380E+00	3.350970E+00
3.820400E+00	3.487300E+00	3.400440E+00
3.926700E+00	3.421600E+00	3.426200E+00
4.006810E+00	3.314810E+00	3.395330E+00
4.060260E+00	3.208490E+00	3.384370E+00
4.095570E+00	3.110150E+00	3.374360E+00
1.341720E+00	2.371360E+00	3.488680E+00
1.384870E+00	2.448580E+00	3.504150E+00
1.352030E+00	2.374900E+00	3.452550E+00
1.337390E+00	2.316230E+00	3.387440E+00
1.316200E+00	2.298280E+00	3.457880E+00
1.273190E+00	2.165320E+00	3.382190E+00
1.236560E+00	2.029340E+00	3.310720E+00
1.221020E+00	2.026160E+00	3.386410E+00
1.204680E+00	1.891480E+00	3.280620E+00
1.194770E+00	1.919360E+00	3.358770E+00
1.183770E+00	1.768440E+00	3.265900E+00
1.169240E+00	1.798770E+00	3.341600E+00
1.177110E+00	1.662220E+00	3.259580E+00
1.154330E+00	1.668110E+00	3.350600E+00
1.180530E+00	1.603220E+00	3.265130E+00
1.168790E+00	1.601120E+00	3.313630E+00
1.184400E+00	1.549490E+00	3.299670E+00
1.392130E+00	2.436910E+00	3.429380E+00
1.435270E+00	2.526000E+00	3.475220E+00
1.221920E+00	1.476740E+00	3.265550E+00
1.264960E+00	1.432390E+00	3.217830E+00
1.256230E+00	1.409850E+00	3.272310E+00
1.293920E+00	1.371710E+00	3.256180E+00
1.477260E+00	2.607430E+00	3.477670E+00
1.514570E+00	2.701420E+00	3.514030E+00
1.509090E+00	2.673120E+00	3.428350E+00
1.450850E+00	2.539380E+00	3.402360E+00
1.358080E+00	1.321530E+00	3.221270E+00
1.434820E+00	1.231690E+00	3.294190E+00
1.515540E+00	1.197010E+00	3.255950E+00
1.506550E+00	1.181000E+00	3.312630E+00
1.570960E+00	1.152630E+00	3.308450E+00
1.581760E+00	2.906110E+00	3.575700E+00
1.607100E+00	2.974640E+00	3.567630E+00
1.594380E+00	2.921360E+00	3.491530E+00
1.550880E+00	2.787740E+00	3.461200E+00
1.556180E+00	2.815030E+00	3.547590E+00
1.754450E+00	1.121960E+00	3.272240E+00
1.684130E+00	1.124870E+00	3.306900E+00
1.762900E+00	1.099250E+00	3.332890E+00
1.632550E+00	3.039440E+00	3.612250E+00
1.676840E+00	3.109360E+00	3.585040E+00
1.639910E+00	3.031890E+00	3.531900E+00
1.834060E+00	1.087190E+00	3.315530E+00
1.692090E+00	3.119480E+00	3.492200E+00
1.720710E+00	3.174030E+00	3.568140E+00
1.976740E+00	1.057170E+00	3.346660E+00
2.094150E+00	1.025750E+00	3.373160E+00
2.185340E+00	9.994240E-01	3.437810E+00
1.756720E+00	3.213970E+00	3.509980E+00
2.290820E+00	9.952470E-01	3.397880E+00
2.348690E+00	9.956590E-01	3.342220E+00
1.835260E+00	3.305210E+00	3.525350E+00
2.383550E+00	9.768810E-01	3.406270E+00
2.468260E+00	9.611720E-01	3.466870E+00
1.912000E+00	3.390690E+00	3.537210E+00
1.958460E+00	3.449550E+00	3.552240E+00
1.950950E+00	3.432670E+00	3.485570E+00
2.561260E+00	9.540520E-01	3.426170E+00
1.999020E+00	3.489350E+00	3.506050E+00
2.669120E+00	9.443320E-01	3.383200E+00
2.764070E+00	9.119780E-01	3.455430E+00
2.076570E+00	3.573290E+00	3.535620E+00
2.861480E+00	9.027680E-01	3.411980E+00
2.964540E+00	8.722740E-01	3.452250E+00
2.167930E+00	3.643020E+00	3.498320E+00
3.076530E+00	8.836100E-01	3.429020E+00
3.035600E+00	8.584750E-01	3.477600E+00
3.100610E+00	8.534640E-01	3.507850E+00
2.261630E+00	3.705600E+00	3.494520E+00
3.191230E+00	8.898190E-01	3.457240E+00
2.360850E+00	3.761050E+00	3.498070E+00
3.314410E+00	9.544180E-01	3.432700E+00
2.462930E+00	3.804550E+00	3.500320E+00
3.419950E+00	1.029040E+00	3.394850E+00
3.432840E+00	1.007420E+00	3.480290E+00
2.564380E+00	3.837300E+00	3.496760E+00
3.486720E+00	1.062300E+00	3.405820E+00
3.479270E+00	1.045510E+00	3.443190E+00
2.664450E+00	3.858920E+00	3.489700E+00
3.637270E+00	1.151110E+00	3.476300E+00
3.527600E+00	1.081060E+00	3.435290E+00
2.756490E+00	3.865350E+00	3.488070E+00
3.789320E+00	1.284290E+00	3.445870E+00
2.827210E+00	3.858630E+00	3.472160E+00
2.903870E+00	3.843410E+00	3.526540E+00
3.873950E+00	1.361400E+00	3.429670E+00
3.874040E+00	1.342390E+00	3.479920E+00
3.007160E+00	3.789400E+00	3.492630E+00
3.080990E+00	3.756840E+00	3.481200E+00
4.052360E+00	1.582100E+00	3.432290E+00
4.004930E+00	1.503010E+00	3.448120E+00
3.937900E+00	1.405140E+00	3.489300E+00
3.128340E+00	3.734920E+00	3.467850E+00
3.216230E+00	3.689600E+00	3.489470E+00
3.337990E+00	3.636930E+00	3.527100E+00
4.226420E+00	2.145260E+00	3.408530E+00
4.214620E+00	2.048880E+00	3.416830E+00
4.200090E+00	1.933510E+00	3.440050E+00
4.165660E+00	1.799850E+00	3.484300E+00
4.200630E+00	1.886930E+00	3.496650E+00
4.102200E+00	1.656010E+00	3.466040E+00
4.056870E+00	1.558160E+00	3.494660E+00
3.443250E+00	3.599760E+00	3.483800E+00
3.546390E+00	3.582950E+00	3.524190E+00
4.237330E+00	2.514620E+00	3.451510E+00
4.247740E+00	2.396090E+00	3.522710E+00
4.246270E+00	2.253820E+00	3.459390E+00
4.233210E+00	2.113150E+00	3.490740E+00
4.225650E+00	2.008600E+00	3.497900E+00
4.216750E+00	1.934560E+00	3.509130E+00
3.647860E+00	3.549550E+00	3.479960E+00
3.744120E+00	3.529500E+00	3.518190E+00
4.127290E+00	3.031100E+00	3.473870E+00
4.160830E+00	2.920300E+00	3.545400E+00
4.181520E+00	2.814700E+00	3.509410E+00
4.212930E+00	2.699950E+00	3.484350E+00
4.226100E+00	2.619310E+00	3.435470E+00
3.844070E+00	3.488350E+00	3.496810E+00
3.940930E+00	3.437380E+00	3.523910E+00
3.976750E+00	3.394600E+00	3.492010E+00
4.016380E+00	3.334960E+00	3.490450E+00
4.067750E+00	3.223410E+00	3.513880E+00
4.051990E+00	3.292330E+00	3.534270E+00
4.092540E+00	3.136470E+00	3.456500E+00
4.000860E+00	3.383170E+00	3.540910E+00
4.037670E+00	3.331190E+00	3.547090E+00
1.330800E+00	2.442950E+00	3.661350E+00
1.362870E+00	2.496420E+00	3.646000E+00
1.337170E+00	2.436600E+00	3.612900E+00
1.326340E+00	2.359630E+00	3.545410E+00
1.305170E+00	2.365620E+00	3.631710E+00
1.275020E+00	2.209960E+00	3.496060E+00
1.274510E+00	2.252240E+00	3.589040E+00
1.227860E+00	2.075440E+00	3.458610E+00
1.233120E+00	2.122030E+00	3.548210E+00
1.189360E+00	1.949100E+00	3.435200E+00
1.192020E+00	1.991830E+00	3.516130E+00
1.159950E+00	1.830130E+00	3.416730E+00
1.158510E+00	1.868540E+00	3.495480E+00
1.140870E+00	1.726130E+00	3.404950E+00
1.130010E+00	1.742020E+00	3.495300E+00
1.137230E+00	1.667730E+00	3.407280E+00
1.129340E+00	1.671960E+00	3.450860E+00
1.135870E+00	1.615160E+00	3.438460E+00
1.381360E+00	2.489510E+00	3.586390E+00
1.422770E+00	2.589930E+00	3.660500E+00
1.158700E+00	1.532310E+00	3.408880E+00
1.187580E+00	1.487870E+00	3.354210E+00
1.181030E+00	1.466230E+00	3.410320E+00
1.206480E+00	1.426210E+00	3.389890E+00
1.455300E+00	2.594920E+00	3.556700E+00
1.475020E+00	2.669800E+00	3.629430E+00
1.258750E+00	1.368830E+00	3.348620E+00
1.336970E+00	1.288930E+00	3.335690E+00
1.298390E+00	1.284170E+00	3.448470E+00
1.384400E+00	1.234930E+00	3.364590E+00
1.357350E+00	1.236950E+00	3.413410E+00
1.418480E+00	1.195650E+00	3.412650E+00
1.497650E+00	2.719400E+00	3.643360E+00
1.517840E+00	2.765900E+00	3.659840E+00
1.512610E+00	2.732180E+00	3.598750E+00
1.511880E+00	1.150370E+00	3.390270E+00
1.629930E+00	1.100200E+00	3.402640E+00
1.578270E+00	1.087040E+00	3.503260E+00
1.678580E+00	1.061010E+00	3.490090E+00
1.594550E+00	2.961960E+00	3.639520E+00
1.555540E+00	2.850480E+00	3.642650E+00
1.772580E+00	1.062680E+00	3.423990E+00
1.667720E+00	3.105910E+00	3.669460E+00
1.628620E+00	3.031980E+00	3.698980E+00
1.886340E+00	1.047340E+00	3.403610E+00
1.892190E+00	1.024660E+00	3.476710E+00
1.962170E+00	1.025920E+00	3.452440E+00
1.714130E+00	3.176850E+00	3.649200E+00
2.076320E+00	1.002870E+00	3.479620E+00
2.196010E+00	9.732170E-01	3.545810E+00
1.768130E+00	3.242900E+00	3.610130E+00
2.285880E+00	9.728690E-01	3.521200E+00
1.830680E+00	3.325460E+00	3.666400E+00
1.885680E+00	3.389450E+00	3.672760E+00
1.878340E+00	3.368660E+00	3.607570E+00
2.380690E+00	9.645550E-01	3.496570E+00
2.477260E+00	9.337330E-01	3.579950E+00
1.932850E+00	3.436720E+00	3.630380E+00
2.569070E+00	9.264070E-01	3.544440E+00
2.001140E+00	3.509480E+00	3.599860E+00
2.662440E+00	9.156620E-01	3.502230E+00
2.754610E+00	8.765300E-01	3.570450E+00
2.067230E+00	3.593940E+00	3.654010E+00
2.141640E+00	3.662010E+00	3.651980E+00
2.106860E+00	3.623020E+00	3.601500E+00
2.851080E+00	8.702850E-01	3.516700E+00
2.933760E+00	8.282170E-01	3.574530E+00
2.156320E+00	3.654970E+00	3.581010E+00
2.214040E+00	3.711810E+00	3.641690E+00
3.020870E+00	8.363600E-01	3.538920E+00
3.103540E+00	8.175790E-01	3.601000E+00
2.243790E+00	3.714790E+00	3.580100E+00
2.261260E+00	3.743870E+00	3.635220E+00
3.195730E+00	8.495740E-01	3.566110E+00
2.300490E+00	3.767180E+00	3.635030E+00
2.348560E+00	3.779890E+00	3.597510E+00
3.292430E+00	9.030050E-01	3.538780E+00
2.459580E+00	3.824760E+00	3.601700E+00
3.380960E+00	9.580510E-01	3.529580E+00
2.564650E+00	3.859270E+00	3.599050E+00
3.480810E+00	1.006920E+00	3.584570E+00
3.523590E+00	1.061910E+00	3.501260E+00
3.599200E+00	1.092190E+00	3.587100E+00
2.658870E+00	3.882820E+00	3.588000E+00
3.703190E+00	1.162830E+00	3.595030E+00
2.745850E+00	3.884300E+00	3.579460E+00
3.783940E+00	1.240680E+00	3.563220E+00
2.829230E+00	3.873800E+00	3.563450E+00
2.907840E+00	3.873940E+00	3.625620E+00
3.876470E+00	1.328280E+00	3.540190E+00
2.977420E+00	3.833370E+00	3.585860E+00
3.076870E+00	3.790060E+00	3.599230E+00
3.112480E+00	3.746220E+00	3.521010E+00
3.170340E+00	3.734070E+00	3.568810E+00
4.022990E+00	1.482230E+00	3.544760E+00
3.966310E+00	1.394060E+00	3.597210E+00
3.262350E+00	3.692820E+00	3.578900E+00
3.340740E+00	3.659660E+00	3.584790E+00
4.211960E+00	1.869310E+00	3.561060E+00
4.190900E+00	1.771680E+00	3.585480E+00
4.147980E+00	1.681250E+00	3.574320E+00
4.087050E+00	1.572860E+00	3.569250E+00
3.438060E+00	3.629590E+00	3.573270E+00
3.542860E+00	3.607970E+00	3.582320E+00
4.247990E+00	2.521650E+00	3.599370E+00
4.231790E+00	2.597930E+00	3.510460E+00
4.231050E+00	2.642710E+00	3.570120E+00
4.262270E+00	2.390320E+00	3.623600E+00
4.262250E+00	2.286090E+00	3.594870E+00
4.255000E+00	2.159410E+00	3.580750E+00
4.246140E+00	2.038790E+00	3.576330E+00
4.232780E+00	1.956860E+00	3.558930E+00
3.654630E+00	3.575870E+00	3.577630E+00
3.823190E+00	3.529650E+00	3.601950E+00
4.140600E+00	3.034340E+00	3.615660E+00
4.106020E+00	3.111260E+00	3.531290E+00
4.105070E+00	3.145590E+00	3.595850E+00
4.172000E+00	2.916050E+00	3.633900E+00
4.187950E+00	2.831420E+00	3.603780E+00
4.213280E+00	2.735200E+00	3.582300E+00
3.892440E+00	3.509930E+00	3.609020E+00
3.902450E+00	3.488390E+00	3.577310E+00
4.058430E+00	3.299580E+00	3.596160E+00
4.088090E+00	3.222260E+00	3.638290E+00
3.922900E+00	3.492400E+00	3.612300E+00
3.972920E+00	3.442990E+00	3.617790E+00
4.027220E+00	3.364150E+00	3.587450E+00
1.263900E+00	2.263380E+00	3.729800E+00
1.284750E+00	2.317760E+00	3.739850E+00
1.273320E+00	2.280470E+00	3.677880E+00
1.238220E+00	2.162510E+00	3.634940E+00
1.244620E+00	2.193970E+00	3.712960E+00
1.199170E+00	2.036880E+00	3.601000E+00
1.209160E+00	2.078000E+00	3.683690E+00
1.163360E+00	1.911900E+00	3.577810E+00
1.172790E+00	1.955610E+00	3.660330E+00
1.136230E+00	1.806440E+00	3.561590E+00
1.138840E+00	1.824710E+00	3.661310E+00
1.123730E+00	1.746030E+00	3.558830E+00
1.124370E+00	1.749830E+00	3.611590E+00
1.120960E+00	1.691380E+00	3.589060E+00
1.365200E+00	2.494410E+00	3.719380E+00
1.310380E+00	2.387220E+00	3.704410E+00
1.125750E+00	1.628350E+00	3.531080E+00
1.137920E+00	1.556440E+00	3.506290E+00
1.136520E+00	1.539180E+00	3.614560E+00
1.157580E+00	1.485340E+00	3.552340E+00
1.425210E+00	2.597470E+00	3.749820E+00
1.465290E+00	2.667350E+00	3.755240E+00
1.447340E+00	2.642360E+00	3.712170E+00
1.185620E+00	1.430690E+00	3.489520E+00
1.236030E+00	1.351970E+00	3.475860E+00
1.222350E+00	1.359780E+00	3.589290E+00
1.272060E+00	1.304010E+00	3.509970E+00
1.260340E+00	1.312210E+00	3.559570E+00
1.301860E+00	1.264180E+00	3.553040E+00
1.484380E+00	2.703060E+00	3.695950E+00
1.508560E+00	2.741070E+00	3.792160E+00
1.371990E+00	1.207040E+00	3.509960E+00
1.476140E+00	1.138250E+00	3.509630E+00
1.433450E+00	1.139390E+00	3.615390E+00
1.531980E+00	1.093160E+00	3.550040E+00
1.506190E+00	1.095450E+00	3.594870E+00
1.569260E+00	1.056930E+00	3.601780E+00
1.545210E+00	2.815850E+00	3.796190E+00
1.564140E+00	2.857310E+00	3.780180E+00
1.539990E+00	2.811190E+00	3.730200E+00
1.751940E+00	1.028350E+00	3.534530E+00
1.671550E+00	1.026860E+00	3.590810E+00
1.790330E+00	9.834970E-01	3.623120E+00
1.593440E+00	2.932370E+00	3.758000E+00
1.858510E+00	9.998030E-01	3.550380E+00
1.942470E+00	9.650960E-01	3.612230E+00
1.881770E+00	9.574510E-01	3.635850E+00
1.964460E+00	9.412470E-01	3.685150E+00
1.671700E+00	3.093930E+00	3.757700E+00
1.637380E+00	3.028880E+00	3.773980E+00
1.986940E+00	9.908850E-01	3.552730E+00
2.025080E+00	9.480300E-01	3.645090E+00
1.707040E+00	3.159040E+00	3.731410E+00
2.141010E+00	9.368600E-01	3.643370E+00
1.768410E+00	3.246060E+00	3.742930E+00
2.275430E+00	9.384240E-01	3.634960E+00
1.876120E+00	3.378560E+00	3.741970E+00
1.829040E+00	3.324150E+00	3.761040E+00
2.380590E+00	9.313560E-01	3.608480E+00
2.479540E+00	9.038790E-01	3.693680E+00
1.920650E+00	3.431710E+00	3.714100E+00
2.573200E+00	8.907370E-01	3.657300E+00
1.989000E+00	3.512970E+00	3.726030E+00
2.663100E+00	8.778370E-01	3.616200E+00
2.753480E+00	8.414100E-01	3.684710E+00
2.123490E+00	3.649810E+00	3.736560E+00
2.059290E+00	3.593630E+00	3.749410E+00
2.842830E+00	8.301080E-01	3.629450E+00
2.926190E+00	7.888140E-01	3.683870E+00
2.201990E+00	3.708540E+00	3.724290E+00
3.013240E+00	7.982800E-01	3.638160E+00
3.103050E+00	7.825960E-01	3.704390E+00
2.288600E+00	3.766080E+00	3.703680E+00
3.197060E+00	8.108210E-01	3.670300E+00
2.360430E+00	3.807930E+00	3.734260E+00
2.358660E+00	3.804050E+00	3.681060E+00
3.291960E+00	8.625830E-01	3.641600E+00
2.396320E+00	3.822590E+00	3.724620E+00
2.449540E+00	3.834140E+00	3.714750E+00
3.386530E+00	9.266890E-01	3.616740E+00
2.561540E+00	3.867350E+00	3.701540E+00
3.572110E+00	1.053700E+00	3.685550E+00
3.475430E+00	9.708550E-01	3.698330E+00
2.667700E+00	3.893470E+00	3.693650E+00
3.687590E+00	1.138580E+00	3.680880E+00
2.733250E+00	3.898070E+00	3.655590E+00
3.793160E+00	1.226180E+00	3.666500E+00
2.819570E+00	3.894190E+00	3.671330E+00
2.914260E+00	3.883680E+00	3.726330E+00
3.885440E+00	1.310990E+00	3.637460E+00
2.995730E+00	3.846740E+00	3.671040E+00
3.105430E+00	3.814380E+00	3.696810E+00
3.191600E+00	3.756450E+00	3.634320E+00
4.048190E+00	1.477990E+00	3.647160E+00
3.974390E+00	1.386490E+00	3.698010E+00
3.224440E+00	3.775610E+00	3.704480E+00
3.302700E+00	3.744420E+00	3.704710E+00
3.330590E+00	3.701940E+00	3.644500E+00
4.217710E+00	1.808480E+00	3.644580E+00
4.186420E+00	1.704510E+00	3.668950E+00
4.217420E+00	1.770000E+00	3.705670E+00
4.119340E+00	1.587370E+00	3.669910E+00
3.392890E+00	3.720510E+00	3.709480E+00
3.505230E+00	3.694380E+00	3.726590E+00
3.525400E+00	3.649730E+00	3.651220E+00
4.237920E+00	2.662070E+00	3.668320E+00
4.255510E+00	2.543980E+00	3.737920E+00
4.267710E+00	2.424920E+00	3.709590E+00
4.275140E+00	2.307490E+00	3.698730E+00
4.273320E+00	2.186790E+00	3.685510E+00
4.265230E+00	2.059710E+00	3.675540E+00
4.245590E+00	1.916360E+00	3.656920E+00
4.230570E+00	1.825060E+00	3.695360E+00
3.608340E+00	3.649140E+00	3.721100E+00
3.706060E+00	3.622630E+00	3.769610E+00
3.720400E+00	3.588810E+00	3.683870E+00
4.115130E+00	3.139290E+00	3.687230E+00
4.142990E+00	3.052560E+00	3.753040E+00
4.167870E+00	2.948970E+00	3.714260E+00
4.191150E+00	2.842110E+00	3.698490E+00
4.213050E+00	2.763890E+00	3.654730E+00
3.803930E+00	3.567490E+00	3.762240E+00
3.886280E+00	3.513450E+00	3.712750E+00
3.911800E+00	3.501650E+00	3.639230E+00
3.948550E+00	3.478630E+00	3.674610E+00
4.059940E+00	3.309210E+00	3.719620E+00
4.032110E+00	3.367520E+00	3.643180E+00
4.006270E+00	3.411300E+00	3.697580E+00
4.094750E+00	3.213080E+00	3.727340E+00
3.979220E+00	3.451480E+00	3.678630E+00
1.258030E+00	2.265240E+00	3.865830E+00
1.281510E+00	2.329030E+00	3.853010E+00
1.263820E+00	2.256700E+00	3.788920E+00
1.222950E+00	2.126010E+00	3.765270E+00
1.236090E+00	2.180910E+00	3.846950E+00
1.186350E+00	2.006600E+00	3.741220E+00
1.205860E+00	2.070020E+00	3.829610E+00
1.154160E+00	1.899030E+00	3.725580E+00
1.173610E+00	1.957210E+00	3.809840E+00
1.135160E+00	1.835910E+00	3.727280E+00
1.146050E+00	1.860520E+00	3.794320E+00
1.128790E+00	1.785070E+00	3.760510E+00
1.306550E+00	2.399110E+00	3.887530E+00
1.342440E+00	2.469450E+00	3.871200E+00
1.319330E+00	2.396880E+00	3.798540E+00
1.121260E+00	1.690580E+00	3.715430E+00
1.124060E+00	1.607420E+00	3.650560E+00
1.122890E+00	1.612570E+00	3.726450E+00
1.129320E+00	1.553930E+00	3.673860E+00
1.128640E+00	1.567000E+00	3.729830E+00
1.138400E+00	1.515960E+00	3.713560E+00
1.379040E+00	2.535440E+00	3.908920E+00
1.418630E+00	2.600230E+00	3.896540E+00
1.389440E+00	2.534040E+00	3.825030E+00
1.186900E+00	1.416110E+00	3.607630E+00
1.164750E+00	1.450140E+00	3.693990E+00
1.206000E+00	1.380040E+00	3.640590E+00
1.195880E+00	1.393480E+00	3.680070E+00
1.222780E+00	1.349960E+00	3.683930E+00
1.455820E+00	2.651850E+00	3.838680E+00
1.275640E+00	1.275610E+00	3.665400E+00
1.347890E+00	1.200980E+00	3.625110E+00
1.324170E+00	1.213840E+00	3.684950E+00
1.391140E+00	1.157290E+00	3.661020E+00
1.363700E+00	1.173980E+00	3.703650E+00
1.422490E+00	1.125260E+00	3.709460E+00
1.504920E+00	2.751920E+00	3.894080E+00
1.539850E+00	2.824650E+00	3.899370E+00
1.533910E+00	2.800800E+00	3.843720E+00
1.518120E+00	1.057710E+00	3.707860E+00
1.614850E+00	1.008990E+00	3.680920E+00
1.591410E+00	1.006320E+00	3.741440E+00
1.646490E+00	9.849260E-01	3.759360E+00
1.566270E+00	2.868760E+00	3.846580E+00
1.726910E+00	9.754300E-01	3.717050E+00
1.603300E+00	2.965630E+00	3.889050E+00
1.638220E+00	3.038620E+00	3.885920E+00
1.627620E+00	3.008280E+00	3.827800E+00
1.871220E+00	9.411810E-01	3.726800E+00
1.991380E+00	9.260250E-01	3.769780E+00
1.661910E+00	3.072730E+00	3.834960E+00
2.090170E+00	9.186160E-01	3.735190E+00
1.717470E+00	3.168870E+00	3.845470E+00
2.153100E+00	9.167650E-01	3.713160E+00
2.178320E+00	9.115900E-01	3.751310E+00
1.777230E+00	3.267080E+00	3.861600E+00
1.819720E+00	3.330590E+00	3.880150E+00
1.810560E+00	3.306140E+00	3.816360E+00
2.254450E+00	9.125510E-01	3.757070E+00
2.186620E+00	9.178040E-01	3.717990E+00
1.862330E+00	3.372400E+00	3.833620E+00
2.377220E+00	9.056150E-01	3.727470E+00
2.484630E+00	8.813790E-01	3.812010E+00
1.925780E+00	3.442710E+00	3.796690E+00
2.576380E+00	8.684190E-01	3.775430E+00
1.986350E+00	3.531130E+00	3.860240E+00
2.047600E+00	3.604470E+00	3.875780E+00
2.033350E+00	3.574740E+00	3.807370E+00
2.665380E+00	8.519730E-01	3.733310E+00
2.760040E+00	8.143330E-01	3.805280E+00
2.100340E+00	3.643840E+00	3.833600E+00
2.844550E+00	7.973860E-01	3.748190E+00
2.928690E+00	7.640340E-01	3.785450E+00
2.184890E+00	3.706770E+00	3.819990E+00
3.010420E+00	7.670850E-01	3.744390E+00
3.104120E+00	7.530810E-01	3.811490E+00
2.266040E+00	3.761110E+00	3.805460E+00
3.199270E+00	7.806130E-01	3.777660E+00
2.343490E+00	3.805100E+00	3.795590E+00
3.294190E+00	8.337160E-01	3.749260E+00
2.408000E+00	3.829560E+00	3.778150E+00
2.480280E+00	3.859180E+00	3.834740E+00
3.387310E+00	8.982330E-01	3.721450E+00
2.559470E+00	3.875680E+00	3.801910E+00
3.563940E+00	1.027240E+00	3.789340E+00
3.478970E+00	9.438590E-01	3.802020E+00
2.647700E+00	3.895980E+00	3.786720E+00
3.667860E+00	1.116230E+00	3.777880E+00
2.727710E+00	3.904200E+00	3.779070E+00
2.758650E+00	3.899860E+00	3.725020E+00
2.832830E+00	3.912430E+00	3.799330E+00
3.796000E+00	1.225790E+00	3.778380E+00
2.928310E+00	3.905330E+00	3.796220E+00
3.890830E+00	1.310250E+00	3.731390E+00
3.016050E+00	3.873730E+00	3.774460E+00
3.166510E+00	3.845390E+00	3.781730E+00
4.063190E+00	1.478230E+00	3.783720E+00
3.967840E+00	1.376220E+00	3.762370E+00
3.250460E+00	3.842110E+00	3.807510E+00
3.292020E+00	3.784410E+00	3.757490E+00
4.203620E+00	1.712520E+00	3.744960E+00
4.157540E+00	1.615960E+00	3.760330E+00
4.139470E+00	1.558060E+00	3.806230E+00
3.332070E+00	3.823030E+00	3.820550E+00
3.430810E+00	3.801100E+00	3.836580E+00
3.430920E+00	3.754470E+00	3.777920E+00
4.247290E+00	2.672550E+00	3.812360E+00
4.220160E+00	2.748250E+00	3.724540E+00
4.206910E+00	2.804230E+00	3.791550E+00
4.268510E+00	2.542060E+00	3.833200E+00
4.278830E+00	2.444740E+00	3.810390E+00
4.287740E+00	2.330290E+00	3.797210E+00
4.288030E+00	2.209060E+00	3.786820E+00
4.281580E+00	2.088820E+00	3.777000E+00
4.271540E+00	1.959420E+00	3.775380E+00
4.238060E+00	1.804310E+00	3.774300E+00
4.205110E+00	1.674850E+00	3.810490E+00
4.171960E+00	1.600880E+00	3.819750E+00
3.511680E+00	3.759330E+00	3.828910E+00
3.582340E+00	3.695680E+00	3.787410E+00
3.705680E+00	3.662540E+00	3.843480E+00
4.115640E+00	3.163350E+00	3.805200E+00
4.149820E+00	3.074750E+00	3.882750E+00
4.169470E+00	2.966710E+00	3.820850E+00
4.181790E+00	2.886960E+00	3.772960E+00
3.804880E+00	3.596400E+00	3.834580E+00
3.897120E+00	3.528550E+00	3.818520E+00
3.994840E+00	3.428920E+00	3.803330E+00
3.967150E+00	3.458550E+00	3.715400E+00
4.072960E+00	3.315380E+00	3.854930E+00
4.090160E+00	3.244360E+00	3.793430E+00
1.283530E+00	2.323190E+00	3.926170E+00
1.255010E+00	2.232360E+00	3.916410E+00
1.236850E+00	2.142970E+00	3.922270E+00
1.205990E+00	2.028060E+00	3.908020E+00
1.176530E+00	1.918480E+00	3.891830E+00
1.152770E+00	1.806370E+00	3.892760E+00
1.127650E+00	1.735460E+00	3.814060E+00
1.138360E+00	1.732510E+00	3.878120E+00
1.133450E+00	1.685420E+00	3.850490E+00
1.342570E+00	2.461290E+00	3.943600E+00
1.307750E+00	2.394890E+00	3.938390E+00
1.136970E+00	1.607370E+00	3.827800E+00
1.146780E+00	1.531750E+00	3.807040E+00
1.157680E+00	1.483430E+00	3.782570E+00
1.170090E+00	1.491980E+00	3.860280E+00
1.191810E+00	1.440270E+00	3.847250E+00
1.417480E+00	2.587740E+00	3.954280E+00
1.391210E+00	2.532840E+00	3.973850E+00
1.211930E+00	1.378400E+00	3.775300E+00
1.245380E+00	1.321140E+00	3.752450E+00
1.254400E+00	1.329460E+00	3.835530E+00
1.284120E+00	1.275240E+00	3.799370E+00
1.468990E+00	2.669870E+00	3.964110E+00
1.323650E+00	1.215300E+00	3.753430E+00
1.389760E+00	1.149390E+00	3.801000E+00
1.456120E+00	1.090080E+00	3.784530E+00
1.452360E+00	1.088460E+00	3.883740E+00
1.517150E+00	1.041250E+00	3.837550E+00
1.533380E+00	2.805170E+00	3.953250E+00
1.512320E+00	2.753300E+00	3.975120E+00
1.605000E+00	9.940760E-01	3.835370E+00
1.721880E+00	9.579670E-01	3.844280E+00
1.573750E+00	2.885220E+00	3.967060E+00
1.823890E+00	9.338320E-01	3.823900E+00
1.809370E+00	9.240980E-01	3.901280E+00
1.885350E+00	9.100210E-01	3.911640E+00
1.639670E+00	3.033580E+00	3.958940E+00
1.611520E+00	2.970440E+00	3.981490E+00
1.957700E+00	9.153530E-01	3.858240E+00
1.674150E+00	3.101280E+00	3.921530E+00
2.083100E+00	8.979630E-01	3.850110E+00
1.727290E+00	3.183650E+00	3.983700E+00
1.772120E+00	3.259860E+00	3.999750E+00
1.755320E+00	3.240170E+00	3.928520E+00
2.185620E+00	8.988650E-01	3.825790E+00
1.804790E+00	3.314220E+00	3.955660E+00
2.280520E+00	8.829530E-01	3.880860E+00
1.860440E+00	3.388290E+00	3.933540E+00
2.387840E+00	8.735160E-01	3.863890E+00
2.497590E+00	8.564450E-01	3.914000E+00
1.917680E+00	3.455720E+00	3.899160E+00
2.576600E+00	8.406950E-01	3.895780E+00
2.036570E+00	3.601660E+00	3.952600E+00
1.974050E+00	3.531690E+00	3.971600E+00
2.673580E+00	8.224140E-01	3.861170E+00
2.761810E+00	7.913260E-01	3.896200E+00
2.101680E+00	3.663090E+00	3.937660E+00
2.866740E+00	7.513860E-01	3.904050E+00
2.175540E+00	3.718000E+00	3.920400E+00
3.003770E+00	7.382700E-01	3.858010E+00
2.252470E+00	3.769890E+00	3.902220E+00
2.327920E+00	3.815250E+00	3.886430E+00
3.302150E+00	8.017160E-01	3.860530E+00
3.199420E+00	7.436290E-01	3.881080E+00
2.405500E+00	3.846130E+00	3.868110E+00
2.478210E+00	3.865570E+00	3.936890E+00
3.399210E+00	8.717260E-01	3.827810E+00
2.566270E+00	3.890670E+00	3.905010E+00
3.561250E+00	9.858920E-01	3.896630E+00
3.482590E+00	9.114640E-01	3.883140E+00
2.631840E+00	3.907940E+00	3.858030E+00
3.660450E+00	1.087760E+00	3.876720E+00
2.720280E+00	3.921370E+00	3.869400E+00
2.832110E+00	3.943380E+00	3.928360E+00
3.752140E+00	1.172060E+00	3.857020E+00
2.966330E+00	3.939630E+00	3.877560E+00
3.861540E+00	1.276400E+00	3.903870E+00
[truncated: 10,719 more rows]
