# Supplementary material for: A New MRI-Based Model of Heart Function with Coupled Hemodynamics and Application to Normal and Diseased Canine Left Ventricles
Source: Front Bioeng Biotechnol. 2015 Sep 23;3:140. doi: 10.3389/fbioe.2015.00140 (PMC4585083; doi:10.3389/fbioe.2015.00140)
Supplement: Supplementary file 2 [file Data_Sheet_2.ZIP › Case1_Normal_SR_Diastole/nodes/case1_diastole_time_0.1500.csv]

3.302990E+00	2.125540E+00	1.195200E+00
3.323930E+00	2.167390E+00	1.175070E+00
3.341800E+00	2.132120E+00	1.188020E+00
3.343520E+00	2.091820E+00	1.216870E+00
3.372710E+00	2.217990E+00	1.151160E+00
3.402830E+00	2.271290E+00	1.138370E+00
3.424760E+00	2.227990E+00	1.153130E+00
3.424720E+00	2.152880E+00	1.191980E+00
3.520420E+00	2.093610E+00	1.250700E+00
3.446460E+00	2.049460E+00	1.264660E+00
3.562880E+00	2.036670E+00	1.313440E+00
3.500230E+00	2.260070E+00	1.166410E+00
3.562960E+00	2.165020E+00	1.228120E+00
3.601000E+00	2.097780E+00	1.282780E+00
3.003760E+00	2.312890E+00	1.214730E+00
3.019600E+00	2.391050E+00	1.197120E+00
3.060810E+00	2.353320E+00	1.189480E+00
3.078150E+00	2.304130E+00	1.198600E+00
3.071560E+00	2.467940E+00	1.185170E+00
3.089330E+00	2.540430E+00	1.190160E+00
3.133040E+00	2.497240E+00	1.172260E+00
3.186620E+00	2.400270E+00	1.154770E+00
3.299440E+00	2.259880E+00	1.144670E+00
3.161920E+00	2.255380E+00	1.189380E+00
3.233070E+00	2.119700E+00	1.229320E+00
3.349560E+00	1.999080E+00	1.300700E+00
3.226610E+00	1.990390E+00	1.333290E+00
3.416080E+00	1.921490E+00	1.416910E+00
3.309600E+00	1.905720E+00	1.438660E+00
3.407060E+00	1.880010E+00	1.492150E+00
3.208360E+00	2.558770E+00	1.167050E+00
3.402830E+00	2.537170E+00	1.156890E+00
3.418970E+00	2.371040E+00	1.134940E+00
3.490640E+00	1.971590E+00	1.363110E+00
3.520730E+00	1.899460E+00	1.519800E+00
3.527370E+00	2.475060E+00	1.169890E+00
3.543280E+00	2.556750E+00	1.189980E+00
3.586390E+00	2.372980E+00	1.180610E+00
3.639160E+00	2.254200E+00	1.227230E+00
3.664000E+00	2.153410E+00	1.292870E+00
3.673980E+00	2.073970E+00	1.365620E+00
3.614950E+00	1.985260E+00	1.422840E+00
3.650740E+00	2.509720E+00	1.228950E+00
3.716570E+00	2.356150E+00	1.261220E+00
3.738050E+00	2.220200E+00	1.328150E+00
3.723560E+00	2.139390E+00	1.365020E+00
2.590680E+00	2.669020E+00	1.392150E+00
2.611840E+00	2.730060E+00	1.393480E+00
2.649230E+00	2.677750E+00	1.366170E+00
2.744140E+00	2.620660E+00	1.328760E+00
2.607650E+00	2.597250E+00	1.388320E+00
2.806820E+00	2.468410E+00	1.293740E+00
2.655500E+00	2.466260E+00	1.374480E+00
2.892190E+00	2.316940E+00	1.263510E+00
2.714970E+00	2.326730E+00	1.372950E+00
2.891720E+00	2.167310E+00	1.348170E+00
2.775370E+00	2.188180E+00	1.416260E+00
2.952530E+00	2.089650E+00	1.363410E+00
2.846220E+00	2.054870E+00	1.457280E+00
2.959500E+00	2.006500E+00	1.436790E+00
2.719920E+00	2.757790E+00	1.362410E+00
2.909820E+00	2.758120E+00	1.281680E+00
2.897020E+00	2.603630E+00	1.250710E+00
2.971020E+00	2.492650E+00	1.216710E+00
3.027850E+00	2.197810E+00	1.268740E+00
3.081110E+00	2.033830E+00	1.358580E+00
3.159590E+00	1.924180E+00	1.456300E+00
3.034740E+00	1.945630E+00	1.485140E+00
3.224510E+00	1.834080E+00	1.568050E+00
3.080640E+00	1.855350E+00	1.590930E+00
3.271180E+00	1.766280E+00	1.664890E+00
3.139910E+00	1.745410E+00	1.720300E+00
3.249830E+00	1.704750E+00	1.768390E+00
3.097280E+00	2.658220E+00	1.215880E+00
3.138570E+00	2.827300E+00	1.282420E+00
3.393510E+00	1.824350E+00	1.598480E+00
3.364510E+00	1.735720E+00	1.748940E+00
3.268320E+00	2.772410E+00	1.232490E+00
3.325000E+00	2.877930E+00	1.295600E+00
3.333970E+00	2.674670E+00	1.184180E+00
3.519960E+00	1.838850E+00	1.635360E+00
3.527900E+00	1.785040E+00	1.764370E+00
3.432340E+00	2.793570E+00	1.255960E+00
3.490390E+00	2.901930E+00	1.346350E+00
3.561190E+00	2.668700E+00	1.230860E+00
3.705660E+00	2.026970E+00	1.480340E+00
3.682070E+00	1.952120E+00	1.578300E+00
3.614910E+00	1.868710E+00	1.672830E+00
3.590800E+00	2.817400E+00	1.319290E+00
3.616840E+00	2.899990E+00	1.401470E+00
3.692440E+00	2.751230E+00	1.329010E+00
3.741430E+00	2.631010E+00	1.318250E+00
3.787910E+00	2.468580E+00	1.334060E+00
3.814520E+00	2.306980E+00	1.397270E+00
3.779770E+00	2.135060E+00	1.497260E+00
3.839400E+00	2.248790E+00	1.505710E+00
3.745840E+00	2.021020E+00	1.564910E+00
3.692900E+00	2.836810E+00	1.395460E+00
3.798140E+00	2.752890E+00	1.448820E+00
3.843470E+00	2.578190E+00	1.445100E+00
3.861180E+00	2.423390E+00	1.465190E+00
3.863520E+00	2.317780E+00	1.509330E+00
2.238250E+00	2.700520E+00	1.630390E+00
2.266010E+00	2.783020E+00	1.624960E+00
2.294940E+00	2.712350E+00	1.588360E+00
2.354860E+00	2.633870E+00	1.554810E+00
2.251410E+00	2.619240E+00	1.631230E+00
2.413820E+00	2.487520E+00	1.534640E+00
2.295350E+00	2.484960E+00	1.621390E+00
2.460180E+00	2.339820E+00	1.533570E+00
2.345930E+00	2.347160E+00	1.613270E+00
2.517140E+00	2.202270E+00	1.571110E+00
2.406600E+00	2.210760E+00	1.646210E+00
2.574330E+00	2.077710E+00	1.602470E+00
2.461830E+00	2.080260E+00	1.676570E+00
2.641310E+00	1.989350E+00	1.642590E+00
2.531650E+00	1.946290E+00	1.746530E+00
2.662610E+00	1.889610E+00	1.746330E+00
2.322510E+00	2.887950E+00	1.611960E+00
2.369110E+00	2.995000E+00	1.622700E+00
2.387180E+00	2.920940E+00	1.577930E+00
2.397410E+00	2.808860E+00	1.542050E+00
2.510310E+00	2.661550E+00	1.451070E+00
2.532360E+00	2.475550E+00	1.449400E+00
2.576560E+00	2.331560E+00	1.450150E+00
2.636630E+00	2.197220E+00	1.494790E+00
2.699580E+00	2.075490E+00	1.536210E+00
2.765210E+00	1.955500E+00	1.622520E+00
2.826600E+00	1.892760E+00	1.665710E+00
2.770900E+00	1.851400E+00	1.744170E+00
2.850310E+00	1.839550E+00	1.716200E+00
2.465680E+00	2.953460E+00	1.550990E+00
2.468210E+00	3.037810E+00	1.588260E+00
2.613240E+00	2.873810E+00	1.450710E+00
2.919910E+00	1.905990E+00	1.592840E+00
3.009700E+00	1.788870E+00	1.703370E+00
2.913620E+00	1.795850E+00	1.731840E+00
3.046980E+00	1.726020E+00	1.767790E+00
2.973790E+00	1.703450E+00	1.817600E+00
3.073400E+00	1.677910E+00	1.829160E+00
2.567920E+00	3.042400E+00	1.544100E+00
2.751200E+00	3.041000E+00	1.495700E+00
2.760200E+00	2.948650E+00	1.435550E+00
2.813010E+00	2.880700E+00	1.375340E+00
3.319840E+00	1.662110E+00	1.864150E+00
3.177480E+00	1.628740E+00	1.903460E+00
3.293810E+00	1.602160E+00	1.978970E+00
2.868480E+00	2.993930E+00	1.420350E+00
2.879920E+00	3.071750E+00	1.474450E+00
3.016310E+00	2.934620E+00	1.360270E+00
3.454520E+00	1.695200E+00	1.866330E+00
3.406160E+00	1.629920E+00	1.975470E+00
2.998870E+00	3.065720E+00	1.462730E+00
3.220620E+00	3.048210E+00	1.440820E+00
3.220720E+00	2.941660E+00	1.344050E+00
3.544100E+00	1.726440E+00	1.877950E+00
3.546900E+00	1.676060E+00	1.995650E+00
3.381450E+00	2.987410E+00	1.395490E+00
3.363280E+00	3.062350E+00	1.470940E+00
3.707530E+00	1.909310E+00	1.730110E+00
3.681990E+00	1.843510E+00	1.833480E+00
3.622910E+00	1.761300E+00	1.913220E+00
3.462460E+00	3.056740E+00	1.497440E+00
3.553660E+00	2.981470E+00	1.455090E+00
3.871510E+00	2.244930E+00	1.622330E+00
3.835650E+00	2.119500E+00	1.706490E+00
3.775190E+00	1.994170E+00	1.716280E+00
3.746640E+00	1.903990E+00	1.819870E+00
3.713680E+00	2.919710E+00	1.504330E+00
3.842320E+00	2.834850E+00	1.593330E+00
3.869010E+00	2.752130E+00	1.556920E+00
3.893960E+00	2.660950E+00	1.565280E+00
3.907700E+00	2.502070E+00	1.597380E+00
3.924660E+00	2.598470E+00	1.671840E+00
3.895960E+00	2.368420E+00	1.584720E+00
3.905380E+00	2.732950E+00	1.651230E+00
3.923050E+00	2.660970E+00	1.665930E+00
2.047000E+00	2.748920E+00	1.806130E+00
2.081170E+00	2.839540E+00	1.804110E+00
2.103910E+00	2.766030E+00	1.758980E+00
2.166330E+00	2.681730E+00	1.698290E+00
2.052760E+00	2.663990E+00	1.795770E+00
2.187800E+00	2.492930E+00	1.708810E+00
2.083720E+00	2.513930E+00	1.791980E+00
2.235350E+00	2.348440E+00	1.701110E+00
2.109660E+00	2.331780E+00	1.804520E+00
2.299700E+00	2.220490E+00	1.721790E+00
2.204820E+00	2.230250E+00	1.787600E+00
2.353910E+00	2.092550E+00	1.745630E+00
2.246400E+00	2.110450E+00	1.816520E+00
2.415680E+00	1.976930E+00	1.782110E+00
2.308820E+00	1.987310E+00	1.842380E+00
2.457640E+00	1.905940E+00	1.820720E+00
2.396530E+00	1.866320E+00	1.893900E+00
2.488030E+00	1.846620E+00	1.864150E+00
2.138360E+00	2.954000E+00	1.792450E+00
2.183770E+00	3.070110E+00	1.810460E+00
2.201610E+00	2.997740E+00	1.756890E+00
2.210650E+00	2.887890E+00	1.710210E+00
2.698630E+00	1.775900E+00	1.847090E+00
2.579690E+00	1.806790E+00	1.861750E+00
2.725620E+00	1.705720E+00	1.913780E+00
2.631850E+00	1.672020E+00	1.981030E+00
2.751950E+00	1.633010E+00	1.992730E+00
2.289190E+00	3.053990E+00	1.716910E+00
2.334480E+00	3.187750E+00	1.774780E+00
2.826360E+00	1.726630E+00	1.849040E+00
2.924890E+00	1.614730E+00	1.957970E+00
2.839170E+00	1.602720E+00	2.001600E+00
2.987840E+00	1.541290E+00	2.042550E+00
2.901670E+00	1.503660E+00	2.106990E+00
3.000630E+00	1.480110E+00	2.129540E+00
2.470840E+00	3.128800E+00	1.650110E+00
2.496270E+00	3.266600E+00	1.760270E+00
3.034420E+00	1.612940E+00	1.940730E+00
3.090580E+00	1.523910E+00	2.071410E+00
2.605800E+00	3.233300E+00	1.683240E+00
2.654050E+00	3.321250E+00	1.763310E+00
2.671140E+00	3.156080E+00	1.595370E+00
3.367950E+00	1.568520E+00	2.078140E+00
3.237790E+00	1.533610E+00	2.089270E+00
3.352390E+00	1.518590E+00	2.184580E+00
2.760590E+00	3.260080E+00	1.682960E+00
2.789280E+00	3.338980E+00	1.767650E+00
2.899060E+00	3.178260E+00	1.558290E+00
3.480720E+00	1.603870E+00	2.074580E+00
3.465990E+00	1.558430E+00	2.178620E+00
2.846960E+00	3.378560E+00	1.802690E+00
2.858670E+00	3.417570E+00	1.859060E+00
2.900060E+00	3.389430E+00	1.811320E+00
2.931620E+00	3.328100E+00	1.738930E+00
3.067410E+00	3.249710E+00	1.656820E+00
3.141280E+00	3.164830E+00	1.555960E+00
3.549370E+00	1.627180E+00	2.083670E+00
3.544610E+00	1.602110E+00	2.144720E+00
2.950700E+00	3.411120E+00	1.860520E+00
3.068390E+00	3.371090E+00	1.830690E+00
3.111380E+00	3.313410E+00	1.750690E+00
3.244830E+00	3.259800E+00	1.687190E+00
3.379140E+00	3.148530E+00	1.567330E+00
3.711200E+00	1.801460E+00	1.974840E+00
3.687700E+00	1.729200E+00	2.068970E+00
3.612990E+00	1.646000E+00	2.126300E+00
3.217900E+00	3.354430E+00	1.825420E+00
3.347710E+00	3.310370E+00	1.797190E+00
3.399240E+00	3.244060E+00	1.713070E+00
3.523390E+00	3.197790E+00	1.712270E+00
3.614330E+00	3.079560E+00	1.603980E+00
3.882440E+00	2.184970E+00	1.819580E+00
3.852380E+00	2.045240E+00	1.903370E+00
3.892350E+00	2.139370E+00	1.959970E+00
3.780270E+00	1.884750E+00	1.965390E+00
3.754070E+00	1.794080E+00	2.061780E+00
3.481240E+00	3.289030E+00	1.827090E+00
3.600320E+00	3.237360E+00	1.822540E+00
3.641520E+00	3.165120E+00	1.747360E+00
3.724190E+00	3.101620E+00	1.746890E+00
3.794860E+00	2.976980E+00	1.697260E+00
3.930180E+00	2.519210E+00	1.755380E+00
3.922230E+00	2.352520E+00	1.812440E+00
3.939320E+00	2.480040E+00	1.853630E+00
3.907850E+00	2.216110E+00	1.921480E+00
3.720750E+00	3.189480E+00	1.866440E+00
3.816500E+00	3.068130E+00	1.848450E+00
3.878550E+00	2.954450E+00	1.855880E+00
3.903790E+00	2.823900E+00	1.791730E+00
3.938240E+00	2.639150E+00	1.801920E+00
3.939470E+00	2.543620E+00	1.824400E+00
1.894310E+00	2.787450E+00	2.000920E+00
1.939500E+00	2.901700E+00	2.007050E+00
1.943670E+00	2.806670E+00	1.951370E+00
1.981790E+00	2.722520E+00	1.874900E+00
1.884670E+00	2.698070E+00	1.977190E+00
1.987780E+00	2.533470E+00	1.875840E+00
1.899240E+00	2.551590E+00	1.961630E+00
2.014730E+00	2.389330E+00	1.863300E+00
1.914360E+00	2.367820E+00	1.960400E+00
2.036330E+00	2.311690E+00	1.869560E+00
1.988200E+00	2.300240E+00	1.916370E+00
2.038640E+00	2.231690E+00	1.912530E+00
2.126150E+00	1.977130E+00	1.976570E+00
2.100310E+00	2.035490E+00	1.960820E+00
2.188130E+00	2.006810E+00	1.912690E+00
2.274600E+00	1.886280E+00	1.952830E+00
2.166740E+00	1.905090E+00	2.003660E+00
2.345720E+00	1.762980E+00	2.009870E+00
2.235830E+00	1.785060E+00	2.054830E+00
2.385050E+00	1.683400E+00	2.053520E+00
2.307960E+00	1.649130E+00	2.126540E+00
2.416760E+00	1.609440E+00	2.119590E+00
2.042930E+00	2.934680E+00	1.887520E+00
2.022770E+00	3.027410E+00	1.965040E+00
2.128950E+00	2.146870E+00	1.885260E+00
2.474190E+00	1.717200E+00	1.993090E+00
2.552260E+00	1.629970E+00	2.053360E+00
2.506770E+00	1.571300E+00	2.139920E+00
2.604210E+00	1.556200E+00	2.123660E+00
2.058660E+00	3.105060E+00	1.975260E+00
2.128410E+00	3.201020E+00	1.983770E+00
2.104410E+00	3.098070E+00	1.909270E+00
2.797690E+00	1.530620E+00	2.101910E+00
2.702000E+00	1.544450E+00	2.108490E+00
2.830870E+00	1.471270E+00	2.167090E+00
2.765590E+00	1.438360E+00	2.229990E+00
2.868670E+00	1.420290E+00	2.231140E+00
2.225390E+00	3.200930E+00	1.880400E+00
2.252800E+00	3.290650E+00	1.956490E+00
3.068560E+00	1.446380E+00	2.194170E+00
2.973050E+00	1.416340E+00	2.232490E+00
3.072060E+00	1.396210E+00	2.284690E+00
2.322260E+00	3.364050E+00	1.975350E+00
2.382120E+00	3.442980E+00	2.028390E+00
2.389900E+00	3.388490E+00	1.955960E+00
2.377690E+00	3.323180E+00	1.879910E+00
3.156880E+00	1.470790E+00	2.172500E+00
3.145860E+00	1.423300E+00	2.254470E+00
2.478050E+00	3.414320E+00	1.945570E+00
2.537710E+00	3.491770E+00	2.032180E+00
2.557700E+00	3.373950E+00	1.849730E+00
3.265360E+00	1.457530E+00	2.252380E+00
2.633860E+00	3.454520E+00	1.948410E+00
2.674130E+00	3.509980E+00	2.036720E+00
2.740420E+00	3.399660E+00	1.855240E+00
3.455620E+00	1.490750E+00	2.317270E+00
2.736300E+00	3.528830E+00	2.079860E+00
2.743840E+00	3.550050E+00	2.136500E+00
2.790050E+00	3.530210E+00	2.087890E+00
2.840580E+00	3.480760E+00	1.992000E+00
3.607950E+00	1.589810E+00	2.261990E+00
2.831200E+00	3.541070E+00	2.129790E+00
2.933620E+00	3.520840E+00	2.096060E+00
2.986400E+00	3.487610E+00	2.040310E+00
3.110210E+00	3.432270E+00	1.970320E+00
3.703230E+00	1.669790E+00	2.212300E+00
3.707660E+00	1.628920E+00	2.289920E+00
3.065140E+00	3.495930E+00	2.108530E+00
3.201150E+00	3.470570E+00	2.078060E+00
3.258520E+00	3.436270E+00	2.016710E+00
3.371370E+00	3.378630E+00	1.950540E+00
3.899890E+00	2.062290E+00	2.055000E+00
3.879490E+00	1.934500E+00	2.119510E+00
3.801570E+00	1.777840E+00	2.203840E+00
3.897930E+00	1.864080E+00	2.259170E+00
3.764030E+00	1.667870E+00	2.300190E+00
3.328320E+00	3.448650E+00	2.085060E+00
3.451470E+00	3.415770E+00	2.072840E+00
3.503800E+00	3.377090E+00	2.025670E+00
3.603660E+00	3.309280E+00	1.975800E+00
3.949280E+00	2.444700E+00	2.012960E+00
3.944570E+00	2.536670E+00	1.894090E+00
3.953430E+00	2.572620E+00	1.991840E+00
3.940240E+00	2.329790E+00	2.016770E+00
3.941980E+00	2.184540E+00	2.096370E+00
3.933700E+00	2.012020E+00	2.193630E+00
3.923730E+00	1.927600E+00	2.235770E+00
3.568310E+00	3.389190E+00	2.101100E+00
3.671800E+00	3.343060E+00	2.100240E+00
3.705910E+00	3.301200E+00	2.058560E+00
3.755510E+00	3.240220E+00	2.021910E+00
3.834080E+00	3.127840E+00	1.986930E+00
3.895330E+00	3.001300E+00	1.983980E+00
3.939400E+00	2.862700E+00	1.995940E+00
3.966160E+00	2.707650E+00	2.037280E+00
3.976240E+00	2.788820E+00	2.088080E+00
3.771830E+00	3.291160E+00	2.153160E+00
3.861720E+00	3.181990E+00	2.126020E+00
3.921690E+00	3.054120E+00	2.115520E+00
3.956310E+00	2.927230E+00	2.112860E+00
3.977690E+00	2.834840E+00	2.122350E+00
1.769640E+00	2.800740E+00	2.190520E+00
1.812960E+00	2.905660E+00	2.195840E+00
1.803350E+00	2.819940E+00	2.142860E+00
1.830640E+00	2.750090E+00	2.065130E+00
1.752160E+00	2.718480E+00	2.161440E+00
1.819300E+00	2.575190E+00	2.042290E+00
1.748680E+00	2.590370E+00	2.124180E+00
1.831530E+00	2.421870E+00	2.034260E+00
1.760620E+00	2.443250E+00	2.109260E+00
1.842380E+00	2.329150E+00	2.034290E+00
1.776410E+00	2.296710E+00	2.104500E+00
1.861110E+00	2.248380E+00	2.049550E+00
1.937030E+00	2.050890E+00	2.087410E+00
1.939460E+00	2.097000E+00	2.064450E+00
1.964270E+00	2.064310E+00	2.060010E+00
1.966900E+00	2.017140E+00	2.075650E+00
2.062960E+00	1.788370E+00	2.156850E+00
2.040520E+00	1.850310E+00	2.128920E+00
2.122720E+00	1.812240E+00	2.099070E+00
2.193760E+00	1.692880E+00	2.144710E+00
2.098470E+00	1.710980E+00	2.187760E+00
2.240380E+00	1.618850E+00	2.190920E+00
2.176560E+00	1.580900E+00	2.263990E+00
2.284500E+00	1.544660E+00	2.256080E+00
1.873860E+00	2.918680E+00	2.100590E+00
1.897440E+00	3.025470E+00	2.145630E+00
1.949250E+00	2.210330E+00	1.998880E+00
2.017000E+00	2.092810E+00	2.002330E+00
2.057990E+00	1.951530E+00	2.040870E+00
2.449560E+00	1.540960E+00	2.194750E+00
2.387690E+00	1.503760E+00	2.260970E+00
2.485800E+00	1.472080E+00	2.268050E+00
1.956750E+00	3.116910E+00	2.149880E+00
2.016010E+00	3.220460E+00	2.188600E+00
2.008220E+00	3.166470E+00	2.116770E+00
1.990020E+00	3.081680E+00	2.053950E+00
2.662250E+00	1.458910E+00	2.225050E+00
2.572060E+00	1.468510E+00	2.244720E+00
2.698440E+00	1.398730E+00	2.287760E+00
2.636300E+00	1.368650E+00	2.347220E+00
2.740620E+00	1.353060E+00	2.353000E+00
2.075820E+00	3.233800E+00	2.086260E+00
2.114450E+00	3.320230E+00	2.148760E+00
2.918250E+00	1.366130E+00	2.307360E+00
2.843750E+00	1.351920E+00	2.343840E+00
2.917240E+00	1.332720E+00	2.374200E+00
2.177210E+00	3.387340E+00	2.162730E+00
2.234480E+00	3.459510E+00	2.217950E+00
2.232750E+00	3.419090E+00	2.139590E+00
2.217580E+00	3.354070E+00	2.063970E+00
3.006350E+00	1.351000E+00	2.364050E+00
2.306690E+00	3.466220E+00	2.128010E+00
2.343790E+00	3.522910E+00	2.211770E+00
3.183830E+00	1.379980E+00	2.368200E+00
2.411930E+00	3.562790E+00	2.247100E+00
2.472680E+00	3.601450E+00	2.311190E+00
2.474420E+00	3.570740E+00	2.236370E+00
2.452830E+00	3.530570E+00	2.150240E+00
3.355760E+00	1.421400E+00	2.386140E+00
3.303900E+00	1.377950E+00	2.455370E+00
3.396330E+00	1.393720E+00	2.477420E+00
2.558970E+00	3.581710E+00	2.231080E+00
2.611080E+00	3.626410E+00	2.322460E+00
2.629490E+00	3.552400E+00	2.125970E+00
3.445950E+00	1.444320E+00	2.397040E+00
3.446960E+00	1.422710E+00	2.448970E+00
2.727670E+00	3.580460E+00	2.236630E+00
2.708090E+00	3.622130E+00	2.333670E+00
3.619890E+00	1.528270E+00	2.430210E+00
3.514470E+00	1.458410E+00	2.442740E+00
2.812750E+00	3.604600E+00	2.336950E+00
2.956750E+00	3.588180E+00	2.350940E+00
2.944080E+00	3.550030E+00	2.225030E+00
3.722190E+00	1.610800E+00	2.367480E+00
3.061280E+00	3.550950E+00	2.308070E+00
3.050380E+00	3.569870E+00	2.365880E+00
3.205390E+00	3.502470E+00	2.220560E+00
3.895190E+00	1.789640E+00	2.350780E+00
3.832180E+00	1.688170E+00	2.404860E+00
3.895290E+00	1.744680E+00	2.423170E+00
3.150740E+00	3.548590E+00	2.351270E+00
3.271990E+00	3.519900E+00	2.322360E+00
3.334460E+00	3.493840E+00	2.271040E+00
3.454370E+00	3.452840E+00	2.211770E+00
3.984770E+00	2.522170E+00	2.205300E+00
3.975880E+00	2.408300E+00	2.197670E+00
3.965840E+00	2.320880E+00	2.152170E+00
3.993200E+00	2.208190E+00	2.275410E+00
3.980940E+00	2.144740E+00	2.255270E+00
3.984380E+00	2.056800E+00	2.290150E+00
3.969710E+00	1.904000E+00	2.365430E+00
4.010710E+00	1.994550E+00	2.374960E+00
3.927610E+00	1.789940E+00	2.433930E+00
3.391340E+00	3.499630E+00	2.332540E+00
3.513240E+00	3.473630E+00	2.322220E+00
3.573430E+00	3.444060E+00	2.278150E+00
3.674190E+00	3.387350E+00	2.235890E+00
3.998240E+00	2.753730E+00	2.207380E+00
4.002130E+00	2.643530E+00	2.244680E+00
4.016060E+00	2.113850E+00	2.351640E+00
4.022200E+00	2.042030E+00	2.386920E+00
3.622500E+00	3.449490E+00	2.350410E+00
3.745290E+00	3.400430E+00	2.379480E+00
3.772880E+00	3.364900E+00	2.317770E+00
3.811510E+00	3.313650E+00	2.287370E+00
3.886530E+00	3.216910E+00	2.268590E+00
3.949510E+00	3.088330E+00	2.266450E+00
3.953870E+00	3.151960E+00	2.342090E+00
3.979470E+00	2.943850E+00	2.253210E+00
3.990980E+00	2.846150E+00	2.218540E+00
3.835890E+00	3.334240E+00	2.395710E+00
3.900220E+00	3.254090E+00	2.373350E+00
3.934370E+00	3.198970E+00	2.355390E+00
1.671940E+00	2.714330E+00	2.327850E+00
1.706270E+00	2.806720E+00	2.347340E+00
1.725070E+00	2.756920E+00	2.257520E+00
1.692500E+00	2.598680E+00	2.218670E+00
1.649140E+00	2.620950E+00	2.308050E+00
1.700230E+00	2.461230E+00	2.192750E+00
1.634170E+00	2.455930E+00	2.298660E+00
1.712490E+00	2.343960E+00	2.168330E+00
1.665830E+00	2.359520E+00	2.234860E+00
1.724160E+00	2.271700E+00	2.171140E+00
1.682160E+00	2.267410E+00	2.224970E+00
1.734020E+00	2.199120E+00	2.195740E+00
2.020420E+00	1.584990E+00	2.339510E+00
1.990050E+00	1.643910E+00	2.310640E+00
2.062880E+00	1.620820E+00	2.284710E+00
2.116520E+00	1.545090E+00	2.322900E+00
2.062750E+00	1.510380E+00	2.389720E+00
2.158820E+00	1.474190E+00	2.380100E+00
1.739880E+00	2.900200E+00	2.356180E+00
1.789910E+00	2.997870E+00	2.355210E+00
1.773000E+00	2.910560E+00	2.294100E+00
1.889260E+00	2.145540E+00	2.079820E+00
1.814340E+00	2.159260E+00	2.134740E+00
1.881060E+00	2.026050E+00	2.138560E+00
1.969910E+00	1.918250E+00	2.132840E+00
1.905180E+00	1.888410E+00	2.207360E+00
1.992790E+00	1.768900E+00	2.227470E+00
2.323850E+00	1.469890E+00	2.319770E+00
2.259350E+00	1.440560E+00	2.386300E+00
2.357560E+00	1.401230E+00	2.392640E+00
1.861910E+00	3.113860E+00	2.357590E+00
1.923050E+00	3.220680E+00	2.396150E+00
1.911810E+00	3.165530E+00	2.326510E+00
1.884480E+00	3.079120E+00	2.253620E+00
2.542200E+00	1.389740E+00	2.352220E+00
2.457290E+00	1.368620E+00	2.413190E+00
2.578940E+00	1.345520E+00	2.403900E+00
2.542840E+00	1.331380E+00	2.444110E+00
2.610650E+00	1.301570E+00	2.469920E+00
1.975140E+00	3.232720E+00	2.299190E+00
2.011750E+00	3.322600E+00	2.356740E+00
2.803100E+00	1.306130E+00	2.434050E+00
2.720920E+00	1.288930E+00	2.472380E+00
2.808770E+00	1.269420E+00	2.501170E+00
2.069010E+00	3.399330E+00	2.365850E+00
2.125410E+00	3.471430E+00	2.417430E+00
2.117590E+00	3.434850E+00	2.338760E+00
2.097830E+00	3.369240E+00	2.263900E+00
2.917710E+00	1.287620E+00	2.480510E+00
2.183390E+00	3.477020E+00	2.322530E+00
2.221830E+00	3.533790E+00	2.399950E+00
3.103950E+00	1.312260E+00	2.494300E+00
3.037660E+00	1.261830E+00	2.568330E+00
3.134900E+00	1.273490E+00	2.591290E+00
2.282020E+00	3.582370E+00	2.424530E+00
2.338160E+00	3.630520E+00	2.486070E+00
2.335130E+00	3.607300E+00	2.406100E+00
2.318860E+00	3.564600E+00	2.324250E+00
3.234680E+00	1.343790E+00	2.489320E+00
3.229720E+00	1.307350E+00	2.572100E+00
2.408970E+00	3.627300E+00	2.404510E+00
2.467250E+00	3.662990E+00	2.502700E+00
3.356670E+00	1.351950E+00	2.553360E+00
2.537400E+00	3.644910E+00	2.411460E+00
2.599080E+00	3.680350E+00	2.515640E+00
3.507860E+00	1.408170E+00	2.542240E+00
2.693790E+00	3.648820E+00	2.427660E+00
2.689970E+00	3.678870E+00	2.526110E+00
3.591900E+00	1.461950E+00	2.513900E+00
3.604830E+00	1.443390E+00	2.568710E+00
2.781240E+00	3.659630E+00	2.526720E+00
2.916090E+00	3.637700E+00	2.522810E+00
2.860970E+00	3.623030E+00	2.434710E+00
3.751980E+00	1.583370E+00	2.504600E+00
3.674960E+00	1.491960E+00	2.575520E+00
3.034910E+00	3.587550E+00	2.443130E+00
3.011610E+00	3.616960E+00	2.528190E+00
3.906380E+00	1.723750E+00	2.496540E+00
3.855570E+00	1.641990E+00	2.563880E+00
3.120670E+00	3.591510E+00	2.527520E+00
3.231820E+00	3.568980E+00	2.523180E+00
3.255120E+00	3.542380E+00	2.432790E+00
3.999630E+00	2.414360E+00	2.288580E+00
4.014140E+00	2.313890E+00	2.324760E+00
4.032320E+00	1.971020E+00	2.472350E+00
4.009980E+00	1.873510E+00	2.526920E+00
3.962280E+00	1.796670E+00	2.520520E+00
3.342860E+00	3.542820E+00	2.522690E+00
3.457600E+00	3.523230E+00	2.527470E+00
3.484160E+00	3.498690E+00	2.439110E+00
4.030930E+00	2.677920E+00	2.339140E+00
4.042370E+00	2.559650E+00	2.404980E+00
4.041690E+00	2.404580E+00	2.411380E+00
4.065030E+00	2.267460E+00	2.479490E+00
4.047160E+00	2.160800E+00	2.446930E+00
4.041710E+00	2.061900E+00	2.452920E+00
3.562520E+00	3.501050E+00	2.544480E+00
3.680230E+00	3.471530E+00	2.576500E+00
3.675830E+00	3.449250E+00	2.480290E+00
3.991490E+00	3.074850E+00	2.387320E+00
4.015290E+00	2.957100E+00	2.399460E+00
4.036960E+00	2.784540E+00	2.391440E+00
4.049960E+00	2.855610E+00	2.496800E+00
4.052890E+00	2.650990E+00	2.435480E+00
3.745780E+00	3.439370E+00	2.563650E+00
3.833350E+00	3.374800E+00	2.544490E+00
3.920810E+00	3.261770E+00	2.502600E+00
3.976860E+00	3.144060E+00	2.459420E+00
4.026840E+00	2.997150E+00	2.495400E+00
4.042660E+00	2.918920E+00	2.501830E+00
1.592900E+00	2.653660E+00	2.480470E+00
1.629190E+00	2.746090E+00	2.500340E+00
1.633070E+00	2.685710E+00	2.401130E+00
1.600470E+00	2.533930E+00	2.376030E+00
1.573400E+00	2.568430E+00	2.461170E+00
1.590660E+00	2.445610E+00	2.372030E+00
1.564130E+00	2.449110E+00	2.435900E+00
1.574790E+00	2.359480E+00	2.380550E+00
1.911050E+00	1.499050E+00	2.495760E+00
1.875660E+00	1.598760E+00	2.425880E+00
1.969610E+00	1.560580E+00	2.397350E+00
2.009690E+00	1.494790E+00	2.436230E+00
1.976010E+00	1.474190E+00	2.480880E+00
2.030540E+00	1.434610E+00	2.493130E+00
1.691510E+00	2.934010E+00	2.550750E+00
1.734590E+00	3.010770E+00	2.558980E+00
1.717530E+00	2.952950E+00	2.505410E+00
1.707570E+00	2.879340E+00	2.431890E+00
1.668050E+00	2.865600E+00	2.530020E+00
1.620050E+00	2.296510E+00	2.300780E+00
1.657930E+00	2.159130E+00	2.297410E+00
1.753820E+00	2.059190E+00	2.240460E+00
1.672410E+00	2.030690E+00	2.330150E+00
1.816710E+00	1.921430E+00	2.255530E+00
1.724320E+00	1.934100E+00	2.327190E+00
1.877720E+00	1.799780E+00	2.292930E+00
1.787180E+00	1.822080E+00	2.348810E+00
1.920280E+00	1.679450E+00	2.334340E+00
1.834880E+00	1.707580E+00	2.379880E+00
2.195250E+00	1.410710E+00	2.443870E+00
2.127130E+00	1.385390E+00	2.505470E+00
2.229400E+00	1.349590E+00	2.515420E+00
1.795060E+00	3.110410E+00	2.562810E+00
1.847600E+00	3.209870E+00	2.596510E+00
1.836130E+00	3.160480E+00	2.532250E+00
1.805480E+00	3.078340E+00	2.465600E+00
2.392240E+00	1.340320E+00	2.471880E+00
2.329930E+00	1.315600E+00	2.529520E+00
2.431730E+00	1.280920E+00	2.548380E+00
1.891180E+00	3.226960E+00	2.503260E+00
1.927990E+00	3.304870E+00	2.561870E+00
2.544790E+00	1.254440E+00	2.567390E+00
2.662160E+00	1.234290E+00	2.562780E+00
2.623900E+00	1.206780E+00	2.618620E+00
2.686800E+00	1.191470E+00	2.644230E+00
1.989040E+00	3.387350E+00	2.584600E+00
2.046080E+00	3.454900E+00	2.590910E+00
2.031940E+00	3.421690E+00	2.543500E+00
2.004080E+00	3.362300E+00	2.470600E+00
2.805380E+00	1.219330E+00	2.604340E+00
2.087470E+00	3.472170E+00	2.527440E+00
2.108890E+00	3.527200E+00	2.620100E+00
2.958410E+00	1.225960E+00	2.612280E+00
2.917320E+00	1.192130E+00	2.681430E+00
3.000590E+00	1.200970E+00	2.694750E+00
2.190380E+00	3.593740E+00	2.626980E+00
2.247830E+00	3.635340E+00	2.635580E+00
2.230850E+00	3.610310E+00	2.587160E+00
2.207320E+00	3.562750E+00	2.519660E+00
3.086630E+00	1.234770E+00	2.662870E+00
2.288440E+00	3.641010E+00	2.578740E+00
2.330910E+00	3.689590E+00	2.686190E+00
3.219410E+00	1.270030E+00	2.665260E+00
2.399440E+00	3.686890E+00	2.587000E+00
2.461190E+00	3.717400E+00	2.683410E+00
3.326780E+00	1.311110E+00	2.648760E+00
2.532940E+00	3.703970E+00	2.608740E+00
2.535150E+00	3.724260E+00	2.685270E+00
3.477710E+00	1.350760E+00	2.692340E+00
2.594780E+00	3.727470E+00	2.681240E+00
2.700980E+00	3.704850E+00	2.622660E+00
3.607220E+00	1.429680E+00	2.641930E+00
2.867450E+00	3.685400E+00	2.670410E+00
2.847360E+00	3.669820E+00	2.591440E+00
3.780430E+00	1.559670E+00	2.644060E+00
3.707580E+00	1.479600E+00	2.707370E+00
2.991630E+00	3.642860E+00	2.604190E+00
2.960920E+00	3.670420E+00	2.683450E+00
3.933860E+00	1.710110E+00	2.614040E+00
3.869000E+00	1.628330E+00	2.697290E+00
3.062550E+00	3.644350E+00	2.688550E+00
3.168630E+00	3.621690E+00	2.686770E+00
3.202750E+00	3.595430E+00	2.605580E+00
4.054640E+00	1.905030E+00	2.599140E+00
4.004690E+00	1.808510E+00	2.658400E+00
4.051040E+00	1.872390E+00	2.671830E+00
3.274870E+00	3.589830E+00	2.685660E+00
3.382860E+00	3.566010E+00	2.687550E+00
3.419590E+00	3.546690E+00	2.611290E+00
4.091950E+00	2.444130E+00	2.549070E+00
4.115140E+00	2.301780E+00	2.586630E+00
4.130760E+00	2.377490E+00	2.640080E+00
4.110120E+00	2.154060E+00	2.603650E+00
4.086580E+00	2.013380E+00	2.593090E+00
4.075550E+00	1.919090E+00	2.668300E+00
3.484140E+00	3.543970E+00	2.703510E+00
3.599220E+00	3.514910E+00	2.731540E+00
3.607340E+00	3.504420E+00	2.645310E+00
4.084210E+00	2.755600E+00	2.563330E+00
4.104290E+00	2.586240E+00	2.590120E+00
4.112240E+00	2.688620E+00	2.628810E+00
4.123760E+00	2.448150E+00	2.631360E+00
3.668820E+00	3.489860E+00	2.713160E+00
3.760760E+00	3.446830E+00	2.676440E+00
3.881520E+00	3.375070E+00	2.678580E+00
3.911500E+00	3.340240E+00	2.631220E+00
3.952700E+00	3.281110E+00	2.626050E+00
4.012370E+00	3.159640E+00	2.632060E+00
4.004080E+00	3.217400E+00	2.704390E+00
4.053240E+00	3.012390E+00	2.618730E+00
4.076360E+00	2.865740E+00	2.605480E+00
4.107630E+00	2.745630E+00	2.650930E+00
3.950520E+00	3.309420E+00	2.702930E+00
3.983830E+00	3.262610E+00	2.707430E+00
1.492730E+00	2.128890E+00	2.530850E+00
1.500330E+00	2.193380E+00	2.513570E+00
1.517620E+00	2.134420E+00	2.489100E+00
1.542450E+00	2.063780E+00	2.468090E+00
1.495640E+00	2.059440E+00	2.535310E+00
1.574840E+00	1.975070E+00	2.456550E+00
1.517450E+00	1.929610E+00	2.544460E+00
1.592660E+00	1.872040E+00	2.496930E+00
1.804170E+00	1.494900E+00	2.568660E+00
1.774410E+00	1.551500E+00	2.547650E+00
1.835400E+00	1.534390E+00	2.511810E+00
1.852100E+00	1.452660E+00	2.574630E+00
1.649620E+00	2.966470E+00	2.760250E+00
1.696680E+00	3.038800E+00	2.742560E+00
1.670730E+00	2.976760E+00	2.696610E+00
1.662500E+00	2.912740E+00	2.614930E+00
1.620610E+00	2.883740E+00	2.716720E+00
1.621810E+00	2.784160E+00	2.576180E+00
1.595030E+00	2.773200E+00	2.657670E+00
1.567240E+00	2.641570E+00	2.566990E+00
1.536820E+00	2.478160E+00	2.535090E+00
1.520900E+00	2.327460E+00	2.491350E+00
1.559560E+00	2.200680E+00	2.409020E+00
1.604870E+00	2.063240E+00	2.391710E+00
1.641390E+00	1.935940E+00	2.405830E+00
1.708790E+00	1.834860E+00	2.410300E+00
1.652760E+00	1.831980E+00	2.467690E+00
1.758990E+00	1.729540E+00	2.433430E+00
1.692890E+00	1.743870E+00	2.489150E+00
1.800020E+00	1.625670E+00	2.466060E+00
1.734710E+00	1.644580E+00	2.513960E+00
1.957050E+00	1.383960E+00	2.590130E+00
2.046160E+00	1.363060E+00	2.566310E+00
2.028100E+00	1.324750E+00	2.625930E+00
2.091360E+00	1.301590E+00	2.628440E+00
1.747360E+00	3.078630E+00	2.655770E+00
1.752380E+00	3.134620E+00	2.769530E+00
2.267600E+00	1.289150E+00	2.586510E+00
2.204010E+00	1.267360E+00	2.646400E+00
2.309630E+00	1.239760E+00	2.656320E+00
1.813420E+00	3.228560E+00	2.776560E+00
1.866930E+00	3.288530E+00	2.753070E+00
1.821590E+00	3.216670E+00	2.699820E+00
2.473360E+00	1.228040E+00	2.624930E+00
2.411600E+00	1.210250E+00	2.677030E+00
2.517940E+00	1.190460E+00	2.699050E+00
1.913870E+00	3.323180E+00	2.664120E+00
1.939440E+00	3.373380E+00	2.786840E+00
2.619080E+00	1.176600E+00	2.699150E+00
2.746260E+00	1.159010E+00	2.738920E+00
2.015070E+00	3.442690E+00	2.681220E+00
2.857080E+00	1.166440E+00	2.734120E+00
2.819910E+00	1.140670E+00	2.786890E+00
2.889470E+00	1.131110E+00	2.818320E+00
2.084520E+00	3.523770E+00	2.715130E+00
2.132290E+00	3.574370E+00	2.778190E+00
2.144420E+00	3.573670E+00	2.690300E+00
2.979460E+00	1.162480E+00	2.772550E+00
2.219160E+00	3.628520E+00	2.722240E+00
3.077440E+00	1.194160E+00	2.750060E+00
2.299700E+00	3.692080E+00	2.797570E+00
2.379460E+00	3.739920E+00	2.832480E+00
2.355100E+00	3.718050E+00	2.767510E+00
3.194210E+00	1.217870E+00	2.759470E+00
2.426310E+00	3.735280E+00	2.770510E+00
2.434660E+00	3.754170E+00	2.834010E+00
3.352260E+00	1.267990E+00	2.761580E+00
2.483760E+00	3.756140E+00	2.831810E+00
2.561680E+00	3.745630E+00	2.774680E+00
3.466990E+00	1.296870E+00	2.786870E+00
3.441580E+00	1.266500E+00	2.821080E+00
3.489540E+00	1.285630E+00	2.829640E+00
2.711680E+00	3.756240E+00	2.820550E+00
2.666150E+00	3.735080E+00	2.728990E+00
3.633140E+00	1.403900E+00	2.764630E+00
3.549610E+00	1.327540E+00	2.829550E+00
2.785530E+00	3.717680E+00	2.746260E+00
2.841230E+00	3.741250E+00	2.840980E+00
3.803050E+00	1.538270E+00	2.786220E+00
3.728700E+00	1.453980E+00	2.809500E+00
2.946080E+00	3.695590E+00	2.764170E+00
2.939480E+00	3.731270E+00	2.858320E+00
3.943910E+00	1.697440E+00	2.745060E+00
3.888290E+00	1.617380E+00	2.806140E+00
3.024160E+00	3.701920E+00	2.839790E+00
3.110050E+00	3.686060E+00	2.871270E+00
3.141240E+00	3.647520E+00	2.771710E+00
4.057540E+00	1.864400E+00	2.751560E+00
4.006980E+00	1.762540E+00	2.808900E+00
3.229330E+00	3.648050E+00	2.860580E+00
3.338520E+00	3.613720E+00	2.867410E+00
3.347680E+00	3.588550E+00	2.774350E+00
4.149450E+00	2.299390E+00	2.695050E+00
4.150840E+00	2.183530E+00	2.722210E+00
4.133290E+00	2.036100E+00	2.769450E+00
4.163850E+00	2.113100E+00	2.791140E+00
4.095310E+00	1.949140E+00	2.719520E+00
3.429360E+00	3.586870E+00	2.849210E+00
3.518790E+00	3.565560E+00	2.890180E+00
3.525870E+00	3.549330E+00	2.799930E+00
4.128420E+00	2.655260E+00	2.709100E+00
4.159480E+00	2.520960E+00	2.790190E+00
4.155970E+00	2.388580E+00	2.742280E+00
4.179680E+00	2.242070E+00	2.787610E+00
4.179270E+00	2.156610E+00	2.808330E+00
3.591630E+00	3.539770E+00	2.856280E+00
3.684750E+00	3.500370E+00	2.821870E+00
3.815140E+00	3.446030E+00	2.820120E+00
3.859860E+00	3.405970E+00	2.758590E+00
4.044020E+00	3.141350E+00	2.762180E+00
4.080800E+00	3.013250E+00	2.785560E+00
4.076680E+00	3.084030E+00	2.817530E+00
4.097190E+00	2.871490E+00	2.754820E+00
4.118160E+00	2.751910E+00	2.741190E+00
3.894940E+00	3.403310E+00	2.841670E+00
3.932240E+00	3.350860E+00	2.786680E+00
4.016320E+00	3.244890E+00	2.821940E+00
4.067120E+00	3.137310E+00	2.842260E+00
1.418700E+00	2.075980E+00	2.663440E+00
1.427600E+00	2.157050E+00	2.665260E+00
1.458300E+00	2.105380E+00	2.593890E+00
1.458300E+00	1.972360E+00	2.601810E+00
1.414760E+00	1.993350E+00	2.665350E+00
1.470040E+00	1.891730E+00	2.613610E+00
1.426390E+00	1.859630E+00	2.683810E+00
1.489070E+00	1.811490E+00	2.634410E+00
1.579780E+00	2.870730E+00	2.884490E+00
1.616880E+00	2.949290E+00	2.907280E+00
1.605470E+00	2.896940E+00	2.816990E+00
1.572460E+00	2.777500E+00	2.761690E+00
1.558460E+00	2.793990E+00	2.859140E+00
1.539600E+00	2.650810E+00	2.697640E+00
1.527160E+00	2.672880E+00	2.810260E+00
1.513990E+00	2.515330E+00	2.643740E+00
1.497780E+00	2.542920E+00	2.754980E+00
1.492300E+00	2.376670E+00	2.608840E+00
1.474350E+00	2.412870E+00	2.712870E+00
1.469550E+00	2.241590E+00	2.587980E+00
1.445030E+00	2.281170E+00	2.678400E+00
1.627160E+00	1.760620E+00	2.537220E+00
1.557220E+00	1.788260E+00	2.582850E+00
1.669100E+00	1.655660E+00	2.562890E+00
1.598680E+00	1.668080E+00	2.614100E+00
1.717000E+00	1.570500E+00	2.581260E+00
1.657490E+00	1.560000E+00	2.636720E+00
1.755510E+00	1.458260E+00	2.641540E+00
1.852460E+00	1.379110E+00	2.648900E+00
1.804590E+00	1.329730E+00	2.744300E+00
1.908660E+00	1.306620E+00	2.714130E+00
1.676510E+00	3.030520E+00	2.831160E+00
2.024790E+00	1.265170E+00	2.729020E+00
2.124530E+00	1.241940E+00	2.718030E+00
2.108150E+00	1.208880E+00	2.781960E+00
2.190850E+00	1.183250E+00	2.803010E+00
1.735750E+00	3.132620E+00	2.856610E+00
1.780100E+00	3.203470E+00	2.905380E+00
1.784610E+00	3.200540E+00	2.828050E+00
2.349660E+00	1.193880E+00	2.728430E+00
2.292840E+00	1.190010E+00	2.762770E+00
2.384070E+00	1.150010E+00	2.802410E+00
1.850990E+00	3.285520E+00	2.843460E+00
2.572090E+00	1.144990E+00	2.780600E+00
2.498620E+00	1.139380E+00	2.813030E+00
2.577210E+00	1.117210E+00	2.843350E+00
1.924230E+00	3.372020E+00	2.894370E+00
1.982350E+00	3.436700E+00	2.903100E+00
1.969460E+00	3.417320E+00	2.848800E+00
2.659350E+00	1.117750E+00	2.828200E+00
2.033800E+00	3.483170E+00	2.816430E+00
2.038480E+00	3.501600E+00	2.945220E+00
2.797540E+00	1.115890E+00	2.856350E+00
2.896790E+00	1.107120E+00	2.896580E+00
2.103840E+00	3.569700E+00	2.964660E+00
2.169080E+00	3.622120E+00	2.947170E+00
2.112830E+00	3.573470E+00	2.880100E+00
2.986500E+00	1.123850E+00	2.878580E+00
2.210650E+00	3.641930E+00	2.855090E+00
2.230260E+00	3.663310E+00	2.932970E+00
3.132500E+00	1.156240E+00	2.860790E+00
2.319080E+00	3.715860E+00	2.935200E+00
3.288390E+00	1.197610E+00	2.860260E+00
3.233830E+00	1.159960E+00	2.917300E+00
3.307500E+00	1.167900E+00	2.960300E+00
2.462640E+00	3.762410E+00	2.915990E+00
3.394640E+00	1.237370E+00	2.849230E+00
3.395060E+00	1.212270E+00	2.926590E+00
2.590130E+00	3.780500E+00	2.957060E+00
2.547410E+00	3.767880E+00	2.873960E+00
3.479850E+00	1.266070E+00	2.884230E+00
2.649420E+00	3.779620E+00	2.896890E+00
2.658700E+00	3.788420E+00	2.966880E+00
3.686190E+00	1.399380E+00	2.896980E+00
3.578470E+00	1.314050E+00	2.948570E+00
2.710930E+00	3.785780E+00	2.969940E+00
2.782240E+00	3.765580E+00	2.926760E+00
3.774230E+00	1.479020E+00	2.884830E+00
3.754080E+00	1.448760E+00	2.932300E+00
2.891920E+00	3.748900E+00	2.914720E+00
3.948180E+00	1.670060E+00	2.865480E+00
3.857200E+00	1.566720E+00	2.921340E+00
3.792720E+00	1.485580E+00	2.952050E+00
3.006780E+00	3.720460E+00	2.930420E+00
3.161440E+00	3.679740E+00	2.962930E+00
4.063150E+00	1.838310E+00	2.900140E+00
4.103130E+00	1.920380E+00	2.804960E+00
4.125580E+00	1.941100E+00	2.875620E+00
3.997570E+00	1.736070E+00	2.914420E+00
3.258020E+00	3.653720E+00	3.009660E+00
3.285150E+00	3.634550E+00	2.936910E+00
4.176360E+00	2.092340E+00	2.858610E+00
4.155130E+00	2.011820E+00	2.919220E+00
3.337460E+00	3.624020E+00	3.000590E+00
3.408470E+00	3.597750E+00	2.939140E+00
3.522430E+00	3.567310E+00	2.986040E+00
4.164440E+00	2.630940E+00	2.839540E+00
4.194680E+00	2.502940E+00	2.932150E+00
4.200430E+00	2.387230E+00	2.896930E+00
4.205400E+00	2.271180E+00	2.877460E+00
4.198510E+00	2.171260E+00	2.877890E+00
3.616240E+00	3.532790E+00	2.929180E+00
3.729640E+00	3.492990E+00	2.981380E+00
3.790890E+00	3.468800E+00	2.905410E+00
4.099220E+00	3.051830E+00	2.904790E+00
4.120780E+00	2.944150E+00	2.922800E+00
4.129060E+00	2.857770E+00	2.892940E+00
4.149510E+00	2.744040E+00	2.867460E+00
3.824490E+00	3.454940E+00	2.984480E+00
3.870780E+00	3.427520E+00	2.918950E+00
3.964050E+00	3.348700E+00	2.930620E+00
4.033580E+00	3.268850E+00	2.949020E+00
4.057890E+00	3.221930E+00	2.925650E+00
4.074570E+00	3.159640E+00	2.932290E+00
4.071480E+00	3.200380E+00	2.963870E+00
4.061420E+00	3.228680E+00	2.977770E+00
1.355560E+00	2.022100E+00	2.812540E+00
1.370470E+00	2.101970E+00	2.816350E+00
1.386470E+00	2.047240E+00	2.737920E+00
1.381830E+00	1.914620E+00	2.738060E+00
1.349500E+00	1.942890E+00	2.807780E+00
1.387470E+00	1.838450E+00	2.748460E+00
1.358950E+00	1.835230E+00	2.802500E+00
1.394740E+00	1.764550E+00	2.775190E+00
1.548300E+00	2.823090E+00	3.047630E+00
1.573720E+00	2.891200E+00	3.040760E+00
1.562730E+00	2.840350E+00	2.957210E+00
1.522680E+00	2.705000E+00	2.915090E+00
1.525110E+00	2.737810E+00	3.016030E+00
1.489100E+00	2.573220E+00	2.864060E+00
1.489810E+00	2.611410E+00	2.974480E+00
1.463360E+00	2.444270E+00	2.817650E+00
1.455780E+00	2.475520E+00	2.923530E+00
1.432700E+00	2.314330E+00	2.775230E+00
1.423300E+00	2.344250E+00	2.873010E+00
1.406580E+00	2.185890E+00	2.748180E+00
1.392680E+00	2.218910E+00	2.831820E+00
1.524420E+00	1.690710E+00	2.666850E+00
1.453600E+00	1.722810E+00	2.721840E+00
1.576560E+00	1.573560E+00	2.696840E+00
1.497700E+00	1.600200E+00	2.755410E+00
1.645100E+00	1.464080E+00	2.726350E+00
1.555900E+00	1.484460E+00	2.785850E+00
1.714420E+00	1.370410E+00	2.762620E+00
1.622380E+00	1.362080E+00	2.842000E+00
1.753110E+00	1.312810E+00	2.796810E+00
1.711530E+00	1.306050E+00	2.836530E+00
1.788040E+00	1.254100E+00	2.858580E+00
1.603490E+00	2.958810E+00	3.083220E+00
1.651450E+00	3.033020E+00	3.052830E+00
1.613200E+00	2.960220E+00	2.998810E+00
1.945740E+00	1.254390E+00	2.774640E+00
1.882800E+00	1.247280E+00	2.811030E+00
1.973290E+00	1.206910E+00	2.846790E+00
1.694430E+00	3.081070E+00	2.955230E+00
1.713540E+00	3.125930E+00	3.083920E+00
2.092790E+00	1.162760E+00	2.876570E+00
2.201150E+00	1.132050E+00	2.912450E+00
1.774650E+00	3.211750E+00	3.097180E+00
1.828270E+00	3.275750E+00	3.067710E+00
1.773220E+00	3.200480E+00	3.007750E+00
2.311110E+00	1.117520E+00	2.914640E+00
2.442870E+00	1.102710E+00	2.912510E+00
2.403520E+00	1.083890E+00	2.976950E+00
2.482390E+00	1.068820E+00	3.018750E+00
1.854620E+00	3.299270E+00	2.965970E+00
1.878650E+00	3.331140E+00	3.040840E+00
2.590850E+00	1.087630E+00	2.946360E+00
1.947640E+00	3.404110E+00	3.020510E+00
2.723470E+00	1.086960E+00	2.941680E+00
2.687650E+00	1.067340E+00	2.997790E+00
2.761820E+00	1.058000E+00	3.035200E+00
2.027480E+00	3.496460E+00	3.050530E+00
2.070320E+00	3.544850E+00	3.068070E+00
2.073170E+00	3.542520E+00	3.013360E+00
2.854580E+00	1.082150E+00	2.980650E+00
2.138000E+00	3.604880E+00	3.064790E+00
2.957620E+00	1.095790E+00	2.961110E+00
2.232200E+00	3.667280E+00	3.007750E+00
3.067950E+00	1.107960E+00	2.975870E+00
2.312600E+00	3.724950E+00	3.056080E+00
2.390020E+00	3.771340E+00	3.085970E+00
2.356460E+00	3.746180E+00	3.023280E+00
3.211550E+00	1.125940E+00	2.993780E+00
3.323630E+00	1.135090E+00	3.042100E+00
2.424260E+00	3.769060E+00	3.025770E+00
2.438880E+00	3.788540E+00	3.090040E+00
3.407590E+00	1.179150E+00	3.020230E+00
2.484040E+00	3.796080E+00	3.092620E+00
2.549320E+00	3.793240E+00	3.048540E+00
3.493250E+00	1.240950E+00	2.988730E+00
2.694000E+00	3.805710E+00	3.046160E+00
3.680090E+00	1.358490E+00	3.021840E+00
3.591750E+00	1.276510E+00	3.056350E+00
2.831540E+00	3.805110E+00	3.088050E+00
2.782390E+00	3.785850E+00	3.010580E+00
3.753450E+00	1.433750E+00	2.987510E+00
2.903670E+00	3.766670E+00	3.014950E+00
2.921320E+00	3.800460E+00	3.105870E+00
3.951050E+00	1.660740E+00	2.992960E+00
3.888170E+00	1.569480E+00	3.033320E+00
3.824250E+00	1.496040E+00	3.020150E+00
2.985040E+00	3.777750E+00	3.091780E+00
3.061760E+00	3.758010E+00	3.134310E+00
3.059500E+00	3.733780E+00	3.047520E+00
4.115380E+00	1.922090E+00	2.981810E+00
4.067280E+00	1.823740E+00	3.041990E+00
4.015980E+00	1.752880E+00	2.994660E+00
3.119950E+00	3.734860E+00	3.109690E+00
3.208730E+00	3.692830E+00	3.092920E+00
4.184320E+00	2.101010E+00	2.976960E+00
4.158820E+00	2.000380E+00	3.041440E+00
3.318230E+00	3.643760E+00	3.066350E+00
3.440170E+00	3.604660E+00	3.061000E+00
3.535600E+00	3.575710E+00	3.051140E+00
4.187680E+00	2.613840E+00	2.986200E+00
4.211630E+00	2.491960E+00	3.042550E+00
4.215900E+00	2.392940E+00	3.027190E+00
4.216150E+00	2.270630E+00	3.004080E+00
4.206830E+00	2.193640E+00	2.956100E+00
3.623990E+00	3.542430E+00	3.044470E+00
3.729350E+00	3.512410E+00	3.093740E+00
4.123280E+00	2.969770E+00	3.004700E+00
4.146960E+00	2.847250E+00	3.042440E+00
4.136830E+00	2.939500E+00	3.069530E+00
4.161640E+00	2.742510E+00	2.983010E+00
3.821860E+00	3.466900E+00	3.078100E+00
3.902310E+00	3.411510E+00	3.027710E+00
3.981690E+00	3.356480E+00	3.074670E+00
4.014890E+00	3.307240E+00	3.016160E+00
4.073350E+00	3.192800E+00	3.032020E+00
4.106200E+00	3.068380E+00	3.055880E+00
4.125400E+00	2.989990E+00	3.052520E+00
4.029780E+00	3.303170E+00	3.087630E+00
4.048650E+00	3.259020E+00	3.027630E+00
1.400230E+00	2.339630E+00	3.032270E+00
1.421120E+00	2.404150E+00	3.058760E+00
1.417450E+00	2.369850E+00	2.977990E+00
1.382490E+00	2.242770E+00	2.916260E+00
1.376360E+00	2.261180E+00	3.001470E+00
1.361950E+00	2.139770E+00	2.880000E+00
1.346050E+00	2.138310E+00	2.953340E+00
1.331330E+00	2.011510E+00	2.888350E+00
1.320930E+00	1.856770E+00	2.880290E+00
1.343090E+00	1.720950E+00	2.875190E+00
1.416900E+00	1.629090E+00	2.825950E+00
1.358970E+00	1.576600E+00	2.931780E+00
1.479270E+00	1.513520E+00	2.839370E+00
1.421120E+00	1.523540E+00	2.893750E+00
1.531560E+00	1.415640E+00	2.867560E+00
1.462190E+00	1.440530E+00	2.915410E+00
1.562530E+00	1.355730E+00	2.895520E+00
1.514810E+00	1.358360E+00	2.943020E+00
1.584820E+00	1.301900E+00	2.945660E+00
1.567340E+00	2.874410E+00	3.121910E+00
1.535030E+00	2.777110E+00	3.101690E+00
1.506200E+00	2.673070E+00	3.091520E+00
1.460140E+00	2.515760E+00	3.047680E+00
1.692320E+00	1.249020E+00	2.945190E+00
1.795780E+00	1.200790E+00	2.959540E+00
1.645210E+00	3.029400E+00	3.146180E+00
1.598810E+00	2.951750E+00	3.140870E+00
1.900980E+00	1.175120E+00	2.953080E+00
2.005170E+00	1.161340E+00	2.942090E+00
1.989150E+00	1.144040E+00	3.000010E+00
2.071150E+00	1.117340E+00	3.025010E+00
1.709720E+00	3.125990E+00	3.188220E+00
1.751300E+00	3.185170E+00	3.203190E+00
1.751510E+00	3.184350E+00	3.150060E+00
2.238330E+00	1.109010E+00	2.967980E+00
2.176950E+00	1.108060E+00	2.996880E+00
2.269970E+00	1.081570E+00	3.040380E+00
1.807630E+00	3.256660E+00	3.191350E+00
2.387730E+00	1.059140E+00	3.058430E+00
2.491870E+00	1.037300E+00	3.111610E+00
1.882400E+00	3.341760E+00	3.117980E+00
2.580910E+00	1.041650E+00	3.083800E+00
1.945240E+00	3.411440E+00	3.157500E+00
1.989260E+00	3.460760E+00	3.177250E+00
1.991390E+00	3.461550E+00	3.111870E+00
2.677360E+00	1.045190E+00	3.060680E+00
2.769220E+00	1.023800E+00	3.128390E+00
2.053720E+00	3.529530E+00	3.163370E+00
2.854080E+00	1.040670E+00	3.084320E+00
2.143280E+00	3.613930E+00	3.184650E+00
2.215030E+00	3.665970E+00	3.208870E+00
2.180380E+00	3.645450E+00	3.141710E+00
2.985160E+00	1.051420E+00	3.075550E+00
2.243020E+00	3.684890E+00	3.122670E+00
2.287130E+00	3.711740E+00	3.218430E+00
3.138660E+00	1.071230E+00	3.077730E+00
3.090020E+00	1.032060E+00	3.144880E+00
3.180110E+00	1.037940E+00	3.162490E+00
2.358980E+00	3.754530E+00	3.172350E+00
3.277460E+00	1.082960E+00	3.122340E+00
2.474720E+00	3.797370E+00	3.164940E+00
3.415530E+00	1.136200E+00	3.115590E+00
2.549240E+00	3.816200E+00	3.193000E+00
2.550210E+00	3.813540E+00	3.141860E+00
3.512020E+00	1.201930E+00	3.087840E+00
2.598670E+00	3.825780E+00	3.201680E+00
2.657420E+00	3.828500E+00	3.160850E+00
3.687920E+00	1.314500E+00	3.141510E+00
3.596320E+00	1.241050E+00	3.140010E+00
2.788570E+00	3.820270E+00	3.171920E+00
3.779370E+00	1.412260E+00	3.087890E+00
2.899070E+00	3.809100E+00	3.176860E+00
3.942660E+00	1.607210E+00	3.095730E+00
3.875790E+00	1.506680E+00	3.122700E+00
3.940910E+00	1.574620E+00	3.163680E+00
2.986260E+00	3.786560E+00	3.164640E+00
3.073030E+00	3.754000E+00	3.226080E+00
4.127010E+00	1.910450E+00	3.094670E+00
4.086680E+00	1.821140E+00	3.152780E+00
4.019020E+00	1.702560E+00	3.109240E+00
3.975720E+00	1.626410E+00	3.149170E+00
3.149980E+00	3.724920E+00	3.176500E+00
3.246000E+00	3.675860E+00	3.212780E+00
4.198570E+00	2.090190E+00	3.121780E+00
4.208160E+00	2.167710E+00	3.034760E+00
4.225080E+00	2.199830E+00	3.097910E+00
4.166480E+00	1.985520E+00	3.136400E+00
3.362830E+00	3.630530E+00	3.177010E+00
3.492820E+00	3.598320E+00	3.159090E+00
3.560950E+00	3.577370E+00	3.111280E+00
4.221350E+00	2.537540E+00	3.107020E+00
4.237180E+00	2.422370E+00	3.151840E+00
4.234390E+00	2.497020E+00	3.164380E+00
4.236890E+00	2.294130E+00	3.120790E+00
3.599280E+00	3.562830E+00	3.199280E+00
3.664880E+00	3.545180E+00	3.196190E+00
3.669610E+00	3.542420E+00	3.150540E+00
4.153380E+00	2.905980E+00	3.168510E+00
4.132380E+00	2.983950E+00	3.095050E+00
4.131220E+00	3.008090E+00	3.144750E+00
4.180910E+00	2.777440E+00	3.173970E+00
4.204820E+00	2.664560E+00	3.120800E+00
4.228920E+00	2.549510E+00	3.172650E+00
3.702880E+00	3.530320E+00	3.198070E+00
3.786660E+00	3.487490E+00	3.208760E+00
3.936610E+00	3.397960E+00	3.159820E+00
3.987980E+00	3.362470E+00	3.140350E+00
4.078990E+00	3.182250E+00	3.169610E+00
4.058540E+00	3.248900E+00	3.097170E+00
4.039130E+00	3.285680E+00	3.157160E+00
4.113820E+00	3.072320E+00	3.175810E+00
4.012520E+00	3.334410E+00	3.131900E+00
1.404320E+00	2.406840E+00	3.230050E+00
1.431450E+00	2.463720E+00	3.215760E+00
1.406260E+00	2.398190E+00	3.175560E+00
1.384540E+00	2.319350E+00	3.098550E+00
1.368190E+00	2.314670E+00	3.194580E+00
1.336260E+00	2.163530E+00	3.045910E+00
1.327110E+00	2.188380E+00	3.143370E+00
1.303690E+00	2.027730E+00	2.998150E+00
1.290590E+00	2.054830E+00	3.093890E+00
1.288780E+00	1.894150E+00	2.966940E+00
1.265940E+00	1.925260E+00	3.057530E+00
1.288650E+00	1.763880E+00	2.957140E+00
1.254170E+00	1.799510E+00	3.036460E+00
1.303510E+00	1.644310E+00	2.972040E+00
1.258850E+00	1.679900E+00	3.036280E+00
1.319110E+00	1.570860E+00	2.994080E+00
1.280530E+00	1.556890E+00	3.064570E+00
1.337720E+00	1.499090E+00	3.021220E+00
1.467260E+00	2.550130E+00	3.237980E+00
1.505580E+00	2.657010E+00	3.262010E+00
1.488310E+00	2.607950E+00	3.169500E+00
1.437970E+00	2.467400E+00	3.143000E+00
1.397370E+00	1.468750E+00	2.966150E+00
1.446840E+00	1.377710E+00	3.000870E+00
1.519870E+00	1.274330E+00	3.058370E+00
1.611210E+00	1.240310E+00	3.019990E+00
1.594330E+00	1.211260E+00	3.082250E+00
1.673440E+00	1.182040E+00	3.090070E+00
1.580750E+00	2.884490E+00	3.277530E+00
1.609450E+00	2.965200E+00	3.304600E+00
1.599080E+00	2.934530E+00	3.211430E+00
1.544440E+00	2.775770E+00	3.218460E+00
1.834970E+00	1.166330E+00	3.012130E+00
1.773930E+00	1.173120E+00	3.044680E+00
1.875760E+00	1.123710E+00	3.094800E+00
1.644050E+00	3.043520E+00	3.327510E+00
1.675400E+00	3.092460E+00	3.314560E+00
1.660010E+00	3.052040E+00	3.256470E+00
1.980660E+00	1.119870E+00	3.068730E+00
2.062310E+00	1.081760E+00	3.129920E+00
1.732600E+00	3.167050E+00	3.292230E+00
2.190050E+00	1.057610E+00	3.146950E+00
2.317770E+00	1.039080E+00	3.144870E+00
2.282990E+00	1.029780E+00	3.199830E+00
2.350610E+00	1.011320E+00	3.239510E+00
1.807910E+00	3.266350E+00	3.305610E+00
1.861680E+00	3.330070E+00	3.320400E+00
1.843140E+00	3.300800E+00	3.262470E+00
2.443340E+00	1.017320E+00	3.198310E+00
1.889570E+00	3.350330E+00	3.235100E+00
1.905340E+00	3.375980E+00	3.312050E+00
2.569090E+00	1.011970E+00	3.189550E+00
1.971060E+00	3.442620E+00	3.282930E+00
2.670320E+00	1.012140E+00	3.159000E+00
2.759300E+00	9.943520E-01	3.219100E+00
2.058560E+00	3.537810E+00	3.299220E+00
2.120360E+00	3.601360E+00	3.328070E+00
2.108750E+00	3.581430E+00	3.251740E+00
2.886120E+00	9.955560E-01	3.196270E+00
2.184180E+00	3.644790E+00	3.294470E+00
3.016880E+00	1.002970E+00	3.188000E+00
2.979680E+00	9.685000E-01	3.248920E+00
3.039190E+00	9.749950E-01	3.245150E+00
2.277070E+00	3.708710E+00	3.300070E+00
3.119450E+00	9.941310E-01	3.230590E+00
2.365790E+00	3.758620E+00	3.292100E+00
3.268330E+00	1.020070E+00	3.250780E+00
2.467150E+00	3.796340E+00	3.279850E+00
3.403280E+00	1.090780E+00	3.225840E+00
2.583090E+00	3.828040E+00	3.269110E+00
3.550000E+00	1.179960E+00	3.211920E+00
2.662200E+00	3.855200E+00	3.300720E+00
2.662150E+00	3.839310E+00	3.252460E+00
3.636830E+00	1.249250E+00	3.198730E+00
3.644010E+00	1.231500E+00	3.247660E+00
2.712060E+00	3.861080E+00	3.312850E+00
2.764920E+00	3.840510E+00	3.277240E+00
3.822500E+00	1.396720E+00	3.236310E+00
3.705100E+00	1.286110E+00	3.245330E+00
2.882720E+00	3.821750E+00	3.274440E+00
3.916810E+00	1.511880E+00	3.219690E+00
3.911250E+00	1.462390E+00	3.275240E+00
2.982560E+00	3.789950E+00	3.256570E+00
3.077890E+00	3.768310E+00	3.327090E+00
4.143780E+00	1.920430E+00	3.205430E+00
4.106330E+00	1.831880E+00	3.234390E+00
4.064990E+00	1.741130E+00	3.225000E+00
3.995520E+00	1.617650E+00	3.229620E+00
3.957540E+00	1.516280E+00	3.287150E+00
3.187950E+00	3.711410E+00	3.291550E+00
3.260360E+00	3.672420E+00	3.273460E+00
4.228860E+00	2.195960E+00	3.195680E+00
4.205450E+00	2.096930E+00	3.255110E+00
4.179660E+00	2.016180E+00	3.209920E+00
3.311550E+00	3.646210E+00	3.261280E+00
3.399900E+00	3.620520E+00	3.311170E+00
3.499410E+00	3.588790E+00	3.247530E+00
3.531920E+00	3.587800E+00	3.343240E+00
4.236730E+00	2.487060E+00	3.224910E+00
4.244630E+00	2.401110E+00	3.281790E+00
4.241460E+00	2.304120E+00	3.238220E+00
3.618680E+00	3.555710E+00	3.288750E+00
3.686360E+00	3.532290E+00	3.236100E+00
3.740660E+00	3.520300E+00	3.323560E+00
4.134760E+00	2.997660E+00	3.237070E+00
4.160540E+00	2.905530E+00	3.310800E+00
4.182200E+00	2.794100E+00	3.280380E+00
4.210420E+00	2.681910E+00	3.257120E+00
4.228370E+00	2.574980E+00	3.243480E+00
3.848480E+00	3.472440E+00	3.328270E+00
3.929150E+00	3.403030E+00	3.295880E+00
4.023050E+00	3.286150E+00	3.257050E+00
4.004100E+00	3.337060E+00	3.174240E+00
4.078190E+00	3.177900E+00	3.293020E+00
4.107180E+00	3.092490E+00	3.268660E+00
1.276590E+00	2.180560E+00	3.324960E+00
1.299450E+00	2.226440E+00	3.324830E+00
1.284810E+00	2.188100E+00	3.298700E+00
1.269800E+00	2.142400E+00	3.301590E+00
1.339820E+00	2.304010E+00	3.316060E+00
1.386970E+00	2.410400E+00	3.350940E+00
1.374820E+00	2.356630E+00	3.272660E+00
1.310000E+00	2.206160E+00	3.251600E+00
1.277900E+00	2.077240E+00	3.184060E+00
1.263120E+00	2.086500E+00	3.252770E+00
1.249440E+00	1.952440E+00	3.144470E+00
1.235880E+00	1.980620E+00	3.225740E+00
1.231260E+00	1.829240E+00	3.119130E+00
1.212220E+00	1.857320E+00	3.199480E+00
1.224400E+00	1.708430E+00	3.110250E+00
1.197670E+00	1.736170E+00	3.187410E+00
1.237230E+00	1.606310E+00	3.112420E+00
1.197720E+00	1.604700E+00	3.202250E+00
1.249270E+00	1.549070E+00	3.121720E+00
1.228930E+00	1.542840E+00	3.167990E+00
1.254690E+00	1.492090E+00	3.159010E+00
1.432220E+00	2.481950E+00	3.293850E+00
1.379600E+00	1.404800E+00	3.055400E+00
1.310230E+00	1.420370E+00	3.137370E+00
1.430620E+00	1.324490E+00	3.088380E+00
1.374260E+00	1.345110E+00	3.132730E+00
1.460440E+00	1.275120E+00	3.122000E+00
1.417630E+00	1.281650E+00	3.170490E+00
1.483590E+00	1.232940E+00	3.177670E+00
1.515890E+00	2.695820E+00	3.377610E+00
1.534130E+00	2.753140E+00	3.397000E+00
1.528260E+00	2.729070E+00	3.331010E+00
1.489050E+00	2.621000E+00	3.336830E+00
1.585680E+00	1.176540E+00	3.180550E+00
1.694560E+00	1.141450E+00	3.204880E+00
1.596810E+00	2.959530E+00	3.421880E+00
1.628640E+00	3.027310E+00	3.448980E+00
1.615790E+00	2.998010E+00	3.376620E+00
1.570510E+00	2.867650E+00	3.367560E+00
1.782390E+00	1.125480E+00	3.176980E+00
1.890880E+00	1.090360E+00	3.227100E+00
1.669910E+00	3.096110E+00	3.381520E+00
1.990200E+00	1.082460E+00	3.196870E+00
2.092810E+00	1.056300E+00	3.213360E+00
2.063750E+00	1.044680E+00	3.287540E+00
2.171550E+00	1.022480E+00	3.304830E+00
1.729820E+00	3.188730E+00	3.415260E+00
1.780580E+00	3.255760E+00	3.443790E+00
1.773690E+00	3.240100E+00	3.370950E+00
2.283710E+00	1.014560E+00	3.274400E+00
2.353040E+00	9.951390E-01	3.294970E+00
1.823950E+00	3.302120E+00	3.396510E+00
2.434230E+00	9.791780E-01	3.334270E+00
1.900580E+00	3.384740E+00	3.410020E+00
2.560300E+00	9.806580E-01	3.303480E+00
1.975600E+00	3.467640E+00	3.415830E+00
2.029580E+00	3.527850E+00	3.444970E+00
2.022270E+00	3.513170E+00	3.368840E+00
2.671330E+00	9.801340E-01	3.266510E+00
2.801410E+00	9.456820E-01	3.325120E+00
2.090560E+00	3.584960E+00	3.407800E+00
2.918650E+00	9.399720E-01	3.300430E+00
2.876720E+00	9.162980E-01	3.349210E+00
2.931850E+00	9.000770E-01	3.363330E+00
2.179730E+00	3.654650E+00	3.399980E+00
3.041550E+00	9.273880E-01	3.324690E+00
2.269890E+00	3.713930E+00	3.394820E+00
3.193500E+00	9.512010E-01	3.313070E+00
3.149180E+00	9.024360E-01	3.373070E+00
3.227130E+00	9.170470E-01	3.378310E+00
2.365800E+00	3.773210E+00	3.393500E+00
3.266020E+00	9.751560E-01	3.310390E+00
3.268570E+00	9.501150E-01	3.350160E+00
2.466070E+00	3.813100E+00	3.390520E+00
3.390610E+00	1.040540E+00	3.309570E+00
3.325510E+00	9.884130E-01	3.338190E+00
2.573810E+00	3.846950E+00	3.382800E+00
3.519030E+00	1.094100E+00	3.344820E+00
2.690360E+00	3.873380E+00	3.376260E+00
3.679070E+00	1.217910E+00	3.328400E+00
2.777830E+00	3.878300E+00	3.421700E+00
2.775220E+00	3.869910E+00	3.365520E+00
3.764580E+00	1.303250E+00	3.306670E+00
3.773450E+00	1.280190E+00	3.359110E+00
2.818190E+00	3.874860E+00	3.412710E+00
2.874700E+00	3.855210E+00	3.395810E+00
3.934150E+00	1.433620E+00	3.356880E+00
3.834370E+00	1.337790E+00	3.355470E+00
2.985170E+00	3.813400E+00	3.361020E+00
3.076890E+00	3.776050E+00	3.422040E+00
4.142830E+00	1.877110E+00	3.284510E+00
4.114660E+00	1.786270E+00	3.301650E+00
4.078300E+00	1.677010E+00	3.322620E+00
4.021620E+00	1.561900E+00	3.351590E+00
4.082510E+00	1.625850E+00	3.389230E+00
3.159670E+00	3.740170E+00	3.397380E+00
3.243570E+00	3.695610E+00	3.385210E+00
3.292390E+00	3.664770E+00	3.324600E+00
3.345240E+00	3.644800E+00	3.418230E+00
4.239360E+00	2.200300E+00	3.321130E+00
4.222420E+00	2.094580E+00	3.343190E+00
4.192400E+00	1.980340E+00	3.314580E+00
4.166640E+00	1.851330E+00	3.365530E+00
4.133590E+00	1.736040E+00	3.383890E+00
4.108150E+00	1.670840E+00	3.387230E+00
3.459280E+00	3.609790E+00	3.397850E+00
3.553080E+00	3.584740E+00	3.434030E+00
4.245820E+00	2.492820E+00	3.325210E+00
4.260060E+00	2.395060E+00	3.395800E+00
4.253660E+00	2.311200E+00	3.340010E+00
3.646980E+00	3.559910E+00	3.381390E+00
3.751220E+00	3.531480E+00	3.429890E+00
4.139200E+00	3.014020E+00	3.348680E+00
4.170790E+00	2.918450E+00	3.429400E+00
4.194410E+00	2.807310E+00	3.396190E+00
4.221930E+00	2.700660E+00	3.366420E+00
4.237600E+00	2.596190E+00	3.347130E+00
3.831160E+00	3.497150E+00	3.397050E+00
3.938200E+00	3.431110E+00	3.422900E+00
4.018660E+00	3.323310E+00	3.392020E+00
4.073040E+00	3.216220E+00	3.380930E+00
4.109200E+00	3.117180E+00	3.370790E+00
1.338790E+00	2.372730E+00	3.488000E+00
1.381880E+00	2.450260E+00	3.503440E+00
1.348930E+00	2.376350E+00	3.451830E+00
1.334070E+00	2.317470E+00	3.386680E+00
1.313180E+00	2.299370E+00	3.457200E+00
1.269660E+00	2.165970E+00	3.381440E+00
1.232580E+00	2.029500E+00	3.309930E+00
1.217280E+00	2.026300E+00	3.385650E+00
1.200240E+00	1.891120E+00	3.279790E+00
1.190600E+00	1.919100E+00	3.357940E+00
1.179200E+00	1.767510E+00	3.265040E+00
1.164930E+00	1.798020E+00	3.340740E+00
1.172430E+00	1.660730E+00	3.258670E+00
1.149880E+00	1.666700E+00	3.349660E+00
1.175930E+00	1.601400E+00	3.264180E+00
1.164310E+00	1.599340E+00	3.312660E+00
1.179990E+00	1.547330E+00	3.298660E+00
1.388840E+00	2.438640E+00	3.428600E+00
1.431980E+00	2.528080E+00	3.474440E+00
1.217530E+00	1.473860E+00	3.264420E+00
1.260500E+00	1.428780E+00	3.216550E+00
1.251920E+00	1.406250E+00	3.271010E+00
1.289630E+00	1.367510E+00	3.254730E+00
1.473620E+00	2.609950E+00	3.476820E+00
1.510540E+00	2.704390E+00	3.513110E+00
1.504930E+00	2.676060E+00	3.427420E+00
1.447250E+00	2.541610E+00	3.401510E+00
1.353840E+00	1.316350E+00	3.219530E+00
1.430930E+00	1.225340E+00	3.292090E+00
1.511810E+00	1.189400E+00	3.253420E+00
1.502820E+00	1.173540E+00	3.310200E+00
1.567300E+00	1.144140E+00	3.305680E+00
1.576350E+00	2.910230E+00	3.574580E+00
1.601350E+00	2.979000E+00	3.566490E+00
1.588780E+00	2.925550E+00	3.490410E+00
1.546130E+00	2.791240E+00	3.460190E+00
1.551430E+00	2.818640E+00	3.546570E+00
1.751290E+00	1.111650E+00	3.268740E+00
1.680700E+00	1.115180E+00	3.303720E+00
1.759720E+00	1.088930E+00	3.329540E+00
1.626500E+00	3.044010E+00	3.611070E+00
1.670390E+00	3.114220E+00	3.583820E+00
1.633850E+00	3.036430E+00	3.530730E+00
1.831070E+00	1.076150E+00	3.311880E+00
1.685680E+00	3.124300E+00	3.490990E+00
1.714220E+00	3.178940E+00	3.566930E+00
1.974260E+00	1.045710E+00	3.342970E+00
2.092130E+00	1.013940E+00	3.369490E+00
2.183640E+00	9.876840E-01	3.434510E+00
1.750410E+00	3.218830E+00	3.508760E+00
2.289780E+00	9.838120E-01	3.394410E+00
2.348100E+00	9.844680E-01	3.338470E+00
1.829270E+00	3.310070E+00	3.524100E+00
2.382990E+00	9.654680E-01	3.402830E+00
2.468090E+00	9.499400E-01	3.463800E+00
1.906580E+00	3.395580E+00	3.535900E+00
1.953760E+00	3.454320E+00	3.550920E+00
1.946220E+00	3.437510E+00	3.484190E+00
2.561870E+00	9.431770E-01	3.422860E+00
1.995120E+00	3.494090E+00	3.504640E+00
2.670580E+00	9.337750E-01	3.379600E+00
2.766040E+00	9.013240E-01	3.452130E+00
2.073950E+00	3.578180E+00	3.534090E+00
2.864380E+00	8.920700E-01	3.408250E+00
2.967920E+00	8.616670E-01	3.448670E+00
2.166720E+00	3.648570E+00	3.496470E+00
3.080960E+00	8.726840E-01	3.424970E+00
3.039410E+00	8.477420E-01	3.474030E+00
3.104800E+00	8.424570E-01	3.504260E+00
2.261800E+00	3.712100E+00	3.492350E+00
3.196290E+00	8.787860E-01	3.453150E+00
2.362200E+00	3.768860E+00	3.495540E+00
3.320700E+00	9.431030E-01	3.428060E+00
2.465140E+00	3.813790E+00	3.497430E+00
3.427260E+00	1.017740E+00	3.389730E+00
3.439810E+00	9.962920E-01	3.475740E+00
2.567320E+00	3.848350E+00	3.493430E+00
3.494510E+00	1.051170E+00	3.400700E+00
3.486800E+00	1.034460E+00	3.438350E+00
2.667870E+00	3.871340E+00	3.486030E+00
3.646400E+00	1.140240E+00	3.471360E+00
3.535700E+00	1.070000E+00	3.430270E+00
2.760150E+00	3.878610E+00	3.484230E+00
3.799650E+00	1.274780E+00	3.441110E+00
2.831190E+00	3.872750E+00	3.468080E+00
2.907820E+00	3.857510E+00	3.522630E+00
3.885350E+00	1.352330E+00	3.424870E+00
3.885190E+00	1.333410E+00	3.475440E+00
3.011590E+00	3.803310E+00	3.488670E+00
3.085860E+00	3.770750E+00	3.477200E+00
4.065260E+00	1.575470E+00	3.428210E+00
4.017030E+00	1.495700E+00	3.443990E+00
3.949550E+00	1.396760E+00	3.485030E+00
3.133550E+00	3.748780E+00	3.463800E+00
3.221960E+00	3.702690E+00	3.485670E+00
3.344780E+00	3.649210E+00	3.523620E+00
4.243460E+00	2.143430E+00	3.404750E+00
4.230820E+00	2.046320E+00	3.413130E+00
4.215640E+00	1.929940E+00	3.436370E+00
4.180130E+00	1.795170E+00	3.480740E+00
4.215790E+00	1.883000E+00	3.493190E+00
4.115910E+00	1.649920E+00	3.462160E+00
4.069580E+00	1.551390E+00	3.490850E+00
3.450910E+00	3.611340E+00	3.480330E+00
3.555000E+00	3.593940E+00	3.521030E+00
4.254520E+00	2.515740E+00	3.448000E+00
4.265370E+00	2.396290E+00	3.519360E+00
4.263380E+00	2.252880E+00	3.455870E+00
4.249830E+00	2.111110E+00	3.487300E+00
4.241410E+00	2.005720E+00	3.494520E+00
4.232160E+00	1.931030E+00	3.505750E+00
3.657320E+00	3.560090E+00	3.476720E+00
3.754180E+00	3.539630E+00	3.515190E+00
4.141280E+00	3.037160E+00	3.470650E+00
4.176030E+00	2.925320E+00	3.542270E+00
4.197150E+00	2.818590E+00	3.506190E+00
4.229410E+00	2.702670E+00	3.481000E+00
4.243090E+00	2.621350E+00	3.431910E+00
3.854960E+00	3.498230E+00	3.493750E+00
3.952340E+00	3.446920E+00	3.520950E+00
3.988300E+00	3.403770E+00	3.488990E+00
4.028200E+00	3.343640E+00	3.487440E+00
4.080430E+00	3.231280E+00	3.510860E+00
4.064180E+00	3.300700E+00	3.531360E+00
4.105970E+00	3.143710E+00	3.453210E+00
4.012600E+00	3.392320E+00	3.538020E+00
4.049690E+00	3.339920E+00	3.544200E+00
1.328280E+00	2.444430E+00	3.660790E+00
1.360210E+00	2.498140E+00	3.645380E+00
1.334540E+00	2.438120E+00	3.612290E+00
1.323620E+00	2.360900E+00	3.544780E+00
1.302660E+00	2.366860E+00	3.631160E+00
1.272050E+00	2.210700E+00	3.495420E+00
1.271890E+00	2.253080E+00	3.588490E+00
1.224540E+00	2.075750E+00	3.457920E+00
1.230220E+00	2.122490E+00	3.547610E+00
1.185600E+00	1.948950E+00	3.434430E+00
1.188770E+00	1.991850E+00	3.515460E+00
1.155950E+00	1.829560E+00	3.415900E+00
1.154960E+00	1.868150E+00	3.494730E+00
1.136730E+00	1.725070E+00	3.404060E+00
1.126430E+00	1.741140E+00	3.494500E+00
1.133030E+00	1.666400E+00	3.406350E+00
1.125420E+00	1.670720E+00	3.449980E+00
1.131880E+00	1.613640E+00	3.437530E+00
1.378550E+00	2.491280E+00	3.585720E+00
1.419780E+00	2.592120E+00	3.659780E+00
1.154680E+00	1.530270E+00	3.407880E+00
1.183380E+00	1.485340E+00	3.353120E+00
1.177040E+00	1.463690E+00	3.409230E+00
1.202420E+00	1.423230E+00	3.388720E+00
1.451980E+00	2.597280E+00	3.555900E+00
1.471530E+00	2.672460E+00	3.628600E+00
1.254630E+00	1.365070E+00	3.347260E+00
1.332950E+00	1.283990E+00	3.334020E+00
1.294750E+00	1.279980E+00	3.447050E+00
1.380500E+00	1.229240E+00	3.362720E+00
1.353570E+00	1.231740E+00	3.411700E+00
1.414740E+00	1.189580E+00	3.410710E+00
1.493920E+00	2.722280E+00	3.642490E+00
1.513850E+00	2.769010E+00	3.658920E+00
1.508650E+00	2.735210E+00	3.597840E+00
1.508230E+00	1.142930E+00	3.387930E+00
1.626420E+00	1.091220E+00	3.399880E+00
1.574970E+00	1.079350E+00	3.501100E+00
1.675380E+00	1.052210E+00	3.487640E+00
1.589000E+00	2.966220E+00	3.638380E+00
1.550730E+00	2.854210E+00	3.641610E+00
1.769480E+00	1.052610E+00	3.421000E+00
1.661440E+00	3.110670E+00	3.668260E+00
1.622930E+00	3.036340E+00	3.697840E+00
1.883470E+00	1.036170E+00	3.400250E+00
1.889370E+00	1.013800E+00	3.473760E+00
1.959580E+00	1.014720E+00	3.449310E+00
1.707680E+00	3.181730E+00	3.647990E+00
2.074100E+00	9.912100E-01	3.476560E+00
2.194140E+00	9.611990E-01	3.543080E+00
1.761810E+00	3.247760E+00	3.608930E+00
2.284540E+00	9.610320E-01	3.518370E+00
1.824650E+00	3.330270E+00	3.665200E+00
1.879970E+00	3.394290E+00	3.671530E+00
1.872450E+00	3.373610E+00	3.606310E+00
2.379890E+00	9.528230E-01	3.493610E+00
2.476820E+00	9.216320E-01	3.577350E+00
1.927690E+00	3.441500E+00	3.629110E+00
2.569360E+00	9.147080E-01	3.541660E+00
1.997230E+00	3.514110E+00	3.598550E+00
2.663480E+00	9.044820E-01	3.499230E+00
2.756120E+00	8.650660E-01	3.567650E+00
2.064500E+00	3.598670E+00	3.652620E+00
2.139970E+00	3.667200E+00	3.650410E+00
2.104690E+00	3.628050E+00	3.599950E+00
2.853470E+00	8.592410E-01	3.513570E+00
2.936460E+00	8.170210E-01	3.571580E+00
2.154860E+00	3.660300E+00	3.579320E+00
2.213410E+00	3.717500E+00	3.639950E+00
3.024300E+00	8.254510E-01	3.535690E+00
3.107410E+00	8.062560E-01	3.597830E+00
2.243600E+00	3.720870E+00	3.578170E+00
2.261290E+00	3.750090E+00	3.633320E+00
3.200320E+00	8.383800E-01	3.562630E+00
2.301000E+00	3.773940E+00	3.632980E+00
2.349610E+00	3.787350E+00	3.595230E+00
3.297980E+00	8.917280E-01	3.534890E+00
2.461490E+00	3.833800E+00	3.599040E+00
3.387350E+00	9.466990E-01	3.525390E+00
2.567270E+00	3.870240E+00	3.595950E+00
3.487790E+00	9.959350E-01	3.580580E+00
3.531320E+00	1.051020E+00	3.496720E+00
3.607650E+00	1.081270E+00	3.582860E+00
2.661900E+00	3.895060E+00	3.584610E+00
3.712550E+00	1.152440E+00	3.590850E+00
2.749100E+00	3.897210E+00	3.575930E+00
3.794030E+00	1.231050E+00	3.559040E+00
2.832820E+00	3.887630E+00	3.559690E+00
2.911410E+00	3.888050E+00	3.621960E+00
3.887620E+00	1.319270E+00	3.536000E+00
2.981350E+00	3.847150E+00	3.582210E+00
3.081270E+00	3.803620E+00	3.595680E+00
3.117390E+00	3.759840E+00	3.517200E+00
3.175450E+00	3.747250E+00	3.565270E+00
4.035240E+00	1.474770E+00	3.541020E+00
3.978260E+00	1.385670E+00	3.593420E+00
3.268240E+00	3.705350E+00	3.575540E+00
3.347510E+00	3.672010E+00	3.581490E+00
4.227110E+00	1.865210E+00	3.557810E+00
4.205320E+00	1.766730E+00	3.582260E+00
4.162170E+00	1.675290E+00	3.570890E+00
4.100320E+00	1.566090E+00	3.565710E+00
3.445620E+00	3.641290E+00	3.570100E+00
3.551480E+00	3.619150E+00	3.579310E+00
4.265440E+00	2.522870E+00	3.596270E+00
4.248790E+00	2.599780E+00	3.507160E+00
4.248160E+00	2.644970E+00	3.566970E+00
4.280300E+00	2.390500E+00	3.620490E+00
4.279680E+00	2.285430E+00	3.591740E+00
4.272150E+00	2.157710E+00	3.577560E+00
4.262270E+00	2.036150E+00	3.573200E+00
4.248400E+00	1.953500E+00	3.555720E+00
3.664230E+00	3.586670E+00	3.574690E+00
3.834040E+00	3.539930E+00	3.599150E+00
4.154960E+00	3.040580E+00	3.612760E+00
4.119680E+00	3.118300E+00	3.528220E+00
4.118920E+00	3.153160E+00	3.592880E+00
4.187580E+00	2.921100E+00	3.630940E+00
4.203830E+00	2.835570E+00	3.600770E+00
4.229710E+00	2.738270E+00	3.579240E+00
3.903650E+00	3.520020E+00	3.606250E+00
3.913720E+00	3.498340E+00	3.574470E+00
4.070830E+00	3.308180E+00	3.593340E+00
4.101270E+00	3.230360E+00	3.635470E+00
3.934230E+00	3.502340E+00	3.609540E+00
3.984580E+00	3.452670E+00	3.615030E+00
4.039270E+00	3.373280E+00	3.584620E+00
1.261500E+00	2.264240E+00	3.729440E+00
1.282400E+00	2.318770E+00	3.739490E+00
1.270890E+00	2.281380E+00	3.677440E+00
1.235560E+00	2.163090E+00	3.634440E+00
1.242100E+00	2.194660E+00	3.712590E+00
1.196300E+00	2.037070E+00	3.600430E+00
1.206490E+00	2.078370E+00	3.683250E+00
1.160180E+00	1.911690E+00	3.577140E+00
1.169900E+00	1.955590E+00	3.659780E+00
1.132990E+00	1.805880E+00	3.560870E+00
1.135920E+00	1.824290E+00	3.660710E+00
1.120470E+00	1.745230E+00	3.558080E+00
1.121310E+00	1.749070E+00	3.610890E+00
1.117760E+00	1.690360E+00	3.588300E+00
1.362690E+00	2.496040E+00	3.718850E+00
1.307980E+00	2.388470E+00	3.703950E+00
1.122310E+00	1.627040E+00	3.530240E+00
1.134430E+00	1.554770E+00	3.505400E+00
1.133520E+00	1.537600E+00	3.613760E+00
1.154330E+00	1.483320E+00	3.551430E+00
1.422440E+00	2.599520E+00	3.749190E+00
1.462240E+00	2.669720E+00	3.754520E+00
1.444280E+00	2.644700E+00	3.711440E+00
1.182060E+00	1.428130E+00	3.488480E+00
1.232470E+00	1.348710E+00	3.474680E+00
1.219240E+00	1.356970E+00	3.588290E+00
1.268680E+00	1.300390E+00	3.508750E+00
1.257140E+00	1.308880E+00	3.558450E+00
1.298630E+00	1.260280E+00	3.551800E+00
1.480950E+00	2.705740E+00	3.695140E+00
1.505190E+00	2.743760E+00	3.791380E+00
1.368570E+00	1.202030E+00	3.508420E+00
1.472800E+00	1.131950E+00	3.507800E+00
1.430300E+00	1.133980E+00	3.613970E+00
1.528780E+00	1.086300E+00	3.548190E+00
1.503070E+00	1.089100E+00	3.593230E+00
1.566160E+00	1.049770E+00	3.600030E+00
1.541310E+00	2.818980E+00	3.795290E+00
1.559860E+00	2.860740E+00	3.779210E+00
1.535900E+00	2.814430E+00	3.729270E+00
1.748930E+00	1.019030E+00	3.532150E+00
1.668470E+00	1.018520E+00	3.588820E+00
1.787380E+00	9.738490E-01	3.621060E+00
1.588570E+00	2.936210E+00	3.756940E+00
1.855610E+00	9.893110E-01	3.547860E+00
1.939700E+00	9.539880E-01	3.609930E+00
1.878850E+00	9.466840E-01	3.633680E+00
1.961730E+00	9.301350E-01	3.683170E+00
1.665900E+00	3.098380E+00	3.756550E+00
1.632030E+00	3.033040E+00	3.772880E+00
1.984360E+00	9.796640E-01	3.550130E+00
2.022500E+00	9.363690E-01	3.642870E+00
1.700950E+00	3.163690E+00	3.730250E+00
2.138700E+00	9.242810E-01	3.641030E+00
1.762460E+00	3.250660E+00	3.741780E+00
2.273760E+00	9.258740E-01	3.632600E+00
1.870580E+00	3.383210E+00	3.740800E+00
1.823330E+00	3.328740E+00	3.759900E+00
2.379470E+00	9.185760E-01	3.605950E+00
2.478860E+00	8.912310E-01	3.691480E+00
1.915540E+00	3.436330E+00	3.712910E+00
2.573230E+00	8.781750E-01	3.654890E+00
1.985080E+00	3.517400E+00	3.724840E+00
2.663810E+00	8.656240E-01	3.613600E+00
2.754680E+00	8.294840E-01	3.682310E+00
2.121580E+00	3.654780E+00	3.735130E+00
2.056540E+00	3.598230E+00	3.748130E+00
2.844840E+00	8.183850E-01	3.626750E+00
2.928530E+00	7.773600E-01	3.681350E+00
2.201120E+00	3.714080E+00	3.722690E+00
3.016290E+00	7.870650E-01	3.635360E+00
3.106550E+00	7.713580E-01	3.701700E+00
2.288840E+00	3.772640E+00	3.701780E+00
3.201260E+00	7.996500E-01	3.667330E+00
2.361280E+00	3.815580E+00	3.732130E+00
2.359660E+00	3.811650E+00	3.678860E+00
3.297110E+00	8.512040E-01	3.638230E+00
2.397460E+00	3.830740E+00	3.722360E+00
2.451010E+00	3.843010E+00	3.712320E+00
3.392720E+00	9.150370E-01	3.612940E+00
2.563690E+00	3.878150E+00	3.698670E+00
3.579800E+00	1.043050E+00	3.681930E+00
3.481890E+00	9.599740E-01	3.694960E+00
2.670250E+00	3.905620E+00	3.690490E+00
3.696630E+00	1.128230E+00	3.677100E+00
2.736140E+00	3.910770E+00	3.652260E+00
3.803290E+00	1.216580E+00	3.662760E+00
2.822660E+00	3.907770E+00	3.667860E+00
2.917300E+00	3.897340E+00	3.723000E+00
3.896710E+00	1.301900E+00	3.633650E+00
2.999370E+00	3.860270E+00	3.667650E+00
3.109550E+00	3.827600E+00	3.693570E+00
3.196580E+00	3.769300E+00	3.631050E+00
4.060900E+00	1.470400E+00	3.643740E+00
3.986390E+00	1.378160E+00	3.694610E+00
3.229330E+00	3.787910E+00	3.701510E+00
3.308390E+00	3.756310E+00	3.701850E+00
3.336980E+00	3.714140E+00	3.641420E+00
4.232460E+00	1.803860E+00	3.641560E+00
4.200720E+00	1.698830E+00	3.665870E+00
4.231860E+00	1.765030E+00	3.702820E+00
4.133100E+00	1.580630E+00	3.666680E+00
3.399480E+00	3.732070E+00	3.706710E+00
3.512930E+00	3.705370E+00	3.723990E+00
3.533710E+00	3.660990E+00	3.648390E+00
4.255120E+00	2.664510E+00	3.665390E+00
4.272940E+00	2.545410E+00	3.735150E+00
4.285630E+00	2.425370E+00	3.706710E+00
4.292730E+00	2.307030E+00	3.695850E+00
4.290650E+00	2.185310E+00	3.682580E+00
4.281670E+00	2.057230E+00	3.672640E+00
4.261220E+00	1.912590E+00	3.653940E+00
4.245430E+00	1.820590E+00	3.692490E+00
3.617420E+00	3.660130E+00	3.718470E+00
3.715890E+00	3.633280E+00	3.767110E+00
3.730380E+00	3.599400E+00	3.681230E+00
4.129030E+00	3.146770E+00	3.684430E+00
4.157190E+00	3.058960E+00	3.750400E+00
4.182980E+00	2.954260E+00	3.711520E+00
4.206970E+00	2.846340E+00	3.695700E+00
4.229340E+00	2.767260E+00	3.651840E+00
3.814650E+00	3.577930E+00	3.759700E+00
3.897560E+00	3.523640E+00	3.710130E+00
3.923130E+00	3.511700E+00	3.636510E+00
3.960020E+00	3.488490E+00	3.671960E+00
4.072410E+00	3.317970E+00	3.716980E+00
4.044310E+00	3.376790E+00	3.640430E+00
4.018200E+00	3.420820E+00	3.694930E+00
4.107950E+00	3.221060E+00	3.724670E+00
3.990850E+00	3.461170E+00	3.675980E+00
1.255530E+00	2.266170E+00	3.865700E+00
1.279100E+00	2.330100E+00	3.852810E+00
1.261390E+00	2.257570E+00	3.788670E+00
1.220360E+00	2.126570E+00	3.764980E+00
1.233470E+00	2.181680E+00	3.846810E+00
1.183680E+00	2.006810E+00	3.740860E+00
1.203200E+00	2.070530E+00	3.829430E+00
1.151370E+00	1.898940E+00	3.725120E+00
1.170910E+00	1.957400E+00	3.809580E+00
1.132430E+00	1.835640E+00	3.726810E+00
1.143380E+00	1.860430E+00	3.793980E+00
1.126190E+00	1.784680E+00	3.760070E+00
1.304090E+00	2.400360E+00	3.887330E+00
1.340010E+00	2.470890E+00	3.870890E+00
1.316950E+00	2.398140E+00	3.798220E+00
1.118560E+00	1.689760E+00	3.714840E+00
1.121120E+00	1.606180E+00	3.649830E+00
1.120270E+00	1.611510E+00	3.725860E+00
1.126550E+00	1.552540E+00	3.673160E+00
1.126090E+00	1.565790E+00	3.729240E+00
1.135810E+00	1.514490E+00	3.712910E+00
1.376550E+00	2.537070E+00	3.908570E+00
1.416020E+00	2.602130E+00	3.896060E+00
1.386950E+00	2.535730E+00	3.824580E+00
1.183830E+00	1.413740E+00	3.606710E+00
1.162050E+00	1.448250E+00	3.693260E+00
1.203060E+00	1.377530E+00	3.639690E+00
1.193110E+00	1.391190E+00	3.679260E+00
1.220030E+00	1.347400E+00	3.683110E+00
1.452990E+00	2.654040E+00	3.838050E+00
1.272800E+00	1.272380E+00	3.664450E+00
1.344780E+00	1.196590E+00	3.623890E+00
1.321310E+00	1.210010E+00	3.683950E+00
1.388100E+00	1.152510E+00	3.659810E+00
1.360830E+00	1.169740E+00	3.702630E+00
1.419620E+00	1.120420E+00	3.708380E+00
1.501750E+00	2.754470E+00	3.893360E+00
1.536190E+00	2.827610E+00	3.898530E+00
1.530270E+00	2.803740E+00	3.842880E+00
1.515270E+00	1.051770E+00	3.706640E+00
1.611890E+00	1.001630E+00	3.679400E+00
1.588570E+00	9.995740E-01	3.740240E+00
1.643630E+00	9.775850E-01	3.758150E+00
1.562100E+00	2.872140E+00	3.845620E+00
1.724010E+00	9.669950E-01	3.715540E+00
1.598680E+00	2.969330E+00	3.888030E+00
1.633180E+00	3.042600E+00	3.884860E+00
1.622570E+00	3.012260E+00	3.826730E+00
1.868330E+00	9.309010E-01	3.725100E+00
1.988660E+00	9.148770E-01	3.768180E+00
1.656470E+00	3.076970E+00	3.833850E+00
2.087650E+00	9.064940E-01	3.733330E+00
1.711750E+00	3.173320E+00	3.844340E+00
2.150770E+00	9.042840E-01	3.711150E+00
2.176050E+00	8.990800E-01	3.749470E+00
1.771660E+00	3.271480E+00	3.860500E+00
1.814280E+00	3.335030E+00	3.879050E+00
1.804930E+00	3.310640E+00	3.815240E+00
2.252490E+00	8.998990E-01	3.755220E+00
2.184430E+00	9.052960E-01	3.716000E+00
1.856890E+00	3.376980E+00	3.832490E+00
2.375850E+00	8.926080E-01	3.725420E+00
2.483720E+00	8.682900E-01	3.810190E+00
1.920950E+00	3.447210E+00	3.795550E+00
2.576150E+00	8.555830E-01	3.773440E+00
1.982710E+00	3.535500E+00	3.859120E+00
2.044890E+00	3.609120E+00	3.874560E+00
2.030310E+00	3.579230E+00	3.806170E+00
2.665820E+00	8.395520E-01	3.731130E+00
2.761030E+00	8.021190E-01	3.803260E+00
2.098190E+00	3.648820E+00	3.832260E+00
2.846250E+00	7.855810E-01	3.745940E+00
2.930820E+00	7.524480E-01	3.783270E+00
2.183750E+00	3.712320E+00	3.818490E+00
3.013160E+00	7.558540E-01	3.742020E+00
3.107400E+00	7.417810E-01	3.809220E+00
2.265850E+00	3.767550E+00	3.803720E+00
3.203130E+00	7.696170E-01	3.775190E+00
2.344030E+00	3.812690E+00	3.793570E+00
3.298880E+00	8.226790E-01	3.746480E+00
2.409020E+00	3.838010E+00	3.775910E+00
2.481460E+00	3.868990E+00	3.832290E+00
3.392980E+00	8.869510E-01	3.718270E+00
2.561110E+00	3.886690E+00	3.799170E+00
3.571080E+00	1.016880E+00	3.786350E+00
3.485070E+00	9.331490E-01	3.799210E+00
2.649690E+00	3.908050E+00	3.783750E+00
3.676400E+00	1.106100E+00	3.774670E+00
2.729900E+00	3.916780E+00	3.776010E+00
2.761220E+00	3.912630E+00	3.721830E+00
2.835200E+00	3.925980E+00	3.796140E+00
3.806040E+00	1.216450E+00	3.775200E+00
2.930990E+00	3.918960E+00	3.793040E+00
3.902030E+00	1.301370E+00	3.728020E+00
3.019230E+00	3.887010E+00	3.771360E+00
3.170540E+00	3.858140E+00	3.778820E+00
4.076160E+00	1.470650E+00	3.780770E+00
3.979800E+00	1.367870E+00	3.759230E+00
3.255030E+00	3.854150E+00	3.804830E+00
3.297280E+00	3.796150E+00	3.754770E+00
4.217860E+00	1.706980E+00	3.742150E+00
4.171500E+00	1.609500E+00	3.757440E+00
4.153150E+00	1.551160E+00	3.803450E+00
3.337460E+00	3.834680E+00	3.817990E+00
3.437110E+00	3.812200E+00	3.834170E+00
3.437490E+00	3.765560E+00	3.775400E+00
4.264590E+00	2.675080E+00	3.809730E+00
4.236530E+00	2.751440E+00	3.721810E+00
4.222990E+00	2.808020E+00	3.788940E+00
4.286290E+00	2.543490E+00	3.830590E+00
4.296960E+00	2.445350E+00	3.807700E+00
4.305650E+00	2.330010E+00	3.794520E+00
4.305490E+00	2.207760E+00	3.784140E+00
4.298350E+00	2.086570E+00	3.774330E+00
4.287400E+00	1.956020E+00	3.772730E+00
4.252820E+00	1.799630E+00	3.771640E+00
4.219450E+00	1.668880E+00	3.807800E+00
4.186000E+00	1.594290E+00	3.817020E+00
3.519040E+00	3.770070E+00	3.826550E+00
3.590920E+00	3.706550E+00	3.784940E+00
3.715550E+00	3.673360E+00	3.841040E+00
4.129520E+00	3.171070E+00	3.802570E+00
4.164390E+00	3.081560E+00	3.880210E+00
4.184650E+00	2.972220E+00	3.818270E+00
4.197430E+00	2.891660E+00	3.770300E+00
3.815810E+00	3.607150E+00	3.832070E+00
3.908620E+00	3.538930E+00	3.815980E+00
4.006880E+00	3.438690E+00	3.800770E+00
3.978760E+00	3.468310E+00	3.712790E+00
4.085870E+00	3.324430E+00	3.852360E+00
4.103230E+00	3.252630E+00	3.790850E+00
1.280960E+00	2.324290E+00	3.926090E+00
1.252320E+00	2.233280E+00	3.916370E+00
1.234010E+00	2.143760E+00	3.922260E+00
1.203190E+00	2.028570E+00	3.907960E+00
1.173730E+00	1.918710E+00	3.891690E+00
1.150170E+00	1.806260E+00	3.892570E+00
1.125170E+00	1.734990E+00	3.813700E+00
1.135900E+00	1.732120E+00	3.877860E+00
1.131010E+00	1.684820E+00	3.850160E+00
1.340030E+00	2.462700E+00	3.943410E+00
1.305190E+00	2.396140E+00	3.938260E+00
1.134600E+00	1.606470E+00	3.827400E+00
1.144470E+00	1.530520E+00	3.806580E+00
1.155320E+00	1.481930E+00	3.782050E+00
1.167880E+00	1.490630E+00	3.859910E+00
1.189550E+00	1.438600E+00	3.846830E+00
1.414890E+00	2.589530E+00	3.953890E+00
1.388640E+00	2.534440E+00	3.973580E+00
1.209510E+00	1.376280E+00	3.774710E+00
1.242870E+00	1.318590E+00	3.751780E+00
1.252080E+00	1.327100E+00	3.835050E+00
1.281690E+00	1.272420E+00	3.798780E+00
1.466230E+00	2.671950E+00	3.963590E+00
1.321020E+00	1.211800E+00	3.752650E+00
1.387120E+00	1.145280E+00	3.800290E+00
1.453450E+00	1.085230E+00	3.783690E+00
1.449800E+00	1.083950E+00	3.883240E+00
1.514490E+00	1.035830E+00	3.836830E+00
1.530000E+00	2.807890E+00	3.952500E+00
1.509260E+00	2.755710E+00	3.974480E+00
1.602200E+00	9.874400E-01	3.834520E+00
1.719010E+00	9.499380E-01	3.843330E+00
1.569870E+00	2.888370E+00	3.966190E+00
1.820940E+00	9.242500E-01	3.822700E+00
1.806400E+00	9.148750E-01	3.900400E+00
1.882340E+00	8.998220E-01	3.910700E+00
1.634980E+00	3.037310E+00	3.957930E+00
1.607250E+00	2.973870E+00	3.980550E+00
1.954810E+00	9.044390E-01	3.857030E+00
1.668890E+00	3.105410E+00	3.920440E+00
2.080380E+00	8.856430E-01	3.848710E+00
1.722180E+00	3.187700E+00	3.982660E+00
1.767140E+00	3.263890E+00	3.998730E+00
1.749990E+00	3.244400E+00	3.927460E+00
2.183220E+00	8.860870E-01	3.824230E+00
1.799670E+00	3.318430E+00	3.954610E+00
2.278440E+00	8.698120E-01	3.879400E+00
1.855370E+00	3.392690E+00	3.932450E+00
2.386220E+00	8.598780E-01	3.862260E+00
2.496620E+00	8.432910E-01	3.912470E+00
1.913070E+00	3.460130E+00	3.898070E+00
2.576190E+00	8.275120E-01	3.894110E+00
2.033910E+00	3.606260E+00	3.951430E+00
1.970620E+00	3.535970E+00	3.970530E+00
2.673840E+00	8.095670E-01	3.859350E+00
2.762720E+00	7.790290E-01	3.894440E+00
2.099710E+00	3.668210E+00	3.936350E+00
2.868410E+00	7.393540E-01	3.902230E+00
2.174340E+00	3.723700E+00	3.918930E+00
3.006340E+00	7.268220E-01	3.856000E+00
2.252070E+00	3.776480E+00	3.900540E+00
2.328180E+00	3.823080E+00	3.884460E+00
3.306620E+00	7.907720E-01	3.858250E+00
3.203120E+00	7.326330E-01	3.879010E+00
2.406260E+00	3.855100E+00	3.865870E+00
2.478980E+00	3.875790E+00	3.934470E+00
3.404620E+00	8.605790E-01	3.825190E+00
2.567490E+00	3.902370E+00	3.902260E+00
3.568020E+00	9.755750E-01	3.894160E+00
3.488490E+00	9.007940E-01	3.880710E+00
2.633460E+00	3.920350E+00	3.855090E+00
3.668710E+00	1.077680E+00	3.873980E+00
2.722010E+00	3.934280E+00	3.866410E+00
2.833810E+00	3.957230E+00	3.925280E+00
3.761610E+00	1.162440E+00	3.854160E+00
2.968710E+00	3.953230E+00	3.874540E+00
3.872590E+00	1.267370E+00	3.901150E+00
[truncated: 10,719 more rows]
