# Supplementary material for: A New MRI-Based Model of Heart Function with Coupled Hemodynamics and Application to Normal and Diseased Canine Left Ventricles
Source: Front Bioeng Biotechnol. 2015 Sep 23;3:140. doi: 10.3389/fbioe.2015.00140 (PMC4585083; doi:10.3389/fbioe.2015.00140)
Supplement: Supplementary file 2 [file Data_Sheet_2.ZIP › Case1_Normal_SR_Diastole/nodes/case1_diastole_time_0.1600.csv]

3.304650E+00	2.122370E+00	1.187160E+00
3.325800E+00	2.164350E+00	1.166700E+00
3.343870E+00	2.128910E+00	1.179770E+00
3.345660E+00	2.088500E+00	1.208940E+00
3.375020E+00	2.215240E+00	1.142520E+00
3.405410E+00	2.268950E+00	1.129560E+00
3.427570E+00	2.225330E+00	1.144470E+00
3.427640E+00	2.149740E+00	1.183560E+00
3.524520E+00	2.090220E+00	1.242720E+00
3.449740E+00	2.045950E+00	1.257050E+00
3.567640E+00	2.032950E+00	1.305840E+00
3.503890E+00	2.257670E+00	1.157640E+00
3.567530E+00	2.161910E+00	1.219610E+00
3.606130E+00	2.094280E+00	1.274650E+00
3.002580E+00	2.311050E+00	1.207010E+00
3.018510E+00	2.389650E+00	1.189080E+00
3.060020E+00	2.351630E+00	1.181290E+00
3.077520E+00	2.302130E+00	1.190540E+00
3.070910E+00	2.467100E+00	1.176870E+00
3.088880E+00	2.540310E+00	1.181840E+00
3.132890E+00	2.496660E+00	1.163760E+00
3.186920E+00	2.398820E+00	1.146050E+00
3.300970E+00	2.257480E+00	1.136170E+00
3.162000E+00	2.253010E+00	1.181250E+00
3.234020E+00	2.116580E+00	1.221550E+00
3.351980E+00	1.995400E+00	1.293460E+00
3.227830E+00	1.986790E+00	1.326330E+00
3.419610E+00	1.917240E+00	1.410120E+00
3.312180E+00	1.901490E+00	1.432040E+00
3.410820E+00	1.875490E+00	1.485760E+00
3.208960E+00	2.558850E+00	1.158440E+00
3.405440E+00	2.537130E+00	1.147670E+00
3.421790E+00	2.369390E+00	1.125590E+00
3.494740E+00	1.967610E+00	1.356050E+00
3.525870E+00	1.894830E+00	1.513440E+00
3.531320E+00	2.474420E+00	1.160580E+00
3.547310E+00	2.557060E+00	1.180770E+00
3.591120E+00	2.371420E+00	1.171140E+00
3.644340E+00	2.251760E+00	1.218490E+00
3.669730E+00	2.150160E+00	1.284510E+00
3.680030E+00	2.070240E+00	1.357810E+00
3.620630E+00	1.981100E+00	1.415740E+00
3.655780E+00	2.509600E+00	1.219810E+00
3.722350E+00	2.354580E+00	1.252350E+00
3.744350E+00	2.217440E+00	1.319870E+00
3.730030E+00	2.135980E+00	1.356970E+00
2.588650E+00	2.670440E+00	1.384840E+00
2.609920E+00	2.731970E+00	1.386230E+00
2.647190E+00	2.679160E+00	1.358760E+00
2.742170E+00	2.621520E+00	1.321290E+00
2.605560E+00	2.598100E+00	1.380980E+00
2.804770E+00	2.467850E+00	1.286210E+00
2.653320E+00	2.465930E+00	1.367180E+00
2.890350E+00	2.315250E+00	1.256010E+00
2.712870E+00	2.325400E+00	1.365710E+00
2.890090E+00	2.164680E+00	1.340690E+00
2.773620E+00	2.185880E+00	1.409100E+00
2.951440E+00	2.086660E+00	1.356240E+00
2.845040E+00	2.051840E+00	1.450400E+00
2.958900E+00	2.003170E+00	1.430090E+00
2.718180E+00	2.759890E+00	1.355100E+00
2.908550E+00	2.760100E+00	1.274170E+00
2.895370E+00	2.604160E+00	1.242990E+00
2.969680E+00	2.492110E+00	1.208900E+00
3.027000E+00	2.195240E+00	1.261150E+00
3.081050E+00	2.030450E+00	1.351430E+00
3.160670E+00	1.920150E+00	1.449700E+00
3.035000E+00	1.941810E+00	1.478580E+00
3.226820E+00	1.829400E+00	1.561920E+00
3.081920E+00	1.850660E+00	1.584410E+00
3.274360E+00	1.761030E+00	1.659040E+00
3.142270E+00	1.739870E+00	1.714130E+00
3.253300E+00	1.698790E+00	1.762420E+00
3.097020E+00	2.659280E+00	1.207530E+00
3.138890E+00	2.830400E+00	1.274490E+00
3.397680E+00	1.819270E+00	1.592370E+00
3.368910E+00	1.729880E+00	1.743130E+00
3.269640E+00	2.774840E+00	1.224360E+00
3.326970E+00	2.881950E+00	1.287560E+00
3.335930E+00	2.676020E+00	1.175250E+00
3.525600E+00	1.833660E+00	1.629390E+00
3.534000E+00	1.779310E+00	1.758710E+00
3.435080E+00	2.796540E+00	1.247680E+00
3.493680E+00	2.906580E+00	1.338460E+00
3.565310E+00	2.670300E+00	1.221860E+00
3.712260E+00	2.022930E+00	1.473410E+00
3.689070E+00	1.947410E+00	1.571880E+00
3.621850E+00	1.863320E+00	1.666720E+00
3.594960E+00	2.821120E+00	1.311040E+00
3.621210E+00	2.905090E+00	1.393550E+00
3.697280E+00	2.754100E+00	1.320780E+00
3.746920E+00	2.632500E+00	1.309630E+00
3.794200E+00	2.468150E+00	1.325390E+00
3.821530E+00	2.304990E+00	1.388970E+00
3.787200E+00	2.131500E+00	1.489880E+00
3.846990E+00	2.246190E+00	1.498190E+00
3.753200E+00	2.016770E+00	1.558340E+00
3.697640E+00	2.841070E+00	1.387640E+00
3.803600E+00	2.756180E+00	1.441250E+00
3.849850E+00	2.579360E+00	1.437030E+00
3.868350E+00	2.422560E+00	1.457100E+00
3.871080E+00	2.315900E+00	1.501680E+00
2.236370E+00	2.702780E+00	1.623730E+00
2.264090E+00	2.785990E+00	1.618140E+00
2.293130E+00	2.714650E+00	1.581550E+00
2.353100E+00	2.635540E+00	1.547830E+00
2.249590E+00	2.620900E+00	1.624500E+00
2.412160E+00	2.487870E+00	1.527810E+00
2.293700E+00	2.485480E+00	1.614590E+00
2.458570E+00	2.339060E+00	1.526710E+00
2.344390E+00	2.346620E+00	1.606190E+00
2.515750E+00	2.200460E+00	1.564090E+00
2.405320E+00	2.209140E+00	1.639040E+00
2.573240E+00	2.075030E+00	1.595330E+00
2.460890E+00	2.077790E+00	1.669430E+00
2.640670E+00	1.985990E+00	1.635490E+00
2.531350E+00	1.942740E+00	1.739260E+00
2.662700E+00	1.885360E+00	1.739040E+00
2.320490E+00	2.891900E+00	1.604600E+00
2.367100E+00	2.999700E+00	1.615180E+00
2.385260E+00	2.925050E+00	1.570470E+00
2.395620E+00	2.811930E+00	1.534970E+00
2.508450E+00	2.663050E+00	1.444090E+00
2.530450E+00	2.475540E+00	1.442490E+00
2.574620E+00	2.330510E+00	1.443150E+00
2.634990E+00	2.195200E+00	1.487770E+00
2.698410E+00	2.072710E+00	1.529300E+00
2.764830E+00	1.951750E+00	1.615610E+00
2.826740E+00	1.888360E+00	1.658710E+00
2.771360E+00	1.846750E+00	1.737140E+00
2.850900E+00	1.834740E+00	1.709290E+00
2.463940E+00	2.957630E+00	1.543650E+00
2.466470E+00	3.042700E+00	1.580740E+00
2.611570E+00	2.877200E+00	1.443300E+00
2.920050E+00	1.901740E+00	1.586050E+00
3.011110E+00	1.783760E+00	1.696970E+00
2.914650E+00	1.790740E+00	1.725130E+00
3.049050E+00	1.720240E+00	1.761330E+00
2.975740E+00	1.697360E+00	1.810740E+00
3.076050E+00	1.671370E+00	1.822370E+00
2.566430E+00	3.047240E+00	1.536590E+00
2.750240E+00	3.045770E+00	1.488400E+00
2.759000E+00	2.952610E+00	1.428190E+00
2.811710E+00	2.884130E+00	1.367740E+00
3.324460E+00	1.655250E+00	1.857850E+00
3.181050E+00	1.621630E+00	1.896650E+00
3.298440E+00	1.594840E+00	1.972350E+00
2.867710E+00	2.998350E+00	1.412990E+00
2.879470E+00	3.076920E+00	1.467200E+00
3.016100E+00	2.938730E+00	1.352720E+00
3.460200E+00	1.688640E+00	1.860430E+00
3.411700E+00	1.622710E+00	1.969100E+00
2.999020E+00	3.071030E+00	1.455630E+00
3.222080E+00	3.053920E+00	1.433750E+00
3.221890E+00	2.946190E+00	1.336410E+00
3.550760E+00	1.720030E+00	1.872210E+00
3.553830E+00	1.669170E+00	1.989640E+00
3.383980E+00	2.992920E+00	1.387980E+00
3.365870E+00	3.068760E+00	1.463920E+00
3.715350E+00	1.904060E+00	1.724240E+00
3.690120E+00	1.837600E+00	1.827720E+00
3.630530E+00	1.754930E+00	1.907480E+00
3.465730E+00	3.063350E+00	1.490570E+00
3.557500E+00	2.987370E+00	1.447870E+00
3.879880E+00	2.242160E+00	1.615240E+00
3.844560E+00	2.115480E+00	1.699900E+00
3.783480E+00	1.989450E+00	1.710250E+00
3.755280E+00	1.898440E+00	1.814130E+00
3.718460E+00	2.925340E+00	1.497240E+00
3.847990E+00	2.840010E+00	1.586420E+00
3.874850E+00	2.755830E+00	1.549900E+00
3.900370E+00	2.663480E+00	1.557990E+00
3.914900E+00	2.502430E+00	1.590150E+00
3.931510E+00	2.600380E+00	1.665010E+00
3.903910E+00	2.367050E+00	1.577230E+00
3.911530E+00	2.736660E+00	1.644510E+00
3.929600E+00	2.663720E+00	1.659120E+00
2.044350E+00	2.751580E+00	1.799780E+00
2.078440E+00	2.843080E+00	1.797450E+00
2.101480E+00	2.768890E+00	1.752490E+00
2.164240E+00	2.683910E+00	1.691700E+00
2.050180E+00	2.666020E+00	1.789320E+00
2.185920E+00	2.493610E+00	1.702190E+00
2.081350E+00	2.514820E+00	1.785360E+00
2.233690E+00	2.348040E+00	1.694290E+00
2.107430E+00	2.331370E+00	1.797450E+00
2.298350E+00	2.219100E+00	1.714690E+00
2.203110E+00	2.229040E+00	1.780440E+00
2.352890E+00	2.090260E+00	1.738280E+00
2.245020E+00	2.108400E+00	1.809050E+00
2.415150E+00	1.973790E+00	1.774670E+00
2.308010E+00	1.984380E+00	1.834760E+00
2.457480E+00	1.902160E+00	1.813080E+00
2.396410E+00	1.862330E+00	1.885930E+00
2.488210E+00	1.842350E+00	1.856440E+00
2.135640E+00	2.958420E+00	1.785490E+00
2.180950E+00	3.075440E+00	1.803150E+00
2.199090E+00	3.002420E+00	1.749840E+00
2.208360E+00	2.891800E+00	1.703270E+00
2.699540E+00	1.770660E+00	1.839630E+00
2.580240E+00	1.801960E+00	1.854030E+00
2.727020E+00	1.699790E+00	1.906140E+00
2.633260E+00	1.665960E+00	1.973070E+00
2.753830E+00	1.626380E+00	1.984890E+00
2.286870E+00	3.059150E+00	1.709480E+00
2.332080E+00	3.193890E+00	1.766870E+00
2.827820E+00	1.720670E+00	1.841660E+00
2.927290E+00	1.607670E+00	1.950400E+00
2.841430E+00	1.595600E+00	1.993730E+00
2.990800E+00	1.533700E+00	2.034920E+00
2.904530E+00	1.495700E+00	2.098840E+00
3.003930E+00	1.471980E+00	2.121570E+00
2.469030E+00	3.134490E+00	1.642240E+00
2.494610E+00	3.272890E+00	1.752410E+00
3.037290E+00	1.605810E+00	1.933510E+00
3.094170E+00	1.515930E+00	2.063760E+00
2.604600E+00	3.239460E+00	1.675350E+00
2.653210E+00	3.327730E+00	1.755470E+00
2.670070E+00	3.161950E+00	1.587490E+00
3.373470E+00	1.560690E+00	2.071170E+00
3.242240E+00	1.525710E+00	2.082030E+00
3.357860E+00	1.510500E+00	2.177280E+00
2.760210E+00	3.266250E+00	1.675450E+00
2.789300E+00	3.345390E+00	1.760170E+00
2.899050E+00	3.184320E+00	1.550920E+00
3.487120E+00	1.596420E+00	2.068070E+00
3.472320E+00	1.550720E+00	2.171760E+00
2.847460E+00	3.385130E+00	1.795200E+00
2.859420E+00	3.424220E+00	1.851540E+00
2.900920E+00	3.395990E+00	1.803980E+00
2.932410E+00	3.334530E+00	1.731820E+00
3.068790E+00	3.256430E+00	1.649870E+00
3.142730E+00	3.171560E+00	1.548890E+00
3.556580E+00	1.619810E+00	2.077240E+00
3.551820E+00	1.594580E+00	2.138100E+00
2.952040E+00	3.417660E+00	1.853350E+00
3.070520E+00	3.377890E+00	1.823700E+00
3.113420E+00	3.320240E+00	1.743910E+00
3.247450E+00	3.267040E+00	1.680640E+00
3.382270E+00	3.156130E+00	1.560440E+00
3.719760E+00	1.795300E+00	1.969190E+00
3.696180E+00	1.722530E+00	2.063020E+00
3.621050E+00	1.638560E+00	2.119760E+00
3.220970E+00	3.361580E+00	1.818780E+00
3.351590E+00	3.318180E+00	1.790660E+00
3.402970E+00	3.251990E+00	1.706590E+00
3.527820E+00	3.206120E+00	1.705820E+00
3.618960E+00	3.087450E+00	1.597190E+00
3.892050E+00	2.181340E+00	1.813290E+00
3.862310E+00	2.040450E+00	1.897490E+00
3.902660E+00	2.135270E+00	1.954030E+00
3.789750E+00	1.878920E+00	1.959700E+00
3.763270E+00	1.787830E+00	2.056030E+00
3.485950E+00	3.297350E+00	1.820680E+00
3.605680E+00	3.246290E+00	1.816060E+00
3.646670E+00	3.173860E+00	1.740890E+00
3.729470E+00	3.109950E+00	1.740590E+00
3.800230E+00	2.984010E+00	1.690870E+00
3.937550E+00	2.520010E+00	1.749000E+00
3.930960E+00	2.351000E+00	1.806110E+00
3.947350E+00	2.480280E+00	1.847520E+00
3.917690E+00	2.212830E+00	1.915510E+00
3.726570E+00	3.198580E+00	1.860050E+00
3.822420E+00	3.076680E+00	1.842150E+00
3.884630E+00	2.961860E+00	1.849620E+00
3.909870E+00	2.829440E+00	1.785510E+00
3.945140E+00	2.641860E+00	1.795680E+00
3.946920E+00	2.544900E+00	1.818250E+00
1.890900E+00	2.790010E+00	1.995220E+00
1.936170E+00	2.905160E+00	2.001220E+00
1.940440E+00	2.809540E+00	1.945440E+00
1.978800E+00	2.724860E+00	1.868700E+00
1.881190E+00	2.700000E+00	1.971330E+00
1.984830E+00	2.534460E+00	1.869400E+00
1.895740E+00	2.552600E+00	1.955430E+00
2.011900E+00	2.389310E+00	1.856390E+00
1.910790E+00	2.367660E+00	1.953620E+00
2.033670E+00	2.311170E+00	1.862510E+00
1.985200E+00	2.299670E+00	1.909420E+00
2.035970E+00	2.230630E+00	1.905280E+00
2.124440E+00	1.974590E+00	1.969010E+00
2.098290E+00	2.033310E+00	1.953310E+00
2.186700E+00	2.004300E+00	1.905110E+00
2.273980E+00	1.882830E+00	1.945110E+00
2.165460E+00	1.902060E+00	1.996030E+00
2.345910E+00	1.758640E+00	2.002210E+00
2.235410E+00	1.781250E+00	2.047380E+00
2.385760E+00	1.678310E+00	2.045670E+00
2.308520E+00	1.644060E+00	2.118860E+00
2.417870E+00	1.603690E+00	2.111670E+00
2.039870E+00	2.938830E+00	1.880910E+00
2.019600E+00	3.031960E+00	1.958720E+00
2.126820E+00	2.145140E+00	1.877490E+00
2.474990E+00	1.712140E+00	1.985380E+00
2.553720E+00	1.623810E+00	2.045300E+00
2.508320E+00	1.564990E+00	2.132020E+00
2.606120E+00	1.549300E+00	2.115450E+00
2.055420E+00	3.110320E+00	1.968580E+00
2.125250E+00	3.206960E+00	1.976700E+00
2.101210E+00	3.103590E+00	1.902080E+00
2.800170E+00	1.523050E+00	2.093760E+00
2.704170E+00	1.537270E+00	2.100350E+00
2.833650E+00	1.463180E+00	2.158760E+00
2.768240E+00	1.430340E+00	2.221790E+00
2.871700E+00	1.411830E+00	2.222740E+00
2.222510E+00	3.207090E+00	1.872780E+00
2.250070E+00	3.297180E+00	1.948970E+00
3.072310E+00	1.437870E+00	2.186060E+00
2.976420E+00	1.407860E+00	2.224280E+00
3.076030E+00	1.387360E+00	2.276350E+00
2.319830E+00	3.371080E+00	1.967530E+00
2.380160E+00	3.450280E+00	2.020700E+00
2.387750E+00	3.395680E+00	1.947940E+00
2.375350E+00	3.330150E+00	1.871700E+00
3.161010E+00	1.462370E+00	2.164620E+00
3.150080E+00	1.414610E+00	2.246350E+00
2.476460E+00	3.421380E+00	1.937670E+00
2.536850E+00	3.498930E+00	2.024710E+00
2.556430E+00	3.380890E+00	1.841560E+00
3.270240E+00	1.449170E+00	2.244700E+00
2.633300E+00	3.461480E+00	1.940660E+00
2.674160E+00	3.516990E+00	2.029410E+00
2.740320E+00	3.406320E+00	1.847530E+00
3.461920E+00	1.482720E+00	2.309920E+00
2.736920E+00	3.535810E+00	2.072780E+00
2.744730E+00	3.557300E+00	2.129510E+00
2.791080E+00	3.537100E+00	2.080890E+00
2.841580E+00	3.487270E+00	1.984920E+00
3.615780E+00	1.582370E+00	2.255230E+00
2.832660E+00	3.548100E+00	2.122840E+00
2.935590E+00	3.527400E+00	2.089290E+00
2.988530E+00	3.493900E+00	2.033630E+00
3.113040E+00	3.438800E+00	1.963580E+00
3.711890E+00	1.662890E+00	2.206030E+00
3.716320E+00	1.621940E+00	2.283420E+00
3.068090E+00	3.502300E+00	2.101910E+00
3.204910E+00	3.476980E+00	2.071570E+00
3.262520E+00	3.442980E+00	2.010250E+00
3.376040E+00	3.386320E+00	1.943900E+00
3.910640E+00	2.057630E+00	2.049230E+00
3.890580E+00	1.928790E+00	2.113580E+00
3.811440E+00	1.771610E+00	2.197890E+00
3.909060E+00	1.858370E+00	2.253200E+00
3.773280E+00	1.661220E+00	2.293860E+00
3.333130E+00	3.455570E+00	2.078460E+00
3.456990E+00	3.423280E+00	2.066230E+00
3.509430E+00	3.385050E+00	2.019130E+00
3.609630E+00	3.318010E+00	1.969250E+00
3.958060E+00	2.444430E+00	2.007260E+00
3.952280E+00	2.537880E+00	1.888130E+00
3.961150E+00	2.574410E+00	1.986140E+00
3.949760E+00	2.328010E+00	2.011060E+00
3.952840E+00	2.180940E+00	2.090620E+00
3.944890E+00	2.007200E+00	2.187920E+00
3.934990E+00	1.922250E+00	2.229930E+00
3.574750E+00	3.397470E+00	2.094280E+00
3.678550E+00	3.351750E+00	2.093490E+00
3.712430E+00	3.309950E+00	2.052040E+00
3.761890E+00	3.249100E+00	2.015540E+00
3.840500E+00	3.136780E+00	1.980570E+00
3.901620E+00	3.009030E+00	1.977910E+00
3.945860E+00	2.868870E+00	1.990050E+00
3.973280E+00	2.711390E+00	2.031640E+00
3.983160E+00	2.793770E+00	2.082430E+00
3.778780E+00	3.299820E+00	2.146620E+00
3.868830E+00	3.191060E+00	2.119410E+00
3.928520E+00	3.062260E+00	2.109290E+00
3.963120E+00	2.934040E+00	2.106890E+00
3.984640E+00	2.840460E+00	2.116590E+00
1.766020E+00	2.802840E+00	2.185820E+00
1.809460E+00	2.908510E+00	2.191040E+00
1.799710E+00	2.822360E+00	2.137800E+00
1.826980E+00	2.752180E+00	2.059670E+00
1.748320E+00	2.720090E+00	2.156480E+00
1.815390E+00	2.576220E+00	2.036410E+00
1.744540E+00	2.591340E+00	2.118740E+00
1.827440E+00	2.421960E+00	2.027800E+00
1.756220E+00	2.443410E+00	2.103210E+00
1.838320E+00	2.328780E+00	2.027610E+00
1.772000E+00	2.296200E+00	2.098060E+00
1.857120E+00	2.247570E+00	2.042640E+00
1.933720E+00	2.049110E+00	2.080200E+00
1.936020E+00	2.095390E+00	2.057150E+00
1.961140E+00	2.062540E+00	2.052760E+00
1.963950E+00	2.015170E+00	2.068450E+00
2.061540E+00	1.785120E+00	2.149850E+00
2.038640E+00	1.847380E+00	2.121670E+00
2.121510E+00	1.808880E+00	2.091620E+00
2.193530E+00	1.688650E+00	2.137480E+00
2.097660E+00	1.707180E+00	2.180910E+00
2.240700E+00	1.614000E+00	2.183840E+00
2.176670E+00	1.576000E+00	2.257430E+00
2.285280E+00	1.539080E+00	2.249170E+00
1.870280E+00	2.922020E+00	2.095080E+00
1.894050E+00	3.029370E+00	2.140320E+00
1.945890E+00	2.209250E+00	1.991770E+00
2.014260E+00	2.091060E+00	1.994970E+00
2.055910E+00	1.949020E+00	2.033420E+00
2.450990E+00	1.534730E+00	2.187150E+00
2.389010E+00	1.497410E+00	2.253670E+00
2.487550E+00	1.465150E+00	2.260490E+00
1.953430E+00	3.121620E+00	2.144220E+00
2.012920E+00	3.225780E+00	2.182850E+00
2.004930E+00	3.171710E+00	2.110670E+00
1.986730E+00	3.086410E+00	2.047900E+00
2.664570E+00	1.451270E+00	2.216930E+00
2.574110E+00	1.461180E+00	2.236810E+00
2.700990E+00	1.390570E+00	2.279580E+00
2.638780E+00	1.360180E+00	2.338970E+00
2.743380E+00	1.344500E+00	2.344760E+00
2.072610E+00	3.239670E+00	2.079680E+00
2.111420E+00	3.326650E+00	2.142110E+00
2.921580E+00	1.357310E+00	2.298900E+00
2.846920E+00	1.342980E+00	2.335280E+00
2.920650E+00	1.323720E+00	2.365720E+00
2.174460E+00	3.394210E+00	2.155900E+00
2.232390E+00	3.466560E+00	2.211440E+00
2.230270E+00	3.426150E+00	2.132560E+00
2.214810E+00	3.360870E+00	2.056740E+00
3.010120E+00	1.342030E+00	2.355630E+00
2.304630E+00	3.473580E+00	2.120770E+00
2.342370E+00	3.530520E+00	2.204960E+00
3.188510E+00	1.370910E+00	2.359800E+00
2.411140E+00	3.570750E+00	2.240390E+00
2.472670E+00	3.609980E+00	2.304630E+00
2.474000E+00	3.578740E+00	2.229600E+00
2.451810E+00	3.538200E+00	2.143080E+00
3.361630E+00	1.412540E+00	2.378030E+00
3.309400E+00	1.369090E+00	2.447320E+00
3.402410E+00	1.385040E+00	2.469550E+00
2.559120E+00	3.589870E+00	2.224180E+00
2.612100E+00	3.635570E+00	2.315640E+00
2.629590E+00	3.560030E+00	2.118670E+00
3.452260E+00	1.435960E+00	2.389390E+00
3.453280E+00	1.414330E+00	2.441320E+00
2.728890E+00	3.588400E+00	2.229860E+00
2.709710E+00	3.631110E+00	2.326980E+00
3.627750E+00	1.520720E+00	2.423140E+00
3.521280E+00	1.450420E+00	2.435390E+00
2.815040E+00	3.613380E+00	2.330220E+00
2.959820E+00	3.596330E+00	2.344420E+00
2.946560E+00	3.557120E+00	2.218470E+00
3.731070E+00	1.603790E+00	2.360800E+00
3.064810E+00	3.558130E+00	2.301650E+00
3.054060E+00	3.577560E+00	2.359430E+00
3.209500E+00	3.508860E+00	2.214230E+00
3.906110E+00	1.783790E+00	2.344650E+00
3.842360E+00	1.681740E+00	2.398410E+00
3.905940E+00	1.738810E+00	2.417000E+00
3.154920E+00	3.555730E+00	2.344870E+00
3.276800E+00	3.526450E+00	2.316070E+00
3.339610E+00	3.500350E+00	2.264670E+00
3.460130E+00	3.459790E+00	2.205290E+00
3.993700E+00	2.523060E+00	2.199850E+00
3.985760E+00	2.407530E+00	2.192120E+00
3.976050E+00	2.319020E+00	2.146570E+00
4.004560E+00	2.205160E+00	2.269800E+00
3.992450E+00	2.141070E+00	2.249600E+00
3.996010E+00	2.052590E+00	2.284460E+00
3.981510E+00	1.898840E+00	2.359450E+00
4.022660E+00	1.990130E+00	2.369190E+00
3.938640E+00	1.784400E+00	2.427890E+00
3.396970E+00	3.506240E+00	2.326130E+00
3.519540E+00	3.480460E+00	2.315800E+00
3.580080E+00	3.451340E+00	2.271580E+00
3.681180E+00	3.395300E+00	2.229250E+00
4.005730E+00	2.757870E+00	2.201870E+00
4.010470E+00	2.646090E+00	2.239200E+00
4.028240E+00	2.110130E+00	2.345840E+00
4.034300E+00	2.037950E+00	2.381170E+00
3.629600E+00	3.456790E+00	2.343770E+00
3.752780E+00	3.407990E+00	2.372960E+00
3.780330E+00	3.372800E+00	2.311210E+00
3.818920E+00	3.321780E+00	2.280860E+00
3.893920E+00	3.225150E+00	2.262170E+00
3.956770E+00	3.095990E+00	2.260280E+00
3.961520E+00	3.159710E+00	2.335790E+00
3.986680E+00	2.950220E+00	2.247370E+00
3.998210E+00	2.851590E+00	2.212840E+00
3.843760E+00	3.342120E+00	2.389170E+00
3.907960E+00	3.261950E+00	2.366960E+00
3.942060E+00	3.206820E+00	2.349050E+00
1.668050E+00	2.715690E+00	2.323810E+00
1.702710E+00	2.808560E+00	2.343550E+00
1.721380E+00	2.758580E+00	2.253210E+00
1.688310E+00	2.599580E+00	2.213800E+00
1.644920E+00	2.621910E+00	2.303680E+00
1.695690E+00	2.461460E+00	2.187260E+00
1.629490E+00	2.456170E+00	2.293760E+00
1.707820E+00	2.343700E+00	2.162360E+00
1.661050E+00	2.359360E+00	2.229350E+00
1.719560E+00	2.271130E+00	2.165050E+00
1.677440E+00	2.266900E+00	2.219250E+00
1.729430E+00	2.198260E+00	2.189540E+00
2.019660E+00	1.580550E+00	2.333780E+00
1.988870E+00	1.640000E+00	2.304840E+00
2.062250E+00	1.616510E+00	2.278510E+00
2.116440E+00	1.540010E+00	2.316740E+00
2.062480E+00	1.505060E+00	2.384050E+00
2.159160E+00	1.468190E+00	2.373950E+00
1.736530E+00	2.902550E+00	2.352450E+00
1.786750E+00	3.000820E+00	2.351400E+00
1.769640E+00	2.913120E+00	2.289990E+00
1.885310E+00	2.144170E+00	2.072490E+00
1.809990E+00	2.158080E+00	2.127770E+00
1.877450E+00	2.024290E+00	2.131560E+00
1.967260E+00	1.915830E+00	2.125710E+00
1.902210E+00	1.886060E+00	2.200720E+00
1.991040E+00	1.765810E+00	2.221140E+00
2.325030E+00	1.463340E+00	2.312740E+00
2.260250E+00	1.433890E+00	2.379720E+00
2.358990E+00	1.393690E+00	2.385400E+00
1.858790E+00	3.117790E+00	2.353370E+00
1.920230E+00	3.225140E+00	2.391940E+00
1.908770E+00	3.169900E+00	2.321960E+00
1.881280E+00	3.083060E+00	2.248900E+00
2.544340E+00	1.381710E+00	2.344320E+00
2.459070E+00	1.360720E+00	2.405800E+00
2.581210E+00	1.337110E+00	2.395970E+00
2.544920E+00	1.323080E+00	2.436540E+00
2.612940E+00	1.293010E+00	2.462250E+00
1.972270E+00	3.237630E+00	2.294280E+00
2.009140E+00	3.328060E+00	2.351840E+00
2.806090E+00	1.297310E+00	2.425910E+00
2.723560E+00	1.280270E+00	2.464580E+00
2.811760E+00	1.260560E+00	2.493270E+00
2.066590E+00	3.405560E+00	2.360540E+00
2.123510E+00	3.478000E+00	2.412270E+00
2.115310E+00	3.441460E+00	2.333120E+00
2.095180E+00	3.375570E+00	2.257990E+00
2.921140E+00	1.278670E+00	2.472410E+00
2.181460E+00	3.483940E+00	2.316710E+00
2.220530E+00	3.541040E+00	2.394440E+00
3.108310E+00	1.303170E+00	2.486100E+00
3.041760E+00	1.252690E+00	2.560330E+00
3.139590E+00	1.264210E+00	2.583200E+00
2.281300E+00	3.590270E+00	2.418880E+00
2.338170E+00	3.639110E+00	2.480500E+00
2.334700E+00	3.615770E+00	2.400070E+00
2.317900E+00	3.572560E+00	2.318000E+00
3.239700E+00	1.334900E+00	2.481300E+00
3.234860E+00	1.298310E+00	2.564130E+00
2.409010E+00	3.636210E+00	2.398280E+00
2.468190E+00	3.672450E+00	2.496910E+00
3.362700E+00	1.342960E+00	2.545360E+00
2.538370E+00	3.654380E+00	2.405070E+00
2.600990E+00	3.690800E+00	2.509510E+00
3.514710E+00	1.399920E+00	2.534760E+00
2.695750E+00	3.658620E+00	2.421150E+00
2.692400E+00	3.689510E+00	2.519920E+00
3.599370E+00	1.454140E+00	2.506700E+00
3.612550E+00	1.435390E+00	2.561380E+00
2.784150E+00	3.670230E+00	2.520420E+00
2.919610E+00	3.647910E+00	2.516420E+00
2.863920E+00	3.632600E+00	2.428100E+00
3.760920E+00	1.576610E+00	2.498030E+00
3.683120E+00	1.484520E+00	2.568560E+00
3.038690E+00	3.595930E+00	2.436780E+00
3.015550E+00	3.626430E+00	2.521930E+00
3.916950E+00	1.717990E+00	2.490410E+00
3.865850E+00	1.635650E+00	2.557370E+00
3.125140E+00	3.600290E+00	2.521240E+00
3.236730E+00	3.576770E+00	2.517090E+00
3.260010E+00	3.549410E+00	2.426590E+00
4.009950E+00	2.413690E+00	2.283040E+00
4.025260E+00	2.312100E+00	2.319180E+00
4.044450E+00	1.966740E+00	2.466600E+00
4.021900E+00	1.868780E+00	2.521070E+00
3.973470E+00	1.791490E+00	2.514600E+00
3.348430E+00	3.550010E+00	2.516580E+00
3.463710E+00	3.530020E+00	2.521450E+00
3.490370E+00	3.505330E+00	2.432890E+00
4.039720E+00	2.680750E+00	2.333590E+00
4.052260E+00	2.560910E+00	2.399490E+00
4.052940E+00	2.403830E+00	2.405770E+00
4.077120E+00	2.265430E+00	2.473930E+00
4.059660E+00	2.157660E+00	2.441180E+00
4.054060E+00	2.058140E+00	2.447200E+00
3.569310E+00	3.507790E+00	2.538430E+00
3.687620E+00	3.478320E+00	2.570500E+00
3.683110E+00	3.456190E+00	2.474040E+00
3.999190E+00	3.081850E+00	2.381290E+00
4.023170E+00	2.963020E+00	2.393650E+00
4.045360E+00	2.788640E+00	2.385860E+00
4.058670E+00	2.860190E+00	2.491230E+00
4.062420E+00	2.653320E+00	2.429960E+00
3.753420E+00	3.446230E+00	2.557650E+00
3.841460E+00	3.382010E+00	2.538350E+00
3.928780E+00	3.268910E+00	2.496590E+00
3.984790E+00	3.151110E+00	2.453400E+00
4.035020E+00	3.002910E+00	2.489750E+00
4.051170E+00	2.924050E+00	2.496220E+00
1.588950E+00	2.654780E+00	2.477220E+00
1.625560E+00	2.747560E+00	2.497380E+00
1.629050E+00	2.686920E+00	2.397370E+00
1.596060E+00	2.534530E+00	2.371860E+00
1.569250E+00	2.569230E+00	2.457680E+00
1.585910E+00	2.445880E+00	2.367510E+00
1.559560E+00	2.449460E+00	2.431900E+00
1.569890E+00	2.359480E+00	2.375930E+00
1.909830E+00	1.493860E+00	2.491190E+00
1.873910E+00	1.594700E+00	2.420990E+00
1.968600E+00	1.556050E+00	2.392110E+00
2.009130E+00	1.489460E+00	2.431040E+00
1.975260E+00	1.468630E+00	2.476000E+00
2.030180E+00	1.428370E+00	2.487960E+00
1.688330E+00	2.936280E+00	2.548220E+00
1.731590E+00	3.013380E+00	2.556450E+00
1.714420E+00	2.955330E+00	2.502620E+00
1.704230E+00	2.881470E+00	2.428610E+00
1.664710E+00	2.867600E+00	2.527350E+00
1.615170E+00	2.296210E+00	2.295610E+00
1.653030E+00	2.158300E+00	2.291830E+00
1.749580E+00	2.057870E+00	2.234430E+00
1.667900E+00	2.029480E+00	2.324840E+00
1.813190E+00	1.919440E+00	2.249410E+00
1.720320E+00	1.932420E+00	2.321800E+00
1.875060E+00	1.797120E+00	2.287070E+00
1.783950E+00	1.819750E+00	2.343470E+00
1.918480E+00	1.675910E+00	2.328760E+00
1.832470E+00	1.704410E+00	2.374740E+00
2.195810E+00	1.403890E+00	2.437740E+00
2.127300E+00	1.378250E+00	2.499750E+00
2.230070E+00	1.341980E+00	2.509330E+00
1.792160E+00	3.113680E+00	2.560080E+00
1.844830E+00	3.213660E+00	2.593710E+00
1.833290E+00	3.164120E+00	2.529190E+00
1.802530E+00	3.081590E+00	2.462320E+00
2.393710E+00	1.332320E+00	2.464900E+00
2.331050E+00	1.307400E+00	2.522930E+00
2.433230E+00	1.272370E+00	2.541500E+00
1.888500E+00	3.231040E+00	2.499850E+00
1.925540E+00	3.309350E+00	2.558580E+00
2.546740E+00	1.245610E+00	2.560160E+00
2.664570E+00	1.225300E+00	2.555240E+00
2.626160E+00	1.197470E+00	2.611150E+00
2.689280E+00	1.182200E+00	2.636800E+00
1.986910E+00	3.392500E+00	2.581070E+00
2.044320E+00	3.460640E+00	2.587100E+00
2.029970E+00	3.427290E+00	2.539540E+00
2.001780E+00	3.367610E+00	2.466390E+00
2.808440E+00	1.210100E+00	2.596560E+00
2.085790E+00	3.478300E+00	2.523140E+00
2.107640E+00	3.533570E+00	2.616130E+00
2.962140E+00	1.216740E+00	2.604400E+00
2.920910E+00	1.182800E+00	2.673760E+00
3.004610E+00	1.191740E+00	2.687160E+00
2.189810E+00	3.600980E+00	2.622680E+00
2.247800E+00	3.643250E+00	2.631060E+00
2.230500E+00	3.617970E+00	2.582530E+00
2.206470E+00	3.569970E+00	2.514870E+00
3.091170E+00	1.225390E+00	2.654960E+00
2.288550E+00	3.649400E+00	2.573770E+00
2.331720E+00	3.698470E+00	2.681510E+00
3.224630E+00	1.260860E+00	2.657480E+00
2.400390E+00	3.696410E+00	2.581650E+00
2.462880E+00	3.727450E+00	2.678320E+00
3.332770E+00	1.301940E+00	2.640860E+00
2.534890E+00	3.714610E+00	2.603070E+00
2.537360E+00	3.735070E+00	2.679900E+00
3.484590E+00	1.342060E+00	2.684880E+00
2.597360E+00	3.738860E+00	2.675620E+00
2.703890E+00	3.716350E+00	2.616640E+00
3.615170E+00	1.421430E+00	2.634510E+00
2.871320E+00	3.697420E+00	2.664160E+00
2.850940E+00	3.681310E+00	2.585020E+00
3.789710E+00	1.552900E+00	2.637480E+00
3.716040E+00	1.472200E+00	2.700660E+00
2.995750E+00	3.653430E+00	2.597910E+00
2.965080E+00	3.681870E+00	2.677330E+00
3.944730E+00	1.704460E+00	2.607890E+00
3.879390E+00	1.622040E+00	2.690930E+00
3.067160E+00	3.655150E+00	2.682400E+00
3.173640E+00	3.631610E+00	2.680690E+00
3.207770E+00	3.604320E+00	2.599420E+00
4.067250E+00	1.900620E+00	2.593270E+00
4.016390E+00	1.803700E+00	2.652610E+00
4.063500E+00	1.867970E+00	2.666070E+00
3.280310E+00	3.598560E+00	2.679760E+00
3.388850E+00	3.573980E+00	2.681690E+00
3.425680E+00	3.554050E+00	2.605300E+00
4.103790E+00	2.443890E+00	2.543550E+00
4.127880E+00	2.300260E+00	2.581070E+00
4.143730E+00	2.376680E+00	2.634500E+00
4.123680E+00	2.151240E+00	2.597840E+00
4.099430E+00	2.009710E+00	2.587390E+00
4.088360E+00	1.914930E+00	2.662550E+00
3.490550E+00	3.551310E+00	2.697890E+00
3.606340E+00	3.521940E+00	2.726040E+00
3.614520E+00	3.511300E+00	2.639440E+00
4.093910E+00	2.758820E+00	2.557920E+00
4.115460E+00	2.587640E+00	2.584640E+00
4.123060E+00	2.691000E+00	2.623370E+00
4.136210E+00	2.447980E+00	2.625850E+00
3.676250E+00	3.496690E+00	2.707620E+00
3.768600E+00	3.453620E+00	2.670790E+00
3.890010E+00	3.382030E+00	2.672870E+00
3.919930E+00	3.347210E+00	2.625400E+00
3.961020E+00	3.287820E+00	2.620390E+00
4.021040E+00	3.166050E+00	2.626430E+00
4.012710E+00	3.223670E+00	2.699110E+00
4.062140E+00	3.017850E+00	2.613230E+00
4.085980E+00	2.870150E+00	2.599900E+00
4.118010E+00	2.748560E+00	2.645610E+00
3.958960E+00	3.316000E+00	2.697570E+00
3.992310E+00	3.268980E+00	2.702180E+00
1.487960E+00	2.128560E+00	2.527410E+00
1.495600E+00	2.193190E+00	2.510010E+00
1.512830E+00	2.133990E+00	2.485290E+00
1.537750E+00	2.063070E+00	2.464100E+00
1.490960E+00	2.058910E+00	2.531970E+00
1.570330E+00	1.973970E+00	2.452430E+00
1.512940E+00	1.928560E+00	2.541200E+00
1.588420E+00	1.870500E+00	2.493110E+00
1.802300E+00	1.489740E+00	2.564730E+00
1.772230E+00	1.547120E+00	2.543830E+00
1.833650E+00	1.529730E+00	2.507600E+00
1.850550E+00	1.446740E+00	2.570400E+00
1.646210E+00	2.968970E+00	2.758650E+00
1.693440E+00	3.041530E+00	2.740860E+00
1.667480E+00	2.979200E+00	2.694750E+00
1.659170E+00	2.914960E+00	2.612670E+00
1.617140E+00	2.885930E+00	2.714920E+00
1.618280E+00	2.785850E+00	2.573670E+00
1.591460E+00	2.774920E+00	2.655530E+00
1.563310E+00	2.642760E+00	2.564210E+00
1.532540E+00	2.478760E+00	2.531900E+00
1.516290E+00	2.327580E+00	2.487700E+00
1.554630E+00	2.200230E+00	2.404460E+00
1.600070E+00	2.062300E+00	2.386860E+00
1.637010E+00	1.934480E+00	2.401080E+00
1.705110E+00	1.832830E+00	2.405590E+00
1.648860E+00	1.830090E+00	2.463550E+00
1.756130E+00	1.726770E+00	2.428950E+00
1.689600E+00	1.741350E+00	2.485230E+00
1.797770E+00	1.621990E+00	2.461690E+00
1.732000E+00	1.641180E+00	2.510110E+00
1.956150E+00	1.376970E+00	2.585390E+00
2.045840E+00	1.355680E+00	2.561060E+00
2.027590E+00	1.316910E+00	2.620840E+00
2.091170E+00	1.293300E+00	2.622990E+00
1.744360E+00	3.081570E+00	2.653600E+00
1.749160E+00	3.137810E+00	2.767780E+00
2.268340E+00	1.280740E+00	2.580320E+00
2.204310E+00	1.258670E+00	2.640550E+00
2.310430E+00	1.230700E+00	2.649990E+00
1.810370E+00	3.232150E+00	2.774640E+00
1.864140E+00	3.292470E+00	2.750880E+00
1.818720E+00	3.220260E+00	2.697580E+00
2.474920E+00	1.219010E+00	2.618050E+00
2.412790E+00	1.200950E+00	2.670400E+00
2.519580E+00	1.181220E+00	2.692260E+00
1.911390E+00	3.327560E+00	2.661330E+00
1.936940E+00	3.377930E+00	2.784450E+00
2.621220E+00	1.167250E+00	2.692010E+00
2.748940E+00	1.149860E+00	2.731880E+00
2.013210E+00	3.447990E+00	2.678020E+00
2.860380E+00	1.157150E+00	2.726770E+00
2.823020E+00	1.131390E+00	2.779860E+00
2.893010E+00	1.121680E+00	2.811240E+00
2.083240E+00	3.529690E+00	2.711760E+00
2.131450E+00	3.580740E+00	2.774850E+00
2.143600E+00	3.580320E+00	2.686510E+00
2.983410E+00	1.153230E+00	2.765330E+00
2.219040E+00	3.635920E+00	2.718280E+00
3.082010E+00	1.184780E+00	2.742550E+00
2.300510E+00	3.700470E+00	2.793520E+00
2.381010E+00	3.749210E+00	2.828230E+00
2.356310E+00	3.727050E+00	2.763140E+00
3.199420E+00	1.208550E+00	2.752020E+00
2.428020E+00	3.745000E+00	2.765910E+00
2.436600E+00	3.764010E+00	2.829590E+00
3.358480E+00	1.258780E+00	2.754140E+00
2.486030E+00	3.766550E+00	2.827190E+00
2.564320E+00	3.756890E+00	2.769540E+00
3.473860E+00	1.287960E+00	2.779700E+00
3.448390E+00	1.257330E+00	2.813920E+00
3.496630E+00	1.276640E+00	2.822600E+00
2.715170E+00	3.768650E+00	2.815140E+00
2.669200E+00	3.746910E+00	2.723410E+00
3.641280E+00	1.395620E+00	2.757600E+00
3.557280E+00	1.318670E+00	2.822480E+00
2.789160E+00	3.729940E+00	2.740480E+00
2.845360E+00	3.754380E+00	2.835270E+00
3.812500E+00	1.531450E+00	2.779960E+00
3.737420E+00	1.446380E+00	2.802980E+00
2.950340E+00	3.707740E+00	2.758270E+00
2.943890E+00	3.744180E+00	2.852620E+00
3.954760E+00	1.691920E+00	2.739200E+00
3.898870E+00	1.611090E+00	2.800040E+00
3.028830E+00	3.714220E+00	2.834030E+00
3.115150E+00	3.698250E+00	2.865470E+00
3.146260E+00	3.658480E+00	2.765800E+00
4.069940E+00	1.860120E+00	2.746020E+00
4.018480E+00	1.757680E+00	2.803410E+00
3.234780E+00	3.658790E+00	2.854990E+00
3.344620E+00	3.623560E+00	2.861860E+00
3.353600E+00	3.597420E+00	2.768700E+00
4.162480E+00	2.298040E+00	2.689720E+00
4.164290E+00	2.181280E+00	2.716840E+00
4.146490E+00	2.033020E+00	2.764170E+00
4.177480E+00	2.110560E+00	2.785910E+00
4.108160E+00	1.945330E+00	2.713990E+00
3.435760E+00	3.595660E+00	2.843830E+00
3.525660E+00	3.573730E+00	2.885120E+00
3.532650E+00	3.556960E+00	2.794630E+00
4.139810E+00	2.657220E+00	2.703870E+00
4.171980E+00	2.521590E+00	2.785210E+00
4.169030E+00	2.388000E+00	2.737060E+00
4.193060E+00	2.240430E+00	2.782540E+00
4.193010E+00	2.154370E+00	2.803180E+00
3.598940E+00	3.547420E+00	2.851140E+00
3.692400E+00	3.507450E+00	2.816760E+00
3.823550E+00	3.452960E+00	2.815040E+00
3.868350E+00	3.412810E+00	2.753270E+00
4.053230E+00	3.147270E+00	2.757080E+00
4.090560E+00	3.018250E+00	2.780590E+00
4.086470E+00	3.089560E+00	2.812600E+00
4.107550E+00	2.875520E+00	2.749700E+00
4.128960E+00	2.754740E+00	2.736130E+00
3.903840E+00	3.410260E+00	2.836640E+00
3.940940E+00	3.357520E+00	2.781590E+00
4.025340E+00	3.251050E+00	2.817120E+00
4.076940E+00	3.143170E+00	2.837350E+00
1.413860E+00	2.075830E+00	2.660960E+00
1.422770E+00	2.157110E+00	2.662700E+00
1.453480E+00	2.105150E+00	2.590930E+00
1.453610E+00	1.971690E+00	2.599040E+00
1.409970E+00	1.992930E+00	2.662990E+00
1.465420E+00	1.890720E+00	2.610910E+00
1.421670E+00	1.858660E+00	2.681600E+00
1.484710E+00	1.810020E+00	2.631850E+00
1.575890E+00	2.873240E+00	2.883210E+00
1.612950E+00	2.952070E+00	2.906040E+00
1.601740E+00	2.899400E+00	2.815540E+00
1.568860E+00	2.779400E+00	2.760020E+00
1.554690E+00	2.796170E+00	2.857790E+00
1.535790E+00	2.652210E+00	2.695550E+00
1.523350E+00	2.674600E+00	2.808670E+00
1.509920E+00	2.516230E+00	2.641240E+00
1.493870E+00	2.544120E+00	2.753080E+00
1.487830E+00	2.377150E+00	2.605950E+00
1.470100E+00	2.413650E+00	2.710610E+00
1.464910E+00	2.241690E+00	2.584990E+00
1.440520E+00	2.281560E+00	2.675950E+00
1.623460E+00	1.758350E+00	2.533740E+00
1.553150E+00	1.786390E+00	2.579800E+00
1.665880E+00	1.652430E+00	2.559450E+00
1.595010E+00	1.665090E+00	2.611070E+00
1.714360E+00	1.566420E+00	2.577780E+00
1.654460E+00	1.555930E+00	2.633630E+00
1.753350E+00	1.452700E+00	2.637980E+00
1.850880E+00	1.372110E+00	2.644660E+00
1.802620E+00	1.322360E+00	2.740470E+00
1.907300E+00	1.298720E+00	2.709740E+00
1.672950E+00	3.033360E+00	2.829750E+00
2.024000E+00	1.256530E+00	2.724080E+00
2.124260E+00	1.232870E+00	2.712570E+00
2.107600E+00	1.199250E+00	2.776560E+00
2.190630E+00	1.173390E+00	2.797360E+00
1.732190E+00	3.135920E+00	2.855130E+00
1.776490E+00	3.207080E+00	2.903890E+00
1.781290E+00	3.204050E+00	2.826380E+00
2.350460E+00	1.184410E+00	2.722120E+00
2.293260E+00	1.180460E+00	2.756760E+00
2.384830E+00	1.140140E+00	2.796130E+00
1.847860E+00	3.289470E+00	2.841600E+00
2.573870E+00	1.135590E+00	2.773940E+00
2.499940E+00	1.129870E+00	2.806680E+00
2.578950E+00	1.107640E+00	2.836860E+00
1.921320E+00	3.376510E+00	2.892350E+00
1.979960E+00	3.441540E+00	2.900900E+00
1.967060E+00	3.422120E+00	2.846480E+00
2.661520E+00	1.108330E+00	2.821570E+00
2.032060E+00	3.488490E+00	2.813730E+00
2.036580E+00	3.506760E+00	2.942930E+00
2.800520E+00	1.106570E+00	2.849630E+00
2.900360E+00	1.097700E+00	2.889870E+00
2.102600E+00	3.575430E+00	2.962110E+00
2.168550E+00	3.628580E+00	2.944260E+00
2.111810E+00	3.579590E+00	2.877190E+00
2.990620E+00	1.114460E+00	2.871740E+00
2.210610E+00	3.649140E+00	2.851650E+00
2.230420E+00	3.670500E+00	2.929740E+00
3.137700E+00	1.146370E+00	2.853450E+00
2.320170E+00	3.724200E+00	2.931550E+00
3.294480E+00	1.187930E+00	2.853010E+00
3.239580E+00	1.150260E+00	2.910350E+00
3.313810E+00	1.158070E+00	2.953480E+00
2.464850E+00	3.772440E+00	2.911730E+00
3.401330E+00	1.227840E+00	2.841970E+00
3.401880E+00	1.202530E+00	2.919580E+00
2.593220E+00	3.792100E+00	2.952390E+00
2.550210E+00	3.779190E+00	2.869160E+00
3.487010E+00	1.256870E+00	2.877290E+00
2.652810E+00	3.791940E+00	2.891800E+00
2.662120E+00	3.800560E+00	2.962060E+00
3.694950E+00	1.390970E+00	2.890300E+00
3.586520E+00	1.305000E+00	2.941900E+00
2.714540E+00	3.798200E+00	2.965040E+00
2.786150E+00	3.778530E+00	2.921480E+00
3.783500E+00	1.471600E+00	2.878600E+00
3.763210E+00	1.441030E+00	2.926120E+00
2.896250E+00	3.762190E+00	2.909170E+00
3.959270E+00	1.664280E+00	2.859740E+00
3.867530E+00	1.559980E+00	2.915410E+00
3.802200E+00	1.478210E+00	2.946100E+00
3.011410E+00	3.733150E+00	2.924950E+00
3.166630E+00	3.691630E+00	2.957580E+00
4.075800E+00	1.833960E+00	2.894870E+00
4.116200E+00	1.916490E+00	2.799550E+00
4.138970E+00	1.937420E+00	2.870380E+00
4.009060E+00	1.730980E+00	2.909110E+00
3.263600E+00	3.664700E+00	3.004690E+00
3.290900E+00	3.645030E+00	2.931640E+00
4.190160E+00	2.089770E+00	2.853520E+00
4.168570E+00	2.008780E+00	2.914310E+00
3.343500E+00	3.634320E+00	2.995630E+00
3.414840E+00	3.607160E+00	2.934020E+00
3.529380E+00	3.575820E+00	2.981400E+00
4.176940E+00	2.632600E+00	2.834590E+00
4.207900E+00	2.503450E+00	2.927550E+00
4.214230E+00	2.386800E+00	2.892080E+00
4.219050E+00	2.269900E+00	2.872630E+00
4.212430E+00	2.169230E+00	2.872920E+00
3.623760E+00	3.540570E+00	2.924350E+00
3.737710E+00	3.500380E+00	2.976980E+00
3.799250E+00	3.475870E+00	2.900680E+00
4.109550E+00	3.057020E+00	2.900150E+00
4.131830E+00	2.948510E+00	2.918170E+00
4.140560E+00	2.861550E+00	2.888120E+00
4.161320E+00	2.746660E+00	2.862670E+00
3.833200E+00	3.462170E+00	2.980120E+00
3.879720E+00	3.434610E+00	2.914230E+00
3.973160E+00	3.355360E+00	2.926130E+00
4.042930E+00	3.275060E+00	2.944740E+00
4.067450E+00	3.227960E+00	2.921210E+00
4.084590E+00	3.165510E+00	2.927770E+00
4.081290E+00	3.206330E+00	2.959570E+00
4.071090E+00	3.234730E+00	2.973590E+00
1.350600E+00	2.022040E+00	2.810870E+00
1.365520E+00	2.102190E+00	2.814600E+00
1.381650E+00	2.047140E+00	2.735900E+00
1.376900E+00	1.914040E+00	2.736140E+00
1.344410E+00	1.942520E+00	2.806140E+00
1.382630E+00	1.837510E+00	2.746630E+00
1.353910E+00	1.834350E+00	2.800880E+00
1.390020E+00	1.763140E+00	2.773470E+00
1.544130E+00	2.825790E+00	3.046620E+00
1.569400E+00	2.894130E+00	3.039730E+00
1.558760E+00	2.842880E+00	2.956070E+00
1.518840E+00	2.707000E+00	2.913810E+00
1.521160E+00	2.740110E+00	3.014970E+00
1.485190E+00	2.574760E+00	2.862590E+00
1.485930E+00	2.613240E+00	2.973290E+00
1.459210E+00	2.445350E+00	2.815900E+00
1.451760E+00	2.476860E+00	2.922150E+00
1.428310E+00	2.315010E+00	2.773280E+00
1.418930E+00	2.345200E+00	2.871410E+00
1.401870E+00	2.186190E+00	2.746100E+00
1.387990E+00	2.219450E+00	2.830090E+00
1.520460E+00	1.688260E+00	2.664380E+00
1.449270E+00	1.720920E+00	2.719830E+00
1.573050E+00	1.569900E+00	2.694240E+00
1.493710E+00	1.597140E+00	2.753310E+00
1.642140E+00	1.458910E+00	2.723460E+00
1.552370E+00	1.479860E+00	2.783450E+00
1.711880E+00	1.363850E+00	2.759330E+00
1.619090E+00	1.355530E+00	2.839080E+00
1.750770E+00	1.305420E+00	2.793270E+00
1.708850E+00	1.298680E+00	2.833180E+00
1.785740E+00	1.245680E+00	2.854740E+00
1.598920E+00	2.962060E+00	3.082210E+00
1.646980E+00	3.036380E+00	3.051780E+00
1.609010E+00	2.963210E+00	2.997730E+00
1.944410E+00	1.245680E+00	2.770080E+00
1.881030E+00	1.238440E+00	2.806680E+00
1.971870E+00	1.197320E+00	2.842020E+00
1.690430E+00	3.084330E+00	2.954020E+00
1.708880E+00	3.129690E+00	3.082810E+00
2.091870E+00	1.152310E+00	2.871160E+00
2.200680E+00	1.121730E+00	2.906960E+00
1.770100E+00	3.215720E+00	3.095990E+00
1.824070E+00	3.279840E+00	3.066380E+00
1.769140E+00	3.204220E+00	3.006460E+00
2.311240E+00	1.107370E+00	2.908900E+00
2.443680E+00	1.092950E+00	2.906630E+00
2.403960E+00	1.074120E+00	2.971500E+00
2.483180E+00	1.059430E+00	3.013530E+00
1.851070E+00	3.303310E+00	2.964400E+00
1.874820E+00	3.335420E+00	3.039330E+00
2.592460E+00	1.078280E+00	2.940480E+00
1.944470E+00	3.408660E+00	3.018770E+00
2.725830E+00	1.077880E+00	2.935690E+00
2.689680E+00	1.058340E+00	2.992240E+00
2.764290E+00	1.049070E+00	3.029790E+00
2.025120E+00	3.501390E+00	3.048580E+00
2.068430E+00	3.550070E+00	3.065980E+00
2.071460E+00	3.547830E+00	3.011110E+00
2.857770E+00	1.073030E+00	2.974660E+00
2.136880E+00	3.610730E+00	3.062380E+00
2.961470E+00	1.086590E+00	2.954870E+00
2.232290E+00	3.674170E+00	3.004810E+00
3.072640E+00	1.098450E+00	2.969440E+00
2.313550E+00	3.732700E+00	3.052920E+00
2.391680E+00	3.779900E+00	3.082590E+00
2.357850E+00	3.754530E+00	3.019840E+00
3.217140E+00	1.116260E+00	2.987310E+00
3.330150E+00	1.125010E+00	3.035640E+00
2.426190E+00	3.778180E+00	3.022090E+00
2.440930E+00	3.797650E+00	3.086500E+00
3.414580E+00	1.169230E+00	3.013680E+00
2.486410E+00	3.805790E+00	3.088900E+00
2.552160E+00	3.804040E+00	3.044390E+00
3.500600E+00	1.231570E+00	2.982230E+00
2.697560E+00	3.817940E+00	3.041550E+00
3.688890E+00	1.349770E+00	3.015640E+00
3.600000E+00	1.267150E+00	3.050110E+00
2.835650E+00	3.818390E+00	3.083210E+00
2.786280E+00	3.798680E+00	3.005650E+00
3.762630E+00	1.425850E+00	2.981510E+00
2.907970E+00	3.779870E+00	3.009820E+00
2.925640E+00	3.813790E+00	3.101030E+00
3.962150E+00	1.654910E+00	2.987670E+00
3.898760E+00	1.562780E+00	3.027900E+00
3.834100E+00	1.488720E+00	3.014500E+00
2.989500E+00	3.790770E+00	3.086940E+00
3.066460E+00	3.770850E+00	3.129580E+00
3.064270E+00	3.746510E+00	3.042500E+00
4.128620E+00	1.918370E+00	2.976940E+00
4.079890E+00	1.819340E+00	3.037250E+00
4.027680E+00	1.747950E+00	2.989700E+00
3.124930E+00	3.747540E+00	3.104850E+00
3.214090E+00	3.704710E+00	3.088130E+00
4.198170E+00	2.098640E+00	2.972310E+00
4.172350E+00	1.997330E+00	3.036950E+00
3.324260E+00	3.654650E+00	3.061570E+00
3.446780E+00	3.614390E+00	3.056440E+00
3.542760E+00	3.584530E+00	3.046750E+00
4.200700E+00	2.615310E+00	2.981780E+00
4.225320E+00	2.492440E+00	3.038320E+00
4.229970E+00	2.392670E+00	3.022840E+00
4.230010E+00	2.269480E+00	2.999680E+00
4.220710E+00	2.191880E+00	2.951460E+00
3.631710E+00	3.550700E+00	3.040150E+00
3.737670E+00	3.520340E+00	3.089780E+00
4.134430E+00	2.974240E+00	3.000460E+00
4.159130E+00	2.850830E+00	3.038240E+00
4.148710E+00	2.943830E+00	3.065430E+00
4.173880E+00	2.745060E+00	2.978640E+00
3.830880E+00	3.474560E+00	3.074090E+00
3.911590E+00	3.418760E+00	3.023540E+00
3.991300E+00	3.363470E+00	3.070800E+00
4.024330E+00	3.313730E+00	3.012150E+00
4.083560E+00	3.198830E+00	3.027970E+00
4.117190E+00	3.073740E+00	3.051830E+00
4.136730E+00	2.994650E+00	3.048450E+00
4.039620E+00	3.309840E+00	3.083850E+00
4.058370E+00	3.265280E+00	3.023660E+00
1.396050E+00	2.340760E+00	3.031100E+00
1.417040E+00	2.405510E+00	3.057640E+00
1.413280E+00	2.370990E+00	2.976700E+00
1.377950E+00	2.243490E+00	2.914810E+00
1.372010E+00	2.262020E+00	3.000240E+00
1.356980E+00	2.140180E+00	2.878420E+00
1.341240E+00	2.138780E+00	2.951980E+00
1.326300E+00	2.011490E+00	2.886920E+00
1.315690E+00	1.856100E+00	2.878870E+00
1.338050E+00	1.719360E+00	2.873770E+00
1.412220E+00	1.626550E+00	2.824240E+00
1.354150E+00	1.573930E+00	2.930320E+00
1.475230E+00	1.509650E+00	2.837400E+00
1.416700E+00	1.520090E+00	2.892040E+00
1.527830E+00	1.410290E+00	2.865200E+00
1.458080E+00	1.435990E+00	2.913460E+00
1.558960E+00	1.349560E+00	2.892920E+00
1.511030E+00	1.352690E+00	2.940720E+00
1.581380E+00	1.295170E+00	2.942930E+00
1.562780E+00	2.877510E+00	3.120930E+00
1.530850E+00	2.779750E+00	3.100720E+00
1.502170E+00	2.675340E+00	3.090520E+00
1.456240E+00	2.517420E+00	3.046590E+00
1.689390E+00	1.241100E+00	2.941900E+00
1.793290E+00	1.191690E+00	2.955650E+00
1.640380E+00	3.032980E+00	3.145180E+00
1.594070E+00	2.955110E+00	3.139890E+00
1.898920E+00	1.165220E+00	2.948660E+00
2.003670E+00	1.151220E+00	2.937290E+00
1.987410E+00	1.133850E+00	2.995420E+00
2.069740E+00	1.106820E+00	3.020200E+00
1.704680E+00	3.129930E+00	3.187170E+00
1.746300E+00	3.189220E+00	3.202100E+00
1.746670E+00	3.188350E+00	3.148940E+00
2.237930E+00	1.098880E+00	2.962710E+00
2.176130E+00	1.097700E+00	2.991800E+00
2.269550E+00	1.071480E+00	3.035410E+00
1.802860E+00	3.260820E+00	3.190180E+00
2.387900E+00	1.049290E+00	3.053400E+00
2.492530E+00	1.027890E+00	3.106870E+00
1.878190E+00	3.346200E+00	3.116560E+00
2.582190E+00	1.032410E+00	3.078820E+00
1.941470E+00	3.416030E+00	3.155990E+00
1.986010E+00	3.465400E+00	3.175670E+00
1.988370E+00	3.466280E+00	3.110160E+00
2.679240E+00	1.036160E+00	3.055510E+00
2.771610E+00	1.014810E+00	3.123510E+00
2.051350E+00	3.534480E+00	3.161560E+00
2.857150E+00	1.031550E+00	3.079000E+00
2.141940E+00	3.619500E+00	3.182530E+00
2.214530E+00	3.672010E+00	3.206570E+00
2.179610E+00	3.651480E+00	3.139340E+00
2.989100E+00	1.042220E+00	3.070010E+00
2.243080E+00	3.691590E+00	3.120000E+00
2.287500E+00	3.718510E+00	3.215870E+00
3.143800E+00	1.061460E+00	3.071770E+00
3.094690E+00	1.022440E+00	3.139460E+00
3.185320E+00	1.028180E+00	3.157060E+00
2.360230E+00	3.762380E+00	3.169350E+00
3.283560E+00	1.072940E+00	3.116420E+00
2.476920E+00	3.806640E+00	3.161510E+00
3.422730E+00	1.125860E+00	3.109330E+00
2.551940E+00	3.826460E+00	3.189330E+00
2.553030E+00	3.824140E+00	3.137990E+00
3.519700E+00	1.192120E+00	3.081650E+00
2.601660E+00	3.836690E+00	3.197840E+00
2.660780E+00	3.840270E+00	3.156660E+00
3.696870E+00	1.305440E+00	3.135730E+00
3.604690E+00	1.231350E+00	3.134030E+00
2.792380E+00	3.832960E+00	3.167500E+00
3.789010E+00	1.404040E+00	3.082170E+00
2.903220E+00	3.822290E+00	3.172290E+00
3.953820E+00	1.600830E+00	3.090640E+00
3.886250E+00	1.499370E+00	3.117440E+00
3.951900E+00	1.568030E+00	3.158840E+00
2.990610E+00	3.799460E+00	3.160070E+00
3.077580E+00	3.766500E+00	3.221760E+00
4.140700E+00	1.906600E+00	3.090090E+00
4.099650E+00	1.816670E+00	3.148360E+00
4.030820E+00	1.697130E+00	3.104530E+00
3.987100E+00	1.620270E+00	3.144390E+00
3.154980E+00	3.737300E+00	3.171960E+00
3.251440E+00	3.687310E+00	3.208570E+00
4.212800E+00	2.087830E+00	3.117560E+00
4.222270E+00	2.165830E+00	3.030360E+00
4.239400E+00	2.198220E+00	3.093720E+00
4.180230E+00	1.982350E+00	3.132160E+00
3.369170E+00	3.641370E+00	3.172680E+00
3.499810E+00	3.607900E+00	3.155010E+00
3.568450E+00	3.586400E+00	3.107100E+00
4.235180E+00	2.538420E+00	3.103000E+00
4.251670E+00	2.422370E+00	3.147860E+00
4.248490E+00	2.497590E+00	3.160530E+00
4.251220E+00	2.293240E+00	3.116730E+00
3.607090E+00	3.571830E+00	3.195510E+00
3.673000E+00	3.553800E+00	3.192510E+00
3.677730E+00	3.550910E+00	3.146670E+00
4.165890E+00	2.910100E+00	3.164690E+00
4.144040E+00	2.988610E+00	3.091090E+00
4.142880E+00	3.012980E+00	3.140970E+00
4.193830E+00	2.780360E+00	3.170220E+00
4.218390E+00	2.666470E+00	3.116790E+00
4.242860E+00	2.550510E+00	3.168830E+00
3.711190E+00	3.538710E+00	3.194460E+00
3.795600E+00	3.495610E+00	3.205250E+00
3.946420E+00	3.405550E+00	3.156140E+00
3.997800E+00	3.369660E+00	3.136710E+00
4.089930E+00	3.188530E+00	3.165940E+00
4.068710E+00	3.255300E+00	3.093390E+00
4.049270E+00	3.292410E+00	3.153600E+00
4.125280E+00	3.077850E+00	3.172130E+00
4.022410E+00	3.341390E+00	3.128240E+00
1.400590E+00	2.408280E+00	3.229150E+00
1.427740E+00	2.465330E+00	3.214860E+00
1.402330E+00	2.399600E+00	3.174590E+00
1.380350E+00	2.320490E+00	3.097480E+00
1.364250E+00	2.315810E+00	3.193640E+00
1.331600E+00	2.164140E+00	3.044740E+00
1.322650E+00	2.189110E+00	3.142340E+00
1.298800E+00	2.027860E+00	2.996960E+00
1.285800E+00	2.055110E+00	3.092820E+00
1.283600E+00	1.893760E+00	2.965730E+00
1.260800E+00	1.925040E+00	3.056430E+00
1.283570E+00	1.762800E+00	2.955940E+00
1.249020E+00	1.798740E+00	3.035370E+00
1.298470E+00	1.642390E+00	2.970780E+00
1.253710E+00	1.678390E+00	3.035150E+00
1.314230E+00	1.568360E+00	2.992750E+00
1.275590E+00	1.554470E+00	3.063330E+00
1.333020E+00	1.495880E+00	3.019790E+00
1.463560E+00	2.552050E+00	3.237110E+00
1.501680E+00	2.659390E+00	3.261130E+00
1.484400E+00	2.610090E+00	3.168570E+00
1.434080E+00	2.469000E+00	3.142030E+00
1.392920E+00	1.464920E+00	2.964490E+00
1.442670E+00	1.372740E+00	2.998920E+00
1.516100E+00	1.267910E+00	3.055960E+00
1.607810E+00	1.232800E+00	3.017090E+00
1.590760E+00	1.203500E+00	3.079360E+00
1.670100E+00	1.173410E+00	3.086810E+00
1.575970E+00	2.887870E+00	3.276590E+00
1.604380E+00	2.968860E+00	3.303640E+00
1.594270E+00	2.937950E+00	3.210470E+00
1.540190E+00	2.778560E+00	3.217550E+00
1.832490E+00	1.156600E+00	3.008060E+00
1.771130E+00	1.163840E+00	3.040950E+00
1.873190E+00	1.113280E+00	3.090610E+00
1.638700E+00	3.047460E+00	3.326520E+00
1.669930E+00	3.096560E+00	3.313550E+00
1.654860E+00	3.055860E+00	3.255480E+00
1.978690E+00	1.109470E+00	3.064300E+00
2.060620E+00	1.071100E+00	3.125450E+00
1.727220E+00	3.171240E+00	3.291180E+00
2.188950E+00	1.047180E+00	3.142480E+00
2.317390E+00	1.029020E+00	3.140330E+00
2.282320E+00	1.019740E+00	3.195660E+00
2.350200E+00	1.001370E+00	3.235530E+00
1.802700E+00	3.270670E+00	3.304490E+00
1.856570E+00	3.334570E+00	3.319200E+00
1.838230E+00	3.305140E+00	3.261290E+00
2.443520E+00	1.007710E+00	3.194080E+00
1.885020E+00	3.354760E+00	3.233820E+00
1.900550E+00	3.380540E+00	3.310790E+00
2.570070E+00	1.002680E+00	3.185210E+00
1.967170E+00	3.447170E+00	3.281550E+00
2.671970E+00	1.003030E+00	3.154410E+00
2.761400E+00	9.852930E-01	3.214830E+00
2.055820E+00	3.542550E+00	3.297650E+00
2.118320E+00	3.606450E+00	3.326340E+00
2.106780E+00	3.586510E+00	3.249920E+00
2.889150E+00	9.863760E-01	3.191630E+00
2.183030E+00	3.650320E+00	3.292490E+00
3.020830E+00	9.936540E-01	3.183110E+00
2.983170E+00	9.591740E-01	3.244520E+00
3.043140E+00	9.655280E-01	3.240580E+00
2.277120E+00	3.715070E+00	3.297780E+00
3.124040E+00	9.844620E-01	3.225730E+00
2.366810E+00	3.765980E+00	3.289460E+00
3.273900E+00	1.010220E+00	3.245800E+00
2.469030E+00	3.804930E+00	3.276840E+00
3.410080E+00	1.080590E+00	3.220330E+00
2.585820E+00	3.838390E+00	3.265590E+00
3.557920E+00	1.170050E+00	3.206290E+00
2.665240E+00	3.866310E+00	3.297070E+00
2.665280E+00	3.850540E+00	3.248670E+00
3.645340E+00	1.239780E+00	3.193120E+00
3.652490E+00	1.222000E+00	3.242310E+00
2.715230E+00	3.872510E+00	3.309170E+00
2.768340E+00	3.852460E+00	3.273320E+00
3.832470E+00	1.388490E+00	3.231260E+00
3.713950E+00	1.277120E+00	3.240140E+00
2.886550E+00	3.834480E+00	3.270300E+00
3.927380E+00	1.504830E+00	3.214990E+00
3.921730E+00	1.454900E+00	3.270660E+00
2.986670E+00	3.802510E+00	3.252400E+00
3.082260E+00	3.780660E+00	3.323170E+00
4.157390E+00	1.916720E+00	3.201330E+00
4.119360E+00	1.827520E+00	3.230340E+00
4.077200E+00	1.736080E+00	3.220850E+00
4.006880E+00	1.611550E+00	3.225240E+00
3.968290E+00	1.509410E+00	3.282830E+00
3.192940E+00	3.723240E+00	3.287600E+00
3.265840E+00	3.683720E+00	3.269530E+00
4.243260E+00	2.194370E+00	3.191820E+00
4.219710E+00	2.094650E+00	3.251400E+00
4.193450E+00	2.013290E+00	3.206010E+00
3.317450E+00	3.657230E+00	3.257340E+00
3.406440E+00	3.631160E+00	3.307510E+00
3.506470E+00	3.598380E+00	3.243860E+00
3.539440E+00	3.597580E+00	3.339930E+00
4.250960E+00	2.487570E+00	3.221250E+00
4.259400E+00	2.401020E+00	3.278250E+00
4.255930E+00	2.303340E+00	3.234560E+00
3.626760E+00	3.564890E+00	3.285350E+00
3.694660E+00	3.540870E+00	3.232620E+00
3.749500E+00	3.529020E+00	3.320430E+00
4.146650E+00	3.002520E+00	3.233620E+00
4.173500E+00	2.909770E+00	3.307460E+00
4.195330E+00	2.797230E+00	3.276990E+00
4.224110E+00	2.683990E+00	3.253610E+00
4.242390E+00	2.576210E+00	3.239910E+00
3.858250E+00	3.481000E+00	3.325150E+00
3.939290E+00	3.411130E+00	3.292670E+00
4.033410E+00	3.293170E+00	3.253810E+00
4.014050E+00	3.344160E+00	3.170730E+00
4.089520E+00	3.184430E+00	3.289770E+00
4.118800E+00	3.098330E+00	3.265300E+00
1.272780E+00	2.181230E+00	3.324110E+00
1.295750E+00	2.227250E+00	3.324000E+00
1.280940E+00	2.188810E+00	3.297840E+00
1.265830E+00	2.142970E+00	3.300720E+00
1.336230E+00	2.305100E+00	3.315230E+00
1.383470E+00	2.411860E+00	3.350130E+00
1.371160E+00	2.357900E+00	3.271800E+00
1.306020E+00	2.206910E+00	3.250710E+00
1.273390E+00	2.077610E+00	3.183080E+00
1.258890E+00	2.086900E+00	3.251860E+00
1.244480E+00	1.952350E+00	3.143450E+00
1.231300E+00	1.980660E+00	3.224800E+00
1.226090E+00	1.828670E+00	3.118080E+00
1.207280E+00	1.856920E+00	3.198500E+00
1.219210E+00	1.707200E+00	3.109190E+00
1.192670E+00	1.735200E+00	3.186420E+00
1.232120E+00	1.604440E+00	3.111300E+00
1.192800E+00	1.603050E+00	3.201200E+00
1.244330E+00	1.546790E+00	3.120540E+00
1.224090E+00	1.540650E+00	3.166870E+00
1.249950E+00	1.489370E+00	3.157790E+00
1.428670E+00	2.483630E+00	3.293020E+00
1.375010E+00	1.400420E+00	3.053690E+00
1.305510E+00	1.416640E+00	3.135890E+00
1.426360E+00	1.319210E+00	3.086410E+00
1.369750E+00	1.340370E+00	3.130970E+00
1.456420E+00	1.269290E+00	3.119880E+00
1.413500E+00	1.276310E+00	3.168580E+00
1.479740E+00	1.226680E+00	3.175470E+00
1.511950E+00	2.698410E+00	3.376750E+00
1.529990E+00	2.755960E+00	3.396140E+00
1.524150E+00	2.731780E+00	3.330140E+00
1.485280E+00	2.623280E+00	3.335990E+00
1.582060E+00	1.168730E+00	3.177790E+00
1.691270E+00	1.132720E+00	3.201770E+00
1.591730E+00	2.963230E+00	3.420920E+00
1.623370E+00	3.031210E+00	3.448000E+00
1.610540E+00	3.001850E+00	3.375650E+00
1.565680E+00	2.871080E+00	3.366610E+00
1.779430E+00	1.115920E+00	3.173430E+00
1.888270E+00	1.080250E+00	3.223420E+00
1.664270E+00	3.100320E+00	3.380500E+00
1.988090E+00	1.072140E+00	3.192900E+00
2.091140E+00	1.045810E+00	3.209300E+00
2.061840E+00	1.034300E+00	3.283910E+00
2.170070E+00	1.012060E+00	3.301220E+00
1.724200E+00	3.193040E+00	3.414230E+00
1.775110E+00	3.260080E+00	3.442750E+00
1.768220E+00	3.244430E+00	3.369890E+00
2.282880E+00	1.004460E+00	3.270650E+00
2.352520E+00	9.850200E-01	3.291290E+00
1.818560E+00	3.306560E+00	3.395400E+00
2.434050E+00	9.690940E-01	3.330770E+00
1.895540E+00	3.389320E+00	3.408820E+00
2.560970E+00	9.710110E-01	3.299800E+00
1.971540E+00	3.472090E+00	3.414580E+00
2.026270E+00	3.532300E+00	3.443660E+00
2.018930E+00	3.517720E+00	3.367450E+00
2.672730E+00	9.708130E-01	3.262590E+00
2.803580E+00	9.360550E-01	3.321320E+00
2.088050E+00	3.589740E+00	3.406270E+00
2.921620E+00	9.303920E-01	3.296380E+00
2.879340E+00	9.063450E-01	3.345390E+00
2.934730E+00	8.901720E-01	3.359560E+00
2.178330E+00	3.659960E+00	3.398200E+00
3.045350E+00	9.175470E-01	3.320540E+00
2.269690E+00	3.719980E+00	3.392750E+00
3.198300E+00	9.412460E-01	3.308610E+00
3.153570E+00	8.921740E-01	3.368920E+00
3.231940E+00	9.069540E-01	3.374140E+00
2.366660E+00	3.780320E+00	3.391100E+00
3.271360E+00	9.651920E-01	3.305790E+00
3.273820E+00	9.400270E-01	3.345750E+00
2.467730E+00	3.821400E+00	3.387780E+00
3.397050E+00	1.030330E+00	3.304620E+00
3.331320E+00	9.782130E-01	3.333540E+00
2.576270E+00	3.856980E+00	3.379590E+00
3.526410E+00	1.084000E+00	3.339910E+00
2.693310E+00	3.884550E+00	3.372770E+00
3.687740E+00	1.208390E+00	3.323440E+00
2.780890E+00	3.890020E+00	3.418200E+00
2.778480E+00	3.881820E+00	3.361840E+00
3.773860E+00	1.294520E+00	3.301850E+00
3.782720E+00	1.271390E+00	3.354500E+00
2.821450E+00	3.887050E+00	3.409070E+00
2.878230E+00	3.867850E+00	3.392020E+00
3.944840E+00	1.425930E+00	3.352560E+00
3.844440E+00	1.329210E+00	3.350850E+00
2.989060E+00	3.825810E+00	3.357210E+00
3.081010E+00	3.788140E+00	3.418470E+00
4.156360E+00	1.873060E+00	3.280670E+00
4.127500E+00	1.781570E+00	3.297840E+00
4.090670E+00	1.671340E+00	3.318680E+00
4.033020E+00	1.555470E+00	3.347650E+00
4.094820E+00	1.619810E+00	3.385450E+00
3.164310E+00	3.752070E+00	3.393770E+00
3.248800E+00	3.706980E+00	3.381680E+00
3.298130E+00	3.675990E+00	3.320880E+00
3.351360E+00	3.655780E+00	3.414860E+00
4.254070E+00	2.198750E+00	3.317660E+00
4.236960E+00	2.092280E+00	3.339730E+00
4.206240E+00	1.977170E+00	3.311010E+00
4.180230E+00	1.847110E+00	3.361960E+00
4.146350E+00	1.730950E+00	3.380300E+00
4.120760E+00	1.665130E+00	3.383500E+00
3.466190E+00	3.620020E+00	3.394620E+00
3.560800E+00	3.594480E+00	3.431040E+00
4.260410E+00	2.493420E+00	3.321840E+00
4.275270E+00	2.394960E+00	3.392530E+00
4.268550E+00	2.310500E+00	3.336620E+00
3.655430E+00	3.569340E+00	3.378290E+00
3.760220E+00	3.540440E+00	3.427070E+00
4.151500E+00	3.019240E+00	3.345530E+00
4.183870E+00	2.922840E+00	3.426390E+00
4.207880E+00	2.810640E+00	3.393100E+00
4.235970E+00	2.702960E+00	3.363210E+00
4.252070E+00	2.597650E+00	3.343830E+00
3.840830E+00	3.505940E+00	3.394140E+00
3.948480E+00	3.439590E+00	3.420060E+00
4.029370E+00	3.331030E+00	3.389120E+00
4.084410E+00	3.223190E+00	3.377930E+00
4.121330E+00	3.123550E+00	3.367650E+00
1.335810E+00	2.373940E+00	3.487320E+00
1.378930E+00	2.451710E+00	3.502770E+00
1.345800E+00	2.377610E+00	3.451120E+00
1.330680E+00	2.318590E+00	3.385900E+00
1.310060E+00	2.300360E+00	3.456500E+00
1.265980E+00	2.166580E+00	3.380630E+00
1.228410E+00	2.029690E+00	3.309040E+00
1.213370E+00	2.026480E+00	3.384810E+00
1.195610E+00	1.890850E+00	3.278840E+00
1.186240E+00	1.918930E+00	3.357020E+00
1.174490E+00	1.766740E+00	3.264080E+00
1.160440E+00	1.797410E+00	3.339800E+00
1.167630E+00	1.659450E+00	3.257680E+00
1.145300E+00	1.665490E+00	3.348670E+00
1.171220E+00	1.599820E+00	3.263160E+00
1.159700E+00	1.597780E+00	3.311640E+00
1.175480E+00	1.545460E+00	3.297620E+00
1.385610E+00	2.440140E+00	3.427860E+00
1.428840E+00	2.529850E+00	3.473720E+00
1.213070E+00	1.471350E+00	3.263290E+00
1.255990E+00	1.425640E+00	3.215270E+00
1.247560E+00	1.403090E+00	3.269760E+00
1.285290E+00	1.363830E+00	3.253340E+00
1.470250E+00	2.612070E+00	3.476060E+00
1.506940E+00	2.706870E+00	3.512320E+00
1.501180E+00	2.678520E+00	3.426600E+00
1.443850E+00	2.543520E+00	3.400740E+00
1.349570E+00	1.311820E+00	3.217900E+00
1.427060E+00	1.219770E+00	3.290230E+00
1.508110E+00	1.182750E+00	3.251180E+00
1.499140E+00	1.167000E+00	3.308070E+00
1.563690E+00	1.136690E+00	3.303250E+00
1.571720E+00	2.913680E+00	3.573640E+00
1.596440E+00	2.982670E+00	3.565530E+00
1.583960E+00	2.929090E+00	3.489470E+00
1.541950E+00	2.794190E+00	3.459320E+00
1.547280E+00	2.821660E+00	3.545700E+00
1.748200E+00	1.102610E+00	3.265650E+00
1.677340E+00	1.106690E+00	3.300930E+00
1.756640E+00	1.079880E+00	3.326620E+00
1.621340E+00	3.047890E+00	3.610090E+00
1.664840E+00	3.118400E+00	3.582800E+00
1.628640E+00	3.040320E+00	3.529760E+00
1.828190E+00	1.066450E+00	3.308680E+00
1.680120E+00	3.128490E+00	3.489980E+00
1.708640E+00	3.183190E+00	3.565900E+00
1.971900E+00	1.035570E+00	3.339690E+00
2.090200E+00	1.003400E+00	3.366190E+00
2.182030E+00	9.771400E-01	3.431520E+00
1.744890E+00	3.223090E+00	3.507750E+00
2.288750E+00	9.733690E-01	3.391210E+00
2.347460E+00	9.741350E-01	3.334980E+00
1.823890E+00	3.314460E+00	3.523040E+00
2.382390E+00	9.549340E-01	3.399610E+00
2.467830E+00	9.395030E-01	3.460900E+00
1.901580E+00	3.400040E+00	3.534780E+00
1.949350E+00	3.458680E+00	3.549790E+00
1.941730E+00	3.441920E+00	3.483030E+00
2.562270E+00	9.329310E-01	3.419700E+00
1.991310E+00	3.498430E+00	3.503450E+00
2.671720E+00	9.237470E-01	3.376180E+00
2.767610E+00	8.912260E-01	3.448990E+00
2.071140E+00	3.582710E+00	3.532770E+00
2.866750E+00	8.819320E-01	3.404720E+00
2.970710E+00	8.517150E-01	3.445330E+00
2.165040E+00	3.653590E+00	3.494900E+00
3.084690E+00	8.625310E-01	3.421250E+00
3.042580E+00	8.377360E-01	3.470710E+00
3.108310E+00	8.322750E-01	3.500950E+00
2.261310E+00	3.717850E+00	3.490510E+00
3.200570E+00	8.686980E-01	3.449450E+00
2.362730E+00	3.775680E+00	3.493370E+00
3.326110E+00	9.328510E-01	3.423900E+00
2.466460E+00	3.821820E+00	3.494950E+00
3.433630E+00	1.007590E+00	3.385200E+00
3.445850E+00	9.863460E-01	3.471720E+00
2.569310E+00	3.857890E+00	3.490570E+00
3.501360E+00	1.041200E+00	3.396180E+00
3.493390E+00	1.024580E+00	3.434070E+00
2.670310E+00	3.881940E+00	3.482920E+00
3.654490E+00	1.130550E+00	3.467040E+00
3.542850E+00	1.060080E+00	3.425840E+00
2.762880E+00	3.889910E+00	3.480980E+00
3.808970E+00	1.266170E+00	3.436900E+00
2.834230E+00	3.884750E+00	3.464630E+00
2.910860E+00	3.869610E+00	3.519310E+00
3.895650E+00	1.344070E+00	3.420630E+00
3.895250E+00	1.325260E+00	3.471480E+00
3.015140E+00	3.815170E+00	3.485340E+00
3.089830E+00	3.782560E+00	3.473850E+00
4.077010E+00	1.569220E+00	3.424570E+00
4.028030E+00	1.488930E+00	3.440330E+00
3.960050E+00	1.389150E+00	3.481260E+00
3.137830E+00	3.760500E+00	3.460430E+00
3.226780E+00	3.713800E+00	3.482520E+00
3.350670E+00	3.659860E+00	3.520690E+00
4.258280E+00	2.141480E+00	3.401470E+00
4.245040E+00	2.043700E+00	3.409900E+00
4.229390E+00	1.926410E+00	3.433150E+00
4.193110E+00	1.790680E+00	3.477590E+00
4.229330E+00	1.879160E+00	3.490130E+00
4.128320E+00	1.644160E+00	3.458710E+00
4.081160E+00	1.545080E+00	3.487450E+00
3.457650E+00	3.621440E+00	3.477400E+00
3.562710E+00	3.603690E+00	3.518320E+00
4.269210E+00	2.516550E+00	3.444970E+00
4.280630E+00	2.396210E+00	3.516430E+00
4.278220E+00	2.251760E+00	3.452810E+00
4.264460E+00	2.108960E+00	3.484280E+00
4.255400E+00	2.002820E+00	3.491550E+00
4.245910E+00	1.927540E+00	3.502770E+00
3.665780E+00	3.569470E+00	3.473960E+00
3.763260E+00	3.548740E+00	3.512610E+00
4.153520E+00	3.042650E+00	3.467840E+00
4.189180E+00	2.929820E+00	3.539560E+00
4.210620E+00	2.822040E+00	3.503400E+00
4.243470E+00	2.704980E+00	3.478110E+00
4.257600E+00	2.623010E+00	3.428830E+00
3.864760E+00	3.507120E+00	3.491110E+00
3.962590E+00	3.455510E+00	3.518390E+00
3.998710E+00	3.412060E+00	3.486350E+00
4.038900E+00	3.351580E+00	3.484780E+00
4.091760E+00	3.238450E+00	3.508210E+00
4.075180E+00	3.308400E+00	3.528780E+00
4.117880E+00	3.150270E+00	3.450340E+00
4.023230E+00	3.400660E+00	3.535470E+00
4.060610E+00	3.347960E+00	3.541650E+00
1.325720E+00	2.445720E+00	3.660260E+00
1.357580E+00	2.499610E+00	3.644800E+00
1.331870E+00	2.439430E+00	3.611710E+00
1.320810E+00	2.362030E+00	3.544160E+00
1.300060E+00	2.367950E+00	3.630620E+00
1.268950E+00	2.211390E+00	3.494750E+00
1.269150E+00	2.253860E+00	3.587920E+00
1.221050E+00	2.076070E+00	3.457170E+00
1.227150E+00	2.122940E+00	3.546970E+00
1.181680E+00	1.948890E+00	3.433590E+00
1.185380E+00	1.991920E+00	3.514730E+00
1.151780E+00	1.829110E+00	3.415010E+00
1.151250E+00	1.867850E+00	3.493930E+00
1.132480E+00	1.724180E+00	3.403150E+00
1.122730E+00	1.740370E+00	3.493680E+00
1.128710E+00	1.665250E+00	3.405400E+00
1.121400E+00	1.669640E+00	3.449090E+00
1.127800E+00	1.612300E+00	3.436610E+00
1.375770E+00	2.492800E+00	3.585090E+00
1.416950E+00	2.593960E+00	3.659140E+00
1.150580E+00	1.528460E+00	3.406910E+00
1.179110E+00	1.483110E+00	3.352070E+00
1.173000E+00	1.461420E+00	3.408210E+00
1.198310E+00	1.420580E+00	3.387620E+00
1.448880E+00	2.599270E+00	3.555180E+00
1.468360E+00	2.674670E+00	3.627870E+00
1.250480E+00	1.361730E+00	3.346010E+00
1.328920E+00	1.279620E+00	3.332520E+00
1.291100E+00	1.276210E+00	3.445820E+00
1.376610E+00	1.224220E+00	3.361090E+00
1.349810E+00	1.227100E+00	3.410230E+00
1.411030E+00	1.184200E+00	3.409060E+00
1.490590E+00	2.724670E+00	3.641740E+00
1.510330E+00	2.771590E+00	3.658140E+00
1.505120E+00	2.737740E+00	3.597050E+00
1.504650E+00	1.136390E+00	3.385920E+00
1.622990E+00	1.083340E+00	3.397510E+00
1.571750E+00	1.072530E+00	3.499300E+00
1.672280E+00	1.044460E+00	3.485580E+00
1.584300E+00	2.969760E+00	3.637440E+00
1.546590E+00	2.857310E+00	3.640730E+00
1.766490E+00	1.043780E+00	3.418430E+00
1.656120E+00	3.114710E+00	3.667260E+00
1.618120E+00	3.040000E+00	3.696900E+00
1.880740E+00	1.026370E+00	3.397320E+00
1.886700E+00	1.004260E+00	3.471220E+00
1.957130E+00	1.004850E+00	3.446570E+00
1.702220E+00	3.185900E+00	3.646980E+00
2.072020E+00	9.808470E-01	3.473840E+00
2.192400E+00	9.504010E-01	3.540620E+00
1.756350E+00	3.252010E+00	3.607910E+00
2.283250E+00	9.502680E-01	3.515770E+00
1.819360E+00	3.334580E+00	3.664180E+00
1.874910E+00	3.398670E+00	3.670470E+00
1.867140E+00	3.378120E+00	3.605220E+00
2.379090E+00	9.420330E-01	3.490850E+00
2.476320E+00	9.104360E-01	3.574880E+00
1.923000E+00	3.445880E+00	3.628030E+00
2.569490E+00	9.037350E-01	3.538990E+00
1.993490E+00	3.518410E+00	3.597410E+00
2.664250E+00	8.939320E-01	3.496360E+00
2.757300E+00	8.542700E-01	3.564970E+00
2.061680E+00	3.603170E+00	3.651390E+00
2.137990E+00	3.672080E+00	3.649020E+00
2.102260E+00	3.632790E+00	3.598590E+00
2.855410E+00	8.488080E-01	3.510590E+00
2.938660E+00	8.065410E-01	3.568790E+00
2.152990E+00	3.665270E+00	3.577850E+00
2.212290E+00	3.722810E+00	3.638410E+00
3.027160E+00	8.152810E-01	3.532680E+00
3.110640E+00	7.958210E-01	3.594910E+00
2.242830E+00	3.726430E+00	3.576500E+00
2.260740E+00	3.755860E+00	3.631640E+00
3.204190E+00	8.281620E-01	3.559470E+00
2.300850E+00	3.780180E+00	3.631170E+00
2.349910E+00	3.794130E+00	3.593210E+00
3.302730E+00	8.815050E-01	3.531380E+00
2.462560E+00	3.841920E+00	3.596700E+00
3.392840E+00	9.365110E-01	3.521670E+00
2.568960E+00	3.880000E+00	3.593230E+00
3.493840E+00	9.861570E-01	3.577050E+00
3.538110E+00	1.041290E+00	3.492710E+00
3.615080E+00	1.071570E+00	3.579110E+00
2.663980E+00	3.905760E+00	3.581670E+00
3.720810E+00	1.143260E+00	3.587180E+00
2.751430E+00	3.908430E+00	3.572890E+00
3.803060E+00	1.222430E+00	3.555340E+00
2.835500E+00	3.899610E+00	3.556460E+00
2.914110E+00	3.900330E+00	3.618820E+00
3.897640E+00	1.311140E+00	3.532300E+00
2.984430E+00	3.859090E+00	3.579090E+00
3.084830E+00	3.815430E+00	3.592650E+00
3.121410E+00	3.771460E+00	3.514020E+00
3.179680E+00	3.758540E+00	3.562300E+00
4.046370E+00	1.467920E+00	3.537690E+00
3.989000E+00	1.378120E+00	3.590070E+00
3.273240E+00	3.716150E+00	3.572730E+00
3.353360E+00	3.682730E+00	3.578710E+00
4.240740E+00	1.861220E+00	3.554910E+00
4.218320E+00	1.762040E+00	3.579390E+00
4.174970E+00	1.669740E+00	3.567820E+00
4.112390E+00	1.559820E+00	3.562530E+00
3.452260E+00	3.651530E+00	3.567420E+00
3.559220E+00	3.629110E+00	3.576730E+00
4.280540E+00	2.523780E+00	3.593550E+00
4.263400E+00	2.601290E+00	3.504280E+00
4.262900E+00	2.646870E+00	3.564210E+00
4.296070E+00	2.390390E+00	3.617720E+00
4.295010E+00	2.284550E+00	3.588970E+00
4.287340E+00	2.155850E+00	3.574720E+00
4.276670E+00	2.033460E+00	3.570390E+00
4.262380E+00	1.950160E+00	3.552860E+00
3.672870E+00	3.596350E+00	3.572150E+00
3.843870E+00	3.549280E+00	3.596700E+00
4.167550E+00	3.046290E+00	3.610210E+00
4.131810E+00	3.124740E+00	3.525510E+00
4.131230E+00	3.160080E+00	3.590250E+00
4.201000E+00	2.925620E+00	3.628370E+00
4.217560E+00	2.839260E+00	3.598140E+00
4.243810E+00	2.740950E+00	3.576570E+00
3.913730E+00	3.529160E+00	3.603830E+00
3.923840E+00	3.507310E+00	3.572000E+00
4.082060E+00	3.316140E+00	3.590840E+00
4.112990E+00	3.237760E+00	3.632990E+00
3.944380E+00	3.511310E+00	3.607140E+00
3.995040E+00	3.461420E+00	3.612620E+00
4.050230E+00	3.381690E+00	3.582120E+00
1.259010E+00	2.265020E+00	3.729060E+00
1.279950E+00	2.319680E+00	3.739110E+00
1.268360E+00	2.282210E+00	3.676980E+00
1.232750E+00	2.163640E+00	3.633900E+00
1.239490E+00	2.195290E+00	3.712170E+00
1.193280E+00	2.037280E+00	3.599820E+00
1.203710E+00	2.078720E+00	3.682760E+00
1.156850E+00	1.911530E+00	3.576430E+00
1.166910E+00	1.955580E+00	3.659200E+00
1.129610E+00	1.805380E+00	3.560130E+00
1.132900E+00	1.823910E+00	3.660080E+00
1.117100E+00	1.744500E+00	3.557320E+00
1.118140E+00	1.748380E+00	3.610180E+00
1.114460E+00	1.689420E+00	3.587540E+00
1.360190E+00	2.497430E+00	3.718350E+00
1.305500E+00	2.389580E+00	3.703490E+00
1.118770E+00	1.625840E+00	3.529420E+00
1.130840E+00	1.553240E+00	3.504550E+00
1.130430E+00	1.536070E+00	3.613020E+00
1.151000E+00	1.481430E+00	3.550600E+00
1.419810E+00	2.601250E+00	3.748640E+00
1.459430E+00	2.671690E+00	3.753910E+00
1.441450E+00	2.646640E+00	3.710810E+00
1.178450E+00	1.425800E+00	3.487540E+00
1.228860E+00	1.345740E+00	3.473630E+00
1.216060E+00	1.354310E+00	3.587430E+00
1.265260E+00	1.297080E+00	3.507690E+00
1.253890E+00	1.305770E+00	3.557490E+00
1.295360E+00	1.256680E+00	3.550770E+00
1.477860E+00	2.707950E+00	3.694450E+00
1.502170E+00	2.745980E+00	3.790720E+00
1.365160E+00	1.197490E+00	3.507140E+00
1.469490E+00	1.126300E+00	3.506280E+00
1.427140E+00	1.129000E+00	3.612820E+00
1.525620E+00	1.080140E+00	3.546670E+00
1.499960E+00	1.083340E+00	3.591910E+00
1.563090E+00	1.043340E+00	3.598600E+00
1.537900E+00	2.821570E+00	3.794540E+00
1.556160E+00	2.863570E+00	3.778410E+00
1.532340E+00	2.817100E+00	3.728490E+00
1.746040E+00	1.010810E+00	3.530160E+00
1.665480E+00	1.011120E+00	3.587180E+00
1.784570E+00	9.653490E-01	3.619340E+00
1.584440E+00	2.939370E+00	3.756070E+00
1.852860E+00	9.800750E-01	3.545730E+00
1.937110E+00	9.442010E-01	3.607960E+00
1.876110E+00	9.372220E-01	3.631860E+00
1.959200E+00	9.203610E-01	3.681490E+00
1.661020E+00	3.102140E+00	3.755600E+00
1.627510E+00	3.036520E+00	3.771970E+00
1.981940E+00	9.697430E-01	3.547870E+00
2.020110E+00	9.260690E-01	3.640950E+00
1.695830E+00	3.167640E+00	3.729280E+00
2.136570E+00	9.130970E-01	3.638950E+00
1.757420E+00	3.254650E+00	3.740830E+00
2.272210E+00	9.145430E-01	3.630430E+00
1.865740E+00	3.387420E+00	3.739800E+00
1.818390E+00	3.332840E+00	3.758930E+00
2.378380E+00	9.068850E-01	3.603580E+00
2.478150E+00	8.796280E-01	3.689390E+00
1.910990E+00	3.440560E+00	3.711890E+00
2.573130E+00	8.665160E-01	3.652570E+00
1.981460E+00	3.521560E+00	3.723780E+00
2.664290E+00	8.542090E-01	3.611090E+00
2.755590E+00	8.183580E-01	3.680010E+00
2.119480E+00	3.659550E+00	3.733850E+00
2.053800E+00	3.602640E+00	3.746980E+00
2.846430E+00	8.074030E-01	3.624160E+00
2.930410E+00	7.667110E-01	3.678960E+00
2.199870E+00	3.719350E+00	3.721240E+00
3.018810E+00	7.766680E-01	3.632740E+00
3.109440E+00	7.610500E-01	3.699230E+00
2.288500E+00	3.778800E+00	3.700070E+00
3.204760E+00	7.895040E-01	3.664630E+00
2.361440E+00	3.822760E+00	3.730190E+00
2.359940E+00	3.818700E+00	3.676890E+00
3.301490E+00	8.409350E-01	3.635190E+00
2.397860E+00	3.838330E+00	3.720310E+00
2.451710E+00	3.851190E+00	3.710120E+00
3.398010E+00	9.046310E-01	3.609560E+00
2.564990E+00	3.887940E+00	3.696090E+00
3.586490E+00	1.033630E+00	3.678740E+00
3.487450E+00	9.503470E-01	3.691990E+00
2.671920E+00	3.916420E+00	3.687700E+00
3.704520E+00	1.119150E+00	3.673820E+00
2.738130E+00	3.921940E+00	3.649360E+00
3.812280E+00	1.208070E+00	3.659470E+00
2.824870E+00	3.919710E+00	3.664840E+00
2.919550E+00	3.909420E+00	3.720080E+00
3.906760E+00	1.293800E+00	3.630300E+00
3.002210E+00	3.872150E+00	3.664720E+00
3.112890E+00	3.839280E+00	3.690770E+00
3.200720E+00	3.780430E+00	3.628280E+00
4.072380E+00	1.463530E+00	3.640690E+00
3.997080E+00	1.370760E+00	3.691620E+00
3.233430E+00	3.798720E+00	3.698960E+00
3.313240E+00	3.766760E+00	3.699400E+00
3.342430E+00	3.724730E+00	3.638820E+00
4.245780E+00	1.799470E+00	3.638850E+00
4.213550E+00	1.693590E+00	3.663130E+00
4.244890E+00	1.760410E+00	3.700250E+00
4.145500E+00	1.574460E+00	3.663770E+00
3.405150E+00	3.742220E+00	3.704350E+00
3.519700E+00	3.715110E+00	3.721760E+00
3.541080E+00	3.670960E+00	3.645970E+00
4.269960E+00	2.666570E+00	3.662810E+00
4.288110E+00	2.546510E+00	3.732690E+00
4.301280E+00	2.425530E+00	3.704130E+00
4.308240E+00	2.306330E+00	3.693270E+00
4.306030E+00	2.183660E+00	3.679950E+00
4.296400E+00	2.054700E+00	3.670020E+00
4.275310E+00	1.908930E+00	3.651260E+00
4.258860E+00	1.816340E+00	3.689900E+00
3.625480E+00	3.669950E+00	3.716200E+00
3.724680E+00	3.642920E+00	3.764910E+00
3.739360E+00	3.608960E+00	3.678920E+00
4.141310E+00	3.153590E+00	3.681970E+00
4.169660E+00	3.064810E+00	3.748070E+00
4.196050E+00	2.959020E+00	3.709120E+00
4.220670E+00	2.850110E+00	3.693240E+00
4.243370E+00	2.770220E+00	3.649320E+00
3.824330E+00	3.587500E+00	3.757460E+00
3.907670E+00	3.532890E+00	3.707830E+00
3.933280E+00	3.520790E+00	3.634130E+00
3.970270E+00	3.497410E+00	3.669640E+00
4.083620E+00	3.326050E+00	3.714640E+00
4.055380E+00	3.385310E+00	3.637980E+00
4.028910E+00	3.429500E+00	3.692590E+00
4.119640E+00	3.228350E+00	3.722310E+00
4.001280E+00	3.469950E+00	3.673650E+00
1.253020E+00	2.267000E+00	3.865510E+00
1.276640E+00	2.331050E+00	3.852590E+00
1.258910E+00	2.258350E+00	3.788380E+00
1.217720E+00	2.127080E+00	3.764650E+00
1.230860E+00	2.182360E+00	3.846600E+00
1.180960E+00	2.007010E+00	3.740440E+00
1.200560E+00	2.070960E+00	3.829180E+00
1.148550E+00	1.898840E+00	3.724630E+00
1.168240E+00	1.957530E+00	3.809250E+00
1.129660E+00	1.835360E+00	3.726300E+00
1.140730E+00	1.860290E+00	3.793600E+00
1.123570E+00	1.784260E+00	3.759610E+00
1.301610E+00	2.401460E+00	3.887110E+00
1.337570E+00	2.472130E+00	3.870600E+00
1.314510E+00	2.399240E+00	3.797890E+00
1.115810E+00	1.688930E+00	3.714270E+00
1.118100E+00	1.604970E+00	3.649130E+00
1.117610E+00	1.610430E+00	3.725300E+00
1.123710E+00	1.551170E+00	3.672510E+00
1.123490E+00	1.564540E+00	3.728690E+00
1.133180E+00	1.513000E+00	3.712340E+00
1.374090E+00	2.538460E+00	3.908240E+00
1.413490E+00	2.603730E+00	3.895630E+00
1.384500E+00	2.537180E+00	3.824160E+00
1.180680E+00	1.411470E+00	3.605910E+00
1.159310E+00	1.446360E+00	3.692630E+00
1.200060E+00	1.375100E+00	3.638930E+00
1.190280E+00	1.388930E+00	3.678580E+00
1.217220E+00	1.344890E+00	3.682420E+00
1.450330E+00	2.655870E+00	3.837520E+00
1.269920E+00	1.269270E+00	3.663680E+00
1.341650E+00	1.192490E+00	3.622910E+00
1.318430E+00	1.206370E+00	3.683170E+00
1.385040E+00	1.148050E+00	3.658860E+00
1.357940E+00	1.165720E+00	3.701850E+00
1.416750E+00	1.115890E+00	3.707560E+00
1.498870E+00	2.756580E+00	3.892770E+00
1.532970E+00	2.830060E+00	3.897830E+00
1.527050E+00	2.806170E+00	3.842180E+00
1.512440E+00	1.046330E+00	3.705690E+00
1.609000E+00	9.950430E-01	3.678200E+00
1.585790E+00	9.934800E-01	3.739320E+00
1.640850E+00	9.709970E-01	3.757230E+00
1.558480E+00	2.874920E+00	3.844830E+00
1.721240E+00	9.595210E-01	3.714330E+00
1.594780E+00	2.972360E+00	3.887200E+00
1.628940E+00	3.045910E+00	3.883980E+00
1.618300E+00	3.015570E+00	3.825840E+00
1.865620E+00	9.218700E-01	3.723700E+00
1.986150E+00	9.050450E-01	3.766830E+00
1.651890E+00	3.080530E+00	3.832930E+00
2.085340E+00	8.957680E-01	3.731700E+00
1.706970E+00	3.177080E+00	3.843410E+00
2.148650E+00	8.932050E-01	3.709370E+00
2.173960E+00	8.879410E-01	3.747830E+00
1.766980E+00	3.275290E+00	3.859570E+00
1.809650E+00	3.338970E+00	3.878110E+00
1.800120E+00	3.314620E+00	3.814290E+00
2.250690E+00	8.885430E-01	3.753540E+00
2.182410E+00	8.941580E-01	3.714220E+00
1.852190E+00	3.381120E+00	3.831500E+00
2.374560E+00	8.807990E-01	3.723490E+00
2.482830E+00	8.563020E-01	3.808460E+00
1.916700E+00	3.451340E+00	3.794560E+00
2.575840E+00	8.437030E-01	3.771510E+00
1.979410E+00	3.539620E+00	3.858100E+00
2.042270E+00	3.613620E+00	3.873430E+00
2.027400E+00	3.583560E+00	3.805080E+00
2.666080E+00	8.280130E-01	3.729020E+00
2.761760E+00	7.907500E-01	3.801310E+00
2.095960E+00	3.653660E+00	3.831020E+00
2.847570E+00	7.745720E-01	3.743780E+00
2.932540E+00	7.416830E-01	3.781210E+00
2.182330E+00	3.717680E+00	3.817090E+00
3.015410E+00	7.454680E-01	3.739790E+00
3.110120E+00	7.314040E-01	3.807120E+00
2.265200E+00	3.773740E+00	3.802110E+00
3.206360E+00	7.596240E-01	3.772940E+00
2.343970E+00	3.819940E+00	3.791680E+00
3.302850E+00	8.127380E-01	3.743980E+00
2.409340E+00	3.845980E+00	3.773840E+00
2.481940E+00	3.878200E+00	3.830010E+00
3.397800E+00	8.769100E-01	3.715460E+00
2.562000E+00	3.896890E+00	3.796640E+00
3.577270E+00	1.007730E+00	3.783720E+00
3.490310E+00	9.236710E-01	3.796740E+00
2.650890E+00	3.919050E+00	3.781050E+00
3.683810E+00	1.097220E+00	3.771880E+00
2.731330E+00	3.928150E+00	3.773260E+00
2.762970E+00	3.924030E+00	3.719000E+00
2.836850E+00	3.938200E+00	3.793270E+00
3.814860E+00	1.208230E+00	3.772410E+00
2.932960E+00	3.931180E+00	3.790210E+00
3.911920E+00	1.293540E+00	3.725070E+00
3.021710E+00	3.898900E+00	3.768610E+00
3.173870E+00	3.869570E+00	3.776240E+00
4.087760E+00	1.463880E+00	3.778140E+00
3.990400E+00	1.360500E+00	3.756450E+00
3.258940E+00	3.865020E+00	3.802450E+00
3.301780E+00	3.806640E+00	3.752410E+00
4.230670E+00	1.701890E+00	3.739630E+00
4.184020E+00	1.603660E+00	3.754850E+00
4.165380E+00	1.544980E+00	3.800940E+00
3.342130E+00	3.845270E+00	3.815720E+00
3.442640E+00	3.822260E+00	3.832030E+00
3.443210E+00	3.775470E+00	3.773220E+00
4.279650E+00	2.677240E+00	3.807380E+00
4.250660E+00	2.754240E+00	3.719400E+00
4.236960E+00	2.811390E+00	3.786630E+00
4.301890E+00	2.544610E+00	3.828240E+00
4.312890E+00	2.445660E+00	3.805280E+00
4.321530E+00	2.329500E+00	3.792080E+00
4.321040E+00	2.206290E+00	3.781700E+00
4.313430E+00	2.084250E+00	3.771890E+00
4.301720E+00	1.952720E+00	3.770310E+00
4.266170E+00	1.795260E+00	3.769230E+00
4.232310E+00	1.663480E+00	3.805380E+00
4.198570E+00	1.588390E+00	3.814570E+00
3.525520E+00	3.779780E+00	3.824480E+00
3.598500E+00	3.716300E+00	3.782790E+00
3.724300E+00	3.683130E+00	3.838900E+00
4.141770E+00	3.178100E+00	3.800250E+00
4.177160E+00	3.087750E+00	3.877960E+00
4.197810E+00	2.977170E+00	3.816010E+00
4.211010E+00	2.895860E+00	3.767960E+00
3.825690E+00	3.617050E+00	3.829830E+00
3.918900E+00	3.548400E+00	3.813740E+00
4.017640E+00	3.447580E+00	3.798500E+00
3.989140E+00	3.477160E+00	3.710510E+00
4.097460E+00	3.332800E+00	3.850060E+00
4.114840E+00	3.260220E+00	3.788560E+00
1.278400E+00	2.325260E+00	3.925960E+00
1.249690E+00	2.234100E+00	3.916260E+00
1.231270E+00	2.144450E+00	3.922160E+00
1.200510E+00	2.028980E+00	3.907820E+00
1.171070E+00	1.918820E+00	3.891470E+00
1.147680E+00	1.806040E+00	3.892330E+00
1.122710E+00	1.734430E+00	3.813310E+00
1.133530E+00	1.731600E+00	3.877570E+00
1.128630E+00	1.684090E+00	3.849810E+00
1.337520E+00	2.463920E+00	3.943210E+00
1.302640E+00	2.397240E+00	3.938110E+00
1.132240E+00	1.605450E+00	3.827010E+00
1.142150E+00	1.529190E+00	3.806170E+00
1.152940E+00	1.480350E+00	3.781590E+00
1.165680E+00	1.489120E+00	3.859580E+00
1.187300E+00	1.436790E+00	3.846480E+00
1.412370E+00	2.591050E+00	3.953550E+00
1.386120E+00	2.535810E+00	3.973330E+00
1.207050E+00	1.374090E+00	3.774230E+00
1.240320E+00	1.316030E+00	3.751240E+00
1.249720E+00	1.324640E+00	3.834690E+00
1.279210E+00	1.269580E+00	3.798340E+00
1.463620E+00	2.673680E+00	3.963160E+00
1.318350E+00	1.208380E+00	3.752060E+00
1.384440E+00	1.141290E+00	3.799790E+00
1.450760E+00	1.080650E+00	3.783090E+00
1.447230E+00	1.079620E+00	3.882930E+00
1.511850E+00	1.030770E+00	3.836330E+00
1.526990E+00	2.810140E+00	3.951880E+00
1.506470E+00	2.757700E+00	3.973950E+00
1.599450E+00	9.814040E-01	3.833920E+00
1.716260E+00	9.427740E-01	3.842610E+00
1.566510E+00	2.890940E+00	3.965480E+00
1.818170E+00	9.157820E-01	3.821760E+00
1.803630E+00	9.067500E-01	3.899740E+00
1.879560E+00	8.908860E-01	3.909970E+00
1.631030E+00	3.040390E+00	3.957110E+00
1.603630E+00	2.976670E+00	3.979780E+00
1.952150E+00	8.948360E-01	3.856030E+00
1.664490E+00	3.108860E+00	3.919550E+00
2.077910E+00	8.747520E-01	3.847490E+00
1.717950E+00	3.191100E+00	3.981800E+00
1.763000E+00	3.267340E+00	3.997870E+00
1.745550E+00	3.248000E+00	3.926570E+00
2.181040E+00	8.747070E-01	3.822820E+00
1.795370E+00	3.322110E+00	3.953720E+00
2.276550E+00	8.580420E-01	3.878050E+00
1.851070E+00	3.396610E+00	3.931510E+00
2.384730E+00	8.475400E-01	3.860720E+00
2.495680E+00	8.313040E-01	3.911000E+00
1.909100E+00	3.464140E+00	3.897100E+00
2.575710E+00	8.153980E-01	3.892500E+00
2.031400E+00	3.610670E+00	3.950340E+00
1.967570E+00	3.539970E+00	3.969550E+00
2.673940E+00	7.976840E-01	3.857590E+00
2.763360E+00	7.676340E-01	3.892730E+00
2.097710E+00	3.673150E+00	3.935110E+00
2.869700E+00	7.282010E-01	3.900480E+00
2.172940E+00	3.729200E+00	3.917550E+00
3.008430E+00	7.162530E-01	3.854100E+00
2.251290E+00	3.782840E+00	3.898950E+00
2.327910E+00	3.830610E+00	3.882590E+00
3.310410E+00	7.809230E-01	3.856190E+00
3.206210E+00	7.226650E-01	3.877120E+00
2.406370E+00	3.863640E+00	3.863760E+00
2.479140E+00	3.885390E+00	3.932200E+00
3.409220E+00	8.506500E-01	3.822860E+00
2.568040E+00	3.913220E+00	3.899700E+00
3.573840E+00	9.664970E-01	3.892010E+00
3.493530E+00	8.913710E-01	3.878580E+00
2.634350E+00	3.931740E+00	3.852380E+00
3.675810E+00	1.068880E+00	3.871610E+00
2.723050E+00	3.946060E+00	3.863670E+00
2.834920E+00	3.969800E+00	3.922480E+00
3.769840E+00	1.154030E+00	3.851670E+00
2.970480E+00	3.965480E+00	3.871820E+00
3.882190E+00	1.259500E+00	3.898770E+00
[truncated: 10,719 more rows]
