# Supplementary material for: A New MRI-Based Model of Heart Function with Coupled Hemodynamics and Application to Normal and Diseased Canine Left Ventricles
Source: Front Bioeng Biotechnol. 2015 Sep 23;3:140. doi: 10.3389/fbioe.2015.00140 (PMC4585083; doi:10.3389/fbioe.2015.00140)
Supplement: Supplementary file 2 [file Data_Sheet_2.ZIP › Case1_Normal_SR_Diastole/nodes/case1_diastole_time_0.1700.csv]

3.306340E+00	2.119550E+00	1.179370E+00
3.327660E+00	2.161700E+00	1.158620E+00
3.345900E+00	2.126070E+00	1.171790E+00
3.347730E+00	2.085510E+00	1.201260E+00
3.377250E+00	2.212890E+00	1.134220E+00
3.407860E+00	2.266990E+00	1.121090E+00
3.430220E+00	2.223070E+00	1.136160E+00
3.430380E+00	2.147000E+00	1.175460E+00
3.528260E+00	2.087180E+00	1.235010E+00
3.452770E+00	2.042760E+00	1.249680E+00
3.571930E+00	2.029570E+00	1.298490E+00
3.507260E+00	2.255650E+00	1.149220E+00
3.571660E+00	2.159200E+00	1.211460E+00
3.610730E+00	2.091150E+00	1.266840E+00
3.001820E+00	2.309530E+00	1.199600E+00
3.017850E+00	2.388580E+00	1.181380E+00
3.059630E+00	2.350290E+00	1.173420E+00
3.077250E+00	2.300490E+00	1.182770E+00
3.070620E+00	2.466580E+00	1.168890E+00
3.088760E+00	2.540460E+00	1.173790E+00
3.133040E+00	2.496390E+00	1.155590E+00
3.187470E+00	2.397730E+00	1.137660E+00
3.302550E+00	2.255460E+00	1.127950E+00
3.162360E+00	2.251010E+00	1.173420E+00
3.235100E+00	2.113790E+00	1.214040E+00
3.354280E+00	1.991970E+00	1.286400E+00
3.229100E+00	1.983410E+00	1.319550E+00
3.422830E+00	1.913210E+00	1.403490E+00
3.314590E+00	1.897430E+00	1.425570E+00
3.414230E+00	1.871150E+00	1.479530E+00
3.209760E+00	2.559170E+00	1.150100E+00
3.407950E+00	2.537330E+00	1.138800E+00
3.424480E+00	2.368090E+00	1.116620E+00
3.498450E+00	1.963920E+00	1.349180E+00
3.530460E+00	1.890440E+00	1.507250E+00
3.534970E+00	2.474060E+00	1.151690E+00
3.551050E+00	2.557560E+00	1.171920E+00
3.595410E+00	2.370200E+00	1.162080E+00
3.648970E+00	2.249700E+00	1.210160E+00
3.674820E+00	2.147310E+00	1.276550E+00
3.685390E+00	2.066910E+00	1.350340E+00
3.625660E+00	1.977280E+00	1.408890E+00
3.660340E+00	2.509700E+00	1.211130E+00
3.727550E+00	2.353330E+00	1.243950E+00
3.749960E+00	2.215090E+00	1.312020E+00
3.735770E+00	2.133000E+00	1.349330E+00
2.586690E+00	2.671850E+00	1.377860E+00
2.608070E+00	2.733840E+00	1.379310E+00
2.645310E+00	2.680600E+00	1.351690E+00
2.740460E+00	2.622490E+00	1.314120E+00
2.603570E+00	2.599020E+00	1.373940E+00
2.803120E+00	2.467540E+00	1.279050E+00
2.651380E+00	2.465760E+00	1.360260E+00
2.888960E+00	2.313850E+00	1.248830E+00
2.711070E+00	2.324280E+00	1.358840E+00
2.888870E+00	2.162300E+00	1.333590E+00
2.772160E+00	2.183800E+00	1.402330E+00
2.950690E+00	2.083890E+00	1.349360E+00
2.844090E+00	2.048980E+00	1.443870E+00
2.958520E+00	2.000000E+00	1.423670E+00
2.716590E+00	2.761970E+00	1.348090E+00
2.907570E+00	2.762140E+00	1.266910E+00
2.894100E+00	2.604870E+00	1.235550E+00
2.968750E+00	2.491860E+00	1.201420E+00
3.026520E+00	2.192980E+00	1.253860E+00
3.081220E+00	2.027280E+00	1.344510E+00
3.161780E+00	1.916270E+00	1.443300E+00
3.035360E+00	1.938130E+00	1.472270E+00
3.228960E+00	1.824840E+00	1.555960E+00
3.083120E+00	1.846100E+00	1.578150E+00
3.277200E+00	1.755940E+00	1.653410E+00
3.144340E+00	1.734550E+00	1.708340E+00
3.256340E+00	1.693080E+00	1.756830E+00
3.097030E+00	2.660490E+00	1.199450E+00
3.139370E+00	2.833460E+00	1.266750E+00
3.401420E+00	1.814370E+00	1.586410E+00
3.372790E+00	1.724280E+00	1.737630E+00
3.271030E+00	2.777280E+00	1.216440E+00
3.328910E+00	2.885770E+00	1.279690E+00
3.337880E+00	2.677490E+00	1.166620E+00
3.530610E+00	1.828710E+00	1.623590E+00
3.539380E+00	1.773870E+00	1.753330E+00
3.437710E+00	2.799420E+00	1.239660E+00
3.496810E+00	2.910870E+00	1.330810E+00
3.569130E+00	2.671930E+00	1.213230E+00
3.718100E+00	2.019280E+00	1.466780E+00
3.695210E+00	1.943070E+00	1.565750E+00
3.627930E+00	1.858270E+00	1.660860E+00
3.598860E+00	2.824630E+00	1.303060E+00
3.625290E+00	2.909710E+00	1.385940E+00
3.701740E+00	2.756820E+00	1.312940E+00
3.751960E+00	2.633990E+00	1.301440E+00
3.799880E+00	2.467940E+00	1.317210E+00
3.827840E+00	2.303340E+00	1.381110E+00
3.793810E+00	2.128350E+00	1.482860E+00
3.853790E+00	2.243980E+00	1.491090E+00
3.759700E+00	2.012910E+00	1.552060E+00
3.702060E+00	2.844970E+00	1.380140E+00
3.808680E+00	2.759190E+00	1.434070E+00
3.855750E+00	2.580540E+00	1.429380E+00
3.874840E+00	2.421970E+00	1.449500E+00
3.877890E+00	2.314340E+00	1.494460E+00
2.234090E+00	2.704760E+00	1.617370E+00
2.261780E+00	2.788610E+00	1.611640E+00
2.290950E+00	2.716700E+00	1.575060E+00
2.351010E+00	2.637030E+00	1.541140E+00
2.247370E+00	2.622360E+00	1.618070E+00
2.410270E+00	2.488210E+00	1.521320E+00
2.291690E+00	2.485920E+00	1.608150E+00
2.456820E+00	2.338370E+00	1.520240E+00
2.342520E+00	2.346080E+00	1.599520E+00
2.514260E+00	2.198760E+00	1.557550E+00
2.403770E+00	2.207600E+00	1.632400E+00
2.572040E+00	2.072470E+00	1.588690E+00
2.459690E+00	2.075400E+00	1.662860E+00
2.639880E+00	1.982780E+00	1.628960E+00
2.530720E+00	1.939330E+00	1.732670E+00
2.662490E+00	1.881290E+00	1.732420E+00
2.318140E+00	2.895360E+00	1.597640E+00
2.364840E+00	3.003810E+00	1.608180E+00
2.383070E+00	2.928670E+00	1.563460E+00
2.393530E+00	2.814700E+00	1.528200E+00
2.506530E+00	2.664500E+00	1.437410E+00
2.528550E+00	2.475610E+00	1.435930E+00
2.572770E+00	2.329600E+00	1.436530E+00
2.633450E+00	2.193340E+00	1.481200E+00
2.697280E+00	2.070080E+00	1.522830E+00
2.764390E+00	1.948150E+00	1.609190E+00
2.826760E+00	1.884130E+00	1.652210E+00
2.771560E+00	1.842290E+00	1.730700E+00
2.851300E+00	1.830130E+00	1.702900E+00
2.462000E+00	2.961350E+00	1.536750E+00
2.464520E+00	3.047040E+00	1.573720E+00
2.609870E+00	2.880350E+00	1.436210E+00
2.920170E+00	1.897640E+00	1.579650E+00
3.012320E+00	1.778840E+00	1.690990E+00
2.915440E+00	1.785850E+00	1.718940E+00
3.050800E+00	1.714720E+00	1.755360E+00
2.977320E+00	1.691600E+00	1.804510E+00
3.078260E+00	1.665180E+00	1.816160E+00
2.564810E+00	3.051610E+00	1.529540E+00
2.749250E+00	3.050180E+00	1.481470E+00
2.757850E+00	2.956310E+00	1.421160E+00
2.810560E+00	2.887420E+00	1.360390E+00
3.328490E+00	1.648730E+00	1.852050E+00
3.184090E+00	1.614960E+00	1.890520E+00
3.302450E+00	1.587980E+00	1.966420E+00
2.867010E+00	3.002490E+00	1.405940E+00
2.879010E+00	3.081730E+00	1.460240E+00
3.016030E+00	2.942630E+00	1.345400E+00
3.465160E+00	1.682430E+00	1.854980E+00
3.416510E+00	1.615930E+00	1.963380E+00
2.999170E+00	3.075980E+00	1.448770E+00
3.223470E+00	3.059190E+00	1.426870E+00
3.223080E+00	2.950440E+00	1.328980E+00
3.556590E+00	1.713970E+00	1.866880E+00
3.559880E+00	1.662680E+00	1.984210E+00
3.386390E+00	2.997960E+00	1.380710E+00
3.368300E+00	3.074570E+00	1.457100E+00
3.722200E+00	1.899220E+00	1.718690E+00
3.697210E+00	1.832110E+00	1.822330E+00
3.637170E+00	1.748970E+00	1.902190E+00
3.468770E+00	3.069270E+00	1.483950E+00
3.561080E+00	2.992670E+00	1.440930E+00
3.887370E+00	2.239800E+00	1.608590E+00
3.852490E+00	2.111910E+00	1.693710E+00
3.790790E+00	1.985170E+00	1.704560E+00
3.762850E+00	1.893350E+00	1.808770E+00
3.722930E+00	2.930290E+00	1.490510E+00
3.853400E+00	2.844540E+00	1.579850E+00
3.880360E+00	2.759130E+00	1.543280E+00
3.906370E+00	2.665760E+00	1.551140E+00
3.921540E+00	2.502860E+00	1.583380E+00
3.937960E+00	2.602100E+00	1.658620E+00
3.911130E+00	2.365940E+00	1.570210E+00
3.917350E+00	2.739900E+00	1.638250E+00
3.935800E+00	2.666130E+00	1.652780E+00
2.041350E+00	2.753870E+00	1.793840E+00
2.075350E+00	2.846130E+00	1.791220E+00
2.098670E+00	2.771360E+00	1.746380E+00
2.161730E+00	2.685790E+00	1.685450E+00
2.047240E+00	2.667750E+00	1.783270E+00
2.183650E+00	2.494170E+00	1.695950E+00
2.078620E+00	2.515550E+00	1.779180E+00
2.231680E+00	2.347610E+00	1.687910E+00
2.104870E+00	2.330880E+00	1.790920E+00
2.296650E+00	2.217730E+00	1.708160E+00
2.201080E+00	2.227820E+00	1.773890E+00
2.351510E+00	2.088010E+00	1.731570E+00
2.243280E+00	2.106360E+00	1.802260E+00
2.414230E+00	1.970750E+00	1.767950E+00
2.306800E+00	1.981510E+00	1.827890E+00
2.456870E+00	1.898510E+00	1.806200E+00
2.395790E+00	1.858460E+00	1.878790E+00
2.487910E+00	1.838250E+00	1.849520E+00
2.132610E+00	2.962200E+00	1.779090E+00
2.177910E+00	3.080020E+00	1.796520E+00
2.196290E+00	3.006450E+00	1.743350E+00
2.205720E+00	2.895180E+00	1.696770E+00
2.699990E+00	1.765700E+00	1.832930E+00
2.580310E+00	1.797350E+00	1.847090E+00
2.727900E+00	1.694230E+00	1.899360E+00
2.634060E+00	1.660290E+00	1.966060E+00
2.755120E+00	1.620220E+00	1.978010E+00
2.284310E+00	3.063620E+00	1.702660E+00
2.329560E+00	3.199170E+00	1.759840E+00
2.828840E+00	1.715050E+00	1.835030E+00
2.929140E+00	1.601130E+00	1.943730E+00
2.843100E+00	1.589000E+00	1.986820E+00
2.993190E+00	1.526720E+00	2.028290E+00
2.906740E+00	1.488430E+00	2.091820E+00
3.006580E+00	1.464540E+00	2.114710E+00
2.467070E+00	3.139480E+00	1.635040E+00
2.492870E+00	3.278430E+00	1.745440E+00
3.039640E+00	1.599150E+00	1.927090E+00
3.097150E+00	1.508570E+00	2.057110E+00
2.603290E+00	3.244930E+00	1.668240E+00
2.652290E+00	3.333600E+00	1.748510E+00
2.668890E+00	3.167210E+00	1.580230E+00
3.378260E+00	1.553390E+00	2.065050E+00
3.246060E+00	1.518410E+00	2.075720E+00
3.362600E+00	1.503010E+00	2.170990E+00
2.759710E+00	3.271850E+00	1.668630E+00
2.789180E+00	3.351300E+00	1.753470E+00
2.898960E+00	3.189840E+00	1.544030E+00
3.492700E+00	1.589460E+00	2.062320E+00
3.477830E+00	1.543560E+00	2.165820E+00
2.847780E+00	3.391240E+00	1.788560E+00
2.859950E+00	3.430440E+00	1.844980E+00
2.901550E+00	3.402110E+00	1.797470E+00
2.933000E+00	3.340470E+00	1.725380E+00
3.069940E+00	3.262540E+00	1.643420E+00
3.144000E+00	3.177650E+00	1.542160E+00
3.562880E+00	1.612880E+00	2.071540E+00
3.558130E+00	1.587530E+00	2.132300E+00
2.953100E+00	3.423780E+00	1.847060E+00
3.072280E+00	3.384240E+00	1.817450E+00
3.115120E+00	3.326520E+00	1.737720E+00
3.249720E+00	3.273510E+00	1.674580E+00
3.385090E+00	3.162840E+00	1.553870E+00
3.727200E+00	1.789610E+00	1.964060E+00
3.703540E+00	1.716340E+00	2.057760E+00
3.628050E+00	1.631610E+00	2.114030E+00
3.223570E+00	3.368100E+00	1.812840E+00
3.354920E+00	3.325110E+00	1.784750E+00
3.406230E+00	3.258900E+00	1.700630E+00
3.531760E+00	3.213250E+00	1.699890E+00
3.623230E+00	3.094320E+00	1.590740E+00
3.900600E+00	2.178180E+00	1.807490E+00
3.871080E+00	2.036170E+00	1.892080E+00
3.911790E+00	2.131670E+00	1.948660E+00
3.798030E+00	1.873570E+00	1.954520E+00
3.771300E+00	1.782060E+00	2.050900E+00
3.490040E+00	3.304520E+00	1.814940E+00
3.610380E+00	3.253790E+00	1.810280E+00
3.651300E+00	3.181200E+00	1.735010E+00
3.734320E+00	3.116970E+00	1.734810E+00
3.805290E+00	2.989970E+00	1.684930E+00
3.944450E+00	2.520770E+00	1.743070E+00
3.938960E+00	2.349720E+00	1.800250E+00
3.954840E+00	2.480540E+00	1.841910E+00
3.926470E+00	2.210000E+00	1.910070E+00
3.731760E+00	3.206060E+00	1.854420E+00
3.827970E+00	3.083800E+00	1.836470E+00
3.890410E+00	2.967960E+00	1.843990E+00
3.915750E+00	2.834140E+00	1.779760E+00
3.951750E+00	2.644190E+00	1.789910E+00
3.953980E+00	2.546040E+00	1.812570E+00
1.887300E+00	2.792230E+00	1.990020E+00
1.932610E+00	2.908150E+00	1.995920E+00
1.936970E+00	2.812020E+00	1.939980E+00
1.975540E+00	2.726870E+00	1.862970E+00
1.877560E+00	2.701660E+00	1.965990E+00
1.981640E+00	2.535280E+00	1.863450E+00
1.892120E+00	2.553450E+00	1.949780E+00
2.008870E+00	2.389180E+00	1.850070E+00
1.907190E+00	2.367410E+00	1.947510E+00
2.030780E+00	2.310590E+00	1.856080E+00
1.982080E+00	2.299040E+00	1.903120E+00
2.033130E+00	2.229530E+00	1.898760E+00
2.122440E+00	1.972010E+00	1.962250E+00
2.096020E+00	2.031090E+00	1.946560E+00
2.184930E+00	2.001790E+00	1.898300E+00
2.272910E+00	1.879420E+00	1.938190E+00
2.163800E+00	1.899000E+00	1.989190E+00
2.345530E+00	1.754400E+00	1.995370E+00
2.234490E+00	1.777460E+00	2.040680E+00
2.385800E+00	1.673400E+00	2.038700E+00
2.308400E+00	1.639110E+00	2.111990E+00
2.418260E+00	1.598190E+00	2.104650E+00
2.036540E+00	2.942360E+00	1.874870E+00
2.016220E+00	3.035870E+00	1.953030E+00
2.124420E+00	2.143390E+00	1.870490E+00
2.475170E+00	1.707310E+00	1.978540E+00
2.554490E+00	1.618010E+00	2.038190E+00
2.509130E+00	1.559040E+00	2.125050E+00
2.607280E+00	1.542870E+00	2.108280E+00
2.052020E+00	3.114810E+00	1.962640E+00
2.122000E+00	3.212020E+00	1.970550E+00
2.097800E+00	3.108300E+00	1.895640E+00
2.801980E+00	1.516090E+00	2.086700E+00
2.705630E+00	1.530650E+00	2.093280E+00
2.835730E+00	1.455800E+00	2.151620E+00
2.770170E+00	1.423000E+00	2.214740E+00
2.874020E+00	1.404140E+00	2.215580E+00
2.219550E+00	3.212350E+00	1.866090E+00
2.247330E+00	3.302820E+00	1.942470E+00
3.075410E+00	1.430100E+00	2.179140E+00
2.979110E+00	1.400160E+00	2.217300E+00
3.079310E+00	1.379300E+00	2.269280E+00
2.317430E+00	3.377200E+00	1.960860E+00
2.378260E+00	3.456670E+00	2.014250E+00
2.385650E+00	3.401950E+00	1.941110E+00
2.373010E+00	3.336240E+00	1.864570E+00
3.164490E+00	1.454680E+00	2.157880E+00
3.153630E+00	1.406690E+00	2.239460E+00
2.474890E+00	3.427630E+00	1.930950E+00
2.535990E+00	3.505440E+00	2.018440E+00
2.555130E+00	3.387100E+00	1.834470E+00
3.274440E+00	1.441490E+00	2.238160E+00
2.632700E+00	3.467830E+00	1.934060E+00
2.674120E+00	3.523560E+00	2.023240E+00
2.740100E+00	3.412460E+00	1.840810E+00
3.467430E+00	1.475270E+00	2.303690E+00
2.737400E+00	3.542500E+00	2.066780E+00
2.745460E+00	3.564290E+00	2.123610E+00
2.791930E+00	3.543790E+00	2.074940E+00
2.842390E+00	3.493520E+00	1.978850E+00
3.622630E+00	1.575420E+00	2.249420E+00
2.833900E+00	3.555020E+00	2.116940E+00
2.937240E+00	3.533900E+00	2.083530E+00
2.990300E+00	3.500070E+00	2.027910E+00
3.115380E+00	3.445010E+00	1.957750E+00
3.719410E+00	1.656490E+00	2.200610E+00
3.723870E+00	1.615430E+00	2.277870E+00
3.070560E+00	3.508630E+00	2.096270E+00
3.208040E+00	3.483140E+00	2.066060E+00
3.265850E+00	3.449220E+00	2.004710E+00
3.379950E+00	3.393150E+00	1.938130E+00
3.920100E+00	2.053490E+00	2.044100E+00
3.900200E+00	1.923650E+00	2.108390E+00
3.820040E+00	1.765860E+00	2.192710E+00
3.918680E+00	1.853180E+00	2.248080E+00
3.781380E+00	1.654990E+00	2.288440E+00
3.337130E+00	3.461970E+00	2.072890E+00
3.461590E+00	3.429910E+00	2.060690E+00
3.514210E+00	3.391940E+00	2.013560E+00
3.614770E+00	3.325360E+00	1.963620E+00
3.966220E+00	2.444210E+00	2.002130E+00
3.959570E+00	2.538940E+00	1.882660E+00
3.968520E+00	2.575920E+00	1.980980E+00
3.958460E+00	2.326480E+00	2.005910E+00
3.962460E+00	2.177800E+00	2.085550E+00
3.954640E+00	2.002910E+00	2.182990E+00
3.944730E+00	1.917440E+00	2.224920E+00
3.580190E+00	3.404550E+00	2.088600E+00
3.684320E+00	3.358990E+00	2.087880E+00
3.718080E+00	3.317170E+00	2.046550E+00
3.767530E+00	3.256340E+00	2.010130E+00
3.846390E+00	3.144050E+00	1.975060E+00
3.907570E+00	3.015340E+00	1.972580E+00
3.952130E+00	2.873920E+00	1.984820E+00
3.980180E+00	2.714480E+00	2.026620E+00
3.989910E+00	2.797840E+00	2.077450E+00
3.784860E+00	3.306910E+00	2.141190E+00
3.875220E+00	3.198300E+00	2.113900E+00
3.934930E+00	3.068840E+00	2.103970E+00
3.969640E+00	2.939530E+00	2.101750E+00
3.991400E+00	2.845050E+00	2.111560E+00
1.762330E+00	2.804710E+00	2.181620E+00
1.805830E+00	2.911020E+00	2.186760E+00
1.795950E+00	2.824500E+00	2.133230E+00
1.823210E+00	2.754020E+00	2.054720E+00
1.744490E+00	2.721520E+00	2.152060E+00
1.811470E+00	2.577100E+00	2.031110E+00
1.740490E+00	2.592190E+00	2.113880E+00
1.823430E+00	2.421970E+00	2.022030E+00
1.752020E+00	2.443500E+00	2.097860E+00
1.834350E+00	2.328330E+00	2.021640E+00
1.767820E+00	2.295620E+00	2.092360E+00
1.853250E+00	2.246680E+00	2.036520E+00
1.930390E+00	2.047210E+00	2.073740E+00
1.932590E+00	2.093680E+00	2.050630E+00
1.957970E+00	2.060670E+00	2.046270E+00
1.960930E+00	2.013100E+00	2.062020E+00
2.059740E+00	1.781760E+00	2.143490E+00
2.036470E+00	1.844310E+00	2.115110E+00
2.119880E+00	1.805440E+00	2.084890E+00
2.192730E+00	1.684430E+00	2.130960E+00
2.096350E+00	1.703310E+00	2.174670E+00
2.240360E+00	1.609230E+00	2.177430E+00
2.176140E+00	1.571140E+00	2.251410E+00
2.285350E+00	1.533670E+00	2.242910E+00
1.866530E+00	2.924920E+00	2.090130E+00
1.890480E+00	3.032780E+00	2.135600E+00
1.942520E+00	2.208100E+00	1.985430E+00
2.011400E+00	2.089240E+00	1.988390E+00
2.053600E+00	1.946420E+00	2.026760E+00
2.451680E+00	1.528850E+00	2.180430E+00
2.389580E+00	1.491390E+00	2.247160E+00
2.488530E+00	1.458650E+00	2.253830E+00
1.949930E+00	3.125690E+00	2.139260E+00
2.009710E+00	3.230370E+00	2.177910E+00
2.001510E+00	3.176210E+00	2.105380E+00
1.983250E+00	3.090490E+00	2.042540E+00
2.666140E+00	1.444240E+00	2.209910E+00
2.575400E+00	1.454380E+00	2.229900E+00
2.702780E+00	1.383100E+00	2.272540E+00
2.640460E+00	1.352410E+00	2.331830E+00
2.745380E+00	1.336680E+00	2.337700E+00
2.069320E+00	3.244690E+00	2.074010E+00
2.108320E+00	3.332220E+00	2.136450E+00
2.924190E+00	1.349310E+00	2.291730E+00
2.849340E+00	1.334840E+00	2.327990E+00
2.923340E+00	1.315560E+00	2.358560E+00
2.171710E+00	3.400140E+00	2.150170E+00
2.230290E+00	3.472710E+00	2.206070E+00
2.227820E+00	3.432270E+00	2.126700E+00
2.212040E+00	3.366770E+00	2.050590E+00
3.013200E+00	1.333870E+00	2.348520E+00
2.302620E+00	3.480020E+00	2.114770E+00
2.340940E+00	3.537280E+00	2.199340E+00
3.192490E+00	1.362660E+00	2.352760E+00
2.410300E+00	3.577940E+00	2.234840E+00
2.472520E+00	3.617750E+00	2.299230E+00
2.473510E+00	3.586030E+00	2.223990E+00
2.450790E+00	3.545090E+00	2.137120E+00
3.366740E+00	1.404380E+00	2.371190E+00
3.314180E+00	1.360950E+00	2.440540E+00
3.407720E+00	1.377050E+00	2.462960E+00
2.559180E+00	3.597450E+00	2.218440E+00
2.612900E+00	3.644110E+00	2.309990E+00
2.629620E+00	3.567210E+00	2.112530E+00
3.457780E+00	1.428260E+00	2.382950E+00
3.458820E+00	1.406600E+00	2.434900E+00
2.729900E+00	3.596010E+00	2.224180E+00
2.711050E+00	3.639620E+00	2.321410E+00
3.634660E+00	1.513650E+00	2.417180E+00
3.527290E+00	1.442980E+00	2.429190E+00
2.816990E+00	3.621930E+00	2.324570E+00
2.962450E+00	3.604430E+00	2.338930E+00
2.948660E+00	3.564200E+00	2.212930E+00
3.738840E+00	1.597230E+00	2.355140E+00
3.067820E+00	3.565420E+00	2.296230E+00
3.057200E+00	3.585350E+00	2.353990E+00
3.212940E+00	3.515190E+00	2.208910E+00
3.915560E+00	1.778390E+00	2.339450E+00
3.851240E+00	1.675720E+00	2.392950E+00
3.915170E+00	1.733350E+00	2.411810E+00
3.158470E+00	3.562980E+00	2.339500E+00
3.280850E+00	3.532970E+00	2.310830E+00
3.343900E+00	3.506640E+00	2.259390E+00
3.464930E+00	3.466090E+00	2.199950E+00
4.002070E+00	2.523790E+00	2.195090E+00
3.994840E+00	2.406870E+00	2.187260E+00
3.985330E+00	2.317420E+00	2.141640E+00
4.014630E+00	2.202520E+00	2.264980E+00
4.002600E+00	2.137850E+00	2.244720E+00
4.006200E+00	2.048840E+00	2.279600E+00
3.991690E+00	1.894160E+00	2.354410E+00
4.033040E+00	1.986150E+00	2.364320E+00
3.948170E+00	1.779280E+00	2.422810E+00
3.401670E+00	3.512580E+00	2.320870E+00
3.524810E+00	3.486660E+00	2.310570E+00
3.585640E+00	3.457720E+00	2.266240E+00
3.687090E+00	3.401980E+00	2.223840E+00
4.012970E+00	2.761260E+00	2.197100E+00
4.018450E+00	2.648190E+00	2.234450E+00
4.038970E+00	2.106820E+00	2.340910E+00
4.044880E+00	2.034310E+00	2.376300E+00
3.635530E+00	3.463140E+00	2.338440E+00
3.759170E+00	3.414340E+00	2.367730E+00
3.786750E+00	3.379370E+00	2.305900E+00
3.825410E+00	3.328450E+00	2.275550E+00
3.900500E+00	3.231750E+00	2.256930E+00
3.963510E+00	3.102140E+00	2.255160E+00
3.968460E+00	3.165890E+00	2.330660E+00
3.993530E+00	2.955340E+00	2.242440E+00
4.005210E+00	2.856010E+00	2.207960E+00
3.850640E+00	3.348620E+00	2.383880E+00
3.914820E+00	3.268280E+00	2.361810E+00
3.948940E+00	3.213060E+00	2.343920E+00
1.664240E+00	2.716910E+00	2.320230E+00
1.699120E+00	2.810240E+00	2.340170E+00
1.717690E+00	2.760090E+00	2.249370E+00
1.684260E+00	2.600380E+00	2.209490E+00
1.640850E+00	2.622760E+00	2.299820E+00
1.691430E+00	2.461620E+00	2.182440E+00
1.625120E+00	2.456330E+00	2.289460E+00
1.703440E+00	2.343360E+00	2.157100E+00
1.656600E+00	2.359120E+00	2.224500E+00
1.715250E+00	2.270480E+00	2.159690E+00
1.673050E+00	2.266290E+00	2.214200E+00
1.725140E+00	2.197300E+00	2.184070E+00
2.018370E+00	1.576050E+00	2.328360E+00
1.987240E+00	1.635980E+00	2.299380E+00
2.061070E+00	1.612130E+00	2.272740E+00
2.115730E+00	1.534970E+00	2.311000E+00
2.061620E+00	1.499830E+00	2.378690E+00
2.158810E+00	1.462390E+00	2.368260E+00
1.733080E+00	2.904670E+00	2.349140E+00
1.783450E+00	3.003450E+00	2.348030E+00
1.766150E+00	2.915410E+00	2.286340E+00
1.881470E+00	2.142710E+00	2.065970E+00
1.805860E+00	2.156780E+00	2.121600E+00
1.873890E+00	2.022380E+00	2.125300E+00
1.964480E+00	1.913260E+00	2.119300E+00
1.899150E+00	1.883510E+00	2.194680E+00
1.988980E+00	1.762580E+00	2.215310E+00
2.325440E+00	1.457100E+00	2.306400E+00
2.260430E+00	1.427520E+00	2.373710E+00
2.359640E+00	1.386610E+00	2.378910E+00
1.855470E+00	3.121280E+00	2.349690E+00
1.917230E+00	3.229070E+00	2.388360E+00
1.905540E+00	3.173750E+00	2.318030E+00
1.877890E+00	3.086520E+00	2.244750E+00
2.545680E+00	1.374260E+00	2.337400E+00
2.460070E+00	1.353370E+00	2.399270E+00
2.582700E+00	1.329340E+00	2.389070E+00
2.546240E+00	1.315400E+00	2.429920E+00
2.614490E+00	1.285120E+00	2.455600E+00
1.969240E+00	3.241930E+00	2.290090E+00
2.006370E+00	3.332870E+00	2.347700E+00
2.808350E+00	1.289260E+00	2.418970E+00
2.725480E+00	1.272350E+00	2.457900E+00
2.814040E+00	1.252450E+00	2.486530E+00
2.064050E+00	3.411000E+00	2.356140E+00
2.121470E+00	3.483750E+00	2.408040E+00
2.112930E+00	3.447220E+00	2.328480E+00
2.092430E+00	3.381080E+00	2.253040E+00
2.923840E+00	1.270530E+00	2.465560E+00
2.179450E+00	3.490000E+00	2.311930E+00
2.219090E+00	3.547470E+00	2.389920E+00
3.111960E+00	1.294890E+00	2.479210E+00
3.045150E+00	1.244350E+00	2.553590E+00
3.143530E+00	1.255750E+00	2.576420E+00
2.280390E+00	3.597310E+00	2.414250E+00
2.337890E+00	3.646760E+00	2.475970E+00
2.334070E+00	3.623330E+00	2.395140E+00
2.316840E+00	3.579690E+00	2.312840E+00
3.244020E+00	1.326780E+00	2.474570E+00
3.239270E+00	1.290050E+00	2.557460E+00
2.408820E+00	3.644200E+00	2.393190E+00
2.468790E+00	3.680930E+00	2.492200E+00
3.367960E+00	1.334690E+00	2.538640E+00
2.539080E+00	3.663030E+00	2.399810E+00
2.602470E+00	3.700250E+00	2.504490E+00
3.520780E+00	1.392240E+00	2.528480E+00
2.697350E+00	3.667730E+00	2.415790E+00
2.694340E+00	3.699220E+00	2.514840E+00
3.605990E+00	1.446840E+00	2.500640E+00
3.619380E+00	1.427910E+00	2.555230E+00
2.786550E+00	3.680100E+00	2.515200E+00
2.922570E+00	3.657590E+00	2.511120E+00
2.866410E+00	3.641800E+00	2.422580E+00
3.768800E+00	1.570240E+00	2.492480E+00
3.690340E+00	1.477540E+00	2.562730E+00
3.041910E+00	3.604250E+00	2.431460E+00
3.018880E+00	3.635590E+00	2.516700E+00
3.926120E+00	1.712610E+00	2.485270E+00
3.874880E+00	1.629620E+00	2.551890E+00
3.128930E+00	3.608940E+00	2.516000E+00
3.240890E+00	3.584460E+00	2.512030E+00
3.264150E+00	3.556410E+00	2.421450E+00
4.019410E+00	2.413090E+00	2.278260E+00
4.035300E+00	2.310550E+00	2.314390E+00
4.054970E+00	1.962850E+00	2.461790E+00
4.032250E+00	1.864390E+00	2.516160E+00
3.983180E+00	1.786670E+00	2.509650E+00
3.353120E+00	3.557080E+00	2.511540E+00
3.468850E+00	3.536510E+00	2.516550E+00
3.495570E+00	3.511550E+00	2.427850E+00
4.048080E+00	2.683070E+00	2.328850E+00
4.061470E+00	2.561950E+00	2.394810E+00
4.063140E+00	2.403170E+00	2.400990E+00
4.087810E+00	2.263640E+00	2.469250E+00
4.070630E+00	2.154880E+00	2.436340E+00
4.064850E+00	2.054760E+00	2.442380E+00
3.575030E+00	3.514020E+00	2.533550E+00
3.693860E+00	3.484340E+00	2.565710E+00
3.689240E+00	3.462240E+00	2.469060E+00
4.006350E+00	3.087490E+00	2.376320E+00
4.030600E+00	2.967800E+00	2.388830E+00
4.053360E+00	2.792010E+00	2.381140E+00
4.066880E+00	2.863930E+00	2.486580E+00
4.071350E+00	2.655230E+00	2.425290E+00
3.759930E+00	3.452180E+00	2.552870E+00
3.848490E+00	3.388080E+00	2.533420E+00
3.935830E+00	3.274740E+00	2.491770E+00
3.992000E+00	3.156790E+00	2.448530E+00
4.042630E+00	3.007600E+00	2.485100E+00
4.059150E+00	2.928220E+00	2.491570E+00
1.585190E+00	2.655770E+00	2.474340E+00
1.622040E+00	2.748880E+00	2.494750E+00
1.625200E+00	2.688010E+00	2.394060E+00
1.591910E+00	2.535050E+00	2.368180E+00
1.565340E+00	2.569920E+00	2.454590E+00
1.581520E+00	2.446040E+00	2.363540E+00
1.555340E+00	2.449700E+00	2.428380E+00
1.565370E+00	2.359370E+00	2.371840E+00
1.908170E+00	1.488780E+00	2.486710E+00
1.871780E+00	1.590540E+00	2.416210E+00
1.967100E+00	1.551490E+00	2.387080E+00
2.008040E+00	1.484240E+00	2.426070E+00
1.974000E+00	1.463230E+00	2.471280E+00
2.029260E+00	1.422390E+00	2.483000E+00
1.685140E+00	2.938310E+00	2.545980E+00
1.728550E+00	3.015740E+00	2.554230E+00
1.711270E+00	2.957460E+00	2.500170E+00
1.700840E+00	2.883390E+00	2.425700E+00
1.661390E+00	2.869410E+00	2.524980E+00
1.610660E+00	2.295800E+00	2.291030E+00
1.648480E+00	2.157310E+00	2.286850E+00
1.745540E+00	2.056380E+00	2.229000E+00
1.663630E+00	2.028060E+00	2.319980E+00
1.809700E+00	1.917240E+00	2.243830E+00
1.716440E+00	1.930510E+00	2.316810E+00
1.872220E+00	1.794240E+00	2.281590E+00
1.780630E+00	1.817190E+00	2.338420E+00
1.916310E+00	1.672210E+00	2.323470E+00
1.829810E+00	1.701050E+00	2.369810E+00
2.195700E+00	1.397400E+00	2.432080E+00
2.126850E+00	1.371480E+00	2.494380E+00
2.230070E+00	1.334820E+00	2.503720E+00
1.789150E+00	3.116620E+00	2.557690E+00
1.841950E+00	3.217040E+00	2.591320E+00
1.830320E+00	3.167360E+00	2.526560E+00
1.799440E+00	3.084500E+00	2.459450E+00
2.394430E+00	1.324860E+00	2.458670E+00
2.331490E+00	1.299750E+00	2.516980E+00
2.434030E+00	1.264460E+00	2.535400E+00
1.885670E+00	3.234680E+00	2.496950E+00
1.922920E+00	3.313350E+00	2.555810E+00
2.547990E+00	1.237440E+00	2.553830E+00
2.666260E+00	1.217030E+00	2.548730E+00
2.627710E+00	1.188890E+00	2.604670E+00
2.691060E+00	1.173670E+00	2.630380E+00
1.984590E+00	3.397080E+00	2.578140E+00
2.042350E+00	3.465720E+00	2.583990E+00
2.027820E+00	3.432230E+00	2.536270E+00
1.999300E+00	3.372310E+00	2.462880E+00
2.810780E+00	1.201620E+00	2.589900E+00
2.083900E+00	3.483700E+00	2.519610E+00
2.106140E+00	3.539210E+00	2.612900E+00
2.965150E+00	1.208320E+00	2.597750E+00
2.923770E+00	1.174250E+00	2.667250E+00
3.007890E+00	1.183280E+00	2.680730E+00
2.188900E+00	3.607410E+00	2.619180E+00
2.247390E+00	3.650240E+00	2.627400E+00
2.229830E+00	3.624760E+00	2.578750E+00
2.205370E+00	3.576390E+00	2.510940E+00
3.094950E+00	1.216830E+00	2.648300E+00
2.288300E+00	3.656820E+00	2.569740E+00
2.332040E+00	3.706240E+00	2.677740E+00
3.229080E+00	1.252490E+00	2.650960E+00
2.400900E+00	3.704780E+00	2.577320E+00
2.464020E+00	3.736270E+00	2.674200E+00
3.337980E+00	1.293520E+00	2.634230E+00
2.536320E+00	3.724070E+00	2.598450E+00
2.538980E+00	3.744600E+00	2.675540E+00
3.490670E+00	1.334050E+00	2.678650E+00
2.599320E+00	3.748920E+00	2.671050E+00
2.706190E+00	3.726690E+00	2.611710E+00
3.622230E+00	1.413730E+00	2.628290E+00
2.874470E+00	3.708340E+00	2.659040E+00
2.853890E+00	3.691910E+00	2.579720E+00
3.797960E+00	1.546470E+00	2.631950E+00
3.723550E+00	1.465270E+00	2.695050E+00
2.999210E+00	3.663390E+00	2.592710E+00
2.968520E+00	3.692380E+00	2.672290E+00
3.954180E+00	1.699140E+00	2.602770E+00
3.888530E+00	1.616060E+00	2.685610E+00
3.071010E+00	3.665280E+00	2.677310E+00
3.177830E+00	3.641010E+00	2.675670E+00
3.212000E+00	3.612950E+00	2.594320E+00
4.078220E+00	1.896510E+00	2.588360E+00
4.026600E+00	1.799160E+00	2.647770E+00
4.074350E+00	1.863800E+00	2.661260E+00
3.284900E+00	3.606960E+00	2.674880E+00
3.393900E+00	3.581660E+00	2.676890E+00
3.430820E+00	3.561160E+00	2.600390E+00
4.114390E+00	2.443660E+00	2.538930E+00
4.139100E+00	2.298910E+00	2.576430E+00
4.155120E+00	2.375950E+00	2.629880E+00
4.135440E+00	2.148700E+00	2.593030E+00
4.110580E+00	2.006340E+00	2.582640E+00
4.099460E+00	1.911030E+00	2.657770E+00
3.495980E+00	3.558240E+00	2.693310E+00
3.612390E+00	3.528420E+00	2.721600E+00
3.620580E+00	3.517610E+00	2.634730E+00
4.102890E+00	2.761480E+00	2.553400E+00
4.125640E+00	2.588800E+00	2.580050E+00
4.132860E+00	2.692980E+00	2.618870E+00
4.147190E+00	2.447810E+00	2.621290E+00
3.682540E+00	3.502850E+00	2.703200E+00
3.775310E+00	3.459540E+00	2.666300E+00
3.897380E+00	3.387920E+00	2.668310E+00
3.927300E+00	3.353060E+00	2.620740E+00
3.968380E+00	3.293400E+00	2.615870E+00
4.028880E+00	3.171300E+00	2.621880E+00
4.020410E+00	3.228880E+00	2.694860E+00
4.070350E+00	3.022360E+00	2.608720E+00
4.094930E+00	2.873800E+00	2.595270E+00
4.127480E+00	2.751010E+00	2.641210E+00
3.966400E+00	3.321530E+00	2.693280E+00
3.999850E+00	3.274310E+00	2.697970E+00
1.483540E+00	2.128000E+00	2.524180E+00
1.491230E+00	2.192790E+00	2.506740E+00
1.508400E+00	2.133350E+00	2.481760E+00
1.533360E+00	2.062140E+00	2.460370E+00
1.486600E+00	2.058140E+00	2.528770E+00
1.566080E+00	1.972630E+00	2.448540E+00
1.508680E+00	1.927250E+00	2.537970E+00
1.584320E+00	1.868700E+00	2.489360E+00
1.800100E+00	1.484730E+00	2.560750E+00
1.769760E+00	1.542760E+00	2.539920E+00
1.831530E+00	1.525120E+00	2.503380E+00
1.848630E+00	1.441060E+00	2.566170E+00
1.642980E+00	2.971140E+00	2.757240E+00
1.690340E+00	3.043930E+00	2.739370E+00
1.664350E+00	2.981360E+00	2.693120E+00
1.655900E+00	2.916940E+00	2.610670E+00
1.613850E+00	2.887850E+00	2.713310E+00
1.614860E+00	2.787360E+00	2.571440E+00
1.588060E+00	2.776430E+00	2.653620E+00
1.559580E+00	2.643790E+00	2.561730E+00
1.528570E+00	2.479220E+00	2.529060E+00
1.512030E+00	2.327540E+00	2.484420E+00
1.550100E+00	2.199620E+00	2.400370E+00
1.595570E+00	2.061150E+00	2.382410E+00
1.632820E+00	1.932770E+00	2.396620E+00
1.701460E+00	1.830560E+00	2.401080E+00
1.645030E+00	1.827950E+00	2.459510E+00
1.753110E+00	1.723800E+00	2.424580E+00
1.686250E+00	1.738630E+00	2.481310E+00
1.795250E+00	1.618200E+00	2.457350E+00
1.729110E+00	1.637660E+00	2.506200E+00
1.954790E+00	1.370370E+00	2.580780E+00
2.044980E+00	1.348730E+00	2.556050E+00
2.026600E+00	1.309600E+00	2.615990E+00
2.090450E+00	1.285610E+00	2.617870E+00
1.741340E+00	3.084200E+00	2.651710E+00
1.746070E+00	3.140630E+00	2.766270E+00
2.268450E+00	1.272920E+00	2.574670E+00
2.204050E+00	1.250630E+00	2.635180E+00
2.310640E+00	1.222330E+00	2.644280E+00
1.807410E+00	3.235340E+00	2.773030E+00
1.861350E+00	3.296000E+00	2.749040E+00
1.815840E+00	3.223460E+00	2.695680E+00
2.475820E+00	1.210660E+00	2.611970E+00
2.413380E+00	1.192370E+00	2.664490E+00
2.520600E+00	1.172680E+00	2.686280E+00
1.908780E+00	3.331470E+00	2.658990E+00
1.934390E+00	3.381980E+00	2.782480E+00
2.622680E+00	1.158590E+00	2.685800E+00
2.750930E+00	1.141400E+00	2.725810E+00
2.011180E+00	3.452680E+00	2.675390E+00
2.862960E+00	1.148570E+00	2.720480E+00
2.825430E+00	1.122770E+00	2.773780E+00
2.895800E+00	1.112960E+00	2.805170E+00
2.081720E+00	3.534940E+00	2.709010E+00
2.130300E+00	3.586410E+00	2.772140E+00
2.142470E+00	3.586220E+00	2.683420E+00
2.986630E+00	1.144730E+00	2.759180E+00
2.218540E+00	3.642450E+00	2.715070E+00
3.085810E+00	1.176190E+00	2.736210E+00
2.300790E+00	3.707800E+00	2.790250E+00
2.381920E+00	3.757300E+00	2.824800E+00
2.356960E+00	3.734910E+00	2.759620E+00
3.203830E+00	1.200060E+00	2.745770E+00
2.429120E+00	3.753470E+00	2.762200E+00
2.437870E+00	3.772580E+00	2.826010E+00
3.363890E+00	1.250350E+00	2.747900E+00
2.487600E+00	3.775620E+00	2.823440E+00
2.566270E+00	3.766770E+00	2.765360E+00
3.479900E+00	1.279800E+00	2.773700E+00
3.454340E+00	1.248980E+00	2.807930E+00
3.502890E+00	1.268410E+00	2.816700E+00
2.717880E+00	3.779530E+00	2.810730E+00
2.671550E+00	3.757350E+00	2.718860E+00
3.648520E+00	1.387920E+00	2.751700E+00
3.564100E+00	1.310480E+00	2.816540E+00
2.792060E+00	3.740880E+00	2.735740E+00
2.848640E+00	3.765960E+00	2.830590E+00
3.820930E+00	1.524990E+00	2.774700E+00
3.745200E+00	1.439270E+00	2.797520E+00
2.953810E+00	3.718680E+00	2.753440E+00
2.947440E+00	3.755590E+00	2.847960E+00
3.964260E+00	1.686680E+00	2.734320E+00
3.908220E+00	1.605100E+00	2.794920E+00
3.032650E+00	3.725260E+00	2.829310E+00
3.119330E+00	3.709180E+00	2.860740E+00
3.150450E+00	3.668600E+00	2.760940E+00
4.080770E+00	1.856040E+00	2.741400E+00
4.028580E+00	1.753020E+00	2.798830E+00
3.239330E+00	3.668610E+00	2.850410E+00
3.349770E+00	3.632710E+00	2.857290E+00
3.358600E+00	3.605820E+00	2.764040E+00
4.173840E+00	2.296810E+00	2.685320E+00
4.175880E+00	2.179230E+00	2.712430E+00
4.157900E+00	2.030130E+00	2.759800E+00
4.189230E+00	2.108180E+00	2.781600E+00
4.119270E+00	1.941760E+00	2.709410E+00
3.441170E+00	3.603860E+00	2.839430E+00
3.531520E+00	3.581310E+00	2.880980E+00
3.538420E+00	3.564090E+00	2.790310E+00
4.150020E+00	2.658840E+00	2.699550E+00
4.182980E+00	2.522100E+00	2.781090E+00
4.180430E+00	2.387450E+00	2.732750E+00
4.204620E+00	2.238920E+00	2.778360E+00
4.204830E+00	2.152290E+00	2.798940E+00
3.605190E+00	3.554490E+00	2.846960E+00
3.698920E+00	3.513860E+00	2.812650E+00
3.830810E+00	3.459030E+00	2.810970E+00
3.875690E+00	3.418710E+00	2.749020E+00
4.061550E+00	3.152220E+00	2.752930E+00
4.099420E+00	3.022470E+00	2.776510E+00
4.095370E+00	3.094260E+00	2.808550E+00
4.116980E+00	2.878900E+00	2.745470E+00
4.138700E+00	2.757120E+00	2.731950E+00
3.911550E+00	3.416260E+00	2.832620E+00
3.948560E+00	3.363210E+00	2.777510E+00
4.033390E+00	3.256280E+00	2.813230E+00
4.085800E+00	3.148150E+00	2.833350E+00
1.409390E+00	2.075430E+00	2.658490E+00
1.418330E+00	2.156930E+00	2.660220E+00
1.449000E+00	2.104660E+00	2.588060E+00
1.449230E+00	1.970760E+00	2.596260E+00
1.405530E+00	1.992240E+00	2.660570E+00
1.461050E+00	1.889440E+00	2.608120E+00
1.417250E+00	1.857430E+00	2.679210E+00
1.480550E+00	1.808330E+00	2.629130E+00
1.572360E+00	2.875360E+00	2.882070E+00
1.609430E+00	2.954400E+00	2.904950E+00
1.598290E+00	2.901500E+00	2.814250E+00
1.565490E+00	2.781030E+00	2.758530E+00
1.551240E+00	2.798000E+00	2.856570E+00
1.532250E+00	2.653400E+00	2.693660E+00
1.519840E+00	2.676020E+00	2.807220E+00
1.506140E+00	2.516950E+00	2.638980E+00
1.490260E+00	2.545090E+00	2.751350E+00
1.483690E+00	2.377450E+00	2.603310E+00
1.466180E+00	2.414200E+00	2.708520E+00
1.460620E+00	2.241580E+00	2.582200E+00
1.436370E+00	2.281730E+00	2.673650E+00
1.619760E+00	1.755870E+00	2.530190E+00
1.549170E+00	1.784290E+00	2.576640E+00
1.662560E+00	1.649080E+00	2.555870E+00
1.591340E+00	1.661990E+00	2.607840E+00
1.711520E+00	1.562340E+00	2.574160E+00
1.651310E+00	1.551910E+00	2.630340E+00
1.750940E+00	1.447420E+00	2.634330E+00
1.848960E+00	1.365560E+00	2.640450E+00
1.800460E+00	1.315580E+00	2.736670E+00
1.905620E+00	1.291460E+00	2.705500E+00
1.669640E+00	3.035840E+00	2.828500E+00
2.022850E+00	1.248620E+00	2.719420E+00
2.123540E+00	1.224550E+00	2.707510E+00
2.106670E+00	1.190470E+00	2.771570E+00
2.190010E+00	1.164380E+00	2.792190E+00
1.728890E+00	3.138790E+00	2.853860E+00
1.773200E+00	3.210200E+00	2.902640E+00
1.778160E+00	3.207130E+00	2.824950E+00
2.350710E+00	1.175670E+00	2.716460E+00
2.293200E+00	1.171670E+00	2.751320E+00
2.385090E+00	1.131010E+00	2.790510E+00
1.844860E+00	3.292970E+00	2.840040E+00
2.575050E+00	1.126820E+00	2.768080E+00
2.500710E+00	1.121040E+00	2.801040E+00
2.580090E+00	1.098700E+00	2.831130E+00
1.918510E+00	3.380490E+00	2.890690E+00
1.977580E+00	3.445800E+00	2.899110E+00
1.964650E+00	3.426360E+00	2.844580E+00
2.663050E+00	1.099540E+00	2.815760E+00
2.030170E+00	3.493200E+00	2.811530E+00
2.034610E+00	3.511320E+00	2.941060E+00
2.802820E+00	1.097870E+00	2.843790E+00
2.903190E+00	1.088980E+00	2.884090E+00
2.101150E+00	3.580520E+00	2.960040E+00
2.167670E+00	3.634280E+00	2.941910E+00
2.110510E+00	3.585020E+00	2.874820E+00
2.993960E+00	1.105800E+00	2.865890E+00
2.210150E+00	3.655490E+00	2.848870E+00
2.230120E+00	3.676790E+00	2.927140E+00
3.142040E+00	1.137380E+00	2.847240E+00
2.320650E+00	3.731430E+00	2.928620E+00
3.299730E+00	1.179110E+00	2.846900E+00
3.244460E+00	1.141450E+00	2.904490E+00
3.319240E+00	1.149160E+00	2.947720E+00
2.466320E+00	3.781150E+00	2.908290E+00
3.407140E+00	1.219180E+00	2.835900E+00
3.407790E+00	1.193730E+00	2.913710E+00
2.595460E+00	3.802150E+00	2.948590E+00
2.552230E+00	3.789030E+00	2.865240E+00
3.493300E+00	1.248480E+00	2.871470E+00
2.655350E+00	3.802640E+00	2.887650E+00
2.664660E+00	3.811070E+00	2.958140E+00
3.702730E+00	1.383220E+00	2.884720E+00
3.593660E+00	1.296710E+00	2.936290E+00
2.717270E+00	3.808960E+00	2.961040E+00
2.789200E+00	3.789830E+00	2.917170E+00
3.791790E+00	1.464630E+00	2.873350E+00
3.771370E+00	1.433820E+00	2.920920E+00
2.899680E+00	3.773820E+00	2.904650E+00
3.969030E+00	1.658790E+00	2.854940E+00
3.876720E+00	1.553610E+00	2.910430E+00
3.810690E+00	1.471300E+00	2.941070E+00
3.015140E+00	3.744360E+00	2.920490E+00
3.170900E+00	3.702210E+00	2.953220E+00
4.086920E+00	1.829770E+00	2.890450E+00
4.127560E+00	1.912800E+00	2.795050E+00
4.150550E+00	1.933920E+00	2.866040E+00
4.019210E+00	1.726110E+00	2.904660E+00
3.268250E+00	3.674550E+00	3.000610E+00
3.295730E+00	3.654580E+00	2.927310E+00
4.202050E+00	2.087350E+00	2.849330E+00
4.180180E+00	2.005890E+00	2.910240E+00
3.348590E+00	3.643680E+00	2.991560E+00
3.420210E+00	3.615800E+00	2.929840E+00
3.535320E+00	3.583610E+00	2.977600E+00
4.187960E+00	2.633980E+00	2.830510E+00
4.219390E+00	2.503840E+00	2.923760E+00
4.226170E+00	2.386350E+00	2.888100E+00
4.230840E+00	2.268690E+00	2.868650E+00
4.224390E+00	2.167320E+00	2.868850E+00
3.630170E+00	3.547680E+00	2.920430E+00
3.744660E+00	3.507020E+00	2.973420E+00
3.806460E+00	3.482140E+00	2.896880E+00
4.118840E+00	3.061470E+00	2.896350E+00
4.141660E+00	2.952220E+00	2.914380E+00
4.150840E+00	2.864770E+00	2.884150E+00
4.171770E+00	2.748900E+00	2.858730E+00
3.840730E+00	3.468560E+00	2.976590E+00
3.887430E+00	3.440770E+00	2.910460E+00
3.981160E+00	3.361120E+00	2.922520E+00
4.051240E+00	3.280410E+00	2.941250E+00
4.075960E+00	3.233120E+00	2.917610E+00
4.093550E+00	3.170510E+00	2.924080E+00
4.090030E+00	3.211440E+00	2.956080E+00
4.079690E+00	3.239950E+00	2.970180E+00
1.346060E+00	2.021720E+00	2.809070E+00
1.360960E+00	2.102140E+00	2.812760E+00
1.377200E+00	2.046790E+00	2.733820E+00
1.372360E+00	1.913190E+00	2.734050E+00
1.339760E+00	1.941900E+00	2.804320E+00
1.378140E+00	1.836340E+00	2.744580E+00
1.349280E+00	1.833260E+00	2.799020E+00
1.385630E+00	1.761560E+00	2.771500E+00
1.540440E+00	2.828000E+00	3.045730E+00
1.565620E+00	2.896540E+00	3.038840E+00
1.555210E+00	2.844990E+00	2.955070E+00
1.515360E+00	2.708640E+00	2.912660E+00
1.517630E+00	2.741990E+00	3.014020E+00
1.481600E+00	2.576010E+00	2.861210E+00
1.482400E+00	2.614740E+00	2.972200E+00
1.455400E+00	2.446180E+00	2.814260E+00
1.448080E+00	2.477920E+00	2.920840E+00
1.424250E+00	2.315440E+00	2.771400E+00
1.414890E+00	2.345890E+00	2.869850E+00
1.397540E+00	2.186240E+00	2.744050E+00
1.383690E+00	2.219730E+00	2.828360E+00
1.516610E+00	1.685690E+00	2.661670E+00
1.445160E+00	1.718890E+00	2.717560E+00
1.569560E+00	1.566290E+00	2.691410E+00
1.489880E+00	1.594090E+00	2.750950E+00
1.639130E+00	1.454020E+00	2.720410E+00
1.548930E+00	1.475510E+00	2.780850E+00
1.709240E+00	1.357780E+00	2.755980E+00
1.615870E+00	1.349540E+00	2.836060E+00
1.748320E+00	1.298660E+00	2.789740E+00
1.706150E+00	1.291980E+00	2.829840E+00
1.783370E+00	1.238090E+00	2.851030E+00
1.594980E+00	2.964720E+00	3.081360E+00
1.643100E+00	3.039190E+00	3.050890E+00
1.605330E+00	2.965700E+00	2.996800E+00
1.942810E+00	1.237750E+00	2.765750E+00
1.879080E+00	1.230430E+00	2.802540E+00
1.970240E+00	1.188670E+00	2.837560E+00
1.686870E+00	3.087110E+00	2.952980E+00
1.704870E+00	3.132840E+00	3.081890E+00
2.090680E+00	1.142840E+00	2.866200E+00
2.199910E+00	1.112350E+00	2.901980E+00
1.766200E+00	3.219060E+00	3.095010E+00
1.820390E+00	3.283360E+00	3.065290E+00
1.765550E+00	3.207410E+00	3.005400E+00
2.311000E+00	1.098040E+00	2.903730E+00
2.444030E+00	1.083910E+00	2.901380E+00
2.404020E+00	1.065080E+00	2.966600E+00
2.483560E+00	1.050670E+00	3.008850E+00
1.847820E+00	3.306850E+00	2.963090E+00
1.871380E+00	3.339160E+00	3.038090E+00
2.593530E+00	1.069530E+00	2.935260E+00
1.941540E+00	3.412660E+00	3.017340E+00
2.727580E+00	1.069400E+00	2.930440E+00
2.691150E+00	1.049900E+00	2.987330E+00
2.766160E+00	1.040700E+00	3.025030E+00
2.022840E+00	3.505750E+00	3.047000E+00
2.066500E+00	3.554740E+00	3.064270E+00
2.069660E+00	3.552560E+00	3.009290E+00
2.860260E+00	1.064530E+00	2.969440E+00
2.135530E+00	3.615960E+00	3.060420E+00
2.964560E+00	1.078100E+00	2.949490E+00
2.231930E+00	3.680230E+00	3.002430E+00
3.076500E+00	1.089730E+00	2.963940E+00
2.313900E+00	3.739470E+00	3.050360E+00
2.392620E+00	3.787380E+00	3.079850E+00
2.358570E+00	3.761800E+00	3.017070E+00
3.221860E+00	1.107480E+00	2.981830E+00
3.335760E+00	1.115910E+00	3.030170E+00
2.427370E+00	3.786110E+00	3.019110E+00
2.442190E+00	3.805600E+00	3.083620E+00
3.420610E+00	1.160310E+00	3.008170E+00
2.487960E+00	3.814250E+00	3.085880E+00
2.554150E+00	3.813430E+00	3.041000E+00
3.507050E+00	1.223080E+00	2.976770E+00
2.700190E+00	3.828510E+00	3.037790E+00
3.696700E+00	1.341810E+00	3.010440E+00
3.607290E+00	1.258650E+00	3.044850E+00
2.838820E+00	3.829930E+00	3.079230E+00
2.789270E+00	3.809820E+00	3.001610E+00
3.770830E+00	1.418530E+00	2.976460E+00
2.911350E+00	3.791350E+00	3.005640E+00
2.929020E+00	3.825350E+00	3.097060E+00
3.971990E+00	1.649380E+00	2.983230E+00
3.908200E+00	1.556470E+00	3.023310E+00
3.842910E+00	1.481880E+00	3.009720E+00
2.993040E+00	3.802090E+00	3.082970E+00
3.070240E+00	3.782060E+00	3.125700E+00
3.068120E+00	3.757670E+00	3.038380E+00
4.140170E+00	1.914800E+00	2.972880E+00
4.091080E+00	1.815090E+00	3.033240E+00
4.038030E+00	1.743240E+00	2.985520E+00
3.128960E+00	3.758610E+00	3.100890E+00
3.218480E+00	3.715140E+00	3.084240E+00
4.210150E+00	2.096370E+00	2.968450E+00
4.184140E+00	1.994400E+00	3.033200E+00
3.329320E+00	3.664430E+00	3.057650E+00
3.452390E+00	3.623190E+00	3.052700E+00
3.548910E+00	3.592580E+00	3.043140E+00
4.212100E+00	2.616550E+00	2.978130E+00
4.237220E+00	2.492790E+00	3.034820E+00
4.242170E+00	2.392330E+00	3.019230E+00
4.242030E+00	2.268350E+00	2.996030E+00
4.232680E+00	2.190190E+00	2.947630E+00
3.638340E+00	3.558220E+00	3.036610E+00
3.744850E+00	3.527450E+00	3.086530E+00
4.144340E+00	2.978100E+00	2.996970E+00
4.169910E+00	2.853930E+00	3.034750E+00
4.159200E+00	2.947570E+00	3.062050E+00
4.184640E+00	2.747250E+00	2.975040E+00
3.838690E+00	3.481360E+00	3.070830E+00
3.919650E+00	3.425090E+00	3.020170E+00
3.999770E+00	3.369600E+00	3.067630E+00
4.032710E+00	3.319400E+00	3.008870E+00
4.092650E+00	3.204050E+00	3.024650E+00
4.127030E+00	3.078420E+00	3.048460E+00
4.146780E+00	2.998700E+00	3.045100E+00
4.048370E+00	3.315700E+00	3.080740E+00
4.067020E+00	3.270730E+00	3.020410E+00
1.392170E+00	2.341630E+00	3.029940E+00
1.413260E+00	2.406580E+00	3.056560E+00
1.409430E+00	2.371870E+00	2.975440E+00
1.373790E+00	2.243940E+00	2.913340E+00
1.367990E+00	2.262620E+00	2.998990E+00
1.352450E+00	2.140320E+00	2.876760E+00
1.336850E+00	2.139000E+00	2.950550E+00
1.321740E+00	2.011240E+00	2.885340E+00
1.310930E+00	1.855240E+00	2.877240E+00
1.333480E+00	1.717690E+00	2.872090E+00
1.407880E+00	1.624000E+00	2.822240E+00
1.349790E+00	1.571340E+00	2.928630E+00
1.471420E+00	1.505980E+00	2.835200E+00
1.412630E+00	1.516820E+00	2.890110E+00
1.524290E+00	1.405360E+00	2.862680E+00
1.454300E+00	1.431800E+00	2.911340E+00
1.555570E+00	1.343950E+00	2.890230E+00
1.507530E+00	1.347530E+00	2.938340E+00
1.578150E+00	1.289100E+00	2.940210E+00
1.558830E+00	2.880040E+00	3.120090E+00
1.527150E+00	2.781910E+00	3.099870E+00
1.498550E+00	2.677190E+00	3.089620E+00
1.452660E+00	2.518750E+00	3.045570E+00
1.686570E+00	1.234010E+00	2.938740E+00
1.790840E+00	1.183560E+00	2.952000E+00
1.636270E+00	3.035920E+00	3.144350E+00
1.590040E+00	2.957840E+00	3.139070E+00
1.896810E+00	1.156360E+00	2.944560E+00
2.002030E+00	1.142120E+00	2.932880E+00
1.985590E+00	1.124700E+00	2.991220E+00
2.068210E+00	1.097320E+00	3.015810E+00
1.700440E+00	3.133170E+00	3.186320E+00
1.742110E+00	3.192580E+00	3.201220E+00
1.742590E+00	3.191680E+00	3.148030E+00
2.237240E+00	1.089630E+00	2.957960E+00
2.175100E+00	1.088290E+00	2.987190E+00
2.268890E+00	1.062220E+00	3.030900E+00
1.798830E+00	3.264330E+00	3.189240E+00
2.387740E+00	1.040150E+00	3.048870E+00
2.492830E+00	1.019110E+00	3.102610E+00
1.874490E+00	3.350050E+00	3.115400E+00
2.583010E+00	1.023720E+00	3.074340E+00
1.938150E+00	3.420020E+00	3.154770E+00
1.983090E+00	3.469470E+00	3.174400E+00
1.985600E+00	3.470430E+00	3.108780E+00
2.680580E+00	1.027670E+00	3.050910E+00
2.773420E+00	1.006400E+00	3.119180E+00
2.049080E+00	3.538880E+00	3.160080E+00
2.859550E+00	1.023040E+00	3.074310E+00
2.140450E+00	3.624480E+00	3.180810E+00
2.213710E+00	3.677400E+00	3.204710E+00
2.178570E+00	3.656840E+00	3.137410E+00
2.992290E+00	1.033730E+00	3.065200E+00
2.242700E+00	3.697490E+00	3.117850E+00
2.287370E+00	3.724510E+00	3.213800E+00
3.148080E+00	1.052590E+00	3.066680E+00
3.098550E+00	1.013670E+00	3.134780E+00
3.189660E+00	1.019400E+00	3.152410E+00
2.360810E+00	3.769270E+00	3.166920E+00
3.288750E+00	1.063910E+00	3.111390E+00
2.478310E+00	3.814740E+00	3.158700E+00
3.428920E+00	1.116640E+00	3.104070E+00
2.553750E+00	3.835410E+00	3.186320E+00
2.554960E+00	3.833350E+00	3.134810E+00
3.526440E+00	1.183290E+00	3.076420E+00
2.603720E+00	3.846170E+00	3.194690E+00
2.663180E+00	3.850420E+00	3.153240E+00
3.704780E+00	1.297240E+00	3.130860E+00
3.612060E+00	1.222630E+00	3.128970E+00
2.795230E+00	3.843950E+00	3.163870E+00
3.797670E+00	1.396440E+00	3.077310E+00
2.906420E+00	3.833680E+00	3.168530E+00
3.963750E+00	1.594840E+00	3.086340E+00
3.895580E+00	1.492580E+00	3.112980E+00
3.961690E+00	1.561890E+00	3.154720E+00
2.994050E+00	3.810660E+00	3.156320E+00
3.081230E+00	3.777390E+00	3.218210E+00
4.152690E+00	1.902890E+00	3.086240E+00
4.111160E+00	1.812380E+00	3.144600E+00
4.041350E+00	1.691970E+00	3.100520E+00
3.997240E+00	1.614500E+00	3.140340E+00
3.159030E+00	3.748070E+00	3.168260E+00
3.255940E+00	3.697370E+00	3.205100E+00
4.225190E+00	2.085530E+00	3.114030E+00
4.234490E+00	2.164010E+00	3.026700E+00
4.251820E+00	2.196630E+00	3.090230E+00
4.192220E+00	1.979310E+00	3.128610E+00
3.374490E+00	3.651020E+00	3.169110E+00
3.505790E+00	3.616510E+00	3.151640E+00
3.574910E+00	3.594630E+00	3.103630E+00
4.247230E+00	2.539140E+00	3.099640E+00
4.264260E+00	2.422270E+00	3.144540E+00
4.260760E+00	2.498020E+00	3.157310E+00
4.263710E+00	2.292320E+00	3.113340E+00
3.613810E+00	3.579960E+00	3.192370E+00
3.680000E+00	3.561550E+00	3.189470E+00
3.684720E+00	3.558560E+00	3.143490E+00
4.176860E+00	2.913670E+00	3.161530E+00
4.154340E+00	2.992670E+00	3.087820E+00
4.153200E+00	3.017260E+00	3.137840E+00
4.205150E+00	2.782890E+00	3.167100E+00
4.230210E+00	2.668110E+00	3.113470E+00
4.255030E+00	2.551340E+00	3.165650E+00
3.718370E+00	3.546240E+00	3.191490E+00
3.803370E+00	3.502840E+00	3.202350E+00
3.954960E+00	3.412180E+00	3.153130E+00
4.006450E+00	3.375970E+00	3.133700E+00
4.099630E+00	3.194010E+00	3.162920E+00
4.077750E+00	3.260900E+00	3.090280E+00
4.058280E+00	3.298340E+00	3.150650E+00
4.135490E+00	3.082700E+00	3.169060E+00
4.031180E+00	3.347530E+00	3.125230E+00
1.397060E+00	2.409450E+00	3.228310E+00
1.424260E+00	2.466640E+00	3.214030E+00
1.398670E+00	2.400740E+00	3.173670E+00
1.376460E+00	2.321380E+00	3.096410E+00
1.360560E+00	2.316710E+00	3.192720E+00
1.327330E+00	2.164520E+00	3.043510E+00
1.318560E+00	2.189620E+00	3.141280E+00
1.294390E+00	2.027790E+00	2.995660E+00
1.281450E+00	2.055210E+00	3.091670E+00
1.278970E+00	1.893180E+00	2.964340E+00
1.256230E+00	1.924660E+00	3.055210E+00
1.279030E+00	1.761630E+00	2.954540E+00
1.244450E+00	1.797870E+00	3.034120E+00
1.293980E+00	1.640480E+00	2.969310E+00
1.249190E+00	1.676870E+00	3.033860E+00
1.309880E+00	1.565950E+00	2.991240E+00
1.271230E+00	1.552160E+00	3.061950E+00
1.328830E+00	1.492870E+00	3.018210E+00
1.460110E+00	2.553640E+00	3.236330E+00
1.498110E+00	2.661330E+00	3.260380E+00
1.480830E+00	2.611830E+00	3.167740E+00
1.430480E+00	2.470300E+00	3.141100E+00
1.388910E+00	1.461360E+00	2.962670E+00
1.438890E+00	1.368200E+00	2.996880E+00
1.512670E+00	1.262150E+00	3.053620E+00
1.604650E+00	1.226080E+00	3.014300E+00
1.587490E+00	1.196570E+00	3.076640E+00
1.667020E+00	1.165720E+00	3.083780E+00
1.571840E+00	2.890590E+00	3.275820E+00
1.600070E+00	2.971810E+00	3.302860E+00
1.590180E+00	2.940700E+00	3.209690E+00
1.536430E+00	2.780830E+00	3.216780E+00
1.830060E+00	1.147910E+00	3.004290E+00
1.768460E+00	1.155560E+00	3.037500E+00
1.870710E+00	1.103980E+00	3.086790E+00
1.634190E+00	3.050670E+00	3.325730E+00
1.665350E+00	3.099910E+00	3.312740E+00
1.650520E+00	3.058990E+00	3.254690E+00
1.976710E+00	1.100130E+00	3.060260E+00
2.058900E+00	1.061490E+00	3.121410E+00
1.722750E+00	3.174670E+00	3.290350E+00
2.187740E+00	1.037700E+00	3.138430E+00
2.316800E+00	1.019760E+00	3.136210E+00
2.281490E+00	1.010540E+00	3.191880E+00
2.349610E+00	9.922000E-01	3.231920E+00
1.798370E+00	3.274300E+00	3.303600E+00
1.852280E+00	3.338420E+00	3.318240E+00
1.834080E+00	3.308830E+00	3.260340E+00
2.443430E+00	9.987970E-01	3.190260E+00
1.881120E+00	3.358590E+00	3.232780E+00
1.896500E+00	3.384490E+00	3.309770E+00
2.570660E+00	9.940030E-01	3.181290E+00
1.963810E+00	3.451140E+00	3.280430E+00
2.673130E+00	9.945020E-01	3.150290E+00
2.762980E+00	9.768620E-01	3.211000E+00
2.053290E+00	3.546810E+00	3.296360E+00
2.116300E+00	3.611100E+00	3.324900E+00
2.104810E+00	3.591110E+00	3.248430E+00
2.891530E+00	9.778890E-01	3.187530E+00
2.181700E+00	3.655330E+00	3.290870E+00
3.024050E+00	9.851330E-01	3.178850E+00
2.985980E+00	9.506520E-01	3.240660E+00
3.046380E+00	9.569170E-01	3.236600E+00
2.276730E+00	3.720800E+00	3.295900E+00
3.127840E+00	9.757350E-01	3.221530E+00
2.367190E+00	3.772570E+00	3.287280E+00
3.278620E+00	1.001410E+00	3.241540E+00
2.470120E+00	3.812550E+00	3.274350E+00
3.415920E+00	1.071550E+00	3.215670E+00
2.587640E+00	3.847460E+00	3.262670E+00
3.564860E+00	1.161180E+00	3.201520E+00
2.667330E+00	3.876000E+00	3.294060E+00
2.667460E+00	3.860280E+00	3.245550E+00
3.652840E+00	1.231280E+00	3.188390E+00
3.659950E+00	1.213500E+00	3.237790E+00
2.717450E+00	3.882460E+00	3.306110E+00
2.770830E+00	3.862850E+00	3.270090E+00
3.841390E+00	1.380960E+00	3.226950E+00
3.721780E+00	1.269050E+00	3.235740E+00
2.889460E+00	3.845540E+00	3.266870E+00
3.936800E+00	1.498320E+00	3.210980E+00
3.931090E+00	1.448050E+00	3.266740E+00
2.989900E+00	3.813410E+00	3.248970E+00
3.085770E+00	3.791490E+00	3.319900E+00
4.169350E+00	1.913170E+00	3.197870E+00
4.130950E+00	1.823360E+00	3.226880E+00
4.088110E+00	1.731300E+00	3.217290E+00
4.017060E+00	1.605840E+00	3.221490E+00
3.977910E+00	1.503090E+00	3.279140E+00
3.197010E+00	3.733570E+00	3.284340E+00
3.270390E+00	3.693670E+00	3.266290E+00
4.255810E+00	2.192790E+00	3.188570E+00
4.232250E+00	2.092420E+00	3.248240E+00
4.205540E+00	2.010510E+00	3.202710E+00
3.322390E+00	3.667010E+00	3.254070E+00
3.411990E+00	3.640650E+00	3.304440E+00
3.512540E+00	3.607010E+00	3.240810E+00
3.545960E+00	3.606400E+00	3.337120E+00
4.263370E+00	2.487950E+00	3.218190E+00
4.272340E+00	2.400820E+00	3.275240E+00
4.268610E+00	2.302520E+00	3.231470E+00
3.633760E+00	3.573190E+00	3.282500E+00
3.701830E+00	3.548580E+00	3.229730E+00
3.757200E+00	3.536830E+00	3.317800E+00
4.157160E+00	3.006790E+00	3.230740E+00
4.184910E+00	2.913490E+00	3.304660E+00
4.206900E+00	2.799980E+00	3.274130E+00
4.236090E+00	2.685790E+00	3.250660E+00
4.254670E+00	2.577240E+00	3.236900E+00
3.866750E+00	3.488600E+00	3.322530E+00
3.948170E+00	3.418260E+00	3.290000E+00
4.042620E+00	3.299390E+00	3.251100E+00
4.022870E+00	3.350420E+00	3.167820E+00
4.099590E+00	3.190190E+00	3.287040E+00
4.129180E+00	3.103490E+00	3.262490E+00
1.269190E+00	2.181790E+00	3.323290E+00
1.292240E+00	2.227920E+00	3.323200E+00
1.277310E+00	2.189370E+00	3.297000E+00
1.262130E+00	2.143410E+00	3.299860E+00
1.332760E+00	2.306010E+00	3.314450E+00
1.380050E+00	2.413100E+00	3.349380E+00
1.367650E+00	2.358960E+00	3.270980E+00
1.302310E+00	2.207510E+00	3.249820E+00
1.269290E+00	2.077820E+00	3.182070E+00
1.255020E+00	2.087170E+00	3.250930E+00
1.240080E+00	1.952130E+00	3.142350E+00
1.227210E+00	1.980580E+00	3.223810E+00
1.221530E+00	1.828000E+00	3.116930E+00
1.202930E+00	1.856430E+00	3.197450E+00
1.214700E+00	1.705960E+00	3.108010E+00
1.188340E+00	1.734210E+00	3.185350E+00
1.227670E+00	1.602620E+00	3.110060E+00
1.188570E+00	1.601430E+00	3.200100E+00
1.240040E+00	1.544610E+00	3.119270E+00
1.219900E+00	1.538570E+00	3.165680E+00
1.245850E+00	1.486830E+00	3.156510E+00
1.425280E+00	2.485030E+00	3.292260E+00
1.370930E+00	1.396400E+00	3.051900E+00
1.301410E+00	1.413200E+00	3.134380E+00
1.422570E+00	1.314410E+00	3.084440E+00
1.365780E+00	1.336050E+00	3.129210E+00
1.452840E+00	1.264040E+00	3.117840E+00
1.409860E+00	1.271470E+00	3.166750E+00
1.476320E+00	1.221060E+00	3.173390E+00
1.508320E+00	2.700530E+00	3.376050E+00
1.526260E+00	2.758260E+00	3.395440E+00
1.520440E+00	2.733990E+00	3.329410E+00
1.481760E+00	2.625160E+00	3.335270E+00
1.578790E+00	1.161760E+00	3.175250E+00
1.688260E+00	1.124940E+00	3.198950E+00
1.587420E+00	2.966190E+00	3.420180E+00
1.618920E+00	3.034350E+00	3.447250E+00
1.606110E+00	3.004930E+00	3.374880E+00
1.561480E+00	2.873850E+00	3.365860E+00
1.776680E+00	1.107400E+00	3.170220E+00
1.885810E+00	1.071200E+00	3.220120E+00
1.659580E+00	3.103730E+00	3.379690E+00
1.986030E+00	1.062880E+00	3.189330E+00
2.089460E+00	1.036350E+00	3.205650E+00
2.059970E+00	1.024910E+00	3.280630E+00
2.168580E+00	1.002590E+00	3.297950E+00
1.719600E+00	3.196540E+00	3.413420E+00
1.770620E+00	3.263660E+00	3.441930E+00
1.763720E+00	3.248010E+00	3.369050E+00
2.281950E+00	9.952180E-01	3.267240E+00
2.351840E+00	9.757120E-01	3.287930E+00
1.814110E+00	3.310300E+00	3.394520E+00
2.433680E+00	9.598180E-01	3.327570E+00
1.891350E+00	3.393250E+00	3.407860E+00
2.561310E+00	9.620580E-01	3.296440E+00
1.968090E+00	3.476010E+00	3.413560E+00
2.023380E+00	3.536310E+00	3.442570E+00
2.015980E+00	3.521780E+00	3.366320E+00
2.673710E+00	9.621460E-01	3.259030E+00
2.805240E+00	9.271840E-01	3.317900E+00
2.085700E+00	3.594130E+00	3.405000E+00
2.923970E+00	9.216290E-01	3.292780E+00
2.881400E+00	8.972560E-01	3.341950E+00
2.937030E+00	8.811940E-01	3.356190E+00
2.176830E+00	3.664820E+00	3.396720E+00
3.048460E+00	9.086400E-01	3.316880E+00
2.269110E+00	3.725500E+00	3.391030E+00
3.202330E+00	9.323640E-01	3.304750E+00
3.157220E+00	8.830440E-01	3.365310E+00
3.235990E+00	8.980070E-01	3.370540E+00
2.366890E+00	3.786780E+00	3.389070E+00
3.275890E+00	9.563180E-01	3.301830E+00
3.278270E+00	9.310630E-01	3.341950E+00
2.468630E+00	3.828870E+00	3.385480E+00
3.402570E+00	1.021290E+00	3.300400E+00
3.336280E+00	9.691640E-01	3.329560E+00
2.577840E+00	3.865900E+00	3.376890E+00
3.532870E+00	1.075040E+00	3.335720E+00
2.695310E+00	3.894310E+00	3.369870E+00
3.695360E+00	1.199920E+00	3.319240E+00
2.783050E+00	3.900280E+00	3.415270E+00
2.780820E+00	3.892220E+00	3.358770E+00
3.782130E+00	1.286630E+00	3.297740E+00
3.790970E+00	1.263480E+00	3.350560E+00
2.823810E+00	3.897690E+00	3.406020E+00
2.880850E+00	3.878870E+00	3.388840E+00
3.954340E+00	1.418950E+00	3.348870E+00
3.853430E+00	1.321440E+00	3.346880E+00
2.992100E+00	3.836670E+00	3.354020E+00
3.084310E+00	3.798790E+00	3.415450E+00
4.168370E+00	1.869190E+00	3.277380E+00
4.138970E+00	1.777130E+00	3.294550E+00
4.101780E+00	1.666020E+00	3.315270E+00
4.043290E+00	1.549520E+00	3.344230E+00
4.105890E+00	1.614180E+00	3.382150E+00
3.168060E+00	3.762480E+00	3.390750E+00
3.253130E+00	3.716970E+00	3.378720E+00
3.302930E+00	3.685910E+00	3.317770E+00
3.356520E+00	3.665510E+00	3.412010E+00
4.267020E+00	2.197190E+00	3.314690E+00
4.249820E+00	2.090030E+00	3.336760E+00
4.218480E+00	1.974120E+00	3.307960E+00
4.192300E+00	1.843130E+00	3.358870E+00
4.157720E+00	1.726190E+00	3.377190E+00
4.132040E+00	1.659810E+00	3.380270E+00
3.472110E+00	3.629150E+00	3.391880E+00
3.567490E+00	3.603280E+00	3.428460E+00
4.273220E+00	2.493880E+00	3.318980E+00
4.288680E+00	2.394750E+00	3.389720E+00
4.281690E+00	2.309740E+00	3.333720E+00
3.662740E+00	3.577820E+00	3.375650E+00
3.768090E+00	3.548480E+00	3.424660E+00
4.162400E+00	3.023860E+00	3.342870E+00
4.195380E+00	2.926700E+00	3.423840E+00
4.219770E+00	2.813590E+00	3.390460E+00
4.248290E+00	2.704950E+00	3.360480E+00
4.264810E+00	2.598890E+00	3.341010E+00
3.849260E+00	3.513780E+00	3.391660E+00
3.957440E+00	3.447040E+00	3.417670E+00
4.038910E+00	3.337900E+00	3.386640E+00
4.094500E+00	3.229350E+00	3.375400E+00
4.132140E+00	3.129190E+00	3.364980E+00
1.332750E+00	2.375020E+00	3.486720E+00
1.375880E+00	2.452990E+00	3.502180E+00
1.342640E+00	2.378720E+00	3.450470E+00
1.327350E+00	2.319550E+00	3.385180E+00
1.306950E+00	2.301240E+00	3.455860E+00
1.262500E+00	2.167100E+00	3.379850E+00
1.224620E+00	2.029800E+00	3.308160E+00
1.209790E+00	2.026590E+00	3.384000E+00
1.191510E+00	1.890510E+00	3.277870E+00
1.182370E+00	1.918700E+00	3.356130E+00
1.170390E+00	1.765940E+00	3.263100E+00
1.156510E+00	1.796770E+00	3.338870E+00
1.163500E+00	1.658180E+00	3.256650E+00
1.141360E+00	1.664280E+00	3.347710E+00
1.167160E+00	1.598290E+00	3.262130E+00
1.155740E+00	1.596260E+00	3.310640E+00
1.171610E+00	1.543650E+00	3.296600E+00
1.382390E+00	2.441420E+00	3.427200E+00
1.425690E+00	2.531380E+00	3.473110E+00
1.209250E+00	1.468970E+00	3.262170E+00
1.252100E+00	1.422730E+00	3.214000E+00
1.243810E+00	1.400130E+00	3.268540E+00
1.281540E+00	1.360400E+00	3.252000E+00
1.466960E+00	2.613870E+00	3.475430E+00
1.503490E+00	2.708950E+00	3.511690E+00
1.497670E+00	2.680550E+00	3.425930E+00
1.440540E+00	2.545120E+00	3.400070E+00
1.345850E+00	1.307670E+00	3.216340E+00
1.423650E+00	1.214680E+00	3.288520E+00
1.504830E+00	1.176760E+00	3.249120E+00
1.495860E+00	1.161040E+00	3.306140E+00
1.560450E+00	1.129940E+00	3.301070E+00
1.567590E+00	2.916490E+00	3.572930E+00
1.592160E+00	2.985650E+00	3.564810E+00
1.579780E+00	2.931940E+00	3.488740E+00
1.538160E+00	2.796610E+00	3.458640E+00
1.543450E+00	2.824160E+00	3.545020E+00
1.745360E+00	1.094500E+00	3.262880E+00
1.674290E+00	1.099040E+00	3.298430E+00
1.753810E+00	1.071720E+00	3.324010E+00
1.616880E+00	3.051060E+00	3.609350E+00
1.660160E+00	3.121810E+00	3.582020E+00
1.624190E+00	3.043480E+00	3.529010E+00
1.825510E+00	1.057720E+00	3.305820E+00
1.675490E+00	3.131890E+00	3.489200E+00
1.704020E+00	3.186650E+00	3.565130E+00
1.969670E+00	1.026440E+00	3.336760E+00
2.088340E+00	9.938700E-01	3.363220E+00
2.180440E+00	9.676090E-01	3.428810E+00
1.740350E+00	3.226590E+00	3.506960E+00
2.287670E+00	9.638570E-01	3.388280E+00
2.346680E+00	9.646560E-01	3.331790E+00
1.819440E+00	3.318160E+00	3.522210E+00
2.381660E+00	9.453210E-01	3.396670E+00
2.467410E+00	9.300110E-01	3.458230E+00
1.897420E+00	3.403900E+00	3.533890E+00
1.945660E+00	3.462510E+00	3.548870E+00
1.937980E+00	3.445760E+00	3.482090E+00
2.562420E+00	9.235530E-01	3.416800E+00
1.988050E+00	3.502310E+00	3.502470E+00
2.672490E+00	9.145460E-01	3.373050E+00
2.768780E+00	8.820570E-01	3.446130E+00
2.068590E+00	3.586920E+00	3.531650E+00
2.868600E+00	8.727390E-01	3.401560E+00
2.972960E+00	8.427870E-01	3.442350E+00
2.163330E+00	3.658260E+00	3.493560E+00
3.087760E+00	8.534700E-01	3.417980E+00
3.045190E+00	8.288050E-01	3.467780E+00
3.111230E+00	8.232380E-01	3.498040E+00
2.260510E+00	3.723180E+00	3.488950E+00
3.204160E+00	8.597860E-01	3.446230E+00
2.362720E+00	3.781980E+00	3.491520E+00
3.330750E+00	9.238040E-01	3.420320E+00
2.467080E+00	3.829160E+00	3.492830E+00
3.439120E+00	9.986650E-01	3.381340E+00
3.451090E+00	9.776050E-01	3.468290E+00
2.570490E+00	3.866480E+00	3.488120E+00
3.507320E+00	1.032400E+00	3.392330E+00
3.499130E+00	1.015870E+00	3.430420E+00
2.671890E+00	3.891350E+00	3.480270E+00
3.661590E+00	1.122000E+00	3.463350E+00
3.549120E+00	1.051320E+00	3.422060E+00
2.764760E+00	3.899890E+00	3.478220E+00
3.817260E+00	1.258440E+00	3.433290E+00
2.836430E+00	3.895280E+00	3.461720E+00
2.913130E+00	3.880310E+00	3.516470E+00
3.904790E+00	1.336630E+00	3.417000E+00
3.904180E+00	1.317940E+00	3.468070E+00
3.017930E+00	3.825670E+00	3.482500E+00
3.093010E+00	3.793010E+00	3.470990E+00
4.087580E+00	1.563460E+00	3.421400E+00
4.037880E+00	1.482750E+00	3.437160E+00
3.969390E+00	1.382290E+00	3.478020E+00
3.141300E+00	3.770830E+00	3.457580E+00
3.230760E+00	3.723630E+00	3.479830E+00
3.355680E+00	3.669410E+00	3.518150E+00
4.271410E+00	2.139550E+00	3.398640E+00
4.257680E+00	2.041170E+00	3.407100E+00
4.241620E+00	1.923080E+00	3.430360E+00
4.204710E+00	1.786500E+00	3.474840E+00
4.241430E+00	1.875540E+00	3.487450E+00
4.139410E+00	1.638850E+00	3.455710E+00
4.091550E+00	1.539290E+00	3.484480E+00
3.463430E+00	3.630490E+00	3.474880E+00
3.569430E+00	3.612550E+00	3.515950E+00
4.282170E+00	2.517210E+00	3.442350E+00
4.294190E+00	2.396040E+00	3.513870E+00
4.291370E+00	2.250620E+00	3.450150E+00
4.277500E+00	2.106850E+00	3.481630E+00
4.267890E+00	2.000040E+00	3.488940E+00
4.258210E+00	1.924250E+00	3.500140E+00
3.673130E+00	3.577920E+00	3.471570E+00
3.771220E+00	3.556950E+00	3.510340E+00
4.164410E+00	3.047550E+00	3.465430E+00
4.200830E+00	2.933810E+00	3.537220E+00
4.222570E+00	2.825110E+00	3.500990E+00
4.255870E+00	2.707020E+00	3.475630E+00
4.270390E+00	2.624450E+00	3.426190E+00
3.873330E+00	3.515060E+00	3.488830E+00
3.971580E+00	3.463110E+00	3.516180E+00
4.007900E+00	3.419390E+00	3.484080E+00
4.048440E+00	3.358650E+00	3.482490E+00
4.101850E+00	3.244820E+00	3.505920E+00
4.085050E+00	3.315300E+00	3.526540E+00
4.128480E+00	3.156070E+00	3.447890E+00
4.032670E+00	3.408070E+00	3.533250E+00
4.070400E+00	3.355170E+00	3.539410E+00
1.322890E+00	2.446920E+00	3.659820E+00
1.354690E+00	2.500960E+00	3.644330E+00
1.328970E+00	2.440650E+00	3.611220E+00
1.317850E+00	2.363070E+00	3.543610E+00
1.297220E+00	2.368990E+00	3.630160E+00
1.265900E+00	2.212010E+00	3.494130E+00
1.266310E+00	2.254590E+00	3.587410E+00
1.217770E+00	2.076350E+00	3.456460E+00
1.224140E+00	2.123350E+00	3.546380E+00
1.178170E+00	1.948770E+00	3.432800E+00
1.182250E+00	1.991950E+00	3.514060E+00
1.148110E+00	1.828620E+00	3.414160E+00
1.147950E+00	1.867510E+00	3.493190E+00
1.128820E+00	1.723280E+00	3.402270E+00
1.119530E+00	1.739590E+00	3.492920E+00
1.125030E+00	1.664110E+00	3.404510E+00
1.117960E+00	1.668550E+00	3.448260E+00
1.124310E+00	1.610980E+00	3.435750E+00
1.372810E+00	2.494170E+00	3.584570E+00
1.413890E+00	2.595610E+00	3.658640E+00
1.147080E+00	1.526700E+00	3.406000E+00
1.175470E+00	1.480970E+00	3.351060E+00
1.169560E+00	1.459250E+00	3.407270E+00
1.194810E+00	1.418060E+00	3.386600E+00
1.445690E+00	2.601000E+00	3.554610E+00
1.465110E+00	2.676580E+00	3.627310E+00
1.246890E+00	1.358590E+00	3.344830E+00
1.325410E+00	1.275550E+00	3.331130E+00
1.287930E+00	1.272630E+00	3.444720E+00
1.373220E+00	1.219570E+00	3.359610E+00
1.346530E+00	1.222780E+00	3.408920E+00
1.407770E+00	1.179220E+00	3.407590E+00
1.487260E+00	2.726710E+00	3.641170E+00
1.506870E+00	2.773780E+00	3.657560E+00
1.501680E+00	2.739870E+00	3.596450E+00
1.501460E+00	1.130390E+00	3.384130E+00
1.619900E+00	1.076170E+00	3.395430E+00
1.568820E+00	1.066200E+00	3.497730E+00
1.669450E+00	1.037360E+00	3.483780E+00
1.580140E+00	2.972640E+00	3.636740E+00
1.542730E+00	2.859870E+00	3.640070E+00
1.763760E+00	1.035790E+00	3.416160E+00
1.651590E+00	3.118000E+00	3.666510E+00
1.613890E+00	3.043000E+00	3.696200E+00
1.878200E+00	1.017540E+00	3.394720E+00
1.884220E+00	9.956430E-01	3.468970E+00
1.954840E+00	9.959510E-01	3.444140E+00
1.697670E+00	3.189300E+00	3.646220E+00
2.070040E+00	9.714940E-01	3.471410E+00
2.190710E+00	9.406600E-01	3.538380E+00
1.751850E+00	3.255520E+00	3.607140E+00
2.281950E+00	9.405310E-01	3.513390E+00
1.815000E+00	3.338220E+00	3.663370E+00
1.870750E+00	3.402420E+00	3.669630E+00
1.862760E+00	3.381980E+00	3.604350E+00
2.378200E+00	9.322510E-01	3.488310E+00
2.475730E+00	9.003590E-01	3.572600E+00
1.919120E+00	3.449680E+00	3.627150E+00
2.569430E+00	8.938040E-01	3.536530E+00
1.990290E+00	3.522290E+00	3.596460E+00
2.664730E+00	8.843730E-01	3.493730E+00
2.758160E+00	8.445850E-01	3.562510E+00
2.059140E+00	3.607370E+00	3.650330E+00
2.136070E+00	3.676690E+00	3.647810E+00
2.099980E+00	3.637250E+00	3.597410E+00
2.856920E+00	8.394250E-01	3.507890E+00
2.940440E+00	7.972220E-01	3.566290E+00
2.151140E+00	3.669940E+00	3.576580E+00
2.211030E+00	3.727840E+00	3.637060E+00
3.029510E+00	8.062320E-01	3.530000E+00
3.113350E+00	7.866130E-01	3.592320E+00
2.241820E+00	3.731650E+00	3.575040E+00
2.259900E+00	3.761300E+00	3.630170E+00
3.207480E+00	8.191620E-01	3.556690E+00
2.300310E+00	3.786070E+00	3.629560E+00
2.349710E+00	3.800510E+00	3.591440E+00
3.306830E+00	8.724780E-01	3.528330E+00
2.462960E+00	3.849440E+00	3.594650E+00
3.397600E+00	9.275480E-01	3.518460E+00
2.569890E+00	3.888880E+00	3.590850E+00
3.499170E+00	9.775360E-01	3.574010E+00
3.544080E+00	1.032690E+00	3.489260E+00
3.621650E+00	1.062960E+00	3.575880E+00
2.665250E+00	3.915330E+00	3.579130E+00
3.728120E+00	1.135110E+00	3.584010E+00
2.752990E+00	3.918430E+00	3.570270E+00
3.811110E+00	1.214710E+00	3.552150E+00
2.837410E+00	3.910250E+00	3.553680E+00
2.916100E+00	3.911210E+00	3.616080E+00
3.906550E+00	1.303840E+00	3.529090E+00
2.986810E+00	3.869760E+00	3.576370E+00
3.087730E+00	3.826070E+00	3.589970E+00
3.124670E+00	3.781790E+00	3.511270E+00
3.183170E+00	3.768630E+00	3.559720E+00
4.056340E+00	1.461700E+00	3.534770E+00
3.998540E+00	1.371340E+00	3.587150E+00
3.277450E+00	3.725820E+00	3.570270E+00
3.358320E+00	3.692360E+00	3.576280E+00
4.252980E+00	1.857480E+00	3.552340E+00
4.229960E+00	1.757720E+00	3.576850E+00
4.186380E+00	1.664660E+00	3.565130E+00
4.123230E+00	1.554080E+00	3.559720E+00
3.457970E+00	3.660750E+00	3.565070E+00
3.565970E+00	3.638190E+00	3.574430E+00
4.293980E+00	2.524540E+00	3.591150E+00
4.276370E+00	2.602590E+00	3.501780E+00
4.276010E+00	2.648530E+00	3.561790E+00
4.310150E+00	2.390190E+00	3.615250E+00
4.308700E+00	2.283640E+00	3.586500E+00
4.300960E+00	2.154020E+00	3.572190E+00
4.289620E+00	2.030880E+00	3.567900E+00
4.274930E+00	1.947000E+00	3.550330E+00
3.680400E+00	3.605130E+00	3.569900E+00
3.852540E+00	3.557730E+00	3.594510E+00
4.178800E+00	3.051390E+00	3.607980E+00
4.142670E+00	3.130480E+00	3.523170E+00
4.142200E+00	3.166200E+00	3.587970E+00
4.212900E+00	2.929620E+00	3.626140E+00
4.229800E+00	2.842560E+00	3.595850E+00
4.256320E+00	2.743340E+00	3.574240E+00
3.922560E+00	3.537320E+00	3.601700E+00
3.932690E+00	3.515300E+00	3.569850E+00
4.092160E+00	3.323280E+00	3.588630E+00
4.123410E+00	3.244330E+00	3.630820E+00
3.953270E+00	3.519290E+00	3.605040E+00
4.004240E+00	3.469160E+00	3.610520E+00
4.060030E+00	3.389190E+00	3.579910E+00
1.256350E+00	2.265790E+00	3.728720E+00
1.277260E+00	2.320590E+00	3.738790E+00
1.265650E+00	2.283010E+00	3.676570E+00
1.229930E+00	2.164170E+00	3.633420E+00
1.236800E+00	2.195910E+00	3.711800E+00
1.190390E+00	2.037460E+00	3.599250E+00
1.200980E+00	2.079060E+00	3.682320E+00
1.153810E+00	1.911330E+00	3.575780E+00
1.164140E+00	1.955550E+00	3.658670E+00
1.126600E+00	1.804860E+00	3.559450E+00
1.130180E+00	1.823480E+00	3.659520E+00
1.114140E+00	1.743750E+00	3.556630E+00
1.115350E+00	1.747650E+00	3.609540E+00
1.111590E+00	1.688440E+00	3.586860E+00
1.357370E+00	2.498740E+00	3.717960E+00
1.302740E+00	2.390640E+00	3.703110E+00
1.115710E+00	1.624610E+00	3.528670E+00
1.127760E+00	1.551710E+00	3.503780E+00
1.127740E+00	1.534510E+00	3.612360E+00
1.148130E+00	1.479540E+00	3.549870E+00
1.416850E+00	2.602830E+00	3.748210E+00
1.456360E+00	2.673460E+00	3.753450E+00
1.438380E+00	2.648380E+00	3.710330E+00
1.175360E+00	1.423520E+00	3.486690E+00
1.225760E+00	1.342870E+00	3.472690E+00
1.213280E+00	1.351630E+00	3.586680E+00
1.262290E+00	1.293860E+00	3.506750E+00
1.251050E+00	1.302700E+00	3.556660E+00
1.292490E+00	1.253150E+00	3.549860E+00
1.474650E+00	2.709880E+00	3.693920E+00
1.498960E+00	2.747940E+00	3.790240E+00
1.362140E+00	1.193170E+00	3.506020E+00
1.466530E+00	1.120980E+00	3.504960E+00
1.424290E+00	1.124160E+00	3.611840E+00
1.522740E+00	1.074330E+00	3.545350E+00
1.497140E+00	1.077860E+00	3.590770E+00
1.560290E+00	1.037270E+00	3.597370E+00
1.534430E+00	2.823810E+00	3.794000E+00
1.552520E+00	2.865970E+00	3.777820E+00
1.528830E+00	2.819380E+00	3.727910E+00
1.743370E+00	1.003280E+00	3.528410E+00
1.662720E+00	1.004230E+00	3.585770E+00
1.781960E+00	9.575520E-01	3.617850E+00
1.580590E+00	2.942010E+00	3.755440E+00
1.850310E+00	9.716670E-01	3.543850E+00
1.934680E+00	9.353290E-01	3.606210E+00
1.873560E+00	9.286190E-01	3.630250E+00
1.956830E+00	9.115220E-01	3.680010E+00
1.656760E+00	3.105230E+00	3.754890E+00
1.623440E+00	3.039410E+00	3.771300E+00
1.979670E+00	9.607660E-01	3.545860E+00
2.017870E+00	9.167830E-01	3.639230E+00
1.691490E+00	3.170870E+00	3.728550E+00
2.134560E+00	9.030700E-01	3.637070E+00
1.753210E+00	3.257960E+00	3.740100E+00
2.270700E+00	9.043870E-01	3.628450E+00
1.861710E+00	3.391040E+00	3.739000E+00
1.814270E+00	3.336310E+00	3.758170E+00
2.377260E+00	8.963910E-01	3.601390E+00
2.477390E+00	8.693020E-01	3.687460E+00
1.907230E+00	3.444230E+00	3.711060E+00
2.572890E+00	8.561210E-01	3.650440E+00
1.978370E+00	3.525310E+00	3.722900E+00
2.664550E+00	8.440170E-01	3.608790E+00
2.756230E+00	8.084910E-01	3.677920E+00
2.117480E+00	3.664050E+00	3.732710E+00
2.051340E+00	3.606760E+00	3.745970E+00
2.847660E+00	7.976460E-01	3.621830E+00
2.931920E+00	7.573150E-01	3.676820E+00
2.198510E+00	3.724340E+00	3.719960E+00
3.020890E+00	7.674860E-01	3.630400E+00
3.111890E+00	7.519850E-01	3.697030E+00
2.287810E+00	3.784620E+00	3.698540E+00
3.207770E+00	7.806030E-01	3.662260E+00
2.361130E+00	3.829520E+00	3.728450E+00
2.359710E+00	3.825340E+00	3.675120E+00
3.305300E+00	8.318970E-01	3.632530E+00
2.397740E+00	3.845440E+00	3.718470E+00
2.451830E+00	3.858790E+00	3.708160E+00
3.402620E+00	8.954970E-01	3.606640E+00
2.565610E+00	3.896850E+00	3.693820E+00
3.592440E+00	1.025280E+00	3.675980E+00
3.492380E+00	9.418520E-01	3.689400E+00
2.672890E+00	3.926120E+00	3.685260E+00
3.711490E+00	1.111110E+00	3.670970E+00
2.739410E+00	3.931930E+00	3.646830E+00
3.820270E+00	1.200450E+00	3.656610E+00
2.826410E+00	3.930330E+00	3.662200E+00
2.921210E+00	3.920210E+00	3.717490E+00
3.915640E+00	1.286560E+00	3.627380E+00
3.004430E+00	3.882820E+00	3.662120E+00
3.115650E+00	3.849860E+00	3.688250E+00
3.204170E+00	3.790460E+00	3.625820E+00
4.082620E+00	1.457310E+00	3.638000E+00
4.006560E+00	1.364120E+00	3.689000E+00
3.236910E+00	3.808560E+00	3.696650E+00
3.317390E+00	3.776290E+00	3.697170E+00
3.347070E+00	3.734280E+00	3.636510E+00
4.257730E+00	1.795430E+00	3.636440E+00
4.224990E+00	1.688840E+00	3.660700E+00
4.256550E+00	1.756180E+00	3.697960E+00
4.156540E+00	1.568880E+00	3.661210E+00
3.410020E+00	3.751470E+00	3.702200E+00
3.525560E+00	3.724010E+00	3.719710E+00
3.547470E+00	3.680000E+00	3.643790E+00
4.283150E+00	2.668400E+00	3.660530E+00
4.301650E+00	2.547480E+00	3.730490E+00
4.315190E+00	2.425590E+00	3.701830E+00
4.322090E+00	2.305600E+00	3.690950E+00
4.319760E+00	2.182040E+00	3.677590E+00
4.309640E+00	2.052270E+00	3.667670E+00
4.287970E+00	1.905500E+00	3.648850E+00
4.270920E+00	1.812430E+00	3.687590E+00
3.632450E+00	3.678860E+00	3.714130E+00
3.732340E+00	3.651670E+00	3.762900E+00
3.747210E+00	3.617610E+00	3.676840E+00
4.152240E+00	3.159620E+00	3.679810E+00
4.180850E+00	3.070050E+00	3.746010E+00
4.207670E+00	2.963260E+00	3.707020E+00
4.232880E+00	2.853490E+00	3.691080E+00
4.255840E+00	2.772870E+00	3.647090E+00
3.832860E+00	3.596180E+00	3.755400E+00
3.916510E+00	3.541160E+00	3.705780E+00
3.942160E+00	3.528890E+00	3.632040E+00
3.979260E+00	3.505310E+00	3.667590E+00
4.093660E+00	3.333270E+00	3.712550E+00
4.065260E+00	3.392900E+00	3.635820E+00
4.038390E+00	3.437180E+00	3.690520E+00
4.130070E+00	3.234830E+00	3.720240E+00
4.010440E+00	3.477720E+00	3.671610E+00
1.250320E+00	2.267830E+00	3.865340E+00
1.273890E+00	2.332020E+00	3.852390E+00
1.256240E+00	2.259130E+00	3.788110E+00
1.215060E+00	2.127580E+00	3.764330E+00
1.228170E+00	2.183030E+00	3.846400E+00
1.178370E+00	2.007170E+00	3.740060E+00
1.197950E+00	2.071370E+00	3.828930E+00
1.145960E+00	1.898690E+00	3.724180E+00
1.165750E+00	1.957600E+00	3.808950E+00
1.127150E+00	1.835030E+00	3.725840E+00
1.138310E+00	1.860080E+00	3.793240E+00
1.121230E+00	1.783770E+00	3.759200E+00
1.298760E+00	2.402580E+00	3.886930E+00
1.334720E+00	2.473370E+00	3.870360E+00
1.311720E+00	2.400340E+00	3.797610E+00
1.113420E+00	1.688040E+00	3.713770E+00
1.115470E+00	1.603710E+00	3.648510E+00
1.115300E+00	1.609270E+00	3.724810E+00
1.121250E+00	1.549740E+00	3.671940E+00
1.121230E+00	1.563210E+00	3.728210E+00
1.130900E+00	1.511440E+00	3.711840E+00
1.371180E+00	2.539840E+00	3.908000E+00
1.410490E+00	2.605270E+00	3.895330E+00
1.381610E+00	2.538580E+00	3.823840E+00
1.177960E+00	1.409180E+00	3.605210E+00
1.156930E+00	1.444410E+00	3.692090E+00
1.197450E+00	1.372630E+00	3.638270E+00
1.187810E+00	1.386610E+00	3.678000E+00
1.214760E+00	1.342320E+00	3.681840E+00
1.447290E+00	2.657560E+00	3.837130E+00
1.267370E+00	1.266140E+00	3.663030E+00
1.338860E+00	1.188460E+00	3.622070E+00
1.315850E+00	1.202720E+00	3.682510E+00
1.382280E+00	1.143660E+00	3.658050E+00
1.355340E+00	1.161710E+00	3.701190E+00
1.414120E+00	1.111410E+00	3.706860E+00
1.495700E+00	2.758480E+00	3.892340E+00
1.529580E+00	2.832210E+00	3.897340E+00
1.523680E+00	2.808310E+00	3.841680E+00
1.509830E+00	1.041080E+00	3.704900E+00
1.606320E+00	9.888270E-01	3.677180E+00
1.583190E+00	9.876490E-01	3.738540E+00
1.638250E+00	9.647410E-01	3.756450E+00
1.554850E+00	2.877310E+00	3.844260E+00
1.718650E+00	9.525620E-01	3.713290E+00
1.591030E+00	2.974920E+00	3.886610E+00
1.625000E+00	3.048700E+00	3.883340E+00
1.614360E+00	3.018340E+00	3.825200E+00
1.863080E+00	9.136230E-01	3.722480E+00
1.983790E+00	8.961420E-01	3.765630E+00
1.647750E+00	3.083510E+00	3.832250E+00
2.083180E+00	8.861410E-01	3.730240E+00
1.702830E+00	3.180200E+00	3.842710E+00
2.146640E+00	8.832970E-01	3.707760E+00
2.171990E+00	8.779780E-01	3.746340E+00
1.763000E+00	3.278500E+00	3.858870E+00
1.805730E+00	3.342330E+00	3.877370E+00
1.796070E+00	3.318000E+00	3.813550E+00
2.248970E+00	8.784080E-01	3.752000E+00
2.180510E+00	8.842050E-01	3.712610E+00
1.848230E+00	3.384680E+00	3.830720E+00
2.373280E+00	8.702920E-01	3.721730E+00
2.481900E+00	8.456730E-01	3.806860E+00
1.913140E+00	3.454960E+00	3.793740E+00
2.575420E+00	8.331560E-01	3.769740E+00
1.976560E+00	3.543370E+00	3.857240E+00
2.039910E+00	3.617810E+00	3.872440E+00
2.024810E+00	3.587570E+00	3.804120E+00
2.666160E+00	8.177870E-01	3.727100E+00
2.762270E+00	7.806940E-01	3.799540E+00
2.093860E+00	3.658210E+00	3.829910E+00
2.848600E+00	7.648350E-01	3.741830E+00
2.933930E+00	7.321810E-01	3.779350E+00
2.180850E+00	3.722730E+00	3.815840E+00
3.017280E+00	7.363090E-01	3.737800E+00
3.112450E+00	7.222450E-01	3.805230E+00
2.264290E+00	3.779590E+00	3.800640E+00
3.209170E+00	7.508210E-01	3.770950E+00
2.343480E+00	3.826770E+00	3.789970E+00
3.306350E+00	8.039640E-01	3.741780E+00
2.409160E+00	3.853430E+00	3.771970E+00
2.481910E+00	3.886680E+00	3.827950E+00
3.402050E+00	8.680760E-01	3.713010E+00
2.562320E+00	3.906200E+00	3.794380E+00
3.582820E+00	9.995620E-01	3.781410E+00
3.495010E+00	9.152390E-01	3.794560E+00
2.651500E+00	3.928980E+00	3.778650E+00
3.690420E+00	1.089300E+00	3.769430E+00
2.732180E+00	3.938370E+00	3.770810E+00
2.764110E+00	3.934260E+00	3.716500E+00
2.837980E+00	3.949140E+00	3.790700E+00
3.822720E+00	1.200840E+00	3.769960E+00
2.934440E+00	3.942130E+00	3.787670E+00
3.920670E+00	1.286540E+00	3.722490E+00
3.023710E+00	3.909640E+00	3.766120E+00
3.176710E+00	3.880000E+00	3.773870E+00
4.098080E+00	1.457800E+00	3.775800E+00
3.999790E+00	1.353900E+00	3.754010E+00
3.262320E+00	3.875030E+00	3.800220E+00
3.305660E+00	3.816300E+00	3.750210E+00
4.242110E+00	1.697290E+00	3.737370E+00
4.195150E+00	1.598400E+00	3.752540E+00
4.176230E+00	1.539450E+00	3.798710E+00
3.346240E+00	3.855130E+00	3.813540E+00
3.447480E+00	3.831630E+00	3.829990E+00
3.448180E+00	3.784620E+00	3.771170E+00
4.293110E+00	2.679180E+00	3.805260E+00
4.263240E+00	2.756750E+00	3.717270E+00
4.249470E+00	2.814450E+00	3.784570E+00
4.315850E+00	2.545610E+00	3.826110E+00
4.327090E+00	2.445900E+00	3.803090E+00
4.335760E+00	2.328960E+00	3.789860E+00
4.334940E+00	2.204860E+00	3.779490E+00
4.327000E+00	2.082030E+00	3.769670E+00
4.314590E+00	1.949630E+00	3.768120E+00
4.278170E+00	1.791250E+00	3.767040E+00
4.243780E+00	1.658630E+00	3.803210E+00
4.209710E+00	1.583100E+00	3.812380E+00
3.531190E+00	3.788790E+00	3.822500E+00
3.605070E+00	3.725240E+00	3.780780E+00
3.731880E+00	3.691990E+00	3.836920E+00
4.152720E+00	3.184340E+00	3.798190E+00
4.188620E+00	3.093280E+00	3.875950E+00
4.209550E+00	2.981610E+00	3.813990E+00
4.223130E+00	2.899630E+00	3.765890E+00
3.834380E+00	3.626050E+00	3.827760E+00
3.927910E+00	3.556910E+00	3.811710E+00
4.027150E+00	3.455470E+00	3.796480E+00
3.998250E+00	3.484990E+00	3.708480E+00
4.107880E+00	3.340300E+00	3.847990E+00
4.125230E+00	3.266990E+00	3.786520E+00
1.275570E+00	2.326250E+00	3.925850E+00
1.246950E+00	2.234910E+00	3.916140E+00
1.228520E+00	2.145100E+00	3.922040E+00
1.197950E+00	2.029330E+00	3.907660E+00
1.168640E+00	1.918840E+00	3.891250E+00
1.145460E+00	1.805710E+00	3.892080E+00
1.120540E+00	1.733780E+00	3.812960E+00
1.131450E+00	1.730970E+00	3.877290E+00
1.126550E+00	1.683250E+00	3.849490E+00
1.334610E+00	2.465140E+00	3.943060E+00
1.299750E+00	2.398360E+00	3.937990E+00
1.130170E+00	1.604290E+00	3.826660E+00
1.140120E+00	1.527730E+00	3.805810E+00
1.150860E+00	1.478640E+00	3.781200E+00
1.163750E+00	1.487460E+00	3.859300E+00
1.185310E+00	1.434820E+00	3.846190E+00
1.409370E+00	2.592530E+00	3.953310E+00
1.383150E+00	2.537180E+00	3.973160E+00
1.204870E+00	1.371760E+00	3.773820E+00
1.238050E+00	1.313360E+00	3.750780E+00
1.247600E+00	1.322010E+00	3.834380E+00
1.276980E+00	1.266600E+00	3.797960E+00
1.460570E+00	2.675330E+00	3.962870E+00
1.315940E+00	1.204890E+00	3.751580E+00
1.381960E+00	1.137200E+00	3.799370E+00
1.448260E+00	1.076070E+00	3.782590E+00
1.444820E+00	1.075210E+00	3.882680E+00
1.509360E+00	1.025760E+00	3.835920E+00
1.523720E+00	2.812150E+00	3.951450E+00
1.503320E+00	2.759540E+00	3.973590E+00
1.596870E+00	9.755700E-01	3.833420E+00
1.713670E+00	9.360220E-01	3.842000E+00
1.563030E+00	2.893180E+00	3.964980E+00
1.815560E+00	9.079510E-01	3.820940E+00
1.801030E+00	8.992340E-01	3.899170E+00
1.876960E+00	8.827170E-01	3.909320E+00
1.627280E+00	3.043010E+00	3.956520E+00
1.600040E+00	2.979090E+00	3.979250E+00
1.949650E+00	8.861100E-01	3.855140E+00
1.660510E+00	3.111750E+00	3.918900E+00
2.075590E+00	8.649760E-01	3.846390E+00
1.714180E+00	3.193950E+00	3.981160E+00
1.759370E+00	3.270270E+00	3.997230E+00
1.741710E+00	3.251020E+00	3.925900E+00
2.178990E+00	8.645410E-01	3.821550E+00
1.791670E+00	3.325240E+00	3.953030E+00
2.274760E+00	8.476030E-01	3.876820E+00
1.847430E+00	3.399980E+00	3.930760E+00
2.383290E+00	8.366280E-01	3.859310E+00
2.494730E+00	8.207280E-01	3.909660E+00
1.905750E+00	3.467650E+00	3.896320E+00
2.575150E+00	8.047130E-01	3.891020E+00
2.029140E+00	3.614720E+00	3.949390E+00
1.964920E+00	3.543580E+00	3.968730E+00
2.673890E+00	7.872030E-01	3.855980E+00
2.763810E+00	7.575820E-01	3.891190E+00
2.095810E+00	3.677720E+00	3.934030E+00
2.870720E+00	7.183650E-01	3.898900E+00
2.171480E+00	3.734330E+00	3.916320E+00
3.010190E+00	7.069280E-01	3.852390E+00
2.250280E+00	3.788790E+00	3.897510E+00
2.327260E+00	3.837660E+00	3.880880E+00
3.313800E+00	7.721890E-01	3.854350E+00
3.208920E+00	7.138730E-01	3.875430E+00
2.406030E+00	3.871550E+00	3.861850E+00
2.478880E+00	3.894110E+00	3.930140E+00
3.413340E+00	8.418460E-01	3.820790E+00
2.568110E+00	3.923000E+00	3.897400E+00
3.579120E+00	9.583370E-01	3.890070E+00
3.498100E+00	8.829620E-01	3.876680E+00
2.634700E+00	3.941960E+00	3.849970E+00
3.682180E+00	1.060980E+00	3.869510E+00
2.723610E+00	3.956610E+00	3.861220E+00
2.835660E+00	3.980990E+00	3.919950E+00
3.777200E+00	1.146460E+00	3.849460E+00
2.971860E+00	3.976460E+00	3.869350E+00
3.890680E+00	1.252450E+00	3.896660E+00
[truncated: 10,719 more rows]
