# Supplementary material for: A New MRI-Based Model of Heart Function with Coupled Hemodynamics and Application to Normal and Diseased Canine Left Ventricles
Source: Front Bioeng Biotechnol. 2015 Sep 23;3:140. doi: 10.3389/fbioe.2015.00140 (PMC4585083; doi:10.3389/fbioe.2015.00140)
Supplement: Supplementary file 2 [file Data_Sheet_2.ZIP › Case1_Normal_SR_Diastole/nodes/case1_diastole_time_0.1800.csv]

3.307510E+00	2.116870E+00	1.171780E+00
3.329000E+00	2.159130E+00	1.150700E+00
3.347410E+00	2.123360E+00	1.163950E+00
3.349290E+00	2.082710E+00	1.193720E+00
3.378970E+00	2.210580E+00	1.126000E+00
3.409840E+00	2.265020E+00	1.112650E+00
3.432390E+00	2.220850E+00	1.127850E+00
3.432620E+00	2.144370E+00	1.167390E+00
3.531540E+00	2.084350E+00	1.227210E+00
3.455320E+00	2.039860E+00	1.242370E+00
3.575750E+00	2.026510E+00	1.291090E+00
3.510180E+00	2.253670E+00	1.140640E+00
3.575320E+00	2.156620E+00	1.203110E+00
3.614830E+00	2.088260E+00	1.258880E+00
3.000660E+00	2.307980E+00	1.192870E+00
3.016770E+00	2.387410E+00	1.174410E+00
3.058770E+00	2.348860E+00	1.166220E+00
3.076510E+00	2.298810E+00	1.175620E+00
3.069900E+00	2.465930E+00	1.161680E+00
3.088200E+00	2.540470E+00	1.166540E+00
3.132730E+00	2.496000E+00	1.148130E+00
3.187520E+00	2.396530E+00	1.129830E+00
3.303640E+00	2.253430E+00	1.119940E+00
3.162190E+00	2.249030E+00	1.166090E+00
3.235670E+00	2.111190E+00	1.206870E+00
3.356070E+00	1.988960E+00	1.279600E+00
3.229870E+00	1.980500E+00	1.313190E+00
3.425550E+00	1.909810E+00	1.397230E+00
3.316510E+00	1.894040E+00	1.419540E+00
3.417160E+00	1.867540E+00	1.473730E+00
3.210080E+00	2.559390E+00	1.142400E+00
3.409910E+00	2.537520E+00	1.130180E+00
3.426650E+00	2.366750E+00	1.107710E+00
3.501690E+00	1.960690E+00	1.342480E+00
3.534600E+00	1.886720E+00	1.501390E+00
3.538040E+00	2.473750E+00	1.142710E+00
3.554150E+00	2.558160E+00	1.163040E+00
3.599140E+00	2.369010E+00	1.152760E+00
3.653060E+00	2.247750E+00	1.201550E+00
3.679350E+00	2.144690E+00	1.268410E+00
3.690210E+00	2.063900E+00	1.342790E+00
3.630180E+00	1.973930E+00	1.402150E+00
3.664160E+00	2.509970E+00	1.202290E+00
3.732040E+00	2.352230E+00	1.235250E+00
3.754900E+00	2.212960E+00	1.303940E+00
3.740890E+00	2.130290E+00	1.341530E+00
2.585160E+00	2.673180E+00	1.371370E+00
2.606610E+00	2.735610E+00	1.372840E+00
2.643750E+00	2.681920E+00	1.345200E+00
2.738870E+00	2.623330E+00	1.307670E+00
2.601970E+00	2.599870E+00	1.367400E+00
2.801400E+00	2.467140E+00	1.272660E+00
2.649710E+00	2.465580E+00	1.353920E+00
2.887300E+00	2.312440E+00	1.242390E+00
2.709390E+00	2.323200E+00	1.352540E+00
2.887400E+00	2.160140E+00	1.327140E+00
2.770730E+00	2.181920E+00	1.396100E+00
2.949620E+00	2.081440E+00	1.343080E+00
2.843080E+00	2.046480E+00	1.437810E+00
2.957900E+00	1.997290E+00	1.417770E+00
2.715220E+00	2.763910E+00	1.341680E+00
2.906480E+00	2.764010E+00	1.260530E+00
2.892670E+00	2.605410E+00	1.229010E+00
2.967520E+00	2.491470E+00	1.194760E+00
3.025590E+00	2.190860E+00	1.247190E+00
3.080920E+00	2.024540E+00	1.338130E+00
3.162470E+00	1.913060E+00	1.437430E+00
3.035420E+00	1.935050E+00	1.466460E+00
3.230760E+00	1.821070E+00	1.550490E+00
3.084080E+00	1.842280E+00	1.572340E+00
3.279760E+00	1.751700E+00	1.648210E+00
3.146290E+00	1.730030E+00	1.702840E+00
3.259220E+00	1.688220E+00	1.751520E+00
3.096650E+00	2.661540E+00	1.192270E+00
3.139460E+00	2.836420E+00	1.259880E+00
3.404730E+00	1.810300E+00	1.580950E+00
3.376380E+00	1.719550E+00	1.732510E+00
3.271900E+00	2.779740E+00	1.209220E+00
3.330250E+00	2.889680E+00	1.272550E+00
3.339270E+00	2.678930E+00	1.158550E+00
3.535220E+00	1.824530E+00	1.618210E+00
3.544420E+00	1.769240E+00	1.748350E+00
3.439650E+00	2.802490E+00	1.232130E+00
3.499120E+00	2.915470E+00	1.323680E+00
3.572180E+00	2.673760E+00	1.204730E+00
3.723380E+00	2.016060E+00	1.460240E+00
3.700810E+00	1.939340E+00	1.559900E+00
3.633550E+00	1.853980E+00	1.655410E+00
3.601820E+00	2.828570E+00	1.295360E+00
3.628320E+00	2.914830E+00	1.378730E+00
3.705150E+00	2.759980E+00	1.305240E+00
3.755940E+00	2.635850E+00	1.293190E+00
3.804570E+00	2.468030E+00	1.308810E+00
3.833250E+00	2.301960E+00	1.373000E+00
3.799700E+00	2.125580E+00	1.475850E+00
3.859610E+00	2.242150E+00	1.483960E+00
3.765620E+00	2.009550E+00	1.545960E+00
3.705350E+00	2.849430E+00	1.372890E+00
3.812440E+00	2.762850E+00	1.426990E+00
3.860300E+00	2.582220E+00	1.421670E+00
3.880090E+00	2.421770E+00	1.441830E+00
3.883590E+00	2.313170E+00	1.487200E+00
2.232620E+00	2.706910E+00	1.610830E+00
2.260190E+00	2.791370E+00	1.604900E+00
2.289560E+00	2.718880E+00	1.568420E+00
2.349740E+00	2.638640E+00	1.534410E+00
2.246040E+00	2.623980E+00	1.611480E+00
2.409170E+00	2.488660E+00	1.514890E+00
2.290610E+00	2.486530E+00	1.601580E+00
2.455800E+00	2.337780E+00	1.513830E+00
2.341620E+00	2.345680E+00	1.592710E+00
2.513430E+00	2.197230E+00	1.551050E+00
2.403120E+00	2.206230E+00	1.625590E+00
2.571450E+00	2.070150E+00	1.582020E+00
2.459320E+00	2.073230E+00	1.656050E+00
2.639640E+00	1.979900E+00	1.622390E+00
2.530900E+00	1.936200E+00	1.725720E+00
2.662940E+00	1.877620E+00	1.725550E+00
2.316440E+00	2.898860E+00	1.590430E+00
2.363110E+00	3.007850E+00	1.600860E+00
2.381470E+00	2.932250E+00	1.556260E+00
2.392100E+00	2.817510E+00	1.521320E+00
2.505160E+00	2.665930E+00	1.431010E+00
2.527190E+00	2.475720E+00	1.429690E+00
2.571370E+00	2.328750E+00	1.430260E+00
2.632290E+00	2.191660E+00	1.474910E+00
2.696470E+00	2.067730E+00	1.516580E+00
2.764240E+00	1.945000E+00	1.602900E+00
2.827020E+00	1.880430E+00	1.645830E+00
2.772220E+00	1.838320E+00	1.724140E+00
2.851970E+00	1.826070E+00	1.696550E+00
2.460580E+00	2.964950E+00	1.529750E+00
2.463040E+00	3.051190E+00	1.566470E+00
2.608570E+00	2.883330E+00	1.429420E+00
2.920310E+00	1.894140E+00	1.573580E+00
3.013540E+00	1.774620E+00	1.685220E+00
2.916450E+00	1.781580E+00	1.712810E+00
3.052600E+00	1.709930E+00	1.749510E+00
2.979130E+00	1.686530E+00	1.798220E+00
3.080580E+00	1.659780E+00	1.809990E+00
2.563600E+00	3.055700E+00	1.522420E+00
2.748500E+00	3.054210E+00	1.474830E+00
2.756900E+00	2.959730E+00	1.414630E+00
2.809500E+00	2.890450E+00	1.353760E+00
3.332350E+00	1.643140E+00	1.846450E+00
3.187150E+00	1.609180E+00	1.884420E+00
3.306380E+00	1.582050E+00	1.960490E+00
2.866370E+00	3.006320E+00	1.399510E+00
2.878660E+00	3.086100E+00	1.453790E+00
3.015760E+00	2.946310E+00	1.338940E+00
3.469860E+00	1.677160E+00	1.849840E+00
3.421130E+00	1.610140E+00	1.957770E+00
2.999250E+00	3.080550E+00	1.442550E+00
3.224500E+00	3.064350E+00	1.420710E+00
3.223830E+00	2.954650E+00	1.322390E+00
3.562120E+00	1.708810E+00	1.861870E+00
3.565670E+00	1.657150E+00	1.978950E+00
3.388140E+00	3.003180E+00	1.374130E+00
3.370160E+00	3.080480E+00	1.450910E+00
3.728550E+00	1.895070E+00	1.713500E+00
3.703870E+00	1.827430E+00	1.817330E+00
3.643440E+00	1.743900E+00	1.897230E+00
3.471140E+00	3.075460E+00	1.477840E+00
3.563790E+00	2.998430E+00	1.434430E+00
3.893720E+00	2.237920E+00	1.602080E+00
3.859540E+00	2.108880E+00	1.687750E+00
3.797490E+00	1.981480E+00	1.699160E+00
3.769960E+00	1.888970E+00	1.803750E+00
3.726220E+00	2.935910E+00	1.484070E+00
3.857260E+00	2.849990E+00	1.573430E+00
3.884290E+00	2.763230E+00	1.536810E+00
3.910700E+00	2.668750E+00	1.544440E+00
3.926590E+00	2.503900E+00	1.576740E+00
3.942640E+00	2.604550E+00	1.652410E+00
3.916960E+00	2.365320E+00	1.563280E+00
3.921440E+00	2.743990E+00	1.632160E+00
3.940190E+00	2.669310E+00	1.646640E+00
2.039070E+00	2.756370E+00	1.787610E+00
2.072910E+00	2.849350E+00	1.784650E+00
2.096580E+00	2.774030E+00	1.739960E+00
2.160070E+00	2.687870E+00	1.678970E+00
2.045110E+00	2.669700E+00	1.776950E+00
2.182320E+00	2.494930E+00	1.689470E+00
2.076790E+00	2.516500E+00	1.772680E+00
2.230660E+00	2.347340E+00	1.681250E+00
2.103290E+00	2.330590E+00	1.783970E+00
2.295940E+00	2.216530E+00	1.701290E+00
2.200050E+00	2.226790E+00	1.766910E+00
2.351130E+00	2.085960E+00	1.724410E+00
2.242570E+00	2.104520E+00	1.794930E+00
2.414290E+00	1.967950E+00	1.760740E+00
2.306640E+00	1.978890E+00	1.820420E+00
2.457260E+00	1.895160E+00	1.798790E+00
2.396270E+00	1.854920E+00	1.870990E+00
2.488600E+00	1.834480E+00	1.842020E+00
2.130140E+00	2.966040E+00	1.772310E+00
2.175290E+00	3.084520E+00	1.789410E+00
2.193990E+00	3.010490E+00	1.736450E+00
2.203710E+00	2.898650E+00	1.689930E+00
2.701170E+00	1.761200E+00	1.825840E+00
2.581280E+00	1.793130E+00	1.839620E+00
2.729510E+00	1.689190E+00	1.892120E+00
2.635830E+00	1.655150E+00	1.958440E+00
2.757180E+00	1.614650E+00	1.970580E+00
2.282220E+00	3.067980E+00	1.695390E+00
2.327450E+00	3.204040E+00	1.752360E+00
2.830380E+00	1.710010E+00	1.828120E+00
2.931470E+00	1.595290E+00	1.936710E+00
2.845410E+00	1.583080E+00	1.979420E+00
2.995980E+00	1.520540E+00	2.021240E+00
2.909550E+00	1.482010E+00	2.084260E+00
3.009660E+00	1.458040E+00	2.107380E+00
2.465530E+00	3.144100E+00	1.627540E+00
2.491550E+00	3.283270E+00	1.738110E+00
3.042250E+00	1.593270E+00	1.920470E+00
3.100370E+00	1.502140E+00	2.050110E+00
2.602380E+00	3.249670E+00	1.660960E+00
2.651790E+00	3.338430E+00	1.741340E+00
2.668060E+00	3.171860E+00	1.572990E+00
3.382910E+00	1.547130E+00	2.058850E+00
3.249920E+00	1.512100E+00	2.069190E+00
3.367220E+00	1.496660E+00	2.164480E+00
2.759530E+00	3.276510E+00	1.661840E+00
2.789450E+00	3.355960E+00	1.746760E+00
2.899000E+00	3.194640E+00	1.537530E+00
3.498060E+00	1.583540E+00	2.056580E+00
3.483130E+00	1.537520E+00	2.159760E+00
2.848500E+00	3.395890E+00	1.781950E+00
2.860940E+00	3.435030E+00	1.838470E+00
2.902570E+00	3.406700E+00	1.791070E+00
2.933870E+00	3.345150E+00	1.719110E+00
3.071120E+00	3.267730E+00	1.637370E+00
3.145110E+00	3.183170E+00	1.536060E+00
3.568930E+00	1.606990E+00	2.065870E+00
3.564160E+00	1.581570E+00	2.126450E+00
2.954530E+00	3.428270E+00	1.840890E+00
3.074270E+00	3.389020E+00	1.811400E+00
3.116930E+00	3.331580E+00	1.731820E+00
3.251870E+00	3.279240E+00	1.668900E+00
3.387420E+00	3.169450E+00	1.547850E+00
3.734270E+00	1.784760E+00	1.959190E+00
3.710530E+00	1.711120E+00	2.052640E+00
3.634710E+00	1.625770E+00	2.108340E+00
3.226250E+00	3.373280E+00	1.807100E+00
3.358170E+00	3.331140E+00	1.779010E+00
3.409190E+00	3.265360E+00	1.694990E+00
3.535200E+00	3.220370E+00	1.694190E+00
3.626650E+00	3.101760E+00	1.584570E+00
3.908080E+00	2.175640E+00	1.801980E+00
3.879100E+00	2.032560E+00	1.886960E+00
3.919970E+00	2.128750E+00	1.943550E+00
3.805870E+00	1.869010E+00	1.949600E+00
3.778960E+00	1.777180E+00	2.045920E+00
3.493930E+00	3.311170E+00	1.809250E+00
3.614680E+00	3.261230E+00	1.804470E+00
3.655250E+00	3.188820E+00	1.729220E+00
3.738320E+00	3.124590E+00	1.729070E+00
3.809100E+00	2.996800E+00	1.679110E+00
3.949660E+00	2.522230E+00	1.737350E+00
3.945480E+00	2.349070E+00	1.794650E+00
3.960640E+00	2.481520E+00	1.836530E+00
3.934110E+00	2.207830E+00	1.904930E+00
3.736330E+00	3.213810E+00	1.848650E+00
3.832540E+00	3.091750E+00	1.830590E+00
3.894790E+00	2.974960E+00	1.838310E+00
3.919960E+00	2.839800E+00	1.774080E+00
3.956520E+00	2.647330E+00	1.784340E+00
3.959270E+00	2.547940E+00	1.807080E+00
1.884310E+00	2.794560E+00	1.984670E+00
1.929640E+00	2.911160E+00	1.990460E+00
1.934120E+00	2.814620E+00	1.934330E+00
1.972990E+00	2.729070E+00	1.857000E+00
1.874600E+00	2.703460E+00	1.960490E+00
1.979250E+00	2.536300E+00	1.857210E+00
1.889200E+00	2.554470E+00	1.943890E+00
2.006710E+00	2.389250E+00	1.843380E+00
1.904300E+00	2.367330E+00	1.941030E+00
2.028790E+00	2.310190E+00	1.849200E+00
1.979760E+00	2.298590E+00	1.896390E+00
2.031170E+00	2.228630E+00	1.891740E+00
2.121400E+00	1.969760E+00	1.954870E+00
2.094680E+00	2.029140E+00	1.939200E+00
2.184180E+00	1.999550E+00	1.890870E+00
2.272930E+00	1.876350E+00	1.930610E+00
2.163190E+00	1.896320E+00	1.981710E+00
2.346310E+00	1.750630E+00	1.987870E+00
2.234700E+00	1.774150E+00	2.033380E+00
2.387080E+00	1.669060E+00	2.031090E+00
2.309590E+00	1.634810E+00	2.104540E+00
2.419950E+00	1.593360E+00	2.097030E+00
2.033770E+00	2.945960E+00	1.868530E+00
2.013290E+00	3.039720E+00	1.947040E+00
2.123030E+00	2.141860E+00	1.862900E+00
2.476470E+00	1.702960E+00	1.971060E+00
2.556400E+00	1.612790E+00	2.030400E+00
2.511160E+00	1.553760E+00	2.117460E+00
2.609580E+00	1.537140E+00	2.100440E+00
2.049030E+00	3.119120E+00	1.956350E+00
2.119140E+00	3.216710E+00	1.964030E+00
2.094810E+00	3.112880E+00	1.888770E+00
2.804570E+00	1.509890E+00	2.079030E+00
2.708050E+00	1.524740E+00	2.085580E+00
2.838570E+00	1.449300E+00	2.143860E+00
2.772980E+00	1.416570E+00	2.207090E+00
2.877040E+00	1.397450E+00	2.207820E+00
2.216960E+00	3.217230E+00	1.858950E+00
2.244960E+00	3.307880E+00	1.935520E+00
3.078820E+00	1.423400E+00	2.171730E+00
2.982310E+00	1.393520E+00	2.209770E+00
3.082930E+00	1.372430E+00	2.261670E+00
2.315480E+00	3.382520E+00	1.953760E+00
2.376930E+00	3.462080E+00	2.007460E+00
2.384030E+00	3.407310E+00	1.933880E+00
2.371070E+00	3.341590E+00	1.856920E+00
3.168130E+00	1.448070E+00	2.150760E+00
3.157380E+00	1.399960E+00	2.232110E+00
2.473860E+00	3.432830E+00	1.923890E+00
2.535830E+00	3.510790E+00	2.011860E+00
2.554310E+00	3.392210E+00	1.827050E+00
3.278650E+00	1.435010E+00	2.231240E+00
2.632720E+00	3.472860E+00	1.927260E+00
2.674820E+00	3.528790E+00	2.016840E+00
2.740380E+00	3.417190E+00	1.834010E+00
3.472700E+00	1.469130E+00	2.297180E+00
2.738680E+00	3.547790E+00	2.060570E+00
2.747070E+00	3.569940E+00	2.117450E+00
2.793570E+00	3.549020E+00	2.068800E+00
2.843800E+00	3.498170E+00	1.972710E+00
3.629100E+00	1.569680E+00	2.243470E+00
2.835970E+00	3.560460E+00	2.110800E+00
2.939590E+00	3.538730E+00	2.077640E+00
2.992620E+00	3.504490E+00	2.022160E+00
3.118040E+00	3.449420E+00	1.952010E+00
3.726530E+00	1.651210E+00	2.195170E+00
3.730980E+00	1.610130E+00	2.272200E+00
3.073570E+00	3.513120E+00	2.090530E+00
3.211520E+00	3.487450E+00	2.060480E+00
3.269410E+00	3.453750E+00	1.999140E+00
3.383920E+00	3.398620E+00	1.932370E+00
3.928820E+00	2.050090E+00	2.039150E+00
3.909220E+00	1.919410E+00	2.103340E+00
3.828210E+00	1.761110E+00	2.187550E+00
3.927750E+00	1.849000E+00	2.242940E+00
3.789020E+00	1.649950E+00	2.282890E+00
3.341350E+00	3.466570E+00	2.067170E+00
3.466300E+00	3.435060E+00	2.054910E+00
3.519020E+00	3.397720E+00	2.007730E+00
3.619780E+00	3.332160E+00	1.957680E+00
3.972860E+00	2.444700E+00	1.997130E+00
3.965120E+00	2.540780E+00	1.877380E+00
3.974200E+00	2.578200E+00	1.975890E+00
3.965860E+00	2.325630E+00	2.000920E+00
3.971120E+00	2.175410E+00	2.080620E+00
3.963730E+00	1.999480E+00	2.178100E+00
3.953880E+00	1.913580E+00	2.219920E+00
3.585680E+00	3.410460E+00	2.082470E+00
3.690040E+00	3.365460E+00	2.081730E+00
3.723580E+00	3.323980E+00	2.040550E+00
3.772830E+00	3.263550E+00	2.004240E+00
3.851530E+00	3.151790E+00	1.969150E+00
3.912390E+00	3.022380E+00	1.966960E+00
3.956890E+00	2.879800E+00	1.979420E+00
3.985420E+00	2.718380E+00	2.021510E+00
3.995140E+00	2.802710E+00	2.072210E+00
3.790810E+00	3.313620E+00	2.135060E+00
3.881050E+00	3.205630E+00	2.107770E+00
3.940450E+00	3.075930E+00	2.098070E+00
3.974900E+00	2.945650E+00	2.096220E+00
3.996730E+00	2.850390E+00	2.106190E+00
1.759260E+00	2.806560E+00	2.177460E+00
1.802820E+00	2.913430E+00	2.182540E+00
1.792810E+00	2.826640E+00	2.128670E+00
1.820060E+00	2.755930E+00	2.049710E+00
1.741280E+00	2.722970E+00	2.147670E+00
1.808180E+00	2.578110E+00	2.025640E+00
1.737020E+00	2.593110E+00	2.108940E+00
1.820050E+00	2.422120E+00	2.015990E+00
1.748350E+00	2.443700E+00	2.092310E+00
1.830970E+00	2.328040E+00	2.015310E+00
1.764110E+00	2.295190E+00	2.086330E+00
1.849960E+00	2.246000E+00	2.029980E+00
1.927720E+00	2.045630E+00	2.066770E+00
1.929830E+00	2.092240E+00	2.043580E+00
1.955510E+00	2.059090E+00	2.039240E+00
1.958630E+00	2.011360E+00	2.055060E+00
2.058950E+00	1.778980E+00	2.136700E+00
2.035230E+00	1.841760E+00	2.108060E+00
2.119330E+00	1.802520E+00	2.077610E+00
2.193140E+00	1.680860E+00	2.123990E+00
2.096160E+00	1.700110E+00	2.168080E+00
2.241300E+00	1.605160E+00	2.170610E+00
2.176860E+00	1.567050E+00	2.245150E+00
2.286730E+00	1.529030E+00	2.236310E+00
1.863380E+00	2.927760E+00	2.085130E+00
1.887430E+00	3.036030E+00	2.130820E+00
1.939860E+00	2.207170E+00	1.978620E+00
2.009340E+00	2.087680E+00	1.981240E+00
2.052190E+00	1.944200E+00	2.019510E+00
2.453630E+00	1.523700E+00	2.173170E+00
2.391480E+00	1.486150E+00	2.240240E+00
2.490760E+00	1.452980E+00	2.246690E+00
1.946920E+00	3.129470E+00	2.134190E+00
2.006960E+00	3.234480E+00	2.172840E+00
1.998540E+00	3.180340E+00	2.099900E+00
1.980220E+00	3.094380E+00	2.036940E+00
2.668750E+00	1.438070E+00	2.202310E+00
2.577860E+00	1.448410E+00	2.222430E+00
2.705570E+00	1.376600E+00	2.264920E+00
2.643260E+00	1.345650E+00	2.324160E+00
2.748320E+00	1.329920E+00	2.330080E+00
2.066440E+00	3.249260E+00	2.068070E+00
2.105660E+00	3.337140E+00	2.130480E+00
2.927430E+00	1.342460E+00	2.283980E+00
2.852530E+00	1.327840E+00	2.320100E+00
2.926650E+00	1.308620E+00	2.350820E+00
2.169470E+00	3.405280E+00	2.144180E+00
2.228820E+00	3.477970E+00	2.200450E+00
2.225900E+00	3.437530E+00	2.120550E+00
2.209710E+00	3.371950E+00	2.044070E+00
3.016730E+00	1.326960E+00	2.340840E+00
2.301240E+00	3.485510E+00	2.108450E+00
2.340280E+00	3.543100E+00	2.193400E+00
3.196600E+00	1.355780E+00	2.345220E+00
2.410360E+00	3.584180E+00	2.228970E+00
2.473440E+00	3.624650E+00	2.293470E+00
2.473970E+00	3.592370E+00	2.218050E+00
2.450580E+00	3.550930E+00	2.130830E+00
3.371720E+00	1.397660E+00	2.363930E+00
3.318920E+00	1.354250E+00	2.433300E+00
3.412850E+00	1.370540E+00	2.455950E+00
2.560240E+00	3.604050E+00	2.212350E+00
2.614900E+00	3.651780E+00	2.303940E+00
2.630550E+00	3.573160E+00	2.106080E+00
3.463060E+00	1.421960E+00	2.376170E+00
3.464110E+00	1.400310E+00	2.428110E+00
2.731920E+00	3.602530E+00	2.218160E+00
2.713560E+00	3.647260E+00	2.315420E+00
3.641100E+00	1.507960E+00	2.410940E+00
3.532970E+00	1.436940E+00	2.422650E+00
2.820080E+00	3.629550E+00	2.318450E+00
2.966030E+00	3.611370E+00	2.332980E+00
2.951570E+00	3.569860E+00	2.207110E+00
3.746100E+00	1.591970E+00	2.349300E+00
3.071590E+00	3.571250E+00	2.290390E+00
3.061170E+00	3.591820E+00	2.348040E+00
3.216840E+00	3.519720E+00	2.203320E+00
3.924420E+00	1.774150E+00	2.334150E+00
3.859510E+00	1.670980E+00	2.387320E+00
3.923730E+00	1.729140E+00	2.406480E+00
3.162670E+00	3.568670E+00	2.333640E+00
3.285360E+00	3.537700E+00	2.305130E+00
3.348530E+00	3.511080E+00	2.253690E+00
3.469910E+00	3.470690E+00	2.194220E+00
4.009030E+00	2.525200E+00	2.190170E+00
4.002620E+00	2.406890E+00	2.182340E+00
3.993430E+00	2.316520E+00	2.136740E+00
4.023840E+00	2.200660E+00	2.260040E+00
4.011970E+00	2.135430E+00	2.239760E+00
4.015730E+00	2.045960E+00	2.274630E+00
4.001270E+00	1.890550E+00	2.349240E+00
4.042800E+00	1.983140E+00	2.359280E+00
3.957040E+00	1.775360E+00	2.417590E+00
3.406680E+00	3.517050E+00	2.315090E+00
3.530280E+00	3.491120E+00	2.304740E+00
3.591340E+00	3.462520E+00	2.260290E+00
3.693040E+00	3.407500E+00	2.217780E+00
4.018800E+00	2.765310E+00	2.191940E+00
4.025000E+00	2.650930E+00	2.229370E+00
4.048990E+00	2.104380E+00	2.335770E+00
4.054800E+00	2.031590E+00	2.371240E+00
3.641560E+00	3.467850E+00	2.332410E+00
3.765620E+00	3.419450E+00	2.361670E+00
3.793220E+00	3.384980E+00	2.299720E+00
3.831870E+00	3.334480E+00	2.269340E+00
3.906730E+00	3.238080E+00	2.250890E+00
3.969570E+00	3.108440E+00	2.249270E+00
3.974890E+00	3.171930E+00	2.324690E+00
3.999340E+00	2.960870E+00	2.236900E+00
4.010930E+00	2.861020E+00	2.202580E+00
3.857500E+00	3.354230E+00	2.377630E+00
3.921460E+00	3.274070E+00	2.355740E+00
3.955430E+00	3.218990E+00	2.337940E+00
1.661070E+00	2.718080E+00	2.316820E+00
1.696190E+00	2.811810E+00	2.336990E+00
1.714630E+00	2.761550E+00	2.245640E+00
1.680780E+00	2.601200E+00	2.205190E+00
1.637370E+00	2.623610E+00	2.296050E+00
1.687660E+00	2.461860E+00	2.177520E+00
1.621230E+00	2.456550E+00	2.285160E+00
1.699490E+00	2.343140E+00	2.151620E+00
1.652550E+00	2.358990E+00	2.219520E+00
1.711340E+00	2.270000E+00	2.154070E+00
1.669010E+00	2.265840E+00	2.208970E+00
1.721240E+00	2.196540E+00	2.178340E+00
2.018180E+00	1.572320E+00	2.322940E+00
1.986620E+00	1.632720E+00	2.293890E+00
2.061040E+00	1.608520E+00	2.266840E+00
2.116260E+00	1.530730E+00	2.305180E+00
2.061930E+00	1.495390E+00	2.373400E+00
2.159750E+00	1.457400E+00	2.362530E+00
1.730290E+00	2.906620E+00	2.346030E+00
1.780760E+00	3.005830E+00	2.344840E+00
1.763310E+00	2.917540E+00	2.282840E+00
1.878240E+00	2.141510E+00	2.058970E+00
1.802230E+00	2.155730E+00	2.115040E+00
1.870910E+00	2.020830E+00	2.118590E+00
1.962470E+00	1.911150E+00	2.112430E+00
1.896780E+00	1.881490E+00	2.188330E+00
1.987810E+00	1.759960E+00	2.209230E+00
2.327230E+00	1.451680E+00	2.299770E+00
2.261940E+00	1.421980E+00	2.367540E+00
2.361670E+00	1.380400E+00	2.372160E+00
1.852730E+00	3.124360E+00	2.346130E+00
1.914780E+00	3.232440E+00	2.384870E+00
1.902860E+00	3.177110E+00	2.314170E+00
1.875040E+00	3.089690E+00	2.240630E+00
2.548260E+00	1.367740E+00	2.329990E+00
2.462350E+00	1.346930E+00	2.392390E+00
2.585370E+00	1.322550E+00	2.381690E+00
2.548730E+00	1.308670E+00	2.422880E+00
2.617100E+00	1.278240E+00	2.448500E+00
1.966720E+00	3.245680E+00	2.285880E+00
2.004120E+00	3.336980E+00	2.343520E+00
2.811420E+00	1.282370E+00	2.411470E+00
2.728300E+00	1.265520E+00	2.450720E+00
2.817080E+00	1.245540E+00	2.479270E+00
2.062100E+00	3.415590E+00	2.351670E+00
2.120120E+00	3.488580E+00	2.403730E+00
2.111170E+00	3.452080E+00	2.323720E+00
2.090220E+00	3.385820E+00	2.247920E+00
2.927150E+00	1.263670E+00	2.458180E+00
2.178120E+00	3.495150E+00	2.306980E+00
2.218450E+00	3.553000E+00	2.385210E+00
3.115900E+00	1.288010E+00	2.471790E+00
3.048940E+00	1.237400E+00	2.546320E+00
3.147730E+00	1.248770E+00	2.569130E+00
2.280430E+00	3.603450E+00	2.409380E+00
2.338710E+00	3.653530E+00	2.471160E+00
2.334490E+00	3.629990E+00	2.389910E+00
2.316690E+00	3.585930E+00	2.307380E+00
3.248420E+00	1.320090E+00	2.467360E+00
3.243790E+00	1.283250E+00	2.550300E+00
2.409770E+00	3.651310E+00	2.387790E+00
2.470640E+00	3.688710E+00	2.487110E+00
3.373110E+00	1.327930E+00	2.531460E+00
2.541030E+00	3.670940E+00	2.394160E+00
2.605290E+00	3.709190E+00	2.498980E+00
3.526510E+00	1.386030E+00	2.521800E+00
2.700210E+00	3.676160E+00	2.409960E+00
2.697610E+00	3.708490E+00	2.509210E+00
3.612140E+00	1.440980E+00	2.494230E+00
3.625720E+00	1.421920E+00	2.548710E+00
2.790220E+00	3.689530E+00	2.509380E+00
2.926630E+00	3.666640E+00	2.505180E+00
2.870050E+00	3.650230E+00	2.416520E+00
3.776060E+00	1.565250E+00	2.486680E+00
3.696960E+00	1.472030E+00	2.556590E+00
3.046010E+00	3.611480E+00	2.425560E+00
3.023150E+00	3.643950E+00	2.510800E+00
3.934560E+00	1.708540E+00	2.479960E+00
3.883100E+00	1.625050E+00	2.546190E+00
3.133500E+00	3.616500E+00	2.510070E+00
3.245610E+00	3.590750E+00	2.506310E+00
3.268780E+00	3.561800E+00	2.415730E+00
4.027690E+00	2.413170E+00	2.273250E+00
4.044350E+00	2.309710E+00	2.309350E+00
4.064790E+00	1.960010E+00	2.456760E+00
4.041880E+00	1.861190E+00	2.511040E+00
3.992160E+00	1.783090E+00	2.504500E+00
3.358210E+00	3.562480E+00	2.505820E+00
3.474240E+00	3.541220E+00	2.510950E+00
3.501010E+00	3.515960E+00	2.422150E+00
4.055120E+00	2.685950E+00	2.323610E+00
4.069470E+00	2.563560E+00	2.389630E+00
4.072240E+00	2.403160E+00	2.395840E+00
4.097590E+00	2.262600E+00	2.464210E+00
4.080790E+00	2.152960E+00	2.431210E+00
4.074920E+00	2.052330E+00	2.437310E+00
3.580920E+00	3.518420E+00	2.527910E+00
3.700170E+00	3.488620E+00	2.560160E+00
3.695440E+00	3.466670E+00	2.463320E+00
4.012880E+00	3.093170E+00	2.370470E+00
4.037110E+00	2.972770E+00	2.383220E+00
4.060200E+00	2.795820E+00	2.375740E+00
4.074070E+00	2.867880E+00	2.481140E+00
4.079030E+00	2.657620E+00	2.420040E+00
3.766490E+00	3.456580E+00	2.547270E+00
3.855530E+00	3.392910E+00	2.527580E+00
3.942680E+00	3.279830E+00	2.486030E+00
3.998740E+00	3.162170E+00	2.442750E+00
4.049490E+00	3.012280E+00	2.479580E+00
4.066200E+00	2.932500E+00	2.486100E+00
1.582030E+00	2.656730E+00	2.471700E+00
1.619150E+00	2.750130E+00	2.492400E+00
1.621980E+00	2.689050E+00	2.390960E+00
1.588290E+00	2.535590E+00	2.364610E+00
1.561970E+00	2.570620E+00	2.451690E+00
1.577610E+00	2.446270E+00	2.359640E+00
1.551580E+00	2.450010E+00	2.424980E+00
1.561230E+00	2.359370E+00	2.367770E+00
1.907400E+00	1.484390E+00	2.482540E+00
1.870490E+00	1.587140E+00	2.411680E+00
1.966610E+00	1.547700E+00	2.382200E+00
2.008000E+00	1.479770E+00	2.421270E+00
1.973750E+00	1.458520E+00	2.466800E+00
2.029420E+00	1.417080E+00	2.478240E+00
1.682560E+00	2.940150E+00	2.544040E+00
1.726060E+00	3.017840E+00	2.552270E+00
1.708730E+00	2.959380E+00	2.497980E+00
1.698120E+00	2.885150E+00	2.423050E+00
1.658700E+00	2.871070E+00	2.522900E+00
1.606470E+00	2.295530E+00	2.286360E+00
1.644210E+00	2.156580E+00	2.281710E+00
1.741880E+00	2.055220E+00	2.223320E+00
1.659620E+00	2.027020E+00	2.315030E+00
1.806730E+00	1.915540E+00	2.238030E+00
1.712930E+00	1.929080E+00	2.311760E+00
1.870050E+00	1.791990E+00	2.276000E+00
1.777840E+00	1.815240E+00	2.333380E+00
1.915020E+00	1.669270E+00	2.318220E+00
1.827860E+00	1.698430E+00	2.365020E+00
2.196860E+00	1.391690E+00	2.426410E+00
2.127590E+00	1.365400E+00	2.489100E+00
2.231310E+00	1.328380E+00	2.498070E+00
1.786660E+00	3.119160E+00	2.555550E+00
1.839550E+00	3.219890E+00	2.589140E+00
1.827870E+00	3.170140E+00	2.524140E+00
1.796910E+00	3.087050E+00	2.456800E+00
2.396440E+00	1.318240E+00	2.452190E+00
2.333170E+00	1.292870E+00	2.510850E+00
2.436010E+00	1.257380E+00	2.529030E+00
1.883340E+00	3.237740E+00	2.494210E+00
1.920770E+00	3.316690E+00	2.553170E+00
2.550320E+00	1.230230E+00	2.547130E+00
2.668910E+00	1.209860E+00	2.541790E+00
2.630250E+00	1.181400E+00	2.597790E+00
2.693730E+00	1.166320E+00	2.623570E+00
1.982800E+00	3.400840E+00	2.575290E+00
2.040990E+00	3.469880E+00	2.580900E+00
2.026240E+00	3.436310E+00	2.533040E+00
1.997370E+00	3.376230E+00	2.459410E+00
2.813880E+00	1.194420E+00	2.582760E+00
2.082680E+00	3.488180E+00	2.516070E+00
2.105350E+00	3.543890E+00	2.609610E+00
2.968690E+00	1.201300E+00	2.590600E+00
2.927210E+00	1.167120E+00	2.660300E+00
3.011650E+00	1.176240E+00	2.673850E+00
2.188870E+00	3.612840E+00	2.615540E+00
2.247980E+00	3.656260E+00	2.623540E+00
2.230110E+00	3.630620E+00	2.574800E+00
2.205140E+00	3.581880E+00	2.506860E+00
3.099070E+00	1.209730E+00	2.641160E+00
2.289130E+00	3.663350E+00	2.565460E+00
2.333510E+00	3.713100E+00	2.673710E+00
3.233680E+00	1.245590E+00	2.643980E+00
2.402660E+00	3.712370E+00	2.572670E+00
2.466450E+00	3.744440E+00	2.669680E+00
3.343150E+00	1.286600E+00	2.627120E+00
2.539120E+00	3.733040E+00	2.593350E+00
2.541960E+00	3.753650E+00	2.670690E+00
3.496470E+00	1.327490E+00	2.671980E+00
2.602670E+00	3.758590E+00	2.665930E+00
2.709850E+00	3.736690E+00	2.606190E+00
3.628740E+00	1.407570E+00	2.621700E+00
2.878800E+00	3.718900E+00	2.653220E+00
2.858070E+00	3.702100E+00	2.573750E+00
3.805460E+00	1.541510E+00	2.626140E+00
3.730390E+00	1.459790E+00	2.689130E+00
3.003650E+00	3.672710E+00	2.586790E+00
2.972960E+00	3.702390E+00	2.666560E+00
3.962750E+00	1.695230E+00	2.597460E+00
3.896720E+00	1.611590E+00	2.680080E+00
3.075700E+00	3.674670E+00	2.671500E+00
3.182670E+00	3.649360E+00	2.669950E+00
3.216850E+00	3.620350E+00	2.588510E+00
4.088360E+00	1.893610E+00	2.583190E+00
4.035920E+00	1.795930E+00	2.642710E+00
4.084280E+00	1.860900E+00	2.656210E+00
3.289960E+00	3.613990E+00	2.669280E+00
3.399270E+00	3.587690E+00	2.671370E+00
3.436250E+00	3.566530E+00	2.594760E+00
4.123870E+00	2.443990E+00	2.533790E+00
4.149320E+00	2.298260E+00	2.571340E+00
4.165360E+00	2.375810E+00	2.624770E+00
4.146220E+00	2.147070E+00	2.587860E+00
4.120880E+00	2.004030E+00	2.577600E+00
4.109610E+00	1.908350E+00	2.652750E+00
3.501600E+00	3.563430E+00	2.688050E+00
3.618520E+00	3.533080E+00	2.716460E+00
3.626740E+00	3.522060E+00	2.629260E+00
4.110780E+00	2.764400E+00	2.548140E+00
4.134650E+00	2.590350E+00	2.574800E+00
4.141460E+00	2.695190E+00	2.613680E+00
4.156990E+00	2.448170E+00	2.616210E+00
3.688870E+00	3.507240E+00	2.698080E+00
3.782030E+00	3.463880E+00	2.661020E+00
3.904650E+00	3.392510E+00	2.662920E+00
3.934560E+00	3.357770E+00	2.615200E+00
3.975550E+00	3.298090E+00	2.610430E+00
4.036260E+00	3.176030E+00	2.616420E+00
4.027760E+00	3.233390E+00	2.689780E+00
4.077850E+00	3.026700E+00	2.603300E+00
4.102880E+00	2.877500E+00	2.589780E+00
4.135810E+00	2.753610E+00	2.636070E+00
3.973660E+00	3.326060E+00	2.688150E+00
4.007130E+00	3.278810E+00	2.692920E+00
1.479250E+00	2.127770E+00	2.521140E+00
1.487060E+00	2.192650E+00	2.503630E+00
1.504140E+00	2.133010E+00	2.478360E+00
1.529120E+00	2.061570E+00	2.456760E+00
1.482310E+00	2.057760E+00	2.525780E+00
1.561990E+00	1.971750E+00	2.444810E+00
1.504480E+00	1.926460E+00	2.535050E+00
1.580380E+00	1.867460E+00	2.485880E+00
1.798600E+00	1.480340E+00	2.557230E+00
1.767910E+00	1.539070E+00	2.536470E+00
1.830170E+00	1.521170E+00	2.499550E+00
1.847490E+00	1.435990E+00	2.562380E+00
1.640160E+00	2.973220E+00	2.756100E+00
1.687580E+00	3.046170E+00	2.738140E+00
1.661690E+00	2.983370E+00	2.691770E+00
1.653230E+00	2.918760E+00	2.608980E+00
1.611050E+00	2.889690E+00	2.712010E+00
1.612040E+00	2.788790E+00	2.569490E+00
1.585240E+00	2.777900E+00	2.652010E+00
1.556450E+00	2.644810E+00	2.559510E+00
1.525060E+00	2.479760E+00	2.526420E+00
1.508100E+00	2.327660E+00	2.481260E+00
1.545830E+00	2.199240E+00	2.396310E+00
1.591270E+00	2.060350E+00	2.377950E+00
1.628890E+00	1.931560E+00	2.392260E+00
1.698160E+00	1.828880E+00	2.396690E+00
1.641450E+00	1.826410E+00	2.455690E+00
1.750620E+00	1.721510E+00	2.420440E+00
1.683260E+00	1.736570E+00	2.477720E+00
1.793390E+00	1.615130E+00	2.453340E+00
1.726710E+00	1.634840E+00	2.502700E+00
1.954370E+00	1.364350E+00	2.576490E+00
2.045210E+00	1.342370E+00	2.551230E+00
2.026600E+00	1.302820E+00	2.611350E+00
2.090800E+00	1.278460E+00	2.612880E+00
1.738780E+00	3.086530E+00	2.650090E+00
1.743250E+00	3.143180E+00	2.765000E+00
2.269740E+00	1.265770E+00	2.568930E+00
2.204880E+00	1.243190E+00	2.629810E+00
2.311950E+00	1.214660E+00	2.638430E+00
1.804680E+00	3.238120E+00	2.771600E+00
1.858810E+00	3.298990E+00	2.747360E+00
1.813320E+00	3.226190E+00	2.693990E+00
2.477800E+00	1.203200E+00	2.605600E+00
2.415030E+00	1.184610E+00	2.658370E+00
2.522600E+00	1.165100E+00	2.680000E+00
1.906560E+00	3.334720E+00	2.656790E+00
1.932110E+00	3.385340E+00	2.780630E+00
2.625070E+00	1.151050E+00	2.679230E+00
2.753700E+00	1.134190E+00	2.719360E+00
2.009650E+00	3.456490E+00	2.672840E+00
2.866210E+00	1.141370E+00	2.713780E+00
2.828530E+00	1.115510E+00	2.767340E+00
2.899210E+00	1.105670E+00	2.798740E+00
2.080790E+00	3.539220E+00	2.706260E+00
2.129810E+00	3.591030E+00	2.769370E+00
2.142090E+00	3.591090E+00	2.680260E+00
2.990350E+00	1.137640E+00	2.752630E+00
2.218920E+00	3.647950E+00	2.711720E+00
3.089990E+00	1.169030E+00	2.729410E+00
2.302110E+00	3.714110E+00	2.786770E+00
2.384010E+00	3.764420E+00	2.821080E+00
2.358760E+00	3.741840E+00	2.755820E+00
3.208460E+00	1.193000E+00	2.739070E+00
2.431460E+00	3.761160E+00	2.758120E+00
2.440360E+00	3.780310E+00	2.822070E+00
3.369270E+00	1.243330E+00	2.741220E+00
2.490450E+00	3.783980E+00	2.819270E+00
2.569580E+00	3.776150E+00	2.760650E+00
3.485750E+00	1.273000E+00	2.767280E+00
3.460160E+00	1.241970E+00	2.801530E+00
3.508940E+00	1.261490E+00	2.810380E+00
2.721870E+00	3.790070E+00	2.805690E+00
2.675260E+00	3.767450E+00	2.713720E+00
3.655200E+00	1.381670E+00	2.745450E+00
3.570580E+00	1.303630E+00	2.810180E+00
2.796200E+00	3.751570E+00	2.730330E+00
2.853080E+00	3.777240E+00	2.825220E+00
3.828520E+00	1.519970E+00	2.769170E+00
3.752270E+00	1.433570E+00	2.791760E+00
2.958280E+00	3.729170E+00	2.747910E+00
2.951950E+00	3.766550E+00	2.842640E+00
3.972750E+00	1.682870E+00	2.729260E+00
3.916520E+00	1.600610E+00	2.789610E+00
3.037270E+00	3.735690E+00	2.823910E+00
3.124130E+00	3.719220E+00	2.855380E+00
3.155270E+00	3.677810E+00	2.755380E+00
4.090580E+00	1.853230E+00	2.736560E+00
4.037630E+00	1.749720E+00	2.794060E+00
3.244300E+00	3.677220E+00	2.845210E+00
3.355190E+00	3.640330E+00	2.852090E+00
3.363930E+00	3.612720E+00	2.758700E+00
4.184110E+00	2.296240E+00	2.680490E+00
4.186380E+00	2.178010E+00	2.707670E+00
4.168250E+00	2.028270E+00	2.755160E+00
4.199860E+00	2.106700E+00	2.777000E+00
4.129370E+00	1.939350E+00	2.704600E+00
3.446760E+00	3.610380E+00	2.834410E+00
3.537490E+00	3.587110E+00	2.876270E+00
3.544330E+00	3.569450E+00	2.785330E+00
4.159010E+00	2.660650E+00	2.694590E+00
4.192750E+00	2.522900E+00	2.776420E+00
4.190660E+00	2.387400E+00	2.727970E+00
4.215050E+00	2.238100E+00	2.773820E+00
4.215500E+00	2.151040E+00	2.794390E+00
3.611500E+00	3.559750E+00	2.842160E+00
3.705440E+00	3.518530E+00	2.807910E+00
3.837990E+00	3.463570E+00	2.806230E+00
3.882940E+00	3.423200E+00	2.744030E+00
4.069340E+00	3.156610E+00	2.747970E+00
4.107510E+00	3.026350E+00	2.771650E+00
4.103620E+00	3.098490E+00	2.803680E+00
4.125390E+00	2.882150E+00	2.740470E+00
4.147320E+00	2.759560E+00	2.727070E+00
3.919090E+00	3.420870E+00	2.827940E+00
3.956020E+00	3.367750E+00	2.772680E+00
4.041080E+00	3.260720E+00	2.808580E+00
4.094050E+00	3.152530E+00	2.828570E+00
1.404920E+00	2.075420E+00	2.656340E+00
1.413990E+00	2.157080E+00	2.658030E+00
1.444600E+00	2.104550E+00	2.585440E+00
1.444840E+00	1.970320E+00	2.593820E+00
1.401050E+00	1.992040E+00	2.658530E+00
1.456660E+00	1.888740E+00	2.605740E+00
1.412700E+00	1.856810E+00	2.677310E+00
1.476360E+00	1.807270E+00	2.626880E+00
1.569170E+00	2.877510E+00	2.881150E+00
1.606180E+00	2.956740E+00	2.904080E+00
1.595240E+00	2.903590E+00	2.813220E+00
1.562600E+00	2.782670E+00	2.757310E+00
1.548180E+00	2.799890E+00	2.855600E+00
1.529240E+00	2.654610E+00	2.692070E+00
1.516800E+00	2.677500E+00	2.806040E+00
1.502840E+00	2.517750E+00	2.636970E+00
1.487080E+00	2.546170E+00	2.749870E+00
1.479920E+00	2.377890E+00	2.600900E+00
1.462630E+00	2.414920E+00	2.706690E+00
1.456560E+00	2.241720E+00	2.579630E+00
1.432450E+00	2.282130E+00	2.671600E+00
1.616310E+00	1.754050E+00	2.527040E+00
1.545310E+00	1.782830E+00	2.573910E+00
1.659600E+00	1.646420E+00	2.552790E+00
1.587890E+00	1.659590E+00	2.605190E+00
1.709160E+00	1.558930E+00	2.571050E+00
1.648510E+00	1.548540E+00	2.627640E+00
1.749110E+00	1.442700E+00	2.631210E+00
1.847810E+00	1.359530E+00	2.636690E+00
1.798860E+00	1.309160E+00	2.733310E+00
1.904690E+00	1.284580E+00	2.701590E+00
1.666590E+00	3.038220E+00	2.827490E+00
2.022540E+00	1.241110E+00	2.714950E+00
2.123770E+00	1.216710E+00	2.702530E+00
2.106610E+00	1.182090E+00	2.766630E+00
2.190270E+00	1.155880E+00	2.787000E+00
1.725740E+00	3.141470E+00	2.852790E+00
1.769970E+00	3.213060E+00	2.901550E+00
1.775200E+00	3.209900E+00	2.823720E+00
2.351970E+00	1.167660E+00	2.710640E+00
2.294110E+00	1.163520E+00	2.745770E+00
2.386290E+00	1.122700E+00	2.784710E+00
1.841980E+00	3.296010E+00	2.838630E+00
2.577120E+00	1.119140E+00	2.761920E+00
2.502390E+00	1.113190E+00	2.795160E+00
2.582100E+00	1.090910E+00	2.825130E+00
1.915820E+00	3.383830E+00	2.889140E+00
1.975400E+00	3.449290E+00	2.897400E+00
1.962480E+00	3.429840E+00	2.842780E+00
2.665400E+00	1.092000E+00	2.809670E+00
2.028690E+00	3.497000E+00	2.809370E+00
2.032910E+00	3.514980E+00	2.939230E+00
2.805820E+00	1.090540E+00	2.837640E+00
2.906620E+00	1.081710E+00	2.878020E+00
2.100090E+00	3.584540E+00	2.957950E+00
2.167380E+00	3.638810E+00	2.939500E+00
2.109740E+00	3.589380E+00	2.872400E+00
2.997830E+00	1.098570E+00	2.859700E+00
2.210470E+00	3.660700E+00	2.845980E+00
2.230580E+00	3.681900E+00	2.924420E+00
3.146730E+00	1.129850E+00	2.840650E+00
2.322090E+00	3.737500E+00	2.925490E+00
3.305130E+00	1.171620E+00	2.840340E+00
3.249590E+00	1.133960E+00	2.898240E+00
3.324830E+00	1.141480E+00	2.941580E+00
2.468970E+00	3.788950E+00	2.904490E+00
3.412920E+00	1.211860E+00	2.829410E+00
3.413700E+00	1.186200E+00	2.907450E+00
2.598920E+00	3.811450E+00	2.944340E+00
2.555570E+00	3.798250E+00	2.860840E+00
3.499420E+00	1.241370E+00	2.865260E+00
2.659180E+00	3.812810E+00	2.882950E+00
2.668370E+00	3.820880E+00	2.953750E+00
3.709850E+00	1.376850E+00	2.878830E+00
3.600430E+00	1.289650E+00	2.930310E+00
2.721120E+00	3.819080E+00	2.956540E+00
2.793370E+00	3.800690E+00	2.912260E+00
3.799270E+00	1.459050E+00	2.867830E+00
3.778770E+00	1.427950E+00	2.915450E+00
2.904120E+00	3.784970E+00	2.899500E+00
3.977650E+00	1.654770E+00	2.850010E+00
3.884860E+00	1.548670E+00	2.905250E+00
3.818320E+00	1.465730E+00	2.935820E+00
3.019620E+00	3.754870E+00	2.915440E+00
3.175600E+00	3.711660E+00	2.948370E+00
4.096850E+00	1.826880E+00	2.885870E+00
4.137760E+00	1.910340E+00	2.790350E+00
4.160860E+00	1.931620E+00	2.861540E+00
4.028180E+00	1.722600E+00	2.900090E+00
3.273140E+00	3.683000E+00	2.996110E+00
3.300820E+00	3.662720E+00	2.922460E+00
4.212750E+00	2.085840E+00	2.844880E+00
4.190550E+00	2.004020E+00	2.906000E+00
3.353830E+00	3.651460E+00	2.987060E+00
3.425710E+00	3.622780E+00	2.925150E+00
3.541300E+00	3.589670E+00	2.973370E+00
4.197680E+00	2.635460E+00	2.825840E+00
4.229580E+00	2.504450E+00	2.919520E+00
4.236820E+00	2.386310E+00	2.883690E+00
4.241440E+00	2.268080E+00	2.864300E+00
4.235130E+00	2.166190E+00	2.864480E+00
3.636580E+00	3.553010E+00	2.915990E+00
3.751530E+00	3.512070E+00	2.969410E+00
3.813590E+00	3.486860E+00	2.892520E+00
4.127350E+00	3.065470E+00	2.891830E+00
4.150420E+00	2.955570E+00	2.909960E+00
4.159950E+00	2.867740E+00	2.879520E+00
4.180990E+00	2.751080E+00	2.854160E+00
3.848130E+00	3.473530E+00	2.972600E+00
3.894950E+00	3.445510E+00	2.906120E+00
3.988910E+00	3.365820E+00	2.918310E+00
4.059170E+00	3.284990E+00	2.937160E+00
4.083980E+00	3.237560E+00	2.913380E+00
4.101850E+00	3.174880E+00	2.919750E+00
4.098180E+00	3.215880E+00	2.952000E+00
4.087770E+00	3.244470E+00	2.966200E+00
1.341370E+00	2.021900E+00	2.807680E+00
1.356350E+00	2.102510E+00	2.811290E+00
1.372670E+00	2.046880E+00	2.732100E+00
1.367650E+00	1.912920E+00	2.732430E+00
1.334890E+00	1.941850E+00	2.802960E+00
1.373430E+00	1.835790E+00	2.743040E+00
1.344350E+00	1.832810E+00	2.797690E+00
1.381010E+00	1.760650E+00	2.770110E+00
1.536950E+00	2.830360E+00	3.044960E+00
1.561980E+00	2.899090E+00	3.038060E+00
1.551940E+00	2.847180E+00	2.954240E+00
1.512270E+00	2.710380E+00	2.911720E+00
1.514400E+00	2.744000E+00	3.013220E+00
1.478430E+00	2.577370E+00	2.860090E+00
1.479260E+00	2.616360E+00	2.971290E+00
1.451950E+00	2.447170E+00	2.812880E+00
1.444770E+00	2.479120E+00	2.919770E+00
1.420440E+00	2.316120E+00	2.769800E+00
1.411120E+00	2.346800E+00	2.868550E+00
1.393300E+00	2.186630E+00	2.742310E+00
1.379510E+00	2.220340E+00	2.826940E+00
1.512830E+00	1.683800E+00	2.659560E+00
1.440960E+00	1.717510E+00	2.715890E+00
1.566240E+00	1.563320E+00	2.689220E+00
1.486020E+00	1.591680E+00	2.749240E+00
1.636420E+00	1.449670E+00	2.717980E+00
1.545600E+00	1.471720E+00	2.778910E+00
1.707000E+00	1.352120E+00	2.753170E+00
1.612870E+00	1.343950E+00	2.833670E+00
1.746310E+00	1.292220E+00	2.786680E+00
1.703800E+00	1.285610E+00	2.827010E+00
1.781440E+00	1.230750E+00	2.847710E+00
1.591100E+00	2.967520E+00	3.080580E+00
1.639160E+00	3.042100E+00	3.050080E+00
1.601770E+00	2.968270E+00	2.996000E+00
1.941900E+00	1.230130E+00	2.761670E+00
1.877730E+00	1.222680E+00	2.798700E+00
1.969270E+00	1.180300E+00	2.833290E+00
1.683350E+00	3.089870E+00	2.952090E+00
1.700690E+00	3.136030E+00	3.081020E+00
2.090250E+00	1.133780E+00	2.861300E+00
2.199910E+00	1.103550E+00	2.897000E+00
1.762070E+00	3.222330E+00	3.094080E+00
1.816470E+00	3.286670E+00	3.064240E+00
1.761840E+00	3.210460E+00	3.004430E+00
2.311590E+00	1.089470E+00	2.898470E+00
2.445210E+00	1.075850E+00	2.895990E+00
2.404850E+00	1.056990E+00	2.961640E+00
2.484680E+00	1.043010E+00	3.004110E+00
1.844500E+00	3.310010E+00	2.961890E+00
1.867740E+00	3.342540E+00	3.036910E+00
2.595370E+00	1.062000E+00	2.929890E+00
1.938540E+00	3.416070E+00	3.015980E+00
2.730030E+00	1.062240E+00	2.924990E+00
2.693330E+00	1.042760E+00	2.982300E+00
2.768680E+00	1.033680E+00	3.020140E+00
2.020640E+00	3.509270E+00	3.045420E+00
2.064740E+00	3.558430E+00	3.062550E+00
2.068110E+00	3.556300E+00	3.007470E+00
2.863370E+00	1.057440E+00	2.964030E+00
2.134530E+00	3.620020E+00	3.058430E+00
2.968190E+00	1.070990E+00	2.943870E+00
2.232230E+00	3.685070E+00	2.999950E+00
3.080810E+00	1.082370E+00	2.958160E+00
2.315060E+00	3.744940E+00	3.047660E+00
2.394490E+00	3.793560E+00	3.076910E+00
2.360220E+00	3.767840E+00	3.014090E+00
3.226880E+00	1.099960E+00	2.976040E+00
3.341550E+00	1.107940E+00	3.024370E+00
2.429560E+00	3.792880E+00	3.015890E+00
2.444420E+00	3.812310E+00	3.080520E+00
3.426690E+00	1.152530E+00	3.002310E+00
2.490510E+00	3.821530E+00	3.082590E+00
2.557230E+00	3.821820E+00	3.037260E+00
3.513360E+00	1.215710E+00	2.970940E+00
2.703870E+00	3.838220E+00	3.033630E+00
3.703940E+00	1.335030E+00	3.004960E+00
3.614270E+00	1.251230E+00	3.039270E+00
2.842860E+00	3.840650E+00	3.074810E+00
2.793260E+00	3.820310E+00	2.997080E+00
3.778290E+00	1.412480E+00	2.971160E+00
2.915570E+00	3.802110E+00	3.000960E+00
2.933090E+00	3.835950E+00	3.092710E+00
3.980640E+00	1.645210E+00	2.978710E+00
3.916550E+00	1.551490E+00	3.018620E+00
3.850820E+00	1.476310E+00	3.004760E+00
2.997170E+00	3.812440E+00	3.078620E+00
3.074430E+00	3.792110E+00	3.121510E+00
3.072490E+00	3.767820E+00	3.033840E+00
4.150400E+00	1.912380E+00	2.968720E+00
4.100990E+00	1.812040E+00	3.029150E+00
4.047190E+00	1.739810E+00	2.981250E+00
3.133340E+00	3.768430E+00	3.096620E+00
3.223100E+00	3.724130E+00	3.080040E+00
4.220850E+00	2.094930E+00	2.964400E+00
4.194600E+00	1.992430E+00	3.029340E+00
3.334500E+00	3.672580E+00	3.053390E+00
3.458030E+00	3.630250E+00	3.048640E+00
3.555080E+00	3.598890E+00	3.039170E+00
4.222140E+00	2.617800E+00	2.974020E+00
4.247760E+00	2.493290E+00	3.030940E+00
4.253040E+00	2.392290E+00	3.015280E+00
4.252780E+00	2.267730E+00	2.992100E+00
4.243380E+00	2.189190E+00	2.943550E+00
3.644940E+00	3.564030E+00	3.032710E+00
3.751950E+00	3.533050E+00	3.082980E+00
4.153180E+00	2.981570E+00	2.992940E+00
4.179420E+00	2.856730E+00	3.030770E+00
4.168460E+00	2.950910E+00	3.058200E+00
4.194110E+00	2.749310E+00	2.970930E+00
3.846340E+00	3.486780E+00	3.067200E+00
3.927470E+00	3.430200E+00	3.016370E+00
4.007940E+00	3.374800E+00	3.064030E+00
4.040770E+00	3.324260E+00	3.005070E+00
4.101090E+00	3.208630E+00	3.020810E+00
4.136000E+00	3.082610E+00	3.044570E+00
4.155770E+00	3.002330E+00	3.041240E+00
4.056750E+00	3.320820E+00	3.077170E+00
4.075210E+00	3.275480E+00	3.016640E+00
1.388560E+00	2.342720E+00	3.028980E+00
1.409800E+00	2.407830E+00	3.055650E+00
1.405880E+00	2.372940E+00	2.974400E+00
1.369770E+00	2.244700E+00	2.912150E+00
1.364160E+00	2.263490E+00	2.997980E+00
1.347910E+00	2.140860E+00	2.875460E+00
1.332470E+00	2.139590E+00	2.949430E+00
1.317010E+00	2.011490E+00	2.884160E+00
1.305870E+00	1.855000E+00	2.876120E+00
1.328600E+00	1.716700E+00	2.871020E+00
1.403320E+00	1.622130E+00	2.820930E+00
1.345140E+00	1.569420E+00	2.927600E+00
1.467550E+00	1.502910E+00	2.833680E+00
1.408390E+00	1.514170E+00	2.888870E+00
1.520820E+00	1.400930E+00	2.860830E+00
1.450440E+00	1.428170E+00	2.909900E+00
1.552300E+00	1.338770E+00	2.888190E+00
1.504030E+00	1.342830E+00	2.936590E+00
1.575030E+00	1.283410E+00	2.938070E+00
1.555010E+00	2.882720E+00	3.119310E+00
1.523680E+00	2.784210E+00	3.099110E+00
1.495270E+00	2.679170E+00	3.088840E+00
1.449440E+00	2.520240E+00	3.044710E+00
1.683990E+00	1.227200E+00	2.936020E+00
1.788740E+00	1.175680E+00	2.948680E+00
1.632040E+00	3.039030E+00	3.143550E+00
1.586040E+00	2.960720E+00	3.138290E+00
1.895180E+00	1.147780E+00	2.940700E+00
2.000980E+00	1.133360E+00	2.928620E+00
1.984290E+00	1.115910E+00	2.987170E+00
2.067250E+00	1.088300E+00	3.011530E+00
1.695950E+00	3.136530E+00	3.185460E+00
1.737630E+00	3.195980E+00	3.200340E+00
1.738240E+00	3.195010E+00	3.147140E+00
2.237280E+00	1.081050E+00	2.953200E+00
2.174730E+00	1.079480E+00	2.982630E+00
2.268910E+00	1.053750E+00	3.026410E+00
1.794460E+00	3.267760E+00	3.188290E+00
2.388290E+00	1.032020E+00	3.044330E+00
2.493810E+00	1.011490E+00	3.098360E+00
1.870510E+00	3.353570E+00	3.114260E+00
2.584530E+00	1.016300E+00	3.069830E+00
1.934610E+00	3.423490E+00	3.153570E+00
1.980030E+00	3.472890E+00	3.173130E+00
1.982760E+00	3.473880E+00	3.107420E+00
2.682600E+00	1.020520E+00	3.046260E+00
2.775850E+00	9.993470E-01	3.114820E+00
2.046840E+00	3.542400E+00	3.158590E+00
2.862540E+00	1.015940E+00	3.069540E+00
2.139200E+00	3.628300E+00	3.179060E+00
2.213290E+00	3.681510E+00	3.202800E+00
2.177910E+00	3.660940E+00	3.135450E+00
2.996000E+00	1.026560E+00	3.060250E+00
2.242890E+00	3.702090E+00	3.115610E+00
2.287800E+00	3.729160E+00	3.211650E+00
3.152750E+00	1.044970E+00	3.061370E+00
3.102820E+00	1.006140E+00	3.129970E+00
3.194340E+00	1.011760E+00	3.147610E+00
2.362150E+00	3.774770E+00	3.164360E+00
3.294200E+00	1.055950E+00	3.106090E+00
2.480590E+00	3.821560E+00	3.155690E+00
3.435160E+00	1.108480E+00	3.098530E+00
2.556440E+00	3.843100E+00	3.183090E+00
2.557870E+00	3.841400E+00	3.131350E+00
3.533070E+00	1.175460E+00	3.070870E+00
2.606640E+00	3.854400E+00	3.191320E+00
2.666490E+00	3.859410E+00	3.149550E+00
3.712170E+00	1.290120E+00	3.125780E+00
3.619130E+00	1.214900E+00	3.123650E+00
2.798840E+00	3.853870E+00	3.159940E+00
3.805560E+00	1.390000E+00	3.072240E+00
2.910220E+00	3.843950E+00	3.164500E+00
3.972490E+00	1.590150E+00	3.081990E+00
3.903880E+00	1.487040E+00	3.108430E+00
3.970320E+00	1.556990E+00	3.150600E+00
2.997970E+00	3.820720E+00	3.152290E+00
3.085120E+00	3.786900E+00	3.214510E+00
4.163230E+00	1.900290E+00	3.082360E+00
4.121300E+00	1.809220E+00	3.140840E+00
4.050630E+00	1.688050E+00	3.096490E+00
4.006170E+00	1.609990E+00	3.136270E+00
3.163280E+00	3.757380E+00	3.164370E+00
3.260480E+00	3.705750E+00	3.201540E+00
4.236200E+00	2.083970E+00	3.110380E+00
4.245390E+00	2.162860E+00	3.022830E+00
4.262890E+00	2.195610E+00	3.086550E+00
4.202810E+00	1.977190E+00	3.125020E+00
3.379780E+00	3.658860E+00	3.165400E+00
3.511720E+00	3.623360E+00	3.148100E+00
3.581350E+00	3.601100E+00	3.099880E+00
4.257870E+00	2.539900E+00	3.095930E+00
4.275410E+00	2.422340E+00	3.140950E+00
4.271590E+00	2.498500E+00	3.153810E+00
4.274860E+00	2.291780E+00	3.109700E+00
3.620430E+00	3.586410E+00	3.189100E+00
3.686880E+00	3.567710E+00	3.186280E+00
3.691610E+00	3.564590E+00	3.140090E+00
4.186450E+00	2.916840E+00	3.158020E+00
4.163490E+00	2.996300E+00	3.084100E+00
4.162380E+00	3.021100E+00	3.134300E+00
4.215040E+00	2.785170E+00	3.163630E+00
4.240550E+00	2.669600E+00	3.109770E+00
4.265750E+00	2.552130E+00	3.162150E+00
3.725410E+00	3.552280E+00	3.188360E+00
3.810960E+00	3.508800E+00	3.199280E+00
3.963140E+00	3.417770E+00	3.149840E+00
4.014750E+00	3.381410E+00	3.130350E+00
4.108480E+00	3.198880E+00	3.159530E+00
4.086240E+00	3.265830E+00	3.086730E+00
4.066800E+00	3.303590E+00	3.147330E+00
4.144670E+00	3.087060E+00	3.165620E+00
4.039580E+00	3.352890E+00	3.121830E+00
1.393980E+00	2.410730E+00	3.227540E+00
1.421230E+00	2.468060E+00	3.213270E+00
1.395410E+00	2.402020E+00	3.172870E+00
1.372840E+00	2.322480E+00	3.095530E+00
1.357210E+00	2.317780E+00	3.191920E+00
1.323100E+00	2.165230E+00	3.042540E+00
1.314630E+00	2.190410E+00	3.140420E+00
1.289810E+00	2.028170E+00	2.994690E+00
1.277010E+00	2.055700E+00	3.090790E+00
1.274030E+00	1.893180E+00	2.963390E+00
1.251360E+00	1.924800E+00	3.054350E+00
1.274120E+00	1.761090E+00	2.953660E+00
1.239490E+00	1.797590E+00	3.033310E+00
1.289120E+00	1.639230E+00	2.968440E+00
1.244250E+00	1.675990E+00	3.033090E+00
1.305180E+00	1.564180E+00	2.990340E+00
1.266500E+00	1.550490E+00	3.061140E+00
1.324350E+00	1.490490E+00	3.017260E+00
1.457100E+00	2.555320E+00	3.235580E+00
1.494930E+00	2.663370E+00	3.259620E+00
1.477650E+00	2.613680E+00	3.166970E+00
1.427280E+00	2.471730E+00	3.140300E+00
1.384700E+00	1.458400E+00	2.961520E+00
1.434990E+00	1.364170E+00	2.995480E+00
1.509210E+00	1.256770E+00	3.051810E+00
1.601590E+00	1.219670E+00	3.012000E+00
1.584290E+00	1.189980E+00	3.074390E+00
1.664070E+00	1.158350E+00	3.081160E+00
1.567800E+00	2.893500E+00	3.275000E+00
1.595740E+00	2.974970E+00	3.302020E+00
1.586120E+00	2.943630E+00	3.208900E+00
1.532900E+00	2.783250E+00	3.216020E+00
1.827980E+00	1.139490E+00	3.000800E+00
1.766060E+00	1.147540E+00	3.034360E+00
1.868570E+00	1.095020E+00	3.083220E+00
1.629490E+00	3.054120E+00	3.324850E+00
1.660490E+00	3.103480E+00	3.311840E+00
1.645970E+00	3.062330E+00	3.253840E+00
1.975170E+00	1.091200E+00	3.056400E+00
2.057650E+00	1.052460E+00	3.117530E+00
1.717950E+00	3.178240E+00	3.289450E+00
2.187080E+00	1.028990E+00	3.134510E+00
2.316820E+00	1.011470E+00	3.132190E+00
2.281220E+00	1.002280E+00	3.188240E+00
2.349570E+00	9.840850E-01	3.228480E+00
1.793600E+00	3.277930E+00	3.302650E+00
1.847520E+00	3.342150E+00	3.317220E+00
1.829520E+00	3.312430E+00	3.259350E+00
2.443950E+00	9.910300E-01	3.186550E+00
1.876840E+00	3.362160E+00	3.231710E+00
1.892020E+00	3.388180E+00	3.308700E+00
2.571880E+00	9.865960E-01	3.177460E+00
1.960170E+00	3.454610E+00	3.279290E+00
2.674930E+00	9.873190E-01	3.146220E+00
2.765130E+00	9.697370E-01	3.207250E+00
2.050680E+00	3.550260E+00	3.295040E+00
2.114330E+00	3.614710E+00	3.323430E+00
2.102920E+00	3.594700E+00	3.246920E+00
2.894440E+00	9.707300E-01	3.183450E+00
2.180590E+00	3.659150E+00	3.289220E+00
3.027720E+00	9.778340E-01	3.174540E+00
2.989250E+00	9.433180E-01	3.236820E+00
3.050020E+00	9.494470E-01	3.232600E+00
2.276800E+00	3.725190E+00	3.293970E+00
3.131990E+00	9.681230E-01	3.217280E+00
2.368190E+00	3.777750E+00	3.285040E+00
3.283570E+00	9.935470E-01	3.237160E+00
2.471920E+00	3.818800E+00	3.271750E+00
3.421820E+00	1.063450E+00	3.210840E+00
2.590210E+00	3.855220E+00	3.259600E+00
3.571630E+00	1.153210E+00	3.196510E+00
2.670060E+00	3.884330E+00	3.290930E+00
2.670370E+00	3.868740E+00	3.242260E+00
3.659950E+00	1.223750E+00	3.183460E+00
3.667040E+00	1.205920E+00	3.233110E+00
2.720240E+00	3.891070E+00	3.302960E+00
2.773900E+00	3.871980E+00	3.266710E+00
3.849490E+00	1.374490E+00	3.222560E+00
3.729090E+00	1.261920E+00	3.231210E+00
2.892820E+00	3.855300E+00	3.263310E+00
3.945170E+00	1.492960E+00	3.206970E+00
3.939440E+00	1.442290E+00	3.262840E+00
2.993450E+00	3.822980E+00	3.245400E+00
3.089370E+00	3.800760E+00	3.316640E+00
4.179870E+00	1.910580E+00	3.194430E+00
4.141170E+00	1.820210E+00	3.223460E+00
4.097720E+00	1.727610E+00	3.213780E+00
4.026050E+00	1.601290E+00	3.217780E+00
3.986450E+00	1.497850E+00	3.275490E+00
3.201090E+00	3.742190E+00	3.281100E+00
3.274910E+00	3.701860E+00	3.263050E+00
4.266980E+00	2.191710E+00	3.185200E+00
4.243410E+00	2.090780E+00	3.245030E+00
4.216250E+00	2.008510E+00	3.199390E+00
3.327270E+00	3.674990E+00	3.250790E+00
3.417390E+00	3.648250E+00	3.301460E+00
3.518520E+00	3.613910E+00	3.237710E+00
3.552350E+00	3.613520E+00	3.334400E+00
4.274310E+00	2.488350E+00	3.214890E+00
4.283850E+00	2.400720E+00	3.272060E+00
4.279920E+00	2.301960E+00	3.228210E+00
3.640630E+00	3.579900E+00	3.279630E+00
3.708860E+00	3.554810E+00	3.226750E+00
3.764730E+00	3.543390E+00	3.315150E+00
4.166450E+00	3.010640E+00	3.227570E+00
4.194810E+00	2.916790E+00	3.301650E+00
4.216970E+00	2.802420E+00	3.271030E+00
4.246540E+00	2.687380E+00	3.247480E+00
4.265480E+00	2.578170E+00	3.233640E+00
3.874950E+00	3.495160E+00	3.319860E+00
3.956610E+00	3.424500E+00	3.287200E+00
4.051270E+00	3.305010E+00	3.248150E+00
4.031280E+00	3.355910E+00	3.164580E+00
4.108730E+00	3.195430E+00	3.284090E+00
4.138500E+00	3.108190E+00	3.259400E+00
1.265910E+00	2.182490E+00	3.322550E+00
1.289090E+00	2.228720E+00	3.322470E+00
1.273970E+00	2.190100E+00	3.296240E+00
1.258660E+00	2.144050E+00	3.299090E+00
1.329740E+00	2.307020E+00	3.313700E+00
1.377210E+00	2.414380E+00	3.348650E+00
1.364590E+00	2.360120E+00	3.270220E+00
1.298880E+00	2.208290E+00	3.249050E+00
1.265200E+00	2.078360E+00	3.181250E+00
1.251240E+00	2.087710E+00	3.250160E+00
1.235480E+00	1.952370E+00	3.141540E+00
1.223050E+00	1.980870E+00	3.223050E+00
1.216610E+00	1.827890E+00	3.116150E+00
1.198330E+00	1.856420E+00	3.196700E+00
1.209770E+00	1.705330E+00	3.107300E+00
1.183670E+00	1.733770E+00	3.184660E+00
1.222800E+00	1.601450E+00	3.109330E+00
1.183980E+00	1.600410E+00	3.199440E+00
1.235370E+00	1.543060E+00	3.118530E+00
1.215370E+00	1.537100E+00	3.164980E+00
1.241440E+00	1.484910E+00	3.155770E+00
1.422400E+00	2.486500E+00	3.291520E+00
1.366620E+00	1.392940E+00	3.050740E+00
1.297050E+00	1.410380E+00	3.133450E+00
1.418620E+00	1.310110E+00	3.083070E+00
1.361610E+00	1.332280E+00	3.128060E+00
1.449170E+00	1.259250E+00	3.116340E+00
1.406090E+00	1.267140E+00	3.165460E+00
1.472850E+00	1.215900E+00	3.171830E+00
1.505140E+00	2.702710E+00	3.375290E+00
1.522870E+00	2.760660E+00	3.394660E+00
1.517080E+00	2.736310E+00	3.328640E+00
1.478720E+00	2.627120E+00	3.334520E+00
1.575570E+00	1.155210E+00	3.173160E+00
1.685370E+00	1.117560E+00	3.196520E+00
1.583170E+00	2.969320E+00	3.419310E+00
1.614410E+00	3.037680E+00	3.446350E+00
1.601620E+00	3.008220E+00	3.374010E+00
1.557440E+00	2.876790E+00	3.365010E+00
1.774140E+00	1.099290E+00	3.167330E+00
1.883610E+00	1.062670E+00	3.217090E+00
1.654650E+00	3.107350E+00	3.378770E+00
1.984340E+00	1.054190E+00	3.185980E+00
2.088220E+00	1.027590E+00	3.202180E+00
2.058470E+00	1.016270E+00	3.277600E+00
2.167520E+00	9.939980E-01	3.294920E+00
1.714690E+00	3.200170E+00	3.412510E+00
1.765780E+00	3.267280E+00	3.441000E+00
1.758830E+00	3.251660E+00	3.368120E+00
2.281520E+00	9.869470E-01	3.264030E+00
2.351700E+00	9.674700E-01	3.284790E+00
1.809230E+00	3.314010E+00	3.393540E+00
2.433840E+00	9.516800E-01	3.324610E+00
1.886770E+00	3.396940E+00	3.406830E+00
2.562220E+00	9.543250E-01	3.293280E+00
1.964400E+00	3.479440E+00	3.412490E+00
2.020340E+00	3.539680E+00	3.441450E+00
2.012860E+00	3.525180E+00	3.365140E+00
2.675250E+00	9.547590E-01	3.255630E+00
2.807420E+00	9.195400E-01	3.314630E+00
2.083330E+00	3.597620E+00	3.403700E+00
2.926790E+00	9.140760E-01	3.289280E+00
2.883920E+00	8.893800E-01	3.338700E+00
2.939760E+00	8.733720E-01	3.352990E+00
2.175500E+00	3.668550E+00	3.395220E+00
3.051960E+00	9.008020E-01	3.313280E+00
2.268900E+00	3.729740E+00	3.389290E+00
3.206620E+00	9.244590E-01	3.300890E+00
3.161140E+00	8.749190E-01	3.361780E+00
3.240250E+00	8.899620E-01	3.366970E+00
2.367660E+00	3.791880E+00	3.387010E+00
3.280630E+00	9.483330E-01	3.297820E+00
3.282930E+00	9.229670E-01	3.338120E+00
2.470110E+00	3.834980E+00	3.383120E+00
3.408150E+00	1.013130E+00	3.296090E+00
3.341380E+00	9.609650E-01	3.325510E+00
2.580000E+00	3.873430E+00	3.374120E+00
3.539200E+00	1.066880E+00	3.331420E+00
2.697810E+00	3.902660E+00	3.366920E+00
3.702540E+00	1.192340E+00	3.314940E+00
2.785530E+00	3.909140E+00	3.412340E+00
2.783570E+00	3.901230E+00	3.355650E+00
3.789780E+00	1.279670E+00	3.293540E+00
3.798590E+00	1.256470E+00	3.346570E+00
2.826440E+00	3.906900E+00	3.402990E+00
2.883720E+00	3.888380E+00	3.385690E+00
3.962820E+00	1.413030E+00	3.345240E+00
3.861620E+00	1.314640E+00	3.342890E+00
2.995290E+00	3.846010E+00	3.350860E+00
3.087560E+00	3.807780E+00	3.412560E+00
4.178970E+00	1.866250E+00	3.274160E+00
4.149100E+00	1.773660E+00	3.291350E+00
4.111610E+00	1.661750E+00	3.311960E+00
4.052430E+00	1.544600E+00	3.340890E+00
4.115680E+00	1.609600E+00	3.378990E+00
3.171720E+00	3.771110E+00	3.387880E+00
3.257300E+00	3.725080E+00	3.375940E+00
3.307610E+00	3.693960E+00	3.314760E+00
3.361430E+00	3.673280E+00	3.409400E+00
4.278580E+00	2.196010E+00	3.311660E+00
4.261310E+00	2.088290E+00	3.333770E+00
4.229320E+00	1.971810E+00	3.304940E+00
4.202950E+00	1.840010E+00	3.355900E+00
4.167730E+00	1.722410E+00	3.374220E+00
4.141960E+00	1.655530E+00	3.377180E+00
3.477810E+00	3.636450E+00	3.389320E+00
3.573980E+00	3.610430E+00	3.426080E+00
4.284520E+00	2.494290E+00	3.315950E+00
4.300600E+00	2.394560E+00	3.386800E+00
4.293450E+00	2.309150E+00	3.330700E+00
3.669860E+00	3.584800E+00	3.373120E+00
3.775730E+00	3.555380E+00	3.422340E+00
4.171970E+00	3.028070E+00	3.340030E+00
4.205270E+00	2.930130E+00	3.421200E+00
4.230050E+00	2.816170E+00	3.387680E+00
4.258980E+00	2.706670E+00	3.357600E+00
4.276020E+00	2.599950E+00	3.338010E+00
3.857400E+00	3.520620E+00	3.389210E+00
3.965890E+00	3.453730E+00	3.415280E+00
4.047830E+00	3.344260E+00	3.384060E+00
4.103630E+00	3.235020E+00	3.372730E+00
4.141740E+00	3.134350E+00	3.362160E+00
1.330390E+00	2.376060E+00	3.486080E+00
1.373560E+00	2.454210E+00	3.501540E+00
1.340150E+00	2.379800E+00	3.449810E+00
1.324560E+00	2.320550E+00	3.384470E+00
1.304440E+00	2.302120E+00	3.455210E+00
1.259370E+00	2.167740E+00	3.379130E+00
1.220920E+00	2.030180E+00	3.307410E+00
1.206380E+00	2.026930E+00	3.383280E+00
1.187280E+00	1.890570E+00	3.277120E+00
1.178490E+00	1.918800E+00	3.355390E+00
1.166030E+00	1.765630E+00	3.262400E+00
1.152440E+00	1.796550E+00	3.338150E+00
1.159070E+00	1.657440E+00	3.255990E+00
1.137240E+00	1.663560E+00	3.347040E+00
1.162800E+00	1.597300E+00	3.261480E+00
1.151510E+00	1.595270E+00	3.309990E+00
1.167470E+00	1.542390E+00	3.295960E+00
1.379830E+00	2.442690E+00	3.426510E+00
1.423210E+00	2.532860E+00	3.472430E+00
1.205170E+00	1.467170E+00	3.261500E+00
1.247960E+00	1.420400E+00	3.213240E+00
1.239830E+00	1.397750E+00	3.267790E+00
1.277580E+00	1.357550E+00	3.251170E+00
1.464300E+00	2.615640E+00	3.474720E+00
1.500610E+00	2.711010E+00	3.510940E+00
1.494680E+00	2.682610E+00	3.425180E+00
1.437820E+00	2.546750E+00	3.399350E+00
1.341950E+00	1.304060E+00	3.215300E+00
1.420140E+00	1.210100E+00	3.287300E+00
1.501500E+00	1.171220E+00	3.247530E+00
1.492550E+00	1.155600E+00	3.304660E+00
1.557210E+00	1.123690E+00	3.299310E+00
1.563790E+00	2.919360E+00	3.572040E+00
1.588080E+00	2.988720E+00	3.563900E+00
1.575790E+00	2.934910E+00	3.487870E+00
1.534730E+00	2.799110E+00	3.457840E+00
1.540040E+00	2.826710E+00	3.544190E+00
1.742650E+00	1.086880E+00	3.260450E+00
1.671300E+00	1.091880E+00	3.296320E+00
1.751100E+00	1.064120E+00	3.321750E+00
1.612530E+00	3.054350E+00	3.608410E+00
1.655450E+00	3.125350E+00	3.581050E+00
1.619740E+00	3.046810E+00	3.528090E+00
1.823020E+00	1.049570E+00	3.303280E+00
1.670690E+00	3.135450E+00	3.488270E+00
1.699270E+00	3.190220E+00	3.564180E+00
1.967700E+00	1.018020E+00	3.334130E+00
2.086840E+00	9.851920E-01	3.360530E+00
2.179240E+00	9.589990E-01	3.426430E+00
1.735560E+00	3.230170E+00	3.506030E+00
2.287030E+00	9.553560E-01	3.385650E+00
2.346420E+00	9.562520E-01	3.328850E+00
1.814660E+00	3.321830E+00	3.521240E+00
2.381430E+00	9.368000E-01	3.394020E+00
2.467460E+00	9.215450E-01	3.455880E+00
1.892970E+00	3.407540E+00	3.532890E+00
1.941770E+00	3.466000E+00	3.547870E+00
1.933950E+00	3.449260E+00	3.481070E+00
2.563060E+00	9.153080E-01	3.414190E+00
1.984620E+00	3.505700E+00	3.501420E+00
2.673780E+00	9.065690E-01	3.370180E+00
2.770400E+00	8.739490E-01	3.443520E+00
2.066010E+00	3.590410E+00	3.530480E+00
2.870890E+00	8.646940E-01	3.398600E+00
2.975570E+00	8.348420E-01	3.439570E+00
2.161750E+00	3.661950E+00	3.492210E+00
3.091130E+00	8.453770E-01	3.414830E+00
3.048090E+00	8.207650E-01	3.465000E+00
3.114380E+00	8.150420E-01	3.495290E+00
2.260020E+00	3.727390E+00	3.487360E+00
3.207930E+00	8.517470E-01	3.443120E+00
2.363130E+00	3.787080E+00	3.489640E+00
3.335460E+00	9.155820E-01	3.416770E+00
2.468150E+00	3.835290E+00	3.490680E+00
3.444570E+00	9.905680E-01	3.377460E+00
3.456210E+00	9.696640E-01	3.464900E+00
2.572100E+00	3.873840E+00	3.485650E+00
3.513150E+00	1.024400E+00	3.388430E+00
3.504710E+00	1.007960E+00	3.426770E+00
2.673820E+00	3.899460E+00	3.477640E+00
3.668230E+00	1.114320E+00	3.459690E+00
3.555160E+00	1.043360E+00	3.418250E+00
2.766880E+00	3.908550E+00	3.475500E+00
3.824840E+00	1.251620E+00	3.429700E+00
2.838800E+00	3.904410E+00	3.458860E+00
2.915400E+00	3.889570E+00	3.513760E+00
3.913000E+00	1.330220E+00	3.413440E+00
3.912210E+00	1.311600E+00	3.464760E+00
3.020650E+00	3.834600E+00	3.479820E+00
3.096070E+00	3.801780E+00	3.468330E+00
4.096950E+00	1.558680E+00	3.418370E+00
4.046660E+00	1.477560E+00	3.434110E+00
3.977730E+00	1.376420E+00	3.474910E+00
3.144610E+00	3.779400E+00	3.454930E+00
3.234500E+00	3.731610E+00	3.477420E+00
3.360370E+00	3.677040E+00	3.515960E+00
4.283160E+00	2.138010E+00	3.395800E+00
4.268990E+00	2.039160E+00	3.404350E+00
4.252500E+00	1.920410E+00	3.427670E+00
4.215020E+00	1.783090E+00	3.472240E+00
4.252240E+00	1.872580E+00	3.484900E+00
4.149220E+00	1.634500E+00	3.452880E+00
4.100810E+00	1.534440E+00	3.481670E+00
3.468950E+00	3.637770E+00	3.472640E+00
3.575910E+00	3.619840E+00	3.513870E+00
4.293600E+00	2.517730E+00	3.439640E+00
4.306280E+00	2.395810E+00	3.511260E+00
4.303130E+00	2.249650E+00	3.447470E+00
4.289230E+00	2.105090E+00	3.479020E+00
4.279100E+00	1.997760E+00	3.486400E+00
4.269220E+00	1.921530E+00	3.497630E+00
3.680230E+00	3.584990E+00	3.469380E+00
3.778920E+00	3.564130E+00	3.508260E+00
4.173900E+00	3.052040E+00	3.462950E+00
4.210810E+00	2.937370E+00	3.534860E+00
4.232880E+00	2.827800E+00	3.498510E+00
4.266630E+00	2.708750E+00	3.473060E+00
4.281590E+00	2.625640E+00	3.423430E+00
3.881530E+00	3.522160E+00	3.486650E+00
3.980000E+00	3.470100E+00	3.514050E+00
4.016480E+00	3.426180E+00	3.481850E+00
4.057280E+00	3.365290E+00	3.480190E+00
4.110890E+00	3.250820E+00	3.503620E+00
4.094050E+00	3.321860E+00	3.524300E+00
4.137820E+00	3.161420E+00	3.445360E+00
4.041420E+00	3.415040E+00	3.531090E+00
4.079400E+00	3.362020E+00	3.537200E+00
1.320930E+00	2.447960E+00	3.659290E+00
1.352650E+00	2.502160E+00	3.643760E+00
1.326910E+00	2.441730E+00	3.610640E+00
1.315640E+00	2.364040E+00	3.543000E+00
1.295200E+00	2.369900E+00	3.629620E+00
1.263390E+00	2.212660E+00	3.493510E+00
1.264150E+00	2.255270E+00	3.586860E+00
1.214830E+00	2.076760E+00	3.455800E+00
1.221660E+00	2.123810E+00	3.545780E+00
1.174820E+00	1.948900E+00	3.432110E+00
1.179450E+00	1.992130E+00	3.513440E+00
1.144450E+00	1.828470E+00	3.413470E+00
1.144820E+00	1.867420E+00	3.492540E+00
1.125080E+00	1.722800E+00	3.401620E+00
1.116400E+00	1.739130E+00	3.492320E+00
1.121240E+00	1.663410E+00	3.403870E+00
1.114500E+00	1.667860E+00	3.447640E+00
1.120750E+00	1.610080E+00	3.435140E+00
1.370650E+00	2.495430E+00	3.583950E+00
1.411690E+00	2.597100E+00	3.658000E+00
1.143450E+00	1.525430E+00	3.405410E+00
1.171630E+00	1.479380E+00	3.350440E+00
1.166010E+00	1.457580E+00	3.406680E+00
1.191170E+00	1.416070E+00	3.385980E+00
1.443250E+00	2.602650E+00	3.553910E+00
1.462620E+00	2.678370E+00	3.626610E+00
1.243150E+00	1.355990E+00	3.344100E+00
1.321750E+00	1.272040E+00	3.330220E+00
1.284700E+00	1.269590E+00	3.444040E+00
1.369730E+00	1.215480E+00	3.358610E+00
1.343180E+00	1.219030E+00	3.408060E+00
1.404470E+00	1.174820E+00	3.406580E+00
1.484620E+00	2.728660E+00	3.640450E+00
1.504050E+00	2.775890E+00	3.656800E+00
1.498850E+00	2.741950E+00	3.595700E+00
1.498250E+00	1.124960E+00	3.382790E+00
1.616850E+00	1.069610E+00	3.393750E+00
1.565900E+00	1.060500E+00	3.496570E+00
1.666670E+00	1.030910E+00	3.482380E+00
1.576310E+00	2.975550E+00	3.635850E+00
1.539380E+00	2.862420E+00	3.639220E+00
1.761140E+00	1.028460E+00	3.414260E+00
1.647190E+00	3.121350E+00	3.665570E+00
1.609950E+00	3.046020E+00	3.695300E+00
1.875860E+00	1.009420E+00	3.392470E+00
1.881910E+00	9.877730E-01	3.467090E+00
1.952780E+00	9.878230E-01	3.442050E+00
1.693130E+00	3.192750E+00	3.645280E+00
2.068360E+00	9.629860E-01	3.469310E+00
2.189350E+00	9.317850E-01	3.536510E+00
1.747190E+00	3.259060E+00	3.606200E+00
2.281040E+00	9.316900E-01	3.511360E+00
1.810510E+00	3.341770E+00	3.662430E+00
1.866490E+00	3.405960E+00	3.668680E+00
1.858140E+00	3.385690E+00	3.603350E+00
2.377750E+00	9.234300E-01	3.486100E+00
2.475540E+00	8.911500E-01	3.570660E+00
1.915120E+00	3.453190E+00	3.626170E+00
2.569800E+00	8.847810E-01	3.534390E+00
1.987000E+00	3.525690E+00	3.595440E+00
2.665650E+00	8.758070E-01	3.491390E+00
2.759420E+00	8.357560E-01	3.560340E+00
2.056680E+00	3.610910E+00	3.649210E+00
2.134350E+00	3.680470E+00	3.646570E+00
2.097790E+00	3.640910E+00	3.596190E+00
2.858800E+00	8.309640E-01	3.505450E+00
2.942520E+00	7.887230E-01	3.564020E+00
2.149440E+00	3.673720E+00	3.575280E+00
2.210050E+00	3.731980E+00	3.635680E+00
3.032140E+00	7.979940E-01	3.527510E+00
3.116240E+00	7.781800E-01	3.589940E+00
2.241100E+00	3.735890E+00	3.573560E+00
2.259380E+00	3.765840E+00	3.628650E+00
3.210880E+00	8.109460E-01	3.554090E+00
2.300120E+00	3.791030E+00	3.627920E+00
2.349880E+00	3.805870E+00	3.589640E+00
3.310960E+00	8.642160E-01	3.525400E+00
2.463730E+00	3.855930E+00	3.592580E+00
3.402270E+00	9.193800E-01	3.515340E+00
2.571130E+00	3.896680E+00	3.588460E+00
3.504220E+00	9.697220E-01	3.571090E+00
3.549780E+00	1.024890E+00	3.485860E+00
3.627730E+00	1.055240E+00	3.572760E+00
2.666750E+00	3.923740E+00	3.576630E+00
3.734770E+00	1.127900E+00	3.580990E+00
2.754670E+00	3.927240E+00	3.567710E+00
3.818410E+00	1.207910E+00	3.549060E+00
2.839350E+00	3.919550E+00	3.551010E+00
2.917930E+00	3.920670E+00	3.613550E+00
3.914540E+00	1.297520E+00	3.526020E+00
2.989040E+00	3.878910E+00	3.573880E+00
3.090350E+00	3.835080E+00	3.587590E+00
3.127710E+00	3.790390E+00	3.508790E+00
3.186360E+00	3.776920E+00	3.557470E+00
4.065250E+00	1.456420E+00	3.532020E+00
4.007070E+00	1.365530E+00	3.584410E+00
3.281320E+00	3.733620E+00	3.568190E+00
3.362900E+00	3.700040E+00	3.574260E+00
4.263970E+00	1.854360E+00	3.549910E+00
4.240370E+00	1.754110E+00	3.574480E+00
4.196510E+00	1.660430E+00	3.562640E+00
4.132880E+00	1.549250E+00	3.557100E+00
3.463330E+00	3.668140E+00	3.563110E+00
3.572420E+00	3.645670E+00	3.572490E+00
4.305870E+00	2.525090E+00	3.588730E+00
4.287760E+00	2.603640E+00	3.499210E+00
4.287480E+00	2.649880E+00	3.559330E+00
4.322730E+00	2.389900E+00	3.612780E+00
4.321020E+00	2.282780E+00	3.584040E+00
4.313250E+00	2.152400E+00	3.569700E+00
4.301310E+00	2.028680E+00	3.565480E+00
4.286210E+00	1.944350E+00	3.547910E+00
3.687620E+00	3.612570E+00	3.567960E+00
3.860870E+00	3.565410E+00	3.592530E+00
4.188460E+00	3.056090E+00	3.605780E+00
4.152160E+00	3.135810E+00	3.520810E+00
4.151710E+00	3.171890E+00	3.585740E+00
4.223010E+00	2.933180E+00	3.623940E+00
4.240310E+00	2.845450E+00	3.593550E+00
4.267150E+00	2.745370E+00	3.571890E+00
3.930930E+00	3.544820E+00	3.599750E+00
3.941060E+00	3.522640E+00	3.567840E+00
4.101310E+00	3.330120E+00	3.586470E+00
4.132550E+00	3.250540E+00	3.628730E+00
3.961630E+00	3.526680E+00	3.603090E+00
4.012760E+00	3.476410E+00	3.608540E+00
4.069020E+00	3.396310E+00	3.577780E+00
1.254430E+00	2.266460E+00	3.728330E+00
1.275360E+00	2.321350E+00	3.738400E+00
1.263680E+00	2.283720E+00	3.676110E+00
1.227740E+00	2.164680E+00	3.632900E+00
1.234790E+00	2.196460E+00	3.711390E+00
1.187970E+00	2.037730E+00	3.598690E+00
1.198810E+00	2.079410E+00	3.681860E+00
1.151120E+00	1.911310E+00	3.575170E+00
1.161830E+00	1.955610E+00	3.658160E+00
1.123810E+00	1.804570E+00	3.558860E+00
1.127830E+00	1.823230E+00	3.659000E+00
1.111370E+00	1.743270E+00	3.556060E+00
1.112820E+00	1.747160E+00	3.609000E+00
1.108920E+00	1.687750E+00	3.586310E+00
1.355430E+00	2.499860E+00	3.717460E+00
1.300820E+00	2.391550E+00	3.702660E+00
1.112730E+00	1.623730E+00	3.528110E+00
1.124700E+00	1.550580E+00	3.503240E+00
1.125220E+00	1.533280E+00	3.611900E+00
1.145330E+00	1.478050E+00	3.549390E+00
1.414780E+00	2.604210E+00	3.747660E+00
1.454150E+00	2.675030E+00	3.752850E+00
1.436170E+00	2.649930E+00	3.709710E+00
1.172250E+00	1.421700E+00	3.486170E+00
1.222600E+00	1.340500E+00	3.472130E+00
1.210570E+00	1.349400E+00	3.586250E+00
1.259290E+00	1.291130E+00	3.506190E+00
1.248220E+00	1.300110E+00	3.556180E+00
1.289610E+00	1.250150E+00	3.549340E+00
1.472220E+00	2.711660E+00	3.693250E+00
1.496560E+00	2.749720E+00	3.789580E+00
1.359100E+00	1.189400E+00	3.505330E+00
1.463550E+00	1.116260E+00	3.504060E+00
1.421430E+00	1.119950E+00	3.611280E+00
1.519860E+00	1.069160E+00	3.544450E+00
1.494310E+00	1.073020E+00	3.590050E+00
1.557490E+00	1.031880E+00	3.596560E+00
1.531700E+00	2.825890E+00	3.793260E+00
1.549570E+00	2.868240E+00	3.777040E+00
1.525980E+00	2.821550E+00	3.727160E+00
1.740770E+00	9.964690E-01	3.527050E+00
1.660000E+00	9.980760E-01	3.584760E+00
1.779450E+00	9.505510E-01	3.616760E+00
1.577300E+00	2.944560E+00	3.754610E+00
1.847890E+00	9.640370E-01	3.542360E+00
1.932430E+00	9.272950E-01	3.604860E+00
1.871150E+00	9.208660E-01	3.629060E+00
1.954640E+00	9.035190E-01	3.678920E+00
1.652780E+00	3.108310E+00	3.753990E+00
1.619770E+00	3.042250E+00	3.770420E+00
1.977610E+00	9.526000E-01	3.544220E+00
2.015860E+00	9.083410E-01	3.637910E+00
1.687320E+00	3.174090E+00	3.727640E+00
2.132840E+00	8.939110E-01	3.635580E+00
1.749080E+00	3.261210E+00	3.739200E+00
2.269530E+00	8.950570E-01	3.626830E+00
1.857720E+00	3.394430E+00	3.738070E+00
1.810210E+00	3.339650E+00	3.757260E+00
2.376550E+00	8.867580E-01	3.599560E+00
2.476990E+00	8.597010E-01	3.685880E+00
1.903470E+00	3.447610E+00	3.710120E+00
2.573040E+00	8.465120E-01	3.648640E+00
1.975370E+00	3.528630E+00	3.721940E+00
2.665200E+00	8.346670E-01	3.606810E+00
2.757230E+00	7.993450E-01	3.676110E+00
2.115740E+00	3.667870E+00	3.731530E+00
2.049070E+00	3.610310E+00	3.744900E+00
2.849240E+00	7.886830E-01	3.619760E+00
2.933710E+00	7.486440E-01	3.674930E+00
2.197460E+00	3.728590E+00	3.718630E+00
3.023210E+00	7.590470E-01	3.628290E+00
3.114500E+00	7.436470E-01	3.695060E+00
2.287470E+00	3.789660E+00	3.696960E+00
3.210850E+00	7.724550E-01	3.660090E+00
2.361180E+00	3.835560E+00	3.726650E+00
2.359840E+00	3.831110E+00	3.673320E+00
3.309080E+00	8.236280E-01	3.630060E+00
2.397950E+00	3.851800E+00	3.716590E+00
2.452260E+00	3.865610E+00	3.706160E+00
3.407080E+00	8.871960E-01	3.603890E+00
2.566440E+00	3.904930E+00	3.691530E+00
3.597860E+00	1.017830E+00	3.673400E+00
3.496960E+00	9.342050E-01	3.687030E+00
2.673950E+00	3.934890E+00	3.682860E+00
3.717750E+00	1.104040E+00	3.668340E+00
2.740740E+00	3.940850E+00	3.644380E+00
3.827410E+00	1.193820E+00	3.653940E+00
2.827840E+00	3.939790E+00	3.659700E+00
2.922620E+00	3.929800E+00	3.715110E+00
3.923540E+00	1.280340E+00	3.624670E+00
3.006380E+00	3.892020E+00	3.659790E+00
3.118010E+00	3.858820E+00	3.686090E+00
3.207260E+00	3.798710E+00	3.623750E+00
4.091730E+00	1.452040E+00	3.635520E+00
4.014980E+00	1.358470E+00	3.686600E+00
3.239970E+00	3.816670E+00	3.694760E+00
3.321110E+00	3.784050E+00	3.695410E+00
3.351270E+00	3.741940E+00	3.634650E+00
4.268460E+00	1.792000E+00	3.634180E+00
4.235180E+00	1.684830E+00	3.658470E+00
4.267020E+00	1.752570E+00	3.695840E+00
4.166330E+00	1.564180E+00	3.658870E+00
3.414440E+00	3.758930E+00	3.700540E+00
3.531020E+00	3.731310E+00	3.718140E+00
3.553480E+00	3.687400E+00	3.642050E+00
4.294630E+00	2.669870E+00	3.658260E+00
4.313600E+00	2.548190E+00	3.728310E+00
4.327560E+00	2.425500E+00	3.699560E+00
4.334520E+00	2.304840E+00	3.688670E+00
4.332100E+00	2.180550E+00	3.675300E+00
4.321600E+00	2.050130E+00	3.665400E+00
4.299370E+00	1.902560E+00	3.646580E+00
4.281760E+00	1.809070E+00	3.685430E+00
3.638990E+00	3.686330E+00	3.712500E+00
3.739580E+00	3.659330E+00	3.761270E+00
3.754690E+00	3.625190E+00	3.675090E+00
4.161590E+00	3.165220E+00	3.677750E+00
4.190350E+00	3.074880E+00	3.744060E+00
4.217520E+00	2.967060E+00	3.704990E+00
4.243320E+00	2.856430E+00	3.688970E+00
4.266600E+00	2.775150E+00	3.644880E+00
3.840920E+00	3.604120E+00	3.753650E+00
3.924780E+00	3.548810E+00	3.703960E+00
3.950510E+00	3.536370E+00	3.630140E+00
3.987590E+00	3.512710E+00	3.665730E+00
4.102580E+00	3.340180E+00	3.710590E+00
4.074220E+00	3.400120E+00	3.633770E+00
4.046990E+00	3.444460E+00	3.688610E+00
4.139070E+00	3.240940E+00	3.718290E+00
4.018870E+00	3.485030E+00	3.669720E+00
1.248340E+00	2.268550E+00	3.865110E+00
1.271920E+00	2.332820E+00	3.852130E+00
1.254320E+00	2.259790E+00	3.787800E+00
1.213030E+00	2.128050E+00	3.763990E+00
1.226160E+00	2.183620E+00	3.846160E+00
1.176320E+00	2.007380E+00	3.739670E+00
1.195950E+00	2.071770E+00	3.828660E+00
1.143850E+00	1.898640E+00	3.723750E+00
1.163800E+00	1.957710E+00	3.808630E+00
1.125080E+00	1.834820E+00	3.725420E+00
1.136380E+00	1.859950E+00	3.792900E+00
1.119320E+00	1.783410E+00	3.758820E+00
1.296750E+00	2.403490E+00	3.886670E+00
1.332760E+00	2.474380E+00	3.870040E+00
1.309790E+00	2.401250E+00	3.797250E+00
1.111380E+00	1.687350E+00	3.713360E+00
1.113080E+00	1.602720E+00	3.648050E+00
1.113310E+00	1.608320E+00	3.724440E+00
1.119030E+00	1.548580E+00	3.671540E+00
1.119270E+00	1.562110E+00	3.727860E+00
1.128870E+00	1.510130E+00	3.711510E+00
1.369160E+00	2.540970E+00	3.907650E+00
1.408440E+00	2.606550E+00	3.894900E+00
1.379650E+00	2.539750E+00	3.823410E+00
1.175350E+00	1.407290E+00	3.604790E+00
1.154750E+00	1.442770E+00	3.691770E+00
1.194950E+00	1.370560E+00	3.637890E+00
1.185510E+00	1.384660E+00	3.677680E+00
1.212430E+00	1.340130E+00	3.681540E+00
1.445170E+00	2.659010E+00	3.836600E+00
1.264890E+00	1.263470E+00	3.662710E+00
1.336090E+00	1.184980E+00	3.621620E+00
1.313320E+00	1.199580E+00	3.682210E+00
1.379550E+00	1.139860E+00	3.657650E+00
1.352770E+00	1.158240E+00	3.700930E+00
1.411520E+00	1.107520E+00	3.706570E+00
1.493400E+00	2.760150E+00	3.891760E+00
1.527020E+00	2.834140E+00	3.896660E+00
1.521110E+00	2.810250E+00	3.840980E+00
1.507230E+00	1.036470E+00	3.704500E+00
1.603670E+00	9.833440E-01	3.676570E+00
1.580610E+00	9.825240E-01	3.738170E+00
1.635670E+00	9.592270E-01	3.756070E+00
1.551990E+00	2.879520E+00	3.843500E+00
1.716130E+00	9.463810E-01	3.712660E+00
1.587970E+00	2.977310E+00	3.885820E+00
1.621620E+00	3.051340E+00	3.882500E+00
1.610940E+00	3.021010E+00	3.824350E+00
1.860680E+00	9.062080E-01	3.721660E+00
1.981610E+00	8.880220E-01	3.764810E+00
1.644060E+00	3.086390E+00	3.831360E+00
2.081250E+00	8.772930E-01	3.729160E+00
1.699070E+00	3.183180E+00	3.841820E+00
2.144910E+00	8.741820E-01	3.706530E+00
2.170290E+00	8.687440E-01	3.745220E+00
1.759300E+00	3.281530E+00	3.858000E+00
1.802100E+00	3.345440E+00	3.876490E+00
1.792190E+00	3.321210E+00	3.812660E+00
2.247540E+00	8.689500E-01	3.750820E+00
2.178880E+00	8.750210E-01	3.711380E+00
1.844480E+00	3.387980E+00	3.829790E+00
2.372350E+00	8.604730E-01	3.720320E+00
2.481310E+00	8.355920E-01	3.805570E+00
1.909740E+00	3.458240E+00	3.792820E+00
2.575340E+00	8.231780E-01	3.768270E+00
1.974010E+00	3.546680E+00	3.856280E+00
2.037920E+00	3.621460E+00	3.871370E+00
2.022490E+00	3.591080E+00	3.803090E+00
2.666580E+00	8.082110E-01	3.725480E+00
2.763100E+00	7.712230E-01	3.798040E+00
2.092120E+00	3.662150E+00	3.828750E+00
2.849940E+00	7.557490E-01	3.740140E+00
2.935590E+00	7.233290E-01	3.777730E+00
2.179750E+00	3.727180E+00	3.814530E+00
3.019390E+00	7.278270E-01	3.736040E+00
3.114960E+00	7.137920E-01	3.803590E+00
2.263750E+00	3.784850E+00	3.799110E+00
3.212040E+00	7.427420E-01	3.769190E+00
2.343350E+00	3.833040E+00	3.788170E+00
3.309780E+00	7.959420E-01	3.739800E+00
2.409290E+00	3.860270E+00	3.770030E+00
2.482100E+00	3.894680E+00	3.825830E+00
3.406090E+00	8.600700E-01	3.710780E+00
2.562770E+00	3.914940E+00	3.792080E+00
3.587810E+00	9.923070E-01	3.779350E+00
3.499320E+00	9.076770E-01	3.792640E+00
2.652140E+00	3.938250E+00	3.776250E+00
3.696260E+00	1.082380E+00	3.767240E+00
2.732970E+00	3.947870E+00	3.768410E+00
2.765170E+00	3.943570E+00	3.714080E+00
2.838870E+00	3.959230E+00	3.788270E+00
3.829660E+00	1.194470E+00	3.767760E+00
2.935580E+00	3.952020E+00	3.785340E+00
3.928390E+00	1.280560E+00	3.720150E+00
3.025300E+00	3.919090E+00	3.763930E+00
3.179040E+00	3.888850E+00	3.771920E+00
4.107250E+00	1.452610E+00	3.773700E+00
4.008120E+00	1.348270E+00	3.751820E+00
3.265210E+00	3.883410E+00	3.798470E+00
3.309090E+00	3.824270E+00	3.748500E+00
4.252340E+00	1.693350E+00	3.735310E+00
4.205050E+00	1.593920E+00	3.750460E+00
4.185880E+00	1.534730E+00	3.796720E+00
3.349850E+00	3.863310E+00	3.811900E+00
3.451860E+00	3.839360E+00	3.828480E+00
3.452710E+00	3.792110E+00	3.769630E+00
4.304850E+00	2.680760E+00	3.803210E+00
4.274100E+00	2.758890E+00	3.715180E+00
4.260220E+00	2.817090E+00	3.782580E+00
4.328210E+00	2.546340E+00	3.824020E+00
4.339720E+00	2.445940E+00	3.800950E+00
4.348550E+00	2.328330E+00	3.787690E+00
4.347450E+00	2.203490E+00	3.777340E+00
4.339290E+00	2.080000E+00	3.767530E+00
4.326220E+00	1.946880E+00	3.766050E+00
4.288990E+00	1.787770E+00	3.765020E+00
4.254040E+00	1.654440E+00	3.801240E+00
4.219640E+00	1.578570E+00	3.810420E+00
3.536460E+00	3.796310E+00	3.821030E+00
3.611210E+00	3.732740E+00	3.779260E+00
3.738970E+00	3.699750E+00	3.835360E+00
4.161990E+00	3.190150E+00	3.796290E+00
4.198240E+00	3.098350E+00	3.874120E+00
4.219450E+00	2.985610E+00	3.812110E+00
4.233440E+00	2.902950E+00	3.763900E+00
3.842550E+00	3.634290E+00	3.826030E+00
3.936240E+00	3.564860E+00	3.809950E+00
4.035680E+00	3.462970E+00	3.794660E+00
4.006610E+00	3.492380E+00	3.706640E+00
4.116960E+00	3.347500E+00	3.846100E+00
4.134220E+00	3.273430E+00	3.784640E+00
1.273470E+00	2.327080E+00	3.925680E+00
1.244850E+00	2.235610E+00	3.915980E+00
1.226370E+00	2.145700E+00	3.921900E+00
1.195930E+00	2.029700E+00	3.907480E+00
1.166740E+00	1.918920E+00	3.891020E+00
1.143730E+00	1.805470E+00	3.891850E+00
1.118820E+00	1.733250E+00	3.812650E+00
1.129840E+00	1.730450E+00	3.877060E+00
1.124920E+00	1.682530E+00	3.849230E+00
1.332520E+00	2.466150E+00	3.942830E+00
1.297630E+00	2.399290E+00	3.937800E+00
1.128510E+00	1.603290E+00	3.826400E+00
1.138430E+00	1.526460E+00	3.805580E+00
1.149080E+00	1.477160E+00	3.780980E+00
1.162170E+00	1.485990E+00	3.859160E+00
1.183620E+00	1.433070E+00	3.846080E+00
1.407270E+00	2.593750E+00	3.952960E+00
1.381010E+00	2.538300E+00	3.972890E+00
1.202910E+00	1.369740E+00	3.773650E+00
1.235930E+00	1.311030E+00	3.750610E+00
1.245680E+00	1.319680E+00	3.834330E+00
1.274880E+00	1.263980E+00	3.797890E+00
1.458410E+00	2.676700E+00	3.962440E+00
1.313610E+00	1.201860E+00	3.751440E+00
1.379530E+00	1.133630E+00	3.799340E+00
1.445770E+00	1.072060E+00	3.782480E+00
1.442430E+00	1.071350E+00	3.882810E+00
1.506890E+00	1.021390E+00	3.835900E+00
1.521300E+00	2.813910E+00	3.950850E+00
1.501040E+00	2.761110E+00	3.973070E+00
1.594290E+00	9.704600E-01	3.833320E+00
1.711130E+00	9.300590E-01	3.841790E+00
1.560380E+00	2.895180E+00	3.964300E+00
1.813050E+00	9.009420E-01	3.820510E+00
1.798530E+00	8.925630E-01	3.898980E+00
1.874500E+00	8.754160E-01	3.909050E+00
1.624190E+00	3.045420E+00	3.955740E+00
1.597200E+00	2.981260E+00	3.978520E+00
1.947320E+00	8.781980E-01	3.854630E+00
1.657080E+00	3.114450E+00	3.918050E+00
2.073500E+00	8.559470E-01	3.845650E+00
1.710980E+00	3.196550E+00	3.980360E+00
1.756270E+00	3.272900E+00	3.996420E+00
1.738310E+00	3.253820E+00	3.925070E+00
2.177190E+00	8.550590E-01	3.820620E+00
1.788410E+00	3.328080E+00	3.952190E+00
2.273260E+00	8.377700E-01	3.875910E+00
1.844200E+00	3.403000E+00	3.929890E+00
2.382170E+00	8.262880E-01	3.858210E+00
2.494090E+00	8.106820E-01	3.908590E+00
1.902760E+00	3.470780E+00	3.895420E+00
2.574920E+00	7.945640E-01	3.889820E+00
2.027350E+00	3.618260E+00	3.948360E+00
1.962740E+00	3.546720E+00	3.967800E+00
2.674160E+00	7.772810E-01	3.854640E+00
2.764570E+00	7.481270E-01	3.889890E+00
2.094400E+00	3.681740E+00	3.932860E+00
2.872050E+00	7.092060E-01	3.897570E+00
2.170480E+00	3.738940E+00	3.915010E+00
3.012210E+00	6.982930E-01	3.850930E+00
2.249680E+00	3.794290E+00	3.895980E+00
2.326990E+00	3.844270E+00	3.879070E+00
3.317130E+00	7.642370E-01	3.852770E+00
3.211740E+00	7.058530E-01	3.873990E+00
2.405980E+00	3.879000E+00	3.859840E+00
2.478810E+00	3.902500E+00	3.928010E+00
3.417220E+00	8.339000E-01	3.819000E+00
2.568240E+00	3.932370E+00	3.895060E+00
3.583810E+00	9.511300E-01	3.888460E+00
3.502260E+00	8.754560E-01	3.875070E+00
2.635060E+00	3.951660E+00	3.847550E+00
3.687730E+00	1.054140E+00	3.867720E+00
2.724040E+00	3.966610E+00	3.858800E+00
2.836070E+00	3.991580E+00	3.917530E+00
3.783650E+00	1.139940E+00	3.847540E+00
2.972810E+00	3.986480E+00	3.867110E+00
3.898070E+00	1.246460E+00	3.894860E+00
[truncated: 10,719 more rows]
