# Supplementary material for: A New MRI-Based Model of Heart Function with Coupled Hemodynamics and Application to Normal and Diseased Canine Left Ventricles
Source: Front Bioeng Biotechnol. 2015 Sep 23;3:140. doi: 10.3389/fbioe.2015.00140 (PMC4585083; doi:10.3389/fbioe.2015.00140)
Supplement: Supplementary file 2 [file Data_Sheet_2.ZIP › Case1_Normal_SR_Diastole/nodes/case1_diastole_time_0.1900.csv]

3.308380E+00	2.114400E+00	1.164520E+00
3.330030E+00	2.156780E+00	1.143150E+00
3.348590E+00	2.120870E+00	1.156450E+00
3.350520E+00	2.080140E+00	1.186510E+00
3.380330E+00	2.208490E+00	1.118180E+00
3.411420E+00	2.263250E+00	1.104620E+00
3.434150E+00	2.218850E+00	1.119940E+00
3.434460E+00	2.141990E+00	1.159700E+00
3.534320E+00	2.081770E+00	1.219750E+00
3.457440E+00	2.037190E+00	1.235380E+00
3.579010E+00	2.023720E+00	1.284010E+00
3.512600E+00	2.251900E+00	1.132470E+00
3.578400E+00	2.154300E+00	1.195150E+00
3.618330E+00	2.085650E+00	1.251290E+00
2.999480E+00	2.306530E+00	1.186480E+00
3.015670E+00	2.386320E+00	1.167820E+00
3.057850E+00	2.347540E+00	1.159390E+00
3.075680E+00	2.297250E+00	1.168830E+00
3.069120E+00	2.465350E+00	1.154890E+00
3.087580E+00	2.540500E+00	1.159700E+00
3.132310E+00	2.495670E+00	1.141110E+00
3.187400E+00	2.395450E+00	1.122440E+00
3.304440E+00	2.251580E+00	1.112300E+00
3.161890E+00	2.247200E+00	1.159120E+00
3.236000E+00	2.108770E+00	1.200020E+00
3.357510E+00	1.986180E+00	1.273080E+00
3.230400E+00	1.977790E+00	1.307100E+00
3.427850E+00	1.906680E+00	1.391260E+00
3.318090E+00	1.890900E+00	1.413770E+00
3.419680E+00	1.864200E+00	1.468210E+00
3.210220E+00	2.559630E+00	1.135130E+00
3.411460E+00	2.537770E+00	1.122020E+00
3.428390E+00	2.365560E+00	1.099270E+00
3.504450E+00	1.957740E+00	1.336080E+00
3.538220E+00	1.883300E+00	1.495840E+00
3.540570E+00	2.473560E+00	1.134220E+00
3.556710E+00	2.558830E+00	1.154630E+00
3.602270E+00	2.368010E+00	1.143910E+00
3.656520E+00	2.246050E+00	1.193390E+00
3.683200E+00	2.142350E+00	1.260700E+00
3.694350E+00	2.061200E+00	1.335650E+00
3.634100E+00	1.970890E+00	1.395770E+00
3.667330E+00	2.510350E+00	1.193970E+00
3.735830E+00	2.351330E+00	1.227030E+00
3.759130E+00	2.211100E+00	1.296320E+00
3.745300E+00	2.127880E+00	1.334170E+00
2.583760E+00	2.674360E+00	1.365130E+00
2.605270E+00	2.737210E+00	1.366630E+00
2.642320E+00	2.683100E+00	1.338990E+00
2.737390E+00	2.624070E+00	1.301500E+00
2.600490E+00	2.600600E+00	1.361090E+00
2.799790E+00	2.466750E+00	1.266580E+00
2.648170E+00	2.465360E+00	1.347830E+00
2.885700E+00	2.311100E+00	1.236240E+00
2.707810E+00	2.322140E+00	1.346490E+00
2.885950E+00	2.158080E+00	1.320970E+00
2.769340E+00	2.180100E+00	1.390120E+00
2.948510E+00	2.079110E+00	1.337050E+00
2.842040E+00	2.044060E+00	1.431960E+00
2.957200E+00	1.994710E+00	1.412090E+00
2.713950E+00	2.765670E+00	1.335550E+00
2.905440E+00	2.765730E+00	1.254470E+00
2.891310E+00	2.605900E+00	1.222800E+00
2.966310E+00	2.491130E+00	1.188470E+00
3.024610E+00	2.188880E+00	1.240830E+00
3.080480E+00	2.021950E+00	1.332000E+00
3.162940E+00	1.910040E+00	1.431810E+00
3.035340E+00	1.932120E+00	1.460880E+00
3.232250E+00	1.817540E+00	1.545260E+00
3.084810E+00	1.838680E+00	1.566760E+00
3.281980E+00	1.747770E+00	1.643290E+00
3.147970E+00	1.725840E+00	1.697630E+00
3.261760E+00	1.683750E+00	1.746530E+00
3.096180E+00	2.662540E+00	1.185530E+00
3.139420E+00	2.839190E+00	1.253400E+00
3.407610E+00	1.806550E+00	1.575780E+00
3.379560E+00	1.715220E+00	1.727720E+00
3.272540E+00	2.782070E+00	1.202430E+00
3.331280E+00	2.893340E+00	1.265820E+00
3.340320E+00	2.680340E+00	1.150960E+00
3.539290E+00	1.820700E+00	1.613150E+00
3.548930E+00	1.765020E+00	1.743700E+00
3.441190E+00	2.805410E+00	1.225040E+00
3.500990E+00	2.919780E+00	1.316990E+00
3.574670E+00	2.675560E+00	1.196730E+00
3.727990E+00	2.013180E+00	1.454080E+00
3.705740E+00	1.935990E+00	1.554430E+00
3.638520E+00	1.850090E+00	1.650330E+00
3.604240E+00	2.832330E+00	1.288090E+00
3.630790E+00	2.919600E+00	1.371990E+00
3.707940E+00	2.763050E+00	1.298030E+00
3.759230E+00	2.637700E+00	1.285450E+00
3.808500E+00	2.468270E+00	1.300930E+00
3.837870E+00	2.300840E+00	1.365370E+00
3.804840E+00	2.123150E+00	1.469270E+00
3.864650E+00	2.240620E+00	1.477310E+00
3.770840E+00	2.006550E+00	1.540240E+00
3.708040E+00	2.853640E+00	1.366090E+00
3.815550E+00	2.766380E+00	1.420380E+00
3.864110E+00	2.583950E+00	1.414460E+00
3.884540E+00	2.421770E+00	1.434690E+00
3.888500E+00	2.312260E+00	1.480440E+00
2.231240E+00	2.708800E+00	1.604570E+00
2.258680E+00	2.793820E+00	1.598440E+00
2.288250E+00	2.720810E+00	1.562030E+00
2.348550E+00	2.640040E+00	1.527900E+00
2.244780E+00	2.625400E+00	1.605130E+00
2.408140E+00	2.488990E+00	1.508660E+00
2.289610E+00	2.487000E+00	1.595240E+00
2.454860E+00	2.337140E+00	1.507630E+00
2.340790E+00	2.345210E+00	1.586120E+00
2.512650E+00	2.195700E+00	1.544770E+00
2.402530E+00	2.204830E+00	1.619040E+00
2.570860E+00	2.067860E+00	1.575560E+00
2.458970E+00	2.071060E+00	1.649480E+00
2.639370E+00	1.977100E+00	1.616050E+00
2.531040E+00	1.933160E+00	1.719040E+00
2.663300E+00	1.874080E+00	1.718960E+00
2.314830E+00	2.901930E+00	1.583560E+00
2.361480E+00	3.011410E+00	1.593920E+00
2.379980E+00	2.935400E+00	1.549410E+00
2.390740E+00	2.820020E+00	1.514690E+00
2.503900E+00	2.667180E+00	1.424830E+00
2.525920E+00	2.475760E+00	1.423660E+00
2.570070E+00	2.327880E+00	1.424180E+00
2.631200E+00	2.190000E+00	1.468840E+00
2.695660E+00	2.065430E+00	1.510530E+00
2.764010E+00	1.941960E+00	1.596840E+00
2.827160E+00	1.876890E+00	1.639700E+00
2.772740E+00	1.834530E+00	1.717860E+00
2.852500E+00	1.822220E+00	1.690470E+00
2.459250E+00	2.968120E+00	1.523080E+00
2.461670E+00	3.054840E+00	1.559590E+00
2.607370E+00	2.885990E+00	1.422910E+00
2.920320E+00	1.890810E+00	1.567750E+00
3.014550E+00	1.770660E+00	1.679710E+00
2.917280E+00	1.777560E+00	1.706950E+00
3.054150E+00	1.705490E+00	1.743960E+00
2.980700E+00	1.681840E+00	1.792290E+00
3.082600E+00	1.654800E+00	1.804180E+00
2.562500E+00	3.059340E+00	1.515640E+00
2.747820E+00	3.057830E+00	1.468510E+00
2.756020E+00	2.962800E+00	1.408410E+00
2.808510E+00	2.893210E+00	1.347430E+00
3.335790E+00	1.638050E+00	1.841260E+00
3.189860E+00	1.603940E+00	1.878770E+00
3.309910E+00	1.576700E+00	1.955040E+00
2.865780E+00	3.009790E+00	1.393400E+00
2.878320E+00	3.090040E+00	1.447640E+00
3.015460E+00	2.949680E+00	1.332830E+00
3.474060E+00	1.672370E+00	1.845090E+00
3.425270E+00	1.604940E+00	1.952640E+00
2.999290E+00	3.084710E+00	1.436630E+00
3.225320E+00	3.069090E+00	1.414880E+00
3.224370E+00	2.958540E+00	1.316180E+00
3.567090E+00	1.704130E+00	1.857260E+00
3.570890E+00	1.652180E+00	1.974140E+00
3.389550E+00	3.008010E+00	1.367940E+00
3.371710E+00	3.085910E+00	1.445050E+00
3.734230E+00	1.891350E+00	1.708710E+00
3.709860E+00	1.823230E+00	1.812740E+00
3.649080E+00	1.739340E+00	1.892690E+00
3.473130E+00	3.081140E+00	1.472080E+00
3.566030E+00	3.003770E+00	1.428340E+00
3.899290E+00	2.236380E+00	1.596050E+00
3.865820E+00	2.106250E+00	1.682260E+00
3.803500E+00	1.978200E+00	1.694160E+00
3.776390E+00	1.885060E+00	1.799140E+00
3.728960E+00	2.941130E+00	1.478050E+00
3.860530E+00	2.855100E+00	1.567430E+00
3.887590E+00	2.767160E+00	1.530790E+00
3.914350E+00	2.671640E+00	1.538250E+00
3.930920E+00	2.505050E+00	1.570600E+00
3.946690E+00	2.606950E+00	1.646690E+00
3.922000E+00	2.364930E+00	1.556880E+00
3.924940E+00	2.747880E+00	1.626540E+00
3.943970E+00	2.672370E+00	1.641000E+00
2.036900E+00	2.758610E+00	1.781790E+00
2.070580E+00	2.852220E+00	1.778520E+00
2.094580E+00	2.776420E+00	1.733920E+00
2.158500E+00	2.689710E+00	1.672810E+00
2.043120E+00	2.671430E+00	1.771040E+00
2.181100E+00	2.495560E+00	1.683290E+00
2.075110E+00	2.517330E+00	1.766570E+00
2.229730E+00	2.346990E+00	1.674880E+00
2.101880E+00	2.330240E+00	1.777400E+00
2.295300E+00	2.215310E+00	1.694710E+00
2.199130E+00	2.225720E+00	1.760270E+00
2.350790E+00	2.083910E+00	1.717530E+00
2.241950E+00	2.102680E+00	1.787950E+00
2.414330E+00	1.965220E+00	1.753840E+00
2.306500E+00	1.976320E+00	1.813300E+00
2.457610E+00	1.891910E+00	1.791700E+00
2.396730E+00	1.851490E+00	1.863560E+00
2.489220E+00	1.830850E+00	1.834850E+00
2.127770E+00	2.969410E+00	1.766030E+00
2.172790E+00	3.088460E+00	1.782850E+00
2.191800E+00	3.014030E+00	1.730010E+00
2.201790E+00	2.901710E+00	1.683490E+00
2.702190E+00	1.756960E+00	1.819090E+00
2.582150E+00	1.789100E+00	1.832490E+00
2.730950E+00	1.684510E+00	1.885290E+00
2.637420E+00	1.650390E+00	1.951270E+00
2.759040E+00	1.609550E+00	1.963620E+00
2.280250E+00	3.071810E+00	1.688600E+00
2.325520E+00	3.208250E+00	1.745500E+00
2.831710E+00	1.705320E+00	1.821580E+00
2.933530E+00	1.589990E+00	1.930170E+00
2.847490E+00	1.577700E+00	1.972510E+00
2.998480E+00	1.515010E+00	2.014740E+00
2.912090E+00	1.476300E+00	2.077310E+00
3.012440E+00	1.452290E+00	2.100660E+00
2.464140E+00	3.148130E+00	1.620540E+00
2.490400E+00	3.287490E+00	1.731380E+00
3.044560E+00	1.587930E+00	1.914300E+00
3.103270E+00	1.496420E+00	2.043680E+00
2.601620E+00	3.253820E+00	1.654190E+00
2.651450E+00	3.342680E+00	1.734750E+00
2.667350E+00	3.175940E+00	1.566200E+00
3.387090E+00	1.541570E+00	2.053200E+00
3.253390E+00	1.506500E+00	2.063230E+00
3.371380E+00	1.491070E+00	2.158590E+00
2.759450E+00	3.280650E+00	1.655520E+00
2.789810E+00	3.360120E+00	1.740580E+00
2.899060E+00	3.198900E+00	1.531420E+00
3.502910E+00	1.578250E+00	2.051350E+00
3.487910E+00	1.532200E+00	2.154280E+00
2.849280E+00	3.400060E+00	1.775910E+00
2.861990E+00	3.439180E+00	1.832560E+00
2.903610E+00	3.410830E+00	1.785210E+00
2.934730E+00	3.349350E+00	1.713290E+00
3.072190E+00	3.272370E+00	1.631700E+00
3.146060E+00	3.188130E+00	1.530320E+00
3.574410E+00	1.601720E+00	2.060710E+00
3.569630E+00	1.576280E+00	2.121150E+00
2.955960E+00	3.432340E+00	1.835270E+00
3.076140E+00	3.393350E+00	1.805820E+00
3.118600E+00	3.336130E+00	1.726320E+00
3.253770E+00	3.284370E+00	1.663590E+00
3.389400E+00	3.175380E+00	1.542210E+00
3.740680E+00	1.780440E+00	1.954760E+00
3.716870E+00	1.706490E+00	2.048000E+00
3.640700E+00	1.620590E+00	2.103200E+00
3.228690E+00	3.377930E+00	1.801800E+00
3.361070E+00	3.336520E+00	1.773670E+00
3.411800E+00	3.271100E+00	1.689730E+00
3.538210E+00	3.226700E+00	1.688870E+00
3.629570E+00	3.108530E+00	1.578770E+00
3.914800E+00	2.173510E+00	1.796960E+00
3.886370E+00	2.029440E+00	1.882300E+00
3.927420E+00	2.126310E+00	1.938920E+00
3.813000E+00	1.864970E+00	1.945110E+00
3.785950E+00	1.772850E+00	2.041400E+00
3.497400E+00	3.317050E+00	1.803960E+00
3.618490E+00	3.267770E+00	1.799080E+00
3.658690E+00	3.195560E+00	1.723850E+00
3.741810E+00	3.131410E+00	1.723730E+00
3.812410E+00	3.003040E+00	1.673680E+00
3.954270E+00	2.523760E+00	1.732080E+00
3.951360E+00	2.348680E+00	1.789530E+00
3.965860E+00	2.482620E+00	1.831610E+00
3.941040E+00	2.206070E+00	1.900250E+00
3.740390E+00	3.220580E+00	1.843330E+00
3.836630E+00	3.098870E+00	1.825110E+00
3.898700E+00	2.981240E+00	1.833070E+00
3.923690E+00	2.845030E+00	1.768820E+00
3.960770E+00	2.650330E+00	1.779210E+00
3.964030E+00	2.549870E+00	1.802040E+00
1.881480E+00	2.796690E+00	1.979840E+00
1.926780E+00	2.913860E+00	1.985550E+00
1.931420E+00	2.816970E+00	1.929190E+00
1.970590E+00	2.731050E+00	1.851500E+00
1.871850E+00	2.705110E+00	1.955530E+00
1.977070E+00	2.537220E+00	1.851420E+00
1.886530E+00	2.555410E+00	1.938520E+00
2.004760E+00	2.389260E+00	1.837140E+00
1.901710E+00	2.367230E+00	1.935090E+00
2.027010E+00	2.309760E+00	1.842750E+00
1.977680E+00	2.298130E+00	1.890140E+00
2.029420E+00	2.227730E+00	1.885190E+00
2.120500E+00	1.967540E+00	1.947910E+00
2.093500E+00	2.027220E+00	1.932270E+00
2.183520E+00	1.997340E+00	1.883840E+00
2.272980E+00	1.873360E+00	1.923410E+00
2.162660E+00	1.893710E+00	1.974660E+00
2.347050E+00	1.747030E+00	1.980760E+00
2.234920E+00	1.770960E+00	2.026460E+00
2.388280E+00	1.664980E+00	2.023900E+00
2.310720E+00	1.630760E+00	2.097500E+00
2.421520E+00	1.588860E+00	2.089850E+00
2.031120E+00	2.949130E+00	1.862730E+00
2.010460E+00	3.043120E+00	1.941630E+00
2.121810E+00	2.140320E+00	1.855760E+00
2.477660E+00	1.698860E+00	1.963990E+00
2.558160E+00	1.607960E+00	2.023070E+00
2.513040E+00	1.548910E+00	2.110330E+00
2.611690E+00	1.531910E+00	2.093110E+00
2.046140E+00	3.122880E+00	1.950730E+00
2.116410E+00	3.220760E+00	1.958230E+00
2.091950E+00	3.116870E+00	1.882550E+00
2.806920E+00	1.504320E+00	2.071920E+00
2.710250E+00	1.519390E+00	2.078430E+00
2.841140E+00	1.443530E+00	2.136730E+00
2.775540E+00	1.410870E+00	2.200050E+00
2.879780E+00	1.391570E+00	2.200730E+00
2.214550E+00	3.221430E+00	1.852510E+00
2.242760E+00	3.312240E+00	1.929320E+00
3.081900E+00	1.417530E+00	2.165000E+00
2.985200E+00	1.387700E+00	2.202920E+00
3.086190E+00	1.366470E+00	2.254770E+00
2.313730E+00	3.387100E+00	1.947470E+00
2.375810E+00	3.466760E+00	2.001510E+00
2.382630E+00	3.411920E+00	1.927480E+00
2.369350E+00	3.346210E+00	1.850030E+00
3.171400E+00	1.442290E+00	2.144310E+00
3.160750E+00	1.394130E+00	2.225470E+00
2.473060E+00	3.437340E+00	1.917630E+00
2.535880E+00	3.515560E+00	2.006050E+00
2.553710E+00	3.396670E+00	1.820360E+00
3.282450E+00	1.429350E+00	2.224990E+00
2.632930E+00	3.477330E+00	1.921190E+00
2.675710E+00	3.533570E+00	2.011130E+00
2.740790E+00	3.421400E+00	1.827840E+00
3.477470E+00	1.463790E+00	2.291320E+00
2.740120E+00	3.552740E+00	2.055010E+00
2.748810E+00	3.575270E+00	2.111940E+00
2.795350E+00	3.553970E+00	2.063260E+00
2.845310E+00	3.502510E+00	1.967170E+00
3.634940E+00	1.564640E+00	2.238100E+00
2.838140E+00	3.565690E+00	2.105270E+00
2.941960E+00	3.543390E+00	2.072300E+00
2.994920E+00	3.508710E+00	2.016930E+00
3.120540E+00	3.453510E+00	1.946780E+00
3.732970E+00	1.646560E+00	2.190280E+00
3.737420E+00	1.605500E+00	2.267090E+00
3.076480E+00	3.517490E+00	2.085300E+00
3.214750E+00	3.491500E+00	2.055400E+00
3.272660E+00	3.457880E+00	1.994060E+00
3.387460E+00	3.403450E+00	1.927100E+00
3.936800E+00	2.047210E+00	2.034660E+00
3.917410E+00	1.915760E+00	2.098790E+00
3.835650E+00	1.756960E+00	2.182880E+00
3.935990E+00	1.845420E+00	2.238300E+00
3.795960E+00	1.645530E+00	2.277880E+00
3.345160E+00	3.470750E+00	2.061970E+00
3.470500E+00	3.439590E+00	2.049660E+00
3.523310E+00	3.402750E+00	2.002410E+00
3.624240E+00	3.338070E+00	1.952220E+00
3.979010E+00	2.445350E+00	1.992560E+00
3.970160E+00	2.542640E+00	1.872530E+00
3.979470E+00	2.580420E+00	1.971210E+00
3.972700E+00	2.325070E+00	1.996360E+00
3.979080E+00	2.173470E+00	2.076140E+00
3.972050E+00	1.996590E+00	2.173670E+00
3.962220E+00	1.910300E+00	2.215410E+00
3.590540E+00	3.415540E+00	2.076910E+00
3.695100E+00	3.370980E+00	2.076140E+00
3.728500E+00	3.329820E+00	2.035050E+00
3.777580E+00	3.269770E+00	1.998830E+00
3.856160E+00	3.158520E+00	1.963700E+00
3.916800E+00	3.028620E+00	1.961750E+00
3.961280E+00	2.885080E+00	1.974430E+00
3.990310E+00	2.721990E+00	2.016800E+00
4.000060E+00	2.807140E+00	2.067350E+00
3.796170E+00	3.319350E+00	2.129440E+00
3.886300E+00	3.211850E+00	2.102200E+00
3.945520E+00	3.082090E+00	2.092640E+00
3.979780E+00	2.951040E+00	2.091120E+00
4.001740E+00	2.855160E+00	2.101210E+00
1.756360E+00	2.808290E+00	2.173840E+00
1.799930E+00	2.915630E+00	2.178880E+00
1.789830E+00	2.828610E+00	2.124650E+00
1.817110E+00	2.757700E+00	2.045230E+00
1.738290E+00	2.724340E+00	2.143820E+00
1.805160E+00	2.579050E+00	2.020720E+00
1.733840E+00	2.593980E+00	2.104550E+00
1.816990E+00	2.422250E+00	2.010520E+00
1.745030E+00	2.443890E+00	2.087360E+00
1.827930E+00	2.327750E+00	2.009530E+00
1.760760E+00	2.294780E+00	2.080860E+00
1.847000E+00	2.245320E+00	2.023990E+00
1.925310E+00	2.044070E+00	2.060290E+00
1.927340E+00	2.090820E+00	2.037040E+00
1.953290E+00	2.057530E+00	2.032690E+00
1.956550E+00	2.009640E+00	2.048570E+00
2.058220E+00	1.776270E+00	2.130280E+00
2.034120E+00	1.839270E+00	2.101410E+00
2.118840E+00	1.799680E+00	2.070720E+00
2.193530E+00	1.677460E+00	2.117400E+00
2.095980E+00	1.697040E+00	2.161860E+00
2.242190E+00	1.601330E+00	2.164170E+00
2.177530E+00	1.563180E+00	2.239220E+00
2.288030E+00	1.524690E+00	2.230070E+00
1.860360E+00	2.930330E+00	2.080730E+00
1.884430E+00	3.038950E+00	2.126620E+00
1.937480E+00	2.206240E+00	1.972330E+00
2.007500E+00	2.086130E+00	1.974560E+00
2.050940E+00	1.942020E+00	2.012710E+00
2.455450E+00	1.518960E+00	2.166380E+00
2.393240E+00	1.481340E+00	2.233750E+00
2.492840E+00	1.447820E+00	2.240030E+00
1.943940E+00	3.132800E+00	2.129760E+00
2.004230E+00	3.238070E+00	2.168450E+00
1.995630E+00	3.183950E+00	2.095110E+00
1.977250E+00	3.097820E+00	2.031970E+00
2.671160E+00	1.432550E+00	2.195280E+00
2.580140E+00	1.443020E+00	2.215490E+00
2.708140E+00	1.370820E+00	2.257920E+00
2.645860E+00	1.339610E+00	2.317090E+00
2.751020E+00	1.323930E+00	2.323080E+00
2.063640E+00	3.253220E+00	2.062860E+00
2.103060E+00	3.341400E+00	2.125310E+00
2.930370E+00	1.336490E+00	2.276940E+00
2.855450E+00	1.321700E+00	2.312890E+00
2.929650E+00	1.302590E+00	2.343810E+00
2.167320E+00	3.409690E+00	2.139030E+00
2.227420E+00	3.482530E+00	2.195640E+00
2.224110E+00	3.442060E+00	2.115260E+00
2.207520E+00	3.376410E+00	2.038370E+00
3.019930E+00	1.320960E+00	2.333880E+00
2.300010E+00	3.490260E+00	2.102990E+00
2.339750E+00	3.548210E+00	2.188280E+00
3.200310E+00	1.349860E+00	2.338460E+00
2.410520E+00	3.589720E+00	2.223890E+00
2.474410E+00	3.630860E+00	2.288480E+00
2.474550E+00	3.598070E+00	2.212890E+00
2.450540E+00	3.556130E+00	2.125350E+00
3.376200E+00	1.391850E+00	2.357410E+00
3.323190E+00	1.348460E+00	2.426780E+00
3.417470E+00	1.364930E+00	2.449660E+00
2.561430E+00	3.610070E+00	2.207000E+00
2.616950E+00	3.658830E+00	2.298630E+00
2.631660E+00	3.578640E+00	2.100360E+00
3.467820E+00	1.416520E+00	2.370090E+00
3.468890E+00	1.394890E+00	2.422030E+00
2.734050E+00	3.608680E+00	2.212800E+00
2.716090E+00	3.654400E+00	2.310120E+00
3.646900E+00	1.503020E+00	2.405340E+00
3.538110E+00	1.431690E+00	2.416760E+00
2.823160E+00	3.636850E+00	2.312950E+00
2.969520E+00	3.618130E+00	2.327590E+00
2.954480E+00	3.575380E+00	2.201840E+00
3.752680E+00	1.587380E+00	2.344040E+00
3.075230E+00	3.577040E+00	2.285030E+00
3.064990E+00	3.598200E+00	2.342590E+00
3.220470E+00	3.524110E+00	2.198230E+00
3.932450E+00	1.770510E+00	2.329380E+00
3.866970E+00	1.666900E+00	2.382260E+00
3.931460E+00	1.725550E+00	2.401690E+00
3.166650E+00	3.574280E+00	2.328290E+00
3.289510E+00	3.542300E+00	2.299910E+00
3.352740E+00	3.515270E+00	2.248500E+00
3.474350E+00	3.474800E+00	2.189020E+00
4.015590E+00	2.526630E+00	2.185610E+00
4.009900E+00	2.407100E+00	2.177810E+00
4.000990E+00	2.315920E+00	2.132240E+00
4.032380E+00	2.199200E+00	2.255510E+00
4.020630E+00	2.133470E+00	2.235230E+00
4.024520E+00	2.043580E+00	2.270090E+00
4.009990E+00	1.887520E+00	2.344570E+00
4.051730E+00	1.980660E+00	2.354690E+00
3.965060E+00	1.772030E+00	2.412880E+00
3.411190E+00	3.521240E+00	2.309820E+00
3.535160E+00	3.495090E+00	2.299450E+00
3.596390E+00	3.466670E+00	2.254910E+00
3.698300E+00	3.412170E+00	2.212310E+00
4.024310E+00	2.768980E+00	2.187160E+00
4.031200E+00	2.653470E+00	2.224660E+00
4.058270E+00	2.102400E+00	2.331050E+00
4.063920E+00	2.029370E+00	2.366610E+00
3.646880E+00	3.471870E+00	2.326990E+00
3.771330E+00	3.423700E+00	2.356200E+00
3.798990E+00	3.389660E+00	2.294110E+00
3.837670E+00	3.339530E+00	2.263680E+00
3.912360E+00	3.243390E+00	2.245390E+00
3.975130E+00	3.113800E+00	2.243860E+00
3.980730E+00	3.176970E+00	2.319240E+00
4.004760E+00	2.965680E+00	2.231780E+00
4.016310E+00	2.865460E+00	2.197600E+00
3.863630E+00	3.358870E+00	2.371960E+00
3.927430E+00	3.278880E+00	2.350220E+00
3.961290E+00	3.223910E+00	2.332500E+00
1.658130E+00	2.719210E+00	2.313880E+00
1.693410E+00	2.813310E+00	2.334260E+00
1.711760E+00	2.762930E+00	2.242410E+00
1.677580E+00	2.601990E+00	2.201420E+00
1.634170E+00	2.624440E+00	2.292770E+00
1.684240E+00	2.462110E+00	2.173160E+00
1.617680E+00	2.456780E+00	2.281360E+00
1.695900E+00	2.342940E+00	2.146700E+00
1.648860E+00	2.358870E+00	2.215060E+00
1.707800E+00	2.269530E+00	2.148990E+00
1.665330E+00	2.265400E+00	2.204250E+00
1.717690E+00	2.195800E+00	2.173130E+00
2.017960E+00	1.568770E+00	2.317760E+00
1.986000E+00	1.629590E+00	2.288650E+00
2.060990E+00	1.605080E+00	2.261220E+00
2.116730E+00	1.526720E+00	2.299640E+00
2.062180E+00	1.491190E+00	2.368340E+00
2.160610E+00	1.452750E+00	2.357100E+00
1.727610E+00	2.908430E+00	2.343390E+00
1.778100E+00	3.008040E+00	2.342140E+00
1.760560E+00	2.919520E+00	2.279830E+00
1.875330E+00	2.140310E+00	2.052530E+00
1.798940E+00	2.154700E+00	2.109040E+00
1.868190E+00	2.019290E+00	2.112360E+00
1.960640E+00	1.909070E+00	2.106010E+00
1.894590E+00	1.879490E+00	2.182380E+00
1.986700E+00	1.757420E+00	2.203480E+00
2.328890E+00	1.446680E+00	2.293530E+00
2.263360E+00	1.416850E+00	2.361720E+00
2.363570E+00	1.374700E+00	2.365830E+00
1.849960E+00	3.127140E+00	2.343120E+00
1.912240E+00	3.235450E+00	2.381950E+00
1.900140E+00	3.180120E+00	2.310910E+00
1.872190E+00	3.092540E+00	2.237090E+00
2.550670E+00	1.361860E+00	2.323110E+00
2.464490E+00	1.341070E+00	2.385980E+00
2.587840E+00	1.316460E+00	2.374850E+00
2.551060E+00	1.302600E+00	2.416350E+00
2.619530E+00	1.272070E+00	2.441950E+00
1.964150E+00	3.248990E+00	2.282290E+00
2.001780E+00	3.340600E+00	2.339990E+00
2.814220E+00	1.276310E+00	2.404630E+00
2.730900E+00	1.259470E+00	2.444150E+00
2.819860E+00	1.239440E+00	2.472650E+00
2.060050E+00	3.419570E+00	2.347930E+00
2.118640E+00	3.492780E+00	2.400130E+00
2.109360E+00	3.456290E+00	2.319720E+00
2.087980E+00	3.389930E+00	2.243570E+00
2.930150E+00	1.257690E+00	2.451490E+00
2.176770E+00	3.499640E+00	2.302780E+00
2.217740E+00	3.557830E+00	2.381220E+00
3.119450E+00	1.282080E+00	2.465110E+00
3.052370E+00	1.231370E+00	2.539750E+00
3.151520E+00	1.242750E+00	2.562570E+00
2.280380E+00	3.608850E+00	2.405240E+00
2.339380E+00	3.659480E+00	2.467070E+00
2.334840E+00	3.635840E+00	2.385460E+00
2.316550E+00	3.591440E+00	2.302690E+00
3.252390E+00	1.314320E+00	2.460870E+00
3.247870E+00	1.277400E+00	2.543850E+00
2.410670E+00	3.657590E+00	2.383180E+00
2.472340E+00	3.695660E+00	2.482720E+00
3.377750E+00	1.322110E+00	2.525010E+00
2.542940E+00	3.678110E+00	2.389240E+00
2.607970E+00	3.717290E+00	2.494170E+00
3.531710E+00	1.380650E+00	2.515780E+00
2.703000E+00	3.683960E+00	2.404820E+00
2.700730E+00	3.716970E+00	2.504250E+00
3.617700E+00	1.435890E+00	2.488470E+00
3.631440E+00	1.416730E+00	2.542850E+00
2.793720E+00	3.698290E+00	2.504190E+00
2.930480E+00	3.675170E+00	2.499840E+00
2.873580E+00	3.658230E+00	2.411090E+00
3.782640E+00	1.560920E+00	2.481450E+00
3.702930E+00	1.467270E+00	2.551080E+00
3.049920E+00	3.618520E+00	2.420180E+00
3.027190E+00	3.651930E+00	2.505450E+00
3.942160E+00	1.705070E+00	2.475190E+00
3.890490E+00	1.621120E+00	2.541040E+00
3.137770E+00	3.623790E+00	2.504670E+00
3.249960E+00	3.596820E+00	2.501080E+00
3.273060E+00	3.567020E+00	2.410500E+00
4.035470E+00	2.413430E+00	2.268620E+00
4.052840E+00	2.309170E+00	2.304680E+00
4.073730E+00	1.957670E+00	2.452180E+00
4.050620E+00	1.858520E+00	2.506370E+00
4.000280E+00	1.780070E+00	2.499850E+00
3.362840E+00	3.567650E+00	2.500580E+00
3.479080E+00	3.545580E+00	2.505850E+00
3.505860E+00	3.519970E+00	2.416980E+00
4.061760E+00	2.688570E+00	2.318730E+00
4.076980E+00	2.565110E+00	2.384790E+00
4.080710E+00	2.403340E+00	2.391060E+00
4.106580E+00	2.261870E+00	2.459560E+00
4.090110E+00	2.151460E+00	2.426510E+00
4.084150E+00	2.050360E+00	2.432680E+00
3.586150E+00	3.522330E+00	2.522790E+00
3.705710E+00	3.492280E+00	2.555150E+00
3.700900E+00	3.470420E+00	2.458150E+00
4.018890E+00	3.097980E+00	2.365070E+00
4.043170E+00	2.977050E+00	2.378030E+00
4.066630E+00	2.799220E+00	2.370700E+00
4.080740E+00	2.871290E+00	2.476080E+00
4.086210E+00	2.659800E+00	2.415160E+00
3.772270E+00	3.460260E+00	2.542210E+00
3.861750E+00	3.396870E+00	2.522290E+00
3.948820E+00	3.284020E+00	2.480810E+00
4.004840E+00	3.166650E+00	2.437480E+00
4.055800E+00	3.016270E+00	2.474480E+00
4.072700E+00	2.936160E+00	2.481040E+00
1.579140E+00	2.657650E+00	2.469450E+00
1.616470E+00	2.751330E+00	2.490410E+00
1.619020E+00	2.690060E+00	2.388310E+00
1.584970E+00	2.536120E+00	2.361490E+00
1.558890E+00	2.571300E+00	2.449170E+00
1.574030E+00	2.446500E+00	2.356210E+00
1.548150E+00	2.450310E+00	2.422000E+00
1.557430E+00	2.359370E+00	2.364140E+00
1.906590E+00	1.480230E+00	2.478510E+00
1.869210E+00	1.583880E+00	2.407320E+00
1.966090E+00	1.544090E+00	2.377510E+00
2.007930E+00	1.475540E+00	2.416670E+00
1.973450E+00	1.454080E+00	2.462490E+00
2.029540E+00	1.412100E+00	2.473680E+00
1.680080E+00	2.941890E+00	2.542430E+00
1.723610E+00	3.019810E+00	2.550670E+00
1.706270E+00	2.961180E+00	2.496170E+00
1.695510E+00	2.886800E+00	2.420810E+00
1.656150E+00	2.872640E+00	2.521160E+00
1.602620E+00	2.295260E+00	2.282160E+00
1.640280E+00	2.155840E+00	2.277030E+00
1.738500E+00	2.054060E+00	2.218080E+00
1.655870E+00	2.025970E+00	2.310420E+00
1.803960E+00	1.913840E+00	2.232620E+00
1.709630E+00	1.927650E+00	2.307030E+00
1.868000E+00	1.789780E+00	2.270700E+00
1.775170E+00	1.813300E+00	2.328590E+00
1.913760E+00	1.666420E+00	2.313210E+00
1.825960E+00	1.695880E+00	2.360440E+00
2.197930E+00	1.386390E+00	2.421040E+00
2.128270E+00	1.359730E+00	2.484080E+00
2.232470E+00	1.322400E+00	2.492730E+00
1.784140E+00	3.121520E+00	2.553790E+00
1.837070E+00	3.222500E+00	2.587370E+00
1.825360E+00	3.172680E+00	2.522160E+00
1.794360E+00	3.089400E+00	2.454590E+00
2.398310E+00	1.312190E+00	2.446130E+00
2.334750E+00	1.286520E+00	2.505090E+00
2.437850E+00	1.250910E+00	2.523080E+00
1.880910E+00	3.240530E+00	2.491950E+00
1.918450E+00	3.319720E+00	2.550990E+00
2.552480E+00	1.223680E+00	2.540900E+00
2.671360E+00	1.203430E+00	2.535400E+00
2.632600E+00	1.174640E+00	2.591430E+00
2.696190E+00	1.159710E+00	2.617310E+00
1.980810E+00	3.404200E+00	2.572960E+00
2.039390E+00	3.473550E+00	2.578360E+00
2.024470E+00	3.439920E+00	2.530380E+00
1.995280E+00	3.379690E+00	2.456530E+00
2.816710E+00	1.188020E+00	2.576220E+00
2.081260E+00	3.492110E+00	2.513130E+00
2.104270E+00	3.548000E+00	2.606880E+00
2.971910E+00	1.195150E+00	2.584130E+00
2.930340E+00	1.160830E+00	2.653990E+00
3.015050E+00	1.170070E+00	2.667610E+00
2.188540E+00	3.617580E+00	2.612510E+00
2.248260E+00	3.661510E+00	2.620310E+00
2.230130E+00	3.635730E+00	2.571490E+00
2.204700E+00	3.586700E+00	2.503430E+00
3.102800E+00	1.203560E+00	2.634700E+00
2.289700E+00	3.669040E+00	2.561850E+00
2.334630E+00	3.719040E+00	2.670320E+00
3.237840E+00	1.239630E+00	2.637690E+00
2.404170E+00	3.719030E+00	2.568700E+00
2.468560E+00	3.751620E+00	2.665800E+00
3.347820E+00	1.280620E+00	2.620730E+00
2.541680E+00	3.741050E+00	2.588910E+00
2.544620E+00	3.761670E+00	2.666470E+00
3.501720E+00	1.321810E+00	2.666000E+00
2.605700E+00	3.767200E+00	2.661450E+00
2.713260E+00	3.745760E+00	2.601310E+00
3.634610E+00	1.402230E+00	2.615780E+00
2.882820E+00	3.728560E+00	2.648040E+00
2.862000E+00	3.711520E+00	2.568420E+00
3.812230E+00	1.537210E+00	2.620890E+00
3.736540E+00	1.455040E+00	2.683810E+00
3.007810E+00	3.681460E+00	2.581450E+00
2.977070E+00	3.711610E+00	2.661410E+00
3.970430E+00	1.691920E+00	2.592690E+00
3.904050E+00	1.607740E+00	2.675100E+00
3.080010E+00	3.683400E+00	2.666250E+00
3.187090E+00	3.657140E+00	2.664780E+00
3.221310E+00	3.627380E+00	2.583210E+00
4.097510E+00	1.891210E+00	2.578480E+00
4.044320E+00	1.793210E+00	2.638110E+00
4.093210E+00	1.858480E+00	2.651620E+00
3.294560E+00	3.620590E+00	2.664180E+00
3.404080E+00	3.593320E+00	2.666350E+00
3.441130E+00	3.571540E+00	2.589640E+00
4.132530E+00	2.444430E+00	2.529030E+00
4.158600E+00	2.297850E+00	2.566630E+00
4.174580E+00	2.375820E+00	2.620060E+00
4.155920E+00	2.145820E+00	2.583140E+00
4.130180E+00	2.002170E+00	2.573000E+00
4.118700E+00	1.906150E+00	2.648190E+00
3.506610E+00	3.568160E+00	2.683260E+00
3.623920E+00	3.537210E+00	2.711810E+00
3.632190E+00	3.525980E+00	2.624310E+00
4.118020E+00	2.766970E+00	2.543230E+00
4.142880E+00	2.591780E+00	2.569910E+00
4.149230E+00	2.697150E+00	2.608880E+00
4.165820E+00	2.448590E+00	2.611520E+00
3.694430E+00	3.511050E+00	2.693450E+00
3.787940E+00	3.467520E+00	2.656260E+00
3.911030E+00	3.396270E+00	2.658070E+00
3.940970E+00	3.361620E+00	2.610180E+00
3.981950E+00	3.301950E+00	2.605490E+00
4.042880E+00	3.179940E+00	2.611430E+00
4.034310E+00	3.237110E+00	2.685150E+00
4.084670E+00	3.030370E+00	2.598280E+00
4.110130E+00	2.880680E+00	2.584680E+00
4.143340E+00	2.755880E+00	2.631300E+00
3.980100E+00	3.329810E+00	2.683500E+00
4.013610E+00	3.282540E+00	2.688310E+00
1.475220E+00	2.127500E+00	2.518320E+00
1.483180E+00	2.192490E+00	2.500780E+00
1.500150E+00	2.132640E+00	2.475240E+00
1.525130E+00	2.060970E+00	2.453400E+00
1.478260E+00	2.057340E+00	2.522970E+00
1.558120E+00	1.970830E+00	2.441300E+00
1.500480E+00	1.925640E+00	2.532260E+00
1.576620E+00	1.866210E+00	2.482550E+00
1.797080E+00	1.476200E+00	2.553800E+00
1.766070E+00	1.535550E+00	2.533090E+00
1.828780E+00	1.517430E+00	2.495820E+00
1.846340E+00	1.431220E+00	2.558690E+00
1.637530E+00	2.975140E+00	2.755180E+00
1.684960E+00	3.048250E+00	2.737150E+00
1.659170E+00	2.985230E+00	2.690680E+00
1.650710E+00	2.920460E+00	2.607590E+00
1.608470E+00	2.891390E+00	2.710950E+00
1.609420E+00	2.790150E+00	2.567870E+00
1.582640E+00	2.779280E+00	2.650670E+00
1.553570E+00	2.645780E+00	2.557620E+00
1.521850E+00	2.480270E+00	2.524110E+00
1.504470E+00	2.327750E+00	2.478440E+00
1.541880E+00	2.198850E+00	2.392630E+00
1.587250E+00	2.059530E+00	2.373810E+00
1.625170E+00	1.930330E+00	2.388170E+00
1.695010E+00	1.827200E+00	2.392520E+00
1.638020E+00	1.824860E+00	2.452050E+00
1.748200E+00	1.719280E+00	2.416460E+00
1.680370E+00	1.734550E+00	2.474260E+00
1.791560E+00	1.612170E+00	2.449460E+00
1.724350E+00	1.632110E+00	2.499290E+00
1.953930E+00	1.358710E+00	2.572360E+00
2.045380E+00	1.336430E+00	2.546610E+00
2.026570E+00	1.296500E+00	2.606920E+00
2.091100E+00	1.271810E+00	2.608130E+00
1.736260E+00	3.088710E+00	2.648770E+00
1.740520E+00	3.145540E+00	2.763980E+00
2.270950E+00	1.259170E+00	2.563510E+00
2.205650E+00	1.236310E+00	2.624730E+00
2.313190E+00	1.207570E+00	2.632930E+00
1.801950E+00	3.240690E+00	2.770470E+00
1.856190E+00	3.301750E+00	2.746010E+00
1.810760E+00	3.228700E+00	2.692640E+00
2.479660E+00	1.196390E+00	2.599670E+00
2.416580E+00	1.177480E+00	2.652650E+00
2.524470E+00	1.158160E+00	2.674150E+00
1.904190E+00	3.337670E+00	2.655020E+00
1.929680E+00	3.388400E+00	2.779130E+00
2.627290E+00	1.144210E+00	2.673160E+00
2.756240E+00	1.127680E+00	2.713420E+00
2.007890E+00	3.459880E+00	2.670760E+00
2.869160E+00	1.134950E+00	2.707650E+00
2.831370E+00	1.108960E+00	2.761400E+00
2.902310E+00	1.099140E+00	2.792850E+00
2.079560E+00	3.542990E+00	2.704000E+00
2.128960E+00	3.595100E+00	2.767070E+00
2.141370E+00	3.595350E+00	2.677640E+00
2.993730E+00	1.131360E+00	2.746660E+00
2.218950E+00	3.652740E+00	2.708930E+00
3.093780E+00	1.162760E+00	2.723260E+00
2.302990E+00	3.719550E+00	2.783830E+00
2.385620E+00	3.770570E+00	2.817900E+00
2.360140E+00	3.747830E+00	2.752590E+00
3.212650E+00	1.186840E+00	2.733030E+00
2.433380E+00	3.767840E+00	2.754640E+00
2.442390E+00	3.787000E+00	2.818700E+00
3.374140E+00	1.237220E+00	2.735200E+00
2.492830E+00	3.791260E+00	2.815670E+00
2.572490E+00	3.784420E+00	2.756550E+00
3.491050E+00	1.267070E+00	2.761500E+00
3.465420E+00	1.235850E+00	2.795760E+00
3.514430E+00	1.255440E+00	2.804680E+00
2.725430E+00	3.799390E+00	2.801250E+00
2.678610E+00	3.776450E+00	2.709200E+00
3.661220E+00	1.376230E+00	2.739830E+00
3.576460E+00	1.297620E+00	2.804420E+00
2.799990E+00	3.761190E+00	2.725530E+00
2.857080E+00	3.787310E+00	2.820440E+00
3.835350E+00	1.515580E+00	2.764170E+00
3.758650E+00	1.428590E+00	2.786550E+00
2.962360E+00	3.738690E+00	2.742970E+00
2.956010E+00	3.776310E+00	2.837910E+00
3.980350E+00	1.679610E+00	2.724690E+00
3.923940E+00	1.596720E+00	2.784810E+00
3.041460E+00	3.745100E+00	2.819090E+00
3.128430E+00	3.728240E+00	2.850610E+00
3.159650E+00	3.686240E+00	2.750390E+00
4.099390E+00	1.850870E+00	2.732150E+00
4.045740E+00	1.746910E+00	2.789730E+00
3.248750E+00	3.684990E+00	2.840550E+00
3.360020E+00	3.647250E+00	2.847410E+00
3.368710E+00	3.619100E+00	2.753850E+00
4.193330E+00	2.295860E+00	2.676030E+00
4.195750E+00	2.177070E+00	2.703320E+00
4.177480E+00	2.026760E+00	2.750920E+00
4.209310E+00	2.105520E+00	2.772780E+00
4.138390E+00	1.937380E+00	2.700220E+00
3.451730E+00	3.616290E+00	2.829890E+00
3.542800E+00	3.592340E+00	2.872000E+00
3.549590E+00	3.574290E+00	2.780800E+00
4.167050E+00	2.662250E+00	2.689990E+00
4.201410E+00	2.523650E+00	2.772100E+00
4.199770E+00	2.387460E+00	2.723550E+00
4.224320E+00	2.237490E+00	2.769630E+00
4.224950E+00	2.150050E+00	2.790210E+00
3.617100E+00	3.564440E+00	2.837790E+00
3.711180E+00	3.522590E+00	2.803630E+00
3.844300E+00	3.467400E+00	2.801940E+00
3.889300E+00	3.426930E+00	2.739530E+00
4.076270E+00	3.160270E+00	2.743410E+00
4.114710E+00	3.029630E+00	2.767150E+00
4.110950E+00	3.102050E+00	2.799200E+00
4.132890E+00	2.884900E+00	2.735850E+00
4.155000E+00	2.761660E+00	2.722550E+00
3.925680E+00	3.424730E+00	2.823730E+00
3.962590E+00	3.371520E+00	2.768300E+00
4.047910E+00	3.264440E+00	2.804340E+00
4.101330E+00	3.156190E+00	2.824200E+00
1.400700E+00	2.075370E+00	2.654300E+00
1.409920E+00	2.157180E+00	2.656000E+00
1.440450E+00	2.104390E+00	2.582990E+00
1.440680E+00	1.969850E+00	2.591490E+00
1.396790E+00	1.991800E+00	2.656570E+00
1.452460E+00	1.888010E+00	2.603420E+00
1.408360E+00	1.856170E+00	2.675440E+00
1.472340E+00	1.806210E+00	2.624660E+00
1.566330E+00	2.879440E+00	2.880400E+00
1.603260E+00	2.958850E+00	2.903370E+00
1.592470E+00	2.905490E+00	2.812390E+00
1.559970E+00	2.784190E+00	2.756300E+00
1.545430E+00	2.801600E+00	2.854790E+00
1.526500E+00	2.655730E+00	2.690710E+00
1.514060E+00	2.678850E+00	2.805040E+00
1.499810E+00	2.518500E+00	2.635220E+00
1.484190E+00	2.547150E+00	2.748600E+00
1.476430E+00	2.378290E+00	2.598740E+00
1.459370E+00	2.415560E+00	2.705070E+00
1.452770E+00	2.241820E+00	2.577290E+00
1.428810E+00	2.282480E+00	2.669730E+00
1.612950E+00	1.752250E+00	2.523970E+00
1.541570E+00	1.781390E+00	2.571240E+00
1.656700E+00	1.643860E+00	2.549770E+00
1.584550E+00	1.657290E+00	2.602570E+00
1.706820E+00	1.555690E+00	2.568000E+00
1.645760E+00	1.545360E+00	2.624980E+00
1.747300E+00	1.438280E+00	2.628160E+00
1.846660E+00	1.353910E+00	2.633050E+00
1.797300E+00	1.303210E+00	2.730080E+00
1.903760E+00	1.278200E+00	2.697850E+00
1.663750E+00	3.040420E+00	2.826680E+00
2.022230E+00	1.234140E+00	2.710690E+00
2.123990E+00	1.209450E+00	2.697800E+00
2.106550E+00	1.174330E+00	2.761960E+00
2.190520E+00	1.148020E+00	2.782100E+00
1.722780E+00	3.143930E+00	2.851940E+00
1.766900E+00	3.215690E+00	2.900670E+00
1.772330E+00	3.212450E+00	2.822740E+00
2.353170E+00	1.160270E+00	2.705160E+00
2.294980E+00	1.155980E+00	2.740530E+00
2.387440E+00	1.115010E+00	2.779270E+00
1.839080E+00	3.298830E+00	2.837500E+00
2.579050E+00	1.112090E+00	2.756180E+00
2.503960E+00	1.105940E+00	2.789660E+00
2.583980E+00	1.083730E+00	2.819530E+00
1.913050E+00	3.386890E+00	2.887900E+00
1.973080E+00	3.452450E+00	2.896000E+00
1.960150E+00	3.432990E+00	2.841320E+00
2.667570E+00	1.085100E+00	2.804010E+00
2.026950E+00	3.500410E+00	2.807600E+00
2.030960E+00	3.518270E+00	2.937720E+00
2.808570E+00	1.083890E+00	2.831940E+00
2.909730E+00	1.075180E+00	2.872460E+00
2.098680E+00	3.588110E+00	2.956230E+00
2.166670E+00	3.642760E+00	2.937510E+00
2.108600E+00	3.593220E+00	2.870410E+00
3.001330E+00	1.092110E+00	2.854030E+00
2.210370E+00	3.665220E+00	2.843570E+00
2.230580E+00	3.686310E+00	2.922170E+00
3.150960E+00	1.123220E+00	2.834670E+00
2.323010E+00	3.742690E+00	2.922860E+00
3.310030E+00	1.165040E+00	2.834400E+00
3.254230E+00	1.127360E+00	2.892590E+00
3.329880E+00	1.134700E+00	2.936020E+00
2.471090E+00	3.795660E+00	2.901240E+00
3.418130E+00	1.205480E+00	2.823560E+00
3.419030E+00	1.179600E+00	2.901810E+00
2.601810E+00	3.819450E+00	2.940670E+00
2.558410E+00	3.806270E+00	2.857010E+00
3.504960E+00	1.235130E+00	2.859650E+00
2.662480E+00	3.821630E+00	2.878860E+00
2.671500E+00	3.829310E+00	2.949940E+00
3.716270E+00	1.371280E+00	2.873540E+00
3.606550E+00	1.283440E+00	2.924910E+00
2.724410E+00	3.827810E+00	2.952640E+00
2.797040E+00	3.810200E+00	2.907940E+00
3.806020E+00	1.454150E+00	2.862840E+00
3.785450E+00	1.422780E+00	2.910510E+00
2.908060E+00	3.794800E+00	2.894950E+00
3.985350E+00	1.651310E+00	2.845550E+00
3.892160E+00	1.544350E+00	2.900580E+00
3.825200E+00	1.460820E+00	2.931070E+00
3.023630E+00	3.764200E+00	2.910960E+00
3.179770E+00	3.720030E+00	2.944070E+00
4.105720E+00	1.824400E+00	2.881690E+00
4.146840E+00	1.908280E+00	2.786080E+00
4.169990E+00	1.929690E+00	2.857450E+00
4.036210E+00	1.719580E+00	2.895930E+00
3.277490E+00	3.690500E+00	2.992110E+00
3.305360E+00	3.670030E+00	2.918110E+00
4.222220E+00	2.084610E+00	2.840810E+00
4.199720E+00	2.002450E+00	2.902120E+00
3.358500E+00	3.658430E+00	2.983030E+00
3.430600E+00	3.629060E+00	2.920940E+00
3.546630E+00	3.595120E+00	2.969540E+00
4.206200E+00	2.636750E+00	2.821520E+00
4.238470E+00	2.504990E+00	2.915590E+00
4.246160E+00	2.386310E+00	2.879620E+00
4.250790E+00	2.267600E+00	2.860290E+00
4.244600E+00	2.165270E+00	2.860480E+00
3.642250E+00	3.557750E+00	2.911970E+00
3.757610E+00	3.516530E+00	2.965790E+00
3.819860E+00	3.490930E+00	2.888570E+00
4.134830E+00	3.068860E+00	2.887690E+00
4.158040E+00	2.958420E+00	2.905920E+00
4.167900E+00	2.870260E+00	2.875260E+00
4.189050E+00	2.752950E+00	2.849950E+00
3.854640E+00	3.477860E+00	2.968990E+00
3.901530E+00	3.449550E+00	2.902220E+00
3.995730E+00	3.369820E+00	2.914480E+00
4.066170E+00	3.288910E+00	2.933420E+00
4.091040E+00	3.241340E+00	2.909510E+00
4.109120E+00	3.178580E+00	2.915800E+00
4.105340E+00	3.219660E+00	2.948280E+00
4.094890E+00	3.248350E+00	2.962570E+00
1.336940E+00	2.022040E+00	2.806320E+00
1.351990E+00	2.102830E+00	2.809870E+00
1.368390E+00	2.046930E+00	2.730450E+00
1.363170E+00	1.912620E+00	2.730840E+00
1.330300E+00	1.941770E+00	2.801620E+00
1.368920E+00	1.835250E+00	2.741520E+00
1.339650E+00	1.832370E+00	2.796360E+00
1.376590E+00	1.759780E+00	2.768710E+00
1.533880E+00	2.832440E+00	3.044300E+00
1.558810E+00	2.901330E+00	3.037410E+00
1.549040E+00	2.849130E+00	2.953550E+00
1.509530E+00	2.711920E+00	2.910930E+00
1.511550E+00	2.745770E+00	3.012530E+00
1.475560E+00	2.578590E+00	2.859100E+00
1.476440E+00	2.617790E+00	2.970500E+00
1.448780E+00	2.448050E+00	2.811650E+00
1.441760E+00	2.480200E+00	2.918810E+00
1.416880E+00	2.316720E+00	2.768330E+00
1.407630E+00	2.347610E+00	2.867360E+00
1.389320E+00	2.186950E+00	2.740680E+00
1.375610E+00	2.220870E+00	2.825610E+00
1.509170E+00	1.681990E+00	2.657460E+00
1.436930E+00	1.716200E+00	2.714220E+00
1.563010E+00	1.560520E+00	2.687050E+00
1.482290E+00	1.589430E+00	2.747540E+00
1.633780E+00	1.445630E+00	2.715600E+00
1.542390E+00	1.468210E+00	2.777000E+00
1.704830E+00	1.346880E+00	2.750450E+00
1.610000E+00	1.338830E+00	2.831370E+00
1.744380E+00	1.286290E+00	2.783750E+00
1.701560E+00	1.279760E+00	2.824310E+00
1.779610E+00	1.224030E+00	2.844560E+00
1.587710E+00	2.969980E+00	3.079930E+00
1.635670E+00	3.044720E+00	3.049410E+00
1.598620E+00	2.970560E+00	2.995350E+00
1.941030E+00	1.223090E+00	2.757780E+00
1.876430E+00	1.215540E+00	2.795040E+00
1.968360E+00	1.172600E+00	2.829250E+00
1.680140E+00	3.092370E+00	2.951370E+00
1.696960E+00	3.138900E+00	3.080310E+00
2.089870E+00	1.125430E+00	2.856680E+00
2.199940E+00	1.095440E+00	2.892320E+00
1.758330E+00	3.225290E+00	3.093320E+00
1.812800E+00	3.289710E+00	3.063390E+00
1.758410E+00	3.213250E+00	3.003650E+00
2.312160E+00	1.081550E+00	2.893520E+00
2.446340E+00	1.068410E+00	2.890950E+00
2.405650E+00	1.049520E+00	2.956980E+00
2.485740E+00	1.035920E+00	2.999650E+00
1.841270E+00	3.312940E+00	2.960920E+00
1.864220E+00	3.345670E+00	3.035940E+00
2.597090E+00	1.055060E+00	2.924870E+00
1.935540E+00	3.419200E+00	3.014860E+00
2.732290E+00	1.055680E+00	2.919940E+00
2.695330E+00	1.036200E+00	2.977610E+00
2.771000E+00	1.027230E+00	3.015590E+00
2.018280E+00	3.512480E+00	3.044130E+00
2.062720E+00	3.561780E+00	3.061120E+00
2.066280E+00	3.559680E+00	3.005960E+00
2.866200E+00	1.051000E+00	2.959030E+00
2.133160E+00	3.623640E+00	3.056770E+00
2.971480E+00	1.064600E+00	2.938710E+00
2.232070E+00	3.689260E+00	2.997890E+00
3.084710E+00	1.075790E+00	2.952870E+00
2.315670E+00	3.749630E+00	3.045390E+00
2.395740E+00	3.798830E+00	3.074420E+00
2.361310E+00	3.772990E+00	3.011580E+00
3.231410E+00	1.093290E+00	2.970780E+00
3.346800E+00	1.100860E+00	3.019090E+00
2.431170E+00	3.798640E+00	3.013140E+00
2.446020E+00	3.818010E+00	3.077880E+00
3.432170E+00	1.145650E+00	2.997030E+00
2.492430E+00	3.827720E+00	3.079780E+00
2.559690E+00	3.828980E+00	3.034040E+00
3.519090E+00	1.209200E+00	2.965680E+00
2.706930E+00	3.846510E+00	3.030030E+00
3.710490E+00	1.329060E+00	3.000010E+00
3.620590E+00	1.244650E+00	3.034210E+00
2.846310E+00	3.849830E+00	3.070970E+00
2.796700E+00	3.829370E+00	2.993130E+00
3.785050E+00	1.407130E+00	2.966360E+00
2.919260E+00	3.811450E+00	2.996860E+00
2.936580E+00	3.845020E+00	3.088940E+00
3.988400E+00	1.641580E+00	2.974610E+00
3.924050E+00	1.547120E+00	3.014360E+00
3.857950E+00	1.471390E+00	3.000260E+00
3.000770E+00	3.821390E+00	3.074810E+00
3.078090E+00	3.800820E+00	3.117820E+00
3.076340E+00	3.776720E+00	3.029830E+00
4.159460E+00	1.910290E+00	2.964930E+00
4.109870E+00	1.809370E+00	3.025400E+00
4.055390E+00	1.736820E+00	2.977370E+00
3.137180E+00	3.776970E+00	3.092870E+00
3.227160E+00	3.731980E+00	3.076350E+00
4.230300E+00	2.093690E+00	2.960680E+00
4.203850E+00	1.990710E+00	3.025810E+00
3.339080E+00	3.679790E+00	3.049600E+00
3.463040E+00	3.636550E+00	3.045010E+00
3.560590E+00	3.604570E+00	3.035580E+00
4.230840E+00	2.618870E+00	2.970210E+00
4.256900E+00	2.493700E+00	3.027350E+00
4.262520E+00	2.392240E+00	3.011620E+00
4.262220E+00	2.267190E+00	2.988470E+00
4.252800E+00	2.188350E+00	2.939790E+00
3.650800E+00	3.569250E+00	3.029180E+00
3.758270E+00	3.538080E+00	3.079760E+00
4.160870E+00	2.984540E+00	2.989250E+00
4.187630E+00	2.859130E+00	3.027100E+00
4.176450E+00	2.953780E+00	3.054680E+00
4.202310E+00	2.751070E+00	2.967150E+00
3.853100E+00	3.491600E+00	3.063920E+00
3.934330E+00	3.434650E+00	3.012940E+00
4.015150E+00	3.379380E+00	3.060750E+00
4.047900E+00	3.328490E+00	3.001590E+00
4.108490E+00	3.212580E+00	3.017310E+00
4.143820E+00	3.086240E+00	3.041000E+00
4.163580E+00	3.005470E+00	3.037700E+00
4.064170E+00	3.325360E+00	3.073900E+00
4.082450E+00	3.279610E+00	3.013190E+00
1.385200E+00	2.343690E+00	3.028080E+00
1.406630E+00	2.408940E+00	3.054800E+00
1.402600E+00	2.373900E+00	2.973440E+00
1.366050E+00	2.245360E+00	2.911040E+00
1.360590E+00	2.264280E+00	2.997030E+00
1.343670E+00	2.141330E+00	2.874210E+00
1.328370E+00	2.140130E+00	2.948360E+00
1.312560E+00	2.011700E+00	2.883010E+00
1.301090E+00	1.854780E+00	2.875010E+00
1.324000E+00	1.715820E+00	2.869950E+00
1.398970E+00	1.620410E+00	2.819610E+00
1.340770E+00	1.567710E+00	2.926600E+00
1.463860E+00	1.500110E+00	2.832200E+00
1.404370E+00	1.511790E+00	2.887650E+00
1.517520E+00	1.396900E+00	2.859060E+00
1.446810E+00	1.424910E+00	2.908520E+00
1.549200E+00	1.334070E+00	2.886240E+00
1.500760E+00	1.338590E+00	2.934950E+00
1.572090E+00	1.278250E+00	2.936060E+00
1.551710E+00	2.885050E+00	3.118660E+00
1.520650E+00	2.786220E+00	3.098460E+00
1.492380E+00	2.680890E+00	3.088150E+00
1.446530E+00	2.521550E+00	3.043940E+00
1.681570E+00	1.221030E+00	2.933490E+00
1.786790E+00	1.168510E+00	2.945590E+00
1.628350E+00	3.041760E+00	3.142870E+00
1.582590E+00	2.963230E+00	3.137640E+00
1.893670E+00	1.139950E+00	2.937100E+00
2.000010E+00	1.125340E+00	2.924620E+00
1.983100E+00	1.107890E+00	2.983400E+00
2.066380E+00	1.080040E+00	3.007530E+00
1.692030E+00	3.139500E+00	3.184740E+00
1.733670E+00	3.199020E+00	3.199590E+00
1.734380E+00	3.198000E+00	3.146400E+00
2.237360E+00	1.073150E+00	2.948720E+00
2.174420E+00	1.071390E+00	2.978350E+00
2.268960E+00	1.045950E+00	3.022200E+00
1.790500E+00	3.270880E+00	3.187490E+00
2.388840E+00	1.024510E+00	3.040070E+00
2.494740E+00	1.004460E+00	3.094370E+00
1.866740E+00	3.356810E+00	3.113320E+00
2.585950E+00	1.009440E+00	3.065600E+00
1.931210E+00	3.426680E+00	3.152570E+00
1.977010E+00	3.476040E+00	3.172070E+00
1.979910E+00	3.477040E+00	3.106290E+00
2.684470E+00	1.013930E+00	3.041900E+00
2.778070E+00	9.928670E-01	3.110760E+00
2.044450E+00	3.545610E+00	3.157350E+00
2.865270E+00	1.009440E+00	3.065100E+00
2.137620E+00	3.631730E+00	3.177600E+00
2.212440E+00	3.685150E+00	3.201210E+00
2.176860E+00	3.664560E+00	3.133810E+00
2.999360E+00	1.020070E+00	3.055670E+00
2.242600E+00	3.706080E+00	3.113750E+00
2.287700E+00	3.733200E+00	3.209850E+00
3.156960E+00	1.038160E+00	3.056520E+00
3.106680E+00	9.993690E-01	3.125570E+00
3.198560E+00	1.004920E+00	3.143240E+00
2.362880E+00	3.779490E+00	3.162190E+00
3.299140E+00	1.048850E+00	3.101270E+00
2.482210E+00	3.827350E+00	3.153140E+00
3.440790E+00	1.101260E+00	3.093530E+00
2.558450E+00	3.849610E+00	3.180340E+00
2.560110E+00	3.848210E+00	3.128400E+00
3.539110E+00	1.168490E+00	3.065820E+00
2.608860E+00	3.861330E+00	3.188460E+00
2.669100E+00	3.866970E+00	3.146400E+00
3.718830E+00	1.283820E+00	3.121190E+00
3.625530E+00	1.208050E+00	3.118840E+00
2.801820E+00	3.862290E+00	3.156560E+00
3.812730E+00	1.384270E+00	3.067630E+00
2.913420E+00	3.852660E+00	3.161030E+00
3.980330E+00	1.586020E+00	3.078050E+00
3.911340E+00	1.482130E+00	3.104310E+00
3.978080E+00	1.552650E+00	3.146860E+00
3.001330E+00	3.829330E+00	3.148790E+00
3.088480E+00	3.795080E+00	3.211300E+00
4.172570E+00	1.898000E+00	3.078820E+00
4.130380E+00	1.806410E+00	3.137400E+00
4.058980E+00	1.684580E+00	3.092810E+00
4.014220E+00	1.605990E+00	3.132570E+00
3.167000E+00	3.765430E+00	3.160980E+00
3.264480E+00	3.713060E+00	3.198430E+00
4.245930E+00	2.082570E+00	3.107030E+00
4.255000E+00	2.161850E+00	3.019280E+00
4.272620E+00	2.194690E+00	3.083160E+00
4.212180E+00	1.975300E+00	3.121740E+00
3.384460E+00	3.665770E+00	3.162130E+00
3.517020E+00	3.629490E+00	3.144910E+00
3.587110E+00	3.606930E+00	3.096490E+00
4.267100E+00	2.540530E+00	3.092500E+00
4.285090E+00	2.422350E+00	3.137630E+00
4.280970E+00	2.498880E+00	3.150570E+00
4.284640E+00	2.291270E+00	3.106330E+00
3.626360E+00	3.592260E+00	3.186140E+00
3.693030E+00	3.573320E+00	3.183400E+00
3.697740E+00	3.570030E+00	3.137020E+00
4.194690E+00	2.919580E+00	3.154810E+00
4.171410E+00	2.999440E+00	3.080690E+00
4.170330E+00	3.024440E+00	3.131060E+00
4.223550E+00	2.787130E+00	3.160440E+00
4.249440E+00	2.670870E+00	3.106370E+00
4.275030E+00	2.552790E+00	3.158920E+00
3.731720E+00	3.557780E+00	3.185520E+00
3.817740E+00	3.514230E+00	3.196480E+00
3.970340E+00	3.422750E+00	3.146860E+00
4.022080E+00	3.386240E+00	3.127300E+00
4.116210E+00	3.203170E+00	3.156450E+00
4.093730E+00	3.270180E+00	3.083470E+00
4.074340E+00	3.308280E+00	3.144280E+00
4.152650E+00	3.090880E+00	3.162470E+00
4.047030E+00	3.357660E+00	3.118710E+00
1.391150E+00	2.411850E+00	3.226820E+00
1.418470E+00	2.469300E+00	3.212570E+00
1.392430E+00	2.403140E+00	3.172120E+00
1.369480E+00	2.323460E+00	3.094690E+00
1.354120E+00	2.318740E+00	3.191170E+00
1.319150E+00	2.165890E+00	3.041620E+00
1.310990E+00	2.191130E+00	3.139600E+00
1.285520E+00	2.028520E+00	2.993750E+00
1.272860E+00	2.056180E+00	3.089940E+00
1.269400E+00	1.893180E+00	2.962460E+00
1.246830E+00	1.924960E+00	3.053510E+00
1.269510E+00	1.760630E+00	2.952790E+00
1.234840E+00	1.797390E+00	3.032530E+00
1.284570E+00	1.638140E+00	2.967600E+00
1.239650E+00	1.675250E+00	3.032360E+00
1.300770E+00	1.562640E+00	2.989490E+00
1.262090E+00	1.549050E+00	3.060410E+00
1.320170E+00	1.488390E+00	3.016380E+00
1.454400E+00	2.556780E+00	3.234910E+00
1.492140E+00	2.665120E+00	3.258950E+00
1.474840E+00	2.615280E+00	3.166290E+00
1.424380E+00	2.472980E+00	3.139570E+00
1.380750E+00	1.455760E+00	2.960440E+00
1.431350E+00	1.360570E+00	2.994200E+00
1.506010E+00	1.251960E+00	3.050180E+00
1.598730E+00	1.213890E+00	3.009890E+00
1.581320E+00	1.184060E+00	3.072360E+00
1.661350E+00	1.151710E+00	3.078790E+00
1.564340E+00	2.896000E+00	3.274290E+00
1.592040E+00	2.977690E+00	3.301300E+00
1.582630E+00	2.946160E+00	3.208220E+00
1.529840E+00	2.785330E+00	3.215360E+00
1.826050E+00	1.131820E+00	2.997570E+00
1.763830E+00	1.140280E+00	3.031480E+00
1.866610E+00	1.086920E+00	3.079940E+00
1.625450E+00	3.057120E+00	3.324090E+00
1.656310E+00	3.106600E+00	3.311070E+00
1.642040E+00	3.065260E+00	3.253110E+00
1.973770E+00	1.083080E+00	3.052810E+00
2.056540E+00	1.044270E+00	3.113930E+00
1.713790E+00	3.181390E+00	3.288680E+00
2.186520E+00	1.021060E+00	3.130860E+00
2.316890E+00	1.003860E+00	3.128420E+00
2.281020E+00	9.947360E-01	3.184850E+00
2.349600E+00	9.766560E-01	3.225260E+00
1.789360E+00	3.281210E+00	3.301830E+00
1.843200E+00	3.345580E+00	3.316330E+00
1.825360E+00	3.315720E+00	3.258500E+00
2.444470E+00	9.838910E-01	3.183080E+00
1.872870E+00	3.365440E+00	3.230820E+00
1.887900E+00	3.391570E+00	3.307780E+00
2.573030E+00	9.797610E-01	3.173870E+00
1.956710E+00	3.457820E+00	3.278320E+00
2.676590E+00	9.806980E-01	3.142410E+00
2.767100E+00	9.631900E-01	3.203740E+00
2.048000E+00	3.553470E+00	3.293920E+00
2.112140E+00	3.618070E+00	3.322170E+00
2.100790E+00	3.597990E+00	3.245640E+00
2.897070E+00	9.641950E-01	3.179670E+00
2.179150E+00	3.662620E+00	3.287810E+00
3.031040E+00	9.712230E-01	3.170560E+00
2.992210E+00	9.366530E-01	3.233270E+00
3.053330E+00	9.426810E-01	3.228920E+00
2.276380E+00	3.729070E+00	3.292330E+00
3.135740E+00	9.612730E-01	3.213390E+00
2.368590E+00	3.782260E+00	3.283120E+00
3.288050E+00	9.865050E-01	3.233160E+00
2.473070E+00	3.824160E+00	3.269530E+00
3.427140E+00	1.056250E+00	3.206470E+00
2.592090E+00	3.861800E+00	3.256980E+00
3.577770E+00	1.146110E+00	3.191980E+00
2.672100E+00	3.891350E+00	3.288270E+00
2.672580E+00	3.875850E+00	3.239470E+00
3.666370E+00	1.217070E+00	3.179010E+00
3.673440E+00	1.199200E+00	3.228880E+00
2.722360E+00	3.898310E+00	3.300280E+00
2.776320E+00	3.879690E+00	3.263820E+00
3.856830E+00	1.368730E+00	3.218570E+00
3.735710E+00	1.255600E+00	3.227110E+00
2.895570E+00	3.863540E+00	3.260260E+00
3.952710E+00	1.488200E+00	3.203340E+00
3.946980E+00	1.437170E+00	3.259310E+00
2.996450E+00	3.831130E+00	3.242330E+00
3.092470E+00	3.808750E+00	3.313810E+00
4.189220E+00	1.908260E+00	3.191290E+00
4.150340E+00	1.817380E+00	3.220330E+00
4.106380E+00	1.724310E+00	3.210570E+00
4.034200E+00	1.597220E+00	3.214390E+00
3.994200E+00	1.493180E+00	3.272170E+00
3.204650E+00	3.749650E+00	3.278280E+00
3.278900E+00	3.709010E+00	3.260210E+00
4.276810E+00	2.190690E+00	3.182090E+00
4.253330E+00	2.089260E+00	3.242080E+00
4.225760E+00	2.006690E+00	3.196330E+00
3.331600E+00	3.682010E+00	3.247890E+00
3.422220E+00	3.655020E+00	3.298810E+00
3.523900E+00	3.620150E+00	3.234930E+00
3.558140E+00	3.620050E+00	3.331920E+00
4.283820E+00	2.488650E+00	3.211840E+00
4.293910E+00	2.400550E+00	3.269120E+00
4.289860E+00	2.301390E+00	3.225190E+00
3.646830E+00	3.586080E+00	3.277020E+00
3.715160E+00	3.560510E+00	3.224040E+00
3.771550E+00	3.549500E+00	3.312710E+00
4.174510E+00	3.014050E+00	3.224670E+00
4.203360E+00	2.919700E+00	3.298890E+00
4.225690E+00	2.804560E+00	3.268180E+00
4.255560E+00	2.688740E+00	3.244540E+00
4.274850E+00	2.578940E+00	3.230630E+00
3.882300E+00	3.501230E+00	3.317410E+00
3.964100E+00	3.430210E+00	3.284650E+00
4.058950E+00	3.310130E+00	3.245430E+00
4.038730E+00	3.360820E+00	3.161620E+00
4.116740E+00	3.200150E+00	3.281390E+00
4.146640E+00	3.112390E+00	3.256570E+00
1.262850E+00	2.183150E+00	3.321850E+00
1.286160E+00	2.229460E+00	3.321780E+00
1.270860E+00	2.190780E+00	3.295540E+00
1.255420E+00	2.144660E+00	3.298380E+00
1.326920E+00	2.307930E+00	3.313010E+00
1.374590E+00	2.415500E+00	3.347970E+00
1.361750E+00	2.361150E+00	3.269500E+00
1.295680E+00	2.209010E+00	3.248320E+00
1.261410E+00	2.078880E+00	3.180480E+00
1.247730E+00	2.088220E+00	3.249420E+00
1.231220E+00	1.952620E+00	3.140780E+00
1.219200E+00	1.981170E+00	3.222330E+00
1.212030E+00	1.827850E+00	3.115420E+00
1.194080E+00	1.856470E+00	3.196000E+00
1.205230E+00	1.704830E+00	3.106630E+00
1.179380E+00	1.733430E+00	3.184030E+00
1.218310E+00	1.600460E+00	3.108680E+00
1.179780E+00	1.599570E+00	3.198870E+00
1.231060E+00	1.541750E+00	3.117890E+00
1.211210E+00	1.535860E+00	3.164390E+00
1.237390E+00	1.483270E+00	3.155140E+00
1.419770E+00	2.487780E+00	3.290850E+00
1.362610E+00	1.389890E+00	3.049710E+00
1.293050E+00	1.407920E+00	3.132670E+00
1.414960E+00	1.306280E+00	3.081870E+00
1.357780E+00	1.328970E+00	3.127070E+00
1.445780E+00	1.255000E+00	3.115030E+00
1.402630E+00	1.263320E+00	3.164370E+00
1.469660E+00	1.211320E+00	3.170480E+00
1.502350E+00	2.704570E+00	3.374610E+00
1.519950E+00	2.762700E+00	3.393960E+00
1.514150E+00	2.738290E+00	3.327950E+00
1.476020E+00	2.628780E+00	3.333840E+00
1.572610E+00	1.149380E+00	3.171340E+00
1.682720E+00	1.110980E+00	3.194360E+00
1.579580E+00	2.971970E+00	3.418560E+00
1.610590E+00	3.040540E+00	3.445570E+00
1.597810E+00	3.011050E+00	3.373250E+00
1.554020E+00	2.879270E+00	3.364260E+00
1.771820E+00	1.092020E+00	3.164730E+00
1.881610E+00	1.055020E+00	3.214360E+00
1.650460E+00	3.110490E+00	3.377980E+00
1.982820E+00	1.046350E+00	3.182910E+00
2.087120E+00	1.019670E+00	3.198990E+00
2.057140E+00	1.008480E+00	3.274840E+00
2.166600E+00	9.862310E-01	3.292140E+00
1.710500E+00	3.203350E+00	3.411710E+00
1.761580E+00	3.270510E+00	3.440190E+00
1.754570E+00	3.254910E+00	3.367310E+00
2.281180E+00	9.794090E-01	3.261050E+00
2.351620E+00	9.599400E-01	3.281870E+00
1.804910E+00	3.317370E+00	3.392700E+00
2.434040E+00	9.442470E-01	3.321850E+00
1.882650E+00	3.400310E+00	3.405940E+00
2.563100E+00	9.472110E-01	3.290310E+00
1.960940E+00	3.482630E+00	3.411560E+00
2.017380E+00	3.542840E+00	3.440460E+00
2.009810E+00	3.528360E+00	3.364130E+00
2.676690E+00	9.479620E-01	3.252450E+00
2.809420E+00	9.125290E-01	3.311580E+00
2.080860E+00	3.600890E+00	3.402560E+00
2.929360E+00	9.071920E-01	3.286040E+00
2.886230E+00	8.821970E-01	3.335660E+00
2.942240E+00	8.662660E-01	3.350030E+00
2.173890E+00	3.671980E+00	3.393930E+00
3.055140E+00	8.936940E-01	3.309960E+00
2.268240E+00	3.733570E+00	3.387790E+00
3.210500E+00	9.173620E-01	3.297360E+00
3.164670E+00	8.676320E-01	3.358560E+00
3.244100E+00	8.827530E-01	3.363710E+00
2.367840E+00	3.796390E+00	3.385220E+00
3.284930E+00	9.411710E-01	3.294150E+00
3.287130E+00	9.157070E-01	3.334630E+00
2.470940E+00	3.840280E+00	3.381090E+00
3.413190E+00	1.005850E+00	3.292180E+00
3.345990E+00	9.536350E-01	3.321830E+00
2.581460E+00	3.879850E+00	3.371760E+00
3.544930E+00	1.059610E+00	3.327520E+00
2.699630E+00	3.909690E+00	3.364430E+00
3.709020E+00	1.185620E+00	3.311060E+00
2.787380E+00	3.916650E+00	3.409840E+00
2.785670E+00	3.908830E+00	3.353010E+00
3.796730E+00	1.273460E+00	3.289720E+00
3.805500E+00	1.250230E+00	3.342950E+00
2.828450E+00	3.914660E+00	3.400410E+00
2.885970E+00	3.896390E+00	3.383010E+00
3.970480E+00	1.407770E+00	3.341950E+00
3.869030E+00	1.308590E+00	3.339280E+00
2.997940E+00	3.853960E+00	3.348140E+00
3.090340E+00	3.815530E+00	3.410060E+00
4.188470E+00	1.863570E+00	3.271210E+00
4.158230E+00	1.770530E+00	3.288410E+00
4.120510E+00	1.657900E+00	3.308930E+00
4.060740E+00	1.540180E+00	3.337840E+00
4.124540E+00	1.605470E+00	3.376090E+00
3.174900E+00	3.778570E+00	3.385400E+00
3.260980E+00	3.732160E+00	3.373510E+00
3.311760E+00	3.701020E+00	3.312120E+00
3.365810E+00	3.680170E+00	3.407100E+00
4.288820E+00	2.194860E+00	3.308850E+00
4.271580E+00	2.086640E+00	3.331000E+00
4.239040E+00	1.969670E+00	3.302160E+00
4.212530E+00	1.837160E+00	3.353160E+00
4.176770E+00	1.718990E+00	3.371510E+00
4.150920E+00	1.651680E+00	3.374360E+00
3.482970E+00	3.643060E+00	3.387040E+00
3.579890E+00	3.617050E+00	3.423910E+00
4.294380E+00	2.494580E+00	3.313130E+00
4.311070E+00	2.394300E+00	3.384090E+00
4.303840E+00	2.308530E+00	3.327880E+00
3.676300E+00	3.591260E+00	3.370810E+00
3.782680E+00	3.561870E+00	3.420190E+00
4.180300E+00	3.031850E+00	3.337420E+00
4.213860E+00	2.933200E+00	3.418770E+00
4.238980E+00	2.818460E+00	3.385120E+00
4.268250E+00	2.708170E+00	3.354930E+00
4.285790E+00	2.600840E+00	3.335210E+00
3.864740E+00	3.527020E+00	3.386940E+00
3.973410E+00	3.459930E+00	3.413080E+00
4.055810E+00	3.350150E+00	3.381660E+00
4.111680E+00	3.240210E+00	3.370280E+00
4.150110E+00	3.138990E+00	3.359580E+00
1.328170E+00	2.376980E+00	3.485480E+00
1.371400E+00	2.455270E+00	3.500940E+00
1.337820E+00	2.380760E+00	3.449190E+00
1.321950E+00	2.321460E+00	3.383810E+00
1.302080E+00	2.302920E+00	3.454610E+00
1.256470E+00	2.168350E+00	3.378460E+00
1.217470E+00	2.030560E+00	3.306710E+00
1.203230E+00	2.027280E+00	3.382620E+00
1.183370E+00	1.890680E+00	3.276430E+00
1.174940E+00	1.918930E+00	3.354720E+00
1.162030E+00	1.765400E+00	3.261770E+00
1.148690E+00	1.796410E+00	3.337520E+00
1.155020E+00	1.656850E+00	3.255420E+00
1.133490E+00	1.662980E+00	3.346490E+00
1.158800E+00	1.596480E+00	3.260930E+00
1.147640E+00	1.594440E+00	3.309450E+00
1.163680E+00	1.541330E+00	3.295440E+00
1.377470E+00	2.443800E+00	3.425880E+00
1.420950E+00	2.534150E+00	3.471810E+00
1.201440E+00	1.465620E+00	3.260960E+00
1.244180E+00	1.418390E+00	3.212620E+00
1.236200E+00	1.395670E+00	3.267210E+00
1.273960E+00	1.355050E+00	3.250500E+00
1.461920E+00	2.617150E+00	3.474070E+00
1.498070E+00	2.712760E+00	3.510270E+00
1.492050E+00	2.684360E+00	3.424510E+00
1.435360E+00	2.548140E+00	3.398700E+00
1.338380E+00	1.300900E+00	3.214450E+00
1.416930E+00	1.206060E+00	3.286300E+00
1.498450E+00	1.166320E+00	3.246180E+00
1.489500E+00	1.150770E+00	3.303440E+00
1.554230E+00	1.118120E+00	3.297840E+00
1.560580E+00	2.921760E+00	3.571260E+00
1.584620E+00	2.991320E+00	3.563110E+00
1.572420E+00	2.937420E+00	3.487110E+00
1.531780E+00	2.801220E+00	3.457120E+00
1.537110E+00	2.828860E+00	3.543450E+00
1.740170E+00	1.080060E+00	3.258310E+00
1.668550E+00	1.085500E+00	3.294500E+00
1.748620E+00	1.057350E+00	3.319790E+00
1.608870E+00	3.057140E+00	3.607580E+00
1.651480E+00	3.128380E+00	3.580200E+00
1.615980E+00	3.049650E+00	3.527270E+00
1.820740E+00	1.042290E+00	3.301030E+00
1.666640E+00	3.138520E+00	3.487450E+00
1.695250E+00	3.193310E+00	3.563350E+00
1.965940E+00	1.010480E+00	3.331770E+00
2.085510E+00	9.774030E-01	3.358110E+00
2.178190E+00	9.512690E-01	3.424270E+00
1.731470E+00	3.233320E+00	3.505210E+00
2.286510E+00	9.476590E-01	3.383230E+00
2.346250E+00	9.485950E-01	3.326110E+00
1.810480E+00	3.325150E+00	3.520380E+00
2.381280E+00	9.290600E-01	3.391570E+00
2.467550E+00	9.138410E-01	3.453700E+00
1.889010E+00	3.410880E+00	3.532000E+00
1.938230E+00	3.469220E+00	3.546970E+00
1.930290E+00	3.452490E+00	3.480180E+00
2.563700E+00	9.077680E-01	3.411740E+00
1.981400E+00	3.508880E+00	3.500490E+00
2.674990E+00	8.992700E-01	3.367490E+00
2.771890E+00	8.665430E-01	3.441090E+00
2.063420E+00	3.593740E+00	3.529430E+00
2.872970E+00	8.573720E-01	3.395860E+00
2.977930E+00	8.276420E-01	3.437000E+00
2.159960E+00	3.665410E+00	3.491010E+00
3.094170E+00	8.380850E-01	3.411950E+00
3.050720E+00	8.134970E-01	3.462460E+00
3.117230E+00	8.076590E-01	3.492780E+00
2.259140E+00	3.731260E+00	3.485970E+00
3.211330E+00	8.445470E-01	3.440290E+00
2.363020E+00	3.791690E+00	3.487990E+00
3.339700E+00	9.082450E-01	3.413560E+00
2.468620E+00	3.840730E+00	3.488800E+00
3.449480E+00	9.833740E-01	3.373950E+00
3.460820E+00	9.626080E-01	3.461840E+00
2.573070E+00	3.880250E+00	3.483520E+00
3.518420E+00	1.017280E+00	3.384910E+00
3.509750E+00	1.000930E+00	3.423470E+00
2.675110E+00	3.906430E+00	3.475380E+00
3.674180E+00	1.107520E+00	3.456410E+00
3.560610E+00	1.036270E+00	3.414810E+00
2.768400E+00	3.915960E+00	3.473170E+00
3.831690E+00	1.245570E+00	3.426460E+00
2.840580E+00	3.912170E+00	3.456420E+00
2.917150E+00	3.897500E+00	3.511430E+00
3.920390E+00	1.324530E+00	3.410230E+00
3.919440E+00	1.305980E+00	3.461770E+00
3.022900E+00	3.842300E+00	3.477500E+00
3.098670E+00	3.809390E+00	3.466030E+00
4.105470E+00	1.554390E+00	3.415600E+00
4.054630E+00	1.472910E+00	3.431330E+00
3.985270E+00	1.371210E+00	3.472090E+00
3.147470E+00	3.786840E+00	3.452640E+00
3.237810E+00	3.738620E+00	3.475320E+00
3.364590E+00	3.683920E+00	3.514010E+00
4.293640E+00	2.136510E+00	3.393150E+00
4.279140E+00	2.037250E+00	3.401780E+00
4.262320E+00	1.917920E+00	3.425180E+00
4.224380E+00	1.779960E+00	3.469830E+00
4.262070E+00	1.869820E+00	3.482520E+00
4.158100E+00	1.630570E+00	3.450280E+00
4.109230E+00	1.530080E+00	3.479090E+00
3.473960E+00	3.644410E+00	3.470630E+00
3.581840E+00	3.626690E+00	3.511940E+00
4.303600E+00	2.518130E+00	3.437120E+00
4.316980E+00	2.395510E+00	3.508830E+00
4.313570E+00	2.248670E+00	3.444960E+00
4.299770E+00	2.103390E+00	3.476570E+00
4.289240E+00	1.995590E+00	3.484030E+00
4.279220E+00	1.918980E+00	3.495280E+00
3.686690E+00	3.591640E+00	3.467360E+00
3.785970E+00	3.570980E+00	3.506300E+00
4.182220E+00	3.056140E+00	3.460660E+00
4.219560E+00	2.940610E+00	3.532680E+00
4.241910E+00	2.830220E+00	3.496220E+00
4.276020E+00	2.710280E+00	3.470680E+00
4.291350E+00	2.626650E+00	3.420860E+00
3.888950E+00	3.528880E+00	3.484620E+00
3.987560E+00	3.476670E+00	3.512070E+00
4.024160E+00	3.432520E+00	3.479770E+00
4.065190E+00	3.371490E+00	3.478040E+00
4.118940E+00	3.256400E+00	3.501480E+00
4.102140E+00	3.328030E+00	3.522190E+00
4.146020E+00	3.166290E+00	3.443050E+00
4.049280E+00	3.421580E+00	3.529060E+00
4.087500E+00	3.368470E+00	3.535120E+00
1.319040E+00	2.448880E+00	3.658800E+00
1.350720E+00	2.503200E+00	3.643230E+00
1.324950E+00	2.442680E+00	3.610110E+00
1.313530E+00	2.364900E+00	3.542440E+00
1.293250E+00	2.370720E+00	3.629120E+00
1.261040E+00	2.213260E+00	3.492930E+00
1.262100E+00	2.255900E+00	3.586340E+00
1.212090E+00	2.077150E+00	3.455190E+00
1.219320E+00	2.124250E+00	3.545220E+00
1.171760E+00	1.949060E+00	3.431490E+00
1.176860E+00	1.992320E+00	3.512870E+00
1.141100E+00	1.828390E+00	3.412860E+00
1.141970E+00	1.867370E+00	3.491970E+00
1.121700E+00	1.722410E+00	3.401070E+00
1.113570E+00	1.738740E+00	3.491820E+00
1.117830E+00	1.662830E+00	3.403350E+00
1.111380E+00	1.667290E+00	3.447150E+00
1.117530E+00	1.609320E+00	3.434670E+00
1.368620E+00	2.496520E+00	3.583380E+00
1.409650E+00	2.598370E+00	3.657430E+00
1.140160E+00	1.524340E+00	3.404960E+00
1.168140E+00	1.478010E+00	3.349970E+00
1.162800E+00	1.456140E+00	3.406260E+00
1.187870E+00	1.414340E+00	3.385530E+00
1.441020E+00	2.604060E+00	3.553280E+00
1.460380E+00	2.679880E+00	3.625980E+00
1.239730E+00	1.353730E+00	3.343560E+00
1.318410E+00	1.268950E+00	3.329510E+00
1.281740E+00	1.266890E+00	3.443570E+00
1.366540E+00	1.211880E+00	3.357830E+00
1.340120E+00	1.215710E+00	3.407420E+00
1.401440E+00	1.170930E+00	3.405810E+00
1.482280E+00	2.730290E+00	3.639800E+00
1.501590E+00	2.777660E+00	3.656130E+00
1.496370E+00	2.743710E+00	3.595020E+00
1.495310E+00	1.120160E+00	3.381710E+00
1.614040E+00	1.063800E+00	3.392370E+00
1.563190E+00	1.055440E+00	3.495680E+00
1.664100E+00	1.025200E+00	3.481250E+00
1.573090E+00	2.977990E+00	3.635060E+00
1.536530E+00	2.864540E+00	3.638470E+00
1.758750E+00	1.021960E+00	3.412640E+00
1.643520E+00	3.124180E+00	3.664740E+00
1.606640E+00	3.048560E+00	3.694500E+00
1.873730E+00	1.002200E+00	3.390500E+00
1.879810E+00	9.807920E-01	3.465470E+00
1.950910E+00	9.805940E-01	3.440220E+00
1.689340E+00	3.195700E+00	3.644460E+00
2.066860E+00	9.553880E-01	3.467450E+00
2.188170E+00	9.238310E-01	3.534830E+00
1.743230E+00	3.262170E+00	3.605370E+00
2.280270E+00	9.237110E-01	3.509510E+00
1.806660E+00	3.344930E+00	3.661580E+00
1.862790E+00	3.409150E+00	3.667820E+00
1.854110E+00	3.389040E+00	3.602470E+00
2.377390E+00	9.154300E-01	3.484070E+00
2.475430E+00	8.827970E-01	3.568880E+00
1.911560E+00	3.456400E+00	3.625300E+00
2.570190E+00	8.765430E-01	3.532400E+00
1.983930E+00	3.528890E+00	3.594510E+00
2.666530E+00	8.679820E-01	3.489220E+00
2.760590E+00	8.277160E-01	3.558330E+00
2.054250E+00	3.614280E+00	3.648190E+00
2.132500E+00	3.684070E+00	3.645440E+00
2.095520E+00	3.644400E+00	3.595090E+00
2.860530E+00	8.232570E-01	3.503180E+00
2.944420E+00	7.810300E-01	3.561940E+00
2.147570E+00	3.677300E+00	3.574110E+00
2.208790E+00	3.735880E+00	3.634430E+00
3.034530E+00	7.905420E-01	3.525230E+00
3.118870E+00	7.706040E-01	3.587770E+00
2.240040E+00	3.739850E+00	3.572240E+00
2.258500E+00	3.770080E+00	3.627290E+00
3.213960E+00	8.035850E-01	3.551730E+00
2.299510E+00	3.795640E+00	3.626440E+00
2.349570E+00	3.810810E+00	3.588020E+00
3.314690E+00	8.568140E-01	3.522750E+00
2.463950E+00	3.861750E+00	3.590740E+00
3.406480E+00	9.121060E-01	3.512540E+00
2.571770E+00	3.903550E+00	3.586370E+00
3.508770E+00	9.627750E-01	3.568460E+00
3.554920E+00	1.017950E+00	3.482790E+00
3.633190E+00	1.048390E+00	3.569960E+00
2.667660E+00	3.931050E+00	3.574460E+00
3.740750E+00	1.121520E+00	3.578270E+00
2.755790E+00	3.934850E+00	3.565510E+00
3.824990E+00	1.201870E+00	3.546280E+00
2.840760E+00	3.927550E+00	3.548720E+00
2.919310E+00	3.928830E+00	3.611360E+00
3.921740E+00	1.291900E+00	3.523240E+00
2.990820E+00	3.886840E+00	3.571710E+00
3.092600E+00	3.843010E+00	3.585500E+00
3.130340E+00	3.797920E+00	3.506620E+00
3.189170E+00	3.784250E+00	3.555490E+00
4.073360E+00	1.451680E+00	3.529510E+00
4.014780E+00	1.360370E+00	3.581930E+00
3.284790E+00	3.740600E+00	3.566350E+00
3.367030E+00	3.706990E+00	3.572450E+00
4.274000E+00	1.851430E+00	3.547640E+00
4.249860E+00	1.750790E+00	3.572290E+00
4.205710E+00	1.656600E+00	3.560340E+00
4.141660E+00	1.544890E+00	3.554710E+00
3.468220E+00	3.674950E+00	3.561330E+00
3.578340E+00	3.652700E+00	3.570690E+00
4.316390E+00	2.525540E+00	3.586450E+00
4.297770E+00	2.604540E+00	3.496800E+00
4.297590E+00	2.651070E+00	3.557030E+00
4.333900E+00	2.389530E+00	3.610460E+00
4.332030E+00	2.281880E+00	3.581730E+00
4.324310E+00	2.150790E+00	3.567360E+00
4.311910E+00	2.026550E+00	3.563210E+00
4.296480E+00	1.941840E+00	3.545630E+00
3.694230E+00	3.619630E+00	3.566140E+00
3.868480E+00	3.572770E+00	3.590650E+00
4.196990E+00	3.060430E+00	3.603740E+00
4.160540E+00	3.140700E+00	3.518630E+00
4.160090E+00	3.177130E+00	3.583680E+00
4.231900E+00	2.936420E+00	3.621900E+00
4.249570E+00	2.848070E+00	3.591410E+00
4.276680E+00	2.747200E+00	3.569700E+00
3.938510E+00	3.551970E+00	3.597900E+00
3.948620E+00	3.529610E+00	3.565950E+00
4.109540E+00	3.336560E+00	3.584430E+00
4.140680E+00	3.256340E+00	3.626770E+00
3.969180E+00	3.533700E+00	3.601250E+00
4.020420E+00	3.483270E+00	3.606680E+00
4.077100E+00	3.403010E+00	3.575770E+00
1.252570E+00	2.267070E+00	3.727960E+00
1.273510E+00	2.322050E+00	3.738030E+00
1.261790E+00	2.284370E+00	3.675680E+00
1.225670E+00	2.165160E+00	3.632420E+00
1.232880E+00	2.196970E+00	3.711010E+00
1.185730E+00	2.037990E+00	3.598180E+00
1.196790E+00	2.079740E+00	3.681440E+00
1.148660E+00	1.911300E+00	3.574640E+00
1.159720E+00	1.955680E+00	3.657710E+00
1.121270E+00	1.804330E+00	3.558350E+00
1.125690E+00	1.823000E+00	3.658570E+00
1.108850E+00	1.742860E+00	3.555580E+00
1.110530E+00	1.746730E+00	3.608560E+00
1.106510E+00	1.687120E+00	3.585880E+00
1.353570E+00	2.500850E+00	3.717000E+00
1.298960E+00	2.392360E+00	3.702230E+00
1.110030E+00	1.622940E+00	3.527680E+00
1.121930E+00	1.549580E+00	3.502840E+00
1.122930E+00	1.532150E+00	3.611580E+00
1.142790E+00	1.476710E+00	3.549060E+00
1.412830E+00	2.605400E+00	3.747150E+00
1.452110E+00	2.676360E+00	3.752300E+00
1.434140E+00	2.651250E+00	3.709150E+00
1.169440E+00	1.420090E+00	3.485820E+00
1.219730E+00	1.338400E+00	3.471750E+00
1.208070E+00	1.347360E+00	3.585990E+00
1.256530E+00	1.288700E+00	3.505830E+00
1.245610E+00	1.297770E+00	3.555880E+00
1.286950E+00	1.247440E+00	3.549010E+00
1.470030E+00	2.713160E+00	3.692640E+00
1.494400E+00	2.751220E+00	3.789000E+00
1.356290E+00	1.186050E+00	3.504850E+00
1.460780E+00	1.112060E+00	3.503410E+00
1.418770E+00	1.116160E+00	3.610950E+00
1.517180E+00	1.064550E+00	3.543790E+00
1.491670E+00	1.068690E+00	3.589560E+00
1.554870E+00	1.027090E+00	3.595980E+00
1.529300E+00	2.827640E+00	3.792610E+00
1.547010E+00	2.870140E+00	3.776340E+00
1.523510E+00	2.823360E+00	3.726480E+00
1.738390E+00	9.904320E-01	3.525950E+00
1.657470E+00	9.926170E-01	3.583990E+00
1.777140E+00	9.443700E-01	3.615900E+00
1.574500E+00	2.946680E+00	3.753870E+00
1.845670E+00	9.572770E-01	3.541110E+00
1.930400E+00	9.201900E-01	3.603730E+00
1.868960E+00	9.140300E-01	3.628090E+00
1.952650E+00	8.964540E-01	3.678030E+00
1.649460E+00	3.110910E+00	3.753180E+00
1.616680E+00	3.044640E+00	3.769640E+00
1.975760E+00	9.453460E-01	3.542810E+00
2.014050E+00	9.008650E-01	3.636780E+00
1.683840E+00	3.176830E+00	3.726840E+00
2.131320E+00	8.857700E-01	3.634290E+00
1.745600E+00	3.264040E+00	3.738400E+00
2.268520E+00	8.866900E-01	3.625380E+00
1.854270E+00	3.397490E+00	3.737230E+00
1.806730E+00	3.342610E+00	3.756430E+00
2.375950E+00	8.780680E-01	3.597910E+00
2.476690E+00	8.510250E-01	3.684440E+00
1.900180E+00	3.450690E+00	3.709270E+00
2.573210E+00	8.378030E-01	3.646980E+00
1.972620E+00	3.531740E+00	3.721050E+00
2.665830E+00	8.261850E-01	3.604990E+00
2.758150E+00	7.910510E-01	3.674450E+00
2.113920E+00	3.671500E+00	3.730440E+00
2.046870E+00	3.613690E+00	3.743900E+00
2.850690E+00	7.805640E-01	3.617860E+00
2.935350E+00	7.408150E-01	3.673200E+00
2.196190E+00	3.732600E+00	3.717400E+00
3.025330E+00	7.514400E-01	3.626360E+00
3.116870E+00	7.361610E-01	3.693280E+00
2.286760E+00	3.794370E+00	3.695520E+00
3.213640E+00	7.651710E-01	3.658150E+00
2.360780E+00	3.841130E+00	3.725010E+00
2.359510E+00	3.836430E+00	3.671680E+00
3.312490E+00	8.162460E-01	3.627830E+00
2.397700E+00	3.857620E+00	3.714880E+00
2.452200E+00	3.871790E+00	3.704370E+00
3.411080E+00	8.798280E-01	3.601420E+00
2.566760E+00	3.912100E+00	3.689510E+00
3.602710E+00	1.011230E+00	3.671110E+00
3.501070E+00	9.274140E-01	3.684910E+00
2.674510E+00	3.942600E+00	3.680750E+00
3.723340E+00	1.097820E+00	3.665990E+00
2.741560E+00	3.948640E+00	3.642240E+00
3.833800E+00	1.187960E+00	3.651540E+00
2.828810E+00	3.948010E+00	3.657530E+00
2.923660E+00	3.938200E+00	3.713030E+00
3.930620E+00	1.274850E+00	3.622230E+00
3.007940E+00	3.900060E+00	3.657760E+00
3.120040E+00	3.866750E+00	3.684190E+00
3.210000E+00	3.806070E+00	3.621920E+00
4.099980E+00	1.447330E+00	3.633270E+00
4.022560E+00	1.353460E+00	3.684440E+00
3.242730E+00	3.824000E+00	3.693080E+00
3.324500E+00	3.791150E+00	3.693810E+00
3.355090E+00	3.748910E+00	3.632970E+00
4.278260E+00	1.788810E+00	3.632080E+00
4.244450E+00	1.681190E+00	3.656410E+00
4.276570E+00	1.749240E+00	3.693860E+00
4.175200E+00	1.559970E+00	3.656730E+00
3.418500E+00	3.765840E+00	3.699010E+00
3.536050E+00	3.738200E+00	3.716660E+00
3.558980E+00	3.694340E+00	3.640420E+00
4.304750E+00	2.671200E+00	3.656140E+00
4.324220E+00	2.548800E+00	3.726250E+00
4.338510E+00	2.425350E+00	3.697430E+00
4.345600E+00	2.304060E+00	3.686510E+00
4.343150E+00	2.179080E+00	3.673140E+00
4.332410E+00	2.048060E+00	3.663260E+00
4.309760E+00	1.899780E+00	3.644450E+00
4.291670E+00	1.805950E+00	3.683410E+00
3.644970E+00	3.693420E+00	3.710950E+00
3.746180E+00	3.666670E+00	3.759710E+00
3.761530E+00	3.632450E+00	3.673410E+00
4.169860E+00	3.170390E+00	3.675850E+00
4.198790E+00	3.079360E+00	3.742230E+00
4.226220E+00	2.970570E+00	3.703110E+00
4.252550E+00	2.859120E+00	3.687000E+00
4.276100E+00	2.777220E+00	3.642820E+00
3.848280E+00	3.611760E+00	3.751960E+00
3.932250E+00	3.556120E+00	3.702230E+00
3.958050E+00	3.543500E+00	3.628330E+00
3.995110E+00	3.519740E+00	3.663960E+00
4.110570E+00	3.346680E+00	3.708740E+00
4.082250E+00	3.406900E+00	3.631840E+00
4.054700E+00	3.451320E+00	3.686800E+00
4.147090E+00	3.246650E+00	3.716470E+00
4.026450E+00	3.491970E+00	3.667940E+00
1.246430E+00	2.269190E+00	3.864880E+00
1.270000E+00	2.333550E+00	3.851870E+00
1.252460E+00	2.260400E+00	3.787490E+00
1.211120E+00	2.128470E+00	3.763660E+00
1.224250E+00	2.184150E+00	3.845920E+00
1.174430E+00	2.007560E+00	3.739320E+00
1.194070E+00	2.072120E+00	3.828410E+00
1.141930E+00	1.898580E+00	3.723370E+00
1.162020E+00	1.957790E+00	3.808350E+00
1.123200E+00	1.834610E+00	3.725050E+00
1.134640E+00	1.859800E+00	3.792600E+00
1.117600E+00	1.783050E+00	3.758510E+00
1.294780E+00	2.404320E+00	3.886420E+00
1.330840E+00	2.475280E+00	3.869730E+00
1.307900E+00	2.402070E+00	3.796910E+00
1.109540E+00	1.686680E+00	3.713040E+00
1.110930E+00	1.601810E+00	3.647710E+00
1.111530E+00	1.607400E+00	3.724170E+00
1.117010E+00	1.547500E+00	3.671260E+00
1.117510E+00	1.561050E+00	3.727630E+00
1.127040E+00	1.508900E+00	3.711310E+00
1.367200E+00	2.541960E+00	3.907330E+00
1.406460E+00	2.607660E+00	3.894500E+00
1.377740E+00	2.540770E+00	3.823000E+00
1.172960E+00	1.405560E+00	3.604540E+00
1.152770E+00	1.441240E+00	3.691600E+00
1.192660E+00	1.368650E+00	3.637690E+00
1.183390E+00	1.382840E+00	3.677520E+00
1.210280E+00	1.338100E+00	3.681410E+00
1.443190E+00	2.660240E+00	3.836110E+00
1.262590E+00	1.261010E+00	3.662570E+00
1.333510E+00	1.181850E+00	3.621390E+00
1.310960E+00	1.196720E+00	3.682110E+00
1.377000E+00	1.136440E+00	3.657460E+00
1.350360E+00	1.155080E+00	3.700850E+00
1.409060E+00	1.103980E+00	3.706480E+00
1.491300E+00	2.761550E+00	3.891230E+00
1.524750E+00	2.835750E+00	3.896060E+00
1.518830E+00	2.811880E+00	3.840370E+00
1.504770E+00	1.032340E+00	3.704310E+00
1.601190E+00	9.784790E-01	3.676170E+00
1.578170E+00	9.779520E-01	3.738000E+00
1.633240E+00	9.543230E-01	3.755890E+00
1.549500E+00	2.881360E+00	3.842820E+00
1.713780E+00	9.409160E-01	3.712230E+00
1.585360E+00	2.979290E+00	3.885120E+00
1.618770E+00	3.053560E+00	3.881760E+00
1.608040E+00	3.023250E+00	3.823590E+00
1.858480E+00	8.996710E-01	3.721040E+00
1.979640E+00	8.808380E-01	3.764160E+00
1.640960E+00	3.088830E+00	3.830570E+00
2.079530E+00	8.694360E-01	3.728250E+00
1.695920E+00	3.185720E+00	3.841040E+00
2.143380E+00	8.660750E-01	3.705480E+00
2.168790E+00	8.605110E-01	3.744260E+00
1.756180E+00	3.284170E+00	3.857220E+00
1.799010E+00	3.348190E+00	3.875680E+00
1.788880E+00	3.324050E+00	3.811840E+00
2.246300E+00	8.604750E-01	3.749780E+00
2.177460E+00	8.668370E-01	3.710300E+00
1.841270E+00	3.390930E+00	3.828950E+00
2.371550E+00	8.516280E-01	3.719040E+00
2.480820E+00	8.264770E-01	3.804410E+00
1.906770E+00	3.461240E+00	3.791970E+00
2.575310E+00	8.141130E-01	3.766920E+00
1.971690E+00	3.549760E+00	3.855390E+00
2.036000E+00	3.624880E+00	3.870380E+00
2.020270E+00	3.594400E+00	3.802130E+00
2.667000E+00	7.995200E-01	3.724000E+00
2.763890E+00	7.626240E-01	3.796660E+00
2.090360E+00	3.665880E+00	3.827660E+00
2.851170E+00	7.475070E-01	3.738600E+00
2.937130E+00	7.153200E-01	3.776260E+00
2.178480E+00	3.731370E+00	3.813310E+00
3.021310E+00	7.201720E-01	3.734440E+00
3.117260E+00	7.061830E-01	3.802110E+00
2.262920E+00	3.789780E+00	3.797680E+00
3.214670E+00	7.354980E-01	3.767610E+00
2.342830E+00	3.838860E+00	3.786520E+00
3.312900E+00	7.887630E-01	3.738030E+00
2.408990E+00	3.866530E+00	3.768260E+00
2.481890E+00	3.901900E+00	3.823910E+00
3.409730E+00	8.529520E-01	3.708800E+00
2.562790E+00	3.922780E+00	3.790020E+00
3.592290E+00	9.858550E-01	3.777520E+00
3.503210E+00	9.009380E-01	3.790940E+00
2.652360E+00	3.946480E+00	3.774120E+00
3.701470E+00	1.076270E+00	3.765310E+00
2.733360E+00	3.956270E+00	3.766280E+00
2.765810E+00	3.951760E+00	3.711960E+00
2.839420E+00	3.968140E+00	3.786110E+00
3.835850E+00	1.188850E+00	3.765790E+00
2.936420E+00	3.960740E+00	3.783280E+00
3.935290E+00	1.275290E+00	3.718050E+00
3.026600E+00	3.927460E+00	3.761980E+00
3.181130E+00	3.896790E+00	3.770170E+00
4.115530E+00	1.448000E+00	3.771790E+00
4.015610E+00	1.343300E+00	3.749840E+00
3.267850E+00	3.891040E+00	3.796870E+00
3.312250E+00	3.831590E+00	3.746930E+00
4.261680E+00	1.689750E+00	3.733400E+00
4.214040E+00	1.589890E+00	3.748550E+00
4.194600E+00	1.530520E+00	3.794890E+00
3.353190E+00	3.870880E+00	3.810370E+00
3.455940E+00	3.846610E+00	3.827060E+00
3.456910E+00	3.799140E+00	3.768190E+00
4.315280E+00	2.682220E+00	3.801270E+00
4.283710E+00	2.760850E+00	3.713220E+00
4.269810E+00	2.819540E+00	3.780710E+00
4.339230E+00	2.546990E+00	3.822040E+00
4.350920E+00	2.445930E+00	3.798930E+00
4.359980E+00	2.327670E+00	3.785630E+00
4.358650E+00	2.202120E+00	3.775320E+00
4.350410E+00	2.078010E+00	3.765500E+00
4.336800E+00	1.944270E+00	3.764090E+00
4.298890E+00	1.784520E+00	3.763120E+00
4.263400E+00	1.650640E+00	3.799420E+00
4.228640E+00	1.574510E+00	3.808610E+00
3.541370E+00	3.803480E+00	3.819630E+00
3.616850E+00	3.739880E+00	3.777810E+00
3.745430E+00	3.707160E+00	3.833860E+00
4.170210E+00	3.195550E+00	3.794530E+00
4.206770E+00	3.103050E+00	3.872410E+00
4.228240E+00	2.989320E+00	3.810350E+00
4.242580E+00	2.906020E+00	3.762050E+00
3.849960E+00	3.642190E+00	3.824370E+00
3.943760E+00	3.572470E+00	3.808260E+00
4.043330E+00	3.470060E+00	3.792940E+00
4.014130E+00	3.499380E+00	3.704900E+00
4.125080E+00	3.354260E+00	3.844330E+00
4.142250E+00	3.279500E+00	3.782870E+00
1.271420E+00	2.327840E+00	3.925510E+00
1.242850E+00	2.236250E+00	3.915820E+00
1.224360E+00	2.146240E+00	3.921740E+00
1.194070E+00	2.030000E+00	3.907310E+00
1.165020E+00	1.918930E+00	3.890820E+00
1.142180E+00	1.805180E+00	3.891660E+00
1.117280E+00	1.732700E+00	3.812420E+00
1.128390E+00	1.729890E+00	3.876880E+00
1.123470E+00	1.681780E+00	3.849050E+00
1.330480E+00	2.467050E+00	3.942600E+00
1.295560E+00	2.400130E+00	3.937620E+00
1.127020E+00	1.602280E+00	3.826240E+00
1.136900E+00	1.525210E+00	3.805460E+00
1.147440E+00	1.475730E+00	3.780880E+00
1.160710E+00	1.484530E+00	3.859130E+00
1.182050E+00	1.431360E+00	3.846080E+00
1.405240E+00	2.594810E+00	3.952640E+00
1.378940E+00	2.539300E+00	3.972640E+00
1.201090E+00	1.367800E+00	3.773630E+00
1.233950E+00	1.308840E+00	3.750590E+00
1.243860E+00	1.317440E+00	3.834420E+00
1.272880E+00	1.261510E+00	3.797970E+00
1.456380E+00	2.677890E+00	3.962050E+00
1.311400E+00	1.199050E+00	3.751470E+00
1.377190E+00	1.130310E+00	3.799480E+00
1.443390E+00	1.068400E+00	3.782560E+00
1.440120E+00	1.067790E+00	3.883100E+00
1.504510E+00	1.017420E+00	3.836050E+00
1.519120E+00	2.815400E+00	3.950310E+00
1.498950E+00	2.762450E+00	3.972610E+00
1.591840E+00	9.658950E-01	3.833390E+00
1.708750E+00	9.247850E-01	3.841740E+00
1.558060E+00	2.896840E+00	3.963710E+00
1.810730E+00	8.947620E-01	3.820250E+00
1.796230E+00	8.867120E-01	3.898930E+00
1.872260E+00	8.690260E-01	3.908920E+00
1.621560E+00	3.047440E+00	3.955050E+00
1.594760E+00	2.983080E+00	3.977880E+00
1.945210E+00	8.712340E-01	3.854260E+00
1.654210E+00	3.116730E+00	3.917300E+00
2.071640E+00	8.479580E-01	3.845050E+00
1.708300E+00	3.198750E+00	3.979640E+00
1.753650E+00	3.275170E+00	3.995700E+00
1.735450E+00	3.256230E+00	3.924320E+00
2.175610E+00	8.466170E-01	3.819840E+00
1.785640E+00	3.330560E+00	3.951430E+00
2.271960E+00	8.289870E-01	3.875100E+00
1.841450E+00	3.405670E+00	3.929100E+00
2.381210E+00	8.170050E-01	3.857230E+00
2.493560E+00	8.016240E-01	3.907630E+00
1.900150E+00	3.473610E+00	3.894600E+00
2.574750E+00	7.853890E-01	3.888740E+00
2.025640E+00	3.621550E+00	3.947390E+00
1.960780E+00	3.549610E+00	3.966950E+00
2.674450E+00	7.682970E-01	3.853430E+00
2.765300E+00	7.395650E-01	3.888720E+00
2.092950E+00	3.685470E+00	3.931780E+00
2.873290E+00	7.009280E-01	3.896370E+00
2.169340E+00	3.743240E+00	3.913790E+00
3.014070E+00	6.905040E-01	3.849610E+00
2.248840E+00	3.799390E+00	3.894560E+00
2.326370E+00	3.850360E+00	3.877410E+00
3.320170E+00	7.571130E-01	3.851360E+00
3.214330E+00	6.986680E-01	3.872710E+00
2.405550E+00	3.885780E+00	3.858020E+00
2.478410E+00	3.910050E+00	3.926080E+00
3.420730E+00	8.268150E-01	3.817410E+00
2.568020E+00	3.940720E+00	3.892960E+00
3.588020E+00	9.447140E-01	3.887030E+00
3.506020E+00	8.687630E-01	3.873660E+00
2.635050E+00	3.960280E+00	3.845390E+00
3.692660E+00	1.048100E+00	3.866140E+00
2.724150E+00	3.975490E+00	3.856640E+00
2.836250E+00	4.000980E+00	3.915350E+00
3.789380E+00	1.134170E+00	3.845840E+00
2.973540E+00	3.995390E+00	3.865110E+00
3.904600E+00	1.241220E+00	3.893260E+00
[truncated: 10,719 more rows]
