# Supplementary material for: A New MRI-Based Model of Heart Function with Coupled Hemodynamics and Application to Normal and Diseased Canine Left Ventricles
Source: Front Bioeng Biotechnol. 2015 Sep 23;3:140. doi: 10.3389/fbioe.2015.00140 (PMC4585083; doi:10.3389/fbioe.2015.00140)
Supplement: Supplementary file 2 [file Data_Sheet_2.ZIP › Case1_Normal_SR_Diastole/nodes/case1_diastole_time_0.2000.csv]

3.309050E+00	2.112230E+00	1.157660E+00
3.330820E+00	2.154710E+00	1.136000E+00
3.349530E+00	2.118680E+00	1.149360E+00
3.351520E+00	2.077880E+00	1.179680E+00
3.381450E+00	2.206640E+00	1.110740E+00
3.412750E+00	2.261710E+00	1.096940E+00
3.435650E+00	2.217090E+00	1.112370E+00
3.436030E+00	2.139880E+00	1.152360E+00
3.536800E+00	2.079480E+00	1.212570E+00
3.459310E+00	2.034850E+00	1.228730E+00
3.581970E+00	2.021260E+00	1.277230E+00
3.514730E+00	2.250360E+00	1.124580E+00
3.581150E+00	2.152250E+00	1.187460E+00
3.621480E+00	2.083340E+00	1.243980E+00
2.998280E+00	2.305270E+00	1.180610E+00
3.014540E+00	2.385400E+00	1.161780E+00
3.056860E+00	2.346390E+00	1.153110E+00
3.074780E+00	2.295900E+00	1.162570E+00
3.068260E+00	2.464890E+00	1.148640E+00
3.086860E+00	2.540600E+00	1.153380E+00
3.131770E+00	2.495440E+00	1.134610E+00
3.187140E+00	2.394530E+00	1.115570E+00
3.305030E+00	2.249960E+00	1.105070E+00
3.161450E+00	2.245620E+00	1.152650E+00
3.236160E+00	2.106680E+00	1.193620E+00
3.358720E+00	1.983770E+00	1.266950E+00
3.230770E+00	1.975470E+00	1.301440E+00
3.429890E+00	1.903980E+00	1.385700E+00
3.319480E+00	1.888190E+00	1.408440E+00
3.421960E+00	1.861300E+00	1.463100E+00
3.210180E+00	2.559940E+00	1.128360E+00
3.412710E+00	2.538130E+00	1.114260E+00
3.429860E+00	2.364560E+00	1.091210E+00
3.506940E+00	1.955160E+00	1.330030E+00
3.541560E+00	1.880310E+00	1.490660E+00
3.542750E+00	2.473530E+00	1.126040E+00
3.558880E+00	2.559610E+00	1.146500E+00
3.605000E+00	2.367190E+00	1.135330E+00
3.659590E+00	2.244580E+00	1.185480E+00
3.686670E+00	2.140300E+00	1.253270E+00
3.698100E+00	2.058820E+00	1.328800E+00
3.637660E+00	1.968230E+00	1.389710E+00
3.670040E+00	2.510880E+00	1.185910E+00
3.739170E+00	2.350640E+00	1.219050E+00
3.762920E+00	2.209520E+00	1.288940E+00
3.749300E+00	2.125780E+00	1.327080E+00
2.582590E+00	2.675480E+00	1.359180E+00
2.604150E+00	2.738700E+00	1.360680E+00
2.641100E+00	2.684220E+00	1.333100E+00
2.736070E+00	2.624780E+00	1.295740E+00
2.599260E+00	2.601320E+00	1.355100E+00
2.798300E+00	2.466460E+00	1.260980E+00
2.646870E+00	2.465230E+00	1.342130E+00
2.884170E+00	2.309950E+00	1.230620E+00
2.706430E+00	2.321240E+00	1.340870E+00
2.884580E+00	2.156320E+00	1.315340E+00
2.768120E+00	2.178540E+00	1.384610E+00
2.947430E+00	2.077110E+00	1.331530E+00
2.841130E+00	2.041990E+00	1.426580E+00
2.956540E+00	1.992510E+00	1.406890E+00
2.712840E+00	2.767310E+00	1.329720E+00
2.904450E+00	2.767360E+00	1.248830E+00
2.890010E+00	2.606400E+00	1.217090E+00
2.965110E+00	2.490870E+00	1.182710E+00
3.023590E+00	2.187180E+00	1.235010E+00
3.079970E+00	2.019740E+00	1.326370E+00
3.163310E+00	1.907470E+00	1.426660E+00
3.035240E+00	1.929630E+00	1.455770E+00
3.233640E+00	1.814480E+00	1.540470E+00
3.085520E+00	1.835550E+00	1.561630E+00
3.284080E+00	1.744300E+00	1.638750E+00
3.149620E+00	1.722130E+00	1.692790E+00
3.264220E+00	1.679740E+00	1.741890E+00
3.095620E+00	2.663530E+00	1.179310E+00
3.139240E+00	2.841800E+00	1.247370E+00
3.410270E+00	1.803260E+00	1.571020E+00
3.382580E+00	1.711350E+00	1.723280E+00
3.272940E+00	2.784350E+00	1.196070E+00
3.332030E+00	2.896830E+00	1.259510E+00
3.341100E+00	2.681760E+00	1.143840E+00
3.543100E+00	1.817310E+00	1.608460E+00
3.553190E+00	1.761240E+00	1.739400E+00
3.442390E+00	2.808280E+00	1.218340E+00
3.502460E+00	2.923940E+00	1.310660E+00
3.576740E+00	2.677410E+00	1.189080E+00
3.732210E+00	2.010660E+00	1.448230E+00
3.710300E+00	1.933050E+00	1.549320E+00
3.643140E+00	1.846660E+00	1.645640E+00
3.606190E+00	2.836060E+00	1.281140E+00
3.632760E+00	2.924220E+00	1.365600E+00
3.710210E+00	2.766150E+00	1.291120E+00
3.761990E+00	2.639670E+00	1.277990E+00
3.811890E+00	2.468730E+00	1.293300E+00
3.841980E+00	2.299980E+00	1.357970E+00
3.809530E+00	2.121050E+00	1.462990E+00
3.869170E+00	2.239400E+00	1.470940E+00
3.775660E+00	2.003920E+00	1.534840E+00
3.710210E+00	2.857810E+00	1.359600E+00
3.818090E+00	2.769980E+00	1.414030E+00
3.867310E+00	2.585840E+00	1.407510E+00
3.888400E+00	2.422020E+00	1.427850E+00
3.892850E+00	2.311650E+00	1.473960E+00
2.230120E+00	2.710640E+00	1.598430E+00
2.257410E+00	2.796140E+00	1.592060E+00
2.287210E+00	2.722660E+00	1.555760E+00
2.347680E+00	2.641390E+00	1.521550E+00
2.243850E+00	2.626790E+00	1.598930E+00
2.407460E+00	2.489380E+00	1.502630E+00
2.288970E+00	2.487530E+00	1.589070E+00
2.454270E+00	2.336610E+00	1.501680E+00
2.340370E+00	2.344850E+00	1.579740E+00
2.512220E+00	2.194370E+00	1.538790E+00
2.402340E+00	2.203620E+00	1.612740E+00
2.570620E+00	2.065830E+00	1.569430E+00
2.459010E+00	2.069140E+00	1.643170E+00
2.639400E+00	1.974620E+00	1.610050E+00
2.531540E+00	1.930430E+00	1.712630E+00
2.663960E+00	1.870920E+00	1.712690E+00
2.313450E+00	2.904770E+00	1.576830E+00
2.360040E+00	3.014650E+00	1.587110E+00
2.378700E+00	2.938290E+00	1.542700E+00
2.389630E+00	2.822360E+00	1.508160E+00
2.502900E+00	2.668380E+00	1.418870E+00
2.524960E+00	2.475860E+00	1.417910E+00
2.569070E+00	2.327160E+00	1.418450E+00
2.630380E+00	2.188570E+00	1.463150E+00
2.695100E+00	2.063430E+00	1.504870E+00
2.764000E+00	1.939290E+00	1.591170E+00
2.827480E+00	1.873780E+00	1.633970E+00
2.773500E+00	1.831140E+00	1.711910E+00
2.853200E+00	1.818810E+00	1.684750E+00
2.458130E+00	2.971020E+00	1.516540E+00
2.460480E+00	3.058140E+00	1.552840E+00
2.606370E+00	2.888410E+00	1.416620E+00
2.920430E+00	1.887920E+00	1.562360E+00
3.015620E+00	1.767160E+00	1.674590E+00
2.918250E+00	1.773980E+00	1.701450E+00
3.055750E+00	1.701530E+00	1.738760E+00
2.982390E+00	1.677630E+00	1.786680E+00
3.084670E+00	1.650330E+00	1.798700E+00
2.561570E+00	3.062590E+00	1.509010E+00
2.747260E+00	3.061060E+00	1.462410E+00
2.755270E+00	2.965590E+00	1.402460E+00
2.807620E+00	2.895710E+00	1.341460E+00
3.339100E+00	1.633450E+00	1.836390E+00
3.192560E+00	1.599220E+00	1.873420E+00
3.313350E+00	1.571860E+00	1.949850E+00
2.865260E+00	3.012930E+00	1.387590E+00
2.878050E+00	3.093560E+00	1.441780E+00
3.015120E+00	2.952770E+00	1.327120E+00
3.478070E+00	1.668070E+00	1.840680E+00
3.429240E+00	1.600240E+00	1.947800E+00
2.999300E+00	3.088450E+00	1.431040E+00
3.225960E+00	3.073450E+00	1.409400E+00
3.224730E+00	2.962180E+00	1.310400E+00
3.571800E+00	1.699910E+00	1.852960E+00
3.575840E+00	1.647690E+00	1.969600E+00
3.390660E+00	3.012580E+00	1.362130E+00
3.372970E+00	3.090940E+00	1.439530E+00
3.739540E+00	1.888060E+00	1.704270E+00
3.715480E+00	1.819490E+00	1.808510E+00
3.654390E+00	1.735260E+00	1.888470E+00
3.474770E+00	3.086470E+00	1.466640E+00
3.567850E+00	3.008900E+00	1.422560E+00
3.904290E+00	2.235200E+00	1.590370E+00
3.871600E+00	2.104040E+00	1.677120E+00
3.809080E+00	1.975340E+00	1.689500E+00
3.782420E+00	1.881590E+00	1.794870E+00
3.731170E+00	2.946200E+00	1.472340E+00
3.863200E+00	2.860170E+00	1.561690E+00
3.890290E+00	2.771150E+00	1.525040E+00
3.917360E+00	2.674650E+00	1.532360E+00
3.934630E+00	2.506430E+00	1.564770E+00
3.950110E+00	2.609520E+00	1.641270E+00
3.926440E+00	2.364840E+00	1.550800E+00
3.927830E+00	2.751840E+00	1.621200E+00
3.947120E+00	2.675540E+00	1.635660E+00
2.034950E+00	2.760800E+00	1.776150E+00
2.068430E+00	2.854960E+00	1.772560E+00
2.092810E+00	2.778740E+00	1.728020E+00
2.157210E+00	2.691500E+00	1.666800E+00
2.041400E+00	2.673160E+00	1.765320E+00
2.180230E+00	2.496250E+00	1.677270E+00
2.073770E+00	2.518220E+00	1.760630E+00
2.229210E+00	2.346760E+00	1.668690E+00
2.100880E+00	2.330000E+00	1.771020E+00
2.295090E+00	2.214250E+00	1.688340E+00
2.198650E+00	2.224810E+00	1.753850E+00
2.350890E+00	2.082070E+00	1.710890E+00
2.241790E+00	2.101030E+00	1.781170E+00
2.414790E+00	1.962750E+00	1.747180E+00
2.306830E+00	1.973990E+00	1.806390E+00
2.458370E+00	1.888970E+00	1.784860E+00
2.397630E+00	1.848400E+00	1.856370E+00
2.490250E+00	1.827570E+00	1.827920E+00
2.125550E+00	2.972550E+00	1.759930E+00
2.170400E+00	3.092040E+00	1.776500E+00
2.189750E+00	3.017300E+00	1.723740E+00
2.200070E+00	2.904570E+00	1.677190E+00
2.703510E+00	1.753140E+00	1.812620E+00
2.583390E+00	1.785450E+00	1.825600E+00
2.732680E+00	1.680290E+00	1.878720E+00
2.639370E+00	1.646100E+00	1.944330E+00
2.761170E+00	1.604950E+00	1.956900E+00
2.278440E+00	3.075270E+00	1.681960E+00
2.323740E+00	3.211950E+00	1.738910E+00
2.833260E+00	1.701100E+00	1.815340E+00
2.935760E+00	1.585210E+00	1.923900E+00
2.849800E+00	1.572850E+00	1.965840E+00
3.001120E+00	1.510020E+00	2.008470E+00
2.914820E+00	1.471200E+00	2.070590E+00
3.015340E+00	1.447140E+00	2.094160E+00
2.462930E+00	3.151680E+00	1.613730E+00
2.489440E+00	3.291120E+00	1.724900E+00
3.046960E+00	1.583100E+00	1.908400E+00
3.106220E+00	1.491270E+00	2.037490E+00
2.601040E+00	3.257400E+00	1.647670E+00
2.651310E+00	3.346280E+00	1.728450E+00
2.666800E+00	3.179490E+00	1.559670E+00
3.391120E+00	1.536540E+00	2.047790E+00
3.256820E+00	1.501450E+00	2.057500E+00
3.375410E+00	1.486050E+00	2.152900E+00
2.759520E+00	3.284170E+00	1.649460E+00
2.790330E+00	3.363620E+00	1.734690E+00
2.899170E+00	3.202610E+00	1.525610E+00
3.507540E+00	1.573460E+00	2.046370E+00
3.492470E+00	1.527410E+00	2.149010E+00
2.850220E+00	3.403540E+00	1.770200E+00
2.863200E+00	3.442610E+00	1.827010E+00
2.904780E+00	3.414250E+00	1.779690E+00
2.935680E+00	3.352870E+00	1.707780E+00
3.073240E+00	3.276370E+00	1.626340E+00
3.146900E+00	3.192490E+00	1.524930E+00
3.579600E+00	1.596960E+00	2.055790E+00
3.574800E+00	1.571510E+00	2.116080E+00
2.957490E+00	3.435700E+00	1.830000E+00
3.078010E+00	3.396940E+00	1.800580E+00
3.120220E+00	3.339970E+00	1.721140E+00
3.255520E+00	3.288840E+00	1.658580E+00
3.391080E+00	3.180740E+00	1.536920E+00
3.746710E+00	1.776610E+00	1.950630E+00
3.722810E+00	1.702370E+00	2.043640E+00
3.646320E+00	1.615960E+00	2.098330E+00
3.231010E+00	3.381830E+00	1.796820E+00
3.363750E+00	3.341140E+00	1.768620E+00
3.414130E+00	3.276180E+00	1.684760E+00
3.540870E+00	3.232430E+00	1.683830E+00
3.632030E+00	3.114870E+00	1.573250E+00
3.920960E+00	2.171820E+00	1.792310E+00
3.893130E+00	2.026800E+00	1.877990E+00
3.934310E+00	2.124340E+00	1.934640E+00
3.819690E+00	1.861420E+00	1.940940E+00
3.792520E+00	1.769020E+00	2.037150E+00
3.500560E+00	3.322200E+00	1.798920E+00
3.621910E+00	3.273620E+00	1.793930E+00
3.661720E+00	3.201700E+00	1.718750E+00
3.744850E+00	3.137750E+00	1.718610E+00
3.815200E+00	3.009040E+00	1.668490E+00
3.958290E+00	2.525520E+00	1.727120E+00
3.956660E+00	2.348640E+00	1.784750E+00
3.970520E+00	2.483990E+00	1.827000E+00
3.947420E+00	2.204750E+00	1.895910E+00
3.744020E+00	3.226710E+00	1.838220E+00
3.840260E+00	3.105540E+00	1.819810E+00
3.902110E+00	2.987240E+00	1.828030E+00
3.926870E+00	2.850150E+00	1.763800E+00
3.964440E+00	2.653450E+00	1.774370E+00
3.968210E+00	2.552010E+00	1.797290E+00
1.878800E+00	2.798780E+00	1.975290E+00
1.924040E+00	2.916430E+00	1.980940E+00
1.928870E+00	2.819270E+00	1.924300E+00
1.968400E+00	2.733020E+00	1.846230E+00
1.869300E+00	2.706770E+00	1.950840E+00
1.975180E+00	2.538200E+00	1.845860E+00
1.884130E+00	2.556400E+00	1.933420E+00
2.003200E+00	2.389370E+00	1.831130E+00
1.899440E+00	2.367230E+00	1.929410E+00
2.025620E+00	2.309460E+00	1.836530E+00
1.975970E+00	2.297780E+00	1.884120E+00
2.028070E+00	2.226970E+00	1.878870E+00
2.120020E+00	1.965560E+00	1.941170E+00
2.092740E+00	2.025490E+00	1.925540E+00
2.183310E+00	1.995350E+00	1.877030E+00
2.273490E+00	1.870660E+00	1.916410E+00
2.162570E+00	1.891360E+00	1.967820E+00
2.348230E+00	1.743780E+00	1.973850E+00
2.235580E+00	1.768100E+00	2.019730E+00
2.389920E+00	1.661320E+00	2.016920E+00
2.312300E+00	1.627140E+00	2.090650E+00
2.423530E+00	1.584850E+00	2.082890E+00
2.028610E+00	2.952110E+00	1.857180E+00
2.007690E+00	3.046280E+00	1.936500E+00
2.121040E+00	2.138960E+00	1.848860E+00
2.479260E+00	1.695170E+00	1.957130E+00
2.560310E+00	1.603610E+00	2.015940E+00
2.515340E+00	1.544560E+00	2.103410E+00
2.614180E+00	1.527240E+00	2.086000E+00
2.043310E+00	3.126300E+00	1.945410E+00
2.113730E+00	3.224370E+00	1.952780E+00
2.089170E+00	3.120490E+00	1.876620E+00
2.809540E+00	1.499320E+00	2.065030E+00
2.712770E+00	1.514610E+00	2.071500E+00
2.843950E+00	1.438380E+00	2.129810E+00
2.778380E+00	1.405800E+00	2.193210E+00
2.882740E+00	1.386360E+00	2.193860E+00
2.212240E+00	3.225150E+00	1.846370E+00
2.240660E+00	3.316040E+00	1.923470E+00
3.085060E+00	1.412280E+00	2.158470E+00
2.988230E+00	1.382540E+00	2.196280E+00
3.089530E+00	1.361180E+00	2.248070E+00
2.312130E+00	3.391020E+00	1.941590E+00
2.374880E+00	3.470740E+00	1.996010E+00
2.381420E+00	3.415840E+00	1.921490E+00
2.367810E+00	3.350180E+00	1.843490E+00
3.174690E+00	1.437120E+00	2.138080E+00
3.164140E+00	1.388940E+00	2.219030E+00
2.472470E+00	3.441170E+00	1.911770E+00
2.536180E+00	3.519660E+00	2.000630E+00
2.553330E+00	3.400430E+00	1.814030E+00
3.286180E+00	1.424290E+00	2.218920E+00
2.633400E+00	3.481110E+00	1.915510E+00
2.676860E+00	3.537710E+00	2.005800E+00
2.741410E+00	3.424920E+00	1.822030E+00
3.482000E+00	1.459030E+00	2.285640E+00
2.741820E+00	3.557070E+00	2.049800E+00
2.750820E+00	3.580000E+00	2.106790E+00
2.797390E+00	3.558350E+00	2.058050E+00
2.847030E+00	3.506220E+00	1.961970E+00
3.640410E+00	1.560160E+00	2.232930E+00
2.840570E+00	3.570350E+00	2.100040E+00
2.944510E+00	3.547480E+00	2.067270E+00
2.997350E+00	3.512330E+00	2.012010E+00
3.123050E+00	3.456900E+00	1.941870E+00
3.738960E+00	1.642470E+00	2.185610E+00
3.743390E+00	1.601430E+00	2.262190E+00
3.079460E+00	3.521280E+00	2.080330E+00
3.217920E+00	3.494910E+00	2.050580E+00
3.275790E+00	3.461310E+00	1.989260E+00
3.390750E+00	3.407480E+00	1.922140E+00
3.944230E+00	2.044860E+00	2.030480E+00
3.924990E+00	1.912690E+00	2.094560E+00
3.842550E+00	1.753370E+00	2.178460E+00
3.943560E+00	1.842450E+00	2.233930E+00
3.802370E+00	1.641700E+00	2.273070E+00
3.348780E+00	3.474200E+00	2.057040E+00
3.474420E+00	3.443340E+00	2.044660E+00
3.527280E+00	3.406980E+00	1.997320E+00
3.628320E+00	3.343170E+00	1.946990E+00
3.984620E+00	2.446290E+00	1.988250E+00
3.974640E+00	2.544700E+00	1.867960E+00
3.984220E+00	2.582800E+00	1.966770E+00
3.979010E+00	2.324890E+00	1.992090E+00
3.986470E+00	2.172030E+00	2.071960E+00
3.979750E+00	1.994270E+00	2.169520E+00
3.969890E+00	1.907630E+00	2.211170E+00
3.595020E+00	3.419750E+00	2.071590E+00
3.699760E+00	3.375650E+00	2.070760E+00
3.733030E+00	3.334890E+00	2.029730E+00
3.781950E+00	3.275280E+00	1.993580E+00
3.860340E+00	3.164640E+00	1.958440E+00
3.920750E+00	3.034460E+00	1.956700E+00
3.965200E+00	2.890130E+00	1.969620E+00
3.994720E+00	2.725600E+00	2.012270E+00
4.004530E+00	2.811460E+00	2.062620E+00
3.801140E+00	3.324300E+00	2.123960E+00
3.891110E+00	3.217350E+00	2.096780E+00
3.950160E+00	3.087720E+00	2.087340E+00
3.984220E+00	2.956090E+00	2.086160E+00
4.006310E+00	2.859740E+00	2.096350E+00
1.753620E+00	2.809980E+00	2.170520E+00
1.797160E+00	2.917730E+00	2.175550E+00
1.786990E+00	2.830540E+00	2.120950E+00
1.814320E+00	2.759460E+00	2.041060E+00
1.735490E+00	2.725710E+00	2.140280E+00
1.802380E+00	2.580050E+00	2.016070E+00
1.730880E+00	2.594910E+00	2.100470E+00
1.814220E+00	2.422480E+00	2.005340E+00
1.741970E+00	2.444170E+00	2.082680E+00
1.825180E+00	2.327570E+00	2.004000E+00
1.757670E+00	2.294470E+00	2.075650E+00
1.844350E+00	2.244770E+00	2.018250E+00
1.923230E+00	2.042680E+00	2.054010E+00
1.925200E+00	2.089560E+00	2.030720E+00
1.951420E+00	2.056140E+00	2.026360E+00
1.954820E+00	2.008100E+00	2.042280E+00
2.057880E+00	1.773860E+00	2.124030E+00
2.033390E+00	1.837030E+00	2.094940E+00
2.118770E+00	1.797140E+00	2.064010E+00
2.194350E+00	1.674430E+00	2.111020E+00
2.096200E+00	1.694310E+00	2.155820E+00
2.243510E+00	1.597910E+00	2.157910E+00
2.178610E+00	1.559740E+00	2.233480E+00
2.289760E+00	1.520840E+00	2.224020E+00
1.857440E+00	2.932780E+00	2.076670E+00
1.881480E+00	3.041680E+00	2.122760E+00
1.935450E+00	2.205450E+00	1.966280E+00
2.006050E+00	2.084760E+00	1.968090E+00
2.050080E+00	1.940060E+00	2.006110E+00
2.457690E+00	1.514750E+00	2.159780E+00
2.395430E+00	1.477060E+00	2.227460E+00
2.495320E+00	1.443230E+00	2.233570E+00
1.941000E+00	3.135840E+00	2.125710E+00
2.001510E+00	3.241270E+00	2.164460E+00
1.992740E+00	3.187200E+00	2.090710E+00
1.974320E+00	3.100990E+00	2.027330E+00
2.673890E+00	1.427650E+00	2.188470E+00
2.582790E+00	1.438230E+00	2.208750E+00
2.711020E+00	1.365710E+00	2.251130E+00
2.648800E+00	1.334280E+00	2.310250E+00
2.754010E+00	1.318650E+00	2.316290E+00
2.060850E+00	3.256750E+00	2.058020E+00
2.100470E+00	3.345120E+00	2.120570E+00
2.933480E+00	1.331230E+00	2.270110E+00
2.858580E+00	1.316300E+00	2.305890E+00
2.932820E+00	1.297280E+00	2.337010E+00
2.165210E+00	3.413480E+00	2.134340E+00
2.226090E+00	3.486440E+00	2.191280E+00
2.222410E+00	3.445920E+00	2.110420E+00
2.205410E+00	3.380260E+00	2.033090E+00
3.023240E+00	1.315670E+00	2.327100E+00
2.298920E+00	3.494320E+00	2.097990E+00
2.339340E+00	3.552610E+00	2.183610E+00
3.204010E+00	1.344640E+00	2.331880E+00
2.410840E+00	3.594550E+00	2.219260E+00
2.475570E+00	3.636350E+00	2.283910E+00
2.475340E+00	3.603060E+00	2.208140E+00
2.450700E+00	3.560620E+00	2.120310E+00
3.380530E+00	1.386710E+00	2.351080E+00
3.327350E+00	1.343340E+00	2.420420E+00
3.421890E+00	1.359990E+00	2.443540E+00
2.562880E+00	3.615430E+00	2.202050E+00
2.619220E+00	3.665180E+00	2.293730E+00
2.633050E+00	3.583450E+00	2.095040E+00
3.472340E+00	1.411710E+00	2.364180E+00
3.473420E+00	1.390090E+00	2.416100E+00
2.736420E+00	3.614250E+00	2.207790E+00
2.718860E+00	3.660920E+00	2.305170E+00
3.652270E+00	1.498700E+00	2.399920E+00
3.542950E+00	1.427050E+00	2.411030E+00
2.826470E+00	3.643600E+00	2.307740E+00
2.973160E+00	3.624390E+00	2.322430E+00
2.957560E+00	3.580400E+00	2.196830E+00
3.758740E+00	1.583400E+00	2.338980E+00
3.078980E+00	3.582380E+00	2.279870E+00
3.068920E+00	3.604140E+00	2.337330E+00
3.224060E+00	3.527940E+00	2.193360E+00
3.939760E+00	1.767520E+00	2.324850E+00
3.873740E+00	1.663450E+00	2.377420E+00
3.938440E+00	1.722600E+00	2.397130E+00
3.170630E+00	3.579410E+00	2.323120E+00
3.293570E+00	3.546340E+00	2.294840E+00
3.356790E+00	3.518850E+00	2.243500E+00
3.478530E+00	3.478180E+00	2.184030E+00
4.021640E+00	2.528280E+00	2.181220E+00
4.016640E+00	2.407660E+00	2.173490E+00
4.007990E+00	2.315740E+00	2.127980E+00
4.040270E+00	2.198260E+00	2.251190E+00
4.028650E+00	2.132050E+00	2.230930E+00
4.032650E+00	2.041780E+00	2.265770E+00
4.017950E+00	1.885130E+00	2.340130E+00
4.059900E+00	1.978800E+00	2.350320E+00
3.972310E+00	1.769350E+00	2.408410E+00
3.415490E+00	3.524790E+00	2.304730E+00
3.539730E+00	3.498310E+00	2.294320E+00
3.601080E+00	3.470010E+00	2.249710E+00
3.703150E+00	3.415990E+00	2.207030E+00
4.029380E+00	2.772580E+00	2.182470E+00
4.036910E+00	2.656060E+00	2.220060E+00
4.066810E+00	2.101020E+00	2.326530E+00
4.072270E+00	2.027760E+00	2.362180E+00
3.651800E+00	3.475070E+00	2.321740E+00
3.776610E+00	3.427110E+00	2.350860E+00
3.804340E+00	3.393510E+00	2.288630E+00
3.843060E+00	3.343770E+00	2.258130E+00
3.917570E+00	3.247960E+00	2.240000E+00
3.980280E+00	3.118590E+00	2.238540E+00
3.986130E+00	3.181350E+00	2.313880E+00
4.009760E+00	2.970120E+00	2.226740E+00
4.021260E+00	2.869670E+00	2.192700E+00
3.869310E+00	3.362660E+00	2.366400E+00
3.932960E+00	3.282920E+00	2.344800E+00
3.966710E+00	3.228120E+00	2.327160E+00
1.655410E+00	2.720320E+00	2.311240E+00
1.690830E+00	2.814750E+00	2.331830E+00
1.709070E+00	2.764300E+00	2.239480E+00
1.674600E+00	2.602830E+00	2.197950E+00
1.631190E+00	2.625280E+00	2.289780E+00
1.681060E+00	2.462420E+00	2.169080E+00
1.614360E+00	2.457060E+00	2.277830E+00
1.692550E+00	2.342820E+00	2.142030E+00
1.645390E+00	2.358820E+00	2.210860E+00
1.704490E+00	2.269150E+00	2.144150E+00
1.661870E+00	2.265050E+00	2.199750E+00
1.714380E+00	2.195160E+00	2.168150E+00
2.018090E+00	1.565590E+00	2.312750E+00
1.985710E+00	1.626780E+00	2.283580E+00
2.061310E+00	1.602000E+00	2.255770E+00
2.117590E+00	1.523130E+00	2.294270E+00
2.062790E+00	1.487420E+00	2.363470E+00
2.161860E+00	1.448580E+00	2.351870E+00
1.725090E+00	2.910150E+00	2.341070E+00
1.775560E+00	3.010090E+00	2.339760E+00
1.757950E+00	2.921390E+00	2.277150E+00
1.872760E+00	2.139270E+00	2.046320E+00
1.795950E+00	2.153810E+00	2.103290E+00
1.865770E+00	2.017910E+00	2.106330E+00
1.959170E+00	1.907220E+00	2.099780E+00
1.892690E+00	1.877690E+00	2.176610E+00
1.985930E+00	1.755160E+00	2.197900E+00
2.330990E+00	1.442230E+00	2.287490E+00
2.265190E+00	1.412250E+00	2.356100E+00
2.365900E+00	1.369610E+00	2.359720E+00
1.847250E+00	3.129680E+00	2.340480E+00
1.909720E+00	3.238130E+00	2.379400E+00
1.897450E+00	3.182830E+00	2.308020E+00
1.869380E+00	3.095170E+00	2.233900E+00
2.553470E+00	1.356630E+00	2.316420E+00
2.467010E+00	1.335860E+00	2.379790E+00
2.590680E+00	1.311040E+00	2.368230E+00
2.553740E+00	1.297180E+00	2.410010E+00
2.622280E+00	1.266580E+00	2.435590E+00
1.961560E+00	3.251950E+00	2.279090E+00
1.999400E+00	3.343770E+00	2.336870E+00
2.817250E+00	1.270960E+00	2.397960E+00
2.733760E+00	1.254100E+00	2.437760E+00
2.822860E+00	1.234060E+00	2.466210E+00
2.057980E+00	3.423000E+00	2.344630E+00
2.117140E+00	3.496370E+00	2.396970E+00
2.107530E+00	3.459900E+00	2.316190E+00
2.085740E+00	3.393490E+00	2.239670E+00
2.933310E+00	1.252440E+00	2.444990E+00
2.175420E+00	3.503490E+00	2.299040E+00
2.217030E+00	3.561990E+00	2.377670E+00
3.123040E+00	1.276860E+00	2.458590E+00
3.055880E+00	1.226070E+00	2.533330E+00
3.155300E+00	1.237460E+00	2.556170E+00
2.280370E+00	3.613520E+00	2.401540E+00
2.340090E+00	3.664660E+00	2.463410E+00
2.335260E+00	3.640920E+00	2.381480E+00
2.316510E+00	3.596220E+00	2.298450E+00
3.256300E+00	1.309230E+00	2.454540E+00
3.251890E+00	1.272230E+00	2.537540E+00
2.411680E+00	3.663100E+00	2.379020E+00
2.474140E+00	3.701850E+00	2.478720E+00
3.382230E+00	1.316970E+00	2.518700E+00
2.545030E+00	3.684540E+00	2.384720E+00
2.610790E+00	3.724660E+00	2.489690E+00
3.536610E+00	1.375890E+00	2.509890E+00
2.705990E+00	3.691100E+00	2.400020E+00
2.703980E+00	3.724760E+00	2.499590E+00
3.622860E+00	1.431430E+00	2.482850E+00
3.636730E+00	1.412180E+00	2.537130E+00
2.797370E+00	3.706440E+00	2.499250E+00
2.934440E+00	3.683110E+00	2.494740E+00
2.877270E+00	3.665660E+00	2.405930E+00
3.788630E+00	1.557210E+00	2.476380E+00
3.708390E+00	1.463140E+00	2.545720E+00
3.053910E+00	3.625090E+00	2.414980E+00
3.031300E+00	3.659400E+00	2.500280E+00
3.948980E+00	1.702260E+00	2.470620E+00
3.897090E+00	1.617870E+00	2.536100E+00
3.142020E+00	3.630570E+00	2.499420E+00
3.254220E+00	3.602360E+00	2.495980E+00
3.277250E+00	3.571730E+00	2.405410E+00
4.042660E+00	2.414030E+00	2.264140E+00
4.060690E+00	2.309070E+00	2.300170E+00
4.081790E+00	1.955970E+00	2.447800E+00
4.058460E+00	1.856510E+00	2.501900E+00
4.007560E+00	1.777720E+00	2.495390E+00
3.367280E+00	3.572250E+00	2.495460E+00
3.483640E+00	3.549280E+00	2.500880E+00
3.510420E+00	3.523290E+00	2.411940E+00
4.067880E+00	2.691210E+00	2.313920E+00
4.083890E+00	2.566830E+00	2.380030E+00
4.088470E+00	2.403870E+00	2.386410E+00
4.114750E+00	2.261620E+00	2.455050E+00
4.098580E+00	2.150530E+00	2.422000E+00
4.092520E+00	2.049000E+00	2.428230E+00
3.591020E+00	3.525510E+00	2.517770E+00
3.710830E+00	3.495160E+00	2.550250E+00
3.705940E+00	3.473370E+00	2.453110E+00
4.024490E+00	3.102240E+00	2.359710E+00
4.048780E+00	2.980930E+00	2.372870E+00
4.072580E+00	2.802470E+00	2.365680E+00
4.086870E+00	2.874450E+00	2.471030E+00
4.092790E+00	2.662010E+00	2.410340E+00
3.777610E+00	3.463120E+00	2.537260E+00
3.867490E+00	3.399980E+00	2.517100E+00
3.954500E+00	3.287460E+00	2.475660E+00
4.010490E+00	3.170480E+00	2.432270E+00
4.061650E+00	3.019820E+00	2.469380E+00
4.078680E+00	2.939470E+00	2.475990E+00
1.576520E+00	2.658530E+00	2.467450E+00
1.614060E+00	2.752460E+00	2.488680E+00
1.616320E+00	2.691040E+00	2.385940E+00
1.581890E+00	2.536680E+00	2.358630E+00
1.556060E+00	2.571970E+00	2.446910E+00
1.570700E+00	2.446770E+00	2.353030E+00
1.544960E+00	2.450640E+00	2.419260E+00
1.553860E+00	2.359410E+00	2.360740E+00
1.906040E+00	1.476420E+00	2.474650E+00
1.868170E+00	1.580920E+00	2.403120E+00
1.965880E+00	1.540830E+00	2.372990E+00
2.008170E+00	1.471710E+00	2.412250E+00
1.973440E+00	1.450030E+00	2.458360E+00
2.029970E+00	1.407550E+00	2.469290E+00
1.677880E+00	2.943460E+00	2.541100E+00
1.721400E+00	3.021580E+00	2.549340E+00
1.704030E+00	2.962830E+00	2.494650E+00
1.693130E+00	2.888350E+00	2.418890E+00
1.653880E+00	2.874090E+00	2.519700E+00
1.598970E+00	2.295070E+00	2.278160E+00
1.636550E+00	2.155190E+00	2.272540E+00
1.735340E+00	2.053020E+00	2.213010E+00
1.652290E+00	2.025010E+00	2.305980E+00
1.801440E+00	1.912320E+00	2.227380E+00
1.706510E+00	1.926360E+00	2.302450E+00
1.866200E+00	1.787790E+00	2.265550E+00
1.772720E+00	1.811550E+00	2.323930E+00
1.912780E+00	1.663870E+00	2.308370E+00
1.824300E+00	1.693580E+00	2.356020E+00
2.199390E+00	1.381610E+00	2.415870E+00
2.129310E+00	1.354550E+00	2.479240E+00
2.234000E+00	1.316970E+00	2.487570E+00
1.781810E+00	3.123630E+00	2.552350E+00
1.834720E+00	3.224800E+00	2.585920E+00
1.822980E+00	3.174940E+00	2.520500E+00
1.791950E+00	3.091530E+00	2.452720E+00
2.400570E+00	1.306750E+00	2.440280E+00
2.336710E+00	1.280760E+00	2.499520E+00
2.440060E+00	1.245070E+00	2.517330E+00
1.878530E+00	3.243000E+00	2.490040E+00
1.916160E+00	3.322370E+00	2.549160E+00
2.554990E+00	1.217800E+00	2.534850E+00
2.674090E+00	1.197700E+00	2.529190E+00
2.635240E+00	1.168590E+00	2.585260E+00
2.698900E+00	1.153820E+00	2.611220E+00
1.978800E+00	3.407090E+00	2.570990E+00
2.037760E+00	3.476690E+00	2.576190E+00
2.022670E+00	3.443010E+00	2.528110E+00
1.993170E+00	3.382690E+00	2.454040E+00
2.819750E+00	1.182360E+00	2.569840E+00
2.079790E+00	3.495480E+00	2.510580E+00
2.103120E+00	3.551520E+00	2.604520E+00
2.975230E+00	1.189750E+00	2.577820E+00
2.933600E+00	1.155280E+00	2.647830E+00
3.018540E+00	1.164620E+00	2.661500E+00
2.188140E+00	3.621630E+00	2.609870E+00
2.248490E+00	3.666010E+00	2.617470E+00
2.230100E+00	3.640130E+00	2.568560E+00
2.204230E+00	3.590850E+00	2.500410E+00
3.106550E+00	1.198130E+00	2.628390E+00
2.290250E+00	3.673980E+00	2.558640E+00
2.335700E+00	3.724180E+00	2.667290E+00
3.241930E+00	1.234350E+00	2.631540E+00
2.405700E+00	3.724870E+00	2.565130E+00
2.470660E+00	3.757980E+00	2.662240E+00
3.352340E+00	1.275330E+00	2.614460E+00
2.544320E+00	3.748280E+00	2.584800E+00
2.547310E+00	3.768880E+00	2.662560E+00
3.506690E+00	1.316770E+00	2.660120E+00
2.608780E+00	3.775000E+00	2.657270E+00
2.716760E+00	3.754100E+00	2.596710E+00
3.640030E+00	1.397560E+00	2.610010E+00
2.886880E+00	3.737500E+00	2.643090E+00
2.866020E+00	3.720270E+00	2.563340E+00
3.818320E+00	1.533560E+00	2.615780E+00
3.742140E+00	1.450930E+00	2.678640E+00
3.011990E+00	3.689620E+00	2.576310E+00
2.981180E+00	3.720150E+00	2.656480E+00
3.977230E+00	1.689290E+00	2.588120E+00
3.910530E+00	1.604580E+00	2.670310E+00
3.084270E+00	3.691490E+00	2.661190E+00
3.191380E+00	3.664290E+00	2.659770E+00
3.225670E+00	3.633830E+00	2.578060E+00
4.105610E+00	1.889490E+00	2.573980E+00
4.051750E+00	1.791170E+00	2.633710E+00
4.101060E+00	1.856750E+00	2.647230E+00
3.298970E+00	3.626570E+00	2.659210E+00
3.408620E+00	3.598300E+00	2.661460E+00
3.445730E+00	3.575910E+00	2.584620E+00
4.140330E+00	2.445150E+00	2.524370E+00
4.166900E+00	2.297870E+00	2.562050E+00
4.182760E+00	2.376170E+00	2.615470E+00
4.164510E+00	2.145130E+00	2.578610E+00
4.138440E+00	2.000940E+00	2.568590E+00
4.126670E+00	1.904620E+00	2.643850E+00
3.511290E+00	3.572200E+00	2.678580E+00
3.628920E+00	3.540600E+00	2.707260E+00
3.637210E+00	3.529150E+00	2.619460E+00
4.124620E+00	2.769420E+00	2.538320E+00
4.150310E+00	2.593320E+00	2.565060E+00
4.156210E+00	2.699080E+00	2.604110E+00
4.173670E+00	2.449280E+00	2.606930E+00
3.699550E+00	3.514090E+00	2.688930E+00
3.793380E+00	3.470360E+00	2.651590E+00
3.916870E+00	3.399210E+00	2.653320E+00
3.946870E+00	3.364670E+00	2.605250E+00
3.987860E+00	3.305080E+00	2.600590E+00
4.048990E+00	3.183220E+00	2.606470E+00
4.040340E+00	3.240190E+00	2.680540E+00
4.090950E+00	3.033590E+00	2.593230E+00
4.116730E+00	2.883560E+00	2.579590E+00
4.150130E+00	2.758050E+00	2.626540E+00
3.986030E+00	3.332820E+00	2.678900E+00
4.019590E+00	3.285580E+00	2.683740E+00
1.471360E+00	2.127280E+00	2.515650E+00
1.479480E+00	2.192360E+00	2.498090E+00
1.496330E+00	2.132330E+00	2.472270E+00
1.521300E+00	2.060430E+00	2.450190E+00
1.474360E+00	2.056970E+00	2.520300E+00
1.554410E+00	1.970010E+00	2.437940E+00
1.496620E+00	1.924900E+00	2.529590E+00
1.572990E+00	1.865080E+00	2.479350E+00
1.795770E+00	1.472370E+00	2.550520E+00
1.764410E+00	1.532300E+00	2.529860E+00
1.827620E+00	1.513980E+00	2.492250E+00
1.845420E+00	1.426810E+00	2.555170E+00
1.635320E+00	2.976830E+00	2.754470E+00
1.682710E+00	3.050080E+00	2.736400E+00
1.657010E+00	2.986890E+00	2.689830E+00
1.648520E+00	2.921990E+00	2.606470E+00
1.606300E+00	2.892900E+00	2.710110E+00
1.607120E+00	2.791400E+00	2.566500E+00
1.580400E+00	2.780520E+00	2.649550E+00
1.551010E+00	2.646690E+00	2.555960E+00
1.518900E+00	2.480770E+00	2.522010E+00
1.501060E+00	2.327880E+00	2.475800E+00
1.538130E+00	2.198520E+00	2.389150E+00
1.583390E+00	2.058780E+00	2.369830E+00
1.621620E+00	1.929220E+00	2.384220E+00
1.692020E+00	1.825680E+00	2.388480E+00
1.634730E+00	1.823460E+00	2.448530E+00
1.745960E+00	1.717250E+00	2.412620E+00
1.677610E+00	1.732700E+00	2.470910E+00
1.789920E+00	1.609470E+00	2.445730E+00
1.722170E+00	1.629610E+00	2.496020E+00
1.953760E+00	1.353500E+00	2.568410E+00
2.045880E+00	1.330950E+00	2.542170E+00
2.026850E+00	1.290660E+00	2.602660E+00
2.091730E+00	1.265680E+00	2.603570E+00
1.734020E+00	3.090640E+00	2.647730E+00
1.738140E+00	3.147600E+00	2.763200E+00
2.272520E+00	1.253130E+00	2.558280E+00
2.206760E+00	1.229990E+00	2.619840E+00
2.314780E+00	1.201090E+00	2.627610E+00
1.799490E+00	3.242930E+00	2.769580E+00
1.853730E+00	3.304160E+00	2.744930E+00
1.808400E+00	3.230910E+00	2.691570E+00
2.481850E+00	1.190230E+00	2.593920E+00
2.418470E+00	1.171010E+00	2.647120E+00
2.526650E+00	1.151890E+00	2.668470E+00
1.901880E+00	3.340240E+00	2.653560E+00
1.927360E+00	3.391040E+00	2.777920E+00
2.629780E+00	1.138070E+00	2.667260E+00
2.759000E+00	1.121890E+00	2.707620E+00
2.006110E+00	3.462780E+00	2.669020E+00
2.872270E+00	1.129260E+00	2.701670E+00
2.834380E+00	1.103140E+00	2.755600E+00
2.905550E+00	1.093350E+00	2.787100E+00
2.078270E+00	3.546210E+00	2.702070E+00
2.128010E+00	3.598560E+00	2.765100E+00
2.140570E+00	3.598980E+00	2.675390E+00
2.997210E+00	1.125790E+00	2.740820E+00
2.218890E+00	3.656830E+00	2.706490E+00
3.097590E+00	1.157200E+00	2.717230E+00
2.303780E+00	3.724210E+00	2.781220E+00
2.387120E+00	3.775890E+00	2.815040E+00
2.361450E+00	3.753020E+00	2.749700E+00
3.216790E+00	1.181370E+00	2.727120E+00
2.435240E+00	3.773690E+00	2.751470E+00
2.444310E+00	3.792840E+00	2.815630E+00
3.378840E+00	1.231780E+00	2.729290E+00
2.495130E+00	3.797680E+00	2.812360E+00
2.575370E+00	3.791840E+00	2.752730E+00
3.496090E+00	1.261760E+00	2.755820E+00
3.470460E+00	1.230360E+00	2.790090E+00
3.519650E+00	1.250000E+00	2.799070E+00
2.728950E+00	3.807840E+00	2.797070E+00
2.681970E+00	3.784630E+00	2.704960E+00
3.666780E+00	1.371430E+00	2.734330E+00
3.581990E+00	1.292240E+00	2.798760E+00
2.803790E+00	3.770050E+00	2.720950E+00
2.861050E+00	3.796530E+00	2.815880E+00
3.841470E+00	1.511850E+00	2.759300E+00
3.764450E+00	1.424240E+00	2.781460E+00
2.966400E+00	3.747450E+00	2.738240E+00
2.959980E+00	3.785230E+00	2.833390E+00
3.987020E+00	1.677030E+00	2.720320E+00
3.930460E+00	1.593530E+00	2.780210E+00
3.045550E+00	3.753740E+00	2.814440E+00
3.132570E+00	3.736450E+00	2.846020E+00
3.163880E+00	3.693950E+00	2.745570E+00
4.107070E+00	1.849190E+00	2.727930E+00
4.052820E+00	1.744760E+00	2.785580E+00
3.252970E+00	3.692000E+00	2.836060E+00
3.364530E+00	3.653390E+00	2.842900E+00
3.373220E+00	3.624800E+00	2.749120E+00
4.201450E+00	2.295880E+00	2.671690E+00
4.203940E+00	2.176620E+00	2.699120E+00
4.185520E+00	2.025820E+00	2.746860E+00
4.217520E+00	2.104860E+00	2.768720E+00
4.146260E+00	1.936060E+00	2.696050E+00
3.456360E+00	3.621450E+00	2.825490E+00
3.547710E+00	3.596820E+00	2.867820E+00
3.554480E+00	3.578410E+00	2.776360E+00
4.174210E+00	2.663850E+00	2.685440E+00
4.209030E+00	2.524540E+00	2.767820E+00
4.207780E+00	2.387810E+00	2.719240E+00
4.232410E+00	2.237280E+00	2.765560E+00
4.233160E+00	2.149540E+00	2.786200E+00
3.622260E+00	3.568380E+00	2.833520E+00
3.716450E+00	3.525900E+00	2.799450E+00
3.850070E+00	3.470450E+00	2.797750E+00
3.895120E+00	3.429860E+00	2.735120E+00
4.082620E+00	3.163350E+00	2.738880E+00
4.121270E+00	3.032470E+00	2.762640E+00
4.117630E+00	3.105090E+00	2.794720E+00
4.139640E+00	2.887370E+00	2.731240E+00
4.161870E+00	2.763640E+00	2.718030E+00
3.931670E+00	3.427810E+00	2.819620E+00
3.968610E+00	3.374540E+00	2.764000E+00
4.054190E+00	3.267530E+00	2.800110E+00
4.107960E+00	3.159280E+00	2.819850E+00
1.396670E+00	2.075360E+00	2.652390E+00
1.406080E+00	2.157310E+00	2.654100E+00
1.436480E+00	2.104260E+00	2.580680E+00
1.436670E+00	1.969440E+00	2.589270E+00
1.392720E+00	1.991620E+00	2.654730E+00
1.448410E+00	1.887360E+00	2.601230E+00
1.404170E+00	1.855630E+00	2.673690E+00
1.468440E+00	1.805260E+00	2.622570E+00
1.564010E+00	2.881110E+00	2.879820E+00
1.600870E+00	2.960660E+00	2.902830E+00
1.590180E+00	2.907140E+00	2.811740E+00
1.557750E+00	2.785530E+00	2.755480E+00
1.543160E+00	2.803090E+00	2.854150E+00
1.524120E+00	2.656740E+00	2.689550E+00
1.511730E+00	2.680040E+00	2.804200E+00
1.497100E+00	2.519200E+00	2.633670E+00
1.481630E+00	2.548050E+00	2.747480E+00
1.473210E+00	2.378690E+00	2.596750E+00
1.456390E+00	2.416170E+00	2.703600E+00
1.449200E+00	2.241940E+00	2.575090E+00
1.425410E+00	2.282840E+00	2.668010E+00
1.609720E+00	1.750620E+00	2.521020E+00
1.537960E+00	1.780080E+00	2.568690E+00
1.653940E+00	1.641510E+00	2.546880E+00
1.581350E+00	1.655180E+00	2.600090E+00
1.704650E+00	1.552690E+00	2.565090E+00
1.643160E+00	1.542420E+00	2.622460E+00
1.745670E+00	1.434180E+00	2.625280E+00
1.845740E+00	1.348680E+00	2.629600E+00
1.795940E+00	1.297640E+00	2.727040E+00
1.903070E+00	1.272250E+00	2.694300E+00
1.661360E+00	3.042330E+00	2.826070E+00
2.022200E+00	1.227660E+00	2.706610E+00
2.124500E+00	1.202720E+00	2.693270E+00
2.106790E+00	1.167130E+00	2.757470E+00
2.191090E+00	1.140760E+00	2.777390E+00
1.720250E+00	3.146060E+00	2.851300E+00
1.764230E+00	3.217960E+00	2.900010E+00
1.769800E+00	3.214660E+00	2.821990E+00
2.354700E+00	1.153510E+00	2.699860E+00
2.296170E+00	1.149050E+00	2.735460E+00
2.388900E+00	1.108000E+00	2.773990E+00
1.836430E+00	3.301290E+00	2.836610E+00
2.581270E+00	1.105730E+00	2.750580E+00
2.505830E+00	1.099390E+00	2.784310E+00
2.586130E+00	1.077260E+00	2.814080E+00
1.910480E+00	3.389530E+00	2.886900E+00
1.970850E+00	3.455150E+00	2.894870E+00
1.957920E+00	3.435700E+00	2.840130E+00
2.669980E+00	1.078930E+00	2.798510E+00
2.025210E+00	3.503320E+00	2.806120E+00
2.029050E+00	3.521090E+00	2.936460E+00
2.811490E+00	1.077980E+00	2.826370E+00
2.912950E+00	1.069390E+00	2.867040E+00
2.097220E+00	3.591150E+00	2.954760E+00
2.165860E+00	3.646100E+00	2.935790E+00
2.107390E+00	3.596490E+00	2.868710E+00
3.004910E+00	1.086370E+00	2.848490E+00
2.210150E+00	3.669050E+00	2.841480E+00
2.230450E+00	3.690040E+00	2.920190E+00
3.155180E+00	1.117320E+00	2.828830E+00
2.323790E+00	3.747110E+00	2.920510E+00
3.314830E+00	1.159120E+00	2.828560E+00
3.258810E+00	1.121420E+00	2.887030E+00
3.334830E+00	1.128570E+00	2.930560E+00
2.473070E+00	3.801510E+00	2.898270E+00
3.423150E+00	1.199750E+00	2.817820E+00
3.424170E+00	1.173650E+00	2.896290E+00
2.604550E+00	3.826500E+00	2.937270E+00
2.561150E+00	3.813400E+00	2.853460E+00
3.510250E+00	1.229510E+00	2.854140E+00
2.665670E+00	3.829500E+00	2.875050E+00
2.674480E+00	3.836770E+00	2.946410E+00
3.722160E+00	1.366350E+00	2.868370E+00
3.612300E+00	1.277840E+00	2.919610E+00
2.727550E+00	3.835590E+00	2.948990E+00
2.800610E+00	3.818800E+00	2.903850E+00
3.812110E+00	1.449890E+00	2.857980E+00
3.791520E+00	1.418230E+00	2.905690E+00
2.911890E+00	3.803710E+00	2.890640E+00
3.992070E+00	1.648520E+00	2.841280E+00
3.898620E+00	1.540700E+00	2.896080E+00
3.831400E+00	1.456530E+00	2.926440E+00
3.027490E+00	3.772670E+00	2.906690E+00
3.183720E+00	3.727540E+00	2.939970E+00
4.113380E+00	1.822580E+00	2.877700E+00
4.154690E+00	1.906870E+00	2.782010E+00
4.177820E+00	1.928380E+00	2.853570E+00
4.043200E+00	1.717210E+00	2.891960E+00
3.281540E+00	3.697150E+00	2.988300E+00
3.309610E+00	3.676540E+00	2.913940E+00
4.230410E+00	2.083890E+00	2.836890E+00
4.207620E+00	2.001410E+00	2.898430E+00
3.362820E+00	3.664570E+00	2.979180E+00
3.435130E+00	3.634550E+00	2.916900E+00
3.551550E+00	3.599820E+00	2.965830E+00
4.213680E+00	2.638050E+00	2.817250E+00
4.246230E+00	2.505660E+00	2.911720E+00
4.254280E+00	2.386570E+00	2.875640E+00
4.258920E+00	2.267480E+00	2.856380E+00
4.252800E+00	2.164800E+00	2.856610E+00
3.647450E+00	3.561750E+00	2.908070E+00
3.763190E+00	3.520280E+00	2.962260E+00
3.825600E+00	3.494240E+00	2.884710E+00
4.141600E+00	3.071780E+00	2.883550E+00
4.164860E+00	2.960910E+00	2.901910E+00
4.174960E+00	2.872500E+00	2.871020E+00
4.196180E+00	2.754710E+00	2.845760E+00
3.860600E+00	3.481470E+00	2.965480E+00
3.907520E+00	3.452840E+00	2.898430E+00
4.001980E+00	3.373140E+00	2.910730E+00
4.072600E+00	3.292230E+00	2.929710E+00
4.097480E+00	3.244530E+00	2.905680E+00
4.115730E+00	3.181710E+00	2.911900E+00
4.111860E+00	3.222890E+00	2.944600E+00
4.101400E+00	3.251670E+00	2.958980E+00
1.332730E+00	2.022230E+00	2.805080E+00
1.347870E+00	2.103170E+00	2.808570E+00
1.364310E+00	2.047030E+00	2.728930E+00
1.358870E+00	1.912400E+00	2.729380E+00
1.325930E+00	1.941760E+00	2.800420E+00
1.364580E+00	1.834810E+00	2.740120E+00
1.335140E+00	1.832030E+00	2.795160E+00
1.372340E+00	1.759040E+00	2.767450E+00
1.531360E+00	2.834220E+00	3.043770E+00
1.556200E+00	2.903240E+00	3.036890E+00
1.546660E+00	2.850810E+00	2.953010E+00
1.507220E+00	2.713270E+00	2.910280E+00
1.509160E+00	2.747310E+00	3.011970E+00
1.473070E+00	2.579690E+00	2.858260E+00
1.474030E+00	2.619050E+00	2.969830E+00
1.445940E+00	2.448880E+00	2.810560E+00
1.439100E+00	2.481180E+00	2.917970E+00
1.413600E+00	2.317310E+00	2.767010E+00
1.404450E+00	2.348380E+00	2.866300E+00
1.385590E+00	2.187290E+00	2.739190E+00
1.371980E+00	2.221400E+00	2.824400E+00
1.505660E+00	1.680340E+00	2.655500E+00
1.433040E+00	1.715040E+00	2.712680E+00
1.559920E+00	1.557950E+00	2.685030E+00
1.478720E+00	1.587380E+00	2.746000E+00
1.631310E+00	1.441870E+00	2.713400E+00
1.539340E+00	1.464970E+00	2.775280E+00
1.702850E+00	1.341980E+00	2.747920E+00
1.607320E+00	1.334050E+00	2.829290E+00
1.742640E+00	1.280730E+00	2.781020E+00
1.699500E+00	1.274280E+00	2.821810E+00
1.777990E+00	1.217730E+00	2.841620E+00
1.584940E+00	2.972070E+00	3.079420E+00
1.632770E+00	3.046960E+00	3.048890E+00
1.596030E+00	2.972520E+00	2.994840E+00
1.940410E+00	1.216520E+00	2.754090E+00
1.875370E+00	1.208860E+00	2.791590E+00
1.967700E+00	1.165420E+00	2.825420E+00
1.677450E+00	3.094520E+00	2.950830E+00
1.693850E+00	3.141350E+00	3.079750E+00
2.089770E+00	1.117700E+00	2.852260E+00
2.200250E+00	1.088010E+00	2.887850E+00
1.755130E+00	3.227840E+00	3.092710E+00
1.809570E+00	3.292370E+00	3.062700E+00
1.755470E+00	3.215650E+00	3.003040E+00
2.313040E+00	1.074330E+00	2.888770E+00
2.447750E+00	1.061690E+00	2.886080E+00
2.406730E+00	1.042790E+00	2.952510E+00
2.487050E+00	1.029570E+00	2.995370E+00
1.838360E+00	3.315480E+00	2.960150E+00
1.861060E+00	3.348390E+00	3.035150E+00
2.599050E+00	1.048850E+00	2.920000E+00
1.932780E+00	3.421900E+00	3.013950E+00
2.734740E+00	1.049860E+00	2.915020E+00
2.697530E+00	1.030390E+00	2.973070E+00
2.773480E+00	1.021540E+00	3.011180E+00
2.016010E+00	3.515240E+00	3.043040E+00
2.060720E+00	3.564660E+00	3.059900E+00
2.064440E+00	3.562570E+00	3.004670E+00
2.869160E+00	1.045290E+00	2.954170E+00
2.131730E+00	3.626720E+00	3.055330E+00
2.974860E+00	1.058930E+00	2.933680E+00
2.231780E+00	3.692800E+00	2.996080E+00
3.088630E+00	1.069920E+00	2.947700E+00
2.316110E+00	3.753610E+00	3.043360E+00
2.396780E+00	3.803340E+00	3.072170E+00
2.362210E+00	3.777390E+00	3.009320E+00
3.235900E+00	1.087280E+00	2.965630E+00
3.351930E+00	1.094430E+00	3.013910E+00
2.432580E+00	3.803600E+00	3.010650E+00
2.447400E+00	3.822910E+00	3.075480E+00
3.437480E+00	1.139420E+00	2.991850E+00
2.494120E+00	3.833070E+00	3.077220E+00
2.561940E+00	3.835230E+00	3.031080E+00
3.524560E+00	1.203290E+00	2.960500E+00
2.709780E+00	3.853800E+00	3.026700E+00
3.716550E+00	1.323690E+00	2.995180E+00
3.626540E+00	1.238670E+00	3.029260E+00
2.849520E+00	3.857970E+00	3.067380E+00
2.799970E+00	3.837460E+00	2.989420E+00
3.791200E+00	1.402380E+00	2.961670E+00
2.922750E+00	3.819800E+00	2.993000E+00
2.939820E+00	3.853030E+00	3.085420E+00
3.995190E+00	1.638580E+00	2.970680E+00
3.930690E+00	1.543370E+00	3.010270E+00
3.864360E+00	1.467080E+00	2.995900E+00
3.004140E+00	3.829350E+00	3.071230E+00
3.081510E+00	3.808570E+00	3.114360E+00
3.079980E+00	3.784700E+00	3.026020E+00
4.167260E+00	1.908780E+00	2.961330E+00
4.117580E+00	1.807280E+00	3.021830E+00
4.062540E+00	1.734440E+00	2.973660E+00
3.140760E+00	3.784560E+00	3.089330E+00
3.230940E+00	3.738920E+00	3.072870E+00
4.238460E+00	2.092900E+00	2.957110E+00
4.211840E+00	1.989470E+00	3.022450E+00
3.343320E+00	3.686140E+00	3.046000E+00
3.467660E+00	3.642030E+00	3.041540E+00
3.565680E+00	3.609490E+00	3.032110E+00
4.238480E+00	2.619950E+00	2.966450E+00
4.264890E+00	2.494240E+00	3.023820E+00
4.270780E+00	2.392400E+00	3.008050E+00
4.270420E+00	2.266960E+00	2.984940E+00
4.260940E+00	2.187900E+00	2.936170E+00
3.656190E+00	3.573730E+00	3.025770E+00
3.764090E+00	3.542410E+00	3.076640E+00
4.167770E+00	2.987160E+00	2.985580E+00
4.194940E+00	2.861290E+00	3.023460E+00
4.183590E+00	2.956340E+00	3.051200E+00
4.209550E+00	2.752720E+00	2.963380E+00
3.859300E+00	3.495730E+00	3.060730E+00
3.940590E+00	3.438410E+00	3.009600E+00
4.021770E+00	3.383330E+00	3.057540E+00
4.054470E+00	3.332120E+00	2.998160E+00
4.115230E+00	3.216010E+00	3.013860E+00
4.150910E+00	3.089430E+00	3.037450E+00
4.170600E+00	3.008250E+00	3.034190E+00
4.071020E+00	3.329320E+00	3.070660E+00
4.089100E+00	3.283190E+00	3.009780E+00
1.382160E+00	2.344610E+00	3.027290E+00
1.403790E+00	2.409960E+00	3.054070E+00
1.399630E+00	2.374800E+00	2.972600E+00
1.362610E+00	2.246020E+00	2.910050E+00
1.357320E+00	2.265030E+00	2.996190E+00
1.339720E+00	2.141810E+00	2.873080E+00
1.324560E+00	2.140670E+00	2.947410E+00
1.308380E+00	2.011960E+00	2.881980E+00
1.296560E+00	1.854660E+00	2.874040E+00
1.319620E+00	1.715080E+00	2.869050E+00
1.394800E+00	1.618890E+00	2.818480E+00
1.336610E+00	1.566200E+00	2.925800E+00
1.460330E+00	1.497550E+00	2.830900E+00
1.400550E+00	1.509650E+00	2.886640E+00
1.514400E+00	1.393190E+00	2.857510E+00
1.443370E+00	1.421920E+00	2.907370E+00
1.546290E+00	1.329700E+00	2.884530E+00
1.497660E+00	1.334660E+00	2.933550E+00
1.569340E+00	1.273450E+00	2.934290E+00
1.549010E+00	2.887020E+00	3.118120E+00
1.518140E+00	2.787940E+00	3.097920E+00
1.489940E+00	2.682380E+00	3.087580E+00
1.443980E+00	2.522720E+00	3.043270E+00
1.679330E+00	1.215250E+00	2.931200E+00
1.785020E+00	1.161820E+00	2.942740E+00
1.625310E+00	3.044100E+00	3.142320E+00
1.579760E+00	2.965350E+00	3.137110E+00
1.892370E+00	1.132670E+00	2.933730E+00
1.999290E+00	1.117910E+00	2.920840E+00
1.982130E+00	1.100450E+00	2.979860E+00
2.065760E+00	1.072430E+00	3.003760E+00
1.688760E+00	3.142040E+00	3.184150E+00
1.730320E+00	3.201630E+00	3.198970E+00
1.731120E+00	3.200560E+00	3.145800E+00
2.237700E+00	1.065940E+00	2.944450E+00
2.174370E+00	1.063980E+00	2.974290E+00
2.269280E+00	1.038870E+00	3.018180E+00
1.787090E+00	3.273580E+00	3.186830E+00
2.389660E+00	1.017770E+00	3.036000E+00
2.495910E+00	9.982140E-01	3.090560E+00
1.863380E+00	3.359630E+00	3.112540E+00
2.587600E+00	1.003360E+00	3.061530E+00
1.928140E+00	3.429460E+00	3.151730E+00
1.974220E+00	3.478770E+00	3.171170E+00
1.977250E+00	3.479770E+00	3.105350E+00
2.686540E+00	1.008100E+00	3.037700E+00
2.780450E+00	9.871650E-01	3.106840E+00
2.042150E+00	3.548400E+00	3.156280E+00
2.868120E+00	1.003710E+00	3.060810E+00
2.136000E+00	3.634680E+00	3.176330E+00
2.211500E+00	3.688280E+00	3.199790E+00
2.175720E+00	3.667640E+00	3.132390E+00
3.002790E+00	1.014310E+00	3.051220E+00
2.242180E+00	3.709460E+00	3.112100E+00
2.287450E+00	3.736670E+00	3.208230E+00
3.161140E+00	1.032070E+00	3.051790E+00
3.110530E+00	9.933340E-01	3.121290E+00
3.202740E+00	9.987900E-01	3.139000E+00
2.363400E+00	3.783520E+00	3.160250E+00
3.303990E+00	1.042420E+00	3.096550E+00
2.483580E+00	3.832340E+00	3.150810E+00
3.446220E+00	1.094710E+00	3.088650E+00
2.560190E+00	3.855260E+00	3.177830E+00
2.562090E+00	3.854120E+00	3.125700E+00
3.544890E+00	1.162110E+00	3.060860E+00
2.610800E+00	3.867340E+00	3.185840E+00
2.671420E+00	3.873540E+00	3.143530E+00
3.725030E+00	1.278110E+00	3.116720E+00
3.631570E+00	1.201790E+00	3.114130E+00
2.804520E+00	3.869660E+00	3.153440E+00
3.819290E+00	1.379130E+00	3.063130E+00
2.916330E+00	3.860300E+00	3.157830E+00
3.987260E+00	1.582510E+00	3.074270E+00
3.918010E+00	1.477840E+00	3.100340E+00
3.984980E+00	1.548900E+00	3.143280E+00
3.004430E+00	3.836940E+00	3.145540E+00
3.091550E+00	3.802300E+00	3.208320E+00
4.180620E+00	1.896260E+00	3.075480E+00
4.138270E+00	1.804160E+00	3.134140E+00
4.066290E+00	1.681710E+00	3.089300E+00
4.021330E+00	1.602580E+00	3.129030E+00
3.170420E+00	3.772520E+00	3.157810E+00
3.268140E+00	3.719470E+00	3.195530E+00
4.254380E+00	2.081560E+00	3.103820E+00
4.263310E+00	2.161210E+00	3.015850E+00
4.281070E+00	2.194100E+00	3.079880E+00
4.220290E+00	1.973880E+00	3.118620E+00
3.388740E+00	3.671790E+00	3.159060E+00
3.521890E+00	3.634830E+00	3.141890E+00
3.592420E+00	3.611990E+00	3.093240E+00
4.275200E+00	2.541220E+00	3.089100E+00
4.293550E+00	2.422520E+00	3.134390E+00
4.289210E+00	2.499360E+00	3.147380E+00
4.293170E+00	2.291000E+00	3.103050E+00
3.631800E+00	3.597380E+00	3.183340E+00
3.698670E+00	3.578230E+00	3.180650E+00
3.703380E+00	3.574770E+00	3.134070E+00
4.202050E+00	2.922040E+00	3.151650E+00
4.178530E+00	3.002240E+00	3.077310E+00
4.177500E+00	3.027430E+00	3.127860E+00
4.231130E+00	2.788940E+00	3.157280E+00
4.257270E+00	2.672100E+00	3.103010E+00
4.283230E+00	2.553490E+00	3.155730E+00
3.737520E+00	3.562620E+00	3.182800E+00
3.823980E+00	3.519030E+00	3.193780E+00
3.976910E+00	3.427090E+00	3.143980E+00
4.028790E+00	3.390470E+00	3.124310E+00
4.123230E+00	3.206970E+00	3.153430E+00
4.100590E+00	3.273990E+00	3.080260E+00
4.081260E+00	3.312440E+00	3.141280E+00
4.159880E+00	3.094280E+00	3.159360E+00
4.053870E+00	3.361840E+00	3.115650E+00
1.388610E+00	2.412890E+00	3.226180E+00
1.416010E+00	2.470420E+00	3.211940E+00
1.389760E+00	2.404170E+00	3.171460E+00
1.366430E+00	2.324390E+00	3.093950E+00
1.351320E+00	2.319640E+00	3.190490E+00
1.315510E+00	2.166540E+00	3.040800E+00
1.307670E+00	2.191830E+00	3.138880E+00
1.281510E+00	2.028920E+00	2.992930E+00
1.269020E+00	2.056680E+00	3.089200E+00
1.265040E+00	1.893270E+00	2.961660E+00
1.242600E+00	1.925180E+00	3.052820E+00
1.265150E+00	1.760290E+00	2.952080E+00
1.230470E+00	1.797290E+00	3.031910E+00
1.280270E+00	1.637220E+00	2.966940E+00
1.235330E+00	1.674660E+00	3.031810E+00
1.296600E+00	1.561290E+00	2.988850E+00
1.257950E+00	1.547800E+00	3.059890E+00
1.316210E+00	1.486520E+00	3.015720E+00
1.452020E+00	2.558070E+00	3.234300E+00
1.489720E+00	2.666640E+00	3.258350E+00
1.472410E+00	2.616690E+00	3.165690E+00
1.421820E+00	2.474110E+00	3.138920E+00
1.377010E+00	1.453370E+00	2.959580E+00
1.427900E+00	1.357250E+00	2.993160E+00
1.502980E+00	1.247490E+00	3.048810E+00
1.596060E+00	1.208490E+00	3.008030E+00
1.578540E+00	1.178550E+00	3.070610E+00
1.658810E+00	1.145520E+00	3.076700E+00
1.561440E+00	2.898110E+00	3.273670E+00
1.588950E+00	2.979990E+00	3.300660E+00
1.579750E+00	2.948300E+00	3.207650E+00
1.527270E+00	2.787120E+00	3.214780E+00
1.824320E+00	1.124680E+00	2.994580E+00
1.761790E+00	1.133510E+00	3.028850E+00
1.864860E+00	1.079410E+00	3.076940E+00
1.622070E+00	3.059680E+00	3.323410E+00
1.652810E+00	3.109260E+00	3.310390E+00
1.638750E+00	3.067760E+00	3.252480E+00
1.972590E+00	1.075580E+00	3.049480E+00
2.055660E+00	1.036770E+00	3.110590E+00
1.710280E+00	3.184090E+00	3.288010E+00
2.186200E+00	1.013880E+00	3.127460E+00
2.317210E+00	9.970300E-01	3.124870E+00
2.281060E+00	9.879610E-01	3.181700E+00
2.349840E+00	9.700240E-01	3.222290E+00
1.785700E+00	3.284060E+00	3.301120E+00
1.839430E+00	3.348570E+00	3.315560E+00
1.821740E+00	3.318590E+00	3.257770E+00
2.445220E+00	9.775540E-01	3.179830E+00
1.869360E+00	3.368320E+00	3.230050E+00
1.884270E+00	3.394550E+00	3.306980E+00
2.574390E+00	9.737340E-01	3.170470E+00
1.953580E+00	3.460640E+00	3.277470E+00
2.678430E+00	9.748800E-01	3.138780E+00
2.769210E+00	9.574440E-01	3.200420E+00
2.045450E+00	3.556320E+00	3.292920E+00
2.110010E+00	3.621050E+00	3.321040E+00
2.098700E+00	3.600880E+00	3.244500E+00
2.899800E+00	9.584550E-01	3.176060E+00
2.177660E+00	3.665650E+00	3.286560E+00
3.034400E+00	9.653620E-01	3.166730E+00
2.995220E+00	9.307670E-01	3.229890E+00
3.056660E+00	9.366800E-01	3.225400E+00
2.275810E+00	3.732460E+00	3.290840E+00
3.139470E+00	9.551740E-01	3.209650E+00
2.368770E+00	3.786200E+00	3.281370E+00
3.292450E+00	9.801500E-01	3.229300E+00
2.473950E+00	3.828840E+00	3.267500E+00
3.432270E+00	1.049710E+00	3.202230E+00
2.593680E+00	3.867540E+00	3.254590E+00
3.583630E+00	1.139610E+00	3.187550E+00
2.673820E+00	3.897470E+00	3.285840E+00
2.674490E+00	3.882060E+00	3.236910E+00
3.672410E+00	1.210990E+00	3.174670E+00
3.679460E+00	1.193060E+00	3.224780E+00
2.724160E+00	3.904650E+00	3.297840E+00
2.778440E+00	3.886440E+00	3.261170E+00
3.863540E+00	1.363530E+00	3.214710E+00
3.741880E+00	1.249830E+00	3.223130E+00
2.898010E+00	3.870770E+00	3.257470E+00
3.959480E+00	1.484010E+00	3.199860E+00
3.953800E+00	1.432610E+00	3.255920E+00
2.999160E+00	3.838300E+00	3.239500E+00
3.095260E+00	3.815790E+00	3.311200E+00
4.197370E+00	1.906400E+00	3.188310E+00
4.158380E+00	1.815040E+00	3.217360E+00
4.114010E+00	1.721530E+00	3.207510E+00
4.041450E+00	1.593700E+00	3.211150E+00
4.001170E+00	1.489050E+00	3.268990E+00
3.207880E+00	3.756180E+00	3.275690E+00
3.282530E+00	3.715270E+00	3.257580E+00
4.285400E+00	2.189960E+00	3.179090E+00
4.262060E+00	2.088050E+00	3.239240E+00
4.234070E+00	2.005270E+00	3.193420E+00
3.335550E+00	3.688150E+00	3.245220E+00
3.426610E+00	3.660940E+00	3.296370E+00
3.528850E+00	3.625630E+00	3.232310E+00
3.563470E+00	3.625860E+00	3.329610E+00
4.292220E+00	2.489050E+00	3.208850E+00
4.302850E+00	2.400520E+00	3.266230E+00
4.298620E+00	2.301030E+00	3.222250E+00
3.652540E+00	3.591580E+00	3.274560E+00
3.720970E+00	3.565560E+00	3.221460E+00
3.777850E+00	3.555010E+00	3.310390E+00
4.181810E+00	3.017140E+00	3.221810E+00
4.211090E+00	2.922370E+00	3.296170E+00
4.233540E+00	2.806540E+00	3.265350E+00
4.263620E+00	2.690040E+00	3.241630E+00
4.283210E+00	2.579740E+00	3.227650E+00
3.889030E+00	3.506720E+00	3.315080E+00
3.970940E+00	3.435330E+00	3.282200E+00
4.066040E+00	3.314760E+00	3.242770E+00
4.045560E+00	3.365170E+00	3.158730E+00
4.124050E+00	3.204420E+00	3.278750E+00
4.154060E+00	3.116170E+00	3.253780E+00
1.260080E+00	2.183800E+00	3.321230E+00
1.283500E+00	2.230170E+00	3.321150E+00
1.268030E+00	2.191450E+00	3.294900E+00
1.252480E+00	2.145260E+00	3.297740E+00
1.324350E+00	2.308800E+00	3.312370E+00
1.372210E+00	2.416530E+00	3.347340E+00
1.359170E+00	2.362120E+00	3.268850E+00
1.292770E+00	2.209710E+00	3.247670E+00
1.257930E+00	2.079410E+00	3.179800E+00
1.244520E+00	2.088750E+00	3.248780E+00
1.227310E+00	1.952920E+00	3.140140E+00
1.215690E+00	1.981510E+00	3.221720E+00
1.207790E+00	1.827890E+00	3.114830E+00
1.190190E+00	1.856580E+00	3.195430E+00
1.201000E+00	1.704470E+00	3.106150E+00
1.175440E+00	1.733200E+00	3.183560E+00
1.214110E+00	1.599640E+00	3.108240E+00
1.175900E+00	1.598860E+00	3.198490E+00
1.227040E+00	1.540620E+00	3.117450E+00
1.207340E+00	1.534790E+00	3.164000E+00
1.233620E+00	1.481820E+00	3.154730E+00
1.417410E+00	2.488940E+00	3.290230E+00
1.358840E+00	1.387100E+00	3.048940E+00
1.289320E+00	1.405720E+00	3.132140E+00
1.411510E+00	1.302760E+00	3.080920E+00
1.354180E+00	1.325940E+00	3.126350E+00
1.442600E+00	1.251070E+00	3.113990E+00
1.399380E+00	1.259790E+00	3.163550E+00
1.466660E+00	1.207080E+00	3.169410E+00
1.499930E+00	2.706170E+00	3.373990E+00
1.517420E+00	2.764440E+00	3.393320E+00
1.511630E+00	2.740000E+00	3.327330E+00
1.473650E+00	2.630240E+00	3.333220E+00
1.569830E+00	1.143970E+00	3.169800E+00
1.680230E+00	1.104870E+00	3.192510E+00
1.576570E+00	2.974210E+00	3.417870E+00
1.607380E+00	3.042950E+00	3.444860E+00
1.594620E+00	3.013440E+00	3.372570E+00
1.551130E+00	2.881370E+00	3.363600E+00
1.769660E+00	1.085290E+00	3.162420E+00
1.879790E+00	1.047970E+00	3.211920E+00
1.646960E+00	3.113150E+00	3.377270E+00
1.981490E+00	1.039170E+00	3.180120E+00
2.086230E+00	1.012460E+00	3.196070E+00
2.055990E+00	1.001390E+00	3.272350E+00
2.165870E+00	9.792190E-01	3.289630E+00
1.706980E+00	3.206050E+00	3.411000E+00
1.758010E+00	3.273300E+00	3.439450E+00
1.750950E+00	3.257710E+00	3.366600E+00
2.281050E+00	9.726520E-01	3.258320E+00
2.351760E+00	9.532230E-01	3.279180E+00
1.801200E+00	3.320290E+00	3.391940E+00
2.434450E+00	9.376550E-01	3.319330E+00
1.879070E+00	3.403260E+00	3.405140E+00
2.564170E+00	9.409380E-01	3.287560E+00
1.957860E+00	3.485460E+00	3.410730E+00
2.014680E+00	3.545680E+00	3.439550E+00
2.007010E+00	3.531180E+00	3.363220E+00
2.678300E+00	9.419960E-01	3.249460E+00
2.811540E+00	9.063730E-01	3.308720E+00
2.078520E+00	3.603820E+00	3.401540E+00
2.931990E+00	9.011440E-01	3.282980E+00
2.888610E+00	8.759020E-01	3.332830E+00
2.944770E+00	8.600310E-01	3.347270E+00
2.172290E+00	3.675030E+00	3.392760E+00
3.058350E+00	8.873950E-01	3.306810E+00
2.267480E+00	3.736960E+00	3.386410E+00
3.214330E+00	9.110260E-01	3.293990E+00
3.168150E+00	8.611790E-01	3.355520E+00
3.247880E+00	8.763160E-01	3.360630E+00
2.367820E+00	3.800410E+00	3.383580E+00
3.289150E+00	9.347200E-01	3.290630E+00
3.291260E+00	9.091810E-01	3.331300E+00
2.471510E+00	3.844990E+00	3.379220E+00
3.418050E+00	9.992680E-01	3.288410E+00
3.350470E+00	9.470210E-01	3.318300E+00
2.582620E+00	3.885520E+00	3.369590E+00
3.550420E+00	1.052960E+00	3.323740E+00
2.701130E+00	3.915890E+00	3.362150E+00
3.715090E+00	1.179490E+00	3.307320E+00
2.788920E+00	3.923290E+00	3.407570E+00
2.787450E+00	3.915510E+00	3.350590E+00
3.803180E+00	1.267800E+00	3.286020E+00
3.811910E+00	1.244540E+00	3.339460E+00
2.830130E+00	3.921500E+00	3.398070E+00
2.887880E+00	3.903410E+00	3.380580E+00
3.977430E+00	1.403080E+00	3.338810E+00
3.875830E+00	1.303110E+00	3.335800E+00
3.000280E+00	3.860940E+00	3.345660E+00
3.092790E+00	3.822370E+00	3.407780E+00
4.196830E+00	1.861350E+00	3.268410E+00
4.166310E+00	1.767880E+00	3.285630E+00
4.128430E+00	1.654570E+00	3.306050E+00
4.068240E+00	1.536270E+00	3.334920E+00
4.132460E+00	1.601860E+00	3.373350E+00
3.177740E+00	3.785120E+00	3.383140E+00
3.264290E+00	3.738370E+00	3.371310E+00
3.315520E+00	3.707200E+00	3.309690E+00
3.369750E+00	3.686200E+00	3.405020E+00
4.297910E+00	2.193950E+00	3.306130E+00
4.280730E+00	2.085270E+00	3.328320E+00
4.247630E+00	1.967890E+00	3.299510E+00
4.221020E+00	1.834730E+00	3.350580E+00
4.184810E+00	1.716030E+00	3.368940E+00
4.158890E+00	1.648340E+00	3.371700E+00
3.487660E+00	3.648890E+00	3.384940E+00
3.585280E+00	3.622980E+00	3.421910E+00
4.303200E+00	2.494950E+00	3.310360E+00
4.320450E+00	2.394150E+00	3.381430E+00
4.313120E+00	2.308080E+00	3.325120E+00
3.682190E+00	3.597050E+00	3.368650E+00
3.789070E+00	3.567800E+00	3.418170E+00
4.187900E+00	3.035310E+00	3.334850E+00
4.221680E+00	2.936030E+00	3.416380E+00
4.247100E+00	2.820590E+00	3.382580E+00
4.276610E+00	2.709590E+00	3.352300E+00
4.294600E+00	2.601720E+00	3.332440E+00
3.871470E+00	3.532840E+00	3.384800E+00
3.980270E+00	3.465580E+00	3.411000E+00
4.063130E+00	3.355530E+00	3.379350E+00
4.119040E+00	3.244950E+00	3.367900E+00
4.157720E+00	3.143190E+00	3.357070E+00
1.326090E+00	2.377850E+00	3.484910E+00
1.369370E+00	2.456270E+00	3.500370E+00
1.335660E+00	2.381670E+00	3.448610E+00
1.319570E+00	2.322320E+00	3.383190E+00
1.299900E+00	2.303680E+00	3.454040E+00
1.253840E+00	2.168940E+00	3.377850E+00
1.214350E+00	2.030970E+00	3.306100E+00
1.200410E+00	2.027640E+00	3.382040E+00
1.179830E+00	1.890830E+00	3.275860E+00
1.171760E+00	1.919100E+00	3.354150E+00
1.158380E+00	1.765260E+00	3.261290E+00
1.145320E+00	1.796330E+00	3.337020E+00
1.151320E+00	1.656360E+00	3.255030E+00
1.130130E+00	1.662470E+00	3.346100E+00
1.155130E+00	1.595780E+00	3.260570E+00
1.144120E+00	1.593720E+00	3.309100E+00
1.160200E+00	1.540390E+00	3.295120E+00
1.375290E+00	2.444820E+00	3.425290E+00
1.418850E+00	2.535310E+00	3.471210E+00
1.198000E+00	1.464240E+00	3.260640E+00
1.240670E+00	1.416580E+00	3.212240E+00
1.232830E+00	1.393790E+00	3.266870E+00
1.270580E+00	1.352760E+00	3.250080E+00
1.459740E+00	2.618480E+00	3.473460E+00
1.495780E+00	2.714280E+00	3.509630E+00
1.489720E+00	2.685880E+00	3.423890E+00
1.433130E+00	2.549390E+00	3.398090E+00
1.335040E+00	1.297990E+00	3.213870E+00
1.413890E+00	1.202300E+00	3.285570E+00
1.495560E+00	1.161750E+00	3.245120E+00
1.486610E+00	1.146270E+00	3.302510E+00
1.551390E+00	1.112940E+00	3.296650E+00
1.557790E+00	2.923800E+00	3.570530E+00
1.581660E+00	2.993530E+00	3.562360E+00
1.569550E+00	2.939540E+00	3.486400E+00
1.529210E+00	2.803020E+00	3.456460E+00
1.534510E+00	2.830700E+00	3.542750E+00
1.737840E+00	1.073750E+00	3.256470E+00
1.665940E+00	1.079570E+00	3.292980E+00
1.746280E+00	1.051080E+00	3.318120E+00
1.605740E+00	3.059500E+00	3.606800E+00
1.648140E+00	3.130940E+00	3.579410E+00
1.612780E+00	3.052070E+00	3.526520E+00
1.818610E+00	1.035570E+00	3.299080E+00
1.663240E+00	3.141130E+00	3.486700E+00
1.691870E+00	3.195930E+00	3.562580E+00
1.964330E+00	1.003600E+00	3.329700E+00
2.084350E+00	9.703430E-01	3.355970E+00
2.177310E+00	9.442880E-01	3.422390E+00
1.728010E+00	3.236020E+00	3.504470E+00
2.286180E+00	9.407630E-01	3.381070E+00
2.346280E+00	9.417650E-01	3.323630E+00
1.806890E+00	3.328040E+00	3.519590E+00
2.381320E+00	9.221640E-01	3.389380E+00
2.467820E+00	9.069630E-01	3.451770E+00
1.885580E+00	3.413810E+00	3.531170E+00
1.935140E+00	3.472090E+00	3.546140E+00
1.927070E+00	3.455350E+00	3.479360E+00
2.564500E+00	9.010950E-01	3.409540E+00
1.978530E+00	3.511720E+00	3.499640E+00
2.676350E+00	8.928610E-01	3.365030E+00
2.773490E+00	8.600070E-01	3.438880E+00
2.061030E+00	3.596760E+00	3.528440E+00
2.875130E+00	8.509510E-01	3.393340E+00
2.980330E+00	8.212970E-01	3.434630E+00
2.158230E+00	3.668560E+00	3.489900E+00
3.097190E+00	8.316430E-01	3.409270E+00
3.053360E+00	8.070690E-01	3.460120E+00
3.120050E+00	8.011200E-01	3.490480E+00
2.258200E+00	3.734780E+00	3.484670E+00
3.214660E+00	8.381540E-01	3.437660E+00
2.362740E+00	3.795910E+00	3.486440E+00
3.343810E+00	9.016630E-01	3.410520E+00
2.468870E+00	3.845680E+00	3.487040E+00
3.454190E+00	9.768770E-01	3.370600E+00
3.465220E+00	9.562540E-01	3.458960E+00
2.573770E+00	3.886060E+00	3.481530E+00
3.523450E+00	1.010810E+00	3.381530E+00
3.514550E+00	9.945570E-01	3.420330E+00
2.676100E+00	3.912700E+00	3.473290E+00
3.679760E+00	1.101370E+00	3.453280E+00
3.565800E+00	1.029830E+00	3.411510E+00
2.769610E+00	3.922610E+00	3.471030E+00
3.838020E+00	1.240070E+00	3.423360E+00
2.842050E+00	3.919080E+00	3.454200E+00
2.918590E+00	3.904590E+00	3.509310E+00
3.927130E+00	1.319410E+00	3.407170E+00
3.926040E+00	1.300920E+00	3.458930E+00
3.024830E+00	3.849150E+00	3.475410E+00
3.100950E+00	3.816140E+00	3.463940E+00
4.113140E+00	1.550600E+00	3.412970E+00
4.061850E+00	1.468760E+00	3.428690E+00
3.992140E+00	1.366530E+00	3.469420E+00
3.149990E+00	3.793410E+00	3.450570E+00
3.240760E+00	3.744800E+00	3.473430E+00
3.368380E+00	3.690000E+00	3.512280E+00
4.303000E+00	2.135250E+00	3.390600E+00
4.288220E+00	2.035620E+00	3.399310E+00
4.271110E+00	1.915780E+00	3.422810E+00
4.232800E+00	1.777220E+00	3.467560E+00
4.270930E+00	1.867390E+00	3.480260E+00
4.166070E+00	1.627120E+00	3.447840E+00
4.116860E+00	1.526200E+00	3.476650E+00
3.478520E+00	3.650310E+00	3.468810E+00
3.587260E+00	3.632860E+00	3.510200E+00
4.312670E+00	2.518580E+00	3.434630E+00
4.326720E+00	2.395300E+00	3.506430E+00
4.322960E+00	2.247860E+00	3.442520E+00
4.309290E+00	2.101900E+00	3.474210E+00
4.298390E+00	1.993690E+00	3.481760E+00
4.288260E+00	1.916730E+00	3.493040E+00
3.692590E+00	3.597660E+00	3.465500E+00
3.792450E+00	3.577280E+00	3.504490E+00
4.189850E+00	3.059910E+00	3.458430E+00
4.227590E+00	2.943620E+00	3.530540E+00
4.250230E+00	2.832500E+00	3.493940E+00
4.284610E+00	2.711740E+00	3.468320E+00
4.300210E+00	2.627650E+00	3.418320E+00
3.895730E+00	3.535060E+00	3.482720E+00
3.994440E+00	3.482720E+00	3.510210E+00
4.031160E+00	3.438350E+00	3.477800E+00
4.072430E+00	3.377210E+00	3.475990E+00
4.126300E+00	3.261550E+00	3.499430E+00
4.109550E+00	3.333750E+00	3.520180E+00
4.153500E+00	3.170740E+00	3.440810E+00
4.056420E+00	3.427600E+00	3.527150E+00
4.094880E+00	3.374420E+00	3.533150E+00
1.317180E+00	2.449770E+00	3.658310E+00
1.348820E+00	2.504190E+00	3.642710E+00
1.323040E+00	2.443590E+00	3.609590E+00
1.311530E+00	2.365740E+00	3.541880E+00
1.291370E+00	2.371520E+00	3.628620E+00
1.258900E+00	2.213850E+00	3.492380E+00
1.260200E+00	2.256530E+00	3.585840E+00
1.209660E+00	2.077560E+00	3.454630E+00
1.217240E+00	2.124680E+00	3.544700E+00
1.169060E+00	1.949230E+00	3.430950E+00
1.174620E+00	1.992520E+00	3.512350E+00
1.138160E+00	1.828330E+00	3.412360E+00
1.139510E+00	1.867330E+00	3.491470E+00
1.118710E+00	1.722080E+00	3.400650E+00
1.111150E+00	1.738370E+00	3.491410E+00
1.114810E+00	1.662310E+00	3.402970E+00
1.108660E+00	1.666750E+00	3.446790E+00
1.114710E+00	1.608610E+00	3.434340E+00
1.366660E+00	2.497540E+00	3.582820E+00
1.407640E+00	2.599530E+00	3.656870E+00
1.137210E+00	1.523340E+00	3.404680E+00
1.164970E+00	1.476770E+00	3.349690E+00
1.159900E+00	1.454810E+00	3.406020E+00
1.184870E+00	1.412750E+00	3.385290E+00
1.438920E+00	2.605320E+00	3.552680E+00
1.458260E+00	2.681220E+00	3.625380E+00
1.236580E+00	1.351640E+00	3.343250E+00
1.315280E+00	1.266080E+00	3.329070E+00
1.279010E+00	1.264350E+00	3.443320E+00
1.363540E+00	1.208520E+00	3.357330E+00
1.337260E+00	1.212620E+00	3.407040E+00
1.398590E+00	1.167290E+00	3.405320E+00
1.480090E+00	2.731730E+00	3.639180E+00
1.499310E+00	2.779200E+00	3.655480E+00
1.494090E+00	2.745240E+00	3.594370E+00
1.492500E+00	1.115670E+00	3.380920E+00
1.611370E+00	1.058390E+00	3.391290E+00
1.560580E+00	1.050680E+00	3.495060E+00
1.661620E+00	1.019860E+00	3.480400E+00
1.570300E+00	2.980050E+00	3.634330E+00
1.533980E+00	2.866350E+00	3.637770E+00
1.756470E+00	1.015950E+00	3.411320E+00
1.640420E+00	3.126560E+00	3.663960E+00
1.603790E+00	3.050710E+00	3.693750E+00
1.871740E+00	9.955790E-01	3.388830E+00
1.877820E+00	9.743630E-01	3.464150E+00
1.949180E+00	9.739740E-01	3.438690E+00
1.686150E+00	3.198200E+00	3.643690E+00
2.065500E+00	9.484620E-01	3.465870E+00
2.187130E+00	9.165840E-01	3.533430E+00
1.739880E+00	3.264830E+00	3.604600E+00
2.279660E+00	9.164810E-01	3.507930E+00
1.803400E+00	3.347660E+00	3.660780E+00
1.859670E+00	3.411910E+00	3.667010E+00
1.850670E+00	3.391960E+00	3.601640E+00
2.377200E+00	9.082290E-01	3.482310E+00
2.475470E+00	8.752630E-01	3.567350E+00
1.908510E+00	3.459230E+00	3.624470E+00
2.570720E+00	8.691480E-01	3.530660E+00
1.981210E+00	3.531770E+00	3.593640E+00
2.667530E+00	8.610250E-01	3.487280E+00
2.761860E+00	8.205550E-01	3.556560E+00
2.052080E+00	3.617340E+00	3.647220E+00
2.130810E+00	3.687370E+00	3.644370E+00
2.093450E+00	3.647580E+00	3.594050E+00
2.862330E+00	8.164320E-01	3.501130E+00
2.946360E+00	7.742230E-01	3.560070E+00
2.145810E+00	3.680570E+00	3.573010E+00
2.207590E+00	3.739500E+00	3.633240E+00
3.036920E+00	7.839420E-01	3.523160E+00
3.121460E+00	7.639080E-01	3.585820E+00
2.238970E+00	3.743510E+00	3.570980E+00
2.257600E+00	3.774040E+00	3.625980E+00
3.216970E+00	7.970590E-01	3.549570E+00
2.298830E+00	3.799950E+00	3.625020E+00
2.349120E+00	3.815400E+00	3.586480E+00
3.318320E+00	8.501940E-01	3.520280E+00
2.463970E+00	3.867150E+00	3.589000E+00
3.410510E+00	9.055880E-01	3.509920E+00
2.572170E+00	3.909870E+00	3.584420E+00
3.513080E+00	9.565270E-01	3.566000E+00
3.559790E+00	1.011650E+00	3.479870E+00
3.638280E+00	1.042220E+00	3.567340E+00
2.668290E+00	3.937740E+00	3.572440E+00
3.746280E+00	1.115760E+00	3.575720E+00
2.756640E+00	3.941800E+00	3.563460E+00
3.831060E+00	1.196400E+00	3.543640E+00
2.841860E+00	3.934780E+00	3.546610E+00
2.920400E+00	3.936210E+00	3.609370E+00
3.928320E+00	1.286860E+00	3.520620E+00
2.992300E+00	3.893970E+00	3.569750E+00
3.094510E+00	3.850130E+00	3.583610E+00
3.132640E+00	3.804620E+00	3.504670E+00
3.191630E+00	3.790780E+00	3.553720E+00
4.080730E+00	1.447440E+00	3.527140E+00
4.021810E+00	1.355730E+00	3.579590E+00
3.287870E+00	3.746820E+00	3.564720E+00
3.370720E+00	3.713160E+00	3.570860E+00
4.283120E+00	1.848820E+00	3.545470E+00
4.258460E+00	1.747840E+00	3.570210E+00
4.214010E+00	1.653210E+00	3.558190E+00
4.149610E+00	1.541020E+00	3.552450E+00
3.472640E+00	3.681020E+00	3.559750E+00
3.583700E+00	3.659030E+00	3.569090E+00
4.326070E+00	2.526030E+00	3.584190E+00
4.306960E+00	2.605440E+00	3.494410E+00
4.306910E+00	2.652230E+00	3.554740E+00
4.344090E+00	2.389260E+00	3.608180E+00
4.342070E+00	2.281110E+00	3.579450E+00
4.334370E+00	2.149370E+00	3.565080E+00
4.321560E+00	2.024650E+00	3.561010E+00
4.305790E+00	1.939600E+00	3.543460E+00
3.700220E+00	3.626040E+00	3.564490E+00
3.875390E+00	3.579570E+00	3.588910E+00
4.204820E+00	3.064430E+00	3.601760E+00
4.168190E+00	3.145190E+00	3.516520E+00
4.167700E+00	3.181930E+00	3.581700E+00
4.240070E+00	2.939440E+00	3.619900E+00
4.258140E+00	2.850530E+00	3.589280E+00
4.285480E+00	2.748950E+00	3.567520E+00
3.945350E+00	3.558570E+00	3.596200E+00
3.955470E+00	3.536040E+00	3.564200E+00
4.117030E+00	3.342530E+00	3.582500E+00
4.148050E+00	3.261680E+00	3.624920E+00
3.976010E+00	3.540190E+00	3.599560E+00
4.027340E+00	3.489600E+00	3.604950E+00
4.084410E+00	3.409180E+00	3.573890E+00
1.250810E+00	2.267690E+00	3.727580E+00
1.271700E+00	2.322760E+00	3.737640E+00
1.260000E+00	2.285020E+00	3.675250E+00
1.223810E+00	2.165630E+00	3.631960E+00
1.231140E+00	2.197490E+00	3.710620E+00
1.183780E+00	2.038250E+00	3.597700E+00
1.195040E+00	2.080070E+00	3.681010E+00
1.146590E+00	1.911290E+00	3.574160E+00
1.157970E+00	1.955740E+00	3.657290E+00
1.119140E+00	1.804090E+00	3.557910E+00
1.123980E+00	1.822740E+00	3.658180E+00
1.106750E+00	1.742440E+00	3.555190E+00
1.108660E+00	1.746280E+00	3.608190E+00
1.104530E+00	1.686500E+00	3.585540E+00
1.351690E+00	2.501800E+00	3.716540E+00
1.297120E+00	2.393160E+00	3.701790E+00
1.107740E+00	1.622170E+00	3.527360E+00
1.119530E+00	1.548610E+00	3.502580E+00
1.121020E+00	1.531020E+00	3.611370E+00
1.140590E+00	1.475400E+00	3.548880E+00
1.410850E+00	2.606510E+00	3.746650E+00
1.450090E+00	2.677580E+00	3.751760E+00
1.432120E+00	2.652450E+00	3.708600E+00
1.166920E+00	1.418550E+00	3.485640E+00
1.217120E+00	1.336390E+00	3.471570E+00
1.205850E+00	1.345370E+00	3.585910E+00
1.254010E+00	1.286370E+00	3.505680E+00
1.243240E+00	1.295500E+00	3.555780E+00
1.284490E+00	1.244830E+00	3.548900E+00
1.467940E+00	2.714490E+00	3.692060E+00
1.492290E+00	2.752560E+00	3.788420E+00
1.353630E+00	1.182850E+00	3.504630E+00
1.458130E+00	1.108080E+00	3.503020E+00
1.416210E+00	1.112520E+00	3.610850E+00
1.514580E+00	1.060180E+00	3.543400E+00
1.489110E+00	1.064570E+00	3.589320E+00
1.552330E+00	1.022540E+00	3.595660E+00
1.527040E+00	2.829160E+00	3.791970E+00
1.544650E+00	2.871780E+00	3.775670E+00
1.521210E+00	2.824930E+00	3.725830E+00
1.736080E+00	9.848040E-01	3.525130E+00
1.655000E+00	9.874830E-01	3.583490E+00
1.774890E+00	9.386080E-01	3.615300E+00
1.572000E+00	2.948480E+00	3.753170E+00
1.843540E+00	9.510110E-01	3.540150E+00
1.928450E+00	9.136250E-01	3.602880E+00
1.866850E+00	9.076930E-01	3.627390E+00
1.950760E+00	8.899020E-01	3.677390E+00
1.646620E+00	3.113100E+00	3.752420E+00
1.613990E+00	3.046670E+00	3.768900E+00
1.974010E+00	9.386720E-01	3.541680E+00
2.012340E+00	8.939730E-01	3.635920E+00
1.680920E+00	3.179130E+00	3.726080E+00
2.129930E+00	8.783090E-01	3.633260E+00
1.742670E+00	3.266440E+00	3.737650E+00
2.267660E+00	8.790530E-01	3.624200E+00
1.851380E+00	3.400130E+00	3.736430E+00
1.803820E+00	3.345150E+00	3.755640E+00
2.375510E+00	8.701870E-01	3.596510E+00
2.476510E+00	8.431200E-01	3.683230E+00
1.897400E+00	3.453380E+00	3.708470E+00
2.573520E+00	8.299430E-01	3.645570E+00
1.970260E+00	3.534520E+00	3.720200E+00
2.666580E+00	8.185960E-01	3.603410E+00
2.759160E+00	7.836160E-01	3.673020E+00
2.112310E+00	3.674830E+00	3.729380E+00
2.044960E+00	3.616750E+00	3.742940E+00
2.852190E+00	7.733520E-01	3.616200E+00
2.937020E+00	7.338630E-01	3.671700E+00
2.195030E+00	3.736340E+00	3.716220E+00
3.027450E+00	7.447070E-01	3.624650E+00
3.119220E+00	7.295390E-01	3.691710E+00
2.286030E+00	3.798800E+00	3.694130E+00
3.216360E+00	7.587300E-01	3.656410E+00
2.360330E+00	3.846400E+00	3.723420E+00
2.359080E+00	3.841420E+00	3.670120E+00
3.315790E+00	8.096830E-01	3.625810E+00
2.397360E+00	3.863110E+00	3.713230E+00
2.452020E+00	3.877610E+00	3.702640E+00
3.414880E+00	8.732680E-01	3.599160E+00
2.566890E+00	3.918810E+00	3.687590E+00
3.607220E+00	1.005310E+00	3.668990E+00
3.504940E+00	9.213450E-01	3.682980E+00
2.674860E+00	3.949760E+00	3.678770E+00
3.728480E+00	1.092240E+00	3.663810E+00
2.742130E+00	3.955830E+00	3.640250E+00
3.839650E+00	1.182690E+00	3.649300E+00
2.829530E+00	3.955570E+00	3.655510E+00
2.924440E+00	3.945930E+00	3.711110E+00
3.937040E+00	1.269930E+00	3.619950E+00
3.009220E+00	3.907360E+00	3.655910E+00
3.121750E+00	3.873910E+00	3.682480E+00
3.212400E+00	3.812660E+00	3.620290E+00
4.107450E+00	1.443130E+00	3.631160E+00
4.029430E+00	1.349000E+00	3.682420E+00
3.245130E+00	3.830600E+00	3.691590E+00
3.327500E+00	3.797530E+00	3.692410E+00
3.358480E+00	3.755140E+00	3.631510E+00
4.287170E+00	1.785950E+00	3.630080E+00
4.252840E+00	1.677930E+00	3.654480E+00
4.285250E+00	1.746240E+00	3.692000E+00
4.183190E+00	1.556220E+00	3.654730E+00
3.422120E+00	3.772040E+00	3.697690E+00
3.540550E+00	3.744410E+00	3.715390E+00
3.563920E+00	3.700580E+00	3.639000E+00
4.314090E+00	2.672480E+00	3.654030E+00
4.334020E+00	2.549440E+00	3.724210E+00
4.348520E+00	2.425260E+00	3.695320E+00
4.355710E+00	2.303380E+00	3.684400E+00
4.353180E+00	2.177760E+00	3.671050E+00
4.342250E+00	2.046180E+00	3.661190E+00
4.319200E+00	1.897270E+00	3.642410E+00
4.300690E+00	1.803120E+00	3.681480E+00
3.650290E+00	3.699810E+00	3.709620E+00
3.752060E+00	3.673350E+00	3.758360E+00
3.767680E+00	3.639070E+00	3.671920E+00
4.177330E+00	3.175120E+00	3.674040E+00
4.206490E+00	3.083480E+00	3.740480E+00
4.234210E+00	2.973830E+00	3.701280E+00
4.261090E+00	2.861650E+00	3.685050E+00
4.284900E+00	2.779200E+00	3.640770E+00
3.854830E+00	3.618750E+00	3.750470E+00
3.938920E+00	3.562830E+00	3.700660E+00
3.964850E+00	3.550060E+00	3.626670E+00
4.001850E+00	3.526220E+00	3.662340E+00
4.117730E+00	3.352660E+00	3.707030E+00
4.089460E+00	3.413120E+00	3.630040E+00
4.061580E+00	3.457620E+00	3.685150E+00
4.154300E+00	3.251900E+00	3.714760E+00
4.033240E+00	3.498350E+00	3.666300E+00
1.244600E+00	2.269860E+00	3.864610E+00
1.268090E+00	2.334310E+00	3.851580E+00
1.250690E+00	2.261030E+00	3.787160E+00
1.209450E+00	2.128900E+00	3.763310E+00
1.222520E+00	2.184690E+00	3.845640E+00
1.172860E+00	2.007730E+00	3.738960E+00
1.192470E+00	2.072470E+00	3.828110E+00
1.140420E+00	1.898490E+00	3.723000E+00
1.160620E+00	1.957850E+00	3.808040E+00
1.121760E+00	1.834370E+00	3.724710E+00
1.133340E+00	1.859610E+00	3.792280E+00
1.116320E+00	1.782650E+00	3.758210E+00
1.292780E+00	2.405160E+00	3.886140E+00
1.328850E+00	2.476190E+00	3.869390E+00
1.305990E+00	2.402890E+00	3.796540E+00
1.108150E+00	1.685980E+00	3.712780E+00
1.109200E+00	1.600880E+00	3.647460E+00
1.110180E+00	1.606430E+00	3.723970E+00
1.115400E+00	1.546390E+00	3.671070E+00
1.116150E+00	1.559930E+00	3.727470E+00
1.125580E+00	1.507620E+00	3.711190E+00
1.365130E+00	2.542950E+00	3.906980E+00
1.404390E+00	2.608730E+00	3.894090E+00
1.375750E+00	2.541770E+00	3.822580E+00
1.170880E+00	1.403860E+00	3.604440E+00
1.151130E+00	1.439690E+00	3.691530E+00
1.190660E+00	1.366770E+00	3.637640E+00
1.181580E+00	1.381020E+00	3.677500E+00
1.208400E+00	1.336060E+00	3.681420E+00
1.441150E+00	2.661390E+00	3.835620E+00
1.260500E+00	1.258590E+00	3.662600E+00
1.331090E+00	1.178810E+00	3.621370E+00
1.308760E+00	1.193900E+00	3.682190E+00
1.374570E+00	1.133100E+00	3.657490E+00
1.348080E+00	1.151960E+00	3.700980E+00
1.406700E+00	1.100520E+00	3.706600E+00
1.489200E+00	2.762830E+00	3.890700E+00
1.522550E+00	2.837170E+00	3.895480E+00
1.516630E+00	2.813320E+00	3.839760E+00
1.502370E+00	1.028350E+00	3.704340E+00
1.598750E+00	9.738540E-01	3.676020E+00
1.575760E+00	9.735570E-01	3.738050E+00
1.630830E+00	9.496280E-01	3.755930E+00
1.547180E+00	2.882950E+00	3.842170E+00
1.711460E+00	9.357520E-01	3.712040E+00
1.582990E+00	2.980980E+00	3.884450E+00
1.616260E+00	3.055430E+00	3.881040E+00
1.605480E+00	3.025150E+00	3.822870E+00
1.856330E+00	8.935520E-01	3.720660E+00
1.977740E+00	8.741190E-01	3.763740E+00
1.638280E+00	3.090880E+00	3.829810E+00
2.077910E+00	8.621370E-01	3.727580E+00
1.693270E+00	3.187840E+00	3.840300E+00
2.141960E+00	8.585830E-01	3.704670E+00
2.167400E+00	8.528680E-01	3.743530E+00
1.753590E+00	3.286390E+00	3.856480E+00
1.796470E+00	3.350510E+00	3.874910E+00
1.786130E+00	3.326470E+00	3.811070E+00
2.245170E+00	8.526180E-01	3.748970E+00
2.176150E+00	8.592750E-01	3.709470E+00
1.838620E+00	3.393440E+00	3.828160E+00
2.370890E+00	8.434900E-01	3.718010E+00
2.480450E+00	8.180680E-01	3.803450E+00
1.904290E+00	3.463840E+00	3.791170E+00
2.575390E+00	8.058060E-01	3.765810E+00
1.969760E+00	3.552480E+00	3.854530E+00
2.034420E+00	3.627940E+00	3.869410E+00
2.018400E+00	3.597380E+00	3.801200E+00
2.667510E+00	7.916420E-01	3.722740E+00
2.764740E+00	7.548400E-01	3.795500E+00
2.088870E+00	3.669260E+00	3.826600E+00
2.852460E+00	7.401140E-01	3.737270E+00
2.938700E+00	7.081630E-01	3.775010E+00
2.177380E+00	3.735250E+00	3.812120E+00
3.023250E+00	7.133670E-01	3.733060E+00
3.119550E+00	6.994340E-01	3.800840E+00
2.262150E+00	3.794430E+00	3.796300E+00
3.217230E+00	7.290780E-01	3.766230E+00
2.342290E+00	3.844370E+00	3.784910E+00
3.315910E+00	7.823790E-01	3.736470E+00
2.408630E+00	3.872450E+00	3.766560E+00
2.481620E+00	3.908720E+00	3.822050E+00
3.413180E+00	8.466220E-01	3.707020E+00
2.562700E+00	3.930160E+00	3.788030E+00
3.596430E+00	9.800760E-01	3.775880E+00
3.506860E+00	8.949150E-01	3.789420E+00
2.652430E+00	3.954230E+00	3.772090E+00
3.706230E+00	1.070800E+00	3.763550E+00
2.733570E+00	3.964160E+00	3.764260E+00
2.766230E+00	3.959380E+00	3.709960E+00
2.839780E+00	3.976480E+00	3.784080E+00
3.841470E+00	1.183810E+00	3.764000E+00
2.937030E+00	3.968850E+00	3.781370E+00
3.941530E+00	1.270600E+00	3.716120E+00
3.027630E+00	3.935150E+00	3.760210E+00
3.182890E+00	3.904000E+00	3.768620E+00
4.123000E+00	1.443900E+00	3.770020E+00
4.022380E+00	1.338860E+00	3.748010E+00
3.270140E+00	3.897960E+00	3.795470E+00
3.315030E+00	3.838220E+00	3.745560E+00
4.270150E+00	1.686510E+00	3.731610E+00
4.222170E+00	1.586280E+00	3.746760E+00
4.202470E+00	1.526760E+00	3.793200E+00
3.356110E+00	3.877710E+00	3.809060E+00
3.459530E+00	3.853130E+00	3.825850E+00
3.460640E+00	3.805490E+00	3.766960E+00
4.324920E+00	2.683640E+00	3.799340E+00
4.292620E+00	2.762720E+00	3.711280E+00
4.278720E+00	2.821860E+00	3.778850E+00
4.349400E+00	2.547680E+00	3.820070E+00
4.361170E+00	2.445980E+00	3.796940E+00
4.370430E+00	2.327100E+00	3.783600E+00
4.368840E+00	2.200880E+00	3.773340E+00
4.360550E+00	2.076190E+00	3.763540E+00
4.346420E+00	1.941890E+00	3.762220E+00
4.307920E+00	1.781570E+00	3.761320E+00
4.271890E+00	1.647210E+00	3.797710E+00
4.236770E+00	1.570870E+00	3.806930E+00
3.545740E+00	3.809970E+00	3.818440E+00
3.621850E+00	3.746340E+00	3.776570E+00
3.751110E+00	3.713860E+00	3.832580E+00
4.177570E+00	3.200480E+00	3.792880E+00
4.214460E+00	3.107320E+00	3.870800E+00
4.236290E+00	2.992760E+00	3.808650E+00
4.251010E+00	2.908870E+00	3.760240E+00
3.856450E+00	3.649350E+00	3.822930E+00
3.950370E+00	3.579420E+00	3.806780E+00
4.050080E+00	3.476560E+00	3.791390E+00
4.020840E+00	3.505830E+00	3.703310E+00
4.132200E+00	3.360400E+00	3.842720E+00
4.149420E+00	3.285070E+00	3.781220E+00
1.269390E+00	2.328630E+00	3.925280E+00
1.240970E+00	2.236910E+00	3.915600E+00
1.222560E+00	2.146780E+00	3.921530E+00
1.192520E+00	2.030300E+00	3.907080E+00
1.163730E+00	1.918910E+00	3.890570E+00
1.141100E+00	1.804830E+00	3.891430E+00
1.116200E+00	1.732100E+00	3.812180E+00
1.127420E+00	1.729260E+00	3.876680E+00
1.122490E+00	1.680970E+00	3.848860E+00
1.328370E+00	2.467970E+00	3.942340E+00
1.293460E+00	2.400990E+00	3.937380E+00
1.125980E+00	1.601180E+00	3.826090E+00
1.135770E+00	1.523880E+00	3.805380E+00
1.146180E+00	1.474230E+00	3.780840E+00
1.159640E+00	1.482980E+00	3.859140E+00
1.180840E+00	1.429560E+00	3.846150E+00
1.403090E+00	2.595860E+00	3.952300E+00
1.376740E+00	2.540290E+00	3.972350E+00
1.199560E+00	1.365790E+00	3.773710E+00
1.232230E+00	1.306610E+00	3.750710E+00
1.242300E+00	1.315120E+00	3.834610E+00
1.271100E+00	1.258980E+00	3.798180E+00
1.454250E+00	2.679010E+00	3.961650E+00
1.309350E+00	1.196230E+00	3.751670E+00
1.374950E+00	1.126990E+00	3.799790E+00
1.441070E+00	1.064790E+00	3.782820E+00
1.437890E+00	1.064240E+00	3.883540E+00
1.502180E+00	1.013530E+00	3.836380E+00
1.516970E+00	2.816720E+00	3.949780E+00
1.496820E+00	2.763670E+00	3.972140E+00
1.589420E+00	9.614790E-01	3.833650E+00
1.706400E+00	9.197540E-01	3.841890E+00
1.555840E+00	2.898290E+00	3.963120E+00
1.808460E+00	8.889200E-01	3.820200E+00
1.793970E+00	8.811820E-01	3.899070E+00
1.870080E+00	8.630170E-01	3.908970E+00
1.619220E+00	3.049150E+00	3.954380E+00
1.592510E+00	2.984640E+00	3.977270E+00
1.943170E+00	8.646990E-01	3.854090E+00
1.651730E+00	3.118620E+00	3.916590E+00
2.069880E+00	8.404910E-01	3.844660E+00
1.706030E+00	3.200570E+00	3.978960E+00
1.751490E+00	3.277050E+00	3.995010E+00
1.733070E+00	3.258230E+00	3.923610E+00
2.174140E+00	8.387450E-01	3.819260E+00
1.783380E+00	3.332630E+00	3.950710E+00
2.270780E+00	8.208080E-01	3.874500E+00
1.839230E+00	3.407920E+00	3.928350E+00
2.380360E+00	8.084000E-01	3.856460E+00
2.493140E+00	7.932480E-01	3.906860E+00
1.898040E+00	3.476030E+00	3.893810E+00
2.574670E+00	7.769530E-01	3.887860E+00
2.024290E+00	3.624450E+00	3.946460E+00
1.959230E+00	3.552090E+00	3.966120E+00
2.674820E+00	7.601050E-01	3.852430E+00
2.766090E+00	7.318070E-01	3.887750E+00
2.091810E+00	3.688830E+00	3.930730E+00
2.874570E+00	6.935030E-01	3.895380E+00
2.168420E+00	3.747180E+00	3.912600E+00
3.015940E+00	6.835740E-01	3.848490E+00
2.248130E+00	3.804160E+00	3.893170E+00
2.325810E+00	3.856080E+00	3.875780E+00
3.323120E+00	7.507860E-01	3.850150E+00
3.216870E+00	6.923150E-01	3.871630E+00
2.405130E+00	3.892150E+00	3.856260E+00
2.478030E+00	3.917140E+00	3.924210E+00
3.424060E+00	8.205190E-01	3.816020E+00
2.567760E+00	3.948590E+00	3.890930E+00
3.591900E+00	9.389770E-01	3.885790E+00
3.509550E+00	8.627890E-01	3.872430E+00
2.634940E+00	3.968400E+00	3.843310E+00
3.697130E+00	1.042720E+00	3.864750E+00
2.724140E+00	3.983870E+00	3.854570E+00
2.836320E+00	4.009860E+00	3.913280E+00
3.794570E+00	1.129030E+00	3.844310E+00
2.974080E+00	4.003700E+00	3.863240E+00
3.910430E+00	1.236570E+00	3.891840E+00
[truncated: 10,719 more rows]
