# Supplementary material for: A New MRI-Based Model of Heart Function with Coupled Hemodynamics and Application to Normal and Diseased Canine Left Ventricles
Source: Front Bioeng Biotechnol. 2015 Sep 23;3:140. doi: 10.3389/fbioe.2015.00140 (PMC4585083; doi:10.3389/fbioe.2015.00140)
Supplement: Supplementary file 2 [file Data_Sheet_2.ZIP › Case1_Normal_SR_Diastole/nodes/case1_diastole_time_0.2100.csv]

3.309540E+00	2.110220E+00	1.151290E+00
3.331440E+00	2.152810E+00	1.129370E+00
3.350280E+00	2.116660E+00	1.142770E+00
3.352310E+00	2.075780E+00	1.173330E+00
3.382350E+00	2.204960E+00	1.103840E+00
3.413840E+00	2.260300E+00	1.089810E+00
3.436910E+00	2.215490E+00	1.105350E+00
3.437350E+00	2.137950E+00	1.145550E+00
3.538960E+00	2.077380E+00	1.205870E+00
3.460910E+00	2.032690E+00	1.222520E+00
3.584560E+00	2.018990E+00	1.270880E+00
3.516550E+00	2.248970E+00	1.117220E+00
3.583550E+00	2.150390E+00	1.180300E+00
3.624240E+00	2.081230E+00	1.237170E+00
2.997090E+00	2.304100E+00	1.175160E+00
3.013420E+00	2.384530E+00	1.156190E+00
3.055860E+00	2.345330E+00	1.147300E+00
3.073840E+00	2.294650E+00	1.156770E+00
3.067390E+00	2.464480E+00	1.142880E+00
3.086120E+00	2.540710E+00	1.147530E+00
3.131180E+00	2.495250E+00	1.128620E+00
3.186800E+00	2.393700E+00	1.109240E+00
3.305450E+00	2.248480E+00	1.098360E+00
3.160940E+00	2.244150E+00	1.146660E+00
3.236210E+00	2.104730E+00	1.187670E+00
3.359720E+00	1.981530E+00	1.261240E+00
3.231010E+00	1.973290E+00	1.296170E+00
3.431670E+00	1.901470E+00	1.380530E+00
3.320650E+00	1.885670E+00	1.403460E+00
3.423970E+00	1.858620E+00	1.458340E+00
3.210060E+00	2.560250E+00	1.122090E+00
3.413730E+00	2.538520E+00	1.107070E+00
3.431070E+00	2.363670E+00	1.083750E+00
3.509120E+00	1.952780E+00	1.324370E+00
3.544550E+00	1.877540E+00	1.485840E+00
3.544590E+00	2.473570E+00	1.118430E+00
3.560720E+00	2.560410E+00	1.138940E+00
3.607360E+00	2.366490E+00	1.127350E+00
3.662250E+00	2.243280E+00	1.178110E+00
3.689700E+00	2.138450E+00	1.246360E+00
3.701410E+00	2.056660E+00	1.322420E+00
3.640810E+00	1.965790E+00	1.384080E+00
3.672360E+00	2.511460E+00	1.178420E+00
3.742070E+00	2.350080E+00	1.211620E+00
3.766240E+00	2.208130E+00	1.282060E+00
3.752810E+00	2.123900E+00	1.320470E+00
2.581550E+00	2.676440E+00	1.353470E+00
2.603130E+00	2.740030E+00	1.354960E+00
2.640000E+00	2.685190E+00	1.327470E+00
2.734850E+00	2.625400E+00	1.290260E+00
2.598140E+00	2.601920E+00	1.349340E+00
2.796900E+00	2.466150E+00	1.255710E+00
2.645680E+00	2.465040E+00	1.336690E+00
2.882700E+00	2.308850E+00	1.225360E+00
2.705150E+00	2.320330E+00	1.335530E+00
2.883250E+00	2.154640E+00	1.310050E+00
2.766960E+00	2.177030E+00	1.379400E+00
2.946360E+00	2.075210E+00	1.326350E+00
2.840230E+00	2.040000E+00	1.421480E+00
2.955850E+00	1.990420E+00	1.402000E+00
2.711820E+00	2.768790E+00	1.324150E+00
2.903510E+00	2.768840E+00	1.243510E+00
2.888780E+00	2.606830E+00	1.211730E+00
2.963950E+00	2.490630E+00	1.177340E+00
3.022550E+00	2.185580E+00	1.229580E+00
3.079390E+00	2.017660E+00	1.321110E+00
3.163560E+00	1.905060E+00	1.421860E+00
3.035070E+00	1.927270E+00	1.450970E+00
3.234840E+00	1.811630E+00	1.535980E+00
3.086090E+00	1.832630E+00	1.556800E+00
3.285950E+00	1.741100E+00	1.634520E+00
3.151090E+00	1.718700E+00	1.688280E+00
3.266450E+00	1.676070E+00	1.737580E+00
3.095020E+00	2.664450E+00	1.173560E+00
3.139010E+00	2.844210E+00	1.241720E+00
3.412640E+00	1.800230E+00	1.566600E+00
3.385300E+00	1.707810E+00	1.719180E+00
3.273210E+00	2.786480E+00	1.190150E+00
3.332590E+00	2.900040E+00	1.253640E+00
3.341690E+00	2.683110E+00	1.137260E+00
3.546540E+00	1.814180E+00	1.604100E+00
3.557070E+00	1.757780E+00	1.735430E+00
3.443360E+00	2.810970E+00	1.212100E+00
3.503660E+00	2.927770E+00	1.304780E+00
3.578460E+00	2.679200E+00	1.181970E+00
3.735980E+00	2.008370E+00	1.442800E+00
3.714380E+00	1.930380E+00	1.544600E+00
3.647300E+00	1.843530E+00	1.641330E+00
3.607790E+00	2.839550E+00	1.274660E+00
3.634380E+00	2.928480E+00	1.359680E+00
3.712090E+00	2.769100E+00	1.284680E+00
3.764300E+00	2.641590E+00	1.271050E+00
3.814790E+00	2.469260E+00	1.286190E+00
3.845560E+00	2.299290E+00	1.351070E+00
3.813690E+00	2.119180E+00	1.457170E+00
3.873150E+00	2.238390E+00	1.465050E+00
3.779990E+00	2.001550E+00	1.529830E+00
3.711990E+00	2.861700E+00	1.353550E+00
3.820200E+00	2.773400E+00	1.408120E+00
3.870020E+00	2.587700E+00	1.401060E+00
3.891720E+00	2.422370E+00	1.421530E+00
3.896670E+00	2.311190E+00	1.467960E+00
2.229160E+00	2.712240E+00	1.592580E+00
2.256300E+00	2.798200E+00	1.585990E+00
2.286310E+00	2.724280E+00	1.549770E+00
2.346930E+00	2.642540E+00	1.515450E+00
2.243050E+00	2.627980E+00	1.593010E+00
2.406870E+00	2.489650E+00	1.496820E+00
2.288450E+00	2.487940E+00	1.583160E+00
2.453760E+00	2.336030E+00	1.495950E+00
2.340040E+00	2.344400E+00	1.573610E+00
2.511840E+00	2.193030E+00	1.533050E+00
2.402210E+00	2.202390E+00	1.606710E+00
2.570400E+00	2.063830E+00	1.563540E+00
2.459080E+00	2.067230E+00	1.637140E+00
2.639420E+00	1.972230E+00	1.604320E+00
2.532040E+00	1.927810E+00	1.706520E+00
2.664580E+00	1.867910E+00	1.706720E+00
2.312240E+00	2.907270E+00	1.570440E+00
2.358770E+00	3.017520E+00	1.580640E+00
2.377590E+00	2.940830E+00	1.536320E+00
2.388650E+00	2.824420E+00	1.501890E+00
2.502010E+00	2.669410E+00	1.413140E+00
2.524090E+00	2.475880E+00	1.412390E+00
2.568150E+00	2.326400E+00	1.412950E+00
2.629620E+00	2.187150E+00	1.457710E+00
2.694550E+00	2.061480E+00	1.499470E+00
2.763960E+00	1.936750E+00	1.585780E+00
2.827740E+00	1.870840E+00	1.628540E+00
2.774190E+00	1.827950E+00	1.706260E+00
2.853820E+00	1.815600E+00	1.679330E+00
2.457150E+00	2.973580E+00	1.510310E+00
2.459450E+00	3.061060E+00	1.546430E+00
2.605480E+00	2.890570E+00	1.410590E+00
2.920470E+00	1.885180E+00	1.557270E+00
3.016560E+00	1.763900E+00	1.669760E+00
2.919100E+00	1.770650E+00	1.696270E+00
3.057190E+00	1.697880E+00	1.733890E+00
2.983920E+00	1.673780E+00	1.781430E+00
3.086540E+00	1.646260E+00	1.793590E+00
2.560770E+00	3.065500E+00	1.502680E+00
2.746780E+00	3.063960E+00	1.456590E+00
2.754600E+00	2.968090E+00	1.396780E+00
2.806790E+00	2.897970E+00	1.335770E+00
3.342110E+00	1.629280E+00	1.831890E+00
3.195010E+00	1.594970E+00	1.868480E+00
3.316490E+00	1.567540E+00	1.945080E+00
2.864780E+00	3.015770E+00	1.382040E+00
2.877800E+00	3.096720E+00	1.436180E+00
3.014770E+00	2.955580E+00	1.321740E+00
3.481710E+00	1.664170E+00	1.836620E+00
3.432850E+00	1.596040E+00	1.943360E+00
2.999300E+00	3.091820E+00	1.425720E+00
3.226480E+00	3.077390E+00	1.404240E+00
3.224970E+00	2.965500E+00	1.304980E+00
3.576080E+00	1.696090E+00	1.849010E+00
3.580360E+00	1.643670E+00	1.965440E+00
3.391540E+00	3.016750E+00	1.356690E+00
3.374020E+00	3.095490E+00	1.434360E+00
3.744350E+00	1.885090E+00	1.700200E+00
3.720590E+00	1.816130E+00	1.804640E+00
3.659210E+00	1.731610E+00	1.884620E+00
3.476150E+00	3.091290E+00	1.461530E+00
3.569360E+00	3.013590E+00	1.417160E+00
3.908720E+00	2.234230E+00	1.585140E+00
3.876780E+00	2.102110E+00	1.672420E+00
3.814130E+00	1.972790E+00	1.685230E+00
3.787920E+00	1.878480E+00	1.790950E+00
3.733030E+00	2.950860E+00	1.467020E+00
3.865450E+00	2.864870E+00	1.556360E+00
3.892560E+00	2.774920E+00	1.519690E+00
3.919900E+00	2.677530E+00	1.526940E+00
3.937830E+00	2.507850E+00	1.559390E+00
3.953070E+00	2.611990E+00	1.636290E+00
3.930320E+00	2.364900E+00	1.545220E+00
3.930290E+00	2.755560E+00	1.616260E+00
3.949830E+00	2.678560E+00	1.630750E+00
2.033220E+00	2.762740E+00	1.770930E+00
2.066520E+00	2.857380E+00	1.767060E+00
2.091240E+00	2.780790E+00	1.722520E+00
2.156090E+00	2.693070E+00	1.661140E+00
2.039910E+00	2.674670E+00	1.760020E+00
2.179530E+00	2.496800E+00	1.671580E+00
2.072640E+00	2.518980E+00	1.755080E+00
2.228820E+00	2.346440E+00	1.662810E+00
2.100080E+00	2.329700E+00	1.765040E+00
2.294980E+00	2.213160E+00	1.682260E+00
2.198310E+00	2.223880E+00	1.747780E+00
2.351050E+00	2.080250E+00	1.704550E+00
2.241740E+00	2.099400E+00	1.774760E+00
2.415280E+00	1.960370E+00	1.740840E+00
2.307210E+00	1.971730E+00	1.799840E+00
2.459130E+00	1.886160E+00	1.778360E+00
2.398540E+00	1.845450E+00	1.849560E+00
2.491260E+00	1.824450E+00	1.821340E+00
2.123560E+00	2.975330E+00	1.754310E+00
2.168250E+00	3.095190E+00	1.770680E+00
2.187910E+00	3.020180E+00	1.717920E+00
2.198550E+00	2.907080E+00	1.671300E+00
2.704750E+00	1.749580E+00	1.806510E+00
2.584570E+00	1.782030E+00	1.819070E+00
2.734290E+00	1.676410E+00	1.872550E+00
2.641220E+00	1.642190E+00	1.937830E+00
2.763180E+00	1.600790E+00	1.950620E+00
2.276830E+00	3.078320E+00	1.675770E+00
2.322200E+00	3.215180E+00	1.732840E+00
2.834690E+00	1.697220E+00	1.809470E+00
2.937820E+00	1.580920E+00	1.918080E+00
2.851940E+00	1.568490E+00	1.959640E+00
3.003550E+00	1.505620E+00	2.002680E+00
2.917360E+00	1.466720E+00	2.064410E+00
3.018020E+00	1.442660E+00	2.088200E+00
2.461900E+00	3.154810E+00	1.607340E+00
2.488660E+00	3.294320E+00	1.718900E+00
3.049150E+00	1.578770E+00	1.902930E+00
3.108940E+00	1.486750E+00	2.031790E+00
2.600610E+00	3.260580E+00	1.641550E+00
2.651300E+00	3.349500E+00	1.722600E+00
2.666370E+00	3.182640E+00	1.553490E+00
3.394800E+00	1.532110E+00	2.042850E+00
3.259960E+00	1.497010E+00	2.052250E+00
3.379070E+00	1.481700E+00	2.147730E+00
2.759660E+00	3.287330E+00	1.643750E+00
2.790930E+00	3.366770E+00	1.729200E+00
2.899310E+00	3.205910E+00	1.520100E+00
3.511780E+00	1.569220E+00	2.041810E+00
3.496630E+00	1.523230E+00	2.144220E+00
2.851190E+00	3.406690E+00	1.764880E+00
2.864440E+00	3.445750E+00	1.821880E+00
2.905960E+00	3.417370E+00	1.774570E+00
2.936620E+00	3.356050E+00	1.702620E+00
3.074200E+00	3.279960E+00	1.621280E+00
3.147620E+00	3.196390E+00	1.519860E+00
3.584350E+00	1.592730E+00	2.051280E+00
3.579530E+00	1.567300E+00	2.111440E+00
2.959000E+00	3.438790E+00	1.825110E+00
3.079770E+00	3.400200E+00	1.795690E+00
3.121730E+00	3.343430E+00	1.716270E+00
3.257090E+00	3.292820E+00	1.653870E+00
3.392520E+00	3.185510E+00	1.531980E+00
3.752210E+00	1.773200E+00	1.946860E+00
3.728240E+00	1.698730E+00	2.039670E+00
3.651430E+00	1.611890E+00	2.093900E+00
3.233130E+00	3.385330E+00	1.792180E+00
3.366150E+00	3.345240E+00	1.763900E+00
3.416200E+00	3.280680E+00	1.680110E+00
3.543200E+00	3.237490E+00	1.679130E+00
3.634130E+00	3.120560E+00	1.568110E+00
3.926520E+00	2.170420E+00	1.788080E+00
3.899280E+00	2.024520E+00	1.874070E+00
3.940590E+00	2.122720E+00	1.930750E+00
3.825800E+00	1.858290E+00	1.937130E+00
3.798530E+00	1.765650E+00	2.033260E+00
3.503380E+00	3.326750E+00	1.794240E+00
3.624950E+00	3.278770E+00	1.789150E+00
3.664360E+00	3.207120E+00	1.714030E+00
3.747510E+00	3.143400E+00	1.713860E+00
3.817630E+00	3.014500E+00	1.663650E+00
3.961860E+00	2.527280E+00	1.722570E+00
3.961440E+00	2.348750E+00	1.780390E+00
3.974720E+00	2.485400E+00	1.822780E+00
3.953220E+00	2.203720E+00	1.891980E+00
3.747240E+00	3.232100E+00	1.833500E+00
3.843470E+00	3.111490E+00	1.814890E+00
3.905140E+00	2.992630E+00	1.823370E+00
3.929660E+00	2.854860E+00	1.759150E+00
3.967700E+00	2.656420E+00	1.769930E+00
3.971960E+00	2.554100E+00	1.792920E+00
1.876400E+00	2.800680E+00	1.971260E+00
1.921560E+00	2.918730E+00	1.976870E+00
1.926590E+00	2.821330E+00	1.919930E+00
1.966480E+00	2.734770E+00	1.841420E+00
1.867040E+00	2.708270E+00	1.946670E+00
1.973560E+00	2.539060E+00	1.840750E+00
1.882020E+00	2.557300E+00	1.928810E+00
2.001890E+00	2.389410E+00	1.825570E+00
1.897490E+00	2.367200E+00	1.924220E+00
2.024480E+00	2.309110E+00	1.830740E+00
1.974530E+00	2.297410E+00	1.878560E+00
2.026970E+00	2.226200E+00	1.873000E+00
2.119690E+00	1.963630E+00	1.934840E+00
2.092160E+00	2.023810E+00	1.919240E+00
2.183220E+00	1.993410E+00	1.870610E+00
2.274060E+00	1.868070E+00	1.909800E+00
2.162600E+00	1.889100E+00	1.961390E+00
2.349420E+00	1.740740E+00	1.967320E+00
2.236290E+00	1.765400E+00	2.013380E+00
2.391530E+00	1.657950E+00	2.010370E+00
2.313880E+00	1.623800E+00	2.084210E+00
2.425490E+00	1.581200E+00	2.076370E+00
2.026340E+00	2.954750E+00	1.852160E+00
2.005180E+00	3.049070E+00	1.931930E+00
2.120460E+00	2.137610E+00	1.842390E+00
2.480810E+00	1.691760E+00	1.950660E+00
2.562380E+00	1.599650E+00	2.009260E+00
2.517550E+00	1.540640E+00	2.096930E+00
2.616560E+00	1.523050E+00	2.079380E+00
2.040730E+00	3.129310E+00	1.940700E+00
2.111300E+00	3.227510E+00	1.947950E+00
2.086660E+00	3.123660E+00	1.871290E+00
2.811990E+00	1.494900E+00	2.058640E+00
2.715150E+00	1.510360E+00	2.065060E+00
2.846590E+00	1.433890E+00	2.123440E+00
2.781050E+00	1.401390E+00	2.186910E+00
2.885500E+00	1.381860E+00	2.187560E+00
2.210190E+00	3.228380E+00	1.840830E+00
2.238800E+00	3.319350E+00	1.918230E+00
3.087960E+00	1.407770E+00	2.152500E+00
2.991040E+00	1.378110E+00	2.190210E+00
3.092600E+00	1.356680E+00	2.241960E+00
2.310750E+00	3.394420E+00	1.936360E+00
2.374130E+00	3.474220E+00	1.991130E+00
2.380430E+00	3.419250E+00	1.916140E+00
2.366490E+00	3.353640E+00	1.837550E+00
3.177700E+00	1.432660E+00	2.132400E+00
3.167250E+00	1.384520E+00	2.213180E+00
2.472070E+00	3.444540E+00	1.906490E+00
2.536620E+00	3.523340E+00	1.995760E+00
2.553130E+00	3.403760E+00	1.808240E+00
3.289600E+00	1.419950E+00	2.213400E+00
2.634000E+00	3.484520E+00	1.910350E+00
2.678110E+00	3.541500E+00	2.000970E+00
2.742130E+00	3.428100E+00	1.816670E+00
3.486140E+00	1.454960E+00	2.280470E+00
2.743580E+00	3.561110E+00	2.045070E+00
2.752860E+00	3.584410E+00	2.102110E+00
2.799460E+00	3.562470E+00	2.053280E+00
2.848790E+00	3.509700E+00	1.957180E+00
3.645390E+00	1.556270E+00	2.228230E+00
2.843000E+00	3.574780E+00	2.095260E+00
2.947030E+00	3.551390E+00	2.062640E+00
2.999720E+00	3.515780E+00	2.007450E+00
3.125410E+00	3.460070E+00	1.937320E+00
3.744430E+00	1.638910E+00	2.181360E+00
3.748850E+00	1.597920E+00	2.257720E+00
3.082340E+00	3.524930E+00	2.075730E+00
3.220890E+00	3.498130E+00	2.046130E+00
3.278680E+00	3.464470E+00	1.984820E+00
3.393710E+00	3.411060E+00	1.917560E+00
3.951030E+00	2.042880E+00	2.026680E+00
3.931910E+00	1.910080E+00	2.090720E+00
3.848860E+00	1.750260E+00	2.174430E+00
3.950490E+00	1.839950E+00	2.229930E+00
3.808240E+00	1.638380E+00	2.268670E+00
3.352100E+00	3.477380E+00	2.052490E+00
3.477950E+00	3.446680E+00	2.040060E+00
3.530840E+00	3.410700E+00	1.992640E+00
3.631960E+00	3.347620E+00	1.942170E+00
3.989780E+00	2.447320E+00	1.984310E+00
3.978710E+00	2.546730E+00	1.863760E+00
3.988590E+00	2.585100E+00	1.962680E+00
3.984820E+00	2.324910E+00	1.988180E+00
3.993270E+00	2.170920E+00	2.068140E+00
3.986830E+00	1.992350E+00	2.165720E+00
3.976920E+00	1.905390E+00	2.207290E+00
3.599020E+00	3.423420E+00	2.066710E+00
3.703930E+00	3.379690E+00	2.065840E+00
3.737100E+00	3.339290E+00	2.024830E+00
3.785880E+00	3.280090E+00	1.988730E+00
3.864080E+00	3.169990E+00	1.953590E+00
3.924330E+00	3.039670E+00	1.952020E+00
3.968770E+00	2.894690E+00	1.965170E+00
3.998790E+00	2.728970E+00	2.008090E+00
4.008670E+00	2.815420E+00	2.058230E+00
3.805610E+00	3.328580E+00	2.118900E+00
3.895450E+00	3.222100E+00	2.091800E+00
3.954380E+00	3.092660E+00	2.082450E+00
3.988300E+00	2.960600E+00	2.081570E+00
4.010540E+00	2.863890E+00	2.091850E+00
1.751140E+00	2.811540E+00	2.167700E+00
1.794640E+00	2.919630E+00	2.172740E+00
1.784420E+00	2.832310E+00	2.117770E+00
1.811810E+00	2.761080E+00	2.037400E+00
1.732980E+00	2.726980E+00	2.137230E+00
1.799910E+00	2.580970E+00	2.011940E+00
1.728240E+00	2.595780E+00	2.096890E+00
1.811780E+00	2.422680E+00	2.000680E+00
1.739260E+00	2.444440E+00	2.078540E+00
1.822760E+00	2.327380E+00	1.998990E+00
1.754920E+00	2.294170E+00	2.070940E+00
1.842010E+00	2.244230E+00	2.013020E+00
1.921410E+00	2.041330E+00	2.048200E+00
1.923340E+00	2.088340E+00	2.024870E+00
1.949800E+00	2.054790E+00	2.020480E+00
1.953330E+00	2.006620E+00	2.036440E+00
2.057650E+00	1.771560E+00	2.118170E+00
2.032810E+00	1.834890E+00	2.088870E+00
2.118810E+00	1.794720E+00	2.057700E+00
2.195210E+00	1.671610E+00	2.105010E+00
2.096490E+00	1.691750E+00	2.150140E+00
2.244840E+00	1.594750E+00	2.152030E+00
2.179700E+00	1.556570E+00	2.228070E+00
2.291460E+00	1.517310E+00	2.218340E+00
1.854790E+00	2.934980E+00	2.073160E+00
1.878750E+00	3.044130E+00	2.119450E+00
1.933710E+00	2.204680E+00	1.960720E+00
2.004840E+00	2.083410E+00	1.962070E+00
2.049400E+00	1.938180E+00	1.999940E+00
2.459860E+00	1.510950E+00	2.153620E+00
2.397570E+00	1.473210E+00	2.221580E+00
2.497710E+00	1.439140E+00	2.227560E+00
1.938280E+00	3.138530E+00	2.122240E+00
1.998970E+00	3.244080E+00	2.161070E+00
1.990070E+00	3.190050E+00	2.086910E+00
1.971620E+00	3.103780E+00	2.023270E+00
2.676490E+00	1.423350E+00	2.182180E+00
2.585340E+00	1.433990E+00	2.202500E+00
2.713750E+00	1.361260E+00	2.244890E+00
2.651600E+00	1.329630E+00	2.303950E+00
2.756830E+00	1.314070E+00	2.310050E+00
2.058270E+00	3.259820E+00	2.053820E+00
2.098070E+00	3.348340E+00	2.116490E+00
2.936370E+00	1.326740E+00	2.263890E+00
2.861520E+00	1.311670E+00	2.299500E+00
2.935770E+00	1.292780E+00	2.330820E+00
2.163280E+00	3.416750E+00	2.130330E+00
2.224860E+00	3.489830E+00	2.187560E+00
2.220880E+00	3.449270E+00	2.106240E+00
2.203500E+00	3.383590E+00	2.028480E+00
3.026310E+00	1.311190E+00	2.320930E+00
2.297980E+00	3.497850E+00	2.093630E+00
2.339020E+00	3.556470E+00	2.179560E+00
3.207380E+00	1.340250E+00	2.325930E+00
2.411210E+00	3.598820E+00	2.215230E+00
2.476700E+00	3.641250E+00	2.279940E+00
2.476160E+00	3.607520E+00	2.203990E+00
2.450980E+00	3.564610E+00	2.115870E+00
3.384460E+00	1.382370E+00	2.345340E+00
3.331150E+00	1.339030E+00	2.414650E+00
3.425900E+00	1.355820E+00	2.438000E+00
2.564340E+00	3.620270E+00	2.197670E+00
2.621420E+00	3.670920E+00	2.289400E+00
2.634510E+00	3.587840E+00	2.090260E+00
3.476470E+00	1.407620E+00	2.358830E+00
3.477560E+00	1.386040E+00	2.410730E+00
2.738780E+00	3.619420E+00	2.203270E+00
2.721530E+00	3.666910E+00	2.300740E+00
3.657160E+00	1.495000E+00	2.394990E+00
3.547360E+00	1.423110E+00	2.405810E+00
2.829670E+00	3.649900E+00	2.303020E+00
2.976650E+00	3.630310E+00	2.317720E+00
2.960550E+00	3.585190E+00	2.192230E+00
3.764280E+00	1.579970E+00	2.334350E+00
3.082560E+00	3.587540E+00	2.275080E+00
3.072660E+00	3.609840E+00	2.332480E+00
3.227420E+00	3.531620E+00	2.188850E+00
3.946440E+00	1.764990E+00	2.320700E+00
3.879910E+00	1.660530E+00	2.373000E+00
3.944800E+00	1.720120E+00	2.392960E+00
3.174390E+00	3.584350E+00	2.318340E+00
3.297350E+00	3.550240E+00	2.290140E+00
3.360520E+00	3.522260E+00	2.238860E+00
3.482320E+00	3.481250E+00	2.179440E+00
4.027280E+00	2.529920E+00	2.177130E+00
4.022890E+00	2.408340E+00	2.169500E+00
4.014500E+00	2.315760E+00	2.124060E+00
4.047590E+00	2.197610E+00	2.247190E+00
4.036080E+00	2.130970E+00	2.226970E+00
4.040170E+00	2.040360E+00	2.261790E+00
4.025270E+00	1.883160E+00	2.336040E+00
4.067430E+00	1.977320E+00	2.346280E+00
3.978930E+00	1.767120E+00	2.404290E+00
3.419430E+00	3.528150E+00	2.300030E+00
3.543880E+00	3.501250E+00	2.289590E+00
3.605300E+00	3.472980E+00	2.244930E+00
3.707490E+00	3.419290E+00	2.202200E+00
4.034100E+00	2.775880E+00	2.178100E+00
4.042250E+00	2.658510E+00	2.215780E+00
4.074730E+00	2.099970E+00	2.322340E+00
4.079980E+00	2.026500E+00	2.358080E+00
3.656200E+00	3.477890E+00	2.316930E+00
3.781350E+00	3.430030E+00	2.345960E+00
3.809150E+00	3.396800E+00	2.283590E+00
3.847920E+00	3.347390E+00	2.253010E+00
3.922290E+00	3.251880E+00	2.235030E+00
3.984980E+00	3.122740E+00	2.233620E+00
3.991050E+00	3.185110E+00	2.308940E+00
4.014390E+00	2.974050E+00	2.222050E+00
4.025860E+00	2.873460E+00	2.188140E+00
3.874400E+00	3.365870E+00	2.361290E+00
3.937970E+00	3.286360E+00	2.339800E+00
3.971630E+00	3.231720E+00	2.322230E+00
1.652940E+00	2.721390E+00	2.309020E+00
1.688470E+00	2.816110E+00	2.329820E+00
1.706640E+00	2.765580E+00	2.237010E+00
1.671930E+00	2.603620E+00	2.194950E+00
1.628490E+00	2.626100E+00	2.287220E+00
1.678200E+00	2.462730E+00	2.165500E+00
1.611360E+00	2.457350E+00	2.274740E+00
1.689550E+00	2.342720E+00	2.137870E+00
1.642260E+00	2.358790E+00	2.207120E+00
1.701520E+00	2.268800E+00	2.139800E+00
1.658740E+00	2.264720E+00	2.195720E+00
1.711400E+00	2.194560E+00	2.163640E+00
2.018260E+00	1.562610E+00	2.308000E+00
1.985480E+00	1.624140E+00	2.278790E+00
2.061670E+00	1.599120E+00	2.250630E+00
2.118470E+00	1.519820E+00	2.289210E+00
2.063410E+00	1.483920E+00	2.358860E+00
2.163090E+00	1.444750E+00	2.346950E+00
1.722790E+00	2.911740E+00	2.339170E+00
1.773200E+00	3.011960E+00	2.337830E+00
1.755560E+00	2.923110E+00	2.274930E+00
1.870500E+00	2.138250E+00	2.040630E+00
1.793290E+00	2.152940E+00	2.098040E+00
1.863630E+00	2.016580E+00	2.100760E+00
1.957890E+00	1.905430E+00	2.093980E+00
1.890990E+00	1.875970E+00	2.171240E+00
1.985270E+00	1.753000E+00	2.192660E+00
2.333050E+00	1.438200E+00	2.281840E+00
2.266990E+00	1.408060E+00	2.350830E+00
2.368170E+00	1.365040E+00	2.354020E+00
1.844700E+00	3.131950E+00	2.338340E+00
1.907310E+00	3.240520E+00	2.377340E+00
1.894920E+00	3.185250E+00	2.305660E+00
1.866760E+00	3.097520E+00	2.231240E+00
2.556170E+00	1.352010E+00	2.310220E+00
2.469450E+00	1.331210E+00	2.374040E+00
2.593400E+00	1.306280E+00	2.362110E+00
2.556320E+00	1.292380E+00	2.404150E+00
2.624910E+00	1.261760E+00	2.429740E+00
1.959110E+00	3.254570E+00	2.276430E+00
1.997100E+00	3.346560E+00	2.334310E+00
2.820100E+00	1.266360E+00	2.391870E+00
2.736470E+00	1.249440E+00	2.431900E+00
2.825670E+00	1.229410E+00	2.460310E+00
2.055970E+00	3.425970E+00	2.341930E+00
2.115630E+00	3.499500E+00	2.394370E+00
2.105760E+00	3.463030E+00	2.313250E+00
2.083610E+00	3.396580E+00	2.236380E+00
2.936240E+00	1.247960E+00	2.439070E+00
2.174110E+00	3.506830E+00	2.295900E+00
2.216280E+00	3.565620E+00	2.374690E+00
3.126320E+00	1.272470E+00	2.452690E+00
3.059100E+00	1.221560E+00	2.527490E+00
3.158750E+00	1.232990E+00	2.550370E+00
2.280270E+00	3.617590E+00	2.398420E+00
2.340640E+00	3.669190E+00	2.460320E+00
2.335600E+00	3.645340E+00	2.378100E+00
2.316450E+00	3.600420E+00	2.294820E+00
3.259870E+00	1.304950E+00	2.448800E+00
3.255560E+00	1.267870E+00	2.531820E+00
2.412590E+00	3.667930E+00	2.375460E+00
2.475760E+00	3.707330E+00	2.475260E+00
3.386300E+00	1.312640E+00	2.512980E+00
2.547000E+00	3.690310E+00	2.380770E+00
2.613390E+00	3.731260E+00	2.485760E+00
3.541080E+00	1.371850E+00	2.504520E+00
2.708830E+00	3.697600E+00	2.395750E+00
2.707010E+00	3.731800E+00	2.495450E+00
3.627560E+00	1.427640E+00	2.477740E+00
3.641540E+00	1.408320E+00	2.531930E+00
2.800790E+00	3.713880E+00	2.494820E+00
2.938150E+00	3.690440E+00	2.490110E+00
2.880770E+00	3.672550E+00	2.401280E+00
3.794100E+00	1.554040E+00	2.471730E+00
3.713360E+00	1.459640E+00	2.540830E+00
3.057690E+00	3.631330E+00	2.410210E+00
3.035150E+00	3.666390E+00	2.495550E+00
3.955190E+00	1.699900E+00	2.466420E+00
3.903090E+00	1.615130E+00	2.531560E+00
3.145990E+00	3.636960E+00	2.494610E+00
3.258180E+00	3.607630E+00	2.491260E+00
3.281140E+00	3.576240E+00	2.400690E+00
4.049350E+00	2.414750E+00	2.259980E+00
4.068020E+00	2.309170E+00	2.295950E+00
4.089190E+00	1.954630E+00	2.443750E+00
4.065650E+00	1.854880E+00	2.497740E+00
4.014220E+00	1.775770E+00	2.491270E+00
3.371360E+00	3.576640E+00	2.490720E+00
3.487780E+00	3.552760E+00	2.496270E+00
3.514570E+00	3.526390E+00	2.407290E+00
4.073590E+00	2.693670E+00	2.309430E+00
4.090330E+00	2.568500E+00	2.375550E+00
4.095650E+00	2.404510E+00	2.382080E+00
4.122260E+00	2.261560E+00	2.450840E+00
4.106370E+00	2.149880E+00	2.417800E+00
4.100230E+00	2.047970E+00	2.424100E+00
3.595410E+00	3.528440E+00	2.513130E+00
3.715410E+00	3.497720E+00	2.545740E+00
3.710460E+00	3.475970E+00	2.448480E+00
4.029620E+00	3.105940E+00	2.354730E+00
4.053950E+00	2.984350E+00	2.368060E+00
4.078130E+00	2.805430E+00	2.360960E+00
4.092510E+00	2.877250E+00	2.466300E+00
4.098880E+00	2.664070E+00	2.405830E+00
3.782380E+00	3.465610E+00	2.532690E+00
3.872610E+00	3.402620E+00	2.512330E+00
3.959630E+00	3.290390E+00	2.470900E+00
4.015630E+00	3.173760E+00	2.427450E+00
4.067020E+00	3.022920E+00	2.464610E+00
4.084170E+00	2.942380E+00	2.471270E+00
1.574140E+00	2.659390E+00	2.465790E+00
1.611880E+00	2.753540E+00	2.487280E+00
1.613870E+00	2.691980E+00	2.383980E+00
1.579090E+00	2.537240E+00	2.356170E+00
1.553490E+00	2.572640E+00	2.444990E+00
1.567680E+00	2.447060E+00	2.350260E+00
1.542070E+00	2.450980E+00	2.416880E+00
1.550610E+00	2.359480E+00	2.357740E+00
1.905530E+00	1.472860E+00	2.470960E+00
1.867200E+00	1.578130E+00	2.399120E+00
1.965700E+00	1.537780E+00	2.368700E+00
2.008420E+00	1.468140E+00	2.408050E+00
1.973450E+00	1.446250E+00	2.454420E+00
2.030410E+00	1.403320E+00	2.465130E+00
1.675880E+00	2.944920E+00	2.540070E+00
1.719360E+00	3.023220E+00	2.548330E+00
1.701990E+00	2.964350E+00	2.493460E+00
1.690960E+00	2.889790E+00	2.417340E+00
1.651820E+00	2.875440E+00	2.518550E+00
1.595650E+00	2.294900E+00	2.274590E+00
1.633140E+00	2.154570E+00	2.268470E+00
1.732470E+00	2.052010E+00	2.208360E+00
1.648990E+00	2.024080E+00	2.301870E+00
1.799140E+00	1.910850E+00	2.222510E+00
1.703640E+00	1.925100E+00	2.298200E+00
1.864550E+00	1.785880E+00	2.260710E+00
1.770440E+00	1.809860E+00	2.319560E+00
1.911900E+00	1.661450E+00	2.303790E+00
1.822740E+00	1.691390E+00	2.351830E+00
2.200830E+00	1.377230E+00	2.411020E+00
2.130330E+00	1.349790E+00	2.474680E+00
2.235500E+00	1.312000E+00	2.482730E+00
1.779620E+00	3.125550E+00	2.551240E+00
1.832480E+00	3.226890E+00	2.584820E+00
1.820730E+00	3.176990E+00	2.519230E+00
1.789690E+00	3.093470E+00	2.451240E+00
2.402780E+00	1.301860E+00	2.434840E+00
2.338630E+00	1.275530E+00	2.494310E+00
2.442210E+00	1.239810E+00	2.511970E+00
1.876250E+00	3.245220E+00	2.488540E+00
1.913920E+00	3.324760E+00	2.547740E+00
2.557390E+00	1.212540E+00	2.529250E+00
2.676670E+00	1.192650E+00	2.523480E+00
2.637760E+00	1.163200E+00	2.579560E+00
2.701460E+00	1.148600E+00	2.605610E+00
1.976800E+00	3.409670E+00	2.569440E+00
2.036060E+00	3.479470E+00	2.574470E+00
2.020840E+00	3.445740E+00	2.526290E+00
1.991100E+00	3.385340E+00	2.452040E+00
2.822600E+00	1.177410E+00	2.564000E+00
2.078250E+00	3.498440E+00	2.508530E+00
2.101830E+00	3.554620E+00	2.602630E+00
2.978300E+00	1.185110E+00	2.572080E+00
2.936600E+00	1.150470E+00	2.642210E+00
3.021740E+00	1.159910E+00	2.655930E+00
2.187540E+00	3.625170E+00	2.607710E+00
2.248480E+00	3.669920E+00	2.615110E+00
2.229870E+00	3.643970E+00	2.566140E+00
2.203630E+00	3.594480E+00	2.497910E+00
3.109980E+00	1.193500E+00	2.622670E+00
2.290570E+00	3.678270E+00	2.555960E+00
2.336460E+00	3.728640E+00	2.664740E+00
3.245660E+00	1.229880E+00	2.625950E+00
2.406970E+00	3.729990E+00	2.562080E+00
2.472440E+00	3.763560E+00	2.659190E+00
3.356450E+00	1.270860E+00	2.608770E+00
2.546670E+00	3.754700E+00	2.581220E+00
2.549670E+00	3.775250E+00	2.659150E+00
3.511220E+00	1.312480E+00	2.654770E+00
2.611520E+00	3.781900E+00	2.653610E+00
2.719960E+00	3.761590E+00	2.592620E+00
3.644960E+00	1.393590E+00	2.604760E+00
2.890610E+00	3.745600E+00	2.638640E+00
2.869750E+00	3.728250E+00	2.558770E+00
3.823890E+00	1.530450E+00	2.611090E+00
3.747250E+00	1.447410E+00	2.673890E+00
3.015880E+00	3.697140E+00	2.571630E+00
2.984970E+00	3.727940E+00	2.652010E+00
3.983420E+00	1.687110E+00	2.583910E+00
3.916420E+00	1.601910E+00	2.665910E+00
3.088200E+00	3.698940E+00	2.656590E+00
3.195330E+00	3.670890E+00	2.655210E+00
3.229690E+00	3.639870E+00	2.573340E+00
4.113010E+00	1.888130E+00	2.569800E+00
4.058550E+00	1.789500E+00	2.629610E+00
4.108210E+00	1.855350E+00	2.643140E+00
3.303010E+00	3.632180E+00	2.654630E+00
3.412760E+00	3.602970E+00	2.656950E+00
3.449920E+00	3.580030E+00	2.580000E+00
4.147460E+00	2.445930E+00	2.519990E+00
4.174480E+00	2.298030E+00	2.557750E+00
4.190170E+00	2.376610E+00	2.611170E+00
4.172310E+00	2.144680E+00	2.574390E+00
4.145980E+00	2.000010E+00	2.564480E+00
4.133900E+00	1.903410E+00	2.639820E+00
3.515530E+00	3.575970E+00	2.674250E+00
3.633400E+00	3.543730E+00	2.703060E+00
3.641730E+00	3.532050E+00	2.614990E+00
4.130670E+00	2.771640E+00	2.533700E+00
4.157080E+00	2.594770E+00	2.560500E+00
4.162530E+00	2.700830E+00	2.599640E+00
4.180790E+00	2.450010E+00	2.602620E+00
3.704120E+00	3.516850E+00	2.684760E+00
3.798230E+00	3.472850E+00	2.647290E+00
3.922060E+00	3.401720E+00	2.648950E+00
3.952130E+00	3.367250E+00	2.600720E+00
3.993180E+00	3.307740E+00	2.596060E+00
4.054490E+00	3.186010E+00	2.601860E+00
4.045760E+00	3.242810E+00	2.676270E+00
4.096680E+00	3.036380E+00	2.588510E+00
4.122740E+00	2.886090E+00	2.574830E+00
4.156280E+00	2.760000E+00	2.622070E+00
3.991340E+00	3.335390E+00	2.674650E+00
4.024950E+00	3.288190E+00	2.679500E+00
1.467790E+00	2.127050E+00	2.513210E+00
1.476070E+00	2.192240E+00	2.495670E+00
1.492800E+00	2.132020E+00	2.469570E+00
1.517750E+00	2.059900E+00	2.447240E+00
1.470740E+00	2.056600E+00	2.517830E+00
1.550950E+00	1.969200E+00	2.434810E+00
1.493000E+00	1.924160E+00	2.527090E+00
1.569580E+00	1.863950E+00	2.476330E+00
1.794510E+00	1.468770E+00	2.547360E+00
1.762810E+00	1.529230E+00	2.526740E+00
1.826500E+00	1.510730E+00	2.488810E+00
1.844540E+00	1.422680E+00	2.551790E+00
1.633350E+00	2.978360E+00	2.753960E+00
1.680690E+00	3.051740E+00	2.735850E+00
1.655070E+00	2.988400E+00	2.689200E+00
1.646550E+00	2.923400E+00	2.605610E+00
1.604350E+00	2.894280E+00	2.709480E+00
1.605030E+00	2.792590E+00	2.565400E+00
1.578390E+00	2.781680E+00	2.648670E+00
1.548680E+00	2.647560E+00	2.554580E+00
1.516200E+00	2.481270E+00	2.520190E+00
1.497920E+00	2.328010E+00	2.473460E+00
1.534690E+00	2.198210E+00	2.386010E+00
1.579830E+00	2.058060E+00	2.366180E+00
1.618330E+00	1.928130E+00	2.380550E+00
1.689230E+00	1.824200E+00	2.384680E+00
1.631630E+00	1.822080E+00	2.445210E+00
1.743860E+00	1.715300E+00	2.408980E+00
1.675010E+00	1.730920E+00	2.467740E+00
1.788370E+00	1.606900E+00	2.442160E+00
1.720080E+00	1.627220E+00	2.492890E+00
1.953610E+00	1.348660E+00	2.564640E+00
2.046380E+00	1.325870E+00	2.537950E+00
2.027130E+00	1.285250E+00	2.598630E+00
2.092360E+00	1.260020E+00	2.599250E+00
1.731950E+00	3.092390E+00	2.646960E+00
1.735970E+00	3.149470E+00	2.762640E+00
2.274070E+00	1.247610E+00	2.553360E+00
2.207860E+00	1.224190E+00	2.615240E+00
2.316340E+00	1.195160E+00	2.622620E+00
1.797190E+00	3.244980E+00	2.768930E+00
1.851380E+00	3.306370E+00	2.744130E+00
1.806180E+00	3.232920E+00	2.690770E+00
2.483970E+00	1.184660E+00	2.588560E+00
2.420300E+00	1.165130E+00	2.641950E+00
2.528760E+00	1.146210E+00	2.663170E+00
1.899630E+00	3.342560E+00	2.652450E+00
1.925090E+00	3.393440E+00	2.777000E+00
2.632160E+00	1.132560E+00	2.661790E+00
2.761590E+00	1.116710E+00	2.702270E+00
2.004280E+00	3.465360E+00	2.667660E+00
2.875150E+00	1.124240E+00	2.696170E+00
2.837180E+00	1.097940E+00	2.750240E+00
2.908530E+00	1.088200E+00	2.781790E+00
2.076830E+00	3.549070E+00	2.700530E+00
2.126850E+00	3.601640E+00	2.763520E+00
2.139580E+00	3.602160E+00	2.673570E+00
3.000400E+00	1.120910E+00	2.735460E+00
2.218570E+00	3.660400E+00	2.704490E+00
3.101070E+00	1.152400E+00	2.711730E+00
2.304200E+00	3.728270E+00	2.779040E+00
2.388210E+00	3.780520E+00	2.812610E+00
2.362380E+00	3.757530E+00	2.747250E+00
3.220570E+00	1.176670E+00	2.721730E+00
2.436710E+00	3.778790E+00	2.748760E+00
2.445800E+00	3.797930E+00	2.813000E+00
3.383120E+00	1.227120E+00	2.723920E+00
2.497000E+00	3.803280E+00	2.809500E+00
2.577840E+00	3.798350E+00	2.749400E+00
3.500690E+00	1.257200E+00	2.750640E+00
3.475040E+00	1.225630E+00	2.784930E+00
3.524410E+00	1.245300E+00	2.793940E+00
2.732050E+00	3.815300E+00	2.793370E+00
2.684960E+00	3.791870E+00	2.701220E+00
3.671830E+00	1.367320E+00	2.729310E+00
3.587040E+00	1.287580E+00	2.793570E+00
2.807240E+00	3.777990E+00	2.716860E+00
2.864600E+00	3.804740E+00	2.811800E+00
3.847060E+00	1.508630E+00	2.754810E+00
3.769750E+00	1.420490E+00	2.776790E+00
2.970090E+00	3.755360E+00	2.733980E+00
2.963560E+00	3.793200E+00	2.829330E+00
3.993090E+00	1.674860E+00	2.716270E+00
3.936400E+00	1.590800E+00	2.775950E+00
3.049270E+00	3.761550E+00	2.810240E+00
3.136320E+00	3.743860E+00	2.841880E+00
3.167740E+00	3.701000E+00	2.741200E+00
4.114060E+00	1.847800E+00	2.723990E+00
4.059290E+00	1.742950E+00	2.781700E+00
3.256800E+00	3.698400E+00	2.831970E+00
3.368610E+00	3.659040E+00	2.838770E+00
3.377320E+00	3.630100E+00	2.744780E+00
4.208810E+00	2.296010E+00	2.667620E+00
4.211340E+00	2.176340E+00	2.695190E+00
4.192790E+00	2.025080E+00	2.743050E+00
4.224930E+00	2.104360E+00	2.764910E+00
4.153400E+00	1.935000E+00	2.692170E+00
3.460540E+00	3.626220E+00	2.821460E+00
3.552140E+00	3.600970E+00	2.863970E+00
3.558890E+00	3.582240E+00	2.772250E+00
4.180640E+00	2.665300E+00	2.681160E+00
4.215840E+00	2.525390E+00	2.763780E+00
4.214970E+00	2.388200E+00	2.715180E+00
4.239680E+00	2.237190E+00	2.761730E+00
4.240540E+00	2.149170E+00	2.782410E+00
3.626890E+00	3.572030E+00	2.829570E+00
3.721160E+00	3.528920E+00	2.795580E+00
3.855190E+00	3.473150E+00	2.793870E+00
3.900280E+00	3.432400E+00	2.731060E+00
4.088300E+00	3.165980E+00	2.734660E+00
4.127150E+00	3.034930E+00	2.758420E+00
4.123590E+00	3.107700E+00	2.790530E+00
4.145680E+00	2.889520E+00	2.726920E+00
4.168040E+00	2.765420E+00	2.713780E+00
3.936980E+00	3.430500E+00	2.815830E+00
3.973970E+00	3.377150E+00	2.760020E+00
4.059810E+00	3.270200E+00	2.796170E+00
4.113840E+00	3.161940E+00	2.815810E+00
1.392930E+00	2.075320E+00	2.650620E+00
1.402520E+00	2.157410E+00	2.652380E+00
1.432780E+00	2.104130E+00	2.578550E+00
1.432930E+00	1.969010E+00	2.587200E+00
1.388920E+00	1.991410E+00	2.653010E+00
1.444610E+00	1.886700E+00	2.599160E+00
1.400250E+00	1.855070E+00	2.672030E+00
1.464770E+00	1.804320E+00	2.620570E+00
1.561970E+00	2.882590E+00	2.879390E+00
1.598790E+00	2.962270E+00	2.902440E+00
1.588170E+00	2.908630E+00	2.811270E+00
1.555760E+00	2.786770E+00	2.754850E+00
1.541140E+00	2.804440E+00	2.853650E+00
1.521960E+00	2.657700E+00	2.688600E+00
1.509630E+00	2.681140E+00	2.803510E+00
1.494610E+00	2.519880E+00	2.632340E+00
1.479290E+00	2.548900E+00	2.746530E+00
1.470240E+00	2.379080E+00	2.595010E+00
1.453660E+00	2.416750E+00	2.702330E+00
1.445900E+00	2.242050E+00	2.573120E+00
1.422260E+00	2.283180E+00	2.666470E+00
1.606660E+00	1.749020E+00	2.518200E+00
1.534540E+00	1.778800E+00	2.566240E+00
1.651310E+00	1.639250E+00	2.544090E+00
1.578300E+00	1.653160E+00	2.597700E+00
1.702560E+00	1.549840E+00	2.562270E+00
1.640670E+00	1.539620E+00	2.620010E+00
1.744100E+00	1.430340E+00	2.622490E+00
1.844850E+00	1.343820E+00	2.626290E+00
1.794640E+00	1.292470E+00	2.724120E+00
1.902410E+00	1.266750E+00	2.690910E+00
1.659260E+00	3.044060E+00	2.825640E+00
2.022190E+00	1.221680E+00	2.702750E+00
2.125030E+00	1.196530E+00	2.688990E+00
2.107050E+00	1.160480E+00	2.753230E+00
2.191680E+00	1.134080E+00	2.772960E+00
1.718000E+00	3.147980E+00	2.850840E+00
1.761820E+00	3.220010E+00	2.899530E+00
1.767500E+00	3.216670E+00	2.821450E+00
2.356210E+00	1.147320E+00	2.694900E+00
2.297350E+00	1.142680E+00	2.730690E+00
2.390340E+00	1.101550E+00	2.769050E+00
1.833950E+00	3.303540E+00	2.835960E+00
2.583400E+00	1.099930E+00	2.745360E+00
2.507650E+00	1.093380E+00	2.779300E+00
2.588190E+00	1.071340E+00	2.808970E+00
1.908020E+00	3.391940E+00	2.886140E+00
1.968650E+00	3.457610E+00	2.893990E+00
1.955730E+00	3.438160E+00	2.839220E+00
2.672270E+00	1.073320E+00	2.793380E+00
2.023380E+00	3.505950E+00	2.804960E+00
2.027060E+00	3.523660E+00	2.935460E+00
2.814220E+00	1.072630E+00	2.821200E+00
2.915930E+00	1.064200E+00	2.862020E+00
2.095580E+00	3.593910E+00	2.953590E+00
2.164790E+00	3.649090E+00	2.934400E+00
2.105960E+00	3.599420E+00	2.867360E+00
3.008200E+00	1.081260E+00	2.843370E+00
2.209640E+00	3.672420E+00	2.839770E+00
2.230000E+00	3.693330E+00	2.918570E+00
3.159010E+00	1.112170E+00	2.823500E+00
2.324150E+00	3.750960E+00	2.918560E+00
3.319200E+00	1.153970E+00	2.823220E+00
3.262980E+00	1.116210E+00	2.881950E+00
3.339330E+00	1.123190E+00	2.925560E+00
2.474590E+00	3.806580E+00	2.895730E+00
3.427710E+00	1.194810E+00	2.812600E+00
3.428830E+00	1.168470E+00	2.891250E+00
2.606780E+00	3.832590E+00	2.934330E+00
2.563430E+00	3.819610E+00	2.850380E+00
3.515070E+00	1.224620E+00	2.849090E+00
2.668380E+00	3.836330E+00	2.871720E+00
2.676950E+00	3.843210E+00	2.943340E+00
3.727520E+00	1.362070E+00	2.863640E+00
3.617540E+00	1.272950E+00	2.914770E+00
2.730200E+00	3.842330E+00	2.945800E+00
2.803720E+00	3.826340E+00	2.900240E+00
3.817670E+00	1.446180E+00	2.853490E+00
3.797070E+00	1.414260E+00	2.901250E+00
2.915280E+00	3.811570E+00	2.886790E+00
3.998200E+00	1.646140E+00	2.837320E+00
3.904500E+00	1.537530E+00	2.891910E+00
3.837060E+00	1.452780E+00	2.922180E+00
3.030950E+00	3.780230E+00	2.902840E+00
3.187270E+00	3.734280E+00	2.936270E+00
4.120350E+00	1.821020E+00	2.873970E+00
4.161790E+00	1.905720E+00	2.778210E+00
4.184900E+00	1.927290E+00	2.849950E+00
4.049580E+00	1.715160E+00	2.888250E+00
3.285200E+00	3.703190E+00	2.984840E+00
3.313450E+00	3.682480E+00	2.910140E+00
4.237790E+00	2.083310E+00	2.833210E+00
4.214750E+00	2.000540E+00	2.894960E+00
3.366720E+00	3.670180E+00	2.975670E+00
3.439200E+00	3.639600E+00	2.913190E+00
3.555980E+00	3.604190E+00	2.962410E+00
4.220310E+00	2.639220E+00	2.813230E+00
4.253080E+00	2.506280E+00	2.908070E+00
4.261500E+00	2.386830E+00	2.871890E+00
4.266200E+00	2.267420E+00	2.852690E+00
4.260150E+00	2.164440E+00	2.852970E+00
3.652110E+00	3.565450E+00	2.904470E+00
3.768180E+00	3.523730E+00	2.959000E+00
3.830710E+00	3.497240E+00	2.881140E+00
4.147600E+00	3.074310E+00	2.879690E+00
4.170870E+00	2.963080E+00	2.898160E+00
4.181180E+00	2.874460E+00	2.867070E+00
4.202490E+00	2.756260E+00	2.841820E+00
3.865890E+00	3.484750E+00	2.962230E+00
3.912810E+00	3.455760E+00	2.894930E+00
4.007520E+00	3.376070E+00	2.907250E+00
4.078320E+00	3.295140E+00	2.926260E+00
4.103200E+00	3.247310E+00	2.902130E+00
4.121560E+00	3.184430E+00	2.908280E+00
4.117630E+00	3.225710E+00	2.941180E+00
4.107170E+00	3.254580E+00	2.955630E+00
1.328830E+00	2.022370E+00	2.803920E+00
1.344050E+00	2.103470E+00	2.807370E+00
1.360510E+00	2.047090E+00	2.727510E+00
1.354860E+00	1.912150E+00	2.728000E+00
1.321860E+00	1.941720E+00	2.799280E+00
1.360500E+00	1.834350E+00	2.738780E+00
1.330920E+00	1.831660E+00	2.794020E+00
1.368330E+00	1.758310E+00	2.766220E+00
1.529170E+00	2.835790E+00	3.043340E+00
1.553970E+00	2.904910E+00	3.036480E+00
1.544580E+00	2.852300E+00	2.952580E+00
1.505170E+00	2.714480E+00	2.909750E+00
1.507060E+00	2.748670E+00	3.011510E+00
1.470810E+00	2.580700E+00	2.857550E+00
1.471860E+00	2.620190E+00	2.969260E+00
1.443340E+00	2.449650E+00	2.809610E+00
1.436660E+00	2.482090E+00	2.917240E+00
1.410560E+00	2.317860E+00	2.765820E+00
1.401520E+00	2.349090E+00	2.865350E+00
1.382140E+00	2.187590E+00	2.737830E+00
1.368630E+00	2.221880E+00	2.823300E+00
1.502320E+00	1.678760E+00	2.653600E+00
1.429360E+00	1.713910E+00	2.711190E+00
1.556970E+00	1.555500E+00	2.683060E+00
1.475310E+00	1.585430E+00	2.744490E+00
1.628920E+00	1.438350E+00	2.711250E+00
1.536420E+00	1.461950E+00	2.773600E+00
1.700930E+00	1.337420E+00	2.745480E+00
1.604740E+00	1.329630E+00	2.827290E+00
1.740970E+00	1.275580E+00	2.778400E+00
1.697530E+00	1.269230E+00	2.819430E+00
1.776440E+00	1.211940E+00	2.838840E+00
1.582580E+00	2.973890E+00	3.079000E+00
1.630290E+00	3.048930E+00	3.048480E+00
1.593800E+00	2.974250E+00	2.994450E+00
1.939820E+00	1.210450E+00	2.750580E+00
1.874360E+00	1.202690E+00	2.788310E+00
1.967100E+00	1.158820E+00	2.821790E+00
1.675120E+00	3.096430E+00	2.950430E+00
1.691190E+00	3.143510E+00	3.079310E+00
2.089720E+00	1.110590E+00	2.848110E+00
2.200610E+00	1.081170E+00	2.883650E+00
1.752350E+00	3.230120E+00	3.092220E+00
1.806680E+00	3.294780E+00	3.062160E+00
1.752870E+00	3.217810E+00	3.002570E+00
2.313920E+00	1.067680E+00	2.884290E+00
2.449120E+00	1.055500E+00	2.881510E+00
2.407800E+00	1.036560E+00	2.948300E+00
2.488340E+00	1.023690E+00	2.991330E+00
1.835680E+00	3.317810E+00	2.959570E+00
1.858160E+00	3.350900E+00	3.034540E+00
2.600920E+00	1.043130E+00	2.915440E+00
1.930160E+00	3.424390E+00	3.013230E+00
2.737040E+00	1.044530E+00	2.910430E+00
2.699610E+00	1.025020E+00	2.968810E+00
2.775810E+00	1.016280E+00	3.007030E+00
2.013730E+00	3.517810E+00	3.042160E+00
2.058630E+00	3.567330E+00	3.058910E+00
2.062490E+00	3.565240E+00	3.003640E+00
2.871890E+00	1.040100E+00	2.949640E+00
2.130090E+00	3.629550E+00	3.054170E+00
2.977960E+00	1.053830E+00	2.929030E+00
2.231160E+00	3.695950E+00	2.994590E+00
3.092210E+00	1.064680E+00	2.942930E+00
2.316130E+00	3.757120E+00	3.041650E+00
2.397330E+00	3.807280E+00	3.070260E+00
2.362650E+00	3.781240E+00	3.007420E+00
3.239990E+00	1.081950E+00	2.960890E+00
3.356600E+00	1.088720E+00	3.009150E+00
2.433500E+00	3.807910E+00	3.008540E+00
2.448280E+00	3.827170E+00	3.073440E+00
3.442300E+00	1.133920E+00	2.987110E+00
2.495310E+00	3.837720E+00	3.075030E+00
2.563680E+00	3.840640E+00	3.028530E+00
3.529560E+00	1.198080E+00	2.955760E+00
2.712120E+00	3.860090E+00	3.023800E+00
3.722080E+00	1.318970E+00	2.990750E+00
3.631970E+00	1.233380E+00	3.024710E+00
2.852250E+00	3.865010E+00	3.064240E+00
2.802770E+00	3.844510E+00	2.986160E+00
3.796830E+00	1.398210E+00	2.957350E+00
2.925810E+00	3.827110E+00	2.989580E+00
2.942610E+00	3.859980E+00	3.082330E+00
4.001390E+00	1.635950E+00	2.967030E+00
3.936750E+00	1.540070E+00	3.006470E+00
3.870220E+00	1.463280E+00	2.991860E+00
3.007100E+00	3.836330E+00	3.068050E+00
3.084540E+00	3.815420E+00	3.111280E+00
3.083240E+00	3.791800E+00	3.022610E+00
4.174310E+00	1.907470E+00	2.957950E+00
4.124600E+00	1.805430E+00	3.018470E+00
4.069070E+00	1.732360E+00	2.970180E+00
3.143960E+00	3.791310E+00	3.086160E+00
3.234330E+00	3.745140E+00	3.069730E+00
4.245790E+00	2.092220E+00	2.953750E+00
4.219040E+00	1.988380E+00	3.019280E+00
3.347140E+00	3.691910E+00	3.042740E+00
3.471830E+00	3.647070E+00	3.038360E+00
3.570280E+00	3.614080E+00	3.028910E+00
4.245180E+00	2.620920E+00	2.962910E+00
4.271910E+00	2.494720E+00	3.020480E+00
4.278070E+00	2.392540E+00	3.004660E+00
4.277710E+00	2.266750E+00	2.981600E+00
4.268220E+00	2.187520E+00	2.932750E+00
3.661030E+00	3.577920E+00	3.022610E+00
3.769310E+00	3.546460E+00	3.073730E+00
4.173840E+00	2.989460E+00	2.982150E+00
4.201330E+00	2.863190E+00	3.020050E+00
4.189840E+00	2.958580E+00	3.047950E+00
4.215900E+00	2.754170E+00	2.959850E+00
3.864820E+00	3.499540E+00	3.057770E+00
3.946120E+00	3.441800E+00	3.006520E+00
4.027640E+00	3.386890E+00	3.054550E+00
4.060300E+00	3.335360E+00	2.994960E+00
4.121170E+00	3.219020E+00	3.010640E+00
4.157150E+00	3.092230E+00	3.034150E+00
4.176760E+00	3.010690E+00	3.030910E+00
4.077100E+00	3.332880E+00	3.067640E+00
4.095000E+00	3.286370E+00	3.006600E+00
1.379350E+00	2.345450E+00	3.026560E+00
1.401190E+00	2.410890E+00	3.053400E+00
1.396910E+00	2.375620E+00	2.971830E+00
1.359450E+00	2.246610E+00	2.909140E+00
1.354300E+00	2.265730E+00	2.995420E+00
1.336080E+00	2.142230E+00	2.872050E+00
1.321060E+00	2.141150E+00	2.946530E+00
1.304510E+00	2.012170E+00	2.881020E+00
1.292350E+00	1.854500E+00	2.873110E+00
1.315530E+00	1.714360E+00	2.868170E+00
1.390860E+00	1.617430E+00	2.817360E+00
1.332700E+00	1.564790E+00	2.925020E+00
1.456980E+00	1.495170E+00	2.829630E+00
1.396930E+00	1.507660E+00	2.885660E+00
1.511440E+00	1.389750E+00	2.856010E+00
1.440100E+00	1.419160E+00	2.906270E+00
1.543510E+00	1.325690E+00	2.882890E+00
1.494710E+00	1.331070E+00	2.932210E+00
1.566720E+00	1.269060E+00	2.932620E+00
1.546710E+00	2.888730E+00	3.117680E+00
1.515950E+00	2.789450E+00	3.097460E+00
1.487780E+00	2.683700E+00	3.087080E+00
1.441660E+00	2.523790E+00	3.042670E+00
1.677200E+00	1.209980E+00	2.929040E+00
1.783360E+00	1.155700E+00	2.940060E+00
1.622730E+00	3.046120E+00	3.141880E+00
1.577360E+00	2.967180E+00	3.136670E+00
1.891160E+00	1.126010E+00	2.930580E+00
1.998650E+00	1.111090E+00	2.917300E+00
1.981260E+00	1.093650E+00	2.976540E+00
2.065230E+00	1.065460E+00	3.000220E+00
1.685990E+00	3.144250E+00	3.183660E+00
1.727460E+00	3.203930E+00	3.198460E+00
1.728320E+00	3.202820E+00	3.145320E+00
2.238090E+00	1.059300E+00	2.940430E+00
2.174380E+00	1.057180E+00	2.970480E+00
2.269650E+00	1.032340E+00	3.014400E+00
1.784110E+00	3.276010E+00	3.186280E+00
2.390480E+00	1.011520E+00	3.032160E+00
2.497070E+00	9.924040E-01	3.086960E+00
1.860350E+00	3.362210E+00	3.111930E+00
2.589180E+00	9.976950E-01	3.057690E+00
1.925300E+00	3.432010E+00	3.151050E+00
1.971580E+00	3.481310E+00	3.170430E+00
1.974690E+00	3.482300E+00	3.104590E+00
2.688490E+00	1.002690E+00	3.033740E+00
2.782660E+00	9.818700E-01	3.103150E+00
2.039840E+00	3.551010E+00	3.155400E+00
2.870760E+00	9.984300E-01	3.056780E+00
2.134230E+00	3.637420E+00	3.175270E+00
2.210300E+00	3.691150E+00	3.198600E+00
2.174350E+00	3.670460E+00	3.131210E+00
3.005940E+00	1.009060E+00	3.047080E+00
2.241420E+00	3.712500E+00	3.110730E+00
2.286830E+00	3.739820E+00	3.206860E+00
3.164960E+00	1.026600E+00	3.047430E+00
3.114050E+00	9.878580E-01	3.117330E+00
3.206540E+00	9.932590E-01	3.135090E+00
2.363480E+00	3.787090E+00	3.158600E+00
3.308410E+00	1.036650E+00	3.092190E+00
2.484460E+00	3.836690E+00	3.148820E+00
3.451160E+00	1.088890E+00	3.084180E+00
2.561420E+00	3.860140E+00	3.175680E+00
2.563540E+00	3.859220E+00	3.123390E+00
3.550180E+00	1.156430E+00	3.056300E+00
2.612210E+00	3.872520E+00	3.183590E+00
2.673220E+00	3.879160E+00	3.141060E+00
3.730690E+00	1.273050E+00	3.112620E+00
3.637080E+00	1.196250E+00	3.109820E+00
2.806750E+00	3.876010E+00	3.150730E+00
3.825310E+00	1.374570E+00	3.058960E+00
2.918790E+00	3.866890E+00	3.155030E+00
3.993610E+00	1.579390E+00	3.070750E+00
3.924110E+00	1.474040E+00	3.096680E+00
3.991300E+00	1.545560E+00	3.139950E+00
3.007120E+00	3.843580E+00	3.142670E+00
3.094260E+00	3.808670E+00	3.205660E+00
4.187890E+00	1.894700E+00	3.072340E+00
4.145450E+00	1.802120E+00	3.131070E+00
4.072990E+00	1.679150E+00	3.086000E+00
4.027860E+00	1.599540E+00	3.125720E+00
3.173470E+00	3.778820E+00	3.154980E+00
3.271430E+00	3.725240E+00	3.192910E+00
4.261970E+00	2.080630E+00	3.100770E+00
4.270740E+00	2.160640E+00	3.012610E+00
4.288600E+00	2.193550E+00	3.076770E+00
4.227610E+00	1.972570E+00	3.115670E+00
3.392590E+00	3.677290E+00	3.156280E+00
3.526290E+00	3.639800E+00	3.139120E+00
3.597190E+00	3.616720E+00	3.090230E+00
4.282320E+00	2.541830E+00	3.085890E+00
4.300990E+00	2.422640E+00	3.131320E+00
4.296440E+00	2.499760E+00	3.144370E+00
4.300740E+00	2.290730E+00	3.099930E+00
3.636700E+00	3.602200E+00	3.180740E+00
3.703750E+00	3.582860E+00	3.178100E+00
3.708430E+00	3.579200E+00	3.131340E+00
4.208470E+00	2.924220E+00	3.148700E+00
4.184770E+00	3.004710E+00	3.074160E+00
4.183790E+00	3.030080E+00	3.124870E+00
4.237760E+00	2.790550E+00	3.154310E+00
4.264100E+00	2.673180E+00	3.099850E+00
4.290410E+00	2.554110E+00	3.152710E+00
3.742740E+00	3.567170E+00	3.180270E+00
3.829570E+00	3.523540E+00	3.191270E+00
3.982710E+00	3.431060E+00	3.141320E+00
4.034740E+00	3.394300E+00	3.121540E+00
4.129400E+00	3.210370E+00	3.150630E+00
4.106660E+00	3.277410E+00	3.077260E+00
4.087400E+00	3.316190E+00	3.138490E+00
4.166220E+00	3.097310E+00	3.156470E+00
4.059930E+00	3.365620E+00	3.112800E+00
1.386280E+00	2.413820E+00	3.225590E+00
1.413770E+00	2.471430E+00	3.211370E+00
1.387320E+00	2.405100E+00	3.170850E+00
1.363630E+00	2.325240E+00	3.093260E+00
1.348740E+00	2.320460E+00	3.189870E+00
1.312170E+00	2.167120E+00	3.040050E+00
1.304630E+00	2.192470E+00	3.138220E+00
1.277820E+00	2.029260E+00	2.992160E+00
1.265490E+00	2.057120E+00	3.088510E+00
1.261020E+00	1.893320E+00	2.960910E+00
1.238720E+00	1.925370E+00	3.052170E+00
1.261090E+00	1.759960E+00	2.951390E+00
1.226420E+00	1.797180E+00	3.031310E+00
1.276250E+00	1.636350E+00	2.966310E+00
1.231300E+00	1.674100E+00	3.031300E+00
1.292680E+00	1.560030E+00	2.988240E+00
1.254060E+00	1.546660E+00	3.059410E+00
1.312480E+00	1.484810E+00	3.015110E+00
1.449860E+00	2.559220E+00	3.233740E+00
1.487580E+00	2.667960E+00	3.257810E+00
1.470240E+00	2.617920E+00	3.165160E+00
1.419480E+00	2.475130E+00	3.138340E+00
1.373470E+00	1.451180E+00	2.958760E+00
1.424620E+00	1.354220E+00	2.992180E+00
1.500110E+00	1.243440E+00	3.047550E+00
1.593510E+00	1.203580E+00	3.006310E+00
1.575900E+00	1.173570E+00	3.069000E+00
1.656400E+00	1.139930E+00	3.074770E+00
1.559000E+00	2.899920E+00	3.273120E+00
1.586360E+00	2.981960E+00	3.300100E+00
1.577320E+00	2.950140E+00	3.207160E+00
1.525040E+00	2.788660E+00	3.214280E+00
1.822690E+00	1.118160E+00	2.991790E+00
1.759870E+00	1.127350E+00	3.026410E+00
1.863230E+00	1.072600E+00	3.074160E+00
1.619240E+00	3.061860E+00	3.322820E+00
1.649900E+00	3.111540E+00	3.309800E+00
1.635990E+00	3.069920E+00	3.251950E+00
1.971520E+00	1.068740E+00	3.046370E+00
2.054890E+00	1.029940E+00	3.107480E+00
1.707320E+00	3.186440E+00	3.287450E+00
2.185960E+00	1.007310E+00	3.124280E+00
2.317580E+00	9.907260E-01	3.121530E+00
2.281160E+00	9.817290E-01	3.178740E+00
2.350150E+00	9.639040E-01	3.219490E+00
1.782540E+00	3.286620E+00	3.300510E+00
1.836130E+00	3.351300E+00	3.314890E+00
1.818550E+00	3.321200E+00	3.257150E+00
2.445980E+00	9.716820E-01	3.176760E+00
1.866230E+00	3.370950E+00	3.229410E+00
1.881050E+00	3.397260E+00	3.306300E+00
2.575700E+00	9.681160E-01	3.167250E+00
1.950690E+00	3.463260E+00	3.276750E+00
2.680180E+00	9.694620E-01	3.135340E+00
2.771190E+00	9.520950E-01	3.197270E+00
2.042950E+00	3.559010E+00	3.292060E+00
2.107800E+00	3.623870E+00	3.320080E+00
2.096540E+00	3.603610E+00	3.243550E+00
2.902320E+00	9.531490E-01	3.172660E+00
2.176010E+00	3.668500E+00	3.285490E+00
3.037480E+00	9.599940E-01	3.163160E+00
2.998000E+00	9.253420E-01	3.226710E+00
3.059720E+00	9.311710E-01	3.222100E+00
2.274940E+00	3.735580E+00	3.289570E+00
3.142880E+00	9.496200E-01	3.206170E+00
2.368530E+00	3.789770E+00	3.279870E+00
3.296460E+00	9.744000E-01	3.225730E+00
2.474380E+00	3.832980E+00	3.265760E+00
3.436940E+00	1.043860E+00	3.198340E+00
2.594760E+00	3.872530E+00	3.252530E+00
3.588970E+00	1.133800E+00	3.183490E+00
2.675050E+00	3.902770E+00	3.283750E+00
2.675910E+00	3.887400E+00	3.234720E+00
3.677900E+00	1.205590E+00	3.170710E+00
3.684940E+00	1.187590E+00	3.221010E+00
2.725510E+00	3.910140E+00	3.295730E+00
2.780100E+00	3.892270E+00	3.258880E+00
3.869680E+00	1.358890E+00	3.211150E+00
3.747520E+00	1.244680E+00	3.219470E+00
2.900020E+00	3.877010E+00	3.255040E+00
3.965680E+00	1.480270E+00	3.196630E+00
3.960040E+00	1.428530E+00	3.252780E+00
3.001490E+00	3.844570E+00	3.237000E+00
3.097720E+00	3.822040E+00	3.308880E+00
4.204750E+00	1.904700E+00	3.185510E+00
4.165710E+00	1.812900E+00	3.214570E+00
4.120990E+00	1.719010E+00	3.204650E+00
4.048120E+00	1.590530E+00	3.208120E+00
4.007590E+00	1.485330E+00	3.266030E+00
3.210780E+00	3.762040E+00	3.273360E+00
3.285810E+00	3.720950E+00	3.255210E+00
4.293060E+00	2.189250E+00	3.176250E+00
4.269930E+00	2.086890E+00	3.236540E+00
4.241580E+00	2.003940E+00	3.190670E+00
3.339120E+00	3.693760E+00	3.242790E+00
3.430600E+00	3.666410E+00	3.294140E+00
3.533350E+00	3.630780E+00	3.229880E+00
3.568320E+00	3.631360E+00	3.327460E+00
4.299600E+00	2.489370E+00	3.206010E+00
4.310760E+00	2.400440E+00	3.263490E+00
4.306410E+00	2.300650E+00	3.219460E+00
3.657700E+00	3.596790E+00	3.272270E+00
3.726200E+00	3.570340E+00	3.219050E+00
3.783560E+00	3.560280E+00	3.308200E+00
4.188230E+00	3.019910E+00	3.219130E+00
4.217870E+00	2.924760E+00	3.293630E+00
4.240450E+00	2.808320E+00	3.262680E+00
4.270680E+00	2.691190E+00	3.238900E+00
4.290550E+00	2.580420E+00	3.224830E+00
3.895060E+00	3.511890E+00	3.312890E+00
3.977030E+00	3.440080E+00	3.279920E+00
4.072350E+00	3.319020E+00	3.240280E+00
4.051620E+00	3.369120E+00	3.156040E+00
4.130510E+00	3.208300E+00	3.276300E+00
4.160600E+00	3.119590E+00	3.251190E+00
1.257550E+00	2.184380E+00	3.320640E+00
1.281060E+00	2.230820E+00	3.320570E+00
1.265450E+00	2.192040E+00	3.294310E+00
1.249790E+00	2.145790E+00	3.297140E+00
1.321970E+00	2.309590E+00	3.311770E+00
1.370020E+00	2.417460E+00	3.346750E+00
1.356780E+00	2.362990E+00	3.268250E+00
1.290110E+00	2.210340E+00	3.247070E+00
1.254750E+00	2.079880E+00	3.179170E+00
1.241590E+00	2.089210E+00	3.248170E+00
1.223730E+00	1.953170E+00	3.139540E+00
1.212480E+00	1.981800E+00	3.221150E+00
1.203880E+00	1.827900E+00	3.114290E+00
1.186620E+00	1.856650E+00	3.194910E+00
1.197090E+00	1.704110E+00	3.105700E+00
1.171800E+00	1.732980E+00	3.183140E+00
1.210210E+00	1.598880E+00	3.107830E+00
1.172310E+00	1.598210E+00	3.198160E+00
1.223280E+00	1.539590E+00	3.117060E+00
1.203730E+00	1.533820E+00	3.163660E+00
1.230090E+00	1.480520E+00	3.154370E+00
1.415250E+00	2.489980E+00	3.289660E+00
1.355260E+00	1.384570E+00	3.048220E+00
1.285810E+00	1.403740E+00	3.131670E+00
1.408240E+00	1.299580E+00	3.080070E+00
1.350790E+00	1.323210E+00	3.125700E+00
1.439580E+00	1.247540E+00	3.113060E+00
1.396300E+00	1.256640E+00	3.162820E+00
1.463820E+00	1.203290E+00	3.168470E+00
1.497800E+00	2.707540E+00	3.373420E+00
1.515230E+00	2.765920E+00	3.392750E+00
1.509430E+00	2.741460E+00	3.326780E+00
1.471530E+00	2.631510E+00	3.332660E+00
1.567200E+00	1.139120E+00	3.168430E+00
1.677890E+00	1.099380E+00	3.190830E+00
1.574060E+00	2.976090E+00	3.417270E+00
1.604730E+00	3.044990E+00	3.444230E+00
1.591960E+00	3.015460E+00	3.371980E+00
1.548700E+00	2.883130E+00	3.363010E+00
1.767660E+00	1.079240E+00	3.160320E+00
1.878100E+00	1.041620E+00	3.209700E+00
1.644060E+00	3.115410E+00	3.376650E+00
1.980290E+00	1.032670E+00	3.177550E+00
2.085450E+00	1.005910E+00	3.193360E+00
2.054970E+00	9.949730E-01	3.270060E+00
2.165270E+00	9.728400E-01	3.287300E+00
1.704040E+00	3.208400E+00	3.410380E+00
1.754990E+00	3.275750E+00	3.438810E+00
1.747870E+00	3.260180E+00	3.365990E+00
2.281010E+00	9.664470E-01	3.255760E+00
2.351970E+00	9.470290E-01	3.276650E+00
1.798010E+00	3.322900E+00	3.391280E+00
2.434890E+00	9.315660E-01	3.316950E+00
1.875930E+00	3.405940E+00	3.404450E+00
2.565220E+00	9.350910E-01	3.284940E+00
1.955040E+00	3.488090E+00	3.409990E+00
2.012120E+00	3.548360E+00	3.438750E+00
2.004350E+00	3.533840E+00	3.362430E+00
2.679820E+00	9.364330E-01	3.246620E+00
2.813530E+00	9.006390E-01	3.306000E+00
2.076190E+00	3.606600E+00	3.400640E+00
2.934430E+00	8.955470E-01	3.280100E+00
2.890820E+00	8.700710E-01	3.330160E+00
2.947110E+00	8.542760E-01	3.344660E+00
2.170560E+00	3.677920E+00	3.391740E+00
3.061290E+00	8.815980E-01	3.303840E+00
2.266440E+00	3.740120E+00	3.385220E+00
3.217830E+00	9.052610E-01	3.290860E+00
3.171330E+00	8.553040E-01	3.352700E+00
3.251320E+00	8.704650E-01	3.357760E+00
2.367410E+00	3.804070E+00	3.382160E+00
3.293000E+00	9.288640E-01	3.287370E+00
3.295020E+00	9.032530E-01	3.328200E+00
2.471650E+00	3.849200E+00	3.377610E+00
3.422470E+00	9.933470E-01	3.284950E+00
3.354560E+00	9.410410E-01	3.315040E+00
2.583300E+00	3.890490E+00	3.367720E+00
3.555430E+00	1.046970E+00	3.320260E+00
2.702180E+00	3.921270E+00	3.360180E+00
3.720620E+00	1.174010E+00	3.303880E+00
2.790060E+00	3.929080E+00	3.405600E+00
2.788800E+00	3.921300E+00	3.348500E+00
3.809090E+00	1.262720E+00	3.282610E+00
3.817770E+00	1.239430E+00	3.336240E+00
2.831430E+00	3.927450E+00	3.396040E+00
2.889410E+00	3.909500E+00	3.378480E+00
3.983790E+00	1.398860E+00	3.335910E+00
3.882040E+00	1.298200E+00	3.332600E+00
3.002270E+00	3.867060E+00	3.343480E+00
3.094940E+00	3.828460E+00	3.405760E+00
4.204440E+00	1.859290E+00	3.265780E+00
4.173700E+00	1.765440E+00	3.283010E+00
4.135680E+00	1.651550E+00	3.303350E+00
4.075140E+00	1.532720E+00	3.332190E+00
4.139700E+00	1.598590E+00	3.370800E+00
3.180280E+00	3.791000E+00	3.381130E+00
3.267300E+00	3.744020E+00	3.369310E+00
3.318930E+00	3.712840E+00	3.307490E+00
3.373340E+00	3.691780E+00	3.403130E+00
4.306050E+00	2.193050E+00	3.303550E+00
4.289000E+00	2.083940E+00	3.325780E+00
4.255420E+00	1.966220E+00	3.297000E+00
4.228780E+00	1.832480E+00	3.348140E+00
4.192160E+00	1.713330E+00	3.366540E+00
4.166170E+00	1.645290E+00	3.369210E+00
3.491940E+00	3.654370E+00	3.383010E+00
3.590190E+00	3.628620E+00	3.420040E+00
4.310990E+00	2.495250E+00	3.307740E+00
4.328750E+00	2.393970E+00	3.378910E+00
4.321390E+00	2.307610E+00	3.322500E+00
3.687530E+00	3.602560E+00	3.366620E+00
3.794860E+00	3.573470E+00	3.416260E+00
4.194610E+00	3.038440E+00	3.332450E+00
4.228590E+00	2.938600E+00	3.414150E+00
4.254280E+00	2.822510E+00	3.380190E+00
4.283980E+00	2.710870E+00	3.349810E+00
4.302380E+00	2.602500E+00	3.329820E+00
3.877530E+00	3.538380E+00	3.382770E+00
3.986390E+00	3.470880E+00	3.409040E+00
4.069650E+00	3.360530E+00	3.377180E+00
4.125570E+00	3.249310E+00	3.365680E+00
4.164420E+00	3.147000E+00	3.354730E+00
1.324160E+00	2.378640E+00	3.484380E+00
1.367490E+00	2.457140E+00	3.499830E+00
1.333670E+00	2.382470E+00	3.448060E+00
1.317370E+00	2.323090E+00	3.382620E+00
1.297900E+00	2.304370E+00	3.453500E+00
1.251450E+00	2.169470E+00	3.377290E+00
1.211510E+00	2.031320E+00	3.305530E+00
1.197850E+00	2.027950E+00	3.381500E+00
1.176590E+00	1.890940E+00	3.275340E+00
1.168880E+00	1.919230E+00	3.353630E+00
1.155030E+00	1.765110E+00	3.260860E+00
1.142240E+00	1.796240E+00	3.336570E+00
1.147890E+00	1.655910E+00	3.254680E+00
1.127030E+00	1.662000E+00	3.345760E+00
1.151720E+00	1.595130E+00	3.260260E+00
1.140850E+00	1.593050E+00	3.308790E+00
1.156960E+00	1.539540E+00	3.294840E+00
1.373300E+00	2.445720E+00	3.424730E+00
1.416930E+00	2.536320E+00	3.470660E+00
1.194780E+00	1.463000E+00	3.260380E+00
1.237380E+00	1.414960E+00	3.211920E+00
1.229660E+00	1.392100E+00	3.266590E+00
1.267390E+00	1.350720E+00	3.249740E+00
1.457780E+00	2.619630E+00	3.472900E+00
1.493770E+00	2.715570E+00	3.509050E+00
1.487670E+00	2.687170E+00	3.423320E+00
1.431110E+00	2.550480E+00	3.397530E+00
1.331870E+00	1.295380E+00	3.213370E+00
1.411010E+00	1.198960E+00	3.284970E+00
1.492830E+00	1.157680E+00	3.244190E+00
1.483870E+00	1.142270E+00	3.301710E+00
1.548710E+00	1.108320E+00	3.295630E+00
1.555460E+00	2.925490E+00	3.569860E+00
1.579210E+00	2.995370E+00	3.561690E+00
1.567140E+00	2.941310E+00	3.485760E+00
1.527010E+00	2.804550E+00	3.455860E+00
1.532290E+00	2.832250E+00	3.542110E+00
1.735650E+00	1.068090E+00	3.254810E+00
1.663490E+00	1.074280E+00	3.291640E+00
1.744100E+00	1.045490E+00	3.316640E+00
1.603170E+00	3.061470E+00	3.606100E+00
1.645400E+00	3.133100E+00	3.578700E+00
1.610130E+00	3.054100E+00	3.525840E+00
1.816630E+00	1.029560E+00	3.297330E+00
1.660430E+00	3.143340E+00	3.486040E+00
1.689080E+00	3.198170E+00	3.561890E+00
1.962880E+00	9.974080E-01	3.327820E+00
2.083340E+00	9.639700E-01	3.354010E+00
2.176560E+00	9.379660E-01	3.420660E+00
1.725120E+00	3.238360E+00	3.503800E+00
2.285950E+00	9.344550E-01	3.379050E+00
2.346380E+00	9.354800E-01	3.321300E+00
1.803830E+00	3.330620E+00	3.518890E+00
2.381430E+00	9.158280E-01	3.387320E+00
2.468130E+00	9.006220E-01	3.449950E+00
1.882600E+00	3.416480E+00	3.530440E+00
1.932380E+00	3.474730E+00	3.545390E+00
1.924200E+00	3.457980E+00	3.478630E+00
2.565290E+00	8.949080E-01	3.407450E+00
1.975890E+00	3.514380E+00	3.498870E+00
2.677650E+00	8.869090E-01	3.362680E+00
2.775000E+00	8.539480E-01	3.436780E+00
2.058720E+00	3.599640E+00	3.527560E+00
2.877130E+00	8.450150E-01	3.390950E+00
2.982540E+00	8.154580E-01	3.432410E+00
2.156420E+00	3.671550E+00	3.488910E+00
3.099960E+00	8.257520E-01	3.406770E+00
3.055780E+00	8.011720E-01	3.457920E+00
3.122640E+00	7.951480E-01	3.488330E+00
2.257040E+00	3.738090E+00	3.483520E+00
3.217700E+00	8.323410E-01	3.435220E+00
2.362130E+00	3.799800E+00	3.485070E+00
3.347550E+00	8.957130E-01	3.407720E+00
2.468750E+00	3.850170E+00	3.485500E+00
3.458470E+00	9.710350E-01	3.367530E+00
3.469220E+00	9.505320E-01	3.456320E+00
2.574080E+00	3.891230E+00	3.479800E+00
3.528030E+00	1.005000E+00	3.378430E+00
3.518910E+00	9.888270E-01	3.417450E+00
2.676720E+00	3.918230E+00	3.471470E+00
3.684800E+00	1.095860E+00	3.450440E+00
3.570500E+00	1.024050E+00	3.408500E+00
2.770480E+00	3.928460E+00	3.469160E+00
3.843770E+00	1.235140E+00	3.420510E+00
2.843170E+00	3.925130E+00	3.452260E+00
2.919740E+00	3.910860E+00	3.507450E+00
3.933260E+00	1.314840E+00	3.404360E+00
3.932050E+00	1.296380E+00	3.456330E+00
3.026500E+00	3.855260E+00	3.473540E+00
3.102970E+00	3.822200E+00	3.462080E+00
4.120160E+00	1.547160E+00	3.410520E+00
4.068460E+00	1.465020E+00	3.426240E+00
3.998410E+00	1.362330E+00	3.466970E+00
3.152240E+00	3.799330E+00	3.448720E+00
3.243440E+00	3.750460E+00	3.471720E+00
3.371860E+00	3.695690E+00	3.510670E+00
4.311430E+00	2.134030E+00	3.388170E+00
4.296450E+00	2.034060E+00	3.396960E+00
4.279130E+00	1.913750E+00	3.420560E+00
4.240520E+00	1.774660E+00	3.465410E+00
4.279050E+00	1.865100E+00	3.478110E+00
4.173360E+00	1.623970E+00	3.445560E+00
4.123840E+00	1.522680E+00	3.474390E+00
3.482700E+00	3.655890E+00	3.467110E+00
3.592220E+00	3.638800E+00	3.508540E+00
4.320710E+00	2.518960E+00	3.432270E+00
4.335420E+00	2.395060E+00	3.504150E+00
4.331370E+00	2.247060E+00	3.440210E+00
4.317910E+00	2.100450E+00	3.471950E+00
4.306720E+00	1.991860E+00	3.479600E+00
4.296520E+00	1.914590E+00	3.490910E+00
3.697970E+00	3.603440E+00	3.463730E+00
3.798350E+00	3.583370E+00	3.502740E+00
4.196620E+00	3.063360E+00	3.456330E+00
4.234740E+00	2.946380E+00	3.528530E+00
4.257640E+00	2.834580E+00	3.491800E+00
4.292230E+00	2.713070E+00	3.466100E+00
4.308040E+00	2.628540E+00	3.415930E+00
3.901840E+00	3.540970E+00	3.480920E+00
4.000620E+00	3.488440E+00	3.508440E+00
4.037420E+00	3.443820E+00	3.475950E+00
4.078900E+00	3.382550E+00	3.474060E+00
4.132880E+00	3.266350E+00	3.497500E+00
4.116190E+00	3.339080E+00	3.518290E+00
4.160120E+00	3.174810E+00	3.438710E+00
4.062820E+00	3.433260E+00	3.525350E+00
4.101490E+00	3.379990E+00	3.531290E+00
1.315460E+00	2.450550E+00	3.657850E+00
1.347060E+00	2.505060E+00	3.642220E+00
1.321280E+00	2.444390E+00	3.609090E+00
1.309670E+00	2.366480E+00	3.541360E+00
1.289630E+00	2.372230E+00	3.628150E+00
1.256950E+00	2.214380E+00	3.491870E+00
1.258450E+00	2.257090E+00	3.585370E+00
1.207460E+00	2.077910E+00	3.454100E+00
1.215350E+00	2.125060E+00	3.544200E+00
1.166620E+00	1.949360E+00	3.430460E+00
1.172590E+00	1.992690E+00	3.511880E+00
1.135480E+00	1.828260E+00	3.411900E+00
1.137290E+00	1.867260E+00	3.491020E+00
1.115980E+00	1.721760E+00	3.400290E+00
1.108930E+00	1.738020E+00	3.491050E+00
1.112050E+00	1.661830E+00	3.402650E+00
1.106170E+00	1.666250E+00	3.446470E+00
1.112110E+00	1.607950E+00	3.434070E+00
1.364850E+00	2.498440E+00	3.582290E+00
1.405820E+00	2.600530E+00	3.656340E+00
1.134480E+00	1.522440E+00	3.404460E+00
1.162010E+00	1.475660E+00	3.349480E+00
1.157200E+00	1.453620E+00	3.405850E+00
1.182060E+00	1.411330E+00	3.385120E+00
1.437010E+00	2.606410E+00	3.552110E+00
1.456370E+00	2.682360E+00	3.624810E+00
1.233610E+00	1.349780E+00	3.343020E+00
1.312320E+00	1.263530E+00	3.328720E+00
1.276420E+00	1.262110E+00	3.443160E+00
1.360700E+00	1.205550E+00	3.356940E+00
1.334550E+00	1.209880E+00	3.406770E+00
1.395890E+00	1.164090E+00	3.404930E+00
1.478170E+00	2.732940E+00	3.638600E+00
1.497340E+00	2.780490E+00	3.654890E+00
1.492090E+00	2.746530E+00	3.593780E+00
1.489860E+00	1.111710E+00	3.380270E+00
1.608850E+00	1.053610E+00	3.390370E+00
1.558110E+00	1.046470E+00	3.494580E+00
1.659300E+00	1.015140E+00	3.479700E+00
1.567990E+00	2.981760E+00	3.633660E+00
1.531830E+00	2.867850E+00	3.637120E+00
1.754360E+00	1.010620E+00	3.410170E+00
1.637900E+00	3.128540E+00	3.663260E+00
1.601450E+00	3.052490E+00	3.693070E+00
1.869920E+00	9.896760E-01	3.387340E+00
1.875990E+00	9.686440E-01	3.462990E+00
1.947600E+00	9.680610E-01	3.437320E+00
1.683530E+00	3.200310E+00	3.643000E+00
2.064300E+00	9.422320E-01	3.464460E+00
2.186230E+00	9.100270E-01	3.532150E+00
1.737080E+00	3.267150E+00	3.603900E+00
2.279160E+00	9.098860E-01	3.506460E+00
1.800660E+00	3.350070E+00	3.660060E+00
1.857000E+00	3.414390E+00	3.666280E+00
1.847730E+00	3.394570E+00	3.600890E+00
2.377090E+00	9.016210E-01	3.480660E+00
2.475570E+00	8.683490E-01	3.565910E+00
1.905840E+00	3.461810E+00	3.623730E+00
2.571270E+00	8.623120E-01	3.529000E+00
1.978730E+00	3.534470E+00	3.592850E+00
2.668510E+00	8.545850E-01	3.485440E+00
2.763070E+00	8.139530E-01	3.554870E+00
2.050010E+00	3.620230E+00	3.646340E+00
2.129100E+00	3.690480E+00	3.643400E+00
2.091400E+00	3.650600E+00	3.593110E+00
2.864010E+00	8.101300E-01	3.499200E+00
2.948170E+00	7.679870E-01	3.558320E+00
2.144020E+00	3.683670E+00	3.572020E+00
2.206270E+00	3.742910E+00	3.632160E+00
3.039140E+00	7.778940E-01	3.521220E+00
3.123840E+00	7.578190E-01	3.584010E+00
2.237730E+00	3.746960E+00	3.569860E+00
2.256520E+00	3.777740E+00	3.624800E+00
3.219720E+00	7.911340E-01	3.547580E+00
2.297930E+00	3.803960E+00	3.623740E+00
2.348400E+00	3.819670E+00	3.585090E+00
3.321630E+00	8.441840E-01	3.518000E+00
2.463690E+00	3.872050E+00	3.587450E+00
3.414180E+00	8.997070E-01	3.507530E+00
2.572250E+00	3.915520E+00	3.582690E+00
3.517000E+00	9.508970E-01	3.563760E+00
3.564210E+00	1.005990E+00	3.477210E+00
3.642880E+00	1.036680E+00	3.564960E+00
2.668630E+00	3.943680E+00	3.570670E+00
3.751280E+00	1.110610E+00	3.573400E+00
2.757210E+00	3.947960E+00	3.561660E+00
3.836570E+00	1.191490E+00	3.541230E+00
2.842690E+00	3.941170E+00	3.544760E+00
2.921270E+00	3.942770E+00	3.607600E+00
3.934280E+00	1.282340E+00	3.518230E+00
2.993550E+00	3.900330E+00	3.568010E+00
3.096230E+00	3.856570E+00	3.581910E+00
3.134700E+00	3.810690E+00	3.502910E+00
3.193880E+00	3.796760E+00	3.552120E+00
4.087470E+00	1.443610E+00	3.524940E+00
4.028210E+00	1.351570E+00	3.577440E+00
3.290720E+00	3.752610E+00	3.563210E+00
3.374120E+00	3.718940E+00	3.569390E+00
4.291500E+00	1.846350E+00	3.543400E+00
4.266360E+00	1.745090E+00	3.568240E+00
4.221600E+00	1.650110E+00	3.556170E+00
4.156860E+00	1.537510E+00	3.550350E+00
3.476700E+00	3.686790E+00	3.558270E+00
3.588620E+00	3.665110E+00	3.567560E+00
4.334720E+00	2.526460E+00	3.582030E+00
4.315150E+00	2.606250E+00	3.492150E+00
4.315220E+00	2.653290E+00	3.552570E+00
4.353170E+00	2.388960E+00	3.606020E+00
4.351080E+00	2.280340E+00	3.577290E+00
4.343440E+00	2.147980E+00	3.562910E+00
4.330340E+00	2.022820E+00	3.558910E+00
4.314290E+00	1.937470E+00	3.541380E+00
3.705680E+00	3.632200E+00	3.562920E+00
3.881640E+00	3.586090E+00	3.587250E+00
4.211820E+00	3.068120E+00	3.599900E+00
4.175000E+00	3.149310E+00	3.514550E+00
4.174460E+00	3.186350E+00	3.579860E+00
4.247370E+00	2.942220E+00	3.618020E+00
4.265820E+00	2.852790E+00	3.587280E+00
4.293360E+00	2.750580E+00	3.565460E+00
3.951520E+00	3.564850E+00	3.594570E+00
3.961650E+00	3.542170E+00	3.562520E+00
4.123730E+00	3.348090E+00	3.580680E+00
4.154630E+00	3.266650E+00	3.623180E+00
3.982160E+00	3.546370E+00	3.597940E+00
4.033550E+00	3.495590E+00	3.603310E+00
4.090940E+00	3.414950E+00	3.572110E+00
1.249190E+00	2.268240E+00	3.727200E+00
1.270030E+00	2.323390E+00	3.737260E+00
1.258340E+00	2.285600E+00	3.674830E+00
1.222120E+00	2.166050E+00	3.631510E+00
1.229560E+00	2.197950E+00	3.710240E+00
1.182020E+00	2.038470E+00	3.597240E+00
1.193460E+00	2.080350E+00	3.680610E+00
1.144720E+00	1.911250E+00	3.573720E+00
1.156410E+00	1.955770E+00	3.656890E+00
1.117200E+00	1.803840E+00	3.557510E+00
1.122450E+00	1.822490E+00	3.657820E+00
1.104830E+00	1.742050E+00	3.554840E+00
1.106960E+00	1.745860E+00	3.607850E+00
1.102720E+00	1.685910E+00	3.585240E+00
1.349950E+00	2.502630E+00	3.716090E+00
1.295420E+00	2.393870E+00	3.701370E+00
1.105620E+00	1.621460E+00	3.527090E+00
1.117300E+00	1.547720E+00	3.502370E+00
1.119240E+00	1.529990E+00	3.611210E+00
1.138520E+00	1.474210E+00	3.548750E+00
1.409030E+00	2.607460E+00	3.746160E+00
1.448270E+00	2.678600E+00	3.751250E+00
1.430310E+00	2.653470E+00	3.708080E+00
1.164560E+00	1.417170E+00	3.485530E+00
1.214650E+00	1.334610E+00	3.471470E+00
1.203740E+00	1.343600E+00	3.585890E+00
1.251610E+00	1.284300E+00	3.505600E+00
1.240980E+00	1.293490E+00	3.555740E+00
1.282160E+00	1.242520E+00	3.548860E+00
1.466080E+00	2.715610E+00	3.691510E+00
1.490430E+00	2.753680E+00	3.787880E+00
1.351110E+00	1.180030E+00	3.504490E+00
1.455620E+00	1.104580E+00	3.502740E+00
1.413790E+00	1.109320E+00	3.610840E+00
1.512120E+00	1.056330E+00	3.543120E+00
1.486690E+00	1.060940E+00	3.589180E+00
1.549930E+00	1.018550E+00	3.595450E+00
1.525080E+00	2.830430E+00	3.791370E+00
1.542640E+00	2.873130E+00	3.775050E+00
1.519240E+00	2.826230E+00	3.725230E+00
1.733930E+00	9.798320E-01	3.524450E+00
1.652690E+00	9.829690E-01	3.583120E+00
1.772820E+00	9.335330E-01	3.614830E+00
1.569920E+00	2.949980E+00	3.752530E+00
1.841580E+00	9.454560E-01	3.539340E+00
1.926680E+00	9.078010E-01	3.602160E+00
1.864920E+00	9.020970E-01	3.626820E+00
1.949040E+00	8.840870E-01	3.676860E+00
1.644290E+00	3.114930E+00	3.751720E+00
1.611770E+00	3.048350E+00	3.768220E+00
1.972420E+00	9.327160E-01	3.540700E+00
2.010810E+00	8.878300E-01	3.635180E+00
1.678520E+00	3.181070E+00	3.725390E+00
2.128700E+00	8.716160E-01	3.632350E+00
1.740250E+00	3.268520E+00	3.736960E+00
2.266930E+00	8.721280E-01	3.623110E+00
1.848920E+00	3.402480E+00	3.735700E+00
1.801380E+00	3.347390E+00	3.754920E+00
2.375180E+00	8.630000E-01	3.595220E+00
2.476400E+00	8.358940E-01	3.682110E+00
1.894980E+00	3.455820E+00	3.707730E+00
2.573850E+00	8.227380E-01	3.644250E+00
1.968130E+00	3.537090E+00	3.719420E+00
2.667320E+00	8.116300E-01	3.601920E+00
2.760130E+00	7.768040E-01	3.671670E+00
2.110720E+00	3.677950E+00	3.728420E+00
2.043140E+00	3.619620E+00	3.742060E+00
2.853610E+00	7.667470E-01	3.614630E+00
2.938590E+00	7.275240E-01	3.670290E+00
2.193790E+00	3.739830E+00	3.715150E+00
3.029430E+00	7.385710E-01	3.623050E+00
3.121390E+00	7.235330E-01	3.690260E+00
2.285130E+00	3.802900E+00	3.692870E+00
3.218860E+00	7.529010E-01	3.654810E+00
2.359670E+00	3.851230E+00	3.721990E+00
2.358420E+00	3.846010E+00	3.668710E+00
3.318800E+00	8.037510E-01	3.623950E+00
2.396810E+00	3.868120E+00	3.711750E+00
2.451620E+00	3.882890E+00	3.701100E+00
3.418340E+00	8.673660E-01	3.597090E+00
2.566790E+00	3.924830E+00	3.685880E+00
3.611280E+00	9.999930E-01	3.667080E+00
3.508450E+00	9.158790E-01	3.681230E+00
2.674990E+00	3.956170E+00	3.677000E+00
3.733090E+00	1.087250E+00	3.661850E+00
2.742480E+00	3.962240E+00	3.638470E+00
3.844900E+00	1.177980E+00	3.647270E+00
2.830040E+00	3.962300E+00	3.653720E+00
2.925090E+00	3.952850E+00	3.709380E+00
3.942830E+00	1.265550E+00	3.617880E+00
3.010320E+00	3.913910E+00	3.654260E+00
3.123310E+00	3.880430E+00	3.680940E+00
3.214610E+00	3.818720E+00	3.618800E+00
4.114220E+00	1.439370E+00	3.629220E+00
4.035640E+00	1.345000E+00	3.680590E+00
3.247380E+00	3.836720E+00	3.690220E+00
3.330300E+00	3.803540E+00	3.691100E+00
3.361640E+00	3.761010E+00	3.630130E+00
4.295350E+00	1.783280E+00	3.628180E+00
4.260520E+00	1.674950E+00	3.652670E+00
4.293200E+00	1.743470E+00	3.690240E+00
4.190460E+00	1.552830E+00	3.652890E+00
3.425480E+00	3.777940E+00	3.696440E+00
3.544730E+00	3.750390E+00	3.714170E+00
3.568470E+00	3.706570E+00	3.637650E+00
4.322420E+00	2.673680E+00	3.652050E+00
4.342800E+00	2.550040E+00	3.722270E+00
4.357450E+00	2.425160E+00	3.693340E+00
4.364760E+00	2.302700E+00	3.682400E+00
4.362180E+00	2.176480E+00	3.669070E+00
4.351160E+00	2.044380E+00	3.659240E+00
4.327810E+00	1.894900E+00	3.640490E+00
4.308940E+00	1.800480E+00	3.679670E+00
3.655160E+00	3.705970E+00	3.708330E+00
3.757400E+00	3.679760E+00	3.757050E+00
3.773270E+00	3.645440E+00	3.670480E+00
4.183990E+00	3.179480E+00	3.672350E+00
4.213410E+00	3.087310E+00	3.738830E+00
4.241380E+00	2.976850E+00	3.699550E+00
4.268760E+00	2.863990E+00	3.683210E+00
4.292790E+00	2.781030E+00	3.638830E+00
3.860750E+00	3.625460E+00	3.749040E+00
3.944920E+00	3.569230E+00	3.699170E+00
3.970960E+00	3.556320E+00	3.625090E+00
4.007910E+00	3.532370E+00	3.660790E+00
4.124130E+00	3.358240E+00	3.705410E+00
4.095880E+00	3.418920E+00	3.628350E+00
4.067740E+00	3.463540E+00	3.683580E+00
4.160760E+00	3.256790E+00	3.713140E+00
4.039330E+00	3.504400E+00	3.664740E+00
1.242910E+00	2.270460E+00	3.864340E+00
1.266330E+00	2.334980E+00	3.851280E+00
1.249060E+00	2.261580E+00	3.786830E+00
1.207930E+00	2.129270E+00	3.762970E+00
1.220950E+00	2.185170E+00	3.845360E+00
1.171450E+00	2.007870E+00	3.738610E+00
1.191040E+00	2.072770E+00	3.827820E+00
1.139080E+00	1.898380E+00	3.722660E+00
1.159390E+00	1.957880E+00	3.807740E+00
1.120480E+00	1.834120E+00	3.724380E+00
1.132200E+00	1.859400E+00	3.791980E+00
1.115180E+00	1.782250E+00	3.757940E+00
1.290940E+00	2.405910E+00	3.885850E+00
1.327020E+00	2.476980E+00	3.869060E+00
1.304220E+00	2.403630E+00	3.796180E+00
1.106900E+00	1.685310E+00	3.712540E+00
1.107620E+00	1.600020E+00	3.647250E+00
1.108940E+00	1.605530E+00	3.723790E+00
1.113910E+00	1.545380E+00	3.670930E+00
1.114910E+00	1.558900E+00	3.727340E+00
1.124230E+00	1.506460E+00	3.711100E+00
1.363230E+00	2.543810E+00	3.906640E+00
1.402490E+00	2.609640E+00	3.893700E+00
1.373920E+00	2.542650E+00	3.822170E+00
1.168920E+00	1.402340E+00	3.604400E+00
1.149600E+00	1.438280E+00	3.691510E+00
1.188770E+00	1.365080E+00	3.637640E+00
1.179870E+00	1.379380E+00	3.677520E+00
1.206630E+00	1.334240E+00	3.681480E+00
1.439310E+00	2.662370E+00	3.835160E+00
1.258510E+00	1.256430E+00	3.662690E+00
1.328800E+00	1.176140E+00	3.621430E+00
1.306670E+00	1.191410E+00	3.682340E+00
1.372270E+00	1.130180E+00	3.657600E+00
1.345920E+00	1.149220E+00	3.701160E+00
1.404460E+00	1.097470E+00	3.706780E+00
1.487350E+00	2.763890E+00	3.890210E+00
1.520660E+00	2.838350E+00	3.894930E+00
1.514720E+00	2.814510E+00	3.839200E+00
1.500110E+00	1.024850E+00	3.704440E+00
1.596470E+00	9.698040E-01	3.675960E+00
1.573500E+00	9.697050E-01	3.738170E+00
1.628590E+00	9.455110E-01	3.756040E+00
1.545210E+00	2.884260E+00	3.841560E+00
1.709320E+00	9.312180E-01	3.711940E+00
1.581020E+00	2.982380E+00	3.883830E+00
1.614200E+00	3.056980E+00	3.880380E+00
1.603360E+00	3.026730E+00	3.822200E+00
1.854370E+00	8.881460E-01	3.720390E+00
1.976040E+00	8.681390E-01	3.763400E+00
1.636070E+00	3.092590E+00	3.829120E+00
2.076470E+00	8.555940E-01	3.727010E+00
1.691100E+00	3.189620E+00	3.839610E+00
2.140720E+00	8.518500E-01	3.703970E+00
2.166180E+00	8.459810E-01	3.742890E+00
1.751430E+00	3.288310E+00	3.855790E+00
1.794340E+00	3.352540E+00	3.874210E+00
1.783820E+00	3.328580E+00	3.810350E+00
2.244190E+00	8.455030E-01	3.748240E+00
2.175000E+00	8.524640E-01	3.708740E+00
1.836370E+00	3.395660E+00	3.827420E+00
2.370340E+00	8.360750E-01	3.717060E+00
2.480160E+00	8.104000E-01	3.802570E+00
1.902130E+00	3.466200E+00	3.790420E+00
2.575510E+00	7.981960E-01	3.764770E+00
1.968020E+00	3.554980E+00	3.853730E+00
2.032920E+00	3.630760E+00	3.868530E+00
2.016650E+00	3.600160E+00	3.800340E+00
2.668030E+00	7.844270E-01	3.721560E+00
2.765570E+00	7.477330E-01	3.794420E+00
2.087410E+00	3.672380E+00	3.825640E+00
2.853680E+00	7.333580E-01	3.736040E+00
2.940170E+00	7.016520E-01	3.773840E+00
2.176220E+00	3.738840E+00	3.811040E+00
3.025070E+00	7.071770E-01	3.731780E+00
3.121680E+00	6.933240E-01	3.799670E+00
2.261250E+00	3.798720E+00	3.795030E+00
3.219620E+00	7.232680E-01	3.764970E+00
2.341590E+00	3.849420E+00	3.783450E+00
3.318690E+00	7.766000E-01	3.735040E+00
2.408090E+00	3.877840E+00	3.765020E+00
2.481210E+00	3.914850E+00	3.820380E+00
3.416320E+00	8.409180E-01	3.705410E+00
2.562450E+00	3.936790E+00	3.786260E+00
3.600160E+00	9.748700E-01	3.774410E+00
3.510170E+00	8.894740E-01	3.788060E+00
2.652350E+00	3.961160E+00	3.770270E+00
3.710500E+00	1.065910E+00	3.761970E+00
2.733660E+00	3.971230E+00	3.762450E+00
2.766480E+00	3.966210E+00	3.708180E+00
2.840050E+00	3.983980E+00	3.782240E+00
3.846500E+00	1.179320E+00	3.762380E+00
2.937570E+00	3.976140E+00	3.779640E+00
3.947130E+00	1.266410E+00	3.714380E+00
3.028570E+00	3.942120E+00	3.758600E+00
3.184540E+00	3.910610E+00	3.767200E+00
4.129740E+00	1.440240E+00	3.768410E+00
4.028490E+00	1.334900E+00	3.746350E+00
3.272290E+00	3.904370E+00	3.794180E+00
3.317640E+00	3.844450E+00	3.744270E+00
4.277900E+00	1.683540E+00	3.729930E+00
4.229580E+00	1.583020E+00	3.745110E+00
4.209590E+00	1.523390E+00	3.791650E+00
3.358860E+00	3.884120E+00	3.807830E+00
3.462890E+00	3.859330E+00	3.824710E+00
3.464140E+00	3.811560E+00	3.765780E+00
4.333550E+00	2.684980E+00	3.797520E+00
4.300630E+00	2.764480E+00	3.709440E+00
4.286760E+00	2.824050E+00	3.777090E+00
4.358510E+00	2.548330E+00	3.818210E+00
4.370300E+00	2.446020E+00	3.795060E+00
4.379770E+00	2.326540E+00	3.781690E+00
4.377980E+00	2.199690E+00	3.771490E+00
4.369710E+00	2.074440E+00	3.761680E+00
4.355180E+00	1.939630E+00	3.760450E+00
4.316200E+00	1.778830E+00	3.759630E+00
4.279640E+00	1.644090E+00	3.796120E+00
4.244160E+00	1.567590E+00	3.805390E+00
3.549820E+00	3.816230E+00	3.817290E+00
3.626470E+00	3.752580E+00	3.775370E+00
3.756280E+00	3.720290E+00	3.831350E+00
4.184140E+00	3.205050E+00	3.791320E+00
4.221350E+00	3.111270E+00	3.869280E+00
4.243540E+00	2.995970E+00	3.807040E+00
4.258600E+00	2.911540E+00	3.758520E+00
3.862280E+00	3.656160E+00	3.821560E+00
3.956300E+00	3.586010E+00	3.805360E+00
4.056120E+00	3.482690E+00	3.789920E+00
4.026870E+00	3.511940E+00	3.701800E+00
4.138550E+00	3.366120E+00	3.841210E+00
4.155850E+00	3.290270E+00	3.779670E+00
1.267530E+00	2.329330E+00	3.925050E+00
1.239260E+00	2.237500E+00	3.915380E+00
1.220960E+00	2.147260E+00	3.921310E+00
1.191150E+00	2.030540E+00	3.906850E+00
1.162610E+00	1.918870E+00	3.890330E+00
1.140160E+00	1.804480E+00	3.891210E+00
1.115240E+00	1.731530E+00	3.811960E+00
1.126580E+00	1.728670E+00	3.876490E+00
1.121620E+00	1.680200E+00	3.848690E+00
1.326420E+00	2.468770E+00	3.942080E+00
1.291530E+00	2.401750E+00	3.937150E+00
1.125050E+00	1.600160E+00	3.825970E+00
1.134730E+00	1.522660E+00	3.805330E+00
1.145010E+00	1.472860E+00	3.780840E+00
1.158650E+00	1.481560E+00	3.859160E+00
1.179700E+00	1.427920E+00	3.846240E+00
1.401140E+00	2.596760E+00	3.951960E+00
1.374740E+00	2.541160E+00	3.972070E+00
1.198110E+00	1.363980E+00	3.773830E+00
1.230590E+00	1.304610E+00	3.750860E+00
1.240830E+00	1.313030E+00	3.834830E+00
1.269420E+00	1.256720E+00	3.798430E+00
1.452360E+00	2.679960E+00	3.961260E+00
1.307400E+00	1.193730E+00	3.751920E+00
1.372830E+00	1.124060E+00	3.800150E+00
1.438880E+00	1.061600E+00	3.783140E+00
1.435800E+00	1.061130E+00	3.884010E+00
1.499990E+00	1.010120E+00	3.836750E+00
1.515100E+00	2.817830E+00	3.949280E+00
1.494950E+00	2.764700E+00	3.971700E+00
1.587170E+00	9.576200E-01	3.833970E+00
1.704240E+00	9.153540E-01	3.842090E+00
1.553950E+00	2.899490E+00	3.962580E+00
1.806380E+00	8.837850E-01	3.820230E+00
1.791930E+00	8.763490E-01	3.899250E+00
1.868130E+00	8.577510E-01	3.909070E+00
1.617280E+00	3.050560E+00	3.953760E+00
1.590620E+00	2.985930E+00	3.976690E+00
1.941340E+00	8.589260E-01	3.854000E+00
1.649700E+00	3.120190E+00	3.915930E+00
2.068320E+00	8.338320E-01	3.844340E+00
1.704160E+00	3.202120E+00	3.978330E+00
1.749680E+00	3.278670E+00	3.994370E+00
1.731100E+00	3.259950E+00	3.922960E+00
2.172850E+00	8.316710E-01	3.818760E+00
1.781480E+00	3.334430E+00	3.950040E+00
2.269760E+00	8.134300E-01	3.873970E+00
1.837340E+00	3.409890E+00	3.927650E+00
2.379660E+00	8.006050E-01	3.855760E+00
2.492800E+00	7.856370E-01	3.906150E+00
1.896210E+00	3.478200E+00	3.893080E+00
2.574650E+00	7.692780E-01	3.887040E+00
2.023020E+00	3.627090E+00	3.945610E+00
1.957830E+00	3.554350E+00	3.965350E+00
2.675210E+00	7.526470E-01	3.851500E+00
2.766850E+00	7.247560E-01	3.886860E+00
2.090670E+00	3.691890E+00	3.929780E+00
2.875790E+00	6.867770E-01	3.894470E+00
2.167450E+00	3.750780E+00	3.911510E+00
3.017720E+00	6.773010E-01	3.847460E+00
2.247320E+00	3.808500E+00	3.891910E+00
2.325130E+00	3.861240E+00	3.874320E+00
3.325840E+00	7.450700E-01	3.849050E+00
3.219250E+00	6.865860E-01	3.870640E+00
2.404570E+00	3.897880E+00	3.854670E+00
2.477570E+00	3.923480E+00	3.922530E+00
3.427100E+00	8.148420E-01	3.814770E+00
2.567430E+00	3.955600E+00	3.889120E+00
3.595400E+00	9.338010E-01	3.884680E+00
3.512770E+00	8.573910E-01	3.871330E+00
2.634740E+00	3.975660E+00	3.841450E+00
3.701130E+00	1.037900E+00	3.863510E+00
2.724070E+00	3.991380E+00	3.852710E+00
2.836390E+00	4.017840E+00	3.911410E+00
3.799200E+00	1.124420E+00	3.842940E+00
2.974590E+00	4.011220E+00	3.861540E+00
3.915600E+00	1.232450E+00	3.890570E+00
[truncated: 10,719 more rows]
