# Supplementary material for: A New MRI-Based Model of Heart Function with Coupled Hemodynamics and Application to Normal and Diseased Canine Left Ventricles
Source: Front Bioeng Biotechnol. 2015 Sep 23;3:140. doi: 10.3389/fbioe.2015.00140 (PMC4585083; doi:10.3389/fbioe.2015.00140)
Supplement: Supplementary file 2 [file Data_Sheet_2.ZIP › Case1_Normal_SR_Diastole/nodes/case1_diastole_time_0.2200.csv]

3.309990E+00	2.108390E+00	1.145220E+00
3.332000E+00	2.151080E+00	1.123040E+00
3.350970E+00	2.114820E+00	1.136460E+00
3.353040E+00	2.073880E+00	1.167250E+00
3.383200E+00	2.203440E+00	1.097210E+00
3.414870E+00	2.259040E+00	1.082910E+00
3.438090E+00	2.214040E+00	1.098540E+00
3.438570E+00	2.136200E+00	1.138960E+00
3.540980E+00	2.075470E+00	1.199310E+00
3.462390E+00	2.030740E+00	1.216520E+00
3.586970E+00	2.016940E+00	1.264670E+00
3.518260E+00	2.247730E+00	1.110000E+00
3.585770E+00	2.148710E+00	1.173250E+00
3.626790E+00	2.079320E+00	1.230470E+00
2.996030E+00	2.303030E+00	1.170230E+00
3.012430E+00	2.383750E+00	1.151140E+00
3.054960E+00	2.344360E+00	1.142010E+00
3.073000E+00	2.293510E+00	1.151470E+00
3.066630E+00	2.464110E+00	1.137630E+00
3.085480E+00	2.540820E+00	1.142190E+00
3.130670E+00	2.495100E+00	1.123120E+00
3.186500E+00	2.392960E+00	1.103360E+00
3.305850E+00	2.247140E+00	1.091960E+00
3.160470E+00	2.242840E+00	1.141110E+00
3.236230E+00	2.102970E+00	1.182070E+00
3.360630E+00	1.979520E+00	1.255800E+00
3.231210E+00	1.971370E+00	1.291240E+00
3.433310E+00	1.899240E+00	1.375640E+00
3.321730E+00	1.883440E+00	1.398810E+00
3.425820E+00	1.856230E+00	1.453880E+00
3.209970E+00	2.560590E+00	1.116250E+00
3.414690E+00	2.538990E+00	1.100150E+00
3.432210E+00	2.362910E+00	1.076530E+00
3.511140E+00	1.950630E+00	1.318920E+00
3.547310E+00	1.875060E+00	1.481260E+00
3.546300E+00	2.473740E+00	1.110960E+00
3.562400E+00	2.561330E+00	1.131490E+00
3.609530E+00	2.365960E+00	1.119460E+00
3.664710E+00	2.242160E+00	1.170810E+00
3.692480E+00	2.136810E+00	1.239550E+00
3.704450E+00	2.054730E+00	1.316170E+00
3.643720E+00	1.963610E+00	1.378630E+00
3.674440E+00	2.512190E+00	1.171000E+00
3.744680E+00	2.349720E+00	1.204220E+00
3.769250E+00	2.206950E+00	1.275240E+00
3.756030E+00	2.122230E+00	1.313960E+00
2.580840E+00	2.677290E+00	1.348160E+00
2.602440E+00	2.741200E+00	1.349600E+00
2.639230E+00	2.686050E+00	1.322270E+00
2.733930E+00	2.625920E+00	1.285260E+00
2.597380E+00	2.602430E+00	1.344010E+00
2.795760E+00	2.465860E+00	1.250960E+00
2.644820E+00	2.464860E+00	1.331700E+00
2.881430E+00	2.307850E+00	1.220640E+00
2.704160E+00	2.319500E+00	1.330670E+00
2.882110E+00	2.153140E+00	1.305280E+00
2.766050E+00	2.175680E+00	1.374660E+00
2.945420E+00	2.073530E+00	1.321650E+00
2.839530E+00	2.038220E+00	1.416830E+00
2.955280E+00	1.988570E+00	1.397530E+00
2.711090E+00	2.770090E+00	1.318980E+00
2.902770E+00	2.770170E+00	1.238660E+00
2.887770E+00	2.607210E+00	1.206910E+00
2.962950E+00	2.490410E+00	1.172520E+00
3.021610E+00	2.184150E+00	1.224650E+00
3.078850E+00	2.015830E+00	1.316280E+00
3.163790E+00	1.902950E+00	1.417430E+00
3.034950E+00	1.925200E+00	1.446570E+00
3.235990E+00	1.809110E+00	1.531820E+00
3.086700E+00	1.830030E+00	1.552340E+00
3.287740E+00	1.738240E+00	1.630580E+00
3.152570E+00	1.715630E+00	1.684050E+00
3.268610E+00	1.672770E+00	1.733520E+00
3.094520E+00	2.665310E+00	1.168320E+00
3.138840E+00	2.846420E+00	1.236520E+00
3.414850E+00	1.797530E+00	1.562490E+00
3.387880E+00	1.704630E+00	1.715340E+00
3.273470E+00	2.788530E+00	1.184600E+00
3.333090E+00	2.903080E+00	1.248100E+00
3.342240E+00	2.684470E+00	1.131040E+00
3.549730E+00	1.811390E+00	1.600010E+00
3.560690E+00	1.754680E+00	1.731720E+00
3.444210E+00	2.813630E+00	1.206110E+00
3.504680E+00	2.931480E+00	1.299110E+00
3.579990E+00	2.681080E+00	1.175030E+00
3.739420E+00	2.006340E+00	1.437530E+00
3.718120E+00	1.928010E+00	1.540110E+00
3.651130E+00	1.840750E+00	1.637280E+00
3.609160E+00	2.843040E+00	1.268320E+00
3.635730E+00	2.932640E+00	1.353930E+00
3.713680E+00	2.772150E+00	1.278340E+00
3.766280E+00	2.643660E+00	1.264170E+00
3.817320E+00	2.470010E+00	1.279120E+00
3.848740E+00	2.298840E+00	1.344210E+00
3.817440E+00	2.117600E+00	1.451480E+00
3.876650E+00	2.237660E+00	1.459280E+00
3.783930E+00	1.999480E+00	1.525020E+00
3.713470E+00	2.865590E+00	1.347620E+00
3.821900E+00	2.776940E+00	1.402260E+00
3.872260E+00	2.589770E+00	1.394670E+00
3.894550E+00	2.422980E+00	1.415300E+00
3.899970E+00	2.311020E+00	1.462090E+00
2.228530E+00	2.713740E+00	1.586910E+00
2.255490E+00	2.800110E+00	1.580080E+00
2.285740E+00	2.725790E+00	1.543950E+00
2.346560E+00	2.643610E+00	1.509580E+00
2.242620E+00	2.629100E+00	1.587270E+00
2.406660E+00	2.489890E+00	1.491270E+00
2.288320E+00	2.488320E+00	1.577450E+00
2.453640E+00	2.335480E+00	1.490520E+00
2.340150E+00	2.343970E+00	1.567710E+00
2.511840E+00	2.191780E+00	1.527620E+00
2.402490E+00	2.201240E+00	1.600930E+00
2.570530E+00	2.061990E+00	1.557960E+00
2.459540E+00	2.065460E+00	1.631340E+00
2.639750E+00	1.970030E+00	1.598890E+00
2.532880E+00	1.925360E+00	1.700620E+00
2.665490E+00	1.865140E+00	1.700990E+00
2.311330E+00	2.909560E+00	1.564250E+00
2.357760E+00	3.020130E+00	1.574350E+00
2.376760E+00	2.943140E+00	1.530150E+00
2.387990E+00	2.826310E+00	1.495830E+00
2.501470E+00	2.670340E+00	1.407720E+00
2.523580E+00	2.475880E+00	1.407210E+00
2.567600E+00	2.325690E+00	1.407840E+00
2.629190E+00	2.185860E+00	1.452650E+00
2.694290E+00	2.059700E+00	1.494420E+00
2.764140E+00	1.934440E+00	1.580720E+00
2.828200E+00	1.868180E+00	1.623430E+00
2.775100E+00	1.825040E+00	1.700870E+00
2.854620E+00	1.812690E+00	1.674200E+00
2.456440E+00	2.975880E+00	1.504290E+00
2.458670E+00	3.063680E+00	1.540220E+00
2.604890E+00	2.892480E+00	1.404890E+00
2.920650E+00	1.882740E+00	1.552550E+00
3.017580E+00	1.760970E+00	1.665230E+00
2.920100E+00	1.767640E+00	1.691360E+00
3.058690E+00	1.694580E+00	1.729280E+00
2.985560E+00	1.670280E+00	1.776410E+00
3.088460E+00	1.642570E+00	1.788710E+00
2.560230E+00	3.068070E+00	1.496590E+00
2.746510E+00	3.066490E+00	1.451070E+00
2.754160E+00	2.970270E+00	1.391460E+00
2.806210E+00	2.899950E+00	1.330520E+00
3.345000E+00	1.625520E+00	1.827630E+00
3.197450E+00	1.591140E+00	1.863770E+00
3.319530E+00	1.563630E+00	1.940490E+00
2.864480E+00	3.018260E+00	1.376870E+00
2.877730E+00	3.099460E+00	1.430940E+00
3.014530E+00	2.958080E+00	1.316780E+00
3.485150E+00	1.660660E+00	1.832800E+00
3.436290E+00	1.592270E+00	1.939130E+00
2.999390E+00	3.094750E+00	1.420760E+00
3.226970E+00	3.080930E+00	1.399410E+00
3.225200E+00	2.968560E+00	1.299940E+00
3.580090E+00	1.692670E+00	1.845310E+00
3.584600E+00	1.640070E+00	1.961490E+00
3.392320E+00	3.020650E+00	1.351520E+00
3.374950E+00	3.099640E+00	1.429460E+00
3.748770E+00	1.882480E+00	1.696380E+00
3.725310E+00	1.813160E+00	1.801030E+00
3.663680E+00	1.728360E+00	1.881010E+00
3.477350E+00	3.095760E+00	1.456650E+00
3.570650E+00	3.018090E+00	1.411930E+00
3.912600E+00	2.233600E+00	1.580110E+00
3.881430E+00	2.100550E+00	1.667960E+00
3.818740E+00	1.970590E+00	1.681190E+00
3.793000E+00	1.875760E+00	1.787300E+00
3.734540E+00	2.955440E+00	1.461830E+00
3.867220E+00	2.869580E+00	1.551130E+00
3.894340E+00	2.778820E+00	1.514420E+00
3.921910E+00	2.680580E+00	1.521630E+00
3.940450E+00	2.509530E+00	1.554140E+00
3.955450E+00	2.614670E+00	1.631460E+00
3.933620E+00	2.365250E+00	1.539810E+00
3.932230E+00	2.759410E+00	1.611430E+00
3.951980E+00	2.681740E+00	1.625980E+00
2.031750E+00	2.764630E+00	1.765890E+00
2.064850E+00	2.859690E+00	1.761760E+00
2.089930E+00	2.782760E+00	1.717180E+00
2.155300E+00	2.694570E+00	1.655640E+00
2.038710E+00	2.676160E+00	1.754910E+00
2.179180E+00	2.497340E+00	1.666050E+00
2.071850E+00	2.519740E+00	1.749690E+00
2.228840E+00	2.346150E+00	1.657100E+00
2.099680E+00	2.329440E+00	1.759210E+00
2.295280E+00	2.212130E+00	1.676380E+00
2.198370E+00	2.223000E+00	1.741870E+00
2.351630E+00	2.078530E+00	1.698390E+00
2.242110E+00	2.097850E+00	1.768490E+00
2.416140E+00	1.958130E+00	1.734680E+00
2.308000E+00	1.969600E+00	1.793420E+00
2.460250E+00	1.883530E+00	1.772030E+00
2.399840E+00	1.842690E+00	1.842880E+00
2.492630E+00	1.821540E+00	1.814910E+00
2.121780E+00	2.977930E+00	1.748890E+00
2.166300E+00	3.098100E+00	1.765080E+00
2.186290E+00	3.022850E+00	1.712280E+00
2.197290E+00	2.909430E+00	1.665590E+00
2.706250E+00	1.746300E+00	1.800590E+00
2.586090E+00	1.778850E+00	1.812690E+00
2.736150E+00	1.672860E+00	1.866540E+00
2.643370E+00	1.638590E+00	1.931460E+00
2.765430E+00	1.596990E+00	1.944470E+00
2.275450E+00	3.081110E+00	1.669760E+00
2.320870E+00	3.218080E+00	1.727000E+00
2.836320E+00	1.693670E+00	1.803810E+00
2.940020E+00	1.577030E+00	1.912430E+00
2.854290E+00	1.564540E+00	1.953580E+00
3.006090E+00	1.501650E+00	1.997040E+00
2.920050E+00	1.462720E+00	2.058360E+00
3.020800E+00	1.438660E+00	2.082370E+00
2.461110E+00	3.157580E+00	1.601180E+00
2.488120E+00	3.297130E+00	1.713140E+00
3.051420E+00	1.574840E+00	1.897650E+00
3.111690E+00	1.482700E+00	2.026260E+00
2.600410E+00	3.263330E+00	1.635680E+00
2.651520E+00	3.352250E+00	1.717010E+00
2.666160E+00	3.185350E+00	1.547610E+00
3.398330E+00	1.528150E+00	2.038090E+00
3.263040E+00	1.493040E+00	2.047150E+00
3.382600E+00	1.477850E+00	2.142710E+00
2.760000E+00	3.290000E+00	1.638320E+00
2.791710E+00	3.369420E+00	1.723990E+00
2.899590E+00	3.208710E+00	1.514930E+00
3.515800E+00	1.565430E+00	2.037430E+00
3.500580E+00	1.519540E+00	2.139580E+00
2.852340E+00	3.409300E+00	1.759880E+00
2.865860E+00	3.448380E+00	1.817060E+00
2.907280E+00	3.419930E+00	1.769760E+00
2.937680E+00	3.358670E+00	1.697760E+00
3.075200E+00	3.282940E+00	1.616530E+00
3.148360E+00	3.199720E+00	1.515120E+00
3.588820E+00	1.588960E+00	2.046970E+00
3.583960E+00	1.563590E+00	2.106990E+00
2.960630E+00	3.441330E+00	1.820530E+00
3.081580E+00	3.402840E+00	1.791120E+00
3.123250E+00	3.346260E+00	1.711710E+00
3.258590E+00	3.296180E+00	1.649450E+00
3.393810E+00	3.189750E+00	1.527320E+00
3.757310E+00	1.770210E+00	1.943320E+00
3.733280E+00	1.695550E+00	2.035900E+00
3.656190E+00	1.608320E+00	2.089670E+00
3.235190E+00	3.388160E+00	1.787830E+00
3.368420E+00	3.348650E+00	1.759460E+00
3.418110E+00	3.284550E+00	1.675720E+00
3.545310E+00	3.242000E+00	1.674640E+00
3.635950E+00	3.125850E+00	1.563150E+00
3.931470E+00	2.169430E+00	1.784120E+00
3.904850E+00	2.022680E+00	1.870420E+00
3.946260E+00	2.121540E+00	1.927130E+00
3.831430E+00	1.855600E+00	1.933570E+00
3.804110E+00	1.762740E+00	2.029600E+00
3.506000E+00	3.330640E+00	1.789760E+00
3.627740E+00	3.283310E+00	1.784540E+00
3.666720E+00	3.212030E+00	1.709480E+00
3.749850E+00	3.148660E+00	1.709250E+00
3.819680E+00	3.019780E+00	1.658910E+00
3.964820E+00	2.529310E+00	1.718180E+00
3.965590E+00	2.349220E+00	1.776260E+00
3.978280E+00	2.487110E+00	1.818760E+00
3.958400E+00	2.203110E+00	1.888300E+00
3.750170E+00	3.236970E+00	1.828920E+00
3.846300E+00	3.117070E+00	1.810080E+00
3.907750E+00	2.997840E+00	1.818810E+00
3.931950E+00	2.859540E+00	1.754630E+00
3.970370E+00	2.659550E+00	1.765650E+00
3.975100E+00	2.556450E+00	1.788740E+00
1.874190E+00	2.802540E+00	1.967470E+00
1.919260E+00	2.920940E+00	1.973060E+00
1.924510E+00	2.823320E+00	1.915780E+00
1.964790E+00	2.736490E+00	1.836820E+00
1.865000E+00	2.709760E+00	1.942730E+00
1.972240E+00	2.539930E+00	1.835820E+00
1.880180E+00	2.558220E+00	1.924410E+00
2.000920E+00	2.389500E+00	1.820190E+00
1.895840E+00	2.367230E+00	1.919240E+00
2.023700E+00	2.308800E+00	1.825100E+00
1.973430E+00	2.297100E+00	1.873170E+00
2.026220E+00	2.225500E+00	1.867280E+00
2.119750E+00	1.961830E+00	1.928630E+00
2.091960E+00	2.022230E+00	1.913050E+00
2.183530E+00	1.991590E+00	1.864310E+00
2.275020E+00	1.865650E+00	1.903290E+00
2.163010E+00	1.887000E+00	1.955070E+00
2.350990E+00	1.737920E+00	1.960890E+00
2.237390E+00	1.762890E+00	2.007120E+00
2.393530E+00	1.654850E+00	2.003910E+00
2.315870E+00	1.620740E+00	2.077850E+00
2.427830E+00	1.577870E+00	2.069950E+00
2.024270E+00	2.957240E+00	1.847360E+00
2.002810E+00	3.051690E+00	1.927600E+00
2.120300E+00	2.136350E+00	1.836080E+00
2.482720E+00	1.688600E+00	1.944310E+00
2.564800E+00	1.596030E+00	2.002670E+00
2.520130E+00	1.537080E+00	2.090540E+00
2.619260E+00	1.519260E+00	2.072850E+00
2.038310E+00	3.132090E+00	1.936260E+00
2.109020E+00	3.230380E+00	1.943410E+00
2.084320E+00	3.126590E+00	1.866230E+00
2.814670E+00	1.490910E+00	2.052360E+00
2.717800E+00	1.506510E+00	2.058740E+00
2.849420E+00	1.429890E+00	2.117190E+00
2.783950E+00	1.397470E+00	2.180720E+00
2.888430E+00	1.377900E+00	2.181390E+00
2.208310E+00	3.231320E+00	1.835540E+00
2.237110E+00	3.322320E+00	1.913280E+00
3.090910E+00	1.403790E+00	2.146670E+00
2.993950E+00	1.374220E+00	2.184260E+00
3.095720E+00	1.352770E+00	2.235980E+00
2.309560E+00	3.397440E+00	1.931430E+00
2.373590E+00	3.477300E+00	1.986570E+00
2.379650E+00	3.422260E+00	1.911100E+00
2.365400E+00	3.356710E+00	1.831900E+00
3.180710E+00	1.428720E+00	2.126860E+00
3.170360E+00	1.380670E+00	2.207470E+00
2.471910E+00	3.447500E+00	1.901510E+00
2.537310E+00	3.526640E+00	1.991180E+00
2.553180E+00	3.406640E+00	1.802740E+00
3.292940E+00	1.416170E+00	2.208000E+00
2.634840E+00	3.487520E+00	1.905470E+00
2.679600E+00	3.544920E+00	1.996400E+00
2.743050E+00	3.430800E+00	1.811620E+00
3.490070E+00	1.451430E+00	2.275440E+00
2.745580E+00	3.564790E+00	2.040570E+00
2.755140E+00	3.588480E+00	2.097660E+00
2.801770E+00	3.566240E+00	2.048740E+00
2.850750E+00	3.512770E+00	1.952640E+00
3.650030E+00	1.552910E+00	2.223680E+00
2.845640E+00	3.578840E+00	2.090700E+00
2.949710E+00	3.554920E+00	2.058240E+00
3.002220E+00	3.518800E+00	2.003140E+00
3.127800E+00	3.462690E+00	1.933050E+00
3.749500E+00	1.635850E+00	2.177280E+00
3.753900E+00	1.594930E+00	2.253390E+00
3.085300E+00	3.528160E+00	2.071350E+00
3.223860E+00	3.500820E+00	2.041900E+00
3.281500E+00	3.467030E+00	1.980610E+00
3.396520E+00	3.413960E+00	1.913240E+00
3.957250E+00	2.041390E+00	2.023130E+00
3.938240E+00	1.907990E+00	2.087130E+00
3.854670E+00	1.747670E+00	2.170580E+00
3.956840E+00	1.837990E+00	2.226120E+00
3.813670E+00	1.635610E+00	2.264420E+00
3.355310E+00	3.479960E+00	2.048160E+00
3.481300E+00	3.449360E+00	2.035670E+00
3.534200E+00	3.413740E+00	1.988150E+00
3.635340E+00	3.351400E+00	1.937530E+00
3.994340E+00	2.448670E+00	1.980560E+00
3.982160E+00	2.549020E+00	1.859750E+00
3.992390E+00	2.587610E+00	1.958740E+00
3.990030E+00	2.325320E+00	1.984500E+00
3.999450E+00	2.170280E+00	2.064550E+00
3.993320E+00	1.990950E+00	2.162120E+00
3.983370E+00	1.903680E+00	2.203600E+00
3.602780E+00	3.426400E+00	2.062030E+00
3.707810E+00	3.383070E+00	2.061070E+00
3.740900E+00	3.343060E+00	2.020060E+00
3.789530E+00	3.284340E+00	1.983980E+00
3.867480E+00	3.174880E+00	1.948860E+00
3.927520E+00	3.044600E+00	1.947420E+00
3.971880E+00	2.899140E+00	1.960830E+00
4.002350E+00	2.732410E+00	2.004010E+00
4.012360E+00	2.819360E+00	2.053910E+00
3.809820E+00	3.332260E+00	2.113930E+00
3.899470E+00	3.226330E+00	2.086920E+00
3.958250E+00	3.097240E+00	2.077620E+00
3.991990E+00	2.964900E+00	2.077050E+00
4.014340E+00	2.867940E+00	2.087420E+00
1.748840E+00	2.813070E+00	2.165150E+00
1.792300E+00	2.921460E+00	2.170220E+00
1.782040E+00	2.834030E+00	2.114870E+00
1.809500E+00	2.762690E+00	2.033990E+00
1.730660E+00	2.728260E+00	2.134450E+00
1.797670E+00	2.581930E+00	2.008050E+00
1.725820E+00	2.596680E+00	2.093560E+00
1.809620E+00	2.422940E+00	1.996230E+00
1.736790E+00	2.444760E+00	2.074610E+00
1.820620E+00	2.327260E+00	1.994170E+00
1.752430E+00	2.293950E+00	2.066430E+00
1.839970E+00	2.243770E+00	2.007970E+00
1.919910E+00	2.040080E+00	2.042520E+00
1.921790E+00	2.087210E+00	2.019170E+00
1.948510E+00	2.053530E+00	2.014740E+00
1.952160E+00	2.005240E+00	2.030720E+00
2.057790E+00	1.769450E+00	2.112390E+00
2.032590E+00	1.832910E+00	2.082900E+00
2.119240E+00	1.792490E+00	2.051490E+00
2.196450E+00	1.669030E+00	2.099110E+00
2.097140E+00	1.689410E+00	2.144570E+00
2.246560E+00	1.591880E+00	2.146230E+00
2.181170E+00	1.553690E+00	2.222770E+00
2.293560E+00	1.514120E+00	2.212740E+00
1.852310E+00	2.937100E+00	2.069940E+00
1.876160E+00	3.046440E+00	2.116440E+00
1.932290E+00	2.203980E+00	1.955320E+00
2.003970E+00	2.082160E+00	1.956190E+00
2.049080E+00	1.936430E+00	1.993880E+00
2.462390E+00	1.507510E+00	2.147560E+00
2.400080E+00	1.469740E+00	2.215810E+00
2.500450E+00	1.435460E+00	2.221650E+00
1.935690E+00	3.141010E+00	2.119100E+00
1.996540E+00	3.246640E+00	2.157990E+00
1.987540E+00	3.192670E+00	2.083440E+00
1.969060E+00	3.106400E+00	2.019510E+00
2.679370E+00	1.419510E+00	2.176000E+00
2.588210E+00	1.430190E+00	2.196350E+00
2.716740E+00	1.357320E+00	2.238750E+00
2.654690E+00	1.325510E+00	2.297760E+00
2.759880E+00	1.310050E+00	2.303900E+00
2.055820E+00	3.262630E+00	2.049930E+00
2.095780E+00	3.351240E+00	2.112760E+00
2.939400E+00	1.322830E+00	2.257790E+00
2.864630E+00	1.307630E+00	2.293210E+00
2.938840E+00	1.288880E+00	2.324740E+00
2.161480E+00	3.419660E+00	2.126660E+00
2.223770E+00	3.492850E+00	2.184170E+00
2.219490E+00	3.452240E+00	2.102400E+00
2.201740E+00	3.386570E+00	2.024190E+00
3.029450E+00	1.307320E+00	2.314870E+00
2.297220E+00	3.500990E+00	2.089590E+00
2.338870E+00	3.559930E+00	2.175830E+00
3.210730E+00	1.336480E+00	2.320100E+00
2.411750E+00	3.602680E+00	2.211510E+00
2.478010E+00	3.645730E+00	2.276240E+00
2.477180E+00	3.611600E+00	2.200120E+00
2.451460E+00	3.568210E+00	2.111720E+00
3.388230E+00	1.378660E+00	2.339740E+00
3.334830E+00	1.335360E+00	2.408990E+00
3.429740E+00	1.352290E+00	2.432580E+00
2.566020E+00	3.624740E+00	2.193560E+00
2.623810E+00	3.676260E+00	2.285320E+00
2.636220E+00	3.591850E+00	2.085750E+00
3.480390E+00	1.404130E+00	2.353590E+00
3.481480E+00	1.382590E+00	2.405470E+00
2.741350E+00	3.624250E+00	2.198970E+00
2.724400E+00	3.672540E+00	2.296530E+00
3.661700E+00	1.491890E+00	2.390180E+00
3.551510E+00	1.419750E+00	2.400710E+00
2.833040E+00	3.655850E+00	2.298500E+00
2.980260E+00	3.635900E+00	2.313170E+00
2.963690E+00	3.589640E+00	2.187830E+00
3.769410E+00	1.577110E+00	2.329860E+00
3.086220E+00	3.592360E+00	2.270440E+00
3.076480E+00	3.615190E+00	2.327760E+00
3.230780E+00	3.534850E+00	2.184510E+00
3.952550E+00	1.763030E+00	2.316720E+00
3.885540E+00	1.658180E+00	2.368730E+00
3.950610E+00	1.718210E+00	2.388930E+00
3.178160E+00	3.588900E+00	2.313700E+00
3.301080E+00	3.553710E+00	2.285560E+00
3.364160E+00	3.525170E+00	2.234370E+00
3.485930E+00	3.483730E+00	2.175010E+00
4.032390E+00	2.531810E+00	2.173150E+00
4.028570E+00	2.409370E+00	2.165660E+00
4.020400E+00	2.316190E+00	2.120320E+00
4.054300E+00	2.197420E+00	2.243340E+00
4.042900E+00	2.130390E+00	2.223170E+00
4.047100E+00	2.039450E+00	2.257950E+00
4.031980E+00	1.881760E+00	2.332100E+00
4.074340E+00	1.976370E+00	2.342370E+00
3.984980E+00	1.765450E+00	2.400320E+00
3.423240E+00	3.531000E+00	2.295440E+00
3.547830E+00	3.503610E+00	2.284960E+00
3.609290E+00	3.475330E+00	2.240280E+00
3.711570E+00	3.421960E+00	2.197490E+00
4.038390E+00	2.779200E+00	2.173780E+00
4.047110E+00	2.661070E+00	2.211560E+00
4.082020E+00	2.099430E+00	2.318280E+00
4.087060E+00	2.025770E+00	2.354100E+00
3.660360E+00	3.480090E+00	2.312220E+00
3.785810E+00	3.432340E+00	2.341140E+00
3.813680E+00	3.399460E+00	2.278630E+00
3.852510E+00	3.350410E+00	2.247960E+00
3.926720E+00	3.255280E+00	2.230120E+00
3.989380E+00	3.126500E+00	2.228730E+00
3.995680E+00	3.188420E+00	2.304020E+00
4.018670E+00	2.977760E+00	2.217380E+00
4.030060E+00	2.877130E+00	2.183630E+00
3.879180E+00	3.368470E+00	2.356250E+00
3.942690E+00	3.289260E+00	2.334830E+00
3.976270E+00	3.234840E+00	2.317320E+00
1.650690E+00	2.722460E+00	2.307060E+00
1.686320E+00	2.817430E+00	2.328080E+00
1.704400E+00	2.766850E+00	2.234800E+00
1.669460E+00	2.604450E+00	2.192190E+00
1.626010E+00	2.626940E+00	2.284910E+00
1.675580E+00	2.463100E+00	2.162150E+00
1.608580E+00	2.457700E+00	2.271880E+00
1.686790E+00	2.342680E+00	2.133910E+00
1.639370E+00	2.358820E+00	2.203590E+00
1.698790E+00	2.268520E+00	2.135630E+00
1.655840E+00	2.264470E+00	2.191870E+00
1.708670E+00	2.194030E+00	2.159320E+00
2.018770E+00	1.559900E+00	2.303360E+00
1.985590E+00	1.621740E+00	2.274110E+00
2.062400E+00	1.596500E+00	2.245590E+00
2.119720E+00	1.516820E+00	2.284260E+00
2.064380E+00	1.480740E+00	2.354360E+00
2.164690E+00	1.441290E+00	2.342150E+00
1.720700E+00	2.913250E+00	2.337550E+00
1.771020E+00	3.013720E+00	2.336180E+00
1.753360E+00	2.924750E+00	2.272990E+00
1.868550E+00	2.137330E+00	2.035100E+00
1.790920E+00	2.152160E+00	2.092970E+00
1.861780E+00	2.015360E+00	2.095320E+00
1.956950E+00	1.903780E+00	2.088300E+00
1.889600E+00	1.874380E+00	2.166000E+00
1.984940E+00	1.751030E+00	2.187520E+00
2.335490E+00	1.434560E+00	2.276290E+00
2.269180E+00	1.404280E+00	2.345660E+00
2.370820E+00	1.360920E+00	2.348440E+00
1.842330E+00	3.134040E+00	2.336520E+00
1.905040E+00	3.242680E+00	2.375600E+00
1.892530E+00	3.187460E+00	2.303620E+00
1.864280E+00	3.099720E+00	2.228890E+00
2.559210E+00	1.347870E+00	2.304120E+00
2.472240E+00	1.327030E+00	2.368400E+00
2.596440E+00	1.302030E+00	2.356090E+00
2.559220E+00	1.288090E+00	2.398380E+00
2.627820E+00	1.257460E+00	2.423980E+00
1.956770E+00	3.256940E+00	2.274090E+00
1.994900E+00	3.349050E+00	2.332080E+00
2.823130E+00	1.262340E+00	2.385880E+00
2.739390E+00	1.245340E+00	2.426140E+00
2.828640E+00	1.225360E+00	2.454510E+00
2.054050E+00	3.428600E+00	2.339570E+00
2.114190E+00	3.502250E+00	2.392100E+00
2.104070E+00	3.465790E+00	2.310660E+00
2.081580E+00	3.399330E+00	2.233450E+00
2.939270E+00	1.244100E+00	2.433260E+00
2.172890E+00	3.509810E+00	2.293090E+00
2.215610E+00	3.568840E+00	2.372040E+00
3.129600E+00	1.268740E+00	2.446900E+00
3.062340E+00	1.217720E+00	2.521760E+00
3.162170E+00	1.229210E+00	2.544690E+00
2.280260E+00	3.621220E+00	2.395610E+00
2.341260E+00	3.673240E+00	2.457530E+00
2.336040E+00	3.649310E+00	2.375040E+00
2.316520E+00	3.604190E+00	2.291510E+00
3.263370E+00	1.301310E+00	2.443160E+00
3.259150E+00	1.264190E+00	2.526200E+00
2.413630E+00	3.672310E+00	2.372200E+00
2.477470E+00	3.712340E+00	2.472060E+00
3.390200E+00	1.308990E+00	2.507380E+00
2.549120E+00	3.695640E+00	2.377070E+00
2.616100E+00	3.737390E+00	2.482030E+00
3.545300E+00	1.368440E+00	2.499240E+00
2.711820E+00	3.703700E+00	2.391690E+00
2.710140E+00	3.738400E+00	2.491490E+00
3.631940E+00	1.424450E+00	2.472740E+00
3.646010E+00	1.405100E+00	2.526840E+00
2.804320E+00	3.720910E+00	2.490550E+00
2.941920E+00	3.697340E+00	2.485640E+00
2.884390E+00	3.679050E+00	2.396790E+00
3.799130E+00	1.551460E+00	2.467180E+00
3.717950E+00	1.456750E+00	2.536040E+00
3.061520E+00	3.637200E+00	2.405560E+00
3.039030E+00	3.672970E+00	2.490940E+00
3.960840E+00	1.698120E+00	2.462350E+00
3.908540E+00	1.613000E+00	2.527140E+00
3.149940E+00	3.642910E+00	2.489920E+00
3.262060E+00	3.612470E+00	2.486630E+00
3.284960E+00	3.580340E+00	2.396080E+00
4.055480E+00	2.415810E+00	2.255910E+00
4.074760E+00	2.309680E+00	2.291830E+00
4.095940E+00	1.953820E+00	2.439800E+00
4.072200E+00	1.853810E+00	2.493690E+00
4.020300E+00	1.774390E+00	2.487260E+00
3.375310E+00	3.580560E+00	2.486050E+00
3.491740E+00	3.555710E+00	2.491730E+00
3.518510E+00	3.528940E+00	2.402720E+00
4.078820E+00	2.696210E+00	2.304960E+00
4.096250E+00	2.570360E+00	2.371090E+00
4.102220E+00	2.405480E+00	2.377810E+00
4.129130E+00	2.261900E+00	2.446680E+00
4.113470E+00	2.149700E+00	2.413720E+00
4.107290E+00	2.047450E+00	2.420080E+00
3.599560E+00	3.530810E+00	2.508550E+00
3.719700E+00	3.499690E+00	2.541270E+00
3.714700E+00	3.477980E+00	2.443910E+00
4.034460E+00	3.109280E+00	2.349730E+00
4.058800E+00	2.987540E+00	2.363230E+00
4.083260E+00	2.808350E+00	2.356230E+00
4.097750E+00	2.879910E+00	2.461520E+00
4.104460E+00	2.666230E+00	2.401320E+00
3.786860E+00	3.467500E+00	2.528150E+00
3.877400E+00	3.404660E+00	2.507590E+00
3.964470E+00	3.292790E+00	2.466150E+00
4.020460E+00	3.176620E+00	2.422620E+00
4.072070E+00	3.025730E+00	2.459790E+00
4.089290E+00	2.945080E+00	2.466510E+00
1.572010E+00	2.660250E+00	2.464350E+00
1.609950E+00	2.754590E+00	2.486100E+00
1.611660E+00	2.692930E+00	2.382260E+00
1.576530E+00	2.537840E+00	2.353940E+00
1.551160E+00	2.573330E+00	2.443280E+00
1.564910E+00	2.447400E+00	2.347720E+00
1.539420E+00	2.451360E+00	2.414710E+00
1.547600E+00	2.359600E+00	2.354950E+00
1.905300E+00	1.469570E+00	2.467410E+00
1.866510E+00	1.575570E+00	2.395260E+00
1.965850E+00	1.534990E+00	2.364540E+00
2.009000E+00	1.464890E+00	2.403970E+00
1.973760E+00	1.442790E+00	2.450620E+00
2.031180E+00	1.399440E+00	2.461100E+00
1.674130E+00	2.946270E+00	2.539280E+00
1.717570E+00	3.024720E+00	2.547560E+00
1.700170E+00	2.965770E+00	2.492520E+00
1.689010E+00	2.891160E+00	2.416050E+00
1.650020E+00	2.876720E+00	2.517640E+00
1.592560E+00	2.294790E+00	2.271220E+00
1.629980E+00	2.154020E+00	2.264570E+00
1.729850E+00	2.051090E+00	2.203860E+00
1.645930E+00	2.023230E+00	2.297920E+00
1.797110E+00	1.909500E+00	2.217770E+00
1.701010E+00	1.923950E+00	2.294090E+00
1.863190E+00	1.784140E+00	2.255980E+00
1.768420E+00	1.808310E+00	2.315320E+00
1.911320E+00	1.659250E+00	2.299330E+00
1.821470E+00	1.689390E+00	2.347780E+00
2.202630E+00	1.373260E+00	2.406280E+00
2.131710E+00	1.345410E+00	2.470240E+00
2.237360E+00	1.307450E+00	2.478000E+00
1.777670E+00	3.127280E+00	2.550400E+00
1.830440E+00	3.228750E+00	2.583980E+00
1.818680E+00	3.178830E+00	2.518230E+00
1.787640E+00	3.095240E+00	2.450040E+00
2.405320E+00	1.297440E+00	2.429500E+00
2.340900E+00	1.270760E+00	2.489210E+00
2.444670E+00	1.235050E+00	2.506720E+00
1.874130E+00	3.247210E+00	2.487330E+00
1.911800E+00	3.326890E+00	2.546600E+00
2.560090E+00	1.207800E+00	2.523730E+00
2.679490E+00	1.188160E+00	2.517870E+00
2.640520E+00	1.158380E+00	2.573960E+00
2.704230E+00	1.143960E+00	2.600100E+00
1.974890E+00	3.411930E+00	2.568180E+00
2.034420E+00	3.481900E+00	2.573040E+00
2.019080E+00	3.448140E+00	2.524780E+00
1.989120E+00	3.387690E+00	2.450360E+00
2.825590E+00	1.173090E+00	2.558250E+00
2.076770E+00	3.501040E+00	2.506780E+00
2.100550E+00	3.557330E+00	2.601020E+00
2.981430E+00	1.181120E+00	2.566430E+00
2.939680E+00	1.146300E+00	2.636700E+00
3.024970E+00	1.155860E+00	2.650460E+00
2.186940E+00	3.628260E+00	2.605840E+00
2.248460E+00	3.673360E+00	2.613040E+00
2.229650E+00	3.647340E+00	2.564020E+00
2.203060E+00	3.597690E+00	2.495710E+00
3.113390E+00	1.189550E+00	2.617050E+00
2.290920E+00	3.682060E+00	2.553570E+00
2.337190E+00	3.732570E+00	2.662460E+00
3.249310E+00	1.226080E+00	2.620470E+00
2.408270E+00	3.734580E+00	2.559290E+00
2.474210E+00	3.768590E+00	2.656360E+00
3.360400E+00	1.267070E+00	2.603200E+00
2.549070E+00	3.760590E+00	2.577840E+00
2.552020E+00	3.781040E+00	2.655950E+00
3.515500E+00	1.308850E+00	2.649520E+00
2.614260E+00	3.788210E+00	2.650140E+00
2.723220E+00	3.768560E+00	2.588710E+00
3.649520E+00	1.390290E+00	2.599620E+00
2.894360E+00	3.753150E+00	2.634350E+00
2.873550E+00	3.735750E+00	2.554340E+00
3.828970E+00	1.527950E+00	2.606490E+00
3.751940E+00	1.444510E+00	2.669240E+00
3.019780E+00	3.704220E+00	2.567070E+00
2.988730E+00	3.735200E+00	2.647670E+00
3.989020E+00	1.685500E+00	2.579800E+00
3.921730E+00	1.599850E+00	2.661610E+00
3.092070E+00	3.705860E+00	2.652110E+00
3.199160E+00	3.676960E+00	2.650760E+00
3.233610E+00	3.645440E+00	2.568710E+00
4.119700E+00	1.887310E+00	2.565720E+00
4.064690E+00	1.788380E+00	2.625590E+00
4.114650E+00	1.854480E+00	2.639140E+00
3.306900E+00	3.637270E+00	2.650140E+00
3.416680E+00	3.607100E+00	2.652530E+00
3.453910E+00	3.583610E+00	2.575440E+00
4.153940E+00	2.446960E+00	2.515630E+00
4.181350E+00	2.298530E+00	2.553480E+00
4.196840E+00	2.377320E+00	2.606890E+00
4.179350E+00	2.144660E+00	2.570240E+00
4.152810E+00	1.999570E+00	2.560450E+00
4.140410E+00	1.902710E+00	2.635870E+00
3.519510E+00	3.579180E+00	2.669970E+00
3.637560E+00	3.546280E+00	2.698900E+00
3.645940E+00	3.534370E+00	2.610560E+00
4.136250E+00	2.773830E+00	2.529020E+00
4.163240E+00	2.596330E+00	2.555920E+00
4.168280E+00	2.702600E+00	2.595130E+00
4.187210E+00	2.450970E+00	2.598310E+00
3.708370E+00	3.519030E+00	2.680640E+00
3.802740E+00	3.474740E+00	2.643020E+00
3.926880E+00	3.403640E+00	2.644620E+00
3.957050E+00	3.369270E+00	2.596190E+00
3.998170E+00	3.309880E+00	2.591510E+00
4.059650E+00	3.188370E+00	2.597220E+00
4.050820E+00	3.244970E+00	2.671960E+00
4.102030E+00	3.038870E+00	2.583710E+00
4.128280E+00	2.888460E+00	2.570020E+00
4.161900E+00	2.761910E+00	2.617540E+00
3.996290E+00	3.337430E+00	2.670380E+00
4.029970E+00	3.290300E+00	2.675230E+00
1.464500E+00	2.126870E+00	2.510940E+00
1.472930E+00	2.192170E+00	2.493420E+00
1.489550E+00	2.131770E+00	2.467050E+00
1.514460E+00	2.059440E+00	2.444460E+00
1.467390E+00	2.056290E+00	2.515530E+00
1.547750E+00	1.968470E+00	2.431850E+00
1.489660E+00	1.923500E+00	2.524750E+00
1.566430E+00	1.862930E+00	2.473480E+00
1.793510E+00	1.465440E+00	2.544360E+00
1.761470E+00	1.526390E+00	2.523770E+00
1.825660E+00	1.507730E+00	2.485520E+00
1.843920E+00	1.418860E+00	2.548570E+00
1.631710E+00	2.979730E+00	2.753620E+00
1.678980E+00	3.053230E+00	2.735490E+00
1.653430E+00	2.989770E+00	2.688770E+00
1.644850E+00	2.924700E+00	2.604970E+00
1.602720E+00	2.895540E+00	2.709030E+00
1.603210E+00	2.793720E+00	2.564520E+00
1.576660E+00	2.782780E+00	2.647990E+00
1.546610E+00	2.648420E+00	2.553400E+00
1.513760E+00	2.481800E+00	2.518570E+00
1.495040E+00	2.328190E+00	2.471310E+00
1.531510E+00	2.197960E+00	2.383060E+00
1.576520E+00	2.057410E+00	2.362690E+00
1.615280E+00	1.927130E+00	2.377030E+00
1.686680E+00	1.822840E+00	2.381020E+00
1.628790E+00	1.820820E+00	2.442030E+00
1.742000E+00	1.713520E+00	2.405480E+00
1.672650E+00	1.729290E+00	2.464700E+00
1.787090E+00	1.604540E+00	2.438740E+00
1.718240E+00	1.625020E+00	2.489900E+00
1.953760E+00	1.344190E+00	2.561020E+00
2.047210E+00	1.321180E+00	2.533860E+00
2.027730E+00	1.280240E+00	2.594730E+00
2.093310E+00	1.254790E+00	2.595080E+00
1.730160E+00	3.093970E+00	2.646410E+00
1.734120E+00	3.151120E+00	2.762270E+00
2.275960E+00	1.242540E+00	2.548560E+00
2.209280E+00	1.218850E+00	2.610770E+00
2.318230E+00	1.189720E+00	2.617740E+00
1.795160E+00	3.246790E+00	2.768490E+00
1.849250E+00	3.308330E+00	2.743560E+00
1.804200E+00	3.234700E+00	2.690210E+00
2.486380E+00	1.179610E+00	2.583310E+00
2.422440E+00	1.159760E+00	2.636900E+00
2.531130E+00	1.141060E+00	2.657970E+00
1.897550E+00	3.344610E+00	2.651600E+00
1.922980E+00	3.395560E+00	2.776310E+00
2.634760E+00	1.127610E+00	2.656420E+00
2.764330E+00	1.112120E+00	2.696990E+00
2.002530E+00	3.467620E+00	2.666560E+00
2.878140E+00	1.119860E+00	2.690780E+00
2.840100E+00	1.093360E+00	2.744960E+00
2.911590E+00	1.083700E+00	2.776590E+00
2.075400E+00	3.551570E+00	2.699250E+00
2.125660E+00	3.604310E+00	2.762180E+00
2.138570E+00	3.604930E+00	2.672020E+00
3.003620E+00	1.116680E+00	2.730200E+00
2.218220E+00	3.663500E+00	2.702740E+00
3.104530E+00	1.148280E+00	2.706340E+00
2.304550E+00	3.731800E+00	2.777110E+00
2.389180E+00	3.784550E+00	2.810410E+00
2.363240E+00	3.761490E+00	2.745050E+00
3.224260E+00	1.172640E+00	2.716460E+00
2.438100E+00	3.783310E+00	2.746270E+00
2.447190E+00	3.802390E+00	2.810590E+00
3.387210E+00	1.223140E+00	2.718660E+00
2.498780E+00	3.808240E+00	2.806850E+00
2.580260E+00	3.804220E+00	2.746270E+00
3.505050E+00	1.253290E+00	2.745550E+00
3.479400E+00	1.221560E+00	2.779870E+00
3.528920E+00	1.241250E+00	2.788900E+00
2.735070E+00	3.822050E+00	2.789840E+00
2.687930E+00	3.798480E+00	2.697670E+00
3.676510E+00	1.363850E+00	2.724390E+00
3.591780E+00	1.283580E+00	2.788480E+00
2.810660E+00	3.785310E+00	2.712920E+00
2.868070E+00	3.812210E+00	2.807880E+00
3.852130E+00	1.506030E+00	2.750400E+00
3.774620E+00	1.417350E+00	2.772190E+00
2.973720E+00	3.762650E+00	2.729850E+00
2.967030E+00	3.800430E+00	2.825430E+00
3.998560E+00	1.673250E+00	2.712300E+00
3.941730E+00	1.588680E+00	2.771780E+00
3.052890E+00	3.768700E+00	2.806160E+00
3.139920E+00	3.750570E+00	2.837870E+00
3.171480E+00	3.707440E+00	2.736950E+00
4.120340E+00	1.846920E+00	2.720120E+00
4.065110E+00	1.741670E+00	2.777880E+00
3.260440E+00	3.704130E+00	2.828000E+00
3.372420E+00	3.664020E+00	2.834760E+00
3.381190E+00	3.634810E+00	2.740520E+00
4.215410E+00	2.296430E+00	2.663550E+00
4.217970E+00	2.176410E+00	2.691280E+00
4.199290E+00	2.024760E+00	2.739280E+00
4.231530E+00	2.104220E+00	2.761120E+00
4.159800E+00	1.934420E+00	2.688350E+00
3.464430E+00	3.630350E+00	2.817510E+00
3.556240E+00	3.604500E+00	2.860180E+00
3.563000E+00	3.585480E+00	2.768180E+00
4.186430E+00	2.666790E+00	2.676850E+00
4.221900E+00	2.526340E+00	2.759690E+00
4.221380E+00	2.388820E+00	2.711100E+00
4.246160E+00	2.237380E+00	2.757890E+00
4.247120E+00	2.149120E+00	2.778640E+00
3.631160E+00	3.575060E+00	2.825670E+00
3.725500E+00	3.531350E+00	2.791750E+00
3.859910E+00	3.475260E+00	2.790020E+00
3.905040E+00	3.434360E+00	2.727030E+00
4.093560E+00	3.168190E+00	2.730400E+00
4.132550E+00	3.037080E+00	2.754140E+00
4.129060E+00	3.109930E+00	2.786300E+00
4.151170E+00	2.891490E+00	2.722540E+00
4.173630E+00	2.767120E+00	2.709480E+00
3.941840E+00	3.432610E+00	2.812070E+00
3.978920E+00	3.379200E+00	2.756040E+00
4.065020E+00	3.272390E+00	2.792190E+00
4.119240E+00	3.164160E+00	2.811740E+00
1.389520E+00	2.075330E+00	2.649040E+00
1.399300E+00	2.157550E+00	2.650840E+00
1.429400E+00	2.104040E+00	2.576600E+00
1.429480E+00	1.968650E+00	2.585300E+00
1.385450E+00	1.991250E+00	2.651470E+00
1.441120E+00	1.886130E+00	2.597270E+00
1.396650E+00	1.854590E+00	2.670550E+00
1.461390E+00	1.803480E+00	2.618740E+00
1.560300E+00	2.883920E+00	2.879090E+00
1.597080E+00	2.963690E+00	2.902170E+00
1.586520E+00	2.909970E+00	2.810950E+00
1.554090E+00	2.787920E+00	2.754370E+00
1.539470E+00	2.805660E+00	2.853280E+00
1.520090E+00	2.658630E+00	2.687830E+00
1.507840E+00	2.682170E+00	2.802980E+00
1.492400E+00	2.520570E+00	2.631190E+00
1.477250E+00	2.549730E+00	2.745740E+00
1.467570E+00	2.379500E+00	2.593450E+00
1.451230E+00	2.417350E+00	2.701220E+00
1.442890E+00	2.242220E+00	2.571330E+00
1.419440E+00	2.283550E+00	2.665100E+00
1.603840E+00	1.747560E+00	2.515530E+00
1.531390E+00	1.777630E+00	2.563970E+00
1.648930E+00	1.637170E+00	2.541470E+00
1.575510E+00	1.651310E+00	2.595480E+00
1.700730E+00	1.547220E+00	2.559610E+00
1.638430E+00	1.537050E+00	2.617740E+00
1.742770E+00	1.426780E+00	2.619890E+00
1.844230E+00	1.339310E+00	2.623160E+00
1.793570E+00	1.287650E+00	2.721380E+00
1.902010E+00	1.261630E+00	2.687700E+00
1.657500E+00	3.045590E+00	2.825370E+00
2.022460E+00	1.216120E+00	2.699050E+00
2.125860E+00	1.190800E+00	2.684850E+00
2.107610E+00	1.154320E+00	2.749140E+00
2.192560E+00	1.127900E+00	2.768660E+00
1.716100E+00	3.149660E+00	2.850550E+00
1.759750E+00	3.221820E+00	2.899200E+00
1.765490E+00	3.218440E+00	2.821100E+00
2.358020E+00	1.141640E+00	2.690040E+00
2.298840E+00	1.136800E+00	2.726040E+00
2.392070E+00	1.095650E+00	2.764210E+00
1.831720E+00	3.305530E+00	2.835500E+00
2.585760E+00	1.094690E+00	2.740220E+00
2.509720E+00	1.087920E+00	2.774380E+00
2.590470E+00	1.065990E+00	2.803960E+00
1.905770E+00	3.394060E+00	2.885580E+00
1.966580E+00	3.459770E+00	2.893310E+00
1.953670E+00	3.440310E+00	2.838520E+00
2.674750E+00	1.068290E+00	2.788350E+00
2.021610E+00	3.508240E+00	2.804030E+00
2.025140E+00	3.525920E+00	2.934650E+00
2.817070E+00	1.067900E+00	2.816110E+00
2.918960E+00	1.059660E+00	2.857120E+00
2.093930E+00	3.596320E+00	2.952600E+00
2.163660E+00	3.651650E+00	2.933210E+00
2.104510E+00	3.601940E+00	2.866230E+00
3.011510E+00	1.076810E+00	2.838360E+00
2.209050E+00	3.675310E+00	2.838290E+00
2.229450E+00	3.696140E+00	2.917160E+00
3.162770E+00	1.107730E+00	2.818280E+00
2.324380E+00	3.754260E+00	2.916820E+00
3.323420E+00	1.149520E+00	2.817980E+00
3.267030E+00	1.111690E+00	2.876970E+00
3.343670E+00	1.118490E+00	2.920670E+00
2.475960E+00	3.810990E+00	2.893400E+00
3.432060E+00	1.190550E+00	2.807500E+00
3.433280E+00	1.163970E+00	2.886330E+00
2.608830E+00	3.837910E+00	2.931610E+00
2.565590E+00	3.825110E+00	2.847500E+00
3.519640E+00	1.220380E+00	2.844150E+00
2.670940E+00	3.842380E+00	2.868610E+00
2.679240E+00	3.848850E+00	2.940490E+00
3.732470E+00	1.358440E+00	2.859000E+00
3.622440E+00	1.268710E+00	2.910020E+00
2.732680E+00	3.848260E+00	2.942820E+00
2.806690E+00	3.833070E+00	2.896820E+00
3.822750E+00	1.443090E+00	2.849080E+00
3.802150E+00	1.410900E+00	2.896890E+00
2.918540E+00	3.818620E+00	2.883130E+00
4.003690E+00	1.644320E+00	2.833430E+00
3.909800E+00	1.534960E+00	2.887840E+00
3.842230E+00	1.449640E+00	2.918000E+00
3.034280E+00	3.787030E+00	2.899150E+00
3.190610E+00	3.740270E+00	2.932720E+00
4.126560E+00	1.819950E+00	2.870300E+00
4.168120E+00	1.905030E+00	2.774460E+00
4.191170E+00	1.926630E+00	2.846380E+00
4.055300E+00	1.713640E+00	2.884600E+00
3.288590E+00	3.708480E+00	2.981510E+00
3.317040E+00	3.687730E+00	2.906460E+00
4.244350E+00	2.083070E+00	2.829540E+00
4.221060E+00	2.000020E+00	2.891520E+00
3.370320E+00	3.675070E+00	2.972290E+00
3.442970E+00	3.643980E+00	2.909600E+00
3.560050E+00	3.607920E+00	2.959070E+00
4.226190E+00	2.640410E+00	2.809160E+00
4.259100E+00	2.506990E+00	2.904380E+00
4.267850E+00	2.387260E+00	2.868100E+00
4.272630E+00	2.267600E+00	2.848970E+00
4.266660E+00	2.164360E+00	2.849330E+00
3.656380E+00	3.568530E+00	2.900930E+00
3.772740E+00	3.526600E+00	2.955770E+00
3.835390E+00	3.499640E+00	2.877600E+00
4.153060E+00	3.076480E+00	2.875790E+00
4.176290E+00	2.965000E+00	2.894370E+00
4.186760E+00	2.876230E+00	2.863070E+00
4.208120E+00	2.757740E+00	2.837820E+00
3.870710E+00	3.487450E+00	2.959020E+00
3.917640E+00	3.458110E+00	2.891480E+00
4.012600E+00	3.378460E+00	2.903780E+00
4.083570E+00	3.297580E+00	2.922800E+00
4.108440E+00	3.249630E+00	2.898550E+00
4.126880E+00	3.186720E+00	2.904640E+00
4.122890E+00	3.228100E+00	2.937750E+00
4.112440E+00	3.257050E+00	2.952280E+00
1.325300E+00	2.022560E+00	2.802940E+00
1.340630E+00	2.103800E+00	2.806350E+00
1.357060E+00	2.047200E+00	2.726270E+00
1.351200E+00	1.911960E+00	2.726810E+00
1.318190E+00	1.941720E+00	2.798330E+00
1.356750E+00	1.833960E+00	2.737630E+00
1.327060E+00	1.831380E+00	2.793070E+00
1.364640E+00	1.757680E+00	2.765200E+00
1.527340E+00	2.837180E+00	3.042990E+00
1.552120E+00	2.906380E+00	3.036160E+00
1.542860E+00	2.853630E+00	2.952270E+00
1.503440E+00	2.715610E+00	2.909340E+00
1.505290E+00	2.749900E+00	3.011130E+00
1.468870E+00	2.581670E+00	2.856970E+00
1.470000E+00	2.621270E+00	2.968800E+00
1.441070E+00	2.450410E+00	2.808820E+00
1.434570E+00	2.482960E+00	2.916640E+00
1.407850E+00	2.318430E+00	2.764790E+00
1.398950E+00	2.349800E+00	2.864550E+00
1.379050E+00	2.187920E+00	2.736650E+00
1.365670E+00	2.222380E+00	2.822370E+00
1.499250E+00	1.677330E+00	2.651890E+00
1.425970E+00	1.712900E+00	2.709900E+00
1.554260E+00	1.553260E+00	2.681290E+00
1.472160E+00	1.583660E+00	2.743190E+00
1.626760E+00	1.435090E+00	2.709310E+00
1.533730E+00	1.459160E+00	2.772130E+00
1.699240E+00	1.333180E+00	2.743240E+00
1.602400E+00	1.325550E+00	2.825520E+00
1.739520E+00	1.270790E+00	2.775980E+00
1.695780E+00	1.264540E+00	2.817260E+00
1.775120E+00	1.206560E+00	2.836270E+00
1.580630E+00	2.975480E+00	3.078670E+00
1.628230E+00	3.050650E+00	3.048170E+00
1.591960E+00	2.975770E+00	2.994170E+00
1.939500E+00	1.204800E+00	2.747240E+00
1.873590E+00	1.196950E+00	2.785220E+00
1.966760E+00	1.152680E+00	2.818350E+00
1.673180E+00	3.098110E+00	2.950160E+00
1.688960E+00	3.145390E+00	3.078980E+00
2.089960E+00	1.104020E+00	2.844120E+00
2.201230E+00	1.074900E+00	2.879600E+00
1.749960E+00	3.232120E+00	3.091850E+00
1.804130E+00	3.296920E+00	3.061750E+00
1.750630E+00	3.219710E+00	3.002240E+00
2.315090E+00	1.061590E+00	2.879950E+00
2.450750E+00	1.049880E+00	2.877060E+00
2.409110E+00	1.030910E+00	2.944220E+00
2.489850E+00	1.018390E+00	2.987410E+00
1.833300E+00	3.319880E+00	2.959150E+00
1.855560E+00	3.353120E+00	3.034080E+00
2.603000E+00	1.037990E+00	2.910980E+00
1.927750E+00	3.426580E+00	3.012670E+00
2.739480E+00	1.039790E+00	2.905930E+00
2.701840E+00	1.020240E+00	2.964650E+00
2.778250E+00	1.011610E+00	3.002980E+00
2.011550E+00	3.520070E+00	3.041440E+00
2.056560E+00	3.569690E+00	3.058080E+00
2.060550E+00	3.567580E+00	3.002770E+00
2.874700E+00	1.035520E+00	2.945200E+00
2.128410E+00	3.632010E+00	3.053170E+00
2.981080E+00	1.049350E+00	2.924470E+00
2.230430E+00	3.698650E+00	2.993280E+00
3.095750E+00	1.060110E+00	2.938270E+00
2.315980E+00	3.760110E+00	3.040140E+00
2.397670E+00	3.810640E+00	3.068550E+00
2.362920E+00	3.784520E+00	3.005710E+00
3.243960E+00	1.077290E+00	2.956270E+00
3.361100E+00	1.083690E+00	3.004510E+00
2.434230E+00	3.811590E+00	3.006620E+00
2.448940E+00	3.830790E+00	3.071600E+00
3.446900E+00	1.129090E+00	2.982490E+00
2.496270E+00	3.841670E+00	3.073040E+00
2.565200E+00	3.845280E+00	3.026180E+00
3.534300E+00	1.193520E+00	2.951110E+00
2.714250E+00	3.865520E+00	3.021120E+00
3.727200E+00	1.314860E+00	2.986410E+00
3.637060E+00	1.228740E+00	3.020270E+00
2.854750E+00	3.871090E+00	3.061320E+00
2.805380E+00	3.850680E+00	2.983090E+00
3.802010E+00	1.394630E+00	2.953120E+00
2.928670E+00	3.833520E+00	2.986360E+00
2.945160E+00	3.865960E+00	3.079450E+00
4.006970E+00	1.633850E+00	2.963440E+00
3.942230E+00	1.537330E+00	3.002760E+00
3.875550E+00	1.460070E+00	2.987910E+00
3.009830E+00	3.842410E+00	3.065060E+00
3.087320E+00	3.821360E+00	3.108370E+00
3.086290E+00	3.798040E+00	3.019360E+00
4.180560E+00	1.906550E+00	2.954620E+00
4.130870E+00	1.804010E+00	3.015160E+00
4.074920E+00	1.730750E+00	2.966750E+00
3.146920E+00	3.797170E+00	3.083170E+00
3.237460E+00	3.750550E+00	3.066750E+00
4.252260E+00	2.091820E+00	2.950400E+00
4.225420E+00	1.987600E+00	3.016130E+00
3.350640E+00	3.696920E+00	3.039620E+00
3.475640E+00	3.651410E+00	3.035300E+00
3.574470E+00	3.618020E+00	3.025790E+00
4.251070E+00	2.621880E+00	2.959320E+00
4.278060E+00	2.495250E+00	3.017110E+00
4.284440E+00	2.392790E+00	3.001250E+00
4.284120E+00	2.266730E+00	2.978230E+00
4.274630E+00	2.187380E+00	2.929330E+00
3.665440E+00	3.581480E+00	3.019520E+00
3.774070E+00	3.549930E+00	3.070880E+00
4.179300E+00	2.991480E+00	2.978690E+00
4.207010E+00	2.864890E+00	3.016610E+00
4.195420E+00	2.960560E+00	3.044670E+00
4.221530E+00	2.755530E+00	2.956270E+00
3.869820E+00	3.502770E+00	3.054860E+00
3.951140E+00	3.444630E+00	3.003470E+00
4.032980E+00	3.389920E+00	3.051580E+00
4.065640E+00	3.338100E+00	2.991750E+00
4.126570E+00	3.221600E+00	3.007420E+00
4.162790E+00	3.094650E+00	3.030820E+00
4.182310E+00	3.012830E+00	3.027590E+00
4.082640E+00	3.335940E+00	3.064610E+00
4.100390E+00	3.289080E+00	3.003400E+00
1.376920E+00	2.346260E+00	3.025960E+00
1.398950E+00	2.411780E+00	3.052840E+00
1.394540E+00	2.376430E+00	2.971200E+00
1.356690E+00	2.247210E+00	2.908390E+00
1.351680E+00	2.266410E+00	2.994780E+00
1.332870E+00	2.142670E+00	2.871190E+00
1.317990E+00	2.141640E+00	2.945810E+00
1.301050E+00	2.012420E+00	2.880230E+00
1.288550E+00	1.854400E+00	2.872380E+00
1.311800E+00	1.713760E+00	2.867510E+00
1.387220E+00	1.616140E+00	2.816470E+00
1.329100E+00	1.563560E+00	2.924480E+00
1.453880E+00	1.493000E+00	2.828590E+00
1.393580E+00	1.505870E+00	2.884910E+00
1.508700E+00	1.386610E+00	2.854750E+00
1.437070E+00	1.416670E+00	2.905400E+00
1.540950E+00	1.322000E+00	2.881490E+00
1.491980E+00	1.327770E+00	2.931130E+00
1.564290E+00	1.265020E+00	2.931190E+00
1.544790E+00	2.890220E+00	3.117310E+00
1.514110E+00	2.790800E+00	3.097080E+00
1.485940E+00	2.684890E+00	3.086660E+00
1.439670E+00	2.524800E+00	3.042170E+00
1.675270E+00	1.205110E+00	2.927110E+00
1.781900E+00	1.150040E+00	2.937610E+00
1.620590E+00	3.047880E+00	3.141510E+00
1.575370E+00	2.968770E+00	3.136300E+00
1.890180E+00	1.119850E+00	2.927640E+00
1.998250E+00	1.104800E+00	2.913940E+00
1.980620E+00	1.087390E+00	2.973430E+00
2.064940E+00	1.059070E+00	2.996880E+00
1.683660E+00	3.146170E+00	3.183250E+00
1.725020E+00	3.205940E+00	3.198030E+00
1.725940E+00	3.204800E+00	3.144930E+00
2.238750E+00	1.053230E+00	2.936570E+00
2.174650E+00	1.050960E+00	2.966840E+00
2.270270E+00	1.026400E+00	3.010780E+00
1.781510E+00	3.278160E+00	3.185820E+00
2.391550E+00	1.005880E+00	3.028460E+00
2.498430E+00	9.872040E-01	3.083490E+00
1.857650E+00	3.364490E+00	3.111440E+00
2.590950E+00	9.926340E-01	3.053950E+00
1.922720E+00	3.434270E+00	3.150490E+00
1.969110E+00	3.483580E+00	3.169800E+00
1.972300E+00	3.484550E+00	3.103960E+00
2.690600E+00	9.978890E-01	3.029880E+00
2.784980E+00	9.771930E-01	3.099560E+00
2.037600E+00	3.553330E+00	3.154650E+00
2.873460E+00	9.937790E-01	3.052850E+00
2.132430E+00	3.639830E+00	3.174350E+00
2.209010E+00	3.693650E+00	3.197560E+00
2.172910E+00	3.672910E+00	3.130190E+00
3.009090E+00	1.004450E+00	3.043030E+00
2.240540E+00	3.715110E+00	3.109530E+00
2.286070E+00	3.742530E+00	3.205640E+00
3.168690E+00	1.021800E+00	3.043190E+00
3.117500E+00	9.830470E-01	3.113490E+00
3.210230E+00	9.883870E-01	3.131300E+00
2.363350E+00	3.790140E+00	3.157120E+00
3.312680E+00	1.031550E+00	3.087960E+00
2.485100E+00	3.840390E+00	3.147030E+00
3.455860E+00	1.083740E+00	3.079840E+00
2.562380E+00	3.864290E+00	3.173720E+00
2.564740E+00	3.863550E+00	3.121280E+00
3.555190E+00	1.151400E+00	3.051840E+00
2.613360E+00	3.876910E+00	3.181550E+00
2.674760E+00	3.883930E+00	3.138800E+00
3.735940E+00	1.268600E+00	3.108630E+00
3.642230E+00	1.191350E+00	3.105630E+00
2.808710E+00	3.881430E+00	3.148240E+00
3.830850E+00	1.370600E+00	3.054880E+00
2.920990E+00	3.872520E+00	3.152460E+00
3.999340E+00	1.576800E+00	3.067310E+00
3.929630E+00	1.470810E+00	3.093110E+00
3.997020E+00	1.542730E+00	3.136700E+00
3.009570E+00	3.849290E+00	3.139990E+00
3.096710E+00	3.814140E+00	3.203200E+00
4.194330E+00	1.893500E+00	3.069250E+00
4.151850E+00	1.800480E+00	3.128060E+00
4.079010E+00	1.677060E+00	3.082770E+00
4.033760E+00	1.597000E+00	3.122490E+00
3.176250E+00	3.784250E+00	3.152330E+00
3.274430E+00	3.730210E+00	3.190470E+00
4.268680E+00	2.079930E+00	3.097740E+00
4.277280E+00	2.160300E+00	3.009370E+00
4.295210E+00	2.193180E+00	3.073660E+00
4.234100E+00	1.971560E+00	3.112760E+00
3.396090E+00	3.682010E+00	3.153650E+00
3.530290E+00	3.644080E+00	3.136460E+00
3.601530E+00	3.620770E+00	3.087320E+00
4.288550E+00	2.542460E+00	3.082630E+00
4.307490E+00	2.422830E+00	3.128240E+00
4.302780E+00	2.500200E+00	3.141330E+00
4.307390E+00	2.290600E+00	3.096790E+00
3.641150E+00	3.606390E+00	3.178240E+00
3.708360E+00	3.586900E+00	3.175630E+00
3.713020E+00	3.583040E+00	3.128690E+00
4.214200E+00	2.926170E+00	3.145740E+00
4.190370E+00	3.006880E+00	3.070980E+00
4.189450E+00	3.032420E+00	3.121870E+00
4.243650E+00	2.792020E+00	3.151320E+00
4.270100E+00	2.674200E+00	3.096650E+00
4.296720E+00	2.554730E+00	3.149660E+00
3.747480E+00	3.571160E+00	3.177820E+00
3.834640E+00	3.527520E+00	3.188820E+00
3.987970E+00	3.434500E+00	3.138690E+00
4.040140E+00	3.397620E+00	3.118800E+00
4.134980E+00	3.213340E+00	3.147840E+00
4.112200E+00	3.280360E+00	3.074260E+00
4.092980E+00	3.319470E+00	3.135700E+00
4.171930E+00	3.099960E+00	3.153580E+00
4.065430E+00	3.368890E+00	3.109970E+00
1.384300E+00	2.414690E+00	3.225070E+00
1.411850E+00	2.472360E+00	3.210860E+00
1.385240E+00	2.405970E+00	3.170320E+00
1.361220E+00	2.326050E+00	3.092690E+00
1.346560E+00	2.321230E+00	3.189340E+00
1.309270E+00	2.167700E+00	3.039440E+00
1.302050E+00	2.193070E+00	3.137680E+00
1.274550E+00	2.029620E+00	2.991550E+00
1.262420E+00	2.057550E+00	3.087980E+00
1.257410E+00	1.893410E+00	2.960350E+00
1.235280E+00	1.925570E+00	3.051690E+00
1.257410E+00	1.759700E+00	2.950910E+00
1.222780E+00	1.797130E+00	3.030910E+00
1.272560E+00	1.635610E+00	2.965900E+00
1.227650E+00	1.673650E+00	3.030990E+00
1.289060E+00	1.558940E+00	2.987850E+00
1.250490E+00	1.545670E+00	3.059150E+00
1.309020E+00	1.483300E+00	3.014730E+00
1.448020E+00	2.560280E+00	3.233240E+00
1.485740E+00	2.669150E+00	3.257320E+00
1.468390E+00	2.619050E+00	3.164700E+00
1.417490E+00	2.476080E+00	3.137840E+00
1.370190E+00	1.449220E+00	2.958180E+00
1.421560E+00	1.351470E+00	2.991460E+00
1.497440E+00	1.239750E+00	3.046550E+00
1.591150E+00	1.199060E+00	3.004830E+00
1.573440E+00	1.169010E+00	3.067660E+00
1.654170E+00	1.134800E+00	3.073110E+00
1.556930E+00	2.901490E+00	3.272620E+00
1.584170E+00	2.983660E+00	3.299590E+00
1.575280E+00	2.951750E+00	3.206730E+00
1.523150E+00	2.790020E+00	3.213820E+00
1.821270E+00	1.112140E+00	2.989240E+00
1.758140E+00	1.121680E+00	3.024210E+00
1.861810E+00	1.066370E+00	3.071630E+00
1.616870E+00	3.063750E+00	3.322280E+00
1.647450E+00	3.113520E+00	3.309270E+00
1.633660E+00	3.071790E+00	3.251470E+00
1.970670E+00	1.062480E+00	3.043480E+00
2.054340E+00	1.023730E+00	3.104590E+00
1.704810E+00	3.188490E+00	3.286940E+00
2.185950E+00	1.001370E+00	3.121290E+00
2.318180E+00	9.850540E-01	3.118350E+00
2.281480E+00	9.761370E-01	3.175960E+00
2.350660E+00	9.584330E-01	3.216860E+00
1.779790E+00	3.288880E+00	3.299960E+00
1.833220E+00	3.353720E+00	3.314300E+00
1.815750E+00	3.323520E+00	3.256610E+00
2.446940E+00	9.664430E-01	3.173840E+00
1.863430E+00	3.373290E+00	3.228860E+00
1.878180E+00	3.399690E+00	3.305690E+00
2.577190E+00	9.631240E-01	3.164150E+00
1.948050E+00	3.465610E+00	3.276120E+00
2.682070E+00	9.646660E-01	3.132030E+00
2.773270E+00	9.473750E-01	3.194230E+00
2.040540E+00	3.561450E+00	3.291300E+00
2.105640E+00	3.626400E+00	3.319210E+00
2.094400E+00	3.606060E+00	3.242700E+00
2.904880E+00	9.484830E-01	3.169380E+00
2.174300E+00	3.671020E+00	3.284540E+00
3.040530E+00	9.552710E-01	3.159700E+00
3.000760E+00	9.205660E-01	3.223650E+00
3.062730E+00	9.263180E-01	3.218930E+00
2.273930E+00	3.738310E+00	3.288430E+00
3.146200E+00	9.447280E-01	3.202830E+00
2.368090E+00	3.792860E+00	3.278510E+00
3.300320E+00	9.693020E-01	3.222300E+00
2.474560E+00	3.836530E+00	3.264180E+00
3.441380E+00	1.038680E+00	3.194590E+00
2.595570E+00	3.876780E+00	3.250650E+00
3.593990E+00	1.128640E+00	3.179550E+00
2.676020E+00	3.907270E+00	3.281860E+00
2.677060E+00	3.891950E+00	3.232720E+00
3.683020E+00	1.200800E+00	3.166860E+00
3.690050E+00	1.182730E+00	3.217380E+00
2.726580E+00	3.914800E+00	3.293810E+00
2.781490E+00	3.897240E+00	3.256790E+00
3.875310E+00	1.354820E+00	3.207700E+00
3.752760E+00	1.240120E+00	3.215920E+00
2.901760E+00	3.882310E+00	3.252820E+00
3.971320E+00	1.477040E+00	3.193500E+00
3.965740E+00	1.424970E+00	3.249750E+00
3.003550E+00	3.849920E+00	3.234720E+00
3.099900E+00	3.827380E+00	3.306760E+00
4.211320E+00	1.903300E+00	3.182760E+00
4.172290E+00	1.811110E+00	3.211830E+00
4.127270E+00	1.716900E+00	3.201850E+00
4.054170E+00	1.587820E+00	3.205170E+00
4.013430E+00	1.482100E+00	3.263170E+00
3.213390E+00	3.767050E+00	3.271230E+00
3.288780E+00	3.725830E+00	3.253020E+00
4.299810E+00	2.188700E+00	3.173420E+00
4.276950E+00	2.085920E+00	3.233860E+00
4.248260E+00	2.002850E+00	3.187950E+00
3.342350E+00	3.698580E+00	3.240520E+00
3.434200E+00	3.671150E+00	3.292070E+00
3.537440E+00	3.635270E+00	3.227580E+00
3.572720E+00	3.636200E+00	3.325430E+00
4.306100E+00	2.489720E+00	3.203160E+00
4.317740E+00	2.400410E+00	3.260740E+00
4.313290E+00	2.300370E+00	3.216660E+00
3.662380E+00	3.601400E+00	3.270080E+00
3.730960E+00	3.574550E+00	3.216720E+00
3.788760E+00	3.565030E+00	3.306090E+00
4.194020E+00	3.022390E+00	3.216450E+00
4.223960E+00	2.926920E+00	3.291090E+00
4.246650E+00	2.809950E+00	3.260000E+00
4.276950E+00	2.692280E+00	3.236140E+00
4.297040E+00	2.581100E+00	3.221990E+00
3.900510E+00	3.516560E+00	3.310770E+00
3.982520E+00	3.444330E+00	3.277700E+00
4.078090E+00	3.322820E+00	3.237810E+00
4.057110E+00	3.372570E+00	3.153370E+00
4.136340E+00	3.211770E+00	3.273870E+00
4.166510E+00	3.122620E+00	3.248610E+00
1.255450E+00	2.184900E+00	3.320140E+00
1.279030E+00	2.231410E+00	3.320060E+00
1.263300E+00	2.192590E+00	3.293800E+00
1.247560E+00	2.146280E+00	3.296640E+00
1.319970E+00	2.310320E+00	3.311240E+00
1.368170E+00	2.418310E+00	3.346220E+00
1.354770E+00	2.363810E+00	3.267710E+00
1.287870E+00	2.210930E+00	3.246550E+00
1.252040E+00	2.080320E+00	3.178670E+00
1.239110E+00	2.089650E+00	3.247680E+00
1.220620E+00	1.953420E+00	3.139100E+00
1.209740E+00	1.982070E+00	3.220710E+00
1.200420E+00	1.827960E+00	3.113920E+00
1.183510E+00	1.856750E+00	3.194550E+00
1.193580E+00	1.703840E+00	3.105440E+00
1.168580E+00	1.732810E+00	3.182880E+00
1.206660E+00	1.598240E+00	3.107630E+00
1.169060E+00	1.597650E+00	3.198010E+00
1.219840E+00	1.538710E+00	3.116880E+00
1.200440E+00	1.532980E+00	3.163520E+00
1.226850E+00	1.479390E+00	3.154220E+00
1.413400E+00	2.490930E+00	3.289140E+00
1.351930E+00	1.382300E+00	3.047760E+00
1.282570E+00	1.401990E+00	3.131430E+00
1.405180E+00	1.296700E+00	3.079470E+00
1.347630E+00	1.320780E+00	3.125320E+00
1.436760E+00	1.244340E+00	3.112380E+00
1.393420E+00	1.253800E+00	3.162350E+00
1.461150E+00	1.199860E+00	3.167770E+00
1.495970E+00	2.708760E+00	3.372890E+00
1.513340E+00	2.767220E+00	3.392200E+00
1.507540E+00	2.742760E+00	3.326250E+00
1.469700E+00	2.632650E+00	3.332130E+00
1.564740E+00	1.134720E+00	3.167320E+00
1.675720E+00	1.094400E+00	3.189420E+00
1.571930E+00	2.977720E+00	3.416690E+00
1.602480E+00	3.046750E+00	3.443620E+00
1.589720E+00	3.017210E+00	3.371420E+00
1.546630E+00	2.884660E+00	3.362450E+00
1.765820E+00	1.073720E+00	3.158470E+00
1.876600E+00	1.035870E+00	3.207730E+00
1.641630E+00	3.117360E+00	3.376080E+00
1.979290E+00	1.026790E+00	3.175220E+00
2.084880E+00	1.000010E+00	3.190880E+00
2.054150E+00	9.892000E-01	3.268010E+00
2.164860E+00	9.671270E-01	3.285190E+00
1.701540E+00	3.210440E+00	3.409800E+00
1.752400E+00	3.277910E+00	3.438200E+00
1.745230E+00	3.262360E+00	3.365420E+00
2.281170E+00	9.608950E-01	3.253380E+00
2.352370E+00	9.415020E-01	3.274310E+00
1.795240E+00	3.325210E+00	3.390680E+00
2.435530E+00	9.261530E-01	3.314740E+00
1.873160E+00	3.408330E+00	3.403810E+00
2.566440E+00	9.299050E-01	3.282470E+00
1.952470E+00	3.490470E+00	3.409320E+00
2.009740E+00	3.550810E+00	3.438020E+00
2.001850E+00	3.536260E+00	3.361710E+00
2.681480E+00	9.315170E-01	3.243920E+00
2.815590E+00	8.955840E-01	3.303420E+00
2.073960E+00	3.609130E+00	3.399830E+00
2.936890E+00	8.906250E-01	3.277340E+00
2.893080E+00	8.649480E-01	3.327630E+00
2.949470E+00	8.492210E-01	3.342190E+00
2.168820E+00	3.680510E+00	3.390820E+00
3.064200E+00	8.764880E-01	3.301020E+00
2.265310E+00	3.742940E+00	3.384130E+00
3.221220E+00	9.001670E-01	3.287870E+00
3.174410E+00	8.501380E-01	3.350030E+00
3.254650E+00	8.652920E-01	3.355050E+00
2.366820E+00	3.807310E+00	3.380860E+00
3.296710E+00	9.236670E-01	3.284240E+00
3.298650E+00	8.979960E-01	3.325250E+00
2.471580E+00	3.852890E+00	3.376130E+00
3.426670E+00	9.880900E-01	3.281640E+00
3.358460E+00	9.357350E-01	3.311930E+00
2.583740E+00	3.894780E+00	3.366030E+00
3.560140E+00	1.041630E+00	3.316930E+00
2.702980E+00	3.925880E+00	3.358400E+00
3.725750E+00	1.169130E+00	3.300580E+00
2.790950E+00	3.934070E+00	3.403810E+00
2.789890E+00	3.926240E+00	3.346610E+00
3.814560E+00	1.258210E+00	3.279310E+00
3.823180E+00	1.234890E+00	3.333150E+00
2.832460E+00	3.932560E+00	3.394210E+00
2.890660E+00	3.914680E+00	3.376580E+00
3.989580E+00	1.395170E+00	3.333130E+00
3.887720E+00	1.293870E+00	3.329520E+00
3.003980E+00	3.872270E+00	3.341500E+00
3.096810E+00	3.833680E+00	3.403940E+00
4.211260E+00	1.857530E+00	3.263190E+00
4.180350E+00	1.763340E+00	3.280450E+00
4.142230E+00	1.648940E+00	3.300730E+00
4.081420E+00	1.529630E+00	3.329550E+00
4.146250E+00	1.595740E+00	3.368340E+00
3.182530E+00	3.796040E+00	3.379300E+00
3.269980E+00	3.748870E+00	3.367500E+00
3.322000E+00	3.717690E+00	3.305460E+00
3.376550E+00	3.696600E+00	3.401400E+00
4.313300E+00	2.192280E+00	3.300970E+00
4.296410E+00	2.082780E+00	3.323240E+00
4.262420E+00	1.964770E+00	3.294520E+00
4.235770E+00	1.830500E+00	3.345750E+00
4.198800E+00	1.710970E+00	3.364210E+00
4.172750E+00	1.642660E+00	3.366810E+00
3.495810E+00	3.659170E+00	3.381220E+00
3.594640E+00	3.633660E+00	3.418300E+00
4.317900E+00	2.495570E+00	3.305100E+00
4.336120E+00	2.393830E+00	3.376400E+00
4.328750E+00	2.307210E+00	3.319870E+00
3.692350E+00	3.607490E+00	3.364710E+00
3.800110E+00	3.578650E+00	3.414430E+00
4.200670E+00	3.041270E+00	3.330050E+00
4.234850E+00	2.940960E+00	3.411920E+00
4.260770E+00	2.824290E+00	3.377790E+00
4.290570E+00	2.712080E+00	3.347320E+00
4.309310E+00	2.603250E+00	3.327180E+00
3.883000E+00	3.543420E+00	3.380830E+00
3.991910E+00	3.475720E+00	3.407160E+00
4.075550E+00	3.365060E+00	3.375060E+00
4.131480E+00	3.253250E+00	3.363490E+00
4.170460E+00	3.150410E+00	3.352430E+00
1.322550E+00	2.379350E+00	3.483870E+00
1.365880E+00	2.457940E+00	3.499310E+00
1.332000E+00	2.383210E+00	3.447540E+00
1.315540E+00	2.323790E+00	3.382100E+00
1.296240E+00	2.305000E+00	3.453000E+00
1.249500E+00	2.169950E+00	3.376800E+00
1.209120E+00	2.031640E+00	3.305070E+00
1.195750E+00	2.028220E+00	3.381050E+00
1.173820E+00	1.891040E+00	3.274950E+00
1.166480E+00	1.919330E+00	3.353230E+00
1.152090E+00	1.764990E+00	3.260570E+00
1.139600E+00	1.796140E+00	3.336250E+00
1.144850E+00	1.655520E+00	3.254500E+00
1.124340E+00	1.661580E+00	3.345570E+00
1.148670E+00	1.594570E+00	3.260130E+00
1.137930E+00	1.592470E+00	3.308660E+00
1.154050E+00	1.538790E+00	3.294750E+00
1.371610E+00	2.446540E+00	3.424210E+00
1.415260E+00	2.537240E+00	3.470130E+00
1.191830E+00	1.461910E+00	3.260310E+00
1.234340E+00	1.413540E+00	3.211810E+00
1.226740E+00	1.390610E+00	3.266520E+00
1.264430E+00	1.348910E+00	3.249620E+00
1.456060E+00	2.620660E+00	3.472340E+00
1.492000E+00	2.716710E+00	3.508470E+00
1.485880E+00	2.688320E+00	3.422770E+00
1.429360E+00	2.551470E+00	3.397000E+00
1.328910E+00	1.293050E+00	3.213110E+00
1.408290E+00	1.195950E+00	3.284610E+00
1.490240E+00	1.154000E+00	3.243520E+00
1.481280E+00	1.138660E+00	3.301170E+00
1.546160E+00	1.104150E+00	3.294870E+00
1.553460E+00	2.926940E+00	3.569210E+00
1.577100E+00	2.996960E+00	3.561030E+00
1.565080E+00	2.942840E+00	3.485140E+00
1.525100E+00	2.805870E+00	3.455270E+00
1.530360E+00	2.833590E+00	3.541470E+00
1.733620E+00	1.062970E+00	3.253420E+00
1.661180E+00	1.069490E+00	3.290560E+00
1.742060E+00	1.040450E+00	3.315420E+00
1.601000E+00	3.063150E+00	3.605410E+00
1.643090E+00	3.134940E+00	3.578010E+00
1.607880E+00	3.055850E+00	3.525170E+00
1.814820E+00	1.024130E+00	3.295840E+00
1.658050E+00	3.145250E+00	3.485400E+00
1.686730E+00	3.200100E+00	3.561220E+00
1.961590E+00	9.918490E-01	3.326190E+00
2.082510E+00	9.582610E-01	3.352280E+00
2.175990E+00	9.323030E-01	3.419170E+00
1.722650E+00	3.240410E+00	3.503160E+00
2.285910E+00	9.288230E-01	3.377240E+00
2.346680E+00	9.298770E-01	3.319160E+00
1.801180E+00	3.332900E+00	3.518210E+00
2.381720E+00	9.101820E-01	3.385460E+00
2.468600E+00	8.949530E-01	3.448310E+00
1.879980E+00	3.418860E+00	3.529740E+00
1.929920E+00	3.477120E+00	3.544670E+00
1.921640E+00	3.460360E+00	3.477950E+00
2.566240E+00	8.894060E-01	3.405530E+00
1.973470E+00	3.516810E+00	3.498140E+00
2.679080E+00	8.816520E-01	3.360490E+00
2.776590E+00	8.485820E-01	3.434840E+00
2.056540E+00	3.602280E+00	3.526720E+00
2.879180E+00	8.397940E-01	3.388720E+00
2.984750E+00	8.103140E-01	3.430330E+00
2.154650E+00	3.674270E+00	3.487990E+00
3.102660E+00	8.205710E-01	3.404430E+00
3.058180E+00	7.959730E-01	3.455880E+00
3.125170E+00	7.898840E-01	3.486340E+00
2.255820E+00	3.741090E+00	3.482460E+00
3.220630E+00	8.272140E-01	3.432940E+00
2.361390E+00	3.803330E+00	3.483800E+00
3.351110E+00	8.904450E-01	3.405080E+00
2.468460E+00	3.854190E+00	3.484070E+00
3.462510E+00	9.658480E-01	3.364610E+00
3.472980E+00	9.454510E-01	3.453840E+00
2.574180E+00	3.895830E+00	3.478200E+00
3.532330E+00	9.998170E-01	3.375480E+00
3.523010E+00	9.837260E-01	3.414730E+00
2.677120E+00	3.923100E+00	3.469810E+00
3.689460E+00	1.090970E+00	3.447750E+00
3.574900E+00	1.018900E+00	3.405640E+00
2.771120E+00	3.933590E+00	3.467450E+00
3.849040E+00	1.230780E+00	3.417800E+00
2.844050E+00	3.930390E+00	3.450510E+00
2.920660E+00	3.916330E+00	3.505770E+00
3.938840E+00	1.310820E+00	3.401700E+00
3.937510E+00	1.292390E+00	3.453870E+00
3.027910E+00	3.860550E+00	3.471870E+00
3.104720E+00	3.827440E+00	3.460410E+00
4.126530E+00	1.544150E+00	3.408160E+00
4.074490E+00	1.461730E+00	3.423900E+00
4.004110E+00	1.358640E+00	3.464630E+00
3.154220E+00	3.804430E+00	3.447060E+00
3.245830E+00	3.755370E+00	3.470190E+00
3.374980E+00	3.700670E+00	3.509240E+00
4.318970E+00	2.132930E+00	3.385760E+00
4.303860E+00	2.032660E+00	3.394640E+00
4.286390E+00	1.911930E+00	3.418350E+00
4.247540E+00	1.772390E+00	3.463320E+00
4.286450E+00	1.863030E+00	3.476010E+00
4.179970E+00	1.621220E+00	3.443370E+00
4.130200E+00	1.519590E+00	3.472220E+00
3.486470E+00	3.660840E+00	3.465570E+00
3.596720E+00	3.644140E+00	3.507030E+00
4.327930E+00	2.519350E+00	3.429910E+00
4.343250E+00	2.394860E+00	3.501880E+00
4.338910E+00	2.246330E+00	3.437910E+00
4.325710E+00	2.099120E+00	3.469720E+00
4.314290E+00	1.990200E+00	3.477470E+00
4.304040E+00	1.912650E+00	3.488830E+00
3.702830E+00	3.608680E+00	3.462090E+00
3.803710E+00	3.588990E+00	3.501100E+00
4.202790E+00	3.066520E+00	3.454250E+00
4.241290E+00	2.948940E+00	3.526530E+00
4.264430E+00	2.836530E+00	3.489650E+00
4.299150E+00	2.714340E+00	3.463860E+00
4.315080E+00	2.629400E+00	3.413520E+00
3.907360E+00	3.546410E+00	3.479200E+00
4.006190E+00	3.493730E+00	3.506760E+00
4.043070E+00	3.448850E+00	3.474160E+00
4.084750E+00	3.387450E+00	3.472190E+00
4.138850E+00	3.270760E+00	3.495610E+00
4.122190E+00	3.344000E+00	3.516440E+00
4.166110E+00	3.178510E+00	3.436660E+00
4.068580E+00	3.438480E+00	3.523620E+00
4.107450E+00	3.385110E+00	3.529490E+00
1.313960E+00	2.451260E+00	3.657380E+00
1.345510E+00	2.505840E+00	3.641720E+00
1.319760E+00	2.445110E+00	3.608600E+00
1.308120E+00	2.367160E+00	3.540860E+00
1.288160E+00	2.372870E+00	3.627680E+00
1.255370E+00	2.214840E+00	3.491390E+00
1.257020E+00	2.257590E+00	3.584910E+00
1.205700E+00	2.078210E+00	3.453650E+00
1.213870E+00	2.125380E+00	3.543750E+00
1.164650E+00	1.949460E+00	3.430050E+00
1.171000E+00	1.992800E+00	3.511460E+00
1.133270E+00	1.828170E+00	3.411560E+00
1.135530E+00	1.867160E+00	3.490660E+00
1.113670E+00	1.721460E+00	3.400040E+00
1.107130E+00	1.737660E+00	3.490790E+00
1.109690E+00	1.661380E+00	3.402470E+00
1.104070E+00	1.665770E+00	3.446280E+00
1.109880E+00	1.607340E+00	3.433930E+00
1.363260E+00	2.499250E+00	3.581770E+00
1.404180E+00	2.601420E+00	3.655810E+00
1.132060E+00	1.521620E+00	3.404390E+00
1.159330E+00	1.474670E+00	3.349440E+00
1.154780E+00	1.452550E+00	3.405840E+00
1.179510E+00	1.410070E+00	3.385120E+00
1.435320E+00	2.607390E+00	3.551550E+00
1.454680E+00	2.683360E+00	3.624240E+00
1.230870E+00	1.348120E+00	3.342990E+00
1.309550E+00	1.261250E+00	3.328600E+00
1.274000E+00	1.260080E+00	3.443190E+00
1.358030E+00	1.202890E+00	3.356770E+00
1.332000E+00	1.207430E+00	3.406710E+00
1.393330E+00	1.161210E+00	3.404780E+00
1.476460E+00	2.734000E+00	3.638020E+00
1.495590E+00	2.781610E+00	3.654290E+00
1.490330E+00	2.747660E+00	3.593180E+00
1.487350E+00	1.108150E+00	3.379870E+00
1.606470E+00	1.049310E+00	3.389720E+00
1.555740E+00	1.042670E+00	3.494340E+00
1.657070E+00	1.010880E+00	3.479250E+00
1.566010E+00	2.983220E+00	3.633000E+00
1.529960E+00	2.869130E+00	3.636480E+00
1.752370E+00	1.005820E+00	3.409280E+00
1.635780E+00	3.130230E+00	3.662570E+00
1.599470E+00	3.054000E+00	3.692390E+00
1.868240E+00	9.843720E-01	3.386120E+00
1.874300E+00	9.634950E-01	3.462090E+00
1.946170E+00	9.627480E-01	3.436200E+00
1.681340E+00	3.202120E+00	3.642320E+00
2.063250E+00	9.366290E-01	3.463280E+00
2.185490E+00	9.041120E-01	3.531090E+00
1.734720E+00	3.269160E+00	3.603230E+00
2.278820E+00	9.039420E-01	3.505210E+00
1.798340E+00	3.352170E+00	3.659360E+00
1.854720E+00	3.416570E+00	3.665570E+00
1.845200E+00	3.396880E+00	3.600180E+00
2.377160E+00	8.956830E-01	3.479200E+00
2.475820E+00	8.621220E-01	3.564650E+00
1.903510E+00	3.464100E+00	3.623010E+00
2.571960E+00	8.561730E-01	3.527530E+00
1.976490E+00	3.536910E+00	3.592100E+00
2.669610E+00	8.488420E-01	3.483770E+00
2.764370E+00	8.080750E-01	3.553340E+00
2.048110E+00	3.622860E+00	3.645500E+00
2.127500E+00	3.693320E+00	3.642470E+00
2.089490E+00	3.653360E+00	3.592230E+00
2.865740E+00	8.045480E-01	3.497430E+00
2.950000E+00	7.624800E-01	3.556730E+00
2.142290E+00	3.686510E+00	3.571090E+00
2.204980E+00	3.746040E+00	3.631130E+00
3.041350E+00	7.725540E-01	3.519430E+00
3.126190E+00	7.524630E-01	3.582370E+00
2.236470E+00	3.750120E+00	3.568800E+00
2.255430E+00	3.781160E+00	3.623680E+00
3.222400E+00	7.859080E-01	3.545750E+00
2.296990E+00	3.807660E+00	3.622530E+00
2.347590E+00	3.823570E+00	3.583790E+00
3.324800E+00	8.388550E-01	3.515890E+00
2.463280E+00	3.876520E+00	3.586010E+00
3.417640E+00	8.944950E-01	3.505300E+00
2.572170E+00	3.920620E+00	3.581090E+00
3.520660E+00	9.458890E-01	3.561690E+00
3.568330E+00	1.000950E+00	3.474710E+00
3.647110E+00	1.031760E+00	3.562750E+00
2.668780E+00	3.949020E+00	3.569030E+00
3.755850E+00	1.106030E+00	3.571240E+00
2.757580E+00	3.953460E+00	3.560010E+00
3.841590E+00	1.187140E+00	3.538970E+00
2.843300E+00	3.946820E+00	3.543070E+00
2.921940E+00	3.948610E+00	3.606000E+00
3.939690E+00	1.278370E+00	3.515970E+00
2.994580E+00	3.905920E+00	3.566450E+00
3.097690E+00	3.862220E+00	3.580400E+00
3.136490E+00	3.815970E+00	3.501340E+00
3.195850E+00	3.801990E+00	3.550690E+00
4.093610E+00	1.440240E+00	3.522850E+00
4.034020E+00	1.347900E+00	3.575420E+00
3.293260E+00	3.757700E+00	3.561880E+00
3.377160E+00	3.724040E+00	3.568080E+00
4.299170E+00	1.844110E+00	3.541390E+00
4.273580E+00	1.742610E+00	3.566340E+00
4.228510E+00	1.647350E+00	3.554250E+00
4.163450E+00	1.534410E+00	3.548360E+00
3.480370E+00	3.691930E+00	3.556940E+00
3.593050E+00	3.670590E+00	3.566180E+00
4.342590E+00	2.526910E+00	3.579880E+00
4.322580E+00	2.607040E+00	3.489870E+00
4.322800E+00	2.654320E+00	3.550400E+00
4.361370E+00	2.388710E+00	3.603880E+00
4.359230E+00	2.279640E+00	3.575140E+00
4.351650E+00	2.146690E+00	3.560780E+00
4.338340E+00	2.021130E+00	3.556850E+00
4.322050E+00	1.935510E+00	3.539360E+00
3.710600E+00	3.637830E+00	3.561470E+00
3.887270E+00	3.592120E+00	3.585700E+00
4.218230E+00	3.071530E+00	3.598060E+00
4.181180E+00	3.153090E+00	3.512620E+00
4.180590E+00	3.190410E+00	3.578060E+00
4.254080E+00	2.944830E+00	3.616150E+00
4.272890E+00	2.854930E+00	3.585270E+00
4.300580E+00	2.752130E+00	3.563380E+00
3.957060E+00	3.570680E+00	3.593050E+00
3.967220E+00	3.547860E+00	3.560940E+00
4.129760E+00	3.353210E+00	3.578920E+00
4.160580E+00	3.271250E+00	3.621500E+00
3.987680E+00	3.552100E+00	3.596410E+00
4.039140E+00	3.501150E+00	3.601750E+00
4.096790E+00	3.420260E+00	3.570410E+00
1.247860E+00	2.268740E+00	3.726830E+00
1.268610E+00	2.323960E+00	3.736880E+00
1.256970E+00	2.286120E+00	3.674420E+00
1.220810E+00	2.166410E+00	3.631100E+00
1.228300E+00	2.198340E+00	3.709870E+00
1.180690E+00	2.038630E+00	3.596830E+00
1.192270E+00	2.080570E+00	3.680240E+00
1.143310E+00	1.911170E+00	3.573350E+00
1.155270E+00	1.955750E+00	3.656530E+00
1.115700E+00	1.803570E+00	3.557180E+00
1.121350E+00	1.822190E+00	3.657510E+00
1.103320E+00	1.741640E+00	3.554580E+00
1.105670E+00	1.745420E+00	3.607590E+00
1.101290E+00	1.685330E+00	3.585030E+00
1.348390E+00	2.503380E+00	3.715640E+00
1.293950E+00	2.394520E+00	3.700950E+00
1.103870E+00	1.620760E+00	3.526930E+00
1.115390E+00	1.546880E+00	3.502280E+00
1.117780E+00	1.529000E+00	3.611150E+00
1.136730E+00	1.473100E+00	3.548740E+00
1.407390E+00	2.608320E+00	3.745670E+00
1.446620E+00	2.679510E+00	3.750730E+00
1.428670E+00	2.654370E+00	3.707560E+00
1.162450E+00	1.415900E+00	3.485560E+00
1.212390E+00	1.332990E+00	3.471540E+00
1.201840E+00	1.341950E+00	3.586010E+00
1.249390E+00	1.282410E+00	3.505690E+00
1.238910E+00	1.291630E+00	3.555870E+00
1.279970E+00	1.240400E+00	3.548990E+00
1.464420E+00	2.716600E+00	3.690950E+00
1.488760E+00	2.754660E+00	3.787320E+00
1.348730E+00	1.177470E+00	3.504560E+00
1.453210E+00	1.101400E+00	3.502690E+00
1.411480E+00	1.106410E+00	3.611020E+00
1.509750E+00	1.052840E+00	3.543060E+00
1.484360E+00	1.057650E+00	3.589250E+00
1.547610E+00	1.014920E+00	3.595460E+00
1.523350E+00	2.831510E+00	3.790770E+00
1.540880E+00	2.874290E+00	3.774420E+00
1.517490E+00	2.827350E+00	3.724620E+00
1.731880E+00	9.753400E-01	3.524000E+00
1.650470E+00	9.788800E-01	3.582970E+00
1.770840E+00	9.289390E-01	3.614590E+00
1.568110E+00	2.951240E+00	3.751880E+00
1.839740E+00	9.404380E-01	3.538770E+00
1.925030E+00	9.025330E-01	3.601670E+00
1.863090E+00	8.970330E-01	3.626470E+00
1.947440E+00	8.787940E-01	3.676550E+00
1.642340E+00	3.116470E+00	3.751020E+00
1.609890E+00	3.049780E+00	3.767530E+00
1.970970E+00	9.273400E-01	3.539950E+00
2.009410E+00	8.822590E-01	3.634660E+00
1.676530E+00	3.182720E+00	3.724710E+00
2.127630E+00	8.655490E-01	3.631670E+00
1.738230E+00	3.270290E+00	3.736270E+00
2.266350E+00	8.658480E-01	3.622230E+00
1.846850E+00	3.404530E+00	3.734980E+00
1.799330E+00	3.349320E+00	3.754220E+00
2.375010E+00	8.565070E-01	3.594130E+00
2.476430E+00	8.293300E-01	3.681170E+00
1.892910E+00	3.457970E+00	3.707010E+00
2.574310E+00	8.162460E-01	3.643110E+00
1.966260E+00	3.539400E+00	3.718660E+00
2.668170E+00	8.054010E-01	3.600600E+00
2.761180E+00	7.707160E-01	3.670490E+00
2.109280E+00	3.680800E+00	3.727500E+00
2.041520E+00	3.622220E+00	3.741210E+00
2.855090E+00	7.608930E-01	3.613230E+00
2.940200E+00	7.219180E-01	3.669050E+00
2.192610E+00	3.743050E+00	3.714120E+00
3.031410E+00	7.331620E-01	3.621620E+00
3.123560E+00	7.182450E-01	3.688980E+00
2.284240E+00	3.806700E+00	3.691670E+00
3.221310E+00	7.477650E-01	3.653380E+00
2.359000E+00	3.855700E+00	3.720620E+00
2.357710E+00	3.850240E+00	3.667370E+00
3.321690E+00	7.985070E-01	3.622270E+00
2.396230E+00	3.872760E+00	3.710340E+00
2.451160E+00	3.887760E+00	3.699630E+00
3.421600E+00	8.621490E-01	3.595210E+00
2.566600E+00	3.930360E+00	3.684280E+00
3.615010E+00	9.952700E-01	3.665350E+00
3.511730E+00	9.110160E-01	3.679650E+00
2.675000E+00	3.962030E+00	3.675350E+00
3.737290E+00	1.082830E+00	3.660060E+00
2.742680E+00	3.968050E+00	3.636830E+00
3.849640E+00	1.173830E+00	3.645410E+00
2.830390E+00	3.968390E+00	3.652060E+00
2.925590E+00	3.959150E+00	3.707800E+00
3.948050E+00	1.261700E+00	3.615960E+00
3.011220E+00	3.919750E+00	3.652780E+00
3.124640E+00	3.886230E+00	3.679560E+00
3.216550E+00	3.824060E+00	3.617480E+00
4.120340E+00	1.436060E+00	3.627400E+00
4.041240E+00	1.341500E+00	3.678890E+00
3.249360E+00	3.842170E+00	3.689010E+00
3.332810E+00	3.808910E+00	3.689950E+00
3.364460E+00	3.766220E+00	3.628930E+00
4.302820E+00	1.780860E+00	3.626360E+00
4.267520E+00	1.672280E+00	3.650950E+00
4.300460E+00	1.740950E+00	3.688560E+00
4.197040E+00	1.549850E+00	3.651160E+00
3.428510E+00	3.783240E+00	3.695350E+00
3.548500E+00	3.755830E+00	3.713090E+00
3.572570E+00	3.711990E+00	3.636440E+00
4.330040E+00	2.674850E+00	3.650060E+00
4.350840E+00	2.550660E+00	3.720330E+00
4.365540E+00	2.425110E+00	3.691380E+00
4.372950E+00	2.302090E+00	3.680420E+00
4.370330E+00	2.175300E+00	3.667130E+00
4.359250E+00	2.042710E+00	3.657330E+00
4.335660E+00	1.892720E+00	3.638620E+00
4.316490E+00	1.798080E+00	3.677930E+00
3.659540E+00	3.711590E+00	3.707200E+00
3.762210E+00	3.685690E+00	3.755880E+00
3.778300E+00	3.651320E+00	3.669180E+00
4.190040E+00	3.183520E+00	3.670700E+00
4.219770E+00	3.090880E+00	3.737220E+00
4.247990E+00	2.979690E+00	3.697840E+00
4.275840E+00	2.866220E+00	3.681380E+00
4.300070E+00	2.782790E+00	3.636880E+00
3.866050E+00	3.631680E+00	3.747740E+00
3.950280E+00	3.575180E+00	3.697780E+00
3.976440E+00	3.562120E+00	3.623600E+00
4.013340E+00	3.538100E+00	3.659340E+00
4.129870E+00	3.363400E+00	3.703870E+00
4.101630E+00	3.424270E+00	3.626750E+00
4.073240E+00	3.469040E+00	3.682100E+00
4.166590E+00	3.261330E+00	3.711590E+00
4.044790E+00	3.510020E+00	3.663270E+00
1.241490E+00	2.270990E+00	3.864050E+00
1.264800E+00	2.335590E+00	3.850960E+00
1.247710E+00	2.262080E+00	3.786490E+00
1.206770E+00	2.129580E+00	3.762630E+00
1.219690E+00	2.185580E+00	3.845070E+00
1.170440E+00	2.007950E+00	3.738280E+00
1.189970E+00	2.073000E+00	3.827520E+00
1.138160E+00	1.898220E+00	3.722340E+00
1.158540E+00	1.957840E+00	3.807450E+00
1.119620E+00	1.833830E+00	3.724090E+00
1.131470E+00	1.859140E+00	3.791700E+00
1.114440E+00	1.781820E+00	3.757690E+00
1.289290E+00	2.406580E+00	3.885540E+00
1.325360E+00	2.477700E+00	3.868700E+00
1.302670E+00	2.404290E+00	3.795810E+00
1.106010E+00	1.684630E+00	3.712360E+00
1.106380E+00	1.599160E+00	3.647120E+00
1.108050E+00	1.604620E+00	3.723670E+00
1.112730E+00	1.544380E+00	3.670860E+00
1.113990E+00	1.557870E+00	3.727270E+00
1.123170E+00	1.505310E+00	3.711090E+00
1.361490E+00	2.544580E+00	3.906270E+00
1.400760E+00	2.610460E+00	3.893280E+00
1.372240E+00	2.543430E+00	3.821740E+00
1.167200E+00	1.400910E+00	3.604480E+00
1.148310E+00	1.436930E+00	3.691580E+00
1.187100E+00	1.363490E+00	3.637770E+00
1.178380E+00	1.377830E+00	3.677660E+00
1.205050E+00	1.332520E+00	3.681660E+00
1.437620E+00	2.663230E+00	3.834680E+00
1.256690E+00	1.254430E+00	3.662920E+00
1.326630E+00	1.173690E+00	3.621660E+00
1.304710E+00	1.189110E+00	3.682630E+00
1.370070E+00	1.127490E+00	3.657880E+00
1.343860E+00	1.146670E+00	3.701500E+00
1.402310E+00	1.094650E+00	3.707130E+00
1.485690E+00	2.764810E+00	3.889700E+00
1.518980E+00	2.839350E+00	3.894370E+00
1.513020E+00	2.815540E+00	3.838620E+00
1.497920E+00	1.021640E+00	3.704730E+00
1.594260E+00	9.661080E-01	3.676100E+00
1.571300E+00	9.661580E-01	3.738470E+00
1.626400E+00	9.417190E-01	3.756330E+00
1.543480E+00	2.885370E+00	3.840940E+00
1.707250E+00	9.270720E-01	3.712030E+00
1.579330E+00	2.983550E+00	3.883200E+00
1.612460E+00	3.058270E+00	3.879710E+00
1.601560E+00	3.028060E+00	3.821530E+00
1.852500E+00	8.831990E-01	3.720310E+00
1.974430E+00	8.626410E-01	3.763260E+00
1.634230E+00	3.094010E+00	3.828420E+00
2.075140E+00	8.495870E-01	3.726640E+00
1.689310E+00	3.191120E+00	3.838940E+00
2.139600E+00	8.456870E-01	3.703460E+00
2.165080E+00	8.396490E-01	3.742440E+00
1.749660E+00	3.289930E+00	3.855110E+00
1.792600E+00	3.354250E+00	3.873520E+00
1.781900E+00	3.330390E+00	3.809640E+00
2.243340E+00	8.389580E-01	3.747700E+00
2.173980E+00	8.462260E-01	3.708200E+00
1.834510E+00	3.397570E+00	3.826700E+00
2.369920E+00	8.292850E-01	3.716300E+00
2.479990E+00	8.033760E-01	3.801860E+00
1.900320E+00	3.468270E+00	3.789690E+00
2.575740E+00	7.912630E-01	3.763890E+00
1.966550E+00	3.557180E+00	3.852960E+00
2.031650E+00	3.633260E+00	3.867670E+00
2.015130E+00	3.602650E+00	3.799500E+00
2.668650E+00	7.779140E-01	3.720560E+00
2.766490E+00	7.413530E-01	3.793500E+00
2.086150E+00	3.675200E+00	3.824710E+00
2.854970E+00	7.273370E-01	3.734960E+00
2.941710E+00	6.958810E-01	3.772840E+00
2.175190E+00	3.742140E+00	3.809990E+00
3.026920E+00	7.017080E-01	3.730650E+00
3.123840E+00	6.879420E-01	3.798660E+00
2.260420E+00	3.802690E+00	3.793810E+00
3.221970E+00	7.181360E-01	3.763870E+00
2.340920E+00	3.854100E+00	3.782050E+00
3.321380E+00	7.714730E-01	3.733770E+00
2.407540E+00	3.882820E+00	3.763550E+00
2.480810E+00	3.920530E+00	3.818800E+00
3.419300E+00	8.358580E-01	3.703980E+00
2.562180E+00	3.942940E+00	3.784570E+00
3.603600E+00	9.702140E-01	3.773100E+00
3.513290E+00	8.846030E-01	3.786860E+00
2.652220E+00	3.967600E+00	3.768540E+00
3.714360E+00	1.061560E+00	3.760560E+00
2.733670E+00	3.977790E+00	3.760740E+00
2.766620E+00	3.972490E+00	3.706510E+00
2.840220E+00	3.990920E+00	3.780520E+00
3.851000E+00	1.175340E+00	3.760920E+00
2.937990E+00	3.982860E+00	3.778040E+00
3.952140E+00	1.262750E+00	3.712780E+00
3.029350E+00	3.948450E+00	3.757140E+00
3.185980E+00	3.916570E+00	3.765950E+00
4.135800E+00	1.437030E+00	3.766930E+00
4.033980E+00	1.331430E+00	3.744830E+00
3.274200E+00	3.910160E+00	3.793050E+00
3.319980E+00	3.850060E+00	3.743160E+00
4.284980E+00	1.680880E+00	3.728340E+00
4.236300E+00	1.580130E+00	3.743570E+00
4.216020E+00	1.520420E+00	3.790210E+00
3.361310E+00	3.889880E+00	3.806770E+00
3.465920E+00	3.864930E+00	3.823730E+00
3.467300E+00	3.817060E+00	3.764770E+00
4.341500E+00	2.686320E+00	3.795700E+00
4.308030E+00	2.766180E+00	3.707590E+00
4.294260E+00	2.826160E+00	3.775320E+00
4.366850E+00	2.549000E+00	3.816350E+00
4.378590E+00	2.446100E+00	3.793210E+00
4.388240E+00	2.326030E+00	3.779810E+00
4.386260E+00	2.198590E+00	3.769670E+00
4.378040E+00	2.072800E+00	3.759880E+00
4.363160E+00	1.937540E+00	3.758750E+00
4.323770E+00	1.776330E+00	3.758010E+00
4.286710E+00	1.641290E+00	3.794630E+00
4.250870E+00	1.564680E+00	3.803950E+00
3.553530E+00	3.821940E+00	3.816310E+00
3.630640E+00	3.758290E+00	3.774330E+00
3.760910E+00	3.726210E+00	3.830270E+00
4.190100E+00	3.209290E+00	3.789830E+00
4.227650E+00	3.114960E+00	3.867810E+00
4.250230E+00	2.999000E+00	3.805450E+00
4.265630E+00	2.914070E+00	3.756810E+00
3.867460E+00	3.662440E+00	3.820330E+00
3.961570E+00	3.592140E+00	3.804060E+00
4.061500E+00	3.488400E+00	3.788550E+00
4.032260E+00	3.517640E+00	3.700380E+00
4.144190E+00	3.371380E+00	3.839790E+00
4.161650E+00	3.295110E+00	3.778180E+00
1.265890E+00	2.329970E+00	3.924800E+00
1.237810E+00	2.238020E+00	3.915140E+00
1.219660E+00	2.147670E+00	3.921080E+00
1.190120E+00	2.030730E+00	3.906610E+00
1.161870E+00	1.918770E+00	3.890080E+00
1.139600E+00	1.804090E+00	3.890990E+00
1.114650E+00	1.730920E+00	3.811760E+00
1.126090E+00	1.728050E+00	3.876310E+00
1.121110E+00	1.679410E+00	3.848540E+00
1.324660E+00	2.469510E+00	3.941790E+00
1.289800E+00	2.402450E+00	3.936880E+00
1.124460E+00	1.599120E+00	3.825870E+00
1.133990E+00	1.521440E+00	3.805320E+00
1.144100E+00	1.471510E+00	3.780890E+00
1.157940E+00	1.480160E+00	3.859230E+00
1.178810E+00	1.426320E+00	3.846390E+00
1.399330E+00	2.597570E+00	3.951600E+00
1.372890E+00	2.541950E+00	3.971760E+00
1.196880E+00	1.362230E+00	3.774030E+00
1.229120E+00	1.302700E+00	3.751110E+00
1.239550E+00	1.311020E+00	3.835130E+00
1.267890E+00	1.254570E+00	3.798770E+00
1.450620E+00	2.680800E+00	3.960860E+00
1.305570E+00	1.191380E+00	3.752290E+00
1.370810E+00	1.121290E+00	3.800650E+00
1.436760E+00	1.058630E+00	3.783600E+00
1.433780E+00	1.058190E+00	3.884600E+00
1.497870E+00	1.006940E+00	3.837260E+00
1.513440E+00	2.818770E+00	3.948760E+00
1.493270E+00	2.765590E+00	3.971230E+00
1.584980E+00	9.540430E-01	3.834440E+00
1.702140E+00	9.112920E-01	3.842460E+00
1.552310E+00	2.900500E+00	3.962020E+00
1.804380E+00	8.790560E-01	3.820430E+00
1.789960E+00	8.718890E-01	3.899590E+00
1.866260E+00	8.528920E-01	3.909330E+00
1.615660E+00	3.051740E+00	3.953130E+00
1.589010E+00	2.987010E+00	3.976100E+00
1.939600E+00	8.536060E-01	3.854070E+00
1.648020E+00	3.121500E+00	3.915270E+00
2.066880E+00	8.276900E-01	3.844190E+00
1.702640E+00	3.203390E+00	3.977690E+00
1.748220E+00	3.280000E+00	3.993730E+00
1.729500E+00	3.261370E+00	3.922300E+00
2.171690E+00	8.251460E-01	3.818440E+00
1.779960E+00	3.335930E+00	3.949380E+00
2.268860E+00	8.066180E-01	3.873590E+00
1.835820E+00	3.411560E+00	3.926960E+00
2.379070E+00	7.934360E-01	3.855230E+00
2.492580E+00	7.786580E-01	3.905600E+00
1.894700E+00	3.480080E+00	3.892370E+00
2.574740E+00	7.622860E-01	3.886390E+00
2.021980E+00	3.629410E+00	3.944780E+00
1.956700E+00	3.556300E+00	3.964610E+00
2.675700E+00	7.459080E-01	3.850730E+00
2.767710E+00	7.184370E-01	3.886120E+00
2.089740E+00	3.694620E+00	3.928860E+00
2.877090E+00	6.808170E-01	3.893710E+00
2.166640E+00	3.754040E+00	3.910470E+00
3.019550E+00	6.717720E-01	3.846590E+00
2.246630E+00	3.812470E+00	3.890700E+00
2.324530E+00	3.866000E+00	3.872920E+00
3.328530E+00	7.399910E-01	3.848110E+00
3.221640E+00	6.815330E-01	3.869810E+00
2.404070E+00	3.903170E+00	3.853160E+00
2.477190E+00	3.929340E+00	3.920930E+00
3.430020E+00	8.097860E-01	3.813690E+00
2.567130E+00	3.962130E+00	3.887390E+00
3.598650E+00	9.291390E-01	3.883730E+00
3.515810E+00	8.525370E-01	3.870390E+00
2.634530E+00	3.982430E+00	3.839680E+00
3.704740E+00	1.033600E+00	3.862440E+00
2.723990E+00	3.998380E+00	3.850950E+00
2.836440E+00	4.025310E+00	3.909630E+00
3.803340E+00	1.120330E+00	3.841740E+00
2.975020E+00	4.018200E+00	3.859960E+00
3.920170E+00	1.228840E+00	3.889460E+00
[truncated: 10,719 more rows]
