# Supplementary material for: A New MRI-Based Model of Heart Function with Coupled Hemodynamics and Application to Normal and Diseased Canine Left Ventricles
Source: Front Bioeng Biotechnol. 2015 Sep 23;3:140. doi: 10.3389/fbioe.2015.00140 (PMC4585083; doi:10.3389/fbioe.2015.00140)
Supplement: Supplementary file 2 [file Data_Sheet_2.ZIP › Case1_Normal_SR_Diastole/nodes/case1_diastole_time_0.2300.csv]

3.310380E+00	2.106700E+00	1.139780E+00
3.332490E+00	2.149500E+00	1.117380E+00
3.351570E+00	2.113120E+00	1.130820E+00
3.353680E+00	2.072110E+00	1.161800E+00
3.383930E+00	2.202080E+00	1.091300E+00
3.415780E+00	2.257940E+00	1.076780E+00
3.439120E+00	2.212760E+00	1.092500E+00
3.439650E+00	2.134600E+00	1.133090E+00
3.542750E+00	2.073700E+00	1.193480E+00
3.463690E+00	2.028900E+00	1.211150E+00
3.589080E+00	2.015010E+00	1.259140E+00
3.519770E+00	2.246650E+00	1.103600E+00
3.587720E+00	2.147190E+00	1.167030E+00
3.629020E+00	2.077560E+00	1.224540E+00
2.995070E+00	2.302060E+00	1.165650E+00
3.011550E+00	2.383050E+00	1.146450E+00
3.054160E+00	2.343500E+00	1.137140E+00
3.072250E+00	2.292480E+00	1.146590E+00
3.065950E+00	2.463830E+00	1.132780E+00
3.084920E+00	2.540980E+00	1.137240E+00
3.130230E+00	2.495020E+00	1.118060E+00
3.186240E+00	2.392340E+00	1.098030E+00
3.306210E+00	2.245950E+00	1.086230E+00
3.160050E+00	2.241640E+00	1.136050E+00
3.236240E+00	2.101320E+00	1.177010E+00
3.361430E+00	1.977590E+00	1.250870E+00
3.231390E+00	1.969480E+00	1.286720E+00
3.434760E+00	1.897060E+00	1.371180E+00
3.322680E+00	1.881230E+00	1.394530E+00
3.427480E+00	1.853880E+00	1.449780E+00
3.209910E+00	2.560970E+00	1.110920E+00
3.415550E+00	2.539500E+00	1.093950E+00
3.433220E+00	2.362290E+00	1.070130E+00
3.512930E+00	1.948570E+00	1.314010E+00
3.549770E+00	1.872640E+00	1.477080E+00
3.547820E+00	2.473980E+00	1.104330E+00
3.563920E+00	2.562240E+00	1.124860E+00
3.611450E+00	2.365540E+00	1.112510E+00
3.666860E+00	2.241180E+00	1.164380E+00
3.694910E+00	2.135330E+00	1.233550E+00
3.707130E+00	2.052940E+00	1.310630E+00
3.646270E+00	1.961530E+00	1.373750E+00
3.676290E+00	2.512930E+00	1.164440E+00
3.747000E+00	2.349440E+00	1.197710E+00
3.771910E+00	2.205910E+00	1.269230E+00
3.758860E+00	2.120720E+00	1.308200E+00
2.580070E+00	2.678020E+00	1.343120E+00
2.601690E+00	2.742240E+00	1.344520E+00
2.638420E+00	2.686790E+00	1.317320E+00
2.733010E+00	2.626390E+00	1.280490E+00
2.596550E+00	2.602840E+00	1.338930E+00
2.794680E+00	2.465570E+00	1.246440E+00
2.643930E+00	2.464630E+00	1.326950E+00
2.880250E+00	2.306900E+00	1.216180E+00
2.703170E+00	2.318670E+00	1.326040E+00
2.881040E+00	2.151680E+00	1.300790E+00
2.765140E+00	2.174320E+00	1.370160E+00
2.944540E+00	2.071870E+00	1.317240E+00
2.838820E+00	2.036440E+00	1.412430E+00
2.954730E+00	1.986720E+00	1.393330E+00
2.710340E+00	2.771260E+00	1.314060E+00
2.902080E+00	2.771400E+00	1.234030E+00
2.886830E+00	2.607570E+00	1.202330E+00
2.962040E+00	2.490230E+00	1.167990E+00
3.020760E+00	2.182790E+00	1.220070E+00
3.078360E+00	2.014010E+00	1.311790E+00
3.163990E+00	1.900830E+00	1.413310E+00
3.034820E+00	1.923120E+00	1.442440E+00
3.237000E+00	1.806590E+00	1.527940E+00
3.087190E+00	1.827440E+00	1.548170E+00
3.289320E+00	1.735420E+00	1.626920E+00
3.153840E+00	1.712640E+00	1.680130E+00
3.270520E+00	1.669560E+00	1.729780E+00
3.094090E+00	2.666150E+00	1.163430E+00
3.138700E+00	2.848460E+00	1.231630E+00
3.416810E+00	1.794860E+00	1.558680E+00
3.390170E+00	1.701540E+00	1.711790E+00
3.273740E+00	2.790440E+00	1.179460E+00
3.333600E+00	2.905830E+00	1.242970E+00
3.342750E+00	2.685770E+00	1.125390E+00
3.552570E+00	1.808660E+00	1.596250E+00
3.563920E+00	1.751680E+00	1.728310E+00
3.445030E+00	2.816060E+00	1.200640E+00
3.505680E+00	2.934810E+00	1.293910E+00
3.581390E+00	2.682830E+00	1.168820E+00
3.742480E+00	2.004430E+00	1.432840E+00
3.721440E+00	1.925760E+00	1.536060E+00
3.654530E+00	1.838070E+00	1.633600E+00
3.610470E+00	2.846190E+00	1.262560E+00
3.637050E+00	2.936350E+00	1.348700E+00
3.715190E+00	2.774910E+00	1.272630E+00
3.768100E+00	2.645560E+00	1.258050E+00
3.819600E+00	2.470740E+00	1.272880E+00
3.851570E+00	2.298470E+00	1.338160E+00
3.820780E+00	2.116140E+00	1.446440E+00
3.879790E+00	2.237010E+00	1.454180E+00
3.787440E+00	1.997530E+00	1.520700E+00
3.714910E+00	2.869070E+00	1.342240E+00
3.823580E+00	2.780120E+00	1.396990E+00
3.874360E+00	2.591660E+00	1.388980E+00
3.897130E+00	2.423560E+00	1.409810E+00
3.902970E+00	2.310880E+00	1.456900E+00
2.227750E+00	2.714990E+00	1.581710E+00
2.254580E+00	2.801730E+00	1.574670E+00
2.285030E+00	2.727040E+00	1.538590E+00
2.346000E+00	2.644460E+00	1.504130E+00
2.242010E+00	2.629990E+00	1.581990E+00
2.406250E+00	2.490000E+00	1.486070E+00
2.287960E+00	2.488530E+00	1.572150E+00
2.453310E+00	2.334850E+00	1.485420E+00
2.339970E+00	2.343440E+00	1.562240E+00
2.511610E+00	2.190520E+00	1.522540E+00
2.402490E+00	2.200050E+00	1.595590E+00
2.570430E+00	2.060150E+00	1.552760E+00
2.459700E+00	2.063690E+00	1.626010E+00
2.639840E+00	1.967870E+00	1.593860E+00
2.533400E+00	1.923000E+00	1.695240E+00
2.666100E+00	1.862470E+00	1.695770E+00
2.310350E+00	2.911520E+00	1.558610E+00
2.356740E+00	3.022420E+00	1.568650E+00
2.375870E+00	2.945140E+00	1.524510E+00
2.387220E+00	2.827930E+00	1.490220E+00
2.500810E+00	2.671110E+00	1.402620E+00
2.522950E+00	2.475800E+00	1.402310E+00
2.566920E+00	2.324940E+00	1.403000E+00
2.628630E+00	2.184550E+00	1.447880E+00
2.693900E+00	2.057930E+00	1.489690E+00
2.764160E+00	1.932160E+00	1.576010E+00
2.828470E+00	1.865560E+00	1.618690E+00
2.775750E+00	1.822210E+00	1.695920E+00
2.855200E+00	1.809860E+00	1.669470E+00
2.455680E+00	2.977910E+00	1.498770E+00
2.457870E+00	3.066000E+00	1.534570E+00
2.604230E+00	2.894170E+00	1.399550E+00
2.920720E+00	1.880320E+00	1.548130E+00
3.018410E+00	1.758110E+00	1.661040E+00
2.920880E+00	1.764720E+00	1.686840E+00
3.059950E+00	1.691390E+00	1.725040E+00
2.986920E+00	1.666930E+00	1.771840E+00
3.090100E+00	1.639040E+00	1.784270E+00
2.559640E+00	3.070380E+00	1.490980E+00
2.746190E+00	3.068800E+00	1.445910E+00
2.753690E+00	2.972270E+00	1.386440E+00
2.805620E+00	2.901750E+00	1.325530E+00
3.347560E+00	1.621920E+00	1.823750E+00
3.199570E+00	1.587500E+00	1.859510E+00
3.322230E+00	1.559940E+00	1.936360E+00
2.864180E+00	3.020540E+00	1.371970E+00
2.877620E+00	3.101970E+00	1.426020E+00
3.014320E+00	2.960370E+00	1.312070E+00
3.488220E+00	1.657300E+00	1.829310E+00
3.439360E+00	1.588690E+00	1.935310E+00
2.999470E+00	3.097440E+00	1.416080E+00
3.227460E+00	3.084140E+00	1.394850E+00
3.225460E+00	2.971340E+00	1.295200E+00
3.583670E+00	1.689400E+00	1.841930E+00
3.588400E+00	1.636660E+00	1.957920E+00
3.393100E+00	3.024150E+00	1.346700E+00
3.375860E+00	3.103340E+00	1.424870E+00
3.752710E+00	1.880000E+00	1.692920E+00
3.729520E+00	1.810340E+00	1.797750E+00
3.667670E+00	1.725270E+00	1.877740E+00
3.478540E+00	3.099720E+00	1.452100E+00
3.571920E+00	3.022090E+00	1.407100E+00
3.916100E+00	2.233030E+00	1.575640E+00
3.885590E+00	2.099120E+00	1.663990E+00
3.822850E+00	1.968530E+00	1.677550E+00
3.797520E+00	1.873200E+00	1.783980E+00
3.736060E+00	2.959470E+00	1.457100E+00
3.869050E+00	2.873710E+00	1.546390E+00
3.896140E+00	2.782280E+00	1.509670E+00
3.923900E+00	2.683300E+00	1.516890E+00
3.942950E+00	2.511070E+00	1.549470E+00
3.957800E+00	2.617060E+00	1.627140E+00
3.936650E+00	2.365590E+00	1.535020E+00
3.934210E+00	2.762820E+00	1.607080E+00
3.954130E+00	2.684570E+00	1.621710E+00
2.030280E+00	2.766210E+00	1.761380E+00
2.063220E+00	2.861630E+00	1.757030E+00
2.088600E+00	2.784410E+00	1.712380E+00
2.154380E+00	2.695800E+00	1.650650E+00
2.037460E+00	2.677370E+00	1.750320E+00
2.178650E+00	2.497710E+00	1.661000E+00
2.070950E+00	2.520300E+00	1.744830E+00
2.228610E+00	2.345750E+00	1.651880E+00
2.099110E+00	2.329080E+00	1.753960E+00
2.295290E+00	2.211070E+00	1.671000E+00
2.198200E+00	2.222080E+00	1.736530E+00
2.351880E+00	2.076840E+00	1.692780E+00
2.242200E+00	2.096320E+00	1.762850E+00
2.416670E+00	1.955960E+00	1.729100E+00
2.308460E+00	1.967550E+00	1.787650E+00
2.461010E+00	1.881010E+00	1.766330E+00
2.400750E+00	1.840060E+00	1.836920E+00
2.493620E+00	1.818770E+00	1.809140E+00
2.120090E+00	2.980150E+00	1.744080E+00
2.164500E+00	3.100610E+00	1.760160E+00
2.184740E+00	3.025160E+00	1.707270E+00
2.196020E+00	2.911420E+00	1.660450E+00
2.707390E+00	1.743180E+00	1.795250E+00
2.587200E+00	1.775820E+00	1.806960E+00
2.737620E+00	1.669510E+00	1.861170E+00
2.645070E+00	1.635230E+00	1.925810E+00
2.767250E+00	1.593440E+00	1.939010E+00
2.274130E+00	3.083540E+00	1.664410E+00
2.319640E+00	3.220650E+00	1.721860E+00
2.837610E+00	1.690300E+00	1.798690E+00
2.941850E+00	1.573380E+00	1.907390E+00
2.856220E+00	1.560850E+00	1.948200E+00
3.008250E+00	1.497940E+00	1.992040E+00
2.922320E+00	1.459010E+00	2.053040E+00
3.023180E+00	1.434950E+00	2.077240E+00
2.460340E+00	3.160050E+00	1.595640E+00
2.487590E+00	3.299730E+00	1.708030E+00
3.053360E+00	1.571130E+00	1.892900E+00
3.114080E+00	1.478920E+00	2.021360E+00
2.600180E+00	3.265890E+00	1.630380E+00
2.651680E+00	3.354880E+00	1.712030E+00
2.665910E+00	3.187850E+00	1.542240E+00
3.401470E+00	1.524420E+00	2.033860E+00
3.265770E+00	1.489310E+00	2.042630E+00
3.385750E+00	1.474250E+00	2.138280E+00
2.760260E+00	3.292560E+00	1.633380E+00
2.792380E+00	3.372030E+00	1.719290E+00
2.899810E+00	3.211320E+00	1.510130E+00
3.519400E+00	1.561840E+00	2.033510E+00
3.504120E+00	1.516060E+00	2.135460E+00
2.853320E+00	3.411930E+00	1.755380E+00
2.867090E+00	3.451040E+00	1.812740E+00
2.908440E+00	3.422520E+00	1.765430E+00
2.938610E+00	3.361260E+00	1.693330E+00
3.076110E+00	3.285780E+00	1.612120E+00
3.149040E+00	3.202780E+00	1.510690E+00
3.592810E+00	1.585400E+00	2.043100E+00
3.587940E+00	1.560070E+00	2.103010E+00
2.962050E+00	3.443920E+00	1.816410E+00
3.083170E+00	3.405510E+00	1.786970E+00
3.124610E+00	3.349020E+00	1.707520E+00
3.259960E+00	3.299290E+00	1.645360E+00
3.395050E+00	3.193530E+00	1.522980E+00
3.761870E+00	1.767400E+00	1.940120E+00
3.737780E+00	1.692560E+00	2.032530E+00
3.660430E+00	1.604950E+00	2.085900E+00
3.237040E+00	3.390940E+00	1.783880E+00
3.370470E+00	3.351850E+00	1.755410E+00
3.419880E+00	3.288060E+00	1.671680E+00
3.547300E+00	3.245980E+00	1.670530E+00
3.637710E+00	3.130460E+00	1.558600E+00
3.935960E+00	2.168530E+00	1.780590E+00
3.909850E+00	2.020980E+00	1.867150E+00
3.951390E+00	2.120470E+00	1.923900E+00
3.836460E+00	1.853080E+00	1.930370E+00
3.809110E+00	1.760000E+00	2.026310E+00
3.508400E+00	3.334180E+00	1.785720E+00
3.630320E+00	3.287340E+00	1.780390E+00
3.668960E+00	3.216310E+00	1.705360E+00
3.752110E+00	3.153210E+00	1.705070E+00
3.821740E+00	3.024380E+00	1.654600E+00
3.967700E+00	2.531120E+00	1.714260E+00
3.969470E+00	2.349650E+00	1.772580E+00
3.981720E+00	2.488640E+00	1.815160E+00
3.963140E+00	2.202560E+00	1.885030E+00
3.752940E+00	3.241210E+00	1.824830E+00
3.849060E+00	3.121870E+00	1.805780E+00
3.910360E+00	3.002340E+00	1.814720E+00
3.934300E+00	2.863610E+00	1.750550E+00
3.973060E+00	2.662330E+00	1.761820E+00
3.978180E+00	2.558540E+00	1.784990E+00
1.872110E+00	2.804120E+00	1.964170E+00
1.917120E+00	2.922820E+00	1.969770E+00
1.922550E+00	2.825020E+00	1.912160E+00
1.963150E+00	2.737920E+00	1.832750E+00
1.863070E+00	2.711020E+00	1.939290E+00
1.970910E+00	2.540620E+00	1.831430E+00
1.878420E+00	2.558980E+00	1.920550E+00
1.999900E+00	2.389470E+00	1.815400E+00
1.894260E+00	2.367170E+00	1.914850E+00
2.022830E+00	2.308420E+00	1.820070E+00
1.972310E+00	2.296720E+00	1.868390E+00
2.025400E+00	2.224770E+00	1.862200E+00
2.119610E+00	1.960100E+00	1.923140E+00
2.091610E+00	2.020700E+00	1.907570E+00
2.183610E+00	1.989830E+00	1.858700E+00
2.275660E+00	1.863330E+00	1.897500E+00
2.163190E+00	1.884980E+00	1.949480E+00
2.352160E+00	1.735250E+00	1.955190E+00
2.238170E+00	1.760510E+00	2.001580E+00
2.395070E+00	1.651930E+00	1.998210E+00
2.317400E+00	1.617860E+00	2.072230E+00
2.429680E+00	1.574760E+00	2.064290E+00
2.022330E+00	2.959370E+00	1.843160E+00
2.000640E+00	3.053950E+00	1.923870E+00
2.119950E+00	2.135090E+00	1.830460E+00
2.484190E+00	1.685630E+00	1.938670E+00
2.566730E+00	1.592650E+00	1.996840E+00
2.522190E+00	1.533760E+00	2.084900E+00
2.621450E+00	1.515750E+00	2.067120E+00
2.036110E+00	3.134490E+00	1.932460E+00
2.106960E+00	3.232880E+00	1.939530E+00
2.082190E+00	3.129100E+00	1.861860E+00
2.816890E+00	1.487210E+00	2.046840E+00
2.719970E+00	1.502950E+00	2.053170E+00
2.851790E+00	1.426200E+00	2.111720E+00
2.786380E+00	1.393860E+00	2.175300E+00
2.890900E+00	1.374250E+00	2.176000E+00
2.206620E+00	3.233890E+00	1.830960E+00
2.235590E+00	3.324970E+00	1.909040E+00
3.093470E+00	1.400100E+00	2.141560E+00
2.996450E+00	1.370620E+00	2.179070E+00
3.098430E+00	1.349140E+00	2.230760E+00
2.308500E+00	3.400170E+00	1.927220E+00
2.373090E+00	3.480140E+00	1.982680E+00
2.378950E+00	3.425020E+00	1.906780E+00
2.364410E+00	3.359490E+00	1.827000E+00
3.183340E+00	1.425060E+00	2.122010E+00
3.173080E+00	1.377090E+00	2.202480E+00
2.471740E+00	3.450270E+00	1.897210E+00
2.537890E+00	3.529780E+00	1.987210E+00
2.553190E+00	3.409380E+00	1.797910E+00
3.295910E+00	1.412620E+00	2.203270E+00
2.635560E+00	3.490420E+00	1.901200E+00
2.680880E+00	3.548240E+00	1.992410E+00
2.743850E+00	3.433470E+00	1.807110E+00
3.493600E+00	1.448120E+00	2.271020E+00
2.747310E+00	3.568380E+00	2.036640E+00
2.757100E+00	3.592410E+00	2.093800E+00
2.803770E+00	3.569960E+00	2.044760E+00
2.852450E+00	3.515870E+00	1.948620E+00
3.654190E+00	1.549740E+00	2.219660E+00
2.847930E+00	3.582830E+00	2.086700E+00
2.952040E+00	3.558460E+00	2.054350E+00
3.004410E+00	3.521920E+00	1.999300E+00
3.129910E+00	3.465410E+00	1.929210E+00
3.754060E+00	1.632960E+00	2.173660E+00
3.758460E+00	1.592100E+00	2.249560E+00
3.087900E+00	3.531500E+00	2.067450E+00
3.226470E+00	3.503660E+00	2.038140E+00
3.284010E+00	3.469690E+00	1.976870E+00
3.399040E+00	3.416780E+00	1.909390E+00
3.962860E+00	2.040030E+00	2.019970E+00
3.943890E+00	1.906050E+00	2.083930E+00
3.859880E+00	1.745230E+00	2.167170E+00
3.962540E+00	1.836150E+00	2.222750E+00
3.818550E+00	1.632970E+00	2.260650E+00
3.358150E+00	3.482650E+00	2.044330E+00
3.484300E+00	3.452040E+00	2.031810E+00
3.537210E+00	3.416640E+00	1.984200E+00
3.638410E+00	3.354830E+00	1.933430E+00
3.998680E+00	2.449880E+00	1.977220E+00
3.985550E+00	2.551050E+00	1.856160E+00
3.996130E+00	2.589830E+00	1.955230E+00
3.994900E+00	2.325680E+00	1.981210E+00
4.005100E+00	2.169700E+00	2.061360E+00
3.999180E+00	1.989650E+00	2.158930E+00
3.989170E+00	1.902090E+00	2.200330E+00
3.606130E+00	3.429250E+00	2.057950E+00
3.711320E+00	3.386170E+00	2.056930E+00
3.744370E+00	3.346470E+00	2.015890E+00
3.792930E+00	3.288090E+00	1.979800E+00
3.870720E+00	3.179090E+00	1.944690E+00
3.930670E+00	3.048850E+00	1.943340E+00
3.975020E+00	2.902990E+00	1.956970E+00
4.005920E+00	2.735440E+00	2.000380E+00
4.016060E+00	2.822800E+00	2.050070E+00
3.813670E+00	3.335570E+00	2.109610E+00
3.903240E+00	3.230020E+00	2.082670E+00
3.961980E+00	3.101190E+00	2.073410E+00
3.995630E+00	2.968640E+00	2.073060E+00
4.018130E+00	2.871480E+00	2.083500E+00
1.746710E+00	2.814410E+00	2.162970E+00
1.790130E+00	2.923060E+00	2.168090E+00
1.779830E+00	2.835530E+00	2.112390E+00
1.807340E+00	2.764070E+00	2.031050E+00
1.728510E+00	2.729380E+00	2.132070E+00
1.795580E+00	2.582730E+00	2.004660E+00
1.723570E+00	2.597460E+00	2.090690E+00
1.807600E+00	2.423120E+00	1.992360E+00
1.734520E+00	2.445020E+00	2.071230E+00
1.818630E+00	2.327100E+00	1.989960E+00
1.750150E+00	2.293710E+00	2.062510E+00
1.838070E+00	2.243290E+00	2.003560E+00
1.918470E+00	2.038860E+00	2.037540E+00
1.920320E+00	2.086100E+00	2.014180E+00
1.947260E+00	2.052310E+00	2.009700E+00
1.951000E+00	2.003900E+00	2.025700E+00
2.057740E+00	1.767420E+00	2.107280E+00
2.032250E+00	1.831000E+00	2.077640E+00
2.119430E+00	1.790340E+00	2.046000E+00
2.197360E+00	1.666580E+00	2.093890E+00
2.097530E+00	1.687180E+00	2.139630E+00
2.247880E+00	1.589180E+00	2.141110E+00
2.182280E+00	1.550990E+00	2.218060E+00
2.295210E+00	1.511150E+00	2.207790E+00
1.850030E+00	2.938920E+00	2.067200E+00
1.873800E+00	3.048450E+00	2.113900E+00
1.930910E+00	2.203280E+00	1.950580E+00
2.003070E+00	2.080930E+00	1.951000E+00
2.048640E+00	1.934740E+00	1.988540E+00
2.464420E+00	1.504320E+00	2.142220E+00
2.402090E+00	1.466530E+00	2.210720E+00
2.502680E+00	1.432070E+00	2.216440E+00
1.933350E+00	3.143180E+00	2.116460E+00
1.994340E+00	3.248880E+00	2.155440E+00
1.985250E+00	3.194950E+00	2.080520E+00
1.966740E+00	3.108660E+00	2.016300E+00
2.681740E+00	1.415980E+00	2.170590E+00
2.590560E+00	1.426690E+00	2.190950E+00
2.719220E+00	1.353700E+00	2.233390E+00
2.657240E+00	1.321740E+00	2.292370E+00
2.762440E+00	1.306350E+00	2.298540E+00
2.053610E+00	3.265090E+00	2.046650E+00
2.093730E+00	3.353800E+00	2.109660E+00
2.941970E+00	1.319230E+00	2.252490E+00
2.867260E+00	1.303910E+00	2.287750E+00
2.941460E+00	1.285290E+00	2.319470E+00
2.159860E+00	3.422240E+00	2.123630E+00
2.222750E+00	3.495570E+00	2.181360E+00
2.218240E+00	3.454910E+00	2.099200E+00
2.200170E+00	3.389230E+00	2.020570E+00
3.032160E+00	1.303730E+00	2.309590E+00
2.296500E+00	3.503850E+00	2.086200E+00
2.338660E+00	3.563080E+00	2.172710E+00
3.213660E+00	1.332970E+00	2.315040E+00
2.412130E+00	3.606190E+00	2.208400E+00
2.479040E+00	3.649770E+00	2.273150E+00
2.477980E+00	3.615320E+00	2.196870E+00
2.451830E+00	3.571540E+00	2.108210E+00
3.391600E+00	1.375180E+00	2.334870E+00
3.338080E+00	1.331930E+00	2.404070E+00
3.433160E+00	1.348990E+00	2.427870E+00
2.567400E+00	3.628850E+00	2.190070E+00
2.625770E+00	3.681070E+00	2.281890E+00
2.637660E+00	3.595650E+00	2.081880E+00
3.483900E+00	1.400850E+00	2.349030E+00
3.485000E+00	1.379350E+00	2.400890E+00
2.743530E+00	3.628770E+00	2.195280E+00
2.726790E+00	3.677650E+00	2.292960E+00
3.665790E+00	1.488940E+00	2.385970E+00
3.555260E+00	1.416580E+00	2.396240E+00
2.835880E+00	3.661310E+00	2.294640E+00
2.983330E+00	3.641130E+00	2.309250E+00
2.966400E+00	3.593970E+00	2.183980E+00
3.774040E+00	1.574370E+00	2.325890E+00
3.089410E+00	3.597060E+00	2.266400E+00
3.079770E+00	3.620300E+00	2.323680E+00
3.233720E+00	3.538190E+00	2.180700E+00
3.958050E+00	1.761160E+00	2.313210E+00
3.890610E+00	1.655940E+00	2.364980E+00
3.955830E+00	1.716370E+00	2.385380E+00
3.181430E+00	3.593360E+00	2.309670E+00
3.304380E+00	3.557270E+00	2.281560E+00
3.367370E+00	3.528230E+00	2.230450E+00
3.489150E+00	3.486310E+00	2.171140E+00
4.037300E+00	2.533490E+00	2.169620E+00
4.033900E+00	2.410290E+00	2.162240E+00
4.025910E+00	2.316580E+00	2.116990E+00
4.060450E+00	2.197250E+00	2.239930E+00
4.049120E+00	2.129840E+00	2.219790E+00
4.053390E+00	2.038590E+00	2.254540E+00
4.038040E+00	1.880410E+00	2.328610E+00
4.080590E+00	1.975450E+00	2.338920E+00
3.990440E+00	1.763830E+00	2.396810E+00
3.426610E+00	3.534010E+00	2.291470E+00
3.551350E+00	3.506120E+00	2.280950E+00
3.612850E+00	3.477750E+00	2.236260E+00
3.715240E+00	3.424540E+00	2.193430E+00
4.042620E+00	2.782110E+00	2.169950E+00
4.051820E+00	2.663340E+00	2.207840E+00
4.088640E+00	2.098920E+00	2.314680E+00
4.093480E+00	2.025060E+00	2.350580E+00
3.664070E+00	3.482410E+00	2.308170E+00
3.789830E+00	3.434630E+00	2.337010E+00
3.817790E+00	3.402010E+00	2.274370E+00
3.856690E+00	3.353210E+00	2.243610E+00
3.930840E+00	3.258320E+00	2.225880E+00
3.993560E+00	3.129800E+00	2.224490E+00
4.000020E+00	3.191380E+00	2.299780E+00
4.022840E+00	2.981020E+00	2.213300E+00
4.034200E+00	2.880340E+00	2.179660E+00
3.883530E+00	3.370950E+00	2.351950E+00
3.947040E+00	3.291930E+00	2.330560E+00
3.980590E+00	3.237650E+00	2.313110E+00
1.648570E+00	2.723430E+00	2.305390E+00
1.684300E+00	2.818630E+00	2.326600E+00
1.702300E+00	2.767990E+00	2.232910E+00
1.667180E+00	2.605190E+00	2.189830E+00
1.623700E+00	2.627720E+00	2.282930E+00
1.673180E+00	2.463430E+00	2.159270E+00
1.606050E+00	2.458020E+00	2.269420E+00
1.684290E+00	2.342620E+00	2.130500E+00
1.636740E+00	2.358850E+00	2.200550E+00
1.696310E+00	2.268240E+00	2.132030E+00
1.653220E+00	2.264220E+00	2.188550E+00
1.706210E+00	2.193520E+00	2.155580E+00
2.019040E+00	1.557340E+00	2.299190E+00
1.985510E+00	1.619460E+00	2.269910E+00
2.062860E+00	1.594020E+00	2.241080E+00
2.120610E+00	1.514010E+00	2.279830E+00
2.065030E+00	1.477780E+00	2.350320E+00
2.165910E+00	1.438090E+00	2.337870E+00
1.718730E+00	2.914600E+00	2.336190E+00
1.768990E+00	3.015290E+00	2.334810E+00
1.751300E+00	2.926210E+00	2.271360E+00
1.866730E+00	2.136420E+00	2.030280E+00
1.788750E+00	2.151400E+00	2.088570E+00
1.860050E+00	2.014170E+00	2.090560E+00
1.955980E+00	1.902190E+00	2.083310E+00
1.888260E+00	1.872850E+00	2.161380E+00
1.984500E+00	1.749140E+00	2.182960E+00
2.337450E+00	1.431210E+00	2.271380E+00
2.270910E+00	1.400800E+00	2.341080E+00
2.372950E+00	1.357160E+00	2.343520E+00
1.840150E+00	3.135890E+00	2.335030E+00
1.902960E+00	3.244610E+00	2.374200E+00
1.890340E+00	3.189410E+00	2.301950E+00
1.862010E+00	3.101650E+00	2.226940E+00
2.561710E+00	1.344080E+00	2.298760E+00
2.474520E+00	1.323220E+00	2.363440E+00
2.598950E+00	1.298150E+00	2.350820E+00
2.561610E+00	1.284170E+00	2.393330E+00
2.630230E+00	1.253540E+00	2.418960E+00
1.954620E+00	3.259050E+00	2.272180E+00
1.992890E+00	3.351270E+00	2.330280E+00
2.825680E+00	1.258650E+00	2.380670E+00
2.741840E+00	1.241570E+00	2.421120E+00
2.831150E+00	1.221620E+00	2.449460E+00
2.052270E+00	3.430950E+00	2.337670E+00
2.112810E+00	3.504720E+00	2.390280E+00
2.102500E+00	3.468260E+00	2.308570E+00
2.079730E+00	3.401770E+00	2.231060E+00
2.941850E+00	1.240530E+00	2.428230E+00
2.171720E+00	3.512470E+00	2.290800E+00
2.214890E+00	3.571720E+00	2.369890E+00
3.132450E+00	1.265270E+00	2.441890E+00
3.065140E+00	1.214150E+00	2.516780E+00
3.165140E+00	1.225700E+00	2.539770E+00
2.280080E+00	3.624450E+00	2.393340E+00
2.341600E+00	3.676800E+00	2.455260E+00
2.336260E+00	3.652820E+00	2.372540E+00
2.316450E+00	3.607570E+00	2.288780E+00
3.266460E+00	1.297920E+00	2.438270E+00
3.262300E+00	1.260760E+00	2.521330E+00
2.414360E+00	3.676180E+00	2.369530E+00
2.478750E+00	3.716740E+00	2.469420E+00
3.393660E+00	1.305590E+00	2.502520E+00
2.550800E+00	3.700370E+00	2.374000E+00
2.618250E+00	3.742760E+00	2.478940E+00
3.549090E+00	1.365230E+00	2.494640E+00
2.714280E+00	3.709150E+00	2.388270E+00
2.712680E+00	3.744200E+00	2.488180E+00
3.635880E+00	1.421450E+00	2.468370E+00
3.650030E+00	1.402070E+00	2.522400E+00
2.807220E+00	3.727130E+00	2.486950E+00
2.945080E+00	3.703520E+00	2.481850E+00
2.887430E+00	3.684930E+00	2.392990E+00
3.803690E+00	1.548990E+00	2.463180E+00
3.722100E+00	1.454010E+00	2.531860E+00
3.064800E+00	3.642690E+00	2.401580E+00
3.042330E+00	3.678970E+00	2.487010E+00
3.965950E+00	1.696380E+00	2.458770E+00
3.913470E+00	1.610930E+00	2.523260E+00
3.153320E+00	3.648450E+00	2.485910E+00
3.265440E+00	3.617130E+00	2.482660E+00
3.288320E+00	3.584410E+00	2.392080E+00
4.061220E+00	2.416760E+00	2.252320E+00
4.081020E+00	2.310130E+00	2.288180E+00
4.102040E+00	1.953000E+00	2.436320E+00
4.078140E+00	1.852730E+00	2.490090E+00
4.025810E+00	1.773020E+00	2.483700E+00
3.378770E+00	3.584490E+00	2.482040E+00
3.495240E+00	3.558800E+00	2.487820E+00
3.522020E+00	3.531650E+00	2.398780E+00
4.083860E+00	2.698470E+00	2.301030E+00
4.101850E+00	2.572020E+00	2.367170E+00
4.108300E+00	2.406340E+00	2.374060E+00
4.135410E+00	2.262170E+00	2.443020E+00
4.119920E+00	2.149500E+00	2.410110E+00
4.113670E+00	2.046910E+00	2.416520E+00
3.603260E+00	3.533380E+00	2.504600E+00
3.723540E+00	3.501840E+00	2.537440E+00
3.718500E+00	3.480120E+00	2.440000E+00
4.039050E+00	3.112250E+00	2.345410E+00
4.063450E+00	2.990370E+00	2.359020E+00
4.088230E+00	2.810940E+00	2.352080E+00
4.102750E+00	2.882290E+00	2.457370E+00
4.109760E+00	2.668150E+00	2.397380E+00
3.790880E+00	3.469530E+00	2.524270E+00
3.881730E+00	3.406730E+00	2.503550E+00
3.968910E+00	3.295080E+00	2.462060E+00
4.025000E+00	3.179210E+00	2.418460E+00
4.076860E+00	3.028280E+00	2.455600E+00
4.094150E+00	2.947510E+00	2.462380E+00
1.570000E+00	2.661050E+00	2.463120E+00
1.608100E+00	2.755560E+00	2.485100E+00
1.609590E+00	2.693800E+00	2.380790E+00
1.574150E+00	2.538400E+00	2.352030E+00
1.548980E+00	2.573980E+00	2.441810E+00
1.562370E+00	2.447720E+00	2.345540E+00
1.536990E+00	2.451720E+00	2.412850E+00
1.544880E+00	2.359720E+00	2.352550E+00
1.904910E+00	1.466550E+00	2.464150E+00
1.865730E+00	1.573160E+00	2.391750E+00
1.965790E+00	1.532390E+00	2.360770E+00
2.009320E+00	1.461880E+00	2.400290E+00
1.973860E+00	1.439600E+00	2.447160E+00
2.031670E+00	1.395890E+00	2.457440E+00
1.672470E+00	2.947500E+00	2.538620E+00
1.715880E+00	3.026080E+00	2.546930E+00
1.698460E+00	2.967050E+00	2.491740E+00
1.687170E+00	2.892390E+00	2.414960E+00
1.648300E+00	2.877870E+00	2.516860E+00
1.589760E+00	2.294690E+00	2.268290E+00
1.627140E+00	2.153490E+00	2.261190E+00
1.727460E+00	2.050200E+00	2.199920E+00
1.643160E+00	2.022400E+00	2.294440E+00
1.795220E+00	1.908180E+00	2.213600E+00
1.698620E+00	1.922810E+00	2.290440E+00
1.861860E+00	1.782440E+00	2.251770E+00
1.766530E+00	1.806800E+00	2.311520E+00
1.910640E+00	1.657150E+00	2.295330E+00
1.820190E+00	1.687470E+00	2.344120E+00
2.204020E+00	1.369630E+00	2.402060E+00
2.132720E+00	1.341450E+00	2.466270E+00
2.238820E+00	1.303340E+00	2.473780E+00
1.775870E+00	3.128830E+00	2.549730E+00
1.828570E+00	3.230420E+00	2.583330E+00
1.816800E+00	3.180480E+00	2.517440E+00
1.785740E+00	3.096830E+00	2.449070E+00
2.407390E+00	1.293420E+00	2.424800E+00
2.342730E+00	1.266440E+00	2.484700E+00
2.446680E+00	1.230720E+00	2.502100E+00
1.872170E+00	3.249000E+00	2.486370E+00
1.909860E+00	3.328800E+00	2.545720E+00
2.562310E+00	1.203470E+00	2.518890E+00
2.681840E+00	1.184040E+00	2.512970E+00
2.642810E+00	1.153970E+00	2.569070E+00
2.706550E+00	1.139690E+00	2.595290E+00
1.973110E+00	3.413970E+00	2.567210E+00
2.032840E+00	3.484090E+00	2.571930E+00
2.017420E+00	3.450300E+00	2.523600E+00
1.987280E+00	3.389790E+00	2.449030E+00
2.828120E+00	1.169090E+00	2.553230E+00
2.075310E+00	3.503390E+00	2.505400E+00
2.099240E+00	3.559780E+00	2.599770E+00
2.984100E+00	1.177420E+00	2.561540E+00
2.942290E+00	1.142420E+00	2.631920E+00
3.027730E+00	1.152090E+00	2.645700E+00
2.186190E+00	3.631010E+00	2.604370E+00
2.248200E+00	3.676390E+00	2.611390E+00
2.229240E+00	3.650330E+00	2.562330E+00
2.202380E+00	3.600550E+00	2.493950E+00
3.116320E+00	1.185890E+00	2.612190E+00
2.290980E+00	3.685400E+00	2.551650E+00
2.337530E+00	3.736000E+00	2.660630E+00
3.252490E+00	1.222560E+00	2.615730E+00
2.409140E+00	3.738590E+00	2.557040E+00
2.475450E+00	3.772940E+00	2.654060E+00
3.363890E+00	1.263570E+00	2.598370E+00
2.550910E+00	3.765710E+00	2.575060E+00
2.553780E+00	3.786030E+00	2.653330E+00
3.519320E+00	1.305470E+00	2.644960E+00
2.616360E+00	3.793650E+00	2.647300E+00
2.725830E+00	3.774620E+00	2.585450E+00
3.653620E+00	1.387190E+00	2.595150E+00
2.897420E+00	3.759740E+00	2.630740E+00
2.876680E+00	3.742350E+00	2.550620E+00
3.833600E+00	1.525540E+00	2.602440E+00
3.756180E+00	1.441770E+00	2.665170E+00
3.023060E+00	3.710550E+00	2.563210E+00
2.991860E+00	3.741600E+00	2.644020E+00
3.994110E+00	1.683910E+00	2.576180E+00
3.926550E+00	1.597850E+00	2.657830E+00
3.095330E+00	3.712050E+00	2.648330E+00
3.202430E+00	3.682510E+00	2.646990E+00
3.236990E+00	3.650640E+00	2.564760E+00
4.125740E+00	1.886450E+00	2.562110E+00
4.070280E+00	1.787220E+00	2.622030E+00
4.120480E+00	1.853560E+00	2.635600E+00
3.310270E+00	3.642090E+00	2.646310E+00
3.420110E+00	3.611140E+00	2.648750E+00
3.457420E+00	3.587230E+00	2.571530E+00
4.159900E+00	2.447870E+00	2.511810E+00
4.187610E+00	2.298930E+00	2.549730E+00
4.202900E+00	2.377920E+00	2.603140E+00
4.185690E+00	2.144570E+00	2.566600E+00
4.158980E+00	1.999070E+00	2.556890E+00
4.146280E+00	1.901950E+00	2.632380E+00
3.523020E+00	3.582460E+00	2.666300E+00
3.641250E+00	3.548990E+00	2.695320E+00
3.649690E+00	3.536890E+00	2.606770E+00
4.141520E+00	2.775790E+00	2.524940E+00
4.168950E+00	2.597730E+00	2.551920E+00
4.173630E+00	2.704200E+00	2.591210E+00
4.193070E+00	2.451800E+00	2.594550E+00
3.712140E+00	3.521370E+00	2.677100E+00
3.806770E+00	3.476780E+00	2.639360E+00
3.931210E+00	3.405610E+00	2.640910E+00
3.961490E+00	3.371280E+00	2.592330E+00
4.002740E+00	3.311970E+00	2.587590E+00
4.064430E+00	3.190570E+00	2.593230E+00
4.055460E+00	3.247040E+00	2.668240E+00
4.107060E+00	3.041160E+00	2.579550E+00
4.133480E+00	2.890600E+00	2.565850E+00
4.167150E+00	2.763640E+00	2.613600E+00
4.000780E+00	3.339450E+00	2.666720E+00
4.034550E+00	3.292340E+00	2.671550E+00
1.461540E+00	2.126670E+00	2.508920E+00
1.470110E+00	2.192080E+00	2.491430E+00
1.486620E+00	2.131500E+00	2.464810E+00
1.511500E+00	2.058960E+00	2.441990E+00
1.464370E+00	2.055940E+00	2.513450E+00
1.544860E+00	1.967730E+00	2.429210E+00
1.486660E+00	1.922810E+00	2.522620E+00
1.563570E+00	1.861890E+00	2.470880E+00
1.792440E+00	1.462380E+00	2.541550E+00
1.760120E+00	1.523750E+00	2.521000E+00
1.824730E+00	1.504950E+00	2.482480E+00
1.843190E+00	1.415380E+00	2.545580E+00
1.630200E+00	2.980960E+00	2.753330E+00
1.677420E+00	3.054560E+00	2.735200E+00
1.651910E+00	2.991000E+00	2.688410E+00
1.643250E+00	2.925870E+00	2.604430E+00
1.601190E+00	2.896670E+00	2.708640E+00
1.601460E+00	2.794760E+00	2.563760E+00
1.575010E+00	2.783780E+00	2.647390E+00
1.544650E+00	2.649230E+00	2.552380E+00
1.511500E+00	2.482300E+00	2.517160E+00
1.492420E+00	2.328360E+00	2.469430E+00
1.528660E+00	2.197710E+00	2.380490E+00
1.573550E+00	2.056770E+00	2.359630E+00
1.612530E+00	1.926140E+00	2.373910E+00
1.684340E+00	1.821500E+00	2.377730E+00
1.626180E+00	1.819570E+00	2.439150E+00
1.740230E+00	1.711800E+00	2.402300E+00
1.670440E+00	1.727700E+00	2.461910E+00
1.785790E+00	1.602300E+00	2.435600E+00
1.716470E+00	1.622920E+00	2.487120E+00
1.953700E+00	1.340160E+00	2.557710E+00
2.047760E+00	1.316940E+00	2.530160E+00
2.028070E+00	1.275760E+00	2.591220E+00
2.093970E+00	1.250120E+00	2.591340E+00
1.728520E+00	3.095380E+00	2.645970E+00
1.732460E+00	3.152580E+00	2.761980E+00
2.277460E+00	1.237980E+00	2.544290E+00
2.210380E+00	1.214070E+00	2.606790E+00
2.319750E+00	1.184820E+00	2.613430E+00
1.793340E+00	3.248410E+00	2.768150E+00
1.847330E+00	3.310100E+00	2.743120E+00
1.802410E+00	3.236300E+00	2.689770E+00
2.488370E+00	1.175030E+00	2.578690E+00
2.424180E+00	1.154900E+00	2.632450E+00
2.533090E+00	1.136350E+00	2.653390E+00
1.895640E+00	3.346460E+00	2.650960E+00
1.921070E+00	3.397480E+00	2.775780E+00
2.636930E+00	1.123060E+00	2.651710E+00
2.766640E+00	1.107850E+00	2.692380E+00
2.000870E+00	3.469670E+00	2.665720E+00
2.880650E+00	1.115760E+00	2.686070E+00
2.842560E+00	1.089060E+00	2.740330E+00
2.914170E+00	1.079460E+00	2.772040E+00
2.073970E+00	3.553840E+00	2.698260E+00
2.124390E+00	3.606750E+00	2.761140E+00
2.137480E+00	3.607430E+00	2.670820E+00
3.006360E+00	1.112710E+00	2.725610E+00
2.217650E+00	3.666270E+00	2.701370E+00
3.107500E+00	1.144430E+00	2.701660E+00
2.304530E+00	3.734930E+00	2.775560E+00
2.389670E+00	3.788090E+00	2.808650E+00
2.363650E+00	3.764960E+00	2.743270E+00
3.227450E+00	1.168910E+00	2.711880E+00
2.438990E+00	3.787230E+00	2.744270E+00
2.448050E+00	3.806270E+00	2.808640E+00
3.390800E+00	1.219470E+00	2.714100E+00
2.499970E+00	3.812530E+00	2.804710E+00
2.582030E+00	3.809270E+00	2.743710E+00
3.508910E+00	1.249700E+00	2.741130E+00
3.483240E+00	1.217830E+00	2.775490E+00
3.532910E+00	1.237530E+00	2.784530E+00
2.737400E+00	3.827830E+00	2.786940E+00
2.690220E+00	3.804160E+00	2.694740E+00
3.680710E+00	1.360640E+00	2.720110E+00
3.596000E+00	1.279900E+00	2.784050E+00
2.813410E+00	3.791630E+00	2.709640E+00
2.870830E+00	3.818640E+00	2.804620E+00
3.856760E+00	1.503540E+00	2.746520E+00
3.779030E+00	1.414410E+00	2.768170E+00
2.976700E+00	3.769020E+00	2.726390E+00
2.969850E+00	3.806690E+00	2.822170E+00
4.003550E+00	1.671650E+00	2.708790E+00
3.946600E+00	1.586620E+00	2.768110E+00
3.055890E+00	3.774990E+00	2.802720E+00
3.142930E+00	3.756530E+00	2.834490E+00
3.174640E+00	3.713230E+00	2.733350E+00
4.126030E+00	1.845980E+00	2.716680E+00
4.070420E+00	1.740350E+00	2.774480E+00
3.263540E+00	3.709370E+00	2.824630E+00
3.375700E+00	3.668700E+00	2.831350E+00
3.384560E+00	3.639310E+00	2.736890E+00
4.221390E+00	2.296760E+00	2.659970E+00
4.223930E+00	2.176380E+00	2.687840E+00
4.205160E+00	2.024340E+00	2.735940E+00
4.237480E+00	2.103970E+00	2.757760E+00
4.165570E+00	1.933770E+00	2.684970E+00
3.467810E+00	3.634360E+00	2.814140E+00
3.559820E+00	3.608040E+00	2.856920E+00
3.566620E+00	3.588790E+00	2.764670E+00
4.191760E+00	2.668120E+00	2.673090E+00
4.227410E+00	2.527190E+00	2.756110E+00
4.227180E+00	2.389330E+00	2.707530E+00
4.251990E+00	2.237460E+00	2.754500E+00
4.253020E+00	2.148970E+00	2.775310E+00
3.634910E+00	3.578190E+00	2.822310E+00
3.729350E+00	3.533900E+00	2.788440E+00
3.864090E+00	3.477460E+00	2.786700E+00
3.909280E+00	3.436390E+00	2.723570E+00
4.098380E+00	3.170270E+00	2.726730E+00
4.137550E+00	3.039070E+00	2.750420E+00
4.134080E+00	3.112000E+00	2.782650E+00
4.156260E+00	2.893290E+00	2.718750E+00
4.178790E+00	2.768670E+00	2.705730E+00
3.946150E+00	3.434750E+00	2.808840E+00
3.983360E+00	3.381260E+00	2.752620E+00
4.069760E+00	3.274490E+00	2.788750E+00
4.124140E+00	3.166240E+00	2.808230E+00
1.386460E+00	2.075260E+00	2.647570E+00
1.396410E+00	2.157630E+00	2.649430E+00
1.426360E+00	2.103900E+00	2.574830E+00
1.426390E+00	1.968230E+00	2.583540E+00
1.382340E+00	1.991020E+00	2.650030E+00
1.437980E+00	1.885490E+00	2.595490E+00
1.393410E+00	1.854020E+00	2.669130E+00
1.458320E+00	1.802590E+00	2.617000E+00
1.558770E+00	2.885080E+00	2.878810E+00
1.595550E+00	2.964920E+00	2.901940E+00
1.584990E+00	2.911150E+00	2.810660E+00
1.552510E+00	2.788950E+00	2.753940E+00
1.537910E+00	2.806740E+00	2.852950E+00
1.518320E+00	2.659470E+00	2.687130E+00
1.506150E+00	2.683100E+00	2.802490E+00
1.490330E+00	2.521210E+00	2.630180E+00
1.475330E+00	2.550500E+00	2.745030E+00
1.465110E+00	2.379880E+00	2.592070E+00
1.448990E+00	2.417900E+00	2.700230E+00
1.440170E+00	2.242340E+00	2.569730E+00
1.416870E+00	2.283860E+00	2.663860E+00
1.601240E+00	1.746130E+00	2.513050E+00
1.528500E+00	1.776460E+00	2.561830E+00
1.646690E+00	1.635180E+00	2.538990E+00
1.572920E+00	1.649520E+00	2.593370E+00
1.698930E+00	1.544760E+00	2.557110E+00
1.636280E+00	1.534640E+00	2.615570E+00
1.741420E+00	1.423540E+00	2.617430E+00
1.843490E+00	1.335270E+00	2.620260E+00
1.792450E+00	1.283360E+00	2.718840E+00
1.901490E+00	1.257080E+00	2.684760E+00
1.655940E+00	3.046930E+00	2.825140E+00
2.022540E+00	1.211180E+00	2.695700E+00
2.126440E+00	1.185700E+00	2.681150E+00
2.107960E+00	1.148840E+00	2.745490E+00
2.193200E+00	1.122400E+00	2.764840E+00
1.714430E+00	3.151130E+00	2.850320E+00
1.757950E+00	3.223410E+00	2.898950E+00
1.763730E+00	3.220010E+00	2.820820E+00
2.359470E+00	1.136510E+00	2.685750E+00
2.300030E+00	1.131510E+00	2.721910E+00
2.393470E+00	1.090300E+00	2.759930E+00
1.829750E+00	3.307320E+00	2.835150E+00
2.587720E+00	1.089840E+00	2.735690E+00
2.511430E+00	1.082890E+00	2.770030E+00
2.592370E+00	1.061020E+00	2.799530E+00
1.903770E+00	3.395980E+00	2.885150E+00
1.964690E+00	3.461760E+00	2.892780E+00
1.951800E+00	3.442270E+00	2.837990E+00
2.676810E+00	1.063610E+00	2.783930E+00
2.019910E+00	3.510360E+00	2.803310E+00
2.023320E+00	3.528020E+00	2.934020E+00
2.819460E+00	1.063430E+00	2.811630E+00
2.921510E+00	1.055360E+00	2.852810E+00
2.092280E+00	3.598580E+00	2.951830E+00
2.162420E+00	3.654040E+00	2.932280E+00
2.103030E+00	3.604290E+00	2.865350E+00
3.014310E+00	1.072620E+00	2.833960E+00
2.208260E+00	3.677940E+00	2.837130E+00
2.228680E+00	3.698720E+00	2.916050E+00
3.165980E+00	1.103600E+00	2.813750E+00
2.324220E+00	3.757230E+00	2.915430E+00
3.327090E+00	1.145410E+00	2.813430E+00
3.270530E+00	1.107500E+00	2.872630E+00
3.347410E+00	1.114170E+00	2.916420E+00
2.476780E+00	3.814830E+00	2.891520E+00
3.435860E+00	1.186650E+00	2.803080E+00
3.437150E+00	1.159870E+00	2.882080E+00
2.610250E+00	3.842480E+00	2.929400E+00
2.567100E+00	3.829830E+00	2.845170E+00
3.523670E+00	1.216510E+00	2.839860E+00
2.672820E+00	3.847530E+00	2.866080E+00
2.680880E+00	3.853670E+00	2.938160E+00
3.736920E+00	1.355090E+00	2.854960E+00
3.626780E+00	1.264840E+00	2.905910E+00
2.734510E+00	3.853330E+00	2.940370E+00
2.808990E+00	3.838820E+00	2.894000E+00
3.827360E+00	1.440200E+00	2.845220E+00
3.806750E+00	1.407780E+00	2.893080E+00
2.921130E+00	3.824670E+00	2.880090E+00
4.008720E+00	1.642520E+00	2.829990E+00
3.914630E+00	1.532520E+00	2.884260E+00
3.846900E+00	1.446700E+00	2.914330E+00
3.037000E+00	3.792980E+00	2.896050E+00
3.193430E+00	3.745630E+00	2.929730E+00
4.132200E+00	1.818810E+00	2.867030E+00
4.173830E+00	1.904260E+00	2.771150E+00
4.196830E+00	1.925870E+00	2.843210E+00
4.060520E+00	1.712090E+00	2.881360E+00
3.291500E+00	3.713340E+00	2.978680E+00
3.320110E+00	3.692590E+00	2.903330E+00
4.250250E+00	2.082730E+00	2.826290E+00
4.226750E+00	1.999410E+00	2.888460E+00
3.373420E+00	3.679650E+00	2.969410E+00
3.446240E+00	3.648160E+00	2.906530E+00
3.563610E+00	3.611610E+00	2.956180E+00
4.231530E+00	2.641490E+00	2.805610E+00
4.264510E+00	2.507600E+00	2.901130E+00
4.273540E+00	2.387590E+00	2.864770E+00
4.278400E+00	2.267670E+00	2.845690E+00
4.272490E+00	2.164180E+00	2.846110E+00
3.660120E+00	3.571680E+00	2.897870E+00
3.776750E+00	3.529510E+00	2.952970E+00
3.839520E+00	3.502120E+00	2.874540E+00
4.158040E+00	3.078490E+00	2.872420E+00
4.181230E+00	2.966770E+00	2.891090E+00
4.191850E+00	2.877850E+00	2.859600E+00
4.213250E+00	2.759090E+00	2.834330E+00
3.874940E+00	3.490160E+00	2.956240E+00
3.921900E+00	3.460480E+00	2.888500E+00
4.017120E+00	3.380780E+00	2.900780E+00
4.088280E+00	3.299890E+00	2.919790E+00
4.113170E+00	3.251820E+00	2.895450E+00
4.131680E+00	3.188860E+00	2.901500E+00
4.127630E+00	3.230330E+00	2.934780E+00
4.117180E+00	3.259360E+00	2.949370E+00
1.322150E+00	2.022610E+00	2.801970E+00
1.337560E+00	2.104000E+00	2.805360E+00
1.353960E+00	2.047200E+00	2.725090E+00
1.347930E+00	1.911670E+00	2.725640E+00
1.314920E+00	1.941600E+00	2.797370E+00
1.353390E+00	1.833470E+00	2.736480E+00
1.323590E+00	1.830970E+00	2.792080E+00
1.361310E+00	1.756970E+00	2.764130E+00
1.525710E+00	2.838370E+00	3.042670E+00
1.550490E+00	2.907630E+00	3.035870E+00
1.541310E+00	2.854790E+00	2.951980E+00
1.501830E+00	2.716590E+00	2.908950E+00
1.503680E+00	2.750970E+00	3.010780E+00
1.467040E+00	2.582530E+00	2.856430E+00
1.468270E+00	2.622200E+00	2.968360E+00
1.438960E+00	2.451090E+00	2.808080E+00
1.432620E+00	2.483730E+00	2.916070E+00
1.405370E+00	2.318920E+00	2.763840E+00
1.396600E+00	2.350410E+00	2.863800E+00
1.376260E+00	2.188170E+00	2.735550E+00
1.363000E+00	2.222770E+00	2.821490E+00
1.496430E+00	1.675910E+00	2.650210E+00
1.422880E+00	1.711850E+00	2.708590E+00
1.551720E+00	1.551140E+00	2.679540E+00
1.469250E+00	1.581940E+00	2.741850E+00
1.624690E+00	1.432100E+00	2.707410E+00
1.531200E+00	1.456590E+00	2.770650E+00
1.697570E+00	1.329370E+00	2.741110E+00
1.600150E+00	1.321880E+00	2.823790E+00
1.738070E+00	1.266530E+00	2.773700E+00
1.694060E+00	1.260370E+00	2.815210E+00
1.773790E+00	1.201820E+00	2.833900E+00
1.578960E+00	2.976810E+00	3.078390E+00
1.626490E+00	3.052110E+00	3.047910E+00
1.590360E+00	2.977080E+00	2.993910E+00
1.939050E+00	1.199810E+00	2.744220E+00
1.872750E+00	1.191890E+00	2.782410E+00
1.966310E+00	1.147280E+00	2.815260E+00
1.671500E+00	3.099560E+00	2.949930E+00
1.687100E+00	3.146980E+00	3.078700E+00
2.090030E+00	1.098210E+00	2.840580E+00
2.201680E+00	1.069300E+00	2.876010E+00
1.747970E+00	3.233860E+00	3.091540E+00
1.801980E+00	3.298810E+00	3.061410E+00
1.748740E+00	3.221380E+00	3.001970E+00
2.316000E+00	1.056080E+00	2.876100E+00
2.452080E+00	1.044730E+00	2.873120E+00
2.410170E+00	1.025740E+00	2.940600E+00
2.491090E+00	1.013450E+00	2.983900E+00
1.831240E+00	3.321730E+00	2.958820E+00
1.853330E+00	3.355120E+00	3.033710E+00
2.604720E+00	1.033170E+00	2.907010E+00
1.925640E+00	3.428590E+00	3.012230E+00
2.741520E+00	1.035300E+00	2.901950E+00
2.703700E+00	1.015700E+00	2.960940E+00
2.780290E+00	1.007140E+00	2.999350E+00
2.009540E+00	3.522210E+00	3.040860E+00
2.054610E+00	3.571940E+00	3.057420E+00
2.058700E+00	3.569800E+00	3.002090E+00
2.877060E+00	1.031150E+00	2.941270E+00
2.126730E+00	3.634360E+00	3.052380E+00
2.983720E+00	1.045120E+00	2.920460E+00
2.229510E+00	3.701160E+00	2.992250E+00
3.098760E+00	1.055800E+00	2.934180E+00
2.315490E+00	3.762890E+00	3.038920E+00
2.397580E+00	3.813710E+00	3.067160E+00
2.362770E+00	3.787510E+00	3.004340E+00
3.247380E+00	1.072960E+00	2.952230E+00
3.364970E+00	1.079090E+00	3.000460E+00
2.434490E+00	3.814900E+00	3.005070E+00
2.449130E+00	3.834070E+00	3.070100E+00
3.450890E+00	1.124690E+00	2.978470E+00
2.496710E+00	3.845210E+00	3.071410E+00
2.566130E+00	3.849350E+00	3.024270E+00
3.538460E+00	1.189370E+00	2.947080E+00
2.715750E+00	3.870200E+00	3.018920E+00
3.731780E+00	1.311130E+00	2.982620E+00
3.641550E+00	1.224550E+00	3.016410E+00
2.856620E+00	3.876310E+00	3.058910E+00
2.807350E+00	3.855980E+00	2.980570E+00
3.806690E+00	1.391340E+00	2.949400E+00
2.930910E+00	3.839050E+00	2.983690E+00
2.947140E+00	3.871140E+00	3.077070E+00
4.012070E+00	1.631810E+00	2.960260E+00
3.947220E+00	1.534750E+00	2.999480E+00
3.880380E+00	1.457090E+00	2.984440E+00
3.012030E+00	3.847720E+00	3.062560E+00
3.089600E+00	3.826630E+00	3.105920E+00
3.088800E+00	3.803570E+00	3.016610E+00
4.186210E+00	1.905550E+00	2.951660E+00
4.136570E+00	1.802560E+00	3.012190E+00
4.080270E+00	1.729140E+00	2.963700E+00
3.149380E+00	3.802400E+00	3.080630E+00
3.240110E+00	3.755460E+00	3.064210E+00
4.258070E+00	2.091320E+00	2.947420E+00
4.231160E+00	1.986740E+00	3.013320E+00
3.353640E+00	3.701580E+00	3.036940E+00
3.478930E+00	3.655570E+00	3.032660E+00
3.578130E+00	3.621890E+00	3.023070E+00
4.256360E+00	2.622750E+00	2.956180E+00
4.283540E+00	2.495720E+00	3.014130E+00
4.290110E+00	2.392970E+00	2.998240E+00
4.289840E+00	2.266630E+00	2.975250E+00
4.280360E+00	2.187150E+00	2.926300E+00
3.669290E+00	3.585020E+00	3.016840E+00
3.778230E+00	3.553360E+00	3.068370E+00
4.184240E+00	2.993340E+00	2.975680E+00
4.212140E+00	2.866460E+00	3.013610E+00
4.200450E+00	2.962390E+00	3.041820E+00
4.226620E+00	2.756780E+00	2.953140E+00
3.874200E+00	3.505940E+00	3.052320E+00
3.955550E+00	3.447370E+00	3.000830E+00
4.037700E+00	3.392770E+00	3.048990E+00
4.070400E+00	3.340690E+00	2.988960E+00
4.131410E+00	3.223990E+00	3.004630E+00
4.167860E+00	3.096880E+00	3.027930E+00
4.187320E+00	3.014810E+00	3.024710E+00
4.087570E+00	3.338790E+00	3.061970E+00
4.105220E+00	3.291620E+00	3.000620E+00
1.374690E+00	2.346950E+00	3.025370E+00
1.396900E+00	2.412530E+00	3.052300E+00
1.392370E+00	2.377110E+00	2.970590E+00
1.354180E+00	2.247700E+00	2.907660E+00
1.349300E+00	2.266970E+00	2.994150E+00
1.329990E+00	2.142980E+00	2.870350E+00
1.315240E+00	2.141990E+00	2.945110E+00
1.297980E+00	2.012530E+00	2.879440E+00
1.285170E+00	1.854170E+00	2.871610E+00
1.308440E+00	1.713070E+00	2.866750E+00
1.383900E+00	1.614830E+00	2.815490E+00
1.325810E+00	1.562310E+00	2.923820E+00
1.451000E+00	1.490960E+00	2.827480E+00
1.390500E+00	1.504150E+00	2.884060E+00
1.506120E+00	1.383750E+00	2.853460E+00
1.434250E+00	1.414360E+00	2.904460E+00
1.538530E+00	1.318690E+00	2.880100E+00
1.489410E+00	1.324800E+00	2.930010E+00
1.561990E+00	1.261420E+00	2.929790E+00
1.543130E+00	2.891470E+00	3.116980E+00
1.512470E+00	2.791940E+00	3.096730E+00
1.484270E+00	2.685920E+00	3.086260E+00
1.437830E+00	2.525680E+00	3.041700E+00
1.673410E+00	1.200810E+00	2.925300E+00
1.780470E+00	1.145090E+00	2.935370E+00
1.618810E+00	3.049350E+00	3.141190E+00
1.573690E+00	2.970100E+00	3.135980E+00
1.889170E+00	1.114460E+00	2.924990E+00
1.997780E+00	1.099270E+00	2.910950E+00
1.979940E+00	1.081880E+00	2.970650E+00
2.064580E+00	1.053410E+00	2.993900E+00
1.681750E+00	3.147790E+00	3.182900E+00
1.723030E+00	3.207660E+00	3.197660E+00
1.723980E+00	3.206500E+00	3.144610E+00
2.239220E+00	1.047770E+00	2.933140E+00
2.174790E+00	1.045410E+00	2.963600E+00
2.270730E+00	1.021020E+00	3.007540E+00
1.779370E+00	3.280030E+00	3.185450E+00
2.392410E+00	1.000680E+00	3.025150E+00
2.499540E+00	9.823190E-01	3.080360E+00
1.855380E+00	3.366520E+00	3.111050E+00
2.592420E+00	9.878270E-01	3.050580E+00
1.920490E+00	3.436340E+00	3.150040E+00
1.966950E+00	3.485690E+00	3.169290E+00
1.970170E+00	3.486640E+00	3.103450E+00
2.692350E+00	9.932960E-01	3.026420E+00
2.786930E+00	9.726840E-01	3.096330E+00
2.035540E+00	3.555550E+00	3.154040E+00
2.875730E+00	9.893040E-01	3.049340E+00
2.130670E+00	3.642170E+00	3.173600E+00
2.207640E+00	3.696080E+00	3.196700E+00
2.171430E+00	3.675270E+00	3.129370E+00
3.011750E+00	1.000040E+00	3.039440E+00
2.239490E+00	3.717600E+00	3.108560E+00
2.285100E+00	3.745150E+00	3.204630E+00
3.171860E+00	1.017300E+00	3.039460E+00
3.120430E+00	9.785100E-01	3.110080E+00
3.213380E+00	9.838440E-01	3.127960E+00
2.362870E+00	3.793010E+00	3.155910E+00
3.316340E+00	1.026850E+00	3.084250E+00
2.485280E+00	3.843740E+00	3.145550E+00
3.459920E+00	1.079080E+00	3.076070E+00
2.562850E+00	3.868010E+00	3.172120E+00
2.565390E+00	3.867380E+00	3.119560E+00
3.559590E+00	1.146840E+00	3.047960E+00
2.613990E+00	3.880820E+00	3.179880E+00
2.675740E+00	3.888100E+00	3.136960E+00
3.740610E+00	1.264570E+00	3.105140E+00
3.646750E+00	1.186940E+00	3.101990E+00
2.810120E+00	3.886140E+00	3.146190E+00
3.835840E+00	1.366970E+00	3.051300E+00
2.922660E+00	3.877410E+00	3.150320E+00
4.004570E+00	1.574340E+00	3.064240E+00
3.934630E+00	1.467810E+00	3.089960E+00
4.002230E+00	1.540080E+00	3.133820E+00
3.011510E+00	3.854310E+00	3.137750E+00
3.098720E+00	3.819050E+00	3.201110E+00
4.200140E+00	1.892250E+00	3.066480E+00
4.157650E+00	1.798830E+00	3.125360E+00
4.084500E+00	1.675020E+00	3.079870E+00
4.039150E+00	1.594570E+00	3.119600E+00
3.178580E+00	3.789140E+00	3.150080E+00
3.276980E+00	3.734810E+00	3.188350E+00
4.274700E+00	2.079160E+00	3.095020E+00
4.283130E+00	2.159860E+00	3.006480E+00
4.301100E+00	2.192740E+00	3.070890E+00
4.239940E+00	1.970490E+00	3.110140E+00
3.399100E+00	3.686460E+00	3.151380E+00
3.533760E+00	3.648210E+00	3.134140E+00
3.605290E+00	3.624740E+00	3.084790E+00
4.294110E+00	2.543020E+00	3.079760E+00
4.313240E+00	2.422970E+00	3.125510E+00
4.308400E+00	2.500580E+00	3.138650E+00
4.313290E+00	2.290400E+00	3.094000E+00
3.645000E+00	3.610460E+00	3.176040E+00
3.712360E+00	3.590820E+00	3.173460E+00
3.717010E+00	3.586780E+00	3.126370E+00
4.219340E+00	2.927960E+00	3.143150E+00
4.195410E+00	3.008870E+00	3.068220E+00
4.194530E+00	3.034550E+00	3.119250E+00
4.248940E+00	2.793380E+00	3.148690E+00
4.275460E+00	2.675150E+00	3.093850E+00
4.302340E+00	2.555280E+00	3.146980E+00
3.751600E+00	3.575030E+00	3.175650E+00
3.839060E+00	3.531330E+00	3.186660E+00
3.992550E+00	3.437720E+00	3.136410E+00
4.044870E+00	3.400700E+00	3.116410E+00
4.139940E+00	3.216040E+00	3.145410E+00
4.117120E+00	3.283090E+00	3.071640E+00
4.097910E+00	3.322490E+00	3.133270E+00
4.177040E+00	3.102370E+00	3.151070E+00
4.070280E+00	3.371920E+00	3.107500E+00
1.382480E+00	2.415420E+00	3.224570E+00
1.410100E+00	2.473150E+00	3.210390E+00
1.383340E+00	2.406700E+00	3.169820E+00
1.359030E+00	2.326730E+00	3.092140E+00
1.344570E+00	2.321870E+00	3.188820E+00
1.306670E+00	2.168130E+00	3.038830E+00
1.299730E+00	2.193530E+00	3.137140E+00
1.271640E+00	2.029830E+00	2.990920E+00
1.259690E+00	2.057840E+00	3.087420E+00
1.254210E+00	1.893350E+00	2.959730E+00
1.232230E+00	1.925620E+00	3.051170E+00
1.254110E+00	1.759320E+00	2.950340E+00
1.219520E+00	1.796930E+00	3.030430E+00
1.269230E+00	1.634800E+00	2.965380E+00
1.224350E+00	1.673090E+00	3.030580E+00
1.285750E+00	1.557820E+00	2.987340E+00
1.247230E+00	1.544650E+00	3.058760E+00
1.305840E+00	1.481830E+00	3.014230E+00
1.446320E+00	2.561170E+00	3.232780E+00
1.484080E+00	2.670150E+00	3.256870E+00
1.466700E+00	2.620020E+00	3.164270E+00
1.415660E+00	2.476890E+00	3.137370E+00
1.367150E+00	1.447360E+00	2.957500E+00
1.418700E+00	1.348950E+00	2.990650E+00
1.494910E+00	1.236450E+00	3.045540E+00
1.588910E+00	1.195060E+00	3.003420E+00
1.571120E+00	1.164990E+00	3.066370E+00
1.652070E+00	1.130300E+00	3.071560E+00
1.555180E+00	2.902780E+00	3.272190E+00
1.582360E+00	2.985060E+00	3.299150E+00
1.573560E+00	2.953070E+00	3.206350E+00
1.521490E+00	2.791170E+00	3.213420E+00
1.819890E+00	1.106870E+00	2.986920E+00
1.756480E+00	1.116710E+00	3.022200E+00
1.860440E+00	1.060920E+00	3.069350E+00
1.614930E+00	3.065310E+00	3.321820E+00
1.645470E+00	3.115150E+00	3.308820E+00
1.631760E+00	3.073350E+00	3.251060E+00
1.969820E+00	1.056970E+00	3.040900E+00
2.053770E+00	1.018230E+00	3.102010E+00
1.702780E+00	3.190210E+00	3.286510E+00
2.185870E+00	9.960340E-01	3.118620E+00
2.318640E+00	9.798540E-01	3.115500E+00
2.281690E+00	9.710220E-01	3.173450E+00
2.351040E+00	9.533720E-01	3.214470E+00
1.777540E+00	3.290840E+00	3.299500E+00
1.830830E+00	3.355850E+00	3.313810E+00
1.813430E+00	3.325560E+00	3.256160E+00
2.447710E+00	9.615450E-01	3.171190E+00
1.861100E+00	3.375390E+00	3.228410E+00
1.875790E+00	3.401860E+00	3.305190E+00
2.578410E+00	9.583710E-01	3.161340E+00
1.945770E+00	3.467790E+00	3.275600E+00
2.683640E+00	9.600650E-01	3.129020E+00
2.775010E+00	9.428220E-01	3.191470E+00
2.038360E+00	3.563800E+00	3.290650E+00
2.103610E+00	3.628870E+00	3.318480E+00
2.092380E+00	3.608430E+00	3.242000E+00
2.907020E+00	9.439930E-01	3.166420E+00
2.172620E+00	3.673480E+00	3.283740E+00
3.043120E+00	9.507740E-01	3.156600E+00
3.003100E+00	9.160000E-01	3.220890E+00
3.065300E+00	9.217040E-01	3.216070E+00
2.272760E+00	3.740970E+00	3.287470E+00
3.149030E+00	9.401260E-01	3.199840E+00
2.367370E+00	3.795840E+00	3.277370E+00
3.303640E+00	9.645910E-01	3.219260E+00
2.474370E+00	3.839850E+00	3.262860E+00
3.445210E+00	1.033960E+00	3.191310E+00
2.595920E+00	3.880630E+00	3.249100E+00
3.598390E+00	1.123980E+00	3.176120E+00
2.676540E+00	3.911320E+00	3.280280E+00
2.677720E+00	3.895990E+00	3.231060E+00
3.687530E+00	1.196500E+00	3.163520E+00
3.694550E+00	1.178360E+00	3.214210E+00
2.727230E+00	3.918980E+00	3.292200E+00
2.782430E+00	3.901640E+00	3.255040E+00
3.880360E+00	1.351110E+00	3.204660E+00
3.757410E+00	1.236000E+00	3.212820E+00
2.903050E+00	3.887000E+00	3.250960E+00
3.976420E+00	1.474060E+00	3.190720E+00
3.970870E+00	1.421720E+00	3.247070E+00
3.005190E+00	3.854680E+00	3.232770E+00
3.101710E+00	3.832250E+00	3.304920E+00
4.217260E+00	1.901890E+00	3.180280E+00
4.178240E+00	1.809340E+00	3.209370E+00
4.132990E+00	1.714850E+00	3.199340E+00
4.059690E+00	1.585250E+00	3.202520E+00
4.018730E+00	1.479100E+00	3.260610E+00
3.215610E+00	3.771680E+00	3.269360E+00
3.291320E+00	3.730390E+00	3.251090E+00
4.305820E+00	2.188100E+00	3.170880E+00
4.283230E+00	2.084910E+00	3.231440E+00
4.254260E+00	2.001730E+00	3.185490E+00
3.345140E+00	3.703120E+00	3.238540E+00
3.437310E+00	3.675640E+00	3.290230E+00
3.540990E+00	3.639590E+00	3.225550E+00
3.576530E+00	3.640840E+00	3.323610E+00
4.311870E+00	2.490030E+00	3.200640E+00
4.323930E+00	2.400350E+00	3.258300E+00
4.319400E+00	2.300050E+00	3.214160E+00
3.666430E+00	3.605830E+00	3.268120E+00
3.735090E+00	3.578620E+00	3.214660E+00
3.793270E+00	3.569530E+00	3.304190E+00
4.199230E+00	3.024640E+00	3.214100E+00
4.229440E+00	2.928890E+00	3.288850E+00
4.252220E+00	2.811460E+00	3.257640E+00
4.282560E+00	2.693280E+00	3.233710E+00
4.302830E+00	2.581720E+00	3.219480E+00
3.905230E+00	3.520910E+00	3.308870E+00
3.987290E+00	3.448230E+00	3.275730E+00
4.083160E+00	3.326300E+00	3.235630E+00
4.061940E+00	3.375750E+00	3.151040E+00
4.141530E+00	3.214890E+00	3.271730E+00
4.171780E+00	3.125360E+00	3.246350E+00
1.253550E+00	2.185300E+00	3.319660E+00
1.277190E+00	2.231870E+00	3.319570E+00
1.261350E+00	2.193010E+00	3.293310E+00
1.245540E+00	2.146630E+00	3.296150E+00
1.318150E+00	2.310910E+00	3.310730E+00
1.366490E+00	2.419010E+00	3.345730E+00
1.352920E+00	2.364480E+00	3.267200E+00
1.285850E+00	2.211390E+00	3.246050E+00
1.249610E+00	2.080620E+00	3.178160E+00
1.236890E+00	2.089940E+00	3.247190E+00
1.217860E+00	1.953530E+00	3.138620E+00
1.207290E+00	1.982200E+00	3.220250E+00
1.197330E+00	1.827850E+00	3.113480E+00
1.180730E+00	1.856680E+00	3.194140E+00
1.190410E+00	1.703450E+00	3.105080E+00
1.165670E+00	1.732510E+00	3.182550E+00
1.203440E+00	1.597520E+00	3.107320E+00
1.166100E+00	1.597010E+00	3.197770E+00
1.216690E+00	1.537780E+00	3.116580E+00
1.197430E+00	1.532100E+00	3.163270E+00
1.223870E+00	1.478250E+00	3.153960E+00
1.411720E+00	2.491730E+00	3.288660E+00
1.348840E+00	1.380180E+00	3.047200E+00
1.279580E+00	1.400330E+00	3.131090E+00
1.402320E+00	1.294090E+00	3.078800E+00
1.344680E+00	1.318530E+00	3.124840E+00
1.434110E+00	1.241470E+00	3.111660E+00
1.390720E+00	1.251230E+00	3.161810E+00
1.458640E+00	1.196810E+00	3.167060E+00
1.494350E+00	2.709760E+00	3.372410E+00
1.511710E+00	2.768290E+00	3.391720E+00
1.505890E+00	2.743830E+00	3.325790E+00
1.468050E+00	2.633600E+00	3.331650E+00
1.562420E+00	1.130840E+00	3.166270E+00
1.673660E+00	1.090030E+00	3.188120E+00
1.570180E+00	2.979030E+00	3.416190E+00
1.600660E+00	3.048170E+00	3.443100E+00
1.587890E+00	3.018630E+00	3.370940E+00
1.544890E+00	2.885910E+00	3.361970E+00
1.764090E+00	1.068900E+00	3.156810E+00
1.875180E+00	1.030820E+00	3.205970E+00
1.639680E+00	3.118950E+00	3.375590E+00
1.978320E+00	1.021590E+00	3.173130E+00
2.084310E+00	9.947340E-01	3.188660E+00
2.053350E+00	9.840410E-01	3.266160E+00
2.164430E+00	9.619650E-01	3.283280E+00
1.699550E+00	3.212130E+00	3.409310E+00
1.750310E+00	3.279740E+00	3.437690E+00
1.743100E+00	3.264200E+00	3.364940E+00
2.281250E+00	9.558000E-01	3.251230E+00
2.352670E+00	9.363810E-01	3.272160E+00
1.792990E+00	3.327210E+00	3.390170E+00
2.436030E+00	9.210950E-01	3.312700E+00
1.870870E+00	3.410450E+00	3.403270E+00
2.567440E+00	9.249690E-01	3.280180E+00
1.950280E+00	3.492660E+00	3.408740E+00
2.007640E+00	3.553120E+00	3.437380E+00
1.999660E+00	3.538550E+00	3.361100E+00
2.682870E+00	9.267980E-01	3.241430E+00
2.817320E+00	8.907190E-01	3.301020E+00
2.071920E+00	3.611560E+00	3.399130E+00
2.938970E+00	8.859090E-01	3.274820E+00
2.894970E+00	8.600470E-01	3.325280E+00
2.951460E+00	8.444030E-01	3.339920E+00
2.167140E+00	3.683050E+00	3.390030E+00
3.066680E+00	8.716360E-01	3.298450E+00
2.264060E+00	3.745680E+00	3.383200E+00
3.224120E+00	8.954150E-01	3.285200E+00
3.177040E+00	8.453080E-01	3.347620E+00
3.257500E+00	8.604880E-01	3.352610E+00
2.365990E+00	3.810430E+00	3.379750E+00
3.299900E+00	9.188540E-01	3.281460E+00
3.301770E+00	8.931290E-01	3.322620E+00
2.471200E+00	3.856340E+00	3.374880E+00
3.430300E+00	9.832980E-01	3.278730E+00
3.361820E+00	9.308610E-01	3.309180E+00
2.583790E+00	3.898700E+00	3.364590E+00
3.564260E+00	1.036790E+00	3.314010E+00
2.703400E+00	3.930050E+00	3.356890E+00
3.730290E+00	1.164750E+00	3.297690E+00
2.791520E+00	3.938570E+00	3.402280E+00
2.790600E+00	3.930660E+00	3.345000E+00
3.819430E+00	1.254130E+00	3.276410E+00
3.827980E+00	1.230790E+00	3.330430E+00
2.833160E+00	3.937140E+00	3.392640E+00
2.891570E+00	3.919330E+00	3.374970E+00
3.994800E+00	1.391800E+00	3.330660E+00
3.892780E+00	1.289960E+00	3.326820E+00
3.005340E+00	3.876960E+00	3.339800E+00
3.098370E+00	3.838470E+00	3.402340E+00
4.217440E+00	1.855800E+00	3.260850E+00
4.186380E+00	1.761320E+00	3.278130E+00
4.148170E+00	1.646470E+00	3.298370E+00
4.087120E+00	1.526750E+00	3.327180E+00
4.152170E+00	1.593080E+00	3.366120E+00
3.184440E+00	3.800700E+00	3.377680E+00
3.272300E+00	3.753430E+00	3.365880E+00
3.324650E+00	3.722270E+00	3.303670E+00
3.379340E+00	3.701180E+00	3.399850E+00
4.319740E+00	2.191490E+00	3.298650E+00
4.303050E+00	2.081600E+00	3.320950E+00
4.268720E+00	1.963330E+00	3.292270E+00
4.242100E+00	1.828590E+00	3.343590E+00
4.204810E+00	1.708740E+00	3.362100E+00
4.178700E+00	1.640180E+00	3.364660E+00
3.499160E+00	3.663760E+00	3.379600E+00
3.598480E+00	3.638450E+00	3.416710E+00
4.324040E+00	2.495860E+00	3.302750E+00
4.342650E+00	2.393680E+00	3.374160E+00
4.335270E+00	2.306800E+00	3.317520E+00
3.696510E+00	3.612160E+00	3.362990E+00
3.804660E+00	3.583510E+00	3.412770E+00
4.206120E+00	3.043820E+00	3.327940E+00
4.240500E+00	2.943100E+00	3.409950E+00
4.266630E+00	2.825930E+00	3.375660E+00
4.296490E+00	2.713200E+00	3.345100E+00
4.315500E+00	2.603950E+00	3.324830E+00
3.887720E+00	3.548090E+00	3.379080E+00
3.996690E+00	3.480110E+00	3.405470E+00
4.080710E+00	3.369120E+00	3.373180E+00
4.136710E+00	3.256790E+00	3.361560E+00
4.175830E+00	3.153460E+00	3.350410E+00
1.321080E+00	2.379920E+00	3.483400E+00
1.364420E+00	2.458590E+00	3.498840E+00
1.330480E+00	2.383810E+00	3.447070E+00
1.313870E+00	2.324370E+00	3.381620E+00
1.294730E+00	2.305500E+00	3.452540E+00
1.247730E+00	2.170290E+00	3.376330E+00
1.206970E+00	2.031830E+00	3.304610E+00
1.193850E+00	2.028360E+00	3.380610E+00
1.171330E+00	1.891000E+00	3.274540E+00
1.164310E+00	1.919310E+00	3.352820E+00
1.149430E+00	1.764740E+00	3.260230E+00
1.137190E+00	1.795920E+00	3.335890E+00
1.142060E+00	1.655020E+00	3.254240E+00
1.121850E+00	1.661070E+00	3.345320E+00
1.145840E+00	1.593920E+00	3.259910E+00
1.135220E+00	1.591800E+00	3.308450E+00
1.151320E+00	1.537980E+00	3.294560E+00
1.370070E+00	2.447220E+00	3.423740E+00
1.413760E+00	2.538010E+00	3.469650E+00
1.189080E+00	1.460820E+00	3.260140E+00
1.231500E+00	1.412150E+00	3.211590E+00
1.223990E+00	1.389180E+00	3.266350E+00
1.261640E+00	1.347190E+00	3.249400E+00
1.454530E+00	2.621510E+00	3.471850E+00
1.490460E+00	2.717640E+00	3.507960E+00
1.484320E+00	2.689260E+00	3.422290E+00
1.427780E+00	2.552300E+00	3.396520E+00
1.326130E+00	1.290900E+00	3.212770E+00
1.405720E+00	1.193240E+00	3.284200E+00
1.487810E+00	1.150730E+00	3.242850E+00
1.478830E+00	1.135450E+00	3.300610E+00
1.543770E+00	1.100450E+00	3.294130E+00
1.551810E+00	2.928100E+00	3.568650E+00
1.575400E+00	2.998230E+00	3.560460E+00
1.563380E+00	2.944070E+00	3.484610E+00
1.523470E+00	2.806960E+00	3.454760E+00
1.528730E+00	2.834660E+00	3.540930E+00
1.731710E+00	1.058460E+00	3.252150E+00
1.659010E+00	1.065270E+00	3.289560E+00
1.740160E+00	1.036000E+00	3.314310E+00
1.599260E+00	3.064510E+00	3.604820E+00
1.641260E+00	3.136430E+00	3.577430E+00
1.606060E+00	3.057270E+00	3.524600E+00
1.813120E+00	1.019340E+00	3.294490E+00
1.656160E+00	3.146810E+00	3.484860E+00
1.684860E+00	3.201690E+00	3.560660E+00
1.960380E+00	9.869130E-01	3.324720E+00
2.081720E+00	9.531420E-01	3.350720E+00
2.175430E+00	9.271810E-01	3.417790E+00
1.720680E+00	3.242130E+00	3.502630E+00
2.285810E+00	9.236560E-01	3.375570E+00
2.346890E+00	9.246910E-01	3.317180E+00
1.799030E+00	3.334880E+00	3.517630E+00
2.381920E+00	9.049570E-01	3.383720E+00
2.468950E+00	8.896840E-01	3.446760E+00
1.877810E+00	3.420970E+00	3.529140E+00
1.927840E+00	3.479300E+00	3.544060E+00
1.919480E+00	3.462510E+00	3.477360E+00
2.567010E+00	8.842240E-01	3.403720E+00
1.971390E+00	3.519060E+00	3.497520E+00
2.680260E+00	8.766500E-01	3.358440E+00
2.777920E+00	8.434990E-01	3.433010E+00
2.054580E+00	3.604810E+00	3.526000E+00
2.880900E+00	8.348280E-01	3.386630E+00
2.986640E+00	8.054580E-01	3.428410E+00
2.152950E+00	3.676910E+00	3.487190E+00
3.104970E+00	8.157060E-01	3.402280E+00
3.060230E+00	7.910890E-01	3.453990E+00
3.127350E+00	7.849690E-01	3.484500E+00
2.254530E+00	3.744000E+00	3.481530E+00
3.223160E+00	8.224470E-01	3.430860E+00
2.360470E+00	3.806710E+00	3.482700E+00
3.354190E+00	8.856010E-01	3.402730E+00
2.467930E+00	3.857970E+00	3.482840E+00
3.466010E+00	9.611250E-01	3.362040E+00
3.476260E+00	9.408110E-01	3.451640E+00
2.574000E+00	3.900060E+00	3.476820E+00
3.536080E+00	9.951150E-01	3.372890E+00
3.526580E+00	9.790870E-01	3.412330E+00
2.677230E+00	3.927530E+00	3.468380E+00
3.693560E+00	1.086550E+00	3.445400E+00
3.578750E+00	1.014230E+00	3.403120E+00
2.771490E+00	3.938230E+00	3.465980E+00
3.853730E+00	1.226830E+00	3.415420E+00
2.844640E+00	3.935130E+00	3.448990E+00
2.921350E+00	3.921300E+00	3.504300E+00
3.943820E+00	1.307180E+00	3.399340E+00
3.942390E+00	1.288780E+00	3.451700E+00
3.029070E+00	3.865410E+00	3.470390E+00
3.106200E+00	3.832290E+00	3.458920E+00
4.132300E+00	1.541360E+00	3.406050E+00
4.079930E+00	1.458710E+00	3.421790E+00
4.009240E+00	1.355270E+00	3.462550E+00
3.155900E+00	3.809180E+00	3.445570E+00
3.247910E+00	3.760010E+00	3.468800E+00
3.377700E+00	3.705430E+00	3.507910E+00
4.325690E+00	2.131840E+00	3.383590E+00
4.310510E+00	2.031280E+00	3.392540E+00
4.292930E+00	1.910170E+00	3.416340E+00
4.253910E+00	1.770230E+00	3.461420E+00
4.293150E+00	1.861050E+00	3.474100E+00
4.185950E+00	1.618650E+00	3.441400E+00
4.135940E+00	1.516730E+00	3.470260E+00
3.489760E+00	3.665560E+00	3.464150E+00
3.600620E+00	3.649220E+00	3.505610E+00
4.334370E+00	2.519720E+00	3.427800E+00
4.350220E+00	2.394680E+00	3.499850E+00
4.345620E+00	2.245630E+00	3.435840E+00
4.332690E+00	2.097840E+00	3.467710E+00
4.321090E+00	1.988600E+00	3.475530E+00
4.310830E+00	1.910790E+00	3.486920E+00
3.707040E+00	3.613620E+00	3.460570E+00
3.808370E+00	3.594220E+00	3.499580E+00
4.208360E+00	3.069350E+00	3.452410E+00
4.247240E+00	2.951270E+00	3.524730E+00
4.270600E+00	2.838320E+00	3.487720E+00
4.305380E+00	2.715530E+00	3.461870E+00
4.321370E+00	2.630200E+00	3.411380E+00
3.912140E+00	3.551420E+00	3.477640E+00
4.011040E+00	3.498520E+00	3.505230E+00
4.047990E+00	3.453380E+00	3.472560E+00
4.089880E+00	3.391820E+00	3.470520E+00
4.144160E+00	3.274700E+00	3.493930E+00
4.127500E+00	3.348380E+00	3.514790E+00
4.171450E+00	3.181810E+00	3.434850E+00
4.073610E+00	3.443140E+00	3.522060E+00
4.112680E+00	3.389660E+00	3.527890E+00
1.312640E+00	2.451830E+00	3.656970E+00
1.344130E+00	2.506480E+00	3.641280E+00
1.318410E+00	2.445700E+00	3.608160E+00
1.306700E+00	2.367700E+00	3.540400E+00
1.286840E+00	2.373390E+00	3.627260E+00
1.253940E+00	2.215190E+00	3.490950E+00
1.255730E+00	2.257970E+00	3.584490E+00
1.204090E+00	2.078390E+00	3.453220E+00
1.212520E+00	2.125590E+00	3.543330E+00
1.162860E+00	1.949440E+00	3.429650E+00
1.169530E+00	1.992810E+00	3.511060E+00
1.131240E+00	1.827960E+00	3.411210E+00
1.133870E+00	1.866960E+00	3.490290E+00
1.111520E+00	1.721060E+00	3.399760E+00
1.105410E+00	1.737220E+00	3.490510E+00
1.107480E+00	1.660850E+00	3.402230E+00
1.102080E+00	1.665220E+00	3.446040E+00
1.107770E+00	1.606670E+00	3.433730E+00
1.361850E+00	2.499920E+00	3.581300E+00
1.402750E+00	2.602150E+00	3.655340E+00
1.129770E+00	1.520760E+00	3.404250E+00
1.156810E+00	1.473680E+00	3.349310E+00
1.152470E+00	1.451480E+00	3.405740E+00
1.177090E+00	1.408830E+00	3.385030E+00
1.433830E+00	2.608190E+00	3.551050E+00
1.453230E+00	2.684180E+00	3.623750E+00
1.228270E+00	1.346550E+00	3.342870E+00
1.306920E+00	1.259150E+00	3.328390E+00
1.271690E+00	1.258210E+00	3.443140E+00
1.355500E+00	1.200480E+00	3.356540E+00
1.329580E+00	1.205200E+00	3.406570E+00
1.390910E+00	1.158620E+00	3.404580E+00
1.475000E+00	2.734850E+00	3.637520E+00
1.494120E+00	2.782500E+00	3.653770E+00
1.488820E+00	2.748570E+00	3.592660E+00
1.484980E+00	1.104980E+00	3.379450E+00
1.604240E+00	1.045510E+00	3.389090E+00
1.553520E+00	1.039280E+00	3.494070E+00
1.655000E+00	1.007110E+00	3.478810E+00
1.564410E+00	2.984380E+00	3.632440E+00
1.528400E+00	2.870160E+00	3.635930E+00
1.750520E+00	1.001580E+00	3.408460E+00
1.634110E+00	3.131580E+00	3.661990E+00
1.597890E+00	3.055210E+00	3.691810E+00
1.866690E+00	9.796850E-01	3.385010E+00
1.872730E+00	9.589260E-01	3.461260E+00
1.944840E+00	9.580210E-01	3.435180E+00
1.679600E+00	3.203610E+00	3.641750E+00
2.062270E+00	9.316010E-01	3.462190E+00
2.184790E+00	8.987660E-01	3.530100E+00
1.732820E+00	3.270850E+00	3.602660E+00
2.278480E+00	8.985180E-01	3.504020E+00
1.796460E+00	3.353980E+00	3.658770E+00
1.852840E+00	3.418490E+00	3.664960E+00
1.843140E+00	3.398900E+00	3.599570E+00
2.377160E+00	8.902160E-01	3.477830E+00
2.475990E+00	8.564030E-01	3.563440E+00
1.901560E+00	3.466170E+00	3.622390E+00
2.572520E+00	8.504670E-01	3.526100E+00
1.974540E+00	3.539190E+00	3.591440E+00
2.670510E+00	8.434600E-01	3.482170E+00
2.765460E+00	8.025990E-01	3.551880E+00
2.046400E+00	3.625340E+00	3.644760E+00
2.125990E+00	3.696030E+00	3.641660E+00
2.087720E+00	3.655980E+00	3.591460E+00
2.867210E+00	7.993010E-01	3.495740E+00
2.951560E+00	7.573520E-01	3.555220E+00
2.140650E+00	3.689240E+00	3.570280E+00
2.203690E+00	3.749030E+00	3.630230E+00
3.043250E+00	7.675620E-01	3.517750E+00
3.128220E+00	7.475000E-01	3.580830E+00
2.235180E+00	3.753150E+00	3.567870E+00
2.254290E+00	3.784400E+00	3.622700E+00
3.224720E+00	7.810680E-01	3.544060E+00
2.295960E+00	3.811160E+00	3.621470E+00
2.346630E+00	3.827270E+00	3.582650E+00
3.327570E+00	8.339290E-01	3.513970E+00
2.462690E+00	3.880650E+00	3.584750E+00
3.420660E+00	8.897130E-01	3.503300E+00
2.571880E+00	3.925280E+00	3.579690E+00
3.523890E+00	9.413030E-01	3.559830E+00
3.571960E+00	9.963580E-01	3.472490E+00
3.650840E+00	1.027300E+00	3.560790E+00
2.668730E+00	3.953860E+00	3.567600E+00
3.759920E+00	1.101860E+00	3.569320E+00
2.757750E+00	3.958460E+00	3.558550E+00
3.846060E+00	1.183190E+00	3.536960E+00
2.843710E+00	3.951950E+00	3.541590E+00
2.922450E+00	3.953910E+00	3.604580E+00
3.944530E+00	1.274760E+00	3.513970E+00
2.995420E+00	3.911030E+00	3.565040E+00
3.098940E+00	3.867460E+00	3.579020E+00
3.138030E+00	3.820900E+00	3.499910E+00
3.197580E+00	3.806900E+00	3.549380E+00
4.099130E+00	1.437150E+00	3.520970E+00
4.039240E+00	1.344560E+00	3.573610E+00
3.295510E+00	3.762560E+00	3.560620E+00
3.379830E+00	3.728910E+00	3.566840E+00
4.306120E+00	1.841970E+00	3.539540E+00
4.280110E+00	1.740290E+00	3.564610E+00
4.234760E+00	1.644800E+00	3.552500E+00
4.169380E+00	1.531560E+00	3.546560E+00
3.483570E+00	3.696820E+00	3.555690E+00
3.596890E+00	3.675770E+00	3.564870E+00
4.349650E+00	2.527350E+00	3.577940E+00
4.329250E+00	2.607790E+00	3.487840E+00
4.329620E+00	2.655300E+00	3.548450E+00
4.368640E+00	2.388490E+00	3.601960E+00
4.366490E+00	2.278990E+00	3.573210E+00
4.358960E+00	2.145460E+00	3.558850E+00
4.345510E+00	2.019520E+00	3.554980E+00
4.329030E+00	1.933660E+00	3.537510E+00
3.714860E+00	3.643080E+00	3.560120E+00
3.892110E+00	3.597620E+00	3.584270E+00
4.224040E+00	3.074580E+00	3.596410E+00
4.186730E+00	3.156450E+00	3.510900E+00
4.186080E+00	3.194010E+00	3.576460E+00
4.260180E+00	2.947200E+00	3.614470E+00
4.279340E+00	2.856900E+00	3.583460E+00
4.307140E+00	2.753580E+00	3.561520E+00
3.961830E+00	3.575960E+00	3.591650E+00
3.972030E+00	3.553010E+00	3.559500E+00
4.135080E+00	3.357740E+00	3.577350E+00
4.165890E+00	3.275320E+00	3.619980E+00
3.992470E+00	3.557290E+00	3.595010E+00
4.044000E+00	3.506150E+00	3.600330E+00
4.101920E+00	3.424960E+00	3.568890E+00
1.246680E+00	2.269110E+00	3.726490E+00
1.267360E+00	2.324400E+00	3.736530E+00
1.255750E+00	2.286520E+00	3.674050E+00
1.219620E+00	2.166650E+00	3.630710E+00
1.227180E+00	2.198620E+00	3.709520E+00
1.179450E+00	2.038690E+00	3.596440E+00
1.191180E+00	2.080690E+00	3.679880E+00
1.141970E+00	1.911000E+00	3.572980E+00
1.154190E+00	1.955640E+00	3.656190E+00
1.114250E+00	1.803210E+00	3.556850E+00
1.120250E+00	1.821840E+00	3.657200E+00
1.101840E+00	1.741170E+00	3.554290E+00
1.104380E+00	1.744930E+00	3.607310E+00
1.099860E+00	1.684710E+00	3.584790E+00
1.347030E+00	2.503980E+00	3.715230E+00
1.292660E+00	2.395030E+00	3.700570E+00
1.102140E+00	1.620030E+00	3.526730E+00
1.113510E+00	1.546020E+00	3.502130E+00
1.116290E+00	1.528020E+00	3.611040E+00
1.134960E+00	1.472020E+00	3.548670E+00
1.405970E+00	2.609000E+00	3.745230E+00
1.445230E+00	2.680240E+00	3.750270E+00
1.427270E+00	2.655100E+00	3.707100E+00
1.160390E+00	1.414680E+00	3.485520E+00
1.210200E+00	1.331460E+00	3.471510E+00
1.199960E+00	1.340410E+00	3.586040E+00
1.247230E+00	1.280660E+00	3.505690E+00
1.236880E+00	1.289910E+00	3.555910E+00
1.277860E+00	1.238460E+00	3.549040E+00
1.463010E+00	2.717390E+00	3.690470E+00
1.487360E+00	2.755430E+00	3.786850E+00
1.346440E+00	1.175140E+00	3.504540E+00
1.450930E+00	1.098550E+00	3.502570E+00
1.409280E+00	1.103790E+00	3.611120E+00
1.507530E+00	1.049720E+00	3.542950E+00
1.482170E+00	1.054700E+00	3.589260E+00
1.545460E+00	1.011690E+00	3.595410E+00
1.521930E+00	2.832380E+00	3.790250E+00
1.539430E+00	2.875200E+00	3.773880E+00
1.516040E+00	2.828250E+00	3.724100E+00
1.729980E+00	9.713520E-01	3.523570E+00
1.648420E+00	9.752430E-01	3.582790E+00
1.769020E+00	9.248570E-01	3.614330E+00
1.566650E+00	2.952250E+00	3.751320E+00
1.838030E+00	9.359770E-01	3.538220E+00
1.923530E+00	8.978410E-01	3.601190E+00
1.861430E+00	8.925310E-01	3.626130E+00
1.945980E+00	8.740740E-01	3.676230E+00
1.640800E+00	3.117710E+00	3.750430E+00
1.608380E+00	3.050920E+00	3.766950E+00
1.969630E+00	9.225390E-01	3.539240E+00
2.008130E+00	8.772840E-01	3.634150E+00
1.674940E+00	3.184070E+00	3.724130E+00
2.126640E+00	8.601140E-01	3.631000E+00
1.736600E+00	3.271790E+00	3.735690E+00
2.265800E+00	8.601750E-01	3.621380E+00
1.845140E+00	3.406330E+00	3.734370E+00
1.797650E+00	3.351000E+00	3.753610E+00
2.374810E+00	8.506030E-01	3.593070E+00
2.476410E+00	8.233700E-01	3.680240E+00
1.891180E+00	3.459900E+00	3.706400E+00
2.574670E+00	8.103080E-01	3.641990E+00
1.964630E+00	3.541530E+00	3.718000E+00
2.668870E+00	7.996650E-01	3.599320E+00
2.762060E+00	7.651260E-01	3.669350E+00
2.107910E+00	3.683480E+00	3.726690E+00
2.040050E+00	3.624640E+00	3.740470E+00
2.856330E+00	7.554780E-01	3.611880E+00
2.941580E+00	7.167540E-01	3.667850E+00
2.191440E+00	3.746070E+00	3.713220E+00
3.033120E+00	7.281540E-01	3.620250E+00
3.125440E+00	7.133680E-01	3.687760E+00
2.283270E+00	3.810260E+00	3.690610E+00
3.223440E+00	7.430280E-01	3.652040E+00
2.358220E+00	3.859820E+00	3.719420E+00
2.356880E+00	3.854160E+00	3.666210E+00
3.324230E+00	7.936780E-01	3.620720E+00
2.395530E+00	3.877010E+00	3.709110E+00
2.450580E+00	3.892210E+00	3.698360E+00
3.424460E+00	8.573660E-01	3.593510E+00
2.566260E+00	3.935370E+00	3.682870E+00
3.618330E+00	9.909460E-01	3.663790E+00
3.514640E+00	9.065440E-01	3.678220E+00
2.674890E+00	3.967330E+00	3.673890E+00
3.741010E+00	1.078800E+00	3.658460E+00
2.742730E+00	3.973320E+00	3.635380E+00
3.853860E+00	1.170050E+00	3.643750E+00
2.830630E+00	3.973910E+00	3.650590E+00
2.926010E+00	3.964870E+00	3.706380E+00
3.952700E+00	1.258220E+00	3.614250E+00
3.011990E+00	3.925100E+00	3.651430E+00
3.125830E+00	3.891600E+00	3.678290E+00
3.218270E+00	3.829090E+00	3.616250E+00
4.125820E+00	1.433060E+00	3.625770E+00
4.046250E+00	1.338320E+00	3.677370E+00
3.251150E+00	3.847320E+00	3.687860E+00
3.335060E+00	3.814040E+00	3.688840E+00
3.366960E+00	3.771200E+00	3.627770E+00
4.309570E+00	1.778590E+00	3.624700E+00
4.273830E+00	1.669820E+00	3.649390E+00
4.307030E+00	1.738630E+00	3.687030E+00
4.202950E+00	1.547120E+00	3.649590E+00
3.431210E+00	3.788290E+00	3.694280E+00
3.551830E+00	3.761010E+00	3.712040E+00
3.576140E+00	3.717130E+00	3.635270E+00
4.336910E+00	2.675960E+00	3.648270E+00
4.358090E+00	2.551270E+00	3.718590E+00
4.372760E+00	2.425080E+00	3.689610E+00
4.380260E+00	2.301540E+00	3.678650E+00
4.377590E+00	2.174190E+00	3.665380E+00
4.366490E+00	2.041140E+00	3.655600E+00
4.342720E+00	1.890690E+00	3.636920E+00
4.323310E+00	1.795840E+00	3.676340E+00
3.663360E+00	3.716860E+00	3.706100E+00
3.766380E+00	3.691150E+00	3.754760E+00
3.782650E+00	3.656750E+00	3.667950E+00
4.195490E+00	3.187090E+00	3.669220E+00
4.225580E+00	3.094070E+00	3.735740E+00
4.254030E+00	2.982270E+00	3.696290E+00
4.282320E+00	2.868270E+00	3.679720E+00
4.306700E+00	2.784430E+00	3.635120E+00
3.870630E+00	3.637330E+00	3.746520E+00
3.954920E+00	3.580540E+00	3.696500E+00
3.981180E+00	3.567360E+00	3.622240E+00
4.018070E+00	3.543250E+00	3.658010E+00
4.134970E+00	3.367970E+00	3.702480E+00
4.106660E+00	3.429000E+00	3.625300E+00
4.078060E+00	3.473940E+00	3.680760E+00
4.171840E+00	3.265360E+00	3.710190E+00
4.049560E+00	3.515060E+00	3.661930E+00
1.240270E+00	2.271400E+00	3.863790E+00
1.263500E+00	2.336070E+00	3.850670E+00
1.246530E+00	2.262450E+00	3.786180E+00
1.205730E+00	2.129780E+00	3.762320E+00
1.218600E+00	2.185870E+00	3.844790E+00
1.169500E+00	2.007940E+00	3.737970E+00
1.189020E+00	2.073130E+00	3.827240E+00
1.137260E+00	1.898000E+00	3.722040E+00
1.157740E+00	1.957740E+00	3.807170E+00
1.118740E+00	1.833480E+00	3.723800E+00
1.130720E+00	1.858820E+00	3.791420E+00
1.113660E+00	1.781350E+00	3.757430E+00
1.287920E+00	2.407110E+00	3.885260E+00
1.323970E+00	2.478270E+00	3.868380E+00
1.301330E+00	2.404810E+00	3.795470E+00
1.105070E+00	1.683950E+00	3.712150E+00
1.105100E+00	1.598320E+00	3.646960E+00
1.107080E+00	1.603740E+00	3.723530E+00
1.111510E+00	1.543410E+00	3.670750E+00
1.112980E+00	1.556890E+00	3.727160E+00
1.122040E+00	1.504230E+00	3.711030E+00
1.360040E+00	2.545190E+00	3.905950E+00
1.399310E+00	2.611110E+00	3.892920E+00
1.370810E+00	2.544060E+00	3.821350E+00
1.165480E+00	1.399570E+00	3.604490E+00
1.146980E+00	1.435670E+00	3.691580E+00
1.185420E+00	1.362020E+00	3.637820E+00
1.176870E+00	1.376380E+00	3.677710E+00
1.203460E+00	1.330930E+00	3.681750E+00
1.436220E+00	2.663920E+00	3.834260E+00
1.254890E+00	1.252590E+00	3.663060E+00
1.324550E+00	1.171470E+00	3.621790E+00
1.302820E+00	1.187010E+00	3.682830E+00
1.367990E+00	1.125070E+00	3.658060E+00
1.341890E+00	1.144370E+00	3.701740E+00
1.400270E+00	1.092110E+00	3.707380E+00
1.484330E+00	2.765540E+00	3.889260E+00
1.517630E+00	2.840140E+00	3.893890E+00
1.511630E+00	2.816350E+00	3.838120E+00
1.495880E+00	1.018750E+00	3.704930E+00
1.592220E+00	9.628100E-01	3.676180E+00
1.569280E+00	9.629820E-01	3.738690E+00
1.624400E+00	9.383270E-01	3.756550E+00
1.542080E+00	2.886250E+00	3.840410E+00
1.705360E+00	9.233730E-01	3.712070E+00
1.577990E+00	2.984480E+00	3.882670E+00
1.611080E+00	3.059300E+00	3.879150E+00
1.600120E+00	3.029120E+00	3.820950E+00
1.850790E+00	8.787850E-01	3.720210E+00
1.972980E+00	8.577320E-01	3.763080E+00
1.632770E+00	3.095160E+00	3.827830E+00
2.073940E+00	8.442110E-01	3.726250E+00
1.687880E+00	3.192350E+00	3.838360E+00
2.138580E+00	8.401670E-01	3.702950E+00
2.164080E+00	8.339770E-01	3.741980E+00
1.748220E+00	3.291310E+00	3.854530E+00
1.791180E+00	3.355730E+00	3.872920E+00
1.780350E+00	3.331950E+00	3.809040E+00
2.242550E+00	8.330840E-01	3.747150E+00
2.173050E+00	8.406330E-01	3.707670E+00
1.832980E+00	3.399240E+00	3.826080E+00
2.369520E+00	8.231580E-01	3.715540E+00
2.479820E+00	7.970650E-01	3.801150E+00
1.898770E+00	3.470130E+00	3.789060E+00
2.575910E+00	7.849890E-01	3.763030E+00
1.965230E+00	3.559210E+00	3.852280E+00
2.030460E+00	3.635570E+00	3.866930E+00
2.013740E+00	3.604960E+00	3.798770E+00
2.669160E+00	7.719840E-01	3.719560E+00
2.767260E+00	7.355590E-01	3.792590E+00
2.084940E+00	3.677810E+00	3.823900E+00
2.856070E+00	7.218240E-01	3.733910E+00
2.943030E+00	6.906050E-01	3.771860E+00
2.174140E+00	3.745190E+00	3.809080E+00
3.028520E+00	6.966770E-01	3.729570E+00
3.125730E+00	6.830020E-01	3.797690E+00
2.259540E+00	3.806340E+00	3.792740E+00
3.224060E+00	7.134110E-01	3.762820E+00
2.340160E+00	3.858360E+00	3.780830E+00
3.323760E+00	7.667420E-01	3.732590E+00
2.406900E+00	3.887340E+00	3.762270E+00
2.480340E+00	3.925610E+00	3.817410E+00
3.421950E+00	8.312000E-01	3.702660E+00
2.561830E+00	3.948430E+00	3.783090E+00
3.606680E+00	9.659180E-01	3.771900E+00
3.516090E+00	8.801000E-01	3.785750E+00
2.652020E+00	3.973360E+00	3.767020E+00
3.717810E+00	1.057570E+00	3.759290E+00
2.733620E+00	3.983670E+00	3.759220E+00
2.766670E+00	3.978140E+00	3.705020E+00
2.840380E+00	3.997180E+00	3.778980E+00
3.855020E+00	1.171700E+00	3.759610E+00
2.938380E+00	3.988940E+00	3.776580E+00
3.956610E+00	1.259420E+00	3.711360E+00
3.030070E+00	3.954260E+00	3.755790E+00
3.187300E+00	3.922100E+00	3.764750E+00
4.141220E+00	1.434130E+00	3.765600E+00
4.038900E+00	1.328270E+00	3.743460E+00
3.275950E+00	3.915580E+00	3.791960E+00
3.322100E+00	3.855380E+00	3.742060E+00
4.291370E+00	1.678430E+00	3.726890E+00
4.242360E+00	1.577490E+00	3.742170E+00
4.221800E+00	1.517730E+00	3.788920E+00
3.363520E+00	3.895320E+00	3.805720E+00
3.468620E+00	3.870230E+00	3.822750E+00
3.470120E+00	3.822290E+00	3.763750E+00
4.348700E+00	2.687590E+00	3.794060E+00
4.314790E+00	2.767780E+00	3.705920E+00
4.301140E+00	2.828130E+00	3.773710E+00
4.374350E+00	2.549670E+00	3.814670E+00
4.386000E+00	2.446210E+00	3.791540E+00
4.395810E+00	2.325580E+00	3.778110E+00
4.393650E+00	2.197570E+00	3.768030E+00
4.385510E+00	2.071280E+00	3.758240E+00
4.370340E+00	1.935610E+00	3.757200E+00
4.330630E+00	1.774020E+00	3.756530E+00
4.293100E+00	1.638740E+00	3.793270E+00
4.256910E+00	1.562040E+00	3.802640E+00
3.556810E+00	3.827370E+00	3.815310E+00
3.634300E+00	3.763680E+00	3.773290E+00
3.764940E+00	3.731670E+00	3.829230E+00
4.195500E+00	3.213060E+00	3.788470E+00
4.233430E+00	3.118260E+00	3.866460E+00
4.256380E+00	3.001760E+00	3.803990E+00
4.272070E+00	2.916390E+00	3.755260E+00
3.871930E+00	3.668110E+00	3.819180E+00
3.966160E+00	3.597640E+00	3.802860E+00
4.066250E+00	3.493510E+00	3.787290E+00
4.036980E+00	3.522750E+00	3.699080E+00
4.149220E+00	3.376020E+00	3.838500E+00
4.166870E+00	3.299410E+00	3.776830E+00
1.264530E+00	2.330460E+00	3.924570E+00
1.236590E+00	2.238410E+00	3.914910E+00
1.218550E+00	2.147960E+00	3.920850E+00
1.189220E+00	2.030830E+00	3.906370E+00
1.161160E+00	1.918620E+00	3.889840E+00
1.139020E+00	1.803680E+00	3.890770E+00
1.113990E+00	1.730320E+00	3.811550E+00
1.125540E+00	1.727440E+00	3.876130E+00
1.120510E+00	1.678660E+00	3.848370E+00
1.323200E+00	2.470080E+00	3.941530E+00
1.288370E+00	2.402990E+00	3.936640E+00
1.123750E+00	1.598150E+00	3.825750E+00
1.133150E+00	1.520300E+00	3.805270E+00
1.143100E+00	1.470260E+00	3.780880E+00
1.157130E+00	1.478890E+00	3.859240E+00
1.177840E+00	1.424870E+00	3.846460E+00
1.397850E+00	2.598210E+00	3.951280E+00
1.371370E+00	2.542570E+00	3.971480E+00
1.195590E+00	1.360640E+00	3.774140E+00
1.227650E+00	1.300950E+00	3.751270E+00
1.238240E+00	1.309200E+00	3.835340E+00
1.266360E+00	1.252620E+00	3.799010E+00
1.449200E+00	2.681460E+00	3.960500E+00
1.303800E+00	1.189250E+00	3.752550E+00
1.368880E+00	1.118810E+00	3.801020E+00
1.434770E+00	1.055950E+00	3.783950E+00
1.431920E+00	1.055560E+00	3.885060E+00
1.495910E+00	1.004090E+00	3.837660E+00
1.512100E+00	2.819510E+00	3.948320E+00
1.491920E+00	2.766290E+00	3.970830E+00
1.582990E+00	9.508460E-01	3.834790E+00
1.700250E+00	9.076680E-01	3.842730E+00
1.551000E+00	2.901300E+00	3.961550E+00
1.802590E+00	8.748410E-01	3.820560E+00
1.788200E+00	8.679180E-01	3.899840E+00
1.864600E+00	8.485700E-01	3.909510E+00
1.614370E+00	3.052680E+00	3.952600E+00
1.587740E+00	2.987860E+00	3.975600E+00
1.938050E+00	8.488740E-01	3.854080E+00
1.646700E+00	3.122550E+00	3.914720E+00
2.065580E+00	8.222290E-01	3.844010E+00
1.701420E+00	3.204440E+00	3.977160E+00
1.747030E+00	3.281150E+00	3.993180E+00
1.728200E+00	3.262580E+00	3.921750E+00
2.170630E+00	8.193310E-01	3.818100E+00
1.778690E+00	3.337230E+00	3.948810E+00
2.268050E+00	8.005550E-01	3.873200E+00
1.834540E+00	3.413030E+00	3.926380E+00
2.378530E+00	7.870460E-01	3.854690E+00
2.492350E+00	7.724230E-01	3.905040E+00
1.893400E+00	3.481760E+00	3.891760E+00
2.574780E+00	7.560230E-01	3.885730E+00
2.020980E+00	3.631530E+00	3.944060E+00
1.955650E+00	3.558090E+00	3.963960E+00
2.676100E+00	7.398460E-01	3.849960E+00
2.768440E+00	7.127370E-01	3.885380E+00
2.088810E+00	3.697110E+00	3.928060E+00
2.878200E+00	6.754200E-01	3.892960E+00
2.165790E+00	3.757020E+00	3.909560E+00
3.021140E+00	6.667250E-01	3.845730E+00
2.245880E+00	3.816070E+00	3.889640E+00
2.323850E+00	3.870260E+00	3.871710E+00
3.330920E+00	7.353120E-01	3.847210E+00
3.223750E+00	6.768950E-01	3.869000E+00
2.403500E+00	3.907880E+00	3.851840E+00
2.476770E+00	3.934520E+00	3.919530E+00
3.432620E+00	8.051270E-01	3.812660E+00
2.566810E+00	3.967900E+00	3.885880E+00
3.601580E+00	9.248260E-01	3.882840E+00
3.518560E+00	8.480470E-01	3.869500E+00
2.634300E+00	3.988450E+00	3.838110E+00
3.707970E+00	1.029630E+00	3.861450E+00
2.723900E+00	4.004620E+00	3.849380E+00
2.836540E+00	4.031990E+00	3.908030E+00
3.807050E+00	1.116560E+00	3.840650E+00
2.975460E+00	4.024510E+00	3.858510E+00
3.924230E+00	1.225540E+00	3.888450E+00
[truncated: 10,719 more rows]
