# Supplementary material for: A New MRI-Based Model of Heart Function with Coupled Hemodynamics and Application to Normal and Diseased Canine Left Ventricles
Source: Front Bioeng Biotechnol. 2015 Sep 23;3:140. doi: 10.3389/fbioe.2015.00140 (PMC4585083; doi:10.3389/fbioe.2015.00140)
Supplement: Supplementary file 2 [file Data_Sheet_2.ZIP › Case1_Normal_SR_Diastole/nodes/case1_diastole_time_0.2400.csv]

3.310490E+00	2.105130E+00	1.134560E+00
3.332700E+00	2.148020E+00	1.111930E+00
3.351880E+00	2.111540E+00	1.125370E+00
3.354050E+00	2.070480E+00	1.156550E+00
3.384400E+00	2.200790E+00	1.085550E+00
3.416410E+00	2.256890E+00	1.070780E+00
3.439890E+00	2.211550E+00	1.086540E+00
3.440470E+00	2.133110E+00	1.127330E+00
3.544270E+00	2.072060E+00	1.187650E+00
3.464760E+00	2.027220E+00	1.205890E+00
3.590970E+00	2.013250E+00	1.253630E+00
3.521010E+00	2.245640E+00	1.097180E+00
3.589400E+00	2.145780E+00	1.160740E+00
3.631000E+00	2.075940E+00	1.218580E+00
2.993930E+00	2.301100E+00	1.161540E+00
3.010470E+00	2.382350E+00	1.142270E+00
3.053130E+00	2.342640E+00	1.132770E+00
3.071240E+00	2.291480E+00	1.142190E+00
3.065060E+00	2.463510E+00	1.128460E+00
3.084140E+00	2.541080E+00	1.132830E+00
3.129540E+00	2.494910E+00	1.113510E+00
3.185710E+00	2.391720E+00	1.093140E+00
3.306270E+00	2.244810E+00	1.080740E+00
3.159360E+00	2.240500E+00	1.131400E+00
3.235980E+00	2.099820E+00	1.172250E+00
3.361980E+00	1.975900E+00	1.246190E+00
3.231320E+00	1.967880E+00	1.282530E+00
3.436010E+00	1.895200E+00	1.366990E+00
3.323440E+00	1.879400E+00	1.390590E+00
3.428970E+00	1.851910E+00	1.445990E+00
3.209580E+00	2.561330E+00	1.106040E+00
3.416070E+00	2.540080E+00	1.087980E+00
3.433930E+00	2.361730E+00	1.063860E+00
3.514500E+00	1.946750E+00	1.309240E+00
3.552080E+00	1.870580E+00	1.473150E+00
3.548990E+00	2.474340E+00	1.097720E+00
3.565030E+00	2.563300E+00	1.118250E+00
3.613030E+00	2.365230E+00	1.105470E+00
3.668710E+00	2.240320E+00	1.157830E+00
3.697080E+00	2.133980E+00	1.227470E+00
3.709550E+00	2.051330E+00	1.305070E+00
3.648620E+00	1.959690E+00	1.368970E+00
3.677710E+00	2.513860E+00	1.157810E+00
3.748920E+00	2.349330E+00	1.191050E+00
3.774220E+00	2.205040E+00	1.263090E+00
3.761400E+00	2.119380E+00	1.302370E+00
2.579710E+00	2.678600E+00	1.338210E+00
2.601330E+00	2.743100E+00	1.339560E+00
2.637950E+00	2.687380E+00	1.312560E+00
2.732300E+00	2.626720E+00	1.276050E+00
2.596130E+00	2.603120E+00	1.334030E+00
2.793670E+00	2.465220E+00	1.242320E+00
2.643340E+00	2.464330E+00	1.322420E+00
2.879010E+00	2.305970E+00	1.212170E+00
2.702380E+00	2.317830E+00	1.321700E+00
2.879910E+00	2.150350E+00	1.296710E+00
2.764350E+00	2.173090E+00	1.365970E+00
2.943540E+00	2.070420E+00	1.313220E+00
2.838170E+00	2.034890E+00	1.408330E+00
2.954120E+00	1.985160E+00	1.389480E+00
2.709860E+00	2.772250E+00	1.309360E+00
2.901430E+00	2.772470E+00	1.229820E+00
2.885900E+00	2.607820E+00	1.198230E+00
2.961020E+00	2.490000E+00	1.163970E+00
3.019690E+00	2.181550E+00	1.215940E+00
3.077640E+00	2.012480E+00	1.307700E+00
3.164030E+00	1.899110E+00	1.409570E+00
3.034600E+00	1.921420E+00	1.438660E+00
3.237930E+00	1.804530E+00	1.524400E+00
3.087680E+00	1.825330E+00	1.544320E+00
3.290890E+00	1.733090E+00	1.623560E+00
3.155210E+00	1.710150E+00	1.676440E+00
3.272510E+00	1.666870E+00	1.726240E+00
3.093480E+00	2.666910E+00	1.159090E+00
3.138390E+00	2.850380E+00	1.227200E+00
3.418670E+00	1.792650E+00	1.555210E+00
3.392480E+00	1.698940E+00	1.708500E+00
3.273720E+00	2.792340E+00	1.174730E+00
3.333760E+00	2.908570E+00	1.238220E+00
3.342940E+00	2.687110E+00	1.120120E+00
3.555320E+00	1.806340E+00	1.592780E+00
3.567130E+00	1.749130E+00	1.725150E+00
3.445440E+00	2.818590E+00	1.195440E+00
3.506210E+00	2.938230E+00	1.288950E+00
3.582330E+00	2.684770E+00	1.162700E+00
3.745300E+00	2.002760E+00	1.428210E+00
3.724590E+00	1.923810E+00	1.532200E+00
3.657820E+00	1.835790E+00	1.630190E+00
3.611210E+00	2.849560E+00	1.256940E+00
3.637770E+00	2.940240E+00	1.343620E+00
3.716070E+00	2.777980E+00	1.266960E+00
3.769300E+00	2.647780E+00	1.251890E+00
3.821310E+00	2.471760E+00	1.266510E+00
3.853910E+00	2.298340E+00	1.331990E+00
3.823780E+00	2.114930E+00	1.441420E+00
3.882460E+00	2.236650E+00	1.449080E+00
3.790730E+00	1.995860E+00	1.516500E+00
3.715680E+00	2.872830E+00	1.336960E+00
3.824480E+00	2.783690E+00	1.391720E+00
3.875700E+00	2.593940E+00	1.383260E+00
3.899070E+00	2.424480E+00	1.404280E+00
3.905390E+00	2.311070E+00	1.451700E+00
2.227650E+00	2.716200E+00	1.576420E+00
2.254300E+00	2.803280E+00	1.569140E+00
2.284970E+00	2.728230E+00	1.533120E+00
2.346130E+00	2.645230E+00	1.498600E+00
2.242130E+00	2.630850E+00	1.576640E+00
2.406500E+00	2.490070E+00	1.480840E+00
2.288370E+00	2.488740E+00	1.566770E+00
2.453600E+00	2.334230E+00	1.480310E+00
2.340600E+00	2.342930E+00	1.556670E+00
2.511960E+00	2.189320E+00	1.517460E+00
2.403230E+00	2.198920E+00	1.590140E+00
2.570880E+00	2.058460E+00	1.547540E+00
2.460560E+00	2.062040E+00	1.620550E+00
2.640430E+00	1.965930E+00	1.588830E+00
2.534590E+00	1.920840E+00	1.689700E+00
2.667270E+00	1.860090E+00	1.690450E+00
2.309950E+00	2.913360E+00	1.552860E+00
2.356220E+00	3.024520E+00	1.562790E+00
2.375520E+00	2.946980E+00	1.518760E+00
2.387030E+00	2.829410E+00	1.484520E+00
2.500650E+00	2.671750E+00	1.397560E+00
2.522810E+00	2.475650E+00	1.397500E+00
2.566680E+00	2.324180E+00	1.398280E+00
2.628460E+00	2.183330E+00	1.443240E+00
2.693840E+00	2.056340E+00	1.485080E+00
2.764490E+00	1.930180E+00	1.571410E+00
2.829040E+00	1.863330E+00	1.614070E+00
2.776830E+00	1.819750E+00	1.690970E+00
2.856110E+00	1.807430E+00	1.664820E+00
2.455410E+00	2.979730E+00	1.493140E+00
2.457540E+00	3.068070E+00	1.528790E+00
2.603990E+00	2.895640E+00	1.394260E+00
2.920930E+00	1.878290E+00	1.543960E+00
3.019400E+00	1.755710E+00	1.657020E+00
2.921950E+00	1.762230E+00	1.682420E+00
3.061420E+00	1.688700E+00	1.720920E+00
2.988600E+00	1.664080E+00	1.767300E+00
3.091990E+00	1.636060E+00	1.779900E+00
2.559490E+00	3.072400E+00	1.485290E+00
2.746180E+00	3.070770E+00	1.440820E+00
2.753490E+00	2.973980E+00	1.381570E+00
2.805230E+00	2.903290E+00	1.320820E+00
3.350210E+00	1.618880E+00	1.820010E+00
3.201910E+00	1.584440E+00	1.855300E+00
3.325080E+00	1.556840E+00	1.932250E+00
2.864040E+00	3.022510E+00	1.367280E+00
2.877700E+00	3.104100E+00	1.421260E+00
3.014080E+00	2.962430E+00	1.307740E+00
3.491330E+00	1.654460E+00	1.826000E+00
3.442520E+00	1.585690E+00	1.931550E+00
2.999600E+00	3.099760E+00	1.411640E+00
3.227760E+00	3.087090E+00	1.390600E+00
3.225490E+00	2.973980E+00	1.290840E+00
3.587250E+00	1.686630E+00	1.838740E+00
3.592220E+00	1.633800E+00	1.954430E+00
3.393500E+00	3.027600E+00	1.342180E+00
3.376440E+00	3.106860E+00	1.420550E+00
3.756550E+00	1.877900E+00	1.689680E+00
3.733690E+00	1.807960E+00	1.794690E+00
3.671640E+00	1.722680E+00	1.874640E+00
3.479300E+00	3.103590E+00	1.447770E+00
3.572670E+00	3.026180E+00	1.402440E+00
3.919110E+00	2.232820E+00	1.571280E+00
3.889440E+00	2.098040E+00	1.660190E+00
3.826790E+00	1.966820E+00	1.674110E+00
3.801980E+00	1.871050E+00	1.780880E+00
3.736900E+00	2.963760E+00	1.452450E+00
3.869980E+00	2.878220E+00	1.541720E+00
3.897070E+00	2.786190E+00	1.504960E+00
3.925000E+00	2.686470E+00	1.512200E+00
3.944640E+00	2.513030E+00	1.544860E+00
3.959280E+00	2.619910E+00	1.622920E+00
3.939020E+00	2.366300E+00	1.530300E+00
3.935290E+00	2.766670E+00	1.602790E+00
3.955400E+00	2.687850E+00	1.617530E+00
2.029370E+00	2.767850E+00	1.756920E+00
2.062120E+00	2.863590E+00	1.752350E+00
2.087860E+00	2.786080E+00	1.707580E+00
2.154150E+00	2.697040E+00	1.645610E+00
2.036850E+00	2.678650E+00	1.745760E+00
2.178900E+00	2.498110E+00	1.655880E+00
2.070790E+00	2.520940E+00	1.739930E+00
2.229200E+00	2.345390E+00	1.646540E+00
2.099360E+00	2.328800E+00	1.748600E+00
2.296130E+00	2.210070E+00	1.665460E+00
2.198860E+00	2.221240E+00	1.731010E+00
2.352970E+00	2.075240E+00	1.686960E+00
2.243160E+00	2.094890E+00	1.756960E+00
2.417990E+00	1.953960E+00	1.723290E+00
2.309800E+00	1.965630E+00	1.781600E+00
2.462570E+00	1.878700E+00	1.760380E+00
2.402560E+00	1.837660E+00	1.830640E+00
2.495410E+00	1.816250E+00	1.803080E+00
2.118820E+00	2.982330E+00	1.739270E+00
2.163050E+00	3.102980E+00	1.755230E+00
2.183610E+00	3.027360E+00	1.702200E+00
2.195280E+00	2.913350E+00	1.655250E+00
2.709150E+00	1.740430E+00	1.789760E+00
2.589080E+00	1.773110E+00	1.800980E+00
2.739730E+00	1.666590E+00	1.855600E+00
2.647560E+00	1.632310E+00	1.919880E+00
2.769740E+00	1.590390E+00	1.933310E+00
2.273240E+00	3.085780E+00	1.658950E+00
2.318790E+00	3.222940E+00	1.716640E+00
2.839400E+00	1.687380E+00	1.793480E+00
2.944160E+00	1.570280E+00	1.902220E+00
2.858750E+00	1.557710E+00	1.942610E+00
3.010860E+00	1.494870E+00	1.986860E+00
2.925160E+00	1.455970E+00	2.047480E+00
3.026010E+00	1.431950E+00	2.071870E+00
2.460000E+00	3.162210E+00	1.590000E+00
2.487490E+00	3.301900E+00	1.702830E+00
3.055650E+00	1.568000E+00	1.888100E+00
3.116820E+00	1.475820E+00	2.016290E+00
2.600370E+00	3.268000E+00	1.625000E+00
2.652280E+00	3.356970E+00	1.706990E+00
2.666050E+00	3.189920E+00	1.536840E+00
3.404730E+00	1.521360E+00	2.029560E+00
3.268720E+00	1.486260E+00	2.037990E+00
3.389020E+00	1.471390E+00	2.133700E+00
2.760890E+00	3.294580E+00	1.628420E+00
2.793440E+00	3.374010E+00	1.714590E+00
2.900240E+00	3.213450E+00	1.505440E+00
3.523070E+00	1.558880E+00	2.029560E+00
3.507720E+00	1.513270E+00	2.131240E+00
2.854700E+00	3.413880E+00	1.750890E+00
2.868740E+00	3.453030E+00	1.808440E+00
2.909950E+00	3.424420E+00	1.761120E+00
2.939820E+00	3.363180E+00	1.688950E+00
3.077110E+00	3.288010E+00	1.607850E+00
3.149680E+00	3.205370E+00	1.506480E+00
3.596840E+00	1.582460E+00	2.039220E+00
3.591940E+00	1.557230E+00	2.098980E+00
2.963820E+00	3.445820E+00	1.812320E+00
3.084970E+00	3.407410E+00	1.782880E+00
3.126080E+00	3.351070E+00	1.703430E+00
3.261270E+00	3.301840E+00	1.641400E+00
3.395990E+00	3.196980E+00	1.518860E+00
3.766410E+00	1.765080E+00	1.937050E+00
3.742280E+00	1.690130E+00	2.029190E+00
3.664660E+00	1.602240E+00	2.082120E+00
3.238930E+00	3.392980E+00	1.780000E+00
3.372410E+00	3.354370E+00	1.751430E+00
3.421440E+00	3.291080E+00	1.667750E+00
3.548950E+00	3.249660E+00	1.666480E+00
3.638920E+00	3.135040E+00	1.554170E+00
3.940080E+00	2.168070E+00	1.777260E+00
3.914670E+00	2.019750E+00	1.864070E+00
3.956290E+00	2.119890E+00	1.920820E+00
3.841430E+00	1.851060E+00	1.927300E+00
3.814090E+00	1.757820E+00	2.023070E+00
3.510590E+00	3.337180E+00	1.781680E+00
3.632570E+00	3.290980E+00	1.776200E+00
3.670770E+00	3.220390E+00	1.701250E+00
3.753830E+00	3.157740E+00	1.700890E+00
3.823080E+00	3.029210E+00	1.650290E+00
3.969790E+00	2.533400E+00	1.710460E+00
3.972760E+00	2.350540E+00	1.769070E+00
3.984450E+00	2.490660E+00	1.811690E+00
3.967530E+00	2.202480E+00	1.881910E+00
3.755280E+00	3.245230E+00	1.820630E+00
3.851180E+00	3.126700E+00	1.801390E+00
3.912260E+00	3.007050E+00	1.810560E+00
3.935800E+00	2.868040E+00	1.746500E+00
3.974890E+00	2.665550E+00	1.758080E+00
3.980470E+00	2.561120E+00	1.781350E+00
1.870410E+00	2.805810E+00	1.961100E+00
1.915300E+00	2.924760E+00	1.966710E+00
1.920990E+00	2.826800E+00	1.908730E+00
1.962030E+00	2.739450E+00	1.828790E+00
1.861570E+00	2.712400E+00	1.936050E+00
1.970210E+00	2.541410E+00	1.827100E+00
1.877180E+00	2.559860E+00	1.916810E+00
1.999600E+00	2.389530E+00	1.810560E+00
1.893250E+00	2.367240E+00	1.910470E+00
2.022720E+00	2.308140E+00	1.814940E+00
1.971860E+00	2.296450E+00	1.863530E+00
2.025300E+00	2.224140E+00	1.856990E+00
2.120280E+00	1.958520E+00	1.917370E+00
2.092040E+00	2.019300E+00	1.901830E+00
2.184520E+00	1.988200E+00	1.852820E+00
2.277200E+00	1.861220E+00	1.891380E+00
2.164210E+00	1.883170E+00	1.943590E+00
2.354270E+00	1.732890E+00	1.949150E+00
2.239850E+00	1.758410E+00	1.995720E+00
2.397580E+00	1.649410E+00	1.992180E+00
2.319950E+00	1.615400E+00	2.066280E+00
2.432530E+00	1.572110E+00	2.058310E+00
2.020770E+00	2.961490E+00	1.839060E+00
1.998730E+00	3.056160E+00	1.920300E+00
2.120440E+00	2.133940E+00	1.824620E+00
2.486530E+00	1.683020E+00	1.932710E+00
2.569570E+00	1.589740E+00	1.990680E+00
2.525220E+00	1.530950E+00	2.078920E+00
2.624530E+00	1.512790E+00	2.061050E+00
2.034140E+00	3.136780E+00	1.928820E+00
2.105090E+00	3.235180E+00	1.935790E+00
2.080350E+00	3.131500E+00	1.857580E+00
2.819790E+00	1.484130E+00	2.041030E+00
2.722920E+00	1.499970E+00	2.047310E+00
2.854820E+00	1.423200E+00	2.105940E+00
2.789520E+00	1.390970E+00	2.169560E+00
2.893980E+00	1.371370E+00	2.170310E+00
2.205200E+00	3.236230E+00	1.826400E+00
2.234320E+00	3.327290E+00	1.904850E+00
3.096420E+00	1.397200E+00	2.136200E+00
2.999430E+00	1.367820E+00	2.173580E+00
3.101510E+00	1.346400E+00	2.225240E+00
2.307740E+00	3.402490E+00	1.923060E+00
2.372940E+00	3.482510E+00	1.978860E+00
2.378600E+00	3.427320E+00	1.902490E+00
2.363790E+00	3.361850E+00	1.822090E+00
3.186270E+00	1.422160E+00	2.116950E+00
3.176100E+00	1.374370E+00	2.197240E+00
2.471990E+00	3.452560E+00	1.892910E+00
2.538960E+00	3.532420E+00	1.983250E+00
2.553660E+00	3.411580E+00	1.793040E+00
3.299060E+00	1.409900E+00	2.198300E+00
2.636780E+00	3.492780E+00	1.896920E+00
2.682700E+00	3.551030E+00	1.988400E+00
2.745100E+00	3.435530E+00	1.802600E+00
3.497160E+00	1.445630E+00	2.266380E+00
2.749610E+00	3.571470E+00	2.032670E+00
2.759650E+00	3.595860E+00	2.089870E+00
2.806360E+00	3.573160E+00	2.040700E+00
2.854660E+00	3.518380E+00	1.944560E+00
3.658320E+00	1.547310E+00	2.215490E+00
2.850800E+00	3.586320E+00	2.082610E+00
2.954880E+00	3.561450E+00	2.050370E+00
3.007030E+00	3.524410E+00	1.995390E+00
3.132280E+00	3.467400E+00	1.925370E+00
3.758560E+00	1.630750E+00	2.169950E+00
3.762930E+00	1.590020E+00	2.245580E+00
3.090900E+00	3.534210E+00	2.063430E+00
3.229300E+00	3.505770E+00	2.034290E+00
3.286630E+00	3.471590E+00	1.973060E+00
3.401500E+00	3.418860E+00	1.905510E+00
3.968340E+00	2.039210E+00	2.016880E+00
3.949460E+00	1.904710E+00	2.080780E+00
3.865010E+00	1.743440E+00	2.163700E+00
3.968130E+00	1.835000E+00	2.219280E+00
3.823330E+00	1.631080E+00	2.256730E+00
3.361080E+00	3.484550E+00	2.040370E+00
3.487240E+00	3.453960E+00	2.027800E+00
3.540100E+00	3.418840E+00	1.980120E+00
3.641230E+00	3.357680E+00	1.929200E+00
4.002490E+00	2.451570E+00	1.973920E+00
3.988190E+00	2.553560E+00	1.852660E+00
3.999190E+00	2.592500E+00	1.951730E+00
3.999360E+00	2.326560E+00	1.977980E+00
4.010530E+00	2.169670E+00	2.058200E+00
4.004930E+00	1.988960E+00	2.155690E+00
3.994870E+00	1.901150E+00	2.196990E+00
3.609330E+00	3.431360E+00	2.053670E+00
3.714600E+00	3.388650E+00	2.052550E+00
3.747580E+00	3.349350E+00	2.011470E+00
3.796000E+00	3.291480E+00	1.975380E+00
3.873470E+00	3.183160E+00	1.940320E+00
3.933200E+00	3.053170E+00	1.939090E+00
3.977460E+00	2.907070E+00	1.952990E+00
4.008800E+00	2.738830E+00	1.996650E+00
4.019100E+00	2.826530E+00	2.046050E+00
3.817260E+00	3.338370E+00	2.104960E+00
3.906620E+00	3.233410E+00	2.078110E+00
3.965190E+00	3.105060E+00	2.068900E+00
3.998700E+00	2.972470E+00	2.068830E+00
4.021280E+00	2.875210E+00	2.079360E+00
1.744870E+00	2.815840E+00	2.161130E+00
1.788230E+00	2.924700E+00	2.166300E+00
1.777930E+00	2.837120E+00	2.110230E+00
1.805530E+00	2.765580E+00	2.028370E+00
1.726680E+00	2.730620E+00	2.129970E+00
1.793910E+00	2.583670E+00	2.001460E+00
1.721680E+00	2.598380E+00	2.088040E+00
1.806040E+00	2.423440E+00	1.988570E+00
1.732610E+00	2.445420E+00	2.067960E+00
1.817110E+00	2.327060E+00	1.985760E+00
1.748240E+00	2.293600E+00	2.058600E+00
1.836650E+00	2.242950E+00	1.999090E+00
1.917600E+00	2.037800E+00	2.032360E+00
1.919420E+00	2.085140E+00	2.009010E+00
1.946600E+00	2.051240E+00	2.004450E+00
1.950450E+00	2.002720E+00	2.020470E+00
2.058460E+00	1.765670E+00	2.101910E+00
2.032650E+00	1.829340E+00	2.072110E+00
2.120480E+00	1.788470E+00	2.040210E+00
2.199170E+00	1.664490E+00	2.088390E+00
2.098750E+00	1.685290E+00	2.134460E+00
2.250160E+00	1.586890E+00	2.135700E+00
2.184290E+00	1.548710E+00	2.213140E+00
2.297850E+00	1.508640E+00	2.202580E+00
1.848020E+00	2.940790E+00	2.064770E+00
1.871620E+00	3.050460E+00	2.111680E+00
1.930120E+00	2.202690E+00	1.945730E+00
2.002850E+00	2.079840E+00	1.945600E+00
2.048950E+00	1.933240E+00	1.982940E+00
2.467420E+00	1.501650E+00	2.136570E+00
2.405090E+00	1.463840E+00	2.205360E+00
2.505870E+00	1.429260E+00	2.210940E+00
1.931150E+00	3.145260E+00	2.114140E+00
1.992240E+00	3.250950E+00	2.153170E+00
1.983090E+00	3.197100E+00	2.077870E+00
1.964600E+00	3.110860E+00	2.013340E+00
2.684940E+00	1.413110E+00	2.164870E+00
2.593820E+00	1.423810E+00	2.185230E+00
2.722490E+00	1.350810E+00	2.227710E+00
2.660670E+00	1.318700E+00	2.286660E+00
2.765750E+00	1.303440E+00	2.292850E+00
2.051510E+00	3.267340E+00	2.043580E+00
2.091780E+00	3.356060E+00	2.106800E+00
2.945100E+00	1.316490E+00	2.246870E+00
2.870540E+00	1.301050E+00	2.281950E+00
2.944620E+00	1.282590E+00	2.313880E+00
2.158360E+00	3.424470E+00	2.120810E+00
2.221880E+00	3.497880E+00	2.178740E+00
2.217160E+00	3.457180E+00	2.096180E+00
2.198780E+00	3.391530E+00	2.017110E+00
3.035320E+00	1.301070E+00	2.303990E+00
2.296050E+00	3.506260E+00	2.082940E+00
2.338740E+00	3.565750E+00	2.169730E+00
3.216860E+00	1.330410E+00	2.309680E+00
2.412870E+00	3.609220E+00	2.205400E+00
2.480500E+00	3.653380E+00	2.270120E+00
2.479230E+00	3.618600E+00	2.193660E+00
2.452630E+00	3.574380E+00	2.104770E+00
3.395050E+00	1.372660E+00	2.329720E+00
3.341480E+00	1.329480E+00	2.398850E+00
3.436630E+00	1.346650E+00	2.422860E+00
2.569320E+00	3.632520E+00	2.186580E+00
2.628290E+00	3.685500E+00	2.278410E+00
2.639680E+00	3.598950E+00	2.077990E+00
3.487440E+00	1.398470E+00	2.344190E+00
3.488540E+00	1.377040E+00	2.396030E+00
2.746310E+00	3.632910E+00	2.191490E+00
2.729770E+00	3.682450E+00	2.289260E+00
3.669770E+00	1.486860E+00	2.381520E+00
3.558960E+00	1.414320E+00	2.391510E+00
2.839340E+00	3.666460E+00	2.290600E+00
2.986940E+00	3.646030E+00	2.305090E+00
2.969630E+00	3.597850E+00	2.179970E+00
3.778550E+00	1.572450E+00	2.321720E+00
3.093050E+00	3.601320E+00	2.262090E+00
3.083520E+00	3.625020E+00	2.319310E+00
3.236930E+00	3.540900E+00	2.176680E+00
3.963400E+00	1.760040E+00	2.309540E+00
3.895480E+00	1.654510E+00	2.361030E+00
3.960860E+00	1.715330E+00	2.381630E+00
3.185060E+00	3.597310E+00	2.305360E+00
3.307880E+00	3.560200E+00	2.277240E+00
3.370720E+00	3.530580E+00	2.226250E+00
3.492360E+00	3.488120E+00	2.167030E+00
4.041720E+00	2.535590E+00	2.165910E+00
4.038850E+00	2.411700E+00	2.158720E+00
4.031100E+00	2.317500E+00	2.113610E+00
4.066400E+00	2.197650E+00	2.236350E+00
4.055170E+00	2.129910E+00	2.216290E+00
4.059570E+00	2.038390E+00	2.250980E+00
4.043950E+00	1.879800E+00	2.324940E+00
4.086670E+00	1.975230E+00	2.335260E+00
3.995700E+00	1.763000E+00	2.393090E+00
3.430060E+00	3.536280E+00	2.287160E+00
3.554830E+00	3.507820E+00	2.276590E+00
3.616310E+00	3.479380E+00	2.231910E+00
3.718730E+00	3.426400E+00	2.189040E+00
4.046280E+00	2.785270E+00	2.165850E+00
4.056000E+00	2.665930E+00	2.203850E+00
4.095080E+00	2.099060E+00	2.310870E+00
4.099710E+00	2.025030E+00	2.346840E+00
3.667660E+00	3.483910E+00	2.303750E+00
3.793650E+00	3.436170E+00	2.332440E+00
3.821680E+00	3.403850E+00	2.269680E+00
3.860620E+00	3.355390E+00	2.238840E+00
3.934640E+00	3.260940E+00	2.221220E+00
3.997330E+00	3.132880E+00	2.219830E+00
4.004020E+00	3.193980E+00	2.295070E+00
4.026520E+00	2.984250E+00	2.208830E+00
4.037780E+00	2.883680E+00	2.175370E+00
3.887610E+00	3.372730E+00	2.347180E+00
3.951110E+00	3.294070E+00	2.325820E+00
3.984600E+00	3.240040E+00	2.308410E+00
1.646760E+00	2.724500E+00	2.304040E+00
1.682580E+00	2.819890E+00	2.325470E+00
1.700500E+00	2.769220E+00	2.231350E+00
1.665200E+00	2.606070E+00	2.187720E+00
1.621680E+00	2.628620E+00	2.281230E+00
1.671080E+00	2.463890E+00	2.156540E+00
1.603770E+00	2.458480E+00	2.267140E+00
1.682080E+00	2.342700E+00	2.127150E+00
1.634370E+00	2.359010E+00	2.197610E+00
1.694130E+00	2.268100E+00	2.128450E+00
1.650840E+00	2.264100E+00	2.185260E+00
1.704030E+00	2.193140E+00	2.151800E+00
2.020080E+00	1.555150E+00	2.294890E+00
1.986130E+00	1.617510E+00	2.265590E+00
2.064140E+00	1.591920E+00	2.236410E+00
2.122390E+00	1.511610E+00	2.275250E+00
2.066500E+00	1.475200E+00	2.346180E+00
2.168020E+00	1.435320E+00	2.333440E+00
1.717050E+00	2.915990E+00	2.335200E+00
1.767190E+00	3.016840E+00	2.333830E+00
1.749510E+00	2.927700E+00	2.270100E+00
1.865420E+00	2.135660E+00	2.025330E+00
1.786980E+00	2.150780E+00	2.084080E+00
1.858800E+00	2.013130E+00	2.085620E+00
1.955640E+00	1.900800E+00	2.078100E+00
1.887440E+00	1.871520E+00	2.156580E+00
1.984710E+00	1.747520E+00	2.178210E+00
2.340420E+00	1.428380E+00	2.266220E+00
2.273610E+00	1.397790E+00	2.336280E+00
2.376100E+00	1.353940E+00	2.338350E+00
1.838150E+00	3.137640E+00	2.333940E+00
1.900960E+00	3.246370E+00	2.373150E+00
1.888270E+00	3.191240E+00	2.300650E+00
1.859910E+00	3.103530E+00	2.225360E+00
2.565170E+00	1.340960E+00	2.293080E+00
2.477750E+00	1.320000E+00	2.358200E+00
2.602360E+00	1.294960E+00	2.345240E+00
2.564890E+00	1.280900E+00	2.387970E+00
2.633450E+00	1.250290E+00	2.413620E+00
1.952550E+00	3.260980E+00	2.270610E+00
1.990900E+00	3.353220E+00	2.328810E+00
2.828890E+00	1.255790E+00	2.375120E+00
2.745000E+00	1.238570E+00	2.415780E+00
2.834280E+00	1.218720E+00	2.444080E+00
2.050520E+00	3.432950E+00	2.336090E+00
2.111440E+00	3.506800E+00	2.388730E+00
2.100950E+00	3.470360E+00	2.306760E+00
2.077930E+00	3.403900E+00	2.228950E+00
2.944940E+00	1.237860E+00	2.422870E+00
2.170620E+00	3.514730E+00	2.288750E+00
2.214270E+00	3.574160E+00	2.367960E+00
3.135610E+00	1.262790E+00	2.436550E+00
3.068300E+00	1.211560E+00	2.511470E+00
3.168370E+00	1.223190E+00	2.534530E+00
2.280080E+00	3.627200E+00	2.391240E+00
2.342160E+00	3.679870E+00	2.453130E+00
2.336720E+00	3.655830E+00	2.370200E+00
2.316630E+00	3.610460E+00	2.286220E+00
3.269730E+00	1.295520E+00	2.433060E+00
3.265640E+00	1.258330E+00	2.516130E+00
2.415440E+00	3.679590E+00	2.366950E+00
2.480400E+00	3.720700E+00	2.466810E+00
3.397190E+00	1.303200E+00	2.497340E+00
2.552980E+00	3.704700E+00	2.370900E+00
2.620890E+00	3.747770E+00	2.475750E+00
3.552840E+00	1.362990E+00	2.489720E+00
2.717290E+00	3.714300E+00	2.384710E+00
2.715740E+00	3.749710E+00	2.484700E+00
3.639710E+00	1.419370E+00	2.463710E+00
3.653920E+00	1.400000E+00	2.517660E+00
2.810690E+00	3.733110E+00	2.483110E+00
2.948740E+00	3.709470E+00	2.477760E+00
2.891030E+00	3.690540E+00	2.388950E+00
3.808040E+00	1.547390E+00	2.458900E+00
3.726060E+00	1.452180E+00	2.527380E+00
3.068540E+00	3.647850E+00	2.397280E+00
3.046080E+00	3.684710E+00	2.482750E+00
3.970810E+00	1.695470E+00	2.454950E+00
3.918090E+00	1.609770E+00	2.519110E+00
3.157060E+00	3.653610E+00	2.481540E+00
3.269050E+00	3.621310E+00	2.478290E+00
3.291890E+00	3.587930E+00	2.387730E+00
4.066590E+00	2.418180E+00	2.248490E+00
4.086990E+00	2.311130E+00	2.284280E+00
4.107890E+00	1.952900E+00	2.432580E+00
4.083800E+00	1.852430E+00	2.486220E+00
4.031060E+00	1.772460E+00	2.479890E+00
3.382360E+00	3.587810E+00	2.477610E+00
3.498740E+00	3.561150E+00	2.483480E+00
3.525510E+00	3.533600E+00	2.394440E+00
4.088380E+00	2.700970E+00	2.296740E+00
4.106970E+00	2.574010E+00	2.362870E+00
4.113970E+00	2.407650E+00	2.369990E+00
4.141330E+00	2.262970E+00	2.439030E+00
4.126080E+00	2.149910E+00	2.406230E+00
4.119820E+00	2.047040E+00	2.412700E+00
3.606860E+00	3.535130E+00	2.500200E+00
3.727200E+00	3.503170E+00	2.533160E+00
3.722140E+00	3.481460E+00	2.435660E+00
4.043240E+00	3.114960E+00	2.340590E+00
4.067660E+00	2.993090E+00	2.354330E+00
4.092680E+00	2.813640E+00	2.347470E+00
4.107220E+00	2.884610E+00	2.452710E+00
4.114540E+00	2.670280E+00	2.393020E+00
3.794690E+00	3.470740E+00	2.519910E+00
3.885780E+00	3.408020E+00	2.499020E+00
3.973060E+00	3.296760E+00	2.457470E+00
4.029170E+00	3.181400E+00	2.413790E+00
4.081210E+00	3.030600E+00	2.450880E+00
4.098530E+00	2.949810E+00	2.457730E+00
1.568310E+00	2.661940E+00	2.462170E+00
1.606600E+00	2.756590E+00	2.484410E+00
1.607830E+00	2.694770E+00	2.379630E+00
1.572050E+00	2.539090E+00	2.350350E+00
1.547100E+00	2.574740E+00	2.440590E+00
1.560090E+00	2.448170E+00	2.343550E+00
1.534810E+00	2.452220E+00	2.411180E+00
1.542380E+00	2.359970E+00	2.350280E+00
1.905070E+00	1.463770E+00	2.460890E+00
1.865490E+00	1.571020E+00	2.388210E+00
1.966400E+00	1.530100E+00	2.356940E+00
2.010350E+00	1.459190E+00	2.396530E+00
1.974590E+00	1.436700E+00	2.443660E+00
2.032880E+00	1.392640E+00	2.453720E+00
1.671150E+00	2.948700E+00	2.538300E+00
1.714510E+00	3.027370E+00	2.546650E+00
1.697070E+00	2.968300E+00	2.491310E+00
1.685650E+00	2.893650E+00	2.414240E+00
1.646930E+00	2.879040E+00	2.516430E+00
1.587170E+00	2.294720E+00	2.265450E+00
1.624510E+00	2.153090E+00	2.257800E+00
1.725370E+00	2.049460E+00	2.195900E+00
1.640600E+00	2.021720E+00	2.290920E+00
1.793730E+00	1.907060E+00	2.209300E+00
1.696480E+00	1.921850E+00	2.286740E+00
1.861020E+00	1.780990E+00	2.247430E+00
1.764990E+00	1.805500E+00	2.307650E+00
1.910560E+00	1.655350E+00	2.291240E+00
1.819370E+00	1.685800E+00	2.340410E+00
2.206300E+00	1.366410E+00	2.397690E+00
2.134570E+00	1.337830E+00	2.462170E+00
2.241150E+00	1.299600E+00	2.469390E+00
1.774320E+00	3.130270E+00	2.549430E+00
1.826860E+00	3.231940E+00	2.583020E+00
1.815100E+00	3.182000E+00	2.517020E+00
1.784070E+00	3.098330E+00	2.448480E+00
2.410390E+00	1.289920E+00	2.419860E+00
2.345460E+00	1.262570E+00	2.479950E+00
2.449550E+00	1.226910E+00	2.497210E+00
1.870320E+00	3.250630E+00	2.485770E+00
1.907970E+00	3.330500E+00	2.545170E+00
2.565360E+00	1.199750E+00	2.513740E+00
2.684910E+00	1.180630E+00	2.507760E+00
2.645840E+00	1.150210E+00	2.563850E+00
2.709520E+00	1.136120E+00	2.590150E+00
1.971340E+00	3.415720E+00	2.566550E+00
2.031240E+00	3.485940E+00	2.571100E+00
2.015750E+00	3.452130E+00	2.522710E+00
1.985460E+00	3.391610E+00	2.448030E+00
2.831240E+00	1.165920E+00	2.547880E+00
2.073840E+00	3.505360E+00	2.504300E+00
2.097890E+00	3.561800E+00	2.598770E+00
2.987200E+00	1.174640E+00	2.556310E+00
2.945350E+00	1.139420E+00	2.626810E+00
3.030870E+00	1.149230E+00	2.640620E+00
2.185450E+00	3.633290E+00	2.603100E+00
2.248000E+00	3.678910E+00	2.609910E+00
2.228880E+00	3.652830E+00	2.560820E+00
2.201750E+00	3.602950E+00	2.492400E+00
3.119560E+00	1.183210E+00	2.607000E+00
2.291170E+00	3.688220E+00	2.549880E+00
2.337990E+00	3.738900E+00	2.658900E+00
3.255860E+00	1.220020E+00	2.610660E+00
2.410260E+00	3.742090E+00	2.554840E+00
2.476950E+00	3.776770E+00	2.651760E+00
3.367460E+00	1.261070E+00	2.593210E+00
2.553150E+00	3.770400E+00	2.572220E+00
2.555880E+00	3.790540E+00	2.650650E+00
3.523110E+00	1.303050E+00	2.640060E+00
2.618840E+00	3.798630E+00	2.644350E+00
2.728930E+00	3.780360E+00	2.581990E+00
3.657570E+00	1.385060E+00	2.590370E+00
2.900960E+00	3.766040E+00	2.626850E+00
2.880340E+00	3.748710E+00	2.546610E+00
3.837930E+00	1.524060E+00	2.598090E+00
3.760200E+00	1.439930E+00	2.660800E+00
3.026790E+00	3.716640E+00	2.559000E+00
2.995410E+00	3.747720E+00	2.640040E+00
3.998870E+00	1.683180E+00	2.572280E+00
3.931010E+00	1.596740E+00	2.653770E+00
3.098940E+00	3.717930E+00	2.644180E+00
3.205950E+00	3.687640E+00	2.642840E+00
3.240620E+00	3.655400E+00	2.560420E+00
4.131400E+00	1.886370E+00	2.558210E+00
4.075500E+00	1.786880E+00	2.618170E+00
4.125880E+00	1.853410E+00	2.631770E+00
3.313780E+00	3.646390E+00	2.642080E+00
3.423570E+00	3.614560E+00	2.644560E+00
3.460950E+00	3.590170E+00	2.567200E+00
4.165330E+00	2.449130E+00	2.507570E+00
4.193370E+00	2.299800E+00	2.545580E+00
4.208370E+00	2.378880E+00	2.598970E+00
4.191590E+00	2.145050E+00	2.562600E+00
4.164780E+00	1.999250E+00	2.553020E+00
4.151720E+00	1.901930E+00	2.628600E+00
3.526470E+00	3.585030E+00	2.662210E+00
3.644780E+00	3.550920E+00	2.691330E+00
3.653290E+00	3.538590E+00	2.602530E+00
4.146200E+00	2.777790E+00	2.520330E+00
4.174040E+00	2.599330E+00	2.547440E+00
4.178350E+00	2.705870E+00	2.586790E+00
4.198330E+00	2.452940E+00	2.590330E+00
3.715720E+00	3.522930E+00	2.673130E+00
3.810570E+00	3.478020E+00	2.635240E+00
3.935240E+00	3.406840E+00	2.636750E+00
3.965630E+00	3.372590E+00	2.587970E+00
4.007000E+00	3.313420E+00	2.583150E+00
4.068800E+00	3.192290E+00	2.588700E+00
4.059720E+00	3.248550E+00	2.664020E+00
4.111610E+00	3.043130E+00	2.574830E+00
4.138090E+00	2.892610E+00	2.561160E+00
4.171760E+00	2.765370E+00	2.609140E+00
4.004940E+00	3.340810E+00	2.662570E+00
4.038780E+00	3.293790E+00	2.667370E+00
1.458760E+00	2.126600E+00	2.507030E+00
1.467470E+00	2.192120E+00	2.489580E+00
1.483870E+00	2.131370E+00	2.462690E+00
1.508700E+00	2.058630E+00	2.439600E+00
1.461510E+00	2.055740E+00	2.511510E+00
1.542130E+00	1.967130E+00	2.426620E+00
1.483790E+00	1.922270E+00	2.520610E+00
1.560880E+00	1.861030E+00	2.468360E+00
1.791790E+00	1.459520E+00	2.538820E+00
1.759130E+00	1.521310E+00	2.518310E+00
1.824260E+00	1.502390E+00	2.479470E+00
1.842930E+00	1.412100E+00	2.542630E+00
1.629090E+00	2.982100E+00	2.753310E+00
1.676240E+00	3.055780E+00	2.735190E+00
1.650750E+00	2.992150E+00	2.688340E+00
1.642010E+00	2.927020E+00	2.604220E+00
1.600060E+00	2.897760E+00	2.708530E+00
1.600090E+00	2.795830E+00	2.563320E+00
1.573740E+00	2.784800E+00	2.647070E+00
1.543030E+00	2.650120E+00	2.551630E+00
1.509520E+00	2.482920E+00	2.515970E+00
1.490020E+00	2.328660E+00	2.467710E+00
1.525990E+00	2.197600E+00	2.378010E+00
1.570750E+00	2.056260E+00	2.356580E+00
1.609970E+00	1.925320E+00	2.370790E+00
1.682250E+00	1.820350E+00	2.374430E+00
1.623770E+00	1.818500E+00	2.436320E+00
1.738790E+00	1.710290E+00	2.399120E+00
1.668480E+00	1.726300E+00	2.459180E+00
1.784900E+00	1.600300E+00	2.432470E+00
1.715010E+00	1.621030E+00	2.484410E+00
1.954240E+00	1.336340E+00	2.554390E+00
2.049030E+00	1.312970E+00	2.526380E+00
2.029070E+00	1.271500E+00	2.587630E+00
2.095340E+00	1.245700E+00	2.587490E+00
1.727180E+00	3.096680E+00	2.645860E+00
1.731120E+00	3.153910E+00	2.761970E+00
2.279800E+00	1.233780E+00	2.539810E+00
2.212230E+00	1.209590E+00	2.602640E+00
2.322060E+00	1.180280E+00	2.608880E+00
1.791740E+00	3.249870E+00	2.768080E+00
1.845540E+00	3.311670E+00	2.742960E+00
1.800820E+00	3.237740E+00	2.689640E+00
2.491150E+00	1.170950E+00	2.573780E+00
2.426700E+00	1.150490E+00	2.627730E+00
2.535790E+00	1.132170E+00	2.648510E+00
1.893810E+00	3.348090E+00	2.650620E+00
1.919230E+00	3.399140E+00	2.775520E+00
2.639780E+00	1.119140E+00	2.646690E+00
2.769520E+00	1.104290E+00	2.687430E+00
1.999190E+00	3.471400E+00	2.665140E+00
2.883670E+00	1.112480E+00	2.681040E+00
2.845540E+00	1.085530E+00	2.735370E+00
2.917200E+00	1.076030E+00	2.767180E+00
2.072470E+00	3.555720E+00	2.697500E+00
2.123040E+00	3.608750E+00	2.760310E+00
2.136330E+00	3.609470E+00	2.669830E+00
3.009490E+00	1.109610E+00	2.720700E+00
2.217080E+00	3.668540E+00	2.700160E+00
3.110770E+00	1.141520E+00	2.696650E+00
2.304540E+00	3.737480E+00	2.774130E+00
2.390230E+00	3.791010E+00	2.806940E+00
2.364160E+00	3.767850E+00	2.741580E+00
3.230850E+00	1.166100E+00	2.706990E+00
2.440030E+00	3.790580E+00	2.742290E+00
2.449020E+00	3.809540E+00	2.806730E+00
3.394470E+00	1.216740E+00	2.709220E+00
2.501330E+00	3.816210E+00	2.802550E+00
2.584100E+00	3.813760E+00	2.741070E+00
3.512770E+00	1.246990E+00	2.736380E+00
3.487100E+00	1.214970E+00	2.770770E+00
3.536890E+00	1.234680E+00	2.779820E+00
2.740050E+00	3.833110E+00	2.783880E+00
2.692900E+00	3.809390E+00	2.691670E+00
3.684740E+00	1.358340E+00	2.715510E+00
3.600150E+00	1.277120E+00	2.779280E+00
2.816560E+00	3.797580E+00	2.706130E+00
2.873930E+00	3.824570E+00	2.801140E+00
3.861050E+00	1.501940E+00	2.742340E+00
3.783190E+00	1.412350E+00	2.763830E+00
2.980040E+00	3.775030E+00	2.722630E+00
2.972970E+00	3.812490E+00	2.818650E+00
4.008130E+00	1.670890E+00	2.704990E+00
3.951050E+00	1.585430E+00	2.764150E+00
3.059190E+00	3.780870E+00	2.798960E+00
3.146170E+00	3.762020E+00	2.830800E+00
3.178030E+00	3.718590E+00	2.729410E+00
4.131240E+00	1.845780E+00	2.712940E+00
4.075270E+00	1.739820E+00	2.770780E+00
3.266760E+00	3.714100E+00	2.820930E+00
3.379000E+00	3.672780E+00	2.827600E+00
3.387960E+00	3.643220E+00	2.732880E+00
4.226760E+00	2.297470E+00	2.655970E+00
4.229320E+00	2.176830E+00	2.684020E+00
4.210470E+00	2.024490E+00	2.732260E+00
4.242800E+00	2.104230E+00	2.754040E+00
4.170870E+00	1.933790E+00	2.681280E+00
3.471140E+00	3.637710E+00	2.810410E+00
3.563270E+00	3.610870E+00	2.853300E+00
3.570120E+00	3.591370E+00	2.760760E+00
4.196380E+00	2.669530E+00	2.668840E+00
4.232130E+00	2.528190E+00	2.752070E+00
4.232270E+00	2.390140E+00	2.703520E+00
4.257140E+00	2.237940E+00	2.750710E+00
4.258260E+00	2.149270E+00	2.771600E+00
3.638480E+00	3.580570E+00	2.818570E+00
3.732970E+00	3.535700E+00	2.784740E+00
3.867970E+00	3.478910E+00	2.782980E+00
3.913210E+00	3.437670E+00	2.719690E+00
4.102720E+00	3.171870E+00	2.722560E+00
4.141960E+00	3.040720E+00	2.746190E+00
4.138520E+00	3.113650E+00	2.778500E+00
4.160670E+00	2.894910E+00	2.714450E+00
4.183250E+00	2.770170E+00	2.701470E+00
3.950130E+00	3.436190E+00	2.805210E+00
3.987460E+00	3.382630E+00	2.748760E+00
4.074080E+00	3.276030E+00	2.784830E+00
4.128520E+00	3.167860E+00	2.804260E+00
1.383590E+00	2.075350E+00	2.646310E+00
1.393730E+00	2.157850E+00	2.648220E+00
1.423500E+00	2.103910E+00	2.573230E+00
1.423440E+00	1.967970E+00	2.581950E+00
1.379380E+00	1.990950E+00	2.648790E+00
1.434960E+00	1.885020E+00	2.593900E+00
1.390280E+00	1.853640E+00	2.667930E+00
1.455370E+00	1.801890E+00	2.615460E+00
1.557660E+00	2.886170E+00	2.878740E+00
1.594440E+00	2.966060E+00	2.901890E+00
1.583890E+00	2.912260E+00	2.810610E+00
1.551330E+00	2.789980E+00	2.753760E+00
1.536760E+00	2.807800E+00	2.852820E+00
1.516900E+00	2.660380E+00	2.686690E+00
1.504840E+00	2.684070E+00	2.802210E+00
1.488570E+00	2.521950E+00	2.629390E+00
1.473740E+00	2.551350E+00	2.744520E+00
1.462920E+00	2.380390E+00	2.590880E+00
1.447050E+00	2.418550E+00	2.699430E+00
1.437660E+00	2.242600E+00	2.568300E+00
1.414540E+00	2.284310E+00	2.662820E+00
1.598830E+00	1.744870E+00	2.510670E+00
1.525770E+00	1.775460E+00	2.559840E+00
1.644680E+00	1.633390E+00	2.536640E+00
1.570520E+00	1.647930E+00	2.591420E+00
1.697440E+00	1.542490E+00	2.554710E+00
1.634360E+00	1.532410E+00	2.613560E+00
1.740410E+00	1.420470E+00	2.615080E+00
1.843210E+00	1.331390E+00	2.617410E+00
1.791670E+00	1.279190E+00	2.716380E+00
1.901420E+00	1.252670E+00	2.681830E+00
1.654770E+00	3.048150E+00	2.825160E+00
2.023180E+00	1.206420E+00	2.692290E+00
2.127670E+00	1.180810E+00	2.677330E+00
2.108900E+00	1.143570E+00	2.741710E+00
2.194480E+00	1.117150E+00	2.760850E+00
1.713100E+00	3.152450E+00	2.850320E+00
1.756430E+00	3.224840E+00	2.898890E+00
1.762230E+00	3.221420E+00	2.820790E+00
2.361680E+00	1.131750E+00	2.681210E+00
2.301920E+00	1.126550E+00	2.717560E+00
2.395570E+00	1.085360E+00	2.755400E+00
1.827960E+00	3.308910E+00	2.835040E+00
2.590360E+00	1.085560E+00	2.730850E+00
2.513810E+00	1.078360E+00	2.765390E+00
2.594920E+00	1.056620E+00	2.794800E+00
1.901860E+00	3.397650E+00	2.884940E+00
1.962810E+00	3.463470E+00	2.892450E+00
1.949940E+00	3.443960E+00	2.837680E+00
2.679470E+00	1.059560E+00	2.779190E+00
2.018160E+00	3.512140E+00	2.802810E+00
2.021440E+00	3.529810E+00	2.933560E+00
2.822370E+00	1.059710E+00	2.806830E+00
2.924480E+00	1.051840E+00	2.848220E+00
2.090540E+00	3.600450E+00	2.951210E+00
2.161080E+00	3.655970E+00	2.931490E+00
2.101450E+00	3.606200E+00	2.864650E+00
3.017480E+00	1.069250E+00	2.829270E+00
2.207410E+00	3.680050E+00	2.836110E+00
2.227840E+00	3.700780E+00	2.915050E+00
3.169450E+00	1.100360E+00	2.808910E+00
2.324040E+00	3.759600E+00	2.914120E+00
3.330900E+00	1.142200E+00	2.808550E+00
3.274220E+00	1.104150E+00	2.868000E+00
3.351300E+00	1.110670E+00	2.911880E+00
2.477690E+00	3.818030E+00	2.889650E+00
3.439730E+00	1.183630E+00	2.798340E+00
3.441100E+00	1.156580E+00	2.877520E+00
2.611800E+00	3.846360E+00	2.927150E+00
2.568800E+00	3.833920E+00	2.842780E+00
3.527710E+00	1.213470E+00	2.835240E+00
2.674910E+00	3.852050E+00	2.863460E+00
2.682680E+00	3.857820E+00	2.935770E+00
3.741170E+00	1.352570E+00	2.850600E+00
3.631040E+00	1.261770E+00	2.901480E+00
2.736510E+00	3.857740E+00	2.937840E+00
2.811530E+00	3.843980E+00	2.891020E+00
3.831670E+00	1.438140E+00	2.841050E+00
3.811090E+00	1.405450E+00	2.888960E+00
2.923970E+00	3.830160E+00	2.876860E+00
4.013300E+00	1.641540E+00	2.826260E+00
3.919060E+00	1.530880E+00	2.880400E+00
3.851280E+00	1.444550E+00	2.910370E+00
3.039950E+00	3.798400E+00	2.892710E+00
3.196350E+00	3.750420E+00	2.926490E+00
4.137270E+00	1.818360E+00	2.863470E+00
4.179000E+00	1.904160E+00	2.767530E+00
4.201900E+00	1.925710E+00	2.839740E+00
4.065250E+00	1.711290E+00	2.877840E+00
3.294430E+00	3.717600E+00	2.975620E+00
3.323220E+00	3.696870E+00	2.899920E+00
4.255480E+00	2.082860E+00	2.822680E+00
4.231800E+00	1.999290E+00	2.885090E+00
3.376490E+00	3.683610E+00	2.966270E+00
3.449450E+00	3.651710E+00	2.903160E+00
3.567020E+00	3.614650E+00	2.953000E+00
4.236020E+00	2.642600E+00	2.801590E+00
4.269020E+00	2.508330E+00	2.897480E+00
4.278360E+00	2.388140E+00	2.861020E+00
4.283390E+00	2.268060E+00	2.842000E+00
4.277600E+00	2.164390E+00	2.842520E+00
3.663660E+00	3.574130E+00	2.894490E+00
3.780510E+00	3.531780E+00	2.949860E+00
3.843360E+00	3.503900E+00	2.871120E+00
4.162400E+00	3.080130E+00	2.868600E+00
4.185480E+00	2.968270E+00	2.887370E+00
4.196170E+00	2.879280E+00	2.855680E+00
4.217590E+00	2.760370E+00	2.830380E+00
3.878860E+00	3.492260E+00	2.953140E+00
3.925820E+00	3.462180E+00	2.885170E+00
4.021260E+00	3.382510E+00	2.897410E+00
4.092550E+00	3.301680E+00	2.916400E+00
4.117420E+00	3.253510E+00	2.891950E+00
4.135950E+00	3.190540E+00	2.897950E+00
4.131870E+00	3.232100E+00	2.931440E+00
4.121440E+00	3.261200E+00	2.946090E+00
1.319190E+00	2.022850E+00	2.801250E+00
1.334730E+00	2.104370E+00	2.804610E+00
1.351050E+00	2.047370E+00	2.724130E+00
1.344790E+00	1.911560E+00	2.724720E+00
1.311800E+00	1.941670E+00	2.796680E+00
1.350120E+00	1.833180E+00	2.735600E+00
1.320250E+00	1.830780E+00	2.791390E+00
1.358060E+00	1.756470E+00	2.763360E+00
1.524490E+00	2.839480E+00	3.042470E+00
1.549290E+00	2.908780E+00	3.035700E+00
1.540160E+00	2.855870E+00	2.951850E+00
1.500600E+00	2.717580E+00	2.908740E+00
1.502450E+00	2.752010E+00	3.010560E+00
1.465570E+00	2.583450E+00	2.856080E+00
1.466900E+00	2.623170E+00	2.968070E+00
1.437170E+00	2.451870E+00	2.807540E+00
1.431000E+00	2.484580E+00	2.915660E+00
1.403170E+00	2.319550E+00	2.763090E+00
1.394570E+00	2.351140E+00	2.863240E+00
1.373710E+00	2.188560E+00	2.734660E+00
1.360590E+00	2.223310E+00	2.820820E+00
1.493740E+00	1.674680E+00	2.648760E+00
1.419880E+00	1.711010E+00	2.707550E+00
1.549340E+00	1.549200E+00	2.678020E+00
1.466440E+00	1.580430E+00	2.740800E+00
1.622800E+00	1.429270E+00	2.705720E+00
1.528790E+00	1.454200E+00	2.769440E+00
1.696140E+00	1.325690E+00	2.739130E+00
1.598070E+00	1.318380E+00	2.822300E+00
1.736880E+00	1.262390E+00	2.771560E+00
1.692560E+00	1.256340E+00	2.813330E+00
1.772730E+00	1.197210E+00	2.831630E+00
1.577710E+00	2.978020E+00	3.078200E+00
1.625170E+00	3.053430E+00	3.047770E+00
1.589180E+00	2.978260E+00	2.993800E+00
1.939050E+00	1.194950E+00	2.741180E+00
1.872290E+00	1.186950E+00	2.779620E+00
1.966300E+00	1.142030E+00	2.812130E+00
1.670220E+00	3.100860E+00	2.949880E+00
1.685630E+00	3.148400E+00	3.078530E+00
2.090640E+00	1.092620E+00	2.836930E+00
2.202680E+00	1.064010E+00	2.872280E+00
1.746280E+00	3.235410E+00	3.091350E+00
1.800070E+00	3.300510E+00	3.061210E+00
1.747140E+00	3.222860E+00	3.001850E+00
2.317540E+00	1.050960E+00	2.872060E+00
2.454020E+00	1.040040E+00	2.868950E+00
2.411810E+00	1.021020E+00	2.936790E+00
2.492880E+00	1.009030E+00	2.980220E+00
1.829360E+00	3.323380E+00	2.958660E+00
1.851280E+00	3.356900E+00	3.033480E+00
2.607010E+00	1.028930E+00	2.902810E+00
1.923600E+00	3.430370E+00	3.011940E+00
2.744070E+00	1.031470E+00	2.897710E+00
2.706060E+00	1.011790E+00	2.957000E+00
2.782790E+00	1.003330E+00	2.995510E+00
2.007490E+00	3.524050E+00	3.040420E+00
2.052570E+00	3.573850E+00	3.056870E+00
2.056750E+00	3.571680E+00	3.001550E+00
2.879850E+00	1.027510E+00	2.937100E+00
2.124940E+00	3.636290E+00	3.051700E+00
2.986720E+00	1.041640E+00	2.916190E+00
2.228480E+00	3.703160E+00	2.991320E+00
3.102060E+00	1.052300E+00	2.929830E+00
2.314910E+00	3.765080E+00	3.037760E+00
2.397430E+00	3.816130E+00	3.065810E+00
2.362570E+00	3.789880E+00	3.003030E+00
3.251000E+00	1.069410E+00	2.947930E+00
3.368990E+00	1.075240E+00	2.996160E+00
2.434720E+00	3.817530E+00	3.003560E+00
2.449280E+00	3.836660E+00	3.068640E+00
3.454970E+00	1.121030E+00	2.974190E+00
2.497150E+00	3.848040E+00	3.069810E+00
2.567110E+00	3.852680E+00	3.022350E+00
3.542630E+00	1.185960E+00	2.942740E+00
2.717360E+00	3.874140E+00	3.016680E+00
3.736220E+00	1.308100E+00	2.978550E+00
3.645980E+00	1.221040E+00	3.012280E+00
2.858590E+00	3.880760E+00	3.056430E+00
2.809480E+00	3.860600E+00	2.977940E+00
3.811120E+00	1.388780E+00	2.945400E+00
2.933310E+00	3.843910E+00	2.980880E+00
2.949190E+00	3.875570E+00	3.074600E+00
4.016740E+00	1.630480E+00	2.956820E+00
3.951830E+00	1.532870E+00	2.995950E+00
3.884900E+00	1.454820E+00	2.980700E+00
3.014310E+00	3.852320E+00	3.059940E+00
3.091940E+00	3.831170E+00	3.103350E+00
3.091430E+00	3.808440E+00	3.013700E+00
4.191240E+00	1.905090E+00	2.948420E+00
4.141710E+00	1.801680E+00	3.008970E+00
4.085110E+00	1.728180E+00	2.960380E+00
3.151890E+00	3.806940E+00	3.077960E+00
3.242790E+00	3.759740E+00	3.061500E+00
4.263150E+00	2.091200E+00	2.944110E+00
4.236230E+00	1.986280E+00	3.010230E+00
3.356620E+00	3.705610E+00	3.034070E+00
3.482130E+00	3.659100E+00	3.029800E+00
3.581630E+00	3.625130E+00	3.020110E+00
4.260730E+00	2.623620E+00	2.952640E+00
4.288070E+00	2.496250E+00	3.010790E+00
4.294840E+00	2.393290E+00	2.994870E+00
4.294700E+00	2.266750E+00	2.971920E+00
4.285310E+00	2.187230E+00	2.922920E+00
3.672930E+00	3.587930E+00	3.013890E+00
3.782150E+00	3.556240E+00	3.065620E+00
4.188520E+00	2.994930E+00	2.972280E+00
4.216470E+00	2.867840E+00	3.010230E+00
4.204770E+00	2.963960E+00	3.038620E+00
4.230880E+00	2.757940E+00	2.949610E+00
3.878260E+00	3.508570E+00	3.049500E+00
3.959600E+00	3.449570E+00	2.997890E+00
4.042000E+00	3.395140E+00	3.046110E+00
4.074740E+00	3.342780E+00	2.985830E+00
4.135740E+00	3.225960E+00	3.001490E+00
4.172300E+00	3.098750E+00	3.024680E+00
4.191660E+00	3.016490E+00	3.021460E+00
4.092040E+00	3.341190E+00	3.059030E+00
4.109580E+00	3.293700E+00	2.997500E+00
1.372800E+00	2.347740E+00	3.024940E+00
1.395180E+00	2.413360E+00	3.051900E+00
1.390530E+00	2.377900E+00	2.970150E+00
1.351970E+00	2.248310E+00	2.907130E+00
1.347230E+00	2.267650E+00	2.993700E+00
1.327390E+00	2.143450E+00	2.869740E+00
1.312760E+00	2.142480E+00	2.944610E+00
1.295110E+00	2.012810E+00	2.878900E+00
1.281930E+00	1.854140E+00	2.871130E+00
1.305160E+00	1.712610E+00	2.866320E+00
1.380650E+00	1.613760E+00	2.814850E+00
1.322570E+00	1.561310E+00	2.923520E+00
1.448200E+00	1.489140E+00	2.826690E+00
1.387470E+00	1.502680E+00	2.883560E+00
1.503650E+00	1.381080E+00	2.852460E+00
1.431490E+00	1.412280E+00	2.903850E+00
1.536210E+00	1.315570E+00	2.878990E+00
1.486900E+00	1.322050E+00	2.929200E+00
1.559790E+00	1.258020E+00	2.928660E+00
1.541880E+00	2.892610E+00	3.116730E+00
1.511220E+00	2.793010E+00	3.096470E+00
1.482960E+00	2.686920E+00	3.085970E+00
1.436320E+00	2.526600E+00	3.041350E+00
1.671710E+00	1.196690E+00	2.923690E+00
1.779270E+00	1.140300E+00	2.933260E+00
1.617440E+00	3.050650E+00	3.140950E+00
1.572410E+00	2.971300E+00	3.135730E+00
1.888490E+00	1.109260E+00	2.922400E+00
1.997710E+00	1.093950E+00	2.907930E+00
1.979620E+00	1.076630E+00	2.967880E+00
2.064640E+00	1.048060E+00	2.990900E+00
1.680220E+00	3.149230E+00	3.182620E+00
1.721360E+00	3.209190E+00	3.197370E+00
1.722350E+00	3.208010E+00	3.144370E+00
2.240230E+00	1.042670E+00	2.929580E+00
2.175420E+00	1.040200E+00	2.960290E+00
2.271700E+00	1.016060E+00	3.004210E+00
1.777500E+00	3.281710E+00	3.185140E+00
2.393800E+00	9.959850E-01	3.021720E+00
2.501160E+00	9.780010E-01	3.077120E+00
1.853280E+00	3.368340E+00	3.110770E+00
2.594410E+00	9.836240E-01	3.047060E+00
1.918360E+00	3.438190E+00	3.149670E+00
1.964810E+00	3.487560E+00	3.168870E+00
1.968060E+00	3.488480E+00	3.103060E+00
2.694590E+00	9.893390E-01	3.022780E+00
2.789290E+00	9.688410E-01	3.092940E+00
2.033440E+00	3.557470E+00	3.153520E+00
2.878400E+00	9.855340E-01	3.045630E+00
2.128820E+00	3.644130E+00	3.172930E+00
2.206160E+00	3.698070E+00	3.195900E+00
2.169830E+00	3.677200E+00	3.128630E+00
3.014740E+00	9.963630E-01	3.035640E+00
2.238320E+00	3.719590E+00	3.107670E+00
2.284020E+00	3.747270E+00	3.203680E+00
3.175270E+00	1.013540E+00	3.035520E+00
3.123600E+00	9.746800E-01	3.106500E+00
3.216720E+00	9.799750E-01	3.124440E+00
2.362300E+00	3.795280E+00	3.154760E+00
3.320160E+00	1.022850E+00	3.080320E+00
2.485410E+00	3.846430E+00	3.144110E+00
3.464070E+00	1.075090E+00	3.072070E+00
2.563290E+00	3.871010E+00	3.170530E+00
2.566040E+00	3.870470E+00	3.117850E+00
3.564010E+00	1.142950E+00	3.043800E+00
2.614600E+00	3.883990E+00	3.178210E+00
2.676740E+00	3.891530E+00	3.135100E+00
3.745150E+00	1.261170E+00	3.101420E+00
3.651230E+00	1.183160E+00	3.098110E+00
2.811560E+00	3.890080E+00	3.144100E+00
3.840590E+00	1.364020E+00	3.047440E+00
2.924370E+00	3.881530E+00	3.148140E+00
4.009410E+00	1.572520E+00	3.060940E+00
3.939320E+00	1.465460E+00	3.086590E+00
4.007090E+00	1.538010E+00	3.130720E+00
3.013500E+00	3.858590E+00	3.135430E+00
3.100730E+00	3.823220E+00	3.198960E+00
4.205330E+00	1.891460E+00	3.063470E+00
4.162910E+00	1.797660E+00	3.122450E+00
4.089520E+00	1.673580E+00	3.076750E+00
4.044140E+00	1.592730E+00	3.116490E+00
3.180910E+00	3.793340E+00	3.147730E+00
3.279500E+00	3.738760E+00	3.186160E+00
4.279960E+00	2.078670E+00	3.092020E+00
4.288170E+00	2.159710E+00	3.003280E+00
4.306150E+00	2.192520E+00	3.067830E+00
4.245130E+00	1.969760E+00	3.107290E+00
3.402030E+00	3.690290E+00	3.148990E+00
3.537090E+00	3.651770E+00	3.131660E+00
3.608860E+00	3.628100E+00	3.082050E+00
4.298700E+00	2.543610E+00	3.076540E+00
4.318040E+00	2.423180E+00	3.122490E+00
4.313100E+00	2.500990E+00	3.135660E+00
4.318280E+00	2.290350E+00	3.090900E+00
3.648660E+00	3.614030E+00	3.173700E+00
3.716150E+00	3.594270E+00	3.171120E+00
3.720770E+00	3.590010E+00	3.123850E+00
4.223780E+00	2.929550E+00	3.140270E+00
4.199790E+00	3.010590E+00	3.065110E+00
4.198980E+00	3.036420E+00	3.116320E+00
4.253440E+00	2.794620E+00	3.145750E+00
4.279900E+00	2.676040E+00	3.090710E+00
4.307030E+00	2.555850E+00	3.143970E+00
3.755510E+00	3.578460E+00	3.173310E+00
3.843210E+00	3.534760E+00	3.184310E+00
3.996770E+00	3.440530E+00	3.133890E+00
4.049200E+00	3.403360E+00	3.113760E+00
4.144380E+00	3.218420E+00	3.142710E+00
4.121580E+00	3.285400E+00	3.068710E+00
4.102400E+00	3.325120E+00	3.130570E+00
4.181550E+00	3.104490E+00	3.148270E+00
4.074700E+00	3.374520E+00	3.104770E+00
1.381000E+00	2.416190E+00	3.224150E+00
1.408670E+00	2.473970E+00	3.209980E+00
1.381790E+00	2.407490E+00	3.169410E+00
1.357180E+00	2.327490E+00	3.091720E+00
1.342920E+00	2.322570E+00	3.188410E+00
1.304380E+00	2.168680E+00	3.038410E+00
1.297740E+00	2.194090E+00	3.136750E+00
1.268960E+00	2.030200E+00	2.990530E+00
1.257240E+00	2.058260E+00	3.087060E+00
1.251170E+00	1.893480E+00	2.959390E+00
1.229380E+00	1.925840E+00	3.050890E+00
1.250910E+00	1.759160E+00	2.950080E+00
1.216390E+00	1.796930E+00	3.030240E+00
1.265950E+00	1.634240E+00	2.965200E+00
1.221120E+00	1.672770E+00	3.030490E+00
1.282490E+00	1.556970E+00	2.987190E+00
1.244010E+00	1.543900E+00	3.058740E+00
1.302690E+00	1.480630E+00	3.014100E+00
1.444950E+00	2.562070E+00	3.232360E+00
1.482750E+00	2.671110E+00	3.256450E+00
1.465340E+00	2.620970E+00	3.163900E+00
1.414160E+00	2.477740E+00	3.136980E+00
1.364140E+00	1.445760E+00	2.957180E+00
1.415860E+00	1.346680E+00	2.990210E+00
1.492440E+00	1.233420E+00	3.044840E+00
1.586750E+00	1.191290E+00	3.002270E+00
1.568870E+00	1.161230E+00	3.065370E+00
1.650070E+00	1.126060E+00	3.070260E+00
1.553800E+00	2.903940E+00	3.271770E+00
1.580930E+00	2.986300E+00	3.298710E+00
1.572230E+00	2.954260E+00	3.206020E+00
1.520180E+00	2.792230E+00	3.213050E+00
1.818740E+00	1.101810E+00	2.984710E+00
1.755000E+00	1.111980E+00	3.020360E+00
1.859310E+00	1.055780E+00	3.067210E+00
1.613400E+00	3.066680E+00	3.321360E+00
1.643880E+00	3.116590E+00	3.308370E+00
1.630260E+00	3.074730E+00	3.250680E+00
1.969290E+00	1.051770E+00	3.038370E+00
2.053570E+00	1.013140E+00	3.099480E+00
1.701090E+00	3.191750E+00	3.286110E+00
2.186210E+00	9.911640E-01	3.115970E+00
2.319570E+00	9.751720E-01	3.112600E+00
2.282330E+00	9.664350E-01	3.170960E+00
2.351870E+00	9.488810E-01	3.212110E+00
1.775570E+00	3.292610E+00	3.299070E+00
1.828670E+00	3.357780E+00	3.313340E+00
1.811360E+00	3.327410E+00	3.255760E+00
2.448950E+00	9.572230E-01	3.168510E+00
1.858940E+00	3.377280E+00	3.228010E+00
1.873580E+00	3.403820E+00	3.304710E+00
2.580100E+00	9.542280E-01	3.158460E+00
1.943570E+00	3.469740E+00	3.275110E+00
2.685650E+00	9.561000E-01	3.125910E+00
2.777130E+00	9.389130E-01	3.188620E+00
2.036160E+00	3.565870E+00	3.290060E+00
2.101540E+00	3.631020E+00	3.317800E+00
2.090300E+00	3.610490E+00	3.241360E+00
2.909510E+00	9.401740E-01	3.163350E+00
2.170850E+00	3.675580E+00	3.282990E+00
3.045970E+00	9.469510E-01	3.153370E+00
3.005720E+00	9.120840E-01	3.218040E+00
3.068100E+00	9.177460E-01	3.213120E+00
2.271500E+00	3.743180E+00	3.286560E+00
3.152060E+00	9.361800E-01	3.196750E+00
2.366540E+00	3.798270E+00	3.276260E+00
3.307090E+00	9.604970E-01	3.216100E+00
2.474100E+00	3.842550E+00	3.261570E+00
3.449120E+00	1.029850E+00	3.187870E+00
2.596230E+00	3.883780E+00	3.247560E+00
3.602780E+00	1.119910E+00	3.172490E+00
2.677030E+00	3.914660E+00	3.278710E+00
2.678370E+00	3.899320E+00	3.229410E+00
3.691970E+00	1.192780E+00	3.159970E+00
3.698980E+00	1.174540E+00	3.210860E+00
2.727840E+00	3.922460E+00	3.290610E+00
2.783350E+00	3.905300E+00	3.253300E+00
3.885200E+00	1.347970E+00	3.201430E+00
3.761950E+00	1.232430E+00	3.209530E+00
2.904310E+00	3.890920E+00	3.249100E+00
3.981240E+00	1.471620E+00	3.187760E+00
3.975760E+00	1.418960E+00	3.244220E+00
3.006810E+00	3.858700E+00	3.230810E+00
3.103470E+00	3.836360E+00	3.303090E+00
4.222630E+00	1.900810E+00	3.177600E+00
4.183700E+00	1.807940E+00	3.206710E+00
4.138260E+00	1.713230E+00	3.196630E+00
4.064870E+00	1.583180E+00	3.199680E+00
4.023760E+00	1.476580E+00	3.257890E+00
3.217780E+00	3.775630E+00	3.267480E+00
3.293820E+00	3.734310E+00	3.249130E+00
4.311040E+00	2.187660E+00	3.168100E+00
4.288840E+00	2.084070E+00	3.228790E+00
4.259630E+00	2.000860E+00	3.182820E+00
3.347850E+00	3.707030E+00	3.236510E+00
3.440320E+00	3.679580E+00	3.288350E+00
3.544410E+00	3.643410E+00	3.223410E+00
3.580180E+00	3.645040E+00	3.321740E+00
4.316760E+00	2.490360E+00	3.197840E+00
4.329250E+00	2.400330E+00	3.255600E+00
4.324660E+00	2.299810E+00	3.211400E+00
3.670300E+00	3.609840E+00	3.266070E+00
3.739020E+00	3.582280E+00	3.212450E+00
3.797570E+00	3.573760E+00	3.302180E+00
4.203840E+00	3.026680E+00	3.211490E+00
4.234290E+00	2.930720E+00	3.286380E+00
4.257090E+00	2.812850E+00	3.255000E+00
4.287360E+00	2.694230E+00	3.231010E+00
4.307750E+00	2.582330E+00	3.216680E+00
3.909660E+00	3.525010E+00	3.306860E+00
3.991720E+00	3.451880E+00	3.273610E+00
4.087820E+00	3.329490E+00	3.233250E+00
4.066360E+00	3.378550E+00	3.148470E+00
4.146230E+00	3.217780E+00	3.269390E+00
4.176510E+00	3.127850E+00	3.243860E+00
1.252020E+00	2.185740E+00	3.319260E+00
1.275700E+00	2.232380E+00	3.319160E+00
1.259770E+00	2.193480E+00	3.292920E+00
1.243880E+00	2.147050E+00	3.295760E+00
1.316690E+00	2.311550E+00	3.310290E+00
1.365140E+00	2.419720E+00	3.345270E+00
1.351420E+00	2.365200E+00	3.266760E+00
1.284180E+00	2.211910E+00	3.245660E+00
1.247510E+00	2.081020E+00	3.177810E+00
1.235010E+00	2.090320E+00	3.246830E+00
1.215340E+00	1.953780E+00	3.138360E+00
1.205130E+00	1.982450E+00	3.219960E+00
1.194430E+00	1.827940E+00	3.113310E+00
1.178180E+00	1.856780E+00	3.193950E+00
1.187370E+00	1.703280E+00	3.105030E+00
1.162920E+00	1.732400E+00	3.182480E+00
1.200290E+00	1.597060E+00	3.107340E+00
1.163240E+00	1.596610E+00	3.197820E+00
1.213610E+00	1.537130E+00	3.116630E+00
1.194480E+00	1.531490E+00	3.163350E+00
1.220940E+00	1.477400E+00	3.154040E+00
1.410340E+00	2.492550E+00	3.288210E+00
1.345760E+00	1.378370E+00	3.047020E+00
1.276610E+00	1.398980E+00	3.131110E+00
1.399490E+00	1.291770E+00	3.078500E+00
1.341760E+00	1.316610E+00	3.124740E+00
1.431490E+00	1.238900E+00	3.111280E+00
1.388030E+00	1.248990E+00	3.161630E+00
1.456160E+00	1.194080E+00	3.166680E+00
1.493040E+00	2.710690E+00	3.371920E+00
1.510390E+00	2.769260E+00	3.391210E+00
1.504550E+00	2.744820E+00	3.325320E+00
1.466720E+00	2.634510E+00	3.331180E+00
1.560160E+00	1.127310E+00	3.165520E+00
1.671700E+00	1.086010E+00	3.187080E+00
1.568790E+00	2.980190E+00	3.415660E+00
1.599210E+00	3.049410E+00	3.442550E+00
1.586440E+00	3.019890E+00	3.370440E+00
1.543510E+00	2.887020E+00	3.361480E+00
1.762510E+00	1.064430E+00	3.155350E+00
1.873950E+00	1.026180E+00	3.204390E+00
1.638120E+00	3.120350E+00	3.375100E+00
1.977630E+00	1.016810E+00	3.171170E+00
2.084070E+00	9.899410E-01	3.186540E+00
2.052840E+00	9.794050E-01	3.264460E+00
2.164350E+00	9.573630E-01	3.281500E+00
1.697890E+00	3.213640E+00	3.408810E+00
1.748520E+00	3.281380E+00	3.437160E+00
1.741280E+00	3.265860E+00	3.364470E+00
2.281740E+00	9.512710E-01	3.249140E+00
2.353380E+00	9.318530E-01	3.270070E+00
1.791020E+00	3.329010E+00	3.389670E+00
2.436940E+00	9.166450E-01	3.310730E+00
1.868780E+00	3.412370E+00	3.402740E+00
2.568870E+00	9.206540E-01	3.277900E+00
1.948190E+00	3.494650E+00	3.408180E+00
2.005600E+00	3.555200E+00	3.436760E+00
1.997500E+00	3.540590E+00	3.360520E+00
2.684650E+00	9.227130E-01	3.238910E+00
2.819400E+00	8.865030E-01	3.298600E+00
2.069890E+00	3.613720E+00	3.398460E+00
2.941340E+00	8.818440E-01	3.272250E+00
2.897170E+00	8.558020E-01	3.322930E+00
2.953710E+00	8.402240E-01	3.337640E+00
2.165410E+00	3.685240E+00	3.389270E+00
3.069380E+00	8.674320E-01	3.295830E+00
2.262760E+00	3.748030E+00	3.382290E+00
3.227170E+00	8.912800E-01	3.282460E+00
3.179820E+00	8.411080E-01	3.345200E+00
3.260470E+00	8.562830E-01	3.350150E+00
2.365090E+00	3.813070E+00	3.378660E+00
3.303210E+00	9.146450E-01	3.278600E+00
3.304990E+00	8.888640E-01	3.319930E+00
2.470760E+00	3.859260E+00	3.373650E+00
3.433980E+00	9.790950E-01	3.275720E+00
3.365250E+00	9.265880E-01	3.306350E+00
2.583800E+00	3.902000E+00	3.363180E+00
3.568370E+00	1.032510E+00	3.310970E+00
2.703770E+00	3.933570E+00	3.355400E+00
3.734730E+00	1.160880E+00	3.294670E+00
2.792030E+00	3.942450E+00	3.400780E+00
2.791260E+00	3.934400E+00	3.343420E+00
3.824170E+00	1.250570E+00	3.273350E+00
3.832640E+00	1.227200E+00	3.327580E+00
2.833810E+00	3.941080E+00	3.391090E+00
2.892410E+00	3.923280E+00	3.373380E+00
3.999780E+00	1.388900E+00	3.328050E+00
3.897640E+00	1.286560E+00	3.323990E+00
3.006640E+00	3.880930E+00	3.338130E+00
3.099850E+00	3.842560E+00	3.400780E+00
4.223120E+00	1.854360E+00	3.258320E+00
4.191970E+00	1.759630E+00	3.275650E+00
4.153730E+00	1.644400E+00	3.295860E+00
4.092530E+00	1.524300E+00	3.324660E+00
4.157760E+00	1.590800E+00	3.363790E+00
3.186290E+00	3.804690E+00	3.376100E+00
3.274550E+00	3.757380E+00	3.364280E+00
3.327230E+00	3.726220E+00	3.301860E+00
3.382020E+00	3.705220E+00	3.398320E+00
4.325450E+00	2.190790E+00	3.296120E+00
4.309040E+00	2.080550E+00	3.318450E+00
4.274470E+00	1.962080E+00	3.289830E+00
4.248000E+00	1.826920E+00	3.341260E+00
4.210460E+00	1.706800E+00	3.359860E+00
4.184300E+00	1.638050E+00	3.362380E+00
3.502400E+00	3.667890E+00	3.377970E+00
3.602180E+00	3.642880E+00	3.415120E+00
4.329360E+00	2.496160E+00	3.300160E+00
4.348390E+00	2.393550E+00	3.371710E+00
4.341000E+00	2.306430E+00	3.314930E+00
3.700490E+00	3.616510E+00	3.361210E+00
3.808980E+00	3.588170E+00	3.411060E+00
4.211030E+00	3.046190E+00	3.325620E+00
4.245620E+00	2.945130E+00	3.407790E+00
4.271870E+00	2.827480E+00	3.373310E+00
4.301690E+00	2.714270E+00	3.342660E+00
4.320890E+00	2.604630E+00	3.322240E+00
3.892180E+00	3.552580E+00	3.377250E+00
4.001160E+00	3.484370E+00	3.403700E+00
4.085470E+00	3.373000E+00	3.371160E+00
4.141500E+00	3.260140E+00	3.359460E+00
4.180690E+00	3.156310E+00	3.348210E+00
1.319930E+00	2.380500E+00	3.482920E+00
1.363260E+00	2.459230E+00	3.498340E+00
1.329290E+00	2.384410E+00	3.446600E+00
1.312560E+00	2.324960E+00	3.381160E+00
1.293570E+00	2.306010E+00	3.452090E+00
1.246340E+00	2.170680E+00	3.375930E+00
1.205160E+00	2.032100E+00	3.304270E+00
1.192310E+00	2.028570E+00	3.380260E+00
1.169110E+00	1.891090E+00	3.274300E+00
1.162460E+00	1.919380E+00	3.352560E+00
1.146980E+00	1.764660E+00	3.260110E+00
1.135060E+00	1.795850E+00	3.335720E+00
1.139430E+00	1.654730E+00	3.254240E+00
1.119570E+00	1.660740E+00	3.345300E+00
1.143140E+00	1.593500E+00	3.259960E+00
1.132670E+00	1.591360E+00	3.308500E+00
1.148720E+00	1.537420E+00	3.294660E+00
1.368840E+00	2.447900E+00	3.423260E+00
1.412530E+00	2.538740E+00	3.469130E+00
1.186400E+00	1.460010E+00	3.260290E+00
1.228710E+00	1.411080E+00	3.211720E+00
1.221280E+00	1.388060E+00	3.266510E+00
1.258890E+00	1.345810E+00	3.249530E+00
1.453280E+00	2.622310E+00	3.471320E+00
1.489190E+00	2.718490E+00	3.507400E+00
1.483030E+00	2.690140E+00	3.421770E+00
1.426500E+00	2.553100E+00	3.396030E+00
1.323360E+00	1.289090E+00	3.212790E+00
1.403160E+00	1.190920E+00	3.284140E+00
1.485390E+00	1.147830E+00	3.242510E+00
1.476410E+00	1.132650E+00	3.300400E+00
1.541410E+00	1.097180E+00	3.293730E+00
1.550470E+00	2.929100E+00	3.568020E+00
1.574020E+00	2.999330E+00	3.559830E+00
1.562010E+00	2.945150E+00	3.484030E+00
1.522150E+00	2.807920E+00	3.454210E+00
1.527390E+00	2.835610E+00	3.540310E+00
1.729910E+00	1.054370E+00	3.251140E+00
1.656910E+00	1.061480E+00	3.288860E+00
1.738360E+00	1.032030E+00	3.313470E+00
1.597870E+00	3.065660E+00	3.604160E+00
1.639790E+00	3.137720E+00	3.576780E+00
1.604600E+00	3.058500E+00	3.523970E+00
1.811560E+00	1.015040E+00	3.293400E+00
1.654620E+00	3.148170E+00	3.484280E+00
1.683330E+00	3.203080E+00	3.560040E+00
1.959390E+00	9.825030E-01	3.323460E+00
2.081200E+00	9.485900E-01	3.349350E+00
2.175160E+00	9.226240E-01	3.416600E+00
1.719020E+00	3.243650E+00	3.502050E+00
2.286070E+00	9.190730E-01	3.374040E+00
2.347500E+00	9.201100E-01	3.315300E+00
1.797160E+00	3.336640E+00	3.517020E+00
2.382500E+00	9.003260E-01	3.382110E+00
2.469660E+00	8.849650E-01	3.445340E+00
1.875880E+00	3.422870E+00	3.528520E+00
1.925940E+00	3.481250E+00	3.543430E+00
1.917490E+00	3.464460E+00	3.476770E+00
2.568150E+00	8.796280E-01	3.401990E+00
1.969430E+00	3.521100E+00	3.496890E+00
2.681810E+00	8.722700E-01	3.356440E+00
2.779550E+00	8.389950E-01	3.431240E+00
2.052690E+00	3.607070E+00	3.525270E+00
2.882900E+00	8.304880E-01	3.384580E+00
2.988730E+00	8.011910E-01	3.426520E+00
2.151280E+00	3.679250E+00	3.486410E+00
3.107440E+00	8.114570E-01	3.400160E+00
3.062450E+00	7.867890E-01	3.452150E+00
3.129660E+00	7.806390E-01	3.482730E+00
2.253240E+00	3.746560E+00	3.480610E+00
3.225790E+00	8.182660E-01	3.428820E+00
2.359540E+00	3.809690E+00	3.481600E+00
3.357300E+00	8.813470E-01	3.400370E+00
2.467390E+00	3.861300E+00	3.481610E+00
3.469520E+00	9.569660E-01	3.359420E+00
3.479500E+00	9.367250E-01	3.449450E+00
2.573800E+00	3.903800E+00	3.475450E+00
3.539800E+00	9.909600E-01	3.370230E+00
3.530120E+00	9.749930E-01	3.409900E+00
2.677310E+00	3.931460E+00	3.466960E+00
3.697510E+00	1.082670E+00	3.443000E+00
3.582530E+00	1.010110E+00	3.400560E+00
2.771810E+00	3.942340E+00	3.464520E+00
3.858230E+00	1.223380E+00	3.412960E+00
2.845180E+00	3.939290E+00	3.447500E+00
2.921970E+00	3.925700E+00	3.502870E+00
3.948580E+00	1.304020E+00	3.396900E+00
3.947040E+00	1.285620E+00	3.449460E+00
3.030150E+00	3.869650E+00	3.468960E+00
3.107590E+00	3.836500E+00	3.457490E+00
4.137770E+00	1.538940E+00	3.403830E+00
4.085110E+00	1.456080E+00	3.419600E+00
4.014130E+00	1.352330E+00	3.460410E+00
3.157510E+00	3.813290E+00	3.444150E+00
3.249900E+00	3.764080E+00	3.467470E+00
3.380320E+00	3.709690E+00	3.506660E+00
4.331770E+00	2.130830E+00	3.381240E+00
4.316610E+00	2.030000E+00	3.390260E+00
4.299040E+00	1.908560E+00	3.414180E+00
4.259940E+00	1.768260E+00	3.459400E+00
4.299480E+00	1.859190E+00	3.472050E+00
4.191620E+00	1.616380E+00	3.439320E+00
4.141410E+00	1.514220E+00	3.468230E+00
3.492930E+00	3.669870E+00	3.462760E+00
3.604370E+00	3.653990E+00	3.504240E+00
4.340130E+00	2.520090E+00	3.425490E+00
4.356540E+00	2.394490E+00	3.497630E+00
4.351680E+00	2.244950E+00	3.433590E+00
4.339120E+00	2.096590E+00	3.465530E+00
4.327440E+00	1.987080E+00	3.473450E+00
4.317220E+00	1.909030E+00	3.484890E+00
3.711070E+00	3.618330E+00	3.459050E+00
3.812810E+00	3.599350E+00	3.498050E+00
4.213480E+00	3.072060E+00	3.450410E+00
4.252730E+00	2.953540E+00	3.522790E+00
4.276280E+00	2.840070E+00	3.485610E+00
4.311040E+00	2.716690E+00	3.459680E+00
4.326970E+00	2.630980E+00	3.409040E+00
3.916640E+00	3.556330E+00	3.476040E+00
4.015560E+00	3.503260E+00	3.503660E+00
4.052560E+00	3.457820E+00	3.470890E+00
4.094610E+00	3.396090E+00	3.468760E+00
4.149050E+00	3.278550E+00	3.492130E+00
4.132380E+00	3.352670E+00	3.513060E+00
4.176340E+00	3.184970E+00	3.432890E+00
4.078260E+00	3.447740E+00	3.520450E+00
4.117490E+00	3.394120E+00	3.526210E+00
1.311580E+00	2.452380E+00	3.656500E+00
1.343010E+00	2.507080E+00	3.640780E+00
1.317330E+00	2.446270E+00	3.607670E+00
1.305610E+00	2.368240E+00	3.539920E+00
1.285820E+00	2.373880E+00	3.626810E+00
1.252870E+00	2.215550E+00	3.490530E+00
1.254790E+00	2.258350E+00	3.584060E+00
1.202880E+00	2.078600E+00	3.452840E+00
1.211570E+00	2.125810E+00	3.542930E+00
1.161430E+00	1.949480E+00	3.429350E+00
1.168460E+00	1.992850E+00	3.510720E+00
1.129530E+00	1.827860E+00	3.410990E+00
1.132600E+00	1.866820E+00	3.490020E+00
1.109640E+00	1.720800E+00	3.399650E+00
1.104020E+00	1.736890E+00	3.490350E+00
1.105510E+00	1.660480E+00	3.402180E+00
1.100360E+00	1.664810E+00	3.445980E+00
1.105890E+00	1.606180E+00	3.433730E+00
1.360690E+00	2.500560E+00	3.580780E+00
1.401560E+00	2.602810E+00	3.654810E+00
1.127650E+00	1.520130E+00	3.404340E+00
1.154410E+00	1.472940E+00	3.349450E+00
1.150300E+00	1.450670E+00	3.405900E+00
1.174770E+00	1.407880E+00	3.385230E+00
1.432580E+00	2.608940E+00	3.550490E+00
1.452020E+00	2.684910E+00	3.623190E+00
1.225730E+00	1.345310E+00	3.343070E+00
1.304330E+00	1.257420E+00	3.328540E+00
1.269430E+00	1.256680E+00	3.443390E+00
1.352990E+00	1.198470E+00	3.356660E+00
1.327180E+00	1.203350E+00	3.406770E+00
1.388510E+00	1.156440E+00	3.404710E+00
1.473780E+00	2.735610E+00	3.636940E+00
1.492890E+00	2.783280E+00	3.653170E+00
1.487570E+00	2.749380E+00	3.592080E+00
1.482640E+00	1.102250E+00	3.379370E+00
1.602060E+00	1.042180E+00	3.388790E+00
1.551310E+00	1.036370E+00	3.494140E+00
1.652970E+00	1.003830E+00	3.478690E+00
1.563120E+00	2.985380E+00	3.631800E+00
1.527130E+00	2.871040E+00	3.635300E+00
1.748770E+00	9.978500E-01	3.407940E+00
1.632780E+00	3.132730E+00	3.661340E+00
1.596640E+00	3.056230E+00	3.691150E+00
1.865280E+00	9.755260E-01	3.384170E+00
1.871290E+00	9.548940E-01	3.460710E+00
1.943690E+00	9.538350E-01	3.434420E+00
1.678200E+00	3.204880E+00	3.641120E+00
2.061510E+00	9.271280E-01	3.461340E+00
2.184340E+00	8.939590E-01	3.529330E+00
1.731250E+00	3.272330E+00	3.602030E+00
2.278440E+00	8.936260E-01	3.503030E+00
1.794880E+00	3.355560E+00	3.658120E+00
1.851250E+00	3.420170E+00	3.664320E+00
1.841350E+00	3.400680E+00	3.598930E+00
2.377500E+00	8.852910E-01	3.476620E+00
2.476480E+00	8.511810E-01	3.562390E+00
1.899840E+00	3.468000E+00	3.621750E+00
2.573400E+00	8.452800E-01	3.524810E+00
1.972750E+00	3.541220E+00	3.590760E+00
2.671730E+00	8.386240E-01	3.480680E+00
2.766820E+00	7.976500E-01	3.550530E+00
2.044840E+00	3.627540E+00	3.644010E+00
2.124600E+00	3.698450E+00	3.640850E+00
2.086070E+00	3.658320E+00	3.590680E+00
2.868930E+00	7.946200E-01	3.494140E+00
2.953320E+00	7.527740E-01	3.553810E+00
2.139090E+00	3.691670E+00	3.569460E+00
2.202500E+00	3.751710E+00	3.629320E+00
3.045310E+00	7.631360E-01	3.516160E+00
3.130360E+00	7.431150E-01	3.579400E+00
2.233930E+00	3.755870E+00	3.566930E+00
2.253230E+00	3.787320E+00	3.621700E+00
3.227110E+00	7.768020E-01	3.542460E+00
2.295000E+00	3.814320E+00	3.620400E+00
2.345720E+00	3.830610E+00	3.581510E+00
3.330350E+00	8.295880E-01	3.512120E+00
2.462140E+00	3.884410E+00	3.583490E+00
3.423650E+00	8.855090E-01	3.501350E+00
2.571620E+00	3.929540E+00	3.578290E+00
3.527000E+00	9.372720E-01	3.558030E+00
3.575490E+00	9.923100E-01	3.470280E+00
3.654380E+00	1.023390E+00	3.558870E+00
2.668680E+00	3.958310E+00	3.566170E+00
3.763750E+00	1.098230E+00	3.567430E+00
2.757900E+00	3.963020E+00	3.557110E+00
3.850290E+00	1.179730E+00	3.534960E+00
2.844070E+00	3.956580E+00	3.540130E+00
2.922920E+00	3.958760E+00	3.603190E+00
3.949110E+00	1.271610E+00	3.511940E+00
2.996180E+00	3.915620E+00	3.563710E+00
3.100110E+00	3.872110E+00	3.577730E+00
3.139480E+00	3.825220E+00	3.498560E+00
3.199220E+00	3.811260E+00	3.548150E+00
4.104390E+00	1.434430E+00	3.519050E+00
4.044180E+00	1.341640E+00	3.571780E+00
3.297660E+00	3.766900E+00	3.559470E+00
3.382390E+00	3.733310E+00	3.565710E+00
4.312720E+00	1.839950E+00	3.537580E+00
4.286350E+00	1.738140E+00	3.562790E+00
4.240720E+00	1.642480E+00	3.550680E+00
4.175020E+00	1.529040E+00	3.544710E+00
3.486660E+00	3.701330E+00	3.554520E+00
3.600580E+00	3.680660E+00	3.563640E+00
4.356130E+00	2.527800E+00	3.575840E+00
4.335310E+00	2.608530E+00	3.485610E+00
4.335870E+00	2.656280E+00	3.546330E+00
4.375290E+00	2.388270E+00	3.599900E+00
4.373150E+00	2.278340E+00	3.571120E+00
4.365730E+00	2.144250E+00	3.556780E+00
4.352220E+00	2.017950E+00	3.552970E+00
4.335610E+00	1.931870E+00	3.535540E+00
3.718920E+00	3.648150E+00	3.558810E+00
3.896650E+00	3.603040E+00	3.582850E+00
4.229440E+00	3.077550E+00	3.594650E+00
4.191830E+00	3.159700E+00	3.509060E+00
4.191130E+00	3.197530E+00	3.574760E+00
4.265860E+00	2.949520E+00	3.612660E+00
4.285340E+00	2.858830E+00	3.581490E+00
4.313220E+00	2.755030E+00	3.559480E+00
3.966290E+00	3.581190E+00	3.590250E+00
3.976530E+00	3.558130E+00	3.558040E+00
4.139940E+00	3.362190E+00	3.575720E+00
4.170760E+00	3.279310E+00	3.618410E+00
3.996930E+00	3.562440E+00	3.593610E+00
4.048500E+00	3.511130E+00	3.598890E+00
4.106610E+00	3.429600E+00	3.567320E+00
1.245800E+00	2.269480E+00	3.726110E+00
1.266400E+00	2.324830E+00	3.736140E+00
1.254840E+00	2.286910E+00	3.673640E+00
1.218800E+00	2.166890E+00	3.630320E+00
1.226400E+00	2.198900E+00	3.709160E+00
1.178620E+00	2.038770E+00	3.596080E+00
1.190490E+00	2.080820E+00	3.679530E+00
1.141050E+00	1.910870E+00	3.572680E+00
1.153520E+00	1.955560E+00	3.655870E+00
1.113190E+00	1.802930E+00	3.556610E+00
1.119580E+00	1.821530E+00	3.656950E+00
1.100730E+00	1.740780E+00	3.554120E+00
1.103480E+00	1.744510E+00	3.607130E+00
1.098790E+00	1.684190E+00	3.584670E+00
1.345900E+00	2.504550E+00	3.714760E+00
1.291640E+00	2.395520E+00	3.700140E+00
1.100710E+00	1.619440E+00	3.526690E+00
1.111880E+00	1.545330E+00	3.502170E+00
1.115080E+00	1.527200E+00	3.611070E+00
1.133390E+00	1.471140E+00	3.548790E+00
1.404760E+00	2.609630E+00	3.744710E+00
1.444040E+00	2.680890E+00	3.749730E+00
1.426070E+00	2.655760E+00	3.706560E+00
1.158480E+00	1.413710E+00	3.485710E+00
1.208100E+00	1.330240E+00	3.471770E+00
1.198220E+00	1.339140E+00	3.586320E+00
1.245160E+00	1.279230E+00	3.505980E+00
1.234950E+00	1.288500E+00	3.556220E+00
1.275810E+00	1.236870E+00	3.549370E+00
1.461820E+00	2.718090E+00	3.689910E+00
1.486190E+00	2.756100E+00	3.786270E+00
1.344180E+00	1.173210E+00	3.504850E+00
1.448660E+00	1.096140E+00	3.502790E+00
1.407110E+00	1.101590E+00	3.611530E+00
1.505320E+00	1.047070E+00	3.543180E+00
1.479990E+00	1.052210E+00	3.589580E+00
1.543320E+00	1.008940E+00	3.595690E+00
1.520740E+00	2.833110E+00	3.789630E+00
1.538250E+00	2.875980E+00	3.773250E+00
1.514840E+00	2.829010E+00	3.723480E+00
1.728140E+00	9.678820E-01	3.523460E+00
1.646390E+00	9.721130E-01	3.582940E+00
1.767270E+00	9.213000E-01	3.614380E+00
1.565480E+00	2.953090E+00	3.750680E+00
1.836440E+00	9.320630E-01	3.537990E+00
1.922140E+00	8.936920E-01	3.601000E+00
1.859870E+00	8.885690E-01	3.626090E+00
1.944640E+00	8.698490E-01	3.676190E+00
1.639580E+00	3.118750E+00	3.749760E+00
1.607190E+00	3.051870E+00	3.766270E+00
1.968450E+00	9.182850E-01	3.538820E+00
2.007010E+00	8.728240E-01	3.633920E+00
1.673680E+00	3.185200E+00	3.723480E+00
2.125860E+00	8.551900E-01	3.630590E+00
1.735300E+00	3.273060E+00	3.735050E+00
2.265510E+00	8.549790E-01	3.620750E+00
1.843720E+00	3.407880E+00	3.733710E+00
1.796300E+00	3.352420E+00	3.752940E+00
2.374910E+00	8.451980E-01	3.592210E+00
2.476650E+00	8.178080E-01	3.679490E+00
1.889700E+00	3.461580E+00	3.705740E+00
2.575300E+00	8.048190E-01	3.641030E+00
1.963220E+00	3.543400E+00	3.717310E+00
2.669850E+00	7.944250E-01	3.598190E+00
2.763180E+00	7.599980E-01	3.668340E+00
2.106740E+00	3.685850E+00	3.725870E+00
2.038790E+00	3.626780E+00	3.739700E+00
2.857810E+00	7.505890E-01	3.610650E+00
2.943140E+00	7.120990E-01	3.666780E+00
2.190440E+00	3.748790E+00	3.712290E+00
3.034980E+00	7.236920E-01	3.619000E+00
3.127440E+00	7.090420E-01	3.686680E+00
2.282430E+00	3.813500E+00	3.689530E+00
3.225640E+00	7.388460E-01	3.650820E+00
2.357600E+00	3.863630E+00	3.718200E+00
2.356160E+00	3.857760E+00	3.665020E+00
3.326750E+00	7.894290E-01	3.619290E+00
2.394970E+00	3.880950E+00	3.707860E+00
2.450120E+00	3.896360E+00	3.697060E+00
3.427240E+00	8.531730E-01	3.591900E+00
2.566020E+00	3.940080E+00	3.681440E+00
3.621420E+00	9.871780E-01	3.662330E+00
3.517400E+00	9.026240E-01	3.676900E+00
2.674830E+00	3.972330E+00	3.672420E+00
3.744450E+00	1.075300E+00	3.656940E+00
2.742800E+00	3.978240E+00	3.633920E+00
3.857760E+00	1.166780E+00	3.642150E+00
2.830860E+00	3.979070E+00	3.649130E+00
2.926410E+00	3.970250E+00	3.704980E+00
3.957040E+00	1.255200E+00	3.612570E+00
3.012700E+00	3.930010E+00	3.650140E+00
3.126930E+00	3.896500E+00	3.677110E+00
3.219900E+00	3.833600E+00	3.615130E+00
4.130990E+00	1.430420E+00	3.624130E+00
4.050920E+00	1.335560E+00	3.675870E+00
3.252840E+00	3.852010E+00	3.686840E+00
3.337200E+00	3.818710E+00	3.687870E+00
3.369350E+00	3.775720E+00	3.626740E+00
4.316000E+00	1.776450E+00	3.622960E+00
4.279850E+00	1.667550E+00	3.647770E+00
4.313270E+00	1.736450E+00	3.685450E+00
4.208550E+00	1.544690E+00	3.648000E+00
3.433780E+00	3.792950E+00	3.693360E+00
3.555030E+00	3.765890E+00	3.711120E+00
3.579570E+00	3.721970E+00	3.634220E+00
4.343280E+00	2.677080E+00	3.646340E+00
4.364830E+00	2.551900E+00	3.716700E+00
4.379420E+00	2.425060E+00	3.687720E+00
4.386990E+00	2.300980E+00	3.676750E+00
4.384310E+00	2.173090E+00	3.663520E+00
4.373260E+00	2.039580E+00	3.653770E+00
4.349400E+00	1.888730E+00	3.635130E+00
4.329800E+00	1.793710E+00	3.674680E+00
3.666980E+00	3.721910E+00	3.705120E+00
3.770290E+00	3.696490E+00	3.753750E+00
3.786750E+00	3.662050E+00	3.666790E+00
4.200500E+00	3.190600E+00	3.667680E+00
4.230970E+00	3.097210E+00	3.734200E+00
4.259680E+00	2.984820E+00	3.694640E+00
4.288390E+00	2.870310E+00	3.677920E+00
4.312890E+00	2.786070E+00	3.633210E+00
3.874860E+00	3.642890E+00	3.745390E+00
3.959200E+00	3.585870E+00	3.695270E+00
3.985590E+00	3.572570E+00	3.620890E+00
4.022420E+00	3.548390E+00	3.656680E+00
4.139570E+00	3.372470E+00	3.701070E+00
4.111240E+00	3.433680E+00	3.623830E+00
4.082450E+00	3.478820E+00	3.679410E+00
4.176610E+00	3.269340E+00	3.708750E+00
4.053930E+00	3.520090E+00	3.660590E+00
1.239310E+00	2.271790E+00	3.863470E+00
1.262440E+00	2.336520E+00	3.850330E+00
1.245650E+00	2.262820E+00	3.785830E+00
1.205060E+00	2.129970E+00	3.761980E+00
1.217830E+00	2.186160E+00	3.844480E+00
1.168960E+00	2.007950E+00	3.737650E+00
1.188440E+00	2.073270E+00	3.826930E+00
1.136800E+00	1.897790E+00	3.721750E+00
1.157350E+00	1.957650E+00	3.806880E+00
1.118300E+00	1.833160E+00	3.723540E+00
1.130430E+00	1.858530E+00	3.791150E+00
1.113310E+00	1.780920E+00	3.757210E+00
1.286760E+00	2.407610E+00	3.884920E+00
1.322770E+00	2.478800E+00	3.868000E+00
1.300240E+00	2.405310E+00	3.795070E+00
1.104520E+00	1.683340E+00	3.712020E+00
1.104160E+00	1.597590E+00	3.646910E+00
1.106480E+00	1.602940E+00	3.723460E+00
1.110590E+00	1.542570E+00	3.670760E+00
1.112320E+00	1.556010E+00	3.727150E+00
1.121210E+00	1.503270E+00	3.711080E+00
1.358760E+00	2.545760E+00	3.905550E+00
1.398050E+00	2.611690E+00	3.892470E+00
1.369590E+00	2.544640E+00	3.820890E+00
1.163950E+00	1.398450E+00	3.604700E+00
1.145900E+00	1.434570E+00	3.691740E+00
1.183920E+00	1.360780E+00	3.638070E+00
1.175570E+00	1.375140E+00	3.677950E+00
1.202040E+00	1.329570E+00	3.682050E+00
1.435010E+00	2.664530E+00	3.833750E+00
1.253220E+00	1.251050E+00	3.663430E+00
1.322530E+00	1.169630E+00	3.622210E+00
1.301000E+00	1.185240E+00	3.683280E+00
1.365940E+00	1.123030E+00	3.658530E+00
1.339980E+00	1.142410E+00	3.702250E+00
1.398260E+00	1.089940E+00	3.707910E+00
1.483180E+00	2.766160E+00	3.888720E+00
1.516500E+00	2.840800E+00	3.893310E+00
1.510470E+00	2.817040E+00	3.837530E+00
1.493840E+00	1.016280E+00	3.705420E+00
1.590190E+00	9.599770E-01	3.676570E+00
1.567260E+00	9.602420E-01	3.739200E+00
1.622410E+00	9.353840E-01	3.757060E+00
1.540940E+00	2.886980E+00	3.839790E+00
1.703500E+00	9.201470E-01	3.712420E+00
1.576920E+00	2.985240E+00	3.882040E+00
1.610010E+00	3.060140E+00	3.878490E+00
1.598990E+00	3.030000E+00	3.820280E+00
1.849170E+00	8.748590E-01	3.720390E+00
1.971650E+00	8.532690E-01	3.763180E+00
1.631630E+00	3.096100E+00	3.827140E+00
2.072900E+00	8.392700E-01	3.726130E+00
1.686780E+00	3.193360E+00	3.837710E+00
2.137740E+00	8.350820E-01	3.702690E+00
2.163270E+00	8.287060E-01	3.741760E+00
1.747110E+00	3.292450E+00	3.853870E+00
1.790070E+00	3.356950E+00	3.872270E+00
1.779110E+00	3.333250E+00	3.808370E+00
2.241980E+00	8.275790E-01	3.746820E+00
2.172310E+00	8.354610E-01	3.707370E+00
1.831770E+00	3.400630E+00	3.825410E+00
2.369350E+00	8.174000E-01	3.714980E+00
2.479860E+00	7.910760E-01	3.800620E+00
1.897510E+00	3.471720E+00	3.788390E+00
2.576320E+00	7.790660E-01	3.762330E+00
1.964200E+00	3.560920E+00	3.851580E+00
2.029560E+00	3.637540E+00	3.866170E+00
2.012600E+00	3.606950E+00	3.798020E+00
2.669900E+00	7.664550E-01	3.718730E+00
2.768260E+00	7.301880E-01	3.791840E+00
2.083990E+00	3.680080E+00	3.823080E+00
2.857380E+00	7.167790E-01	3.733010E+00
2.944550E+00	6.858250E-01	3.771030E+00
2.173330E+00	3.747910E+00	3.808140E+00
3.030290E+00	6.921670E-01	3.728620E+00
3.127760E+00	6.786190E-01	3.796870E+00
2.258860E+00	3.809690E+00	3.791650E+00
3.226210E+00	7.092300E-01	3.761920E+00
2.339600E+00	3.862310E+00	3.779580E+00
3.326140E+00	7.625650E-01	3.731550E+00
2.406440E+00	3.891570E+00	3.760960E+00
2.480070E+00	3.930420E+00	3.815990E+00
3.424510E+00	8.271090E-01	3.701480E+00
2.561640E+00	3.953690E+00	3.781580E+00
3.609500E+00	9.621710E-01	3.770850E+00
3.518720E+00	8.761410E-01	3.784800E+00
2.651940E+00	3.978910E+00	3.765470E+00
3.720930E+00	1.054120E+00	3.758150E+00
2.733660E+00	3.989340E+00	3.757690E+00
2.766760E+00	3.983530E+00	3.703530E+00
2.840570E+00	4.003230E+00	3.777430E+00
3.858640E+00	1.168590E+00	3.758410E+00
2.938770E+00	3.994760E+00	3.775160E+00
3.960710E+00	1.256560E+00	3.710000E+00
3.030740E+00	3.959720E+00	3.754510E+00
3.188530E+00	3.927210E+00	3.763680E+00
4.146240E+00	1.431610E+00	3.764310E+00
4.043440E+00	1.325560E+00	3.742150E+00
3.277590E+00	3.920580E+00	3.791010E+00
3.324100E+00	3.860270E+00	3.741130E+00
4.297440E+00	1.676160E+00	3.725420E+00
4.248090E+00	1.575120E+00	3.740770E+00
4.227200E+00	1.515350E+00	3.787640E+00
3.365600E+00	3.900310E+00	3.804860E+00
3.471190E+00	3.875120E+00	3.821970E+00
3.472810E+00	3.827150E+00	3.762910E+00
4.355410E+00	2.688890E+00	3.792290E+00
4.321130E+00	2.769390E+00	3.704110E+00
4.307630E+00	2.830120E+00	3.771970E+00
4.381320E+00	2.550370E+00	3.812880E+00
4.392850E+00	2.446340E+00	3.789760E+00
4.402780E+00	2.325130E+00	3.776310E+00
4.400500E+00	2.196550E+00	3.766310E+00
4.392480E+00	2.069760E+00	3.756530E+00
4.377090E+00	1.933720E+00	3.755590E+00
4.337140E+00	1.771820E+00	3.755010E+00
4.299140E+00	1.636400E+00	3.791910E+00
4.262590E+00	1.559670E+00	3.801360E+00
3.559940E+00	3.832470E+00	3.814510E+00
3.637780E+00	3.768810E+00	3.772420E+00
3.768710E+00	3.736970E+00	3.828330E+00
4.200410E+00	3.216770E+00	3.787090E+00
4.238710E+00	3.121500E+00	3.865080E+00
4.262120E+00	3.004500E+00	3.802460E+00
4.278110E+00	2.918700E+00	3.753600E+00
3.876010E+00	3.673650E+00	3.818150E+00
3.970300E+00	3.603080E+00	3.801740E+00
4.070510E+00	3.498590E+00	3.786070E+00
4.041280E+00	3.527860E+00	3.697800E+00
4.153660E+00	3.380560E+00	3.837250E+00
4.171580E+00	3.303640E+00	3.775470E+00
1.263370E+00	2.330940E+00	3.924280E+00
1.235630E+00	2.238800E+00	3.914630E+00
1.217750E+00	2.148260E+00	3.920580E+00
1.188670E+00	2.030940E+00	3.906110E+00
1.160860E+00	1.918480E+00	3.889580E+00
1.138870E+00	1.803300E+00	3.890540E+00
1.113750E+00	1.729760E+00	3.811360E+00
1.125410E+00	1.726870E+00	3.875950E+00
1.120320E+00	1.677950E+00	3.848230E+00
1.321920E+00	2.470630E+00	3.941200E+00
1.287130E+00	2.403510E+00	3.936340E+00
1.123440E+00	1.597250E+00	3.825690E+00
1.132650E+00	1.519260E+00	3.805300E+00
1.142410E+00	1.469140E+00	3.780990E+00
1.156650E+00	1.477710E+00	3.859330E+00
1.177160E+00	1.423550E+00	3.846640E+00
1.396540E+00	2.598780E+00	3.950880E+00
1.370020E+00	2.543150E+00	3.971120E+00
1.194530E+00	1.359220E+00	3.774420E+00
1.226350E+00	1.299420E+00	3.751630E+00
1.237130E+00	1.307570E+00	3.835710E+00
1.264990E+00	1.250900E+00	3.799450E+00
1.447970E+00	2.682030E+00	3.960060E+00
1.302130E+00	1.187410E+00	3.753060E+00
1.367020E+00	1.116650E+00	3.801650E+00
1.432810E+00	1.053640E+00	3.784580E+00
1.430090E+00	1.053250E+00	3.885760E+00
1.493980E+00	1.001620E+00	3.838330E+00
1.510980E+00	2.820140E+00	3.947780E+00
1.490770E+00	2.766890E+00	3.970340E+00
1.581010E+00	9.480710E-01	3.835440E+00
1.698390E+00	9.044910E-01	3.843290E+00
1.549940E+00	2.901960E+00	3.960980E+00
1.800850E+00	8.710980E-01	3.820970E+00
1.786520E+00	8.643900E-01	3.900350E+00
1.863030E+00	8.446890E-01	3.909940E+00
1.613380E+00	3.053440E+00	3.951970E+00
1.586740E+00	2.988560E+00	3.975000E+00
1.936610E+00	8.445820E-01	3.854350E+00
1.645690E+00	3.123400E+00	3.914070E+00
2.064440E+00	8.171730E-01	3.844070E+00
1.700510E+00	3.205280E+00	3.976540E+00
1.746150E+00	3.282040E+00	3.992560E+00
1.727230E+00	3.263550E+00	3.921120E+00
2.169760E+00	8.138870E-01	3.817980E+00
1.777750E+00	3.338260E+00	3.948180E+00
2.267420E+00	7.948000E-01	3.873000E+00
1.833580E+00	3.414210E+00	3.925740E+00
2.378210E+00	7.809610E-01	3.854340E+00
2.492330E+00	7.664740E-01	3.904650E+00
1.892410E+00	3.483150E+00	3.891100E+00
2.575040E+00	7.500810E-01	3.885240E+00
2.020290E+00	3.633290E+00	3.943320E+00
1.954920E+00	3.559530E+00	3.963280E+00
2.676710E+00	7.341560E-01	3.849360E+00
2.769380E+00	7.074560E-01	3.884800E+00
2.088180E+00	3.699240E+00	3.927240E+00
2.879530E+00	6.705140E-01	3.892370E+00
2.165230E+00	3.759630E+00	3.908640E+00
3.022930E+00	6.622140E-01	3.845030E+00
2.245400E+00	3.819320E+00	3.888560E+00
2.323450E+00	3.874190E+00	3.870470E+00
3.333330E+00	7.311820E-01	3.846480E+00
3.225980E+00	6.728040E-01	3.868350E+00
2.403170E+00	3.912290E+00	3.850510E+00
2.476620E+00	3.939430E+00	3.918110E+00
3.435130E+00	8.010300E-01	3.811810E+00
2.566710E+00	3.973450E+00	3.884330E+00
3.604250E+00	9.210370E-01	3.882130E+00
3.521140E+00	8.440830E-01	3.868790E+00
2.634230E+00	3.994270E+00	3.836520E+00
3.710840E+00	1.026200E+00	3.860640E+00
2.723940E+00	4.010690E+00	3.847780E+00
2.836750E+00	4.038510E+00	3.906430E+00
3.810320E+00	1.113340E+00	3.839690E+00
2.975910E+00	4.030600E+00	3.857110E+00
3.927810E+00	1.222750E+00	3.887580E+00
[truncated: 10,719 more rows]
