# Supplementary material for: A New MRI-Based Model of Heart Function with Coupled Hemodynamics and Application to Normal and Diseased Canine Left Ventricles
Source: Front Bioeng Biotechnol. 2015 Sep 23;3:140. doi: 10.3389/fbioe.2015.00140 (PMC4585083; doi:10.3389/fbioe.2015.00140)
Supplement: Supplementary file 2 [file Data_Sheet_2.ZIP › Case1_Normal_SR_Diastole/nodes/case1_diastole_time_0.2500.csv]

3.310820E+00	2.103710E+00	1.129780E+00
3.333120E+00	2.146700E+00	1.106940E+00
3.352400E+00	2.110110E+00	1.120400E+00
3.354590E+00	2.068990E+00	1.151740E+00
3.385040E+00	2.199670E+00	1.080310E+00
3.417200E+00	2.256010E+00	1.065300E+00
3.440790E+00	2.210500E+00	1.081130E+00
3.441400E+00	2.131770E+00	1.122100E+00
3.545810E+00	2.070570E+00	1.182370E+00
3.465880E+00	2.025670E+00	1.201090E+00
3.592790E+00	2.011630E+00	1.248630E+00
3.522320E+00	2.244790E+00	1.091370E+00
3.591080E+00	2.144520E+00	1.155080E+00
3.632920E+00	2.074470E+00	1.213200E+00
2.993150E+00	2.300280E+00	1.157680E+00
3.009750E+00	2.381770E+00	1.138330E+00
3.052470E+00	2.341930E+00	1.128650E+00
3.070610E+00	2.290620E+00	1.138050E+00
3.064520E+00	2.463300E+00	1.124360E+00
3.083710E+00	2.541250E+00	1.128620E+00
3.129200E+00	2.494900E+00	1.109190E+00
3.185510E+00	2.391250E+00	1.088560E+00
3.306590E+00	2.243840E+00	1.075690E+00
3.159000E+00	2.239510E+00	1.127070E+00
3.235990E+00	2.098450E+00	1.167860E+00
3.362660E+00	1.974290E+00	1.241870E+00
3.231460E+00	1.966330E+00	1.278630E+00
3.437260E+00	1.893400E+00	1.363110E+00
3.324260E+00	1.877590E+00	1.386910E+00
3.430400E+00	1.849980E+00	1.442460E+00
3.209560E+00	2.561730E+00	1.101420E+00
3.416830E+00	2.540670E+00	1.082430E+00
3.434820E+00	2.361290E+00	1.058140E+00
3.516040E+00	1.945020E+00	1.304870E+00
3.554200E+00	1.868580E+00	1.469510E+00
3.550310E+00	2.474730E+00	1.091690E+00
3.566330E+00	2.564300E+00	1.112190E+00
3.614680E+00	2.365010E+00	1.099120E+00
3.670550E+00	2.239580E+00	1.151940E+00
3.699150E+00	2.132770E+00	1.222000E+00
3.711830E+00	2.049850E+00	1.300050E+00
3.650810E+00	1.957960E+00	1.364610E+00
3.679260E+00	2.514730E+00	1.151780E+00
3.750860E+00	2.349270E+00	1.185050E+00
3.776460E+00	2.204270E+00	1.257560E+00
3.763800E+00	2.118160E+00	1.297110E+00
2.579310E+00	2.679120E+00	1.333770E+00
2.600940E+00	2.743880E+00	1.335060E+00
2.637490E+00	2.687920E+00	1.308220E+00
2.731710E+00	2.627040E+00	1.271930E+00
2.595680E+00	2.603370E+00	1.329580E+00
2.792890E+00	2.464950E+00	1.238470E+00
2.642800E+00	2.464080E+00	1.318290E+00
2.878090E+00	2.305160E+00	1.208410E+00
2.701720E+00	2.317090E+00	1.317730E+00
2.879070E+00	2.149140E+00	1.292930E+00
2.763720E+00	2.171960E+00	1.362140E+00
2.942840E+00	2.069060E+00	1.309500E+00
2.837680E+00	2.033440E+00	1.404590E+00
2.953710E+00	1.983670E+00	1.385930E+00
2.709420E+00	2.773150E+00	1.305040E+00
2.900970E+00	2.773460E+00	1.225830E+00
2.885220E+00	2.608090E+00	1.194340E+00
2.960330E+00	2.489860E+00	1.160150E+00
3.018980E+00	2.180430E+00	1.212070E+00
3.077220E+00	2.011000E+00	1.303900E+00
3.164230E+00	1.897410E+00	1.406080E+00
3.034540E+00	1.919760E+00	1.435180E+00
3.238840E+00	1.802500E+00	1.521110E+00
3.088180E+00	1.823270E+00	1.540790E+00
3.292320E+00	1.730810E+00	1.620450E+00
3.156430E+00	1.707750E+00	1.673100E+00
3.274260E+00	1.664280E+00	1.723030E+00
3.093170E+00	2.667650E+00	1.154930E+00
3.138330E+00	2.852100E+00	1.222950E+00
3.420380E+00	1.790490E+00	1.551970E+00
3.394520E+00	1.696440E+00	1.705490E+00
3.273970E+00	2.794060E+00	1.170210E+00
3.334190E+00	2.910970E+00	1.233690E+00
3.343400E+00	2.688370E+00	1.115140E+00
3.557780E+00	1.804110E+00	1.589550E+00
3.569940E+00	1.746690E+00	1.722230E+00
3.446120E+00	2.820830E+00	1.190530E+00
3.507010E+00	2.941200E+00	1.284270E+00
3.583490E+00	2.686510E+00	1.157050E+00
3.747890E+00	2.001210E+00	1.424000E+00
3.727410E+00	1.921980E+00	1.528650E+00
3.660710E+00	1.833620E+00	1.627040E+00
3.612250E+00	2.852490E+00	1.251690E+00
3.638780E+00	2.943570E+00	1.338880E+00
3.717240E+00	2.780650E+00	1.261700E+00
3.770740E+00	2.649730E+00	1.246250E+00
3.823140E+00	2.472680E+00	1.260720E+00
3.856230E+00	2.298240E+00	1.326410E+00
3.826560E+00	2.113820E+00	1.436870E+00
3.885010E+00	2.236320E+00	1.444460E+00
3.793700E+00	1.994310E+00	1.512670E+00
3.716760E+00	2.876050E+00	1.332040E+00
3.825700E+00	2.786750E+00	1.386850E+00
3.877300E+00	2.595910E+00	1.378030E+00
3.901080E+00	2.425290E+00	1.399260E+00
3.907790E+00	2.311220E+00	1.446990E+00
2.227260E+00	2.717200E+00	1.571750E+00
2.253780E+00	2.804590E+00	1.564270E+00
2.284650E+00	2.729230E+00	1.528290E+00
2.345970E+00	2.645870E+00	1.493710E+00
2.241920E+00	2.631530E+00	1.571900E+00
2.406480E+00	2.490080E+00	1.476190E+00
2.288400E+00	2.488860E+00	1.562000E+00
2.453650E+00	2.333630E+00	1.475780E+00
2.340830E+00	2.342410E+00	1.551760E+00
2.512090E+00	2.188210E+00	1.512980E+00
2.403590E+00	2.197870E+00	1.585380E+00
2.571100E+00	2.056890E+00	1.542960E+00
2.461060E+00	2.060520E+00	1.615810E+00
2.640800E+00	1.964140E+00	1.584430E+00
2.535400E+00	1.918850E+00	1.684930E+00
2.668110E+00	1.857890E+00	1.685860E+00
2.309360E+00	2.914940E+00	1.547830E+00
2.355560E+00	3.026380E+00	1.557670E+00
2.375010E+00	2.948580E+00	1.513720E+00
2.386650E+00	2.830680E+00	1.479480E+00
2.500370E+00	2.672310E+00	1.393010E+00
2.522540E+00	2.475510E+00	1.393160E+00
2.566380E+00	2.323490E+00	1.394030E+00
2.628240E+00	2.182200E+00	1.439090E+00
2.693730E+00	2.054850E+00	1.480980E+00
2.764720E+00	1.928320E+00	1.567340E+00
2.829490E+00	1.861210E+00	1.610000E+00
2.777660E+00	1.817450E+00	1.686660E+00
2.856840E+00	1.805140E+00	1.660740E+00
2.455000E+00	2.981340E+00	1.488190E+00
2.457090E+00	3.069940E+00	1.523730E+00
2.603680E+00	2.896950E+00	1.389520E+00
2.921130E+00	1.876350E+00	1.540200E+00
3.020270E+00	1.753410E+00	1.653440E+00
2.922830E+00	1.759880E+00	1.678520E+00
3.062680E+00	1.686140E+00	1.717270E+00
2.989990E+00	1.661390E+00	1.763340E+00
3.093590E+00	1.633220E+00	1.776050E+00
2.559230E+00	3.074230E+00	1.480280E+00
2.746110E+00	3.072570E+00	1.436250E+00
2.753280E+00	2.975530E+00	1.377140E+00
2.804910E+00	2.904690E+00	1.316470E+00
3.352520E+00	1.615970E+00	1.816670E+00
3.203910E+00	1.581530E+00	1.851610E+00
3.327550E+00	1.553870E+00	1.928630E+00
2.863930E+00	3.024290E+00	1.362970E+00
2.877760E+00	3.106040E+00	1.416930E+00
3.014000E+00	2.964270E+00	1.303640E+00
3.494040E+00	1.651730E+00	1.823000E+00
3.445250E+00	1.582820E+00	1.928230E+00
2.999770E+00	3.101850E+00	1.407550E+00
3.228190E+00	3.089670E+00	1.386590E+00
3.225730E+00	2.976310E+00	1.286680E+00
3.590350E+00	1.683990E+00	1.835840E+00
3.595520E+00	1.631070E+00	1.951320E+00
3.394130E+00	3.030570E+00	1.337880E+00
3.377170E+00	3.109870E+00	1.416500E+00
3.759910E+00	1.875920E+00	1.686700E+00
3.737290E+00	1.805730E+00	1.791900E+00
3.675060E+00	1.720230E+00	1.871850E+00
3.480220E+00	3.106880E+00	1.443720E+00
3.573650E+00	3.029650E+00	1.398070E+00
3.921930E+00	2.232610E+00	1.567310E+00
3.892880E+00	2.097060E+00	1.656730E+00
3.830250E+00	1.965230E+00	1.670970E+00
3.805840E+00	1.869050E+00	1.778040E+00
3.738030E+00	2.967370E+00	1.448140E+00
3.871270E+00	2.881990E+00	1.537420E+00
3.898350E+00	2.789490E+00	1.500600E+00
3.926420E+00	2.689160E+00	1.507900E+00
3.946520E+00	2.514710E+00	1.540630E+00
3.961020E+00	2.622320E+00	1.619040E+00
3.941400E+00	2.366910E+00	1.526000E+00
3.936700E+00	2.769910E+00	1.598840E+00
3.956960E+00	2.690620E+00	1.613690E+00
2.028280E+00	2.769200E+00	1.752970E+00
2.060890E+00	2.865240E+00	1.748230E+00
2.086910E+00	2.787480E+00	1.703330E+00
2.153620E+00	2.698040E+00	1.641160E+00
2.036000E+00	2.679680E+00	1.741720E+00
2.178760E+00	2.498370E+00	1.651350E+00
2.070290E+00	2.521400E+00	1.735600E+00
2.229370E+00	2.345000E+00	1.641850E+00
2.099220E+00	2.328450E+00	1.743900E+00
2.296530E+00	2.209110E+00	1.660630E+00
2.199090E+00	2.220410E+00	1.726220E+00
2.353590E+00	2.073750E+00	1.681940E+00
2.243650E+00	2.093530E+00	1.751880E+00
2.418840E+00	1.952110E+00	1.718310E+00
2.310620E+00	1.963850E+00	1.776410E+00
2.463630E+00	1.876570E+00	1.755290E+00
2.403790E+00	1.835430E+00	1.825300E+00
2.496680E+00	1.813910E+00	1.797920E+00
2.117500E+00	2.984210E+00	1.735070E+00
2.161630E+00	3.105090E+00	1.750970E+00
2.182430E+00	3.029290E+00	1.697800E+00
2.194390E+00	2.914990E+00	1.650700E+00
2.710480E+00	1.737880E+00	1.785060E+00
2.590450E+00	1.770590E+00	1.795890E+00
2.741360E+00	1.663870E+00	1.850850E+00
2.649450E+00	1.629580E+00	1.914840E+00
2.771690E+00	1.587530E+00	1.928450E+00
2.272290E+00	3.087780E+00	1.654210E+00
2.317910E+00	3.225070E+00	1.712150E+00
2.840810E+00	1.684650E+00	1.789000E+00
2.946030E+00	1.567360E+00	1.897790E+00
2.860760E+00	1.554760E+00	1.937850E+00
3.013010E+00	1.491930E+00	1.982420E+00
2.927450E+00	1.453050E+00	2.042750E+00
3.028360E+00	1.429030E+00	2.067290E+00
2.459560E+00	3.164200E+00	1.585100E+00
2.487260E+00	3.304030E+00	1.698340E+00
3.057550E+00	1.565030E+00	1.883930E+00
3.119120E+00	1.472830E+00	2.011950E+00
2.600410E+00	3.270060E+00	1.620320E+00
2.652660E+00	3.359100E+00	1.702630E+00
2.666060E+00	3.191870E+00	1.532100E+00
3.407560E+00	1.518400E+00	2.025830E+00
3.271250E+00	1.483310E+00	2.033990E+00
3.391850E+00	1.468570E+00	2.129760E+00
2.761340E+00	3.296580E+00	1.624060E+00
2.794240E+00	3.376080E+00	1.710490E+00
2.900590E+00	3.215440E+00	1.501230E+00
3.526250E+00	1.556020E+00	2.026100E+00
3.510850E+00	1.510540E+00	2.127580E+00
2.855780E+00	3.415960E+00	1.746980E+00
2.870040E+00	3.455200E+00	1.804690E+00
2.911140E+00	3.426460E+00	1.757370E+00
2.940790E+00	3.365160E+00	1.685100E+00
3.077970E+00	3.290130E+00	1.604000E+00
3.150300E+00	3.207690E+00	1.502630E+00
3.600320E+00	1.579640E+00	2.035820E+00
3.595400E+00	1.554470E+00	2.095470E+00
2.965240E+00	3.447880E+00	1.808750E+00
3.086460E+00	3.409420E+00	1.779310E+00
3.127330E+00	3.353120E+00	1.699810E+00
3.262450E+00	3.304150E+00	1.637850E+00
3.396980E+00	3.199930E+00	1.515060E+00
3.770320E+00	1.762900E+00	1.934300E+00
3.746150E+00	1.687820E+00	2.026260E+00
3.668320E+00	1.599620E+00	2.078830E+00
3.240550E+00	3.395010E+00	1.776600E+00
3.374120E+00	3.356690E+00	1.747940E+00
3.422890E+00	3.293710E+00	1.664230E+00
3.550540E+00	3.252760E+00	1.662860E+00
3.640260E+00	3.138840E+00	1.550130E+00
3.943780E+00	2.167630E+00	1.774230E+00
3.918870E+00	2.018610E+00	1.861300E+00
3.960600E+00	2.119340E+00	1.918070E+00
3.845710E+00	1.849170E+00	1.924570E+00
3.818370E+00	1.755760E+00	2.020210E+00
3.512540E+00	3.339800E+00	1.778160E+00
3.634650E+00	3.294050E+00	1.772550E+00
3.672530E+00	3.223780E+00	1.697620E+00
3.755580E+00	3.161460E+00	1.697180E+00
3.824630E+00	3.033200E+00	1.646390E+00
3.972010E+00	2.535330E+00	1.706980E+00
3.975890E+00	2.351280E+00	1.765870E+00
3.987190E+00	2.492350E+00	1.808530E+00
3.971470E+00	2.202380E+00	1.879100E+00
3.757490E+00	3.248570E+00	1.817010E+00
3.853330E+00	3.130640E+00	1.797570E+00
3.914290E+00	3.010910E+00	1.806880E+00
3.937560E+00	2.871690E+00	1.742860E+00
3.976940E+00	2.668240E+00	1.754670E+00
3.982890E+00	2.563280E+00	1.778030E+00
1.868700E+00	2.807230E+00	1.958360E+00
1.913520E+00	2.926410E+00	1.964000E+00
1.919400E+00	2.828290E+00	1.905680E+00
1.960770E+00	2.740700E+00	1.825270E+00
1.860010E+00	2.713530E+00	1.933150E+00
1.969280E+00	2.542000E+00	1.823250E+00
1.875800E+00	2.560550E+00	1.913490E+00
1.998990E+00	2.389500E+00	1.806320E+00
1.892080E+00	2.367200E+00	1.906620E+00
2.022270E+00	2.307780E+00	1.810450E+00
1.971150E+00	2.296110E+00	1.859270E+00
2.024890E+00	2.223490E+00	1.852450E+00
2.120530E+00	1.957000E+00	1.912400E+00
2.092090E+00	2.017950E+00	1.896880E+00
2.184980E+00	1.986650E+00	1.847760E+00
2.278190E+00	1.859230E+00	1.886150E+00
2.164750E+00	1.881420E+00	1.938530E+00
2.355740E+00	1.730650E+00	1.944000E+00
2.240950E+00	1.756380E+00	1.990680E+00
2.399390E+00	1.647000E+00	1.987040E+00
2.321780E+00	1.613010E+00	2.061180E+00
2.434620E+00	1.569560E+00	2.053210E+00
2.019210E+00	2.963300E+00	1.835480E+00
1.996920E+00	3.058100E+00	1.917190E+00
2.120520E+00	2.132820E+00	1.819580E+00
2.488250E+00	1.680560E+00	1.927640E+00
2.571710E+00	1.586980E+00	1.985450E+00
2.527510E+00	1.528250E+00	2.073820E+00
2.626890E+00	1.509970E+00	2.055900E+00
2.032310E+00	3.138810E+00	1.925670E+00
2.103370E+00	3.237300E+00	1.932570E+00
2.078610E+00	3.133620E+00	1.853900E+00
2.822090E+00	1.481200E+00	2.036090E+00
2.725220E+00	1.497130E+00	2.042330E+00
2.857240E+00	1.420310E+00	2.101040E+00
2.792020E+00	1.388140E+00	2.164690E+00
2.896470E+00	1.368550E+00	2.165490E+00
2.203850E+00	3.238390E+00	1.822470E+00
2.233120E+00	3.329510E+00	1.901270E+00
3.098880E+00	1.394350E+00	2.131630E+00
3.001900E+00	1.365040E+00	2.168920E+00
3.104110E+00	1.343640E+00	2.220550E+00
2.306970E+00	3.404780E+00	1.919520E+00
2.372680E+00	3.484920E+00	1.975600E+00
2.378180E+00	3.429630E+00	1.898820E+00
2.363130E+00	3.364170E+00	1.817880E+00
3.188750E+00	1.419310E+00	2.112630E+00
3.178670E+00	1.371630E+00	2.192780E+00
2.472080E+00	3.454900E+00	1.889220E+00
2.539720E+00	3.535150E+00	1.979830E+00
2.553930E+00	3.413850E+00	1.788860E+00
3.301790E+00	1.407160E+00	2.194050E+00
2.637680E+00	3.495260E+00	1.893220E+00
2.684100E+00	3.553940E+00	1.984950E+00
2.746050E+00	3.437730E+00	1.798690E+00
3.500300E+00	1.443090E+00	2.262400E+00
2.751400E+00	3.574650E+00	2.029230E+00
2.761640E+00	3.599340E+00	2.086480E+00
2.808390E+00	3.576460E+00	2.037190E+00
2.856410E+00	3.521060E+00	1.941050E+00
3.661920E+00	1.544900E+00	2.211900E+00
2.853070E+00	3.589850E+00	2.079100E+00
2.957150E+00	3.564550E+00	2.046950E+00
3.009160E+00	3.527080E+00	1.992020E+00
3.134230E+00	3.469570E+00	1.922050E+00
3.762460E+00	1.628580E+00	2.166740E+00
3.766850E+00	1.587920E+00	2.242140E+00
3.093350E+00	3.537090E+00	2.059990E+00
3.231650E+00	3.508070E+00	2.031000E+00
3.288840E+00	3.473620E+00	1.969800E+00
3.403610E+00	3.420900E+00	1.902200E+00
3.973110E+00	2.038420E+00	2.014170E+00
3.954250E+00	1.903440E+00	2.078030E+00
3.869450E+00	1.741690E+00	2.160690E+00
3.972990E+00	1.833820E+00	2.216300E+00
3.827510E+00	1.629170E+00	2.253340E+00
3.363540E+00	3.486610E+00	2.037030E+00
3.489760E+00	3.455910E+00	2.024440E+00
3.542600E+00	3.420930E+00	1.976680E+00
3.643730E+00	3.360190E+00	1.925640E+00
4.006110E+00	2.452980E+00	1.970980E+00
3.990890E+00	2.555660E+00	1.849490E+00
4.002260E+00	2.594720E+00	1.948620E+00
4.003460E+00	2.327280E+00	1.975120E+00
4.015330E+00	2.169580E+00	2.055430E+00
4.009940E+00	1.988260E+00	2.152890E+00
3.999820E+00	1.900190E+00	2.194100E+00
3.612100E+00	3.433390E+00	2.050130E+00
3.717490E+00	3.390900E+00	2.048920E+00
3.750440E+00	3.351880E+00	2.007800E+00
3.798800E+00	3.294350E+00	1.971670E+00
3.876090E+00	3.186500E+00	1.936630E+00
3.935750E+00	3.056720E+00	1.935440E+00
3.980000E+00	2.910420E+00	1.949530E+00
4.011740E+00	2.741640E+00	1.993380E+00
4.022190E+00	2.829620E+00	2.042580E+00
3.820470E+00	3.340840E+00	2.101120E+00
3.909750E+00	3.236270E+00	2.074330E+00
3.968280E+00	3.108270E+00	2.065130E+00
4.001740E+00	2.975650E+00	2.065230E+00
4.024450E+00	2.878300E+00	2.075820E+00
1.743100E+00	2.817050E+00	2.159440E+00
1.786430E+00	2.926100E+00	2.164690E+00
1.776100E+00	2.838460E+00	2.108280E+00
1.803740E+00	2.766840E+00	2.025960E+00
1.724890E+00	2.731650E+00	2.128070E+00
1.792200E+00	2.584430E+00	1.998580E+00
1.719820E+00	2.599130E+00	2.085660E+00
1.804430E+00	2.423630E+00	1.985220E+00
1.730740E+00	2.445700E+00	2.065070E+00
1.815530E+00	2.326940E+00	1.982060E+00
1.746370E+00	2.293410E+00	2.055160E+00
1.835160E+00	2.242550E+00	1.995180E+00
1.916570E+00	2.036720E+00	2.027870E+00
1.918360E+00	2.084160E+00	2.004510E+00
1.945750E+00	2.050160E+00	1.999900E+00
1.949690E+00	2.001540E+00	2.015930E+00
2.058760E+00	1.763910E+00	2.097250E+00
2.032670E+00	1.827680E+00	2.067300E+00
2.121030E+00	1.786620E+00	2.035220E+00
2.200370E+00	1.662430E+00	2.083650E+00
2.099450E+00	1.683390E+00	2.129960E+00
2.251760E+00	1.584640E+00	2.131030E+00
2.185660E+00	1.546450E+00	2.208840E+00
2.299760E+00	1.506180E+00	2.198060E+00
1.846110E+00	2.942390E+00	2.062590E+00
1.869630E+00	3.052200E+00	2.109720E+00
1.929160E+00	2.202080E+00	1.941500E+00
2.002350E+00	2.078750E+00	1.940930E+00
2.048890E+00	1.931760E+00	1.978100E+00
2.469670E+00	1.499060E+00	2.131740E+00
2.407320E+00	1.461240E+00	2.200750E+00
2.508290E+00	1.426550E+00	2.206220E+00
1.929180E+00	3.147100E+00	2.112110E+00
1.990360E+00	3.252850E+00	2.151220E+00
1.981140E+00	3.199030E+00	2.075580E+00
1.962630E+00	3.112790E+00	2.010760E+00
2.687440E+00	1.410330E+00	2.160010E+00
2.596330E+00	1.421040E+00	2.180360E+00
2.725070E+00	1.347990E+00	2.222870E+00
2.663330E+00	1.315750E+00	2.281790E+00
2.768380E+00	1.300570E+00	2.288000E+00
2.049620E+00	3.269430E+00	2.040950E+00
2.090030E+00	3.358190E+00	2.104360E+00
2.947660E+00	1.313750E+00	2.242100E+00
2.873190E+00	1.298210E+00	2.277030E+00
2.947200E+00	1.279870E+00	2.309140E+00
2.157000E+00	3.426630E+00	2.118420E+00
2.221040E+00	3.500150E+00	2.176510E+00
2.216140E+00	3.459420E+00	2.093600E+00
2.197500E+00	3.393760E+00	2.014160E+00
3.037960E+00	1.298360E+00	2.299210E+00
2.295550E+00	3.508690E+00	2.080160E+00
2.338660E+00	3.568420E+00	2.167180E+00
3.219600E+00	1.327780E+00	2.305130E+00
2.413330E+00	3.612220E+00	2.202830E+00
2.481530E+00	3.656840E+00	2.267540E+00
2.480110E+00	3.621810E+00	2.190930E+00
2.453140E+00	3.577250E+00	2.101820E+00
3.398080E+00	1.370050E+00	2.325340E+00
3.344440E+00	1.326920E+00	2.394390E+00
3.439690E+00	1.344190E+00	2.418600E+00
2.570740E+00	3.636090E+00	2.183600E+00
2.630200E+00	3.689670E+00	2.275470E+00
2.641200E+00	3.602280E+00	2.074650E+00
3.490570E+00	1.395990E+00	2.340060E+00
3.491660E+00	1.374620E+00	2.391870E+00
2.748470E+00	3.636910E+00	2.188260E+00
2.732070E+00	3.686940E+00	2.286140E+00
3.673300E+00	1.484680E+00	2.377720E+00
3.562250E+00	1.411950E+00	2.387450E+00
2.842040E+00	3.671280E+00	2.287190E+00
2.989820E+00	3.650660E+00	2.301590E+00
2.972220E+00	3.601690E+00	2.176560E+00
3.782520E+00	1.570450E+00	2.318130E+00
3.096000E+00	3.605490E+00	2.258460E+00
3.086550E+00	3.629550E+00	2.315650E+00
3.239590E+00	3.543740E+00	2.173290E+00
3.968070E+00	1.758850E+00	2.306390E+00
3.899760E+00	1.652980E+00	2.357660E+00
3.965290E+00	1.714150E+00	2.378430E+00
3.188020E+00	3.601210E+00	2.301750E+00
3.310820E+00	3.563270E+00	2.273630E+00
3.373540E+00	3.533130E+00	2.222750E+00
3.495100E+00	3.490080E+00	2.163620E+00
4.045920E+00	2.537360E+00	2.162720E+00
4.043400E+00	2.412860E+00	2.155670E+00
4.035810E+00	2.318240E+00	2.110670E+00
4.071690E+00	2.197920E+00	2.233290E+00
4.060520E+00	2.129870E+00	2.213280E+00
4.065000E+00	2.038090E+00	2.247920E+00
4.049130E+00	1.879070E+00	2.321790E+00
4.092010E+00	1.974880E+00	2.332140E+00
4.000340E+00	1.762030E+00	2.389910E+00
3.432980E+00	3.538760E+00	2.283600E+00
3.557830E+00	3.509760E+00	2.273000E+00
3.619310E+00	3.481180E+00	2.228340E+00
3.721790E+00	3.428260E+00	2.185440E+00
4.049890E+00	2.787910E+00	2.162360E+00
4.060030E+00	2.668100E+00	2.200460E+00
4.100750E+00	2.099050E+00	2.307630E+00
4.105210E+00	2.024840E+00	2.343660E+00
3.670780E+00	3.485620E+00	2.300130E+00
3.797040E+00	3.437820E+00	2.328720E+00
3.825120E+00	3.405690E+00	2.265860E+00
3.864140E+00	3.357440E+00	2.234940E+00
3.938130E+00	3.263250E+00	2.217400E+00
4.000900E+00	3.135510E+00	2.215990E+00
4.007740E+00	3.196280E+00	2.291210E+00
4.030100E+00	2.986990E+00	2.205100E+00
4.041310E+00	2.886480E+00	2.171760E+00
3.891260E+00	3.374510E+00	2.343310E+00
3.954820E+00	3.296060E+00	2.321950E+00
3.988310E+00	3.242190E+00	2.304570E+00
1.645030E+00	2.725410E+00	2.302770E+00
1.680950E+00	2.820960E+00	2.324400E+00
1.698770E+00	2.770270E+00	2.229910E+00
1.663290E+00	2.606780E+00	2.185790E+00
1.619760E+00	2.629360E+00	2.279660E+00
1.669070E+00	2.464230E+00	2.154110E+00
1.601640E+00	2.458830E+00	2.265080E+00
1.679980E+00	2.342690E+00	2.124200E+00
1.632150E+00	2.359070E+00	2.195000E+00
1.692060E+00	2.267880E+00	2.125300E+00
1.648630E+00	2.263910E+00	2.182350E+00
1.701970E+00	2.192700E+00	2.148500E+00
2.020620E+00	1.552950E+00	2.291040E+00
1.986330E+00	1.615530E+00	2.261720E+00
2.064880E+00	1.589810E+00	2.232260E+00
2.123550E+00	1.509240E+00	2.271190E+00
2.067400E+00	1.472690E+00	2.342450E+00
2.169460E+00	1.432650E+00	2.329520E+00
1.715470E+00	2.917170E+00	2.334250E+00
1.765560E+00	3.018190E+00	2.332900E+00
1.747830E+00	2.928980E+00	2.268920E+00
1.864030E+00	2.134860E+00	2.021020E+00
1.785240E+00	2.150120E+00	2.080170E+00
1.857470E+00	2.012070E+00	2.081320E+00
1.955060E+00	1.899400E+00	2.073570E+00
1.886460E+00	1.870160E+00	2.152380E+00
1.984590E+00	1.745870E+00	2.174030E+00
2.342600E+00	1.425640E+00	2.261750E+00
2.275570E+00	1.394920E+00	2.332080E+00
2.378440E+00	1.350880E+00	2.333880E+00
1.836370E+00	3.139190E+00	2.332950E+00
1.899230E+00	3.247970E+00	2.372230E+00
1.886440E+00	3.192880E+00	2.299500E+00
1.858010E+00	3.105180E+00	2.223940E+00
2.567840E+00	1.337950E+00	2.288210E+00
2.480200E+00	1.316940E+00	2.353690E+00
2.605000E+00	1.291890E+00	2.340470E+00
2.567430E+00	1.277760E+00	2.383370E+00
2.635970E+00	1.247180E+00	2.409060E+00
1.950720E+00	3.262750E+00	2.269230E+00
1.989170E+00	3.355050E+00	2.327540E+00
2.831470E+00	1.252950E+00	2.370400E+00
2.747500E+00	1.235630E+00	2.411220E+00
2.836790E+00	1.215840E+00	2.439500E+00
2.048980E+00	3.434880E+00	2.334740E+00
2.110210E+00	3.508820E+00	2.387420E+00
2.099580E+00	3.472400E+00	2.305220E+00
2.076340E+00	3.405930E+00	2.227150E+00
2.947470E+00	1.235160E+00	2.418320E+00
2.169600E+00	3.516950E+00	2.287010E+00
2.213620E+00	3.576530E+00	2.366320E+00
3.138290E+00	1.260220E+00	2.432020E+00
3.070950E+00	1.208880E+00	2.506960E+00
3.171120E+00	1.220590E+00	2.530080E+00
2.279910E+00	3.629850E+00	2.389470E+00
2.342420E+00	3.682800E+00	2.451330E+00
2.336920E+00	3.658730E+00	2.368220E+00
2.316620E+00	3.613300E+00	2.284040E+00
3.272570E+00	1.293000E+00	2.428620E+00
3.268530E+00	1.255790E+00	2.511700E+00
2.416140E+00	3.682830E+00	2.364770E+00
2.481550E+00	3.724380E+00	2.464610E+00
3.400290E+00	1.300690E+00	2.492940E+00
2.554570E+00	3.708740E+00	2.368290E+00
2.622850E+00	3.752320E+00	2.473080E+00
3.556180E+00	1.360610E+00	2.485510E+00
2.719600E+00	3.719020E+00	2.381720E+00
2.718070E+00	3.754670E+00	2.481790E+00
3.643130E+00	1.417160E+00	2.459740E+00
3.657400E+00	1.397780E+00	2.513620E+00
2.813380E+00	3.738490E+00	2.479910E+00
2.951630E+00	3.714830E+00	2.474370E+00
2.893850E+00	3.695680E+00	2.385570E+00
3.811950E+00	1.545640E+00	2.455240E+00
3.729630E+00	1.450200E+00	2.523560E+00
3.071550E+00	3.652680E+00	2.393690E+00
3.049080E+00	3.689950E+00	2.479210E+00
3.975130E+00	1.694390E+00	2.451680E+00
3.922240E+00	1.608400E+00	2.515570E+00
3.160090E+00	3.658430E+00	2.477920E+00
3.272050E+00	3.625370E+00	2.474670E+00
3.294870E+00	3.591480E+00	2.384110E+00
4.071520E+00	2.419350E+00	2.245230E+00
4.092390E+00	2.311910E+00	2.280950E+00
4.113070E+00	1.952610E+00	2.429400E+00
4.088840E+00	1.851910E+00	2.482910E+00
4.035750E+00	1.771690E+00	2.476620E+00
3.385390E+00	3.591200E+00	2.473960E+00
3.501750E+00	3.563730E+00	2.479910E+00
3.528520E+00	3.535810E+00	2.390870E+00
4.092710E+00	2.703090E+00	2.293120E+00
4.111780E+00	2.575680E+00	2.359250E+00
4.119150E+00	2.408720E+00	2.366550E+00
4.146660E+00	2.263540E+00	2.435650E+00
4.131550E+00	2.150130E+00	2.402950E+00
4.125250E+00	2.046990E+00	2.409460E+00
3.610000E+00	3.537210E+00	2.496580E+00
3.730440E+00	3.504820E+00	2.529650E+00
3.725340E+00	3.483070E+00	2.432110E+00
4.047220E+00	3.117340E+00	2.336610E+00
4.071700E+00	2.995460E+00	2.350430E+00
4.096980E+00	2.815950E+00	2.343620E+00
4.111530E+00	2.886650E+00	2.448840E+00
4.119070E+00	2.672100E+00	2.389370E+00
3.798080E+00	3.472240E+00	2.516340E+00
3.889420E+00	3.409520E+00	2.495330E+00
3.976870E+00	3.298460E+00	2.453720E+00
4.033080E+00	3.183400E+00	2.409960E+00
4.085380E+00	3.032680E+00	2.446970E+00
4.102740E+00	2.951850E+00	2.453880E+00
1.566710E+00	2.662680E+00	2.461250E+00
1.605180E+00	2.757450E+00	2.483710E+00
1.606150E+00	2.695580E+00	2.378530E+00
1.570080E+00	2.539650E+00	2.348800E+00
1.545330E+00	2.575370E+00	2.439440E+00
1.557970E+00	2.448520E+00	2.341740E+00
1.532810E+00	2.452600E+00	2.409660E+00
1.540100E+00	2.360120E+00	2.348250E+00
1.904910E+00	1.461120E+00	2.457870E+00
1.864970E+00	1.568890E+00	2.384960E+00
1.966590E+00	1.527840E+00	2.353450E+00
2.010900E+00	1.456600E+00	2.393130E+00
1.974900E+00	1.433940E+00	2.440460E+00
2.033580E+00	1.389590E+00	2.450340E+00
1.669950E+00	2.949710E+00	2.537940E+00
1.713290E+00	3.028470E+00	2.546340E+00
1.695790E+00	2.969370E+00	2.490860E+00
1.684220E+00	2.894710E+00	2.413520E+00
1.645650E+00	2.880030E+00	2.515970E+00
1.584790E+00	2.294670E+00	2.262910E+00
1.622100E+00	2.152630E+00	2.254790E+00
1.723390E+00	2.048660E+00	2.192360E+00
1.638240E+00	2.020950E+00	2.287790E+00
1.792220E+00	1.905870E+00	2.205500E+00
1.694470E+00	1.920810E+00	2.283430E+00
1.860020E+00	1.779470E+00	2.243550E+00
1.763450E+00	1.804120E+00	2.304170E+00
1.910170E+00	1.653500E+00	2.287550E+00
1.818390E+00	1.684080E+00	2.337040E+00
2.207910E+00	1.363370E+00	2.393820E+00
2.135800E+00	1.334470E+00	2.458510E+00
2.242830E+00	1.296150E+00	2.465520E+00
1.772990E+00	3.131510E+00	2.549100E+00
1.825440E+00	3.233280E+00	2.582710E+00
1.813660E+00	3.183340E+00	2.516600E+00
1.782600E+00	3.099640E+00	2.447920E+00
2.412640E+00	1.286650E+00	2.415580E+00
2.347480E+00	1.258980E+00	2.475820E+00
2.451730E+00	1.223360E+00	2.493000E+00
1.868750E+00	3.252090E+00	2.485220E+00
1.906390E+00	3.332050E+00	2.544680E+00
2.567720E+00	1.196240E+00	2.509320E+00
2.687330E+00	1.177360E+00	2.503310E+00
2.648220E+00	1.146670E+00	2.559400E+00
2.711880E+00	1.132720E+00	2.585770E+00
1.969850E+00	3.417360E+00	2.565970E+00
2.029850E+00	3.487710E+00	2.570390E+00
2.014310E+00	3.453880E+00	2.521960E+00
1.983900E+00	3.393320E+00	2.447160E+00
2.833760E+00	1.162800E+00	2.543320E+00
2.072540E+00	3.507270E+00	2.503370E+00
2.096670E+00	3.563770E+00	2.597920E+00
2.989760E+00	1.171840E+00	2.551870E+00
2.947870E+00	1.136440E+00	2.622470E+00
3.033480E+00	1.146350E+00	2.636300E+00
2.184690E+00	3.635490E+00	2.602050E+00
2.247650E+00	3.681330E+00	2.608680E+00
2.228420E+00	3.655230E+00	2.559570E+00
2.201080E+00	3.605270E+00	2.491100E+00
3.122290E+00	1.180460E+00	2.602590E+00
2.291130E+00	3.690910E+00	2.548400E+00
2.338140E+00	3.741640E+00	2.657470E+00
3.258760E+00	1.217400E+00	2.606350E+00
2.410960E+00	3.745360E+00	2.553010E+00
2.477940E+00	3.780290E+00	2.649860E+00
3.370590E+00	1.258470E+00	2.588830E+00
2.554750E+00	3.774650E+00	2.569850E+00
2.557350E+00	3.794620E+00	2.648430E+00
3.526480E+00	1.300530E+00	2.635890E+00
2.620630E+00	3.803080E+00	2.641920E+00
2.731260E+00	3.785470E+00	2.579130E+00
3.661110E+00	1.382800E+00	2.586300E+00
2.903690E+00	3.771610E+00	2.623650E+00
2.883180E+00	3.754380E+00	2.543290E+00
3.841860E+00	1.522380E+00	2.594360E+00
3.763840E+00	1.437950E+00	2.657060E+00
3.029750E+00	3.722120E+00	2.555520E+00
2.998200E+00	3.753170E+00	2.636760E+00
4.003170E+00	1.682210E+00	2.568950E+00
3.935070E+00	1.595400E+00	2.650290E+00
3.101830E+00	3.723230E+00	2.640770E+00
3.208820E+00	3.692390E+00	2.639440E+00
3.243610E+00	3.659900E+00	2.556840E+00
4.136460E+00	1.886020E+00	2.554890E+00
4.080220E+00	1.786260E+00	2.614850E+00
4.130750E+00	1.852980E+00	2.628490E+00
3.316710E+00	3.650540E+00	2.638600E+00
3.426510E+00	3.618010E+00	2.641120E+00
3.463960E+00	3.593230E+00	2.563630E+00
4.170340E+00	2.450160E+00	2.504000E+00
4.198590E+00	2.300430E+00	2.542080E+00
4.213380E+00	2.379630E+00	2.595460E+00
4.196870E+00	2.145300E+00	2.559220E+00
4.169960E+00	1.999180E+00	2.549720E+00
4.156620E+00	1.901620E+00	2.625370E+00
3.529440E+00	3.587790E+00	2.658840E+00
3.647870E+00	3.553150E+00	2.688040E+00
3.656450E+00	3.540630E+00	2.599050E+00
4.150710E+00	2.779550E+00	2.516500E+00
4.178830E+00	2.600690E+00	2.543700E+00
4.182840E+00	2.707340E+00	2.583100E+00
4.203200E+00	2.453870E+00	2.586800E+00
3.718880E+00	3.524810E+00	2.669860E+00
3.813950E+00	3.479570E+00	2.631860E+00
3.938870E+00	3.408290E+00	2.633340E+00
3.969400E+00	3.374070E+00	2.584410E+00
4.010920E+00	3.314980E+00	2.579510E+00
4.072910E+00	3.193980E+00	2.584970E+00
4.063700E+00	3.250130E+00	2.660540E+00
4.115970E+00	3.044980E+00	2.570920E+00
4.142520E+00	2.894420E+00	2.557270E+00
4.176190E+00	2.766910E+00	2.605430E+00
4.008770E+00	3.342310E+00	2.659160E+00
4.042710E+00	3.295330E+00	2.663930E+00
1.456300E+00	2.126410E+00	2.505280E+00
1.465140E+00	2.192060E+00	2.487880E+00
1.481430E+00	2.131120E+00	2.460750E+00
1.506210E+00	2.058180E+00	2.437420E+00
1.458990E+00	2.055410E+00	2.509690E+00
1.539690E+00	1.966440E+00	2.424250E+00
1.481250E+00	1.921610E+00	2.518700E+00
1.558440E+00	1.860050E+00	2.466000E+00
1.790950E+00	1.456810E+00	2.536210E+00
1.758030E+00	1.518940E+00	2.515720E+00
1.823560E+00	1.499910E+00	2.476640E+00
1.842420E+00	1.409040E+00	2.539860E+00
1.628140E+00	2.983040E+00	2.753230E+00
1.675250E+00	3.056790E+00	2.735120E+00
1.649750E+00	2.993110E+00	2.688210E+00
1.640890E+00	2.927980E+00	2.603940E+00
1.599040E+00	2.898660E+00	2.708350E+00
1.598790E+00	2.796730E+00	2.562850E+00
1.572560E+00	2.785650E+00	2.646710E+00
1.541510E+00	2.650850E+00	2.550890E+00
1.507690E+00	2.483410E+00	2.514850E+00
1.487860E+00	2.328850E+00	2.466130E+00
1.523590E+00	2.197400E+00	2.375780E+00
1.568230E+00	2.055670E+00	2.353840E+00
1.607640E+00	1.924400E+00	2.367960E+00
1.680280E+00	1.819110E+00	2.371420E+00
1.621560E+00	1.817320E+00	2.433680E+00
1.737340E+00	1.708730E+00	2.396180E+00
1.666610E+00	1.724830E+00	2.456610E+00
1.783880E+00	1.598290E+00	2.429560E+00
1.713520E+00	1.619130E+00	2.481830E+00
1.954390E+00	1.332840E+00	2.551330E+00
2.049790E+00	1.309330E+00	2.522970E+00
2.029620E+00	1.267650E+00	2.584380E+00
2.096210E+00	1.241710E+00	2.584050E+00
1.726060E+00	3.097780E+00	2.645700E+00
1.730040E+00	3.155010E+00	2.761910E+00
2.281510E+00	1.229940E+00	2.535900E+00
2.213520E+00	1.205550E+00	2.598990E+00
2.323760E+00	1.176180E+00	2.604930E+00
1.790480E+00	3.251120E+00	2.767990E+00
1.844120E+00	3.313050E+00	2.742810E+00
1.799520E+00	3.238990E+00	2.689490E+00
2.493290E+00	1.167190E+00	2.569550E+00
2.428600E+00	1.146470E+00	2.623670E+00
2.537880E+00	1.128300E+00	2.644320E+00
1.892320E+00	3.349560E+00	2.650310E+00
1.917740E+00	3.400650E+00	2.775270E+00
2.642020E+00	1.115450E+00	2.642400E+00
2.771830E+00	1.100870E+00	2.683210E+00
1.997780E+00	3.473040E+00	2.664640E+00
2.886120E+00	1.109260E+00	2.676760E+00
2.847940E+00	1.082100E+00	2.731150E+00
2.919660E+00	1.072690E+00	2.763040E+00
2.071160E+00	3.557550E+00	2.696870E+00
2.121820E+00	3.610700E+00	2.759610E+00
2.135270E+00	3.611470E+00	2.669010E+00
3.012070E+00	1.106530E+00	2.716520E+00
2.216450E+00	3.670750E+00	2.699160E+00
3.113510E+00	1.138580E+00	2.692400E+00
2.304320E+00	3.739950E+00	2.772940E+00
2.390430E+00	3.793800E+00	2.805530E+00
2.364330E+00	3.770600E+00	2.740180E+00
3.233760E+00	1.163270E+00	2.702830E+00
2.440630E+00	3.793710E+00	2.740660E+00
2.449550E+00	3.812600E+00	2.805150E+00
3.397660E+00	1.213980E+00	2.705080E+00
2.502180E+00	3.819610E+00	2.800770E+00
2.585520E+00	3.817820E+00	2.738910E+00
3.516170E+00	1.244260E+00	2.732340E+00
3.490490E+00	1.212130E+00	2.766770E+00
3.540400E+00	1.231840E+00	2.775810E+00
2.741980E+00	3.837780E+00	2.781370E+00
2.694850E+00	3.814030E+00	2.689150E+00
3.688360E+00	1.355960E+00	2.711600E+00
3.603830E+00	1.274330E+00	2.775220E+00
2.818950E+00	3.802820E+00	2.703250E+00
2.876280E+00	3.829800E+00	2.798280E+00
3.864980E+00	1.500170E+00	2.738750E+00
3.786980E+00	1.410180E+00	2.760110E+00
2.982660E+00	3.780360E+00	2.719530E+00
2.975380E+00	3.817630E+00	2.815760E+00
4.012340E+00	1.669870E+00	2.701730E+00
3.955150E+00	1.584020E+00	2.760750E+00
3.061810E+00	3.786140E+00	2.795860E+00
3.148770E+00	3.766980E+00	2.827760E+00
3.180780E+00	3.723490E+00	2.726170E+00
4.135990E+00	1.845290E+00	2.709720E+00
4.079740E+00	1.739010E+00	2.767590E+00
3.269410E+00	3.718510E+00	2.817880E+00
3.381770E+00	3.676720E+00	2.824510E+00
3.390820E+00	3.647040E+00	2.729580E+00
4.231680E+00	2.297980E+00	2.652600E+00
4.234220E+00	2.177040E+00	2.680780E+00
4.215310E+00	2.024380E+00	2.729110E+00
4.247670E+00	2.104240E+00	2.750870E+00
4.175670E+00	1.933530E+00	2.678130E+00
3.473990E+00	3.641090E+00	2.807330E+00
3.566260E+00	3.613860E+00	2.850300E+00
3.573170E+00	3.594160E+00	2.757520E+00
4.200790E+00	2.670780E+00	2.665300E+00
4.236580E+00	2.529050E+00	2.748660E+00
4.236980E+00	2.390760E+00	2.700140E+00
4.261880E+00	2.238200E+00	2.747490E+00
4.263070E+00	2.149340E+00	2.768430E+00
3.641600E+00	3.583180E+00	2.815480E+00
3.736180E+00	3.537790E+00	2.781680E+00
3.871440E+00	3.480640E+00	2.779900E+00
3.916750E+00	3.439210E+00	2.716490E+00
4.106830E+00	3.173480E+00	2.719120E+00
4.146210E+00	3.042330E+00	2.742680E+00
4.142760E+00	3.115280E+00	2.775070E+00
4.164940E+00	2.896430E+00	2.710870E+00
4.187560E+00	2.771550E+00	2.697920E+00
3.953710E+00	3.437840E+00	2.802220E+00
3.991190E+00	3.384190E+00	2.745570E+00
4.078110E+00	3.277650E+00	2.781580E+00
4.132660E+00	3.169470E+00	2.800980E+00
1.381110E+00	2.075270E+00	2.645080E+00
1.391410E+00	2.157910E+00	2.647060E+00
1.421010E+00	2.103760E+00	2.571720E+00
1.420870E+00	1.967550E+00	2.580420E+00
1.376840E+00	1.990710E+00	2.647550E+00
1.432330E+00	1.884390E+00	2.592330E+00
1.387580E+00	1.853080E+00	2.666700E+00
1.452780E+00	1.801030E+00	2.613900E+00
1.556700E+00	2.887050E+00	2.878610E+00
1.593510E+00	2.966980E+00	2.901810E+00
1.582920E+00	2.913160E+00	2.810500E+00
1.550240E+00	2.790830E+00	2.753530E+00
1.535740E+00	2.808650E+00	2.852640E+00
1.515580E+00	2.661130E+00	2.686210E+00
1.503640E+00	2.684850E+00	2.801890E+00
1.486950E+00	2.522550E+00	2.628620E+00
1.472290E+00	2.552040E+00	2.744000E+00
1.460950E+00	2.380770E+00	2.589770E+00
1.445300E+00	2.419060E+00	2.698660E+00
1.435450E+00	2.242730E+00	2.566960E+00
1.412490E+00	2.284610E+00	2.661820E+00
1.596610E+00	1.743530E+00	2.508390E+00
1.523320E+00	1.774350E+00	2.557890E+00
1.642760E+00	1.631560E+00	2.534350E+00
1.568300E+00	1.646290E+00	2.589480E+00
1.695920E+00	1.540270E+00	2.552380E+00
1.632510E+00	1.530230E+00	2.611540E+00
1.739280E+00	1.417600E+00	2.612800E+00
1.842670E+00	1.327850E+00	2.614740E+00
1.790760E+00	1.275430E+00	2.714050E+00
1.901090E+00	1.248720E+00	2.679130E+00
1.653820E+00	3.049150E+00	2.825120E+00
2.023460E+00	1.202180E+00	2.689230E+00
2.128440E+00	1.176470E+00	2.673950E+00
2.109460E+00	1.138900E+00	2.738370E+00
2.195330E+00	1.112490E+00	2.757360E+00
1.712060E+00	3.153540E+00	2.850280E+00
1.755250E+00	3.226030E+00	2.898830E+00
1.761050E+00	3.222610E+00	2.820730E+00
2.363310E+00	1.127460E+00	2.677290E+00
2.303300E+00	1.122090E+00	2.713770E+00
2.397140E+00	1.080890E+00	2.751500E+00
1.826560E+00	3.310280E+00	2.834930E+00
2.592420E+00	1.081570E+00	2.726700E+00
2.515650E+00	1.074190E+00	2.761400E+00
2.596910E+00	1.052520E+00	2.790740E+00
1.900360E+00	3.399150E+00	2.884740E+00
1.961290E+00	3.465050E+00	2.892160E+00
1.948450E+00	3.445510E+00	2.837400E+00
2.681570E+00	1.055740E+00	2.775150E+00
2.016700E+00	3.513830E+00	2.802380E+00
2.019880E+00	3.531510E+00	2.933170E+00
2.824720E+00	1.056110E+00	2.802730E+00
2.926900E+00	1.048420E+00	2.844310E+00
2.089040E+00	3.602290E+00	2.950690E+00
2.159870E+00	3.657890E+00	2.930830E+00
2.100070E+00	3.608080E+00	2.864080E+00
3.020100E+00	1.065940E+00	2.825260E+00
2.206560E+00	3.682130E+00	2.835270E+00
2.226980E+00	3.702830E+00	2.914230E+00
3.172360E+00	1.097170E+00	2.804810E+00
2.323650E+00	3.761940E+00	2.913040E+00
3.334180E+00	1.139050E+00	2.804420E+00
3.277350E+00	1.100890E+00	2.864060E+00
3.354620E+00	1.107290E+00	2.908030E+00
2.478170E+00	3.821040E+00	2.888120E+00
3.443080E+00	1.180650E+00	2.794330E+00
3.444510E+00	1.153410E+00	2.873660E+00
2.612780E+00	3.849920E+00	2.925300E+00
2.569910E+00	3.837630E+00	2.840830E+00
3.531240E+00	1.210490E+00	2.831320E+00
2.676350E+00	3.856100E+00	2.861320E+00
2.683890E+00	3.861580E+00	2.933810E+00
3.745000E+00	1.350030E+00	2.846890E+00
3.634800E+00	1.258790E+00	2.897720E+00
2.737910E+00	3.861720E+00	2.935760E+00
2.813380E+00	3.848550E+00	2.888590E+00
3.835610E+00	1.435990E+00	2.837480E+00
3.815030E+00	1.403090E+00	2.885430E+00
2.926120E+00	3.835010E+00	2.874210E+00
4.017540E+00	1.640320E+00	2.823040E+00
3.923150E+00	1.529100E+00	2.877080E+00
3.855280E+00	1.442330E+00	2.906980E+00
3.042260E+00	3.803260E+00	2.889950E+00
3.198730E+00	3.754830E+00	2.923800E+00
4.141940E+00	1.817640E+00	2.860400E+00
4.183720E+00	1.903770E+00	2.764420E+00
4.206550E+00	1.925280E+00	2.836760E+00
4.069640E+00	1.710230E+00	2.874790E+00
3.296860E+00	3.721650E+00	2.973060E+00
3.325820E+00	3.700940E+00	2.897090E+00
4.260280E+00	2.082750E+00	2.819580E+00
4.236450E+00	1.998930E+00	2.882190E+00
3.379080E+00	3.687440E+00	2.963660E+00
3.452170E+00	3.655230E+00	2.900370E+00
3.569960E+00	3.617780E+00	2.950340E+00
4.240330E+00	2.643610E+00	2.798220E+00
4.273290E+00	2.508950E+00	2.894380E+00
4.282860E+00	2.388550E+00	2.857860E+00
4.288010E+00	2.268270E+00	2.838870E+00
4.282300E+00	2.164390E+00	2.839460E+00
3.666740E+00	3.576760E+00	2.891670E+00
3.783820E+00	3.534210E+00	2.947250E+00
3.846770E+00	3.505900E+00	2.868270E+00
4.166580E+00	3.081730E+00	2.865430E+00
4.189580E+00	2.969730E+00	2.884270E+00
4.200360E+00	2.880650E+00	2.852410E+00
4.221780E+00	2.761570E+00	2.827060E+00
3.882330E+00	3.494480E+00	2.950550E+00
3.929320E+00	3.464070E+00	2.882410E+00
4.025030E+00	3.384330E+00	2.894610E+00
4.096510E+00	3.303490E+00	2.913580E+00
4.121400E+00	3.255230E+00	2.889040E+00
4.139980E+00	3.192220E+00	2.895000E+00
4.135840E+00	3.233860E+00	2.928650E+00
4.125410E+00	3.263020E+00	2.943350E+00
1.316680E+00	2.022860E+00	2.800470E+00
1.332330E+00	2.104520E+00	2.803830E+00
1.348560E+00	2.047340E+00	2.723150E+00
1.342110E+00	1.911240E+00	2.723740E+00
1.309170E+00	1.941510E+00	2.795910E+00
1.347330E+00	1.832690E+00	2.734630E+00
1.317400E+00	1.830350E+00	2.790580E+00
1.355270E+00	1.755770E+00	2.762460E+00
1.523430E+00	2.840370E+00	3.042270E+00
1.548280E+00	2.909690E+00	3.035530E+00
1.539160E+00	2.856750E+00	2.951690E+00
1.499490E+00	2.718380E+00	2.908490E+00
1.501350E+00	2.752840E+00	3.010330E+00
1.464230E+00	2.584200E+00	2.855700E+00
1.465650E+00	2.623950E+00	2.967750E+00
1.435580E+00	2.452480E+00	2.806990E+00
1.429550E+00	2.485250E+00	2.915240E+00
1.401240E+00	2.320000E+00	2.762340E+00
1.392790E+00	2.351680E+00	2.862660E+00
1.371510E+00	2.188780E+00	2.733780E+00
1.358530E+00	2.223650E+00	2.820130E+00
1.491330E+00	1.673370E+00	2.647250E+00
1.417250E+00	1.710020E+00	2.706400E+00
1.547130E+00	1.547260E+00	2.676430E+00
1.463920E+00	1.578860E+00	2.739610E+00
1.620980E+00	1.426610E+00	2.703990E+00
1.526570E+00	1.451890E+00	2.768110E+00
1.694690E+00	1.322330E+00	2.737180E+00
1.596090E+00	1.315170E+00	2.820760E+00
1.735640E+00	1.258670E+00	2.769500E+00
1.691070E+00	1.252710E+00	2.811480E+00
1.771620E+00	1.193130E+00	2.829500E+00
1.576690E+00	2.978970E+00	3.078030E+00
1.624140E+00	3.054460E+00	3.047630E+00
1.588200E+00	2.979200E+00	2.993680E+00
1.938810E+00	1.190640E+00	2.738420E+00
1.871660E+00	1.182580E+00	2.777060E+00
1.966070E+00	1.137420E+00	2.809330E+00
1.669210E+00	3.101910E+00	2.949810E+00
1.684510E+00	3.149530E+00	3.078380E+00
2.090940E+00	1.087710E+00	2.833730E+00
2.203330E+00	1.059320E+00	2.869050E+00
1.745000E+00	3.236680E+00	3.091180E+00
1.798630E+00	3.301930E+00	3.061040E+00
1.745930E+00	3.224090E+00	3.001740E+00
2.318650E+00	1.046360E+00	2.868570E+00
2.455500E+00	1.035770E+00	2.865360E+00
2.413030E+00	1.016730E+00	2.933500E+00
2.494250E+00	1.004950E+00	2.977030E+00
1.827920E+00	3.324790E+00	2.958520E+00
1.849710E+00	3.358430E+00	3.033290E+00
2.608810E+00	1.024960E+00	2.899190E+00
1.922000E+00	3.431950E+00	3.011690E+00
2.746100E+00	1.027810E+00	2.894070E+00
2.707930E+00	1.008060E+00	2.953620E+00
2.784800E+00	9.996750E-01	2.992190E+00
2.005820E+00	3.525780E+00	3.040040E+00
2.050880E+00	3.575700E+00	3.056420E+00
2.055120E+00	3.573500E+00	3.001090E+00
2.882100E+00	1.023980E+00	2.933520E+00
2.123400E+00	3.638210E+00	3.051130E+00
2.989190E+00	1.038250E+00	2.912540E+00
2.227480E+00	3.705180E+00	2.990540E+00
3.104800E+00	1.048890E+00	2.926120E+00
2.314220E+00	3.767310E+00	3.036800E+00
2.397050E+00	3.818570E+00	3.064700E+00
2.362160E+00	3.792260E+00	3.001930E+00
3.254050E+00	1.065990E+00	2.944260E+00
3.372400E+00	1.071590E+00	2.992500E+00
2.434650E+00	3.820130E+00	3.002310E+00
2.449140E+00	3.839250E+00	3.067420E+00
3.458480E+00	1.117570E+00	2.970560E+00
2.497240E+00	3.850810E+00	3.068480E+00
2.567630E+00	3.855850E+00	3.020770E+00
3.546280E+00	1.182700E+00	2.939070E+00
2.718430E+00	3.877780E+00	3.014820E+00
3.740180E+00	1.305190E+00	2.975080E+00
3.649860E+00	1.217740E+00	3.008770E+00
2.860010E+00	3.884820E+00	3.054380E+00
2.811010E+00	3.864760E+00	2.975780E+00
3.815150E+00	1.386240E+00	2.941970E+00
2.935110E+00	3.848280E+00	2.978570E+00
2.950730E+00	3.879620E+00	3.072550E+00
4.021060E+00	1.628980E+00	2.953830E+00
3.956070E+00	1.530920E+00	2.992900E+00
3.889030E+00	1.452540E+00	2.977480E+00
3.016070E+00	3.856540E+00	3.057750E+00
3.093790E+00	3.835370E+00	3.101200E+00
3.093510E+00	3.812900E+00	3.011260E+00
4.195880E+00	1.904400E+00	2.945620E+00
4.146450E+00	1.800590E+00	3.006160E+00
4.089610E+00	1.727000E+00	2.957490E+00
3.153910E+00	3.811160E+00	3.075720E+00
3.245000E+00	3.763770E+00	3.059230E+00
4.267820E+00	2.090880E+00	2.941270E+00
4.240900E+00	1.985640E+00	3.007550E+00
3.359120E+00	3.709490E+00	3.031660E+00
3.484860E+00	3.662590E+00	3.027400E+00
3.584650E+00	3.628420E+00	3.017620E+00
4.264910E+00	2.624430E+00	2.949650E+00
4.292360E+00	2.496710E+00	3.007950E+00
4.299260E+00	2.393510E+00	2.992000E+00
4.299200E+00	2.266730E+00	2.969070E+00
4.289870E+00	2.187130E+00	2.920040E+00
3.676080E+00	3.590930E+00	3.011420E+00
3.785560E+00	3.559160E+00	3.063290E+00
4.192630E+00	2.996460E+00	2.969430E+00
4.220650E+00	2.869170E+00	3.007380E+00
4.208920E+00	2.965480E+00	3.035920E+00
4.234990E+00	2.759040E+00	2.946630E+00
3.881830E+00	3.511220E+00	3.047140E+00
3.963210E+00	3.451800E+00	2.995440E+00
4.045890E+00	3.397450E+00	3.043690E+00
4.078710E+00	3.344850E+00	2.983210E+00
4.139780E+00	3.227870E+00	2.998860E+00
4.176520E+00	3.100540E+00	3.021960E+00
4.195830E+00	3.018120E+00	3.018730E+00
4.096130E+00	3.343490E+00	3.056550E+00
4.113620E+00	3.295730E+00	2.994880E+00
1.371160E+00	2.348330E+00	3.024490E+00
1.393680E+00	2.414010E+00	3.051500E+00
1.388910E+00	2.378500E+00	2.969680E+00
1.350080E+00	2.248730E+00	2.906570E+00
1.345450E+00	2.268130E+00	2.993230E+00
1.325180E+00	2.143700E+00	2.869090E+00
1.310680E+00	2.142770E+00	2.944070E+00
1.292700E+00	2.012860E+00	2.878270E+00
1.279210E+00	1.853880E+00	2.870520E+00
1.302370E+00	1.711960E+00	2.865720E+00
1.377820E+00	1.612550E+00	2.814010E+00
1.319770E+00	1.560180E+00	2.923000E+00
1.445700E+00	1.487310E+00	2.825730E+00
1.384810E+00	1.501140E+00	2.882860E+00
1.501380E+00	1.378570E+00	2.851340E+00
1.429020E+00	1.410250E+00	2.903060E+00
1.534080E+00	1.312680E+00	2.877780E+00
1.484620E+00	1.319460E+00	2.928260E+00
1.557750E+00	1.254900E+00	2.927460E+00
1.540820E+00	2.893510E+00	3.116500E+00
1.510120E+00	2.793870E+00	3.096230E+00
1.481790E+00	2.687730E+00	3.085680E+00
1.434970E+00	2.527330E+00	3.040990E+00
1.670080E+00	1.193000E+00	2.922110E+00
1.778060E+00	1.136070E+00	2.931290E+00
1.616370E+00	3.051680E+00	3.140740E+00
1.571360E+00	2.972240E+00	3.135510E+00
1.887700E+00	1.104680E+00	2.920060E+00
1.997450E+00	1.089280E+00	2.905250E+00
1.979160E+00	1.071990E+00	2.965420E+00
2.064510E+00	1.043320E+00	2.988260E+00
1.679040E+00	3.150370E+00	3.182380E+00
1.720090E+00	3.210430E+00	3.197120E+00
1.721120E+00	3.209230E+00	3.144170E+00
2.240910E+00	1.038120E+00	2.926480E+00
2.175780E+00	1.035570E+00	2.957400E+00
2.272370E+00	1.011590E+00	3.001300E+00
1.776080E+00	3.283100E+00	3.184890E+00
2.394830E+00	9.916900E-01	3.018730E+00
2.502410E+00	9.739770E-01	3.074290E+00
1.851680E+00	3.369900E+00	3.110540E+00
2.595960E+00	9.796620E-01	3.044000E+00
1.916700E+00	3.439820E+00	3.149370E+00
1.963120E+00	3.489260E+00	3.168510E+00
1.966380E+00	3.490170E+00	3.102720E+00
2.696360E+00	9.855700E-01	3.019630E+00
2.791180E+00	9.651490E-01	3.089990E+00
2.031720E+00	3.559290E+00	3.153080E+00
2.880550E+00	9.818940E-01	3.042440E+00
2.127230E+00	3.646070E+00	3.172360E+00
2.204830E+00	3.700100E+00	3.195230E+00
2.168420E+00	3.679140E+00	3.128010E+00
3.017200E+00	9.928080E-01	3.032370E+00
2.237210E+00	3.721620E+00	3.106910E+00
2.282960E+00	3.749450E+00	3.202870E+00
3.178110E+00	1.009950E+00	3.032150E+00
3.126230E+00	9.710310E-01	3.103430E+00
3.219520E+00	9.763240E-01	3.121440E+00
2.361610E+00	3.797620E+00	3.153780E+00
3.323390E+00	1.019090E+00	3.076980E+00
2.485280E+00	3.849090E+00	3.142900E+00
3.467620E+00	1.071370E+00	3.068670E+00
2.563400E+00	3.873950E+00	3.169190E+00
2.566310E+00	3.873460E+00	3.116420E+00
3.567850E+00	1.139320E+00	3.040270E+00
2.614860E+00	3.887070E+00	3.176810E+00
2.677320E+00	3.894770E+00	3.133560E+00
3.749190E+00	1.257980E+00	3.098240E+00
3.655130E+00	1.179660E+00	3.094830E+00
2.812550E+00	3.893750E+00	3.142360E+00
3.844890E+00	1.361170E+00	3.044130E+00
2.925620E+00	3.885360E+00	3.146310E+00
4.013880E+00	1.570620E+00	3.058060E+00
3.943580E+00	1.463130E+00	3.083690E+00
4.011550E+00	1.535910E+00	3.128030E+00
3.015030E+00	3.862560E+00	3.133490E+00
3.102340E+00	3.827170E+00	3.197130E+00
4.210110E+00	1.890490E+00	3.060860E+00
4.167750E+00	1.796350E+00	3.119900E+00
4.094160E+00	1.672000E+00	3.074020E+00
4.048740E+00	1.590820E+00	3.113780E+00
3.182810E+00	3.797290E+00	3.145740E+00
3.281610E+00	3.742560E+00	3.184280E+00
4.284800E+00	2.078030E+00	3.089420E+00
4.292820E+00	2.159400E+00	3.000530E+00
4.310790E+00	2.192180E+00	3.065190E+00
4.249910E+00	1.968890E+00	3.104800E+00
3.404500E+00	3.694000E+00	3.146960E+00
3.539930E+00	3.655280E+00	3.129550E+00
3.611930E+00	3.631470E+00	3.079740E+00
4.303060E+00	2.544150E+00	3.073790E+00
4.322510E+00	2.423330E+00	3.119910E+00
4.317500E+00	2.501370E+00	3.133110E+00
4.322890E+00	2.290220E+00	3.088230E+00
3.651800E+00	3.617520E+00	3.171700E+00
3.719410E+00	3.597650E+00	3.169130E+00
3.724020E+00	3.593220E+00	3.121720E+00
4.228030E+00	2.931060E+00	3.137830E+00
4.203980E+00	3.012240E+00	3.062490E+00
4.203220E+00	3.038180E+00	3.113850E+00
4.257750E+00	2.795810E+00	3.143250E+00
4.284150E+00	2.676890E+00	3.088040E+00
4.311450E+00	2.556380E+00	3.141420E+00
3.758870E+00	3.581800E+00	3.171320E+00
3.846810E+00	3.538040E+00	3.182310E+00
4.000520E+00	3.443210E+00	3.131770E+00
4.053090E+00	3.405880E+00	3.111540E+00
4.148500E+00	3.220630E+00	3.140440E+00
4.125680E+00	3.287600E+00	3.066250E+00
4.106490E+00	3.327580E+00	3.128300E+00
4.185820E+00	3.106470E+00	3.145910E+00
4.078690E+00	3.376980E+00	3.102470E+00
1.379690E+00	2.416790E+00	3.223740E+00
1.407390E+00	2.474630E+00	3.209590E+00
1.380420E+00	2.408100E+00	3.169020E+00
1.355580E+00	2.328060E+00	3.091300E+00
1.341490E+00	2.323090E+00	3.188000E+00
1.302460E+00	2.169030E+00	3.037950E+00
1.296070E+00	2.194450E+00	3.136340E+00
1.266730E+00	2.030340E+00	2.990050E+00
1.255210E+00	2.058450E+00	3.086650E+00
1.248640E+00	1.893370E+00	2.958930E+00
1.227040E+00	1.925820E+00	3.050510E+00
1.248220E+00	1.758780E+00	2.949650E+00
1.213790E+00	1.796700E+00	3.029900E+00
1.263170E+00	1.633480E+00	2.964820E+00
1.218420E+00	1.672240E+00	3.030210E+00
1.279690E+00	1.555960E+00	2.986830E+00
1.241260E+00	1.542990E+00	3.058500E+00
1.299960E+00	1.479340E+00	3.013740E+00
1.443700E+00	2.562800E+00	3.231980E+00
1.481550E+00	2.671890E+00	3.256070E+00
1.464120E+00	2.621740E+00	3.163560E+00
1.412840E+00	2.478420E+00	3.136610E+00
1.361490E+00	1.444120E+00	2.956640E+00
1.413330E+00	1.344490E+00	2.989580E+00
1.490190E+00	1.230610E+00	3.044030E+00
1.584760E+00	1.187880E+00	3.001080E+00
1.566810E+00	1.157840E+00	3.064320E+00
1.648200E+00	1.122270E+00	3.068970E+00
1.552620E+00	2.904860E+00	3.271410E+00
1.579760E+00	2.987280E+00	3.298350E+00
1.571120E+00	2.955200E+00	3.205740E+00
1.519030E+00	2.793080E+00	3.212720E+00
1.817580E+00	1.097350E+00	2.982690E+00
1.753570E+00	1.107780E+00	3.018630E+00
1.858190E+00	1.051230E+00	3.065270E+00
1.612170E+00	3.067750E+00	3.320990E+00
1.642630E+00	3.117710E+00	3.308020E+00
1.629060E+00	3.075810E+00	3.250360E+00
1.968670E+00	1.047180E+00	3.036120E+00
2.053230E+00	1.008600E+00	3.097260E+00
1.699800E+00	3.192970E+00	3.285780E+00
2.186340E+00	9.867830E-01	3.113640E+00
2.320220E+00	9.708980E-01	3.110070E+00
2.282750E+00	9.622460E-01	3.168770E+00
2.352430E+00	9.447410E-01	3.210030E+00
1.774080E+00	3.294060E+00	3.298720E+00
1.827030E+00	3.359390E+00	3.312960E+00
1.809780E+00	3.328950E+00	3.255420E+00
2.449870E+00	9.532100E-01	3.166160E+00
1.857300E+00	3.378890E+00	3.227680E+00
1.871890E+00	3.405500E+00	3.304330E+00
2.581410E+00	9.503230E-01	3.155930E+00
1.941850E+00	3.471480E+00	3.274710E+00
2.687250E+00	9.523290E-01	3.123200E+00
2.778830E+00	9.351800E-01	3.186120E+00
2.034370E+00	3.567830E+00	3.289550E+00
2.099810E+00	3.633090E+00	3.317220E+00
2.088560E+00	3.612480E+00	3.240820E+00
2.911530E+00	9.365150E-01	3.160680E+00
2.169330E+00	3.677660E+00	3.282350E+00
3.048320E+00	9.433040E-01	3.150570E+00
3.007870E+00	9.083600E-01	3.215540E+00
3.070420E+00	9.139910E-01	3.210550E+00
2.270320E+00	3.745440E+00	3.285770E+00
3.154580E+00	9.324570E-01	3.194080E+00
2.365670E+00	3.800780E+00	3.275310E+00
3.310000E+00	9.566850E-01	3.213380E+00
2.473670E+00	3.845280E+00	3.260460E+00
3.452450E+00	1.026060E+00	3.184950E+00
2.596260E+00	3.886870E+00	3.246240E+00
3.606580E+00	1.116170E+00	3.169410E+00
2.677240E+00	3.917910E+00	3.277370E+00
2.678690E+00	3.902540E+00	3.228020E+00
3.695860E+00	1.189340E+00	3.156960E+00
3.702860E+00	1.171030E+00	3.208010E+00
2.728180E+00	3.925820E+00	3.289240E+00
2.783930E+00	3.908800E+00	3.251810E+00
3.889540E+00	1.345010E+00	3.198660E+00
3.765970E+00	1.229110E+00	3.206720E+00
2.905220E+00	3.894630E+00	3.247510E+00
3.985630E+00	1.469230E+00	3.185190E+00
3.980180E+00	1.416330E+00	3.241750E+00
3.008070E+00	3.862510E+00	3.229130E+00
3.104890E+00	3.840310E+00	3.301490E+00
4.227540E+00	1.899620E+00	3.175250E+00
4.188680E+00	1.806470E+00	3.204380E+00
4.143090E+00	1.711560E+00	3.194260E+00
4.069610E+00	1.581100E+00	3.197190E+00
4.028330E+00	1.474150E+00	3.255520E+00
3.219580E+00	3.779440E+00	3.265830E+00
3.295910E+00	3.738100E+00	3.247420E+00
4.315810E+00	2.187150E+00	3.165690E+00
4.293950E+00	2.083180E+00	3.226490E+00
4.264540E+00	1.999890E+00	3.180480E+00
3.350130E+00	3.710820E+00	3.234740E+00
3.442860E+00	3.683380E+00	3.286710E+00
3.547320E+00	3.647130E+00	3.221560E+00
3.583270E+00	3.649040E+00	3.320110E+00
4.321320E+00	2.490660E+00	3.195440E+00
4.334140E+00	2.400300E+00	3.253290E+00
4.329490E+00	2.299540E+00	3.209020E+00
3.673600E+00	3.613660E+00	3.264290E+00
3.742400E+00	3.585800E+00	3.210560E+00
3.801260E+00	3.577700E+00	3.300430E+00
4.208200E+00	3.028570E+00	3.209270E+00
4.238880E+00	2.932420E+00	3.284270E+00
4.261720E+00	2.814190E+00	3.252750E+00
4.291910E+00	2.695140E+00	3.228700E+00
4.312380E+00	2.582920E+00	3.214280E+00
3.913480E+00	3.528760E+00	3.305120E+00
3.995610E+00	3.455190E+00	3.271810E+00
4.092040E+00	3.332400E+00	3.231220E+00
4.070340E+00	3.381170E+00	3.146310E+00
4.150550E+00	3.220390E+00	3.267400E+00
4.180920E+00	3.130120E+00	3.241740E+00
1.250730E+00	2.186040E+00	3.318870E+00
1.274440E+00	2.232740E+00	3.318770E+00
1.258430E+00	2.193790E+00	3.292530E+00
1.242500E+00	2.147300E+00	3.295380E+00
1.315400E+00	2.312030E+00	3.309870E+00
1.363930E+00	2.420300E+00	3.344850E+00
1.350100E+00	2.365760E+00	3.266340E+00
1.282760E+00	2.212270E+00	3.245260E+00
1.245770E+00	2.081220E+00	3.177420E+00
1.233450E+00	2.090510E+00	3.246450E+00
1.213280E+00	1.953800E+00	3.138010E+00
1.203350E+00	1.982500E+00	3.219620E+00
1.192030E+00	1.827780E+00	3.113010E+00
1.176080E+00	1.856650E+00	3.193660E+00
1.184840E+00	1.702890E+00	3.104810E+00
1.160640E+00	1.732090E+00	3.182270E+00
1.197640E+00	1.596410E+00	3.107160E+00
1.160830E+00	1.596010E+00	3.197690E+00
1.210980E+00	1.536300E+00	3.116460E+00
1.191970E+00	1.530700E+00	3.163220E+00
1.218420E+00	1.476410E+00	3.153910E+00
1.409100E+00	2.493210E+00	3.287810E+00
1.343060E+00	1.376540E+00	3.046610E+00
1.274030E+00	1.397570E+00	3.130910E+00
1.396960E+00	1.289540E+00	3.078000E+00
1.339190E+00	1.314720E+00	3.124420E+00
1.429140E+00	1.236480E+00	3.110750E+00
1.385640E+00	1.246830E+00	3.161270E+00
1.453930E+00	1.191520E+00	3.166160E+00
1.491850E+00	2.711460E+00	3.371510E+00
1.509190E+00	2.770050E+00	3.390790E+00
1.503360E+00	2.745630E+00	3.324930E+00
1.465500E+00	2.635260E+00	3.330770E+00
1.558090E+00	1.124080E+00	3.164710E+00
1.669890E+00	1.082380E+00	3.186060E+00
1.567610E+00	2.981100E+00	3.415240E+00
1.598000E+00	3.050400E+00	3.442100E+00
1.585240E+00	3.020870E+00	3.370040E+00
1.542300E+00	2.887900E+00	3.361070E+00
1.761020E+00	1.060440E+00	3.153980E+00
1.872760E+00	1.022020E+00	3.202940E+00
1.636880E+00	3.121450E+00	3.374700E+00
1.976890E+00	1.012540E+00	3.169410E+00
2.083720E+00	9.856260E-01	3.184650E+00
2.052280E+00	9.751960E-01	3.262930E+00
2.164150E+00	9.531630E-01	3.279900E+00
1.696600E+00	3.214850E+00	3.408400E+00
1.747140E+00	3.282720E+00	3.436730E+00
1.739880E+00	3.267200E+00	3.364090E+00
2.282020E+00	9.471090E-01	3.247280E+00
2.353870E+00	9.276700E-01	3.268210E+00
1.789510E+00	3.330490E+00	3.389260E+00
2.437590E+00	9.125170E-01	3.308970E+00
1.867170E+00	3.414000E+00	3.402310E+00
2.569960E+00	9.166010E-01	3.275860E+00
1.946540E+00	3.496410E+00	3.407710E+00
2.003960E+00	3.557100E+00	3.436230E+00
1.995780E+00	3.542470E+00	3.360030E+00
2.686060E+00	9.188440E-01	3.236680E+00
2.821070E+00	8.825110E-01	3.296450E+00
2.068220E+00	3.615750E+00	3.397880E+00
2.943270E+00	8.779930E-01	3.269990E+00
2.898950E+00	8.518050E-01	3.320840E+00
2.955550E+00	8.362990E-01	3.335620E+00
2.163940E+00	3.687400E+00	3.388610E+00
3.071610E+00	8.634740E-01	3.293530E+00
2.261570E+00	3.750380E+00	3.381510E+00
3.229720E+00	8.874240E-01	3.280080E+00
3.182130E+00	8.372010E-01	3.343080E+00
3.262970E+00	8.523830E-01	3.348000E+00
2.364190E+00	3.815730E+00	3.377720E+00
3.306000E+00	9.107360E-01	3.276120E+00
3.307710E+00	8.849120E-01	3.317600E+00
2.470220E+00	3.862170E+00	3.372580E+00
3.437120E+00	9.752270E-01	3.273140E+00
3.368160E+00	9.226450E-01	3.303910E+00
2.583620E+00	3.905250E+00	3.361960E+00
3.571920E+00	1.028590E+00	3.308370E+00
2.703920E+00	3.936990E+00	3.354110E+00
3.738630E+00	1.157330E+00	3.292080E+00
2.792350E+00	3.946180E+00	3.399450E+00
2.791670E+00	3.938000E+00	3.342040E+00
3.828370E+00	1.247250E+00	3.270720E+00
3.836770E+00	1.223880E+00	3.325130E+00
2.834240E+00	3.944850E+00	3.389730E+00
2.893020E+00	3.927060E+00	3.371980E+00
4.004270E+00	1.386160E+00	3.325790E+00
3.901970E+00	1.283400E+00	3.321550E+00
3.007650E+00	3.884730E+00	3.336660E+00
3.101070E+00	3.846520E+00	3.399380E+00
4.228280E+00	1.852880E+00	3.256110E+00
4.197060E+00	1.757920E+00	3.273470E+00
4.158780E+00	1.642350E+00	3.293660E+00
4.097420E+00	1.521920E+00	3.322450E+00
4.162800E+00	1.588590E+00	3.361730E+00
3.187820E+00	3.808550E+00	3.374690E+00
3.276450E+00	3.761210E+00	3.362850E+00
3.329400E+00	3.730050E+00	3.300270E+00
3.384300E+00	3.709110E+00	3.396950E+00
4.330620E+00	2.190080E+00	3.293920E+00
4.314470E+00	2.079490E+00	3.316270E+00
4.279690E+00	1.960810E+00	3.287690E+00
4.253330E+00	1.825260E+00	3.339210E+00
4.215560E+00	1.704900E+00	3.357880E+00
4.189360E+00	1.635980E+00	3.360370E+00
3.505140E+00	3.671840E+00	3.376530E+00
3.605300E+00	3.647050E+00	3.413710E+00
4.334280E+00	2.496450E+00	3.297930E+00
4.353600E+00	2.393440E+00	3.369610E+00
4.346200E+00	2.306070E+00	3.312700E+00
3.703860E+00	3.620560E+00	3.359660E+00
3.812670E+00	3.592410E+00	3.409550E+00
4.215640E+00	3.048350E+00	3.323630E+00
4.250430E+00	2.947000E+00	3.405930E+00
4.276810E+00	2.828940E+00	3.371280E+00
4.306570E+00	2.715300E+00	3.340560E+00
4.325910E+00	2.605290E+00	3.320010E+00
3.895990E+00	3.556630E+00	3.375660E+00
4.005040E+00	3.488150E+00	3.402160E+00
4.089700E+00	3.376410E+00	3.369440E+00
4.145860E+00	3.263110E+00	3.357670E+00
4.185190E+00	3.158860E+00	3.346340E+00
1.318890E+00	2.380970E+00	3.482500E+00
1.362180E+00	2.459760E+00	3.497920E+00
1.328200E+00	2.384900E+00	3.446180E+00
1.311400E+00	2.325420E+00	3.380750E+00
1.292530E+00	2.306410E+00	3.451690E+00
1.245160E+00	2.170920E+00	3.375550E+00
1.203680E+00	2.032190E+00	3.303910E+00
1.191050E+00	2.028620E+00	3.379910E+00
1.167300E+00	1.890980E+00	3.274000E+00
1.160960E+00	1.919280E+00	3.352240E+00
1.144950E+00	1.764380E+00	3.259880E+00
1.133300E+00	1.795580E+00	3.335470E+00
1.137220E+00	1.654250E+00	3.254090E+00
1.117670E+00	1.660240E+00	3.345150E+00
1.140860E+00	1.592900E+00	3.259850E+00
1.130510E+00	1.590740E+00	3.308390E+00
1.146500E+00	1.536700E+00	3.294570E+00
1.367720E+00	2.448450E+00	3.422840E+00
1.411370E+00	2.539360E+00	3.468700E+00
1.184090E+00	1.459070E+00	3.260230E+00
1.226290E+00	1.409900E+00	3.211620E+00
1.218930E+00	1.386850E+00	3.266460E+00
1.256480E+00	1.344360E+00	3.249440E+00
1.452100E+00	2.622990E+00	3.470880E+00
1.488010E+00	2.719200E+00	3.506940E+00
1.481850E+00	2.690870E+00	3.421340E+00
1.425310E+00	2.553760E+00	3.395610E+00
1.320910E+00	1.287290E+00	3.212600E+00
1.400870E+00	1.188670E+00	3.283910E+00
1.483220E+00	1.145120E+00	3.242040E+00
1.474230E+00	1.130000E+00	3.300050E+00
1.539280E+00	1.094140E+00	3.293220E+00
1.549270E+00	2.929920E+00	3.567520E+00
1.572830E+00	3.000220E+00	3.559330E+00
1.560820E+00	2.946020E+00	3.483560E+00
1.520940E+00	2.808720E+00	3.453750E+00
1.526160E+00	2.836400E+00	3.539810E+00
1.728240E+00	1.050660E+00	3.250150E+00
1.654990E+00	1.058000E+00	3.288110E+00
1.736700E+00	1.028390E+00	3.312640E+00
1.596680E+00	3.066590E+00	3.603640E+00
1.638570E+00	3.138750E+00	3.576270E+00
1.603370E+00	3.059480E+00	3.523470E+00
1.810100E+00	1.011120E+00	3.292350E+00
1.653380E+00	3.149260E+00	3.483820E+00
1.682090E+00	3.204200E+00	3.559560E+00
1.958420E+00	9.784860E-01	3.322300E+00
2.080640E+00	9.444320E-01	3.348090E+00
2.174810E+00	9.184490E-01	3.415510E+00
1.717720E+00	3.244880E+00	3.501590E+00
2.286180E+00	9.148600E-01	3.372640E+00
2.347890E+00	9.158810E-01	3.313610E+00
1.795700E+00	3.338110E+00	3.516530E+00
2.382880E+00	8.960610E-01	3.380650E+00
2.470160E+00	8.806320E-01	3.444040E+00
1.874360E+00	3.424490E+00	3.528020E+00
1.924430E+00	3.482960E+00	3.542910E+00
1.915920E+00	3.466160E+00	3.476280E+00
2.569020E+00	8.753730E-01	3.400420E+00
1.967860E+00	3.522930E+00	3.496360E+00
2.683030E+00	8.681790E-01	3.354630E+00
2.780860E+00	8.348190E-01	3.429630E+00
2.051140E+00	3.609160E+00	3.524650E+00
2.884520E+00	8.264360E-01	3.382750E+00
2.990460E+00	7.972290E-01	3.424830E+00
2.149870E+00	3.681490E+00	3.485730E+00
3.109500E+00	8.075080E-01	3.398270E+00
3.064310E+00	7.828050E-01	3.450500E+00
3.131610E+00	7.766410E-01	3.481140E+00
2.252090E+00	3.749070E+00	3.479810E+00
3.228010E+00	8.143950E-01	3.427020E+00
2.358630E+00	3.812620E+00	3.480640E+00
3.359960E+00	8.774240E-01	3.398320E+00
2.466800E+00	3.864540E+00	3.480530E+00
3.472540E+00	9.531450E-01	3.357160E+00
3.482310E+00	9.329560E-01	3.447540E+00
2.573500E+00	3.907410E+00	3.474240E+00
3.543020E+00	9.871470E-01	3.367950E+00
3.533180E+00	9.712270E-01	3.407790E+00
2.677260E+00	3.935210E+00	3.465710E+00
3.701000E+00	1.079090E+00	3.440940E+00
3.585820E+00	1.006320E+00	3.398350E+00
2.771990E+00	3.946260E+00	3.463230E+00
3.862230E+00	1.220170E+00	3.410830E+00
2.845550E+00	3.943270E+00	3.446170E+00
2.922460E+00	3.929900E+00	3.501570E+00
3.952830E+00	1.301070E+00	3.394790E+00
3.951190E+00	1.282680E+00	3.447520E+00
3.031040E+00	3.873720E+00	3.467660E+00
3.108760E+00	3.840580E+00	3.456180E+00
4.142690E+00	1.536620E+00	3.401870E+00
4.089770E+00	1.453590E+00	3.417670E+00
4.018520E+00	1.349570E+00	3.458530E+00
3.158860E+00	3.817280E+00	3.442840E+00
3.251600E+00	3.768030E+00	3.466240E+00
3.382550E+00	3.713780E+00	3.505490E+00
4.337240E+00	2.129840E+00	3.379190E+00
4.322090E+00	2.028750E+00	3.388270E+00
4.304530E+00	1.906990E+00	3.412280E+00
4.265360E+00	1.766370E+00	3.457620E+00
4.305160E+00	1.857430E+00	3.470240E+00
4.196720E+00	1.614210E+00	3.437490E+00
4.146310E+00	1.511830E+00	3.466440E+00
3.495630E+00	3.673960E+00	3.461500E+00
3.607550E+00	3.658420E+00	3.502990E+00
4.345400E+00	2.520460E+00	3.423500E+00
4.362240E+00	2.394360E+00	3.495720E+00
4.357120E+00	2.244320E+00	3.431640E+00
4.344890E+00	2.095410E+00	3.463620E+00
4.333120E+00	1.985630E+00	3.471620E+00
4.322950E+00	1.907350E+00	3.483090E+00
3.714490E+00	3.622650E+00	3.457700E+00
3.816590E+00	3.603950E+00	3.496690E+00
4.218250E+00	3.074490E+00	3.448680E+00
4.257880E+00	2.955600E+00	3.521100E+00
4.281600E+00	2.841700E+00	3.483770E+00
4.316310E+00	2.717800E+00	3.457800E+00
4.332150E+00	2.631740E+00	3.407020E+00
3.920490E+00	3.560680E+00	3.474630E+00
4.019500E+00	3.507410E+00	3.502280E+00
4.056570E+00	3.461710E+00	3.469440E+00
4.098810E+00	3.399810E+00	3.467240E+00
4.153500E+00	3.281910E+00	3.490580E+00
4.136760E+00	3.356380E+00	3.511560E+00
4.180840E+00	3.187760E+00	3.431210E+00
4.082360E+00	3.451730E+00	3.519040E+00
4.121760E+00	3.397970E+00	3.524760E+00
1.310580E+00	2.452840E+00	3.656110E+00
1.341940E+00	2.507590E+00	3.640360E+00
1.316320E+00	2.446740E+00	3.607260E+00
1.304620E+00	2.368680E+00	3.539500E+00
1.284890E+00	2.374290E+00	3.626420E+00
1.251940E+00	2.215810E+00	3.490150E+00
1.253950E+00	2.258640E+00	3.583680E+00
1.201870E+00	2.078680E+00	3.452470E+00
1.210760E+00	2.125920E+00	3.542550E+00
1.160250E+00	1.949390E+00	3.429030E+00
1.167580E+00	1.992790E+00	3.510380E+00
1.128140E+00	1.827600E+00	3.410720E+00
1.131550E+00	1.866570E+00	3.489720E+00
1.108080E+00	1.720400E+00	3.399450E+00
1.102850E+00	1.736450E+00	3.490130E+00
1.103870E+00	1.659970E+00	3.402030E+00
1.098920E+00	1.664280E+00	3.445820E+00
1.104300E+00	1.605550E+00	3.433610E+00
1.359600E+00	2.501100E+00	3.580350E+00
1.400420E+00	2.603400E+00	3.654370E+00
1.125840E+00	1.519370E+00	3.404280E+00
1.152350E+00	1.472080E+00	3.349420E+00
1.148420E+00	1.449760E+00	3.405890E+00
1.172760E+00	1.406840E+00	3.385240E+00
1.431410E+00	2.609580E+00	3.550030E+00
1.450860E+00	2.685540E+00	3.622730E+00
1.223520E+00	1.344000E+00	3.343060E+00
1.302040E+00	1.255680E+00	3.328470E+00
1.267440E+00	1.255130E+00	3.443450E+00
1.350780E+00	1.196490E+00	3.356580E+00
1.325070E+00	1.201520E+00	3.406770E+00
1.386380E+00	1.154310E+00	3.404660E+00
1.472630E+00	2.736260E+00	3.636470E+00
1.491730E+00	2.783950E+00	3.652690E+00
1.486390E+00	2.750070E+00	3.591600E+00
1.480540E+00	1.099660E+00	3.379140E+00
1.600090E+00	1.039080E+00	3.388400E+00
1.549330E+00	1.033590E+00	3.494060E+00
1.651140E+00	1.000730E+00	3.478460E+00
1.561980E+00	2.986190E+00	3.631290E+00
1.525960E+00	2.871780E+00	3.634800E+00
1.747160E+00	9.943940E-01	3.407370E+00
1.631650E+00	3.133660E+00	3.660820E+00
1.595530E+00	3.057060E+00	3.690630E+00
1.863960E+00	9.717120E-01	3.383350E+00
1.869950E+00	9.511600E-01	3.460140E+00
1.942590E+00	9.499820E-01	3.433680E+00
1.677040E+00	3.205920E+00	3.640620E+00
2.060750E+00	9.230170E-01	3.460530E+00
2.183850E+00	8.895630E-01	3.528580E+00
1.730000E+00	3.273540E+00	3.601540E+00
2.278300E+00	8.891560E-01	3.502090E+00
1.793630E+00	3.356870E+00	3.657610E+00
1.849980E+00	3.421590E+00	3.663800E+00
1.839940E+00	3.402180E+00	3.598410E+00
2.377680E+00	8.807880E-01	3.475490E+00
2.476790E+00	8.464590E-01	3.561400E+00
1.898470E+00	3.469590E+00	3.621220E+00
2.574060E+00	8.405620E-01	3.523610E+00
1.971310E+00	3.543040E+00	3.590200E+00
2.672690E+00	8.341930E-01	3.479310E+00
2.767910E+00	7.931540E-01	3.549270E+00
2.043560E+00	3.629540E+00	3.643380E+00
2.123430E+00	3.700680E+00	3.640150E+00
2.084700E+00	3.660480E+00	3.590020E+00
2.870340E+00	7.903200E-01	3.492680E+00
2.954780E+00	7.485990E-01	3.552520E+00
2.137770E+00	3.693960E+00	3.568760E+00
2.201450E+00	3.754230E+00	3.628540E+00
3.047040E+00	7.590650E-01	3.514710E+00
3.132170E+00	7.390960E-01	3.578090E+00
2.232830E+00	3.758460E+00	3.566120E+00
2.252270E+00	3.790080E+00	3.620840E+00
3.229160E+00	7.728700E-01	3.541010E+00
2.294120E+00	3.817310E+00	3.619470E+00
2.344870E+00	3.833780E+00	3.580510E+00
3.332750E+00	8.255700E-01	3.510470E+00
2.461580E+00	3.887960E+00	3.582380E+00
3.426240E+00	8.816240E-01	3.499630E+00
2.571310E+00	3.933540E+00	3.577060E+00
3.529750E+00	9.335270E-01	3.556440E+00
3.578580E+00	9.885700E-01	3.468350E+00
3.657520E+00	1.019760E+00	3.557190E+00
2.668560E+00	3.962480E+00	3.564890E+00
3.767170E+00	1.094830E+00	3.565770E+00
2.757970E+00	3.967310E+00	3.555820E+00
3.854060E+00	1.176510E+00	3.533200E+00
2.844330E+00	3.960960E+00	3.538810E+00
2.923320E+00	3.963320E+00	3.601920E+00
3.953210E+00	1.268670E+00	3.510170E+00
2.996840E+00	3.919980E+00	3.562470E+00
3.101130E+00	3.876560E+00	3.576520E+00
3.140720E+00	3.829400E+00	3.497310E+00
3.200630E+00	3.815480E+00	3.546990E+00
4.109090E+00	1.431870E+00	3.517340E+00
4.048610E+00	1.338900E+00	3.570160E+00
3.299530E+00	3.771110E+00	3.558360E+00
3.384590E+00	3.737530E+00	3.564620E+00
4.318630E+00	1.838050E+00	3.535850E+00
4.291920E+00	1.736120E+00	3.561180E+00
4.246040E+00	1.640300E+00	3.549060E+00
4.180060E+00	1.526670E+00	3.543070E+00
3.489290E+00	3.705600E+00	3.553420E+00
3.603690E+00	3.685170E+00	3.562500E+00
4.362010E+00	2.528270E+00	3.574010E+00
4.340890E+00	2.609270E+00	3.483680E+00
4.341620E+00	2.657220E+00	3.544490E+00
4.381240E+00	2.388120E+00	3.598120E+00
4.379090E+00	2.277770E+00	3.569320E+00
4.371730E+00	2.143150E+00	3.554990E+00
4.358200E+00	2.016490E+00	3.551220E+00
4.341480E+00	1.930210E+00	3.533800E+00
3.722360E+00	3.652740E+00	3.557620E+00
3.900510E+00	3.607790E+00	3.581590E+00
4.234470E+00	3.080180E+00	3.593110E+00
4.196530E+00	3.162550E+00	3.507470E+00
4.195770E+00	3.200590E+00	3.573290E+00
4.271170E+00	2.951630E+00	3.611080E+00
4.290930E+00	2.860620E+00	3.579770E+00
4.318870E+00	2.756400E+00	3.557710E+00
3.970110E+00	3.585740E+00	3.589010E+00
3.980400E+00	3.562610E+00	3.556750E+00
4.144300E+00	3.366000E+00	3.574310E+00
4.175190E+00	3.282770E+00	3.617030E+00
4.000770E+00	3.566930E+00	3.592360E+00
4.052430E+00	3.515440E+00	3.597630E+00
4.110760E+00	3.433590E+00	3.565960E+00
1.245030E+00	2.269770E+00	3.725780E+00
1.265540E+00	2.325180E+00	3.735790E+00
1.254030E+00	2.287220E+00	3.673290E+00
1.218090E+00	2.167050E+00	3.629960E+00
1.225720E+00	2.199100E+00	3.708830E+00
1.177920E+00	2.038760E+00	3.595730E+00
1.189910E+00	2.080860E+00	3.679200E+00
1.140280E+00	1.910640E+00	3.572360E+00
1.152970E+00	1.955410E+00	3.655570E+00
1.112310E+00	1.802550E+00	3.556340E+00
1.119030E+00	1.821150E+00	3.656670E+00
1.099790E+00	1.740310E+00	3.553880E+00
1.102720E+00	1.744030E+00	3.606890E+00
1.097880E+00	1.683600E+00	3.584480E+00
1.344840E+00	2.505050E+00	3.714360E+00
1.290700E+00	2.395930E+00	3.699770E+00
1.099490E+00	1.618760E+00	3.526540E+00
1.110470E+00	1.544560E+00	3.502080E+00
1.114030E+00	1.526350E+00	3.611000E+00
1.132030E+00	1.470200E+00	3.548770E+00
1.403610E+00	2.610180E+00	3.744290E+00
1.442900E+00	2.681460E+00	3.749290E+00
1.424930E+00	2.656340E+00	3.706120E+00
1.156810E+00	1.412670E+00	3.485740E+00
1.206270E+00	1.328960E+00	3.471830E+00
1.196690E+00	1.337850E+00	3.586410E+00
1.243330E+00	1.277770E+00	3.506080E+00
1.233250E+00	1.287070E+00	3.556330E+00
1.274010E+00	1.235260E+00	3.549500E+00
1.460680E+00	2.718700E+00	3.689450E+00
1.485060E+00	2.756700E+00	3.785810E+00
1.342190E+00	1.171300E+00	3.504950E+00
1.446640E+00	1.093800E+00	3.502830E+00
1.405200E+00	1.099430E+00	3.611740E+00
1.503340E+00	1.044510E+00	3.543220E+00
1.478060E+00	1.049790E+00	3.589720E+00
1.541410E+00	1.006290E+00	3.595790E+00
1.519610E+00	2.833750E+00	3.789130E+00
1.537120E+00	2.876640E+00	3.772740E+00
1.513690E+00	2.829670E+00	3.722980E+00
1.726470E+00	9.646140E-01	3.523240E+00
1.644580E+00	9.691270E-01	3.582940E+00
1.765690E+00	9.179430E-01	3.614320E+00
1.564380E+00	2.953800E+00	3.750160E+00
1.834970E+00	9.284050E-01	3.537680E+00
1.920870E+00	8.898350E-01	3.600750E+00
1.858430E+00	8.848640E-01	3.625950E+00
1.943400E+00	8.659240E-01	3.676060E+00
1.638510E+00	3.119610E+00	3.749230E+00
1.606110E+00	3.052670E+00	3.765730E+00
1.967340E+00	9.143470E-01	3.538350E+00
2.005950E+00	8.687130E-01	3.633630E+00
1.672610E+00	3.186130E+00	3.722970E+00
2.125090E+00	8.507000E-01	3.630150E+00
1.734220E+00	3.274120E+00	3.734530E+00
2.265160E+00	8.502810E-01	3.620120E+00
1.842570E+00	3.409210E+00	3.733180E+00
1.795180E+00	3.353620E+00	3.752410E+00
2.374890E+00	8.403260E-01	3.591380E+00
2.476770E+00	8.128470E-01	3.678770E+00
1.888510E+00	3.463040E+00	3.705210E+00
2.575760E+00	7.999130E-01	3.640120E+00
1.962070E+00	3.545060E+00	3.716730E+00
2.670610E+00	7.897170E-01	3.597120E+00
2.764080E+00	7.554100E-01	3.667380E+00
2.105740E+00	3.688010E+00	3.725170E+00
2.037730E+00	3.628700E+00	3.739060E+00
2.859010E+00	7.461760E-01	3.609510E+00
2.944450E+00	7.079010E-01	3.665780E+00
2.189550E+00	3.751300E+00	3.711500E+00
3.036550E+00	7.196270E-01	3.617850E+00
3.129150E+00	7.050890E-01	3.685670E+00
2.281670E+00	3.816510E+00	3.688600E+00
3.227540E+00	7.350000E-01	3.649700E+00
2.357030E+00	3.867120E+00	3.717140E+00
2.355490E+00	3.861110E+00	3.664000E+00
3.328960E+00	7.855030E-01	3.617990E+00
2.394440E+00	3.884560E+00	3.706770E+00
2.449680E+00	3.900160E+00	3.695920E+00
3.429690E+00	8.492930E-01	3.590470E+00
2.565770E+00	3.944400E+00	3.680180E+00
3.624190E+00	9.836390E-01	3.661030E+00
3.519880E+00	8.989490E-01	3.675710E+00
2.674750E+00	3.976930E+00	3.671120E+00
3.747560E+00	1.072010E+00	3.655590E+00
2.742830E+00	3.982800E+00	3.632620E+00
3.861260E+00	1.163710E+00	3.640730E+00
2.831050E+00	3.983870E+00	3.647810E+00
2.926790E+00	3.975250E+00	3.703690E+00
3.960930E+00	1.252370E+00	3.611080E+00
3.013340E+00	3.934640E+00	3.648940E+00
3.127930E+00	3.901150E+00	3.675990E+00
3.221330E+00	3.837930E+00	3.614050E+00
4.135590E+00	1.427960E+00	3.622680E+00
4.055110E+00	1.332960E+00	3.674540E+00
3.254340E+00	3.856490E+00	3.685830E+00
3.339080E+00	3.823190E+00	3.686900E+00
3.371420E+00	3.780050E+00	3.625720E+00
4.321720E+00	1.774470E+00	3.621420E+00
4.285210E+00	1.665440E+00	3.646350E+00
4.318830E+00	1.734440E+00	3.684060E+00
4.213530E+00	1.542420E+00	3.646600E+00
3.436020E+00	3.797390E+00	3.692440E+00
3.557780E+00	3.770460E+00	3.710220E+00
3.582490E+00	3.726470E+00	3.633210E+00
4.349120E+00	2.678150E+00	3.644660E+00
4.370950E+00	2.552540E+00	3.715070E+00
4.385390E+00	2.425100E+00	3.686090E+00
4.392990E+00	2.300510E+00	3.675120E+00
4.390280E+00	2.172110E+00	3.661920E+00
4.379260E+00	2.038170E+00	3.652170E+00
4.355310E+00	1.886930E+00	3.633560E+00
4.335560E+00	1.791750E+00	3.673220E+00
3.670070E+00	3.726520E+00	3.704180E+00
3.773640E+00	3.701240E+00	3.752800E+00
3.790240E+00	3.666770E+00	3.665720E+00
4.205120E+00	3.193660E+00	3.666330E+00
4.236010E+00	3.099990E+00	3.732830E+00
4.264960E+00	2.987110E+00	3.693180E+00
4.294040E+00	2.872180E+00	3.676350E+00
4.318630E+00	2.787610E+00	3.631540E+00
3.878490E+00	3.647760E+00	3.744350E+00
3.962900E+00	3.590490E+00	3.694160E+00
3.989370E+00	3.577090E+00	3.619680E+00
4.026200E+00	3.552830E+00	3.655510E+00
4.143740E+00	3.376340E+00	3.699830E+00
4.115300E+00	3.437690E+00	3.622550E+00
4.086330E+00	3.483010E+00	3.678230E+00
4.181020E+00	3.272780E+00	3.707480E+00
4.057760E+00	3.524430E+00	3.659410E+00
1.238500E+00	2.272110E+00	3.863200E+00
1.261520E+00	2.336900E+00	3.850030E+00
1.244870E+00	2.263110E+00	3.785510E+00
1.204500E+00	2.130090E+00	3.761670E+00
1.217180E+00	2.186370E+00	3.844200E+00
1.168520E+00	2.007880E+00	3.737340E+00
1.187970E+00	2.073340E+00	3.826640E+00
1.136420E+00	1.897530E+00	3.721460E+00
1.157040E+00	1.957520E+00	3.806600E+00
1.117950E+00	1.832800E+00	3.723270E+00
1.130190E+00	1.858210E+00	3.790880E+00
1.113030E+00	1.780470E+00	3.756950E+00
1.285730E+00	2.408040E+00	3.884630E+00
1.321690E+00	2.479260E+00	3.867670E+00
1.299250E+00	2.405730E+00	3.794730E+00
1.104050E+00	1.682700E+00	3.711830E+00
1.103350E+00	1.596830E+00	3.646780E+00
1.105960E+00	1.602150E+00	3.723330E+00
1.109800E+00	1.541710E+00	3.670670E+00
1.111750E+00	1.555130E+00	3.727040E+00
1.120490E+00	1.502320E+00	3.711030E+00
1.357600E+00	2.546260E+00	3.905210E+00
1.396880E+00	2.612210E+00	3.892100E+00
1.368440E+00	2.545160E+00	3.820510E+00
1.162610E+00	1.397320E+00	3.604750E+00
1.144950E+00	1.433490E+00	3.691770E+00
1.182610E+00	1.359540E+00	3.638160E+00
1.174430E+00	1.373920E+00	3.678030E+00
1.200810E+00	1.328240E+00	3.682170E+00
1.433870E+00	2.665070E+00	3.833340E+00
1.251750E+00	1.249520E+00	3.663610E+00
1.320750E+00	1.167800E+00	3.622420E+00
1.299420E+00	1.183500E+00	3.683520E+00
1.364150E+00	1.121030E+00	3.658790E+00
1.338310E+00	1.140500E+00	3.702540E+00
1.396500E+00	1.087830E+00	3.708230E+00
1.482080E+00	2.766710E+00	3.888300E+00
1.515430E+00	2.841380E+00	3.892850E+00
1.509350E+00	2.817640E+00	3.837050E+00
1.492060E+00	1.013880E+00	3.705720E+00
1.588400E+00	9.572430E-01	3.676780E+00
1.565480E+00	9.575850E-01	3.739520E+00
1.620650E+00	9.325400E-01	3.757380E+00
1.539840E+00	2.887620E+00	3.839290E+00
1.701830E+00	9.170620E-01	3.712600E+00
1.575920E+00	2.985890E+00	3.881540E+00
1.609020E+00	3.060860E+00	3.877970E+00
1.597940E+00	3.030740E+00	3.819750E+00
1.847690E+00	8.711620E-01	3.720450E+00
1.970420E+00	8.491390E-01	3.763170E+00
1.630600E+00	3.096890E+00	3.826610E+00
2.071910E+00	8.347500E-01	3.725930E+00
1.685810E+00	3.194200E+00	3.837190E+00
2.136930E+00	8.304580E-01	3.702390E+00
2.162470E+00	8.239320E-01	3.741490E+00
1.746160E+00	3.293400E+00	3.853360E+00
1.789140E+00	3.357970E+00	3.871740E+00
1.778080E+00	3.334350E+00	3.807840E+00
2.241390E+00	8.226340E-01	3.746460E+00
2.171580E+00	8.307740E-01	3.707030E+00
1.830760E+00	3.401820E+00	3.824870E+00
2.369120E+00	8.122620E-01	3.714420E+00
2.479830E+00	7.858000E-01	3.800090E+00
1.896470E+00	3.473100E+00	3.787840E+00
2.576600E+00	7.738380E-01	3.761650E+00
1.963320E+00	3.562430E+00	3.851000E+00
2.028770E+00	3.639280E+00	3.865530E+00
2.011650E+00	3.608740E+00	3.797390E+00
2.670480E+00	7.615520E-01	3.717930E+00
2.769060E+00	7.254350E-01	3.791110E+00
2.083170E+00	3.682120E+00	3.822380E+00
2.858460E+00	7.122720E-01	3.732150E+00
2.945820E+00	6.815410E-01	3.770230E+00
2.172620E+00	3.750380E+00	3.807340E+00
3.031800E+00	6.880790E-01	3.727720E+00
3.129510E+00	6.746220E-01	3.796070E+00
2.258250E+00	3.812710E+00	3.790710E+00
3.228090E+00	7.053800E-01	3.761070E+00
2.339090E+00	3.865880E+00	3.778500E+00
3.328250E+00	7.586850E-01	3.730570E+00
2.406000E+00	3.895390E+00	3.759820E+00
2.479830E+00	3.934720E+00	3.814760E+00
3.426790E+00	8.232950E-01	3.700390E+00
2.561470E+00	3.958420E+00	3.780250E+00
3.612090E+00	9.586100E-01	3.769870E+00
3.521120E+00	8.723970E-01	3.783890E+00
2.651880E+00	3.983920E+00	3.764090E+00
3.723790E+00	1.050830E+00	3.757100E+00
2.733710E+00	3.994490E+00	3.756310E+00
2.766850E+00	3.988490E+00	3.702180E+00
2.840800E+00	4.008760E+00	3.776010E+00
3.861940E+00	1.165600E+00	3.757310E+00
2.939180E+00	4.000120E+00	3.773830E+00
3.964410E+00	1.253860E+00	3.708780E+00
3.031390E+00	3.964820E+00	3.753300E+00
3.189670E+00	3.932040E+00	3.762630E+00
4.150720E+00	1.429250E+00	3.763150E+00
4.047520E+00	1.322980E+00	3.740970E+00
3.279070E+00	3.925320E+00	3.790060E+00
3.325880E+00	3.864930E+00	3.740180E+00
4.302850E+00	1.674080E+00	3.724110E+00
4.253190E+00	1.572920E+00	3.739520E+00
4.232020E+00	1.513140E+00	3.786510E+00
3.367440E+00	3.905030E+00	3.803970E+00
3.473430E+00	3.879720E+00	3.821150E+00
3.475160E+00	3.831740E+00	3.762050E+00
4.361560E+00	2.690120E+00	3.790760E+00
4.327000E+00	2.770910E+00	3.702530E+00
4.313670E+00	2.831960E+00	3.770430E+00
4.387620E+00	2.551060E+00	3.811320E+00
4.398990E+00	2.446520E+00	3.788230E+00
4.408990E+00	2.324770E+00	3.774760E+00
4.406580E+00	2.195660E+00	3.764820E+00
4.398650E+00	2.068410E+00	3.755040E+00
4.383080E+00	1.932030E+00	3.754190E+00
4.342930E+00	1.769820E+00	3.753670E+00
4.304520E+00	1.634260E+00	3.790700E+00
4.267660E+00	1.557490E+00	3.800210E+00
3.562650E+00	3.837210E+00	3.813680E+00
3.640760E+00	3.773540E+00	3.771550E+00
3.771940E+00	3.741710E+00	3.827460E+00
4.204980E+00	3.220000E+00	3.785860E+00
4.243670E+00	3.124360E+00	3.863840E+00
4.267510E+00	3.006960E+00	3.801100E+00
4.283750E+00	2.920810E+00	3.752130E+00
3.879510E+00	3.678490E+00	3.817200E+00
3.973910E+00	3.607790E+00	3.800730E+00
4.074320E+00	3.502970E+00	3.784970E+00
4.045070E+00	3.532270E+00	3.696650E+00
4.157730E+00	3.384450E+00	3.836130E+00
4.175920E+00	3.307300E+00	3.774250E+00
1.262400E+00	2.331330E+00	3.924020E+00
1.234820E+00	2.239100E+00	3.914380E+00
1.217110E+00	2.148470E+00	3.920330E+00
1.188250E+00	2.030980E+00	3.905850E+00
1.160640E+00	1.918310E+00	3.889320E+00
1.138770E+00	1.802910E+00	3.890300E+00
1.113560E+00	1.729200E+00	3.811140E+00
1.125310E+00	1.726320E+00	3.875730E+00
1.120170E+00	1.677280E+00	3.848040E+00
1.320790E+00	2.471090E+00	3.940920E+00
1.286060E+00	2.403950E+00	3.936080E+00
1.123170E+00	1.596390E+00	3.825550E+00
1.132220E+00	1.518270E+00	3.805230E+00
1.141810E+00	1.468070E+00	3.780980E+00
1.156240E+00	1.476610E+00	3.859310E+00
1.176570E+00	1.422310E+00	3.846700E+00
1.395340E+00	2.599290E+00	3.950550E+00
1.368810E+00	2.543650E+00	3.970820E+00
1.193610E+00	1.357870E+00	3.774540E+00
1.225210E+00	1.297950E+00	3.751800E+00
1.236180E+00	1.306040E+00	3.835900E+00
1.263810E+00	1.249260E+00	3.799700E+00
1.446830E+00	2.682550E+00	3.959710E+00
1.300670E+00	1.185630E+00	3.753350E+00
1.365410E+00	1.114570E+00	3.802040E+00
1.431100E+00	1.051400E+00	3.784970E+00
1.428530E+00	1.051030E+00	3.886230E+00
1.492300E+00	9.992230E-01	3.838770E+00
1.509920E+00	2.820690E+00	3.947350E+00
1.489680E+00	2.767420E+00	3.969950E+00
1.579280E+00	9.453820E-01	3.835870E+00
1.696750E+00	9.014410E-01	3.843650E+00
1.548920E+00	2.902530E+00	3.960520E+00
1.799300E+00	8.675550E-01	3.821220E+00
1.785010E+00	8.610350E-01	3.900690E+00
1.861610E+00	8.410330E-01	3.910210E+00
1.612440E+00	3.054100E+00	3.951480E+00
1.585800E+00	2.989170E+00	3.974530E+00
1.935290E+00	8.405960E-01	3.854500E+00
1.644760E+00	3.124120E+00	3.913570E+00
2.063380E+00	8.125750E-01	3.844040E+00
1.699680E+00	3.206000E+00	3.976060E+00
1.745350E+00	3.282820E+00	3.992070E+00
1.726360E+00	3.264370E+00	3.920630E+00
2.168920E+00	8.089890E-01	3.817800E+00
1.776920E+00	3.339150E+00	3.947670E+00
2.266800E+00	7.896880E-01	3.872760E+00
1.832750E+00	3.415220E+00	3.925230E+00
2.377840E+00	7.756040E-01	3.853960E+00
2.492240E+00	7.612580E-01	3.904250E+00
1.891560E+00	3.484360E+00	3.890570E+00
2.575190E+00	7.448810E-01	3.884750E+00
2.019670E+00	3.634860E+00	3.942710E+00
1.954260E+00	3.560800E+00	3.962730E+00
2.677180E+00	7.291660E-01	3.848770E+00
2.770130E+00	7.028030E-01	3.884230E+00
2.087610E+00	3.701130E+00	3.926560E+00
2.880630E+00	6.661560E-01	3.891780E+00
2.164720E+00	3.761950E+00	3.907860E+00
3.024450E+00	6.581440E-01	3.844340E+00
2.244960E+00	3.822220E+00	3.887650E+00
2.323070E+00	3.877660E+00	3.869410E+00
3.335470E+00	7.273390E-01	3.845750E+00
3.227920E+00	6.690340E-01	3.867700E+00
2.402860E+00	3.916200E+00	3.849360E+00
2.476490E+00	3.943750E+00	3.916880E+00
3.437400E+00	7.971900E-01	3.810990E+00
2.566650E+00	3.978360E+00	3.882970E+00
3.606720E+00	9.174180E-01	3.881430E+00
3.523510E+00	8.403240E-01	3.868080E+00
2.634200E+00	3.999470E+00	3.835110E+00
3.713500E+00	1.022900E+00	3.859850E+00
2.724030E+00	4.016130E+00	3.846360E+00
2.837020E+00	4.044370E+00	3.904970E+00
3.813340E+00	1.110220E+00	3.838800E+00
2.976400E+00	4.036180E+00	3.855790E+00
3.931070E+00	1.220070E+00	3.886770E+00
[truncated: 10,719 more rows]
