# Supplementary material for: A New MRI-Based Model of Heart Function with Coupled Hemodynamics and Application to Normal and Diseased Canine Left Ventricles
Source: Front Bioeng Biotechnol. 2015 Sep 23;3:140. doi: 10.3389/fbioe.2015.00140 (PMC4585083; doi:10.3389/fbioe.2015.00140)
Supplement: Supplementary file 2 [file Data_Sheet_2.ZIP › Case1_Normal_SR_Diastole/nodes/case1_diastole_time_0.2600.csv]

3.311120E+00	2.102350E+00	1.125510E+00
3.333510E+00	2.145450E+00	1.102500E+00
3.352860E+00	2.108760E+00	1.115970E+00
3.355090E+00	2.067550E+00	1.147450E+00
3.385630E+00	2.198610E+00	1.075670E+00
3.417920E+00	2.255190E+00	1.060460E+00
3.441610E+00	2.209520E+00	1.076350E+00
3.442250E+00	2.130500E+00	1.117460E+00
3.547210E+00	2.069140E+00	1.177700E+00
3.466920E+00	2.024160E+00	1.196810E+00
3.594450E+00	2.010050E+00	1.244180E+00
3.523520E+00	2.243980E+00	1.086250E+00
3.592610E+00	2.143320E+00	1.150100E+00
3.634670E+00	2.073060E+00	1.208460E+00
2.992420E+00	2.299500E+00	1.154100E+00
3.009090E+00	2.381240E+00	1.134680E+00
3.051860E+00	2.341260E+00	1.124870E+00
3.070030E+00	2.289810E+00	1.134260E+00
3.064030E+00	2.463110E+00	1.120580E+00
3.083310E+00	2.541420E+00	1.124740E+00
3.128890E+00	2.494900E+00	1.105240E+00
3.185330E+00	2.390810E+00	1.084430E+00
3.306870E+00	2.242930E+00	1.071190E+00
3.158680E+00	2.238570E+00	1.123140E+00
3.236000E+00	2.097120E+00	1.163890E+00
3.363300E+00	1.972700E+00	1.237970E+00
3.231610E+00	1.964790E+00	1.275080E+00
3.438420E+00	1.891610E+00	1.359600E+00
3.325030E+00	1.875790E+00	1.383550E+00
3.431720E+00	1.848060E+00	1.439240E+00
3.209540E+00	2.562110E+00	1.097230E+00
3.417530E+00	2.541210E+00	1.077510E+00
3.435620E+00	2.360890E+00	1.053100E+00
3.517460E+00	1.943310E+00	1.300950E+00
3.556170E+00	1.866600E+00	1.466190E+00
3.551510E+00	2.475090E+00	1.086370E+00
3.567530E+00	2.565210E+00	1.106830E+00
3.616170E+00	2.364810E+00	1.093570E+00
3.672230E+00	2.238880E+00	1.146770E+00
3.701050E+00	2.131620E+00	1.217190E+00
3.713920E+00	2.048420E+00	1.295600E+00
3.652810E+00	1.956270E+00	1.360730E+00
3.680700E+00	2.515520E+00	1.146480E+00
3.752660E+00	2.349190E+00	1.179790E+00
3.778520E+00	2.203520E+00	1.252700E+00
3.766010E+00	2.116990E+00	1.292470E+00
2.578830E+00	2.679560E+00	1.329620E+00
2.600480E+00	2.744570E+00	1.330850E+00
2.636980E+00	2.688400E+00	1.304150E+00
2.731100E+00	2.627310E+00	1.268040E+00
2.595160E+00	2.603560E+00	1.325400E+00
2.792120E+00	2.464670E+00	1.234830E+00
2.642210E+00	2.463800E+00	1.314390E+00
2.877210E+00	2.304380E+00	1.204870E+00
2.701030E+00	2.316350E+00	1.313970E+00
2.878270E+00	2.147940E+00	1.289370E+00
2.763080E+00	2.170830E+00	1.358540E+00
2.942170E+00	2.067700E+00	1.306020E+00
2.837180E+00	2.032000E+00	1.401080E+00
2.953310E+00	1.982180E+00	1.382610E+00
2.708950E+00	2.773960E+00	1.300990E+00
2.900510E+00	2.774390E+00	1.222070E+00
2.884570E+00	2.608350E+00	1.190680E+00
2.959670E+00	2.489720E+00	1.156570E+00
3.018330E+00	2.179340E+00	1.208500E+00
3.076830E+00	2.009530E+00	1.300370E+00
3.164410E+00	1.895710E+00	1.402850E+00
3.034470E+00	1.918090E+00	1.431920E+00
3.239680E+00	1.800480E+00	1.518050E+00
3.088620E+00	1.821220E+00	1.537510E+00
3.293630E+00	1.728570E+00	1.617570E+00
3.157520E+00	1.705420E+00	1.670020E+00
3.275850E+00	1.661770E+00	1.720090E+00
3.092880E+00	2.668340E+00	1.151080E+00
3.138290E+00	2.853700E+00	1.219010E+00
3.421970E+00	1.788340E+00	1.548980E+00
3.396400E+00	1.694010E+00	1.702700E+00
3.274220E+00	2.795650E+00	1.166080E+00
3.334610E+00	2.913160E+00	1.229550E+00
3.343840E+00	2.689520E+00	1.110670E+00
3.560050E+00	1.801900E+00	1.586580E+00
3.572530E+00	1.744320E+00	1.719540E+00
3.446780E+00	2.822870E+00	1.186100E+00
3.507790E+00	2.943880E+00	1.280030E+00
3.584580E+00	2.688100E+00	1.152050E+00
3.750280E+00	1.999700E+00	1.420240E+00
3.730020E+00	1.920190E+00	1.525440E+00
3.663380E+00	1.831510E+00	1.624160E+00
3.613260E+00	2.855120E+00	1.246990E+00
3.639780E+00	2.946560E+00	1.334630E+00
3.718390E+00	2.783060E+00	1.257010E+00
3.772130E+00	2.651480E+00	1.241270E+00
3.824870E+00	2.473490E+00	1.255640E+00
3.858410E+00	2.298100E+00	1.321500E+00
3.829150E+00	2.112730E+00	1.432840E+00
3.887420E+00	2.235960E+00	1.440370E+00
3.796460E+00	1.992780E+00	1.509220E+00
3.717860E+00	2.878930E+00	1.327650E+00
3.826960E+00	2.789490E+00	1.382490E+00
3.878880E+00	2.597650E+00	1.373400E+00
3.903030E+00	2.425980E+00	1.394840E+00
3.910070E+00	2.311290E+00	1.442830E+00
2.226780E+00	2.718020E+00	1.567510E+00
2.253200E+00	2.805700E+00	1.559870E+00
2.284220E+00	2.730060E+00	1.523880E+00
2.345670E+00	2.646360E+00	1.489220E+00
2.241580E+00	2.632070E+00	1.567580E+00
2.406290E+00	2.490020E+00	1.471880E+00
2.288270E+00	2.488880E+00	1.557630E+00
2.453520E+00	2.333000E+00	1.471570E+00
2.340850E+00	2.341840E+00	1.547250E+00
2.512030E+00	2.187110E+00	1.508820E+00
2.403740E+00	2.196820E+00	1.581010E+00
2.571140E+00	2.055360E+00	1.538730E+00
2.461330E+00	2.059040E+00	1.611470E+00
2.640990E+00	1.962400E+00	1.580380E+00
2.535960E+00	1.916950E+00	1.680590E+00
2.668720E+00	1.855790E+00	1.681690E+00
2.308740E+00	2.916300E+00	1.543300E+00
2.354910E+00	3.028030E+00	1.553070E+00
2.374460E+00	2.949980E+00	1.509160E+00
2.386190E+00	2.831780E+00	1.474890E+00
2.499980E+00	2.672770E+00	1.388790E+00
2.522170E+00	2.475320E+00	1.389110E+00
2.565960E+00	2.322780E+00	1.390040E+00
2.627900E+00	2.181090E+00	1.435210E+00
2.693520E+00	2.053390E+00	1.477150E+00
2.764830E+00	1.926510E+00	1.563570E+00
2.829800E+00	1.859170E+00	1.606230E+00
2.778300E+00	1.815240E+00	1.682720E+00
2.857400E+00	1.802930E+00	1.656990E+00
2.454540E+00	2.982780E+00	1.483700E+00
2.456620E+00	3.071610E+00	1.519170E+00
2.603310E+00	2.898130E+00	1.385140E+00
2.921260E+00	1.874450E+00	1.536710E+00
3.021010E+00	1.751190E+00	1.650120E+00
2.923550E+00	1.757620E+00	1.674950E+00
3.063780E+00	1.683690E+00	1.713930E+00
2.991180E+00	1.658840E+00	1.759750E+00
3.095000E+00	1.630530E+00	1.772560E+00
2.558920E+00	3.075900E+00	1.475710E+00
2.746000E+00	3.074250E+00	1.432040E+00
2.753040E+00	2.976970E+00	1.373030E+00
2.804570E+00	2.905990E+00	1.312410E+00
3.354620E+00	1.613200E+00	1.813610E+00
3.205690E+00	1.578770E+00	1.848270E+00
3.329770E+00	1.551060E+00	1.925370E+00
2.863800E+00	3.025970E+00	1.358950E+00
2.877790E+00	3.107870E+00	1.412920E+00
3.013910E+00	2.965980E+00	1.299810E+00
3.496520E+00	1.649130E+00	1.820260E+00
3.447740E+00	1.580110E+00	1.925220E+00
2.999910E+00	3.103820E+00	1.403730E+00
3.228610E+00	3.092050E+00	1.382870E+00
3.225980E+00	2.978460E+00	1.282830E+00
3.593190E+00	1.681460E+00	1.833190E+00
3.598540E+00	1.628470E+00	1.948500E+00
3.394750E+00	3.033290E+00	1.333930E+00
3.377880E+00	3.112630E+00	1.412770E+00
3.763020E+00	1.874000E+00	1.683990E+00
3.740610E+00	1.803570E+00	1.789340E+00
3.678200E+00	1.717890E+00	1.869290E+00
3.481130E+00	3.109850E+00	1.440000E+00
3.574630E+00	3.032790E+00	1.394100E+00
3.924630E+00	2.232340E+00	1.563770E+00
3.896110E+00	2.096060E+00	1.653630E+00
3.833480E+00	1.963680E+00	1.668120E+00
3.809410E+00	1.867100E+00	1.775440E+00
3.739170E+00	2.970590E+00	1.444260E+00
3.872630E+00	2.885310E+00	1.533570E+00
3.899700E+00	2.792410E+00	1.496700E+00
3.927910E+00	2.691520E+00	1.504060E+00
3.948420E+00	2.516180E+00	1.536860E+00
3.962820E+00	2.624410E+00	1.615580E+00
3.943710E+00	2.367400E+00	1.522190E+00
3.938200E+00	2.772760E+00	1.595290E+00
3.958600E+00	2.693040E+00	1.610250E+00
2.027210E+00	2.770350E+00	1.749440E+00
2.059700E+00	2.866640E+00	1.744570E+00
2.085960E+00	2.788660E+00	1.699530E+00
2.153020E+00	2.698870E+00	1.637150E+00
2.035120E+00	2.680530E+00	1.738110E+00
2.178480E+00	2.498530E+00	1.647250E+00
2.069710E+00	2.521750E+00	1.731700E+00
2.229350E+00	2.344550E+00	1.637580E+00
2.098930E+00	2.328060E+00	1.739670E+00
2.296710E+00	2.208160E+00	1.656230E+00
2.199140E+00	2.219580E+00	1.721890E+00
2.353980E+00	2.072320E+00	1.677380E+00
2.243920E+00	2.092220E+00	1.747300E+00
2.419430E+00	1.950350E+00	1.713820E+00
2.311190E+00	1.962160E+00	1.771750E+00
2.464410E+00	1.874560E+00	1.750720E+00
2.404720E+00	1.833340E+00	1.820530E+00
2.497640E+00	1.811720E+00	1.793290E+00
2.116260E+00	2.985830E+00	1.731360E+00
2.160330E+00	3.106920E+00	1.747220E+00
2.181330E+00	3.030970E+00	1.693900E+00
2.193510E+00	2.916410E+00	1.646640E+00
2.711540E+00	1.735490E+00	1.780820E+00
2.591520E+00	1.768240E+00	1.791310E+00
2.742690E+00	1.661330E+00	1.846600E+00
2.650990E+00	1.627040E+00	1.910370E+00
2.773320E+00	1.584860E+00	1.924130E+00
2.271390E+00	3.089540E+00	1.650010E+00
2.317100E+00	3.226980E+00	1.708190E+00
2.841980E+00	1.682080E+00	1.784960E+00
2.947640E+00	1.564640E+00	1.893830E+00
2.862470E+00	1.552010E+00	1.933610E+00
3.014870E+00	1.489180E+00	1.978480E+00
2.929410E+00	1.450350E+00	2.038570E+00
3.030400E+00	1.426330E+00	2.063230E+00
2.459120E+00	3.166000E+00	1.580720E+00
2.487030E+00	3.306010E+00	1.694350E+00
3.059220E+00	1.562240E+00	1.880200E+00
3.121140E+00	1.470050E+00	2.008090E+00
2.600410E+00	3.271990E+00	1.616100E+00
2.652970E+00	3.361130E+00	1.698730E+00
2.666030E+00	3.193690E+00	1.527810E+00
3.410110E+00	1.515620E+00	2.022480E+00
3.273520E+00	1.480540E+00	2.030410E+00
3.394400E+00	1.465930E+00	2.126250E+00
2.761700E+00	3.298520E+00	1.620110E+00
2.794920E+00	3.378110E+00	1.706780E+00
2.900870E+00	3.217340E+00	1.497350E+00
3.529150E+00	1.553310E+00	2.022980E+00
3.513690E+00	1.507970E+00	2.124310E+00
2.856710E+00	3.418030E+00	1.743440E+00
2.871160E+00	3.457340E+00	1.801310E+00
2.912180E+00	3.428490E+00	1.753970E+00
2.941630E+00	3.367130E+00	1.681600E+00
3.078740E+00	3.292210E+00	1.600450E+00
3.150880E+00	3.209890E+00	1.499060E+00
3.603500E+00	1.576960E+00	2.032750E+00
3.598550E+00	1.551860E+00	2.092310E+00
2.966480E+00	3.449940E+00	1.805530E+00
3.087770E+00	3.411460E+00	1.776050E+00
3.128440E+00	3.355150E+00	1.696480E+00
3.263530E+00	3.306380E+00	1.634570E+00
3.397920E+00	3.202640E+00	1.511570E+00
3.773920E+00	1.760810E+00	1.931790E+00
3.749700E+00	1.685610E+00	2.023600E+00
3.671640E+00	1.597150E+00	2.075860E+00
3.241980E+00	3.397030E+00	1.773500E+00
3.375660E+00	3.358940E+00	1.744760E+00
3.424220E+00	3.296180E+00	1.661020E+00
3.552020E+00	3.255590E+00	1.659570E+00
3.641560E+00	3.142220E+00	1.546470E+00
3.947270E+00	2.167130E+00	1.771500E+00
3.922770E+00	2.017470E+00	1.858770E+00
3.964640E+00	2.118740E+00	1.915570E+00
3.849650E+00	1.847340E+00	1.922060E+00
3.822310E+00	1.753760E+00	2.017610E+00
3.514330E+00	3.342270E+00	1.774970E+00
3.636560E+00	3.296850E+00	1.769270E+00
3.674190E+00	3.226810E+00	1.694340E+00
3.757270E+00	3.164750E+00	1.693840E+00
3.826190E+00	3.036730E+00	1.642870E+00
3.974270E+00	2.536990E+00	1.703850E+00
3.978940E+00	2.351860E+00	1.762990E+00
3.989910E+00	2.493800E+00	1.805680E+00
3.975200E+00	2.202190E+00	1.876560E+00
3.759550E+00	3.251550E+00	1.813770E+00
3.855390E+00	3.134100E+00	1.794170E+00
3.916300E+00	3.014300E+00	1.803600E+00
3.939380E+00	2.874880E+00	1.739590E+00
3.979040E+00	2.670580E+00	1.751610E+00
3.985330E+00	2.565140E+00	1.775040E+00
1.867090E+00	2.808450E+00	1.955950E+00
1.911880E+00	2.927830E+00	1.961630E+00
1.917910E+00	2.829560E+00	1.902990E+00
1.959540E+00	2.741770E+00	1.822140E+00
1.858530E+00	2.714490E+00	1.930590E+00
1.968330E+00	2.542480E+00	1.819810E+00
1.874480E+00	2.561110E+00	1.910530E+00
1.998320E+00	2.389400E+00	1.802520E+00
1.890940E+00	2.367120E+00	1.903200E+00
2.021740E+00	2.307400E+00	1.806430E+00
1.970390E+00	2.295750E+00	1.855480E+00
2.024400E+00	2.222840E+00	1.848400E+00
2.120620E+00	1.955560E+00	1.907990E+00
2.092000E+00	2.016660E+00	1.892480E+00
2.185230E+00	1.985190E+00	1.843240E+00
2.278920E+00	1.857360E+00	1.881490E+00
2.165100E+00	1.879780E+00	1.934040E+00
2.356890E+00	1.728550E+00	1.939420E+00
2.241790E+00	1.754480E+00	1.986210E+00
2.400850E+00	1.644750E+00	1.982480E+00
2.323250E+00	1.610780E+00	2.056640E+00
2.436340E+00	1.567200E+00	2.048690E+00
2.017750E+00	2.964870E+00	1.832330E+00
1.995270E+00	3.059780E+00	1.914490E+00
2.120430E+00	2.131740E+00	1.815070E+00
2.489630E+00	1.678270E+00	1.923140E+00
2.573470E+00	1.584430E+00	1.980810E+00
2.529400E+00	1.525760E+00	2.069310E+00
2.628860E+00	1.507370E+00	2.051350E+00
2.030650E+00	3.140580E+00	1.922950E+00
2.101830E+00	3.239160E+00	1.929790E+00
2.077040E+00	3.135460E+00	1.850700E+00
2.824050E+00	1.478480E+00	2.031720E+00
2.727150E+00	1.494500E+00	2.037920E+00
2.859310E+00	1.417640E+00	2.096720E+00
2.794150E+00	1.385540E+00	2.160390E+00
2.898610E+00	1.365940E+00	2.161240E+00
2.202640E+00	3.240310E+00	1.819050E+00
2.232040E+00	3.331510E+00	1.898160E+00
3.101050E+00	1.391690E+00	2.127600E+00
3.004030E+00	1.362470E+00	2.164820E+00
3.106390E+00	1.341070E+00	2.216430E+00
2.306270E+00	3.406860E+00	1.916450E+00
2.372420E+00	3.487130E+00	1.972760E+00
2.377790E+00	3.431750E+00	1.895640E+00
2.362520E+00	3.366280E+00	1.814200E+00
3.190950E+00	1.416660E+00	2.108810E+00
3.180940E+00	1.369080E+00	2.188840E+00
2.472130E+00	3.457070E+00	1.885990E+00
2.540360E+00	3.537690E+00	1.976840E+00
2.554140E+00	3.415990E+00	1.785150E+00
3.304230E+00	1.404610E+00	2.190290E+00
2.638450E+00	3.497620E+00	1.889960E+00
2.685290E+00	3.556670E+00	1.981890E+00
2.746860E+00	3.439880E+00	1.795190E+00
3.503130E+00	1.440710E+00	2.258870E+00
2.752940E+00	3.577640E+00	2.026190E+00
2.763340E+00	3.602580E+00	2.083500E+00
2.810150E+00	3.579580E+00	2.034070E+00
2.857920E+00	3.523660E+00	1.937900E+00
3.665190E+00	1.542610E+00	2.208700E+00
2.855020E+00	3.593170E+00	2.075990E+00
2.959110E+00	3.567540E+00	2.043900E+00
3.011000E+00	3.529720E+00	1.988980E+00
3.135940E+00	3.471760E+00	1.919050E+00
3.766030E+00	1.626500E+00	2.163850E+00
3.770420E+00	1.585910E+00	2.239060E+00
3.095490E+00	3.539920E+00	2.056900E+00
3.233720E+00	3.510390E+00	2.028050E+00
3.290780E+00	3.475700E+00	1.966870E+00
3.405480E+00	3.422930E+00	1.899220E+00
3.977540E+00	2.037610E+00	2.011700E+00
3.958640E+00	1.902180E+00	2.075540E+00
3.873500E+00	1.740010E+00	2.157980E+00
3.977430E+00	1.832650E+00	2.213620E+00
3.831320E+00	1.627320E+00	2.250310E+00
3.365710E+00	3.488710E+00	2.034050E+00
3.491980E+00	3.457870E+00	2.021460E+00
3.544820E+00	3.422970E+00	1.973630E+00
3.645980E+00	3.362530E+00	1.922480E+00
4.009600E+00	2.454160E+00	1.968340E+00
3.993600E+00	2.557460E+00	1.846630E+00
4.005280E+00	2.596640E+00	1.945820E+00
4.007380E+00	2.327830E+00	1.972530E+00
4.019820E+00	2.169420E+00	2.052930E+00
4.014560E+00	1.987520E+00	2.150360E+00
4.004360E+00	1.899220E+00	2.191500E+00
3.614550E+00	3.435380E+00	2.047010E+00
3.720060E+00	3.393020E+00	2.045740E+00
3.753010E+00	3.354210E+00	2.004570E+00
3.801350E+00	3.296950E+00	1.968390E+00
3.878520E+00	3.189450E+00	1.933370E+00
3.938180E+00	3.059830E+00	1.932200E+00
3.982490E+00	2.913330E+00	1.946460E+00
4.014620E+00	2.744090E+00	1.990470E+00
4.025190E+00	2.832300E+00	2.039490E+00
3.823340E+00	3.343110E+00	2.097770E+00
3.912590E+00	3.238820E+00	2.071030E+00
3.971160E+00	3.111080E+00	2.061820E+00
4.004640E+00	2.978410E+00	2.062060E+00
4.027500E+00	2.880980E+00	2.072700E+00
1.741440E+00	2.818120E+00	2.157960E+00
1.784770E+00	2.927330E+00	2.163280E+00
1.774390E+00	2.839630E+00	2.106570E+00
1.802050E+00	2.767920E+00	2.023830E+00
1.723220E+00	2.732560E+00	2.126410E+00
1.790580E+00	2.585070E+00	1.996050E+00
1.718070E+00	2.599770E+00	2.083570E+00
1.802910E+00	2.423770E+00	1.982260E+00
1.729000E+00	2.445940E+00	2.062520E+00
1.814040E+00	2.326790E+00	1.978780E+00
1.744640E+00	2.293220E+00	2.052130E+00
1.833750E+00	2.242150E+00	1.991730E+00
1.915560E+00	2.035690E+00	2.023890E+00
1.917330E+00	2.083230E+00	2.000540E+00
1.944900E+00	2.049130E+00	1.995870E+00
1.948920E+00	2.000420E+00	2.011910E+00
2.058900E+00	1.762250E+00	2.093090E+00
2.032570E+00	1.826110E+00	2.063040E+00
2.121390E+00	1.784880E+00	2.030780E+00
2.201310E+00	1.660500E+00	2.079430E+00
2.099950E+00	1.681590E+00	2.125950E+00
2.253040E+00	1.582540E+00	2.126870E+00
2.186750E+00	1.544340E+00	2.204990E+00
2.301310E+00	1.503900E+00	2.194030E+00
1.844340E+00	2.943780E+00	2.060710E+00
1.867810E+00	3.053730E+00	2.108030E+00
1.928200E+00	2.201470E+00	1.937760E+00
2.001800E+00	2.077710E+00	1.936780E+00
2.048730E+00	1.930360E+00	1.973800E+00
2.471530E+00	1.496670E+00	2.127460E+00
2.409160E+00	1.458820E+00	2.196660E+00
2.510310E+00	1.424030E+00	2.202050E+00
1.927390E+00	3.148710E+00	2.110370E+00
1.988670E+00	3.254520E+00	2.149560E+00
1.979390E+00	3.200730E+00	2.073620E+00
1.960850E+00	3.114480E+00	2.008540E+00
2.689530E+00	1.407760E+00	2.155730E+00
2.598440E+00	1.418470E+00	2.176060E+00
2.727250E+00	1.345390E+00	2.218620E+00
2.665580E+00	1.313030E+00	2.277520E+00
2.770620E+00	1.297920E+00	2.283730E+00
2.047930E+00	3.271280E+00	2.038690E+00
2.088470E+00	3.360090E+00	2.102290E+00
2.949860E+00	1.311200E+00	2.237920E+00
2.875450E+00	1.295580E+00	2.272710E+00
2.949430E+00	1.277350E+00	2.304980E+00
2.155780E+00	3.428550E+00	2.116380E+00
2.220260E+00	3.502200E+00	2.174620E+00
2.215220E+00	3.461430E+00	2.091400E+00
2.196340E+00	3.395760E+00	2.011630E+00
3.040250E+00	1.295830E+00	2.295020E+00
2.295060E+00	3.510890E+00	2.077770E+00
2.338540E+00	3.570830E+00	2.165010E+00
3.222020E+00	1.325320E+00	2.301120E+00
2.413660E+00	3.614890E+00	2.200640E+00
2.482360E+00	3.659910E+00	2.265340E+00
2.480810E+00	3.624690E+00	2.188580E+00
2.453540E+00	3.579860E+00	2.099270E+00
3.400770E+00	1.367620E+00	2.321480E+00
3.347070E+00	1.324540E+00	2.390480E+00
3.442420E+00	1.341900E+00	2.414850E+00
2.571910E+00	3.639310E+00	2.181030E+00
2.631770E+00	3.693360E+00	2.272940E+00
2.642490E+00	3.605340E+00	2.071740E+00
3.493380E+00	1.393670E+00	2.336420E+00
3.494470E+00	1.372350E+00	2.388220E+00
2.750290E+00	3.640540E+00	2.185440E+00
2.734010E+00	3.690940E+00	2.283440E+00
3.676490E+00	1.482630E+00	2.374350E+00
3.565220E+00	1.409720E+00	2.383880E+00
2.844330E+00	3.675600E+00	2.284230E+00
2.992280E+00	3.654870E+00	2.298540E+00
2.974440E+00	3.605260E+00	2.173550E+00
3.786150E+00	1.568540E+00	2.314940E+00
3.098550E+00	3.609370E+00	2.255260E+00
3.089150E+00	3.633700E+00	2.312450E+00
3.241910E+00	3.546510E+00	2.170280E+00
3.972340E+00	1.757660E+00	2.303580E+00
3.903660E+00	1.651490E+00	2.354660E+00
3.969340E+00	1.712990E+00	2.375580E+00
3.190580E+00	3.604850E+00	2.298590E+00
3.313380E+00	3.566260E+00	2.270440E+00
3.376010E+00	3.535650E+00	2.219650E+00
3.497510E+00	3.492070E+00	2.160610E+00
4.049900E+00	2.538850E+00	2.159860E+00
4.047690E+00	2.413810E+00	2.152930E+00
4.040250E+00	2.318820E+00	2.108010E+00
4.076580E+00	2.198060E+00	2.230540E+00
4.065460E+00	2.129730E+00	2.210570E+00
4.070000E+00	2.037710E+00	2.245170E+00
4.053870E+00	1.878300E+00	2.318980E+00
4.096900E+00	1.974440E+00	2.329350E+00
4.004580E+00	1.761040E+00	2.387070E+00
3.435530E+00	3.541220E+00	2.280460E+00
3.560470E+00	3.511750E+00	2.269840E+00
3.621940E+00	3.483000E+00	2.225210E+00
3.724490E+00	3.430070E+00	2.182300E+00
4.053340E+00	2.790200E+00	2.159270E+00
4.063850E+00	2.669960E+00	2.197450E+00
4.105950E+00	2.098930E+00	2.304720E+00
4.110230E+00	2.024560E+00	2.340810E+00
3.673520E+00	3.487360E+00	2.296980E+00
3.800020E+00	3.439450E+00	2.325500E+00
3.828170E+00	3.407450E+00	2.262550E+00
3.867270E+00	3.359360E+00	2.231560E+00
3.941270E+00	3.265350E+00	2.214080E+00
4.004160E+00	3.137840E+00	2.212640E+00
4.011120E+00	3.198340E+00	2.287860E+00
4.033440E+00	2.989390E+00	2.201820E+00
4.044650E+00	2.888900E+00	2.168580E+00
3.894480E+00	3.376220E+00	2.339970E+00
3.958140E+00	3.297910E+00	2.318600E+00
3.991640E+00	3.244140E+00	2.301240E+00
1.643410E+00	2.726220E+00	2.301650E+00
1.679420E+00	2.821920E+00	2.323450E+00
1.697150E+00	2.771190E+00	2.228630E+00
1.661510E+00	2.607420E+00	2.184100E+00
1.617980E+00	2.630030E+00	2.278270E+00
1.667210E+00	2.464530E+00	2.151970E+00
1.599680E+00	2.459150E+00	2.263260E+00
1.678060E+00	2.342670E+00	2.121600E+00
1.630120E+00	2.359130E+00	2.192690E+00
1.690170E+00	2.267670E+00	2.122520E+00
1.646610E+00	2.263730E+00	2.179790E+00
1.700090E+00	2.192290E+00	2.145590E+00
2.020980E+00	1.550890E+00	2.287570E+00
1.986400E+00	1.613660E+00	2.258240E+00
2.065410E+00	1.587820E+00	2.228550E+00
2.124450E+00	1.507030E+00	2.267540E+00
2.068070E+00	1.470350E+00	2.339100E+00
2.170610E+00	1.430180E+00	2.326000E+00
1.714010E+00	2.918210E+00	2.333430E+00
1.764050E+00	3.019380E+00	2.332100E+00
1.746270E+00	2.930110E+00	2.267900E+00
1.862720E+00	2.134100E+00	2.017220E+00
1.783620E+00	2.149490E+00	2.076710E+00
1.856210E+00	2.011070E+00	2.077510E+00
1.954440E+00	1.898070E+00	2.069560E+00
1.885510E+00	1.868860E+00	2.148650E+00
1.984370E+00	1.744300E+00	2.170310E+00
2.344400E+00	1.423110E+00	2.257770E+00
2.277180E+00	1.392260E+00	2.328330E+00
2.380380E+00	1.348060E+00	2.329900E+00
1.834760E+00	3.140550E+00	2.332110E+00
1.897670E+00	3.249380E+00	2.371460E+00
1.884790E+00	3.194320E+00	2.298530E+00
1.856290E+00	3.106640E+00	2.222740E+00
2.570090E+00	1.335160E+00	2.283910E+00
2.482250E+00	1.314120E+00	2.349700E+00
2.607230E+00	1.289070E+00	2.336260E+00
2.569560E+00	1.274880E+00	2.379310E+00
2.638090E+00	1.244320E+00	2.405050E+00
1.949070E+00	3.264320E+00	2.268080E+00
1.987620E+00	3.356680E+00	2.326490E+00
2.833670E+00	1.250320E+00	2.366260E+00
2.749630E+00	1.232920E+00	2.407220E+00
2.838950E+00	1.213170E+00	2.435490E+00
2.047590E+00	3.436580E+00	2.333620E+00
2.109070E+00	3.510620E+00	2.386330E+00
2.098320E+00	3.474210E+00	2.303930E+00
2.074900E+00	3.407730E+00	2.225640E+00
2.949660E+00	1.232660E+00	2.414330E+00
2.168640E+00	3.518930E+00	2.285540E+00
2.212970E+00	3.578640E+00	2.364950E+00
3.140630E+00	1.257820E+00	2.428040E+00
3.073240E+00	1.206390E+00	2.503000E+00
3.173520E+00	1.218160E+00	2.526190E+00
2.279680E+00	3.632190E+00	2.387990E+00
2.342550E+00	3.685360E+00	2.449830E+00
2.337010E+00	3.661280E+00	2.366560E+00
2.316520E+00	3.615810E+00	2.282190E+00
3.275080E+00	1.290640E+00	2.424730E+00
3.271070E+00	1.253420E+00	2.507820E+00
2.416650E+00	3.685670E+00	2.362930E+00
2.482440E+00	3.727580E+00	2.462750E+00
3.403040E+00	1.298350E+00	2.489080E+00
2.555860E+00	3.712270E+00	2.366060E+00
2.624440E+00	3.756270E+00	2.470800E+00
3.559190E+00	1.358380E+00	2.481820E+00
2.721530E+00	3.723180E+00	2.379150E+00
2.719990E+00	3.758990E+00	2.479310E+00
3.646220E+00	1.415080E+00	2.456250E+00
3.660530E+00	1.395710E+00	2.510070E+00
2.815620E+00	3.743200E+00	2.477160E+00
2.954070E+00	3.719570E+00	2.471440E+00
2.896230E+00	3.700230E+00	2.382650E+00
3.815510E+00	1.543950E+00	2.451990E+00
3.732860E+00	1.448330E+00	2.520190E+00
3.074120E+00	3.657060E+00	2.390570E+00
3.051630E+00	3.694640E+00	2.476130E+00
3.979090E+00	1.693300E+00	2.448780E+00
3.926030E+00	1.607060E+00	2.512430E+00
3.162680E+00	3.662780E+00	2.474790E+00
3.274640E+00	3.629140E+00	2.471510E+00
3.297460E+00	3.594840E+00	2.380930E+00
4.076120E+00	2.420320E+00	2.242320E+00
4.097400E+00	2.312520E+00	2.277980E+00
4.117800E+00	1.952230E+00	2.426560E+00
4.093450E+00	1.851310E+00	2.479960E+00
4.040050E+00	1.770870E+00	2.473700E+00
3.388020E+00	3.594420E+00	2.470770E+00
3.504380E+00	3.566280E+00	2.476790E+00
3.531150E+00	3.538020E+00	2.387740E+00
4.096760E+00	2.704910E+00	2.289930E+00
4.116230E+00	2.577100E+00	2.356060E+00
4.123910E+00	2.409580E+00	2.363510E+00
4.151530E+00	2.263960E+00	2.432650E+00
4.136530E+00	2.150220E+00	2.400030E+00
4.130210E+00	2.046820E+00	2.406560E+00
3.612760E+00	3.539330E+00	2.493430E+00
3.733280E+00	3.506530E+00	2.526600E+00
3.728160E+00	3.484720E+00	2.429020E+00
4.050830E+00	3.119450E+00	2.333160E+00
4.075420E+00	2.997540E+00	2.347030E+00
4.100980E+00	2.817960E+00	2.340240E+00
4.115470E+00	2.888440E+00	2.445470E+00
4.123260E+00	2.673650E+00	2.386170E+00
3.801070E+00	3.473790E+00	2.513240E+00
3.892630E+00	3.411010E+00	2.492150E+00
3.980260E+00	3.300070E+00	2.450470E+00
4.036600E+00	3.185220E+00	2.406650E+00
4.089170E+00	3.034540E+00	2.443570E+00
4.106580E+00	2.953650E+00	2.450530E+00
1.565230E+00	2.663350E+00	2.460430E+00
1.603840E+00	2.758230E+00	2.483090E+00
1.604590E+00	2.696310E+00	2.377560E+00
1.568250E+00	2.540170E+00	2.347430E+00
1.543690E+00	2.575940E+00	2.438410E+00
1.556040E+00	2.448830E+00	2.340150E+00
1.530980E+00	2.452950E+00	2.408310E+00
1.538030E+00	2.360260E+00	2.346450E+00
1.904650E+00	1.458680E+00	2.455120E+00
1.864410E+00	1.566890E+00	2.382000E+00
1.966650E+00	1.525720E+00	2.350310E+00
2.011270E+00	1.454200E+00	2.390050E+00
1.975060E+00	1.431400E+00	2.437550E+00
2.034080E+00	1.386800E+00	2.447280E+00
1.668840E+00	2.950610E+00	2.537610E+00
1.712190E+00	3.029450E+00	2.546060E+00
1.694620E+00	2.970320E+00	2.490460E+00
1.682900E+00	2.895660E+00	2.412900E+00
1.644460E+00	2.880900E+00	2.515540E+00
1.582630E+00	2.294630E+00	2.260670E+00
1.619930E+00	2.152190E+00	2.252140E+00
1.721570E+00	2.047900E+00	2.189230E+00
1.636110E+00	2.020230E+00	2.285000E+00
1.790810E+00	1.904750E+00	2.202120E+00
1.692640E+00	1.919830E+00	2.280480E+00
1.859050E+00	1.778040E+00	2.240090E+00
1.762010E+00	1.802810E+00	2.301040E+00
1.909730E+00	1.651760E+00	2.284230E+00
1.817440E+00	1.682450E+00	2.333990E+00
2.209210E+00	1.360580E+00	2.390350E+00
2.136770E+00	1.331400E+00	2.455220E+00
2.244190E+00	1.292990E+00	2.462050E+00
1.771790E+00	3.132610E+00	2.548830E+00
1.824180E+00	3.234460E+00	2.582460E+00
1.812360E+00	3.184510E+00	2.516250E+00
1.781270E+00	3.100790E+00	2.447440E+00
2.414500E+00	1.283640E+00	2.411780E+00
2.349150E+00	1.255710E+00	2.472140E+00
2.453540E+00	1.220130E+00	2.489260E+00
1.867350E+00	3.253390E+00	2.484770E+00
1.904990E+00	3.333420E+00	2.544290E+00
2.569700E+00	1.193020E+00	2.505410E+00
2.689380E+00	1.174350E+00	2.499390E+00
2.650220E+00	1.143410E+00	2.555480E+00
2.713880E+00	1.129570E+00	2.581910E+00
1.968520E+00	3.418810E+00	2.565500E+00
2.028590E+00	3.489280E+00	2.569810E+00
2.013010E+00	3.455430E+00	2.521340E+00
1.982500E+00	3.394840E+00	2.446450E+00
2.835910E+00	1.159910E+00	2.539320E+00
2.071340E+00	3.508960E+00	2.502600E+00
2.095540E+00	3.565510E+00	2.597240E+00
2.991980E+00	1.169220E+00	2.547970E+00
2.950020E+00	1.133660E+00	2.618660E+00
3.035730E+00	1.143660E+00	2.632500E+00
2.183940E+00	3.637420E+00	2.601180E+00
2.247240E+00	3.683450E+00	2.607670E+00
2.227930E+00	3.657330E+00	2.558530E+00
2.200410E+00	3.607320E+00	2.490020E+00
3.124660E+00	1.177910E+00	2.598740E+00
2.290980E+00	3.693260E+00	2.547180E+00
2.338140E+00	3.744020E+00	2.656280E+00
3.261300E+00	1.214960E+00	2.602570E+00
2.411450E+00	3.748200E+00	2.551480E+00
2.478660E+00	3.783340E+00	2.648260E+00
3.373340E+00	1.256070E+00	2.584990E+00
2.556010E+00	3.778320E+00	2.567850E+00
2.558470E+00	3.798130E+00	2.646560E+00
3.529480E+00	1.298200E+00	2.632230E+00
2.622030E+00	3.806900E+00	2.639860E+00
2.733170E+00	3.789890E+00	2.576690E+00
3.664290E+00	1.380690E+00	2.582730E+00
2.905970E+00	3.776450E+00	2.620900E+00
2.885560E+00	3.759320E+00	2.540430E+00
3.845450E+00	1.520770E+00	2.591070E+00
3.767140E+00	1.436080E+00	2.653760E+00
3.032270E+00	3.726990E+00	2.552510E+00
3.000560E+00	3.757970E+00	2.633930E+00
4.007110E+00	1.681220E+00	2.565980E+00
3.938780E+00	1.594090E+00	2.647220E+00
3.104290E+00	3.727940E+00	2.637820E+00
3.211280E+00	3.696660E+00	2.636490E+00
3.246170E+00	3.664010E+00	2.553730E+00
4.141070E+00	1.885570E+00	2.551940E+00
4.084550E+00	1.785570E+00	2.611900E+00
4.135200E+00	1.852460E+00	2.625580E+00
3.319230E+00	3.654360E+00	2.635570E+00
3.429050E+00	3.621270E+00	2.638130E+00
3.466580E+00	3.596180E+00	2.560520E+00
4.174900E+00	2.451010E+00	2.500870E+00
4.203350E+00	2.300900E+00	2.538990E+00
4.217920E+00	2.380220E+00	2.592380E+00
4.201670E+00	2.145400E+00	2.556230E+00
4.174690E+00	1.999000E+00	2.546800E+00
4.161080E+00	1.901210E+00	2.622510E+00
3.532050E+00	3.590500E+00	2.655890E+00
3.650580E+00	3.555400E+00	2.685170E+00
3.659210E+00	3.542710E+00	2.596010E+00
4.154830E+00	2.781090E+00	2.513150E+00
4.183190E+00	2.601850E+00	2.540440E+00
4.186930E+00	2.708610E+00	2.579890E+00
4.207610E+00	2.454630E+00	2.583700E+00
3.721650E+00	3.526730E+00	2.667020E+00
3.816920E+00	3.481180E+00	2.628930E+00
3.942070E+00	3.409740E+00	2.630400E+00
3.972730E+00	3.375520E+00	2.581340E+00
4.014410E+00	3.316470E+00	2.576360E+00
4.076590E+00	3.195550E+00	2.581750E+00
4.067250E+00	3.251610E+00	2.657530E+00
4.119900E+00	3.046650E+00	2.567530E+00
4.146540E+00	2.896020E+00	2.553900E+00
4.180210E+00	2.768260E+00	2.602200E+00
4.012150E+00	3.343780E+00	2.656210E+00
4.046200E+00	3.296810E+00	2.660940E+00
1.454110E+00	2.126220E+00	2.503710E+00
1.463040E+00	2.191980E+00	2.486350E+00
1.479250E+00	2.130890E+00	2.459010E+00
1.503980E+00	2.057760E+00	2.435460E+00
1.456740E+00	2.055080E+00	2.508060E+00
1.537490E+00	1.965770E+00	2.422120E+00
1.478990E+00	1.920950E+00	2.516970E+00
1.556250E+00	1.859100E+00	2.463860E+00
1.790100E+00	1.454310E+00	2.533800E+00
1.756950E+00	1.516750E+00	2.513340E+00
1.822840E+00	1.497620E+00	2.474040E+00
1.841850E+00	1.406240E+00	2.537300E+00
1.627310E+00	2.983840E+00	2.753140E+00
1.674390E+00	3.057650E+00	2.735060E+00
1.648870E+00	2.993940E+00	2.688090E+00
1.639870E+00	2.928830E+00	2.603690E+00
1.598130E+00	2.899440E+00	2.708180E+00
1.597580E+00	2.797530E+00	2.562410E+00
1.571470E+00	2.786400E+00	2.646380E+00
1.540100E+00	2.651520E+00	2.550210E+00
1.506010E+00	2.483860E+00	2.513840E+00
1.485890E+00	2.329020E+00	2.464730E+00
1.521440E+00	2.197210E+00	2.373810E+00
1.565970E+00	2.055110E+00	2.351410E+00
1.605540E+00	1.923520E+00	2.365430E+00
1.678480E+00	1.817940E+00	2.368720E+00
1.619540E+00	1.816200E+00	2.431300E+00
1.735970E+00	1.707250E+00	2.393520E+00
1.664890E+00	1.723440E+00	2.454260E+00
1.782870E+00	1.596400E+00	2.426890E+00
1.712130E+00	1.617340E+00	2.479460E+00
1.954410E+00	1.329660E+00	2.548550E+00
2.050350E+00	1.306020E+00	2.519870E+00
2.029990E+00	1.264160E+00	2.581440E+00
2.096860E+00	1.238110E+00	2.580950E+00
1.725070E+00	3.098730E+00	2.645560E+00
1.729130E+00	3.155960E+00	2.761860E+00
2.282910E+00	1.226460E+00	2.532400E+00
2.214560E+00	1.201890E+00	2.595720E+00
2.325170E+00	1.172450E+00	2.601400E+00
1.789410E+00	3.252200E+00	2.767910E+00
1.842910E+00	3.314260E+00	2.742690E+00
1.798410E+00	3.240080E+00	2.689360E+00
2.495070E+00	1.163740E+00	2.565800E+00
2.430180E+00	1.142800E+00	2.620060E+00
2.539630E+00	1.124730E+00	2.640600E+00
1.891020E+00	3.350840E+00	2.650060E+00
1.916470E+00	3.401970E+00	2.775090E+00
2.643910E+00	1.112040E+00	2.638610E+00
2.773790E+00	1.097680E+00	2.679490E+00
1.996510E+00	3.474500E+00	2.664240E+00
2.888200E+00	1.106260E+00	2.672990E+00
2.849990E+00	1.078880E+00	2.727410E+00
2.921770E+00	1.069550E+00	2.759390E+00
2.069960E+00	3.559180E+00	2.696360E+00
2.120700E+00	3.612440E+00	2.759040E+00
2.134270E+00	3.613230E+00	2.668340E+00
3.014300E+00	1.103650E+00	2.712840E+00
2.215800E+00	3.672690E+00	2.698340E+00
3.115870E+00	1.135850E+00	2.688680E+00
2.304010E+00	3.742130E+00	2.771950E+00
2.390450E+00	3.796250E+00	2.804360E+00
2.364340E+00	3.773010E+00	2.739010E+00
3.236280E+00	1.160640E+00	2.699200E+00
2.441000E+00	3.796420E+00	2.739290E+00
2.449860E+00	3.815280E+00	2.803820E+00
3.400470E+00	1.211440E+00	2.701460E+00
2.502760E+00	3.822570E+00	2.799280E+00
2.586590E+00	3.821330E+00	2.737070E+00
3.519190E+00	1.241760E+00	2.728810E+00
3.493470E+00	1.209530E+00	2.763270E+00
3.543510E+00	1.229250E+00	2.772310E+00
2.743520E+00	3.841810E+00	2.779240E+00
2.696400E+00	3.818030E+00	2.687000E+00
3.691620E+00	1.353760E+00	2.708170E+00
3.607100E+00	1.271780E+00	2.771670E+00
2.820910E+00	3.807360E+00	2.700780E+00
2.878190E+00	3.834320E+00	2.795850E+00
3.868560E+00	1.498480E+00	2.735580E+00
3.790410E+00	1.408160E+00	2.756840E+00
2.984850E+00	3.785030E+00	2.716870E+00
2.977380E+00	3.822110E+00	2.813280E+00
4.016200E+00	1.668840E+00	2.698820E+00
3.958910E+00	1.582640E+00	2.757740E+00
3.064030E+00	3.790790E+00	2.793190E+00
3.150980E+00	3.771400E+00	2.825130E+00
3.183130E+00	3.727860E+00	2.723370E+00
4.140340E+00	1.844710E+00	2.706860E+00
4.083850E+00	1.738140E+00	2.764730E+00
3.271700E+00	3.722520E+00	2.815220E+00
3.384170E+00	3.680380E+00	2.821830E+00
3.393310E+00	3.650600E+00	2.726710E+00
4.236130E+00	2.298330E+00	2.649630E+00
4.238660E+00	2.177120E+00	2.677910E+00
4.219710E+00	2.024150E+00	2.726320E+00
4.252090E+00	2.104120E+00	2.748050E+00
4.180050E+00	1.933170E+00	2.675330E+00
3.476470E+00	3.644290E+00	2.804640E+00
3.568870E+00	3.616760E+00	2.847670E+00
3.575840E+00	3.596910E+00	2.754680E+00
4.204770E+00	2.671850E+00	2.662210E+00
4.240600E+00	2.529760E+00	2.745670E+00
4.241240E+00	2.391240E+00	2.697160E+00
4.266160E+00	2.238330E+00	2.744640E+00
4.267430E+00	2.149280E+00	2.765620E+00
3.644320E+00	3.585770E+00	2.812770E+00
3.738990E+00	3.539900E+00	2.778990E+00
3.874490E+00	3.482390E+00	2.777220E+00
3.919870E+00	3.440750E+00	2.713730E+00
4.110500E+00	3.174970E+00	2.716130E+00
4.150020E+00	3.043790E+00	2.739630E+00
4.146550E+00	3.116770E+00	2.772090E+00
4.168780E+00	2.897780E+00	2.707770E+00
4.191450E+00	2.772760E+00	2.694820E+00
3.956860E+00	3.439480E+00	2.799620E+00
3.994490E+00	3.385720E+00	2.742810E+00
4.081700E+00	3.279190E+00	2.778750E+00
4.136340E+00	3.170980E+00	2.798130E+00
1.378910E+00	2.075160E+00	2.643950E+00
1.389350E+00	2.157940E+00	2.645990E+00
1.418790E+00	2.103610E+00	2.570340E+00
1.418590E+00	1.967130E+00	2.579010E+00
1.374580E+00	1.990440E+00	2.646410E+00
1.429990E+00	1.883770E+00	2.590880E+00
1.385190E+00	1.852510E+00	2.665540E+00
1.450460E+00	1.800200E+00	2.612460E+00
1.555890E+00	2.887790E+00	2.878490E+00
1.592760E+00	2.967730E+00	2.901720E+00
1.582090E+00	2.913920E+00	2.810390E+00
1.549270E+00	2.791570E+00	2.753300E+00
1.534840E+00	2.809370E+00	2.852470E+00
1.514380E+00	2.661790E+00	2.685780E+00
1.502560E+00	2.685530E+00	2.801590E+00
1.485470E+00	2.523090E+00	2.627910E+00
1.470970E+00	2.552640E+00	2.743520E+00
1.459170E+00	2.381110E+00	2.588760E+00
1.443730E+00	2.419500E+00	2.697960E+00
1.433450E+00	2.242840E+00	2.565760E+00
1.410660E+00	2.284870E+00	2.660910E+00
1.594580E+00	1.742250E+00	2.506290E+00
1.521100E+00	1.773290E+00	2.556100E+00
1.640980E+00	1.629850E+00	2.532220E+00
1.566280E+00	1.644740E+00	2.587670E+00
1.694490E+00	1.538200E+00	2.550210E+00
1.630800E+00	1.528200E+00	2.609660E+00
1.738190E+00	1.414980E+00	2.610680E+00
1.842090E+00	1.324640E+00	2.612280E+00
1.789860E+00	1.272050E+00	2.711900E+00
1.900700E+00	1.245170E+00	2.676670E+00
1.653030E+00	3.049980E+00	2.825080E+00
2.023610E+00	1.198360E+00	2.686460E+00
2.129040E+00	1.172550E+00	2.670910E+00
2.109870E+00	1.134700E+00	2.735370E+00
2.196010E+00	1.108290E+00	2.754240E+00
1.711210E+00	3.154450E+00	2.850250E+00
1.754310E+00	3.227020E+00	2.898770E+00
1.760080E+00	3.223620E+00	2.820690E+00
2.364670E+00	1.123550E+00	2.673790E+00
2.304430E+00	1.118030E+00	2.710390E+00
2.398440E+00	1.076810E+00	2.748030E+00
1.825400E+00	3.311470E+00	2.834850E+00
2.594150E+00	1.077870E+00	2.723020E+00
2.517200E+00	1.070340E+00	2.757850E+00
2.598590E+00	1.048710E+00	2.787140E+00
1.899110E+00	3.400440E+00	2.884590E+00
1.960000E+00	3.466430E+00	2.891930E+00
1.947170E+00	3.446880E+00	2.837190E+00
2.683350E+00	1.052180E+00	2.771570E+00
2.015410E+00	3.515340E+00	2.802040E+00
2.018540E+00	3.533020E+00	2.932850E+00
2.826710E+00	1.052730E+00	2.799100E+00
2.928960E+00	1.045210E+00	2.840850E+00
2.087710E+00	3.603940E+00	2.950260E+00
2.158760E+00	3.659610E+00	2.930290E+00
2.098830E+00	3.609750E+00	2.863610E+00
3.022350E+00	1.062840E+00	2.821730E+00
2.205730E+00	3.683970E+00	2.834580E+00
2.226140E+00	3.704660E+00	2.913550E+00
3.174870E+00	1.094210E+00	2.801220E+00
2.323190E+00	3.764020E+00	2.912140E+00
3.337020E+00	1.136150E+00	2.800800E+00
3.280060E+00	1.097890E+00	2.860610E+00
3.357500E+00	1.104210E+00	2.904670E+00
2.478430E+00	3.823680E+00	2.886830E+00
3.446020E+00	1.177930E+00	2.790830E+00
3.447480E+00	1.150520E+00	2.870300E+00
2.613490E+00	3.853020E+00	2.923740E+00
2.570710E+00	3.840850E+00	2.839190E+00
3.534370E+00	1.207780E+00	2.827890E+00
2.677450E+00	3.859590E+00	2.859510E+00
2.684790E+00	3.864860E+00	2.932140E+00
3.748440E+00	1.347700E+00	2.843630E+00
3.638150E+00	1.256090E+00	2.894440E+00
2.738990E+00	3.865190E+00	2.933990E+00
2.814860E+00	3.852520E+00	2.886510E+00
3.839180E+00	1.433990E+00	2.834330E+00
3.818610E+00	1.400910E+00	2.882330E+00
2.927880E+00	3.839230E+00	2.871950E+00
4.021450E+00	1.639100E+00	2.820170E+00
3.926880E+00	1.527420E+00	2.874150E+00
3.858900E+00	1.440280E+00	2.903990E+00
3.044200E+00	3.807560E+00	2.887570E+00
3.200770E+00	3.758820E+00	2.921480E+00
4.146220E+00	1.816840E+00	2.857670E+00
4.188030E+00	1.903280E+00	2.761660E+00
4.210800E+00	1.924760E+00	2.834110E+00
4.073680E+00	1.709160E+00	2.872070E+00
3.298980E+00	3.725380E+00	2.970820E+00
3.328070E+00	3.704690E+00	2.894630E+00
4.264660E+00	2.082520E+00	2.816830E+00
4.240690E+00	1.998470E+00	2.879610E+00
3.381330E+00	3.691020E+00	2.961380E+00
3.454550E+00	3.658540E+00	2.897940E+00
3.572550E+00	3.620820E+00	2.948000E+00
4.244210E+00	2.644480E+00	2.795270E+00
4.277140E+00	2.509450E+00	2.891670E+00
4.286910E+00	2.388830E+00	2.855070E+00
4.292180E+00	2.268350E+00	2.836090E+00
4.286550E+00	2.164270E+00	2.836750E+00
3.669450E+00	3.579360E+00	2.889210E+00
3.786730E+00	3.536610E+00	2.944960E+00
3.849770E+00	3.507920E+00	2.865780E+00
4.170320E+00	3.083210E+00	2.862670E+00
4.193270E+00	2.971060E+00	2.881580E+00
4.204120E+00	2.881880E+00	2.849570E+00
4.225570E+00	2.762630E+00	2.824170E+00
3.885390E+00	3.496670E+00	2.948290E+00
3.932400E+00	3.465930E+00	2.880010E+00
4.028360E+00	3.386080E+00	2.892180E+00
4.100020E+00	3.305210E+00	2.911120E+00
4.124940E+00	3.256840E+00	2.886510E+00
4.143570E+00	3.193780E+00	2.892450E+00
4.139390E+00	3.235500E+00	2.926220E+00
4.128950E+00	3.264740E+00	2.940970E+00
1.314480E+00	2.022830E+00	2.799730E+00
1.330220E+00	2.104610E+00	2.803080E+00
1.346350E+00	2.047270E+00	2.722240E+00
1.339740E+00	1.910890E+00	2.722810E+00
1.306860E+00	1.941320E+00	2.795160E+00
1.344850E+00	1.832170E+00	2.733680E+00
1.314890E+00	1.829900E+00	2.789780E+00
1.352780E+00	1.755080E+00	2.761570E+00
1.522580E+00	2.841080E+00	3.042080E+00
1.547480E+00	2.910420E+00	3.035360E+00
1.538330E+00	2.857470E+00	2.951530E+00
1.498530E+00	2.719050E+00	2.908260E+00
1.500440E+00	2.753530E+00	3.010110E+00
1.463040E+00	2.584840E+00	2.855340E+00
1.464580E+00	2.624610E+00	2.967460E+00
1.434150E+00	2.453010E+00	2.806480E+00
1.428280E+00	2.485820E+00	2.914840E+00
1.399520E+00	2.320390E+00	2.761650E+00
1.391220E+00	2.352140E+00	2.862120E+00
1.369560E+00	2.188940E+00	2.732960E+00
1.356710E+00	2.223930E+00	2.819480E+00
1.489150E+00	1.672120E+00	2.645830E+00
1.414910E+00	1.709070E+00	2.705300E+00
1.545120E+00	1.545460E+00	2.674920E+00
1.461640E+00	1.577380E+00	2.738460E+00
1.619300E+00	1.424170E+00	2.702350E+00
1.524550E+00	1.449790E+00	2.766840E+00
1.693320E+00	1.319300E+00	2.735360E+00
1.594260E+00	1.312270E+00	2.819290E+00
1.734470E+00	1.255340E+00	2.767590E+00
1.689680E+00	1.249460E+00	2.809770E+00
1.770550E+00	1.189480E+00	2.827550E+00
1.575930E+00	2.979720E+00	3.077870E+00
1.623360E+00	3.055280E+00	3.047510E+00
1.587450E+00	2.979960E+00	2.993560E+00
1.938500E+00	1.186780E+00	2.735910E+00
1.871010E+00	1.178670E+00	2.774730E+00
1.965780E+00	1.133290E+00	2.806790E+00
1.668440E+00	3.102750E+00	2.949740E+00
1.683680E+00	3.150430E+00	3.078260E+00
2.091120E+00	1.083290E+00	2.830850E+00
2.203840E+00	1.055080E+00	2.866150E+00
1.744050E+00	3.237700E+00	3.091040E+00
1.797510E+00	3.303110E+00	3.060900E+00
1.745000E+00	3.225090E+00	3.001650E+00
2.319550E+00	1.042150E+00	2.865450E+00
2.456730E+00	1.031830E+00	2.862160E+00
2.414040E+00	1.012760E+00	2.930570E+00
2.495400E+00	1.001120E+00	2.974170E+00
1.826760E+00	3.325990E+00	2.958410E+00
1.848470E+00	3.359720E+00	3.033130E+00
2.610320E+00	1.021240E+00	2.895970E+00
1.920690E+00	3.433320E+00	3.011490E+00
2.747820E+00	1.024360E+00	2.890830E+00
2.709520E+00	1.004540E+00	2.950590E+00
2.786500E+00	9.961920E-01	2.989220E+00
2.004410E+00	3.527320E+00	3.039730E+00
2.049430E+00	3.577350E+00	3.056040E+00
2.053710E+00	3.575120E+00	3.000710E+00
2.884020E+00	1.020640E+00	2.930340E+00
2.122050E+00	3.639950E+00	3.050660E+00
2.991290E+00	1.035060E+00	2.909310E+00
2.226540E+00	3.707010E+00	2.989890E+00
3.107150E+00	1.045700E+00	2.922850E+00
2.313510E+00	3.769350E+00	3.035990E+00
2.396590E+00	3.820810E+00	3.063740E+00
2.361670E+00	3.794420E+00	3.001010E+00
3.256690E+00	1.062830E+00	2.941040E+00
3.375360E+00	1.068270E+00	2.989300E+00
2.434450E+00	3.822470E+00	3.001250E+00
2.448890E+00	3.841600E+00	3.066380E+00
3.461540E+00	1.114420E+00	2.967380E+00
2.497190E+00	3.853320E+00	3.067340E+00
2.567940E+00	3.858670E+00	3.019420E+00
3.549490E+00	1.179740E+00	2.935850E+00
2.719220E+00	3.880990E+00	3.013240E+00
3.743730E+00	1.302530E+00	2.972040E+00
3.653300E+00	1.214750E+00	3.005700E+00
2.861130E+00	3.888400E+00	3.052620E+00
2.812210E+00	3.868410E+00	2.973930E+00
3.818790E+00	1.383900E+00	2.938940E+00
2.936590E+00	3.852130E+00	2.976580E+00
2.951990E+00	3.883230E+00	3.070780E+00
4.025050E+00	1.627510E+00	2.951160E+00
3.959960E+00	1.529070E+00	2.990190E+00
3.892780E+00	1.450420E+00	2.974640E+00
3.017540E+00	3.860320E+00	3.055850E+00
3.095360E+00	3.839190E+00	3.099320E+00
3.095280E+00	3.816930E+00	3.009140E+00
4.200130E+00	1.903640E+00	2.943120E+00
4.150820E+00	1.799480E+00	3.003650E+00
4.093750E+00	1.725820E+00	2.954910E+00
3.155640E+00	3.815000E+00	3.073750E+00
3.246910E+00	3.767500E+00	3.057230E+00
4.272090E+00	2.090460E+00	2.938740E+00
4.245190E+00	1.984920E+00	3.005160E+00
3.361300E+00	3.713120E+00	3.029540E+00
3.487250E+00	3.665930E+00	3.025280E+00
3.587290E+00	3.631600E+00	3.015430E+00
4.268690E+00	2.625130E+00	2.947030E+00
4.296230E+00	2.497090E+00	3.005450E+00
4.303250E+00	2.393640E+00	2.989460E+00
4.303280E+00	2.266620E+00	2.966540E+00
4.294000E+00	2.186930E+00	2.917480E+00
3.678850E+00	3.593850E+00	3.009230E+00
3.788580E+00	3.561990E+00	3.061220E+00
4.196330E+00	2.997870E+00	2.966950E+00
4.224440E+00	2.870380E+00	3.004900E+00
4.212670E+00	2.966870E+00	3.033570E+00
4.238700E+00	2.760030E+00	2.944030E+00
3.884980E+00	3.513790E+00	3.045050E+00
3.966400E+00	3.453950E+00	2.993290E+00
4.049330E+00	3.399630E+00	3.041580E+00
4.082250E+00	3.346800E+00	2.980910E+00
4.143390E+00	3.229650E+00	2.996570E+00
4.180310E+00	3.102190E+00	3.019590E+00
4.199590E+00	3.019610E+00	3.016340E+00
4.099760E+00	3.345640E+00	3.054380E+00
4.117220E+00	3.297630E+00	2.992590E+00
1.369730E+00	2.348830E+00	3.024070E+00
1.392390E+00	2.414540E+00	3.051110E+00
1.387500E+00	2.379000E+00	2.969250E+00
1.348420E+00	2.249080E+00	2.906050E+00
1.343900E+00	2.268520E+00	2.992780E+00
1.323260E+00	2.143870E+00	2.868480E+00
1.308860E+00	2.142970E+00	2.943550E+00
1.290600E+00	2.012860E+00	2.877670E+00
1.276830E+00	1.853580E+00	2.869910E+00
1.299910E+00	1.711300E+00	2.865100E+00
1.375290E+00	1.611400E+00	2.813180E+00
1.317280E+00	1.559110E+00	2.922450E+00
1.443440E+00	1.485630E+00	2.824780E+00
1.382420E+00	1.499710E+00	2.882140E+00
1.499320E+00	1.376290E+00	2.850250E+00
1.426780E+00	1.408400E+00	2.902270E+00
1.532120E+00	1.310090E+00	2.876620E+00
1.482550E+00	1.317130E+00	2.927340E+00
1.555880E+00	1.252120E+00	2.926320E+00
1.540000E+00	2.894220E+00	3.116300E+00
1.509240E+00	2.794560E+00	3.096000E+00
1.480830E+00	2.688390E+00	3.085410E+00
1.433820E+00	2.527950E+00	3.040660E+00
1.668570E+00	1.189710E+00	2.920650E+00
1.776920E+00	1.132310E+00	2.929500E+00
1.615590E+00	3.052480E+00	3.140560E+00
1.570590E+00	2.972970E+00	3.135320E+00
1.886940E+00	1.100610E+00	2.917940E+00
1.997150E+00	1.085080E+00	2.902840E+00
1.978690E+00	1.067840E+00	2.963200E+00
2.064340E+00	1.039050E+00	2.985890E+00
1.678200E+00	3.151260E+00	3.182180E+00
1.719170E+00	3.211400E+00	3.196910E+00
1.720220E+00	3.210200E+00	3.143990E+00
2.241450E+00	1.033970E+00	2.923710E+00
2.176030E+00	1.031370E+00	2.954800E+00
2.272890E+00	1.007480E+00	2.998690E+00
1.775020E+00	3.284230E+00	3.184680E+00
2.395670E+00	9.876980E-01	3.016050E+00
2.503440E+00	9.701830E-01	3.071740E+00
1.850450E+00	3.371190E+00	3.110350E+00
2.597250E+00	9.759050E-01	3.041240E+00
1.915390E+00	3.441210E+00	3.149120E+00
1.961740E+00	3.490740E+00	3.168210E+00
1.965010E+00	3.491630E+00	3.102450E+00
2.697860E+00	9.819880E-01	3.016790E+00
2.792790E+00	9.616180E-01	3.087340E+00
2.030280E+00	3.560920E+00	3.152710E+00
2.882380E+00	9.784250E-01	3.039570E+00
2.125870E+00	3.647830E+00	3.171880E+00
2.203650E+00	3.701960E+00	3.194650E+00
2.167180E+00	3.680910E+00	3.127480E+00
3.019290E+00	9.894480E-01	3.029450E+00
2.236190E+00	3.723480E+00	3.106280E+00
2.281980E+00	3.751470E+00	3.202170E+00
3.180550E+00	1.006610E+00	3.029170E+00
3.128470E+00	9.676110E-01	3.100700E+00
3.221920E+00	9.729330E-01	3.118780E+00
2.360910E+00	3.799770E+00	3.152940E+00
3.326180E+00	1.015640E+00	3.074030E+00
2.485040E+00	3.851540E+00	3.141860E+00
3.470720E+00	1.068000E+00	3.065700E+00
2.563380E+00	3.876640E+00	3.168040E+00
2.566400E+00	3.876170E+00	3.115200E+00
3.571230E+00	1.136030E+00	3.037170E+00
2.614970E+00	3.889880E+00	3.175600E+00
2.677710E+00	3.897700E+00	3.132230E+00
3.752800E+00	1.255080E+00	3.095450E+00
3.658580E+00	1.176500E+00	3.091950E+00
2.813320E+00	3.897040E+00	3.140850E+00
3.848770E+00	1.358550E+00	3.041210E+00
2.926630E+00	3.888810E+00	3.144720E+00
4.018000E+00	1.568810E+00	3.055500E+00
3.947470E+00	1.460960E+00	3.081110E+00
4.015650E+00	1.533940E+00	3.125620E+00
3.016310E+00	3.866160E+00	3.131790E+00
3.103720E+00	3.830820E+00	3.195510E+00
4.214490E+00	1.889490E+00	3.058510E+00
4.172200E+00	1.795040E+00	3.117620E+00
4.098440E+00	1.670460E+00	3.071580E+00
4.052980E+00	1.588990E+00	3.111350E+00
3.184450E+00	3.800950E+00	3.143990E+00
3.283460E+00	3.746140E+00	3.182600E+00
4.289230E+00	2.077340E+00	3.087090E+00
4.297050E+00	2.159020E+00	2.998070E+00
4.315020E+00	2.191780E+00	3.062840E+00
4.254280E+00	1.967990E+00	3.102570E+00
3.406670E+00	3.697520E+00	3.145150E+00
3.542440E+00	3.658650E+00	3.127670E+00
3.614620E+00	3.634710E+00	3.077690E+00
4.307000E+00	2.544610E+00	3.071370E+00
4.326550E+00	2.423430E+00	3.117630E+00
4.321500E+00	2.501680E+00	3.130860E+00
4.327080E+00	2.290020E+00	3.085870E+00
3.654570E+00	3.620880E+00	3.169910E+00
3.722280E+00	3.600890E+00	3.167350E+00
3.726890E+00	3.596310E+00	3.119820E+00
4.231890E+00	2.932450E+00	3.135700E+00
4.207770E+00	3.013750E+00	3.060200E+00
4.207050E+00	3.039800E+00	3.111690E+00
4.261690E+00	2.796900E+00	3.141060E+00
4.288000E+00	2.677660E+00	3.085710E+00
4.315470E+00	2.556840E+00	3.139160E+00
3.761850E+00	3.585000E+00	3.169530E+00
3.849990E+00	3.541180E+00	3.180520E+00
4.003830E+00	3.445720E+00	3.129910E+00
4.056530E+00	3.408250E+00	3.109590E+00
4.152210E+00	3.222670E+00	3.138450E+00
4.129340E+00	3.289650E+00	3.064090E+00
4.110130E+00	3.329860E+00	3.126310E+00
4.189670E+00	3.108290E+00	3.143850E+00
4.082230E+00	3.379280E+00	3.100450E+00
1.378600E+00	2.417280E+00	3.223370E+00
1.406320E+00	2.475160E+00	3.209240E+00
1.379260E+00	2.408590E+00	3.168650E+00
1.354210E+00	2.328520E+00	3.090890E+00
1.340280E+00	2.323510E+00	3.187620E+00
1.300790E+00	2.169290E+00	3.037510E+00
1.294640E+00	2.194730E+00	3.135950E+00
1.264790E+00	2.030410E+00	2.989590E+00
1.253460E+00	2.058570E+00	3.086250E+00
1.246430E+00	1.893210E+00	2.958460E+00
1.225000E+00	1.925750E+00	3.050130E+00
1.245860E+00	1.758360E+00	2.949200E+00
1.211510E+00	1.796420E+00	3.029540E+00
1.260700E+00	1.632740E+00	2.964400E+00
1.216030E+00	1.671700E+00	3.029900E+00
1.277190E+00	1.554990E+00	2.986420E+00
1.238820E+00	1.542110E+00	3.058210E+00
1.297510E+00	1.478130E+00	3.013340E+00
1.442690E+00	2.563380E+00	3.231630E+00
1.480600E+00	2.672510E+00	3.255740E+00
1.463120E+00	2.622370E+00	3.163240E+00
1.411710E+00	2.478970E+00	3.136260E+00
1.359120E+00	1.442620E+00	2.956070E+00
1.411040E+00	1.342510E+00	2.988930E+00
1.488160E+00	1.228100E+00	3.043240E+00
1.582930E+00	1.184830E+00	2.999960E+00
1.564930E+00	1.154820E+00	3.063330E+00
1.646500E+00	1.118900E+00	3.067780E+00
1.551760E+00	2.905560E+00	3.271110E+00
1.578920E+00	2.988010E+00	3.298050E+00
1.570310E+00	2.955920E+00	3.205490E+00
1.518140E+00	2.793740E+00	3.212430E+00
1.816480E+00	1.093360E+00	2.980850E+00
1.752240E+00	1.104040E+00	3.017050E+00
1.857130E+00	1.047180E+00	3.063500E+00
1.611320E+00	3.068550E+00	3.320680E+00
1.641770E+00	3.118570E+00	3.307720E+00
1.628220E+00	3.076640E+00	3.250100E+00
1.968070E+00	1.043050E+00	3.034090E+00
2.052880E+00	1.004500E+00	3.095250E+00
1.698890E+00	3.193920E+00	3.285510E+00
2.186410E+00	9.827770E-01	3.111540E+00
2.320740E+00	9.669320E-01	3.107790E+00
2.283060E+00	9.583600E-01	3.166780E+00
2.352890E+00	9.408680E-01	3.208120E+00
1.772990E+00	3.295230E+00	3.298430E+00
1.825810E+00	3.360700E+00	3.312640E+00
1.808600E+00	3.330210E+00	3.255150E+00
2.450630E+00	9.494330E-01	3.164020E+00
1.856040E+00	3.380230E+00	3.227410E+00
1.870610E+00	3.406890E+00	3.304010E+00
2.582500E+00	9.466070E-01	3.153630E+00
1.940490E+00	3.472980E+00	3.274370E+00
2.688590E+00	9.487300E-01	3.120740E+00
2.780270E+00	9.316020E-01	3.183850E+00
2.032900E+00	3.569560E+00	3.289120E+00
2.098370E+00	3.634950E+00	3.316710E+00
2.087100E+00	3.614280E+00	3.240350E+00
2.913240E+00	9.330220E-01	3.158260E+00
2.168020E+00	3.679570E+00	3.281800E+00
3.050320E+00	9.398550E-01	3.148060E+00
3.009700E+00	9.048220E-01	3.213290E+00
3.072400E+00	9.104410E-01	3.208230E+00
2.269260E+00	3.747540E+00	3.285080E+00
3.156740E+00	9.289690E-01	3.191690E+00
2.364830E+00	3.803120E+00	3.274470E+00
3.312510E+00	9.531670E-01	3.210970E+00
2.473200E+00	3.847820E+00	3.259490E+00
3.455350E+00	1.022620E+00	3.182370E+00
2.596180E+00	3.889730E+00	3.245090E+00
3.609930E+00	1.112790E+00	3.166700E+00
2.677330E+00	3.920910E+00	3.276190E+00
2.678860E+00	3.905490E+00	3.226790E+00
3.699310E+00	1.186240E+00	3.154310E+00
3.706310E+00	1.167850E+00	3.205500E+00
2.728390E+00	3.928930E+00	3.288030E+00
2.784360E+00	3.912020E+00	3.250490E+00
3.893470E+00	1.342290E+00	3.196200E+00
3.769570E+00	1.226100E+00	3.204240E+00
2.905960E+00	3.898040E+00	3.246100E+00
3.989640E+00	1.467010E+00	3.182900E+00
3.984210E+00	1.413900E+00	3.239550E+00
3.009130E+00	3.866020E+00	3.227640E+00
3.106130E+00	3.844020E+00	3.300040E+00
4.232050E+00	1.898440E+00	3.173140E+00
4.193280E+00	1.805020E+00	3.202280E+00
4.147540E+00	1.709930E+00	3.192130E+00
4.073980E+00	1.579120E+00	3.194950E+00
4.032530E+00	1.471870E+00	3.253390E+00
3.221170E+00	3.783040E+00	3.264350E+00
3.297770E+00	3.741720E+00	3.245880E+00
4.320160E+00	2.186600E+00	3.163550E+00
4.298640E+00	2.082270E+00	3.224410E+00
4.269050E+00	1.998910E+00	3.178380E+00
3.352150E+00	3.714430E+00	3.233160E+00
3.445120E+00	3.687020E+00	3.285220E+00
3.549900E+00	3.650690E+00	3.219900E+00
3.586010E+00	3.652860E+00	3.318610E+00
4.325460E+00	2.490920E+00	3.193330E+00
4.338590E+00	2.400240E+00	3.251230E+00
4.333890E+00	2.299230E+00	3.206910E+00
3.676510E+00	3.617310E+00	3.262680E+00
3.745390E+00	3.589170E+00	3.208860E+00
3.804530E+00	3.581430E+00	3.298840E+00
4.212190E+00	3.030310E+00	3.207320E+00
4.243080E+00	2.933980E+00	3.282410E+00
4.265980E+00	2.815410E+00	3.250760E+00
4.296070E+00	2.695980E+00	3.226670E+00
4.316600E+00	2.583440E+00	3.212170E+00
3.916860E+00	3.532270E+00	3.303560E+00
3.999070E+00	3.458270E+00	3.270200E+00
4.095820E+00	3.335080E+00	3.229420E+00
4.073870E+00	3.383600E+00	3.144410E+00
4.154460E+00	3.222780E+00	3.265650E+00
4.184930E+00	3.132200E+00	3.239890E+00
1.249650E+00	2.186240E+00	3.318510E+00
1.273380E+00	2.233010E+00	3.318400E+00
1.257300E+00	2.194020E+00	3.292170E+00
1.241330E+00	2.147470E+00	3.295020E+00
1.314340E+00	2.312410E+00	3.309490E+00
1.362950E+00	2.420740E+00	3.344480E+00
1.349000E+00	2.366200E+00	3.265960E+00
1.281560E+00	2.212530E+00	3.244890E+00
1.244270E+00	2.081350E+00	3.177050E+00
1.232110E+00	2.090630E+00	3.246080E+00
1.211500E+00	1.953770E+00	3.137670E+00
1.201820E+00	1.982480E+00	3.219290E+00
1.189950E+00	1.827580E+00	3.112690E+00
1.174260E+00	1.856480E+00	3.193360E+00
1.182610E+00	1.702470E+00	3.104540E+00
1.158650E+00	1.731740E+00	3.182020E+00
1.195300E+00	1.595760E+00	3.106930E+00
1.158690E+00	1.595420E+00	3.197520E+00
1.208660E+00	1.535510E+00	3.116240E+00
1.189750E+00	1.529950E+00	3.163040E+00
1.216190E+00	1.475490E+00	3.153720E+00
1.408090E+00	2.493730E+00	3.287440E+00
1.340640E+00	1.374880E+00	3.046160E+00
1.271730E+00	1.396280E+00	3.130650E+00
1.394690E+00	1.287530E+00	3.077480E+00
1.336880E+00	1.313000E+00	3.124060E+00
1.427020E+00	1.234310E+00	3.110210E+00
1.383490E+00	1.244890E+00	3.160890E+00
1.451910E+00	1.189240E+00	3.165650E+00
1.490950E+00	2.712040E+00	3.371150E+00
1.508310E+00	2.770640E+00	3.390420E+00
1.502450E+00	2.746250E+00	3.324580E+00
1.464550E+00	2.635840E+00	3.330410E+00
1.556220E+00	1.121210E+00	3.163940E+00
1.668240E+00	1.079150E+00	3.185100E+00
1.566780E+00	2.981780E+00	3.414880E+00
1.597170E+00	3.051130E+00	3.441730E+00
1.584410E+00	3.021600E+00	3.369710E+00
1.541440E+00	2.888560E+00	3.360720E+00
1.759650E+00	1.056880E+00	3.152730E+00
1.871660E+00	1.018290E+00	3.201630E+00
1.636030E+00	3.122280E+00	3.374370E+00
1.976190E+00	1.008690E+00	3.167820E+00
2.083370E+00	9.817000E-01	3.182950E+00
2.051740E+00	9.713610E-01	3.261530E+00
2.163940E+00	9.493000E-01	3.278430E+00
1.695700E+00	3.215780E+00	3.408070E+00
1.746150E+00	3.283770E+00	3.436380E+00
1.738890E+00	3.268260E+00	3.363780E+00
2.282230E+00	9.432360E-01	3.245570E+00
2.354250E+00	9.237490E-01	3.266490E+00
1.788410E+00	3.331680E+00	3.388920E+00
2.438120E+00	9.086280E-01	3.307320E+00
1.865960E+00	3.415350E+00	3.401940E+00
2.570880E+00	9.127380E-01	3.273980E+00
1.945260E+00	3.497920E+00	3.407310E+00
2.002650E+00	3.558770E+00	3.435770E+00
1.994390E+00	3.544110E+00	3.359620E+00
2.687250E+00	9.151410E-01	3.234630E+00
2.822490E+00	8.786890E-01	3.294470E+00
2.066850E+00	3.617570E+00	3.397390E+00
2.944910E+00	8.743230E-01	3.267920E+00
2.900460E+00	8.479980E-01	3.318920E+00
2.957120E+00	8.325720E-01	3.333770E+00
2.162700E+00	3.689350E+00	3.388040E+00
3.073530E+00	8.597320E-01	3.291430E+00
2.260510E+00	3.752550E+00	3.380820E+00
3.231930E+00	8.838320E-01	3.277940E+00
3.184120E+00	8.335500E-01	3.341160E+00
3.265140E+00	8.487610E-01	3.346070E+00
2.363350E+00	3.818200E+00	3.376880E+00
3.308420E+00	9.071190E-01	3.273900E+00
3.310070E+00	8.812550E-01	3.315510E+00
2.469680E+00	3.864880E+00	3.371630E+00
3.439850E+00	9.716950E-01	3.270860E+00
3.370690E+00	9.190210E-01	3.301740E+00
2.583390E+00	3.908250E+00	3.360880E+00
3.575050E+00	1.025030E+00	3.306070E+00
2.703990E+00	3.940150E+00	3.352950E+00
3.742110E+00	1.154110E+00	3.289800E+00
2.792580E+00	3.949630E+00	3.398250E+00
2.791970E+00	3.941330E+00	3.340810E+00
3.832160E+00	1.244240E+00	3.268380E+00
3.840490E+00	1.220850E+00	3.322960E+00
2.834580E+00	3.948340E+00	3.388510E+00
2.893520E+00	3.930570E+00	3.370730E+00
4.008370E+00	1.383630E+00	3.323770E+00
3.905880E+00	1.280530E+00	3.319380E+00
3.008530E+00	3.888280E+00	3.335330E+00
3.102160E+00	3.850250E+00	3.398100E+00
4.233050E+00	1.851420E+00	3.254100E+00
4.201750E+00	1.756270E+00	3.271500E+00
4.163420E+00	1.640400E+00	3.291670E+00
4.101930E+00	1.519690E+00	3.320460E+00
4.167430E+00	1.586510E+00	3.359880E+00
3.189200E+00	3.812220E+00	3.373390E+00
3.278140E+00	3.764880E+00	3.361530E+00
3.331330E+00	3.733720E+00	3.298810E+00
3.386330E+00	3.712840E+00	3.395680E+00
4.335350E+00	2.189370E+00	3.291960E+00
4.319450E+00	2.078440E+00	3.314300E+00
4.284500E+00	1.959550E+00	3.285750E+00
4.258260E+00	1.823640E+00	3.337350E+00
4.220260E+00	1.703090E+00	3.356090E+00
4.194010E+00	1.634010E+00	3.358550E+00
3.507590E+00	3.675610E+00	3.375200E+00
3.608080E+00	3.651010E+00	3.412400E+00
4.338770E+00	2.496700E+00	3.295950E+00
4.358350E+00	2.393320E+00	3.367740E+00
4.350950E+00	2.305700E+00	3.310710E+00
3.706840E+00	3.624390E+00	3.358240E+00
3.815950E+00	3.596390E+00	3.408180E+00
4.219870E+00	3.050330E+00	3.321870E+00
4.254870E+00	2.948720E+00	3.404280E+00
4.281370E+00	2.830290E+00	3.369490E+00
4.311060E+00	2.716250E+00	3.338700E+00
4.330500E+00	2.605900E+00	3.318030E+00
3.899360E+00	3.560390E+00	3.374220E+00
4.008510E+00	3.491630E+00	3.400780E+00
4.093500E+00	3.379530E+00	3.367900E+00
4.149800E+00	3.265820E+00	3.356080E+00
4.189270E+00	3.161180E+00	3.344680E+00
1.318070E+00	2.381320E+00	3.482130E+00
1.361340E+00	2.460160E+00	3.497540E+00
1.327350E+00	2.385260E+00	3.445810E+00
1.310460E+00	2.325780E+00	3.380380E+00
1.291710E+00	2.306700E+00	3.451320E+00
1.244180E+00	2.171090E+00	3.375200E+00
1.202410E+00	2.032220E+00	3.303570E+00
1.189980E+00	2.028620E+00	3.379580E+00
1.165720E+00	1.890830E+00	3.273700E+00
1.159660E+00	1.919140E+00	3.351940E+00
1.143170E+00	1.764070E+00	3.259630E+00
1.131760E+00	1.795300E+00	3.335210E+00
1.135270E+00	1.653770E+00	3.253910E+00
1.115980E+00	1.659760E+00	3.344970E+00
1.138840E+00	1.592310E+00	3.259690E+00
1.128600E+00	1.590140E+00	3.308250E+00
1.144520E+00	1.536010E+00	3.294450E+00
1.366830E+00	2.448880E+00	3.422470E+00
1.410490E+00	2.539830E+00	3.468310E+00
1.182030E+00	1.458190E+00	3.260110E+00
1.224130E+00	1.408820E+00	3.211470E+00
1.216830E+00	1.385740E+00	3.266350E+00
1.254310E+00	1.343050E+00	3.249300E+00
1.451200E+00	2.623490E+00	3.470490E+00
1.487140E+00	2.719720E+00	3.506540E+00
1.480960E+00	2.691420E+00	3.420970E+00
1.424380E+00	2.554270E+00	3.395230E+00
1.318710E+00	1.285650E+00	3.212360E+00
1.398820E+00	1.186670E+00	3.283640E+00
1.481250E+00	1.142700E+00	3.241570E+00
1.472260E+00	1.127640E+00	3.299690E+00
1.537360E+00	1.091430E+00	3.292720E+00
1.548440E+00	2.930510E+00	3.567100E+00
1.572010E+00	3.000860E+00	3.558910E+00
1.559980E+00	2.946650E+00	3.483160E+00
1.520060E+00	2.809300E+00	3.453370E+00
1.525290E+00	2.836970E+00	3.539390E+00
1.726720E+00	1.047340E+00	3.249230E+00
1.653250E+00	1.054900E+00	3.287410E+00
1.735190E+00	1.025130E+00	3.311860E+00
1.595870E+00	3.067260E+00	3.603210E+00
1.637750E+00	3.139500E+00	3.575850E+00
1.602530E+00	3.060200E+00	3.523050E+00
1.808770E+00	1.007610E+00	3.291380E+00
1.652530E+00	3.150070E+00	3.483430E+00
1.681250E+00	3.205040E+00	3.559150E+00
1.957520E+00	9.748490E-01	3.321230E+00
2.080110E+00	9.406320E-01	3.346930E+00
2.174480E+00	9.146080E-01	3.414480E+00
1.716810E+00	3.245830E+00	3.501210E+00
2.286230E+00	9.109430E-01	3.371340E+00
2.348200E+00	9.119220E-01	3.312040E+00
1.794660E+00	3.339270E+00	3.516120E+00
2.383170E+00	8.920730E-01	3.379280E+00
2.470560E+00	8.765730E-01	3.442800E+00
1.873240E+00	3.425820E+00	3.527590E+00
1.923290E+00	3.484410E+00	3.542460E+00
1.914720E+00	3.467590E+00	3.475870E+00
2.569740E+00	8.713500E-01	3.398950E+00
1.966630E+00	3.524500E+00	3.495910E+00
2.684050E+00	8.642860E-01	3.352950E+00
2.781970E+00	8.308610E-01	3.428120E+00
2.049900E+00	3.611000E+00	3.524120E+00
2.885890E+00	8.225900E-01	3.381050E+00
2.991940E+00	7.934890E-01	3.423270E+00
2.148680E+00	3.683510E+00	3.485140E+00
3.111270E+00	8.038000E-01	3.396550E+00
3.065900E+00	7.790600E-01	3.448970E+00
3.133290E+00	7.729000E-01	3.479670E+00
2.251090E+00	3.751370E+00	3.479100E+00
3.229920E+00	8.107900E-01	3.425380E+00
2.357810E+00	3.815330E+00	3.479780E+00
3.362260E+00	8.738110E-01	3.396490E+00
2.466240E+00	3.867540E+00	3.479560E+00
3.475170E+00	9.496570E-01	3.355160E+00
3.484780E+00	9.295030E-01	3.445830E+00
2.573200E+00	3.910730E+00	3.473160E+00
3.545860E+00	9.836760E-01	3.365920E+00
3.535880E+00	9.677910E-01	3.405920E+00
2.677180E+00	3.938690E+00	3.464580E+00
3.704100E+00	1.075830E+00	3.439110E+00
3.588720E+00	1.002880E+00	3.396400E+00
2.772130E+00	3.949900E+00	3.462050E+00
3.865840E+00	1.217250E+00	3.408940E+00
2.845850E+00	3.946960E+00	3.444960E+00
2.922900E+00	3.933810E+00	3.500380E+00
3.956690E+00	1.298370E+00	3.392900E+00
3.954970E+00	1.279980E+00	3.445780E+00
3.031840E+00	3.877570E+00	3.466460E+00
3.109820E+00	3.844440E+00	3.454960E+00
4.147220E+00	1.534440E+00	3.400100E+00
4.094060E+00	1.451260E+00	3.415930E+00
4.022550E+00	1.347010E+00	3.456840E+00
3.160080E+00	3.821070E+00	3.441630E+00
3.253140E+00	3.771810E+00	3.465090E+00
3.384570E+00	3.717710E+00	3.504380E+00
4.342240E+00	2.128880E+00	3.377350E+00
4.327130E+00	2.027540E+00	3.386470E+00
4.309590E+00	1.905480E+00	3.410560E+00
4.270360E+00	1.764570E+00	3.455990E+00
4.310400E+00	1.855740E+00	3.468600E+00
4.201410E+00	1.612170E+00	3.435830E+00
4.150820E+00	1.509600E+00	3.464810E+00
3.498040E+00	3.677870E+00	3.460320E+00
3.610380E+00	3.662610E+00	3.501820E+00
4.350240E+00	2.520820E+00	3.421720E+00
4.367450E+00	2.394230E+00	3.494010E+00
4.362110E+00	2.243710E+00	3.429890E+00
4.350170E+00	2.094280E+00	3.461900E+00
4.338350E+00	1.984240E+00	3.469970E+00
4.328220E+00	1.905760E+00	3.481460E+00
3.717530E+00	3.626720E+00	3.456440E+00
3.819950E+00	3.608240E+00	3.495430E+00
4.222660E+00	3.076710E+00	3.447130E+00
4.262650E+00	2.957500E+00	3.519580E+00
4.286540E+00	2.843210E+00	3.482130E+00
4.321170E+00	2.718840E+00	3.456110E+00
4.336910E+00	2.632450E+00	3.405220E+00
3.923920E+00	3.564700E+00	3.473350E+00
4.023030E+00	3.511220E+00	3.501020E+00
4.060170E+00	3.465250E+00	3.468130E+00
4.102600E+00	3.403190E+00	3.465880E+00
4.157560E+00	3.284960E+00	3.489190E+00
4.140730E+00	3.359730E+00	3.510210E+00
4.184950E+00	3.190300E+00	3.429720E+00
4.086040E+00	3.455350E+00	3.517770E+00
4.125620E+00	3.401450E+00	3.523460E+00
1.309850E+00	2.453180E+00	3.655770E+00
1.341150E+00	2.507970E+00	3.640000E+00
1.315560E+00	2.447090E+00	3.606900E+00
1.303850E+00	2.369000E+00	3.539130E+00
1.284190E+00	2.374590E+00	3.626070E+00
1.251200E+00	2.215980E+00	3.489800E+00
1.253300E+00	2.258830E+00	3.583340E+00
1.201030E+00	2.078710E+00	3.452140E+00
1.210110E+00	2.125970E+00	3.542220E+00
1.159250E+00	1.949250E+00	3.428730E+00
1.166830E+00	1.992680E+00	3.510060E+00
1.126910E+00	1.827320E+00	3.410450E+00
1.130640E+00	1.866290E+00	3.489440E+00
1.106700E+00	1.719990E+00	3.399240E+00
1.101810E+00	1.736020E+00	3.489900E+00
1.102410E+00	1.659470E+00	3.401850E+00
1.097630E+00	1.663770E+00	3.445640E+00
1.102870E+00	1.604960E+00	3.433460E+00
1.358790E+00	2.501500E+00	3.579970E+00
1.399590E+00	2.603820E+00	3.653980E+00
1.124220E+00	1.518660E+00	3.404190E+00
1.150510E+00	1.471280E+00	3.349340E+00
1.146740E+00	1.448920E+00	3.405830E+00
1.170960E+00	1.405890E+00	3.385190E+00
1.430530E+00	2.610060E+00	3.549630E+00
1.450030E+00	2.686000E+00	3.622330E+00
1.221530E+00	1.342820E+00	3.343000E+00
1.299980E+00	1.254120E+00	3.328360E+00
1.265650E+00	1.253740E+00	3.443450E+00
1.348780E+00	1.194720E+00	3.356450E+00
1.323170E+00	1.199880E+00	3.406720E+00
1.384460E+00	1.152420E+00	3.404560E+00
1.471800E+00	2.736720E+00	3.636070E+00
1.490910E+00	2.784430E+00	3.652280E+00
1.485550E+00	2.750560E+00	3.591190E+00
1.478660E+00	1.097350E+00	3.378900E+00
1.598320E+00	1.036310E+00	3.388000E+00
1.547550E+00	1.031100E+00	3.493940E+00
1.649490E+00	9.979580E-01	3.478220E+00
1.561200E+00	2.986770E+00	3.630870E+00
1.525140E+00	2.872300E+00	3.634370E+00
1.745710E+00	9.912970E-01	3.406830E+00
1.630890E+00	3.134340E+00	3.660390E+00
1.594780E+00	3.057660E+00	3.690190E+00
1.862770E+00	9.682790E-01	3.382580E+00
1.868740E+00	9.477890E-01	3.459600E+00
1.941590E+00	9.464910E-01	3.432970E+00
1.676260E+00	3.206690E+00	3.640200E+00
2.060060E+00	9.192620E-01	3.459760E+00
2.183400E+00	8.855310E-01	3.527860E+00
1.729130E+00	3.274470E+00	3.601120E+00
2.278140E+00	8.850250E-01	3.501190E+00
1.792740E+00	3.357900E+00	3.657180E+00
1.849050E+00	3.422740E+00	3.663360E+00
1.838920E+00	3.403400E+00	3.597980E+00
2.377810E+00	8.765990E-01	3.474410E+00
2.477040E+00	8.420840E-01	3.560440E+00
1.897450E+00	3.470910E+00	3.620770E+00
2.574610E+00	8.361510E-01	3.522450E+00
1.970190E+00	3.544600E+00	3.589720E+00
2.673490E+00	8.300250E-01	3.478000E+00
2.768840E+00	7.889460E-01	3.548070E+00
2.042540E+00	3.631290E+00	3.642840E+00
2.122470E+00	3.702670E+00	3.639540E+00
2.083590E+00	3.662390E+00	3.589440E+00
2.871530E+00	7.862710E-01	3.491300E+00
2.956030E+00	7.446930E-01	3.551300E+00
2.136680E+00	3.696000E+00	3.568150E+00
2.200580E+00	3.756490E+00	3.627850E+00
3.048520E+00	7.552470E-01	3.513360E+00
3.133740E+00	7.353550E-01	3.576870E+00
2.231890E+00	3.760820E+00	3.565400E+00
2.251460E+00	3.792580E+00	3.620080E+00
3.230930E+00	7.692170E-01	3.539680E+00
2.293360E+00	3.820020E+00	3.618640E+00
2.344110E+00	3.836680E+00	3.579610E+00
3.334850E+00	8.218510E-01	3.508960E+00
2.461080E+00	3.891210E+00	3.581390E+00
3.428510E+00	8.780510E-01	3.498090E+00
2.571020E+00	3.937200E+00	3.575950E+00
3.532180E+00	9.300900E-01	3.555010E+00
3.581320E+00	9.851530E-01	3.466630E+00
3.660330E+00	1.016450E+00	3.555690E+00
2.668450E+00	3.966320E+00	3.563740E+00
3.770270E+00	1.091710E+00	3.564280E+00
2.758040E+00	3.971280E+00	3.554640E+00
3.857490E+00	1.173550E+00	3.531620E+00
2.844570E+00	3.965030E+00	3.537610E+00
2.923710E+00	3.967560E+00	3.600730E+00
3.956940E+00	1.265970E+00	3.508580E+00
2.997450E+00	3.924070E+00	3.561310E+00
3.102070E+00	3.880760E+00	3.575370E+00
3.141850E+00	3.833370E+00	3.496130E+00
3.201930E+00	3.819500E+00	3.545890E+00
4.113420E+00	1.429490E+00	3.515800E+00
4.052670E+00	1.336360E+00	3.568700E+00
3.301230E+00	3.775150E+00	3.557290E+00
3.386590E+00	3.741580E+00	3.563580E+00
4.324070E+00	1.836240E+00	3.534260E+00
4.297050E+00	1.734210E+00	3.559710E+00
4.250940E+00	1.638250E+00	3.547590E+00
4.184680E+00	1.524450E+00	3.541580E+00
3.491660E+00	3.709660E+00	3.552370E+00
3.606480E+00	3.689430E+00	3.561420E+00
4.367420E+00	2.528710E+00	3.572380E+00
4.346030E+00	2.609960E+00	3.481950E+00
4.346910E+00	2.658110E+00	3.542850E+00
4.386670E+00	2.387980E+00	3.596530E+00
4.384530E+00	2.277230E+00	3.567700E+00
4.377220E+00	2.142110E+00	3.553370E+00
4.363670E+00	2.015120E+00	3.549620E+00
4.346860E+00	1.928630E+00	3.532230E+00
3.725420E+00	3.657020E+00	3.556500E+00
3.903920E+00	3.612140E+00	3.580440E+00
4.239130E+00	3.082570E+00	3.591720E+00
4.200860E+00	3.165150E+00	3.506040E+00
4.200030E+00	3.203360E+00	3.571960E+00
4.276100E+00	2.953560E+00	3.609660E+00
4.296130E+00	2.862280E+00	3.578230E+00
4.324100E+00	2.757680E+00	3.556110E+00
3.973510E+00	3.589900E+00	3.587880E+00
3.983860E+00	3.566700E+00	3.555570E+00
4.148250E+00	3.369430E+00	3.573040E+00
4.179260E+00	3.285890E+00	3.615780E+00
4.004210E+00	3.571020E+00	3.591220E+00
4.055970E+00	3.519370E+00	3.596470E+00
4.114500E+00	3.437200E+00	3.564720E+00
1.244460E+00	2.269960E+00	3.725480E+00
1.264910E+00	2.325420E+00	3.735490E+00
1.253420E+00	2.287430E+00	3.672970E+00
1.217550E+00	2.167140E+00	3.629650E+00
1.225220E+00	2.199220E+00	3.708530E+00
1.177360E+00	2.038700E+00	3.595420E+00
1.189470E+00	2.080860E+00	3.678910E+00
1.139620E+00	1.910410E+00	3.572070E+00
1.152520E+00	1.955230E+00	3.655280E+00
1.111520E+00	1.802170E+00	3.556070E+00
1.118540E+00	1.820790E+00	3.656420E+00
1.098940E+00	1.739860E+00	3.553660E+00
1.102030E+00	1.743570E+00	3.606660E+00
1.097050E+00	1.683050E+00	3.584280E+00
1.344060E+00	2.505400E+00	3.714010E+00
1.290010E+00	2.396220E+00	3.699440E+00
1.098370E+00	1.618130E+00	3.526380E+00
1.109190E+00	1.543840E+00	3.501970E+00
1.113060E+00	1.525570E+00	3.610900E+00
1.130780E+00	1.469350E+00	3.548710E+00
1.402790E+00	2.610580E+00	3.743920E+00
1.442100E+00	2.681860E+00	3.748910E+00
1.424120E+00	2.656750E+00	3.705740E+00
1.155300E+00	1.411720E+00	3.485710E+00
1.204600E+00	1.327810E+00	3.471840E+00
1.195300E+00	1.336710E+00	3.586450E+00
1.241680E+00	1.276470E+00	3.506110E+00
1.231710E+00	1.285800E+00	3.556380E+00
1.272380E+00	1.233840E+00	3.549570E+00
1.459880E+00	2.719130E+00	3.689060E+00
1.484270E+00	2.757110E+00	3.785420E+00
1.340390E+00	1.169600E+00	3.504990E+00
1.444820E+00	1.091710E+00	3.502820E+00
1.403490E+00	1.097530E+00	3.611870E+00
1.501580E+00	1.042230E+00	3.543220E+00
1.476340E+00	1.047640E+00	3.589790E+00
1.539720E+00	1.003920E+00	3.595840E+00
1.518830E+00	2.834190E+00	3.788710E+00
1.536350E+00	2.877100E+00	3.772310E+00
1.512900E+00	2.830140E+00	3.722560E+00
1.724980E+00	9.616800E-01	3.523000E+00
1.642960E+00	9.664540E-01	3.582890E+00
1.764280E+00	9.149260E-01	3.614220E+00
1.563650E+00	2.954300E+00	3.749730E+00
1.833650E+00	9.251050E-01	3.537360E+00
1.919720E+00	8.863490E-01	3.600470E+00
1.857160E+00	8.815240E-01	3.625790E+00
1.942290E+00	8.623790E-01	3.675900E+00
1.637790E+00	3.120220E+00	3.748780E+00
1.605390E+00	3.053230E+00	3.765280E+00
1.966340E+00	9.107740E-01	3.537890E+00
2.005000E+00	8.649890E-01	3.633320E+00
1.671900E+00	3.186820E+00	3.722540E+00
2.124390E+00	8.466210E-01	3.629700E+00
1.733470E+00	3.274930E+00	3.734100E+00
2.264820E+00	8.459840E-01	3.619490E+00
1.841750E+00	3.410270E+00	3.732730E+00
1.794400E+00	3.354570E+00	3.751960E+00
2.374850E+00	8.358500E-01	3.590570E+00
2.476850E+00	8.083010E-01	3.678050E+00
1.887630E+00	3.464230E+00	3.704760E+00
2.576130E+00	7.953890E-01	3.639230E+00
1.961190E+00	3.546470E+00	3.716240E+00
2.671240E+00	7.853510E-01	3.596090E+00
2.764830E+00	7.511640E-01	3.666460E+00
2.104930E+00	3.689920E+00	3.724560E+00
2.036900E+00	3.630370E+00	3.738500E+00
2.860040E+00	7.420670E-01	3.608420E+00
2.945570E+00	7.040040E-01	3.664830E+00
2.188820E+00	3.753550E+00	3.710810E+00
3.037900E+00	7.158430E-01	3.616760E+00
3.130640E+00	7.014220E-01	3.684710E+00
2.281020E+00	3.819220E+00	3.687780E+00
3.229190E+00	7.314370E-01	3.648660E+00
2.356530E+00	3.870250E+00	3.716200E+00
2.354900E+00	3.864130E+00	3.663080E+00
3.330880E+00	7.818770E-01	3.616800E+00
2.393980E+00	3.887810E+00	3.705800E+00
2.449290E+00	3.903600E+00	3.694910E+00
3.431840E+00	8.457250E-01	3.589160E+00
2.565560E+00	3.948310E+00	3.679040E+00
3.626680E+00	9.803920E-01	3.659850E+00
3.522080E+00	8.955670E-01	3.674620E+00
2.674700E+00	3.981120E+00	3.669930E+00
3.750370E+00	1.068980E+00	3.654370E+00
2.742880E+00	3.986990E+00	3.631430E+00
3.864450E+00	1.160880E+00	3.639450E+00
2.831250E+00	3.988280E+00	3.646590E+00
2.927190E+00	3.979860E+00	3.702490E+00
3.964480E+00	1.249760E+00	3.609740E+00
3.013960E+00	3.938960E+00	3.647810E+00
3.128870E+00	3.905520E+00	3.674910E+00
3.222650E+00	3.842060E+00	3.613010E+00
4.139810E+00	1.425670E+00	3.621360E+00
4.058950E+00	1.330550E+00	3.673330E+00
3.255730E+00	3.860750E+00	3.684840E+00
3.340810E+00	3.827470E+00	3.685940E+00
3.373310E+00	3.784200E+00	3.624730E+00
4.326990E+00	1.772610E+00	3.620010E+00
4.290140E+00	1.663470E+00	3.645040E+00
4.323940E+00	1.732560E+00	3.682780E+00
4.218110E+00	1.540300E+00	3.645310E+00
3.438070E+00	3.801610E+00	3.691530E+00
3.560270E+00	3.774790E+00	3.709320E+00
3.585110E+00	3.730720E+00	3.632230E+00
4.354500E+00	2.679160E+00	3.643160E+00
4.376580E+00	2.553150E+00	3.713600E+00
4.390860E+00	2.425140E+00	3.684620E+00
4.398480E+00	2.300080E+00	3.673640E+00
4.395720E+00	2.171200E+00	3.660470E+00
4.384750E+00	2.036860E+00	3.650730E+00
4.360740E+00	1.885240E+00	3.632140E+00
4.340860E+00	1.789920E+00	3.671890E+00
3.672850E+00	3.730840E+00	3.703270E+00
3.776650E+00	3.705660E+00	3.751900E+00
3.793350E+00	3.671140E+00	3.664720E+00
4.209400E+00	3.196430E+00	3.665100E+00
4.240710E+00	3.102520E+00	3.731590E+00
4.269880E+00	2.989230E+00	3.691860E+00
4.299290E+00	2.873920E+00	3.674940E+00
4.323960E+00	2.789040E+00	3.630040E+00
3.881730E+00	3.652210E+00	3.743380E+00
3.966210E+00	3.594710E+00	3.693140E+00
3.992760E+00	3.581210E+00	3.618580E+00
4.029610E+00	3.556870E+00	3.654430E+00
4.147550E+00	3.379820E+00	3.698710E+00
4.118970E+00	3.441300E+00	3.621390E+00
4.089850E+00	3.486810E+00	3.677140E+00
4.185080E+00	3.275900E+00	3.706320E+00
4.061210E+00	3.528380E+00	3.658320E+00
1.237920E+00	2.272320E+00	3.862940E+00
1.260870E+00	2.337160E+00	3.849770E+00
1.244320E+00	2.263300E+00	3.785230E+00
1.204090E+00	2.130140E+00	3.761390E+00
1.216720E+00	2.186510E+00	3.843950E+00
1.168180E+00	2.007790E+00	3.737070E+00
1.187640E+00	2.073350E+00	3.826370E+00
1.136100E+00	1.897270E+00	3.721200E+00
1.156810E+00	1.957360E+00	3.806340E+00
1.117640E+00	1.832450E+00	3.723010E+00
1.130000E+00	1.857890E+00	3.790620E+00
1.112770E+00	1.780050E+00	3.756720E+00
1.285010E+00	2.408340E+00	3.884370E+00
1.320920E+00	2.479590E+00	3.867390E+00
1.298550E+00	2.406020E+00	3.794430E+00
1.103610E+00	1.682130E+00	3.711640E+00
1.102600E+00	1.596140E+00	3.646640E+00
1.105460E+00	1.601440E+00	3.723180E+00
1.109050E+00	1.540950E+00	3.670560E+00
1.111200E+00	1.554360E+00	3.726930E+00
1.119810E+00	1.501480E+00	3.710960E+00
1.356780E+00	2.546600E+00	3.904920E+00
1.396070E+00	2.612570E+00	3.891790E+00
1.367620E+00	2.545520E+00	3.820170E+00
1.161380E+00	1.396310E+00	3.604750E+00
1.144070E+00	1.432540E+00	3.691760E+00
1.181410E+00	1.358440E+00	3.638200E+00
1.173370E+00	1.372840E+00	3.678070E+00
1.199670E+00	1.327060E+00	3.682240E+00
1.433070E+00	2.665450E+00	3.832980E+00
1.250420E+00	1.248170E+00	3.663730E+00
1.319160E+00	1.166190E+00	3.622570E+00
1.297990E+00	1.181970E+00	3.683700E+00
1.362550E+00	1.119270E+00	3.658970E+00
1.336820E+00	1.138810E+00	3.702760E+00
1.394940E+00	1.085950E+00	3.708460E+00
1.481330E+00	2.767090E+00	3.887930E+00
1.514700E+00	2.841780E+00	3.892460E+00
1.508590E+00	2.818060E+00	3.836650E+00
1.490470E+00	1.011750E+00	3.705930E+00
1.586810E+00	9.548000E-01	3.676920E+00
1.563910E+00	9.552120E-01	3.739760E+00
1.619100E+00	9.299940E-01	3.757610E+00
1.539100E+00	2.888050E+00	3.838870E+00
1.700370E+00	9.142930E-01	3.712710E+00
1.575250E+00	2.986340E+00	3.881120E+00
1.608370E+00	3.061360E+00	3.877540E+00
1.597240E+00	3.031260E+00	3.819310E+00
1.846390E+00	8.678290E-01	3.720460E+00
1.969330E+00	8.454150E-01	3.763110E+00
1.629920E+00	3.097450E+00	3.826160E+00
2.071020E+00	8.306600E-01	3.725710E+00
1.685160E+00	3.194820E+00	3.836760E+00
2.136200E+00	8.262650E-01	3.702060E+00
2.161750E+00	8.196120E-01	3.741190E+00
1.745500E+00	3.294140E+00	3.852930E+00
1.788480E+00	3.358780E+00	3.871310E+00
1.777360E+00	3.335200E+00	3.807390E+00
2.240850E+00	8.181520E-01	3.746080E+00
2.170920E+00	8.265220E-01	3.706670E+00
1.830030E+00	3.402770E+00	3.824420E+00
2.368890E+00	8.075830E-01	3.713860E+00
2.479770E+00	7.810190E-01	3.799550E+00
1.895700E+00	3.474240E+00	3.787380E+00
2.576810E+00	7.690690E-01	3.760970E+00
1.962640E+00	3.563720E+00	3.850500E+00
2.028150E+00	3.640790E+00	3.864990E+00
2.010900E+00	3.610270E+00	3.796850E+00
2.670950E+00	7.570510E-01	3.717140E+00
2.769740E+00	7.210810E-01	3.790390E+00
2.082510E+00	3.683890E+00	3.821780E+00
2.859380E+00	7.081110E-01	3.731310E+00
2.946910E+00	6.775920E-01	3.769450E+00
2.172020E+00	3.752560E+00	3.806650E+00
3.033100E+00	6.842920E-01	3.726860E+00
3.131030E+00	6.709310E-01	3.795310E+00
2.257740E+00	3.815400E+00	3.789880E+00
3.229730E+00	7.018220E-01	3.760250E+00
2.338650E+00	3.869060E+00	3.777540E+00
3.330110E+00	7.551000E-01	3.729660E+00
2.405640E+00	3.898800E+00	3.758820E+00
2.479630E+00	3.938550E+00	3.813660E+00
3.428810E+00	8.197790E-01	3.699390E+00
2.561350E+00	3.962650E+00	3.779050E+00
3.614420E+00	9.553270E-01	3.768970E+00
3.523270E+00	8.689410E-01	3.783050E+00
2.651860E+00	3.988430E+00	3.762850E+00
3.726380E+00	1.047790E+00	3.756140E+00
2.733800E+00	3.999160E+00	3.755050E+00
2.766970E+00	3.993010E+00	3.700950E+00
2.841060E+00	4.013800E+00	3.774710E+00
3.864960E+00	1.162840E+00	3.756310E+00
2.939610E+00	4.005040E+00	3.772600E+00
3.967790E+00	1.251350E+00	3.707670E+00
3.032040E+00	3.969550E+00	3.752150E+00
3.190760E+00	3.936570E+00	3.761610E+00
4.154830E+00	1.427050E+00	3.762100E+00
4.051280E+00	1.320580E+00	3.739880E+00
3.280460E+00	3.929790E+00	3.789130E+00
3.327530E+00	3.869350E+00	3.739240E+00
4.307820E+00	1.672130E+00	3.722910E+00
4.257890E+00	1.570870E+00	3.738380E+00
4.236440E+00	1.511090E+00	3.785470E+00
3.369150E+00	3.909480E+00	3.803080E+00
3.475480E+00	3.884070E+00	3.820320E+00
3.477310E+00	3.836100E+00	3.761190E+00
4.367230E+00	2.691290E+00	3.789370E+00
4.332460E+00	2.772330E+00	3.701100E+00
4.319300E+00	2.833680E+00	3.769040E+00
4.393400E+00	2.551720E+00	3.809930E+00
4.404610E+00	2.446700E+00	3.786860E+00
4.414670E+00	2.324450E+00	3.773370E+00
4.412130E+00	2.194850E+00	3.763470E+00
4.404290E+00	2.067160E+00	3.753700E+00
4.388560E+00	1.930450E+00	3.752910E+00
4.348240E+00	1.767950E+00	3.752450E+00
4.309460E+00	1.632260E+00	3.789590E+00
4.272320E+00	1.555450E+00	3.799150E+00
3.565120E+00	3.841690E+00	3.812850E+00
3.643470E+00	3.777990E+00	3.770690E+00
3.774860E+00	3.746110E+00	3.826620E+00
4.209210E+00	3.222930E+00	3.784740E+00
4.248290E+00	3.126960E+00	3.862720E+00
4.272540E+00	3.009220E+00	3.799860E+00
4.289000E+00	2.922760E+00	3.750810E+00
3.882650E+00	3.682910E+00	3.816300E+00
3.977170E+00	3.612050E+00	3.799780E+00
4.077800E+00	3.506950E+00	3.783960E+00
4.048490E+00	3.536270E+00	3.695600E+00
4.161470E+00	3.387940E+00	3.835100E+00
4.179930E+00	3.310610E+00	3.773150E+00
1.261710E+00	2.331610E+00	3.923800E+00
1.234260E+00	2.239310E+00	3.914150E+00
1.216670E+00	2.148600E+00	3.920110E+00
1.187970E+00	2.030980E+00	3.905610E+00
1.160490E+00	1.918130E+00	3.889080E+00
1.138700E+00	1.802550E+00	3.890060E+00
1.113380E+00	1.728700E+00	3.810930E+00
1.125230E+00	1.725820E+00	3.875520E+00
1.120020E+00	1.676690E+00	3.847860E+00
1.319990E+00	2.471420E+00	3.940670E+00
1.285310E+00	2.404260E+00	3.935840E+00
1.122900E+00	1.595640E+00	3.825410E+00
1.131790E+00	1.517410E+00	3.805140E+00
1.141230E+00	1.467130E+00	3.780940E+00
1.155840E+00	1.475660E+00	3.859270E+00
1.176020E+00	1.421240E+00	3.846710E+00
1.394510E+00	2.599650E+00	3.950260E+00
1.367960E+00	2.544000E+00	3.970560E+00
1.192750E+00	1.356680E+00	3.774610E+00
1.224170E+00	1.296660E+00	3.751920E+00
1.235310E+00	1.304700E+00	3.836030E+00
1.262740E+00	1.247820E+00	3.799870E+00
1.446050E+00	2.682900E+00	3.959400E+00
1.299360E+00	1.184060E+00	3.753570E+00
1.363980E+00	1.112730E+00	3.802340E+00
1.429590E+00	1.049420E+00	3.785280E+00
1.427170E+00	1.049080E+00	3.886590E+00
1.490830E+00	9.970990E-01	3.839110E+00
1.509200E+00	2.821070E+00	3.946980E+00
1.488940E+00	2.767780E+00	3.969610E+00
1.577770E+00	9.429880E-01	3.836190E+00
1.695320E+00	8.987140E-01	3.843920E+00
1.548250E+00	2.902930E+00	3.960140E+00
1.797930E+00	8.643770E-01	3.821390E+00
1.783700E+00	8.580310E-01	3.900940E+00
1.860370E+00	8.377560E-01	3.910410E+00
1.611820E+00	3.054560E+00	3.951060E+00
1.585160E+00	2.989590E+00	3.974130E+00
1.934130E+00	8.370200E-01	3.854570E+00
1.644140E+00	3.124630E+00	3.913140E+00
2.062430E+00	8.084500E-01	3.843960E+00
1.699110E+00	3.206540E+00	3.975650E+00
1.744790E+00	3.283420E+00	3.991660E+00
1.725760E+00	3.265000E+00	3.920210E+00
2.168170E+00	8.045840E-01	3.817590E+00
1.776340E+00	3.339840E+00	3.947250E+00
2.266240E+00	7.850980E-01	3.872500E+00
1.832150E+00	3.416040E+00	3.924790E+00
2.377500E+00	7.707880E-01	3.853570E+00
2.492130E+00	7.565590E-01	3.903840E+00
1.890920E+00	3.485360E+00	3.890120E+00
2.575300E+00	7.401820E-01	3.884260E+00
2.019160E+00	3.636200E+00	3.942190E+00
1.953740E+00	3.561890E+00	3.962250E+00
2.677560E+00	7.246360E-01	3.848180E+00
2.770770E+00	6.985630E-01	3.883660E+00
2.087140E+00	3.702770E+00	3.925970E+00
2.881570E+00	6.621710E-01	3.891210E+00
2.164300E+00	3.763990E+00	3.907180E+00
3.025750E+00	6.543970E-01	3.843670E+00
2.244590E+00	3.824760E+00	3.886850E+00
2.322760E+00	3.880720E+00	3.868490E+00
3.337350E+00	7.238010E-01	3.845060E+00
3.229620E+00	6.655600E-01	3.867070E+00
2.402620E+00	3.919660E+00	3.848340E+00
2.476410E+00	3.947560E+00	3.915790E+00
3.439410E+00	7.936570E-01	3.810220E+00
2.566620E+00	3.982730E+00	3.881770E+00
3.608950E+00	9.140870E-01	3.880770E+00
3.525630E+00	8.368650E-01	3.867410E+00
2.634210E+00	4.004120E+00	3.833840E+00
3.715920E+00	1.019860E+00	3.859110E+00
2.724160E+00	4.021010E+00	3.845070E+00
2.837340E+00	4.049640E+00	3.903640E+00
3.816100E+00	1.107340E+00	3.837980E+00
2.976930E+00	4.041270E+00	3.854570E+00
3.934060E+00	1.217580E+00	3.886020E+00
[truncated: 10,719 more rows]
