# Supplementary material for: A New MRI-Based Model of Heart Function with Coupled Hemodynamics and Application to Normal and Diseased Canine Left Ventricles
Source: Front Bioeng Biotechnol. 2015 Sep 23;3:140. doi: 10.3389/fbioe.2015.00140 (PMC4585083; doi:10.3389/fbioe.2015.00140)
Supplement: Supplementary file 2 [file Data_Sheet_2.ZIP › Case1_Normal_SR_Diastole/nodes/case1_diastole_time_0.2700.csv]

3.311120E+00	2.099510E+00	1.121680E+00
3.333530E+00	2.142740E+00	1.098680E+00
3.352980E+00	2.105930E+00	1.112050E+00
3.355270E+00	2.064620E+00	1.143520E+00
3.385780E+00	2.196150E+00	1.071860E+00
3.418140E+00	2.252950E+00	1.056670E+00
3.441950E+00	2.207170E+00	1.072470E+00
3.442680E+00	2.127830E+00	1.113460E+00
3.548180E+00	2.066310E+00	1.173520E+00
3.467630E+00	2.021190E+00	1.192820E+00
3.595740E+00	2.007020E+00	1.240050E+00
3.524130E+00	2.241820E+00	1.082200E+00
3.593610E+00	2.140790E+00	1.145880E+00
3.635940E+00	2.070280E+00	1.204250E+00
2.991620E+00	2.297280E+00	1.151390E+00
3.008310E+00	2.379200E+00	1.132170E+00
3.051090E+00	2.339080E+00	1.122150E+00
3.069270E+00	2.287490E+00	1.131370E+00
3.063330E+00	2.461290E+00	1.118270E+00
3.082670E+00	2.539810E+00	1.122630E+00
3.128280E+00	2.493190E+00	1.102920E+00
3.184810E+00	2.388800E+00	1.081590E+00
3.306750E+00	2.240550E+00	1.067620E+00
3.158110E+00	2.236140E+00	1.119990E+00
3.235770E+00	2.094280E+00	1.160270E+00
3.363710E+00	1.969490E+00	1.234100E+00
3.231620E+00	1.961590E+00	1.271410E+00
3.439450E+00	1.888110E+00	1.355820E+00
3.325730E+00	1.872170E+00	1.379780E+00
3.433010E+00	1.844330E+00	1.435560E+00
3.209110E+00	2.560690E+00	1.094950E+00
3.417540E+00	2.540020E+00	1.074560E+00
3.435830E+00	2.359020E+00	1.049460E+00
3.518640E+00	1.940040E+00	1.297030E+00
3.558060E+00	1.862880E+00	1.462530E+00
3.551920E+00	2.473890E+00	1.082840E+00
3.567840E+00	2.564410E+00	1.103540E+00
3.616900E+00	2.363190E+00	1.089500E+00
3.673250E+00	2.236900E+00	1.142670E+00
3.702400E+00	2.129170E+00	1.213080E+00
3.715560E+00	2.045630E+00	1.291590E+00
3.654540E+00	1.953100E+00	1.356920E+00
3.681220E+00	2.514760E+00	1.143020E+00
3.753640E+00	2.347810E+00	1.175870E+00
3.779920E+00	2.201520E+00	1.248740E+00
3.767670E+00	2.114520E+00	1.288460E+00
2.578930E+00	2.678630E+00	1.327440E+00
2.600560E+00	2.743700E+00	1.328780E+00
2.636940E+00	2.687380E+00	1.302080E+00
2.730800E+00	2.626040E+00	1.266020E+00
2.595190E+00	2.602450E+00	1.323090E+00
2.791550E+00	2.462990E+00	1.232570E+00
2.642070E+00	2.462370E+00	1.311970E+00
2.876410E+00	2.302220E+00	1.202220E+00
2.700680E+00	2.314480E+00	1.311270E+00
2.877570E+00	2.145360E+00	1.286230E+00
2.762680E+00	2.168530E+00	1.355520E+00
2.941550E+00	2.064880E+00	1.302690E+00
2.836860E+00	2.029230E+00	1.397730E+00
2.952980E+00	1.979200E+00	1.379210E+00
2.708840E+00	2.772970E+00	1.299170E+00
2.900110E+00	2.773250E+00	1.220630E+00
2.883980E+00	2.606900E+00	1.188840E+00
2.958960E+00	2.488020E+00	1.154470E+00
3.017590E+00	2.176760E+00	1.205400E+00
3.076390E+00	2.006400E+00	1.296800E+00
3.164580E+00	1.892240E+00	1.399220E+00
3.034450E+00	1.914770E+00	1.428350E+00
3.240610E+00	1.796530E+00	1.514320E+00
3.089180E+00	1.817280E+00	1.533590E+00
3.295110E+00	1.724380E+00	1.613880E+00
3.158820E+00	1.701220E+00	1.666150E+00
3.277730E+00	1.657290E+00	1.716230E+00
3.092340E+00	2.667060E+00	1.149380E+00
3.137880E+00	2.852770E+00	1.217810E+00
3.423630E+00	1.784250E+00	1.545320E+00
3.398540E+00	1.689600E+00	1.699050E+00
3.273890E+00	2.794940E+00	1.164540E+00
3.334320E+00	2.912700E+00	1.228290E+00
3.343620E+00	2.688670E+00	1.108540E+00
3.562410E+00	1.797840E+00	1.583030E+00
3.575380E+00	1.740080E+00	1.716120E+00
3.446600E+00	2.822600E+00	1.184310E+00
3.507610E+00	2.943940E+00	1.278590E+00
3.584720E+00	2.687780E+00	1.149350E+00
3.752360E+00	1.996800E+00	1.416670E+00
3.732500E+00	1.916880E+00	1.522090E+00
3.666130E+00	1.827680E+00	1.620820E+00
3.613170E+00	2.855380E+00	1.244960E+00
3.639650E+00	2.947010E+00	1.333020E+00
3.718410E+00	2.783430E+00	1.254670E+00
3.772420E+00	2.651510E+00	1.238340E+00
3.825620E+00	2.472870E+00	1.252170E+00
3.859770E+00	2.296660E+00	1.317730E+00
3.831260E+00	2.110330E+00	1.429280E+00
3.889180E+00	2.234340E+00	1.437080E+00
3.798960E+00	1.989860E+00	1.505870E+00
3.717770E+00	2.879530E+00	1.325710E+00
3.827000E+00	2.790240E+00	1.380290E+00
3.879350E+00	2.597790E+00	1.370550E+00
3.904070E+00	2.425320E+00	1.391730E+00
3.911600E+00	2.310090E+00	1.439640E+00
2.227670E+00	2.717980E+00	1.565450E+00
2.253920E+00	2.805690E+00	1.557710E+00
2.285020E+00	2.729900E+00	1.521660E+00
2.346500E+00	2.645950E+00	1.486860E+00
2.242630E+00	2.631890E+00	1.565450E+00
2.407100E+00	2.489230E+00	1.469420E+00
2.289440E+00	2.488370E+00	1.555310E+00
2.454260E+00	2.331760E+00	1.468900E+00
2.342090E+00	2.340880E+00	1.544610E+00
2.512720E+00	2.185390E+00	1.505830E+00
2.404900E+00	2.195420E+00	1.578160E+00
2.571810E+00	2.053120E+00	1.535320E+00
2.462450E+00	2.057170E+00	1.608290E+00
2.641660E+00	1.959820E+00	1.576820E+00
2.537180E+00	1.914510E+00	1.677000E+00
2.669790E+00	1.852820E+00	1.677810E+00
2.309260E+00	2.916230E+00	1.541080E+00
2.355270E+00	3.027870E+00	1.550880E+00
2.374890E+00	2.949790E+00	1.506950E+00
2.386730E+00	2.831500E+00	1.472580E+00
2.500320E+00	2.672020E+00	1.386540E+00
2.522480E+00	2.474190E+00	1.386650E+00
2.566140E+00	2.321210E+00	1.387310E+00
2.628070E+00	2.179100E+00	1.432190E+00
2.693700E+00	2.050950E+00	1.473810E+00
2.765250E+00	1.923520E+00	1.559900E+00
2.830380E+00	1.855760E+00	1.602300E+00
2.779260E+00	1.811850E+00	1.678710E+00
2.858230E+00	1.799340E+00	1.652960E+00
2.454900E+00	2.982410E+00	1.481590E+00
2.456940E+00	3.071210E+00	1.517100E+00
2.603490E+00	2.897410E+00	1.383180E+00
2.921570E+00	1.871000E+00	1.532910E+00
3.021960E+00	1.747250E+00	1.646200E+00
2.924510E+00	1.753850E+00	1.670940E+00
3.065120E+00	1.679440E+00	1.709840E+00
2.992640E+00	1.654630E+00	1.755500E+00
3.096700E+00	1.625950E+00	1.768220E+00
2.559220E+00	3.075260E+00	1.473780E+00
2.746160E+00	3.073290E+00	1.430610E+00
2.753070E+00	2.976050E+00	1.371550E+00
2.804430E+00	2.904980E+00	1.310950E+00
3.357110E+00	1.608340E+00	1.809570E+00
3.207840E+00	1.574070E+00	1.844010E+00
3.332470E+00	1.546250E+00	1.921140E+00
2.863760E+00	3.024930E+00	1.357780E+00
2.877860E+00	3.106740E+00	1.411860E+00
3.013650E+00	2.964980E+00	1.298830E+00
3.499400E+00	1.644570E+00	1.816620E+00
3.450730E+00	1.575420E+00	1.921280E+00
2.999880E+00	3.102690E+00	1.402940E+00
3.228450E+00	3.091240E+00	1.382230E+00
3.225680E+00	2.977760E+00	1.281920E+00
3.596440E+00	1.677040E+00	1.829710E+00
3.602120E+00	1.623970E+00	1.944810E+00
3.394520E+00	3.032970E+00	1.333000E+00
3.377750E+00	3.112130E+00	1.412080E+00
3.766200E+00	1.870530E+00	1.680910E+00
3.744190E+00	1.799760E+00	1.786220E+00
3.681750E+00	1.713800E+00	1.866010E+00
3.481050E+00	3.109710E+00	1.439170E+00
3.574500E+00	3.033070E+00	1.392900E+00
3.926750E+00	2.230820E+00	1.560870E+00
3.899060E+00	2.093770E+00	1.650730E+00
3.836620E+00	1.960720E+00	1.665150E+00
3.813160E+00	1.863610E+00	1.772430E+00
3.739120E+00	2.971380E+00	1.442750E+00
3.872720E+00	2.886470E+00	1.531800E+00
3.899830E+00	2.793410E+00	1.494720E+00
3.928260E+00	2.692210E+00	1.501910E+00
3.949360E+00	2.516210E+00	1.534410E+00
3.963620E+00	2.625000E+00	1.613510E+00
3.945240E+00	2.366580E+00	1.519380E+00
3.938560E+00	2.773810E+00	1.593450E+00
3.959190E+00	2.693860E+00	1.608320E+00
2.028190E+00	2.770660E+00	1.748160E+00
2.060480E+00	2.866970E+00	1.743160E+00
2.086870E+00	2.788930E+00	1.697980E+00
2.154050E+00	2.698960E+00	1.635350E+00
2.036300E+00	2.680760E+00	1.736790E+00
2.179860E+00	2.498310E+00	1.645330E+00
2.071200E+00	2.521740E+00	1.730180E+00
2.230840E+00	2.343910E+00	1.635350E+00
2.100660E+00	2.327640E+00	1.737820E+00
2.298200E+00	2.207060E+00	1.653640E+00
2.200800E+00	2.218760E+00	1.719620E+00
2.355490E+00	2.070740E+00	1.674360E+00
2.245640E+00	2.090970E+00	1.744600E+00
2.420930E+00	1.948350E+00	1.710490E+00
2.312920E+00	1.960450E+00	1.768600E+00
2.465970E+00	1.872200E+00	1.747080E+00
2.406530E+00	1.831040E+00	1.816850E+00
2.499300E+00	1.809080E+00	1.789410E+00
2.116720E+00	2.986080E+00	1.729800E+00
2.160580E+00	3.107040E+00	1.745620E+00
2.181680E+00	3.031110E+00	1.692160E+00
2.194080E+00	2.916560E+00	1.644780E+00
2.712970E+00	1.732100E+00	1.776640E+00
2.593110E+00	1.765190E+00	1.787170E+00
2.744350E+00	1.657690E+00	1.842240E+00
2.652900E+00	1.623640E+00	1.905990E+00
2.775250E+00	1.581010E+00	1.919560E+00
2.271690E+00	3.089510E+00	1.648070E+00
2.317360E+00	3.226690E+00	1.706480E+00
2.843440E+00	1.678160E+00	1.780570E+00
2.949530E+00	1.560360E+00	1.889280E+00
2.864460E+00	1.547880E+00	1.928930E+00
3.017060E+00	1.484790E+00	1.973840E+00
2.931660E+00	1.446170E+00	2.033840E+00
3.032790E+00	1.421960E+00	2.058480E+00
2.459450E+00	3.165520E+00	1.578810E+00
2.487500E+00	3.305270E+00	1.692800E+00
3.061210E+00	1.557670E+00	1.875670E+00
3.123560E+00	1.465460E+00	2.003420E+00
2.600900E+00	3.271050E+00	1.614560E+00
2.653660E+00	3.359970E+00	1.697480E+00
2.666390E+00	3.192740E+00	1.526270E+00
3.413240E+00	1.510840E+00	2.018200E+00
3.276290E+00	1.475830E+00	2.025930E+00
3.397580E+00	1.461350E+00	2.121870E+00
2.762250E+00	3.297190E+00	1.619000E+00
2.795700E+00	3.376620E+00	1.705870E+00
2.901140E+00	3.216000E+00	1.496470E+00
3.532700E+00	1.548630E+00	2.018950E+00
3.517240E+00	1.503490E+00	2.120170E+00
2.857610E+00	3.416420E+00	1.742690E+00
2.872210E+00	3.455760E+00	1.800620E+00
2.913090E+00	3.426830E+00	1.753330E+00
2.942310E+00	3.365460E+00	1.680960E+00
3.079120E+00	3.290540E+00	1.599990E+00
3.150980E+00	3.208570E+00	1.498580E+00
3.607350E+00	1.572320E+00	2.028780E+00
3.602420E+00	1.547320E+00	2.088280E+00
2.967480E+00	3.448260E+00	1.804970E+00
3.088620E+00	3.409600E+00	1.775610E+00
3.129040E+00	3.353360E+00	1.696090E+00
3.263900E+00	3.304940E+00	1.634210E+00
3.397980E+00	3.201940E+00	1.511040E+00
3.777970E+00	1.757110E+00	1.928660E+00
3.753850E+00	1.681730E+00	2.020220E+00
3.675660E+00	1.592840E+00	2.072080E+00
3.242730E+00	3.395320E+00	1.773100E+00
3.376310E+00	3.357520E+00	1.744280E+00
3.424640E+00	3.295180E+00	1.660510E+00
3.552440E+00	3.255210E+00	1.658810E+00
3.641670E+00	3.142570E+00	1.545440E+00
3.950510E+00	2.165430E+00	1.768990E+00
3.926730E+00	2.015060E+00	1.856120E+00
3.968670E+00	2.116990E+00	1.913070E+00
3.853950E+00	1.844030E+00	1.919080E+00
3.826800E+00	1.750200E+00	2.014390E+00
3.515080E+00	3.341400E+00	1.774230E+00
3.637340E+00	3.296570E+00	1.768280E+00
3.674720E+00	3.226960E+00	1.693330E+00
3.757780E+00	3.165410E+00	1.692620E+00
3.826520E+00	3.037840E+00	1.641430E+00
3.975700E+00	2.537300E+00	1.701790E+00
3.981470E+00	2.351240E+00	1.760730E+00
3.991970E+00	2.493990E+00	1.803670E+00
3.978760E+00	2.200880E+00	1.874200E+00
3.760490E+00	3.251920E+00	1.812470E+00
3.856270E+00	3.135150E+00	1.792630E+00
3.917190E+00	3.015590E+00	1.801970E+00
3.940100E+00	2.876180E+00	1.737920E+00
3.980240E+00	2.671440E+00	1.749780E+00
3.986990E+00	2.565650E+00	1.773070E+00
1.868320E+00	2.808650E+00	1.955660E+00
1.912840E+00	2.927980E+00	1.961240E+00
1.918950E+00	2.829830E+00	1.902430E+00
1.960630E+00	2.742070E+00	1.821240E+00
1.859830E+00	2.714700E+00	1.930230E+00
1.969790E+00	2.542590E+00	1.818780E+00
1.875950E+00	2.561240E+00	1.909970E+00
1.999940E+00	2.389230E+00	1.801150E+00
1.892460E+00	2.366970E+00	1.902260E+00
2.023440E+00	2.307060E+00	1.804840E+00
1.972010E+00	2.295440E+00	1.854120E+00
2.026070E+00	2.222320E+00	1.846700E+00
2.122310E+00	1.954330E+00	1.905460E+00
2.093710E+00	2.015600E+00	1.890130E+00
2.186990E+00	1.983890E+00	1.840570E+00
2.280760E+00	1.855500E+00	1.878220E+00
2.166840E+00	1.878290E+00	1.931210E+00
2.358840E+00	1.726270E+00	1.935810E+00
2.243650E+00	1.752560E+00	1.982970E+00
2.402900E+00	1.642180E+00	1.978620E+00
2.325360E+00	1.608270E+00	2.052860E+00
2.438510E+00	1.564360E+00	2.044640E+00
2.018340E+00	2.965140E+00	1.831250E+00
1.995790E+00	3.059900E+00	1.913700E+00
2.122230E+00	2.130840E+00	1.812800E+00
2.491550E+00	1.675510E+00	1.919180E+00
2.575610E+00	1.581130E+00	1.976380E+00
2.531630E+00	1.522560E+00	2.064990E+00
2.631100E+00	1.503870E+00	2.046810E+00
2.031030E+00	3.140590E+00	1.922110E+00
2.102080E+00	3.238970E+00	1.928870E+00
2.077300E+00	3.135560E+00	1.849500E+00
2.826260E+00	1.474450E+00	2.026960E+00
2.729340E+00	1.490780E+00	2.033320E+00
2.861620E+00	1.413590E+00	2.091940E+00
2.796480E+00	1.381690E+00	2.155710E+00
2.900990E+00	1.361930E+00	2.156490E+00
2.202830E+00	3.240130E+00	1.817680E+00
2.232330E+00	3.331080E+00	1.897030E+00
3.103610E+00	1.387290E+00	2.122820E+00
3.006500E+00	1.358320E+00	2.160080E+00
3.109090E+00	1.336780E+00	2.211580E+00
2.306740E+00	3.406230E+00	1.915380E+00
2.373180E+00	3.486340E+00	1.971880E+00
2.378380E+00	3.431030E+00	1.894530E+00
2.362940E+00	3.365670E+00	1.812790E+00
3.193620E+00	1.412190E+00	2.104180E+00
3.183690E+00	1.364760E+00	2.184150E+00
2.472920E+00	3.456230E+00	1.884930E+00
2.541590E+00	3.536810E+00	1.975970E+00
2.554900E+00	3.414970E+00	1.783920E+00
3.307270E+00	1.400160E+00	2.185700E+00
2.639580E+00	3.496550E+00	1.889020E+00
2.686760E+00	3.555750E+00	1.981060E+00
2.747840E+00	3.438510E+00	1.794290E+00
3.506750E+00	1.436430E+00	2.254530E+00
2.754610E+00	3.576810E+00	2.025360E+00
2.765150E+00	3.601960E+00	2.082640E+00
2.811910E+00	3.578750E+00	2.033230E+00
2.859370E+00	3.522460E+00	1.937160E+00
3.669290E+00	1.538500E+00	2.204710E+00
2.856890E+00	3.592490E+00	2.075110E+00
2.960820E+00	3.566630E+00	2.043100E+00
3.012510E+00	3.528510E+00	1.988280E+00
3.137130E+00	3.470200E+00	1.918490E+00
3.770380E+00	1.622750E+00	2.160250E+00
3.774890E+00	1.582180E+00	2.235270E+00
3.097140E+00	3.538870E+00	2.056070E+00
3.235140E+00	3.509140E+00	2.027250E+00
3.292000E+00	3.474280E+00	1.966170E+00
3.406500E+00	3.421580E+00	1.898530E+00
3.982200E+00	2.035650E+00	2.009040E+00
3.963490E+00	1.899660E+00	2.072660E+00
3.878250E+00	1.736830E+00	2.154690E+00
3.982570E+00	1.830210E+00	2.210480E+00
3.836040E+00	1.623820E+00	2.246610E+00
3.367090E+00	3.487460E+00	2.033120E+00
3.493340E+00	3.456830E+00	2.020370E+00
3.546100E+00	3.422060E+00	1.972530E+00
3.647200E+00	3.362050E+00	1.921260E+00
4.012730E+00	2.454280E+00	1.966210E+00
3.995610E+00	2.557980E+00	1.844670E+00
4.007730E+00	2.597350E+00	1.943810E+00
4.011100E+00	2.327340E+00	1.970240E+00
4.024430E+00	2.168230E+00	2.050400E+00
4.019630E+00	1.985690E+00	2.147550E+00
4.009500E+00	1.897070E+00	2.188520E+00
3.616070E+00	3.434660E+00	2.045620E+00
3.721700E+00	3.392740E+00	2.044150E+00
3.754600E+00	3.354160E+00	2.002950E+00
3.802890E+00	3.297240E+00	1.966720E+00
3.879940E+00	3.190290E+00	1.931640E+00
3.939630E+00	3.061050E+00	1.930370E+00
3.984130E+00	2.914670E+00	1.944580E+00
4.016850E+00	2.745260E+00	1.988450E+00
4.027520E+00	2.833660E+00	2.037350E+00
3.825300E+00	3.343300E+00	2.095810E+00
3.914560E+00	3.239510E+00	2.069000E+00
3.973200E+00	3.112230E+00	2.059700E+00
4.006800E+00	2.979730E+00	2.059920E+00
4.029880E+00	2.882350E+00	2.070500E+00
1.743280E+00	2.817890E+00	2.158360E+00
1.786460E+00	2.927030E+00	2.163640E+00
1.776010E+00	2.839540E+00	2.106810E+00
1.803500E+00	2.768010E+00	2.023830E+00
1.724960E+00	2.732420E+00	2.126710E+00
1.792130E+00	2.585130E+00	1.995850E+00
1.719720E+00	2.599700E+00	2.083670E+00
1.804380E+00	2.423670E+00	1.981730E+00
1.730480E+00	2.445780E+00	2.062280E+00
1.815500E+00	2.326560E+00	1.978000E+00
1.745970E+00	2.292900E+00	2.051480E+00
1.835140E+00	2.241770E+00	1.990710E+00
1.916880E+00	2.034870E+00	2.022120E+00
1.918710E+00	2.082490E+00	1.998870E+00
1.946300E+00	2.048310E+00	1.994060E+00
1.950270E+00	1.999510E+00	2.009990E+00
2.060400E+00	1.760680E+00	2.090380E+00
2.034060E+00	1.824690E+00	2.060450E+00
2.123090E+00	1.783250E+00	2.027870E+00
2.203100E+00	1.658470E+00	2.076210E+00
2.101500E+00	1.679770E+00	2.123060E+00
2.254950E+00	1.580180E+00	2.123410E+00
2.188440E+00	1.541960E+00	2.201760E+00
2.303280E+00	1.501210E+00	2.190430E+00
1.845580E+00	2.943750E+00	2.060720E+00
1.868970E+00	3.053490E+00	2.108090E+00
1.929680E+00	2.200990E+00	1.936380E+00
2.003360E+00	2.076900E+00	1.934860E+00
2.050290E+00	1.929180E+00	1.971410E+00
2.473690E+00	1.493670E+00	2.123410E+00
2.411280E+00	1.455850E+00	2.192790E+00
2.512520E+00	1.420780E+00	2.197900E+00
1.928310E+00	3.148370E+00	2.110300E+00
1.989480E+00	3.253920E+00	2.149450E+00
1.980040E+00	3.200400E+00	2.073330E+00
1.961500E+00	3.114400E+00	2.008120E+00
2.691810E+00	1.404170E+00	2.151230E+00
2.600720E+00	1.415030E+00	2.171680E+00
2.729590E+00	1.341670E+00	2.214050E+00
2.667930E+00	1.309290E+00	2.272970E+00
2.773010E+00	1.294060E+00	2.279060E+00
2.048360E+00	3.270880E+00	2.038170E+00
2.089000E+00	3.359430E+00	2.101880E+00
2.952340E+00	1.307200E+00	2.233170E+00
2.877940E+00	1.291580E+00	2.267900E+00
2.951930E+00	1.273390E+00	2.300280E+00
2.156370E+00	3.427770E+00	2.115960E+00
2.221120E+00	3.501260E+00	2.174280E+00
2.215850E+00	3.460640E+00	2.090870E+00
2.196770E+00	3.395150E+00	2.010890E+00
3.042930E+00	1.291690E+00	2.290190E+00
2.295880E+00	3.510040E+00	2.077140E+00
2.339680E+00	3.569910E+00	2.164500E+00
3.225000E+00	1.321070E+00	2.296380E+00
2.415070E+00	3.614080E+00	2.200100E+00
2.484080E+00	3.659310E+00	2.264730E+00
2.482360E+00	3.624020E+00	2.187940E+00
2.454820E+00	3.579060E+00	2.098570E+00
3.404220E+00	1.363270E+00	2.316820E+00
3.350420E+00	1.320300E+00	2.385820E+00
3.445950E+00	1.337790E+00	2.410370E+00
2.573690E+00	3.638810E+00	2.180260E+00
2.633830E+00	3.693200E+00	2.272080E+00
2.644160E+00	3.604630E+00	2.070910E+00
3.497020E+00	1.389480E+00	2.332000E+00
3.498120E+00	1.368240E+00	2.383810E+00
2.752290E+00	3.640340E+00	2.184510E+00
2.736180E+00	3.691080E+00	2.282420E+00
3.680650E+00	1.478800E+00	2.370260E+00
3.569090E+00	1.405640E+00	2.379540E+00
2.846610E+00	3.675950E+00	2.283050E+00
2.994480E+00	3.655310E+00	2.297210E+00
2.976400E+00	3.605030E+00	2.172510E+00
3.790760E+00	1.564910E+00	2.311030E+00
3.100650E+00	3.609500E+00	2.253920E+00
3.091340E+00	3.634140E+00	2.310990E+00
3.243620E+00	3.545910E+00	2.169130E+00
3.977450E+00	1.755130E+00	2.300260E+00
3.908520E+00	1.648490E+00	2.351060E+00
3.974320E+00	1.710470E+00	2.372210E+00
3.192610E+00	3.605040E+00	2.297110E+00
3.315280E+00	3.566050E+00	2.268910E+00
3.377770E+00	3.535130E+00	2.218220E+00
3.499130E+00	3.491330E+00	2.159210E+00
4.053700E+00	2.539460E+00	2.157410E+00
4.051930E+00	2.413890E+00	2.150450E+00
4.044690E+00	2.318460E+00	2.105520E+00
4.081800E+00	2.197330E+00	2.227720E+00
4.070790E+00	2.128650E+00	2.207710E+00
4.075540E+00	2.036320E+00	2.242170E+00
4.059390E+00	1.876360E+00	2.315770E+00
4.102480E+00	1.973000E+00	2.326260E+00
4.009750E+00	1.758760E+00	2.383750E+00
3.437380E+00	3.540890E+00	2.278830E+00
3.562360E+00	3.511310E+00	2.268060E+00
3.623790E+00	3.482520E+00	2.223450E+00
3.726390E+00	3.429810E+00	2.180470E+00
4.056330E+00	2.791440E+00	2.156870E+00
4.067400E+00	2.670930E+00	2.194940E+00
4.111700E+00	2.097870E+00	2.301630E+00
4.115910E+00	2.023310E+00	2.337700E+00
3.675530E+00	3.487070E+00	2.295020E+00
3.802310E+00	3.439450E+00	2.323280E+00
3.830480E+00	3.407520E+00	2.260320E+00
3.869640E+00	3.359600E+00	2.229280E+00
3.943700E+00	3.265950E+00	2.211760E+00
4.006800E+00	3.138860E+00	2.210200E+00
4.013920E+00	3.199200E+00	2.285320E+00
4.036240E+00	2.990620E+00	2.199350E+00
4.047470E+00	2.890200E+00	2.166170E+00
3.897050E+00	3.376490E+00	2.337550E+00
3.960840E+00	3.298450E+00	2.316110E+00
3.994390E+00	3.244870E+00	2.298730E+00
1.645900E+00	2.725640E+00	2.302330E+00
1.682060E+00	2.821220E+00	2.324230E+00
1.699330E+00	2.770780E+00	2.229200E+00
1.663450E+00	2.607130E+00	2.184460E+00
1.620330E+00	2.629530E+00	2.278840E+00
1.668840E+00	2.464260E+00	2.151990E+00
1.601600E+00	2.458670E+00	2.263480E+00
1.679440E+00	2.342340E+00	2.121270E+00
1.631630E+00	2.358700E+00	2.192550E+00
1.691420E+00	2.267250E+00	2.121980E+00
1.647880E+00	2.263240E+00	2.179360E+00
1.701200E+00	2.191740E+00	2.144820E+00
2.022140E+00	1.548590E+00	2.284750E+00
1.987470E+00	1.611640E+00	2.255600E+00
2.066790E+00	1.585640E+00	2.225620E+00
2.125940E+00	1.504520E+00	2.264420E+00
2.069290E+00	1.467680E+00	2.336130E+00
2.172130E+00	1.427290E+00	2.322740E+00
1.716570E+00	2.917420E+00	2.334190E+00
1.766430E+00	3.018480E+00	2.332820E+00
1.748490E+00	2.929500E+00	2.268530E+00
1.864040E+00	2.133480E+00	2.015800E+00
1.784790E+00	2.148900E+00	2.075570E+00
1.857350E+00	2.010220E+00	2.075850E+00
1.955690E+00	1.896930E+00	2.067380E+00
1.886500E+00	1.867670E+00	2.146630E+00
1.985540E+00	1.742760E+00	2.167880E+00
2.346430E+00	1.420020E+00	2.253970E+00
2.279000E+00	1.389070E+00	2.324690E+00
2.382420E+00	1.344590E+00	2.325920E+00
1.836850E+00	3.139520E+00	2.332720E+00
1.899550E+00	3.248140E+00	2.371990E+00
1.886490E+00	3.193360E+00	2.298990E+00
1.857910E+00	3.105980E+00	2.223120E+00
2.572430E+00	1.331470E+00	2.279430E+00
2.484360E+00	1.310520E+00	2.345570E+00
2.609520E+00	1.285290E+00	2.331820E+00
2.571740E+00	1.271110E+00	2.375020E+00
2.640250E+00	1.240520E+00	2.400750E+00
1.950390E+00	3.263360E+00	2.268340E+00
1.988970E+00	3.355470E+00	2.326770E+00
2.836050E+00	1.246450E+00	2.361670E+00
2.751860E+00	1.229130E+00	2.402850E+00
2.841260E+00	1.209320E+00	2.431040E+00
2.048800E+00	3.435290E+00	2.333810E+00
2.110380E+00	3.509160E+00	2.386500E+00
2.099400E+00	3.472960E+00	2.304000E+00
2.075800E+00	3.406730E+00	2.225600E+00
2.952100E+00	1.228820E+00	2.409830E+00
2.169710E+00	3.517730E+00	2.285480E+00
2.214290E+00	3.577330E+00	2.364900E+00
3.143430E+00	1.253820E+00	2.423450E+00
3.075940E+00	1.202440E+00	2.498490E+00
3.176420E+00	1.214200E+00	2.521720E+00
2.281160E+00	3.630960E+00	2.387830E+00
2.344240E+00	3.684180E+00	2.449590E+00
2.338560E+00	3.660210E+00	2.366280E+00
2.317910E+00	3.614760E+00	2.281860E+00
3.278220E+00	1.286550E+00	2.420140E+00
3.274260E+00	1.249370E+00	2.503290E+00
2.418350E+00	3.684840E+00	2.362500E+00
2.484400E+00	3.726950E+00	2.462190E+00
3.406590E+00	1.294220E+00	2.484520E+00
2.557900E+00	3.711970E+00	2.365330E+00
2.626690E+00	3.756250E+00	2.469900E+00
3.563160E+00	1.354310E+00	2.477390E+00
2.723770E+00	3.723470E+00	2.378100E+00
2.722310E+00	3.759390E+00	2.478190E+00
3.650300E+00	1.411230E+00	2.452040E+00
3.664710E+00	1.391860E+00	2.505840E+00
2.818020E+00	3.743980E+00	2.475830E+00
2.956400E+00	3.720620E+00	2.469920E+00
2.898550E+00	3.700960E+00	2.381310E+00
3.820170E+00	1.540600E+00	2.448080E+00
3.737190E+00	1.444760E+00	2.516160E+00
3.076330E+00	3.657850E+00	2.389010E+00
3.053920E+00	3.695780E+00	2.474470E+00
3.984070E+00	1.690850E+00	2.445360E+00
3.930970E+00	1.604190E+00	2.508710E+00
3.164870E+00	3.663830E+00	2.473030E+00
3.276720E+00	3.629950E+00	2.469660E+00
3.299460E+00	3.595170E+00	2.379220E+00
4.080800E+00	2.420490E+00	2.239580E+00
4.102680E+00	2.312330E+00	2.275050E+00
4.123340E+00	1.950850E+00	2.423410E+00
4.099060E+00	1.849560E+00	2.476600E+00
4.045390E+00	1.768800E+00	2.470330E+00
3.390060E+00	3.594990E+00	2.468810E+00
3.506410E+00	3.566590E+00	2.474760E+00
3.533110E+00	3.537960E+00	2.385820E+00
4.100650E+00	2.705950E+00	2.287180E+00
4.120750E+00	2.577840E+00	2.353130E+00
4.128920E+00	2.409760E+00	2.360570E+00
4.156900E+00	2.263690E+00	2.429590E+00
4.142110E+00	2.149490E+00	2.396960E+00
4.135880E+00	2.045740E+00	2.403430E+00
3.614900E+00	3.539540E+00	2.491260E+00
3.735570E+00	3.506760E+00	2.524350E+00
3.730360E+00	3.484750E+00	2.426860E+00
4.053970E+00	3.120520E+00	2.330430E+00
4.078770E+00	2.998710E+00	2.344250E+00
4.104760E+00	2.819160E+00	2.337360E+00
4.119270E+00	2.889550E+00	2.442530E+00
4.127450E+00	2.674560E+00	2.383290E+00
3.803510E+00	3.474020E+00	2.510910E+00
3.895300E+00	3.411340E+00	2.489680E+00
3.983170E+00	3.300650E+00	2.447890E+00
4.039680E+00	3.186090E+00	2.403980E+00
4.092690E+00	3.035620E+00	2.440690E+00
4.110230E+00	2.954740E+00	2.447640E+00
1.568370E+00	2.662410E+00	2.461230E+00
1.607310E+00	2.757100E+00	2.484020E+00
1.607380E+00	2.695560E+00	2.378310E+00
1.570660E+00	2.539550E+00	2.347950E+00
1.546550E+00	2.575120E+00	2.439090E+00
1.558130E+00	2.448240E+00	2.340450E+00
1.533290E+00	2.452250E+00	2.408700E+00
1.539890E+00	2.359630E+00	2.346560E+00
1.905150E+00	1.455910E+00	2.452620E+00
1.864940E+00	1.564650E+00	2.379660E+00
1.967520E+00	1.523340E+00	2.347680E+00
2.012210E+00	1.451460E+00	2.387260E+00
1.975800E+00	1.428500E+00	2.434840E+00
2.035000E+00	1.383590E+00	2.444310E+00
1.672550E+00	2.949100E+00	2.538620E+00
1.715820E+00	3.027790E+00	2.547060E+00
1.698010E+00	2.968940E+00	2.491420E+00
1.685930E+00	2.894630E+00	2.413780E+00
1.648190E+00	2.879520E+00	2.516560E+00
1.584130E+00	2.294050E+00	2.260490E+00
1.620980E+00	2.151470E+00	2.251470E+00
1.722460E+00	2.047090E+00	2.188060E+00
1.636870E+00	2.019310E+00	2.283980E+00
1.791580E+00	1.903640E+00	2.200440E+00
1.693210E+00	1.918730E+00	2.279110E+00
1.859840E+00	1.776570E+00	2.238000E+00
1.762560E+00	1.801410E+00	2.299250E+00
1.910530E+00	1.649870E+00	2.281850E+00
1.817960E+00	1.680680E+00	2.331900E+00
2.210710E+00	1.357290E+00	2.386930E+00
2.137950E+00	1.327840E+00	2.451900E+00
2.245640E+00	1.289280E+00	2.458490E+00
1.775200E+00	3.130820E+00	2.549770E+00
1.827330E+00	3.232490E+00	2.583330E+00
1.815380E+00	3.182790E+00	2.517120E+00
1.784150E+00	3.099390E+00	2.448280E+00
2.416400E+00	1.279950E+00	2.407850E+00
2.350840E+00	1.251800E+00	2.468300E+00
2.455340E+00	1.216170E+00	2.485300E+00
1.869900E+00	3.251710E+00	2.485520E+00
1.907580E+00	3.331470E+00	2.545010E+00
2.571680E+00	1.188970E+00	2.501210E+00
2.691460E+00	1.170390E+00	2.495140E+00
2.652230E+00	1.139260E+00	2.551230E+00
2.715920E+00	1.125500E+00	2.577700E+00
1.970760E+00	3.416850E+00	2.566100E+00
2.030580E+00	3.487300E+00	2.570290E+00
2.014930E+00	3.453590E+00	2.521820E+00
1.984290E+00	3.393250E+00	2.446910E+00
2.838210E+00	1.155880E+00	2.534900E+00
2.073060E+00	3.507140E+00	2.502960E+00
2.097440E+00	3.563430E+00	2.597610E+00
2.994490E+00	1.165300E+00	2.543590E+00
2.952420E+00	1.129700E+00	2.614420E+00
3.038330E+00	1.139690E+00	2.628240E+00
2.185720E+00	3.635530E+00	2.601370E+00
2.249010E+00	3.681720E+00	2.607710E+00
2.229640E+00	3.655650E+00	2.558590E+00
2.202030E+00	3.605710E+00	2.490120E+00
3.127470E+00	1.173920E+00	2.594350E+00
2.292740E+00	3.691760E+00	2.547090E+00
2.340000E+00	3.742410E+00	2.656140E+00
3.264460E+00	1.210950E+00	2.598220E+00
2.413360E+00	3.747100E+00	2.551120E+00
2.480660E+00	3.782350E+00	2.647770E+00
3.376870E+00	1.251950E+00	2.580510E+00
2.558220E+00	3.777900E+00	2.567100E+00
2.560620E+00	3.797540E+00	2.645850E+00
3.533460E+00	1.294130E+00	2.627920E+00
2.624250E+00	3.806630E+00	2.639000E+00
2.735510E+00	3.790320E+00	2.575520E+00
3.668550E+00	1.376830E+00	2.578500E+00
2.908310E+00	3.777490E+00	2.619400E+00
2.887990E+00	3.760370E+00	2.538940E+00
3.850260E+00	1.517510E+00	2.587150E+00
3.771630E+00	1.432570E+00	2.649850E+00
3.034580E+00	3.728290E+00	2.550800E+00
3.002810E+00	3.759210E+00	2.632300E+00
4.012220E+00	1.678880E+00	2.562520E+00
3.943740E+00	1.591300E+00	2.643600E+00
3.106480E+00	3.729320E+00	2.636040E+00
3.213360E+00	3.697960E+00	2.634640E+00
3.248290E+00	3.665140E+00	2.551830E+00
4.146710E+00	1.884050E+00	2.548630E+00
4.090060E+00	1.783670E+00	2.608520E+00
4.140780E+00	1.850830E+00	2.622290E+00
3.321280E+00	3.655530E+00	2.633600E+00
3.431080E+00	3.622220E+00	2.636100E+00
3.468640E+00	3.596860E+00	2.558440E+00
4.179850E+00	2.451300E+00	2.497800E+00
4.208700E+00	2.300770E+00	2.535840E+00
4.223030E+00	2.380280E+00	2.589270E+00
4.207240E+00	2.144760E+00	2.553070E+00
4.180310E+00	1.997910E+00	2.543600E+00
4.166610E+00	1.899790E+00	2.619310E+00
3.534120E+00	3.591280E+00	2.653800E+00
3.652760E+00	3.556090E+00	2.683020E+00
3.661410E+00	3.543150E+00	2.593800E+00
4.158990E+00	2.782090E+00	2.510090E+00
4.187830E+00	2.602530E+00	2.537330E+00
4.191210E+00	2.709430E+00	2.576880E+00
4.212500E+00	2.454900E+00	2.580630E+00
3.723920E+00	3.527300E+00	2.664840E+00
3.819400E+00	3.481630E+00	2.626630E+00
3.944830E+00	3.410290E+00	2.628000E+00
3.975620E+00	3.376070E+00	2.578830E+00
4.017510E+00	3.317140E+00	2.573730E+00
4.079980E+00	3.196410E+00	2.579000E+00
4.070510E+00	3.252440E+00	2.654930E+00
4.123660E+00	3.047690E+00	2.564550E+00
4.150520E+00	2.897070E+00	2.550870E+00
4.184390E+00	2.769170E+00	2.599190E+00
4.015180E+00	3.344490E+00	2.653720E+00
4.049370E+00	3.297590E+00	2.658390E+00
1.455510E+00	2.125360E+00	2.503530E+00
1.464640E+00	2.191170E+00	2.486290E+00
1.480540E+00	2.130050E+00	2.458750E+00
1.504980E+00	2.056860E+00	2.434960E+00
1.457890E+00	2.054170E+00	2.507730E+00
1.538160E+00	1.964750E+00	2.421340E+00
1.479650E+00	1.919880E+00	2.516320E+00
1.556670E+00	1.857840E+00	2.462830E+00
1.790250E+00	1.451540E+00	2.531590E+00
1.757080E+00	1.514280E+00	2.511300E+00
1.823130E+00	1.495030E+00	2.471770E+00
1.842080E+00	1.403120E+00	2.534840E+00
1.632140E+00	2.981610E+00	2.754150E+00
1.679050E+00	3.055350E+00	2.736070E+00
1.653300E+00	2.991910E+00	2.689110E+00
1.643940E+00	2.927150E+00	2.604730E+00
1.602780E+00	2.897480E+00	2.709210E+00
1.601560E+00	2.796110E+00	2.563430E+00
1.575720E+00	2.784810E+00	2.647370E+00
1.543640E+00	2.650380E+00	2.551070E+00
1.508860E+00	2.482970E+00	2.514420E+00
1.488000E+00	2.328260E+00	2.464950E+00
1.522770E+00	2.196470E+00	2.373550E+00
1.566840E+00	2.054210E+00	2.350670E+00
1.606050E+00	1.922410E+00	2.364320E+00
1.678860E+00	1.816580E+00	2.367230E+00
1.619870E+00	1.814830E+00	2.430020E+00
1.736290E+00	1.705570E+00	2.391770E+00
1.665110E+00	1.721810E+00	2.452770E+00
1.783170E+00	1.594280E+00	2.424830E+00
1.712270E+00	1.615300E+00	2.477670E+00
1.954910E+00	1.326120E+00	2.545710E+00
2.051190E+00	1.302270E+00	2.516700E+00
2.030650E+00	1.260280E+00	2.578370E+00
2.097690E+00	1.234070E+00	2.577680E+00
1.729050E+00	3.096700E+00	2.646550E+00
1.733560E+00	3.153500E+00	2.762810E+00
2.284320E+00	1.222390E+00	2.528700E+00
2.215650E+00	1.197740E+00	2.592240E+00
2.326540E+00	1.168140E+00	2.597630E+00
1.793470E+00	3.249630E+00	2.768800E+00
1.846640E+00	3.311670E+00	2.743540E+00
1.802090E+00	3.237780E+00	2.690250E+00
2.496820E+00	1.159560E+00	2.561780E+00
2.431710E+00	1.138500E+00	2.616190E+00
2.541350E+00	1.120450E+00	2.636600E+00
1.894010E+00	3.348600E+00	2.650830E+00
1.919770E+00	3.399350E+00	2.775810E+00
2.645800E+00	1.107830E+00	2.634510E+00
2.775840E+00	1.093580E+00	2.675420E+00
1.998880E+00	3.472280E+00	2.664800E+00
2.890480E+00	1.102200E+00	2.668840E+00
2.852190E+00	1.074700E+00	2.723330E+00
2.924090E+00	1.065400E+00	2.755380E+00
2.072150E+00	3.556830E+00	2.696800E+00
2.122930E+00	3.609950E+00	2.759410E+00
2.136230E+00	3.611050E+00	2.668650E+00
3.016840E+00	1.099590E+00	2.708740E+00
2.217690E+00	3.670640E+00	2.698480E+00
3.118670E+00	1.131790E+00	2.684470E+00
2.305940E+00	3.740090E+00	2.771930E+00
2.392400E+00	3.794380E+00	2.804160E+00
2.366260E+00	3.771220E+00	2.738850E+00
3.239380E+00	1.156590E+00	2.695040E+00
2.442960E+00	3.794970E+00	2.738940E+00
2.451810E+00	3.813700E+00	2.803480E+00
3.404060E+00	1.207330E+00	2.697270E+00
2.504760E+00	3.821260E+00	2.798800E+00
2.588740E+00	3.820570E+00	2.736350E+00
3.523160E+00	1.237620E+00	2.724680E+00
3.497360E+00	1.205350E+00	2.759210E+00
3.547610E+00	1.225030E+00	2.768220E+00
2.745650E+00	3.841770E+00	2.778190E+00
2.698600E+00	3.818000E+00	2.686000E+00
3.696010E+00	1.349880E+00	2.704120E+00
3.611460E+00	1.267550E+00	2.767510E+00
2.823180E+00	3.807930E+00	2.699470E+00
2.880370E+00	3.834860E+00	2.794510E+00
3.873470E+00	1.495210E+00	2.731820E+00
3.795120E+00	1.404490E+00	2.752960E+00
2.987030E+00	3.786110E+00	2.715310E+00
2.979440E+00	3.822960E+00	2.811840E+00
4.021350E+00	1.666460E+00	2.695430E+00
3.964040E+00	1.579790E+00	2.754190E+00
3.066130E+00	3.791980E+00	2.791550E+00
3.152970E+00	3.772650E+00	2.823470E+00
3.185180E+00	3.729210E+00	2.721590E+00
4.145910E+00	1.843020E+00	2.703610E+00
4.089320E+00	1.736020E+00	2.761430E+00
3.273640E+00	3.723850E+00	2.813450E+00
3.386130E+00	3.681700E+00	2.819960E+00
3.395320E+00	3.651820E+00	2.724740E+00
4.241300E+00	2.298140E+00	2.646560E+00
4.243960E+00	2.176560E+00	2.674880E+00
4.225200E+00	2.023100E+00	2.723250E+00
4.257550E+00	2.103280E+00	2.745000E+00
4.185520E+00	1.931860E+00	2.672210E+00
3.478470E+00	3.645490E+00	2.802710E+00
3.570980E+00	3.617950E+00	2.845700E+00
3.577990E+00	3.597910E+00	2.752580E+00
4.209070E+00	2.672540E+00	2.659250E+00
4.245200E+00	2.530100E+00	2.742700E+00
4.246160E+00	2.391250E+00	2.694150E+00
4.271340E+00	2.237900E+00	2.741650E+00
4.272790E+00	2.148560E+00	2.762620E+00
3.646540E+00	3.586820E+00	2.810710E+00
3.741330E+00	3.540770E+00	2.776880E+00
3.877100E+00	3.483200E+00	2.775020E+00
3.922560E+00	3.441430E+00	2.711440E+00
4.113980E+00	3.175920E+00	2.713490E+00
4.153790E+00	3.044800E+00	2.736870E+00
4.150230E+00	3.117800E+00	2.769410E+00
4.172720E+00	2.898730E+00	2.704910E+00
4.195570E+00	2.773600E+00	2.691910E+00
3.959620E+00	3.440340E+00	2.797430E+00
3.997430E+00	3.386520E+00	2.740460E+00
4.085030E+00	3.280150E+00	2.776260E+00
4.139880E+00	3.172000E+00	2.795580E+00
1.380530E+00	2.074300E+00	2.643920E+00
1.391290E+00	2.157080E+00	2.646110E+00
1.420290E+00	2.102730E+00	2.570240E+00
1.419560E+00	1.966190E+00	2.578660E+00
1.375850E+00	1.989570E+00	2.646260E+00
1.430670E+00	1.882720E+00	2.590370E+00
1.385980E+00	1.851520E+00	2.665180E+00
1.450940E+00	1.799030E+00	2.611800E+00
1.561160E+00	2.885470E+00	2.879390E+00
1.598080E+00	2.965210E+00	2.902600E+00
1.587220E+00	2.911670E+00	2.811370E+00
1.554070E+00	2.789660E+00	2.754280E+00
1.539980E+00	2.807250E+00	2.853380E+00
1.518430E+00	2.660370E+00	2.686630E+00
1.507150E+00	2.683820E+00	2.802430E+00
1.488860E+00	2.521990E+00	2.628610E+00
1.474970E+00	2.551290E+00	2.744270E+00
1.461880E+00	2.380190E+00	2.589200E+00
1.446970E+00	2.418430E+00	2.698510E+00
1.435530E+00	2.241990E+00	2.565930E+00
1.413240E+00	2.283950E+00	2.661250E+00
1.594790E+00	1.740690E+00	2.505030E+00
1.521410E+00	1.771900E+00	2.555130E+00
1.641030E+00	1.627880E+00	2.530660E+00
1.566340E+00	1.642950E+00	2.586400E+00
1.694510E+00	1.535890E+00	2.548410E+00
1.630760E+00	1.525990E+00	2.608100E+00
1.738190E+00	1.412150E+00	2.608670E+00
1.842230E+00	1.321180E+00	2.609770E+00
1.789840E+00	1.268590E+00	2.709650E+00
1.900880E+00	1.241410E+00	2.674060E+00
1.658130E+00	3.047430E+00	2.826060E+00
2.024070E+00	1.194270E+00	2.683490E+00
2.129760E+00	1.168270E+00	2.667640E+00
2.110450E+00	1.130220E+00	2.732120E+00
2.196770E+00	1.103760E+00	2.750870E+00
1.716000E+00	3.151790E+00	2.851150E+00
1.758920E+00	3.224220E+00	2.899590E+00
1.764450E+00	3.220970E+00	2.821570E+00
2.365980E+00	1.119100E+00	2.670040E+00
2.305560E+00	1.113510E+00	2.706760E+00
2.399710E+00	1.072240E+00	2.744290E+00
1.829520E+00	3.308650E+00	2.835690E+00
2.595880E+00	1.073480E+00	2.719050E+00
2.518720E+00	1.065900E+00	2.754030E+00
2.600260E+00	1.044270E+00	2.783260E+00
1.902780E+00	3.397600E+00	2.885280E+00
1.963180E+00	3.463660E+00	2.892520E+00
1.950340E+00	3.444190E+00	2.837840E+00
2.685160E+00	1.047900E+00	2.767700E+00
2.018090E+00	3.512720E+00	2.802580E+00
2.021450E+00	3.530170E+00	2.933350E+00
2.828850E+00	1.048470E+00	2.795140E+00
2.931250E+00	1.041060E+00	2.837060E+00
2.090340E+00	3.601040E+00	2.950660E+00
2.161040E+00	3.656920E+00	2.930580E+00
2.101260E+00	3.607030E+00	2.864010E+00
3.024930E+00	1.058650E+00	2.817810E+00
2.207790E+00	3.681580E+00	2.834780E+00
2.228200E+00	3.702180E+00	2.913710E+00
3.177880E+00	1.089970E+00	2.797180E+00
2.325130E+00	3.761730E+00	2.912130E+00
3.340600E+00	1.131760E+00	2.796650E+00
3.283420E+00	1.093530E+00	2.856680E+00
3.361110E+00	1.099740E+00	2.900820E+00
2.480320E+00	3.822030E+00	2.886490E+00
3.449790E+00	1.173680E+00	2.786780E+00
3.451300E+00	1.146160E+00	2.866420E+00
2.615370E+00	3.851820E+00	2.923160E+00
2.572730E+00	3.839740E+00	2.838580E+00
3.538470E+00	1.203490E+00	2.823910E+00
2.679430E+00	3.858930E+00	2.858720E+00
2.686630E+00	3.863980E+00	2.931450E+00
3.753160E+00	1.343740E+00	2.839780E+00
3.642610E+00	1.251800E+00	2.890600E+00
2.740820E+00	3.864580E+00	2.933190E+00
2.816820E+00	3.852470E+00	2.885460E+00
3.844110E+00	1.430390E+00	2.830610E+00
3.823530E+00	1.397140E+00	2.878650E+00
2.929840E+00	3.839690E+00	2.870690E+00
4.026780E+00	1.636490E+00	2.816800E+00
3.932030E+00	1.524230E+00	2.870680E+00
3.863930E+00	1.436670E+00	2.900440E+00
3.046110E+00	3.808410E+00	2.886160E+00
3.202570E+00	3.759900E+00	2.919990E+00
4.151910E+00	1.814920E+00	2.854530E+00
4.193560E+00	1.901800E+00	2.758560E+00
4.216310E+00	1.923300E+00	2.831120E+00
4.079170E+00	1.706820E+00	2.868890E+00
3.300760E+00	3.726560E+00	2.969340E+00
3.329930E+00	3.705980E+00	2.892960E+00
4.270160E+00	2.081560E+00	2.813830E+00
4.246160E+00	1.997200E+00	2.876740E+00
3.383170E+00	3.692300E+00	2.959810E+00
3.456480E+00	3.659830E+00	2.896190E+00
3.574640E+00	3.622190E+00	2.946240E+00
4.248560E+00	2.645030E+00	2.792390E+00
4.281690E+00	2.509630E+00	2.888920E+00
4.291790E+00	2.388700E+00	2.852190E+00
4.297310E+00	2.267920E+00	2.833170E+00
4.291860E+00	2.163520E+00	2.833840E+00
3.671660E+00	3.580560E+00	2.887300E+00
3.789170E+00	3.537940E+00	2.943090E+00
3.852320E+00	3.508970E+00	2.863730E+00
4.174010E+00	3.084280E+00	2.860150E+00
4.197050E+00	2.972050E+00	2.879060E+00
4.208090E+00	2.882790E+00	2.846890E+00
4.229690E+00	2.763390E+00	2.821390E+00
3.888000E+00	3.497970E+00	2.946400E+00
3.935070E+00	3.466990E+00	2.877980E+00
4.031360E+00	3.387200E+00	2.890060E+00
4.103270E+00	3.306390E+00	2.908940E+00
4.128270E+00	3.257950E+00	2.884250E+00
4.147010E+00	3.194890E+00	2.890140E+00
4.142740E+00	3.236670E+00	2.924040E+00
4.132270E+00	3.265960E+00	2.938820E+00
1.316460E+00	2.022000E+00	2.799860E+00
1.332580E+00	2.103730E+00	2.803300E+00
1.348160E+00	2.046420E+00	2.722300E+00
1.340940E+00	1.910030E+00	2.722680E+00
1.308440E+00	1.940520E+00	2.795190E+00
1.345830E+00	1.831250E+00	2.733460E+00
1.316060E+00	1.829060E+00	2.789670E+00
1.353600E+00	1.754120E+00	2.761290E+00
1.528360E+00	2.838510E+00	3.042790E+00
1.553270E+00	2.907720E+00	3.036090E+00
1.543830E+00	2.855040E+00	2.952340E+00
1.503470E+00	2.717100E+00	2.909030E+00
1.505850E+00	2.751270E+00	3.010810E+00
1.467510E+00	2.583270E+00	2.856070E+00
1.469500E+00	2.622770E+00	2.968120E+00
1.437940E+00	2.451750E+00	2.807090E+00
1.432530E+00	2.484370E+00	2.915440E+00
1.402710E+00	2.319330E+00	2.762120E+00
1.394850E+00	2.350970E+00	2.862620E+00
1.371980E+00	2.188030E+00	2.733210E+00
1.359620E+00	2.222960E+00	2.819840E+00
1.489360E+00	1.670650E+00	2.644940E+00
1.415380E+00	1.707890E+00	2.704760E+00
1.545150E+00	1.543540E+00	2.673730E+00
1.461870E+00	1.575840E+00	2.737670E+00
1.619220E+00	1.421700E+00	2.700840E+00
1.524600E+00	1.447760E+00	2.765750E+00
1.693230E+00	1.316280E+00	2.733520E+00
1.594210E+00	1.309630E+00	2.817870E+00
1.734390E+00	1.252060E+00	2.765600E+00
1.689590E+00	1.246390E+00	2.808010E+00
1.770490E+00	1.185990E+00	2.825480E+00
1.581790E+00	2.976820E+00	3.078560E+00
1.629280E+00	3.052200E+00	3.048260E+00
1.593130E+00	2.977180E+00	2.994350E+00
1.938680E+00	1.182780E+00	2.733220E+00
1.871050E+00	1.174740E+00	2.772220E+00
1.965970E+00	1.129110E+00	2.804060E+00
1.673810E+00	3.099880E+00	2.950570E+00
1.689250E+00	3.147280E+00	3.078940E+00
2.091560E+00	1.078750E+00	2.827740E+00
2.204490E+00	1.050680E+00	2.863030E+00
1.749200E+00	3.234510E+00	3.091680E+00
1.802420E+00	3.299830E+00	3.061560E+00
1.749990E+00	3.222040E+00	3.002370E+00
2.320500E+00	1.037680E+00	2.862110E+00
2.457960E+00	1.027490E+00	2.858740E+00
2.415100E+00	1.008550E+00	2.927430E+00
2.496600E+00	9.970260E-01	2.971120E+00
1.831220E+00	3.322910E+00	2.959140E+00
1.853050E+00	3.356440E+00	3.033800E+00
2.611860E+00	1.017030E+00	2.892510E+00
1.924520E+00	3.430240E+00	3.012070E+00
2.749640E+00	1.020250E+00	2.887330E+00
2.711190E+00	1.000500E+00	2.947340E+00
2.788340E+00	9.921310E-01	2.986020E+00
2.007640E+00	3.524240E+00	3.040200E+00
2.052450E+00	3.574220E+00	3.056460E+00
2.056620E+00	3.572080E+00	3.001150E+00
2.886130E+00	1.016540E+00	2.926890E+00
2.124690E+00	3.636920E+00	3.051000E+00
2.993690E+00	1.030950E+00	2.905750E+00
2.228670E+00	3.704360E+00	2.990060E+00
3.109920E+00	1.041440E+00	2.919210E+00
2.315500E+00	3.766740E+00	3.036030E+00
2.398460E+00	3.818380E+00	3.063670E+00
2.363600E+00	3.791970E+00	3.000970E+00
3.259940E+00	1.058450E+00	2.937400E+00
3.379090E+00	1.063600E+00	2.985650E+00
2.436300E+00	3.820300E+00	3.001090E+00
2.450680E+00	3.839400E+00	3.066220E+00
3.465470E+00	1.109870E+00	2.963730E+00
2.498940E+00	3.851300E+00	3.067100E+00
2.569730E+00	3.856970E+00	3.019010E+00
3.553700E+00	1.175280E+00	2.932110E+00
2.720920E+00	3.880010E+00	3.012590E+00
3.748580E+00	1.298300E+00	2.968440E+00
3.657890E+00	1.210240E+00	3.002110E+00
2.862750E+00	3.887950E+00	3.051790E+00
2.813990E+00	3.867990E+00	2.973050E+00
3.823810E+00	1.379980E+00	2.935360E+00
2.938320E+00	3.852220E+00	2.975530E+00
2.953530E+00	3.883110E+00	3.069890E+00
4.030570E+00	1.624680E+00	2.948000E+00
3.965370E+00	1.525770E+00	2.986970E+00
3.897990E+00	1.446780E+00	2.971260E+00
3.019130E+00	3.860520E+00	3.054840E+00
3.096920E+00	3.839590E+00	3.098290E+00
3.097000E+00	3.817550E+00	3.007910E+00
4.205770E+00	1.901930E+00	2.940270E+00
4.156740E+00	1.797230E+00	3.000720E+00
4.099420E+00	1.723410E+00	2.951880E+00
3.157250E+00	3.815640E+00	3.072620E+00
3.248580E+00	3.768450E+00	3.055980E+00
4.277590E+00	2.089350E+00	2.935960E+00
4.250860E+00	1.983390E+00	3.002450E+00
3.363090E+00	3.714370E+00	3.028110E+00
3.489180E+00	3.667330E+00	3.023770E+00
3.589430E+00	3.633120E+00	3.013780E+00
4.273060E+00	2.625550E+00	2.944420E+00
4.300920E+00	2.497150E+00	3.002870E+00
4.308190E+00	2.393370E+00	2.986820E+00
4.308440E+00	2.266020E+00	2.963850E+00
4.299240E+00	2.186150E+00	2.914720E+00
3.681110E+00	3.595380E+00	3.007540E+00
3.791090E+00	3.563700E+00	3.059540E+00
4.200130E+00	2.998940E+00	2.964620E+00
4.228500E+00	2.871310E+00	3.002510E+00
4.216580E+00	2.967950E+00	3.031330E+00
4.242820E+00	2.760750E+00	2.941500E+00
3.887650E+00	3.515430E+00	3.043310E+00
3.969180E+00	3.455360E+00	2.991460E+00
4.052420E+00	3.401170E+00	3.039720E+00
4.085470E+00	3.348180E+00	2.978880E+00
4.146820E+00	3.230960E+00	2.994490E+00
4.184060E+00	3.103460E+00	3.017400E+00
4.203430E+00	3.020760E+00	3.014100E+00
4.103070E+00	3.347200E+00	3.052450E+00
4.120560E+00	3.299010E+00	2.990530E+00
1.374040E+00	2.347480E+00	3.024510E+00
1.396910E+00	2.413060E+00	3.051570E+00
1.391630E+00	2.377680E+00	2.969730E+00
1.351750E+00	2.248030E+00	2.906430E+00
1.347730E+00	2.267370E+00	2.993170E+00
1.325980E+00	2.142980E+00	2.868750E+00
1.311890E+00	2.142060E+00	2.943830E+00
1.292800E+00	2.012090E+00	2.877840E+00
1.278380E+00	1.852880E+00	2.869940E+00
1.300980E+00	1.710530E+00	2.864990E+00
1.375860E+00	1.610250E+00	2.812760E+00
1.318230E+00	1.558280E+00	2.922280E+00
1.443740E+00	1.484100E+00	2.824100E+00
1.383010E+00	1.498540E+00	2.881730E+00
1.499480E+00	1.374330E+00	2.849300E+00
1.427230E+00	1.406970E+00	2.901700E+00
1.532230E+00	1.307900E+00	2.875540E+00
1.482880E+00	1.315350E+00	2.926560E+00
1.556040E+00	1.249890E+00	2.925240E+00
1.545870E+00	2.891470E+00	3.116920E+00
1.514950E+00	2.792060E+00	3.096620E+00
1.486180E+00	2.686230E+00	3.085980E+00
1.438700E+00	2.526220E+00	3.041200E+00
1.668590E+00	1.186900E+00	2.919170E+00
1.776900E+00	1.128950E+00	2.927620E+00
1.621540E+00	3.049330E+00	3.141180E+00
1.576480E+00	2.970040E+00	3.135920E+00
1.886970E+00	1.096800E+00	2.915680E+00
1.997360E+00	1.081000E+00	2.900260E+00
1.978850E+00	1.063940E+00	2.960830E+00
2.064620E+00	1.034980E+00	2.983360E+00
1.683890E+00	3.148010E+00	3.182720E+00
1.724600E+00	3.208120E+00	3.197420E+00
1.725550E+00	3.206990E+00	3.144570E+00
2.242130E+00	1.029730E+00	2.920750E+00
2.176540E+00	1.027190E+00	2.952030E+00
2.273600E+00	1.003370E+00	2.995920E+00
1.780150E+00	3.280880E+00	3.185200E+00
2.396610E+00	9.836100E-01	3.013210E+00
2.504570E+00	9.662560E-01	3.069040E+00
1.855040E+00	3.367870E+00	3.110930E+00
2.598630E+00	9.718670E-01	3.038320E+00
1.919420E+00	3.438000E+00	3.149600E+00
1.965410E+00	3.487580E+00	3.168630E+00
1.968560E+00	3.488510E+00	3.102910E+00
2.699450E+00	9.779830E-01	3.013760E+00
2.794560E+00	9.576310E-01	3.084490E+00
2.033480E+00	3.557760E+00	3.153090E+00
2.884420E+00	9.743280E-01	3.036470E+00
2.128580E+00	3.644780E+00	3.172160E+00
2.206010E+00	3.699090E+00	3.194830E+00
2.169620E+00	3.677990E+00	3.127720E+00
3.021730E+00	9.852570E-01	3.026250E+00
2.238350E+00	3.720720E+00	3.106430E+00
2.284090E+00	3.748740E+00	3.202270E+00
3.183480E+00	1.002240E+00	3.025840E+00
3.131160E+00	9.633040E-01	3.097670E+00
3.224870E+00	9.685580E-01	3.115780E+00
2.362820E+00	3.797210E+00	3.152950E+00
3.329670E+00	1.010990E+00	3.070680E+00
2.486740E+00	3.849430E+00	3.141680E+00
3.474700E+00	1.063280E+00	3.062270E+00
2.564980E+00	3.874790E+00	3.167780E+00
2.568060E+00	3.874360E+00	3.114890E+00
3.575670E+00	1.131240E+00	3.033570E+00
2.616510E+00	3.888210E+00	3.175290E+00
2.679230E+00	3.896340E+00	3.131800E+00
3.757720E+00	1.250660E+00	3.092130E+00
3.663190E+00	1.171860E+00	3.088570E+00
2.814760E+00	3.896250E+00	3.140240E+00
3.854140E+00	1.354340E+00	3.037730E+00
2.928040E+00	3.888440E+00	3.144010E+00
4.023760E+00	1.565580E+00	3.052410E+00
3.952900E+00	1.457330E+00	3.078020E+00
4.021390E+00	1.530560E+00	3.122710E+00
3.017750E+00	3.866200E+00	3.130950E+00
3.105110E+00	3.831060E+00	3.194700E+00
4.220400E+00	1.887520E+00	3.055800E+00
4.178280E+00	1.792640E+00	3.114920E+00
4.104370E+00	1.667640E+00	3.068670E+00
4.058910E+00	1.585780E+00	3.108410E+00
3.185960E+00	3.801560E+00	3.143010E+00
3.285030E+00	3.747060E+00	3.181610E+00
4.295070E+00	2.075950E+00	3.084480E+00
4.302510E+00	2.158010E+00	2.995390E+00
4.320490E+00	2.190810E+00	3.060270E+00
4.260150E+00	1.966250E+00	3.100010E+00
3.408440E+00	3.698810E+00	3.143960E+00
3.544450E+00	3.660250E+00	3.126320E+00
3.616790E+00	3.636360E+00	3.076150E+00
4.311760E+00	2.544780E+00	3.068890E+00
4.331590E+00	2.423170E+00	3.115240E+00
4.326380E+00	2.501690E+00	3.128520E+00
4.332430E+00	2.289350E+00	3.083330E+00
3.656800E+00	3.622740E+00	3.168570E+00
3.724640E+00	3.602810E+00	3.165970E+00
3.729230E+00	3.598110E+00	3.118340E+00
4.235970E+00	2.933550E+00	3.133640E+00
4.211650E+00	3.014940E+00	3.058040E+00
4.210950E+00	3.041080E+00	3.109650E+00
4.266060E+00	2.797750E+00	3.138890E+00
4.292460E+00	2.678170E+00	3.083370E+00
4.320300E+00	2.557030E+00	3.136840E+00
3.764300E+00	3.586990E+00	3.168130E+00
3.852650E+00	3.543270E+00	3.179060E+00
4.006740E+00	3.447520E+00	3.128300E+00
4.059610E+00	3.409960E+00	3.107880E+00
4.155740E+00	3.224250E+00	3.136640E+00
4.132750E+00	3.291180E+00	3.062150E+00
4.113480E+00	3.331570E+00	3.124530E+00
4.193480E+00	3.109720E+00	3.141930E+00
4.085430E+00	3.380960E+00	3.098680E+00
1.383560E+00	2.415660E+00	3.223660E+00
1.411360E+00	2.473410E+00	3.209560E+00
1.384020E+00	2.407050E+00	3.168990E+00
1.358630E+00	2.327180E+00	3.091280E+00
1.344930E+00	2.322130E+00	3.187900E+00
1.304340E+00	2.168300E+00	3.037810E+00
1.298590E+00	2.193680E+00	3.136210E+00
1.267590E+00	2.029660E+00	2.989820E+00
1.256790E+00	2.057780E+00	3.086480E+00
1.248540E+00	1.892600E+00	2.958600E+00
1.227650E+00	1.925170E+00	3.050320E+00
1.247500E+00	1.757810E+00	2.949280E+00
1.213700E+00	1.795980E+00	3.029700E+00
1.262060E+00	1.632180E+00	2.964410E+00
1.217830E+00	1.671320E+00	3.030030E+00
1.278470E+00	1.554380E+00	2.986390E+00
1.240440E+00	1.541730E+00	3.058300E+00
1.298720E+00	1.477470E+00	3.013280E+00
1.448070E+00	2.561350E+00	3.231970E+00
1.486220E+00	2.670180E+00	3.256090E+00
1.468450E+00	2.620290E+00	3.163690E+00
1.416580E+00	2.477290E+00	3.136670E+00
1.359930E+00	1.441620E+00	2.955800E+00
1.411730E+00	1.341250E+00	2.988500E+00
1.488690E+00	1.226490E+00	3.042600E+00
1.583150E+00	1.182560E+00	2.998900E+00
1.565270E+00	1.152770E+00	3.062440E+00
1.646720E+00	1.116460E+00	3.066640E+00
1.557920E+00	2.902560E+00	3.271520E+00
1.585110E+00	2.984810E+00	3.298440E+00
1.576320E+00	2.952920E+00	3.205990E+00
1.524020E+00	2.791090E+00	3.212880E+00
1.816500E+00	1.089890E+00	2.978930E+00
1.752300E+00	1.100960E+00	3.015440E+00
1.857190E+00	1.043780E+00	3.061690E+00
1.617610E+00	3.065130E+00	3.321060E+00
1.647900E+00	3.115120E+00	3.308120E+00
1.634410E+00	3.073260E+00	3.250570E+00
1.968210E+00	1.039350E+00	3.031950E+00
2.053120E+00	1.000830E+00	3.093150E+00
1.704560E+00	3.190530E+00	3.285920E+00
2.186850E+00	9.790670E-01	3.109350E+00
2.321450E+00	9.630960E-01	3.105390E+00
2.283650E+00	9.547520E-01	3.164720E+00
2.353580E+00	9.372710E-01	3.206150E+00
1.778320E+00	3.291720E+00	3.298840E+00
1.830910E+00	3.357130E+00	3.313030E+00
1.813770E+00	3.326670E+00	3.255590E+00
2.451540E+00	9.457360E-01	3.161780E+00
1.860810E+00	3.376780E+00	3.227860E+00
1.875320E+00	3.403400E+00	3.304390E+00
2.583720E+00	9.428000E-01	3.151210E+00
1.944520E+00	3.469660E+00	3.274740E+00
2.690050E+00	9.448660E-01	3.118130E+00
2.781890E+00	9.277240E-01	3.181430E+00
2.036340E+00	3.566250E+00	3.289430E+00
2.101460E+00	3.631730E+00	3.316970E+00
2.090180E+00	3.611050E+00	3.240650E+00
2.915200E+00	9.290250E-01	3.155650E+00
2.170670E+00	3.676540E+00	3.282010E+00
3.052700E+00	9.356820E-01	3.145300E+00
3.011880E+00	9.007010E-01	3.210820E+00
3.074780E+00	9.062020E-01	3.205670E+00
2.271470E+00	3.744750E+00	3.285190E+00
3.159370E+00	9.246630E-01	3.189020E+00
2.366810E+00	3.800480E+00	3.274500E+00
3.315700E+00	9.486020E-01	3.208210E+00
2.474910E+00	3.845600E+00	3.259390E+00
3.459120E+00	1.017920E+00	3.179390E+00
2.597700E+00	3.887930E+00	3.244860E+00
3.614400E+00	1.107960E+00	3.163520E+00
2.678680E+00	3.919480E+00	3.275900E+00
2.680270E+00	3.904050E+00	3.226470E+00
3.703990E+00	1.181660E+00	3.151180E+00
3.711000E+00	1.163220E+00	3.202510E+00
2.729660E+00	3.927710E+00	3.287700E+00
2.785650E+00	3.911000E+00	3.250080E+00
3.898960E+00	1.338050E+00	3.193220E+00
3.774540E+00	1.221590E+00	3.201260E+00
2.907220E+00	3.897450E+00	3.245580E+00
3.995280E+00	1.463370E+00	3.180110E+00
3.989910E+00	1.410010E+00	3.236840E+00
3.010420E+00	3.865860E+00	3.227000E+00
3.107410E+00	3.844170E+00	3.299410E+00
4.238180E+00	1.896330E+00	3.170660E+00
4.199580E+00	1.802520E+00	3.199770E+00
4.153710E+00	1.707130E+00	3.189550E+00
4.080110E+00	1.575780E+00	3.192220E+00
4.038470E+00	1.468180E+00	3.250750E+00
3.222600E+00	3.783660E+00	3.263590E+00
3.299330E+00	3.742660E+00	3.245000E+00
4.325840E+00	2.185490E+00	3.161170E+00
4.304880E+00	2.080670E+00	3.222040E+00
4.275090E+00	1.997140E+00	3.175960E+00
3.353810E+00	3.715580E+00	3.232200E+00
3.446940E+00	3.688490E+00	3.284290E+00
3.551970E+00	3.652460E+00	3.218730E+00
3.588210E+00	3.654890E+00	3.317590E+00
4.330550E+00	2.490870E+00	3.191110E+00
4.344200E+00	2.399810E+00	3.249020E+00
4.339540E+00	2.298480E+00	3.204600E+00
3.678870E+00	3.619450E+00	3.261490E+00
3.747840E+00	3.591270E+00	3.207530E+00
3.807240E+00	3.583920E+00	3.297600E+00
4.216270E+00	3.031720E+00	3.205470E+00
4.247560E+00	2.935260E+00	3.280590E+00
4.270700E+00	2.816390E+00	3.248780E+00
4.300870E+00	2.696590E+00	3.224600E+00
4.321660E+00	2.583710E+00	3.209980E+00
3.919720E+00	3.534770E+00	3.302280E+00
4.002090E+00	3.460550E+00	3.268820E+00
4.099280E+00	3.337130E+00	3.227820E+00
4.077050E+00	3.385410E+00	3.142730E+00
4.158190E+00	3.224670E+00	3.264040E+00
4.188870E+00	3.133860E+00	3.238150E+00
1.254190E+00	2.185170E+00	3.318640E+00
1.278070E+00	2.231810E+00	3.318540E+00
1.261800E+00	2.192930E+00	3.292310E+00
1.245750E+00	2.146480E+00	3.295150E+00
1.319360E+00	2.310970E+00	3.309670E+00
1.368160E+00	2.419050E+00	3.344650E+00
1.354070E+00	2.364640E+00	3.266190E+00
1.285990E+00	2.211400E+00	3.245080E+00
1.248050E+00	2.080520E+00	3.177250E+00
1.236250E+00	2.089770E+00	3.246240E+00
1.214650E+00	1.953180E+00	3.137860E+00
1.205490E+00	1.981860E+00	3.219450E+00
1.192640E+00	1.827180E+00	3.112880E+00
1.177500E+00	1.856090E+00	3.193530E+00
1.184890E+00	1.702210E+00	3.104740E+00
1.161470E+00	1.731540E+00	3.182230E+00
1.197320E+00	1.595550E+00	3.107110E+00
1.161300E+00	1.595400E+00	3.197750E+00
1.210570E+00	1.535310E+00	3.116410E+00
1.191930E+00	1.529870E+00	3.163250E+00
1.218130E+00	1.475350E+00	3.153890E+00
1.413390E+00	2.491850E+00	3.287700E+00
1.341720E+00	1.374060E+00	3.046000E+00
1.273300E+00	1.395930E+00	3.130720E+00
1.395630E+00	1.286520E+00	3.077210E+00
1.338160E+00	1.312360E+00	3.123980E+00
1.427890E+00	1.233220E+00	3.109880E+00
1.384680E+00	1.244170E+00	3.160750E+00
1.452830E+00	1.188200E+00	3.165330E+00
1.496680E+00	2.709550E+00	3.371380E+00
1.514190E+00	2.767960E+00	3.390640E+00
1.508310E+00	2.743650E+00	3.324880E+00
1.470180E+00	2.633560E+00	3.330670E+00
1.556780E+00	1.119570E+00	3.163310E+00
1.668620E+00	1.077100E+00	3.184250E+00
1.572860E+00	2.978610E+00	3.415120E+00
1.603330E+00	3.047770E+00	3.441950E+00
1.590580E+00	3.018320E+00	3.370010E+00
1.547560E+00	2.885570E+00	3.361010E+00
1.759840E+00	1.054280E+00	3.151520E+00
1.871830E+00	1.015490E+00	3.200330E+00
1.642080E+00	3.118850E+00	3.374690E+00
1.976370E+00	1.005520E+00	3.166200E+00
2.083630E+00	9.783390E-01	3.181200E+00
2.051970E+00	9.682860E-01	3.260130E+00
2.164270E+00	9.460740E-01	3.276960E+00
1.701300E+00	3.212370E+00	3.408350E+00
1.751530E+00	3.280300E+00	3.436640E+00
1.744300E+00	3.264810E+00	3.364110E+00
2.282770E+00	9.397820E-01	3.243830E+00
2.354900E+00	9.202060E-01	3.264740E+00
1.793610E+00	3.328170E+00	3.389230E+00
2.438890E+00	9.050750E-01	3.305650E+00
1.870640E+00	3.411900E+00	3.402230E+00
2.571970E+00	9.089890E-01	3.272030E+00
1.949270E+00	3.494630E+00	3.407580E+00
2.006310E+00	3.555520E+00	3.436000E+00
1.998050E+00	3.540840E+00	3.359900E+00
2.688600E+00	9.113490E-01	3.232470E+00
2.824150E+00	8.746580E-01	3.292350E+00
2.070120E+00	3.614370E+00	3.397620E+00
2.946860E+00	8.702420E-01	3.265680E+00
2.902250E+00	8.439140E-01	3.316860E+00
2.959000E+00	8.284980E-01	3.331750E+00
2.165410E+00	3.686400E+00	3.388220E+00
3.075860E+00	8.553770E-01	3.289110E+00
2.262790E+00	3.749850E+00	3.380920E+00
3.234700E+00	8.793830E-01	3.275510E+00
3.186620E+00	8.291890E-01	3.339000E+00
3.267910E+00	8.442790E-01	3.343850E+00
2.365340E+00	3.815720E+00	3.376900E+00
3.311520E+00	9.025050E-01	3.271360E+00
3.313100E+00	8.766250E-01	3.313100E+00
2.471370E+00	3.862800E+00	3.371560E+00
3.443420E+00	9.669900E-01	3.268190E+00
3.373970E+00	9.143270E-01	3.299230E+00
2.584850E+00	3.906570E+00	3.360700E+00
3.579270E+00	1.020080E+00	3.303330E+00
2.705240E+00	3.938940E+00	3.352690E+00
3.746940E+00	1.149400E+00	3.287030E+00
2.793700E+00	3.948840E+00	3.397950E+00
2.793140E+00	3.940410E+00	3.340470E+00
3.837460E+00	1.239680E+00	3.265530E+00
3.845730E+00	1.216290E+00	3.320280E+00
2.835670E+00	3.947660E+00	3.388180E+00
2.894610E+00	3.930020E+00	3.370360E+00
4.014200E+00	1.379620E+00	3.321230E+00
3.911400E+00	1.276110E+00	3.316710E+00
3.009680E+00	3.888090E+00	3.334850E+00
3.103320E+00	3.850440E+00	3.397630E+00
4.239560E+00	1.848980E+00	3.251700E+00
4.208220E+00	1.753530E+00	3.269100E+00
4.169890E+00	1.637210E+00	3.289220E+00
4.108290E+00	1.516070E+00	3.317960E+00
4.173930E+00	1.583150E+00	3.357560E+00
3.190480E+00	3.812710E+00	3.372840E+00
3.279600E+00	3.765740E+00	3.360890E+00
3.332930E+00	3.734790E+00	3.298010E+00
3.387990E+00	3.714160E+00	3.395000E+00
4.341540E+00	2.188110E+00	3.289740E+00
4.326100E+00	2.076690E+00	3.312020E+00
4.291000E+00	1.957470E+00	3.283460E+00
4.265020E+00	1.821040E+00	3.335080E+00
4.226800E+00	1.700170E+00	3.353870E+00
4.200520E+00	1.630840E+00	3.356280E+00
3.509550E+00	3.677400E+00	3.374370E+00
3.610320E+00	3.653230E+00	3.411530E+00
4.344290E+00	2.496660E+00	3.293840E+00
4.364340E+00	2.392850E+00	3.365700E+00
4.357060E+00	2.304890E+00	3.308510E+00
3.709270E+00	3.626760E+00	3.357210E+00
3.818660E+00	3.599120E+00	3.407130E+00
4.224180E+00	3.051950E+00	3.320190E+00
4.259610E+00	2.950160E+00	3.402650E+00
4.286430E+00	2.831410E+00	3.367680E+00
4.316220E+00	2.716980E+00	3.336800E+00
4.335970E+00	2.606260E+00	3.315970E+00
3.902190E+00	3.563090E+00	3.373070E+00
4.011530E+00	3.494260E+00	3.399620E+00
4.096940E+00	3.381960E+00	3.366550E+00
4.153530E+00	3.267980E+00	3.354630E+00
4.193290E+00	3.163050E+00	3.343130E+00
1.323370E+00	2.379700E+00	3.482150E+00
1.366730E+00	2.458330E+00	3.497570E+00
1.332590E+00	2.383650E+00	3.445870E+00
1.315530E+00	2.324310E+00	3.380490E+00
1.296820E+00	2.305280E+00	3.451360E+00
1.248820E+00	2.170050E+00	3.375280E+00
1.206620E+00	2.031480E+00	3.303690E+00
1.194410E+00	2.027900E+00	3.379650E+00
1.169510E+00	1.890400E+00	3.273850E+00
1.163790E+00	1.918660E+00	3.352040E+00
1.146600E+00	1.763870E+00	3.259820E+00
1.135660E+00	1.795070E+00	3.335350E+00
1.138380E+00	1.653760E+00	3.254140E+00
1.119550E+00	1.659800E+00	3.345170E+00
1.141870E+00	1.592390E+00	3.259940E+00
1.131890E+00	1.590270E+00	3.308490E+00
1.147570E+00	1.536170E+00	3.294700E+00
1.372100E+00	2.447110E+00	3.422570E+00
1.416010E+00	2.537770E+00	3.468390E+00
1.184560E+00	1.458310E+00	3.260360E+00
1.226210E+00	1.408790E+00	3.211670E+00
1.219140E+00	1.385830E+00	3.266580E+00
1.256390E+00	1.343020E+00	3.249490E+00
1.456830E+00	2.621210E+00	3.470580E+00
1.492910E+00	2.717170E+00	3.506620E+00
1.486630E+00	2.688980E+00	3.421130E+00
1.429860E+00	2.552200E+00	3.395390E+00
1.320370E+00	1.285330E+00	3.212420E+00
1.400270E+00	1.186210E+00	3.283640E+00
1.482240E+00	1.141720E+00	3.241320E+00
1.473390E+00	1.126860E+00	3.299550E+00
1.538230E+00	1.090290E+00	3.292420E+00
1.554500E+00	2.927420E+00	3.567160E+00
1.578150E+00	2.997580E+00	3.559000E+00
1.566070E+00	2.943520E+00	3.483320E+00
1.526070E+00	2.806470E+00	3.453520E+00
1.531400E+00	2.834020E+00	3.539460E+00
1.727090E+00	1.045260E+00	3.248410E+00
1.653820E+00	1.053240E+00	3.286860E+00
1.735590E+00	1.023210E+00	3.311200E+00
1.602000E+00	3.063870E+00	3.603270E+00
1.643750E+00	3.136030E+00	3.575960E+00
1.608810E+00	3.056730E+00	3.523190E+00
1.809030E+00	1.005300E+00	3.290500E+00
1.658480E+00	3.146610E+00	3.483630E+00
1.686950E+00	3.201590E+00	3.559290E+00
1.957720E+00	9.722090E-01	3.320200E+00
2.080320E+00	9.376850E-01	3.345810E+00
2.174720E+00	9.115790E-01	3.413500E+00
1.722350E+00	3.242360E+00	3.501400E+00
2.286670E+00	9.076340E-01	3.370060E+00
2.348800E+00	9.084210E-01	3.310450E+00
1.799980E+00	3.335660E+00	3.516330E+00
2.383750E+00	8.885970E-01	3.377920E+00
2.471220E+00	8.730020E-01	3.441580E+00
1.878000E+00	3.422320E+00	3.527800E+00
1.927600E+00	3.481030E+00	3.542650E+00
1.919060E+00	3.464220E+00	3.476100E+00
2.570670E+00	8.676300E-01	3.397450E+00
1.970600E+00	3.521190E+00	3.496120E+00
2.685270E+00	8.604830E-01	3.351210E+00
2.783330E+00	8.269390E-01	3.426540E+00
2.053450E+00	3.607760E+00	3.524300E+00
2.887550E+00	8.185700E-01	3.379230E+00
2.993770E+00	7.894420E-01	3.421550E+00
2.151610E+00	3.680560E+00	3.485290E+00
3.113480E+00	7.995490E-01	3.394630E+00
3.067920E+00	7.748950E-01	3.447270E+00
3.135450E+00	7.686490E-01	3.478010E+00
2.253510E+00	3.748740E+00	3.479190E+00
3.232420E+00	8.064580E-01	3.423490E+00
2.359930E+00	3.812960E+00	3.479790E+00
3.365320E+00	8.691980E-01	3.394330E+00
2.468000E+00	3.865650E+00	3.479490E+00
3.478710E+00	9.449900E-01	3.352780E+00
3.488200E+00	9.248720E-01	3.443760E+00
2.574690E+00	3.909280E+00	3.473000E+00
3.549720E+00	9.789090E-01	3.363490E+00
3.539600E+00	9.630880E-01	3.403660E+00
2.678450E+00	3.937630E+00	3.464360E+00
3.708540E+00	1.071100E+00	3.436830E+00
3.592740E+00	9.980820E-01	3.394020E+00
2.773250E+00	3.949180E+00	3.461790E+00
3.871020E+00	1.212790E+00	3.406550E+00
2.846910E+00	3.946430E+00	3.444650E+00
2.923910E+00	3.933610E+00	3.500070E+00
3.962220E+00	1.294160E+00	3.390520E+00
3.960460E+00	1.275760E+00	3.443540E+00
3.032900E+00	3.877620E+00	3.466100E+00
3.110960E+00	3.844730E+00	3.454560E+00
4.153630E+00	1.530940E+00	3.397860E+00
4.100190E+00	1.447530E+00	3.413700E+00
4.028410E+00	1.342940E+00	3.454640E+00
3.161280E+00	3.821510E+00	3.441190E+00
3.254500E+00	3.772660E+00	3.464620E+00
3.386230E+00	3.719140E+00	3.503870E+00
4.348870E+00	2.127310E+00	3.375220E+00
4.333910E+00	2.025610E+00	3.384350E+00
4.316490E+00	1.903100E+00	3.408470E+00
4.277320E+00	1.761730E+00	3.453950E+00
4.317620E+00	1.853110E+00	3.466550E+00
4.208040E+00	1.608900E+00	3.433720E+00
4.157280E+00	1.506020E+00	3.462700E+00
3.499990E+00	3.679730E+00	3.459640E+00
3.612670E+00	3.665000E+00	3.501080E+00
4.356160E+00	2.520900E+00	3.419810E+00
4.374040E+00	2.393760E+00	3.492110E+00
4.368600E+00	2.242630E+00	3.427910E+00
4.357240E+00	2.092510E+00	3.459880E+00
4.345430E+00	1.982100E+00	3.467970E+00
4.335440E+00	1.903300E+00	3.479450E+00
3.720020E+00	3.629310E+00	3.455560E+00
3.822760E+00	3.611240E+00	3.494490E+00
4.227170E+00	3.078560E+00	3.445650E+00
4.267780E+00	2.959120E+00	3.518070E+00
4.292040E+00	2.844490E+00	3.480460E+00
4.326790E+00	2.719670E+00	3.454360E+00
4.342540E+00	2.632930E+00	3.403340E+00
3.926840E+00	3.567660E+00	3.472330E+00
4.026140E+00	3.514160E+00	3.499970E+00
4.063380E+00	3.468030E+00	3.467010E+00
4.106060E+00	3.405870E+00	3.464680E+00
4.161430E+00	3.287450E+00	3.487920E+00
4.144430E+00	3.362440E+00	3.509010E+00
4.188980E+00	3.192380E+00	3.428330E+00
4.089360E+00	3.458220E+00	3.516680E+00
4.129170E+00	3.404240E+00	3.522310E+00
1.314980E+00	2.451480E+00	3.655680E+00
1.346450E+00	2.506090E+00	3.639930E+00
1.320810E+00	2.445370E+00	3.606850E+00
1.309200E+00	2.367400E+00	3.539110E+00
1.289340E+00	2.373060E+00	3.626000E+00
1.256160E+00	2.214810E+00	3.489800E+00
1.258370E+00	2.257560E+00	3.583280E+00
1.205780E+00	2.077860E+00	3.452150E+00
1.215110E+00	2.125020E+00	3.542170E+00
1.163700E+00	1.948710E+00	3.428770E+00
1.171650E+00	1.992030E+00	3.510040E+00
1.131180E+00	1.827040E+00	3.410530E+00
1.135360E+00	1.865930E+00	3.489450E+00
1.110630E+00	1.719930E+00	3.399380E+00
1.106250E+00	1.735930E+00	3.489970E+00
1.106220E+00	1.659530E+00	3.402020E+00
1.101680E+00	1.663830E+00	3.445770E+00
1.106760E+00	1.605130E+00	3.433630E+00
1.364240E+00	2.499570E+00	3.579940E+00
1.405030E+00	2.601660E+00	3.653920E+00
1.127690E+00	1.518920E+00	3.404420E+00
1.153540E+00	1.471530E+00	3.349600E+00
1.149930E+00	1.449240E+00	3.406090E+00
1.173890E+00	1.406200E+00	3.385460E+00
1.436190E+00	2.607790E+00	3.549650E+00
1.455570E+00	2.683620E+00	3.622310E+00
1.224030E+00	1.343020E+00	3.343250E+00
1.302020E+00	1.254100E+00	3.328540E+00
1.268120E+00	1.253990E+00	3.443710E+00
1.350580E+00	1.194600E+00	3.356600E+00
1.325190E+00	1.199930E+00	3.406930E+00
1.386160E+00	1.152270E+00	3.404710E+00
1.477410E+00	2.734210E+00	3.636040E+00
1.496610E+00	2.781770E+00	3.652240E+00
1.491300E+00	2.747950E+00	3.591200E+00
1.479850E+00	1.096740E+00	3.378870E+00
1.599090E+00	1.035180E+00	3.387800E+00
1.548600E+00	1.030410E+00	3.494020E+00
1.650180E+00	9.968320E-01	3.478150E+00
1.567130E+00	2.983630E+00	3.630890E+00
1.531030E+00	2.869390E+00	3.634370E+00
1.746110E+00	9.896140E-01	3.406430E+00
1.636710E+00	3.130980E+00	3.660430E+00
1.600700E+00	3.054380E+00	3.690180E+00
1.862990E+00	9.660720E-01	3.381910E+00
1.868950E+00	9.457230E-01	3.459180E+00
1.941750E+00	9.441560E-01	3.432370E+00
1.681820E+00	3.203320E+00	3.640280E+00
2.060190E+00	9.165300E-01	3.459070E+00
2.183550E+00	8.824530E-01	3.527220E+00
1.734540E+00	3.271010E+00	3.601250E+00
2.278430E+00	8.816980E-01	3.500350E+00
1.797830E+00	3.354430E+00	3.657290E+00
1.853790E+00	3.419330E+00	3.663480E+00
1.843860E+00	3.399890E+00	3.598130E+00
2.378260E+00	8.730720E-01	3.473380E+00
2.477580E+00	8.383520E-01	3.559520E+00
1.901880E+00	3.467550E+00	3.620920E+00
2.575410E+00	8.322240E-01	3.521310E+00
1.974160E+00	3.541330E+00	3.589880E+00
2.674530E+00	8.261410E-01	3.476680E+00
2.770030E+00	7.849460E-01	3.546830E+00
2.046060E+00	3.628200E+00	3.642970E+00
2.125550E+00	3.699830E+00	3.639650E+00
2.086890E+00	3.659340E+00	3.589590E+00
2.873030E+00	7.822040E-01	3.489840E+00
2.957640E+00	7.406840E-01	3.549970E+00
2.139710E+00	3.693080E+00	3.568280E+00
2.203270E+00	3.753920E+00	3.627920E+00
3.050440E+00	7.510980E-01	3.511850E+00
3.135810E+00	7.311830E-01	3.575480E+00
2.234450E+00	3.758240E+00	3.565480E+00
2.253940E+00	3.790180E+00	3.620120E+00
3.233320E+00	7.649000E-01	3.538120E+00
2.295720E+00	3.817750E+00	3.618660E+00
2.346330E+00	3.834460E+00	3.579610E+00
3.337730E+00	8.171980E-01	3.507160E+00
2.462880E+00	3.889560E+00	3.581290E+00
3.431670E+00	8.733910E-01	3.496200E+00
2.572530E+00	3.936050E+00	3.575770E+00
3.535710E+00	9.253720E-01	3.553190E+00
3.585200E+00	9.803810E-01	3.464490E+00
3.664460E+00	1.011660E+00	3.553750E+00
2.669730E+00	3.965520E+00	3.563520E+00
3.774910E+00	1.087000E+00	3.562310E+00
2.759150E+00	3.970790E+00	3.554380E+00
3.862570E+00	1.168980E+00	3.529550E+00
2.845600E+00	3.964740E+00	3.537320E+00
2.924670E+00	3.967660E+00	3.600450E+00
3.962430E+00	1.261710E+00	3.506490E+00
2.998430E+00	3.924230E+00	3.561020E+00
3.103130E+00	3.881230E+00	3.575070E+00
3.143010E+00	3.833820E+00	3.495760E+00
3.203160E+00	3.820230E+00	3.545540E+00
4.119710E+00	1.425660E+00	3.513760E+00
4.058720E+00	1.332230E+00	3.566710E+00
3.302680E+00	3.776310E+00	3.556900E+00
3.388220E+00	3.743070E+00	3.563130E+00
4.331610E+00	1.833460E+00	3.532270E+00
4.304260E+00	1.731240E+00	3.557810E+00
4.257910E+00	1.635010E+00	3.545670E+00
4.191330E+00	1.520900E+00	3.539620E+00
3.493570E+00	3.711590E+00	3.551820E+00
3.608720E+00	3.691850E+00	3.560780E+00
4.374050E+00	2.528900E+00	3.570600E+00
4.352160E+00	2.610420E+00	3.480120E+00
4.353150E+00	2.658780E+00	3.541100E+00
4.393580E+00	2.387500E+00	3.594740E+00
4.391580E+00	2.276270E+00	3.565840E+00
4.384520E+00	2.140490E+00	3.551460E+00
4.371090E+00	2.013010E+00	3.547690E+00
4.354230E+00	1.926210E+00	3.530280E+00
3.727940E+00	3.659790E+00	3.555750E+00
3.906820E+00	3.615330E+00	3.579550E+00
4.243980E+00	3.084630E+00	3.590370E+00
4.205180E+00	3.167300E+00	3.504700E+00
4.204280E+00	3.205690E+00	3.570720E+00
4.281460E+00	2.955260E+00	3.608230E+00
4.301920E+00	2.863720E+00	3.576650E+00
4.330110E+00	2.758750E+00	3.554450E+00
3.976450E+00	3.593050E+00	3.586980E+00
3.986860E+00	3.569810E+00	3.554610E+00
4.151950E+00	3.372220E+00	3.571900E+00
4.183220E+00	3.288490E+00	3.614640E+00
4.007200E+00	3.574160E+00	3.590300E+00
4.059130E+00	3.522460E+00	3.595490E+00
4.117920E+00	3.440090E+00	3.563650E+00
1.249370E+00	2.268750E+00	3.725340E+00
1.269890E+00	2.324070E+00	3.735340E+00
1.258390E+00	2.286150E+00	3.672860E+00
1.222500E+00	2.166130E+00	3.629550E+00
1.230100E+00	2.198170E+00	3.708390E+00
1.182350E+00	2.037950E+00	3.595340E+00
1.194430E+00	2.080050E+00	3.678770E+00
1.144550E+00	1.909950E+00	3.572020E+00
1.157440E+00	1.954690E+00	3.655170E+00
1.116410E+00	1.801940E+00	3.556060E+00
1.123500E+00	1.820530E+00	3.656330E+00
1.103620E+00	1.739760E+00	3.553680E+00
1.106780E+00	1.743460E+00	3.606650E+00
1.101650E+00	1.683080E+00	3.584320E+00
1.349260E+00	2.503550E+00	3.713900E+00
1.295050E+00	2.394690E+00	3.699330E+00
1.102790E+00	1.618280E+00	3.526500E+00
1.113300E+00	1.544110E+00	3.502140E+00
1.117350E+00	1.525840E+00	3.611010E+00
1.134700E+00	1.469710E+00	3.548900E+00
1.408150E+00	2.608430E+00	3.743790E+00
1.447450E+00	2.679560E+00	3.748800E+00
1.429500E+00	2.654500E+00	3.705650E+00
1.158740E+00	1.412120E+00	3.485970E+00
1.207610E+00	1.328190E+00	3.472120E+00
1.198690E+00	1.337130E+00	3.586710E+00
1.244530E+00	1.276820E+00	3.506400E+00
1.234740E+00	1.286180E+00	3.556670E+00
1.275070E+00	1.234150E+00	3.549870E+00
1.465350E+00	2.716710E+00	3.688980E+00
1.489730E+00	2.754600E+00	3.785290E+00
1.342560E+00	1.169740E+00	3.505280E+00
1.446380E+00	1.091490E+00	3.503020E+00
1.405320E+00	1.097500E+00	3.612190E+00
1.502840E+00	1.041780E+00	3.543420E+00
1.477720E+00	1.047330E+00	3.590060E+00
1.540760E+00	1.003340E+00	3.596070E+00
1.524520E+00	2.831430E+00	3.788590E+00
1.542110E+00	2.874230E+00	3.772200E+00
1.518630E+00	2.827370E+00	3.722480E+00
1.725440E+00	9.602920E-01	3.522930E+00
1.643630E+00	9.654580E-01	3.583020E+00
1.764560E+00	9.133890E-01	3.614260E+00
1.569420E+00	2.951290E+00	3.749660E+00
1.833860E+00	9.232290E-01	3.537180E+00
1.919780E+00	8.841710E-01	3.600320E+00
1.857240E+00	8.795670E-01	3.625760E+00
1.942260E+00	8.600830E-01	3.675870E+00
1.643600E+00	3.116890E+00	3.748750E+00
1.611310E+00	3.049960E+00	3.765220E+00
1.966440E+00	9.084260E-01	3.537550E+00
2.004990E+00	8.624540E-01	3.633130E+00
1.677440E+00	3.183500E+00	3.722550E+00
2.124380E+00	8.436220E-01	3.629360E+00
1.738750E+00	3.271550E+00	3.734140E+00
2.264960E+00	8.426100E-01	3.618960E+00
1.846570E+00	3.406840E+00	3.732810E+00
1.799510E+00	3.351090E+00	3.752020E+00
2.375160E+00	8.321860E-01	3.589840E+00
2.477230E+00	8.044960E-01	3.677410E+00
1.892100E+00	3.460900E+00	3.704870E+00
2.576760E+00	7.914680E-01	3.638390E+00
1.965200E+00	3.543270E+00	3.716360E+00
2.672120E+00	7.814150E-01	3.595070E+00
2.765880E+00	7.472510E-01	3.665530E+00
2.108190E+00	3.687070E+00	3.724650E+00
2.040530E+00	3.627310E+00	3.738610E+00
2.861370E+00	7.380870E-01	3.607280E+00
2.947040E+00	7.001260E-01	3.663790E+00
2.191650E+00	3.751030E+00	3.710860E+00
3.039680E+00	7.118430E-01	3.615550E+00
3.132630E+00	6.974030E-01	3.683600E+00
2.283480E+00	3.817040E+00	3.687780E+00
3.231460E+00	7.272880E-01	3.647410E+00
2.358780E+00	3.868440E+00	3.716140E+00
2.357090E+00	3.862200E+00	3.663040E+00
3.333570E+00	7.773960E-01	3.615320E+00
2.396090E+00	3.886180E+00	3.705720E+00
2.451200E+00	3.902220E+00	3.694790E+00
3.434890E+00	8.410890E-01	3.587530E+00
2.567120E+00	3.947470E+00	3.678840E+00
3.630480E+00	9.757090E-01	3.658260E+00
3.525400E+00	8.909300E-01	3.673160E+00
2.676000E+00	3.980720E+00	3.669670E+00
3.754710E+00	1.064370E+00	3.652690E+00
2.744020E+00	3.986720E+00	3.631160E+00
3.869350E+00	1.156420E+00	3.637680E+00
2.832280E+00	3.988330E+00	3.646300E+00
2.928160E+00	3.980330E+00	3.702200E+00
3.969840E+00	1.245570E+00	3.607910E+00
3.014920E+00	3.939410E+00	3.647530E+00
3.129900E+00	3.906310E+00	3.674640E+00
3.223870E+00	3.842980E+00	3.612700E+00
4.146060E+00	1.421930E+00	3.619570E+00
4.064830E+00	1.326540E+00	3.671630E+00
3.256980E+00	3.861920E+00	3.684570E+00
3.342270E+00	3.828930E+00	3.685640E+00
3.374880E+00	3.785690E+00	3.624360E+00
4.334370E+00	1.769730E+00	3.618200E+00
4.297190E+00	1.660360E+00	3.643300E+00
4.331230E+00	1.729630E+00	3.681090E+00
4.224790E+00	1.536890E+00	3.643580E+00
3.439740E+00	3.803400E+00	3.691180E+00
3.562310E+00	3.777090E+00	3.708900E+00
3.587240E+00	3.733070E+00	3.631710E+00
4.360860E+00	2.679980E+00	3.641550E+00
4.383530E+00	2.553540E+00	3.711970E+00
4.397820E+00	2.424890E+00	3.682960E+00
4.405650E+00	2.299250E+00	3.671930E+00
4.403010E+00	2.169760E+00	3.658740E+00
4.392220E+00	2.034860E+00	3.648960E+00
4.368250E+00	1.882680E+00	3.630340E+00
4.348330E+00	1.787090E+00	3.670160E+00
3.675140E+00	3.733500E+00	3.702750E+00
3.779210E+00	3.708680E+00	3.751300E+00
3.795970E+00	3.674160E+00	3.664020E+00
4.213750E+00	3.198800E+00	3.663930E+00
4.245720E+00	3.104770E+00	3.730370E+00
4.275260E+00	2.991100E+00	3.690520E+00
4.305200E+00	2.875460E+00	3.673470E+00
4.330070E+00	2.790280E+00	3.628460E+00
3.884550E+00	3.655490E+00	3.742670E+00
3.969130E+00	3.597940E+00	3.692320E+00
3.995720E+00	3.584380E+00	3.617690E+00
4.032640E+00	3.560050E+00	3.653540E+00
4.151230E+00	3.382720E+00	3.697700E+00
4.122370E+00	3.444230E+00	3.620380E+00
4.093100E+00	3.489890E+00	3.676210E+00
4.189150E+00	3.278550E+00	3.705240E+00
4.064340E+00	3.531520E+00	3.657410E+00
1.242510E+00	2.271220E+00	3.862740E+00
1.265580E+00	2.335880E+00	3.849580E+00
1.249160E+00	2.262130E+00	3.785060E+00
1.209010E+00	2.129270E+00	3.761210E+00
1.221380E+00	2.185580E+00	3.843740E+00
1.173150E+00	2.007150E+00	3.736900E+00
1.192500E+00	2.072620E+00	3.826160E+00
1.141120E+00	1.896860E+00	3.721040E+00
1.161730E+00	1.956850E+00	3.806130E+00
1.122710E+00	1.832170E+00	3.722870E+00
1.135130E+00	1.857560E+00	3.790420E+00
1.117820E+00	1.779850E+00	3.756560E+00
1.289600E+00	2.406940E+00	3.884180E+00
1.325690E+00	2.477960E+00	3.867200E+00
1.303510E+00	2.404490E+00	3.794260E+00
1.108390E+00	1.682120E+00	3.711570E+00
1.107170E+00	1.596290E+00	3.646670E+00
1.110200E+00	1.601550E+00	3.723140E+00
1.113480E+00	1.541170E+00	3.670620E+00
1.115810E+00	1.554530E+00	3.726920E+00
1.124150E+00	1.501730E+00	3.711010E+00
1.361570E+00	2.544830E+00	3.904730E+00
1.401000E+00	2.610610E+00	3.891600E+00
1.372780E+00	2.543590E+00	3.820010E+00
1.165070E+00	1.396710E+00	3.604970E+00
1.148050E+00	1.432860E+00	3.691880E+00
1.184970E+00	1.358830E+00	3.638430E+00
1.177060E+00	1.373210E+00	3.678260E+00
1.203130E+00	1.327420E+00	3.682470E+00
1.438230E+00	2.663270E+00	3.832820E+00
1.253350E+00	1.248490E+00	3.664020E+00
1.321500E+00	1.166400E+00	3.622900E+00
1.300500E+00	1.182180E+00	3.684030E+00
1.364610E+00	1.119350E+00	3.659320E+00
1.339060E+00	1.138930E+00	3.703120E+00
1.396800E+00	1.085900E+00	3.708840E+00
1.486490E+00	2.764730E+00	3.887760E+00
1.520010E+00	2.839220E+00	3.892290E+00
1.514090E+00	2.815430E+00	3.836500E+00
1.491690E+00	1.011340E+00	3.706290E+00
1.587550E+00	9.540130E-01	3.677210E+00
1.564710E+00	9.544720E-01	3.740130E+00
1.619670E+00	9.290220E-01	3.757980E+00
1.544680E+00	2.885270E+00	3.838740E+00
1.700730E+00	9.130220E-01	3.712970E+00
1.580690E+00	2.983460E+00	3.880990E+00
1.613910E+00	3.058290E+00	3.877420E+00
1.603010E+00	3.028100E+00	3.819210E+00
1.846400E+00	8.658500E-01	3.720610E+00
1.969200E+00	8.428990E-01	3.763190E+00
1.635650E+00	3.094210E+00	3.826070E+00
2.070880E+00	8.277060E-01	3.725620E+00
1.690470E+00	3.191620E+00	3.836720E+00
2.136100E+00	8.231490E-01	3.701860E+00
2.161630E+00	8.163580E-01	3.741030E+00
1.750540E+00	3.290870E+00	3.852910E+00
1.793320E+00	3.355500E+00	3.871310E+00
1.782470E+00	3.331780E+00	3.807420E+00
2.240800E+00	8.146700E-01	3.745820E+00
2.170840E+00	8.233130E-01	3.706440E+00
1.834840E+00	3.399400E+00	3.824460E+00
2.369030E+00	8.037970E-01	3.713400E+00
2.480020E+00	7.770720E-01	3.799100E+00
1.900120E+00	3.470940E+00	3.787450E+00
2.577310E+00	7.650150E-01	3.760360E+00
1.966570E+00	3.560610E+00	3.850580E+00
2.031710E+00	3.637860E+00	3.865060E+00
2.014670E+00	3.607180E+00	3.796940E+00
2.671700E+00	7.530910E-01	3.716390E+00
2.770720E+00	7.171600E-01	3.789670E+00
2.085890E+00	3.681050E+00	3.821850E+00
2.860620E+00	7.041860E-01	3.730440E+00
2.948390E+00	6.737380E-01	3.768610E+00
2.175000E+00	3.750040E+00	3.806690E+00
3.034830E+00	6.803750E-01	3.725890E+00
3.133070E+00	6.669470E-01	3.794410E+00
2.260380E+00	3.813250E+00	3.789870E+00
3.232020E+00	6.977200E-01	3.759240E+00
2.341050E+00	3.867250E+00	3.777480E+00
3.332760E+00	7.506900E-01	3.728490E+00
2.407760E+00	3.897330E+00	3.758710E+00
2.481510E+00	3.937630E+00	3.813470E+00
3.431770E+00	8.152170E-01	3.698070E+00
2.563000E+00	3.962100E+00	3.778810E+00
3.618120E+00	9.505770E-01	3.767650E+00
3.526600E+00	8.641920E-01	3.781840E+00
2.653280E+00	3.988240E+00	3.762570E+00
3.730570E+00	1.043140E+00	3.754720E+00
2.735040E+00	3.999280E+00	3.754740E+00
2.768110E+00	3.993060E+00	3.700650E+00
2.842150E+00	4.014360E+00	3.774370E+00
3.869840E+00	1.158350E+00	3.754820E+00
2.940600E+00	4.005790E+00	3.772280E+00
3.973090E+00	1.247210E+00	3.706080E+00
3.033000E+00	3.970400E+00	3.751860E+00
3.191840E+00	3.937730E+00	3.761360E+00
4.161130E+00	1.423360E+00	3.760570E+00
4.057170E+00	1.316520E+00	3.738310E+00
3.281700E+00	3.931210E+00	3.788890E+00
3.328940E+00	3.870860E+00	3.738970E+00
4.315030E+00	1.669040E+00	3.721290E+00
4.264850E+00	1.567520E+00	3.736790E+00
4.243100E+00	1.507670E+00	3.783980E+00
3.370580E+00	3.911140E+00	3.802830E+00
3.477180E+00	3.886050E+00	3.820050E+00
3.479080E+00	3.838110E+00	3.760870E+00
4.374020E+00	2.692290E+00	3.787860E+00
4.338810E+00	2.773580E+00	3.699570E+00
4.325800E+00	2.835250E+00	3.767570E+00
4.400610E+00	2.552170E+00	3.808360E+00
4.411800E+00	2.446610E+00	3.785280E+00
4.422130E+00	2.323760E+00	3.771740E+00
4.419610E+00	2.193540E+00	3.761850E+00
4.412050E+00	2.065260E+00	3.752040E+00
4.396230E+00	1.928060E+00	3.751280E+00
4.355850E+00	1.765050E+00	3.750820E+00
4.316750E+00	1.629040E+00	3.788050E+00
4.279290E+00	1.552090E+00	3.797660E+00
3.567160E+00	3.844070E+00	3.812500E+00
3.645710E+00	3.780610E+00	3.770250E+00
3.777380E+00	3.749120E+00	3.826090E+00
4.213610E+00	3.225490E+00	3.783660E+00
4.253320E+00	3.129320E+00	3.861580E+00
4.278120E+00	3.011280E+00	3.798580E+00
4.294890E+00	2.924530E+00	3.749430E+00
3.885410E+00	3.686170E+00	3.815650E+00
3.980110E+00	3.615380E+00	3.799030E+00
4.081080E+00	3.510210E+00	3.783090E+00
4.051610E+00	3.539480E+00	3.694720E+00
4.165210E+00	3.390910E+00	3.834160E+00
4.183980E+00	3.313440E+00	3.772120E+00
1.266120E+00	2.330430E+00	3.923580E+00
1.238640E+00	2.238330E+00	3.913930E+00
1.221090E+00	2.147820E+00	3.919860E+00
1.192540E+00	2.030390E+00	3.905350E+00
1.165220E+00	1.917730E+00	3.888820E+00
1.143520E+00	1.802320E+00	3.889810E+00
1.118300E+00	1.728590E+00	3.810770E+00
1.129980E+00	1.725700E+00	3.875310E+00
1.124800E+00	1.676640E+00	3.847690E+00
1.324480E+00	2.469920E+00	3.940460E+00
1.289710E+00	2.402940E+00	3.935640E+00
1.127700E+00	1.595700E+00	3.825300E+00
1.136320E+00	1.517570E+00	3.805110E+00
1.145490E+00	1.467350E+00	3.780980E+00
1.160040E+00	1.475780E+00	3.859240E+00
1.179980E+00	1.421400E+00	3.846760E+00
1.399240E+00	2.597790E+00	3.950060E+00
1.372570E+00	2.542300E+00	3.970340E+00
1.196480E+00	1.356960E+00	3.774760E+00
1.227540E+00	1.296930E+00	3.752140E+00
1.238690E+00	1.304850E+00	3.836210E+00
1.265770E+00	1.247980E+00	3.800130E+00
1.450810E+00	2.680880E+00	3.959200E+00
1.301940E+00	1.184210E+00	3.753900E+00
1.366080E+00	1.112670E+00	3.802750E+00
1.431190E+00	1.049170E+00	3.785700E+00
1.428660E+00	1.048670E+00	3.887030E+00
1.491940E+00	9.965490E-01	3.839550E+00
1.514310E+00	2.818640E+00	3.946790E+00
1.493870E+00	2.765530E+00	3.969400E+00
1.578430E+00	9.421050E-01	3.836640E+00
1.695580E+00	8.973620E-01	3.844320E+00
1.553420E+00	2.900350E+00	3.959950E+00
1.797940E+00	8.625270E-01	3.821700E+00
1.783660E+00	8.562210E-01	3.901320E+00
1.860210E+00	8.356140E-01	3.910740E+00
1.617110E+00	3.051660E+00	3.950910E+00
1.590340E+00	2.986870E+00	3.973950E+00
1.933950E+00	8.346140E-01	3.854790E+00
1.649430E+00	3.121600E+00	3.913030E+00
2.062190E+00	8.054370E-01	3.844020E+00
1.703960E+00	3.203590E+00	3.975540E+00
1.749470E+00	3.280410E+00	3.991580E+00
1.730640E+00	3.261910E+00	3.920160E+00
2.167980E+00	8.012430E-01	3.817510E+00
1.781020E+00	3.336710E+00	3.947220E+00
2.266090E+00	7.814940E-01	3.872360E+00
1.836610E+00	3.412890E+00	3.924800E+00
2.377500E+00	7.669180E-01	3.853300E+00
2.492310E+00	7.527070E-01	3.903520E+00
1.895140E+00	3.482210E+00	3.890170E+00
2.575680E+00	7.362630E-01	3.883830E+00
2.022670E+00	3.633350E+00	3.942250E+00
1.957530E+00	3.558910E+00	3.962300E+00
2.678230E+00	7.207370E-01	3.847630E+00
2.771720E+00	6.948160E-01	3.883100E+00
2.090360E+00	3.700110E+00	3.926020E+00
2.882860E+00	6.584990E-01	3.890600E+00
2.167230E+00	3.761600E+00	3.907200E+00
3.027510E+00	6.506120E-01	3.842910E+00
2.247220E+00	3.822720E+00	3.886820E+00
2.325160E+00	3.879040E+00	3.868410E+00
3.340050E+00	7.194730E-01	3.844130E+00
3.231950E+00	6.616030E-01	3.866270E+00
2.404740E+00	3.918380E+00	3.848210E+00
2.478310E+00	3.946800E+00	3.915590E+00
3.442420E+00	7.890680E-01	3.809140E+00
2.568280E+00	3.982430E+00	3.881490E+00
3.612550E+00	9.093060E-01	3.879730E+00
3.528940E+00	8.321350E-01	3.866400E+00
2.635700E+00	4.004060E+00	3.833540E+00
3.719940E+00	1.015210E+00	3.857960E+00
2.725450E+00	4.021350E+00	3.844740E+00
2.838470E+00	4.050550E+00	3.903250E+00
3.820710E+00	1.102690E+00	3.836680E+00
2.977890E+00	4.042340E+00	3.854230E+00
3.939060E+00	1.213380E+00	3.884820E+00
[truncated: 10,719 more rows]
