# Supplementary material for: A New MRI-Based Model of Heart Function with Coupled Hemodynamics and Application to Normal and Diseased Canine Left Ventricles
Source: Front Bioeng Biotechnol. 2015 Sep 23;3:140. doi: 10.3389/fbioe.2015.00140 (PMC4585083; doi:10.3389/fbioe.2015.00140)
Supplement: Supplementary file 2 [file Data_Sheet_2.ZIP › Case1_Normal_SR_Diastole/nodes/case1_diastole_time_0.2800.csv]

3.311350E+00	2.085710E+00	1.107080E+00
3.333730E+00	2.129590E+00	1.084530E+00
3.353520E+00	2.092220E+00	1.097520E+00
3.356100E+00	2.050220E+00	1.128700E+00
3.386070E+00	2.184030E+00	1.058640E+00
3.418390E+00	2.241700E+00	1.044290E+00
3.442620E+00	2.195470E+00	1.059810E+00
3.443860E+00	2.114740E+00	1.099730E+00
3.550850E+00	2.052580E+00	1.160070E+00
3.469830E+00	2.006410E+00	1.178460E+00
3.599500E+00	1.992130E+00	1.226340E+00
3.525300E+00	2.230810E+00	1.070500E+00
3.596130E+00	2.128310E+00	1.133360E+00
3.639470E+00	2.056620E+00	1.191270E+00
2.989370E+00	2.286540E+00	1.139350E+00
3.005970E+00	2.369190E+00	1.121050E+00
3.048880E+00	2.328390E+00	1.110150E+00
3.067240E+00	2.276150E+00	1.118680E+00
3.061020E+00	2.451770E+00	1.108270E+00
3.080270E+00	2.530680E+00	1.113880E+00
3.126060E+00	2.483730E+00	1.093280E+00
3.183030E+00	2.378370E+00	1.070030E+00
3.306270E+00	2.228920E+00	1.054710E+00
3.156630E+00	2.224040E+00	1.106570E+00
3.235490E+00	2.080060E+00	1.145370E+00
3.365450E+00	1.953010E+00	1.218450E+00
3.232280E+00	1.944660E+00	1.255290E+00
3.443100E+00	1.869460E+00	1.339760E+00
3.328540E+00	1.852630E+00	1.362950E+00
3.437520E+00	1.824230E+00	1.419190E+00
3.207060E+00	2.551650E+00	1.086520E+00
3.416510E+00	2.530990E+00	1.066230E+00
3.435750E+00	2.348690E+00	1.038210E+00
3.522390E+00	1.923360E+00	1.282230E+00
3.564160E+00	1.843460E+00	1.447250E+00
3.552010E+00	2.464970E+00	1.074310E+00
3.567440E+00	2.555940E+00	1.096490E+00
3.618080E+00	2.353360E+00	1.079430E+00
3.675590E+00	2.226140E+00	1.131950E+00
3.706010E+00	2.116670E+00	1.201310E+00
3.720250E+00	2.031590E+00	1.279110E+00
3.659830E+00	1.936960E+00	1.343300E+00
3.681600E+00	2.506350E+00	1.135990E+00
3.755720E+00	2.338370E+00	1.167030E+00
3.783560E+00	2.190290E+00	1.238550E+00
3.772230E+00	2.101730E+00	1.277070E+00
2.579180E+00	2.672830E+00	1.324850E+00
2.600670E+00	2.737580E+00	1.326850E+00
2.636540E+00	2.681110E+00	1.298870E+00
2.729470E+00	2.618950E+00	1.260940E+00
2.595210E+00	2.596350E+00	1.319310E+00
2.789620E+00	2.454730E+00	1.224440E+00
2.641500E+00	2.455420E+00	1.305950E+00
2.874110E+00	2.291870E+00	1.190820E+00
2.699570E+00	2.305800E+00	1.302570E+00
2.875740E+00	2.132410E+00	1.272760E+00
2.761570E+00	2.157480E+00	1.344590E+00
2.940070E+00	2.050370E+00	1.288010E+00
2.835970E+00	2.015320E+00	1.384500E+00
2.952280E+00	1.963510E+00	1.364410E+00
2.707950E+00	2.765970E+00	1.296730E+00
2.897910E+00	2.765150E+00	1.216970E+00
2.881640E+00	2.598830E+00	1.182000E+00
2.956540E+00	2.479170E+00	1.145450E+00
3.015830E+00	2.163900E+00	1.191630E+00
3.075750E+00	1.989980E+00	1.280740E+00
3.165720E+00	1.873090E+00	1.382310E+00
3.034770E+00	1.896810E+00	1.412380E+00
3.243890E+00	1.774940E+00	1.497030E+00
3.091090E+00	1.795940E+00	1.516140E+00
3.300080E+00	1.701670E+00	1.596940E+00
3.162750E+00	1.678530E+00	1.649270E+00
3.283700E+00	1.633390E+00	1.699340E+00
3.089870E+00	2.658350E+00	1.143020E+00
3.135130E+00	2.843230E+00	1.215480E+00
3.429340E+00	1.762080E+00	1.528390E+00
3.405690E+00	1.665920E+00	1.682430E+00
3.271440E+00	2.786110E+00	1.161170E+00
3.331460E+00	2.902900E+00	1.227520E+00
3.341750E+00	2.680120E+00	1.102860E+00
3.570040E+00	1.776590E+00	1.567430E+00
3.584670E+00	1.717850E+00	1.700940E+00
3.444260E+00	2.813750E+00	1.181900E+00
3.504620E+00	2.934230E+00	1.278950E+00
3.583600E+00	2.679660E+00	1.144690E+00
3.758480E+00	1.981860E+00	1.404580E+00
3.740140E+00	1.899540E+00	1.509060E+00
3.674930E+00	1.807480E+00	1.606370E+00
3.610730E+00	2.846460E+00	1.243800E+00
3.636590E+00	2.937500E+00	1.333870E+00
3.716660E+00	2.775350E+00	1.252670E+00
3.771980E+00	2.643700E+00	1.234190E+00
3.827000E+00	2.464350E+00	1.245700E+00
3.863310E+00	2.286310E+00	1.309070E+00
3.837290E+00	2.097010E+00	1.418620E+00
3.894090E+00	2.223150E+00	1.428450E+00
3.806360E+00	1.974430E+00	1.494150E+00
3.715210E+00	2.870890E+00	1.325510E+00
3.825210E+00	2.782270E+00	1.379280E+00
3.879710E+00	2.589700E+00	1.366530E+00
3.906600E+00	2.416310E+00	1.385440E+00
3.915780E+00	2.299810E+00	1.432010E+00
2.235010E+00	2.714260E+00	1.569640E+00
2.260550E+00	2.801210E+00	1.561710E+00
2.290880E+00	2.725850E+00	1.524760E+00
2.351390E+00	2.641880E+00	1.488560E+00
2.250070E+00	2.628480E+00	1.569340E+00
2.410950E+00	2.484860E+00	1.469110E+00
2.296040E+00	2.484960E+00	1.557830E+00
2.457320E+00	2.326410E+00	1.466450E+00
2.347750E+00	2.336770E+00	1.545200E+00
2.515030E+00	2.178180E+00	1.501070E+00
2.409500E+00	2.190020E+00	1.576680E+00
2.573510E+00	2.043500E+00	1.528030E+00
2.466120E+00	2.049920E+00	1.604520E+00
2.643000E+00	1.948130E+00	1.567680E+00
2.540080E+00	1.904490E+00	1.670570E+00
2.671740E+00	1.839290E+00	1.667840E+00
2.314500E+00	2.910640E+00	1.544690E+00
2.359670E+00	3.020690E+00	1.554770E+00
2.378880E+00	2.943620E+00	1.510000E+00
2.390630E+00	2.826240E+00	1.474730E+00
2.501950E+00	2.666890E+00	1.385390E+00
2.523760E+00	2.468640E+00	1.383330E+00
2.566780E+00	2.314270E+00	1.381570E+00
2.628440E+00	2.170050E+00	1.424310E+00
2.693970E+00	2.039420E+00	1.463750E+00
2.765910E+00	1.908930E+00	1.547820E+00
2.831360E+00	1.838640E+00	1.588420E+00
2.780940E+00	1.795560E+00	1.666250E+00
2.859740E+00	1.781260E+00	1.638800E+00
2.457610E+00	2.975470E+00	1.484230E+00
2.459770E+00	3.063020E+00	1.520640E+00
2.603970E+00	2.890370E+00	1.383450E+00
2.922190E+00	1.852710E+00	1.517510E+00
3.024380E+00	1.726540E+00	1.630220E+00
2.926470E+00	1.734510E+00	1.656050E+00
3.068660E+00	1.657140E+00	1.693420E+00
2.995970E+00	1.632950E+00	1.739760E+00
3.101250E+00	1.601890E+00	1.751100E+00
2.560610E+00	3.066250E+00	1.476870E+00
2.745680E+00	3.063000E+00	1.433290E+00
2.752280E+00	2.967250E+00	1.372400E+00
2.802980E+00	2.896520E+00	1.310140E+00
3.365290E+00	1.582510E+00	1.792200E+00
3.214160E+00	1.549200E+00	1.827060E+00
3.341120E+00	1.520820E+00	1.904590E+00
2.862160E+00	3.014720E+00	1.359270E+00
2.876330E+00	3.095080E+00	1.414980E+00
3.011230E+00	2.954950E+00	1.299010E+00
3.509040E+00	1.620390E+00	1.800690E+00
3.460770E+00	1.550410E+00	1.905240E+00
2.997610E+00	3.090470E+00	1.406190E+00
3.225190E+00	3.078680E+00	1.385580E+00
3.222710E+00	2.967180E+00	1.282540E+00
3.607350E+00	1.653680E+00	1.814530E+00
3.614380E+00	1.599990E+00	1.929780E+00
3.391040E+00	3.021460E+00	1.335290E+00
3.373970E+00	3.099100E+00	1.416140E+00
3.776070E+00	1.852180E+00	1.668240E+00
3.755560E+00	1.779580E+00	1.772900E+00
3.693520E+00	1.691980E+00	1.852010E+00
3.477090E+00	3.097100E+00	1.443290E+00
3.570840E+00	3.022150E+00	1.395580E+00
3.932770E+00	2.219280E+00	1.552700E+00
3.907650E+00	2.079770E+00	1.640890E+00
3.846090E+00	1.944570E+00	1.653870E+00
3.824770E+00	1.844920E+00	1.760040E+00
3.735820E+00	2.961890E+00	1.444600E+00
3.870060E+00	2.877780E+00	1.532820E+00
3.898050E+00	2.785310E+00	1.494410E+00
3.927810E+00	2.684360E+00	1.500100E+00
3.951290E+00	2.507680E+00	1.530250E+00
3.964500E+00	2.617110E+00	1.611150E+00
3.949340E+00	2.356700E+00	1.512830E+00
3.937290E+00	2.765920E+00	1.593190E+00
3.959110E+00	2.686190E+00	1.606940E+00
2.041750E+00	2.766150E+00	1.756190E+00
2.073130E+00	2.861560E+00	1.750700E+00
2.098580E+00	2.784490E+00	1.705070E+00
2.163790E+00	2.695440E+00	1.641190E+00
2.049870E+00	2.677100E+00	1.744950E+00
2.189710E+00	2.495550E+00	1.650810E+00
2.084600E+00	2.518960E+00	1.738270E+00
2.239380E+00	2.341020E+00	1.639190E+00
2.113360E+00	2.325410E+00	1.745240E+00
2.305230E+00	2.203150E+00	1.655290E+00
2.210490E+00	2.215880E+00	1.724150E+00
2.361370E+00	2.065310E+00	1.673780E+00
2.254050E+00	2.087110E+00	1.747250E+00
2.425550E+00	1.941000E+00	1.707500E+00
2.319400E+00	1.954850E+00	1.768420E+00
2.470030E+00	1.863150E+00	1.742360E+00
2.411450E+00	1.822620E+00	1.813330E+00
2.503020E+00	1.798670E+00	1.783420E+00
2.127230E+00	2.979470E+00	1.736370E+00
2.170020E+00	3.098700E+00	1.751940E+00
2.190240E+00	3.024100E+00	1.697960E+00
2.202360E+00	2.911120E+00	1.650170E+00
2.715380E+00	1.716490E+00	1.765530E+00
2.596010E+00	1.752190E+00	1.778530E+00
2.747030E+00	1.640620E+00	1.830260E+00
2.655740E+00	1.608190E+00	1.895600E+00
2.778320E+00	1.562660E+00	1.906920E+00
2.277920E+00	3.081720E+00	1.653100E+00
2.323020E+00	3.216410E+00	1.712060E+00
2.846020E+00	1.658850E+00	1.766540E+00
2.953420E+00	1.538710E+00	1.874240E+00
2.867980E+00	1.527430E+00	1.914840E+00
3.022090E+00	1.462130E+00	1.958660E+00
2.936100E+00	1.424480E+00	2.019400E+00
3.038430E+00	1.398730E+00	2.043300E+00
2.462470E+00	3.155960E+00	1.583240E+00
2.490760E+00	3.292380E+00	1.698780E+00
3.066150E+00	1.534080E+00	1.859430E+00
3.130020E+00	1.441040E+00	1.987420E+00
2.602440E+00	3.258080E+00	1.620160E+00
2.655120E+00	3.344220E+00	1.704400E+00
2.666980E+00	3.181000E+00	1.530760E+00
3.423730E+00	1.485140E+00	2.002070E+00
3.284890E+00	1.450610E+00	2.009860E+00
3.408410E+00	1.435930E+00	2.106250E+00
2.762260E+00	3.282110E+00	1.625350E+00
2.795700E+00	3.359070E+00	1.713490E+00
2.899660E+00	3.201990E+00	1.501640E+00
3.544830E+00	1.523680E+00	2.003520E+00
3.529650E+00	1.478820E+00	2.105200E+00
2.857140E+00	3.397400E+00	1.750980E+00
2.871830E+00	3.435930E+00	1.809230E+00
2.912180E+00	3.407360E+00	1.761810E+00
2.940950E+00	3.347210E+00	1.688850E+00
3.076470E+00	3.273120E+00	1.607300E+00
3.147880E+00	3.193220E+00	1.504360E+00
3.620770E+00	1.547430E+00	2.013530E+00
3.616100E+00	1.522580E+00	2.073280E+00
2.966270E+00	3.428150E+00	1.813710E+00
3.086190E+00	3.388970E+00	1.784620E+00
3.126180E+00	3.333880E+00	1.704560E+00
3.260280E+00	3.287360E+00	1.641780E+00
3.393880E+00	3.187050E+00	1.516860E+00
3.791070E+00	1.737130E+00	1.916030E+00
3.767940E+00	1.660390E+00	2.007100E+00
3.689930E+00	1.569040E+00	2.057640E+00
3.239360E+00	3.375430E+00	1.781810E+00
3.372140E+00	3.338380E+00	1.752680E+00
3.420400E+00	3.278250E+00	1.667850E+00
3.548040E+00	3.240270E+00	1.665190E+00
3.637220E+00	3.129820E+00	1.550260E+00
3.959680E+00	2.152820E+00	1.760680E+00
3.938390E+00	2.000170E+00	1.846330E+00
3.980120E+00	2.104190E+00	1.904690E+00
3.867480E+00	1.825610E+00	1.907310E+00
3.841480E+00	1.730420E+00	2.002110E+00
3.510720E+00	3.324280E+00	1.781710E+00
3.632840E+00	3.281240E+00	1.774910E+00
3.670350E+00	3.213520E+00	1.698970E+00
3.753670E+00	3.153710E+00	1.697300E+00
3.822870E+00	3.027840E+00	1.644680E+00
3.978440E+00	2.529120E+00	1.698560E+00
3.987920E+00	2.341370E+00	1.754920E+00
3.996330E+00	2.485740E+00	1.800040E+00
3.988500E+00	2.189460E+00	1.866850E+00
3.756540E+00	3.239400E+00	1.817710E+00
3.852630E+00	3.124520E+00	1.796700E+00
3.914480E+00	3.006490E+00	1.804770E+00
3.938380E+00	2.867960E+00	1.739160E+00
3.981380E+00	2.663850E+00	1.748400E+00
3.989910E+00	2.557680E+00	1.770340E+00
1.889770E+00	2.801380E+00	1.966180E+00
1.932470E+00	2.919670E+00	1.970660E+00
1.937680E+00	2.823260E+00	1.912100E+00
1.976860E+00	2.737300E+00	1.830440E+00
1.880540E+00	2.708860E+00	1.940930E+00
1.986440E+00	2.539340E+00	1.828650E+00
1.896380E+00	2.556900E+00	1.921250E+00
2.015120E+00	2.386940E+00	1.810370E+00
1.911160E+00	2.364120E+00	1.913170E+00
2.037930E+00	2.304930E+00	1.813560E+00
1.987820E+00	2.293220E+00	1.863580E+00
2.040060E+00	2.220140E+00	1.854860E+00
2.132220E+00	1.950830E+00	1.909470E+00
2.104830E+00	2.012650E+00	1.895460E+00
2.196000E+00	1.980120E+00	1.843730E+00
2.287310E+00	1.849430E+00	1.877800E+00
2.175370E+00	1.873770E+00	1.933450E+00
2.363650E+00	1.717830E+00	1.932390E+00
2.249900E+00	1.745990E+00	1.982070E+00
2.406850E+00	1.631920E+00	1.973290E+00
2.329540E+00	1.598580E+00	2.048260E+00
2.441900E+00	1.552550E+00	2.037840E+00
2.032230E+00	2.958160E+00	1.838990E+00
2.011130E+00	3.050880E+00	1.921530E+00
2.133830E+00	2.128210E+00	1.818800E+00
2.495050E+00	1.664180E+00	1.912550E+00
2.578650E+00	1.566670E+00	1.967070E+00
2.534580E+00	1.508670E+00	2.056260E+00
2.634030E+00	1.487820E+00	2.036290E+00
2.045170E+00	3.130580E+00	1.929480E+00
2.114250E+00	3.227460E+00	1.935780E+00
2.089330E+00	3.126320E+00	1.856480E+00
2.829920E+00	1.454460E+00	2.013530E+00
2.732480E+00	1.473010E+00	2.021460E+00
2.865650E+00	1.392730E+00	2.078150E+00
2.800060E+00	1.362200E+00	2.142970E+00
2.905450E+00	1.340610E+00	2.142650E+00
2.211430E+00	3.229470E+00	1.823960E+00
2.241100E+00	3.318130E+00	1.903600E+00
3.110400E+00	1.363030E+00	2.107350E+00
3.012120E+00	1.335780E+00	2.145650E+00
3.116330E+00	1.312580E+00	2.196490E+00
2.314190E+00	3.391680E+00	1.922090E+00
2.380060E+00	3.469670E+00	1.978950E+00
2.384490E+00	3.415850E+00	1.901340E+00
2.368740E+00	3.351770E+00	1.819430E+00
3.201400E+00	1.387440E+00	2.088500E+00
3.191700E+00	1.340220E+00	2.168890E+00
2.477540E+00	3.440120E+00	1.891980E+00
2.545970E+00	3.517990E+00	1.983700E+00
2.557820E+00	3.398940E+00	1.791050E+00
3.317210E+00	1.374970E+00	2.170310E+00
2.642160E+00	3.478080E+00	1.896890E+00
2.689430E+00	3.535360E+00	1.989410E+00
2.748700E+00	3.420210E+00	1.802260E+00
3.519910E+00	1.411690E+00	2.239920E+00
2.756660E+00	3.555580E+00	2.033940E+00
2.767400E+00	3.580520E+00	2.091080E+00
2.813300E+00	3.556830E+00	2.042100E+00
2.859750E+00	3.501410E+00	1.946000E+00
3.684360E+00	1.514980E+00	2.190760E+00
2.858030E+00	3.570180E+00	2.084000E+00
2.960730E+00	3.544610E+00	2.052050E+00
3.011640E+00	3.506910E+00	1.997270E+00
3.134920E+00	3.449150E+00	1.927460E+00
3.785910E+00	1.601260E+00	2.147350E+00
3.791300E+00	1.560310E+00	2.222320E+00
3.095790E+00	3.516860E+00	2.065050E+00
3.232800E+00	3.488520E+00	2.035750E+00
3.289100E+00	3.454280E+00	1.974570E+00
3.402850E+00	3.402710E+00	1.906600E+00
3.995790E+00	2.022020E+00	2.000110E+00
3.978740E+00	1.883800E+00	2.062520E+00
3.894480E+00	1.717960E+00	2.143110E+00
3.999640E+00	1.814130E+00	2.200260E+00
3.853330E+00	1.602790E+00	2.234090E+00
3.364140E+00	3.468000E+00	2.041110E+00
3.490170E+00	3.439540E+00	2.027450E+00
3.542630E+00	3.405470E+00	1.979410E+00
3.643430E+00	3.346910E+00	1.927590E+00
4.019790E+00	2.446470E+00	1.962120E+00
3.999340E+00	2.550280E+00	1.841910E+00
4.012090E+00	2.590390E+00	1.941470E+00
4.020470E+00	2.318120E+00	1.964550E+00
4.037190E+00	2.157170E+00	2.043010E+00
4.035070E+00	1.972460E+00	2.138740E+00
4.026000E+00	1.882390E+00	2.178980E+00
3.613000E+00	3.419360E+00	2.051750E+00
3.718890E+00	3.379540E+00	2.049350E+00
3.751640E+00	3.341460E+00	2.008000E+00
3.799940E+00	3.285580E+00	1.971340E+00
3.877290E+00	3.180410E+00	1.935340E+00
3.937790E+00	3.052580E+00	1.933020E+00
3.983960E+00	2.907630E+00	1.945710E+00
4.019420E+00	2.738990E+00	1.987740E+00
4.029560E+00	2.827680E+00	2.037300E+00
3.823360E+00	3.332620E+00	2.099760E+00
3.913060E+00	3.230600E+00	2.072100E+00
3.972500E+00	3.104710E+00	2.061880E+00
4.007360E+00	2.973340E+00	2.061040E+00
4.031780E+00	2.876580E+00	2.070700E+00
1.771790E+00	2.807310E+00	2.169420E+00
1.813680E+00	2.915420E+00	2.173880E+00
1.802490E+00	2.829700E+00	2.117740E+00
1.827700E+00	2.760160E+00	2.035030E+00
1.752500E+00	2.723390E+00	2.138100E+00
1.816060E+00	2.579370E+00	2.007960E+00
1.746400E+00	2.592550E+00	2.095840E+00
1.826300E+00	2.419550E+00	1.993540E+00
1.754950E+00	2.440410E+00	2.074290E+00
1.836560E+00	2.323070E+00	1.989650E+00
1.768290E+00	2.288760E+00	2.063000E+00
1.854740E+00	2.238630E+00	2.001560E+00
1.932370E+00	2.031890E+00	2.030230E+00
1.934880E+00	2.079680E+00	2.007620E+00
1.961220E+00	2.045500E+00	2.001990E+00
1.964180E+00	1.996540E+00	2.017070E+00
2.068830E+00	1.755570E+00	2.092110E+00
2.043890E+00	1.820290E+00	2.063640E+00
2.131360E+00	1.778040E+00	2.029430E+00
2.208590E+00	1.651190E+00	2.074390E+00
2.108090E+00	1.673510E+00	2.122750E+00
2.259130E+00	1.571310E+00	2.119580E+00
2.192530E+00	1.533200E+00	2.198080E+00
2.306390E+00	1.490770E+00	2.184850E+00
1.868940E+00	2.933720E+00	2.070710E+00
1.892200E+00	3.041450E+00	2.117310E+00
1.946220E+00	2.198490E+00	1.945850E+00
2.017040E+00	2.074330E+00	1.942250E+00
2.061120E+00	1.925740E+00	1.976090E+00
2.476490E+00	1.480840E+00	2.115590E+00
2.413800E+00	1.443520E+00	2.185410E+00
2.514890E+00	1.406520E+00	2.188900E+00
1.949080E+00	3.135550E+00	2.118650E+00
2.008300E+00	3.239420E+00	2.157000E+00
1.997860E+00	3.187730E+00	2.081080E+00
1.979570E+00	3.103380E+00	2.016380E+00
2.694710E+00	1.386770E+00	2.139860E+00
2.603280E+00	1.399120E+00	2.161400E+00
2.732670E+00	1.323290E+00	2.202160E+00
2.670590E+00	1.291450E+00	2.261520E+00
2.776460E+00	1.274750E+00	2.266740E+00
2.063420E+00	3.257520E+00	2.045510E+00
2.103910E+00	3.343990E+00	2.109080E+00
2.957480E+00	1.285380E+00	2.219360E+00
2.882400E+00	1.270370E+00	2.254460E+00
2.957160E+00	1.251700E+00	2.286760E+00
2.169420E+00	3.411560E+00	2.122860E+00
2.233170E+00	3.483460E+00	2.181030E+00
2.226910E+00	3.444290E+00	2.097690E+00
2.207710E+00	3.380190E+00	2.017830E+00
3.049490E+00	1.268530E+00	2.275890E+00
2.304990E+00	3.492680E+00	2.084110E+00
2.349110E+00	3.550650E+00	2.171540E+00
3.234170E+00	1.296270E+00	2.281430E+00
2.423640E+00	3.593770E+00	2.207230E+00
2.491910E+00	3.638310E+00	2.271750E+00
2.489490E+00	3.603730E+00	2.195170E+00
2.461560E+00	3.559700E+00	2.105980E+00
3.416500E+00	1.337330E+00	2.301590E+00
3.362010E+00	1.295030E+00	2.371150E+00
3.458880E+00	1.312930E+00	2.396150E+00
2.579270E+00	3.617920E+00	2.187800E+00
2.639270E+00	3.671720E+00	2.279340E+00
2.647960E+00	3.583480E+00	2.079180E+00
3.510440E+00	1.364570E+00	2.317530E+00
3.511710E+00	1.343570E+00	2.369660E+00
2.755430E+00	3.619100E+00	2.192340E+00
2.740190E+00	3.669900E+00	2.289670E+00
3.696710E+00	1.455620E+00	2.356930E+00
3.583860E+00	1.381170E+00	2.365530E+00
2.849210E+00	3.654490E+00	2.290560E+00
2.995560E+00	3.634910E+00	2.304460E+00
2.976910E+00	3.583760E+00	2.180640E+00
3.808070E+00	1.542990E+00	2.298180E+00
3.100470E+00	3.588790E+00	2.261580E+00
3.091570E+00	3.614090E+00	2.318160E+00
3.242050E+00	3.526520E+00	2.176670E+00
3.995420E+00	1.738270E+00	2.289760E+00
3.926890E+00	1.629050E+00	2.339460E+00
3.992680E+00	1.693330E+00	2.361710E+00
3.192100E+00	3.585880E+00	2.304070E+00
3.314000E+00	3.548150E+00	2.275510E+00
3.376000E+00	3.517610E+00	2.224840E+00
3.496910E+00	3.475540E+00	2.165300E+00
4.062120E+00	2.533680E+00	2.153970E+00
4.062420E+00	2.406840E+00	2.145670E+00
4.056120E+00	2.309960E+00	2.099750E+00
4.096740E+00	2.188050E+00	2.220780E+00
4.086360E+00	2.118070E+00	2.200090E+00
4.092430E+00	2.024550E+00	2.233840E+00
4.077920E+00	1.862020E+00	2.306270E+00
4.120500E+00	1.960890E+00	2.317730E+00
4.028420E+00	1.742760E+00	2.373710E+00
3.435970E+00	3.525000E+00	2.284620E+00
3.561010E+00	3.497710E+00	2.272930E+00
3.622230E+00	3.469480E+00	2.228180E+00
3.724840E+00	3.418340E+00	2.184630E+00
4.060760E+00	2.786670E+00	2.155820E+00
4.074420E+00	2.666240E+00	2.192560E+00
4.129280E+00	2.087290E+00	2.293680E+00
4.133990E+00	2.012060E+00	2.329470E+00
3.674710E+00	3.475830E+00	2.298870E+00
3.802450E+00	3.431120E+00	2.325850E+00
3.830230E+00	3.398800E+00	2.263110E+00
3.869370E+00	3.351150E+00	2.231960E+00
3.943950E+00	3.258920E+00	2.213760E+00
4.008140E+00	3.133290E+00	2.211290E+00
4.015870E+00	3.194280E+00	2.286140E+00
4.038830E+00	2.985770E+00	2.199560E+00
4.050770E+00	2.885410E+00	2.165830E+00
3.898010E+00	3.369770E+00	2.339350E+00
3.962220E+00	3.292650E+00	2.317450E+00
3.996080E+00	3.239630E+00	2.299760E+00
1.680930E+00	2.712990E+00	2.314060E+00
1.717640E+00	2.807050E+00	2.335540E+00
1.731190E+00	2.759140E+00	2.240680E+00
1.694120E+00	2.597950E+00	2.196700E+00
1.655410E+00	2.618090E+00	2.291270E+00
1.696480E+00	2.457210E+00	2.164010E+00
1.633600E+00	2.449530E+00	2.275570E+00
1.704720E+00	2.336810E+00	2.133090E+00
1.659840E+00	2.351740E+00	2.204460E+00
1.715010E+00	2.262310E+00	2.133150E+00
1.673300E+00	2.257370E+00	2.190460E+00
1.723350E+00	2.187050E+00	2.155120E+00
2.027400E+00	1.540840E+00	2.282410E+00
1.994020E+00	1.604750E+00	2.254640E+00
2.072240E+00	1.578100E+00	2.223630E+00
2.129890E+00	1.495650E+00	2.260620E+00
2.072990E+00	1.458790E+00	2.332080E+00
2.174810E+00	1.417140E+00	2.317330E+00
1.750700E+00	2.902450E+00	2.344670E+00
1.798640E+00	3.002510E+00	2.342510E+00
1.780000E+00	2.915670E+00	2.278990E+00
1.882050E+00	2.130500E+00	2.025600E+00
1.804280E+00	2.145350E+00	2.085570E+00
1.873400E+00	2.006910E+00	2.083870E+00
1.967740E+00	1.893260E+00	2.072570E+00
1.899270E+00	1.863480E+00	2.151640E+00
1.994450E+00	1.737530E+00	2.169700E+00
2.348690E+00	1.407830E+00	2.246730E+00
2.281010E+00	1.377310E+00	2.317760E+00
2.384120E+00	1.330950E+00	2.317470E+00
1.866920E+00	3.122170E+00	2.341730E+00
1.926890E+00	3.229530E+00	2.379890E+00
1.913400E+00	3.176380E+00	2.307470E+00
1.884930E+00	3.090910E+00	2.232340E+00
2.574660E+00	1.314980E+00	2.268890E+00
2.486090E+00	1.295650E+00	2.336190E+00
2.611750E+00	1.268280E+00	2.320990E+00
2.573680E+00	1.254890E+00	2.364760E+00
2.642480E+00	1.223480E+00	2.390060E+00
1.973570E+00	3.246400E+00	2.276170E+00
2.011290E+00	3.336730E+00	2.334090E+00
2.840040E+00	1.226470E+00	2.349250E+00
2.754970E+00	1.210750E+00	2.391450E+00
2.845260E+00	1.189610E+00	2.419050E+00
2.068500E+00	3.416010E+00	2.340700E+00
2.128790E+00	3.488490E+00	2.393040E+00
2.116970E+00	3.453630E+00	2.310830E+00
2.093260E+00	3.388970E+00	2.232710E+00
2.957360E+00	1.207830E+00	2.397140E+00
2.184970E+00	3.498080E+00	2.292250E+00
2.229180E+00	3.556410E+00	2.371380E+00
3.151540E+00	1.230480E+00	2.409720E+00
3.083210E+00	1.179890E+00	2.485460E+00
3.185240E+00	1.190820E+00	2.508440E+00
2.294380E+00	3.609530E+00	2.394180E+00
2.356740E+00	3.661920E+00	2.455720E+00
2.350140E+00	3.638760E+00	2.372750E+00
2.329300E+00	3.593740E+00	2.288770E+00
3.288530E+00	1.262270E+00	2.406070E+00
3.284750E+00	1.225320E+00	2.489700E+00
2.428220E+00	3.663470E+00	2.368980E+00
2.493900E+00	3.705100E+00	2.468210E+00
3.419370E+00	1.269200E+00	2.470460E+00
2.565110E+00	3.690620E+00	2.371920E+00
2.633740E+00	3.734520E+00	2.475980E+00
3.578490E+00	1.329610E+00	2.463610E+00
2.728570E+00	3.702640E+00	2.384660E+00
2.727890E+00	3.738510E+00	2.484130E+00
3.666470E+00	1.387470E+00	2.438690E+00
3.681520E+00	1.367870E+00	2.492550E+00
2.822230E+00	3.723680E+00	2.481790E+00
2.958970E+00	3.701700E+00	2.475700E+00
2.901160E+00	3.680740E+00	2.387940E+00
3.838580E+00	1.519360E+00	2.435870E+00
3.754690E+00	1.422270E+00	2.503620E+00
3.077200E+00	3.639110E+00	2.395340E+00
3.055540E+00	3.677960E+00	2.480030E+00
4.003110E+00	1.673730E+00	2.434960E+00
3.950940E+00	1.584660E+00	2.497330E+00
3.165710E+00	3.647130E+00	2.478350E+00
3.277020E+00	3.615000E+00	2.474490E+00
3.299010E+00	3.578980E+00	2.384830E+00
4.092840E+00	2.414140E+00	2.234610E+00
4.117250E+00	2.304890E+00	2.268930E+00
4.142380E+00	1.938980E+00	2.414950E+00
4.119550E+00	1.835610E+00	2.467260E+00
4.065250E+00	1.753430E+00	2.460560E+00
3.390120E+00	3.581500E+00	2.473170E+00
3.506650E+00	3.555490E+00	2.478250E+00
3.532670E+00	3.525830E+00	2.389890E+00
4.108750E+00	2.702200E+00	2.284610E+00
4.132060E+00	2.573870E+00	2.349210E+00
4.142930E+00	2.404200E+00	2.355260E+00
4.173650E+00	2.256870E+00	2.423200E+00
4.159780E+00	2.140590E+00	2.389680E+00
4.154460E+00	2.035300E+00	2.395480E+00
3.615610E+00	3.530450E+00	2.493950E+00
3.737150E+00	3.500370E+00	2.525970E+00
3.731070E+00	3.476840E+00	2.429180E+00
4.057360E+00	3.116730E+00	2.330430E+00
4.083620E+00	2.995540E+00	2.343470E+00
4.112010E+00	2.816100E+00	2.335390E+00
4.127270E+00	2.887660E+00	2.440400E+00
4.137530E+00	2.671500E+00	2.380040E+00
3.805490E+00	3.468600E+00	2.512130E+00
3.897890E+00	3.406930E+00	2.490430E+00
3.986330E+00	3.297020E+00	2.448180E+00
4.043410E+00	3.182900E+00	2.403850E+00
4.098710E+00	3.033550E+00	2.439470E+00
4.117350E+00	2.952900E+00	2.445900E+00
1.609430E+00	2.647160E+00	2.472550E+00
1.649590E+00	2.740060E+00	2.495070E+00
1.644960E+00	2.681830E+00	2.389830E+00
1.606660E+00	2.527970E+00	2.359900E+00
1.586120E+00	2.561350E+00	2.450530E+00
1.591930E+00	2.438040E+00	2.352010E+00
1.569020E+00	2.440880E+00	2.419760E+00
1.572510E+00	2.350240E+00	2.357790E+00
1.910360E+00	1.447830E+00	2.449260E+00
1.872270E+00	1.557520E+00	2.378360E+00
1.972920E+00	1.515630E+00	2.345230E+00
2.016090E+00	1.442850E+00	2.383330E+00
1.979770E+00	1.419850E+00	2.430710E+00
2.037910E+00	1.374020E+00	2.439120E+00
1.714380E+00	2.929320E+00	2.548420E+00
1.756160E+00	3.007110E+00	2.556270E+00
1.737370E+00	2.950060E+00	2.501130E+00
1.723610E+00	2.878090E+00	2.424230E+00
1.691430E+00	2.860330E+00	2.527120E+00
1.613460E+00	2.286450E+00	2.271910E+00
1.645810E+00	2.145330E+00	2.261370E+00
1.741970E+00	2.042530E+00	2.196540E+00
1.658580E+00	2.013560E+00	2.292040E+00
1.806510E+00	1.899160E+00	2.206230E+00
1.710690E+00	1.913490E+00	2.285190E+00
1.871570E+00	1.771290E+00	2.241200E+00
1.776310E+00	1.795970E+00	2.303050E+00
1.918740E+00	1.643440E+00	2.282040E+00
1.827980E+00	1.674550E+00	2.332990E+00
2.212550E+00	1.346060E+00	2.380320E+00
2.139780E+00	1.316830E+00	2.445360E+00
2.246900E+00	1.277170E+00	2.451020E+00
1.813560E+00	3.109000E+00	2.558440E+00
1.863020E+00	3.209660E+00	2.591100E+00
1.850920E+00	3.161310E+00	2.525470E+00
1.819400E+00	3.079990E+00	2.457290E+00
2.417720E+00	1.265900E+00	2.399050E+00
2.351870E+00	1.238260E+00	2.459820E+00
2.456480E+00	1.201490E+00	2.476120E+00
1.901780E+00	3.230440E+00	2.493370E+00
1.939110E+00	3.308290E+00	2.552380E+00
2.573340E+00	1.172590E+00	2.491100E+00
2.693930E+00	1.152630E+00	2.484330E+00
2.654370E+00	1.121630E+00	2.540590E+00
2.718610E+00	1.107440E+00	2.566990E+00
1.998500E+00	3.393680E+00	2.572750E+00
2.055190E+00	3.463910E+00	2.576570E+00
2.039650E+00	3.431050E+00	2.528360E+00
2.009110E+00	3.372300E+00	2.453830E+00
2.842290E+00	1.135860E+00	2.523100E+00
2.095180E+00	3.484350E+00	2.509370E+00
2.120010E+00	3.538900E+00	2.603690E+00
3.000530E+00	1.143880E+00	2.531270E+00
2.957890E+00	1.108940E+00	2.602690E+00
3.045140E+00	1.118010E+00	2.616200E+00
2.204820E+00	3.611340E+00	2.607150E+00
2.265620E+00	3.658010E+00	2.613270E+00
2.246590E+00	3.632160E+00	2.564420E+00
2.219470E+00	3.582730E+00	2.496290E+00
3.135700E+00	1.150940E+00	2.581560E+00
2.307530E+00	3.668510E+00	2.552880E+00
2.354470E+00	3.718410E+00	2.661460E+00
3.274910E+00	1.187350E+00	2.585260E+00
2.425200E+00	3.724110E+00	2.556830E+00
2.491710E+00	3.759310E+00	2.653020E+00
3.389460E+00	1.227220E+00	2.566970E+00
2.567130E+00	3.755410E+00	2.572750E+00
2.570020E+00	3.774830E+00	2.651130E+00
3.548730E+00	1.269800E+00	2.614900E+00
2.632500E+00	3.784290E+00	2.644290E+00
2.741500E+00	3.769420E+00	2.580960E+00
3.685900E+00	1.352720E+00	2.565370E+00
2.912240E+00	3.758530E+00	2.624380E+00
2.891750E+00	3.740670E+00	2.544480E+00
3.870090E+00	1.496320E+00	2.575280E+00
3.790290E+00	1.410530E+00	2.637960E+00
3.036810E+00	3.710920E+00	2.555830E+00
3.005760E+00	3.742040E+00	2.636870E+00
4.032630E+00	1.661900E+00	2.552300E+00
3.964570E+00	1.572170E+00	2.632720E+00
3.108560E+00	3.713690E+00	2.640310E+00
3.214840E+00	3.684250E+00	2.638460E+00
3.249200E+00	3.650890E+00	2.556120E+00
4.167860E+00	1.871190E+00	2.539710E+00
4.111620E+00	1.768970E+00	2.599070E+00
4.162530E+00	1.837600E+00	2.613340E+00
3.322440E+00	3.643620E+00	2.636970E+00
3.432230E+00	3.612180E+00	2.638910E+00
3.469370E+00	3.586230E+00	2.561600E+00
4.195100E+00	2.447260E+00	2.492590E+00
4.226510E+00	2.295140E+00	2.529610E+00
4.240360E+00	2.375910E+00	2.583510E+00
4.226730E+00	2.136790E+00	2.545900E+00
4.200550E+00	1.987540E+00	2.535600E+00
4.187910E+00	1.887750E+00	2.610810E+00
3.535670E+00	3.583530E+00	2.655840E+00
3.655040E+00	3.550730E+00	2.684210E+00
3.663070E+00	3.536420E+00	2.595520E+00
4.169640E+00	2.780610E+00	2.506950E+00
4.201670E+00	2.600170E+00	2.532920E+00
4.203610E+00	2.708080E+00	2.573120E+00
4.228580E+00	2.451390E+00	2.575370E+00
3.726470E+00	3.522860E+00	2.665700E+00
3.822390E+00	3.478090E+00	2.627100E+00
3.948890E+00	3.408320E+00	2.627770E+00
3.979650E+00	3.373830E+00	2.578620E+00
4.022160E+00	3.315390E+00	2.573200E+00
4.086060E+00	3.195490E+00	2.577780E+00
4.076710E+00	3.252180E+00	2.653650E+00
4.131470E+00	3.046970E+00	2.562640E+00
4.160170E+00	2.896190E+00	2.548200E+00
4.196200E+00	2.768270E+00	2.595710E+00
4.020310E+00	3.343650E+00	2.652920E+00
4.055110E+00	3.297170E+00	2.657310E+00
1.486290E+00	2.116300E+00	2.511550E+00
1.496450E+00	2.181680E+00	2.494970E+00
1.509820E+00	2.121540E+00	2.466980E+00
1.531320E+00	2.049290E+00	2.442510E+00
1.486680E+00	2.045770E+00	2.514970E+00
1.560750E+00	1.958050E+00	2.427600E+00
1.503560E+00	1.912730E+00	2.521600E+00
1.577030E+00	1.851230E+00	2.467380E+00
1.797280E+00	1.444130E+00	2.528740E+00
1.765750E+00	1.507240E+00	2.509530E+00
1.830120E+00	1.487570E+00	2.469400E+00
1.847630E+00	1.395000E+00	2.530950E+00
1.680840E+00	2.957250E+00	2.762770E+00
1.725560E+00	3.030620E+00	2.744380E+00
1.699080E+00	2.968950E+00	2.697860E+00
1.688450E+00	2.906290E+00	2.614390E+00
1.652030E+00	2.874510E+00	2.718550E+00
1.647140E+00	2.776790E+00	2.574160E+00
1.623090E+00	2.764470E+00	2.657380E+00
1.588000E+00	2.633480E+00	2.562060E+00
1.549040E+00	2.469190E+00	2.525100E+00
1.523460E+00	2.317280E+00	2.475110E+00
1.551250E+00	2.188520E+00	2.382940E+00
1.591180E+00	2.047550E+00	2.358860E+00
1.625800E+00	1.916390E+00	2.370240E+00
1.694870E+00	1.810740E+00	2.371300E+00
1.637700E+00	1.808520E+00	2.433940E+00
1.748380E+00	1.699530E+00	2.393440E+00
1.679680E+00	1.715520E+00	2.454830E+00
1.792270E+00	1.587530E+00	2.424250E+00
1.723560E+00	1.608680E+00	2.477640E+00
1.958280E+00	1.316820E+00	2.540340E+00
2.053350E+00	1.291870E+00	2.510440E+00
2.032810E+00	1.250250E+00	2.572120E+00
2.099190E+00	1.223220E+00	2.570820E+00
1.770860E+00	3.073690E+00	2.654910E+00
1.777800E+00	3.127820E+00	2.770450E+00
2.285190E+00	1.209540E+00	2.520620E+00
2.216550E+00	1.185780E+00	2.584640E+00
2.327240E+00	1.154710E+00	2.589180E+00
1.834420E+00	3.223270E+00	2.775870E+00
1.885350E+00	3.284790E+00	2.750490E+00
1.840730E+00	3.213150E+00	2.697550E+00
2.497990E+00	1.144200E+00	2.552310E+00
2.432550E+00	1.123970E+00	2.607190E+00
2.542740E+00	1.104700E+00	2.627090E+00
1.927640E+00	3.323870E+00	2.657710E+00
1.954970E+00	3.372090E+00	2.782160E+00
2.647870E+00	1.090690E+00	2.624380E+00
2.779210E+00	1.075220E+00	2.664980E+00
2.026410E+00	3.447710E+00	2.670840E+00
2.895190E+00	1.082220E+00	2.657680E+00
2.856540E+00	1.055180E+00	2.712580E+00
2.929350E+00	1.045200E+00	2.744530E+00
2.097300E+00	3.530940E+00	2.702580E+00
2.147710E+00	3.582430E+00	2.765050E+00
2.158300E+00	3.585660E+00	2.674340E+00
3.023410E+00	1.078430E+00	2.697340E+00
2.236840E+00	3.645560E+00	2.703840E+00
3.126870E+00	1.109260E+00	2.672360E+00
2.322900E+00	3.714320E+00	2.777030E+00
2.407290E+00	3.768460E+00	2.809180E+00
2.381160E+00	3.746000E+00	2.743990E+00
3.249490E+00	1.133480E+00	2.682820E+00
2.455900E+00	3.770450E+00	2.743990E+00
2.465030E+00	3.788570E+00	2.808410E+00
3.417100E+00	1.183250E+00	2.684690E+00
2.516640E+00	3.796700E+00	2.803690E+00
2.598540E+00	3.796920E+00	2.741400E+00
3.538300E+00	1.213630E+00	2.712320E+00
3.512070E+00	1.181350E+00	2.747020E+00
3.563400E+00	1.200860E+00	2.756000E+00
2.752760E+00	3.820250E+00	2.782810E+00
2.705930E+00	3.796390E+00	2.690980E+00
3.714110E+00	1.326360E+00	2.691820E+00
3.628760E+00	1.243050E+00	2.755070E+00
2.828650E+00	3.787790E+00	2.704230E+00
2.885640E+00	3.814880E+00	2.798920E+00
3.894380E+00	1.474270E+00	2.720560E+00
3.815050E+00	1.382020E+00	2.741260E+00
2.990600E+00	3.768850E+00	2.719510E+00
2.983510E+00	3.805390E+00	2.815770E+00
4.042920E+00	1.649530E+00	2.685520E+00
3.986080E+00	1.560660E+00	2.743600E+00
3.069270E+00	3.776110E+00	2.795230E+00
3.155600E+00	3.758600E+00	2.826720E+00
3.187250E+00	3.715660E+00	2.725030E+00
4.168520E+00	1.829780E+00	2.694780E+00
4.112270E+00	1.720660E+00	2.752070E+00
3.275740E+00	3.712780E+00	2.816070E+00
3.388150E+00	3.672870E+00	2.822030E+00
3.396980E+00	3.642310E+00	2.727170E+00
4.259970E+00	2.293060E+00	2.640430E+00
4.263940E+00	2.169780E+00	2.668170E+00
4.246870E+00	2.013870E+00	2.715750E+00
4.279200E+00	2.095440E+00	2.737900E+00
4.206960E+00	1.920730E+00	2.664120E+00
3.480610E+00	3.638450E+00	2.804310E+00
3.573670E+00	3.613100E+00	2.846640E+00
3.580370E+00	3.592230E+00	2.753810E+00
4.222920E+00	2.671410E+00	2.655130E+00
4.262140E+00	2.528140E+00	2.737690E+00
4.264350E+00	2.387470E+00	2.688470E+00
4.291560E+00	2.232310E+00	2.735280E+00
4.294200E+00	2.141530E+00	2.755780E+00
3.649510E+00	3.582840E+00	2.811380E+00
3.744730E+00	3.538050E+00	2.777120E+00
3.881570E+00	3.482290E+00	2.774550E+00
3.927030E+00	3.440310E+00	2.710970E+00
4.121830E+00	3.176560E+00	2.711590E+00
4.163590E+00	3.045700E+00	2.734300E+00
4.159560E+00	3.119030E+00	2.767020E+00
4.184030E+00	2.899030E+00	2.701780E+00
4.208370E+00	2.773310E+00	2.688230E+00
3.964850E+00	3.440460E+00	2.796540E+00
4.002930E+00	3.386480E+00	2.739470E+00
4.092280E+00	3.281190E+00	2.774580E+00
4.148610E+00	3.173390E+00	2.793370E+00
1.414360E+00	2.064530E+00	2.650770E+00
1.427270E+00	2.146250E+00	2.653630E+00
1.452730E+00	2.093170E+00	2.577790E+00
1.447200E+00	1.958290E+00	2.584440E+00
1.406600E+00	1.981030E+00	2.652100E+00
1.455930E+00	1.875570E+00	2.595060E+00
1.413180E+00	1.844530E+00	2.669440E+00
1.473970E+00	1.792490E+00	2.615380E+00
1.614600E+00	2.860220E+00	2.887690E+00
1.650160E+00	2.939140E+00	2.910370E+00
1.639470E+00	2.886740E+00	2.820160E+00
1.605650E+00	2.766940E+00	2.763720E+00
1.593420E+00	2.783170E+00	2.862050E+00
1.566310E+00	2.641230E+00	2.696450E+00
1.558710E+00	2.662430E+00	2.811510E+00
1.532980E+00	2.505910E+00	2.638600E+00
1.523930E+00	2.532610E+00	2.753630E+00
1.502280E+00	2.366750E+00	2.598950E+00
1.491450E+00	2.402870E+00	2.707590E+00
1.471500E+00	2.230800E+00	2.574730E+00
1.453540E+00	2.270930E+00	2.669810E+00
1.612020E+00	1.734180E+00	2.507560E+00
1.541390E+00	1.765380E+00	2.558250E+00
1.654780E+00	1.621320E+00	2.531080E+00
1.582380E+00	1.636810E+00	2.587340E+00
1.705290E+00	1.529220E+00	2.547300E+00
1.643350E+00	1.519880E+00	2.607270E+00
1.746180E+00	1.405430E+00	2.605770E+00
1.847270E+00	1.313170E+00	2.605170E+00
1.796240E+00	1.262040E+00	2.705440E+00
1.904920E+00	1.233380E+00	2.668830E+00
1.707440E+00	3.021250E+00	2.834040E+00
2.026370E+00	1.184890E+00	2.677270E+00
2.131030E+00	1.157460E+00	2.660570E+00
2.111960E+00	1.119790E+00	2.725110E+00
2.197870E+00	1.092490E+00	2.743460E+00
1.762170E+00	3.125010E+00	2.858400E+00
1.803000E+00	3.196660E+00	2.906170E+00
1.807370E+00	3.194280E+00	2.828550E+00
2.366680E+00	1.105430E+00	2.661510E+00
2.306300E+00	1.100710E+00	2.698670E+00
2.400530E+00	1.058370E+00	2.735770E+00
1.870370E+00	3.280540E+00	2.842350E+00
2.597640E+00	1.057170E+00	2.709540E+00
2.520050E+00	1.050830E+00	2.745130E+00
2.602110E+00	1.028110E+00	2.774010E+00
1.940060E+00	3.369090E+00	2.891270E+00
1.996420E+00	3.435620E+00	2.898090E+00
1.983850E+00	3.416650E+00	2.843680E+00
2.687650E+00	1.030860E+00	2.758110E+00
2.047410E+00	3.485480E+00	2.808250E+00
2.052220E+00	3.501330E+00	2.938630E+00
2.833020E+00	1.029450E+00	2.784880E+00
2.936660E+00	1.021300E+00	2.826770E+00
2.118700E+00	3.571300E+00	2.955880E+00
2.185630E+00	3.628290E+00	2.935630E+00
2.127840E+00	3.578540E+00	2.869380E+00
3.031820E+00	1.037580E+00	2.806930E+00
2.229110E+00	3.654630E+00	2.839890E+00
2.249330E+00	3.674700E+00	2.918610E+00
3.187300E+00	1.066860E+00	2.785390E+00
2.342840E+00	3.734600E+00	2.916990E+00
3.353140E+00	1.107220E+00	2.784320E+00
3.294780E+00	1.070030E+00	2.845110E+00
3.374000E+00	1.075650E+00	2.889260E+00
2.493400E+00	3.796620E+00	2.891240E+00
3.463820E+00	1.149450E+00	2.774600E+00
3.465510E+00	1.122020E+00	2.854680E+00
2.625810E+00	3.827070E+00	2.927870E+00
2.583460E+00	3.815230E+00	2.843420E+00
3.554250E+00	1.179320E+00	2.811940E+00
2.688130E+00	3.835870E+00	2.863340E+00
2.695620E+00	3.840440E+00	2.935990E+00
3.772890E+00	1.320490E+00	2.828130E+00
3.660590E+00	1.227750E+00	2.878940E+00
2.748710E+00	3.842130E+00	2.937580E+00
2.823230E+00	3.831530E+00	2.889760E+00
3.865300E+00	1.408360E+00	2.819310E+00
3.844620E+00	1.374710E+00	2.867440E+00
2.934690E+00	3.820860E+00	2.874710E+00
4.049820E+00	1.618840E+00	2.806870E+00
3.954440E+00	1.504230E+00	2.860200E+00
3.885630E+00	1.415060E+00	2.889600E+00
3.049720E+00	3.792240E+00	2.889680E+00
3.205230E+00	3.747330E+00	2.922750E+00
4.176070E+00	1.801210E+00	2.845800E+00
4.216300E+00	1.890080E+00	2.750330E+00
4.239380E+00	1.912290E+00	2.823260E+00
4.102800E+00	1.690940E+00	2.859660E+00
3.303260E+00	3.716540E+00	2.971490E+00
3.332180E+00	3.696510E+00	2.895080E+00
4.292670E+00	2.073490E+00	2.806690E+00
4.269170E+00	1.987800E+00	2.869430E+00
3.385620E+00	3.684170E+00	2.961530E+00
3.458860E+00	3.653080E+00	2.897630E+00
3.577690E+00	3.618230E+00	2.946900E+00
4.264470E+00	2.644270E+00	2.787870E+00
4.300050E+00	2.507830E+00	2.883870E+00
4.311700E+00	2.385300E+00	2.846500E+00
4.318280E+00	2.262950E+00	2.826970E+00
4.313730E+00	2.156890E+00	2.827180E+00
3.675020E+00	3.577770E+00	2.887600E+00
3.793550E+00	3.537460E+00	2.942670E+00
3.856900E+00	3.508590E+00	2.863170E+00
4.184230E+00	3.086030E+00	2.857510E+00
4.208640E+00	2.973550E+00	2.876020E+00
4.220920E+00	2.883810E+00	2.843440E+00
4.243950E+00	2.763660E+00	2.817450E+00
3.893140E+00	3.498670E+00	2.945540E+00
3.940330E+00	3.467550E+00	2.877050E+00
4.037800E+00	3.388670E+00	2.888630E+00
4.110930E+00	3.308420E+00	2.907100E+00
4.136330E+00	3.259880E+00	2.882260E+00
4.155850E+00	3.196870E+00	2.887920E+00
4.151230E+00	3.238870E+00	2.921930E+00
4.140530E+00	3.268250E+00	2.936800E+00
1.354460E+00	2.011960E+00	2.805660E+00
1.373800E+00	2.092030E+00	2.809880E+00
1.384400E+00	2.036320E+00	2.728610E+00
1.372270E+00	1.902230E+00	2.727490E+00
1.343160E+00	1.932150E+00	2.800160E+00
1.375700E+00	1.824340E+00	2.737570E+00
1.348040E+00	1.822240E+00	2.793760E+00
1.381730E+00	1.748240E+00	2.764580E+00
1.586260E+00	2.811440E+00	3.050150E+00
1.610250E+00	2.880020E+00	3.043380E+00
1.599440E+00	2.829000E+00	2.960210E+00
1.556850E+00	2.694180E+00	2.917150E+00
1.562140E+00	2.726310E+00	3.018270E+00
1.519630E+00	2.562710E+00	2.864680E+00
1.524740E+00	2.600220E+00	2.975880E+00
1.486540E+00	2.434100E+00	2.815640E+00
1.484090E+00	2.465090E+00	2.923200E+00
1.448550E+00	2.304020E+00	2.770540E+00
1.443790E+00	2.334270E+00	2.870460E+00
1.412290E+00	2.175680E+00	2.740610E+00
1.403740E+00	2.209180E+00	2.827080E+00
1.508520E+00	1.665010E+00	2.646610E+00
1.438860E+00	1.702370E+00	2.707260E+00
1.560970E+00	1.538330E+00	2.673670E+00
1.482090E+00	1.571350E+00	2.738570E+00
1.631440E+00	1.416610E+00	2.699070E+00
1.540720E+00	1.443930E+00	2.765080E+00
1.702770E+00	1.311010E+00	2.730420E+00
1.607550E+00	1.306360E+00	2.815780E+00
1.742490E+00	1.246800E+00	2.761970E+00
1.699360E+00	1.242230E+00	2.804890E+00
1.777810E+00	1.181150E+00	2.821530E+00
1.637270E+00	2.948460E+00	3.085320E+00
1.683790E+00	3.022750E+00	3.055100E+00
1.647550E+00	2.949470E+00	3.001600E+00
1.942280E+00	1.174760E+00	2.727630E+00
1.875870E+00	1.167820E+00	2.767130E+00
1.969460E+00	1.121350E+00	2.798340E+00
1.724280E+00	3.071700E+00	2.957620E+00
1.740270E+00	3.117550E+00	3.085210E+00
2.093560E+00	1.069330E+00	2.821130E+00
2.205950E+00	1.040530E+00	2.856240E+00
1.796330E+00	3.204580E+00	3.097510E+00
1.847860E+00	3.268850E+00	3.067450E+00
1.796580E+00	3.192860E+00	3.008610E+00
2.321570E+00	1.025900E+00	2.854720E+00
2.459160E+00	1.014150E+00	2.850840E+00
2.416390E+00	9.965410E-01	2.920250E+00
2.498240E+00	9.844440E-01	2.963960E+00
1.874030E+00	3.292980E+00	2.965270E+00
1.896690E+00	3.324830E+00	3.039720E+00
2.613900E+00	1.001940E+00	2.884150E+00
1.962630E+00	3.399920E+00	3.017600E+00
2.752870E+00	1.003520E+00	2.878420E+00
2.714100E+00	9.848180E-01	2.939090E+00
2.792150E+00	9.755250E-01	2.977620E+00
2.040730E+00	3.493820E+00	3.045360E+00
2.083920E+00	3.542960E+00	3.061620E+00
2.087360E+00	3.541450E+00	3.006380E+00
2.891010E+00	9.980870E-01	2.917540E+00
2.153120E+00	3.605660E+00	3.056120E+00
3.000040E+00	1.011140E+00	2.895840E+00
2.250930E+00	3.675640E+00	2.994930E+00
3.118260E+00	1.019900E+00	2.908700E+00
2.334980E+00	3.737580E+00	3.040930E+00
2.415630E+00	3.789220E+00	3.068610E+00
2.381360E+00	3.763280E+00	3.005880E+00
3.270830E+00	1.035690E+00	2.926590E+00
3.392540E+00	1.039350E+00	2.974490E+00
2.451860E+00	3.792480E+00	3.005940E+00
2.466120E+00	3.811130E+00	3.071090E+00
3.480210E+00	1.085690E+00	2.952510E+00
2.512940E+00	3.823700E+00	3.071920E+00
2.581930E+00	3.830150E+00	3.023850E+00
3.570060E+00	1.151130E+00	2.920710E+00
2.729680E+00	3.856140E+00	3.017100E+00
3.768740E+00	1.274880E+00	2.957370E+00
3.676530E+00	1.185940E+00	2.990960E+00
2.869180E+00	3.866020E+00	3.056090E+00
2.820870E+00	3.846110E+00	2.977350E+00
3.845300E+00	1.357340E+00	2.924330E+00
2.943520E+00	3.832760E+00	2.979480E+00
2.958680E+00	3.863400E+00	3.073830E+00
4.054660E+00	1.606900E+00	2.938470E+00
3.988980E+00	1.506050E+00	2.977020E+00
3.920640E+00	1.425440E+00	2.960800E+00
3.023470E+00	3.842590E+00	3.058490E+00
3.100600E+00	3.823090E+00	3.101700E+00
3.100590E+00	3.801560E+00	3.011250E+00
4.229990E+00	1.890370E+00	2.932470E+00
4.182460E+00	1.783110E+00	2.992240E+00
4.123980E+00	1.707890E+00	2.942990E+00
3.160510E+00	3.800810E+00	3.075710E+00
3.251360E+00	3.756690E+00	3.058450E+00
4.301010E+00	2.081500E+00	2.929090E+00
4.275330E+00	1.973630E+00	2.995250E+00
3.365670E+00	3.705730E+00	3.029910E+00
3.491990E+00	3.661790E+00	3.024830E+00
3.592720E+00	3.629720E+00	3.014280E+00
4.290380E+00	2.625020E+00	2.939860E+00
4.320610E+00	2.495360E+00	2.997800E+00
4.329380E+00	2.390160E+00	2.981240E+00
4.330590E+00	2.261120E+00	2.957800E+00
4.321430E+00	2.180000E+00	2.908340E+00
3.684900E+00	3.593550E+00	3.007580E+00
3.795710E+00	3.563860E+00	3.059010E+00
4.211910E+00	3.000930E+00	2.961630E+00
4.242570E+00	2.872820E+00	2.998970E+00
4.229180E+00	2.970010E+00	3.028210E+00
4.257880E+00	2.761370E+00	2.937570E+00
3.893040E+00	3.516700E+00	3.042360E+00
3.975120E+00	3.457030E+00	2.990230E+00
4.059460E+00	3.403680E+00	3.038100E+00
4.093060E+00	3.350610E+00	2.977080E+00
4.155790E+00	3.233560E+00	2.992290E+00
4.194970E+00	3.106020E+00	3.014690E+00
4.215270E+00	3.023030E+00	3.011150E+00
4.111040E+00	3.350070E+00	3.050560E+00
4.128820E+00	3.301630E+00	2.988530E+00
1.428780E+00	2.328970E+00	3.031330E+00
1.452050E+00	2.393480E+00	3.058280E+00
1.444400E+00	2.359370E+00	2.976900E+00
1.398880E+00	2.233180E+00	2.913250E+00
1.398990E+00	2.251110E+00	2.999670E+00
1.369360E+00	2.130510E+00	2.875130E+00
1.357830E+00	2.129210E+00	2.949780E+00
1.332360E+00	2.002270E+00	2.883160E+00
1.313150E+00	1.846130E+00	2.874060E+00
1.331120E+00	1.706090E+00	2.867950E+00
1.401360E+00	1.606390E+00	2.814610E+00
1.346730E+00	1.556570E+00	2.924230E+00
1.464280E+00	1.481300E+00	2.824540E+00
1.407160E+00	1.496730E+00	2.882860E+00
1.516660E+00	1.372290E+00	2.848570E+00
1.448550E+00	1.406210E+00	2.902000E+00
1.548040E+00	1.306350E+00	2.874300E+00
1.501610E+00	1.315260E+00	2.926050E+00
1.571510E+00	1.249330E+00	2.923860E+00
1.603190E+00	2.863710E+00	3.123610E+00
1.572510E+00	2.765750E+00	3.103500E+00
1.543190E+00	2.661850E+00	3.092880E+00
1.494690E+00	2.504550E+00	3.048280E+00
1.680130E+00	1.185160E+00	2.916660E+00
1.785240E+00	1.125900E+00	2.924090E+00
1.676000E+00	3.019850E+00	3.147380E+00
1.632030E+00	2.941690E+00	3.142260E+00
1.892780E+00	1.091910E+00	2.911130E+00
2.001120E+00	1.074250E+00	2.894910E+00
1.983570E+00	1.058500E+00	2.956020E+00
2.068160E+00	1.028450E+00	2.978110E+00
1.735340E+00	3.117860E+00	3.188410E+00
1.773440E+00	3.177830E+00	3.202840E+00
1.773920E+00	3.177090E+00	3.150220E+00
2.243720E+00	1.019950E+00	2.914280E+00
2.178720E+00	1.018690E+00	2.946050E+00
2.275420E+00	9.940600E-01	2.989830E+00
1.826490E+00	3.249850E+00	3.190550E+00
2.398190E+00	9.727210E-01	3.006690E+00
2.506490E+00	9.546070E-01	3.062560E+00
1.898240E+00	3.336220E+00	3.116480E+00
2.600890E+00	9.582890E-01	3.031090E+00
1.958270E+00	3.406880E+00	3.154710E+00
2.001370E+00	3.456570E+00	3.173570E+00
2.003970E+00	3.457930E+00	3.107990E+00
2.702370E+00	9.629310E-01	3.006000E+00
2.798530E+00	9.417770E-01	3.076790E+00
2.066030E+00	3.526380E+00	3.158040E+00
2.889400E+00	9.565460E-01	3.027890E+00
2.157190E+00	3.613080E+00	3.177100E+00
2.230910E+00	3.668140E+00	3.199700E+00
2.195620E+00	3.647340E+00	3.132600E+00
3.028660E+00	9.656680E-01	3.017030E+00
2.261000E+00	3.690980E+00	3.111250E+00
2.305840E+00	3.718030E+00	3.207200E+00
3.193040E+00	9.804810E-01	3.015850E+00
3.139820E+00	9.426420E-01	3.088430E+00
3.234990E+00	9.472290E-01	3.106440E+00
2.381560E+00	3.767200E+00	3.157920E+00
3.342110E+00	9.876790E-01	3.060350E+00
2.501440E+00	3.821100E+00	3.146580E+00
3.489800E+00	1.039020E+00	3.051530E+00
2.577770E+00	3.846830E+00	3.172750E+00
2.580500E+00	3.847000E+00	3.119770E+00
3.593160E+00	1.106160E+00	3.022320E+00
2.628170E+00	3.860720E+00	3.180270E+00
2.689210E+00	3.870660E+00	3.136540E+00
3.778350E+00	1.227060E+00	3.081610E+00
3.682120E+00	1.147320E+00	3.077760E+00
2.822060E+00	3.873020E+00	3.144730E+00
3.877270E+00	1.330830E+00	3.026780E+00
2.933660E+00	3.867480E+00	3.148180E+00
4.048860E+00	1.546600E+00	3.042850E+00
3.976660E+00	1.436640E+00	3.068190E+00
4.046440E+00	1.511380E+00	3.113440E+00
3.022200E+00	3.847750E+00	3.134710E+00
3.108870E+00	3.813940E+00	3.198280E+00
4.246090E+00	1.875570E+00	3.048100E+00
4.204650E+00	1.778720E+00	3.106870E+00
4.130380E+00	1.650760E+00	3.059700E+00
4.084810E+00	1.567300E+00	3.099180E+00
3.189080E+00	3.787370E+00	3.145990E+00
3.287810E+00	3.735910E+00	3.183990E+00
4.320370E+00	2.067770E+00	3.077710E+00
4.326150E+00	2.151270E+00	2.988880E+00
4.344370E+00	2.184660E+00	3.054010E+00
4.285500E+00	1.956180E+00	3.092950E+00
3.411120E+00	3.691200E+00	3.145530E+00
3.547540E+00	3.656070E+00	3.127070E+00
3.620260E+00	3.633590E+00	3.076500E+00
4.331520E+00	2.543620E+00	3.064010E+00
4.353140E+00	2.420470E+00	3.110000E+00
4.346780E+00	2.500060E+00	3.123640E+00
4.355750E+00	2.284800E+00	3.077440E+00
3.660490E+00	3.620810E+00	3.168750E+00
3.728690E+00	3.602060E+00	3.165820E+00
3.733320E+00	3.597390E+00	3.118140E+00
4.249360E+00	2.935600E+00	3.130470E+00
4.223720E+00	3.017290E+00	3.055080E+00
4.222760E+00	3.043640E+00	3.106810E+00
4.281730E+00	2.799010E+00	3.135200E+00
4.309930E+00	2.678330E+00	3.079110E+00
4.340100E+00	2.556050E+00	3.132150E+00
3.768640E+00	3.586920E+00	3.167780E+00
3.857760E+00	3.544520E+00	3.178300E+00
4.013100E+00	3.449960E+00	3.126930E+00
4.066620E+00	3.412700E+00	3.106280E+00
4.165030E+00	3.227250E+00	3.134440E+00
4.141340E+00	3.294120E+00	3.060090E+00
4.121590E+00	3.334630E+00	3.122630E+00
4.204440E+00	3.112550E+00	3.139340E+00
4.092910E+00	3.383830E+00	3.096930E+00
1.441300E+00	2.395440E+00	3.228980E+00
1.468600E+00	2.452250E+00	3.215080E+00
1.440410E+00	2.387320E+00	3.174690E+00
1.413870E+00	2.308940E+00	3.097480E+00
1.401330E+00	2.303920E+00	3.193240E+00
1.354160E+00	2.154350E+00	3.043460E+00
1.350330E+00	2.179180E+00	3.141270E+00
1.312060E+00	2.019140E+00	2.994870E+00
1.304870E+00	2.046520E+00	3.091270E+00
1.287700E+00	1.885400E+00	2.962830E+00
1.270880E+00	1.917430E+00	3.054520E+00
1.282590E+00	1.753220E+00	2.952700E+00
1.253580E+00	1.791000E+00	3.033380E+00
1.294490E+00	1.630050E+00	2.967050E+00
1.253970E+00	1.669160E+00	3.033030E+00
1.310010E+00	1.553650E+00	2.988630E+00
1.274420E+00	1.542160E+00	3.060700E+00
1.328640E+00	1.478190E+00	3.015090E+00
1.506830E+00	2.538080E+00	3.237600E+00
1.545170E+00	2.645080E+00	3.261690E+00
1.526230E+00	2.596500E+00	3.169920E+00
1.472600E+00	2.456420E+00	3.142780E+00
1.385720E+00	1.441780E+00	2.956950E+00
1.435520E+00	1.342810E+00	2.988970E+00
1.508650E+00	1.229040E+00	3.042290E+00
1.598710E+00	1.183480E+00	2.997490E+00
1.582140E+00	1.155280E+00	3.061400E+00
1.661250E+00	1.118190E+00	3.064940E+00
1.617090E+00	2.873420E+00	3.277230E+00
1.642080E+00	2.955150E+00	3.303850E+00
1.633040E+00	2.924130E+00	3.211930E+00
1.582690E+00	2.764060E+00	3.218890E+00
1.824610E+00	1.087190E+00	2.975290E+00
1.762650E+00	1.099990E+00	3.012590E+00
1.865350E+00	1.041980E+00	3.058240E+00
1.673690E+00	3.034260E+00	3.326350E+00
1.702600E+00	3.083920E+00	3.313420E+00
1.690120E+00	3.042380E+00	3.256210E+00
1.973820E+00	1.035250E+00	3.027660E+00
2.057600E+00	9.963380E-01	3.088830E+00
1.755150E+00	3.159680E+00	3.291070E+00
2.189850E+00	9.728110E-01	3.104560E+00
2.323510E+00	9.545990E-01	3.099950E+00
2.286200E+00	9.478960E-01	3.160010E+00
2.355970E+00	9.298670E-01	3.201450E+00
1.825630E+00	3.259650E+00	3.303860E+00
1.876760E+00	3.323880E+00	3.318080E+00
1.860300E+00	3.293890E+00	3.260800E+00
2.453620E+00	9.362350E-01	3.156340E+00
1.904870E+00	3.344040E+00	3.233060E+00
1.918640E+00	3.370320E+00	3.309370E+00
2.586110E+00	9.309820E-01	3.145040E+00
1.982830E+00	3.437530E+00	3.279580E+00
2.693020E+00	9.310940E-01	3.111240E+00
2.785820E+00	9.132310E-01	3.174610E+00
2.070280E+00	3.533140E+00	3.294370E+00
2.132820E+00	3.598050E+00	3.322010E+00
2.121870E+00	3.577800E+00	3.245690E+00
2.920560E+00	9.121750E-01	3.147980E+00
2.198400E+00	3.643940E+00	3.287000E+00
3.060060E+00	9.166910E-01	3.136900E+00
3.018630E+00	8.828950E-01	3.203120E+00
3.082550E+00	8.872100E-01	3.197560E+00
2.294370E+00	3.712990E+00	3.290240E+00
3.168400E+00	9.044810E-01	3.180440E+00
2.386800E+00	3.768340E+00	3.279800E+00
3.327630E+00	9.265390E-01	3.199090E+00
2.491050E+00	3.815180E+00	3.264630E+00
3.473800E+00	9.944500E-01	3.169590E+00
2.610380E+00	3.858780E+00	3.250130E+00
3.632690E+00	1.083150E+00	3.153050E+00
2.689300E+00	3.891790E+00	3.281080E+00
2.690750E+00	3.876950E+00	3.231500E+00
3.723560E+00	1.157680E+00	3.140900E+00
3.730900E+00	1.139060E+00	3.192450E+00
2.739010E+00	3.901200E+00	3.292770E+00
2.793860E+00	3.885740E+00	3.254970E+00
3.922930E+00	1.315150E+00	3.183270E+00
3.795730E+00	1.197970E+00	3.191300E+00
2.913510E+00	3.874330E+00	3.250210E+00
4.019930E+00	1.443280E+00	3.170920E+00
4.014930E+00	1.388920E+00	3.227620E+00
3.015200E+00	3.845990E+00	3.231080E+00
3.111320E+00	3.825660E+00	3.303360E+00
4.264550E+00	1.884730E+00	3.163410E+00
4.226660E+00	1.788900E+00	3.192080E+00
4.180430E+00	1.691580E+00	3.181420E+00
4.106790E+00	1.557290E+00	3.183330E+00
4.064360E+00	1.448190E+00	3.241830E+00
3.225680E+00	3.769590E+00	3.266620E+00
3.302140E+00	3.731450E+00	3.247430E+00
4.350400E+00	2.179290E+00	3.155120E+00
4.331510E+00	2.072470E+00	3.215550E+00
4.301030E+00	1.987640E+00	3.169200E+00
3.356550E+00	3.706080E+00	3.234250E+00
3.449770E+00	3.681320E+00	3.285840E+00
3.555180E+00	3.648370E+00	3.219500E+00
3.591580E+00	3.651330E+00	3.318300E+00
4.351540E+00	2.489120E+00	3.186280E+00
4.367550E+00	2.396740E+00	3.243800E+00
4.363670E+00	2.294050E+00	3.198980E+00
3.682760E+00	3.617850E+00	3.261650E+00
3.752110E+00	3.590970E+00	3.207280E+00
3.812000E+00	3.584610E+00	3.297130E+00
4.228410E+00	3.034380E+00	3.202690E+00
4.261540E+00	2.937490E+00	3.277540E+00
4.286780E+00	2.817910E+00	3.245230E+00
4.318740E+00	2.697020E+00	3.220610E+00
4.341700E+00	2.583030E+00	3.205460E+00
3.925260E+00	3.536790E+00	3.301380E+00
4.008450E+00	3.463240E+00	3.267550E+00
4.107460E+00	3.340420E+00	3.225990E+00
4.084420E+00	3.388340E+00	3.141050E+00
4.167760E+00	3.227940E+00	3.261900E+00
4.199760E+00	3.136930E+00	3.235690E+00
1.308960E+00	2.171050E+00	3.322430E+00
1.333820E+00	2.216250E+00	3.322520E+00
1.316590E+00	2.178490E+00	3.296320E+00
1.300190E+00	2.133220E+00	3.299000E+00
1.378070E+00	2.292670E+00	3.314140E+00
1.426860E+00	2.398750E+00	3.349080E+00
1.413430E+00	2.344930E+00	3.271170E+00
1.340660E+00	2.196280E+00	3.249490E+00
1.298660E+00	2.068860E+00	3.181570E+00
1.289180E+00	2.077850E+00	3.250220E+00
1.260730E+00	1.945040E+00	3.141810E+00
1.254820E+00	1.973090E+00	3.223140E+00
1.235930E+00	1.821990E+00	3.116500E+00
1.224230E+00	1.850650E+00	3.196970E+00
1.224380E+00	1.700030E+00	3.107850E+00
1.204610E+00	1.729230E+00	3.185300E+00
1.234630E+00	1.595690E+00	3.109830E+00
1.202470E+00	1.596620E+00	3.200460E+00
1.246360E+00	1.536640E+00	3.118870E+00
1.229410E+00	1.531930E+00	3.165710E+00
1.253160E+00	1.478270E+00	3.156100E+00
1.472030E+00	2.469950E+00	3.292730E+00
1.369810E+00	1.376700E+00	3.047230E+00
1.304870E+00	1.399810E+00	3.132470E+00
1.421170E+00	1.290240E+00	3.077910E+00
1.366860E+00	1.317060E+00	3.125210E+00
1.451540E+00	1.237670E+00	3.110310E+00
1.411360E+00	1.249920E+00	3.161640E+00
1.476000E+00	1.193860E+00	3.165690E+00
1.554760E+00	2.684180E+00	3.376110E+00
1.572200E+00	2.741600E+00	3.395330E+00
1.567020E+00	2.717360E+00	3.330050E+00
1.529430E+00	2.608990E+00	3.335690E+00
1.575550E+00	1.124490E+00	3.162810E+00
1.684350E+00	1.081180E+00	3.183100E+00
1.628420E+00	2.949840E+00	3.419710E+00
1.658110E+00	3.017960E+00	3.446450E+00
1.646200E+00	2.988700E+00	3.374930E+00
1.605980E+00	2.857080E+00	3.366080E+00
1.771700E+00	1.056000E+00	3.149490E+00
1.881410E+00	1.016410E+00	3.197910E+00
1.695630E+00	3.088250E+00	3.379560E+00
1.983050E+00	1.003860E+00	3.162960E+00
2.088390E+00	9.750310E-01	3.177490E+00
2.057930E+00	9.669240E-01	3.257170E+00
2.168630E+00	9.430320E-01	3.273610E+00
1.750180E+00	3.182050E+00	3.412860E+00
1.798100E+00	3.249280E+00	3.441050E+00
1.791660E+00	3.233770E+00	3.368810E+00
2.285750E+00	9.341280E-01	3.239730E+00
2.357530E+00	9.135490E-01	3.260440E+00
1.839250E+00	3.296180E+00	3.393900E+00
2.441450E+00	8.976530E-01	3.301300E+00
1.912720E+00	3.379530E+00	3.406860E+00
2.574650E+00	8.987190E-01	3.266780E+00
1.986370E+00	3.462630E+00	3.412150E+00
2.040720E+00	3.522950E+00	3.440690E+00
2.032980E+00	3.508430E+00	3.364620E+00
2.691780E+00	8.988700E-01	3.226470E+00
2.828750E+00	8.602010E-01	3.285950E+00
2.102090E+00	3.581200E+00	3.402500E+00
2.952760E+00	8.537550E-01	3.258610E+00
2.907650E+00	8.285220E-01	3.310280E+00
2.964990E+00	8.127260E-01	3.325170E+00
2.192980E+00	3.653830E+00	3.393180E+00
3.083790E+00	8.366980E-01	3.281440E+00
2.286030E+00	3.717840E+00	3.386030E+00
3.244980E+00	8.587660E-01	3.267220E+00
3.195940E+00	8.098530E-01	3.331380E+00
3.278660E+00	8.238840E-01	3.335940E+00
2.385320E+00	3.783320E+00	3.382320E+00
3.323390E+00	8.805930E-01	3.262610E+00
3.324970E+00	8.549150E-01	3.304610E+00
2.487740E+00	3.831750E+00	3.377000E+00
3.457800E+00	9.438380E-01	3.258980E+00
3.387090E+00	8.916490E-01	3.290330E+00
2.597900E+00	3.876690E+00	3.366190E+00
3.596990E+00	9.954820E-01	3.293710E+00
2.715160E+00	3.911550E+00	3.357950E+00
3.767910E+00	1.124990E+00	3.277270E+00
2.801740E+00	3.922750E+00	3.403200E+00
2.801160E+00	3.914700E+00	3.345560E+00
3.860490E+00	1.215820E+00	3.255720E+00
3.868860E+00	1.192370E+00	3.310720E+00
2.842960E+00	3.922290E+00	3.393340E+00
2.901060E+00	3.905790E+00	3.375340E+00
4.040050E+00	1.358140E+00	3.312230E+00
3.935830E+00	1.252750E+00	3.307210E+00
3.014540E+00	3.867120E+00	3.339250E+00
3.107230E+00	3.831310E+00	3.401810E+00
4.267330E+00	1.836280E+00	3.244340E+00
4.235900E+00	1.739110E+00	3.261450E+00
4.198010E+00	1.620120E+00	3.280990E+00
4.135940E+00	1.496840E+00	3.309370E+00
4.202180E+00	1.565450E+00	3.349470E+00
3.193730E+00	3.796590E+00	3.376400E+00
3.282430E+00	3.753040E+00	3.363720E+00
3.335690E+00	3.724190E+00	3.300340E+00
3.390670E+00	3.704740E+00	3.397150E+00
4.367720E+00	2.181760E+00	3.283810E+00
4.354050E+00	2.068300E+00	3.305580E+00
4.318500E+00	1.947100E+00	3.276710E+00
4.293550E+00	1.808040E+00	3.327890E+00
4.254750E+00	1.685120E+00	3.346430E+00
4.228650E+00	1.614240E+00	3.348480E+00
3.512500E+00	3.671680E+00	3.375650E+00
3.613700E+00	3.649860E+00	3.412270E+00
4.366270E+00	2.494980E+00	3.289100E+00
4.388490E+00	2.389710E+00	3.360660E+00
4.382470E+00	2.300460E+00	3.302960E+00
3.713180E+00	3.625540E+00	3.357340E+00
3.823290E+00	3.599760E+00	3.406770E+00
4.236420E+00	3.054840E+00	3.317550E+00
4.273560E+00	2.952520E+00	3.399800E+00
4.302700E+00	2.833070E+00	3.364320E+00
4.334390E+00	2.717660E+00	3.332990E+00
4.356660E+00	2.605830E+00	3.311590E+00
3.907430E+00	3.564850E+00	3.372330E+00
4.017590E+00	3.496970E+00	3.398510E+00
4.104620E+00	3.385320E+00	3.364950E+00
4.162620E+00	3.271400E+00	3.352680E+00
4.203850E+00	3.166260E+00	3.340860E+00
1.382290E+00	2.360660E+00	3.485350E+00
1.425130E+00	2.437820E+00	3.500840E+00
1.391060E+00	2.364520E+00	3.449350E+00
1.373550E+00	2.306250E+00	3.384370E+00
1.354420E+00	2.288060E+00	3.454560E+00
1.303540E+00	2.156540E+00	3.378590E+00
1.259290E+00	2.021340E+00	3.307140E+00
1.247400E+00	2.018270E+00	3.382560E+00
1.219660E+00	1.884350E+00	3.277080E+00
1.215140E+00	1.912210E+00	3.354890E+00
1.194030E+00	1.761120E+00	3.262820E+00
1.185700E+00	1.791850E+00	3.338110E+00
1.183110E+00	1.654140E+00	3.256910E+00
1.166420E+00	1.660650E+00	3.347610E+00
1.186040E+00	1.594330E+00	3.262600E+00
1.177480E+00	1.592660E+00	3.311030E+00
1.191050E+00	1.539620E+00	3.297150E+00
1.430070E+00	2.426740E+00	3.426360E+00
1.474550E+00	2.515440E+00	3.472090E+00
1.223540E+00	1.463060E+00	3.262600E+00
1.261520E+00	1.413850E+00	3.213690E+00
1.255990E+00	1.392160E+00	3.268580E+00
1.291350E+00	1.349820E+00	3.251300E+00
1.515290E+00	2.597400E+00	3.474450E+00
1.550380E+00	2.692080E+00	3.510390E+00
1.544370E+00	2.664190E+00	3.425440E+00
1.488360E+00	2.529450E+00	3.399700E+00
1.351710E+00	1.292120E+00	3.213850E+00
1.428560E+00	1.194780E+00	3.284630E+00
1.505650E+00	1.149050E+00	3.241670E+00
1.498040E+00	1.135450E+00	3.300080E+00
1.560150E+00	1.098280E+00	3.292530E+00
1.610480E+00	2.899480E+00	3.570900E+00
1.632970E+00	2.968830E+00	3.562850E+00
1.622440E+00	2.914990E+00	3.487540E+00
1.584130E+00	2.779450E+00	3.457840E+00
1.589590E+00	2.806540E+00	3.543320E+00
1.741800E+00	1.049710E+00	3.247220E+00
1.671940E+00	1.059820E+00	3.286300E+00
1.750500E+00	1.028610E+00	3.310240E+00
1.655300E+00	3.034640E+00	3.606970E+00
1.695770E+00	3.105960E+00	3.579860E+00
1.663910E+00	3.026520E+00	3.527350E+00
1.821270E+00	1.009000E+00	3.288990E+00
1.710570E+00	3.116130E+00	3.487920E+00
1.735890E+00	3.171590E+00	3.563220E+00
1.966200E+00	9.737070E-01	3.318130E+00
2.086160E+00	9.371650E-01	3.343290E+00
2.179480E+00	9.105100E-01	3.411070E+00
1.770040E+00	3.211800E+00	3.505570E+00
2.290070E+00	9.037830E-01	3.366850E+00
2.351610E+00	9.024870E-01	3.306490E+00
1.845800E+00	3.303160E+00	3.520700E+00
2.386590E+00	8.831580E-01	3.374330E+00
2.474090E+00	8.671470E-01	3.438100E+00
1.919970E+00	3.389580E+00	3.532220E+00
1.965900E+00	3.448780E+00	3.547070E+00
1.958130E+00	3.431970E+00	3.480580E+00
2.573540E+00	8.592550E-01	3.393170E+00
2.006780E+00	3.488730E+00	3.500680E+00
2.688600E+00	8.494930E-01	3.346050E+00
2.787530E+00	8.154510E-01	3.421510E+00
2.086660E+00	3.573810E+00	3.529230E+00
2.892710E+00	8.045370E-01	3.373310E+00
3.000110E+00	7.746380E-01	3.415620E+00
2.180350E+00	3.647160E+00	3.490360E+00
3.121610E+00	7.820870E-01	3.387810E+00
3.075310E+00	7.590590E-01	3.441130E+00
3.143840E+00	7.519430E-01	3.471720E+00
2.277490E+00	3.716030E+00	3.484450E+00
3.242310E+00	7.877260E-01	3.416430E+00
2.380780E+00	3.779390E+00	3.485500E+00
3.378040E+00	8.475650E-01	3.386210E+00
2.485050E+00	3.833410E+00	3.485270E+00
3.493590E+00	9.221610E-01	3.344070E+00
3.503310E+00	9.024290E-01	3.435610E+00
2.588450E+00	3.878100E+00	3.478880E+00
3.566290E+00	9.553540E-01	3.354560E+00
3.555870E+00	9.399250E-01	3.395070E+00
2.689450E+00	3.908380E+00	3.470090E+00
3.728870E+00	1.046740E+00	3.427880E+00
3.610420E+00	9.741540E-01	3.385090E+00
2.781920E+00	3.921930E+00	3.467320E+00
3.894600E+00	1.189210E+00	3.397520E+00
2.854180E+00	3.920510E+00	3.450020E+00
2.930180E+00	3.908500E+00	3.505450E+00
3.987160E+00	1.271760E+00	3.381660E+00
3.985540E+00	1.253220E+00	3.434900E+00
3.037640E+00	3.855890E+00	3.470850E+00
3.114870E+00	3.825090E+00	3.458930E+00
4.181620E+00	1.512550E+00	3.389830E+00
4.127440E+00	1.427690E+00	3.405460E+00
4.054990E+00	1.321180E+00	3.446160E+00
3.164770E+00	3.803710E+00	3.445170E+00
3.257440E+00	3.758300E+00	3.467920E+00
3.388900E+00	3.708850E+00	3.506320E+00
4.376450E+00	2.119900E+00	3.369210E+00
4.362070E+00	2.016570E+00	3.378060E+00
4.345300E+00	1.891800E+00	3.401850E+00
4.306520E+00	1.747950E+00	3.447010E+00
4.347640E+00	1.840740E+00	3.459810E+00
4.236680E+00	1.592040E+00	3.426130E+00
4.185660E+00	1.487280E+00	3.454840E+00
3.502880E+00	3.673340E+00	3.461150E+00
3.616040E+00	3.661260E+00	3.501980E+00
4.378350E+00	2.519560E+00	3.415390E+00
4.399430E+00	2.390590E+00	3.487230E+00
4.394910E+00	2.237340E+00	3.422520E+00
4.386150E+00	2.084450E+00	3.453880E+00
4.374580E+00	1.972280E+00	3.461740E+00
4.365350E+00	1.891870E+00	3.472930E+00
3.723950E+00	3.628050E+00	3.455770E+00
3.827450E+00	3.611790E+00	3.494220E+00
4.239180E+00	3.081580E+00	3.443230E+00
4.282160E+00	2.961620E+00	3.515320E+00
4.308710E+00	2.846310E+00	3.477250E+00
4.345470E+00	2.720420E+00	3.450720E+00
4.362790E+00	2.632810E+00	3.399280E+00
3.932170E+00	3.569560E+00	3.471620E+00
4.032240E+00	3.516960E+00	3.498920E+00
4.070000E+00	3.471110E+00	3.465760E+00
4.113560E+00	3.409250E+00	3.463200E+00
4.170510E+00	3.290990E+00	3.486110E+00
4.152750E+00	3.366040E+00	3.507370E+00
4.199110E+00	3.195650E+00	3.426250E+00
4.096320E+00	3.461500E+00	3.515370E+00
4.136940E+00	3.407760E+00	3.520800E+00
1.370120E+00	2.432870E+00	3.657700E+00
1.402480E+00	2.485970E+00	3.642250E+00
1.377330E+00	2.426240E+00	3.609240E+00
1.368220E+00	2.348780E+00	3.541880E+00
1.345470E+00	2.355580E+00	3.628060E+00
1.311980E+00	2.200450E+00	3.492390E+00
1.314100E+00	2.242520E+00	3.585340E+00
1.260390E+00	2.067050E+00	3.454660E+00
1.270780E+00	2.113250E+00	3.544180E+00
1.216040E+00	1.941750E+00	3.431130E+00
1.225770E+00	1.983950E+00	3.511960E+00
1.182570E+00	1.823410E+00	3.412850E+00
1.189110E+00	1.861560E+00	3.491320E+00
1.159100E+00	1.719360E+00	3.401580E+00
1.157180E+00	1.735350E+00	3.491660E+00
1.153740E+00	1.660770E+00	3.404140E+00
1.150220E+00	1.665240E+00	3.447640E+00
1.154410E+00	1.608060E+00	3.435530E+00
1.421960E+00	2.478710E+00	3.582730E+00
1.461160E+00	2.579720E+00	3.656410E+00
1.172290E+00	1.523630E+00	3.406360E+00
1.195350E+00	1.476870E+00	3.351700E+00
1.192010E+00	1.455600E+00	3.407920E+00
1.214190E+00	1.413370E+00	3.387300E+00
1.494700E+00	2.584420E+00	3.552960E+00
1.511190E+00	2.660280E+00	3.625180E+00
1.261480E+00	1.351000E+00	3.345050E+00
1.335550E+00	1.263030E+00	3.330030E+00
1.303930E+00	1.264310E+00	3.445040E+00
1.381500E+00	1.204370E+00	3.357810E+00
1.357480E+00	1.210350E+00	3.408150E+00
1.415720E+00	1.162950E+00	3.405720E+00
1.532310E+00	2.710270E+00	3.638930E+00
1.551280E+00	2.757110E+00	3.655140E+00
1.547410E+00	2.723090E+00	3.594450E+00
1.504660E+00	1.106570E+00	3.379440E+00
1.619330E+00	1.044050E+00	3.387810E+00
1.571590E+00	1.041490E+00	3.494400E+00
1.669240E+00	1.006410E+00	3.478160E+00
1.620190E+00	2.956190E+00	3.634260E+00
1.586150E+00	2.842990E+00	3.637590E+00
1.760910E+00	9.962910E-01	3.405820E+00
1.686750E+00	3.102250E+00	3.663850E+00
1.652110E+00	3.026450E+00	3.693360E+00
1.874050E+00	9.703060E-01	3.380630E+00
1.880290E+00	9.511080E-01	3.458250E+00
1.951100E+00	9.477600E-01	3.431030E+00
1.729140E+00	3.174370E+00	3.643830E+00
2.066930E+00	9.182040E-01	3.457370E+00
2.188660E+00	8.829040E-01	3.525390E+00
1.780330E+00	3.240900E+00	3.605080E+00
2.282370E+00	8.799700E-01	3.498000E+00
1.840750E+00	3.323690E+00	3.661150E+00
1.894190E+00	3.388280E+00	3.667470E+00
1.886340E+00	3.367830E+00	3.602330E+00
2.381450E+00	8.692020E-01	3.470450E+00
2.480710E+00	8.340460E-01	3.556690E+00
1.940280E+00	3.436070E+00	3.625110E+00
2.578580E+00	8.254950E-01	3.517760E+00
2.009400E+00	3.509100E+00	3.594370E+00
2.677980E+00	8.172470E-01	3.472480E+00
2.774240E+00	7.754690E-01	3.542650E+00
2.077660E+00	3.595660E+00	3.647720E+00
2.153810E+00	3.667220E+00	3.644650E+00
2.117660E+00	3.625920E+00	3.594550E+00
2.878130E+00	7.700340E-01	3.484790E+00
2.963500E+00	7.283710E-01	3.545080E+00
2.168440E+00	3.659710E+00	3.573370E+00
2.228340E+00	3.721440E+00	3.633150E+00
3.057580E+00	7.364120E-01	3.506230E+00
3.144050E+00	7.159420E-01	3.569870E+00
2.258900E+00	3.725340E+00	3.570800E+00
2.277190E+00	3.757450E+00	3.625570E+00
3.243180E+00	7.473760E-01	3.531810E+00
2.317750E+00	3.784560E+00	3.624310E+00
2.367480E+00	3.800430E+00	3.585500E+00
3.350090E+00	7.966300E-01	3.499830E+00
2.479970E+00	3.857000E+00	3.587270E+00
3.445840E+00	8.514460E-01	3.488420E+00
2.586230E+00	3.904560E+00	3.581860E+00
3.552270E+00	9.025170E-01	3.545350E+00
3.602880E+00	9.566610E-01	3.455980E+00
3.684240E+00	9.873460E-01	3.545380E+00
2.680920E+00	3.935530E+00	3.569530E+00
3.797310E+00	1.062340E+00	3.553790E+00
2.768190E+00	3.942580E+00	3.560210E+00
3.886910E+00	1.144480E+00	3.520820E+00
2.853030E+00	3.937740E+00	3.543040E+00
2.930790E+00	3.942300E+00	3.606010E+00
3.987980E+00	1.238880E+00	3.498020E+00
3.003570E+00	3.900870E+00	3.566190E+00
3.107120E+00	3.860230E+00	3.579850E+00
3.146710E+00	3.814550E+00	3.500120E+00
3.206410E+00	3.802830E+00	3.549570E+00
4.148190E+00	1.405170E+00	3.505700E+00
4.086750E+00	1.310070E+00	3.558500E+00
3.305430E+00	3.762710E+00	3.560130E+00
3.390840E+00	3.732260E+00	3.565750E+00
4.362860E+00	1.820560E+00	3.525510E+00
4.334550E+00	1.716960E+00	3.551030E+00
4.287890E+00	1.618730E+00	3.538510E+00
4.220620E+00	1.502480E+00	3.532050E+00
3.496360E+00	3.704310E+00	3.553610E+00
3.611980E+00	3.687660E+00	3.561830E+00
4.397620E+00	2.527710E+00	3.566300E+00
4.373720E+00	2.610080E+00	3.476000E+00
4.374120E+00	2.658970E+00	3.537230E+00
4.419710E+00	2.384300E+00	3.589990E+00
4.419170E+00	2.271440E+00	3.560680E+00
4.413910E+00	2.133200E+00	3.545760E+00
4.401250E+00	2.003660E+00	3.541640E+00
4.384600E+00	1.915200E+00	3.523920E+00
3.731820E+00	3.658300E+00	3.556090E+00
3.911950E+00	3.616860E+00	3.579040E+00
4.256510E+00	3.087810E+00	3.588020E+00
4.215990E+00	3.170610E+00	3.502570E+00
4.214650E+00	3.209120E+00	3.568730E+00
4.296310E+00	2.957810E+00	3.605520E+00
4.318850E+00	2.865740E+00	3.573540E+00
4.348930E+00	2.759960E+00	3.550980E+00
3.981930E+00	3.595300E+00	3.586240E+00
3.992500E+00	3.572200E+00	3.553790E+00
4.160280E+00	3.375880E+00	3.570310E+00
4.192590E+00	3.292150E+00	3.612870E+00
4.012950E+00	3.576730E+00	3.589440E+00
4.065510E+00	3.525540E+00	3.594400E+00
4.125280E+00	3.443540E+00	3.562270E+00
1.302680E+00	2.254620E+00	3.726340E+00
1.324150E+00	2.308480E+00	3.736450E+00
1.312560E+00	2.271210E+00	3.674300E+00
1.276530E+00	2.154020E+00	3.630990E+00
1.282990E+00	2.185820E+00	3.709320E+00
1.236750E+00	2.028860E+00	3.596780E+00
1.247820E+00	2.070370E+00	3.679640E+00
1.198460E+00	1.904680E+00	3.573410E+00
1.209980E+00	1.948540E+00	3.655980E+00
1.170160E+00	1.799590E+00	3.557450E+00
1.175920E+00	1.818130E+00	3.656960E+00
1.155350E+00	1.739320E+00	3.554990E+00
1.158120E+00	1.743110E+00	3.607600E+00
1.152150E+00	1.684570E+00	3.585390E+00
1.404200E+00	2.484050E+00	3.715680E+00
1.349800E+00	2.377450E+00	3.700870E+00
1.153190E+00	1.621510E+00	3.527920E+00
1.161620E+00	1.549040E+00	3.503650E+00
1.165000E+00	1.531600E+00	3.611840E+00
1.180480E+00	1.476690E+00	3.550100E+00
1.463290E+00	2.586990E+00	3.745690E+00
1.501080E+00	2.657450E+00	3.750820E+00
1.484070E+00	2.632390E+00	3.707870E+00
1.201730E+00	1.420180E+00	3.487420E+00
1.247510E+00	1.337850E+00	3.473520E+00
1.240260E+00	1.347390E+00	3.587650E+00
1.282890E+00	1.287570E+00	3.507610E+00
1.274110E+00	1.297140E+00	3.557700E+00
1.311830E+00	1.245760E+00	3.550870E+00
1.519280E+00	2.693650E+00	3.691470E+00
1.542310E+00	2.731580E+00	3.787330E+00
1.375660E+00	1.181840E+00	3.506290E+00
1.474370E+00	1.103590E+00	3.503750E+00
1.435170E+00	1.110590E+00	3.612810E+00
1.527800E+00	1.053770E+00	3.543930E+00
1.503650E+00	1.059780E+00	3.590570E+00
1.563440E+00	1.015160E+00	3.596430E+00
1.577790E+00	2.806750E+00	3.790860E+00
1.595540E+00	2.848740E+00	3.774660E+00
1.572600E+00	2.802340E+00	3.725080E+00
1.741440E+00	9.689780E-01	3.522750E+00
1.662560E+00	9.760270E-01	3.583150E+00
1.778520E+00	9.219840E-01	3.614090E+00
1.621410E+00	2.925090E+00	3.752350E+00
1.846220E+00	9.301990E-01	3.536650E+00
1.929750E+00	8.902130E-01	3.599700E+00
1.868470E+00	8.868040E-01	3.625370E+00
1.951490E+00	8.662930E-01	3.675360E+00
1.693330E+00	3.088600E+00	3.751800E+00
1.662310E+00	3.022310E+00	3.768090E+00
1.975520E+00	9.130000E-01	3.536580E+00
2.012860E+00	8.671260E-01	3.632340E+00
1.724440E+00	3.155240E+00	3.725750E+00
2.130190E+00	8.462420E-01	3.628180E+00
1.782710E+00	3.242640E+00	3.737510E+00
2.269140E+00	8.426960E-01	3.617260E+00
1.887260E+00	3.375990E+00	3.736660E+00
1.842060E+00	3.320690E+00	3.755670E+00
2.378570E+00	8.299850E-01	3.587550E+00
2.480460E+00	8.021660E-01	3.675230E+00
1.930130E+00	3.430100E+00	3.708870E+00
2.580000E+00	7.868160E-01	3.635590E+00
1.999590E+00	3.512020E+00	3.720650E+00
2.675650E+00	7.745020E-01	3.591640E+00
2.770030E+00	7.402060E-01	3.662180E+00
2.137100E+00	3.654530E+00	3.729630E+00
2.072070E+00	3.595010E+00	3.743320E+00
2.866280E+00	7.282700E-01	3.603130E+00
2.952670E+00	6.902470E-01	3.659760E+00
2.216990E+00	3.718700E+00	3.716110E+00
3.046480E+00	6.992660E-01	3.610750E+00
3.140640E+00	6.842770E-01	3.678830E+00
2.305670E+00	3.784150E+00	3.693440E+00
3.240960E+00	7.117220E-01	3.641970E+00
2.379030E+00	3.834870E+00	3.722200E+00
2.377240E+00	3.828930E+00	3.668970E+00
3.345410E+00	7.586480E-01	3.608910E+00
2.415100E+00	3.853020E+00	3.711800E+00
2.468390E+00	3.869840E+00	3.700870E+00
3.449010E+00	8.198970E-01	3.580320E+00
2.580800E+00	3.916180E+00	3.685030E+00
3.649280E+00	9.525060E-01	3.650720E+00
3.541500E+00	8.693380E-01	3.666200E+00
2.686940E+00	3.950900E+00	3.675800E+00
3.776430E+00	1.040420E+00	3.644830E+00
2.753310E+00	3.958260E+00	3.637110E+00
3.893730E+00	1.132330E+00	3.629580E+00
2.839850E+00	3.961070E+00	3.652180E+00
2.934290E+00	3.954740E+00	3.707900E+00
3.995580E+00	1.222870E+00	3.599930E+00
3.019770E+00	3.916400E+00	3.652730E+00
3.133550E+00	3.886020E+00	3.679380E+00
3.226910E+00	3.826080E+00	3.616680E+00
4.174850E+00	1.401860E+00	3.612010E+00
4.092940E+00	1.304750E+00	3.663980E+00
3.259820E+00	3.845900E+00	3.688420E+00
3.344850E+00	3.815650E+00	3.688910E+00
3.377420E+00	3.773900E+00	3.627260E+00
4.365280E+00	1.756230E+00	3.611700E+00
4.327600E+00	1.644980E+00	3.636640E+00
4.362170E+00	1.715590E+00	3.674740E+00
4.254440E+00	1.519240E+00	3.636560E+00
3.442310E+00	3.793240E+00	3.693740E+00
3.565280E+00	3.770830E+00	3.710530E+00
3.590290E+00	3.727940E+00	3.633030E+00
4.381600E+00	2.680470E+00	3.637930E+00
4.407580E+00	2.552770E+00	3.707930E+00
4.423520E+00	2.422340E+00	3.678550E+00
4.433320E+00	2.294900E+00	3.667090E+00
4.432020E+00	2.163250E+00	3.653510E+00
4.422540E+00	2.026090E+00	3.643280E+00
4.399360E+00	1.871030E+00	3.624130E+00
4.379660E+00	1.773930E+00	3.663850E+00
3.678660E+00	3.730280E+00	3.703610E+00
3.783560E+00	3.707910E+00	3.751510E+00
3.800310E+00	3.673850E+00	3.664090E+00
4.224530E+00	3.202330E+00	3.661960E+00
4.258650E+00	3.108250E+00	3.728100E+00
4.289820E+00	2.993980E+00	3.687970E+00
4.322210E+00	2.877660E+00	3.670510E+00
4.348580E+00	2.791830E+00	3.625180E+00
3.889820E+00	3.656740E+00	3.742290E+00
3.974860E+00	3.600230E+00	3.691600E+00
4.001390E+00	3.586830E+00	3.616880E+00
4.038760E+00	3.562920E+00	3.652580E+00
4.159810E+00	3.386530E+00	3.696140E+00
4.129780E+00	3.447730E+00	3.619010E+00
4.100150E+00	3.493310E+00	3.674980E+00
4.199050E+00	3.282350E+00	3.703450E+00
4.070840E+00	3.534680E+00	3.656320E+00
1.292640E+00	2.258300E+00	3.862880E+00
1.317130E+00	2.321190E+00	3.849990E+00
1.301680E+00	2.248530E+00	3.785670E+00
1.261820E+00	2.118800E+00	3.761600E+00
1.271770E+00	2.174530E+00	3.843750E+00
1.225540E+00	1.999770E+00	3.737190E+00
1.244050E+00	2.063910E+00	3.826000E+00
1.193500E+00	1.892680E+00	3.721250E+00
1.212830E+00	1.951300E+00	3.805860E+00
1.175190E+00	1.829710E+00	3.722980E+00
1.187470E+00	1.854650E+00	3.790080E+00
1.169400E+00	1.778920E+00	3.756390E+00
1.339870E+00	2.391430E+00	3.884570E+00
1.376780E+00	2.460760E+00	3.867940E+00
1.357390E+00	2.387600E+00	3.795230E+00
1.157990E+00	1.684040E+00	3.711670E+00
1.156210E+00	1.600430E+00	3.647250E+00
1.159420E+00	1.605810E+00	3.723130E+00
1.161050E+00	1.546690E+00	3.671000E+00
1.164090E+00	1.559930E+00	3.726880E+00
1.170410E+00	1.508290E+00	3.711100E+00
1.412130E+00	2.526690E+00	3.905450E+00
1.451940E+00	2.591190E+00	3.892610E+00
1.426640E+00	2.523950E+00	3.821280E+00
1.208420E+00	1.405720E+00	3.605810E+00
1.191980E+00	1.441100E+00	3.692130E+00
1.226930E+00	1.368720E+00	3.639050E+00
1.219340E+00	1.382860E+00	3.678620E+00
1.243840E+00	1.337970E+00	3.682810E+00
1.490300E+00	2.642300E+00	3.834330E+00
1.290540E+00	1.260120E+00	3.664480E+00
1.355010E+00	1.179060E+00	3.623550E+00
1.334620E+00	1.194720E+00	3.684400E+00
1.395870E+00	1.132530E+00	3.659800E+00
1.371410E+00	1.152100E+00	3.703410E+00
1.426440E+00	1.099350E+00	3.709110E+00
1.535990E+00	2.743200E+00	3.889230E+00
1.569620E+00	2.816440E+00	3.893970E+00
1.565760E+00	2.791890E+00	3.838450E+00
1.515780E+00	1.023910E+00	3.706510E+00
1.607360E+00	9.655140E-01	3.677390E+00
1.585130E+00	9.664190E-01	3.740250E+00
1.638170E+00	9.405160E-01	3.758040E+00
1.596040E+00	2.860740E+00	3.840850E+00
1.716580E+00	9.231950E-01	3.712970E+00
1.628720E+00	2.958950E+00	3.883090E+00
1.661510E+00	3.032580E+00	3.879760E+00
1.652900E+00	3.001570E+00	3.821770E+00
1.857850E+00	8.739590E-01	3.720370E+00
1.977890E+00	8.493750E-01	3.762750E+00
1.684540E+00	3.066940E+00	3.828770E+00
2.077520E+00	8.322010E-01	3.724880E+00
1.735090E+00	3.164640E+00	3.839520E+00
2.141780E+00	8.264380E-01	3.700890E+00
2.167100E+00	8.197370E-01	3.740100E+00
1.792060E+00	3.263170E+00	3.855960E+00
1.833200E+00	3.327170E+00	3.874550E+00
1.824590E+00	3.302360E+00	3.810820E+00
2.245380E+00	8.168460E-01	3.744690E+00
2.176130E+00	8.261350E-01	3.705400E+00
1.874790E+00	3.369510E+00	3.828060E+00
2.372620E+00	8.036460E-01	3.711740E+00
2.483450E+00	7.766430E-01	3.797400E+00
1.937200E+00	3.440570E+00	3.791360E+00
2.580750E+00	7.625160E-01	3.758160E+00
1.999310E+00	3.530550E+00	3.854710E+00
2.061690E+00	3.607290E+00	3.869550E+00
2.046650E+00	3.575570E+00	3.801480E+00
2.675350E+00	7.485190E-01	3.713680E+00
2.775080E+00	7.123150E-01	3.786920E+00
2.114860E+00	3.649220E+00	3.826710E+00
2.865600E+00	6.968150E-01	3.727060E+00
2.954170E+00	6.656850E-01	3.765130E+00
2.200630E+00	3.717990E+00	3.811910E+00
3.041590E+00	6.698750E-01	3.721820E+00
3.141210E+00	6.555090E-01	3.790210E+00
2.283180E+00	3.780490E+00	3.795540E+00
3.241530E+00	6.837820E-01	3.754470E+00
2.361910E+00	3.833390E+00	3.783620E+00
3.344470E+00	7.335610E-01	3.722870E+00
2.426520E+00	3.864060E+00	3.764920E+00
2.497430E+00	3.905900E+00	3.819670E+00
3.445630E+00	7.955080E-01	3.691690E+00
2.576840E+00	3.930520E+00	3.785170E+00
3.636940E+00	9.278160E-01	3.760710E+00
3.542960E+00	8.431270E-01	3.775420E+00
2.664970E+00	3.957510E+00	3.768940E+00
3.752130E+00	1.019420E+00	3.747400E+00
2.744710E+00	3.970130E+00	3.760950E+00
2.776970E+00	3.964690E+00	3.706710E+00
2.849700E+00	3.986490E+00	3.780520E+00
3.895060E+00	1.134070E+00	3.747180E+00
2.946540E+00	3.980200E+00	3.778070E+00
3.999310E+00	1.224620E+00	3.698550E+00
3.037620E+00	3.947420E+00	3.757160E+00
3.194980E+00	3.919040E+00	3.765830E+00
4.191010E+00	1.403240E+00	3.753510E+00
4.085820E+00	1.294340E+00	3.730830E+00
3.284360E+00	3.915600E+00	3.792710E+00
3.331540E+00	3.856710E+00	3.742460E+00
4.346310E+00	1.653770E+00	3.714850E+00
4.295790E+00	1.550380E+00	3.730110E+00
4.273510E+00	1.489780E+00	3.777400E+00
3.373080E+00	3.898110E+00	3.806090E+00
3.479840E+00	3.876590E+00	3.822470E+00
3.481760E+00	3.828780E+00	3.763260E+00
4.395870E+00	2.693110E+00	3.784340E+00
4.358130E+00	2.775080E+00	3.696290E+00
4.344860E+00	2.837400E+00	3.764420E+00
4.425630E+00	2.551500E+00	3.804380E+00
4.438070E+00	2.444450E+00	3.781040E+00
4.450730E+00	2.319780E+00	3.767050E+00
4.449280E+00	2.187470E+00	3.756860E+00
4.443490E+00	2.056910E+00	3.746570E+00
4.428020E+00	1.917330E+00	3.745520E+00
4.388080E+00	1.751440E+00	3.744620E+00
4.348900E+00	1.612870E+00	3.781600E+00
4.310600E+00	1.534860E+00	3.791160E+00
3.570260E+00	3.837480E+00	3.814230E+00
3.649180E+00	3.776300E+00	3.771410E+00
3.781840E+00	3.748250E+00	3.826330E+00
4.224760E+00	3.229380E+00	3.781710E+00
4.266730E+00	3.133220E+00	3.859350E+00
4.293220E+00	3.014540E+00	3.796060E+00
4.311430E+00	2.927160E+00	3.746650E+00
3.890810E+00	3.687460E+00	3.815280E+00
3.986320E+00	3.617990E+00	3.798230E+00
4.088550E+00	3.513880E+00	3.781840E+00
4.058160E+00	3.542620E+00	3.693660E+00
4.174580E+00	3.395160E+00	3.832520E+00
4.193970E+00	3.317520E+00	3.770340E+00
1.315090E+00	2.316800E+00	3.923500E+00
1.286900E+00	2.226750E+00	3.913650E+00
1.269360E+00	2.138260E+00	3.919280E+00
1.241050E+00	2.023400E+00	3.904590E+00
1.213850E+00	1.913680E+00	3.887930E+00
1.191970E+00	1.801170E+00	3.888760E+00
1.167780E+00	1.729310E+00	3.810200E+00
1.177440E+00	1.726600E+00	3.874320E+00
1.172640E+00	1.678960E+00	3.846860E+00
1.373310E+00	2.453850E+00	3.940710E+00
1.338480E+00	2.388120E+00	3.935690E+00
1.175990E+00	1.600260E+00	3.824590E+00
1.182820E+00	1.523910E+00	3.804560E+00
1.190350E+00	1.474880E+00	3.780620E+00
1.203370E+00	1.482960E+00	3.858390E+00
1.222000E+00	1.429940E+00	3.846040E+00
1.448730E+00	2.579300E+00	3.950680E+00
1.421720E+00	2.524870E+00	3.970680E+00
1.238230E+00	1.367180E+00	3.774530E+00
1.267100E+00	1.308150E+00	3.752080E+00
1.277460E+00	1.315790E+00	3.835680E+00
1.302690E+00	1.259810E+00	3.799870E+00
1.498860E+00	2.661590E+00	3.960020E+00
1.336250E+00	1.196910E+00	3.753930E+00
1.397280E+00	1.126240E+00	3.802650E+00
1.458590E+00	1.062560E+00	3.785710E+00
1.454510E+00	1.061340E+00	3.886660E+00
1.514890E+00	1.008960E+00	3.839430E+00
1.562520E+00	2.796980E+00	3.948120E+00
1.541400E+00	2.745060E+00	3.970450E+00
1.597740E+00	9.538340E-01	3.836570E+00
1.710910E+00	9.077850E-01	3.844220E+00
1.600890E+00	2.877780E+00	3.961450E+00
1.810250E+00	8.716150E-01	3.821550E+00
1.795640E+00	8.653420E-01	3.901120E+00
1.870470E+00	8.439930E-01	3.910490E+00
1.662830E+00	3.027240E+00	3.952890E+00
1.636150E+00	2.963630E+00	3.975640E+00
1.943130E+00	8.420370E-01	3.854480E+00
1.694500E+00	3.096140E+00	3.915350E+00
2.068810E+00	8.109400E-01	3.843500E+00
1.744820E+00	3.178830E+00	3.977850E+00
1.788310E+00	3.254990E+00	3.994140E+00
1.771040E+00	3.235910E+00	3.922830E+00
2.173370E+00	8.052710E-01	3.816740E+00
1.819620E+00	3.309940E+00	3.950130E+00
2.270400E+00	7.847570E-01	3.871470E+00
1.873530E+00	3.385140E+00	3.928070E+00
2.381160E+00	7.686560E-01	3.852090E+00
2.495840E+00	7.539540E-01	3.902150E+00
1.929990E+00	3.453610E+00	3.893800E+00
2.579240E+00	7.361280E-01	3.882150E+00
2.051790E+00	3.604080E+00	3.946530E+00
1.988800E+00	3.530610E+00	3.966150E+00
2.682070E+00	7.185410E-01	3.845490E+00
2.776160E+00	6.919670E-01	3.880800E+00
2.117290E+00	3.670130E+00	3.930680E+00
2.888130E+00	6.541170E-01	3.887950E+00
2.191760E+00	3.731010E+00	3.912250E+00
3.034230E+00	6.424080E-01	3.839480E+00
2.269340E+00	3.791390E+00	3.892300E+00
2.345340E+00	3.846780E+00	3.874310E+00
3.351620E+00	7.040420E-01	3.839230E+00
3.241250E+00	6.496890E-01	3.862180E+00
2.422800E+00	3.886210E+00	3.854300E+00
2.493760E+00	3.916260E+00	3.921610E+00
3.456410E+00	7.704070E-01	3.803400E+00
2.581510E+00	3.951950E+00	3.887720E+00
3.630700E+00	8.878540E-01	3.873600E+00
3.544830E+00	8.123510E-01	3.860630E+00
2.647570E+00	3.973480E+00	3.839910E+00
3.740830E+00	9.924260E-01	3.851350E+00
2.735180E+00	3.992440E+00	3.850940E+00
2.845860E+00	4.023670E+00	3.909220E+00
3.844940E+00	1.078450E+00	3.829480E+00
2.983130E+00	4.018260E+00	3.859750E+00
3.964950E+00	1.190770E+00	3.878090E+00
[truncated: 10,719 more rows]
