# Supplementary material for: A New MRI-Based Model of Heart Function with Coupled Hemodynamics and Application to Normal and Diseased Canine Left Ventricles
Source: Front Bioeng Biotechnol. 2015 Sep 23;3:140. doi: 10.3389/fbioe.2015.00140 (PMC4585083; doi:10.3389/fbioe.2015.00140)
Supplement: Supplementary file 2 [file Data_Sheet_2.ZIP › Case1_Normal_SR_Diastole/nodes/case1_diastole_time_0.2900.csv]

3.314160E+00	2.041830E+00	1.047190E+00
3.336710E+00	2.087860E+00	1.025360E+00
3.357640E+00	2.048980E+00	1.038320E+00
3.361040E+00	2.004620E+00	1.069300E+00
3.390000E+00	2.145420E+00	1.001720E+00
3.422410E+00	2.206260E+00	9.899440E-01
3.448100E+00	2.157360E+00	1.003870E+00
3.450780E+00	2.072010E+00	1.041370E+00
3.562230E+00	2.008250E+00	1.105270E+00
3.479720E+00	1.957770E+00	1.120110E+00
3.614330E+00	1.944070E+00	1.172140E+00
3.532480E+00	2.195220E+00	1.018390E+00
3.607540E+00	2.088220E+00	1.081080E+00
3.653980E+00	2.013100E+00	1.139420E+00
2.982620E+00	2.254160E+00	1.087380E+00
2.998990E+00	2.339910E+00	1.070910E+00
3.042780E+00	2.297170E+00	1.057910E+00
3.061890E+00	2.242330E+00	1.064690E+00
3.054670E+00	2.425140E+00	1.061240E+00
3.073920E+00	2.506630E+00	1.071070E+00
3.120630E+00	2.457630E+00	1.046970E+00
3.179260E+00	2.347270E+00	1.016440E+00
3.307110E+00	2.192430E+00	9.983230E-01
3.153690E+00	2.186340E+00	1.049000E+00
3.236270E+00	2.034080E+00	1.083780E+00
3.373100E+00	1.899330E+00	1.156930E+00
3.235680E+00	1.887630E+00	1.190440E+00
3.456930E+00	1.807290E+00	1.277000E+00
3.338260E+00	1.789360E+00	1.299530E+00
3.453180E+00	1.758860E+00	1.357930E+00
3.202400E+00	2.526930E+00	1.042930E+00
3.416420E+00	2.505440E+00	1.023780E+00
3.438860E+00	2.316970E+00	9.864280E-01
3.537070E+00	1.867030E+00	1.222450E+00
3.584830E+00	1.780940E+00	1.390270E+00
3.555870E+00	2.437950E+00	1.031890E+00
3.569670E+00	2.531470E+00	1.059680E+00
3.625620E+00	2.323340E+00	1.034190E+00
3.687210E+00	2.191410E+00	1.085290E+00
3.721640E+00	2.075660E+00	1.151950E+00
3.738920E+00	1.985630E+00	1.228870E+00
3.679920E+00	1.883690E+00	1.289680E+00
3.687010E+00	2.480710E+00	1.100540E+00
3.766690E+00	2.307980E+00	1.126780E+00
3.799590E+00	2.153080E+00	1.194450E+00
3.790760E+00	2.059600E+00	1.229840E+00
2.578060E+00	2.659850E+00	1.308750E+00
2.599210E+00	2.724550E+00	1.312380E+00
2.633450E+00	2.666930E+00	1.279550E+00
2.723790E+00	2.601660E+00	1.233680E+00
2.593260E+00	2.582020E+00	1.299460E+00
2.782610E+00	2.432270E+00	1.187310E+00
2.637570E+00	2.436630E+00	1.277910E+00
2.866680E+00	2.261690E+00	1.143540E+00
2.693970E+00	2.280090E+00	1.265400E+00
2.869250E+00	2.092200E+00	1.219470E+00
2.755940E+00	2.122570E+00	1.300060E+00
2.934790E+00	2.003960E+00	1.230390E+00
2.831510E+00	1.971400E+00	1.334680E+00
2.948910E+00	1.911510E+00	1.306600E+00
2.703710E+00	2.750840E+00	1.278560E+00
2.890830E+00	2.747300E+00	1.192150E+00
2.874180E+00	2.579020E+00	1.147680E+00
2.949050E+00	2.454750E+00	1.102440E+00
3.010420E+00	2.123120E+00	1.134190E+00
3.073990E+00	1.937490E+00	1.218920E+00
3.169540E+00	1.810060E+00	1.317890E+00
3.034630E+00	1.837800E+00	1.351710E+00
3.253780E+00	1.704260E+00	1.433700E+00
3.095560E+00	1.728750E+00	1.454910E+00
3.315000E+00	1.626860E+00	1.535840E+00
3.173530E+00	1.603640E+00	1.589380E+00
3.300850E+00	1.555340E+00	1.640340E+00
3.083130E+00	2.636940E+00	1.107440E+00
3.127570E+00	2.821740E+00	1.192700E+00
3.448100E+00	1.690370E+00	1.467230E+00
3.428000E+00	1.588740E+00	1.623980E+00
3.265430E+00	2.764530E+00	1.134460E+00
3.324190E+00	2.879580E+00	1.209830E+00
3.338150E+00	2.657930E+00	1.068650E+00
3.594560E+00	1.708940E+00	1.511610E+00
3.614000E+00	1.646610E+00	1.647790E+00
3.439330E+00	2.790920E+00	1.159290E+00
3.497270E+00	2.908920E+00	1.266360E+00
3.583370E+00	2.656850E+00	1.115850E+00
3.781270E+00	1.932510E+00	1.356770E+00
3.767620E+00	1.841600E+00	1.458420E+00
3.704060E+00	1.743160E+00	1.554530E+00
3.606070E+00	2.822750E+00	1.227410E+00
3.629450E+00	2.912110E+00	1.325220E+00
3.714620E+00	2.751910E+00	1.234480E+00
3.774570E+00	2.619500E+00	1.209160E+00
3.835910E+00	2.437310E+00	1.214080E+00
3.878660E+00	2.253730E+00	1.272480E+00
3.859610E+00	2.054410E+00	1.376440E+00
3.913700E+00	2.187050E+00	1.392730E+00
3.832620E+00	1.924100E+00	1.448890E+00
3.709920E+00	2.846130E+00	1.314140E+00
3.822900E+00	2.758390E+00	1.367060E+00
3.884840E+00	2.564670E+00	1.345010E+00
3.919010E+00	2.387400E+00	1.356650E+00
3.932980E+00	2.266960E+00	1.399880E+00
2.254370E+00	2.704990E+00	1.576900E+00
2.277950E+00	2.790710E+00	1.568300E+00
2.305840E+00	2.716320E+00	1.528550E+00
2.362920E+00	2.631910E+00	1.487550E+00
2.269570E+00	2.619560E+00	1.575700E+00
2.419040E+00	2.472820E+00	1.461440E+00
2.312480E+00	2.475420E+00	1.559900E+00
2.462960E+00	2.310170E+00	1.452030E+00
2.360590E+00	2.324400E+00	1.541070E+00
2.518490E+00	2.155240E+00	1.479740E+00
2.419220E+00	2.172370E+00	1.566060E+00
2.574950E+00	2.013350E+00	1.499960E+00
2.473090E+00	2.026170E+00	1.587580E+00
2.643190E+00	1.909640E+00	1.532780E+00
2.544920E+00	1.871670E+00	1.646410E+00
2.673440E+00	1.794930E+00	1.631730E+00
2.328100E+00	2.898320E+00	1.549790E+00
2.370790E+00	3.005490E+00	1.560070E+00
2.388630E+00	2.930440E+00	1.512860E+00
2.399630E+00	2.814720E+00	1.474700E+00
2.504650E+00	2.655020E+00	1.374680E+00
2.525080E+00	2.453800E+00	1.365840E+00
2.566070E+00	2.294270E+00	1.356750E+00
2.626540E+00	2.141700E+00	1.391950E+00
2.691470E+00	2.002230E+00	1.424490E+00
2.764490E+00	1.860520E+00	1.502240E+00
2.831190E+00	1.784140E+00	1.539490E+00
2.782160E+00	1.743120E+00	1.622700E+00
2.861070E+00	1.723510E+00	1.589700E+00
2.463970E+00	2.960850E+00	1.485270E+00
2.466590E+00	3.045650E+00	1.524220E+00
2.603870E+00	2.876100E+00	1.375880E+00
2.921740E+00	1.792840E+00	1.460860E+00
3.029270E+00	1.658390E+00	1.573340E+00
2.929400E+00	1.670920E+00	1.603440E+00
3.076900E+00	1.584570E+00	1.636680E+00
3.002850E+00	1.560900E+00	1.684840E+00
3.112290E+00	1.525800E+00	1.694380E+00
2.563400E+00	3.048060E+00	1.478020E+00
2.743110E+00	3.041740E+00	1.431150E+00
2.748790E+00	2.949350E+00	1.364350E+00
2.797740E+00	2.879370E+00	1.296000E+00
3.388860E+00	1.501870E+00	1.735240E+00
3.231390E+00	1.468740E+00	1.770380E+00
3.365570E+00	1.440690E+00	1.851190E+00
2.856720E+00	2.994310E+00	1.351780E+00
2.871000E+00	3.071000E+00	1.412760E+00
3.003670E+00	2.933500E+00	1.285200E+00
3.539090E+00	1.541320E+00	1.745410E+00
3.490990E+00	1.470450E+00	1.852350E+00
2.990330E+00	3.064100E+00	1.403380E+00
3.215650E+00	3.049830E+00	1.382350E+00
3.214300E+00	2.942870E+00	1.269140E+00
3.641530E+00	1.578960E+00	1.762800E+00
3.651830E+00	1.524730E+00	1.880790E+00
3.381900E+00	2.994440E+00	1.328580E+00
3.363310E+00	3.068090E+00	1.416140E+00
3.808800E+00	1.792950E+00	1.622100E+00
3.792090E+00	1.715040E+00	1.726350E+00
3.731660E+00	1.620910E+00	1.803490E+00
3.465610E+00	3.064730E+00	1.444900E+00
3.561250E+00	2.993920E+00	1.392700E+00
3.955650E+00	2.181770E+00	1.519460E+00
3.936980E+00	2.035580E+00	1.604180E+00
3.877940E+00	1.892590E+00	1.612240E+00
3.861690E+00	1.786250E+00	1.716900E+00
3.727300E+00	2.934400E+00	1.441630E+00
3.863920E+00	2.851670E+00	1.529290E+00
3.895440E+00	2.760480E+00	1.486240E+00
3.929670E+00	2.659230E+00	1.487110E+00
3.961190E+00	2.480000E+00	1.509830E+00
3.969940E+00	2.591380E+00	1.597940E+00
3.966320E+00	2.324470E+00	1.484440E+00
3.935780E+00	2.741100E+00	1.586540E+00
3.961410E+00	2.661270E+00	1.596850E+00
2.079220E+00	2.753870E+00	1.774380E+00
2.107870E+00	2.847300E+00	1.767290E+00
2.130330E+00	2.772720E+00	1.720480E+00
2.190110E+00	2.685910E+00	1.653280E+00
2.087730E+00	2.666590E+00	1.763760E+00
2.216060E+00	2.487140E+00	1.661930E+00
2.120970E+00	2.510380E+00	1.756510E+00
2.262020E+00	2.331630E+00	1.645940E+00
2.147660E+00	2.317580E+00	1.761910E+00
2.323050E+00	2.190240E+00	1.655690E+00
2.236760E+00	2.205800E+00	1.733410E+00
2.375090E+00	2.047290E+00	1.667510E+00
2.276710E+00	2.073940E+00	1.751770E+00
2.435420E+00	1.916010E+00	1.693840E+00
2.335520E+00	1.936240E+00	1.764750E+00
2.478240E+00	1.832730E+00	1.723940E+00
2.422150E+00	1.795120E+00	1.799860E+00
2.510040E+00	1.764850E+00	1.762220E+00
2.156160E+00	2.962930E+00	1.750360E+00
2.196310E+00	3.077950E+00	1.765190E+00
2.214120E+00	3.006890E+00	1.709970E+00
2.225450E+00	2.897550E+00	1.661180E+00
2.718150E+00	1.664280E+00	1.726360E+00
2.600290E+00	1.710570E+00	1.749240E+00
2.750590E+00	1.583900E+00	1.789320E+00
2.659870E+00	1.558020E+00	1.861650E+00
2.783030E+00	1.503790E+00	1.866290E+00
2.295360E+00	3.063570E+00	1.662660E+00
2.338940E+00	3.192540E+00	1.722730E+00
2.849890E+00	1.596150E+00	1.719100E+00
2.961350E+00	1.468340E+00	1.824700E+00
2.874390E+00	1.462380E+00	1.870020E+00
3.033710E+00	1.387670E+00	1.909110E+00
2.945830E+00	1.351690E+00	1.972100E+00
3.051980E+00	1.322040E+00	1.994350E+00
2.470240E+00	3.134990E+00	1.589600E+00
2.499690E+00	3.262790E+00	1.709510E+00
3.077680E+00	1.459240E+00	1.806860E+00
3.146880E+00	1.361580E+00	1.935840E+00
2.606020E+00	3.230300E+00	1.628390E+00
2.658340E+00	3.308130E+00	1.716560E+00
2.667390E+00	3.156160E+00	1.535060E+00
3.455040E+00	1.402440E+00	1.949960E+00
3.309200E+00	1.367890E+00	1.957340E+00
3.440980E+00	1.352640E+00	2.055870E+00
2.761430E+00	3.249090E+00	1.634640E+00
2.794900E+00	3.318590E+00	1.726970E+00
2.894340E+00	3.172110E+00	1.505750E+00
3.580990E+00	1.444890E+00	1.954090E+00
3.567330E+00	1.398850E+00	2.056980E+00
2.854820E+00	3.353110E+00	1.766230E+00
2.869670E+00	3.388920E+00	1.825840E+00
2.908320E+00	3.360880E+00	1.777960E+00
2.935860E+00	3.304470E+00	1.702650E+00
3.068330E+00	3.234540E+00	1.617500E+00
3.138310E+00	3.158600E+00	1.509440E+00
3.660770E+00	1.470810E+00	1.965740E+00
3.657080E+00	1.445630E+00	2.026390E+00
2.961490E+00	3.378790E+00	1.831220E+00
3.078260E+00	3.339780E+00	1.801940E+00
3.117050E+00	3.288270E+00	1.719550E+00
3.249080E+00	3.245240E+00	1.654410E+00
3.381720E+00	3.150970E+00	1.523540E+00
3.832480E+00	1.673260E+00	1.873350E+00
3.813140E+00	1.590750E+00	1.962920E+00
3.734220E+00	1.493920E+00	2.011420E+00
3.228190E+00	3.325350E+00	1.799700E+00
3.359150E+00	3.291400E+00	1.769320E+00
3.407280E+00	3.236140E+00	1.681250E+00
3.534350E+00	3.201080E+00	1.677330E+00
3.624430E+00	3.096210E+00	1.556650E+00
3.991340E+00	2.111470E+00	1.729040E+00
3.976350E+00	1.952800E+00	1.811850E+00
4.017280E+00	2.063120E+00	1.875130E+00
3.909770E+00	1.768350E+00	1.868100E+00
3.887240E+00	1.668020E+00	1.961870E+00
3.496610E+00	3.279340E+00	1.798020E+00
3.618680E+00	3.241090E+00	1.789250E+00
3.656420E+00	3.176570E+00	1.710680E+00
3.740200E+00	3.119250E+00	1.707300E+00
3.812360E+00	2.998530E+00	1.649350E+00
3.989260E+00	2.502100E+00	1.683410E+00
4.010240E+00	2.308950E+00	1.731870E+00
4.011570E+00	2.458310E+00	1.784590E+00
4.020880E+00	2.152150E+00	1.839830E+00
3.743170E+00	3.203640E+00	1.830360E+00
3.840740E+00	3.093190E+00	1.806130E+00
3.905880E+00	2.978850E+00	1.810430E+00
3.933390E+00	2.841480E+00	1.739480E+00
3.986280E+00	2.638310E+00	1.739960E+00
4.000460E+00	2.531210E+00	1.757730E+00
1.949600E+00	2.781250E+00	1.990930E+00
1.988760E+00	2.896520E+00	1.993020E+00
1.990880E+00	2.804680E+00	1.934960E+00
2.022580E+00	2.723750E+00	1.852050E+00
1.939520E+00	2.692130E+00	1.966850E+00
2.033520E+00	2.529220E+00	1.852360E+00
1.954960E+00	2.543750E+00	1.949030E+00
2.058620E+00	2.379130E+00	1.833100E+00
1.966850E+00	2.354720E+00	1.941570E+00
2.078840E+00	2.297490E+00	1.834780E+00
2.034100E+00	2.285500E+00	1.887770E+00
2.080640E+00	2.212510E+00	1.875570E+00
2.161210E+00	1.939350E+00	1.920210E+00
2.137150E+00	2.002800E+00	1.909380E+00
2.220920E+00	1.967360E+00	1.850800E+00
2.305000E+00	1.830140E+00	1.875620E+00
2.200700E+00	1.859300E+00	1.939900E+00
2.375360E+00	1.690930E+00	1.921450E+00
2.267950E+00	1.725810E+00	1.980180E+00
2.415830E+00	1.599100E+00	1.956890E+00
2.340550E+00	1.570030E+00	2.036650E+00
2.449040E+00	1.515720E+00	2.018020E+00
2.071450E+00	2.939700E+00	1.856440E+00
2.054740E+00	3.026880E+00	1.939280E+00
2.165920E+00	2.118910E+00	1.832900E+00
2.501910E+00	1.627180E+00	1.890890E+00
2.583680E+00	1.521460E+00	1.938780E+00
2.539800E+00	1.465340E+00	2.030650E+00
2.638570E+00	1.436640E+00	2.004110E+00
2.085590E+00	3.104110E+00	1.946010E+00
2.148710E+00	3.197910E+00	1.950850E+00
2.122910E+00	3.102800E+00	1.871490E+00
2.836580E+00	1.389730E+00	1.971240E+00
2.737470E+00	1.414340E+00	1.983510E+00
2.873720E+00	1.324880E+00	2.035050E+00
2.806710E+00	1.299220E+00	2.104060E+00
2.915070E+00	1.271240E+00	2.099900E+00
2.236060E+00	3.203150E+00	1.837070E+00
2.266590E+00	3.285270E+00	1.917590E+00
3.127820E+00	1.284650E+00	2.058990E+00
3.025440E+00	1.261790E+00	2.100400E+00
3.134950E+00	1.234910E+00	2.150480E+00
2.335810E+00	3.354800E+00	1.936280E+00
2.399470E+00	3.427170E+00	1.994080E+00
2.401890E+00	3.377710E+00	1.915560E+00
2.384660E+00	3.318980E+00	1.832330E+00
3.223130E+00	1.304770E+00	2.037410E+00
3.213700E+00	1.259600E+00	2.120790E+00
2.490860E+00	3.399460E+00	1.906700E+00
2.558160E+00	3.470380E+00	2.000180E+00
2.565760E+00	3.361290E+00	1.804630E+00
3.345560E+00	1.293050E+00	2.121840E+00
2.648790E+00	3.432490E+00	1.913020E+00
2.695950E+00	3.483000E+00	2.007580E+00
2.750350E+00	3.376080E+00	1.817760E+00
3.560490E+00	1.329470E+00	2.192990E+00
2.761480E+00	3.500370E+00	2.052960E+00
2.772760E+00	3.523590E+00	2.110260E+00
2.816140E+00	3.500890E+00	2.061480E+00
2.859710E+00	3.448590E+00	1.964820E+00
3.731140E+00	1.439870E+00	2.146880E+00
2.859860E+00	3.512610E+00	2.103790E+00
2.958740E+00	3.486590E+00	2.072550E+00
3.007590E+00	3.450280E+00	2.017650E+00
3.127040E+00	3.395020E+00	1.947280E+00
3.834580E+00	1.532540E+00	2.106030E+00
3.842120E+00	1.490890E+00	2.181790E+00
3.090320E+00	3.459800E+00	2.085540E+00
3.223910E+00	3.432690E+00	2.056300E+00
3.278670E+00	3.400170E+00	1.994740E+00
3.390400E+00	3.352760E+00	1.925380E+00
4.038890E+00	1.978390E+00	1.969920E+00
4.028020E+00	1.832410E+00	2.028480E+00
3.945730E+00	1.657840E+00	2.105870E+00
4.053640E+00	1.762780E+00	2.167620E+00
3.907060E+00	1.536590E+00	2.195150E+00
3.353500E+00	3.415690E+00	2.060640E+00
3.478090E+00	3.390320E+00	2.046110E+00
3.529810E+00	3.358310E+00	1.997420E+00
3.630260E+00	3.305000E+00	1.943560E+00
4.042020E+00	2.420350E+00	1.947210E+00
4.011710E+00	2.524770E+00	1.830150E+00
4.025140E+00	2.566880E+00	1.932500E+00
4.049720E+00	2.288080E+00	1.944640E+00
4.077370E+00	2.121350E+00	2.018010E+00
4.083700E+00	1.929870E+00	2.110020E+00
4.078530E+00	1.835060E+00	2.148060E+00
3.601340E+00	3.376050E+00	2.068270E+00
3.707380E+00	3.340320E+00	2.064350E+00
3.739750E+00	3.303510E+00	2.022500E+00
3.788450E+00	3.250910E+00	1.984300E+00
3.867020E+00	3.150170E+00	1.945670E+00
3.930370E+00	3.025800E+00	1.940180E+00
3.981790E+00	2.883830E+00	1.948440E+00
4.026050E+00	2.717440E+00	1.984720E+00
4.033440E+00	2.806910E+00	2.037330E+00
3.814410E+00	3.300390E+00	2.111770E+00
3.905510E+00	3.203050E+00	2.081770E+00
3.967230E+00	3.079880E+00	2.069240E+00
4.006380E+00	2.951630E+00	2.064940E+00
4.034850E+00	2.856390E+00	2.071880E+00
1.851280E+00	2.778770E+00	2.195660E+00
1.889480E+00	2.884160E+00	2.197830E+00
1.875550E+00	2.803210E+00	2.143130E+00
1.894390E+00	2.738900E+00	2.061300E+00
1.830800E+00	2.698570E+00	2.165910E+00
1.883880E+00	2.562930E+00	2.037620E+00
1.823150E+00	2.572360E+00	2.126120E+00
1.890920E+00	2.407220E+00	2.024170E+00
1.827660E+00	2.424890E+00	2.105780E+00
1.898880E+00	2.312510E+00	2.020230E+00
1.835770E+00	2.276800E+00	2.094210E+00
1.913550E+00	2.229250E+00	2.030850E+00
1.981190E+00	2.023380E+00	2.054300E+00
1.985860E+00	2.071230E+00	2.033240E+00
2.008440E+00	2.037060E+00	2.025460E+00
2.008550E+00	1.987940E+00	2.038630E+00
2.096730E+00	1.742100E+00	2.100430E+00
2.076220E+00	1.808550E+00	2.075830E+00
2.156650E+00	1.763120E+00	2.035580E+00
2.225730E+00	1.630060E+00	2.071580E+00
2.130490E+00	1.656950E+00	2.125800E+00
2.272060E+00	1.546230E+00	2.111720E+00
2.206970E+00	1.509870E+00	2.192270E+00
2.315740E+00	1.461200E+00	2.172190E+00
1.933370E+00	2.906870E+00	2.093640E+00
1.955300E+00	3.009900E+00	2.137880E+00
1.997120E+00	2.190330E+00	1.972040E+00
2.059510E+00	2.066000E+00	1.963330E+00
2.095030E+00	1.915370E+00	1.990530E+00
2.482020E+00	1.440790E+00	2.093180E+00
2.419690E+00	1.406030E+00	2.165620E+00
2.519300E+00	1.361870E+00	2.163380E+00
2.007220E+00	3.101160E+00	2.137490E+00
2.061190E+00	3.201060E+00	2.173910E+00
2.048240E+00	3.154140E+00	2.098490E+00
2.030610E+00	3.073830E+00	2.035160E+00
2.699490E+00	1.329770E+00	2.104810E+00
2.607540E+00	1.348830E+00	2.131340E+00
2.738060E+00	1.263730E+00	2.166360E+00
2.675080E+00	1.235060E+00	2.228470E+00
2.782920E+00	1.212600E+00	2.230280E+00
2.105200E+00	3.223480E+00	2.061400E+00
2.144850E+00	3.304210E+00	2.124550E+00
2.969400E+00	1.213470E+00	2.176720E+00
2.892020E+00	1.202190E+00	2.214430E+00
2.969590E+00	1.179250E+00	2.244940E+00
2.206460E+00	3.368330E+00	2.138180E+00
2.267940E+00	3.435350E+00	2.196350E+00
2.258870E+00	3.400880E+00	2.112810E+00
2.239300E+00	3.340600E+00	2.033190E+00
3.065670E+00	1.193020E+00	2.232360E+00
2.330890E+00	3.448030E+00	2.099150E+00
2.375310E+00	3.499940E+00	2.187200E+00
3.259780E+00	1.214260E+00	2.234820E+00
2.447370E+00	3.538000E+00	2.223910E+00
2.513820E+00	3.578570E+00	2.288950E+00
2.509650E+00	3.547150E+00	2.212310E+00
2.480270E+00	3.508640E+00	2.122450E+00
3.452980E+00	1.253030E+00	2.254470E+00
3.395360E+00	1.213280E+00	2.326560E+00
3.497900E+00	1.230830E+00	2.351940E+00
2.594490E+00	3.560520E+00	2.205530E+00
2.653290E+00	3.610380E+00	2.297480E+00
2.657530E+00	3.528750E+00	2.097380E+00
3.551550E+00	1.281990E+00	2.271710E+00
3.553090E+00	1.262150E+00	2.325340E+00
2.763310E+00	3.558240E+00	2.211770E+00
2.750250E+00	3.607140E+00	2.308580E+00
3.747960E+00	1.378820E+00	2.314530E+00
3.629180E+00	1.301370E+00	2.321980E+00
2.854730E+00	3.592180E+00	2.309920E+00
2.996170E+00	3.572940E+00	2.324290E+00
2.976340E+00	3.522940E+00	2.201160E+00
3.861380E+00	1.473710E+00	2.258610E+00
3.097480E+00	3.529150E+00	2.281540E+00
3.089650E+00	3.554830E+00	2.337430E+00
3.234920E+00	3.470620E+00	2.196460E+00
4.052890E+00	1.683400E+00	2.256270E+00
3.986020E+00	1.566010E+00	2.302800E+00
4.052160E+00	1.636860E+00	2.328150E+00
3.187520E+00	3.528270E+00	2.323350E+00
3.307290E+00	3.495070E+00	2.293840E+00
3.367920E+00	3.466470E+00	2.242990E+00
3.487230E+00	3.428530E+00	2.182520E+00
4.085950E+00	2.514250E+00	2.143690E+00
4.093500E+00	2.383770E+00	2.130690E+00
4.090270E+00	2.282700E+00	2.081280E+00
4.142450E+00	2.158240E+00	2.199110E+00
4.134010E+00	2.084590E+00	2.176220E+00
4.143840E+00	1.987500E+00	2.208090E+00
4.135580E+00	1.816630E+00	2.276820E+00
4.176680E+00	1.922170E+00	2.291250E+00
4.087730E+00	1.690880E+00	2.342190E+00
3.428350E+00	3.476740E+00	2.301500E+00
3.553290E+00	3.455400E+00	2.287960E+00
3.614000E+00	3.429390E+00	2.242710E+00
3.716380E+00	3.382000E+00	2.198020E+00
4.071390E+00	2.769740E+00	2.153630E+00
4.093230E+00	2.649760E+00	2.186270E+00
4.182390E+00	2.054360E+00	2.269710E+00
4.189340E+00	1.976600E+00	2.304440E+00
3.668220E+00	3.439830E+00	2.311600E+00
3.798220E+00	3.402390E+00	2.335790E+00
3.824950E+00	3.369610E+00	2.273460E+00
3.864260E+00	3.323470E+00	2.241740E+00
3.940620E+00	3.235300E+00	2.221590E+00
4.007960E+00	3.113000E+00	2.216780E+00
4.017050E+00	3.175810E+00	2.291210E+00
4.043010E+00	2.968170E+00	2.201990E+00
4.057530E+00	2.868080E+00	2.166230E+00
3.896140E+00	3.346360E+00	2.347120E+00
3.961700E+00	3.271950E+00	2.323950E+00
3.996480E+00	3.220440E+00	2.305410E+00
1.778420E+00	2.679760E+00	2.342720E+00
1.813780E+00	2.770470E+00	2.361910E+00
1.820000E+00	2.728210E+00	2.268470E+00
1.783810E+00	2.572290E+00	2.228170E+00
1.754590E+00	2.587540E+00	2.322490E+00
1.779720E+00	2.437270E+00	2.196310E+00
1.728090E+00	2.424910E+00	2.308180E+00
1.782450E+00	2.320960E+00	2.165740E+00
1.747070E+00	2.332200E+00	2.238160E+00
1.788430E+00	2.248400E+00	2.164820E+00
1.752960E+00	2.241260E+00	2.222750E+00
1.795020E+00	2.174070E+00	2.186120E+00
2.049610E+00	1.523820E+00	2.283870E+00
2.021210E+00	1.589440E+00	2.259960E+00
2.093550E+00	1.560280E+00	2.224710E+00
2.145290E+00	1.473990E+00	2.256100E+00
2.089450E+00	1.438850E+00	2.328490E+00
2.186010E+00	1.391570E+00	2.308080E+00
1.843520E+00	2.863460E+00	2.368870E+00
1.884200E+00	2.961910E+00	2.364150E+00
1.866270E+00	2.879360E+00	2.303300E+00
1.937920E+00	2.121770E+00	2.053530E+00
1.865840E+00	2.135380E+00	2.114680E+00
1.924620E+00	1.998130E+00	2.108290E+00
2.008290E+00	1.883570E+00	2.090690E+00
1.944100E+00	1.853430E+00	2.170830E+00
2.027010E+00	1.724920E+00	2.180500E+00
2.355140E+00	1.373050E+00	2.229400E+00
2.288410E+00	1.345870E+00	2.303120E+00
2.388680E+00	1.292770E+00	2.297270E+00
1.946260E+00	3.077720E+00	2.361390E+00
2.000330E+00	3.181330E+00	2.397310E+00
1.986260E+00	3.131920E+00	2.326400E+00
1.957880E+00	3.051400E+00	2.253030E+00
2.578410E+00	1.265220E+00	2.240210E+00
2.489510E+00	1.251400E+00	2.311650E+00
2.615520E+00	1.216240E+00	2.291220E+00
2.577070E+00	1.205680E+00	2.337110E+00
2.646490E+00	1.169670E+00	2.359910E+00
2.036920E+00	3.202070E+00	2.293640E+00
2.071300E+00	3.288100E+00	2.350070E+00
2.848560E+00	1.161310E+00	2.312310E+00
2.761110E+00	1.150210E+00	2.357580E+00
2.854220E+00	1.124300E+00	2.383130E+00
2.121850E+00	3.365390E+00	2.355880E+00
2.178570E+00	3.433930E+00	2.407660E+00
2.164740E+00	3.402730E+00	2.326000E+00
2.141320E+00	3.341930E+00	2.248540E+00
2.970370E+00	1.136290E+00	2.357680E+00
2.226960E+00	3.445840E+00	2.307500E+00
2.270040E+00	3.500230E+00	2.386160E+00
3.173890E+00	1.151980E+00	2.367180E+00
3.102720E+00	1.103170E+00	2.445100E+00
3.210780E+00	1.109210E+00	2.466150E+00
2.330730E+00	3.551180E+00	2.409010E+00
2.390760E+00	3.599690E+00	2.470710E+00
2.381590E+00	3.580130E+00	2.387950E+00
2.360110E+00	3.538070E+00	2.304390E+00
3.317840E+00	1.181610E+00	2.362570E+00
3.315040E+00	1.143550E+00	2.447140E+00
2.455310E+00	3.603000E+00	2.384870E+00
2.520330E+00	3.640730E+00	2.484000E+00
3.457480E+00	1.186410E+00	2.427200E+00
2.584700E+00	3.629370E+00	2.388490E+00
2.651890E+00	3.670590E+00	2.492290E+00
3.624750E+00	1.249660E+00	2.421640E+00
2.740750E+00	3.639780E+00	2.402320E+00
2.741950E+00	3.674170E+00	2.500940E+00
3.717720E+00	1.308830E+00	2.396820E+00
3.734960E+00	1.288240E+00	2.450950E+00
2.832130E+00	3.660730E+00	2.498830E+00
2.963490E+00	3.639740E+00	2.493330E+00
2.906260E+00	3.618850E+00	2.406270E+00
3.895900E+00	1.451340E+00	2.398490E+00
3.811290E+00	1.346350E+00	2.463660E+00
3.076950E+00	3.580380E+00	2.413530E+00
3.057200E+00	3.618740E+00	2.497320E+00
4.065160E+00	1.617030E+00	2.401870E+00
4.015100E+00	1.521200E+00	2.461990E+00
3.164420E+00	3.590870E+00	2.495330E+00
3.273880E+00	3.563070E+00	2.490570E+00
3.294270E+00	3.527480E+00	2.401670E+00
4.128060E+00	2.393310E+00	2.219900E+00
4.159750E+00	2.281350E+00	2.251040E+00
4.202700E+00	1.900610E+00	2.388710E+00
4.183610E+00	1.791450E+00	2.438860E+00
4.127880E+00	1.703840E+00	2.430390E+00
3.386050E+00	3.535370E+00	2.487780E+00
3.502590E+00	3.515180E+00	2.491150E+00
3.527180E+00	3.485350E+00	2.403500E+00
4.130100E+00	2.688630E+00	2.278560E+00
4.163380E+00	2.560290E+00	2.339120E+00
4.184280E+00	2.386120E+00	2.340160E+00
4.224810E+00	2.234880E+00	2.404360E+00
4.214650E+00	2.112200E+00	2.367630E+00
4.211800E+00	2.002250E+00	2.371420E+00
3.612750E+00	3.496990E+00	2.504620E+00
3.736430E+00	3.473950E+00	2.534160E+00
3.728330E+00	3.447630E+00	2.438780E+00
4.062630E+00	3.101690E+00	2.333310E+00
4.093740E+00	2.982890E+00	2.343770E+00
4.129720E+00	2.804360E+00	2.331850E+00
4.147280E+00	2.879040E+00	2.436770E+00
4.165230E+00	2.660310E+00	2.372180E+00
3.805810E+00	3.445480E+00	2.519210E+00
3.900130E+00	3.387850E+00	2.496010E+00
3.990600E+00	3.281250E+00	2.452250E+00
4.049670E+00	3.169180E+00	2.406540E+00
4.111920E+00	3.023710E+00	2.438860E+00
4.134450E+00	2.944120E+00	2.443540E+00
1.725740E+00	2.606730E+00	2.501400E+00
1.764470E+00	2.696620E+00	2.521810E+00
1.750920E+00	2.645360E+00	2.418470E+00
1.708470E+00	2.497580E+00	2.390410E+00
1.698020E+00	2.525130E+00	2.479990E+00
1.691350E+00	2.410780E+00	2.383300E+00
1.674770E+00	2.410350E+00	2.450180E+00
1.670020E+00	2.325190E+00	2.389170E+00
1.935270E+00	1.432890E+00	2.450330E+00
1.903890E+00	1.544440E+00	2.384910E+00
1.996950E+00	1.499840E+00	2.347430E+00
2.034840E+00	1.424790E+00	2.381190E+00
1.999930E+00	1.402540E+00	2.428840E+00
2.053750E+00	1.354170E+00	2.433940E+00
1.825090E+00	2.879540E+00	2.570780E+00
1.860140E+00	2.956280E+00	2.576560E+00
1.842620E+00	2.902050E+00	2.523430E+00
1.826530E+00	2.834910E+00	2.448670E+00
1.805840E+00	2.812000E+00	2.551450E+00
1.701950E+00	2.266480E+00	2.304350E+00
1.726780E+00	2.129440E+00	2.292930E+00
1.807930E+00	2.030900E+00	2.224730E+00
1.730850E+00	1.999950E+00	2.319880E+00
1.859730E+00	1.888910E+00	2.228610E+00
1.773480E+00	1.901820E+00	2.309690E+00
1.914510E+00	1.760060E+00	2.257290E+00
1.827600E+00	1.784940E+00	2.321970E+00
1.951960E+00	1.630100E+00	2.291190E+00
1.867980E+00	1.662920E+00	2.345320E+00
2.220960E+00	1.317900E+00	2.367960E+00
2.149850E+00	1.291880E+00	2.435060E+00
2.253250E+00	1.246860E+00	2.436320E+00
1.911380E+00	3.055170E+00	2.577080E+00
1.954560E+00	3.153030E+00	2.607770E+00
1.943600E+00	3.106980E+00	2.543760E+00
1.911570E+00	3.030970E+00	2.477100E+00
2.421120E+00	1.225920E+00	2.377520E+00
2.355700E+00	1.201950E+00	2.440770E+00
2.459150E+00	1.158070E+00	2.452670E+00
1.985720E+00	3.176250E+00	2.510630E+00
2.019430E+00	3.250530E+00	2.568120E+00
2.576520E+00	1.122250E+00	2.463820E+00
2.698920E+00	1.094020E+00	2.452650E+00
2.658700E+00	1.065650E+00	2.510790E+00
2.724300E+00	1.048120E+00	2.535850E+00
2.071100E+00	3.334050E+00	2.587360E+00
2.119520E+00	3.403850E+00	2.590440E+00
2.105280E+00	3.372300E+00	2.542900E+00
2.076040E+00	3.317040E+00	2.469230E+00
2.851720E+00	1.069690E+00	2.488200E+00
2.153480E+00	3.425250E+00	2.523680E+00
2.177670E+00	3.476590E+00	2.617080E+00
3.016360E+00	1.069210E+00	2.492480E+00
2.972020E+00	1.037540E+00	2.566510E+00
3.063210E+00	1.043950E+00	2.579130E+00
2.255190E+00	3.546790E+00	2.620650E+00
2.310250E+00	3.593400E+00	2.626680E+00
2.292140E+00	3.568220E+00	2.578320E+00
2.266600E+00	3.520450E+00	2.510800E+00
3.158830E+00	1.071910E+00	2.541630E+00
2.347230E+00	3.604830E+00	2.566920E+00
2.392770E+00	3.652600E+00	2.674740E+00
3.305500E+00	1.105420E+00	2.544140E+00
2.456700E+00	3.659230E+00	2.571410E+00
2.521150E+00	3.693360E+00	2.666950E+00
3.427040E+00	1.143950E+00	2.524970E+00
2.590330E+00	3.691180E+00	2.587640E+00
2.594450E+00	3.709840E+00	2.665280E+00
3.594920E+00	1.189230E+00	2.574880E+00
2.653250E+00	3.719630E+00	2.658800E+00
2.756180E+00	3.705780E+00	2.596560E+00
3.740790E+00	1.272850E+00	2.524570E+00
2.920310E+00	3.698170E+00	2.639670E+00
2.899500E+00	3.679080E+00	2.560880E+00
3.932370E+00	1.427800E+00	2.539010E+00
3.849890E+00	1.336940E+00	2.600680E+00
3.039980E+00	3.652620E+00	2.571990E+00
3.010920E+00	3.684120E+00	2.651880E+00
4.098830E+00	1.605690E+00	2.520120E+00
4.031360E+00	1.509810E+00	2.599090E+00
3.110870E+00	3.659630E+00	2.654790E+00
3.214850E+00	3.633710E+00	2.652450E+00
3.247520E+00	3.599410E+00	2.571280E+00
4.235560E+00	1.829690E+00	2.512210E+00
4.179100E+00	1.722080E+00	2.570460E+00
4.231370E+00	1.795400E+00	2.586150E+00
3.321220E+00	3.598370E+00	2.649830E+00
3.430530E+00	3.572420E+00	2.650440E+00
3.466460E+00	3.545880E+00	2.573930E+00
4.241410E+00	2.433510E+00	2.477910E+00
4.281170E+00	2.276870E+00	2.511540E+00
4.293570E+00	2.361620E+00	2.567100E+00
4.288710E+00	2.110860E+00	2.524110E+00
4.264850E+00	1.953800E+00	2.511080E+00
4.256490E+00	1.848620E+00	2.584560E+00
3.534660E+00	3.549900E+00	2.665560E+00
3.655950E+00	3.524700E+00	2.691540E+00
3.662530E+00	3.508380E+00	2.603940E+00
4.198320E+00	2.773720E+00	2.500100E+00
4.242050E+00	2.591390E+00	2.521540E+00
4.238950E+00	2.702030E+00	2.564010E+00
4.277440E+00	2.439510E+00	2.560700E+00
3.728190E+00	3.500100E+00	2.672090E+00
3.825380E+00	3.459360E+00	2.632280E+00
3.955300E+00	3.395380E+00	2.630740E+00
3.985970E+00	3.360670E+00	2.581660E+00
4.030190E+00	3.304160E+00	2.575290E+00
4.098620E+00	3.187700E+00	2.577700E+00
4.089570E+00	3.245620E+00	2.653400E+00
4.149520E+00	3.040850E+00	2.560330E+00
4.185110E+00	2.890550E+00	2.543140E+00
4.228960E+00	2.763350E+00	2.587760E+00
4.029840E+00	3.334350E+00	2.654240E+00
4.066450E+00	3.289600E+00	2.657730E+00
1.585350E+00	2.092850E+00	2.539280E+00
1.597140E+00	2.156800E+00	2.523380E+00
1.605070E+00	2.099430E+00	2.495200E+00
1.618260E+00	2.030410E+00	2.469450E+00
1.580030E+00	2.024810E+00	2.541230E+00
1.638160E+00	1.942450E+00	2.452350E+00
1.586060E+00	1.896270E+00	2.544820E+00
1.649640E+00	1.837120E+00	2.489380E+00
1.829580E+00	1.432680E+00	2.532670E+00
1.803800E+00	1.496130E+00	2.516580E+00
1.861730E+00	1.475050E+00	2.474090E+00
1.874500E+00	1.382050E+00	2.531910E+00
1.806180E+00	2.897840E+00	2.782070E+00
1.842330E+00	2.971430E+00	2.762340E+00
1.818210E+00	2.912260E+00	2.717490E+00
1.805390E+00	2.854140E+00	2.636290E+00
1.781440E+00	2.817110E+00	2.740020E+00
1.766090E+00	2.729290E+00	2.598950E+00
1.748350E+00	2.713780E+00	2.680850E+00
1.709870E+00	2.590040E+00	2.589460E+00
1.664070E+00	2.433280E+00	2.553960E+00
1.630070E+00	2.288180E+00	2.504870E+00
1.641590E+00	2.167740E+00	2.412430E+00
1.670790E+00	2.031380E+00	2.386690E+00
1.695310E+00	1.903030E+00	2.394440E+00
1.754540E+00	1.798830E+00	2.391770E+00
1.703150E+00	1.795630E+00	2.454540E+00
1.796700E+00	1.688180E+00	2.408240E+00
1.736100E+00	1.703720E+00	2.471250E+00
1.831580E+00	1.575790E+00	2.433810E+00
1.771270E+00	1.597340E+00	2.489560E+00
1.976940E+00	1.300010E+00	2.536180E+00
2.066430E+00	1.271160E+00	2.502800E+00
2.046050E+00	1.231190E+00	2.564530E+00
2.109030E+00	1.200880E+00	2.560560E+00
1.877120E+00	3.017500E+00	2.672890E+00
1.888720E+00	3.065780E+00	2.786800E+00
2.289780E+00	1.176810E+00	2.503740E+00
2.222460E+00	1.157210E+00	2.570000E+00
2.330840E+00	1.120080E+00	2.570840E+00
1.936790E+00	3.159770E+00	2.790910E+00
1.980970E+00	3.220280E+00	2.765100E+00
1.939600E+00	3.152310E+00	2.713280E+00
2.500540E+00	1.098060E+00	2.527610E+00
2.435140E+00	1.082780E+00	2.585270E+00
2.545790E+00	1.057870E+00	2.602510E+00
2.013070E+00	3.262330E+00	2.672390E+00
2.043540E+00	3.304530E+00	2.795890E+00
2.652290E+00	1.037200E+00	2.596630E+00
2.786860E+00	1.015260E+00	2.634830E+00
2.098440E+00	3.384540E+00	2.684240E+00
2.906960E+00	1.015510E+00	2.624490E+00
2.867070E+00	9.913890E-01	2.681440E+00
2.942910E+00	9.770920E-01	2.711980E+00
2.161360E+00	3.465500E+00	2.715430E+00
2.209830E+00	3.512810E+00	2.777850E+00
2.215370E+00	3.519460E+00	2.687400E+00
3.040730E+00	1.006230E+00	2.662430E+00
2.288240E+00	3.577140E+00	2.716930E+00
3.149660E+00	1.032410E+00	2.635040E+00
2.367070E+00	3.645460E+00	2.789730E+00
2.444980E+00	3.699320E+00	2.821990E+00
2.419710E+00	3.677680E+00	2.757040E+00
3.279080E+00	1.052760E+00	2.644000E+00
2.489740E+00	3.701830E+00	2.757400E+00
2.498930E+00	3.719620E+00	2.821420E+00
3.457080E+00	1.100060E+00	2.644810E+00
2.547170E+00	3.728510E+00	2.816850E+00
2.623140E+00	3.730130E+00	2.755210E+00
3.584790E+00	1.131980E+00	2.673520E+00
3.557770E+00	1.098030E+00	2.708070E+00
3.611870E+00	1.118960E+00	2.717740E+00
2.770050E+00	3.754950E+00	2.796810E+00
2.724160E+00	3.731070E+00	2.705520E+00
3.771140E+00	1.248250E+00	2.653690E+00
3.681740E+00	1.161950E+00	2.716920E+00
2.841400E+00	3.725350E+00	2.718690E+00
2.896920E+00	3.753380E+00	2.812740E+00
3.961220E+00	1.405130E+00	2.685600E+00
3.878020E+00	1.307740E+00	2.705000E+00
2.997370E+00	3.710300E+00	2.733780E+00
2.991370E+00	3.747020E+00	2.829230E+00
4.112580E+00	1.593750E+00	2.654560E+00
4.056580E+00	1.498140E+00	2.710880E+00
3.074350E+00	3.721680E+00	2.808300E+00
3.158720E+00	3.708170E+00	2.839010E+00
3.188820E+00	3.664960E+00	2.738200E+00
4.240470E+00	1.787380E+00	2.667800E+00
4.185340E+00	1.670710E+00	2.723270E+00
3.276860E+00	3.667810E+00	2.827450E+00
3.388560E+00	3.634250E+00	2.832020E+00
3.396520E+00	3.602280E+00	2.738080E+00
4.317540E+00	2.276780E+00	2.622760E+00
4.327300E+00	2.147900E+00	2.648060E+00
4.315740E+00	1.984120E+00	2.692960E+00
4.347450E+00	2.070650E+00	2.716590E+00
4.276450E+00	1.884270E+00	2.638990E+00
3.480880E+00	3.604000E+00	2.813420E+00
3.575130E+00	3.585370E+00	2.853800E+00
3.581120E+00	3.563120E+00	2.761710E+00
4.263620E+00	2.666420E+00	2.644630E+00
4.313240E+00	2.521260E+00	2.724090E+00
4.320730E+00	2.375240E+00	2.672250E+00
4.354680E+00	2.214500E+00	2.716600E+00
4.361730E+00	2.119310E+00	2.735350E+00
3.651760E+00	3.558790E+00	2.817640E+00
3.748290E+00	3.518370E+00	2.782150E+00
3.888400E+00	3.469740E+00	2.777230E+00
3.934460E+00	3.428520E+00	2.713400E+00
4.139960E+00	3.173130E+00	2.709340E+00
4.188340E+00	3.044110E+00	2.729810E+00
4.182400E+00	3.117740E+00	2.763200E+00
4.215070E+00	2.897010E+00	2.695080E+00
4.244770E+00	2.770290E+00	2.679530E+00
3.974310E+00	3.431700E+00	2.797770E+00
4.013390E+00	3.378190E+00	2.740400E+00
4.107610E+00	3.277370E+00	2.773290E+00
4.169380E+00	3.172040E+00	2.790180E+00
1.520740E+00	2.039110E+00	2.675190E+00
1.539860E+00	2.117260E+00	2.679140E+00
1.555120E+00	2.068680E+00	2.604030E+00
1.538220E+00	1.939200E+00	2.607740E+00
1.505370E+00	1.959570E+00	2.674830E+00
1.541960E+00	1.859060E+00	2.616750E+00
1.504340E+00	1.827940E+00	2.689840E+00
1.553440E+00	1.778530E+00	2.634620E+00
1.750570E+00	2.799150E+00	2.906340E+00
1.783120E+00	2.876010E+00	2.927750E+00
1.772600E+00	2.826410E+00	2.839850E+00
1.739170E+00	2.711540E+00	2.785720E+00
1.729400E+00	2.725230E+00	2.881820E+00
1.698350E+00	2.591630E+00	2.721150E+00
1.696610E+00	2.608570E+00	2.833820E+00
1.656240E+00	2.464380E+00	2.664790E+00
1.657230E+00	2.485130E+00	2.777780E+00
1.620190E+00	2.331300E+00	2.626650E+00
1.620440E+00	2.361360E+00	2.733380E+00
1.580220E+00	2.201650E+00	2.601990E+00
1.572880E+00	2.236470E+00	2.695640E+00
1.675090E+00	1.722040E+00	2.525030E+00
1.612040E+00	1.752560E+00	2.576780E+00
1.708970E+00	1.610490E+00	2.544340E+00
1.642320E+00	1.626760E+00	2.601340E+00
1.750020E+00	1.519070E+00	2.556430E+00
1.692490E+00	1.511350E+00	2.616820E+00
1.781680E+00	1.396370E+00	2.609750E+00
1.871920E+00	1.301580E+00	2.604170E+00
1.824770E+00	1.254630E+00	2.705040E+00
1.925090E+00	1.221310E+00	2.664860E+00
1.828750E+00	2.959950E+00	2.851070E+00
2.039900E+00	1.168020E+00	2.669220E+00
2.139580E+00	1.134800E+00	2.648840E+00
2.121520E+00	1.099260E+00	2.713900E+00
2.204810E+00	1.067390E+00	2.729610E+00
1.876140E+00	3.061460E+00	2.873740E+00
1.912430E+00	3.130910E+00	2.920230E+00
1.914060E+00	3.130420E+00	2.843380E+00
2.369930E+00	1.069570E+00	2.642450E+00
2.310660E+00	1.069100E+00	2.681750E+00
2.403820E+00	1.021460E+00	2.716300E+00
1.969240E+00	3.214670E+00	2.856160E+00
2.601650E+00	1.008350E+00	2.684710E+00
2.523450E+00	1.007100E+00	2.722700E+00
2.606480E+00	9.801150E-01	2.750010E+00
2.032270E+00	3.299950E+00	2.904120E+00
2.080210E+00	3.366360E+00	2.910370E+00
2.068230E+00	3.348510E+00	2.856450E+00
2.693400E+00	9.767390E-01	2.731430E+00
2.121180E+00	3.418120E+00	2.820720E+00
2.128780E+00	3.430980E+00	2.950410E+00
2.843010E+00	9.679650E-01	2.755510E+00
2.950750E+00	9.545150E-01	2.795760E+00
2.188300E+00	3.498580E+00	2.967720E+00
2.248290E+00	3.554640E+00	2.947710E+00
2.193250E+00	3.508330E+00	2.881410E+00
3.049990E+00	9.662660E-01	2.773910E+00
2.284320E+00	3.583770E+00	2.852250E+00
2.304350E+00	3.602400E+00	2.930670E+00
3.214110E+00	9.876880E-01	2.748830E+00
2.388130E+00	3.663580E+00	2.929180E+00
3.389700E+00	1.024770E+00	2.746410E+00
3.327260E+00	9.905720E-01	2.809380E+00
3.411640E+00	9.951060E-01	2.853750E+00
2.527030E+00	3.726950E+00	2.903990E+00
3.507620E+00	1.064440E+00	2.735350E+00
3.509120E+00	1.038760E+00	2.817390E+00
2.651640E+00	3.758110E+00	2.941020E+00
2.610160E+00	3.747700E+00	2.856560E+00
3.602730E+00	1.096970E+00	2.774280E+00
2.709380E+00	3.768950E+00	2.876800E+00
2.717870E+00	3.771880E+00	2.949400E+00
3.834270E+00	1.244020E+00	2.792320E+00
3.716390E+00	1.147290E+00	2.842720E+00
2.768270E+00	3.775030E+00	2.950970E+00
2.838290E+00	3.768210E+00	2.903040E+00
3.932790E+00	1.335520E+00	2.784210E+00
3.910740E+00	1.301410E+00	2.833010E+00
2.944840E+00	3.760760E+00	2.887970E+00
4.123170E+00	1.561450E+00	2.776260E+00
4.025720E+00	1.438550E+00	2.827760E+00
3.954710E+00	1.343640E+00	2.855870E+00
3.056260E+00	3.737120E+00	2.902250E+00
3.208210E+00	3.699280E+00	2.934120E+00
4.252060E+00	1.757800E+00	2.819350E+00
4.290440E+00	1.851700E+00	2.724610E+00
4.313860E+00	1.876490E+00	2.798850E+00
4.177980E+00	1.639380E+00	2.831220E+00
3.305340E+00	3.673860E+00	2.981630E+00
3.333490E+00	3.655740E+00	2.905130E+00
4.362770E+00	2.048380E+00	2.785500E+00
4.341780E+00	1.957960E+00	2.847260E+00
3.387120E+00	3.646540E+00	2.970640E+00
3.459840E+00	3.619130E+00	2.906170E+00
3.579970E+00	3.591830E+00	2.953360E+00
4.311880E+00	2.640830E+00	2.776020E+00
4.355250E+00	2.501980E+00	2.870040E+00
4.372430E+00	2.374910E+00	2.830440E+00
4.382500E+00	2.247660E+00	2.809160E+00
4.382010E+00	2.136310E+00	2.807490E+00
3.678300E+00	3.556490E+00	2.892850E+00
3.799530E+00	3.522990E+00	2.945770E+00
3.863740E+00	3.496360E+00	2.865690E+00
4.210140E+00	3.086550E+00	2.852690E+00
4.240020E+00	2.974540E+00	2.869510E+00
4.256780E+00	2.884150E+00	2.835550E+00
4.284970E+00	2.762580E+00	2.807810E+00
3.901690E+00	3.489170E+00	2.947050E+00
3.949630E+00	3.459170E+00	2.878190E+00
4.050710E+00	3.384150E+00	2.888160E+00
4.127620E+00	3.306860E+00	2.905130E+00
4.154670E+00	3.258950E+00	2.879730E+00
4.177090E+00	3.196850E+00	2.884490E+00
4.171230E+00	3.238910E+00	2.918860E+00
4.159510E+00	3.268050E+00	2.934050E+00
1.468160E+00	1.986070E+00	2.826680E+00
1.496220E+00	2.061190E+00	2.832350E+00
1.495970E+00	2.010060E+00	2.751570E+00
1.473550E+00	1.882540E+00	2.748400E+00
1.450340E+00	1.910640E+00	2.820130E+00
1.471770E+00	1.807820E+00	2.757030E+00
1.447190E+00	1.805790E+00	2.812310E+00
1.471510E+00	1.735300E+00	2.781880E+00
1.730190E+00	2.747590E+00	3.066880E+00
1.753500E+00	2.813840E+00	3.059940E+00
1.740910E+00	2.766030E+00	2.978180E+00
1.698490E+00	2.636660E+00	2.936850E+00
1.707750E+00	2.665210E+00	3.036100E+00
1.658390E+00	2.511090E+00	2.886220E+00
1.671380E+00	2.543300E+00	2.995270E+00
1.622160E+00	2.388280E+00	2.839030E+00
1.625870E+00	2.415110E+00	2.943960E+00
1.578960E+00	2.264190E+00	2.795090E+00
1.580840E+00	2.290580E+00	2.892720E+00
1.535310E+00	2.142400E+00	2.765240E+00
1.532360E+00	2.172730E+00	2.849810E+00
1.577630E+00	1.654960E+00	2.661810E+00
1.519090E+00	1.691270E+00	2.723750E+00
1.619200E+00	1.531150E+00	2.684740E+00
1.552850E+00	1.564550E+00	2.751630E+00
1.678430E+00	1.411320E+00	2.705650E+00
1.597860E+00	1.440850E+00	2.773810E+00
1.741490E+00	1.306370E+00	2.733360E+00
1.654440E+00	1.306470E+00	2.820530E+00
1.775750E+00	1.242750E+00	2.762810E+00
1.736620E+00	1.240860E+00	2.806730E+00
1.807640E+00	1.178690E+00	2.820660E+00
1.774920E+00	2.881880E+00	3.100470E+00
1.814410E+00	2.955830E+00	3.069800E+00
1.785320E+00	2.883060E+00	3.017970E+00
1.960350E+00	1.162560E+00	2.721840E+00
1.897750E+00	1.159520E+00	2.763150E+00
1.986660E+00	1.110170E+00	2.791600E+00
1.847760E+00	3.005820E+00	2.972680E+00
1.862810E+00	3.049250E+00	3.098710E+00
2.104580E+00	1.052960E+00	2.811090E+00
2.213720E+00	1.019360E+00	2.843680E+00
1.910170E+00	3.135510E+00	3.110170E+00
1.955430E+00	3.198490E+00	3.079960E+00
1.911200E+00	3.124090E+00	3.022110E+00
2.326810E+00	9.981140E-01	2.839360E+00
2.463060E+00	9.773550E-01	2.831770E+00
2.421230E+00	9.651280E-01	2.903530E+00
2.503360E+00	9.492420E-01	2.945940E+00
1.977460E+00	3.223070E+00	2.978260E+00
1.999690E+00	3.252390E+00	3.052270E+00
2.619140E+00	9.567660E-01	2.862070E+00
2.056900E+00	3.326590E+00	3.029880E+00
2.760740E+00	9.493760E-01	2.852880E+00
2.721470E+00	9.345300E-01	2.915510E+00
2.801800E+00	9.215670E-01	2.953050E+00
2.121430E+00	3.421440E+00	3.056910E+00
2.158980E+00	3.469720E+00	3.073130E+00
2.161630E+00	3.468550E+00	3.018040E+00
2.903680E+00	9.367290E-01	2.889730E+00
2.221910E+00	3.529870E+00	3.068030E+00
3.016950E+00	9.435910E-01	2.865450E+00
2.308510E+00	3.600830E+00	3.007040E+00
3.141200E+00	9.473820E-01	2.876630E+00
2.383570E+00	3.663860E+00	3.053080E+00
2.457680E+00	3.715200E+00	3.081170E+00
2.425560E+00	3.689780E+00	3.018280E+00
3.301990E+00	9.583070E-01	2.892940E+00
3.431600E+00	9.589640E-01	2.940390E+00
2.491090E+00	3.718920E+00	3.018670E+00
2.504500E+00	3.737470E+00	3.083840E+00
3.524680E+00	1.003690E+00	2.917340E+00
2.547950E+00	3.750930E+00	3.084770E+00
2.611930E+00	3.758730E+00	3.036900E+00
3.619950E+00	1.069790E+00	2.885130E+00
2.751320E+00	3.786460E+00	3.030640E+00
3.830880E+00	1.197900E+00	2.923310E+00
3.735130E+00	1.103450E+00	2.955620E+00
2.883680E+00	3.801340E+00	3.069350E+00
2.837230E+00	3.780830E+00	2.990610E+00
3.912080E+00	1.283800E+00	2.890630E+00
2.954610E+00	3.770790E+00	2.992670E+00
2.969600E+00	3.801350E+00	3.086960E+00
4.130500E+00	1.549670E+00	2.909230E+00
4.063500E+00	1.441620E+00	2.946250E+00
3.993350E+00	1.354380E+00	2.927900E+00
3.032090E+00	3.783980E+00	3.071150E+00
3.106950E+00	3.768560E+00	3.113750E+00
3.106620E+00	3.747650E+00	3.023260E+00
4.307660E+00	1.853350E+00	2.908320E+00
4.262700E+00	1.738690E+00	2.966500E+00
4.201810E+00	1.657790E+00	2.915590E+00
3.165170E+00	3.749440E+00	3.087280E+00
3.254330E+00	3.710580E+00	3.069090E+00
4.373780E+00	2.057470E+00	2.908670E+00
4.352140E+00	1.943000E+00	2.973320E+00
3.367520E+00	3.667030E+00	3.039080E+00
3.493760E+00	3.629940E+00	3.032470E+00
3.595450E+00	3.604480E+00	3.020300E+00
4.342030E+00	2.622760E+00	2.927650E+00
4.379620E+00	2.489890E+00	2.983750E+00
4.393900E+00	2.380790E+00	2.965370E+00
4.398390E+00	2.246470E+00	2.940300E+00
4.390580E+00	2.161120E+00	2.889460E+00
3.689060E+00	3.573480E+00	3.012230E+00
3.801870E+00	3.549970E+00	3.061870E+00
4.243820E+00	3.003000E+00	2.955150E+00
4.282750E+00	2.874870E+00	2.990340E+00
4.263830E+00	2.972660E+00	3.021090E+00
4.301630E+00	2.761570E+00	2.927630E+00
3.901820E+00	3.507780E+00	3.043670E+00
3.986430E+00	3.451210E+00	2.990380E+00
4.073760E+00	3.401190E+00	3.036950E+00
4.109150E+00	3.349050E+00	2.975330E+00
4.177180E+00	3.234500E+00	2.988830E+00
4.223310E+00	3.108470E+00	3.009350E+00
4.247040E+00	3.025620E+00	3.004810E+00
4.127990E+00	3.349540E+00	3.048470E+00
4.147240E+00	3.301480E+00	2.985990E+00
1.577490E+00	2.280880E+00	3.050460E+00
1.602000E+00	2.342480E+00	3.076770E+00
1.591340E+00	2.310880E+00	2.997200E+00
1.534580E+00	2.193410E+00	2.934120E+00
1.542510E+00	2.208020E+00	3.019080E+00
1.497940E+00	2.096670E+00	2.896360E+00
1.493940E+00	2.093370E+00	2.969710E+00
1.449970E+00	1.976140E+00	2.902360E+00
1.419010E+00	1.828620E+00	2.891490E+00
1.424040E+00	1.696070E+00	2.883090E+00
1.483500E+00	1.599800E+00	2.828720E+00
1.433630E+00	1.554260E+00	2.936650E+00
1.532440E+00	1.479260E+00	2.835110E+00
1.483340E+00	1.495920E+00	2.894040E+00
1.575090E+00	1.373820E+00	2.856120E+00
1.517470E+00	1.409370E+00	2.911080E+00
1.601380E+00	1.309830E+00	2.880160E+00
1.562750E+00	1.321360E+00	2.932950E+00
1.622610E+00	1.255560E+00	2.928520E+00
1.745960E+00	2.798000E+00	3.138860E+00
1.716970E+00	2.703180E+00	3.119470E+00
1.691510E+00	2.601500E+00	3.109750E+00
1.642190E+00	2.450270E+00	3.066450E+00
1.720900E+00	1.189960E+00	2.918470E+00
1.817080E+00	1.128360E+00	2.923060E+00
1.807440E+00	2.952430E+00	3.161040E+00
1.770660E+00	2.874710E+00	3.156710E+00
1.916360E+00	1.089350E+00	2.907130E+00
2.018420E+00	1.066080E+00	2.888190E+00
2.003590E+00	1.054070E+00	2.950230E+00
2.083710E+00	1.020530E+00	2.970500E+00
1.859770E+00	3.048310E+00	3.201120E+00
1.892380E+00	3.107520E+00	3.215110E+00
1.891360E+00	3.107820E+00	3.162720E+00
2.251490E+00	9.992390E-01	2.901730E+00
2.188930E+00	1.002920E+00	2.935350E+00
2.283640E+00	9.745010E-01	2.977520E+00
1.937600E+00	3.178870E+00	3.202490E+00
2.404260E+00	9.455120E-01	2.991600E+00
2.512600E+00	9.227760E-01	3.045990E+00
2.000170E+00	3.263820E+00	3.128480E+00
2.607230E+00	9.185740E-01	3.011790E+00
2.053010E+00	3.333120E+00	3.166370E+00
2.089490E+00	3.382890E+00	3.185000E+00
2.090450E+00	3.385270E+00	3.119460E+00
2.710030E+00	9.148480E-01	2.983640E+00
2.808900E+00	8.909730E-01	3.054050E+00
2.144260E+00	3.452800E+00	3.169390E+00
2.902710E+00	8.974160E-01	3.001930E+00
2.227000E+00	3.536080E+00	3.189030E+00
2.293860E+00	3.590290E+00	3.211980E+00
2.260180E+00	3.571180E+00	3.144510E+00
3.047500E+00	8.987740E-01	2.988310E+00
2.318080E+00	3.615980E+00	3.123220E+00
2.360280E+00	3.641380E+00	3.219670E+00
3.220600E+00	9.053980E-01	2.984210E+00
3.164340E+00	8.727280E-01	3.059480E+00
3.264290E+00	8.741740E-01	3.076670E+00
2.427730E+00	3.691930E+00	3.170530E+00
3.377630E+00	9.104840E-01	3.028610E+00
2.538290E+00	3.746970E+00	3.159640E+00
3.534510E+00	9.582160E-01	3.018240E+00
2.609430E+00	3.773260E+00	3.186220E+00
2.611120E+00	3.774840E+00	3.132930E+00
3.645230E+00	1.024250E+00	2.988000E+00
2.656760E+00	3.787130E+00	3.194060E+00
2.713690E+00	3.799070E+00	3.150240E+00
3.841490E+00	1.149590E+00	3.049120E+00
3.740930E+00	1.065140E+00	3.043800E+00
2.839520E+00	3.805750E+00	3.158280E+00
3.947610E+00	1.256280E+00	2.993940E+00
2.946060E+00	3.803400E+00	3.161640E+00
4.125880E+00	1.486580E+00	3.013990E+00
4.052160E+00	1.368230E+00	3.037320E+00
4.123040E+00	1.450600E+00	3.085390E+00
3.031250E+00	3.788240E+00	3.147540E+00
3.115550E+00	3.757880E+00	3.210710E+00
4.326990E+00	1.838060E+00	3.024460E+00
4.285810E+00	1.735490E+00	3.082570E+00
4.211980E+00	1.596970E+00	3.032170E+00
4.163430E+00	1.509780E+00	3.071580E+00
3.193410E+00	3.736830E+00	3.157430E+00
3.290760E+00	3.691060E+00	3.194330E+00
4.396790E+00	2.043670E+00	3.057880E+00
4.399430E+00	2.130990E+00	2.969560E+00
4.417470E+00	2.166520E+00	3.035620E+00
4.363870E+00	1.925190E+00	3.071630E+00
3.413060E+00	3.654970E+00	3.154060E+00
3.549800E+00	3.628170E+00	3.133660E+00
3.623370E+00	3.610280E+00	3.081970E+00
4.389350E+00	2.540110E+00	3.050800E+00
4.417590E+00	2.412930E+00	3.095230E+00
4.406860E+00	2.495430E+00	3.110190E+00
4.425350E+00	2.271860E+00	3.060690E+00
3.664190E+00	3.599660E+00	3.173620E+00
3.733360E+00	3.584450E+00	3.169740E+00
3.738100E+00	3.580190E+00	3.121950E+00
4.286330E+00	2.938670E+00	3.122970E+00
4.256060E+00	3.020200E+00	3.048630E+00
4.253950E+00	3.046780E+00	3.100750E+00
4.325960E+00	2.801010E+00	3.125910E+00
4.360760E+00	2.678070E+00	3.067880E+00
4.397750E+00	2.553190E+00	3.119440E+00
3.774050E+00	3.571480E+00	3.171090E+00
3.865390E+00	3.534040E+00	3.180140E+00
4.025380E+00	3.446090E+00	3.126480E+00
4.080760E+00	3.410630E+00	3.105080E+00
4.187290E+00	3.229110E+00	3.130760E+00
4.160660E+00	3.294790E+00	3.057240E+00
4.139180E+00	3.334760E+00	3.120300E+00
4.232590E+00	3.115600E+00	3.134130E+00
4.108420E+00	3.382720E+00	3.095270E+00
1.598310E+00	2.341910E+00	3.243810E+00
1.622470E+00	2.397400E+00	3.230000E+00
1.594240E+00	2.335150E+00	3.190470E+00
1.562780E+00	2.261610E+00	3.114840E+00
1.554960E+00	2.255520E+00	3.208460E+00
1.497250E+00	2.115780E+00	3.061700E+00
1.496940E+00	2.138950E+00	3.157040E+00
1.440620E+00	1.990310E+00	3.012430E+00
1.440280E+00	2.015410E+00	3.107100E+00
1.404760E+00	1.865290E+00	2.979520E+00
1.395640E+00	1.895360E+00	3.069910E+00
1.387010E+00	1.741110E+00	2.967640E+00
1.368040E+00	1.776820E+00	3.047840E+00
1.391570E+00	1.625080E+00	2.980340E+00
1.358810E+00	1.662980E+00	3.046080E+00
1.402700E+00	1.552770E+00	3.000700E+00
1.371090E+00	1.543420E+00	3.071930E+00
1.415630E+00	1.481790E+00	3.025700E+00
1.659470E+00	2.480030E+00	3.252050E+00
1.698950E+00	2.582450E+00	3.275920E+00
1.676970E+00	2.537090E+00	3.185510E+00
1.622840E+00	2.402740E+00	3.159010E+00
1.464450E+00	1.445580E+00	2.967080E+00
1.508880E+00	1.351430E+00	2.997330E+00
1.569880E+00	1.241880E+00	3.047820E+00
1.648490E+00	1.193840E+00	3.000970E+00
1.634410E+00	1.169550E+00	3.064920E+00
1.707790E+00	1.131760E+00	3.066920E+00
1.764430E+00	2.804530E+00	3.290890E+00
1.782260E+00	2.886340E+00	3.316710E+00
1.776400E+00	2.855240E+00	3.225960E+00
1.730900E+00	2.699320E+00	3.233300E+00
1.854800E+00	1.090710E+00	2.973360E+00
1.799570E+00	1.107890E+00	3.012400E+00
1.894370E+00	1.048000E+00	3.055730E+00
1.805860E+00	2.965540E+00	3.338520E+00
1.831340E+00	3.014200E+00	3.325540E+00
1.822480E+00	2.972880E+00	3.268960E+00
1.996000E+00	1.034760E+00	3.022650E+00
2.075810E+00	9.946940E-01	3.082680E+00
1.876910E+00	3.089070E+00	3.303020E+00
2.202430E+00	9.641870E-01	3.095730E+00
2.332110E+00	9.373730E-01	3.088300E+00
2.296890E+00	9.367090E-01	3.150160E+00
2.365670E+00	9.161380E-01	3.190730E+00
1.936690E+00	3.188090E+00	3.315370E+00
1.982700E+00	3.250150E+00	3.329630E+00
1.969080E+00	3.220570E+00	3.272540E+00
2.461140E+00	9.131800E-01	3.142770E+00
2.009500E+00	3.268900E+00	3.244920E+00
2.020800E+00	3.294930E+00	3.321050E+00
2.593400E+00	8.983340E-01	3.128540E+00
2.075910E+00	3.362140E+00	3.291150E+00
2.701180E+00	8.886600E-01	3.091430E+00
2.796460E+00	8.682890E-01	3.154420E+00
2.149990E+00	3.457680E+00	3.305960E+00
2.206310E+00	3.520210E+00	3.334170E+00
2.196890E+00	3.500230E+00	3.257650E+00
2.935290E+00	8.567550E-01	3.124330E+00
2.266520E+00	3.564360E+00	3.299560E+00
3.080320E+00	8.536080E-01	3.110790E+00
3.037250E+00	8.245380E-01	3.179090E+00
3.104020E+00	8.253870E-01	3.172480E+00
2.350940E+00	3.635240E+00	3.303010E+00
3.194340E+00	8.368260E-01	3.153320E+00
2.434900E+00	3.690130E+00	3.293170E+00
3.361910E+00	8.539200E-01	3.170720E+00
2.531010E+00	3.737520E+00	3.278470E+00
3.517100E+00	9.168540E-01	3.139120E+00
2.641130E+00	3.782920E+00	3.264400E+00
3.686820E+00	1.003560E+00	3.121400E+00
2.715380E+00	3.815970E+00	3.295940E+00
2.716680E+00	3.801810E+00	3.246050E+00
3.783950E+00	1.078100E+00	3.108750E+00
3.791870E+00	1.059650E+00	3.161140E+00
2.762180E+00	3.827000E+00	3.307620E+00
2.813980E+00	3.814100E+00	3.269440E+00
3.995410E+00	1.242960E+00	3.153340E+00
3.859970E+00	1.121350E+00	3.160710E+00
2.927700E+00	3.806130E+00	3.264590E+00
4.096210E+00	1.378520E+00	3.142610E+00
4.091760E+00	1.321520E+00	3.199340E+00
3.025310E+00	3.783140E+00	3.244680E+00
3.118230E+00	3.767690E+00	3.316400E+00
4.345740E+00	1.849180E+00	3.141450E+00
4.309060E+00	1.747160E+00	3.168960E+00
4.263320E+00	1.642490E+00	3.156470E+00
4.186910E+00	1.500330E+00	3.156870E+00
4.142870E+00	1.385130E+00	3.214780E+00
3.229740E+00	3.718890E+00	3.278240E+00
3.305080E+00	3.686610E+00	3.257820E+00
4.424650E+00	2.161360E+00	3.137420E+00
4.410430E+00	2.048970E+00	3.196690E+00
4.379620E+00	1.959160E+00	3.149100E+00
3.358980E+00	3.665350E+00	3.243760E+00
3.451780E+00	3.645740E+00	3.294280E+00
3.557660E+00	3.620210E+00	3.226130E+00
3.594300E+00	3.625150E+00	3.324510E+00
4.413130E+00	2.484270E+00	3.172890E+00
4.436300E+00	2.388560E+00	3.229040E+00
4.434880E+00	2.281850E+00	3.182980E+00
3.686830E+00	3.597230E+00	3.266380E+00
3.757270E+00	3.574410E+00	3.210890E+00
3.818140E+00	3.571030E+00	3.299960E+00
4.260630E+00	3.037880E+00	3.196570E+00
4.299600E+00	2.941060E+00	3.270200E+00
4.331410E+00	2.820550E+00	3.236290E+00
4.369830E+00	2.697600E+00	3.210040E+00
4.399460E+00	2.581120E+00	3.193230E+00
3.934240E+00	3.528970E+00	3.302480E+00
4.020480E+00	3.459170E+00	3.267260E+00
4.124990E+00	3.340440E+00	3.223810E+00
4.099640E+00	3.387090E+00	3.139490E+00
4.190620E+00	3.230200E+00	3.258220E+00
4.227620E+00	3.140190E+00	3.230750E+00
1.461050E+00	2.131190E+00	3.334160E+00
1.487110E+00	2.173510E+00	3.334500E+00
1.469370E+00	2.137800E+00	3.308740E+00
1.451700E+00	2.095340E+00	3.311140E+00
1.534440E+00	2.244610E+00	3.326840E+00
1.583760E+00	2.345650E+00	3.361420E+00
1.572230E+00	2.293180E+00	3.285170E+00
1.494330E+00	2.153930E+00	3.263150E+00
1.441270E+00	2.035650E+00	3.195630E+00
1.436570E+00	2.043630E+00	3.263010E+00
1.391680E+00	1.921370E+00	3.155540E+00
1.393040E+00	1.947320E+00	3.235520E+00
1.358150E+00	1.806350E+00	3.129800E+00
1.355720E+00	1.833300E+00	3.209120E+00
1.336140E+00	1.692910E+00	3.120030E+00
1.325080E+00	1.720930E+00	3.196530E+00
1.339880E+00	1.595050E+00	3.121110E+00
1.317090E+00	1.597670E+00	3.210630E+00
1.346750E+00	1.539560E+00	3.129330E+00
1.333760E+00	1.536210E+00	3.175590E+00
1.350960E+00	1.485620E+00	3.165450E+00
1.626360E+00	2.414310E+00	3.306180E+00
1.451150E+00	1.386300E+00	3.056210E+00
1.393810E+00	1.411070E+00	3.141140E+00
1.495530E+00	1.303880E+00	3.085250E+00
1.448230E+00	1.331890E+00	3.132900E+00
1.521100E+00	1.254060E+00	3.116470E+00
1.487960E+00	1.268670E+00	3.168100E+00
1.544440E+00	1.214190E+00	3.170940E+00
1.704330E+00	2.621990E+00	3.388340E+00
1.719030E+00	2.678400E+00	3.407240E+00
1.716200E+00	2.653990E+00	3.342970E+00
1.681660E+00	2.548430E+00	3.348560E+00
1.632470E+00	1.145030E+00	3.166220E+00
1.734480E+00	1.101720E+00	3.184860E+00
1.766940E+00	2.882340E+00	3.431370E+00
1.790880E+00	2.950040E+00	3.457740E+00
1.781050E+00	2.921110E+00	3.386790E+00
1.750140E+00	2.790440E+00	3.378460E+00
1.811840E+00	1.071390E+00	3.149560E+00
1.914480E+00	1.030220E+00	3.196160E+00
1.822700E+00	3.019440E+00	3.391130E+00
2.008220E+00	1.010840E+00	3.159150E+00
2.107310E+00	9.768770E-01	3.171760E+00
2.080790E+00	9.752720E-01	3.252800E+00
2.185920E+00	9.456210E-01	3.267290E+00
1.868290E+00	3.112760E+00	3.424000E+00
1.909130E+00	3.179390E+00	3.452040E+00
1.904080E+00	3.164000E+00	3.379980E+00
2.298130E+00	9.275040E-01	3.230950E+00
2.368150E+00	9.029150E-01	3.250460E+00
1.946010E+00	3.224970E+00	3.405040E+00
2.451190E+00	8.833840E-01	3.290150E+00
2.013000E+00	3.305350E+00	3.418310E+00
2.583330E+00	8.731700E-01	3.252580E+00
2.075930E+00	3.388540E+00	3.423620E+00
2.122500E+00	3.448490E+00	3.452400E+00
2.115780E+00	3.434380E+00	3.376060E+00
2.701090E+00	8.621350E-01	3.208880E+00
2.841240E+00	8.179630E-01	3.267150E+00
2.177290E+00	3.505000E+00	3.414580E+00
2.969150E+00	8.011230E-01	3.236610E+00
2.922410E+00	7.825810E-01	3.290620E+00
2.981370E+00	7.648130E-01	3.305130E+00
2.260250E+00	3.575290E+00	3.405970E+00
3.105130E+00	7.790410E-01	3.258390E+00
2.343020E+00	3.640280E+00	3.399160E+00
3.274370E+00	7.912920E-01	3.241130E+00
3.221870E+00	7.495350E-01	3.308100E+00
3.308410E+00	7.604690E-01	3.311920E+00
2.433090E+00	3.705220E+00	3.396180E+00
3.357050E+00	8.102130E-01	3.235690E+00
3.358060E+00	7.869350E-01	3.278900E+00
2.527790E+00	3.753680E+00	3.391470E+00
3.500610E+00	8.669800E-01	3.229850E+00
3.425040E+00	8.187330E-01	3.262860E+00
2.629460E+00	3.800200E+00	3.381060E+00
3.647540E+00	9.188910E-01	3.265100E+00
2.739530E+00	3.836610E+00	3.373160E+00
3.830810E+00	1.046730E+00	3.247430E+00
2.821410E+00	3.850080E+00	3.418640E+00
2.820630E+00	3.843100E+00	3.360470E+00
3.929210E+00	1.140360E+00	3.226160E+00
3.937700E+00	1.117100E+00	3.281960E+00
2.860320E+00	3.851310E+00	3.408580E+00
2.915780E+00	3.836400E+00	3.390410E+00
4.116820E+00	1.291800E+00	3.285410E+00
4.008250E+00	1.180060E+00	3.278910E+00
3.024840E+00	3.802870E+00	3.353460E+00
3.114440E+00	3.771680E+00	3.415530E+00
4.350810E+00	1.798140E+00	3.222400E+00
4.319510E+00	1.694800E+00	3.238440E+00
4.283450E+00	1.567390E+00	3.256120E+00
4.217290E+00	1.438320E+00	3.284030E+00
4.285110E+00	1.512390E+00	3.325750E+00
3.198480E+00	3.742560E+00	3.388990E+00
3.285610E+00	3.705650E+00	3.374890E+00
3.338280E+00	3.681360E+00	3.310380E+00
3.392810E+00	3.664800E+00	3.406760E+00
4.445070E+00	2.164020E+00	3.266640E+00
4.434640E+00	2.045000E+00	3.287280E+00
4.400410E+00	1.916470E+00	3.256770E+00
4.376640E+00	1.770030E+00	3.306980E+00
4.338110E+00	1.639360E+00	3.324180E+00
4.312330E+00	1.563970E+00	3.325260E+00
3.514490E+00	3.639720E+00	3.383360E+00
3.616500E+00	3.624430E+00	3.418400E+00
4.429220E+00	2.490580E+00	3.276090E+00
4.457700E+00	2.381690E+00	3.346640E+00
4.455450E+00	2.288770E+00	3.287460E+00
3.717280E+00	3.606180E+00	3.361830E+00
3.829180E+00	3.586160E+00	3.409720E+00
4.268070E+00	3.058650E+00	3.311790E+00
4.310340E+00	2.956280E+00	3.393080E+00
4.346410E+00	2.836090E+00	3.356000E+00
4.384650E+00	2.718900E+00	3.323120E+00
4.414570E+00	2.604750E+00	3.299950E+00
3.915380E+00	3.555780E+00	3.373920E+00
4.028560E+00	3.492580E+00	3.398560E+00
4.120410E+00	3.384850E+00	3.363310E+00
4.183340E+00	3.273260E+00	3.349630E+00
4.229960E+00	3.169470E+00	3.336440E+00
1.543420E+00	2.309040E+00	3.494970E+00
1.583230E+00	2.383660E+00	3.510490E+00
1.550800E+00	2.312850E+00	3.459590E+00
1.529550E+00	2.258160E+00	3.395490E+00
1.511500E+00	2.241270E+00	3.464130E+00
1.455520E+00	2.118030E+00	3.388910E+00
1.403210E+00	1.992160E+00	3.318140E+00
1.392140E+00	1.990120E+00	3.391750E+00
1.358300E+00	1.865010E+00	3.288020E+00
1.355900E+00	1.891810E+00	3.364150E+00
1.323200E+00	1.750980E+00	3.273110E+00
1.319920E+00	1.780150E+00	3.347080E+00
1.306070E+00	1.652320E+00	3.266670E+00
1.292550E+00	1.659730E+00	3.355570E+00
1.306170E+00	1.596620E+00	3.271960E+00
1.299320E+00	1.595890E+00	3.319490E+00
1.307120E+00	1.546110E+00	3.305450E+00
1.586790E+00	2.372980E+00	3.437190E+00
1.627700E+00	2.459130E+00	3.482380E+00
1.329310E+00	1.474150E+00	3.270710E+00
1.359230E+00	1.426960E+00	3.221890E+00
1.356300E+00	1.408200E+00	3.276070E+00
1.386990E+00	1.367870E+00	3.258620E+00
1.667590E+00	2.537810E+00	3.485110E+00
1.700080E+00	2.630030E+00	3.520910E+00
1.694880E+00	2.602530E+00	3.436950E+00
1.640110E+00	2.472630E+00	3.411170E+00
1.438880E+00	1.311710E+00	3.220830E+00
1.508010E+00	1.221110E+00	3.289790E+00
1.574390E+00	1.174420E+00	3.246050E+00
1.569240E+00	1.163960E+00	3.304130E+00
1.624080E+00	1.126480E+00	3.295760E+00
1.750880E+00	2.833560E+00	3.581370E+00
1.768170E+00	2.902470E+00	3.573370E+00
1.765340E+00	2.846850E+00	3.498880E+00
1.730210E+00	2.715150E+00	3.469090E+00
1.734000E+00	2.742180E+00	3.553790E+00
1.789650E+00	1.072370E+00	3.248160E+00
1.727280E+00	1.086770E+00	3.288200E+00
1.798420E+00	1.054170E+00	3.310990E+00
1.783120E+00	2.969070E+00	3.617130E+00
1.820020E+00	3.038310E+00	3.590390E+00
1.795660E+00	2.958780E+00	3.538170E+00
1.861550E+00	1.030480E+00	3.288610E+00
1.836370E+00	3.046560E+00	3.499010E+00
1.854280E+00	3.103340E+00	3.573850E+00
1.996530E+00	9.906560E-01	3.315680E+00
2.108730E+00	9.488890E-01	3.339130E+00
2.198890E+00	9.214760E-01	3.406080E+00
1.885100E+00	3.142390E+00	3.516440E+00
2.304330E+00	9.048020E-01	3.359690E+00
2.363020E+00	8.950490E-01	3.297300E+00
1.952550E+00	3.231380E+00	3.531830E+00
2.398190E+00	8.779250E-01	3.365550E+00
2.485460E+00	8.608320E-01	3.428800E+00
2.020410E+00	3.314590E+00	3.543910E+00
2.058200E+00	3.374660E+00	3.558760E+00
2.053370E+00	3.356740E+00	3.492290E+00
2.583470E+00	8.427450E-01	3.381550E+00
2.093560E+00	3.414340E+00	3.512420E+00
2.698630E+00	8.208500E-01	3.331150E+00
2.799540E+00	7.865230E-01	3.406880E+00
2.163740E+00	3.497440E+00	3.541730E+00
2.906890E+00	7.650020E-01	3.355850E+00
3.017350E+00	7.322610E-01	3.397780E+00
2.250640E+00	3.566710E+00	3.503850E+00
3.143570E+00	7.306120E-01	3.367520E+00
3.095150E+00	7.142710E-01	3.422960E+00
3.166620E+00	7.044340E-01	3.453060E+00
2.336540E+00	3.636940E+00	3.498280E+00
3.269550E+00	7.313590E-01	3.395140E+00
2.430400E+00	3.699270E+00	3.500260E+00
3.413650E+00	7.814880E-01	3.361930E+00
2.526780E+00	3.752650E+00	3.500860E+00
3.537080E+00	8.486920E-01	3.317060E+00
3.546780E+00	8.326300E-01	3.410750E+00
2.621860E+00	3.798700E+00	3.494900E+00
3.613750E+00	8.817360E-01	3.327700E+00
3.602350E+00	8.680240E-01	3.369200E+00
2.716620E+00	3.829160E+00	3.486660E+00
3.787240E+00	9.724550E-01	3.401490E+00
3.660740E+00	9.006400E-01	3.358600E+00
2.803440E+00	3.846230E+00	3.483620E+00
3.963950E+00	1.116240E+00	3.370600E+00
2.871490E+00	3.847910E+00	3.465940E+00
2.944470E+00	3.835860E+00	3.521950E+00
4.060090E+00	1.203190E+00	3.355520E+00
4.058370E+00	1.184630E+00	3.409500E+00
3.047690E+00	3.789810E+00	3.486050E+00
3.122060E+00	3.764420E+00	3.473090E+00
4.263120E+00	1.457390E+00	3.366340E+00
4.207460E+00	1.367330E+00	3.381130E+00
4.131000E+00	1.256460E+00	3.421650E+00
3.170430E+00	3.746350E+00	3.458660E+00
3.261190E+00	3.707030E+00	3.480200E+00
3.391140E+00	3.667210E+00	3.516540E+00
4.455930E+00	2.099660E+00	3.352120E+00
4.442660E+00	1.991320E+00	3.360210E+00
4.428540E+00	1.859510E+00	3.382770E+00
4.389800E+00	1.708030E+00	3.427090E+00
4.432400E+00	1.806010E+00	3.440730E+00
4.320090E+00	1.541950E+00	3.403970E+00
4.267800E+00	1.431180E+00	3.431880E+00
3.504830E+00	3.639430E+00	3.469460E+00
3.618840E+00	3.634980E+00	3.508440E+00
4.440200E+00	2.516260E+00	3.403460E+00
4.470800E+00	2.382700E+00	3.473740E+00
4.469870E+00	2.223190E+00	3.407390E+00
4.467840E+00	2.062730E+00	3.437040E+00
4.457410E+00	1.944800E+00	3.444050E+00
4.450640E+00	1.859690E+00	3.454300E+00
3.728090E+00	3.608310E+00	3.460450E+00
3.833360E+00	3.597750E+00	3.497360E+00
4.269600E+00	3.085470E+00	3.438020E+00
4.319120E+00	2.965650E+00	3.508900E+00
4.352490E+00	2.849650E+00	3.469350E+00
4.396070E+00	2.721880E+00	3.441340E+00
4.418830E+00	2.632480E+00	3.388530E+00
3.940530E+00	3.560970E+00	3.473130E+00
4.043130E+00	3.512590E+00	3.499080E+00
4.082560E+00	3.468540E+00	3.465210E+00
4.128870E+00	3.408680E+00	3.461780E+00
4.190980E+00	3.292900E+00	3.483300E+00
4.170570E+00	3.366980E+00	3.505280E+00
4.223630E+00	3.198620E+00	3.422340E+00
4.109820E+00	3.459900E+00	3.514520E+00
4.153030E+00	3.407910E+00	3.519170E+00
1.522640E+00	2.382630E+00	3.664370E+00
1.553160E+00	2.433750E+00	3.649560E+00
1.531640E+00	2.375140E+00	3.616780E+00
1.528120E+00	2.298650E+00	3.550370E+00
1.499450E+00	2.308020E+00	3.634730E+00
1.467880E+00	2.159590E+00	3.500610E+00
1.466930E+00	2.200970E+00	3.591910E+00
1.410700E+00	2.035260E+00	3.462670E+00
1.424230E+00	2.078790E+00	3.550730E+00
1.360370E+00	1.919870E+00	3.438790E+00
1.373530E+00	1.959410E+00	3.518200E+00
1.322130E+00	1.810100E+00	3.420300E+00
1.335780E+00	1.845910E+00	3.497400E+00
1.289990E+00	1.714600E+00	3.408590E+00
1.294330E+00	1.730360E+00	3.496940E+00
1.282230E+00	1.660770E+00	3.410830E+00
1.282040E+00	1.665620E+00	3.453480E+00
1.283150E+00	1.612510E+00	3.441400E+00
1.575080E+00	2.425210E+00	3.591070E+00
1.608970E+00	2.524400E+00	3.664200E+00
1.291220E+00	1.533410E+00	3.412350E+00
1.306660E+00	1.488870E+00	3.358450E+00
1.304510E+00	1.470500E+00	3.413480E+00
1.322160E+00	1.430900E+00	3.393030E+00
1.645760E+00	2.526460E+00	3.562410E+00
1.656890E+00	2.602160E+00	3.633900E+00
1.361990E+00	1.371460E+00	3.351130E+00
1.426060E+00	1.287700E+00	3.335580E+00
1.401050E+00	1.292670E+00	3.448990E+00
1.466290E+00	1.232870E+00	3.362440E+00
1.445910E+00	1.240360E+00	3.412240E+00
1.498440E+00	1.195520E+00	3.409400E+00
1.675110E+00	2.651470E+00	3.647670E+00
1.691580E+00	2.697590E+00	3.663920E+00
1.691420E+00	2.662830E+00	3.603850E+00
1.576440E+00	1.139240E+00	3.382590E+00
1.679630E+00	1.076830E+00	3.389720E+00
1.639490E+00	1.080240E+00	3.495920E+00
1.728320E+00	1.043780E+00	3.479130E+00
1.753020E+00	2.892050E+00	3.644070E+00
1.724950E+00	2.780490E+00	3.647070E+00
1.809100E+00	1.026700E+00	3.406220E+00
1.808800E+00	3.036570E+00	3.673860E+00
1.778800E+00	2.962320E+00	3.702970E+00
1.911540E+00	9.948690E-01	3.379640E+00
1.919300E+00	9.802810E-01	3.457270E+00
1.984810E+00	9.725430E-01	3.429250E+00
1.844740E+00	3.108140E+00	3.654020E+00
2.093350E+00	9.385650E-01	3.454280E+00
2.210100E+00	9.009860E-01	3.521070E+00
1.889450E+00	3.173630E+00	3.615510E+00
2.299620E+00	8.906770E-01	3.492360E+00
1.942280E+00	3.255060E+00	3.671920E+00
1.991500E+00	3.317240E+00	3.678800E+00
1.986270E+00	3.296000E+00	3.613600E+00
2.394990E+00	8.711800E-01	3.463020E+00
2.493560E+00	8.356150E-01	3.548840E+00
2.032730E+00	3.364050E+00	3.636640E+00
2.590060E+00	8.175060E-01	3.508040E+00
2.092680E+00	3.436510E+00	3.606170E+00
2.689160E+00	7.989210E-01	3.460350E+00
2.786760E+00	7.564180E-01	3.530570E+00
2.151930E+00	3.521810E+00	3.660390E+00
2.221810E+00	3.590570E+00	3.658290E+00
2.189830E+00	3.549450E+00	3.607610E+00
2.892380E+00	7.396120E-01	3.470070E+00
2.979820E+00	6.972860E-01	3.530470E+00
2.237410E+00	3.581120E+00	3.586940E+00
2.289220E+00	3.644460E+00	3.647260E+00
3.076770E+00	6.969490E-01	3.489670E+00
3.166280E+00	6.754160E-01	3.553470E+00
2.318180E+00	3.647320E+00	3.584850E+00
2.332900E+00	3.680630E+00	3.639960E+00
3.269930E+00	6.977760E-01	3.513080E+00
2.369760E+00	3.707320E+00	3.639080E+00
2.416570E+00	3.721430E+00	3.600650E+00
3.383140E+00	7.382720E-01	3.478750E+00
2.521140E+00	3.776730E+00	3.603430E+00
3.485960E+00	7.852760E-01	3.465040E+00
2.619120E+00	3.825560E+00	3.598450E+00
3.598280E+00	8.351860E-01	3.522280E+00
3.652840E+00	8.849080E-01	3.430820E+00
3.739610E+00	9.155440E-01	3.521070E+00
2.707940E+00	3.856810E+00	3.586550E+00
3.858950E+00	9.910600E-01	3.529630E+00
2.790290E+00	3.866250E+00	3.577090E+00
3.956760E+00	1.071040E+00	3.495300E+00
2.870510E+00	3.864070E+00	3.559650E+00
2.944600E+00	3.870840E+00	3.622760E+00
4.061440E+00	1.170040E+00	3.473280E+00
3.014860E+00	3.831760E+00	3.582400E+00
3.114640E+00	3.797570E+00	3.594910E+00
3.153030E+00	3.754830E+00	3.514280E+00
3.211190E+00	3.746390E+00	3.563250E+00
4.230700E+00	1.343880E+00	3.482120E+00
4.163690E+00	1.246980E+00	3.535630E+00
3.308470E+00	3.714300E+00	3.572050E+00
3.393010E+00	3.690290E+00	3.576200E+00
4.448700E+00	1.785260E+00	3.506830E+00
4.418740E+00	1.676550E+00	3.532000E+00
4.372340E+00	1.571980E+00	3.518130E+00
4.303400E+00	1.448700E+00	3.510380E+00
3.498200E+00	3.669230E+00	3.562380E+00
3.614600E+00	3.660790E+00	3.568530E+00
4.460700E+00	2.524960E+00	3.555050E+00
4.432550E+00	2.609360E+00	3.465120E+00
4.430290E+00	2.659420E+00	3.527180E+00
4.491100E+00	2.376600E+00	3.577220E+00
4.494550E+00	2.259240E+00	3.546700E+00
4.496060E+00	2.113980E+00	3.529900E+00
4.484430E+00	1.978440E+00	3.524910E+00
4.470440E+00	1.884510E+00	3.505920E+00
3.735900E+00	3.638430E+00	3.560930E+00
3.919590E+00	3.607070E+00	3.581040E+00
4.287250E+00	3.092190E+00	3.583020E+00
4.242480E+00	3.174100E+00	3.498350E+00
4.239290E+00	3.212530E+00	3.564990E+00
4.333670E+00	2.962140E+00	3.599250E+00
4.361950E+00	2.869510E+00	3.566100E+00
4.397890E+00	2.762360E+00	3.542350E+00
3.990930E+00	3.588440E+00	3.587360E+00
4.001910E+00	3.565830E+00	3.554700E+00
4.178080E+00	3.377110E+00	3.568230E+00
4.213790E+00	3.294890E+00	3.609970E+00
4.022710E+00	3.571230E+00	3.590130E+00
4.077170E+00	3.522540E+00	3.594230E+00
4.140080E+00	3.443140E+00	3.561000E+00
1.452380E+00	2.214910E+00	3.730250E+00
1.475860E+00	2.265190E+00	3.740780E+00
1.463020E+00	2.229720E+00	3.679300E+00
1.427220E+00	2.118820E+00	3.635900E+00
1.433170E+00	2.149860E+00	3.712890E+00
1.384570E+00	2.001980E+00	3.601490E+00
1.396250E+00	2.041510E+00	3.682850E+00
1.345180E+00	1.887010E+00	3.577880E+00
1.355230E+00	1.928930E+00	3.658750E+00
1.313180E+00	1.789770E+00	3.561730E+00
1.318510E+00	1.808330E+00	3.658920E+00
1.293370E+00	1.734790E+00	3.558950E+00
1.295540E+00	1.739010E+00	3.610340E+00
1.287330E+00	1.685270E+00	3.588400E+00
1.554680E+00	2.432660E+00	3.721890E+00
1.503900E+00	2.329620E+00	3.706460E+00
1.287930E+00	1.626550E+00	3.532050E+00
1.290020E+00	1.558960E+00	3.507960E+00
1.291070E+00	1.544390E+00	3.613680E+00
1.301500E+00	1.492950E+00	3.553140E+00
1.610390E+00	2.532390E+00	3.752440E+00
1.645140E+00	2.601220E+00	3.758040E+00
1.630060E+00	2.576100E+00	3.715380E+00
1.316840E+00	1.439960E+00	3.491450E+00
1.355100E+00	1.363040E+00	3.477450E+00
1.351180E+00	1.374300E+00	3.589500E+00
1.386260E+00	1.316610E+00	3.510750E+00
1.379590E+00	1.326670E+00	3.560000E+00
1.411010E+00	1.278120E+00	3.553100E+00
1.662140E+00	2.635970E+00	3.699520E+00
1.680770E+00	2.674840E+00	3.794640E+00
1.466760E+00	1.217410E+00	3.508940E+00
1.555130E+00	1.142850E+00	3.505900E+00
1.519920E+00	1.152280E+00	3.613500E+00
1.600860E+00	1.094430E+00	3.545230E+00
1.579390E+00	1.101730E+00	3.591360E+00
1.630990E+00	1.057110E+00	3.596860E+00
1.714230E+00	2.747700E+00	3.798770E+00
1.732740E+00	2.787520E+00	3.783110E+00
1.711090E+00	2.742140E+00	3.733530E+00
1.793550E+00	1.006290E+00	3.522900E+00
1.721370E+00	1.017240E+00	3.583310E+00
1.825990E+00	9.615560E-01	3.613370E+00
1.756220E+00	2.861840E+00	3.761410E+00
1.888340E+00	9.645310E-01	3.535860E+00
1.966290E+00	9.249300E-01	3.598090E+00
1.908490E+00	9.243920E-01	3.624060E+00
1.987570E+00	9.044240E-01	3.673390E+00
1.815420E+00	3.023730E+00	3.761480E+00
1.787960E+00	2.959090E+00	3.777330E+00
2.009440E+00	9.429260E-01	3.534700E+00
2.044410E+00	9.000810E-01	3.630100E+00
1.841420E+00	3.089580E+00	3.735730E+00
2.154770E+00	8.731540E-01	3.624980E+00
1.889670E+00	3.177120E+00	3.747660E+00
2.288130E+00	8.618650E-01	3.612730E+00
1.985870E+00	3.305200E+00	3.748060E+00
1.943150E+00	3.252830E+00	3.766430E+00
2.393510E+00	8.400850E-01	3.581460E+00
2.494700E+00	8.133850E-01	3.668950E+00
2.023580E+00	3.358460E+00	3.720560E+00
2.592430E+00	7.882550E-01	3.627760E+00
2.082250E+00	3.440900E+00	3.732680E+00
2.687540E+00	7.658410E-01	3.581800E+00
2.783110E+00	7.320620E-01	3.652510E+00
2.207080E+00	3.577910E+00	3.743630E+00
2.146530E+00	3.521730E+00	3.756340E+00
2.880400E+00	7.085010E-01	3.591160E+00
2.968660E+00	6.702000E-01	3.647890E+00
2.279260E+00	3.641480E+00	3.730710E+00
3.064850E+00	6.690550E-01	3.596780E+00
3.162150E+00	6.531780E-01	3.665040E+00
2.358550E+00	3.707140E+00	3.708540E+00
3.266350E+00	6.712270E-01	3.626130E+00
2.426600E+00	3.755430E+00	3.738520E+00
2.424660E+00	3.750110E+00	3.684800E+00
3.376400E+00	7.086170E-01	3.590810E+00
2.460470E+00	3.772520E+00	3.728520E+00
2.510350E+00	3.789030E+00	3.717900E+00
3.487500E+00	7.596900E-01	3.559390E+00
2.614010E+00	3.837050E+00	3.702310E+00
3.700480E+00	8.869550E-01	3.629240E+00
3.584640E+00	8.098670E-01	3.646350E+00
2.713520E+00	3.872290E+00	3.693530E+00
3.835140E+00	9.729490E-01	3.622780E+00
2.775920E+00	3.881980E+00	3.654390E+00
3.961370E+00	1.063020E+00	3.606550E+00
2.857760E+00	3.887490E+00	3.669310E+00
2.948240E+00	3.882230E+00	3.725400E+00
4.067720E+00	1.156380E+00	3.577040E+00
3.030400E+00	3.848210E+00	3.669190E+00
3.140270E+00	3.823960E+00	3.694760E+00
3.231210E+00	3.770600E+00	3.630400E+00
4.255730E+00	1.343730E+00	3.590510E+00
4.168560E+00	1.244140E+00	3.643000E+00
3.263620E+00	3.791580E+00	3.702150E+00
3.347480E+00	3.768470E+00	3.700940E+00
3.379640E+00	3.730230E+00	3.638280E+00
4.448960E+00	1.719310E+00	3.593930E+00
4.410900E+00	1.602150E+00	3.618190E+00
4.445750E+00	1.677160E+00	3.657400E+00
4.335620E+00	1.469540E+00	3.617040E+00
3.444220E+00	3.752830E+00	3.704140E+00
3.567630E+00	3.739570E+00	3.718620E+00
3.592650E+00	3.699250E+00	3.640330E+00
4.435970E+00	2.681640E+00	3.628710E+00
4.470480E+00	2.551220E+00	3.697600E+00
4.492760E+00	2.416310E+00	3.666850E+00
4.507580E+00	2.284250E+00	3.654250E+00
4.511310E+00	2.146490E+00	3.639290E+00
4.504390E+00	2.003130E+00	3.627970E+00
4.484370E+00	1.839650E+00	3.607130E+00
4.463540E+00	1.738550E+00	3.646830E+00
3.682300E+00	3.707140E+00	3.709510E+00
3.789280E+00	3.691430E+00	3.755580E+00
3.805780E+00	3.658180E+00	3.667870E+00
4.250160E+00	3.206370E+00	3.658130E+00
4.290080E+00	3.113470E+00	3.723260E+00
4.325830E+00	2.998810E+00	3.682180E+00
4.365040E+00	2.881880E+00	3.663450E+00
4.395820E+00	2.794930E+00	3.617170E+00
3.898120E+00	3.646670E+00	3.744480E+00
3.984770E+00	3.593820E+00	3.692630E+00
4.011020E+00	3.581000E+00	3.617700E+00
4.049720E+00	3.558950E+00	3.652820E+00
4.178460E+00	3.388530E+00	3.693990E+00
4.144870E+00	3.447720E+00	3.617690E+00
4.114000E+00	3.492370E+00	3.674130E+00
4.221770E+00	3.285920E+00	3.700330E+00
4.082940E+00	3.532170E+00	3.656060E+00
1.435070E+00	2.221960E+00	3.864450E+00
1.462360E+00	2.280490E+00	3.852530E+00
1.449680E+00	2.210270E+00	3.788510E+00
1.411440E+00	2.087560E+00	3.763640E+00
1.416150E+00	2.142210E+00	3.844770E+00
1.371550E+00	1.977190E+00	3.738630E+00
1.388710E+00	2.037980E+00	3.826320E+00
1.339900E+00	1.877980E+00	3.722180E+00
1.356340E+00	1.933620E+00	3.805530E+00
1.320000E+00	1.819740E+00	3.723480E+00
1.332390E+00	1.843680E+00	3.789350E+00
1.310630E+00	1.773620E+00	3.755900E+00
1.483940E+00	2.348270E+00	3.887300E+00
1.520460E+00	2.414450E+00	3.871670E+00
1.509730E+00	2.340800E+00	3.799490E+00
1.294270E+00	1.686670E+00	3.711640E+00
1.288070E+00	1.608700E+00	3.648430E+00
1.294280E+00	1.614960E+00	3.722510E+00
1.289150E+00	1.559260E+00	3.671430E+00
1.295520E+00	1.572500E+00	3.726050E+00
1.295810E+00	1.524460E+00	3.710510E+00
1.552310E+00	2.479130E+00	3.909380E+00
1.591340E+00	2.541010E+00	3.897440E+00
1.571550E+00	2.473670E+00	3.826420E+00
1.323920E+00	1.428620E+00	3.607410E+00
1.311140E+00	1.462570E+00	3.691820E+00
1.339890E+00	1.394970E+00	3.639800E+00
1.334280E+00	1.408870E+00	3.678480E+00
1.355120E+00	1.367240E+00	3.682510E+00
1.630770E+00	2.588890E+00	3.840410E+00
1.392580E+00	1.293590E+00	3.664490E+00
1.447390E+00	1.216800E+00	3.624250E+00
1.429790E+00	1.232670E+00	3.683950E+00
1.484490E+00	1.174200E+00	3.659710E+00
1.463250E+00	1.193680E+00	3.702560E+00
1.513320E+00	1.144400E+00	3.708090E+00
1.668110E+00	2.689810E+00	3.895450E+00
1.699570E+00	2.761070E+00	3.900830E+00
1.699250E+00	2.735280E+00	3.845680E+00
1.589430E+00	1.069450E+00	3.705530E+00
1.669400E+00	1.010020E+00	3.676680E+00
1.649550E+00	1.012830E+00	3.738820E+00
1.698350E+00	9.878330E-01	3.756380E+00
1.728420E+00	2.801880E+00	3.848690E+00
1.770700E+00	9.686740E-01	3.711640E+00
1.752900E+00	2.900530E+00	3.891060E+00
1.780540E+00	2.973240E+00	3.888180E+00
1.777210E+00	2.940450E+00	3.830490E+00
1.900120E+00	9.165770E-01	3.718600E+00
2.014030E+00	8.912950E-01	3.760330E+00
1.804180E+00	3.004970E+00	3.837810E+00
2.106410E+00	8.674560E-01	3.722140E+00
1.846280E+00	3.102300E+00	3.848920E+00
2.167020E+00	8.576340E-01	3.697740E+00
2.192120E+00	8.525090E-01	3.736790E+00
1.892850E+00	3.200940E+00	3.865710E+00
1.929010E+00	3.263760E+00	3.884780E+00
1.924650E+00	3.237130E+00	3.821160E+00
2.267520E+00	8.464400E-01	3.740890E+00
2.200200E+00	8.563650E-01	3.701990E+00
1.970450E+00	3.302210E+00	3.839040E+00
2.389560E+00	8.235760E-01	3.706810E+00
2.499250E+00	7.968500E-01	3.792090E+00
2.027940E+00	3.370580E+00	3.803040E+00
2.594730E+00	7.738800E-01	3.751720E+00
2.077410E+00	3.463060E+00	3.866660E+00
2.132680E+00	3.538290E+00	3.882340E+00
2.121810E+00	3.504820E+00	3.814120E+00
2.688460E+00	7.505910E-01	3.705750E+00
2.789250E+00	7.143290E-01	3.778940E+00
2.183600E+00	3.576350E+00	3.840380E+00
2.880400E+00	6.878890E-01	3.717300E+00
2.970790E+00	6.541240E-01	3.754880E+00
2.262530E+00	3.643040E+00	3.826490E+00
3.059960E+00	6.492650E-01	3.710070E+00
3.162630E+00	6.327130E-01	3.778350E+00
2.337050E+00	3.705000E+00	3.810770E+00
3.266650E+00	6.512640E-01	3.740770E+00
2.410050E+00	3.755200E+00	3.799920E+00
3.374490E+00	6.914400E-01	3.707310E+00
2.471190E+00	3.783280E+00	3.782070E+00
2.535950E+00	3.827400E+00	3.837060E+00
3.482260E+00	7.433160E-01	3.673710E+00
2.609980E+00	3.851940E+00	3.802860E+00
3.686740E+00	8.667410E-01	3.741320E+00
3.584870E+00	7.893980E-01	3.757800E+00
2.692850E+00	3.878500E+00	3.787130E+00
3.808960E+00	9.551140E-01	3.727180E+00
2.768190E+00	3.892640E+00	3.779110E+00
2.798610E+00	3.888240E+00	3.724510E+00
2.867070E+00	3.913290E+00	3.798190E+00
3.963180E+00	1.066730E+00	3.725900E+00
2.959770E+00	3.909010E+00	3.795560E+00
4.070950E+00	1.160440E+00	3.677380E+00
3.047650E+00	3.879860E+00	3.773930E+00
3.200140E+00	3.859610E+00	3.780970E+00
4.272710E+00	1.346800E+00	3.733830E+00
4.161150E+00	1.234150E+00	3.710680E+00
3.287910E+00	3.863050E+00	3.806280E+00
3.334440E+00	3.807510E+00	3.755120E+00
4.430580E+00	1.612070E+00	3.697300E+00
4.377670E+00	1.504040E+00	3.712150E+00
4.353690E+00	1.441220E+00	3.759660E+00
3.375750E+00	3.852570E+00	3.817970E+00
3.482280E+00	3.838510E+00	3.832470E+00
3.483870E+00	3.790140E+00	3.773330E+00
4.451640E+00	2.695130E+00	3.775580E+00
4.407120E+00	2.778230E+00	3.688260E+00
4.391780E+00	2.841820E+00	3.756990E+00
4.489650E+00	2.550310E+00	3.794400E+00
4.507270E+00	2.439520E+00	3.770040E+00
4.525990E+00	2.310390E+00	3.754850E+00
4.528860E+00	2.172170E+00	3.743560E+00
4.526610E+00	2.035810E+00	3.732180E+00
4.513860E+00	1.888880E+00	3.729950E+00
4.472750E+00	1.715430E+00	3.728190E+00
4.432910E+00	1.570190E+00	3.764540E+00
4.391390E+00	1.489420E+00	3.774070E+00
3.573240E+00	3.806610E+00	3.822320E+00
3.652810E+00	3.751130E+00	3.777920E+00
3.788140E+00	3.732570E+00	3.830230E+00
4.251010E+00	3.234340E+00	3.777910E+00
4.298870E+00	3.139770E+00	3.854530E+00
4.329720E+00	3.020260E+00	3.790420E+00
4.352360E+00	2.932100E+00	3.740150E+00
3.899740E+00	3.678330E+00	3.817250E+00
3.997760E+00	3.613160E+00	3.798830E+00
4.103370E+00	3.513590E+00	3.780890E+00
4.070380E+00	3.539900E+00	3.693490E+00
4.195550E+00	3.399130E+00	3.829870E+00
4.216730E+00	3.321530E+00	3.767300E+00
1.456510E+00	2.278390E+00	3.924760E+00
1.427100E+00	2.193400E+00	3.913970E+00
1.410610E+00	2.109660E+00	3.918510E+00
1.380240E+00	2.002240E+00	3.902950E+00
1.352880E+00	1.900290E+00	3.885570E+00
1.328020E+00	1.796060E+00	3.885570E+00
1.303850E+00	1.729130E+00	3.808320E+00
1.309920E+00	1.727510E+00	3.871020E+00
1.305210E+00	1.683630E+00	3.843910E+00
1.514810E+00	2.409550E+00	3.943310E+00
1.481120E+00	2.346240E+00	3.937590E+00
1.308000E+00	1.611020E+00	3.821790E+00
1.309280E+00	1.540120E+00	3.802030E+00
1.312650E+00	1.494790E+00	3.778500E+00
1.323100E+00	1.502840E+00	3.854620E+00
1.338310E+00	1.454240E+00	3.842460E+00
1.586960E+00	2.530720E+00	3.954690E+00
1.560490E+00	2.478620E+00	3.973800E+00
1.353210E+00	1.396150E+00	3.772360E+00
1.376640E+00	1.340720E+00	3.750330E+00
1.385680E+00	1.348670E+00	3.832250E+00
1.405960E+00	1.295790E+00	3.797210E+00
1.633400E+00	2.611240E+00	3.964820E+00
1.432940E+00	1.236280E+00	3.752190E+00
1.487540E+00	1.171280E+00	3.800060E+00
1.541260E+00	1.109940E+00	3.783490E+00
1.534500E+00	1.108460E+00	3.882710E+00
1.586910E+00	1.056300E+00	3.836550E+00
1.691310E+00	2.743450E+00	3.954330E+00
1.671130E+00	2.693450E+00	3.975950E+00
1.660320E+00	1.001680E+00	3.833930E+00
1.764940E+00	9.562870E-01	3.841570E+00
1.728540E+00	2.821740E+00	3.968410E+00
1.856020E+00	9.180710E-01	3.819160E+00
1.842010E+00	9.137050E-01	3.897920E+00
1.912060E+00	8.920410E-01	3.907250E+00
1.780260E+00	2.969620E+00	3.960870E+00
1.758040E+00	2.907000E+00	3.983100E+00
1.981090E+00	8.875650E-01	3.851650E+00
1.808530E+00	3.036610E+00	3.923990E+00
2.098810E+00	8.515190E-01	3.840540E+00
1.850440E+00	3.120100E+00	3.986730E+00
1.885910E+00	3.196460E+00	4.003390E+00
1.872150E+00	3.176040E+00	3.932140E+00
2.198720E+00	8.415010E-01	3.813420E+00
1.914540E+00	3.249050E+00	3.959990E+00
2.292360E+00	8.197760E-01	3.867780E+00
1.964750E+00	3.321150E+00	3.938800E+00
2.399300E+00	7.972960E-01	3.847820E+00
2.512520E+00	7.814350E-01	3.897460E+00
2.015690E+00	3.387910E+00	3.905100E+00
2.594400E+00	7.573810E-01	3.876860E+00
2.122030E+00	3.537230E+00	3.959210E+00
2.065260E+00	3.466030E+00	3.977960E+00
2.696310E+00	7.310480E-01	3.839050E+00
2.790900E+00	7.022750E-01	3.874040E+00
2.182580E+00	3.600520E+00	3.944330E+00
2.903830E+00	6.579250E-01	3.880350E+00
2.251200E+00	3.659680E+00	3.926670E+00
3.052240E+00	6.321350E-01	3.829820E+00
2.321840E+00	3.719120E+00	3.907350E+00
2.392210E+00	3.772260E+00	3.890280E+00
3.380310E+00	6.702320E-01	3.826030E+00
3.264890E+00	6.265970E-01	3.850800E+00
2.465430E+00	3.808950E+00	3.871220E+00
2.531390E+00	3.840450E+00	3.938930E+00
3.491900E+00	7.249470E-01	3.787700E+00
2.612920E+00	3.876850E+00	3.905170E+00
3.676170E+00	8.351810E-01	3.857150E+00
3.583850E+00	7.656550E-01	3.845290E+00
2.675270E+00	3.897290E+00	3.857720E+00
3.794010E+00	9.338540E-01	3.833490E+00
2.758110E+00	3.917940E+00	3.868760E+00
2.862650E+00	3.954200E+00	3.926440E+00
3.906230E+00	1.016090E+00	3.810440E+00
2.994440E+00	3.951770E+00	3.876460E+00
4.032150E+00	1.130770E+00	3.859870E+00
[truncated: 10,719 more rows]
