# Supplementary material for: A New MRI-Based Model of Heart Function with Coupled Hemodynamics and Application to Normal and Diseased Canine Left Ventricles
Source: Front Bioeng Biotechnol. 2015 Sep 23;3:140. doi: 10.3389/fbioe.2015.00140 (PMC4585083; doi:10.3389/fbioe.2015.00140)
Supplement: Supplementary file 2 [file Data_Sheet_2.ZIP › Case1_Normal_SR_Diastole/nodes/case1_diastole_time_0.3000.csv]

3.313620E+00	1.951940E+00	9.283780E-01
3.336070E+00	2.003450E+00	9.104400E-01
3.358980E+00	1.961420E+00	9.224420E-01
3.363930E+00	1.911220E+00	9.502800E-01
3.390510E+00	2.067630E+00	8.931020E-01
3.423030E+00	2.133800E+00	8.872790E-01
3.451190E+00	2.080860E+00	8.981860E-01
3.456520E+00	1.987720E+00	9.309930E-01
3.576040E+00	1.917250E+00	9.959740E-01
3.491590E+00	1.859250E+00	1.003350E+00
3.634060E+00	1.846450E+00	1.063390E+00
3.538160E+00	2.120280E+00	9.167990E-01
3.619740E+00	2.007640E+00	9.809830E-01
3.671840E+00	1.926160E+00	1.039280E+00
2.967280E+00	2.188170E+00	9.930020E-01
2.984050E+00	2.280340E+00	9.846870E-01
3.028430E+00	2.232860E+00	9.639640E-01
3.047960E+00	2.171970E+00	9.629620E-01
3.040390E+00	2.368390E+00	9.802550E-01
3.060310E+00	2.454150E+00	1.001390E+00
3.107670E+00	2.402230E+00	9.688340E-01
3.168600E+00	2.285370E+00	9.249840E-01
3.302970E+00	2.115430E+00	8.873200E-01
3.143500E+00	2.110240E+00	9.402830E-01
3.232550E+00	1.941870E+00	9.637290E-01
3.380640E+00	1.792330E+00	1.033640E+00
3.236170E+00	1.775810E+00	1.062330E+00
3.475600E+00	1.686520E+00	1.153550E+00
3.349540E+00	1.662620E+00	1.170080E+00
3.475600E+00	1.631050E+00	1.235490E+00
3.190930E+00	2.474410E+00	9.738740E-01
3.409470E+00	2.451500E+00	9.539720E-01
3.437280E+00	2.253650E+00	8.961730E-01
3.557350E+00	1.755210E+00	1.103230E+00
3.616070E+00	1.658320E+00	1.276380E+00
3.553850E+00	2.379980E+00	9.572970E-01
3.564600E+00	2.478770E+00	9.998790E-01
3.629230E+00	2.262130E+00	9.546860E-01
3.698390E+00	2.121190E+00	9.987000E-01
3.739870E+00	1.995810E+00	1.060880E+00
3.764430E+00	1.893550E+00	1.131260E+00
3.708360E+00	1.779980E+00	1.185140E+00
3.685520E+00	2.427300E+00	1.043020E+00
3.774760E+00	2.246570E+00	1.057310E+00
3.817720E+00	2.078100E+00	1.112420E+00
3.814010E+00	1.976830E+00	1.141900E+00
2.578320E+00	2.624020E+00	1.293850E+00
2.600120E+00	2.687550E+00	1.302010E+00
2.630860E+00	2.629790E+00	1.260680E+00
2.715540E+00	2.560400E+00	1.200070E+00
2.590900E+00	2.545850E+00	1.276570E+00
2.768550E+00	2.382770E+00	1.126730E+00
2.629440E+00	2.395410E+00	1.235950E+00
2.850190E+00	2.200720E+00	1.059950E+00
2.680720E+00	2.228250E+00	1.202570E+00
2.852300E+00	2.015000E+00	1.121480E+00
2.739880E+00	2.054080E+00	1.217040E+00
2.919650E+00	1.913590E+00	1.120490E+00
2.815690E+00	1.884250E+00	1.235630E+00
2.935990E+00	1.810140E+00	1.192630E+00
2.700230E+00	2.710390E+00	1.263780E+00
2.881030E+00	2.703120E+00	1.165410E+00
2.861830E+00	2.534250E+00	1.100280E+00
2.934520E+00	2.403050E+00	1.033040E+00
2.995990E+00	2.042500E+00	1.025910E+00
3.064120E+00	1.830840E+00	1.093270E+00
3.169680E+00	1.688340E+00	1.190950E+00
3.026930E+00	1.722560E+00	1.230400E+00
3.265740E+00	1.565280E+00	1.305360E+00
3.095700E+00	1.597210E+00	1.331120E+00
3.336170E+00	1.481010E+00	1.412190E+00
3.185790E+00	1.463880E+00	1.473050E+00
3.326020E+00	1.407980E+00	1.524770E+00
3.069940E+00	2.588200E+00	1.057180E+00
3.114720E+00	2.771400E+00	1.170150E+00
3.476620E+00	1.551530E+00	1.345200E+00
3.462700E+00	1.444870E+00	1.510780E+00
3.251940E+00	2.714450E+00	1.100750E+00
3.308470E+00	2.825550E+00	1.194890E+00
3.326550E+00	2.608330E+00	1.018670E+00
3.634440E+00	1.575270E+00	1.398180E+00
3.662940E+00	1.511450E+00	1.543280E+00
3.425170E+00	2.740680E+00	1.132890E+00
3.479090E+00	2.854400E+00	1.259660E+00
3.573360E+00	2.606530E+00	1.074430E+00
3.814910E+00	1.834990E+00	1.263220E+00
3.809600E+00	1.732440E+00	1.362160E+00
3.751540E+00	1.620170E+00	1.453060E+00
3.589870E+00	2.771740E+00	1.211250E+00
3.609770E+00	2.858480E+00	1.323790E+00
3.700770E+00	2.702940E+00	1.213850E+00
3.766340E+00	2.568770E+00	1.175080E+00
3.838380E+00	2.380750E+00	1.161990E+00
3.893400E+00	2.188940E+00	1.208720E+00
3.889000E+00	1.972350E+00	1.299060E+00
3.936370E+00	2.117490E+00	1.330170E+00
3.872570E+00	1.825790E+00	1.360990E+00
3.692020E+00	2.795870E+00	1.307360E+00
3.807630E+00	2.708680E+00	1.356160E+00
3.880250E+00	2.514560E+00	1.316430E+00
3.926390E+00	2.331470E+00	1.312440E+00
3.950330E+00	2.204020E+00	1.346490E+00
2.284450E+00	2.672430E+00	1.590500E+00
2.307090E+00	2.754470E+00	1.584050E+00
2.330120E+00	2.683600E+00	1.539070E+00
2.380490E+00	2.600510E+00	1.490300E+00
2.297580E+00	2.589260E+00	1.585700E+00
2.428230E+00	2.441170E+00	1.449360E+00
2.333520E+00	2.447580E+00	1.560200E+00
2.465190E+00	2.273920E+00	1.424740E+00
2.373530E+00	2.295040E+00	1.529160E+00
2.515130E+00	2.108110E+00	1.435850E+00
2.425640E+00	2.136020E+00	1.540730E+00
2.567370E+00	1.954950E+00	1.443020E+00
2.473670E+00	1.980210E+00	1.549560E+00
2.633690E+00	1.838290E+00	1.464020E+00
2.541820E+00	1.811020E+00	1.595310E+00
2.666220E+00	1.715440E+00	1.561920E+00
2.355050E+00	2.856110E+00	1.568220E+00
2.396370E+00	2.956870E+00	1.581670E+00
2.410350E+00	2.886840E+00	1.530160E+00
2.417300E+00	2.777150E+00	1.485030E+00
2.510370E+00	2.619650E+00	1.366590E+00
2.524600E+00	2.417460E+00	1.339350E+00
2.559840E+00	2.251780E+00	1.313900E+00
2.616380E+00	2.086380E+00	1.332060E+00
2.678740E+00	1.930780E+00	1.348500E+00
2.752250E+00	1.769250E+00	1.412290E+00
2.821060E+00	1.681120E+00	1.442720E+00
2.774120E+00	1.644460E+00	1.535760E+00
2.853840E+00	1.614740E+00	1.492540E+00
2.480990E+00	2.913860E+00	1.502050E+00
2.485720E+00	2.993140E+00	1.545720E+00
2.609740E+00	2.832300E+00	1.381050E+00
2.912650E+00	1.681960E+00	1.352540E+00
3.029880E+00	1.526730E+00	1.458590E+00
2.925970E+00	1.552550E+00	1.500800E+00
3.083640E+00	1.449240E+00	1.526310E+00
3.007040E+00	1.429630E+00	1.580580E+00
3.124380E+00	1.385820E+00	1.586160E+00
2.576430E+00	2.994210E+00	1.497740E+00
2.746360E+00	2.983770E+00	1.447410E+00
2.749230E+00	2.897920E+00	1.371050E+00
2.793910E+00	2.832260E+00	1.291900E+00
3.426360E+00	1.351810E+00	1.625840E+00
3.257390E+00	1.317750E+00	1.661010E+00
3.405820E+00	1.290640E+00	1.748720E+00
2.853600E+00	2.940030E+00	1.359560E+00
2.869090E+00	3.009960E+00	1.429170E+00
2.994060E+00	2.879840E+00	1.281620E+00
3.590300E+00	1.393060E+00	1.638450E+00
3.543600E+00	1.320320E+00	1.750470E+00
2.983320E+00	3.000490E+00	1.418150E+00
3.201270E+00	2.986190E+00	1.393920E+00
3.199960E+00	2.887240E+00	1.264270E+00
3.699610E+00	1.441430E+00	1.664250E+00
3.717690E+00	1.386130E+00	1.787900E+00
3.364220E+00	2.935770E+00	1.332510E+00
3.344970E+00	3.002620E+00	1.430770E+00
3.862520E+00	1.681930E+00	1.533920E+00
3.856260E+00	1.592290E+00	1.635170E+00
3.798220E+00	1.490430E+00	1.711240E+00
3.444870E+00	3.000390E+00	1.460340E+00
3.539580E+00	2.933920E+00	1.400810E+00
3.984220E+00	2.112260E+00	1.462860E+00
3.979680E+00	1.955080E+00	1.539260E+00
3.928350E+00	1.795890E+00	1.534100E+00
3.923480E+00	1.678320E+00	1.635600E+00
3.705020E+00	2.879140E+00	1.448140E+00
3.844800E+00	2.801460E+00	1.533040E+00
3.880490E+00	2.712100E+00	1.481350E+00
3.920140E+00	2.610900E+00	1.474420E+00
3.965280E+00	2.427990E+00	1.481480E+00
3.967570E+00	2.544120E+00	1.583910E+00
3.981850E+00	2.265570E+00	1.441160E+00
3.923470E+00	2.694500E+00	1.583740E+00
3.954060E+00	2.614780E+00	1.588520E+00
2.133530E+00	2.717300E+00	1.797650E+00
2.160840E+00	2.804760E+00	1.791770E+00
2.177440E+00	2.735990E+00	1.742380E+00
2.228940E+00	2.653180E+00	1.670740E+00
2.140550E+00	2.634160E+00	1.785680E+00
2.249920E+00	2.460420E+00	1.672040E+00
2.167490E+00	2.484150E+00	1.773830E+00
2.288030E+00	2.305860E+00	1.646900E+00
2.187190E+00	2.295540E+00	1.772900E+00
2.341420E+00	2.160690E+00	1.645590E+00
2.265210E+00	2.180810E+00	1.733750E+00
2.385740E+00	2.011670E+00	1.646240E+00
2.298770E+00	2.046080E+00	1.744600E+00
2.439710E+00	1.869480E+00	1.659870E+00
2.349230E+00	1.901080E+00	1.746400E+00
2.479570E+00	1.778830E+00	1.683120E+00
2.427910E+00	1.748400E+00	1.768670E+00
2.509860E+00	1.704820E+00	1.716840E+00
2.205440E+00	2.913060E+00	1.776310E+00
2.244020E+00	3.018810E+00	1.793230E+00
2.257650E+00	2.954190E+00	1.736280E+00
2.265740E+00	2.851900E+00	1.684680E+00
2.712830E+00	1.570550E+00	1.650450E+00
2.596660E+00	1.636350E+00	1.690660E+00
2.747290E+00	1.485340E+00	1.713430E+00
2.658090E+00	1.474940E+00	1.801210E+00
2.782630E+00	1.400230E+00	1.791340E+00
2.331880E+00	3.007110E+00	1.689510E+00
2.376740E+00	3.122710E+00	1.753840E+00
2.847110E+00	1.484310E+00	1.629750E+00
2.968100E+00	1.341320E+00	1.732410E+00
2.877700E+00	1.347580E+00	1.788170E+00
3.048070E+00	1.253160E+00	1.818010E+00
2.956420E+00	1.227520E+00	1.890600E+00
3.070210E+00	1.185330E+00	1.906930E+00
2.493220E+00	3.072140E+00	1.617070E+00
2.527090E+00	3.182430E+00	1.743800E+00
3.091340E+00	1.319510E+00	1.705690E+00
3.171030E+00	1.220060E+00	1.842910E+00
2.624190E+00	3.154270E+00	1.660820E+00
2.676110E+00	3.220560E+00	1.752920E+00
2.678150E+00	3.089590E+00	1.561650E+00
3.509370E+00	1.250060E+00	1.852440E+00
3.349270E+00	1.215270E+00	1.859480E+00
3.497570E+00	1.200160E+00	1.963380E+00
2.770990E+00	3.164960E+00	1.669380E+00
2.805010E+00	3.224140E+00	1.765580E+00
2.893720E+00	3.100360E+00	1.532080E+00
3.646410E+00	1.296340E+00	1.859010E+00
3.635990E+00	1.248750E+00	1.965530E+00
2.862370E+00	3.254300E+00	1.806050E+00
2.877830E+00	3.283490E+00	1.867320E+00
2.912790E+00	3.261230E+00	1.817940E+00
2.937110E+00	3.212010E+00	1.740280E+00
3.061460E+00	3.147950E+00	1.651480E+00
3.127260E+00	3.083930E+00	1.534830E+00
3.733260E+00	1.328420E+00	1.874840E+00
3.732240E+00	1.301990E+00	1.937170E+00
2.963760E+00	3.273320E+00	1.872740E+00
3.073640E+00	3.238760E+00	1.842150E+00
3.109310E+00	3.195200E+00	1.756960E+00
3.234470E+00	3.159040E+00	1.688470E+00
3.362670E+00	3.078960E+00	1.547830E+00
3.907240E+00	1.554870E+00	1.791390E+00
3.894790E+00	1.464620E+00	1.880170E+00
3.815910E+00	1.354510E+00	1.923570E+00
3.216310E+00	3.230350E+00	1.837700E+00
3.342160E+00	3.203860E+00	1.804560E+00
3.387900E+00	3.155160E+00	1.713420E+00
3.511100E+00	3.125080E+00	1.707160E+00
3.601020E+00	3.032950E+00	1.577060E+00
4.037710E+00	2.039490E+00	1.675740E+00
4.040070E+00	1.867780E+00	1.748890E+00
4.077820E+00	1.992260E+00	1.823870E+00
3.983860E+00	1.664800E+00	1.794830E+00
3.971160E+00	1.553780E+00	1.885260E+00
3.476170E+00	3.199000E+00	1.830460E+00
3.596210E+00	3.168840E+00	1.818410E+00
3.632490E+00	3.108570E+00	1.737330E+00
3.716000E+00	3.057370E+00	1.730390E+00
3.789230E+00	2.942570E+00	1.665390E+00
3.997520E+00	2.452830E+00	1.663320E+00
4.038730E+00	2.252340E+00	1.696390E+00
4.028890E+00	2.410220E+00	1.762960E+00
4.071540E+00	2.087660E+00	1.794060E+00
3.720650E+00	3.140040E+00	1.855710E+00
3.819180E+00	3.037810E+00	1.826360E+00
3.887870E+00	2.929760E+00	1.824960E+00
3.918760E+00	2.794510E+00	1.746630E+00
3.984870E+00	2.592880E+00	1.732890E+00
4.009260E+00	2.484840E+00	1.742040E+00
2.031380E+00	2.735430E+00	2.018020E+00
2.071480E+00	2.840710E+00	2.021450E+00
2.066530E+00	2.758530E+00	1.962200E+00
2.088130E+00	2.685900E+00	1.877390E+00
2.019650E+00	2.652460E+00	1.993880E+00
2.094680E+00	2.500900E+00	1.875010E+00
2.029290E+00	2.512510E+00	1.974680E+00
2.112690E+00	2.356390E+00	1.852090E+00
2.034840E+00	2.331190E+00	1.965170E+00
2.127820E+00	2.276630E+00	1.850770E+00
2.090210E+00	2.264640E+00	1.906830E+00
2.129790E+00	2.192450E+00	1.890620E+00
2.193620E+00	1.916690E+00	1.922340E+00
2.173630E+00	1.981940E+00	1.915230E+00
2.246900E+00	1.941690E+00	1.847300E+00
2.321780E+00	1.796420E+00	1.861130E+00
2.227720E+00	1.833440E+00	1.936810E+00
2.384710E+00	1.646740E+00	1.896130E+00
2.285890E+00	1.692560E+00	1.967420E+00
2.421640E+00	1.548590E+00	1.925990E+00
2.350590E+00	1.528510E+00	2.014810E+00
2.452940E+00	1.459940E+00	1.983590E+00
2.135810E+00	2.887170E+00	1.883940E+00
2.126560E+00	2.964790E+00	1.968000E+00
2.201680E+00	2.097290E+00	1.838730E+00
2.503650E+00	1.565670E+00	1.848820E+00
2.583570E+00	1.447340E+00	1.888230E+00
2.541160E+00	1.395900E+00	1.986080E+00
2.639090E+00	1.353680E+00	1.949300E+00
2.155200E+00	3.035150E+00	1.975550E+00
2.213990E+00	3.119170E+00	1.982220E+00
2.183190E+00	3.037910E+00	1.900540E+00
2.840930E+00	1.277890E+00	1.896490E+00
2.738910E+00	1.314770E+00	1.916850E+00
2.881340E+00	1.211140E+00	1.962520E+00
2.812620E+00	1.194040E+00	2.039350E+00
2.926590E+00	1.153370E+00	2.028260E+00
2.287900E+00	3.127590E+00	1.869080E+00
2.321740E+00	3.197120E+00	1.951740E+00
3.153670E+00	1.144910E+00	1.973580E+00
3.044350E+00	1.129470E+00	2.020860E+00
3.164020E+00	1.094300E+00	2.069280E+00
2.385940E+00	3.258890E+00	1.971880E+00
2.446810E+00	3.320310E+00	2.031360E+00
2.445420E+00	3.279190E+00	1.952370E+00
2.424570E+00	3.232920E+00	1.866790E+00
3.257810E+00	1.156100E+00	1.946040E+00
3.249670E+00	1.112720E+00	2.034840E+00
2.528370E+00	3.293810E+00	1.946220E+00
2.594490E+00	3.352240E+00	2.041290E+00
2.593080E+00	3.266110E+00	1.842610E+00
3.393950E+00	1.141520E+00	2.033290E+00
2.674620E+00	3.320800E+00	1.954640E+00
2.720920E+00	3.361190E+00	2.050240E+00
2.765780E+00	3.272290E+00	1.858710E+00
3.634470E+00	1.175980E+00	2.106070E+00
2.783130E+00	3.372110E+00	2.096710E+00
2.795420E+00	3.389420E+00	2.154240E+00
2.834070E+00	3.372020E+00	2.105450E+00
2.872040E+00	3.328190E+00	2.008950E+00
3.819620E+00	1.298790E+00	2.063330E+00
2.875570E+00	3.381480E+00	2.147520E+00
2.965940E+00	3.360550E+00	2.116110E+00
3.010370E+00	3.328430E+00	2.061600E+00
3.121990E+00	3.283560E+00	1.989530E+00
3.925440E+00	1.406320E+00	2.028090E+00
3.939220E+00	1.360910E+00	2.104310E+00
3.089590E+00	3.336780E+00	2.128480E+00
3.215370E+00	3.321040E+00	2.096580E+00
3.266660E+00	3.293740E+00	2.034710E+00
3.374190E+00	3.258840E+00	1.962020E+00
4.115580E+00	1.900870E+00	1.914120E+00
4.115330E+00	1.743930E+00	1.966900E+00
4.042080E+00	1.548920E+00	2.035420E+00
4.155560E+00	1.670760E+00	2.105850E+00
4.008610E+00	1.415200E+00	2.121650E+00
3.340090E+00	3.312720E+00	2.098160E+00
3.461240E+00	3.299660E+00	2.079800E+00
3.511030E+00	3.272550E+00	2.030260E+00
3.609890E+00	3.229780E+00	1.973130E+00
4.074540E+00	2.375380E+00	1.924440E+00
4.025160E+00	2.480680E+00	1.815080E+00
4.040810E+00	2.526340E+00	1.921450E+00
4.095390E+00	2.236920E+00	1.912000E+00
4.144950E+00	2.061470E+00	1.974710E+00
4.173460E+00	1.855520E+00	2.056510E+00
4.175350E+00	1.752790E+00	2.090830E+00
3.583210E+00	3.295470E+00	2.098060E+00
3.689260E+00	3.271350E+00	2.089990E+00
3.720790E+00	3.237820E+00	2.047490E+00
3.768620E+00	3.188750E+00	2.008240E+00
3.847780E+00	3.094680E+00	1.966440E+00
3.915430E+00	2.978640E+00	1.955210E+00
3.973540E+00	2.841520E+00	1.957130E+00
4.032020E+00	2.679610E+00	1.983180E+00
4.035720E+00	2.770910E+00	2.040070E+00
3.797830E+00	3.240350E+00	2.133270E+00
3.890600E+00	3.152140E+00	2.099720E+00
3.956150E+00	3.036290E+00	2.082900E+00
4.001020E+00	2.912640E+00	2.073880E+00
4.035700E+00	2.820570E+00	2.076470E+00
1.958110E+00	2.724890E+00	2.222220E+00
1.996610E+00	2.821140E+00	2.224770E+00
1.975880E+00	2.749890E+00	2.169860E+00
1.984740E+00	2.693700E+00	2.088110E+00
1.936030E+00	2.650940E+00	2.193090E+00
1.968900E+00	2.528720E+00	2.064030E+00
1.920640E+00	2.534100E+00	2.153150E+00
1.970520E+00	2.380450E+00	2.050020E+00
1.919330E+00	2.394470E+00	2.132930E+00
1.972850E+00	2.289570E+00	2.044660E+00
1.917500E+00	2.253160E+00	2.119710E+00
1.983830E+00	2.208570E+00	2.054010E+00
2.038110E+00	2.005690E+00	2.071570E+00
2.044670E+00	2.052980E+00	2.051600E+00
2.062960E+00	2.019060E+00	2.041830E+00
2.060600E+00	1.970320E+00	2.053620E+00
2.130550E+00	1.721470E+00	2.103630E+00
2.114700E+00	1.789250E+00	2.082370E+00
2.184720E+00	1.739440E+00	2.034330E+00
2.244540E+00	1.599560E+00	2.061290E+00
2.158380E+00	1.633680E+00	2.124310E+00
2.286180E+00	1.511250E+00	2.096480E+00
2.224620E+00	1.479880E+00	2.181710E+00
2.326450E+00	1.420430E+00	2.152010E+00
2.027960E+00	2.846700E+00	2.121280E+00
2.052680E+00	2.939540E+00	2.165720E+00
2.058450E+00	2.170520E+00	1.992300E+00
2.109120E+00	2.047160E+00	1.977520E+00
2.134720E+00	1.895620E+00	1.998140E+00
2.485260E+00	1.379900E+00	2.056240E+00
2.425260E+00	1.353170E+00	2.135750E+00
2.522230E+00	1.295550E+00	2.124110E+00
2.100650E+00	3.021990E+00	2.166160E+00
2.153540E+00	3.109520E+00	2.203790E+00
2.134220E+00	3.072450E+00	2.127940E+00
2.111680E+00	3.003690E+00	2.063870E+00
2.702380E+00	1.239830E+00	2.049060E+00
2.609750E+00	1.272050E+00	2.084520E+00
2.742880E+00	1.166460E+00	2.108670E+00
2.679180E+00	1.147280E+00	2.177960E+00
2.790260E+00	1.107000E+00	2.170060E+00
2.181470E+00	3.138530E+00	2.091740E+00
2.221860E+00	3.207590E+00	2.155760E+00
2.986490E+00	1.086260E+00	2.103570E+00
2.904580E+00	1.085300E+00	2.148020E+00
2.988050E+00	1.051220E+00	2.173960E+00
2.279690E+00	3.261830E+00	2.171310E+00
2.340610E+00	3.315690E+00	2.231260E+00
2.326320E+00	3.291020E+00	2.147420E+00
2.302550E+00	3.242920E+00	2.066920E+00
3.091030E+00	1.053940E+00	2.155160E+00
2.390290E+00	3.334540E+00	2.135060E+00
2.434940E+00	3.375700E+00	2.223680E+00
3.304350E+00	1.058990E+00	2.149560E+00
2.501550E+00	3.406400E+00	2.261650E+00
2.564330E+00	3.439820E+00	2.326840E+00
2.558580E+00	3.411870E+00	2.251810E+00
2.528250E+00	3.381370E+00	2.162220E+00
3.518570E+00	1.094540E+00	2.168120E+00
3.455010E+00	1.057660E+00	2.244760E+00
3.570100E+00	1.072550E+00	2.269490E+00
2.635100E+00	3.424560E+00	2.245900E+00
2.689820E+00	3.470110E+00	2.336480E+00
2.688480E+00	3.400440E+00	2.139070E+00
3.627190E+00	1.125470E+00	2.186550E+00
3.629840E+00	1.106100E+00	2.242560E+00
2.789210E+00	3.417660E+00	2.254710E+00
2.778900E+00	3.463280E+00	2.349140E+00
3.845040E+00	1.234660E+00	2.234990E+00
3.713280E+00	1.150510E+00	2.241010E+00
2.874910E+00	3.450690E+00	2.350690E+00
3.005070E+00	3.435280E+00	2.364780E+00
2.984720E+00	3.388500E+00	2.244180E+00
3.964270E+00	1.343150E+00	2.182690E+00
3.099240E+00	3.398740E+00	2.321850E+00
3.092730E+00	3.421780E+00	2.376890E+00
3.227560E+00	3.352070E+00	2.236010E+00
4.164120E+00	1.583370E+00	2.191890E+00
4.097430E+00	1.452620E+00	2.234570E+00
4.166580E+00	1.534830E+00	2.264560E+00
3.184520E+00	3.404630E+00	2.361000E+00
3.298160E+00	3.380310E+00	2.330090E+00
3.356260E+00	3.358710E+00	2.278400E+00
3.471730E+00	3.333560E+00	2.215190E+00
4.123110E+00	2.481550E+00	2.127540E+00
4.143810E+00	2.346030E+00	2.106210E+00
4.146660E+00	2.237810E+00	2.050210E+00
4.223680E+00	2.109010E+00	2.160060E+00
4.218330E+00	2.029020E+00	2.133400E+00
4.239470E+00	1.923320E+00	2.159670E+00
4.243030E+00	1.737950E+00	2.221990E+00
4.282610E+00	1.855330E+00	2.241180E+00
4.203390E+00	1.596220E+00	2.281430E+00
3.415910E+00	3.375530E+00	2.333640E+00
3.538160E+00	3.365530E+00	2.316950E+00
3.598030E+00	3.346390E+00	2.270350E+00
3.700150E+00	3.311260E+00	2.222230E+00
4.084700E+00	2.738870E+00	2.151900E+00
4.119860E+00	2.620440E+00	2.177640E+00
4.277020E+00	2.000140E+00	2.226370E+00
4.293020E+00	1.915610E+00	2.257160E+00
3.653380E+00	3.363410E+00	2.335800E+00
3.784400E+00	3.338510E+00	2.355400E+00
3.810800E+00	3.308990E+00	2.292940E+00
3.850800E+00	3.267690E+00	2.259880E+00
3.929710E+00	3.187950E+00	2.236500E+00
4.001750E+00	3.072570E+00	2.227830E+00
4.011220E+00	3.135830E+00	2.301850E+00
4.044240E+00	2.933180E+00	2.208190E+00
4.063410E+00	2.834920E+00	2.169260E+00
3.885010E+00	3.293760E+00	2.362620E+00
3.953040E+00	3.226930E+00	2.336780E+00
3.989360E+00	3.178620E+00	2.316950E+00
1.904160E+00	2.624820E+00	2.368420E+00
1.939510E+00	2.709140E+00	2.386700E+00
1.935720E+00	2.674270E+00	2.294680E+00
1.894130E+00	2.529400E+00	2.255340E+00
1.875670E+00	2.539500E+00	2.348590E+00
1.884610E+00	2.402200E+00	2.224460E+00
1.844460E+00	2.385680E+00	2.335420E+00
1.877290E+00	2.292610E+00	2.193010E+00
1.850870E+00	2.300490E+00	2.265690E+00
1.878620E+00	2.223170E+00	2.191450E+00
1.849560E+00	2.214220E+00	2.249760E+00
1.884310E+00	2.150370E+00	2.212600E+00
2.079770E+00	1.505150E+00	2.284520E+00
2.057010E+00	1.571590E+00	2.263990E+00
2.121670E+00	1.538940E+00	2.223730E+00
2.166070E+00	1.449040E+00	2.249430E+00
2.113980E+00	1.418360E+00	2.324960E+00
2.202410E+00	1.363640E+00	2.297410E+00
1.968940E+00	2.794690E+00	2.393330E+00
2.007610E+00	2.884940E+00	2.388900E+00
1.983870E+00	2.812500E+00	2.328690E+00
2.003970E+00	2.102790E+00	2.074780E+00
1.941550E+00	2.115130E+00	2.138490E+00
1.986460E+00	1.980820E+00	2.127190E+00
2.057710E+00	1.865990E+00	2.103570E+00
1.999880E+00	1.836620E+00	2.186110E+00
2.068580E+00	1.706540E+00	2.188030E+00
2.363010E+00	1.327950E+00	2.205640E+00
2.299010E+00	1.308760E+00	2.285090E+00
2.394790E+00	1.245170E+00	2.271680E+00
2.063650E+00	2.990650E+00	2.386610E+00
2.117560E+00	3.080500E+00	2.423400E+00
2.097600E+00	3.040530E+00	2.352850E+00
2.065040E+00	2.971790E+00	2.279930E+00
2.581320E+00	1.191230E+00	2.197700E+00
2.493430E+00	1.190370E+00	2.277870E+00
2.619230E+00	1.138110E+00	2.247450E+00
2.580950E+00	1.133330E+00	2.297360E+00
2.651600E+00	1.088490E+00	2.316090E+00
2.140460E+00	3.105370E+00	2.321520E+00
2.172420E+00	3.182640E+00	2.377400E+00
2.859960E+00	1.051240E+00	2.252620E+00
2.769330E+00	1.051550E+00	2.304930E+00
2.866930E+00	1.014830E+00	2.326200E+00
2.215700E+00	3.252820E+00	2.384110E+00
2.270690E+00	3.308970E+00	2.437110E+00
2.252130E+00	3.286620E+00	2.355810E+00
2.226960E+00	3.235320E+00	2.278790E+00
2.990360E+00	1.011040E+00	2.292320E+00
2.308200E+00	3.323360E+00	2.339440E+00
2.351700E+00	3.367740E+00	2.418070E+00
3.211340E+00	1.007120E+00	2.292760E+00
3.134430E+00	9.633050E-01	2.376120E+00
3.254180E+00	9.580260E-01	2.392600E+00
2.404490E+00	3.415750E+00	2.441160E+00
2.458420E+00	3.459670E+00	2.502650E+00
2.447400E+00	3.444000E+00	2.421110E+00
2.425280E+00	3.408370E+00	2.338450E+00
3.369910E+00	1.026740E+00	2.282820E+00
3.368960E+00	9.859820E-01	2.369560E+00
2.514040E+00	3.461520E+00	2.419980E+00
2.576210E+00	3.491720E+00	2.518740E+00
3.527650E+00	1.025820E+00	2.346940E+00
2.631380E+00	3.483530E+00	2.425580E+00
2.693220E+00	3.522080E+00	2.527940E+00
3.711830E+00	1.094660E+00	2.342670E+00
2.772540E+00	3.490390E+00	2.441500E+00
2.775080E+00	3.523080E+00	2.537970E+00
3.814210E+00	1.159670E+00	2.318680E+00
3.835820E+00	1.136220E+00	2.373190E+00
2.857650E+00	3.511320E+00	2.536370E+00
2.977160E+00	3.496570E+00	2.530730E+00
2.923750E+00	3.475310E+00	2.445350E+00
4.008410E+00	1.321440E+00	2.326320E+00
3.919060E+00	1.202790E+00	2.388830E+00
3.081880E+00	3.443210E+00	2.452170E+00
3.064210E+00	3.479390E+00	2.534430E+00
4.185090E+00	1.513990E+00	2.339010E+00
4.138850E+00	1.403320E+00	2.394820E+00
3.164620E+00	3.462160E+00	2.530370E+00
3.268050E+00	3.442340E+00	2.524170E+00
3.286790E+00	3.408170E+00	2.436770E+00
4.185330E+00	2.359610E+00	2.195390E+00
4.231650E+00	2.243430E+00	2.219900E+00
4.318160E+00	1.833800E+00	2.338500E+00
4.306090E+00	1.712840E+00	2.384590E+00
4.251880E+00	1.612220E+00	2.371340E+00
3.376400E+00	3.426810E+00	2.518390E+00
3.489990E+00	3.418640E+00	2.518470E+00
3.513420E+00	3.390530E+00	2.431780E+00
4.159540E+00	2.663940E+00	2.270060E+00
4.210600E+00	2.537050E+00	2.323030E+00
4.252510E+00	2.357360E+00	2.314320E+00
4.316850E+00	2.198320E+00	2.369360E+00
4.313700E+00	2.065770E+00	2.327220E+00
4.319490E+00	1.945410E+00	2.325740E+00
3.599270E+00	3.412180E+00	2.528380E+00
3.723380E+00	3.403170E+00	2.553310E+00
3.714770E+00	3.375750E+00	2.459480E+00
4.062310E+00	3.067210E+00	2.340400E+00
4.101610E+00	2.953850E+00	2.346490E+00
4.151260E+00	2.780410E+00	2.327740E+00
4.168300E+00	2.856350E+00	2.433450E+00
4.204740E+00	2.639190E+00	2.360260E+00
3.793300E+00	3.380960E+00	2.536580E+00
3.890000E+00	3.334220E+00	2.510100E+00
3.984740E+00	3.238470E+00	2.462640E+00
4.048190E+00	3.132100E+00	2.414350E+00
4.121170E+00	2.995960E+00	2.440850E+00
4.150320E+00	2.919570E+00	2.442520E+00
1.867010E+00	2.548730E+00	2.525530E+00
1.908310E+00	2.632260E+00	2.545150E+00
1.886710E+00	2.587940E+00	2.443840E+00
1.836270E+00	2.450910E+00	2.416480E+00
1.834600E+00	2.473250E+00	2.504720E+00
1.816850E+00	2.368220E+00	2.410040E+00
1.807260E+00	2.364760E+00	2.476320E+00
1.789460E+00	2.287310E+00	2.415370E+00
1.972700E+00	1.420890E+00	2.454100E+00
1.948140E+00	1.531540E+00	2.392710E+00
2.030940E+00	1.484040E+00	2.350140E+00
2.063910E+00	1.407730E+00	2.380410E+00
2.031580E+00	1.387730E+00	2.429300E+00
2.079920E+00	1.337250E+00	2.431150E+00
1.967680E+00	2.801920E+00	2.591900E+00
2.001090E+00	2.872250E+00	2.597570E+00
1.981420E+00	2.823900E+00	2.545570E+00
1.960700E+00	2.764470E+00	2.472250E+00
1.947840E+00	2.740070E+00	2.573130E+00
1.807860E+00	2.235410E+00	2.330860E+00
1.824330E+00	2.103750E+00	2.319050E+00
1.887870E+00	2.010980E+00	2.248200E+00
1.819170E+00	1.978440E+00	2.343540E+00
1.926590E+00	1.872060E+00	2.247860E+00
1.852390E+00	1.883410E+00	2.331310E+00
1.968270E+00	1.744370E+00	2.270740E+00
1.892990E+00	1.769290E+00	2.339020E+00
1.995670E+00	1.614570E+00	2.299460E+00
1.922260E+00	1.648920E+00	2.357760E+00
2.234570E+00	1.288020E+00	2.354700E+00
2.167400E+00	1.269110E+00	2.426220E+00
2.264840E+00	1.214730E+00	2.420640E+00
2.046630E+00	2.963300E+00	2.598170E+00
2.087670E+00	3.050490E+00	2.629000E+00
2.073940E+00	3.010730E+00	2.565940E+00
2.041730E+00	2.943370E+00	2.500330E+00
2.426740E+00	1.174830E+00	2.350220E+00
2.363400E+00	1.159320E+00	2.418530E+00
2.464500E+00	1.101920E+00	2.423050E+00
2.111200E+00	3.072860E+00	2.534440E+00
2.141310E+00	3.140870E+00	2.590940E+00
2.581700E+00	1.051100E+00	2.426810E+00
2.706310E+00	1.005850E+00	2.407620E+00
2.665560E+00	9.857740E-01	2.470680E+00
2.733220E+00	9.585460E-01	2.491880E+00
2.184420E+00	3.217840E+00	2.610470E+00
2.225460E+00	3.281030E+00	2.614560E+00
2.211520E+00	3.253250E+00	2.567610E+00
2.184240E+00	3.203880E+00	2.494940E+00
2.865570E+00	9.609270E-01	2.434620E+00
2.253010E+00	3.300140E+00	2.550070E+00
2.277720E+00	3.344800E+00	2.642310E+00
3.041700E+00	9.366190E-01	2.428410E+00
2.994510E+00	9.139770E-01	2.508660E+00
3.092640E+00	9.098040E-01	2.517020E+00
2.345300E+00	3.408990E+00	2.647280E+00
2.391920E+00	3.453860E+00	2.653860E+00
2.375060E+00	3.430740E+00	2.606140E+00
2.352860E+00	3.384590E+00	2.540070E+00
3.196960E+00	9.280410E-01	2.474030E+00
2.421810E+00	3.465820E+00	2.595740E+00
2.464440E+00	3.508510E+00	2.702570E+00
3.359300E+00	9.487270E-01	2.470420E+00
2.519000E+00	3.513560E+00	2.602460E+00
2.580520E+00	3.540810E+00	2.697880E+00
3.494960E+00	9.834350E-01	2.448350E+00
2.639900E+00	3.541680E+00	2.620380E+00
2.645340E+00	3.558310E+00	2.696810E+00
3.681840E+00	1.030460E+00	2.499560E+00
2.697070E+00	3.568860E+00	2.690980E+00
2.789450E+00	3.553740E+00	2.631480E+00
3.844510E+00	1.119330E+00	2.448210E+00
2.939410E+00	3.552220E+00	2.673940E+00
2.919380E+00	3.533890E+00	2.596470E+00
4.054310E+00	1.296730E+00	2.469350E+00
3.963850E+00	1.196520E+00	2.530760E+00
3.048890E+00	3.512010E+00	2.607520E+00
3.022830E+00	3.539700E+00	2.686440E+00
4.226220E+00	1.503750E+00	2.459340E+00
4.160530E+00	1.393040E+00	2.535250E+00
3.116010E+00	3.523310E+00	2.688120E+00
3.213240E+00	3.507160E+00	2.684130E+00
3.243600E+00	3.476740E+00	2.603620E+00
4.361020E+00	1.758580E+00	2.461150E+00
4.310830E+00	1.636150E+00	2.515020E+00
4.360980E+00	1.721130E+00	2.534950E+00
3.314570E+00	3.480460E+00	2.679890E+00
3.420440E+00	3.468010E+00	2.677290E+00
3.455160E+00	3.446180E+00	2.600720E+00
4.317720E+00	2.410280E+00	2.452150E+00
4.374700E+00	2.246870E+00	2.479090E+00
4.380730E+00	2.338110E+00	2.538610E+00
4.398820E+00	2.068710E+00	2.484370E+00
4.386840E+00	1.894980E+00	2.463960E+00
4.384330E+00	1.781290E+00	2.535550E+00
3.522050E+00	3.454920E+00	2.689870E+00
3.642770E+00	3.443920E+00	2.711790E+00
3.649400E+00	3.429310E+00	2.624650E+00
4.233520E+00	2.755830E+00	2.490910E+00
4.299710E+00	2.574160E+00	2.503800E+00
4.286130E+00	2.686490E+00	2.550580E+00
4.356270E+00	2.419000E+00	2.535350E+00
3.715080E+00	3.426990E+00	2.690330E+00
3.813140E+00	3.395520E+00	2.648110E+00
3.946670E+00	3.346320E+00	2.641960E+00
3.978720E+00	3.315560E+00	2.591970E+00
4.025650E+00	3.264060E+00	2.583690E+00
4.100520E+00	3.155130E+00	2.582550E+00
4.089320E+00	3.210830E+00	2.658890E+00
4.161500E+00	3.016200E+00	2.560570E+00
4.209920E+00	2.871000E+00	2.538200E+00
4.269460E+00	2.747670E+00	2.576880E+00
4.024540E+00	3.292600E+00	2.662620E+00
4.063750E+00	3.251980E+00	2.664470E+00
1.703940E+00	2.060060E+00	2.563050E+00
1.719630E+00	2.121400E+00	2.547920E+00
1.720280E+00	2.067830E+00	2.519640E+00
1.724450E+00	2.003130E+00	2.493230E+00
1.692490E+00	1.995550E+00	2.564210E+00
1.736270E+00	1.919220E+00	2.475360E+00
1.689140E+00	1.872670E+00	2.566570E+00
1.740810E+00	1.817350E+00	2.510230E+00
1.877470E+00	1.425380E+00	2.540350E+00
1.857460E+00	1.487450E+00	2.526530E+00
1.907630E+00	1.465130E+00	2.481660E+00
1.915690E+00	1.374620E+00	2.537020E+00
1.961430E+00	2.813920E+00	2.799660E+00
1.993390E+00	2.882830E+00	2.780130E+00
1.971570E+00	2.827470E+00	2.736260E+00
1.954270E+00	2.775930E+00	2.656350E+00
1.937440E+00	2.738840E+00	2.758600E+00
1.915550E+00	2.660130E+00	2.620460E+00
1.906730E+00	2.641570E+00	2.701420E+00
1.857670E+00	2.529540E+00	2.611890E+00
1.805650E+00	2.382440E+00	2.578100E+00
1.757560E+00	2.247630E+00	2.529620E+00
1.755070E+00	2.135800E+00	2.438330E+00
1.769190E+00	2.006550E+00	2.410910E+00
1.785100E+00	1.882390E+00	2.417000E+00
1.831330E+00	1.781880E+00	2.411040E+00
1.786220E+00	1.777970E+00	2.474260E+00
1.862750E+00	1.673980E+00	2.423850E+00
1.810860E+00	1.689020E+00	2.488400E+00
1.886600E+00	1.563880E+00	2.445310E+00
1.835840E+00	1.585650E+00	2.503400E+00
2.007000E+00	1.290240E+00	2.536060E+00
2.089230E+00	1.256030E+00	2.498340E+00
2.070020E+00	1.219820E+00	2.560770E+00
2.128430E+00	1.185470E+00	2.553620E+00
2.022270E+00	2.925860E+00	2.692280E+00
2.033530E+00	2.970840E+00	2.804130E+00
2.299810E+00	1.142480E+00	2.485910E+00
2.235740E+00	1.132520E+00	2.556940E+00
2.340130E+00	1.085060E+00	2.552120E+00
2.076940E+00	3.056060E+00	2.808820E+00
2.116510E+00	3.110280E+00	2.784140E+00
2.079350E+00	3.047910E+00	2.732690E+00
2.506100E+00	1.039410E+00	2.497270E+00
2.442130E+00	1.036030E+00	2.560890E+00
2.552350E+00	9.970520E-01	2.571870E+00
2.141550E+00	3.148840E+00	2.693420E+00
2.168790E+00	3.188990E+00	2.815030E+00
2.660080E+00	9.616230E-01	2.559730E+00
2.799270E+00	9.190260E-01	2.589940E+00
2.212180E+00	3.261290E+00	2.706410E+00
2.925540E+00	9.033480E-01	2.572990E+00
2.883910E+00	8.853630E-01	2.633600E+00
2.965020E+00	8.599130E-01	2.660410E+00
2.267050E+00	3.333840E+00	2.738640E+00
2.310010E+00	3.377920E+00	2.800830E+00
2.313580E+00	3.382130E+00	2.712350E+00
3.069480E+00	8.742910E-01	2.603760E+00
2.376570E+00	3.436710E+00	2.742390E+00
3.187540E+00	8.910870E-01	2.571670E+00
2.443630E+00	3.504120E+00	2.814930E+00
2.512140E+00	3.554200E+00	2.848250E+00
2.489130E+00	3.532890E+00	2.783920E+00
3.330700E+00	8.983850E-01	2.575160E+00
2.552600E+00	3.552320E+00	2.785890E+00
2.560870E+00	3.571700E+00	2.848760E+00
3.529100E+00	9.392940E-01	2.572500E+00
2.604290E+00	3.579770E+00	2.844900E+00
2.671340E+00	3.580760E+00	2.785150E+00
3.671040E+00	9.717220E-01	2.601490E+00
3.641140E+00	9.359780E-01	2.636810E+00
3.701130E+00	9.592290E-01	2.647240E+00
2.803970E+00	3.605260E+00	2.827860E+00
2.761870E+00	3.578180E+00	2.738170E+00
3.879860E+00	1.095570E+00	2.581780E+00
3.781120E+00	1.002900E+00	2.645730E+00
2.868910E+00	3.575020E+00	2.751760E+00
2.919220E+00	3.609870E+00	2.843550E+00
4.090990E+00	1.272960E+00	2.619140E+00
3.997790E+00	1.165350E+00	2.637200E+00
3.010880E+00	3.566390E+00	2.766810E+00
3.005750E+00	3.605810E+00	2.860290E+00
4.246940E+00	1.491440E+00	2.595980E+00
4.192810E+00	1.380350E+00	2.648770E+00
3.082780E+00	3.584280E+00	2.839430E+00
3.161630E+00	3.578650E+00	2.868590E+00
3.189290E+00	3.536680E+00	2.768920E+00
4.376300E+00	1.711860E+00	2.616780E+00
4.327870E+00	1.578520E+00	2.667720E+00
3.272680E+00	3.546280E+00	2.856030E+00
3.380040E+00	3.524870E+00	2.858060E+00
3.387660E+00	3.493750E+00	2.764870E+00
4.416010E+00	2.249370E+00	2.590880E+00
4.440830E+00	2.111350E+00	2.610710E+00
4.443950E+00	1.932100E+00	2.649610E+00
4.468440E+00	2.029070E+00	2.677570E+00
4.407260E+00	1.820980E+00	2.591450E+00
3.469440E+00	3.504470E+00	2.837420E+00
3.561650E+00	3.494310E+00	2.875470E+00
3.567990E+00	3.473420E+00	2.783750E+00
4.319530E+00	2.652080E+00	2.628670E+00
4.388720E+00	2.506100E+00	2.702080E+00
4.412630E+00	2.354050E+00	2.643970E+00
4.464890E+00	2.184140E+00	2.682310E+00
4.480170E+00	2.082420E+00	2.698130E+00
3.638090E+00	3.477420E+00	2.837100E+00
3.734800E+00	3.447090E+00	2.799090E+00
3.876740E+00	3.412280E+00	2.790240E+00
3.924640E+00	3.376250E+00	2.725090E+00
4.145040E+00	3.143650E+00	2.712030E+00
4.203950E+00	3.021960E+00	2.728120E+00
4.192240E+00	3.092750E+00	2.763570E+00
4.244870E+00	2.879510E+00	2.688390E+00
4.288430E+00	2.755710E+00	2.667920E+00
3.964610E+00	3.382580E+00	2.808120E+00
4.006200E+00	3.333310E+00	2.749450E+00
4.106360E+00	3.242900E+00	2.778430E+00
4.175240E+00	3.144570E+00	2.791990E+00
1.649660E+00	2.004150E+00	2.697080E+00
1.677050E+00	2.077190E+00	2.701730E+00
1.678480E+00	2.034670E+00	2.626800E+00
1.652550E+00	1.911630E+00	2.629590E+00
1.629330E+00	1.928810E+00	2.696410E+00
1.650140E+00	1.835270E+00	2.637570E+00
1.617500E+00	1.804270E+00	2.709780E+00
1.654030E+00	1.759040E+00	2.653790E+00
1.914680E+00	2.719240E+00	2.922400E+00
1.945780E+00	2.791140E+00	2.943420E+00
1.931680E+00	2.746510E+00	2.856620E+00
1.901400E+00	2.637630E+00	2.804320E+00
1.896730E+00	2.648320E+00	2.898760E+00
1.857640E+00	2.525500E+00	2.741620E+00
1.861200E+00	2.538840E+00	2.852030E+00
1.810710E+00	2.406430E+00	2.687170E+00
1.817840E+00	2.423060E+00	2.797850E+00
1.762960E+00	2.282720E+00	2.649680E+00
1.774700E+00	2.306680E+00	2.754880E+00
1.713590E+00	2.160790E+00	2.625510E+00
1.717600E+00	2.190020E+00	2.717970E+00
1.756600E+00	1.706700E+00	2.542850E+00
1.702390E+00	1.735440E+00	2.595360E+00
1.780820E+00	1.599060E+00	2.559310E+00
1.722640E+00	1.614960E+00	2.617240E+00
1.811260E+00	1.510840E+00	2.568200E+00
1.759860E+00	1.504540E+00	2.629290E+00
1.835030E+00	1.392610E+00	2.618180E+00
1.911150E+00	1.297930E+00	2.608020E+00
1.869250E+00	1.256970E+00	2.709840E+00
1.959060E+00	1.219620E+00	2.665920E+00
1.983560E+00	2.871390E+00	2.867430E+00
2.066150E+00	1.161940E+00	2.665760E+00
2.158390E+00	1.121100E+00	2.640820E+00
2.142210E+00	1.090390E+00	2.707150E+00
2.221050E+00	1.052320E+00	2.719250E+00
2.024430E+00	2.966550E+00	2.889770E+00
2.058580E+00	3.029410E+00	2.936230E+00
2.057070E+00	3.029930E+00	2.860140E+00
2.379160E+00	1.033580E+00	2.623030E+00
2.322340E+00	1.041290E+00	2.665860E+00
2.413220E+00	9.846490E-01	2.696310E+00
2.107760E+00	3.105750E+00	2.873590E+00
2.609810E+00	9.426370E-01	2.652790E+00
2.531720E+00	9.534420E-01	2.695720E+00
2.615540E+00	9.167920E-01	2.719470E+00
2.161910E+00	3.184910E+00	2.921730E+00
2.201570E+00	3.246230E+00	2.928700E+00
2.189910E+00	3.230140E+00	2.875090E+00
2.703960E+00	8.981510E-01	2.694960E+00
2.233760E+00	3.293280E+00	2.840970E+00
2.243420E+00	3.305160E+00	2.969470E+00
2.859270E+00	8.677780E-01	2.711080E+00
2.973780E+00	8.411810E-01	2.747200E+00
2.295020E+00	3.366580E+00	2.987990E+00
2.346470E+00	3.418080E+00	2.969240E+00
2.297650E+00	3.374650E+00	2.902630E+00
3.080160E+00	8.366590E-01	2.718690E+00
2.374650E+00	3.445740E+00	2.875210E+00
2.393430E+00	3.463560E+00	2.953190E+00
3.259860E+00	8.390260E-01	2.685640E+00
2.464740E+00	3.521430E+00	2.953180E+00
3.453320E+00	8.671760E-01	2.679210E+00
3.383470E+00	8.384590E-01	2.746280E+00
3.476910E+00	8.418270E-01	2.791350E+00
2.588610E+00	3.576900E+00	2.931080E+00
3.585980E+00	9.007540E-01	2.664700E+00
3.586370E+00	8.791340E-01	2.750910E+00
2.698690E+00	3.610620E+00	2.968880E+00
2.660550E+00	3.600020E+00	2.884630E+00
3.690660E+00	9.379080E-01	2.705880E+00
2.749480E+00	3.620120E+00	2.906070E+00
2.758200E+00	3.623210E+00	2.978230E+00
3.949750E+00	1.096290E+00	2.725830E+00
3.818890E+00	9.922900E-01	2.776750E+00
2.804240E+00	3.625690E+00	2.980440E+00
2.867410E+00	3.620910E+00	2.933090E+00
4.059040E+00	1.198790E+00	2.719810E+00
4.033980E+00	1.162860E+00	2.770010E+00
2.963570E+00	3.618410E+00	2.918240E+00
4.261810E+00	1.456780E+00	2.719430E+00
4.161370E+00	1.315220E+00	2.767340E+00
4.083040E+00	1.210400E+00	2.794560E+00
3.066840E+00	3.596920E+00	2.932910E+00
3.208320E+00	3.572350E+00	2.962720E+00
4.392770E+00	1.680800E+00	2.770400E+00
4.426350E+00	1.786010E+00	2.677180E+00
4.449280E+00	1.815530E+00	2.754160E+00
4.320070E+00	1.546310E+00	2.778300E+00
3.300200E+00	3.553710E+00	3.009030E+00
3.327020E+00	3.538210E+00	2.932360E+00
4.485880E+00	2.006150E+00	2.747100E+00
4.473710E+00	1.906410E+00	2.806280E+00
3.378680E+00	3.536000E+00	2.996120E+00
3.448800E+00	3.516480E+00	2.930220E+00
3.565950E+00	3.500020E+00	2.974740E+00
4.374060E+00	2.628430E+00	2.758830E+00
4.434730E+00	2.488110E+00	2.848340E+00
4.466430E+00	2.356340E+00	2.803810E+00
4.489260E+00	2.221540E+00	2.777870E+00
4.499540E+00	2.102220E+00	2.772240E+00
3.664030E+00	3.477040E+00	2.911370E+00
3.784670E+00	3.453990E+00	2.961290E+00
3.850500E+00	3.434970E+00	2.879410E+00
4.222770E+00	3.063750E+00	2.851720E+00
4.263740E+00	2.956510E+00	2.864790E+00
4.289690E+00	2.868780E+00	2.827840E+00
4.331800E+00	2.749860E+00	2.795580E+00
3.888360E+00	3.430790E+00	2.959680E+00
3.938130E+00	3.406430E+00	2.889330E+00
4.042570E+00	3.340230E+00	2.896350E+00
4.124370E+00	3.271620E+00	2.910360E+00
4.154730E+00	3.227480E+00	2.883500E+00
4.181140E+00	3.168430E+00	2.886640E+00
4.172530E+00	3.208720E+00	2.921950E+00
4.158810E+00	3.236140E+00	2.937940E+00
1.606470E+00	1.950400E+00	2.845880E+00
1.640680E+00	2.020450E+00	2.851850E+00
1.629300E+00	1.974780E+00	2.772230E+00
1.597870E+00	1.854460E+00	2.768430E+00
1.582850E+00	1.879640E+00	2.839050E+00
1.587750E+00	1.784730E+00	2.775730E+00
1.567360E+00	1.782290E+00	2.830060E+00
1.582290E+00	1.716890E+00	2.799290E+00
1.899230E+00	2.669040E+00	3.081430E+00
1.918360E+00	2.733160E+00	3.074280E+00
1.908950E+00	2.686490E+00	2.993680E+00
1.870790E+00	2.562020E+00	2.953640E+00
1.880450E+00	2.589050E+00	3.051410E+00
1.826750E+00	2.444150E+00	2.904220E+00
1.843370E+00	2.473070E+00	3.011460E+00
1.784910E+00	2.328600E+00	2.858420E+00
1.798220E+00	2.350230E+00	2.961730E+00
1.731710E+00	2.213210E+00	2.815480E+00
1.743130E+00	2.234670E+00	2.911360E+00
1.681520E+00	2.098220E+00	2.786600E+00
1.687560E+00	2.124130E+00	2.869550E+00
1.669320E+00	1.641610E+00	2.678860E+00
1.621660E+00	1.675670E+00	2.741420E+00
1.696880E+00	1.524310E+00	2.698530E+00
1.642790E+00	1.556370E+00	2.766560E+00
1.744270E+00	1.410300E+00	2.716300E+00
1.674260E+00	1.440310E+00	2.785750E+00
1.796800E+00	1.309520E+00	2.741020E+00
1.718860E+00	1.313500E+00	2.829310E+00
1.825220E+00	1.248910E+00	2.768630E+00
1.790540E+00	1.249670E+00	2.813270E+00
1.854420E+00	1.189400E+00	2.825040E+00
1.937720E+00	2.797990E+00	3.114480E+00
1.972640E+00	2.868180E+00	3.084020E+00
1.948130E+00	2.798150E+00	3.032710E+00
1.992080E+00	1.162930E+00	2.721300E+00
1.934400E+00	1.164660E+00	2.764730E+00
2.017600E+00	1.114190E+00	2.790340E+00
2.002830E+00	2.913920E+00	2.987750E+00
2.013520E+00	2.957320E+00	3.112830E+00
2.127810E+00	1.051940E+00	2.805970E+00
2.232100E+00	1.011780E+00	2.834710E+00
2.055460E+00	3.037320E+00	3.124780E+00
2.096500E+00	3.094330E+00	3.095300E+00
2.057220E+00	3.024940E+00	3.037160E+00
2.340870E+00	9.792140E-01	2.825710E+00
2.473700E+00	9.400950E-01	2.811200E+00
2.434410E+00	9.389820E-01	2.886660E+00
2.516350E+00	9.141680E-01	2.925580E+00
2.118060E+00	3.113400E+00	2.994670E+00
2.134910E+00	3.143790E+00	3.068220E+00
2.630300E+00	8.998830E-01	2.834440E+00
2.182600E+00	3.212360E+00	3.046700E+00
2.774750E+00	8.682050E-01	2.816620E+00
2.735430E+00	8.635720E-01	2.883270E+00
2.818690E+00	8.402390E-01	2.917530E+00
2.236090E+00	3.300650E+00	3.074860E+00
2.268280E+00	3.345100E+00	3.091880E+00
2.271250E+00	3.341710E+00	3.037190E+00
2.924490E+00	8.375340E-01	2.847780E+00
2.323190E+00	3.399860E+00	3.088040E+00
3.044990E+00	8.249760E-01	2.816240E+00
2.397450E+00	3.464310E+00	3.028900E+00
3.179060E+00	8.163900E-01	2.823320E+00
2.460870E+00	3.526290E+00	3.075930E+00
2.526280E+00	3.573930E+00	3.105560E+00
2.497780E+00	3.548380E+00	3.042280E+00
3.355660E+00	8.111850E-01	2.834090E+00
3.499020E+00	8.068520E-01	2.880880E+00
2.556780E+00	3.573650E+00	3.044050E+00
2.568320E+00	3.594340E+00	3.109060E+00
3.603200E+00	8.462330E-01	2.854840E+00
2.607130E+00	3.607540E+00	3.110500E+00
2.663600E+00	3.614880E+00	3.063370E+00
3.708870E+00	9.145140E-01	2.821700E+00
2.788560E+00	3.641300E+00	3.058970E+00
3.945880E+00	1.050070E+00	2.861210E+00
3.838850E+00	9.492450E-01	2.893650E+00
2.908530E+00	3.662580E+00	3.097720E+00
2.866760E+00	3.636220E+00	3.019700E+00
4.036110E+00	1.144430E+00	2.829200E+00
2.973180E+00	3.630750E+00	3.022030E+00
2.986930E+00	3.664920E+00	3.115710E+00
4.272150E+00	1.445320E+00	2.855680E+00
4.203200E+00	1.321930E+00	2.889920E+00
4.126300E+00	1.224010E+00	2.869110E+00
3.044790E+00	3.648300E+00	3.100210E+00
3.114710E+00	3.637390E+00	3.142400E+00
3.114070E+00	3.615380E+00	3.052090E+00
4.446810E+00	1.790350E+00	2.864840E+00
4.408750E+00	1.660170E+00	2.919710E+00
4.348140E+00	1.567370E+00	2.864820E+00
3.168640E+00	3.623050E+00	3.115230E+00
3.251980E+00	3.588680E+00	3.096550E+00
4.499260E+00	2.017050E+00	2.872310E+00
4.488840E+00	1.890560E+00	2.933640E+00
3.359860E+00	3.555120E+00	3.064700E+00
3.481380E+00	3.530550E+00	3.055470E+00
3.580980E+00	3.514760E+00	3.041080E+00
4.407960E+00	2.611320E+00	2.910490E+00
4.461950E+00	2.476410E+00	2.962430E+00
4.490250E+00	2.363330E+00	2.939910E+00
4.508730E+00	2.221020E+00	2.910170E+00
4.508720E+00	2.129360E+00	2.855840E+00
3.673940E+00	3.494610E+00	3.030330E+00
3.785890E+00	3.481030E+00	3.077410E+00
4.264820E+00	2.984020E+00	2.951340E+00
4.317640E+00	2.860210E+00	2.982390E+00
4.287630E+00	2.955200E+00	3.016450E+00
4.349960E+00	2.749330E+00	2.915510E+00
3.887340E+00	3.449090E+00	3.056420E+00
3.974510E+00	3.400460E+00	3.000700E+00
4.063970E+00	3.357660E+00	3.045060E+00
4.102850E+00	3.310220E+00	2.981810E+00
4.178250E+00	3.204460E+00	2.991840E+00
4.233670E+00	3.084740E+00	3.008970E+00
4.265300E+00	3.005970E+00	3.001850E+00
4.121210E+00	3.311940E+00	3.054710E+00
4.143990E+00	3.267340E+00	2.990830E+00
1.747820E+00	2.222300E+00	3.066360E+00
1.775150E+00	2.280130E+00	3.092170E+00
1.760430E+00	2.251390E+00	3.014070E+00
1.699270E+00	2.140690E+00	2.952600E+00
1.711340E+00	2.153290E+00	3.035870E+00
1.652790E+00	2.051200E+00	2.915150E+00
1.654870E+00	2.046340E+00	2.987350E+00
1.596470E+00	1.938950E+00	2.920490E+00
1.549960E+00	1.802260E+00	2.908450E+00
1.541950E+00	1.679700E+00	2.898880E+00
1.586340E+00	1.589780E+00	2.843930E+00
1.541440E+00	1.548270E+00	2.950130E+00
1.620610E+00	1.477700E+00	2.847940E+00
1.580440E+00	1.494090E+00	2.907010E+00
1.653640E+00	1.378980E+00	2.866940E+00
1.608060E+00	1.414040E+00	2.922800E+00
1.673740E+00	1.318990E+00	2.889570E+00
1.643360E+00	1.331810E+00	2.942860E+00
1.692040E+00	1.269530E+00	2.936730E+00
1.913590E+00	2.717460E+00	3.152720E+00
1.890620E+00	2.624990E+00	3.133800E+00
1.865710E+00	2.527660E+00	3.124260E+00
1.817680E+00	2.382510E+00	3.081980E+00
1.780280E+00	1.207090E+00	2.924750E+00
1.867550E+00	1.146750E+00	2.927150E+00
1.968110E+00	2.864790E+00	3.174940E+00
1.935510E+00	2.790690E+00	3.170520E+00
1.956360E+00	1.104330E+00	2.908490E+00
2.050880E+00	1.076020E+00	2.886690E+00
2.039390E+00	1.069240E+00	2.949500E+00
2.114140E+00	1.032980E+00	2.967600E+00
2.011490E+00	2.957220E+00	3.215070E+00
2.039680E+00	3.012880E+00	3.229420E+00
2.038910E+00	3.012330E+00	3.177030E+00
2.270220E+00	9.926110E-01	2.892090E+00
2.211510E+00	1.004360E+00	2.928500E+00
2.303320E+00	9.707340E-01	2.967680E+00
2.081840E+00	3.077380E+00	3.217590E+00
2.419990E+00	9.287520E-01	2.977220E+00
2.527530E+00	8.963500E-01	3.027930E+00
2.134980E+00	3.156010E+00	3.144230E+00
2.621020E+00	8.752540E-01	2.988700E+00
2.178850E+00	3.221630E+00	3.182800E+00
2.209570E+00	3.267870E+00	3.202160E+00
2.209630E+00	3.269210E+00	3.136590E+00
2.724640E+00	8.512720E-01	2.954150E+00
2.826710E+00	8.204040E-01	3.022740E+00
2.256720E+00	3.330950E+00	3.187820E+00
2.924180E+00	8.072310E-01	2.964290E+00
2.328950E+00	3.407480E+00	3.209220E+00
2.385990E+00	3.459610E+00	3.233280E+00
2.356300E+00	3.440310E+00	3.165140E+00
3.078130E+00	7.843000E-01	2.942580E+00
2.405330E+00	3.482680E+00	3.144740E+00
2.442640E+00	3.508240E+00	3.242180E+00
3.266110E+00	7.706630E-01	2.931870E+00
3.202860E+00	7.554060E-01	3.014390E+00
3.311500E+00	7.469310E-01	3.028770E+00
2.501330E+00	3.552950E+00	3.194490E+00
3.436480E+00	7.700130E-01	2.975380E+00
2.600120E+00	3.603170E+00	3.185590E+00
3.611740E+00	8.061660E-01	2.960420E+00
2.662350E+00	3.631910E+00	3.212720E+00
2.663120E+00	3.633030E+00	3.159250E+00
3.735460E+00	8.711930E-01	2.928490E+00
2.704100E+00	3.646220E+00	3.221110E+00
2.755040E+00	3.656030E+00	3.178070E+00
3.952870E+00	1.007030E+00	2.992840E+00
3.841140E+00	9.163390E-01	2.986510E+00
2.869620E+00	3.664670E+00	3.186940E+00
4.074700E+00	1.117780E+00	2.935660E+00
2.966020E+00	3.666320E+00	3.190540E+00
4.267340E+00	1.377390E+00	2.962110E+00
4.186010E+00	1.246920E+00	2.984130E+00
4.260630E+00	1.342000E+00	3.036340E+00
3.044640E+00	3.651680E+00	3.176950E+00
3.123360E+00	3.627470E+00	3.239600E+00
4.465830E+00	1.776140E+00	2.983760E+00
4.427390E+00	1.661780E+00	3.040470E+00
4.355620E+00	1.504750E+00	2.984550E+00
4.303680E+00	1.408010E+00	3.023420E+00
3.195220E+00	3.611390E+00	3.185460E+00
3.286710E+00	3.570300E+00	3.221900E+00
4.521950E+00	2.004280E+00	3.024440E+00
4.521620E+00	2.097500E+00	2.936030E+00
4.535270E+00	2.136770E+00	3.004690E+00
4.498100E+00	1.873760E+00	3.034710E+00
3.403450E+00	3.547770E+00	3.178760E+00
3.535360E+00	3.532510E+00	3.155870E+00
3.608210E+00	3.523540E+00	3.102040E+00
4.463490E+00	2.528470E+00	3.032380E+00
4.507810E+00	2.397920E+00	3.073120E+00
4.486170E+00	2.483000E+00	3.091060E+00
4.530460E+00	2.249700E+00	3.033960E+00
3.648010E+00	3.516660E+00	3.192870E+00
3.716390E+00	3.507980E+00	3.187350E+00
3.721510E+00	3.504740E+00	3.139240E+00
4.312380E+00	2.922310E+00	3.117880E+00
4.274340E+00	3.000960E+00	3.045670E+00
4.268790E+00	3.026210E+00	3.098880E+00
4.366980E+00	2.788780E+00	3.116710E+00
4.418320E+00	2.667670E+00	3.053980E+00
4.469310E+00	2.542050E+00	3.102360E+00
3.756780E+00	3.498370E+00	3.187820E+00
3.848630E+00	3.469810E+00	3.194530E+00
4.012060E+00	3.396750E+00	3.136460E+00
4.069670E+00	3.366540E+00	3.113470E+00
4.186810E+00	3.198820E+00	3.134080E+00
4.157110E+00	3.261460E+00	3.061910E+00
4.132210E+00	3.297750E+00	3.126380E+00
4.240630E+00	3.091170E+00	3.134460E+00
4.099070E+00	3.341880E+00	3.102650E+00
1.778400E+00	2.277710E+00	3.256820E+00
1.804170E+00	2.329900E+00	3.243440E+00
1.773400E+00	2.271290E+00	3.204230E+00
1.737020E+00	2.202760E+00	3.129660E+00
1.734500E+00	2.195700E+00	3.221860E+00
1.664460E+00	2.066090E+00	3.077490E+00
1.673800E+00	2.085680E+00	3.171220E+00
1.595520E+00	1.950810E+00	3.028600E+00
1.603630E+00	1.973020E+00	3.121390E+00
1.547600E+00	1.835130E+00	2.995570E+00
1.547490E+00	1.862460E+00	3.084290E+00
1.514660E+00	1.721540E+00	2.982510E+00
1.504140E+00	1.754520E+00	3.061450E+00
1.510680E+00	1.614060E+00	2.994120E+00
1.485340E+00	1.649770E+00	3.058910E+00
1.514510E+00	1.547710E+00	3.013220E+00
1.486690E+00	1.540170E+00	3.083090E+00
1.521460E+00	1.483160E+00	3.037010E+00
1.839880E+00	2.409550E+00	3.265300E+00
1.875110E+00	2.509160E+00	3.289000E+00
1.855050E+00	2.464700E+00	3.199400E+00
1.803260E+00	2.335160E+00	3.173380E+00
1.563570E+00	1.448860E+00	2.978900E+00
1.600430E+00	1.362120E+00	3.007620E+00
1.649030E+00	1.261780E+00	3.055630E+00
1.716110E+00	1.214700E+00	3.007840E+00
1.705020E+00	1.195150E+00	3.071290E+00
1.772870E+00	1.160060E+00	3.072310E+00
1.930400E+00	2.724990E+00	3.304150E+00
1.944150E+00	2.804290E+00	3.330180E+00
1.942050E+00	2.772220E+00	3.239580E+00
1.906620E+00	2.620600E+00	3.247000E+00
1.902730E+00	1.111990E+00	2.976390E+00
1.854890E+00	1.132760E+00	3.016630E+00
1.940970E+00	1.074900E+00	3.057710E+00
1.962550E+00	2.881330E+00	3.352240E+00
1.983410E+00	2.928310E+00	3.339350E+00
1.979520E+00	2.886480E+00	3.282690E+00
2.034400E+00	1.055940E+00	3.022390E+00
2.110680E+00	1.017620E+00	3.080760E+00
2.022950E+00	2.998880E+00	3.317180E+00
2.229680E+00	9.791660E-01	3.090310E+00
2.353210E+00	9.396500E-01	3.078690E+00
2.322080E+00	9.494970E-01	3.142550E+00
2.389120E+00	9.253640E-01	3.181510E+00
2.076650E+00	3.090930E+00	3.330580E+00
2.116570E+00	3.149530E+00	3.345510E+00
2.107330E+00	3.119060E+00	3.288030E+00
2.479840E+00	9.047000E-01	3.129210E+00
2.142630E+00	3.163380E+00	3.260820E+00
2.148860E+00	3.191600E+00	3.337330E+00
2.609800E+00	8.705880E-01	3.109670E+00
2.196200E+00	3.252980E+00	3.308200E+00
2.717070E+00	8.395130E-01	3.066690E+00
2.815280E+00	8.115220E-01	3.127520E+00
2.259620E+00	3.341280E+00	3.324770E+00
2.308590E+00	3.399710E+00	3.354460E+00
2.302230E+00	3.377180E+00	3.277290E+00
2.958780E+00	7.766180E-01	3.091070E+00
2.361560E+00	3.439280E+00	3.320620E+00
3.111920E+00	7.523300E-01	3.071310E+00
3.066170E+00	7.359160E-01	3.144030E+00
3.136830E+00	7.288090E-01	3.135330E+00
2.433760E+00	3.506410E+00	3.325640E+00
3.234390E+00	7.267160E-01	3.112160E+00
2.507740E+00	3.555730E+00	3.317610E+00
3.415850E+00	7.300800E-01	3.126020E+00
2.593950E+00	3.598330E+00	3.304610E+00
3.589030E+00	7.771710E-01	3.088690E+00
2.690330E+00	3.644730E+00	3.291430E+00
3.777700E+00	8.599360E-01	3.068740E+00
2.756390E+00	3.678400E+00	3.324120E+00
2.758120E+00	3.661590E+00	3.274110E+00
3.886100E+00	9.358380E-01	3.055300E+00
3.893170E+00	9.198080E-01	3.110080E+00
2.799000E+00	3.689310E+00	3.336440E+00
2.846680E+00	3.675450E+00	3.298340E+00
4.120240E+00	1.114700E+00	3.103150E+00
3.968810E+00	9.855100E-01	3.110140E+00
2.949810E+00	3.671320E+00	3.293620E+00
4.228830E+00	1.265780E+00	3.095000E+00
4.220360E+00	1.207330E+00	3.153600E+00
3.039730E+00	3.648280E+00	3.274260E+00
3.126160E+00	3.640500E+00	3.345530E+00
4.481570E+00	1.791400E+00	3.104720E+00
4.449000E+00	1.677380E+00	3.130020E+00
4.405790E+00	1.560160E+00	3.114470E+00
4.327050E+00	1.400910E+00	3.111750E+00
4.276100E+00	1.277980E+00	3.170470E+00
3.229600E+00	3.597580E+00	3.306220E+00
3.300540E+00	3.569110E+00	3.285040E+00
4.541510E+00	2.132180E+00	3.108540E+00
4.533890E+00	2.011570E+00	3.166410E+00
4.511300E+00	1.912060E+00	3.115000E+00
3.351880E+00	3.553160E+00	3.269800E+00
3.440730E+00	3.544220E+00	3.318340E+00
3.542880E+00	3.525550E+00	3.248330E+00
3.578870E+00	3.535570E+00	3.346030E+00
4.493800E+00	2.471640E+00	3.154070E+00
4.528390E+00	2.373160E+00	3.208060E+00
4.537940E+00	2.260950E+00	3.158600E+00
3.670190E+00	3.517270E+00	3.285190E+00
3.739940E+00	3.500000E+00	3.228060E+00
3.800430E+00	3.502570E+00	3.315960E+00
4.275380E+00	3.017380E+00	3.194880E+00
4.323730E+00	2.924990E+00	3.266030E+00
4.368870E+00	2.808000E+00	3.228520E+00
4.423530E+00	2.687250E+00	3.198100E+00
4.467100E+00	2.570550E+00	3.177780E+00
3.917740E+00	3.472070E+00	3.315360E+00
4.005830E+00	3.409290E+00	3.277790E+00
4.116300E+00	3.301530E+00	3.230650E+00
4.089220E+00	3.344640E+00	3.147360E+00
4.188860E+00	3.199870E+00	3.261970E+00
4.232760E+00	3.114370E+00	3.232100E+00
1.642580E+00	2.079050E+00	3.344810E+00
1.670250E+00	2.118390E+00	3.345450E+00
1.650430E+00	2.085040E+00	3.319970E+00
1.630160E+00	2.046030E+00	3.321980E+00
1.716110E+00	2.185890E+00	3.338200E+00
1.765660E+00	2.281870E+00	3.372810E+00
1.751990E+00	2.231960E+00	3.297360E+00
1.675920E+00	2.099440E+00	3.275480E+00
1.612730E+00	1.990730E+00	3.208450E+00
1.610470E+00	1.998390E+00	3.274490E+00
1.554620E+00	1.885450E+00	3.168540E+00
1.561810E+00	1.909550E+00	3.247070E+00
1.504770E+00	1.781290E+00	3.142140E+00
1.512030E+00	1.805660E+00	3.220300E+00
1.471690E+00	1.677850E+00	3.131700E+00
1.469320E+00	1.704060E+00	3.207030E+00
1.466170E+00	1.587920E+00	3.132000E+00
1.451630E+00	1.591450E+00	3.220060E+00
1.466910E+00	1.537450E+00	3.139520E+00
1.457630E+00	1.535130E+00	3.185030E+00
1.468690E+00	1.489220E+00	3.174630E+00
1.807630E+00	2.346820E+00	3.318640E+00
1.551190E+00	1.396100E+00	3.066220E+00
1.503790E+00	1.421010E+00	3.150200E+00
1.588020E+00	1.320750E+00	3.093860E+00
1.549580E+00	1.348170E+00	3.141390E+00
1.609560E+00	1.276100E+00	3.124090E+00
1.583860E+00	1.291630E+00	3.175470E+00
1.632720E+00	1.242380E+00	3.177580E+00
1.881130E+00	2.547680E+00	3.400970E+00
1.895590E+00	2.601900E+00	3.420180E+00
1.891330E+00	2.578520E+00	3.355900E+00
1.858800E+00	2.477000E+00	3.360960E+00
1.709750E+00	1.178630E+00	3.171800E+00
1.806150E+00	1.140550E+00	3.189320E+00
1.930750E+00	2.801290E+00	3.445090E+00
1.950240E+00	2.867340E+00	3.471890E+00
1.942030E+00	2.838570E+00	3.400550E+00
1.917390E+00	2.712260E+00	3.391590E+00
1.873130E+00	1.107710E+00	3.153090E+00
1.967660E+00	1.068910E+00	3.197770E+00
1.974780E+00	2.934480E+00	3.405180E+00
2.052620E+00	1.044400E+00	3.159140E+00
2.144250E+00	1.006470E+00	3.169600E+00
2.123130E+00	1.013940E+00	3.251410E+00
2.220880E+00	9.788560E-01	3.263600E+00
2.012820E+00	3.023990E+00	3.438860E+00
2.050030E+00	3.086240E+00	3.467910E+00
2.045740E+00	3.070600E+00	3.395190E+00
2.326170E+00	9.483880E-01	3.224150E+00
2.393140E+00	9.180960E-01	3.241960E+00
2.083980E+00	3.127350E+00	3.421200E+00
2.474020E+00	8.927670E-01	3.279610E+00
2.140820E+00	3.203900E+00	3.435370E+00
2.602600E+00	8.608600E-01	3.236990E+00
2.194220E+00	3.281560E+00	3.441950E+00
2.234080E+00	3.337790E+00	3.472070E+00
2.228560E+00	3.322770E+00	3.394790E+00
2.719130E+00	8.261120E-01	3.187630E+00
2.861880E+00	7.699250E-01	3.243110E+00
2.282730E+00	3.387970E+00	3.435210E+00
2.994330E+00	7.296430E-01	3.206720E+00
2.945350E+00	7.269130E-01	3.265140E+00
3.006560E+00	7.027060E-01	3.278220E+00
2.355370E+00	3.452880E+00	3.428090E+00
3.136810E+00	6.943090E-01	3.225580E+00
2.426740E+00	3.513840E+00	3.422730E+00
3.318880E+00	6.830990E-01	3.202090E+00
3.260230E+00	6.588090E-01	3.274770E+00
3.352620E+00	6.617230E-01	3.276780E+00
2.506010E+00	3.572750E+00	3.421880E+00
3.408010E+00	6.954830E-01	3.194980E+00
3.407230E+00	6.790530E-01	3.240920E+00
2.591140E+00	3.616790E+00	3.418920E+00
3.567850E+00	7.370000E-01	3.184520E+00
3.481690E+00	7.018060E-01	3.222140E+00
2.679710E+00	3.665180E+00	3.409060E+00
3.727480E+00	7.885770E-01	3.220440E+00
2.778460E+00	3.699930E+00	3.402550E+00
3.931320E+00	9.142850E-01	3.200850E+00
2.853480E+00	3.714610E+00	3.449090E+00
2.852370E+00	3.707450E+00	3.390110E+00
4.043130E+00	1.010150E+00	3.178580E+00
4.047300E+00	9.921600E-01	3.237660E+00
2.888610E+00	3.717570E+00	3.438810E+00
2.939130E+00	3.703820E+00	3.420510E+00
4.239980E+00	1.183350E+00	3.243990E+00
4.126060E+00	1.057660E+00	3.234400E+00
3.039630E+00	3.670410E+00	3.383750E+00
3.123300E+00	3.644190E+00	3.445780E+00
4.486230E+00	1.737180E+00	3.186950E+00
4.458790E+00	1.622240E+00	3.200710E+00
4.419630E+00	1.484210E+00	3.217490E+00
4.351190E+00	1.341750E+00	3.243730E+00
4.415480E+00	1.428850E+00	3.289670E+00
3.200900E+00	3.620430E+00	3.418080E+00
3.282450E+00	3.587480E+00	3.403220E+00
3.332310E+00	3.568340E+00	3.337060E+00
3.384610E+00	3.557920E+00	3.432830E+00
4.558810E+00	2.136510E+00	3.240560E+00
4.553920E+00	2.009540E+00	3.259620E+00
4.531430E+00	1.868210E+00	3.224700E+00
4.507050E+00	1.710770E+00	3.274540E+00
4.469870E+00	1.568240E+00	3.290000E+00
4.442530E+00	1.486390E+00	3.290290E+00
3.500990E+00	3.542750E+00	3.407030E+00
3.600690E+00	3.537020E+00	3.439950E+00
4.506290E+00	2.478760E+00	3.259140E+00
4.545150E+00	2.367200E+00	3.328120E+00
4.553880E+00	2.269510E+00	3.265560E+00
3.699980E+00	3.529000E+00	3.380450E+00
3.811070E+00	3.518080E+00	3.426160E+00
4.279440E+00	3.037920E+00	3.311240E+00
4.331140E+00	2.940240E+00	3.390170E+00
4.379690E+00	2.823850E+00	3.349790E+00
4.432640E+00	2.709020E+00	3.313250E+00
4.476730E+00	2.595030E+00	3.286650E+00
3.898190E+00	3.496760E+00	3.387730E+00
4.012770E+00	3.442860E+00	3.409690E+00
4.108880E+00	3.344290E+00	3.371380E+00
4.178280E+00	3.241320E+00	3.354610E+00
4.231900E+00	3.143140E+00	3.338850E+00
1.728150E+00	2.248120E+00	3.504510E+00
1.767640E+00	2.319090E+00	3.520650E+00
1.735690E+00	2.251110E+00	3.469600E+00
1.714060E+00	2.198720E+00	3.405900E+00
1.698780E+00	2.182930E+00	3.473530E+00
1.639850E+00	2.066740E+00	3.398510E+00
1.576330E+00	1.951640E+00	3.328030E+00
1.569840E+00	1.950010E+00	3.400120E+00
1.521580E+00	1.835070E+00	3.297740E+00
1.526260E+00	1.859920E+00	3.372340E+00
1.473580E+00	1.732260E+00	3.282170E+00
1.476810E+00	1.759500E+00	3.354630E+00
1.449180E+00	1.642270E+00	3.275330E+00
1.441380E+00	1.650510E+00	3.362140E+00
1.443630E+00	1.591580E+00	3.280080E+00
1.439170E+00	1.591830E+00	3.326490E+00
1.440010E+00	1.546570E+00	3.312380E+00
1.771830E+00	2.307620E+00	3.448020E+00
1.811440E+00	2.390760E+00	3.493490E+00
1.452740E+00	1.481060E+00	3.277900E+00
1.476340E+00	1.437360E+00	3.229800E+00
1.474740E+00	1.421690E+00	3.282800E+00
1.501030E+00	1.384740E+00	3.265480E+00
1.846540E+00	2.467660E+00	3.496690E+00
1.875890E+00	2.557380E+00	3.533150E+00
1.872790E+00	2.529170E+00	3.449300E+00
1.823760E+00	2.402780E+00	3.422940E+00
1.544720E+00	1.332660E+00	3.227960E+00
1.605900E+00	1.253800E+00	3.294910E+00
1.662650E+00	1.209870E+00	3.251350E+00
1.660050E+00	1.203110E+00	3.308470E+00
1.708080E+00	1.168530E+00	3.299760E+00
1.913160E+00	2.758110E+00	3.594920E+00
1.927410E+00	2.824630E+00	3.587490E+00
1.929040E+00	2.768500E+00	3.512460E+00
1.904470E+00	2.638620E+00	3.482090E+00
1.902930E+00	2.667900E+00	3.566710E+00
1.858860E+00	1.116270E+00	3.251400E+00
1.803280E+00	1.132660E+00	3.291560E+00
1.868410E+00	1.103000E+00	3.313370E+00
1.937750E+00	2.890510E+00	3.631940E+00
1.967260E+00	2.957900E+00	3.605440E+00
1.951350E+00	2.878490E+00	3.552550E+00
1.923230E+00	1.077280E+00	3.290430E+00
1.984450E+00	2.962980E+00	3.513680E+00
1.996360E+00	3.019890E+00	3.589390E+00
2.048140E+00	1.038650E+00	3.315550E+00
2.151940E+00	9.948100E-01	3.337150E+00
2.238890E+00	9.698780E-01	3.402480E+00
2.026010E+00	3.054380E+00	3.532140E+00
2.336570E+00	9.402750E-01	3.353940E+00
2.389600E+00	9.162520E-01	3.289550E+00
2.086640E+00	3.137950E+00	3.548840E+00
2.425530E+00	9.036410E-01	3.357670E+00
2.512020E+00	8.847160E-01	3.419270E+00
2.144480E+00	3.217190E+00	3.562030E+00
2.175910E+00	3.274230E+00	3.577910E+00
2.174180E+00	3.254220E+00	3.510670E+00
2.605790E+00	8.484290E-01	3.369070E+00
2.207790E+00	3.308910E+00	3.531900E+00
2.718210E+00	8.025150E-01	3.314080E+00
2.821050E+00	7.651900E-01	3.388900E+00
2.267980E+00	3.387380E+00	3.563120E+00
2.929570E+00	7.217300E-01	3.333540E+00
3.044180E+00	6.793340E-01	3.373520E+00
2.346150E+00	3.448580E+00	3.526690E+00
3.175950E+00	6.590610E-01	3.339420E+00
3.124920E+00	6.560950E-01	3.398040E+00
3.199770E+00	6.416420E-01	3.427720E+00
2.420900E+00	3.513910E+00	3.522780E+00
3.309950E+00	6.477000E-01	3.364720E+00
2.503720E+00	3.570590E+00	3.526910E+00
3.465330E+00	6.806200E-01	3.327390E+00
2.590250E+00	3.619500E+00	3.529380E+00
3.602820E+00	7.300900E-01	3.276940E+00
3.610250E+00	7.249390E-01	3.375410E+00
2.673430E+00	3.666480E+00	3.524080E+00
3.686100E+00	7.615960E-01	3.287460E+00
3.671960E+00	7.533140E-01	3.331340E+00
2.758370E+00	3.694900E+00	3.517070E+00
3.875860E+00	8.525710E-01	3.362710E+00
3.737040E+00	7.817330E-01	3.319390E+00
2.837520E+00	3.711550E+00	3.514760E+00
4.070480E+00	9.996190E-01	3.331000E+00
2.899180E+00	3.715380E+00	3.496790E+00
2.966020E+00	3.706400E+00	3.553450E+00
4.174910E+00	1.091760E+00	3.316100E+00
4.170650E+00	1.075370E+00	3.372160E+00
3.061780E+00	3.659800E+00	3.517520E+00
3.130690E+00	3.638930E+00	3.503580E+00
4.391630E+00	1.369950E+00	3.330760E+00
4.331520E+00	1.273150E+00	3.345150E+00
4.246920E+00	1.155090E+00	3.386060E+00
3.175340E+00	3.623830E+00	3.488450E+00
3.260020E+00	3.589330E+00	3.509360E+00
3.383750E+00	3.563090E+00	3.542920E+00
4.568580E+00	2.069800E+00	3.327440E+00
4.562250E+00	1.953030E+00	3.333520E+00
4.553060E+00	1.811600E+00	3.354520E+00
4.517150E+00	1.647170E+00	3.397460E+00
4.555430E+00	1.755480E+00	3.413480E+00
4.446400E+00	1.466100E+00	3.371660E+00
4.393920E+00	1.344510E+00	3.398250E+00
3.492070E+00	3.542870E+00	3.493620E+00
3.603690E+00	3.549640E+00	3.530100E+00
4.510360E+00	2.505660E+00	3.389310E+00
4.555790E+00	2.368970E+00	3.457160E+00
4.571700E+00	2.201280E+00	3.386300E+00
4.579930E+00	2.031580E+00	3.413690E+00
4.578360E+00	1.904210E+00	3.418340E+00
4.572830E+00	1.813750E+00	3.427970E+00
3.710840E+00	3.532450E+00	3.479250E+00
3.815860E+00	3.531270E+00	3.513850E+00
4.277770E+00	3.063880E+00	3.438700E+00
4.338560E+00	2.950570E+00	3.506660E+00
4.383340E+00	2.837650E+00	3.464240E+00
4.442020E+00	2.712410E+00	3.432680E+00
4.476020E+00	2.623210E+00	3.377070E+00
3.923860E+00	3.504910E+00	3.486580E+00
4.028100E+00	3.465280E+00	3.510030E+00
4.068250E+00	3.423630E+00	3.475170E+00
4.116890E+00	3.368550E+00	3.470170E+00
4.185190E+00	3.261680E+00	3.488730E+00
4.161460E+00	3.332220E+00	3.512190E+00
4.223200E+00	3.171180E+00	3.425680E+00
4.096920E+00	3.418560E+00	3.523680E+00
4.142390E+00	3.371030E+00	3.526910E+00
1.708360E+00	2.320830E+00	3.672910E+00
1.737480E+00	2.369670E+00	3.658910E+00
1.715850E+00	2.313280E+00	3.625620E+00
1.712140E+00	2.239550E+00	3.559050E+00
1.684240E+00	2.249940E+00	3.642430E+00
1.656970E+00	2.106170E+00	3.508810E+00
1.654470E+00	2.147350E+00	3.598880E+00
1.592540E+00	1.992020E+00	3.470110E+00
1.607850E+00	2.033490E+00	3.556960E+00
1.538000E+00	1.885920E+00	3.445710E+00
1.553160E+00	1.923720E+00	3.523760E+00
1.487190E+00	1.787070E+00	3.426560E+00
1.507760E+00	1.820300E+00	3.502380E+00
1.446290E+00	1.701190E+00	3.414310E+00
1.455400E+00	1.717040E+00	3.500850E+00
1.435730E+00	1.652320E+00	3.416190E+00
1.438740E+00	1.657550E+00	3.457970E+00
1.434560E+00	1.609170E+00	3.445830E+00
1.758160E+00	2.360710E+00	3.600810E+00
1.788100E+00	2.458200E+00	3.674580E+00
1.430310E+00	1.537460E+00	3.416840E+00
1.436950E+00	1.496340E+00	3.363790E+00
1.437550E+00	1.481420E+00	3.417570E+00
1.450810E+00	1.445490E+00	3.397350E+00
1.823590E+00	2.458600E+00	3.573370E+00
1.832670E+00	2.532990E+00	3.645430E+00
1.482210E+00	1.390720E+00	3.356040E+00
1.535530E+00	1.314730E+00	3.340320E+00
1.519280E+00	1.323370E+00	3.451530E+00
1.571210E+00	1.267050E+00	3.366320E+00
1.555510E+00	1.275680E+00	3.415240E+00
1.603060E+00	1.236790E+00	3.412230E+00
1.850790E+00	2.580360E+00	3.659870E+00
1.866030E+00	2.625220E+00	3.676660E+00
1.865650E+00	2.590960E+00	3.616190E+00
1.670440E+00	1.185260E+00	3.385470E+00
1.763490E+00	1.129680E+00	3.391860E+00
1.730650E+00	1.137860E+00	3.496450E+00
1.811860E+00	1.105220E+00	3.479640E+00
1.913850E+00	2.815450E+00	3.658480E+00
1.891680E+00	2.707100E+00	3.660380E+00
1.882000E+00	1.084240E+00	3.407320E+00
1.956910E+00	2.957620E+00	3.689480E+00
1.934960E+00	2.884830E+00	3.718300E+00
1.972230E+00	1.050040E+00	3.380050E+00
1.982560E+00	1.042430E+00	3.456850E+00
2.042550E+00	1.032480E+00	3.428530E+00
1.986910E+00	3.026120E+00	3.670250E+00
2.143120E+00	9.975930E-01	3.452170E+00
2.253200E+00	9.604420E-01	3.517040E+00
2.027450E+00	3.086920E+00	3.632360E+00
2.337220E+00	9.419160E-01	3.487110E+00
2.074340E+00	3.164750E+00	3.690470E+00
2.116450E+00	3.224010E+00	3.698230E+00
2.112880E+00	3.202360E+00	3.632070E+00
2.426000E+00	9.090590E-01	3.455980E+00
2.522590E+00	8.731720E-01	3.540420E+00
2.152440E+00	3.266870E+00	3.656410E+00
2.615100E+00	8.384830E-01	3.497430E+00
2.204290E+00	3.333900E+00	3.626870E+00
2.711380E+00	7.996470E-01	3.446600E+00
2.809570E+00	7.542420E-01	3.516070E+00
2.254650E+00	3.415510E+00	3.683320E+00
2.316500E+00	3.478770E+00	3.682890E+00
2.288670E+00	3.439260E+00	3.630620E+00
2.915680E+00	7.145540E-01	3.451700E+00
3.005260E+00	6.689830E-01	3.511770E+00
2.331620E+00	3.467140E+00	3.610630E+00
2.376690E+00	3.527760E+00	3.673250E+00
3.105500E+00	6.503030E-01	3.467440E+00
3.197590E+00	6.289170E-01	3.532380E+00
2.402630E+00	3.528530E+00	3.610190E+00
2.414680E+00	3.561810E+00	3.666680E+00
3.308160E+00	6.308000E-01	3.487640E+00
2.446900E+00	3.586850E+00	3.666490E+00
2.489280E+00	3.597410E+00	3.628450E+00
3.429240E+00	6.556660E-01	3.450140E+00
2.583690E+00	3.647820E+00	3.633290E+00
3.542090E+00	6.888820E-01	3.433270E+00
2.669770E+00	3.697390E+00	3.628910E+00
3.661250E+00	7.390730E-01	3.491790E+00
3.726050E+00	7.734380E-01	3.395050E+00
3.817860E+00	8.087840E-01	3.488100E+00
2.749490E+00	3.726850E+00	3.617980E+00
3.945130E+00	8.859460E-01	3.497330E+00
2.825060E+00	3.734970E+00	3.609200E+00
4.054890E+00	9.632190E-01	3.461200E+00
2.898160E+00	3.734760E+00	3.591420E+00
2.966070E+00	3.743780E+00	3.655560E+00
4.170580E+00	1.064360E+00	3.438370E+00
3.031290E+00	3.704330E+00	3.614810E+00
3.124240E+00	3.675420E+00	3.626460E+00
3.159530E+00	3.633240E+00	3.544500E+00
3.213790E+00	3.629450E+00	3.593220E+00
4.349330E+00	1.254780E+00	3.449990E+00
4.272410E+00	1.155240E+00	3.505100E+00
3.305410E+00	3.602850E+00	3.600940E+00
3.386040E+00	3.587390E+00	3.603010E+00
4.567740E+00	1.735860E+00	3.481470E+00
4.538590E+00	1.619170E+00	3.505880E+00
4.491190E+00	1.506280E+00	3.490700E+00
4.423720E+00	1.369840E+00	3.480420E+00
3.486610E+00	3.574490E+00	3.587000E+00
3.600190E+00	3.576050E+00	3.590610E+00
4.525540E+00	2.515790E+00	3.543250E+00
4.491200E+00	2.600380E+00	3.453910E+00
4.482110E+00	2.651160E+00	3.517780E+00
4.570940E+00	2.364080E+00	3.562710E+00
4.585490E+00	2.241480E+00	3.529580E+00
4.600190E+00	2.088250E+00	3.509700E+00
4.596660E+00	1.943360E+00	3.502470E+00
4.588990E+00	1.842130E+00	3.481410E+00
3.719650E+00	3.565130E+00	3.579790E+00
3.903920E+00	3.550840E+00	3.595220E+00
4.295650E+00	3.073200E+00	3.583880E+00
4.244220E+00	3.149190E+00	3.501090E+00
4.239330E+00	3.187760E+00	3.568370E+00
4.353350E+00	2.948760E+00	3.597210E+00
4.390040E+00	2.858410E+00	3.561960E+00
4.437300E+00	2.753360E+00	3.535610E+00
3.976030E+00	3.538420E+00	3.599750E+00
3.986780E+00	3.516300E+00	3.566730E+00
4.169670E+00	3.343970E+00	3.575000E+00
4.209960E+00	3.267340E+00	3.614890E+00
4.008290E+00	3.523840E+00	3.601730E+00
4.064050E+00	3.479930E+00	3.604330E+00
4.128920E+00	3.405590E+00	3.569250E+00
1.641480E+00	2.162980E+00	3.735440E+00
1.662050E+00	2.211310E+00	3.746620E+00
1.652140E+00	2.175820E+00	3.685400E+00
1.614760E+00	2.071410E+00	3.641120E+00
1.623640E+00	2.101230E+00	3.717410E+00
1.566010E+00	1.964480E+00	3.605700E+00
1.580830E+00	2.001960E+00	3.686090E+00
1.521570E+00	1.859060E+00	3.581370E+00
1.537780E+00	1.898470E+00	3.660910E+00
1.479700E+00	1.771680E+00	3.564600E+00
1.490470E+00	1.790190E+00	3.659710E+00
1.455420E+00	1.722400E+00	3.561380E+00
1.459710E+00	1.727360E+00	3.611520E+00
1.447890E+00	1.678500E+00	3.589680E+00
1.739220E+00	2.369840E+00	3.730750E+00
1.689660E+00	2.271380E+00	3.713790E+00
1.443270E+00	1.624090E+00	3.534440E+00
1.436900E+00	1.562690E+00	3.510500E+00
1.439320E+00	1.552490E+00	3.613400E+00
1.442110E+00	1.505220E+00	3.554130E+00
1.787260E+00	2.468220E+00	3.762460E+00
1.819530E+00	2.534840E+00	3.769160E+00
1.806230E+00	2.509480E+00	3.726260E+00
1.451870E+00	1.456590E+00	3.493720E+00
1.483240E+00	1.387480E+00	3.479710E+00
1.484120E+00	1.401340E+00	3.588950E+00
1.510000E+00	1.347050E+00	3.512030E+00
1.506100E+00	1.357760E+00	3.560060E+00
1.531200E+00	1.314260E+00	3.553170E+00
1.838180E+00	2.566300E+00	3.711430E+00
1.852370E+00	2.606930E+00	3.806840E+00
1.578660E+00	1.259840E+00	3.509870E+00
1.657660E+00	1.194900E+00	3.506590E+00
1.628840E+00	1.207380E+00	3.611610E+00
1.696860E+00	1.152310E+00	3.544820E+00
1.679170E+00	1.160920E+00	3.589910E+00
1.723490E+00	1.120450E+00	3.595170E+00
1.880620E+00	2.678610E+00	3.811830E+00
1.896200E+00	2.717270E+00	3.796620E+00
1.880570E+00	2.670850E+00	3.746620E+00
1.870570E+00	1.072120E+00	3.522320E+00
1.805700E+00	1.085000E+00	3.581730E+00
1.900240E+00	1.035050E+00	3.610960E+00
1.916690E+00	2.788570E+00	3.775880E+00
1.955280E+00	1.032530E+00	3.534560E+00
2.028810E+00	9.998180E-01	3.595370E+00
1.975090E+00	1.000670E+00	3.621180E+00
2.051760E+00	9.873240E-01	3.669380E+00
1.962790E+00	2.947140E+00	3.777470E+00
1.941580E+00	2.884010E+00	3.792860E+00
2.068050E+00	1.011660E+00	3.532640E+00
2.102920E+00	9.781550E-01	3.626500E+00
1.984000E+00	3.010070E+00	3.752310E+00
2.204080E+00	9.461530E-01	3.620760E+00
2.026420E+00	3.093430E+00	3.765600E+00
2.329830E+00	9.276960E-01	3.607360E+00
2.110640E+00	3.214920E+00	3.767860E+00
2.072930E+00	3.166130E+00	3.785550E+00
2.427440E+00	8.916710E-01	3.574940E+00
2.527470E+00	8.672790E-01	3.661140E+00
2.144070E+00	3.263680E+00	3.741110E+00
2.620080E+00	8.254750E-01	3.618620E+00
2.194000E+00	3.341920E+00	3.754740E+00
2.711620E+00	7.839430E-01	3.570510E+00
2.807920E+00	7.493270E-01	3.640610E+00
2.302350E+00	3.470570E+00	3.768680E+00
2.247950E+00	3.419850E+00	3.779960E+00
2.904170E+00	7.039360E-01	3.576560E+00
2.994190E+00	6.625880E-01	3.632980E+00
2.367540E+00	3.527610E+00	3.757550E+00
3.092200E+00	6.420280E-01	3.578910E+00
3.192220E+00	6.247820E-01	3.647900E+00
2.436740E+00	3.589050E+00	3.736650E+00
3.301620E+00	6.240320E-01	3.605790E+00
2.496550E+00	3.635440E+00	3.768250E+00
2.495580E+00	3.627560E+00	3.714100E+00
3.418020E+00	6.448870E-01	3.567650E+00
2.527500E+00	3.649970E+00	3.758930E+00
2.573330E+00	3.663640E+00	3.749110E+00
3.538940E+00	6.784330E-01	3.532590E+00
2.665200E+00	3.711140E+00	3.734170E+00
3.768230E+00	7.976410E-01	3.602390E+00
3.640370E+00	7.326120E-01	3.621990E+00
2.754840E+00	3.743660E+00	3.726690E+00
3.913850E+00	8.784130E-01	3.594850E+00
2.812100E+00	3.751160E+00	3.687820E+00
4.051060E+00	9.674670E-01	3.577920E+00
2.886910E+00	3.759120E+00	3.702800E+00
2.969820E+00	3.757360E+00	3.759290E+00
4.167740E+00	1.061270E+00	3.547260E+00
3.046140E+00	3.722080E+00	3.702760E+00
3.148510E+00	3.705810E+00	3.726850E+00
3.232900E+00	3.655300E+00	3.661030E+00
4.365080E+00	1.264300E+00	3.563310E+00
4.269930E+00	1.160590E+00	3.616810E+00
3.263960E+00	3.679740E+00	3.732880E+00
3.343800E+00	3.662780E+00	3.730030E+00
3.373840E+00	3.626080E+00	3.666210E+00
4.562800E+00	1.668680E+00	3.570690E+00
4.522430E+00	1.544860E+00	3.594810E+00
4.557250E+00	1.625690E+00	3.635440E+00
4.446370E+00	1.400960E+00	3.592010E+00
3.436490E+00	3.656560E+00	3.730740E+00
3.556250E+00	3.652660E+00	3.742740E+00
3.579380E+00	3.612240E+00	3.663740E+00
4.483750E+00	2.674290E+00	3.620780E+00
4.530160E+00	2.543740E+00	3.687900E+00
4.567500E+00	2.405650E+00	3.654210E+00
4.591770E+00	2.269100E+00	3.639690E+00
4.607580E+00	2.124550E+00	3.622180E+00
4.607680E+00	1.972880E+00	3.608970E+00
4.594560E+00	1.798710E+00	3.585760E+00
4.574060E+00	1.691270E+00	3.625350E+00
3.669130E+00	3.631960E+00	3.730110E+00
3.776380E+00	3.626970E+00	3.773280E+00
3.790440E+00	3.591330E+00	3.685650E+00
4.252090E+00	3.183810E+00	3.661180E+00
4.299500E+00	3.096450E+00	3.724270E+00
4.343150E+00	2.985480E+00	3.680980E+00
4.392220E+00	2.871680E+00	3.659920E+00
4.431040E+00	2.786220E+00	3.611680E+00
3.885680E+00	3.592470E+00	3.758960E+00
3.971890E+00	3.545720E+00	3.704910E+00
3.996850E+00	3.533140E+00	3.629580E+00
4.036890E+00	3.514960E+00	3.663650E+00
4.172210E+00	3.357920E+00	3.700470E+00
4.134640E+00	3.411610E+00	3.625760E+00
4.103570E+00	3.454650E+00	3.683000E+00
4.220420E+00	3.261130E+00	3.704680E+00
4.071000E+00	3.491130E+00	3.665960E+00
1.619550E+00	2.174250E+00	3.867700E+00
1.644560E+00	2.229620E+00	3.857110E+00
1.636160E+00	2.160700E+00	3.792760E+00
1.596640E+00	2.045980E+00	3.766250E+00
1.601110E+00	2.098800E+00	3.846910E+00
1.554650E+00	1.944640E+00	3.739860E+00
1.569700E+00	2.003010E+00	3.826830E+00
1.519940E+00	1.853750E+00	3.722440E+00
1.536400E+00	1.906880E+00	3.804730E+00
1.494000E+00	1.801760E+00	3.723000E+00
1.507340E+00	1.825040E+00	3.787710E+00
1.480070E+00	1.761680E+00	3.754140E+00
1.665820E+00	2.294480E+00	3.892930E+00
1.702010E+00	2.357020E+00	3.878830E+00
1.692490E+00	2.284880E+00	3.806000E+00
1.460480E+00	1.682840E+00	3.709940E+00
1.446180E+00	1.610960E+00	3.647650E+00
1.455780E+00	1.618620E+00	3.720000E+00
1.442120E+00	1.567260E+00	3.669790E+00
1.451710E+00	1.580660E+00	3.723190E+00
1.445630E+00	1.537500E+00	3.707730E+00
1.731070E+00	2.420490E+00	3.917490E+00
1.765950E+00	2.480580E+00	3.906800E+00
1.750140E+00	2.413250E+00	3.835030E+00
1.462040E+00	1.450140E+00	3.606630E+00
1.455400E+00	1.482720E+00	3.689090E+00
1.477500E+00	1.421600E+00	3.638000E+00
1.474920E+00	1.435290E+00	3.675770E+00
1.492520E+00	1.398580E+00	3.679510E+00
1.803460E+00	2.525530E+00	3.850960E+00
1.520110E+00	1.332060E+00	3.661750E+00
1.563780E+00	1.263170E+00	3.622300E+00
1.550510E+00	1.279150E+00	3.680590E+00
1.598880E+00	1.228360E+00	3.656740E+00
1.581010E+00	1.246600E+00	3.698630E+00
1.626560E+00	1.204730E+00	3.703900E+00
1.839600E+00	2.623670E+00	3.907790E+00
1.865430E+00	2.693980E+00	3.914120E+00
1.866510E+00	2.667570E+00	3.858600E+00
1.690290E+00	1.136530E+00	3.701420E+00
1.758770E+00	1.081340E+00	3.673220E+00
1.741210E+00	1.085490E+00	3.734060E+00
1.786210E+00	1.064740E+00	3.751230E+00
1.890110E+00	2.733150E+00	3.862430E+00
1.853390E+00	1.047820E+00	3.707390E+00
1.910700E+00	2.829410E+00	3.906440E+00
1.932560E+00	2.900710E+00	3.904350E+00
1.931360E+00	2.867370E+00	3.846030E+00
1.970500E+00	9.999050E-01	3.714130E+00
2.078660E+00	9.801990E-01	3.754860E+00
1.952090E+00	2.931050E+00	3.853980E+00
2.162620E+00	9.515420E-01	3.717070E+00
1.985850E+00	3.025750E+00	3.866310E+00
2.218020E+00	9.375760E-01	3.692680E+00
2.242760E+00	9.349910E-01	3.731150E+00
2.026430E+00	3.120150E+00	3.884790E+00
2.057140E+00	3.180920E+00	3.904870E+00
2.054940E+00	3.153470E+00	3.840400E+00
2.314700E+00	9.272090E-01	3.734770E+00
2.249690E+00	9.360250E-01	3.696660E+00
2.094130E+00	3.216130E+00	3.859360E+00
2.427890E+00	8.905670E-01	3.700190E+00
2.534530E+00	8.634640E-01	3.784330E+00
2.145300E+00	3.278940E+00	3.824310E+00
2.625260E+00	8.261310E-01	3.743290E+00
2.185750E+00	3.369290E+00	3.890000E+00
2.232160E+00	3.441800E+00	3.907020E+00
2.224660E+00	3.407090E+00	3.837730E+00
2.715270E+00	7.857820E-01	3.695970E+00
2.815750E+00	7.476530E-01	3.768690E+00
2.278450E+00	3.474960E+00	3.865800E+00
2.905660E+00	7.017830E-01	3.705220E+00
2.996720E+00	6.611450E-01	3.742220E+00
2.350030E+00	3.534940E+00	3.853800E+00
3.087430E+00	6.396740E-01	3.695200E+00
3.191220E+00	6.204510E-01	3.764400E+00
2.415760E+00	3.592820E+00	3.839330E+00
3.300200E+00	6.201020E-01	3.723980E+00
2.480350E+00	3.639450E+00	3.829730E+00
3.413440E+00	6.442050E-01	3.688330E+00
2.536270E+00	3.663310E+00	3.812990E+00
2.593880E+00	3.708010E+00	3.869370E+00
3.529710E+00	6.785100E-01	3.651720E+00
2.660380E+00	3.730850E+00	3.835400E+00
3.747480E+00	7.920470E-01	3.719140E+00
3.635290E+00	7.270400E-01	3.737820E+00
2.735310E+00	3.754990E+00	3.820540E+00
3.881320E+00	8.706660E-01	3.703040E+00
2.804730E+00	3.766620E+00	3.813430E+00
2.833100E+00	3.759350E+00	3.758750E+00
2.894980E+00	3.790660E+00	3.832420E+00
4.046680E+00	9.814960E-01	3.701690E+00
2.980210E+00	3.787730E+00	3.829740E+00
4.165730E+00	1.073000E+00	3.651400E+00
3.062310E+00	3.758910E+00	3.807850E+00
3.204820E+00	3.748940E+00	3.812470E+00
4.373730E+00	1.276250E+00	3.711360E+00
4.258120E+00	1.154370E+00	3.686630E+00
3.288200E+00	3.758000E+00	3.836700E+00
3.332030E+00	3.703670E+00	3.784440E+00
4.538380E+00	1.558710E+00	3.676160E+00
4.482190E+00	1.444040E+00	3.690690E+00
4.453910E+00	1.379770E+00	3.739110E+00
3.372740E+00	3.755820E+00	3.846180E+00
3.476000E+00	3.751600E+00	3.857950E+00
3.476110E+00	3.700440E+00	3.798900E+00
4.497680E+00	2.689650E+00	3.768750E+00
4.444200E+00	2.770630E+00	3.682730E+00
4.423330E+00	2.834350E+00	3.752830E+00
4.547640E+00	2.544150E+00	3.785620E+00
4.576670E+00	2.430780E+00	3.759170E+00
4.604540E+00	2.297770E+00	3.742260E+00
4.619220E+00	2.153150E+00	3.728720E+00
4.622610E+00	2.010080E+00	3.715950E+00
4.617790E+00	1.854080E+00	3.711810E+00
4.579370E+00	1.669420E+00	3.708510E+00
4.533590E+00	1.518680E+00	3.745440E+00
4.490010E+00	1.433100E+00	3.754660E+00
3.564670E+00	3.726610E+00	3.845570E+00
3.641950E+00	3.676780E+00	3.798940E+00
3.778000E+00	3.672440E+00	3.847250E+00
4.255040E+00	3.214900E+00	3.780650E+00
4.311220E+00	3.126840E+00	3.855040E+00
4.347500E+00	3.009140E+00	3.789350E+00
4.376250E+00	2.922050E+00	3.737590E+00
3.889950E+00	3.627920E+00	3.831060E+00
3.988630E+00	3.570620E+00	3.809950E+00
4.096150E+00	3.479380E+00	3.789150E+00
4.059080E+00	3.498920E+00	3.703520E+00
4.194630E+00	3.375030E+00	3.834870E+00
4.216050E+00	3.297800E+00	3.771710E+00
1.639170E+00	2.229340E+00	3.928440E+00
1.613650E+00	2.148170E+00	3.916020E+00
1.595470E+00	2.070560E+00	3.918860E+00
1.561410E+00	1.972400E+00	3.901300E+00
1.532430E+00	1.878730E+00	3.882480E+00
1.498600E+00	1.785370E+00	3.881020E+00
1.469620E+00	1.723470E+00	3.804780E+00
1.475870E+00	1.723860E+00	3.865870E+00
1.469230E+00	1.683790E+00	3.838920E+00
1.697530E+00	2.353670E+00	3.949840E+00
1.663430E+00	2.293630E+00	3.942710E+00
1.467350E+00	1.618010E+00	3.816740E+00
1.460700E+00	1.554120E+00	3.797050E+00
1.459650E+00	1.513430E+00	3.773850E+00
1.471000E+00	1.522930E+00	3.847960E+00
1.482630E+00	1.480180E+00	3.835750E+00
1.761630E+00	2.471980E+00	3.963580E+00
1.738230E+00	2.421740E+00	3.981520E+00
1.493820E+00	1.427110E+00	3.767220E+00
1.512140E+00	1.377250E+00	3.745560E+00
1.522120E+00	1.387160E+00	3.825220E+00
1.535670E+00	1.338670E+00	3.791100E+00
1.805540E+00	2.549740E+00	3.975470E+00
1.555190E+00	1.284650E+00	3.747180E+00
1.603380E+00	1.230030E+00	3.793640E+00
1.649810E+00	1.175450E+00	3.777490E+00
1.644500E+00	1.176990E+00	3.873960E+00
1.687220E+00	1.127510E+00	3.829290E+00
1.858400E+00	2.677780E+00	3.967390E+00
1.841280E+00	2.629290E+00	3.988220E+00
1.751680E+00	1.078590E+00	3.826910E+00
1.848900E+00	1.040880E+00	3.834410E+00
1.889060E+00	2.754940E+00	3.982660E+00
1.931090E+00	1.005100E+00	3.812700E+00
1.919990E+00	1.005120E+00	3.889620E+00
1.985290E+00	9.872450E-01	3.898820E+00
1.932450E+00	2.898610E+00	3.977300E+00
1.914890E+00	2.837700E+00	3.998810E+00
2.049360E+00	9.816930E-01	3.844380E+00
1.953810E+00	2.963850E+00	3.940960E+00
2.157690E+00	9.438540E-01	3.833610E+00
1.988020E+00	3.046240E+00	4.005130E+00
2.017710E+00	3.120340E+00	4.022990E+00
2.007650E+00	3.098000E+00	3.951270E+00
2.250500E+00	9.295270E-01	3.806780E+00
2.043280E+00	3.169190E+00	3.980250E+00
2.340910E+00	9.102530E-01	3.860160E+00
2.086930E+00	3.237250E+00	3.960100E+00
2.440150E+00	8.769740E-01	3.840370E+00
2.550390E+00	8.597860E-01	3.889220E+00
2.132610E+00	3.298690E+00	3.927550E+00
2.627770E+00	8.246660E-01	3.868600E+00
2.221130E+00	3.444220E+00	3.984150E+00
2.173150E+00	3.376360E+00	4.001930E+00
2.725240E+00	7.821370E-01	3.830200E+00
2.818910E+00	7.488190E-01	3.864730E+00
2.275300E+00	3.502040E+00	3.970850E+00
2.930220E+00	6.914520E-01	3.870540E+00
2.338760E+00	3.554160E+00	3.955170E+00
3.078670E+00	6.410340E-01	3.818000E+00
2.401010E+00	3.610250E+00	3.936870E+00
2.462430E+00	3.660860E+00	3.920660E+00
3.415330E+00	6.402770E-01	3.811110E+00
3.295190E+00	6.131840E-01	3.837660E+00
2.529150E+00	3.692990E+00	3.902920E+00
2.589040E+00	3.724390E+00	3.972050E+00
3.534890E+00	6.757070E-01	3.769890E+00
2.662150E+00	3.759110E+00	3.938690E+00
3.727370E+00	7.789040E-01	3.840040E+00
3.628800E+00	7.168870E-01	3.828840E+00
2.718410E+00	3.777090E+00	3.891510E+00
3.856760E+00	8.645900E-01	3.814000E+00
2.794870E+00	3.795210E+00	3.903850E+00
2.890580E+00	3.835930E+00	3.961540E+00
3.977340E+00	9.420000E-01	3.790030E+00
3.012340E+00	3.833510E+00	3.911340E+00
4.109950E+00	1.060180E+00	3.840690E+00
[truncated: 10,719 more rows]
