# Supplementary material for: A New MRI-Based Model of Heart Function with Coupled Hemodynamics and Application to Normal and Diseased Canine Left Ventricles
Source: Front Bioeng Biotechnol. 2015 Sep 23;3:140. doi: 10.3389/fbioe.2015.00140 (PMC4585083; doi:10.3389/fbioe.2015.00140)
Supplement: Supplementary file 2 [file Data_Sheet_2.ZIP › Case1_Normal_SR_Diastole/nodes/case1_diastole_time_0.3100.csv]

3.281820E+00	1.852600E+00	7.741080E-01
3.305210E+00	1.912090E+00	7.648020E-01
3.329730E+00	1.865650E+00	7.744820E-01
3.335750E+00	1.809710E+00	7.994280E-01
3.361520E+00	1.986060E+00	7.603120E-01
3.394030E+00	2.058230E+00	7.626070E-01
3.424420E+00	2.001680E+00	7.722480E-01
3.431970E+00	1.897980E+00	7.963770E-01
3.558120E+00	1.822450E+00	8.686350E-01
3.472360E+00	1.756620E+00	8.654670E-01
3.621610E+00	1.748270E+00	9.437830E-01
3.512450E+00	2.043860E+00	7.997520E-01
3.600250E+00	1.925000E+00	8.683210E-01
3.657100E+00	1.837360E+00	9.286290E-01
2.921190E+00	2.115230E+00	8.645290E-01
2.941420E+00	2.215440E+00	8.701040E-01
2.984780E+00	2.162310E+00	8.375110E-01
3.002700E+00	2.094470E+00	8.250820E-01
3.000330E+00	2.307580E+00	8.755370E-01
3.023050E+00	2.396880E+00	9.114110E-01
3.069670E+00	2.343080E+00	8.689430E-01
3.130840E+00	2.219730E+00	8.079830E-01
3.268910E+00	2.034450E+00	7.482780E-01
3.102220E+00	2.027960E+00	7.976580E-01
3.196690E+00	1.839940E+00	8.065060E-01
3.357440E+00	1.679060E+00	8.845550E-01
3.204370E+00	1.655370E+00	9.028980E-01
3.463590E+00	1.557740E+00	1.007250E+00
3.328930E+00	1.525360E+00	1.011680E+00
3.468210E+00	1.498060E+00	1.094660E+00
3.156670E+00	2.418920E+00	8.893360E-01
3.377480E+00	2.396140E+00	8.744410E-01
3.407530E+00	2.187990E+00	7.885460E-01
3.546260E+00	1.640080E+00	9.680110E-01
3.617570E+00	1.535040E+00	1.153010E+00
3.523060E+00	2.322060E+00	8.779120E-01
3.532790E+00	2.425040E+00	9.383360E-01
3.602410E+00	2.200430E+00	8.694620E-01
3.676010E+00	2.051070E+00	9.078640E-01
3.723800E+00	1.915390E+00	9.652880E-01
3.754560E+00	1.802120E+00	1.030120E+00
3.704610E+00	1.677360E+00	1.075870E+00
3.653490E+00	2.373330E+00	9.881790E-01
3.747940E+00	2.185310E+00	9.904770E-01
3.798210E+00	2.005990E+00	1.034650E+00
3.800970E+00	1.895410E+00	1.054560E+00
2.559760E+00	2.573280E+00	1.267290E+00
2.584780E+00	2.634690E+00	1.282480E+00
2.610780E+00	2.579200E+00	1.231400E+00
2.688230E+00	2.509400E+00	1.153600E+00
2.567300E+00	2.496940E+00	1.239230E+00
2.727130E+00	2.325330E+00	1.041200E+00
2.594600E+00	2.344550E+00	1.173100E+00
2.801040E+00	2.130610E+00	9.408670E-01
2.635280E+00	2.167480E+00	1.110730E+00
2.798010E+00	1.925910E+00	9.833170E-01
2.686870E+00	1.975650E+00	1.099550E+00
2.866420E+00	1.810370E+00	9.687370E-01
2.759320E+00	1.783140E+00	1.095750E+00
2.885120E+00	1.696160E+00	1.040530E+00
2.682660E+00	2.655410E+00	1.241970E+00
2.857540E+00	2.648830E+00	1.131500E+00
2.828930E+00	2.481490E+00	1.036140E+00
2.894800E+00	2.345530E+00	9.404550E-01
2.948100E+00	1.953440E+00	8.807950E-01
3.018730E+00	1.714230E+00	9.308320E-01
3.135090E+00	1.552020E+00	1.027500E+00
2.981450E+00	1.590740E+00	1.068760E+00
3.246690E+00	1.419900E+00	1.155320E+00
3.061170E+00	1.454770E+00	1.178520E+00
3.329580E+00	1.327070E+00	1.270230E+00
3.169180E+00	1.312310E+00	1.334800E+00
3.326910E+00	1.253880E+00	1.395100E+00
3.037520E+00	2.533000E+00	9.945240E-01
3.090540E+00	2.712890E+00	1.145290E+00
3.477200E+00	1.411040E+00	1.211320E+00
3.475110E+00	1.295970E+00	1.386440E+00
3.222750E+00	2.658620E+00	1.063460E+00
3.282910E+00	2.765830E+00	1.182460E+00
3.294910E+00	2.555220E+00	9.635030E-01
3.646890E+00	1.446310E+00	1.282450E+00
3.690430E+00	1.379790E+00	1.437930E+00
3.395590E+00	2.686930E+00	1.108340E+00
3.451120E+00	2.795380E+00	1.258930E+00
3.539670E+00	2.553950E+00	1.035740E+00
3.813740E+00	1.742540E+00	1.173630E+00
3.820340E+00	1.627060E+00	1.267900E+00
3.772310E+00	1.501820E+00	1.352460E+00
3.558820E+00	2.719020E+00	1.201920E+00
3.579810E+00	2.800970E+00	1.329250E+00
3.667450E+00	2.653790E+00	1.202650E+00
3.731910E+00	2.519650E+00	1.151840E+00
3.806120E+00	2.326770E+00	1.121330E+00
3.870370E+00	2.128030E+00	1.156150E+00
3.881570E+00	1.894820E+00	1.230000E+00
3.919870E+00	2.053400E+00	1.281520E+00
3.877720E+00	1.735750E+00	1.282030E+00
3.660360E+00	2.744160E+00	1.308850E+00
3.773000E+00	2.659040E+00	1.355930E+00
3.846480E+00	2.466110E+00	1.301580E+00
3.897700E+00	2.279080E+00	1.283630E+00
3.929570E+00	2.145730E+00	1.307740E+00
2.289130E+00	2.620440E+00	1.588500E+00
2.314680E+00	2.698120E+00	1.587710E+00
2.331380E+00	2.631850E+00	1.535860E+00
2.373840E+00	2.552360E+00	1.477980E+00
2.297420E+00	2.540770E+00	1.577480E+00
2.408580E+00	2.396090E+00	1.417210E+00
2.322160E+00	2.403850E+00	1.537690E+00
2.433530E+00	2.226010E+00	1.371850E+00
2.350810E+00	2.251980E+00	1.491050E+00
2.472280E+00	2.049830E+00	1.361320E+00
2.391830E+00	2.086430E+00	1.484800E+00
2.517280E+00	1.883090E+00	1.351100E+00
2.431620E+00	1.920370E+00	1.478400E+00
2.581990E+00	1.754140E+00	1.361850E+00
2.494400E+00	1.735810E+00	1.510670E+00
2.616790E+00	1.620500E+00	1.459480E+00
2.365290E+00	2.791390E+00	1.579040E+00
2.409430E+00	2.883450E+00	1.599120E+00
2.418310E+00	2.819730E+00	1.542150E+00
2.418210E+00	2.719890E+00	1.486860E+00
2.495570E+00	2.568320E+00	1.345670E+00
2.495170E+00	2.368020E+00	1.290660E+00
2.519760E+00	2.197590E+00	1.242790E+00
2.567110E+00	2.019100E+00	1.238520E+00
2.624020E+00	1.845380E+00	1.234840E+00
2.698280E+00	1.663860E+00	1.287300E+00
2.768950E+00	1.560310E+00	1.308640E+00
2.725410E+00	1.530580E+00	1.417030E+00
2.807650E+00	1.491630E+00	1.364540E+00
2.486850E+00	2.842110E+00	1.515510E+00
2.495830E+00	2.914240E+00	1.565530E+00
2.604470E+00	2.769200E+00	1.382090E+00
2.863900E+00	1.554720E+00	1.207320E+00
2.996420E+00	1.382450E+00	1.317610E+00
2.886950E+00	1.421690E+00	1.371740E+00
3.059900E+00	1.300570E+00	1.392970E+00
2.980020E+00	1.284020E+00	1.453410E+00
3.109340E+00	1.235620E+00	1.460510E+00
2.582250E+00	2.915310E+00	1.516740E+00
2.744880E+00	2.902400E+00	1.464620E+00
2.742300E+00	2.825440E+00	1.377130E+00
2.780980E+00	2.767510E+00	1.285850E+00
3.444850E+00	1.199170E+00	1.509480E+00
3.261530E+00	1.161080E+00	1.541780E+00
3.430600E+00	1.136200E+00	1.640540E+00
2.845220E+00	2.865390E+00	1.368420E+00
2.864410E+00	2.927790E+00	1.447490E+00
2.977660E+00	2.810330E+00	1.279370E+00
3.623610E+00	1.246340E+00	1.528780E+00
3.581980E+00	1.169330E+00	1.645640E+00
2.974240E+00	2.917940E+00	1.435330E+00
3.184810E+00	2.909310E+00	1.408680E+00
3.178810E+00	2.820650E+00	1.262630E+00
3.742830E+00	1.304270E+00	1.563620E+00
3.774100E+00	1.247000E+00	1.692960E+00
3.341050E+00	2.867230E+00	1.340910E+00
3.325620E+00	2.927360E+00	1.448640E+00
3.890580E+00	1.578000E+00	1.451730E+00
3.897930E+00	1.480840E+00	1.551840E+00
3.849450E+00	1.364760E+00	1.621130E+00
3.423400E+00	2.929160E+00	1.479110E+00
3.512890E+00	2.869280E+00	1.413870E+00
3.975310E+00	2.051450E+00	1.423560E+00
3.989970E+00	1.882360E+00	1.487500E+00
3.949540E+00	1.708660E+00	1.467000E+00
3.963310E+00	1.578650E+00	1.561640E+00
3.675900E+00	2.823500E+00	1.460720E+00
3.814990E+00	2.751990E+00	1.544410E+00
3.849040E+00	2.665710E+00	1.486990E+00
3.888810E+00	2.565850E+00	1.474850E+00
3.938580E+00	2.381380E+00	1.469740E+00
3.941640E+00	2.500660E+00	1.583180E+00
3.961920E+00	2.213440E+00	1.415040E+00
3.894830E+00	2.649670E+00	1.590860E+00
3.926310E+00	2.571090E+00	1.592090E+00
2.156950E+00	2.662410E+00	1.802770E+00
2.186780E+00	2.742030E+00	1.801950E+00
2.196590E+00	2.680080E+00	1.747940E+00
2.238750E+00	2.601890E+00	1.670040E+00
2.159530E+00	2.583860E+00	1.786340E+00
2.248280E+00	2.417490E+00	1.657210E+00
2.176480E+00	2.441320E+00	1.765070E+00
2.274620E+00	2.265110E+00	1.618790E+00
2.184490E+00	2.257760E+00	1.752300E+00
2.316760E+00	2.116710E+00	1.602870E+00
2.249600E+00	2.140680E+00	1.700700E+00
2.352650E+00	1.961950E+00	1.591640E+00
2.275410E+00	2.003190E+00	1.702780E+00
2.399370E+00	1.809040E+00	1.592550E+00
2.316920E+00	1.850780E+00	1.693250E+00
2.437420E+00	1.711350E+00	1.610830E+00
2.390260E+00	1.686850E+00	1.705830E+00
2.466690E+00	1.630470E+00	1.640740E+00
2.233660E+00	2.838790E+00	1.792720E+00
2.274920E+00	2.934370E+00	1.815070E+00
2.283210E+00	2.876710E+00	1.754870E+00
2.284630E+00	2.784440E+00	1.697380E+00
2.668810E+00	1.464940E+00	1.549030E+00
2.551020E+00	1.548190E+00	1.602700E+00
2.708260E+00	1.373550E+00	1.614420E+00
2.620210E+00	1.377610E+00	1.717280E+00
2.749420E+00	1.282540E+00	1.695710E+00
2.353770E+00	2.926630E+00	1.710860E+00
2.403800E+00	3.024660E+00	1.782890E+00
2.808420E+00	1.356990E+00	1.514750E+00
2.947540E+00	1.204230E+00	1.625080E+00
2.852140E+00	1.221240E+00	1.689940E+00
3.039930E+00	1.105970E+00	1.714360E+00
2.944140E+00	1.089240E+00	1.795970E+00
3.068950E+00	1.033960E+00	1.807970E+00
2.508670E+00	2.981660E+00	1.643820E+00
2.550180E+00	3.067850E+00	1.779840E+00
3.080340E+00	1.171850E+00	1.592250E+00
3.177540E+00	1.064970E+00	1.738900E+00
2.639080E+00	3.047860E+00	1.695050E+00
2.693190E+00	3.098320E+00	1.792660E+00
2.685750E+00	2.994820E+00	1.590340E+00
3.553750E+00	1.088510E+00	1.748120E+00
3.375800E+00	1.052380E+00	1.753980E+00
3.547190E+00	1.034510E+00	1.862970E+00
2.780600E+00	3.048950E+00	1.707430E+00
2.817060E+00	3.094360E+00	1.808280E+00
2.893270E+00	3.003220E+00	1.561830E+00
3.702690E+00	1.147880E+00	1.762780E+00
3.698680E+00	1.094150E+00	1.870910E+00
2.872880E+00	3.122080E+00	1.849600E+00
2.889220E+00	3.145730E+00	1.911920E+00
2.920870E+00	3.129200E+00	1.861540E+00
2.941680E+00	3.088300E+00	1.781710E+00
3.058050E+00	3.036400E+00	1.688640E+00
3.118170E+00	2.989830E+00	1.563520E+00
3.798780E+00	1.185300E+00	1.782070E+00
3.802040E+00	1.156310E+00	1.845560E+00
2.970390E+00	3.136240E+00	1.917380E+00
3.074240E+00	3.107330E+00	1.885690E+00
3.106540E+00	3.074750E+00	1.797550E+00
3.225000E+00	3.053690E+00	1.724320E+00
3.346240E+00	2.994790E+00	1.574660E+00
3.968260E+00	1.445210E+00	1.714810E+00
3.968770E+00	1.342960E+00	1.798720E+00
3.890080E+00	1.218770E+00	1.836320E+00
3.210190E+00	3.110600E+00	1.877800E+00
3.330950E+00	3.095550E+00	1.841340E+00
3.374060E+00	3.059870E+00	1.746220E+00
3.493230E+00	3.040820E+00	1.736320E+00
3.578500E+00	2.964530E+00	1.599520E+00
4.052540E+00	1.978600E+00	1.638130E+00
4.079190E+00	1.793960E+00	1.697870E+00
4.113750E+00	1.931330E+00	1.784180E+00
4.044350E+00	1.567650E+00	1.726360E+00
4.045320E+00	1.446830E+00	1.812190E+00
3.461060E+00	3.103390E+00	1.862890E+00
3.578120E+00	3.084720E+00	1.847120E+00
3.612890E+00	3.034400E+00	1.763050E+00
3.694620E+00	2.992720E+00	1.752620E+00
3.763680E+00	2.885670E+00	1.683840E+00
3.979260E+00	2.409530E+00	1.657380E+00
4.036730E+00	2.204710E+00	1.676670E+00
4.019690E+00	2.368390E+00	1.755080E+00
4.093830E+00	2.033490E+00	1.762390E+00
3.700810E+00	3.068450E+00	1.879680E+00
3.797590E+00	2.978010E+00	1.846130E+00
3.865460E+00	2.877190E+00	1.841310E+00
3.895430E+00	2.748330E+00	1.758570E+00
3.964540E+00	2.551460E+00	1.736100E+00
3.994630E+00	2.443910E+00	1.738730E+00
2.076360E+00	2.673840E+00	2.025140E+00
2.119780E+00	2.767620E+00	2.033960E+00
2.106310E+00	2.696550E+00	1.970460E+00
2.117970E+00	2.631440E+00	1.881810E+00
2.059980E+00	2.597560E+00	1.997310E+00
2.114650E+00	2.457200E+00	1.869980E+00
2.060110E+00	2.467050E+00	1.971750E+00
2.122260E+00	2.318120E+00	1.838660E+00
2.054630E+00	2.293110E+00	1.953810E+00
2.131610E+00	2.240220E+00	1.832860E+00
2.098860E+00	2.228620E+00	1.890440E+00
2.130910E+00	2.156490E+00	1.868910E+00
2.177370E+00	1.876590E+00	1.886090E+00
2.161740E+00	1.944080E+00	1.882910E+00
2.224880E+00	1.898580E+00	1.805990E+00
2.291900E+00	1.745780E+00	1.811020E+00
2.206870E+00	1.790180E+00	1.896380E+00
2.350290E+00	1.586470E+00	1.838930E+00
2.258500E+00	1.642260E+00	1.920400E+00
2.387500E+00	1.483880E+00	1.867570E+00
2.320570E+00	1.471230E+00	1.964180E+00
2.420040E+00	1.390390E+00	1.924730E+00
2.172390E+00	2.814290E+00	1.898880E+00
2.171420E+00	2.882280E+00	1.986040E+00
2.190250E+00	2.058980E+00	1.807630E+00
2.464740E+00	1.489700E+00	1.779130E+00
2.546390E+00	1.358180E+00	1.813290E+00
2.507880E+00	1.314020E+00	1.920300E+00
2.607840E+00	1.259910E+00	1.876650E+00
2.200820E+00	2.944780E+00	1.996830E+00
2.261020E+00	3.013910E+00	2.008880E+00
2.222650E+00	2.950320E+00	1.922360E+00
2.818390E+00	1.155080E+00	1.808090E+00
2.710990E+00	1.205640E+00	1.835410E+00
2.865820E+00	1.084340E+00	1.877670E+00
2.794840E+00	1.074000E+00	1.961250E+00
2.918220E+00	1.020810E+00	1.945620E+00
2.325730E+00	3.024140E+00	1.897900E+00
2.364340E+00	3.079960E+00	1.983940E+00
3.164450E+00	9.912870E-01	1.879410E+00
3.045930E+00	9.826490E-01	1.932080E+00
3.179980E+00	9.379700E-01	1.980110E+00
2.426400E+00	3.133120E+00	2.007080E+00
2.487910E+00	3.180370E+00	2.070090E+00
2.482250E+00	3.148710E+00	1.989980E+00
2.457460E+00	3.114340E+00	1.902220E+00
3.279100E+00	9.929260E-01	1.845580E+00
3.273820E+00	9.498510E-01	1.940660E+00
2.561680E+00	3.156180E+00	1.986810E+00
2.628720E+00	3.200060E+00	2.084650E+00
2.618250E+00	3.137280E+00	1.883040E+00
3.434230E+00	9.759120E-01	1.937530E+00
2.699940E+00	3.175660E+00	1.998580E+00
2.747360E+00	3.201510E+00	2.096690E+00
2.782920E+00	3.133210E+00	1.903250E+00
3.706280E+00	1.011090E+00	2.012840E+00
2.807450E+00	3.205740E+00	2.144490E+00
2.820550E+00	3.218330E+00	2.201990E+00
2.855120E+00	3.206530E+00	2.153110E+00
2.887700E+00	3.174750E+00	2.055490E+00
3.904990E+00	1.156130E+00	1.977310E+00
2.894450E+00	3.214840E+00	2.194750E+00
2.977530E+00	3.199100E+00	2.163200E+00
3.018240E+00	3.172940E+00	2.108370E+00
3.122570E+00	3.143790E+00	2.033300E+00
4.015490E+00	1.280710E+00	1.948000E+00
4.036580E+00	1.231060E+00	2.023990E+00
3.093700E+00	3.181820E+00	2.173940E+00
3.211790E+00	3.180430E+00	2.138700E+00
3.260220E+00	3.161470E+00	2.075520E+00
3.363450E+00	3.144350E+00	1.998600E+00
4.170530E+00	1.835660E+00	1.868460E+00
4.188580E+00	1.665960E+00	1.911440E+00
4.132640E+00	1.446030E+00	1.966160E+00
4.250490E+00	1.586050E+00	2.045330E+00
4.111990E+00	1.292590E+00	2.043960E+00
3.330860E+00	3.183490E+00	2.136880E+00
3.447520E+00	3.186870E+00	2.113710E+00
3.495750E+00	3.167780E+00	2.062460E+00
3.592510E+00	3.139680E+00	2.001550E+00
4.079940E+00	2.336760E+00	1.913380E+00
4.015380E+00	2.440790E+00	1.811320E+00
4.034330E+00	2.488560E+00	1.919460E+00
4.113910E+00	2.194260E+00	1.891430E+00
4.188190E+00	2.012240E+00	1.941950E+00
4.248240E+00	1.790570E+00	2.008350E+00
4.262010E+00	1.678320E+00	2.036310E+00
3.565880E+00	3.194300E+00	2.127910E+00
3.670010E+00	3.184390E+00	2.115410E+00
3.701120E+00	3.156360E+00	2.071780E+00
3.747960E+00	3.113300E+00	2.031120E+00
3.826820E+00	3.030880E+00	1.985910E+00
3.894930E+00	2.925160E+00	1.970710E+00
3.954660E+00	2.795190E+00	1.968410E+00
4.019600E+00	2.639980E+00	1.987640E+00
4.021110E+00	2.728940E+00	2.047080E+00
3.775700E+00	3.161560E+00	2.155320E+00
3.868320E+00	3.085170E+00	2.118330E+00
3.935110E+00	2.980290E+00	2.097680E+00
3.981500E+00	2.862880E+00	2.085540E+00
4.019280E+00	2.775910E+00	2.084940E+00
2.021820E+00	2.659810E+00	2.228750E+00
2.063010E+00	2.745620E+00	2.235320E+00
2.035260E+00	2.684270E+00	2.177460E+00
2.035970E+00	2.633680E+00	2.093530E+00
1.995080E+00	2.592880E+00	2.196980E+00
2.009930E+00	2.481130E+00	2.062720E+00
1.970250E+00	2.485760E+00	2.152770E+00
2.002780E+00	2.339300E+00	2.042280E+00
1.960710E+00	2.352530E+00	2.127340E+00
1.998410E+00	2.252090E+00	2.033460E+00
1.948440E+00	2.216450E+00	2.109110E+00
2.004470E+00	2.172210E+00	2.039220E+00
2.044460E+00	1.969740E+00	2.048320E+00
2.052720E+00	2.016980E+00	2.029540E+00
2.067060E+00	1.983150E+00	2.017930E+00
2.062180E+00	1.934030E+00	2.027950E+00
2.117600E+00	1.680920E+00	2.069300E+00
2.105010E+00	1.750200E+00	2.050020E+00
2.166700E+00	1.696950E+00	1.996510E+00
2.219610E+00	1.550270E+00	2.017190E+00
2.141180E+00	1.590580E+00	2.087090E+00
2.259860E+00	1.458820E+00	2.050950E+00
2.203220E+00	1.432850E+00	2.141760E+00
2.299800E+00	1.364100E+00	2.105180E+00
2.086370E+00	2.770760E+00	2.133590E+00
2.116050E+00	2.852800E+00	2.181580E+00
2.068980E+00	2.134540E+00	1.973410E+00
2.108490E+00	2.011410E+00	1.952240E+00
2.124760E+00	1.857490E+00	1.966080E+00
2.454080E+00	1.305220E+00	1.997020E+00
2.397430E+00	1.287450E+00	2.084050E+00
2.494670E+00	1.217960E+00	2.066750E+00
2.162540E+00	2.925930E+00	2.185580E+00
2.217920E+00	2.997590E+00	2.227620E+00
2.192830E+00	2.970730E+00	2.150190E+00
2.165290E+00	2.913360E+00	2.083170E+00
2.679070E+00	1.137260E+00	1.978830E+00
2.583320E+00	1.183460E+00	2.021310E+00
2.724000E+00	1.054930E+00	2.037570E+00
2.660290E+00	1.049210E+00	2.116000E+00
2.776780E+00	9.917790E-01	2.101260E+00
2.237690E+00	3.026900E+00	2.118130E+00
2.281820E+00	3.082820E+00	2.185040E+00
2.986420E+00	9.446670E-01	2.022010E+00
2.898960E+00	9.563850E-01	2.073750E+00
2.990240E+00	9.101040E-01	2.096500E+00
2.337800E+00	3.128860E+00	2.203120E+00
2.398250E+00	3.171820E+00	2.265200E+00
2.380160E+00	3.155050E+00	2.181170E+00
2.353700E+00	3.115020E+00	2.099820E+00
3.101740E+00	9.017230E-01	2.072240E+00
2.439420E+00	3.192180E+00	2.171580E+00
2.486360E+00	3.219650E+00	2.262050E+00
3.338210E+00	8.891100E-01	2.058680E+00
2.551630E+00	3.238380E+00	2.302780E+00
2.612630E+00	3.263730E+00	2.369110E+00
2.604430E+00	3.241500E+00	2.294410E+00
2.572210E+00	3.220300E+00	2.204490E+00
3.578710E+00	9.215590E-01	2.075490E+00
3.509320E+00	8.834390E-01	2.155960E+00
3.637490E+00	9.001990E-01	2.181790E+00
2.674290E+00	3.252420E+00	2.289970E+00
2.727030E+00	3.289420E+00	2.381170E+00
2.719930E+00	3.234240E+00	2.184930E+00
3.699440E+00	9.588890E-01	2.096650E+00
3.703430E+00	9.386970E-01	2.154920E+00
2.817690E+00	3.237620E+00	2.302160E+00
2.810240E+00	3.277250E+00	2.395800E+00
3.941080E+00	1.085650E+00	2.151530E+00
3.798010E+00	9.862650E-01	2.153060E+00
2.898000E+00	3.269290E+00	2.397000E+00
3.017440E+00	3.255600E+00	2.411440E+00
2.997120E+00	3.216810E+00	2.291200E+00
4.066930E+00	1.213430E+00	2.104230E+00
3.104480E+00	3.229240E+00	2.367170E+00
3.098730E+00	3.248730E+00	2.422050E+00
3.223580E+00	3.201920E+00	2.278070E+00
4.266870E+00	1.493130E+00	2.129540E+00
4.206010E+00	1.343510E+00	2.164950E+00
4.275110E+00	1.439870E+00	2.201040E+00
3.183490E+00	3.242390E+00	2.403930E+00
3.289890E+00	3.228090E+00	2.371070E+00
3.345470E+00	3.218020E+00	2.317050E+00
3.456370E+00	3.212440E+00	2.249200E+00
4.131570E+00	2.447810E+00	2.119720E+00
4.165080E+00	2.311170E+00	2.090890E+00
4.177170E+00	2.199020E+00	2.028380E+00
4.278910E+00	2.066120E+00	2.128260E+00
4.280940E+00	1.980580E+00	2.096790E+00
4.317970E+00	1.866490E+00	2.115320E+00
4.339910E+00	1.666280E+00	2.168500E+00
4.370470E+00	1.796580E+00	2.194780E+00
4.312480E+00	1.508680E+00	2.220650E+00
3.401700E+00	3.239190E+00	2.370140E+00
3.518490E+00	3.242260E+00	2.349840E+00
3.577580E+00	3.234460E+00	2.300590E+00
3.678300E+00	3.217020E+00	2.247840E+00
4.073590E+00	2.698950E+00	2.155900E+00
4.116850E+00	2.584640E+00	2.176430E+00
4.348560E+00	1.952390E+00	2.188240E+00
4.376630E+00	1.861650E+00	2.213730E+00
3.630110E+00	3.254610E+00	2.364210E+00
3.756800E+00	3.243080E+00	2.379570E+00
3.784660E+00	3.220870E+00	2.315630E+00
3.825160E+00	3.186850E+00	2.280780E+00
3.903990E+00	3.117740E+00	2.254310E+00
3.976970E+00	3.012310E+00	2.242140E+00
3.982690E+00	3.069350E+00	2.317440E+00
4.023060E+00	2.881700E+00	2.218770E+00
4.046600E+00	2.789430E+00	2.177020E+00
3.856030E+00	3.210630E+00	2.383150E+00
3.924020E+00	3.153100E+00	2.354660E+00
3.960340E+00	3.108990E+00	2.333540E+00
1.978840E+00	2.563500E+00	2.371880E+00
2.017850E+00	2.640190E+00	2.392770E+00
2.005930E+00	2.609930E+00	2.299540E+00
1.953520E+00	2.478630E+00	2.255330E+00
1.944500E+00	2.485710E+00	2.349390E+00
1.935650E+00	2.358190E+00	2.220230E+00
1.906980E+00	2.339080E+00	2.331930E+00
1.918540E+00	2.253810E+00	2.185280E+00
1.900550E+00	2.259340E+00	2.259160E+00
1.915220E+00	2.186020E+00	2.181410E+00
1.892150E+00	2.175720E+00	2.240450E+00
1.918350E+00	2.113390E+00	2.200340E+00
2.069090E+00	1.466050E+00	2.252790E+00
2.048900E+00	1.532470E+00	2.232890E+00
2.107870E+00	1.498230E+00	2.189880E+00
2.148780E+00	1.406180E+00	2.213600E+00
2.100660E+00	1.378310E+00	2.292010E+00
2.183810E+00	1.318930E+00	2.260520E+00
2.048650E+00	2.717740E+00	2.402260E+00
2.089790E+00	2.796310E+00	2.401430E+00
2.059590E+00	2.734080E+00	2.338630E+00
2.019000E+00	2.066370E+00	2.055670E+00
1.964770E+00	2.079160E+00	2.122700E+00
1.997200E+00	1.945210E+00	2.105560E+00
2.056260E+00	1.828120E+00	2.075090E+00
2.004900E+00	1.799720E+00	2.160840E+00
2.062420E+00	1.667700E+00	2.157470E+00
2.338280E+00	1.270520E+00	2.160250E+00
2.277460E+00	1.257890E+00	2.244500E+00
2.372680E+00	1.186510E+00	2.228020E+00
2.143570E+00	2.890630E+00	2.402960E+00
2.196950E+00	2.967380E+00	2.443170E+00
2.173840E+00	2.934390E+00	2.371700E+00
2.137730E+00	2.876050E+00	2.296550E+00
2.558670E+00	1.107280E+00	2.141350E+00
2.471740E+00	1.119120E+00	2.229100E+00
2.600140E+00	1.050870E+00	2.192310E+00
2.561800E+00	1.051330E+00	2.245380E+00
2.636400E+00	9.985080E-01	2.262890E+00
2.213900E+00	2.988990E+00	2.344010E+00
2.248300E+00	3.054030E+00	2.402410E+00
2.854040E+00	9.302970E-01	2.186540E+00
2.759230E+00	9.425850E-01	2.245000E+00
2.863510E+00	8.921400E-01	2.262730E+00
2.288980E+00	3.115980E+00	2.411540E+00
2.342390E+00	3.163760E+00	2.466100E+00
2.321920E+00	3.145360E+00	2.385300E+00
2.295080E+00	3.100370E+00	2.307870E+00
2.995760E+00	8.681170E-01	2.219920E+00
2.373690E+00	3.175940E+00	2.371430E+00
2.416840E+00	3.212610E+00	2.450810E+00
3.238720E+00	8.393600E-01	2.210370E+00
3.154680E+00	8.025780E-01	2.300760E+00
3.288140E+00	7.814150E-01	2.311250E+00
2.466180E+00	3.252620E+00	2.475950E+00
2.518480E+00	3.286900E+00	2.538950E+00
2.505470E+00	3.275380E+00	2.458150E+00
2.482410E+00	3.245080E+00	2.375800E+00
3.414350E+00	8.529610E-01	2.196850E+00
3.415040E+00	8.074560E-01	2.285800E+00
2.568170E+00	3.285890E+00	2.459430E+00
2.627570E+00	3.311860E+00	2.557750E+00
3.592940E+00	8.445730E-01	2.259510E+00
2.675320E+00	3.304460E+00	2.467140E+00
2.733440E+00	3.338070E+00	2.569290E+00
3.798250E+00	9.254550E-01	2.257380E+00
2.805670E+00	3.303320E+00	2.486230E+00
2.809240E+00	3.334870E+00	2.581020E+00
3.910510E+00	1.000750E+00	2.234930E+00
3.933920E+00	9.781880E-01	2.291870E+00
2.884480E+00	3.325770E+00	2.579710E+00
2.992940E+00	3.312250E+00	2.575080E+00
2.943400E+00	3.293320E+00	2.490250E+00
4.120280E+00	1.191200E+00	2.250940E+00
4.027380E+00	1.053250E+00	2.309270E+00
3.089030E+00	3.266470E+00	2.496780E+00
3.073140E+00	3.297810E+00	2.578690E+00
4.299830E+00	1.416500E+00	2.275070E+00
4.256920E+00	1.291770E+00	2.327000E+00
3.165120E+00	3.291540E+00	2.572540E+00
3.260430E+00	3.277490E+00	2.565380E+00
3.278530E+00	3.249880E+00	2.477650E+00
4.209660E+00	2.326650E+00	2.179730E+00
4.272490E+00	2.208090E+00	2.196570E+00
4.412290E+00	1.774870E+00	2.291800E+00
4.412610E+00	1.641710E+00	2.331910E+00
4.365920E+00	1.527970E+00	2.312440E+00
3.362150E+00	3.275240E+00	2.556440E+00
3.468630E+00	3.279190E+00	2.553360E+00
3.492600E+00	3.258550E+00	2.465670E+00
4.154460E+00	2.627650E+00	2.269350E+00
4.218110E+00	2.504250E+00	2.315750E+00
4.282260E+00	2.324960E+00	2.296860E+00
4.369920E+00	2.162900E+00	2.342320E+00
4.381780E+00	2.023770E+00	2.292990E+00
4.403130E+00	1.894630E+00	2.284180E+00
3.572640E+00	3.283460E+00	2.560280E+00
3.691160E+00	3.289020E+00	2.581050E+00
3.685920E+00	3.267030E+00	2.486520E+00
4.034110E+00	3.006060E+00	2.353660E+00
4.077050E+00	2.900400E+00	2.356350E+00
4.137060E+00	2.738490E+00	2.331410E+00
4.145860E+00	2.808630E+00	2.439780E+00
4.201850E+00	2.603480E+00	2.357580E+00
3.758800E+00	3.273940E+00	2.562430E+00
3.855100E+00	3.241910E+00	2.532130E+00
3.950110E+00	3.160530E+00	2.480770E+00
4.015350E+00	3.063310E+00	2.429670E+00
4.091860E+00	2.938980E+00	2.451680E+00
4.124010E+00	2.867600E+00	2.451010E+00
1.950620E+00	2.490250E+00	2.527220E+00
1.997210E+00	2.565760E+00	2.549010E+00
1.965350E+00	2.528410E+00	2.446380E+00
1.908320E+00	2.400500E+00	2.415350E+00
1.914660E+00	2.419730E+00	2.504560E+00
1.885610E+00	2.320850E+00	2.407000E+00
1.881710E+00	2.315850E+00	2.473740E+00
1.853690E+00	2.243040E+00	2.410600E+00
1.971240E+00	1.387280E+00	2.428580E+00
1.949860E+00	1.496370E+00	2.367600E+00
2.024390E+00	1.446750E+00	2.320830E+00
2.054590E+00	1.370200E+00	2.350030E+00
2.025290E+00	1.352500E+00	2.401160E+00
2.070790E+00	1.301780E+00	2.402100E+00
2.060150E+00	2.721110E+00	2.600150E+00
2.095440E+00	2.782240E+00	2.608160E+00
2.071920E+00	2.740400E+00	2.554820E+00
2.045250E+00	2.689030E+00	2.479850E+00
2.039460E+00	2.664940E+00	2.579700E+00
1.861000E+00	2.194300E+00	2.323550E+00
1.867950E+00	2.064550E+00	2.307810E+00
1.914710E+00	1.974850E+00	2.232360E+00
1.854870E+00	1.940630E+00	2.329490E+00
1.941750E+00	1.835610E+00	2.226770E+00
1.878830E+00	1.846010E+00	2.313780E+00
1.974170E+00	1.707410E+00	2.245850E+00
1.909110E+00	1.732870E+00	2.318290E+00
1.994000E+00	1.576220E+00	2.270980E+00
1.929720E+00	1.612290E+00	2.333730E+00
2.216840E+00	1.243580E+00	2.318820E+00
2.154450E+00	1.231580E+00	2.395410E+00
2.248860E+00	1.171290E+00	2.386390E+00
2.139140E+00	2.863590E+00	2.611520E+00
2.176810E+00	2.942290E+00	2.644630E+00
2.162660E+00	2.905960E+00	2.581130E+00
2.129620E+00	2.846200E+00	2.514000E+00
2.407250E+00	1.113850E+00	2.307530E+00
2.346450E+00	1.108110E+00	2.381210E+00
2.448320E+00	1.040010E+00	2.382470E+00
2.196380E+00	2.959430E+00	2.552440E+00
2.227790E+00	3.017120E+00	2.610870E+00
2.567980E+00	9.755690E-01	2.382390E+00
2.696740E+00	9.099600E-01	2.356600E+00
2.656400E+00	8.999890E-01	2.425410E+00
2.726970E+00	8.609300E-01	2.443540E+00
2.269060E+00	3.083540E+00	2.632940E+00
2.306270E+00	3.140330E+00	2.638910E+00
2.293160E+00	3.113540E+00	2.592140E+00
2.265170E+00	3.070050E+00	2.519000E+00
2.864630E+00	8.404910E-01	2.376540E+00
2.330560E+00	3.154880E+00	2.576640E+00
2.354570E+00	3.196870E+00	2.668540E+00
3.053830E+00	7.861300E-01	2.359360E+00
3.003870E+00	7.738790E-01	2.447100E+00
3.109760E+00	7.582840E-01	2.451780E+00
2.416550E+00	3.252050E+00	2.676280E+00
2.458620E+00	3.291740E+00	2.684570E+00
2.443150E+00	3.269070E+00	2.637150E+00
2.422070E+00	3.226250E+00	2.571050E+00
3.224530E+00	7.628470E-01	2.401460E+00
2.485780E+00	3.298040E+00	2.628870E+00
2.525470E+00	3.340370E+00	2.734890E+00
3.404020E+00	7.725600E-01	2.392540E+00
2.575700E+00	3.337440E+00	2.638500E+00
2.631980E+00	3.367130E+00	2.732920E+00
3.557010E+00	8.007340E-01	2.365300E+00
2.685260E+00	3.363630E+00	2.658220E+00
2.690390E+00	3.383010E+00	2.733120E+00
3.763920E+00	8.587120E-01	2.420810E+00
2.737510E+00	3.390740E+00	2.728670E+00
2.822610E+00	3.369500E+00	2.672340E+00
3.942580E+00	9.629390E-01	2.370450E+00
2.958780E+00	3.373020E+00	2.714750E+00
2.940360E+00	3.352120E+00	2.638650E+00
4.168260E+00	1.170860E+00	2.399990E+00
4.075160E+00	1.052350E+00	2.458030E+00
3.059170E+00	3.330950E+00	2.650520E+00
3.035270E+00	3.360470E+00	2.727890E+00
4.342740E+00	1.409720E+00	2.399320E+00
4.279670E+00	1.284250E+00	2.472310E+00
3.120710E+00	3.350520E+00	2.728680E+00
3.209440E+00	3.340790E+00	2.723770E+00
3.237520E+00	3.309900E+00	2.644300E+00
4.459940E+00	1.697300E+00	2.414870E+00
4.421620E+00	1.560540E+00	2.462900E+00
4.463840E+00	1.656450E+00	2.488180E+00
3.303090E+00	3.319340E+00	2.718700E+00
3.401810E+00	3.319620E+00	2.713170E+00
3.434900E+00	3.301370E+00	2.636270E+00
4.340820E+00	2.379640E+00	2.437730E+00
4.418060E+00	2.215300E+00	2.456910E+00
4.410290E+00	2.307920E+00	2.521740E+00
4.464630E+00	2.030660E+00	2.453380E+00
4.474240E+00	1.845070E+00	2.423560E+00
4.480640E+00	1.723480E+00	2.492170E+00
3.496160E+00	3.313920E+00	2.723900E+00
3.610580E+00	3.316100E+00	2.742420E+00
3.618870E+00	3.304460E+00	2.654900E+00
4.216920E+00	2.714330E+00	2.493030E+00
4.300070E+00	2.540010E+00	2.498180E+00
4.273770E+00	2.647560E+00	2.549820E+00
4.376130E+00	2.388530E+00	2.522100E+00
3.679720E+00	3.307690E+00	2.718820E+00
3.774640E+00	3.285840E+00	2.674160E+00
3.905890E+00	3.254000E+00	2.663470E+00
3.939060E+00	3.228950E+00	2.612040E+00
3.985110E+00	3.182570E+00	2.602270E+00
4.059130E+00	3.080990E+00	2.598680E+00
4.044660E+00	3.132290E+00	2.676370E+00
4.126320E+00	2.956150E+00	2.572030E+00
4.182080E+00	2.820780E+00	2.545070E+00
4.250540E+00	2.705370E+00	2.578840E+00
3.981020E+00	3.207590E+00	2.682060E+00
4.019340E+00	3.170760E+00	2.682810E+00
1.768690E+00	2.016440E+00	2.555650E+00
1.788410E+00	2.076160E+00	2.541220E+00
1.781560E+00	2.025010E+00	2.511660E+00
1.777530E+00	1.962460E+00	2.483560E+00
1.751810E+00	1.953460E+00	2.555710E+00
1.781540E+00	1.879480E+00	2.463260E+00
1.740060E+00	1.831750E+00	2.555590E+00
1.781030E+00	1.778290E+00	2.496590E+00
1.885240E+00	1.394040E+00	2.519240E+00
1.868990E+00	1.454870E+00	2.506230E+00
1.912760E+00	1.432490E+00	2.459140E+00
1.919100E+00	1.343940E+00	2.514610E+00
2.059220E+00	2.734910E+00	2.807020E+00
2.091420E+00	2.795650E+00	2.789360E+00
2.067810E+00	2.746140E+00	2.744300E+00
2.048480E+00	2.698720E+00	2.663500E+00
2.034890E+00	2.665680E+00	2.764450E+00
2.009450E+00	2.590980E+00	2.625030E+00
2.002750E+00	2.574500E+00	2.705510E+00
1.946700E+00	2.470860E+00	2.613460E+00
1.890690E+00	2.329720E+00	2.576640E+00
1.830630E+00	2.201080E+00	2.525140E+00
1.813580E+00	2.093670E+00	2.430460E+00
1.814380E+00	1.967500E+00	2.399570E+00
1.821510E+00	1.843850E+00	2.402390E+00
1.856900E+00	1.745020E+00	2.393520E+00
1.818380E+00	1.740340E+00	2.458630E+00
1.879490E+00	1.637840E+00	2.403530E+00
1.835990E+00	1.652180E+00	2.470620E+00
1.896410E+00	1.529310E+00	2.423460E+00
1.853620E+00	1.550410E+00	2.483870E+00
2.004030E+00	1.260220E+00	2.511520E+00
2.081340E+00	1.224120E+00	2.471590E+00
2.064690E+00	1.191080E+00	2.536010E+00
2.120700E+00	1.155270E+00	2.527670E+00
2.117720E+00	2.832420E+00	2.703470E+00
2.129340E+00	2.876170E+00	2.815260E+00
2.285690E+00	1.099700E+00	2.453090E+00
2.225140E+00	1.097130E+00	2.528080E+00
2.328440E+00	1.042880E+00	2.521010E+00
2.168310E+00	2.953050E+00	2.822170E+00
2.206080E+00	2.997650E+00	2.799850E+00
2.169890E+00	2.943470E+00	2.746730E+00
2.493450E+00	9.770810E-01	2.459270E+00
2.431210E+00	9.846020E-01	2.527830E+00
2.542820E+00	9.320970E-01	2.535120E+00
2.229210E+00	3.027470E+00	2.711850E+00
2.256940E+00	3.064170E+00	2.833420E+00
2.653020E+00	8.798030E-01	2.518240E+00
2.797650E+00	8.121870E-01	2.541620E+00
2.295100E+00	3.125760E+00	2.728430E+00
2.931010E+00	7.770280E-01	2.518520E+00
2.887510E+00	7.698960E-01	2.584720E+00
2.973800E+00	7.324060E-01	2.609020E+00
2.345440E+00	3.190940E+00	2.762590E+00
2.385880E+00	3.230320E+00	2.825730E+00
2.387990E+00	3.231600E+00	2.738780E+00
3.085230E+00	7.272970E-01	2.543750E+00
2.445840E+00	3.278840E+00	2.770890E+00
3.214390E+00	7.291340E-01	2.504910E+00
2.507270E+00	3.341120E+00	2.844830E+00
2.569420E+00	3.389600E+00	2.879250E+00
2.548670E+00	3.365510E+00	2.815560E+00
3.371800E+00	7.245160E-01	2.503590E+00
2.606880E+00	3.382510E+00	2.818830E+00
2.613880E+00	3.405600E+00	2.880710E+00
3.593850E+00	7.574290E-01	2.495770E+00
2.653360E+00	3.412300E+00	2.877740E+00
2.714410E+00	3.407150E+00	2.820570E+00
3.751070E+00	7.967120E-01	2.526630E+00
3.715540E+00	7.623430E-01	2.564800E+00
3.783190E+00	7.864600E-01	2.574860E+00
2.836390E+00	3.428750E+00	2.865200E+00
2.797640E+00	3.398060E+00	2.776510E+00
3.979860E+00	9.426330E-01	2.510410E+00
3.870830E+00	8.365130E-01	2.574240E+00
2.895230E+00	3.397140E+00	2.790670E+00
2.940680E+00	3.437380E+00	2.881260E+00
4.205790E+00	1.150150E+00	2.555690E+00
4.109790E+00	1.023440E+00	2.569160E+00
3.024470E+00	3.389240E+00	2.806910E+00
3.019800E+00	3.433430E+00	2.898780E+00
4.365580E+00	1.397730E+00	2.539200E+00
4.311820E+00	1.274750E+00	2.590180E+00
3.090520E+00	3.414000E+00	2.878100E+00
3.162460E+00	3.415840E+00	2.906010E+00
3.187490E+00	3.370750E+00	2.807660E+00
4.479260E+00	1.647530E+00	2.571620E+00
4.437000E+00	1.502300E+00	2.619450E+00
3.264010E+00	3.386570E+00	2.893380E+00
3.363470E+00	3.374310E+00	2.893590E+00
3.370640E+00	3.341270E+00	2.801170E+00
4.456580E+00	2.218170E+00	2.570190E+00
4.499760E+00	2.075870E+00	2.583430E+00
4.524070E+00	1.887170E+00	2.614950E+00
4.532830E+00	1.991430E+00	2.649060E+00
4.499750E+00	1.767260E+00	2.550860E+00
3.445930E+00	3.360470E+00	2.871590E+00
3.531560E+00	3.356910E+00	2.908130E+00
3.538020E+00	3.334540E+00	2.816870E+00
4.307770E+00	2.613940E+00	2.626970E+00
4.390150E+00	2.474030E+00	2.695190E+00
4.436690E+00	2.324100E+00	2.629160E+00
4.510580E+00	2.152190E+00	2.660240E+00
4.536590E+00	2.047620E+00	2.672530E+00
3.604260E+00	3.347600E+00	2.867940E+00
3.695590E+00	3.326060E+00	2.827750E+00
3.832110E+00	3.304600E+00	2.815540E+00
3.881210E+00	3.277650E+00	2.748140E+00
4.098280E+00	3.069900E+00	2.728020E+00
4.160560E+00	2.959030E+00	2.740510E+00
4.144400E+00	3.023680E+00	2.778160E+00
4.209550E+00	2.826240E+00	2.696360E+00
4.264720E+00	2.711820E+00	2.670890E+00
3.917080E+00	3.284770E+00	2.830940E+00
3.959320E+00	3.242120E+00	2.770520E+00
4.056230E+00	3.160910E+00	2.796980E+00
4.124690E+00	3.070590E+00	2.808180E+00
1.719940E+00	1.960490E+00	2.691190E+00
1.753790E+00	2.031210E+00	2.696770E+00
1.746030E+00	1.990990E+00	2.620160E+00
1.711600E+00	1.869990E+00	2.621060E+00
1.694670E+00	1.886410E+00	2.689510E+00
1.703670E+00	1.795200E+00	2.628050E+00
1.674060E+00	1.764630E+00	2.701470E+00
1.701750E+00	1.720840E+00	2.643320E+00
2.013750E+00	2.651480E+00	2.927510E+00
2.042810E+00	2.719160E+00	2.949760E+00
2.030820E+00	2.674600E+00	2.862340E+00
2.001430E+00	2.570810E+00	2.808300E+00
1.997530E+00	2.583120E+00	2.902910E+00
1.952440E+00	2.466420E+00	2.743510E+00
1.960280E+00	2.479030E+00	2.854460E+00
1.902730E+00	2.351860E+00	2.686940E+00
1.916240E+00	2.366710E+00	2.798410E+00
1.847390E+00	2.232760E+00	2.647140E+00
1.866860E+00	2.254490E+00	2.753560E+00
1.791520E+00	2.113270E+00	2.620640E+00
1.803020E+00	2.140820E+00	2.714610E+00
1.789510E+00	1.668920E+00	2.527240E+00
1.742990E+00	1.697390E+00	2.582390E+00
1.806240E+00	1.562770E+00	2.541740E+00
1.755270E+00	1.578600E+00	2.602210E+00
1.829180E+00	1.477690E+00	2.549740E+00
1.783190E+00	1.472030E+00	2.613000E+00
1.847690E+00	1.362930E+00	2.599260E+00
1.915510E+00	1.271080E+00	2.587600E+00
1.878980E+00	1.234490E+00	2.692880E+00
1.962020E+00	1.196820E+00	2.646310E+00
2.082540E+00	2.787790E+00	2.875880E+00
2.064790E+00	1.138900E+00	2.644190E+00
2.153070E+00	1.094680E+00	2.617110E+00
2.140000E+00	1.069000E+00	2.686260E+00
2.217630E+00	1.028900E+00	2.697520E+00
2.120310E+00	2.875930E+00	2.900060E+00
2.149570E+00	2.935800E+00	2.947630E+00
2.149640E+00	2.932430E+00	2.872140E+00
2.370470E+00	9.927570E-01	2.594400E+00
2.315510E+00	1.008130E+00	2.640100E+00
2.407400E+00	9.455580E-01	2.670170E+00
2.197480E+00	2.998170E+00	2.887990E+00
2.604000E+00	8.742190E-01	2.617610E+00
2.526060E+00	8.992280E-01	2.665350E+00
2.611780E+00	8.526680E-01	2.687450E+00
2.248440E+00	3.068130E+00	2.938390E+00
2.284960E+00	3.122880E+00	2.947080E+00
2.275520E+00	3.104660E+00	2.893730E+00
2.701490E+00	8.165980E-01	2.657740E+00
2.315750E+00	3.158990E+00	2.861980E+00
2.322440E+00	3.178180E+00	2.989140E+00
2.862490E+00	7.629420E-01	2.668110E+00
2.983370E+00	7.198250E-01	2.700950E+00
2.370110E+00	3.232630E+00	3.009710E+00
2.417630E+00	3.276080E+00	2.993220E+00
2.373830E+00	3.233970E+00	2.925630E+00
3.096360E+00	6.988910E-01	2.666450E+00
2.444360E+00	3.293780E+00	2.901610E+00
2.460490E+00	3.315050E+00	2.979140E+00
3.292040E+00	6.772110E-01	2.623810E+00
2.525760E+00	3.366270E+00	2.981460E+00
3.505870E+00	6.949470E-01	2.612040E+00
3.426080E+00	6.761940E-01	2.686240E+00
3.528730E+00	6.770190E-01	2.731600E+00
2.639020E+00	3.415240E+00	2.962320E+00
3.652630E+00	7.273270E-01	2.595000E+00
3.649660E+00	7.130520E-01	2.687750E+00
2.739320E+00	3.446170E+00	3.002230E+00
2.704260E+00	3.432920E+00	2.918080E+00
3.768370E+00	7.701050E-01	2.638220E+00
2.786110E+00	3.449230E+00	2.941400E+00
2.794290E+00	3.456280E+00	3.012820E+00
4.050370E+00	9.555560E-01	2.663590E+00
3.905610E+00	8.382990E-01	2.714960E+00
2.836630E+00	3.458490E+00	3.015580E+00
2.893950E+00	3.452620E+00	2.969110E+00
4.168340E+00	1.071420E+00	2.659530E+00
4.139870E+00	1.033310E+00	2.711580E+00
2.981240E+00	3.449700E+00	2.955420E+00
4.375360E+00	1.365860E+00	2.667940E+00
4.271210E+00	1.209450E+00	2.714310E+00
4.189930E+00	1.089780E+00	2.739170E+00
3.076140E+00	3.430480E+00	2.970420E+00
3.205130E+00	3.415460E+00	2.999020E+00
4.489010E+00	1.618830E+00	2.730570E+00
4.517250E+00	1.732230E+00	2.638570E+00
4.532280E+00	1.766140E+00	2.719700E+00
4.424260E+00	1.470590E+00	2.733980E+00
3.289480E+00	3.401570E+00	3.044730E+00
3.314230E+00	3.385250E+00	2.968260E+00
4.548200E+00	1.968490E+00	2.719970E+00
4.546270E+00	1.862900E+00	2.776110E+00
3.361960E+00	3.390000E+00	3.030600E+00
3.426600E+00	3.374110E+00	2.963940E+00
3.534810E+00	3.365160E+00	3.006910E+00
4.357370E+00	2.590950E+00	2.757940E+00
4.430340E+00	2.456040E+00	2.842960E+00
4.480150E+00	2.326200E+00	2.792380E+00
4.522990E+00	2.191030E+00	2.760190E+00
4.548440E+00	2.068730E+00	2.749600E+00
3.627970E+00	3.351280E+00	2.941270E+00
3.740090E+00	3.336890E+00	2.989200E+00
3.804780E+00	3.323310E+00	2.905770E+00
4.172090E+00	2.996300E+00	2.865950E+00
4.215910E+00	2.896260E+00	2.876270E+00
4.247040E+00	2.813710E+00	2.836760E+00
4.301620E+00	2.704960E+00	2.799670E+00
3.840050E+00	3.323710E+00	2.985150E+00
3.889720E+00	3.305040E+00	2.913190E+00
3.990020E+00	3.248240E+00	2.917820E+00
4.070490E+00	3.188910E+00	2.929500E+00
4.101210E+00	3.148510E+00	2.901510E+00
4.127030E+00	3.092600E+00	2.903670E+00
4.117540E+00	3.131180E+00	2.939710E+00
4.103620E+00	3.156890E+00	2.956270E+00
1.685390E+00	1.905280E+00	2.841200E+00
1.724130E+00	1.973850E+00	2.847900E+00
1.703800E+00	1.930220E+00	2.766870E+00
1.664130E+00	1.812400E+00	2.761720E+00
1.657260E+00	1.835860E+00	2.833630E+00
1.648330E+00	1.744840E+00	2.768380E+00
1.632340E+00	1.741870E+00	2.823570E+00
1.639220E+00	1.678420E+00	2.791310E+00
1.999410E+00	2.607140E+00	3.086020E+00
2.016210E+00	2.668670E+00	3.079620E+00
2.008540E+00	2.621870E+00	2.998370E+00
1.970430E+00	2.502870E+00	2.956640E+00
1.980910E+00	2.530070E+00	3.055010E+00
1.928030E+00	2.387750E+00	2.905610E+00
1.944770E+00	2.417500E+00	3.013560E+00
1.883940E+00	2.274620E+00	2.858160E+00
1.899710E+00	2.296590E+00	2.962340E+00
1.825530E+00	2.161590E+00	2.813260E+00
1.841240E+00	2.182870E+00	2.910270E+00
1.767240E+00	2.049520E+00	2.782690E+00
1.780770E+00	2.073740E+00	2.866810E+00
1.709340E+00	1.605360E+00	2.666610E+00
1.670010E+00	1.638560E+00	2.731510E+00
1.728040E+00	1.491840E+00	2.685050E+00
1.682900E+00	1.522710E+00	2.755390E+00
1.767070E+00	1.381400E+00	2.701180E+00
1.705450E+00	1.411050E+00	2.773330E+00
1.813580E+00	1.284830E+00	2.725400E+00
1.743420E+00	1.289590E+00	2.816330E+00
1.839390E+00	1.227840E+00	2.753440E+00
1.808440E+00	1.229230E+00	2.799280E+00
1.868100E+00	1.172730E+00	2.810710E+00
2.032760E+00	2.731470E+00	3.120780E+00
2.068520E+00	2.793810E+00	3.091660E+00
2.044370E+00	2.728260E+00	3.039080E+00
1.995280E+00	1.143570E+00	2.702560E+00
1.941390E+00	1.147290E+00	2.748070E+00
2.022530E+00	1.098810E+00	2.772850E+00
2.098500E+00	2.832020E+00	2.996480E+00
2.106230E+00	2.877710E+00	3.122010E+00
2.130030E+00	1.037310E+00	2.788360E+00
2.233320E+00	9.957570E-01	2.816540E+00
2.142940E+00	2.952570E+00	3.135490E+00
2.182640E+00	3.000640E+00	3.107730E+00
2.146740E+00	2.936430E+00	3.047940E+00
2.340350E+00	9.561970E-01	2.805660E+00
2.471680E+00	9.015180E-01	2.787250E+00
2.435230E+00	9.112240E-01	2.866630E+00
2.517980E+00	8.799410E-01	2.904600E+00
2.205020E+00	3.011030E+00	3.008380E+00
2.220370E+00	3.040830E+00	3.082480E+00
2.629750E+00	8.417230E-01	2.806460E+00
2.266290E+00	3.098650E+00	3.063270E+00
2.776390E+00	7.828480E-01	2.781620E+00
2.737480E+00	7.907950E-01	2.853060E+00
2.823090E+00	7.586420E-01	2.886360E+00
2.314340E+00	3.180630E+00	3.093510E+00
2.344120E+00	3.220680E+00	3.111890E+00
2.347600E+00	3.213980E+00	3.057550E+00
2.932280E+00	7.318580E-01	2.808880E+00
2.395510E+00	3.267420E+00	3.110270E+00
3.058930E+00	6.974210E-01	2.770470E+00
2.464010E+00	3.319530E+00	3.054300E+00
3.202870E+00	6.737760E-01	2.773330E+00
2.521450E+00	3.379090E+00	3.102990E+00
2.581070E+00	3.425480E+00	3.133990E+00
2.555670E+00	3.396500E+00	3.070570E+00
3.393880E+00	6.554820E-01	2.779970E+00
3.549760E+00	6.485380E-01	2.826800E+00
2.609800E+00	3.419550E+00	3.073560E+00
2.619540E+00	3.444590E+00	3.138330E+00
3.664230E+00	6.878500E-01	2.798590E+00
2.654940E+00	3.456700E+00	3.140520E+00
2.706920E+00	3.457980E+00	3.095040E+00
3.784720E+00	7.530970E-01	2.761180E+00
2.822470E+00	3.477650E+00	3.093480E+00
4.039550E+00	9.137970E-01	2.806390E+00
3.921040E+00	8.030410E-01	2.839210E+00
2.931350E+00	3.504320E+00	3.132630E+00
2.893510E+00	3.472540E+00	3.054870E+00
4.139700E+00	1.016410E+00	2.773680E+00
2.990370E+00	3.466800E+00	3.058380E+00
3.003150E+00	3.506390E+00	3.151580E+00
4.380230E+00	1.358060E+00	2.809840E+00
4.307740E+00	1.225100E+00	2.843630E+00
4.230440E+00	1.112340E+00	2.818880E+00
3.056510E+00	3.488800E+00	3.136580E+00
3.120690E+00	3.485390E+00	3.177830E+00
3.119720E+00	3.457730E+00	3.088180E+00
4.525920E+00	1.741010E+00	2.833050E+00
4.495850E+00	1.602080E+00	2.885520E+00
4.445880E+00	1.497790E+00	2.825120E+00
3.169640E+00	3.472460E+00	3.150440E+00
3.245550E+00	3.439080E+00	3.131840E+00
4.552500E+00	1.981220E+00	2.849110E+00
4.552400E+00	1.849690E+00	2.907720E+00
3.344840E+00	3.410380E+00	3.099060E+00
3.456370E+00	3.393780E+00	3.088230E+00
3.548920E+00	3.383120E+00	3.072710E+00
4.385300E+00	2.574190E+00	2.910920E+00
4.451260E+00	2.444920E+00	2.958750E+00
4.494070E+00	2.333780E+00	2.931650E+00
4.533920E+00	2.191350E+00	2.895620E+00
4.550200E+00	2.096960E+00	2.836010E+00
3.636330E+00	3.371700E+00	3.059880E+00
3.740520E+00	3.365790E+00	3.105370E+00
4.212430E+00	2.921870E+00	2.964170E+00
4.268220E+00	2.805380E+00	2.992470E+00
4.232470E+00	2.894200E+00	3.029260E+00
4.314240E+00	2.703990E+00	2.920830E+00
3.837640E+00	3.341940E+00	3.082330E+00
3.921870E+00	3.301450E+00	3.024350E+00
4.006720E+00	3.265160E+00	3.067330E+00
4.046980E+00	3.223620E+00	3.002270E+00
4.120460E+00	3.126370E+00	3.010060E+00
4.175820E+00	3.014650E+00	3.024860E+00
4.209910E+00	2.942130E+00	3.015650E+00
4.063350E+00	3.226380E+00	3.075300E+00
4.087390E+00	3.185550E+00	3.010100E+00
1.851720E+00	2.170740E+00	3.066080E+00
1.878980E+00	2.228630E+00	3.092670E+00
1.861790E+00	2.199800E+00	3.013820E+00
1.796700E+00	2.090080E+00	2.950770E+00
1.813890E+00	2.101890E+00	3.034670E+00
1.741920E+00	2.003540E+00	2.912150E+00
1.747470E+00	1.998560E+00	2.984840E+00
1.679270E+00	1.893790E+00	2.916530E+00
1.622110E+00	1.760940E+00	2.903250E+00
1.604060E+00	1.641700E+00	2.892150E+00
1.636710E+00	1.554550E+00	2.835020E+00
1.595240E+00	1.515320E+00	2.942850E+00
1.660140E+00	1.447500E+00	2.837760E+00
1.625960E+00	1.463540E+00	2.898390E+00
1.686330E+00	1.352750E+00	2.855830E+00
1.647710E+00	1.386970E+00	2.913450E+00
1.703040E+00	1.295930E+00	2.878470E+00
1.677320E+00	1.308850E+00	2.933050E+00
1.720230E+00	1.250130E+00	2.926240E+00
2.010340E+00	2.656510E+00	3.158000E+00
1.990420E+00	2.566520E+00	3.138050E+00
1.966110E+00	2.472710E+00	3.127360E+00
1.922460E+00	2.328770E+00	3.083500E+00
1.802420E+00	1.191800E+00	2.913100E+00
1.884580E+00	1.135740E+00	2.914880E+00
2.060960E+00	2.795620E+00	3.182480E+00
2.028990E+00	2.727170E+00	3.176780E+00
1.968540E+00	1.095220E+00	2.894900E+00
2.059290E+00	1.066660E+00	2.871620E+00
2.051070E+00	1.063780E+00	2.936220E+00
2.124120E+00	1.029060E+00	2.954530E+00
2.100270E+00	2.883860E+00	3.224190E+00
2.125000E+00	2.936590E+00	3.239540E+00
2.125890E+00	2.933150E+00	3.187090E+00
2.273310E+00	9.790570E-01	2.875170E+00
2.217190E+00	9.959390E-01	2.913510E+00
2.309030E+00	9.614670E-01	2.952720E+00
2.164830E+00	2.993870E+00	3.229270E+00
2.424180E+00	9.105200E-01	2.960710E+00
2.532370E+00	8.704700E-01	3.010350E+00
2.218210E+00	3.057490E+00	3.158320E+00
2.624400E+00	8.333780E-01	2.967680E+00
2.258300E+00	3.118500E+00	3.198610E+00
2.286180E+00	3.161620E+00	3.219150E+00
2.288130E+00	3.157740E+00	3.153820E+00
2.727820E+00	7.884580E-01	2.928150E+00
2.832600E+00	7.494950E-01	2.996800E+00
2.330790E+00	3.216170E+00	3.206830E+00
2.932410E+00	7.148040E-01	2.932320E+00
2.398170E+00	3.284260E+00	3.231050E+00
2.450470E+00	3.331880E+00	3.257130E+00
2.423980E+00	3.310440E+00	3.188130E+00
3.093320E+00	6.666450E-01	2.903810E+00
2.469290E+00	3.346280E+00	3.169490E+00
2.502840E+00	3.375530E+00	3.267920E+00
3.294620E+00	6.295990E-01	2.886150E+00
3.225200E+00	6.313850E-01	2.976350E+00
3.340710E+00	6.150390E-01	2.988970E+00
2.557380E+00	3.412950E+00	3.221830E+00
3.477210E+00	6.270600E-01	2.930040E+00
2.648130E+00	3.458350E+00	3.215080E+00
3.667080E+00	6.612570E-01	2.912610E+00
2.704930E+00	3.486090E+00	3.243620E+00
2.705760E+00	3.483410E+00	3.190290E+00
3.806050E+00	7.225180E-01	2.876420E+00
2.743620E+00	3.498110E+00	3.253130E+00
2.791090E+00	3.502110E+00	3.211290E+00
4.035760E+00	8.829110E-01	2.947290E+00
3.915570E+00	7.814860E-01	2.939510E+00
2.896160E+00	3.512330E+00	3.221030E+00
4.169400E+00	1.002490E+00	2.888430E+00
2.984160E+00	3.513730E+00	3.225660E+00
4.365280E+00	1.293560E+00	2.921800E+00
4.280270E+00	1.152020E+00	2.942930E+00
4.351100E+00	1.261340E+00	2.999990E+00
3.056630E+00	3.497970E+00	3.212700E+00
3.129060E+00	3.482170E+00	3.274520E+00
4.533560E+00	1.730960E+00	2.957080E+00
4.501050E+00	1.610050E+00	3.012350E+00
4.443510E+00	1.438110E+00	2.950210E+00
4.394130E+00	1.332820E+00	2.987800E+00
3.194160E+00	3.466260E+00	3.220150E+00
3.278050E+00	3.429940E+00	3.256180E+00
4.561220E+00	1.971590E+00	3.006490E+00
4.559010E+00	2.066020E+00	2.917970E+00
4.560910E+00	2.107260E+00	2.990290E+00
4.551830E+00	1.835270E+00	3.012600E+00
3.385420E+00	3.413290E+00	3.211560E+00
3.506760E+00	3.403580E+00	3.187480E+00
3.574920E+00	3.397370E+00	3.132700E+00
4.441650E+00	2.495170E+00	3.031990E+00
4.497170E+00	2.368160E+00	3.069000E+00
4.465990E+00	2.451600E+00	3.090000E+00
4.539920E+00	2.221620E+00	3.024290E+00
3.612460E+00	3.398390E+00	3.222340E+00
3.676320E+00	3.394380E+00	3.215690E+00
3.680970E+00	3.389340E+00	3.167630E+00
4.254620E+00	2.863480E+00	3.130710E+00
4.217200E+00	2.937320E+00	3.059700E+00
4.209580E+00	2.961100E+00	3.113830E+00
4.318120E+00	2.740640E+00	3.125630E+00
4.381810E+00	2.627690E+00	3.058370E+00
4.441990E+00	2.508430E+00	3.103510E+00
3.713770E+00	3.386640E+00	3.215740E+00
3.800170E+00	3.363520E+00	3.221230E+00
3.955770E+00	3.301270E+00	3.160050E+00
4.011500E+00	3.274930E+00	3.135950E+00
4.125460E+00	3.121610E+00	3.152950E+00
4.098420E+00	3.180430E+00	3.081360E+00
4.073120E+00	3.214370E+00	3.146880E+00
4.179140E+00	3.021200E+00	3.151220E+00
4.040660E+00	3.253530E+00	3.124250E+00
1.882840E+00	2.229430E+00	3.257990E+00
1.907980E+00	2.280760E+00	3.245110E+00
1.877530E+00	2.222110E+00	3.205140E+00
1.842790E+00	2.151870E+00	3.129550E+00
1.840620E+00	2.146820E+00	3.222070E+00
1.763440E+00	2.017440E+00	3.075740E+00
1.776470E+00	2.037740E+00	3.170190E+00
1.685420E+00	1.905020E+00	3.025550E+00
1.699220E+00	1.927230E+00	3.119110E+00
1.628270E+00	1.792330E+00	2.991440E+00
1.636810E+00	1.818320E+00	3.080970E+00
1.584740E+00	1.682710E+00	2.977300E+00
1.582200E+00	1.714570E+00	3.057170E+00
1.573930E+00	1.578080E+00	2.987920E+00
1.556260E+00	1.612470E+00	3.053600E+00
1.572760E+00	1.514790E+00	3.006710E+00
1.548790E+00	1.508030E+00	3.077270E+00
1.575310E+00	1.453480E+00	3.030210E+00
1.942760E+00	2.359620E+00	3.267820E+00
1.973920E+00	2.458700E+00	3.292560E+00
1.956190E+00	2.412870E+00	3.202160E+00
1.907420E+00	2.284360E+00	3.174830E+00
1.610220E+00	1.420560E+00	2.970960E+00
1.641820E+00	1.338050E+00	2.999120E+00
1.684590E+00	1.244650E+00	3.047130E+00
1.744550E+00	1.200210E+00	2.998110E+00
1.736200E+00	1.183290E+00	3.062430E+00
1.801510E+00	1.151700E+00	3.062880E+00
2.024290E+00	2.668250E+00	3.310160E+00
2.034770E+00	2.745350E+00	3.337290E+00
2.034450E+00	2.711860E+00	3.245870E+00
2.004020E+00	2.565560E+00	3.251640E+00
1.920030E+00	1.105050E+00	2.964830E+00
1.876740E+00	1.125630E+00	3.006030E+00
1.960520E+00	1.074030E+00	3.047280E+00
2.052330E+00	2.818450E+00	3.360620E+00
2.072340E+00	2.862010E+00	3.348400E+00
2.069970E+00	2.820010E+00	3.290960E+00
2.049690E+00	1.055090E+00	3.010690E+00
2.126050E+00	1.021440E+00	3.070110E+00
2.108010E+00	2.927840E+00	3.327250E+00
2.242090E+00	9.824900E-01	3.079040E+00
2.362480E+00	9.361750E-01	3.065990E+00
2.334610E+00	9.533650E-01	3.131580E+00
2.401350E+00	9.276940E-01	3.170700E+00
2.157840E+00	3.012340E+00	3.342760E+00
2.195920E+00	3.065130E+00	3.359350E+00
2.188040E+00	3.034280E+00	3.301030E+00
2.488560E+00	8.935740E-01	3.115520E+00
2.222530E+00	3.071230E+00	3.275140E+00
2.226870E+00	3.101850E+00	3.352360E+00
2.616510E+00	8.420430E-01	3.092910E+00
2.271970E+00	3.154860E+00	3.324900E+00
2.722410E+00	7.891860E-01	3.045550E+00
2.822450E+00	7.533350E-01	3.106130E+00
2.331650E+00	3.234130E+00	3.344270E+00
2.377810E+00	3.287280E+00	3.376100E+00
2.372600E+00	3.261780E+00	3.298170E+00
2.968730E+00	6.917650E-01	3.064110E+00
2.427340E+00	3.319590E+00	3.343810E+00
3.128020E+00	6.455010E-01	3.039180E+00
3.079650E+00	6.426230E-01	3.116700E+00
3.153610E+00	6.271410E-01	3.106070E+00
2.493870E+00	3.380170E+00	3.351240E+00
3.257400E+00	6.091770E-01	3.078540E+00
2.562950E+00	3.423250E+00	3.345290E+00
3.450070E+00	6.053990E-01	3.090630E+00
2.642430E+00	3.461270E+00	3.334080E+00
3.637250E+00	6.447890E-01	3.049140E+00
2.730980E+00	3.501420E+00	3.323300E+00
3.842870E+00	7.284490E-01	3.026660E+00
2.792490E+00	3.532950E+00	3.357780E+00
2.794180E+00	3.513150E+00	3.307560E+00
3.959780E+00	8.107880E-01	3.012990E+00
3.963420E+00	8.004060E-01	3.071140E+00
2.831910E+00	3.544410E+00	3.370550E+00
2.875680E+00	3.529040E+00	3.332480E+00
4.202110E+00	1.018060E+00	3.066930E+00
4.044920E+00	8.713140E-01	3.071380E+00
2.969790E+00	3.524660E+00	3.328630E+00
4.314310E+00	1.182730E+00	3.060520E+00
4.300470E+00	1.125240E+00	3.121510E+00
3.052730E+00	3.499790E+00	3.309960E+00
3.132330E+00	3.501200E+00	3.380520E+00
4.536150E+00	1.751300E+00	3.083110E+00
4.512730E+00	1.630970E+00	3.105990E+00
4.477360E+00	1.506370E+00	3.087800E+00
4.409130E+00	1.332200E+00	3.080720E+00
4.352480E+00	1.205900E+00	3.141110E+00
3.226210E+00	3.459900E+00	3.340650E+00
3.291180E+00	3.432770E+00	3.319090E+00
4.559260E+00	2.103830E+00	3.096720E+00
4.558830E+00	1.982590E+00	3.153110E+00
4.554500E+00	1.877240E+00	3.096500E+00
3.338370E+00	3.419460E+00	3.303150E+00
3.420330E+00	3.419440E+00	3.350320E+00
3.513800E+00	3.401200E+00	3.279670E+00
3.548460E+00	3.418790E+00	3.376680E+00
4.470950E+00	2.441150E+00	3.153700E+00
4.509940E+00	2.345650E+00	3.206070E+00
4.536260E+00	2.234390E+00	3.152210E+00
3.633420E+00	3.404460E+00	3.314240E+00
3.697940E+00	3.388830E+00	3.256190E+00
3.755050E+00	3.397610E+00	3.343550E+00
4.214100E+00	2.954100E+00	3.210210E+00
4.260930E+00	2.867790E+00	3.280150E+00
4.314080E+00	2.759450E+00	3.239160E+00
4.378960E+00	2.647340E+00	3.204770E+00
4.432650E+00	2.536320E+00	3.180960E+00
3.867050E+00	3.375930E+00	3.340790E+00
3.948840E+00	3.316510E+00	3.302020E+00
4.055810E+00	3.218320E+00	3.251980E+00
4.030450E+00	3.256240E+00	3.169290E+00
4.125290E+00	3.124540E+00	3.281520E+00
4.168860E+00	3.043990E+00	3.249950E+00
1.749410E+00	2.034060E+00	3.344150E+00
1.779240E+00	2.072090E+00	3.345190E+00
1.757080E+00	2.039320E+00	3.319330E+00
1.734910E+00	2.001580E+00	3.320950E+00
1.825900E+00	2.138420E+00	3.338620E+00
1.872020E+00	2.235440E+00	3.374370E+00
1.858810E+00	2.184210E+00	3.298170E+00
1.782240E+00	2.052510E+00	3.274880E+00
1.711490E+00	1.945950E+00	3.206670E+00
1.711900E+00	1.954320E+00	3.272930E+00
1.648950E+00	1.841710E+00	3.165820E+00
1.660110E+00	1.866420E+00	3.244700E+00
1.589400E+00	1.741040E+00	3.138580E+00
1.602140E+00	1.765520E+00	3.217140E+00
1.548350E+00	1.640710E+00	3.127220E+00
1.550700E+00	1.667430E+00	3.203090E+00
1.535460E+00	1.554120E+00	3.126910E+00
1.525080E+00	1.558980E+00	3.215410E+00
1.531320E+00	1.506400E+00	3.134220E+00
1.523790E+00	1.505000E+00	3.180000E+00
1.530380E+00	1.461150E+00	3.169220E+00
1.912610E+00	2.298490E+00	3.320760E+00
1.600360E+00	1.370460E+00	3.058810E+00
1.559820E+00	1.395440E+00	3.143990E+00
1.631960E+00	1.299910E+00	3.086270E+00
1.599300E+00	1.326220E+00	3.134540E+00
1.650850E+00	1.259000E+00	3.116650E+00
1.629640E+00	1.274360E+00	3.168640E+00
1.673800E+00	1.229300E+00	3.170450E+00
1.978050E+00	2.499360E+00	3.405420E+00
1.991390E+00	2.552600E+00	3.425370E+00
1.988450E+00	2.527860E+00	3.360540E+00
1.959070E+00	2.428570E+00	3.364490E+00
1.745430E+00	1.171200E+00	3.164050E+00
1.839460E+00	1.139060E+00	3.181280E+00
2.019140E+00	2.747500E+00	3.452630E+00
2.037410E+00	2.810950E+00	3.480630E+00
2.030770E+00	2.780950E+00	3.408400E+00
2.010500E+00	2.659140E+00	3.397820E+00
1.900940E+00	1.108400E+00	3.144440E+00
1.993900E+00	1.076680E+00	3.189320E+00
2.061670E+00	2.871740E+00	3.414490E+00
2.074260E+00	1.052430E+00	3.149900E+00
2.162590E+00	1.016250E+00	3.160410E+00
2.146180E+00	1.029220E+00	3.243380E+00
2.241110E+00	9.955230E-01	3.255360E+00
2.094430E+00	2.958390E+00	3.449720E+00
2.129280E+00	3.016740E+00	3.480370E+00
2.126680E+00	2.998530E+00	3.406900E+00
2.341820E+00	9.587960E-01	3.214750E+00
2.407420E+00	9.255060E-01	3.232290E+00
2.162800E+00	3.051050E+00	3.434460E+00
2.487760E+00	8.969150E-01	3.269520E+00
2.216300E+00	3.120940E+00	3.450720E+00
2.612700E+00	8.468950E-01	3.224230E+00
2.266310E+00	3.191640E+00	3.459430E+00
2.304280E+00	3.243010E+00	3.491630E+00
2.300210E+00	3.224370E+00	3.413470E+00
2.726790E+00	7.890870E-01	3.170930E+00
2.870650E+00	7.197200E-01	3.225660E+00
2.351670E+00	3.284060E+00	3.456430E+00
3.005140E+00	6.542860E-01	3.184470E+00
2.955180E+00	6.665300E-01	3.246750E+00
3.017520E+00	6.347630E-01	3.258890E+00
2.419480E+00	3.341700E+00	3.451540E+00
3.152160E+00	6.060680E-01	3.201550E+00
2.485610E+00	3.396150E+00	3.448360E+00
3.343650E+00	5.747650E-01	3.173120E+00
3.280210E+00	5.646110E-01	3.250850E+00
3.376660E+00	5.638630E-01	3.252090E+00
2.559860E+00	3.448330E+00	3.449920E+00
3.438380E+00	5.827280E-01	3.164610E+00
3.435570E+00	5.737750E-01	3.213590E+00
2.638990E+00	3.487640E+00	3.448900E+00
3.609410E+00	6.174230E-01	3.151370E+00
3.515970E+00	5.890440E-01	3.192240E+00
2.720480E+00	3.530960E+00	3.441080E+00
3.777220E+00	6.773480E-01	3.189140E+00
2.812510E+00	3.560810E+00	3.436530E+00
3.995350E+00	8.092620E-01	3.168150E+00
2.881380E+00	3.580410E+00	3.483500E+00
2.880450E+00	3.568790E+00	3.424280E+00
4.114310E+00	9.119110E-01	3.145570E+00
4.112090E+00	9.012870E-01	3.208370E+00
2.913460E+00	3.583440E+00	3.473230E+00
2.960060E+00	3.567270E+00	3.455430E+00
4.308650E+00	1.111600E+00	3.217340E+00
4.192220E+00	9.753730E-01	3.206360E+00
3.053200E+00	3.528870E+00	3.419610E+00
3.130320E+00	3.511770E+00	3.480860E+00
4.536170E+00	1.698470E+00	3.167380E+00
4.516030E+00	1.578400E+00	3.179240E+00
4.481440E+00	1.434380E+00	3.194860E+00
4.415770E+00	1.284340E+00	3.219960E+00
4.471300E+00	1.381220E+00	3.269330E+00
3.200890E+00	3.489490E+00	3.452530E+00
3.275570E+00	3.458030E+00	3.437230E+00
3.320950E+00	3.437150E+00	3.370590E+00
3.370010E+00	3.437390E+00	3.465250E+00
4.561670E+00	2.111600E+00	3.232910E+00
4.567640E+00	1.983740E+00	3.249490E+00
4.563940E+00	1.837250E+00	3.209740E+00
4.547460E+00	1.676010E+00	3.258110E+00
4.517660E+00	1.528420E+00	3.271860E+00
4.494920E+00	1.442500E+00	3.271020E+00
3.476640E+00	3.426130E+00	3.438330E+00
3.570090E+00	3.427840E+00	3.470050E+00
4.474760E+00	2.449090E+00	3.260990E+00
4.517370E+00	2.341100E+00	3.328410E+00
4.540720E+00	2.244710E+00	3.262160E+00
3.662450E+00	3.423270E+00	3.408930E+00
3.767130E+00	3.420160E+00	3.453450E+00
4.214820E+00	2.974820E+00	3.327820E+00
4.266520E+00	2.885210E+00	3.405200E+00
4.320200E+00	2.775950E+00	3.361890E+00
4.381430E+00	2.669160E+00	3.321810E+00
4.433180E+00	2.560460E+00	3.292200E+00
3.849920E+00	3.403060E+00	3.413440E+00
3.957510E+00	3.355860E+00	3.434050E+00
4.048420E+00	3.262450E+00	3.393890E+00
4.115440E+00	3.166930E+00	3.374920E+00
4.166160E+00	3.073060E+00	3.357780E+00
1.836030E+00	2.205180E+00	3.505820E+00
1.873940E+00	2.275860E+00	3.522940E+00
1.842910E+00	2.207410E+00	3.470930E+00
1.823440E+00	2.153140E+00	3.406570E+00
1.808520E+00	2.139370E+00	3.474030E+00
1.746910E+00	2.023460E+00	3.397760E+00
1.679430E+00	1.908910E+00	3.326080E+00
1.674970E+00	1.908960E+00	3.398120E+00
1.618590E+00	1.794510E+00	3.294830E+00
1.628550E+00	1.819790E+00	3.369580E+00
1.561100E+00	1.695610E+00	3.278480E+00
1.569840E+00	1.723170E+00	3.351120E+00
1.530380E+00	1.608250E+00	3.270960E+00
1.527760E+00	1.617930E+00	3.357790E+00
1.520670E+00	1.559780E+00	3.275460E+00
1.518960E+00	1.560830E+00	3.321860E+00
1.514360E+00	1.517710E+00	3.307580E+00
1.877400E+00	2.262990E+00	3.450050E+00
1.915290E+00	2.346280E+00	3.496610E+00
1.519300E+00	1.454970E+00	3.272750E+00
1.537180E+00	1.412440E+00	3.224200E+00
1.537920E+00	1.398280E+00	3.277160E+00
1.560840E+00	1.362820E+00	3.259510E+00
1.946300E+00	2.423020E+00	3.500640E+00
1.972130E+00	2.512290E+00	3.538360E+00
1.969620E+00	2.482720E+00	3.453740E+00
1.927340E+00	2.356360E+00	3.425980E+00
1.597650E+00	1.313390E+00	3.221620E+00
1.655070E+00	1.242640E+00	3.288500E+00
1.705190E+00	1.201850E+00	3.244480E+00
1.705500E+00	1.197400E+00	3.301830E+00
1.750580E+00	1.166340E+00	3.292810E+00
2.003180E+00	2.709960E+00	3.602910E+00
2.015590E+00	2.773770E+00	3.596420E+00
2.018160E+00	2.717740E+00	3.520080E+00
1.998950E+00	2.590100E+00	3.488040E+00
1.997270E+00	2.620600E+00	3.573530E+00
1.892850E+00	1.120820E+00	3.243790E+00
1.842220E+00	1.136040E+00	3.284260E+00
1.905010E+00	1.111740E+00	3.306160E+00
2.025080E+00	2.838120E+00	3.642180E+00
2.052310E+00	2.901730E+00	3.616500E+00
2.038950E+00	2.823580E+00	3.562170E+00
1.955750E+00	1.088300E+00	3.282980E+00
2.068580E+00	2.903440E+00	3.524150E+00
2.078160E+00	2.960350E+00	3.601310E+00
2.077830E+00	1.056830E+00	3.308060E+00
2.177560E+00	1.016620E+00	3.329890E+00
2.264420E+00	9.969720E-01	3.395390E+00
2.106140E+00	2.990190E+00	3.544380E+00
2.357140E+00	9.611950E-01	3.346140E+00
2.405770E+00	9.282250E-01	3.280660E+00
2.164490E+00	3.066570E+00	3.563380E+00
2.443100E+00	9.188810E-01	3.349290E+00
2.529530E+00	8.990390E-01	3.410750E+00
2.218950E+00	3.139400E+00	3.578700E+00
2.247900E+00	3.192770E+00	3.596080E+00
2.246900E+00	3.170620E+00	3.527920E+00
2.619440E+00	8.476880E-01	3.358970E+00
2.278670E+00	3.220930E+00	3.550940E+00
2.728260E+00	7.797930E-01	3.301260E+00
2.831630E+00	7.376060E-01	3.376450E+00
2.337310E+00	3.291010E+00	3.585350E+00
2.939640E+00	6.719370E-01	3.317870E+00
3.056100E+00	6.188880E-01	3.356940E+00
2.410420E+00	3.343940E+00	3.550750E+00
3.191610E+00	5.817960E-01	3.319930E+00
3.138350E+00	5.922030E-01	3.381650E+00
3.215030E+00	5.747680E-01	3.411520E+00
2.479650E+00	3.402740E+00	3.549120E+00
3.330450E+00	5.624550E-01	3.344230E+00
2.557680E+00	3.452530E+00	3.555860E+00
3.494780E+00	5.827230E-01	3.303460E+00
2.638200E+00	3.496790E+00	3.560400E+00
3.641250E+00	6.250800E-01	3.249660E+00
3.644660E+00	6.327860E-01	3.352980E+00
2.714870E+00	3.539050E+00	3.557080E+00
3.728990E+00	6.590260E-01	3.260420E+00
3.711800E+00	6.561240E-01	3.306590E+00
2.794320E+00	3.562310E+00	3.551960E+00
3.923760E+00	7.649260E-01	3.339000E+00
3.781420E+00	6.832410E-01	3.293590E+00
2.867240E+00	3.579980E+00	3.549880E+00
4.127510E+00	9.207150E-01	3.306710E+00
2.923520E+00	3.584090E+00	3.531850E+00
2.985710E+00	3.575950E+00	3.589920E+00
4.234730E+00	1.021240E+00	3.292340E+00
4.224810E+00	1.009900E+00	3.350840E+00
3.074490E+00	3.527420E+00	3.553910E+00
3.137490E+00	3.510240E+00	3.538870E+00
4.445320E+00	1.321960E+00	3.311240E+00
4.386500E+00	1.219970E+00	3.325010E+00
4.301820E+00	1.095200E+00	3.365420E+00
3.178060E+00	3.496520E+00	3.523200E+00
3.255770E+00	3.465820E+00	3.543700E+00
3.370330E+00	3.448800E+00	3.575640E+00
4.569040E+00	2.046550E+00	3.320580E+00
4.574610E+00	1.928300E+00	3.323960E+00
4.574940E+00	1.784790E+00	3.342920E+00
4.548820E+00	1.616410E+00	3.383860E+00
4.575260E+00	1.730130E+00	3.402660E+00
4.491170E+00	1.426430E+00	3.354960E+00
4.440340E+00	1.301190E+00	3.381160E+00
3.469260E+00	3.431140E+00	3.525040E+00
3.574120E+00	3.445250E+00	3.560470E+00
4.469460E+00	2.476680E+00	3.393750E+00
4.519440E+00	2.345530E+00	3.459570E+00
4.556150E+00	2.179470E+00	3.383470E+00
4.576090E+00	2.010910E+00	3.408030E+00
4.585950E+00	1.882150E+00	3.410070E+00
4.585740E+00	1.790840E+00	3.418640E+00
3.673700E+00	3.432560E+00	3.507720E+00
3.772980E+00	3.437730E+00	3.541390E+00
4.212080E+00	3.002630E+00	3.456380E+00
4.272240E+00	2.898170E+00	3.522620E+00
4.320960E+00	2.791490E+00	3.477480E+00
4.387130E+00	2.674610E+00	3.442380E+00
4.427000E+00	2.588620E+00	3.384300E+00
3.875960E+00	3.417770E+00	3.512040E+00
3.973950E+00	3.383380E+00	3.534580E+00
4.010760E+00	3.341740E+00	3.499230E+00
4.057400E+00	3.290440E+00	3.493120E+00
4.123310E+00	3.191900E+00	3.509570E+00
4.101430E+00	3.259840E+00	3.534150E+00
4.158160E+00	3.102810E+00	3.445230E+00
4.038930E+00	3.339920E+00	3.547620E+00
4.083120E+00	3.296590E+00	3.549700E+00
1.816960E+00	2.280910E+00	3.675210E+00
1.846030E+00	2.328320E+00	3.662010E+00
1.824560E+00	2.272130E+00	3.627840E+00
1.821750E+00	2.197630E+00	3.560240E+00
1.794020E+00	2.210170E+00	3.643630E+00
1.767320E+00	2.064550E+00	3.508360E+00
1.767480E+00	2.106910E+00	3.598750E+00
1.698920E+00	1.952410E+00	3.468400E+00
1.717350E+00	1.995070E+00	3.555470E+00
1.642950E+00	1.847280E+00	3.442980E+00
1.661500E+00	1.886360E+00	3.521030E+00
1.584650E+00	1.751570E+00	3.423090E+00
1.610790E+00	1.785440E+00	3.498790E+00
1.537090E+00	1.668600E+00	3.410230E+00
1.550810E+00	1.686250E+00	3.496400E+00
1.523650E+00	1.621370E+00	3.411770E+00
1.528660E+00	1.627590E+00	3.453360E+00
1.520500E+00	1.580770E+00	3.441030E+00
1.866530E+00	2.317970E+00	3.603790E+00
1.891980E+00	2.416980E+00	3.678920E+00
1.508110E+00	1.511860E+00	3.411900E+00
1.509000E+00	1.471410E+00	3.358770E+00
1.510730E+00	1.458760E+00	3.412360E+00
1.521080E+00	1.423970E+00	3.391950E+00
1.925680E+00	2.415280E+00	3.577490E+00
1.931400E+00	2.490840E+00	3.650720E+00
1.548010E+00	1.370560E+00	3.350240E+00
1.593990E+00	1.299060E+00	3.334210E+00
1.583660E+00	1.310580E+00	3.445380E+00
1.625910E+00	1.256230E+00	3.360170E+00
1.613420E+00	1.265510E+00	3.409120E+00
1.656910E+00	1.230660E+00	3.406000E+00
1.948010E+00	2.537670E+00	3.665920E+00
1.962160E+00	2.581930E+00	3.683430E+00
1.962320E+00	2.546880E+00	3.622230E+00
1.718680E+00	1.184030E+00	3.378970E+00
1.808440E+00	1.136180E+00	3.385030E+00
1.781200E+00	1.146870E+00	3.489570E+00
1.858260E+00	1.119280E+00	3.472800E+00
2.002140E+00	2.767380E+00	3.667650E+00
1.984340E+00	2.661910E+00	3.668100E+00
1.921720E+00	1.099260E+00	3.400530E+00
2.041590E+00	2.904770E+00	3.701070E+00
2.022590E+00	2.835220E+00	3.729130E+00
2.007090E+00	1.069350E+00	3.373050E+00
2.020260E+00	1.066770E+00	3.450040E+00
2.077180E+00	1.057630E+00	3.421680E+00
2.068440E+00	2.969550E+00	3.682810E+00
2.173940E+00	1.026920E+00	3.445470E+00
2.282770E+00	9.961880E-01	3.510220E+00
2.107570E+00	3.024150E+00	3.646070E+00
2.362600E+00	9.732620E-01	3.480150E+00
2.151860E+00	3.098720E+00	3.706410E+00
2.190700E+00	3.154310E+00	3.715570E+00
2.188290E+00	3.130490E+00	3.648540E+00
2.446870E+00	9.328350E-01	3.448530E+00
2.543620E+00	8.985850E-01	3.532820E+00
2.224530E+00	3.191500E+00	3.674600E+00
2.631730E+00	8.497970E-01	3.489120E+00
2.274690E+00	3.249340E+00	3.647140E+00
2.724220E+00	7.927510E-01	3.436710E+00
2.822100E+00	7.432940E-01	3.506560E+00
2.322990E+00	3.325970E+00	3.706630E+00
2.380300E+00	3.384840E+00	3.707860E+00
2.355810E+00	3.343750E+00	3.654440E+00
2.926510E+00	6.817650E-01	3.439780E+00
3.016580E+00	6.320340E-01	3.500330E+00
2.395830E+00	3.367880E+00	3.635270E+00
2.435940E+00	3.429240E+00	3.699740E+00
3.117940E+00	5.981830E-01	3.453830E+00
3.211330E+00	5.771630E-01	3.520050E+00
2.461210E+00	3.424170E+00	3.636830E+00
2.471460E+00	3.459420E+00	3.694420E+00
3.325330E+00	5.650590E-01	3.472750E+00
2.502080E+00	3.481010E+00	3.695460E+00
2.543160E+00	3.485330E+00	3.658380E+00
3.452010E+00	5.789610E-01	3.432720E+00
2.631750E+00	3.530380E+00	3.665550E+00
3.570830E+00	6.045500E-01	3.413790E+00
2.710770E+00	3.576740E+00	3.662770E+00
3.691200E+00	6.650550E-01	3.474810E+00
3.765390E+00	6.849190E-01	3.373000E+00
3.853750E+00	7.361670E-01	3.470380E+00
2.785240E+00	3.602000E+00	3.653350E+00
3.984080E+00	8.193130E-01	3.479890E+00
2.855530E+00	3.609480E+00	3.644950E+00
4.099300E+00	8.977880E-01	3.442550E+00
2.922700E+00	3.609330E+00	3.627140E+00
2.985540E+00	3.621620E+00	3.692320E+00
4.217410E+00	1.006150E+00	3.419920E+00
3.046670E+00	3.576890E+00	3.652130E+00
3.132460E+00	3.552850E+00	3.662870E+00
3.164100E+00	3.508090E+00	3.579780E+00
3.214090E+00	3.508350E+00	3.628620E+00
4.391880E+00	1.211410E+00	3.434020E+00
4.312120E+00	1.109910E+00	3.489690E+00
3.298700E+00	3.485470E+00	3.635630E+00
3.373340E+00	3.476010E+00	3.636200E+00
4.580230E+00	1.713910E+00	3.472400E+00
4.556290E+00	1.595380E+00	3.495680E+00
4.517550E+00	1.478090E+00	3.478830E+00
4.458500E+00	1.335220E+00	3.466610E+00
3.465750E+00	3.467020E+00	3.619050E+00
3.572120E+00	3.474090E+00	3.621480E+00
4.475280E+00	2.488930E+00	3.549990E+00
4.440220E+00	2.568290E+00	3.461490E+00
4.425780E+00	2.617820E+00	3.527150E+00
4.527180E+00	2.342580E+00	3.566670E+00
4.553780E+00	2.222650E+00	3.530450E+00
4.580940E+00	2.070770E+00	3.507340E+00
4.590760E+00	1.925470E+00	3.497200E+00
4.592790E+00	1.822410E+00	3.474030E+00
3.683980E+00	3.470250E+00	3.608690E+00
3.859870E+00	3.467340E+00	3.621450E+00
4.228820E+00	3.015650E+00	3.602530E+00
4.178100E+00	3.084380E+00	3.520730E+00
4.174240E+00	3.123860E+00	3.588690E+00
4.286830E+00	2.899270E+00	3.613510E+00
4.324960E+00	2.813120E+00	3.576390E+00
4.377600E+00	2.715150E+00	3.547180E+00
3.928910E+00	3.459490E+00	3.624840E+00
3.937670E+00	3.436130E+00	3.591640E+00
4.110300E+00	3.273900E+00	3.597220E+00
4.148950E+00	3.203060E+00	3.635970E+00
3.959250E+00	3.446280E+00	3.626500E+00
4.010920E+00	3.403980E+00	3.628710E+00
4.070950E+00	3.331100E+00	3.592690E+00
1.755120E+00	2.126640E+00	3.735000E+00
1.774430E+00	2.174740E+00	3.746930E+00
1.764740E+00	2.137860E+00	3.685380E+00
1.726740E+00	2.034260E+00	3.639800E+00
1.737100E+00	2.065680E+00	3.716130E+00
1.677160E+00	1.928630E+00	3.603020E+00
1.692710E+00	1.968150E+00	3.683460E+00
1.631160E+00	1.824610E+00	3.577600E+00
1.650530E+00	1.865670E+00	3.657000E+00
1.581950E+00	1.740470E+00	3.560160E+00
1.597120E+00	1.761480E+00	3.654680E+00
1.554240E+00	1.693010E+00	3.556520E+00
1.561010E+00	1.699430E+00	3.606310E+00
1.546390E+00	1.651420E+00	3.584190E+00
1.848000E+00	2.330410E+00	3.733900E+00
1.799260E+00	2.233400E+00	3.715230E+00
1.535810E+00	1.597270E+00	3.529010E+00
1.522150E+00	1.538260E+00	3.505060E+00
1.528970E+00	1.531920E+00	3.607070E+00
1.524590E+00	1.485290E+00	3.548130E+00
1.891560E+00	2.428890E+00	3.767150E+00
1.919900E+00	2.495170E+00	3.774950E+00
1.907070E+00	2.469380E+00	3.731450E+00
1.527480E+00	1.437440E+00	3.487920E+00
1.554250E+00	1.371530E+00	3.473580E+00
1.563010E+00	1.388600E+00	3.581990E+00
1.580050E+00	1.334750E+00	3.505520E+00
1.580300E+00	1.346540E+00	3.553180E+00
1.600670E+00	1.305910E+00	3.546330E+00
1.936210E+00	2.525110E+00	3.717480E+00
1.951490E+00	2.566260E+00	3.814070E+00
1.639730E+00	1.254930E+00	3.503330E+00
1.712690E+00	1.197420E+00	3.499890E+00
1.690290E+00	1.212250E+00	3.604320E+00
1.751060E+00	1.161020E+00	3.537780E+00
1.736230E+00	1.170290E+00	3.582640E+00
1.778350E+00	1.134770E+00	3.587750E+00
1.977270E+00	2.636550E+00	3.820210E+00
1.990400E+00	2.674330E+00	3.805460E+00
1.975830E+00	2.628070E+00	3.754450E+00
1.915390E+00	1.092990E+00	3.515420E+00
1.856470E+00	1.104900E+00	3.574420E+00
1.946010E+00	1.063670E+00	3.603730E+00
2.007320E+00	2.743520E+00	3.785670E+00
1.996670E+00	1.060400E+00	3.527630E+00
2.069790E+00	1.035790E+00	3.588250E+00
2.018000E+00	1.035460E+00	3.613960E+00
2.094130E+00	1.028470E+00	3.661870E+00
2.049770E+00	2.895960E+00	3.789950E+00
2.031310E+00	2.835200E+00	3.804540E+00
2.105720E+00	1.044610E+00	3.525770E+00
2.141610E+00	1.018550E+00	3.619410E+00
2.067090E+00	2.956310E+00	3.765440E+00
2.238350E+00	9.891330E-01	3.613780E+00
2.107390E+00	3.034630E+00	3.780720E+00
2.359790E+00	9.692200E-01	3.600380E+00
2.186170E+00	3.148050E+00	3.785770E+00
2.151740E+00	3.102890E+00	3.802570E+00
2.452120E+00	9.258440E-01	3.567900E+00
2.551850E+00	9.030330E-01	3.653800E+00
2.216690E+00	3.192410E+00	3.759940E+00
2.639690E+00	8.480520E-01	3.611170E+00
2.264590E+00	3.263470E+00	3.776250E+00
2.727040E+00	7.903500E-01	3.562360E+00
2.822680E+00	7.523100E-01	3.632740E+00
2.367530E+00	3.381220E+00	3.794340E+00
2.317140E+00	3.334410E+00	3.804420E+00
2.916290E+00	6.877350E-01	3.567480E+00
3.006300E+00	6.415710E-01	3.624150E+00
2.427350E+00	3.433680E+00	3.784750E+00
3.104280E+00	6.054960E-01	3.568500E+00
3.205030E+00	5.881600E-01	3.638580E+00
2.492270E+00	3.487410E+00	3.766190E+00
3.316790E+00	5.739230E-01	3.594630E+00
2.549610E+00	3.528670E+00	3.800560E+00
2.548440E+00	3.519060E+00	3.745480E+00
3.436710E+00	5.852100E-01	3.554880E+00
2.578870E+00	3.540890E+00	3.791880E+00
2.621650E+00	3.552620E+00	3.782630E+00
3.562900E+00	6.089610E-01	3.517600E+00
2.706110E+00	3.596650E+00	3.769060E+00
3.796150E+00	7.377300E-01	3.588870E+00
3.663400E+00	6.754210E-01	3.609800E+00
2.789790E+00	3.625520E+00	3.763090E+00
3.944990E+00	8.221050E-01	3.580940E+00
2.843010E+00	3.631220E+00	3.724020E+00
4.085120E+00	9.151980E-01	3.563630E+00
2.912010E+00	3.641080E+00	3.739240E+00
2.989250E+00	3.640320E+00	3.797200E+00
4.203340E+00	1.014510E+00	3.532860E+00
3.060580E+00	3.601180E+00	3.740540E+00
3.155220E+00	3.590440E+00	3.763850E+00
3.232330E+00	3.538060E+00	3.697060E+00
4.394320E+00	1.231500E+00	3.551160E+00
4.299120E+00	1.124600E+00	3.604610E+00
3.261790E+00	3.566350E+00	3.769770E+00
3.336100E+00	3.553430E+00	3.765760E+00
3.363090E+00	3.516450E+00	3.700410E+00
4.570320E+00	1.649420E+00	3.562710E+00
4.534690E+00	1.524270E+00	3.586050E+00
4.561120E+00	1.608800E+00	3.628250E+00
4.467680E+00	1.375280E+00	3.581540E+00
3.422100E+00	3.553250E+00	3.764870E+00
3.533910E+00	3.553900E+00	3.776130E+00
3.554150E+00	3.512110E+00	3.695640E+00
4.424430E+00	2.642020E+00	3.631370E+00
4.473890E+00	2.518670E+00	3.696500E+00
4.518270E+00	2.385030E+00	3.659800E+00
4.551410E+00	2.252110E+00	3.642560E+00
4.577260E+00	2.109680E+00	3.622200E+00
4.589720E+00	1.958600E+00	3.606230E+00
4.590420E+00	1.782750E+00	3.580110E+00
4.574780E+00	1.675090E+00	3.618810E+00
3.640320E+00	3.541040E+00	3.760920E+00
3.741760E+00	3.542050E+00	3.803370E+00
3.753130E+00	3.504330E+00	3.714510E+00
4.188110E+00	3.124070E+00	3.681610E+00
4.234180E+00	3.042950E+00	3.743790E+00
4.277780E+00	2.937240E+00	3.698090E+00
4.327160E+00	2.828750E+00	3.674960E+00
4.369130E+00	2.747740E+00	3.624480E+00
3.846200E+00	3.514380E+00	3.786650E+00
3.926980E+00	3.471100E+00	3.730550E+00
3.949170E+00	3.456410E+00	3.654550E+00
3.987600E+00	3.441290E+00	3.688340E+00
4.115280E+00	3.292860E+00	3.723170E+00
4.078010E+00	3.340160E+00	3.649190E+00
4.050170E+00	3.384180E+00	3.707090E+00
4.160560E+00	3.200970E+00	3.725890E+00
4.019700E+00	3.418830E+00	3.690310E+00
1.735800E+00	2.141150E+00	3.866730E+00
1.758380E+00	2.195550E+00	3.857270E+00
1.751670E+00	2.125760E+00	3.791990E+00
1.710540E+00	2.013500E+00	3.763750E+00
1.718010E+00	2.066780E+00	3.844730E+00
1.668460E+00	1.913840E+00	3.735870E+00
1.685450E+00	1.973520E+00	3.823040E+00
1.632100E+00	1.824810E+00	3.717430E+00
1.653290E+00	1.878970E+00	3.799450E+00
1.602890E+00	1.774980E+00	3.717420E+00
1.620610E+00	1.799500E+00	3.781590E+00
1.587650E+00	1.737840E+00	3.747760E+00
1.778040E+00	2.260240E+00	3.894320E+00
1.814540E+00	2.320620E+00	3.881630E+00
1.804200E+00	2.248590E+00	3.807540E+00
1.563090E+00	1.660450E+00	3.703280E+00
1.542780E+00	1.588780E+00	3.641190E+00
1.555530E+00	1.599180E+00	3.712700E+00
1.535090E+00	1.548180E+00	3.662960E+00
1.548350E+00	1.563140E+00	3.715690E+00
1.537220E+00	1.521640E+00	3.700330E+00
1.842140E+00	2.384020E+00	3.921450E+00
1.873000E+00	2.443560E+00	3.911890E+00
1.860980E+00	2.374860E+00	3.839000E+00
1.543940E+00	1.435290E+00	3.599840E+00
1.542100E+00	1.469360E+00	3.681680E+00
1.559490E+00	1.409790E+00	3.630730E+00
1.558810E+00	1.424330E+00	3.668200E+00
1.574670E+00	1.390080E+00	3.671690E+00
1.906630E+00	2.487110E+00	3.856850E+00
1.596280E+00	1.326940E+00	3.654010E+00
1.631090E+00	1.261960E+00	3.614990E+00
1.621670E+00	1.278910E+00	3.672720E+00
1.664050E+00	1.232360E+00	3.649120E+00
1.649520E+00	1.250420E+00	3.690570E+00
1.691480E+00	1.213610E+00	3.695750E+00
1.940440E+00	2.584350E+00	3.915660E+00
1.963030E+00	2.653680E+00	3.923120E+00
1.964790E+00	2.626490E+00	3.867020E+00
1.750060E+00	1.152740E+00	3.693210E+00
1.813460E+00	1.102860E+00	3.665310E+00
1.798680E+00	1.108510E+00	3.725480E+00
1.842440E+00	1.092160E+00	3.742460E+00
1.984810E+00	2.691100E+00	3.871840E+00
1.904830E+00	1.077820E+00	3.699300E+00
2.002740E+00	2.785490E+00	3.917750E+00
2.023350E+00	2.854020E+00	3.916970E+00
2.022450E+00	2.820280E+00	3.857810E+00
2.016930E+00	1.039250E+00	3.706120E+00
2.123080E+00	1.027210E+00	3.746530E+00
2.041620E+00	2.881770E+00	3.866890E+00
2.201430E+00	9.991880E-01	3.709420E+00
2.070620E+00	2.973560E+00	3.880800E+00
2.254110E+00	9.853530E-01	3.685260E+00
2.279580E+00	9.857010E-01	3.723400E+00
2.109280E+00	3.062800E+00	3.901560E+00
2.137360E+00	3.121300E+00	3.922900E+00
2.135920E+00	3.092550E+00	3.857650E+00
2.349260E+00	9.777670E-01	3.727090E+00
2.285160E+00	9.845340E-01	3.689200E+00
2.171320E+00	3.152720E+00	3.877920E+00
2.456320E+00	9.343730E-01	3.692940E+00
2.562340E+00	9.094620E-01	3.776650E+00
2.218420E+00	3.209600E+00	3.844280E+00
2.647840E+00	8.596160E-01	3.736080E+00
2.256910E+00	3.295180E+00	3.913030E+00
2.300880E+00	3.362880E+00	3.932190E+00
2.295120E+00	3.325780E+00	3.862100E+00
2.733380E+00	8.046120E-01	3.688700E+00
2.832700E+00	7.634330E-01	3.761780E+00
2.344860E+00	3.390860E+00	3.891940E+00
2.919280E+00	6.998620E-01	3.697900E+00
3.009460E+00	6.529630E-01	3.735140E+00
2.410660E+00	3.446130E+00	3.881580E+00
3.099510E+00	6.179410E-01	3.687220E+00
3.203110E+00	5.982590E-01	3.757510E+00
2.472220E+00	3.497130E+00	3.869410E+00
3.313250E+00	5.857580E-01	3.715940E+00
2.534190E+00	3.536160E+00	3.862390E+00
3.428900E+00	6.004760E-01	3.679060E+00
2.587310E+00	3.555630E+00	3.846910E+00
2.639620E+00	3.602420E+00	3.904320E+00
3.549330E+00	6.246800E-01	3.640600E+00
2.701110E+00	3.621720E+00	3.871110E+00
3.767790E+00	7.470520E-01	3.709370E+00
3.652650E+00	6.847620E-01	3.729080E+00
2.771230E+00	3.641950E+00	3.857600E+00
3.904210E+00	8.263030E-01	3.692500E+00
2.836150E+00	3.652410E+00	3.851040E+00
2.862530E+00	3.642940E+00	3.795830E+00
2.919210E+00	3.678990E+00	3.870170E+00
4.070090E+00	9.431180E-01	3.691150E+00
2.998690E+00	3.674740E+00	3.868220E+00
4.192180E+00	1.036060E+00	3.639970E+00
3.075750E+00	3.644530E+00	3.846400E+00
3.207690E+00	3.639920E+00	3.849910E+00
4.387590E+00	1.255210E+00	3.702850E+00
4.280190E+00	1.124530E+00	3.676290E+00
3.285760E+00	3.652210E+00	3.873990E+00
3.325970E+00	3.595830E+00	3.821110E+00
4.541370E+00	1.543170E+00	3.669240E+00
4.490740E+00	1.426470E+00	3.682910E+00
4.460040E+00	1.364110E+00	3.731840E+00
3.365230E+00	3.655490E+00	3.882100E+00
3.462010E+00	3.656930E+00	3.892560E+00
3.460280E+00	3.601440E+00	3.833500E+00
4.435570E+00	2.660290E+00	3.780540E+00
4.382410E+00	2.735100E+00	3.695520E+00
4.359160E+00	2.796660E+00	3.767440E+00
4.488080E+00	2.521060E+00	3.795030E+00
4.521720E+00	2.411750E+00	3.766200E+00
4.556320E+00	2.282500E+00	3.746830E+00
4.579770E+00	2.140960E+00	3.730560E+00
4.592990E+00	1.999300E+00	3.715450E+00
4.598110E+00	1.843710E+00	3.709030E+00
4.572610E+00	1.657310E+00	3.703310E+00
4.531130E+00	1.506620E+00	3.739560E+00
4.491840E+00	1.419690E+00	3.748120E+00
3.545030E+00	3.634120E+00	3.879360E+00
3.616590E+00	3.586630E+00	3.831010E+00
3.745980E+00	3.590640E+00	3.877830E+00
4.193860E+00	3.159210E+00	3.801650E+00
4.248210E+00	3.076880E+00	3.875210E+00
4.283070E+00	2.963300E+00	3.807230E+00
4.310590E+00	2.878700E+00	3.753940E+00
3.852750E+00	3.552570E+00	3.859240E+00
3.945760E+00	3.500440E+00	3.836100E+00
4.045950E+00	3.412860E+00	3.813800E+00
4.009070E+00	3.427680E+00	3.728190E+00
4.140540E+00	3.315910E+00	3.857780E+00
4.158350E+00	3.239030E+00	3.793550E+00
1.753420E+00	2.197350E+00	3.928240E+00
1.730930E+00	2.117080E+00	3.914250E+00
1.712800E+00	2.041910E+00	3.915580E+00
1.679160E+00	1.946330E+00	3.896190E+00
1.651380E+00	1.854560E+00	3.875900E+00
1.612380E+00	1.765300E+00	3.873260E+00
1.577780E+00	1.703100E+00	3.797270E+00
1.586410E+00	1.705990E+00	3.857520E+00
1.578160E+00	1.666440E+00	3.830410E+00
1.810230E+00	2.319290E+00	3.952380E+00
1.776020E+00	2.260770E+00	3.943890E+00
1.572820E+00	1.602510E+00	3.807920E+00
1.559090E+00	1.541050E+00	3.788320E+00
1.552820E+00	1.501790E+00	3.765370E+00
1.568910E+00	1.514100E+00	3.838340E+00
1.576980E+00	1.473740E+00	3.826080E+00
1.869650E+00	2.436280E+00	3.968520E+00
1.849730E+00	2.386760E+00	3.985460E+00
1.581650E+00	1.420990E+00	3.758290E+00
1.595660E+00	1.373270E+00	3.736760E+00
1.611040E+00	1.386770E+00	3.815110E+00
1.618410E+00	1.339560E+00	3.781540E+00
1.909410E+00	2.513280E+00	3.982060E+00
1.629770E+00	1.287200E+00	3.738430E+00
1.674640E+00	1.240210E+00	3.784300E+00
1.715710E+00	1.190660E+00	3.768350E+00
1.714440E+00	1.196260E+00	3.863470E+00
1.752260E+00	1.150100E+00	3.819350E+00
1.957560E+00	2.638700E+00	3.976360E+00
1.942970E+00	2.591320E+00	3.996460E+00
1.813330E+00	1.107410E+00	3.816970E+00
1.905510E+00	1.077340E+00	3.824680E+00
1.984420E+00	2.714660E+00	3.993010E+00
1.982580E+00	1.047170E+00	3.803450E+00
1.974150E+00	1.049960E+00	3.879390E+00
2.037820E+00	1.037560E+00	3.888470E+00
2.024320E+00	2.853440E+00	3.990400E+00
2.008510E+00	2.794940E+00	4.010940E+00
2.098540E+00	1.032950E+00	3.834810E+00
2.042170E+00	2.916150E+00	3.954790E+00
2.200720E+00	9.987450E-01	3.824670E+00
2.073900E+00	2.996440E+00	4.021030E+00
2.102300E+00	3.066900E+00	4.040730E+00
2.091330E+00	3.044370E+00	3.967850E+00
2.289910E+00	9.857820E-01	3.798220E+00
2.124770E+00	3.112730E+00	3.998510E+00
2.378410E+00	9.691170E-01	3.851390E+00
2.163640E+00	3.177170E+00	3.979450E+00
2.472500E+00	9.312910E-01	3.832200E+00
2.580580E+00	9.129290E-01	3.881000E+00
2.205700E+00	3.233200E+00	3.948300E+00
2.653610E+00	8.687900E-01	3.861060E+00
2.289820E+00	3.369380E+00	4.009560E+00
2.244620E+00	3.307130E+00	4.025550E+00
2.746280E+00	8.131370E-01	3.823160E+00
2.837710E+00	7.736200E-01	3.858090E+00
2.339810E+00	3.423250E+00	3.997560E+00
2.945600E+00	7.037200E-01	3.864480E+00
2.398750E+00	3.470490E+00	3.983470E+00
3.091290E+00	6.341900E-01	3.811760E+00
2.457100E+00	3.520110E+00	3.967310E+00
2.515560E+00	3.563830E+00	3.953390E+00
3.427950E+00	6.112160E-01	3.804610E+00
3.307010E+00	5.919910E-01	3.831680E+00
2.579030E+00	3.590850E+00	3.937220E+00
2.633730E+00	3.624770E+00	4.007330E+00
3.549950E+00	6.374450E-01	3.762140E+00
2.701190E+00	3.656230E+00	3.974780E+00
3.741370E+00	7.473510E-01	3.833270E+00
3.642550E+00	6.847460E-01	3.822200E+00
2.754100E+00	3.669610E+00	3.928420E+00
3.872460E+00	8.317000E-01	3.806290E+00
2.825800E+00	3.686530E+00	3.941800E+00
2.914080E+00	3.730370E+00	4.000270E+00
3.994040E+00	9.103600E-01	3.781690E+00
3.028310E+00	3.724620E+00	3.950670E+00
4.121070E+00	1.038330E+00	3.833510E+00
[truncated: 10,719 more rows]
