# Supplementary material for: A New MRI-Based Model of Heart Function with Coupled Hemodynamics and Application to Normal and Diseased Canine Left Ventricles
Source: Front Bioeng Biotechnol. 2015 Sep 23;3:140. doi: 10.3389/fbioe.2015.00140 (PMC4585083; doi:10.3389/fbioe.2015.00140)
Supplement: Supplementary file 3 [file Data_Sheet_3.ZIP]

Archive with 43 entries (40 files):
- Case1_Normal_SR_Systole/
- Case1_Normal_SR_Systole/elems/
- Case1_Normal_SR_Systole/elems/case1_systole_time_0.3140.csv
- Case1_Normal_SR_Systole/elems/case1_systole_time_0.3202.csv
- Case1_Normal_SR_Systole/elems/case1_systole_time_0.3302.csv
- Case1_Normal_SR_Systole/elems/case1_systole_time_0.3402.csv
- Case1_Normal_SR_Systole/elems/case1_systole_time_0.3502.csv
- Case1_Normal_SR_Systole/elems/case1_systole_time_0.3602.csv
- Case1_Normal_SR_Systole/elems/case1_systole_time_0.3702.csv
- Case1_Normal_SR_Systole/elems/case1_systole_time_0.3802.csv
- Case1_Normal_SR_Systole/elems/case1_systole_time_0.3902.csv
- Case1_Normal_SR_Systole/elems/case1_systole_time_0.4002.csv
- Case1_Normal_SR_Systole/elems/case1_systole_time_0.4080.csv
- Case1_Normal_SR_Systole/elems/case1_systole_time_0.4180.csv
- Case1_Normal_SR_Systole/elems/case1_systole_time_0.4280.csv
- Case1_Normal_SR_Systole/elems/case1_systole_time_0.4380.csv
- Case1_Normal_SR_Systole/elems/case1_systole_time_0.4480.csv
- Case1_Normal_SR_Systole/elems/case1_systole_time_0.4580.csv
- Case1_Normal_SR_Systole/elems/case1_systole_time_0.4680.csv
- Case1_Normal_SR_Systole/elems/case1_systole_time_0.4780.csv
- Case1_Normal_SR_Systole/elems/case1_systole_time_0.4880.csv
- Case1_Normal_SR_Systole/elems/case1_systole_time_0.4980.csv
- Case1_Normal_SR_Systole/nodes/
- Case1_Normal_SR_Systole/nodes/case1_systole_time_0.3140.csv
- Case1_Normal_SR_Systole/nodes/case1_systole_time_0.3202.csv
- Case1_Normal_SR_Systole/nodes/case1_systole_time_0.3302.csv
- Case1_Normal_SR_Systole/nodes/case1_systole_time_0.3402.csv
- Case1_Normal_SR_Systole/nodes/case1_systole_time_0.3502.csv
- Case1_Normal_SR_Systole/nodes/case1_systole_time_0.3602.csv
- Case1_Normal_SR_Systole/nodes/case1_systole_time_0.3702.csv
- Case1_Normal_SR_Systole/nodes/case1_systole_time_0.3802.csv
- Case1_Normal_SR_Systole/nodes/case1_systole_time_0.3902.csv
- Case1_Normal_SR_Systole/nodes/case1_systole_time_0.4002.csv
- Case1_Normal_SR_Systole/nodes/case1_systole_time_0.4080.csv
- Case1_Normal_SR_Systole/nodes/case1_systole_time_0.4180.csv
- Case1_Normal_SR_Systole/nodes/case1_systole_time_0.4280.csv
- Case1_Normal_SR_Systole/nodes/case1_systole_time_0.4380.csv
- Case1_Normal_SR_Systole/nodes/case1_systole_time_0.4480.csv
- Case1_Normal_SR_Systole/nodes/case1_systole_time_0.4580.csv
- Case1_Normal_SR_Systole/nodes/case1_systole_time_0.4680.csv
- Case1_Normal_SR_Systole/nodes/case1_systole_time_0.4780.csv
- Case1_Normal_SR_Systole/nodes/case1_systole_time_0.4880.csv
- Case1_Normal_SR_Systole/nodes/case1_systole_time_0.4980.csv
