# Supplementary material for: A New MRI-Based Model of Heart Function with Coupled Hemodynamics and Application to Normal and Diseased Canine Left Ventricles
Source: Front Bioeng Biotechnol. 2015 Sep 23;3:140. doi: 10.3389/fbioe.2015.00140 (PMC4585083; doi:10.3389/fbioe.2015.00140)
Supplement: Supplementary file 3 [file Data_Sheet_3.ZIP › Case1_Normal_SR_Systole/nodes/case1_systole_time_0.3202.csv]

3.216940E+00	1.805830E+00	6.969750E-01
3.241660E+00	1.869210E+00	6.940470E-01
3.266160E+00	1.821490E+00	7.042510E-01
3.271970E+00	1.763570E+00	7.285520E-01
3.298610E+00	1.948010E+00	7.007190E-01
3.330310E+00	2.022680E+00	7.103220E-01
3.360850E+00	1.965520E+00	7.217850E-01
3.368650E+00	1.858710E+00	7.423040E-01
3.492790E+00	1.784970E+00	8.289990E-01
3.409310E+00	1.714770E+00	8.141610E-01
3.556540E+00	1.712510E+00	9.132830E-01
3.445860E+00	2.009590E+00	7.616060E-01
3.533650E+00	1.891400E+00	8.389120E-01
3.588880E+00	1.804150E+00	9.050330E-01
2.852350E+00	2.075840E+00	7.776220E-01
2.876560E+00	2.180530E+00	7.933610E-01
2.918390E+00	2.125050E+00	7.561320E-01
2.933350E+00	2.053530E+00	7.369500E-01
2.937490E+00	2.274530E+00	8.081820E-01
2.963470E+00	2.364470E+00	8.549510E-01
3.008630E+00	2.310720E+00	8.091490E-01
3.068340E+00	2.185680E+00	7.420080E-01
3.204080E+00	1.995140E+00	6.786140E-01
3.034430E+00	1.985550E+00	7.129920E-01
3.129940E+00	1.790240E+00	7.219370E-01
3.295880E+00	1.629850E+00	8.180630E-01
3.139660E+00	1.598150E+00	8.197750E-01
3.403100E+00	1.509120E+00	9.542590E-01
3.267670E+00	1.467910E+00	9.419440E-01
3.411790E+00	1.450110E+00	1.046500E+00
3.098980E+00	2.386930E+00	8.456930E-01
3.316530E+00	2.363850E+00	8.481600E-01
3.344840E+00	2.155590E+00	7.476470E-01
3.484310E+00	1.597760E+00	9.249850E-01
3.561170E+00	1.496580E+00	1.124090E+00
3.455430E+00	2.289390E+00	8.618770E-01
3.466480E+00	2.390750E+00	9.320480E-01
3.534270E+00	2.169560E+00	8.545720E-01
3.603300E+00	2.020280E+00	8.956690E-01
3.651550E+00	1.885050E+00	9.545280E-01
3.683730E+00	1.772060E+00	1.020080E+00
3.641760E+00	1.645390E+00	1.058340E+00
3.581770E+00	2.339860E+00	9.923390E-01
3.671080E+00	2.154870E+00	9.954450E-01
3.720730E+00	1.977420E+00	1.038100E+00
3.727700E+00	1.867560E+00	1.053800E+00
2.513040E+00	2.541000E+00	1.228900E+00
2.542810E+00	2.600310E+00	1.250800E+00
2.564330E+00	2.546460E+00	1.193230E+00
2.636970E+00	2.477320E+00	1.107540E+00
2.515900E+00	2.466030E+00	1.193740E+00
2.661970E+00	2.292680E+00	9.698450E-01
2.532680E+00	2.313570E+00	1.110770E+00
2.728490E+00	2.090750E+00	8.510340E-01
2.564660E+00	2.131030E+00	1.031670E+00
2.718670E+00	1.873250E+00	8.809740E-01
2.608060E+00	1.927570E+00	1.005470E+00
2.787730E+00	1.751180E+00	8.638180E-01
2.676490E+00	1.720980E+00	9.912260E-01
2.807530E+00	1.630440E+00	9.377420E-01
2.640850E+00	2.618080E+00	1.212110E+00
2.813970E+00	2.612080E+00	1.102140E+00
2.774610E+00	2.450110E+00	9.847680E-01
2.832640E+00	2.313290E+00	8.739410E-01
2.875780E+00	1.905010E+00	7.851700E-01
2.946390E+00	1.652580E+00	8.317050E-01
3.067280E+00	1.485420E+00	9.385820E-01
2.906270E+00	1.518810E+00	9.679420E-01
3.189300E+00	1.356860E+00	1.086010E+00
2.995410E+00	1.382920E+00	1.093220E+00
3.279970E+00	1.266860E+00	1.213020E+00
3.116680E+00	1.244000E+00	1.268520E+00
3.285760E+00	1.195120E+00	1.345150E+00
2.982880E+00	2.497960E+00	9.549670E-01
3.047560E+00	2.668370E+00	1.133500E+00
3.426490E+00	1.362400E+00	1.167990E+00
3.435930E+00	1.246760E+00	1.348150E+00
3.173430E+00	2.618040E+00	1.051910E+00
3.237890E+00	2.714900E+00	1.187550E+00
3.237880E+00	2.518440E+00	9.447960E-01
3.599670E+00	1.409760E+00	1.258960E+00
3.653870E+00	1.344690E+00	1.419140E+00
3.344340E+00	2.643760E+00	1.112920E+00
3.403500E+00	2.742060E+00	1.276810E+00
3.476250E+00	2.515200E+00	1.041070E+00
3.745520E+00	1.715260E+00	1.172760E+00
3.762380E+00	1.599770E+00	1.263930E+00
3.725070E+00	1.472460E+00	1.342450E+00
3.503970E+00	2.671890E+00	1.220830E+00
3.530370E+00	2.747810E+00	1.353380E+00
3.606050E+00	2.610720E+00	1.225340E+00
3.660800E+00	2.480660E+00	1.174850E+00
3.726140E+00	2.293420E+00	1.142320E+00
3.789480E+00	2.099770E+00	1.174920E+00
3.807380E+00	1.869300E+00	1.241610E+00
3.840280E+00	2.026880E+00	1.303320E+00
3.813920E+00	1.711380E+00	1.287500E+00
3.606070E+00	2.696230E+00	1.334180E+00
3.709970E+00	2.613940E+00	1.385420E+00
3.772950E+00	2.428660E+00	1.330670E+00
3.817420E+00	2.247340E+00	1.311360E+00
3.850230E+00	2.117960E+00	1.333060E+00
2.250760E+00	2.588340E+00	1.563560E+00
2.281390E+00	2.661970E+00	1.568340E+00
2.292940E+00	2.599130E+00	1.510530E+00
2.329530E+00	2.521060E+00	1.445710E+00
2.254180E+00	2.510690E+00	1.547260E+00
2.354410E+00	2.367140E+00	1.371530E+00
2.270330E+00	2.376190E+00	1.497030E+00
2.369620E+00	2.194990E+00	1.312220E+00
2.289810E+00	2.223220E+00	1.438790E+00
2.397760E+00	2.010490E+00	1.287100E+00
2.321670E+00	2.051380E+00	1.420690E+00
2.437050E+00	1.832850E+00	1.267070E+00
2.356400E+00	1.876410E+00	1.406140E+00
2.500790E+00	1.695350E+00	1.274190E+00
2.415310E+00	1.679190E+00	1.431790E+00
2.537360E+00	1.553000E+00	1.374480E+00
2.337150E+00	2.748370E+00	1.565950E+00
2.386420E+00	2.832670E+00	1.592420E+00
2.390900E+00	2.773710E+00	1.530500E+00
2.384550E+00	2.680760E+00	1.467340E+00
2.450090E+00	2.535700E+00	1.310000E+00
2.435380E+00	2.337740E+00	1.234720E+00
2.450100E+00	2.163200E+00	1.171600E+00
2.487380E+00	1.974610E+00	1.152450E+00
2.540340E+00	1.788840E+00	1.139880E+00
2.616340E+00	1.595350E+00	1.191530E+00
2.688210E+00	1.484330E+00	1.211800E+00
2.648740E+00	1.456640E+00	1.329500E+00
2.733530E+00	1.415990E+00	1.276010E+00
2.459500E+00	2.791660E+00	1.505340E+00
2.473770E+00	2.858580E+00	1.561340E+00
2.572370E+00	2.724240E+00	1.366200E+00
2.786770E+00	1.480320E+00	1.110010E+00
2.931930E+00	1.305510E+00	1.235190E+00
2.819460E+00	1.345780E+00	1.289030E+00
3.004410E+00	1.226470E+00	1.321600E+00
2.923150E+00	1.206770E+00	1.381020E+00
3.061730E+00	1.164640E+00	1.398140E+00
2.559590E+00	2.858130E+00	1.513480E+00
2.719670E+00	2.838980E+00	1.463920E+00
2.712010E+00	2.770980E+00	1.368530E+00
2.746110E+00	2.720500E+00	1.270150E+00
3.414710E+00	1.147290E+00	1.471890E+00
3.226600E+00	1.096040E+00	1.491900E+00
3.407760E+00	1.080900E+00	1.603330E+00
2.816700E+00	2.807780E+00	1.365680E+00
2.840020E+00	2.861930E+00	1.451930E+00
2.942510E+00	2.755670E+00	1.274660E+00
3.597440E+00	1.205890E+00	1.503420E+00
3.563460E+00	1.123790E+00	1.616880E+00
2.947280E+00	2.848910E+00	1.443210E+00
3.152790E+00	2.841710E+00	1.423590E+00
3.140140E+00	2.764600E+00	1.268060E+00
3.717790E+00	1.270120E+00	1.545960E+00
3.758650E+00	1.212320E+00	1.674320E+00
3.302200E+00	2.806920E+00	1.357920E+00
3.291570E+00	2.859250E+00	1.469420E+00
3.844330E+00	1.553630E+00	1.452120E+00
3.864410E+00	1.456200E+00	1.547890E+00
3.826630E+00	1.336180E+00	1.609640E+00
3.386890E+00	2.862930E+00	1.503020E+00
3.468460E+00	2.807700E+00	1.439330E+00
3.898090E+00	2.025500E+00	1.449540E+00
3.925040E+00	1.859420E+00	1.505710E+00
3.895170E+00	1.686410E+00	1.476320E+00
3.924100E+00	1.556290E+00	1.563880E+00
3.625740E+00	2.768360E+00	1.489260E+00
3.759900E+00	2.702440E+00	1.573930E+00
3.787640E+00	2.620720E+00	1.517580E+00
3.820770E+00	2.524140E+00	1.506720E+00
3.863070E+00	2.346460E+00	1.501460E+00
3.873570E+00	2.461530E+00	1.613950E+00
3.883710E+00	2.183940E+00	1.444620E+00
3.834120E+00	2.605460E+00	1.620650E+00
3.860790E+00	2.529310E+00	1.622800E+00
2.125770E+00	2.629420E+00	1.784770E+00
2.159620E+00	2.702930E+00	1.788380E+00
2.164520E+00	2.645110E+00	1.729750E+00
2.199850E+00	2.569590E+00	1.645320E+00
2.123280E+00	2.553900E+00	1.763580E+00
2.199780E+00	2.390320E+00	1.621650E+00
2.132610E+00	2.415080E+00	1.734430E+00
2.217500E+00	2.238270E+00	1.573060E+00
2.131160E+00	2.232940E+00	1.711560E+00
2.252030E+00	2.085720E+00	1.547640E+00
2.188200E+00	2.111930E+00	1.650880E+00
2.283200E+00	1.924530E+00	1.529470E+00
2.208840E+00	1.969740E+00	1.646750E+00
2.325550E+00	1.762050E+00	1.523620E+00
2.245820E+00	1.808910E+00	1.630800E+00
2.363840E+00	1.658410E+00	1.540680E+00
2.319180E+00	1.635280E+00	1.640610E+00
2.392750E+00	1.571490E+00	1.569300E+00
2.210640E+00	2.791500E+00	1.784060E+00
2.258010E+00	2.879560E+00	1.812280E+00
2.261350E+00	2.826060E+00	1.748110E+00
2.256720E+00	2.739880E+00	1.684820E+00
2.597540E+00	1.392370E+00	1.471400E+00
2.476100E+00	1.481570E+00	1.526660E+00
2.642350E+00	1.297250E+00	1.541170E+00
2.554380E+00	1.303900E+00	1.648440E+00
2.689330E+00	1.203050E+00	1.627280E+00
2.334500E+00	2.871530E+00	1.707540E+00
2.391310E+00	2.956490E+00	1.787100E+00
2.741120E+00	1.276360E+00	1.435540E+00
2.899080E+00	1.127470E+00	1.562580E+00
2.799870E+00	1.142730E+00	1.626270E+00
3.000670E+00	1.026390E+00	1.657450E+00
2.903510E+00	1.008030E+00	1.739540E+00
3.036780E+00	9.558990E-01	1.756740E+00
2.491460E+00	2.916350E+00	1.645830E+00
2.539580E+00	2.986300E+00	1.789930E+00
3.038270E+00	1.098580E+00	1.534350E+00
3.148140E+00	9.916820E-01	1.689670E+00
2.625880E+00	2.967490E+00	1.705460E+00
2.683750E+00	3.005990E+00	1.808560E+00
2.668440E+00	2.922910E+00	1.596940E+00
3.540400E+00	1.036430E+00	1.715700E+00
3.356660E+00	9.900190E-01	1.714130E+00
3.537750E+00	9.808420E-01	1.830440E+00
2.766840E+00	2.959180E+00	1.722670E+00
2.806860E+00	2.996910E+00	1.827590E+00
2.874380E+00	2.926080E+00	1.574390E+00
3.692400E+00	1.107050E+00	1.738440E+00
3.692260E+00	1.051350E+00	1.844730E+00
2.863610E+00	3.020920E+00	1.871410E+00
2.881370E+00	3.039510E+00	1.935470E+00
2.911090E+00	3.025900E+00	1.884840E+00
2.928820E+00	2.990160E+00	1.803660E+00
3.039600E+00	2.945160E+00	1.710390E+00
3.094810E+00	2.911300E+00	1.582230E+00
3.789840E+00	1.150260E+00	1.761880E+00
3.795650E+00	1.120670E+00	1.824200E+00
2.960510E+00	3.027260E+00	1.942820E+00
3.060710E+00	3.003850E+00	1.911330E+00
3.090040E+00	2.978700E+00	1.822020E+00
3.203000E+00	2.963120E+00	1.750040E+00
3.317330E+00	2.920670E+00	1.598540E+00
3.946020E+00	1.421120E+00	1.708920E+00
3.955780E+00	1.317210E+00	1.787220E+00
3.882320E+00	1.189250E+00	1.819530E+00
3.192080E+00	3.011510E+00	1.904690E+00
3.308510E+00	3.005570E+00	1.867790E+00
3.348300E+00	2.976830E+00	1.772480E+00
3.462260E+00	2.963500E+00	1.763250E+00
3.541660E+00	2.900020E+00	1.625840E+00
3.990640E+00	1.955120E+00	1.658620E+00
4.032160E+00	1.772870E+00	1.709310E+00
4.062690E+00	1.909260E+00	1.798540E+00
4.015200E+00	1.545730E+00	1.726290E+00
4.027580E+00	1.424760E+00	1.805730E+00
3.433640E+00	3.019510E+00	1.889220E+00
3.546730E+00	3.009510E+00	1.872460E+00
3.578930E+00	2.965140E+00	1.788740E+00
3.656220E+00	2.929200E+00	1.778300E+00
3.716530E+00	2.827060E+00	1.711880E+00
3.909340E+00	2.373250E+00	1.687110E+00
3.967650E+00	2.175420E+00	1.703150E+00
3.950580E+00	2.333170E+00	1.782710E+00
4.034410E+00	2.009020E+00	1.781690E+00
3.663960E+00	2.999710E+00	1.904020E+00
3.755420E+00	2.917520E+00	1.870390E+00
3.816820E+00	2.821480E+00	1.866280E+00
3.840890E+00	2.698440E+00	1.785600E+00
3.898880E+00	2.508820E+00	1.765240E+00
3.927220E+00	2.406130E+00	1.767000E+00
2.051780E+00	2.639600E+00	2.011230E+00
2.100140E+00	2.724640E+00	2.025080E+00
2.081210E+00	2.660210E+00	1.956950E+00
2.087240E+00	2.599930E+00	1.863600E+00
2.030230E+00	2.567780E+00	1.978880E+00
2.075560E+00	2.431970E+00	1.843380E+00
2.024180E+00	2.442070E+00	1.947430E+00
2.075560E+00	2.295300E+00	1.804340E+00
2.010040E+00	2.271180E+00	1.921000E+00
2.081890E+00	2.217190E+00	1.795240E+00
2.050820E+00	2.206190E+00	1.854220E+00
2.079050E+00	2.132440E+00	1.828740E+00
2.116650E+00	1.842840E+00	1.835950E+00
2.103410E+00	1.913760E+00	1.835420E+00
2.160490E+00	1.863300E+00	1.752040E+00
2.223820E+00	1.701490E+00	1.751950E+00
2.143590E+00	1.751680E+00	1.843290E+00
2.282560E+00	1.532770E+00	1.778090E+00
2.193340E+00	1.594850E+00	1.864230E+00
2.323000E+00	1.426030E+00	1.808260E+00
2.257480E+00	1.415640E+00	1.907980E+00
2.357970E+00	1.327290E+00	1.866440E+00
2.151000E+00	2.768220E+00	1.890410E+00
2.155590E+00	2.829870E+00	1.981840E+00
2.130640E+00	2.030690E+00	1.759610E+00
2.396040E+00	1.426270E+00	1.713430E+00
2.481470E+00	1.286250E+00	1.748060E+00
2.446600E+00	1.243370E+00	1.859960E+00
2.550930E+00	1.186580E+00	1.817000E+00
2.188720E+00	2.886410E+00	1.996050E+00
2.253050E+00	2.945270E+00	2.012560E+00
2.208930E+00	2.892770E+00	1.921130E+00
2.769790E+00	1.074310E+00	1.748420E+00
2.657970E+00	1.128000E+00	1.775340E+00
2.824050E+00	1.003190E+00	1.822790E+00
2.750530E+00	9.897210E-01	1.905870E+00
2.882290E+00	9.383520E-01	1.894240E+00
2.315690E+00	2.955400E+00	1.901990E+00
2.359120E+00	2.999980E+00	1.992570E+00
3.140410E+00	9.165190E-01	1.833910E+00
3.016730E+00	9.016310E-01	1.883430E+00
3.159130E+00	8.601630E-01	1.936040E+00
2.424020E+00	3.044330E+00	2.019450E+00
2.489070E+00	3.083260E+00	2.085890E+00
2.479940E+00	3.055070E+00	2.004230E+00
2.451590E+00	3.028380E+00	1.913600E+00
3.259550E+00	9.232950E-01	1.803020E+00
3.256430E+00	8.767000E-01	1.898530E+00
2.559450E+00	3.058050E+00	2.003310E+00
2.630060E+00	3.093970E+00	2.104630E+00
2.612680E+00	3.042980E+00	1.899180E+00
3.423120E+00	9.135200E-01	1.901070E+00
2.697620E+00	3.068420E+00	2.019580E+00
2.747490E+00	3.088150E+00	2.119830E+00
2.776270E+00	3.027740E+00	1.924490E+00
3.702810E+00	9.666720E-01	1.985270E+00
2.807460E+00	3.089330E+00	2.168990E+00
2.821550E+00	3.099700E+00	2.227060E+00
2.854020E+00	3.090070E+00	2.178250E+00
2.883300E+00	3.062640E+00	2.080280E+00
3.901030E+00	1.125900E+00	1.957630E+00
2.892970E+00	3.096630E+00	2.220700E+00
2.972610E+00	3.081060E+00	2.190120E+00
3.010820E+00	3.058210E+00	2.135160E+00
3.110010E+00	3.036730E+00	2.059950E+00
4.007810E+00	1.256070E+00	1.933410E+00
4.030400E+00	1.207940E+00	2.008390E+00
3.084160E+00	3.068210E+00	2.200950E+00
3.196650E+00	3.072410E+00	2.165770E+00
3.242710E+00	3.058240E+00	2.102390E+00
3.341320E+00	3.050430E+00	2.024840E+00
4.127730E+00	1.815370E+00	1.877070E+00
4.158840E+00	1.647270E+00	1.912470E+00
4.117010E+00	1.426650E+00	1.958240E+00
4.224630E+00	1.569170E+00	2.041730E+00
4.102800E+00	1.273130E+00	2.030950E+00
3.310650E+00	3.083120E+00	2.162980E+00
3.421740E+00	3.094890E+00	2.138710E+00
3.467970E+00	3.080100E+00	2.087330E+00
3.561030E+00	3.060220E+00	2.025750E+00
4.012570E+00	2.302080E+00	1.936660E+00
3.949140E+00	2.403040E+00	1.837730E+00
3.967590E+00	2.447210E+00	1.944370E+00
4.051720E+00	2.165640E+00	1.911440E+00
4.133350E+00	1.988400E+00	1.955700E+00
4.207870E+00	1.771020E+00	2.012670E+00
4.230180E+00	1.660860E+00	2.036100E+00
3.535140E+00	3.109420E+00	2.151500E+00
3.634660E+00	3.107270E+00	2.137660E+00
3.664420E+00	3.082190E+00	2.094140E+00
3.708450E+00	3.041810E+00	2.053950E+00
3.783310E+00	2.965990E+00	2.008740E+00
3.845630E+00	2.866690E+00	1.993720E+00
3.896960E+00	2.740360E+00	1.992710E+00
3.954840E+00	2.591970E+00	2.011900E+00
3.958200E+00	2.677030E+00	2.070090E+00
3.733270E+00	3.086940E+00	2.177160E+00
3.821490E+00	3.017670E+00	2.139650E+00
3.882850E+00	2.918610E+00	2.119110E+00
3.921880E+00	2.804260E+00	2.108160E+00
3.955670E+00	2.720640E+00	2.107770E+00
2.003130E+00	2.625990E+00	2.217410E+00
2.048660E+00	2.704030E+00	2.228120E+00
2.016250E+00	2.649090E+00	2.166480E+00
2.011810E+00	2.602530E+00	2.078840E+00
1.972160E+00	2.563440E+00	2.182100E+00
1.978370E+00	2.456920E+00	2.041220E+00
1.942580E+00	2.461960E+00	2.133600E+00
1.963930E+00	2.318150E+00	2.013890E+00
1.926970E+00	2.332190E+00	2.102440E+00
1.956500E+00	2.231530E+00	2.002030E+00
1.910240E+00	2.197090E+00	2.079850E+00
1.960110E+00	2.151000E+00	2.005160E+00
1.993300E+00	1.943470E+00	2.007510E+00
2.001290E+00	1.991580E+00	1.988830E+00
2.014500E+00	1.956600E+00	1.976090E+00
2.009050E+00	1.906080E+00	1.985320E+00
2.060870E+00	1.642680E+00	2.022260E+00
2.048220E+00	1.714750E+00	2.003310E+00
2.106590E+00	1.656780E+00	1.946220E+00
2.156780E+00	1.501050E+00	1.963280E+00
2.083400E+00	1.547890E+00	2.038640E+00
2.199540E+00	1.406260E+00	1.998300E+00
2.147000E+00	1.383580E+00	2.093460E+00
2.241860E+00	1.307460E+00	2.053610E+00
2.070160E+00	2.727850E+00	2.126140E+00
2.104940E+00	2.801370E+00	2.178380E+00
2.019240E+00	2.111130E+00	1.934940E+00
2.053920E+00	1.984590E+00	1.908870E+00
2.066300E+00	1.824620E+00	1.918330E+00
2.394310E+00	1.237310E+00	1.939690E+00
2.341600E+00	1.225040E+00	2.031920E+00
2.441000E+00	1.148980E+00	2.013720E+00
2.155220E+00	2.865960E+00	2.186050E+00
2.215650E+00	2.925920E+00	2.232520E+00
2.186880E+00	2.906030E+00	2.152570E+00
2.154290E+00	2.857450E+00	2.081760E+00
2.629980E+00	1.057850E+00	1.923350E+00
2.531150E+00	1.109420E+00	1.966810E+00
2.679870E+00	9.729220E-01	1.984850E+00
2.617250E+00	9.721950E-01	2.067200E+00
2.738580E+00	9.104990E-01	2.053090E+00
2.233670E+00	2.955280E+00	2.123230E+00
2.282380E+00	3.000670E+00	2.193870E+00
2.956720E+00	8.606810E-01	1.974160E+00
2.866500E+00	8.740410E-01	2.026880E+00
2.962460E+00	8.258490E-01	2.051080E+00
2.340820E+00	3.040170E+00	2.214770E+00
2.404480E+00	3.075140E+00	2.279900E+00
2.383600E+00	3.062460E+00	2.194490E+00
2.353330E+00	3.030140E+00	2.110500E+00
3.078750E+00	8.204210E-01	2.028460E+00
2.443890E+00	3.093370E+00	2.187350E+00
2.493890E+00	3.114090E+00	2.280090E+00
3.325240E+00	8.178310E-01	2.019990E+00
2.560110E+00	3.128310E+00	2.322680E+00
2.622230E+00	3.148770E+00	2.390820E+00
2.612090E+00	3.128890E+00	2.315540E+00
2.577720E+00	3.111130E+00	2.224370E+00
3.573090E+00	8.676300E-01	2.044270E+00
3.501360E+00	8.227530E-01	2.122640E+00
3.631480E+00	8.516010E-01	2.153110E+00
2.680970E+00	3.135530E+00	2.312960E+00
2.735110E+00	3.167030E+00	2.405820E+00
2.723260E+00	3.116970E+00	2.208640E+00
3.695510E+00	9.151360E-01	2.069520E+00
3.698620E+00	8.955570E-01	2.128070E+00
2.820830E+00	3.117550E+00	2.327320E+00
2.815790E+00	3.154480E+00	2.421290E+00
3.934950E+00	1.060070E+00	2.131730E+00
3.793680E+00	9.501870E-01	2.128890E+00
2.899980E+00	3.147110E+00	2.423270E+00
3.014220E+00	3.133810E+00	2.438600E+00
2.993250E+00	3.097340E+00	2.318120E+00
4.058870E+00	1.193590E+00	2.089120E+00
3.096200E+00	3.113260E+00	2.393840E+00
3.091180E+00	3.130980E+00	2.448870E+00
3.208410E+00	3.091610E+00	2.304830E+00
4.242230E+00	1.479100E+00	2.123530E+00
4.188360E+00	1.329940E+00	2.154420E+00
4.250230E+00	1.427740E+00	2.193680E+00
3.170830E+00	3.127960E+00	2.430660E+00
3.271220E+00	3.119130E+00	2.397290E+00
3.323980E+00	3.114480E+00	2.342610E+00
3.428950E+00	3.116310E+00	2.274010E+00
4.060130E+00	2.407440E+00	2.140170E+00
4.094890E+00	2.276790E+00	2.109870E+00
4.113530E+00	2.169800E+00	2.045460E+00
4.214420E+00	2.040470E+00	2.140720E+00
4.224490E+00	1.957880E+00	2.106680E+00
4.269130E+00	1.847230E+00	2.120920E+00
4.302470E+00	1.651620E+00	2.167620E+00
4.321210E+00	1.779730E+00	2.198060E+00
4.281760E+00	1.496740E+00	2.215350E+00
3.376360E+00	3.137250E+00	2.395210E+00
3.486610E+00	3.146430E+00	2.373990E+00
3.543860E+00	3.144560E+00	2.323840E+00
3.640060E+00	3.135080E+00	2.269940E+00
4.003880E+00	2.646130E+00	2.177930E+00
4.041900E+00	2.536050E+00	2.198170E+00
4.289700E+00	1.931130E+00	2.196280E+00
4.322370E+00	1.843390E+00	2.218750E+00
3.592300E+00	3.165630E+00	2.386890E+00
3.710670E+00	3.158890E+00	2.401420E+00
3.739460E+00	3.141710E+00	2.336840E+00
3.778350E+00	3.111100E+00	2.301740E+00
3.851590E+00	3.046240E+00	2.275240E+00
3.917180E+00	2.944620E+00	2.263470E+00
3.921100E+00	2.997790E+00	2.338610E+00
3.955900E+00	2.818130E+00	2.241040E+00
3.977340E+00	2.730250E+00	2.199660E+00
3.804670E+00	3.132110E+00	2.404060E+00
3.867760E+00	3.078480E+00	2.375430E+00
3.900790E+00	3.035980E+00	2.354550E+00
1.961130E+00	2.535800E+00	2.359810E+00
2.003660E+00	2.607300E+00	2.383830E+00
1.987420E+00	2.579050E+00	2.287540E+00
1.929150E+00	2.454970E+00	2.237990E+00
1.924000E+00	2.462410E+00	2.334610E+00
1.905550E+00	2.337820E+00	2.197630E+00
1.881340E+00	2.320080E+00	2.312090E+00
1.884590E+00	2.234850E+00	2.159170E+00
1.869740E+00	2.240720E+00	2.235140E+00
1.879290E+00	2.166900E+00	2.153330E+00
1.858410E+00	2.156920E+00	2.213730E+00
1.879940E+00	2.093000E+00	2.169840E+00
2.016560E+00	1.423790E+00	2.209380E+00
1.994700E+00	1.491320E+00	2.188340E+00
2.053330E+00	1.454940E+00	2.144390E+00
2.095020E+00	1.359100E+00	2.168080E+00
2.049480E+00	1.333620E+00	2.249360E+00
2.130940E+00	1.268480E+00	2.215170E+00
2.038100E+00	2.678540E+00	2.396580E+00
2.082560E+00	2.748760E+00	2.398930E+00
2.048020E+00	2.693340E+00	2.332700E+00
1.970530E+00	2.042850E+00	2.017560E+00
1.921260E+00	2.057350E+00	2.088370E+00
1.948970E+00	1.919550E+00	2.066920E+00
2.001750E+00	1.796520E+00	2.030790E+00
1.953350E+00	1.768520E+00	2.119000E+00
2.008490E+00	1.630810E+00	2.113180E+00
2.284280E+00	1.211710E+00	2.111160E+00
2.224640E+00	1.202050E+00	2.197670E+00
2.323280E+00	1.126260E+00	2.182060E+00
2.140540E+00	2.832410E+00	2.404350E+00
2.198610E+00	2.898360E+00	2.448390E+00
2.172250E+00	2.870760E+00	2.374780E+00
2.131210E+00	2.820050E+00	2.296120E+00
2.511080E+00	1.034290E+00	2.091820E+00
2.423680E+00	1.050470E+00	2.181700E+00
2.556360E+00	9.764010E-01	2.145220E+00
2.517520E+00	9.783810E-01	2.199190E+00
2.597040E+00	9.240750E-01	2.219340E+00
2.214440E+00	2.917670E+00	2.349530E+00
2.253280E+00	2.973190E+00	2.411180E+00
2.821520E+00	8.473400E-01	2.142160E+00
2.723590E+00	8.608970E-01	2.200990E+00
2.832710E+00	8.085100E-01	2.220630E+00
2.296540E+00	3.028570E+00	2.422730E+00
2.352590E+00	3.070460E+00	2.479640E+00
2.329970E+00	3.055090E+00	2.397740E+00
2.299700E+00	3.014830E+00	2.318340E+00
2.968900E+00	7.800510E-01	2.176370E+00
2.382570E+00	3.080210E+00	2.385830E+00
2.428440E+00	3.110350E+00	2.467290E+00
3.221740E+00	7.584680E-01	2.170500E+00
3.135300E+00	7.219920E-01	2.263480E+00
3.272920E+00	7.066360E-01	2.276360E+00
2.479190E+00	3.144620E+00	2.494390E+00
2.532590E+00	3.175620E+00	2.558790E+00
2.518570E+00	3.163590E+00	2.477900E+00
2.493320E+00	3.137350E+00	2.394370E+00
3.403400E+00	7.854940E-01	2.161680E+00
3.403420E+00	7.412490E-01	2.252730E+00
2.580650E+00	3.170990E+00	2.480570E+00
2.640410E+00	3.195200E+00	2.579990E+00
3.585190E+00	7.917220E-01	2.230030E+00
2.686140E+00	3.182850E+00	2.490970E+00
2.744290E+00	3.215370E+00	2.593930E+00
3.791860E+00	8.906170E-01	2.233750E+00
2.812890E+00	3.178920E+00	2.511910E+00
2.817450E+00	3.212200E+00	2.606340E+00
3.903130E+00	9.750840E-01	2.214620E+00
3.924410E+00	9.561610E-01	2.272970E+00
2.889220E+00	3.203560E+00	2.605640E+00
2.992420E+00	3.189420E+00	2.602040E+00
2.944550E+00	3.169370E+00	2.517160E+00
4.106080E+00	1.177550E+00	2.237180E+00
4.015110E+00	1.037000E+00	2.292530E+00
3.082460E+00	3.147570E+00	2.523610E+00
3.068030E+00	3.178350E+00	2.605430E+00
4.271840E+00	1.406990E+00	2.267820E+00
4.231050E+00	1.285120E+00	2.317690E+00
3.154050E+00	3.175440E+00	2.599110E+00
3.243100E+00	3.163940E+00	2.591880E+00
3.260090E+00	3.137430E+00	2.504180E+00
4.132570E+00	2.289950E+00	2.198330E+00
4.198470E+00	2.176760E+00	2.212110E+00
4.357230E+00	1.760010E+00	2.294800E+00
4.363960E+00	1.631360E+00	2.331590E+00
4.326820E+00	1.519080E+00	2.308870E+00
3.338020E+00	3.167350E+00	2.582040E+00
3.436680E+00	3.175000E+00	2.578460E+00
3.459860E+00	3.156440E+00	2.490640E+00
4.075420E+00	2.576540E+00	2.290340E+00
4.132360E+00	2.457680E+00	2.335800E+00
4.196900E+00	2.287240E+00	2.314590E+00
4.287960E+00	2.133810E+00	2.355890E+00
4.310420E+00	2.000350E+00	2.303070E+00
4.341630E+00	1.876130E+00	2.290270E+00
3.534050E+00	3.183990E+00	2.584510E+00
3.644020E+00	3.194600E+00	2.604310E+00
3.640990E+00	3.175160E+00	2.509470E+00
3.966000E+00	2.935740E+00	2.375010E+00
4.002370E+00	2.833780E+00	2.378030E+00
4.057700E+00	2.680610E+00	2.352620E+00
4.059610E+00	2.742940E+00	2.461790E+00
4.113670E+00	2.550940E+00	2.378580E+00
3.707470E+00	3.182440E+00	2.585240E+00
3.799380E+00	3.157060E+00	2.553800E+00
3.886290E+00	3.080280E+00	2.502370E+00
3.944210E+00	2.985640E+00	2.451900E+00
4.013020E+00	2.867970E+00	2.473510E+00
4.040100E+00	2.798980E+00	2.473090E+00
1.934990E+00	2.467250E+00	2.515990E+00
1.983980E+00	2.538310E+00	2.540230E+00
1.948550E+00	2.502410E+00	2.434570E+00
1.887540E+00	2.380700E+00	2.399400E+00
1.896810E+00	2.399810E+00	2.490980E+00
1.862330E+00	2.302680E+00	2.388630E+00
1.860200E+00	2.297960E+00	2.456620E+00
1.828970E+00	2.225880E+00	2.390690E+00
1.925040E+00	1.349020E+00	2.391830E+00
1.903040E+00	1.460320E+00	2.330160E+00
1.974760E+00	1.406710E+00	2.280370E+00
2.005590E+00	1.328110E+00	2.309880E+00
1.977590E+00	1.311580E+00	2.362600E+00
2.023590E+00	1.259310E+00	2.363460E+00
2.053270E+00	2.683570E+00	2.597170E+00
2.090990E+00	2.738190E+00	2.607400E+00
2.065320E+00	2.699780E+00	2.552070E+00
2.035290E+00	2.652110E+00	2.474200E+00
2.030270E+00	2.631650E+00	2.574620E+00
1.831850E+00	2.176630E+00	2.300190E+00
1.833430E+00	2.044770E+00	2.279880E+00
1.873570E+00	1.951890E+00	2.199240E+00
1.818190E+00	1.918570E+00	2.299800E+00
1.894680E+00	1.807230E+00	2.188680E+00
1.837710E+00	1.820440E+00	2.280570E+00
1.924740E+00	1.674580E+00	2.205730E+00
1.864980E+00	1.703620E+00	2.282770E+00
1.941810E+00	1.538010E+00	2.228530E+00
1.882990E+00	1.578760E+00	2.296240E+00
2.167870E+00	1.193240E+00	2.276340E+00
2.108970E+00	1.186430E+00	2.357000E+00
2.203870E+00	1.121180E+00	2.346950E+00
2.137920E+00	2.810610E+00	2.613540E+00
2.179140E+00	2.881320E+00	2.649410E+00
2.163090E+00	2.847510E+00	2.584500E+00
2.126760E+00	2.792720E+00	2.514780E+00
2.362070E+00	1.052610E+00	2.264620E+00
2.303280E+00	1.052870E+00	2.341680E+00
2.407740E+00	9.786940E-01	2.343220E+00
2.199140E+00	2.893240E+00	2.557830E+00
2.233640E+00	2.944540E+00	2.618600E+00
2.531010E+00	9.085180E-01	2.344150E+00
2.663120E+00	8.346060E-01	2.318020E+00
2.623520E+00	8.284690E-01	2.389600E+00
2.695320E+00	7.838680E-01	2.407690E+00
2.277800E+00	3.002840E+00	2.643100E+00
2.316990E+00	3.054530E+00	2.650840E+00
2.302820E+00	3.028890E+00	2.603400E+00
2.272770E+00	2.987450E+00	2.528900E+00
2.836190E+00	7.596510E-01	2.339470E+00
2.341530E+00	3.065400E+00	2.589500E+00
2.367270E+00	3.105720E+00	2.682430E+00
3.031200E+00	7.040900E-01	2.323220E+00
2.979600E+00	6.913980E-01	2.413130E+00
3.088550E+00	6.796830E-01	2.419590E+00
2.431140E+00	3.152530E+00	2.692690E+00
2.474360E+00	3.186290E+00	2.702720E+00
2.458050E+00	3.165640E+00	2.654620E+00
2.435340E+00	3.125560E+00	2.587490E+00
3.206540E+00	6.869790E-01	2.368680E+00
2.501200E+00	3.189830E+00	2.647820E+00
2.541720E+00	3.230640E+00	2.754800E+00
3.390120E+00	7.092410E-01	2.362870E+00
2.590650E+00	3.224080E+00	2.659560E+00
2.646490E+00	3.252510E+00	2.755050E+00
3.546060E+00	7.482320E-01	2.337730E+00
2.698420E+00	3.243090E+00	2.681970E+00
2.703800E+00	3.264500E+00	2.756680E+00
3.750810E+00	8.270610E-01	2.399310E+00
2.749720E+00	3.270040E+00	2.753120E+00
2.831180E+00	3.247300E+00	2.697740E+00
3.928680E+00	9.454410E-01	2.353330E+00
2.960930E+00	3.249600E+00	2.741700E+00
2.943030E+00	3.228460E+00	2.665390E+00
4.143040E+00	1.166250E+00	2.389340E+00
4.052030E+00	1.046300E+00	2.445170E+00
3.055330E+00	3.209640E+00	2.677570E+00
3.033240E+00	3.238270E+00	2.755110E+00
4.303480E+00	1.405800E+00	2.394310E+00
4.241010E+00	1.284500E+00	2.465390E+00
3.112980E+00	3.232330E+00	2.755530E+00
3.195260E+00	3.222980E+00	2.751020E+00
3.221430E+00	3.193370E+00	2.671300E+00
4.397360E+00	1.687250E+00	2.417340E+00
4.364360E+00	1.555710E+00	2.462370E+00
4.397910E+00	1.649190E+00	2.490220E+00
3.282260E+00	3.204670E+00	2.745600E+00
3.373300E+00	3.209900E+00	2.739230E+00
3.404290E+00	3.193860E+00	2.661900E+00
4.242550E+00	2.337800E+00	2.456230E+00
4.323090E+00	2.182980E+00	2.472010E+00
4.307070E+00	2.270030E+00	2.538840E+00
4.374950E+00	2.007060E+00	2.464700E+00
4.399340E+00	1.829820E+00	2.429790E+00
4.408330E+00	1.713740E+00	2.496090E+00
3.459650E+00	3.205320E+00	2.749980E+00
3.566310E+00	3.213540E+00	2.767330E+00
3.575260E+00	3.204220E+00	2.679250E+00
4.122910E+00	2.653570E+00	2.514470E+00
4.197020E+00	2.487270E+00	2.519060E+00
4.171580E+00	2.589250E+00	2.571130E+00
4.272940E+00	2.346260E+00	2.540360E+00
3.629950E+00	3.207770E+00	2.743240E+00
3.718370E+00	3.189460E+00	2.697990E+00
3.842870E+00	3.166190E+00	2.685700E+00
3.875110E+00	3.144730E+00	2.633700E+00
3.915830E+00	3.099340E+00	2.624150E+00
3.979920E+00	2.999100E+00	2.621200E+00
3.964290E+00	3.045730E+00	2.699480E+00
4.041940E+00	2.882660E+00	2.593800E+00
4.089550E+00	2.752920E+00	2.567050E+00
4.149740E+00	2.643470E+00	2.600350E+00
3.909880E+00	3.120960E+00	2.704480E+00
3.943130E+00	3.084250E+00	2.705560E+00
1.742130E+00	1.998360E+00	2.534340E+00
1.762790E+00	2.058640E+00	2.520370E+00
1.753610E+00	2.006350E+00	2.488950E+00
1.747240E+00	1.942430E+00	2.459110E+00
1.723820E+00	1.934310E+00	2.533530E+00
1.747550E+00	1.856770E+00	2.436070E+00
1.707910E+00	1.809250E+00	2.530690E+00
1.744750E+00	1.753090E+00	2.468160E+00
1.843370E+00	1.360100E+00	2.487220E+00
1.827190E+00	1.421970E+00	2.474220E+00
1.868950E+00	1.397480E+00	2.424910E+00
1.876180E+00	1.308160E+00	2.481450E+00
2.052820E+00	2.702150E+00	2.805770E+00
2.087220E+00	2.756170E+00	2.789710E+00
2.062270E+00	2.709660E+00	2.743130E+00
2.041220E+00	2.664500E+00	2.660390E+00
2.026680E+00	2.636690E+00	2.761190E+00
1.998160E+00	2.563500E+00	2.618280E+00
1.991560E+00	2.549180E+00	2.699290E+00
1.932300E+00	2.450130E+00	2.603490E+00
1.872270E+00	2.312750E+00	2.562380E+00
1.808250E+00	2.184710E+00	2.506980E+00
1.785040E+00	2.075440E+00	2.407080E+00
1.781530E+00	1.946960E+00	2.372930E+00
1.784290E+00	1.819570E+00	2.372550E+00
1.816600E+00	1.717760E+00	2.361400E+00
1.780030E+00	1.713690E+00	2.428430E+00
1.836590E+00	1.607050E+00	2.369600E+00
1.795590E+00	1.622870E+00	2.439140E+00
1.852010E+00	1.495700E+00	2.388570E+00
1.811200E+00	1.518370E+00	2.451130E+00
1.960430E+00	1.221590E+00	2.476990E+00
2.037810E+00	1.183010E+00	2.436030E+00
2.024000E+00	1.152540E+00	2.503230E+00
2.080680E+00	1.114860E+00	2.494650E+00
2.115430E+00	2.785200E+00	2.704790E+00
2.127700E+00	2.830170E+00	2.817790E+00
2.243270E+00	1.048330E+00	2.415480E+00
2.185280E+00	1.051460E+00	2.493760E+00
2.290400E+00	9.928540E-01	2.486890E+00
2.169810E+00	2.898960E+00	2.826920E+00
2.210190E+00	2.935290E+00	2.806400E+00
2.171970E+00	2.886190E+00	2.751470E+00
2.456880E+00	9.154910E-01	2.423460E+00
2.396320E+00	9.299530E-01	2.495060E+00
2.510090E+00	8.710500E-01	2.502920E+00
2.235640E+00	2.955820E+00	2.719900E+00
2.263630E+00	2.994000E+00	2.842250E+00
2.622050E+00	8.108900E-01	2.485780E+00
2.769440E+00	7.361580E-01	2.510170E+00
2.305350E+00	3.043520E+00	2.739690E+00
2.905630E+00	6.975890E-01	2.487080E+00
2.862300E+00	6.952060E-01	2.556580E+00
2.950110E+00	6.570660E-01	2.582440E+00
2.357620E+00	3.104390E+00	2.775720E+00
2.398850E+00	3.141650E+00	2.840090E+00
2.401770E+00	3.138160E+00	2.753790E+00
3.063480E+00	6.510760E-01	2.515140E+00
2.461000E+00	3.178900E+00	2.788000E+00
3.195300E+00	6.551320E-01	2.475570E+00
2.522980E+00	3.238340E+00	2.863580E+00
2.584670E+00	3.285500E+00	2.899220E+00
2.564370E+00	3.259490E+00	2.835340E+00
3.355570E+00	6.617480E-01	2.476970E+00
2.621700E+00	3.274080E+00	2.839780E+00
2.628490E+00	3.299520E+00	2.901600E+00
3.579460E+00	7.129770E-01	2.472820E+00
2.667350E+00	3.303570E+00	2.899580E+00
2.727150E+00	3.292870E+00	2.843860E+00
3.734630E+00	7.678800E-01	2.507400E+00
3.698180E+00	7.331460E-01	2.546590E+00
3.764540E+00	7.634330E-01	2.558100E+00
2.844720E+00	3.315340E+00	2.889620E+00
2.807620E+00	3.279870E+00	2.801140E+00
3.958280E+00	9.336560E-01	2.496500E+00
3.850060E+00	8.218300E-01	2.559500E+00
2.900690E+00	3.279390E+00	2.816140E+00
2.944210E+00	3.322660E+00	2.906940E+00
4.169580E+00	1.154020E+00	2.547960E+00
4.079710E+00	1.025020E+00	2.559390E+00
3.023330E+00	3.270790E+00	2.833530E+00
3.019260E+00	3.318480E+00	2.925130E+00
4.315110E+00	1.399190E+00	2.536070E+00
4.263860E+00	1.281050E+00	2.585750E+00
3.085430E+00	3.300150E+00	2.904450E+00
3.152270E+00	3.303100E+00	2.932660E+00
3.175220E+00	3.255740E+00	2.834430E+00
4.406030E+00	1.642760E+00	2.574490E+00
4.368640E+00	1.504450E+00	2.620220E+00
3.246240E+00	3.272830E+00	2.920610E+00
3.338100E+00	3.264730E+00	2.920120E+00
3.344740E+00	3.231540E+00	2.827350E+00
4.351900E+00	2.185560E+00	2.585560E+00
4.396380E+00	2.050910E+00	2.596240E+00
4.428650E+00	1.872670E+00	2.623740E+00
4.426270E+00	1.971300E+00	2.660730E+00
4.418310E+00	1.756930E+00	2.556400E+00
3.413250E+00	3.251880E+00	2.898000E+00
3.491570E+00	3.248780E+00	2.934780E+00
3.498490E+00	3.228270E+00	2.842710E+00
4.196600E+00	2.555080E+00	2.648590E+00
4.274040E+00	2.424590E+00	2.714860E+00
4.323160E+00	2.284540E+00	2.646860E+00
4.397690E+00	2.123390E+00	2.674870E+00
4.423400E+00	2.024310E+00	2.685650E+00
3.559830E+00	3.244210E+00	2.893390E+00
3.643720E+00	3.225730E+00	2.852510E+00
3.771440E+00	3.209360E+00	2.839330E+00
3.818310E+00	3.186230E+00	2.771080E+00
4.011550E+00	2.985290E+00	2.751130E+00
4.066960E+00	2.881380E+00	2.762930E+00
4.053960E+00	2.942920E+00	2.800710E+00
4.105800E+00	2.753190E+00	2.719190E+00
4.156720E+00	2.646740E+00	2.692930E+00
3.850940E+00	3.193760E+00	2.853980E+00
3.889590E+00	3.153340E+00	2.793200E+00
3.975540E+00	3.073980E+00	2.819920E+00
4.036280E+00	2.987130E+00	2.830990E+00
1.695530E+00	1.943210E+00	2.673050E+00
1.730660E+00	2.014890E+00	2.679330E+00
1.720810E+00	1.973490E+00	2.600580E+00
1.683150E+00	1.849870E+00	2.599590E+00
1.668270E+00	1.867460E+00	2.670250E+00
1.673290E+00	1.773440E+00	2.605620E+00
1.644900E+00	1.743280E+00	2.681010E+00
1.670160E+00	1.697720E+00	2.620530E+00
2.003350E+00	2.629740E+00	2.924770E+00
2.033860E+00	2.693320E+00	2.948490E+00
2.021960E+00	2.648920E+00	2.859870E+00
1.990450E+00	2.548850E+00	2.803220E+00
1.985800E+00	2.563920E+00	2.898820E+00
1.939330E+00	2.447750E+00	2.735480E+00
1.947440E+00	2.462950E+00	2.848210E+00
1.886710E+00	2.335830E+00	2.675410E+00
1.901660E+00	2.352440E+00	2.789210E+00
1.828570E+00	2.217790E+00	2.632640E+00
1.850010E+00	2.240760E+00	2.741560E+00
1.769210E+00	2.097380E+00	2.602990E+00
1.783180E+00	2.126160E+00	2.699590E+00
1.751810E+00	1.641450E+00	2.498410E+00
1.708600E+00	1.672340E+00	2.556740E+00
1.766130E+00	1.532460E+00	2.511510E+00
1.718000E+00	1.550450E+00	2.575100E+00
1.789100E+00	1.446500E+00	2.519690E+00
1.745290E+00	1.442520E+00	2.585700E+00
1.808480E+00	1.331050E+00	2.570450E+00
1.876020E+00	1.237520E+00	2.557780E+00
1.842950E+00	1.204090E+00	2.667110E+00
1.925030E+00	1.164270E+00	2.618420E+00
2.076760E+00	2.753050E+00	2.876110E+00
2.028600E+00	1.104330E+00	2.615720E+00
2.117330E+00	1.056840E+00	2.587680E+00
2.106700E+00	1.034200E+00	2.659380E+00
2.185450E+00	9.918710E-01	2.670720E+00
2.117120E+00	2.834300E+00	2.902370E+00
2.148070E+00	2.889950E+00	2.951440E+00
2.149290E+00	2.883720E+00	2.876030E+00
2.337550E+00	9.454300E-01	2.564730E+00
2.283030E+00	9.654110E-01	2.611760E+00
2.378240E+00	8.997540E-01	2.644090E+00
2.200020E+00	2.940670E+00	2.894100E+00
2.575340E+00	8.136830E-01	2.589830E+00
2.497530E+00	8.451940E-01	2.639000E+00
2.584780E+00	7.940840E-01	2.662440E+00
2.253410E+00	3.002630E+00	2.946740E+00
2.292030E+00	3.052440E+00	2.956940E+00
2.282720E+00	3.033450E+00	2.903350E+00
2.674430E+00	7.503140E-01	2.631630E+00
2.325530E+00	3.081270E+00	2.873370E+00
2.330970E+00	3.105310E+00	3.000330E+00
2.837540E+00	6.919020E-01	2.643390E+00
2.959590E+00	6.467190E-01	2.677890E+00
2.380590E+00	3.154290E+00	3.022790E+00
2.430290E+00	3.189400E+00	3.008430E+00
2.385680E+00	3.150580E+00	2.939270E+00
3.074240E+00	6.275900E-01	2.643220E+00
2.458820E+00	3.198990E+00	2.918240E+00
2.474740E+00	3.221100E+00	2.996230E+00
3.272840E+00	6.128900E-01	2.600790E+00
2.540710E+00	3.267230E+00	3.000400E+00
3.488410E+00	6.476540E-01	2.591670E+00
3.406350E+00	6.250840E-01	2.667260E+00
3.508060E+00	6.356160E-01	2.715230E+00
2.652900E+00	3.310380E+00	2.983700E+00
3.635000E+00	6.942380E-01	2.577000E+00
3.628650E+00	6.837630E-01	2.672450E+00
2.751000E+00	3.338790E+00	3.025480E+00
2.717210E+00	3.322720E+00	2.940980E+00
3.746730E+00	7.496450E-01	2.623210E+00
2.796560E+00	3.338550E+00	2.965300E+00
2.804140E+00	3.348950E+00	3.036640E+00
4.017000E+00	9.597270E-01	2.654800E+00
3.876240E+00	8.343520E-01	2.704440E+00
2.844780E+00	3.351110E+00	3.039810E+00
2.899660E+00	3.341980E+00	2.994130E+00
4.127340E+00	1.080990E+00	2.652970E+00
4.098030E+00	1.044310E+00	2.705330E+00
2.982820E+00	3.336340E+00	2.981580E+00
4.314110E+00	1.373910E+00	2.666640E+00
4.216520E+00	1.222390E+00	2.711030E+00
4.142660E+00	1.103340E+00	2.734220E+00
3.072080E+00	3.318360E+00	2.996900E+00
3.191850E+00	3.304430E+00	3.026120E+00
4.401490E+00	1.619390E+00	2.734730E+00
4.428400E+00	1.725380E+00	2.644550E+00
4.432380E+00	1.758980E+00	2.727140E+00
4.348840E+00	1.477310E+00	2.735500E+00
3.270160E+00	3.292770E+00	3.071990E+00
3.292650E+00	3.274070E+00	2.995480E+00
4.437860E+00	1.950350E+00	2.731360E+00
4.438610E+00	1.851780E+00	2.785300E+00
3.336850E+00	3.282930E+00	3.057480E+00
3.395250E+00	3.265510E+00	2.990810E+00
3.494580E+00	3.258270E+00	3.033920E+00
4.239080E+00	2.533000E+00	2.779040E+00
4.308280E+00	2.408760E+00	2.861710E+00
4.356190E+00	2.286650E+00	2.809910E+00
4.403340E+00	2.160320E+00	2.775470E+00
4.430110E+00	2.044950E+00	2.763040E+00
3.580710E+00	3.247730E+00	2.967150E+00
3.682290E+00	3.234510E+00	3.015310E+00
3.743530E+00	3.223720E+00	2.930840E+00
4.076850E+00	2.916280E+00	2.888550E+00
4.111230E+00	2.819730E+00	2.898950E+00
4.137310E+00	2.740830E+00	2.859330E+00
4.188370E+00	2.640160E+00	2.821290E+00
3.776480E+00	3.225780E+00	3.010300E+00
3.823850E+00	3.210650E+00	2.937210E+00
3.914860E+00	3.156870E+00	2.941520E+00
3.987960E+00	3.100370E+00	2.952980E+00
4.015420E+00	3.061550E+00	2.924790E+00
4.036480E+00	3.006630E+00	2.927070E+00
4.029160E+00	3.044290E+00	2.963200E+00
4.017470E+00	3.069540E+00	2.979770E+00
1.662410E+00	1.889280E+00	2.826380E+00
1.702570E+00	1.959330E+00	2.833880E+00
1.680080E+00	1.913310E+00	2.750210E+00
1.637390E+00	1.792860E+00	2.743490E+00
1.632610E+00	1.818270E+00	2.817920E+00
1.620700E+00	1.724370E+00	2.750030E+00
1.605970E+00	1.722480E+00	2.807030E+00
1.610740E+00	1.656970E+00	2.773090E+00
1.986150E+00	2.593200E+00	3.083220E+00
2.004160E+00	2.651580E+00	3.077650E+00
1.996740E+00	2.603770E+00	2.995440E+00
1.957070E+00	2.488460E+00	2.951720E+00
1.967140E+00	2.517750E+00	3.051150E+00
1.913760E+00	2.375660E+00	2.898450E+00
1.930550E+00	2.407220E+00	3.008040E+00
1.868180E+00	2.263010E+00	2.848590E+00
1.884230E+00	2.286920E+00	2.954640E+00
1.807640E+00	2.148880E+00	2.800950E+00
1.824410E+00	2.172300E+00	2.900330E+00
1.746120E+00	2.034670E+00	2.767560E+00
1.761290E+00	2.061060E+00	2.854260E+00
1.674710E+00	1.579150E+00	2.642410E+00
1.638470E+00	1.614590E+00	2.710340E+00
1.692060E+00	1.463900E+00	2.660390E+00
1.649360E+00	1.496660E+00	2.733520E+00
1.730130E+00	1.351710E+00	2.675960E+00
1.671490E+00	1.383960E+00	2.751510E+00
1.777090E+00	1.254760E+00	2.700400E+00
1.709730E+00	1.262150E+00	2.795120E+00
1.804990E+00	1.199100E+00	2.729900E+00
1.775210E+00	1.201730E+00	2.777460E+00
1.836440E+00	1.146070E+00	2.789350E+00
2.020940E+00	2.712450E+00	3.119750E+00
2.058880E+00	2.768750E+00	3.091770E+00
2.034330E+00	2.705390E+00	3.038090E+00
1.960140E+00	1.111800E+00	2.676120E+00
1.907880E+00	1.117940E+00	2.723800E+00
1.990080E+00	1.069010E+00	2.748620E+00
2.092140E+00	2.798420E+00	2.997640E+00
2.098510E+00	2.847550E+00	3.123670E+00
2.100800E+00	1.007420E+00	2.765430E+00
2.206580E+00	9.647810E-01	2.794740E+00
2.137830E+00	2.915930E+00	3.138840E+00
2.180460E+00	2.955980E+00	3.112700E+00
2.143270E+00	2.896020E+00	3.051380E+00
2.314980E+00	9.209060E-01	2.784290E+00
2.446570E+00	8.568350E-01	2.765500E+00
2.412890E+00	8.739650E-01	2.848120E+00
2.496600E+00	8.390400E-01	2.887550E+00
2.206020E+00	2.957550E+00	3.014460E+00
2.220840E+00	2.988680E+00	3.088980E+00
2.605760E+00	7.879140E-01	2.786100E+00
2.269910E+00	3.038210E+00	3.071700E+00
2.751720E+00	7.178850E-01	2.760380E+00
2.714250E+00	7.319140E-01	2.834920E+00
2.800440E+00	6.982360E-01	2.870150E+00
2.320580E+00	3.115050E+00	3.103950E+00
2.351750E+00	3.151690E+00	3.123600E+00
2.356230E+00	3.141790E+00	3.069470E+00
2.908920E+00	6.644300E-01	2.789960E+00
2.405440E+00	3.190860E+00	3.124140E+00
3.035980E+00	6.278340E-01	2.750600E+00
2.477060E+00	3.230560E+00	3.071020E+00
3.180880E+00	6.088430E-01	2.754570E+00
2.534710E+00	3.288290E+00	3.121310E+00
2.593980E+00	3.333610E+00	3.153650E+00
2.569330E+00	3.302480E+00	3.089670E+00
3.372770E+00	6.047690E-01	2.763740E+00
3.527490E+00	6.130960E-01	2.814030E+00
2.623000E+00	3.323110E+00	3.093840E+00
2.632180E+00	3.350840E+00	3.158930E+00
3.640640E+00	6.640550E-01	2.786670E+00
2.667240E+00	3.360750E+00	3.162020E+00
2.718720E+00	3.357200E+00	3.117560E+00
3.758660E+00	7.390100E-01	2.749540E+00
2.830910E+00	3.374360E+00	3.117550E+00
4.001360E+00	9.231720E-01	2.799920E+00
3.887580E+00	8.055510E-01	2.831780E+00
2.935330E+00	3.399970E+00	3.158370E+00
2.899110E+00	3.366410E+00	3.079720E+00
4.095780E+00	1.029840E+00	2.768370E+00
2.991470E+00	3.358510E+00	3.084420E+00
3.003830E+00	3.401060E+00	3.178230E+00
4.310010E+00	1.371040E+00	2.810040E+00
4.244150E+00	1.242970E+00	2.842500E+00
4.177110E+00	1.129770E+00	2.815720E+00
3.054130E+00	3.383600E+00	3.163200E+00
3.114220E+00	3.381620E+00	3.204880E+00
3.113040E+00	3.351670E+00	3.114660E+00
4.421700E+00	1.737450E+00	2.840320E+00
4.398420E+00	1.607520E+00	2.890510E+00
4.361920E+00	1.506130E+00	2.827920E+00
3.159720E+00	3.367760E+00	3.177590E+00
3.229930E+00	3.332540E+00	3.159420E+00
4.433530E+00	1.964010E+00	2.860830E+00
4.435030E+00	1.841710E+00	2.917200E+00
3.321590E+00	3.305080E+00	3.126180E+00
3.423220E+00	3.288760E+00	3.115420E+00
3.508570E+00	3.279160E+00	3.099640E+00
4.260570E+00	2.517350E+00	2.931430E+00
4.324230E+00	2.398860E+00	2.977070E+00
4.361790E+00	2.294100E+00	2.949140E+00
4.406270E+00	2.161590E+00	2.910770E+00
4.427210E+00	2.072770E+00	2.849710E+00
3.589180E+00	3.270640E+00	3.086080E+00
3.684030E+00	3.265710E+00	3.131970E+00
4.107960E+00	2.844040E+00	2.986980E+00
4.153080E+00	2.732100E+00	3.015160E+00
4.125340E+00	2.818300E+00	3.051950E+00
4.195910E+00	2.638330E+00	2.942450E+00
3.775090E+00	3.245400E+00	3.107940E+00
3.853030E+00	3.208130E+00	3.048830E+00
3.931070E+00	3.174680E+00	3.091710E+00
3.967310E+00	3.134290E+00	3.026080E+00
4.031530E+00	3.039970E+00	3.033720E+00
4.079210E+00	2.933490E+00	3.047930E+00
4.107550E+00	2.864470E+00	3.038350E+00
3.983650E+00	3.138750E+00	3.099230E+00
4.004030E+00	3.098220E+00	3.033680E+00
1.835370E+00	2.163250E+00	3.058610E+00
1.863100E+00	2.222180E+00	3.086170E+00
1.845640E+00	2.191330E+00	3.005820E+00
1.778100E+00	2.079020E+00	2.940070E+00
1.796310E+00	2.092710E+00	3.025750E+00
1.721300E+00	1.990600E+00	2.899800E+00
1.727360E+00	1.986660E+00	2.973830E+00
1.656700E+00	1.878680E+00	2.903330E+00
1.597130E+00	1.743140E+00	2.888990E+00
1.576740E+00	1.621150E+00	2.876730E+00
1.606340E+00	1.531130E+00	2.816760E+00
1.566530E+00	1.493030E+00	2.927790E+00
1.628800E+00	1.422780E+00	2.818990E+00
1.596180E+00	1.440170E+00	2.881840E+00
1.654230E+00	1.326960E+00	2.836780E+00
1.617330E+00	1.362680E+00	2.896680E+00
1.671130E+00	1.270160E+00	2.859820E+00
1.646410E+00	1.283920E+00	2.916060E+00
1.689360E+00	1.225170E+00	2.908770E+00
1.996590E+00	2.642950E+00	3.155970E+00
1.975630E+00	2.555830E+00	3.134960E+00
1.951080E+00	2.464410E+00	3.123380E+00
1.907140E+00	2.321730E+00	3.077740E+00
1.772440E+00	1.167330E+00	2.895050E+00
1.856070E+00	1.112200E+00	2.896640E+00
2.049230E+00	2.774540E+00	3.182410E+00
2.015980E+00	2.710500E+00	3.175660E+00
1.940150E+00	1.071130E+00	2.875450E+00
2.031480E+00	1.041360E+00	2.851310E+00
2.024850E+00	1.040840E+00	2.917720E+00
2.100470E+00	1.006890E+00	2.937130E+00
2.090680E+00	2.858100E+00	3.225620E+00
2.117160E+00	2.906970E+00	3.242060E+00
2.118800E+00	2.901340E+00	3.189700E+00
2.249410E+00	9.502460E-01	2.855810E+00
2.193740E+00	9.705210E-01	2.895120E+00
2.288190E+00	9.352300E-01	2.936160E+00
2.159570E+00	2.956910E+00	3.233420E+00
2.404590E+00	8.785870E-01	2.945270E+00
2.513730E+00	8.337200E-01	2.996710E+00
2.217220E+00	3.008230E+00	3.164770E+00
2.604140E+00	7.879740E-01	2.953330E+00
2.259190E+00	3.065040E+00	3.206610E+00
2.288700E+00	3.105610E+00	3.228260E+00
2.291790E+00	3.098440E+00	3.163110E+00
2.705730E+00	7.331520E-01	2.912780E+00
2.811240E+00	6.931030E-01	2.984480E+00
2.336250E+00	3.153400E+00	3.217870E+00
2.909750E+00	6.523630E-01	2.918410E+00
2.406620E+00	3.212450E+00	3.245090E+00
2.460500E+00	3.254140E+00	3.273380E+00
2.434260E+00	3.232100E+00	3.203480E+00
3.070470E+00	6.036500E-01	2.889800E+00
2.481140E+00	3.261450E+00	3.186570E+00
2.513880E+00	3.293690E+00	3.285860E+00
3.271950E+00	5.740900E-01	2.872780E+00
3.201540E+00	5.736130E-01	2.965320E+00
3.317130E+00	5.658780E-01	2.979260E+00
2.569440E+00	3.325720E+00	3.241120E+00
3.452940E+00	5.882740E-01	2.919730E+00
2.659920E+00	3.365700E+00	3.236620E+00
3.640690E+00	6.420750E-01	2.904040E+00
2.716000E+00	3.391160E+00	3.266710E+00
2.717190E+00	3.386150E+00	3.213230E+00
3.776640E+00	7.154760E-01	2.868410E+00
2.753960E+00	3.401730E+00	3.277060E+00
2.800390E+00	3.402800E+00	3.235720E+00
3.992170E+00	8.980110E-01	2.943220E+00
3.878680E+00	7.876990E-01	2.934110E+00
2.901460E+00	3.411290E+00	3.246840E+00
4.118780E+00	1.022400E+00	2.885410E+00
2.985700E+00	3.410090E+00	3.252750E+00
4.291120E+00	1.312960E+00	2.922510E+00
4.216060E+00	1.174690E+00	2.942130E+00
4.276390E+00	1.283450E+00	3.000790E+00
3.054280E+00	3.394270E+00	3.239920E+00
3.122020E+00	3.381120E+00	3.302210E+00
4.420940E+00	1.730420E+00	2.964710E+00
4.397480E+00	1.617570E+00	3.017700E+00
4.356520E+00	1.452390E+00	2.953120E+00
4.314830E+00	1.352270E+00	2.989340E+00
3.182480E+00	3.362490E+00	3.247990E+00
3.260140E+00	3.326440E+00	3.284570E+00
4.435590E+00	1.957180E+00	3.017830E+00
4.429460E+00	2.044200E+00	2.931450E+00
4.429880E+00	2.084100E+00	3.003900E+00
4.431590E+00	1.829770E+00	3.021650E+00
3.358730E+00	3.310370E+00	3.239460E+00
3.469440E+00	3.299360E+00	3.215700E+00
3.533040E+00	3.295240E+00	3.159860E+00
4.316000E+00	2.446800E+00	3.050440E+00
4.366830E+00	2.329220E+00	3.085680E+00
4.339610E+00	2.407720E+00	3.107410E+00
4.409020E+00	2.191430E+00	3.039290E+00
3.567800E+00	3.298690E+00	3.249980E+00
3.626070E+00	3.295510E+00	3.243160E+00
3.630000E+00	3.289630E+00	3.194730E+00
4.143990E+00	2.789830E+00	3.153440E+00
4.114570E+00	2.860690E+00	3.082330E+00
4.108810E+00	2.884030E+00	3.136660E+00
4.201750E+00	2.675500E+00	3.146870E+00
4.260280E+00	2.570410E+00	3.078300E+00
4.316770E+00	2.460430E+00	3.121700E+00
3.659770E+00	3.287310E+00	3.243400E+00
3.739150E+00	3.265100E+00	3.248860E+00
3.883470E+00	3.208690E+00	3.185720E+00
3.935240E+00	3.184170E+00	3.161060E+00
4.035340E+00	3.036110E+00	3.177420E+00
4.014530E+00	3.094380E+00	3.105140E+00
3.991450E+00	3.126940E+00	3.171440E+00
4.082380E+00	2.940840E+00	3.174800E+00
3.962550E+00	3.164410E+00	3.148900E+00
1.867040E+00	2.226300E+00	3.253360E+00
1.892010E+00	2.277490E+00	3.240580E+00
1.861430E+00	2.218010E+00	3.199930E+00
1.826210E+00	2.145650E+00	3.122870E+00
1.824240E+00	2.142270E+00	3.216540E+00
1.744560E+00	2.007910E+00	3.066840E+00
1.758040E+00	2.030590E+00	3.163100E+00
1.664280E+00	1.891960E+00	3.014790E+00
1.679260E+00	1.916760E+00	3.110540E+00
1.604700E+00	1.776240E+00	2.979210E+00
1.614820E+00	1.804560E+00	3.070970E+00
1.559560E+00	1.664270E+00	2.964420E+00
1.558770E+00	1.698280E+00	3.046410E+00
1.546640E+00	1.557150E+00	2.974320E+00
1.530930E+00	1.593530E+00	3.042070E+00
1.545250E+00	1.493360E+00	2.993380E+00
1.522720E+00	1.487900E+00	3.065960E+00
1.548090E+00	1.431910E+00	3.017410E+00
1.927030E+00	2.356270E+00	3.263890E+00
1.958270E+00	2.454450E+00	3.289390E+00
1.940470E+00	2.407520E+00	3.198150E+00
1.891290E+00	2.279780E+00	3.169680E+00
1.581440E+00	1.397590E+00	2.956220E+00
1.612640E+00	1.314410E+00	2.984300E+00
1.656860E+00	1.222180E+00	3.033340E+00
1.716000E+00	1.177020E+00	2.982580E+00
1.709660E+00	1.161840E+00	3.048910E+00
1.775730E+00	1.131030E+00	3.049040E+00
2.009650E+00	2.658430E+00	3.308570E+00
2.020600E+00	2.733210E+00	3.336420E+00
2.020630E+00	2.697920E+00	3.244690E+00
1.988340E+00	2.557590E+00	3.248960E+00
1.893160E+00	1.083050E+00	2.947670E+00
1.850500E+00	1.104450E+00	2.990290E+00
1.936770E+00	1.055160E+00	3.032330E+00
2.038970E+00	2.803650E+00	3.360540E+00
2.060280E+00	2.844050E+00	3.349000E+00
2.057650E+00	2.801590E+00	3.291150E+00
2.025890E+00	1.034980E+00	2.994410E+00
2.106530E+00	1.004500E+00	3.056310E+00
2.098430E+00	2.903850E+00	3.329190E+00
2.224720E+00	9.646650E-01	3.065900E+00
2.346100E+00	9.135300E-01	3.053480E+00
2.320060E+00	9.354790E-01	3.120670E+00
2.388220E+00	9.084090E-01	3.161270E+00
2.151120E+00	2.980690E+00	3.346730E+00
2.191030E+00	3.028320E+00	3.364800E+00
2.183220E+00	2.996750E+00	3.306010E+00
2.473530E+00	8.662120E-01	3.105070E+00
2.219920E+00	3.027190E+00	3.281470E+00
2.223790E+00	3.060590E+00	3.358950E+00
2.599640E+00	8.043600E-01	3.082590E+00
2.272050E+00	3.106500E+00	3.333240E+00
2.702770E+00	7.400500E-01	3.034110E+00
2.803010E+00	7.027140E-01	3.097410E+00
2.335250E+00	3.178130E+00	3.355330E+00
2.383420E+00	3.225600E+00	3.389450E+00
2.378700E+00	3.197990E+00	3.310880E+00
2.947000E+00	6.333640E-01	3.054800E+00
2.435210E+00	3.249970E+00	3.359110E+00
3.105260E+00	5.877020E-01	3.029900E+00
3.057470E+00	5.861360E-01	3.109750E+00
3.130880E+00	5.722350E-01	3.099150E+00
2.503590E+00	3.303880E+00	3.369040E+00
3.233960E+00	5.565400E-01	3.071050E+00
2.573470E+00	3.342460E+00	3.364900E+00
3.425230E+00	5.686290E-01	3.084620E+00
2.653110E+00	3.374750E+00	3.355840E+00
3.609920E+00	6.254460E-01	3.043310E+00
2.741080E+00	3.408750E+00	3.347360E+00
3.808970E+00	7.290360E-01	3.021910E+00
2.801170E+00	3.439050E+00	3.383340E+00
2.802890E+00	3.417810E+00	3.332520E+00
3.919050E+00	8.223730E-01	3.008980E+00
3.922270E+00	8.133230E-01	3.067960E+00
2.839350E+00	3.449930E+00	3.396830E+00
2.881520E+00	3.432630E+00	3.358810E+00
4.144350E+00	1.043630E+00	3.065790E+00
3.999440E+00	8.894200E-01	3.068780E+00
2.971860E+00	3.425000E+00	3.356310E+00
4.244960E+00	1.207360E+00	3.060780E+00
4.233570E+00	1.152170E+00	3.121570E+00
3.050520E+00	3.399380E+00	3.337760E+00
3.125310E+00	3.402690E+00	3.409380E+00
4.420250E+00	1.751970E+00	3.090600E+00
4.406160E+00	1.639110E+00	3.111500E+00
4.380040E+00	1.520450E+00	3.091750E+00
4.327900E+00	1.353270E+00	3.082510E+00
4.278800E+00	1.231860E+00	3.141960E+00
3.212560E+00	3.359610E+00	3.369510E+00
3.272660E+00	3.331990E+00	3.347790E+00
4.428270E+00	2.083010E+00	3.109490E+00
4.429630E+00	1.970170E+00	3.163910E+00
4.432430E+00	1.870900E+00	3.105700E+00
3.316100E+00	3.319000E+00	3.331590E+00
3.391430E+00	3.320870E+00	3.379280E+00
3.476600E+00	3.300160E+00	3.308320E+00
3.509810E+00	3.321320E+00	3.406160E+00
4.343640E+00	2.398920E+00	3.170730E+00
4.376800E+00	2.310150E+00	3.221950E+00
4.403500E+00	2.205400E+00	3.166720E+00
3.588050E+00	3.308230E+00	3.342430E+00
3.645870E+00	3.290890E+00	3.284020E+00
3.699670E+00	3.302610E+00	3.372250E+00
4.112650E+00	2.878360E+00	3.233390E+00
4.152920E+00	2.797540E+00	3.303010E+00
4.199160E+00	2.694750E+00	3.260690E+00
4.258680E+00	2.591140E+00	3.224510E+00
4.307320E+00	2.487200E+00	3.199380E+00
3.804960E+00	3.284950E+00	3.368550E+00
3.878550E+00	3.226450E+00	3.329010E+00
3.974930E+00	3.131170E+00	3.277640E+00
3.952070E+00	3.166230E+00	3.194610E+00
4.036830E+00	3.041760E+00	3.306710E+00
4.074250E+00	2.964000E+00	3.274240E+00
1.732820E+00	2.029960E+00	3.339570E+00
1.763110E+00	2.068640E+00	3.340740E+00
1.740320E+00	2.034830E+00	3.314420E+00
1.717800E+00	1.996450E+00	3.315950E+00
1.810460E+00	2.135820E+00	3.334390E+00
1.857010E+00	2.234430E+00	3.370820E+00
1.843290E+00	2.181440E+00	3.293740E+00
1.765110E+00	2.047390E+00	3.269380E+00
1.692290E+00	1.937510E+00	3.199700E+00
1.693720E+00	1.947250E+00	3.267030E+00
1.627840E+00	1.830020E+00	3.157620E+00
1.640330E+00	1.856610E+00	3.237940E+00
1.567060E+00	1.726790E+00	3.129680E+00
1.580810E+00	1.752980E+00	3.209660E+00
1.524520E+00	1.623810E+00	3.117690E+00
1.528140E+00	1.652250E+00	3.195120E+00
1.510270E+00	1.535360E+00	3.116930E+00
1.500900E+00	1.541230E+00	3.207080E+00
1.506020E+00	1.487170E+00	3.124340E+00
1.498960E+00	1.486260E+00	3.171020E+00
1.505470E+00	1.441840E+00	3.159980E+00
1.897170E+00	2.296610E+00	3.316980E+00
1.573050E+00	1.348360E+00	3.046200E+00
1.534240E+00	1.374950E+00	3.133850E+00
1.604980E+00	1.278020E+00	3.073980E+00
1.573230E+00	1.305060E+00	3.123710E+00
1.624710E+00	1.237890E+00	3.105040E+00
1.604270E+00	1.253850E+00	3.158320E+00
1.648810E+00	1.209350E+00	3.159900E+00
1.962130E+00	2.496970E+00	3.402850E+00
1.975300E+00	2.549530E+00	3.423060E+00
1.972550E+00	2.523910E+00	3.357970E+00
1.943630E+00	2.426450E+00	3.361520E+00
1.721210E+00	1.152100E+00	3.153020E+00
1.817170E+00	1.122170E+00	3.170300E+00
2.004110E+00	2.739030E+00	3.451670E+00
2.023160E+00	2.800410E+00	3.480300E+00
2.016150E+00	2.769880E+00	3.407760E+00
1.995210E+00	2.652500E+00	3.396170E+00
1.879080E+00	1.092100E+00	3.132470E+00
1.974500E+00	1.063110E+00	3.177990E+00
2.048930E+00	2.856200E+00	3.415000E+00
2.055750E+00	1.038570E+00	3.137940E+00
2.146540E+00	1.003270E+00	3.149140E+00
2.132130E+00	1.019350E+00	3.233860E+00
2.228940E+00	9.856230E-01	3.246420E+00
2.084000E+00	2.938180E+00	3.451710E+00
2.120590E+00	2.992260E+00	3.483710E+00
2.118090E+00	2.972590E+00	3.410010E+00
2.329640E+00	9.444600E-01	3.205790E+00
2.395970E+00	9.086160E-01	3.224260E+00
2.155810E+00	3.020580E+00	3.438990E+00
2.476830E+00	8.768870E-01	3.262670E+00
2.212110E+00	3.083780E+00	3.457300E+00
2.598880E+00	8.156190E-01	3.217320E+00
2.265430E+00	3.148060E+00	3.468190E+00
2.305580E+00	3.195090E+00	3.502260E+00
2.301710E+00	3.174570E+00	3.423610E+00
2.709480E+00	7.456060E-01	3.163430E+00
2.852160E+00	6.712690E-01	3.220640E+00
2.355580E+00	3.228340E+00	3.469100E+00
2.983700E+00	5.984600E-01	3.179130E+00
2.935270E+00	6.141220E-01	3.242740E+00
2.996760E+00	5.807640E-01	3.255420E+00
2.426290E+00	3.276350E+00	3.467290E+00
3.129550E+00	5.530190E-01	3.197350E+00
2.494410E+00	3.323900E+00	3.466580E+00
3.319790E+00	5.306860E-01	3.168920E+00
3.256960E+00	5.165950E-01	3.248120E+00
3.352840E+00	5.238710E-01	3.249700E+00
2.569730E+00	3.371380E+00	3.470270E+00
3.413190E+00	5.463910E-01	3.160560E+00
3.410420E+00	5.377300E-01	3.210580E+00
2.649170E+00	3.404680E+00	3.471710E+00
3.581920E+00	5.968120E-01	3.147650E+00
3.489520E+00	5.588200E-01	3.188950E+00
2.730510E+00	3.440880E+00	3.466570E+00
3.744050E+00	6.744550E-01	3.186660E+00
2.820580E+00	3.467470E+00	3.463590E+00
3.950400E+00	8.268420E-01	3.166300E+00
2.887050E+00	3.486450E+00	3.512090E+00
2.886190E+00	3.473510E+00	3.452160E+00
4.063850E+00	9.351210E-01	3.144230E+00
4.061310E+00	9.251570E-01	3.207350E+00
2.918000E+00	3.487720E+00	3.502370E+00
2.962740E+00	3.468860E+00	3.485190E+00
4.240450E+00	1.140430E+00	3.217580E+00
4.134050E+00	1.003360E+00	3.205840E+00
3.051220E+00	3.430050E+00	3.449040E+00
3.123620E+00	3.414990E+00	3.510990E+00
4.422150E+00	1.703820E+00	3.173850E+00
4.409310E+00	1.591020E+00	3.184040E+00
4.387710E+00	1.453310E+00	3.197970E+00
4.334090E+00	1.309530E+00	3.221540E+00
4.382820E+00	1.402990E+00	3.271610E+00
3.189370E+00	3.391250E+00	3.482760E+00
3.258730E+00	3.359440E+00	3.467380E+00
3.300480E+00	3.338230E+00	3.399760E+00
3.346000E+00	3.341250E+00	3.495370E+00
4.429340E+00	2.092780E+00	3.245080E+00
4.439390E+00	1.973170E+00	3.259680E+00
4.439880E+00	1.835520E+00	3.218010E+00
4.436100E+00	1.683990E+00	3.263790E+00
4.415170E+00	1.544430E+00	3.275740E+00
4.400900E+00	1.461800E+00	3.273970E+00
3.443350E+00	3.328560E+00	3.468740E+00
3.530580E+00	3.332970E+00	3.500540E+00
4.349710E+00	2.408840E+00	3.277560E+00
4.389380E+00	2.309660E+00	3.343280E+00
4.409650E+00	2.217460E+00	3.276100E+00
3.615500E+00	3.329300E+00	3.438320E+00
3.712070E+00	3.327410E+00	3.483700E+00
4.117240E+00	2.901760E+00	3.351530E+00
4.161380E+00	2.817780E+00	3.428850E+00
4.209410E+00	2.714390E+00	3.383650E+00
4.266900E+00	2.615790E+00	3.341280E+00
4.312130E+00	2.513150E+00	3.310340E+00
3.789960E+00	3.312740E+00	3.442390E+00
3.888050E+00	3.267510E+00	3.463200E+00
3.970770E+00	3.177030E+00	3.421560E+00
4.031000E+00	3.085820E+00	3.401130E+00
4.074660E+00	2.994960E+00	3.383080E+00
1.822820E+00	2.205430E+00	3.503110E+00
1.860870E+00	2.276660E+00	3.520400E+00
1.829010E+00	2.207390E+00	3.468000E+00
1.808610E+00	2.151800E+00	3.403050E+00
1.794530E+00	2.138600E+00	3.470970E+00
1.730600E+00	2.020140E+00	3.393740E+00
1.661540E+00	1.901760E+00	3.320830E+00
1.657970E+00	1.903120E+00	3.393830E+00
1.598820E+00	1.784030E+00	3.288690E+00
1.610140E+00	1.811380E+00	3.364670E+00
1.540190E+00	1.682480E+00	3.271900E+00
1.550420E+00	1.712170E+00	3.345810E+00
1.508050E+00	1.592520E+00	3.263840E+00
1.507270E+00	1.604320E+00	3.352250E+00
1.497870E+00	1.543140E+00	3.268260E+00
1.497210E+00	1.545280E+00	3.315530E+00
1.492150E+00	1.501270E+00	3.300950E+00
1.862950E+00	2.263140E+00	3.447060E+00
1.901320E+00	2.346800E+00	3.494000E+00
1.496330E+00	1.437100E+00	3.265420E+00
1.513000E+00	1.393100E+00	3.215790E+00
1.514840E+00	1.379670E+00	3.269650E+00
1.537110E+00	1.343420E+00	3.251410E+00
1.932060E+00	2.423000E+00	3.498210E+00
1.957890E+00	2.511590E+00	3.536250E+00
1.954090E+00	2.481410E+00	3.451260E+00
1.912290E+00	2.356060E+00	3.423040E+00
1.573020E+00	1.293290E+00	3.212500E+00
1.632690E+00	1.224690E+00	3.280420E+00
1.682150E+00	1.183640E+00	3.235250E+00
1.684140E+00	1.180610E+00	3.293810E+00
1.729650E+00	1.150130E+00	3.284420E+00
1.989950E+00	2.705870E+00	3.601850E+00
2.002270E+00	2.767620E+00	3.595760E+00
2.003760E+00	2.711610E+00	3.519010E+00
1.983600E+00	2.587150E+00	3.486080E+00
1.983610E+00	2.618230E+00	3.571950E+00
1.873250E+00	1.106920E+00	3.234010E+00
1.822780E+00	1.121870E+00	3.275480E+00
1.887610E+00	1.100100E+00	3.297700E+00
2.012680E+00	2.830750E+00	3.642080E+00
2.040790E+00	2.890750E+00	3.617260E+00
2.025760E+00	2.814520E+00	3.562020E+00
1.938580E+00	1.077090E+00	3.273860E+00
2.056670E+00	2.889360E+00	3.525080E+00
2.067760E+00	2.945480E+00	3.603060E+00
2.064150E+00	1.048650E+00	3.299640E+00
2.166930E+00	1.010370E+00	3.322330E+00
2.256820E+00	9.928270E-01	3.389280E+00
2.096520E+00	2.970780E+00	3.546920E+00
2.348890E+00	9.521890E-01	3.339890E+00
2.395700E+00	9.136870E-01	3.273600E+00
2.157410E+00	3.040400E+00	3.568000E+00
2.434840E+00	9.056360E-01	3.343720E+00
2.521990E+00	8.835430E-01	3.406690E+00
2.214680E+00	3.106860E+00	3.585480E+00
2.245660E+00	3.156310E+00	3.604430E+00
2.244400E+00	3.132510E+00	3.535840E+00
2.608900E+00	8.224730E-01	3.354880E+00
2.278240E+00	3.178900E+00	3.560500E+00
2.713730E+00	7.420800E-01	3.296840E+00
2.816600E+00	6.973370E-01	3.374340E+00
2.339780E+00	3.242090E+00	3.597820E+00
2.921230E+00	6.231730E-01	3.315380E+00
3.036260E+00	5.685940E-01	3.355850E+00
2.416010E+00	3.284550E+00	3.566270E+00
3.169790E+00	5.326260E-01	3.318520E+00
3.117710E+00	5.436510E-01	3.381370E+00
3.193250E+00	5.275120E-01	3.412020E+00
2.487450E+00	3.335870E+00	3.567420E+00
3.307670E+00	5.204950E-01	3.343550E+00
2.566680E+00	3.379940E+00	3.576710E+00
3.469220E+00	5.522320E-01	3.302120E+00
2.647710E+00	3.417760E+00	3.584050E+00
3.612540E+00	6.090000E-01	3.247690E+00
3.615880E+00	6.180980E-01	3.352420E+00
2.724360E+00	3.453220E+00	3.583440E+00
3.697310E+00	6.520720E-01	3.258700E+00
3.680770E+00	6.479230E-01	3.305420E+00
2.802470E+00	3.472730E+00	3.579910E+00
3.883100E+00	7.773820E-01	3.338140E+00
3.747980E+00	6.814710E-01	3.292300E+00
2.873210E+00	3.488440E+00	3.578910E+00
4.075470E+00	9.457910E-01	3.306030E+00
2.927580E+00	3.489730E+00	3.561730E+00
2.987260E+00	3.480460E+00	3.621590E+00
4.172810E+00	1.050730E+00	3.292060E+00
4.163950E+00	1.039450E+00	3.350500E+00
3.071320E+00	3.432250E+00	3.584770E+00
3.130410E+00	3.415110E+00	3.569600E+00
4.361790E+00	1.346340E+00	3.312840E+00
4.311210E+00	1.247140E+00	3.325840E+00
4.235190E+00	1.125000E+00	3.365390E+00
3.168280E+00	3.400670E+00	3.553940E+00
3.240760E+00	3.370430E+00	3.574820E+00
3.347140E+00	3.356050E+00	3.606940E+00
4.440770E+00	2.033890E+00	3.331130E+00
4.452390E+00	1.923150E+00	3.332570E+00
4.457440E+00	1.788420E+00	3.349520E+00
4.442790E+00	1.629700E+00	3.388060E+00
4.461340E+00	1.737670E+00	3.408280E+00
4.399490E+00	1.447270E+00	3.357350E+00
4.358070E+00	1.327040E+00	3.382380E+00
3.437460E+00	3.336680E+00	3.556150E+00
3.535690E+00	3.353670E+00	3.591940E+00
4.348770E+00	2.438150E+00	3.410330E+00
4.393110E+00	2.316960E+00	3.474250E+00
4.429630E+00	2.160200E+00	3.395490E+00
4.449470E+00	2.002380E+00	3.417620E+00
4.466050E+00	1.881760E+00	3.417530E+00
4.467690E+00	1.795680E+00	3.424970E+00
3.626820E+00	3.341210E+00	3.538340E+00
3.719540E+00	3.348510E+00	3.572570E+00
4.116660E+00	2.930760E+00	3.481750E+00
4.170910E+00	2.834290E+00	3.547100E+00
4.212030E+00	2.731610E+00	3.500250E+00
4.275140E+00	2.624140E+00	3.462160E+00
4.309240E+00	2.542210E+00	3.402700E+00
3.816210E+00	3.331380E+00	3.542010E+00
3.906220E+00	3.298850E+00	3.564950E+00
3.937910E+00	3.255700E+00	3.529300E+00
3.980920E+00	3.206630E+00	3.522430E+00
4.041510E+00	3.114280E+00	3.537420E+00
4.023840E+00	3.180770E+00	3.563080E+00
4.068580E+00	3.025200E+00	3.471880E+00
3.965780E+00	3.256670E+00	3.578160E+00
4.007340E+00	3.216100E+00	3.579490E+00
1.807510E+00	2.282630E+00	3.673410E+00
1.836140E+00	2.330050E+00	3.660170E+00
1.814040E+00	2.273620E+00	3.625860E+00
1.809810E+00	2.198200E+00	3.557860E+00
1.783990E+00	2.211360E+00	3.641710E+00
1.753350E+00	2.063110E+00	3.505380E+00
1.756100E+00	2.106830E+00	3.596500E+00
1.683350E+00	1.948580E+00	3.464930E+00
1.704140E+00	1.993090E+00	3.552790E+00
1.625880E+00	1.840660E+00	3.439000E+00
1.646670E+00	1.881710E+00	3.517870E+00
1.566470E+00	1.742490E+00	3.418770E+00
1.594430E+00	1.778300E+00	3.495240E+00
1.518090E+00	1.657190E+00	3.405610E+00
1.533800E+00	1.676690E+00	3.492720E+00
1.504060E+00	1.608730E+00	3.407000E+00
1.509950E+00	1.615720E+00	3.449070E+00
1.500890E+00	1.567610E+00	3.436440E+00
1.855290E+00	2.319380E+00	3.601710E+00
1.881940E+00	2.418500E+00	3.677150E+00
1.487700E+00	1.497290E+00	3.406920E+00
1.487860E+00	1.455500E+00	3.353010E+00
1.490530E+00	1.443580E+00	3.407340E+00
1.500530E+00	1.407990E+00	3.386550E+00
1.913240E+00	2.416090E+00	3.575370E+00
1.919830E+00	2.491710E+00	3.648900E+00
1.526490E+00	1.353180E+00	3.343940E+00
1.572270E+00	1.281310E+00	3.327330E+00
1.564270E+00	1.294750E+00	3.440230E+00
1.605220E+00	1.239550E+00	3.353640E+00
1.593670E+00	1.249570E+00	3.403410E+00
1.637540E+00	1.215440E+00	3.400060E+00
1.936260E+00	2.538120E+00	3.664190E+00
1.950530E+00	2.581820E+00	3.681860E+00
1.949660E+00	2.546760E+00	3.620440E+00
1.699540E+00	1.169400E+00	3.372370E+00
1.791250E+00	1.123910E+00	3.378320E+00
1.766160E+00	1.136120E+00	3.484380E+00
1.844570E+00	1.110760E+00	3.467290E+00
1.989560E+00	2.762850E+00	3.666940E+00
1.972240E+00	2.660040E+00	3.666840E+00
1.907460E+00	1.091060E+00	3.393840E+00
2.030720E+00	2.895670E+00	3.701790E+00
2.011310E+00	2.829170E+00	3.729070E+00
1.993820E+00	1.062390E+00	3.365800E+00
2.009340E+00	1.062330E+00	3.443960E+00
2.066870E+00	1.053510E+00	3.415350E+00
2.058400E+00	2.956570E+00	3.684560E+00
2.166420E+00	1.025010E+00	3.439710E+00
2.278330E+00	9.956790E-01	3.505610E+00
2.098680E+00	3.006070E+00	3.649080E+00
2.357830E+00	9.695000E-01	3.475770E+00
2.145160E+00	3.076280E+00	3.711270E+00
2.185970E+00	3.127200E+00	3.722110E+00
2.182920E+00	3.102760E+00	3.654600E+00
2.441130E+00	9.238950E-01	3.444380E+00
2.538770E+00	8.871540E-01	3.530220E+00
2.221420E+00	3.159120E+00	3.682540E+00
2.623820E+00	8.289820E-01	3.486950E+00
2.274250E+00	3.209430E+00	3.657370E+00
2.712540E+00	7.610930E-01	3.434710E+00
2.809640E+00	7.083620E-01	3.506240E+00
2.325130E+00	3.280410E+00	3.719720E+00
2.384900E+00	3.332500E+00	3.723630E+00
2.359350E+00	3.293280E+00	3.668630E+00
2.910070E+00	6.376350E-01	3.439520E+00
2.999040E+00	5.855700E-01	3.501420E+00
2.400850E+00	3.312320E+00	3.651040E+00
2.442510E+00	3.370240E+00	3.718000E+00
3.098210E+00	5.507390E-01	3.454700E+00
3.190930E+00	5.321560E-01	3.522010E+00
2.468420E+00	3.361420E+00	3.655420E+00
2.479170E+00	3.396330E+00	3.714260E+00
3.303070E+00	5.240390E-01	3.474170E+00
2.510510E+00	3.414850E+00	3.716570E+00
2.552030E+00	3.415540E+00	3.680300E+00
3.427040E+00	5.466410E-01	3.433550E+00
2.641250E+00	3.452880E+00	3.690820E+00
3.543890E+00	5.820100E-01	3.414150E+00
2.720380E+00	3.491480E+00	3.691230E+00
3.660270E+00	6.560730E-01	3.475380E+00
3.732020E+00	6.824590E-01	3.372530E+00
3.816230E+00	7.424690E-01	3.470380E+00
2.793660E+00	3.513730E+00	3.683090E+00
3.938580E+00	8.375700E-01	3.479510E+00
2.861880E+00	3.519560E+00	3.675470E+00
4.048670E+00	9.221700E-01	3.442020E+00
2.926810E+00	3.516220E+00	3.658720E+00
2.987410E+00	3.526430E+00	3.726170E+00
4.156090E+00	1.036310E+00	3.419540E+00
3.045450E+00	3.481360E+00	3.685320E+00
3.126180E+00	3.458250E+00	3.696190E+00
3.155420E+00	3.413570E+00	3.611250E+00
3.202380E+00	3.413560E+00	3.661420E+00
4.316760E+00	1.239700E+00	3.434520E+00
4.244540E+00	1.140170E+00	3.489470E+00
3.281460E+00	3.391960E+00	3.668340E+00
3.350580E+00	3.383980E+00	3.668710E+00
4.468830E+00	1.723330E+00	3.477460E+00
4.452260E+00	1.611240E+00	3.499160E+00
4.420390E+00	1.498680E+00	3.481280E+00
4.373540E+00	1.360850E+00	3.467790E+00
3.435590E+00	3.374740E+00	3.651700E+00
3.534890E+00	3.383540E+00	3.654160E+00
4.359810E+00	2.454230E+00	3.566790E+00
4.322890E+00	2.525110E+00	3.479720E+00
4.313770E+00	2.574140E+00	3.546130E+00
4.406510E+00	2.317790E+00	3.580980E+00
4.431410E+00	2.204180E+00	3.542730E+00
4.456350E+00	2.061180E+00	3.517290E+00
4.472050E+00	1.924140E+00	3.504860E+00
4.475080E+00	1.826570E+00	3.480440E+00
3.638270E+00	3.381660E+00	3.641020E+00
3.803840E+00	3.383450E+00	3.653430E+00
4.135630E+00	2.948020E+00	3.629870E+00
4.088300E+00	3.010360E+00	3.547920E+00
4.087530E+00	3.051070E+00	3.617170E+00
4.187030E+00	2.838600E+00	3.639020E+00
4.220420E+00	2.756150E+00	3.600030E+00
4.270930E+00	2.665480E+00	3.568050E+00
3.868760E+00	3.377800E+00	3.656560E+00
3.875790E+00	3.353780E+00	3.622700E+00
4.033270E+00	3.196340E+00	3.627400E+00
4.067730E+00	3.129380E+00	3.665890E+00
3.896490E+00	3.364890E+00	3.658320E+00
3.942350E+00	3.322200E+00	3.660990E+00
3.996730E+00	3.250340E+00	3.623790E+00
1.747310E+00	2.127420E+00	3.733370E+00
1.767150E+00	2.175880E+00	3.745370E+00
1.755590E+00	2.138610E+00	3.683580E+00
1.715690E+00	2.033760E+00	3.637730E+00
1.728220E+00	2.065960E+00	3.714380E+00
1.664800E+00	1.926000E+00	3.600600E+00
1.682470E+00	1.967080E+00	3.681530E+00
1.617200E+00	1.819590E+00	3.574790E+00
1.638900E+00	1.862600E+00	3.654770E+00
1.566980E+00	1.733410E+00	3.557130E+00
1.584630E+00	1.756510E+00	3.652300E+00
1.538910E+00	1.684760E+00	3.553390E+00
1.547010E+00	1.692310E+00	3.603570E+00
1.531470E+00	1.642770E+00	3.581170E+00
1.840000E+00	2.332190E+00	3.732290E+00
1.790970E+00	2.234940E+00	3.713570E+00
1.518790E+00	1.586140E+00	3.525330E+00
1.503980E+00	1.525570E+00	3.501050E+00
1.513820E+00	1.521610E+00	3.604000E+00
1.507810E+00	1.473040E+00	3.544530E+00
1.883870E+00	2.430370E+00	3.765650E+00
1.911660E+00	2.496270E+00	3.773470E+00
1.897840E+00	2.470720E+00	3.729840E+00
1.509040E+00	1.423290E+00	3.483660E+00
1.535400E+00	1.356310E+00	3.468940E+00
1.547460E+00	1.376310E+00	3.578460E+00
1.562230E+00	1.320190E+00	3.501080E+00
1.563960E+00	1.333290E+00	3.549260E+00
1.584330E+00	1.292610E+00	3.542260E+00
1.925840E+00	2.525950E+00	3.715860E+00
1.943780E+00	2.566590E+00	3.812800E+00
1.622580E+00	1.241280E+00	3.498680E+00
1.696430E+00	1.185160E+00	3.494960E+00
1.676970E+00	1.202270E+00	3.600570E+00
1.736920E+00	1.150710E+00	3.533220E+00
1.723210E+00	1.160840E+00	3.578590E+00
1.766500E+00	1.126670E+00	3.583670E+00
1.969200E+00	2.635830E+00	3.819160E+00
1.981590E+00	2.672840E+00	3.804530E+00
1.965850E+00	2.627380E+00	3.753210E+00
1.904320E+00	1.087610E+00	3.510310E+00
1.846020E+00	1.099110E+00	3.570090E+00
1.938480E+00	1.061960E+00	3.599520E+00
1.997410E+00	2.740400E+00	3.785050E+00
1.987690E+00	1.057650E+00	3.522540E+00
2.064350E+00	1.036550E+00	3.583920E+00
2.012300E+00	1.035960E+00	3.609820E+00
2.091220E+00	1.031900E+00	3.658110E+00
2.040370E+00	2.888060E+00	3.790710E+00
2.021790E+00	2.829690E+00	3.804630E+00
2.099080E+00	1.044100E+00	3.520840E+00
2.138490E+00	1.021650E+00	3.615440E+00
2.057850E+00	2.945360E+00	3.767030E+00
2.236450E+00	9.926020E-01	3.609980E+00
2.099560E+00	3.019120E+00	3.783850E+00
2.358090E+00	9.697540E-01	3.597060E+00
2.181480E+00	3.123510E+00	3.792050E+00
2.145730E+00	3.082790E+00	3.807410E+00
2.449270E+00	9.210880E-01	3.564950E+00
2.549800E+00	8.962000E-01	3.652100E+00
2.213450E+00	3.163000E+00	3.767730E+00
2.634480E+00	8.319130E-01	3.610130E+00
2.263920E+00	3.227410E+00	3.786640E+00
2.718200E+00	7.641430E-01	3.561780E+00
2.812940E+00	7.229270E-01	3.633580E+00
2.371350E+00	3.333140E+00	3.809710E+00
2.318940E+00	3.292370E+00	3.817490E+00
2.902560E+00	6.492150E-01	3.568640E+00
2.991270E+00	6.003610E-01	3.626520E+00
2.433370E+00	3.378220E+00	3.802980E+00
3.086620E+00	5.616380E-01	3.570690E+00
3.186200E+00	5.462490E-01	3.641810E+00
2.500330E+00	3.423850E+00	3.787460E+00
3.296080E+00	5.351350E-01	3.597360E+00
2.558480E+00	3.460590E+00	3.824370E+00
2.557500E+00	3.449720E+00	3.768830E+00
3.413330E+00	5.535240E-01	3.557000E+00
2.587990E+00	3.470230E+00	3.816650E+00
2.630920E+00	3.478240E+00	3.808810E+00
3.536650E+00	5.862470E-01	3.519010E+00
2.715490E+00	3.514260E+00	3.798430E+00
3.760880E+00	7.393760E-01	3.589530E+00
3.634030E+00	6.646610E-01	3.611290E+00
2.797920E+00	3.539420E+00	3.794150E+00
3.902160E+00	8.373220E-01	3.580810E+00
2.849760E+00	3.543020E+00	3.755420E+00
4.034990E+00	9.390290E-01	3.563080E+00
2.916560E+00	3.550560E+00	3.772090E+00
2.991050E+00	3.548120E+00	3.832050E+00
4.143460E+00	1.043910E+00	3.532290E+00
3.058920E+00	3.506890E+00	3.775130E+00
3.148140E+00	3.496770E+00	3.799070E+00
3.219910E+00	3.442500E+00	3.731750E+00
4.319380E+00	1.259730E+00	3.551360E+00
4.232440E+00	1.154570E+00	3.604090E+00
3.248210E+00	3.471880E+00	3.805800E+00
3.317660E+00	3.460980E+00	3.801300E+00
3.341930E+00	3.424190E+00	3.734500E+00
4.466710E+00	1.663270E+00	3.566460E+00
4.437240E+00	1.544130E+00	3.588420E+00
4.460160E+00	1.625700E+00	3.631290E+00
4.382740E+00	1.399980E+00	3.582550E+00
3.397280E+00	3.461710E+00	3.800610E+00
3.501350E+00	3.463110E+00	3.812560E+00
3.519090E+00	3.421120E+00	3.730250E+00
4.316500E+00	2.600270E+00	3.651320E+00
4.361470E+00	2.485790E+00	3.714790E+00
4.401380E+00	2.360330E+00	3.675040E+00
4.431470E+00	2.234780E+00	3.655460E+00
4.457710E+00	2.101000E+00	3.632330E+00
4.473520E+00	1.957790E+00	3.613990E+00
4.478800E+00	1.790750E+00	3.585480E+00
4.470590E+00	1.688640E+00	3.622670E+00
3.600260E+00	3.453500E+00	3.796470E+00
3.694240E+00	3.456000E+00	3.840270E+00
3.703460E+00	3.417150E+00	3.749480E+00
4.100440E+00	3.053200E+00	3.711930E+00
4.141650E+00	2.976930E+00	3.774170E+00
4.180700E+00	2.876680E+00	3.725430E+00
4.223310E+00	2.773060E+00	3.700340E+00
4.264610E+00	2.697800E+00	3.646860E+00
3.792460E+00	3.431940E+00	3.822360E+00
3.866960E+00	3.390390E+00	3.764620E+00
3.887330E+00	3.375160E+00	3.687020E+00
3.922340E+00	3.360600E+00	3.721710E+00
4.038020E+00	3.216640E+00	3.756320E+00
4.003300E+00	3.259960E+00	3.681730E+00
3.978160E+00	3.303790E+00	3.741150E+00
4.078800E+00	3.129400E+00	3.757470E+00
3.951330E+00	3.338250E+00	3.723860E+00
1.732230E+00	2.142080E+00	3.865490E+00
1.754650E+00	2.196710E+00	3.856040E+00
1.745680E+00	2.126580E+00	3.790550E+00
1.702880E+00	2.013460E+00	3.762140E+00
1.713340E+00	2.067380E+00	3.843380E+00
1.659460E+00	1.912320E+00	3.734040E+00
1.679580E+00	1.973330E+00	3.821540E+00
1.621760E+00	1.821760E+00	3.715380E+00
1.646060E+00	1.877540E+00	3.797710E+00
1.592210E+00	1.771090E+00	3.715330E+00
1.612140E+00	1.796840E+00	3.779680E+00
1.577750E+00	1.733750E+00	3.745710E+00
1.775390E+00	2.261520E+00	3.893180E+00
1.811370E+00	2.321980E+00	3.880450E+00
1.798820E+00	2.250060E+00	3.806180E+00
1.551460E+00	1.654230E+00	3.700940E+00
1.528820E+00	1.580050E+00	3.638410E+00
1.543750E+00	1.591970E+00	3.710240E+00
1.521440E+00	1.539230E+00	3.660240E+00
1.536410E+00	1.555400E+00	3.713180E+00
1.524620E+00	1.513080E+00	3.697760E+00
1.839770E+00	2.385150E+00	3.920320E+00
1.869760E+00	2.444600E+00	3.910730E+00
1.856120E+00	2.376300E+00	3.837710E+00
1.528800E+00	1.423830E+00	3.596590E+00
1.529100E+00	1.460010E+00	3.678990E+00
1.545300E+00	1.398880E+00	3.627630E+00
1.545650E+00	1.414380E+00	3.665350E+00
1.561740E+00	1.380010E+00	3.668780E+00
1.901210E+00	2.488110E+00	3.855590E+00
1.583050E+00	1.316330E+00	3.650870E+00
1.617280E+00	1.251000E+00	3.611490E+00
1.609330E+00	1.269100E+00	3.669630E+00
1.651630E+00	1.222920E+00	3.645790E+00
1.638040E+00	1.241590E+00	3.687510E+00
1.680770E+00	1.205810E+00	3.692620E+00
1.935600E+00	2.584480E+00	3.914580E+00
1.957600E+00	2.652950E+00	3.922220E+00
1.958180E+00	2.626070E+00	3.865990E+00
1.740640E+00	1.146410E+00	3.689950E+00
1.804840E+00	1.097980E+00	3.661800E+00
1.791450E+00	1.104440E+00	3.722280E+00
1.836670E+00	1.090090E+00	3.739260E+00
1.977660E+00	2.689600E+00	3.871050E+00
1.899110E+00	1.077170E+00	3.695790E+00
1.995640E+00	2.782390E+00	3.917410E+00
2.016060E+00	2.849180E+00	3.917170E+00
2.014080E+00	2.815800E+00	3.857760E+00
2.013620E+00	1.042110E+00	3.702480E+00
2.122770E+00	1.033250E+00	3.743120E+00
2.033550E+00	2.875390E+00	3.867470E+00
2.201470E+00	1.005540E+00	3.705990E+00
2.063150E+00	2.963570E+00	3.882620E+00
2.254090E+00	9.909270E-01	3.681890E+00
2.280560E+00	9.919860E-01	3.720230E+00
2.102910E+00	3.048400E+00	3.905000E+00
2.132150E+00	3.103690E+00	3.927670E+00
2.129920E+00	3.074950E+00	3.862000E+00
2.350480E+00	9.827100E-01	3.724270E+00
2.285400E+00	9.898290E-01	3.685940E+00
2.166880E+00	3.131090E+00	3.883910E+00
2.456400E+00	9.342640E-01	3.690680E+00
2.562700E+00	9.065510E-01	3.775340E+00
2.215720E+00	3.181570E+00	3.852400E+00
2.645190E+00	8.480500E-01	3.735650E+00
2.256420E+00	3.261570E+00	3.923960E+00
2.302440E+00	3.324160E+00	3.945470E+00
2.296080E+00	3.287340E+00	3.874460E+00
2.727190E+00	7.834670E-01	3.689040E+00
2.825340E+00	7.388820E-01	3.763260E+00
2.347980E+00	3.346990E+00	3.906950E+00
2.907850E+00	6.661470E-01	3.700110E+00
2.996280E+00	6.156700E-01	3.738220E+00
2.416160E+00	3.394150E+00	3.899880E+00
3.083610E+00	5.775930E-01	3.690470E+00
3.185990E+00	5.596000E-01	3.761440E+00
2.479700E+00	3.437250E+00	3.890880E+00
3.293580E+00	5.487670E-01	3.719670E+00
2.542820E+00	3.470060E+00	3.886420E+00
3.406270E+00	5.700130E-01	3.682250E+00
2.596330E+00	3.485130E+00	3.872620E+00
2.648880E+00	3.527250E+00	3.933070E+00
3.523880E+00	6.023180E-01	3.643010E+00
2.710320E+00	3.541250E+00	3.901680E+00
3.732870E+00	7.470610E-01	3.710590E+00
3.623990E+00	6.738850E-01	3.731140E+00
2.779540E+00	3.558260E+00	3.889500E+00
3.862970E+00	8.386960E-01	3.692690E+00
2.842890E+00	3.566910E+00	3.883810E+00
2.868570E+00	3.555810E+00	3.828280E+00
2.923590E+00	3.590460E+00	3.904930E+00
4.018890E+00	9.672280E-01	3.690530E+00
3.000320E+00	3.583570E+00	3.904260E+00
4.132230E+00	1.065320E+00	3.639190E+00
3.073680E+00	3.552790E+00	3.882430E+00
3.198290E+00	3.546680E+00	3.887290E+00
4.311630E+00	1.284210E+00	3.702650E+00
4.213510E+00	1.154950E+00	3.675570E+00
3.272210E+00	3.559750E+00	3.912030E+00
3.308970E+00	3.503610E+00	3.857920E+00
4.442420E+00	1.563740E+00	3.671520E+00
4.401990E+00	1.450630E+00	3.684040E+00
4.377010E+00	1.390450E+00	3.732300E+00
3.346730E+00	3.565200E+00	3.919980E+00
3.436670E+00	3.566800E+00	3.931370E+00
3.433680E+00	3.510290E+00	3.871170E+00
4.331780E+00	2.621820E+00	3.801980E+00
4.278690E+00	2.688130E+00	3.718270E+00
4.257720E+00	2.747060E+00	3.792610E+00
4.378990E+00	2.491120E+00	3.813830E+00
4.409480E+00	2.388350E+00	3.782260E+00
4.438910E+00	2.265950E+00	3.760510E+00
4.463420E+00	2.133010E+00	3.741200E+00
4.476510E+00	1.998610E+00	3.723810E+00
4.486510E+00	1.851330E+00	3.714850E+00
4.470160E+00	1.673040E+00	3.706730E+00
4.435900E+00	1.529020E+00	3.741320E+00
4.404930E+00	1.444370E+00	3.749030E+00
3.513850E+00	3.544860E+00	3.918080E+00
3.579560E+00	3.499330E+00	3.868200E+00
3.699030E+00	3.504280E+00	3.917090E+00
4.109020E+00	3.091200E+00	3.834190E+00
4.156280E+00	3.012690E+00	3.908900E+00
4.188860E+00	2.904890E+00	3.836540E+00
4.211050E+00	2.822980E+00	3.780940E+00
3.799590E+00	3.470600E+00	3.896960E+00
3.885600E+00	3.421450E+00	3.872690E+00
3.976390E+00	3.335450E+00	3.849750E+00
3.941780E+00	3.347710E+00	3.762450E+00
4.063240E+00	3.242970E+00	3.893860E+00
4.078560E+00	3.168040E+00	3.826860E+00
1.751750E+00	2.198390E+00	3.927120E+00
1.728630E+00	2.117960E+00	3.913040E+00
1.710030E+00	2.042620E+00	3.914290E+00
1.675370E+00	1.946390E+00	3.894720E+00
1.646330E+00	1.853730E+00	3.874200E+00
1.606630E+00	1.763550E+00	3.871410E+00
1.569360E+00	1.699220E+00	3.795260E+00
1.579930E+00	1.703230E+00	3.855570E+00
1.570680E+00	1.662670E+00	3.828350E+00
1.809070E+00	2.320350E+00	3.951300E+00
1.774740E+00	2.261870E+00	3.942800E+00
1.564300E+00	1.597410E+00	3.805670E+00
1.549610E+00	1.534710E+00	3.785960E+00
1.542490E+00	1.494540E+00	3.762950E+00
1.561130E+00	1.508860E+00	3.836010E+00
1.568870E+00	1.468020E+00	3.823700E+00
1.867970E+00	2.437050E+00	3.967430E+00
1.848960E+00	2.387540E+00	3.984410E+00
1.571410E+00	1.413230E+00	3.755730E+00
1.584870E+00	1.364770E+00	3.734040E+00
1.602940E+00	1.380600E+00	3.812550E+00
1.609310E+00	1.332330E+00	3.778850E+00
1.907080E+00	2.513690E+00	3.980980E+00
1.619450E+00	1.279000E+00	3.735600E+00
1.666430E+00	1.234100E+00	3.781480E+00
1.707790E+00	1.185160E+00	3.765440E+00
1.709520E+00	1.193240E+00	3.860680E+00
1.746830E+00	1.146920E+00	3.816480E+00
1.953560E+00	2.638070E+00	3.975450E+00
1.940020E+00	2.591100E+00	3.995470E+00
1.809130E+00	1.106090E+00	3.813990E+00
1.903320E+00	1.079560E+00	3.821520E+00
1.979690E+00	2.712930E+00	3.992350E+00
1.981250E+00	1.051310E+00	3.800130E+00
1.974710E+00	1.055780E+00	3.876110E+00
2.039630E+00	1.045090E+00	3.885160E+00
2.018310E+00	2.848930E+00	3.990570E+00
2.003190E+00	2.791800E+00	4.010650E+00
2.099960E+00	1.040480E+00	3.831520E+00
2.035480E+00	2.909540E+00	3.955660E+00
2.203360E+00	1.007710E+00	3.821480E+00
2.068040E+00	2.987170E+00	4.022940E+00
2.096960E+00	3.054710E+00	4.043800E+00
2.085160E+00	3.032310E+00	3.970690E+00
2.292530E+00	9.937330E-01	3.795240E+00
2.119730E+00	3.097360E+00	4.002730E+00
2.382190E+00	9.766580E-01	3.848840E+00
2.159810E+00	3.156800E+00	3.985600E+00
2.475300E+00	9.349100E-01	3.830240E+00
2.582780E+00	9.128240E-01	3.879830E+00
2.203280E+00	3.206790E+00	3.956650E+00
2.653580E+00	8.622160E-01	3.860710E+00
2.291040E+00	3.333160E+00	4.022460E+00
2.243930E+00	3.276590E+00	4.036090E+00
2.742850E+00	7.975310E-01	3.823810E+00
2.832360E+00	7.534440E-01	3.859670E+00
2.343030E+00	3.381110E+00	4.012990E+00
2.936900E+00	6.760390E-01	3.867230E+00
2.404060E+00	3.420740E+00	4.002060E+00
3.077890E+00	5.990620E-01	3.815370E+00
2.464400E+00	3.461930E+00	3.989360E+00
2.524170E+00	3.498930E+00	3.978230E+00
3.406980E+00	5.834650E-01	3.808230E+00
3.289320E+00	5.585820E-01	3.835740E+00
2.588120E+00	3.521130E+00	3.964050E+00
2.642680E+00	3.552220E+00	4.036430E+00
3.525370E+00	6.166450E-01	3.765070E+00
2.710240E+00	3.577400E+00	4.006350E+00
3.708980E+00	7.459050E-01	3.834780E+00
3.615360E+00	6.738790E-01	3.824490E+00
2.762730E+00	3.587240E+00	3.961010E+00
3.833730E+00	8.415680E-01	3.806720E+00
2.832850E+00	3.602260E+00	3.975670E+00
2.918790E+00	3.643460E+00	4.036590E+00
3.947640E+00	9.301120E-01	3.781300E+00
3.029120E+00	3.634080E+00	3.988210E+00
4.065960E+00	1.064840E+00	3.832580E+00
[truncated: 10,719 more rows]
