# Supplementary material for: A New MRI-Based Model of Heart Function with Coupled Hemodynamics and Application to Normal and Diseased Canine Left Ventricles
Source: Front Bioeng Biotechnol. 2015 Sep 23;3:140. doi: 10.3389/fbioe.2015.00140 (PMC4585083; doi:10.3389/fbioe.2015.00140)
Supplement: Supplementary file 3 [file Data_Sheet_3.ZIP › Case1_Normal_SR_Systole/nodes/case1_systole_time_0.3302.csv]

3.172590E+00	1.803580E+00	7.514070E-01
3.196910E+00	1.864680E+00	7.502200E-01
3.219710E+00	1.819440E+00	7.606570E-01
3.224780E+00	1.764160E+00	7.838150E-01
3.251620E+00	1.940400E+00	7.601110E-01
3.281100E+00	2.011840E+00	7.728110E-01
3.309840E+00	1.957900E+00	7.837810E-01
3.316340E+00	1.856900E+00	8.027360E-01
3.429380E+00	1.789790E+00	8.945590E-01
3.352800E+00	1.721390E+00	8.737240E-01
3.488060E+00	1.723320E+00	9.793880E-01
3.387700E+00	2.000600E+00	8.285930E-01
3.468180E+00	1.890760E+00	9.066260E-01
3.517440E+00	1.810170E+00	9.741100E-01
2.827070E+00	2.059370E+00	8.177010E-01
2.851940E+00	2.160580E+00	8.360460E-01
2.890960E+00	2.107090E+00	8.013080E-01
2.903910E+00	2.037770E+00	7.827650E-01
2.910880E+00	2.250220E+00	8.561910E-01
2.936420E+00	2.336060E+00	9.046590E-01
2.979050E+00	2.284830E+00	8.608270E-01
3.034960E+00	2.165910E+00	7.949880E-01
3.161580E+00	1.984050E+00	7.365480E-01
3.000380E+00	1.973110E+00	7.620370E-01
3.089580E+00	1.787260E+00	7.712680E-01
3.246750E+00	1.638330E+00	8.699900E-01
3.097910E+00	1.604280E+00	8.633400E-01
3.344560E+00	1.529250E+00	1.010210E+00
3.217400E+00	1.485490E+00	9.902470E-01
3.353090E+00	1.475330E+00	1.100330E+00
3.065180E+00	2.357670E+00	9.008300E-01
3.268640E+00	2.335150E+00	9.121150E-01
3.295520E+00	2.138750E+00	8.111940E-01
3.420540E+00	1.614810E+00	9.865520E-01
3.490540E+00	1.525530E+00	1.185540E+00
3.394980E+00	2.263930E+00	9.321730E-01
3.406200E+00	2.359500E+00	1.000950E+00
3.469600E+00	2.152410E+00	9.246870E-01
3.530500E+00	2.012300E+00	9.680920E-01
3.575440E+00	1.887030E+00	1.025130E+00
3.604680E+00	1.782400E+00	1.089540E+00
3.567630E+00	1.663940E+00	1.123050E+00
3.512960E+00	2.311650E+00	1.062150E+00
3.593880E+00	2.139160E+00	1.067110E+00
3.637460E+00	1.973720E+00	1.110450E+00
3.644840E+00	1.872330E+00	1.124500E+00
2.506500E+00	2.512840E+00	1.248380E+00
2.536380E+00	2.570090E+00	1.271110E+00
2.556710E+00	2.516880E+00	1.215730E+00
2.626320E+00	2.448150E+00	1.135010E+00
2.508280E+00	2.439910E+00	1.213420E+00
2.646770E+00	2.268470E+00	1.001250E+00
2.522020E+00	2.291020E+00	1.131530E+00
2.707790E+00	2.073120E+00	8.835510E-01
2.549560E+00	2.112770E+00	1.052790E+00
2.694290E+00	1.861550E+00	9.074690E-01
2.587510E+00	1.913740E+00	1.025340E+00
2.759960E+00	1.743750E+00	8.910930E-01
2.650500E+00	1.712640E+00	1.010290E+00
2.777240E+00	1.627460E+00	9.623480E-01
2.632000E+00	2.583610E+00	1.238310E+00
2.799030E+00	2.575160E+00	1.137840E+00
2.758660E+00	2.420370E+00	1.021510E+00
2.811340E+00	2.287860E+00	9.155840E-01
2.847120E+00	1.894260E+00	8.226630E-01
2.912640E+00	1.651650E+00	8.660190E-01
3.026490E+00	1.495360E+00	9.757170E-01
2.870850E+00	1.522700E+00	9.966070E-01
3.143330E+00	1.380080E+00	1.126230E+00
2.957700E+00	1.396630E+00	1.122070E+00
3.229850E+00	1.300970E+00	1.256250E+00
3.075110E+00	1.272010E+00	1.301270E+00
3.238240E+00	1.234090E+00	1.384970E+00
2.956790E+00	2.462300E+00	1.004410E+00
3.021420E+00	2.623400E+00	1.178960E+00
3.366680E+00	1.396390E+00	1.220510E+00
3.377770E+00	1.290980E+00	1.396870E+00
3.138190E+00	2.574980E+00	1.105150E+00
3.200790E+00	2.664220E+00	1.238260E+00
3.196230E+00	2.479920E+00	1.005140E+00
3.530290E+00	1.446050E+00	1.316190E+00
3.581470E+00	1.389670E+00	1.474700E+00
3.299160E+00	2.598290E+00	1.168540E+00
3.357560E+00	2.689770E+00	1.327070E+00
3.418450E+00	2.476120E+00	1.104810E+00
3.657760E+00	1.732360E+00	1.242970E+00
3.678390E+00	1.626380E+00	1.328500E+00
3.644550E+00	1.508830E+00	1.403500E+00
3.448840E+00	2.623440E+00	1.276830E+00
3.477360E+00	2.694510E+00	1.402950E+00
3.543030E+00	2.566100E+00	1.283290E+00
3.588740E+00	2.442800E+00	1.238650E+00
3.641150E+00	2.266530E+00	1.213950E+00
3.697350E+00	2.087880E+00	1.247830E+00
3.714890E+00	1.875750E+00	1.311400E+00
3.744760E+00	2.020480E+00	1.371720E+00
3.724640E+00	1.729680E+00	1.353420E+00
3.547650E+00	2.647390E+00	1.385270E+00
3.638180E+00	2.566700E+00	1.440580E+00
3.691180E+00	2.393150E+00	1.391750E+00
3.726950E+00	2.223780E+00	1.377100E+00
3.755590E+00	2.104800E+00	1.399340E+00
2.245120E+00	2.566880E+00	1.568850E+00
2.276440E+00	2.637930E+00	1.574900E+00
2.287790E+00	2.576150E+00	1.517700E+00
2.323820E+00	2.498200E+00	1.454310E+00
2.247900E+00	2.490620E+00	1.552120E+00
2.346930E+00	2.347190E+00	1.380340E+00
2.262780E+00	2.358500E+00	1.501330E+00
2.359460E+00	2.177920E+00	1.320180E+00
2.280320E+00	2.207520E+00	1.442290E+00
2.383330E+00	1.995650E+00	1.293340E+00
2.308790E+00	2.037510E+00	1.422480E+00
2.418170E+00	1.820550E+00	1.271410E+00
2.340090E+00	1.864560E+00	1.406080E+00
2.478850E+00	1.685920E+00	1.278290E+00
2.395140E+00	1.669950E+00	1.430120E+00
2.513220E+00	1.547480E+00	1.376340E+00
2.332920E+00	2.719710E+00	1.574700E+00
2.382580E+00	2.799130E+00	1.602760E+00
2.386900E+00	2.742000E+00	1.541500E+00
2.380100E+00	2.652290E+00	1.478450E+00
2.444290E+00	2.509040E+00	1.325280E+00
2.426820E+00	2.315850E+00	1.249410E+00
2.438110E+00	2.144960E+00	1.184940E+00
2.470490E+00	1.959400E+00	1.164020E+00
2.518530E+00	1.777580E+00	1.149940E+00
2.589910E+00	1.590020E+00	1.200920E+00
2.658980E+00	1.483680E+00	1.223040E+00
2.621720E+00	1.456350E+00	1.336490E+00
2.704040E+00	1.419420E+00	1.287670E+00
2.455280E+00	2.756270E+00	1.518920E+00
2.469820E+00	2.821040E+00	1.574480E+00
2.566430E+00	2.688520E+00	1.385310E+00
2.755660E+00	1.482370E+00	1.127690E+00
2.895920E+00	1.321930E+00	1.258560E+00
2.788030E+00	1.355420E+00	1.304650E+00
2.968220E+00	1.249650E+00	1.346580E+00
2.890410E+00	1.226970E+00	1.400640E+00
3.025300E+00	1.193630E+00	1.424660E+00
2.554770E+00	2.817650E+00	1.529900E+00
2.711200E+00	2.790320E+00	1.487840E+00
2.703140E+00	2.726880E+00	1.393700E+00
2.735710E+00	2.679520E+00	1.298610E+00
3.362010E+00	1.195530E+00	1.515240E+00
3.184710E+00	1.138010E+00	1.525930E+00
3.357730E+00	1.132880E+00	1.642930E+00
2.804800E+00	2.759860E+00	1.394400E+00
2.827890E+00	2.809710E+00	1.479750E+00
2.923930E+00	2.706520E+00	1.311780E+00
3.534180E+00	1.256720E+00	1.552410E+00
3.504760E+00	1.178600E+00	1.661120E+00
2.929930E+00	2.791460E+00	1.476470E+00
3.123950E+00	2.781280E+00	1.463840E+00
3.110660E+00	2.711930E+00	1.312190E+00
3.644980E+00	1.320990E+00	1.598170E+00
3.683550E+00	1.268680E+00	1.724150E+00
3.264580E+00	2.749620E+00	1.402870E+00
3.255940E+00	2.797540E+00	1.510850E+00
3.755510E+00	1.586060E+00	1.512740E+00
3.779850E+00	1.494440E+00	1.602770E+00
3.747330E+00	1.383430E+00	1.661340E+00
3.345810E+00	2.801740E+00	1.544650E+00
3.418880E+00	2.747560E+00	1.486640E+00
3.796640E+00	2.019010E+00	1.514230E+00
3.825040E+00	1.867240E+00	1.567080E+00
3.800940E+00	1.707740E+00	1.537110E+00
3.832850E+00	1.587830E+00	1.619880E+00
3.567970E+00	2.713630E+00	1.535220E+00
3.691860E+00	2.651330E+00	1.619350E+00
3.713290E+00	2.573500E+00	1.567750E+00
3.739830E+00	2.481570E+00	1.559970E+00
3.771200E+00	2.315130E+00	1.559560E+00
3.786630E+00	2.422340E+00	1.664640E+00
3.787200E+00	2.165020E+00	1.506820E+00
3.755890E+00	2.558120E+00	1.667930E+00
3.777150E+00	2.485670E+00	1.671960E+00
2.118640E+00	2.610500E+00	1.786370E+00
2.153330E+00	2.680550E+00	1.791280E+00
2.157940E+00	2.624330E+00	1.732430E+00
2.193080E+00	2.549420E+00	1.648480E+00
2.115460E+00	2.536620E+00	1.764490E+00
2.191510E+00	2.374450E+00	1.622860E+00
2.123750E+00	2.400720E+00	1.733960E+00
2.207850E+00	2.224450E+00	1.573200E+00
2.120630E+00	2.221680E+00	1.708940E+00
2.240090E+00	2.073280E+00	1.546430E+00
2.176380E+00	2.100850E+00	1.647690E+00
2.268850E+00	1.913470E+00	1.526780E+00
2.195330E+00	1.959770E+00	1.642030E+00
2.308310E+00	1.752260E+00	1.519720E+00
2.230130E+00	1.799760E+00	1.624730E+00
2.345250E+00	1.650070E+00	1.536480E+00
2.301680E+00	1.627810E+00	1.634510E+00
2.373000E+00	1.564540E+00	1.564760E+00
2.205330E+00	2.764270E+00	1.788750E+00
2.253740E+00	2.848340E+00	1.818290E+00
2.256650E+00	2.796230E+00	1.754220E+00
2.251480E+00	2.713000E+00	1.690500E+00
2.572940E+00	1.392800E+00	1.473890E+00
2.454110E+00	1.476720E+00	1.524160E+00
2.617750E+00	1.302000E+00	1.544860E+00
2.533060E+00	1.305440E+00	1.647600E+00
2.665930E+00	1.211950E+00	1.632080E+00
2.330530E+00	2.837910E+00	1.715820E+00
2.388140E+00	2.916760E+00	1.796660E+00
2.712660E+00	1.285330E+00	1.444660E+00
2.870560E+00	1.149480E+00	1.578340E+00
2.774870E+00	1.158520E+00	1.636090E+00
2.970770E+00	1.057460E+00	1.677040E+00
2.878050E+00	1.033380E+00	1.753680E+00
3.008440E+00	9.891620E-01	1.775890E+00
2.487580E+00	2.875050E+00	1.658650E+00
2.535960E+00	2.938210E+00	1.803060E+00
3.005200E+00	1.129290E+00	1.557450E+00
3.112800E+00	1.033230E+00	1.716210E+00
2.620900E+00	2.916610E+00	1.721840E+00
2.678550E+00	2.948970E+00	1.825550E+00
2.662330E+00	2.873790E+00	1.615740E+00
3.484410E+00	1.095670E+00	1.756940E+00
3.311840E+00	1.042600E+00	1.748660E+00
3.483400E+00	1.041430E+00	1.867800E+00
2.758970E+00	2.901460E+00	1.742920E+00
2.798790E+00	2.935290E+00	1.847280E+00
2.862420E+00	2.869550E+00	1.599970E+00
3.626380E+00	1.166200E+00	1.782710E+00
3.626260E+00	1.114370E+00	1.886010E+00
2.854210E+00	2.955350E+00	1.892080E+00
2.871750E+00	2.970610E+00	1.956140E+00
2.900140E+00	2.957550E+00	1.906690E+00
2.916480E+00	2.924500E+00	1.827020E+00
3.021250E+00	2.879460E+00	1.738490E+00
3.072640E+00	2.849100E+00	1.614350E+00
3.718140E+00	1.207620E+00	1.806750E+00
3.723990E+00	1.179960E+00	1.867020E+00
2.947870E+00	2.955290E+00	1.965380E+00
3.043330E+00	2.933030E+00	1.935780E+00
3.070500E+00	2.910570E+00	1.848450E+00
3.176460E+00	2.894270E+00	1.780910E+00
3.283520E+00	2.857110E+00	1.634470E+00
3.855930E+00	1.462600E+00	1.759910E+00
3.869210E+00	1.365670E+00	1.834220E+00
3.804430E+00	1.244520E+00	1.863420E+00
3.167590E+00	2.938430E+00	1.931940E+00
3.278070E+00	2.935460E+00	1.896570E+00
3.314710E+00	2.909620E+00	1.803960E+00
3.421220E+00	2.897140E+00	1.796800E+00
3.494390E+00	2.838570E+00	1.664100E+00
3.883320E+00	1.953780E+00	1.715510E+00
3.924160E+00	1.787230E+00	1.764750E+00
3.953820E+00	1.911410E+00	1.849110E+00
3.915840E+00	1.578770E+00	1.778950E+00
3.934040E+00	1.464830E+00	1.852940E+00
3.395620E+00	2.949340E+00	1.919090E+00
3.503420E+00	2.943240E+00	1.902740E+00
3.533030E+00	2.902360E+00	1.821300E+00
3.604240E+00	2.868490E+00	1.812320E+00
3.653670E+00	2.767010E+00	1.752080E+00
3.813410E+00	2.338680E+00	1.738690E+00
3.862900E+00	2.155760E+00	1.756990E+00
3.849840E+00	2.300830E+00	1.831860E+00
3.923850E+00	2.002530E+00	1.833960E+00
3.613510E+00	2.935800E+00	1.934260E+00
3.696620E+00	2.857010E+00	1.903210E+00
3.749340E+00	2.763200E+00	1.901740E+00
3.767090E+00	2.646270E+00	1.825470E+00
3.810460E+00	2.465230E+00	1.810870E+00
3.832320E+00	2.369370E+00	1.814680E+00
2.043030E+00	2.622380E+00	2.011310E+00
2.092680E+00	2.702280E+00	2.026750E+00
2.073090E+00	2.641230E+00	1.957680E+00
2.079070E+00	2.582890E+00	1.863970E+00
2.020530E+00	2.553220E+00	1.977920E+00
2.066040E+00	2.419350E+00	1.841840E+00
2.013630E+00	2.430800E+00	1.945130E+00
2.065100E+00	2.285140E+00	1.801380E+00
1.998130E+00	2.263400E+00	1.916730E+00
2.070950E+00	2.208000E+00	1.791540E+00
2.039380E+00	2.198220E+00	1.849900E+00
2.067240E+00	2.124660E+00	1.823920E+00
2.102870E+00	1.836790E+00	1.828700E+00
2.090180E+00	1.907500E+00	1.828730E+00
2.146260E+00	1.855620E+00	1.745160E+00
2.208150E+00	1.694360E+00	1.744410E+00
2.129240E+00	1.745890E+00	1.835550E+00
2.266120E+00	1.527300E+00	1.770620E+00
2.178530E+00	1.589990E+00	1.856170E+00
2.307150E+00	1.422400E+00	1.801680E+00
2.243450E+00	1.412930E+00	1.900790E+00
2.342880E+00	1.325850E+00	1.860670E+00
2.144700E+00	2.742850E+00	1.893490E+00
2.149690E+00	2.801340E+00	1.985460E+00
2.117910E+00	2.022220E+00	1.754210E+00
2.377660E+00	1.422400E+00	1.707920E+00
2.462530E+00	1.286330E+00	1.744570E+00
2.430700E+00	1.244180E+00	1.855860E+00
2.533610E+00	1.190840E+00	1.815970E+00
2.183820E+00	2.854900E+00	2.000610E+00
2.249400E+00	2.908890E+00	2.018590E+00
2.204290E+00	2.861270E+00	1.926110E+00
2.747700E+00	1.090170E+00	1.756030E+00
2.638400E+00	1.137480E+00	1.778360E+00
2.802710E+00	1.022830E+00	1.832060E+00
2.732120E+00	1.005410E+00	1.911570E+00
2.860800E+00	9.619860E-01	1.905170E+00
2.312360E+00	2.917390E+00	1.909450E+00
2.356590E+00	2.955880E+00	2.001200E+00
3.109030E+00	9.566460E-01	1.856110E+00
2.991260E+00	9.334170E-01	1.899440E+00
3.127820E+00	9.022990E-01	1.957180E+00
2.422190E+00	2.994310E+00	2.029700E+00
2.487950E+00	3.028260E+00	2.097220E+00
2.478010E+00	3.002070E+00	2.015650E+00
2.449130E+00	2.979190E+00	1.924600E+00
3.222470E+00	9.705030E-01	1.830580E+00
3.220430E+00	9.243640E-01	1.923780E+00
2.557040E+00	3.001650E+00	2.016260E+00
2.628020E+00	3.031200E+00	2.118770E+00
2.609120E+00	2.986210E+00	1.913830E+00
3.376280E+00	9.710780E-01	1.933000E+00
2.693700E+00	3.003760E+00	2.035700E+00
2.743570E+00	3.019740E+00	2.136160E+00
2.769700E+00	2.962930E+00	1.942810E+00
3.636080E+00	1.034440E+00	2.023090E+00
2.802260E+00	3.018310E+00	2.186080E+00
2.816410E+00	3.027500E+00	2.244090E+00
2.847380E+00	3.017410E+00	2.196160E+00
2.874860E+00	2.991760E+00	2.099300E+00
3.820490E+00	1.186650E+00	1.998380E+00
2.885300E+00	3.021680E+00	2.239170E+00
2.961550E+00	3.004010E+00	2.210240E+00
2.997710E+00	2.983060E+00	2.155970E+00
3.091300E+00	2.963450E+00	2.082890E+00
3.914050E+00	1.311110E+00	1.977990E+00
3.938500E+00	1.264230E+00	2.049340E+00
3.067650E+00	2.991930E+00	2.222090E+00
3.173460E+00	2.994400E+00	2.189120E+00
3.217130E+00	2.982770E+00	2.126620E+00
3.309970E+00	2.978090E+00	2.050900E+00
4.015160E+00	1.824870E+00	1.925020E+00
4.050600E+00	1.669440E+00	1.957630E+00
4.015660E+00	1.466290E+00	2.001410E+00
4.111710E+00	1.597210E+00	2.083170E+00
4.006710E+00	1.323850E+00	2.070830E+00
3.281530E+00	3.007530E+00	2.186810E+00
3.385610E+00	3.020630E+00	2.163700E+00
3.429370E+00	3.007740E+00	2.113280E+00
3.517790E+00	2.991750E+00	2.052840E+00
3.901430E+00	2.269920E+00	1.983030E+00
3.851570E+00	2.365910E+00	1.883330E+00
3.867760E+00	2.405640E+00	1.986970E+00
3.939420E+00	2.145700E+00	1.958440E+00
4.015860E+00	1.982570E+00	2.001900E+00
4.088710E+00	1.782980E+00	2.056760E+00
4.115300E+00	1.681110E+00	2.077840E+00
3.493520E+00	3.037660E+00	2.176390E+00
3.587990E+00	3.039180E+00	2.162560E+00
3.615660E+00	3.015430E+00	2.120000E+00
3.656040E+00	2.976380E+00	2.081240E+00
3.724610E+00	2.903930E+00	2.038020E+00
3.777660E+00	2.806820E+00	2.025720E+00
3.818580E+00	2.684360E+00	2.027510E+00
3.862020E+00	2.541660E+00	2.050240E+00
3.871150E+00	2.623650E+00	2.104640E+00
3.678550E+00	3.018190E+00	2.202860E+00
3.761860E+00	2.954070E+00	2.165980E+00
3.814800E+00	2.857970E+00	2.147510E+00
3.843100E+00	2.744890E+00	2.139740E+00
3.870270E+00	2.664700E+00	2.140880E+00
1.992700E+00	2.610690E+00	2.216920E+00
2.039830E+00	2.683970E+00	2.228970E+00
2.006600E+00	2.632590E+00	2.166310E+00
2.002030E+00	2.587840E+00	2.078090E+00
1.960760E+00	2.550870E+00	2.180660E+00
1.967280E+00	2.446850E+00	2.038720E+00
1.930780E+00	2.452950E+00	2.131030E+00
1.951640E+00	2.311110E+00	2.009810E+00
1.914290E+00	2.326270E+00	2.098540E+00
1.943890E+00	2.225820E+00	1.997200E+00
1.897260E+00	2.193280E+00	2.074920E+00
1.947210E+00	2.146340E+00	1.999700E+00
1.979770E+00	1.940180E+00	2.000750E+00
1.987700E+00	1.987610E+00	1.982200E+00
2.001030E+00	1.952610E+00	1.969310E+00
1.995560E+00	1.902600E+00	1.978310E+00
2.047890E+00	1.640720E+00	2.014850E+00
2.034810E+00	1.712150E+00	1.995780E+00
2.092980E+00	1.653220E+00	1.938410E+00
2.143210E+00	1.498310E+00	1.955400E+00
2.070820E+00	1.546600E+00	2.031290E+00
2.187010E+00	1.404960E+00	1.991190E+00
2.136240E+00	1.384480E+00	2.087100E+00
2.230590E+00	1.308250E+00	2.047470E+00
2.062250E+00	2.706290E+00	2.127430E+00
2.098070E+00	2.774670E+00	2.180940E+00
2.006420E+00	2.105420E+00	1.929220E+00
2.040740E+00	1.979220E+00	1.902350E+00
2.052570E+00	1.820160E+00	1.910800E+00
2.380320E+00	1.238220E+00	1.934890E+00
2.330050E+00	1.226850E+00	2.027050E+00
2.428690E+00	1.152690E+00	2.010460E+00
2.149710E+00	2.834140E+00	2.189930E+00
2.211740E+00	2.888450E+00	2.237820E+00
2.182350E+00	2.871860E+00	2.157220E+00
2.148810E+00	2.827650E+00	2.085470E+00
2.613740E+00	1.067750E+00	1.925100E+00
2.517110E+00	1.115290E+00	1.965470E+00
2.664300E+00	9.857140E-01	1.988090E+00
2.604510E+00	9.827570E-01	2.068580E+00
2.723510E+00	9.259290E-01	2.057690E+00
2.230320E+00	2.917680E+00	2.128990E+00
2.280220E+00	2.957320E+00	2.200880E+00
2.934290E+00	8.891760E-01	1.986920E+00
2.847660E+00	8.966140E-01	2.035870E+00
2.940800E+00	8.543140E-01	2.062980E+00
2.339710E+00	2.991520E+00	2.223180E+00
2.404510E+00	3.020480E+00	2.289710E+00
2.382890E+00	3.010250E+00	2.203950E+00
2.351690E+00	2.983390E+00	2.119020E+00
3.052450E+00	8.562500E-01	2.044570E+00
2.443630E+00	3.036810E+00	2.198100E+00
2.494400E+00	3.054460E+00	2.291440E+00
3.286930E+00	8.693970E-01	2.044570E+00
2.560740E+00	3.065490E+00	2.334980E+00
2.623110E+00	3.081120E+00	2.404280E+00
2.612210E+00	3.063390E+00	2.328810E+00
2.577200E+00	3.048260E+00	2.237270E+00
3.519480E+00	9.307470E-01	2.075340E+00
3.450750E+00	8.858830E-01	2.150790E+00
3.572030E+00	9.192290E-01	2.183350E+00
2.680280E+00	3.066480E+00	2.327480E+00
2.734570E+00	3.094500E+00	2.420980E+00
2.720730E+00	3.046540E+00	2.224420E+00
3.631390E+00	9.827280E-01	2.103470E+00
3.633270E+00	9.649370E-01	2.160810E+00
2.816740E+00	3.044970E+00	2.343670E+00
2.812960E+00	3.080340E+00	2.437380E+00
3.848830E+00	1.127630E+00	2.168590E+00
3.720190E+00	1.020870E+00	2.163770E+00
2.894110E+00	3.070060E+00	2.440690E+00
3.003530E+00	3.054990E+00	2.457260E+00
2.982510E+00	3.020690E+00	2.337080E+00
3.964460E+00	1.250880E+00	2.127570E+00
3.080560E+00	3.035420E+00	2.413380E+00
3.076250E+00	3.052480E+00	2.468100E+00
3.185580E+00	3.013730E+00	2.326420E+00
4.126510E+00	1.514300E+00	2.163020E+00
4.080220E+00	1.377630E+00	2.192220E+00
4.133650E+00	1.467190E+00	2.231380E+00
3.150780E+00	3.047990E+00	2.451080E+00
3.245160E+00	3.040340E+00	2.418530E+00
3.294770E+00	3.038140E+00	2.364280E+00
3.392500E+00	3.040860E+00	2.297330E+00
3.949660E+00	2.367970E+00	2.178470E+00
3.978280E+00	2.246630E+00	2.150440E+00
3.997750E+00	2.149290E+00	2.087740E+00
4.085040E+00	2.029350E+00	2.182510E+00
4.099150E+00	1.953810E+00	2.148350E+00
4.142450E+00	1.852700E+00	2.162140E+00
4.179270E+00	1.672420E+00	2.206400E+00
4.190000E+00	1.790150E+00	2.237650E+00
4.158520E+00	1.531280E+00	2.253640E+00
3.343630E+00	3.060260E+00	2.416830E+00
3.447140E+00	3.070620E+00	2.396320E+00
3.502160E+00	3.071930E+00	2.346310E+00
3.592790E+00	3.065390E+00	2.293170E+00
3.907360E+00	2.591900E+00	2.212110E+00
3.935490E+00	2.486600E+00	2.234220E+00
4.158990E+00	1.928980E+00	2.235860E+00
4.190770E+00	1.848800E+00	2.257640E+00
3.547950E+00	3.093340E+00	2.408690E+00
3.658110E+00	3.087410E+00	2.423760E+00
3.686440E+00	3.072900E+00	2.359530E+00
3.722630E+00	3.043560E+00	2.325160E+00
3.789870E+00	2.981210E+00	2.299680E+00
3.845830E+00	2.881770E+00	2.289890E+00
3.851750E+00	2.933370E+00	2.363250E+00
3.871820E+00	2.755990E+00	2.271150E+00
3.887780E+00	2.671960E+00	2.231760E+00
3.746860E+00	3.063080E+00	2.426510E+00
3.804870E+00	3.011700E+00	2.398620E+00
3.834300E+00	2.970470E+00	2.378490E+00
1.948400E+00	2.525290E+00	2.358460E+00
1.992060E+00	2.593220E+00	2.383470E+00
1.975860E+00	2.566020E+00	2.286590E+00
1.916450E+00	2.446860E+00	2.235480E+00
1.910790E+00	2.454980E+00	2.332440E+00
1.891950E+00	2.332760E+00	2.193860E+00
1.866900E+00	2.316830E+00	2.308600E+00
1.870970E+00	2.231540E+00	2.154610E+00
1.855500E+00	2.238200E+00	2.230840E+00
1.865600E+00	2.164550E+00	2.148360E+00
1.844170E+00	2.155530E+00	2.208900E+00
1.865650E+00	2.091640E+00	2.164390E+00
2.006270E+00	1.427280E+00	2.203690E+00
1.983160E+00	1.493900E+00	2.182100E+00
2.042380E+00	1.456610E+00	2.138100E+00
2.085380E+00	1.362000E+00	2.162340E+00
2.040730E+00	1.338770E+00	2.244360E+00
2.122610E+00	1.273180E+00	2.210090E+00
2.028110E+00	2.660310E+00	2.397280E+00
2.074210E+00	2.725060E+00	2.400860E+00
2.038720E+00	2.673970E+00	2.333570E+00
1.956880E+00	2.039170E+00	2.011230E+00
1.907480E+00	2.054960E+00	2.082430E+00
1.935380E+00	1.917620E+00	2.060330E+00
1.988030E+00	1.794270E+00	2.023430E+00
1.939540E+00	1.768180E+00	2.112070E+00
1.995830E+00	1.630910E+00	2.106310E+00
2.274710E+00	1.214700E+00	2.106310E+00
2.216630E+00	1.206850E+00	2.193010E+00
2.315400E+00	1.131720E+00	2.178470E+00
2.134170E+00	2.801580E+00	2.407860E+00
2.194130E+00	2.861430E+00	2.453300E+00
2.167020E+00	2.836940E+00	2.379010E+00
2.124730E+00	2.790800E+00	2.299290E+00
2.500120E+00	1.041550E+00	2.090570E+00
2.415090E+00	1.057510E+00	2.179320E+00
2.545900E+00	9.856920E-01	2.145170E+00
2.508410E+00	9.874270E-01	2.198470E+00
2.587010E+00	9.353690E-01	2.220360E+00
2.210600E+00	2.880040E+00	2.354740E+00
2.251100E+00	2.930310E+00	2.417540E+00
2.805220E+00	8.672940E-01	2.148750E+00
2.710470E+00	8.764960E-01	2.204760E+00
2.816550E+00	8.293660E-01	2.227190E+00
2.295890E+00	2.980790E+00	2.430270E+00
2.353360E+00	3.017060E+00	2.488510E+00
2.329990E+00	3.004660E+00	2.406020E+00
2.298420E+00	2.968950E+00	2.325710E+00
2.947230E+00	8.092380E-01	2.187250E+00
2.383300E+00	3.025400E+00	2.395260E+00
2.430240E+00	3.050410E+00	2.477800E+00
3.187810E+00	8.055550E-01	2.189630E+00
3.106950E+00	7.613510E-01	2.278050E+00
3.237930E+00	7.548380E-01	2.294280E+00
2.481660E+00	3.082320E+00	2.505620E+00
2.535660E+00	3.111450E+00	2.570690E+00
2.521080E+00	3.099900E+00	2.489670E+00
2.495050E+00	3.075700E+00	2.405730E+00
3.358550E+00	8.443380E-01	2.186480E+00
3.359150E+00	7.998050E-01	2.275380E+00
2.582830E+00	3.104550E+00	2.493290E+00
2.642980E+00	3.125420E+00	2.593660E+00
3.529380E+00	8.589950E-01	2.257340E+00
2.687320E+00	3.110790E+00	2.505480E+00
2.745410E+00	3.141790E+00	2.609000E+00
3.719720E+00	9.628520E-01	2.265280E+00
2.811030E+00	3.104560E+00	2.527730E+00
2.816480E+00	3.137340E+00	2.622160E+00
3.820250E+00	1.046770E+00	2.248740E+00
3.840980E+00	1.028090E+00	2.305240E+00
2.885660E+00	3.126740E+00	2.622380E+00
2.984500E+00	3.110980E+00	2.619800E+00
2.937890E+00	3.091330E+00	2.534750E+00
4.004990E+00	1.237210E+00	2.272510E+00
3.922190E+00	1.106920E+00	2.325740E+00
3.068740E+00	3.069440E+00	2.542280E+00
3.056020E+00	3.100060E+00	2.623690E+00
4.154610E+00	1.447700E+00	2.303140E+00
4.117480E+00	1.336680E+00	2.351510E+00
3.136780E+00	3.096270E+00	2.618210E+00
3.220170E+00	3.084380E+00	2.611710E+00
3.235170E+00	3.057780E+00	2.524710E+00
4.011070E+00	2.258280E+00	2.237160E+00
4.072160E+00	2.154690E+00	2.250930E+00
4.225420E+00	1.771430E+00	2.330930E+00
4.236090E+00	1.653220E+00	2.365660E+00
4.201500E+00	1.550900E+00	2.343870E+00
3.308880E+00	3.089180E+00	2.602190E+00
3.400490E+00	3.096740E+00	2.599280E+00
3.421240E+00	3.078080E+00	2.512370E+00
3.970490E+00	2.526180E+00	2.323170E+00
4.018460E+00	2.415030E+00	2.368820E+00
4.070650E+00	2.256050E+00	2.350400E+00
4.152820E+00	2.115060E+00	2.391550E+00
4.175170E+00	1.992060E+00	2.340160E+00
4.209130E+00	1.878520E+00	2.326760E+00
3.492230E+00	3.107250E+00	2.605400E+00
3.595460E+00	3.119660E+00	2.625150E+00
3.592420E+00	3.101400E+00	2.530850E+00
3.888620E+00	2.871460E+00	2.400670E+00
3.914070E+00	2.770120E+00	2.406020E+00
3.959630E+00	2.625190E+00	2.382540E+00
3.962080E+00	2.682750E+00	2.489830E+00
4.002910E+00	2.501410E+00	2.410250E+00
3.654530E+00	3.108400E+00	2.606420E+00
3.741540E+00	3.085980E+00	2.575120E+00
3.819760E+00	3.010930E+00	2.525070E+00
3.868920E+00	2.918150E+00	2.476450E+00
3.924430E+00	2.802320E+00	2.500140E+00
3.945740E+00	2.735470E+00	2.500660E+00
1.920110E+00	2.460830E+00	2.514370E+00
1.969960E+00	2.528430E+00	2.539440E+00
1.934600E+00	2.493640E+00	2.433040E+00
1.872790E+00	2.376830E+00	2.396660E+00
1.881350E+00	2.396100E+00	2.488670E+00
1.846910E+00	2.300840E+00	2.385270E+00
1.843850E+00	2.296930E+00	2.453440E+00
1.813200E+00	2.225830E+00	2.386950E+00
1.915890E+00	1.357860E+00	2.387930E+00
1.892000E+00	1.466410E+00	2.325410E+00
1.964900E+00	1.412080E+00	2.275350E+00
1.997130E+00	1.334930E+00	2.305410E+00
1.969340E+00	1.320050E+00	2.358590E+00
2.016460E+00	1.268110E+00	2.359680E+00
2.042440E+00	2.665890E+00	2.598280E+00
2.081630E+00	2.715930E+00	2.609430E+00
2.055230E+00	2.680290E+00	2.553420E+00
2.024260E+00	2.635450E+00	2.474700E+00
2.018220E+00	2.617090E+00	2.575010E+00
1.817030E+00	2.176230E+00	2.295870E+00
1.818180E+00	2.045600E+00	2.274780E+00
1.859070E+00	1.952090E+00	2.193400E+00
1.803040E+00	1.920780E+00	2.294590E+00
1.880340E+00	1.808140E+00	2.182270E+00
1.822900E+00	1.822990E+00	2.274990E+00
1.911450E+00	1.676470E+00	2.199450E+00
1.851100E+00	1.706880E+00	2.277190E+00
1.929570E+00	1.541320E+00	2.222460E+00
1.870340E+00	1.583220E+00	2.290900E+00
2.161260E+00	1.199960E+00	2.272260E+00
2.103370E+00	1.195360E+00	2.353590E+00
2.199040E+00	1.130370E+00	2.343900E+00
2.130480E+00	2.782070E+00	2.616820E+00
2.173650E+00	2.847430E+00	2.653840E+00
2.156870E+00	2.815760E+00	2.588420E+00
2.119210E+00	2.764720E+00	2.517780E+00
2.355590E+00	1.060550E+00	2.262170E+00
2.298550E+00	1.062300E+00	2.339320E+00
2.402420E+00	9.885790E-01	2.341820E+00
2.194480E+00	2.857340E+00	2.562630E+00
2.230600E+00	2.904620E+00	2.624330E+00
2.524080E+00	9.196090E-01	2.344310E+00
2.652890E+00	8.484760E-01	2.320440E+00
2.614910E+00	8.417740E-01	2.391370E+00
2.684730E+00	7.990920E-01	2.410600E+00
2.276720E+00	2.957390E+00	2.650070E+00
2.317510E+00	3.004410E+00	2.658890E+00
2.302590E+00	2.980930E+00	2.610960E+00
2.271230E+00	2.942880E+00	2.535650E+00
2.820880E+00	7.800710E-01	2.345360E+00
2.342430E+00	3.013520E+00	2.598010E+00
2.369380E+00	3.050230E+00	2.691780E+00
3.008610E+00	7.348710E-01	2.333710E+00
2.958890E+00	7.188640E-01	2.421690E+00
3.062930E+00	7.140360E-01	2.430640E+00
2.434600E+00	3.091790E+00	2.703380E+00
2.478530E+00	3.123130E+00	2.714130E+00
2.461700E+00	3.103680E+00	2.665660E+00
2.437960E+00	3.065860E+00	2.597940E+00
3.174630E+00	7.304530E-01	2.383490E+00
2.505170E+00	3.125950E+00	2.659480E+00
2.546460E+00	3.164650E+00	2.767300E+00
3.346880E+00	7.661160E-01	2.382640E+00
2.594600E+00	3.155730E+00	2.672670E+00
2.650660E+00	3.180490E+00	2.769390E+00
3.492540E+00	8.144690E-01	2.361710E+00
2.701460E+00	3.168470E+00	2.696990E+00
2.707270E+00	3.189800E+00	2.771900E+00
3.679120E+00	9.030030E-01	2.426610E+00
2.752180E+00	3.194400E+00	2.768790E+00
2.830620E+00	3.170550E+00	2.714060E+00
3.843010E+00	1.019200E+00	2.383810E+00
2.955700E+00	3.169260E+00	2.759640E+00
2.937990E+00	3.148820E+00	2.683030E+00
4.035780E+00	1.227840E+00	2.421050E+00
3.950760E+00	1.119040E+00	2.475780E+00
3.044680E+00	3.130150E+00	2.695860E+00
3.024460E+00	3.158440E+00	2.773370E+00
4.179410E+00	1.447510E+00	2.427000E+00
4.117850E+00	1.339430E+00	2.497240E+00
3.099450E+00	3.152260E+00	2.774330E+00
3.176480E+00	3.141570E+00	2.770600E+00
3.200290E+00	3.112050E+00	2.691090E+00
4.262350E+00	1.704290E+00	2.450120E+00
4.228930E+00	1.585540E+00	2.494710E+00
4.261940E+00	1.669770E+00	2.521300E+00
3.257650E+00	3.123820E+00	2.765510E+00
3.342150E+00	3.129580E+00	2.759500E+00
3.370340E+00	3.113880E+00	2.682470E+00
4.109580E+00	2.302210E+00	2.489650E+00
4.185710E+00	2.160150E+00	2.504910E+00
4.171290E+00	2.240200E+00	2.570100E+00
4.232280E+00	1.997880E+00	2.498210E+00
4.258730E+00	1.835780E+00	2.463400E+00
4.269330E+00	1.728650E+00	2.527500E+00
3.421900E+00	3.124280E+00	2.770870E+00
3.522430E+00	3.134720E+00	2.788070E+00
3.530660E+00	3.126320E+00	2.700040E+00
4.017460E+00	2.599320E+00	2.542430E+00
4.077140E+00	2.442240E+00	2.548920E+00
4.058520E+00	2.538340E+00	2.599020E+00
4.140840E+00	2.310990E+00	2.571300E+00
3.581400E+00	3.129890E+00	2.764110E+00
3.662900E+00	3.112120E+00	2.719410E+00
3.781500E+00	3.093440E+00	2.706680E+00
3.811900E+00	3.073980E+00	2.654790E+00
3.847110E+00	3.028470E+00	2.646050E+00
3.901610E+00	2.929720E+00	2.644340E+00
3.887130E+00	2.972910E+00	2.722290E+00
3.953740E+00	2.817540E+00	2.618360E+00
3.991850E+00	2.693320E+00	2.593100E+00
4.041430E+00	2.589760E+00	2.627100E+00
3.841300E+00	3.048270E+00	2.726120E+00
3.869630E+00	3.011120E+00	2.727870E+00
1.722880E+00	2.003690E+00	2.530370E+00
1.743910E+00	2.063100E+00	2.516430E+00
1.734970E+00	2.010960E+00	2.484730E+00
1.729290E+00	1.947170E+00	2.454720E+00
1.704740E+00	1.940200E+00	2.529550E+00
1.730010E+00	1.861950E+00	2.431470E+00
1.688740E+00	1.816270E+00	2.526570E+00
1.727030E+00	1.759600E+00	2.463670E+00
1.833030E+00	1.370530E+00	2.483990E+00
1.815490E+00	1.431400E+00	2.470670E+00
1.858480E+00	1.406320E+00	2.421120E+00
1.867130E+00	1.319300E+00	2.478320E+00
2.040920E+00	2.686080E+00	2.807040E+00
2.077040E+00	2.735340E+00	2.791820E+00
2.051030E+00	2.691720E+00	2.744590E+00
2.029290E+00	2.648830E+00	2.661240E+00
2.013190E+00	2.624130E+00	2.761700E+00
1.983990E+00	2.553210E+00	2.617900E+00
1.976080E+00	2.540410E+00	2.698860E+00
1.916480E+00	2.445390E+00	2.601980E+00
1.855070E+00	2.312480E+00	2.559720E+00
1.790790E+00	2.186880E+00	2.503490E+00
1.768040E+00	2.078080E+00	2.402700E+00
1.765200E+00	1.950240E+00	2.368180E+00
1.768140E+00	1.823880E+00	2.367600E+00
1.801650E+00	1.722480E+00	2.356420E+00
1.763820E+00	1.719730E+00	2.423820E+00
1.822930E+00	1.612820E+00	2.364820E+00
1.780550E+00	1.629890E+00	2.434770E+00
1.839720E+00	1.502800E+00	2.384150E+00
1.797470E+00	1.526570E+00	2.447020E+00
1.953720E+00	1.233720E+00	2.474110E+00
2.032420E+00	1.194220E+00	2.433150E+00
2.019360E+00	1.165650E+00	2.500920E+00
2.077060E+00	1.128000E+00	2.492490E+00
2.106640E+00	2.759760E+00	2.707580E+00
2.119530E+00	2.804020E+00	2.820950E+00
2.239850E+00	1.059920E+00	2.413260E+00
2.182780E+00	1.065250E+00	2.491870E+00
2.287920E+00	1.005890E+00	2.485500E+00
2.163950E+00	2.867400E+00	2.831190E+00
2.206010E+00	2.899170E+00	2.811580E+00
2.166080E+00	2.853540E+00	2.755790E+00
2.452150E+00	9.270700E-01	2.423010E+00
2.393160E+00	9.425840E-01	2.494430E+00
2.505220E+00	8.839530E-01	2.503340E+00
2.232680E+00	2.915540E+00	2.725780E+00
2.261670E+00	2.952230E+00	2.848730E+00
2.614050E+00	8.248970E-01	2.487650E+00
2.757090E+00	7.533630E-01	2.514140E+00
2.305440E+00	2.995030E+00	2.747450E+00
2.887810E+00	7.208360E-01	2.493760E+00
2.846580E+00	7.154050E-01	2.561990E+00
2.930890E+00	6.807550E-01	2.589190E+00
2.359580E+00	3.050860E+00	2.784790E+00
2.401930E+00	3.085310E+00	2.850060E+00
2.404830E+00	3.080200E+00	2.763880E+00
3.039420E+00	6.822820E-01	2.524550E+00
2.465120E+00	3.117550E+00	2.799150E+00
3.163870E+00	6.970540E-01	2.488710E+00
2.528150E+00	3.173710E+00	2.876020E+00
2.590220E+00	3.216920E+00	2.913050E+00
2.569540E+00	3.192740E+00	2.848400E+00
3.315250E+00	7.147620E-01	2.493580E+00
2.626630E+00	3.203930E+00	2.853910E+00
2.633850E+00	3.227980E+00	2.916340E+00
3.523160E+00	7.814250E-01	2.494690E+00
2.672320E+00	3.229590E+00	2.915050E+00
2.730710E+00	3.217920E+00	2.859590E+00
3.664940E+00	8.445230E-01	2.531820E+00
3.632820E+00	8.072140E-01	2.568980E+00
3.694200E+00	8.395170E-01	2.581180E+00
2.845010E+00	3.237620E+00	2.906880E+00
2.808590E+00	3.203950E+00	2.817390E+00
3.867760E+00	1.010040E+00	2.524320E+00
3.773630E+00	8.975200E-01	2.583260E+00
2.898430E+00	3.200760E+00	2.833590E+00
2.940890E+00	3.240900E+00	2.925740E+00
4.059560E+00	1.216300E+00	2.575670E+00
3.979730E+00	1.096510E+00	2.586160E+00
3.015730E+00	3.190790E+00	2.851980E+00
3.012520E+00	3.236500E+00	2.944400E+00
4.187880E+00	1.441770E+00	2.565430E+00
4.140720E+00	1.334840E+00	2.613710E+00
3.074730E+00	3.218770E+00	2.923820E+00
3.137350E+00	3.219610E+00	2.952980E+00
3.158470E+00	3.174410E+00	2.854000E+00
4.268880E+00	1.663790E+00	2.603320E+00
4.232490E+00	1.538150E+00	2.648100E+00
3.225210E+00	3.188940E+00	2.941340E+00
3.310740E+00	3.182300E+00	2.940850E+00
3.316520E+00	3.151130E+00	2.847470E+00
4.213910E+00	2.162930E+00	2.615410E+00
4.252550E+00	2.038530E+00	2.626230E+00
4.284270E+00	1.874910E+00	2.652480E+00
4.280090E+00	1.965020E+00	2.689120E+00
4.276600E+00	1.768340E+00	2.586520E+00
3.379810E+00	3.169110E+00	2.919080E+00
3.452400E+00	3.165090E+00	2.956460E+00
3.459150E+00	3.147260E+00	2.863640E+00
4.076750E+00	2.504820E+00	2.676180E+00
4.144130E+00	2.383990E+00	2.742060E+00
4.183980E+00	2.253300E+00	2.676120E+00
4.254120E+00	2.105720E+00	2.703130E+00
4.275630E+00	2.013810E+00	2.713940E+00
3.516870E+00	3.163320E+00	2.914510E+00
3.594660E+00	3.146860E+00	2.873470E+00
3.714680E+00	3.132860E+00	2.860230E+00
3.758820E+00	3.112090E+00	2.791830E+00
3.929720E+00	2.915350E+00	2.773800E+00
3.975840E+00	2.815190E+00	2.786310E+00
3.968930E+00	2.875870E+00	2.823010E+00
4.004540E+00	2.692020E+00	2.743940E+00
4.045860E+00	2.591870E+00	2.718810E+00
3.790210E+00	3.119910E+00	2.874560E+00
3.824720E+00	3.080680E+00	2.814050E+00
3.900570E+00	3.001600E+00	2.841700E+00
3.954580E+00	2.918260E+00	2.852940E+00
1.673440E+00	1.951130E+00	2.669720E+00
1.708260E+00	2.022320E+00	2.676010E+00
1.700370E+00	1.980030E+00	2.596950E+00
1.662680E+00	1.857490E+00	2.595920E+00
1.646140E+00	1.875990E+00	2.666900E+00
1.652810E+00	1.781740E+00	2.601970E+00
1.622850E+00	1.752800E+00	2.677740E+00
1.650250E+00	1.706720E+00	2.617090E+00
1.988090E+00	2.620730E+00	2.925040E+00
2.020430E+00	2.680520E+00	2.949440E+00
2.008040E+00	2.637500E+00	2.860430E+00
1.974410E+00	2.541630E+00	2.802870E+00
1.969030E+00	2.557670E+00	2.898570E+00
1.922000E+00	2.444420E+00	2.734230E+00
1.929550E+00	2.460470E+00	2.847260E+00
1.868160E+00	2.336210E+00	2.673240E+00
1.882380E+00	2.353520E+00	2.787470E+00
1.809620E+00	2.220820E+00	2.629800E+00
1.829760E+00	2.244470E+00	2.739180E+00
1.749410E+00	2.102450E+00	2.599590E+00
1.761980E+00	2.132060E+00	2.696660E+00
1.735350E+00	1.649270E+00	2.494360E+00
1.690550E+00	1.680680E+00	2.553000E+00
1.750930E+00	1.541570E+00	2.507730E+00
1.701090E+00	1.560290E+00	2.571660E+00
1.775950E+00	1.456410E+00	2.516310E+00
1.730780E+00	1.453430E+00	2.582680E+00
1.797590E+00	1.343180E+00	2.567800E+00
1.868090E+00	1.250720E+00	2.555390E+00
1.834510E+00	1.219580E+00	2.665310E+00
1.919080E+00	1.179850E+00	2.616610E+00
2.065760E+00	2.734310E+00	2.877990E+00
2.025100E+00	1.120670E+00	2.614180E+00
2.115250E+00	1.072710E+00	2.586240E+00
2.105130E+00	1.052080E+00	2.658300E+00
2.184760E+00	1.010100E+00	2.669860E+00
2.108310E+00	2.809800E+00	2.905360E+00
2.140880E+00	2.861730E+00	2.955250E+00
2.142420E+00	2.854790E+00	2.879850E+00
2.335670E+00	9.594770E-01	2.564070E+00
2.281880E+00	9.810670E-01	2.611010E+00
2.376670E+00	9.147470E-01	2.643990E+00
2.195410E+00	2.906000E+00	2.899130E+00
2.569410E+00	8.274210E-01	2.591190E+00
2.493910E+00	8.594200E-01	2.639660E+00
2.578810E+00	8.082210E-01	2.663990E+00
2.251070E+00	2.961950E+00	2.953180E+00
2.291480E+00	3.007280E+00	2.964460E+00
2.281780E+00	2.989080E+00	2.910540E+00
2.665470E+00	7.648700E-01	2.634130E+00
2.326420E+00	3.032060E+00	2.881650E+00
2.332080E+00	3.056670E+00	3.008920E+00
2.822770E+00	7.103100E-01	2.648060E+00
2.939490E+00	6.699580E-01	2.684340E+00
2.383400E+00	3.101240E+00	3.032660E+00
2.434390E+00	3.131600E+00	3.019490E+00
2.388720E+00	3.095420E+00	2.949260E+00
3.049360E+00	6.577340E-01	2.651740E+00
2.463420E+00	3.137890E+00	2.929740E+00
2.479710E+00	3.159690E+00	3.008240E+00
3.238250E+00	6.572900E-01	2.613410E+00
2.546300E+00	3.201900E+00	3.013720E+00
3.440090E+00	7.084230E-01	2.608860E+00
3.362740E+00	6.797680E-01	2.681810E+00
3.458010E+00	6.967840E-01	2.730800E+00
2.658220E+00	3.237260E+00	2.999330E+00
3.576250E+00	7.635380E-01	2.597050E+00
3.569460E+00	7.529480E-01	2.690730E+00
2.754680E+00	3.263460E+00	3.042440E+00
2.721610E+00	3.246250E+00	2.957450E+00
3.676510E+00	8.261760E-01	2.644820E+00
2.798860E+00	3.261700E+00	2.982470E+00
2.806280E+00	3.273170E+00	3.054120E+00
3.919530E+00	1.036440E+00	2.679320E+00
3.795820E+00	9.109770E-01	2.725540E+00
2.845550E+00	3.274240E+00	3.057800E+00
2.898330E+00	3.261870E+00	3.012820E+00
4.021260E+00	1.149140E+00	2.677740E+00
3.993810E+00	1.115670E+00	2.728970E+00
2.978090E+00	3.254120E+00	3.001060E+00
4.184610E+00	1.419370E+00	2.692850E+00
4.094540E+00	1.281960E+00	2.736090E+00
4.034890E+00	1.169430E+00	2.757120E+00
3.062470E+00	3.236800E+00	3.016720E+00
3.174770E+00	3.220800E+00	3.047150E+00
4.260740E+00	1.643010E+00	2.760180E+00
4.284360E+00	1.739330E+00	2.672550E+00
4.285130E+00	1.770340E+00	2.753730E+00
4.211570E+00	1.513850E+00	2.760910E+00
3.248260E+00	3.209670E+00	3.093480E+00
3.268740E+00	3.190920E+00	3.016540E+00
4.291820E+00	1.945910E+00	2.757990E+00
4.293070E+00	1.855730E+00	2.810300E+00
3.310140E+00	3.200450E+00	3.078940E+00
3.363380E+00	3.182120E+00	3.012290E+00
3.455850E+00	3.175010E+00	3.055920E+00
4.117210E+00	2.485240E+00	2.804600E+00
4.179260E+00	2.370920E+00	2.885890E+00
4.219660E+00	2.256880E+00	2.835260E+00
4.263100E+00	2.140380E+00	2.801150E+00
4.284050E+00	2.033230E+00	2.789350E+00
3.536070E+00	3.166120E+00	2.988690E+00
3.629950E+00	3.153540E+00	3.037270E+00
3.687120E+00	3.143740E+00	2.952510E+00
3.988400E+00	2.849620E+00	2.910710E+00
4.014030E+00	2.755970E+00	2.921750E+00
4.035290E+00	2.681740E+00	2.882410E+00
4.077180E+00	2.587020E+00	2.845280E+00
3.719020E+00	3.146910E+00	3.032010E+00
3.763930E+00	3.133970E+00	2.958340E+00
3.846820E+00	3.081800E+00	2.962900E+00
3.911780E+00	3.025420E+00	2.975050E+00
3.936340E+00	2.988010E+00	2.946880E+00
3.954170E+00	2.935350E+00	2.949130E+00
3.948870E+00	2.971540E+00	2.985260E+00
3.938910E+00	2.995970E+00	3.001820E+00
1.637530E+00	1.899440E+00	2.823810E+00
1.677730E+00	1.969090E+00	2.831320E+00
1.656570E+00	1.922450E+00	2.747230E+00
1.613700E+00	1.802830E+00	2.740470E+00
1.607620E+00	1.828790E+00	2.815310E+00
1.597610E+00	1.734600E+00	2.747160E+00
1.581840E+00	1.733160E+00	2.804480E+00
1.588130E+00	1.667720E+00	2.770460E+00
1.969580E+00	2.588330E+00	3.083150E+00
1.989140E+00	2.643790E+00	3.078010E+00
1.980440E+00	2.596950E+00	2.995480E+00
1.938450E+00	2.486140E+00	2.951000E+00
1.949000E+00	2.515470E+00	3.050660E+00
1.893800E+00	2.377280E+00	2.897080E+00
1.910640E+00	2.408750E+00	3.007010E+00
1.847120E+00	2.267380E+00	2.846660E+00
1.862150E+00	2.291860E+00	2.953060E+00
1.785740E+00	2.155370E+00	2.798540E+00
1.801560E+00	2.179440E+00	2.898360E+00
1.722560E+00	2.042940E+00	2.764680E+00
1.736890E+00	2.069950E+00	2.851860E+00
1.655640E+00	1.589640E+00	2.639230E+00
1.617490E+00	1.625370E+00	2.707440E+00
1.674860E+00	1.475670E+00	2.657580E+00
1.629660E+00	1.508800E+00	2.730910E+00
1.715940E+00	1.365180E+00	2.673620E+00
1.654740E+00	1.397320E+00	2.749360E+00
1.765610E+00	1.269930E+00	2.698480E+00
1.695710E+00	1.277610E+00	2.793460E+00
1.795390E+00	1.215190E+00	2.728320E+00
1.764450E+00	1.218060E+00	2.775990E+00
1.828480E+00	1.163750E+00	2.788150E+00
2.007300E+00	2.702040E+00	3.120580E+00
2.047000E+00	2.753800E+00	3.093350E+00
2.020930E+00	2.693430E+00	3.039060E+00
1.955610E+00	1.129610E+00	2.674730E+00
1.902350E+00	1.136110E+00	2.722540E+00
1.986660E+00	1.088800E+00	2.747620E+00
2.081620E+00	2.778500E+00	2.999940E+00
2.088890E+00	2.827730E+00	3.126240E+00
2.099740E+00	1.027430E+00	2.764750E+00
2.206600E+00	9.848530E-01	2.794350E+00
2.130560E+00	2.891010E+00	3.142500E+00
2.175030E+00	2.925970E+00	3.117370E+00
2.135860E+00	2.870020E+00	3.055010E+00
2.314740E+00	9.388100E-01	2.784250E+00
2.444620E+00	8.726290E-01	2.766070E+00
2.411780E+00	8.907470E-01	2.848590E+00
2.493900E+00	8.547350E-01	2.888500E+00
2.201440E+00	2.923670E+00	3.019620E+00
2.217020E+00	2.954090E+00	3.094580E+00
2.599470E+00	8.021510E-01	2.787910E+00
2.268200E+00	2.997960E+00	3.078560E+00
2.740290E+00	7.330110E-01	2.763660E+00
2.704260E+00	7.456570E-01	2.837680E+00
2.787140E+00	7.126490E-01	2.873730E+00
2.321330E+00	3.069460E+00	3.112360E+00
2.353740E+00	3.103080E+00	3.132950E+00
2.358260E+00	3.092150E+00	3.078750E+00
2.890910E+00	6.836510E-01	2.795200E+00
2.409000E+00	3.137070E+00	3.134910E+00
3.012570E+00	6.539050E-01	2.757810E+00
2.481990E+00	3.170580E+00	3.083200E+00
3.149890E+00	6.451970E-01	2.764270E+00
2.540410E+00	3.224640E+00	3.135090E+00
2.599870E+00	3.266240E+00	3.168990E+00
2.575070E+00	3.236760E+00	3.103920E+00
3.331990E+00	6.544430E-01	2.776170E+00
3.478540E+00	6.715730E-01	2.827660E+00
2.628600E+00	3.253950E+00	3.109260E+00
2.637940E+00	3.280850E+00	3.175180E+00
3.582770E+00	7.307050E-01	2.802520E+00
2.672740E+00	3.288540E+00	3.179030E+00
2.723310E+00	3.283370E+00	3.134820E+00
3.687890E+00	8.151250E-01	2.768670E+00
2.832370E+00	3.298500E+00	3.135930E+00
3.910270E+00	9.972940E-01	2.819880E+00
3.810520E+00	8.793230E-01	2.849310E+00
2.933270E+00	3.320210E+00	3.178650E+00
2.898110E+00	3.288030E+00	3.098720E+00
3.994090E+00	1.100420E+00	2.790060E+00
2.986680E+00	3.278040E+00	3.104350E+00
2.998890E+00	3.320410E+00	3.199180E+00
4.183060E+00	1.415480E+00	2.832220E+00
4.124310E+00	1.298170E+00	2.863430E+00
4.068950E+00	1.191710E+00	2.836220E+00
3.046400E+00	3.302720E+00	3.184230E+00
3.102850E+00	3.299470E+00	3.226870E+00
3.101470E+00	3.269980E+00	3.135670E+00
4.277910E+00	1.750360E+00	2.863540E+00
4.260160E+00	1.631540E+00	2.911650E+00
4.226230E+00	1.539180E+00	2.850470E+00
3.145330E+00	3.283780E+00	3.199950E+00
3.210780E+00	3.247040E+00	3.182180E+00
4.288660E+00	1.958710E+00	2.884350E+00
4.288930E+00	1.846650E+00	2.939190E+00
3.296250E+00	3.221640E+00	3.148370E+00
3.389810E+00	3.204420E+00	3.138080E+00
3.469520E+00	3.195610E+00	3.122210E+00
4.136240E+00	2.470800E+00	2.955120E+00
4.194700E+00	2.362460E+00	2.999640E+00
4.224470E+00	2.264170E+00	2.972280E+00
4.266010E+00	2.141980E+00	2.933750E+00
4.283060E+00	2.059420E+00	2.873850E+00
3.544950E+00	3.189100E+00	3.108250E+00
3.632350E+00	3.183500E+00	3.154970E+00
4.012760E+00	2.779570E+00	3.009290E+00
4.050720E+00	2.674370E+00	3.037140E+00
4.029620E+00	2.756410E+00	3.073770E+00
4.082930E+00	2.584980E+00	2.965490E+00
3.718520E+00	3.166020E+00	3.130300E+00
3.791940E+00	3.132360E+00	3.070220E+00
3.864050E+00	3.100350E+00	3.113380E+00
3.895590E+00	3.060190E+00	3.047750E+00
3.952160E+00	2.968410E+00	3.055580E+00
3.992930E+00	2.867100E+00	3.069550E+00
4.015230E+00	2.800480E+00	3.060180E+00
3.911900E+00	3.065240E+00	3.121100E+00
3.928690E+00	3.025010E+00	3.055490E+00
1.811450E+00	2.171830E+00	3.057200E+00
1.840090E+00	2.229650E+00	3.084910E+00
1.822310E+00	2.198940E+00	3.004240E+00
1.752540E+00	2.088660E+00	2.938050E+00
1.770730E+00	2.102650E+00	3.024140E+00
1.695020E+00	2.001030E+00	2.897530E+00
1.699830E+00	1.997960E+00	2.971880E+00
1.629970E+00	1.889920E+00	2.901120E+00
1.570740E+00	1.754620E+00	2.886800E+00
1.552000E+00	1.632840E+00	2.874640E+00
1.584310E+00	1.543190E+00	2.814500E+00
1.542210E+00	1.505760E+00	2.926050E+00
1.609520E+00	1.435750E+00	2.817010E+00
1.574740E+00	1.453100E+00	2.880050E+00
1.637220E+00	1.341390E+00	2.835100E+00
1.597810E+00	1.376720E+00	2.895100E+00
1.655230E+00	1.285600E+00	2.858320E+00
1.628640E+00	1.299510E+00	2.914670E+00
1.674050E+00	1.241830E+00	2.907500E+00
1.981100E+00	2.636800E+00	3.156210E+00
1.958050E+00	2.553160E+00	3.134670E+00
1.932120E+00	2.464950E+00	3.122720E+00
1.885620E+00	2.326630E+00	3.076590E+00
1.761060E+00	1.185390E+00	2.893960E+00
1.848350E+00	1.132240E+00	2.895760E+00
2.037020E+00	2.761120E+00	3.183860E+00
2.002100E+00	2.701070E+00	3.176420E+00
1.935270E+00	1.092730E+00	2.874670E+00
2.028840E+00	1.062950E+00	2.850640E+00
2.021800E+00	1.063860E+00	2.917120E+00
2.099180E+00	1.030110E+00	2.936700E+00
2.081010E+00	2.839910E+00	3.228110E+00
2.109180E+00	2.885490E+00	3.245310E+00
2.110700E+00	2.879050E+00	3.192950E+00
2.249580E+00	9.706150E-01	2.855630E+00
2.193780E+00	9.926370E-01	2.894820E+00
2.288390E+00	9.559370E-01	2.936180E+00
2.153510E+00	2.930160E+00	3.237790E+00
2.403790E+00	8.964220E-01	2.945760E+00
2.510750E+00	8.492560E-01	2.997780E+00
2.213470E+00	2.973880E+00	3.170580E+00
2.598040E+00	8.016550E-01	2.955080E+00
2.257320E+00	3.026510E+00	3.213650E+00
2.288210E+00	3.064580E+00	3.236140E+00
2.291420E+00	3.056170E+00	3.170940E+00
2.695890E+00	7.461420E-01	2.915390E+00
2.797380E+00	7.059520E-01	2.987950E+00
2.337710E+00	3.107420E+00	3.227100E+00
2.891430E+00	6.688430E-01	2.923150E+00
2.410300E+00	3.159760E+00	3.256450E+00
2.465310E+00	3.197250E+00	3.286290E+00
2.438770E+00	3.175670E+00	3.215550E+00
3.045450E+00	6.281970E-01	2.896510E+00
2.486470E+00	3.201030E+00	3.199720E+00
2.519320E+00	3.233390E+00	3.300090E+00
3.237360E+00	6.126710E-01	2.882230E+00
3.169630E+00	6.055010E-01	2.973310E+00
3.280640E+00	6.047270E-01	2.988130E+00
2.575220E+00	3.260880E+00	3.256410E+00
3.408010E+00	6.401340E-01	2.931000E+00
2.665440E+00	3.294650E+00	3.253990E+00
3.584760E+00	7.053730E-01	2.917340E+00
2.720740E+00	3.318950E+00	3.285040E+00
2.722000E+00	3.312540E+00	3.231340E+00
3.708930E+00	7.874200E-01	2.884180E+00
2.757870E+00	3.329060E+00	3.295840E+00
2.803030E+00	3.328400E+00	3.254720E+00
3.905120E+00	9.700870E-01	2.959280E+00
3.803470E+00	8.601920E-01	2.949280E+00
2.900720E+00	3.333340E+00	3.267400E+00
4.019700E+00	1.090080E+00	2.903490E+00
2.981670E+00	3.330200E+00	3.274210E+00
4.167130E+00	1.362080E+00	2.941680E+00
4.104140E+00	1.232400E+00	2.959810E+00
4.156800E+00	1.333530E+00	3.017810E+00
3.046660E+00	3.313700E+00	3.261630E+00
3.110350E+00	3.299880E+00	3.325060E+00
4.277890E+00	1.743780E+00	2.985080E+00
4.262990E+00	1.639940E+00	3.035720E+00
4.226060E+00	1.488360E+00	2.972000E+00
4.192530E+00	1.396150E+00	3.006670E+00
3.166700E+00	3.278180E+00	3.271180E+00
3.239320E+00	3.242450E+00	3.308260E+00
4.293760E+00	1.952920E+00	3.037930E+00
4.282960E+00	2.032940E+00	2.954200E+00
4.287750E+00	2.070670E+00	3.025050E+00
4.289430E+00	1.835640E+00	3.041080E+00
3.330490E+00	3.226120E+00	3.262980E+00
3.432440E+00	3.212980E+00	3.239890E+00
3.492450E+00	3.210740E+00	3.183220E+00
4.193110E+00	2.408570E+00	3.071670E+00
4.237360E+00	2.299400E+00	3.106140E+00
4.215730E+00	2.373180E+00	3.127720E+00
4.273980E+00	2.170810E+00	3.059770E+00
3.525250E+00	3.215280E+00	3.274000E+00
3.579290E+00	3.212720E+00	3.267110E+00
3.582570E+00	3.206510E+00	3.218300E+00
4.045960E+00	2.729830E+00	3.175180E+00
4.022420E+00	2.797500E+00	3.103990E+00
4.018250E+00	2.820010E+00	3.158410E+00
4.095300E+00	2.623000E+00	3.168100E+00
4.143970E+00	2.523540E+00	3.099880E+00
4.195840E+00	2.422090E+00	3.142180E+00
3.610160E+00	3.204420E+00	3.267490E+00
3.683970E+00	3.183110E+00	3.273020E+00
3.819770E+00	3.132170E+00	3.208340E+00
3.867640E+00	3.108880E+00	3.183430E+00
3.954490E+00	2.963630E+00	3.200220E+00
3.938700E+00	3.021460E+00	3.127230E+00
3.916960E+00	3.051910E+00	3.194290E+00
3.996230E+00	2.874220E+00	3.196790E+00
3.892530E+00	3.089680E+00	3.171210E+00
1.844190E+00	2.234520E+00	3.252630E+00
1.869780E+00	2.284570E+00	3.239790E+00
1.838070E+00	2.226300E+00	3.199020E+00
1.801600E+00	2.155070E+00	3.121710E+00
1.799270E+00	2.152260E+00	3.215730E+00
1.716870E+00	2.019500E+00	3.065390E+00
1.729630E+00	2.042640E+00	3.162120E+00
1.635910E+00	1.904120E+00	3.013110E+00
1.650090E+00	1.929340E+00	3.109400E+00
1.576090E+00	1.788610E+00	2.977400E+00
1.585110E+00	1.817350E+00	3.069670E+00
1.532280E+00	1.676340E+00	2.962680E+00
1.529860E+00	1.710670E+00	3.045080E+00
1.519900E+00	1.569740E+00	2.972690E+00
1.502750E+00	1.605970E+00	3.040780E+00
1.519410E+00	1.506170E+00	2.991920E+00
1.495750E+00	1.500530E+00	3.064880E+00
1.523760E+00	1.444890E+00	3.016160E+00
1.906680E+00	2.361230E+00	3.263230E+00
1.940220E+00	2.456300E+00	3.288950E+00
1.920620E+00	2.410570E+00	3.197440E+00
1.868770E+00	2.286540E+00	3.168690E+00
1.559460E+00	1.411110E+00	2.954780E+00
1.592610E+00	1.329450E+00	2.983080E+00
1.639510E+00	1.238830E+00	3.032430E+00
1.701820E+00	1.194960E+00	2.981620E+00
1.695220E+00	1.179860E+00	3.048150E+00
1.763870E+00	1.150620E+00	3.048340E+00
1.995630E+00	2.652900E+00	3.308990E+00
2.008180E+00	2.724820E+00	3.337320E+00
2.006850E+00	2.689690E+00	3.245390E+00
1.971290E+00	2.555580E+00	3.248790E+00
1.886540E+00	1.105040E+00	2.946940E+00
1.841990E+00	1.125610E+00	2.989560E+00
1.931170E+00	1.078830E+00	3.031760E+00
2.028070E+00	2.792350E+00	3.362020E+00
2.050410E+00	2.830200E+00	3.350980E+00
2.046550E+00	2.788450E+00	3.292810E+00
2.022650E+00	1.059010E+00	2.993890E+00
2.105050E+00	1.028710E+00	3.055940E+00
2.090370E+00	2.885380E+00	3.332110E+00
2.224810E+00	9.879870E-01	3.065730E+00
2.346040E+00	9.332360E-01	3.053690E+00
2.320080E+00	9.564510E-01	3.120720E+00
2.387770E+00	9.274660E-01	3.161530E+00
2.145590E+00	2.955950E+00	3.351170E+00
2.187080E+00	2.999280E+00	3.370390E+00
2.178490E+00	2.968390E+00	3.311100E+00
2.471720E+00	8.825900E-01	3.105790E+00
2.216430E+00	2.994530E+00	3.287460E+00
2.221000E+00	3.028300E+00	3.365370E+00
2.594020E+00	8.171410E-01	3.084160E+00
2.271080E+00	3.069380E+00	3.340850E+00
2.693210E+00	7.516270E-01	3.036550E+00
2.789720E+00	7.131210E-01	3.100530E+00
2.336840E+00	3.134920E+00	3.364970E+00
2.386640E+00	3.177370E+00	3.400950E+00
2.381490E+00	3.149840E+00	3.321560E+00
2.927350E+00	6.474690E-01	3.059410E+00
2.439510E+00	3.196670E+00	3.371870E+00
3.078800E+00	6.104490E-01	3.036170E+00
3.033610E+00	6.029070E-01	3.115040E+00
3.103650E+00	5.938470E-01	3.105180E+00
2.508940E+00	3.245210E+00	3.383720E+00
3.202060E+00	5.857920E-01	3.078230E+00
2.579040E+00	3.279590E+00	3.381110E+00
3.384390E+00	6.114720E-01	3.093190E+00
2.658470E+00	3.306580E+00	3.373860E+00
3.558670E+00	6.816460E-01	3.053780E+00
2.745240E+00	3.337300E+00	3.366660E+00
3.741920E+00	7.972650E-01	3.034630E+00
2.803900E+00	3.366370E+00	3.403830E+00
2.805430E+00	3.344910E+00	3.352340E+00
3.842320E+00	8.924580E-01	3.022670E+00
3.848300E+00	8.807720E-01	3.080060E+00
2.840950E+00	3.375950E+00	3.418060E+00
2.881610E+00	3.356920E+00	3.380150E+00
4.050100E+00	1.104640E+00	3.079120E+00
3.918320E+00	9.562110E-01	3.081360E+00
2.968560E+00	3.346320E+00	3.378770E+00
4.135900E+00	1.259530E+00	3.075320E+00
4.132490E+00	1.204950E+00	3.133930E+00
3.043190E+00	3.319790E+00	3.360410E+00
3.113580E+00	3.320950E+00	3.433850E+00
4.282920E+00	1.763400E+00	3.107810E+00
4.275570E+00	1.658880E+00	3.127160E+00
4.252790E+00	1.549390E+00	3.107230E+00
4.211650E+00	1.394200E+00	3.097000E+00
4.170410E+00	1.280470E+00	3.154500E+00
3.195060E+00	3.275510E+00	3.394290E+00
3.251180E+00	3.248400E+00	3.372240E+00
4.290310E+00	2.070570E+00	3.128380E+00
4.291710E+00	1.965680E+00	3.181220E+00
4.294520E+00	1.873770E+00	3.123220E+00
3.291500E+00	3.235930E+00	3.355790E+00
3.360900E+00	3.236500E+00	3.404750E+00
3.439900E+00	3.215710E+00	3.333080E+00
3.470940E+00	3.235880E+00	3.432710E+00
4.219400E+00	2.365450E+00	3.190500E+00
4.248110E+00	2.282890E+00	3.240900E+00
4.271290E+00	2.184820E+00	3.185370E+00
3.544610E+00	3.225810E+00	3.367440E+00
3.597740E+00	3.208680E+00	3.308370E+00
3.647750E+00	3.219970E+00	3.398210E+00
4.021860E+00	2.815150E+00	3.255400E+00
4.057650E+00	2.739970E+00	3.324710E+00
4.096090E+00	2.642820E+00	3.281660E+00
4.144080E+00	2.544190E+00	3.245550E+00
4.187730E+00	2.447310E+00	3.219640E+00
3.748030E+00	3.205920E+00	3.393730E+00
3.816340E+00	3.150710E+00	3.352980E+00
3.902070E+00	3.056830E+00	3.301200E+00
3.882000E+00	3.090700E+00	3.217450E+00
3.957870E+00	2.971360E+00	3.330080E+00
3.990760E+00	2.897620E+00	3.296660E+00
1.704730E+00	2.042030E+00	3.339520E+00
1.736320E+00	2.080110E+00	3.340620E+00
1.712250E+00	2.046880E+00	3.314220E+00
1.688930E+00	2.008900E+00	3.315820E+00
1.786160E+00	2.145930E+00	3.334110E+00
1.835560E+00	2.242560E+00	3.370530E+00
1.820000E+00	2.190600E+00	3.293210E+00
1.737220E+00	2.059360E+00	3.268900E+00
1.662250E+00	1.950530E+00	3.199000E+00
1.663830E+00	1.960190E+00	3.266690E+00
1.596820E+00	1.843370E+00	3.156800E+00
1.608990E+00	1.870110E+00	3.237540E+00
1.536430E+00	1.739700E+00	3.128800E+00
1.548770E+00	1.766420E+00	3.209190E+00
1.494760E+00	1.636360E+00	3.116820E+00
1.496790E+00	1.665150E+00	3.194650E+00
1.481090E+00	1.548010E+00	3.116100E+00
1.469530E+00	1.554230E+00	3.206710E+00
1.477700E+00	1.499760E+00	3.123580E+00
1.469490E+00	1.498990E+00	3.170480E+00
1.477740E+00	1.454520E+00	3.159420E+00
1.876350E+00	2.303310E+00	3.316440E+00
1.550850E+00	1.362300E+00	3.045190E+00
1.509280E+00	1.388180E+00	3.133200E+00
1.584620E+00	1.293200E+00	3.073140E+00
1.550770E+00	1.319470E+00	3.123050E+00
1.605350E+00	1.253810E+00	3.104350E+00
1.583110E+00	1.269440E+00	3.157780E+00
1.629800E+00	1.226340E+00	3.159370E+00
1.945980E+00	2.498160E+00	3.402670E+00
1.960110E+00	2.549220E+00	3.423030E+00
1.956350E+00	2.524000E+00	3.357780E+00
1.926040E+00	2.429580E+00	3.361160E+00
1.705820E+00	1.171040E+00	3.152490E+00
1.805280E+00	1.143580E+00	3.169790E+00
1.992480E+00	2.732100E+00	3.452540E+00
2.012890E+00	2.791120E+00	3.481670E+00
2.004650E+00	2.761130E+00	3.408860E+00
1.981760E+00	2.648410E+00	3.396540E+00
1.870280E+00	1.115030E+00	3.131920E+00
1.968290E+00	1.088620E+00	3.177460E+00
2.039450E+00	2.843330E+00	3.416960E+00
2.052280E+00	1.063670E+00	3.137460E+00
2.145330E+00	1.028540E+00	3.148760E+00
2.130210E+00	1.045300E+00	3.233400E+00
2.228550E+00	1.010550E+00	3.246060E+00
2.076900E+00	2.920860E+00	3.454830E+00
2.115180E+00	2.970960E+00	3.487960E+00
2.112000E+00	2.951190E+00	3.413940E+00
2.329550E+00	9.657910E-01	3.205770E+00
2.395470E+00	9.275680E-01	3.224480E+00
2.151220E+00	2.995000E+00	3.444090E+00
2.475150E+00	8.930540E-01	3.263200E+00
2.209530E+00	3.052780E+00	3.464000E+00
2.593430E+00	8.275490E-01	3.218730E+00
2.265060E+00	3.112470E+00	3.476430E+00
2.306840E+00	3.156030E+00	3.511960E+00
2.302540E+00	3.134980E+00	3.432750E+00
2.699740E+00	7.552260E-01	3.165740E+00
2.836840E+00	6.792430E-01	3.223940E+00
2.358320E+00	3.183420E+00	3.480340E+00
2.962610E+00	6.097360E-01	3.183620E+00
2.916350E+00	6.223230E-01	3.246700E+00
2.975630E+00	5.901370E-01	3.259740E+00
2.430800E+00	3.223650E+00	3.480980E+00
3.102650E+00	5.710700E-01	3.202820E+00
2.499860E+00	3.265990E+00	3.482110E+00
3.285530E+00	5.614190E-01	3.175680E+00
3.225910E+00	5.399700E-01	3.253990E+00
3.318240E+00	5.537920E-01	3.255910E+00
2.575420E+00	3.309420E+00	3.487510E+00
3.373860E+00	5.852290E-01	3.168090E+00
3.371840E+00	5.744000E-01	3.217570E+00
2.654660E+00	3.337250E+00	3.491010E+00
3.534720E+00	6.466200E-01	3.156110E+00
3.446680E+00	6.020890E-01	3.196620E+00
2.735090E+00	3.369890E+00	3.487330E+00
3.685970E+00	7.336390E-01	3.195520E+00
2.822890E+00	3.394220E+00	3.485470E+00
3.876790E+00	8.916440E-01	3.176300E+00
2.887380E+00	3.410820E+00	3.535700E+00
2.886420E+00	3.397330E+00	3.475040E+00
3.980760E+00	9.980300E-01	3.155130E+00
3.980910E+00	9.863640E-01	3.216860E+00
2.917300E+00	3.410660E+00	3.526390E+00
2.960210E+00	3.390200E+00	3.509480E+00
4.143620E+00	1.191420E+00	3.227710E+00
4.046970E+00	1.062120E+00	3.215670E+00
3.044140E+00	3.350150E+00	3.473320E+00
3.112290E+00	3.334120E+00	3.536600E+00
4.289610E+00	1.718460E+00	3.188830E+00
4.282290E+00	1.614070E+00	3.197830E+00
4.269340E+00	1.484720E+00	3.210370E+00
4.225270E+00	1.350880E+00	3.232570E+00
4.273280E+00	1.435920E+00	3.281930E+00
3.173650E+00	3.307480E+00	3.508970E+00
3.238320E+00	3.274770E+00	3.493750E+00
3.277090E+00	3.254220E+00	3.425110E+00
3.319440E+00	3.257920E+00	3.521990E+00
4.295350E+00	2.080950E+00	3.262010E+00
4.305790E+00	1.969230E+00	3.275370E+00
4.304390E+00	1.841340E+00	3.233310E+00
4.309860E+00	1.699530E+00	3.276700E+00
4.295310E+00	1.569410E+00	3.287280E+00
4.286680E+00	1.491270E+00	3.284780E+00
3.408700E+00	3.242600E+00	3.496110E+00
3.490980E+00	3.248970E+00	3.528140E+00
4.230100E+00	2.376780E+00	3.296290E+00
4.266520E+00	2.285030E+00	3.360820E+00
4.282110E+00	2.197670E+00	3.293410E+00
3.569980E+00	3.246150E+00	3.465060E+00
3.659530E+00	3.244440E+00	3.511530E+00
4.029760E+00	2.840230E+00	3.373950E+00
4.066300E+00	2.760450E+00	3.451720E+00
4.108660E+00	2.663470E+00	3.405030E+00
4.158670E+00	2.570900E+00	3.361700E+00
4.198080E+00	2.474280E+00	3.329900E+00
3.733640E+00	3.231980E+00	3.469180E+00
3.825840E+00	3.191060E+00	3.489450E+00
3.900090E+00	3.102800E+00	3.447000E+00
3.953050E+00	3.013820E+00	3.426120E+00
3.992820E+00	2.928360E+00	3.406690E+00
1.802250E+00	2.213850E+00	3.503400E+00
1.842460E+00	2.283630E+00	3.520580E+00
1.807910E+00	2.215940E+00	3.468140E+00
1.785180E+00	2.161590E+00	3.403050E+00
1.771240E+00	2.148480E+00	3.471310E+00
1.702340E+00	2.032330E+00	3.394020E+00
1.631220E+00	1.914800E+00	3.320870E+00
1.627610E+00	1.916050E+00	3.394330E+00
1.566680E+00	1.797530E+00	3.288670E+00
1.578110E+00	1.824740E+00	3.365120E+00
1.508180E+00	1.695500E+00	3.271860E+00
1.518040E+00	1.725170E+00	3.346220E+00
1.476140E+00	1.605420E+00	3.263780E+00
1.474950E+00	1.616980E+00	3.352750E+00
1.466160E+00	1.556010E+00	3.268230E+00
1.465410E+00	1.557980E+00	3.315790E+00
1.461190E+00	1.513890E+00	3.301120E+00
1.842850E+00	2.270690E+00	3.446990E+00
1.883910E+00	2.352340E+00	3.493980E+00
1.467440E+00	1.449710E+00	3.265370E+00
1.485930E+00	1.406090E+00	3.215490E+00
1.487730E+00	1.392660E+00	3.269610E+00
1.511250E+00	1.357080E+00	3.251260E+00
1.916400E+00	2.426480E+00	3.498160E+00
1.944380E+00	2.512650E+00	3.536340E+00
1.938340E+00	2.483230E+00	3.451140E+00
1.893900E+00	2.361440E+00	3.422800E+00
1.549360E+00	1.308070E+00	3.212170E+00
1.611690E+00	1.241250E+00	3.280280E+00
1.663750E+00	1.201820E+00	3.234920E+00
1.665580E+00	1.198640E+00	3.293650E+00
1.713330E+00	1.169410E+00	3.284170E+00
1.980530E+00	2.701390E+00	3.602690E+00
1.993370E+00	2.761050E+00	3.596940E+00
1.992900E+00	2.706110E+00	3.519820E+00
1.970090E+00	2.585860E+00	3.486270E+00
1.972550E+00	2.616280E+00	3.572400E+00
1.862970E+00	1.130220E+00	3.233540E+00
1.810270E+00	1.143550E+00	3.275110E+00
1.877600E+00	1.123630E+00	3.297290E+00
2.005220E+00	2.822430E+00	3.643760E+00
2.034070E+00	2.879420E+00	3.619600E+00
2.017040E+00	2.805570E+00	3.563580E+00
1.930690E+00	1.102100E+00	3.273370E+00
2.048950E+00	2.876330E+00	3.527460E+00
2.061940E+00	2.930900E+00	3.606180E+00
2.060010E+00	1.074230E+00	3.299120E+00
2.165520E+00	1.035910E+00	3.321800E+00
2.256330E+00	1.016970E+00	3.388750E+00
2.090890E+00	2.952970E+00	3.550610E+00
2.348730E+00	9.728450E-01	3.339720E+00
2.395250E+00	9.325710E-01	3.273740E+00
2.153800E+00	3.016730E+00	3.573420E+00
2.434050E+00	9.230450E-01	3.343890E+00
2.519690E+00	8.976550E-01	3.407170E+00
2.213020E+00	3.078110E+00	3.592600E+00
2.245400E+00	3.124520E+00	3.612750E+00
2.243480E+00	3.100210E+00	3.543640E+00
2.603650E+00	8.327780E-01	3.356100E+00
2.278800E+00	3.143560E+00	3.569580E+00
2.704320E+00	7.495610E-01	3.298960E+00
2.803650E+00	7.021340E-01	3.377030E+00
2.342440E+00	3.200650E+00	3.609390E+00
2.903530E+00	6.291020E-01	3.319000E+00
3.014700E+00	5.761010E-01	3.359990E+00
2.420310E+00	3.235090E+00	3.580180E+00
3.142770E+00	5.480980E-01	3.323520E+00
3.093240E+00	5.540530E-01	3.385820E+00
3.165840E+00	5.407820E-01	3.416700E+00
2.492770E+00	3.280750E+00	3.583430E+00
3.276440E+00	5.427730E-01	3.348790E+00
2.572270E+00	3.320120E+00	3.594750E+00
3.429750E+00	5.886340E-01	3.308330E+00
2.653170E+00	3.352400E+00	3.604370E+00
3.565270E+00	6.568220E-01	3.254890E+00
3.570630E+00	6.612480E-01	3.358170E+00
2.729060E+00	3.383890E+00	3.605440E+00
3.644400E+00	7.053330E-01	3.266140E+00
3.630310E+00	6.977200E-01	3.312020E+00
2.805350E+00	3.400900E+00	3.603010E+00
3.820850E+00	8.336990E-01	3.344540E+00
3.692730E+00	7.358070E-01	3.299340E+00
2.874040E+00	3.413720E+00	3.603240E+00
3.998430E+00	1.002360E+00	3.313470E+00
2.926600E+00	3.412860E+00	3.586650E+00
2.983940E+00	3.401650E+00	3.648240E+00
4.086860E+00	1.104090E+00	3.300160E+00
4.081570E+00	1.091360E+00	3.357310E+00
3.063330E+00	3.353260E+00	3.610880E+00
3.118850E+00	3.334750E+00	3.596020E+00
4.258010E+00	1.382250E+00	3.321930E+00
4.212610E+00	1.289200E+00	3.334230E+00
4.147490E+00	1.172190E+00	3.372250E+00
3.154270E+00	3.319080E+00	3.580550E+00
3.222090E+00	3.288000E+00	3.602170E+00
3.321080E+00	3.274040E+00	3.635080E+00
4.310300E+00	2.026860E+00	3.346320E+00
4.324150E+00	1.923380E+00	3.346460E+00
4.330380E+00	1.797530E+00	3.361990E+00
4.325390E+00	1.648470E+00	3.398200E+00
4.337570E+00	1.749950E+00	3.419450E+00
4.291090E+00	1.476440E+00	3.366370E+00
4.258200E+00	1.363110E+00	3.390050E+00
3.404210E+00	3.253210E+00	3.584180E+00
3.496690E+00	3.271300E+00	3.620780E+00
4.233570E+00	2.406370E+00	3.428780E+00
4.272360E+00	2.293780E+00	3.491480E+00
4.304470E+00	2.146160E+00	3.411080E+00
4.320540E+00	1.998210E+00	3.431680E+00
4.340260E+00	1.885520E+00	3.429980E+00
4.341500E+00	1.804850E+00	3.436620E+00
3.581300E+00	3.259760E+00	3.566280E+00
3.668070E+00	3.267830E+00	3.601470E+00
4.030690E+00	2.869380E+00	3.505630E+00
4.078230E+00	2.779220E+00	3.570880E+00
4.112780E+00	2.681410E+00	3.522540E+00
4.167290E+00	2.580300E+00	3.483170E+00
4.196550E+00	2.502560E+00	3.422690E+00
3.760210E+00	3.253740E+00	3.569730E+00
3.844540E+00	3.224150E+00	3.592740E+00
3.872960E+00	3.181560E+00	3.556330E+00
3.911960E+00	3.134100E+00	3.549070E+00
3.965620E+00	3.044770E+00	3.563880E+00
3.952510E+00	3.110830E+00	3.589980E+00
3.987470E+00	2.957480E+00	3.496960E+00
3.899510E+00	3.183730E+00	3.606030E+00
3.938130E+00	3.145280E+00	3.606930E+00
1.792080E+00	2.288740E+00	3.674260E+00
1.821840E+00	2.335350E+00	3.660820E+00
1.797560E+00	2.280140E+00	3.626520E+00
1.790110E+00	2.206370E+00	3.558410E+00
1.765960E+00	2.218800E+00	3.642640E+00
1.727520E+00	2.074240E+00	3.506110E+00
1.733650E+00	2.116350E+00	3.597580E+00
1.654030E+00	1.961100E+00	3.465730E+00
1.677150E+00	2.004540E+00	3.553960E+00
1.594070E+00	1.853930E+00	3.439860E+00
1.616560E+00	1.894260E+00	3.519080E+00
1.533530E+00	1.755630E+00	3.419620E+00
1.561930E+00	1.791410E+00	3.496490E+00
1.485290E+00	1.669830E+00	3.406430E+00
1.500960E+00	1.689280E+00	3.494010E+00
1.471120E+00	1.621350E+00	3.407840E+00
1.476760E+00	1.628370E+00	3.450140E+00
1.467530E+00	1.580370E+00	3.437450E+00
1.839690E+00	2.325100E+00	3.602140E+00
1.870140E+00	2.421830E+00	3.677650E+00
1.455640E+00	1.509780E+00	3.407730E+00
1.457800E+00	1.467800E+00	3.353470E+00
1.460170E+00	1.455910E+00	3.408100E+00
1.471560E+00	1.420470E+00	3.387150E+00
1.899260E+00	2.419650E+00	3.575550E+00
1.908610E+00	2.493460E+00	3.649250E+00
1.499650E+00	1.366320E+00	3.344250E+00
1.548170E+00	1.295810E+00	3.327460E+00
1.538450E+00	1.308960E+00	3.440870E+00
1.582770E+00	1.255000E+00	3.353810E+00
1.570140E+00	1.264660E+00	3.403800E+00
1.615920E+00	1.231930E+00	3.400330E+00
1.925920E+00	2.538780E+00	3.664620E+00
1.941100E+00	2.581380E+00	3.682400E+00
1.938570E+00	2.547120E+00	3.620770E+00
1.681090E+00	1.187700E+00	3.372410E+00
1.776980E+00	1.144570E+00	3.378170E+00
1.750070E+00	1.155970E+00	3.484490E+00
1.832000E+00	1.132850E+00	3.467130E+00
1.981650E+00	2.757080E+00	3.668150E+00
1.963510E+00	2.657380E+00	3.667570E+00
1.897680E+00	1.115150E+00	3.393460E+00
2.024980E+00	2.885230E+00	3.704200E+00
2.005110E+00	2.821410E+00	3.730870E+00
1.987250E+00	1.087810E+00	3.365280E+00
2.002800E+00	1.088060E+00	3.443410E+00
2.062260E+00	1.079200E+00	3.414750E+00
2.053400E+00	2.942800E+00	3.687830E+00
2.164550E+00	1.051150E+00	3.439010E+00
2.277960E+00	1.019130E+00	3.504930E+00
2.094410E+00	2.988120E+00	3.653370E+00
2.357700E+00	9.902680E-01	3.475350E+00
2.142750E+00	3.053880E+00	3.717290E+00
2.184840E+00	3.101110E+00	3.729460E+00
2.181040E+00	3.076770E+00	3.661400E+00
2.440460E+00	9.414740E-01	3.444350E+00
2.536550E+00	9.001270E-01	3.530550E+00
2.221090E+00	3.129520E+00	3.690820E+00
2.618580E+00	8.380010E-01	3.488040E+00
2.275470E+00	3.174510E+00	3.667310E+00
2.703710E+00	7.670870E-01	3.436600E+00
2.797750E+00	7.113960E-01	3.508650E+00
2.328310E+00	3.239820E+00	3.732350E+00
2.389580E+00	3.285350E+00	3.738740E+00
2.363140E+00	3.248860E+00	3.682090E+00
2.893370E+00	6.405920E-01	3.442810E+00
2.979580E+00	5.882410E-01	3.505070E+00
2.405410E+00	3.263720E+00	3.665780E+00
2.448130E+00	3.317980E+00	3.735020E+00
3.074920E+00	5.581080E-01	3.458830E+00
3.164890E+00	5.419850E-01	3.526220E+00
2.474010E+00	3.307350E+00	3.672310E+00
2.485170E+00	3.341700E+00	3.732230E+00
3.273000E+00	5.414320E-01	3.478660E+00
2.516680E+00	3.358450E+00	3.735350E+00
2.558050E+00	3.356590E+00	3.699580E+00
3.390730E+00	5.748790E-01	3.438490E+00
2.647160E+00	3.387200E+00	3.712950E+00
3.503060E+00	6.180500E-01	3.419210E+00
2.725640E+00	3.420670E+00	3.715510E+00
3.613520E+00	6.982150E-01	3.479820E+00
3.679290E+00	7.326270E-01	3.378270E+00
3.760210E+00	7.928270E-01	3.474840E+00
2.797260E+00	3.440660E+00	3.708350E+00
3.875200E+00	8.903320E-01	3.483790E+00
2.863390E+00	3.443690E+00	3.701800E+00
3.977730E+00	9.753200E-01	3.446920E+00
2.926150E+00	3.437410E+00	3.685990E+00
2.984650E+00	3.445930E+00	3.755220E+00
4.075820E+00	1.087110E+00	3.425130E+00
3.039450E+00	3.401500E+00	3.713460E+00
3.115430E+00	3.377150E+00	3.725060E+00
3.142360E+00	3.332330E+00	3.638730E+00
3.186520E+00	3.330610E+00	3.690440E+00
4.222290E+00	1.280310E+00	3.440940E+00
4.159820E+00	1.184400E+00	3.494470E+00
3.260550E+00	3.309230E+00	3.697590E+00
3.324660E+00	3.301560E+00	3.698150E+00
4.348550E+00	1.736600E+00	3.487650E+00
4.339730E+00	1.631070E+00	3.507720E+00
4.311740E+00	1.524740E+00	3.489060E+00
4.275020E+00	1.393970E+00	3.474410E+00
3.402950E+00	3.290750E+00	3.681800E+00
3.496390E+00	3.300810E+00	3.684380E+00
4.249350E+00	2.424700E+00	3.585420E+00
4.210950E+00	2.488070E+00	3.499560E+00
4.206080E+00	2.535940E+00	3.566620E+00
4.290000E+00	2.297010E+00	3.597940E+00
4.311960E+00	2.189630E+00	3.558110E+00
4.331590E+00	2.054980E+00	3.531180E+00
4.349450E+00	1.925930E+00	3.516970E+00
4.351040E+00	1.834300E+00	3.491770E+00
3.592800E+00	3.300650E+00	3.671020E+00
3.749460E+00	3.305680E+00	3.683550E+00
4.049990E+00	2.888890E+00	3.655860E+00
4.007170E+00	2.946040E+00	3.573430E+00
4.007190E+00	2.985760E+00	3.644390E+00
4.092850E+00	2.784600E+00	3.664350E+00
4.122770E+00	2.706700E+00	3.623620E+00
4.169000E+00	2.622210E+00	3.589740E+00
3.811440E+00	3.302590E+00	3.686280E+00
3.817420E+00	3.278570E+00	3.651750E+00
3.961600E+00	3.126710E+00	3.655690E+00
3.990510E+00	3.061540E+00	3.694770E+00
3.836900E+00	3.289950E+00	3.688200E+00
3.877680E+00	3.247080E+00	3.691370E+00
3.928290E+00	3.178220E+00	3.652630E+00
1.727760E+00	2.135440E+00	3.735050E+00
1.749930E+00	2.182940E+00	3.746880E+00
1.735630E+00	2.146920E+00	3.684990E+00
1.690960E+00	2.044090E+00	3.639300E+00
1.705610E+00	2.075250E+00	3.716240E+00
1.637010E+00	1.937470E+00	3.602180E+00
1.656490E+00	1.977660E+00	3.683480E+00
1.586370E+00	1.832020E+00	3.576430E+00
1.609790E+00	1.874250E+00	3.656800E+00
1.534900E+00	1.745850E+00	3.558750E+00
1.553350E+00	1.768490E+00	3.654460E+00
1.506660E+00	1.696990E+00	3.555000E+00
1.515180E+00	1.704300E+00	3.605460E+00
1.499390E+00	1.654860E+00	3.582930E+00
1.827370E+00	2.336870E+00	3.733200E+00
1.775040E+00	2.241440E+00	3.714730E+00
1.485960E+00	1.598690E+00	3.526800E+00
1.471120E+00	1.538200E+00	3.502370E+00
1.481940E+00	1.533710E+00	3.605840E+00
1.476690E+00	1.485320E+00	3.545980E+00
1.874400E+00	2.432900E+00	3.766420E+00
1.903410E+00	2.497450E+00	3.774180E+00
1.888110E+00	2.472710E+00	3.730430E+00
1.479080E+00	1.435820E+00	3.484740E+00
1.507470E+00	1.369570E+00	3.469820E+00
1.519620E+00	1.389210E+00	3.579820E+00
1.535620E+00	1.334080E+00	3.502000E+00
1.537280E+00	1.346890E+00	3.550380E+00
1.559000E+00	1.306910E+00	3.543240E+00
1.916450E+00	2.526790E+00	3.716400E+00
1.937430E+00	2.566070E+00	3.813650E+00
1.599280E+00	1.257110E+00	3.499340E+00
1.676490E+00	1.203220E+00	3.495360E+00
1.656200E+00	1.219000E+00	3.601340E+00
1.719480E+00	1.169460E+00	3.533530E+00
1.705100E+00	1.178890E+00	3.579060E+00
1.750910E+00	1.145760E+00	3.583940E+00
1.963670E+00	2.633660E+00	3.820180E+00
1.975980E+00	2.669690E+00	3.805650E+00
1.958590E+00	2.625590E+00	3.754040E+00
1.894210E+00	1.111310E+00	3.510000E+00
1.833880E+00	1.120470E+00	3.570020E+00
1.930050E+00	1.085680E+00	3.599100E+00
1.991730E+00	2.735360E+00	3.786420E+00
1.980640E+00	1.082760E+00	3.522000E+00
2.059940E+00	1.061180E+00	3.583210E+00
2.006460E+00	1.060330E+00	3.609190E+00
2.087600E+00	1.056390E+00	3.657260E+00
2.036010E+00	2.878130E+00	3.793310E+00
2.017130E+00	2.822000E+00	3.806660E+00
2.095400E+00	1.069490E+00	3.520120E+00
2.136190E+00	1.046420E+00	3.614550E+00
2.053730E+00	2.932760E+00	3.770320E+00
2.235960E+00	1.016320E+00	3.609060E+00
2.096670E+00	3.002220E+00	3.788540E+00
2.358250E+00	9.898320E-01	3.596400E+00
2.180720E+00	3.098990E+00	3.799410E+00
2.144210E+00	3.061700E+00	3.813660E+00
2.448880E+00	9.377130E-01	3.564720E+00
2.547980E+00	9.084900E-01	3.652210E+00
2.213490E+00	3.134970E+00	3.776170E+00
2.629800E+00	8.398090E-01	3.611020E+00
2.265670E+00	3.194210E+00	3.797200E+00
2.710190E+00	7.688410E-01	3.563440E+00
2.802080E+00	7.247710E-01	3.635730E+00
2.375990E+00	3.288730E+00	3.824870E+00
2.322430E+00	3.253420E+00	3.830610E+00
2.887500E+00	6.500770E-01	3.571580E+00
2.973530E+00	6.004790E-01	3.629810E+00
2.439090E+00	3.328080E+00	3.820350E+00
3.065230E+00	5.656090E-01	3.574380E+00
3.161640E+00	5.524740E-01	3.645580E+00
2.506680E+00	3.368760E+00	3.806720E+00
3.268060E+00	5.479860E-01	3.601210E+00
2.565140E+00	3.401490E+00	3.845890E+00
2.563930E+00	3.390640E+00	3.789510E+00
3.379900E+00	5.759430E-01	3.561020E+00
2.594580E+00	3.408950E+00	3.838960E+00
2.637310E+00	3.413730E+00	3.832300E+00
3.497780E+00	6.178780E-01	3.523160E+00
2.721180E+00	3.444020E+00	3.824190E+00
3.709670E+00	7.834370E-01	3.592670E+00
3.591180E+00	6.999010E-01	3.614420E+00
2.801790E+00	3.466230E+00	3.821230E+00
3.843600E+00	8.853580E-01	3.583770E+00
2.851990E+00	3.467580E+00	3.782850E+00
3.967500E+00	9.884730E-01	3.566350E+00
2.916750E+00	3.471980E+00	3.801110E+00
2.988630E+00	3.467830E+00	3.862880E+00
4.067590E+00	1.091610E+00	3.536240E+00
3.052710E+00	3.427130E+00	3.804800E+00
3.137050E+00	3.415620E+00	3.829910E+00
3.203740E+00	3.359900E+00	3.761950E+00
4.229220E+00	1.297570E+00	3.556260E+00
4.151370E+00	1.196420E+00	3.607640E+00
3.231280E+00	3.390320E+00	3.837180E+00
3.296220E+00	3.380170E+00	3.832590E+00
3.317750E+00	3.342580E+00	3.764850E+00
4.355510E+00	1.680080E+00	3.574850E+00
4.331450E+00	1.567610E+00	3.595340E+00
4.352270E+00	1.645100E+00	3.638700E+00
4.286970E+00	1.430020E+00	3.588070E+00
3.370310E+00	3.380590E+00	3.832460E+00
3.467760E+00	3.382270E+00	3.845180E+00
3.482790E+00	3.339000E+00	3.761650E+00
4.210060E+00	2.562390E+00	3.673120E+00
4.252170E+00	2.456380E+00	3.735100E+00
4.286980E+00	2.338620E+00	3.692970E+00
4.313500E+00	2.220100E+00	3.671500E+00
4.337440E+00	2.094480E+00	3.646240E+00
4.354040E+00	1.959020E+00	3.625910E+00
4.361150E+00	1.801270E+00	3.595370E+00
4.359230E+00	1.704580E+00	3.630960E+00
3.560230E+00	3.374560E+00	3.828710E+00
3.647600E+00	3.377660E+00	3.874060E+00
3.654740E+00	3.337540E+00	3.781640E+00
4.018370E+00	2.988720E+00	3.741010E+00
4.056070E+00	2.918540E+00	3.802900E+00
4.088360E+00	2.822230E+00	3.752370E+00
4.124200E+00	2.723220E+00	3.725930E+00
4.163630E+00	2.653380E+00	3.670060E+00
3.740170E+00	3.356030E+00	3.855510E+00
3.809570E+00	3.315930E+00	3.796400E+00
3.828380E+00	3.300130E+00	3.717470E+00
3.860220E+00	3.285940E+00	3.753060E+00
3.965680E+00	3.147620E+00	3.787290E+00
3.933630E+00	3.187300E+00	3.712100E+00
3.910460E+00	3.230120E+00	3.773050E+00
4.000920E+00	3.063330E+00	3.787810E+00
3.886340E+00	3.263620E+00	3.755500E+00
1.716090E+00	2.148170E+00	3.867700E+00
1.740590E+00	2.202110E+00	3.857960E+00
1.727470E+00	2.133880E+00	3.792460E+00
1.679550E+00	2.022770E+00	3.764360E+00
1.693710E+00	2.074840E+00	3.845800E+00
1.632850E+00	1.922840E+00	3.736350E+00
1.656520E+00	1.982110E+00	3.824100E+00
1.592060E+00	1.833270E+00	3.717790E+00
1.619570E+00	1.887600E+00	3.800350E+00
1.561560E+00	1.782650E+00	3.717800E+00
1.583050E+00	1.807740E+00	3.782390E+00
1.547220E+00	1.745020E+00	3.748300E+00
1.764260E+00	2.265630E+00	3.895020E+00
1.801960E+00	2.325360E+00	3.881990E+00
1.785710E+00	2.255250E+00	3.807650E+00
1.520060E+00	1.665910E+00	3.703320E+00
1.496650E+00	1.592130E+00	3.640480E+00
1.511970E+00	1.603880E+00	3.712640E+00
1.489280E+00	1.551260E+00	3.662410E+00
1.504490E+00	1.567380E+00	3.715580E+00
1.492900E+00	1.525040E+00	3.700050E+00
1.832890E+00	2.387210E+00	3.921780E+00
1.864050E+00	2.445800E+00	3.911970E+00
1.847340E+00	2.379170E+00	3.838870E+00
1.499530E+00	1.436160E+00	3.598160E+00
1.498760E+00	1.472060E+00	3.681050E+00
1.516900E+00	1.411460E+00	3.629270E+00
1.516820E+00	1.426810E+00	3.667200E+00
1.534010E+00	1.392880E+00	3.670520E+00
1.895030E+00	2.488930E+00	3.856570E+00
1.557120E+00	1.330040E+00	3.652340E+00
1.593850E+00	1.265920E+00	3.612560E+00
1.585060E+00	1.283610E+00	3.670970E+00
1.629550E+00	1.238790E+00	3.646820E+00
1.615020E+00	1.256950E+00	3.688750E+00
1.659720E+00	1.222370E+00	3.693640E+00
1.931810E+00	2.583260E+00	3.915750E+00
1.954390E+00	2.650330E+00	3.923510E+00
1.953670E+00	2.624100E+00	3.867100E+00
1.723430E+00	1.164390E+00	3.690560E+00
1.791370E+00	1.117720E+00	3.661970E+00
1.777390E+00	1.123480E+00	3.722590E+00
1.824590E+00	1.110230E+00	3.739340E+00
1.973630E+00	2.686090E+00	3.872370E+00
1.889100E+00	1.099640E+00	3.695550E+00
1.992770E+00	2.776620E+00	3.919260E+00
2.013430E+00	2.841520E+00	3.919530E+00
2.010330E+00	2.808830E+00	3.859760E+00
2.007580E+00	1.066310E+00	3.701810E+00
2.120020E+00	1.057530E+00	3.742120E+00
2.030360E+00	2.866440E+00	3.870060E+00
2.200540E+00	1.030060E+00	3.704880E+00
2.060770E+00	2.951010E+00	3.886410E+00
2.253850E+00	1.014240E+00	3.680850E+00
2.280580E+00	1.014420E+00	3.719160E+00
2.101600E+00	3.031430E+00	3.910430E+00
2.131770E+00	3.083630E+00	3.934380E+00
2.128680E+00	3.055530E+00	3.868060E+00
2.350900E+00	1.003030E+00	3.723330E+00
2.285400E+00	1.012230E+00	3.684940E+00
2.166790E+00	3.108080E+00	3.891470E+00
2.456450E+00	9.508320E-01	3.690160E+00
2.561310E+00	9.182830E-01	3.775240E+00
2.216590E+00	3.153840E+00	3.861510E+00
2.641090E+00	8.556090E-01	3.736310E+00
2.259240E+00	3.228300E+00	3.935920E+00
2.306640E+00	3.285810E+00	3.959730E+00
2.299440E+00	3.250530E+00	3.887380E+00
2.719880E+00	7.876350E-01	3.690470E+00
2.815190E+00	7.401730E-01	3.765190E+00
2.352860E+00	3.304380E+00	3.922590E+00
2.893690E+00	6.656410E-01	3.702810E+00
2.979390E+00	6.147150E-01	3.741290E+00
2.422290E+00	3.344940E+00	3.918180E+00
3.063300E+00	5.791700E-01	3.693870E+00
3.162640E+00	5.637700E-01	3.764850E+00
2.486550E+00	3.382950E+00	3.911270E+00
3.266520E+00	5.585850E-01	3.723100E+00
2.549890E+00	3.411230E+00	3.908710E+00
3.374140E+00	5.883100E-01	3.685590E+00
2.603250E+00	3.422420E+00	3.896350E+00
2.656170E+00	3.458170E+00	3.960330E+00
3.487040E+00	6.288650E-01	3.646260E+00
2.716820E+00	3.468650E+00	3.930060E+00
3.683170E+00	7.874840E-01	3.712730E+00
3.582790E+00	7.053630E-01	3.733440E+00
2.784450E+00	3.483840E+00	3.918590E+00
3.807560E+00	8.830640E-01	3.694570E+00
2.845920E+00	3.490320E+00	3.913810E+00
2.870520E+00	3.479300E+00	3.857380E+00
2.924270E+00	3.509030E+00	3.937410E+00
3.951700E+00	1.014870E+00	3.692440E+00
2.998020E+00	3.501040E+00	3.937310E+00
4.058660E+00	1.110570E+00	3.641850E+00
3.067420E+00	3.471190E+00	3.914860E+00
3.185110E+00	3.462230E+00	3.921400E+00
4.222820E+00	1.321080E+00	3.706170E+00
4.133660E+00	1.196690E+00	3.678380E+00
3.255160E+00	3.475510E+00	3.946850E+00
3.288880E+00	3.421930E+00	3.890750E+00
4.336750E+00	1.586950E+00	3.678030E+00
4.304250E+00	1.478600E+00	3.689220E+00
4.285200E+00	1.421040E+00	3.736500E+00
3.324970E+00	3.482160E+00	3.954920E+00
3.408490E+00	3.482450E+00	3.967690E+00
3.405020E+00	3.427780E+00	3.905420E+00
4.228510E+00	2.586170E+00	3.825300E+00
4.177010E+00	2.645580E+00	3.742120E+00
4.158970E+00	2.701960E+00	3.818480E+00
4.271850E+00	2.463840E+00	3.834850E+00
4.298860E+00	2.367190E+00	3.801020E+00
4.323080E+00	2.251300E+00	3.777360E+00
4.346090E+00	2.126350E+00	3.755580E+00
4.356650E+00	1.999100E+00	3.736330E+00
4.370090E+00	1.860270E+00	3.724930E+00
4.361070E+00	1.690570E+00	3.714380E+00
4.333720E+00	1.554060E+00	3.747050E+00
4.309660E+00	1.472540E+00	3.753730E+00
3.480770E+00	3.462060E+00	3.954000E+00
3.541900E+00	3.419740E+00	3.902230E+00
3.652450E+00	3.424590E+00	3.953350E+00
4.027850E+00	3.028210E+00	3.865720E+00
4.068350E+00	2.953790E+00	3.941460E+00
4.097950E+00	2.851730E+00	3.865480E+00
4.115360E+00	2.772460E+00	3.808060E+00
3.747460E+00	3.394490E+00	3.932090E+00
3.827340E+00	3.347960E+00	3.907010E+00
3.909010E+00	3.262680E+00	3.884190E+00
3.877890E+00	3.273860E+00	3.794610E+00
3.988890E+00	3.174940E+00	3.928330E+00
4.002370E+00	3.102580E+00	3.858690E+00
1.739030E+00	2.202960E+00	3.929350E+00
1.712250E+00	2.123870E+00	3.915580E+00
1.690540E+00	2.049600E+00	3.917160E+00
1.652700E+00	1.954590E+00	3.897680E+00
1.620310E+00	1.863220E+00	3.877240E+00
1.578490E+00	1.773600E+00	3.874520E+00
1.539550E+00	1.710020E+00	3.798030E+00
1.551090E+00	1.713510E+00	3.858570E+00
1.541280E+00	1.673360E+00	3.831210E+00
1.800970E+00	2.323040E+00	3.953120E+00
1.764510E+00	2.265440E+00	3.944850E+00
1.534190E+00	1.608720E+00	3.808390E+00
1.519130E+00	1.546310E+00	3.788560E+00
1.512190E+00	1.506310E+00	3.765390E+00
1.531890E+00	1.520260E+00	3.838690E+00
1.540410E+00	1.479760E+00	3.826200E+00
1.863220E+00	2.437900E+00	3.968860E+00
1.843400E+00	2.388930E+00	3.986040E+00
1.543520E+00	1.425720E+00	3.757830E+00
1.558100E+00	1.377940E+00	3.735900E+00
1.576880E+00	1.393490E+00	3.814630E+00
1.584040E+00	1.345950E+00	3.780680E+00
1.903860E+00	2.513260E+00	3.982320E+00
1.595200E+00	1.293490E+00	3.737130E+00
1.644700E+00	1.249560E+00	3.782830E+00
1.688590E+00	1.201760E+00	3.766430E+00
1.690790E+00	1.208960E+00	3.861860E+00
1.730540E+00	1.163860E+00	3.817240E+00
1.951240E+00	2.635580E+00	3.976830E+00
1.937780E+00	2.589360E+00	3.996830E+00
1.796080E+00	1.124600E+00	3.814310E+00
1.893820E+00	1.100640E+00	3.821320E+00
1.977890E+00	2.708750E+00	3.994000E+00
1.974410E+00	1.074120E+00	3.799550E+00
1.967800E+00	1.077720E+00	3.875560E+00
2.034740E+00	1.067340E+00	3.884350E+00
2.016740E+00	2.841370E+00	3.993070E+00
2.001800E+00	2.785770E+00	4.012750E+00
2.096710E+00	1.063500E+00	3.830540E+00
2.033640E+00	2.899910E+00	3.958740E+00
2.202680E+00	1.030800E+00	3.820250E+00
2.067330E+00	2.974440E+00	4.027310E+00
2.096910E+00	3.038860E+00	4.049440E+00
2.084210E+00	3.017080E+00	3.975790E+00
2.292810E+00	1.015150E+00	3.794090E+00
2.119760E+00	3.078740E+00	4.009290E+00
2.383110E+00	9.952780E-01	3.847750E+00
2.160660E+00	3.133930E+00	3.993780E+00
2.475740E+00	9.502590E-01	3.829510E+00
2.581640E+00	9.237820E-01	3.879590E+00
2.204990E+00	3.179160E+00	3.966560E+00
2.650400E+00	8.696550E-01	3.861080E+00
2.295550E+00	3.296050E+00	4.036920E+00
2.247350E+00	3.244520E+00	4.048470E+00
2.736460E+00	8.013600E-01	3.824970E+00
2.823060E+00	7.547140E-01	3.861370E+00
2.348680E+00	3.338640E+00	4.029700E+00
2.923720E+00	6.748810E-01	3.869640E+00
2.410820E+00	3.372080E+00	4.021310E+00
3.059410E+00	5.993050E-01	3.818380E+00
2.471970E+00	3.407570E+00	4.010970E+00
2.532070E+00	3.439740E+00	4.001860E+00
3.376760E+00	5.988150E-01	3.810980E+00
3.264190E+00	5.660500E-01	3.838730E+00
2.595870E+00	3.457010E+00	3.989630E+00
2.650650E+00	3.483450E+00	4.064920E+00
3.489880E+00	6.401810E-01	3.767620E+00
2.717430E+00	3.503870E+00	4.036560E+00
3.663310E+00	7.811770E-01	3.836150E+00
3.576340E+00	7.021740E-01	3.826290E+00
2.768620E+00	3.511890E+00	3.991500E+00
3.781600E+00	8.821970E-01	3.807850E+00
2.836800E+00	3.524870E+00	4.007340E+00
2.920580E+00	3.562780E+00	4.070720E+00
3.887020E+00	9.747160E-01	3.782450E+00
3.026260E+00	3.551890E+00	4.022560E+00
3.997820E+00	1.108100E+00	3.833670E+00
[truncated: 10,719 more rows]
