# Supplementary material for: A New MRI-Based Model of Heart Function with Coupled Hemodynamics and Application to Normal and Diseased Canine Left Ventricles
Source: Front Bioeng Biotechnol. 2015 Sep 23;3:140. doi: 10.3389/fbioe.2015.00140 (PMC4585083; doi:10.3389/fbioe.2015.00140)
Supplement: Supplementary file 3 [file Data_Sheet_3.ZIP › Case1_Normal_SR_Systole/nodes/case1_systole_time_0.3402.csv]

3.135950E+00	1.814780E+00	8.317620E-01
3.158930E+00	1.873000E+00	8.319500E-01
3.179870E+00	1.830540E+00	8.428740E-01
3.184530E+00	1.778430E+00	8.642830E-01
3.211490E+00	1.944490E+00	8.411070E-01
3.239140E+00	2.011670E+00	8.542560E-01
3.266100E+00	1.961360E+00	8.641870E-01
3.270620E+00	1.867030E+00	8.840760E-01
3.371990E+00	1.806470E+00	9.771480E-01
3.302930E+00	1.740940E+00	9.528450E-01
3.423850E+00	1.746660E+00	1.062180E+00
3.337440E+00	2.002060E+00	9.093090E-01
3.407850E+00	1.901340E+00	9.898220E-01
3.449890E+00	1.827870E+00	1.059400E+00
2.811930E+00	2.053670E+00	8.853840E-01
2.836340E+00	2.150400E+00	9.034430E-01
2.872520E+00	2.099530E+00	8.732060E-01
2.884230E+00	2.033490E+00	8.560660E-01
2.892680E+00	2.235320E+00	9.248410E-01
2.916750E+00	2.316170E+00	9.732320E-01
2.957150E+00	2.268000E+00	9.316850E-01
3.009280E+00	2.156170E+00	8.702630E-01
3.127420E+00	1.984590E+00	8.161260E-01
2.975410E+00	1.973060E+00	8.382720E-01
3.057990E+00	1.798420E+00	8.482510E-01
3.203410E+00	1.662420E+00	9.472780E-01
3.064010E+00	1.627500E+00	9.353670E-01
3.290870E+00	1.565490E+00	1.087840E+00
3.172050E+00	1.522190E+00	1.065560E+00
3.297810E+00	1.517460E+00	1.174860E+00
3.038000E+00	2.337140E+00	9.714310E-01
3.226590E+00	2.315490E+00	9.880440E-01
3.252690E+00	2.131740E+00	8.911470E-01
3.361230E+00	1.646080E+00	1.067190E+00
3.420050E+00	1.570570E+00	1.264980E+00
3.342650E+00	2.248730E+00	1.009650E+00
3.352000E+00	2.337850E+00	1.076410E+00
3.410470E+00	2.145040E+00	1.005480E+00
3.463970E+00	2.014300E+00	1.051440E+00
3.505030E+00	1.899470E+00	1.106820E+00
3.531480E+00	1.803100E+00	1.168780E+00
3.496770E+00	1.694660E+00	1.200790E+00
3.449820E+00	2.292400E+00	1.137360E+00
3.523640E+00	2.132680E+00	1.144370E+00
3.562040E+00	1.979490E+00	1.187880E+00
3.567940E+00	1.886750E+00	1.202490E+00
2.508950E+00	2.489440E+00	1.281200E+00
2.538000E+00	2.544320E+00	1.303800E+00
2.557510E+00	2.492650E+00	1.251490E+00
2.624120E+00	2.425300E+00	1.178410E+00
2.510330E+00	2.418810E+00	1.248560E+00
2.642060E+00	2.252030E+00	1.054770E+00
2.522580E+00	2.274590E+00	1.172140E+00
2.698500E+00	2.065970E+00	9.443420E-01
2.546940E+00	2.103300E+00	1.099840E+00
2.682700E+00	1.864640E+00	9.663400E-01
2.580480E+00	1.913370E+00	1.075180E+00
2.744680E+00	1.752980E+00	9.508150E-01
2.638430E+00	1.722470E+00	1.062040E+00
2.759040E+00	1.644330E+00	1.020510E+00
2.630240E+00	2.554750E+00	1.276780E+00
2.789940E+00	2.545460E+00	1.185030E+00
2.750380E+00	2.397540E+00	1.076270E+00
2.798950E+00	2.270850E+00	9.778190E-01
2.828990E+00	1.897380E+00	8.909410E-01
2.889000E+00	1.668810E+00	9.324530E-01
2.993900E+00	1.526240E+00	1.043980E+00
2.846320E+00	1.548330E+00	1.058130E+00
3.102150E+00	1.424950E+00	1.192570E+00
2.927830E+00	1.434530E+00	1.181270E+00
3.180190E+00	1.359630E+00	1.324830E+00
3.037070E+00	1.326300E+00	1.360310E+00
3.189490E+00	1.298220E+00	1.447480E+00
2.936880E+00	2.435850E+00	1.067580E+00
2.998880E+00	2.587600E+00	1.232300E+00
3.308440E+00	1.448690E+00	1.292530E+00
3.317980E+00	1.355710E+00	1.463610E+00
3.107260E+00	2.541730E+00	1.164840E+00
3.165420E+00	2.624170E+00	1.293230E+00
3.160220E+00	2.452010E+00	1.073180E+00
3.458940E+00	1.498570E+00	1.389090E+00
3.505590E+00	1.450440E+00	1.542700E+00
3.257430E+00	2.562510E+00	1.227710E+00
3.313410E+00	2.648570E+00	1.377910E+00
3.366430E+00	2.447740E+00	1.170730E+00
3.575030E+00	1.759920E+00	1.320380E+00
3.595710E+00	1.664110E+00	1.401400E+00
3.563560E+00	1.557880E+00	1.474080E+00
3.395130E+00	2.584150E+00	1.334340E+00
3.425040E+00	2.651580E+00	1.452050E+00
3.483100E+00	2.530060E+00	1.341610E+00
3.522520E+00	2.414580E+00	1.302360E+00
3.565500E+00	2.249240E+00	1.284740E+00
3.610960E+00	2.084560E+00	1.323840E+00
3.625880E+00	1.891740E+00	1.386650E+00
3.654070E+00	2.022320E+00	1.442310E+00
3.637120E+00	1.757960E+00	1.425710E+00
3.490460E+00	2.607110E+00	1.436220E+00
3.570640E+00	2.528280E+00	1.493240E+00
3.613530E+00	2.365620E+00	1.452200E+00
3.642280E+00	2.208560E+00	1.442590E+00
3.664500E+00	2.099370E+00	1.467650E+00
2.248990E+00	2.548200E+00	1.583940E+00
2.279830E+00	2.617360E+00	1.590260E+00
2.291970E+00	2.556100E+00	1.534870E+00
2.328240E+00	2.478990E+00	1.474240E+00
2.252010E+00	2.473510E+00	1.567660E+00
2.351330E+00	2.331010E+00	1.404460E+00
2.267310E+00	2.343750E+00	1.518880E+00
2.362590E+00	2.166720E+00	1.347220E+00
2.284190E+00	2.196630E+00	1.461450E+00
2.383870E+00	1.990360E+00	1.322410E+00
2.310780E+00	2.031330E+00	1.443130E+00
2.415200E+00	1.822460E+00	1.302380E+00
2.339330E+00	1.864580E+00	1.427630E+00
2.472380E+00	1.694640E+00	1.310040E+00
2.390900E+00	1.678310E+00	1.452020E+00
2.504240E+00	1.564000E+00	1.405280E+00
2.335620E+00	2.696140E+00	1.590870E+00
2.384360E+00	2.772100E+00	1.619280E+00
2.389520E+00	2.715990E+00	1.559720E+00
2.383660E+00	2.628070E+00	1.498810E+00
2.448020E+00	2.486580E+00	1.353650E+00
2.430380E+00	2.298620E+00	1.282500E+00
2.439540E+00	2.134260E+00	1.220610E+00
2.468430E+00	1.955880E+00	1.201480E+00
2.512160E+00	1.782300E+00	1.189130E+00
2.578070E+00	1.606110E+00	1.240750E+00
2.643490E+00	1.507390E+00	1.265170E+00
2.607910E+00	1.480950E+00	1.372180E+00
2.686400E+00	1.449270E+00	1.329680E+00
2.457270E+00	2.727550E+00	1.539460E+00
2.470940E+00	2.790460E+00	1.593670E+00
2.566700E+00	2.659310E+00	1.413110E+00
2.736690E+00	1.507780E+00	1.177190E+00
2.867800E+00	1.365980E+00	1.311630E+00
2.766350E+00	1.392560E+00	1.349830E+00
2.937020E+00	1.301410E+00	1.399150E+00
2.864300E+00	1.275940E+00	1.446420E+00
2.991960E+00	1.251070E+00	1.475850E+00
2.554490E+00	2.784790E+00	1.552070E+00
2.706390E+00	2.751910E+00	1.516860E+00
2.698890E+00	2.692250E+00	1.425740E+00
2.730190E+00	2.645990E+00	1.336380E+00
3.305150E+00	1.266730E+00	1.576590E+00
3.140940E+00	1.207720E+00	1.581460E+00
3.302730E+00	1.208200E+00	1.699010E+00
2.796230E+00	2.722390E+00	1.428390E+00
2.818020E+00	2.768520E+00	1.511470E+00
2.908120E+00	2.667810E+00	1.355200E+00
3.463320E+00	1.328110E+00	1.617090E+00
3.437790E+00	1.254550E+00	1.720210E+00
2.914110E+00	2.746830E+00	1.512630E+00
3.095920E+00	2.734590E+00	1.504760E+00
3.083100E+00	2.671000E+00	1.359630E+00
3.566730E+00	1.386740E+00	1.660620E+00
3.599880E+00	1.340700E+00	1.784010E+00
3.227730E+00	2.704730E+00	1.448340E+00
3.219410E+00	2.747730E+00	1.552700E+00
3.662650E+00	1.630560E+00	1.581510E+00
3.689630E+00	1.544660E+00	1.665350E+00
3.660800E+00	1.443780E+00	1.721530E+00
3.304040E+00	2.752100E+00	1.585610E+00
3.370290E+00	2.700150E+00	1.531980E+00
3.699170E+00	2.020260E+00	1.579900E+00
3.726520E+00	1.883460E+00	1.630790E+00
3.706030E+00	1.738780E+00	1.602600E+00
3.738980E+00	1.629200E+00	1.680630E+00
3.510390E+00	2.668060E+00	1.580010E+00
3.623480E+00	2.607160E+00	1.663740E+00
3.639620E+00	2.532660E+00	1.616870E+00
3.661090E+00	2.446280E+00	1.611780E+00
3.681560E+00	2.289980E+00	1.617560E+00
3.700960E+00	2.389360E+00	1.714410E+00
3.693710E+00	2.153670E+00	1.569750E+00
3.678190E+00	2.516610E+00	1.713980E+00
3.695480E+00	2.448690E+00	1.719450E+00
2.118840E+00	2.595060E+00	1.795600E+00
2.153330E+00	2.662860E+00	1.801020E+00
2.159110E+00	2.607260E+00	1.742990E+00
2.195860E+00	2.532690E+00	1.660850E+00
2.116210E+00	2.522560E+00	1.773740E+00
2.194930E+00	2.361420E+00	1.635640E+00
2.125320E+00	2.389310E+00	1.743290E+00
2.211440E+00	2.214460E+00	1.586950E+00
2.122500E+00	2.214160E+00	1.717690E+00
2.242750E+00	2.066770E+00	1.561430E+00
2.178630E+00	2.095030E+00	1.658400E+00
2.269600E+00	1.911990E+00	1.542030E+00
2.196670E+00	1.957640E+00	1.652430E+00
2.306810E+00	1.756280E+00	1.535800E+00
2.230150E+00	1.802200E+00	1.635790E+00
2.342080E+00	1.658910E+00	1.553260E+00
2.299610E+00	1.637190E+00	1.647130E+00
2.368710E+00	1.577600E+00	1.582040E+00
2.205150E+00	2.743110E+00	1.799390E+00
2.252920E+00	2.824120E+00	1.829310E+00
2.256870E+00	2.772880E+00	1.766010E+00
2.252920E+00	2.691860E+00	1.702990E+00
2.561540E+00	1.419520E+00	1.501860E+00
2.447260E+00	1.495180E+00	1.545450E+00
2.604880E+00	1.336140E+00	1.573860E+00
2.524950E+00	1.335030E+00	1.669220E+00
2.652920E+00	1.251680E+00	1.660400E+00
2.330990E+00	2.811480E+00	1.729280E+00
2.387260E+00	2.886250E+00	1.810090E+00
2.695210E+00	1.324010E+00	1.480950E+00
2.847250E+00	1.202850E+00	1.617920E+00
2.757500E+00	1.205940E+00	1.669070E+00
2.943330E+00	1.121290E+00	1.718610E+00
2.856770E+00	1.092810E+00	1.789260E+00
2.980480E+00	1.056370E+00	1.815800E+00
2.487380E+00	2.842760E+00	1.676010E+00
2.533560E+00	2.901830E+00	1.818930E+00
2.974070E+00	1.191100E+00	1.604170E+00
3.076270E+00	1.105340E+00	1.762450E+00
2.617490E+00	2.877670E+00	1.741030E+00
2.673210E+00	2.906020E+00	1.844200E+00
2.658670E+00	2.835000E+00	1.638640E+00
3.419360E+00	1.177990E+00	1.813110E+00
3.261080E+00	1.122890E+00	1.800760E+00
3.419590E+00	1.125550E+00	1.919530E+00
2.751360E+00	2.856720E+00	1.765430E+00
2.789510E+00	2.888570E+00	1.867950E+00
2.850900E+00	2.824880E+00	1.628380E+00
3.551810E+00	1.242260E+00	1.837890E+00
3.552160E+00	1.193470E+00	1.937400E+00
2.842780E+00	2.906400E+00	1.912690E+00
2.859440E+00	2.919690E+00	1.976010E+00
2.886730E+00	2.906680E+00	1.928040E+00
2.901910E+00	2.873600E+00	1.851180E+00
3.000700E+00	2.827110E+00	1.767670E+00
3.049260E+00	2.799630E+00	1.647750E+00
3.635680E+00	1.280870E+00	1.861940E+00
3.642050E+00	1.254140E+00	1.919440E+00
2.931940E+00	2.901470E+00	1.986960E+00
3.022370E+00	2.878380E+00	1.959600E+00
3.047640E+00	2.856700E+00	1.875030E+00
3.145800E+00	2.838010E+00	1.812210E+00
3.247270E+00	2.804910E+00	1.670560E+00
3.760350E+00	1.514170E+00	1.815940E+00
3.776240E+00	1.423860E+00	1.886540E+00
3.716610E+00	1.313150E+00	1.915720E+00
3.139010E+00	2.881280E+00	1.958070E+00
3.243380E+00	2.878420E+00	1.924690E+00
3.277000E+00	2.853520E+00	1.835330E+00
3.375580E+00	2.840370E+00	1.830210E+00
3.444460E+00	2.786070E+00	1.701750E+00
3.780170E+00	1.959750E+00	1.770950E+00
3.816490E+00	1.808610E+00	1.820260E+00
3.844310E+00	1.920160E+00	1.899540E+00
3.813150E+00	1.619880E+00	1.834150E+00
3.834570E+00	1.513030E+00	1.903920E+00
3.353980E+00	2.891890E+00	1.947590E+00
3.456000E+00	2.886550E+00	1.932350E+00
3.482630E+00	2.846870E+00	1.853990E+00
3.549150E+00	2.814620E+00	1.845860E+00
3.590950E+00	2.715950E+00	1.789950E+00
3.718720E+00	2.309440E+00	1.789440E+00
3.761310E+00	2.142830E+00	1.809310E+00
3.752190E+00	2.274220E+00	1.879110E+00
3.815900E+00	2.002450E+00	1.884630E+00
3.560610E+00	2.880520E+00	1.963350E+00
3.634990E+00	2.802580E+00	1.935400E+00
3.680450E+00	2.711320E+00	1.936110E+00
3.690210E+00	2.598440E+00	1.865520E+00
3.722970E+00	2.427570E+00	1.855210E+00
3.737980E+00	2.337750E+00	1.861570E+00
2.038100E+00	2.610450E+00	2.017380E+00
2.087640E+00	2.686840E+00	2.033590E+00
2.069460E+00	2.627700E+00	1.964520E+00
2.077660E+00	2.569790E+00	1.871580E+00
2.016310E+00	2.543170E+00	1.983680E+00
2.065450E+00	2.409910E+00	1.848800E+00
2.010520E+00	2.423380E+00	1.950390E+00
2.065480E+00	2.277950E+00	1.808220E+00
1.996000E+00	2.259230E+00	1.921260E+00
2.071510E+00	2.202370E+00	1.798100E+00
2.038870E+00	2.193960E+00	1.855240E+00
2.067300E+00	2.121260E+00	1.829660E+00
2.102890E+00	1.840080E+00	1.833940E+00
2.090180E+00	1.909070E+00	1.833870E+00
2.146670E+00	1.857490E+00	1.752250E+00
2.207860E+00	1.701210E+00	1.752450E+00
2.129310E+00	1.751670E+00	1.841070E+00
2.265180E+00	1.540740E+00	1.780010E+00
2.178860E+00	1.601380E+00	1.862680E+00
2.306180E+00	1.440620E+00	1.812170E+00
2.244570E+00	1.431290E+00	1.908860E+00
2.342440E+00	1.349360E+00	1.872230E+00
2.142520E+00	2.724500E+00	1.902070E+00
2.145540E+00	2.780980E+00	1.993700E+00
2.118810E+00	2.019770E+00	1.761300E+00
2.374370E+00	1.441870E+00	1.721970E+00
2.457900E+00	1.314800E+00	1.761860E+00
2.428830E+00	1.273220E+00	1.870500E+00
2.528420E+00	1.225260E+00	1.834740E+00
2.179500E+00	2.831990E+00	2.009340E+00
2.245190E+00	2.882740E+00	2.027910E+00
2.201470E+00	2.838300E+00	1.935410E+00
2.733370E+00	1.140240E+00	1.785660E+00
2.628840E+00	1.179620E+00	1.802640E+00
2.787220E+00	1.076750E+00	1.861800E+00
2.721610E+00	1.055510E+00	1.936630E+00
2.843660E+00	1.019310E+00	1.934870E+00
2.310040E+00	2.889730E+00	1.920230E+00
2.353030E+00	2.924360E+00	2.012040E+00
3.075710E+00	1.027960E+00	1.896440E+00
2.966830E+00	9.983310E-01	1.933880E+00
3.094560E+00	9.749040E-01	1.994650E+00
2.418390E+00	2.958490E+00	2.041340E+00
2.483490E+00	2.988680E+00	2.109140E+00
2.474140E+00	2.964020E+00	2.028140E+00
2.446380E+00	2.944370E+00	1.937290E+00
3.180150E+00	1.048420E+00	1.876500E+00
3.179990E+00	1.001580E+00	1.965510E+00
2.552490E+00	2.960760E+00	2.029830E+00
2.622220E+00	2.985510E+00	2.132500E+00
2.604690E+00	2.945210E+00	1.929230E+00
3.322490E+00	1.053690E+00	1.979280E+00
2.686940E+00	2.956270E+00	2.051550E+00
2.735540E+00	2.969760E+00	2.151430E+00
2.761170E+00	2.915480E+00	1.961060E+00
3.560280E+00	1.119250E+00	2.071030E+00
2.792450E+00	2.966030E+00	2.201660E+00
2.806090E+00	2.973430E+00	2.259450E+00
2.836050E+00	2.963600E+00	2.212320E+00
2.862360E+00	2.938780E+00	2.117150E+00
3.730050E+00	1.259400E+00	2.046820E+00
2.872500E+00	2.965410E+00	2.255670E+00
2.945570E+00	2.946440E+00	2.228160E+00
2.979910E+00	2.926400E+00	2.175010E+00
3.067880E+00	2.906180E+00	2.104610E+00
3.813740E+00	1.374060E+00	2.026970E+00
3.837630E+00	1.328920E+00	2.095750E+00
3.046160E+00	2.933170E+00	2.241190E+00
3.145630E+00	2.933970E+00	2.210210E+00
3.186640E+00	2.922830E+00	2.149310E+00
3.273960E+00	2.918640E+00	2.075850E+00
3.899060E+00	1.840600E+00	1.973700E+00
3.937860E+00	1.698020E+00	2.004240E+00
3.905630E+00	1.513270E+00	2.048500E+00
3.995320E+00	1.630140E+00	2.125890E+00
3.901190E+00	1.382180E+00	2.115760E+00
3.247900E+00	2.946580E+00	2.208860E+00
3.345910E+00	2.959930E+00	2.186830E+00
3.386710E+00	2.947430E+00	2.137870E+00
3.470190E+00	2.932480E+00	2.079210E+00
3.795500E+00	2.244340E+00	2.026180E+00
3.755680E+00	2.334200E+00	1.927470E+00
3.769560E+00	2.369990E+00	2.027790E+00
3.827990E+00	2.131760E+00	2.003920E+00
3.897150E+00	1.982650E+00	2.047470E+00
3.967290E+00	1.800430E+00	2.101070E+00
3.998110E+00	1.706400E+00	2.120120E+00
3.448160E+00	2.976590E+00	2.199980E+00
3.539100E+00	2.980560E+00	2.186110E+00
3.564850E+00	2.957830E+00	2.144570E+00
3.601130E+00	2.919150E+00	2.107510E+00
3.661150E+00	2.846370E+00	2.067540E+00
3.706710E+00	2.751250E+00	2.057470E+00
3.738520E+00	2.633310E+00	2.061710E+00
3.771110E+00	2.496880E+00	2.086750E+00
3.784410E+00	2.575250E+00	2.138120E+00
3.622820E+00	2.959000E+00	2.226890E+00
3.700200E+00	2.897090E+00	2.191540E+00
3.745320E+00	2.802190E+00	2.175360E+00
3.765790E+00	2.692260E+00	2.169760E+00
3.786010E+00	2.614780E+00	2.172610E+00
1.982530E+00	2.602210E+00	2.221250E+00
2.029980E+00	2.672120E+00	2.233940E+00
1.997950E+00	2.622830E+00	2.171070E+00
1.995470E+00	2.578340E+00	2.083200E+00
1.951440E+00	2.544330E+00	2.184620E+00
1.961850E+00	2.440980E+00	2.042990E+00
1.923070E+00	2.448790E+00	2.134480E+00
1.947070E+00	2.307800E+00	2.013530E+00
1.907620E+00	2.324420E+00	2.101510E+00
1.939960E+00	2.224150E+00	2.000440E+00
1.891720E+00	2.193820E+00	2.077260E+00
1.943540E+00	2.146270E+00	2.002600E+00
1.977300E+00	1.944010E+00	2.003340E+00
1.985250E+00	1.990040E+00	1.985040E+00
1.999020E+00	1.955560E+00	1.972270E+00
1.993670E+00	1.906880E+00	1.981090E+00
2.048110E+00	1.652140E+00	2.018440E+00
2.034330E+00	1.721100E+00	1.999010E+00
2.093300E+00	1.663100E+00	1.942740E+00
2.144740E+00	1.513350E+00	1.960980E+00
2.072070E+00	1.561020E+00	2.035530E+00
2.189670E+00	1.424540E+00	1.997970E+00
2.140020E+00	1.405790E+00	2.093160E+00
2.234560E+00	1.333060E+00	2.055600E+00
2.055000E+00	2.692510E+00	2.133240E+00
2.089850E+00	2.757610E+00	2.187180E+00
2.004480E+00	2.104550E+00	1.932970E+00
2.039730E+00	1.980290E+00	1.906280E+00
2.051970E+00	1.825030E+00	1.914520E+00
2.380890E+00	1.266460E+00	1.947170E+00
2.333010E+00	1.255300E+00	2.037560E+00
2.430130E+00	1.186570E+00	2.024020E+00
2.141640E+00	2.812930E+00	2.197030E+00
2.203380E+00	2.862850E+00	2.245590E+00
2.175340E+00	2.848590E+00	2.164920E+00
2.142870E+00	2.806720E+00	2.093170E+00
2.608010E+00	1.110800E+00	1.945770E+00
2.515520E+00	1.152830E+00	1.982020E+00
2.657910E+00	1.033060E+00	2.009570E+00
2.601720E+00	1.026960E+00	2.086790E+00
2.715870E+00	9.761500E-01	2.079440E+00
2.224370E+00	2.891800E+00	2.137360E+00
2.273700E+00	2.927900E+00	2.209460E+00
2.914290E+00	9.518360E-01	2.017210E+00
2.833170E+00	9.535780E-01	2.061940E+00
2.921210E+00	9.175830E-01	2.091740E+00
2.333570E+00	2.957930E+00	2.232480E+00
2.398280E+00	2.981340E+00	2.299790E+00
2.377310E+00	2.974060E+00	2.213950E+00
2.346860E+00	2.950760E+00	2.128950E+00
3.025840E+00	9.247800E-01	2.076890E+00
2.438380E+00	2.997000E+00	2.208950E+00
2.488600E+00	3.010460E+00	2.302600E+00
3.243340E+00	9.490600E-01	2.083730E+00
2.554840E+00	3.018550E+00	2.346600E+00
2.617030E+00	3.029890E+00	2.416460E+00
2.605990E+00	3.014040E+00	2.341170E+00
2.571330E+00	3.002230E+00	2.249540E+00
3.456580E+00	1.015870E+00	2.118770E+00
3.393480E+00	9.705560E-01	2.190430E+00
3.505390E+00	1.004270E+00	2.223430E+00
2.673370E+00	3.013760E+00	2.340850E+00
2.727310E+00	3.038550E+00	2.434390E+00
2.713080E+00	2.994450E+00	2.238830E+00
3.558600E+00	1.066980E+00	2.147360E+00
3.560270E+00	1.049620E+00	2.202720E+00
2.806720E+00	2.989430E+00	2.358290E+00
2.803690E+00	3.022700E+00	2.451460E+00
3.756760E+00	1.202540E+00	2.211160E+00
3.637310E+00	1.105510E+00	2.207400E+00
2.882070E+00	3.009850E+00	2.455840E+00
2.986910E+00	2.992500E+00	2.473530E+00
2.966020E+00	2.961060E+00	2.354000E+00
3.861860E+00	1.314970E+00	2.171060E+00
3.059520E+00	2.973930E+00	2.430530E+00
3.055730E+00	2.989490E+00	2.484930E+00
3.157270E+00	2.951080E+00	2.346060E+00
4.009260E+00	1.552820E+00	2.203530E+00
3.968070E+00	1.428780E+00	2.232620E+00
4.014960E+00	1.509240E+00	2.270480E+00
3.125500E+00	2.983860E+00	2.468970E+00
3.214190E+00	2.976110E+00	2.437570E+00
3.260820E+00	2.974950E+00	2.384150E+00
3.351660E+00	2.977380E+00	2.319030E+00
3.840510E+00	2.334060E+00	2.215260E+00
3.864340E+00	2.222570E+00	2.189130E+00
3.880470E+00	2.134270E+00	2.129520E+00
3.959560E+00	2.023870E+00	2.222320E+00
3.976130E+00	1.955450E+00	2.188600E+00
4.017100E+00	1.862870E+00	2.202310E+00
4.055350E+00	1.696780E+00	2.245190E+00
4.058970E+00	1.804560E+00	2.276650E+00
4.033790E+00	1.568350E+00	2.292860E+00
3.306920E+00	2.996210E+00	2.436420E+00
3.403720E+00	3.005970E+00	2.417040E+00
3.456130E+00	3.008250E+00	2.367790E+00
3.542620E+00	3.003990E+00	2.315310E+00
3.813240E+00	2.543570E+00	2.244510E+00
3.833450E+00	2.444480E+00	2.267800E+00
4.030580E+00	1.932130E+00	2.274080E+00
4.058470E+00	1.858560E+00	2.296180E+00
3.500520E+00	3.030090E+00	2.429170E+00
3.604210E+00	3.024930E+00	2.444540E+00
3.631380E+00	3.011780E+00	2.381110E+00
3.664620E+00	2.982920E+00	2.347710E+00
3.726600E+00	2.922520E+00	2.323320E+00
3.773510E+00	2.823920E+00	2.315660E+00
3.783190E+00	2.875880E+00	2.386660E+00
3.790540E+00	2.701290E+00	2.299300E+00
3.800200E+00	2.620490E+00	2.262170E+00
3.688000E+00	3.001570E+00	2.447680E+00
3.742610E+00	2.952790E+00	2.420360E+00
3.768910E+00	2.912650E+00	2.401000E+00
1.934830E+00	2.521470E+00	2.361430E+00
1.978130E+00	2.586680E+00	2.386950E+00
1.963790E+00	2.559610E+00	2.290330E+00
1.905910E+00	2.444370E+00	2.238320E+00
1.897960E+00	2.453530E+00	2.334890E+00
1.882660E+00	2.332540E+00	2.196210E+00
1.854710E+00	2.318820E+00	2.310310E+00
1.863250E+00	2.232830E+00	2.156570E+00
1.845670E+00	2.240690E+00	2.232450E+00
1.858350E+00	2.167040E+00	2.150070E+00
1.835310E+00	2.159340E+00	2.210240E+00
1.858310E+00	2.095720E+00	2.165860E+00
2.008960E+00	1.448120E+00	2.207990E+00
1.984380E+00	1.512200E+00	2.185730E+00
2.044790E+00	1.475220E+00	2.142450E+00
2.089720E+00	1.384690E+00	2.167870E+00
2.045490E+00	1.363860E+00	2.249690E+00
2.128770E+00	1.300250E+00	2.216650E+00
2.014560E+00	2.650740E+00	2.401260E+00
2.061390E+00	2.711400E+00	2.405570E+00
2.026640E+00	2.663070E+00	2.338020E+00
1.953460E+00	2.041190E+00	2.013820E+00
1.902440E+00	2.058070E+00	2.084410E+00
1.931960E+00	1.923070E+00	2.062350E+00
1.986310E+00	1.801750E+00	2.025990E+00
1.936790E+00	1.777780E+00	2.114140E+00
1.995490E+00	1.644170E+00	2.109340E+00
2.279660E+00	1.243170E+00	2.115340E+00
2.223360E+00	1.236510E+00	2.201020E+00
2.321570E+00	1.164710E+00	2.188450E+00
2.122030E+00	2.782150E+00	2.413640E+00
2.182130E+00	2.836730E+00	2.459870E+00
2.155820E+00	2.814630E+00	2.385480E+00
2.114260E+00	2.771820E+00	2.305480E+00
2.501450E+00	1.081220E+00	2.105650E+00
2.420080E+00	1.095470E+00	2.191700E+00
2.546530E+00	1.027410E+00	2.160560E+00
2.511190E+00	1.028710E+00	2.212520E+00
2.587060E+00	9.797340E-01	2.235910E+00
2.200510E+00	2.854430E+00	2.361940E+00
2.241330E+00	2.901360E+00	2.424940E+00
2.794520E+00	9.213670E-01	2.170870E+00
2.705200E+00	9.267410E-01	2.223580E+00
2.805780E+00	8.847180E-01	2.248300E+00
2.287300E+00	2.947980E+00	2.438240E+00
2.345490E+00	2.978640E+00	2.497260E+00
2.322320E+00	2.969510E+00	2.414530E+00
2.290670E+00	2.937190E+00	2.334070E+00
2.928240E+00	8.724760E-01	2.213040E+00
2.376420E+00	2.986520E+00	2.404590E+00
2.423490E+00	3.006100E+00	2.487780E+00
3.151570E+00	8.822410E-01	2.222290E+00
3.077730E+00	8.320990E-01	2.305650E+00
3.199060E+00	8.331730E-01	2.325000E+00
2.475520E+00	3.034240E+00	2.516220E+00
2.530280E+00	3.060350E+00	2.581690E+00
2.515370E+00	3.050730E+00	2.500590E+00
2.489200E+00	3.030010E+00	2.416420E+00
3.309450E+00	9.264340E-01	2.222810E+00
3.310360E+00	8.827000E-01	2.309240E+00
2.577190E+00	3.052740E+00	2.504870E+00
2.637700E+00	3.068680E+00	2.605980E+00
3.466610E+00	9.458810E-01	2.294830E+00
2.681010E+00	3.053050E+00	2.518530E+00
2.739240E+00	3.081650E+00	2.622250E+00
3.637960E+00	1.049170E+00	2.305520E+00
2.802310E+00	3.044450E+00	2.541700E+00
2.808660E+00	3.075920E+00	2.635940E+00
3.729630E+00	1.128560E+00	2.289910E+00
3.750770E+00	1.108720E+00	2.344060E+00
2.875500E+00	3.063270E+00	2.636960E+00
2.970300E+00	3.045570E+00	2.635350E+00
2.924610E+00	3.026920E+00	2.550360E+00
3.894650E+00	1.302650E+00	2.313100E+00
3.824590E+00	1.180820E+00	2.363660E+00
3.049070E+00	3.004920E+00	2.558750E+00
3.038130E+00	3.034640E+00	2.639670E+00
4.035130E+00	1.490220E+00	2.340200E+00
4.002430E+00	1.389130E+00	2.387730E+00
3.113830E+00	3.029750E+00	2.635020E+00
3.191750E+00	3.016680E+00	2.629410E+00
3.204670E+00	2.990600E+00	2.543220E+00
3.891940E+00	2.232490E+00	2.274340E+00
3.946990E+00	2.138550E+00	2.288640E+00
4.092700E+00	1.786400E+00	2.367420E+00
4.107190E+00	1.677610E+00	2.400680E+00
4.074260E+00	1.584610E+00	2.380290E+00
3.275030E+00	3.022070E+00	2.620350E+00
3.359980E+00	3.028970E+00	2.618200E+00
3.378140E+00	3.010330E+00	2.532350E+00
3.868100E+00	2.481690E+00	2.354530E+00
3.906990E+00	2.378480E+00	2.400720E+00
3.950050E+00	2.231310E+00	2.384310E+00
4.023660E+00	2.102250E+00	2.425530E+00
4.044390E+00	1.989130E+00	2.375800E+00
4.076250E+00	1.885380E+00	2.363210E+00
3.446250E+00	3.039230E+00	2.624790E+00
3.544900E+00	3.053730E+00	2.644230E+00
3.541200E+00	3.035930E+00	2.550790E+00
3.813370E+00	2.814050E+00	2.424860E+00
3.830850E+00	2.715060E+00	2.431750E+00
3.863650E+00	2.575680E+00	2.411250E+00
3.867880E+00	2.629990E+00	2.516280E+00
3.897520E+00	2.459020E+00	2.440010E+00
3.599830E+00	3.042800E+00	2.625980E+00
3.681510E+00	3.021180E+00	2.595390E+00
3.754300E+00	2.949500E+00	2.546130E+00
3.795910E+00	2.858620E+00	2.499290E+00
3.840030E+00	2.744450E+00	2.524770E+00
3.856400E+00	2.680560E+00	2.526070E+00
1.902700E+00	2.461250E+00	2.516180E+00
1.952010E+00	2.525870E+00	2.541810E+00
1.919190E+00	2.491890E+00	2.435400E+00
1.858380E+00	2.378760E+00	2.398260E+00
1.864440E+00	2.398720E+00	2.490050E+00
1.832890E+00	2.304490E+00	2.386510E+00
1.827890E+00	2.301740E+00	2.454420E+00
1.799410E+00	2.231250E+00	2.387790E+00
1.918110E+00	1.384210E+00	2.392170E+00
1.891730E+00	1.487800E+00	2.328700E+00
1.967360E+00	1.435010E+00	2.279570E+00
2.001550E+00	1.361310E+00	2.310480E+00
1.973460E+00	1.347610E+00	2.363510E+00
2.022110E+00	1.297120E+00	2.365190E+00
2.025410E+00	2.656850E+00	2.601560E+00
2.065460E+00	2.703140E+00	2.613310E+00
2.039050E+00	2.669850E+00	2.557090E+00
2.008660E+00	2.627360E+00	2.478210E+00
2.000620E+00	2.610560E+00	2.577980E+00
1.805780E+00	2.181210E+00	2.296870E+00
1.808100E+00	2.052590E+00	2.275620E+00
1.852250E+00	1.959270E+00	2.194610E+00
1.793740E+00	1.930440E+00	2.295360E+00
1.875430E+00	1.818190E+00	2.183790E+00
1.815330E+00	1.834380E+00	2.276060E+00
1.908710E+00	1.690130E+00	2.201630E+00
1.845900E+00	1.720910E+00	2.278850E+00
1.929120E+00	1.559310E+00	2.225510E+00
1.867610E+00	1.601080E+00	2.293370E+00
2.169030E+00	1.230980E+00	2.279650E+00
2.111160E+00	1.226910E+00	2.360230E+00
2.208220E+00	1.165340E+00	2.351980E+00
2.115310E+00	2.763830E+00	2.621630E+00
2.159360E+00	2.824160E+00	2.659380E+00
2.142450E+00	2.794460E+00	2.593890E+00
2.104780E+00	2.747400E+00	2.522790E+00
2.362830E+00	1.098450E+00	2.273070E+00
2.307340E+00	1.099820E+00	2.348850E+00
2.409700E+00	1.028990E+00	2.352970E+00
2.181050E+00	2.832320E+00	2.568870E+00
2.218280E+00	2.876390E+00	2.630840E+00
2.527770E+00	9.626040E-01	2.357180E+00
2.651010E+00	8.968570E-01	2.336440E+00
2.615040E+00	8.879170E-01	2.405380E+00
2.681820E+00	8.479090E-01	2.425670E+00
2.266160E+00	2.924680E+00	2.657210E+00
2.308560E+00	2.967330E+00	2.666770E+00
2.293030E+00	2.946100E+00	2.618610E+00
2.260680E+00	2.911470E+00	2.543010E+00
2.810540E+00	8.345380E-01	2.364230E+00
2.334080E+00	2.975010E+00	2.606370E+00
2.362050E+00	3.007240E+00	2.700650E+00
2.987180E+00	7.985400E-01	2.356970E+00
2.940630E+00	7.786440E-01	2.441760E+00
3.038120E+00	7.785930E-01	2.452590E+00
2.428740E+00	3.042780E+00	2.713400E+00
2.473610E+00	3.071220E+00	2.724720E+00
2.456210E+00	3.054170E+00	2.675910E+00
2.431450E+00	3.019310E+00	2.607870E+00
3.141200E+00	8.029460E-01	2.409680E+00
2.500290E+00	3.074610E+00	2.670140E+00
2.542890E+00	3.108830E+00	2.778690E+00
3.300360E+00	8.465010E-01	2.412540E+00
2.590470E+00	3.100130E+00	2.684320E+00
2.647200E+00	3.119090E+00	2.782170E+00
3.433260E+00	9.008870E-01	2.395480E+00
2.696940E+00	3.107170E+00	2.710010E+00
2.703430E+00	3.126210E+00	2.785280E+00
3.603540E+00	9.884550E-01	2.460460E+00
2.747650E+00	3.130250E+00	2.782440E+00
2.823420E+00	3.106560E+00	2.728100E+00
3.752970E+00	1.099230E+00	2.420000E+00
2.944220E+00	3.100250E+00	2.775240E+00
2.926650E+00	3.082540E+00	2.698170E+00
3.924530E+00	1.291120E+00	2.456610E+00
3.847660E+00	1.192180E+00	2.510070E+00
3.028210E+00	3.062960E+00	2.711730E+00
3.009750E+00	3.089170E+00	2.789340E+00
4.056410E+00	1.488910E+00	2.460980E+00
3.996820E+00	1.392700E+00	2.530920E+00
3.080250E+00	3.082780E+00	2.790770E+00
3.151880E+00	3.070110E+00	2.787950E+00
3.173730E+00	3.042570E+00	2.708490E+00
4.128850E+00	1.723740E+00	2.483390E+00
4.092970E+00	1.616430E+00	2.528540E+00
4.126390E+00	1.692290E+00	2.553580E+00
3.227630E+00	3.052160E+00	2.783380E+00
3.306580E+00	3.059070E+00	2.777560E+00
3.332570E+00	3.045140E+00	2.700710E+00
3.986930E+00	2.273930E+00	2.520460E+00
4.054930E+00	2.143900E+00	2.536330E+00
4.046000E+00	2.217800E+00	2.599270E+00
4.095110E+00	1.993870E+00	2.530790E+00
4.119210E+00	1.845280E+00	2.497330E+00
4.131820E+00	1.745970E+00	2.559750E+00
3.379520E+00	3.052140E+00	2.789760E+00
3.474460E+00	3.063180E+00	2.807160E+00
3.482930E+00	3.057260E+00	2.719010E+00
3.914190E+00	2.550280E+00	2.569570E+00
3.964490E+00	2.404780E+00	2.576990E+00
3.953330E+00	2.494670E+00	2.625100E+00
4.018810E+00	2.282920E+00	2.600170E+00
3.530340E+00	3.060220E+00	2.783110E+00
3.606140E+00	3.043600E+00	2.738870E+00
3.719660E+00	3.027710E+00	2.726110E+00
3.749750E+00	3.011050E+00	2.674170E+00
3.781630E+00	2.966890E+00	2.665800E+00
3.827430E+00	2.869550E+00	2.665400E+00
3.815340E+00	2.910840E+00	2.742470E+00
3.869680E+00	2.759780E+00	2.641240E+00
3.898090E+00	2.640950E+00	2.617760E+00
3.939450E+00	2.542790E+00	2.652370E+00
3.775550E+00	2.984430E+00	2.745600E+00
3.800890E+00	2.948330E+00	2.747610E+00
1.705050E+00	2.015920E+00	2.530240E+00
1.726020E+00	2.074230E+00	2.516370E+00
1.718480E+00	2.022350E+00	2.484720E+00
1.714500E+00	1.959050E+00	2.454830E+00
1.687580E+00	1.953440E+00	2.529440E+00
1.716720E+00	1.875130E+00	2.431760E+00
1.672480E+00	1.831970E+00	2.526650E+00
1.714220E+00	1.775320E+00	2.464200E+00
1.831940E+00	1.397000E+00	2.487420E+00
1.812440E+00	1.455500E+00	2.473540E+00
1.857900E+00	1.430770E+00	2.424530E+00
1.868270E+00	1.347900E+00	2.482370E+00
2.021850E+00	2.677300E+00	2.809640E+00
2.059220E+00	2.722440E+00	2.795130E+00
2.032600E+00	2.681950E+00	2.747530E+00
2.011110E+00	2.641370E+00	2.664050E+00
1.992950E+00	2.618810E+00	2.763900E+00
1.965090E+00	2.550230E+00	2.620130E+00
1.955680E+00	2.538760E+00	2.700640E+00
1.897500E+00	2.447260E+00	2.603360E+00
1.836440E+00	2.318260E+00	2.560470E+00
1.773680E+00	2.195080E+00	2.503800E+00
1.753950E+00	2.086790E+00	2.403020E+00
1.753350E+00	1.960510E+00	2.368610E+00
1.757690E+00	1.836680E+00	2.368260E+00
1.793840E+00	1.737220E+00	2.357640E+00
1.753720E+00	1.735620E+00	2.424770E+00
1.817580E+00	1.630670E+00	2.366760E+00
1.772420E+00	1.648360E+00	2.436270E+00
1.836750E+00	1.523680E+00	2.386790E+00
1.791740E+00	1.547820E+00	2.449180E+00
1.958620E+00	1.265640E+00	2.479230E+00
2.039430E+00	1.226470E+00	2.439020E+00
2.026630E+00	1.200190E+00	2.506760E+00
2.085900E+00	1.164090E+00	2.499000E+00
2.090090E+00	2.743930E+00	2.711640E+00
2.103010E+00	2.785520E+00	2.825130E+00
2.249870E+00	1.098110E+00	2.421760E+00
2.193590E+00	1.105360E+00	2.499710E+00
2.298020E+00	1.046450E+00	2.494220E+00
2.149000E+00	2.843510E+00	2.836280E+00
2.192270E+00	2.871520E+00	2.817390E+00
2.150890E+00	2.829880E+00	2.761050E+00
2.458770E+00	9.690690E-01	2.434010E+00
2.401600E+00	9.846750E-01	2.504260E+00
2.510490E+00	9.280720E-01	2.514450E+00
2.220000E+00	2.886130E+00	2.732130E+00
2.250470E+00	2.919380E+00	2.855380E+00
2.614460E+00	8.717560E-01	2.500650E+00
2.750610E+00	8.041310E-01	2.528970E+00
2.295920E+00	2.957930E+00	2.755080E+00
2.873460E+00	7.769300E-01	2.511250E+00
2.834740E+00	7.679570E-01	2.577380E+00
2.914140E+00	7.361340E-01	2.605450E+00
2.352210E+00	3.007080E+00	2.793600E+00
2.396190E+00	3.036930E+00	2.859710E+00
2.398570E+00	3.031980E+00	2.773610E+00
3.016360E+00	7.440970E-01	2.543920E+00
2.460310E+00	3.064540E+00	2.809820E+00
3.131450E+00	7.675830E-01	2.511880E+00
2.525420E+00	3.117540E+00	2.887410E+00
2.588700E+00	3.157160E+00	2.925350E+00
2.567080E+00	3.134980E+00	2.860200E+00
3.272270E+00	7.923100E-01	2.519470E+00
2.624330E+00	3.143090E+00	2.866490E+00
2.632440E+00	3.165790E+00	2.929270E+00
3.461770E+00	8.689350E-01	2.525070E+00
2.670650E+00	3.165610E+00	2.928460E+00
2.727620E+00	3.153220E+00	2.873270E+00
3.592390E+00	9.310550E-01	2.562350E+00
3.564800E+00	8.928250E-01	2.597710E+00
3.620810E+00	9.250150E-01	2.610250E+00
2.839670E+00	3.170270E+00	2.921610E+00
2.803150E+00	3.138500E+00	2.831510E+00
3.774700E+00	1.090130E+00	2.556950E+00
3.693740E+00	9.804440E-01	2.612720E+00
2.890160E+00	3.132660E+00	2.848670E+00
2.932370E+00	3.170700E+00	2.941510E+00
3.947760E+00	1.278180E+00	2.606960E+00
3.877900E+00	1.168240E+00	2.616910E+00
3.002580E+00	3.121210E+00	2.867890E+00
3.000830E+00	3.165510E+00	2.960660E+00
4.062200E+00	1.483080E+00	2.596580E+00
4.021750E+00	1.385400E+00	2.643570E+00
3.059250E+00	3.148350E+00	2.940210E+00
3.118000E+00	3.147570E+00	2.970080E+00
3.136460E+00	3.103400E+00	2.870970E+00
4.134550E+00	1.686010E+00	2.633390E+00
4.100510E+00	1.570640E+00	2.677450E+00
3.199610E+00	3.115870E+00	2.959070E+00
3.279450E+00	3.109980E+00	2.958780E+00
3.283830E+00	3.080000E+00	2.865250E+00
4.084200E+00	2.146870E+00	2.644150E+00
4.116940E+00	2.031340E+00	2.655560E+00
4.146450E+00	1.880560E+00	2.681460E+00
4.144320E+00	1.963500E+00	2.716910E+00
4.138040E+00	1.782170E+00	2.617470E+00
3.342940E+00	3.096950E+00	2.937320E+00
3.409500E+00	3.090890E+00	2.975550E+00
3.415670E+00	3.074920E+00	2.882420E+00
3.969860E+00	2.463840E+00	2.701120E+00
4.026700E+00	2.351690E+00	2.767210E+00
4.059550E+00	2.230260E+00	2.703010E+00
4.119290E+00	2.093780E+00	2.730760E+00
4.139060E+00	2.008380E+00	2.741460E+00
3.470770E+00	3.091260E+00	2.933330E+00
3.543700E+00	3.076730E+00	2.892240E+00
3.655820E+00	3.063380E+00	2.879460E+00
3.696930E+00	3.043440E+00	2.811360E+00
3.851030E+00	2.853300E+00	2.794680E+00
3.888630E+00	2.755600E+00	2.808210E+00
3.886270E+00	2.814900E+00	2.844050E+00
3.909200E+00	2.638890E+00	2.767010E+00
3.942680E+00	2.544150E+00	2.743060E+00
3.728700E+00	3.052610E+00	2.893530E+00
3.760320E+00	3.014820E+00	2.833250E+00
3.829760E+00	2.938570E+00	2.861150E+00
3.876120E+00	2.856910E+00	2.873220E+00
1.652200E+00	1.965740E+00	2.669240E+00
1.686280E+00	2.036130E+00	2.675530E+00
1.681040E+00	1.993400E+00	2.596650E+00
1.644100E+00	1.872900E+00	2.595710E+00
1.625290E+00	1.891690E+00	2.666460E+00
1.634980E+00	1.798310E+00	2.601900E+00
1.603050E+00	1.770200E+00	2.677520E+00
1.633590E+00	1.724610E+00	2.617280E+00
1.967020E+00	2.617250E+00	2.926470E+00
2.000750E+00	2.673410E+00	2.951360E+00
1.987610E+00	2.632370E+00	2.862310E+00
1.952570E+00	2.540710E+00	2.804300E+00
1.947140E+00	2.556900E+00	2.899700E+00
1.900560E+00	2.447530E+00	2.735150E+00
1.907160E+00	2.463670E+00	2.847960E+00
1.847320E+00	2.342600E+00	2.673750E+00
1.859390E+00	2.360500E+00	2.787770E+00
1.789720E+00	2.229770E+00	2.629930E+00
1.807390E+00	2.254090E+00	2.739160E+00
1.729520E+00	2.113890E+00	2.599400E+00
1.739760E+00	2.144120E+00	2.696320E+00
1.724340E+00	1.668130E+00	2.495450E+00
1.676640E+00	1.699110E+00	2.553620E+00
1.742260E+00	1.563390E+00	2.509470E+00
1.689380E+00	1.582040E+00	2.572920E+00
1.770290E+00	1.480190E+00	2.518690E+00
1.722700E+00	1.477490E+00	2.584670E+00
1.794920E+00	1.371070E+00	2.570990E+00
1.869980E+00	1.281980E+00	2.559640E+00
1.834470E+00	1.251660E+00	2.668970E+00
1.923190E+00	1.214430E+00	2.621300E+00
2.047700E+00	2.722420E+00	2.880880E+00
2.032650E+00	1.158300E+00	2.619850E+00
2.125230E+00	1.112600E+00	2.592990E+00
2.114660E+00	1.092720E+00	2.664510E+00
2.195280E+00	1.052470E+00	2.676630E+00
2.091880E+00	2.792060E+00	2.909150E+00
2.125770E+00	2.839610E+00	2.959680E+00
2.127150E+00	2.832980E+00	2.884420E+00
2.345210E+00	1.001240E+00	2.572750E+00
2.292070E+00	1.022820E+00	2.618850E+00
2.385240E+00	9.568770E-01	2.652310E+00
2.182030E+00	2.878960E+00	2.904590E+00
2.571800E+00	8.722640E-01	2.602230E+00
2.499340E+00	9.028720E-01	2.649220E+00
2.580400E+00	8.521970E-01	2.674200E+00
2.240250E+00	2.928920E+00	2.959650E+00
2.282650E+00	2.969420E+00	2.971860E+00
2.272150E+00	2.953180E+00	2.917630E+00
2.663130E+00	8.109110E-01	2.645860E+00
2.318530E+00	2.991350E+00	2.889720E+00
2.325400E+00	3.013190E+00	3.017430E+00
2.812100E+00	7.596120E-01	2.661490E+00
2.921800E+00	7.234320E-01	2.699010E+00
2.378750E+00	3.051660E+00	3.042490E+00
2.430980E+00	3.077450E+00	3.030320E+00
2.383600E+00	3.046640E+00	2.958900E+00
3.025660E+00	7.165760E-01	2.668520E+00
2.459950E+00	3.083890E+00	2.940550E+00
2.477270E+00	3.103090E+00	3.019680E+00
3.202350E+00	7.274990E-01	2.634360E+00
2.545090E+00	3.142350E+00	3.025980E+00
3.388510E+00	7.891340E-01	2.633700E+00
3.318010E+00	7.546340E-01	2.703160E+00
3.405450E+00	7.766030E-01	2.752810E+00
2.657360E+00	3.171570E+00	3.013210E+00
3.514340E+00	8.477050E-01	2.624000E+00
3.508580E+00	8.357600E-01	2.714990E+00
2.752990E+00	3.194490E+00	3.057500E+00
2.719870E+00	3.179470E+00	2.971680E+00
3.605520E+00	9.104990E-01	2.671680E+00
2.795690E+00	3.193240E+00	2.997400E+00
2.803380E+00	3.203540E+00	3.069580E+00
3.824440E+00	1.111370E+00	2.707100E+00
3.715070E+00	9.913940E-01	2.751040E+00
2.841430E+00	3.203710E+00	3.073640E+00
2.891990E+00	3.190070E+00	3.028990E+00
3.916830E+00	1.214520E+00	2.705560E+00
3.891270E+00	1.184340E+00	2.755710E+00
2.968430E+00	3.181330E+00	3.017720E+00
4.061330E+00	1.461120E+00	2.720460E+00
3.978010E+00	1.337310E+00	2.763300E+00
3.928890E+00	1.232520E+00	2.783050E+00
3.048130E+00	3.164150E+00	3.033750E+00
3.152940E+00	3.146080E+00	3.065260E+00
4.125020E+00	1.666590E+00	2.787090E+00
4.148000E+00	1.754740E+00	2.700990E+00
4.145280E+00	1.783320E+00	2.781070E+00
4.079550E+00	1.548110E+00	2.787960E+00
3.221720E+00	3.134710E+00	3.112150E+00
3.240160E+00	3.116140E+00	3.034980E+00
4.155330E+00	1.945810E+00	2.784530E+00
4.154120E+00	1.862410E+00	2.836320E+00
3.279150E+00	3.126070E+00	3.097660E+00
3.327580E+00	3.107870E+00	3.031030E+00
3.412460E+00	3.099010E+00	3.075640E+00
4.009240E+00	2.446700E+00	2.827770E+00
4.064060E+00	2.341050E+00	2.908490E+00
4.096400E+00	2.234400E+00	2.859290E+00
4.131160E+00	2.126350E+00	2.826630E+00
4.147740E+00	2.026350E+00	2.815480E+00
3.488060E+00	3.092200E+00	3.008060E+00
3.575170E+00	3.080070E+00	3.057060E+00
3.629080E+00	3.072000E+00	2.972030E+00
3.904620E+00	2.789870E+00	2.931310E+00
3.925170E+00	2.700860E+00	2.942520E+00
3.941220E+00	2.630770E+00	2.903810E+00
3.975740E+00	2.541310E+00	2.867630E+00
3.658170E+00	3.073480E+00	3.052170E+00
3.702290E+00	3.063580E+00	2.977850E+00
3.780720E+00	3.014520E+00	2.982230E+00
3.840520E+00	2.960240E+00	2.994560E+00
3.862840E+00	2.924680E+00	2.966400E+00
3.876440E+00	2.872850E+00	2.969110E+00
3.873230E+00	2.907940E+00	3.005050E+00
3.864830E+00	2.931500E+00	3.021530E+00
1.612140E+00	1.916430E+00	2.823170E+00
1.652080E+00	1.985330E+00	2.830680E+00
1.633010E+00	1.938570E+00	2.746640E+00
1.590840E+00	1.820310E+00	2.739970E+00
1.582480E+00	1.846460E+00	2.814700E+00
1.575740E+00	1.752680E+00	2.746800E+00
1.558290E+00	1.751430E+00	2.804030E+00
1.566840E+00	1.686920E+00	2.770300E+00
1.947820E+00	2.587130E+00	3.083960E+00
1.968530E+00	2.639870E+00	3.079200E+00
1.958500E+00	2.594850E+00	2.996570E+00
1.915710E+00	2.488800E+00	2.951550E+00
1.926220E+00	2.517220E+00	3.051160E+00
1.870350E+00	2.384050E+00	2.897230E+00
1.886770E+00	2.414850E+00	3.007090E+00
1.823370E+00	2.277180E+00	2.846540E+00
1.837480E+00	2.301580E+00	2.952840E+00
1.761650E+00	2.167960E+00	2.798140E+00
1.776610E+00	2.191940E+00	2.897940E+00
1.697750E+00	2.057830E+00	2.764080E+00
1.710770E+00	2.084970E+00	2.851250E+00
1.640760E+00	1.610480E+00	2.639960E+00
1.599230E+00	1.645450E+00	2.707660E+00
1.662910E+00	1.499010E+00	2.658910E+00
1.613570E+00	1.531530E+00	2.731650E+00
1.707990E+00	1.392210E+00	2.675800E+00
1.642390E+00	1.422980E+00	2.750790E+00
1.761210E+00	1.300170E+00	2.701330E+00
1.686830E+00	1.307340E+00	2.795580E+00
1.793040E+00	1.247180E+00	2.731470E+00
1.760040E+00	1.249770E+00	2.778760E+00
1.827780E+00	1.198230E+00	2.791490E+00
1.988490E+00	2.695070E+00	3.122130E+00
2.029310E+00	2.742520E+00	3.095640E+00
2.001470E+00	2.685970E+00	3.040850E+00
1.961030E+00	1.167070E+00	2.679620E+00
1.905750E+00	1.173020E+00	2.726830E+00
1.992840E+00	1.129270E+00	2.752520E+00
2.064310E+00	2.763750E+00	3.002990E+00
2.073310E+00	2.810950E+00	3.129430E+00
2.108710E+00	1.069960E+00	2.770330E+00
2.216530E+00	1.028930E+00	2.800420E+00
2.117020E+00	2.869060E+00	3.146630E+00
2.162760E+00	2.899510E+00	3.122400E+00
2.121110E+00	2.847880E+00	3.059280E+00
2.323710E+00	9.814850E-01	2.790920E+00
2.451200E+00	9.160710E-01	2.774030E+00
2.418490E+00	9.329120E-01	2.855400E+00
2.497720E+00	8.959080E-01	2.895470E+00
2.188770E+00	2.895020E+00	3.025160E+00
2.205980E+00	2.923570E+00	3.100420E+00
2.599420E+00	8.457340E-01	2.797150E+00
2.259190E+00	2.962020E+00	3.085510E+00
2.733490E+00	7.788000E-01	2.774650E+00
2.698750E+00	7.890260E-01	2.847390E+00
2.777020E+00	7.555810E-01	2.883640E+00
2.315340E+00	3.026790E+00	3.120760E+00
2.349260E+00	3.056810E+00	3.142190E+00
2.353270E+00	3.045330E+00	3.088030E+00
2.875110E+00	7.330850E-01	2.807690E+00
2.406150E+00	3.085600E+00	3.145380E+00
2.990280E+00	7.093740E-01	2.772410E+00
2.480240E+00	3.113900E+00	3.094820E+00
3.118680E+00	7.084610E-01	2.780970E+00
2.540320E+00	3.165200E+00	3.147700E+00
2.600670E+00	3.203060E+00	3.182830E+00
2.575060E+00	3.175430E+00	3.116950E+00
3.289940E+00	7.258710E-01	2.794900E+00
3.427140E+00	7.482430E-01	2.847030E+00
2.628800E+00	3.189470E+00	3.123180E+00
2.638850E+00	3.215210E+00	3.189740E+00
3.522960E+00	8.112040E-01	2.823800E+00
2.673490E+00	3.220980E+00	3.194170E+00
2.723010E+00	3.214810E+00	3.150110E+00
3.616140E+00	8.995230E-01	2.792640E+00
2.829350E+00	3.228100E+00	3.152100E+00
3.820710E+00	1.070780E+00	2.843340E+00
3.734460E+00	9.562060E-01	2.870730E+00
2.927020E+00	3.246320E+00	3.196330E+00
2.892530E+00	3.215880E+00	3.115340E+00
3.893380E+00	1.169010E+00	2.815120E+00
2.977370E+00	3.204730E+00	3.121600E+00
2.989780E+00	3.245740E+00	3.217420E+00
4.062810E+00	1.455730E+00	2.856250E+00
4.012260E+00	1.347830E+00	2.886410E+00
3.964490E+00	1.249620E+00	2.859500E+00
3.034510E+00	3.228780E+00	3.202370E+00
3.087340E+00	3.224320E+00	3.245820E+00
3.085690E+00	3.196560E+00	3.153600E+00
4.143640E+00	1.764060E+00	2.887780E+00
4.131130E+00	1.654060E+00	2.934240E+00
4.096880E+00	1.569830E+00	2.874910E+00
3.126890E+00	3.208480E+00	3.218930E+00
3.187560E+00	3.171460E+00	3.201350E+00
4.156720E+00	1.957490E+00	2.907850E+00
4.154810E+00	1.853390E+00	2.961850E+00
3.266980E+00	3.147140E+00	3.167400E+00
3.352910E+00	3.129700E+00	3.157530E+00
3.426570E+00	3.120430E+00	3.142020E+00
4.029800E+00	2.434420E+00	2.976250E+00
4.078610E+00	2.333420E+00	3.021020E+00
4.103510E+00	2.241680E+00	2.994050E+00
4.138730E+00	2.128370E+00	2.956270E+00
4.151170E+00	2.051000E+00	2.897800E+00
3.497430E+00	3.115090E+00	3.127990E+00
3.579000E+00	3.110240E+00	3.175160E+00
3.924030E+00	2.722170E+00	3.029990E+00
3.955880E+00	2.623710E+00	3.057780E+00
3.940780E+00	2.701460E+00	3.094070E+00
3.982380E+00	2.539720E+00	2.986630E+00
3.659350E+00	3.093340E+00	3.150600E+00
3.728540E+00	3.061380E+00	3.090190E+00
3.797640E+00	3.032380E+00	3.133180E+00
3.825960E+00	2.993280E+00	3.067420E+00
3.875860E+00	2.904430E+00	3.075550E+00
3.908790E+00	2.805530E+00	3.090170E+00
3.927860E+00	2.742330E+00	3.080720E+00
3.842240E+00	2.998820E+00	3.140950E+00
3.856310E+00	2.959480E+00	3.075230E+00
1.784860E+00	2.185240E+00	3.056770E+00
1.814480E+00	2.241400E+00	3.084550E+00
1.796440E+00	2.211460E+00	3.003820E+00
1.725310E+00	2.103820E+00	2.937450E+00
1.742470E+00	2.118050E+00	3.023590E+00
1.668050E+00	2.017260E+00	2.896880E+00
1.671180E+00	2.014900E+00	2.971260E+00
1.602880E+00	1.907370E+00	2.900490E+00
1.544640E+00	1.772800E+00	2.886270E+00
1.528050E+00	1.652270E+00	2.874410E+00
1.564190E+00	1.564700E+00	2.814740E+00
1.519350E+00	1.526640E+00	2.926160E+00
1.593330E+00	1.459420E+00	2.817840E+00
1.555650E+00	1.475390E+00	2.880530E+00
1.624120E+00	1.368020E+00	2.836500E+00
1.581240E+00	1.401080E+00	2.895980E+00
1.643710E+00	1.313620E+00	2.859960E+00
1.614560E+00	1.326340E+00	2.915940E+00
1.663220E+00	1.270870E+00	2.909190E+00
1.961150E+00	2.633610E+00	3.157150E+00
1.936510E+00	2.553570E+00	3.135190E+00
1.909660E+00	2.468890E+00	3.122900E+00
1.860790E+00	2.335650E+00	3.076390E+00
1.755200E+00	1.217740E+00	2.896300E+00
1.847190E+00	1.168400E+00	2.898750E+00
2.020060E+00	2.750360E+00	3.185910E+00
1.983710E+00	2.694510E+00	3.177810E+00
1.938250E+00	1.132730E+00	2.878460E+00
2.034900E+00	1.104660E+00	2.855130E+00
2.026550E+00	1.105610E+00	2.921020E+00
2.105740E+00	1.072950E+00	2.940860E+00
2.066250E+00	2.823430E+00	3.231120E+00
2.095860E+00	2.865440E+00	3.249000E+00
2.096960E+00	2.859050E+00	3.196660E+00
2.258590E+00	1.013820E+00	2.861300E+00
2.202360E+00	1.036230E+00	2.899860E+00
2.296050E+00	9.980420E-01	2.941220E+00
2.141820E+00	2.905300E+00	3.242450E+00
2.409600E+00	9.372220E-01	2.951440E+00
2.512840E+00	8.886810E-01	3.003740E+00
2.203440E+00	2.943090E+00	3.176460E+00
2.596490E+00	8.409210E-01	2.962240E+00
2.249580E+00	2.990370E+00	3.220700E+00
2.282060E+00	3.024680E+00	3.244080E+00
2.284860E+00	3.016470E+00	3.178750E+00
2.690050E+00	7.865820E-01	2.923910E+00
2.785630E+00	7.455150E-01	2.996510E+00
2.333510E+00	3.062230E+00	3.236270E+00
2.874900E+00	7.131560E-01	2.933570E+00
2.408540E+00	3.107310E+00	3.267510E+00
2.464980E+00	3.141100E+00	3.298500E+00
2.437520E+00	3.121300E+00	3.226990E+00
3.021030E+00	6.798500E-01	2.909020E+00
2.486050E+00	3.144000E+00	3.211850E+00
2.519990E+00	3.174420E+00	3.313270E+00
3.201940E+00	6.756830E-01	2.897420E+00
3.137320E+00	6.623490E-01	2.986200E+00
3.242940E+00	6.664260E-01	3.001710E+00
2.576320E+00	3.198390E+00	3.270420E+00
3.362630E+00	7.098280E-01	2.946900E+00
2.666620E+00	3.226050E+00	3.269780E+00
3.528490E+00	7.807610E-01	2.935010E+00
2.721490E+00	3.248060E+00	3.301810E+00
2.722530E+00	3.242010E+00	3.247670E+00
3.641000E+00	8.671110E-01	2.904270E+00
2.757880E+00	3.257830E+00	3.312950E+00
2.801630E+00	3.256740E+00	3.271830E+00
3.822580E+00	1.039730E+00	2.978070E+00
3.730850E+00	9.350540E-01	2.967720E+00
2.895910E+00	3.258340E+00	3.285830E+00
3.925060E+00	1.153700E+00	2.924350E+00
2.973480E+00	3.253890E+00	3.293320E+00
4.054200E+00	1.404440E+00	2.962340E+00
4.001010E+00	1.283660E+00	2.979440E+00
4.047250E+00	1.377000E+00	3.036580E+00
3.034840E+00	3.238290E+00	3.280660E+00
3.094340E+00	3.224300E+00	3.344910E+00
4.146540E+00	1.757230E+00	3.006450E+00
4.136570E+00	1.660900E+00	3.055550E+00
4.104660E+00	1.520230E+00	2.992580E+00
4.079360E+00	1.434420E+00	3.025770E+00
3.146510E+00	3.201220E+00	3.291150E+00
3.213850E+00	3.165470E+00	3.328790E+00
4.164770E+00	1.952060E+00	3.058460E+00
4.151740E+00	2.026310E+00	2.976590E+00
4.157460E+00	2.061690E+00	3.046440E+00
4.156620E+00	1.842900E+00	3.061850E+00
3.298240E+00	3.149960E+00	3.283330E+00
3.391650E+00	3.135890E+00	3.260780E+00
3.448420E+00	3.135230E+00	3.203550E+00
4.082910E+00	2.377720E+00	3.091830E+00
4.121640E+00	2.275830E+00	3.125970E+00
4.104710E+00	2.345300E+00	3.147270E+00
4.151020E+00	2.155890E+00	3.080150E+00
3.478560E+00	3.138730E+00	3.295380E+00
3.529460E+00	3.137480E+00	3.288320E+00
3.532760E+00	3.131950E+00	3.238980E+00
3.956940E+00	2.677570E+00	3.195160E+00
3.935920E+00	2.740440E+00	3.124280E+00
3.932980E+00	2.761900E+00	3.178800E+00
4.000080E+00	2.577770E+00	3.187800E+00
4.042720E+00	2.484950E+00	3.119600E+00
4.089020E+00	2.391320E+00	3.161440E+00
3.557900E+00	3.129400E+00	3.288800E+00
3.625310E+00	3.107630E+00	3.294900E+00
3.754750E+00	3.061120E+00	3.229220E+00
3.800720E+00	3.040150E+00	3.203820E+00
3.877410E+00	2.899260E+00	3.220890E+00
3.866160E+00	2.956430E+00	3.147160E+00
3.845340E+00	2.984670E+00	3.214890E+00
3.912800E+00	2.812770E+00	3.217640E+00
3.824060E+00	3.021950E+00	3.191460E+00
1.819150E+00	2.245950E+00	3.252450E+00
1.845380E+00	2.294650E+00	3.239600E+00
1.812750E+00	2.238030E+00	3.198770E+00
1.774660E+00	2.168880E+00	3.121340E+00
1.772150E+00	2.166060E+00	3.215530E+00
1.686940E+00	2.036580E+00	3.064890E+00
1.699740E+00	2.059070E+00	3.161850E+00
1.606140E+00	1.922210E+00	3.012570E+00
1.619450E+00	1.947110E+00	3.109070E+00
1.546900E+00	1.807160E+00	2.976870E+00
1.553890E+00	1.836010E+00	3.069300E+00
1.504830E+00	1.695110E+00	2.962300E+00
1.499770E+00	1.729270E+00	3.044730E+00
1.493280E+00	1.589770E+00	2.972540E+00
1.473420E+00	1.625420E+00	3.040600E+00
1.493950E+00	1.526730E+00	2.991940E+00
1.468360E+00	1.520440E+00	3.064960E+00
1.499960E+00	1.466030E+00	3.016400E+00
1.883500E+00	2.368950E+00	3.263130E+00
1.919050E+00	2.460360E+00	3.289060E+00
1.897990E+00	2.416550E+00	3.197410E+00
1.844200E+00	2.296610E+00	3.168440E+00
1.539250E+00	1.433690E+00	2.955270E+00
1.574770E+00	1.354730E+00	2.983950E+00
1.624760E+00	1.266950E+00	3.033640E+00
1.691580E+00	1.225750E+00	2.983310E+00
1.683980E+00	1.210550E+00	3.049660E+00
1.755900E+00	1.184020E+00	3.050160E+00
1.977490E+00	2.648860E+00	3.309930E+00
1.991790E+00	2.717470E+00	3.338700E+00
1.988820E+00	2.683560E+00	3.246650E+00
1.950660E+00	2.555640E+00	3.249260E+00
1.886380E+00	1.143570E+00	2.949920E+00
1.838870E+00	1.162260E+00	2.992020E+00
1.931510E+00	1.120100E+00	3.034550E+00
2.013120E+00	2.781540E+00	3.363950E+00
2.036190E+00	2.816710E+00	3.353390E+00
2.030930E+00	2.776340E+00	3.295000E+00
2.026260E+00	1.101460E+00	2.997260E+00
2.110080E+00	1.071830E+00	3.059210E+00
2.077540E+00	2.867250E+00	3.335430E+00
2.231310E+00	1.031130E+00	3.069400E+00
2.351720E+00	9.734920E-01	3.057980E+00
2.325240E+00	9.960970E-01	3.124220E+00
2.391540E+00	9.649620E-01	3.164990E+00
2.135260E+00	2.931600E+00	3.355820E+00
2.178410E+00	2.970520E+00	3.376050E+00
2.168570E+00	2.940710E+00	3.316400E+00
2.474190E+00	9.201360E-01	3.110370E+00
2.207550E+00	2.962840E+00	3.293610E+00
2.213430E+00	2.995940E+00	3.371850E+00
2.591590E+00	8.534650E-01	3.089970E+00
2.265160E+00	3.031620E+00	3.348550E+00
2.686310E+00	7.893040E-01	3.043800E+00
2.777640E+00	7.486130E-01	3.107760E+00
2.333700E+00	3.090790E+00	3.374430E+00
2.385280E+00	3.129010E+00	3.411770E+00
2.379310E+00	3.100700E+00	3.332070E+00
2.907800E+00	6.886500E-01	3.068570E+00
2.439120E+00	3.143720E+00	3.383760E+00
3.051760E+00	6.592140E-01	3.047000E+00
3.009040E+00	6.453940E-01	3.124260E+00
3.075470E+00	6.406450E-01	3.115180E+00
2.509880E+00	3.187930E+00	3.397060E+00
3.168300E+00	6.404020E-01	3.089740E+00
2.580560E+00	3.218020E+00	3.395810E+00
3.342060E+00	6.740340E-01	3.105550E+00
2.659970E+00	3.239790E+00	3.390130E+00
3.505840E+00	7.526060E-01	3.068170E+00
2.745670E+00	3.267350E+00	3.384040E+00
3.673780E+00	8.740560E-01	3.051160E+00
2.802960E+00	3.295960E+00	3.422040E+00
2.804220E+00	3.273920E+00	3.370120E+00
3.768730E+00	9.634590E-01	3.039280E+00
3.777280E+00	9.496180E-01	3.095020E+00
2.838880E+00	3.304690E+00	3.436830E+00
2.877910E+00	3.284020E+00	3.399050E+00
3.960680E+00	1.161750E+00	3.095080E+00
3.840430E+00	1.021940E+00	3.096720E+00
2.961270E+00	3.271400E+00	3.398480E+00
4.035100E+00	1.305590E+00	3.091990E+00
4.040360E+00	1.251150E+00	3.148320E+00
3.031730E+00	3.244950E+00	3.380150E+00
3.097650E+00	3.245450E+00	3.454890E+00
4.156930E+00	1.774740E+00	3.126420E+00
4.155170E+00	1.677010E+00	3.144530E+00
4.133700E+00	1.575150E+00	3.124830E+00
4.103570E+00	1.429930E+00	3.113570E+00
4.072500E+00	1.322020E+00	3.168950E+00
3.173260E+00	3.199320E+00	3.415340E+00
3.225260E+00	3.172340E+00	3.393200E+00
4.166160E+00	2.062210E+00	3.147570E+00
4.169300E+00	1.964130E+00	3.198950E+00
4.168310E+00	1.878250E+00	3.141870E+00
3.262510E+00	3.160080E+00	3.376680E+00
3.326600E+00	3.160940E+00	3.426440E+00
3.398630E+00	3.138700E+00	3.354760E+00
3.428120E+00	3.159310E+00	3.455570E+00
4.108440E+00	2.338370E+00	3.209580E+00
4.133380E+00	2.261180E+00	3.259490E+00
4.153830E+00	2.169820E+00	3.203770E+00
3.497380E+00	3.150500E+00	3.389490E+00
3.546410E+00	3.133600E+00	3.329990E+00
3.593470E+00	3.145800E+00	3.420840E+00
3.934690E+00	2.756340E+00	3.276480E+00
3.968820E+00	2.687980E+00	3.345150E+00
4.001400E+00	2.596710E+00	3.301560E+00
4.044340E+00	2.504820E+00	3.264910E+00
4.083010E+00	2.415190E+00	3.238540E+00
3.687790E+00	3.132900E+00	3.416490E+00
3.751290E+00	3.079160E+00	3.375250E+00
3.829760E+00	2.988120E+00	3.322920E+00
3.812850E+00	3.021620E+00	3.238330E+00
3.880110E+00	2.906650E+00	3.351780E+00
3.907310E+00	2.834720E+00	3.318320E+00
1.673940E+00	2.057890E+00	3.339870E+00
1.706580E+00	2.095370E+00	3.340900E+00
1.681300E+00	2.062980E+00	3.314440E+00
1.657510E+00	2.025360E+00	3.316120E+00
1.759060E+00	2.159530E+00	3.334240E+00
1.811830E+00	2.253270E+00	3.370620E+00
1.794190E+00	2.203120E+00	3.293150E+00
1.706630E+00	2.075560E+00	3.268930E+00
1.630910E+00	1.967950E+00	3.198940E+00
1.631920E+00	1.977400E+00	3.266860E+00
1.564660E+00	1.861640E+00	3.156710E+00
1.575830E+00	1.888150E+00	3.237740E+00
1.504680E+00	1.757960E+00	3.128680E+00
1.515320E+00	1.784590E+00	3.209380E+00
1.463850E+00	1.654890E+00	3.116790E+00
1.464110E+00	1.683150E+00	3.194880E+00
1.451230E+00	1.567040E+00	3.116190E+00
1.437260E+00	1.572640E+00	3.207120E+00
1.449140E+00	1.518780E+00	3.123770E+00
1.439850E+00	1.517560E+00	3.170820E+00
1.449970E+00	1.473520E+00	3.159800E+00
1.852900E+00	2.312660E+00	3.316360E+00
1.529510E+00	1.385420E+00	3.045770E+00
1.484560E+00	1.408920E+00	3.133700E+00
1.565730E+00	1.318250E+00	3.073990E+00
1.529180E+00	1.342460E+00	3.123760E+00
1.587830E+00	1.279690E+00	3.105320E+00
1.563310E+00	1.293820E+00	3.158660E+00
1.612740E+00	1.253040E+00	3.160420E+00
1.927330E+00	2.500560E+00	3.402920E+00
1.942330E+00	2.549780E+00	3.423430E+00
1.937100E+00	2.525450E+00	3.358090E+00
1.905660E+00	2.434580E+00	3.361260E+00
1.693110E+00	1.201340E+00	3.153790E+00
1.796630E+00	1.177620E+00	3.171290E+00
1.977630E+00	2.725610E+00	3.453760E+00
1.999120E+00	2.781770E+00	3.483360E+00
1.989690E+00	2.752890E+00	3.410340E+00
1.964950E+00	2.645220E+00	3.397320E+00
1.865770E+00	1.152320E+00	3.133810E+00
1.966620E+00	1.128970E+00	3.179370E+00
2.026070E+00	2.830530E+00	3.419250E+00
2.054140E+00	1.105110E+00	3.139860E+00
2.149580E+00	1.070860E+00	3.151370E+00
2.132670E+00	1.087110E+00	3.235290E+00
2.232330E+00	1.051830E+00	3.248120E+00
2.065750E+00	2.903500E+00	3.458110E+00
2.105660E+00	2.949460E+00	3.492220E+00
2.101610E+00	2.930070E+00	3.417980E+00
2.333530E+00	1.004080E+00	3.208500E+00
2.398400E+00	9.639250E-01	3.227400E+00
2.142370E+00	2.969670E+00	3.449140E+00
2.475930E+00	9.271410E-01	3.266280E+00
2.202610E+00	3.021200E+00	3.470600E+00
2.589790E+00	8.597300E-01	3.223120E+00
2.260270E+00	3.075540E+00	3.484510E+00
2.303760E+00	3.115580E+00	3.521250E+00
2.298890E+00	3.094540E+00	3.441590E+00
2.691560E+00	7.877800E-01	3.171550E+00
2.821350E+00	7.102250E-01	3.230220E+00
2.356690E+00	3.137940E+00	3.490880E+00
2.940930E+00	6.459310E-01	3.191430E+00
2.896370E+00	6.545010E-01	3.253520E+00
2.952840E+00	6.239260E-01	3.266900E+00
2.430910E+00	3.171730E+00	3.493410E+00
3.074650E+00	6.128730E-01	3.211340E+00
2.501130E+00	3.209200E+00	3.496100E+00
3.249600E+00	6.141030E-01	3.185700E+00
3.192150E+00	5.869920E-01	3.262720E+00
3.281240E+00	6.049750E-01	3.264860E+00
2.577340E+00	3.247830E+00	3.503200E+00
3.333500E+00	6.431900E-01	3.178750E+00
3.331890E+00	6.303490E-01	3.227380E+00
2.656540E+00	3.269910E+00	3.508630E+00
3.486210E+00	7.117500E-01	3.167830E+00
3.402500E+00	6.632000E-01	3.207250E+00
2.736050E+00	3.299620E+00	3.506090E+00
3.627970E+00	8.021780E-01	3.207210E+00
2.821540E+00	3.323140E+00	3.504880E+00
3.808010E+00	9.558030E-01	3.188650E+00
2.883870E+00	3.337550E+00	3.556620E+00
2.882870E+00	3.324110E+00	3.495210E+00
3.901640E+00	1.058710E+00	3.168620E+00
3.904210E+00	1.045840E+00	3.228760E+00
2.912680E+00	3.336180E+00	3.547650E+00
2.953610E+00	3.314230E+00	3.531040E+00
4.056160E+00	1.235650E+00	3.239690E+00
3.965720E+00	1.117060E+00	3.227760E+00
3.032870E+00	3.274690E+00	3.494550E+00
3.096360E+00	3.257880E+00	3.559050E+00
4.170010E+00	1.732010E+00	3.205150E+00
4.165840E+00	1.634360E+00	3.213410E+00
4.160640E+00	1.511750E+00	3.224670E+00
4.124920E+00	1.386450E+00	3.245620E+00
4.171280E+00	1.464520E+00	3.294330E+00
3.153210E+00	3.229810E+00	3.531710E+00
3.213330E+00	3.197520E+00	3.516400E+00
3.249470E+00	3.178350E+00	3.446730E+00
3.288430E+00	3.181830E+00	3.545000E+00
4.173190E+00	2.072510E+00	3.279610E+00
4.185650E+00	1.967700E+00	3.291790E+00
4.181010E+00	1.847680E+00	3.249870E+00
4.194450E+00	1.713650E+00	3.291200E+00
4.183030E+00	1.591420E+00	3.300940E+00
4.180280E+00	1.516860E+00	3.297680E+00
3.370000E+00	3.165670E+00	3.519520E+00
3.446530E+00	3.171810E+00	3.552460E+00
4.120020E+00	2.349780E+00	3.314950E+00
4.155550E+00	2.264820E+00	3.378410E+00
4.166850E+00	2.182580E+00	3.310860E+00
3.521220E+00	3.170890E+00	3.488430E+00
3.603980E+00	3.169370E+00	3.535980E+00
3.944590E+00	2.782220E+00	3.395510E+00
3.977950E+00	2.708590E+00	3.473120E+00
4.016570E+00	2.618450E+00	3.425090E+00
4.061330E+00	2.531690E+00	3.381040E+00
4.095980E+00	2.441610E+00	3.348540E+00
3.673970E+00	3.157950E+00	3.493160E+00
3.760950E+00	3.119680E+00	3.513450E+00
3.828560E+00	3.033530E+00	3.470490E+00
3.876760E+00	2.948160E+00	3.448960E+00
3.911940E+00	2.866410E+00	3.428940E+00
1.778960E+00	2.224540E+00	3.504020E+00
1.821400E+00	2.292490E+00	3.521070E+00
1.784430E+00	2.226780E+00	3.468610E+00
1.759310E+00	2.174220E+00	3.403420E+00
1.745220E+00	2.161030E+00	3.472020E+00
1.671990E+00	2.047730E+00	3.394660E+00
1.598420E+00	1.932020E+00	3.321380E+00
1.594970E+00	1.932490E+00	3.395250E+00
1.532030E+00	1.815620E+00	3.289190E+00
1.543540E+00	1.842060E+00	3.366030E+00
1.473870E+00	1.713320E+00	3.272400E+00
1.483040E+00	1.742400E+00	3.347130E+00
1.441820E+00	1.623610E+00	3.264380E+00
1.439890E+00	1.634270E+00	3.353810E+00
1.432250E+00	1.574300E+00	3.268890E+00
1.430960E+00	1.575900E+00	3.316690E+00
1.428090E+00	1.531840E+00	3.301960E+00
1.820700E+00	2.280240E+00	3.447270E+00
1.864000E+00	2.359510E+00	3.494290E+00
1.437240E+00	1.468110E+00	3.266100E+00
1.458330E+00	1.425540E+00	3.216120E+00
1.459300E+00	1.412140E+00	3.270420E+00
1.484460E+00	1.377810E+00	3.252080E+00
1.898110E+00	2.431270E+00	3.498450E+00
1.927870E+00	2.514450E+00	3.536760E+00
1.920280E+00	2.486140E+00	3.451400E+00
1.873290E+00	2.368570E+00	3.422940E+00
1.525920E+00	1.330650E+00	3.212990E+00
1.590930E+00	1.266520E+00	3.281300E+00
1.646730E+00	1.229940E+00	3.236010E+00
1.647690E+00	1.226440E+00	3.294740E+00
1.698120E+00	1.199450E+00	3.285300E+00
1.967490E+00	2.696980E+00	3.603720E+00
1.980740E+00	2.754210E+00	3.598300E+00
1.978650E+00	2.700790E+00	3.520920E+00
1.953600E+00	2.585100E+00	3.486820E+00
1.957890E+00	2.614630E+00	3.573110E+00
1.855670E+00	1.166550E+00	3.234940E+00
1.799760E+00	1.177260E+00	3.276320E+00
1.870020E+00	1.160180E+00	3.298490E+00
1.993840E+00	2.813670E+00	3.645510E+00
2.023270E+00	2.867450E+00	3.621970E+00
2.004440E+00	2.796070E+00	3.565370E+00
1.925860E+00	1.141310E+00	3.274720E+00
2.037220E+00	2.862700E+00	3.530030E+00
2.052010E+00	2.915670E+00	3.609270E+00
2.059300E+00	1.114520E+00	3.300460E+00
2.167640E+00	1.076970E+00	3.323180E+00
2.258560E+00	1.054950E+00	3.389820E+00
2.081180E+00	2.934460E+00	3.554320E+00
2.351240E+00	1.008740E+00	3.341480E+00
2.397750E+00	9.682550E-01	3.276260E+00
2.145980E+00	2.991810E+00	3.578750E+00
2.435330E+00	9.564180E-01	3.346050E+00
2.518280E+00	9.271320E-01	3.409320E+00
2.206990E+00	3.047360E+00	3.599560E+00
2.240710E+00	3.090960E+00	3.620700E+00
2.238160E+00	3.065760E+00	3.551350E+00
2.598860E+00	8.611540E-01	3.359410E+00
2.274990E+00	3.106380E+00	3.578290E+00
2.694930E+00	7.779210E-01	3.303620E+00
2.789580E+00	7.272080E-01	3.381680E+00
2.340790E+00	3.158360E+00	3.620020E+00
2.884140E+00	6.580780E-01	3.325040E+00
2.990810E+00	6.067850E-01	3.366300E+00
2.420400E+00	3.185160E+00	3.592880E+00
3.113060E+00	5.872210E-01	3.330920E+00
3.066410E+00	5.869920E-01	3.392180E+00
3.135890E+00	5.764390E-01	3.423100E+00
2.494070E+00	3.225380E+00	3.597980E+00
3.241930E+00	5.875340E-01	3.356360E+00
2.574100E+00	3.259990E+00	3.611160E+00
3.387150E+00	6.449530E-01	3.317120E+00
2.654960E+00	3.286790E+00	3.622860E+00
3.516350E+00	7.193180E-01	3.264780E+00
3.523060E+00	7.196000E-01	3.366250E+00
2.730050E+00	3.315260E+00	3.625200E+00
3.590490E+00	7.702410E-01	3.276160E+00
3.578240E+00	7.602600E-01	3.321110E+00
2.804480E+00	3.331060E+00	3.623460E+00
3.759260E+00	8.957850E-01	3.353310E+00
3.635620E+00	8.016150E-01	3.309040E+00
2.871030E+00	3.341890E+00	3.624610E+00
3.923120E+00	1.058820E+00	3.323420E+00
2.921660E+00	3.338950E+00	3.608570E+00
2.976460E+00	3.327440E+00	3.671360E+00
4.006940E+00	1.153340E+00	3.310400E+00
4.004770E+00	1.139730E+00	3.366300E+00
3.050970E+00	3.278660E+00	3.633680E+00
3.102660E+00	3.259300E+00	3.619050E+00
4.160600E+00	1.413710E+00	3.333240E+00
4.120350E+00	1.326090E+00	3.344850E+00
4.067300E+00	1.213970E+00	3.381130E+00
3.135470E+00	3.242700E+00	3.603760E+00
3.198630E+00	3.211920E+00	3.625810E+00
3.290640E+00	3.199330E+00	3.659290E+00
4.192520E+00	2.022220E+00	3.362300E+00
4.207630E+00	1.925000E+00	3.361460E+00
4.215020E+00	1.805960E+00	3.375950E+00
4.218390E+00	1.664720E+00	3.410110E+00
4.227080E+00	1.760710E+00	3.432030E+00
4.190780E+00	1.501540E+00	3.377480E+00
4.165410E+00	1.394360E+00	3.399880E+00
3.366400E+00	3.177300E+00	3.608440E+00
3.453050E+00	3.195700E+00	3.646060E+00
4.128220E+00	2.379450E+00	3.447030E+00
4.161260E+00	2.274020E+00	3.509130E+00
4.191050E+00	2.135510E+00	3.427210E+00
4.206080E+00	1.995880E+00	3.446440E+00
4.226800E+00	1.889610E+00	3.443640E+00
4.228820E+00	1.813020E+00	3.449590E+00
3.531870E+00	3.184840E+00	3.590980E+00
3.613040E+00	3.193880E+00	3.626990E+00
3.943900E+00	2.809810E+00	3.529110E+00
3.989260E+00	2.727530E+00	3.593580E+00
4.019920E+00	2.636020E+00	3.543720E+00
4.068680E+00	2.541270E+00	3.503380E+00
4.096380E+00	2.468980E+00	3.441610E+00
3.699970E+00	3.180820E+00	3.594920E+00
3.780500E+00	3.154610E+00	3.617770E+00
3.805400E+00	3.111880E+00	3.581100E+00
3.839840E+00	3.064660E+00	3.574070E+00
3.887860E+00	2.978260E+00	3.588870E+00
3.877760E+00	3.043050E+00	3.615480E+00
3.906140E+00	2.894030E+00	3.520640E+00
3.831060E+00	3.115470E+00	3.631360E+00
3.865810E+00	3.077510E+00	3.632510E+00
1.773230E+00	2.296430E+00	3.675410E+00
1.804190E+00	2.342140E+00	3.661730E+00
1.777700E+00	2.288440E+00	3.627460E+00
1.767100E+00	2.216830E+00	3.559290E+00
1.744350E+00	2.228180E+00	3.643920E+00
1.698400E+00	2.088320E+00	3.507260E+00
1.707120E+00	2.128520E+00	3.599070E+00
1.622330E+00	1.976590E+00	3.466960E+00
1.646550E+00	2.018890E+00	3.555600E+00
1.559750E+00	1.870490E+00	3.441210E+00
1.582930E+00	1.909990E+00	3.520840E+00
1.498130E+00	1.772260E+00	3.420990E+00
1.526070E+00	1.807760E+00	3.498340E+00
1.449950E+00	1.686240E+00	3.407790E+00
1.464640E+00	1.705240E+00	3.495960E+00
1.435680E+00	1.637890E+00	3.409260E+00
1.440700E+00	1.644680E+00	3.451850E+00
1.431770E+00	1.596920E+00	3.439110E+00
1.820830E+00	2.332490E+00	3.602830E+00
1.855000E+00	2.426320E+00	3.678390E+00
1.421890E+00	1.526390E+00	3.409170E+00
1.425980E+00	1.485080E+00	3.354580E+00
1.428170E+00	1.472710E+00	3.409520E+00
1.440930E+00	1.438000E+00	3.388440E+00
1.882110E+00	2.424510E+00	3.576000E+00
1.894170E+00	2.496020E+00	3.649820E+00
1.471130E+00	1.385740E+00	3.345360E+00
1.523050E+00	1.317590E+00	3.328540E+00
1.511120E+00	1.328960E+00	3.442380E+00
1.559870E+00	1.277950E+00	3.354950E+00
1.545890E+00	1.286380E+00	3.405090E+00
1.594090E+00	1.255830E+00	3.401570E+00
1.912300E+00	2.539990E+00	3.665230E+00
1.928260E+00	2.581340E+00	3.683100E+00
1.924120E+00	2.548000E+00	3.621330E+00
1.663040E+00	1.215060E+00	3.373550E+00
1.763690E+00	1.175570E+00	3.379230E+00
1.733680E+00	1.184780E+00	3.485610E+00
1.819970E+00	1.164880E+00	3.468030E+00
1.970060E+00	2.751250E+00	3.669420E+00
1.951190E+00	2.654960E+00	3.668430E+00
1.889710E+00	1.150860E+00	3.394380E+00
2.015030E+00	2.874400E+00	3.706520E+00
1.994740E+00	2.813320E+00	3.732650E+00
1.983250E+00	1.126430E+00	3.366270E+00
1.998160E+00	1.125610E+00	3.444060E+00
2.060020E+00	1.117370E+00	3.415490E+00
2.044210E+00	2.928660E+00	3.690900E+00
2.165050E+00	1.089990E+00	3.439610E+00
2.279210E+00	1.055160E+00	3.505290E+00
2.085950E+00	2.969640E+00	3.657410E+00
2.359090E+00	1.023990E+00	3.476120E+00
2.135780E+00	3.030640E+00	3.722900E+00
2.178920E+00	3.073710E+00	3.736370E+00
2.174720E+00	3.049600E+00	3.667810E+00
2.441030E+00	9.728980E-01	3.445720E+00
2.534200E+00	9.269820E-01	3.531960E+00
2.216110E+00	3.098780E+00	3.698500E+00
2.612750E+00	8.628800E-01	3.490450E+00
2.272150E+00	3.138900E+00	3.676380E+00
2.694130E+00	7.910850E-01	3.440080E+00
2.783880E+00	7.324750E-01	3.512300E+00
2.326820E+00	3.199200E+00	3.743710E+00
2.389660E+00	3.238060E+00	3.752460E+00
2.362450E+00	3.204750E+00	3.694110E+00
2.874650E+00	6.642450E-01	3.447670E+00
2.956900E+00	6.121240E-01	3.510070E+00
2.405550E+00	3.215680E+00	3.678900E+00
2.449250E+00	3.265220E+00	3.750590E+00
3.048940E+00	5.870870E-01	3.464440E+00
3.134920E+00	5.738490E-01	3.531680E+00
2.475300E+00	3.253640E+00	3.687470E+00
2.486780E+00	3.286420E+00	3.748740E+00
3.239220E+00	5.803120E-01	3.484690E+00
2.518540E+00	3.301490E+00	3.752570E+00
2.559970E+00	3.297680E+00	3.717080E+00
3.351770E+00	6.224150E-01	3.445130E+00
2.649040E+00	3.322070E+00	3.732960E+00
3.459210E+00	6.718030E-01	3.426270E+00
2.726820E+00	3.352320E+00	3.736970E+00
3.564510E+00	7.539640E-01	3.486010E+00
3.625090E+00	7.942660E-01	3.386300E+00
3.702460E+00	8.530270E-01	3.481290E+00
2.796870E+00	3.371340E+00	3.730360E+00
3.813730E+00	9.461560E-01	3.489920E+00
2.860970E+00	3.372460E+00	3.724590E+00
3.909250E+00	1.028720E+00	3.453910E+00
2.921470E+00	3.364200E+00	3.709350E+00
2.977660E+00	3.370830E+00	3.780470E+00
4.001520E+00	1.134380E+00	3.432770E+00
3.029100E+00	3.326680E+00	3.738000E+00
3.100010E+00	3.301310E+00	3.750360E+00
3.124710E+00	3.256920E+00	3.662510E+00
3.165910E+00	3.254030E+00	3.715620E+00
4.135210E+00	1.315500E+00	3.449400E+00
4.081740E+00	1.223860E+00	3.501370E+00
3.234940E+00	3.233200E+00	3.722990E+00
3.294350E+00	3.226320E+00	3.723630E+00
4.240190E+00	1.748120E+00	3.499320E+00
4.235860E+00	1.648130E+00	3.518120E+00
4.211270E+00	1.547020E+00	3.498830E+00
4.183120E+00	1.422760E+00	3.483090E+00
3.366170E+00	3.215080E+00	3.707630E+00
3.453300E+00	3.224860E+00	3.710930E+00
4.144540E+00	2.398360E+00	3.604310E+00
4.108870E+00	2.455990E+00	3.518820E+00
4.105260E+00	2.501270E+00	3.586810E+00
4.180810E+00	2.278650E+00	3.615530E+00
4.201070E+00	2.177760E+00	3.574210E+00
4.216780E+00	2.050280E+00	3.546160E+00
4.237390E+00	1.928350E+00	3.530290E+00
4.238290E+00	1.841310E+00	3.504520E+00
3.543870E+00	3.226610E+00	3.697320E+00
3.691140E+00	3.233010E+00	3.710690E+00
3.964190E+00	2.832100E+00	3.680740E+00
3.924590E+00	2.884420E+00	3.597820E+00
3.926530E+00	2.924190E+00	3.669770E+00
4.003450E+00	2.734540E+00	3.688070E+00
4.031120E+00	2.661780E+00	3.645750E+00
4.072180E+00	2.582290E+00	3.610910E+00
3.751300E+00	3.232440E+00	3.712980E+00
3.756610E+00	3.208820E+00	3.677690E+00
3.886980E+00	3.059890E+00	3.682160E+00
3.911290E+00	2.996420E+00	3.721920E+00
3.775420E+00	3.220730E+00	3.714780E+00
3.812570E+00	3.178910E+00	3.718010E+00
3.857960E+00	3.110900E+00	3.678770E+00
1.703480E+00	2.145520E+00	3.737360E+00
1.728120E+00	2.191930E+00	3.748950E+00
1.711580E+00	2.157280E+00	3.686890E+00
1.662480E+00	2.056740E+00	3.641360E+00
1.678660E+00	2.086570E+00	3.718750E+00
1.605210E+00	1.951720E+00	3.604340E+00
1.626510E+00	1.990380E+00	3.686090E+00
1.551220E+00	1.847530E+00	3.578730E+00
1.576310E+00	1.888390E+00	3.659570E+00
1.498550E+00	1.761440E+00	3.561070E+00
1.517620E+00	1.782910E+00	3.657450E+00
1.470090E+00	1.712440E+00	3.557350E+00
1.478850E+00	1.719200E+00	3.608150E+00
1.462610E+00	1.670230E+00	3.585510E+00
1.811020E+00	2.342980E+00	3.734430E+00
1.755300E+00	2.249610E+00	3.716300E+00
1.448710E+00	1.615050E+00	3.529070E+00
1.434820E+00	1.554650E+00	3.504470E+00
1.445700E+00	1.549190E+00	3.608590E+00
1.441850E+00	1.501480E+00	3.548270E+00
1.860980E+00	2.436590E+00	3.767440E+00
1.891200E+00	2.499500E+00	3.775090E+00
1.874810E+00	2.475640E+00	3.731240E+00
1.446520E+00	1.452710E+00	3.486610E+00
1.477180E+00	1.387940E+00	3.471550E+00
1.488030E+00	1.406710E+00	3.582120E+00
1.506320E+00	1.353440E+00	3.503830E+00
1.507200E+00	1.365730E+00	3.552450E+00
1.530750E+00	1.326820E+00	3.545170E+00
1.903630E+00	2.528280E+00	3.717130E+00
1.926640E+00	2.566200E+00	3.814650E+00
1.574400E+00	1.279310E+00	3.500930E+00
1.655650E+00	1.229040E+00	3.496720E+00
1.633400E+00	1.242380E+00	3.603070E+00
1.700920E+00	1.196600E+00	3.534800E+00
1.685400E+00	1.204720E+00	3.580490E+00
1.734050E+00	1.173270E+00	3.585140E+00
1.953610E+00	2.631960E+00	3.821280E+00
1.965980E+00	2.666880E+00	3.806820E+00
1.947330E+00	2.624170E+00	3.754970E+00
1.884650E+00	1.145740E+00	3.510680E+00
1.821290E+00	1.151310E+00	3.570850E+00
1.921710E+00	1.119920E+00	3.599550E+00
1.981750E+00	2.730350E+00	3.787810E+00
1.974490E+00	1.119580E+00	3.522450E+00
2.056390E+00	1.097120E+00	3.583310E+00
2.001100E+00	1.095460E+00	3.609360E+00
2.084530E+00	1.091150E+00	3.657100E+00
2.026970E+00	2.867760E+00	3.795770E+00
2.007770E+00	2.813950E+00	3.808620E+00
2.093200E+00	1.106900E+00	3.520370E+00
2.134850E+00	1.082450E+00	3.614390E+00
2.045060E+00	2.919750E+00	3.773360E+00
2.236540E+00	1.051590E+00	3.608860E+00
2.089070E+00	2.984660E+00	3.792890E+00
2.359170E+00	1.021730E+00	3.596510E+00
2.174860E+00	3.072760E+00	3.806390E+00
2.137660E+00	3.039310E+00	3.819550E+00
2.448880E+00	9.671010E-01	3.565380E+00
2.545500E+00	9.330670E-01	3.652950E+00
2.208480E+00	3.105440E+00	3.784070E+00
2.623780E+00	8.621040E-01	3.612750E+00
2.262390E+00	3.160280E+00	3.806840E+00
2.700350E+00	7.899910E-01	3.566150E+00
2.788720E+00	7.430290E-01	3.638600E+00
2.375780E+00	3.243410E+00	3.838870E+00
2.320920E+00	3.213930E+00	3.842600E+00
2.869350E+00	6.698910E-01	3.575540E+00
2.952180E+00	6.201820E-01	3.633900E+00
2.440090E+00	3.276370E+00	3.836610E+00
3.040070E+00	5.903400E-01	3.579100E+00
3.133090E+00	5.795620E-01	3.650030E+00
2.508510E+00	3.312370E+00	3.824670E+00
3.235320E+00	5.821520E-01	3.606120E+00
2.567290E+00	3.342010E+00	3.865750E+00
2.566030E+00	3.330960E+00	3.808570E+00
3.342010E+00	6.185890E-01	3.566300E+00
2.596760E+00	3.347440E+00	3.859510E+00
2.639370E+00	3.349170E+00	3.853900E+00
3.454390E+00	6.683090E-01	3.528890E+00
2.722580E+00	3.375410E+00	3.847420E+00
3.654700E+00	8.402370E-01	3.597520E+00
3.544440E+00	7.504870E-01	3.618920E+00
2.801510E+00	3.396010E+00	3.845350E+00
3.784380E+00	9.395700E-01	3.588510E+00
2.850160E+00	3.395980E+00	3.807030E+00
3.899860E+00	1.040390E+00	3.571630E+00
2.912830E+00	3.397890E+00	3.826640E+00
2.982020E+00	3.392710E+00	3.889990E+00
3.994630E+00	1.138080E+00	3.542220E+00
3.042090E+00	3.351970E+00	3.830990E+00
3.121250E+00	3.339450E+00	3.857180E+00
3.182280E+00	3.281700E+00	3.788930E+00
4.142570E+00	1.331720E+00	3.563360E+00
4.075130E+00	1.234730E+00	3.613180E+00
3.209280E+00	3.313170E+00	3.865250E+00
3.269860E+00	3.304040E+00	3.860560E+00
3.288620E+00	3.266290E+00	3.791800E+00
4.252450E+00	1.694590E+00	3.585030E+00
4.232070E+00	1.587820E+00	3.604340E+00
4.252150E+00	1.661620E+00	3.647990E+00
4.196000E+00	1.456510E+00	3.595720E+00
3.338360E+00	3.304730E+00	3.860820E+00
3.428790E+00	3.305970E+00	3.874560E+00
3.440790E+00	3.261420E+00	3.790050E+00
4.109430E+00	2.527560E+00	3.694560E+00
4.147140E+00	2.429610E+00	3.755620E+00
4.178050E+00	2.318930E+00	3.711640E+00
4.204640E+00	2.207730E+00	3.688050E+00
4.225920E+00	2.089100E+00	3.661220E+00
4.244460E+00	1.960540E+00	3.639030E+00
4.252380E+00	1.810350E+00	3.606930E+00
4.256670E+00	1.718180E+00	3.640980E+00
3.515440E+00	3.299990E+00	3.857770E+00
3.597170E+00	3.304610E+00	3.904170E+00
3.601480E+00	3.262850E+00	3.810620E+00
3.935290E+00	2.927400E+00	3.768250E+00
3.968630E+00	2.861750E+00	3.830390E+00
3.997500E+00	2.770030E+00	3.778170E+00
4.031120E+00	2.678090E+00	3.749710E+00
4.067940E+00	2.612800E+00	3.692280E+00
3.683290E+00	3.283510E+00	3.885740E+00
3.748520E+00	3.245070E+00	3.825350E+00
3.767000E+00	3.230240E+00	3.744770E+00
3.796500E+00	3.216860E+00	3.780990E+00
3.888860E+00	3.080240E+00	3.816530E+00
3.862150E+00	3.119730E+00	3.739540E+00
3.841520E+00	3.162230E+00	3.801440E+00
3.919580E+00	2.998500E+00	3.816740E+00
3.820440E+00	3.195220E+00	3.783470E+00
1.693850E+00	2.156200E+00	3.870760E+00
1.720890E+00	2.209370E+00	3.860580E+00
1.703610E+00	2.143340E+00	3.795130E+00
1.651090E+00	2.034150E+00	3.767410E+00
1.667850E+00	2.084380E+00	3.849160E+00
1.601120E+00	1.935550E+00	3.739560E+00
1.627390E+00	1.992960E+00	3.827690E+00
1.557330E+00	1.846960E+00	3.721180E+00
1.586680E+00	1.899900E+00	3.804170E+00
1.525800E+00	1.796340E+00	3.721300E+00
1.547690E+00	1.820790E+00	3.786330E+00
1.511010E+00	1.758410E+00	3.752080E+00
1.747770E+00	2.271380E+00	3.897470E+00
1.787500E+00	2.330310E+00	3.884010E+00
1.767790E+00	2.262190E+00	3.809620E+00
1.483430E+00	1.679990E+00	3.706800E+00
1.459770E+00	1.607180E+00	3.643520E+00
1.474710E+00	1.618320E+00	3.716260E+00
1.452690E+00	1.566040E+00	3.665600E+00
1.467230E+00	1.581890E+00	3.719230E+00
1.456540E+00	1.539550E+00	3.703500E+00
1.820990E+00	2.390690E+00	3.923670E+00
1.853460E+00	2.448310E+00	3.913530E+00
1.833890E+00	2.383500E+00	3.840390E+00
1.466440E+00	1.452430E+00	3.600670E+00
1.464270E+00	1.487040E+00	3.684200E+00
1.484650E+00	1.427970E+00	3.631900E+00
1.483980E+00	1.442700E+00	3.670110E+00
1.502290E+00	1.409510E+00	3.673340E+00
1.884250E+00	2.490820E+00	3.857770E+00
1.527680E+00	1.348140E+00	3.654860E+00
1.567750E+00	1.286290E+00	3.614610E+00
1.557710E+00	1.302710E+00	3.673390E+00
1.605110E+00	1.260190E+00	3.648850E+00
1.589140E+00	1.277160E+00	3.691090E+00
1.636140E+00	1.244470E+00	3.695740E+00
1.923200E+00	2.582900E+00	3.917020E+00
1.946320E+00	2.648460E+00	3.924850E+00
1.944430E+00	2.622780E+00	3.868270E+00
1.704130E+00	1.189060E+00	3.692180E+00
1.776580E+00	1.145290E+00	3.663050E+00
1.761300E+00	1.149790E+00	3.723870E+00
1.810710E+00	1.138090E+00	3.740340E+00
1.964860E+00	2.683060E+00	3.873680E+00
1.878260E+00	1.130690E+00	3.696150E+00
1.984870E+00	2.771200E+00	3.921000E+00
2.005670E+00	2.834010E+00	3.921700E+00
2.001670E+00	2.801760E+00	3.861660E+00
2.001400E+00	1.100030E+00	3.701840E+00
2.117370E+00	1.091950E+00	3.741650E+00
2.022150E+00	2.857310E+00	3.872460E+00
2.200170E+00	1.064860E+00	3.704300E+00
2.053330E+00	2.938350E+00	3.889830E+00
2.254280E+00	1.047960E+00	3.680360E+00
2.281050E+00	1.047210E+00	3.718550E+00
2.094980E+00	3.014210E+00	3.915350E+00
2.125820E+00	3.063110E+00	3.940550E+00
2.122220E+00	3.035300E+00	3.873650E+00
2.351620E+00	1.033880E+00	3.722790E+00
2.286000E+00	1.045070E+00	3.684470E+00
2.161260E+00	3.084180E+00	3.898430E+00
2.456390E+00	9.784790E-01	3.690140E+00
2.558870E+00	9.414990E-01	3.775410E+00
2.212100E+00	3.125150E+00	3.869880E+00
2.635280E+00	8.762220E-01	3.737360E+00
2.256420E+00	3.195240E+00	3.946710E+00
2.305280E+00	3.247060E+00	3.973010E+00
2.297520E+00	3.213560E+00	3.899110E+00
2.710490E+00	8.064770E-01	3.692430E+00
2.802020E+00	7.566340E-01	3.767440E+00
2.352430E+00	3.261250E+00	3.937090E+00
2.876260E+00	6.823640E-01	3.706000E+00
2.958360E+00	6.319500E-01	3.744770E+00
2.423220E+00	3.294780E+00	3.935320E+00
3.039100E+00	6.000520E-01	3.697780E+00
3.134240E+00	5.879020E-01	3.768600E+00
2.488360E+00	3.328010E+00	3.930270E+00
3.234430E+00	5.886130E-01	3.727060E+00
2.552120E+00	3.352440E+00	3.929300E+00
3.337590E+00	6.258770E-01	3.689670E+00
2.605520E+00	3.360170E+00	3.918140E+00
2.658670E+00	3.390620E+00	3.985360E+00
3.445390E+00	6.740230E-01	3.650590E+00
2.718650E+00	3.399040E+00	3.955560E+00
3.630040E+00	8.404410E-01	3.716110E+00
3.536860E+00	7.524660E-01	3.736710E+00
2.784970E+00	3.412730E+00	3.944700E+00
3.750130E+00	9.354750E-01	3.697980E+00
2.844770E+00	3.417520E+00	3.940660E+00
2.868360E+00	3.406680E+00	3.883210E+00
2.920910E+00	3.432560E+00	3.966350E+00
3.885040E+00	1.064720E+00	3.696160E+00
2.991680E+00	3.424150E+00	3.966590E+00
3.987460E+00	1.155030E+00	3.646520E+00
3.057110E+00	3.395500E+00	3.943410E+00
3.167900E+00	3.385230E+00	3.951030E+00
4.138020E+00	1.354260E+00	3.711800E+00
4.058610E+00	1.235220E+00	3.683120E+00
3.234270E+00	3.398450E+00	3.977360E+00
3.264430E+00	3.346200E+00	3.919730E+00
4.238570E+00	1.606640E+00	3.686500E+00
4.212150E+00	1.502970E+00	3.696460E+00
4.196710E+00	1.448520E+00	3.742790E+00
3.299800E+00	3.406290E+00	3.985550E+00
3.377290E+00	3.406430E+00	3.999180E+00
3.372360E+00	3.352390E+00	3.935340E+00
4.125380E+00	2.551560E+00	3.848950E+00
4.078340E+00	2.605930E+00	3.765440E+00
4.063190E+00	2.659990E+00	3.843120E+00
4.166820E+00	2.438210E+00	3.856230E+00
4.189220E+00	2.347090E+00	3.820930E+00
4.213090E+00	2.238090E+00	3.795080E+00
4.234180E+00	2.120560E+00	3.771260E+00
4.245930E+00	1.999670E+00	3.750070E+00
4.261380E+00	1.867950E+00	3.736670E+00
4.259780E+00	1.705550E+00	3.723810E+00
4.236720E+00	1.575820E+00	3.754850E+00
4.218170E+00	1.497540E+00	3.760510E+00
3.444260E+00	3.386620E+00	3.985450E+00
3.500390E+00	3.345920E+00	3.932400E+00
3.603360E+00	3.351680E+00	3.985120E+00
3.945610E+00	2.967710E+00	3.894950E+00
3.981620E+00	2.898510E+00	3.971140E+00
4.007620E+00	2.800500E+00	3.892880E+00
4.022800E+00	2.724940E+00	3.833650E+00
3.691700E+00	3.322560E+00	3.963820E+00
3.766960E+00	3.278780E+00	3.937740E+00
3.841510E+00	3.195870E+00	3.914360E+00
3.812550E+00	3.205420E+00	3.823240E+00
3.912640E+00	3.110280E+00	3.959690E+00
3.922870E+00	3.038440E+00	3.888640E+00
1.720330E+00	2.209170E+00	3.932440E+00
1.689510E+00	2.131520E+00	3.919150E+00
1.664720E+00	2.058200E+00	3.921170E+00
1.623330E+00	1.964540E+00	3.901900E+00
1.587230E+00	1.874590E+00	3.881690E+00
1.543340E+00	1.785380E+00	3.879150E+00
1.503170E+00	1.722910E+00	3.802170E+00
1.515210E+00	1.725620E+00	3.863120E+00
1.504820E+00	1.686160E+00	3.835590E+00
1.787530E+00	2.327200E+00	3.955570E+00
1.748710E+00	2.270550E+00	3.947620E+00
1.496900E+00	1.622470E+00	3.812670E+00
1.481920E+00	1.560460E+00	3.792680E+00
1.475990E+00	1.520670E+00	3.769250E+00
1.495800E+00	1.534010E+00	3.843020E+00
1.505600E+00	1.494090E+00	3.830270E+00
1.853360E+00	2.440090E+00	3.970730E+00
1.832540E+00	2.391740E+00	3.988260E+00
1.510390E+00	1.441410E+00	3.761300E+00
1.526600E+00	1.394780E+00	3.739070E+00
1.545070E+00	1.409820E+00	3.818230E+00
1.553590E+00	1.363500E+00	3.783930E+00
1.895610E+00	2.513980E+00	3.983960E+00
1.566960E+00	1.312270E+00	3.739920E+00
1.618810E+00	1.269990E+00	3.785500E+00
1.665950E+00	1.224180E+00	3.768630E+00
1.667770E+00	1.229780E+00	3.864430E+00
1.710670E+00	1.187080E+00	3.819200E+00
1.943920E+00	2.633970E+00	3.978320E+00
1.930480E+00	2.588590E+00	3.998410E+00
1.780170E+00	1.150240E+00	3.815680E+00
1.882340E+00	1.130200E+00	3.822000E+00
1.971000E+00	2.705310E+00	3.995680E+00
1.966320E+00	1.106540E+00	3.799710E+00
1.959240E+00	1.108280E+00	3.875810E+00
2.028680E+00	1.098440E+00	3.884210E+00
2.009810E+00	2.834110E+00	3.995430E+00
1.995080E+00	2.780190E+00	4.014800E+00
2.092950E+00	1.096340E+00	3.830070E+00
2.026530E+00	2.890480E+00	3.961550E+00
2.202010E+00	1.064510E+00	3.819370E+00
2.061090E+00	2.961780E+00	4.031400E+00
2.091110E+00	3.022610E+00	4.054850E+00
2.077750E+00	3.001830E+00	3.980460E+00
2.293230E+00	1.047010E+00	3.793240E+00
2.114000E+00	3.059520E+00	4.015510E+00
2.383920E+00	1.024210E+00	3.846840E+00
2.155610E+00	3.110360E+00	4.001470E+00
2.475680E+00	9.762910E-01	3.828970E+00
2.579260E+00	9.456440E-01	3.879450E+00
2.200870E+00	3.151400E+00	3.975620E+00
2.645300E+00	8.891940E-01	3.861590E+00
2.294340E+00	3.257530E+00	4.050910E+00
2.244860E+00	3.211690E+00	4.060270E+00
2.727390E+00	8.189530E-01	3.826330E+00
2.810520E+00	7.703160E-01	3.863180E+00
2.348800E+00	3.293940E+00	4.046100E+00
2.906530E+00	6.895250E-01	3.872150E+00
2.412130E+00	3.320660E+00	4.040310E+00
3.036140E+00	6.175760E-01	3.821620E+00
2.474180E+00	3.351340E+00	4.031890E+00
2.534800E+00	3.379920E+00	4.024260E+00
3.340590E+00	6.333620E-01	3.814170E+00
3.233110E+00	5.930330E-01	3.841990E+00
2.598710E+00	3.392950E+00	4.013660E+00
2.653910E+00	3.413630E+00	4.092400E+00
3.448290E+00	6.823550E-01	3.770880E+00
2.720040E+00	3.430570E+00	4.065230E+00
3.612070E+00	8.307080E-01	3.838470E+00
3.531460E+00	7.466710E-01	3.828840E+00
2.770080E+00	3.438320E+00	4.019790E+00
3.724770E+00	9.334820E-01	3.810230E+00
2.836590E+00	3.448880E+00	4.037010E+00
2.918550E+00	3.481450E+00	4.103770E+00
3.824570E+00	1.024610E+00	3.785140E+00
3.019600E+00	3.471760E+00	4.054720E+00
3.927450E+00	1.154210E+00	3.836550E+00
[truncated: 10,719 more rows]
