# Supplementary material for: A New MRI-Based Model of Heart Function with Coupled Hemodynamics and Application to Normal and Diseased Canine Left Ventricles
Source: Front Bioeng Biotechnol. 2015 Sep 23;3:140. doi: 10.3389/fbioe.2015.00140 (PMC4585083; doi:10.3389/fbioe.2015.00140)
Supplement: Supplementary file 3 [file Data_Sheet_3.ZIP › Case1_Normal_SR_Systole/nodes/case1_systole_time_0.3502.csv]

3.112930E+00	1.838850E+00	9.102830E-01
3.134390E+00	1.894620E+00	9.117890E-01
3.153720E+00	1.854620E+00	9.228080E-01
3.157810E+00	1.805430E+00	9.428610E-01
3.184810E+00	1.962160E+00	9.188930E-01
3.211640E+00	2.025080E+00	9.297380E-01
3.236600E+00	1.978080E+00	9.398470E-01
3.238950E+00	1.889940E+00	9.623080E-01
3.330820E+00	1.834490E+00	1.052960E+00
3.267160E+00	1.772240E+00	1.028970E+00
3.375250E+00	1.781000E+00	1.138600E+00
3.303480E+00	2.016500E+00	9.815790E-01
3.364080E+00	1.924240E+00	1.065130E+00
3.398710E+00	1.857460E+00	1.137310E+00
2.807940E+00	2.062500E+00	9.565330E-01
2.831310E+00	2.154510E+00	9.733410E-01
2.865410E+00	2.106420E+00	9.466360E-01
2.876360E+00	2.043970E+00	9.306460E-01
2.885000E+00	2.235220E+00	9.926500E-01
2.907750E+00	2.311370E+00	1.038420E+00
2.946360E+00	2.266230E+00	9.994400E-01
2.995480E+00	2.160910E+00	9.445500E-01
3.106680E+00	1.998810E+00	8.918900E-01
2.962600E+00	1.987910E+00	9.160970E-01
3.039410E+00	1.823290E+00	9.266270E-01
3.172550E+00	1.699230E+00	1.025650E+00
3.042500E+00	1.664460E+00	1.012100E+00
3.249340E+00	1.613520E+00	1.166800E+00
3.138670E+00	1.571470E+00	1.144190E+00
3.253590E+00	1.570520E+00	1.251080E+00
3.022920E+00	2.331670E+00	1.036300E+00
3.199850E+00	2.311650E+00	1.053990E+00
3.224410E+00	2.138730E+00	9.646770E-01
3.316180E+00	1.687890E+00	1.144670E+00
3.361320E+00	1.624950E+00	1.342230E+00
3.308300E+00	2.249280E+00	1.075270E+00
3.316620E+00	2.332680E+00	1.138610E+00
3.369440E+00	2.152060E+00	1.075050E+00
3.415860E+00	2.030110E+00	1.123940E+00
3.450510E+00	1.924690E+00	1.181490E+00
3.473690E+00	1.834880E+00	1.241290E+00
3.438730E+00	1.735800E+00	1.274430E+00
3.406260E+00	2.289840E+00	1.198910E+00
3.471800E+00	2.140820E+00	1.211080E+00
3.504920E+00	1.998360E+00	1.255260E+00
3.507860E+00	1.912960E+00	1.272200E+00
2.516280E+00	2.476670E+00	1.317550E+00
2.544190E+00	2.529290E+00	1.338730E+00
2.563400E+00	2.479650E+00	1.290100E+00
2.628260E+00	2.414530E+00	1.225590E+00
2.518070E+00	2.408470E+00	1.288630E+00
2.645870E+00	2.249750E+00	1.112760E+00
2.530380E+00	2.270580E+00	1.219400E+00
2.699900E+00	2.073520E+00	1.011370E+00
2.554150E+00	2.108010E+00	1.156660E+00
2.683550E+00	1.884090E+00	1.036130E+00
2.585480E+00	1.929640E+00	1.137920E+00
2.742040E+00	1.778520E+00	1.020910E+00
2.639680E+00	1.750350E+00	1.127690E+00
2.754150E+00	1.678940E+00	1.091640E+00
2.633600E+00	2.538330E+00	1.315750E+00
2.787500E+00	2.529510E+00	1.230600E+00
2.749990E+00	2.388020E+00	1.132760E+00
2.796040E+00	2.268280E+00	1.040540E+00
2.822920E+00	1.915880E+00	9.659430E-01
2.877730E+00	1.701640E+00	1.007350E+00
2.973540E+00	1.572720E+00	1.121010E+00
2.834940E+00	1.590780E+00	1.130820E+00
3.071510E+00	1.482420E+00	1.265340E+00
2.909290E+00	1.488540E+00	1.251730E+00
3.138740E+00	1.429980E+00	1.399510E+00
3.007470E+00	1.395740E+00	1.430040E+00
3.146130E+00	1.373840E+00	1.517250E+00
2.926610E+00	2.424620E+00	1.128010E+00
2.985770E+00	2.568080E+00	1.279440E+00
3.259450E+00	1.511050E+00	1.367200E+00
3.264160E+00	1.429380E+00	1.534440E+00
3.088410E+00	2.525410E+00	1.215920E+00
3.142100E+00	2.601790E+00	1.338940E+00
3.137430E+00	2.440660E+00	1.132700E+00
3.395200E+00	1.559730E+00	1.462300E+00
3.433850E+00	1.519090E+00	1.612710E+00
3.230100E+00	2.544530E+00	1.276130E+00
3.282700E+00	2.624960E+00	1.419200E+00
3.331460E+00	2.436500E+00	1.224850E+00
3.507270E+00	1.798030E+00	1.391350E+00
3.524660E+00	1.710650E+00	1.470280E+00
3.490600E+00	1.615180E+00	1.543730E+00
3.358690E+00	2.563810E+00	1.378840E+00
3.387520E+00	2.627000E+00	1.490610E+00
3.440870E+00	2.512610E+00	1.387310E+00
3.474220E+00	2.403520E+00	1.354500E+00
3.510770E+00	2.248880E+00	1.342390E+00
3.546300E+00	2.095870E+00	1.386890E+00
3.553830E+00	1.919620E+00	1.453380E+00
3.582460E+00	2.038150E+00	1.502480E+00
3.563570E+00	1.795900E+00	1.491710E+00
3.449190E+00	2.584760E+00	1.476200E+00
3.522000E+00	2.509030E+00	1.533810E+00
3.556200E+00	2.355610E+00	1.500310E+00
3.577460E+00	2.209880E+00	1.496660E+00
3.592840E+00	2.108690E+00	1.525200E+00
2.257610E+00	2.536030E+00	1.603120E+00
2.287840E+00	2.603160E+00	1.609290E+00
2.300610E+00	2.543220E+00	1.555860E+00
2.337530E+00	2.467770E+00	1.499210E+00
2.261240E+00	2.463220E+00	1.588320E+00
2.361870E+00	2.324090E+00	1.436100E+00
2.277600E+00	2.336890E+00	1.543100E+00
2.373980E+00	2.167160E+00	1.385250E+00
2.295310E+00	2.195530E+00	1.490040E+00
2.394790E+00	1.999750E+00	1.364690E+00
2.321950E+00	2.037550E+00	1.475840E+00
2.425090E+00	1.841570E+00	1.349280E+00
2.350070E+00	1.879940E+00	1.464590E+00
2.479560E+00	1.722590E+00	1.359280E+00
2.399720E+00	1.705210E+00	1.491370E+00
2.509020E+00	1.600810E+00	1.452710E+00
2.342680E+00	2.679760E+00	1.609960E+00
2.390300E+00	2.753730E+00	1.637630E+00
2.396260E+00	2.698240E+00	1.580330E+00
2.391430E+00	2.611920E+00	1.522260E+00
2.456740E+00	2.473840E+00	1.386820E+00
2.440520E+00	2.292940E+00	1.322250E+00
2.449950E+00	2.136590E+00	1.266950E+00
2.477530E+00	1.968070E+00	1.252420E+00
2.518760E+00	1.804470E+00	1.243620E+00
2.580180E+00	1.641460E+00	1.297380E+00
2.641680E+00	1.550630E+00	1.323670E+00
2.607180E+00	1.525980E+00	1.425470E+00
2.681660E+00	1.499490E+00	1.388710E+00
2.463200E+00	2.708440E+00	1.561690E+00
2.475950E+00	2.770020E+00	1.613850E+00
2.571160E+00	2.640210E+00	1.442790E+00
2.730880E+00	1.551710E+00	1.241750E+00
2.850790E+00	1.427190E+00	1.377690E+00
2.756510E+00	1.449340E+00	1.411040E+00
2.914350E+00	1.370110E+00	1.464680E+00
2.847060E+00	1.341890E+00	1.505490E+00
2.965320E+00	1.323850E+00	1.538580E+00
2.557950E+00	2.763270E+00	1.574430E+00
2.705880E+00	2.727850E+00	1.544520E+00
2.699220E+00	2.670060E+00	1.458010E+00
2.729850E+00	2.624830E+00	1.374050E+00
3.250840E+00	1.347990E+00	1.644440E+00
3.100990E+00	1.288600E+00	1.645020E+00
3.248890E+00	1.292270E+00	1.761660E+00
2.792720E+00	2.698870E+00	1.460670E+00
2.813150E+00	2.742960E+00	1.540240E+00
2.898980E+00	2.644040E+00	1.395520E+00
3.393520E+00	1.407620E+00	1.686230E+00
3.370990E+00	1.337180E+00	1.784220E+00
2.904430E+00	2.719800E+00	1.544380E+00
3.076850E+00	2.706760E+00	1.538740E+00
3.064980E+00	2.646760E+00	1.400610E+00
3.491230E+00	1.458790E+00	1.725650E+00
3.518790E+00	1.417360E+00	1.846600E+00
3.201700E+00	2.678080E+00	1.485870E+00
3.193140E+00	2.717750E+00	1.586380E+00
3.579030E+00	1.682570E+00	1.647490E+00
3.604580E+00	1.601790E+00	1.728080E+00
3.578410E+00	1.508820E+00	1.782710E+00
3.273720E+00	2.721930E+00	1.618040E+00
3.335360E+00	2.672280E+00	1.567360E+00
3.618490E+00	2.035810E+00	1.637340E+00
3.638880E+00	1.911900E+00	1.690880E+00
3.620780E+00	1.779590E+00	1.665010E+00
3.650590E+00	1.678990E+00	1.741520E+00
3.466440E+00	2.640220E+00	1.615760E+00
3.572000E+00	2.581370E+00	1.698150E+00
3.584860E+00	2.511140E+00	1.654600E+00
3.600000E+00	2.429250E+00	1.653410E+00
3.611430E+00	2.282640E+00	1.664890E+00
3.632170E+00	2.373690E+00	1.755630E+00
3.617000E+00	2.158080E+00	1.624010E+00
3.618670E+00	2.494310E+00	1.750110E+00
3.630610E+00	2.429780E+00	1.758160E+00
2.124250E+00	2.584850E+00	1.808090E+00
2.158540E+00	2.650850E+00	1.813800E+00
2.165420E+00	2.595840E+00	1.756910E+00
2.203840E+00	2.521870E+00	1.677550E+00
2.122200E+00	2.513880E+00	1.786690E+00
2.204480E+00	2.354690E+00	1.655070E+00
2.132610E+00	2.383350E+00	1.757920E+00
2.222050E+00	2.212850E+00	1.609220E+00
2.130990E+00	2.213450E+00	1.733650E+00
2.253890E+00	2.070970E+00	1.587100E+00
2.189000E+00	2.098140E+00	1.678980E+00
2.280700E+00	1.924030E+00	1.570740E+00
2.207430E+00	1.966920E+00	1.674590E+00
2.317080E+00	1.776410E+00	1.567070E+00
2.241190E+00	1.818760E+00	1.660780E+00
2.351570E+00	1.686000E+00	1.586820E+00
2.309670E+00	1.664200E+00	1.675840E+00
2.377500E+00	1.610260E+00	1.616840E+00
2.210020E+00	2.729200E+00	1.812230E+00
2.256980E+00	2.808230E+00	1.841890E+00
2.261870E+00	2.757580E+00	1.779640E+00
2.259250E+00	2.677430E+00	1.718430E+00
2.562570E+00	1.466870E+00	1.547250E+00
2.453610E+00	1.534240E+00	1.584510E+00
2.603350E+00	1.391900E+00	1.620230E+00
2.527980E+00	1.386370E+00	1.708210E+00
2.649140E+00	1.312810E+00	1.705200E+00
2.335880E+00	2.794080E+00	1.744160E+00
2.390710E+00	2.866260E+00	1.824410E+00
2.689010E+00	1.382840E+00	1.533730E+00
2.830670E+00	1.274230E+00	1.671060E+00
2.747660E+00	1.273330E+00	1.717070E+00
2.920010E+00	1.201320E+00	1.771960E+00
2.840170E+00	1.170400E+00	1.837450E+00
2.954530E+00	1.141760E+00	1.868140E+00
2.491180E+00	2.821300E+00	1.694110E+00
2.535000E+00	2.878410E+00	1.834790E+00
2.947920E+00	1.269140E+00	1.663000E+00
3.042260E+00	1.190450E+00	1.818150E+00
2.617820E+00	2.852680E+00	1.759520E+00
2.671330E+00	2.878320E+00	1.861970E+00
2.658850E+00	2.809550E+00	1.660850E+00
3.354410E+00	1.265360E+00	1.874120E+00
3.209920E+00	1.213830E+00	1.861050E+00
3.354950E+00	1.215400E+00	1.977210E+00
2.747680E+00	2.828510E+00	1.785960E+00
2.783740E+00	2.858710E+00	1.886750E+00
2.844060E+00	2.796380E+00	1.653770E+00
3.475850E+00	1.324860E+00	1.898720E+00
3.477290E+00	1.277380E+00	1.994280E+00
2.834730E+00	2.875350E+00	1.930980E+00
2.850390E+00	2.888090E+00	1.993180E+00
2.876750E+00	2.874350E+00	1.946730E+00
2.891240E+00	2.840810E+00	1.872330E+00
2.985870E+00	2.794500E+00	1.792120E+00
3.032710E+00	2.768750E+00	1.675850E+00
3.553770E+00	1.358570E+00	1.921060E+00
3.560550E+00	1.332080E+00	1.976100E+00
2.919550E+00	2.867660E+00	2.005360E+00
3.005900E+00	2.843450E+00	1.979670E+00
3.029980E+00	2.821940E+00	1.897410E+00
3.122550E+00	2.802420E+00	1.837310E+00
3.220380E+00	2.772180E+00	1.699450E+00
3.666970E+00	1.573110E+00	1.874780E+00
3.684650E+00	1.487990E+00	1.942580E+00
3.628350E+00	1.386860E+00	1.972670E+00
3.116240E+00	2.844260E+00	1.979460E+00
3.215540E+00	2.840330E+00	1.947750E+00
3.247610E+00	2.816590E+00	1.860490E+00
3.340800E+00	2.803700E+00	1.856050E+00
3.407260E+00	2.753600E+00	1.730590E+00
3.689390E+00	1.978880E+00	1.823050E+00
3.719820E+00	1.840490E+00	1.874180E+00
3.747460E+00	1.940670E+00	1.948080E+00
3.716170E+00	1.669320E+00	1.890820E+00
3.740150E+00	1.567350E+00	1.957130E+00
3.321220E+00	2.853570E+00	1.970260E+00
3.418170E+00	2.847860E+00	1.956050E+00
3.442890E+00	2.809500E+00	1.879810E+00
3.506660E+00	2.779250E+00	1.871880E+00
3.542940E+00	2.684050E+00	1.819300E+00
3.641740E+00	2.297650E+00	1.832140E+00
3.672880E+00	2.144920E+00	1.857250E+00
3.670200E+00	2.264140E+00	1.920530E+00
3.722190E+00	2.015640E+00	1.932090E+00
3.519270E+00	2.842890E+00	1.986250E+00
3.587770E+00	2.767150E+00	1.960220E+00
3.625560E+00	2.677540E+00	1.963650E+00
3.628670E+00	2.568470E+00	1.897840E+00
3.649480E+00	2.406870E+00	1.893290E+00
3.658900E+00	2.322600E+00	1.902200E+00
2.038540E+00	2.603720E+00	2.025800E+00
2.087970E+00	2.677990E+00	2.042370E+00
2.071300E+00	2.619450E+00	1.973940E+00
2.081640E+00	2.561420E+00	1.882430E+00
2.017540E+00	2.537760E+00	1.992170E+00
2.070440E+00	2.405030E+00	1.860280E+00
2.012900E+00	2.420120E+00	1.959430E+00
2.071740E+00	2.276170E+00	1.820590E+00
1.999720E+00	2.259670E+00	1.930700E+00
2.078420E+00	2.202830E+00	1.811140E+00
2.044660E+00	2.195350E+00	1.866690E+00
2.074230E+00	2.124540E+00	1.842600E+00
2.112210E+00	1.854300E+00	1.849640E+00
2.098860E+00	1.920480E+00	1.848670E+00
2.156800E+00	1.870940E+00	1.770740E+00
2.218580E+00	1.722930E+00	1.773950E+00
2.139370E+00	1.770060E+00	1.857970E+00
2.275840E+00	1.571540E+00	1.804040E+00
2.190470E+00	1.628680E+00	1.882610E+00
2.316540E+00	1.477940E+00	1.837730E+00
2.256530E+00	1.467660E+00	1.930740E+00
2.352820E+00	1.393520E+00	1.899170E+00
2.145800E+00	2.712650E+00	1.913010E+00
2.146880E+00	2.769100E+00	2.003310E+00
2.127630E+00	2.026180E+00	1.777340E+00
2.382880E+00	1.481330E+00	1.752390E+00
2.464390E+00	1.364640E+00	1.795570E+00
2.437150E+00	1.324290E+00	1.901000E+00
2.532320E+00	1.281620E+00	1.869130E+00
2.180580E+00	2.818620E+00	2.019090E+00
2.245950E+00	2.867390E+00	2.037960E+00
2.203970E+00	2.823920E+00	1.946150E+00
2.725760E+00	1.210940E+00	1.829790E+00
2.627230E+00	1.243280E+00	1.842140E+00
2.776530E+00	1.151800E+00	1.905630E+00
2.716190E+00	1.127450E+00	1.975860E+00
2.829710E+00	1.096030E+00	1.977210E+00
2.312470E+00	2.872310E+00	1.932030E+00
2.353850E+00	2.905880E+00	2.023090E+00
3.042980E+00	1.114430E+00	1.947380E+00
2.943790E+00	1.081050E+00	1.980190E+00
3.061800E+00	1.060810E+00	2.041590E+00
2.418510E+00	2.938010E+00	2.052600E+00
2.482330E+00	2.966520E+00	2.120100E+00
2.474000E+00	2.942190E+00	2.039970E+00
2.447740E+00	2.923130E+00	1.950130E+00
3.136750E+00	1.139850E+00	1.932330E+00
3.138700E+00	1.091010E+00	2.016470E+00
2.551290E+00	2.937030E+00	2.042340E+00
2.618920E+00	2.959430E+00	2.144550E+00
2.603680E+00	2.920060E+00	1.943800E+00
3.267820E+00	1.145080E+00	2.033240E+00
2.682960E+00	2.928240E+00	2.065550E+00
2.729690E+00	2.940410E+00	2.164620E+00
2.755850E+00	2.886220E+00	1.977450E+00
3.483870E+00	1.208420E+00	2.125000E+00
2.784620E+00	2.935370E+00	2.214720E+00
2.797490E+00	2.942070E+00	2.272010E+00
2.826710E+00	2.931700E+00	2.225740E+00
2.852190E+00	2.906000E+00	2.132460E+00
3.638920E+00	1.336270E+00	2.100540E+00
2.861590E+00	2.932010E+00	2.269110E+00
2.931830E+00	2.911010E+00	2.242980E+00
2.964640E+00	2.890290E+00	2.191170E+00
3.048290E+00	2.868800E+00	2.122820E+00
3.717370E+00	1.440850E+00	2.079490E+00
3.740460E+00	1.397080E+00	2.146170E+00
3.027810E+00	2.895690E+00	2.256960E+00
3.122110E+00	2.894340E+00	2.227600E+00
3.160560E+00	2.882240E+00	2.168360E+00
3.244160E+00	2.878030E+00	2.096400E+00
3.797870E+00	1.865640E+00	2.020440E+00
3.836130E+00	1.733780E+00	2.050920E+00
3.804330E+00	1.564540E+00	2.097040E+00
3.886770E+00	1.669850E+00	2.170890E+00
3.802220E+00	1.442850E+00	2.163330E+00
3.219770E+00	2.905400E+00	2.227060E+00
3.313700E+00	2.918640E+00	2.205600E+00
3.351780E+00	2.905790E+00	2.157910E+00
3.430930E+00	2.890650E+00	2.100830E+00
3.706680E+00	2.234610E+00	2.064540E+00
3.675340E+00	2.318610E+00	1.966010E+00
3.686580E+00	2.350070E+00	2.063650E+00
3.733390E+00	2.131570E+00	2.045460E+00
3.795810E+00	1.994470E+00	2.090010E+00
3.858310E+00	1.826370E+00	2.145280E+00
3.890880E+00	1.739210E+00	2.163640E+00
3.411510E+00	2.934460E+00	2.219090E+00
3.500020E+00	2.939550E+00	2.205190E+00
3.524030E+00	2.917220E+00	2.164540E+00
3.557160E+00	2.878900E+00	2.128710E+00
3.611390E+00	2.807190E+00	2.090740E+00
3.649980E+00	2.714290E+00	2.082880E+00
3.671630E+00	2.598550E+00	2.090570E+00
3.695150E+00	2.469020E+00	2.118040E+00
3.712430E+00	2.542920E+00	2.166620E+00
3.579200E+00	2.918050E+00	2.246080E+00
3.650430E+00	2.856540E+00	2.212540E+00
3.689280E+00	2.763480E+00	2.198180E+00
3.701120E+00	2.655530E+00	2.195350E+00
3.715870E+00	2.580500E+00	2.199740E+00
1.977680E+00	2.599280E+00	2.227210E+00
2.025270E+00	2.667200E+00	2.240180E+00
1.994570E+00	2.618500E+00	2.177680E+00
1.994150E+00	2.573700E+00	2.090590E+00
1.947430E+00	2.542480E+00	2.190590E+00
1.961540E+00	2.439240E+00	2.050340E+00
1.920280E+00	2.448600E+00	2.140630E+00
1.947910E+00	2.308610E+00	2.021100E+00
1.905930E+00	2.326420E+00	2.107870E+00
1.941620E+00	2.226970E+00	2.008140E+00
1.891400E+00	2.198770E+00	2.083750E+00
1.945790E+00	2.151180E+00	2.010620E+00
1.982090E+00	1.955140E+00	2.012820E+00
1.989830E+00	1.999290E+00	1.994530E+00
2.004400E+00	1.965900E+00	1.982390E+00
1.999470E+00	1.919040E+00	1.991380E+00
2.057610E+00	1.675220E+00	2.031640E+00
2.042720E+00	1.740630E+00	2.011310E+00
2.103460E+00	1.685640E+00	1.957870E+00
2.156610E+00	1.543250E+00	1.978400E+00
2.082960E+00	1.588340E+00	2.049950E+00
2.202650E+00	1.460660E+00	2.017100E+00
2.153890E+00	1.443390E+00	2.110630E+00
2.248530E+00	1.375850E+00	2.076290E+00
2.052990E+00	2.685380E+00	2.140700E+00
2.086980E+00	2.749200E+00	2.194390E+00
2.009160E+00	2.109480E+00	1.943010E+00
2.046290E+00	1.989130E+00	1.917970E+00
2.060120E+00	1.839670E+00	1.927490E+00
2.391060E+00	1.315220E+00	1.973940E+00
2.345140E+00	1.303260E+00	2.061260E+00
2.440060E+00	1.241530E+00	2.051420E+00
2.138940E+00	2.802250E+00	2.204710E+00
2.199940E+00	2.850110E+00	2.253370E+00
2.173520E+00	2.836060E+00	2.173290E+00
2.142280E+00	2.795060E+00	2.101890E+00
2.608900E+00	1.175770E+00	1.980880E+00
2.521580E+00	1.211820E+00	2.012780E+00
2.656960E+00	1.102020E+00	2.044510E+00
2.604510E+00	1.093610E+00	2.118340E+00
2.712430E+00	1.048220E+00	2.114090E+00
2.223270E+00	2.877310E+00	2.146350E+00
2.271470E+00	2.912510E+00	2.217880E+00
2.896300E+00	1.031940E+00	2.058640E+00
2.821490E+00	1.029920E+00	2.099790E+00
2.903230E+00	9.991640E-01	2.131700E+00
2.331130E+00	2.940660E+00	2.241050E+00
2.394890E+00	2.961650E+00	2.308420E+00
2.375240E+00	2.955240E+00	2.223040E+00
2.346030E+00	2.932610E+00	2.138710E+00
2.999980E+00	1.009400E+00	2.119610E+00
2.436310E+00	2.976230E+00	2.218510E+00
2.485070E+00	2.987920E+00	2.311790E+00
3.198210E+00	1.040170E+00	2.131840E+00
2.550430E+00	2.993830E+00	2.355990E+00
2.611590E+00	3.002490E+00	2.426000E+00
2.601060E+00	2.987590E+00	2.351110E+00
2.567670E+00	2.977700E+00	2.259760E+00
3.390510E+00	1.108640E+00	2.170160E+00
3.335630E+00	1.060830E+00	2.236950E+00
3.437220E+00	1.094410E+00	2.270540E+00
2.667530E+00	2.984890E+00	2.351500E+00
2.720330E+00	3.007410E+00	2.444810E+00
2.707260E+00	2.965560E+00	2.250580E+00
3.484280E+00	1.156540E+00	2.198190E+00
3.486770E+00	1.138310E+00	2.251100E+00
2.797600E+00	2.957050E+00	2.370090E+00
2.794760E+00	2.989540E+00	2.462460E+00
3.666370E+00	1.278990E+00	2.258600E+00
3.556720E+00	1.190450E+00	2.255680E+00
2.870650E+00	2.974170E+00	2.467730E+00
2.971550E+00	2.953730E+00	2.486510E+00
2.950880E+00	2.923510E+00	2.368000E+00
3.764710E+00	1.381100E+00	2.218110E+00
3.040700E+00	2.934260E+00	2.444570E+00
3.037400E+00	2.949250E+00	2.498480E+00
3.132450E+00	2.909110E+00	2.362380E+00
3.901900E+00	1.595950E+00	2.245940E+00
3.864500E+00	1.482120E+00	2.275330E+00
3.906590E+00	1.554830E+00	2.311420E+00
3.103530E+00	2.942090E+00	2.483440E+00
3.187430E+00	2.932570E+00	2.453360E+00
3.231770E+00	2.931330E+00	2.400750E+00
3.318440E+00	2.934050E+00	2.336620E+00
3.750780E+00	2.314970E+00	2.247370E+00
3.768970E+00	2.212600E+00	2.223920E+00
3.780390E+00	2.131940E+00	2.168010E+00
3.852710E+00	2.028980E+00	2.259580E+00
3.868360E+00	1.967040E+00	2.227630E+00
3.906320E+00	1.881340E+00	2.242070E+00
3.945950E+00	1.727060E+00	2.284220E+00
3.946130E+00	1.825800E+00	2.314520E+00
3.920750E+00	1.609780E+00	2.333590E+00
3.276550E+00	2.952230E+00	2.452520E+00
3.368480E+00	2.961140E+00	2.433980E+00
3.418550E+00	2.963420E+00	2.385460E+00
3.502710E+00	2.960930E+00	2.333260E+00
3.737030E+00	2.512190E+00	2.271690E+00
3.748770E+00	2.418010E+00	2.296880E+00
3.918250E+00	1.944100E+00	2.311190E+00
3.943470E+00	1.875740E+00	2.333670E+00
3.462470E+00	2.985370E+00	2.446050E+00
3.562470E+00	2.981390E+00	2.461300E+00
3.588200E+00	2.968940E+00	2.398570E+00
3.618440E+00	2.940090E+00	2.366080E+00
3.674340E+00	2.879520E+00	2.343270E+00
3.714870E+00	2.782810E+00	2.337040E+00
3.726640E+00	2.833610E+00	2.406610E+00
3.722910E+00	2.662840E+00	2.323260E+00
3.728000E+00	2.585000E+00	2.287980E+00
3.641740E+00	2.958350E+00	2.464970E+00
3.691630E+00	2.909810E+00	2.438780E+00
3.714780E+00	2.869910E+00	2.420280E+00
1.925740E+00	2.523040E+00	2.365810E+00
1.968680E+00	2.586450E+00	2.391580E+00
1.956770E+00	2.558880E+00	2.295510E+00
1.900150E+00	2.446100E+00	2.243320E+00
1.889310E+00	2.456730E+00	2.339120E+00
1.878280E+00	2.336010E+00	2.201410E+00
1.846790E+00	2.324770E+00	2.314370E+00
1.860460E+00	2.238040E+00	2.161960E+00
1.840570E+00	2.247030E+00	2.237030E+00
1.856190E+00	2.173770E+00	2.155660E+00
1.831340E+00	2.167220E+00	2.215090E+00
1.856430E+00	2.104390E+00	2.171560E+00
2.020510E+00	1.480990E+00	2.220870E+00
1.994500E+00	1.541710E+00	2.197720E+00
2.056490E+00	1.506800E+00	2.156210E+00
2.103450E+00	1.421960E+00	2.183460E+00
2.058930E+00	1.401890E+00	2.263810E+00
2.143800E+00	1.342260E+00	2.233150E+00
2.005360E+00	2.648650E+00	2.406080E+00
2.052980E+00	2.706940E+00	2.410720E+00
2.019090E+00	2.659720E+00	2.343420E+00
1.956570E+00	2.049130E+00	2.022230E+00
1.903370E+00	2.066570E+00	2.091480E+00
1.935600E+00	1.935740E+00	2.070850E+00
1.992760E+00	1.818070E+00	2.036430E+00
1.941990E+00	1.795960E+00	2.123420E+00
2.004170E+00	1.668580E+00	2.121080E+00
2.293580E+00	1.290300E+00	2.136560E+00
2.238620E+00	1.282970E+00	2.219860E+00
2.335610E+00	1.216690E+00	2.210120E+00
2.114410E+00	2.774450E+00	2.419340E+00
2.174320E+00	2.826310E+00	2.465830E+00
2.149090E+00	2.804910E+00	2.391810E+00
2.108760E+00	2.763650E+00	2.311930E+00
2.509840E+00	1.143550E+00	2.134340E+00
2.432260E+00	1.154440E+00	2.216550E+00
2.552950E+00	1.091000E+00	2.188650E+00
2.519840E+00	1.090960E+00	2.238560E+00
2.591980E+00	1.044990E+00	2.263010E+00
2.194590E+00	2.842390E+00	2.368920E+00
2.234970E+00	2.887880E+00	2.431640E+00
2.786760E+00	9.956430E-01	2.204550E+00
2.703740E+00	9.976270E-01	2.253830E+00
2.797940E+00	9.593050E-01	2.279990E+00
2.281500E+00	2.932550E+00	2.445050E+00
2.339540E+00	2.960580E+00	2.504170E+00
2.317230E+00	2.952620E+00	2.421730E+00
2.286270E+00	2.921540E+00	2.341650E+00
2.911080E+00	9.532080E-01	2.249160E+00
2.371760E+00	2.967420E+00	2.412330E+00
2.418140E+00	2.984770E+00	2.495420E+00
3.116060E+00	9.699230E-01	2.263200E+00
3.049770E+00	9.170870E-01	2.342030E+00
3.160020E+00	9.239160E-01	2.364290E+00
2.470160E+00	3.010500E+00	2.524140E+00
2.524570E+00	3.033560E+00	2.589890E+00
2.510220E+00	3.025810E+00	2.508820E+00
2.484680E+00	3.006800E+00	2.424880E+00
3.260450E+00	1.015970E+00	2.266490E+00
3.262200E+00	9.730410E-01	2.350220E+00
2.571720E+00	3.025660E+00	2.513590E+00
2.631330E+00	3.037070E+00	2.615250E+00
3.403350E+00	1.036600E+00	2.338700E+00
2.674440E+00	3.021750E+00	2.528280E+00
2.731700E+00	3.046270E+00	2.632420E+00
3.558050E+00	1.135810E+00	2.350710E+00
2.793290E+00	3.009560E+00	2.552400E+00
2.799640E+00	3.038740E+00	2.646600E+00
3.640550E+00	1.210920E+00	2.335990E+00
3.660720E+00	1.191250E+00	2.388570E+00
2.864500E+00	3.023890E+00	2.648370E+00
2.956080E+00	3.003570E+00	2.647740E+00
2.911720E+00	2.987850E+00	2.562450E+00
3.792360E+00	1.368060E+00	2.356420E+00
3.731270E+00	1.254420E+00	2.405650E+00
3.031090E+00	2.963280E+00	2.571960E+00
3.021170E+00	2.991620E+00	2.652540E+00
3.925490E+00	1.536060E+00	2.379360E+00
3.894250E+00	1.443910E+00	2.427140E+00
3.093150E+00	2.985120E+00	2.648670E+00
3.166710E+00	2.970110E+00	2.644020E+00
3.178430E+00	2.945360E+00	2.558310E+00
3.793440E+00	2.220610E+00	2.307240E+00
3.839580E+00	2.133520E+00	2.323520E+00
3.978340E+00	1.807420E+00	2.402910E+00
3.994280E+00	1.706600E+00	2.435730E+00
3.960110E+00	1.622390E+00	2.417880E+00
3.246310E+00	2.974960E+00	2.635430E+00
3.326960E+00	2.981360E+00	2.633760E+00
3.343830E+00	2.963980E+00	2.548450E+00
3.783180E+00	2.452790E+00	2.381530E+00
3.812520E+00	2.354870E+00	2.429120E+00
3.846580E+00	2.218460E+00	2.415340E+00
3.911670E+00	2.098450E+00	2.457590E+00
3.930980E+00	1.995020E+00	2.409910E+00
3.959880E+00	1.899620E+00	2.398860E+00
3.408890E+00	2.990510E+00	2.640930E+00
3.504710E+00	3.006040E+00	2.660140E+00
3.500890E+00	2.989530E+00	2.567140E+00
3.752660E+00	2.773370E+00	2.445080E+00
3.762290E+00	2.676290E+00	2.453670E+00
3.784840E+00	2.541760E+00	2.435730E+00
3.790630E+00	2.593020E+00	2.538750E+00
3.809290E+00	2.431060E+00	2.466020E+00
3.557100E+00	2.996070E+00	2.642040E+00
3.634290E+00	2.975210E+00	2.612020E+00
3.700820E+00	2.904610E+00	2.564000E+00
3.737030E+00	2.815820E+00	2.518450E+00
3.772180E+00	2.704390E+00	2.545260E+00
3.782910E+00	2.641920E+00	2.547670E+00
1.889210E+00	2.466860E+00	2.519120E+00
1.938260E+00	2.529570E+00	2.544980E+00
1.908150E+00	2.495390E+00	2.439070E+00
1.847830E+00	2.384840E+00	2.401750E+00
1.851360E+00	2.405710E+00	2.492910E+00
1.822820E+00	2.312060E+00	2.389910E+00
1.815920E+00	2.310430E+00	2.457320E+00
1.789510E+00	2.240620E+00	2.391020E+00
1.928770E+00	1.422190E+00	2.403610E+00
1.899660E+00	1.519390E+00	2.338860E+00
1.978390E+00	1.469410E+00	2.291620E+00
2.014540E+00	1.400200E+00	2.323690E+00
1.986160E+00	1.387740E+00	2.376230E+00
2.036090E+00	1.339110E+00	2.378680E+00
2.011620E+00	2.656510E+00	2.605040E+00
2.052550E+00	2.700560E+00	2.617060E+00
2.026530E+00	2.668450E+00	2.560930E+00
1.997450E+00	2.626810E+00	2.482340E+00
1.986580E+00	2.611720E+00	2.581380E+00
1.798790E+00	2.190220E+00	2.300800E+00
1.803110E+00	2.064120E+00	2.280160E+00
1.851540E+00	1.972100E+00	2.200710E+00
1.790020E+00	1.945620E+00	2.300410E+00
1.877730E+00	1.835300E+00	2.191320E+00
1.814180E+00	1.852010E+00	2.282120E+00
1.914040E+00	1.712620E+00	2.210770E+00
1.847930E+00	1.742570E+00	2.286290E+00
1.937190E+00	1.587070E+00	2.236040E+00
1.872750E+00	1.627890E+00	2.302350E+00
2.185100E+00	1.277650E+00	2.296730E+00
2.127140E+00	1.273290E+00	2.375590E+00
2.225390E+00	1.217320E+00	2.369720E+00
2.103490E+00	2.758010E+00	2.625890E+00
2.148030E+00	2.815190E+00	2.664010E+00
2.131520E+00	2.786750E+00	2.598620E+00
2.094510E+00	2.741890E+00	2.527470E+00
2.377150E+00	1.155720E+00	2.295050E+00
2.323340E+00	1.155990E+00	2.368600E+00
2.423540E+00	1.090120E+00	2.374910E+00
2.171070E+00	2.822230E+00	2.574180E+00
2.208190E+00	2.864060E+00	2.636240E+00
2.536660E+00	1.026470E+00	2.380630E+00
2.653370E+00	9.669190E-01	2.363250E+00
2.619540E+00	9.553480E-01	2.429540E+00
2.682920E+00	9.181720E-01	2.450740E+00
2.257050E+00	2.909730E+00	2.662870E+00
2.300500E+00	2.949890E+00	2.672750E+00
2.284830E+00	2.929900E+00	2.624630E+00
2.252630E+00	2.897280E+00	2.549100E+00
2.803130E+00	9.095300E-01	2.393260E+00
2.326760E+00	2.956700E+00	2.612790E+00
2.354850E+00	2.986400E+00	2.707110E+00
2.967090E+00	8.808750E-01	2.390110E+00
2.924670E+00	8.564240E-01	2.470790E+00
3.015330E+00	8.585100E-01	2.482790E+00
2.422310E+00	3.018140E+00	2.720580E+00
2.467620E+00	3.044130E+00	2.732340E+00
2.450090E+00	3.028760E+00	2.683390E+00
2.425120E+00	2.996110E+00	2.615260E+00
3.108640E+00	8.886120E-01	2.444140E+00
2.494460E+00	3.047440E+00	2.678000E+00
2.537230E+00	3.077420E+00	2.787060E+00
3.254430E+00	9.355930E-01	2.449850E+00
2.584670E+00	3.069090E+00	2.692980E+00
2.641130E+00	3.082720E+00	2.791770E+00
3.374320E+00	9.912290E-01	2.435530E+00
2.690300E+00	3.071230E+00	2.719830E+00
2.696850E+00	3.087480E+00	2.795480E+00
3.530430E+00	1.073300E+00	2.499160E+00
2.740500E+00	3.090530E+00	2.792930E+00
2.814470E+00	3.066810E+00	2.738950E+00
3.664100E+00	1.180080E+00	2.461520E+00
2.931720E+00	3.054850E+00	2.787610E+00
2.914500E+00	3.040210E+00	2.710080E+00
3.821750E+00	1.353420E+00	2.494810E+00
3.752510E+00	1.262080E+00	2.547070E+00
3.012310E+00	3.018620E+00	2.724430E+00
2.994890E+00	3.042390E+00	2.802200E+00
3.946340E+00	1.532270E+00	2.496240E+00
3.885450E+00	1.446460E+00	2.566730E+00
3.062320E+00	3.035060E+00	2.804100E+00
3.130140E+00	3.020700E+00	2.802020E+00
3.150540E+00	2.995220E+00	2.722590E+00
4.015370E+00	1.747360E+00	2.515460E+00
3.975500E+00	1.649860E+00	2.561980E+00
4.009780E+00	1.718340E+00	2.584980E+00
3.201910E+00	3.001880E+00	2.798030E+00
3.277350E+00	3.008930E+00	2.792440E+00
3.301800E+00	2.996760E+00	2.715720E+00
3.883110E+00	2.256900E+00	2.548090E+00
3.942330E+00	2.136190E+00	2.565400E+00
3.936760E+00	2.204660E+00	2.626310E+00
3.980470E+00	1.997410E+00	2.560640E+00
4.002570E+00	1.860040E+00	2.529030E+00
4.015020E+00	1.767430E+00	2.590520E+00
3.345780E+00	3.001090E+00	2.805180E+00
3.436020E+00	3.011070E+00	2.823090E+00
3.444910E+00	3.007680E+00	2.734740E+00
3.829150E+00	2.516670E+00	2.592650E+00
3.865640E+00	2.378520E+00	2.602610E+00
3.862640E+00	2.464050E+00	2.648330E+00
3.913400E+00	2.264850E+00	2.626490E+00
3.490100E+00	3.009770E+00	2.798880E+00
3.562660E+00	2.995420E+00	2.754640E+00
3.671270E+00	2.981090E+00	2.742090E+00
3.700020E+00	2.965620E+00	2.690410E+00
3.728200E+00	2.921780E+00	2.682650E+00
3.766720E+00	2.825560E+00	2.683380E+00
3.757050E+00	2.865600E+00	2.759600E+00
3.800860E+00	2.718990E+00	2.660580E+00
3.818620E+00	2.603000E+00	2.639310E+00
3.852820E+00	2.509580E+00	2.674560E+00
3.723020E+00	2.938510E+00	2.761890E+00
3.745400E+00	2.902790E+00	2.764280E+00
1.691770E+00	2.032400E+00	2.532810E+00
1.712470E+00	2.089330E+00	2.518860E+00
1.706800E+00	2.037880E+00	2.487580E+00
1.704790E+00	1.975650E+00	2.458210E+00
1.675150E+00	1.971340E+00	2.532280E+00
1.709040E+00	1.893680E+00	2.435870E+00
1.661950E+00	1.852650E+00	2.530160E+00
1.707800E+00	1.796670E+00	2.468770E+00
1.838340E+00	1.432600E+00	2.496500E+00
1.816870E+00	1.488220E+00	2.481890E+00
1.865250E+00	1.465060E+00	2.434180E+00
1.877020E+00	1.386180E+00	2.492420E+00
2.005160E+00	2.677500E+00	2.812070E+00
2.044060E+00	2.720070E+00	2.798000E+00
2.017120E+00	2.681490E+00	2.750300E+00
1.995970E+00	2.642210E+00	2.667060E+00
1.975800E+00	2.621200E+00	2.766220E+00
1.949620E+00	2.553970E+00	2.622970E+00
1.938790E+00	2.543580E+00	2.702920E+00
1.881530E+00	2.454490E+00	2.605770E+00
1.821190E+00	2.328290E+00	2.562770E+00
1.760240E+00	2.207230E+00	2.506250E+00
1.744160E+00	2.099750E+00	2.406300E+00
1.746580E+00	1.975980E+00	2.372740E+00
1.753150E+00	1.855560E+00	2.373310E+00
1.792760E+00	1.759050E+00	2.363930E+00
1.750240E+00	1.758040E+00	2.430300E+00
1.819620E+00	1.656880E+00	2.374420E+00
1.771360E+00	1.674200E+00	2.442800E+00
1.841570E+00	1.553570E+00	2.395470E+00
1.793460E+00	1.576930E+00	2.456650E+00
1.971040E+00	1.308340E+00	2.490890E+00
2.054060E+00	1.271220E+00	2.452250E+00
2.041040E+00	1.246560E+00	2.519280E+00
2.101810E+00	1.213170E+00	2.512660E+00
2.076700E+00	2.739780E+00	2.715160E+00
2.089000E+00	2.779520E+00	2.828490E+00
2.266970E+00	1.153100E+00	2.439390E+00
2.211070E+00	1.159970E+00	2.515410E+00
2.314200E+00	1.103230E+00	2.511250E+00
2.136020E+00	2.833760E+00	2.840280E+00
2.180160E+00	2.859360E+00	2.821930E+00
2.138530E+00	2.820900E+00	2.765190E+00
2.470870E+00	1.030640E+00	2.454660E+00
2.415590E+00	1.044740E+00	2.522670E+00
2.520550E+00	9.910720E-01	2.534190E+00
2.209270E+00	2.873310E+00	2.737090E+00
2.239650E+00	2.903500E+00	2.860480E+00
2.619240E+00	9.384060E-01	2.522480E+00
2.748000E+00	8.747120E-01	2.552220E+00
2.287040E+00	2.940410E+00	2.760730E+00
2.862350E+00	8.509210E-01	2.536850E+00
2.826490E+00	8.395690E-01	2.600540E+00
2.900700E+00	8.097480E-01	2.629110E+00
2.344500E+00	2.985330E+00	2.799910E+00
2.389100E+00	3.011110E+00	2.866690E+00
2.391640E+00	3.007750E+00	2.780490E+00
2.996050E+00	8.213900E-01	2.570640E+00
2.453950E+00	3.036030E+00	2.817500E+00
3.101340E+00	8.496920E-01	2.541980E+00
2.519890E+00	3.084200E+00	2.895960E+00
2.583660E+00	3.120150E+00	2.934710E+00
2.561650E+00	3.100280E+00	2.869110E+00
3.230730E+00	8.787680E-01	2.552040E+00
2.618720E+00	3.105330E+00	2.876170E+00
2.627270E+00	3.126510E+00	2.939210E+00
3.402230E+00	9.582580E-01	2.560690E+00
2.665140E+00	3.124560E+00	2.938870E+00
2.721060E+00	3.111170E+00	2.884070E+00
3.523320E+00	1.015570E+00	2.596970E+00
3.499140E+00	9.784320E-01	2.631050E+00
3.550770E+00	1.008050E+00	2.643200E+00
2.831250E+00	3.124640E+00	2.933410E+00
2.794990E+00	3.095920E+00	2.842650E+00
3.684030E+00	1.169700E+00	2.594100E+00
3.615410E+00	1.061830E+00	2.646520E+00
2.879600E+00	3.086340E+00	2.860900E+00
2.921430E+00	3.121420E+00	2.954400E+00
3.842440E+00	1.339230E+00	2.641010E+00
3.782980E+00	1.236650E+00	2.650290E+00
2.988390E+00	3.071920E+00	2.881100E+00
2.987710E+00	3.114680E+00	2.974080E+00
3.948570E+00	1.526090E+00	2.629010E+00
3.910140E+00	1.437230E+00	2.676010E+00
3.043520E+00	3.097370E+00	2.953860E+00
3.099560E+00	3.094770E+00	2.984350E+00
3.115970E+00	3.051910E+00	2.885180E+00
4.017120E+00	1.711690E+00	2.663070E+00
3.984130E+00	1.605100E+00	2.707100E+00
3.176610E+00	3.061740E+00	2.974010E+00
3.252700E+00	3.055950E+00	2.973950E+00
3.255970E+00	3.027520E+00	2.880280E+00
3.971250E+00	2.138410E+00	2.671000E+00
4.002300E+00	2.030940E+00	2.682520E+00
4.027990E+00	1.891010E+00	2.708990E+00
4.028890E+00	1.967700E+00	2.742740E+00
4.019590E+00	1.800290E+00	2.646990E+00
3.312500E+00	3.043460E+00	2.952630E+00
3.374900E+00	3.036160E+00	2.991420E+00
3.380140E+00	3.021420E+00	2.898210E+00
3.876770E+00	2.434800E+00	2.723680E+00
3.924700E+00	2.328630E+00	2.790110E+00
3.952480E+00	2.216030E+00	2.727640E+00
4.006370E+00	2.088500E+00	2.755730E+00
4.024750E+00	2.009100E+00	2.766500E+00
3.433290E+00	3.037270E+00	2.949250E+00
3.502920E+00	3.024530E+00	2.908070E+00
3.609600E+00	3.012930E+00	2.895350E+00
3.648620E+00	2.994430E+00	2.827370E+00
3.787470E+00	2.808640E+00	2.812210E+00
3.817450E+00	2.713790E+00	2.826570E+00
3.818820E+00	2.771270E+00	2.861730E+00
3.828820E+00	2.600500E+00	2.787070E+00
3.856000E+00	2.510590E+00	2.764120E+00
3.679480E+00	3.003240E+00	2.909410E+00
3.708580E+00	2.966860E+00	2.849350E+00
3.771390E+00	2.891970E+00	2.877790E+00
3.811360E+00	2.812000E+00	2.890480E+00
1.635120E+00	1.984890E+00	2.671170E+00
1.668190E+00	2.054140E+00	2.677260E+00
1.665780E+00	2.011390E+00	2.598920E+00
1.630220E+00	1.893500E+00	2.598460E+00
1.609000E+00	1.912180E+00	2.668640E+00
1.622480E+00	1.820240E+00	2.605000E+00
1.588750E+00	1.792670E+00	2.680170E+00
1.622650E+00	1.748460E+00	2.620840E+00
1.947720E+00	2.620750E+00	2.928070E+00
1.982780E+00	2.674360E+00	2.953210E+00
1.968990E+00	2.634950E+00	2.864260E+00
1.933680E+00	2.546250E+00	2.806070E+00
1.927200E+00	2.562440E+00	2.901140E+00
1.882050E+00	2.455880E+00	2.736850E+00
1.886620E+00	2.472400E+00	2.849220E+00
1.829350E+00	2.353390E+00	2.675500E+00
1.838880E+00	2.371940E+00	2.789010E+00
1.772630E+00	2.242990E+00	2.631750E+00
1.787830E+00	2.267760E+00	2.740480E+00
1.712690E+00	2.129810E+00	2.601390E+00
1.720490E+00	2.160350E+00	2.697810E+00
1.720060E+00	1.693600E+00	2.500940E+00
1.668890E+00	1.723870E+00	2.558100E+00
1.740740E+00	1.592310E+00	2.515900E+00
1.684310E+00	1.611010E+00	2.578430E+00
1.771830E+00	1.511970E+00	2.526020E+00
1.721530E+00	1.509630E+00	2.591170E+00
1.799370E+00	1.408200E+00	2.579280E+00
1.879070E+00	1.323370E+00	2.569480E+00
1.841240E+00	1.293340E+00	2.677460E+00
1.934380E+00	1.260260E+00	2.631660E+00
2.031580E+00	2.720440E+00	2.883390E+00
2.047100E+00	1.208410E+00	2.631710E+00
2.142180E+00	1.167050E+00	2.606750E+00
2.130820E+00	1.147050E+00	2.677090E+00
2.212030E+00	1.109310E+00	2.689970E+00
2.077430E+00	2.786070E+00	2.912220E+00
2.112370E+00	2.830440E+00	2.963170E+00
2.113670E+00	2.824280E+00	2.888060E+00
2.360490E+00	1.060260E+00	2.589270E+00
2.308190E+00	1.080840E+00	2.634000E+00
2.399290E+00	1.016700E+00	2.667920E+00
2.169640E+00	2.866510E+00	2.908900E+00
2.578840E+00	9.373460E-01	2.621350E+00
2.509800E+00	9.655990E-01	2.666340E+00
2.586690E+00	9.159880E-01	2.691750E+00
2.229570E+00	2.912410E+00	2.964560E+00
2.273390E+00	2.949810E+00	2.977320E+00
2.262310E+00	2.935070E+00	2.922930E+00
2.665350E+00	8.783960E-01	2.665480E+00
2.310000E+00	2.970380E+00	2.895630E+00
2.317610E+00	2.989500E+00	3.023640E+00
2.805510E+00	8.282660E-01	2.682030E+00
2.908190E+00	7.941320E-01	2.720000E+00
2.372210E+00	3.023280E+00	3.049700E+00
2.425150E+00	3.045750E+00	3.038300E+00
2.376810E+00	3.019910E+00	2.965860E+00
3.005470E+00	7.906830E-01	2.691640E+00
2.454040E+00	3.052830E+00	2.948510E+00
2.471940E+00	3.069010E+00	3.028220E+00
3.168460E+00	8.088520E-01	2.661560E+00
2.540340E+00	3.104840E+00	3.035350E+00
3.338630E+00	8.748410E-01	2.663980E+00
3.276140E+00	8.358400E-01	2.729530E+00
3.356170E+00	8.590490E-01	2.778960E+00
2.652360E+00	3.128770E+00	3.023970E+00
3.452940E+00	9.353660E-01	2.656550E+00
3.449700E+00	9.202900E-01	2.743900E+00
2.747110E+00	3.147120E+00	3.069500E+00
2.714130E+00	3.135850E+00	2.982730E+00
3.537960E+00	9.925880E-01	2.702420E+00
2.788840E+00	3.147090E+00	3.009180E+00
2.796600E+00	3.154800E+00	3.082030E+00
3.734700E+00	1.183190E+00	2.738010E+00
3.636850E+00	1.068930E+00	2.780070E+00
2.833680E+00	3.153630E+00	3.086510E+00
2.882620E+00	3.139430E+00	3.042100E+00
3.819650E+00	1.276770E+00	2.735660E+00
3.796800E+00	1.248440E+00	2.784380E+00
2.956640E+00	3.129010E+00	3.031420E+00
3.950160E+00	1.503640E+00	2.749180E+00
3.869500E+00	1.391760E+00	2.792480E+00
3.830020E+00	1.292570E+00	2.810960E+00
3.033100E+00	3.110500E+00	3.048010E+00
3.132240E+00	3.089000E+00	3.080780E+00
4.007010E+00	1.692580E+00	2.813400E+00
4.031310E+00	1.773820E+00	2.728260E+00
4.026920E+00	1.799810E+00	2.806770E+00
3.963100E+00	1.583700E+00	2.815160E+00
3.197290E+00	3.075550E+00	3.128490E+00
3.214940E+00	3.059390E+00	3.050700E+00
4.038450E+00	1.950870E+00	2.809270E+00
4.033700E+00	1.873070E+00	2.861020E+00
3.251980E+00	3.067900E+00	3.113910E+00
3.297840E+00	3.052020E+00	3.046830E+00
3.376770E+00	3.041190E+00	3.092340E+00
3.912240E+00	2.418100E+00	2.849280E+00
3.962330E+00	2.318920E+00	2.929430E+00
3.989280E+00	2.219600E+00	2.881330E+00
4.017800E+00	2.118500E+00	2.849990E+00
4.032810E+00	2.025310E+00	2.839230E+00
3.449410E+00	3.036850E+00	3.024340E+00
3.531940E+00	3.025450E+00	3.073510E+00
3.584190E+00	3.020280E+00	2.987940E+00
3.835150E+00	2.746990E+00	2.948770E+00
3.848430E+00	2.660340E+00	2.960800E+00
3.858260E+00	2.592250E+00	2.923130E+00
3.886600E+00	2.507470E+00	2.887790E+00
3.610650E+00	3.020050E+00	3.068660E+00
3.653970E+00	3.012750E+00	2.993830E+00
3.727910E+00	2.965810E+00	2.998230E+00
3.783050E+00	2.913160E+00	3.010770E+00
3.802790E+00	2.878560E+00	2.982830E+00
3.812620E+00	2.827330E+00	2.985980E+00
3.811230E+00	2.861550E+00	3.021700E+00
3.804330E+00	2.884570E+00	3.038050E+00
1.590360E+00	1.938000E+00	2.824480E+00
1.629690E+00	2.005990E+00	2.831840E+00
1.613730E+00	1.958930E+00	2.748240E+00
1.573180E+00	1.842190E+00	2.741920E+00
1.561590E+00	1.868720E+00	2.816180E+00
1.559290E+00	1.775550E+00	2.749010E+00
1.539650E+00	1.774620E+00	2.805890E+00
1.550960E+00	1.711420E+00	2.772750E+00
1.927030E+00	2.591740E+00	3.085020E+00
1.948740E+00	2.642490E+00	3.080510E+00
1.938600E+00	2.599060E+00	2.997870E+00
1.894690E+00	2.496850E+00	2.952550E+00
1.904830E+00	2.524290E+00	3.052020E+00
1.848150E+00	2.395560E+00	2.898120E+00
1.864050E+00	2.425520E+00	3.007740E+00
1.801390E+00	2.291310E+00	2.847460E+00
1.814230E+00	2.315410E+00	2.953470E+00
1.739700E+00	2.184830E+00	2.799200E+00
1.752840E+00	2.208900E+00	2.898670E+00
1.676710E+00	2.076590E+00	2.765360E+00
1.686720E+00	2.104510E+00	2.852170E+00
1.632150E+00	1.638200E+00	2.644410E+00
1.586970E+00	1.671290E+00	2.711010E+00
1.657690E+00	1.529700E+00	2.664160E+00
1.604000E+00	1.560360E+00	2.735660E+00
1.706950E+00	1.427680E+00	2.682250E+00
1.636510E+00	1.455750E+00	2.755710E+00
1.763600E+00	1.338860E+00	2.708480E+00
1.684220E+00	1.344910E+00	2.801230E+00
1.797160E+00	1.287750E+00	2.738820E+00
1.761870E+00	1.289840E+00	2.785350E+00
1.833130E+00	1.241870E+00	2.798860E+00
1.970210E+00	2.695270E+00	3.123670E+00
2.012750E+00	2.739790E+00	3.097680E+00
1.983380E+00	2.686290E+00	3.042550E+00
1.973180E+00	1.215620E+00	2.689950E+00
1.915520E+00	1.219800E+00	2.735910E+00
2.005030E+00	1.179960E+00	2.762330E+00
2.048910E+00	2.759380E+00	3.005510E+00
2.058780E+00	2.803850E+00	3.132160E+00
2.123430E+00	1.124400E+00	2.781140E+00
2.231780E+00	1.086190E+00	2.811820E+00
2.104070E+00	2.857880E+00	3.150100E+00
2.150640E+00	2.885300E+00	3.126540E+00
2.107640E+00	2.837760E+00	3.062720E+00
2.337680E+00	1.038850E+00	2.803180E+00
2.462610E+00	9.762890E-01	2.787970E+00
2.430220E+00	9.920920E-01	2.867660E+00
2.506480E+00	9.551310E-01	2.907700E+00
2.176820E+00	2.880780E+00	3.029480E+00
2.194730E+00	2.906890E+00	3.105110E+00
2.604140E+00	9.083270E-01	2.812360E+00
2.249540E+00	2.942100E+00	3.090860E+00
2.731460E+00	8.438850E-01	2.791650E+00
2.698240E+00	8.531120E-01	2.862790E+00
2.771930E+00	8.183870E-01	2.898640E+00
2.307940E+00	3.001680E+00	3.127160E+00
2.342890E+00	3.028550E+00	3.149290E+00
2.346520E+00	3.017810E+00	3.095000E+00
2.864070E+00	8.004130E-01	2.825520E+00
2.400720E+00	3.052940E+00	3.153520E+00
2.972490E+00	7.802980E-01	2.792310E+00
2.475280E+00	3.077470E+00	3.103880E+00
3.091930E+00	7.829210E-01	2.802320E+00
2.536320E+00	3.125090E+00	3.157700E+00
2.597110E+00	3.159510E+00	3.193790E+00
2.570950E+00	3.134070E+00	3.127260E+00
3.251370E+00	8.044580E-01	2.817970E+00
3.378100E+00	8.287770E-01	2.870290E+00
2.624570E+00	3.145020E+00	3.134330E+00
2.635200E+00	3.169610E+00	3.201290E+00
3.464630E+00	8.942820E-01	2.849260E+00
2.669590E+00	3.173720E+00	3.206190E+00
2.718160E+00	3.166270E+00	3.162450E+00
3.549310E+00	9.795840E-01	2.819390E+00
2.822460E+00	3.177120E+00	3.165280E+00
3.733690E+00	1.142380E+00	2.869970E+00
3.659150E+00	1.031430E+00	2.895570E+00
2.917770E+00	3.191730E+00	3.210770E+00
2.883560E+00	3.162910E+00	3.129110E+00
3.799600E+00	1.233240E+00	2.842090E+00
2.965590E+00	3.149290E+00	3.136200E+00
2.978530E+00	3.189790E+00	3.232430E+00
3.951420E+00	1.497380E+00	2.881670E+00
3.903590E+00	1.398800E+00	2.911970E+00
3.863760E+00	1.306590E+00	2.885210E+00
3.021260E+00	3.172590E+00	3.217510E+00
3.071620E+00	3.166630E+00	3.261670E+00
3.069480E+00	3.140000E+00	3.168860E+00
4.026110E+00	1.781270E+00	2.911350E+00
4.015630E+00	1.679240E+00	2.957000E+00
3.980100E+00	1.602580E+00	2.899900E+00
3.108960E+00	3.150450E+00	3.234910E+00
3.165780E+00	3.112130E+00	3.217830E+00
4.041040E+00	1.961110E+00	2.930280E+00
4.038090E+00	1.863750E+00	2.983620E+00
3.240890E+00	3.088130E+00	3.183960E+00
3.321680E+00	3.071360E+00	3.174220E+00
3.390490E+00	3.061540E+00	3.159120E+00
3.934270E+00	2.406940E+00	2.995900E+00
3.978220E+00	2.311960E+00	3.040450E+00
3.999440E+00	2.226410E+00	3.013890E+00
4.028330E+00	2.120220E+00	2.977230E+00
4.037520E+00	2.047920E+00	2.920040E+00
3.457880E+00	3.056960E+00	3.145100E+00
3.536000E+00	3.054190E+00	3.192150E+00
3.848290E+00	2.680430E+00	3.047870E+00
3.871380E+00	2.584760E+00	3.076490E+00
3.861790E+00	2.659770E+00	3.112220E+00
3.894480E+00	2.506190E+00	3.005610E+00
3.611750E+00	3.038570E+00	3.167550E+00
3.677250E+00	3.008460E+00	3.106910E+00
3.743430E+00	2.981800E+00	3.149740E+00
3.769670E+00	2.944500E+00	3.083760E+00
3.812040E+00	2.856790E+00	3.092580E+00
3.838190E+00	2.760500E+00	3.107660E+00
3.852700E+00	2.699600E+00	3.098500E+00
3.785240E+00	2.949890E+00	3.157460E+00
3.796920E+00	2.911430E+00	3.091780E+00
1.758560E+00	2.202900E+00	3.057170E+00
1.788900E+00	2.257320E+00	3.084900E+00
1.771570E+00	2.228040E+00	3.004310E+00
1.699820E+00	2.123270E+00	2.938130E+00
1.715490E+00	2.137530E+00	3.024090E+00
1.643740E+00	2.037900E+00	2.897770E+00
1.645400E+00	2.035840E+00	2.971990E+00
1.579050E+00	1.929530E+00	2.901570E+00
1.522790E+00	1.795990E+00	2.887660E+00
1.508730E+00	1.677650E+00	2.876400E+00
1.549710E+00	1.592230E+00	2.817670E+00
1.501930E+00	1.553610E+00	2.928460E+00
1.583030E+00	1.489980E+00	2.821610E+00
1.542110E+00	1.504430E+00	2.883550E+00
1.616910E+00	1.402540E+00	2.841030E+00
1.570320E+00	1.432900E+00	2.899560E+00
1.638060E+00	1.349940E+00	2.864750E+00
1.606290E+00	1.360920E+00	2.920000E+00
1.658270E+00	1.308210E+00	2.913880E+00
1.941300E+00	2.636370E+00	3.158310E+00
1.915300E+00	2.559240E+00	3.136050E+00
1.887080E+00	2.477710E+00	3.123490E+00
1.836270E+00	2.348820E+00	3.076800E+00
1.755130E+00	1.259120E+00	2.902000E+00
1.851820E+00	1.214420E+00	2.905450E+00
2.003880E+00	2.747300E+00	3.187850E+00
1.965650E+00	2.694640E+00	3.179270E+00
1.947170E+00	1.183960E+00	2.886490E+00
2.046720E+00	1.157890E+00	2.864160E+00
2.036880E+00	1.158240E+00	2.929080E+00
2.117650E+00	1.127220E+00	2.949250E+00
2.052400E+00	2.815730E+00	3.233820E+00
2.083240E+00	2.854860E+00	3.252230E+00
2.083950E+00	2.848950E+00	3.199850E+00
2.272770E+00	1.070970E+00	2.872040E+00
2.216330E+00	1.093250E+00	2.909730E+00
2.308490E+00	1.053510E+00	2.950750E+00
2.130430E+00	2.891310E+00	3.246390E+00
2.420180E+00	9.935690E-01	2.961710E+00
2.519550E+00	9.444480E-01	3.013820E+00
2.193050E+00	2.925550E+00	3.181210E+00
2.599940E+00	8.986700E-01	2.973950E+00
2.241140E+00	2.968980E+00	3.226240E+00
2.274880E+00	3.000320E+00	3.250280E+00
2.277170E+00	2.992850E+00	3.184780E+00
2.689410E+00	8.473480E-01	2.937410E+00
2.779350E+00	8.038300E-01	3.008920E+00
2.327600E+00	3.033870E+00	3.243410E+00
2.863700E+00	7.758670E-01	2.948290E+00
2.404140E+00	3.072430E+00	3.276260E+00
2.461410E+00	3.101820E+00	3.308430E+00
2.433260E+00	3.085300E+00	3.235990E+00
3.001620E+00	7.474190E-01	2.925770E+00
2.482140E+00	3.105620E+00	3.221440E+00
2.516920E+00	3.132270E+00	3.324020E+00
3.170590E+00	7.496690E-01	2.916590E+00
3.110780E+00	7.305350E-01	3.002080E+00
3.210220E+00	7.372070E-01	3.018160E+00
2.573220E+00	3.154480E+00	3.281610E+00
3.321370E+00	7.842510E-01	2.965890E+00
2.663160E+00	3.177480E+00	3.282310E+00
3.473980E+00	8.586870E-01	2.956240E+00
2.717620E+00	3.196760E+00	3.315240E+00
2.718430E+00	3.192180E+00	3.260570E+00
3.575860E+00	9.445690E-01	2.927340E+00
2.753470E+00	3.205480E+00	3.326770E+00
2.796140E+00	3.204460E+00	3.285610E+00
3.742120E+00	1.107000E+00	2.999530E+00
3.659700E+00	1.007390E+00	2.989000E+00
2.887820E+00	3.202520E+00	3.300820E+00
3.833930E+00	1.214680E+00	2.947550E+00
2.962840E+00	3.196010E+00	3.309080E+00
3.947910E+00	1.447800E+00	2.984650E+00
3.901240E+00	1.334840E+00	3.001230E+00
3.942580E+00	1.421560E+00	3.057000E+00
3.021640E+00	3.180300E+00	3.296560E+00
3.077840E+00	3.164020E+00	3.361900E+00
4.032220E+00	1.773890E+00	3.027150E+00
4.022930E+00	1.684510E+00	3.075460E+00
3.995360E+00	1.553540E+00	3.013650E+00
3.973940E+00	1.473820E+00	3.046010E+00
3.127010E+00	3.140660E+00	3.308170E+00
3.189700E+00	3.102400E+00	3.346920E+00
4.051020E+00	1.955490E+00	3.078120E+00
4.039650E+00	2.024760E+00	2.997340E+00
4.045900E+00	2.057520E+00	3.066160E+00
4.040290E+00	1.853520E+00	3.081830E+00
3.270020E+00	3.089210E+00	3.300930E+00
3.357560E+00	3.075750E+00	3.278520E+00
3.411690E+00	3.076140E+00	3.220950E+00
3.983980E+00	2.353610E+00	3.110680E+00
4.020110E+00	2.258490E+00	3.144270E+00
4.005930E+00	2.323560E+00	3.165470E+00
4.042040E+00	2.145940E+00	3.099370E+00
3.439090E+00	3.077590E+00	3.313930E+00
3.488080E+00	3.077970E+00	3.306560E+00
3.491980E+00	3.073880E+00	3.256580E+00
3.876610E+00	2.637010E+00	3.213230E+00
3.860170E+00	2.697720E+00	3.142080E+00
3.859110E+00	2.718600E+00	3.196440E+00
3.913950E+00	2.542150E+00	3.205890E+00
3.950550E+00	2.454940E+00	3.137970E+00
3.992280E+00	2.366900E+00	3.179590E+00
3.515050E+00	3.070760E+00	3.306940E+00
3.578030E+00	3.050160E+00	3.313120E+00
3.701820E+00	3.008010E+00	3.246560E+00
3.746400E+00	2.989280E+00	3.220670E+00
3.812360E+00	2.850970E+00	3.238440E+00
3.805620E+00	2.908030E+00	3.163980E+00
3.786690E+00	2.935290E+00	3.231910E+00
3.842260E+00	2.767340E+00	3.235300E+00
3.768480E+00	2.972110E+00	3.208170E+00
1.792920E+00	2.261220E+00	3.252740E+00
1.820080E+00	2.308490E+00	3.239880E+00
1.786510E+00	2.253780E+00	3.199050E+00
1.747010E+00	2.187230E+00	3.121680E+00
1.744010E+00	2.184040E+00	3.215860E+00
1.658700E+00	2.057810E+00	3.065420E+00
1.670050E+00	2.079940E+00	3.162290E+00
1.579470E+00	1.944460E+00	3.013360E+00
1.590440E+00	1.969480E+00	3.109720E+00
1.521930E+00	1.830120E+00	2.977910E+00
1.525660E+00	1.859230E+00	3.070130E+00
1.482000E+00	1.719030E+00	2.963680E+00
1.473680E+00	1.752770E+00	3.045790E+00
1.472030E+00	1.615260E+00	2.974270E+00
1.448690E+00	1.650260E+00	3.041960E+00
1.474100E+00	1.552910E+00	2.993850E+00
1.445910E+00	1.546190E+00	3.066590E+00
1.481500E+00	1.493300E+00	3.018510E+00
1.859240E+00	2.380490E+00	3.263480E+00
1.896710E+00	2.468670E+00	3.289580E+00
1.874550E+00	2.426870E+00	3.197840E+00
1.818960E+00	2.310710E+00	3.168730E+00
1.524580E+00	1.462900E+00	2.958010E+00
1.562580E+00	1.386830E+00	2.987130E+00
1.615430E+00	1.302300E+00	3.037120E+00
1.687010E+00	1.264390E+00	2.987710E+00
1.677910E+00	1.249270E+00	3.053560E+00
1.752970E+00	1.225900E+00	3.054550E+00
1.958790E+00	2.650020E+00	3.311160E+00
1.975040E+00	2.715820E+00	3.340280E+00
1.971000E+00	2.683540E+00	3.248070E+00
1.930170E+00	2.560470E+00	3.250090E+00
1.891790E+00	1.191640E+00	2.956480E+00
1.841060E+00	1.207600E+00	2.997590E+00
1.936780E+00	1.170390E+00	3.040480E+00
1.998240E+00	2.776780E+00	3.366000E+00
2.022240E+00	2.809830E+00	3.355840E+00
2.015940E+00	2.771370E+00	3.297150E+00
2.034900E+00	1.153390E+00	3.004180E+00
2.119700E+00	1.125480E+00	3.065870E+00
2.065030E+00	2.856900E+00	3.338560E+00
2.242100E+00	1.085810E+00	3.076560E+00
2.361680E+00	1.027110E+00	3.065890E+00
2.334480E+00	1.048540E+00	3.130980E+00
2.399370E+00	1.016270E+00	3.171550E+00
2.124780E+00	2.916280E+00	3.359990E+00
2.169350E+00	2.951840E+00	3.380990E+00
2.158450E+00	2.923670E+00	3.320970E+00
2.481060E+00	9.737440E-01	3.118400E+00
2.198300E+00	2.943520E+00	3.298680E+00
2.205320E+00	2.974770E+00	3.377350E+00
2.593930E+00	9.080390E-01	3.099290E+00
2.258330E+00	3.006800E+00	3.354900E+00
2.684740E+00	8.460760E-01	3.054710E+00
2.770990E+00	8.037150E-01	3.118050E+00
2.328890E+00	3.059920E+00	3.382290E+00
2.381670E+00	3.093650E+00	3.420870E+00
2.374890E+00	3.066700E+00	3.340670E+00
2.894090E+00	7.480610E-01	3.080690E+00
2.435850E+00	3.104640E+00	3.393790E+00
3.030570E+00	7.227480E-01	3.060620E+00
2.990150E+00	7.055900E-01	3.136030E+00
3.052960E+00	7.027570E-01	3.127550E+00
2.507310E+00	3.145360E+00	3.408120E+00
3.139880E+00	7.075530E-01	3.103640E+00
2.578100E+00	3.172060E+00	3.407890E+00
3.304080E+00	7.436170E-01	3.120100E+00
2.657070E+00	3.189450E+00	3.403490E+00
3.454900E+00	8.272200E-01	3.085270E+00
2.741760E+00	3.214280E+00	3.398300E+00
3.608450E+00	9.477640E-01	3.069840E+00
2.798140E+00	3.241540E+00	3.437010E+00
2.799000E+00	3.219670E+00	3.384780E+00
3.695640E+00	1.032730E+00	3.058510E+00
3.705640E+00	1.017810E+00	3.112590E+00
2.833200E+00	3.249160E+00	3.452290E+00
2.870760E+00	3.227160E+00	3.414760E+00
3.870930E+00	1.218350E+00	3.113300E+00
3.762580E+00	1.086450E+00	3.114500E+00
2.951270E+00	3.212160E+00	3.415040E+00
3.934690E+00	1.353430E+00	3.110860E+00
3.947240E+00	1.299010E+00	3.164950E+00
3.018580E+00	3.185130E+00	3.396970E+00
3.081380E+00	3.184850E+00	3.472630E+00
4.043890E+00	1.789460E+00	3.144900E+00
4.043990E+00	1.698450E+00	3.162440E+00
4.023490E+00	1.603470E+00	3.143120E+00
4.000370E+00	1.467710E+00	3.131500E+00
3.975310E+00	1.365660E+00	3.185380E+00
3.151940E+00	3.136740E+00	3.433660E+00
3.200590E+00	3.109000E+00	3.411800E+00
4.056390E+00	2.057950E+00	3.165870E+00
4.059880E+00	1.966470E+00	3.216240E+00
4.053990E+00	1.886300E+00	3.160390E+00
3.235740E+00	3.097130E+00	3.395220E+00
3.296240E+00	3.099030E+00	3.445310E+00
3.362920E+00	3.076370E+00	3.373640E+00
3.390960E+00	3.097050E+00	3.475300E+00
4.010970E+00	2.317340E+00	3.227170E+00
4.033790E+00	2.245140E+00	3.276500E+00
4.049030E+00	2.159280E+00	3.221300E+00
3.456470E+00	3.088570E+00	3.408910E+00
3.503460E+00	3.073640E+00	3.348690E+00
3.548010E+00	3.086740E+00	3.440150E+00
3.859380E+00	2.712540E+00	3.294570E+00
3.886400E+00	2.646060E+00	3.363940E+00
3.914800E+00	2.559440E+00	3.319950E+00
3.955000E+00	2.474070E+00	3.282570E+00
3.988850E+00	2.389720E+00	3.256130E+00
3.636690E+00	3.074960E+00	3.435980E+00
3.696070E+00	3.023090E+00	3.394300E+00
3.769150E+00	2.936320E+00	3.341170E+00
3.756690E+00	2.970750E+00	3.255510E+00
3.812390E+00	2.856390E+00	3.370580E+00
3.835700E+00	2.787020E+00	3.336860E+00
1.642060E+00	2.077960E+00	3.340480E+00
1.674900E+00	2.115060E+00	3.341440E+00
1.649740E+00	2.083100E+00	3.315000E+00
1.625900E+00	2.045870E+00	3.316770E+00
1.729360E+00	2.177550E+00	3.334670E+00
1.785120E+00	2.268000E+00	3.370970E+00
1.766550E+00	2.219690E+00	3.293490E+00
1.675990E+00	2.095650E+00	3.269420E+00
1.600800E+00	1.989650E+00	3.199570E+00
1.600870E+00	1.998630E+00	3.267540E+00
1.534480E+00	1.884640E+00	3.157480E+00
1.544500E+00	1.910430E+00	3.238560E+00
1.475890E+00	1.781310E+00	3.129610E+00
1.484780E+00	1.807380E+00	3.210310E+00
1.436280E+00	1.679280E+00	3.117960E+00
1.434890E+00	1.706440E+00	3.195990E+00
1.425520E+00	1.592060E+00	3.117570E+00
1.409710E+00	1.596370E+00	3.208440E+00
1.425040E+00	1.543870E+00	3.125260E+00
1.414850E+00	1.541980E+00	3.172260E+00
1.426730E+00	1.498850E+00	3.161400E+00
1.827550E+00	2.325780E+00	3.316660E+00
1.513190E+00	1.415360E+00	3.048250E+00
1.464100E+00	1.436870E+00	3.135670E+00
1.551780E+00	1.350500E+00	3.076760E+00
1.512040E+00	1.372890E+00	3.126110E+00
1.575130E+00	1.313100E+00	3.108170E+00
1.548190E+00	1.325550E+00	3.161140E+00
1.600500E+00	1.287440E+00	3.163200E+00
1.906280E+00	2.506960E+00	3.403570E+00
1.922420E+00	2.554260E+00	3.424240E+00
1.916210E+00	2.531090E+00	3.358800E+00
1.882660E+00	2.443690E+00	3.361720E+00
1.685150E+00	1.240300E+00	3.157120E+00
1.792550E+00	1.220380E+00	3.174980E+00
1.961860E+00	2.723760E+00	3.455310E+00
1.985050E+00	2.777230E+00	3.485360E+00
1.974250E+00	2.749840E+00	3.412090E+00
1.946460E+00	2.646520E+00	3.398480E+00
1.865930E+00	1.199100E+00	3.138270E+00
1.969430E+00	1.178780E+00	3.183890E+00
2.012700E+00	2.823490E+00	3.421700E+00
2.060430E+00	1.156720E+00	3.145170E+00
2.158170E+00	1.124360E+00	3.157090E+00
2.138910E+00	1.137840E+00	3.239710E+00
2.239600E+00	1.102400E+00	3.252700E+00
2.054640E+00	2.892470E+00	3.461350E+00
2.096210E+00	2.935120E+00	3.496220E+00
2.091180E+00	2.916510E+00	3.421760E+00
2.341220E+00	1.054030E+00	3.214020E+00
2.405100E+00	1.013010E+00	3.232990E+00
2.133460E+00	2.952890E+00	3.453660E+00
2.480440E+00	9.750040E-01	3.271740E+00
2.195530E+00	2.999770E+00	3.476260E+00
2.590710E+00	9.089190E-01	3.230070E+00
2.254900E+00	3.049390E+00	3.491380E+00
2.299660E+00	3.085710E+00	3.529190E+00
2.294070E+00	3.065750E+00	3.449050E+00
2.688610E+00	8.400870E-01	3.180230E+00
2.811650E+00	7.601370E-01	3.238450E+00
2.353340E+00	3.104350E+00	3.499750E+00
2.925380E+00	7.010680E-01	3.201320E+00
2.882760E+00	7.053510E-01	3.261860E+00
2.936590E+00	6.759990E-01	3.275370E+00
2.428470E+00	3.132930E+00	3.503730E+00
3.052840E+00	6.701630E-01	3.221500E+00
2.499220E+00	3.166770E+00	3.507520E+00
3.218450E+00	6.786820E-01	3.197680E+00
3.164480E+00	6.466590E-01	3.272580E+00
3.249440E+00	6.666710E-01	3.275060E+00
2.575590E+00	3.201550E+00	3.515860E+00
3.297720E+00	7.093290E-01	3.191270E+00
3.297010E+00	6.943320E-01	3.238650E+00
2.654350E+00	3.219200E+00	3.522710E+00
3.439840E+00	7.819200E-01	3.181800E+00
3.362670E+00	7.300210E-01	3.219530E+00
2.732950E+00	3.245950E+00	3.521170E+00
3.571840E+00	8.711480E-01	3.220930E+00
2.816600E+00	3.267370E+00	3.520800E+00
3.738240E+00	1.019560E+00	3.203390E+00
2.877170E+00	3.278420E+00	3.574030E+00
2.876150E+00	3.266420E+00	3.511780E+00
3.821810E+00	1.118390E+00	3.184410E+00
3.827220E+00	1.103890E+00	3.242700E+00
2.905060E+00	3.276200E+00	3.565330E+00
2.944420E+00	3.253780E+00	3.548840E+00
3.968050E+00	1.281330E+00	3.253590E+00
3.882780E+00	1.171820E+00	3.242040E+00
3.020140E+00	3.214480E+00	3.512230E+00
3.079950E+00	3.195900E+00	3.577950E+00
4.061260E+00	1.748930E+00	3.221710E+00
4.058090E+00	1.657600E+00	3.229610E+00
4.058940E+00	1.541260E+00	3.239840E+00
4.028640E+00	1.423680E+00	3.259930E+00
4.073420E+00	1.495830E+00	3.307750E+00
3.133260E+00	3.166960E+00	3.550900E+00
3.189540E+00	3.133980E+00	3.535920E+00
3.223810E+00	3.115630E+00	3.465610E+00
3.259950E+00	3.118370E+00	3.565100E+00
4.066370E+00	2.067740E+00	3.296220E+00
4.077890E+00	1.969800E+00	3.307790E+00
4.070720E+00	1.857180E+00	3.266220E+00
4.087800E+00	1.731220E+00	3.306080E+00
4.077640E+00	1.616420E+00	3.315300E+00
4.079560E+00	1.545290E+00	3.311420E+00
3.336080E+00	3.102960E+00	3.539660E+00
3.407000E+00	3.107830E+00	3.573750E+00
4.022770E+00	2.328150E+00	3.332160E+00
4.056570E+00	2.248930E+00	3.394850E+00
4.063250E+00	2.171510E+00	3.327500E+00
3.479390E+00	3.109720E+00	3.508600E+00
3.556930E+00	3.109330E+00	3.556800E+00
3.868760E+00	2.737040E+00	3.414390E+00
3.896910E+00	2.666780E+00	3.492400E+00
3.930750E+00	2.580750E+00	3.443790E+00
3.972780E+00	2.499730E+00	3.398830E+00
4.002710E+00	2.414950E+00	3.365980E+00
3.623540E+00	3.099490E+00	3.513470E+00
3.705030E+00	3.062800E+00	3.534080E+00
3.768500E+00	2.980730E+00	3.490040E+00
3.810780E+00	2.897450E+00	3.468390E+00
3.840600E+00	2.817740E+00	3.448300E+00
1.751530E+00	2.239200E+00	3.504670E+00
1.796100E+00	2.305040E+00	3.521650E+00
1.757090E+00	2.241620E+00	3.469170E+00
1.729880E+00	2.191350E+00	3.403930E+00
1.715540E+00	2.177830E+00	3.472720E+00
1.639880E+00	2.067560E+00	3.395420E+00
1.565950E+00	1.953620E+00	3.322260E+00
1.561730E+00	1.953540E+00	3.396300E+00
1.499480E+00	1.838130E+00	3.290220E+00
1.509450E+00	1.864180E+00	3.367200E+00
1.442680E+00	1.735970E+00	3.273570E+00
1.449920E+00	1.764620E+00	3.348420E+00
1.411680E+00	1.646810E+00	3.265700E+00
1.407280E+00	1.657170E+00	3.355310E+00
1.403130E+00	1.597560E+00	3.270280E+00
1.400430E+00	1.599090E+00	3.318170E+00
1.399480E+00	1.555060E+00	3.303450E+00
1.794920E+00	2.293620E+00	3.447710E+00
1.840250E+00	2.370240E+00	3.494790E+00
1.411730E+00	1.492250E+00	3.267670E+00
1.435390E+00	1.451370E+00	3.217840E+00
1.435330E+00	1.437890E+00	3.272170E+00
1.462280E+00	1.405000E+00	3.253950E+00
1.876140E+00	2.439680E+00	3.499030E+00
1.908150E+00	2.519720E+00	3.537560E+00
1.899360E+00	2.492830E+00	3.452040E+00
1.849230E+00	2.379520E+00	3.423350E+00
1.507210E+00	1.360060E+00	3.215110E+00
1.574720E+00	1.298580E+00	3.283540E+00
1.634510E+00	1.265350E+00	3.238630E+00
1.634180E+00	1.261520E+00	3.297140E+00
1.687230E+00	1.237120E+00	3.287900E+00
1.951860E+00	2.695970E+00	3.605240E+00
1.966560E+00	2.750960E+00	3.600150E+00
1.962830E+00	2.699520E+00	3.522430E+00
1.934980E+00	2.588010E+00	3.487810E+00
1.940160E+00	2.616340E+00	3.574300E+00
1.852640E+00	1.210900E+00	3.238370E+00
1.793320E+00	1.218780E+00	3.279230E+00
1.866230E+00	1.204640E+00	3.301470E+00
1.981260E+00	2.808050E+00	3.647800E+00
2.011760E+00	2.859120E+00	3.624780E+00
1.991160E+00	2.790670E+00	3.567570E+00
1.924960E+00	1.188370E+00	3.278080E+00
2.025380E+00	2.854020E+00	3.532830E+00
2.041730E+00	2.904760E+00	3.612610E+00
2.062060E+00	1.163060E+00	3.303870E+00
2.172930E+00	1.127110E+00	3.326690E+00
2.263490E+00	1.102410E+00	3.392820E+00
2.071410E+00	2.921650E+00	3.558040E+00
2.356680E+00	1.055510E+00	3.345300E+00
2.403690E+00	1.016020E+00	3.281120E+00
2.138200E+00	2.973910E+00	3.583730E+00
2.439750E+00	1.002560E+00	3.350240E+00
2.519900E+00	9.705520E-01	3.413180E+00
2.200950E+00	3.024400E+00	3.605870E+00
2.235810E+00	3.064890E+00	3.627890E+00
2.232620E+00	3.040720E+00	3.558080E+00
2.597910E+00	9.062910E-01	3.364480E+00
2.270590E+00	3.078080E+00	3.585970E+00
2.690520E+00	8.246710E-01	3.310010E+00
2.780480E+00	7.714470E-01	3.387480E+00
2.337950E+00	3.124840E+00	3.629310E+00
2.870620E+00	7.063860E-01	3.332210E+00
2.972530E+00	6.569530E-01	3.373490E+00
2.418340E+00	3.145790E+00	3.603750E+00
3.089270E+00	6.418240E-01	3.339120E+00
3.045180E+00	6.374390E-01	3.399160E+00
3.111450E+00	6.283220E-01	3.429930E+00
2.492600E+00	3.182200E+00	3.610060E+00
3.211830E+00	6.465840E-01	3.364890E+00
2.572710E+00	3.212820E+00	3.624610E+00
3.349020E+00	7.085420E-01	3.326920E+00
2.653130E+00	3.234740E+00	3.637970E+00
3.469780E+00	7.862030E-01	3.276350E+00
3.476780E+00	7.844040E-01	3.375770E+00
2.727340E+00	3.260040E+00	3.641450E+00
3.538620E+00	8.371700E-01	3.287850E+00
3.527600E+00	8.263490E-01	3.331780E+00
2.800120E+00	3.274110E+00	3.640430E+00
3.694990E+00	9.602700E-01	3.364140E+00
3.579920E+00	8.685910E-01	3.320330E+00
2.864760E+00	3.282530E+00	3.642520E+00
3.845300E+00	1.115390E+00	3.335330E+00
2.913700E+00	3.277720E+00	3.627070E+00
2.966520E+00	3.265630E+00	3.690700E+00
3.923060E+00	1.204450E+00	3.322760E+00
3.922080E+00	1.191100E+00	3.377560E+00
3.037090E+00	3.216720E+00	3.652960E+00
3.085740E+00	3.196740E+00	3.638620E+00
4.064830E+00	1.448010E+00	3.345830E+00
4.028210E+00	1.365470E+00	3.356960E+00
3.983260E+00	1.258640E+00	3.391960E+00
3.116370E+00	3.179350E+00	3.623580E+00
3.175180E+00	3.147150E+00	3.646530E+00
3.261910E+00	3.135660E+00	3.680490E+00
4.086380E+00	2.020800E+00	3.377850E+00
4.099180E+00	1.929930E+00	3.376640E+00
4.107380E+00	1.817620E+00	3.390310E+00
4.114810E+00	1.684830E+00	3.422990E+00
4.123680E+00	1.774810E+00	3.445080E+00
4.092660E+00	1.530130E+00	3.389740E+00
4.072120E+00	1.428940E+00	3.411190E+00
3.332010E+00	3.113530E+00	3.629680E+00
3.413170E+00	3.131610E+00	3.668350E+00
4.033560E+00	2.356900E+00	3.464000E+00
4.064100E+00	2.258140E+00	3.525270E+00
4.087640E+00	2.127590E+00	3.442900E+00
4.102490E+00	1.996480E+00	3.460900E+00
4.121070E+00	1.896630E+00	3.457590E+00
4.124350E+00	1.824180E+00	3.462890E+00
3.488020E+00	3.122140E+00	3.612730E+00
3.564990E+00	3.133300E+00	3.649000E+00
3.867080E+00	2.762980E+00	3.549510E+00
3.905790E+00	2.684370E+00	3.614410E+00
3.932850E+00	2.597240E+00	3.563550E+00
3.980670E+00	2.509310E+00	3.521570E+00
4.005740E+00	2.441440E+00	3.459000E+00
3.646410E+00	3.120800E+00	3.617030E+00
3.722960E+00	3.096840E+00	3.639950E+00
3.746260E+00	3.055590E+00	3.602610E+00
3.778080E+00	3.010380E+00	3.595220E+00
3.819400E+00	2.925990E+00	3.610320E+00
3.812870E+00	2.989900E+00	3.637120E+00
3.834190E+00	2.843870E+00	3.541240E+00
3.770650E+00	3.060010E+00	3.653360E+00
3.802690E+00	3.023600E+00	3.654390E+00
1.747850E+00	2.308130E+00	3.676370E+00
1.780100E+00	2.352780E+00	3.662560E+00
1.751790E+00	2.300760E+00	3.628300E+00
1.739160E+00	2.231440E+00	3.560110E+00
1.716510E+00	2.241920E+00	3.644970E+00
1.666700E+00	2.106420E+00	3.508260E+00
1.675430E+00	2.145340E+00	3.600300E+00
1.589550E+00	1.996320E+00	3.468130E+00
1.613680E+00	2.037390E+00	3.556980E+00
1.525450E+00	1.891610E+00	3.442570E+00
1.548560E+00	1.929970E+00	3.522430E+00
1.463970E+00	1.793730E+00	3.422450E+00
1.491140E+00	1.828480E+00	3.500070E+00
1.416490E+00	1.707980E+00	3.409350E+00
1.430290E+00	1.725930E+00	3.497850E+00
1.402520E+00	1.659940E+00	3.410910E+00
1.407210E+00	1.666140E+00	3.453650E+00
1.399140E+00	1.618750E+00	3.440910E+00
1.796350E+00	2.343660E+00	3.603540E+00
1.833730E+00	2.434350E+00	3.679230E+00
1.391720E+00	1.548540E+00	3.410900E+00
1.397900E+00	1.508240E+00	3.356230E+00
1.399740E+00	1.495460E+00	3.411300E+00
1.413640E+00	1.462000E+00	3.390250E+00
1.860110E+00	2.432960E+00	3.576680E+00
1.874610E+00	2.501860E+00	3.650680E+00
1.445990E+00	1.412130E+00	3.347240E+00
1.501780E+00	1.346260E+00	3.330530E+00
1.487390E+00	1.355580E+00	3.444400E+00
1.540750E+00	1.307890E+00	3.356990E+00
1.525270E+00	1.314990E+00	3.407090E+00
1.576040E+00	1.286810E+00	3.403620E+00
1.893910E+00	2.544270E+00	3.666210E+00
1.910870E+00	2.584180E+00	3.684220E+00
1.905440E+00	2.552050E+00	3.622290E+00
1.648750E+00	1.250260E+00	3.375770E+00
1.753830E+00	1.214830E+00	3.381560E+00
1.720740E+00	1.220640E+00	3.487590E+00
1.811110E+00	1.204030E+00	3.470010E+00
1.956340E+00	2.748380E+00	3.671250E+00
1.935090E+00	2.655470E+00	3.669800E+00
1.885040E+00	1.194930E+00	3.396800E+00
2.004290E+00	2.866430E+00	3.709350E+00
1.983030E+00	2.807830E+00	3.735030E+00
1.982490E+00	1.173850E+00	3.369010E+00
1.996490E+00	1.170790E+00	3.446220E+00
2.060700E+00	1.163630E+00	3.417890E+00
2.034690E+00	2.917990E+00	3.694300E+00
2.168170E+00	1.136930E+00	3.441950E+00
2.282430E+00	1.098600E+00	3.507160E+00
2.077510E+00	2.955740E+00	3.661530E+00
2.362650E+00	1.066810E+00	3.478490E+00
2.129360E+00	3.012640E+00	3.728240E+00
2.173660E+00	3.052100E+00	3.742740E+00
2.168710E+00	3.028580E+00	3.673780E+00
2.444140E+00	1.015760E+00	3.448750E+00
2.534180E+00	9.661950E-01	3.534480E+00
2.211410E+00	3.074320E+00	3.705520E+00
2.610260E+00	9.030670E-01	3.493940E+00
2.268520E+00	3.110370E+00	3.684470E+00
2.688830E+00	8.331250E-01	3.444690E+00
2.774530E+00	7.716280E-01	3.516380E+00
2.324750E+00	3.166710E+00	3.753340E+00
2.388530E+00	3.200900E+00	3.763600E+00
2.360600E+00	3.169650E+00	3.704250E+00
2.861360E+00	7.074440E-01	3.453060E+00
2.940160E+00	6.551770E-01	3.515010E+00
2.404050E+00	3.177520E+00	3.689870E+00
2.448610E+00	3.224230E+00	3.762970E+00
3.028790E+00	6.338090E-01	3.470240E+00
3.110920E+00	6.216270E-01	3.536860E+00
2.474390E+00	3.211470E+00	3.699780E+00
2.486350E+00	3.243280E+00	3.761830E+00
3.210610E+00	6.334290E-01	3.490900E+00
2.518160E+00	3.256640E+00	3.766280E+00
2.559260E+00	3.251070E+00	3.731110E+00
3.317220E+00	6.803170E-01	3.452360E+00
2.647800E+00	3.270120E+00	3.748920E+00
3.417890E+00	7.338530E-01	3.434340E+00
2.724640E+00	3.296860E+00	3.754270E+00
3.516940E+00	8.152030E-01	3.493300E+00
3.571180E+00	8.593660E-01	3.395930E+00
3.644140E+00	9.155440E-01	3.489260E+00
2.793190E+00	3.314260E+00	3.748320E+00
3.749740E+00	1.003770E+00	3.497810E+00
2.855420E+00	3.313380E+00	3.743300E+00
3.837560E+00	1.083070E+00	3.462810E+00
2.913910E+00	3.303160E+00	3.728700E+00
2.968080E+00	3.307520E+00	3.801450E+00
3.921400E+00	1.184580E+00	3.442610E+00
3.016930E+00	3.264530E+00	3.758300E+00
3.083880E+00	3.238640E+00	3.771250E+00
3.106530E+00	3.194100E+00	3.682630E+00
3.145380E+00	3.190730E+00	3.736630E+00
4.047510E+00	1.353360E+00	3.459390E+00
4.000600E+00	1.266060E+00	3.509950E+00
3.210160E+00	3.169520E+00	3.744560E+00
3.265990E+00	3.163180E+00	3.745400E+00
4.139210E+00	1.762890E+00	3.511360E+00
4.135780E+00	1.668840E+00	3.529320E+00
4.114340E+00	1.572680E+00	3.509510E+00
4.091770E+00	1.454800E+00	3.493050E+00
3.332800E+00	3.152140E+00	3.729650E+00
3.414490E+00	3.161770E+00	3.733650E+00
4.048850E+00	2.375220E+00	3.622030E+00
4.017280E+00	2.429430E+00	3.536390E+00
4.014570E+00	2.472220E+00	3.605150E+00
4.082880E+00	2.262940E+00	3.631950E+00
4.099450E+00	2.168140E+00	3.589740E+00
4.113830E+00	2.047860E+00	3.560590E+00
4.133800E+00	1.933480E+00	3.543640E+00
4.134330E+00	1.851080E+00	3.517450E+00
3.500630E+00	3.165280E+00	3.719890E+00
3.640010E+00	3.174300E+00	3.733670E+00
3.884860E+00	2.784580E+00	3.703150E+00
3.848900E+00	2.833770E+00	3.619700E+00
3.852090E+00	2.873210E+00	3.692440E+00
3.919720E+00	2.692060E+00	3.709730E+00
3.943550E+00	2.622220E+00	3.666660E+00
3.983150E+00	2.547760E+00	3.630480E+00
3.698000E+00	3.175270E+00	3.735840E+00
3.702160E+00	3.151290E+00	3.700260E+00
3.821560E+00	3.006790E+00	3.704680E+00
3.840760E+00	2.944470E+00	3.745180E+00
3.720780E+00	3.164170E+00	3.737650E+00
3.754470E+00	3.122980E+00	3.741080E+00
3.795940E+00	3.056500E+00	3.701270E+00
1.673270E+00	2.160020E+00	3.739100E+00
1.699680E+00	2.205300E+00	3.750550E+00
1.681420E+00	2.172280E+00	3.688360E+00
1.629790E+00	2.073950E+00	3.642970E+00
1.646940E+00	2.102280E+00	3.720600E+00
1.570940E+00	1.970520E+00	3.606150E+00
1.593140E+00	2.007600E+00	3.688130E+00
1.515270E+00	1.867580E+00	3.580760E+00
1.540680E+00	1.907210E+00	3.661860E+00
1.462930E+00	1.781600E+00	3.563190E+00
1.481370E+00	1.802040E+00	3.659990E+00
1.434740E+00	1.732640E+00	3.559540E+00
1.442890E+00	1.739020E+00	3.610570E+00
1.426780E+00	1.690720E+00	3.587930E+00
1.787820E+00	2.352840E+00	3.735490E+00
1.728890E+00	2.261950E+00	3.717540E+00
1.414320E+00	1.636270E+00	3.531270E+00
1.402510E+00	1.575920E+00	3.506560E+00
1.411760E+00	1.569890E+00	3.611180E+00
1.410500E+00	1.522800E+00	3.550550E+00
1.840870E+00	2.443670E+00	3.768520E+00
1.872970E+00	2.504620E+00	3.776220E+00
1.855530E+00	2.481810E+00	3.732220E+00
1.417710E+00	1.475250E+00	3.488660E+00
1.450500E+00	1.412560E+00	3.473610E+00
1.458920E+00	1.430360E+00	3.584560E+00
1.480660E+00	1.378870E+00	3.505980E+00
1.480130E+00	1.390660E+00	3.554760E+00
1.505820E+00	1.352760E+00	3.547390E+00
1.885580E+00	2.532750E+00	3.718170E+00
1.910180E+00	2.568990E+00	3.816030E+00
1.553370E+00	1.307610E+00	3.502990E+00
1.638630E+00	1.261390E+00	3.498740E+00
1.613610E+00	1.272150E+00	3.605140E+00
1.685670E+00	1.230490E+00	3.536740E+00
1.668660E+00	1.237370E+00	3.582430E+00
1.719810E+00	1.207830E+00	3.586960E+00
1.938510E+00	2.632690E+00	3.822890E+00
1.951640E+00	2.666470E+00	3.808540E+00
1.931650E+00	2.625340E+00	3.756390E+00
1.877950E+00	1.186690E+00	3.512440E+00
1.811220E+00	1.188830E+00	3.572480E+00
1.915480E+00	1.161180E+00	3.600910E+00
1.968830E+00	2.727760E+00	3.789800E+00
1.970950E+00	1.162790E+00	3.524090E+00
2.054730E+00	1.139590E+00	3.584520E+00
1.997590E+00	1.137460E+00	3.610520E+00
2.082920E+00	1.132100E+00	3.657910E+00
2.016890E+00	2.859650E+00	3.798830E+00
1.996730E+00	2.808040E+00	3.811250E+00
2.093230E+00	1.150770E+00	3.521950E+00
2.135040E+00	1.125260E+00	3.615360E+00
2.035950E+00	2.909520E+00	3.776850E+00
2.238450E+00	1.093930E+00	3.609860E+00
2.081720E+00	2.970640E+00	3.797390E+00
2.361430E+00	1.061830E+00	3.597780E+00
2.169780E+00	3.051370E+00	3.812980E+00
2.131800E+00	3.021050E+00	3.825300E+00
2.450620E+00	1.006620E+00	3.567200E+00
2.544420E+00	9.692780E-01	3.654450E+00
2.204100E+00	3.081340E+00	3.791360E+00
2.620100E+00	8.993230E-01	3.615070E+00
2.259320E+00	3.132150E+00	3.815450E+00
2.694060E+00	8.279330E-01	3.569300E+00
2.778830E+00	7.789370E-01	3.641440E+00
2.374810E+00	3.206650E+00	3.850440E+00
2.319190E+00	3.181410E+00	3.852810E+00
2.855930E+00	7.087970E-01	3.579370E+00
2.935280E+00	6.600930E-01	3.637530E+00
2.439740E+00	3.234980E+00	3.849710E+00
3.020140E+00	6.334860E-01	3.583440E+00
3.109280E+00	6.242480E-01	3.653870E+00
2.508410E+00	3.267040E+00	3.839060E+00
3.206660E+00	6.326150E-01	3.610740E+00
2.567180E+00	3.293010E+00	3.881760E+00
2.565740E+00	3.282680E+00	3.823890E+00
3.308460E+00	6.728510E-01	3.571580E+00
2.596450E+00	3.296590E+00	3.876120E+00
2.638630E+00	3.295590E+00	3.871420E+00
3.414240E+00	7.271810E-01	3.535060E+00
2.720790E+00	3.317700E+00	3.866440E+00
3.599140E+00	9.015620E-01	3.603420E+00
3.498320E+00	8.093430E-01	3.624080E+00
2.797960E+00	3.336800E+00	3.865080E+00
3.721520E+00	9.975590E-01	3.594780E+00
2.845120E+00	3.335760E+00	3.826890E+00
3.828480E+00	1.094070E+00	3.578570E+00
2.905730E+00	3.334560E+00	3.847900E+00
2.972480E+00	3.327780E+00	3.912630E+00
3.915950E+00	1.187530E+00	3.550070E+00
3.029420E+00	3.287990E+00	3.852920E+00
3.104140E+00	3.274480E+00	3.880100E+00
3.161020E+00	3.217210E+00	3.811250E+00
4.055060E+00	1.368810E+00	3.571750E+00
3.993970E+00	1.276820E+00	3.620330E+00
3.186890E+00	3.247310E+00	3.889020E+00
3.244040E+00	3.238990E+00	3.884380E+00
3.261160E+00	3.202420E+00	3.814570E+00
4.152780E+00	1.712820E+00	3.595860E+00
4.133140E+00	1.612040E+00	3.614340E+00
4.153650E+00	1.681930E+00	3.658070E+00
4.104370E+00	1.486910E+00	3.604500E+00
3.308310E+00	3.240500E+00	3.884880E+00
3.392500E+00	3.241390E+00	3.899660E+00
3.403010E+00	3.197640E+00	3.813930E+00
4.019330E+00	2.497690E+00	3.713840E+00
4.052620E+00	2.405850E+00	3.774440E+00
4.081480E+00	2.301430E+00	3.728790E+00
4.105780E+00	2.197160E+00	3.703730E+00
4.123810E+00	2.085060E+00	3.675800E+00
4.142490E+00	1.964320E+00	3.652080E+00
4.149670E+00	1.822180E+00	3.618850E+00
4.158090E+00	1.735140E+00	3.651530E+00
3.474320E+00	3.236730E+00	3.882850E+00
3.551550E+00	3.243430E+00	3.929820E+00
3.554740E+00	3.201970E+00	3.835020E+00
3.858120E+00	2.876160E+00	3.792680E+00
3.884920E+00	2.811960E+00	3.855990E+00
3.913120E+00	2.725770E+00	3.801540E+00
3.943460E+00	2.638510E+00	3.771810E+00
3.979450E+00	2.577120E+00	3.712810E+00
3.631510E+00	3.223170E+00	3.911680E+00
3.692600E+00	3.185920E+00	3.850620E+00
3.712350E+00	3.173180E+00	3.768200E+00
3.739090E+00	3.159920E+00	3.805200E+00
3.819920E+00	3.025300E+00	3.841870E+00
3.798870E+00	3.065000E+00	3.763120E+00
3.778840E+00	3.105760E+00	3.826350E+00
3.845410E+00	2.945550E+00	3.842020E+00
3.761010E+00	3.138780E+00	3.807790E+00
1.663730E+00	2.169120E+00	3.873140E+00
1.693030E+00	2.221290E+00	3.862640E+00
1.673180E+00	2.157330E+00	3.797180E+00
1.618520E+00	2.049800E+00	3.769710E+00
1.635740E+00	2.098590E+00	3.851730E+00
1.566590E+00	1.952650E+00	3.742090E+00
1.593840E+00	2.008290E+00	3.830480E+00
1.521320E+00	1.865010E+00	3.723920E+00
1.550980E+00	1.916560E+00	3.807240E+00
1.489600E+00	1.814380E+00	3.724150E+00
1.511180E+00	1.838040E+00	3.789530E+00
1.474780E+00	1.776090E+00	3.755190E+00
1.722690E+00	2.281550E+00	3.899400E+00
1.764430E+00	2.339400E+00	3.885650E+00
1.742290E+00	2.273330E+00	3.811190E+00
1.447360E+00	1.698890E+00	3.709800E+00
1.423960E+00	1.627610E+00	3.646300E+00
1.438920E+00	1.637560E+00	3.719400E+00
1.418050E+00	1.585960E+00	3.668460E+00
1.432150E+00	1.601090E+00	3.722370E+00
1.422790E+00	1.558880E+00	3.706510E+00
1.800460E+00	2.398020E+00	3.925310E+00
1.834780E+00	2.454260E+00	3.915030E+00
1.812500E+00	2.391580E+00	3.841750E+00
1.435790E+00	1.474530E+00	3.603170E+00
1.432270E+00	1.507270E+00	3.687060E+00
1.454480E+00	1.450540E+00	3.634510E+00
1.453340E+00	1.464310E+00	3.672870E+00
1.472700E+00	1.432050E+00	3.676080E+00
1.866340E+00	2.495850E+00	3.859110E+00
1.500540E+00	1.372330E+00	3.657420E+00
1.544490E+00	1.312740E+00	3.616860E+00
1.533090E+00	1.327600E+00	3.675840E+00
1.583550E+00	1.287680E+00	3.651050E+00
1.566240E+00	1.302970E+00	3.693450E+00
1.615560E+00	1.272340E+00	3.697940E+00
1.908060E+00	2.585010E+00	3.918660E+00
1.932620E+00	2.648700E+00	3.926690E+00
1.929440E+00	2.623800E+00	3.869930E+00
1.687410E+00	1.220070E+00	3.694080E+00
1.763970E+00	1.179510E+00	3.664650E+00
1.747490E+00	1.181920E+00	3.725520E+00
1.798880E+00	1.171350E+00	3.741770E+00
1.951370E+00	2.682180E+00	3.875580E+00
1.869400E+00	1.167600E+00	3.697370E+00
1.973920E+00	2.767340E+00	3.923460E+00
1.995870E+00	2.827790E+00	3.924630E+00
1.990750E+00	2.796460E+00	3.864280E+00
1.996840E+00	1.139380E+00	3.702680E+00
2.115730E+00	1.131050E+00	3.742050E+00
2.012350E+00	2.849770E+00	3.875580E+00
2.200740E+00	1.105120E+00	3.704750E+00
2.045340E+00	2.927540E+00	3.893770E+00
2.255650E+00	1.087890E+00	3.680930E+00
2.282220E+00	1.085610E+00	3.718910E+00
2.088880E+00	2.999380E+00	3.920470E+00
2.120890E+00	3.045250E+00	3.946670E+00
2.116420E+00	3.018160E+00	3.879270E+00
2.352920E+00	1.071060E+00	3.723190E+00
2.287460E+00	1.084240E+00	3.685040E+00
2.156620E+00	3.063430E+00	3.905230E+00
2.457180E+00	1.014950E+00	3.691000E+00
2.557120E+00	9.747420E-01	3.776040E+00
2.208260E+00	3.100310E+00	3.877780E+00
2.631110E+00	9.099780E-01	3.738670E+00
2.254300E+00	3.167200E+00	3.956110E+00
2.304360E+00	3.215110E+00	3.983930E+00
2.295770E+00	3.182630E+00	3.909150E+00
2.703650E+00	8.412150E-01	3.694480E+00
2.791760E+00	7.894690E-01	3.769210E+00
2.351850E+00	3.225930E+00	3.948890E+00
2.862770E+00	7.176330E-01	3.708610E+00
2.941840E+00	6.681920E-01	3.747300E+00
2.423330E+00	3.254050E+00	3.948970E+00
3.019620E+00	6.395510E-01	3.700900E+00
3.111080E+00	6.289840E-01	3.771190E+00
2.488760E+00	3.283060E+00	3.945380E+00
3.206980E+00	6.346380E-01	3.730240E+00
2.552390E+00	3.303970E+00	3.945690E+00
3.305030E+00	6.765170E-01	3.693400E+00
2.605380E+00	3.308490E+00	3.935580E+00
2.658410E+00	3.334810E+00	4.005030E+00
3.406020E+00	7.301310E-01	3.655060E+00
2.717390E+00	3.341150E+00	3.975740E+00
3.577770E+00	8.983060E-01	3.720220E+00
3.492490E+00	8.080220E-01	3.740250E+00
2.782250E+00	3.353370E+00	3.965450E+00
3.689740E+00	9.923890E-01	3.702670E+00
2.840350E+00	3.356410E+00	3.962140E+00
2.862900E+00	3.344770E+00	3.904410E+00
2.914270E+00	3.368500E+00	3.989420E+00
3.814780E+00	1.116900E+00	3.701460E+00
2.982390E+00	3.359120E+00	3.990230E+00
3.909210E+00	1.203620E+00	3.653020E+00
3.044460E+00	3.330750E+00	3.966930E+00
3.149220E+00	3.318980E+00	3.975790E+00
4.052340E+00	1.390360E+00	3.718640E+00
3.978550E+00	1.277540E+00	3.689460E+00
3.212430E+00	3.331860E+00	4.002990E+00
3.239890E+00	3.280700E+00	3.944390E+00
4.141970E+00	1.629870E+00	3.695810E+00
4.120980E+00	1.530810E+00	3.704600E+00
4.108510E+00	1.479270E+00	3.750020E+00
3.274590E+00	3.340750E+00	4.011370E+00
3.347000E+00	3.341170E+00	4.025740E+00
3.341200E+00	3.287890E+00	3.960700E+00
4.032320E+00	2.520730E+00	3.870450E+00
3.988290E+00	2.570950E+00	3.786790E+00
3.971750E+00	2.621630E+00	3.866480E+00
4.069980E+00	2.414500E+00	3.876260E+00
4.090130E+00	2.328290E+00	3.839580E+00
4.114310E+00	2.226400E+00	3.811600E+00
4.132900E+00	2.115680E+00	3.786280E+00
4.146390E+00	2.001780E+00	3.763200E+00
4.161130E+00	1.877510E+00	3.748350E+00
4.163660E+00	1.723470E+00	3.733580E+00
4.142560E+00	1.600670E+00	3.763300E+00
4.128180E+00	1.525780E+00	3.768070E+00
3.409230E+00	3.321570E+00	4.012320E+00
3.461430E+00	3.282320E+00	3.958420E+00
3.558500E+00	3.290160E+00	4.012070E+00
3.866920E+00	2.915520E+00	3.921620E+00
3.897440E+00	2.848970E+00	3.998820E+00
3.921360E+00	2.755010E+00	3.918330E+00
3.934320E+00	2.682850E+00	3.857570E+00
3.640710E+00	3.262420E+00	3.990830E+00
3.711130E+00	3.220530E+00	3.964350E+00
3.778530E+00	3.139110E+00	3.940970E+00
3.752580E+00	3.148050E+00	3.848430E+00
3.841400E+00	3.055290E+00	3.987480E+00
3.849170E+00	2.984770E+00	3.915130E+00
1.693140E+00	2.220100E+00	3.934820E+00
1.659090E+00	2.144090E+00	3.921870E+00
1.632720E+00	2.071590E+00	3.924180E+00
1.589210E+00	1.979230E+00	3.905230E+00
1.550920E+00	1.890550E+00	3.885290E+00
1.506550E+00	1.801560E+00	3.882960E+00
1.466560E+00	1.740180E+00	3.805670E+00
1.478330E+00	1.742220E+00	3.866970E+00
1.467820E+00	1.703540E+00	3.839380E+00
1.765250E+00	2.335500E+00	3.957520E+00
1.724180E+00	2.280070E+00	3.949770E+00
1.460120E+00	1.640810E+00	3.816430E+00
1.446730E+00	1.579020E+00	3.796260E+00
1.442430E+00	1.539530E+00	3.772610E+00
1.461120E+00	1.552320E+00	3.846830E+00
1.472530E+00	1.513090E+00	3.833900E+00
1.835170E+00	2.445730E+00	3.972460E+00
1.812960E+00	2.398300E+00	3.990160E+00
1.479610E+00	1.462110E+00	3.764460E+00
1.497560E+00	1.416860E+00	3.742020E+00
1.515090E+00	1.431130E+00	3.821570E+00
1.525590E+00	1.385990E+00	3.786980E+00
1.879850E+00	2.517570E+00	3.985710E+00
1.541720E+00	1.336140E+00	3.742590E+00
1.595910E+00	1.295280E+00	3.788070E+00
1.646170E+00	1.251830E+00	3.770850E+00
1.646890E+00	1.255850E+00	3.866930E+00
1.692880E+00	1.215790E+00	3.821270E+00
1.930720E+00	2.634410E+00	3.980280E+00
1.916610E+00	2.590110E+00	4.000330E+00
1.765990E+00	1.181220E+00	3.817310E+00
1.872280E+00	1.164780E+00	3.823100E+00
1.959640E+00	2.703530E+00	3.997970E+00
1.959540E+00	1.143720E+00	3.800440E+00
1.951550E+00	1.144200E+00	3.876510E+00
2.023270E+00	1.134420E+00	3.884580E+00
2.000910E+00	2.827880E+00	3.998590E+00
1.985470E+00	2.775820E+00	4.017620E+00
2.089840E+00	1.133790E+00	3.830260E+00
2.018220E+00	2.882190E+00	3.965070E+00
2.201680E+00	1.102830E+00	3.819280E+00
2.054850E+00	2.950380E+00	4.036010E+00
2.086190E+00	3.007990E+00	4.060530E+00
2.071820E+00	2.988450E+00	3.985420E+00
2.293950E+00	1.083880E+00	3.793210E+00
2.109470E+00	3.042570E+00	4.021720E+00
2.384620E+00	1.059170E+00	3.846600E+00
2.151950E+00	3.089620E+00	4.008820E+00
2.475690E+00	1.010020E+00	3.828980E+00
2.576910E+00	9.772860E-01	3.879540E+00
2.197890E+00	3.127240E+00	3.983930E+00
2.640790E+00	9.212490E-01	3.862070E+00
2.293850E+00	3.225510E+00	4.062450E+00
2.243470E+00	3.183590E+00	4.070480E+00
2.720030E+00	8.513230E-01	3.827380E+00
2.800080E+00	8.018830E-01	3.864300E+00
2.349100E+00	3.257260E+00	4.059280E+00
2.892150E+00	7.222940E-01	3.873580E+00
2.412980E+00	3.278800E+00	4.055320E+00
3.016980E+00	6.542870E-01	3.823640E+00
2.475270E+00	3.305260E+00	4.048380E+00
2.535790E+00	3.330640E+00	4.041900E+00
3.308410E+00	6.812190E-01	3.816540E+00
3.205790E+00	6.370110E-01	3.844090E+00
2.599240E+00	3.340090E+00	4.032540E+00
2.654310E+00	3.354820E+00	4.114260E+00
3.409840E+00	7.351100E-01	3.773840E+00
2.719390E+00	3.369550E+00	4.087770E+00
3.561490E+00	8.868910E-01	3.841090E+00
3.487890E+00	8.007000E-01	3.831320E+00
2.768190E+00	3.377790E+00	4.041800E+00
3.665740E+00	9.897250E-01	3.813510E+00
2.832960E+00	3.386050E+00	4.060210E+00
2.912800E+00	3.413740E+00	4.129750E+00
3.759000E+00	1.077840E+00	3.789090E+00
3.009890E+00	3.404760E+00	4.080300E+00
3.852470E+00	1.203430E+00	3.840790E+00
[truncated: 10,719 more rows]
