# Supplementary material for: A New MRI-Based Model of Heart Function with Coupled Hemodynamics and Application to Normal and Diseased Canine Left Ventricles
Source: Front Bioeng Biotechnol. 2015 Sep 23;3:140. doi: 10.3389/fbioe.2015.00140 (PMC4585083; doi:10.3389/fbioe.2015.00140)
Supplement: Supplementary file 3 [file Data_Sheet_3.ZIP › Case1_Normal_SR_Systole/nodes/case1_systole_time_0.3602.csv]

3.104370E+00	1.867530E+00	9.766870E-01
3.124970E+00	1.921380E+00	9.789980E-01
3.142910E+00	1.883310E+00	9.896080E-01
3.146080E+00	1.836850E+00	1.009120E+00
3.173610E+00	1.986070E+00	9.844800E-01
3.200060E+00	2.045450E+00	9.919850E-01
3.223180E+00	2.001220E+00	1.003080E+00
3.223750E+00	1.918060E+00	1.027650E+00
3.308180E+00	1.866840E+00	1.114820E+00
3.247700E+00	1.807860E+00	1.093240E+00
3.346050E+00	1.819290E+00	1.201030E+00
3.287070E+00	2.037560E+00	1.040060E+00
3.340060E+00	1.952490E+00	1.125540E+00
3.368710E+00	1.891570E+00	1.199270E+00
2.814390E+00	2.079750E+00	1.021010E+00
2.837010E+00	2.167600E+00	1.036110E+00
2.869610E+00	2.121850E+00	1.011440E+00
2.879850E+00	2.062610E+00	9.970000E-01
2.888520E+00	2.245180E+00	1.052810E+00
2.910210E+00	2.317980E+00	1.094310E+00
2.947520E+00	2.275090E+00	1.058170E+00
2.994690E+00	2.174540E+00	1.008650E+00
3.100090E+00	2.019630E+00	9.561010E-01
2.962270E+00	2.010430E+00	9.854620E-01
3.034130E+00	1.853490E+00	9.949920E-01
3.156460E+00	1.740090E+00	1.093710E+00
3.033850E+00	1.706170E+00	1.081270E+00
3.223180E+00	1.665720E+00	1.236740E+00
3.119530E+00	1.624390E+00	1.214170E+00
3.223860E+00	1.627670E+00	1.319340E+00
3.020920E+00	2.337720E+00	1.090000E+00
3.189630E+00	2.319440E+00	1.105810E+00
3.212810E+00	2.153920E+00	1.024160E+00
3.288440E+00	1.733440E+00	1.210980E+00
3.320200E+00	1.682590E+00	1.408920E+00
3.292410E+00	2.260350E+00	1.126640E+00
3.300470E+00	2.339880E+00	1.185560E+00
3.348980E+00	2.167700E+00	1.128350E+00
3.389070E+00	2.053480E+00	1.180290E+00
3.416960E+00	1.956140E+00	1.241480E+00
3.436060E+00	1.871760E+00	1.300130E+00
3.399250E+00	1.781020E+00	1.335930E+00
3.383670E+00	2.299510E+00	1.244850E+00
3.441960E+00	2.158550E+00	1.262200E+00
3.468940E+00	2.025110E+00	1.308720E+00
3.468530E+00	1.945670E+00	1.328510E+00
2.529310E+00	2.474430E+00	1.352910E+00
2.555820E+00	2.525470E+00	1.371780E+00
2.575400E+00	2.477530E+00	1.327130E+00
2.639840E+00	2.415050E+00	1.270250E+00
2.531930E+00	2.408580E+00	1.327700E+00
2.658370E+00	2.258220E+00	1.168330E+00
2.545480E+00	2.277020E+00	1.266710E+00
2.710700E+00	2.090090E+00	1.074060E+00
2.569700E+00	2.122620E+00	1.212810E+00
2.694370E+00	1.911860E+00	1.103510E+00
2.600010E+00	1.955680E+00	1.201380E+00
2.749420E+00	1.811640E+00	1.088120E+00
2.650750E+00	1.787490E+00	1.193950E+00
2.759760E+00	1.721540E+00	1.161450E+00
2.643320E+00	2.534410E+00	1.351370E+00
2.793360E+00	2.526630E+00	1.270790E+00
2.758520E+00	2.390270E+00	1.183180E+00
2.803010E+00	2.276250E+00	1.097160E+00
2.827910E+00	1.941830E+00	1.035170E+00
2.877690E+00	1.740720E+00	1.077230E+00
2.965250E+00	1.625080E+00	1.193190E+00
2.834510E+00	1.640090E+00	1.200810E+00
3.052670E+00	1.544690E+00	1.333630E+00
2.901120E+00	1.549180E+00	1.320390E+00
3.108970E+00	1.504100E+00	1.469390E+00
2.987130E+00	1.472790E+00	1.499850E+00
3.111850E+00	1.454380E+00	1.584840E+00
2.928030E+00	2.426400E+00	1.179300E+00
2.983940E+00	2.564240E+00	1.317330E+00
3.223440E+00	1.577950E+00	1.435980E+00
3.220250E+00	1.507980E+00	1.602110E+00
3.082900E+00	2.523890E+00	1.256540E+00
3.133260E+00	2.596730E+00	1.372390E+00
3.129820E+00	2.442720E+00	1.179740E+00
3.346490E+00	1.624040E+00	1.527150E+00
3.374040E+00	1.591250E+00	1.676860E+00
3.218430E+00	2.542410E+00	1.312410E+00
3.267950E+00	2.618590E+00	1.448450E+00
3.314940E+00	2.438970E+00	1.265380E+00
3.458780E+00	1.842230E+00	1.450770E+00
3.470270E+00	1.762720E+00	1.530130E+00
3.431560E+00	1.677470E+00	1.606290E+00
3.340620E+00	2.560370E+00	1.409760E+00
3.367680E+00	2.619870E+00	1.516720E+00
3.417850E+00	2.511230E+00	1.419560E+00
3.447260E+00	2.406930E+00	1.391790E+00
3.477850E+00	2.261070E+00	1.385830E+00
3.505040E+00	2.117480E+00	1.435260E+00
3.502830E+00	1.955540E+00	1.508140E+00
3.533260E+00	2.064020E+00	1.549890E+00
3.509020E+00	1.839960E+00	1.547140E+00
3.426480E+00	2.579450E+00	1.503420E+00
3.492830E+00	2.506020E+00	1.562270E+00
3.521030E+00	2.360280E+00	1.534990E+00
3.535050E+00	2.223770E+00	1.537780E+00
3.544770E+00	2.129050E+00	1.569280E+00
2.269660E+00	2.531930E+00	1.622930E+00
2.298900E+00	2.597340E+00	1.628020E+00
2.312870E+00	2.538840E+00	1.577290E+00
2.351520E+00	2.465310E+00	1.525690E+00
2.274520E+00	2.460930E+00	1.610490E+00
2.378190E+00	2.326940E+00	1.469870E+00
2.292730E+00	2.338760E+00	1.569740E+00
2.392610E+00	2.177640E+00	1.427020E+00
2.312830E+00	2.203560E+00	1.523170E+00
2.413880E+00	2.020070E+00	1.411930E+00
2.340440E+00	2.054090E+00	1.514230E+00
2.443580E+00	1.871390E+00	1.400950E+00
2.369100E+00	1.906330E+00	1.508540E+00
2.495730E+00	1.762000E+00	1.414310E+00
2.417130E+00	1.744430E+00	1.538930E+00
2.522410E+00	1.649570E+00	1.506960E+00
2.352800E+00	2.672110E+00	1.628190E+00
2.399250E+00	2.744760E+00	1.654590E+00
2.406270E+00	2.689980E+00	1.599660E+00
2.402940E+00	2.605490E+00	1.544900E+00
2.471010E+00	2.471370E+00	1.420220E+00
2.457000E+00	2.297720E+00	1.362870E+00
2.467910E+00	2.148840E+00	1.315250E+00
2.495270E+00	1.990640E+00	1.306850E+00
2.534250E+00	1.836710E+00	1.301250E+00
2.591530E+00	1.687100E+00	1.357930E+00
2.649010E+00	1.603920E+00	1.385670E+00
2.615020E+00	1.582350E+00	1.484240E+00
2.685820E+00	1.560290E+00	1.451870E+00
2.472720E+00	2.699720E+00	1.582140E+00
2.484200E+00	2.760410E+00	1.631740E+00
2.580550E+00	2.632780E+00	1.469830E+00
2.734730E+00	1.604370E+00	1.307530E+00
2.843080E+00	1.496380E+00	1.444660E+00
2.755420E+00	1.516120E+00	1.475720E+00
2.899830E+00	1.447120E+00	1.531820E+00
2.837050E+00	1.416850E+00	1.567780E+00
2.945470E+00	1.405060E+00	1.603670E+00
2.565240E+00	2.753540E+00	1.593860E+00
2.710890E+00	2.717840E+00	1.567980E+00
2.705680E+00	2.661420E+00	1.486280E+00
2.736250E+00	2.617840E+00	1.406070E+00
3.202730E+00	1.436390E+00	1.712600E+00
3.067300E+00	1.375510E+00	1.709350E+00
3.199330E+00	1.382320E+00	1.825380E+00
2.796130E+00	2.689730E+00	1.487780E+00
2.814930E+00	2.732610E+00	1.563480E+00
2.899180E+00	2.636450E+00	1.427710E+00
3.333570E+00	1.489650E+00	1.751110E+00
3.310700E+00	1.423440E+00	1.846850E+00
2.902980E+00	2.709390E+00	1.569330E+00
3.069010E+00	2.696540E+00	1.563830E+00
3.058980E+00	2.639450E+00	1.431560E+00
3.423970E+00	1.535290E+00	1.787680E+00
3.443510E+00	1.499250E+00	1.908230E+00
3.189360E+00	2.669050E+00	1.513050E+00
3.179790E+00	2.706260E+00	1.610050E+00
3.511260E+00	1.740110E+00	1.705870E+00
3.532800E+00	1.663580E+00	1.784970E+00
3.506010E+00	1.577950E+00	1.840150E+00
3.257180E+00	2.709870E+00	1.640380E+00
3.316660E+00	2.662420E+00	1.591280E+00
3.560360E+00	2.062190E+00	1.682880E+00
3.571720E+00	1.948770E+00	1.740690E+00
3.553620E+00	1.826800E+00	1.718370E+00
3.576910E+00	1.733870E+00	1.795670E+00
3.440700E+00	2.630260E+00	1.639300E+00
3.539710E+00	2.572610E+00	1.721260E+00
3.550010E+00	2.506130E+00	1.680720E+00
3.560400E+00	2.427920E+00	1.682810E+00
3.563860E+00	2.290350E+00	1.700020E+00
3.585580E+00	2.373770E+00	1.785360E+00
3.564250E+00	2.174820E+00	1.665190E+00
3.579040E+00	2.488350E+00	1.775490E+00
3.586760E+00	2.426660E+00	1.785830E+00
2.132120E+00	2.581150E+00	1.820920E+00
2.166080E+00	2.645640E+00	1.826440E+00
2.174500E+00	2.591270E+00	1.771240E+00
2.215370E+00	2.518400E+00	1.695540E+00
2.131220E+00	2.511570E+00	1.800870E+00
2.218410E+00	2.355860E+00	1.676950E+00
2.143800E+00	2.384030E+00	1.774990E+00
2.238370E+00	2.219810E+00	1.635890E+00
2.144800E+00	2.220120E+00	1.754230E+00
2.271370E+00	2.084710E+00	1.618010E+00
2.205490E+00	2.110030E+00	1.704980E+00
2.299210E+00	1.946440E+00	1.606390E+00
2.225400E+00	1.986320E+00	1.704080E+00
2.335090E+00	1.807940E+00	1.606090E+00
2.259540E+00	1.846150E+00	1.693480E+00
2.369050E+00	1.725400E+00	1.628900E+00
2.327360E+00	1.703810E+00	1.713680E+00
2.394150E+00	1.655610E+00	1.660300E+00
2.217150E+00	2.722540E+00	1.824520E+00
2.263030E+00	2.800610E+00	1.853060E+00
2.269250E+00	2.750090E+00	1.792440E+00
2.268440E+00	2.670510E+00	1.733710E+00
2.570990E+00	1.526220E+00	1.599760E+00
2.467540E+00	1.585840E+00	1.631660E+00
2.608440E+00	1.460260E+00	1.674050E+00
2.537050E+00	1.451370E+00	1.756030E+00
2.650550E+00	1.386970E+00	1.757890E+00
2.343300E+00	2.785480E+00	1.757700E+00
2.396440E+00	2.856710E+00	1.836270E+00
2.689970E+00	1.452990E+00	1.592440E+00
2.819160E+00	1.355670E+00	1.729280E+00
2.742420E+00	1.352450E+00	1.771840E+00
2.900010E+00	1.289590E+00	1.829550E+00
2.826340E+00	1.257270E+00	1.890970E+00
2.930220E+00	1.236460E+00	1.925670E+00
2.498060E+00	2.811010E+00	1.709610E+00
2.539300E+00	2.867510E+00	1.847280E+00
2.926660E+00	1.356060E+00	1.725570E+00
3.011360E+00	1.282520E+00	1.877130E+00
2.621820E+00	2.841210E+00	1.774200E+00
2.673180E+00	2.865810E+00	1.875110E+00
2.663370E+00	2.798180E+00	1.678840E+00
3.294100E+00	1.355720E+00	1.934940E+00
3.161520E+00	1.309370E+00	1.922880E+00
3.293680E+00	1.307660E+00	2.035530E+00
2.748750E+00	2.816170E+00	1.801580E+00
2.782660E+00	2.845320E+00	1.900310E+00
2.843630E+00	2.784270E+00	1.673130E+00
3.402500E+00	1.413030E+00	1.960490E+00
3.404490E+00	1.365340E+00	2.052410E+00
2.831660E+00	2.861050E+00	1.943850E+00
2.846230E+00	2.873430E+00	2.005070E+00
2.872160E+00	2.859350E+00	1.959680E+00
2.886800E+00	2.826330E+00	1.887010E+00
2.978970E+00	2.780450E+00	1.809580E+00
3.025360E+00	2.755840E+00	1.696370E+00
3.475960E+00	1.441740E+00	1.980580E+00
3.482700E+00	1.414750E+00	2.033470E+00
2.912900E+00	2.851990E+00	2.017870E+00
2.996370E+00	2.826990E+00	1.993320E+00
3.020220E+00	2.806040E+00	1.912660E+00
3.109530E+00	2.786520E+00	1.854030E+00
3.205340E+00	2.758000E+00	1.719360E+00
3.584700E+00	1.636530E+00	1.929530E+00
3.600930E+00	1.556050E+00	1.996460E+00
3.546800E+00	1.463630E+00	2.028350E+00
3.102230E+00	2.826220E+00	1.993530E+00
3.197910E+00	2.821230E+00	1.962780E+00
3.229840E+00	2.799020E+00	1.876790E+00
3.319530E+00	2.786040E+00	1.872510E+00
3.384730E+00	2.738930E+00	1.749560E+00
3.616980E+00	2.008470E+00	1.867210E+00
3.638620E+00	1.881000E+00	1.922070E+00
3.664830E+00	1.972130E+00	1.991980E+00
3.629930E+00	1.725560E+00	1.943890E+00
3.653420E+00	1.627770E+00	2.008750E+00
3.300120E+00	2.833400E+00	1.984750E+00
3.393500E+00	2.827050E+00	1.971020E+00
3.417610E+00	2.790580E+00	1.896050E+00
3.478890E+00	2.761050E+00	1.888690E+00
3.511890E+00	2.669040E+00	1.838690E+00
3.587200E+00	2.301700E+00	1.864090E+00
3.606290E+00	2.159980E+00	1.895340E+00
3.608160E+00	2.269330E+00	1.953180E+00
3.645100E+00	2.040730E+00	1.973370E+00
3.491580E+00	2.821700E+00	2.000920E+00
3.555750E+00	2.747740E+00	1.976500E+00
3.587770E+00	2.659730E+00	1.982190E+00
3.587220E+00	2.556080E+00	1.919700E+00
3.597370E+00	2.402300E+00	1.921000E+00
3.601850E+00	2.323560E+00	1.932600E+00
2.040930E+00	2.602460E+00	2.034360E+00
2.090130E+00	2.675250E+00	2.050880E+00
2.075230E+00	2.616930E+00	1.983520E+00
2.087950E+00	2.559060E+00	1.893790E+00
2.020950E+00	2.537490E+00	2.001380E+00
2.078510E+00	2.406020E+00	1.873580E+00
2.018020E+00	2.421930E+00	1.970140E+00
2.081980E+00	2.280750E+00	1.836060E+00
2.007050E+00	2.265700E+00	1.943060E+00
2.089890E+00	2.209900E+00	1.828120E+00
2.054680E+00	2.202980E+00	1.881830E+00
2.085920E+00	2.134690E+00	1.859860E+00
2.127610E+00	1.877390E+00	1.871940E+00
2.113480E+00	1.940330E+00	1.869760E+00
2.173630E+00	1.893830E+00	1.796480E+00
2.236310E+00	1.755890E+00	1.803920E+00
2.155810E+00	1.798500E+00	1.882260E+00
2.292850E+00	1.614230E+00	1.836660E+00
2.208470E+00	1.667290E+00	1.910740E+00
2.332750E+00	1.528010E+00	1.872160E+00
2.274090E+00	1.516790E+00	1.961350E+00
2.368470E+00	1.451530E+00	1.935340E+00
2.151200E+00	2.707310E+00	1.923720E+00
2.150140E+00	2.764130E+00	2.012240E+00
2.142400E+00	2.040960E+00	1.799290E+00
2.397870E+00	1.534260E+00	1.792180E+00
2.476240E+00	1.427750E+00	1.838140E+00
2.450100E+00	1.389460E+00	1.940660E+00
2.540150E+00	1.351150E+00	1.911940E+00
2.183510E+00	2.812970E+00	2.027670E+00
2.248580E+00	2.860790E+00	2.046370E+00
2.208380E+00	2.817200E+00	1.955730E+00
2.721310E+00	1.292770E+00	1.880670E+00
2.629150E+00	1.319100E+00	1.889240E+00
2.767900E+00	1.238540E+00	1.956460E+00
2.712260E+00	1.212190E+00	2.022970E+00
2.816710E+00	1.183460E+00	2.026140E+00
2.316950E+00	2.863990E+00	1.942020E+00
2.356760E+00	2.897580E+00	2.032020E+00
3.011110E+00	1.209640E+00	2.003390E+00
2.920880E+00	1.173710E+00	2.032630E+00
3.029220E+00	1.153560E+00	2.093060E+00
2.420790E+00	2.928970E+00	2.061330E+00
2.483260E+00	2.957080E+00	2.128170E+00
2.476200E+00	2.932420E+00	2.049040E+00
2.451550E+00	2.912890E+00	1.960510E+00
3.095090E+00	1.236700E+00	1.990960E+00
3.097840E+00	1.186090E+00	2.071080E+00
2.552690E+00	2.926450E+00	2.051640E+00
2.618140E+00	2.948090E+00	2.152970E+00
2.605690E+00	2.908240E+00	1.954860E+00
3.213660E+00	1.241740E+00	2.090410E+00
2.682210E+00	2.915790E+00	2.075380E+00
2.726880E+00	2.927190E+00	2.173630E+00
2.754600E+00	2.872830E+00	1.989280E+00
3.408460E+00	1.300380E+00	2.180890E+00
2.780040E+00	2.921430E+00	2.223440E+00
2.792050E+00	2.927980E+00	2.280150E+00
2.820870E+00	2.916930E+00	2.234590E+00
2.846340E+00	2.890820E+00	2.142590E+00
3.553310E+00	1.415440E+00	2.154120E+00
2.854350E+00	2.916420E+00	2.277770E+00
2.922490E+00	2.893770E+00	2.252640E+00
2.954430E+00	2.872540E+00	2.201780E+00
3.035600E+00	2.850370E+00	2.134610E+00
3.626940E+00	1.511570E+00	2.131670E+00
3.646320E+00	1.470520E+00	2.198100E+00
3.015000E+00	2.876690E+00	2.267160E+00
3.105540E+00	2.873200E+00	2.238810E+00
3.142550E+00	2.860560E+00	2.180590E+00
3.224190E+00	2.856220E+00	2.109470E+00
3.711830E+00	1.899930E+00	2.063000E+00
3.747580E+00	1.776790E+00	2.094620E+00
3.711950E+00	1.621550E+00	2.144590E+00
3.791150E+00	1.715460E+00	2.213740E+00
3.708610E+00	1.508630E+00	2.211730E+00
3.199490E+00	2.881980E+00	2.238940E+00
3.290770E+00	2.894280E+00	2.217760E+00
3.327530E+00	2.881510E+00	2.170700E+00
3.404280E+00	2.866460E+00	2.114430E+00
3.636320E+00	2.239230E+00	2.096150E+00
3.615420E+00	2.318750E+00	1.995720E+00
3.624670E+00	2.345970E+00	2.091070E+00
3.657460E+00	2.144150E+00	2.080550E+00
3.710780E+00	2.017590E+00	2.128120E+00
3.766210E+00	1.860490E+00	2.185610E+00
3.797310E+00	1.779020E+00	2.204670E+00
3.384940E+00	2.908300E+00	2.231600E+00
3.471410E+00	2.913020E+00	2.217910E+00
3.494820E+00	2.891470E+00	2.177640E+00
3.526730E+00	2.854430E+00	2.142320E+00
3.577520E+00	2.784640E+00	2.105610E+00
3.609950E+00	2.693150E+00	2.099990E+00
3.624480E+00	2.580880E+00	2.110400E+00
3.637080E+00	2.456600E+00	2.141790E+00
3.657830E+00	2.526230E+00	2.187730E+00
3.547870E+00	2.891650E+00	2.258740E+00
3.615060E+00	2.831080E+00	2.226360E+00
3.647700E+00	2.739290E+00	2.214040E+00
3.652580E+00	2.633430E+00	2.213730E+00
3.662990E+00	2.561580E+00	2.219590E+00
1.974180E+00	2.601500E+00	2.233090E+00
2.021820E+00	2.668020E+00	2.246060E+00
1.992500E+00	2.619500E+00	2.184160E+00
1.994500E+00	2.574280E+00	2.098070E+00
1.944780E+00	2.545480E+00	2.196820E+00
1.963410E+00	2.442100E+00	2.058850E+00
1.919050E+00	2.452890E+00	2.147640E+00
1.951670E+00	2.314180E+00	2.030680E+00
1.906480E+00	2.332830E+00	2.115630E+00
1.946690E+00	2.234730E+00	2.018660E+00
1.893930E+00	2.208200E+00	2.092620E+00
1.951800E+00	2.161190E+00	2.021910E+00
1.991690E+00	1.972840E+00	2.027100E+00
1.999190E+00	2.015080E+00	2.008650E+00
2.014810E+00	1.983180E+00	1.997560E+00
2.010360E+00	1.938160E+00	2.006890E+00
2.072390E+00	1.707120E+00	2.051230E+00
2.056530E+00	1.768670E+00	2.029820E+00
2.119730E+00	1.718440E+00	1.980500E+00
2.174170E+00	1.584290E+00	2.003650E+00
2.098870E+00	1.624880E+00	2.070870E+00
2.220690E+00	1.508430E+00	2.044170E+00
2.172290E+00	1.491940E+00	2.135150E+00
2.266450E+00	1.429960E+00	2.104430E+00
2.052320E+00	2.684230E+00	2.147740E+00
2.085410E+00	2.747510E+00	2.200860E+00
2.018210E+00	2.120540E+00	1.957050E+00
2.058130E+00	2.005470E+00	1.935000E+00
2.073950E+00	1.862650E+00	1.946660E+00
2.405420E+00	1.377780E+00	2.009680E+00
2.360770E+00	1.363630E+00	2.092890E+00
2.452800E+00	1.309060E+00	2.086820E+00
2.137670E+00	2.799370E+00	2.211230E+00
2.198090E+00	2.846490E+00	2.259570E+00
2.173200E+00	2.831940E+00	2.180220E+00
2.143230E+00	2.791040E+00	2.109430E+00
2.611920E+00	1.253630E+00	2.024030E+00
2.530130E+00	1.283580E+00	2.051640E+00
2.657180E+00	1.182860E+00	2.086850E+00
2.608290E+00	1.172420E+00	2.157280E+00
2.709350E+00	1.131470E+00	2.155670E+00
2.223730E+00	2.871880E+00	2.153600E+00
2.270830E+00	2.906950E+00	2.224470E+00
2.878320E+00	1.120180E+00	2.105490E+00
2.809910E+00	1.115410E+00	2.143550E+00
2.884850E+00	1.088090E+00	2.176770E+00
2.330350E+00	2.934320E+00	2.247510E+00
2.393110E+00	2.954790E+00	2.314450E+00
2.374900E+00	2.947950E+00	2.229840E+00
2.346960E+00	2.925190E+00	2.146240E+00
2.973500E+00	1.101150E+00	2.167340E+00
2.436070E+00	2.967930E+00	2.225520E+00
2.483260E+00	2.979630E+00	2.317950E+00
3.151880E+00	1.136390E+00	2.183990E+00
2.547680E+00	2.984600E+00	2.361980E+00
2.607640E+00	2.991930E+00	2.431840E+00
2.597980E+00	2.977350E+00	2.357390E+00
2.566070E+00	2.967840E+00	2.266690E+00
3.325110E+00	1.203700E+00	2.223870E+00
3.277580E+00	1.154080E+00	2.286740E+00
3.368680E+00	1.186690E+00	2.320590E+00
2.663750E+00	2.973220E+00	2.358170E+00
2.715090E+00	2.994400E+00	2.451100E+00
2.704070E+00	2.953020E+00	2.258410E+00
3.409260E+00	1.249970E+00	2.252240E+00
3.412640E+00	1.230260E+00	2.302740E+00
2.791160E+00	2.942690E+00	2.377430E+00
2.787920E+00	2.974840E+00	2.469110E+00
3.579720E+00	1.356980E+00	2.307250E+00
3.477930E+00	1.277360E+00	2.306150E+00
2.861730E+00	2.957280E+00	2.475000E+00
2.959420E+00	2.933950E+00	2.494610E+00
2.939750E+00	2.905070E+00	2.376770E+00
3.670370E+00	1.452430E+00	2.267260E+00
3.026170E+00	2.913210E+00	2.453470E+00
3.023040E+00	2.927940E+00	2.506950E+00
3.114230E+00	2.886340E+00	2.372680E+00
3.806140E+00	1.643940E+00	2.287220E+00
3.770120E+00	1.538980E+00	2.317920E+00
3.809900E+00	1.604310E+00	2.351510E+00
3.086400E+00	2.919020E+00	2.492620E+00
3.166440E+00	2.907050E+00	2.463690E+00
3.209490E+00	2.905430E+00	2.411610E+00
3.294190E+00	2.908130E+00	2.347950E+00
3.679050E+00	2.310080E+00	2.273760E+00
3.689560E+00	2.215780E+00	2.254220E+00
3.697720E+00	2.142070E+00	2.201530E+00
3.764360E+00	2.045020E+00	2.292720E+00
3.777420E+00	1.988650E+00	2.263110E+00
3.812480E+00	1.908100E+00	2.278480E+00
3.849400E+00	1.763790E+00	2.321780E+00
3.849590E+00	1.854340E+00	2.349740E+00
3.820890E+00	1.655520E+00	2.373040E+00
3.252990E+00	2.925300E+00	2.463150E+00
3.341560E+00	2.932850E+00	2.445190E+00
3.390140E+00	2.934730E+00	2.397160E+00
3.473070E+00	2.932850E+00	2.345180E+00
3.677510E+00	2.495410E+00	2.292610E+00
3.681740E+00	2.405340E+00	2.320020E+00
3.823620E+00	1.964810E+00	2.344880E+00
3.845780E+00	1.900580E+00	2.368140E+00
3.432780E+00	2.955570E+00	2.457550E+00
3.530570E+00	2.951850E+00	2.472760E+00
3.555930E+00	2.940120E+00	2.410320E+00
3.584630E+00	2.911670E+00	2.378300E+00
3.636740E+00	2.851750E+00	2.356470E+00
3.671150E+00	2.756480E+00	2.351880E+00
3.684090E+00	2.805540E+00	2.420470E+00
3.671670E+00	2.638810E+00	2.340580E+00
3.673410E+00	2.564720E+00	2.306920E+00
3.606550E+00	2.928620E+00	2.476880E+00
3.652870E+00	2.880130E+00	2.451600E+00
3.674020E+00	2.841010E+00	2.433630E+00
1.917530E+00	2.529510E+00	2.370140E+00
1.960080E+00	2.591760E+00	2.395790E+00
1.951090E+00	2.563160E+00	2.300610E+00
1.895820E+00	2.452050E+00	2.249040E+00
1.881690E+00	2.464200E+00	2.343640E+00
1.875810E+00	2.343610E+00	2.207820E+00
1.840540E+00	2.334440E+00	2.319280E+00
1.859940E+00	2.247530E+00	2.169220E+00
1.837530E+00	2.257290E+00	2.243160E+00
1.856550E+00	2.184820E+00	2.163440E+00
1.829770E+00	2.179100E+00	2.221940E+00
1.857410E+00	2.117510E+00	2.179730E+00
2.036220E+00	1.522720E+00	2.239240E+00
2.008920E+00	1.579520E+00	2.215000E+00
2.072650E+00	1.547790E+00	2.175980E+00
2.121550E+00	1.469960E+00	2.205630E+00
2.076000E+00	1.448880E+00	2.283370E+00
2.162570E+00	1.394960E+00	2.256070E+00
1.996770E+00	2.652700E+00	2.410270E+00
2.045140E+00	2.709460E+00	2.415000E+00
2.012520E+00	2.662430E+00	2.348190E+00
1.963890E+00	2.062800E+00	2.034500E+00
1.907800E+00	2.080080E+00	2.101610E+00
1.943500E+00	1.954320E+00	2.083530E+00
2.004120E+00	1.841450E+00	2.052070E+00
1.951600E+00	1.820850E+00	2.137250E+00
2.017490E+00	1.700960E+00	2.138270E+00
2.310740E+00	1.349410E+00	2.165150E+00
2.257030E+00	1.340810E+00	2.245500E+00
2.352190E+00	1.281070E+00	2.239100E+00
2.107530E+00	2.775110E+00	2.423740E+00
2.167400E+00	2.825710E+00	2.470110E+00
2.143350E+00	2.804310E+00	2.396570E+00
2.104460E+00	2.763160E+00	2.317260E+00
2.519830E+00	1.218460E+00	2.170650E+00
2.446380E+00	1.226740E+00	2.249190E+00
2.560340E+00	1.167220E+00	2.224240E+00
2.529430E+00	1.165440E+00	2.271850E+00
2.597150E+00	1.121380E+00	2.296810E+00
2.189930E+00	2.840340E+00	2.374010E+00
2.229580E+00	2.885190E+00	2.436350E+00
2.778650E+00	1.079440E+00	2.244350E+00
2.701990E+00	1.078500E+00	2.290380E+00
2.789540E+00	1.041820E+00	2.317060E+00
2.276600E+00	2.928700E+00	2.449700E+00
2.334430E+00	2.955620E+00	2.508570E+00
2.313120E+00	2.947840E+00	2.426600E+00
2.283230E+00	2.917000E+00	2.347080E+00
2.893030E+00	1.040620E+00	2.290260E+00
2.368170E+00	2.961470E+00	2.417480E+00
2.413720E+00	2.978050E+00	2.500200E+00
3.080160E+00	1.060650E+00	2.307580E+00
3.021210E+00	1.005980E+00	2.382210E+00
3.120670E+00	1.015600E+00	2.406320E+00
2.465720E+00	3.002670E+00	2.528850E+00
2.519610E+00	3.024230E+00	2.594450E+00
2.506100E+00	3.017190E+00	2.513670E+00
2.481350E+00	2.998750E+00	2.430220E+00
3.210330E+00	1.109000E+00	2.313950E+00
3.213260E+00	1.065240E+00	2.394420E+00
2.567380E+00	3.015770E+00	2.518660E+00
2.625820E+00	3.024880E+00	2.620300E+00
3.340420E+00	1.127400E+00	2.384940E+00
2.669240E+00	3.009380E+00	2.533850E+00
2.725270E+00	3.031410E+00	2.637970E+00
3.479380E+00	1.224000E+00	2.398520E+00
2.786100E+00	2.994290E+00	2.558550E+00
2.791990E+00	3.022100E+00	2.652540E+00
3.556270E+00	1.292190E+00	2.382830E+00
3.574800E+00	1.272680E+00	2.434170E+00
2.855250E+00	3.005300E+00	2.654840E+00
2.944150E+00	2.982210E+00	2.655070E+00
2.901390E+00	2.969040E+00	2.569570E+00
3.694680E+00	1.437200E+00	2.401640E+00
3.640060E+00	1.329950E+00	2.449970E+00
3.016790E+00	2.941360E+00	2.580040E+00
3.007120E+00	2.968680E+00	2.660350E+00
3.826500E+00	1.585550E+00	2.418200E+00
3.795050E+00	1.501150E+00	2.467000E+00
3.076310E+00	2.960300E+00	2.657080E+00
3.146260E+00	2.942860E+00	2.653330E+00
3.157780E+00	2.919340E+00	2.567920E+00
3.712730E+00	2.221440E+00	2.335440E+00
3.753490E+00	2.139970E+00	2.353200E+00
3.877800E+00	1.835650E+00	2.436910E+00
3.890880E+00	1.742220E+00	2.470990E+00
3.856210E+00	1.665330E+00	2.455460E+00
3.223120E+00	2.946230E+00	2.645260E+00
3.300990E+00	2.951650E+00	2.643940E+00
3.317470E+00	2.935260E+00	2.558970E+00
3.714670E+00	2.436900E+00	2.403180E+00
3.737110E+00	2.344180E+00	2.452170E+00
3.761410E+00	2.217420E+00	2.441970E+00
3.819360E+00	2.104770E+00	2.485590E+00
3.834180E+00	2.010330E+00	2.441130E+00
3.858610E+00	1.921850E+00	2.432310E+00
3.379400E+00	2.959030E+00	2.651690E+00
3.472720E+00	2.973800E+00	2.671070E+00
3.469660E+00	2.958740E+00	2.578200E+00
3.705100E+00	2.745770E+00	2.459860E+00
3.707750E+00	2.650130E+00	2.470270E+00
3.722150E+00	2.521420E+00	2.454730E+00
3.730370E+00	2.569750E+00	2.555740E+00
3.737690E+00	2.415450E+00	2.487150E+00
3.523790E+00	2.964370E+00	2.653050E+00
3.598230E+00	2.943910E+00	2.623400E+00
3.660340E+00	2.874060E+00	2.576380E+00
3.691830E+00	2.787120E+00	2.532100E+00
3.718630E+00	2.677230E+00	2.560570E+00
3.725490E+00	2.616590E+00	2.563880E+00
1.876300E+00	2.476880E+00	2.522090E+00
1.925160E+00	2.538350E+00	2.547830E+00
1.897570E+00	2.503720E+00	2.442770E+00
1.838180E+00	2.394860E+00	2.405660E+00
1.839020E+00	2.416640E+00	2.496030E+00
1.813980E+00	2.323360E+00	2.394000E+00
1.805000E+00	2.322810E+00	2.460850E+00
1.780830E+00	2.253610E+00	2.395230E+00
1.942560E+00	1.467860E+00	2.419070E+00
1.910910E+00	1.557450E+00	2.352800E+00
1.992980E+00	1.511360E+00	2.308290E+00
2.030610E+00	1.446730E+00	2.341450E+00
2.001760E+00	1.435420E+00	2.393140E+00
2.052880E+00	1.389250E+00	2.396640E+00
1.998100E+00	2.662770E+00	2.607610E+00
2.039710E+00	2.705460E+00	2.619700E+00
2.014500E+00	2.673730E+00	2.563870E+00
1.986840E+00	2.632300E+00	2.485870E+00
1.973200E+00	2.618850E+00	2.584040E+00
1.793750E+00	2.202700E+00	2.306170E+00
1.800830E+00	2.079450E+00	2.286750E+00
1.854260E+00	1.990030E+00	2.209960E+00
1.789190E+00	1.964810E+00	2.307850E+00
1.883980E+00	1.858180E+00	2.202670E+00
1.816380E+00	1.874080E+00	2.291040E+00
1.923760E+00	1.742300E+00	2.224540E+00
1.853600E+00	1.769690E+00	2.297190E+00
1.949380E+00	1.622040E+00	2.251230E+00
1.881420E+00	1.660410E+00	2.314990E+00
2.203930E+00	1.334240E+00	2.319600E+00
2.145830E+00	1.329170E+00	2.396050E+00
2.244600E+00	1.279230E+00	2.392910E+00
2.091810E+00	2.761020E+00	2.628680E+00
2.136860E+00	2.816460E+00	2.666820E+00
2.121090E+00	2.788530E+00	2.601710E+00
2.084790E+00	2.744470E+00	2.530930E+00
2.393050E+00	1.224380E+00	2.323650E+00
2.340870E+00	1.222970E+00	2.394280E+00
2.438430E+00	1.162710E+00	2.403090E+00
2.161920E+00	2.822540E+00	2.577610E+00
2.198580E+00	2.863240E+00	2.639480E+00
2.545720E+00	1.100760E+00	2.409970E+00
2.655380E+00	1.045830E+00	2.395470E+00
2.623780E+00	1.032610E+00	2.459240E+00
2.683550E+00	9.982450E-01	2.481360E+00
2.248060E+00	2.907230E+00	2.666200E+00
2.292440E+00	2.945840E+00	2.676190E+00
2.276990E+00	2.926540E+00	2.628200E+00
2.245450E+00	2.894860E+00	2.552980E+00
2.795010E+00	9.921510E-01	2.427210E+00
2.319860E+00	2.952100E+00	2.616560E+00
2.347510E+00	2.980400E+00	2.710690E+00
2.945650E+00	9.695600E-01	2.427940E+00
2.907360E+00	9.411410E-01	2.504590E+00
2.991280E+00	9.442380E-01	2.517460E+00
2.415740E+00	3.010050E+00	2.724460E+00
2.461530E+00	3.034650E+00	2.736390E+00
2.444030E+00	3.020270E+00	2.687460E+00
2.419240E+00	2.988900E+00	2.619460E+00
3.075240E+00	9.775040E-01	2.482210E+00
2.488820E+00	3.037890E+00	2.682230E+00
2.531460E+00	3.065210E+00	2.791390E+00
3.207030E+00	1.027440E+00	2.490910E+00
2.579180E+00	3.057080E+00	2.697590E+00
2.635200E+00	3.067530E+00	2.796740E+00
3.315740E+00	1.081010E+00	2.477970E+00
2.684130E+00	3.056030E+00	2.725080E+00
2.690580E+00	3.070710E+00	2.800800E+00
3.456550E+00	1.159970E+00	2.541450E+00
2.733830E+00	3.072770E+00	2.798480E+00
2.806540E+00	3.048360E+00	2.744910E+00
3.578170E+00	1.260630E+00	2.504960E+00
2.920970E+00	3.032130E+00	2.794540E+00
2.904060E+00	3.019210E+00	2.716900E+00
3.724400E+00	1.418410E+00	2.535050E+00
3.660590E+00	1.333110E+00	2.586450E+00
2.998850E+00	2.994980E+00	2.732000E+00
2.982250E+00	3.017880E+00	2.809630E+00
3.845820E+00	1.579270E+00	2.532020E+00
3.784670E+00	1.501470E+00	2.603020E+00
3.047400E+00	3.008980E+00	2.811990E+00
3.112280E+00	2.992750E+00	2.810550E+00
3.131230E+00	2.967620E+00	2.731480E+00
3.913630E+00	1.777190E+00	2.547220E+00
3.869680E+00	1.687730E+00	2.595400E+00
3.904640E+00	1.749840E+00	2.616270E+00
3.180710E+00	2.972070E+00	2.807260E+00
3.253700E+00	2.978190E+00	2.802020E+00
3.276930E+00	2.966490E+00	2.725560E+00
3.798860E+00	2.251390E+00	2.571260E+00
3.849260E+00	2.137930E+00	2.590640E+00
3.844680E+00	2.201260E+00	2.649820E+00
3.881420E+00	2.009280E+00	2.588310E+00
3.900710E+00	1.881620E+00	2.559280E+00
3.911120E+00	1.794780E+00	2.620670E+00
3.318970E+00	2.969130E+00	2.815220E+00
3.405500E+00	2.977420E+00	2.833670E+00
3.414290E+00	2.974910E+00	2.745430E+00
3.761860E+00	2.496280E+00	2.610530E+00
3.788110E+00	2.364630E+00	2.622850E+00
3.789280E+00	2.445400E+00	2.666840E+00
3.826720E+00	2.257830E+00	2.648620E+00
3.458060E+00	2.976310E+00	2.809600E+00
3.528400E+00	2.962680E+00	2.765550E+00
3.633070E+00	2.948510E+00	2.753380E+00
3.660300E+00	2.933120E+00	2.702110E+00
3.685690E+00	2.889470E+00	2.694860E+00
3.718840E+00	2.795140E+00	2.696470E+00
3.711260E+00	2.834200E+00	2.771960E+00
3.745410E+00	2.690520E+00	2.675250E+00
3.756480E+00	2.578490E+00	2.655530E+00
3.782790E+00	2.488850E+00	2.692050E+00
3.681350E+00	2.905970E+00	2.773630E+00
3.701650E+00	2.870750E+00	2.776310E+00
1.680620E+00	2.051680E+00	2.536600E+00
1.700910E+00	2.107230E+00	2.522470E+00
1.697170E+00	2.056610E+00	2.491800E+00
1.697130E+00	1.995930E+00	2.463260E+00
1.664890E+00	1.992100E+00	2.536460E+00
1.703700E+00	1.916010E+00	2.441890E+00
1.654080E+00	1.875970E+00	2.535190E+00
1.704130E+00	1.821870E+00	2.475410E+00
1.847530E+00	1.474240E+00	2.508680E+00
1.824200E+00	1.526700E+00	2.493230E+00
1.875730E+00	1.506250E+00	2.447370E+00
1.888570E+00	1.431090E+00	2.505840E+00
1.988070E+00	2.684540E+00	2.813470E+00
2.028420E+00	2.725440E+00	2.799640E+00
2.001130E+00	2.688140E+00	2.752040E+00
1.980600E+00	2.649620E+00	2.669190E+00
1.958510E+00	2.629720E+00	2.767730E+00
1.934470E+00	2.563210E+00	2.625250E+00
1.921640E+00	2.553930E+00	2.704680E+00
1.865870E+00	2.466080E+00	2.608030E+00
1.807000E+00	2.341780E+00	2.565410E+00
1.747970E+00	2.222690E+00	2.509550E+00
1.736190E+00	2.116080E+00	2.410930E+00
1.742120E+00	1.995240E+00	2.378790E+00
1.751370E+00	1.878270E+00	2.380570E+00
1.794770E+00	1.785610E+00	2.372940E+00
1.749610E+00	1.785040E+00	2.438250E+00
1.824750E+00	1.688310E+00	2.385120E+00
1.773190E+00	1.705050E+00	2.451990E+00
1.849490E+00	1.589290E+00	2.407390E+00
1.798110E+00	1.611180E+00	2.466900E+00
1.986070E+00	1.358400E+00	2.506300E+00
2.071340E+00	1.324590E+00	2.469870E+00
2.057700E+00	1.300640E+00	2.535680E+00
2.119970E+00	1.270970E+00	2.530670E+00
2.062890E+00	2.744050E+00	2.717340E+00
2.074620E+00	2.782630E+00	2.830270E+00
2.285890E+00	1.218840E+00	2.462550E+00
2.230290E+00	1.224000E+00	2.535920E+00
2.331610E+00	1.170080E+00	2.533440E+00
2.122930E+00	2.834590E+00	2.842340E+00
2.168090E+00	2.858780E+00	2.824310E+00
2.126130E+00	2.822230E+00	2.767490E+00
2.483600E+00	1.103220E+00	2.481110E+00
2.430300E+00	1.114980E+00	2.546330E+00
2.530570E+00	1.063290E+00	2.558890E+00
2.198520E+00	2.872260E+00	2.739910E+00
2.228440E+00	2.900380E+00	2.863140E+00
2.623670E+00	1.013890E+00	2.549270E+00
2.744780E+00	9.526510E-01	2.579870E+00
2.277940E+00	2.936360E+00	2.763840E+00
2.850470E+00	9.308660E-01	2.566550E+00
2.817690E+00	9.173590E-01	2.627500E+00
2.886550E+00	8.887550E-01	2.656280E+00
2.336430E+00	2.978760E+00	2.803240E+00
2.381340E+00	3.002010E+00	2.870300E+00
2.384410E+00	2.999880E+00	2.784110E+00
2.974880E+00	9.031020E-01	2.600980E+00
2.447250E+00	3.025740E+00	2.821450E+00
3.070700E+00	9.342360E-01	2.575300E+00
2.513700E+00	3.070240E+00	2.900390E+00
2.577860E+00	3.103230E+00	2.939670E+00
2.555810E+00	3.085580E+00	2.873730E+00
3.188120E+00	9.669730E-01	2.587890E+00
2.612800E+00	3.088700E+00	2.881210E+00
2.621400E+00	3.108010E+00	2.944540E+00
3.343820E+00	1.045030E+00	2.598210E+00
2.659040E+00	3.104880E+00	2.944490E+00
2.714480E+00	3.091430E+00	2.889840E+00
3.454200E+00	1.099810E+00	2.634410E+00
3.433090E+00	1.063540E+00	2.667140E+00
3.481060E+00	1.090550E+00	2.678840E+00
2.823110E+00	3.101080E+00	2.940020E+00
2.787440E+00	3.075680E+00	2.848660E+00
3.597170E+00	1.247570E+00	2.633000E+00
3.539070E+00	1.141840E+00	2.682550E+00
2.870210E+00	3.063240E+00	2.867620E+00
2.911280E+00	3.094670E+00	2.961840E+00
3.744230E+00	1.401150E+00	2.676610E+00
3.690920E+00	1.306050E+00	2.686240E+00
2.976090E+00	3.045580E+00	2.888700E+00
2.975890E+00	3.086190E+00	2.982000E+00
3.844850E+00	1.571830E+00	2.662020E+00
3.807250E+00	1.490390E+00	2.709500E+00
3.029850E+00	3.068390E+00	2.962000E+00
3.083830E+00	3.064000E+00	2.993000E+00
3.098950E+00	3.022580E+00	2.893730E+00
3.908920E+00	1.742860E+00	2.693310E+00
3.876470E+00	1.643380E+00	2.737710E+00
3.157150E+00	3.029200E+00	2.983330E+00
3.230380E+00	3.022320E+00	2.983690E+00
3.233030E+00	2.995270E+00	2.889900E+00
3.874030E+00	2.138520E+00	2.695080E+00
3.901610E+00	2.038560E+00	2.707680E+00
3.921590E+00	1.907710E+00	2.735810E+00
3.925430E+00	1.978760E+00	2.767640E+00
3.914120E+00	1.824370E+00	2.675830E+00
3.287590E+00	3.009590E+00	2.962600E+00
3.346840E+00	3.000950E+00	3.001900E+00
3.351600E+00	2.987200E+00	2.908610E+00
3.800430E+00	2.417010E+00	2.741980E+00
3.841110E+00	2.316380E+00	2.809020E+00
3.859860E+00	2.210950E+00	2.749550E+00
3.908650E+00	2.090980E+00	2.778490E+00
3.923780E+00	2.016970E+00	2.790110E+00
3.402760E+00	3.001680E+00	2.959990E+00
3.469870E+00	2.989250E+00	2.918970E+00
3.573330E+00	2.978670E+00	2.906310E+00
3.611130E+00	2.961160E+00	2.838420E+00
3.737520E+00	2.778170E+00	2.824960E+00
3.760410E+00	2.684920E+00	2.840400E+00
3.765240E+00	2.741330E+00	2.874770E+00
3.765210E+00	2.575440E+00	2.802310E+00
3.785680E+00	2.489410E+00	2.780770E+00
3.640140E+00	2.968760E+00	2.920670E+00
3.667490E+00	2.933170E+00	2.860850E+00
3.725190E+00	2.859160E+00	2.889850E+00
3.760210E+00	2.781130E+00	2.903070E+00
1.619510E+00	2.006740E+00	2.674000E+00
1.651530E+00	2.074860E+00	2.679770E+00
1.652420E+00	2.031960E+00	2.602200E+00
1.618570E+00	1.916250E+00	2.602340E+00
1.594400E+00	1.935100E+00	2.671780E+00
1.612370E+00	1.844470E+00	2.609330E+00
1.576500E+00	1.817610E+00	2.683920E+00
1.613920E+00	1.775110E+00	2.625770E+00
1.927410E+00	2.630140E+00	2.928820E+00
1.963230E+00	2.682050E+00	2.954060E+00
1.949980E+00	2.643620E+00	2.865300E+00
1.914770E+00	2.557020E+00	2.807250E+00
1.906620E+00	2.573310E+00	2.901890E+00
1.863220E+00	2.468790E+00	2.738310E+00
1.865700E+00	2.485550E+00	2.850080E+00
1.811640E+00	2.367960E+00	2.677320E+00
1.818700E+00	2.386950E+00	2.790180E+00
1.756090E+00	2.259610E+00	2.634020E+00
1.768550E+00	2.284890E+00	2.742070E+00
1.697440E+00	2.148290E+00	2.604120E+00
1.701680E+00	2.179810E+00	2.699850E+00
1.718550E+00	1.723250E+00	2.508680E+00
1.663690E+00	1.751770E+00	2.564300E+00
1.741980E+00	1.625290E+00	2.524610E+00
1.681720E+00	1.642910E+00	2.585670E+00
1.776050E+00	1.548420E+00	2.535820E+00
1.722660E+00	1.545730E+00	2.599670E+00
1.805980E+00	1.450070E+00	2.589950E+00
1.890270E+00	1.370390E+00	2.582110E+00
1.849930E+00	1.340910E+00	2.688400E+00
1.947470E+00	1.312700E+00	2.644900E+00
2.014430E+00	2.726150E+00	2.884660E+00
2.063320E+00	1.266030E+00	2.646900E+00
2.160730E+00	1.229870E+00	2.624380E+00
2.148910E+00	1.210810E+00	2.693540E+00
2.230420E+00	1.175910E+00	2.707390E+00
2.062050E+00	2.789080E+00	2.913720E+00
2.097970E+00	2.831220E+00	2.964870E+00
2.099670E+00	2.825620E+00	2.889870E+00
2.376530E+00	1.128700E+00	2.610380E+00
2.325270E+00	1.148190E+00	2.653440E+00
2.414090E+00	1.086420E+00	2.687910E+00
2.156640E+00	2.865430E+00	2.911070E+00
2.585660E+00	1.010980E+00	2.644760E+00
2.520390E+00	1.037640E+00	2.687780E+00
2.592930E+00	9.892210E-01	2.713590E+00
2.217710E+00	2.908370E+00	2.967100E+00
2.262820E+00	2.943710E+00	2.980160E+00
2.251400E+00	2.930170E+00	2.925710E+00
2.667290E+00	9.552180E-01	2.689490E+00
2.300580E+00	2.963840E+00	2.898700E+00
2.308420E+00	2.980650E+00	3.026860E+00
2.798450E+00	9.044240E-01	2.706440E+00
2.893930E+00	8.709760E-01	2.744480E+00
2.364210E+00	3.011590E+00	3.053430E+00
2.417910E+00	3.032250E+00	3.042430E+00
2.368750E+00	3.009570E+00	2.969470E+00
2.984490E+00	8.699830E-01	2.718200E+00
2.447030E+00	3.040030E+00	2.952650E+00
2.465300E+00	3.054030E+00	3.032660E+00
3.133510E+00	8.925850E-01	2.691760E+00
2.534390E+00	3.087320E+00	3.040320E+00
3.288730E+00	9.606620E-01	2.696840E+00
3.233050E+00	9.196540E-01	2.759180E+00
3.307270E+00	9.410060E-01	2.807460E+00
2.646410E+00	3.107700E+00	3.029800E+00
3.391170E+00	1.022050E+00	2.691610E+00
3.390250E+00	1.004400E+00	2.775560E+00
2.740500E+00	3.122170E+00	3.076250E+00
2.707760E+00	3.113910E+00	2.988830E+00
3.470080E+00	1.074680E+00	2.736120E+00
2.781680E+00	3.122890E+00	3.015810E+00
2.789330E+00	3.128350E+00	3.089160E+00
3.646260E+00	1.255580E+00	2.771910E+00
3.560940E+00	1.144640E+00	2.811360E+00
2.825710E+00	3.126090E+00	3.093940E+00
2.873540E+00	3.111820E+00	3.049620E+00
3.726810E+00	1.339730E+00	2.768100E+00
3.706260E+00	1.312620E+00	2.815430E+00
2.945760E+00	3.099840E+00	3.039420E+00
3.847280E+00	1.548420E+00	2.779120E+00
3.770150E+00	1.446090E+00	2.822900E+00
3.737190E+00	1.352290E+00	2.840730E+00
3.019820E+00	3.079680E+00	3.056530E+00
3.114840E+00	3.055290E+00	3.090230E+00
3.899050E+00	1.722360E+00	2.840180E+00
3.925760E+00	1.798320E+00	2.755500E+00
3.921460E+00	1.821110E+00	2.831970E+00
3.857260E+00	1.621500E+00	2.842920E+00
3.176670E+00	3.039190E+00	3.138810E+00
3.193880E+00	3.024890E+00	3.060570E+00
3.934580E+00	1.961920E+00	2.832900E+00
3.926620E+00	1.888600E+00	2.884800E+00
3.229320E+00	3.031460E+00	3.124350E+00
3.273530E+00	3.016920E+00	3.057030E+00
3.348170E+00	3.004250E+00	3.103280E+00
3.832750E+00	2.400450E+00	2.866650E+00
3.875080E+00	2.306280E+00	2.947320E+00
3.894460E+00	2.212910E+00	2.901160E+00
3.919800E+00	2.117930E+00	2.870980E+00
3.932020E+00	2.031100E+00	2.861300E+00
3.418130E+00	3.000440E+00	3.035300E+00
3.497230E+00	2.988580E+00	3.084860E+00
3.548440E+00	2.985000E+00	2.998980E+00
3.778450E+00	2.716920E+00	2.962010E+00
3.785880E+00	2.632210E+00	2.974850E+00
3.791680E+00	2.566820E+00	2.937890E+00
3.813510E+00	2.485770E+00	2.903740E+00
3.573390E+00	2.984020E+00	3.080010E+00
3.615510E+00	2.977690E+00	3.005050E+00
3.684860E+00	2.930870E+00	3.009950E+00
3.736930E+00	2.879630E+00	3.022640E+00
3.754940E+00	2.846040E+00	2.994840E+00
3.761680E+00	2.795730E+00	2.998370E+00
3.762210E+00	2.829310E+00	3.033790E+00
3.756460E+00	2.851750E+00	3.050040E+00
1.570390E+00	1.961060E+00	2.826400E+00
1.608960E+00	2.028450E+00	2.833560E+00
1.596110E+00	1.981540E+00	2.750640E+00
1.557590E+00	1.866000E+00	2.744780E+00
1.542820E+00	1.892280E+00	2.818340E+00
1.544900E+00	1.800500E+00	2.752190E+00
1.523100E+00	1.799390E+00	2.808560E+00
1.537060E+00	1.737920E+00	2.776200E+00
1.905390E+00	2.601400E+00	3.085370E+00
1.927920E+00	2.650690E+00	3.080980E+00
1.917650E+00	2.608810E+00	2.998410E+00
1.872380E+00	2.509750E+00	2.953050E+00
1.882350E+00	2.536030E+00	3.052320E+00
1.825480E+00	2.410880E+00	2.898760E+00
1.840300E+00	2.440170E+00	3.008060E+00
1.779620E+00	2.308630E+00	2.848440E+00
1.790400E+00	2.332720E+00	2.954020E+00
1.718450E+00	2.204420E+00	2.800620E+00
1.728710E+00	2.229010E+00	2.899570E+00
1.657280E+00	2.097630E+00	2.767260E+00
1.664150E+00	2.125960E+00	2.853480E+00
1.625590E+00	1.668890E+00	2.650300E+00
1.576650E+00	1.699880E+00	2.715590E+00
1.654550E+00	1.564110E+00	2.671070E+00
1.596520E+00	1.591980E+00	2.741010E+00
1.707760E+00	1.468080E+00	2.690690E+00
1.632500E+00	1.491990E+00	2.762160E+00
1.767780E+00	1.382530E+00	2.717710E+00
1.683190E+00	1.385550E+00	2.808370E+00
1.803040E+00	1.333430E+00	2.748290E+00
1.765280E+00	1.334130E+00	2.793760E+00
1.839970E+00	1.290470E+00	2.808300E+00
1.950070E+00	2.701720E+00	3.124250E+00
1.994520E+00	2.744300E+00	3.098540E+00
1.963870E+00	2.693110E+00	3.043250E+00
1.987250E+00	1.271670E+00	2.703340E+00
1.927180E+00	1.273400E+00	2.747730E+00
2.018860E+00	1.237470E+00	2.775010E+00
2.032070E+00	2.763210E+00	3.006670E+00
2.042670E+00	2.805190E+00	3.133390E+00
2.139650E+00	1.186620E+00	2.795210E+00
2.247970E+00	1.150980E+00	2.826480E+00
2.089640E+00	2.856280E+00	3.151800E+00
2.137240E+00	2.881870E+00	3.128610E+00
2.093140E+00	2.837530E+00	3.064330E+00
2.352400E+00	1.104580E+00	2.818980E+00
2.474340E+00	1.045030E+00	2.805650E+00
2.442370E+00	1.059650E+00	2.883190E+00
2.515530E+00	1.023260E+00	2.923160E+00
2.163860E+00	2.878050E+00	3.031630E+00
2.182220E+00	2.901970E+00	3.107500E+00
2.608810E+00	9.789980E-01	2.831070E+00
2.238440E+00	2.935110E+00	3.093650E+00
2.729270E+00	9.166870E-01	2.812170E+00
2.697680E+00	9.251660E-01	2.881350E+00
2.766870E+00	8.891880E-01	2.916620E+00
2.298780E+00	2.991090E+00	3.130550E+00
2.334670E+00	3.015850E+00	3.153090E+00
2.338170E+00	3.006180E+00	3.098640E+00
2.852950E+00	8.734500E-01	2.846200E+00
2.393430E+00	3.037590E+00	3.157890E+00
2.954360E+00	8.559580E-01	2.815120E+00
2.468790E+00	3.060450E+00	3.108670E+00
3.065200E+00	8.599330E-01	2.826120E+00
2.530620E+00	3.104320E+00	3.163290E+00
2.591750E+00	3.135560E+00	3.200150E+00
2.565350E+00	3.112830E+00	3.132990E+00
3.212280E+00	8.847200E-01	2.843600E+00
3.329580E+00	9.085580E-01	2.895490E+00
2.618910E+00	3.121530E+00	3.140610E+00
2.629760E+00	3.143950E+00	3.208080E+00
3.406270E+00	9.764390E-01	2.877010E+00
2.663940E+00	3.146710E+00	3.213350E+00
2.711960E+00	3.138860E+00	3.169730E+00
3.483510E+00	1.058130E+00	2.848490E+00
2.814800E+00	3.147510E+00	3.173190E+00
3.647960E+00	1.213650E+00	2.899270E+00
3.585710E+00	1.104440E+00	2.922450E+00
2.908030E+00	3.158170E+00	3.219830E+00
2.874470E+00	3.132390E+00	3.137320E+00
3.710020E+00	1.296920E+00	2.871240E+00
2.954340E+00	3.116480E+00	3.145110E+00
2.967290E+00	3.154740E+00	3.241990E+00
3.847980E+00	1.540300E+00	2.908260E+00
3.802970E+00	1.449320E+00	2.938800E+00
3.770000E+00	1.362640E+00	2.912430E+00
3.008630E+00	3.137340E+00	3.227180E+00
3.057140E+00	3.130050E+00	3.271870E+00
3.054890E+00	3.105130E+00	3.178480E+00
3.918510E+00	1.802830E+00	2.935020E+00
3.906160E+00	1.707870E+00	2.981030E+00
3.871750E+00	1.637700E+00	2.925800E+00
3.092840E+00	3.113580E+00	3.245210E+00
3.146720E+00	3.074420E+00	3.228490E+00
3.934690E+00	1.970380E+00	2.952250E+00
3.931510E+00	1.878360E+00	3.005190E+00
3.218630E+00	3.050150E+00	3.194820E+00
3.295860E+00	3.033380E+00	3.185290E+00
3.361200E+00	3.023070E+00	3.170520E+00
3.852760E+00	2.389220E+00	3.012330E+00
3.891340E+00	2.299450E+00	3.057160E+00
3.906040E+00	2.218670E+00	3.031900E+00
3.929810E+00	2.118570E+00	2.996580E+00
3.936430E+00	2.051410E+00	2.940790E+00
3.425700E+00	3.018200E+00	3.156740E+00
3.500920E+00	3.015470E+00	3.204080E+00
3.786840E+00	2.651560E+00	3.061470E+00
3.803610E+00	2.559250E+00	3.090690E+00
3.797820E+00	2.631080E+00	3.126010E+00
3.820910E+00	2.484200E+00	3.020850E+00
3.573820E+00	3.000990E+00	3.179400E+00
3.636370E+00	2.971930E+00	3.118720E+00
3.698590E+00	2.945070E+00	3.162040E+00
3.724240E+00	2.909650E+00	3.095730E+00
3.761710E+00	2.823880E+00	3.104910E+00
3.781110E+00	2.729380E+00	3.120700E+00
3.791520E+00	2.669870E+00	3.112010E+00
3.738410E+00	2.914180E+00	3.169790E+00
3.749560E+00	2.877410E+00	3.103860E+00
1.731830E+00	2.223210E+00	3.057630E+00
1.762600E+00	2.276110E+00	3.085210E+00
1.746010E+00	2.247750E+00	3.004860E+00
1.674520E+00	2.145350E+00	2.939060E+00
1.688820E+00	2.159290E+00	3.024760E+00
1.620600E+00	2.060560E+00	2.899090E+00
1.620480E+00	2.058890E+00	2.973080E+00
1.556430E+00	1.953350E+00	2.903130E+00
1.502620E+00	1.820630E+00	2.889680E+00
1.490880E+00	1.704610E+00	2.879100E+00
1.537260E+00	1.621350E+00	2.821540E+00
1.485870E+00	1.582400E+00	2.931500E+00
1.574440E+00	1.522830E+00	2.826500E+00
1.529950E+00	1.535600E+00	2.887480E+00
1.611090E+00	1.439450E+00	2.846740E+00
1.560460E+00	1.467260E+00	2.904130E+00
1.633610E+00	1.388900E+00	2.870730E+00
1.599000E+00	1.398400E+00	2.925170E+00
1.654340E+00	1.349020E+00	2.919850E+00
1.919610E+00	2.644550E+00	3.158670E+00
1.892660E+00	2.569730E+00	3.136280E+00
1.862890E+00	2.490740E+00	3.123610E+00
1.811230E+00	2.365140E+00	3.077010E+00
1.756130E+00	1.304950E+00	2.909280E+00
1.857620E+00	1.266010E+00	2.914080E+00
1.985250E+00	2.751260E+00	3.188650E+00
1.945080E+00	2.700920E+00	3.179810E+00
1.957200E+00	1.241280E+00	2.896760E+00
2.059710E+00	1.217540E+00	2.875730E+00
2.048480E+00	1.217970E+00	2.939630E+00
2.130990E+00	1.189700E+00	2.960440E+00
2.036440E+00	2.816050E+00	3.235090E+00
2.068640E+00	2.853010E+00	3.253830E+00
2.069090E+00	2.847720E+00	3.201400E+00
2.287740E+00	1.135950E+00	2.885870E+00
2.231420E+00	1.158610E+00	2.922600E+00
2.321870E+00	1.117580E+00	2.963340E+00
2.117060E+00	2.887070E+00	3.248440E+00
2.431540E+00	1.059290E+00	2.975190E+00
2.526700E+00	1.009110E+00	3.026880E+00
2.180660E+00	2.919210E+00	3.183760E+00
2.603680E+00	9.660540E-01	2.988830E+00
2.230410E+00	2.959790E+00	3.229280E+00
2.265420E+00	2.989120E+00	3.253680E+00
2.267370E+00	2.982580E+00	3.188060E+00
2.688920E+00	9.178720E-01	2.954170E+00
2.773360E+00	8.704950E-01	3.024000E+00
2.319490E+00	3.020230E+00	3.247330E+00
2.852550E+00	8.457940E-01	2.965640E+00
2.397510E+00	3.054660E+00	3.281110E+00
2.455590E+00	3.080930E+00	3.314020E+00
2.426870E+00	3.066890E+00	3.240990E+00
2.982150E+00	8.205910E-01	2.944950E+00
2.476190E+00	3.085540E+00	3.226850E+00
2.511630E+00	3.108840E+00	3.330240E+00
3.139070E+00	8.262200E-01	2.937850E+00
3.084590E+00	8.025470E-01	3.019940E+00
3.177430E+00	8.111360E-01	3.036650E+00
2.568060E+00	3.129870E+00	3.288140E+00
3.279900E+00	8.605790E-01	2.987120E+00
2.657750E+00	3.149380E+00	3.289770E+00
3.417770E+00	9.385660E-01	2.980350E+00
2.711880E+00	3.166260E+00	3.323390E+00
2.712600E+00	3.162920E+00	3.268350E+00
3.511550E+00	1.021040E+00	2.952670E+00
2.747320E+00	3.173930E+00	3.335250E+00
2.789290E+00	3.173120E+00	3.294030E+00
3.661730E+00	1.174510E+00	3.023930E+00
3.589810E+00	1.078100E+00	3.012510E+00
2.878910E+00	3.168250E+00	3.310170E+00
3.746330E+00	1.275180E+00	2.973010E+00
2.951950E+00	3.159710E+00	3.319090E+00
3.847100E+00	1.491970E+00	3.008760E+00
3.807580E+00	1.385210E+00	3.024730E+00
3.844540E+00	1.465510E+00	3.078930E+00
3.008930E+00	3.143620E+00	3.306760E+00
3.062470E+00	3.124870E+00	3.373080E+00
3.926930E+00	1.794010E+00	3.048180E+00
3.916680E+00	1.710260E+00	3.096200E+00
3.892790E+00	1.588390E+00	3.036050E+00
3.874330E+00	1.513790E+00	3.067860E+00
3.109680E+00	3.102070E+00	3.319180E+00
3.168730E+00	3.061910E+00	3.358770E+00
3.947290E+00	1.963380E+00	3.097180E+00
3.938360E+00	2.029140E+00	3.017100E+00
3.946970E+00	2.059160E+00	3.084410E+00
3.935170E+00	1.867540E+00	3.101390E+00
3.246110E+00	3.049510E+00	3.312630E+00
3.329590E+00	3.036120E+00	3.290410E+00
3.381520E+00	3.036660E+00	3.232770E+00
3.898490E+00	2.338420E+00	3.126640E+00
3.928180E+00	2.248520E+00	3.160720E+00
3.918320E+00	2.309930E+00	3.181290E+00
3.945110E+00	2.142050E+00	3.116840E+00
3.406970E+00	3.036710E+00	3.326570E+00
3.454330E+00	3.037440E+00	3.319210E+00
3.458520E+00	3.034090E+00	3.268830E+00
3.810060E+00	2.608710E+00	3.227210E+00
3.797830E+00	2.667680E+00	3.155710E+00
3.797500E+00	2.687770E+00	3.210040E+00
3.840800E+00	2.518020E+00	3.220320E+00
3.869930E+00	2.434480E+00	3.153380E+00
3.906520E+00	2.350700E+00	3.195230E+00
3.480170E+00	3.030520E+00	3.319610E+00
3.540170E+00	3.010630E+00	3.325900E+00
3.658300E+00	2.970050E+00	3.259220E+00
3.701160E+00	2.952050E+00	3.233260E+00
3.759610E+00	2.816790E+00	3.251440E+00
3.756570E+00	2.873190E+00	3.176460E+00
3.738290E+00	2.899150E+00	3.244680E+00
3.784040E+00	2.735260E+00	3.248650E+00
3.722220E+00	2.935440E+00	3.220720E+00
1.764740E+00	2.279500E+00	3.252880E+00
1.792950E+00	2.325470E+00	3.239960E+00
1.758380E+00	2.272670E+00	3.199220E+00
1.718520E+00	2.208170E+00	3.122020E+00
1.713970E+00	2.204990E+00	3.216130E+00
1.631650E+00	2.080500E+00	3.066190E+00
1.640500E+00	2.102590E+00	3.162830E+00
1.553920E+00	1.968150E+00	3.014500E+00
1.562280E+00	1.992980E+00	3.110590E+00
1.498370E+00	1.854470E+00	2.979410E+00
1.499090E+00	1.883160E+00	3.071280E+00
1.460260E+00	1.744750E+00	2.965640E+00
1.449230E+00	1.777190E+00	3.047290E+00
1.452130E+00	1.642270E+00	2.976620E+00
1.425800E+00	1.675700E+00	3.043790E+00
1.455740E+00	1.580550E+00	2.996410E+00
1.425270E+00	1.572550E+00	3.068730E+00
1.464330E+00	1.522190E+00	3.021310E+00
1.833020E+00	2.395390E+00	3.263520E+00
1.871890E+00	2.480950E+00	3.289650E+00
1.848880E+00	2.441100E+00	3.197880E+00
1.792280E+00	2.327980E+00	3.168840E+00
1.510880E+00	1.494570E+00	2.961630E+00
1.551350E+00	1.421350E+00	2.991240E+00
1.607100E+00	1.339960E+00	3.041610E+00
1.683450E+00	1.306930E+00	2.993480E+00
1.672700E+00	1.290970E+00	3.058650E+00
1.750870E+00	1.271420E+00	3.060340E+00
1.937780E+00	2.656400E+00	3.311610E+00
1.955530E+00	2.719980E+00	3.340950E+00
1.950500E+00	2.689430E+00	3.248600E+00
1.907390E+00	2.570110E+00	3.250310E+00
1.898470E+00	1.246140E+00	2.965160E+00
1.844360E+00	1.258140E+00	3.004980E+00
1.943050E+00	1.225780E+00	3.048390E+00
1.980650E+00	2.778500E+00	3.366980E+00
2.005900E+00	2.810040E+00	3.357030E+00
1.998500E+00	2.773360E+00	3.298120E+00
2.044780E+00	1.211810E+00	3.013450E+00
2.130280E+00	1.185210E+00	3.074830E+00
2.050410E+00	2.854670E+00	3.340160E+00
2.253600E+00	1.146950E+00	3.086170E+00
2.372280E+00	1.088320E+00	3.076450E+00
2.344300E+00	1.108340E+00	3.140150E+00
2.407760E+00	1.075860E+00	3.180540E+00
2.112090E+00	2.910270E+00	3.362300E+00
2.157780E+00	2.943210E+00	3.383830E+00
2.146230E+00	2.916850E+00	3.323470E+00
2.488250E+00	1.035400E+00	3.128920E+00
2.186850E+00	2.935300E+00	3.301480E+00
2.194640E+00	2.964530E+00	3.380520E+00
2.596550E+00	9.710270E-01	3.111110E+00
2.249060E+00	2.994520E+00	3.358500E+00
2.683510E+00	9.113060E-01	3.068220E+00
2.764720E+00	8.672130E-01	3.130530E+00
2.321610E+00	3.043520E+00	3.386800E+00
2.375490E+00	3.073740E+00	3.426240E+00
2.368110E+00	3.048990E+00	3.345490E+00
2.880930E+00	8.140540E-01	3.094750E+00
2.430080E+00	3.082720E+00	3.399650E+00
3.009920E+00	7.915560E-01	3.076120E+00
2.971710E+00	7.726460E-01	3.149510E+00
3.031090E+00	7.705040E-01	3.141540E+00
2.502250E+00	3.120150E+00	3.414840E+00
3.112340E+00	7.779480E-01	3.118970E+00
2.573210E+00	3.144210E+00	3.415330E+00
3.266470E+00	8.157500E-01	3.136300E+00
2.651810E+00	3.158230E+00	3.411890E+00
3.403890E+00	9.024930E-01	3.104370E+00
2.735760E+00	3.180890E+00	3.407350E+00
3.545490E+00	1.019010E+00	3.090290E+00
2.791410E+00	3.206640E+00	3.446640E+00
2.792100E+00	3.185650E+00	3.394070E+00
3.624030E+00	1.100310E+00	3.079910E+00
3.635160E+00	1.084520E+00	3.132240E+00
2.825770E+00	3.213240E+00	3.462300E+00
2.862160E+00	3.190420E+00	3.424970E+00
3.786570E+00	1.272600E+00	3.133130E+00
3.685480E+00	1.150570E+00	3.134710E+00
2.940290E+00	3.172860E+00	3.426110E+00
3.840590E+00	1.399740E+00	3.131180E+00
3.857930E+00	1.345780E+00	3.183360E+00
3.005410E+00	3.145610E+00	3.408200E+00
3.065530E+00	3.143560E+00	3.484790E+00
3.938970E+00	1.807090E+00	3.163610E+00
3.937630E+00	1.722110E+00	3.181420E+00
3.919190E+00	1.632970E+00	3.162560E+00
3.901050E+00	1.506150E+00	3.151170E+00
3.880470E+00	1.409160E+00	3.203860E+00
3.132340E+00	3.094580E+00	3.446150E+00
3.178590E+00	3.066700E+00	3.424410E+00
3.956930E+00	2.058960E+00	3.183000E+00
3.956700E+00	1.972820E+00	3.233400E+00
3.948080E+00	1.897620E+00	3.178760E+00
3.212270E+00	3.055120E+00	3.407810E+00
3.269850E+00	3.056350E+00	3.458510E+00
3.333430E+00	3.034740E+00	3.386510E+00
3.359400E+00	3.053610E+00	3.489300E+00
3.923570E+00	2.304020E+00	3.242580E+00
3.942740E+00	2.235660E+00	3.291860E+00
3.952510E+00	2.154190E+00	3.237610E+00
3.422240E+00	3.045500E+00	3.422690E+00
3.468240E+00	3.032340E+00	3.361830E+00
3.510250E+00	3.044500E+00	3.454200E+00
3.797000E+00	2.681550E+00	3.308390E+00
3.818390E+00	2.616700E+00	3.378360E+00
3.842640E+00	2.534340E+00	3.334230E+00
3.876370E+00	2.452800E+00	3.297280E+00
3.905120E+00	2.372370E+00	3.271220E+00
3.595160E+00	3.033880E+00	3.450070E+00
3.650310E+00	2.982710E+00	3.408400E+00
3.718950E+00	2.898410E+00	3.354930E+00
3.710100E+00	2.933580E+00	3.268360E+00
3.757440E+00	2.820610E+00	3.384570E+00
3.777510E+00	2.753710E+00	3.350650E+00
1.610280E+00	2.099060E+00	3.341030E+00
1.643040E+00	2.135990E+00	3.341900E+00
1.618370E+00	2.104340E+00	3.315520E+00
1.594470E+00	2.067460E+00	3.317390E+00
1.698200E+00	2.197670E+00	3.334980E+00
1.755940E+00	2.285460E+00	3.371140E+00
1.737050E+00	2.238910E+00	3.293700E+00
1.645170E+00	2.117400E+00	3.269890E+00
1.570680E+00	2.012920E+00	3.200320E+00
1.569890E+00	2.021160E+00	3.268270E+00
1.504890E+00	1.908680E+00	3.158450E+00
1.513300E+00	1.933870E+00	3.239460E+00
1.448340E+00	1.805410E+00	3.130840E+00
1.454910E+00	1.831150E+00	3.211440E+00
1.410110E+00	1.704120E+00	3.119480E+00
1.406140E+00	1.730810E+00	3.197380E+00
1.401600E+00	1.617220E+00	3.119320E+00
1.383280E+00	1.620650E+00	3.210040E+00
1.402430E+00	1.569460E+00	3.127170E+00
1.390950E+00	1.567120E+00	3.174060E+00
1.404270E+00	1.525260E+00	3.163440E+00
1.800340E+00	2.341750E+00	3.316740E+00
1.497900E+00	1.446790E+00	3.051470E+00
1.444160E+00	1.466140E+00	3.138190E+00
1.538730E+00	1.384170E+00	3.080300E+00
1.495440E+00	1.404650E+00	3.129090E+00
1.563140E+00	1.348170E+00	3.111800E+00
1.533420E+00	1.359040E+00	3.164310E+00
1.588660E+00	1.324090E+00	3.166820E+00
1.881860E+00	2.517450E+00	3.403740E+00
1.899180E+00	2.563050E+00	3.424510E+00
1.892640E+00	2.540960E+00	3.358990E+00
1.856950E+00	2.456330E+00	3.361800E+00
1.677500E+00	1.282630E+00	3.161550E+00
1.788830E+00	1.267380E+00	3.180010E+00
1.942220E+00	2.727300E+00	3.456050E+00
1.967440E+00	2.778520E+00	3.486390E+00
1.955470E+00	2.752630E+00	3.412910E+00
1.924890E+00	2.652670E+00	3.398950E+00
1.866620E+00	1.250430E+00	3.144270E+00
1.972860E+00	1.234530E+00	3.190240E+00
1.996510E+00	2.823070E+00	3.422970E+00
2.067470E+00	1.214120E+00	3.152470E+00
2.167570E+00	1.184780E+00	3.165040E+00
2.145970E+00	1.195140E+00	3.246270E+00
2.247540E+00	1.159620E+00	3.259500E+00
2.040700E+00	2.888660E+00	3.463190E+00
2.083870E+00	2.928650E+00	3.498580E+00
2.078140E+00	2.911080E+00	3.423920E+00
2.349520E+00	1.111680E+00	3.221880E+00
2.412330E+00	1.070360E+00	3.240950E+00
2.121700E+00	2.944870E+00	3.456360E+00
2.485300E+00	1.031130E+00	3.279470E+00
2.185500E+00	2.988480E+00	3.479650E+00
2.591940E+00	9.677470E-01	3.239380E+00
2.246750E+00	3.034980E+00	3.495470E+00
2.292840E+00	3.068590E+00	3.533970E+00
2.286610E+00	3.049850E+00	3.453450E+00
2.685970E+00	9.024340E-01	3.191240E+00
2.802420E+00	8.192430E-01	3.248540E+00
2.347290E+00	3.084790E+00	3.505090E+00
2.910180E+00	7.649560E-01	3.213000E+00
2.869740E+00	7.649320E-01	3.271830E+00
2.920970E+00	7.365660E-01	3.285370E+00
2.423270E+00	3.109600E+00	3.510060E+00
3.031480E+00	7.349500E-01	3.233280E+00
2.494560E+00	3.140490E+00	3.514650E+00
3.186970E+00	7.492820E-01	3.211390E+00
3.137340E+00	7.121990E-01	3.283810E+00
3.217750E+00	7.340110E-01	3.286790E+00
2.571140E+00	3.172350E+00	3.523850E+00
3.261930E+00	7.797790E-01	3.205460E+00
3.262180E+00	7.631040E-01	3.251560E+00
2.649500E+00	3.186740E+00	3.531690E+00
3.392890E+00	8.544520E-01	3.197660E+00
3.323090E+00	7.997870E-01	3.233390E+00
2.727410E+00	3.211370E+00	3.530850E+00
3.515490E+00	9.417510E-01	3.236810E+00
2.809710E+00	3.231230E+00	3.531060E+00
3.668120E+00	1.083520E+00	3.220520E+00
2.868780E+00	3.239720E+00	3.585370E+00
2.867820E+00	3.228710E+00	3.522570E+00
3.743400E+00	1.177690E+00	3.202500E+00
3.751850E+00	1.161270E+00	3.258880E+00
2.895940E+00	3.236870E+00	3.576870E+00
2.933970E+00	3.213560E+00	3.560650E+00
3.882660E+00	1.326020E+00	3.269430E+00
3.803130E+00	1.224830E+00	3.258270E+00
3.006930E+00	3.173520E+00	3.524280E+00
3.063700E+00	3.153100E+00	3.591070E+00
3.957950E+00	1.768140E+00	3.239040E+00
3.954850E+00	1.682160E+00	3.247030E+00
3.962080E+00	1.571230E+00	3.256360E+00
3.934830E+00	1.460940E+00	3.276190E+00
3.980720E+00	1.526690E+00	3.322470E+00
3.114390E+00	3.123760E+00	3.564190E+00
3.167750E+00	3.090350E+00	3.549480E+00
3.200660E+00	3.072500E+00	3.478770E+00
3.234520E+00	3.074120E+00	3.579320E+00
3.969840E+00	2.067650E+00	3.311630E+00
3.978030E+00	1.975290E+00	3.323340E+00
3.968840E+00	1.869080E+00	3.282520E+00
3.987930E+00	1.749950E+00	3.321500E+00
3.979620E+00	1.641190E+00	3.330440E+00
3.985270E+00	1.573320E+00	3.326170E+00
3.306950E+00	3.059280E+00	3.553900E+00
3.373530E+00	3.062950E+00	3.588980E+00
3.936640E+00	2.314180E+00	3.346930E+00
3.965420E+00	2.239120E+00	3.409590E+00
3.969260E+00	2.165670E+00	3.342620E+00
3.443860E+00	3.065790E+00	3.523310E+00
3.517780E+00	3.065900E+00	3.572120E+00
3.804900E+00	2.704370E+00	3.428990E+00
3.827880E+00	2.636160E+00	3.507570E+00
3.857250E+00	2.554110E+00	3.458610E+00
3.893460E+00	2.476950E+00	3.413690E+00
3.918980E+00	2.396100E+00	3.380900E+00
3.582380E+00	3.057580E+00	3.528280E+00
3.658740E+00	3.021430E+00	3.549420E+00
3.717220E+00	2.940690E+00	3.505190E+00
3.755680E+00	2.859700E+00	3.483290E+00
3.781710E+00	2.782720E+00	3.462930E+00
1.720480E+00	2.256680E+00	3.505070E+00
1.767240E+00	2.320420E+00	3.521950E+00
1.726140E+00	2.259420E+00	3.469500E+00
1.697680E+00	2.211060E+00	3.404280E+00
1.682620E+00	2.197300E+00	3.473210E+00
1.607180E+00	2.088660E+00	3.396090E+00
1.533640E+00	1.976020E+00	3.323150E+00
1.527820E+00	1.975620E+00	3.397320E+00
1.467920E+00	1.861120E+00	3.291330E+00
1.475820E+00	1.886710E+00	3.368390E+00
1.412410E+00	1.759210E+00	3.274910E+00
1.417760E+00	1.787060E+00	3.349800E+00
1.382860E+00	1.670230E+00	3.267200E+00
1.376140E+00	1.679680E+00	3.356920E+00
1.375600E+00	1.620860E+00	3.271870E+00
1.371810E+00	1.621830E+00	3.319810E+00
1.372520E+00	1.578170E+00	3.305160E+00
1.765830E+00	2.309950E+00	3.447920E+00
1.812910E+00	2.384080E+00	3.494980E+00
1.387160E+00	1.517070E+00	3.269580E+00
1.412730E+00	1.478700E+00	3.220020E+00
1.412000E+00	1.464550E+00	3.274320E+00
1.440470E+00	1.433490E+00	3.256310E+00
1.850160E+00	2.451630E+00	3.499220E+00
1.884390E+00	2.528880E+00	3.537890E+00
1.874510E+00	2.503530E+00	3.452220E+00
1.822040E+00	2.393630E+00	3.423450E+00
1.488630E+00	1.391190E+00	3.217830E+00
1.558960E+00	1.332100E+00	3.286470E+00
1.622650E+00	1.303380E+00	3.242160E+00
1.621090E+00	1.298500E+00	3.300370E+00
1.676680E+00	1.277400E+00	3.291500E+00
1.931970E+00	2.699540E+00	3.606060E+00
1.948320E+00	2.752790E+00	3.601160E+00
1.943040E+00	2.703220E+00	3.523190E+00
1.912670E+00	2.595260E+00	3.488230E+00
1.918680E+00	2.622210E+00	3.574880E+00
1.850080E+00	1.259710E+00	3.243260E+00
1.787210E+00	1.263740E+00	3.283390E+00
1.862790E+00	1.252580E+00	3.305840E+00
1.964720E+00	2.807740E+00	3.649150E+00
1.996830E+00	2.856660E+00	3.626460E+00
1.974340E+00	2.790950E+00	3.568780E+00
1.924550E+00	1.239740E+00	3.283040E+00
2.010490E+00	2.851760E+00	3.534420E+00
2.028220E+00	2.900270E+00	3.614650E+00
2.065320E+00	1.216130E+00	3.309050E+00
2.178540E+00	1.181840E+00	3.332100E+00
2.268470E+00	1.155140E+00	3.397680E+00
2.058670E+00	2.916050E+00	3.560260E+00
2.362280E+00	1.108360E+00	3.351110E+00
2.410030E+00	1.071210E+00	3.288210E+00
2.127360E+00	2.964560E+00	3.586770E+00
2.444230E+00	1.055610E+00	3.356420E+00
2.521360E+00	1.021980E+00	3.418920E+00
2.191850E+00	3.011590E+00	3.609710E+00
2.227960E+00	3.049770E+00	3.632310E+00
2.224210E+00	3.026840E+00	3.562120E+00
2.596990E+00	9.598440E-01	3.371400E+00
2.263390E+00	3.061760E+00	3.590620E+00
2.686460E+00	8.803280E-01	3.318260E+00
2.771630E+00	8.250310E-01	3.394750E+00
2.332230E+00	3.104250E+00	3.635130E+00
2.857820E+00	7.631330E-01	3.340730E+00
2.954760E+00	7.158900E-01	3.381840E+00
2.413380E+00	3.121410E+00	3.610540E+00
3.066420E+00	7.029970E-01	3.348400E+00
3.024390E+00	6.964450E-01	3.407230E+00
3.087330E+00	6.883140E-01	3.437790E+00
2.488170E+00	3.154510E+00	3.617800E+00
3.182090E+00	7.118910E-01	3.374530E+00
2.568370E+00	3.181990E+00	3.633350E+00
3.311800E+00	7.752920E-01	3.337970E+00
2.648320E+00	3.200130E+00	3.647920E+00
3.422810E+00	8.558250E-01	3.289780E+00
3.430100E+00	8.526040E-01	3.386860E+00
2.721820E+00	3.223220E+00	3.652170E+00
3.486580E+00	9.062570E-01	3.301520E+00
3.476880E+00	8.948180E-01	3.344240E+00
2.793350E+00	3.236030E+00	3.651680E+00
3.631920E+00	1.023930E+00	3.376690E+00
3.525310E+00	9.361690E-01	3.333360E+00
2.856430E+00	3.242640E+00	3.654470E+00
3.771180E+00	1.169770E+00	3.348980E+00
2.904000E+00	3.236570E+00	3.639440E+00
2.954740E+00	3.221930E+00	3.704280E+00
3.843310E+00	1.253000E+00	3.336790E+00
3.843020E+00	1.239980E+00	3.390440E+00
3.022300E+00	3.172690E+00	3.666680E+00
3.068640E+00	3.152420E+00	3.652550E+00
3.973370E+00	1.481440E+00	3.359830E+00
3.939180E+00	1.403710E+00	3.370730E+00
3.901180E+00	1.302110E+00	3.404550E+00
3.097660E+00	3.134760E+00	3.637650E+00
3.152780E+00	3.101020E+00	3.661480E+00
3.235060E+00	3.088860E+00	3.696280E+00
3.988650E+00	2.023220E+00	3.392530E+00
3.998700E+00	1.937220E+00	3.391420E+00
4.008330E+00	1.830660E+00	3.404510E+00
4.016320E+00	1.705040E+00	3.436550E+00
4.026120E+00	1.789870E+00	3.458400E+00
3.999980E+00	1.558060E+00	3.403010E+00
3.981650E+00	1.462710E+00	3.424020E+00
3.301850E+00	3.068040E+00	3.645100E+00
3.377890E+00	3.084350E+00	3.685100E+00
3.947760E+00	2.341180E+00	3.478660E+00
3.974930E+00	2.247980E+00	3.539490E+00
3.992710E+00	2.123880E+00	3.457280E+00
4.004850E+00	2.000130E+00	3.474860E+00
4.021900E+00	1.905270E+00	3.471340E+00
4.026730E+00	1.836450E+00	3.476170E+00
3.450220E+00	3.076180E+00	3.629000E+00
3.523880E+00	3.087880E+00	3.665800E+00
3.803000E+00	2.729070E+00	3.565110E+00
3.834370E+00	2.652210E+00	3.630920E+00
3.859140E+00	2.569580E+00	3.579060E+00
3.901990E+00	2.486200E+00	3.536630E+00
3.922260E+00	2.421160E+00	3.474060E+00
3.602180E+00	3.076980E+00	3.633520E+00
3.674250E+00	3.053460E+00	3.657000E+00
3.696430E+00	3.013650E+00	3.619060E+00
3.725550E+00	2.969280E+00	3.611650E+00
3.761630E+00	2.886240E+00	3.627090E+00
3.757260E+00	2.948930E+00	3.654220E+00
3.775160E+00	2.807500E+00	3.556770E+00
3.718910E+00	3.017660E+00	3.670570E+00
3.748540E+00	2.982100E+00	3.671630E+00
1.717560E+00	2.322700E+00	3.677010E+00
1.751140E+00	2.366350E+00	3.663060E+00
1.721640E+00	2.315750E+00	3.628840E+00
1.707700E+00	2.248560E+00	3.560660E+00
1.684240E+00	2.258320E+00	3.645740E+00
1.633310E+00	2.126220E+00	3.509040E+00
1.641600E+00	2.163730E+00	3.601240E+00
1.555480E+00	2.017450E+00	3.469190E+00
1.579650E+00	2.057050E+00	3.558160E+00
1.490270E+00	1.913760E+00	3.443870E+00
1.513220E+00	1.950930E+00	3.523870E+00
1.429920E+00	1.815760E+00	3.423940E+00
1.456050E+00	1.849850E+00	3.501710E+00
1.383290E+00	1.730060E+00	3.411000E+00
1.395920E+00	1.747160E+00	3.499740E+00
1.369990E+00	1.682030E+00	3.412640E+00
1.373880E+00	1.687960E+00	3.455500E+00
1.367160E+00	1.640640E+00	3.442780E+00
1.767860E+00	2.357590E+00	3.603930E+00
1.807010E+00	2.445710E+00	3.679680E+00
1.362470E+00	1.570700E+00	3.412780E+00
1.370890E+00	1.531440E+00	3.358100E+00
1.371730E+00	1.518600E+00	3.413300E+00
1.386700E+00	1.486440E+00	3.392330E+00
1.834000E+00	2.444600E+00	3.576960E+00
1.849990E+00	2.511300E+00	3.651110E+00
1.421510E+00	1.438800E+00	3.349460E+00
1.481040E+00	1.375540E+00	3.333000E+00
1.463280E+00	1.383270E+00	3.446830E+00
1.521900E+00	1.338730E+00	3.359580E+00
1.504540E+00	1.344620E+00	3.409590E+00
1.557920E+00	1.319070E+00	3.406270E+00
1.870510E+00	2.552280E+00	3.666720E+00
1.888470E+00	2.590850E+00	3.684840E+00
1.882360E+00	2.559890E+00	3.622770E+00
1.634490E+00	1.287270E+00	3.378780E+00
1.743790E+00	1.256860E+00	3.384920E+00
1.707410E+00	1.259340E+00	3.490480E+00
1.801920E+00	1.246370E+00	3.473070E+00
1.937800E+00	2.750270E+00	3.672320E+00
1.914000E+00	2.660110E+00	3.670590E+00
1.880270E+00	1.242480E+00	3.400510E+00
1.989520E+00	2.863730E+00	3.711150E+00
1.966750E+00	2.807250E+00	3.736510E+00
1.981830E+00	1.224970E+00	3.373260E+00
1.994700E+00	1.220530E+00	3.449860E+00
2.061420E+00	1.214350E+00	3.421860E+00
2.021370E+00	2.913130E+00	3.696480E+00
2.171330E+00	1.189330E+00	3.446070E+00
2.285430E+00	1.146900E+00	3.510780E+00
2.065590E+00	2.948610E+00	3.664140E+00
2.365980E+00	1.115590E+00	3.482680E+00
2.119460E+00	3.002210E+00	3.731680E+00
2.165080E+00	3.039120E+00	3.746820E+00
2.159400E+00	3.016400E+00	3.677560E+00
2.447050E+00	1.065860E+00	3.453660E+00
2.533610E+00	1.012620E+00	3.538720E+00
2.203560E+00	3.059450E+00	3.710000E+00
2.607390E+00	9.521520E-01	3.499150E+00
2.261900E+00	3.092620E+00	3.689640E+00
2.683360E+00	8.850310E-01	3.450950E+00
2.765100E+00	8.203690E-01	3.521780E+00
2.319640E+00	3.145300E+00	3.759670E+00
2.384270E+00	3.175920E+00	3.771000E+00
2.355720E+00	3.146550E+00	3.710910E+00
2.848200E+00	7.606820E-01	3.459700E+00
2.923550E+00	7.083390E-01	3.521020E+00
2.399450E+00	3.152180E+00	3.697120E+00
2.444750E+00	3.196460E+00	3.771190E+00
3.008740E+00	6.903700E-01	3.477150E+00
3.087410E+00	6.775600E-01	3.542890E+00
2.470290E+00	3.182980E+00	3.707980E+00
2.482680E+00	3.214130E+00	3.770480E+00
3.181600E+00	6.952640E-01	3.498270E+00
2.514570E+00	3.226380E+00	3.775310E+00
2.555400E+00	3.219570E+00	3.740390E+00
3.282540E+00	7.447750E-01	3.460810E+00
2.643400E+00	3.234800E+00	3.759530E+00
3.376360E+00	8.003810E-01	3.443740E+00
2.719490E+00	3.259110E+00	3.765780E+00
3.468450E+00	8.810590E-01	3.502280E+00
3.517500E+00	9.266270E-01	3.407240E+00
3.586520E+00	9.790300E-01	3.498920E+00
2.786880E+00	3.275160E+00	3.760370E+00
3.685600E+00	1.062230E+00	3.507630E+00
2.847530E+00	3.272650E+00	3.755980E+00
3.767260E+00	1.136780E+00	3.473580E+00
2.904250E+00	3.260730E+00	3.741970E+00
2.956630E+00	3.263070E+00	3.815990E+00
3.843350E+00	1.233170E+00	3.454230E+00
3.003260E+00	3.219870E+00	3.772770E+00
3.066870E+00	3.192970E+00	3.786430E+00
3.088020E+00	3.148630E+00	3.697260E+00
3.124590E+00	3.144010E+00	3.752200E+00
3.961370E+00	1.390270E+00	3.471100E+00
3.920980E+00	1.307030E+00	3.520300E+00
3.185830E+00	3.121920E+00	3.760790E+00
3.238970E+00	3.115670E+00	3.761930E+00
4.043800E+00	1.778120E+00	3.523710E+00
4.041280E+00	1.688730E+00	3.541130E+00
4.022850E+00	1.597190E+00	3.521070E+00
4.003470E+00	1.485720E+00	3.504400E+00
3.302180E+00	3.104990E+00	3.746350E+00
3.379130E+00	3.113730E+00	3.751200E+00
3.963050E+00	2.358540E+00	3.637040E+00
3.934300E+00	2.410020E+00	3.551360E+00
3.932080E+00	2.450620E+00	3.620680E+00
3.993450E+00	2.252670E+00	3.646190E+00
4.007140E+00	2.162600E+00	3.603550E+00
4.020000E+00	2.048670E+00	3.573760E+00
4.037260E+00	1.940180E+00	3.556550E+00
4.037880E+00	1.861760E+00	3.530190E+00
3.461480E+00	3.117490E+00	3.737720E+00
3.595270E+00	3.128630E+00	3.751800E+00
3.817040E+00	2.748760E+00	3.720790E+00
3.786670E+00	2.796850E+00	3.636310E+00
3.789250E+00	2.834390E+00	3.710220E+00
3.845850E+00	2.659070E+00	3.727410E+00
3.867290E+00	2.592470E+00	3.683530E+00
3.904320E+00	2.522410E+00	3.646460E+00
3.650830E+00	3.130060E+00	3.754190E+00
3.654540E+00	3.106330E+00	3.718220E+00
3.764840E+00	2.965210E+00	3.722690E+00
3.779720E+00	2.903510E+00	3.763880E+00
3.672490E+00	3.119320E+00	3.756050E+00
3.703810E+00	3.079070E+00	3.759500E+00
3.742460E+00	3.014310E+00	3.719080E+00
1.638920E+00	2.176940E+00	3.740440E+00
1.666290E+00	2.221450E+00	3.751760E+00
1.646990E+00	2.189760E+00	3.689490E+00
1.595160E+00	2.092540E+00	3.644300E+00
1.612140E+00	2.119930E+00	3.722090E+00
1.535270E+00	1.990300E+00	3.607780E+00
1.557330E+00	2.026350E+00	3.689910E+00
1.479140E+00	1.888030E+00	3.582630E+00
1.503350E+00	1.927050E+00	3.663960E+00
1.427640E+00	1.802010E+00	3.565200E+00
1.444450E+00	1.821740E+00	3.662390E+00
1.399780E+00	1.752980E+00	3.561650E+00
1.406980E+00	1.759030E+00	3.612930E+00
1.391590E+00	1.711070E+00	3.590280E+00
1.759130E+00	2.365770E+00	3.736170E+00
1.697190E+00	2.277270E+00	3.718440E+00
1.380950E+00	1.657310E+00	3.533440E+00
1.371180E+00	1.597140E+00	3.508680E+00
1.379080E+00	1.590140E+00	3.613730E+00
1.380090E+00	1.544080E+00	3.552900E+00
1.814850E+00	2.454080E+00	3.769160E+00
1.848840E+00	2.513260E+00	3.776890E+00
1.830400E+00	2.491490E+00	3.732770E+00
1.388980E+00	1.498480E+00	3.490910E+00
1.423400E+00	1.438230E+00	3.476000E+00
1.430060E+00	1.454160E+00	3.587200E+00
1.454840E+00	1.405120E+00	3.508460E+00
1.453290E+00	1.415890E+00	3.557330E+00
1.481060E+00	1.379110E+00	3.549940E+00
1.861970E+00	2.540900E+00	3.718750E+00
1.888070E+00	2.575410E+00	3.816870E+00
1.532240E+00	1.336910E+00	3.505520E+00
1.621500E+00	1.295500E+00	3.501440E+00
1.593820E+00	1.302590E+00	3.607740E+00
1.670280E+00	1.266180E+00	3.539440E+00
1.651820E+00	1.271200E+00	3.585040E+00
1.705270E+00	1.243920E+00	3.589570E+00
1.917880E+00	2.637170E+00	3.823890E+00
1.931760E+00	2.670010E+00	3.809610E+00
1.910530E+00	2.630370E+00	3.757240E+00
1.871040E+00	1.230660E+00	3.515400E+00
1.800770E+00	1.228250E+00	3.575100E+00
1.908810E+00	1.204210E+00	3.603420E+00
1.950520E+00	2.729540E+00	3.791040E+00
1.967250E+00	1.209280E+00	3.527100E+00
2.052700E+00	1.184570E+00	3.587110E+00
1.993590E+00	1.181620E+00	3.612960E+00
2.080580E+00	1.175640E+00	3.660050E+00
2.002560E+00	2.856660E+00	3.800820E+00
1.980990E+00	2.806970E+00	3.812930E+00
2.093130E+00	1.198310E+00	3.525080E+00
2.134630E+00	1.170560E+00	3.617780E+00
2.022840E+00	2.904730E+00	3.779130E+00
2.239710E+00	1.139200E+00	3.612410E+00
2.070590E+00	2.962870E+00	3.800340E+00
2.362950E+00	1.106030E+00	3.600670E+00
2.161310E+00	3.038470E+00	3.817220E+00
2.122350E+00	3.010260E+00	3.829040E+00
2.451690E+00	1.051720E+00	3.570710E+00
2.542170E+00	1.011920E+00	3.657440E+00
2.196510E+00	3.066500E+00	3.796040E+00
2.615580E+00	9.439550E-01	3.618810E+00
2.253170E+00	3.113940E+00	3.821100E+00
2.687360E+00	8.741980E-01	3.573810E+00
2.768330E+00	8.238690E-01	3.645340E+00
2.370590E+00	3.181550E+00	3.858220E+00
2.314310E+00	3.159410E+00	3.859670E+00
2.842570E+00	7.570140E-01	3.584180E+00
2.918200E+00	7.099500E-01	3.641910E+00
2.436020E+00	3.206610E+00	3.858490E+00
3.000470E+00	6.858110E-01	3.588580E+00
3.085500E+00	6.778420E-01	3.658330E+00
2.504970E+00	3.236240E+00	3.848580E+00
3.178110E+00	6.911500E-01	3.616090E+00
2.563700E+00	3.259180E+00	3.892500E+00
2.562180E+00	3.249960E+00	3.833990E+00
3.275230E+00	7.336510E-01	3.577810E+00
2.592770E+00	3.261570E+00	3.887240E+00
2.634510E+00	3.258740E+00	3.883140E+00
3.374360E+00	7.906840E-01	3.542420E+00
2.715770E+00	3.277980E+00	3.879190E+00
3.545200E+00	9.640590E-01	3.610680E+00
3.451710E+00	8.730770E-01	3.630500E+00
2.791540E+00	3.295340E+00	3.878570E+00
3.659480E+00	1.055770E+00	3.602670E+00
2.837580E+00	3.293960E+00	3.840400E+00
3.759740E+00	1.146300E+00	3.587130E+00
2.896340E+00	3.290320E+00	3.862500E+00
2.960550E+00	3.280390E+00	3.928900E+00
3.840780E+00	1.234330E+00	3.559540E+00
3.015090E+00	3.241590E+00	3.868690E+00
3.085860E+00	3.226350E+00	3.897030E+00
3.139400E+00	3.169300E+00	3.827890E+00
3.971050E+00	1.403810E+00	3.581570E+00
3.914720E+00	1.317200E+00	3.629010E+00
3.163470E+00	3.196890E+00	3.907310E+00
3.217740E+00	3.188360E+00	3.903040E+00
3.234390E+00	3.153740E+00	3.832060E+00
4.058610E+00	1.730430E+00	3.607070E+00
4.041120E+00	1.634410E+00	3.624850E+00
4.059360E+00	1.701250E+00	3.668680E+00
4.017260E+00	1.515470E+00	3.614310E+00
3.278870E+00	3.190400E+00	3.903800E+00
3.357530E+00	3.190480E+00	3.919700E+00
3.368040E+00	3.148620E+00	3.832550E+00
3.936300E+00	2.474740E+00	3.730240E+00
3.966850E+00	2.387750E+00	3.790410E+00
3.993540E+00	2.289240E+00	3.743450E+00
4.013520E+00	2.190370E+00	3.717740E+00
4.030240E+00	2.084030E+00	3.688910E+00
4.046130E+00	1.969770E+00	3.664570E+00
4.054600E+00	1.834300E+00	3.630510E+00
4.063760E+00	1.751800E+00	3.662420E+00
3.434890E+00	3.185750E+00	3.903390E+00
3.508290E+00	3.193130E+00	3.951170E+00
3.512320E+00	3.153620E+00	3.854670E+00
3.792860E+00	2.836720E+00	3.811940E+00
3.814130E+00	2.774060E+00	3.876140E+00
3.839520E+00	2.691450E+00	3.820420E+00
3.866670E+00	2.607980E+00	3.789770E+00
3.900640E+00	2.550040E+00	3.729670E+00
3.583710E+00	3.174030E+00	3.933150E+00
3.642170E+00	3.138330E+00	3.871360E+00
3.663970E+00	3.127920E+00	3.787070E+00
3.688290E+00	3.114530E+00	3.824820E+00
3.759910E+00	2.981850E+00	3.862310E+00
3.744300E+00	3.022340E+00	3.781840E+00
3.724240E+00	3.061220E+00	3.846380E+00
3.780890E+00	2.903320E+00	3.862600E+00
3.708870E+00	3.093990E+00	3.827420E+00
1.629250E+00	2.184300E+00	3.875020E+00
1.659890E+00	2.235890E+00	3.864240E+00
1.639050E+00	2.173460E+00	3.798760E+00
1.583350E+00	2.067120E+00	3.771620E+00
1.600770E+00	2.114490E+00	3.853790E+00
1.529670E+00	1.971190E+00	3.744340E+00
1.557790E+00	2.025100E+00	3.832880E+00
1.483730E+00	1.884100E+00	3.726410E+00
1.513600E+00	1.934280E+00	3.809950E+00
1.452300E+00	1.833270E+00	3.726800E+00
1.473830E+00	1.856050E+00	3.792420E+00
1.437680E+00	1.794550E+00	3.758100E+00
1.691400E+00	2.294750E+00	3.900860E+00
1.735140E+00	2.351530E+00	3.886830E+00
1.711400E+00	2.287320E+00	3.812350E+00
1.410170E+00	1.718560E+00	3.712740E+00
1.388720E+00	1.647830E+00	3.649020E+00
1.402740E+00	1.657240E+00	3.722450E+00
1.383950E+00	1.605780E+00	3.671270E+00
1.397150E+00	1.620550E+00	3.725430E+00
1.389280E+00	1.578410E+00	3.709490E+00
1.772850E+00	2.408700E+00	3.926440E+00
1.808970E+00	2.463690E+00	3.916050E+00
1.785140E+00	2.402750E+00	3.842640E+00
1.405480E+00	1.496740E+00	3.605820E+00
1.400100E+00	1.527940E+00	3.690000E+00
1.424040E+00	1.473490E+00	3.637340E+00
1.422040E+00	1.486600E+00	3.675830E+00
1.442180E+00	1.455370E+00	3.679080E+00
1.842020E+00	2.504330E+00	3.859960E+00
1.472860E+00	1.396990E+00	3.660280E+00
1.521200E+00	1.339550E+00	3.619500E+00
1.508030E+00	1.353030E+00	3.678620E+00
1.561760E+00	1.315790E+00	3.653700E+00
1.542940E+00	1.329470E+00	3.696190E+00
1.594590E+00	1.301220E+00	3.700610E+00
1.886330E+00	2.590720E+00	3.919750E+00
1.912210E+00	2.652670E+00	3.927940E+00
1.908540E+00	2.628510E+00	3.871010E+00
1.669900E+00	1.252980E+00	3.696650E+00
1.750460E+00	1.215770E+00	3.667090E+00
1.732720E+00	1.216180E+00	3.727930E+00
1.786190E+00	1.206460E+00	3.744020E+00
1.931760E+00	2.685220E+00	3.876830E+00
1.859710E+00	1.206760E+00	3.699580E+00
1.956930E+00	2.767730E+00	3.925120E+00
1.980750E+00	2.826010E+00	3.926650E+00
1.974690E+00	2.795760E+00	3.865990E+00
1.991410E+00	1.181500E+00	3.704710E+00
2.113180E+00	1.172520E+00	3.743760E+00
1.997840E+00	2.847040E+00	3.877670E+00
2.200340E+00	1.148520E+00	3.706640E+00
2.032890E+00	2.921830E+00	3.896490E+00
2.256070E+00	1.131090E+00	3.682990E+00
2.282300E+00	1.127170E+00	3.720740E+00
2.078620E+00	2.990450E+00	3.923980E+00
2.112070E+00	3.033950E+00	3.950860E+00
2.106790E+00	3.007850E+00	3.883020E+00
2.352960E+00	1.111800E+00	3.725080E+00
2.287920E+00	1.126780E+00	3.687090E+00
2.148350E+00	3.050340E+00	3.909780E+00
2.456690E+00	1.056590E+00	3.693390E+00
2.553650E+00	1.013450E+00	3.778050E+00
2.201110E+00	3.084380E+00	3.883020E+00
2.625360E+00	9.511620E-01	3.741300E+00
2.248790E+00	3.147490E+00	3.962700E+00
2.300080E+00	3.192340E+00	3.991570E+00
2.290730E+00	3.161170E+00	3.916070E+00
2.695590E+00	8.846010E-01	3.697740E+00
2.780340E+00	8.308670E-01	3.771920E+00
2.347880E+00	3.200800E+00	3.957090E+00
2.848470E+00	7.628520E-01	3.712060E+00
2.924480E+00	7.149940E-01	3.750550E+00
2.419900E+00	3.224980E+00	3.958420E+00
2.999520E+00	6.896140E-01	3.704720E+00
3.087670E+00	6.792110E-01	3.774330E+00
2.485610E+00	3.251280E+00	3.955710E+00
3.178590E+00	6.906660E-01	3.734110E+00
2.549170E+00	3.269720E+00	3.956880E+00
3.271870E+00	7.355560E-01	3.697930E+00
2.601750E+00	3.271980E+00	3.947490E+00
2.654590E+00	3.294700E+00	4.018620E+00
3.366610E+00	7.919460E-01	3.660450E+00
2.712670E+00	3.299330E+00	3.989820E+00
3.525490E+00	9.598990E-01	3.725650E+00
3.447190E+00	8.695890E-01	3.744930E+00
2.776290E+00	3.310120E+00	3.980090E+00
3.629490E+00	1.050670E+00	3.708840E+00
2.832870E+00	3.311630E+00	3.977440E+00
2.854680E+00	3.300400E+00	3.919280E+00
2.904700E+00	3.320750E+00	4.006150E+00
3.745170E+00	1.169090E+00	3.708370E+00
2.970460E+00	3.310200E+00	4.007610E+00
3.833760E+00	1.249950E+00	3.660980E+00
3.029680E+00	3.281950E+00	3.984390E+00
3.129060E+00	3.268410E+00	3.994540E+00
3.967520E+00	1.425000E+00	3.726910E+00
3.899490E+00	1.318400E+00	3.697320E+00
3.189430E+00	3.280210E+00	4.022740E+00
3.214360E+00	3.229370E+00	3.963740E+00
4.049630E+00	1.651570E+00	3.705750E+00
4.033540E+00	1.556950E+00	3.713610E+00
4.023460E+00	1.508020E+00	3.758260E+00
3.248820E+00	3.289230E+00	4.031580E+00
3.317170E+00	3.289720E+00	4.046650E+00
3.310500E+00	3.237030E+00	3.980790E+00
3.947980E+00	2.496690E+00	3.888520E+00
3.908550E+00	2.544300E+00	3.804250E+00
3.890680E+00	2.591400E+00	3.885820E+00
3.982270E+00	2.396010E+00	3.893290E+00
4.002510E+00	2.314920E+00	3.855020E+00
4.024030E+00	2.218640E+00	3.825880E+00
4.040860E+00	2.113470E+00	3.799480E+00
4.052710E+00	2.005640E+00	3.775410E+00
4.066350E+00	1.887280E+00	3.759720E+00
4.070710E+00	1.740770E+00	3.743780E+00
4.053440E+00	1.623430E+00	3.772330E+00
4.042510E+00	1.551860E+00	3.776400E+00
3.375170E+00	3.270050E+00	4.033690E+00
3.423350E+00	3.230810E+00	3.979730E+00
3.515930E+00	3.239840E+00	4.034290E+00
3.797480E+00	2.873010E+00	3.943750E+00
3.823500E+00	2.808890E+00	4.021620E+00
3.844250E+00	2.718500E+00	3.939500E+00
3.855930E+00	2.649440E+00	3.877370E+00
3.592930E+00	3.213000E+00	4.013290E+00
3.657960E+00	3.171110E+00	3.987250E+00
3.720840E+00	3.091730E+00	3.963530E+00
3.699090E+00	3.101810E+00	3.869110E+00
3.777660E+00	3.010150E+00	4.010600E+00
3.783270E+00	2.940780E+00	3.937260E+00
1.659540E+00	2.234170E+00	3.936730E+00
1.623940E+00	2.159130E+00	3.924060E+00
1.597050E+00	2.087060E+00	3.926700E+00
1.552000E+00	1.995610E+00	3.908160E+00
1.512750E+00	1.907590E+00	3.888530E+00
1.468660E+00	1.818530E+00	3.886490E+00
1.429400E+00	1.758000E+00	3.808960E+00
1.440520E+00	1.759470E+00	3.870630E+00
1.430360E+00	1.721340E+00	3.842980E+00
1.735980E+00	2.347120E+00	3.958950E+00
1.692870E+00	2.292850E+00	3.951430E+00
1.423750E+00	1.659220E+00	3.819970E+00
1.412320E+00	1.597590E+00	3.799670E+00
1.409270E+00	1.558630E+00	3.775880E+00
1.427080E+00	1.570660E+00	3.850500E+00
1.439690E+00	1.532320E+00	3.837500E+00
1.809440E+00	2.454900E+00	3.973650E+00
1.786010E+00	2.408310E+00	3.991500E+00
1.448330E+00	1.483480E+00	3.767740E+00
1.467700E+00	1.439730E+00	3.745190E+00
1.484870E+00	1.452730E+00	3.825040E+00
1.497360E+00	1.408820E+00	3.790210E+00
1.856670E+00	2.524770E+00	3.986910E+00
1.516100E+00	1.360550E+00	3.745540E+00
1.573040E+00	1.320980E+00	3.790950E+00
1.626160E+00	1.280460E+00	3.773540E+00
1.625910E+00	1.282400E+00	3.869810E+00
1.674770E+00	1.245340E+00	3.823870E+00
1.910500E+00	2.638480E+00	3.981630E+00
1.895670E+00	2.595210E+00	4.001650E+00
1.751190E+00	1.213210E+00	3.819640E+00
1.861520E+00	1.200120E+00	3.825060E+00
1.941330E+00	2.705570E+00	3.999590E+00
1.952020E+00	1.182040E+00	3.802210E+00
1.942890E+00	1.180890E+00	3.878170E+00
2.016750E+00	1.171350E+00	3.885990E+00
1.986410E+00	2.825850E+00	4.000820E+00
1.969650E+00	2.775490E+00	4.019610E+00
2.085700E+00	1.172210E+00	3.831630E+00
2.004780E+00	2.878330E+00	3.967570E+00
2.200100E+00	1.142160E+00	3.820540E+00
2.043880E+00	2.943650E+00	4.039340E+00
2.076960E+00	2.998730E+00	4.064580E+00
2.061470E+00	2.980330E+00	3.988920E+00
2.293320E+00	1.122820E+00	3.794590E+00
2.100930E+00	3.031680E+00	4.026050E+00
2.383520E+00	1.096190E+00	3.847740E+00
2.144630E+00	3.075820E+00	4.013910E+00
2.473810E+00	1.047180E+00	3.830390E+00
2.572340E+00	1.013550E+00	3.880850E+00
2.191430E+00	3.110610E+00	3.989730E+00
2.634210E+00	9.590010E-01	3.863700E+00
2.289990E+00	3.202460E+00	4.070590E+00
2.238690E+00	3.163390E+00	4.077770E+00
2.711030E+00	8.905420E-01	3.829470E+00
2.788120E+00	8.411530E-01	3.866220E+00
2.345950E+00	3.230990E+00	4.068430E+00
2.876560E+00	7.640180E-01	3.875560E+00
2.410240E+00	3.249020E+00	4.065600E+00
2.997250E+00	7.004480E-01	3.826170E+00
2.472750E+00	3.272560E+00	4.059620E+00
2.533220E+00	3.295360E+00	4.054010E+00
3.276170E+00	7.366920E-01	3.819520E+00
3.178230E+00	6.895720E-01	3.846600E+00
2.596210E+00	3.302100E+00	4.045550E+00
2.650950E+00	3.311620E+00	4.129670E+00
3.371370E+00	7.939970E-01	3.777610E+00
2.715080E+00	3.324590E+00	4.103720E+00
3.511790E+00	9.463750E-01	3.844740E+00
3.444240E+00	8.599980E-01	3.834690E+00
2.762890E+00	3.333060E+00	4.057460E+00
3.608450E+00	1.046360E+00	3.818010E+00
2.826050E+00	3.339010E+00	4.076980E+00
2.903560E+00	3.360790E+00	4.149400E+00
3.694210E+00	1.131270E+00	3.794510E+00
2.997350E+00	3.352780E+00	4.099630E+00
3.781140E+00	1.250130E+00	3.846280E+00
[truncated: 10,719 more rows]
