# Supplementary material for: A New MRI-Based Model of Heart Function with Coupled Hemodynamics and Application to Normal and Diseased Canine Left Ventricles
Source: Front Bioeng Biotechnol. 2015 Sep 23;3:140. doi: 10.3389/fbioe.2015.00140 (PMC4585083; doi:10.3389/fbioe.2015.00140)
Supplement: Supplementary file 3 [file Data_Sheet_3.ZIP › Case1_Normal_SR_Systole/nodes/case1_systole_time_0.3702.csv]

3.109330E+00	1.894170E+00	1.031260E+00
3.129960E+00	1.946350E+00	1.033800E+00
3.146870E+00	1.909740E+00	1.043780E+00
3.149090E+00	1.865710E+00	1.063270E+00
3.177970E+00	2.008980E+00	1.038180E+00
3.204160E+00	2.065770E+00	1.042810E+00
3.226250E+00	2.023480E+00	1.054540E+00
3.225480E+00	1.943890E+00	1.079890E+00
3.304900E+00	1.895980E+00	1.163220E+00
3.245780E+00	1.840160E+00	1.145020E+00
3.338170E+00	1.853530E+00	1.249550E+00
3.288230E+00	2.058010E+00	1.086600E+00
3.336710E+00	1.978260E+00	1.172030E+00
3.361370E+00	1.922050E+00	1.246160E+00
2.827680E+00	2.099540E+00	1.077100E+00
2.849950E+00	2.183880E+00	1.089830E+00
2.881880E+00	2.139870E+00	1.066800E+00
2.891870E+00	2.083270E+00	1.054500E+00
2.900460E+00	2.259140E+00	1.104430E+00
2.921260E+00	2.329810E+00	1.141720E+00
2.958270E+00	2.288240E+00	1.108220E+00
3.004660E+00	2.190640E+00	1.062000E+00
3.106730E+00	2.040410E+00	1.009700E+00
2.972600E+00	2.033850E+00	1.045230E+00
3.040790E+00	1.882190E+00	1.052320E+00
3.156080E+00	1.777150E+00	1.149650E+00
3.037460E+00	1.744930E+00	1.139880E+00
3.215330E+00	1.712890E+00	1.293870E+00
3.115660E+00	1.672470E+00	1.272180E+00
3.211980E+00	1.679710E+00	1.375450E+00
3.029590E+00	2.348750E+00	1.134380E+00
3.194250E+00	2.331340E+00	1.146890E+00
3.217100E+00	2.170230E+00	1.071200E+00
3.280520E+00	1.774500E+00	1.264400E+00
3.300680E+00	1.735000E+00	1.462480E+00
3.294100E+00	2.274120E+00	1.166350E+00
3.301700E+00	2.351470E+00	1.221100E+00
3.348280E+00	2.184190E+00	1.168250E+00
3.384300E+00	2.076070E+00	1.222710E+00
3.407660E+00	1.984750E+00	1.286230E+00
3.422510E+00	1.904860E+00	1.344250E+00
3.382970E+00	1.821380E+00	1.383290E+00
3.381240E+00	2.312830E+00	1.278780E+00
3.435460E+00	2.177200E+00	1.299020E+00
3.457190E+00	2.050880E+00	1.348480E+00
3.454140E+00	1.975770E+00	1.370310E+00
2.543460E+00	2.479200E+00	1.383260E+00
2.569050E+00	2.529130E+00	1.400050E+00
2.589230E+00	2.482610E+00	1.359010E+00
2.654250E+00	2.422790E+00	1.308490E+00
2.546820E+00	2.415510E+00	1.361430E+00
2.674570E+00	2.272160E+00	1.217490E+00
2.562140E+00	2.289290E+00	1.308920E+00
2.726100E+00	2.109980E+00	1.129130E+00
2.586980E+00	2.141740E+00	1.262330E+00
2.709660E+00	1.941130E+00	1.162790E+00
2.617190E+00	1.984550E+00	1.258090E+00
2.762340E+00	1.845260E+00	1.147490E+00
2.665520E+00	1.826130E+00	1.253660E+00
2.771320E+00	1.763920E+00	1.223410E+00
2.655910E+00	2.538690E+00	1.381720E+00
2.804560E+00	2.531830E+00	1.304720E+00
2.771840E+00	2.399270E+00	1.225580E+00
2.816280E+00	2.289060E+00	1.146180E+00
2.840430E+00	1.968520E+00	1.095110E+00
2.886350E+00	1.778530E+00	1.138030E+00
2.967950E+00	1.674520E+00	1.255370E+00
2.841760E+00	1.687720E+00	1.262100E+00
3.046350E+00	1.602910E+00	1.392200E+00
2.901640E+00	1.607150E+00	1.380570E+00
3.093410E+00	1.572590E+00	1.528750E+00
2.976620E+00	1.546600E+00	1.561730E+00
3.090230E+00	1.529900E+00	1.643430E+00
2.938170E+00	2.435170E+00	1.220830E+00
2.991080E+00	2.569560E+00	1.347760E+00
3.204850E+00	1.639690E+00	1.493430E+00
3.191690E+00	1.581380E+00	1.659890E+00
3.088760E+00	2.530230E+00	1.288690E+00
3.136310E+00	2.601340E+00	1.397230E+00
3.135390E+00	2.451080E+00	1.216060E+00
3.318830E+00	1.682710E+00	1.579600E+00
3.334520E+00	1.657610E+00	1.729430E+00
3.220720E+00	2.548430E+00	1.339870E+00
3.267230E+00	2.622280E+00	1.468740E+00
3.315420E+00	2.447460E+00	1.295100E+00
3.435460E+00	1.882880E+00	1.495840E+00
3.439860E+00	1.810780E+00	1.576900E+00
3.395210E+00	1.734570E+00	1.656070E+00
3.338590E+00	2.565390E+00	1.431240E+00
3.363530E+00	2.622620E+00	1.533940E+00
3.413280E+00	2.517360E+00	1.441370E+00
3.441190E+00	2.416330E+00	1.416950E+00
3.468080E+00	2.276680E+00	1.416600E+00
3.489110E+00	2.140400E+00	1.469810E+00
3.477900E+00	1.990390E+00	1.549290E+00
3.509430E+00	2.091270E+00	1.584690E+00
3.479170E+00	1.881420E+00	1.589620E+00
3.420860E+00	2.583200E+00	1.521460E+00
3.482920E+00	2.511240E+00	1.581160E+00
3.507880E+00	2.371270E+00	1.558670E+00
3.517130E+00	2.241540E+00	1.566850E+00
3.522130E+00	2.151880E+00	1.600780E+00
2.281860E+00	2.533010E+00	1.640220E+00
2.310340E+00	2.597210E+00	1.643980E+00
2.325430E+00	2.540110E+00	1.596050E+00
2.365620E+00	2.468910E+00	1.548980E+00
2.287560E+00	2.463840E+00	1.629880E+00
2.394260E+00	2.336040E+00	1.500140E+00
2.307290E+00	2.346030E+00	1.593750E+00
2.410320E+00	2.193330E+00	1.464110E+00
2.329300E+00	2.216580E+00	1.553340E+00
2.432240E+00	2.045020E+00	1.455200E+00
2.357700E+00	2.075530E+00	1.549900E+00
2.461160E+00	1.904400E+00	1.447710E+00
2.386570E+00	1.936620E+00	1.549150E+00
2.511700E+00	1.803970E+00	1.464820E+00
2.433190E+00	1.787010E+00	1.583770E+00
2.535560E+00	1.700260E+00	1.557160E+00
2.363630E+00	2.670840E+00	1.643130E+00
2.409430E+00	2.742580E+00	1.668210E+00
2.417210E+00	2.688710E+00	1.615390E+00
2.415200E+00	2.606010E+00	1.564180E+00
2.485750E+00	2.475940E+00	1.448740E+00
2.473700E+00	2.308600E+00	1.399080E+00
2.485760E+00	2.165960E+00	1.358060E+00
2.513380E+00	2.016960E+00	1.356040E+00
2.550600E+00	1.871460E+00	1.353280E+00
2.604660E+00	1.734000E+00	1.412990E+00
2.658990E+00	1.657730E+00	1.442090E+00
2.624390E+00	1.639700E+00	1.538380E+00
2.693000E+00	1.621200E+00	1.509510E+00
2.483530E+00	2.698710E+00	1.598670E+00
2.494050E+00	2.758550E+00	1.645880E+00
2.591880E+00	2.634120E+00	1.491960E+00
2.743250E+00	1.656510E+00	1.366430E+00
2.842070E+00	1.563370E+00	1.504520E+00
2.758580E+00	1.582100E+00	1.534500E+00
2.892570E+00	1.521400E+00	1.591950E+00
2.832170E+00	1.490310E+00	1.624760E+00
2.932670E+00	1.484160E+00	1.662920E+00
2.574660E+00	2.752400E+00	1.609160E+00
2.719540E+00	2.718260E+00	1.586180E+00
2.715600E+00	2.663040E+00	1.508570E+00
2.746490E+00	2.620660E+00	1.431780E+00
3.167440E+00	1.520530E+00	1.772700E+00
3.042730E+00	1.459320E+00	1.767600E+00
3.160000E+00	1.468390E+00	1.882620E+00
2.804290E+00	2.691190E+00	1.508690E+00
2.821730E+00	2.733250E+00	1.581040E+00
2.906310E+00	2.639760E+00	1.452320E+00
3.290660E+00	1.565950E+00	1.806210E+00
3.263560E+00	1.505630E+00	1.902250E+00
2.908240E+00	2.710820E+00	1.587760E+00
3.070880E+00	2.698220E+00	1.581590E+00
3.062890E+00	2.642920E+00	1.454340E+00
3.374860E+00	1.606030E+00	1.839450E+00
3.384150E+00	1.575940E+00	1.961070E+00
3.189380E+00	2.671390E+00	1.531800E+00
3.178310E+00	2.707020E+00	1.625720E+00
3.465880E+00	1.795330E+00	1.753130E+00
3.481270E+00	1.722890E+00	1.832080E+00
3.451080E+00	1.643740E+00	1.888770E+00
3.253520E+00	2.709820E+00	1.654680E+00
3.312380E+00	2.663670E+00	1.606840E+00
3.527600E+00	2.090960E+00	1.716490E+00
3.530290E+00	1.986160E+00	1.778490E+00
3.510410E+00	1.872700E+00	1.760170E+00
3.525490E+00	1.786580E+00	1.839300E+00
3.431950E+00	2.630980E+00	1.653820E+00
3.525370E+00	2.573540E+00	1.735900E+00
3.534850E+00	2.509720E+00	1.697510E+00
3.542550E+00	2.434540E+00	1.701900E+00
3.539540E+00	2.304470E+00	1.724540E+00
3.560990E+00	2.382000E+00	1.805410E+00
3.537230E+00	2.195410E+00	1.694120E+00
3.559400E+00	2.491240E+00	1.791950E+00
3.564340E+00	2.432050E+00	1.804010E+00
2.140830E+00	2.581030E+00	1.832510E+00
2.174590E+00	2.644370E+00	1.837470E+00
2.184370E+00	2.590830E+00	1.784010E+00
2.227180E+00	2.519530E+00	1.711490E+00
2.140890E+00	2.512790E+00	1.813920E+00
2.231630E+00	2.361850E+00	1.696500E+00
2.154940E+00	2.388640E+00	1.790660E+00
2.253340E+00	2.231150E+00	1.660130E+00
2.157900E+00	2.230570E+00	1.773710E+00
2.287140E+00	2.102950E+00	1.646620E+00
2.220270E+00	2.126150E+00	1.729100E+00
2.315630E+00	1.972660E+00	1.639640E+00
2.241270E+00	2.009660E+00	1.732020E+00
2.351000E+00	1.843110E+00	1.643030E+00
2.275270E+00	1.877130E+00	1.724500E+00
2.384390E+00	1.767980E+00	1.668860E+00
2.342410E+00	1.746780E+00	1.750130E+00
2.408530E+00	1.703760E+00	1.701580E+00
2.225610E+00	2.720100E+00	1.835070E+00
2.270660E+00	2.797640E+00	1.862400E+00
2.278100E+00	2.747360E+00	1.803280E+00
2.278510E+00	2.668770E+00	1.746530E+00
2.579360E+00	1.586860E+00	1.649090E+00
2.479860E+00	1.639630E+00	1.676310E+00
2.613480E+00	1.529660E+00	1.724990E+00
2.544530E+00	1.518410E+00	1.802280E+00
2.651820E+00	1.462450E+00	1.808650E+00
2.352350E+00	2.782640E+00	1.768820E+00
2.404110E+00	2.853700E+00	1.845510E+00
2.692760E+00	1.523380E+00	1.647230E+00
2.810750E+00	1.436310E+00	1.783920E+00
2.738270E+00	1.431990E+00	1.824250E+00
2.883420E+00	1.375000E+00	1.883130E+00
2.813960E+00	1.342140E+00	1.941660E+00
2.908660E+00	1.327570E+00	1.979450E+00
2.506960E+00	2.808660E+00	1.721660E+00
2.546120E+00	2.865100E+00	1.856410E+00
2.910640E+00	1.441030E+00	1.783480E+00
2.985410E+00	1.371420E+00	1.931930E+00
2.628820E+00	2.839400E+00	1.784970E+00
2.678470E+00	2.863990E+00	1.884080E+00
2.671060E+00	2.797060E+00	1.692260E+00
3.243890E+00	1.442610E+00	1.990250E+00
3.121430E+00	1.399070E+00	1.978530E+00
3.241120E+00	1.395360E+00	2.088780E+00
2.754030E+00	2.815060E+00	1.812710E+00
2.786010E+00	2.843700E+00	1.909260E+00
2.848500E+00	2.783950E+00	1.686870E+00
3.342790E+00	1.495830E+00	2.014610E+00
3.342810E+00	1.448210E+00	2.104350E+00
2.833530E+00	2.858980E+00	1.951980E+00
2.847100E+00	2.871000E+00	2.012410E+00
2.872980E+00	2.857020E+00	1.967710E+00
2.888140E+00	2.824650E+00	1.896480E+00
2.979410E+00	2.779500E+00	1.821320E+00
3.026320E+00	2.755720E+00	1.710270E+00
3.410410E+00	1.522080E+00	2.033860E+00
3.415800E+00	1.494730E+00	2.085350E+00
2.912070E+00	2.849240E+00	2.025530E+00
2.993760E+00	2.823840E+00	2.001740E+00
3.018060E+00	2.803510E+00	1.922210E+00
3.105830E+00	2.783870E+00	1.864490E+00
3.201560E+00	2.756490E+00	1.732070E+00
3.521630E+00	1.697640E+00	1.975410E+00
3.533970E+00	1.621080E+00	2.042530E+00
3.478210E+00	1.538100E+00	2.078030E+00
3.096660E+00	2.821490E+00	2.001940E+00
3.190150E+00	2.815450E+00	1.971680E+00
3.222870E+00	2.794500E+00	1.886580E+00
3.310480E+00	2.780700E+00	1.882230E+00
3.376190E+00	2.735710E+00	1.760930E+00
3.569280E+00	2.040480E+00	1.900690E+00
3.581590E+00	1.921940E+00	1.959370E+00
3.605330E+00	2.006360E+00	2.026370E+00
3.565770E+00	1.779620E+00	1.986880E+00
3.584790E+00	1.686050E+00	2.052170E+00
3.289900E+00	2.825700E+00	1.993140E+00
3.381080E+00	2.818130E+00	1.979600E+00
3.405690E+00	2.783360E+00	1.905420E+00
3.465380E+00	2.753870E+00	1.898490E+00
3.497150E+00	2.665010E+00	1.850370E+00
3.555060E+00	2.313510E+00	1.886680E+00
3.564810E+00	2.180520E+00	1.922900E+00
3.568550E+00	2.282260E+00	1.976820E+00
3.591140E+00	2.069990E+00	2.005280E+00
3.476530E+00	2.811150E+00	2.009520E+00
3.538310E+00	2.738420E+00	1.986210E+00
3.566810E+00	2.652490E+00	1.993500E+00
3.564180E+00	2.553850E+00	1.933730E+00
3.567260E+00	2.407070E+00	1.939580E+00
3.566810E+00	2.333130E+00	1.954070E+00
2.044340E+00	2.603820E+00	2.042480E+00
2.093560E+00	2.675480E+00	2.058710E+00
2.080170E+00	2.617380E+00	1.992350E+00
2.094990E+00	2.559810E+00	1.904200E+00
2.025200E+00	2.539680E+00	2.010290E+00
2.086750E+00	2.410090E+00	1.885900E+00
2.023540E+00	2.426240E+00	1.980350E+00
2.092020E+00	2.288450E+00	1.850870E+00
2.014230E+00	2.274210E+00	1.955150E+00
2.100780E+00	2.220040E+00	1.844360E+00
2.064090E+00	2.213270E+00	1.896330E+00
2.096680E+00	2.147850E+00	1.876420E+00
2.140790E+00	1.903330E+00	1.893670E+00
2.126180E+00	1.962980E+00	1.890270E+00
2.188240E+00	1.920080E+00	1.821420E+00
2.251380E+00	1.792370E+00	1.833400E+00
2.169750E+00	1.830050E+00	1.906250E+00
2.306750E+00	1.659790E+00	1.868710E+00
2.223040E+00	1.708270E+00	1.938230E+00
2.345690E+00	1.580780E+00	1.906220E+00
2.287990E+00	1.568670E+00	1.991980E+00
2.380530E+00	1.512180E+00	1.971390E+00
2.157790E+00	2.705630E+00	1.933030E+00
2.155020E+00	2.762530E+00	2.020320E+00
2.155880E+00	2.059510E+00	1.820770E+00
2.410200E+00	1.590250E+00	1.831290E+00
2.485420E+00	1.493050E+00	1.879960E+00
2.459660E+00	1.457020E+00	1.980160E+00
2.545420E+00	1.422220E+00	1.954110E+00
2.188210E+00	2.811010E+00	2.035260E+00
2.253140E+00	2.858610E+00	2.053440E+00
2.214430E+00	2.814530E+00	1.963950E+00
2.716470E+00	1.374090E+00	1.929610E+00
2.629560E+00	1.395380E+00	1.935010E+00
2.758930E+00	1.324520E+00	2.005630E+00
2.706610E+00	1.297140E+00	2.069440E+00
2.803600E+00	1.269970E+00	2.073790E+00
2.323290E+00	2.861090E+00	1.949970E+00
2.361910E+00	2.895150E+00	2.038990E+00
2.982270E+00	1.302630E+00	2.056800E+00
2.899040E+00	1.264360E+00	2.083100E+00
2.998920E+00	1.243650E+00	2.142480E+00
2.425590E+00	2.926650E+00	2.067850E+00
2.486850E+00	2.955250E+00	2.133810E+00
2.481100E+00	2.930060E+00	2.055620E+00
2.457710E+00	2.910020E+00	1.968080E+00
3.059570E+00	1.328140E+00	2.044670E+00
3.061510E+00	1.276610E+00	2.122090E+00
2.557040E+00	2.924330E+00	2.058080E+00
2.620570E+00	2.946390E+00	2.158270E+00
2.610760E+00	2.905940E+00	1.962310E+00
3.165610E+00	1.333050E+00	2.143130E+00
2.685120E+00	2.913850E+00	2.081630E+00
2.727910E+00	2.925170E+00	2.178950E+00
2.757520E+00	2.870910E+00	1.996900E+00
3.342840E+00	1.385300E+00	2.231030E+00
2.779570E+00	2.918980E+00	2.228460E+00
2.790700E+00	2.925340E+00	2.284760E+00
2.819470E+00	2.913950E+00	2.239590E+00
2.845440E+00	2.887910E+00	2.148470E+00
3.478310E+00	1.492390E+00	2.203060E+00
2.851740E+00	2.912850E+00	2.282570E+00
2.918520E+00	2.889260E+00	2.258010E+00
2.950150E+00	2.867960E+00	2.207760E+00
3.030050E+00	2.845150E+00	2.141420E+00
3.551680E+00	1.578820E+00	2.177140E+00
3.566360E+00	1.540090E+00	2.243810E+00
3.008460E+00	2.870490E+00	2.272880E+00
3.096620E+00	2.865020E+00	2.245090E+00
3.133140E+00	2.852270E+00	2.187460E+00
3.213890E+00	2.847480E+00	2.116910E+00
3.645900E+00	1.936990E+00	2.097800E+00
3.675650E+00	1.821750E+00	2.132020E+00
3.634300E+00	1.678160E+00	2.186180E+00
3.709230E+00	1.763860E+00	2.252120E+00
3.626790E+00	1.572990E+00	2.255290E+00
3.187940E+00	2.871340E+00	2.245630E+00
3.277620E+00	2.881980E+00	2.224620E+00
3.314020E+00	2.869420E+00	2.177880E+00
3.389660E+00	2.854190E+00	2.122090E+00
3.587740E+00	2.251730E+00	2.119870E+00
3.576720E+00	2.327740E+00	2.017150E+00
3.583500E+00	2.351440E+00	2.110930E+00
3.604140E+00	2.163330E+00	2.107360E+00
3.645570E+00	2.045790E+00	2.159220E+00
3.691160E+00	1.898430E+00	2.220210E+00
3.718630E+00	1.822170E+00	2.240850E+00
3.369340E+00	2.893490E+00	2.238690E+00
3.454300E+00	2.896880E+00	2.225230E+00
3.477690E+00	2.876270E+00	2.185160E+00
3.508960E+00	2.840300E+00	2.150270E+00
3.557700E+00	2.771920E+00	2.114560E+00
3.586380E+00	2.682320E+00	2.110510E+00
3.595160E+00	2.573730E+00	2.123410E+00
3.599380E+00	2.454120E+00	2.158130E+00
3.621230E+00	2.519330E+00	2.202330E+00
3.528420E+00	2.874600E+00	2.266340E+00
3.593030E+00	2.814820E+00	2.234810E+00
3.621310E+00	2.724220E+00	2.224080E+00
3.621460E+00	2.621770E+00	2.225690E+00
3.627220E+00	2.552600E+00	2.233310E+00
1.970950E+00	2.606430E+00	2.238900E+00
2.018870E+00	2.671810E+00	2.251690E+00
1.990960E+00	2.623140E+00	2.190370E+00
1.995650E+00	2.577210E+00	2.105370E+00
1.942290E+00	2.550920E+00	2.203090E+00
1.965910E+00	2.446980E+00	2.067310E+00
1.918120E+00	2.459110E+00	2.154610E+00
1.955750E+00	2.321930E+00	2.040390E+00
1.907280E+00	2.341130E+00	2.123520E+00
1.951800E+00	2.244580E+00	2.029350E+00
1.896420E+00	2.219210E+00	2.101650E+00
1.957560E+00	2.173220E+00	2.033230E+00
2.000260E+00	1.992810E+00	2.041580E+00
2.007700E+00	2.033390E+00	2.022980E+00
2.024090E+00	2.002940E+00	2.012830E+00
2.019900E+00	1.959540E+00	2.022420E+00
2.084730E+00	1.741360E+00	2.071050E+00
2.068300E+00	1.799330E+00	2.048620E+00
2.133380E+00	1.754200E+00	2.003300E+00
2.188550E+00	1.628220E+00	2.029160E+00
2.111920E+00	1.663570E+00	2.091980E+00
2.235140E+00	1.558970E+00	2.071680E+00
2.186800E+00	1.542180E+00	2.159790E+00
2.280200E+00	1.485890E+00	2.132810E+00
2.052600E+00	2.685960E+00	2.154270E+00
2.084710E+00	2.749130E+00	2.206810E+00
2.026550E+00	2.134130E+00	1.970800E+00
2.068660E+00	2.024560E+00	1.951830E+00
2.085790E+00	1.888260E+00	1.965620E+00
2.416130E+00	1.443180E+00	2.045880E+00
2.372360E+00	1.426060E+00	2.124970E+00
2.461580E+00	1.378040E+00	2.122470E+00
2.137470E+00	2.800330E+00	2.217060E+00
2.197520E+00	2.847430E+00	2.264890E+00
2.174210E+00	2.831950E+00	2.186190E+00
2.145640E+00	2.790500E+00	2.116180E+00
2.612340E+00	1.331980E+00	2.066700E+00
2.535280E+00	1.356550E+00	2.090500E+00
2.654790E+00	1.263780E+00	2.128980E+00
2.608750E+00	1.251150E+00	2.196180E+00
2.703740E+00	1.214210E+00	2.197090E+00
2.225850E+00	2.870980E+00	2.159600E+00
2.271900E+00	2.906560E+00	2.229760E+00
2.860360E+00	1.205860E+00	2.150810E+00
2.797280E+00	1.199100E+00	2.186420E+00
2.866160E+00	1.173440E+00	2.220230E+00
2.331490E+00	2.933910E+00	2.252450E+00
2.393400E+00	2.954890E+00	2.318770E+00
2.376690E+00	2.947180E+00	2.234870E+00
2.350010E+00	2.923720E+00	2.151970E+00
2.947500E+00	1.189830E+00	2.213550E+00
2.438230E+00	2.966900E+00	2.230520E+00
2.483860E+00	2.979300E+00	2.322090E+00
3.109240E+00	1.227190E+00	2.232940E+00
2.547420E+00	2.984290E+00	2.365650E+00
2.606130E+00	2.991460E+00	2.435050E+00
2.597630E+00	2.976690E+00	2.361100E+00
2.567280E+00	2.966830E+00	2.271140E+00
3.266620E+00	1.293110E+00	2.273630E+00
3.223380E+00	1.243260E+00	2.334290E+00
3.307000E+00	1.272180E+00	2.366750E+00
2.663060E+00	2.972020E+00	2.361910E+00
2.712790E+00	2.992630E+00	2.454330E+00
2.704430E+00	2.951200E+00	2.263010E+00
3.343010E+00	1.335840E+00	2.301050E+00
3.346210E+00	1.315200E+00	2.349940E+00
2.788580E+00	2.939970E+00	2.381330E+00
2.784440E+00	2.971840E+00	2.472460E+00
3.502130E+00	1.431790E+00	2.352240E+00
3.406190E+00	1.359370E+00	2.352980E+00
2.856790E+00	2.952610E+00	2.478650E+00
2.952080E+00	2.926850E+00	2.498780E+00
2.933960E+00	2.899550E+00	2.381400E+00
3.587710E+00	1.521090E+00	2.311640E+00
3.017460E+00	2.904870E+00	2.458160E+00
3.014070E+00	2.919120E+00	2.511410E+00
3.103540E+00	2.876470E+00	2.378330E+00
3.723020E+00	1.693900E+00	2.324680E+00
3.685960E+00	1.596520E+00	2.357330E+00
3.725320E+00	1.655150E+00	2.388180E+00
3.075610E+00	2.908400E+00	2.497550E+00
3.153150E+00	2.894150E+00	2.469380E+00
3.195730E+00	2.892100E+00	2.417630E+00
3.279370E+00	2.893850E+00	2.354400E+00
3.625540E+00	2.314470E+00	2.294410E+00
3.629530E+00	2.226990E+00	2.278330E+00
3.636080E+00	2.159370E+00	2.228020E+00
3.692440E+00	2.068000E+00	2.321250E+00
3.702640E+00	2.016450E+00	2.293900E+00
3.735760E+00	1.939700E+00	2.309920E+00
3.767900E+00	1.803640E+00	2.355170E+00
3.770070E+00	1.887050E+00	2.380450E+00
3.734620E+00	1.703160E+00	2.408850E+00
3.237770E+00	2.909960E+00	2.469190E+00
3.324400E+00	2.915590E+00	2.451620E+00
3.372430E+00	2.917010E+00	2.403860E+00
3.454460E+00	2.914590E+00	2.352220E+00
3.635210E+00	2.487920E+00	2.307840E+00
3.633560E+00	2.402350E+00	2.337280E+00
3.746630E+00	1.990990E+00	2.373900E+00
3.766410E+00	1.929980E+00	2.397810E+00
3.413300E+00	2.935490E+00	2.464400E+00
3.509240E+00	2.930670E+00	2.479840E+00
3.535160E+00	2.920070E+00	2.417430E+00
3.563190E+00	2.892320E+00	2.385690E+00
3.612580E+00	2.833010E+00	2.364660E+00
3.642000E+00	2.738710E+00	2.361590E+00
3.655140E+00	2.785700E+00	2.429550E+00
3.637130E+00	2.624730E+00	2.352270E+00
3.635250E+00	2.554100E+00	2.320350E+00
3.583320E+00	2.907240E+00	2.484270E+00
3.627370E+00	2.859240E+00	2.459610E+00
3.646740E+00	2.820680E+00	2.442180E+00
1.908810E+00	2.538740E+00	2.374520E+00
1.951000E+00	2.600290E+00	2.399880E+00
1.945380E+00	2.570190E+00	2.305820E+00
1.891410E+00	2.460220E+00	2.254940E+00
1.873780E+00	2.473970E+00	2.348330E+00
1.873270E+00	2.353250E+00	2.214440E+00
1.833990E+00	2.346150E+00	2.324500E+00
1.859210E+00	2.258690E+00	2.176690E+00
1.834140E+00	2.269420E+00	2.249650E+00
1.856640E+00	2.197330E+00	2.171350E+00
1.827830E+00	2.192550E+00	2.229040E+00
1.858010E+00	2.132190E+00	2.188080E+00
2.048880E+00	1.566120E+00	2.257840E+00
2.020530E+00	1.618810E+00	2.232360E+00
2.085650E+00	1.590490E+00	2.195890E+00
2.135990E+00	1.519880E+00	2.228110E+00
2.089630E+00	1.497410E+00	2.303300E+00
2.177480E+00	1.449640E+00	2.279540E+00
1.987820E+00	2.660270E+00	2.414160E+00
2.036990E+00	2.715940E+00	2.418850E+00
2.006120E+00	2.668360E+00	2.352730E+00
1.970740E+00	2.078790E+00	2.047040E+00
1.911870E+00	2.095360E+00	2.111960E+00
1.950390E+00	1.974520E+00	2.096340E+00
2.013920E+00	1.867010E+00	2.067890E+00
1.959580E+00	1.847340E+00	2.151170E+00
2.028220E+00	1.734670E+00	2.155370E+00
2.323590E+00	1.410070E+00	2.194110E+00
2.271150E+00	1.400280E+00	2.271670E+00
2.364350E+00	1.346970E+00	2.268740E+00
2.100520E+00	2.780390E+00	2.427510E+00
2.160340E+00	2.830700E+00	2.473500E+00
2.137930E+00	2.808450E+00	2.400580E+00
2.100790E+00	2.766500E+00	2.322130E+00
2.525680E+00	1.293600E+00	2.207020E+00
2.455990E+00	1.300310E+00	2.282550E+00
2.563870E+00	1.244000E+00	2.260290E+00
2.534890E+00	1.240700E+00	2.305870E+00
2.598580E+00	1.197590E+00	2.331110E+00
2.186070E+00	2.843340E+00	2.378210E+00
2.224840E+00	2.888410E+00	2.439890E+00
2.768560E+00	1.161390E+00	2.283760E+00
2.697250E+00	1.158010E+00	2.326980E+00
2.779190E+00	1.121240E+00	2.353510E+00
2.272510E+00	2.931290E+00	2.453030E+00
2.330100E+00	2.958150E+00	2.511440E+00
2.310160E+00	2.949730E+00	2.430020E+00
2.281670E+00	2.918200E+00	2.351250E+00
2.874330E+00	1.123440E+00	2.329860E+00
2.366060E+00	2.962860E+00	2.420930E+00
2.410500E+00	2.979800E+00	2.503150E+00
3.046340E+00	1.145410E+00	2.349590E+00
2.993450E+00	1.088600E+00	2.420420E+00
3.084250E+00	1.098420E+00	2.445140E+00
2.462580E+00	3.003960E+00	2.531570E+00
2.515940E+00	3.024900E+00	2.596750E+00
2.503500E+00	3.017930E+00	2.516410E+00
2.479870E+00	2.999360E+00	2.433480E+00
3.163020E+00	1.196650E+00	2.359060E+00
3.167180E+00	1.150200E+00	2.435940E+00
2.564840E+00	3.015850E+00	2.521360E+00
2.622040E+00	3.024020E+00	2.622620E+00
3.282840E+00	1.211430E+00	2.428070E+00
2.666320E+00	3.008170E+00	2.536630E+00
2.721030E+00	3.028750E+00	2.640440E+00
3.406580E+00	1.306860E+00	2.443350E+00
2.781860E+00	2.990960E+00	2.561510E+00
2.786920E+00	3.017920E+00	2.655200E+00
3.479870E+00	1.368940E+00	2.426390E+00
3.497080E+00	1.348950E+00	2.476480E+00
2.849120E+00	2.999450E+00	2.657820E+00
2.936210E+00	2.973910E+00	2.658590E+00
2.894950E+00	2.962780E+00	2.573060E+00
3.606980E+00	1.504180E+00	2.443430E+00
3.558170E+00	1.400870E+00	2.490820E+00
3.007550E+00	2.932070E+00	2.584200E+00
2.997690E+00	2.958630E+00	2.664240E+00
3.739440E+00	1.636260E+00	2.454000E+00
3.704330E+00	1.559480E+00	2.504980E+00
3.065020E+00	2.948150E+00	2.661430E+00
3.132510E+00	2.928370E+00	2.658320E+00
3.144090E+00	2.905670E+00	2.573220E+00
3.650380E+00	2.230400E+00	2.358320E+00
3.685750E+00	2.154000E+00	2.377840E+00
3.793950E+00	1.867930E+00	2.466880E+00
3.802420E+00	1.780640E+00	2.502770E+00
3.766910E+00	1.710100E+00	2.489480E+00
3.207340E+00	2.929520E+00	2.650750E+00
3.283320E+00	2.933090E+00	2.649820E+00
3.299820E+00	2.917370E+00	2.565120E+00
3.664460E+00	2.430200E+00	2.419390E+00
3.678410E+00	2.342600E+00	2.470660E+00
3.693010E+00	2.224320E+00	2.464250E+00
3.744390E+00	2.118550E+00	2.509600E+00
3.754420E+00	2.031940E+00	2.468290E+00
3.776470E+00	1.948810E+00	2.461020E+00
3.359360E+00	2.938230E+00	2.658040E+00
3.450290E+00	2.950650E+00	2.677850E+00
3.448240E+00	2.936970E+00	2.585040E+00
3.671390E+00	2.725820E+00	2.470020E+00
3.669040E+00	2.633070E+00	2.481840E+00
3.674730E+00	2.509590E+00	2.469110E+00
3.684500E+00	2.554940E+00	2.568550E+00
3.682800E+00	2.408590E+00	2.503650E+00
3.500640E+00	2.941290E+00	2.659960E+00
3.573760E+00	2.921100E+00	2.630550E+00
3.632500E+00	2.851910E+00	2.584420E+00
3.659300E+00	2.765850E+00	2.541520E+00
3.679730E+00	2.658330E+00	2.571430E+00
3.682890E+00	2.599940E+00	2.575710E+00
1.861620E+00	2.490300E+00	2.525050E+00
1.910160E+00	2.551100E+00	2.550600E+00
1.885730E+00	2.515210E+00	2.446460E+00
1.827860E+00	2.407170E+00	2.409680E+00
1.825230E+00	2.430460E+00	2.499200E+00
1.804390E+00	2.336770E+00	2.398320E+00
1.792770E+00	2.337700E+00	2.464530E+00
1.771290E+00	2.268410E+00	2.399670E+00
1.952810E+00	1.513350E+00	2.434160E+00
1.919560E+00	1.596020E+00	2.366650E+00
2.004590E+00	1.554470E+00	2.325110E+00
2.043170E+00	1.493790E+00	2.359220E+00
2.013620E+00	1.482920E+00	2.409780E+00
2.065820E+00	1.439540E+00	2.414520E+00
1.983000E+00	2.673640E+00	2.609710E+00
2.025240E+00	2.715470E+00	2.621730E+00
2.001050E+00	2.683610E+00	2.566400E+00
1.975060E+00	2.641850E+00	2.489120E+00
1.958210E+00	2.630300E+00	2.586380E+00
1.788320E+00	2.216750E+00	2.311890E+00
1.798120E+00	2.096300E+00	2.293710E+00
1.856110E+00	2.009490E+00	2.219450E+00
1.787600E+00	1.985080E+00	2.315530E+00
1.888930E+00	1.882450E+00	2.214110E+00
1.817620E+00	1.897200E+00	2.300140E+00
1.931560E+00	1.773700E+00	2.238500E+00
1.857820E+00	1.798040E+00	2.308280E+00
1.959120E+00	1.658280E+00	2.266460E+00
1.888030E+00	1.693600E+00	2.327590E+00
2.218540E+00	1.391970E+00	2.342960E+00
2.160290E+00	1.385450E+00	2.416670E+00
2.259010E+00	1.341050E+00	2.416300E+00
2.078650E+00	2.769730E+00	2.630680E+00
2.124210E+00	2.824280E+00	2.668560E+00
2.109540E+00	2.796150E+00	2.603970E+00
2.074020E+00	2.752150E+00	2.533810E+00
2.404320E+00	1.293860E+00	2.353000E+00
2.353550E+00	1.289920E+00	2.420370E+00
2.448500E+00	1.234920E+00	2.431730E+00
2.152080E+00	2.828980E+00	2.580100E+00
2.188300E+00	2.869380E+00	2.641490E+00
2.550520E+00	1.173850E+00	2.439600E+00
2.653930E+00	1.121720E+00	2.427330E+00
2.624330E+00	1.107200E+00	2.488810E+00
2.680840E+00	1.075110E+00	2.511710E+00
2.238560E+00	2.912430E+00	2.668050E+00
2.284000E+00	2.950050E+00	2.678000E+00
2.269090E+00	2.930840E+00	2.630290E+00
2.238340E+00	2.899230E+00	2.555640E+00
2.784890E+00	1.070280E+00	2.460240E+00
2.313190E+00	2.955550E+00	2.618730E+00
2.339820E+00	2.983620E+00	2.712390E+00
2.923810E+00	1.051740E+00	2.463950E+00
2.889000E+00	1.020590E+00	2.537290E+00
2.966810E+00	1.025070E+00	2.551190E+00
2.409050E+00	3.012140E+00	2.726210E+00
2.455460E+00	3.035880E+00	2.738150E+00
2.438280E+00	3.021950E+00	2.689360E+00
2.414100E+00	2.991020E+00	2.621670E+00
3.043470E+00	1.059150E+00	2.518110E+00
2.483740E+00	3.038850E+00	2.684160E+00
2.525910E+00	3.064690E+00	2.793130E+00
3.162100E+00	1.111400E+00	2.529460E+00
2.574670E+00	3.056470E+00	2.699550E+00
2.630070E+00	3.065060E+00	2.798730E+00
3.261250E+00	1.163820E+00	2.517900E+00
2.679360E+00	3.053410E+00	2.727270E+00
2.685430E+00	3.067120E+00	2.802960E+00
3.386770E+00	1.241200E+00	2.581810E+00
2.728570E+00	3.068320E+00	2.800770E+00
2.800750E+00	3.042880E+00	2.747490E+00
3.499670E+00	1.336290E+00	2.545710E+00
2.913030E+00	3.022780E+00	2.797790E+00
2.896680E+00	3.011220E+00	2.720070E+00
3.634060E+00	1.482780E+00	2.573710E+00
3.576940E+00	1.400230E+00	2.623500E+00
2.989280E+00	2.984180E+00	2.735760E+00
2.972970E+00	3.006650E+00	2.813250E+00
3.756390E+00	1.627820E+00	2.565640E+00
3.692460E+00	1.557200E+00	2.638010E+00
3.036580E+00	2.995860E+00	2.816000E+00
3.099360E+00	2.977450E+00	2.815090E+00
3.117600E+00	2.952450E+00	2.736270E+00
3.825490E+00	1.810780E+00	2.576390E+00
3.778060E+00	1.727940E+00	2.626260E+00
3.813870E+00	1.784370E+00	2.645050E+00
3.165290E+00	2.954500E+00	2.812410E+00
3.236500E+00	2.958790E+00	2.807560E+00
3.259290E+00	2.947270E+00	2.731280E+00
3.730380E+00	2.253690E+00	2.590890E+00
3.774680E+00	2.146880E+00	2.611990E+00
3.771450E+00	2.205070E+00	2.669350E+00
3.799150E+00	2.027100E+00	2.612680E+00
3.815250E+00	1.907900E+00	2.586250E+00
3.821740E+00	1.825880E+00	2.648330E+00
3.299680E+00	2.948260E+00	2.821150E+00
3.383500E+00	2.954220E+00	2.840140E+00
3.392320E+00	2.951830E+00	2.752020E+00
3.709680E+00	2.483830E+00	2.624410E+00
3.727180E+00	2.359210E+00	2.639150E+00
3.732180E+00	2.434690E+00	2.681340E+00
3.756830E+00	2.258350E+00	2.667110E+00
3.434670E+00	2.952200E+00	2.816360E+00
3.503580E+00	2.938330E+00	2.772570E+00
3.606010E+00	2.924010E+00	2.760700E+00
3.632740E+00	2.908950E+00	2.709600E+00
3.655930E+00	2.865740E+00	2.702810E+00
3.683120E+00	2.772070E+00	2.705650E+00
3.676940E+00	2.810380E+00	2.780570E+00
3.704340E+00	2.669980E+00	2.685710E+00
3.708840E+00	2.562310E+00	2.667730E+00
3.727360E+00	2.475690E+00	2.705820E+00
3.651370E+00	2.881560E+00	2.781410E+00
3.669580E+00	2.846670E+00	2.784460E+00
1.668260E+00	2.072300E+00	2.540520E+00
1.688210E+00	2.126660E+00	2.526230E+00
1.686320E+00	2.076830E+00	2.496200E+00
1.688170E+00	2.017320E+00	2.468390E+00
1.653360E+00	2.013820E+00	2.540710E+00
1.697230E+00	1.938670E+00	2.447800E+00
1.645100E+00	1.899520E+00	2.540140E+00
1.699070E+00	1.847660E+00	2.481970E+00
1.853790E+00	1.516130E+00	2.520670E+00
1.828890E+00	1.565450E+00	2.504350E+00
1.883240E+00	1.547730E+00	2.460320E+00
1.896920E+00	1.476360E+00	2.519130E+00
1.967620E+00	2.697500E+00	2.814080E+00
2.009410E+00	2.737190E+00	2.800390E+00
1.981930E+00	2.700680E+00	2.753030E+00
1.963080E+00	2.661920E+00	2.670740E+00
1.937930E+00	2.643710E+00	2.768580E+00
1.917200E+00	2.576670E+00	2.627220E+00
1.901380E+00	2.569070E+00	2.705990E+00
1.848310E+00	2.481040E+00	2.610160E+00
1.791130E+00	2.358040E+00	2.568110E+00
1.734020E+00	2.240430E+00	2.513050E+00
1.727560E+00	2.133640E+00	2.415750E+00
1.736820E+00	2.015320E+00	2.384960E+00
1.748640E+00	1.901370E+00	2.387800E+00
1.795340E+00	1.812700E+00	2.381920E+00
1.747380E+00	1.812550E+00	2.446090E+00
1.827850E+00	1.719770E+00	2.395550E+00
1.772960E+00	1.736020E+00	2.460900E+00
1.854980E+00	1.625110E+00	2.419020E+00
1.800460E+00	1.645470E+00	2.476850E+00
1.997470E+00	1.408760E+00	2.521680E+00
2.084730E+00	1.378420E+00	2.487610E+00
2.070520E+00	1.355050E+00	2.552290E+00
2.134120E+00	1.329430E+00	2.549110E+00
2.046430E+00	2.754550E+00	2.718640E+00
2.057190E+00	2.792660E+00	2.830960E+00
2.299970E+00	1.284650E+00	2.486140E+00
2.245000E+00	1.288490E+00	2.557030E+00
2.344450E+00	1.237330E+00	2.556440E+00
2.107310E+00	2.842930E+00	2.843110E+00
2.153880E+00	2.866160E+00	2.825270E+00
2.111300E+00	2.830790E+00	2.768620E+00
2.491850E+00	1.175370E+00	2.508190E+00
2.440500E+00	1.185150E+00	2.570850E+00
2.536360E+00	1.134060E+00	2.584080E+00
2.186160E+00	2.879050E+00	2.741310E+00
2.215490E+00	2.906080E+00	2.864110E+00
2.624420E+00	1.086930E+00	2.576210E+00
2.738890E+00	1.027010E+00	2.607340E+00
2.267640E+00	2.941130E+00	2.765250E+00
2.837160E+00	1.005950E+00	2.595490E+00
2.807200E+00	9.902430E-01	2.653730E+00
2.871450E+00	9.618160E-01	2.682330E+00
2.327410E+00	2.981930E+00	2.804620E+00
2.372700E+00	3.003660E+00	2.871660E+00
2.376580E+00	3.002240E+00	2.785640E+00
2.953320E+00	9.790420E-01	2.630250E+00
2.440160E+00	3.026650E+00	2.823020E+00
3.041220E+00	1.011980E+00	2.606990E+00
2.507240E+00	3.068660E+00	2.902060E+00
2.572060E+00	3.099560E+00	2.941570E+00
2.550110E+00	3.083450E+00	2.875490E+00
3.147730E+00	1.046970E+00	2.621550E+00
2.607330E+00	3.085350E+00	2.883150E+00
2.615800E+00	3.103330E+00	2.946610E+00
3.290090E+00	1.123280E+00	2.633140E+00
2.653430E+00	3.099440E+00	2.946710E+00
2.708960E+00	3.085890E+00	2.892150E+00
3.389370E+00	1.177010E+00	2.669830E+00
3.371780E+00	1.140180E+00	2.700830E+00
3.415060E+00	1.166700E+00	2.712890E+00
2.816650E+00	3.092110E+00	2.942870E+00
2.781560E+00	3.069260E+00	2.851180E+00
3.518470E+00	1.319470E+00	2.669430E+00
3.466860E+00	1.217050E+00	2.717400E+00
2.863110E+00	3.054300E+00	2.870600E+00
2.903430E+00	3.082840E+00	2.965260E+00
3.652610E+00	1.462290E+00	2.711310E+00
3.606210E+00	1.371410E+00	2.720460E+00
2.966910E+00	3.033320E+00	2.892340E+00
2.966760E+00	3.072340E+00	2.985830E+00
3.752700E+00	1.618680E+00	2.693290E+00
3.712590E+00	1.544370E+00	2.742230E+00
3.019490E+00	3.053490E+00	2.966080E+00
3.071910E+00	3.047070E+00	2.997510E+00
3.086480E+00	3.006620E+00	2.898190E+00
3.814880E+00	1.776890E+00	2.721340E+00
3.782040E+00	1.683440E+00	2.766500E+00
3.142290E+00	3.009780E+00	2.988510E+00
3.213290E+00	3.000950E+00	2.989340E+00
3.216190E+00	2.975340E+00	2.895370E+00
3.796170E+00	2.145590E+00	2.715310E+00
3.816940E+00	2.052280E+00	2.729990E+00
3.831270E+00	1.929030E+00	2.760020E+00
3.836460E+00	1.995080E+00	2.790290E+00
3.823680E+00	1.852550E+00	2.702220E+00
3.268950E+00	2.987510E+00	2.968480E+00
3.325830E+00	2.977280E+00	3.008240E+00
3.330950E+00	2.964520E+00	2.914790E+00
3.739680E+00	2.407060E+00	2.756640E+00
3.772570E+00	2.311720E+00	2.824870E+00
3.784280E+00	2.212780E+00	2.768090E+00
3.826690E+00	2.099860E+00	2.798570E+00
3.836860E+00	2.030480E+00	2.811610E+00
3.380070E+00	2.976990E+00	2.966600E+00
3.445460E+00	2.963990E+00	2.925850E+00
3.547100E+00	2.953540E+00	2.913310E+00
3.584370E+00	2.936520E+00	2.845530E+00
3.699200E+00	2.754940E+00	2.834110E+00
3.716680E+00	2.663900E+00	2.850500E+00
3.724090E+00	2.718810E+00	2.884190E+00
3.714460E+00	2.558240E+00	2.814120E+00
3.728740E+00	2.475540E+00	2.794120E+00
3.611860E+00	2.943310E+00	2.927920E+00
3.638180E+00	2.908380E+00	2.868300E+00
3.690960E+00	2.834970E+00	2.898030E+00
3.720750E+00	2.757750E+00	2.912090E+00
1.602360E+00	2.028840E+00	2.676620E+00
1.633330E+00	2.096460E+00	2.682160E+00
1.637880E+00	2.053200E+00	2.605460E+00
1.605950E+00	1.938660E+00	2.606030E+00
1.578470E+00	1.957550E+00	2.674620E+00
1.601130E+00	1.868170E+00	2.613420E+00
1.562620E+00	1.841760E+00	2.687310E+00
1.603640E+00	1.800880E+00	2.630330E+00
1.903490E+00	2.644970E+00	2.928750E+00
1.939660E+00	2.695830E+00	2.953940E+00
1.927750E+00	2.657760E+00	2.865570E+00
1.892170E+00	2.572950E+00	2.807870E+00
1.882310E+00	2.589300E+00	2.901930E+00
1.841110E+00	2.485970E+00	2.739400E+00
1.841260E+00	2.503090E+00	2.850440E+00
1.791590E+00	2.385710E+00	2.678980E+00
1.795330E+00	2.405720E+00	2.791040E+00
1.737500E+00	2.278600E+00	2.636270E+00
1.746000E+00	2.305310E+00	2.743480E+00
1.681080E+00	2.168020E+00	2.606890E+00
1.680820E+00	2.201040E+00	2.701750E+00
1.715100E+00	1.753290E+00	2.516250E+00
1.656880E+00	1.779490E+00	2.570300E+00
1.741100E+00	1.658100E+00	2.533020E+00
1.677190E+00	1.673760E+00	2.592470E+00
1.777820E+00	1.584830E+00	2.545360E+00
1.721290E+00	1.580920E+00	2.607740E+00
1.809520E+00	1.491040E+00	2.600220E+00
1.898050E+00	1.416820E+00	2.594500E+00
1.854860E+00	1.387400E+00	2.698960E+00
1.956540E+00	1.364080E+00	2.657870E+00
1.993780E+00	2.738230E+00	2.884940E+00
2.075230E+00	1.322780E+00	2.662110E+00
2.174660E+00	1.291790E+00	2.642210E+00
2.162390E+00	1.273980E+00	2.710240E+00
2.244030E+00	1.241850E+00	2.725190E+00
2.043170E+00	2.799220E+00	2.914020E+00
2.080140E+00	2.839810E+00	2.965150E+00
2.082780E+00	2.834400E+00	2.890380E+00
2.387940E+00	1.196350E+00	2.632100E+00
2.337580E+00	1.214540E+00	2.673330E+00
2.424310E+00	1.154800E+00	2.708370E+00
2.141210E+00	2.872610E+00	2.911700E+00
2.588550E+00	1.081520E+00	2.668190E+00
2.526630E+00	1.107260E+00	2.709420E+00
2.595400E+00	1.059750E+00	2.735520E+00
2.203390E+00	2.913600E+00	2.967810E+00
2.249900E+00	2.947430E+00	2.981020E+00
2.238580E+00	2.934700E+00	2.926600E+00
2.665880E+00	1.028290E+00	2.713250E+00
2.289650E+00	2.967140E+00	2.899790E+00
2.296960E+00	2.982320E+00	3.027900E+00
2.789460E+00	9.765620E-01	2.730410E+00
2.878600E+00	9.429940E-01	2.768250E+00
2.354290E+00	3.011260E+00	3.054730E+00
2.409050E+00	3.030790E+00	3.043940E+00
2.359120E+00	3.010330E+00	2.970740E+00
2.963110E+00	9.440900E-01	2.743880E+00
2.438960E+00	3.039250E+00	2.954180E+00
2.457340E+00	3.051610E+00	3.034330E+00
3.100440E+00	9.682510E-01	2.719990E+00
2.527650E+00	3.083060E+00	3.042250E+00
3.241710E+00	1.039220E+00	2.727960E+00
3.191170E+00	9.977080E-01	2.787860E+00
3.261130E+00	1.016290E+00	2.834750E+00
2.640490E+00	3.101040E+00	3.032180E+00
3.334890E+00	1.098730E+00	2.723790E+00
3.335280E+00	1.079840E+00	2.805150E+00
2.734490E+00	3.112530E+00	3.079180E+00
2.701980E+00	3.106650E+00	2.991340E+00
3.405580E+00	1.150330E+00	2.768430E+00
2.775550E+00	3.113530E+00	3.018680E+00
2.783030E+00	3.117340E+00	3.092350E+00
3.565170E+00	1.322800E+00	2.804230E+00
3.489370E+00	1.215680E+00	2.841970E+00
2.819010E+00	3.114120E+00	3.097340E+00
2.866170E+00	3.099510E+00	3.053100E+00
3.639610E+00	1.400900E+00	2.800010E+00
3.621860E+00	1.373960E+00	2.845840E+00
2.937150E+00	3.085810E+00	3.043280E+00
3.754180E+00	1.594450E+00	2.808270E+00
3.677380E+00	1.500680E+00	2.853280E+00
3.650490E+00	1.410300E+00	2.870220E+00
3.009500E+00	3.063590E+00	3.060860E+00
3.101500E+00	3.036030E+00	3.095340E+00
3.804390E+00	1.754670E+00	2.865610E+00
3.832820E+00	1.826860E+00	2.781170E+00
3.829390E+00	1.846390E+00	2.855700E+00
3.763680E+00	1.660870E+00	2.869610E+00
3.160780E+00	3.017310E+00	3.144650E+00
3.177580E+00	3.003630E+00	3.066220E+00
3.845320E+00	1.977810E+00	2.854510E+00
3.835260E+00	1.908210E+00	2.906610E+00
3.211920E+00	3.008720E+00	3.130420E+00
3.254960E+00	2.994210E+00	3.063070E+00
3.326680E+00	2.979860E+00	3.109890E+00
3.769760E+00	2.390700E+00	2.880470E+00
3.802980E+00	2.300820E+00	2.962230E+00
3.817080E+00	2.212660E+00	2.917840E+00
3.838560E+00	2.123560E+00	2.889230E+00
3.845610E+00	2.042340E+00	2.881300E+00
3.394360E+00	2.974920E+00	3.042180E+00
3.470860E+00	2.962230E+00	3.092160E+00
3.521610E+00	2.958960E+00	3.006170E+00
3.733880E+00	2.694350E+00	2.971730E+00
3.736230E+00	2.612330E+00	2.985370E+00
3.737870E+00	2.549310E+00	2.949320E+00
3.754870E+00	2.471560E+00	2.916300E+00
3.545540E+00	2.957940E+00	3.087370E+00
3.587030E+00	2.951710E+00	3.012380E+00
3.652770E+00	2.904980E+00	3.017750E+00
3.701660E+00	2.854650E+00	3.030800E+00
3.717860E+00	2.821550E+00	3.003270E+00
3.721160E+00	2.771540E+00	3.007360E+00
3.723710E+00	2.805020E+00	3.042390E+00
3.719300E+00	2.827290E+00	3.058410E+00
1.548630E+00	1.983690E+00	2.828000E+00
1.586310E+00	2.051160E+00	2.835030E+00
1.576510E+00	2.004380E+00	2.752770E+00
1.540290E+00	1.889190E+00	2.747280E+00
1.522410E+00	1.914930E+00	2.820160E+00
1.528500E+00	1.824630E+00	2.754990E+00
1.504550E+00	1.822990E+00	2.810850E+00
1.520830E+00	1.763170E+00	2.779170E+00
1.879320E+00	2.616540E+00	3.084840E+00
1.902820E+00	2.664680E+00	3.080500E+00
1.892260E+00	2.624260E+00	2.998090E+00
1.845720E+00	2.527540E+00	2.952860E+00
1.855000E+00	2.553050E+00	3.051830E+00
1.799480E+00	2.429950E+00	2.898930E+00
1.812060E+00	2.459290E+00	3.007740E+00
1.754560E+00	2.329170E+00	2.849130E+00
1.762600E+00	2.353580E+00	2.954100E+00
1.694280E+00	2.226480E+00	2.801840E+00
1.701520E+00	2.251370E+00	2.900120E+00
1.635800E+00	2.119990E+00	2.769000E+00
1.639740E+00	2.148370E+00	2.854570E+00
1.617030E+00	1.697820E+00	2.655600E+00
1.564070E+00	1.726990E+00	2.719610E+00
1.648800E+00	1.597030E+00	2.677390E+00
1.586470E+00	1.622020E+00	2.745800E+00
1.705120E+00	1.506840E+00	2.698480E+00
1.625260E+00	1.526780E+00	2.768080E+00
1.768280E+00	1.424850E+00	2.726430E+00
1.678590E+00	1.424210E+00	2.815030E+00
1.805200E+00	1.378080E+00	2.757450E+00
1.764960E+00	1.377080E+00	2.801860E+00
1.842940E+00	1.337990E+00	2.817610E+00
1.925720E+00	2.714170E+00	3.123780E+00
1.971730E+00	2.755580E+00	3.098220E+00
1.939680E+00	2.706390E+00	3.042900E+00
1.997020E+00	1.326930E+00	2.716610E+00
1.934810E+00	1.326740E+00	2.759550E+00
2.028530E+00	1.294660E+00	2.787920E+00
2.010630E+00	2.774350E+00	3.006590E+00
2.022330E+00	2.813870E+00	3.133280E+00
2.151690E+00	1.248880E+00	2.809890E+00
2.259710E+00	1.214980E+00	2.841800E+00
2.071590E+00	2.862640E+00	3.151940E+00
2.120680E+00	2.887070E+00	3.128960E+00
2.074860E+00	2.845300E+00	3.064460E+00
2.362790E+00	1.169520E+00	2.835540E+00
2.481900E+00	1.112450E+00	2.823990E+00
2.450160E+00	1.125210E+00	2.899300E+00
2.520470E+00	1.089120E+00	2.939080E+00
2.147750E+00	2.884160E+00	3.032070E+00
2.166840E+00	2.906260E+00	3.108040E+00
2.610000E+00	1.047300E+00	2.850160E+00
2.224690E+00	2.937950E+00	3.094420E+00
2.724460E+00	9.869800E-01	2.832930E+00
2.694280E+00	9.939380E-01	2.899970E+00
2.759740E+00	9.569120E-01	2.934560E+00
2.287250E+00	2.991100E+00	3.131690E+00
2.324240E+00	3.014260E+00	3.154460E+00
2.327710E+00	3.005670E+00	3.099900E+00
2.840620E+00	9.422040E-01	2.866470E+00
2.384260E+00	3.034290E+00	3.159570E+00
2.935670E+00	9.269020E-01	2.837350E+00
2.460940E+00	3.056410E+00	3.110530E+00
3.039330E+00	9.311170E-01	2.848960E+00
2.523950E+00	3.097390E+00	3.165630E+00
2.585790E+00	3.126180E+00	3.202960E+00
2.559090E+00	3.105750E+00	3.135360E+00
3.174800E+00	9.585010E-01	2.868170E+00
3.284600E+00	9.809760E-01	2.919350E+00
2.612950E+00	3.113000E+00	3.143280E+00
2.623960E+00	3.133420E+00	3.211150E+00
3.352690E+00	1.049640E+00	2.902990E+00
2.658140E+00	3.135230E+00	3.216630E+00
2.706040E+00	3.127450E+00	3.173010E+00
3.421280E+00	1.130330E+00	2.876630E+00
2.808210E+00	3.133880E+00	3.176950E+00
3.570160E+00	1.278710E+00	2.927270E+00
3.517610E+00	1.171680E+00	2.948520E+00
2.900090E+00	3.141070E+00	3.224410E+00
2.867090E+00	3.118170E+00	3.141210E+00
3.626850E+00	1.357270E+00	2.899830E+00
2.945470E+00	3.100130E+00	3.149500E+00
2.958240E+00	3.135930E+00	3.247010E+00
3.755260E+00	1.583620E+00	2.934230E+00
3.710150E+00	1.499690E+00	2.965640E+00
3.682590E+00	1.417400E+00	2.939630E+00
2.998630E+00	3.118110E+00	3.232300E+00
3.045710E+00	3.109190E+00	3.277470E+00
3.043610E+00	3.085940E+00	3.183570E+00
3.824080E+00	1.827720E+00	2.957470E+00
3.809480E+00	1.738310E+00	3.004090E+00
3.777180E+00	1.673900E+00	2.950480E+00
3.080280E+00	3.092310E+00	3.250900E+00
3.131760E+00	3.051800E+00	3.234560E+00
3.842500E+00	1.984080E+00	2.972420E+00
3.838340E+00	1.896720E+00	3.025450E+00
3.201200E+00	3.026320E+00	3.201220E+00
3.276020E+00	3.008700E+00	3.191980E+00
3.339030E+00	2.997570E+00	3.177470E+00
3.786270E+00	2.379050E+00	3.025590E+00
3.817820E+00	2.293590E+00	3.071340E+00
3.826830E+00	2.216870E+00	3.047480E+00
3.845930E+00	2.122670E+00	3.013700E+00
3.849050E+00	2.060340E+00	2.959630E+00
3.401250E+00	2.991690E+00	3.164020E+00
3.473620E+00	2.987770E+00	3.211890E+00
3.737740E+00	2.630990E+00	3.071610E+00
3.747820E+00	2.541710E+00	3.101730E+00
3.746700E+00	2.611200E+00	3.136250E+00
3.760050E+00	2.469400E+00	3.033080E+00
3.545180E+00	2.974090E+00	3.187110E+00
3.606130E+00	2.945720E+00	3.126380E+00
3.665020E+00	2.918690E+00	3.170170E+00
3.690020E+00	2.884300E+00	3.103760E+00
3.722290E+00	2.799670E+00	3.113590E+00
3.735760E+00	2.706550E+00	3.130200E+00
3.743020E+00	2.648780E+00	3.121920E+00
3.702910E+00	2.888470E+00	3.178080E+00
3.713410E+00	2.852670E+00	3.112090E+00
1.700900E+00	2.246190E+00	3.057640E+00
1.731940E+00	2.297950E+00	3.085040E+00
1.715860E+00	2.270690E+00	3.004950E+00
1.646880E+00	2.168460E+00	2.939650E+00
1.658810E+00	2.182750E+00	3.025020E+00
1.595460E+00	2.083390E+00	2.900100E+00
1.592910E+00	2.082290E+00	2.973800E+00
1.531910E+00	1.976120E+00	2.904300E+00
1.480520E+00	1.843450E+00	2.891270E+00
1.470860E+00	1.728820E+00	2.881240E+00
1.522430E+00	1.648200E+00	2.824850E+00
1.466840E+00	1.608070E+00	2.933960E+00
1.562870E+00	1.553390E+00	2.830840E+00
1.514670E+00	1.563820E+00	2.890820E+00
1.601850E+00	1.473460E+00	2.851850E+00
1.546960E+00	1.498270E+00	2.908070E+00
1.625520E+00	1.424660E+00	2.876120E+00
1.587770E+00	1.432330E+00	2.929710E+00
1.646310E+00	1.386680E+00	2.925310E+00
1.893850E+00	2.658170E+00	3.158090E+00
1.865520E+00	2.585330E+00	3.135660E+00
1.834250E+00	2.508290E+00	3.123010E+00
1.781950E+00	2.385190E+00	3.076680E+00
1.752830E+00	1.348390E+00	2.916250E+00
1.858930E+00	1.315520E+00	2.922600E+00
1.961780E+00	2.761840E+00	3.188250E+00
1.920140E+00	2.713100E+00	3.179270E+00
1.962590E+00	1.296410E+00	2.907030E+00
2.068240E+00	1.275590E+00	2.887550E+00
2.055440E+00	1.276120E+00	2.950450E+00
2.139750E+00	1.251210E+00	2.972180E+00
2.015800E+00	2.823650E+00	3.234970E+00
2.049840E+00	2.858770E+00	3.253940E+00
2.050210E+00	2.854170E+00	3.201460E+00
2.298140E+00	1.199410E+00	2.900290E+00
2.241750E+00	1.222300E+00	2.935980E+00
2.330850E+00	1.180630E+00	2.976660E+00
2.100030E+00	2.891060E+00	3.248820E+00
2.438690E+00	1.123900E+00	2.989420E+00
2.530180E+00	1.073010E+00	3.040790E+00
2.165360E+00	2.922070E+00	3.184400E+00
2.604060E+00	1.032080E+00	3.004280E+00
2.216560E+00	2.960240E+00	3.230260E+00
2.252890E+00	2.987950E+00	3.254910E+00
2.254840E+00	2.982450E+00	3.189160E+00
2.685550E+00	9.862400E-01	2.971180E+00
2.765500E+00	9.357800E-01	3.039440E+00
2.308720E+00	3.017360E+00	3.248850E+00
2.840340E+00	9.123820E-01	2.982720E+00
2.388630E+00	3.048850E+00	3.283190E+00
2.447860E+00	3.072920E+00	3.316540E+00
2.418480E+00	3.060930E+00	3.243120E+00
2.962620E+00	8.893320E-01	2.963530E+00
2.468620E+00	3.078610E+00	3.229170E+00
2.504860E+00	3.099010E+00	3.333140E+00
3.109350E+00	8.961000E-01	2.957900E+00
3.059480E+00	8.701480E-01	3.037240E+00
3.146070E+00	8.802240E-01	3.054590E+00
2.561870E+00	3.119400E+00	3.291180E+00
3.240220E+00	9.320800E-01	3.007810E+00
2.651920E+00	3.136550E+00	3.293360E+00
3.365120E+00	1.011410E+00	3.003440E+00
2.706040E+00	3.151500E+00	3.327450E+00
2.706750E+00	3.149190E+00	3.272150E+00
3.450450E+00	1.091990E+00	2.977460E+00
2.741320E+00	3.158220E+00	3.339550E+00
2.782960E+00	3.157440E+00	3.298300E+00
3.586760E+00	1.237450E+00	3.048140E+00
3.524400E+00	1.143740E+00	3.035730E+00
2.871300E+00	3.150230E+00	3.315050E+00
3.663200E+00	1.333710E+00	2.998800E+00
2.942990E+00	3.139910E+00	3.324460E+00
3.754970E+00	1.536260E+00	3.032940E+00
3.720240E+00	1.434980E+00	3.048720E+00
3.755320E+00	1.508910E+00	3.101130E+00
2.998690E+00	3.123080E+00	3.312320E+00
3.050260E+00	3.102200E+00	3.379370E+00
3.832680E+00	1.817180E+00	3.068660E+00
3.822450E+00	1.737450E+00	3.116460E+00
3.800750E+00	1.624090E+00	3.058190E+00
3.784130E+00	1.553710E+00	3.089810E+00
3.096020E+00	3.079300E+00	3.325420E+00
3.152030E+00	3.037060E+00	3.365780E+00
3.856060E+00	1.975060E+00	3.115050E+00
3.848780E+00	2.038490E+00	3.035500E+00
3.860060E+00	2.065730E+00	3.101240E+00
3.843120E+00	1.884770E+00	3.119960E+00
3.227100E+00	3.023940E+00	3.319780E+00
3.307780E+00	3.009860E+00	3.297800E+00
3.358220E+00	3.010000E+00	3.240160E+00
3.827440E+00	2.330350E+00	3.139770E+00
3.849410E+00	2.244280E+00	3.174860E+00
3.843650E+00	2.302860E+00	3.194600E+00
3.862450E+00	2.143490E+00	3.132230E+00
3.381960E+00	3.009040E+00	3.334600E+00
3.427830E+00	3.009300E+00	3.327400E+00
3.432100E+00	3.006010E+00	3.276810E+00
3.755370E+00	2.589150E+00	3.237760E+00
3.748350E+00	2.646530E+00	3.165680E+00
3.747900E+00	2.665640E+00	3.220030E+00
3.779490E+00	2.501530E+00	3.231680E+00
3.804830E+00	2.421730E+00	3.165430E+00
3.834860E+00	2.341680E+00	3.208000E+00
3.452730E+00	3.002270E+00	3.327910E+00
3.510690E+00	2.982600E+00	3.334350E+00
3.624880E+00	2.942640E+00	3.267690E+00
3.666330E+00	2.924940E+00	3.241760E+00
3.716680E+00	2.791640E+00	3.260780E+00
3.718720E+00	2.848110E+00	3.184990E+00
3.700580E+00	2.873060E+00	3.253420E+00
3.736200E+00	2.711510E+00	3.258530E+00
3.686660E+00	2.908790E+00	3.229220E+00
1.731250E+00	2.300800E+00	3.252490E+00
1.760840E+00	2.345720E+00	3.239490E+00
1.725440E+00	2.294340E+00	3.198860E+00
1.686620E+00	2.230810E+00	3.121930E+00
1.679700E+00	2.227680E+00	3.215920E+00
1.601890E+00	2.103560E+00	3.066590E+00
1.608440E+00	2.125120E+00	3.163000E+00
1.525470E+00	1.991150E+00	3.015220E+00
1.531530E+00	2.015330E+00	3.111070E+00
1.472350E+00	1.877110E+00	2.980480E+00
1.470160E+00	1.905120E+00	3.072040E+00
1.435550E+00	1.768030E+00	2.967080E+00
1.421870E+00	1.799180E+00	3.048340E+00
1.429380E+00	1.666000E+00	2.978390E+00
1.400150E+00	1.697750E+00	3.045120E+00
1.434060E+00	1.605060E+00	2.998440E+00
1.401490E+00	1.595180E+00	3.070430E+00
1.443140E+00	1.548010E+00	3.023630E+00
1.801980E+00	2.414000E+00	3.262920E+00
1.841810E+00	2.497730E+00	3.288960E+00
1.818710E+00	2.459340E+00	3.197230E+00
1.761210E+00	2.348420E+00	3.168420E+00
1.493110E+00	1.523120E+00	2.964650E+00
1.535780E+00	1.452490E+00	2.994820E+00
1.594380E+00	1.374420E+00	3.045800E+00
1.675300E+00	1.347150E+00	2.999010E+00
1.662870E+00	1.330000E+00	3.063660E+00
1.744040E+00	1.314740E+00	3.066190E+00
1.911910E+00	2.668330E+00	3.311060E+00
1.931150E+00	2.729980E+00	3.340530E+00
1.924980E+00	2.701330E+00	3.248050E+00
1.879360E+00	2.585060E+00	3.249630E+00
1.900420E+00	1.299100E+00	2.973930E+00
1.843020E+00	1.307150E+00	3.012490E+00
1.944720E+00	1.280120E+00	3.056790E+00
1.958220E+00	2.786420E+00	3.366750E+00
1.984870E+00	2.816840E+00	3.356940E+00
1.975840E+00	2.782090E+00	3.297840E+00
2.050160E+00	1.269410E+00	3.023270E+00
2.136490E+00	1.243880E+00	3.084640E+00
2.031580E+00	2.859640E+00	3.340310E+00
2.260790E+00	1.206920E+00	3.096760E+00
2.378830E+00	1.148690E+00	3.088020E+00
2.349900E+00	1.166660E+00	3.150330E+00
2.411980E+00	1.134100E+00	3.190560E+00
2.095900E+00	2.912250E+00	3.362900E+00
2.143030E+00	2.943130E+00	3.384770E+00
2.130570E+00	2.918540E+00	3.324150E+00
2.491550E+00	1.095580E+00	3.140400E+00
2.172040E+00	2.936090E+00	3.302340E+00
2.180840E+00	2.963270E+00	3.381680E+00
2.595940E+00	1.032670E+00	3.123720E+00
2.236750E+00	2.991910E+00	3.359910E+00
2.679630E+00	9.756380E-01	3.082420E+00
2.756600E+00	9.292500E-01	3.143490E+00
2.311700E+00	3.037860E+00	3.388780E+00
2.366950E+00	3.065520E+00	3.428760E+00
2.358940E+00	3.042830E+00	3.347610E+00
2.867130E+00	8.775280E-01	3.108870E+00
2.422280E+00	3.073520E+00	3.402400E+00
2.989550E+00	8.574170E-01	3.091510E+00
2.953390E+00	8.369380E-01	3.162940E+00
3.009910E+00	8.352210E-01	3.155390E+00
2.495610E+00	3.108620E+00	3.418120E+00
3.086430E+00	8.437690E-01	3.133870E+00
2.567220E+00	3.130840E+00	3.419060E+00
3.230890E+00	8.835380E-01	3.152280E+00
2.645970E+00	3.142790E+00	3.416140E+00
3.356380E+00	9.715640E-01	3.123050E+00
2.729750E+00	3.163600E+00	3.412100E+00
3.486150E+00	1.085450E+00	3.110790E+00
2.784960E+00	3.187340E+00	3.451960E+00
2.785630E+00	3.167690E+00	3.398990E+00
3.557630E+00	1.162750E+00	3.101220E+00
3.570360E+00	1.145680E+00	3.151790E+00
2.818850E+00	3.192940E+00	3.467930E+00
2.854590E+00	3.170150E+00	3.430570E+00
3.707810E+00	1.324700E+00	3.153620E+00
3.614140E+00	1.209890E+00	3.155040E+00
2.931100E+00	3.150790E+00	3.432250E+00
3.755690E+00	1.444300E+00	3.151690E+00
3.777230E+00	1.390280E+00	3.202040E+00
2.994680E+00	3.123050E+00	3.414490E+00
3.052600E+00	3.118610E+00	3.491990E+00
3.845520E+00	1.827110E+00	3.181790E+00
3.842570E+00	1.746880E+00	3.200080E+00
3.827260E+00	1.662710E+00	3.181600E+00
3.812270E+00	1.543530E+00	3.170830E+00
3.795770E+00	1.450420E+00	3.222430E+00
3.116630E+00	3.068930E+00	3.453570E+00
3.160890E+00	3.040370E+00	3.432050E+00
3.868640E+00	2.064440E+00	3.198840E+00
3.863470E+00	1.982440E+00	3.249790E+00
3.855360E+00	1.911830E+00	3.196040E+00
3.193420E+00	3.028530E+00	3.415520E+00
3.248520E+00	3.028280E+00	3.466920E+00
3.310440E+00	3.007390E+00	3.394590E+00
3.334230E+00	3.024440E+00	3.498390E+00
3.847390E+00	2.296890E+00	3.255770E+00
3.861970E+00	2.231270E+00	3.305430E+00
3.868240E+00	2.153960E+00	3.252120E+00
3.395330E+00	3.016370E+00	3.431600E+00
3.440640E+00	3.003810E+00	3.370380E+00
3.480040E+00	3.014690E+00	3.463680E+00
3.746030E+00	2.659490E+00	3.318590E+00
3.762670E+00	2.596750E+00	3.389040E+00
3.781860E+00	2.517240E+00	3.345340E+00
3.810470E+00	2.438810E+00	3.308960E+00
3.834290E+00	2.362060E+00	3.283540E+00
3.562760E+00	3.004930E+00	3.459530E+00
3.615110E+00	2.954390E+00	3.417820E+00
3.679950E+00	2.871870E+00	3.364240E+00
3.673960E+00	2.906680E+00	3.277080E+00
3.712990E+00	2.795140E+00	3.394470E+00
3.729810E+00	2.729570E+00	3.360700E+00
1.575530E+00	2.119590E+00	3.341270E+00
1.608260E+00	2.156800E+00	3.342010E+00
1.583880E+00	2.125290E+00	3.315690E+00
1.559770E+00	2.088340E+00	3.317710E+00
1.663190E+00	2.218890E+00	3.334860E+00
1.722020E+00	2.305170E+00	3.370830E+00
1.702440E+00	2.260550E+00	3.293420E+00
1.611010E+00	2.139360E+00	3.269980E+00
1.537380E+00	2.035040E+00	3.200700E+00
1.535260E+00	2.042730E+00	3.268650E+00
1.472980E+00	1.930220E+00	3.159060E+00
1.478670E+00	1.955280E+00	3.240020E+00
1.418390E+00	1.826340E+00	3.131700E+00
1.422090E+00	1.851790E+00	3.212250E+00
1.381710E+00	1.724660E+00	3.120550E+00
1.374500E+00	1.750840E+00	3.198380E+00
1.375220E+00	1.637860E+00	3.120640E+00
1.353850E+00	1.640020E+00	3.211300E+00
1.376810E+00	1.590560E+00	3.128660E+00
1.363760E+00	1.587490E+00	3.175510E+00
1.378120E+00	1.546860E+00	3.165110E+00
1.768260E+00	2.360870E+00	3.316260E+00
1.478260E+00	1.474650E+00	3.054230E+00
1.420280E+00	1.490440E+00	3.140300E+00
1.521380E+00	1.413870E+00	3.083470E+00
1.474620E+00	1.431650E+00	3.131720E+00
1.546710E+00	1.379070E+00	3.115180E+00
1.513970E+00	1.387880E+00	3.167260E+00
1.571970E+00	1.356350E+00	3.170310E+00
1.852480E+00	2.532100E+00	3.403150E+00
1.870920E+00	2.576320E+00	3.423980E+00
1.864020E+00	2.555440E+00	3.358370E+00
1.826560E+00	2.472720E+00	3.361180E+00
1.664780E+00	1.321070E+00	3.166010E+00
1.779880E+00	1.311210E+00	3.185310E+00
1.917540E+00	2.736140E+00	3.455770E+00
1.944420E+00	2.785560E+00	3.486290E+00
1.931840E+00	2.761060E+00	3.412640E+00
1.898970E+00	2.663760E+00	3.398480E+00
1.862350E+00	1.298720E+00	3.150630E+00
1.971160E+00	1.287680E+00	3.197210E+00
1.975700E+00	2.828950E+00	3.422980E+00
2.069810E+00	1.269210E+00	3.160480E+00
2.172220E+00	1.242850E+00	3.173840E+00
2.148350E+00	1.251270E+00	3.253930E+00
2.251040E+00	1.215990E+00	3.267540E+00
2.022670E+00	2.891520E+00	3.463610E+00
2.067670E+00	2.929210E+00	3.499380E+00
2.061440E+00	2.912970E+00	3.424490E+00
2.353570E+00	1.168300E+00	3.230890E+00
2.415490E+00	1.127110E+00	3.250120E+00
2.106450E+00	2.944580E+00	3.457310E+00
2.486390E+00	1.087260E+00	3.288550E+00
2.171950E+00	2.985530E+00	3.481100E+00
2.589870E+00	1.026410E+00	3.249750E+00
2.235250E+00	3.029690E+00	3.497360E+00
2.283010E+00	3.061250E+00	3.536280E+00
2.276200E+00	3.043890E+00	3.455470E+00
2.680650E+00	9.638400E-01	3.202970E+00
2.791760E+00	8.782630E-01	3.259290E+00
2.338620E+00	3.076040E+00	3.507710E+00
2.894550E+00	8.273500E-01	3.224870E+00
2.855930E+00	8.243420E-01	3.282350E+00
2.904810E+00	7.972420E-01	3.295950E+00
2.415860E+00	3.098380E+00	3.513260E+00
3.010490E+00	7.987730E-01	3.245300E+00
2.488120E+00	3.127180E+00	3.518370E+00
3.157110E+00	8.164210E-01	3.224930E+00
3.111380E+00	7.759780E-01	3.295280E+00
3.187140E+00	7.999870E-01	3.298930E+00
2.565370E+00	3.156850E+00	3.528150E+00
3.227890E+00	8.470850E-01	3.219630E+00
3.228760E+00	8.298760E-01	3.264720E+00
2.643760E+00	3.168900E+00	3.536630E+00
3.349170E+00	9.217170E-01	3.213300E+00
3.285880E+00	8.660040E-01	3.247290E+00
2.721410E+00	3.191610E+00	3.536350E+00
3.461020E+00	1.009720E+00	3.253380E+00
2.802970E+00	3.210100E+00	3.537000E+00
3.602970E+00	1.142780E+00	3.237950E+00
2.860890E+00	3.216490E+00	3.592080E+00
2.860090E+00	3.206360E+00	3.528890E+00
3.668790E+00	1.234440E+00	3.221460E+00
3.679560E+00	1.216630E+00	3.276220E+00
2.887540E+00	3.213110E+00	3.583750E+00
2.924620E+00	3.189180E+00	3.567700E+00
3.804850E+00	1.368510E+00	3.285880E+00
3.727710E+00	1.276220E+00	3.275630E+00
2.995730E+00	3.148670E+00	3.531470E+00
3.050160E+00	3.126700E+00	3.599050E+00
3.863020E+00	1.789280E+00	3.256480E+00
3.860800E+00	1.707510E+00	3.264590E+00
3.873060E+00	1.601480E+00	3.273410E+00
3.848680E+00	1.497090E+00	3.293130E+00
3.894920E+00	1.557290E+00	3.338020E+00
3.098890E+00	3.096910E+00	3.572320E+00
3.149740E+00	3.062570E+00	3.557950E+00
3.181650E+00	3.044800E+00	3.487000E+00
3.213510E+00	3.045100E+00	3.588470E+00
3.882520E+00	2.071520E+00	3.326080E+00
3.886990E+00	1.983600E+00	3.338340E+00
3.876760E+00	1.883370E+00	3.298440E+00
3.895530E+00	1.770000E+00	3.337300E+00
3.890380E+00	1.666080E+00	3.345980E+00
3.898670E+00	1.601340E+00	3.341580E+00
3.283310E+00	3.030030E+00	3.563200E+00
3.346700E+00	3.032760E+00	3.598990E+00
3.861460E+00	2.306310E+00	3.359440E+00
3.884150E+00	2.234070E+00	3.422540E+00
3.886380E+00	2.164260E+00	3.356100E+00
3.415120E+00	3.035360E+00	3.533160E+00
3.486270E+00	3.035350E+00	3.582560E+00
3.752630E+00	2.681190E+00	3.439690E+00
3.770490E+00	2.615000E+00	3.518830E+00
3.795120E+00	2.536000E+00	3.469970E+00
3.827050E+00	2.461820E+00	3.425290E+00
3.848860E+00	2.384510E+00	3.392770E+00
3.549780E+00	3.027940E+00	3.538330E+00
3.621760E+00	2.991760E+00	3.560050E+00
3.676140E+00	2.911960E+00	3.515790E+00
3.710830E+00	2.832840E+00	3.493840E+00
3.732470E+00	2.757190E+00	3.473690E+00
1.683880E+00	2.275990E+00	3.505080E+00
1.732830E+00	2.338230E+00	3.521810E+00
1.689890E+00	2.279010E+00	3.469430E+00
1.661890E+00	2.231450E+00	3.404230E+00
1.645610E+00	2.217290E+00	3.473360E+00
1.571590E+00	2.108730E+00	3.396490E+00
1.497880E+00	1.996610E+00	3.323740E+00
1.490720E+00	1.995260E+00	3.398140E+00
1.433220E+00	1.881180E+00	3.292180E+00
1.439660E+00	1.905850E+00	3.369380E+00
1.378560E+00	1.778670E+00	3.275970E+00
1.382630E+00	1.805370E+00	3.351000E+00
1.350820E+00	1.688930E+00	3.268400E+00
1.342350E+00	1.696850E+00	3.358360E+00
1.344720E+00	1.639330E+00	3.273200E+00
1.340030E+00	1.639490E+00	3.321250E+00
1.341860E+00	1.596360E+00	3.306690E+00
1.731590E+00	2.328620E+00	3.447670E+00
1.780430E+00	2.400770E+00	3.494630E+00
1.358080E+00	1.537130E+00	3.271280E+00
1.385440E+00	1.501060E+00	3.221910E+00
1.383780E+00	1.486310E+00	3.276300E+00
1.413540E+00	1.457110E+00	3.258490E+00
1.818870E+00	2.467000E+00	3.498780E+00
1.854920E+00	2.542130E+00	3.537490E+00
1.844430E+00	2.518180E+00	3.451690E+00
1.790260E+00	2.410680E+00	3.422990E+00
1.465000E+00	1.417470E+00	3.220340E+00
1.537850E+00	1.361190E+00	3.289490E+00
1.605430E+00	1.337460E+00	3.245810E+00
1.602620E+00	1.331380E+00	3.303870E+00
1.660590E+00	1.314250E+00	3.295480E+00
1.907100E+00	2.707700E+00	3.605950E+00
1.924850E+00	2.759630E+00	3.601150E+00
1.917890E+00	2.711990E+00	3.522960E+00
1.885100E+00	2.607100E+00	3.487810E+00
1.892050E+00	2.632490E+00	3.574630E+00
1.842210E+00	1.305940E+00	3.248700E+00
1.775600E+00	1.305950E+00	3.288100E+00
1.854140E+00	1.297840E+00	3.310960E+00
1.943080E+00	2.812670E+00	3.649370E+00
1.977300E+00	2.859900E+00	3.626880E+00
1.952200E+00	2.796780E+00	3.568860E+00
1.918990E+00	1.289220E+00	3.288850E+00
1.990850E+00	2.855610E+00	3.534720E+00
2.010490E+00	2.901870E+00	3.615290E+00
2.063890E+00	1.267450E+00	3.315340E+00
2.179650E+00	1.234800E+00	3.338850E+00
2.268920E+00	1.205440E+00	3.403960E+00
2.041840E+00	2.917010E+00	3.560990E+00
2.363740E+00	1.159850E+00	3.358340E+00
2.412370E+00	1.125990E+00	3.296660E+00
2.112840E+00	2.962540E+00	3.588040E+00
2.444750E+00	1.107650E+00	3.364060E+00
2.518910E+00	1.072440E+00	3.426150E+00
2.179230E+00	3.006920E+00	3.611510E+00
2.216730E+00	3.043380E+00	3.634460E+00
2.212310E+00	3.021580E+00	3.564020E+00
2.592820E+00	1.012820E+00	3.379630E+00
2.253000E+00	3.054730E+00	3.592880E+00
2.679860E+00	9.363610E-01	3.327650E+00
2.760940E+00	8.786760E-01	3.403080E+00
2.323750E+00	3.094260E+00	3.638090E+00
2.844210E+00	8.197470E-01	3.350000E+00
2.936870E+00	7.742380E-01	3.390860E+00
2.406090E+00	3.109160E+00	3.614040E+00
3.044400E+00	7.631990E-01	3.358200E+00
3.003880E+00	7.551020E-01	3.415980E+00
3.064080E+00	7.473860E-01	3.446250E+00
2.481840E+00	3.139890E+00	3.621920E+00
3.154000E+00	7.748190E-01	3.384590E+00
2.562520E+00	3.164950E+00	3.638160E+00
3.276740E+00	8.394070E-01	3.349490E+00
2.642400E+00	3.180410E+00	3.653550E+00
3.378250E+00	9.218160E-01	3.303620E+00
3.386400E+00	9.168090E-01	3.398550E+00
2.715560E+00	3.201520E+00	3.658430E+00
3.436380E+00	9.727250E-01	3.316020E+00
3.428550E+00	9.600520E-01	3.357490E+00
2.786350E+00	3.213130E+00	3.658360E+00
3.574240E+00	1.082440E+00	3.389890E+00
3.473240E+00	1.000830E+00	3.347290E+00
2.848350E+00	3.218330E+00	3.661660E+00
3.701590E+00	1.221450E+00	3.363800E+00
2.894990E+00	3.211400E+00	3.646920E+00
2.943770E+00	3.194060E+00	3.712870E+00
3.770240E+00	1.298820E+00	3.351750E+00
3.771470E+00	1.285420E+00	3.404150E+00
3.009470E+00	3.145260E+00	3.675160E+00
3.054250E+00	3.124820E+00	3.661150E+00
3.889530E+00	1.513600E+00	3.374630E+00
3.859290E+00	1.439400E+00	3.385100E+00
3.827640E+00	1.342260E+00	3.417810E+00
3.082160E+00	3.107050E+00	3.646310E+00
3.134170E+00	3.071850E+00	3.670880E+00
3.212390E+00	3.057780E+00	3.706730E+00
3.899470E+00	2.028610E+00	3.406500E+00
3.907990E+00	1.946520E+00	3.405630E+00
3.918170E+00	1.845110E+00	3.418620E+00
3.925550E+00	1.725300E+00	3.450540E+00
3.935410E+00	1.805880E+00	3.472010E+00
3.915120E+00	1.585360E+00	3.416940E+00
3.898640E+00	1.494770E+00	3.437680E+00
3.277180E+00	3.037640E+00	3.655300E+00
3.349370E+00	3.052560E+00	3.696290E+00
3.872030E+00	2.331640E+00	3.490930E+00
3.892960E+00	2.242150E+00	3.552150E+00
3.907260E+00	2.123910E+00	3.470350E+00
3.913430E+00	2.006130E+00	3.488480E+00
3.931300E+00	1.915340E+00	3.484790E+00
3.936840E+00	1.849880E+00	3.489480E+00
3.419790E+00	3.044780E+00	3.639930E+00
3.490640E+00	3.056100E+00	3.677380E+00
3.749330E+00	2.704580E+00	3.576670E+00
3.775600E+00	2.630110E+00	3.643000E+00
3.796620E+00	2.550690E+00	3.590830E+00
3.834020E+00	2.470350E+00	3.548550E+00
3.851260E+00	2.408020E+00	3.486040E+00
3.567410E+00	3.046490E+00	3.644720E+00
3.635170E+00	3.022660E+00	3.668920E+00
3.656280E+00	2.983490E+00	3.630640E+00
3.683210E+00	2.939720E+00	3.623270E+00
3.714920E+00	2.858190E+00	3.638950E+00
3.712150E+00	2.919380E+00	3.666460E+00
3.725780E+00	2.781190E+00	3.568100E+00
3.676330E+00	2.986660E+00	3.683010E+00
3.703990E+00	2.951640E+00	3.684160E+00
1.682180E+00	2.338750E+00	3.677320E+00
1.717150E+00	2.381830E+00	3.663160E+00
1.686590E+00	2.332300E+00	3.629020E+00
1.671100E+00	2.267090E+00	3.560860E+00
1.647620E+00	2.275400E+00	3.646200E+00
1.596370E+00	2.145500E+00	3.509590E+00
1.604560E+00	2.181600E+00	3.601940E+00
1.517440E+00	2.036780E+00	3.470110E+00
1.541760E+00	2.075340E+00	3.559220E+00
1.452000E+00	1.932580E+00	3.445070E+00
1.473690E+00	1.969350E+00	3.525260E+00
1.392920E+00	1.833520E+00	3.425370E+00
1.417350E+00	1.867470E+00	3.503380E+00
1.347330E+00	1.746810E+00	3.412560E+00
1.357690E+00	1.763560E+00	3.501710E+00
1.334850E+00	1.698370E+00	3.414290E+00
1.337480E+00	1.704110E+00	3.457350E+00
1.332160E+00	1.656690E+00	3.444660E+00
1.734290E+00	2.373690E+00	3.603890E+00
1.774830E+00	2.459720E+00	3.679600E+00
1.329600E+00	1.587150E+00	3.414680E+00
1.339920E+00	1.549210E+00	3.359920E+00
1.339540E+00	1.535890E+00	3.415380E+00
1.355570E+00	1.504900E+00	3.394450E+00
1.802610E+00	2.459330E+00	3.576670E+00
1.819880E+00	2.524030E+00	3.650910E+00
1.392620E+00	1.459740E+00	3.351680E+00
1.455350E+00	1.399650E+00	3.335530E+00
1.434030E+00	1.404990E+00	3.449560E+00
1.497890E+00	1.364440E+00	3.362380E+00
1.478580E+00	1.368710E+00	3.412380E+00
1.534390E+00	1.346010E+00	3.409310E+00
1.841570E+00	2.563880E+00	3.666560E+00
1.860620E+00	2.601300E+00	3.684730E+00
1.853910E+00	2.571530E+00	3.622530E+00
1.614870E+00	1.319380E+00	3.382260E+00
1.728180E+00	1.294730E+00	3.388980E+00
1.687820E+00	1.294070E+00	3.494270E+00
1.786750E+00	1.284940E+00	3.477120E+00
1.913910E+00	2.756840E+00	3.672400E+00
1.887990E+00	2.668850E+00	3.670520E+00
1.870150E+00	1.286040E+00	3.405150E+00
1.969770E+00	2.866480E+00	3.711690E+00
1.944650E+00	2.811780E+00	3.736870E+00
1.976150E+00	1.272870E+00	3.378580E+00
1.987550E+00	1.267140E+00	3.454740E+00
2.057130E+00	1.262010E+00	3.427080E+00
2.003590E+00	2.914070E+00	3.697270E+00
2.169540E+00	1.238800E+00	3.451630E+00
2.283790E+00	1.193330E+00	3.516060E+00
2.049630E+00	2.947900E+00	3.665190E+00
2.364820E+00	1.162690E+00	3.488490E+00
2.105370E+00	2.998630E+00	3.733320E+00
2.152390E+00	3.033610E+00	3.748870E+00
2.146310E+00	3.011820E+00	3.679370E+00
2.445660E+00	1.114660E+00	3.460160E+00
2.528980E+00	1.058750E+00	3.544740E+00
2.191950E+00	3.052830E+00	3.712250E+00
2.600880E+00	1.001240E+00	3.505950E+00
2.252020E+00	3.084170E+00	3.692270E+00
2.674950E+00	9.367980E-01	3.458520E+00
2.753300E+00	8.701050E-01	3.528590E+00
2.311510E+00	3.133900E+00	3.763080E+00
2.377260E+00	3.161910E+00	3.775100E+00
2.348120E+00	3.134360E+00	3.714460E+00
2.833800E+00	8.142820E-01	3.467340E+00
2.905790E+00	7.629490E-01	3.528200E+00
2.392360E+00	3.138700E+00	3.701010E+00
2.438370E+00	3.180320E+00	3.775890E+00
2.988270E+00	7.480620E-01	3.485020E+00
3.064140E+00	7.338820E-01	3.549950E+00
2.463990E+00	3.166960E+00	3.712560E+00
2.476650E+00	3.196850E+00	3.775500E+00
3.153160E+00	7.571090E-01	3.506530E+00
2.508750E+00	3.208260E+00	3.780590E+00
2.549610E+00	3.200870E+00	3.745810E+00
3.249230E+00	8.082710E-01	3.470060E+00
2.637390E+00	3.213110E+00	3.765910E+00
3.337660E+00	8.634710E-01	3.453720E+00
2.713040E+00	3.235320E+00	3.772880E+00
3.421660E+00	9.450540E-01	3.512420E+00
3.466620E+00	9.907910E-01	3.419470E+00
3.532630E+00	1.039270E+00	3.509660E+00
2.779770E+00	3.250450E+00	3.767840E+00
3.625770E+00	1.117020E+00	3.518570E+00
2.839280E+00	3.246730E+00	3.763920E+00
3.701010E+00	1.187910E+00	3.485620E+00
2.894620E+00	3.233350E+00	3.750420E+00
2.945350E+00	3.233740E+00	3.825460E+00
3.772410E+00	1.278420E+00	3.466780E+00
2.990520E+00	3.190430E+00	3.782220E+00
3.051660E+00	3.162900E+00	3.796370E+00
3.072320E+00	3.119850E+00	3.706480E+00
3.106700E+00	3.113670E+00	3.762290E+00
3.882970E+00	1.424680E+00	3.483630E+00
3.848700E+00	1.344990E+00	3.531580E+00
3.164880E+00	3.090410E+00	3.771550E+00
3.215820E+00	3.083570E+00	3.773070E+00
3.954570E+00	1.793860E+00	3.536480E+00
3.953860E+00	1.708060E+00	3.553510E+00
3.938520E+00	1.620900E+00	3.533340E+00
3.920520E+00	1.515570E+00	3.516890E+00
3.276550E+00	3.072880E+00	3.757680E+00
3.350100E+00	3.080950E+00	3.763140E+00
3.887550E+00	2.347990E+00	3.649320E+00
3.862370E+00	2.397310E+00	3.563410E+00
3.861180E+00	2.436080E+00	3.632950E+00
3.911730E+00	2.246510E+00	3.658670E+00
3.923840E+00	2.160390E+00	3.615870E+00
3.932940E+00	2.051900E+00	3.586270E+00
3.948290E+00	1.948060E+00	3.569160E+00
3.949320E+00	1.873360E+00	3.542850E+00
3.429210E+00	3.084190E+00	3.750090E+00
3.559320E+00	3.096380E+00	3.764470E+00
3.759290E+00	2.722470E+00	3.734120E+00
3.734650E+00	2.770290E+00	3.648490E+00
3.736500E+00	2.806330E+00	3.723310E+00
3.784280E+00	2.635980E+00	3.740530E+00
3.803390E+00	2.572280E+00	3.696110E+00
3.836680E+00	2.505030E+00	3.658840E+00
3.613040E+00	3.098100E+00	3.767050E+00
3.616560E+00	3.074760E+00	3.730690E+00
3.717500E+00	2.934300E+00	3.736010E+00
3.728880E+00	2.873600E+00	3.777630E+00
3.633460E+00	3.087370E+00	3.769060E+00
3.661680E+00	3.046900E+00	3.772900E+00
3.697350E+00	2.982640E+00	3.732340E+00
1.600620E+00	2.193440E+00	3.741630E+00
1.628010E+00	2.238010E+00	3.752770E+00
1.609120E+00	2.206740E+00	3.690420E+00
1.557280E+00	2.109680E+00	3.645560E+00
1.573740E+00	2.136460E+00	3.723540E+00
1.495900E+00	2.007640E+00	3.609410E+00
1.517520E+00	2.042990E+00	3.691800E+00
1.439780E+00	1.904910E+00	3.584550E+00
1.462810E+00	1.943390E+00	3.666210E+00
1.388660E+00	1.818180E+00	3.567370E+00
1.404320E+00	1.836970E+00	3.665100E+00
1.361120E+00	1.768550E+00	3.563930E+00
1.367830E+00	1.774030E+00	3.615510E+00
1.353190E+00	1.726020E+00	3.592830E+00
1.724670E+00	2.380780E+00	3.736460E+00
1.660020E+00	2.293770E+00	3.719070E+00
1.344010E+00	1.672840E+00	3.535760E+00
1.335880E+00	1.612790E+00	3.510980E+00
1.342880E+00	1.604530E+00	3.616660E+00
1.345100E+00	1.559800E+00	3.555580E+00
1.782570E+00	2.467340E+00	3.769270E+00
1.818280E+00	2.525200E+00	3.776930E+00
1.799070E+00	2.504290E+00	3.732740E+00
1.355160E+00	1.515970E+00	3.493440E+00
1.391090E+00	1.457860E+00	3.478670E+00
1.396220E+00	1.471980E+00	3.590350E+00
1.423390E+00	1.425650E+00	3.511360E+00
1.421040E+00	1.435370E+00	3.560410E+00
1.450690E+00	1.399910E+00	3.553040E+00
1.832340E+00	2.552540E+00	3.718670E+00
1.859690E+00	2.585460E+00	3.816990E+00
1.505170E+00	1.360960E+00	3.508620E+00
1.598470E+00	1.324760E+00	3.504850E+00
1.568480E+00	1.327640E+00	3.611220E+00
1.648840E+00	1.297590E+00	3.543070E+00
1.629250E+00	1.300180E+00	3.588630E+00
1.684870E+00	1.275550E+00	3.593280E+00
1.891300E+00	2.645560E+00	3.824050E+00
1.905910E+00	2.677650E+00	3.809790E+00
1.883590E+00	2.639340E+00	3.757290E+00
1.858400E+00	1.271250E+00	3.519570E+00
1.784510E+00	1.263760E+00	3.578930E+00
1.896780E+00	1.243080E+00	3.607370E+00
1.925910E+00	2.735870E+00	3.791290E+00
1.958040E+00	1.253230E+00	3.531530E+00
2.045640E+00	1.226380E+00	3.591270E+00
1.984430E+00	1.221960E+00	3.616950E+00
2.073130E+00	1.215150E+00	3.663900E+00
1.982750E+00	2.859030E+00	3.801510E+00
1.959200E+00	2.810950E+00	3.813430E+00
2.087990E+00	1.243360E+00	3.529720E+00
2.129290E+00	1.212150E+00	3.621920E+00
2.004730E+00	2.905550E+00	3.780020E+00
2.236210E+00	1.181260E+00	3.616760E+00
2.054780E+00	2.961200E+00	3.801670E+00
2.359880E+00	1.147810E+00	3.605400E+00
2.148550E+00	3.032920E+00	3.819350E+00
2.108440E+00	3.006240E+00	3.830850E+00
2.448370E+00	1.095600E+00	3.576080E+00
2.535490E+00	1.052730E+00	3.662380E+00
2.184870E+00	3.059600E+00	3.798430E+00
2.607280E+00	9.873800E-01	3.624340E+00
2.243400E+00	3.104700E+00	3.824070E+00
2.677520E+00	9.205690E-01	3.579950E+00
2.755140E+00	8.685450E-01	3.650860E+00
2.363340E+00	3.167440E+00	3.862520E+00
2.306130E+00	3.147460E+00	3.863380E+00
2.827550E+00	8.058290E-01	3.590350E+00
2.900020E+00	7.594340E-01	3.647610E+00
2.429510E+00	3.190070E+00	3.863480E+00
2.980190E+00	7.389980E-01	3.594960E+00
3.061940E+00	7.306930E-01	3.663970E+00
2.499050E+00	3.217720E+00	3.854140E+00
3.150440E+00	7.485680E-01	3.622560E+00
2.557820E+00	3.238400E+00	3.898900E+00
2.556460E+00	3.230050E+00	3.839970E+00
3.243000E+00	7.940800E-01	3.585210E+00
2.586840E+00	3.239980E+00	3.893900E+00
2.628340E+00	3.235860E+00	3.890220E+00
3.336620E+00	8.520150E-01	3.550760E+00
2.709080E+00	3.252920E+00	3.887040E+00
3.494570E+00	1.023470E+00	3.619310E+00
3.407740E+00	9.336470E-01	3.638190E+00
2.783950E+00	3.268920E+00	3.886990E+00
3.602680E+00	1.109430E+00	3.611760E+00
2.829340E+00	3.267270E+00	3.848860E+00
3.695720E+00	1.195330E+00	3.597100E+00
2.886550E+00	3.261690E+00	3.871800E+00
2.948190E+00	3.248490E+00	3.939770E+00
3.772070E+00	1.277950E+00	3.570210E+00
3.001410E+00	3.210610E+00	3.879140E+00
3.069010E+00	3.193860E+00	3.908460E+00
3.120490E+00	3.137560E+00	3.838900E+00
3.894800E+00	1.435900E+00	3.592330E+00
3.844330E+00	1.353520E+00	3.638590E+00
3.142560E+00	3.162710E+00	3.919770E+00
3.194500E+00	3.153590E+00	3.915940E+00
3.211310E+00	3.120710E+00	3.843940E+00
3.972680E+00	1.747140E+00	3.618590E+00
3.958270E+00	1.655050E+00	3.635780E+00
3.974160E+00	1.718910E+00	3.679530E+00
3.937450E+00	1.542000E+00	3.624980E+00
3.253230E+00	3.155390E+00	3.917110E+00
3.327770E+00	3.154730E+00	3.933890E+00
3.339040E+00	3.114900E+00	3.845360E+00
3.862900E+00	2.458550E+00	3.743430E+00
3.890080E+00	2.375460E+00	3.803490E+00
3.911420E+00	2.281380E+00	3.756270E+00
3.928570E+00	2.186660E+00	3.730260E+00
3.944290E+00	2.085380E+00	3.700960E+00
3.957830E+00	1.976050E+00	3.676510E+00
3.968430E+00	1.846440E+00	3.642020E+00
3.977760E+00	1.767430E+00	3.673490E+00
3.401570E+00	3.149650E+00	3.918040E+00
3.470670E+00	3.155790E+00	3.967160E+00
3.476930E+00	3.119050E+00	3.868730E+00
3.737520E+00	2.807810E+00	3.826300E+00
3.753470E+00	2.745960E+00	3.891470E+00
3.777320E+00	2.666650E+00	3.834620E+00
3.801300E+00	2.586660E+00	3.803330E+00
3.832200E+00	2.531170E+00	3.742760E+00
3.543830E+00	3.138240E+00	3.948860E+00
3.601290E+00	3.104480E+00	3.886100E+00
3.624760E+00	3.095590E+00	3.800450E+00
3.646600E+00	3.081770E+00	3.838930E+00
3.708990E+00	2.949120E+00	3.877760E+00
3.697800E+00	2.990040E+00	3.795920E+00
3.678150E+00	3.028100E+00	3.861260E+00
3.726990E+00	2.872380E+00	3.877850E+00
3.665530E+00	3.061240E+00	3.841730E+00
1.591170E+00	2.198950E+00	3.876760E+00
1.622270E+00	2.250760E+00	3.865630E+00
1.600780E+00	2.189280E+00	3.800200E+00
1.543920E+00	2.083010E+00	3.773630E+00
1.562170E+00	2.129260E+00	3.855880E+00
1.488180E+00	1.987180E+00	3.746840E+00
1.517510E+00	2.040000E+00	3.835490E+00
1.442490E+00	1.899460E+00	3.729240E+00
1.472170E+00	1.949080E+00	3.812990E+00
1.411220E+00	1.847980E+00	3.729880E+00
1.432570E+00	1.870340E+00	3.795760E+00
1.396230E+00	1.808710E+00	3.761560E+00
1.654710E+00	2.308990E+00	3.902080E+00
1.700180E+00	2.365310E+00	3.887660E+00
1.674630E+00	2.302740E+00	3.813240E+00
1.369400E+00	1.732740E+00	3.716180E+00
1.350760E+00	1.661960E+00	3.652090E+00
1.363220E+00	1.671060E+00	3.726040E+00
1.346600E+00	1.619560E+00	3.674560E+00
1.358610E+00	1.634160E+00	3.729080E+00
1.351810E+00	1.592070E+00	3.713100E+00
1.739060E+00	2.421550E+00	3.927130E+00
1.776720E+00	2.475750E+00	3.916520E+00
1.751860E+00	2.416170E+00	3.843090E+00
1.370570E+00	1.512970E+00	3.608960E+00
1.363380E+00	1.542610E+00	3.693630E+00
1.389040E+00	1.490120E+00	3.640760E+00
1.385970E+00	1.502620E+00	3.679500E+00
1.406740E+00	1.472290E+00	3.682840E+00
1.811380E+00	2.515850E+00	3.860200E+00
1.440270E+00	1.415360E+00	3.663910E+00
1.492510E+00	1.360680E+00	3.622920E+00
1.477590E+00	1.372560E+00	3.682320E+00
1.534440E+00	1.338250E+00	3.657290E+00
1.513970E+00	1.350290E+00	3.699960E+00
1.567920E+00	1.324590E+00	3.704390E+00
1.858150E+00	2.599970E+00	3.920050E+00
1.885600E+00	2.660440E+00	3.928280E+00
1.881680E+00	2.636950E+00	3.871230E+00
1.646470E+00	1.280710E+00	3.700500E+00
1.731050E+00	1.247190E+00	3.670870E+00
1.711620E+00	1.246020E+00	3.731810E+00
1.767320E+00	1.237350E+00	3.747810E+00
1.906240E+00	2.692280E+00	3.877130E+00
1.844280E+00	1.241250E+00	3.703320E+00
1.933270E+00	2.772760E+00	3.925640E+00
1.959320E+00	2.829300E+00	3.927350E+00
1.952500E+00	2.799950E+00	3.866520E+00
1.980450E+00	1.219560E+00	3.708460E+00
2.105280E+00	1.210170E+00	3.747340E+00
1.977620E+00	2.849550E+00	3.878410E+00
2.194730E+00	1.187940E+00	3.710440E+00
2.015230E+00	2.921820E+00	3.897630E+00
2.251480E+00	1.170570E+00	3.686930E+00
2.277270E+00	1.165240E+00	3.724520E+00
2.063250E+00	2.987820E+00	3.925640E+00
2.098140E+00	3.029500E+00	3.952940E+00
2.092480E+00	3.004190E+00	3.884830E+00
2.347920E+00	1.149220E+00	3.728970E+00
2.283400E+00	1.165800E+00	3.691050E+00
2.135460E+00	3.044700E+00	3.912060E+00
2.451260E+00	1.095590E+00	3.697800E+00
2.545200E+00	1.050110E+00	3.782210E+00
2.189800E+00	3.076820E+00	3.885690E+00
2.615030E+00	9.907130E-01	3.745970E+00
2.239130E+00	3.137000E+00	3.966250E+00
2.291810E+00	3.179300E+00	3.995880E+00
2.282070E+00	3.149530E+00	3.919820E+00
2.683770E+00	9.266780E-01	3.702830E+00
2.765510E+00	8.717290E-01	3.776490E+00
2.340320E+00	3.186220E+00	3.961750E+00
2.831890E+00	8.079100E-01	3.717090E+00
2.904930E+00	7.623200E-01	3.755410E+00
2.413080E+00	3.207350E+00	3.963980E+00
2.978160E+00	7.401230E-01	3.709960E+00
3.063530E+00	7.293570E-01	3.778910E+00
2.479320E+00	3.231510E+00	3.961930E+00
3.150070E+00	7.464260E-01	3.739340E+00
2.543130E+00	3.248240E+00	3.963670E+00
3.239340E+00	7.939910E-01	3.703780E+00
2.595580E+00	3.248960E+00	3.954790E+00
2.648010E+00	3.268580E+00	4.027200E+00
3.329620E+00	8.508120E-01	3.667000E+00
2.705580E+00	3.271920E+00	3.998790E+00
3.475340E+00	1.019380E+00	3.732610E+00
3.403620E+00	9.288610E-01	3.751050E+00
2.768470E+00	3.281760E+00	3.989470E+00
3.574490E+00	1.104270E+00	3.716260E+00
2.823920E+00	3.282140E+00	3.987340E+00
2.845510E+00	3.271610E+00	3.928770E+00
2.893850E+00	3.288670E+00	4.017240E+00
3.680340E+00	1.217740E+00	3.716700E+00
2.957550E+00	3.276540E+00	4.019480E+00
3.766020E+00	1.292160E+00	3.670050E+00
3.014650E+00	3.247980E+00	3.996500E+00
3.109470E+00	3.232620E+00	4.007870E+00
3.890370E+00	1.456090E+00	3.736120E+00
3.829410E+00	1.354950E+00	3.706060E+00
3.166950E+00	3.242680E+00	4.037190E+00
3.190540E+00	3.192500E+00	3.977760E+00
3.966060E+00	1.671240E+00	3.716070E+00
3.953340E+00	1.580980E+00	3.723340E+00
3.944340E+00	1.534420E+00	3.767450E+00
3.224070E+00	3.251260E+00	4.046580E+00
3.289350E+00	3.251660E+00	4.062250E+00
3.282660E+00	3.199850E+00	3.995590E+00
3.873080E+00	2.479380E+00	3.902990E+00
3.838650E+00	2.525450E+00	3.817900E+00
3.821760E+00	2.570330E+00	3.900420E+00
3.904240E+00	2.383250E+00	3.907110E+00
3.922230E+00	2.306090E+00	3.868080E+00
3.940490E+00	2.213870E+00	3.838480E+00
3.956210E+00	2.113430E+00	3.811400E+00
3.964630E+00	2.010410E+00	3.787110E+00
3.979950E+00	1.896780E+00	3.770720E+00
3.984830E+00	1.756710E+00	3.754280E+00
3.972370E+00	1.643840E+00	3.781840E+00
3.963740E+00	1.575560E+00	3.785480E+00
3.343910E+00	3.231690E+00	4.049770E+00
3.389250E+00	3.192530E+00	3.995760E+00
3.477230E+00	3.200920E+00	4.051620E+00
3.738510E+00	2.841480E+00	3.960490E+00
3.758650E+00	2.778220E+00	4.039470E+00
3.778390E+00	2.691430E+00	3.955730E+00
3.790390E+00	2.625910E+00	3.892110E+00
3.551340E+00	3.175500E+00	4.030440E+00
3.612910E+00	3.134420E+00	4.004400E+00
3.670870E+00	3.055850E+00	3.980790E+00
3.654760E+00	3.068210E+00	3.884170E+00
3.720800E+00	2.974260E+00	4.029100E+00
3.727020E+00	2.907470E+00	3.954190E+00
1.621190E+00	2.248490E+00	3.938460E+00
1.585260E+00	2.173370E+00	3.926200E+00
1.557560E+00	2.101170E+00	3.929380E+00
1.510860E+00	2.009630E+00	3.911440E+00
1.471340E+00	1.921270E+00	3.892210E+00
1.427230E+00	1.831440E+00	3.890660E+00
1.388060E+00	1.771290E+00	3.812880E+00
1.399130E+00	1.772090E+00	3.874980E+00
1.389310E+00	1.734190E+00	3.847250E+00
1.700350E+00	2.360520E+00	3.960060E+00
1.655580E+00	2.306820E+00	3.952870E+00
1.383850E+00	1.672290E+00	3.824190E+00
1.373880E+00	1.610730E+00	3.803840E+00
1.371420E+00	1.572270E+00	3.780000E+00
1.389030E+00	1.583600E+00	3.855070E+00
1.402070E+00	1.546170E+00	3.842090E+00
1.776670E+00	2.466820E+00	3.974290E+00
1.752130E+00	2.420720E+00	3.992370E+00
1.411140E+00	1.499330E+00	3.772030E+00
1.431940E+00	1.456800E+00	3.749380E+00
1.449110E+00	1.468830E+00	3.829630E+00
1.463390E+00	1.426080E+00	3.794540E+00
1.826090E+00	2.535270E+00	3.987410E+00
1.484730E+00	1.379350E+00	3.749560E+00
1.544510E+00	1.341470E+00	3.795050E+00
1.600290E+00	1.304190E+00	3.777540E+00
1.599720E+00	1.303880E+00	3.874100E+00
1.650930E+00	1.270310E+00	3.827940E+00
1.883390E+00	2.646400E+00	3.982060E+00
1.867430E+00	2.604020E+00	4.002120E+00
1.730470E+00	1.241020E+00	3.823540E+00
1.845240E+00	1.231150E+00	3.828700E+00
1.915620E+00	2.711920E+00	4.000130E+00
1.938960E+00	1.216580E+00	3.805770E+00
1.929050E+00	1.212800E+00	3.881650E+00
2.005040E+00	1.203770E+00	3.889280E+00
1.964790E+00	2.828960E+00	4.001660E+00
1.946100E+00	2.780030E+00	4.020330E+00
2.076310E+00	1.206520E+00	3.834920E+00
1.985160E+00	2.879850E+00	3.968570E+00
2.193300E+00	1.177450E+00	3.823840E+00
2.026620E+00	2.942720E+00	4.040880E+00
2.061660E+00	2.995760E+00	4.066570E+00
2.045310E+00	2.978260E+00	3.990580E+00
2.287510E+00	1.158170E+00	3.798020E+00
2.086700E+00	3.027460E+00	4.028220E+00
2.377110E+00	1.129130E+00	3.851060E+00
2.132040E+00	3.069510E+00	4.016540E+00
2.466630E+00	1.081150E+00	3.834020E+00
2.562540E+00	1.046320E+00	3.884410E+00
2.180220E+00	3.102350E+00	3.992780E+00
2.622750E+00	9.935740E-01	3.867530E+00
2.281760E+00	3.189100E+00	4.075220E+00
2.229180E+00	3.152330E+00	4.081790E+00
2.697740E+00	9.278340E-01	3.833630E+00
2.772500E+00	8.784860E-01	3.870110E+00
2.338700E+00	3.215200E+00	4.073780E+00
2.858220E+00	8.041420E-01	3.879370E+00
2.403590E+00	3.230550E+00	4.071760E+00
2.975660E+00	7.466510E-01	3.830370E+00
2.466550E+00	3.251880E+00	4.066450E+00
2.527310E+00	3.272930E+00	4.061410E+00
3.244050E+00	7.915920E-01	3.824020E+00
3.150490E+00	7.408380E-01	3.850630E+00
2.590150E+00	3.277740E+00	4.053590E+00
2.644380E+00	3.283580E+00	4.139340E+00
3.334400E+00	8.507970E-01	3.782780E+00
2.708000E+00	3.295230E+00	4.113820E+00
3.464470E+00	1.002880E+00	3.849990E+00
3.402550E+00	9.163740E-01	3.839580E+00
2.755310E+00	3.303650E+00	4.067470E+00
3.555780E+00	1.098650E+00	3.823940E+00
2.817180E+00	3.307830E+00	4.087850E+00
2.892480E+00	3.325350E+00	4.162360E+00
3.634410E+00	1.180410E+00	3.801350E+00
2.983780E+00	3.317230E+00	4.112740E+00
3.715880E+00	1.292760E+00	3.853110E+00
[truncated: 10,719 more rows]
