# Supplementary material for: A New MRI-Based Model of Heart Function with Coupled Hemodynamics and Application to Normal and Diseased Canine Left Ventricles
Source: Front Bioeng Biotechnol. 2015 Sep 23;3:140. doi: 10.3389/fbioe.2015.00140 (PMC4585083; doi:10.3389/fbioe.2015.00140)
Supplement: Supplementary file 3 [file Data_Sheet_3.ZIP › Case1_Normal_SR_Systole/nodes/case1_systole_time_0.3802.csv]

3.118090E+00	1.918190E+00	1.068700E+00
3.139150E+00	1.968990E+00	1.070840E+00
3.155310E+00	1.933480E+00	1.080570E+00
3.156810E+00	1.891450E+00	1.100540E+00
3.187430E+00	2.030150E+00	1.074330E+00
3.213710E+00	2.085280E+00	1.077250E+00
3.235170E+00	2.044120E+00	1.089060E+00
3.233180E+00	1.967000E+00	1.114760E+00
3.309670E+00	1.921500E+00	1.195550E+00
3.250860E+00	1.868450E+00	1.180450E+00
3.340220E+00	1.883230E+00	1.282190E+00
3.296220E+00	2.077170E+00	1.117570E+00
3.342160E+00	2.001110E+00	1.202400E+00
3.364380E+00	1.948620E+00	1.276850E+00
2.841190E+00	2.120010E+00	1.116830E+00
2.863340E+00	2.201720E+00	1.127080E+00
2.895030E+00	2.158960E+00	1.105460E+00
2.905000E+00	2.104310E+00	1.095120E+00
2.913750E+00	2.275330E+00	1.139920E+00
2.934210E+00	2.344810E+00	1.174430E+00
2.971190E+00	2.303850E+00	1.142490E+00
3.016930E+00	2.207880E+00	1.098030E+00
3.117150E+00	2.060250E+00	1.046350E+00
2.985020E+00	2.056610E+00	1.086880E+00
3.050360E+00	1.908300E+00	1.092200E+00
3.161520E+00	1.809360E+00	1.188530E+00
3.044620E+00	1.778950E+00	1.181380E+00
3.215970E+00	1.753260E+00	1.333710E+00
3.117980E+00	1.713850E+00	1.313330E+00
3.209300E+00	1.724340E+00	1.415130E+00
3.041440E+00	2.362770E+00	1.164400E+00
3.204600E+00	2.345490E+00	1.173850E+00
3.226840E+00	2.186790E+00	1.102090E+00
3.281890E+00	1.809890E+00	1.301280E+00
3.293750E+00	1.780170E+00	1.500040E+00
3.303080E+00	2.289020E+00	1.191690E+00
3.310570E+00	2.365380E+00	1.243650E+00
3.355810E+00	2.200570E+00	1.193550E+00
3.389680E+00	2.097010E+00	1.250040E+00
3.410330E+00	2.009900E+00	1.314860E+00
3.421760E+00	1.933500E+00	1.373020E+00
3.379580E+00	1.855900E+00	1.415150E+00
3.388640E+00	2.327840E+00	1.299840E+00
3.440440E+00	2.195520E+00	1.321720E+00
3.458700E+00	2.074400E+00	1.373850E+00
3.453600E+00	2.002160E+00	1.396980E+00
2.555880E+00	2.489460E+00	1.404760E+00
2.581000E+00	2.538750E+00	1.419950E+00
2.601780E+00	2.493220E+00	1.381500E+00
2.667730E+00	2.435670E+00	1.335450E+00
2.559890E+00	2.427420E+00	1.385670E+00
2.689610E+00	2.289250E+00	1.252390E+00
2.576760E+00	2.305120E+00	1.339530E+00
2.740530E+00	2.131000E+00	1.168580E+00
2.601990E+00	2.162800E+00	1.298330E+00
2.723580E+00	1.969230E+00	1.205380E+00
2.632130E+00	2.013000E+00	1.299450E+00
2.774660E+00	1.876590E+00	1.190640E+00
2.678700E+00	1.862380E+00	1.298100E+00
2.782600E+00	1.802470E+00	1.268930E+00
2.668060E+00	2.549220E+00	1.402880E+00
2.816700E+00	2.542880E+00	1.327820E+00
2.785220E+00	2.412760E+00	1.255000E+00
2.829950E+00	2.304700E+00	1.180320E+00
2.853230E+00	1.994010E+00	1.137330E+00
2.896300E+00	1.812630E+00	1.181840E+00
2.973830E+00	1.717950E+00	1.300430E+00
2.850050E+00	1.730090E+00	1.307030E+00
3.045580E+00	1.653560E+00	1.435370E+00
2.904790E+00	1.658110E+00	1.425410E+00
3.085890E+00	1.631600E+00	1.572800E+00
2.971220E+00	1.610980E+00	1.608730E+00
3.077130E+00	1.595340E+00	1.687880E+00
2.950490E+00	2.448510E+00	1.248440E+00
3.001850E+00	2.581200E+00	1.367800E+00
3.196740E+00	1.692770E+00	1.534940E+00
3.174660E+00	1.644420E+00	1.702750E+00
3.099260E+00	2.541790E+00	1.309290E+00
3.145150E+00	2.612350E+00	1.412650E+00
3.145880E+00	2.463380E+00	1.239180E+00
3.305270E+00	1.733160E+00	1.617000E+00
3.311300E+00	1.714870E+00	1.767590E+00
3.229870E+00	2.559770E+00	1.356890E+00
3.274280E+00	2.632770E+00	1.480460E+00
3.323800E+00	2.459580E+00	1.313220E+00
3.428040E+00	1.918120E+00	1.525530E+00
3.426580E+00	1.852060E+00	1.608540E+00
3.376390E+00	1.783200E+00	1.690610E+00
3.345370E+00	2.575880E+00	1.443550E+00
3.368870E+00	2.632350E+00	1.543270E+00
3.419120E+00	2.528230E+00	1.453420E+00
3.446370E+00	2.429160E+00	1.431470E+00
3.471530E+00	2.293490E+00	1.434910E+00
3.488230E+00	2.162660E+00	1.491080E+00
3.470500E+00	2.021720E+00	1.575680E+00
3.502890E+00	2.117500E+00	1.606740E+00
3.466890E+00	1.917770E+00	1.617850E+00
3.425840E+00	2.593220E+00	1.531140E+00
3.485760E+00	2.522310E+00	1.591190E+00
3.508900E+00	2.386060E+00	1.572310E+00
3.515350E+00	2.260780E+00	1.584080E+00
3.516590E+00	2.174850E+00	1.620140E+00
2.291040E+00	2.539890E+00	1.652660E+00
2.319130E+00	2.603430E+00	1.655340E+00
2.335360E+00	2.547340E+00	1.609640E+00
2.376910E+00	2.478210E+00	1.565860E+00
2.297350E+00	2.472200E+00	1.644000E+00
2.407390E+00	2.349790E+00	1.522850E+00
2.318590E+00	2.357840E+00	1.611950E+00
2.424320E+00	2.211880E+00	1.491510E+00
2.341930E+00	2.232810E+00	1.576060E+00
2.446830E+00	2.070960E+00	1.487960E+00
2.371020E+00	2.098770E+00	1.577520E+00
2.474840E+00	1.936420E+00	1.483100E+00
2.399710E+00	1.966630E+00	1.580370E+00
2.524240E+00	1.843340E+00	1.503520E+00
2.445090E+00	1.827150E+00	1.618990E+00
2.545510E+00	1.746700E+00	1.596170E+00
2.372110E+00	2.676670E+00	1.653380E+00
2.417470E+00	2.748250E+00	1.677030E+00
2.426130E+00	2.694890E+00	1.626110E+00
2.425530E+00	2.613410E+00	1.578050E+00
2.498100E+00	2.486260E+00	1.468850E+00
2.487740E+00	2.323440E+00	1.425740E+00
2.500430E+00	2.185460E+00	1.389520E+00
2.528250E+00	2.043540E+00	1.392520E+00
2.564030E+00	1.904650E+00	1.392280E+00
2.615560E+00	1.777020E+00	1.454790E+00
2.667550E+00	1.706410E+00	1.485240E+00
2.631910E+00	1.691530E+00	1.580390E+00
2.699300E+00	1.675850E+00	1.553970E+00
2.492740E+00	2.705500E+00	1.609820E+00
2.502400E+00	2.764910E+00	1.654980E+00
2.602450E+00	2.642820E+00	1.507200E+00
2.751400E+00	1.703270E+00	1.410690E+00
2.843110E+00	1.622320E+00	1.550230E+00
2.762030E+00	1.640710E+00	1.579850E+00
2.888640E+00	1.586340E+00	1.638160E+00
2.829240E+00	1.555240E+00	1.669500E+00
2.924070E+00	1.553910E+00	1.709380E+00
2.583320E+00	2.759610E+00	1.619040E+00
2.728750E+00	2.727670E+00	1.597810E+00
2.725850E+00	2.672910E+00	1.523310E+00
2.757330E+00	2.630770E+00	1.449170E+00
3.144040E+00	1.592580E+00	1.818100E+00
3.025300E+00	1.533720E+00	1.814010E+00
3.131640E+00	1.543250E+00	1.927320E+00
2.813780E+00	2.701010E+00	1.522050E+00
2.830310E+00	2.742980E+00	1.591880E+00
2.916140E+00	2.650810E+00	1.468190E+00
3.262470E+00	1.632260E+00	1.847830E+00
3.229780E+00	1.577970E+00	1.945550E+00
2.916550E+00	2.721590E+00	1.598960E+00
3.078080E+00	2.708940E+00	1.591910E+00
3.071570E+00	2.653830E+00	1.468410E+00
3.343410E+00	1.666460E+00	1.877320E+00
3.343680E+00	1.641330E+00	2.000300E+00
3.196360E+00	2.681960E+00	1.542430E+00
3.184030E+00	2.717190E+00	1.634150E+00
3.440480E+00	1.843420E+00	1.785850E+00
3.449520E+00	1.774660E+00	1.865670E+00
3.415130E+00	1.700490E+00	1.924170E+00
3.258110E+00	2.719260E+00	1.661950E+00
3.317100E+00	2.673260E+00	1.615080E+00
3.514180E+00	2.119130E+00	1.737820E+00
3.509790E+00	2.020970E+00	1.803320E+00
3.487300E+00	1.913720E+00	1.788580E+00
3.494540E+00	1.833340E+00	1.870030E+00
3.434470E+00	2.639780E+00	1.661010E+00
3.524540E+00	2.582370E+00	1.743000E+00
3.533980E+00	2.519950E+00	1.705940E+00
3.540000E+00	2.446900E+00	1.712040E+00
3.532770E+00	2.322280E+00	1.738730E+00
3.553340E+00	2.396220E+00	1.816610E+00
3.528650E+00	2.217280E+00	1.711440E+00
3.555260E+00	2.501520E+00	1.800270E+00
3.558240E+00	2.444170E+00	1.813700E+00
2.146010E+00	2.586720E+00	1.840590E+00
2.179700E+00	2.649520E+00	1.844910E+00
2.190850E+00	2.596560E+00	1.792990E+00
2.235370E+00	2.526430E+00	1.722780E+00
2.146790E+00	2.519420E+00	1.823140E+00
2.240990E+00	2.372480E+00	1.711130E+00
2.162050E+00	2.397950E+00	1.802240E+00
2.264030E+00	2.245710E+00	1.678430E+00
2.166310E+00	2.244130E+00	1.788380E+00
2.298610E+00	2.123240E+00	1.668870E+00
2.230310E+00	2.144610E+00	1.747800E+00
2.327410E+00	1.999100E+00	1.665500E+00
2.251920E+00	2.033600E+00	1.753760E+00
2.362360E+00	1.876980E+00	1.672290E+00
2.285860E+00	1.907360E+00	1.749140E+00
2.395100E+00	1.807860E+00	1.700590E+00
2.352340E+00	1.786950E+00	1.779410E+00
2.418260E+00	1.748170E+00	1.734500E+00
2.230890E+00	2.724770E+00	1.841850E+00
2.275490E+00	2.802190E+00	1.868120E+00
2.284090E+00	2.752080E+00	1.810180E+00
2.285560E+00	2.674120E+00	1.755110E+00
2.585200E+00	1.641490E+00	1.688290E+00
2.488270E+00	1.688700E+00	1.711970E+00
2.616350E+00	1.591770E+00	1.765950E+00
2.548570E+00	1.578850E+00	1.840180E+00
2.651290E+00	1.530210E+00	1.850330E+00
2.359040E+00	2.787780E+00	1.775780E+00
2.409850E+00	2.859310E+00	1.850930E+00
2.694660E+00	1.586210E+00	1.690750E+00
2.803800E+00	1.508250E+00	1.828330E+00
2.733770E+00	1.503420E+00	1.867470E+00
2.869700E+00	1.450130E+00	1.926740E+00
2.802590E+00	1.417310E+00	1.983770E+00
2.890360E+00	1.407090E+00	2.023530E+00
2.514480E+00	2.815180E+00	1.728990E+00
2.551990E+00	2.872230E+00	1.861440E+00
2.898450E+00	1.516150E+00	1.829900E+00
2.964430E+00	1.450080E+00	1.976860E+00
2.635680E+00	2.847580E+00	1.791060E+00
2.684070E+00	2.872790E+00	1.888630E+00
2.678880E+00	2.805620E+00	1.700200E+00
3.205490E+00	1.520180E+00	2.034950E+00
3.090930E+00	1.477300E+00	2.023110E+00
3.199890E+00	1.472930E+00	2.132140E+00
2.760590E+00	2.824870E+00	1.818790E+00
2.790960E+00	2.853340E+00	1.913560E+00
2.855650E+00	2.793750E+00	1.694620E+00
3.299730E+00	1.567900E+00	2.056550E+00
3.296330E+00	1.520890E+00	2.145590E+00
2.837590E+00	2.868560E+00	1.955500E+00
2.850360E+00	2.880530E+00	2.015290E+00
2.876600E+00	2.866700E+00	1.971040E+00
2.892650E+00	2.834750E+00	1.900910E+00
2.984490E+00	2.790430E+00	1.827220E+00
3.032220E+00	2.766300E+00	1.717590E+00
3.363760E+00	1.590670E+00	2.074040E+00
3.366670E+00	1.563810E+00	2.125300E+00
2.914720E+00	2.859090E+00	2.028520E+00
2.995980E+00	2.833650E+00	2.005110E+00
3.021130E+00	2.813400E+00	1.926390E+00
3.108820E+00	2.793320E+00	1.869180E+00
3.205590E+00	2.765880E+00	1.738010E+00
3.478860E+00	1.751950E+00	2.009140E+00
3.486370E+00	1.678600E+00	2.077230E+00
3.427570E+00	1.603400E+00	2.116350E+00
3.097610E+00	2.829850E+00	2.005120E+00
3.190440E+00	2.822860E+00	1.975010E+00
3.224330E+00	2.802360E+00	1.890570E+00
3.310990E+00	2.787340E+00	1.886100E+00
3.377920E+00	2.742850E+00	1.765760E+00
3.543520E+00	2.071710E+00	1.922540E+00
3.547430E+00	1.959750E+00	1.984580E+00
3.569740E+00	2.039470E+00	2.049100E+00
3.523810E+00	1.828010E+00	2.017590E+00
3.537580E+00	1.737590E+00	2.083950E+00
3.288820E+00	2.831080E+00	1.996090E+00
3.379090E+00	2.821920E+00	1.982570E+00
3.404670E+00	2.788060E+00	1.908880E+00
3.463660E+00	2.758260E+00	1.902210E+00
3.495110E+00	2.671340E+00	1.855510E+00
3.541680E+00	2.330700E+00	1.899930E+00
3.544190E+00	2.203840E+00	1.939990E+00
3.549090E+00	2.300580E+00	1.990970E+00
3.559760E+00	2.099890E+00	2.026230E+00
3.472880E+00	2.813160E+00	2.012540E+00
3.533620E+00	2.740960E+00	1.989950E+00
3.559890E+00	2.656510E+00	1.998500E+00
3.556700E+00	2.561170E+00	1.940520E+00
3.554890E+00	2.419540E+00	1.949840E+00
3.550700E+00	2.349040E+00	1.966630E+00
2.043450E+00	2.610640E+00	2.047470E+00
2.092940E+00	2.681920E+00	2.063310E+00
2.080960E+00	2.623630E+00	1.997860E+00
2.098100E+00	2.565930E+00	1.911180E+00
2.024910E+00	2.546840E+00	2.015920E+00
2.090800E+00	2.418510E+00	1.894640E+00
2.024400E+00	2.434710E+00	1.987100E+00
2.097670E+00	2.299460E+00	1.861920E+00
2.016400E+00	2.285400E+00	1.963630E+00
2.107040E+00	2.232920E+00	1.856580E+00
2.068700E+00	2.225970E+00	1.907030E+00
2.102600E+00	2.163110E+00	1.889070E+00
2.148370E+00	1.928730E+00	1.910930E+00
2.133370E+00	1.985590E+00	1.906330E+00
2.197410E+00	1.946170E+00	1.841260E+00
2.260870E+00	1.827080E+00	1.857380E+00
2.177830E+00	1.860180E+00	1.925630E+00
2.315100E+00	1.701750E+00	1.895030E+00
2.231250E+00	1.745810E+00	1.960500E+00
2.353070E+00	1.628770E+00	1.934520E+00
2.295530E+00	1.615650E+00	2.017560E+00
2.386760E+00	1.566910E+00	2.001670E+00
2.160620E+00	2.710730E+00	1.938700E+00
2.156060E+00	2.768080E+00	2.024930E+00
2.164400E+00	2.079600E+00	1.837800E+00
2.417610E+00	1.641380E+00	1.863530E+00
2.490130E+00	1.552070E+00	1.914830E+00
2.463940E+00	1.518090E+00	2.013650E+00
2.546750E+00	1.486190E+00	1.989730E+00
2.189290E+00	2.816570E+00	2.039540E+00
2.254480E+00	2.864350E+00	2.057220E+00
2.217040E+00	2.819410E+00	1.968660E+00
2.710440E+00	1.446650E+00	1.970560E+00
2.627390E+00	1.463600E+00	1.973400E+00
2.749280E+00	1.401040E+00	2.047140E+00
2.698850E+00	1.372940E+00	2.109210E+00
2.790500E+00	1.347470E+00	2.114650E+00
2.326910E+00	2.866410E+00	1.954350E+00
2.364490E+00	2.901420E+00	2.042480E+00
2.957740E+00	1.384930E+00	2.101430E+00
2.879420E+00	1.344520E+00	2.125660E+00
2.972250E+00	1.324820E+00	2.185080E+00
2.428200E+00	2.933520E+00	2.070820E+00
2.488690E+00	2.962760E+00	2.136000E+00
2.484180E+00	2.937280E+00	2.058540E+00
2.461840E+00	2.916570E+00	1.971790E+00
3.031060E+00	1.408580E+00	2.088890E+00
3.031350E+00	1.356960E+00	2.165000E+00
2.560280E+00	2.932200E+00	2.060800E+00
2.622460E+00	2.954870E+00	2.160000E+00
2.615250E+00	2.913950E+00	1.965710E+00
3.127310E+00	1.412320E+00	2.186100E+00
2.688240E+00	2.922900E+00	2.083980E+00
2.729520E+00	2.934190E+00	2.180520E+00
2.761530E+00	2.880530E+00	2.000160E+00
3.291460E+00	1.459640E+00	2.271730E+00
2.780280E+00	2.927830E+00	2.229770E+00
2.790620E+00	2.933940E+00	2.285790E+00
2.819800E+00	2.922500E+00	2.240850E+00
2.846860E+00	2.896840E+00	2.150340E+00
3.419900E+00	1.560770E+00	2.242140E+00
2.851290E+00	2.920960E+00	2.283690E+00
2.917800E+00	2.897170E+00	2.259400E+00
2.949770E+00	2.876120E+00	2.209530E+00
3.029800E+00	2.853020E+00	2.143700E+00
3.495420E+00	1.638480E+00	2.212290E+00
3.505140E+00	1.602030E+00	2.279790E+00
3.006540E+00	2.877260E+00	2.274500E+00
3.093900E+00	2.870260E+00	2.246970E+00
3.130740E+00	2.857630E+00	2.189630E+00
3.211740E+00	2.852520E+00	2.119370E+00
3.603650E+00	1.972010E+00	2.121470E+00
3.626500E+00	1.862520E+00	2.158500E+00
3.578740E+00	1.728070E+00	2.216850E+00
3.648930E+00	1.808100E+00	2.280550E+00
3.565810E+00	1.629060E+00	2.288440E+00
3.183950E+00	2.874660E+00	2.247690E+00
3.273080E+00	2.883630E+00	2.226760E+00
3.309750E+00	2.871140E+00	2.180180E+00
3.385320E+00	2.855420E+00	2.124640E+00
3.560060E+00	2.270150E+00	2.134710E+00
3.557250E+00	2.343580E+00	2.029920E+00
3.561160E+00	2.365020E+00	2.122900E+00
3.572530E+00	2.186380E+00	2.124700E+00
3.603890E+00	2.074750E+00	2.180070E+00
3.639040E+00	1.934490E+00	2.244700E+00
3.661340E+00	1.862510E+00	2.267430E+00
3.363500E+00	2.892680E+00	2.240990E+00
3.447740E+00	2.894590E+00	2.227700E+00
3.471420E+00	2.874570E+00	2.187740E+00
3.502610E+00	2.839220E+00	2.153110E+00
3.550540E+00	2.771760E+00	2.118030E+00
3.576900E+00	2.683700E+00	2.115150E+00
3.581710E+00	2.577790E+00	2.129930E+00
3.579860E+00	2.461840E+00	2.167210E+00
3.602320E+00	2.523480E+00	2.210080E+00
3.519990E+00	2.870780E+00	2.269220E+00
3.583440E+00	2.811320E+00	2.238210E+00
3.609350E+00	2.722130E+00	2.228470E+00
3.605820E+00	2.622390E+00	2.231650E+00
3.608330E+00	2.555100E+00	2.240560E+00
1.962840E+00	2.616400E+00	2.241720E+00
2.011350E+00	2.681210E+00	2.254320E+00
1.984870E+00	2.631890E+00	2.193600E+00
1.992350E+00	2.585040E+00	2.109680E+00
1.934940E+00	2.560760E+00	2.206300E+00
1.963690E+00	2.455810E+00	2.072570E+00
1.912530E+00	2.468840E+00	2.158490E+00
1.954760E+00	2.332740E+00	2.046910E+00
1.903160E+00	2.352130E+00	2.128380E+00
1.951570E+00	2.256650E+00	2.036560E+00
1.893760E+00	2.231810E+00	2.107450E+00
1.957960E+00	2.186920E+00	2.041070E+00
2.002870E+00	2.012670E+00	2.052290E+00
2.010370E+00	2.052130E+00	2.033620E+00
2.027460E+00	2.022730E+00	2.024230E+00
2.023450E+00	1.980470E+00	2.034050E+00
2.090550E+00	1.772840E+00	2.086910E+00
2.073750E+00	1.828050E+00	2.063560E+00
2.140480E+00	1.787290E+00	2.021620E+00
2.196290E+00	1.668340E+00	2.050270E+00
2.118350E+00	1.698710E+00	2.109160E+00
2.242790E+00	1.604800E+00	2.094870E+00
2.194010E+00	1.586790E+00	2.180360E+00
2.287030E+00	1.535910E+00	2.156950E+00
2.048730E+00	2.693450E+00	2.157740E+00
2.079850E+00	2.757040E+00	2.209680E+00
2.029610E+00	2.149320E+00	1.980900E+00
2.073570E+00	2.044040E+00	1.964640E+00
2.091750E+00	1.912990E+00	1.980480E+00
2.420990E+00	1.502410E+00	2.076950E+00
2.377630E+00	1.482150E+00	2.152650E+00
2.464640E+00	1.439950E+00	2.153380E+00
2.133240E+00	2.808220E+00	2.219790E+00
2.193020E+00	2.855920E+00	2.267180E+00
2.171440E+00	2.839180E+00	2.189070E+00
2.144340E+00	2.796890E+00	2.119790E+00
2.609320E+00	1.401840E+00	2.103180E+00
2.535740E+00	1.422010E+00	2.124050E+00
2.649200E+00	1.336310E+00	2.165650E+00
2.605040E+00	1.321670E+00	2.230420E+00
2.695180E+00	1.289170E+00	2.233940E+00
2.224550E+00	2.877640E+00	2.162480E+00
2.269630E+00	2.914050E+00	2.231950E+00
2.843080E+00	1.282720E+00	2.190160E+00
2.783710E+00	1.274890E+00	2.224320E+00
2.847860E+00	1.250110E+00	2.258430E+00
2.329660E+00	2.941690E+00	2.254300E+00
2.391170E+00	2.963480E+00	2.320090E+00
2.375800E+00	2.954960E+00	2.236700E+00
2.350400E+00	2.930590E+00	2.154470E+00
2.923210E+00	1.270090E+00	2.254210E+00
2.438080E+00	2.974890E+00	2.232180E+00
2.482550E+00	2.988040E+00	2.323160E+00
3.073430E+00	1.307710E+00	2.274630E+00
2.545850E+00	2.993070E+00	2.366370E+00
2.603820E+00	3.000180E+00	2.435370E+00
2.596440E+00	2.985470E+00	2.361780E+00
2.567280E+00	2.975470E+00	2.272310E+00
3.218110E+00	1.373120E+00	2.315910E+00
3.177090E+00	1.323350E+00	2.375430E+00
3.255850E+00	1.348350E+00	2.406160E+00
2.662180E+00	2.980790E+00	2.362510E+00
2.710660E+00	3.000770E+00	2.454530E+00
2.704950E+00	2.960170E+00	2.264050E+00
3.290360E+00	1.410710E+00	2.341090E+00
3.292760E+00	1.389450E+00	2.389080E+00
2.787210E+00	2.947940E+00	2.381980E+00
2.781920E+00	2.979130E+00	2.472740E+00
3.439060E+00	1.498910E+00	2.389440E+00
3.348850E+00	1.430640E+00	2.391240E+00
2.853810E+00	2.958750E+00	2.479110E+00
2.947960E+00	2.931310E+00	2.499570E+00
2.931480E+00	2.905960E+00	2.382430E+00
3.523720E+00	1.582060E+00	2.346780E+00
3.013050E+00	2.908610E+00	2.459300E+00
3.009110E+00	2.922140E+00	2.512430E+00
3.098840E+00	2.879590E+00	2.380010E+00
3.659440E+00	1.739630E+00	2.353390E+00
3.620780E+00	1.647810E+00	2.388020E+00
3.659300E+00	1.701610E+00	2.416850E+00
3.069910E+00	2.910050E+00	2.498900E+00
3.146420E+00	2.894300E+00	2.471170E+00
3.189230E+00	2.892200E+00	2.419550E+00
3.272860E+00	2.893250E+00	2.356540E+00
3.591750E+00	2.327110E+00	2.307650E+00
3.591630E+00	2.244410E+00	2.293930E+00
3.596970E+00	2.181120E+00	2.245460E+00
3.641880E+00	2.093870E+00	2.341460E+00
3.650150E+00	2.045600E+00	2.315660E+00
3.680260E+00	1.971600E+00	2.332770E+00
3.705400E+00	1.842130E+00	2.380810E+00
3.710230E+00	1.919900E+00	2.403590E+00
3.667300E+00	1.747330E+00	2.436790E+00
3.230110E+00	2.907960E+00	2.471220E+00
3.315970E+00	2.911830E+00	2.453930E+00
3.364170E+00	2.913030E+00	2.406260E+00
3.445990E+00	2.909950E+00	2.354820E+00
3.610760E+00	2.491570E+00	2.316550E+00
3.603600E+00	2.409570E+00	2.348010E+00
3.690290E+00	2.018920E+00	2.395160E+00
3.707220E+00	1.960240E+00	2.419950E+00
3.403680E+00	2.929200E+00	2.466990E+00
3.498190E+00	2.922590E+00	2.482810E+00
3.524960E+00	2.913040E+00	2.420310E+00
3.552730E+00	2.885820E+00	2.388750E+00
3.600540E+00	2.826880E+00	2.368260E+00
3.626820E+00	2.733800E+00	2.366220E+00
3.639610E+00	2.778490E+00	2.433910E+00
3.617650E+00	2.623080E+00	2.358530E+00
3.613420E+00	2.555160E+00	2.327820E+00
3.571040E+00	2.898520E+00	2.487560E+00
3.613740E+00	2.850890E+00	2.463320E+00
3.632090E+00	2.812830E+00	2.446220E+00
1.895340E+00	2.551910E+00	2.376150E+00
1.937280E+00	2.613350E+00	2.401280E+00
1.934560E+00	2.581960E+00	2.308150E+00
1.882010E+00	2.471850E+00	2.257760E+00
1.861080E+00	2.487060E+00	2.350200E+00
1.865580E+00	2.365470E+00	2.217990E+00
1.822210E+00	2.360210E+00	2.326830E+00
1.853270E+00	2.271430E+00	2.180970E+00
1.825290E+00	2.283250E+00	2.252990E+00
1.851510E+00	2.210900E+00	2.176060E+00
1.820510E+00	2.206960E+00	2.232930E+00
1.853180E+00	2.147440E+00	2.193190E+00
2.054240E+00	1.604250E+00	2.272820E+00
2.025060E+00	1.653420E+00	2.246040E+00
2.091550E+00	1.628270E+00	2.212050E+00
2.142850E+00	1.563740E+00	2.246720E+00
2.095790E+00	1.539880E+00	2.319770E+00
2.184710E+00	1.497790E+00	2.299440E+00
1.974540E+00	2.672800E+00	2.415380E+00
2.024700E+00	2.727890E+00	2.420020E+00
1.995280E+00	2.679590E+00	2.354530E+00
1.971980E+00	2.095740E+00	2.056170E+00
1.910490E+00	2.111300E+00	2.119070E+00
1.951360E+00	1.994170E+00	2.105580E+00
2.017670E+00	1.891390E+00	2.080100E+00
1.961300E+00	1.871840E+00	2.161510E+00
2.032200E+00	1.764890E+00	2.168600E+00
2.329540E+00	1.463990E+00	2.219070E+00
2.277840E+00	1.452870E+00	2.294290E+00
2.369480E+00	1.405490E+00	2.294740E+00
2.089540E+00	2.791810E+00	2.428600E+00
2.149320E+00	2.842500E+00	2.474230E+00
2.128660E+00	2.819130E+00	2.401890E+00
2.092950E+00	2.776280E+00	2.324130E+00
2.526030E+00	1.360640E+00	2.238950E+00
2.458880E+00	1.365870E+00	2.312110E+00
2.562270E+00	1.313090E+00	2.292500E+00
2.534660E+00	1.308590E+00	2.336570E+00
2.595180E+00	1.266420E+00	2.362270E+00
2.178490E+00	2.853370E+00	2.379660E+00
2.216610E+00	2.898790E+00	2.440770E+00
2.756340E+00	1.236000E+00	2.319400E+00
2.688950E+00	1.230170E+00	2.360340E+00
2.766720E+00	1.193060E+00	2.386670E+00
2.265260E+00	2.941240E+00	2.453720E+00
2.322830E+00	2.968380E+00	2.511730E+00
2.304300E+00	2.959130E+00	2.430780E+00
2.276940E+00	2.927030E+00	2.352630E+00
2.855570E+00	1.197640E+00	2.365200E+00
2.361390E+00	2.972110E+00	2.421670E+00
2.404840E+00	2.989750E+00	2.503380E+00
3.015870E+00	1.221940E+00	2.387000E+00
2.967210E+00	1.162860E+00	2.454970E+00
3.051830E+00	1.172080E+00	2.479710E+00
2.457240E+00	3.013830E+00	2.531620E+00
2.510490E+00	3.034250E+00	2.596540E+00
2.499000E+00	3.027370E+00	2.516460E+00
2.476530E+00	3.008490E+00	2.433930E+00
3.122320E+00	1.274700E+00	2.398200E+00
3.126970E+00	1.225630E+00	2.472440E+00
2.560930E+00	3.024810E+00	2.521360E+00
2.617390E+00	3.032200E+00	2.622360E+00
3.233340E+00	1.287330E+00	2.466050E+00
2.662940E+00	3.016500E+00	2.536590E+00
2.716770E+00	3.035640E+00	2.640240E+00
3.347470E+00	1.378600E+00	2.480570E+00
2.778320E+00	2.997680E+00	2.561580E+00
2.782500E+00	3.023500E+00	2.655140E+00
3.416900E+00	1.436960E+00	2.462820E+00
3.432090E+00	1.416950E+00	2.512390E+00
2.844420E+00	3.003710E+00	2.657980E+00
2.930840E+00	2.976340E+00	2.659110E+00
2.890700E+00	2.967280E+00	2.573490E+00
3.537650E+00	1.563500E+00	2.477060E+00
3.490420E+00	1.464550E+00	2.525240E+00
3.001960E+00	2.934180E+00	2.585140E+00
2.991580E+00	2.959580E+00	2.665070E+00
3.669830E+00	1.682950E+00	2.482600E+00
3.630730E+00	1.612140E+00	2.535830E+00
3.058030E+00	2.947330E+00	2.662630E+00
3.124220E+00	2.925730E+00	2.659980E+00
3.136240E+00	2.904310E+00	2.574980E+00
3.609170E+00	2.246050E+00	2.373580E+00
3.638840E+00	2.173310E+00	2.395020E+00
3.728860E+00	1.900690E+00	2.490120E+00
3.731700E+00	1.818410E+00	2.528150E+00
3.695110E+00	1.752730E+00	2.516770E+00
3.197990E+00	2.924990E+00	2.652790E+00
3.272950E+00	2.926750E+00	2.652200E+00
3.289980E+00	2.912210E+00	2.567530E+00
3.632630E+00	2.434200E+00	2.429450E+00
3.638080E+00	2.350180E+00	2.483110E+00
3.645620E+00	2.238030E+00	2.479570E+00
3.687770E+00	2.137690E+00	2.527620E+00
3.694100E+00	2.056760E+00	2.488710E+00
3.714270E+00	1.977360E+00	2.482710E+00
3.347730E+00	2.929860E+00	2.660790E+00
3.437170E+00	2.939880E+00	2.681020E+00
3.436210E+00	2.927910E+00	2.588070E+00
3.652330E+00	2.718870E+00	2.475240E+00
3.645330E+00	2.628520E+00	2.488410E+00
3.644850E+00	2.509140E+00	2.477770E+00
3.653630E+00	2.551290E+00	2.576690E+00
3.645720E+00	2.412190E+00	2.514480E+00
3.487050E+00	2.930280E+00	2.663280E+00
3.559480E+00	2.910090E+00	2.634090E+00
3.616010E+00	2.841560E+00	2.588580E+00
3.640000E+00	2.756910E+00	2.546520E+00
3.654840E+00	2.651620E+00	2.577850E+00
3.654500E+00	2.594830E+00	2.583080E+00
1.842040E+00	2.507080E+00	2.525370E+00
1.890030E+00	2.568120E+00	2.550780E+00
1.869260E+00	2.530140E+00	2.447410E+00
1.812770E+00	2.421960E+00	2.410970E+00
1.806540E+00	2.447020E+00	2.499710E+00
1.789680E+00	2.352150E+00	2.399840E+00
1.775240E+00	2.354570E+00	2.465450E+00
1.756560E+00	2.284470E+00	2.401250E+00
1.955610E+00	1.551440E+00	2.445780E+00
1.921380E+00	1.629340E+00	2.377210E+00
2.008970E+00	1.592120E+00	2.338560E+00
2.048340E+00	1.534370E+00	2.373680E+00
2.018000E+00	1.523100E+00	2.423050E+00
2.071280E+00	1.482330E+00	2.429210E+00
1.963520E+00	2.689630E+00	2.609470E+00
2.006590E+00	2.730970E+00	2.621440E+00
1.983060E+00	2.698860E+00	2.566470E+00
1.958610E+00	2.656370E+00	2.489740E+00
1.938460E+00	2.646670E+00	2.586310E+00
1.777470E+00	2.231900E+00	2.314590E+00
1.789670E+00	2.113370E+00	2.297530E+00
1.851940E+00	2.028100E+00	2.225420E+00
1.780100E+00	2.004310E+00	2.319930E+00
1.887670E+00	1.904820E+00	2.222010E+00
1.812880E+00	1.918550E+00	2.305930E+00
1.932350E+00	1.801670E+00	2.248620E+00
1.855590E+00	1.823520E+00	2.315950E+00
1.961850E+00	1.690110E+00	2.278010E+00
1.887960E+00	1.722620E+00	2.336720E+00
2.225580E+00	1.442620E+00	2.363170E+00
2.167040E+00	1.433790E+00	2.434250E+00
2.265660E+00	1.394540E+00	2.436720E+00
2.061470E+00	2.784440E+00	2.630370E+00
2.107810E+00	2.838540E+00	2.668040E+00
2.093950E+00	2.810150E+00	2.603850E+00
2.058920E+00	2.765900E+00	2.534130E+00
2.408530E+00	1.355610E+00	2.379290E+00
2.358790E+00	1.348480E+00	2.443640E+00
2.451550E+00	1.298750E+00	2.457710E+00
2.138190E+00	2.842270E+00	2.580150E+00
2.174430E+00	2.882500E+00	2.641170E+00
2.549610E+00	1.239140E+00	2.466840E+00
2.648140E+00	1.189570E+00	2.456580E+00
2.620050E+00	1.173630E+00	2.516160E+00
2.673860E+00	1.143650E+00	2.539900E+00
2.225830E+00	2.924860E+00	2.667600E+00
2.272610E+00	2.961730E+00	2.677510E+00
2.258040E+00	2.942520E+00	2.630040E+00
2.227610E+00	2.910990E+00	2.555800E+00
2.772400E+00	1.140440E+00	2.490690E+00
2.303590E+00	2.966590E+00	2.618520E+00
2.329420E+00	2.994710E+00	2.711760E+00
2.902160E+00	1.124750E+00	2.496560E+00
2.869920E+00	1.091680E+00	2.567540E+00
2.942420E+00	1.098360E+00	2.582750E+00
2.399970E+00	3.022600E+00	2.725560E+00
2.447120E+00	3.045840E+00	2.737460E+00
2.430380E+00	3.031990E+00	2.688830E+00
2.406640E+00	3.001320E+00	2.621410E+00
3.013920E+00	1.132760E+00	2.551040E+00
2.476730E+00	3.048340E+00	2.683660E+00
2.518290E+00	3.073440E+00	2.792410E+00
3.122450E+00	1.185490E+00	2.563730E+00
2.568790E+00	3.064650E+00	2.699080E+00
2.623690E+00	3.072110E+00	2.798190E+00
3.213030E+00	1.239010E+00	2.553930E+00
2.673970E+00	3.060220E+00	2.726880E+00
2.679410E+00	3.073330E+00	2.802520E+00
3.328140E+00	1.312530E+00	2.616680E+00
2.722780E+00	3.073780E+00	2.800420E+00
2.795420E+00	3.047220E+00	2.747400E+00
3.433070E+00	1.404140E+00	2.580850E+00
2.906680E+00	3.023780E+00	2.798200E+00
2.891120E+00	3.013550E+00	2.720390E+00
3.560670E+00	1.540090E+00	2.605580E+00
3.506840E+00	1.460520E+00	2.655230E+00
2.982640E+00	2.984160E+00	2.736540E+00
2.965940E+00	3.006000E+00	2.813980E+00
3.682470E+00	1.673560E+00	2.593490E+00
3.616300E+00	1.607950E+00	2.667170E+00
3.028840E+00	2.993420E+00	2.817080E+00
3.090520E+00	2.973090E+00	2.816600E+00
3.108890E+00	2.948750E+00	2.737870E+00
3.754590E+00	1.844680E+00	2.599940E+00
3.702720E+00	1.767220E+00	2.651800E+00
3.739920E+00	1.818980E+00	2.668700E+00
3.154950E+00	2.948220E+00	2.814440E+00
3.225180E+00	2.950680E+00	2.809950E+00
3.248340E+00	2.939870E+00	2.733670E+00
3.679520E+00	2.263490E+00	2.605270E+00
3.717460E+00	2.161850E+00	2.628340E+00
3.715870E+00	2.215620E+00	2.684120E+00
3.734610E+00	2.048820E+00	2.631840E+00
3.747890E+00	1.936050E+00	2.607610E+00
3.749350E+00	1.857780E+00	2.670940E+00
3.287030E+00	2.938620E+00	2.823930E+00
3.369210E+00	2.942300E+00	2.843400E+00
3.378880E+00	2.940860E+00	2.755150E+00
3.673500E+00	2.481830E+00	2.633660E+00
3.682160E+00	2.362850E+00	2.650950E+00
3.691120E+00	2.433890E+00	2.691480E+00
3.704080E+00	2.266240E+00	2.680930E+00
3.419630E+00	2.939450E+00	2.819850E+00
3.487820E+00	2.925350E+00	2.776290E+00
3.589110E+00	2.910670E+00	2.764680E+00
3.615980E+00	2.896290E+00	2.713610E+00
3.637350E+00	2.853290E+00	2.707210E+00
3.660210E+00	2.760420E+00	2.711020E+00
3.653840E+00	2.797030E+00	2.785820E+00
3.677080E+00	2.661110E+00	2.692170E+00
3.675700E+00	2.556770E+00	2.675760E+00
3.687830E+00	2.472640E+00	2.715290E+00
3.631860E+00	2.867890E+00	2.785910E+00
3.648190E+00	2.833030E+00	2.789350E+00
1.650350E+00	2.092510E+00	2.541650E+00
1.670150E+00	2.146140E+00	2.527210E+00
1.669880E+00	2.096570E+00	2.497660E+00
1.673700E+00	2.037280E+00	2.470400E+00
1.636360E+00	2.034360E+00	2.542080E+00
1.685420E+00	1.959140E+00	2.450590E+00
1.630950E+00	1.920850E+00	2.542270E+00
1.688270E+00	1.870650E+00	2.485450E+00
1.853240E+00	1.551160E+00	2.529560E+00
1.826990E+00	1.598070E+00	2.512350E+00
1.883730E+00	1.582480E+00	2.469930E+00
1.898130E+00	1.514090E+00	2.529260E+00
1.942750E+00	2.716060E+00	2.812630E+00
1.985860E+00	2.755060E+00	2.799020E+00
1.958530E+00	2.718590E+00	2.751870E+00
1.941480E+00	2.678980E+00	2.670070E+00
1.912870E+00	2.662660E+00	2.767330E+00
1.895280E+00	2.594380E+00	2.626850E+00
1.876710E+00	2.588180E+00	2.705090E+00
1.826100E+00	2.499170E+00	2.609900E+00
1.769850E+00	2.376700E+00	2.568260E+00
1.714570E+00	2.259250E+00	2.513710E+00
1.713760E+00	2.151190E+00	2.417650E+00
1.725920E+00	2.034330E+00	2.387990E+00
1.740310E+00	1.922370E+00	2.391890E+00
1.789850E+00	1.836760E+00	2.387640E+00
1.739130E+00	1.836730E+00	2.450690E+00
1.824610E+00	1.746860E+00	2.402610E+00
1.766480E+00	1.762520E+00	2.466470E+00
1.853970E+00	1.655570E+00	2.427370E+00
1.796540E+00	1.674550E+00	2.483600E+00
2.001520E+00	1.451040E+00	2.534130E+00
2.090570E+00	1.424030E+00	2.502470E+00
2.075980E+00	1.401040E+00	2.566330E+00
2.140640E+00	1.379270E+00	2.565090E+00
2.025910E+00	2.770920E+00	2.717730E+00
2.035290E+00	2.809430E+00	2.829550E+00
2.306230E+00	1.341550E+00	2.507080E+00
2.251830E+00	1.344070E+00	2.575870E+00
2.349840E+00	1.296130E+00	2.577490E+00
2.087580E+00	2.858430E+00	2.841760E+00
2.135710E+00	2.881030E+00	2.824050E+00
2.092390E+00	2.846190E+00	2.767540E+00
2.493510E+00	1.239610E+00	2.533330E+00
2.443760E+00	1.247400E+00	2.593810E+00
2.536210E+00	1.197040E+00	2.607830E+00
2.170140E+00	2.893090E+00	2.740450E+00
2.198980E+00	2.919870E+00	2.862860E+00
2.620250E+00	1.152140E+00	2.601630E+00
2.729440E+00	1.094250E+00	2.633670E+00
2.254060E+00	2.953740E+00	2.764370E+00
2.822110E+00	1.073740E+00	2.622910E+00
2.794400E+00	1.055910E+00	2.678930E+00
2.855070E+00	1.027210E+00	2.707240E+00
2.315360E+00	2.993500E+00	2.803690E+00
2.361310E+00	3.014400E+00	2.870630E+00
2.366010E+00	3.013160E+00	2.784800E+00
2.931380E+00	1.047830E+00	2.658140E+00
2.430500E+00	3.036840E+00	2.822140E+00
3.013210E+00	1.082510E+00	2.636810E+00
2.498620E+00	3.077020E+00	2.901200E+00
2.564450E+00	3.106220E+00	2.940850E+00
2.542490E+00	3.091090E+00	2.874750E+00
3.111490E+00	1.117700E+00	2.652190E+00
2.600370E+00	3.091940E+00	2.882530E+00
2.608670E+00	3.109130E+00	2.946000E+00
3.242680E+00	1.193410E+00	2.664910E+00
2.646540E+00	3.104630E+00	2.946200E+00
2.702670E+00	3.090680E+00	2.891770E+00
3.333780E+00	1.244920E+00	2.701210E+00
3.318950E+00	1.207440E+00	2.730940E+00
3.358000E+00	1.233600E+00	2.743240E+00
2.810270E+00	3.093770E+00	2.942930E+00
2.775600E+00	3.072990E+00	2.851020E+00
3.450770E+00	1.384050E+00	2.701500E+00
3.403490E+00	1.284310E+00	2.748730E+00
2.856800E+00	3.055670E+00	2.870810E+00
2.896480E+00	3.081860E+00	2.965760E+00
3.576690E+00	1.516770E+00	2.740620E+00
3.534990E+00	1.429480E+00	2.749980E+00
2.959660E+00	3.031720E+00	2.893090E+00
2.959080E+00	3.069400E+00	2.986700E+00
3.675160E+00	1.663060E+00	2.719880E+00
3.632160E+00	1.594250E+00	2.770370E+00
3.011350E+00	3.049370E+00	2.967220E+00
3.062790E+00	3.040940E+00	2.999040E+00
3.077580E+00	3.001470E+00	2.899680E+00
3.737210E+00	1.811200E+00	2.744790E+00
3.702060E+00	1.722780E+00	2.791280E+00
3.131510E+00	3.001450E+00	2.990600E+00
3.201120E+00	2.990570E+00	2.991910E+00
3.204690E+00	2.966490E+00	2.897750E+00
3.735300E+00	2.158710E+00	2.731170E+00
3.749330E+00	2.070490E+00	2.747930E+00
3.758790E+00	1.953070E+00	2.779750E+00
3.765080E+00	2.015020E+00	2.808720E+00
3.750150E+00	1.882180E+00	2.723940E+00
3.255980E+00	2.976290E+00	2.971300E+00
3.311170E+00	2.964380E+00	3.011520E+00
3.317110E+00	2.952860E+00	2.917870E+00
3.693840E+00	2.406510E+00	2.767440E+00
3.717780E+00	2.314750E+00	2.837440E+00
3.725240E+00	2.221410E+00	2.782570E+00
3.760470E+00	2.114180E+00	2.814970E+00
3.766490E+00	2.048240E+00	2.829270E+00
3.364830E+00	2.963380E+00	2.970070E+00
3.429260E+00	2.949760E+00	2.929580E+00
3.529650E+00	2.938700E+00	2.917330E+00
3.566930E+00	2.922320E+00	2.849570E+00
3.672650E+00	2.741950E+00	2.839980E+00
3.685110E+00	2.653140E+00	2.857360E+00
3.694970E+00	2.706310E+00	2.890450E+00
3.676450E+00	2.550720E+00	2.822560E+00
3.686370E+00	2.471280E+00	2.803740E+00
3.593170E+00	2.928100E+00	2.932180E+00
3.618760E+00	2.893850E+00	2.872720E+00
3.667180E+00	2.820410E+00	2.903240E+00
3.692930E+00	2.744080E+00	2.918030E+00
1.580710E+00	2.049480E+00	2.676870E+00
1.610560E+00	2.117320E+00	2.682200E+00
1.618310E+00	2.073610E+00	2.606140E+00
1.588680E+00	1.959090E+00	2.607180E+00
1.558300E+00	1.977940E+00	2.675130E+00
1.585210E+00	1.889330E+00	2.615010E+00
1.544370E+00	1.862960E+00	2.688430E+00
1.588590E+00	1.823240E+00	2.632370E+00
1.875600E+00	2.664670E+00	2.926920E+00
1.912440E+00	2.714990E+00	2.952030E+00
1.901250E+00	2.677030E+00	2.863940E+00
1.864670E+00	2.593410E+00	2.806430E+00
1.853620E+00	2.609780E+00	2.900180E+00
1.814500E+00	2.506310E+00	2.738320E+00
1.812070E+00	2.524410E+00	2.848890E+00
1.766760E+00	2.405730E+00	2.678390E+00
1.766850E+00	2.427380E+00	2.789840E+00
1.713760E+00	2.298960E+00	2.636070E+00
1.717920E+00	2.327650E+00	2.742630E+00
1.659880E+00	2.187980E+00	2.607150E+00
1.655630E+00	2.222320E+00	2.701340E+00
1.705510E+00	1.779300E+00	2.520620E+00
1.644550E+00	1.803740E+00	2.573440E+00
1.734250E+00	1.686050E+00	2.538420E+00
1.667360E+00	1.699890E+00	2.596530E+00
1.773400E+00	1.615690E+00	2.552010E+00
1.714320E+00	1.610430E+00	2.613170E+00
1.806840E+00	1.524870E+00	2.607760E+00
1.899180E+00	1.455240E+00	2.604230E+00
1.853590E+00	1.424810E+00	2.707130E+00
1.958770E+00	1.406080E+00	2.668410E+00
1.968980E+00	2.756380E+00	2.883280E+00
2.079890E+00	1.369700E+00	2.675060E+00
2.180920E+00	1.343800E+00	2.657920E+00
2.168160E+00	1.326150E+00	2.724860E+00
2.249920E+00	1.296930E+00	2.741180E+00
2.020180E+00	2.816140E+00	2.912340E+00
2.058280E+00	2.855830E+00	2.963410E+00
2.061860E+00	2.850260E+00	2.888860E+00
2.392250E+00	1.255240E+00	2.652340E+00
2.342600E+00	1.271300E+00	2.691660E+00
2.427700E+00	1.213830E+00	2.727600E+00
2.122130E+00	2.887430E+00	2.910220E+00
2.586180E+00	1.143710E+00	2.690510E+00
2.526870E+00	1.168070E+00	2.730030E+00
2.592730E+00	1.121730E+00	2.756590E+00
2.185710E+00	2.927390E+00	2.966290E+00
2.233740E+00	2.960230E+00	2.979560E+00
2.222550E+00	2.947750E+00	2.925240E+00
2.660020E+00	1.092790E+00	2.736040E+00
2.275650E+00	2.979160E+00	2.898580E+00
2.282170E+00	2.993970E+00	3.026470E+00
2.777780E+00	1.041570E+00	2.753790E+00
2.861900E+00	1.007690E+00	2.791390E+00
2.341200E+00	3.021610E+00	3.053410E+00
2.397220E+00	3.040370E+00	3.042730E+00
2.346670E+00	3.020890E+00	2.969520E+00
2.941150E+00	1.011250E+00	2.768890E+00
2.428410E+00	3.048670E+00	2.953120E+00
2.446540E+00	3.060460E+00	3.033230E+00
3.069890E+00	1.035640E+00	2.746540E+00
2.518420E+00	3.090260E+00	3.041360E+00
3.198890E+00	1.109640E+00	2.757070E+00
3.152440E+00	1.067490E+00	2.815050E+00
3.218460E+00	1.084490E+00	2.861070E+00
2.632910E+00	3.105850E+00	3.031650E+00
3.285810E+00	1.166350E+00	2.752990E+00
3.286680E+00	1.146630E+00	2.832520E+00
2.727340E+00	3.114980E+00	3.079010E+00
2.695080E+00	3.110560E+00	2.990980E+00
3.349430E+00	1.216770E+00	2.797530E+00
2.768810E+00	3.115510E+00	3.018620E+00
2.776020E+00	3.118430E+00	3.092420E+00
3.494700E+00	1.383500E+00	2.833250E+00
3.425070E+00	1.280040E+00	2.870410E+00
2.811930E+00	3.114170E+00	3.097600E+00
2.858970E+00	3.098640E+00	3.053540E+00
3.565630E+00	1.455630E+00	2.827800E+00
3.549540E+00	1.428930E+00	2.872760E+00
2.929400E+00	3.083030E+00	3.044090E+00
3.673430E+00	1.638780E+00	2.834040E+00
3.598200E+00	1.550600E+00	2.879890E+00
3.576210E+00	1.462540E+00	2.896290E+00
3.000800E+00	3.058670E+00	3.062120E+00
3.091060E+00	3.027940E+00	3.097320E+00
3.723880E+00	1.787780E+00	2.887850E+00
3.755550E+00	1.856930E+00	2.802910E+00
3.752200E+00	1.873820E+00	2.876130E+00
3.683240E+00	1.699560E+00	2.893180E+00
3.148640E+00	3.006900E+00	3.147220E+00
3.165360E+00	2.993360E+00	3.068760E+00
3.773090E+00	1.997200E+00	2.872400E+00
3.760030E+00	1.930680E+00	2.925160E+00
3.198820E+00	2.997070E+00	3.133300E+00
3.241320E+00	2.982140E+00	3.066060E+00
3.311130E+00	2.966080E+00	3.113420E+00
3.720390E+00	2.389290E+00	2.891200E+00
3.744970E+00	2.302260E+00	2.974300E+00
3.755940E+00	2.218760E+00	2.931220E+00
3.773070E+00	2.134730E+00	2.904240E+00
3.775440E+00	2.057950E+00	2.897900E+00
3.377760E+00	2.960090E+00	3.045980E+00
3.451950E+00	2.945920E+00	3.096500E+00
3.503000E+00	2.942970E+00	3.010430E+00
3.701310E+00	2.681500E+00	2.978450E+00
3.697920E+00	2.601440E+00	2.993130E+00
3.696540E+00	2.540560E+00	2.957810E+00
3.710120E+00	2.466100E+00	2.925700E+00
3.525720E+00	2.941340E+00	3.091890E+00
3.567480E+00	2.935580E+00	3.016810E+00
3.630310E+00	2.888800E+00	3.022680E+00
3.675790E+00	2.838450E+00	3.036310E+00
3.690650E+00	2.805780E+00	3.009010E+00
3.691440E+00	2.756360E+00	3.013550E+00
3.694900E+00	2.789090E+00	3.048390E+00
3.691460E+00	2.811100E+00	3.064240E+00
1.522380E+00	2.005050E+00	2.827720E+00
1.558930E+00	2.073170E+00	2.834590E+00
1.552300E+00	2.025730E+00	2.752710E+00
1.518720E+00	1.910070E+00	2.747720E+00
1.497840E+00	1.935760E+00	2.820160E+00
1.507620E+00	1.846000E+00	2.755720E+00
1.481630E+00	1.844150E+00	2.811300E+00
1.500180E+00	1.785060E+00	2.780140E+00
1.848420E+00	2.637210E+00	3.082750E+00
1.873270E+00	2.684530E+00	3.078400E+00
1.862490E+00	2.644810E+00	2.996080E+00
1.814690E+00	2.549240E+00	2.950990E+00
1.822580E+00	2.574980E+00	3.049760E+00
1.768840E+00	2.452060E+00	2.897360E+00
1.778990E+00	2.482060E+00	3.005860E+00
1.723890E+00	2.352260E+00	2.847870E+00
1.729640E+00	2.377040E+00	2.952550E+00
1.665010E+00	2.249570E+00	2.800950E+00
1.669700E+00	2.274890E+00	2.898920E+00
1.609580E+00	2.142070E+00	2.768600E+00
1.610850E+00	2.170890E+00	2.853820E+00
1.603870E+00	1.721880E+00	2.658390E+00
1.547150E+00	1.749700E+00	2.721370E+00
1.638170E+00	1.623980E+00	2.681290E+00
1.572040E+00	1.646710E+00	2.748460E+00
1.697020E+00	1.537840E+00	2.703720E+00
1.613190E+00	1.554770E+00	2.771860E+00
1.763110E+00	1.458710E+00	2.732810E+00
1.669180E+00	1.455010E+00	2.819800E+00
1.801570E+00	1.413950E+00	2.764470E+00
1.759270E+00	1.411570E+00	2.808050E+00
1.840140E+00	1.376180E+00	2.825100E+00
1.897220E+00	2.733050E+00	3.121650E+00
1.944290E+00	2.774110E+00	3.096080E+00
1.911260E+00	2.725840E+00	3.040800E+00
1.999740E+00	1.371800E+00	2.727600E+00
1.935720E+00	1.369960E+00	2.769250E+00
2.031300E+00	1.341470E+00	2.798970E+00
1.984690E+00	2.792590E+00	3.004580E+00
1.997390E+00	2.830670E+00	3.131230E+00
2.156610E+00	1.300680E+00	2.823120E+00
2.264550E+00	1.268750E+00	2.856060E+00
2.049310E+00	2.877750E+00	3.150020E+00
2.100140E+00	2.901400E+00	3.127140E+00
2.052110E+00	2.861330E+00	3.062550E+00
2.366630E+00	1.225010E+00	2.851320E+00
2.483430E+00	1.171150E+00	2.841800E+00
2.452040E+00	1.181260E+00	2.914960E+00
2.520160E+00	1.145650E+00	2.954730E+00
2.127720E+00	2.898910E+00	3.030330E+00
2.147600E+00	2.920060E+00	3.106290E+00
2.606490E+00	1.107610E+00	2.869000E+00
2.207230E+00	2.950820E+00	3.092780E+00
2.716020E+00	1.050560E+00	2.853750E+00
2.687200E+00	1.054930E+00	2.918600E+00
2.749900E+00	1.017250E+00	2.952630E+00
2.272270E+00	3.002090E+00	3.130200E+00
2.310510E+00	3.024230E+00	3.153080E+00
2.313910E+00	3.016140E+00	3.098510E+00
2.826550E+00	1.003970E+00	2.886680E+00
2.372030E+00	3.043160E+00	3.158330E+00
2.916050E+00	9.910790E-01	2.859420E+00
2.450190E+00	3.064510E+00	3.109450E+00
3.014000E+00	9.956310E-01	2.871560E+00
2.514700E+00	3.103410E+00	3.164800E+00
2.577590E+00	3.130380E+00	3.202410E+00
2.550480E+00	3.111260E+00	3.134640E+00
3.139880E+00	1.024260E+00	2.891920E+00
3.243320E+00	1.045730E+00	2.942500E+00
2.605000E+00	3.117280E+00	3.142770E+00
2.616150E+00	3.136720E+00	3.210750E+00
3.305260E+00	1.113750E+00	2.927310E+00
2.650520E+00	3.137790E+00	3.216370E+00
2.698710E+00	3.129480E+00	3.172880E+00
3.366200E+00	1.193830E+00	2.902610E+00
2.801080E+00	3.133370E+00	3.177290E+00
3.501870E+00	1.337050E+00	2.952980E+00
3.456180E+00	1.232070E+00	2.973110E+00
2.892410E+00	3.137480E+00	3.225360E+00
2.859770E+00	3.116390E+00	3.141800E+00
3.555280E+00	1.411160E+00	2.925380E+00
2.937400E+00	3.096090E+00	3.150550E+00
2.949900E+00	3.130540E+00	3.248350E+00
3.674170E+00	1.625340E+00	2.957700E+00
3.629240E+00	1.546350E+00	2.989840E+00
3.607020E+00	1.466920E+00	2.963990E+00
2.989780E+00	3.111780E+00	3.233850E+00
3.035900E+00	3.101110E+00	3.279460E+00
3.034200E+00	3.078830E+00	3.185290E+00
3.744080E+00	1.854590E+00	2.977210E+00
3.726300E+00	1.769630E+00	3.024770E+00
3.695690E+00	1.709850E+00	2.972520E+00
3.069900E+00	3.083390E+00	3.253070E+00
3.119870E+00	3.041250E+00	3.237170E+00
3.767620E+00	2.001320E+00	2.989360E+00
3.760120E+00	1.918060E+00	3.043210E+00
3.187890E+00	3.014120E+00	3.204240E+00
3.261250E+00	2.995090E+00	3.195410E+00
3.322970E+00	2.982910E+00	3.181230E+00
3.732100E+00	2.376440E+00	3.036380E+00
3.757270E+00	2.294110E+00	3.083180E+00
3.762730E+00	2.221090E+00	3.060370E+00
3.777100E+00	2.132180E+00	3.028160E+00
3.777760E+00	2.073780E+00	2.975420E+00
3.383790E+00	2.975860E+00	3.168110E+00
3.453900E+00	2.970370E+00	3.216550E+00
3.699120E+00	2.618970E+00	3.079220E+00
3.703000E+00	2.531880E+00	3.110370E+00
3.706070E+00	2.599380E+00	3.144060E+00
3.711880E+00	2.462670E+00	3.042600E+00
3.524640E+00	2.956800E+00	3.191860E+00
3.584720E+00	2.928910E+00	3.131180E+00
3.641000E+00	2.901640E+00	3.175410E+00
3.665000E+00	2.867720E+00	3.109120E+00
3.692580E+00	2.783660E+00	3.119700E+00
3.701260E+00	2.692380E+00	3.137030E+00
3.705120E+00	2.636120E+00	3.129310E+00
3.676850E+00	2.871530E+00	3.183630E+00
3.686450E+00	2.836230E+00	3.117750E+00
1.664480E+00	2.271070E+00	3.056230E+00
1.695140E+00	2.322730E+00	3.083480E+00
1.680340E+00	2.295530E+00	3.003480E+00
1.615290E+00	2.191540E+00	2.938670E+00
1.624340E+00	2.206740E+00	3.023900E+00
1.566000E+00	2.105610E+00	2.899440E+00
1.560950E+00	2.105040E+00	2.973050E+00
1.503520E+00	1.997330E+00	2.903880E+00
1.454870E+00	1.863760E+00	2.891360E+00
1.447700E+00	1.749250E+00	2.881860E+00
1.503800E+00	1.670580E+00	2.826440E+00
1.444980E+00	1.628720E+00	2.935170E+00
1.547140E+00	1.578220E+00	2.833430E+00
1.495930E+00	1.586510E+00	2.892710E+00
1.588490E+00	1.500290E+00	2.855230E+00
1.529940E+00	1.522430E+00	2.910540E+00
1.613410E+00	1.452500E+00	2.879900E+00
1.572960E+00	1.458240E+00	2.932830E+00
1.634320E+00	1.415560E+00	2.929320E+00
1.863850E+00	2.677690E+00	3.156000E+00
1.833530E+00	2.606300E+00	3.133590E+00
1.800580E+00	2.530460E+00	3.121000E+00
1.747020E+00	2.408810E+00	3.074940E+00
1.744720E+00	1.382270E+00	2.921720E+00
1.854700E+00	1.354170E+00	2.929590E+00
1.934260E+00	2.779710E+00	3.186120E+00
1.891380E+00	2.731710E+00	3.177160E+00
1.961820E+00	1.340040E+00	2.915760E+00
2.070290E+00	1.322440E+00	2.897970E+00
2.056060E+00	1.322220E+00	2.959940E+00
2.141940E+00	1.300330E+00	2.982730E+00
1.990480E+00	2.839950E+00	3.232910E+00
2.026470E+00	2.873820E+00	3.251970E+00
2.027000E+00	2.869460E+00	3.199500E+00
2.302020E+00	1.252200E+00	2.913840E+00
2.245400E+00	1.274160E+00	2.948330E+00
2.333700E+00	1.232870E+00	2.989340E+00
2.078900E+00	2.904880E+00	3.246960E+00
2.440200E+00	1.178480E+00	3.003290E+00
2.529030E+00	1.128220E+00	3.054730E+00
2.146470E+00	2.935070E+00	3.182650E+00
2.600320E+00	1.089520E+00	3.019720E+00
2.199240E+00	2.971990E+00	3.228600E+00
2.236730E+00	2.998800E+00	3.253320E+00
2.238900E+00	2.993620E+00	3.187590E+00
2.678670E+00	1.046300E+00	2.988210E+00
2.755380E+00	9.943920E-01	3.055330E+00
2.294430E+00	3.027000E+00	3.247420E+00
2.826770E+00	9.715750E-01	2.999910E+00
2.376340E+00	3.056730E+00	3.281990E+00
2.436740E+00	3.079510E+00	3.315530E+00
2.406900E+00	3.068540E+00	3.241990E+00
2.942810E+00	9.505990E-01	2.982150E+00
2.458040E+00	3.085390E+00	3.228180E+00
2.494940E+00	3.104200E+00	3.332370E+00
3.081550E+00	9.576860E-01	2.977550E+00
3.035370E+00	9.304760E-01	3.054700E+00
3.116690E+00	9.411320E-01	3.072460E+00
2.553020E+00	3.123530E+00	3.290610E+00
3.202880E+00	9.962160E-01	3.028420E+00
2.644010E+00	3.138620E+00	3.293180E+00
3.318360E+00	1.074720E+00	3.025300E+00
2.698450E+00	3.152090E+00	3.327570E+00
2.699260E+00	3.150230E+00	3.272170E+00
3.395760E+00	1.154050E+00	3.000750E+00
2.733840E+00	3.157890E+00	3.339850E+00
2.775570E+00	3.156450E+00	3.298730E+00
3.519840E+00	1.294020E+00	3.071000E+00
3.464560E+00	1.202870E+00	3.058130E+00
2.863460E+00	3.146630E+00	3.316040E+00
3.590870E+00	1.385700E+00	3.022190E+00
2.934440E+00	3.134250E+00	3.325920E+00
3.671950E+00	1.579270E+00	3.055660E+00
3.642280E+00	1.481290E+00	3.071060E+00
3.674700E+00	1.550750E+00	3.122250E+00
2.989420E+00	3.116030E+00	3.314100E+00
3.039750E+00	3.093180E+00	3.381730E+00
3.751200E+00	1.842600E+00	3.087260E+00
3.740810E+00	1.765760E+00	3.135050E+00
3.719430E+00	1.659810E+00	3.078760E+00
3.702870E+00	1.592980E+00	3.110660E+00
3.084660E+00	3.069230E+00	3.327970E+00
3.138580E+00	3.024900E+00	3.369010E+00
3.780250E+00	1.990250E+00	3.130620E+00
3.774420E+00	2.052120E+00	3.051300E+00
3.787390E+00	2.076770E+00	3.115870E+00
3.764910E+00	1.904880E+00	3.136620E+00
3.212090E+00	3.010020E+00	3.323410E+00
3.291240E+00	2.994660E+00	3.301810E+00
3.341180E+00	2.994240E+00	3.244240E+00
3.769180E+00	2.328660E+00	3.150670E+00
3.785960E+00	2.245700E+00	3.186570E+00
3.782760E+00	2.301690E+00	3.205650E+00
3.794500E+00	2.150130E+00	3.145350E+00
3.363320E+00	2.992180E+00	3.339200E+00
3.408080E+00	2.991530E+00	3.332270E+00
3.412620E+00	2.988360E+00	3.281530E+00
3.710730E+00	2.577040E+00	3.246050E+00
3.709590E+00	2.633680E+00	3.173130E+00
3.709060E+00	2.651890E+00	3.227450E+00
3.729960E+00	2.492120E+00	3.240710E+00
3.752480E+00	2.416130E+00	3.175120E+00
3.776080E+00	2.338890E+00	3.218600E+00
3.432240E+00	2.984160E+00	3.332920E+00
3.488690E+00	2.964240E+00	3.339630E+00
3.600730E+00	2.924770E+00	3.273120E+00
3.641170E+00	2.907270E+00	3.247280E+00
3.683370E+00	2.774520E+00	3.267510E+00
3.690280E+00	2.831330E+00	3.190910E+00
3.672030E+00	2.855490E+00	3.259450E+00
3.699130E+00	2.696220E+00	3.265730E+00
3.660700E+00	2.891300E+00	3.234830E+00
1.691500E+00	2.325240E+00	3.251110E+00
1.722610E+00	2.369550E+00	3.237970E+00
1.687040E+00	2.318580E+00	3.197440E+00
1.649790E+00	2.255020E+00	3.120650E+00
1.640990E+00	2.251630E+00	3.214770E+00
1.567330E+00	2.126670E+00	3.065760E+00
1.571980E+00	2.147820E+00	3.162210E+00
1.492580E+00	2.013050E+00	3.014620E+00
1.496150E+00	2.037090E+00	3.110490E+00
1.442890E+00	1.897440E+00	2.980300E+00
1.437540E+00	1.925370E+00	3.071770E+00
1.408170E+00	1.787580E+00	2.967270E+00
1.391250E+00	1.818380E+00	3.048380E+00
1.404370E+00	1.685140E+00	2.979030E+00
1.372270E+00	1.715790E+00	3.045490E+00
1.409710E+00	1.624660E+00	2.999420E+00
1.375300E+00	1.613170E+00	3.071300E+00
1.418960E+00	1.568370E+00	3.024940E+00
1.765290E+00	2.436820E+00	3.261250E+00
1.806280E+00	2.519660E+00	3.287080E+00
1.783670E+00	2.481750E+00	3.195380E+00
1.724520E+00	2.372120E+00	3.166830E+00
1.472160E+00	1.545340E+00	2.966440E+00
1.516860E+00	1.476220E+00	2.997210E+00
1.578080E+00	1.400490E+00	3.048980E+00
1.662870E+00	1.377930E+00	3.003310E+00
1.648990E+00	1.359810E+00	3.067710E+00
1.732540E+00	1.348320E+00	3.071090E+00
1.881280E+00	2.687210E+00	3.309030E+00
1.902100E+00	2.747700E+00	3.338490E+00
1.895390E+00	2.720020E+00	3.245950E+00
1.846320E+00	2.605840E+00	3.247600E+00
1.896550E+00	1.340180E+00	2.981270E+00
1.836330E+00	1.345120E+00	3.018750E+00
1.940680E+00	1.322950E+00	3.064200E+00
1.930910E+00	2.802960E+00	3.364730E+00
1.958770E+00	2.832780E+00	3.354940E+00
1.948090E+00	2.799420E+00	3.295710E+00
2.049460E+00	1.315150E+00	3.032030E+00
2.136930E+00	1.290930E+00	3.093780E+00
2.007880E+00	2.874330E+00	3.338380E+00
2.262400E+00	1.255930E+00	3.106940E+00
2.380200E+00	1.199240E+00	3.099440E+00
2.350640E+00	1.214530E+00	3.160340E+00
2.411810E+00	1.182160E+00	3.200550E+00
2.075490E+00	2.924910E+00	3.361130E+00
2.124370E+00	2.954660E+00	3.383110E+00
2.110820E+00	2.931120E+00	3.322390E+00
2.490630E+00	1.146710E+00	3.152000E+00
2.153340E+00	2.948220E+00	3.300610E+00
2.163230E+00	2.974230E+00	3.380060E+00
2.591930E+00	1.086300E+00	3.136620E+00
2.220550E+00	3.002130E+00	3.358370E+00
2.672730E+00	1.032920E+00	3.097100E+00
2.746800E+00	9.843530E-01	3.156940E+00
2.298060E+00	3.046120E+00	3.387490E+00
2.354870E+00	3.072280E+00	3.427690E+00
2.346180E+00	3.050670E+00	3.346400E+00
2.852700E+00	9.339620E-01	3.123380E+00
2.411060E+00	3.079640E+00	3.401450E+00
2.969340E+00	9.164900E-01	3.107360E+00
2.935460E+00	8.936560E-01	3.176770E+00
2.989500E+00	8.925900E-01	3.169680E+00
2.485840E+00	3.113080E+00	3.417460E+00
3.062130E+00	9.017220E-01	3.149030E+00
2.558540E+00	3.133650E+00	3.418720E+00
3.197730E+00	9.432260E-01	3.168520E+00
2.637970E+00	3.143870E+00	3.416170E+00
3.313290E+00	1.032040E+00	3.141470E+00
2.722190E+00	3.162830E+00	3.412520E+00
3.431640E+00	1.144490E+00	3.130910E+00
2.777460E+00	3.184790E+00	3.452790E+00
2.778110E+00	3.165690E+00	3.399680E+00
3.497180E+00	1.218860E+00	3.121910E+00
3.511730E+00	1.200010E+00	3.170830E+00
2.811220E+00	3.189340E+00	3.469020E+00
2.846690E+00	3.165980E+00	3.431770E+00
3.637030E+00	1.371930E+00	3.173180E+00
3.550690E+00	1.262310E+00	3.174460E+00
2.922340E+00	3.144480E+00	3.433980E+00
3.679310E+00	1.486260E+00	3.171280E+00
3.704240E+00	1.431910E+00	3.220120E+00
2.984990E+00	3.115250E+00	3.416580E+00
3.041470E+00	3.108460E+00	3.494820E+00
3.765420E+00	1.849210E+00	3.198370E+00
3.761400E+00	1.772530E+00	3.217110E+00
3.747520E+00	1.692670E+00	3.199280E+00
3.733270E+00	1.579870E+00	3.189520E+00
3.719610E+00	1.489560E+00	3.240350E+00
3.103770E+00	3.057120E+00	3.456830E+00
3.146750E+00	3.027420E+00	3.435630E+00
3.795200E+00	2.074050E+00	3.212640E+00
3.786390E+00	1.995260E+00	3.264120E+00
3.777810E+00	1.928930E+00	3.211390E+00
3.178540E+00	3.014880E+00	3.419280E+00
3.231840E+00	3.012880E+00	3.471330E+00
3.292990E+00	2.991690E+00	3.398990E+00
3.315190E+00	3.007290E+00	3.503490E+00
3.784640E+00	2.295390E+00	3.266830E+00
3.795810E+00	2.231990E+00	3.316870E+00
3.799000E+00	2.158700E+00	3.264510E+00
3.375450E+00	2.998710E+00	3.436720E+00
3.420110E+00	2.985800E+00	3.375490E+00
3.457550E+00	2.995490E+00	3.469480E+00
3.705020E+00	2.645310E+00	3.326320E+00
3.716840E+00	2.583910E+00	3.397390E+00
3.731680E+00	2.506740E+00	3.354280E+00
3.756520E+00	2.431460E+00	3.318450E+00
3.775390E+00	2.357910E+00	3.293850E+00
3.539010E+00	2.985810E+00	3.465480E+00
3.589530E+00	2.935890E+00	3.423810E+00
3.650190E+00	2.853950E+00	3.370610E+00
3.647160E+00	2.888850E+00	3.282890E+00
3.678400E+00	2.777750E+00	3.401530E+00
3.692430E+00	2.713530E+00	3.368010E+00
1.535340E+00	2.140970E+00	3.340890E+00
1.568310E+00	2.178710E+00	3.341470E+00
1.544050E+00	2.147050E+00	3.315210E+00
1.519430E+00	2.109810E+00	3.317380E+00
1.622770E+00	2.242050E+00	3.334000E+00
1.681570E+00	2.328450E+00	3.369710E+00
1.661700E+00	2.284880E+00	3.292250E+00
1.571970E+00	2.161910E+00	3.269340E+00
1.499550E+00	2.056580E+00	3.200250E+00
1.495220E+00	2.064250E+00	3.268340E+00
1.437860E+00	1.950040E+00	3.158850E+00
1.440380E+00	1.975260E+00	3.239930E+00
1.385620E+00	1.844670E+00	3.131760E+00
1.386510E+00	1.869840E+00	3.212440E+00
1.351410E+00	1.741500E+00	3.120850E+00
1.341280E+00	1.767030E+00	3.198780E+00
1.347060E+00	1.654170E+00	3.121270E+00
1.322980E+00	1.654840E+00	3.212060E+00
1.349330E+00	1.606900E+00	3.129500E+00
1.334970E+00	1.602890E+00	3.176410E+00
1.350390E+00	1.562920E+00	3.166190E+00
1.729530E+00	2.384200E+00	3.314820E+00
1.455570E+00	1.496050E+00	3.056050E+00
1.394630E+00	1.508410E+00	3.141740E+00
1.501010E+00	1.436240E+00	3.085790E+00
1.451550E+00	1.451600E+00	3.133650E+00
1.527290E+00	1.402040E+00	3.117800E+00
1.492020E+00	1.408820E+00	3.169600E+00
1.552310E+00	1.379740E+00	3.173170E+00
1.817650E+00	2.552540E+00	3.401430E+00
1.837330E+00	2.595890E+00	3.422230E+00
1.829820E+00	2.575990E+00	3.356510E+00
1.790460E+00	2.494250E+00	3.359510E+00
1.648540E+00	1.349260E+00	3.169770E+00
1.766620E+00	1.343850E+00	3.189950E+00
1.888680E+00	2.752800E+00	3.453920E+00
1.916740E+00	2.801380E+00	3.484430E+00
1.903840E+00	2.777590E+00	3.410710E+00
1.868350E+00	2.681890E+00	3.396610E+00
1.853330E+00	1.335240E+00	3.156210E+00
1.964430E+00	1.327860E+00	3.203520E+00
1.950190E+00	2.844030E+00	3.421090E+00
2.066900E+00	1.311990E+00	3.167870E+00
2.171540E+00	1.288260E+00	3.182130E+00
2.145680E+00	1.294660E+00	3.261200E+00
2.249780E+00	1.260680E+00	3.275380E+00
2.000180E+00	2.904640E+00	3.461860E+00
2.047270E+00	2.940960E+00	3.497730E+00
2.040530E+00	2.925470E+00	3.422770E+00
2.353180E+00	1.214240E+00	3.239780E+00
2.414620E+00	1.173930E+00	3.259320E+00
2.087290E+00	2.955890E+00	3.455680E+00
2.484140E+00	1.134770E+00	3.297850E+00
2.154690E+00	2.995600E+00	3.479580E+00
2.585120E+00	1.076810E+00	3.260370E+00
2.219770E+00	3.038540E+00	3.495960E+00
2.269090E+00	3.068800E+00	3.535070E+00
2.261970E+00	3.052160E+00	3.454170E+00
2.673230E+00	1.017220E+00	3.215010E+00
2.780550E+00	9.305180E-01	3.270480E+00
2.326140E+00	3.082630E+00	3.506660E+00
2.879310E+00	8.818870E-01	3.237040E+00
2.842390E+00	8.767930E-01	3.293270E+00
2.889260E+00	8.508970E-01	3.306970E+00
2.404810E+00	3.103560E+00	3.512460E+00
2.990540E+00	8.553170E-01	3.257800E+00
2.478330E+00	3.130890E+00	3.517840E+00
3.129870E+00	8.741740E-01	3.238590E+00
3.087610E+00	8.316380E-01	3.307120E+00
3.158830E+00	8.576280E-01	3.311510E+00
2.556780E+00	3.158650E+00	3.528020E+00
3.196380E+00	9.057930E-01	3.234080E+00
3.197710E+00	8.884060E-01	3.278300E+00
2.635700E+00	3.168810E+00	3.536940E+00
3.309600E+00	9.799890E-01	3.228940E+00
3.251510E+00	9.241180E-01	3.261540E+00
2.713680E+00	3.189740E+00	3.537070E+00
3.410890E+00	1.069060E+00	3.270000E+00
2.795270E+00	3.206220E+00	3.538210E+00
3.544430E+00	1.194830E+00	3.254970E+00
2.852700E+00	3.210430E+00	3.593920E+00
2.852050E+00	3.200980E+00	3.530480E+00
3.602620E+00	1.284140E+00	3.239540E+00
3.614380E+00	1.265550E+00	3.293120E+00
2.879110E+00	3.206380E+00	3.585750E+00
2.915620E+00	3.181630E+00	3.569910E+00
3.733730E+00	1.408530E+00	3.302180E+00
3.657990E+00	1.323230E+00	3.292910E+00
2.985560E+00	3.139650E+00	3.534040E+00
3.038490E+00	3.115610E+00	3.602360E+00
3.781600E+00	1.811830E+00	3.272490E+00
3.780380E+00	1.733300E+00	3.280750E+00
3.795000E+00	1.631380E+00	3.289550E+00
3.772070E+00	1.531670E+00	3.309460E+00
3.818910E+00	1.587100E+00	3.353040E+00
3.085910E+00	3.084580E+00	3.575960E+00
3.134950E+00	3.048660E+00	3.562070E+00
3.166390E+00	3.030580E+00	3.491060E+00
3.196620E+00	3.029280E+00	3.593310E+00
3.808380E+00	2.079300E+00	3.338960E+00
3.810490E+00	1.994950E+00	3.351730E+00
3.798160E+00	1.900250E+00	3.312980E+00
3.815600E+00	1.791230E+00	3.352050E+00
3.812880E+00	1.691260E+00	3.360670E+00
3.822290E+00	1.629140E+00	3.356380E+00
3.264840E+00	3.013190E+00	3.568350E+00
3.326380E+00	3.014650E+00	3.604760E+00
3.798910E+00	2.303730E+00	3.370010E+00
3.817980E+00	2.233730E+00	3.433380E+00
3.817550E+00	2.167460E+00	3.367740E+00
3.393440E+00	3.016190E+00	3.539060E+00
3.462370E+00	3.015100E+00	3.589120E+00
3.711210E+00	2.666100E+00	3.447570E+00
3.722780E+00	2.600950E+00	3.527570E+00
3.743940E+00	2.524360E+00	3.478980E+00
3.773460E+00	2.453150E+00	3.434500E+00
3.791160E+00	2.378910E+00	3.402530E+00
3.525450E+00	3.008000E+00	3.544730E+00
3.594710E+00	2.971930E+00	3.566860E+00
3.645380E+00	2.892850E+00	3.522810E+00
3.675560E+00	2.814250E+00	3.501320E+00
3.693910E+00	2.739880E+00	3.481440E+00
1.641100E+00	2.298270E+00	3.504510E+00
1.691090E+00	2.360350E+00	3.521010E+00
1.647840E+00	2.301430E+00	3.468730E+00
1.621020E+00	2.253800E+00	3.403550E+00
1.603710E+00	2.238940E+00	3.472980E+00
1.530680E+00	2.129510E+00	3.396370E+00
1.456950E+00	2.016900E+00	3.323760E+00
1.449130E+00	2.014400E+00	3.398480E+00
1.395020E+00	1.899290E+00	3.292530E+00
1.400050E+00	1.923360E+00	3.369950E+00
1.342250E+00	1.794830E+00	3.276550E+00
1.344650E+00	1.820970E+00	3.351800E+00
1.317140E+00	1.703500E+00	3.269160E+00
1.306770E+00	1.710220E+00	3.359450E+00
1.312050E+00	1.653390E+00	3.274130E+00
1.306340E+00	1.652900E+00	3.322350E+00
1.309150E+00	1.609890E+00	3.307880E+00
1.690920E+00	2.351050E+00	3.446700E+00
1.741480E+00	2.422170E+00	3.493520E+00
1.327170E+00	1.551560E+00	3.272590E+00
1.356840E+00	1.516890E+00	3.223310E+00
1.354000E+00	1.501550E+00	3.277870E+00
1.385120E+00	1.473600E+00	3.260230E+00
1.781630E+00	2.487690E+00	3.497430E+00
1.819340E+00	2.561750E+00	3.536000E+00
1.808900E+00	2.538490E+00	3.450110E+00
1.752540E+00	2.432270E+00	3.421670E+00
1.439470E+00	1.436090E+00	3.222360E+00
1.513680E+00	1.381780E+00	3.292160E+00
1.584950E+00	1.361710E+00	3.248960E+00
1.580860E+00	1.354650E+00	3.307020E+00
1.640850E+00	1.340760E+00	3.299100E+00
1.877290E+00	2.723850E+00	3.604350E+00
1.896400E+00	2.775130E+00	3.599470E+00
1.888090E+00	2.728720E+00	3.521210E+00
1.852150E+00	2.625790E+00	3.486130E+00
1.859800E+00	2.650150E+00	3.573070E+00
1.829750E+00	1.340160E+00	3.253610E+00
1.759570E+00	1.337170E+00	3.292460E+00
1.841020E+00	1.331320E+00	3.315740E+00
1.916560E+00	2.826840E+00	3.647770E+00
1.952860E+00	2.873140E+00	3.625260E+00
1.924750E+00	2.811990E+00	3.567100E+00
1.908660E+00	1.326340E+00	3.294280E+00
1.966090E+00	2.869560E+00	3.532970E+00
1.988150E+00	2.914050E+00	3.613720E+00
2.057800E+00	1.306820E+00	3.321400E+00
2.176360E+00	1.276190E+00	3.345520E+00
2.265780E+00	1.244700E+00	3.410300E+00
2.020480E+00	2.928950E+00	3.559380E+00
2.361720E+00	1.201700E+00	3.365700E+00
2.411010E+00	1.171390E+00	3.305220E+00
2.094230E+00	2.972810E+00	3.586560E+00
2.442290E+00	1.151080E+00	3.371950E+00
2.514440E+00	1.114790E+00	3.433660E+00
2.162610E+00	3.015880E+00	3.610160E+00
2.201460E+00	3.051350E+00	3.633230E+00
2.196240E+00	3.030450E+00	3.562640E+00
2.587010E+00	1.058500E+00	3.388240E+00
2.238440E+00	3.062440E+00	3.591670E+00
2.671950E+00	9.858390E-01	3.337510E+00
2.750330E+00	9.259700E-01	3.411850E+00
2.311440E+00	3.099960E+00	3.637210E+00
2.831130E+00	8.699120E-01	3.359740E+00
2.920350E+00	8.255440E-01	3.400370E+00
2.395160E+00	3.113610E+00	3.613400E+00
3.024070E+00	8.165530E-01	3.368610E+00
2.985210E+00	8.065620E-01	3.425250E+00
3.043330E+00	7.985570E-01	3.455180E+00
2.472180E+00	3.142730E+00	3.621610E+00
3.128610E+00	8.291120E-01	3.395120E+00
2.553870E+00	3.165770E+00	3.638310E+00
3.244340E+00	8.957320E-01	3.361630E+00
2.634250E+00	3.179150E+00	3.654220E+00
3.337680E+00	9.789380E-01	3.317710E+00
3.346950E+00	9.716960E-01	3.410650E+00
2.707630E+00	3.198440E+00	3.659570E+00
3.390070E+00	1.030670E+00	3.330860E+00
3.384220E+00	1.016550E+00	3.371160E+00
2.778320E+00	3.208320E+00	3.659960E+00
3.521490E+00	1.133690E+00	3.403500E+00
3.424660E+00	1.057770E+00	3.361800E+00
2.839970E+00	3.211780E+00	3.663750E+00
3.637870E+00	1.267560E+00	3.378750E+00
2.886190E+00	3.203740E+00	3.649290E+00
2.933730E+00	3.184110E+00	3.716050E+00
3.702170E+00	1.341470E+00	3.367050E+00
3.705340E+00	1.327100E+00	3.418240E+00
2.998210E+00	3.134310E+00	3.678610E+00
3.042040E+00	3.112900E+00	3.664880E+00
3.815510E+00	1.544260E+00	3.389000E+00
3.788390E+00	1.472860E+00	3.399200E+00
3.761020E+00	1.379340E+00	3.431220E+00
3.069220E+00	3.094510E+00	3.650200E+00
3.119100E+00	3.057410E+00	3.675500E+00
3.194430E+00	3.040670E+00	3.712420E+00
3.824510E+00	2.037110E+00	3.418950E+00
3.831930E+00	1.958390E+00	3.418410E+00
3.840510E+00	1.861380E+00	3.431770E+00
3.847900E+00	1.745870E+00	3.463640E+00
3.856700E+00	1.823120E+00	3.484840E+00
3.840540E+00	1.612010E+00	3.430440E+00
3.826290E+00	1.524670E+00	3.450890E+00
3.258120E+00	3.020190E+00	3.660990E+00
3.328020E+00	3.033350E+00	3.702830E+00
3.809100E+00	2.327280E+00	3.501150E+00
3.825220E+00	2.240610E+00	3.562810E+00
3.835630E+00	2.127830E+00	3.481760E+00
3.836960E+00	2.014700E+00	3.500570E+00
3.854540E+00	1.927570E+00	3.497030E+00
3.858820E+00	1.865040E+00	3.501970E+00
3.397040E+00	3.024960E+00	3.646520E+00
3.465830E+00	3.035100E+00	3.684670E+00
3.706370E+00	2.688070E+00	3.585140E+00
3.727490E+00	2.615340E+00	3.652110E+00
3.744340E+00	2.538090E+00	3.600150E+00
3.778530E+00	2.460660E+00	3.557990E+00
3.793410E+00	2.400990E+00	3.495670E+00
3.541860E+00	3.025970E+00	3.651860E+00
3.606950E+00	3.001910E+00	3.676570E+00
3.627050E+00	2.963290E+00	3.638100E+00
3.651840E+00	2.919900E+00	3.630890E+00
3.678610E+00	2.838850E+00	3.647170E+00
3.678410E+00	2.899450E+00	3.674600E+00
3.686360E+00	2.762800E+00	3.576320E+00
3.645540E+00	2.965890E+00	3.691050E+00
3.671320E+00	2.931210E+00	3.692370E+00
1.640250E+00	2.358700E+00	3.677070E+00
1.676480E+00	2.401780E+00	3.662650E+00
1.644690E+00	2.352840E+00	3.628620E+00
1.627900E+00	2.288750E+00	3.560510E+00
1.604880E+00	2.295510E+00	3.646150E+00
1.553850E+00	2.165940E+00	3.509740E+00
1.561600E+00	2.201340E+00	3.602240E+00
1.473930E+00	2.056180E+00	3.470640E+00
1.497210E+00	2.094580E+00	3.559960E+00
1.410470E+00	1.949850E+00	3.445910E+00
1.429400E+00	1.987070E+00	3.526350E+00
1.353270E+00	1.848670E+00	3.426480E+00
1.375230E+00	1.882920E+00	3.504810E+00
1.309620E+00	1.760060E+00	3.413800E+00
1.317270E+00	1.776480E+00	3.503440E+00
1.298270E+00	1.710800E+00	3.415650E+00
1.299690E+00	1.716220E+00	3.458950E+00
1.295760E+00	1.668380E+00	3.446310E+00
1.693530E+00	2.394480E+00	3.603200E+00
1.736220E+00	2.479070E+00	3.678760E+00
1.295090E+00	1.598740E+00	3.416360E+00
1.307110E+00	1.561810E+00	3.361460E+00
1.305960E+00	1.547590E+00	3.417220E+00
1.323170E+00	1.517340E+00	3.396310E+00
1.764590E+00	2.479600E+00	3.575530E+00
1.783440E+00	2.542920E+00	3.649760E+00
1.362300E+00	1.474060E+00	3.353580E+00
1.427560E+00	1.416360E+00	3.337780E+00
1.403610E+00	1.418900E+00	3.452130E+00
1.471360E+00	1.382130E+00	3.364970E+00
1.450630E+00	1.384700E+00	3.415030E+00
1.508300E+00	1.364070E+00	3.412200E+00
1.806530E+00	2.582040E+00	3.665330E+00
1.826990E+00	2.618680E+00	3.683470E+00
1.819320E+00	2.589900E+00	3.621180E+00
1.592300E+00	1.341450E+00	3.385530E+00
1.709020E+00	1.321570E+00	3.392890E+00
1.665000E+00	1.317240E+00	3.498080E+00
1.767830E+00	1.311560E+00	3.481200E+00
1.885460E+00	2.771820E+00	3.670870E+00
1.856970E+00	2.685110E+00	3.669110E+00
1.856120E+00	1.317240E+00	3.409660E+00
1.945290E+00	2.879220E+00	3.710190E+00
1.917550E+00	2.825710E+00	3.735370E+00
1.966260E+00	1.308560E+00	3.383790E+00
1.976500E+00	1.300750E+00	3.459610E+00
2.048910E+00	1.297250E+00	3.432270E+00
1.981500E+00	2.925650E+00	3.695810E+00
2.164000E+00	1.275650E+00	3.457170E+00
2.279080E+00	1.229070E+00	3.521490E+00
2.029550E+00	2.958560E+00	3.663750E+00
2.360900E+00	1.199920E+00	3.494450E+00
2.087380E+00	3.007720E+00	3.732040E+00
2.135740E+00	3.041780E+00	3.747690E+00
2.129410E+00	3.020560E+00	3.678080E+00
2.441860E+00	1.154450E+00	3.466860E+00
2.522970E+00	1.097720E+00	3.551080E+00
2.176390E+00	3.060510E+00	3.711110E+00
2.593540E+00	1.043030E+00	3.513000E+00
2.238170E+00	3.090790E+00	3.691260E+00
2.666210E+00	9.813920E-01	3.466370E+00
2.742100E+00	9.139610E-01	3.535760E+00
2.299530E+00	3.138540E+00	3.762460E+00
2.366660E+00	3.164980E+00	3.774800E+00
2.336840E+00	3.138660E+00	3.713870E+00
2.820630E+00	8.610570E-01	3.475320E+00
2.889850E+00	8.106610E-01	3.535740E+00
2.381710E+00	3.142330E+00	3.700550E+00
2.428580E+00	3.182160E+00	3.775870E+00
2.969800E+00	7.985530E-01	3.493350E+00
3.043400E+00	7.831140E-01	3.557530E+00
2.454420E+00	3.169030E+00	3.712450E+00
2.467380E+00	3.197850E+00	3.775680E+00
3.127960E+00	8.097850E-01	3.515210E+00
2.499830E+00	3.208480E+00	3.780960E+00
2.540990E+00	3.200620E+00	3.746280E+00
3.219000E+00	8.630300E-01	3.479910E+00
2.629120E+00	3.210400E+00	3.767050E+00
3.302900E+00	9.173030E-01	3.464210E+00
2.704830E+00	3.230560E+00	3.774590E+00
3.379310E+00	9.993950E-01	3.523110E+00
3.420000E+00	1.046050E+00	3.432230E+00
3.482530E+00	1.092150E+00	3.521200E+00
2.771500E+00	3.244110E+00	3.770000E+00
3.571750E+00	1.164250E+00	3.529930E+00
2.830600E+00	3.238830E+00	3.766540E+00
3.640850E+00	1.232570E+00	3.497970E+00
2.885300E+00	3.224020E+00	3.753460E+00
2.934920E+00	3.221770E+00	3.829470E+00
3.706750E+00	1.319750E+00	3.479810E+00
2.979230E+00	3.178210E+00	3.786270E+00
3.038830E+00	3.149040E+00	3.801030E+00
3.059210E+00	3.106790E+00	3.710690E+00
3.092030E+00	3.098750E+00	3.767290E+00
3.814220E+00	1.456330E+00	3.495940E+00
3.783290E+00	1.379940E+00	3.543160E+00
3.147910E+00	3.073480E+00	3.777320E+00
3.197240E+00	3.065290E+00	3.779370E+00
3.875520E+00	1.810810E+00	3.548790E+00
3.877170E+00	1.727720E+00	3.565450E+00
3.863960E+00	1.644400E+00	3.545350E+00
3.847400E+00	1.543660E+00	3.529140E+00
3.256540E+00	3.053830E+00	3.764280E+00
3.328200E+00	3.060730E+00	3.770290E+00
3.824620E+00	2.342340E+00	3.659410E+00
3.802840E+00	2.390320E+00	3.573200E+00
3.803430E+00	2.427450E+00	3.642610E+00
3.844160E+00	2.244290E+00	3.669110E+00
3.853660E+00	2.161770E+00	3.626540E+00
3.857700E+00	2.057840E+00	3.597640E+00
3.871930E+00	1.958020E+00	3.580730E+00
3.871980E+00	1.886840E+00	3.554780E+00
3.404940E+00	3.062610E+00	3.757800E+00
3.532760E+00	3.074300E+00	3.772710E+00
3.713540E+00	2.704500E+00	3.743730E+00
3.693660E+00	2.751970E+00	3.657200E+00
3.694640E+00	2.786580E+00	3.732700E+00
3.733870E+00	2.620370E+00	3.750370E+00
3.750620E+00	2.558690E+00	3.705820E+00
3.781710E+00	2.493830E+00	3.668450E+00
3.585550E+00	3.076130E+00	3.775410E+00
3.588980E+00	3.053180E+00	3.738770E+00
3.682260E+00	2.913370E+00	3.744890E+00
3.689040E+00	2.852640E+00	3.787270E+00
3.604990E+00	3.065250E+00	3.777570E+00
3.630710E+00	3.024470E+00	3.781800E+00
3.664470E+00	2.961170E+00	3.741030E+00
1.556450E+00	2.211910E+00	3.742460E+00
1.583760E+00	2.257070E+00	3.753340E+00
1.565700E+00	2.225730E+00	3.690940E+00
1.513200E+00	2.128020E+00	3.646500E+00
1.529190E+00	2.154410E+00	3.724680E+00
1.450700E+00	2.025150E+00	3.610730E+00
1.471750E+00	2.060080E+00	3.693400E+00
1.396250E+00	1.920360E+00	3.586240E+00
1.418200E+00	1.958690E+00	3.668190E+00
1.346200E+00	1.831790E+00	3.569330E+00
1.360960E+00	1.849790E+00	3.667600E+00
1.319650E+00	1.780950E+00	3.566000E+00
1.325950E+00	1.785950E+00	3.617870E+00
1.312520E+00	1.737350E+00	3.595170E+00
1.683120E+00	2.400420E+00	3.736160E+00
1.616570E+00	2.313530E+00	3.719200E+00
1.305200E+00	1.684090E+00	3.537910E+00
1.298630E+00	1.623620E+00	3.513160E+00
1.304630E+00	1.614100E+00	3.619480E+00
1.307920E+00	1.570100E+00	3.558180E+00
1.743220E+00	2.486300E+00	3.768590E+00
1.780730E+00	2.543540E+00	3.776040E+00
1.761050E+00	2.523080E+00	3.731840E+00
1.319990E+00	1.527170E+00	3.495810E+00
1.358010E+00	1.470160E+00	3.481160E+00
1.360910E+00	1.482920E+00	3.593410E+00
1.390690E+00	1.438460E+00	3.514160E+00
1.387250E+00	1.447410E+00	3.563420E+00
1.418390E+00	1.412850E+00	3.556140E+00
1.796370E+00	2.570670E+00	3.717590E+00
1.824720E+00	2.602520E+00	3.815980E+00
1.475500E+00	1.376340E+00	3.511750E+00
1.572520E+00	1.343710E+00	3.508280E+00
1.540340E+00	1.343120E+00	3.614840E+00
1.624260E+00	1.318060E+00	3.546790E+00
1.603750E+00	1.318630E+00	3.592350E+00
1.661300E+00	1.296130E+00	3.597170E+00
1.858880E+00	2.661490E+00	3.822910E+00
1.874620E+00	2.693170E+00	3.808560E+00
1.851020E+00	2.655750E+00	3.756060E+00
1.841950E+00	1.299260E+00	3.523810E+00
1.764530E+00	1.287760E+00	3.582970E+00
1.881360E+00	1.269580E+00	3.611530E+00
1.896200E+00	2.750780E+00	3.789910E+00
1.944930E+00	1.284490E+00	3.536100E+00
2.035160E+00	1.256380E+00	3.595670E+00
1.972000E+00	1.250150E+00	3.621200E+00
2.062780E+00	1.242690E+00	3.668010E+00
1.957650E+00	2.871630E+00	3.800090E+00
1.931860E+00	2.824630E+00	3.812010E+00
2.079170E+00	1.276260E+00	3.534490E+00
2.120960E+00	1.242150E+00	3.626290E+00
1.981920E+00	2.917070E+00	3.778630E+00
2.230090E+00	1.212760E+00	3.621370E+00
2.034680E+00	2.971160E+00	3.800380E+00
2.354700E+00	1.180630E+00	3.610380E+00
2.131690E+00	3.040820E+00	3.818270E+00
2.090460E+00	3.014800E+00	3.829720E+00
2.443280E+00	1.131720E+00	3.581760E+00
2.528190E+00	1.086530E+00	3.667590E+00
2.169010E+00	3.066950E+00	3.797390E+00
2.598870E+00	1.024380E+00	3.630150E+00
2.229490E+00	3.110500E+00	3.823290E+00
2.667890E+00	9.610270E-01	3.586400E+00
2.743220E+00	9.075580E-01	3.656680E+00
2.352570E+00	3.169910E+00	3.862430E+00
2.294230E+00	3.151240E+00	3.863020E+00
2.814090E+00	8.488890E-01	3.596900E+00
2.884260E+00	8.022290E-01	3.653650E+00
2.419690E+00	3.191060E+00	3.863750E+00
2.962020E+00	7.860670E-01	3.601890E+00
3.041530E+00	7.759510E-01	3.670090E+00
2.490070E+00	3.217200E+00	3.854770E+00
3.126100E+00	7.975720E-01	3.629600E+00
2.549290E+00	3.235680E+00	3.900170E+00
2.547960E+00	3.228320E+00	3.840900E+00
3.213620E+00	8.467770E-01	3.593400E+00
2.578440E+00	3.236580E+00	3.895360E+00
2.619960E+00	3.231440E+00	3.891970E+00
3.302610E+00	9.045530E-01	3.559750E+00
2.700720E+00	3.246360E+00	3.889420E+00
3.447670E+00	1.074930E+00	3.628930E+00
3.368350E+00	9.845530E-01	3.646640E+00
2.775380E+00	3.260410E+00	3.889970E+00
3.551070E+00	1.155720E+00	3.621590E+00
2.820560E+00	3.258240E+00	3.851950E+00
3.637100E+00	1.238250E+00	3.607710E+00
2.876970E+00	3.250500E+00	3.875640E+00
2.937070E+00	3.233920E+00	3.944900E+00
3.707510E+00	1.318140E+00	3.581710E+00
2.989580E+00	3.196400E+00	3.884070E+00
3.055330E+00	3.177430E+00	3.914310E+00
3.105210E+00	3.121120E+00	3.844640E+00
3.827300E+00	1.465500E+00	3.603170E+00
3.780950E+00	1.386590E+00	3.648610E+00
3.126260E+00	3.144080E+00	3.926570E+00
3.176590E+00	3.133700E+00	3.923270E+00
3.193070E+00	3.101740E+00	3.850690E+00
3.896730E+00	1.764370E+00	3.629820E+00
3.885510E+00	1.675450E+00	3.646500E+00
3.899950E+00	1.736460E+00	3.690030E+00
3.866390E+00	1.567220E+00	3.635740E+00
3.233800E+00	3.134360E+00	3.924950E+00
3.305920E+00	3.132260E+00	3.942540E+00
3.317280E+00	3.093860E+00	3.853110E+00
3.803920E+00	2.448470E+00	3.753570E+00
3.825920E+00	2.368120E+00	3.814030E+00
3.842880E+00	2.277380E+00	3.766930E+00
3.858200E+00	2.186340E+00	3.740810E+00
3.870570E+00	2.089240E+00	3.711710E+00
3.882680E+00	1.984010E+00	3.687350E+00
3.892700E+00	1.859840E+00	3.653030E+00
3.902260E+00	1.783410E+00	3.684220E+00
3.377470E+00	3.126340E+00	3.927140E+00
3.443320E+00	3.130400E+00	3.977550E+00
3.450640E+00	3.095650E+00	3.877820E+00
3.693070E+00	2.787060E+00	3.836730E+00
3.705330E+00	2.726190E+00	3.902540E+00
3.726770E+00	2.649620E+00	3.845110E+00
3.746500E+00	2.571880E+00	3.813810E+00
3.776100E+00	2.518530E+00	3.752880E+00
3.514880E+00	3.113290E+00	3.959250E+00
3.571680E+00	3.080900E+00	3.895810E+00
3.596130E+00	3.073140E+00	3.809240E+00
3.616060E+00	3.058750E+00	3.848320E+00
3.671100E+00	2.926460E+00	3.888170E+00
3.663440E+00	2.967650E+00	3.805340E+00
3.644220E+00	3.004780E+00	3.871260E+00
3.685080E+00	2.850590E+00	3.888520E+00
3.633590E+00	3.038070E+00	3.851330E+00
1.546710E+00	2.215930E+00	3.878080E+00
1.578030E+00	2.268620E+00	3.866530E+00
1.556120E+00	2.207250E+00	3.801280E+00
1.497440E+00	2.100060E+00	3.775410E+00
1.516770E+00	2.145710E+00	3.857660E+00
1.441320E+00	2.002890E+00	3.749090E+00
1.470160E+00	2.055760E+00	3.837860E+00
1.397440E+00	1.913150E+00	3.731860E+00
1.425550E+00	1.963220E+00	3.815800E+00
1.366680E+00	1.860390E+00	3.732770E+00
1.386930E+00	1.882820E+00	3.798950E+00
1.351520E+00	1.820060E+00	3.764850E+00
1.611190E+00	2.326910E+00	3.902730E+00
1.657920E+00	2.383560E+00	3.887900E+00
1.630290E+00	2.322110E+00	3.813600E+00
1.327070E+00	1.742990E+00	3.719360E+00
1.311170E+00	1.671700E+00	3.654990E+00
1.322330E+00	1.680320E+00	3.729450E+00
1.307600E+00	1.628500E+00	3.677720E+00
1.318470E+00	1.642880E+00	3.732610E+00
1.312650E+00	1.600440E+00	3.716630E+00
1.698340E+00	2.439300E+00	3.927110E+00
1.737560E+00	2.493360E+00	3.916150E+00
1.711100E+00	2.434790E+00	3.842860E+00
1.334000E+00	1.522990E+00	3.612000E+00
1.325310E+00	1.551240E+00	3.697170E+00
1.352860E+00	1.500040E+00	3.644060E+00
1.348980E+00	1.511890E+00	3.683040E+00
1.370580E+00	1.481940E+00	3.686470E+00
1.773610E+00	2.533600E+00	3.859510E+00
1.406530E+00	1.425930E+00	3.667500E+00
1.461500E+00	1.373430E+00	3.626440E+00
1.445400E+00	1.383710E+00	3.686100E+00
1.504690E+00	1.351540E+00	3.661030E+00
1.482790E+00	1.362150E+00	3.703890E+00
1.538820E+00	1.338040E+00	3.708370E+00
1.823800E+00	2.616010E+00	3.919200E+00
1.853620E+00	2.675480E+00	3.927290E+00
1.848960E+00	2.652680E+00	3.870200E+00
1.620770E+00	1.297040E+00	3.704530E+00
1.708950E+00	1.266800E+00	3.674880E+00
1.687990E+00	1.263820E+00	3.735980E+00
1.745490E+00	1.256200E+00	3.751960E+00
1.875490E+00	2.707130E+00	3.875980E+00
1.825900E+00	1.263110E+00	3.707340E+00
1.904790E+00	2.786320E+00	3.924430E+00
1.932930E+00	2.841860E+00	3.926120E+00
1.925010E+00	2.813400E+00	3.865190E+00
1.966650E+00	1.244750E+00	3.712510E+00
2.094670E+00	1.235730E+00	3.751250E+00
1.952290E+00	2.861870E+00	3.877110E+00
2.186710E+00	1.215690E+00	3.714520E+00
1.993210E+00	2.932320E+00	3.896430E+00
2.244680E+00	1.199380E+00	3.691150E+00
2.270200E+00	1.192970E+00	3.728600E+00
2.043960E+00	2.996640E+00	3.924600E+00
2.080370E+00	3.037190E+00	3.952040E+00
2.074210E+00	3.012630E+00	3.883770E+00
2.341180E+00	1.177280E+00	3.733130E+00
2.276820E+00	1.194620E+00	3.695290E+00
2.118760E+00	3.051940E+00	3.911170E+00
2.444690E+00	1.126510E+00	3.702470E+00
2.536400E+00	1.080020E+00	3.786640E+00
2.174530E+00	3.083210E+00	3.884890E+00
2.605150E+00	1.023420E+00	3.750800E+00
2.225740E+00	3.141210E+00	3.965930E+00
2.279980E+00	3.181660E+00	3.995990E+00
2.269770E+00	3.153190E+00	3.919550E+00
2.672940E+00	9.623080E-01	3.708100E+00
2.752270E+00	9.069460E-01	3.781310E+00
2.329370E+00	3.187830E+00	3.961980E+00
2.817530E+00	8.466110E-01	3.722370E+00
2.888160E+00	8.025750E-01	3.760530E+00
2.403100E+00	3.207130E+00	3.964670E+00
2.959730E+00	7.833300E-01	3.715560E+00
3.042650E+00	7.720130E-01	3.783950E+00
2.470050E+00	3.229640E+00	3.963050E+00
3.125600E+00	7.927350E-01	3.745030E+00
2.534390E+00	3.244690E+00	3.965260E+00
3.210600E+00	8.433270E-01	3.710300E+00
2.587040E+00	3.244140E+00	3.956730E+00
2.639300E+00	3.260520E+00	4.030210E+00
3.296830E+00	9.003870E-01	3.674270E+00
2.696770E+00	3.262780E+00	4.002120E+00
3.429820E+00	1.069450E+00	3.740470E+00
3.365100E+00	9.777800E-01	3.757910E+00
2.759480E+00	3.271190E+00	3.993250E+00
3.524840E+00	1.149840E+00	3.724500E+00
2.814500E+00	3.270080E+00	3.991630E+00
2.836170E+00	3.260370E+00	3.932710E+00
2.883280E+00	3.273450E+00	4.022680E+00
3.622610E+00	1.258950E+00	3.725620E+00
2.945720E+00	3.259290E+00	4.025680E+00
3.703770E+00	1.329990E+00	3.679870E+00
3.001780E+00	3.230240E+00	4.002920E+00
3.094010E+00	3.212310E+00	4.015420E+00
3.823690E+00	1.483870E+00	3.745350E+00
3.766510E+00	1.387890E+00	3.715290E+00
3.149490E+00	3.219820E+00	4.045870E+00
3.172470E+00	3.170970E+00	3.985860E+00
3.893400E+00	1.690330E+00	3.726090E+00
3.882430E+00	1.603760E+00	3.733090E+00
3.874210E+00	1.558860E+00	3.776760E+00
3.204980E+00	3.226800E+00	4.056000E+00
3.268430E+00	3.226150E+00	4.072330E+00
3.261980E+00	3.176320E+00	4.004720E+00
3.812470E+00	2.467920E+00	3.914030E+00
3.780960E+00	2.512620E+00	3.828480E+00
3.764910E+00	2.555710E+00	3.911570E+00
3.839490E+00	2.375300E+00	3.918070E+00
3.854140E+00	2.300930E+00	3.878930E+00
3.869970E+00	2.212080E+00	3.849140E+00
3.882610E+00	2.115760E+00	3.822010E+00
3.887980E+00	2.016640E+00	3.797830E+00
3.904600E+00	1.907320E+00	3.781020E+00
3.908790E+00	1.772700E+00	3.764520E+00
3.900850E+00	1.663530E+00	3.791250E+00
3.893160E+00	1.598090E+00	3.794700E+00
3.321110E+00	3.205950E+00	4.060120E+00
3.364940E+00	3.167480E+00	4.005830E+00
3.449090E+00	3.173460E+00	4.063220E+00
3.691840E+00	2.818730E+00	3.972540E+00
3.706010E+00	2.755430E+00	4.052780E+00
3.725870E+00	2.672610E+00	3.967540E+00
3.736640E+00	2.609670E+00	3.903140E+00
3.521310E+00	3.148750E+00	4.041990E+00
3.580510E+00	3.108360E+00	4.015910E+00
3.634000E+00	3.029940E+00	3.992660E+00
3.622400E+00	3.044530E+00	3.894230E+00
3.678100E+00	2.948350E+00	4.041980E+00
3.684270E+00	2.884110E+00	3.965890E+00
1.576780E+00	2.265560E+00	3.939660E+00
1.540470E+00	2.189570E+00	3.927910E+00
1.511590E+00	2.116540E+00	3.931710E+00
1.463910E+00	2.023860E+00	3.914380E+00
1.425380E+00	1.933850E+00	3.895610E+00
1.381970E+00	1.842070E+00	3.894620E+00
1.343690E+00	1.781430E+00	3.816600E+00
1.354870E+00	1.781630E+00	3.879070E+00
1.345840E+00	1.743430E+00	3.851280E+00
1.657490E+00	2.378240E+00	3.960540E+00
1.611600E+00	2.324350E+00	3.953710E+00
1.341940E+00	1.680940E+00	3.828250E+00
1.333300E+00	1.618760E+00	3.807960E+00
1.331530E+00	1.580260E+00	3.784080E+00
1.348810E+00	1.591120E+00	3.859590E+00
1.362270E+00	1.554000E+00	3.846650E+00
1.736840E+00	2.484180E+00	3.974100E+00
1.710900E+00	2.438160E+00	3.992500E+00
1.372510E+00	1.508110E+00	3.776280E+00
1.395140E+00	1.466140E+00	3.753520E+00
1.411380E+00	1.477570E+00	3.834250E+00
1.427600E+00	1.435410E+00	3.798950E+00
1.788570E+00	2.552000E+00	3.986900E+00
1.451350E+00	1.389660E+00	3.753740E+00
1.513200E+00	1.352660E+00	3.799450E+00
1.571810E+00	1.317450E+00	3.781830E+00
1.571180E+00	1.315260E+00	3.878680E+00
1.624520E+00	1.284330E+00	3.832350E+00
1.850580E+00	2.661450E+00	3.981180E+00
1.832770E+00	2.619660E+00	4.001390E+00
1.706780E+00	1.257410E+00	3.827880E+00
1.825980E+00	1.250050E+00	3.832780E+00
1.884860E+00	2.726050E+00	3.999110E+00
1.922970E+00	1.238590E+00	3.809780E+00
1.912640E+00	1.232300E+00	3.885580E+00
1.990810E+00	1.224130E+00	3.893060E+00
1.937770E+00	2.841400E+00	4.000510E+00
1.917070E+00	2.793300E+00	4.019210E+00
2.064240E+00	1.229170E+00	3.838650E+00
1.960770E+00	2.891180E+00	3.967420E+00
2.184190E+00	1.201740E+00	3.827530E+00
2.004850E+00	2.952230E+00	4.039930E+00
2.042050E+00	3.003830E+00	4.065800E+00
2.025060E+00	2.987230E+00	3.989600E+00
2.279770E+00	1.183680E+00	3.801800E+00
2.068350E+00	3.034990E+00	4.027450E+00
2.369340E+00	1.153500E+00	3.854720E+00
2.115430E+00	3.075890E+00	4.015910E+00
2.458560E+00	1.107850E+00	3.838000E+00
2.552740E+00	1.072420E+00	3.888250E+00
2.165070E+00	3.107770E+00	3.992280E+00
2.611870E+00	1.021820E+00	3.871590E+00
2.269920E+00	3.190600E+00	4.075640E+00
2.215850E+00	3.155370E+00	4.081890E+00
2.685570E+00	9.593500E-01	3.838020E+00
2.758650E+00	9.102010E-01	3.874270E+00
2.328040E+00	3.215040E+00	4.074590E+00
2.842400E+00	8.381060E-01	3.883470E+00
2.393660E+00	3.228670E+00	4.073020E+00
2.956730E+00	7.866070E-01	3.835010E+00
2.457180E+00	3.248360E+00	4.068160E+00
2.518490E+00	3.267800E+00	4.063570E+00
3.215290E+00	8.384440E-01	3.829310E+00
3.126470E+00	7.836490E-01	3.855230E+00
2.581580E+00	3.270900E+00	4.056250E+00
2.635760E+00	3.272920E+00	4.143310E+00
3.301710E+00	8.982870E-01	3.788680E+00
2.699190E+00	3.283240E+00	4.118200E+00
3.421430E+00	1.050350E+00	3.856240E+00
3.365570E+00	9.629350E-01	3.845290E+00
2.746310E+00	3.291490E+00	4.071860E+00
3.507720E+00	1.143280E+00	3.830830E+00
2.807650E+00	3.293430E+00	4.093050E+00
2.881700E+00	3.306120E+00	4.169400E+00
3.580960E+00	1.221870E+00	3.808910E+00
2.971510E+00	3.296970E+00	4.120190E+00
3.656230E+00	1.329930E+00	3.860770E+00
[truncated: 10,719 more rows]
