# Supplementary material for: A New MRI-Based Model of Heart Function with Coupled Hemodynamics and Application to Normal and Diseased Canine Left Ventricles
Source: Front Bioeng Biotechnol. 2015 Sep 23;3:140. doi: 10.3389/fbioe.2015.00140 (PMC4585083; doi:10.3389/fbioe.2015.00140)
Supplement: Supplementary file 3 [file Data_Sheet_3.ZIP › Case1_Normal_SR_Systole/nodes/case1_systole_time_0.3902.csv]

3.127830E+00	1.941450E+00	1.092730E+00
3.149590E+00	1.991380E+00	1.093970E+00
3.165280E+00	1.956550E+00	1.103880E+00
3.166240E+00	1.915950E+00	1.124560E+00
3.198850E+00	2.051660E+00	1.096210E+00
3.225700E+00	2.105900E+00	1.097850E+00
3.246700E+00	2.065150E+00	1.109710E+00
3.243520E+00	1.989520E+00	1.136170E+00
3.318700E+00	1.945430E+00	1.215440E+00
3.259410E+00	1.894630E+00	1.203050E+00
3.348010E+00	1.910320E+00	1.302390E+00
3.307740E+00	2.096950E+00	1.135660E+00
3.352450E+00	2.023160E+00	1.220120E+00
3.373410E+00	1.973390E+00	1.295030E+00
2.852420E+00	2.142600E+00	1.141280E+00
2.874800E+00	2.222790E+00	1.149060E+00
2.906630E+00	2.180760E+00	1.128880E+00
2.916640E+00	2.127320E+00	1.120280E+00
2.925860E+00	2.295740E+00	1.159810E+00
2.946570E+00	2.365000E+00	1.192000E+00
2.983710E+00	2.324000E+00	1.161270E+00
3.029060E+00	2.228250E+00	1.118900E+00
3.128560E+00	2.081030E+00	1.068780E+00
2.996750E+00	2.080470E+00	1.112680E+00
3.060120E+00	1.933530E+00	1.118050E+00
3.169390E+00	1.838620E+00	1.213930E+00
3.052350E+00	1.809870E+00	1.209030E+00
3.221110E+00	1.788820E+00	1.359850E+00
3.122910E+00	1.750290E+00	1.340950E+00
3.211770E+00	1.763290E+00	1.441540E+00
3.054070E+00	2.381840E+00	1.180050E+00
3.218040E+00	2.363950E+00	1.187280E+00
3.239220E+00	2.205660E+00	1.119520E+00
3.288430E+00	1.841500E+00	1.324970E+00
3.294750E+00	1.819780E+00	1.524500E+00
3.316280E+00	2.307000E+00	1.204170E+00
3.324310E+00	2.383360E+00	1.253770E+00
3.368190E+00	2.218750E+00	1.206720E+00
3.401340E+00	2.118160E+00	1.264930E+00
3.420360E+00	2.033700E+00	1.330850E+00
3.429080E+00	1.959620E+00	1.389890E+00
3.384290E+00	1.886480E+00	1.434820E+00
3.402700E+00	2.346190E+00	1.308850E+00
3.452950E+00	2.215200E+00	1.332680E+00
3.469110E+00	2.097290E+00	1.387290E+00
3.462070E+00	2.026720E+00	1.411700E+00
2.564140E+00	2.506290E+00	1.414380E+00
2.589290E+00	2.555640E+00	1.428180E+00
2.610590E+00	2.510690E+00	1.391640E+00
2.677770E+00	2.455150E+00	1.348740E+00
2.568540E+00	2.445250E+00	1.397500E+00
2.700580E+00	2.310860E+00	1.271580E+00
2.586320E+00	2.325370E+00	1.355950E+00
2.751370E+00	2.154240E+00	1.192700E+00
2.611810E+00	2.186320E+00	1.319580E+00
2.733460E+00	1.997060E+00	1.232490E+00
2.641790E+00	2.041450E+00	1.325080E+00
2.783770E+00	1.906390E+00	1.219110E+00
2.687290E+00	1.896310E+00	1.327380E+00
2.790730E+00	1.837830E+00	1.299360E+00
2.677400E+00	2.567730E+00	1.411550E+00
2.827490E+00	2.561880E+00	1.337490E+00
2.796300E+00	2.432450E+00	1.270010E+00
2.841490E+00	2.324940E+00	1.199190E+00
2.863740E+00	2.019740E+00	1.164060E+00
2.904810E+00	1.844220E+00	1.211110E+00
2.979830E+00	1.756700E+00	1.331030E+00
2.856500E+00	1.768020E+00	1.337490E+00
3.046970E+00	1.697710E+00	1.465260E+00
2.907530E+00	1.702650E+00	1.456440E+00
3.082520E+00	1.682260E+00	1.603520E+00
2.967590E+00	1.666040E+00	1.641780E+00
3.068720E+00	1.651400E+00	1.719620E+00
2.962790E+00	2.468520E+00	1.261590E+00
3.014150E+00	2.601420E+00	1.374880E+00
3.194990E+00	1.738610E+00	1.563040E+00
3.165130E+00	1.698100E+00	1.732610E+00
3.112240E+00	2.560730E+00	1.316910E+00
3.157930E+00	2.631530E+00	1.416650E+00
3.159010E+00	2.481660E+00	1.249200E+00
3.301030E+00	1.776870E+00	1.641970E+00
3.299390E+00	1.764420E+00	1.793780E+00
3.243670E+00	2.578350E+00	1.361990E+00
3.287240E+00	2.651030E+00	1.482020E+00
3.337550E+00	2.476920E+00	1.319850E+00
3.431430E+00	1.949560E+00	1.543010E+00
3.425330E+00	1.887990E+00	1.628020E+00
3.369700E+00	1.825070E+00	1.713010E+00
3.358720E+00	2.592900E+00	1.445790E+00
3.381820E+00	2.649400E+00	1.543440E+00
3.432660E+00	2.544650E+00	1.455650E+00
3.459830E+00	2.446280E+00	1.435860E+00
3.484340E+00	2.312650E+00	1.442100E+00
3.498070E+00	2.185220E+00	1.501120E+00
3.475650E+00	2.050680E+00	1.589870E+00
3.509350E+00	2.143190E+00	1.617680E+00
3.467230E+00	1.950060E+00	1.634480E+00
3.439300E+00	2.609810E+00	1.531530E+00
3.498660E+00	2.539060E+00	1.592080E+00
3.521070E+00	2.404650E+00	1.576150E+00
3.525660E+00	2.281800E+00	1.590680E+00
3.523900E+00	2.198250E+00	1.628990E+00
2.294900E+00	2.552570E+00	1.656670E+00
2.323230E+00	2.616250E+00	1.658590E+00
2.340200E+00	2.560780E+00	1.614270E+00
2.382710E+00	2.493330E+00	1.572630E+00
2.301370E+00	2.485670E+00	1.649220E+00
2.414200E+00	2.367990E+00	1.533750E+00
2.323330E+00	2.373550E+00	1.620030E+00
2.431340E+00	2.232810E+00	1.506140E+00
2.347270E+00	2.251300E+00	1.587420E+00
2.453910E+00	2.096910E+00	1.506960E+00
2.376490E+00	2.122220E+00	1.592870E+00
2.481270E+00	1.966330E+00	1.504910E+00
2.404830E+00	1.994620E+00	1.598820E+00
2.529920E+00	1.878780E+00	1.528360E+00
2.449090E+00	1.862540E+00	1.641240E+00
2.548970E+00	1.787190E+00	1.621880E+00
2.376680E+00	2.690120E+00	1.655790E+00
2.422190E+00	2.762520E+00	1.678280E+00
2.431470E+00	2.709300E+00	1.628580E+00
2.431640E+00	2.628570E+00	1.582470E+00
2.505640E+00	2.503040E+00	1.477450E+00
2.495940E+00	2.342580E+00	1.439430E+00
2.508860E+00	2.207340E+00	1.407370E+00
2.536590E+00	2.070130E+00	1.414470E+00
2.571460E+00	1.935730E+00	1.417150E+00
2.621120E+00	1.815420E+00	1.482510E+00
2.671650E+00	1.749210E+00	1.514580E+00
2.634450E+00	1.736460E+00	1.608890E+00
2.701630E+00	1.723300E+00	1.584490E+00
2.498790E+00	2.721100E+00	1.612280E+00
2.508030E+00	2.780630E+00	1.656060E+00
2.610280E+00	2.660240E+00	1.511970E+00
2.756270E+00	1.744630E+00	1.440890E+00
2.843070E+00	1.673060E+00	1.582210E+00
2.762680E+00	1.691220E+00	1.611390E+00
2.884900E+00	1.641680E+00	1.670870E+00
2.825260E+00	1.610810E+00	1.701660E+00
2.916630E+00	1.613610E+00	1.743020E+00
2.589880E+00	2.776560E+00	1.620300E+00
2.737030E+00	2.747690E+00	1.599550E+00
2.734730E+00	2.692630E+00	1.527180E+00
2.766820E+00	2.649980E+00	1.454910E+00
3.128590E+00	1.653160E+00	1.850390E+00
3.011670E+00	1.598120E+00	1.848580E+00
3.110830E+00	1.606960E+00	1.960360E+00
2.823060E+00	2.720840E+00	1.524840E+00
2.839270E+00	2.763440E+00	1.592900E+00
2.926940E+00	2.671430E+00	1.472460E+00
3.244780E+00	1.688990E+00	1.877520E+00
3.205980E+00	1.639990E+00	1.977480E+00
2.926490E+00	2.743270E+00	1.599970E+00
3.089120E+00	2.729830E+00	1.592340E+00
3.083320E+00	2.673760E+00	1.471420E+00
3.324660E+00	1.718100E+00	1.903890E+00
3.317080E+00	1.697250E+00	2.028600E+00
3.208690E+00	2.701700E+00	1.543050E+00
3.195400E+00	2.737270E+00	1.633430E+00
3.430410E+00	1.884870E+00	1.806460E+00
3.433410E+00	1.819090E+00	1.887850E+00
3.394050E+00	1.748820E+00	1.948580E+00
3.269340E+00	2.738150E+00	1.660690E+00
3.329150E+00	2.691280E+00	1.614560E+00
3.515860E+00	2.146420E+00	1.748500E+00
3.505720E+00	2.053050E+00	1.817130E+00
3.479770E+00	1.950010E+00	1.805790E+00
3.479910E+00	1.874090E+00	1.889890E+00
3.446350E+00	2.655940E+00	1.660100E+00
3.535010E+00	2.597580E+00	1.742350E+00
3.544550E+00	2.535630E+00	1.706270E+00
3.549640E+00	2.463770E+00	1.713790E+00
3.540110E+00	2.342790E+00	1.743370E+00
3.559840E+00	2.414610E+00	1.819440E+00
3.534160E+00	2.240080E+00	1.718760E+00
3.563830E+00	2.517290E+00	1.800810E+00
3.565570E+00	2.461080E+00	1.815410E+00
2.145640E+00	2.597930E+00	1.841960E+00
2.179810E+00	2.661080E+00	1.845940E+00
2.191840E+00	2.608310E+00	1.794790E+00
2.237720E+00	2.538700E+00	1.725990E+00
2.146580E+00	2.530830E+00	1.825120E+00
2.243410E+00	2.386630E+00	1.716710E+00
2.162140E+00	2.410740E+00	1.805760E+00
2.267090E+00	2.262150E+00	1.686670E+00
2.166530E+00	2.258940E+00	1.793870E+00
2.301990E+00	2.143650E+00	1.680320E+00
2.231780E+00	2.163140E+00	1.756470E+00
2.330800E+00	2.023640E+00	1.679890E+00
2.253400E+00	2.055620E+00	1.764660E+00
2.365400E+00	1.906960E+00	1.689910E+00
2.287450E+00	1.933900E+00	1.762970E+00
2.397510E+00	1.842360E+00	1.720320E+00
2.353450E+00	1.821090E+00	1.797280E+00
2.419840E+00	1.786090E+00	1.755500E+00
2.231830E+00	2.736850E+00	1.842430E+00
2.276710E+00	2.815180E+00	1.868030E+00
2.286100E+00	2.764780E+00	1.810680E+00
2.288150E+00	2.686650E+00	1.756650E+00
2.585500E+00	1.688020E+00	1.715160E+00
2.489530E+00	1.730550E+00	1.735660E+00
2.614140E+00	1.644190E+00	1.794600E+00
2.546300E+00	1.629620E+00	1.866620E+00
2.646310E+00	1.587380E+00	1.880330E+00
2.362340E+00	2.801730E+00	1.776030E+00
2.413010E+00	2.875090E+00	1.850140E+00
2.692770E+00	1.639760E+00	1.721500E+00
2.795510E+00	1.569840E+00	1.861190E+00
2.726330E+00	1.564350E+00	1.899400E+00
2.856360E+00	1.513860E+00	1.959600E+00
2.789980E+00	1.481060E+00	2.015870E+00
2.873140E+00	1.473920E+00	2.057120E+00
2.519650E+00	2.831850E+00	1.728840E+00
2.556410E+00	2.890730E+00	1.859930E+00
2.887290E+00	1.580050E+00	1.864060E+00
2.945860E+00	1.517530E+00	2.011320E+00
2.641630E+00	2.867500E+00	1.789650E+00
2.689600E+00	2.894220E+00	1.886330E+00
2.685810E+00	2.825360E+00	1.699740E+00
3.176450E+00	1.587160E+00	2.069020E+00
3.066660E+00	1.544620E+00	2.057340E+00
3.167600E+00	1.539560E+00	2.165710E+00
2.767590E+00	2.847440E+00	1.816880E+00
2.797090E+00	2.875970E+00	1.910910E+00
2.864000E+00	2.815070E+00	1.693640E+00
3.268690E+00	1.630570E+00	2.088330E+00
3.261170E+00	1.584310E+00	2.177620E+00
2.843540E+00	2.891290E+00	1.952440E+00
2.855790E+00	2.903640E+00	2.011970E+00
2.882690E+00	2.889710E+00	1.967820E+00
2.899760E+00	2.858000E+00	1.898060E+00
2.993210E+00	2.814240E+00	1.824800E+00
3.041800E+00	2.788250E+00	1.716130E+00
3.331760E+00	1.648900E+00	2.103500E+00
3.331850E+00	1.622750E+00	2.155120E+00
2.920600E+00	2.882930E+00	2.025060E+00
3.002530E+00	2.857200E+00	2.001750E+00
3.028650E+00	2.836320E+00	1.923390E+00
3.117420E+00	2.814990E+00	1.866370E+00
3.215900E+00	2.785860E+00	1.735750E+00
3.453050E+00	1.799050E+00	2.032440E+00
3.455190E+00	1.728190E+00	2.102100E+00
3.392860E+00	1.658630E+00	2.144270E+00
3.104330E+00	2.851260E+00	2.001820E+00
3.197790E+00	2.842710E+00	1.971750E+00
3.233030E+00	2.822040E+00	1.887460E+00
3.319600E+00	2.804730E+00	1.883230E+00
3.388050E+00	2.759000E+00	1.763410E+00
3.535450E+00	2.101360E+00	1.934620E+00
3.531460E+00	1.994030E+00	2.000080E+00
3.553450E+00	2.070650E+00	2.062550E+00
3.499750E+00	1.870760E+00	2.038310E+00
3.507690E+00	1.782770E+00	2.106400E+00
3.295760E+00	2.848210E+00	1.992960E+00
3.386000E+00	2.836370E+00	1.979710E+00
3.412800E+00	2.802660E+00	1.906120E+00
3.471790E+00	2.771820E+00	1.899750E+00
3.504010E+00	2.685810E+00	1.853880E+00
3.544060E+00	2.351300E+00	1.904570E+00
3.540460E+00	2.228270E+00	1.948120E+00
3.546630E+00	2.321930E+00	1.996710E+00
3.547090E+00	2.129000E+00	2.038050E+00
3.479150E+00	2.825200E+00	2.010000E+00
3.539650E+00	2.752270E+00	1.988100E+00
3.565060E+00	2.668430E+00	1.997550E+00
3.562460E+00	2.575270E+00	1.940470E+00
3.557430E+00	2.436930E+00	1.952550E+00
3.550750E+00	2.368750E+00	1.971060E+00
2.036590E+00	2.622790E+00	2.046950E+00
2.087070E+00	2.694750E+00	2.062720E+00
2.076140E+00	2.635420E+00	1.997740E+00
2.095500E+00	2.576920E+00	1.911920E+00
2.018310E+00	2.558370E+00	2.015640E+00
2.088080E+00	2.430030E+00	1.896350E+00
2.018320E+00	2.446100E+00	1.987380E+00
2.095600E+00	2.312090E+00	1.864980E+00
2.010610E+00	2.297460E+00	1.964740E+00
2.105210E+00	2.246580E+00	1.860480E+00
2.065230E+00	2.239100E+00	1.909850E+00
2.100050E+00	2.178090E+00	1.893350E+00
2.146510E+00	1.950400E+00	1.918980E+00
2.131220E+00	2.005220E+00	1.913230E+00
2.197110E+00	1.968980E+00	1.851170E+00
2.260780E+00	1.856440E+00	1.870930E+00
2.176180E+00	1.885350E+00	1.935460E+00
2.314580E+00	1.736570E+00	1.911280E+00
2.229720E+00	1.776480E+00	1.973040E+00
2.351910E+00	1.668320E+00	1.952880E+00
2.293780E+00	1.653910E+00	2.033720E+00
2.384480E+00	1.611870E+00	2.022080E+00
2.158820E+00	2.722650E+00	1.938800E+00
2.152570E+00	2.781320E+00	2.024370E+00
2.163690E+00	2.098340E+00	1.845190E+00
2.416960E+00	1.684040E+00	1.884900E+00
2.487640E+00	1.601390E+00	1.939200E+00
2.460460E+00	1.568980E+00	2.037360E+00
2.541880E+00	1.539860E+00	2.015610E+00
2.186160E+00	2.830730E+00	2.038750E+00
2.252140E+00	2.879640E+00	2.056130E+00
2.215740E+00	2.832670E+00	1.968140E+00
2.701100E+00	1.508110E+00	2.001350E+00
2.620510E+00	1.520920E+00	2.001740E+00
2.737080E+00	1.465540E+00	2.078860E+00
2.687500E+00	1.436150E+00	2.139570E+00
2.775720E+00	1.413020E+00	2.146530E+00
2.327490E+00	2.881200E+00	1.953420E+00
2.364340E+00	2.918200E+00	2.040960E+00
2.935650E+00	1.454230E+00	2.135950E+00
2.860440E+00	1.411790E+00	2.158710E+00
2.947590E+00	1.394360E+00	2.219220E+00
2.428640E+00	2.951780E+00	2.068840E+00
2.488970E+00	2.982320E+00	2.133560E+00
2.485500E+00	2.956380E+00	2.056340E+00
2.463970E+00	2.934200E+00	1.970040E+00
3.006720E+00	1.477420E+00	2.123430E+00
3.004940E+00	1.425880E+00	2.199150E+00
2.562450E+00	2.952390E+00	2.058280E+00
2.624080E+00	2.976320E+00	2.156980E+00
2.619100E+00	2.934090E+00	1.963270E+00
3.096170E+00	1.479680E+00	2.219680E+00
2.691670E+00	2.945520E+00	2.080820E+00
2.732000E+00	2.957020E+00	2.177150E+00
2.766500E+00	2.903580E+00	1.997120E+00
3.250510E+00	1.524960E+00	2.304460E+00
2.782470E+00	2.950780E+00	2.226310E+00
2.792150E+00	2.956940E+00	2.282300E+00
2.822150E+00	2.945250E+00	2.237370E+00
2.850660E+00	2.919850E+00	2.146870E+00
3.377320E+00	1.619200E+00	2.271730E+00
2.853320E+00	2.943540E+00	2.280190E+00
2.920570E+00	2.919730E+00	2.255910E+00
2.953370E+00	2.898800E+00	2.206050E+00
3.034610E+00	2.875170E+00	2.140280E+00
3.455540E+00	1.690290E+00	2.238540E+00
3.459920E+00	1.656410E+00	2.307480E+00
3.009380E+00	2.898860E+00	2.271150E+00
3.097130E+00	2.889650E+00	2.243860E+00
3.134850E+00	2.876760E+00	2.186500E+00
3.217140E+00	2.870970E+00	2.116130E+00
3.581070E+00	2.004070E+00	2.136330E+00
3.597160E+00	1.898430E+00	2.176160E+00
3.541460E+00	1.771870E+00	2.239010E+00
3.609870E+00	1.846530E+00	2.300230E+00
3.521870E+00	1.678260E+00	2.313600E+00
3.187160E+00	2.891870E+00	2.244780E+00
3.276430E+00	2.898340E+00	2.224060E+00
3.313740E+00	2.885340E+00	2.177500E+00
3.390050E+00	2.868190E+00	2.122060E+00
3.550290E+00	2.291730E+00	2.141870E+00
3.554560E+00	2.363410E+00	2.034800E+00
3.555550E+00	2.383490E+00	2.127720E+00
3.559290E+00	2.210860E+00	2.134090E+00
3.582290E+00	2.102750E+00	2.192640E+00
3.607610E+00	1.967130E+00	2.260870E+00
3.625120E+00	1.897980E+00	2.285470E+00
3.366250E+00	2.904060E+00	2.238750E+00
3.450380E+00	2.903670E+00	2.225750E+00
3.474660E+00	2.883820E+00	2.185740E+00
3.506320E+00	2.848620E+00	2.151170E+00
3.554250E+00	2.781100E+00	2.116510E+00
3.579540E+00	2.693660E+00	2.114500E+00
3.582290E+00	2.589560E+00	2.130560E+00
3.575850E+00	2.476010E+00	2.170060E+00
3.598590E+00	2.534880E+00	2.212050E+00
3.521460E+00	2.877780E+00	2.267840E+00
3.584650E+00	2.817610E+00	2.237240E+00
3.609400E+00	2.729110E+00	2.228220E+00
3.603880E+00	2.631310E+00	2.232410E+00
3.604410E+00	2.565290E+00	2.242250E+00
1.948490E+00	2.631590E+00	2.239760E+00
1.998070E+00	2.696860E+00	2.252480E+00
1.972850E+00	2.645950E+00	2.192030E+00
1.982770E+00	2.597720E+00	2.108650E+00
1.921330E+00	2.574750E+00	2.204470E+00
1.954490E+00	2.467620E+00	2.071810E+00
1.900270E+00	2.481380E+00	2.156920E+00
1.945700E+00	2.344890E+00	2.046520E+00
1.891400E+00	2.364500E+00	2.127010E+00
1.943030E+00	2.268930E+00	2.036540E+00
1.882950E+00	2.244160E+00	2.106500E+00
1.949680E+00	2.200010E+00	2.041480E+00
1.995750E+00	2.029410E+00	2.054620E+00
2.003400E+00	2.068300E+00	2.035850E+00
2.021210E+00	2.039570E+00	2.027140E+00
2.017350E+00	1.997960E+00	2.037260E+00
2.086280E+00	1.797890E+00	2.094050E+00
2.069070E+00	1.851120E+00	2.069730E+00
2.137400E+00	1.813880E+00	2.030600E+00
2.194130E+00	1.700670E+00	2.062360E+00
2.114910E+00	1.726660E+00	2.117920E+00
2.240640E+00	1.641870E+00	2.109160E+00
2.191330E+00	1.622310E+00	2.192670E+00
2.284600E+00	1.576410E+00	2.172760E+00
2.039590E+00	2.707180E+00	2.156570E+00
2.070130E+00	2.772200E+00	2.208240E+00
2.023860E+00	2.163570E+00	1.983070E+00
2.069190E+00	2.061040E+00	1.968820E+00
2.088100E+00	1.933510E+00	1.986580E+00
2.417660E+00	1.551380E+00	2.098810E+00
2.374540E+00	1.528110E+00	2.172030E+00
2.460220E+00	1.491170E+00	2.175960E+00
2.124530E+00	2.824430E+00	2.218250E+00
2.184230E+00	2.874150E+00	2.265310E+00
2.164550E+00	2.855260E+00	2.187630E+00
2.138650E+00	2.811400E+00	2.118760E+00
2.601260E+00	1.459920E+00	2.130570E+00
2.529840E+00	1.476460E+00	2.148980E+00
2.639150E+00	1.396850E+00	2.193970E+00
2.596060E+00	1.380530E+00	2.257060E+00
2.682550E+00	1.352780E+00	2.263420E+00
2.219540E+00	2.893800E+00	2.161050E+00
2.263900E+00	2.931770E+00	2.230110E+00
2.825050E+00	1.348330E+00	2.221750E+00
2.767800E+00	1.340060E+00	2.255120E+00
2.828640E+00	1.315880E+00	2.289630E+00
2.324850E+00	2.960340E+00	2.252200E+00
2.386410E+00	2.983960E+00	2.317570E+00
2.372380E+00	2.973970E+00	2.234480E+00
2.348130E+00	2.948120E+00	2.152630E+00
2.899480E+00	1.339100E+00	2.287430E+00
2.435920E+00	2.994770E+00	2.229710E+00
2.479510E+00	3.009650E+00	2.320300E+00
3.042100E+00	1.377530E+00	2.308760E+00
2.543180E+00	3.015110E+00	2.363310E+00
2.601040E+00	3.022430E+00	2.432140E+00
2.594680E+00	3.007760E+00	2.358590E+00
2.566390E+00	2.997130E+00	2.269320E+00
3.178260E+00	1.441620E+00	2.349820E+00
3.138260E+00	1.391630E+00	2.408770E+00
3.213030E+00	1.414700E+00	2.438710E+00
2.661450E+00	3.003600E+00	2.359130E+00
2.709220E+00	3.023200E+00	2.451100E+00
2.706050E+00	2.983130E+00	2.260610E+00
3.247790E+00	1.475940E+00	2.373550E+00
3.249150E+00	1.454070E+00	2.421050E+00
2.787460E+00	2.970490E+00	2.378540E+00
2.780880E+00	3.000940E+00	2.469360E+00
3.390410E+00	1.557070E+00	2.418840E+00
3.303540E+00	1.492300E+00	2.421990E+00
2.853260E+00	2.979530E+00	2.475860E+00
2.947600E+00	2.950780E+00	2.496540E+00
2.932680E+00	2.927390E+00	2.379130E+00
3.475410E+00	1.636020E+00	2.374350E+00
3.013340E+00	2.927240E+00	2.456410E+00
3.008700E+00	2.940180E+00	2.509640E+00
3.100180E+00	2.897290E+00	2.377260E+00
3.615790E+00	1.779480E+00	2.374130E+00
3.573850E+00	1.692460E+00	2.411170E+00
3.612350E+00	1.742210E+00	2.438150E+00
3.069620E+00	2.926460E+00	2.496370E+00
3.146290E+00	2.908950E+00	2.468930E+00
3.189870E+00	2.906600E+00	2.417260E+00
3.274260E+00	2.906360E+00	2.354300E+00
3.576120E+00	2.344490E+00	2.314380E+00
3.572750E+00	2.264980E+00	2.302570E+00
3.577090E+00	2.204490E+00	2.255530E+00
3.612260E+00	2.119610E+00	2.354200E+00
3.619410E+00	2.073320E+00	2.329420E+00
3.645830E+00	2.001090E+00	2.347890E+00
3.663040E+00	1.876570E+00	2.399010E+00
3.670430E+00	1.950180E+00	2.419740E+00
3.619890E+00	1.786170E+00	2.457340E+00
3.229870E+00	2.920100E+00	2.469280E+00
3.315650E+00	2.921410E+00	2.452350E+00
3.364410E+00	2.921800E+00	2.404690E+00
3.446650E+00	2.917280E+00	2.353390E+00
3.602110E+00	2.502560E+00	2.319750E+00
3.590250E+00	2.423110E+00	2.353070E+00
3.654940E+00	2.045610E+00	2.409220E+00
3.668420E+00	1.988600E+00	2.435170E+00
3.402790E+00	2.935540E+00	2.465880E+00
3.496440E+00	2.926270E+00	2.482230E+00
3.524130E+00	2.917190E+00	2.419560E+00
3.552070E+00	2.890080E+00	2.388040E+00
3.599290E+00	2.830880E+00	2.367940E+00
3.623740E+00	2.738460E+00	2.366680E+00
3.635840E+00	2.781170E+00	2.434410E+00
3.612010E+00	2.630210E+00	2.360060E+00
3.606660E+00	2.564320E+00	2.330040E+00
3.568560E+00	2.900630E+00	2.487400E+00
3.610800E+00	2.852820E+00	2.463430E+00
3.628760E+00	2.815030E+00	2.446530E+00
1.875310E+00	2.569410E+00	2.373210E+00
1.917190E+00	2.631890E+00	2.398380E+00
1.917060E+00	2.598710E+00	2.305660E+00
1.865850E+00	2.486310E+00	2.255390E+00
1.841560E+00	2.503360E+00	2.347240E+00
1.850420E+00	2.379030E+00	2.215740E+00
1.802580E+00	2.375780E+00	2.323640E+00
1.839590E+00	2.284220E+00	2.179040E+00
1.808580E+00	2.297290E+00	2.250320E+00
1.838390E+00	2.223790E+00	2.174330E+00
1.805150E+00	2.220590E+00	2.230570E+00
1.839910E+00	2.161170E+00	2.191600E+00
2.049640E+00	1.633820E+00	2.280220E+00
2.019720E+00	1.680210E+00	2.252070E+00
2.087630E+00	1.657800E+00	2.220380E+00
2.139710E+00	1.598100E+00	2.257430E+00
2.092080E+00	1.573000E+00	2.328940E+00
2.182080E+00	1.535910E+00	2.311870E+00
1.955280E+00	2.691690E+00	2.412610E+00
2.006880E+00	2.747110E+00	2.417410E+00
1.978370E+00	2.697380E+00	2.352110E+00
1.963700E+00	2.110780E+00	2.057270E+00
1.900090E+00	2.125430E+00	2.118820E+00
1.942780E+00	2.010440E+00	2.106860E+00
2.011480E+00	1.911200E+00	2.083960E+00
1.953200E+00	1.891310E+00	2.163930E+00
2.026200E+00	1.788530E+00	2.173690E+00
2.326800E+00	1.507720E+00	2.236330E+00
2.275350E+00	1.495190E+00	2.309680E+00
2.366190E+00	1.453020E+00	2.313550E+00
2.073550E+00	2.811680E+00	2.426070E+00
2.133680E+00	2.863910E+00	2.471500E+00
2.114650E+00	2.838890E+00	2.399510E+00
2.079990E+00	2.794260E+00	2.322080E+00
2.519670E+00	1.416200E+00	2.263280E+00
2.453920E+00	1.419580E+00	2.334400E+00
2.554500E+00	1.370800E+00	2.317720E+00
2.527730E+00	1.365260E+00	2.360720E+00
2.586140E+00	1.324190E+00	2.387290E+00
2.166430E+00	2.873360E+00	2.377350E+00
2.204280E+00	2.919630E+00	2.438220E+00
2.740860E+00	1.300320E+00	2.348940E+00
2.676240E+00	1.291490E+00	2.387740E+00
2.751200E+00	1.254470E+00	2.414340E+00
2.254350E+00	2.962100E+00	2.451120E+00
2.312250E+00	2.990250E+00	2.508870E+00
2.295190E+00	2.979700E+00	2.428230E+00
2.268600E+00	2.946780E+00	2.350340E+00
2.835760E+00	1.261010E+00	2.394510E+00
2.353970E+00	2.993020E+00	2.419010E+00
2.396690E+00	3.012080E+00	2.500400E+00
2.987070E+00	1.288820E+00	2.418680E+00
2.941320E+00	1.226800E+00	2.484330E+00
3.021510E+00	1.236160E+00	2.509360E+00
2.449820E+00	3.036840E+00	2.528440E+00
2.503290E+00	3.057420E+00	2.593220E+00
2.492820E+00	3.050170E+00	2.513260E+00
2.471490E+00	3.030470E+00	2.430940E+00
3.086990E+00	1.341950E+00	2.430570E+00
3.091320E+00	1.290950E+00	2.503280E+00
2.555940E+00	3.047390E+00	2.518100E+00
2.612180E+00	3.054520E+00	2.619030E+00
3.190400E+00	1.354150E+00	2.498280E+00
2.659620E+00	3.039160E+00	2.533170E+00
2.713060E+00	3.057320E+00	2.636870E+00
3.299790E+00	1.440640E+00	2.511080E+00
2.776100E+00	3.019270E+00	2.558230E+00
2.779370E+00	3.043880E+00	2.651930E+00
3.367230E+00	1.495640E+00	2.492150E+00
3.380360E+00	1.475540E+00	2.541550E+00
2.841810E+00	3.022740E+00	2.654960E+00
2.928740E+00	2.993750E+00	2.656350E+00
2.889280E+00	2.986740E+00	2.570420E+00
3.483650E+00	1.616390E+00	2.504160E+00
3.435880E+00	1.520850E+00	2.553610E+00
3.000700E+00	2.951450E+00	2.582480E+00
2.989540E+00	2.975520E+00	2.662570E+00
3.619230E+00	1.723770E+00	2.504200E+00
3.575940E+00	1.657850E+00	2.559740E+00
3.055970E+00	2.961290E+00	2.660470E+00
3.121860E+00	2.937710E+00	2.658230E+00
3.134720E+00	2.917680E+00	2.573040E+00
3.586960E+00	2.265170E+00	2.382410E+00
3.611520E+00	2.194600E+00	2.405670E+00
3.683460E+00	1.931100E+00	2.506920E+00
3.680350E+00	1.852860E+00	2.547150E+00
3.643310E+00	1.790480E+00	2.537170E+00
3.195480E+00	2.934910E+00	2.651370E+00
3.270130E+00	2.934380E+00	2.651160E+00
3.288040E+00	2.920970E+00	2.566290E+00
3.617320E+00	2.444980E+00	2.434350E+00
3.616060E+00	2.363200E+00	2.490050E+00
3.617990E+00	2.255250E+00	2.488880E+00
3.651280E+00	2.158460E+00	2.539620E+00
3.655140E+00	2.081280E+00	2.502410E+00
3.672710E+00	2.004520E+00	2.497780E+00
3.344360E+00	2.934840E+00	2.660210E+00
3.433010E+00	2.941830E+00	2.680970E+00
3.433210E+00	2.931510E+00	2.587650E+00
3.645970E+00	2.721640E+00	2.476520E+00
3.635720E+00	2.633000E+00	2.490700E+00
3.631120E+00	2.516630E+00	2.481600E+00
3.638390E+00	2.556260E+00	2.580440E+00
3.625690E+00	2.422470E+00	2.520330E+00
3.482710E+00	2.931420E+00	2.663420E+00
3.554900E+00	2.910320E+00	2.634480E+00
3.610490E+00	2.841820E+00	2.589350E+00
3.633070E+00	2.758320E+00	2.547800E+00
3.643530E+00	2.654320E+00	2.580380E+00
3.640840E+00	2.598680E+00	2.586300E+00
1.815790E+00	2.527610E+00	2.521500E+00
1.863290E+00	2.590160E+00	2.546930E+00
1.846420E+00	2.548920E+00	2.444030E+00
1.790550E+00	2.439010E+00	2.407460E+00
1.780880E+00	2.466330E+00	2.495790E+00
1.767300E+00	2.368900E+00	2.396150E+00
1.750180E+00	2.372850E+00	2.461420E+00
1.734110E+00	2.300890E+00	2.397430E+00
1.948920E+00	1.580210E+00	2.450850E+00
1.913680E+00	1.654810E+00	2.380930E+00
2.003370E+00	1.621290E+00	2.344760E+00
2.043840E+00	1.565800E+00	2.381280E+00
2.012900E+00	1.553900E+00	2.429780E+00
2.067450E+00	1.515370E+00	2.437570E+00
1.937680E+00	2.712900E+00	2.605780E+00
1.981800E+00	2.754580E+00	2.617850E+00
1.958780E+00	2.721540E+00	2.562980E+00
1.935970E+00	2.677200E+00	2.486490E+00
1.912060E+00	2.669690E+00	2.582540E+00
1.758550E+00	2.246720E+00	2.311340E+00
1.772320E+00	2.128590E+00	2.294760E+00
1.838790E+00	2.043470E+00	2.224250E+00
1.763620E+00	2.020300E+00	2.317580E+00
1.877020E+00	1.922480E+00	2.222480E+00
1.798980E+00	1.935610E+00	2.304760E+00
1.923070E+00	1.823110E+00	2.250820E+00
1.843680E+00	1.843230E+00	2.316300E+00
1.954690E+00	1.714520E+00	2.282020E+00
1.878350E+00	1.744730E+00	2.338690E+00
2.223280E+00	1.483030E+00	2.376700E+00
2.164560E+00	1.471720E+00	2.445670E+00
2.263360E+00	1.437180E+00	2.451120E+00
2.038480E+00	2.808250E+00	2.626890E+00
2.086110E+00	2.862610E+00	2.664580E+00
2.072800E+00	2.833670E+00	2.600520E+00
2.038160E+00	2.788180E+00	2.530990E+00
2.404580E+00	1.405960E+00	2.399110E+00
2.355660E+00	1.395740E+00	2.461050E+00
2.446790E+00	1.351100E+00	2.478120E+00
2.119130E+00	2.865720E+00	2.576950E+00
2.155670E+00	2.906390E+00	2.637860E+00
2.542290E+00	1.293610E+00	2.489030E+00
2.637370E+00	1.246490E+00	2.480800E+00
2.610360E+00	1.229000E+00	2.538920E+00
2.662030E+00	1.200860E+00	2.563610E+00
2.208650E+00	2.948610E+00	2.664300E+00
2.257240E+00	2.985070E+00	2.674260E+00
2.242770E+00	2.965830E+00	2.626860E+00
2.212380E+00	2.934040E+00	2.552760E+00
2.756670E+00	1.200090E+00	2.516550E+00
2.290250E+00	2.989540E+00	2.615400E+00
2.315580E+00	3.017920E+00	2.708470E+00
2.879850E+00	1.186620E+00	2.524150E+00
2.849390E+00	1.151900E+00	2.593470E+00
2.917530E+00	1.160820E+00	2.609960E+00
2.388170E+00	3.045800E+00	2.722220E+00
2.436470E+00	3.069070E+00	2.734070E+00
2.420060E+00	3.055030E+00	2.685530E+00
2.396490E+00	3.024460E+00	2.618200E+00
2.985150E+00	1.196600E+00	2.579650E+00
2.467700E+00	3.071250E+00	2.680340E+00
2.508700E+00	3.096250E+00	2.788970E+00
3.086860E+00	1.249350E+00	2.593030E+00
2.561760E+00	3.086600E+00	2.695790E+00
2.616570E+00	3.093460E+00	2.794890E+00
3.170260E+00	1.305180E+00	2.585060E+00
2.668600E+00	3.081400E+00	2.723590E+00
2.673270E+00	3.094280E+00	2.799220E+00
3.278960E+00	1.375010E+00	2.646400E+00
2.717340E+00	3.094240E+00	2.797170E+00
2.791420E+00	3.066330E+00	2.744340E+00
3.379660E+00	1.462480E+00	2.609610E+00
2.903120E+00	3.039820E+00	2.795590E+00
2.888250E+00	3.030730E+00	2.717610E+00
3.502540E+00	1.591350E+00	2.631810E+00
3.449770E+00	1.513940E+00	2.681850E+00
2.979870E+00	2.999120E+00	2.734150E+00
2.962440E+00	3.020480E+00	2.811640E+00
3.627180E+00	1.713830E+00	2.615060E+00
3.557860E+00	1.652610E+00	2.690510E+00
3.025390E+00	3.005910E+00	2.815090E+00
3.086850E+00	2.983420E+00	2.815040E+00
3.105800E+00	2.959710E+00	2.736240E+00
3.702030E+00	1.876450E+00	2.617940E+00
3.646650E+00	1.802650E+00	2.671460E+00
3.684530E+00	1.851030E+00	2.686990E+00
3.150790E+00	2.956530E+00	2.813320E+00
3.220800E+00	2.956940E+00	2.809180E+00
3.244660E+00	2.946660E+00	2.732790E+00
3.648000E+00	2.277580E+00	2.614380E+00
3.679020E+00	2.179510E+00	2.639640E+00
3.679050E+00	2.229900E+00	2.694160E+00
3.689640E+00	2.071220E+00	2.645570E+00
3.699510E+00	1.963240E+00	2.623450E+00
3.695360E+00	1.887820E+00	2.688340E+00
3.281970E+00	2.942870E+00	2.823610E+00
3.363380E+00	2.943660E+00	2.843630E+00
3.374050E+00	2.943190E+00	2.755110E+00
3.653420E+00	2.487700E+00	2.638680E+00
3.654600E+00	2.372510E+00	2.658210E+00
3.666500E+00	2.440300E+00	2.697520E+00
3.670230E+00	2.278640E+00	2.689980E+00
3.413560E+00	2.939730E+00	2.820290E+00
3.481560E+00	2.924740E+00	2.776950E+00
3.582260E+00	2.908450E+00	2.765730E+00
3.609520E+00	2.894370E+00	2.714610E+00
3.629880E+00	2.851410E+00	2.708500E+00
3.649910E+00	2.759250E+00	2.713050E+00
3.643150E+00	2.794440E+00	2.787890E+00
3.663370E+00	2.661740E+00	2.695110E+00
3.658010E+00	2.559890E+00	2.679850E+00
3.664710E+00	2.477480E+00	2.720770E+00
3.623330E+00	2.864950E+00	2.787450E+00
3.638520E+00	2.830080E+00	2.791170E+00
1.624680E+00	2.110470E+00	2.537430E+00
1.644430E+00	2.164100E+00	2.522960E+00
1.645680E+00	2.113960E+00	2.493600E+00
1.651500E+00	2.054080E+00	2.466690E+00
1.611780E+00	2.051880E+00	2.538090E+00
1.665720E+00	1.975760E+00	2.447510E+00
1.609080E+00	1.938140E+00	2.539010E+00
1.669160E+00	1.888710E+00	2.482950E+00
1.843700E+00	1.577270E+00	2.532500E+00
1.816160E+00	1.622520E+00	2.514350E+00
1.875060E+00	1.608470E+00	2.473210E+00
1.890250E+00	1.542260E+00	2.533430E+00
1.911600E+00	2.742440E+00	2.808400E+00
1.956020E+00	2.781640E+00	2.794850E+00
1.929180E+00	2.744120E+00	2.747790E+00
1.913710E+00	2.702970E+00	2.666190E+00
1.881540E+00	2.688350E+00	2.763090E+00
1.866700E+00	2.617770E+00	2.622820E+00
1.845750E+00	2.612680E+00	2.700840E+00
1.796950E+00	2.521300E+00	2.605690E+00
1.740620E+00	2.397640E+00	2.563790E+00
1.687790E+00	2.277960E+00	2.509340E+00
1.692010E+00	2.167310E+00	2.413870E+00
1.706480E+00	2.050470E+00	2.384760E+00
1.723350E+00	1.939270E+00	2.389610E+00
1.775160E+00	1.855550E+00	2.386620E+00
1.722130E+00	1.855510E+00	2.448940E+00
1.812300E+00	1.767480E+00	2.403000E+00
1.751240E+00	1.782680E+00	2.465700E+00
1.843960E+00	1.678580E+00	2.429310E+00
1.783900E+00	1.696510E+00	2.484250E+00
1.996470E+00	1.483280E+00	2.540870E+00
2.087340E+00	1.459230E+00	2.511600E+00
2.072520E+00	1.436520E+00	2.575090E+00
2.138070E+00	1.418020E+00	2.575770E+00
1.999570E+00	2.795990E+00	2.713900E+00
2.006810E+00	2.836200E+00	2.825420E+00
2.303740E+00	1.386980E+00	2.522550E+00
2.249590E+00	1.388090E+00	2.589590E+00
2.346830E+00	1.343440E+00	2.593770E+00
2.061800E+00	2.884440E+00	2.837810E+00
2.112000E+00	2.906790E+00	2.820200E+00
2.067830E+00	2.871650E+00	2.763740E+00
2.487820E+00	1.292850E+00	2.553840E+00
2.439190E+00	1.298430E+00	2.612470E+00
2.529400E+00	1.249190E+00	2.627690E+00
2.149240E+00	2.917940E+00	2.736860E+00
2.177290E+00	2.945390E+00	2.859060E+00
2.610550E+00	1.206310E+00	2.623100E+00
2.715640E+00	1.151040E+00	2.656580E+00
2.236110E+00	2.978180E+00	2.760850E+00
2.804400E+00	1.131550E+00	2.646890E+00
2.778250E+00	1.111850E+00	2.701270E+00
2.836340E+00	1.082910E+00	2.729410E+00
2.299370E+00	3.017510E+00	2.800170E+00
2.346360E+00	3.038030E+00	2.867100E+00
2.352160E+00	3.036780E+00	2.781350E+00
2.908250E+00	1.106850E+00	2.682790E+00
2.418050E+00	3.060590E+00	2.818610E+00
2.985390E+00	1.143870E+00	2.663250E+00
2.487690E+00	3.099370E+00	2.897760E+00
2.555250E+00	3.126750E+00	2.937600E+00
2.533010E+00	3.112830E+00	2.871390E+00
3.078240E+00	1.178510E+00	2.678870E+00
2.592240E+00	3.112670E+00	2.879280E+00
2.600460E+00	3.128910E+00	2.942840E+00
3.200370E+00	1.255030E+00	2.692840E+00
2.639020E+00	3.124000E+00	2.943080E+00
2.696350E+00	3.110190E+00	2.888640E+00
3.286090E+00	1.304610E+00	2.728620E+00
3.272910E+00	1.266640E+00	2.757550E+00
3.309400E+00	1.292000E+00	2.769730E+00
2.805080E+00	3.110010E+00	2.940240E+00
2.770470E+00	3.091720E+00	2.848000E+00
3.395340E+00	1.440000E+00	2.728470E+00
3.350820E+00	1.342320E+00	2.775540E+00
2.852400E+00	3.071870E+00	2.868160E+00
2.891860E+00	3.095550E+00	2.963460E+00
3.515930E+00	1.565210E+00	2.765130E+00
3.476350E+00	1.481000E+00	2.775220E+00
2.955680E+00	3.045090E+00	2.890890E+00
2.954540E+00	3.081320E+00	2.984690E+00
3.615950E+00	1.702280E+00	2.740990E+00
3.570170E+00	1.637720E+00	2.793070E+00
3.007040E+00	3.059990E+00	2.965450E+00
3.058150E+00	3.049390E+00	2.997670E+00
3.073470E+00	3.010880E+00	2.898210E+00
3.678030E+00	1.843060E+00	2.763240E+00
3.640700E+00	1.758170E+00	2.811010E+00
3.126390E+00	3.007630E+00	2.989750E+00
3.195540E+00	2.994560E+00	2.991500E+00
3.199760E+00	2.971900E+00	2.897120E+00
3.692860E+00	2.174790E+00	2.742530E+00
3.700680E+00	2.090190E+00	2.761190E+00
3.704810E+00	1.977090E+00	2.794940E+00
3.712320E+00	2.035940E+00	2.822770E+00
3.694950E+00	1.910500E+00	2.740780E+00
3.250150E+00	2.979030E+00	2.971180E+00
3.304320E+00	2.965050E+00	3.011900E+00
3.311100E+00	2.954680E+00	2.918000E+00
3.664740E+00	2.412970E+00	2.774320E+00
3.680740E+00	2.323400E+00	2.846080E+00
3.684850E+00	2.234200E+00	2.792720E+00
3.711830E+00	2.131140E+00	2.827360E+00
3.714290E+00	2.067610E+00	2.842780E+00
3.358010E+00	2.963030E+00	2.970630E+00
3.422080E+00	2.948320E+00	2.930410E+00
3.521770E+00	2.935550E+00	2.918580E+00
3.559300E+00	2.919420E+00	2.850790E+00
3.659010E+00	2.739410E+00	2.842730E+00
3.667120E+00	2.651940E+00	2.861080E+00
3.678920E+00	2.703710E+00	2.893720E+00
3.654240E+00	2.552170E+00	2.827360E+00
3.660440E+00	2.475170E+00	2.809590E+00
3.584530E+00	2.923900E+00	2.933750E+00
3.609840E+00	2.890050E+00	2.874350E+00
3.655380E+00	2.816240E+00	2.905570E+00
3.678050E+00	2.740580E+00	2.921040E+00
1.552110E+00	2.067630E+00	2.672700E+00
1.580840E+00	2.136410E+00	2.677880E+00
1.591220E+00	2.091780E+00	2.601880E+00
1.564120E+00	1.976160E+00	2.603470E+00
1.531280E+00	1.995230E+00	2.671270E+00
1.561800E+00	1.906490E+00	2.611700E+00
1.519010E+00	1.879990E+00	2.685160E+00
1.566010E+00	1.840810E+00	2.629510E+00
1.841280E+00	2.691220E+00	2.922600E+00
1.879160E+00	2.741700E+00	2.947780E+00
1.868210E+00	2.703520E+00	2.859610E+00
1.830420E+00	2.619800E+00	2.801930E+00
1.818090E+00	2.636570E+00	2.895730E+00
1.781260E+00	2.530840E+00	2.733840E+00
1.775650E+00	2.550870E+00	2.844270E+00
1.734720E+00	2.428400E+00	2.673850E+00
1.731050E+00	2.452410E+00	2.785170E+00
1.682530E+00	2.320320E+00	2.631390E+00
1.682840E+00	2.351340E+00	2.737880E+00
1.631420E+00	2.207130E+00	2.602710E+00
1.623970E+00	2.243050E+00	2.696850E+00
1.687400E+00	1.799120E+00	2.518940E+00
1.624130E+00	1.822500E+00	2.571050E+00
1.718950E+00	1.707250E+00	2.538040E+00
1.649660E+00	1.719700E+00	2.595330E+00
1.760220E+00	1.639030E+00	2.552910E+00
1.699060E+00	1.632750E+00	2.613350E+00
1.795670E+00	1.550180E+00	2.610020E+00
1.891790E+00	1.484120E+00	2.608780E+00
1.844430E+00	1.452420E+00	2.710920E+00
1.952620E+00	1.437710E+00	2.674290E+00
1.937740E+00	2.783310E+00	2.879030E+00
2.076010E+00	1.405520E+00	2.683520E+00
2.178360E+00	1.384180E+00	2.669090E+00
2.165230E+00	1.365970E+00	2.735300E+00
2.247190E+00	1.339550E+00	2.753260E+00
1.990730E+00	2.842890E+00	2.908180E+00
2.030310E+00	2.882090E+00	2.959340E+00
2.034640E+00	2.876470E+00	2.884830E+00
2.388600E+00	1.302710E+00	2.668600E+00
2.339490E+00	1.316340E+00	2.706110E+00
2.423430E+00	1.261130E+00	2.743470E+00
2.097450E+00	2.913030E+00	2.906320E+00
2.577840E+00	1.194910E+00	2.709580E+00
2.520360E+00	1.217570E+00	2.747540E+00
2.584080E+00	1.172440E+00	2.774800E+00
2.162990E+00	2.952620E+00	2.962420E+00
2.212890E+00	2.984980E+00	2.975750E+00
2.201690E+00	2.972650E+00	2.921460E+00
2.648840E+00	1.146010E+00	2.755880E+00
2.257210E+00	3.003510E+00	2.894920E+00
2.262920E+00	3.018170E+00	3.022690E+00
2.762160E+00	1.096860E+00	2.774830E+00
2.842710E+00	1.062740E+00	2.812320E+00
2.324170E+00	3.044960E+00	3.049720E+00
2.382120E+00	3.063350E+00	3.039090E+00
2.330580E+00	3.044160E+00	2.965930E+00
2.917580E+00	1.069080E+00	2.791590E+00
2.415060E+00	3.071470E+00	2.949590E+00
2.432910E+00	3.083200E+00	3.029610E+00
3.040240E+00	1.094380E+00	2.770590E+00
2.506860E+00	3.111750E+00	3.037890E+00
3.160050E+00	1.170290E+00	2.782840E+00
3.116840E+00	1.127130E+00	2.839290E+00
3.179130E+00	1.143810E+00	2.885030E+00
2.624400E+00	3.125000E+00	3.028510E+00
3.242110E+00	1.225880E+00	2.779090E+00
3.243100E+00	1.205340E+00	2.857310E+00
2.720130E+00	3.132350E+00	3.076100E+00
2.688030E+00	3.128970E+00	2.987960E+00
3.301130E+00	1.274820E+00	2.823240E+00
2.762600E+00	3.132170E+00	3.015840E+00
2.769470E+00	3.134310E+00	3.089730E+00
3.435760E+00	1.436930E+00	2.858440E+00
3.371010E+00	1.335630E+00	2.895210E+00
2.805790E+00	3.128910E+00	3.095090E+00
2.853450E+00	3.112470E+00	3.051200E+00
3.505090E+00	1.504230E+00	2.851630E+00
3.489740E+00	1.477640E+00	2.896110E+00
2.924320E+00	3.095190E+00	3.042040E+00
3.610690E+00	1.677830E+00	2.854940E+00
3.535130E+00	1.594680E+00	2.902220E+00
3.515590E+00	1.508680E+00	2.918710E+00
2.995680E+00	3.068700E+00	3.060460E+00
3.085460E+00	3.034280E+00	3.096410E+00
3.661340E+00	1.818480E+00	2.905820E+00
3.695760E+00	1.885850E+00	2.820300E+00
3.692320E+00	1.900500E+00	2.892600E+00
3.620760E+00	1.734260E+00	2.912350E+00
3.142220E+00	3.010710E+00	3.146880E+00
3.159250E+00	2.997510E+00	3.068350E+00
3.718960E+00	2.017520E+00	2.886290E+00
3.702370E+00	1.953270E+00	2.939980E+00
3.192110E+00	2.999510E+00	3.133260E+00
3.234660E+00	2.984130E+00	3.066130E+00
3.303320E+00	2.965670E+00	3.114100E+00
3.687150E+00	2.394600E+00	2.898520E+00
3.704450E+00	2.309160E+00	2.982960E+00
3.712310E+00	2.229180E+00	2.941090E+00
3.724730E+00	2.148970E+00	2.915690E+00
3.723080E+00	2.075410E+00	2.910730E+00
3.369830E+00	2.958490E+00	3.046900E+00
3.442430E+00	2.942130E+00	3.098040E+00
3.494050E+00	2.939120E+00	3.011920E+00
3.682350E+00	2.678420E+00	2.982260E+00
3.674480E+00	2.599700E+00	2.997830E+00
3.671080E+00	2.540580E+00	2.963030E+00
3.681280E+00	2.468520E+00	2.931810E+00
3.515650E+00	2.936450E+00	3.093720E+00
3.557970E+00	2.930810E+00	3.018560E+00
3.618950E+00	2.883380E+00	3.024930E+00
3.662150E+00	2.832700E+00	3.039070E+00
3.676290E+00	2.800480E+00	3.011910E+00
3.675190E+00	2.751720E+00	3.016810E+00
3.679220E+00	2.783620E+00	3.051560E+00
3.676340E+00	2.805260E+00	3.067310E+00
1.489130E+00	2.023980E+00	2.823790E+00
1.524240E+00	2.093460E+00	2.830430E+00
1.521280E+00	2.044460E+00	2.748630E+00
1.490270E+00	1.927390E+00	2.744170E+00
1.466420E+00	1.953520E+00	2.816550E+00
1.479670E+00	1.863190E+00	2.752450E+00
1.451510E+00	1.861410E+00	2.808030E+00
1.472580E+00	1.802200E+00	2.777240E+00
1.810360E+00	2.664900E+00	3.078470E+00
1.837000E+00	2.711810E+00	3.074170E+00
1.826200E+00	2.672030E+00	2.991740E+00
1.776860E+00	2.576350E+00	2.946520E+00
1.782830E+00	2.603150E+00	3.045360E+00
1.731030E+00	2.478170E+00	2.892820E+00
1.738960E+00	2.509380E+00	3.001480E+00
1.685450E+00	2.377920E+00	2.843110E+00
1.689670E+00	2.403260E+00	2.948120E+00
1.629230E+00	2.272740E+00	2.796370E+00
1.631350E+00	2.299230E+00	2.894500E+00
1.576560E+00	2.162750E+00	2.764280E+00
1.575200E+00	2.192690E+00	2.849590E+00
1.583510E+00	1.740100E+00	2.656510E+00
1.523370E+00	1.767030E+00	2.718930E+00
1.620180E+00	1.643950E+00	2.680620E+00
1.550540E+00	1.665070E+00	2.747100E+00
1.681340E+00	1.560450E+00	2.704390E+00
1.593900E+00	1.574990E+00	2.771610E+00
1.750340E+00	1.483500E+00	2.734940E+00
1.652690E+00	1.477260E+00	2.820930E+00
1.790300E+00	1.440270E+00	2.767500E+00
1.746070E+00	1.436880E+00	2.810530E+00
1.829650E+00	1.404200E+00	2.828950E+00
1.862180E+00	2.760020E+00	3.117510E+00
1.910220E+00	2.801720E+00	3.091800E+00
1.876640E+00	2.753170E+00	3.036530E+00
1.994060E+00	1.405430E+00	2.734290E+00
1.928400E+00	1.401920E+00	2.774830E+00
2.025690E+00	1.376610E+00	2.806180E+00
1.952440E+00	2.820150E+00	3.000280E+00
1.965390E+00	2.857800E+00	3.127020E+00
2.153020E+00	1.340000E+00	2.832800E+00
2.261200E+00	1.310300E+00	2.867280E+00
2.020400E+00	2.903590E+00	3.145990E+00
2.073480E+00	2.926790E+00	3.123160E+00
2.022640E+00	2.888110E+00	3.058370E+00
2.362720E+00	1.268560E+00	2.864350E+00
2.477750E+00	1.218240E+00	2.857100E+00
2.446690E+00	1.225430E+00	2.928440E+00
2.513160E+00	1.190420E+00	2.968510E+00
2.102040E+00	2.924720E+00	3.026320E+00
2.122680E+00	2.945340E+00	3.102310E+00
2.597060E+00	1.156770E+00	2.885690E+00
2.184520E+00	2.975820E+00	3.088840E+00
2.702550E+00	1.103880E+00	2.872670E+00
2.674900E+00	1.105230E+00	2.935570E+00
2.735570E+00	1.067590E+00	2.969400E+00
2.252550E+00	3.025830E+00	3.126400E+00
2.292460E+00	3.047120E+00	3.149370E+00
2.295740E+00	3.039590E+00	3.094770E+00
2.809250E+00	1.056370E+00	2.905320E+00
2.356130E+00	3.065300E+00	3.154710E+00
2.894360E+00	1.045990E+00	2.879740E+00
2.436390E+00	3.086750E+00	3.105830E+00
2.987700E+00	1.051990E+00	2.892730E+00
2.503040E+00	3.123620E+00	3.161420E+00
2.567710E+00	3.148670E+00	3.199280E+00
2.539810E+00	3.131000E+00	3.131360E+00
3.106950E+00	1.080920E+00	2.913670E+00
3.204960E+00	1.102400E+00	2.964090E+00
2.595640E+00	3.135790E+00	3.139650E+00
2.607100E+00	3.154190E+00	3.207740E+00
3.262800E+00	1.169730E+00	2.949620E+00
2.642050E+00	3.154670E+00	3.213450E+00
2.691010E+00	3.146050E+00	3.170030E+00
3.318750E+00	1.248830E+00	2.925800E+00
2.794690E+00	3.147340E+00	3.174870E+00
3.444050E+00	1.388240E+00	2.975840E+00
3.403590E+00	1.284430E+00	2.995170E+00
2.886600E+00	3.148360E+00	3.223460E+00
2.853970E+00	3.129130E+00	3.139620E+00
3.496030E+00	1.458630E+00	2.947690E+00
2.931890E+00	3.106750E+00	3.148740E+00
2.944120E+00	3.139780E+00	3.246760E+00
3.610380E+00	1.662040E+00	2.977140E+00
3.565330E+00	1.586780E+00	3.010130E+00
3.546030E+00	1.510120E+00	2.984850E+00
2.984040E+00	3.120060E+00	3.232460E+00
3.029760E+00	3.107650E+00	3.278430E+00
3.028590E+00	3.086180E+00	3.184110E+00
3.681390E+00	1.880420E+00	2.993360E+00
3.660760E+00	1.798490E+00	3.041850E+00
3.632030E+00	1.742180E+00	2.990620E+00
3.063780E+00	3.088900E+00	3.252270E+00
3.113270E+00	3.045100E+00	3.236770E+00
3.710840E+00	2.019710E+00	3.002750E+00
3.698740E+00	1.939650E+00	3.057800E+00
3.180890E+00	3.016120E+00	3.204280E+00
3.253600E+00	2.995170E+00	3.195920E+00
3.314770E+00	2.981490E+00	3.182110E+00
3.693950E+00	2.380470E+00	3.044150E+00
3.713510E+00	2.300080E+00	3.092020E+00
3.715750E+00	2.229890E+00	3.070180E+00
3.724940E+00	2.144940E+00	3.039530E+00
3.724120E+00	2.089400E+00	2.987750E+00
3.374990E+00	2.972970E+00	3.169360E+00
3.443700E+00	2.965540E+00	3.218370E+00
3.674740E+00	2.616150E+00	3.084010E+00
3.673870E+00	2.530690E+00	3.116050E+00
3.679960E+00	2.596460E+00	3.149110E+00
3.679840E+00	2.463970E+00	3.049040E+00
3.513950E+00	2.951170E+00	3.193920E+00
3.573620E+00	2.923100E+00	3.133380E+00
3.628140E+00	2.895090E+00	3.178070E+00
3.651540E+00	2.861430E+00	3.111870E+00
3.675850E+00	2.777890E+00	3.123070E+00
3.680210E+00	2.687930E+00	3.141170E+00
3.681110E+00	2.632640E+00	3.133980E+00
3.662580E+00	2.864760E+00	3.186600E+00
3.671660E+00	2.829920E+00	3.120780E+00
1.621820E+00	2.296790E+00	3.052320E+00
1.651150E+00	2.349780E+00	3.079450E+00
1.638720E+00	2.321370E+00	2.999320E+00
1.577460E+00	2.214100E+00	2.934700E+00
1.583770E+00	2.230440E+00	3.020170E+00
1.529600E+00	2.126490E+00	2.895460E+00
1.522320E+00	2.126340E+00	2.969390E+00
1.468590E+00	2.016090E+00	2.900280E+00
1.422630E+00	1.880470E+00	2.888280E+00
1.418320E+00	1.765040E+00	2.879380E+00
1.478270E+00	1.687560E+00	2.824550E+00
1.416950E+00	1.643800E+00	2.933670E+00
1.524140E+00	1.596530E+00	2.832490E+00
1.470340E+00	1.603200E+00	2.891530E+00
1.568260E+00	1.519540E+00	2.855270E+00
1.506270E+00	1.539690E+00	2.910050E+00
1.594650E+00	1.472330E+00	2.880560E+00
1.551730E+00	1.476390E+00	2.933180E+00
1.615790E+00	1.435860E+00	2.930490E+00
1.827030E+00	2.704610E+00	3.151960E+00
1.794130E+00	2.634070E+00	3.129420E+00
1.759280E+00	2.558540E+00	3.116810E+00
1.704390E+00	2.436380E+00	3.070770E+00
1.729540E+00	1.406590E+00	2.924200E+00
1.843120E+00	1.381920E+00	2.933550E+00
1.900420E+00	2.806360E+00	3.182070E+00
1.856220E+00	2.758250E+00	3.173170E+00
1.953300E+00	1.371940E+00	2.921330E+00
2.064400E+00	1.357270E+00	2.905240E+00
2.048940E+00	1.355820E+00	2.966570E+00
2.136250E+00	1.336120E+00	2.990570E+00
1.958580E+00	2.866210E+00	3.228890E+00
1.996460E+00	2.899360E+00	3.248010E+00
1.997210E+00	2.895160E+00	3.195500E+00
2.298120E+00	1.292690E+00	2.924800E+00
2.241130E+00	1.313080E+00	2.958050E+00
2.329030E+00	1.272370E+00	2.999830E+00
2.051650E+00	2.929520E+00	3.243090E+00
2.434490E+00	1.220530E+00	3.015280E+00
2.521290E+00	1.171500E+00	3.067240E+00
2.122110E+00	2.959410E+00	3.178790E+00
2.590660E+00	1.135270E+00	3.033670E+00
2.176990E+00	2.995640E+00	3.224780E+00
2.215870E+00	3.022040E+00	3.249510E+00
2.218190E+00	3.017120E+00	3.183790E+00
2.666480E+00	1.095130E+00	3.003800E+00
2.740730E+00	1.043140E+00	3.070390E+00
2.275790E+00	3.049490E+00	3.243690E+00
2.809930E+00	1.021150E+00	3.016040E+00
2.360500E+00	3.078110E+00	3.278360E+00
2.422460E+00	3.100380E+00	3.311920E+00
2.392120E+00	3.089760E+00	3.238400E+00
2.921070E+00	1.002620E+00	2.999690E+00
2.444670E+00	3.106170E+00	3.224660E+00
2.482270E+00	3.124070E+00	3.328880E+00
3.054040E+00	1.010710E+00	2.996070E+00
3.010380E+00	9.824080E-01	3.071510E+00
3.088080E+00	9.931860E-01	3.089470E+00
2.542100E+00	3.142110E+00	3.287350E+00
3.167530E+00	1.051730E+00	3.047910E+00
2.635090E+00	3.155290E+00	3.290230E+00
3.276330E+00	1.129870E+00	3.045730E+00
2.690340E+00	3.167570E+00	3.324790E+00
2.691350E+00	3.165960E+00	3.269380E+00
3.348850E+00	1.206970E+00	3.021690E+00
2.726190E+00	3.172490E+00	3.337230E+00
2.768500E+00	3.170230E+00	3.296280E+00
3.462010E+00	1.344110E+00	3.092030E+00
3.412880E+00	1.254020E+00	3.078570E+00
2.857040E+00	3.157730E+00	3.314090E+00
3.531450E+00	1.430860E+00	3.042690E+00
2.928160E+00	3.143420E+00	3.324350E+00
3.606260E+00	1.616430E+00	3.074700E+00
3.579820E+00	1.521120E+00	3.090160E+00
3.610160E+00	1.586870E+00	3.140280E+00
2.983130E+00	3.123850E+00	3.312810E+00
3.032940E+00	3.098840E+00	3.380950E+00
3.685830E+00	1.867240E+00	3.102930E+00
3.675510E+00	1.791990E+00	3.150760E+00
3.654020E+00	1.691850E+00	3.096240E+00
3.637280E+00	1.627460E+00	3.128510E+00
3.077810E+00	3.073680E+00	3.327450E+00
3.130660E+00	3.027120E+00	3.369100E+00
3.721460E+00	2.006700E+00	3.143300E+00
3.717320E+00	2.067820E+00	3.063930E+00
3.731260E+00	2.090320E+00	3.127670E+00
3.702820E+00	1.925190E+00	3.150560E+00
3.203720E+00	3.010340E+00	3.323940E+00
3.282260E+00	2.993070E+00	3.302820E+00
3.332360E+00	2.991760E+00	3.245400E+00
3.726960E+00	2.332700E+00	3.158840E+00
3.739340E+00	2.251810E+00	3.195540E+00
3.738470E+00	2.305840E+00	3.213990E+00
3.742740E+00	2.160270E+00	3.155780E+00
3.353220E+00	2.988470E+00	3.340800E+00
3.397480E+00	2.986760E+00	3.334140E+00
3.402430E+00	2.983810E+00	3.283290E+00
3.681470E+00	2.573750E+00	3.251540E+00
3.684880E+00	2.629940E+00	3.177900E+00
3.684290E+00	2.647470E+00	3.232200E+00
3.696440E+00	2.490810E+00	3.246950E+00
3.715460E+00	2.417460E+00	3.182160E+00
3.733350E+00	2.341890E+00	3.226570E+00
3.421180E+00	2.978870E+00	3.334970E+00
3.476520E+00	2.958040E+00	3.342050E+00
3.587500E+00	2.917890E+00	3.275870E+00
3.627400E+00	2.900230E+00	3.250170E+00
3.663980E+00	2.768020E+00	3.271380E+00
3.674390E+00	2.824690E+00	3.194170E+00
3.655880E+00	2.848320E+00	3.262790E+00
3.676050E+00	2.690870E+00	3.270190E+00
3.646400E+00	2.884230E+00	3.237820E+00
1.645250E+00	2.351800E+00	3.247960E+00
1.677210E+00	2.396580E+00	3.234620E+00
1.642160E+00	2.344830E+00	3.194070E+00
1.606560E+00	2.280120E+00	3.117120E+00
1.596390E+00	2.276220E+00	3.211800E+00
1.525630E+00	2.148920E+00	3.062410E+00
1.528730E+00	2.170040E+00	3.159350E+00
1.453340E+00	2.032550E+00	3.011400E+00
1.453670E+00	2.057240E+00	3.107620E+00
1.407420E+00	1.914220E+00	2.977490E+00
1.398680E+00	1.942520E+00	3.069240E+00
1.375320E+00	1.802540E+00	2.964870E+00
1.354810E+00	1.833330E+00	3.046160E+00
1.373760E+00	1.699150E+00	2.977270E+00
1.338770E+00	1.729030E+00	3.043750E+00
1.379390E+00	1.638630E+00	2.998080E+00
1.342910E+00	1.625760E+00	3.070200E+00
1.388720E+00	1.582430E+00	3.024010E+00
1.721130E+00	2.464090E+00	3.257830E+00
1.763180E+00	2.547420E+00	3.283500E+00
1.741430E+00	2.509150E+00	3.191600E+00
1.680470E+00	2.399160E+00	3.163130E+00
1.444980E+00	1.560930E+00	2.965650E+00
1.491560E+00	1.492560E+00	2.997180E+00
1.555090E+00	1.418180E+00	3.049970E+00
1.643750E+00	1.399120E+00	3.005100E+00
1.628320E+00	1.380040E+00	3.069560E+00
1.713780E+00	1.371660E+00	3.073730E+00
1.843800E+00	2.713780E+00	3.305330E+00
1.866440E+00	2.773780E+00	3.334780E+00
1.859480E+00	2.746510E+00	3.242080E+00
1.806230E+00	2.633310E+00	3.243780E+00
1.885230E+00	1.369210E+00	2.985750E+00
1.822280E+00	1.371740E+00	3.022390E+00
1.929030E+00	1.353140E+00	3.069140E+00
1.896810E+00	2.828760E+00	3.360980E+00
1.925620E+00	2.858650E+00	3.351090E+00
1.913800E+00	2.826050E+00	3.291760E+00
2.041040E+00	1.348010E+00	3.038240E+00
2.129780E+00	1.324690E+00	3.100780E+00
1.977050E+00	2.899680E+00	3.334510E+00
2.256570E+00	1.291910E+00	3.115300E+00
2.374450E+00	1.237220E+00	3.109290E+00
2.344470E+00	1.249700E+00	3.168970E+00
2.404960E+00	1.217510E+00	3.209390E+00
2.048830E+00	2.948550E+00	3.357410E+00
2.100110E+00	2.977500E+00	3.379430E+00
2.085190E+00	2.954900E+00	3.318610E+00
2.483170E+00	1.185840E+00	3.162500E+00
2.129230E+00	2.971910E+00	3.296800E+00
2.140350E+00	2.996930E+00	3.376350E+00
2.582120E+00	1.128540E+00	3.148550E+00
2.199370E+00	3.024890E+00	3.354580E+00
2.660480E+00	1.079300E+00	3.110850E+00
2.732630E+00	1.029510E+00	3.169880E+00
2.280000E+00	3.067570E+00	3.383820E+00
2.339070E+00	3.092510E+00	3.424140E+00
2.329430E+00	3.071960E+00	3.342750E+00
2.835380E+00	9.809460E-01	3.137310E+00
2.396570E+00	3.099740E+00	3.397910E+00
2.947320E+00	9.667100E-01	3.122720E+00
2.915540E+00	9.410490E-01	3.190220E+00
2.967590E+00	9.411690E-01	3.183690E+00
2.473400E+00	3.132030E+00	3.414050E+00
3.037420E+00	9.511820E-01	3.163810E+00
2.547910E+00	3.151030E+00	3.415570E+00
3.166150E+00	9.942600E-01	3.184240E+00
2.628870E+00	3.159690E+00	3.413290E+00
3.274000E+00	1.084640E+00	3.159160E+00
2.714360E+00	3.177010E+00	3.409930E+00
3.384560E+00	1.194750E+00	3.149410E+00
2.770300E+00	3.197200E+00	3.450520E+00
2.770910E+00	3.178570E+00	3.397350E+00
3.444810E+00	1.267710E+00	3.141070E+00
3.461100E+00	1.247000E+00	3.188560E+00
2.804300E+00	3.200700E+00	3.466960E+00
2.839940E+00	3.176630E+00	3.429880E+00
3.579320E+00	1.412030E+00	3.190460E+00
3.496650E+00	1.307800E+00	3.192390E+00
2.915670E+00	3.153110E+00	3.432530E+00
3.617660E+00	1.522190E+00	3.188280E+00
3.644760E+00	1.467290E+00	3.236050E+00
2.978220E+00	3.122350E+00	3.415490E+00
3.034000E+00	3.113310E+00	3.494290E+00
3.701260E+00	1.870570E+00	3.212430E+00
3.696300E+00	1.796250E+00	3.231610E+00
3.683230E+00	1.719690E+00	3.214480E+00
3.668820E+00	1.611730E+00	3.205820E+00
3.657600E+00	1.522990E+00	3.256080E+00
3.095820E+00	3.059960E+00	3.456810E+00
3.138310E+00	3.028930E+00	3.435960E+00
3.738550E+00	2.085970E+00	3.223800E+00
3.726320E+00	2.009360E+00	3.275910E+00
3.716600E+00	1.946470E+00	3.224200E+00
3.169810E+00	3.015510E+00	3.419840E+00
3.222090E+00	3.011700E+00	3.472430E+00
3.283100E+00	2.989440E+00	3.400310E+00
3.304160E+00	3.003840E+00	3.505280E+00
3.738480E+00	2.299170E+00	3.275280E+00
3.746170E+00	2.237230E+00	3.325820E+00
3.745840E+00	2.167040E+00	3.274460E+00
3.364350E+00	2.994180E+00	3.438700E+00
3.408830E+00	2.980580E+00	3.377590E+00
3.444890E+00	2.989030E+00	3.472110E+00
3.677960E+00	2.640380E+00	3.331430E+00
3.685750E+00	2.579610E+00	3.403100E+00
3.697050E+00	2.504280E+00	3.360560E+00
3.717610E+00	2.431210E+00	3.325470E+00
3.731770E+00	2.359790E+00	3.301730E+00
3.525540E+00	2.978410E+00	3.468440E+00
3.574850E+00	2.928400E+00	3.426970E+00
3.632710E+00	2.846440E+00	3.374240E+00
3.632100E+00	2.881580E+00	3.286040E+00
3.657380E+00	2.770670E+00	3.405750E+00
3.668830E+00	2.707440E+00	3.372590E+00
1.487460E+00	2.162290E+00	3.339100E+00
1.521180E+00	2.200870E+00	3.339530E+00
1.496700E+00	2.168690E+00	3.313240E+00
1.471240E+00	2.130840E+00	3.315550E+00
1.575890E+00	2.266080E+00	3.331690E+00
1.633860E+00	2.354450E+00	3.367140E+00
1.614780E+00	2.310550E+00	3.289470E+00
1.526080E+00	2.184180E+00	3.267060E+00
1.455120E+00	2.076570E+00	3.197920E+00
1.448210E+00	2.084400E+00	3.266400E+00
1.396800E+00	1.967060E+00	3.156750E+00
1.396540E+00	1.992470E+00	3.238250E+00
1.346780E+00	1.859300E+00	3.129900E+00
1.345210E+00	1.884230E+00	3.211030E+00
1.315320E+00	1.754010E+00	3.119340E+00
1.302480E+00	1.778990E+00	3.197640E+00
1.312790E+00	1.665720E+00	3.120160E+00
1.286050E+00	1.664910E+00	3.211450E+00
1.315630E+00	1.618120E+00	3.128650E+00
1.300070E+00	1.613170E+00	3.175800E+00
1.316680E+00	1.573450E+00	3.165720E+00
1.682860E+00	2.411420E+00	3.311740E+00
1.426690E+00	1.510570E+00	3.055750E+00
1.363190E+00	1.520150E+00	3.141520E+00
1.474090E+00	1.451350E+00	3.086160E+00
1.422410E+00	1.464720E+00	3.133880E+00
1.501200E+00	1.417350E+00	3.118600E+00
1.463760E+00	1.422320E+00	3.170370E+00
1.526120E+00	1.394820E+00	3.174410E+00
1.775030E+00	2.579410E+00	3.398220E+00
1.796200E+00	2.622310E+00	3.419030E+00
1.787740E+00	2.603340E+00	3.353050E+00
1.746440E+00	2.521460E+00	3.356290E+00
1.625820E+00	1.367640E+00	3.171790E+00
1.746510E+00	1.365580E+00	3.192830E+00
1.853420E+00	2.777520E+00	3.450590E+00
1.882890E+00	2.825840E+00	3.481060E+00
1.869310E+00	2.802660E+00	3.407200E+00
1.830640E+00	2.707650E+00	3.393210E+00
1.837300E+00	1.360060E+00	3.159840E+00
1.950750E+00	1.354970E+00	3.208030E+00
1.918030E+00	2.868670E+00	3.417480E+00
2.056880E+00	1.341800E+00	3.173420E+00
2.163690E+00	1.320040E+00	3.188710E+00
2.136000E+00	1.323850E+00	3.266960E+00
2.241580E+00	1.291390E+00	3.281930E+00
1.971280E+00	2.927920E+00	3.458350E+00
2.020870E+00	2.963290E+00	3.494260E+00
2.013330E+00	2.948560E+00	3.419180E+00
2.346110E+00	1.247040E+00	3.247500E+00
2.407180E+00	1.207770E+00	3.267520E+00
2.062490E+00	2.978070E+00	3.452160E+00
2.475560E+00	1.169720E+00	3.306410E+00
2.132560E+00	3.017240E+00	3.476000E+00
2.574780E+00	1.115270E+00	3.270300E+00
2.199810E+00	3.059920E+00	3.492290E+00
2.250770E+00	3.089640E+00	3.531400E+00
2.243340E+00	3.073290E+00	3.450510E+00
2.660870E+00	1.059380E+00	3.226430E+00
2.765680E+00	9.728360E-01	3.281420E+00
2.309780E+00	3.102680E+00	3.503090E+00
2.861730E+00	9.265690E-01	3.248890E+00
2.826120E+00	9.195390E-01	3.304010E+00
2.871510E+00	8.947690E-01	3.317830E+00
2.390630E+00	3.122870E+00	3.508950E+00
2.969140E+00	9.027420E-01	3.270200E+00
2.465900E+00	3.149360E+00	3.514430E+00
3.103490E+00	9.225460E-01	3.251900E+00
3.063810E+00	8.785260E-01	3.318940E+00
3.131660E+00	9.058030E-01	3.323900E+00
2.546290E+00	3.175360E+00	3.524900E+00
3.166420E+00	9.554020E-01	3.248180E+00
3.168170E+00	9.377070E-01	3.291650E+00
2.626570E+00	3.183950E+00	3.534110E+00
3.273390E+00	1.030120E+00	3.244180E+00
3.219130E+00	9.738700E-01	3.275620E+00
2.705630E+00	3.203380E+00	3.534530E+00
3.367770E+00	1.118430E+00	3.285570E+00
2.788060E+00	3.217730E+00	3.536110E+00
3.494310E+00	1.239480E+00	3.270930E+00
2.845620E+00	3.219980E+00	3.592260E+00
2.845170E+00	3.210890E+00	3.528720E+00
3.548010E+00	1.326180E+00	3.255910E+00
3.560770E+00	1.306540E+00	3.308470E+00
2.872110E+00	3.215240E+00	3.584250E+00
2.908500E+00	3.189660E+00	3.568620E+00
3.674940E+00	1.442560E+00	3.316860E+00
3.601590E+00	1.362060E+00	3.308270E+00
2.978180E+00	3.146080E+00	3.533150E+00
3.030310E+00	3.119970E+00	3.602060E+00
3.715650E+00	1.833160E+00	3.286280E+00
3.715380E+00	1.756810E+00	3.294720E+00
3.730790E+00	1.658070E+00	3.303850E+00
3.708430E+00	1.561820E+00	3.324130E+00
3.756460E+00	1.613150E+00	3.366430E+00
3.077330E+00	3.087410E+00	3.576040E+00
3.125630E+00	3.049780E+00	3.562630E+00
3.157250E+00	3.031100E+00	3.491710E+00
3.186110E+00	3.028270E+00	3.594540E+00
3.750200E+00	2.089460E+00	3.349580E+00
3.750550E+00	2.007520E+00	3.362830E+00
3.734910E+00	1.917260E+00	3.325410E+00
3.751150E+00	1.810910E+00	3.364790E+00
3.750030E+00	1.713750E+00	3.373530E+00
3.759840E+00	1.653630E+00	3.369500E+00
3.253660E+00	3.010570E+00	3.570020E+00
3.314150E+00	3.010290E+00	3.607000E+00
3.752280E+00	2.306330E+00	3.378190E+00
3.768280E+00	2.237650E+00	3.441860E+00
3.764490E+00	2.174210E+00	3.377130E+00
3.381030E+00	3.010540E+00	3.541530E+00
3.448300E+00	3.007730E+00	3.592270E+00
3.683810E+00	2.660280E+00	3.452750E+00
3.689690E+00	2.595500E+00	3.533620E+00
3.708430E+00	2.520700E+00	3.485300E+00
3.735010E+00	2.451510E+00	3.441230E+00
3.748420E+00	2.379340E+00	3.409980E+00
3.511330E+00	3.000150E+00	3.547950E+00
3.578760E+00	2.963480E+00	3.570540E+00
3.626790E+00	2.884450E+00	3.526860E+00
3.654030E+00	2.806210E+00	3.505790E+00
3.669700E+00	2.732830E+00	3.486220E+00
1.592170E+00	2.322250E+00	3.502890E+00
1.642190E+00	2.385630E+00	3.519130E+00
1.599600E+00	2.325640E+00	3.466900E+00
1.573630E+00	2.277350E+00	3.401590E+00
1.555470E+00	2.261500E+00	3.471540E+00
1.482210E+00	2.150150E+00	3.394990E+00
1.409610E+00	2.035210E+00	3.322380E+00
1.401290E+00	2.031700E+00	3.397660E+00
1.350820E+00	1.913990E+00	3.291530E+00
1.354300E+00	1.937940E+00	3.369370E+00
1.300030E+00	1.806810E+00	3.275810E+00
1.300200E+00	1.832820E+00	3.351470E+00
1.277410E+00	1.713560E+00	3.268710E+00
1.264770E+00	1.719330E+00	3.359540E+00
1.272910E+00	1.662690E+00	3.273900E+00
1.265820E+00	1.661640E+00	3.322410E+00
1.269460E+00	1.618410E+00	3.308000E+00
1.643260E+00	2.376440E+00	3.444490E+00
1.694890E+00	2.447910E+00	3.491220E+00
1.290010E+00	1.560300E+00	3.272730E+00
1.322660E+00	1.526600E+00	3.223370E+00
1.318490E+00	1.510480E+00	3.278290E+00
1.351210E+00	1.483350E+00	3.260750E+00
1.736750E+00	2.513740E+00	3.494860E+00
1.775840E+00	2.587900E+00	3.533270E+00
1.765800E+00	2.564890E+00	3.447160E+00
1.707110E+00	2.458470E+00	3.418980E+00
1.408170E+00	1.447530E+00	3.223020E+00
1.482550E+00	1.394100E+00	3.293670E+00
1.557850E+00	1.376600E+00	3.250720E+00
1.552210E+00	1.368500E+00	3.308980E+00
1.614500E+00	1.356760E+00	3.301410E+00
1.840610E+00	2.747880E+00	3.601450E+00
1.861350E+00	2.799040E+00	3.596410E+00
1.851790E+00	2.753320E+00	3.518080E+00
1.811960E+00	2.651500E+00	3.483110E+00
1.820090E+00	2.675180E+00	3.570240E+00
1.810330E+00	1.362320E+00	3.256940E+00
1.736410E+00	1.357030E+00	3.295440E+00
1.820920E+00	1.352540E+00	3.319160E+00
1.883530E+00	2.849930E+00	3.644710E+00
1.921740E+00	2.896080E+00	3.622040E+00
1.890760E+00	2.836220E+00	3.563820E+00
1.891430E+00	1.350170E+00	3.298210E+00
1.934670E+00	2.893380E+00	3.529540E+00
1.959280E+00	2.936390E+00	3.610440E+00
2.044810E+00	1.332780E+00	3.326170E+00
2.166310E+00	1.303640E+00	3.351040E+00
2.256430E+00	1.270640E+00	3.415830E+00
1.992770E+00	2.951390E+00	3.555970E+00
2.353440E+00	1.230720E+00	3.372280E+00
2.403170E+00	1.203870E+00	3.312910E+00
2.070130E+00	2.994160E+00	3.583140E+00
2.433690E+00	1.182130E+00	3.379240E+00
2.504420E+00	1.145200E+00	3.440810E+00
2.141180E+00	3.036820E+00	3.606630E+00
2.181610E+00	3.071960E+00	3.629650E+00
2.175520E+00	3.051800E+00	3.558980E+00
2.576000E+00	1.092770E+00	3.396500E+00
2.219260E+00	3.083370E+00	3.587990E+00
2.659340E+00	1.024460E+00	3.347070E+00
2.736090E+00	9.634340E-01	3.420600E+00
2.295200E+00	3.119310E+00	3.633700E+00
2.815240E+00	9.106990E-01	3.369470E+00
2.901970E+00	8.676600E-01	3.410010E+00
2.380980E+00	3.132400E+00	3.609930E+00
3.002600E+00	8.617410E-01	3.379270E+00
2.965230E+00	8.493400E-01	3.434780E+00
3.022060E+00	8.411190E-01	3.464390E+00
2.459830E+00	3.160620E+00	3.618240E+00
3.103880E+00	8.744580E-01	3.405770E+00
2.543330E+00	3.181890E+00	3.635260E+00
3.213650E+00	9.437830E-01	3.373890E+00
2.625020E+00	3.193550E+00	3.651510E+00
3.301090E+00	1.027640E+00	3.331520E+00
3.311670E+00	1.017880E+00	3.422680E+00
2.699310E+00	3.211380E+00	3.657160E+00
3.349650E+00	1.079190E+00	3.345070E+00
3.345290E+00	1.063910E+00	3.384440E+00
2.770590E+00	3.219550E+00	3.657940E+00
3.475990E+00	1.177070E+00	3.416700E+00
3.382470E+00	1.105350E+00	3.375720E+00
2.832560E+00	3.221200E+00	3.662150E+00
3.585630E+00	1.305720E+00	3.392440E+00
2.878890E+00	3.211970E+00	3.647980E+00
2.925790E+00	3.190580E+00	3.715280E+00
3.646110E+00	1.376990E+00	3.380960E+00
3.651090E+00	1.361440E+00	3.431130E+00
2.989880E+00	3.139300E+00	3.678220E+00
3.033410E+00	3.116610E+00	3.664830E+00
3.754840E+00	1.570550E+00	3.401860E+00
3.730080E+00	1.501220E+00	3.411960E+00
3.705980E+00	1.410320E+00	3.443540E+00
3.060340E+00	3.097400E+00	3.650370E+00
3.109130E+00	3.058280E+00	3.676310E+00
3.182860E+00	3.038830E+00	3.714130E+00
3.766180E+00	2.047160E+00	3.429180E+00
3.772230E+00	1.970820E+00	3.429060E+00
3.778590E+00	1.876790E+00	3.442990E+00
3.786490E+00	1.763880E+00	3.474850E+00
3.794600E+00	1.838630E+00	3.495720E+00
3.780230E+00	1.634800E+00	3.442360E+00
3.767760E+00	1.549650E+00	3.462680E+00
3.246190E+00	3.017120E+00	3.662980E+00
3.314810E+00	3.028220E+00	3.705540E+00
3.762060E+00	2.328150E+00	3.509020E+00
3.774010E+00	2.243220E+00	3.571140E+00
3.780130E+00	2.134420E+00	3.491030E+00
3.777830E+00	2.024310E+00	3.510470E+00
3.794300E+00	1.939710E+00	3.507260E+00
3.797100E+00	1.879100E+00	3.512550E+00
3.383400E+00	3.018580E+00	3.649480E+00
3.450790E+00	3.027060E+00	3.688280E+00
3.677390E+00	2.681140E+00	3.590710E+00
3.693470E+00	2.609040E+00	3.658420E+00
3.707110E+00	2.533370E+00	3.606760E+00
3.738100E+00	2.458010E+00	3.564940E+00
3.750530E+00	2.400180E+00	3.502960E+00
3.526510E+00	3.017320E+00	3.655610E+00
3.589940E+00	2.992620E+00	3.680770E+00
3.609350E+00	2.954220E+00	3.642290E+00
3.632400E+00	2.910800E+00	3.635340E+00
3.655400E+00	2.829820E+00	3.652220E+00
3.657020E+00	2.889980E+00	3.679510E+00
3.661280E+00	2.754870E+00	3.581400E+00
3.626660E+00	2.956290E+00	3.695630E+00
3.650850E+00	2.921540E+00	3.697210E+00
1.591360E+00	2.381680E+00	3.676010E+00
1.628510E+00	2.425500E+00	3.661270E+00
1.595570E+00	2.376400E+00	3.627350E+00
1.578120E+00	2.312200E+00	3.559230E+00
1.555110E+00	2.317800E+00	3.645310E+00
1.504080E+00	2.186600E+00	3.508940E+00
1.511220E+00	2.222020E+00	3.601740E+00
1.424010E+00	2.074250E+00	3.470150E+00
1.444700E+00	2.113470E+00	3.559870E+00
1.363320E+00	1.964400E+00	3.445780E+00
1.379650E+00	2.002390E+00	3.526620E+00
1.307510E+00	1.860300E+00	3.426620E+00
1.327250E+00	1.894950E+00	3.505450E+00
1.265750E+00	1.769400E+00	3.414130E+00
1.270890E+00	1.785370E+00	3.504440E+00
1.255470E+00	1.719060E+00	3.416160E+00
1.255900E+00	1.724110E+00	3.459790E+00
1.253010E+00	1.675580E+00	3.447210E+00
1.645010E+00	2.419190E+00	3.601550E+00
1.690020E+00	2.503490E+00	3.676990E+00
1.253860E+00	1.605450E+00	3.417240E+00
1.267450E+00	1.569160E+00	3.362070E+00
1.266010E+00	1.553950E+00	3.418260E+00
1.284620E+00	1.524070E+00	3.397310E+00
1.718440E+00	2.505290E+00	3.573290E+00
1.738770E+00	2.568080E+00	3.647530E+00
1.326100E+00	1.481980E+00	3.354540E+00
1.393590E+00	1.425840E+00	3.339050E+00
1.367630E+00	1.425690E+00	3.453980E+00
1.438130E+00	1.392080E+00	3.366640E+00
1.416530E+00	1.393090E+00	3.416880E+00
1.475570E+00	1.373810E+00	3.414280E+00
1.763420E+00	2.606870E+00	3.663020E+00
1.785650E+00	2.642990E+00	3.681100E+00
1.776510E+00	2.615200E+00	3.618670E+00
1.563110E+00	1.353930E+00	3.387840E+00
1.683310E+00	1.337470E+00	3.395790E+00
1.636340E+00	1.329130E+00	3.501140E+00
1.742630E+00	1.326330E+00	3.484500E+00
1.850560E+00	2.794920E+00	3.668030E+00
1.818840E+00	2.708790E+00	3.666520E+00
1.835650E+00	1.336050E+00	3.413140E+00
1.914680E+00	2.901230E+00	3.707180E+00
1.884420E+00	2.848280E+00	3.732490E+00
1.949790E+00	1.331160E+00	3.387890E+00
1.959360E+00	1.320810E+00	3.463570E+00
2.034460E+00	1.319160E+00	3.436530E+00
1.953420E+00	2.947020E+00	3.692700E+00
2.152370E+00	1.298490E+00	3.461870E+00
2.268570E+00	1.251250E+00	3.526360E+00
2.003670E+00	2.979620E+00	3.660530E+00
2.351260E+00	1.224130E+00	3.499890E+00
2.064450E+00	3.027820E+00	3.728790E+00
2.114680E+00	3.061640E+00	3.744340E+00
2.107780E+00	3.040780E+00	3.674720E+00
2.432340E+00	1.181650E+00	3.473120E+00
2.511670E+00	1.124670E+00	3.557240E+00
2.156570E+00	3.080410E+00	3.707660E+00
2.581510E+00	1.073050E+00	3.519860E+00
2.220170E+00	3.110450E+00	3.687750E+00
2.653290E+00	1.014950E+00	3.474070E+00
2.727460E+00	9.477300E-01	3.543030E+00
2.283860E+00	3.156980E+00	3.759050E+00
2.352980E+00	3.182500E+00	3.771500E+00
2.322170E+00	3.156830E+00	3.710500E+00
2.804880E+00	8.981540E-01	3.483400E+00
2.872250E+00	8.485360E-01	3.543430E+00
2.368000E+00	3.160210E+00	3.697200E+00
2.416170E+00	3.199160E+00	3.772620E+00
2.950110E+00	8.397260E-01	3.501920E+00
3.022120E+00	8.239000E-01	3.565530E+00
2.442330E+00	3.186120E+00	3.709200E+00
2.455760E+00	3.214390E+00	3.772500E+00
3.103770E+00	8.528360E-01	3.524080E+00
2.488800E+00	3.224510E+00	3.777870E+00
2.530550E+00	3.216110E+00	3.743310E+00
3.190600E+00	9.085210E-01	3.489960E+00
2.619820E+00	3.224120E+00	3.764480E+00
3.271160E+00	9.625130E-01	3.474870E+00
2.696290E+00	3.242830E+00	3.772360E+00
3.342590E+00	1.043830E+00	3.533700E+00
3.379720E+00	1.091690E+00	3.444640E+00
3.439440E+00	1.135780E+00	3.532560E+00
2.763480E+00	3.254810E+00	3.768140E+00
3.526470E+00	1.203180E+00	3.540920E+00
2.822790E+00	3.247830E+00	3.765120E+00
3.592120E+00	1.268550E+00	3.509400E+00
2.877510E+00	3.231520E+00	3.752430E+00
2.926480E+00	3.227240E+00	3.829080E+00
3.653300E+00	1.353200E+00	3.491760E+00
2.970490E+00	3.182910E+00	3.786080E+00
3.029310E+00	3.151780E+00	3.801450E+00
3.049990E+00	3.109540E+00	3.710990E+00
3.081780E+00	3.099870E+00	3.768170E+00
3.758460E+00	1.482420E+00	3.507060E+00
3.729250E+00	1.408750E+00	3.553950E+00
3.136470E+00	3.072510E+00	3.778880E+00
3.184900E+00	3.062730E+00	3.781450E+00
3.813520E+00	1.825590E+00	3.559180E+00
3.816890E+00	1.744290E+00	3.575640E+00
3.804360E+00	1.664010E+00	3.555890E+00
3.788940E+00	1.566580E+00	3.539990E+00
3.243540E+00	3.049870E+00	3.766770E+00
3.314300E+00	3.054950E+00	3.773360E+00
3.776950E+00	2.341730E+00	3.667160E+00
3.757920E+00	2.389250E+00	3.580700E+00
3.760360E+00	2.425070E+00	3.649860E+00
3.792970E+00	2.245920E+00	3.677210E+00
3.799140E+00	2.166000E+00	3.635140E+00
3.799190E+00	2.065120E+00	3.606920E+00
3.812390E+00	1.968080E+00	3.590300E+00
3.810770E+00	1.899450E+00	3.564860E+00
3.389900E+00	3.054980E+00	3.761450E+00
3.516050E+00	3.064470E+00	3.777170E+00
3.682160E+00	2.696260E+00	3.750030E+00
3.666800E+00	2.743780E+00	3.662690E+00
3.667210E+00	2.777300E+00	3.738580E+00
3.697550E+00	2.613200E+00	3.757230E+00
3.712760E+00	2.552930E+00	3.712670E+00
3.741810E+00	2.489740E+00	3.675380E+00
3.568480E+00	3.065880E+00	3.780040E+00
3.572150E+00	3.043320E+00	3.743190E+00
3.659550E+00	2.903180E+00	3.750270E+00
3.662430E+00	2.842160E+00	3.793370E+00
3.587410E+00	3.054820E+00	3.782330E+00
3.611630E+00	3.013860E+00	3.786820E+00
3.643960E+00	2.950990E+00	3.746080E+00
1.505360E+00	2.231510E+00	3.742670E+00
1.532820E+00	2.277790E+00	3.753270E+00
1.515360E+00	2.245990E+00	3.690780E+00
1.461390E+00	2.146580E+00	3.646730E+00
1.477410E+00	2.172840E+00	3.725210E+00
1.399050E+00	2.041200E+00	3.611330E+00
1.419540E+00	2.076330E+00	3.694350E+00
1.346700E+00	1.932910E+00	3.587270E+00
1.368020E+00	1.971660E+00	3.669560E+00
1.297400E+00	1.841740E+00	3.570640E+00
1.311800E+00	1.859240E+00	3.669540E+00
1.271880E+00	1.789420E+00	3.567450E+00
1.277860E+00	1.794070E+00	3.619680E+00
1.265670E+00	1.744500E+00	3.596980E+00
1.634460E+00	2.423790E+00	3.735080E+00
1.566560E+00	2.335610E+00	3.718600E+00
1.260000E+00	1.690720E+00	3.539500E+00
1.254590E+00	1.629470E+00	3.514770E+00
1.259540E+00	1.618650E+00	3.621880E+00
1.263940E+00	1.574910E+00	3.560270E+00
1.696190E+00	2.510450E+00	3.767080E+00
1.734960E+00	2.568110E+00	3.774210E+00
1.715310E+00	2.547560E+00	3.730020E+00
1.278920E+00	1.532500E+00	3.497540E+00
1.319580E+00	1.475900E+00	3.482970E+00
1.320140E+00	1.487260E+00	3.595960E+00
1.352650E+00	1.444130E+00	3.516340E+00
1.348060E+00	1.452360E+00	3.565900E+00
1.380380E+00	1.418250E+00	3.558730E+00
1.752500E+00	2.595200E+00	3.715490E+00
1.781560E+00	2.626540E+00	3.813980E+00
1.439520E+00	1.383440E+00	3.514310E+00
1.540120E+00	1.352910E+00	3.511080E+00
1.505600E+00	1.349460E+00	3.618090E+00
1.593680E+00	1.327760E+00	3.549910E+00
1.572120E+00	1.326790E+00	3.595590E+00
1.631990E+00	1.305600E+00	3.600560E+00
1.819050E+00	2.684730E+00	3.820710E+00
1.836400E+00	2.716200E+00	3.806210E+00
1.811190E+00	2.679310E+00	3.753760E+00
1.819340E+00	1.314460E+00	3.527340E+00
1.738300E+00	1.299900E+00	3.586510E+00
1.860300E+00	1.283110E+00	3.615180E+00
1.860220E+00	2.773640E+00	3.787310E+00
1.925890E+00	1.301820E+00	3.539950E+00
2.018950E+00	1.272940E+00	3.599560E+00
1.954050E+00	1.265030E+00	3.624980E+00
2.047230E+00	1.257010E+00	3.671780E+00
1.926120E+00	2.893850E+00	3.797130E+00
1.898170E+00	2.847310E+00	3.809160E+00
2.064400E+00	1.295330E+00	3.538590E+00
2.107150E+00	1.258640E+00	3.630230E+00
1.953030E+00	2.938490E+00	3.775600E+00
2.218470E+00	1.230920E+00	3.625610E+00
2.009040E+00	2.991660E+00	3.797260E+00
2.344120E+00	1.200850E+00	3.615070E+00
2.110310E+00	3.060580E+00	3.814950E+00
2.067550E+00	3.034640E+00	3.826510E+00
2.432650E+00	1.155460E+00	3.587220E+00
2.516180E+00	1.108850E+00	3.672810E+00
2.148850E+00	3.086790E+00	3.793960E+00
2.586190E+00	1.050270E+00	3.635950E+00
2.211320E+00	3.129880E+00	3.819800E+00
2.654370E+00	9.908440E-01	3.592880E+00
2.728240E+00	9.369720E-01	3.662750E+00
2.338620E+00	3.187020E+00	3.859220E+00
2.278640E+00	3.169140E+00	3.859710E+00
2.798110E+00	8.826710E-01	3.603710E+00
2.866970E+00	8.358510E-01	3.660020E+00
2.407190E+00	3.207530E+00	3.860610E+00
2.942550E+00	8.244340E-01	3.609230E+00
3.020900E+00	8.127560E-01	3.676710E+00
2.478880E+00	3.232870E+00	3.851770E+00
3.102630E+00	8.375950E-01	3.637040E+00
2.539060E+00	3.249710E+00	3.897550E+00
2.537710E+00	3.243030E+00	3.838090E+00
3.185830E+00	8.905500E-01	3.602020E+00
2.568560E+00	3.250080E+00	3.892860E+00
2.610440E+00	3.244200E+00	3.889660E+00
3.271550E+00	9.484680E-01	3.569070E+00
2.691900E+00	3.257590E+00	3.887490E+00
3.407470E+00	1.116670E+00	3.638590E+00
3.334020E+00	1.025920E+00	3.655300E+00
2.766990E+00	3.269800E+00	3.888530E+00
3.507490E+00	1.193690E+00	3.631340E+00
2.812430E+00	3.266780E+00	3.850710E+00
3.589560E+00	1.272440E+00	3.617720E+00
2.868670E+00	3.257020E+00	3.874980E+00
2.927970E+00	3.237680E+00	3.945150E+00
3.654740E+00	1.350360E+00	3.592440E+00
2.980310E+00	3.199640E+00	3.884420E+00
3.045100E+00	3.178110E+00	3.915500E+00
3.094300E+00	3.121020E+00	3.846000E+00
3.772720E+00	1.489410E+00	3.613030E+00
3.728980E+00	1.413230E+00	3.658030E+00
3.114550E+00	3.142110E+00	3.928670E+00
3.163950E+00	3.130120E+00	3.925920E+00
3.180460E+00	3.098620E+00	3.853070E+00
3.836950E+00	1.778800E+00	3.639380E+00
3.827680E+00	1.692120E+00	3.655850E+00
3.841730E+00	1.750700E+00	3.699010E+00
3.809590E+00	1.587380E+00	3.645310E+00
3.220280E+00	3.129140E+00	3.928160E+00
3.291020E+00	3.124930E+00	3.946520E+00
3.302870E+00	3.087500E+00	3.856560E+00
3.759950E+00	2.444810E+00	3.761040E+00
3.776400E+00	2.365820E+00	3.822110E+00
3.791130E+00	2.277430E+00	3.775080E+00
3.804050E+00	2.188920E+00	3.749130E+00
3.813280E+00	2.094510E+00	3.720390E+00
3.824340E+00	1.992070E+00	3.696230E+00
3.832570E+00	1.871680E+00	3.662390E+00
3.842960E+00	1.796600E+00	3.693320E+00
3.361430E+00	3.117450E+00	3.931650E+00
3.424780E+00	3.119050E+00	3.983200E+00
3.433340E+00	3.085710E+00	3.882630E+00
3.662920E+00	2.776780E+00	3.843390E+00
3.671410E+00	2.716280E+00	3.909820E+00
3.689780E+00	2.641290E+00	3.852400E+00
3.706000E+00	2.564920E+00	3.821330E+00
3.735250E+00	2.513210E+00	3.760140E+00
3.495360E+00	3.101230E+00	3.965160E+00
3.552390E+00	3.069390E+00	3.901360E+00
3.578150E+00	3.062430E+00	3.814190E+00
3.596660E+00	3.047460E+00	3.853700E+00
3.645670E+00	2.914870E+00	3.894580E+00
3.641560E+00	2.956790E+00	3.810870E+00
3.622410E+00	2.993190E+00	3.877110E+00
3.656310E+00	2.839270E+00	3.895340E+00
3.613330E+00	3.026650E+00	3.856870E+00
1.495020E+00	2.234510E+00	3.878870E+00
1.526550E+00	2.288710E+00	3.866850E+00
1.504250E+00	2.226470E+00	3.801800E+00
1.443550E+00	2.117080E+00	3.776640E+00
1.463650E+00	2.162960E+00	3.858940E+00
1.389380E+00	2.016790E+00	3.750770E+00
1.416070E+00	2.071000E+00	3.839720E+00
1.347170E+00	1.924000E+00	3.733960E+00
1.373810E+00	1.975210E+00	3.818130E+00
1.316890E+00	1.869470E+00	3.735170E+00
1.336020E+00	1.892210E+00	3.801720E+00
1.301760E+00	1.827730E+00	3.767680E+00
1.560570E+00	2.347770E+00	3.902760E+00
1.608290E+00	2.405550E+00	3.887460E+00
1.579090E+00	2.344150E+00	3.813310E+00
1.279670E+00	1.749030E+00	3.722100E+00
1.265470E+00	1.676820E+00	3.657460E+00
1.276060E+00	1.684860E+00	3.732500E+00
1.262460E+00	1.632520E+00	3.680520E+00
1.272680E+00	1.646610E+00	3.735830E+00
1.267720E+00	1.603590E+00	3.719840E+00
1.650260E+00	2.461520E+00	3.926390E+00
1.690660E+00	2.516310E+00	3.915010E+00
1.662450E+00	2.458030E+00	3.841890E+00
1.291530E+00	1.527010E+00	3.614570E+00
1.281830E+00	1.554190E+00	3.700310E+00
1.311340E+00	1.503650E+00	3.646920E+00
1.306950E+00	1.514970E+00	3.686150E+00
1.329670E+00	1.485000E+00	3.689680E+00
1.727300E+00	2.557610E+00	3.857950E+00
1.367730E+00	1.429330E+00	3.670700E+00
1.424370E+00	1.378170E+00	3.629610E+00
1.407920E+00	1.387070E+00	3.689570E+00
1.468880E+00	1.356240E+00	3.664470E+00
1.446110E+00	1.365660E+00	3.707570E+00
1.504080E+00	1.342320E+00	3.712120E+00
1.781600E+00	2.638920E+00	3.917400E+00
1.814530E+00	2.697710E+00	3.925270E+00
1.808650E+00	2.675640E+00	3.868140E+00
1.590120E+00	1.302920E+00	3.708250E+00
1.681830E+00	1.275120E+00	3.678530E+00
1.659970E+00	1.270250E+00	3.739850E+00
1.719000E+00	1.263320E+00	3.755890E+00
1.837870E+00	2.729560E+00	3.873710E+00
1.802470E+00	1.272710E+00	3.711070E+00
1.870170E+00	2.808080E+00	3.921940E+00
1.900430E+00	2.863320E+00	3.923460E+00
1.891090E+00	2.835710E+00	3.862470E+00
1.948030E+00	1.256600E+00	3.716240E+00
2.079220E+00	1.247850E+00	3.754950E+00
1.920500E+00	2.883660E+00	3.874290E+00
2.173730E+00	1.229940E+00	3.718340E+00
1.965320E+00	2.952820E+00	3.893530E+00
2.232810E+00	1.215070E+00	3.695130E+00
2.258190E+00	1.207670E+00	3.732510E+00
2.019580E+00	3.016100E+00	3.921610E+00
2.058010E+00	3.056090E+00	3.949010E+00
2.050950E+00	3.032160E+00	3.880670E+00
2.329560E+00	1.192750E+00	3.737180E+00
2.265190E+00	1.210520E+00	3.699320E+00
2.097610E+00	3.070930E+00	3.908010E+00
2.433210E+00	1.145320E+00	3.707090E+00
2.523180E+00	1.098230E+00	3.791220E+00
2.155010E+00	3.102330E+00	3.881560E+00
2.591500E+00	1.044790E+00	3.755740E+00
2.208580E+00	3.158970E+00	3.962760E+00
2.264750E+00	3.198350E+00	3.992940E+00
2.253810E+00	3.170780E+00	3.916330E+00
2.658760E+00	9.873980E-01	3.713520E+00
2.736300E+00	9.323210E-01	3.786460E+00
2.315320E+00	3.204140E+00	3.958960E+00
2.801160E+00	8.758030E-01	3.727980E+00
2.870280E+00	8.330240E-01	3.765980E+00
2.390550E+00	3.222640E+00	3.961780E+00
2.940560E+00	8.172980E-01	3.721590E+00
3.021760E+00	8.058320E-01	3.789520E+00
2.458650E+00	3.244370E+00	3.960290E+00
3.102480E+00	8.293680E-01	3.751160E+00
2.523900E+00	3.258270E+00	3.962770E+00
3.183950E+00	8.831740E-01	3.717290E+00
2.577150E+00	3.256730E+00	3.954490E+00
2.629630E+00	3.271150E+00	4.028540E+00
3.267120E+00	9.411490E-01	3.682000E+00
2.687510E+00	3.272570E+00	4.000670E+00
3.391720E+00	1.108550E+00	3.748420E+00
3.332030E+00	1.016490E+00	3.765050E+00
2.750550E+00	3.279550E+00	3.992190E+00
3.483220E+00	1.186300E+00	3.732800E+00
2.805660E+00	3.276820E+00	3.991030E+00
2.827660E+00	3.267300E+00	3.931990E+00
2.874070E+00	3.277490E+00	4.022930E+00
3.576460E+00	1.290810E+00	3.734110E+00
2.935990E+00	3.261400E+00	4.026560E+00
3.653450E+00	1.359600E+00	3.689110E+00
2.991640E+00	3.231130E+00	4.004170E+00
3.082560E+00	3.209960E+00	4.017760E+00
3.770510E+00	1.505370E+00	3.753740E+00
3.715400E+00	1.413820E+00	3.723970E+00
3.136840E+00	3.214950E+00	4.049120E+00
3.159540E+00	3.166470E+00	3.988930E+00
3.836280E+00	1.705470E+00	3.734750E+00
3.826490E+00	1.621350E+00	3.741660E+00
3.819290E+00	1.577280E+00	3.784950E+00
3.191360E+00	3.220000E+00	4.059950E+00
3.253610E+00	3.217410E+00	4.077010E+00
3.247410E+00	3.169000E+00	4.008820E+00
3.766650E+00	2.462670E+00	3.922120E+00
3.738130E+00	2.506860E+00	3.836140E+00
3.722380E+00	2.548420E+00	3.919580E+00
3.789410E+00	2.372150E+00	3.926380E+00
3.801900E+00	2.299690E+00	3.887230E+00
3.815640E+00	2.213220E+00	3.857440E+00
3.824850E+00	2.119560E+00	3.830560E+00
3.828960E+00	2.022950E+00	3.806450E+00
3.845150E+00	1.916570E+00	3.789640E+00
3.849710E+00	1.785310E+00	3.773150E+00
3.844470E+00	1.678710E+00	3.799430E+00
3.837640E+00	1.615090E+00	3.802800E+00
3.305250E+00	3.196190E+00	4.065190E+00
3.348390E+00	3.157590E+00	4.010890E+00
3.429530E+00	3.160440E+00	4.069700E+00
3.659220E+00	2.806560E+00	3.980340E+00
3.668200E+00	2.743000E+00	4.061580E+00
3.687230E+00	2.662770E+00	3.975630E+00
3.696640E+00	2.601470E+00	3.910950E+00
3.500410E+00	3.135070E+00	4.048770E+00
3.558510E+00	3.094670E+00	4.022770E+00
3.609660E+00	3.016460E+00	3.999710E+00
3.601530E+00	3.032690E+00	3.900090E+00
3.648550E+00	2.934230E+00	4.050050E+00
3.654550E+00	2.871560E+00	3.973360E+00
1.525680E+00	2.284790E+00	3.940270E+00
1.488790E+00	2.207030E+00	3.929120E+00
1.458690E+00	2.132370E+00	3.933550E+00
1.411390E+00	2.037160E+00	3.916810E+00
1.374320E+00	1.944180E+00	3.898580E+00
1.331940E+00	1.849460E+00	3.898160E+00
1.294440E+00	1.787650E+00	3.819930E+00
1.306080E+00	1.787370E+00	3.882760E+00
1.297770E+00	1.748450E+00	3.854960E+00
1.607770E+00	2.399550E+00	3.960360E+00
1.560990E+00	2.344730E+00	3.953920E+00
1.295030E+00	1.684740E+00	3.832030E+00
1.287170E+00	1.621440E+00	3.811840E+00
1.286270E+00	1.582580E+00	3.787890E+00
1.303570E+00	1.593030E+00	3.863880E+00
1.317870E+00	1.555740E+00	3.850940E+00
1.689570E+00	2.506680E+00	3.973150E+00
1.662350E+00	2.460140E+00	3.991930E+00
1.329770E+00	1.510260E+00	3.780160E+00
1.354250E+00	1.468440E+00	3.757290E+00
1.369660E+00	1.479220E+00	3.838580E+00
1.387460E+00	1.437230E+00	3.803120E+00
1.743110E+00	2.574920E+00	3.985530E+00
1.413010E+00	1.392010E+00	3.757700E+00
1.476160E+00	1.354980E+00	3.803800E+00
1.538080E+00	1.320890E+00	3.785990E+00
1.537890E+00	1.317150E+00	3.883230E+00
1.593690E+00	1.287830E+00	3.836620E+00
1.810650E+00	2.683550E+00	3.979290E+00
1.790500E+00	2.642130E+00	3.999700E+00
1.678760E+00	1.262430E+00	3.832080E+00
1.802080E+00	1.256770E+00	3.836780E+00
1.847850E+00	2.747690E+00	3.996950E+00
1.902500E+00	1.247370E+00	3.813610E+00
1.892100E+00	1.239170E+00	3.889460E+00
1.972350E+00	1.231720E+00	3.896830E+00
1.904870E+00	2.862730E+00	3.997910E+00
1.882220E+00	2.814880E+00	4.016770E+00
2.047530E+00	1.238720E+00	3.842330E+00
1.930530E+00	2.911900E+00	3.964700E+00
2.170350E+00	1.212700E+00	3.831180E+00
1.977550E+00	2.971990E+00	4.037140E+00
2.017310E+00	3.022890E+00	4.062930E+00
1.999750E+00	3.006630E+00	3.986700E+00
2.267210E+00	1.196280E+00	3.805560E+00
2.045270E+00	3.053820E+00	4.024490E+00
2.356920E+00	1.165710E+00	3.858480E+00
2.094570E+00	3.094290E+00	4.012870E+00
2.445740E+00	1.122620E+00	3.842150E+00
2.538920E+00	1.087380E+00	3.892370E+00
2.145970E+00	3.125950E+00	3.989140E+00
2.597460E+00	1.039190E+00	3.875910E+00
2.254500E+00	3.206810E+00	4.072750E+00
2.198530E+00	3.172470E+00	4.078900E+00
2.670280E+00	9.805050E-01	3.842690E+00
2.742260E+00	9.324160E-01	3.878860E+00
2.314230E+00	3.230310E+00	4.071840E+00
2.824970E+00	8.628190E-01	3.888040E+00
2.381040E+00	3.243210E+00	4.070400E+00
2.936980E+00	8.174730E-01	3.840170E+00
2.445500E+00	3.262260E+00	4.065670E+00
2.507680E+00	3.280670E+00	4.061320E+00
3.188500E+00	8.760180E-01	3.835180E+00
3.103660E+00	8.172140E-01	3.860370E+00
2.571500E+00	3.282410E+00	4.054340E+00
2.625970E+00	3.281550E+00	4.142260E+00
3.272380E+00	9.365920E-01	3.795100E+00
2.689670E+00	3.291000E+00	4.117400E+00
3.385160E+00	1.087150E+00	3.862790E+00
3.333720E+00	9.995220E-01	3.851400E+00
2.737030E+00	3.299030E+00	4.071100E+00
3.467260E+00	1.178580E+00	3.837940E+00
2.798400E+00	3.298640E+00	4.092990E+00
2.871960E+00	3.306880E+00	4.170770E+00
3.537420E+00	1.254120E+00	3.816380E+00
2.961210E+00	3.296290E+00	4.122030E+00
3.608790E+00	1.357790E+00	3.868050E+00
[truncated: 10,719 more rows]
