# Supplementary material for: A New MRI-Based Model of Heart Function with Coupled Hemodynamics and Application to Normal and Diseased Canine Left Ventricles
Source: Front Bioeng Biotechnol. 2015 Sep 23;3:140. doi: 10.3389/fbioe.2015.00140 (PMC4585083; doi:10.3389/fbioe.2015.00140)
Supplement: Supplementary file 3 [file Data_Sheet_3.ZIP › Case1_Normal_SR_Systole/nodes/case1_systole_time_0.4002.csv]

3.133790E+00	1.964630E+00	1.105780E+00
3.156220E+00	2.014190E+00	1.105940E+00
3.171670E+00	1.979640E+00	1.116370E+00
3.172230E+00	1.939990E+00	1.137870E+00
3.206570E+00	2.074120E+00	1.106770E+00
3.234100E+00	2.127940E+00	1.107170E+00
3.254830E+00	2.087030E+00	1.119410E+00
3.250710E+00	2.012100E+00	1.147110E+00
3.325540E+00	1.968580E+00	1.225870E+00
3.265380E+00	1.919540E+00	1.215570E+00
3.354290E+00	1.935860E+00	1.313250E+00
3.316400E+00	2.117750E+00	1.143670E+00
3.360620E+00	2.045220E+00	1.228480E+00
3.380930E+00	1.997420E+00	1.304070E+00
2.857030E+00	2.167420E+00	1.151250E+00
2.879840E+00	2.247120E+00	1.156650E+00
2.912070E+00	2.205340E+00	1.138080E+00
2.922140E+00	2.152500E+00	1.131140E+00
2.931860E+00	2.320380E+00	1.165220E+00
2.953050E+00	2.390280E+00	1.195120E+00
2.990570E+00	2.348570E+00	1.165830E+00
3.035990E+00	2.251670E+00	1.126390E+00
3.135820E+00	2.103260E+00	1.079390E+00
3.002900E+00	2.105670E+00	1.124520E+00
3.065480E+00	1.958390E+00	1.131990E+00
3.174210E+00	1.866170E+00	1.228580E+00
3.056070E+00	1.838650E+00	1.225010E+00
3.224320E+00	1.821120E+00	1.375290E+00
3.125130E+00	1.783280E+00	1.357590E+00
3.212990E+00	1.798200E+00	1.457490E+00
3.061920E+00	2.405730E+00	1.182540E+00
3.228080E+00	2.386650E+00	1.189310E+00
3.248180E+00	2.226930E+00	1.126050E+00
3.293220E+00	1.870480E+00	1.338420E+00
3.295860E+00	1.855240E+00	1.538840E+00
3.326840E+00	2.328100E+00	1.206570E+00
3.335720E+00	2.405290E+00	1.253910E+00
3.378380E+00	2.239020E+00	1.210720E+00
3.411330E+00	2.140250E+00	1.270690E+00
3.429290E+00	2.057340E+00	1.337920E+00
3.436020E+00	1.984450E+00	1.398340E+00
3.388910E+00	1.914560E+00	1.445640E+00
3.415310E+00	2.368130E+00	1.308740E+00
3.464420E+00	2.236740E+00	1.335250E+00
3.479100E+00	2.120480E+00	1.392330E+00
3.470400E+00	2.050630E+00	1.418170E+00
2.564020E+00	2.529990E+00	1.409840E+00
2.589640E+00	2.580180E+00	1.422460E+00
2.611350E+00	2.535300E+00	1.387390E+00
2.679710E+00	2.481290E+00	1.346700E+00
2.568460E+00	2.469190E+00	1.394610E+00
2.703010E+00	2.336990E+00	1.274530E+00
2.586590E+00	2.350270E+00	1.356590E+00
2.754490E+00	2.179640E+00	1.201540E+00
2.612470E+00	2.212370E+00	1.325050E+00
2.735650E+00	2.024840E+00	1.244690E+00
2.642470E+00	2.070300E+00	1.334870E+00
2.786090E+00	1.934970E+00	1.233670E+00
2.687800E+00	1.928210E+00	1.341630E+00
2.792070E+00	1.870590E+00	1.315600E+00
2.679300E+00	2.594540E+00	1.405770E+00
2.832100E+00	2.588830E+00	1.332970E+00
2.800280E+00	2.458140E+00	1.269990E+00
2.846220E+00	2.349770E+00	1.203150E+00
2.867880E+00	2.046150E+00	1.176710E+00
2.907870E+00	1.874150E+00	1.227450E+00
2.981440E+00	1.791880E+00	1.349060E+00
2.857390E+00	1.802570E+00	1.354900E+00
3.045730E+00	1.736600E+00	1.483760E+00
2.906000E+00	1.742040E+00	1.475180E+00
3.078000E+00	1.726150E+00	1.623030E+00
2.961540E+00	1.713280E+00	1.662630E+00
3.060120E+00	1.699500E+00	1.740530E+00
2.969650E+00	2.494910E+00	1.260780E+00
3.022220E+00	2.629970E+00	1.369070E+00
3.192980E+00	1.779080E+00	1.580500E+00
3.156930E+00	1.744440E+00	1.752090E+00
3.121770E+00	2.586900E+00	1.312610E+00
3.168500E+00	2.658940E+00	1.409940E+00
3.168720E+00	2.505720E+00	1.247720E+00
3.298350E+00	1.815320E+00	1.657370E+00
3.291070E+00	1.807710E+00	1.810710E+00
3.255340E+00	2.603850E+00	1.356690E+00
3.299430E+00	2.676750E+00	1.474790E+00
3.349590E+00	2.499270E+00	1.317180E+00
3.436120E+00	1.978690E+00	1.551960E+00
3.426560E+00	1.920280E+00	1.638960E+00
3.366250E+00	1.862000E+00	1.726630E+00
3.371620E+00	2.616330E+00	1.439770E+00
3.395410E+00	2.673760E+00	1.536060E+00
3.446230E+00	2.566600E+00	1.450410E+00
3.473240E+00	2.467770E+00	1.432690E+00
3.497120E+00	2.334560E+00	1.441490E+00
3.508660E+00	2.208670E+00	1.503440E+00
3.482720E+00	2.078530E+00	1.595750E+00
3.518130E+00	2.169000E+00	1.620980E+00
3.470250E+00	1.979670E+00	1.643120E+00
3.453550E+00	2.632910E+00	1.524760E+00
3.513080E+00	2.561400E+00	1.586360E+00
3.534780E+00	2.427010E+00	1.573070E+00
3.537700E+00	2.304960E+00	1.590120E+00
3.533610E+00	2.222590E+00	1.630690E+00
2.289230E+00	2.572110E+00	1.648740E+00
2.318350E+00	2.636890E+00	1.650120E+00
2.335690E+00	2.581460E+00	1.606440E+00
2.378800E+00	2.514980E+00	1.566030E+00
2.295470E+00	2.505160E+00	1.642080E+00
2.410410E+00	2.391060E+00	1.529770E+00
2.317410E+00	2.393870E+00	1.614570E+00
2.427750E+00	2.256320E+00	1.505820E+00
2.341740E+00	2.272480E+00	1.584790E+00
2.450170E+00	2.123020E+00	1.510460E+00
2.370840E+00	2.146130E+00	1.593610E+00
2.477740E+00	1.994230E+00	1.512070E+00
2.399350E+00	2.020800E+00	1.602990E+00
2.526230E+00	1.910520E+00	1.538660E+00
2.443160E+00	1.893400E+00	1.649490E+00
2.543860E+00	1.822220E+00	1.633970E+00
2.373150E+00	2.712400E+00	1.646850E+00
2.419650E+00	2.786560E+00	1.668740E+00
2.429020E+00	2.733020E+00	1.619360E+00
2.428950E+00	2.652440E+00	1.573790E+00
2.504220E+00	2.526590E+00	1.471990E+00
2.494170E+00	2.366260E+00	1.437810E+00
2.507330E+00	2.231620E+00	1.409890E+00
2.535070E+00	2.096920E+00	1.420910E+00
2.569970E+00	1.964900E+00	1.427460E+00
2.618610E+00	1.849820E+00	1.496220E+00
2.668570E+00	1.786890E+00	1.530390E+00
2.629680E+00	1.775280E+00	1.624080E+00
2.697300E+00	1.764420E+00	1.601480E+00
2.497480E+00	2.746410E+00	1.602830E+00
2.507000E+00	2.806710E+00	1.646080E+00
2.610990E+00	2.686910E+00	1.503640E+00
2.754800E+00	1.781340E+00	1.457780E+00
2.838580E+00	1.716830E+00	1.601640E+00
2.757720E+00	1.734530E+00	1.629800E+00
2.877940E+00	1.688940E+00	1.691560E+00
2.817520E+00	1.657990E+00	1.722160E+00
2.907040E+00	1.664500E+00	1.765160E+00
2.590370E+00	2.804150E+00	1.610180E+00
2.740020E+00	2.778750E+00	1.589240E+00
2.737620E+00	2.722360E+00	1.518120E+00
2.770240E+00	2.678360E+00	1.447300E+00
3.115440E+00	1.704460E+00	1.872170E+00
2.998150E+00	1.652880E+00	1.872340E+00
3.093010E+00	1.660990E+00	1.983760E+00
2.827590E+00	2.750830E+00	1.515580E+00
2.844220E+00	2.795050E+00	1.582530E+00
2.933500E+00	2.701650E+00	1.464360E+00
3.231260E+00	1.737380E+00	1.897630E+00
3.187030E+00	1.692630E+00	2.000070E+00
2.933230E+00	2.776200E+00	1.589680E+00
3.098660E+00	2.760950E+00	1.582790E+00
3.092520E+00	2.702560E+00	1.463590E+00
3.311270E+00	1.762480E+00	1.921920E+00
3.297470E+00	1.745200E+00	2.048610E+00
3.220180E+00	2.730450E+00	1.534400E+00
3.206710E+00	2.767440E+00	1.623950E+00
3.425680E+00	1.921540E+00	1.818700E+00
3.423800E+00	1.857800E+00	1.902040E+00
3.379790E+00	1.790440E+00	1.965100E+00
3.281340E+00	2.766480E+00	1.651660E+00
3.342050E+00	2.717670E+00	1.606360E+00
3.521880E+00	2.173500E+00	1.752010E+00
3.507250E+00	2.083360E+00	1.823500E+00
3.477710E+00	1.982800E+00	1.815300E+00
3.472150E+00	1.909940E+00	1.902130E+00
3.460470E+00	2.679670E+00	1.652700E+00
3.548870E+00	2.619110E+00	1.736220E+00
3.558160E+00	2.556740E+00	1.701000E+00
3.562550E+00	2.485180E+00	1.709780E+00
3.551320E+00	2.366280E+00	1.741640E+00
3.571190E+00	2.437180E+00	1.816580E+00
3.543300E+00	2.264320E+00	1.719450E+00
3.576670E+00	2.538510E+00	1.796090E+00
3.577540E+00	2.482750E+00	1.811730E+00
2.135120E+00	2.616440E+00	1.832980E+00
2.170280E+00	2.680890E+00	1.836860E+00
2.182790E+00	2.627590E+00	1.785760E+00
2.230110E+00	2.557470E+00	1.717750E+00
2.135960E+00	2.548520E+00	1.816440E+00
2.234900E+00	2.405160E+00	1.709820E+00
2.151010E+00	2.428110E+00	1.797650E+00
2.259090E+00	2.281050E+00	1.682020E+00
2.155260E+00	2.275780E+00	1.787370E+00
2.294230E+00	2.164490E+00	1.678450E+00
2.221700E+00	2.182090E+00	1.752400E+00
2.323430E+00	2.046580E+00	1.681010E+00
2.243450E+00	2.076080E+00	1.762690E+00
2.358290E+00	1.933160E+00	1.694530E+00
2.278410E+00	1.956790E+00	1.764390E+00
2.390070E+00	1.871690E+00	1.727030E+00
2.344580E+00	1.849420E+00	1.802700E+00
2.412010E+00	1.817770E+00	1.763750E+00
2.224110E+00	2.758020E+00	1.833410E+00
2.270160E+00	2.838410E+00	1.858870E+00
2.280070E+00	2.786980E+00	1.801540E+00
2.282070E+00	2.707730E+00	1.747680E+00
2.578710E+00	1.727020E+00	1.729700E+00
2.482370E+00	1.765400E+00	1.746850E+00
2.605560E+00	1.687590E+00	1.811140E+00
2.537030E+00	1.670910E+00	1.881420E+00
2.635900E+00	1.634470E+00	1.898910E+00
2.358360E+00	2.825890E+00	1.766480E+00
2.409710E+00	2.902780E+00	1.840000E+00
2.685210E+00	1.684750E+00	1.739910E+00
2.783880E+00	1.621550E+00	1.882970E+00
2.714640E+00	1.615070E+00	1.920260E+00
2.841560E+00	1.567310E+00	1.982710E+00
2.775120E+00	1.534070E+00	2.038530E+00
2.855490E+00	1.529500E+00	2.081410E+00
2.518730E+00	2.859640E+00	1.718430E+00
2.555810E+00	2.921950E+00	1.849210E+00
2.874460E+00	1.633860E+00	1.887130E+00
2.927530E+00	1.574790E+00	2.036410E+00
2.643000E+00	2.900200E+00	1.778340E+00
2.691620E+00	2.929540E+00	1.874910E+00
2.687990E+00	2.857100E+00	1.688590E+00
3.152820E+00	1.643880E+00	2.093970E+00
3.045160E+00	1.602140E+00	2.082710E+00
3.140920E+00	1.596020E+00	2.191060E+00
2.771200E+00	2.883330E+00	1.805150E+00
2.801000E+00	2.912530E+00	1.899590E+00
2.869480E+00	2.848500E+00	1.682490E+00
3.244570E+00	1.684010E+00	2.111580E+00
3.233120E+00	1.638670E+00	2.201910E+00
2.848230E+00	2.928080E+00	1.941450E+00
2.860510E+00	2.941190E+00	2.001270E+00
2.888130E+00	2.926980E+00	1.956880E+00
2.905910E+00	2.895530E+00	1.886580E+00
3.001240E+00	2.851270E+00	1.813360E+00
3.050400E+00	2.821710E+00	1.705510E+00
3.307860E+00	1.698390E+00	2.124940E+00
3.305410E+00	1.672940E+00	2.177270E+00
2.926640E+00	2.921580E+00	2.014280E+00
3.009980E+00	2.894900E+00	1.991170E+00
3.036820E+00	2.872860E+00	1.912590E+00
3.127350E+00	2.849580E+00	1.855830E+00
3.227220E+00	2.816540E+00	1.725880E+00
3.436100E+00	1.840020E+00	2.048260E+00
3.433580E+00	1.770650E+00	2.119680E+00
3.367620E+00	1.705260E+00	2.164530E+00
3.113290E+00	2.886350E+00	1.991930E+00
3.208190E+00	2.875610E+00	1.962180E+00
3.244370E+00	2.854050E+00	1.877600E+00
3.331510E+00	2.833180E+00	1.874340E+00
3.400890E+00	2.784280E+00	1.755090E+00
3.534780E+00	2.130060E+00	1.940160E+00
3.524090E+00	2.025510E+00	2.009000E+00
3.546770E+00	2.100430E+00	2.069820E+00
3.485080E+00	1.908410E+00	2.051880E+00
3.487680E+00	1.822130E+00	2.122090E+00
3.306680E+00	2.877420E+00	1.984390E+00
3.397580E+00	2.862000E+00	1.971890E+00
3.425230E+00	2.827710E+00	1.898120E+00
3.484470E+00	2.794920E+00	1.892380E+00
3.517370E+00	2.708550E+00	1.847050E+00
3.552650E+00	2.375530E+00	1.903360E+00
3.543860E+00	2.254140E+00	1.950280E+00
3.551860E+00	2.346480E+00	1.996850E+00
3.543500E+00	2.157660E+00	2.043710E+00
3.490860E+00	2.847690E+00	2.003130E+00
3.551270E+00	2.772480E+00	1.982100E+00
3.576490E+00	2.688400E+00	1.992310E+00
3.574170E+00	2.596280E+00	1.935650E+00
3.566540E+00	2.459270E+00	1.950100E+00
3.557960E+00	2.392390E+00	1.970010E+00
2.019080E+00	2.642480E+00	2.037850E+00
2.071340E+00	2.716230E+00	2.053970E+00
2.061230E+00	2.654780E+00	1.988880E+00
2.082730E+00	2.594630E+00	1.903100E+00
2.000970E+00	2.576250E+00	2.006520E+00
2.074400E+00	2.446090E+00	1.887740E+00
2.001130E+00	2.462050E+00	1.978230E+00
2.082140E+00	2.327480E+00	1.857010E+00
1.993430E+00	2.311700E+00	1.955850E+00
2.092010E+00	2.261890E+00	1.853260E+00
2.050450E+00	2.253590E+00	1.902110E+00
2.086040E+00	2.193470E+00	1.886580E+00
2.133720E+00	1.968440E+00	1.916050E+00
2.117970E+00	2.022230E+00	1.909080E+00
2.185630E+00	1.988610E+00	1.849250E+00
2.249980E+00	1.880370E+00	1.872550E+00
2.163720E+00	1.905520E+00	1.934190E+00
2.304770E+00	1.764150E+00	1.916570E+00
2.218140E+00	1.800170E+00	1.974810E+00
2.342170E+00	1.699300E+00	1.960670E+00
2.283050E+00	1.682990E+00	2.039710E+00
2.374040E+00	1.646840E+00	2.032130E+00
2.148050E+00	2.743320E+00	1.930110E+00
2.140290E+00	2.804320E+00	2.015810E+00
2.151120E+00	2.116170E+00	1.840370E+00
2.407810E+00	1.718260E+00	1.894790E+00
2.477830E+00	1.640880E+00	1.952680E+00
2.449530E+00	1.609280E+00	2.050750E+00
2.530820E+00	1.583070E+00	2.031500E+00
2.174560E+00	2.855620E+00	2.030070E+00
2.242080E+00	2.906610E+00	2.047370E+00
2.206460E+00	2.856230E+00	1.959460E+00
2.687850E+00	1.558950E+00	2.022300E+00
2.608650E+00	1.567720E+00	2.020200E+00
2.722030E+00	1.518420E+00	2.101150E+00
2.672930E+00	1.487090E+00	2.160850E+00
2.759180E+00	1.466540E+00	2.169690E+00
2.321320E+00	2.907310E+00	1.944370E+00
2.357940E+00	2.947370E+00	2.031920E+00
2.914740E+00	1.511590E+00	2.161470E+00
2.841440E+00	1.466990E+00	2.183140E+00
2.924530E+00	1.452110E+00	2.245320E+00
2.423650E+00	2.983240E+00	2.059610E+00
2.484800E+00	3.015690E+00	2.124500E+00
2.481940E+00	2.988870E+00	2.046840E+00
2.460820E+00	2.964410E+00	1.960380E+00
2.984490E+00	1.535370E+00	2.149320E+00
2.981000E+00	1.483540E+00	2.225270E+00
2.560680E+00	2.986330E+00	2.048530E+00
2.623000E+00	3.012360E+00	2.147570E+00
2.619330E+00	2.967660E+00	1.952900E+00
3.069490E+00	1.536550E+00	2.245460E+00
2.692720E+00	2.982970E+00	2.070480E+00
2.733090E+00	2.994950E+00	2.167500E+00
2.769420E+00	2.940810E+00	1.986270E+00
3.216850E+00	1.581590E+00	2.330400E+00
2.784120E+00	2.988900E+00	2.217060E+00
2.793490E+00	2.995390E+00	2.273410E+00
2.824550E+00	2.983260E+00	2.228250E+00
2.854500E+00	2.958170E+00	2.136970E+00
3.345280E+00	1.668840E+00	2.294090E+00
2.856050E+00	2.981730E+00	2.271360E+00
2.924890E+00	2.958000E+00	2.246920E+00
2.958700E+00	2.937060E+00	2.196710E+00
3.041760E+00	2.912450E+00	2.130730E+00
3.426620E+00	1.734580E+00	2.257920E+00
3.426570E+00	1.702730E+00	2.328320E+00
3.014980E+00	2.936020E+00	2.262560E+00
3.104130E+00	2.924090E+00	2.235680E+00
3.142950E+00	2.910750E+00	2.178020E+00
3.226970E+00	2.903820E+00	2.107390E+00
3.569100E+00	2.033790E+00	2.145390E+00
3.579120E+00	1.930330E+00	2.187980E+00
3.515510E+00	1.810190E+00	2.255120E+00
3.583940E+00	1.880370E+00	2.314180E+00
3.489620E+00	1.720800E+00	2.332670E+00
3.195250E+00	2.923940E+00	2.237080E+00
3.285200E+00	2.926930E+00	2.216920E+00
3.323200E+00	2.912840E+00	2.170310E+00
3.400650E+00	2.893500E+00	2.115010E+00
3.550170E+00	2.316530E+00	2.143830E+00
3.560000E+00	2.387280E+00	2.034350E+00
3.559080E+00	2.406800E+00	2.127580E+00
3.555900E+00	2.236840E+00	2.138120E+00
3.571930E+00	2.130200E+00	2.199750E+00
3.588600E+00	1.996990E+00	2.271560E+00
3.601970E+00	1.929490E+00	2.297890E+00
3.375170E+00	2.928550E+00	2.232520E+00
3.459640E+00	2.925120E+00	2.220060E+00
3.484490E+00	2.904990E+00	2.179920E+00
3.516650E+00	2.869310E+00	2.145370E+00
3.564650E+00	2.800320E+00	2.111220E+00
3.589490E+00	2.712500E+00	2.109960E+00
3.591010E+00	2.609270E+00	2.127010E+00
3.580800E+00	2.496550E+00	2.168600E+00
3.604040E+00	2.553550E+00	2.210050E+00
3.530180E+00	2.896500E+00	2.263030E+00
3.593290E+00	2.834230E+00	2.232980E+00
3.617440E+00	2.745390E+00	2.224580E+00
3.610830E+00	2.648780E+00	2.229470E+00
3.609870E+00	2.583280E+00	2.240110E+00
1.923080E+00	2.654620E+00	2.230480E+00
1.974200E+00	2.721430E+00	2.243660E+00
1.949980E+00	2.667960E+00	2.182940E+00
1.961910E+00	2.617770E+00	2.099200E+00
1.896640E+00	2.595450E+00	2.195060E+00
1.933810E+00	2.484370E+00	2.062170E+00
1.876730E+00	2.498960E+00	2.147270E+00
1.924720E+00	2.360000E+00	2.036540E+00
1.867810E+00	2.380130E+00	2.116810E+00
1.922890E+00	2.282800E+00	2.026960E+00
1.860640E+00	2.257660E+00	2.096570E+00
1.929690E+00	2.213490E+00	2.032140E+00
1.977120E+00	2.043540E+00	2.046840E+00
1.984720E+00	2.082530E+00	2.027790E+00
2.003500E+00	2.054010E+00	2.019800E+00
2.000020E+00	2.012350E+00	2.030390E+00
2.071520E+00	1.816220E+00	2.091310E+00
2.053540E+00	1.868330E+00	2.065760E+00
2.123750E+00	1.833890E+00	2.029120E+00
2.182200E+00	1.724640E+00	2.064420E+00
2.101590E+00	1.746860E+00	2.117200E+00
2.229090E+00	1.669370E+00	2.113610E+00
2.179370E+00	1.647870E+00	2.195840E+00
2.273640E+00	1.606490E+00	2.179460E+00
2.020380E+00	2.729720E+00	2.147950E+00
2.051000E+00	2.797180E+00	2.199980E+00
2.006560E+00	2.177670E+00	1.974950E+00
2.053500E+00	2.076160E+00	1.962420E+00
2.073640E+00	1.949890E+00	1.982340E+00
2.406740E+00	1.589600E+00	2.110920E+00
2.363940E+00	1.563240E+00	2.182530E+00
2.449220E+00	1.531070E+00	2.189760E+00
2.107010E+00	2.851490E+00	2.210060E+00
2.167080E+00	2.904510E+00	2.257040E+00
2.149240E+00	2.882730E+00	2.179360E+00
2.124080E+00	2.836510E+00	2.110300E+00
2.588630E+00	1.506380E+00	2.148970E+00
2.518240E+00	1.519530E+00	2.165020E+00
2.625440E+00	1.445300E+00	2.213980E+00
2.582860E+00	1.427250E+00	2.275920E+00
2.666880E+00	1.404310E+00	2.285280E+00
2.206710E+00	2.921940E+00	2.152710E+00
2.251120E+00	2.961940E+00	2.222090E+00
2.806330E+00	1.402590E+00	2.245830E+00
2.750090E+00	1.393870E+00	2.278640E+00
2.808830E+00	1.370580E+00	2.313970E+00
2.313880E+00	2.991940E+00	2.244240E+00
2.376240E+00	3.018400E+00	2.309570E+00
2.363420E+00	3.006190E+00	2.226360E+00
2.339820E+00	2.978410E+00	2.144200E+00
2.876620E+00	1.396510E+00	2.313330E+00
2.429010E+00	3.028340E+00	2.221370E+00
2.472240E+00	3.045940E+00	2.312070E+00
3.014260E+00	1.436460E+00	2.335810E+00
2.537220E+00	3.052200E+00	2.355200E+00
2.596000E+00	3.059980E+00	2.424350E+00
2.590380E+00	3.045290E+00	2.350360E+00
2.562370E+00	3.033340E+00	2.260770E+00
3.145480E+00	1.498790E+00	2.376260E+00
3.105780E+00	1.448480E+00	2.435080E+00
3.177560E+00	1.470670E+00	2.464760E+00
2.659080E+00	3.042160E+00	2.350700E+00
2.707040E+00	3.061450E+00	2.443270E+00
2.705780E+00	3.021330E+00	2.251600E+00
3.212900E+00	1.531650E+00	2.399360E+00
3.213320E+00	1.509110E+00	2.446650E+00
2.787760E+00	3.008950E+00	2.370240E+00
2.780090E+00	3.038540E+00	2.461750E+00
3.352780E+00	1.606690E+00	2.441900E+00
3.266940E+00	1.545300E+00	2.446650E+00
2.854040E+00	3.016230E+00	2.468440E+00
2.950000E+00	2.986460E+00	2.489440E+00
2.936140E+00	2.965240E+00	2.370990E+00
3.439210E+00	1.682210E+00	2.395500E+00
3.017130E+00	2.961890E+00	2.449330E+00
3.011860E+00	2.974290E+00	2.502910E+00
3.106010E+00	2.930810E+00	2.370050E+00
3.585430E+00	1.814280E+00	2.389390E+00
3.539540E+00	1.731220E+00	2.428860E+00
3.578780E+00	1.777610E+00	2.454200E+00
3.073680E+00	2.958700E+00	2.489950E+00
3.151540E+00	2.939340E+00	2.462760E+00
3.196210E+00	2.936690E+00	2.410870E+00
3.281810E+00	2.934260E+00	2.348020E+00
3.572070E+00	2.366530E+00	2.316640E+00
3.565590E+00	2.288630E+00	2.306520E+00
3.568690E+00	2.229470E+00	2.260660E+00
3.595970E+00	2.145470E+00	2.361990E+00
3.602070E+00	2.100190E+00	2.338030E+00
3.624970E+00	2.028570E+00	2.357890E+00
3.634850E+00	1.907090E+00	2.411930E+00
3.644720E+00	1.977870E+00	2.430960E+00
3.586410E+00	1.820330E+00	2.472690E+00
3.235770E+00	2.947590E+00	2.463610E+00
3.322010E+00	2.945420E+00	2.447240E+00
3.371530E+00	2.944570E+00	2.399590E+00
3.454630E+00	2.937910E+00	2.348460E+00
3.603830E+00	2.520810E+00	2.319150E+00
3.588090E+00	2.442780E+00	2.354110E+00
3.633690E+00	2.071230E+00	2.418450E+00
3.643810E+00	2.015070E+00	2.445600E+00
3.409150E+00	2.955660E+00	2.461500E+00
3.502500E+00	2.942880E+00	2.478610E+00
3.530940E+00	2.933700E+00	2.415720E+00
3.559220E+00	2.906240E+00	2.384240E+00
3.606280E+00	2.845860E+00	2.364530E+00
3.629560E+00	2.753080E+00	2.364000E+00
3.640960E+00	2.794230E+00	2.431980E+00
3.616320E+00	2.646500E+00	2.358090E+00
3.610110E+00	2.581730E+00	2.328580E+00
3.574190E+00	2.914640E+00	2.484380E+00
3.616340E+00	2.865940E+00	2.460680E+00
3.634140E+00	2.827980E+00	2.443940E+00
1.843540E+00	2.594220E+00	2.363420E+00
1.885450E+00	2.659030E+00	2.388850E+00
1.887950E+00	2.623180E+00	2.295940E+00
1.838350E+00	2.506010E+00	2.245550E+00
1.810300E+00	2.525560E+00	2.337240E+00
1.823670E+00	2.396010E+00	2.205450E+00
1.770630E+00	2.395140E+00	2.312730E+00
1.814530E+00	2.298800E+00	2.168790E+00
1.780320E+00	2.313410E+00	2.239690E+00
1.813960E+00	2.237420E+00	2.164150E+00
1.778460E+00	2.234900E+00	2.220070E+00
1.815240E+00	2.174560E+00	2.181380E+00
2.035470E+00	1.653640E+00	2.279050E+00
2.004660E+00	1.698180E+00	2.249460E+00
2.074250E+00	1.678210E+00	2.219970E+00
2.127320E+00	1.621970E+00	2.259430E+00
2.079170E+00	1.595350E+00	2.329860E+00
2.170540E+00	1.562600E+00	2.315960E+00
1.924850E+00	2.720090E+00	2.403580E+00
1.978470E+00	2.776780E+00	2.408800E+00
1.950270E+00	2.724780E+00	2.343050E+00
1.943380E+00	2.124610E+00	2.048170E+00
1.877870E+00	2.138650E+00	2.109050E+00
1.922830E+00	2.023820E+00	2.098490E+00
1.994090E+00	1.926300E+00	2.077840E+00
1.934070E+00	1.905620E+00	2.156900E+00
2.009840E+00	1.805240E+00	2.169460E+00
2.316380E+00	1.540330E+00	2.245270E+00
2.264780E+00	1.525870E+00	2.317040E+00
2.355790E+00	1.488530E+00	2.324560E+00
2.047820E+00	2.843080E+00	2.417860E+00
2.109170E+00	2.897770E+00	2.463510E+00
2.091330E+00	2.870710E+00	2.391340E+00
2.057290E+00	2.823250E+00	2.313720E+00
2.507830E+00	1.459510E+00	2.279620E+00
2.442630E+00	1.460460E+00	2.348850E+00
2.541880E+00	1.416080E+00	2.335470E+00
2.515550E+00	1.409300E+00	2.377610E+00
2.572880E+00	1.369820E+00	2.405650E+00
2.145560E+00	2.906180E+00	2.369140E+00
2.184000E+00	2.953640E+00	2.430430E+00
2.723170E+00	1.353310E+00	2.371900E+00
2.660550E+00	1.341070E+00	2.408720E+00
2.733810E+00	1.304800E+00	2.436170E+00
2.236360E+00	2.996420E+00	2.443630E+00
2.295430E+00	3.026090E+00	2.501570E+00
2.279600E+00	3.013880E+00	2.420770E+00
2.253070E+00	2.979920E+00	2.342490E+00
2.815580E+00	1.313500E+00	2.417830E+00
2.340910E+00	3.027900E+00	2.411490E+00
2.383530E+00	3.048870E+00	2.493020E+00
2.960290E+00	1.345490E+00	2.444540E+00
2.916660E+00	1.280390E+00	2.508430E+00
2.993580E+00	1.290720E+00	2.534130E+00
2.438090E+00	3.074910E+00	2.521050E+00
2.492410E+00	3.096370E+00	2.585970E+00
2.482970E+00	3.088080E+00	2.505870E+00
2.462400E+00	3.067320E+00	2.423270E+00
3.056270E+00	1.398710E+00	2.456740E+00
3.059870E+00	1.346640E+00	2.528850E+00
2.548160E+00	3.085230E+00	2.510750E+00
2.605030E+00	3.092800E+00	2.611980E+00
3.154080E+00	1.410920E+00	2.524660E+00
2.655000E+00	3.077700E+00	2.525730E+00
2.708840E+00	3.095530E+00	2.629870E+00
3.260820E+00	1.493920E+00	2.536010E+00
2.774180E+00	3.057000E+00	2.551020E+00
2.776670E+00	3.080560E+00	2.645220E+00
3.327850E+00	1.545930E+00	2.515740E+00
3.339410E+00	1.525530E+00	2.565080E+00
2.840590E+00	3.058020E+00	2.648490E+00
2.929340E+00	3.027640E+00	2.650120E+00
2.889890E+00	3.022570E+00	2.563590E+00
3.442030E+00	1.662360E+00	2.525710E+00
3.392930E+00	1.569360E+00	2.576530E+00
3.003040E+00	2.985140E+00	2.576110E+00
2.991000E+00	3.007820E+00	2.656650E+00
3.582540E+00	1.759350E+00	2.520720E+00
3.534690E+00	1.697810E+00	2.578630E+00
3.058270E+00	2.991340E+00	2.654960E+00
3.124840E+00	2.965740E+00	2.653120E+00
3.138720E+00	2.947180E+00	2.567460E+00
3.577150E+00	2.287620E+00	2.386840E+00
3.597210E+00	2.217720E+00	2.411880E+00
3.653020E+00	1.958870E+00	2.518950E+00
3.644680E+00	1.883470E+00	2.561150E+00
3.606560E+00	1.823690E+00	2.552500E+00
3.199200E+00	2.960840E+00	2.646620E+00
3.274150E+00	2.957420E+00	2.646910E+00
3.293020E+00	2.944900E+00	2.561670E+00
3.613590E+00	2.462270E+00	2.435590E+00
3.606970E+00	2.381490E+00	2.493120E+00
3.603820E+00	2.275730E+00	2.494110E+00
3.629630E+00	2.180540E+00	2.547330E+00
3.631300E+00	2.105540E+00	2.511480E+00
3.646030E+00	2.030210E+00	2.508190E+00
3.348360E+00	2.954510E+00	2.656590E+00
3.436840E+00	2.957850E+00	2.678020E+00
3.438180E+00	2.949270E+00	2.584180E+00
3.649240E+00	2.734310E+00	2.474840E+00
3.636860E+00	2.646780E+00	2.489800E+00
3.628840E+00	2.531880E+00	2.482030E+00
3.635050E+00	2.569960E+00	2.580970E+00
3.618180E+00	2.439090E+00	2.522590E+00
3.486620E+00	2.946180E+00	2.660690E+00
3.558790E+00	2.923130E+00	2.632100E+00
3.614120E+00	2.853770E+00	2.587330E+00
3.635780E+00	2.770420E+00	2.546220E+00
3.643190E+00	2.666830E+00	2.579870E+00
3.638810E+00	2.611820E+00	2.586360E+00
1.777650E+00	2.554980E+00	2.511520E+00
1.824750E+00	2.620360E+00	2.537170E+00
1.811980E+00	2.574620E+00	2.434240E+00
1.756260E+00	2.460980E+00	2.396970E+00
1.743280E+00	2.491190E+00	2.485500E+00
1.732460E+00	2.389510E+00	2.385080E+00
1.713010E+00	2.394990E+00	2.450470E+00
1.699600E+00	2.319860E+00	2.386230E+00
1.933010E+00	1.598150E+00	2.448280E+00
1.896280E+00	1.671030E+00	2.376600E+00
1.987960E+00	1.640360E+00	2.342560E+00
2.030140E+00	1.586420E+00	2.380930E+00
1.998760E+00	1.573620E+00	2.428880E+00
2.055030E+00	1.536970E+00	2.438620E+00
1.900410E+00	2.746810E+00	2.596820E+00
1.945740E+00	2.789850E+00	2.609130E+00
1.923240E+00	2.754900E+00	2.554040E+00
1.902180E+00	2.707420E+00	2.477340E+00
1.874030E+00	2.702500E+00	2.573230E+00
1.727890E+00	2.262890E+00	2.300290E+00
1.743170E+00	2.143010E+00	2.283640E+00
1.814640E+00	2.056420E+00	2.214480E+00
1.736000E+00	2.033640E+00	2.307020E+00
1.855670E+00	1.935540E+00	2.214180E+00
1.774220E+00	1.948460E+00	2.295260E+00
1.903220E+00	1.837820E+00	2.244030E+00
1.821130E+00	1.856840E+00	2.308110E+00
1.937580E+00	1.730640E+00	2.277450E+00
1.858760E+00	1.759210E+00	2.332430E+00
2.212710E+00	1.511530E+00	2.382580E+00
2.153870E+00	1.497500E+00	2.449940E+00
2.253390E+00	1.467240E+00	2.458550E+00
2.004700E+00	2.844740E+00	2.618500E+00
2.054620E+00	2.899840E+00	2.656650E+00
2.041400E+00	2.870080E+00	2.592290E+00
2.006970E+00	2.822190E+00	2.522530E+00
2.394040E+00	1.443600E+00	2.411720E+00
2.345680E+00	1.430220E+00	2.471770E+00
2.435950E+00	1.390450E+00	2.492090E+00
2.090670E+00	2.902290E+00	2.568890E+00
2.128070E+00	2.944080E+00	2.630100E+00
2.530180E+00	1.335910E+00	2.505410E+00
2.623240E+00	1.291820E+00	2.499510E+00
2.596970E+00	1.272540E+00	2.556510E+00
2.647190E+00	1.246190E+00	2.582310E+00
2.183470E+00	2.986580E+00	2.656860E+00
2.234670E+00	3.022890E+00	2.667080E+00
2.219900E+00	3.003560E+00	2.619460E+00
2.189130E+00	2.970970E+00	2.545050E+00
2.739170E+00	1.248630E+00	2.537360E+00
2.270080E+00	3.027050E+00	2.608150E+00
2.295540E+00	3.055770E+00	2.701560E+00
2.857960E+00	1.237620E+00	2.546670E+00
2.828770E+00	1.201150E+00	2.614770E+00
2.893720E+00	1.212140E+00	2.632400E+00
2.371330E+00	3.084010E+00	2.715400E+00
2.421480E+00	3.107610E+00	2.727300E+00
2.405120E+00	3.093360E+00	2.678630E+00
2.381190E+00	3.062780E+00	2.611030E+00
2.958290E+00	1.250170E+00	2.603540E+00
2.454670E+00	3.109730E+00	2.673450E+00
2.495670E+00	3.134840E+00	2.782350E+00
3.055320E+00	1.303610E+00	2.617610E+00
2.552150E+00	3.124080E+00	2.689130E+00
2.607690E+00	3.130710E+00	2.788500E+00
3.133630E+00	1.361480E+00	2.610970E+00
2.662270E+00	3.118540E+00	2.717040E+00
2.666190E+00	3.131490E+00	2.792830E+00
3.238030E+00	1.428700E+00	2.671270E+00
2.711540E+00	3.131040E+00	2.790830E+00
2.788120E+00	3.101480E+00	2.738140E+00
3.337370E+00	1.512030E+00	2.632920E+00
2.901980E+00	3.072310E+00	2.789910E+00
2.887520E+00	3.064140E+00	2.711610E+00
3.457010E+00	1.636280E+00	2.653190E+00
3.404590E+00	1.559990E+00	2.703680E+00
2.980520E+00	3.030310E+00	2.728590E+00
2.962180E+00	3.051480E+00	2.806250E+00
3.586560E+00	1.748990E+00	2.631810E+00
3.513070E+00	1.691900E+00	2.709360E+00
3.025940E+00	3.034610E+00	2.810110E+00
3.088020E+00	3.009750E+00	2.810500E+00
3.107830E+00	2.986560E+00	2.731500E+00
3.665060E+00	1.905190E+00	2.631360E+00
3.606190E+00	1.834170E+00	2.686510E+00
3.644930E+00	1.879910E+00	2.700850E+00
3.152470E+00	2.980890E+00	2.809180E+00
3.222980E+00	2.979070E+00	2.805420E+00
3.247670E+00	2.968990E+00	2.728860E+00
3.630790E+00	2.295630E+00	2.619730E+00
3.655440E+00	2.199210E+00	2.647080E+00
3.656890E+00	2.247320E+00	2.700630E+00
3.660440E+00	2.093700E+00	2.655110E+00
3.666500E+00	1.988790E+00	2.634970E+00
3.657050E+00	1.915260E+00	2.701440E+00
3.284070E+00	2.962510E+00	2.820360E+00
3.365340E+00	2.959760E+00	2.841040E+00
3.376950E+00	2.960060E+00	2.752200E+00
3.645720E+00	2.501150E+00	2.640550E+00
3.640800E+00	2.387860E+00	2.662020E+00
3.654910E+00	2.453490E+00	2.700420E+00
3.650900E+00	2.295080E+00	2.695500E+00
3.415710E+00	2.954490E+00	2.817920E+00
3.483940E+00	2.937980E+00	2.774820E+00
3.584230E+00	2.918570E+00	2.764210E+00
3.611920E+00	2.904300E+00	2.713050E+00
3.631730E+00	2.861100E+00	2.707180E+00
3.649710E+00	2.768870E+00	2.712420E+00
3.642590E+00	2.803240E+00	2.787340E+00
3.660800E+00	2.672130E+00	2.695230E+00
3.652430E+00	2.571710E+00	2.680910E+00
3.654340E+00	2.489760E+00	2.723210E+00
3.624280E+00	2.873920E+00	2.786400E+00
3.638740E+00	2.838790E+00	2.790390E+00
1.588280E+00	2.127400E+00	2.526540E+00
1.607750E+00	2.181940E+00	2.512010E+00
1.610760E+00	2.130290E+00	2.482640E+00
1.618890E+00	2.068850E+00	2.455950E+00
1.576900E+00	2.067470E+00	2.527490E+00
1.635820E+00	1.989090E+00	2.437250E+00
1.577310E+00	1.951660E+00	2.529110E+00
1.640040E+00	1.901810E+00	2.473220E+00
1.825230E+00	1.592820E+00	2.528370E+00
1.796190E+00	1.637250E+00	2.509160E+00
1.857250E+00	1.624310E+00	2.469080E+00
1.873570E+00	1.559100E+00	2.530530E+00
1.869360E+00	2.780100E+00	2.799970E+00
1.915130E+00	2.820460E+00	2.786450E+00
1.888940E+00	2.780740E+00	2.739310E+00
1.874630E+00	2.737330E+00	2.657340E+00
1.839030E+00	2.724140E+00	2.754360E+00
1.826130E+00	2.650210E+00	2.613270E+00
1.803010E+00	2.646100E+00	2.691550E+00
1.755340E+00	2.550730E+00	2.595650E+00
1.698680E+00	2.423440E+00	2.552790E+00
1.649700E+00	2.298650E+00	2.498340E+00
1.658790E+00	2.183420E+00	2.402650E+00
1.675830E+00	2.064630E+00	2.373710E+00
1.695630E+00	1.952230E+00	2.379470E+00
1.749750E+00	1.868750E+00	2.377440E+00
1.694850E+00	1.868680E+00	2.439530E+00
1.790080E+00	1.781030E+00	2.395550E+00
1.726220E+00	1.795980E+00	2.457460E+00
1.824570E+00	1.693000E+00	2.423680E+00
1.761930E+00	1.710210E+00	2.477630E+00
1.982900E+00	1.503240E+00	2.540730E+00
2.075930E+00	1.482050E+00	2.513960E+00
2.060920E+00	1.459110E+00	2.577370E+00
2.127470E+00	1.443380E+00	2.580010E+00
1.962460E+00	2.833390E+00	2.705580E+00
1.967060E+00	2.876710E+00	2.817180E+00
2.294000E+00	1.419070E+00	2.531590E+00
2.239650E+00	1.418130E+00	2.597000E+00
2.337010E+00	1.377190E+00	2.604210E+00
2.025690E+00	2.924430E+00	2.830030E+00
2.078970E+00	2.946500E+00	2.812600E+00
2.033370E+00	2.910470E+00	2.755900E+00
2.476520E+00	1.333280E+00	2.568740E+00
2.428560E+00	1.336200E+00	2.625700E+00
2.517720E+00	1.288860E+00	2.642650E+00
2.119770E+00	2.956490E+00	2.729340E+00
2.147040E+00	2.985630E+00	2.851710E+00
2.597170E+00	1.248470E+00	2.639880E+00
2.699460E+00	1.196260E+00	2.675180E+00
2.210680E+00	3.017160E+00	2.753680E+00
2.785650E+00	1.178620E+00	2.666730E+00
2.760510E+00	1.157160E+00	2.719910E+00
2.816890E+00	1.128560E+00	2.748210E+00
2.276730E+00	3.056590E+00	2.793250E+00
2.325420E+00	3.077110E+00	2.860370E+00
2.332620E+00	3.075440E+00	2.774550E+00
2.885660E+00	1.155620E+00	2.703550E+00
2.400780E+00	3.100110E+00	2.811820E+00
2.959300E+00	1.195170E+00	2.685580E+00
2.472860E+00	3.137880E+00	2.891290E+00
2.543310E+00	3.162920E+00	2.931560E+00
2.520330E+00	3.150590E+00	2.865030E+00
3.048510E+00	1.229770E+00	2.701470E+00
2.581890E+00	3.149330E+00	2.873110E+00
2.590230E+00	3.164320E+00	2.936920E+00
3.163820E+00	1.307750E+00	2.716630E+00
2.630060E+00	3.159180E+00	2.937190E+00
2.689340E+00	3.146160E+00	2.882560E+00
3.245520E+00	1.356530E+00	2.752230E+00
3.233290E+00	1.318190E+00	2.780700E+00
3.268250E+00	1.342830E+00	2.792690E+00
2.800730E+00	3.142210E+00	2.934780E+00
2.765660E+00	3.126920E+00	2.841980E+00
3.351150E+00	1.487580E+00	2.750700E+00
3.307630E+00	1.392110E+00	2.798280E+00
2.849600E+00	3.104430E+00	2.862570E+00
2.889420E+00	3.125320E+00	2.958390E+00
3.467490E+00	1.608050E+00	2.785660E+00
3.429310E+00	1.525710E+00	2.796350E+00
2.954800E+00	3.075010E+00	2.885760E+00
2.953080E+00	3.109450E+00	2.979900E+00
3.571610E+00	1.736750E+00	2.757770E+00
3.522260E+00	1.676100E+00	2.811700E+00
3.006420E+00	3.086670E+00	2.960900E+00
3.057880E+00	3.073690E+00	2.993560E+00
3.073960E+00	3.036240E+00	2.893900E+00
3.635300E+00	1.871770E+00	2.777400E+00
3.595350E+00	1.789560E+00	2.826560E+00
3.126630E+00	3.029520E+00	2.986120E+00
3.196200E+00	3.014220E+00	2.988300E+00
3.201140E+00	2.993140E+00	2.893600E+00
3.665700E+00	2.193050E+00	2.750280E+00
3.668280E+00	2.110630E+00	2.770590E+00
3.666830E+00	2.000290E+00	2.806320E+00
3.675870E+00	2.057010E+00	2.833110E+00
3.655670E+00	1.936720E+00	2.753510E+00
3.251080E+00	2.997120E+00	2.968280E+00
3.304800E+00	2.980670E+00	3.009540E+00
3.312410E+00	2.971450E+00	2.915360E+00
3.649420E+00	2.425950E+00	2.778030E+00
3.658880E+00	2.337190E+00	2.851440E+00
3.659650E+00	2.250450E+00	2.799460E+00
3.679110E+00	2.149790E+00	2.836220E+00
3.678440E+00	2.087660E+00	2.852640E+00
3.358880E+00	2.977230E+00	2.968490E+00
3.423160E+00	2.961120E+00	2.928530E+00
3.522580E+00	2.945640E+00	2.917240E+00
3.560520E+00	2.929330E+00	2.849440E+00
3.656010E+00	2.747660E+00	2.842880E+00
3.660840E+00	2.660710E+00	2.862080E+00
3.673900E+00	2.711330E+00	2.894420E+00
3.644830E+00	2.562600E+00	2.829230E+00
3.647600E+00	2.486720E+00	2.812470E+00
3.584790E+00	2.932040E+00	2.932840E+00
3.610190E+00	2.898390E+00	2.873470E+00
3.653700E+00	2.823480E+00	2.905390E+00
3.673860E+00	2.747610E+00	2.921530E+00
1.513100E+00	2.084660E+00	2.662670E+00
1.540370E+00	2.155370E+00	2.667700E+00
1.553320E+00	2.108970E+00	2.591260E+00
1.529550E+00	1.990510E+00	2.593550E+00
1.494420E+00	2.010300E+00	2.661660E+00
1.528450E+00	1.919830E+00	2.602100E+00
1.484140E+00	1.893070E+00	2.676130E+00
1.533820E+00	1.853540E+00	2.620420E+00
1.795320E+00	2.728360E+00	2.914430E+00
1.834760E+00	2.779700E+00	2.939900E+00
1.823650E+00	2.740760E+00	2.851180E+00
1.784080E+00	2.655670E+00	2.792820E+00
1.770240E+00	2.673460E+00	2.887080E+00
1.735900E+00	2.563010E+00	2.724270E+00
1.726300E+00	2.586220E+00	2.834960E+00
1.690330E+00	2.456640E+00	2.663550E+00
1.683100E+00	2.483690E+00	2.775430E+00
1.639250E+00	2.345060E+00	2.620520E+00
1.636330E+00	2.378870E+00	2.727690E+00
1.591810E+00	2.227210E+00	2.592020E+00
1.581480E+00	2.265440E+00	2.686750E+00
1.659660E+00	1.812350E+00	2.510110E+00
1.594120E+00	1.835470E+00	2.561950E+00
1.694310E+00	1.720520E+00	2.530650E+00
1.622910E+00	1.732260E+00	2.587630E+00
1.737700E+00	1.653120E+00	2.546740E+00
1.674620E+00	1.646090E+00	2.606850E+00
1.775780E+00	1.564960E+00	2.605660E+00
1.876070E+00	1.501170E+00	2.606890E+00
1.827500E+00	1.468020E+00	2.709000E+00
1.938440E+00	1.456430E+00	2.674130E+00
1.895160E+00	2.822800E+00	2.870830E+00
2.064360E+00	1.427730E+00	2.686160E+00
2.168120E+00	1.410470E+00	2.674440E+00
2.154750E+00	1.391090E+00	2.740270E+00
2.237200E+00	1.367270E+00	2.760130E+00
1.950040E+00	2.883420E+00	2.900230E+00
1.991880E+00	2.922270E+00	2.951820E+00
1.996620E+00	2.916790E+00	2.877030E+00
2.378680E+00	1.336720E+00	2.679760E+00
2.329810E+00	1.347560E+00	2.715540E+00
2.413280E+00	1.294870E+00	2.754860E+00
2.063210E+00	2.952800E+00	2.898930E+00
2.565400E+00	1.233910E+00	2.724500E+00
2.508950E+00	1.254240E+00	2.760930E+00
2.571350E+00	1.210730E+00	2.789240E+00
2.131810E+00	2.992370E+00	2.955360E+00
2.184190E+00	3.024690E+00	2.968840E+00
2.172720E+00	3.012480E+00	2.914410E+00
2.634400E+00	1.187210E+00	2.771950E+00
2.231300E+00	3.043200E+00	2.887980E+00
2.236390E+00	3.057800E+00	3.015940E+00
2.744520E+00	1.141400E+00	2.792600E+00
2.822750E+00	1.107800E+00	2.830320E+00
2.300740E+00	3.083930E+00	3.043170E+00
2.361640E+00	3.101990E+00	3.032630E+00
2.308360E+00	3.082760E+00	2.959380E+00
2.894330E+00	1.117140E+00	2.811230E+00
2.396890E+00	3.109940E+00	2.943130E+00
2.414680E+00	3.121810E+00	3.023180E+00
3.012630E+00	1.144360E+00	2.791610E+00
2.491720E+00	3.149250E+00	3.031670E+00
3.126300E+00	1.221260E+00	2.804870E+00
3.085420E+00	1.177120E+00	2.860190E+00
3.144980E+00	1.193610E+00	2.905760E+00
2.614210E+00	3.159950E+00	3.022700E+00
3.204240E+00	1.277240E+00	2.801790E+00
3.205410E+00	1.255650E+00	2.878970E+00
2.712510E+00	3.166020E+00	3.070470E+00
2.680240E+00	3.163250E+00	2.982230E+00
3.259970E+00	1.325350E+00	2.845710E+00
2.756640E+00	3.164710E+00	3.010370E+00
2.763180E+00	3.166340E+00	3.084360E+00
3.388800E+00	1.482280E+00	2.879460E+00
3.327020E+00	1.382900E+00	2.916330E+00
2.800440E+00	3.159670E+00	3.089920E+00
2.849520E+00	3.142330E+00	3.046160E+00
3.456420E+00	1.546800E+00	2.871820E+00
3.441720E+00	1.519860E+00	2.915900E+00
2.921940E+00	3.123700E+00	3.037200E+00
3.563200E+00	1.712070E+00	2.871820E+00
3.485300E+00	1.633620E+00	2.921000E+00
3.467020E+00	1.549000E+00	2.937780E+00
2.994200E+00	3.095030E+00	3.056020E+00
3.084700E+00	3.056450E+00	3.092740E+00
3.615360E+00	1.846140E+00	2.919930E+00
3.652480E+00	1.912490E+00	2.833680E+00
3.648710E+00	1.925380E+00	2.905380E+00
3.573790E+00	1.765080E+00	2.927770E+00
3.141500E+00	3.030140E+00	3.143770E+00
3.159070E+00	3.017450E+00	3.065160E+00
3.680800E+00	2.037960E+00	2.896720E+00
3.660600E+00	1.975110E+00	2.951430E+00
3.191710E+00	3.017580E+00	3.130430E+00
3.234770E+00	3.001670E+00	3.063410E+00
3.302960E+00	2.980180E+00	3.112040E+00
3.667940E+00	2.406200E+00	2.902890E+00
3.679080E+00	2.321000E+00	2.988650E+00
3.683630E+00	2.243180E+00	2.947960E+00
3.691710E+00	2.165410E+00	2.923990E+00
3.686660E+00	2.093880E+00	2.920220E+00
3.369900E+00	2.971450E+00	3.045110E+00
3.441700E+00	2.952570E+00	3.096880E+00
3.493960E+00	2.948920E+00	3.010770E+00
3.674950E+00	2.685320E+00	2.983500E+00
3.663770E+00	2.607370E+00	2.999810E+00
3.658560E+00	2.549260E+00	2.965510E+00
3.665630E+00	2.478400E+00	2.935150E+00
3.514670E+00	2.944990E+00	3.092940E+00
3.557480E+00	2.938810E+00	3.017800E+00
3.617320E+00	2.890020E+00	3.024670E+00
3.659030E+00	2.838540E+00	3.039300E+00
3.672600E+00	2.806370E+00	3.012300E+00
3.669900E+00	2.757880E+00	3.017560E+00
3.674480E+00	2.789290E+00	3.052200E+00
3.672070E+00	2.810780E+00	3.067840E+00
1.445890E+00	2.041440E+00	2.814890E+00
1.478520E+00	2.113490E+00	2.821130E+00
1.480290E+00	2.061750E+00	2.739210E+00
1.452450E+00	1.941520E+00	2.735330E+00
1.425500E+00	1.968710E+00	2.808030E+00
1.442650E+00	1.876270E+00	2.743910E+00
1.412300E+00	1.874710E+00	2.799790E+00
1.436400E+00	1.814450E+00	2.769280E+00
1.760010E+00	2.703390E+00	3.070820E+00
1.789040E+00	2.750270E+00	3.066690E+00
1.778250E+00	2.709640E+00	2.983800E+00
1.726570E+00	2.612720E+00	2.937960E+00
1.730380E+00	2.641390E+00	3.037300E+00
1.680840E+00	2.511530E+00	2.883750E+00
1.686900E+00	2.544620E+00	2.993230E+00
1.634970E+00	2.408550E+00	2.833350E+00
1.638100E+00	2.435000E+00	2.939390E+00
1.582610E+00	2.298250E+00	2.786700E+00
1.581840E+00	2.326860E+00	2.885460E+00
1.532860E+00	2.183770E+00	2.754600E+00
1.528560E+00	2.215690E+00	2.840420E+00
1.554410E+00	1.751980E+00	2.648720E+00
1.491010E+00	1.778800E+00	2.711080E+00
1.593750E+00	1.655850E+00	2.674080E+00
1.520710E+00	1.676270E+00	2.740430E+00
1.657500E+00	1.573210E+00	2.699190E+00
1.566660E+00	1.586330E+00	2.766110E+00
1.729780E+00	1.497180E+00	2.731470E+00
1.628690E+00	1.489090E+00	2.817100E+00
1.771360E+00	1.454660E+00	2.765140E+00
1.725180E+00	1.450460E+00	2.807830E+00
1.811530E+00	1.419330E+00	2.827670E+00
1.815680E+00	2.798950E+00	3.110310E+00
1.864950E+00	2.842140E+00	3.084370E+00
1.830930E+00	2.792080E+00	3.028960E+00
1.980560E+00	1.425130E+00	2.735270E+00
1.913260E+00	1.419920E+00	2.774850E+00
2.012330E+00	1.396980E+00	2.808040E+00
1.909370E+00	2.860690E+00	2.992570E+00
1.921900E+00	2.899210E+00	3.119670E+00
2.141970E+00	1.363930E+00	2.837480E+00
2.250860E+00	1.336660E+00	2.874000E+00
1.980570E+00	2.944070E+00	3.138940E+00
2.036740E+00	2.966850E+00	3.116210E+00
1.982310E+00	2.929360E+00	3.050960E+00
2.352610E+00	1.297840E+00	2.873320E+00
2.466680E+00	1.251770E+00	2.868670E+00
2.435810E+00	1.255780E+00	2.938490E+00
2.501260E+00	1.221830E+00	2.979270E+00
2.067020E+00	2.964810E+00	3.019200E+00
2.088520E+00	2.985380E+00	3.095400E+00
2.583670E+00	1.193460E+00	2.899150E+00
2.153360E+00	3.016080E+00	3.081950E+00
2.686230E+00	1.145530E+00	2.888540E+00
2.659480E+00	1.143760E+00	2.949790E+00
2.718730E+00	1.107020E+00	2.983830E+00
2.225110E+00	3.065480E+00	3.119730E+00
2.267340E+00	3.085870E+00	3.142880E+00
2.270540E+00	3.078930E+00	3.088160E+00
2.790540E+00	1.098670E+00	2.921490E+00
2.334270E+00	3.103250E+00	3.148380E+00
2.872560E+00	1.091200E+00	2.897460E+00
2.417780E+00	3.125370E+00	3.099420E+00
2.962310E+00	1.099530E+00	2.911540E+00
2.487590E+00	3.159920E+00	3.155370E+00
2.555190E+00	3.182490E+00	3.193610E+00
2.525920E+00	3.166770E+00	3.125410E+00
3.077330E+00	1.128730E+00	2.932830E+00
3.171260E+00	1.150590E+00	2.983280E+00
2.584020E+00	3.170140E+00	3.133930E+00
2.596050E+00	3.187110E+00	3.202210E+00
3.226150E+00	1.217620E+00	2.969360E+00
2.632120E+00	3.187070E+00	3.207990E+00
2.682490E+00	3.178530E+00	3.164580E+00
3.278700E+00	1.296130E+00	2.946130E+00
2.788920E+00	3.176970E+00	3.169860E+00
3.397450E+00	1.431770E+00	2.995350E+00
3.360440E+00	1.329000E+00	3.014340E+00
2.882820E+00	3.174790E+00	3.218950E+00
2.849710E+00	3.157770E+00	3.134770E+00
3.448360E+00	1.499700E+00	2.966720E+00
2.929100E+00	3.133660E+00	3.144180E+00
2.941210E+00	3.164780E+00	3.242480E+00
3.561620E+00	1.694190E+00	2.993120E+00
3.515060E+00	1.622320E+00	3.027320E+00
3.497350E+00	1.547860E+00	3.002680E+00
2.981710E+00	3.144150E+00	3.228350E+00
3.027700E+00	3.129940E+00	3.274650E+00
3.026960E+00	3.109340E+00	3.180210E+00
3.635310E+00	1.904350E+00	3.006050E+00
3.612170E+00	1.824350E+00	3.055470E+00
3.584170E+00	1.770920E+00	3.005250E+00
3.062180E+00	3.109990E+00	3.248720E+00
3.111990E+00	3.064450E+00	3.233620E+00
3.670330E+00	2.038460E+00	3.012940E+00
3.653590E+00	1.960510E+00	3.069270E+00
3.180090E+00	3.033570E+00	3.201550E+00
3.252920E+00	3.010340E+00	3.193680E+00
3.314090E+00	2.994730E+00	3.180280E+00
3.670510E+00	2.390690E+00	3.049080E+00
3.685160E+00	2.311000E+00	3.098010E+00
3.683990E+00	2.242480E+00	3.077160E+00
3.688380E+00	2.160070E+00	3.047960E+00
3.686520E+00	2.106370E+00	2.996930E+00
3.374250E+00	2.984410E+00	3.167920E+00
3.442300E+00	2.974650E+00	3.217480E+00
3.663110E+00	2.623060E+00	3.086130E+00
3.658100E+00	2.538140E+00	3.119060E+00
3.666740E+00	2.602900E+00	3.151530E+00
3.661370E+00	2.472840E+00	3.052780E+00
3.512330E+00	2.958770E+00	3.193370E+00
3.571850E+00	2.929850E+00	3.133060E+00
3.625170E+00	2.900400E+00	3.178230E+00
3.648360E+00	2.866890E+00	3.112110E+00
3.670100E+00	2.783170E+00	3.123930E+00
3.670840E+00	2.693640E+00	3.142790E+00
3.669530E+00	2.638890E+00	3.136070E+00
3.658680E+00	2.869480E+00	3.187060E+00
3.667510E+00	2.835080E+00	3.121290E+00
1.568550E+00	2.325810E+00	3.044680E+00
1.596190E+00	2.381340E+00	3.071780E+00
1.586520E+00	2.350830E+00	2.991170E+00
1.528930E+00	2.238370E+00	2.926340E+00
1.532670E+00	2.256180E+00	3.012550E+00
1.482130E+00	2.147770E+00	2.886700E+00
1.473170E+00	2.147980E+00	2.961470E+00
1.423960E+00	2.033440E+00	2.892170E+00
1.381420E+00	1.893860E+00	2.880740E+00
1.380870E+00	1.776110E+00	2.872590E+00
1.444280E+00	1.698370E+00	2.817860E+00
1.381240E+00	1.652930E+00	2.928240E+00
1.492730E+00	1.607140E+00	2.826650E+00
1.436590E+00	1.612940E+00	2.885930E+00
1.540370E+00	1.529950E+00	2.850650E+00
1.474960E+00	1.549120E+00	2.905310E+00
1.568590E+00	1.482680E+00	2.876770E+00
1.523280E+00	1.485700E+00	2.929460E+00
1.590170E+00	1.446040E+00	2.927470E+00
1.778280E+00	2.742810E+00	3.144890E+00
1.741910E+00	2.672630E+00	3.121940E+00
1.704850E+00	2.596440E+00	3.109130E+00
1.649890E+00	2.470560E+00	3.062920E+00
1.706990E+00	1.419000E+00	2.922140E+00
1.824250E+00	1.396250E+00	2.932920E+00
1.855400E+00	2.845760E+00	3.175150E+00
1.809600E+00	2.796690E+00	3.166280E+00
1.937320E+00	1.389140E+00	2.922130E+00
2.051210E+00	1.377080E+00	2.907810E+00
2.034680E+00	1.374110E+00	2.968800E+00
2.123600E+00	1.356070E+00	2.994270E+00
1.915780E+00	2.906210E+00	3.222100E+00
1.955700E+00	2.939150E+00	3.241340E+00
1.956560E+00	2.935160E+00	3.188650E+00
2.287740E+00	1.318300E+00	2.931790E+00
2.230090E+00	1.336460E+00	2.963710E+00
2.318210E+00	1.296920E+00	3.006830E+00
2.014260E+00	2.968630E+00	3.236530E+00
2.423230E+00	1.248270E+00	3.024190E+00
2.508680E+00	1.201110E+00	3.077130E+00
2.088630E+00	2.998490E+00	3.172160E+00
2.576920E+00	1.168200E+00	3.045080E+00
2.146420E+00	3.034350E+00	3.218290E+00
2.187140E+00	3.060710E+00	3.243050E+00
2.189520E+00	3.056150E+00	3.177240E+00
2.651020E+00	1.131930E+00	3.016930E+00
2.723490E+00	1.081010E+00	3.083580E+00
2.250010E+00	3.087640E+00	3.237320E+00
2.791570E+00	1.060780E+00	3.030260E+00
2.338860E+00	3.115210E+00	3.272150E+00
2.403250E+00	3.137380E+00	3.305690E+00
2.372110E+00	3.126660E+00	3.232230E+00
2.899310E+00	1.045450E+00	3.015350E+00
2.426810E+00	3.142800E+00	3.218530E+00
2.465410E+00	3.160270E+00	3.322750E+00
3.028230E+00	1.055540E+00	3.012810E+00
2.986250E+00	1.025940E+00	3.086880E+00
3.061670E+00	1.037000E+00	3.105000E+00
2.528080E+00	3.176470E+00	3.281540E+00
3.136050E+00	1.098700E+00	3.065480E+00
2.624580E+00	3.187590E+00	3.284730E+00
3.239850E+00	1.177230E+00	3.064180E+00
2.681390E+00	3.198850E+00	3.319420E+00
2.682670E+00	3.197290E+00	3.264040E+00
3.309620E+00	1.252020E+00	3.040170E+00
2.718170E+00	3.202880E+00	3.331990E+00
2.761690E+00	3.199570E+00	3.291240E+00
3.414900E+00	1.386820E+00	3.110420E+00
3.370450E+00	1.297340E+00	3.096500E+00
2.852200E+00	3.184400E+00	3.309490E+00
3.483440E+00	1.470030E+00	3.060500E+00
2.924580E+00	3.168600E+00	3.320010E+00
3.555800E+00	1.648640E+00	3.090550E+00
3.530560E+00	1.555680E+00	3.106500E+00
3.560370E+00	1.617970E+00	3.155420E+00
2.980320E+00	3.147750E+00	3.308720E+00
3.030340E+00	3.120290E+00	3.377330E+00
3.637330E+00	1.889970E+00	3.115390E+00
3.626610E+00	1.815510E+00	3.163450E+00
3.604430E+00	1.719820E+00	3.110560E+00
3.587240E+00	1.657100E+00	3.143290E+00
3.075830E+00	3.093810E+00	3.324120E+00
3.128560E+00	3.044810E+00	3.366340E+00
3.678580E+00	2.023640E+00	3.153180E+00
3.676730E+00	2.084710E+00	3.073480E+00
3.690970E+00	2.105530E+00	3.136660E+00
3.656640E+00	1.944750E+00	3.161670E+00
3.202150E+00	3.026150E+00	3.321600E+00
3.280790E+00	3.006410E+00	3.301010E+00
3.331300E+00	3.003820E+00	3.243810E+00
3.699560E+00	2.342090E+00	3.164350E+00
3.707610E+00	2.262030E+00	3.201940E+00
3.709180E+00	2.314890E+00	3.219740E+00
3.705950E+00	2.173150E+00	3.163630E+00
3.351360E+00	2.999230E+00	3.339580E+00
3.395550E+00	2.996300E+00	3.333190E+00
3.400850E+00	2.993520E+00	3.282260E+00
3.665810E+00	2.579560E+00	3.254370E+00
3.672700E+00	2.635770E+00	3.180100E+00
3.672070E+00	2.652770E+00	3.234370E+00
3.676650E+00	2.497320E+00	3.250630E+00
3.692300E+00	2.425360E+00	3.186660E+00
3.705500E+00	2.350330E+00	3.231950E+00
3.419050E+00	2.987800E+00	3.334190E+00
3.473790E+00	2.965640E+00	3.341660E+00
3.584180E+00	2.923400E+00	3.276020E+00
3.623770E+00	2.905110E+00	3.250510E+00
3.656190E+00	2.772620E+00	3.272650E+00
3.669310E+00	2.829320E+00	3.194900E+00
3.650720E+00	2.852800E+00	3.263530E+00
3.665110E+00	2.695760E+00	3.272090E+00
3.642460E+00	2.888870E+00	3.238270E+00
1.588510E+00	2.383030E+00	3.242040E+00
1.620810E+00	2.429350E+00	3.228400E+00
1.586470E+00	2.375730E+00	3.187640E+00
1.552460E+00	2.308570E+00	3.110150E+00
1.541270E+00	2.304130E+00	3.205910E+00
1.472840E+00	2.172220E+00	3.055240E+00
1.474510E+00	2.193870E+00	3.153220E+00
1.405000E+00	2.050830E+00	3.004390E+00
1.401370E+00	2.076950E+00	3.101330E+00
1.363480E+00	1.928170E+00	2.970850E+00
1.351140E+00	1.957350E+00	3.063360E+00
1.334780E+00	1.813540E+00	2.958800E+00
1.310370E+00	1.844810E+00	3.040660E+00
1.335670E+00	1.708210E+00	2.971980E+00
1.297630E+00	1.738000E+00	3.038910E+00
1.341690E+00	1.646920E+00	2.993300E+00
1.302790E+00	1.633110E+00	3.066070E+00
1.351410E+00	1.590120E+00	3.019750E+00
1.665190E+00	2.498850E+00	3.251620E+00
1.707380E+00	2.584780E+00	3.277170E+00
1.686930E+00	2.545060E+00	3.184730E+00
1.624850E+00	2.432190E+00	3.156170E+00
1.410580E+00	1.569430E+00	2.961070E+00
1.459130E+00	1.500810E+00	2.993510E+00
1.524820E+00	1.426340E+00	3.047470E+00
1.617610E+00	1.409100E+00	3.002960E+00
1.600560E+00	1.389070E+00	3.067810E+00
1.687620E+00	1.382330E+00	3.072500E+00
1.794510E+00	2.751900E+00	3.299080E+00
1.819190E+00	2.812210E+00	3.328600E+00
1.812220E+00	2.784760E+00	3.235540E+00
1.753870E+00	2.671390E+00	3.237160E+00
1.866730E+00	1.383820E+00	2.985850E+00
1.801010E+00	1.384640E+00	3.021880E+00
1.910120E+00	1.367730E+00	3.069960E+00
1.851280E+00	2.867720E+00	3.354780E+00
1.881110E+00	2.898280E+00	3.344730E+00
1.868480E+00	2.865740E+00	3.285210E+00
2.025520E+00	1.365040E+00	3.040340E+00
2.115820E+00	1.342270E+00	3.104120E+00
1.934950E+00	2.939580E+00	3.328020E+00
2.244290E+00	1.311950E+00	3.120370E+00
2.362940E+00	1.260430E+00	3.116280E+00
2.332570E+00	1.269950E+00	3.174910E+00
2.392730E+00	1.238340E+00	3.215880E+00
2.011750E+00	2.987000E+00	3.351160E+00
2.066330E+00	3.015190E+00	3.373280E+00
2.049790E+00	2.993440E+00	3.312260E+00
2.470640E+00	1.211080E+00	3.170680E+00
2.096100E+00	3.010450E+00	3.290410E+00
2.108520E+00	3.034730E+00	3.370150E+00
2.568170E+00	1.157980E+00	3.158390E+00
2.169830E+00	3.063390E+00	3.348200E+00
2.644840E+00	1.113600E+00	3.122560E+00
2.715890E+00	1.063850E+00	3.181290E+00
2.254560E+00	3.105080E+00	3.377550E+00
2.317040E+00	3.128430E+00	3.418080E+00
2.306160E+00	3.109190E+00	3.336510E+00
2.816890E+00	1.018290E+00	3.149810E+00
2.376680E+00	3.135810E+00	3.391810E+00
2.925450E+00	1.007940E+00	3.136700E+00
2.895460E+00	9.793390E-01	3.202510E+00
2.946040E+00	9.810340E-01	3.196580E+00
2.456690E+00	3.167000E+00	3.408070E+00
3.013950E+00	9.924230E-01	3.177460E+00
2.534200E+00	3.184060E+00	3.409880E+00
3.137890E+00	1.037130E+00	3.198720E+00
2.618030E+00	3.191050E+00	3.407860E+00
3.239770E+00	1.129640E+00	3.175430E+00
2.706020E+00	3.206740E+00	3.404750E+00
3.345720E+00	1.236970E+00	3.165820E+00
2.763440E+00	3.224680E+00	3.445690E+00
2.763960E+00	3.206910E+00	3.392420E+00
3.401860E+00	1.309120E+00	3.158010E+00
3.419600E+00	1.286760E+00	3.204360E+00
2.798180E+00	3.227020E+00	3.462320E+00
2.834510E+00	3.202490E+00	3.425360E+00
3.533500E+00	1.446190E+00	3.205520E+00
3.452460E+00	1.346620E+00	3.208380E+00
2.911530E+00	3.177270E+00	3.428330E+00
3.569780E+00	1.552800E+00	3.202730E+00
3.598640E+00	1.497020E+00	3.249670E+00
2.974900E+00	3.145270E+00	3.411550E+00
3.030880E+00	3.133650E+00	3.490860E+00
3.653200E+00	1.890420E+00	3.223760E+00
3.647340E+00	1.817530E+00	3.243430E+00
3.634390E+00	1.743410E+00	3.227020E+00
3.619470E+00	1.638940E+00	3.219440E+00
3.609920E+00	1.551070E+00	3.269400E+00
3.093200E+00	3.078110E+00	3.453890E+00
3.135880E+00	3.045690E+00	3.433390E+00
3.697670E+00	2.099530E+00	3.232360E+00
3.682290E+00	2.024070E+00	3.285150E+00
3.671080E+00	1.963710E+00	3.234430E+00
3.167530E+00	3.031410E+00	3.417480E+00
3.219560E+00	3.025580E+00	3.470530E+00
3.280890E+00	3.001950E+00	3.398730E+00
3.301270E+00	3.014970E+00	3.504050E+00
3.707660E+00	2.307810E+00	3.281150E+00
3.711580E+00	2.246450E+00	3.332350E+00
3.707740E+00	2.178260E+00	3.281980E+00
3.361790E+00	3.003880E+00	3.437760E+00
3.406430E+00	2.989520E+00	3.376830E+00
3.441670E+00	2.996470E+00	3.471770E+00
3.663930E+00	2.645320E+00	3.333890E+00
3.668460E+00	2.584410E+00	3.406140E+00
3.676420E+00	2.509900E+00	3.364250E+00
3.692780E+00	2.437840E+00	3.330000E+00
3.703130E+00	2.367480E+00	3.307040E+00
3.521880E+00	2.984090E+00	3.468540E+00
3.570400E+00	2.933360E+00	3.427390E+00
3.626470E+00	2.850810E+00	3.375170E+00
3.627640E+00	2.886270E+00	3.286580E+00
3.648280E+00	2.774680E+00	3.407280E+00
3.657440E+00	2.711790E+00	3.374550E+00
1.428570E+00	2.185500E+00	3.335010E+00
1.462910E+00	2.225530E+00	3.335280E+00
1.438410E+00	2.192210E+00	3.308870E+00
1.412520E+00	2.153060E+00	3.311350E+00
1.518070E+00	2.293620E+00	3.327020E+00
1.575150E+00	2.385580E+00	3.362280E+00
1.557380E+00	2.340210E+00	3.284150E+00
1.469470E+00	2.208380E+00	3.262150E+00
1.401140E+00	2.096540E+00	3.192680E+00
1.391980E+00	2.104610E+00	3.261950E+00
1.347020E+00	1.982380E+00	3.151730E+00
1.344360E+00	2.008350E+00	3.234100E+00
1.299390E+00	1.871110E+00	3.125090E+00
1.295510E+00	1.896230E+00	3.207110E+00
1.271200E+00	1.762950E+00	3.115050E+00
1.255650E+00	1.787890E+00	3.194100E+00
1.270400E+00	1.672950E+00	3.116310E+00
1.241100E+00	1.671140E+00	3.208600E+00
1.273950E+00	1.624620E+00	3.125090E+00
1.257290E+00	1.619010E+00	3.172760E+00
1.275480E+00	1.579020E+00	3.162770E+00
1.624850E+00	2.444940E+00	3.306100E+00
1.390880E+00	1.517830E+00	3.052230E+00
1.324790E+00	1.525860E+00	3.138650E+00
1.439860E+00	1.458390E+00	3.083360E+00
1.386300E+00	1.470680E+00	3.131300E+00
1.467640E+00	1.424090E+00	3.116330E+00
1.428380E+00	1.427950E+00	3.168410E+00
1.492660E+00	1.400930E+00	3.172800E+00
1.719120E+00	2.616800E+00	3.392610E+00
1.742120E+00	2.659620E+00	3.413510E+00
1.732270E+00	2.641620E+00	3.347020E+00
1.689510E+00	2.558000E+00	3.350560E+00
1.596190E+00	1.375070E+00	3.170710E+00
1.719350E+00	1.374560E+00	3.192450E+00
1.806450E+00	2.814440E+00	3.445090E+00
1.837700E+00	2.862990E+00	3.475550E+00
1.823130E+00	2.840390E+00	3.401380E+00
1.780730E+00	2.745030E+00	3.387480E+00
1.814280E+00	1.370970E+00	3.159970E+00
1.930350E+00	1.366690E+00	3.209210E+00
1.874570E+00	2.906860E+00	3.411530E+00
2.040220E+00	1.355920E+00	3.175580E+00
2.149440E+00	1.335720E+00	3.192130E+00
2.120070E+00	1.336710E+00	3.269840E+00
2.227350E+00	1.305800E+00	3.285850E+00
1.931550E+00	2.965250E+00	3.452540E+00
1.984090E+00	2.999980E+00	3.488530E+00
1.975480E+00	2.986180E+00	3.413190E+00
2.333470E+00	1.264790E+00	3.252830E+00
2.394430E+00	1.226920E+00	3.273570E+00
2.027810E+00	3.014790E+00	3.446290E+00
2.461950E+00	1.190350E+00	3.313090E+00
2.101620E+00	3.053670E+00	3.470080E+00
2.560350E+00	1.140650E+00	3.278520E+00
2.171870E+00	3.096640E+00	3.486230E+00
2.224940E+00	3.126230E+00	3.525280E+00
2.217100E+00	3.110100E+00	3.444380E+00
2.645260E+00	1.089630E+00	3.236270E+00
2.748770E+00	1.004810E+00	3.291270E+00
2.286860E+00	3.138260E+00	3.497080E+00
2.843400E+00	9.618290E-01	3.259690E+00
2.808620E+00	9.526640E-01	3.313820E+00
2.853150E+00	9.292580E-01	3.327840E+00
2.371200E+00	3.157720E+00	3.502970E+00
2.948130E+00	9.413110E-01	3.281740E+00
2.449300E+00	3.183500E+00	3.508500E+00
3.079380E+00	9.626740E-01	3.264280E+00
3.041500E+00	9.173390E-01	3.330100E+00
3.107200E+00	9.455530E-01	3.335490E+00
2.532840E+00	3.207430E+00	3.519270E+00
3.139680E+00	9.967660E-01	3.261260E+00
3.141870E+00	9.786130E-01	3.304070E+00
2.615760E+00	3.214350E+00	3.528730E+00
3.241750E+00	1.072800E+00	3.258410E+00
3.190500E+00	1.015710E+00	3.288790E+00
2.697040E+00	3.232260E+00	3.529380E+00
3.332170E+00	1.159440E+00	3.299680E+00
2.781440E+00	3.244210E+00	3.531380E+00
3.453320E+00	1.277170E+00	3.285340E+00
2.839980E+00	3.244530E+00	3.587880E+00
2.839720E+00	3.235730E+00	3.524300E+00
3.503870E+00	1.361960E+00	3.270550E+00
3.517660E+00	1.341200E+00	3.322260E+00
2.866950E+00	3.239170E+00	3.579990E+00
2.903820E+00	3.213080E+00	3.564490E+00
3.629540E+00	1.470710E+00	3.329470E+00
3.557380E+00	1.394420E+00	3.321720E+00
2.974350E+00	3.168230E+00	3.529320E+00
3.026510E+00	3.140110E+00	3.598700E+00
3.665850E+00	1.852600E+00	3.297520E+00
3.666000E+00	1.777640E+00	3.306250E+00
3.680990E+00	1.681200E+00	3.315970E+00
3.659320E+00	1.587160E+00	3.336590E+00
3.707630E+00	1.635510E+00	3.377960E+00
3.073950E+00	3.105820E+00	3.573070E+00
3.122420E+00	3.066370E+00	3.560110E+00
3.154550E+00	3.046900E+00	3.489360E+00
3.182710E+00	3.042720E+00	3.592570E+00
3.707580E+00	2.101450E+00	3.357830E+00
3.706180E+00	2.020780E+00	3.371610E+00
3.686960E+00	1.933760E+00	3.335540E+00
3.701840E+00	1.828800E+00	3.375350E+00
3.701610E+00	1.733460E+00	3.384370E+00
3.711180E+00	1.674840E+00	3.380740E+00
3.250330E+00	3.023030E+00	3.568540E+00
3.310410E+00	3.020570E+00	3.606070E+00
3.720740E+00	2.313860E+00	3.383910E+00
3.733510E+00	2.245360E+00	3.448030E+00
3.726150E+00	2.183960E+00	3.384260E+00
3.377710E+00	3.019260E+00	3.540900E+00
3.444130E+00	3.014540E+00	3.592210E+00
3.669460E+00	2.664250E+00	3.455250E+00
3.671220E+00	2.599360E+00	3.536810E+00
3.687330E+00	2.525170E+00	3.488960E+00
3.710590E+00	2.456770E+00	3.445510E+00
3.720160E+00	2.385660E+00	3.414990E+00
3.507260E+00	3.005790E+00	3.548120E+00
3.573400E+00	2.967650E+00	3.571250E+00
3.619800E+00	2.888080E+00	3.528000E+00
3.644920E+00	2.809650E+00	3.507360E+00
3.658070E+00	2.736410E+00	3.488240E+00
1.532440E+00	2.350830E+00	3.499620E+00
1.582540E+00	2.416550E+00	3.515580E+00
1.540580E+00	2.354490E+00	3.463270E+00
1.515200E+00	2.304800E+00	3.397560E+00
1.496410E+00	2.287700E+00	3.468360E+00
1.422860E+00	2.172600E+00	3.391570E+00
1.353700E+00	2.052880E+00	3.318870E+00
1.344700E+00	2.048620E+00	3.395020E+00
1.297990E+00	1.926680E+00	3.288380E+00
1.299680E+00	1.951010E+00	3.366960E+00
1.249440E+00	1.816090E+00	3.272990E+00
1.246600E+00	1.842470E+00	3.349310E+00
1.229520E+00	1.720300E+00	3.266270E+00
1.214150E+00	1.725530E+00	3.358000E+00
1.225380E+00	1.668340E+00	3.271710E+00
1.216450E+00	1.666900E+00	3.320700E+00
1.221140E+00	1.623060E+00	3.306300E+00
1.584660E+00	2.407430E+00	3.440310E+00
1.636770E+00	2.480830E+00	3.487070E+00
1.245280E+00	1.564490E+00	3.270930E+00
1.281500E+00	1.531070E+00	3.221260E+00
1.275940E+00	1.514180E+00	3.276760E+00
1.310530E+00	1.487210E+00	3.259210E+00
1.679550E+00	2.548570E+00	3.490340E+00
1.719110E+00	2.624530E+00	3.528600E+00
1.709850E+00	2.601260E+00	3.442020E+00
1.649710E+00	2.492270E+00	3.414130E+00
1.370140E+00	1.452060E+00	3.221350E+00
1.443950E+00	1.398050E+00	3.292930E+00
1.523600E+00	1.381830E+00	3.249920E+00
1.516110E+00	1.372740E+00	3.308620E+00
1.581240E+00	1.361830E+00	3.301230E+00
1.791600E+00	2.783910E+00	3.596720E+00
1.814280E+00	2.835500E+00	3.591440E+00
1.803670E+00	2.789860E+00	3.512940E+00
1.759260E+00	2.688170E+00	3.478010E+00
1.767600E+00	2.711570E+00	3.565550E+00
1.784010E+00	1.370830E+00	3.257270E+00
1.706130E+00	1.363950E+00	3.295640E+00
1.793880E+00	1.359890E+00	3.319850E+00
1.838700E+00	2.886020E+00	3.639770E+00
1.879090E+00	2.932650E+00	3.616820E+00
1.845250E+00	2.873400E+00	3.558530E+00
1.867530E+00	1.358910E+00	3.299220E+00
1.892180E+00	2.930790E+00	3.523970E+00
1.919180E+00	2.972850E+00	3.605060E+00
2.025400E+00	1.342760E+00	3.328210E+00
2.150160E+00	1.314710E+00	3.354060E+00
2.241490E+00	1.281000E+00	3.419340E+00
1.954180E+00	2.988180E+00	3.550380E+00
2.339810E+00	1.244860E+00	3.376930E+00
2.390030E+00	1.221600E+00	3.318600E+00
2.036080E+00	3.030170E+00	3.577510E+00
2.419960E+00	1.198830E+00	3.384820E+00
2.489870E+00	1.162050E+00	3.446610E+00
2.110870E+00	3.072820E+00	3.600820E+00
2.153330E+00	3.108100E+00	3.623720E+00
2.146410E+00	3.088490E+00	3.552970E+00
2.561050E+00	1.114270E+00	3.403460E+00
2.191970E+00	3.120240E+00	3.581860E+00
2.643560E+00	1.051330E+00	3.355420E+00
2.719600E+00	9.904940E-01	3.428570E+00
2.272010E+00	3.154390E+00	3.627750E+00
2.798000E+00	9.419380E-01	3.378440E+00
2.883320E+00	9.008730E-01	3.419080E+00
2.361300E+00	3.166900E+00	3.603960E+00
2.981740E+00	8.987820E-01	3.389460E+00
2.945580E+00	8.837580E-01	3.443900E+00
3.001750E+00	8.756830E-01	3.473290E+00
2.443090E+00	3.194370E+00	3.612310E+00
3.081280E+00	9.117580E-01	3.415900E+00
2.529720E+00	3.213450E+00	3.629640E+00
3.186600E+00	9.838180E-01	3.385490E+00
2.614090E+00	3.223200E+00	3.646190E+00
3.269510E+00	1.068860E+00	3.344540E+00
3.281670E+00	1.056420E+00	3.434080E+00
2.690360E+00	3.239580E+00	3.652080E+00
3.315900E+00	1.119670E+00	3.358200E+00
3.312700E+00	1.103360E+00	3.396810E+00
2.763220E+00	3.245890E+00	3.653200E+00
3.439170E+00	1.212850E+00	3.428770E+00
3.347890E+00	1.144540E+00	3.388450E+00
2.826420E+00	3.245590E+00	3.657790E+00
3.544400E+00	1.337340E+00	3.404670E+00
2.873550E+00	3.235310E+00	3.643840E+00
2.920630E+00	3.212360E+00	3.711500E+00
3.602880E+00	1.406000E+00	3.393040E+00
3.609370E+00	1.389240E+00	3.442380E+00
2.985350E+00	3.159940E+00	3.674740E+00
3.029260E+00	3.135900E+00	3.661670E+00
3.707710E+00	1.592690E+00	3.412940E+00
3.685060E+00	1.524660E+00	3.422950E+00
3.663610E+00	1.435470E+00	3.454280E+00
3.056400E+00	3.115810E+00	3.647420E+00
3.105060E+00	3.074450E+00	3.673940E+00
3.178470E+00	3.052250E+00	3.712500E+00
3.723370E+00	2.058380E+00	3.437170E+00
3.727630E+00	1.983460E+00	3.437610E+00
3.731540E+00	1.891210E+00	3.452210E+00
3.739900E+00	1.779590E+00	3.484170E+00
3.747610E+00	1.852610E+00	3.504660E+00
3.733660E+00	1.654100E+00	3.452560E+00
3.722730E+00	1.570250E+00	3.472810E+00
3.242110E+00	3.029030E+00	3.661700E+00
3.310240E+00	3.037680E+00	3.704900E+00
3.730420E+00	2.334120E+00	3.514420E+00
3.738180E+00	2.249690E+00	3.577130E+00
3.739830E+00	2.143280E+00	3.498100E+00
3.734390E+00	2.034720E+00	3.518210E+00
3.749100E+00	1.951590E+00	3.515520E+00
3.750410E+00	1.892110E+00	3.521200E+00
3.379080E+00	3.026540E+00	3.649170E+00
3.445780E+00	3.033070E+00	3.688530E+00
3.661920E+00	2.684350E+00	3.593420E+00
3.674050E+00	2.611970E+00	3.661800E+00
3.684920E+00	2.537040E+00	3.610550E+00
3.712230E+00	2.462390E+00	3.569310E+00
3.722330E+00	2.405480E+00	3.507780E+00
3.521450E+00	3.021980E+00	3.656160E+00
3.583720E+00	2.995830E+00	3.681810E+00
3.602700E+00	2.957400E+00	3.643430E+00
3.624630E+00	2.913710E+00	3.636740E+00
3.645020E+00	2.832400E+00	3.654130E+00
3.647870E+00	2.892230E+00	3.681270E+00
3.649250E+00	2.758000E+00	3.583520E+00
3.619160E+00	2.958790E+00	3.697050E+00
3.642280E+00	2.923700E+00	3.698890E+00
1.530920E+00	2.410530E+00	3.673820E+00
1.569070E+00	2.455760E+00	3.658650E+00
1.534840E+00	2.405770E+00	3.624790E+00
1.517060E+00	2.340330E+00	3.556500E+00
1.493510E+00	2.345190E+00	3.643280E+00
1.443550E+00	2.209740E+00	3.506610E+00
1.449550E+00	2.246060E+00	3.600040E+00
1.365260E+00	2.092680E+00	3.468100E+00
1.382530E+00	2.133590E+00	3.558510E+00
1.307580E+00	1.977900E+00	3.444130E+00
1.321640E+00	2.017120E+00	3.525660E+00
1.252720E+00	1.870140E+00	3.425240E+00
1.270430E+00	1.905480E+00	3.504870E+00
1.213390E+00	1.776420E+00	3.413000E+00
1.216120E+00	1.792180E+00	3.504340E+00
1.204240E+00	1.724660E+00	3.415260E+00
1.203840E+00	1.729440E+00	3.459400E+00
1.201790E+00	1.679870E+00	3.446840E+00
1.585100E+00	2.450360E+00	3.598460E+00
1.631690E+00	2.536100E+00	3.673870E+00
1.204230E+00	1.608720E+00	3.416740E+00
1.219560E+00	1.572540E+00	3.361080E+00
1.218260E+00	1.556450E+00	3.417930E+00
1.238490E+00	1.526480E+00	3.396850E+00
1.659790E+00	2.539670E+00	3.569360E+00
1.680690E+00	2.603320E+00	3.643700E+00
1.282660E+00	1.484600E+00	3.353830E+00
1.352610E+00	1.428590E+00	3.338460E+00
1.324820E+00	1.426590E+00	3.454470E+00
1.397620E+00	1.394540E+00	3.366450E+00
1.375490E+00	1.394570E+00	3.417130E+00
1.435530E+00	1.375650E+00	3.414620E+00
1.706740E+00	2.642380E+00	3.659090E+00
1.731020E+00	2.678240E+00	3.677150E+00
1.719870E+00	2.651560E+00	3.614400E+00
1.526660E+00	1.356870E+00	3.388140E+00
1.650890E+00	1.341550E+00	3.396480E+00
1.601480E+00	1.330330E+00	3.502540E+00
1.711100E+00	1.328800E+00	3.485930E+00
1.803500E+00	2.830340E+00	3.663450E+00
1.768020E+00	2.743950E+00	3.662260E+00
1.808670E+00	1.341230E+00	3.414340E+00
1.872790E+00	2.936400E+00	3.702330E+00
1.839690E+00	2.883470E+00	3.727890E+00
1.926900E+00	1.338390E+00	3.389480E+00
1.936290E+00	1.325800E+00	3.465400E+00
2.014040E+00	1.325700E+00	3.438590E+00
1.914360E+00	2.982070E+00	3.687660E+00
2.135110E+00	1.305600E+00	3.464560E+00
2.252790E+00	1.258050E+00	3.529620E+00
1.967110E+00	3.014950E+00	3.655230E+00
2.336580E+00	1.233710E+00	3.503820E+00
2.031860E+00	3.062180E+00	3.723500E+00
2.084760E+00	3.095960E+00	3.738890E+00
2.077000E+00	3.075610E+00	3.669190E+00
2.417960E+00	1.194710E+00	3.477960E+00
2.495950E+00	1.137920E+00	3.562360E+00
2.128400E+00	3.115130E+00	3.702010E+00
2.565840E+00	1.090350E+00	3.525720E+00
2.194430E+00	3.145480E+00	3.681910E+00
2.637430E+00	1.036940E+00	3.480880E+00
2.710640E+00	9.708940E-01	3.549720E+00
2.261570E+00	3.190500E+00	3.753310E+00
2.333810E+00	3.214930E+00	3.765820E+00
2.301410E+00	3.190050E+00	3.704770E+00
2.787820E+00	9.256520E-01	3.490940E+00
2.854260E+00	8.771960E-01	3.550750E+00
2.348880E+00	3.193220E+00	3.691460E+00
2.399200E+00	3.231210E+00	3.766920E+00
2.930770E+00	8.721930E-01	3.510150E+00
3.001840E+00	8.566350E-01	3.573390E+00
2.425930E+00	3.218390E+00	3.703470E+00
2.440140E+00	3.245990E+00	3.766830E+00
3.081890E+00	8.876440E-01	3.532660E+00
2.474220E+00	3.255600E+00	3.772270E+00
2.517130E+00	3.246580E+00	3.737820E+00
3.165760E+00	9.456650E-01	3.499600E+00
2.608890E+00	3.252830E+00	3.759270E+00
3.243880E+00	9.999500E-01	3.485080E+00
2.687200E+00	3.270200E+00	3.767380E+00
3.312300E+00	1.080020E+00	3.543730E+00
3.346790E+00	1.129060E+00	3.456110E+00
3.405140E+00	1.170740E+00	3.543020E+00
2.755800E+00	3.280510E+00	3.763480E+00
3.490600E+00	1.234760E+00	3.551040E+00
2.816170E+00	3.271770E+00	3.760830E+00
3.554330E+00	1.297580E+00	3.519680E+00
2.871730E+00	3.254060E+00	3.748450E+00
2.920800E+00	3.248240E+00	3.825500E+00
3.612640E+00	1.379820E+00	3.502190E+00
2.965240E+00	3.203260E+00	3.782680E+00
3.024220E+00	3.170260E+00	3.798540E+00
3.045590E+00	3.127730E+00	3.708110E+00
3.077010E+00	3.116530E+00	3.765710E+00
3.715770E+00	1.503520E+00	3.516690E+00
3.687940E+00	1.431640E+00	3.563410E+00
3.131600E+00	3.087110E+00	3.776990E+00
3.179950E+00	3.075840E+00	3.779970E+00
3.766880E+00	1.838620E+00	3.567680E+00
3.771560E+00	1.758280E+00	3.584080E+00
3.758840E+00	1.680290E+00	3.564830E+00
3.744190E+00	1.585220E+00	3.549300E+00
3.238610E+00	3.061230E+00	3.765730E+00
3.309180E+00	3.064060E+00	3.772890E+00
3.744740E+00	2.346190E+00	3.672420E+00
3.727870E+00	2.394140E+00	3.585720E+00
3.731990E+00	2.429000E+00	3.654560E+00
3.757270E+00	2.251200E+00	3.682960E+00
3.759770E+00	2.172790E+00	3.641570E+00
3.756460E+00	2.073640E+00	3.614060E+00
3.768220E+00	1.978160E+00	3.597900E+00
3.764640E+00	1.911220E+00	3.573060E+00
3.384550E+00	3.061970E+00	3.761530E+00
3.509920E+00	3.068460E+00	3.778060E+00
3.664960E+00	2.698150E+00	3.753160E+00
3.653250E+00	2.746340E+00	3.665130E+00
3.653570E+00	2.779160E+00	3.741160E+00
3.676540E+00	2.615270E+00	3.760930E+00
3.690210E+00	2.555570E+00	3.716540E+00
3.716750E+00	2.492960E+00	3.679600E+00
3.562120E+00	3.068780E+00	3.781200E+00
3.566010E+00	3.046410E+00	3.744260E+00
3.649410E+00	2.904820E+00	3.752340E+00
3.649660E+00	2.843490E+00	3.795930E+00
3.580720E+00	3.057320E+00	3.783630E+00
3.603920E+00	3.015870E+00	3.788400E+00
3.635300E+00	2.952830E+00	3.747850E+00
1.443390E+00	2.254660E+00	3.742110E+00
1.470600E+00	2.302900E+00	3.752400E+00
1.453940E+00	2.270040E+00	3.689670E+00
1.398980E+00	2.167300E+00	3.645960E+00
1.415140E+00	2.193860E+00	3.724970E+00
1.338780E+00	2.057410E+00	3.610950E+00
1.358400E+00	2.093500E+00	3.694520E+00
1.288180E+00	1.944400E+00	3.587360E+00
1.309210E+00	1.984130E+00	3.670210E+00
1.239260E+00	1.850090E+00	3.571020E+00
1.253580E+00	1.867390E+00	3.670840E+00
1.215340E+00	1.795990E+00	3.568020E+00
1.220830E+00	1.800420E+00	3.620750E+00
1.210150E+00	1.749440E+00	3.598020E+00
1.574520E+00	2.453620E+00	3.732950E+00
1.505080E+00	2.362920E+00	3.717020E+00
1.206030E+00	1.694600E+00	3.540160E+00
1.202000E+00	1.632180E+00	3.515370E+00
1.205430E+00	1.620190E+00	3.623630E+00
1.211680E+00	1.576250E+00	3.561500E+00
1.637030E+00	2.542890E+00	3.764420E+00
1.676030E+00	2.602400E+00	3.771120E+00
1.657050E+00	2.581110E+00	3.726890E+00
1.230440E+00	1.533840E+00	3.498180E+00
1.274100E+00	1.476770E+00	3.483600E+00
1.272080E+00	1.487000E+00	3.597700E+00
1.307710E+00	1.444320E+00	3.517420E+00
1.301840E+00	1.452020E+00	3.567440E+00
1.335520E+00	1.417670E+00	3.560300E+00
1.695440E+00	2.629910E+00	3.711960E+00
1.724370E+00	2.661530E+00	3.810660E+00
1.396700E+00	1.383400E+00	3.515600E+00
1.500610E+00	1.353290E+00	3.512450E+00
1.463510E+00	1.347830E+00	3.620370E+00
1.556590E+00	1.327640E+00	3.551650E+00
1.533740E+00	1.325730E+00	3.597670E+00
1.596690E+00	1.304690E+00	3.602680E+00
1.766010E+00	2.719230E+00	3.817150E+00
1.785450E+00	2.750670E+00	3.802430E+00
1.758450E+00	2.713950E+00	3.750000E+00
1.790610E+00	1.316450E+00	3.529130E+00
1.705970E+00	1.299920E+00	3.588600E+00
1.833600E+00	1.283190E+00	3.617400E+00
1.812070E+00	2.808450E+00	3.783180E+00
1.901160E+00	1.304310E+00	3.541970E+00
1.997220E+00	1.274500E+00	3.601910E+00
1.930700E+00	1.265400E+00	3.627310E+00
2.026500E+00	1.256850E+00	3.674310E+00
1.883110E+00	2.929300E+00	3.792410E+00
1.852700E+00	2.882780E+00	3.804660E+00
2.044030E+00	1.299040E+00	3.540920E+00
2.088060E+00	1.260140E+00	3.632780E+00
1.913040E+00	2.973450E+00	3.770730E+00
2.201610E+00	1.233850E+00	3.628520E+00
1.972780E+00	3.026250E+00	3.792210E+00
2.328590E+00	1.206650E+00	3.618620E+00
2.079840E+00	3.094900E+00	3.809550E+00
2.034770E+00	3.068890E+00	3.821290E+00
2.417160E+00	1.164980E+00	3.591580E+00
2.500060E+00	1.118110E+00	3.677300E+00
2.120270E+00	3.121390E+00	3.788360E+00
2.570080E+00	1.063920E+00	3.641060E+00
2.185320E+00	3.164650E+00	3.814000E+00
2.638040E+00	1.009260E+00	3.598720E+00
2.711220E+00	9.561690E-01	3.668490E+00
2.318890E+00	3.219190E+00	3.853600E+00
2.256210E+00	3.202290E+00	3.854030E+00
2.780770E+00	9.068660E-01	3.610190E+00
2.849290E+00	8.606050E-01	3.666220E+00
2.389960E+00	3.239180E+00	3.854980E+00
2.923360E+00	8.542020E-01	3.616400E+00
3.001400E+00	8.416650E-01	3.683310E+00
2.463970E+00	3.263810E+00	3.846180E+00
3.081440E+00	8.695880E-01	3.644390E+00
2.525990E+00	3.278900E+00	3.892240E+00
2.524570E+00	3.272900E+00	3.832670E+00
3.161630E+00	9.258400E-01	3.610390E+00
2.556280E+00	3.278710E+00	3.887650E+00
2.599130E+00	3.272170E+00	3.884580E+00
3.245030E+00	9.844390E-01	3.578110E+00
2.682420E+00	3.284270E+00	3.882650E+00
3.375590E+00	1.149640E+00	3.647600E+00
3.305860E+00	1.059080E+00	3.663640E+00
2.758930E+00	3.294590E+00	3.884090E+00
3.473200E+00	1.224020E+00	3.640400E+00
2.805290E+00	3.290560E+00	3.846460E+00
3.553100E+00	1.299480E+00	3.626750E+00
2.862210E+00	3.278910E+00	3.871180E+00
2.921590E+00	3.257100E+00	3.942020E+00
3.615110E+00	1.375390E+00	3.601800E+00
2.974550E+00	3.218660E+00	3.881390E+00
3.039350E+00	3.194480E+00	3.913180E+00
3.088990E+00	3.136690E+00	3.843870E+00
3.731310E+00	1.508300E+00	3.621570E+00
3.689770E+00	1.433860E+00	3.666280E+00
3.108590E+00	3.155840E+00	3.927090E+00
3.157910E+00	3.142330E+00	3.924780E+00
3.174990E+00	3.111470E+00	3.851730E+00
3.792550E+00	1.790850E+00	3.647150E+00
3.784330E+00	1.705570E+00	3.663650E+00
3.798780E+00	1.762170E+00	3.706300E+00
3.766680E+00	1.603310E+00	3.653460E+00
3.214100E+00	3.139630E+00	3.927500E+00
3.284260E+00	3.132890E+00	3.946590E+00
3.297040E+00	3.096380E+00	3.856260E+00
3.731220E+00	2.447620E+00	3.765770E+00
3.742810E+00	2.368810E+00	3.827490E+00
3.755630E+00	2.281510E+00	3.780680E+00
3.765550E+00	2.194190E+00	3.755150E+00
3.772020E+00	2.101160E+00	3.726900E+00
3.781770E+00	2.000220E+00	3.703100E+00
3.787820E+00	1.882140E+00	3.669920E+00
3.799280E+00	1.807470E+00	3.700650E+00
3.354410E+00	3.123430E+00	3.932250E+00
3.416130E+00	3.122490E+00	3.984690E+00
3.426210E+00	3.090500E+00	3.883550E+00
3.647210E+00	2.777800E+00	3.846460E+00
3.652060E+00	2.716690E+00	3.913550E+00
3.668000E+00	2.642500E+00	3.856350E+00
3.681730E+00	2.566670E+00	3.825550E+00
3.709980E+00	2.515600E+00	3.764420E+00
3.486360E+00	3.103350E+00	3.967010E+00
3.543980E+00	3.071320E+00	3.903120E+00
3.571090E+00	3.064840E+00	3.815590E+00
3.588510E+00	3.049110E+00	3.855450E+00
3.633080E+00	2.915300E+00	3.897320E+00
3.631800E+00	2.958130E+00	3.812940E+00
3.612460E+00	2.994120E+00	3.879310E+00
3.641500E+00	2.839650E+00	3.898440E+00
3.604590E+00	3.027960E+00	3.858790E+00
1.432070E+00	2.256970E+00	3.879210E+00
1.463050E+00	2.313740E+00	3.866620E+00
1.441200E+00	2.249350E+00	3.801720E+00
1.380210E+00	2.135790E+00	3.777280E+00
1.399760E+00	2.182970E+00	3.859820E+00
1.329300E+00	2.030760E+00	3.751890E+00
1.353350E+00	2.087250E+00	3.841180E+00
1.288340E+00	1.934020E+00	3.735580E+00
1.313790E+00	1.986920E+00	3.820150E+00
1.258390E+00	1.877390E+00	3.737130E+00
1.276430E+00	1.900610E+00	3.804210E+00
1.243480E+00	1.834010E+00	3.770190E+00
1.497710E+00	2.374430E+00	3.902210E+00
1.546740E+00	2.433950E+00	3.886320E+00
1.516040E+00	2.371740E+00	3.812260E+00
1.224120E+00	1.753040E+00	3.724430E+00
1.210950E+00	1.679340E+00	3.659390E+00
1.221420E+00	1.686870E+00	3.735220E+00
1.208740E+00	1.633730E+00	3.682830E+00
1.218500E+00	1.647590E+00	3.738730E+00
1.214730E+00	1.603780E+00	3.722660E+00
1.590210E+00	2.490980E+00	3.924930E+00
1.631120E+00	2.547710E+00	3.912990E+00
1.601840E+00	2.488590E+00	3.840030E+00
1.241390E+00	1.527090E+00	3.616410E+00
1.230800E+00	1.553740E+00	3.702980E+00
1.262530E+00	1.503040E+00	3.649110E+00
1.257750E+00	1.514090E+00	3.688720E+00
1.281870E+00	1.483630E+00	3.692330E+00
1.667280E+00	2.591400E+00	3.855270E+00
1.322170E+00	1.427410E+00	3.673260E+00
1.380380E+00	1.376320E+00	3.631910E+00
1.363950E+00	1.384420E+00	3.692390E+00
1.426210E+00	1.353800E+00	3.667120E+00
1.403010E+00	1.362570E+00	3.710610E+00
1.462800E+00	1.339100E+00	3.715200E+00
1.725500E+00	2.672610E+00	3.914440E+00
1.762230E+00	2.731070E+00	3.922020E+00
1.754760E+00	2.709820E+00	3.864800E+00
1.553680E+00	1.299840E+00	3.711150E+00
1.649320E+00	1.272810E+00	3.681140E+00
1.626920E+00	1.266640E+00	3.742900E+00
1.687520E+00	1.259550E+00	3.759010E+00
1.787370E+00	2.763550E+00	3.870100E+00
1.773720E+00	1.270300E+00	3.713800E+00
1.823230E+00	2.842000E+00	3.918030E+00
1.855990E+00	2.897500E+00	3.919240E+00
1.845030E+00	2.870730E+00	3.858180E+00
1.924430E+00	1.254650E+00	3.718890E+00
2.058880E+00	1.245710E+00	3.757710E+00
1.876790E+00	2.918690E+00	3.869780E+00
2.155780E+00	1.229490E+00	3.721140E+00
1.926110E+00	2.986990E+00	3.888840E+00
2.215940E+00	1.216040E+00	3.698070E+00
2.241310E+00	1.207860E+00	3.735530E+00
1.984760E+00	3.049530E+00	3.916730E+00
2.025920E+00	3.089030E+00	3.944020E+00
2.017560E+00	3.066010E+00	3.875590E+00
2.313250E+00	1.194180E+00	3.740430E+00
2.248640E+00	1.211890E+00	3.702360E+00
2.067230E+00	3.104290E+00	3.902810E+00
2.417210E+00	1.150500E+00	3.710970E+00
2.506090E+00	1.103390E+00	3.795340E+00
2.126980E+00	3.136370E+00	3.876050E+00
2.574770E+00	1.054120E+00	3.760230E+00
2.183990E+00	3.191450E+00	3.957330E+00
2.242970E+00	3.229720E+00	3.987570E+00
2.230820E+00	3.203400E+00	3.910780E+00
2.642070E+00	1.001440E+00	3.718540E+00
2.718550E+00	9.473880E-01	3.791470E+00
2.295410E+00	3.235160E+00	3.953560E+00
2.783720E+00	8.955180E-01	3.733450E+00
2.852310E+00	8.543620E-01	3.771380E+00
2.373240E+00	3.253010E+00	3.956390E+00
2.921910E+00	8.427010E-01	3.727570E+00
3.002220E+00	8.314410E-01	3.795170E+00
2.443420E+00	3.274170E+00	3.954930E+00
3.081870E+00	8.577690E-01	3.757290E+00
2.510470E+00	3.286970E+00	3.957580E+00
3.160980E+00	9.146130E-01	3.724210E+00
2.565050E+00	3.284460E+00	3.949470E+00
2.618520E+00	3.297330E+00	4.023860E+00
3.242040E+00	9.739250E-01	3.689600E+00
2.677620E+00	3.297970E+00	3.996150E+00
3.361980E+00	1.138550E+00	3.755920E+00
3.305350E+00	1.046670E+00	3.772000E+00
2.741790E+00	3.303530E+00	3.987980E+00
3.451040E+00	1.214540E+00	3.740530E+00
2.797730E+00	3.299110E+00	3.987200E+00
2.820370E+00	3.289590E+00	3.928120E+00
2.866760E+00	3.297400E+00	4.019710E+00
3.541680E+00	1.315180E+00	3.741770E+00
2.929080E+00	3.279610E+00	4.023810E+00
3.616010E+00	1.382120E+00	3.697210E+00
2.985090E+00	3.247940E+00	4.001780E+00
3.076000E+00	3.223420E+00	4.016290E+00
3.731140E+00	1.521460E+00	3.760890E+00
3.677440E+00	1.433360E+00	3.731510E+00
3.129850E+00	3.226090E+00	4.048350E+00
3.152910E+00	3.177810E+00	3.988080E+00
3.794120E+00	1.717300E+00	3.741850E+00
3.785060E+00	1.634710E+00	3.748810E+00
3.778880E+00	1.590910E+00	3.791800E+00
3.184080E+00	3.229270E+00	4.059740E+00
3.245770E+00	3.224520E+00	4.077440E+00
3.240180E+00	3.177390E+00	4.008850E+00
3.736530E+00	2.463880E+00	3.927170E+00
3.711190E+00	2.508680E+00	3.840710E+00
3.695950E+00	2.549190E+00	3.924240E+00
3.755430E+00	2.374020E+00	3.931850E+00
3.766140E+00	2.302560E+00	3.892830E+00
3.777370E+00	2.217230E+00	3.863300E+00
3.783430E+00	2.124880E+00	3.836840E+00
3.786580E+00	2.029540E+00	3.812920E+00
3.801670E+00	1.924680E+00	3.796350E+00
3.806760E+00	1.795260E+00	3.779990E+00
3.803140E+00	1.690100E+00	3.806110E+00
3.796960E+00	1.627600E+00	3.809490E+00
3.297060E+00	3.201880E+00	4.066040E+00
3.340400E+00	3.162760E+00	4.011840E+00
3.419450E+00	3.162410E+00	4.071790E+00
3.641300E+00	2.805820E+00	3.984150E+00
3.645750E+00	2.741290E+00	4.066260E+00
3.663920E+00	2.662420E+00	3.980090E+00
3.672430E+00	2.602180E+00	3.915320E+00
3.489780E+00	3.135780E+00	4.051250E+00
3.547570E+00	3.094620E+00	4.025440E+00
3.597410E+00	3.015860E+00	4.002660E+00
3.592140E+00	3.033680E+00	3.902190E+00
3.632190E+00	2.932320E+00	4.053940E+00
3.638660E+00	2.870810E+00	3.976890E+00
1.463020E+00	2.308770E+00	3.940470E+00
1.426210E+00	2.227950E+00	3.930000E+00
1.395620E+00	2.150540E+00	3.935130E+00
1.350380E+00	2.051170E+00	3.919040E+00
1.314890E+00	1.954070E+00	3.901440E+00
1.273590E+00	1.855650E+00	3.901650E+00
1.236910E+00	1.792210E+00	3.823100E+00
1.249230E+00	1.791470E+00	3.886430E+00
1.241630E+00	1.751440E+00	3.858580E+00
1.546350E+00	2.427120E+00	3.959590E+00
1.498490E+00	2.370740E+00	3.953640E+00
1.239610E+00	1.685920E+00	3.835780E+00
1.232540E+00	1.621150E+00	3.815640E+00
1.233170E+00	1.581700E+00	3.791510E+00
1.250470E+00	1.591710E+00	3.868150E+00
1.266340E+00	1.553840E+00	3.855130E+00
1.629930E+00	2.537300E+00	3.971430E+00
1.601890E+00	2.489340E+00	3.990700E+00
1.280420E+00	1.508250E+00	3.783720E+00
1.306920E+00	1.465990E+00	3.760660E+00
1.321750E+00	1.476090E+00	3.842710E+00
1.341030E+00	1.433720E+00	3.806990E+00
1.684140E+00	2.607530E+00	3.983210E+00
1.368430E+00	1.388410E+00	3.761220E+00
1.432600E+00	1.350310E+00	3.807810E+00
1.498180E+00	1.316400E+00	3.789690E+00
1.498650E+00	1.311420E+00	3.887600E+00
1.557560E+00	1.282630E+00	3.840480E+00
1.757470E+00	2.716500E+00	3.976270E+00
1.734530E+00	2.675180E+00	3.996960E+00
1.645960E+00	1.257300E+00	3.835730E+00
1.773150E+00	1.251860E+00	3.840210E+00
1.798240E+00	2.780670E+00	3.993570E+00
1.877250E+00	1.243060E+00	3.816710E+00
1.866900E+00	1.233540E+00	3.892870E+00
1.949210E+00	1.226040E+00	3.900130E+00
1.860230E+00	2.896490E+00	3.993830E+00
1.835290E+00	2.848420E+00	4.012970E+00
2.025990E+00	1.234370E+00	3.845360E+00
1.888820E+00	2.945530E+00	3.960370E+00
2.151640E+00	1.209160E+00	3.834160E+00
1.939190E+00	3.005150E+00	4.032620E+00
1.981970E+00	3.055830E+00	4.058200E+00
1.963920E+00	3.039620E+00	3.982010E+00
2.249790E+00	1.194460E+00	3.808660E+00
2.012230E+00	3.086620E+00	4.019600E+00
2.339910E+00	1.164210E+00	3.861820E+00
2.064690E+00	3.126770E+00	4.007810E+00
2.428470E+00	1.123750E+00	3.845880E+00
2.521500E+00	1.089870E+00	3.896280E+00
2.118700E+00	3.158460E+00	3.983880E+00
2.580120E+00	1.044760E+00	3.880020E+00
2.232280E+00	3.237920E+00	4.067450E+00
2.173540E+00	3.204450E+00	4.073590E+00
2.652690E+00	9.906710E-01	3.847200E+00
2.724170E+00	9.445420E-01	3.883460E+00
2.294590E+00	3.260430E+00	4.066610E+00
2.806880E+00	8.782410E-01	3.892680E+00
2.363560E+00	3.272820E+00	4.065170E+00
2.917840E+00	8.394850E-01	3.845410E+00
2.429800E+00	3.291590E+00	4.060430E+00
2.493670E+00	3.309100E+00	4.056210E+00
3.165630E+00	9.049240E-01	3.841110E+00
3.083380E+00	8.425940E-01	3.865620E+00
2.559120E+00	3.309430E+00	4.049500E+00
2.614530E+00	3.306270E+00	4.137960E+00
3.247970E+00	9.666140E-01	3.801500E+00
2.679380E+00	3.315160E+00	4.113230E+00
3.357030E+00	1.114760E+00	3.869050E+00
3.308180E+00	1.027590E+00	3.857410E+00
2.727650E+00	3.322820E+00	4.066990E+00
3.436330E+00	1.205210E+00	3.844620E+00
2.789830E+00	3.320110E+00	4.089430E+00
2.863840E+00	3.324300E+00	4.168280E+00
3.504500E+00	1.278470E+00	3.823240E+00
2.953820E+00	3.312380E+00	4.119910E+00
3.574110E+00	1.378000E+00	3.874460E+00
[truncated: 10,719 more rows]
