# Supplementary material for: A New MRI-Based Model of Heart Function with Coupled Hemodynamics and Application to Normal and Diseased Canine Left Ventricles
Source: Front Bioeng Biotechnol. 2015 Sep 23;3:140. doi: 10.3389/fbioe.2015.00140 (PMC4585083; doi:10.3389/fbioe.2015.00140)
Supplement: Supplementary file 3 [file Data_Sheet_3.ZIP › Case1_Normal_SR_Systole/nodes/case1_systole_time_0.4080.csv]

3.137520E+00	1.984590E+00	1.115430E+00
3.160350E+00	2.033850E+00	1.114670E+00
3.175640E+00	1.999360E+00	1.125540E+00
3.175970E+00	1.960370E+00	1.147690E+00
3.211290E+00	2.093240E+00	1.114260E+00
3.239160E+00	2.146500E+00	1.113570E+00
3.259750E+00	2.105340E+00	1.126150E+00
3.255120E+00	2.030880E+00	1.154910E+00
3.329830E+00	1.987430E+00	1.233380E+00
3.269100E+00	1.939720E+00	1.224550E+00
3.358340E+00	1.956310E+00	1.321100E+00
3.321750E+00	2.135210E+00	1.149240E+00
3.365750E+00	2.063420E+00	1.234450E+00
3.385740E+00	2.016860E+00	1.310570E+00
2.859310E+00	2.189130E+00	1.157660E+00
2.882400E+00	2.268370E+00	1.161090E+00
2.914950E+00	2.226750E+00	1.143870E+00
2.925080E+00	2.174390E+00	1.138300E+00
2.935060E+00	2.341740E+00	1.167850E+00
2.956530E+00	2.411940E+00	1.195880E+00
2.994390E+00	2.369540E+00	1.167810E+00
3.040030E+00	2.271760E+00	1.130910E+00
3.140340E+00	2.122800E+00	1.087010E+00
3.006370E+00	2.127040E+00	1.132430E+00
3.068720E+00	1.979470E+00	1.142000E+00
3.177220E+00	1.888990E+00	1.239380E+00
3.058260E+00	1.862430E+00	1.236580E+00
3.226370E+00	1.846470E+00	1.386310E+00
3.126500E+00	1.809970E+00	1.369740E+00
3.213840E+00	1.825230E+00	1.468790E+00
3.066580E+00	2.426280E+00	1.183070E+00
3.234200E+00	2.405900E+00	1.189840E+00
3.253610E+00	2.244940E+00	1.130240E+00
3.296290E+00	1.893150E+00	1.347950E+00
3.296920E+00	1.881790E+00	1.548650E+00
3.333420E+00	2.345940E+00	1.207630E+00
3.342930E+00	2.423830E+00	1.253170E+00
3.384760E+00	2.256120E+00	1.213250E+00
3.417600E+00	2.158540E+00	1.274690E+00
3.434960E+00	2.076410E+00	1.342930E+00
3.440550E+00	2.003910E+00	1.404340E+00
3.392120E+00	1.936290E+00	1.453330E+00
3.423370E+00	2.386740E+00	1.308000E+00
3.471600E+00	2.254320E+00	1.336740E+00
3.485410E+00	2.138770E+00	1.395690E+00
3.475790E+00	2.069290E+00	1.422630E+00
2.562280E+00	2.550570E+00	1.403880E+00
2.588330E+00	2.601690E+00	1.415560E+00
2.610290E+00	2.556790E+00	1.381640E+00
2.679480E+00	2.503690E+00	1.342700E+00
2.566660E+00	2.489890E+00	1.389930E+00
2.703130E+00	2.359130E+00	1.274510E+00
2.584950E+00	2.371790E+00	1.354640E+00
2.755410E+00	2.201190E+00	1.206520E+00
2.611160E+00	2.234610E+00	1.327030E+00
2.735930E+00	2.048070E+00	1.252350E+00
2.641260E+00	2.094680E+00	1.340350E+00
2.786740E+00	1.958840E+00	1.243490E+00
2.686730E+00	1.954270E+00	1.350630E+00
2.791990E+00	1.897450E+00	1.326580E+00
2.679200E+00	2.617790E+00	1.398860E+00
2.834320E+00	2.612310E+00	1.327370E+00
2.801860E+00	2.480120E+00	1.267940E+00
2.848450E+00	2.371380E+00	1.204470E+00
2.869910E+00	2.068980E+00	1.185340E+00
2.909330E+00	1.899420E+00	1.239170E+00
2.982040E+00	1.820120E+00	1.361750E+00
2.857230E+00	1.831090E+00	1.367240E+00
3.044670E+00	1.766690E+00	1.496650E+00
2.904300E+00	1.773210E+00	1.488220E+00
3.074950E+00	1.759180E+00	1.636380E+00
2.957040E+00	1.748480E+00	1.676520E+00
3.054390E+00	1.734760E+00	1.754540E+00
2.973420E+00	2.517310E+00	1.258410E+00
3.027130E+00	2.654250E+00	1.362870E+00
3.191890E+00	1.809790E+00	1.592650E+00
3.151920E+00	1.778540E+00	1.765250E+00
3.127870E+00	2.609710E+00	1.307770E+00
3.175510E+00	2.682820E+00	1.403360E+00
3.174760E+00	2.526410E+00	1.245340E+00
3.297220E+00	1.843410E+00	1.667730E+00
3.286760E+00	1.838550E+00	1.821790E+00
3.262840E+00	2.625370E+00	1.351490E+00
3.307820E+00	2.698760E+00	1.468240E+00
3.357420E+00	2.518320E+00	1.314230E+00
3.439670E+00	2.000660E+00	1.558010E+00
3.428190E+00	1.944070E+00	1.646330E+00
3.365040E+00	1.888840E+00	1.735720E+00
3.380530E+00	2.636690E+00	1.434230E+00
3.405170E+00	2.695170E+00	1.529520E+00
3.455420E+00	2.585440E+00	1.445700E+00
3.482090E+00	2.485770E+00	1.429690E+00
3.505450E+00	2.352340E+00	1.440520E+00
3.515760E+00	2.226910E+00	1.504650E+00
3.487930E+00	2.099430E+00	1.599450E+00
3.524580E+00	2.188460E+00	1.622740E+00
3.473090E+00	2.001350E+00	1.648760E+00
3.463500E+00	2.652820E+00	1.518900E+00
3.523330E+00	2.580270E+00	1.581450E+00
3.544350E+00	2.445150E+00	1.570180E+00
3.546220E+00	2.323220E+00	1.589110E+00
3.540790E+00	2.241260E+00	1.631300E+00
2.282940E+00	2.589410E+00	1.640070E+00
2.312760E+00	2.655480E+00	1.641020E+00
2.330290E+00	2.599880E+00	1.597710E+00
2.373770E+00	2.533790E+00	1.558200E+00
2.288930E+00	2.522150E+00	1.633980E+00
2.405270E+00	2.410470E+00	1.523830E+00
2.310640E+00	2.411220E+00	1.607600E+00
2.422810E+00	2.275640E+00	1.502780E+00
2.335240E+00	2.290090E+00	1.579990E+00
2.445100E+00	2.143870E+00	1.510310E+00
2.364110E+00	2.165500E+00	1.591310E+00
2.473040E+00	2.016150E+00	1.514930E+00
2.392900E+00	2.041320E+00	1.603390E+00
2.521580E+00	1.935190E+00	1.544020E+00
2.436530E+00	1.916660E+00	1.652980E+00
2.538230E+00	1.848970E+00	1.640760E+00
2.368750E+00	2.732630E+00	1.637410E+00
2.416230E+00	2.808470E+00	1.658970E+00
2.425540E+00	2.754280E+00	1.609750E+00
2.425060E+00	2.673390E+00	1.564450E+00
2.501370E+00	2.546760E+00	1.465250E+00
2.490820E+00	2.386150E+00	1.433930E+00
2.504190E+00	2.251810E+00	1.409290E+00
2.531990E+00	2.118940E+00	1.423460E+00
2.567140E+00	1.988630E+00	1.433250E+00
2.615130E+00	1.877340E+00	1.504700E+00
2.664870E+00	1.816450E+00	1.540440E+00
2.624600E+00	1.805250E+00	1.633460E+00
2.692790E+00	1.795880E+00	1.612170E+00
2.495070E+00	2.768870E+00	1.593160E+00
2.504980E+00	2.830240E+00	1.636070E+00
2.610120E+00	2.710380E+00	1.494800E+00
2.752640E+00	1.810280E+00	1.468940E+00
2.834610E+00	1.750460E+00	1.614690E+00
2.753070E+00	1.767150E+00	1.641570E+00
2.872430E+00	1.724530E+00	1.705430E+00
2.811190E+00	1.693160E+00	1.735730E+00
2.899860E+00	1.702270E+00	1.779970E+00
2.589660E+00	2.829270E+00	1.599950E+00
2.741350E+00	2.806050E+00	1.579090E+00
2.738650E+00	2.747990E+00	1.508960E+00
2.771630E+00	2.702780E+00	1.439300E+00
3.107130E+00	1.741370E+00	1.886640E+00
2.988970E+00	1.691780E+00	1.887830E+00
3.081460E+00	1.699490E+00	1.999320E+00
2.830140E+00	2.777150E+00	1.506400E+00
2.847350E+00	2.823410E+00	1.572400E+00
2.937430E+00	2.727780E+00	1.456240E+00
3.223460E+00	1.771410E+00	1.910740E+00
3.175520E+00	1.729650E+00	2.014910E+00
2.937700E+00	2.805390E+00	1.579760E+00
3.105550E+00	2.788590E+00	1.573840E+00
3.098700E+00	2.727600E+00	1.456030E+00
3.303930E+00	1.793500E+00	1.933630E+00
3.286360E+00	1.778360E+00	2.061480E+00
3.228180E+00	2.755300E+00	1.526560E+00
3.215040E+00	2.794260E+00	1.615330E+00
3.424330E+00	1.947680E+00	1.826520E+00
3.419450E+00	1.885020E+00	1.911180E+00
3.372290E+00	1.819530E+00	1.975830E+00
3.290400E+00	2.791580E+00	1.643620E+00
3.351670E+00	2.741020E+00	1.599060E+00
3.527450E+00	2.193600E+00	1.753690E+00
3.510310E+00	2.105160E+00	1.827080E+00
3.478250E+00	2.006020E+00	1.821120E+00
3.469310E+00	1.934750E+00	1.909740E+00
3.471070E+00	2.700740E+00	1.646290E+00
3.559830E+00	2.637940E+00	1.730950E+00
3.568720E+00	2.574860E+00	1.696400E+00
3.572640E+00	2.503130E+00	1.706120E+00
3.560430E+00	2.385030E+00	1.739610E+00
3.581090E+00	2.455810E+00	1.813650E+00
3.550780E+00	2.283050E+00	1.719210E+00
3.587470E+00	2.556840E+00	1.791840E+00
3.587850E+00	2.501060E+00	1.808230E+00
2.124700E+00	2.633460E+00	1.823650E+00
2.160770E+00	2.699180E+00	1.827540E+00
2.173700E+00	2.644930E+00	1.776440E+00
2.222250E+00	2.573950E+00	1.708970E+00
2.125490E+00	2.564370E+00	1.807340E+00
2.226180E+00	2.420740E+00	1.701910E+00
2.140050E+00	2.442960E+00	1.788870E+00
2.250730E+00	2.296480E+00	1.675800E+00
2.144240E+00	2.289370E+00	1.779800E+00
2.286030E+00	2.181080E+00	1.674320E+00
2.211690E+00	2.196810E+00	1.746620E+00
2.315560E+00	2.064400E+00	1.679210E+00
2.233600E+00	2.091490E+00	1.758520E+00
2.350690E+00	1.953020E+00	1.695410E+00
2.269350E+00	1.973660E+00	1.762880E+00
2.382250E+00	1.893510E+00	1.729420E+00
2.335630E+00	1.870160E+00	1.804180E+00
2.403950E+00	1.840980E+00	1.767280E+00
2.216310E+00	2.777740E+00	1.824280E+00
2.263500E+00	2.860460E+00	1.849670E+00
2.273800E+00	2.807700E+00	1.792290E+00
2.275680E+00	2.726940E+00	1.738450E+00
2.572060E+00	1.756060E+00	1.738410E+00
2.475120E+00	1.790830E+00	1.752700E+00
2.597680E+00	1.719450E+00	1.821260E+00
2.528470E+00	1.700300E+00	1.890030E+00
2.626840E+00	1.668570E+00	1.910570E+00
2.353820E+00	2.848550E+00	1.756790E+00
2.405830E+00	2.929040E+00	1.829910E+00
2.678430E+00	1.717920E+00	1.751440E+00
2.774710E+00	1.658760E+00	1.897020E+00
2.705080E+00	1.651300E+00	1.933480E+00
2.830340E+00	1.606140E+00	1.998230E+00
2.763580E+00	1.571870E+00	2.053470E+00
2.842380E+00	1.569610E+00	2.097850E+00
2.516970E+00	2.884980E+00	1.708220E+00
2.554610E+00	2.951300E+00	1.838790E+00
2.864880E+00	1.673190E+00	1.902470E+00
2.914380E+00	1.616300E+00	2.053400E+00
2.643370E+00	2.930460E+00	1.767410E+00
2.692790E+00	2.962450E+00	1.864020E+00
2.688880E+00	2.885840E+00	1.677750E+00
3.137930E+00	1.683900E+00	2.110600E+00
3.030800E+00	1.642880E+00	2.099650E+00
3.123650E+00	1.636060E+00	2.208200E+00
2.773690E+00	2.915860E+00	1.794150E+00
2.804140E+00	2.946720E+00	1.888890E+00
2.873370E+00	2.879090E+00	1.671790E+00
3.230330E+00	1.720600E+00	2.126570E+00
3.215930E+00	1.676340E+00	2.217920E+00
2.852270E+00	2.963050E+00	1.931040E+00
2.864770E+00	2.977130E+00	1.991150E+00
2.892900E+00	2.962480E+00	1.946540E+00
2.911050E+00	2.931020E+00	1.875690E+00
3.007640E+00	2.884740E+00	1.802890E+00
3.057010E+00	2.851780E+00	1.695700E+00
3.294010E+00	1.732290E+00	2.138770E+00
3.289790E+00	1.707370E+00	2.191660E+00
2.932100E+00	2.958290E+00	2.004190E+00
3.016730E+00	2.930190E+00	1.981430E+00
3.043960E+00	2.906960E+00	1.902620E+00
3.135990E+00	2.882550E+00	1.845980E+00
3.236090E+00	2.844250E+00	1.717060E+00
3.427630E+00	1.868470E+00	2.058300E+00
3.422020E+00	1.799760E+00	2.130900E+00
3.353160E+00	1.737250E+00	2.177660E+00
3.121740E+00	2.920320E+00	1.982700E+00
3.217650E+00	2.907150E+00	1.953430E+00
3.254110E+00	2.883970E+00	1.868770E+00
3.342050E+00	2.860280E+00	1.866340E+00
3.411380E+00	2.807760E+00	1.747750E+00
3.537320E+00	2.150840E+00	1.942980E+00
3.522520E+00	2.047550E+00	2.014080E+00
3.546350E+00	2.121670E+00	2.073620E+00
3.478660E+00	1.934080E+00	2.060090E+00
3.477640E+00	1.848820E+00	2.131860E+00
3.316930E+00	2.905750E+00	1.976620E+00
3.408550E+00	2.887640E+00	1.964750E+00
3.436380E+00	2.852250E+00	1.890910E+00
3.495630E+00	2.817090E+00	1.885880E+00
3.528720E+00	2.729370E+00	1.841110E+00
3.561370E+00	2.395130E+00	1.901470E+00
3.549350E+00	2.273950E+00	1.950710E+00
3.559160E+00	2.366200E+00	1.995780E+00
3.545060E+00	2.178500E+00	2.046410E+00
3.502000E+00	2.870190E+00	1.996950E+00
3.562420E+00	2.792350E+00	1.976670E+00
3.587820E+00	2.707560E+00	1.987450E+00
3.585360E+00	2.615410E+00	1.931140E+00
3.576040E+00	2.478270E+00	1.947280E+00
3.566370E+00	2.411790E+00	1.968150E+00
2.003220E+00	2.660800E+00	2.029000E+00
2.056800E+00	2.736720E+00	2.045310E+00
2.047450E+00	2.672900E+00	1.980070E+00
2.070620E+00	2.610970E+00	1.894100E+00
1.985310E+00	2.592580E+00	1.997640E+00
2.061550E+00	2.460160E+00	1.878850E+00
1.985660E+00	2.476080E+00	1.969270E+00
2.069460E+00	2.340350E+00	1.848510E+00
1.978090E+00	2.323460E+00	1.947050E+00
2.079550E+00	2.274310E+00	1.845340E+00
2.036910E+00	2.265290E+00	1.893990E+00
2.072970E+00	2.205570E+00	1.879030E+00
2.121720E+00	1.981300E+00	1.911420E+00
2.105590E+00	2.034610E+00	1.903520E+00
2.174550E+00	2.002770E+00	1.845180E+00
2.239560E+00	1.897220E+00	1.871160E+00
2.151980E+00	1.919550E+00	1.930740E+00
2.295280E+00	1.783480E+00	1.918160E+00
2.207250E+00	1.816230E+00	1.973740E+00
2.332820E+00	1.720860E+00	1.964190E+00
2.272960E+00	1.702580E+00	2.041960E+00
2.364170E+00	1.671030E+00	2.037340E+00
2.137610E+00	2.762910E+00	1.921300E+00
2.128560E+00	2.826540E+00	2.007220E+00
2.138980E+00	2.129700E+00	1.833970E+00
2.398910E+00	1.742420E+00	1.899640E+00
2.468710E+00	1.668360E+00	1.960250E+00
2.439460E+00	1.636970E+00	2.058290E+00
2.520940E+00	1.613350E+00	2.041160E+00
2.163430E+00	2.879700E+00	2.021420E+00
2.232520E+00	2.932570E+00	2.038740E+00
2.197410E+00	2.878840E+00	1.950770E+00
2.676990E+00	1.595350E+00	2.035870E+00
2.598410E+00	1.601330E+00	2.032020E+00
2.710160E+00	1.555690E+00	2.115670E+00
2.661230E+00	1.522840E+00	2.174750E+00
2.746520E+00	1.504000E+00	2.185000E+00
2.315130E+00	2.932570E+00	1.935290E+00
2.351610E+00	2.975810E+00	2.022930E+00
2.899870E+00	1.552450E+00	2.178710E+00
2.827420E+00	1.506220E+00	2.199670E+00
2.908220E+00	1.493150E+00	2.263160E+00
2.418610E+00	3.013780E+00	2.050550E+00
2.480700E+00	3.048280E+00	2.115650E+00
2.478320E+00	3.020050E+00	2.037640E+00
2.457390E+00	2.993200E+00	1.950940E+00
2.969190E+00	1.576370E+00	2.166720E+00
2.964470E+00	1.524280E+00	2.242980E+00
2.558820E+00	3.019140E+00	2.039070E+00
2.622010E+00	3.048010E+00	2.138340E+00
2.619140E+00	2.999810E+00	1.942850E+00
3.051560E+00	1.577020E+00	2.263050E+00
2.693500E+00	3.018860E+00	2.060630E+00
2.734230E+00	3.031770E+00	2.158260E+00
2.771850E+00	2.975700E+00	1.976080E+00
3.195470E+00	1.621630E+00	2.348020E+00
2.786080E+00	3.026110E+00	2.208190E+00
2.795350E+00	3.033160E+00	2.264850E+00
2.827380E+00	3.020730E+00	2.219460E+00
2.858450E+00	2.995830E+00	2.127460E+00
3.326190E+00	1.703200E+00	2.308790E+00
2.859380E+00	3.019760E+00	2.262800E+00
2.929700E+00	2.995860E+00	2.238280E+00
2.964310E+00	2.974510E+00	2.187820E+00
3.049050E+00	2.948690E+00	2.121760E+00
3.410330E+00	1.764990E+00	2.270370E+00
3.407430E+00	1.734460E+00	2.341760E+00
3.021290E+00	2.972590E+00	2.254390E+00
3.112050E+00	2.959060E+00	2.227760E+00
3.151700E+00	2.945320E+00	2.169840E+00
3.236760E+00	2.936260E+00	2.099310E+00
3.565360E+00	2.054630E+00	2.150430E+00
3.571130E+00	1.952060E+00	2.194970E+00
3.501890E+00	1.836230E+00	2.265140E+00
3.570980E+00	1.903520E+00	2.322630E+00
3.471590E+00	1.749630E+00	2.344780E+00
3.204260E+00	2.956810E+00	2.229650E+00
3.294870E+00	2.956420E+00	2.210110E+00
3.333440E+00	2.941360E+00	2.163470E+00
3.411860E+00	2.920280E+00	2.108280E+00
3.555050E+00	2.336500E+00	2.143850E+00
3.567850E+00	2.406910E+00	2.032810E+00
3.566400E+00	2.426530E+00	2.126140E+00
3.558370E+00	2.256740E+00	2.139590E+00
3.569900E+00	2.150250E+00	2.203370E+00
3.580650E+00	2.017880E+00	2.277670E+00
3.591070E+00	1.951190E+00	2.305260E+00
3.385450E+00	2.955130E+00	2.226400E+00
3.470130E+00	2.948770E+00	2.214500E+00
3.495250E+00	2.927940E+00	2.174330E+00
3.527700E+00	2.891280E+00	2.139890E+00
3.575870E+00	2.820380E+00	2.106200E+00
3.600730E+00	2.731610E+00	2.105480E+00
3.601870E+00	2.628460E+00	2.123180E+00
3.589340E+00	2.515310E+00	2.166240E+00
3.613230E+00	2.571640E+00	2.207290E+00
3.540650E+00	2.917520E+00	2.258210E+00
3.603950E+00	2.853010E+00	2.228610E+00
3.627960E+00	2.763180E+00	2.220690E+00
3.621070E+00	2.666900E+00	2.226020E+00
3.619300E+00	2.601300E+00	2.237210E+00
1.900440E+00	2.676190E+00	2.221660E+00
1.952910E+00	2.744710E+00	2.235230E+00
1.929430E+00	2.688720E+00	2.174210E+00
1.943060E+00	2.636460E+00	2.090110E+00
1.874580E+00	2.614780E+00	2.186100E+00
1.915290E+00	2.499400E+00	2.052960E+00
1.855770E+00	2.515000E+00	2.138140E+00
1.906170E+00	2.372860E+00	2.027040E+00
1.846890E+00	2.393880E+00	2.107170E+00
1.905170E+00	2.294180E+00	2.017800E+00
1.841130E+00	2.268830E+00	2.087270E+00
1.912130E+00	2.224140E+00	2.023140E+00
1.960930E+00	2.053630E+00	2.039060E+00
1.968480E+00	2.092890E+00	2.019750E+00
1.988050E+00	2.064410E+00	2.012300E+00
1.984870E+00	2.022490E+00	2.023280E+00
2.058360E+00	1.828350E+00	2.087270E+00
2.039770E+00	1.879820E+00	2.060790E+00
2.111250E+00	1.847320E+00	2.025740E+00
2.171090E+00	1.740360E+00	2.063710E+00
2.089520E+00	1.760070E+00	2.114680E+00
2.218340E+00	1.687330E+00	2.114710E+00
2.168340E+00	1.664330E+00	2.196190E+00
2.263460E+00	1.626390E+00	2.182500E+00
2.002930E+00	2.751290E+00	2.139540E+00
2.033560E+00	2.821420E+00	2.191860E+00
1.991230E+00	2.188520E+00	1.966750E+00
2.039440E+00	2.087310E+00	1.955430E+00
2.060570E+00	1.961310E+00	1.977010E+00
2.396560E+00	1.615890E+00	2.117730E+00
2.354080E+00	1.587180E+00	2.188460E+00
2.439250E+00	1.558300E+00	2.198020E+00
2.090800E+00	2.878040E+00	2.201900E+00
2.151270E+00	2.934120E+00	2.248890E+00
2.134880E+00	2.909780E+00	2.171090E+00
2.110260E+00	2.861300E+00	2.101800E+00
2.577880E+00	1.539080E+00	2.160850E+00
2.508020E+00	1.549270E+00	2.174990E+00
2.614140E+00	1.479390E+00	2.227250E+00
2.571720E+00	1.460050E+00	2.288510E+00
2.654330E+00	1.440750E+00	2.300090E+00
2.194620E+00	2.949500E+00	2.144430E+00
2.239330E+00	2.991470E+00	2.214170E+00
2.792200E+00	1.441240E+00	2.262340E+00
2.736490E+00	1.431820E+00	2.294600E+00
2.793870E+00	1.409850E+00	2.330940E+00
2.303740E+00	3.023150E+00	2.236330E+00
2.366770E+00	3.052730E+00	2.301590E+00
2.355020E+00	3.038150E+00	2.218270E+00
2.331920E+00	3.008420E+00	2.135780E+00
2.859930E+00	1.437920E+00	2.331460E+00
2.422450E+00	3.061510E+00	2.213130E+00
2.465500E+00	3.081730E+00	2.303980E+00
2.995320E+00	1.477930E+00	2.354270E+00
2.531970E+00	3.089060E+00	2.347220E+00
2.591800E+00	3.097800E+00	2.416600E+00
2.586730E+00	3.083010E+00	2.342200E+00
2.558850E+00	3.069130E+00	2.252390E+00
3.124010E+00	1.539340E+00	2.394410E+00
3.084110E+00	1.488950E+00	2.453320E+00
3.154380E+00	1.510440E+00	2.482770E+00
2.657240E+00	3.080940E+00	2.342360E+00
2.705600E+00	3.099720E+00	2.435590E+00
2.705800E+00	3.058790E+00	2.242900E+00
3.190530E+00	1.570990E+00	2.416980E+00
3.190220E+00	1.548060E+00	2.464210E+00
2.788870E+00	3.047220E+00	2.362170E+00
2.780280E+00	3.076210E+00	2.454290E+00
3.329580E+00	1.641480E+00	2.457400E+00
3.243710E+00	1.582680E+00	2.463460E+00
2.856030E+00	3.053680E+00	2.461080E+00
2.953820E+00	3.022930E+00	2.482390E+00
2.940600E+00	3.003440E+00	2.363030E+00
3.418210E+00	1.713830E+00	2.409180E+00
3.022440E+00	2.997310E+00	2.442330E+00
3.016690E+00	3.009320E+00	2.496210E+00
3.113550E+00	2.965920E+00	2.362820E+00
3.569240E+00	1.838080E+00	2.398840E+00
3.520230E+00	1.757650E+00	2.440090E+00
3.560200E+00	1.801930E+00	2.464300E+00
3.079700E+00	2.992560E+00	2.483440E+00
3.158970E+00	2.972090E+00	2.456380E+00
3.204520E+00	2.968950E+00	2.404380E+00
3.291120E+00	2.963940E+00	2.341780E+00
3.575660E+00	2.385520E+00	2.316690E+00
3.566810E+00	2.307870E+00	2.307780E+00
3.568600E+00	2.248840E+00	2.262800E+00
3.590920E+00	2.164950E+00	2.365970E+00
3.596070E+00	2.119980E+00	2.342620E+00
3.616330E+00	2.048240E+00	2.363510E+00
3.620760E+00	1.928250E+00	2.419670E+00
3.632680E+00	1.997460E+00	2.437470E+00
3.568180E+00	1.843980E+00	2.482260E+00
3.243910E+00	2.977540E+00	2.457750E+00
3.330910E+00	2.972510E+00	2.441850E+00
3.381140E+00	2.970750E+00	2.394200E+00
3.464800E+00	2.961810E+00	2.343330E+00
3.611250E+00	2.538680E+00	2.317260E+00
3.593120E+00	2.460970E+00	2.353330E+00
3.625140E+00	2.090070E+00	2.423510E+00
3.632730E+00	2.034110E+00	2.451540E+00
3.418340E+00	2.979770E+00	2.456690E+00
3.511600E+00	2.963500E+00	2.474480E+00
3.540510E+00	2.953830E+00	2.411520E+00
3.569170E+00	2.925820E+00	2.380070E+00
3.616520E+00	2.864190E+00	2.360660E+00
3.639350E+00	2.770330E+00	2.360670E+00
3.650270E+00	2.810700E+00	2.428810E+00
3.625650E+00	2.664420E+00	2.355190E+00
3.618810E+00	2.599780E+00	2.326050E+00
3.583290E+00	2.932770E+00	2.480750E+00
3.625690E+00	2.883070E+00	2.457250E+00
3.643520E+00	2.844670E+00	2.440650E+00
1.815380E+00	2.617400E+00	2.354240E+00
1.857200E+00	2.684610E+00	2.379810E+00
1.862100E+00	2.646050E+00	2.286780E+00
1.814230E+00	2.523930E+00	2.236440E+00
1.782920E+00	2.545920E+00	2.328010E+00
1.800430E+00	2.410960E+00	2.195990E+00
1.743200E+00	2.412180E+00	2.302960E+00
1.792880E+00	2.311190E+00	2.159400E+00
1.756210E+00	2.327160E+00	2.230170E+00
1.792930E+00	2.248660E+00	2.154850E+00
1.755770E+00	2.246710E+00	2.210680E+00
1.794140E+00	2.185220E+00	2.172080E+00
2.023120E+00	1.665930E+00	2.276660E+00
1.991640E+00	1.709320E+00	2.245970E+00
2.062350E+00	1.691180E+00	2.217980E+00
2.116050E+00	1.637160E+00	2.259160E+00
2.067660E+00	1.609370E+00	2.329040E+00
2.159920E+00	1.579550E+00	2.317270E+00
1.897750E+00	2.747050E+00	2.394950E+00
1.953060E+00	2.805270E+00	2.400500E+00
1.925190E+00	2.750810E+00	2.334410E+00
1.925700E+00	2.134940E+00	2.039340E+00
1.858480E+00	2.148880E+00	2.099780E+00
1.905520E+00	2.033340E+00	2.090330E+00
1.978920E+00	1.936430E+00	2.071320E+00
1.917510E+00	1.915130E+00	2.149800E+00
1.995650E+00	1.816010E+00	2.164560E+00
2.306710E+00	1.562160E+00	2.250220E+00
2.255000E+00	1.545870E+00	2.320890E+00
2.346190E+00	1.512490E+00	2.331230E+00
2.024650E+00	2.873620E+00	2.409820E+00
2.087040E+00	2.930780E+00	2.455640E+00
2.070070E+00	2.901980E+00	2.383250E+00
2.036710E+00	2.851470E+00	2.305530E+00
2.497500E+00	1.489130E+00	2.290060E+00
2.432550E+00	1.488020E+00	2.357920E+00
2.531070E+00	1.447350E+00	2.347200E+00
2.505030E+00	1.439390E+00	2.388700E+00
2.561680E+00	1.401920E+00	2.418250E+00
2.126340E+00	2.938500E+00	2.360990E+00
2.165540E+00	2.986970E+00	2.422740E+00
2.709450E+00	1.390810E+00	2.387720E+00
2.647920E+00	1.376480E+00	2.423380E+00
2.720260E+00	1.340880E+00	2.451560E+00
2.220060E+00	3.030160E+00	2.436220E+00
2.280290E+00	3.061450E+00	2.494340E+00
2.265420E+00	3.047730E+00	2.413370E+00
2.238910E+00	3.012460E+00	2.334750E+00
2.800310E+00	1.351570E+00	2.434460E+00
2.328950E+00	3.062770E+00	2.403960E+00
2.371550E+00	3.085540E+00	2.485680E+00
2.941300E+00	1.386510E+00	2.462900E+00
2.898610E+00	1.320010E+00	2.526060E+00
2.973680E+00	1.330870E+00	2.552140E+00
2.427430E+00	3.112660E+00	2.513750E+00
2.482740E+00	3.134800E+00	2.578870E+00
2.474170E+00	3.125450E+00	2.498620E+00
2.454070E+00	3.104010E+00	2.415670E+00
3.035260E+00	1.439410E+00	2.475100E+00
3.037960E+00	1.387450E+00	2.547300E+00
2.541470E+00	3.122800E+00	2.503520E+00
2.599020E+00	3.131620E+00	2.604930E+00
3.129810E+00	1.451950E+00	2.543340E+00
2.651300E+00	3.116500E+00	2.518370E+00
2.705670E+00	3.134010E+00	2.622950E+00
3.235760E+00	1.531830E+00	2.553240E+00
2.773430E+00	3.094810E+00	2.543950E+00
2.775290E+00	3.117670E+00	2.638580E+00
3.302870E+00	1.581690E+00	2.531940E+00
3.313360E+00	1.561190E+00	2.581320E+00
2.840930E+00	3.094610E+00	2.641950E+00
2.931660E+00	3.063240E+00	2.643760E+00
2.892020E+00	3.059740E+00	2.556700E+00
3.417120E+00	1.694510E+00	2.539960E+00
3.365960E+00	1.604040E+00	2.592280E+00
3.007230E+00	3.019980E+00	2.569700E+00
2.994400E+00	3.041770E+00	2.650610E+00
3.561790E+00	1.784010E+00	2.531220E+00
3.510600E+00	1.725530E+00	2.590890E+00
3.062890E+00	3.023660E+00	2.649210E+00
3.130600E+00	2.996940E+00	2.647590E+00
3.145350E+00	2.979550E+00	2.561530E+00
3.576900E+00	2.306220E+00	2.388420E+00
3.593790E+00	2.236050E+00	2.414750E+00
3.637870E+00	1.978680E+00	2.526070E+00
3.625610E+00	1.905160E+00	2.569760E+00
3.586230E+00	1.847020E+00	2.562120E+00
3.205870E+00	2.990250E+00	2.641380E+00
3.281370E+00	2.984150E+00	2.642130E+00
3.301020E+00	2.972130E+00	2.556620E+00
3.617800E+00	2.479080E+00	2.434960E+00
3.607780E+00	2.398380E+00	2.493740E+00
3.600900E+00	2.293040E+00	2.496280E+00
3.621540E+00	2.198160E+00	2.551280E+00
3.621380E+00	2.123970E+00	2.516420E+00
3.633780E+00	2.049030E+00	2.514120E+00
3.356040E+00	2.978770E+00	2.652240E+00
3.444610E+00	2.979100E+00	2.674210E+00
3.446800E+00	2.971830E+00	2.579970E+00
3.657650E+00	2.750100E+00	2.472190E+00
3.644360E+00	2.662970E+00	2.487610E+00
3.634140E+00	2.548030E+00	2.480810E+00
3.639980E+00	2.585760E+00	2.579730E+00
3.620140E+00	2.455410E+00	2.522640E+00
3.494550E+00	2.966010E+00	2.657100E+00
3.566930E+00	2.940860E+00	2.628850E+00
3.622620E+00	2.870490E+00	2.584320E+00
3.643880E+00	2.786360E+00	2.543570E+00
3.649940E+00	2.682570E+00	2.577920E+00
3.644640E+00	2.627690E+00	2.584770E+00
1.744650E+00	2.579850E+00	2.502380E+00
1.791200E+00	2.648140E+00	2.528090E+00
1.781830E+00	2.598310E+00	2.425150E+00
1.726590E+00	2.480710E+00	2.387480E+00
1.710960E+00	2.513470E+00	2.476190E+00
1.702460E+00	2.407720E+00	2.375170E+00
1.681220E+00	2.414460E+00	2.440700E+00
1.670040E+00	2.336370E+00	2.376290E+00
1.919440E+00	1.608810E+00	2.445100E+00
1.881400E+00	1.680920E+00	2.371990E+00
1.974710E+00	1.651890E+00	2.339450E+00
2.018210E+00	1.599030E+00	2.379310E+00
1.986560E+00	1.585490E+00	2.426950E+00
2.044110E+00	1.550220E+00	2.438160E+00
1.867580E+00	2.778790E+00	2.588270E+00
1.913710E+00	2.823520E+00	2.600710E+00
1.891940E+00	2.786380E+00	2.545520E+00
1.872480E+00	2.735720E+00	2.468690E+00
1.840760E+00	2.733070E+00	2.564460E+00
1.701920E+00	2.276520E+00	2.290580E+00
1.718800E+00	2.154440E+00	2.273950E+00
1.794290E+00	2.066070E+00	2.205660E+00
1.713090E+00	2.043650E+00	2.297870E+00
1.837560E+00	1.944480E+00	2.206410E+00
1.753680E+00	1.957490E+00	2.286870E+00
1.886370E+00	1.847290E+00	2.237370E+00
1.802310E+00	1.865860E+00	2.300650E+00
1.922970E+00	1.740580E+00	2.272550E+00
1.842270E+00	1.768340E+00	2.326400E+00
2.202920E+00	1.529720E+00	2.385410E+00
2.144090E+00	1.513710E+00	2.451800E+00
2.244150E+00	1.486610E+00	2.462790E+00
1.974660E+00	2.879790E+00	2.610340E+00
2.026670E+00	2.935730E+00	2.648890E+00
2.013480E+00	2.905120E+00	2.584280E+00
1.979320E+00	2.854690E+00	2.514370E+00
2.384460E+00	1.469000E+00	2.419740E+00
2.336500E+00	1.453300E+00	2.478640E+00
2.426240E+00	1.417140E+00	2.501350E+00
2.065210E+00	2.937700E+00	2.561010E+00
2.103330E+00	2.980760E+00	2.622470E+00
2.519720E+00	1.365440E+00	2.516790E+00
2.611540E+00	1.324510E+00	2.512930E+00
2.585720E+00	1.303890E+00	2.569240E+00
2.635110E+00	1.278990E+00	2.595910E+00
2.160890E+00	3.023680E+00	2.649520E+00
2.214410E+00	3.060030E+00	2.660000E+00
2.199350E+00	3.040530E+00	2.612160E+00
2.168300E+00	3.006810E+00	2.537510E+00
2.725550E+00	1.283730E+00	2.552360E+00
2.251970E+00	3.063980E+00	2.601000E+00
2.277640E+00	3.093120E+00	2.694720E+00
2.841580E+00	1.275350E+00	2.563240E+00
2.813200E+00	1.237480E+00	2.630500E+00
2.876270E+00	1.250090E+00	2.648980E+00
2.356170E+00	3.122060E+00	2.708630E+00
2.408010E+00	3.145840E+00	2.720600E+00
2.391550E+00	3.131710E+00	2.671750E+00
2.367240E+00	3.101270E+00	2.603850E+00
2.939050E+00	1.289590E+00	2.621010E+00
2.442920E+00	3.147970E+00	2.666630E+00
2.484330E+00	3.172560E+00	2.775930E+00
3.033250E+00	1.343640E+00	2.635560E+00
2.543910E+00	3.161410E+00	2.682570E+00
2.600250E+00	3.168110E+00	2.782160E+00
3.108720E+00	1.402820E+00	2.629690E+00
2.657140E+00	3.155980E+00	2.710540E+00
2.660440E+00	3.168880E+00	2.786510E+00
3.211440E+00	1.467110E+00	2.688690E+00
2.707120E+00	3.167740E+00	2.784610E+00
2.786320E+00	3.137100E+00	2.731980E+00
3.310460E+00	1.547410E+00	2.649040E+00
2.902690E+00	3.106710E+00	2.784040E+00
2.888500E+00	3.099240E+00	2.705470E+00
3.429440E+00	1.667900E+00	2.667460E+00
3.376150E+00	1.593040E+00	2.718740E+00
2.983180E+00	3.063280E+00	2.722850E+00
2.963960E+00	3.084410E+00	2.800650E+00
3.563150E+00	1.773620E+00	2.642560E+00
3.486350E+00	1.719630E+00	2.721790E+00
3.028850E+00	3.065580E+00	2.804840E+00
3.092010E+00	3.039260E+00	2.805490E+00
3.112650E+00	3.016550E+00	2.726300E+00
3.645360E+00	1.925720E+00	2.639540E+00
3.583370E+00	1.856670E+00	2.696040E+00
3.623060E+00	1.900720E+00	2.709490E+00
3.157390E+00	3.009150E+00	2.804410E+00
3.228590E+00	3.005300E+00	2.800980E+00
3.253990E+00	2.995210E+00	2.724300E+00
3.626170E+00	2.311760E+00	2.621970E+00
3.646170E+00	2.215490E+00	2.650880E+00
3.648630E+00	2.262510E+00	2.703760E+00
3.647020E+00	2.111120E+00	2.660440E+00
3.649880E+00	2.007550E+00	2.641760E+00
3.636300E+00	1.935160E+00	2.709500E+00
3.290010E+00	2.986620E+00	2.816300E+00
3.371690E+00	2.981410E+00	2.837410E+00
3.383940E+00	2.982140E+00	2.748380E+00
3.647650E+00	2.515980E+00	2.640310E+00
3.638690E+00	2.403040E+00	2.663170E+00
3.654180E+00	2.467640E+00	2.700940E+00
3.644760E+00	2.310080E+00	2.697920E+00
3.422410E+00	2.975060E+00	2.814450E+00
3.490900E+00	2.956730E+00	2.771620E+00
3.591130E+00	2.934220E+00	2.761540E+00
3.619210E+00	2.919620E+00	2.710380E+00
3.638920E+00	2.876030E+00	2.704680E+00
3.655860E+00	2.783050E+00	2.710430E+00
3.648410E+00	2.817260E+00	2.785350E+00
3.665900E+00	2.686230E+00	2.693740E+00
3.655770E+00	2.586120E+00	2.680080E+00
3.654370E+00	2.503640E+00	2.723400E+00
3.630850E+00	2.888570E+00	2.784040E+00
3.644960E+00	2.853030E+00	2.788220E+00
1.557900E+00	2.141280E+00	2.517250E+00
1.576980E+00	2.196790E+00	2.502570E+00
1.581560E+00	2.143640E+00	2.473230E+00
1.591700E+00	2.080610E+00	2.446760E+00
1.547970E+00	2.079990E+00	2.518520E+00
1.610990E+00	1.999230E+00	2.428460E+00
1.551130E+00	1.961950E+00	2.520770E+00
1.616040E+00	1.911260E+00	2.464920E+00
1.809960E+00	1.602040E+00	2.524330E+00
1.779820E+00	1.646090E+00	2.504360E+00
1.842330E+00	1.633790E+00	2.464880E+00
1.859540E+00	1.568990E+00	2.527320E+00
1.832690E+00	2.815280E+00	2.791890E+00
1.879410E+00	2.857050E+00	2.778350E+00
1.853870E+00	2.815070E+00	2.731190E+00
1.840380E+00	2.769570E+00	2.648910E+00
1.802400E+00	2.757100E+00	2.746130E+00
1.790720E+00	2.680200E+00	2.604310E+00
1.766020E+00	2.676730E+00	2.682840E+00
1.719260E+00	2.577520E+00	2.586400E+00
1.662970E+00	2.446120E+00	2.543000E+00
1.617450E+00	2.316420E+00	2.488700E+00
1.630620E+00	2.196840E+00	2.392840E+00
1.650150E+00	2.075740E+00	2.364140E+00
1.672560E+00	1.961670E+00	2.370670E+00
1.728780E+00	1.877730E+00	2.369400E+00
1.672380E+00	1.877810E+00	2.431410E+00
1.771740E+00	1.789760E+00	2.388860E+00
1.705790E+00	1.804730E+00	2.450310E+00
1.808430E+00	1.701890E+00	2.418360E+00
1.743970E+00	1.718750E+00	2.471740E+00
1.971260E+00	1.514980E+00	2.539570E+00
2.065800E+00	1.496010E+00	2.514630E+00
2.050690E+00	1.472770E+00	2.578090E+00
2.117810E+00	1.459080E+00	2.582110E+00
1.929790E+00	2.868950E+00	2.697520E+00
1.932450E+00	2.914930E+00	2.809230E+00
2.284980E+00	1.440030E+00	2.537280E+00
2.230460E+00	1.437040E+00	2.601430E+00
2.327920E+00	1.399730E+00	2.611200E+00
1.994300E+00	2.962340E+00	2.822500E+00
2.050080E+00	2.984490E+00	2.805220E+00
2.003310E+00	2.947330E+00	2.748310E+00
2.466550E+00	1.360970E+00	2.578970E+00
2.418980E+00	1.361880E+00	2.634790E+00
2.507560E+00	1.316470E+00	2.653270E+00
2.093720E+00	2.993690E+00	2.721990E+00
2.120340E+00	3.024630E+00	2.844500E+00
2.585970E+00	1.278750E+00	2.652130E+00
2.686710E+00	1.228940E+00	2.688800E+00
2.188130E+00	3.055080E+00	2.746640E+00
2.771290E+00	1.213090E+00	2.681390E+00
2.746750E+00	1.190430E+00	2.733800E+00
2.801940E+00	1.162850E+00	2.762540E+00
2.256680E+00	3.094860E+00	2.786440E+00
2.306770E+00	3.115880E+00	2.853690E+00
2.315200E+00	3.113680E+00	2.767820E+00
2.868900E+00	1.192180E+00	2.719200E+00
2.385230E+00	3.139450E+00	2.805080E+00
2.940610E+00	1.233070E+00	2.702080E+00
2.459760E+00	3.175880E+00	2.884960E+00
2.533110E+00	3.198820E+00	2.925630E+00
2.509380E+00	3.187750E+00	2.858840E+00
3.027590E+00	1.267810E+00	2.718190E+00
2.573140E+00	3.186080E+00	2.867000E+00
2.581630E+00	3.199870E+00	2.931060E+00
3.138780E+00	1.346980E+00	2.734140E+00
2.622620E+00	3.194760E+00	2.931330E+00
2.683720E+00	3.182460E+00	2.876530E+00
3.218460E+00	1.394750E+00	2.769360E+00
3.206520E+00	1.356570E+00	2.797740E+00
3.240760E+00	1.380420E+00	2.809450E+00
2.798130E+00	3.175320E+00	2.929280E+00
2.762440E+00	3.162290E+00	2.836050E+00
3.322780E+00	1.521930E+00	2.766300E+00
3.279300E+00	1.428510E+00	2.814620E+00
2.848650E+00	3.138710E+00	2.856820E+00
2.888940E+00	3.157190E+00	2.953060E+00
3.437370E+00	1.638940E+00	2.799750E+00
3.399410E+00	1.558100E+00	2.811120E+00
2.956000E+00	3.107230E+00	2.880350E+00
2.953750E+00	3.139910E+00	2.974800E+00
3.545410E+00	1.761330E+00	2.768750E+00
3.493300E+00	1.703520E+00	2.824160E+00
3.008150E+00	3.115940E+00	2.955990E+00
3.060330E+00	3.101260E+00	2.988930E+00
3.077230E+00	3.064920E+00	2.889080E+00
3.611150E+00	1.892760E+00	2.786350E+00
3.568760E+00	1.812310E+00	2.836690E+00
3.130130E+00	3.055660E+00	2.981760E+00
3.200420E+00	3.038610E+00	2.984240E+00
3.206000E+00	3.018850E+00	2.889310E+00
3.653890E+00	2.208450E+00	2.754360E+00
3.652700E+00	2.127020E+00	2.775890E+00
3.646730E+00	2.017980E+00	2.813170E+00
3.657220E+00	2.073610E+00	2.839150E+00
3.634320E+00	1.956060E+00	2.761340E+00
3.255790E+00	3.020100E+00	2.964480E+00
3.309560E+00	3.001690E+00	3.006110E+00
3.317860E+00	2.993400E+00	2.911730E+00
3.646180E+00	2.439910E+00	2.779130E+00
3.651160E+00	2.351060E+00	2.853740E+00
3.649300E+00	2.265080E+00	2.802820E+00
3.663490E+00	2.165320E+00	2.841120E+00
3.660390E+00	2.103780E+00	2.858320E+00
3.364210E+00	2.997270E+00	2.965210E+00
3.428990E+00	2.980080E+00	2.925420E+00
3.528400E+00	2.961780E+00	2.914620E+00
3.566830E+00	2.945080E+00	2.846850E+00
3.660390E+00	2.760880E+00	2.841400E+00
3.663490E+00	2.673880E+00	2.861170E+00
3.677000E+00	2.723750E+00	2.893330E+00
3.645540E+00	2.576210E+00	2.828950E+00
3.645940E+00	2.500270E+00	2.812970E+00
3.590350E+00	2.946320E+00	2.930570E+00
3.616190E+00	2.912780E+00	2.871200E+00
3.658590E+00	2.836480E+00	2.903640E+00
3.677260E+00	2.759760E+00	2.920310E+00
1.480630E+00	2.098680E+00	2.654160E+00
1.506460E+00	2.171220E+00	2.658940E+00
1.521670E+00	2.123140E+00	2.582220E+00
1.501030E+00	2.001840E+00	2.585250E+00
1.463950E+00	2.022430E+00	2.653610E+00
1.501040E+00	1.930040E+00	2.594120E+00
1.455570E+00	1.903120E+00	2.668660E+00
1.507510E+00	1.862970E+00	2.612890E+00
1.756010E+00	2.762380E+00	2.906670E+00
1.796600E+00	2.814970E+00	2.932330E+00
1.785310E+00	2.775120E+00	2.843170E+00
1.744460E+00	2.688160E+00	2.784320E+00
1.729320E+00	2.706950E+00	2.878930E+00
1.696950E+00	2.591990E+00	2.715420E+00
1.683900E+00	2.618150E+00	2.826260E+00
1.652310E+00	2.481720E+00	2.654220E+00
1.642480E+00	2.511260E+00	2.766610E+00
1.602210E+00	2.366740E+00	2.610820E+00
1.597010E+00	2.402750E+00	2.718590E+00
1.558340E+00	2.244280E+00	2.582730E+00
1.545590E+00	2.284600E+00	2.677890E+00
1.637030E+00	1.821340E+00	2.502600E+00
1.569550E+00	1.844740E+00	2.554310E+00
1.674230E+00	1.728980E+00	2.524280E+00
1.601020E+00	1.740640E+00	2.581080E+00
1.719390E+00	1.661660E+00	2.541290E+00
1.654550E+00	1.654410E+00	2.601180E+00
1.759560E+00	1.573640E+00	2.601630E+00
1.862810E+00	1.511080E+00	2.604540E+00
1.813480E+00	1.476860E+00	2.706830E+00
1.926300E+00	1.467140E+00	2.673100E+00
1.857900E+00	2.860190E+00	2.862850E+00
2.054110E+00	1.440930E+00	2.687270E+00
2.158720E+00	1.426620E+00	2.677460E+00
2.145210E+00	1.406220E+00	2.743120E+00
2.228020E+00	1.384320E+00	2.764460E+00
1.914550E+00	2.921850E+00	2.892480E+00
1.958740E+00	2.960250E+00	2.944540E+00
1.963580E+00	2.955010E+00	2.869470E+00
2.369590E+00	1.359590E+00	2.687460E+00
2.320890E+00	1.368070E+00	2.721970E+00
2.404070E+00	1.317610E+00	2.762890E+00
2.033330E+00	2.990900E+00	2.891720E+00
2.554790E+00	1.261650E+00	2.735450E+00
2.498960E+00	1.279670E+00	2.770610E+00
2.560520E+00	1.238080E+00	2.799980E+00
2.104510E+00	3.030870E+00	2.948430E+00
2.158960E+00	3.063400E+00	2.962040E+00
2.147080E+00	3.051360E+00	2.907450E+00
2.622540E+00	1.217190E+00	2.784010E+00
2.208270E+00	3.082130E+00	2.881120E+00
2.213150E+00	3.096520E+00	3.009320E+00
2.730760E+00	1.174120E+00	2.805970E+00
2.807370E+00	1.141970E+00	2.844270E+00
2.280240E+00	3.122280E+00	3.036730E+00
2.343570E+00	3.140400E+00	3.026240E+00
2.288760E+00	3.120830E+00	2.952920E+00
2.876910E+00	1.153920E+00	2.826470E+00
2.380680E+00	3.148280E+00	2.936710E+00
2.398610E+00	3.160080E+00	3.016850E+00
2.992910E+00	1.181910E+00	2.807490E+00
2.478730E+00	3.186020E+00	3.025630E+00
3.102880E+00	1.259550E+00	2.821390E+00
3.063410E+00	1.214760E+00	2.876000E+00
3.121500E+00	1.231000E+00	2.921360E+00
2.605770E+00	3.195190E+00	3.016920E+00
3.178390E+00	1.315690E+00	2.818670E+00
3.179870E+00	1.293180E+00	2.895070E+00
2.706670E+00	3.199980E+00	3.064880E+00
2.674010E+00	3.197840E+00	2.976530E+00
3.232440E+00	1.362850E+00	2.862220E+00
2.752440E+00	3.197610E+00	3.004940E+00
2.758800E+00	3.198910E+00	3.078980E+00
3.358850E+00	1.515110E+00	2.894250E+00
3.298300E+00	1.417550E+00	2.931580E+00
2.797110E+00	3.191520E+00	3.084640E+00
2.847650E+00	3.174000E+00	3.040900E+00
3.425750E+00	1.577660E+00	2.885880E+00
3.411350E+00	1.550460E+00	2.929750E+00
2.921720E+00	3.154610E+00	3.032050E+00
3.534710E+00	1.736670E+00	2.883020E+00
3.454640E+00	1.661690E+00	2.933810E+00
3.436470E+00	1.578260E+00	2.951070E+00
2.995240E+00	3.123990E+00	3.051170E+00
3.087160E+00	3.082730E+00	3.088360E+00
3.588670E+00	1.866570E+00	2.929040E+00
3.628270E+00	1.932250E+00	2.842060E+00
3.624190E+00	1.944080E+00	2.913400E+00
3.545840E+00	1.787520E+00	2.937960E+00
3.144480E+00	3.054610E+00	3.139710E+00
3.162560E+00	3.042270E+00	3.061060E+00
3.660700E+00	2.054060E+00	2.902930E+00
3.637460E+00	1.991970E+00	2.958510E+00
3.195230E+00	3.040960E+00	3.126570E+00
3.238860E+00	3.024360E+00	3.059680E+00
3.307170E+00	3.000500E+00	3.108770E+00
3.661920E+00	2.419070E+00	2.904500E+00
3.668530E+00	2.333250E+00	2.991300E+00
3.670580E+00	2.256220E+00	2.951520E+00
3.675630E+00	2.179510E+00	2.928590E+00
3.668040E+00	2.108960E+00	2.925700E+00
3.374800E+00	2.990660E+00	3.042020E+00
3.446410E+00	2.969850E+00	3.094190E+00
3.499110E+00	2.965110E+00	3.008220E+00
3.676390E+00	2.697040E+00	2.982800E+00
3.663210E+00	2.619250E+00	2.999630E+00
3.656780E+00	2.561330E+00	2.965730E+00
3.661770E+00	2.490610E+00	2.936040E+00
3.519260E+00	2.960210E+00	3.090630E+00
3.562440E+00	2.953190E+00	3.015580E+00
3.621850E+00	2.903100E+00	3.022810E+00
3.662780E+00	2.850660E+00	3.037800E+00
3.676020E+00	2.818140E+00	3.010960E+00
3.672390E+00	2.769530E+00	3.016490E+00
3.677240E+00	2.800840E+00	3.051020E+00
3.675110E+00	2.822440E+00	3.066570E+00
1.410150E+00	2.055720E+00	2.807440E+00
1.440540E+00	2.130080E+00	2.813220E+00
1.446470E+00	2.075840E+00	2.731300E+00
1.421420E+00	1.952670E+00	2.728030E+00
1.391730E+00	1.980930E+00	2.800980E+00
1.412460E+00	1.886360E+00	2.736940E+00
1.380180E+00	1.885100E+00	2.793080E+00
1.407030E+00	1.823680E+00	2.762850E+00
1.717770E+00	2.737980E+00	3.063610E+00
1.748550E+00	2.785300E+00	3.059560E+00
1.737720E+00	2.743670E+00	2.976290E+00
1.683690E+00	2.645450E+00	2.929910E+00
1.686360E+00	2.675430E+00	3.029760E+00
1.638070E+00	2.541220E+00	2.875360E+00
1.643000E+00	2.575800E+00	2.985550E+00
1.592420E+00	2.435130E+00	2.824570E+00
1.594730E+00	2.462590E+00	2.931440E+00
1.543380E+00	2.320070E+00	2.778160E+00
1.540020E+00	2.350690E+00	2.877340E+00
1.496440E+00	2.201340E+00	2.746270E+00
1.489500E+00	2.235110E+00	2.832450E+00
1.530740E+00	1.760270E+00	2.642260E+00
1.464810E+00	1.787340E+00	2.704680E+00
1.572200E+00	1.663570E+00	2.668550E+00
1.496620E+00	1.683840E+00	2.734980E+00
1.638080E+00	1.580900E+00	2.694650E+00
1.544660E+00	1.593490E+00	2.761530E+00
1.713090E+00	1.504990E+00	2.728270E+00
1.609100E+00	1.496000E+00	2.813730E+00
1.755900E+00	1.462670E+00	2.762760E+00
1.708110E+00	1.457980E+00	2.805230E+00
1.796550E+00	1.427580E+00	2.826050E+00
1.776120E+00	2.834970E+00	3.103350E+00
1.826210E+00	2.879910E+00	3.077150E+00
1.792000E+00	2.828020E+00	3.021700E+00
1.968960E+00	1.436250E+00	2.735150E+00
1.900360E+00	1.429850E+00	2.774050E+00
2.000830E+00	1.408310E+00	2.808620E+00
1.872380E+00	2.898640E+00	2.985110E+00
1.884760E+00	2.938120E+00	3.112520E+00
2.131910E+00	1.378000E+00	2.840210E+00
2.241390E+00	1.352580E+00	2.878360E+00
1.946630E+00	2.982360E+00	3.132090E+00
2.005290E+00	3.005060E+00	3.109430E+00
1.948020E+00	2.968010E+00	3.043820E+00
2.343310E+00	1.316890E+00	2.879670E+00
2.456840E+00	1.274380E+00	2.877000E+00
2.426030E+00	1.275840E+00	2.945730E+00
2.490790E+00	1.243080E+00	2.987180E+00
2.036880E+00	3.003050E+00	3.012280E+00
2.059040E+00	3.023950E+00	3.088620E+00
2.572340E+00	1.219650E+00	2.909310E+00
2.126150E+00	3.055330E+00	3.075170E+00
2.673190E+00	1.175880E+00	2.900560E+00
2.646900E+00	1.171830E+00	2.960660E+00
2.705300E+00	1.136040E+00	2.994960E+00
2.200980E+00	3.104580E+00	3.113120E+00
2.245340E+00	3.124190E+00	3.136470E+00
2.248500E+00	3.117620E+00	3.081660E+00
2.776010E+00	1.130400E+00	2.933990E+00
2.315060E+00	3.141190E+00	3.142090E+00
2.856060E+00	1.125860E+00	2.911340E+00
2.401300E+00	3.163980E+00	3.093060E+00
2.943870E+00	1.135620E+00	2.926040E+00
2.474280E+00	3.196030E+00	3.149430E+00
2.544700E+00	3.216580E+00	3.187990E+00
2.514130E+00	3.202310E+00	3.119570E+00
3.056380E+00	1.165130E+00	2.947550E+00
3.148060E+00	1.187190E+00	2.997940E+00
2.574320E+00	3.204900E+00	3.128220E+00
2.586920E+00	3.220680E+00	3.196650E+00
3.201400E+00	1.253440E+00	2.984140E+00
2.624030E+00	3.220330E+00	3.202470E+00
2.675730E+00	3.211860E+00	3.159070E+00
3.251960E+00	1.331320E+00	2.961160E+00
2.785170E+00	3.207890E+00	3.164700E+00
3.367490E+00	1.463610E+00	3.009330E+00
3.331940E+00	1.362240E+00	3.028500E+00
2.881330E+00	3.203860E+00	3.214020E+00
2.847590E+00	3.188540E+00	3.129640E+00
3.418120E+00	1.529540E+00	2.980130E+00
2.928670E+00	3.163470E+00	3.139180E+00
2.940810E+00	3.192830E+00	3.237690E+00
3.532000E+00	1.717560E+00	3.003890E+00
3.483910E+00	1.648220E+00	3.039180E+00
3.466720E+00	1.575370E+00	3.015170E+00
2.982050E+00	3.171450E+00	3.223700E+00
3.028710E+00	3.156030E+00	3.270180E+00
3.028200E+00	3.136010E+00	3.175700E+00
3.608750E+00	1.922500E+00	3.014180E+00
3.583410E+00	1.843710E+00	3.064420E+00
3.555550E+00	1.792060E+00	3.014970E+00
3.063830E+00	3.135350E+00	3.244390E+00
3.114350E+00	3.088800E+00	3.229510E+00
3.648350E+00	2.053600E+00	3.019100E+00
3.627940E+00	1.976820E+00	3.076510E+00
3.183250E+00	3.056510E+00	3.197730E+00
3.256550E+00	3.031280E+00	3.190240E+00
3.318080E+00	3.014130E+00	3.177140E+00
3.661360E+00	2.402570E+00	3.051130E+00
3.672460E+00	2.322640E+00	3.100910E+00
3.668640E+00	2.254700E+00	3.080880E+00
3.669680E+00	2.173440E+00	3.052740E+00
3.666980E+00	2.120600E+00	3.002270E+00
3.378550E+00	3.002570E+00	3.165020E+00
3.446400E+00	2.990900E+00	3.214960E+00
3.661890E+00	2.634720E+00	3.086000E+00
3.653880E+00	2.549380E+00	3.119680E+00
3.664270E+00	2.613980E+00	3.151650E+00
3.655400E+00	2.484430E+00	3.053980E+00
3.516390E+00	2.973340E+00	3.191180E+00
3.576010E+00	2.943370E+00	3.131090E+00
3.628680E+00	2.912580E+00	3.176620E+00
3.651990E+00	2.879080E+00	3.110570E+00
3.672150E+00	2.794490E+00	3.122900E+00
3.670730E+00	2.704720E+00	3.142320E+00
3.668180E+00	2.650100E+00	3.135930E+00
3.661690E+00	2.880950E+00	3.185680E+00
3.670550E+00	2.846720E+00	3.119970E+00
1.524110E+00	2.350500E+00	3.037820E+00
1.550440E+00	2.408280E+00	3.064840E+00
1.542900E+00	2.376000E+00	2.983830E+00
1.488290E+00	2.258910E+00	2.918960E+00
1.490090E+00	2.277890E+00	3.005790E+00
1.442400E+00	2.165620E+00	2.879140E+00
1.432300E+00	2.166010E+00	2.954620E+00
1.386870E+00	2.047750E+00	2.885330E+00
1.347250E+00	1.904640E+00	2.874530E+00
1.350110E+00	1.784650E+00	2.867110E+00
1.416550E+00	1.706120E+00	2.812460E+00
1.351830E+00	1.659660E+00	2.923870E+00
1.467370E+00	1.614170E+00	2.821940E+00
1.408970E+00	1.619730E+00	2.881400E+00
1.517840E+00	1.536430E+00	2.846840E+00
1.449550E+00	1.555300E+00	2.901470E+00
1.547390E+00	1.488870E+00	2.873550E+00
1.500190E+00	1.491410E+00	2.926370E+00
1.569210E+00	1.451900E+00	2.924820E+00
1.737240E+00	2.777590E+00	3.138120E+00
1.698070E+00	2.707180E+00	3.114870E+00
1.658800E+00	2.630330E+00	3.101860E+00
1.604510E+00	2.500150E+00	3.055720E+00
1.688430E+00	1.425660E+00	2.920050E+00
1.808560E+00	1.403720E+00	2.931830E+00
1.817090E+00	2.882610E+00	3.168410E+00
1.770110E+00	2.832210E+00	3.159630E+00
1.923670E+00	1.398130E+00	2.921960E+00
2.039750E+00	1.387950E+00	2.909040E+00
2.022410E+00	1.383670E+00	2.969760E+00
2.112360E+00	1.366800E+00	2.996350E+00
1.879620E+00	2.943740E+00	3.215520E+00
1.921380E+00	2.976620E+00	3.234870E+00
1.922040E+00	2.972950E+00	3.181980E+00
2.278230E+00	1.333940E+00	2.936520E+00
2.220050E+00	1.349940E+00	2.967320E+00
2.308340E+00	1.311850E+00	3.011670E+00
1.982600E+00	3.005910E+00	3.230130E+00
2.413050E+00	1.266130E+00	3.030600E+00
2.497600E+00	1.220850E+00	3.084460E+00
2.059730E+00	3.036400E+00	3.165630E+00
2.565150E+00	1.191440E+00	3.053800E+00
2.119850E+00	3.072420E+00	3.211860E+00
2.162130E+00	3.098900E+00	3.236660E+00
2.164360E+00	3.094730E+00	3.170730E+00
2.638270E+00	1.158750E+00	3.027090E+00
2.709710E+00	1.108860E+00	3.093850E+00
2.227640E+00	3.125350E+00	3.231030E+00
2.777190E+00	1.090720E+00	3.041460E+00
2.320060E+00	3.152390E+00	3.265980E+00
2.386530E+00	3.174740E+00	3.299480E+00
2.354630E+00	3.163710E+00	3.226090E+00
2.882870E+00	1.078600E+00	3.027820E+00
2.411240E+00	3.179510E+00	3.212460E+00
2.451030E+00	3.196520E+00	3.316700E+00
3.009560E+00	1.090070E+00	3.025960E+00
2.968650E+00	1.059450E+00	3.099050E+00
3.042720E+00	1.070930E+00	3.117310E+00
2.516380E+00	3.210950E+00	3.275800E+00
3.113890E+00	1.135130E+00	3.079300E+00
2.616100E+00	3.220920E+00	3.279150E+00
3.215370E+00	1.212710E+00	3.078100E+00
2.674460E+00	3.231380E+00	3.313930E+00
2.675920E+00	3.229640E+00	3.258620E+00
3.283460E+00	1.285700E+00	3.053990E+00
2.712240E+00	3.234550E+00	3.326620E+00
2.757040E+00	3.230210E+00	3.286050E+00
3.384650E+00	1.418210E+00	3.123750E+00
3.342470E+00	1.329720E+00	3.109860E+00
2.849840E+00	3.213750E+00	3.304470E+00
3.453070E+00	1.498540E+00	3.073120E+00
2.923680E+00	3.197190E+00	3.315090E+00
3.524830E+00	1.672120E+00	3.101410E+00
3.499800E+00	1.580880E+00	3.117930E+00
3.529700E+00	1.640630E+00	3.165880E+00
2.980440E+00	3.175130E+00	3.304010E+00
3.031170E+00	3.146150E+00	3.372860E+00
3.609060E+00	1.907360E+00	3.123460E+00
3.597600E+00	1.833180E+00	3.171830E+00
3.574440E+00	1.740370E+00	3.120210E+00
3.556650E+00	1.678740E+00	3.153390E+00
3.077510E+00	3.118860E+00	3.319820E+00
3.130740E+00	3.068410E+00	3.362350E+00
3.654740E+00	2.037500E+00	3.159260E+00
3.655010E+00	2.098910E+00	3.079140E+00
3.669460E+00	2.118650E+00	3.141950E+00
3.630100E+00	1.960090E+00	3.168750E+00
3.205080E+00	3.048130E+00	3.317930E+00
3.284170E+00	3.026150E+00	3.297790E+00
3.335140E+00	3.022460E+00	3.240800E+00
3.687420E+00	2.352810E+00	3.166930E+00
3.692080E+00	2.272620E+00	3.205310E+00
3.695530E+00	2.325070E+00	3.222560E+00
3.686860E+00	2.184990E+00	3.168070E+00
3.354930E+00	3.017230E+00	3.336710E+00
3.399270E+00	3.013430E+00	3.330500E+00
3.404750E+00	3.010590E+00	3.279570E+00
3.661540E+00	2.589970E+00	3.254810E+00
3.670830E+00	2.646570E+00	3.180050E+00
3.670060E+00	2.663310E+00	3.234290E+00
3.669430E+00	2.507370E+00	3.251800E+00
3.682980E+00	2.435710E+00	3.188470E+00
3.692960E+00	2.360390E+00	3.234450E+00
3.422750E+00	3.004420E+00	3.331620E+00
3.477260E+00	2.980920E+00	3.339400E+00
3.587360E+00	2.936120E+00	3.274310E+00
3.626830E+00	2.917080E+00	3.248980E+00
3.656770E+00	2.783530E+00	3.271860E+00
3.671620E+00	2.840430E+00	3.193740E+00
3.652960E+00	2.864210E+00	3.262290E+00
3.663820E+00	2.706350E+00	3.271780E+00
3.645370E+00	2.900510E+00	3.236840E+00
1.541660E+00	2.409560E+00	3.236620E+00
1.574270E+00	2.457370E+00	3.222680E+00
1.540180E+00	2.402120E+00	3.181750E+00
1.507240E+00	2.332790E+00	3.103860E+00
1.495420E+00	2.327800E+00	3.200560E+00
1.429010E+00	2.191620E+00	3.049010E+00
1.429280E+00	2.213870E+00	3.147800E+00
1.365060E+00	2.065850E+00	2.998470E+00
1.357910E+00	2.093300E+00	3.095960E+00
1.327130E+00	1.939490E+00	2.965370E+00
1.311690E+00	1.969510E+00	3.058490E+00
1.301410E+00	1.822320E+00	2.953890E+00
1.273680E+00	1.854140E+00	3.036220E+00
1.304300E+00	1.715230E+00	2.967770E+00
1.263650E+00	1.745200E+00	3.035070E+00
1.310640E+00	1.653180E+00	2.989500E+00
1.269590E+00	1.638860E+00	3.062850E+00
1.320750E+00	1.595770E+00	3.016390E+00
1.618930E+00	2.529010E+00	3.245820E+00
1.660980E+00	2.617760E+00	3.271190E+00
1.641230E+00	2.576810E+00	3.178240E+00
1.578600E+00	2.460620E+00	3.149750E+00
1.382490E+00	1.575340E+00	2.957410E+00
1.432730E+00	1.506130E+00	2.990540E+00
1.500020E+00	1.431050E+00	3.045330E+00
1.596070E+00	1.414480E+00	3.000940E+00
1.577560E+00	1.393810E+00	3.066110E+00
1.665900E+00	1.387560E+00	3.071070E+00
1.753520E+00	2.786540E+00	3.293100E+00
1.779570E+00	2.847770E+00	3.322620E+00
1.772550E+00	2.819900E+00	3.229240E+00
1.710390E+00	2.705350E+00	3.230880E+00
1.851170E+00	1.391120E+00	2.985240E+00
1.783420E+00	1.390950E+00	3.020910E+00
1.893980E+00	1.374490E+00	3.069840E+00
1.812980E+00	2.904200E+00	3.348740E+00
1.843740E+00	2.935440E+00	3.338540E+00
1.830400E+00	2.902740E+00	3.278870E+00
2.012230E+00	1.373390E+00	3.041210E+00
2.103440E+00	1.350950E+00	3.105960E+00
1.899710E+00	2.977120E+00	3.321740E+00
2.233180E+00	1.322560E+00	3.123580E+00
2.352420E+00	1.274440E+00	3.121230E+00
2.321710E+00	1.281410E+00	3.179010E+00
2.381580E+00	1.250470E+00	3.220480E+00
1.980400E+00	3.023980E+00	3.345020E+00
2.037450E+00	3.052130E+00	3.367190E+00
2.019740E+00	3.030650E+00	3.306040E+00
2.459450E+00	1.227060E+00	3.176640E+00
2.067720E+00	3.048030E+00	3.284110E+00
2.081030E+00	3.072220E+00	3.363950E+00
2.556130E+00	1.178300E+00	3.165910E+00
2.144030E+00	3.101920E+00	3.341810E+00
2.631800E+00	1.138440E+00	3.131690E+00
2.702380E+00	1.088950E+00	3.190220E+00
2.232490E+00	3.142660E+00	3.371320E+00
2.297950E+00	3.164880E+00	3.412020E+00
2.286030E+00	3.146550E+00	3.330310E+00
2.802470E+00	1.046740E+00	3.159810E+00
2.359310E+00	3.172720E+00	3.385650E+00
2.909150E+00	1.039760E+00	3.147880E+00
2.880290E+00	1.008920E+00	3.212410E+00
2.930130E+00	1.011760E+00	3.206890E+00
2.442330E+00	3.202630E+00	3.402090E+00
2.996990E+00	1.024190E+00	3.188300E+00
2.522810E+00	3.217920E+00	3.404160E+00
3.118100E+00	1.070420E+00	3.210220E+00
2.609320E+00	3.223990E+00	3.402260E+00
3.216810E+00	1.163600E+00	3.187870E+00
2.699790E+00	3.238200E+00	3.399360E+00
3.320190E+00	1.268460E+00	3.178120E+00
2.758870E+00	3.254300E+00	3.440550E+00
2.759290E+00	3.237110E+00	3.387220E+00
3.373920E+00	1.339910E+00	3.170560E+00
3.392740E+00	1.316270E+00	3.216080E+00
2.794500E+00	3.255870E+00	3.457280E+00
2.831650E+00	3.231250E+00	3.420360E+00
3.504810E+00	1.470970E+00	3.216210E+00
3.424220E+00	1.375210E+00	3.220060E+00
2.910260E+00	3.205270E+00	3.423450E+00
3.540100E+00	1.575080E+00	3.212830E+00
3.570020E+00	1.518570E+00	3.259260E+00
2.974740E+00	3.172300E+00	3.406850E+00
3.031530E+00	3.158920E+00	3.486430E+00
3.625120E+00	1.905720E+00	3.231100E+00
3.618330E+00	1.833590E+00	3.251220E+00
3.605040E+00	1.760980E+00	3.235450E+00
3.589290E+00	1.658800E+00	3.228780E+00
3.580510E+00	1.571480E+00	3.278710E+00
3.094780E+00	3.102010E+00	3.449780E+00
3.137940E+00	3.068650E+00	3.429490E+00
3.675530E+00	2.111410E+00	3.237420E+00
3.657600E+00	2.036390E+00	3.290840E+00
3.644990E+00	1.977490E+00	3.240910E+00
3.169910E+00	3.053710E+00	3.413730E+00
3.222130E+00	3.046330E+00	3.467080E+00
3.283910E+00	3.021280E+00	3.395600E+00
3.304080E+00	3.033580E+00	3.501050E+00
3.692980E+00	2.317710E+00	3.284050E+00
3.693990E+00	2.256250E+00	3.335850E+00
3.687650E+00	2.188980E+00	3.286240E+00
3.365020E+00	3.021260E+00	3.435020E+00
3.409940E+00	3.006260E+00	3.374240E+00
3.444800E+00	3.012070E+00	3.469420E+00
3.660760E+00	2.655850E+00	3.333960E+00
3.663030E+00	2.594230E+00	3.406690E+00
3.668600E+00	2.519540E+00	3.365390E+00
3.682220E+00	2.447490E+00	3.331820E+00
3.690160E+00	2.377270E+00	3.309460E+00
3.524760E+00	2.997750E+00	3.466600E+00
3.572900E+00	2.946010E+00	3.425760E+00
3.628080E+00	2.862530E+00	3.373960E+00
3.630270E+00	2.898200E+00	3.285150E+00
3.648000E+00	2.785400E+00	3.406600E+00
3.655760E+00	2.722270E+00	3.374240E+00
1.379750E+00	2.204870E+00	3.331410E+00
1.414540E+00	2.246220E+00	3.331490E+00
1.390150E+00	2.211830E+00	3.305010E+00
1.363980E+00	2.171510E+00	3.307680E+00
1.470040E+00	2.316890E+00	3.322780E+00
1.526680E+00	2.412030E+00	3.357820E+00
1.509900E+00	2.365290E+00	3.279290E+00
1.422580E+00	2.228590E+00	3.257790E+00
1.356300E+00	2.113160E+00	3.188160E+00
1.345530E+00	2.121330E+00	3.258110E+00
1.305560E+00	1.995060E+00	3.147520E+00
1.300990E+00	2.021520E+00	3.230600E+00
1.259890E+00	1.880910E+00	3.121180E+00
1.254010E+00	1.906270E+00	3.203890E+00
1.234520E+00	1.770350E+00	3.111660E+00
1.216600E+00	1.795420E+00	3.191290E+00
1.235030E+00	1.678890E+00	3.113290E+00
1.203430E+00	1.676520E+00	3.206390E+00
1.239270E+00	1.629920E+00	3.122330E+00
1.221600E+00	1.623930E+00	3.170420E+00
1.241250E+00	1.583580E+00	3.160510E+00
1.577260E+00	2.473500E+00	3.300910E+00
1.361460E+00	1.522830E+00	3.049440E+00
1.292960E+00	1.530170E+00	3.136410E+00
1.411550E+00	1.462870E+00	3.081070E+00
1.356270E+00	1.474760E+00	3.129240E+00
1.439820E+00	1.428170E+00	3.114420E+00
1.398870E+00	1.431510E+00	3.166790E+00
1.464920E+00	1.404400E+00	3.171380E+00
1.672550E+00	2.650120E+00	3.387250E+00
1.697310E+00	2.692970E+00	3.408250E+00
1.686250E+00	2.675680E+00	3.341300E+00
1.642070E+00	2.590290E+00	3.345110E+00
1.571540E+00	1.378720E+00	3.169550E+00
1.696740E+00	1.378430E+00	3.191680E+00
1.767210E+00	2.848700E+00	3.439750E+00
1.799950E+00	2.897770E+00	3.470180E+00
1.784370E+00	2.875610E+00	3.395700E+00
1.739260E+00	2.779050E+00	3.381970E+00
1.795050E+00	1.375650E+00	3.159480E+00
1.912960E+00	1.371170E+00	3.209390E+00
1.838040E+00	2.942910E+00	3.405720E+00
2.025880E+00	1.361980E+00	3.176530E+00
2.136740E+00	1.342810E+00	3.194040E+00
2.106010E+00	1.341480E+00	3.271330E+00
2.214580E+00	1.311750E+00	3.288170E+00
1.898130E+00	3.000970E+00	3.446830E+00
1.953040E+00	3.035560E+00	3.482870E+00
1.943470E+00	3.022450E+00	3.407280E+00
2.321950E+00	1.274130E+00	3.256460E+00
2.382750E+00	1.237620E+00	3.277830E+00
1.998310E+00	3.050720E+00	3.440470E+00
2.449670E+00	1.202380E+00	3.317900E+00
2.074960E+00	3.090050E+00	3.464160E+00
2.547740E+00	1.157570E+00	3.284790E+00
2.147580E+00	3.133650E+00	3.480150E+00
2.202660E+00	3.163070E+00	3.519200E+00
2.194280E+00	3.147160E+00	3.438260E+00
2.632160E+00	1.111190E+00	3.243960E+00
2.735180E+00	1.028380E+00	3.299070E+00
2.267140E+00	3.174270E+00	3.491080E+00
2.829190E+00	9.889540E-01	3.268450E+00
2.794830E+00	9.778380E-01	3.321750E+00
2.838910E+00	9.559690E-01	3.336020E+00
2.354390E+00	3.193500E+00	3.496960E+00
2.932650E+00	9.710730E-01	3.291020E+00
2.435150E+00	3.218470E+00	3.502560E+00
3.062250E+00	9.939220E-01	3.274230E+00
3.025560E+00	9.474700E-01	3.339090E+00
3.090030E+00	9.766330E-01	3.344850E+00
2.521760E+00	3.240630E+00	3.513570E+00
3.121020E+00	1.028980E+00	3.271720E+00
3.123590E+00	1.010480E+00	3.314040E+00
2.607210E+00	3.246690E+00	3.523120E+00
3.220440E+00	1.105430E+00	3.269500E+00
3.170890E+00	1.048090E+00	3.299250E+00
2.690710E+00	3.263310E+00	3.523950E+00
3.308870E+00	1.190240E+00	3.310440E+00
2.777330E+00	3.273310E+00	3.526260E+00
3.427120E+00	1.305030E+00	3.296020E+00
2.837180E+00	3.272800E+00	3.582850E+00
2.836990E+00	3.263930E+00	3.519320E+00
3.476060E+00	1.388110E+00	3.281170E+00
3.490630E+00	1.366460E+00	3.332280E+00
2.864730E+00	3.267150E+00	3.575010E+00
2.902280E+00	3.240880E+00	3.559560E+00
3.601580E+00	1.491010E+00	3.338350E+00
3.529880E+00	1.417840E+00	3.331370E+00
2.974020E+00	3.194930E+00	3.524600E+00
3.026870E+00	3.165700E+00	3.594190E+00
3.636570E+00	1.867480E+00	3.304880E+00
3.636620E+00	1.793220E+00	3.313920E+00
3.650950E+00	1.698130E+00	3.324190E+00
3.629390E+00	1.605550E+00	3.345210E+00
3.678270E+00	1.651680E+00	3.385800E+00
3.075070E+00	3.130390E+00	3.568790E+00
3.124110E+00	3.089820E+00	3.556090E+00
3.156670E+00	3.069340E+00	3.485550E+00
3.184770E+00	3.064660E+00	3.588890E+00
3.684350E+00	2.112220E+00	3.362700E+00
3.681260E+00	2.031960E+00	3.377020E+00
3.659230E+00	1.946840E+00	3.342030E+00
3.672930E+00	1.842360E+00	3.382250E+00
3.672810E+00	1.747990E+00	3.391630E+00
3.682030E+00	1.690270E+00	3.388330E+00
3.252740E+00	3.043010E+00	3.565270E+00
3.312890E+00	3.038950E+00	3.603170E+00
3.705530E+00	2.322960E+00	3.386720E+00
3.715660E+00	2.253910E+00	3.451330E+00
3.705820E+00	2.193590E+00	3.388290E+00
3.380690E+00	3.036370E+00	3.538240E+00
3.446870E+00	3.030210E+00	3.589900E+00
3.665920E+00	2.674060E+00	3.455340E+00
3.665130E+00	2.608750E+00	3.537380E+00
3.679210E+00	2.534030E+00	3.490040E+00
3.700150E+00	2.465400E+00	3.447160E+00
3.707240E+00	2.394460E+00	3.417220E+00
3.510000E+00	3.019890E+00	3.546110E+00
3.575420E+00	2.980160E+00	3.569680E+00
3.620970E+00	2.899680E+00	3.526820E+00
3.644730E+00	2.820400E+00	3.506590E+00
3.656200E+00	2.746500E+00	3.487910E+00
1.483120E+00	2.375060E+00	3.496610E+00
1.533690E+00	2.442810E+00	3.512300E+00
1.491800E+00	2.378980E+00	3.459920E+00
1.466590E+00	2.328110E+00	3.393880E+00
1.447420E+00	2.309870E+00	3.465450E+00
1.373470E+00	2.191410E+00	3.388530E+00
1.307290E+00	2.067560E+00	3.315890E+00
1.297480E+00	2.062790E+00	3.392770E+00
1.253790E+00	1.937330E+00	3.285800E+00
1.253750E+00	1.962080E+00	3.364970E+00
1.207190E+00	1.824030E+00	3.270770E+00
1.201470E+00	1.850860E+00	3.347630E+00
1.189310E+00	1.726220E+00	3.264410E+00
1.171250E+00	1.731190E+00	3.356880E+00
1.185400E+00	1.673410E+00	3.270070E+00
1.174650E+00	1.671770E+00	3.319440E+00
1.180500E+00	1.627380E+00	3.305060E+00
1.536420E+00	2.433820E+00	3.436440E+00
1.589120E+00	2.509190E+00	3.483170E+00
1.208000E+00	1.568220E+00	3.269600E+00
1.247280E+00	1.534750E+00	3.219660E+00
1.240430E+00	1.517360E+00	3.275640E+00
1.276560E+00	1.490290E+00	3.258030E+00
1.632370E+00	2.579140E+00	3.486060E+00
1.672400E+00	2.657000E+00	3.524180E+00
1.663430E+00	2.633560E+00	3.437120E+00
1.602360E+00	2.521590E+00	3.409560E+00
1.338390E+00	1.455220E+00	3.220010E+00
1.411590E+00	1.400340E+00	3.292260E+00
1.495180E+00	1.384470E+00	3.249090E+00
1.486010E+00	1.374740E+00	3.308160E+00
1.553440E+00	1.363890E+00	3.300800E+00
1.750830E+00	2.817250E+00	3.592120E+00
1.774950E+00	2.869640E+00	3.586600E+00
1.763700E+00	2.823570E+00	3.507960E+00
1.715880E+00	2.721040E+00	3.473140E+00
1.724410E+00	2.744410E+00	3.561060E+00
1.762100E+00	1.373880E+00	3.256980E+00
1.680840E+00	1.366320E+00	3.295310E+00
1.771260E+00	1.361960E+00	3.319830E+00
1.801100E+00	2.920250E+00	3.634940E+00
1.843340E+00	2.967590E+00	3.611700E+00
1.807280E+00	2.908360E+00	3.553380E+00
1.847250E+00	1.361430E+00	3.299340E+00
1.856760E+00	2.966220E+00	3.518550E+00
1.885460E+00	3.008060E+00	3.599770E+00
2.008760E+00	1.345420E+00	3.329040E+00
2.135740E+00	1.317910E+00	3.355660E+00
2.227980E+00	1.283890E+00	3.421420E+00
1.921750E+00	3.023730E+00	3.544880E+00
2.327300E+00	1.251270E+00	3.380050E+00
2.377950E+00	1.231090E+00	3.322580E+00
2.007080E+00	3.065850E+00	3.571900E+00
2.407360E+00	1.207560E+00	3.388770E+00
2.476760E+00	1.171330E+00	3.450810E+00
2.084530E+00	3.109440E+00	3.594950E+00
2.128500E+00	3.145210E+00	3.617700E+00
2.121070E+00	3.125720E+00	3.546920E+00
2.547900E+00	1.128060E+00	3.408750E+00
2.168210E+00	3.157740E+00	3.575720E+00
2.630170E+00	1.070200E+00	3.361970E+00
2.706090E+00	1.009970E+00	3.434870E+00
2.251970E+00	3.190290E+00	3.621780E+00
2.784350E+00	9.655180E-01	3.385670E+00
2.869050E+00	9.267330E-01	3.426520E+00
2.344210E+00	3.202790E+00	3.597910E+00
2.966600E+00	9.273960E-01	3.397680E+00
2.931040E+00	9.105250E-01	3.451340E+00
2.987100E+00	9.025810E-01	3.480520E+00
2.428750E+00	3.229480E+00	3.606310E+00
3.065360E+00	9.409730E-01	3.424130E+00
2.518510E+00	3.246650E+00	3.623900E+00
3.168260E+00	1.014740E+00	3.394720E+00
2.605470E+00	3.255350E+00	3.640550E+00
3.248560E+00	1.100210E+00	3.354680E+00
3.262020E+00	1.085670E+00	3.442950E+00
2.683780E+00	3.270600E+00	3.646600E+00
3.293820E+00	1.150180E+00	3.368300E+00
3.291450E+00	1.133150E+00	3.406360E+00
2.758490E+00	3.275300E+00	3.647970E+00
3.416090E+00	1.239160E+00	3.437770E+00
3.325530E+00	1.173950E+00	3.398190E+00
2.823200E+00	3.273820E+00	3.652760E+00
3.518920E+00	1.360190E+00	3.413520E+00
2.871340E+00	3.263070E+00	3.638890E+00
2.919060E+00	3.239260E+00	3.706710E+00
3.576310E+00	1.426860E+00	3.401650E+00
3.583910E+00	1.409150E+00	3.450410E+00
2.984840E+00	3.186050E+00	3.670130E+00
3.029450E+00	3.161050E+00	3.657260E+00
3.679410E+00	1.608560E+00	3.420500E+00
3.657900E+00	1.541420E+00	3.430560E+00
3.638000E+00	1.453360E+00	3.461820E+00
3.057030E+00	3.140430E+00	3.643130E+00
3.106120E+00	3.097680E+00	3.669970E+00
3.179920E+00	3.073560E+00	3.708980E+00
3.699680E+00	2.068210E+00	3.441970E+00
3.702320E+00	1.993880E+00	3.442930E+00
3.704350E+00	1.902400E+00	3.458110E+00
3.712680E+00	1.791230E+00	3.490270E+00
3.720470E+00	1.863240E+00	3.510400E+00
3.705970E+00	1.667970E+00	3.459420E+00
3.695910E+00	1.584870E+00	3.479710E+00
3.244060E+00	3.048850E+00	3.658490E+00
3.312220E+00	3.055650E+00	3.702120E+00
3.715200E+00	2.342180E+00	3.516980E+00
3.719750E+00	2.257350E+00	3.580280E+00
3.718130E+00	2.151870E+00	3.502140E+00
3.710260E+00	2.043750E+00	3.522880E+00
3.723360E+00	1.961170E+00	3.520690E+00
3.723570E+00	1.902200E+00	3.526710E+00
3.381550E+00	3.043380E+00	3.646630E+00
3.447990E+00	3.048300E+00	3.686360E+00
3.657740E+00	2.694060E+00	3.593540E+00
3.667320E+00	2.620780E+00	3.662450E+00
3.676220E+00	2.545560E+00	3.611640E+00
3.700930E+00	2.470520E+00	3.570990E+00
3.709470E+00	2.413680E+00	3.509850E+00
3.523600E+00	3.035490E+00	3.654330E+00
3.585160E+00	3.007760E+00	3.680420E+00
3.603980E+00	2.969100E+00	3.642140E+00
3.625340E+00	2.925060E+00	3.635650E+00
3.644150E+00	2.842940E+00	3.653480E+00
3.647750E+00	2.902840E+00	3.680450E+00
3.647230E+00	2.768220E+00	3.583150E+00
3.619880E+00	2.969900E+00	3.695950E+00
3.642430E+00	2.934350E+00	3.697990E+00
1.480920E+00	2.435260E+00	3.671810E+00
1.520130E+00	2.481780E+00	3.656230E+00
1.484640E+00	2.430890E+00	3.622450E+00
1.466470E+00	2.364240E+00	3.554000E+00
1.442210E+00	2.368630E+00	3.641430E+00
1.393400E+00	2.229150E+00	3.504530E+00
1.398270E+00	2.266410E+00	3.598510E+00
1.316430E+00	2.108110E+00	3.466320E+00
1.331040E+00	2.150410E+00	3.557330E+00
1.260740E+00	1.989360E+00	3.442770E+00
1.273060E+00	2.029580E+00	3.524880E+00
1.206380E+00	1.878770E+00	3.424170E+00
1.222350E+00	1.914680E+00	3.504470E+00
1.169110E+00	1.782810E+00	3.412190E+00
1.169790E+00	1.798500E+00	3.504380E+00
1.160690E+00	1.729940E+00	3.414660E+00
1.159590E+00	1.734560E+00	3.459220E+00
1.158130E+00	1.684180E+00	3.446690E+00
1.535970E+00	2.477040E+00	3.595610E+00
1.583560E+00	2.564720E+00	3.670940E+00
1.162100E+00	1.612190E+00	3.416470E+00
1.179250E+00	1.575900E+00	3.360410E+00
1.177910E+00	1.559210E+00	3.417800E+00
1.199570E+00	1.529020E+00	3.396610E+00
1.611460E+00	2.569780E+00	3.565650E+00
1.632560E+00	2.634680E+00	3.640070E+00
1.246070E+00	1.486980E+00	3.353350E+00
1.317970E+00	1.430630E+00	3.338010E+00
1.288490E+00	1.427580E+00	3.454900E+00
1.363290E+00	1.396120E+00	3.366260E+00
1.340670E+00	1.395640E+00	3.417310E+00
1.401670E+00	1.376620E+00	3.414810E+00
1.659830E+00	2.674160E+00	3.655360E+00
1.685880E+00	2.709980E+00	3.673390E+00
1.673090E+00	2.684060E+00	3.610340E+00
1.496090E+00	1.357930E+00	3.388190E+00
1.623540E+00	1.342380E+00	3.396630E+00
1.572120E+00	1.329640E+00	3.503360E+00
1.684610E+00	1.328110E+00	3.486620E+00
1.764090E+00	2.863610E+00	3.658980E+00
1.725870E+00	2.776190E+00	3.658160E+00
1.785950E+00	1.341670E+00	3.414720E+00
1.837530E+00	2.970210E+00	3.697580E+00
1.802160E+00	2.916930E+00	3.723420E+00
1.907260E+00	1.339370E+00	3.390010E+00
1.916510E+00	1.325180E+00	3.466160E+00
1.996470E+00	1.325900E+00	3.439490E+00
1.881280E+00	3.016250E+00	3.682680E+00
2.119770E+00	1.305870E+00	3.465960E+00
2.238460E+00	1.258180E+00	3.531560E+00
1.935960E+00	3.049840E+00	3.649950E+00
2.323070E+00	1.236430E+00	3.506400E+00
2.003790E+00	3.096780E+00	3.718200E+00
2.058720E+00	3.131000E+00	3.733400E+00
2.050320E+00	3.111000E+00	3.663620E+00
2.404730E+00	1.200490E+00	3.481340E+00
2.481800E+00	1.144170E+00	3.566020E+00
2.103720E+00	3.150810E+00	3.696300E+00
2.552030E+00	1.100780E+00	3.530160E+00
2.171880E+00	3.181480E+00	3.676030E+00
2.623870E+00	1.051820E+00	3.486190E+00
2.696730E+00	9.871690E-01	3.554990E+00
2.242200E+00	3.225080E+00	3.747580E+00
2.317110E+00	3.248980E+00	3.760070E+00
2.283380E+00	3.224520E+00	3.699000E+00
2.774210E+00	9.462090E-01	3.497030E+00
2.840220E+00	8.994580E-01	3.556800E+00
2.332240E+00	3.227780E+00	3.685610E+00
2.384430E+00	3.265130E+00	3.761120E+00
2.916330E+00	8.975020E-01	3.516910E+00
2.987280E+00	8.820890E-01	3.579780E+00
2.411760E+00	3.252390E+00	3.697640E+00
2.426670E+00	3.279490E+00	3.761050E+00
3.066550E+00	9.150630E-01	3.539680E+00
2.461810E+00	3.288620E+00	3.766540E+00
2.505960E+00	3.279010E+00	3.732170E+00
3.148960E+00	9.745440E-01	3.507340E+00
2.600280E+00	3.284330E+00	3.753710E+00
3.225950E+00	1.028560E+00	3.493120E+00
2.680560E+00	3.300750E+00	3.761940E+00
3.292920E+00	1.107310E+00	3.551500E+00
3.325670E+00	1.157110E+00	3.464920E+00
3.383810E+00	1.196610E+00	3.550920E+00
2.750840E+00	3.309590E+00	3.758290E+00
3.468820E+00	1.257590E+00	3.558480E+00
2.812570E+00	3.299760E+00	3.755820E+00
3.531420E+00	1.318380E+00	3.527110E+00
2.869270E+00	3.281350E+00	3.743580E+00
2.918910E+00	3.274920E+00	3.820780E+00
3.588050E+00	1.398800E+00	3.509630E+00
2.964110E+00	3.229340E+00	3.778080E+00
3.023840E+00	3.195070E+00	3.794230E+00
3.045840E+00	3.152190E+00	3.703850E+00
3.077400E+00	3.140240E+00	3.761650E+00
3.690460E+00	1.518350E+00	3.523310E+00
3.663490E+00	1.447680E+00	3.570000E+00
3.132470E+00	3.109720E+00	3.773210E+00
3.181140E+00	3.097350E+00	3.776450E+00
3.740070E+00	1.848410E+00	3.573110E+00
3.745300E+00	1.768460E+00	3.589580E+00
3.732210E+00	1.691880E+00	3.570770E+00
3.717910E+00	1.598290E+00	3.555580E+00
3.240100E+00	3.081040E+00	3.762570E+00
3.310860E+00	3.082090E+00	3.770140E+00
3.729120E+00	2.353120E+00	3.674870E+00
3.713920E+00	2.401990E+00	3.587910E+00
3.718990E+00	2.436330E+00	3.656510E+00
3.738860E+00	2.257830E+00	3.685950E+00
3.738730E+00	2.179950E+00	3.645150E+00
3.733100E+00	2.081430E+00	3.618230E+00
3.743320E+00	1.986490E+00	3.602570E+00
3.738270E+00	1.920440E+00	3.578220E+00
3.386440E+00	3.078460E+00	3.759130E+00
3.511490E+00	3.082050E+00	3.776310E+00
3.659620E+00	2.706890E+00	3.753510E+00
3.650210E+00	2.755990E+00	3.664990E+00
3.650540E+00	2.788610E+00	3.741000E+00
3.668830E+00	2.623430E+00	3.761760E+00
3.681290E+00	2.563400E+00	3.717640E+00
3.705950E+00	2.500400E+00	3.681110E+00
3.563460E+00	3.081100E+00	3.779720E+00
3.567470E+00	3.058640E+00	3.742780E+00
3.648660E+00	2.915100E+00	3.751660E+00
3.647360E+00	2.853360E+00	3.795600E+00
3.581850E+00	3.069190E+00	3.782280E+00
3.604450E+00	3.027070E+00	3.787280E+00
3.635330E+00	2.963440E+00	3.746960E+00
1.391820E+00	2.274390E+00	3.741630E+00
1.418810E+00	2.324380E+00	3.751630E+00
1.402810E+00	2.290530E+00	3.688680E+00
1.346970E+00	2.184800E+00	3.645290E+00
1.363270E+00	2.211710E+00	3.724790E+00
1.288350E+00	2.071130E+00	3.610660E+00
1.307260E+00	2.108090E+00	3.694710E+00
1.238540E+00	1.954420E+00	3.587520E+00
1.259440E+00	1.994960E+00	3.670850E+00
1.189840E+00	1.857710E+00	3.571470E+00
1.203830E+00	1.874900E+00	3.672080E+00
1.167370E+00	1.802190E+00	3.568640E+00
1.172250E+00	1.806500E+00	3.621800E+00
1.162710E+00	1.754390E+00	3.599060E+00
1.525180E+00	2.479320E+00	3.731000E+00
1.454050E+00	2.386320E+00	3.715600E+00
1.159840E+00	1.698700E+00	3.540880E+00
1.157190E+00	1.635360E+00	3.516020E+00
1.158960E+00	1.622590E+00	3.625250E+00
1.167320E+00	1.578370E+00	3.562660E+00
1.588220E+00	2.571420E+00	3.761950E+00
1.627360E+00	2.632890E+00	3.768240E+00
1.608950E+00	2.610810E+00	3.723970E+00
1.189430E+00	1.535750E+00	3.498830E+00
1.235500E+00	1.478070E+00	3.484210E+00
1.231040E+00	1.487600E+00	3.599240E+00
1.269460E+00	1.444970E+00	3.518370E+00
1.262360E+00	1.452370E+00	3.568780E+00
1.297190E+00	1.417640E+00	3.561630E+00
1.648300E+00	2.660890E+00	3.708620E+00
1.677010E+00	2.693070E+00	3.807560E+00
1.360340E+00	1.383370E+00	3.516610E+00
1.467360E+00	1.352890E+00	3.513410E+00
1.427780E+00	1.346370E+00	3.622120E+00
1.525380E+00	1.326450E+00	3.552820E+00
1.501380E+00	1.324100E+00	3.599160E+00
1.566880E+00	1.302600E+00	3.604110E+00
1.721930E+00	2.750870E+00	3.813760E+00
1.742990E+00	2.782590E+00	3.798820E+00
1.714820E+00	2.745510E+00	3.746420E+00
1.766450E+00	1.314790E+00	3.530020E+00
1.678770E+00	1.297560E+00	3.589850E+00
1.810870E+00	1.279810E+00	3.618640E+00
1.771690E+00	2.841220E+00	3.779170E+00
1.879990E+00	1.302020E+00	3.542930E+00
1.978420E+00	1.271050E+00	3.603100E+00
1.910510E+00	1.261430E+00	3.628550E+00
2.008340E+00	1.252120E+00	3.675710E+00
1.846900E+00	2.963450E+00	3.787820E+00
1.814400E+00	2.916690E+00	3.800290E+00
2.026370E+00	1.297000E+00	3.542060E+00
2.071100E+00	1.256300E+00	3.634170E+00
1.879230E+00	3.007510E+00	3.765950E+00
2.186160E+00	1.230830E+00	3.630200E+00
1.941690E+00	3.060740E+00	3.787190E+00
2.314150E+00	1.206310E+00	3.620930E+00
2.053210E+00	3.130120E+00	3.804110E+00
2.006330E+00	3.103670E+00	3.816060E+00
2.402740E+00	1.167750E+00	3.594590E+00
2.485510E+00	1.121380E+00	3.680540E+00
2.095160E+00	3.157080E+00	3.782720E+00
2.555850E+00	1.071500E+00	3.644920E+00
2.162490E+00	3.200510E+00	3.808210E+00
2.624000E+00	1.021310E+00	3.603270E+00
2.697080E+00	9.693630E-01	3.673030E+00
2.301590E+00	3.253200E+00	3.847890E+00
2.236560E+00	3.236820E+00	3.848340E+00
2.766870E+00	9.247090E-01	3.615410E+00
2.835470E+00	8.797460E-01	3.671340E+00
2.374830E+00	3.273110E+00	3.849180E+00
2.908940E+00	8.774810E-01	3.622330E+00
2.987390E+00	8.642560E-01	3.688710E+00
2.451120E+00	3.297040E+00	3.840420E+00
3.066650E+00	8.948920E-01	3.650420E+00
2.515090E+00	3.310730E+00	3.886680E+00
2.513640E+00	3.305130E+00	3.827030E+00
3.145390E+00	9.533850E-01	3.617160E+00
2.546230E+00	3.310230E+00	3.882130E+00
2.590140E+00	3.303440E+00	3.879070E+00
3.227840E+00	1.011860E+00	3.585240E+00
2.675420E+00	3.314740E+00	3.877250E+00
3.355900E+00	1.174100E+00	3.654470E+00
3.288120E+00	1.084040E+00	3.670120E+00
2.753730E+00	3.323380E+00	3.878970E+00
3.452640E+00	1.245900E+00	3.647070E+00
2.801250E+00	3.318690E+00	3.841450E+00
3.531420E+00	1.318660E+00	3.633250E+00
2.859210E+00	3.306120E+00	3.866360E+00
2.919170E+00	3.282610E+00	3.937590E+00
3.591500E+00	1.393070E+00	3.608450E+00
2.973140E+00	3.243960E+00	3.876980E+00
3.038560E+00	3.217900E+00	3.909210E+00
3.089170E+00	3.160130E+00	3.839920E+00
3.707190E+00	1.521370E+00	3.627380E+00
3.666960E+00	1.448120E+00	3.671990E+00
3.108370E+00	3.177870E+00	3.923500E+00
3.158070E+00	3.163500E+00	3.921410E+00
3.175840E+00	3.133310E+00	3.848180E+00
3.767080E+00	1.799650E+00	3.652130E+00
3.759300E+00	1.715070E+00	3.668740E+00
3.774230E+00	1.770370E+00	3.710970E+00
3.741860E+00	1.614300E+00	3.658880E+00
3.214490E+00	3.159380E+00	3.924450E+00
3.284540E+00	3.150420E+00	3.944080E+00
3.298200E+00	3.114600E+00	3.853530E+00
3.718030E+00	2.454240E+00	3.767680E+00
3.726530E+00	2.374810E+00	3.829920E+00
3.737630E+00	2.287470E+00	3.783460E+00
3.745160E+00	2.200270E+00	3.758410E+00
3.749650E+00	2.107590E+00	3.730620E+00
3.758060E+00	2.007140E+00	3.707220E+00
3.762350E+00	1.890140E+00	3.674640E+00
3.774380E+00	1.815410E+00	3.705290E+00
3.354890E+00	3.139550E+00	3.930080E+00
3.415720E+00	3.136670E+00	3.983090E+00
3.427110E+00	3.105740E+00	3.881580E+00
3.642860E+00	2.786810E+00	3.846570E+00
3.645150E+00	2.724480E+00	3.914220E+00
3.659780E+00	2.650400E+00	3.857260E+00
3.671880E+00	2.574120E+00	3.826790E+00
3.699200E+00	2.522700E+00	3.765880E+00
3.485870E+00	3.116000E+00	3.965740E+00
3.543980E+00	3.083210E+00	3.901930E+00
3.572010E+00	3.076840E+00	3.814250E+00
3.588730E+00	3.060420E+00	3.854360E+00
3.630660E+00	2.924950E+00	3.897010E+00
3.631180E+00	2.968590E+00	3.812190E+00
3.611550E+00	3.004490E+00	3.878590E+00
3.637750E+00	2.848770E+00	3.898430E+00
3.604440E+00	3.038820E+00	3.857850E+00
1.379370E+00	2.276320E+00	3.879600E+00
1.409810E+00	2.335390E+00	3.866470E+00
1.388620E+00	2.268920E+00	3.801690E+00
1.327450E+00	2.151690E+00	3.777900E+00
1.346330E+00	2.200100E+00	3.860680E+00
1.278750E+00	2.042800E+00	3.752950E+00
1.300820E+00	2.101190E+00	3.842570E+00
1.238240E+00	1.942970E+00	3.737100E+00
1.262890E+00	1.997210E+00	3.822040E+00
1.208400E+00	1.884750E+00	3.738960E+00
1.225400E+00	1.908370E+00	3.806530E+00
1.193670E+00	1.840110E+00	3.772500E+00
1.445010E+00	2.397610E+00	3.901790E+00
1.495530E+00	2.458640E+00	3.885350E+00
1.463530E+00	2.395530E+00	3.811350E+00
1.176470E+00	1.757310E+00	3.726580E+00
1.163890E+00	1.682480E+00	3.661170E+00
1.174260E+00	1.689630E+00	3.737700E+00
1.162480E+00	1.635910E+00	3.684930E+00
1.171760E+00	1.649590E+00	3.741350E+00
1.169230E+00	1.605180E+00	3.725180E+00
1.540250E+00	2.516910E+00	3.923660E+00
1.581460E+00	2.575680E+00	3.911160E+00
1.551760E+00	2.515270E+00	3.838350E+00
1.198630E+00	1.528140E+00	3.618060E+00
1.187140E+00	1.554530E+00	3.705350E+00
1.220770E+00	1.503500E+00	3.651040E+00
1.215630E+00	1.514390E+00	3.690980E+00
1.240890E+00	1.483450E+00	3.694630E+00
1.617250E+00	2.621700E+00	3.852790E+00
1.283030E+00	1.426590E+00	3.675440E+00
1.342730E+00	1.375190E+00	3.633790E+00
1.326260E+00	1.382870E+00	3.694730E+00
1.389820E+00	1.352050E+00	3.669240E+00
1.366160E+00	1.360530E+00	3.713090E+00
1.427710E+00	1.336630E+00	3.717640E+00
1.678530E+00	2.703400E+00	3.911700E+00
1.718280E+00	2.762040E+00	3.918970E+00
1.709790E+00	2.741200E+00	3.861640E+00
1.522880E+00	1.296750E+00	3.713320E+00
1.621770E+00	1.269380E+00	3.682940E+00
1.598910E+00	1.262570E+00	3.745110E+00
1.660830E+00	1.254900E+00	3.761220E+00
1.744920E+00	2.795360E+00	3.866640E+00
1.749350E+00	1.265860E+00	3.715570E+00
1.783290E+00	2.874540E+00	3.914250E+00
1.818050E+00	2.930660E+00	3.915150E+00
1.805970E+00	2.904390E+00	3.854000E+00
1.903970E+00	1.249210E+00	3.720460E+00
2.040880E+00	1.239420E+00	3.759360E+00
1.839640E+00	2.952690E+00	3.865390E+00
2.139440E+00	1.224030E+00	3.722800E+00
1.892430E+00	3.020880E+00	3.884220E+00
2.200400E+00	1.211650E+00	3.699840E+00
2.225740E+00	1.202940E+00	3.737410E+00
1.954350E+00	3.083490E+00	3.911870E+00
1.997700E+00	3.122820E+00	3.939050E+00
1.988420E+00	3.100490E+00	3.870500E+00
2.298080E+00	1.190410E+00	3.742570E+00
2.233360E+00	1.207890E+00	3.704230E+00
2.040420E+00	3.138780E+00	3.897570E+00
2.402350E+00	1.149940E+00	3.713660E+00
2.490740E+00	1.103420E+00	3.798330E+00
2.102050E+00	3.171910E+00	3.870470E+00
2.560020E+00	1.058300E+00	3.763650E+00
2.162020E+00	3.225500E+00	3.951880E+00
2.223560E+00	3.262790E+00	3.982170E+00
2.210460E+00	3.237570E+00	3.905210E+00
2.627700E+00	1.010020E+00	3.722470E+00
2.703810E+00	9.572750E-01	3.795450E+00
2.277750E+00	3.268100E+00	3.948090E+00
2.769710E+00	9.099010E-01	3.737870E+00
2.838280E+00	8.707370E-01	3.775840E+00
2.357920E+00	3.285800E+00	3.950830E+00
2.907920E+00	8.624890E-01	3.732510E+00
2.988270E+00	8.513960E-01	3.799780E+00
2.430110E+00	3.306540E+00	3.949370E+00
3.067600E+00	8.802620E-01	3.762330E+00
2.499120E+00	3.318350E+00	3.952130E+00
3.145720E+00	9.391990E-01	3.729820E+00
2.555190E+00	3.315260E+00	3.944090E+00
2.609760E+00	3.327310E+00	4.018630E+00
3.225970E+00	9.989350E-01	3.695590E+00
2.670270E+00	3.327350E+00	3.990990E+00
3.343880E+00	1.160730E+00	3.761630E+00
3.288820E+00	1.069310E+00	3.777390E+00
2.735890E+00	3.331670E+00	3.983040E+00
3.432010E+00	1.234860E+00	3.746230E+00
2.793010E+00	3.326100E+00	3.982470E+00
2.816360E+00	3.316750E+00	3.923330E+00
2.863140E+00	3.323140E+00	4.015270E+00
3.521470E+00	1.332220E+00	3.747240E+00
2.926290E+00	3.304290E+00	4.019610E+00
3.594120E+00	1.397800E+00	3.702910E+00
2.983090E+00	3.271490E+00	3.997810E+00
3.074800E+00	3.244800E+00	4.012860E+00
3.708790E+00	1.532300E+00	3.765650E+00
3.655600E+00	1.446740E+00	3.736700E+00
3.128760E+00	3.246140E+00	4.045290E+00
3.152450E+00	3.198140E+00	3.984930E+00
3.770050E+00	1.725550E+00	3.746420E+00
3.761430E+00	1.643770E+00	3.753480E+00
3.756070E+00	1.599970E+00	3.796260E+00
3.183130E+00	3.248040E+00	4.056990E+00
3.244720E+00	3.241480E+00	4.075140E+00
3.239780E+00	3.195380E+00	4.006270E+00
3.722250E+00	2.469270E+00	3.929260E+00
3.699300E+00	2.515300E+00	3.842360E+00
3.684380E+00	2.555410E+00	3.925830E+00
3.738590E+00	2.379000E+00	3.934360E+00
3.748000E+00	2.307660E+00	3.895570E+00
3.757170E+00	2.222440E+00	3.866390E+00
3.761120E+00	2.130390E+00	3.840330E+00
3.763330E+00	2.035380E+00	3.816680E+00
3.777240E+00	1.931010E+00	3.800440E+00
3.782510E+00	1.802370E+00	3.784280E+00
3.779690E+00	1.697850E+00	3.810400E+00
3.773960E+00	1.635930E+00	3.813820E+00
3.296050E+00	3.217690E+00	4.064040E+00
3.339920E+00	3.178230E+00	4.009910E+00
3.417870E+00	3.175700E+00	4.070540E+00
3.635270E+00	2.813570E+00	3.984680E+00
3.636500E+00	2.747590E+00	4.067480E+00
3.654340E+00	2.669010E+00	3.981330E+00
3.662460E+00	2.609120E+00	3.916600E+00
3.488100E+00	3.147580E+00	4.050330E+00
3.545680E+00	3.105120E+00	4.024800E+00
3.594740E+00	3.025160E+00	4.002380E+00
3.591500E+00	3.044360E+00	3.901350E+00
3.626930E+00	2.940170E+00	4.054350E+00
3.634000E+00	2.879150E+00	3.977130E+00
1.410430E+00	2.329600E+00	3.940740E+00
1.373680E+00	2.246000E+00	3.930890E+00
1.342620E+00	2.166230E+00	3.936640E+00
1.298900E+00	2.063370E+00	3.921140E+00
1.264170E+00	1.962960E+00	3.904090E+00
1.223480E+00	1.861690E+00	3.904860E+00
1.187620E+00	1.796960E+00	3.825990E+00
1.200370E+00	1.795840E+00	3.889770E+00
1.193230E+00	1.754940E+00	3.861870E+00
1.495110E+00	2.451200E+00	3.959000E+00
1.446070E+00	2.393400E+00	3.953490E+00
1.191480E+00	1.688050E+00	3.839170E+00
1.185330E+00	1.622190E+00	3.819040E+00
1.187620E+00	1.582260E+00	3.794710E+00
1.204690E+00	1.591910E+00	3.871940E+00
1.222080E+00	1.553510E+00	3.858810E+00
1.580110E+00	2.564620E+00	3.969910E+00
1.551500E+00	2.515150E+00	3.989660E+00
1.238100E+00	1.507700E+00	3.786820E+00
1.266250E+00	1.464960E+00	3.763580E+00
1.280480E+00	1.474530E+00	3.846280E+00
1.300980E+00	1.431750E+00	3.810320E+00
1.634690E+00	2.637060E+00	3.981130E+00
1.330130E+00	1.386220E+00	3.764160E+00
1.395420E+00	1.347090E+00	3.811090E+00
1.464420E+00	1.312860E+00	3.792610E+00
1.465330E+00	1.307050E+00	3.891140E+00
1.526950E+00	1.278120E+00	3.843480E+00
1.712730E+00	2.747060E+00	3.973470E+00
1.687500E+00	2.705530E+00	3.994460E+00
1.618050E+00	1.252060E+00	3.838480E+00
1.748550E+00	1.245770E+00	3.842630E+00
1.756110E+00	2.811940E+00	3.990360E+00
1.855380E+00	1.236330E+00	3.818760E+00
1.845020E+00	1.226090E+00	3.895260E+00
1.928880E+00	1.217940E+00	3.902380E+00
1.822000E+00	2.929300E+00	3.989910E+00
1.795110E+00	2.880790E+00	4.009350E+00
2.006990E+00	1.226680E+00	3.847300E+00
1.853030E+00	2.978550E+00	3.956170E+00
2.134410E+00	1.201290E+00	3.836070E+00
1.905750E+00	3.038450E+00	4.028200E+00
1.950710E+00	3.089510E+00	4.053520E+00
1.932580E+00	3.073010E+00	3.977370E+00
2.233640E+00	1.187950E+00	3.810660E+00
1.983060E+00	3.120230E+00	4.014760E+00
2.323940E+00	1.158140E+00	3.864140E+00
2.038140E+00	3.160440E+00	4.002760E+00
2.412470E+00	1.119900E+00	3.848550E+00
2.505890E+00	1.088010E+00	3.899190E+00
2.094310E+00	3.192440E+00	3.978620E+00
2.564820E+00	1.045980E+00	3.883190E+00
2.212280E+00	3.270880E+00	4.062120E+00
2.150950E+00	3.238190E+00	4.068270E+00
2.637560E+00	9.961430E-01	3.850760E+00
2.709150E+00	9.521250E-01	3.887140E+00
2.276960E+00	3.292750E+00	4.061280E+00
2.792450E+00	8.894240E-01	3.896480E+00
2.347880E+00	3.305150E+00	4.059740E+00
2.903430E+00	8.565350E-01	3.849740E+00
2.415880E+00	3.323790E+00	4.054940E+00
2.481650E+00	3.340340E+00	4.050830E+00
3.150540E+00	9.275760E-01	3.845910E+00
3.069370E+00	8.627900E-01	3.869960E+00
2.548940E+00	3.339730E+00	4.044250E+00
2.605370E+00	3.335290E+00	4.132970E+00
3.232580E+00	9.894380E-01	3.806530E+00
2.671630E+00	3.343940E+00	4.108260E+00
3.340090E+00	1.135180E+00	3.873830E+00
3.292520E+00	1.048640E+00	3.862070E+00
2.721110E+00	3.351000E+00	4.062090E+00
3.418260E+00	1.224300E+00	3.849540E+00
2.784500E+00	3.346610E+00	4.084870E+00
2.859380E+00	3.348240E+00	4.164310E+00
3.485590E+00	1.295480E+00	3.828150E+00
2.950750E+00	3.335620E+00	4.116090E+00
3.554390E+00	1.391750E+00	3.878920E+00
[truncated: 10,719 more rows]
