# Supplementary material for: A New MRI-Based Model of Heart Function with Coupled Hemodynamics and Application to Normal and Diseased Canine Left Ventricles
Source: Front Bioeng Biotechnol. 2015 Sep 23;3:140. doi: 10.3389/fbioe.2015.00140 (PMC4585083; doi:10.3389/fbioe.2015.00140)
Supplement: Supplementary file 3 [file Data_Sheet_3.ZIP › Case1_Normal_SR_Systole/nodes/case1_systole_time_0.4180.csv]

3.141240E+00	2.010660E+00	1.132640E+00
3.164250E+00	2.059240E+00	1.130900E+00
3.179270E+00	2.024790E+00	1.141950E+00
3.179370E+00	1.986660E+00	1.164700E+00
3.215310E+00	2.117430E+00	1.128930E+00
3.243300E+00	2.169840E+00	1.126980E+00
3.263640E+00	2.128660E+00	1.139800E+00
3.258570E+00	2.054970E+00	1.169490E+00
3.332680E+00	2.011900E+00	1.247370E+00
3.271820E+00	1.965660E+00	1.240170E+00
3.360800E+00	1.982810E+00	1.335440E+00
3.325640E+00	2.157830E+00	1.161570E+00
3.369120E+00	2.086950E+00	1.246870E+00
3.388700E+00	2.041880E+00	1.323390E+00
2.864020E+00	2.216570E+00	1.173120E+00
2.887170E+00	2.294490E+00	1.174170E+00
2.919750E+00	2.253160E+00	1.158240E+00
2.929880E+00	2.201600E+00	1.154140E+00
2.940040E+00	2.367170E+00	1.178760E+00
2.961640E+00	2.437160E+00	1.204610E+00
2.999510E+00	2.394450E+00	1.177760E+00
3.044940E+00	2.296670E+00	1.143440E+00
3.144800E+00	2.147940E+00	1.102540E+00
3.011010E+00	2.154110E+00	1.148780E+00
3.072560E+00	2.007110E+00	1.160010E+00
3.179960E+00	1.918350E+00	1.257420E+00
3.061180E+00	1.893650E+00	1.256070E+00
3.227940E+00	1.878330E+00	1.404050E+00
3.128150E+00	1.844490E+00	1.389470E+00
3.214510E+00	1.858930E+00	1.486580E+00
3.071990E+00	2.450820E+00	1.191160E+00
3.239600E+00	2.428650E+00	1.196980E+00
3.258090E+00	2.267260E+00	1.141190E+00
3.298290E+00	1.922250E+00	1.364180E+00
3.297470E+00	1.914850E+00	1.564600E+00
3.338600E+00	2.367890E+00	1.214940E+00
3.348760E+00	2.446210E+00	1.258450E+00
3.389260E+00	2.277570E+00	1.221910E+00
3.421660E+00	2.181590E+00	1.284890E+00
3.438440E+00	2.100440E+00	1.353970E+00
3.443150E+00	2.028400E+00	1.416000E+00
3.393880E+00	1.963750E+00	1.466900E+00
3.429390E+00	2.409010E+00	1.313020E+00
3.476480E+00	2.275870E+00	1.343770E+00
3.489430E+00	2.161420E+00	1.404580E+00
3.479090E+00	2.092530E+00	1.432520E+00
2.564310E+00	2.573850E+00	1.404950E+00
2.590620E+00	2.625680E+00	1.415430E+00
2.612910E+00	2.580920E+00	1.383110E+00
2.682830E+00	2.528830E+00	1.346530E+00
2.568830E+00	2.513760E+00	1.392820E+00
2.706880E+00	2.385030E+00	1.283170E+00
2.587610E+00	2.397620E+00	1.361280E+00
2.759560E+00	2.228060E+00	1.220410E+00
2.614130E+00	2.262100E+00	1.337980E+00
2.739610E+00	2.077760E+00	1.268950E+00
2.644290E+00	2.125600E+00	1.355160E+00
2.790310E+00	1.990020E+00	1.262130E+00
2.689440E+00	1.987390E+00	1.368370E+00
2.794930E+00	1.932720E+00	1.346690E+00
2.682440E+00	2.643120E+00	1.398950E+00
2.839120E+00	2.638720E+00	1.328880E+00
2.806270E+00	2.505550E+00	1.273890E+00
2.853210E+00	2.397330E+00	1.214380E+00
2.874300E+00	2.098390E+00	1.202990E+00
2.912770E+00	1.932130E+00	1.259360E+00
2.984120E+00	1.856120E+00	1.382380E+00
2.859550E+00	1.868500E+00	1.388420E+00
3.044660E+00	1.804790E+00	1.516680E+00
2.904670E+00	1.812760E+00	1.508940E+00
3.072900E+00	1.800270E+00	1.656370E+00
2.954310E+00	1.791520E+00	1.696930E+00
3.049840E+00	1.777790E+00	1.774450E+00
2.978710E+00	2.542610E+00	1.263330E+00
3.033370E+00	2.681340E+00	1.362950E+00
3.191080E+00	1.847520E+00	1.611100E+00
3.147830E+00	1.819850E+00	1.783990E+00
3.134370E+00	2.635550E+00	1.309180E+00
3.182750E+00	2.709380E+00	1.402210E+00
3.180650E+00	2.550070E+00	1.249320E+00
3.296050E+00	1.877760E+00	1.683560E+00
3.283200E+00	1.875410E+00	1.837560E+00
3.269920E+00	2.649640E+00	1.351640E+00
3.316020E+00	2.723830E+00	1.466020E+00
3.364020E+00	2.540820E+00	1.316700E+00
3.441960E+00	2.027610E+00	1.569270E+00
3.429090E+00	1.972930E+00	1.658580E+00
3.363890E+00	1.921440E+00	1.749660E+00
3.388650E+00	2.660320E+00	1.433160E+00
3.414400E+00	2.719670E+00	1.526830E+00
3.463350E+00	2.607150E+00	1.445300E+00
3.489310E+00	2.506920E+00	1.431310E+00
3.511870E+00	2.373700E+00	1.444470E+00
3.521130E+00	2.249110E+00	1.510710E+00
3.491920E+00	2.124660E+00	1.608000E+00
3.530010E+00	2.211990E+00	1.628980E+00
3.475120E+00	2.027520E+00	1.658930E+00
3.472520E+00	2.675420E+00	1.516880E+00
3.532880E+00	2.602240E+00	1.580120E+00
3.552890E+00	2.466750E+00	1.571350E+00
3.553650E+00	2.345250E+00	1.592380E+00
3.547090E+00	2.263860E+00	1.636150E+00
2.279860E+00	2.609140E+00	1.636110E+00
2.310200E+00	2.676430E+00	1.636390E+00
2.328260E+00	2.620680E+00	1.594090E+00
2.372520E+00	2.555020E+00	1.556300E+00
2.285890E+00	2.541850E+00	1.631060E+00
2.404550E+00	2.432940E+00	1.524980E+00
2.307990E+00	2.432080E+00	1.606840E+00
2.422520E+00	2.299080E+00	1.507330E+00
2.333210E+00	2.311870E+00	1.582050E+00
2.444930E+00	2.170030E+00	1.518250E+00
2.362250E+00	2.190230E+00	1.596580E+00
2.473020E+00	2.044430E+00	1.525790E+00
2.391250E+00	2.067880E+00	1.611330E+00
2.521410E+00	1.967400E+00	1.557590E+00
2.434540E+00	1.946810E+00	1.663910E+00
2.536740E+00	1.884100E+00	1.655440E+00
2.367190E+00	2.754860E+00	1.632230E+00
2.415400E+00	2.832330E+00	1.653000E+00
2.425010E+00	2.777280E+00	1.604640E+00
2.424590E+00	2.695940E+00	1.560540E+00
2.502370E+00	2.569400E+00	1.465180E+00
2.491910E+00	2.409620E+00	1.437850E+00
2.505640E+00	2.276750E+00	1.416990E+00
2.533570E+00	2.147230E+00	1.434810E+00
2.568640E+00	2.019550E+00	1.447630E+00
2.615680E+00	1.913110E+00	1.521620E+00
2.664830E+00	1.854320E+00	1.558520E+00
2.623240E+00	1.843820E+00	1.650640E+00
2.691720E+00	1.835630E+00	1.630540E+00
2.495670E+00	2.793320E+00	1.588120E+00
2.505690E+00	2.856030E+00	1.630010E+00
2.612450E+00	2.735840E+00	1.491750E+00
2.753550E+00	1.847570E+00	1.488220E+00
2.833090E+00	1.793130E+00	1.635290E+00
2.751360E+00	1.808300E+00	1.660740E+00
2.869020E+00	1.768660E+00	1.726030E+00
2.807070E+00	1.737110E+00	1.755980E+00
2.894610E+00	1.748270E+00	1.800950E+00
2.591740E+00	2.856960E+00	1.593980E+00
2.745360E+00	2.835780E+00	1.573720E+00
2.742470E+00	2.775670E+00	1.505370E+00
2.775790E+00	2.729510E+00	1.437440E+00
3.100010E+00	1.785650E+00	1.906250E+00
2.981310E+00	1.738000E+00	1.908540E+00
3.070970E+00	1.745430E+00	2.019610E+00
2.835070E+00	2.806070E+00	1.502370E+00
2.852820E+00	2.854960E+00	1.566760E+00
2.943210E+00	2.756160E+00	1.453820E+00
3.216770E+00	1.811320E+00	1.928100E+00
3.165260E+00	1.772960E+00	2.033800E+00
2.944120E+00	2.837360E+00	1.574470E+00
3.113680E+00	2.819940E+00	1.569030E+00
3.105820E+00	2.755670E+00	1.453580E+00
3.297610E+00	1.830100E+00	1.949260E+00
3.276700E+00	1.817070E+00	2.077800E+00
3.236500E+00	2.782890E+00	1.522960E+00
3.224120E+00	2.824420E+00	1.610380E+00
3.423660E+00	1.978460E+00	1.838240E+00
3.416170E+00	1.916930E+00	1.923870E+00
3.366010E+00	1.853810E+00	1.990040E+00
3.300180E+00	2.820550E+00	1.638750E+00
3.361520E+00	2.768170E+00	1.595220E+00
3.533270E+00	2.217530E+00	1.759070E+00
3.514230E+00	2.130780E+00	1.834110E+00
3.479460E+00	2.033250E+00	1.830480E+00
3.467660E+00	1.963470E+00	1.920470E+00
3.481560E+00	2.725010E+00	1.643010E+00
3.571360E+00	2.660290E+00	1.728220E+00
3.579470E+00	2.596470E+00	1.694650E+00
3.582900E+00	2.524590E+00	1.705530E+00
3.569930E+00	2.407470E+00	1.740910E+00
3.592250E+00	2.478230E+00	1.813400E+00
3.558270E+00	2.305520E+00	1.722590E+00
3.599350E+00	2.578870E+00	1.790000E+00
3.599350E+00	2.523070E+00	1.807230E+00
2.116190E+00	2.652950E+00	1.817390E+00
2.153110E+00	2.719790E+00	1.821110E+00
2.166950E+00	2.664350E+00	1.770590E+00
2.217340E+00	2.592720E+00	1.704430E+00
2.117300E+00	2.582720E+00	1.801710E+00
2.221150E+00	2.439360E+00	1.699240E+00
2.132170E+00	2.460660E+00	1.784440E+00
2.246520E+00	2.315800E+00	1.675550E+00
2.136910E+00	2.306480E+00	1.777300E+00
2.282370E+00	2.202690E+00	1.676870E+00
2.206000E+00	2.215880E+00	1.746780E+00
2.312310E+00	2.088050E+00	1.684330E+00
2.228260E+00	2.112010E+00	1.760640E+00
2.347640E+00	1.979400E+00	1.703290E+00
2.264760E+00	1.996550E+00	1.767840E+00
2.378890E+00	1.922230E+00	1.738780E+00
2.330990E+00	1.898080E+00	1.812390E+00
2.400160E+00	1.871300E+00	1.777610E+00
2.210250E+00	2.799890E+00	1.817740E+00
2.258350E+00	2.885460E+00	1.842580E+00
2.269410E+00	2.830970E+00	1.785700E+00
2.271670E+00	2.748450E+00	1.732640E+00
2.568880E+00	1.793450E+00	1.754070E+00
2.471780E+00	1.823780E+00	1.765350E+00
2.592950E+00	1.759830E+00	1.838000E+00
2.523040E+00	1.737910E+00	1.904970E+00
2.620460E+00	1.711110E+00	1.928380E+00
2.351290E+00	2.873670E+00	1.749950E+00
2.403710E+00	2.958110E+00	1.822190E+00
2.674660E+00	1.759150E+00	1.769550E+00
2.767570E+00	1.704600E+00	1.917140E+00
2.697800E+00	1.695640E+00	1.952510E+00
2.820290E+00	1.654200E+00	2.019550E+00
2.753220E+00	1.618640E+00	2.074010E+00
2.829970E+00	1.619310E+00	2.119960E+00
2.517660E+00	2.912980E+00	1.701250E+00
2.555520E+00	2.984650E+00	1.830610E+00
2.857060E+00	1.721080E+00	1.923710E+00
2.902250E+00	1.666470E+00	2.075710E+00
2.645980E+00	2.963790E+00	1.759450E+00
2.696090E+00	2.999330E+00	1.855450E+00
2.692250E+00	2.917230E+00	1.670640E+00
3.124130E+00	1.730870E+00	2.131340E+00
3.017230E+00	1.691540E+00	2.121320E+00
3.106820E+00	1.683850E+00	2.229670E+00
2.778570E+00	2.952530E+00	1.785990E+00
2.809640E+00	2.986460E+00	1.880160E+00
2.879480E+00	2.913510E+00	1.664660E+00
3.217480E+00	1.762830E+00	2.144920E+00
3.199710E+00	1.720260E+00	2.237420E+00
2.858550E+00	3.003950E+00	1.922210E+00
2.871190E+00	3.019260E+00	1.982260E+00
2.899830E+00	3.003800E+00	1.937750E+00
2.918380E+00	2.971690E+00	1.867020E+00
3.016150E+00	2.922900E+00	1.795130E+00
3.065420E+00	2.886330E+00	1.689070E+00
3.281480E+00	1.771690E+00	2.155800E+00
3.275320E+00	1.747480E+00	2.209230E+00
2.939730E+00	3.000860E+00	1.995430E+00
3.025840E+00	2.971750E+00	1.973040E+00
3.053480E+00	2.947400E+00	1.894420E+00
3.146640E+00	2.921460E+00	1.838220E+00
3.246060E+00	2.875930E+00	1.711030E+00
3.421180E+00	1.901320E+00	2.071130E+00
3.412330E+00	1.833410E+00	2.144760E+00
3.340110E+00	1.774520E+00	2.193720E+00
3.132540E+00	2.961080E+00	1.974620E+00
3.229190E+00	2.944510E+00	1.946040E+00
3.265670E+00	2.919190E+00	1.861760E+00
3.354560E+00	2.893420E+00	1.859860E+00
3.422680E+00	2.835380E+00	1.742660E+00
3.541960E+00	2.175250E+00	1.948430E+00
3.523440E+00	2.073060E+00	2.021460E+00
3.549330E+00	2.146440E+00	2.079350E+00
3.474670E+00	1.963310E+00	2.070610E+00
3.469880E+00	1.879280E+00	2.143850E+00
3.329530E+00	2.940460E+00	1.969800E+00
3.421600E+00	2.919080E+00	1.958560E+00
3.449160E+00	2.881830E+00	1.885130E+00
3.508390E+00	2.843710E+00	1.880840E+00
3.541480E+00	2.754150E+00	1.837060E+00
3.572280E+00	2.418700E+00	1.902030E+00
3.557300E+00	2.297440E+00	1.953490E+00
3.569640E+00	2.389750E+00	1.996620E+00
3.549920E+00	2.202890E+00	2.051090E+00
3.515340E+00	2.897710E+00	1.991590E+00
3.575970E+00	2.816940E+00	1.972190E+00
3.601900E+00	2.731240E+00	1.983680E+00
3.599050E+00	2.638870E+00	1.928210E+00
3.588180E+00	2.501230E+00	1.946360E+00
3.577670E+00	2.435100E+00	1.968260E+00
1.988070E+00	2.682200E+00	2.021870E+00
2.042580E+00	2.760630E+00	2.038030E+00
2.034580E+00	2.694010E+00	1.973160E+00
2.060000E+00	2.630210E+00	1.887650E+00
1.970760E+00	2.611770E+00	1.990860E+00
2.051010E+00	2.477350E+00	1.873380E+00
1.972010E+00	2.493080E+00	1.963090E+00
2.059750E+00	2.356690E+00	1.844200E+00
1.965420E+00	2.338510E+00	1.941880E+00
2.070400E+00	2.290440E+00	1.841960E+00
2.026500E+00	2.280690E+00	1.890110E+00
2.063410E+00	2.221870E+00	1.876240E+00
2.113840E+00	1.999420E+00	1.912280E+00
2.097220E+00	2.051950E+00	1.903300E+00
2.167830E+00	2.022210E+00	1.846970E+00
2.233550E+00	1.920380E+00	1.876030E+00
2.144480E+00	1.939210E+00	1.933000E+00
2.289660E+00	1.809740E+00	1.925790E+00
2.200450E+00	1.838410E+00	1.978430E+00
2.327000E+00	1.749550E+00	1.973570E+00
2.266410E+00	1.729090E+00	2.049930E+00
2.357530E+00	1.702670E+00	2.048330E+00
2.128230E+00	2.785340E+00	1.914440E+00
2.117210E+00	2.852090E+00	1.999930E+00
2.131040E+00	2.147850E+00	1.833190E+00
2.393690E+00	1.773810E+00	1.910580E+00
2.462670E+00	1.703450E+00	1.973720E+00
2.432330E+00	1.672230E+00	2.071540E+00
2.513430E+00	1.652120E+00	2.056730E+00
2.152680E+00	2.907140E+00	2.013940E+00
2.223520E+00	2.962250E+00	2.031120E+00
2.189210E+00	2.904540E+00	1.943560E+00
2.667910E+00	1.640390E+00	2.055120E+00
2.590160E+00	1.644010E+00	2.049830E+00
2.699570E+00	1.601580E+00	2.135590E+00
2.650690E+00	1.567210E+00	2.193950E+00
2.734550E+00	1.550150E+00	2.205470E+00
2.310070E+00	2.961570E+00	1.927670E+00
2.346070E+00	3.008510E+00	2.014960E+00
2.885410E+00	1.602210E+00	2.201080E+00
2.813680E+00	1.554590E+00	2.221440E+00
2.891870E+00	1.543210E+00	2.286000E+00
2.414440E+00	3.048860E+00	2.042360E+00
2.477510E+00	3.086440E+00	2.107230E+00
2.475890E+00	3.055940E+00	2.029360E+00
2.455390E+00	3.025900E+00	1.942940E+00
2.954360E+00	1.625630E+00	2.188910E+00
2.947950E+00	1.573590E+00	2.265460E+00
2.558430E+00	3.057500E+00	2.030430E+00
2.622360E+00	3.090560E+00	2.129330E+00
2.620750E+00	3.036820E+00	1.934250E+00
3.033430E+00	1.626290E+00	2.285450E+00
2.695990E+00	3.060440E+00	2.051660E+00
2.737140E+00	3.075550E+00	2.149290E+00
2.776420E+00	3.016190E+00	1.967280E+00
3.174360E+00	1.669260E+00	2.369610E+00
2.789990E+00	3.071050E+00	2.199300E+00
2.799100E+00	3.078990E+00	2.256040E+00
2.832270E+00	3.066300E+00	2.210570E+00
2.864630E+00	3.041230E+00	2.118320E+00
3.308170E+00	1.743640E+00	2.326590E+00
2.864780E+00	3.066090E+00	2.253980E+00
2.936740E+00	3.041450E+00	2.229620E+00
2.972330E+00	3.019500E+00	2.179180E+00
3.059110E+00	2.993010E+00	2.113220E+00
3.395870E+00	1.800340E+00	2.285330E+00
3.389960E+00	1.771420E+00	2.357750E+00
3.030280E+00	3.017310E+00	2.246110E+00
3.122850E+00	3.002560E+00	2.219710E+00
3.163260E+00	2.987990E+00	2.161820E+00
3.249160E+00	2.975490E+00	2.091800E+00
3.565230E+00	2.078850E+00	2.157090E+00
3.566320E+00	1.977110E+00	2.203560E+00
3.490860E+00	1.866130E+00	2.277050E+00
3.561310E+00	1.930420E+00	2.332600E+00
3.455550E+00	1.782890E+00	2.359010E+00
3.216110E+00	2.997360E+00	2.222190E+00
3.307660E+00	2.993700E+00	2.203190E+00
3.346870E+00	2.977760E+00	2.156620E+00
3.425850E+00	2.953850E+00	2.101870E+00
3.564580E+00	2.360490E+00	2.145080E+00
3.579360E+00	2.430530E+00	2.032880E+00
3.578350E+00	2.450570E+00	2.125830E+00
3.565160E+00	2.280350E+00	2.142440E+00
3.572300E+00	2.173800E+00	2.208270E+00
3.576740E+00	2.042140E+00	2.285020E+00
3.583830E+00	1.976370E+00	2.313970E+00
3.398890E+00	2.989300E+00	2.220070E+00
3.483620E+00	2.978920E+00	2.208850E+00
3.509010E+00	2.957090E+00	2.168800E+00
3.541930E+00	2.919250E+00	2.134590E+00
3.590480E+00	2.846090E+00	2.101500E+00
3.615680E+00	2.755880E+00	2.101520E+00
3.617110E+00	2.652770E+00	2.119980E+00
3.602610E+00	2.538590E+00	2.164570E+00
3.627320E+00	2.594460E+00	2.204910E+00
3.554660E+00	2.944870E+00	2.253160E+00
3.618410E+00	2.877730E+00	2.224110E+00
3.642590E+00	2.786290E+00	2.216830E+00
3.636010E+00	2.690120E+00	2.222730E+00
3.633740E+00	2.624180E+00	2.234520E+00
1.877150E+00	2.701510E+00	2.213650E+00
1.930880E+00	2.771910E+00	2.227360E+00
1.908450E+00	2.713130E+00	2.166420E+00
1.924540E+00	2.658410E+00	2.082560E+00
1.852010E+00	2.637820E+00	2.178210E+00
1.897880E+00	2.517550E+00	2.045990E+00
1.835040E+00	2.534550E+00	2.130700E+00
1.889620E+00	2.388930E+00	2.020560E+00
1.826980E+00	2.411270E+00	2.099970E+00
1.889840E+00	2.308920E+00	2.012030E+00
1.823570E+00	2.283650E+00	2.081090E+00
1.897390E+00	2.238450E+00	2.017930E+00
1.948490E+00	2.068070E+00	2.035950E+00
1.955930E+00	2.107460E+00	2.016330E+00
1.976340E+00	2.079190E+00	2.009530E+00
1.973560E+00	2.037160E+00	2.020990E+00
2.049160E+00	1.846100E+00	2.088540E+00
2.030070E+00	1.896760E+00	2.061120E+00
2.102840E+00	1.866420E+00	2.027840E+00
2.163860E+00	1.762120E+00	2.068490E+00
2.081280E+00	1.779070E+00	2.117460E+00
2.211250E+00	1.711790E+00	2.121380E+00
2.160870E+00	1.686960E+00	2.201870E+00
2.256410E+00	1.653310E+00	2.191050E+00
1.985200E+00	2.776650E+00	2.132010E+00
2.015360E+00	2.849980E+00	2.184170E+00
1.979220E+00	2.203310E+00	1.962860E+00
2.029110E+00	2.102980E+00	1.953280E+00
2.051490E+00	1.977840E+00	1.976890E+00
2.389210E+00	1.649900E+00	2.130220E+00
2.346830E+00	1.618730E+00	2.199870E+00
2.431450E+00	1.593290E+00	2.211660E+00
2.073710E+00	2.909290E+00	2.194000E+00
2.134680E+00	2.968450E+00	2.240850E+00
2.119870E+00	2.941440E+00	2.163170E+00
2.096020E+00	2.890410E+00	2.093980E+00
2.568630E+00	1.580650E+00	2.178330E+00
2.499620E+00	1.587320E+00	2.190470E+00
2.603850E+00	1.522280E+00	2.245840E+00
2.561510E+00	1.502010E+00	2.306590E+00
2.642430E+00	1.486290E+00	2.320220E+00
2.182360E+00	2.981460E+00	2.136630E+00
2.227280E+00	3.025980E+00	2.206370E+00
2.778050E+00	1.489380E+00	2.284190E+00
2.723100E+00	1.478980E+00	2.315830E+00
2.778520E+00	1.459300E+00	2.353500E+00
2.293360E+00	3.060010E+00	2.228370E+00
2.356860E+00	3.093550E+00	2.293280E+00
2.346570E+00	3.075940E+00	2.210160E+00
2.324230E+00	3.043790E+00	2.127700E+00
2.842860E+00	1.489300E+00	2.355020E+00
2.416140E+00	3.100520E+00	2.204880E+00
2.458940E+00	3.123980E+00	2.295590E+00
2.975910E+00	1.528290E+00	2.377520E+00
2.527130E+00	3.133570E+00	2.338650E+00
2.588030E+00	3.144130E+00	2.408010E+00
2.583710E+00	3.128980E+00	2.333400E+00
2.556160E+00	3.112020E+00	2.243770E+00
3.101870E+00	1.588860E+00	2.417240E+00
3.061370E+00	1.538820E+00	2.476450E+00
3.130130E+00	1.559290E+00	2.505430E+00
2.656270E+00	3.127670E+00	2.333490E+00
2.705110E+00	3.146040E+00	2.427150E+00
2.707230E+00	3.103320E+00	2.234090E+00
3.167750E+00	1.618530E+00	2.438820E+00
3.166350E+00	1.595530E+00	2.486130E+00
2.791750E+00	3.094320E+00	2.353460E+00
2.781980E+00	3.122620E+00	2.445970E+00
3.306420E+00	1.683380E+00	2.476400E+00
3.219960E+00	1.627970E+00	2.484270E+00
2.859860E+00	3.100350E+00	2.452800E+00
2.959820E+00	3.067990E+00	2.474550E+00
2.947330E+00	3.050050E+00	2.354600E+00
3.398600E+00	1.750850E+00	2.425430E+00
3.030450E+00	3.041740E+00	2.434580E+00
3.024090E+00	3.053180E+00	2.488670E+00
3.124210E+00	3.010400E+00	2.354970E+00
3.555770E+00	1.865880E+00	2.409930E+00
3.502770E+00	1.788540E+00	2.453290E+00
3.543860E+00	1.830540E+00	2.476160E+00
3.088640E+00	3.035710E+00	2.476030E+00
3.169520E+00	3.013780E+00	2.449220E+00
3.215990E+00	3.009710E+00	2.397270E+00
3.303930E+00	3.002040E+00	2.335020E+00
3.585270E+00	2.408900E+00	2.317130E+00
3.573720E+00	2.331100E+00	2.309610E+00
3.573660E+00	2.271880E+00	2.265780E+00
3.591260E+00	2.188230E+00	2.370720E+00
3.595200E+00	2.143480E+00	2.348110E+00
3.612320E+00	2.071350E+00	2.370070E+00
3.610300E+00	1.953020E+00	2.428660E+00
3.624870E+00	2.020460E+00	2.444940E+00
3.552530E+00	1.871900E+00	2.493480E+00
3.255350E+00	3.015930E+00	2.451140E+00
3.343470E+00	3.008300E+00	2.435640E+00
3.394390E+00	3.005390E+00	2.388090E+00
3.478330E+00	2.992710E+00	2.337770E+00
3.624380E+00	2.561370E+00	2.315420E+00
3.604250E+00	2.483810E+00	2.352660E+00
3.621610E+00	2.112400E+00	2.429310E+00
3.626180E+00	2.056560E+00	2.458310E+00
3.431070E+00	3.011800E+00	2.451100E+00
3.524400E+00	2.991120E+00	2.469650E+00
3.553900E+00	2.980900E+00	2.406680E+00
3.583220E+00	2.952340E+00	2.375310E+00
3.631200E+00	2.889140E+00	2.356250E+00
3.653890E+00	2.793320E+00	2.356960E+00
3.664170E+00	2.833060E+00	2.425100E+00
3.640550E+00	2.687920E+00	2.352040E+00
3.633200E+00	2.623070E+00	2.323430E+00
3.596460E+00	2.957690E+00	2.476370E+00
3.639360E+00	2.906670E+00	2.453140E+00
3.657370E+00	2.867510E+00	2.436750E+00
1.785490E+00	2.645150E+00	2.345520E+00
1.826950E+00	2.714960E+00	2.370960E+00
1.835160E+00	2.673000E+00	2.278320E+00
1.789840E+00	2.545540E+00	2.228640E+00
1.754520E+00	2.570400E+00	2.319690E+00
1.777730E+00	2.429560E+00	2.188520E+00
1.715890E+00	2.433040E+00	2.294920E+00
1.772530E+00	2.327210E+00	2.152600E+00
1.733110E+00	2.344530E+00	2.222970E+00
1.773650E+00	2.263630E+00	2.148500E+00
1.734690E+00	2.262220E+00	2.204100E+00
1.775150E+00	2.199830E+00	2.166060E+00
2.014560E+00	1.683690E+00	2.279370E+00
1.982520E+00	1.725660E+00	2.247520E+00
2.054160E+00	1.709840E+00	2.221130E+00
2.108320E+00	1.658300E+00	2.264060E+00
2.059650E+00	1.629290E+00	2.333320E+00
2.152560E+00	1.602660E+00	2.323710E+00
1.868610E+00	2.778890E+00	2.386300E+00
1.925560E+00	2.838950E+00	2.391990E+00
1.898610E+00	2.781370E+00	2.325980E+00
1.911440E+00	2.149280E+00	2.034850E+00
1.841770E+00	2.163280E+00	2.094370E+00
1.891730E+00	2.047200E+00	2.086660E+00
1.967810E+00	1.951480E+00	2.069900E+00
1.904800E+00	1.929460E+00	2.147560E+00
1.985440E+00	1.831980E+00	2.164770E+00
2.299610E+00	1.591350E+00	2.260520E+00
2.247920E+00	1.572830E+00	2.329980E+00
2.338710E+00	1.544170E+00	2.343170E+00
1.999360E+00	2.909860E+00	2.401350E+00
2.062790E+00	2.969800E+00	2.447180E+00
2.046760E+00	2.939190E+00	2.374750E+00
2.014650E+00	2.884780E+00	2.297310E+00
2.488560E+00	1.527140E+00	2.305820E+00
2.424160E+00	1.523520E+00	2.372180E+00
2.521230E+00	1.487710E+00	2.364410E+00
2.495560E+00	1.478300E+00	2.405150E+00
2.551020E+00	1.443810E+00	2.436470E+00
2.105470E+00	2.976540E+00	2.352520E+00
2.145450E+00	3.026280E+00	2.414520E+00
2.695780E+00	1.437960E+00	2.408940E+00
2.635450E+00	1.421900E+00	2.443600E+00
2.706300E+00	1.387280E+00	2.472550E+00
2.202350E+00	3.070190E+00	2.428190E+00
2.263790E+00	3.103700E+00	2.486290E+00
2.250070E+00	3.088190E+00	2.405330E+00
2.223890E+00	3.050770E+00	2.326700E+00
2.784140E+00	1.400570E+00	2.456910E+00
2.315970E+00	3.104880E+00	2.395730E+00
2.358490E+00	3.129530E+00	2.477480E+00
2.921180E+00	1.437940E+00	2.486730E+00
2.878920E+00	1.371520E+00	2.549810E+00
2.951900E+00	1.382540E+00	2.576070E+00
2.415970E+00	3.157490E+00	2.505610E+00
2.472500E+00	3.180530E+00	2.570840E+00
2.465000E+00	3.169870E+00	2.490570E+00
2.445410E+00	3.147840E+00	2.407380E+00
3.012960E+00	1.490030E+00	2.498620E+00
3.014070E+00	1.439470E+00	2.571500E+00
2.534780E+00	3.168110E+00	2.495380E+00
2.592850E+00	3.179180E+00	2.596740E+00
3.103970E+00	1.503060E+00	2.567150E+00
2.648000E+00	3.163220E+00	2.510110E+00
2.702990E+00	3.180410E+00	2.615040E+00
3.209480E+00	1.578500E+00	2.574870E+00
2.773930E+00	3.141180E+00	2.535900E+00
2.774960E+00	3.163550E+00	2.630820E+00
3.276930E+00	1.625680E+00	2.552210E+00
3.286000E+00	1.605430E+00	2.601780E+00
2.842690E+00	3.140830E+00	2.634160E+00
2.935760E+00	3.107780E+00	2.636300E+00
2.895890E+00	3.106010E+00	2.548770E+00
3.392920E+00	1.732990E+00	2.557140E+00
3.338030E+00	1.646980E+00	2.612000E+00
3.013860E+00	3.063620E+00	2.562340E+00
3.000000E+00	3.084550E+00	2.643490E+00
3.542890E+00	1.813340E+00	2.543630E+00
3.487570E+00	1.758680E+00	2.605500E+00
3.070190E+00	3.065370E+00	2.642290E+00
3.139300E+00	3.037400E+00	2.640920E+00
3.155030E+00	3.020900E+00	2.554620E+00
3.582670E+00	2.328940E+00	2.390350E+00
3.596080E+00	2.258200E+00	2.418080E+00
3.626710E+00	2.002160E+00	2.534160E+00
3.609720E+00	1.931100E+00	2.579730E+00
3.568310E+00	1.875010E+00	2.573450E+00
3.215610E+00	3.028190E+00	2.635120E+00
3.292040E+00	3.019480E+00	2.636280E+00
3.312650E+00	3.007980E+00	2.550600E+00
3.628160E+00	2.500460E+00	2.434200E+00
3.614930E+00	2.419630E+00	2.494270E+00
3.603960E+00	2.314330E+00	2.498590E+00
3.619080E+00	2.219640E+00	2.555560E+00
3.616710E+00	2.146130E+00	2.521920E+00
3.626170E+00	2.071410E+00	2.520800E+00
3.367410E+00	3.011700E+00	2.646780E+00
3.455920E+00	3.007950E+00	2.669400E+00
3.459010E+00	3.001910E+00	2.574870E+00
3.671040E+00	2.771340E+00	2.468990E+00
3.657470E+00	2.684460E+00	2.484920E+00
3.645420E+00	2.568980E+00	2.479240E+00
3.650940E+00	2.606720E+00	2.577910E+00
3.628390E+00	2.476240E+00	2.522420E+00
3.506160E+00	2.993000E+00	2.652560E+00
3.579200E+00	2.965680E+00	2.624650E+00
3.635690E+00	2.893900E+00	2.580430E+00
3.656820E+00	2.808160E+00	2.540210E+00
3.662280E+00	2.703750E+00	2.575270E+00
3.656390E+00	2.648900E+00	2.582540E+00
1.709570E+00	2.609250E+00	2.493490E+00
1.755190E+00	2.680750E+00	2.518960E+00
1.749750E+00	2.626590E+00	2.416410E+00
1.695950E+00	2.504600E+00	2.379050E+00
1.677080E+00	2.540030E+00	2.467540E+00
1.671970E+00	2.430070E+00	2.366760E+00
1.648480E+00	2.438140E+00	2.432170E+00
1.640300E+00	2.357030E+00	2.368170E+00
1.909600E+00	1.624210E+00	2.446600E+00
1.870330E+00	1.695700E+00	2.372200E+00
1.965400E+00	1.668600E+00	2.341410E+00
2.009900E+00	1.617120E+00	2.382670E+00
1.977990E+00	1.602460E+00	2.429790E+00
2.036500E+00	1.568920E+00	2.442430E+00
1.831530E+00	2.816590E+00	2.579080E+00
1.878230E+00	2.863500E+00	2.591460E+00
1.857810E+00	2.823400E+00	2.536480E+00
1.840500E+00	2.768960E+00	2.459870E+00
1.804680E+00	2.768920E+00	2.555280E+00
1.677030E+00	2.293900E+00	2.283320E+00
1.696580E+00	2.169790E+00	2.267540E+00
1.776720E+00	2.079830E+00	2.200640E+00
1.692900E+00	2.057720E+00	2.292450E+00
1.822860E+00	1.957900E+00	2.203030E+00
1.736360E+00	1.970810E+00	2.282650E+00
1.873370E+00	1.861440E+00	2.235490E+00
1.787040E+00	1.879470E+00	2.297710E+00
1.912320E+00	1.755340E+00	2.272550E+00
1.829510E+00	1.782140E+00	2.325060E+00
2.195960E+00	1.554320E+00	2.393260E+00
2.137200E+00	1.535850E+00	2.458390E+00
2.237300E+00	1.512800E+00	2.471960E+00
1.941460E+00	2.921200E+00	2.601290E+00
1.995650E+00	2.978300E+00	2.640130E+00
1.982750E+00	2.946430E+00	2.575420E+00
1.949220E+00	2.892840E+00	2.505630E+00
2.376630E+00	1.502310E+00	2.432900E+00
2.329150E+00	1.484210E+00	2.490600E+00
2.417870E+00	1.452240E+00	2.515760E+00
2.037180E+00	2.979450E+00	2.552300E+00
2.075780E+00	3.024350E+00	2.613840E+00
2.509760E+00	1.404820E+00	2.533740E+00
2.599750E+00	1.367960E+00	2.532160E+00
2.574370E+00	1.346230E+00	2.587830E+00
2.622740E+00	1.322850E+00	2.615320E+00
2.135640E+00	3.068040E+00	2.641120E+00
2.191760E+00	3.104610E+00	2.651800E+00
2.176510E+00	3.084620E+00	2.603860E+00
2.145510E+00	3.049000E+00	2.529190E+00
2.711160E+00	1.329890E+00	2.573160E+00
2.231900E+00	3.108250E+00	2.592830E+00
2.257580E+00	3.138260E+00	2.686710E+00
2.823620E+00	1.325180E+00	2.586020E+00
2.796190E+00	1.285760E+00	2.652300E+00
2.857160E+00	1.300090E+00	2.671640E+00
2.339070E+00	3.168180E+00	2.700660E+00
2.392980E+00	3.191670E+00	2.712790E+00
2.376250E+00	3.178110E+00	2.663710E+00
2.351520E+00	3.148020E+00	2.595530E+00
2.917930E+00	1.340890E+00	2.644520E+00
2.429980E+00	3.193770E+00	2.658750E+00
2.472050E+00	3.217400E+00	2.768480E+00
3.008800E+00	1.395520E+00	2.659520E+00
2.535160E+00	3.206720E+00	2.674910E+00
2.592320E+00	3.213330E+00	2.774720E+00
3.081630E+00	1.455380E+00	2.654100E+00
2.651970E+00	3.201270E+00	2.702980E+00
2.654530E+00	3.213620E+00	2.779170E+00
3.182950E+00	1.515160E+00	2.710910E+00
2.702900E+00	3.211580E+00	2.777420E+00
2.785430E+00	3.180970E+00	2.724710E+00
3.281960E+00	1.591540E+00	2.669450E+00
2.904680E+00	3.149480E+00	2.777040E+00
2.890890E+00	3.143280E+00	2.698160E+00
3.401780E+00	1.706460E+00	2.684910E+00
3.346160E+00	1.634540E+00	2.737810E+00
2.987760E+00	3.104740E+00	2.716020E+00
2.967360E+00	3.125400E+00	2.793960E+00
3.541050E+00	1.803430E+00	2.655400E+00
3.459880E+00	1.753580E+00	2.736920E+00
3.033860E+00	3.105060E+00	2.798410E+00
3.098440E+00	3.077620E+00	2.799260E+00
3.120150E+00	3.055510E+00	2.719940E+00
3.628870E+00	1.950440E+00	2.648970E+00
3.562450E+00	1.884200E+00	2.707350E+00
3.603640E+00	1.926170E+00	2.719610E+00
3.164920E+00	3.045780E+00	2.798500E+00
3.237000E+00	3.039460E+00	2.795440E+00
3.263400E+00	3.029650E+00	2.718670E+00
3.627590E+00	2.332080E+00	2.624160E+00
3.642380E+00	2.235610E+00	2.654870E+00
3.645780E+00	2.281580E+00	2.706930E+00
3.638480E+00	2.132420E+00	2.666290E+00
3.637230E+00	2.030170E+00	2.649430E+00
3.618400E+00	1.959460E+00	2.718830E+00
3.299100E+00	3.018780E+00	2.811120E+00
3.381340E+00	3.011070E+00	2.832620E+00
3.394340E+00	3.012230E+00	2.743450E+00
3.655570E+00	2.535490E+00	2.639560E+00
3.642750E+00	2.422630E+00	2.664000E+00
3.659310E+00	2.486160E+00	2.701000E+00
3.644290E+00	2.329080E+00	2.700240E+00
3.432390E+00	3.003090E+00	2.809900E+00
3.501350E+00	2.982360E+00	2.767430E+00
3.601830E+00	2.956470E+00	2.757870E+00
3.630510E+00	2.941470E+00	2.706750E+00
3.650330E+00	2.897250E+00	2.701240E+00
3.666630E+00	2.802870E+00	2.707580E+00
3.658460E+00	2.837040E+00	2.782440E+00
3.676270E+00	2.705550E+00	2.691480E+00
3.664830E+00	2.605470E+00	2.678580E+00
3.660070E+00	2.521970E+00	2.723050E+00
3.641380E+00	2.909470E+00	2.780700E+00
3.655260E+00	2.873240E+00	2.785100E+00
1.527980E+00	2.159440E+00	2.510400E+00
1.546350E+00	2.215880E+00	2.495340E+00
1.553030E+00	2.161220E+00	2.466370E+00
1.565760E+00	2.096610E+00	2.440470E+00
1.519940E+00	2.096730E+00	2.512260E+00
1.588140E+00	2.013610E+00	2.423050E+00
1.526720E+00	1.976500E+00	2.515710E+00
1.594530E+00	1.925020E+00	2.460370E+00
1.798320E+00	1.615570E+00	2.524630E+00
1.767140E+00	1.659240E+00	2.503920E+00
1.831070E+00	1.647810E+00	2.465180E+00
1.849120E+00	1.583240E+00	2.528460E+00
1.791990E+00	2.856870E+00	2.782740E+00
1.839790E+00	2.900200E+00	2.769120E+00
1.814980E+00	2.855710E+00	2.722060E+00
1.802570E+00	2.807780E+00	2.639710E+00
1.762150E+00	2.795810E+00	2.737060E+00
1.752200E+00	2.715510E+00	2.594970E+00
1.725560E+00	2.712770E+00	2.673580E+00
1.680380E+00	2.609260E+00	2.577160E+00
1.625730E+00	2.473160E+00	2.534090E+00
1.584570E+00	2.338390E+00	2.480620E+00
1.603120E+00	2.214530E+00	2.385580E+00
1.626370E+00	2.091090E+00	2.357910E+00
1.652230E+00	1.975440E+00	2.365780E+00
1.711200E+00	1.891140E+00	2.365710E+00
1.652940E+00	1.891280E+00	2.427370E+00
1.756950E+00	1.802950E+00	2.386610E+00
1.688750E+00	1.817730E+00	2.447380E+00
1.795940E+00	1.715350E+00	2.417560E+00
1.729620E+00	1.731540E+00	2.470180E+00
1.963040E+00	1.531460E+00	2.542810E+00
2.058730E+00	1.515430E+00	2.519820E+00
2.043490E+00	1.491850E+00	2.583230E+00
2.110940E+00	1.480660E+00	2.588720E+00
1.893450E+00	2.911100E+00	2.688400E+00
1.894330E+00	2.959670E+00	2.800130E+00
2.277970E+00	1.468530E+00	2.547970E+00
2.223560E+00	1.462790E+00	2.610610E+00
2.320460E+00	1.430680E+00	2.623360E+00
1.959640E+00	3.007040E+00	2.813800E+00
2.017970E+00	3.029580E+00	2.796650E+00
1.970150E+00	2.990750E+00	2.739640E+00
2.457460E+00	1.397920E+00	2.594540E+00
2.410570E+00	1.396460E+00	2.649050E+00
2.497800E+00	1.354110E+00	2.669340E+00
2.064670E+00	3.037980E+00	2.713510E+00
2.090250E+00	3.071510E+00	2.835990E+00
2.574670E+00	1.319980E+00	2.670100E+00
2.673380E+00	1.272710E+00	2.708050E+00
2.162940E+00	3.100410E+00	2.738430E+00
2.755730E+00	1.259270E+00	2.701930E+00
2.731930E+00	1.235450E+00	2.753520E+00
2.785440E+00	1.209790E+00	2.783030E+00
2.234230E+00	3.140840E+00	2.778440E+00
2.285520E+00	3.163170E+00	2.845690E+00
2.295600E+00	3.159890E+00	2.759890E+00
2.850420E+00	1.241080E+00	2.740950E+00
2.367710E+00	3.186690E+00	2.797160E+00
2.919990E+00	1.282800E+00	2.724490E+00
2.445200E+00	3.221320E+00	2.877520E+00
2.521860E+00	3.242330E+00	2.918590E+00
2.497410E+00	3.232320E+00	2.851560E+00
3.004090E+00	1.317830E+00	2.740890E+00
2.563550E+00	3.230790E+00	2.859740E+00
2.572140E+00	3.243210E+00	2.924060E+00
3.110740E+00	1.398180E+00	2.757620E+00
2.614470E+00	3.238060E+00	2.924340E+00
2.677890E+00	3.226080E+00	2.869470E+00
3.188570E+00	1.443840E+00	2.791900E+00
3.176540E+00	1.406530E+00	2.820530E+00
3.210160E+00	1.429050E+00	2.831660E+00
2.796070E+00	3.216280E+00	2.922650E+00
2.759760E+00	3.205310E+00	2.829050E+00
3.292070E+00	1.565590E+00	2.786420E+00
3.248060E+00	1.475240E+00	2.836050E+00
2.848620E+00	3.181760E+00	2.849820E+00
2.889330E+00	3.196950E+00	2.946610E+00
3.406000E+00	1.677760E+00	2.817480E+00
3.367210E+00	1.599460E+00	2.830160E+00
2.958600E+00	3.147440E+00	2.873820E+00
2.955590E+00	3.177820E+00	2.968630E+00
3.519620E+00	1.791760E+00	2.782120E+00
3.463870E+00	1.737730E+00	2.839570E+00
3.011480E+00	3.153030E+00	2.949950E+00
3.064630E+00	3.136880E+00	2.983120E+00
3.082730E+00	3.102410E+00	2.882990E+00
3.588850E+00	1.918870E+00	2.796990E+00
3.542740E+00	1.840900E+00	2.849030E+00
3.135740E+00	3.089840E+00	2.976220E+00
3.206880E+00	3.070530E+00	2.979080E+00
3.213400E+00	3.052460E+00	2.883890E+00
3.647040E+00	2.227700E+00	2.758640E+00
3.641550E+00	2.147390E+00	2.781660E+00
3.629790E+00	2.040010E+00	2.820980E+00
3.642230E+00	2.094390E+00	2.845910E+00
3.615730E+00	1.979890E+00	2.770420E+00
3.263040E+00	3.050590E+00	2.959550E+00
3.317010E+00	3.030150E+00	3.001540E+00
3.326340E+00	3.023290E+00	2.906930E+00
3.648550E+00	2.458200E+00	2.779790E+00
3.648610E+00	2.369130E+00	2.855790E+00
3.643910E+00	2.283690E+00	2.806200E+00
3.652290E+00	2.184860E+00	2.846380E+00
3.646200E+00	2.124050E+00	2.864600E+00
3.372430E+00	3.024840E+00	2.960760E+00
3.437850E+00	3.006220E+00	2.921210E+00
3.537450E+00	2.984470E+00	2.910960E+00
3.576750E+00	2.967520E+00	2.843200E+00
3.669110E+00	2.779470E+00	2.839020E+00
3.670920E+00	2.692130E+00	2.859400E+00
3.684420E+00	2.741180E+00	2.891380E+00
3.651420E+00	2.594720E+00	2.827950E+00
3.649600E+00	2.518350E+00	2.812920E+00
3.599250E+00	2.966960E+00	2.927250E+00
3.625930E+00	2.933670E+00	2.867870E+00
3.667270E+00	2.855130E+00	2.900930E+00
3.684650E+00	2.776970E+00	2.918210E+00
1.447900E+00	2.117170E+00	2.647840E+00
1.471680E+00	2.191630E+00	2.652010E+00
1.490100E+00	2.141730E+00	2.575510E+00
1.473570E+00	2.017450E+00	2.579820E+00
1.433880E+00	2.038910E+00	2.648090E+00
1.475210E+00	1.944600E+00	2.589330E+00
1.428250E+00	1.917560E+00	2.664210E+00
1.483130E+00	1.876750E+00	2.608740E+00
1.712310E+00	2.802580E+00	2.897840E+00
1.753820E+00	2.856990E+00	2.923530E+00
1.742800E+00	2.815660E+00	2.834140E+00
1.701210E+00	2.726000E+00	2.775130E+00
1.684130E+00	2.746240E+00	2.869880E+00
1.654430E+00	2.626210E+00	2.706220E+00
1.637220E+00	2.655670E+00	2.816930E+00
1.611460E+00	2.511730E+00	2.645180E+00
1.598520E+00	2.543780E+00	2.757720E+00
1.563000E+00	2.393260E+00	2.602050E+00
1.554930E+00	2.431420E+00	2.709980E+00
1.524010E+00	2.265820E+00	2.575130E+00
1.507830E+00	2.308400E+00	2.670180E+00
1.617430E+00	1.834550E+00	2.499080E+00
1.547380E+00	1.858330E+00	2.550350E+00
1.657580E+00	1.741580E+00	2.522090E+00
1.581990E+00	1.753250E+00	2.578430E+00
1.704810E+00	1.674350E+00	2.540150E+00
1.637850E+00	1.666930E+00	2.599640E+00
1.746950E+00	1.586410E+00	2.601730E+00
1.852950E+00	1.525260E+00	2.606300E+00
1.802690E+00	1.489600E+00	2.708310E+00
1.917390E+00	1.482190E+00	2.676000E+00
1.815970E+00	2.904850E+00	2.853550E+00
2.046700E+00	1.459420E+00	2.692500E+00
2.151810E+00	1.448820E+00	2.684810E+00
2.138130E+00	1.427180E+00	2.750040E+00
2.220930E+00	1.408080E+00	2.773080E+00
1.874910E+00	2.967460E+00	2.883430E+00
1.921820E+00	3.005400E+00	2.935970E+00
1.926920E+00	3.000190E+00	2.860680E+00
2.361850E+00	1.391040E+00	2.700130E+00
2.313530E+00	1.396680E+00	2.733170E+00
2.395940E+00	1.349190E+00	2.775770E+00
1.999860E+00	3.036530E+00	2.883220E+00
2.544210E+00	1.300080E+00	2.751900E+00
2.489380E+00	1.315100E+00	2.785500E+00
2.549660E+00	1.276430E+00	2.816220E+00
2.073590E+00	3.077540E+00	2.940130E+00
2.130290E+00	3.110430E+00	2.953880E+00
2.117890E+00	3.098650E+00	2.899100E+00
2.610390E+00	1.258560E+00	2.801710E+00
2.182150E+00	3.129290E+00	2.872940E+00
2.186920E+00	3.143370E+00	3.001390E+00
2.716060E+00	1.218790E+00	2.825170E+00
2.790300E+00	1.189390E+00	2.864520E+00
2.257020E+00	3.168940E+00	3.028990E+00
2.322970E+00	3.187160E+00	3.018570E+00
2.266490E+00	3.167260E+00	2.945150E+00
2.857520E+00	1.204020E+00	2.848110E+00
2.362130E+00	3.194970E+00	2.929020E+00
2.380440E+00	3.206150E+00	3.009340E+00
2.970780E+00	1.231820E+00	2.829430E+00
2.464370E+00	3.230000E+00	3.018520E+00
3.076210E+00	1.310390E+00	2.844100E+00
3.038400E+00	1.264920E+00	2.897900E+00
3.094810E+00	1.280570E+00	2.942870E+00
2.596510E+00	3.237900E+00	3.010040E+00
3.149100E+00	1.366330E+00	2.841560E+00
3.150870E+00	1.342660E+00	2.917020E+00
2.700630E+00	3.240700E+00	3.058320E+00
2.667400E+00	3.239570E+00	2.969810E+00
3.201590E+00	1.411660E+00	2.884290E+00
2.748420E+00	3.237500E+00	2.998500E+00
2.754580E+00	3.238440E+00	3.072590E+00
3.326110E+00	1.557370E+00	2.913540E+00
3.266250E+00	1.462590E+00	2.951860E+00
2.794140E+00	3.230740E+00	3.078290E+00
2.846390E+00	3.213280E+00	3.034530E+00
3.392790E+00	1.617190E+00	2.904000E+00
3.378330E+00	1.589910E+00	2.947760E+00
2.922410E+00	3.192730E+00	3.025850E+00
3.505800E+00	1.767710E+00	2.896910E+00
3.422500E+00	1.697430E+00	2.950030E+00
3.403460E+00	1.616000E+00	2.968290E+00
2.997650E+00	3.160230E+00	3.045260E+00
3.091470E+00	3.117120E+00	3.082740E+00
3.562660E+00	1.892630E+00	2.940110E+00
3.606120E+00	1.957020E+00	2.851940E+00
3.601380E+00	1.967800E+00	2.922910E+00
3.517660E+00	1.816110E+00	2.950560E+00
3.149370E+00	3.086760E+00	3.134480E+00
3.168090E+00	3.074630E+00	3.055820E+00
3.643640E+00	2.074430E+00	2.909970E+00
3.616270E+00	2.013510E+00	2.966820E+00
3.200740E+00	3.071570E+00	3.121600E+00
3.245210E+00	3.054200E+00	3.054870E+00
3.313880E+00	3.028060E+00	3.104350E+00
3.660880E+00	2.436140E+00	2.905710E+00
3.662140E+00	2.349370E+00	2.993790E+00
3.661550E+00	2.273120E+00	2.955170E+00
3.663430E+00	2.197540E+00	2.933520E+00
3.652850E+00	2.128150E+00	2.931790E+00
3.382420E+00	3.017100E+00	3.037790E+00
3.453720E+00	2.993590E+00	3.090440E+00
3.507090E+00	2.987600E+00	3.004640E+00
3.681820E+00	2.713450E+00	2.981260E+00
3.666820E+00	2.635710E+00	2.998690E+00
3.659400E+00	2.577870E+00	2.965290E+00
3.662560E+00	2.507090E+00	2.936400E+00
3.526540E+00	2.981520E+00	3.087280E+00
3.570350E+00	2.973700E+00	3.012330E+00
3.629520E+00	2.922010E+00	3.019940E+00
3.669680E+00	2.868040E+00	3.035360E+00
3.682760E+00	2.834930E+00	3.008720E+00
3.678390E+00	2.786060E+00	3.014540E+00
3.683220E+00	2.817280E+00	3.048960E+00
3.681250E+00	2.839080E+00	3.064380E+00
1.373480E+00	2.074540E+00	2.801950E+00
1.401050E+00	2.151330E+00	2.806970E+00
1.412180E+00	2.094350E+00	2.725440E+00
1.390900E+00	1.968200E+00	2.723330E+00
1.357640E+00	1.997660E+00	2.796210E+00
1.383260E+00	1.900790E+00	2.732800E+00
1.348560E+00	1.899980E+00	2.789040E+00
1.378940E+00	1.837170E+00	2.759330E+00
1.671010E+00	2.778520E+00	3.055350E+00
1.703460E+00	2.826710E+00	3.051280E+00
1.692800E+00	2.783670E+00	2.967750E+00
1.635950E+00	2.684090E+00	2.920970E+00
1.637810E+00	2.715080E+00	3.021310E+00
1.590750E+00	2.576560E+00	2.866500E+00
1.594230E+00	2.612640E+00	2.977170E+00
1.546420E+00	2.466670E+00	2.815970E+00
1.547040E+00	2.495450E+00	2.923270E+00
1.501510E+00	2.346610E+00	2.770370E+00
1.494400E+00	2.379640E+00	2.869550E+00
1.458530E+00	2.223430E+00	2.739400E+00
1.447980E+00	2.259270E+00	2.825540E+00
1.509450E+00	1.772740E+00	2.639320E+00
1.440530E+00	1.800030E+00	2.701470E+00
1.553370E+00	1.675460E+00	2.666690E+00
1.474920E+00	1.695450E+00	2.732860E+00
1.621800E+00	1.592500E+00	2.693810E+00
1.525340E+00	1.604540E+00	2.760300E+00
1.699690E+00	1.516440E+00	2.728610E+00
1.592240E+00	1.506580E+00	2.813570E+00
1.743650E+00	1.474310E+00	2.763800E+00
1.694190E+00	1.469040E+00	2.805920E+00
1.784570E+00	1.439550E+00	2.827700E+00
1.731680E+00	2.878000E+00	3.095090E+00
1.782830E+00	2.924910E+00	3.068600E+00
1.748530E+00	2.870660E+00	3.013200E+00
1.960440E+00	1.451790E+00	2.738800E+00
1.890550E+00	1.443790E+00	2.776770E+00
1.992250E+00	1.424220E+00	2.812830E+00
1.831130E+00	2.943640E+00	2.976340E+00
1.843370E+00	2.984420E+00	3.104040E+00
2.124260E+00	1.397810E+00	2.846770E+00
2.233830E+00	1.375350E+00	2.886780E+00
1.908730E+00	3.028290E+00	3.123910E+00
1.970030E+00	3.051170E+00	3.101310E+00
1.910110E+00	3.013770E+00	3.035420E+00
2.335340E+00	1.344320E+00	2.890500E+00
2.447710E+00	1.306410E+00	2.890130E+00
2.417150E+00	1.304750E+00	2.957390E+00
2.480800E+00	1.273990E+00	2.999700E+00
2.003160E+00	3.048960E+00	3.004040E+00
2.025760E+00	3.070820E+00	3.080460E+00
2.560950E+00	1.256940E+00	2.924790E+00
2.095170E+00	3.103320E+00	3.066950E+00
2.659700E+00	1.217820E+00	2.918090E+00
2.633980E+00	1.211360E+00	2.976870E+00
2.691180E+00	1.176850E+00	3.011460E+00
2.173450E+00	3.152440E+00	3.105130E+00
2.220270E+00	3.171150E+00	3.128710E+00
2.223520E+00	3.164720E+00	3.073840E+00
2.760110E+00	1.174730E+00	2.952360E+00
2.292930E+00	3.188080E+00	3.134430E+00
2.837660E+00	1.173830E+00	2.931450E+00
2.382570E+00	3.210690E+00	3.085480E+00
2.923280E+00	1.184390E+00	2.946530E+00
2.459330E+00	3.239710E+00	3.142390E+00
2.532960E+00	3.258320E+00	3.181250E+00
2.501020E+00	3.245380E+00	3.112640E+00
3.032440E+00	1.214140E+00	2.968270E+00
3.121530E+00	1.235900E+00	3.018360E+00
2.563490E+00	3.247470E+00	3.121370E+00
2.576700E+00	3.261900E+00	3.189990E+00
3.173150E+00	1.300730E+00	3.004450E+00
2.615020E+00	3.261090E+00	3.195870E+00
2.668380E+00	3.252360E+00	3.152530E+00
3.221530E+00	1.377680E+00	2.981600E+00
2.781610E+00	3.246030E+00	3.158490E+00
3.334110E+00	1.505170E+00	3.027930E+00
3.299250E+00	1.406400E+00	3.047870E+00
2.880380E+00	3.240100E+00	3.208050E+00
2.845960E+00	3.226980E+00	3.123380E+00
3.384960E+00	1.568250E+00	2.997700E+00
2.929050E+00	3.200500E+00	3.133120E+00
2.941210E+00	3.227680E+00	3.231910E+00
3.501110E+00	1.747680E+00	3.017510E+00
3.450650E+00	1.681850E+00	3.054450E+00
3.433390E+00	1.611150E+00	3.031440E+00
2.983450E+00	3.205610E+00	3.218030E+00
3.031070E+00	3.189210E+00	3.264630E+00
3.030860E+00	3.170110E+00	3.170070E+00
3.583000E+00	1.946000E+00	3.023990E+00
3.554300E+00	1.869030E+00	3.075530E+00
3.526330E+00	1.819400E+00	3.027100E+00
3.067010E+00	3.168110E+00	3.238930E+00
3.118420E+00	3.120650E+00	3.224240E+00
3.628620E+00	2.073150E+00	3.026180E+00
3.603340E+00	1.998140E+00	3.085140E+00
3.188260E+00	3.086590E+00	3.192800E+00
3.262280E+00	3.059140E+00	3.185710E+00
3.324400E+00	3.040610E+00	3.172870E+00
3.656290E+00	2.418430E+00	3.052850E+00
3.663260E+00	2.338090E+00	3.103710E+00
3.656530E+00	2.270800E+00	3.084740E+00
3.654100E+00	2.190800E+00	3.057940E+00
3.650480E+00	2.138910E+00	3.008180E+00
3.385270E+00	3.027680E+00	3.160990E+00
3.452760E+00	3.013360E+00	3.211390E+00
3.664420E+00	2.650950E+00	3.085090E+00
3.653230E+00	2.564910E+00	3.119680E+00
3.665240E+00	2.629430E+00	3.151050E+00
3.653390E+00	2.500160E+00	3.054680E+00
3.522820E+00	2.993800E+00	3.187970E+00
3.582900E+00	2.962900E+00	3.128090E+00
3.634830E+00	2.930320E+00	3.174010E+00
3.658520E+00	2.896720E+00	3.108030E+00
3.677190E+00	2.810650E+00	3.120970E+00
3.673900E+00	2.720380E+00	3.141030E+00
3.670310E+00	2.665820E+00	3.135000E+00
3.667300E+00	2.897550E+00	3.183360E+00
3.676480E+00	2.863440E+00	3.117700E+00
1.475180E+00	2.380230E+00	3.031020E+00
1.499990E+00	2.440330E+00	3.057750E+00
1.495030E+00	2.406210E+00	2.976530E+00
1.444290E+00	2.284380E+00	2.912270E+00
1.443610E+00	2.304510E+00	2.999470E+00
1.400110E+00	2.188410E+00	2.872840E+00
1.388410E+00	2.188960E+00	2.948810E+00
1.348040E+00	2.066840E+00	2.880200E+00
1.312410E+00	1.920180E+00	2.870600E+00
1.319750E+00	1.797650E+00	2.864210E+00
1.390460E+00	1.718110E+00	2.810120E+00
1.323180E+00	1.670800E+00	2.922120E+00
1.444360E+00	1.625230E+00	2.820410E+00
1.382940E+00	1.630780E+00	2.879810E+00
1.497750E+00	1.546720E+00	2.846080E+00
1.426130E+00	1.565450E+00	2.900490E+00
1.528590E+00	1.498780E+00	2.873270E+00
1.479230E+00	1.500850E+00	2.926000E+00
1.550510E+00	1.461420E+00	2.924910E+00
1.691250E+00	2.818940E+00	3.130170E+00
1.649320E+00	2.747760E+00	3.106770E+00
1.607210E+00	2.670360E+00	3.093630E+00
1.554390E+00	2.535050E+00	3.048070E+00
1.672560E+00	1.435830E+00	2.920820E+00
1.795570E+00	1.414810E+00	2.933580E+00
1.773850E+00	2.926940E+00	3.160300E+00
1.725600E+00	2.874810E+00	3.151680E+00
1.912760E+00	1.411050E+00	2.924830E+00
2.030850E+00	1.403650E+00	2.913600E+00
2.012650E+00	1.397670E+00	2.973740E+00
2.103330E+00	1.382610E+00	3.001530E+00
1.839180E+00	2.988760E+00	3.207610E+00
1.883090E+00	3.021680E+00	3.227090E+00
1.883380E+00	3.018420E+00	3.173960E+00
2.270350E+00	1.356830E+00	2.945230E+00
2.211930E+00	1.369660E+00	2.974490E+00
2.299900E+00	1.334170E+00	3.020300E+00
1.947090E+00	3.051120E+00	3.222410E+00
2.403860E+00	1.292500E+00	3.041090E+00
2.486990E+00	1.250250E+00	3.096140E+00
2.026860E+00	3.082960E+00	3.157670E+00
2.553410E+00	1.225590E+00	3.067420E+00
2.089410E+00	3.119510E+00	3.203990E+00
2.133540E+00	3.145980E+00	3.228870E+00
2.135420E+00	3.142430E+00	3.162770E+00
2.625240E+00	1.197060E+00	3.042440E+00
2.695260E+00	1.148440E+00	3.109260E+00
2.202190E+00	3.171630E+00	3.223430E+00
2.761440E+00	1.133280E+00	3.058270E+00
2.298550E+00	3.198270E+00	3.258520E+00
2.367460E+00	3.220420E+00	3.292070E+00
2.334540E+00	3.209320E+00	3.218690E+00
2.864410E+00	1.124930E+00	3.046230E+00
2.393460E+00	3.224300E+00	3.205210E+00
2.434910E+00	3.240450E+00	3.309570E+00
2.988170E+00	1.137330E+00	3.044940E+00
2.948750E+00	1.105420E+00	3.116780E+00
3.020800E+00	1.117550E+00	3.135290E+00
2.503360E+00	3.252970E+00	3.268980E+00
3.088220E+00	1.184590E+00	3.099100E+00
2.606670E+00	3.261750E+00	3.272500E+00
3.187390E+00	1.259450E+00	3.097360E+00
2.666950E+00	3.271000E+00	3.307430E+00
2.668610E+00	3.268970E+00	3.252200E+00
3.253230E+00	1.330450E+00	3.073090E+00
2.706020E+00	3.273140E+00	3.320260E+00
2.752410E+00	3.267720E+00	3.279870E+00
3.350540E+00	1.459580E+00	3.141750E+00
3.310040E+00	1.373050E+00	3.128380E+00
2.847890E+00	3.250370E+00	3.298380E+00
3.419430E+00	1.535750E+00	3.089800E+00
2.923500E+00	3.232610E+00	3.309170E+00
3.491740E+00	1.702880E+00	3.115400E+00
3.466130E+00	1.614050E+00	3.132930E+00
3.496500E+00	1.670630E+00	3.179480E+00
2.981610E+00	3.209220E+00	3.298300E+00
3.033390E+00	3.179370E+00	3.367260E+00
3.580850E+00	1.930310E+00	3.133340E+00
3.567790E+00	1.856660E+00	3.182300E+00
3.542920E+00	1.767430E+00	3.132480E+00
3.523860E+00	1.707360E+00	3.166430E+00
3.080780E+00	3.151590E+00	3.314340E+00
3.134610E+00	3.099530E+00	3.357170E+00
3.632230E+00	2.055820E+00	3.166340E+00
3.635680E+00	2.117420E+00	3.085540E+00
3.650170E+00	2.135900E+00	3.147880E+00
3.604010E+00	1.980440E+00	3.177290E+00
3.209800E+00	3.076890E+00	3.313200E+00
3.289590E+00	3.052630E+00	3.293490E+00
3.341180E+00	3.047960E+00	3.236670E+00
3.678520E+00	2.367160E+00	3.169320E+00
3.679160E+00	2.286740E+00	3.208750E+00
3.684690E+00	2.338700E+00	3.225280E+00
3.670230E+00	2.200620E+00	3.172900E+00
3.360630E+00	3.042030E+00	3.332710E+00
3.405090E+00	3.037060E+00	3.326710E+00
3.410780E+00	3.034100E+00	3.275800E+00
3.660160E+00	2.604400E+00	3.254610E+00
3.672190E+00	2.661710E+00	3.179250E+00
3.671000E+00	2.678060E+00	3.233460E+00
3.665090E+00	2.521150E+00	3.252480E+00
3.676890E+00	2.449740E+00	3.189920E+00
3.683310E+00	2.373900E+00	3.236750E+00
3.428510E+00	3.027300E+00	3.327980E+00
3.482780E+00	3.001990E+00	3.336130E+00
3.592860E+00	2.954370E+00	3.271610E+00
3.632280E+00	2.934370E+00	3.246470E+00
3.659870E+00	2.799030E+00	3.270210E+00
3.676550E+00	2.856400E+00	3.191680E+00
3.657610E+00	2.880570E+00	3.260120E+00
3.665240E+00	2.721250E+00	3.270690E+00
3.650700E+00	2.917290E+00	3.234460E+00
1.489310E+00	2.441250E+00	3.230890E+00
1.522340E+00	2.490660E+00	3.216500E+00
1.488380E+00	2.433810E+00	3.175570E+00
1.456940E+00	2.362230E+00	3.097600E+00
1.444040E+00	2.356670E+00	3.195150E+00
1.381440E+00	2.215970E+00	3.043570E+00
1.379160E+00	2.239070E+00	3.142850E+00
1.322560E+00	2.085640E+00	2.993880E+00
1.310670E+00	2.114690E+00	3.091610E+00
1.289320E+00	1.955520E+00	2.961730E+00
1.269800E+00	1.986460E+00	3.055130E+00
1.267520E+00	1.835610E+00	2.951120E+00
1.235620E+00	1.868100E+00	3.033620E+00
1.273020E+00	1.726640E+00	2.965860E+00
1.229050E+00	1.756840E+00	3.033250E+00
1.279960E+00	1.663820E+00	2.988040E+00
1.236240E+00	1.649070E+00	3.061730E+00
1.290680E+00	1.605720E+00	3.015340E+00
1.567140E+00	2.564770E+00	3.239340E+00
1.609030E+00	2.656690E+00	3.264310E+00
1.589670E+00	2.614710E+00	3.170860E+00
1.527020E+00	2.494460E+00	3.142910E+00
1.355680E+00	1.585390E+00	2.956330E+00
1.407950E+00	1.515350E+00	2.990060E+00
1.476950E+00	1.439500E+00	3.045490E+00
1.576600E+00	1.423430E+00	3.001390E+00
1.556250E+00	1.402190E+00	3.066660E+00
1.646300E+00	1.396280E+00	3.071930E+00
1.707660E+00	2.827840E+00	3.285970E+00
1.735020E+00	2.890520E+00	3.315400E+00
1.728010E+00	2.861950E+00	3.221700E+00
1.661940E+00	2.745370E+00	3.223570E+00
1.838140E+00	1.402000E+00	2.987280E+00
1.768320E+00	1.400670E+00	3.022400E+00
1.880190E+00	1.384830E+00	3.072120E+00
1.769990E+00	2.948130E+00	3.341440E+00
1.802000E+00	2.980080E+00	3.331100E+00
1.787840E+00	2.947010E+00	3.271260E+00
2.001380E+00	1.385920E+00	3.044770E+00
2.093070E+00	1.364430E+00	3.110470E+00
1.860490E+00	3.022270E+00	3.314190E+00
2.223800E+00	1.339180E+00	3.129820E+00
2.343090E+00	1.296090E+00	3.129740E+00
2.312090E+00	1.299820E+00	3.186280E+00
2.371450E+00	1.269990E+00	3.228260E+00
1.945110E+00	3.069270E+00	3.337560E+00
2.004540E+00	3.098030E+00	3.359690E+00
1.985860E+00	3.076270E+00	3.298460E+00
2.448950E+00	1.251670E+00	3.186350E+00
2.035480E+00	3.094390E+00	3.276420E+00
2.049410E+00	3.119190E+00	3.356290E+00
2.544200E+00	1.208940E+00	3.177840E+00
2.114310E+00	3.150000E+00	3.333960E+00
2.618540E+00	1.174590E+00	3.145720E+00
2.688320E+00	1.125130E+00	3.203780E+00
2.207330E+00	3.189170E+00	3.363770E+00
2.275980E+00	3.210470E+00	3.404630E+00
2.263030E+00	3.192830E+00	3.322780E+00
2.786690E+00	1.087330E+00	3.174940E+00
2.339220E+00	3.218770E+00	3.378170E+00
2.891000E+00	1.083860E+00	3.164380E+00
2.863600E+00	1.050160E+00	3.227150E+00
2.912490E+00	1.054000E+00	3.222060E+00
2.426040E+00	3.246440E+00	3.394960E+00
2.977810E+00	1.067610E+00	3.204160E+00
2.510050E+00	3.259790E+00	3.397310E+00
3.095170E+00	1.115690E+00	3.226920E+00
2.599580E+00	3.264950E+00	3.395520E+00
3.190450E+00	1.208540E+00	3.205300E+00
2.693150E+00	3.276920E+00	3.392950E+00
3.290540E+00	1.310390E+00	3.195240E+00
2.754300E+00	3.291180E+00	3.434380E+00
2.754640E+00	3.274500E+00	3.381000E+00
3.341670E+00	1.381000E+00	3.187880E+00
3.361630E+00	1.355630E+00	3.232310E+00
2.791020E+00	3.292110E+00	3.451190E+00
2.829140E+00	3.267520E+00	3.414270E+00
3.472600E+00	1.503770E+00	3.230520E+00
3.391920E+00	1.413200E+00	3.236030E+00
2.909640E+00	3.240510E+00	3.417500E+00
3.507340E+00	1.604770E+00	3.226170E+00
3.538000E+00	1.547430E+00	3.272030E+00
2.975590E+00	3.206340E+00	3.401110E+00
3.033520E+00	3.191470E+00	3.480910E+00
3.596780E+00	1.926230E+00	3.240110E+00
3.588370E+00	1.855200E+00	3.260960E+00
3.574100E+00	1.784550E+00	3.246170E+00
3.556600E+00	1.685420E+00	3.240920E+00
3.547880E+00	1.599010E+00	3.291030E+00
3.097950E+00	3.133500E+00	3.444480E+00
3.141660E+00	3.098980E+00	3.424440E+00
3.655080E+00	2.127210E+00	3.243120E+00
3.633680E+00	2.052930E+00	3.297490E+00
3.619290E+00	1.995930E+00	3.248670E+00
3.173980E+00	3.083090E+00	3.408870E+00
3.226430E+00	3.073770E+00	3.462570E+00
3.288890E+00	3.047340E+00	3.391380E+00
3.308800E+00	3.058850E+00	3.496970E+00
3.680810E+00	2.330970E+00	3.286890E+00
3.678360E+00	2.269420E+00	3.339470E+00
3.669500E+00	2.203310E+00	3.290850E+00
3.370260E+00	3.045270E+00	3.431180E+00
3.415490E+00	3.029380E+00	3.370570E+00
3.449790E+00	3.033610E+00	3.466050E+00
3.660230E+00	2.670550E+00	3.333290E+00
3.659910E+00	2.607900E+00	3.406610E+00
3.663170E+00	2.532810E+00	3.366050E+00
3.674250E+00	2.460610E+00	3.333260E+00
3.679870E+00	2.390410E+00	3.311640E+00
3.529490E+00	3.016930E+00	3.463690E+00
3.577430E+00	2.964110E+00	3.423150E+00
3.631910E+00	2.879410E+00	3.371810E+00
3.635250E+00	2.915370E+00	3.282760E+00
3.649870E+00	2.800640E+00	3.405090E+00
3.656430E+00	2.737090E+00	3.373140E+00
1.325070E+00	2.229360E+00	3.328160E+00
1.360140E+00	2.272070E+00	3.327890E+00
1.336280E+00	2.236520E+00	3.301500E+00
1.309950E+00	2.195030E+00	3.304480E+00
1.415790E+00	2.345400E+00	3.318470E+00
1.472020E+00	2.443710E+00	3.353040E+00
1.456620E+00	2.395520E+00	3.274230E+00
1.370330E+00	2.253860E+00	3.253720E+00
1.306820E+00	2.134890E+00	3.184380E+00
1.294180E+00	2.143040E+00	3.254910E+00
1.260600E+00	2.012670E+00	3.144510E+00
1.253450E+00	2.039580E+00	3.228040E+00
1.217910E+00	1.895540E+00	3.118830E+00
1.209210E+00	1.921180E+00	3.201960E+00
1.196330E+00	1.782340E+00	3.110020E+00
1.175190E+00	1.807650E+00	3.189980E+00
1.198700E+00	1.689400E+00	3.112180E+00
1.164030E+00	1.686550E+00	3.205800E+00
1.203930E+00	1.639750E+00	3.121490E+00
1.184880E+00	1.633410E+00	3.169850E+00
1.206410E+00	1.592580E+00	3.160050E+00
1.524170E+00	2.507300E+00	3.295240E+00
1.332850E+00	1.531990E+00	3.048910E+00
1.261040E+00	1.538800E+00	3.136100E+00
1.384230E+00	1.471440E+00	3.081000E+00
1.326510E+00	1.483090E+00	3.129190E+00
1.413040E+00	1.436270E+00	3.114620E+00
1.369760E+00	1.439280E+00	3.167080E+00
1.438090E+00	1.411860E+00	3.171850E+00
1.619950E+00	2.689790E+00	3.380940E+00
1.646970E+00	2.732590E+00	3.402030E+00
1.634800E+00	2.715830E+00	3.334630E+00
1.588430E+00	2.628790E+00	3.338810E+00
1.548050E+00	1.386110E+00	3.170270E+00
1.675740E+00	1.385780E+00	3.192730E+00
1.722920E+00	2.890160E+00	3.433240E+00
1.757470E+00	2.939920E+00	3.463650E+00
1.740590E+00	2.918250E+00	3.388790E+00
1.692630E+00	2.819820E+00	3.375350E+00
1.777710E+00	1.383730E+00	3.160960E+00
1.897460E+00	1.379100E+00	3.211420E+00
1.796950E+00	2.986650E+00	3.398650E+00
2.013570E+00	1.372020E+00	3.179670E+00
2.125850E+00	1.354580E+00	3.198310E+00
2.093630E+00	1.350400E+00	3.274750E+00
2.203360E+00	1.322760E+00	3.292700E+00
1.860480E+00	3.044750E+00	3.439860E+00
1.917980E+00	3.079510E+00	3.475940E+00
1.907300E+00	3.067070E+00	3.400060E+00
2.311600E+00	1.289980E+00	3.262870E+00
2.372060E+00	1.255450E+00	3.285020E+00
1.964800E+00	3.095340E+00	3.433310E+00
2.438150E+00	1.222230E+00	3.325760E+00
2.044300E+00	3.135760E+00	3.456850E+00
2.535320E+00	1.184050E+00	3.294810E+00
2.119690E+00	3.179930E+00	3.472740E+00
2.177390E+00	3.208680E+00	3.511900E+00
2.168110E+00	3.193320E+00	3.430810E+00
2.618910E+00	1.143190E+00	3.255870E+00
2.720990E+00	1.062470E+00	3.310960E+00
2.244660E+00	3.219100E+00	3.483850E+00
2.813800E+00	1.027340E+00	3.281660E+00
2.780150E+00	1.013850E+00	3.333790E+00
2.823600E+00	9.936880E-01	3.348350E+00
2.335130E+00	3.238130E+00	3.489720E+00
2.915730E+00	1.011690E+00	3.304660E+00
2.419160E+00	3.261620E+00	3.495510E+00
3.042700E+00	1.036400E+00	3.288800E+00
3.007740E+00	9.883000E-01	3.352270E+00
3.070470E+00	1.018640E+00	3.358550E+00
2.509410E+00	3.281900E+00	3.506770E+00
3.099450E+00	1.072600E+00	3.286970E+00
3.102570E+00	1.053470E+00	3.328570E+00
2.597740E+00	3.287120E+00	3.516400E+00
3.195790E+00	1.148890E+00	3.285300E+00
3.148210E+00	1.091550E+00	3.314370E+00
2.683980E+00	3.301870E+00	3.517490E+00
3.281720E+00	1.231190E+00	3.325630E+00
2.773380E+00	3.309870E+00	3.520080E+00
3.396720E+00	1.342180E+00	3.310840E+00
2.834840E+00	3.309030E+00	3.576680E+00
2.834670E+00	3.299690E+00	3.513250E+00
3.444310E+00	1.422850E+00	3.295630E+00
3.459600E+00	1.400120E+00	3.345980E+00
2.863050E+00	3.302950E+00	3.568910E+00
2.901410E+00	3.276120E+00	3.553550E+00
3.570020E+00	1.518460E+00	3.350270E+00
3.498490E+00	1.449180E+00	3.344470E+00
2.974730E+00	3.228630E+00	3.518870E+00
3.028610E+00	3.198910E+00	3.588550E+00
3.606540E+00	1.887640E+00	3.313960E+00
3.605840E+00	1.814370E+00	3.323590E+00
3.618700E+00	1.721130E+00	3.334760E+00
3.596390E+00	1.630640E+00	3.356540E+00
3.646430E+00	1.673770E+00	3.395920E+00
3.077770E+00	3.162890E+00	3.563300E+00
3.127440E+00	3.120910E+00	3.550880E+00
3.160430E+00	3.098910E+00	3.480630E+00
3.188490E+00	3.093720E+00	3.584090E+00
3.662390E+00	2.126730E+00	3.368140E+00
3.656850E+00	2.047140E+00	3.383300E+00
3.631310E+00	1.964620E+00	3.349850E+00
3.643070E+00	1.860890E+00	3.390760E+00
3.642210E+00	1.767910E+00	3.400820E+00
3.650680E+00	1.711370E+00	3.398050E+00
3.256930E+00	3.069700E+00	3.560940E+00
3.317280E+00	3.064250E+00	3.599140E+00
3.692390E+00	2.335220E+00	3.389450E+00
3.699280E+00	2.265510E+00	3.454730E+00
3.687000E+00	2.206590E+00	3.392610E+00
3.385580E+00	3.060010E+00	3.534480E+00
3.451390E+00	3.051900E+00	3.586560E+00
3.664550E+00	2.687810E+00	3.454710E+00
3.661030E+00	2.621730E+00	3.537330E+00
3.673050E+00	2.546210E+00	3.490640E+00
3.691790E+00	2.477210E+00	3.448440E+00
3.696500E+00	2.406390E+00	3.419200E+00
3.514500E+00	3.039560E+00	3.543130E+00
3.579230E+00	2.998060E+00	3.567160E+00
3.624030E+00	2.916300E+00	3.524710E+00
3.646440E+00	2.835640E+00	3.504980E+00
3.656320E+00	2.760740E+00	3.486820E+00
1.427030E+00	2.404410E+00	3.493410E+00
1.478550E+00	2.474130E+00	3.508690E+00
1.436310E+00	2.408660E+00	3.456340E+00
1.411200E+00	2.356750E+00	3.390070E+00
1.391610E+00	2.337190E+00	3.462490E+00
1.317670E+00	2.215430E+00	3.385830E+00
1.255750E+00	2.087200E+00	3.313620E+00
1.244430E+00	2.081970E+00	3.391160E+00
1.205400E+00	1.952910E+00	3.284290E+00
1.202620E+00	1.978170E+00	3.363890E+00
1.161760E+00	1.836770E+00	3.269830E+00
1.152000E+00	1.864250E+00	3.347070E+00
1.146530E+00	1.736860E+00	3.263960E+00
1.124650E+00	1.741740E+00	3.357010E+00
1.143170E+00	1.683210E+00	3.269890E+00
1.129990E+00	1.681520E+00	3.319590E+00
1.137680E+00	1.636490E+00	3.305260E+00
1.481860E+00	2.465430E+00	3.432200E+00
1.535420E+00	2.542920E+00	3.478750E+00
1.169460E+00	1.576500E+00	3.269790E+00
1.212360E+00	1.542810E+00	3.219700E+00
1.203880E+00	1.524970E+00	3.276030E+00
1.241840E+00	1.497750E+00	3.258430E+00
1.579100E+00	2.615550E+00	3.481070E+00
1.620110E+00	2.695360E+00	3.518970E+00
1.610910E+00	2.672090E+00	3.431340E+00
1.548870E+00	2.556590E+00	3.404360E+00
1.306390E+00	1.462710E+00	3.220390E+00
1.379130E+00	1.407010E+00	3.293140E+00
1.467450E+00	1.391070E+00	3.249880E+00
1.456250E+00	1.380850E+00	3.309150E+00
1.526130E+00	1.369840E+00	3.301820E+00
1.704830E+00	2.857600E+00	3.586540E+00
1.730610E+00	2.911070E+00	3.580720E+00
1.718740E+00	2.864250E+00	3.501930E+00
1.667290E+00	2.760140E+00	3.467340E+00
1.676080E+00	2.783570E+00	3.555700E+00
1.741710E+00	1.380280E+00	3.258260E+00
1.656680E+00	1.372280E+00	3.296470E+00
1.749890E+00	1.367370E+00	3.321170E+00
1.758690E+00	2.962000E+00	3.629070E+00
1.803160E+00	3.010290E+00	3.605480E+00
1.764690E+00	2.950680E+00	3.547150E+00
1.828340E+00	1.367240E+00	3.300920E+00
1.817150E+00	3.009220E+00	3.511980E+00
1.847420E+00	3.051450E+00	3.593310E+00
1.993790E+00	1.351550E+00	3.331410E+00
2.122790E+00	1.325210E+00	3.358950E+00
2.215660E+00	1.291450E+00	3.425230E+00
1.885250E+00	3.067510E+00	3.538160E+00
2.315760E+00	1.263740E+00	3.385490E+00
2.366810E+00	1.247500E+00	3.329300E+00
1.974080E+00	3.110460E+00	3.565000E+00
2.395560E+00	1.223240E+00	3.395290E+00
2.464180E+00	1.188050E+00	3.457570E+00
2.054060E+00	3.155910E+00	3.587690E+00
2.099780E+00	3.192160E+00	3.610330E+00
2.091950E+00	3.172460E+00	3.539520E+00
2.534920E+00	1.150710E+00	3.417210E+00
2.141130E+00	3.204390E+00	3.568320E+00
2.616680E+00	1.098850E+00	3.372160E+00
2.692330E+00	1.038830E+00	3.444430E+00
2.229140E+00	3.235280E+00	3.614590E+00
2.769960E+00	9.994690E-01	3.396650E+00
2.853820E+00	9.629790E-01	3.437630E+00
2.324590E+00	3.247960E+00	3.590590E+00
2.950170E+00	9.661670E-01	3.409670E+00
2.915470E+00	9.472100E-01	3.462240E+00
2.971240E+00	9.391930E-01	3.491070E+00
2.412530E+00	3.273210E+00	3.599160E+00
3.047490E+00	9.805790E-01	3.436190E+00
2.506040E+00	3.288400E+00	3.617000E+00
3.147290E+00	1.055960E+00	3.408040E+00
2.595940E+00	3.296240E+00	3.633730E+00
3.224260E+00	1.141910E+00	3.369140E+00
3.239250E+00	1.124600E+00	3.455650E+00
2.676780E+00	3.309800E+00	3.640010E+00
3.268060E+00	1.190820E+00	3.382660E+00
3.266660E+00	1.172850E+00	3.419970E+00
2.753870E+00	3.312700E+00	3.641650E+00
3.389230E+00	1.274090E+00	3.450340E+00
3.299400E+00	1.213140E+00	3.412000E+00
2.820420E+00	3.310280E+00	3.646560E+00
3.489490E+00	1.390860E+00	3.425660E+00
2.869720E+00	3.298930E+00	3.632780E+00
2.918310E+00	3.274030E+00	3.700810E+00
3.545850E+00	1.455100E+00	3.413360E+00
3.554590E+00	1.436210E+00	3.461360E+00
2.985490E+00	3.219780E+00	3.664420E+00
3.031050E+00	3.194040E+00	3.651680E+00
3.648380E+00	1.630340E+00	3.430350E+00
3.627610E+00	1.564370E+00	3.440620E+00
3.608850E+00	1.477790E+00	3.471980E+00
3.059200E+00	3.173140E+00	3.637610E+00
3.108810E+00	3.128990E+00	3.664760E+00
3.182990E+00	3.102220E+00	3.704320E+00
3.676640E+00	2.081630E+00	3.447420E+00
3.677040E+00	2.008170E+00	3.449180E+00
3.676560E+00	1.917830E+00	3.465210E+00
3.684100E+00	1.807410E+00	3.497820E+00
3.692490E+00	1.878020E+00	3.517320E+00
3.676010E+00	1.687120E+00	3.468220E+00
3.666380E+00	1.605050E+00	3.488700E+00
3.247750E+00	3.075580E+00	3.654200E+00
3.316010E+00	3.080600E+00	3.698220E+00
3.701690E+00	2.353080E+00	3.519390E+00
3.702440E+00	2.267800E+00	3.583470E+00
3.697440E+00	2.163570E+00	3.506510E+00
3.686420E+00	2.056190E+00	3.528190E+00
3.697310E+00	1.974460E+00	3.526740E+00
3.696110E+00	1.916230E+00	3.533260E+00
3.385880E+00	3.066970E+00	3.642960E+00
3.451900E+00	3.069650E+00	3.683160E+00
3.655410E+00	2.707710E+00	3.592930E+00
3.662250E+00	2.633120E+00	3.662480E+00
3.669190E+00	2.557330E+00	3.612230E+00
3.691360E+00	2.481620E+00	3.572270E+00
3.698520E+00	2.424810E+00	3.511630E+00
3.527440E+00	3.054660E+00	3.651530E+00
3.588240E+00	3.025050E+00	3.678080E+00
3.606980E+00	2.986100E+00	3.639900E+00
3.627810E+00	2.941560E+00	3.633630E+00
3.644990E+00	2.858100E+00	3.651960E+00
3.649290E+00	2.918250E+00	3.678740E+00
3.647000E+00	2.782690E+00	3.582000E+00
3.622220E+00	2.986100E+00	3.693940E+00
3.644220E+00	2.949880E+00	3.696190E+00
1.423710E+00	2.465040E+00	3.669650E+00
1.464450E+00	2.512890E+00	3.653550E+00
1.427290E+00	2.461110E+00	3.619920E+00
1.408700E+00	2.393300E+00	3.551380E+00
1.383070E+00	2.397310E+00	3.639520E+00
1.336470E+00	2.253570E+00	3.502640E+00
1.339550E+00	2.291800E+00	3.597120E+00
1.261220E+00	2.128510E+00	3.465030E+00
1.272640E+00	2.172160E+00	3.556570E+00
1.208070E+00	2.005780E+00	3.442160E+00
1.218040E+00	2.046930E+00	3.524740E+00
1.154740E+00	1.892450E+00	3.424070E+00
1.168280E+00	1.928890E+00	3.504920E+00
1.120430E+00	1.794080E+00	3.412480E+00
1.118360E+00	1.809690E+00	3.505400E+00
1.112940E+00	1.740110E+00	3.415220E+00
1.110860E+00	1.744540E+00	3.460120E+00
1.110320E+00	1.693400E+00	3.447680E+00
1.480360E+00	2.508820E+00	3.592440E+00
1.528890E+00	2.598890E+00	3.667540E+00
1.116720E+00	1.620510E+00	3.417430E+00
1.136630E+00	1.584010E+00	3.361090E+00
1.134880E+00	1.566690E+00	3.418890E+00
1.158360E+00	1.536220E+00	3.397630E+00
1.556860E+00	2.605610E+00	3.561340E+00
1.578000E+00	2.672110E+00	3.635780E+00
1.207850E+00	1.493940E+00	3.354230E+00
1.282130E+00	1.437240E+00	3.338980E+00
1.250160E+00	1.433200E+00	3.456510E+00
1.327850E+00	1.402300E+00	3.367460E+00
1.304360E+00	1.401320E+00	3.418760E+00
1.366750E+00	1.382130E+00	3.416260E+00
1.606890E+00	2.712020E+00	3.650950E+00
1.635050E+00	2.747870E+00	3.668920E+00
1.620560E+00	2.722630E+00	3.605550E+00
1.465340E+00	1.363150E+00	3.389490E+00
1.596350E+00	1.347030E+00	3.397970E+00
1.542310E+00	1.332940E+00	3.505100E+00
1.658360E+00	1.331060E+00	3.488220E+00
1.719480E+00	2.904150E+00	3.653530E+00
1.678320E+00	2.815080E+00	3.653210E+00
1.764050E+00	1.345390E+00	3.416170E+00
1.797730E+00	3.011750E+00	3.691800E+00
1.759850E+00	2.957740E+00	3.718000E+00
1.888850E+00	1.343560E+00	3.391740E+00
1.897750E+00	1.327640E+00	3.467860E+00
1.980170E+00	1.329290E+00	3.441500E+00
1.843740E+00	3.058710E+00	3.676570E+00
2.105590E+00	1.309720E+00	3.468590E+00
2.225050E+00	1.262580E+00	3.534830E+00
1.900430E+00	3.093490E+00	3.643460E+00
2.310320E+00	1.244340E+00	3.510700E+00
1.971670E+00	3.140370E+00	3.711700E+00
2.028770E+00	3.175360E+00	3.726690E+00
2.019520E+00	3.155960E+00	3.656730E+00
2.392190E+00	1.212540E+00	3.486820E+00
2.468140E+00	1.157240E+00	3.571710E+00
2.075170E+00	3.196110E+00	3.689310E+00
2.538390E+00	1.119100E+00	3.537070E+00
2.145980E+00	3.226800E+00	3.668920E+00
2.610310E+00	1.075310E+00	3.494360E+00
2.682760E+00	1.011980E+00	3.562860E+00
2.220170E+00	3.268610E+00	3.740710E+00
2.297980E+00	3.292270E+00	3.753140E+00
2.262740E+00	3.268170E+00	3.692020E+00
2.760120E+00	9.762680E-01	3.506180E+00
2.825480E+00	9.315080E-01	3.565800E+00
2.313100E+00	3.271680E+00	3.678540E+00
2.367560E+00	3.308220E+00	3.754150E+00
2.901060E+00	9.324400E-01	3.526780E+00
2.971770E+00	9.168790E-01	3.589010E+00
2.395590E+00	3.295380E+00	3.690640E+00
2.411400E+00	3.321930E+00	3.754140E+00
3.049610E+00	9.524090E-01	3.549920E+00
2.447880E+00	3.330430E+00	3.759700E+00
2.493530E+00	3.320150E+00	3.725390E+00
3.130110E+00	1.013050E+00	3.518500E+00
2.590870E+00	3.324730E+00	3.746990E+00
3.205470E+00	1.066480E+00	3.504620E+00
2.673590E+00	3.339750E+00	3.755410E+00
3.270400E+00	1.143870E+00	3.562620E+00
3.301010E+00	1.194550E+00	3.477440E+00
3.358990E+00	1.231090E+00	3.562050E+00
2.746030E+00	3.346920E+00	3.752010E+00
3.443510E+00	1.287990E+00	3.568800E+00
2.809430E+00	3.336180E+00	3.749670E+00
3.504730E+00	1.346420E+00	3.537380E+00
2.867450E+00	3.316920E+00	3.737550E+00
2.917860E+00	3.309950E+00	3.814900E+00
3.559620E+00	1.424740E+00	3.519790E+00
2.964030E+00	3.263200E+00	3.772390E+00
3.024790E+00	3.227880E+00	3.788770E+00
3.047530E+00	3.184610E+00	3.698410E+00
3.079320E+00	3.172110E+00	3.756380E+00
3.662150E+00	1.538830E+00	3.532030E+00
3.635600E+00	1.469820E+00	3.578840E+00
3.134920E+00	3.140290E+00	3.768230E+00
3.183920E+00	3.126340E+00	3.771790E+00
3.712270E+00	1.862170E+00	3.579630E+00
3.717450E+00	1.782860E+00	3.596350E+00
3.703460E+00	1.708190E+00	3.578260E+00
3.689080E+00	1.616510E+00	3.563660E+00
3.243240E+00	3.107930E+00	3.758310E+00
3.314280E+00	3.107280E+00	3.766250E+00
3.714730E+00	2.362610E+00	3.677120E+00
3.701670E+00	2.412630E+00	3.589800E+00
3.707430E+00	2.446390E+00	3.658130E+00
3.721210E+00	2.266990E+00	3.688940E+00
3.718320E+00	2.189860E+00	3.648910E+00
3.710090E+00	2.092220E+00	3.622820E+00
3.718090E+00	1.998180E+00	3.607940E+00
3.711270E+00	1.933370E+00	3.584300E+00
3.390060E+00	3.101780E+00	3.755610E+00
3.514590E+00	3.101460E+00	3.773570E+00
3.655760E+00	2.719330E+00	3.753160E+00
3.648800E+00	2.769750E+00	3.664080E+00
3.649010E+00	2.802180E+00	3.740080E+00
3.662580E+00	2.634930E+00	3.761970E+00
3.673780E+00	2.574320E+00	3.718230E+00
3.696550E+00	2.510700E+00	3.682200E+00
3.566300E+00	3.099100E+00	3.777280E+00
3.570470E+00	3.076410E+00	3.740350E+00
3.649460E+00	2.930090E+00	3.750110E+00
3.646540E+00	2.867710E+00	3.794420E+00
3.584480E+00	3.086630E+00	3.779970E+00
3.606460E+00	3.043580E+00	3.785240E+00
3.636900E+00	2.978960E+00	3.745170E+00
1.332520E+00	2.298890E+00	3.741400E+00
1.359250E+00	2.350710E+00	3.751020E+00
1.343920E+00	2.315960E+00	3.687840E+00
1.287290E+00	2.207260E+00	3.644990E+00
1.303630E+00	2.234320E+00	3.724960E+00
1.230670E+00	2.089750E+00	3.610940E+00
1.248390E+00	2.127470E+00	3.695420E+00
1.181910E+00	1.969450E+00	3.588460E+00
1.202160E+00	2.010620E+00	3.672200E+00
1.134120E+00	1.870370E+00	3.572830E+00
1.146770E+00	1.887390E+00	3.674190E+00
1.113670E+00	1.813300E+00	3.570200E+00
1.117350E+00	1.817510E+00	3.623780E+00
1.109390E+00	1.764250E+00	3.601080E+00
1.469120E+00	2.509970E+00	3.728870E+00
1.395440E+00	2.414680E+00	3.714160E+00
1.108630E+00	1.707770E+00	3.542660E+00
1.108270E+00	1.643470E+00	3.517760E+00
1.107320E+00	1.629990E+00	3.627910E+00
1.119040E+00	1.585370E+00	3.564880E+00
1.533000E+00	2.605300E+00	3.759140E+00
1.572580E+00	2.668970E+00	3.764910E+00
1.554550E+00	2.646110E+00	3.720560E+00
1.145360E+00	1.542380E+00	3.500580E+00
1.194350E+00	1.484030E+00	3.485940E+00
1.186340E+00	1.492990E+00	3.601800E+00
1.228640E+00	1.450320E+00	3.520390E+00
1.219770E+00	1.457490E+00	3.571160E+00
1.256110E+00	1.422400E+00	3.563990E+00
1.595130E+00	2.697740E+00	3.704700E+00
1.623910E+00	2.730430E+00	3.803960E+00
1.322100E+00	1.388060E+00	3.518680E+00
1.433140E+00	1.356910E+00	3.515340E+00
1.390080E+00	1.349590E+00	3.624760E+00
1.493320E+00	1.329440E+00	3.554850E+00
1.467820E+00	1.326780E+00	3.601460E+00
1.536140E+00	1.304550E+00	3.606280E+00
1.672350E+00	2.788780E+00	3.809770E+00
1.695130E+00	2.821100E+00	3.794520E+00
1.665820E+00	2.783270E+00	3.742170E+00
1.742720E+00	1.316400E+00	3.531670E+00
1.651390E+00	1.298870E+00	3.591790E+00
1.788280E+00	1.279460E+00	3.620420E+00
1.726110E+00	2.881000E+00	3.774370E+00
1.859480E+00	1.302740E+00	3.544600E+00
1.960350E+00	1.270420E+00	3.604920E+00
1.890720E+00	1.260280E+00	3.630320E+00
1.990630E+00	1.250040E+00	3.677600E+00
1.806220E+00	3.005170E+00	3.782310E+00
1.771290E+00	2.957970E+00	3.795070E+00
2.009680E+00	1.297950E+00	3.544030E+00
2.054710E+00	1.255280E+00	3.636210E+00
1.841040E+00	3.049560E+00	3.760170E+00
2.171370E+00	1.231290E+00	3.632770E+00
1.906310E+00	3.103810E+00	3.781090E+00
2.300160E+00	1.210600E+00	3.624540E+00
2.022570E+00	3.174710E+00	3.797490E+00
1.973760E+00	3.147510E+00	3.809710E+00
2.388850E+00	1.176200E+00	3.599250E+00
2.471270E+00	1.130820E+00	3.685340E+00
2.066290E+00	3.202130E+00	3.775910E+00
2.541720E+00	1.086300E+00	3.650740E+00
2.136510E+00	3.245390E+00	3.801310E+00
2.609970E+00	1.041270E+00	3.610090E+00
2.682890E+00	9.905070E-01	3.679620E+00
2.281770E+00	3.296720E+00	3.841000E+00
2.214200E+00	3.280470E+00	3.841530E+00
2.752650E+00	9.515030E-01	3.623120E+00
2.821100E+00	9.080430E-01	3.678840E+00
2.357460E+00	3.316710E+00	3.842180E+00
2.893860E+00	9.100990E-01	3.630910E+00
2.972650E+00	8.957200E-01	3.696430E+00
2.436650E+00	3.339450E+00	3.833520E+00
3.050500E+00	9.298080E-01	3.659170E+00
2.503000E+00	3.351950E+00	3.879950E+00
2.501540E+00	3.346500E+00	3.820240E+00
3.127420E+00	9.902530E-01	3.626850E+00
2.535150E+00	3.351310E+00	3.875380E+00
2.580290E+00	3.344430E+00	3.872310E+00
3.208400E+00	1.048160E+00	3.595370E+00
2.668060E+00	3.354410E+00	3.870660E+00
3.332940E+00	1.207150E+00	3.664210E+00
3.267690E+00	1.117710E+00	3.679360E+00
2.748740E+00	3.361070E+00	3.872680E+00
3.428740E+00	1.275200E+00	3.656330E+00
2.797650E+00	3.355810E+00	3.835230E+00
3.506070E+00	1.344760E+00	3.642230E+00
2.856850E+00	3.342530E+00	3.860270E+00
2.917580E+00	3.316950E+00	3.931950E+00
3.564000E+00	1.417570E+00	3.617570E+00
2.972800E+00	3.277550E+00	3.871430E+00
3.039070E+00	3.249850E+00	3.904030E+00
3.090880E+00	3.192260E+00	3.834680E+00
3.680150E+00	1.539690E+00	3.634980E+00
3.640780E+00	1.468130E+00	3.679630E+00
3.109590E+00	3.208610E+00	3.918630E+00
3.159690E+00	3.193010E+00	3.916790E+00
3.178240E+00	3.163070E+00	3.843440E+00
3.740150E+00	1.812270E+00	3.658160E+00
3.732200E+00	1.728750E+00	3.675080E+00
3.747970E+00	1.782300E+00	3.716630E+00
3.714530E+00	1.629950E+00	3.665780E+00
3.216340E+00	3.186940E+00	3.920230E+00
3.286310E+00	3.175630E+00	3.940390E+00
3.301060E+00	3.140440E+00	3.849610E+00
3.706000E+00	2.463420E+00	3.769230E+00
3.711210E+00	2.383150E+00	3.832050E+00
3.720310E+00	2.295760E+00	3.786140E+00
3.725160E+00	2.208780E+00	3.761740E+00
3.727450E+00	2.116660E+00	3.734580E+00
3.733920E+00	2.017030E+00	3.711850E+00
3.735850E+00	1.901610E+00	3.680190E+00
3.748070E+00	1.826920E+00	3.710850E+00
3.356940E+00	3.163310E+00	3.926700E+00
3.416640E+00	3.157840E+00	3.980340E+00
3.429560E+00	3.127820E+00	3.878490E+00
3.639820E+00	2.799970E+00	3.845910E+00
3.639330E+00	2.736080E+00	3.914190E+00
3.652850E+00	2.661810E+00	3.857510E+00
3.663260E+00	2.584640E+00	3.827470E+00
3.689650E+00	2.532600E+00	3.766880E+00
3.486650E+00	3.134920E+00	3.963420E+00
3.545330E+00	3.101020E+00	3.899750E+00
3.574410E+00	3.094550E+00	3.811940E+00
3.590360E+00	3.077370E+00	3.852310E+00
3.629560E+00	2.939600E+00	3.895790E+00
3.632010E+00	2.984080E+00	3.810530E+00
3.612000E+00	3.020170E+00	3.876940E+00
3.635280E+00	2.862460E+00	3.897580E+00
3.605680E+00	3.055130E+00	3.855960E+00
1.318370E+00	2.300290E+00	3.880400E+00
1.348140E+00	2.361910E+00	3.866610E+00
1.328090E+00	2.293170E+00	3.801990E+00
1.266800E+00	2.172200E+00	3.779050E+00
1.284590E+00	2.221800E+00	3.862090E+00
1.220390E+00	2.059470E+00	3.754690E+00
1.239990E+00	2.119660E+00	3.844630E+00
1.180360E+00	1.956700E+00	3.739430E+00
1.203740E+00	2.012080E+00	3.824750E+00
1.150840E+00	1.896920E+00	3.741660E+00
1.166150E+00	1.920870E+00	3.809760E+00
1.136450E+00	1.850920E+00	3.775730E+00
1.384020E+00	2.425660E+00	3.901580E+00
1.436850E+00	2.488160E+00	3.884450E+00
1.403200E+00	2.424210E+00	3.810540E+00
1.122140E+00	1.766310E+00	3.729680E+00
1.110730E+00	1.690580E+00	3.663980E+00
1.120640E+00	1.697190E+00	3.741180E+00
1.110500E+00	1.642970E+00	3.688050E+00
1.118920E+00	1.656400E+00	3.744980E+00
1.118250E+00	1.611340E+00	3.728690E+00
1.483240E+00	2.547790E+00	3.922360E+00
1.524850E+00	2.609060E+00	3.909160E+00
1.494880E+00	2.546980E+00	3.836540E+00
1.151800E+00	1.534000E+00	3.620730E+00
1.138630E+00	1.560040E+00	3.708680E+00
1.174850E+00	1.508720E+00	3.653960E+00
1.169060E+00	1.519410E+00	3.694210E+00
1.195650E+00	1.487980E+00	3.697900E+00
1.560530E+00	2.657730E+00	3.849990E+00
1.240220E+00	1.430520E+00	3.678560E+00
1.302210E+00	1.378890E+00	3.636620E+00
1.285270E+00	1.386050E+00	3.697960E+00
1.350830E+00	1.355020E+00	3.672220E+00
1.326310E+00	1.363200E+00	3.716410E+00
1.390220E+00	1.338740E+00	3.720860E+00
1.625360E+00	2.740210E+00	3.908550E+00
1.668460E+00	2.799410E+00	3.915400E+00
1.659040E+00	2.778840E+00	3.857950E+00
1.490490E+00	1.297780E+00	3.716140E+00
1.593270E+00	1.269710E+00	3.685320E+00
1.569610E+00	1.262290E+00	3.747850E+00
1.633160E+00	1.253830E+00	3.763880E+00
1.696780E+00	2.833950E+00	3.862530E+00
1.724610E+00	1.264620E+00	3.717760E+00
1.737800E+00	2.914410E+00	3.909750E+00
1.774940E+00	2.971380E+00	3.910290E+00
1.761740E+00	2.945520E+00	3.849020E+00
1.883570E+00	1.246470E+00	3.722390E+00
2.023070E+00	1.235580E+00	3.761370E+00
1.797630E+00	2.994390E+00	3.860150E+00
2.123450E+00	1.221390E+00	3.725000E+00
1.853960E+00	3.063180E+00	3.878640E+00
2.185330E+00	1.210580E+00	3.702330E+00
2.210540E+00	1.201360E+00	3.739960E+00
1.919310E+00	3.126380E+00	3.905980E+00
1.965150E+00	3.165610E+00	3.933050E+00
1.954920E+00	3.144070E+00	3.864330E+00
2.283170E+00	1.190460E+00	3.745560E+00
2.218520E+00	1.207430E+00	3.706900E+00
2.009400E+00	3.182720E+00	3.891220E+00
2.387840E+00	1.154350E+00	3.717530E+00
2.475670E+00	1.109050E+00	3.802420E+00
2.073180E+00	3.217140E+00	3.863720E+00
2.545350E+00	1.068920E+00	3.768470E+00
2.136730E+00	3.268750E+00	3.945390E+00
2.201310E+00	3.304950E+00	3.975750E+00
2.187130E+00	3.280950E+00	3.898550E+00
2.613360E+00	1.025780E+00	3.728110E+00
2.689120E+00	9.745930E-01	3.800950E+00
2.257490E+00	3.310460E+00	3.941510E+00
2.755510E+00	9.325740E-01	3.744190E+00
2.823890E+00	8.957060E-01	3.782160E+00
2.340290E+00	3.328320E+00	3.944110E+00
2.893480E+00	8.909420E-01	3.739510E+00
2.973850E+00	8.798360E-01	3.806190E+00
2.415010E+00	3.348370E+00	3.942670E+00
3.052320E+00	9.118210E-01	3.769490E+00
2.486540E+00	3.359040E+00	3.945550E+00
3.129070E+00	9.726280E-01	3.737760E+00
2.544370E+00	3.355650E+00	3.937510E+00
2.600350E+00	3.366950E+00	4.012220E+00
3.208020E+00	1.032370E+00	3.704060E+00
2.662620E+00	3.366000E+00	3.984690E+00
3.322910E+00	1.191110E+00	3.769680E+00
3.270020E+00	1.100200E+00	3.784980E+00
2.730110E+00	3.368800E+00	3.976960E+00
3.409900E+00	1.262430E+00	3.754150E+00
2.788700E+00	3.362280E+00	3.976550E+00
2.812840E+00	3.353190E+00	3.917300E+00
2.860120E+00	3.358250E+00	4.009590E+00
3.497860E+00	1.355770E+00	3.754740E+00
2.924290E+00	3.337880E+00	4.014210E+00
3.568590E+00	1.419780E+00	3.710700E+00
2.982090E+00	3.303610E+00	3.992680E+00
3.074790E+00	3.274870E+00	4.008190E+00
3.683620E+00	1.547920E+00	3.771810E+00
3.630430E+00	1.465710E+00	3.743640E+00
3.128840E+00	3.274850E+00	4.040970E+00
3.153300E+00	3.226800E+00	3.980560E+00
3.743940E+00	1.737650E+00	3.752030E+00
3.735380E+00	1.657010E+00	3.759320E+00
3.730700E+00	1.613260E+00	3.801870E+00
3.183320E+00	3.275060E+00	4.053030E+00
3.244740E+00	3.266360E+00	4.071670E+00
3.240650E+00	3.221110E+00	4.002530E+00
3.708660E+00	2.477070E+00	3.930950E+00
3.688460E+00	2.524620E+00	3.843540E+00
3.673710E+00	2.564460E+00	3.926910E+00
3.722310E+00	2.386170E+00	3.936570E+00
3.730270E+00	2.314930E+00	3.898120E+00
3.737070E+00	2.229890E+00	3.869460E+00
3.738770E+00	2.138280E+00	3.843940E+00
3.739620E+00	2.043840E+00	3.820760E+00
3.751720E+00	1.940340E+00	3.805090E+00
3.756660E+00	1.812890E+00	3.789360E+00
3.753940E+00	1.709400E+00	3.815650E+00
3.748430E+00	1.648280E+00	3.819200E+00
3.296160E+00	3.241340E+00	4.060850E+00
3.340740E+00	3.201350E+00	4.006780E+00
3.417370E+00	3.196190E+00	4.068110E+00
3.630220E+00	2.825510E+00	3.984420E+00
3.627850E+00	2.757650E+00	4.067970E+00
3.645670E+00	2.678990E+00	3.981910E+00
3.653530E+00	2.619280E+00	3.917270E+00
3.487420E+00	3.165720E+00	4.048340E+00
3.544780E+00	3.121530E+00	4.023160E+00
3.593070E+00	3.039800E+00	4.001160E+00
3.592180E+00	3.060590E+00	3.899550E+00
3.622480E+00	2.952920E+00	4.053860E+00
3.630420E+00	2.892090E+00	3.976510E+00
1.349440E+00	2.355060E+00	3.941400E+00
1.312740E+00	2.268530E+00	3.932310E+00
1.281000E+00	2.186330E+00	3.938840E+00
1.238850E+00	2.079900E+00	3.924040E+00
1.204750E+00	1.976290E+00	3.907690E+00
1.164890E+00	1.872220E+00	3.909100E+00
1.130790E+00	1.806320E+00	3.829880E+00
1.143590E+00	1.804660E+00	3.894170E+00
1.137150E+00	1.762980E+00	3.866240E+00
1.436330E+00	2.479950E+00	3.958570E+00
1.385510E+00	2.420750E+00	3.953630E+00
1.135950E+00	1.694900E+00	3.843670E+00
1.131720E+00	1.627990E+00	3.823480E+00
1.136440E+00	1.587520E+00	3.798900E+00
1.152540E+00	1.596710E+00	3.876780E+00
1.172030E+00	1.557750E+00	3.863500E+00
1.523390E+00	2.597110E+00	3.968320E+00
1.494090E+00	2.545790E+00	3.988680E+00
1.190820E+00	1.511790E+00	3.790880E+00
1.221080E+00	1.468580E+00	3.767430E+00
1.234050E+00	1.477570E+00	3.850830E+00
1.256350E+00	1.434480E+00	3.814580E+00
1.578610E+00	2.672170E+00	3.978860E+00
1.288170E+00	1.388750E+00	3.767970E+00
1.355040E+00	1.348570E+00	3.815170E+00
1.428360E+00	1.313710E+00	3.796200E+00
1.429190E+00	1.306940E+00	3.895340E+00
1.494230E+00	1.277650E+00	3.847040E+00
1.662080E+00	2.783770E+00	3.970250E+00
1.634370E+00	2.741700E+00	3.991660E+00
1.588470E+00	1.250560E+00	3.841690E+00
1.723070E+00	1.242800E+00	3.845370E+00
1.708210E+00	2.849910E+00	3.986640E+00
1.832960E+00	1.232280E+00	3.821090E+00
1.822250E+00	1.221230E+00	3.897880E+00
1.907990E+00	1.212210E+00	3.904820E+00
1.778620E+00	2.969450E+00	3.985320E+00
1.749410E+00	2.920280E+00	4.005130E+00
1.987850E+00	1.221290E+00	3.849470E+00
1.812320E+00	3.019330E+00	3.951180E+00
2.117080E+00	1.195840E+00	3.838310E+00
1.867420E+00	3.079970E+00	4.022980E+00
1.914660E+00	3.131800E+00	4.048010E+00
1.896540E+00	3.114980E+00	3.971820E+00
2.217700E+00	1.184590E+00	3.813170E+00
1.949520E+00	3.162500E+00	4.009030E+00
2.307850E+00	1.155560E+00	3.867070E+00
2.007530E+00	3.203040E+00	3.996760E+00
2.396710E+00	1.120500E+00	3.851970E+00
2.490360E+00	1.091430E+00	3.902940E+00
2.066120E+00	3.235610E+00	3.972330E+00
2.549490E+00	1.053150E+00	3.887380E+00
2.189340E+00	3.312910E+00	4.055830E+00
2.124940E+00	3.280990E+00	4.062010E+00
2.622400E+00	1.008310E+00	3.855560E+00
2.694130E+00	9.668900E-01	3.892020E+00
2.256710E+00	3.334490E+00	4.054900E+00
2.777830E+00	9.086450E-01	3.901630E+00
2.329820E+00	3.347340E+00	4.053200E+00
2.888730E+00	8.820030E-01	3.855680E+00
2.400090E+00	3.365580E+00	4.048370E+00
2.468360E+00	3.380870E+00	4.044400E+00
3.134360E+00	9.589040E-01	3.852560E+00
3.054520E+00	8.919660E-01	3.876000E+00
2.537830E+00	3.379690E+00	4.037840E+00
2.595420E+00	3.374630E+00	4.126740E+00
3.215660E+00	1.020340E+00	3.813520E+00
2.663510E+00	3.382490E+00	4.102100E+00
3.320490E+00	1.163780E+00	3.880540E+00
3.274820E+00	1.077760E+00	3.868580E+00
2.714620E+00	3.388330E+00	4.056070E+00
3.397330E+00	1.250610E+00	3.856320E+00
2.779490E+00	3.382700E+00	4.079100E+00
2.855360E+00	3.382260E+00	4.159010E+00
3.463570E+00	1.319020E+00	3.834860E+00
2.948410E+00	3.368080E+00	4.111040E+00
3.531160E+00	1.411530E+00	3.884960E+00
[truncated: 10,719 more rows]
