# Supplementary material for: A New MRI-Based Model of Heart Function with Coupled Hemodynamics and Application to Normal and Diseased Canine Left Ventricles
Source: Front Bioeng Biotechnol. 2015 Sep 23;3:140. doi: 10.3389/fbioe.2015.00140 (PMC4585083; doi:10.3389/fbioe.2015.00140)
Supplement: Supplementary file 3 [file Data_Sheet_3.ZIP › Case1_Normal_SR_Systole/nodes/case1_systole_time_0.4280.csv]

3.142360E+00	2.033270E+00	1.150760E+00
3.165380E+00	2.081190E+00	1.148400E+00
3.180140E+00	2.046850E+00	1.159400E+00
3.180060E+00	2.009460E+00	1.182470E+00
3.216290E+00	2.138440E+00	1.145410E+00
3.244270E+00	2.190230E+00	1.142690E+00
3.264320E+00	2.149320E+00	1.155670E+00
3.258960E+00	2.076310E+00	1.185720E+00
3.332400E+00	2.033770E+00	1.262840E+00
3.271640E+00	1.988780E+00	1.256880E+00
3.360180E+00	2.006350E+00	1.350990E+00
3.326100E+00	2.177970E+00	1.176430E+00
3.369120E+00	2.107790E+00	1.261250E+00
3.388400E+00	2.063950E+00	1.337810E+00
2.867610E+00	2.239470E+00	1.190930E+00
2.890720E+00	2.315960E+00	1.190150E+00
2.923060E+00	2.275010E+00	1.175080E+00
2.933050E+00	2.224310E+00	1.172060E+00
2.943480E+00	2.387820E+00	1.193180E+00
2.965130E+00	2.457420E+00	1.217380E+00
3.002760E+00	2.414990E+00	1.191610E+00
3.047680E+00	2.317770E+00	1.159160E+00
3.146440E+00	2.169390E+00	1.119860E+00
3.013570E+00	2.177610E+00	1.167440E+00
3.074130E+00	2.031350E+00	1.179190E+00
3.180190E+00	1.943820E+00	1.275820E+00
3.062150E+00	1.921210E+00	1.276180E+00
3.227230E+00	1.906130E+00	1.422060E+00
3.127980E+00	1.874380E+00	1.409170E+00
3.213440E+00	1.888020E+00	1.504280E+00
3.075120E+00	2.470860E+00	1.203500E+00
3.241890E+00	2.447380E+00	1.208050E+00
3.259380E+00	2.286490E+00	1.155060E+00
3.297510E+00	1.948400E+00	1.381430E+00
3.296190E+00	1.943940E+00	1.581010E+00
3.340290E+00	2.386440E+00	1.225960E+00
3.351040E+00	2.464650E+00	1.267790E+00
3.390210E+00	2.295960E+00	1.233540E+00
3.422090E+00	2.201520E+00	1.297470E+00
3.438440E+00	2.121440E+00	1.366920E+00
3.442680E+00	2.049940E+00	1.429010E+00
3.393000E+00	1.987830E+00	1.481270E+00
3.431550E+00	2.427220E+00	1.321740E+00
3.477640E+00	2.294340E+00	1.353730E+00
3.489910E+00	2.181340E+00	1.415800E+00
3.479150E+00	2.113020E+00	1.444260E+00
2.567380E+00	2.591860E+00	1.411140E+00
2.593750E+00	2.643870E+00	1.420620E+00
2.616260E+00	2.599310E+00	1.389720E+00
2.686530E+00	2.548250E+00	1.355240E+00
2.572090E+00	2.532520E+00	1.400670E+00
2.710810E+00	2.405900E+00	1.295950E+00
2.591320E+00	2.418410E+00	1.372460E+00
2.763410E+00	2.250730E+00	1.237200E+00
2.617930E+00	2.284620E+00	1.352260E+00
2.743160E+00	2.103200E+00	1.287530E+00
2.648000E+00	2.151320E+00	1.372320E+00
2.793420E+00	2.016950E+00	1.281980E+00
2.692540E+00	2.015320E+00	1.387220E+00
2.797610E+00	1.963380E+00	1.367830E+00
2.685990E+00	2.662100E+00	1.404450E+00
2.843220E+00	2.658740E+00	1.335840E+00
2.810200E+00	2.525650E+00	1.284540E+00
2.857080E+00	2.418260E+00	1.228210E+00
2.877530E+00	2.123330E+00	1.222280E+00
2.914980E+00	1.959960E+00	1.279830E+00
2.984980E+00	1.887310E+00	1.403180E+00
2.861390E+00	1.900510E+00	1.409780E+00
3.043900E+00	1.837740E+00	1.536410E+00
2.904930E+00	1.846200E+00	1.529130E+00
3.070830E+00	1.835380E+00	1.675590E+00
2.952340E+00	1.827520E+00	1.716180E+00
3.046340E+00	1.814100E+00	1.792990E+00
2.982400E+00	2.562420E+00	1.272930E+00
3.037740E+00	2.702260E+00	1.368560E+00
3.189380E+00	1.879520E+00	1.628950E+00
3.144500E+00	1.854360E+00	1.801360E+00
3.138280E+00	2.655130E+00	1.315690E+00
3.187200E+00	2.729310E+00	1.406210E+00
3.183790E+00	2.568560E+00	1.257760E+00
3.294010E+00	1.907600E+00	1.699270E+00
3.280170E+00	1.906880E+00	1.852570E+00
3.273910E+00	2.668670E+00	1.356780E+00
3.320960E+00	2.743200E+00	1.468590E+00
3.367070E+00	2.558810E+00	1.323540E+00
3.441820E+00	2.050860E+00	1.581510E+00
3.428330E+00	1.997590E+00	1.671120E+00
3.362160E+00	1.949270E+00	1.763350E+00
3.393110E+00	2.678590E+00	1.436730E+00
3.419860E+00	2.738220E+00	1.528500E+00
3.467540E+00	2.624170E+00	1.449070E+00
3.492760E+00	2.524090E+00	1.436790E+00
3.514530E+00	2.391750E+00	1.451840E+00
3.523080E+00	2.268280E+00	1.519350E+00
3.493160E+00	2.146520E+00	1.618250E+00
3.532450E+00	2.232430E+00	1.637410E+00
3.475190E+00	2.050070E+00	1.669910E+00
3.477740E+00	2.692800E+00	1.518990E+00
3.538620E+00	2.619810E+00	1.582520E+00
3.557630E+00	2.484660E+00	1.575940E+00
3.557540E+00	2.364000E+00	1.598600E+00
3.550260E+00	2.283320E+00	1.643400E+00
2.278900E+00	2.624710E+00	1.636710E+00
2.309460E+00	2.692630E+00	1.636360E+00
2.328130E+00	2.636730E+00	1.595240E+00
2.373230E+00	2.571440E+00	1.559240E+00
2.285190E+00	2.557630E+00	1.632750E+00
2.406020E+00	2.450820E+00	1.530890E+00
2.307980E+00	2.449250E+00	1.610850E+00
2.424460E+00	2.318450E+00	1.516030E+00
2.333910E+00	2.330030E+00	1.588470E+00
2.447080E+00	2.192190E+00	1.529720E+00
2.363300E+00	2.211130E+00	1.605680E+00
2.475150E+00	2.068760E+00	1.539290E+00
2.392410E+00	2.090630E+00	1.622340E+00
2.523280E+00	1.995260E+00	1.573160E+00
2.435310E+00	1.972770E+00	1.676970E+00
2.537550E+00	1.914650E+00	1.671640E+00
2.367020E+00	2.771460E+00	1.631640E+00
2.415590E+00	2.849930E+00	1.651500E+00
2.425660E+00	2.794300E+00	1.604280E+00
2.425570E+00	2.712710E+00	1.561670E+00
2.504770E+00	2.587020E+00	1.470180E+00
2.494700E+00	2.428760E+00	1.446530E+00
2.508740E+00	2.297640E+00	1.428640E+00
2.536770E+00	2.171440E+00	1.449410E+00
2.571530E+00	2.045900E+00	1.463980E+00
2.617650E+00	1.943360E+00	1.539470E+00
2.666090E+00	1.886300E+00	1.576980E+00
2.623770E+00	1.876450E+00	1.668280E+00
2.692130E+00	1.869260E+00	1.649080E+00
2.497190E+00	2.811550E+00	1.587990E+00
2.507110E+00	2.875280E+00	1.628660E+00
2.615300E+00	2.754520E+00	1.494050E+00
2.754990E+00	1.879710E+00	1.507960E+00
2.832480E+00	1.829280E+00	1.655340E+00
2.750990E+00	1.843410E+00	1.679850E+00
2.866960E+00	1.805420E+00	1.745350E+00
2.804690E+00	1.774080E+00	1.775070E+00
2.891240E+00	1.786110E+00	1.820070E+00
2.594140E+00	2.877200E+00	1.593080E+00
2.749110E+00	2.857820E+00	1.573670E+00
2.746140E+00	2.796180E+00	1.507190E+00
2.779690E+00	2.749620E+00	1.441160E+00
3.094890E+00	1.822440E+00	1.923920E+00
2.975960E+00	1.776140E+00	1.927060E+00
3.063600E+00	1.783380E+00	2.037390E+00
2.839250E+00	2.827350E+00	1.503770E+00
2.857310E+00	2.878050E+00	1.566520E+00
2.947640E+00	2.777150E+00	1.456830E+00
3.211940E+00	1.844340E+00	1.943660E+00
3.158230E+00	1.808260E+00	2.050110E+00
2.949070E+00	2.860810E+00	1.574510E+00
3.119340E+00	2.843290E+00	1.569350E+00
3.110620E+00	2.776740E+00	1.456430E+00
3.293050E+00	1.860860E+00	1.963480E+00
3.270200E+00	1.849180E+00	2.092120E+00
3.241900E+00	2.803650E+00	1.524170E+00
3.230290E+00	2.847130E+00	1.610140E+00
3.422850E+00	2.004040E+00	1.849550E+00
3.413880E+00	1.943330E+00	1.935560E+00
3.361760E+00	1.882330E+00	2.002820E+00
3.306820E+00	2.842910E+00	1.638270E+00
3.367810E+00	2.788940E+00	1.595810E+00
3.536760E+00	2.237820E+00	1.766120E+00
3.516820E+00	2.152460E+00	1.842060E+00
3.480000E+00	2.056100E+00	1.840040E+00
3.466610E+00	1.987290E+00	1.930590E+00
3.488260E+00	2.743750E+00	1.643570E+00
3.579000E+00	2.678070E+00	1.728730E+00
3.586410E+00	2.613870E+00	1.696140E+00
3.589450E+00	2.542050E+00	1.707970E+00
3.576040E+00	2.426080E+00	1.744870E+00
3.599910E+00	2.496440E+00	1.815680E+00
3.562790E+00	2.324490E+00	1.728250E+00
3.607380E+00	2.596480E+00	1.790960E+00
3.607200E+00	2.540820E+00	1.808870E+00
2.110400E+00	2.668330E+00	1.814840E+00
2.147820E+00	2.735810E+00	1.818300E+00
2.162710E+00	2.679490E+00	1.768640E+00
2.214900E+00	2.607660E+00	1.704140E+00
2.112050E+00	2.597440E+00	1.799930E+00
2.219200E+00	2.454900E+00	1.701090E+00
2.127770E+00	2.475330E+00	1.784250E+00
2.245540E+00	2.332390E+00	1.679710E+00
2.133470E+00	2.321320E+00	1.779080E+00
2.282060E+00	2.221640E+00	1.683580E+00
2.204130E+00	2.232720E+00	1.751180E+00
2.312380E+00	2.108840E+00	1.693000E+00
2.226810E+00	2.130420E+00	1.766710E+00
2.347820E+00	2.002410E+00	1.713860E+00
2.263880E+00	2.017130E+00	1.776070E+00
2.378780E+00	1.947110E+00	1.750360E+00
2.330030E+00	1.922740E+00	1.823080E+00
2.399630E+00	1.897550E+00	1.789810E+00
2.206010E+00	2.816950E+00	1.814660E+00
2.254500E+00	2.904700E+00	1.838790E+00
2.266440E+00	2.848720E+00	1.782740E+00
2.269380E+00	2.764950E+00	1.730850E+00
2.568150E+00	1.825390E+00	1.770150E+00
2.471260E+00	1.852390E+00	1.779300E+00
2.591000E+00	1.793840E+00	1.854490E+00
2.520650E+00	1.770270E+00	1.920170E+00
2.617100E+00	1.746530E+00	1.945220E+00
2.349800E+00	2.892280E+00	1.747070E+00
2.402320E+00	2.979460E+00	1.818300E+00
2.673100E+00	1.793590E+00	1.787000E+00
2.763070E+00	1.743070E+00	1.935750E+00
2.693430E+00	1.732550E+00	1.970110E+00
2.813370E+00	1.694510E+00	2.038740E+00
2.746050E+00	1.658340E+00	2.092760E+00
2.821150E+00	1.661230E+00	2.139710E+00
2.518830E+00	2.933830E+00	1.698730E+00
2.556500E+00	3.009520E+00	1.826480E+00
2.851970E+00	1.760440E+00	1.942740E+00
2.893870E+00	1.707490E+00	2.095030E+00
2.648380E+00	2.987950E+00	1.756080E+00
2.698930E+00	3.026620E+00	1.851110E+00
2.695410E+00	2.940190E+00	1.668500E+00
3.114650E+00	1.768940E+00	2.148890E+00
3.007560E+00	1.731860E+00	2.140140E+00
3.094870E+00	1.723110E+00	2.247920E+00
2.782680E+00	2.979900E+00	1.782450E+00
2.814130E+00	3.016540E+00	1.875630E+00
2.884360E+00	2.938770E+00	1.662680E+00
3.208780E+00	1.797160E+00	2.160500E+00
3.188510E+00	1.755940E+00	2.253790E+00
2.863510E+00	3.034760E+00	1.917410E+00
2.876200E+00	3.051010E+00	1.977110E+00
2.905220E+00	3.034780E+00	1.932940E+00
2.924020E+00	3.001760E+00	1.862780E+00
3.022660E+00	2.951810E+00	1.791880E+00
3.071690E+00	2.912610E+00	1.687260E+00
3.273020E+00	1.804110E+00	2.170400E+00
3.265460E+00	1.780370E+00	2.224160E+00
2.945630E+00	3.032940E+00	1.990390E+00
3.032910E+00	3.003810E+00	1.968340E+00
3.060810E+00	2.978710E+00	1.890240E+00
3.154300E+00	2.950470E+00	1.834790E+00
3.253080E+00	2.900030E+00	1.709260E+00
3.417440E+00	1.927930E+00	2.082330E+00
3.406350E+00	1.860760E+00	2.156610E+00
3.331460E+00	1.805090E+00	2.207400E+00
3.140540E+00	2.992150E+00	1.970180E+00
3.237730E+00	2.973330E+00	1.942110E+00
3.274170E+00	2.946600E+00	1.858440E+00
3.363460E+00	2.919180E+00	1.856910E+00
3.430250E+00	2.856370E+00	1.741240E+00
3.545790E+00	2.195690E+00	1.954660E+00
3.525020E+00	2.094090E+00	2.028690E+00
3.552840E+00	2.166840E+00	2.085180E+00
3.472860E+00	1.987030E+00	2.079980E+00
3.465500E+00	1.903960E+00	2.154170E+00
3.338770E+00	2.967750E+00	1.966040E+00
3.430890E+00	2.943400E+00	1.955320E+00
3.458140E+00	2.904580E+00	1.882490E+00
3.517490E+00	2.864640E+00	1.878660E+00
3.550450E+00	2.773710E+00	1.835960E+00
3.580370E+00	2.438160E+00	1.904700E+00
3.563540E+00	2.316810E+00	1.957600E+00
3.577890E+00	2.408900E+00	1.999030E+00
3.554580E+00	2.222880E+00	2.056220E+00
3.525020E+00	2.919500E+00	1.988690E+00
3.585780E+00	2.836550E+00	1.970050E+00
3.612120E+00	2.750080E+00	1.982190E+00
3.608980E+00	2.657710E+00	1.927730E+00
3.597200E+00	2.519810E+00	1.947530E+00
3.586300E+00	2.454080E+00	1.970230E+00
1.976550E+00	2.699660E+00	2.017490E+00
2.031400E+00	2.779850E+00	2.033310E+00
2.024820E+00	2.711150E+00	1.969130E+00
2.052310E+00	2.645990E+00	1.884550E+00
1.960080E+00	2.627650E+00	1.987050E+00
2.044150E+00	2.492040E+00	1.871760E+00
1.962610E+00	2.507620E+00	1.960370E+00
2.054100E+00	2.371040E+00	1.844040E+00
1.957510E+00	2.352010E+00	1.940630E+00
2.065450E+00	2.304840E+00	1.842770E+00
2.020560E+00	2.294710E+00	1.890360E+00
2.058400E+00	2.236820E+00	1.877720E+00
2.110630E+00	2.016340E+00	1.916990E+00
2.093550E+00	2.068130E+00	1.907100E+00
2.165460E+00	2.040010E+00	1.852540E+00
2.231710E+00	1.941670E+00	1.884170E+00
2.141640E+00	1.957470E+00	1.938880E+00
2.287850E+00	1.833420E+00	1.935710E+00
2.197950E+00	1.858850E+00	1.986090E+00
2.324860E+00	1.774920E+00	1.984530E+00
2.263790E+00	1.753100E+00	2.059910E+00
2.354630E+00	1.730230E+00	2.060340E+00
2.121100E+00	2.802950E+00	1.910590E+00
2.108190E+00	2.872040E+00	1.995210E+00
2.127640E+00	2.164200E+00	1.836680E+00
2.391900E+00	1.801010E+00	1.922750E+00
2.459880E+00	1.733750E+00	1.987590E+00
2.428750E+00	1.702620E+00	2.085130E+00
2.509190E+00	1.685780E+00	2.072180E+00
2.144080E+00	2.928300E+00	2.008990E+00
2.216260E+00	2.985170E+00	2.026030E+00
2.182760E+00	2.924390E+00	1.939110E+00
2.662150E+00	1.678000E+00	2.072740E+00
2.585220E+00	1.680290E+00	2.066700E+00
2.692370E+00	1.640180E+00	2.153650E+00
2.643560E+00	1.604560E+00	2.211370E+00
2.726000E+00	1.589110E+00	2.223800E+00
2.306030E+00	2.983780E+00	1.923090E+00
2.341520E+00	3.033310E+00	2.009810E+00
2.875000E+00	1.643530E+00	2.220540E+00
2.803690E+00	1.595330E+00	2.240680E+00
2.879840E+00	1.584860E+00	2.305730E+00
2.411030E+00	3.075370E+00	2.037000E+00
2.474880E+00	3.115960E+00	2.101410E+00
2.473970E+00	3.083250E+00	2.024000E+00
2.453920E+00	3.050590E+00	1.938150E+00
2.943650E+00	1.666370E+00	2.208090E+00
2.935760E+00	1.614640E+00	2.284890E+00
2.558100E+00	3.086690E+00	2.024910E+00
2.622510E+00	3.123280E+00	2.123210E+00
2.622120E+00	3.064540E+00	1.929280E+00
3.020000E+00	1.667730E+00	2.304930E+00
2.698040E+00	3.091890E+00	2.046000E+00
2.739600E+00	3.109700E+00	2.143190E+00
2.780200E+00	3.047040E+00	1.962180E+00
3.159400E+00	1.708200E+00	2.387750E+00
2.793250E+00	3.106470E+00	2.193110E+00
2.802220E+00	3.115110E+00	2.249780E+00
2.836240E+00	3.102070E+00	2.204400E+00
2.869470E+00	3.076180E+00	2.112390E+00
3.295890E+00	1.776860E+00	2.341630E+00
2.869100E+00	3.102260E+00	2.247820E+00
2.942370E+00	3.076940E+00	2.223730E+00
2.978740E+00	3.054680E+00	2.173440E+00
3.066950E+00	3.027810E+00	2.107770E+00
3.386670E+00	1.829000E+00	2.297890E+00
3.378570E+00	1.801370E+00	2.371100E+00
3.037470E+00	3.052810E+00	2.240410E+00
3.131180E+00	3.036790E+00	2.214320E+00
3.172020E+00	3.021200E+00	2.156680E+00
3.258540E+00	3.006290E+00	2.087150E+00
3.566830E+00	2.098670E+00	2.163310E+00
3.564560E+00	1.997500E+00	2.211120E+00
3.484510E+00	1.890260E+00	2.287110E+00
3.556370E+00	1.952220E+00	2.341100E+00
3.445370E+00	1.809700E+00	2.370850E+00
3.225210E+00	3.029420E+00	2.217200E+00
3.317470E+00	3.023850E+00	2.198540E+00
3.356960E+00	3.006980E+00	2.152180E+00
3.435960E+00	2.979960E+00	2.097990E+00
3.573040E+00	2.379990E+00	2.147220E+00
3.588470E+00	2.449590E+00	2.034520E+00
3.588260E+00	2.470030E+00	2.126830E+00
3.571660E+00	2.299500E+00	2.145810E+00
3.575980E+00	2.192910E+00	2.213040E+00
3.576060E+00	2.061620E+00	2.291440E+00
3.580750E+00	1.996610E+00	2.321410E+00
3.408890E+00	3.016620E+00	2.215870E+00
3.493700E+00	3.003240E+00	2.205110E+00
3.519350E+00	2.980750E+00	2.165230E+00
3.552680E+00	2.942180E+00	2.131240E+00
3.601330E+00	2.866940E+00	2.098750E+00
3.626780E+00	2.775300E+00	2.099460E+00
3.628710E+00	2.672200E+00	2.118570E+00
3.613310E+00	2.557320E+00	2.164280E+00
3.638470E+00	2.612740E+00	2.203910E+00
3.565240E+00	2.967400E+00	2.249750E+00
3.629200E+00	2.897960E+00	2.221210E+00
3.653600E+00	2.804950E+00	2.214510E+00
3.647510E+00	2.708740E+00	2.220940E+00
3.645080E+00	2.642470E+00	2.233200E+00
1.858940E+00	2.722330E+00	2.207890E+00
1.913440E+00	2.794060E+00	2.221520E+00
1.892040E+00	2.733200E+00	2.160930E+00
1.910470E+00	2.676410E+00	2.077710E+00
1.834460E+00	2.657140E+00	2.172760E+00
1.885400E+00	2.532940E+00	2.042230E+00
1.819510E+00	2.551320E+00	2.126130E+00
1.878540E+00	2.402990E+00	2.017850E+00
1.812810E+00	2.426670E+00	2.096290E+00
1.880040E+00	2.322220E+00	2.010180E+00
1.811950E+00	2.297280E+00	2.078810E+00
1.888400E+00	2.251670E+00	2.016880E+00
1.941840E+00	2.081950E+00	2.037170E+00
1.949080E+00	2.121350E+00	2.017230E+00
1.970160E+00	2.093350E+00	2.011010E+00
1.967770E+00	2.051340E+00	2.022930E+00
2.045120E+00	1.863240E+00	2.093540E+00
2.025660E+00	1.913220E+00	2.065420E+00
2.099360E+00	1.884370E+00	2.033490E+00
2.161050E+00	1.782210E+00	2.076050E+00
2.077860E+00	1.797140E+00	2.123540E+00
2.208330E+00	1.734240E+00	2.130380E+00
2.157720E+00	1.707860E+00	2.210010E+00
2.253210E+00	1.677900E+00	2.201380E+00
1.971040E+00	2.797350E+00	2.126670E+00
2.000440E+00	2.873240E+00	2.178350E+00
1.972420E+00	2.217160E+00	1.963190E+00
2.023840E+00	2.117840E+00	1.955340E+00
2.047420E+00	1.993670E+00	1.980730E+00
2.385540E+00	1.679380E+00	2.143230E+00
2.343160E+00	1.646630E+00	2.212080E+00
2.426960E+00	1.623770E+00	2.225350E+00
2.059500E+00	2.934420E+00	2.187960E+00
2.121090E+00	2.995470E+00	2.234710E+00
2.107410E+00	2.966530E+00	2.157260E+00
2.084260E+00	2.913480E+00	2.088390E+00
2.562670E+00	1.616370E+00	2.194830E+00
2.494450E+00	1.620470E+00	2.205610E+00
2.596860E+00	1.558640E+00	2.262800E+00
2.554520E+00	1.538050E+00	2.323340E+00
2.634030E+00	1.524530E+00	2.338150E+00
2.172270E+00	3.006460E+00	2.130960E+00
2.217290E+00	3.053190E+00	2.200490E+00
2.767560E+00	1.530070E+00	2.303490E+00
2.713250E+00	1.518830E+00	2.334670E+00
2.766950E+00	1.501370E+00	2.373490E+00
2.284620E+00	3.089060E+00	2.222340E+00
2.348490E+00	3.125500E+00	2.286930E+00
2.339390E+00	3.105500E+00	2.204120E+00
2.317680E+00	3.071350E+00	2.121920E+00
2.830210E+00	1.532220E+00	2.375410E+00
2.410850E+00	3.130790E+00	2.198850E+00
2.453560E+00	3.156910E+00	2.289290E+00
2.961330E+00	1.570410E+00	2.397560E+00
2.523070E+00	3.168960E+00	2.332090E+00
2.584820E+00	3.181170E+00	2.401360E+00
2.581080E+00	3.165200E+00	2.326780E+00
2.553880E+00	3.145590E+00	2.237460E+00
3.085360E+00	1.630500E+00	2.436950E+00
3.044080E+00	1.581030E+00	2.496550E+00
3.111850E+00	1.600490E+00	2.525050E+00
2.655450E+00	3.163890E+00	2.326980E+00
2.704900E+00	3.182840E+00	2.420750E+00
2.708460E+00	3.137940E+00	2.227860E+00
3.151060E+00	1.658060E+00	2.457470E+00
3.148600E+00	1.635340E+00	2.505010E+00
2.794260E+00	3.132190E+00	2.346960E+00
2.783640E+00	3.160290E+00	2.439580E+00
3.289860E+00	1.718320E+00	2.492680E+00
3.202490E+00	1.665860E+00	2.502150E+00
2.863130E+00	3.137950E+00	2.446550E+00
2.964930E+00	3.104350E+00	2.468690E+00
2.952820E+00	3.086890E+00	2.348560E+00
3.385550E+00	1.780930E+00	2.439020E+00
3.037170E+00	3.078080E+00	2.428800E+00
3.030360E+00	3.089100E+00	2.482980E+00
3.132540E+00	3.045780E+00	2.349430E+00
3.547910E+00	1.888550E+00	2.419340E+00
3.491580E+00	1.813680E+00	2.464400E+00
3.533710E+00	1.853870E+00	2.486190E+00
3.095990E+00	3.070990E+00	2.470520E+00
3.177920E+00	3.047470E+00	2.444010E+00
3.225070E+00	3.042660E+00	2.392170E+00
3.313900E+00	3.033200E+00	2.330210E+00
3.594220E+00	2.427620E+00	2.318130E+00
3.580850E+00	2.349690E+00	2.311710E+00
3.579370E+00	2.290330E+00	2.268890E+00
3.594060E+00	2.206870E+00	2.375010E+00
3.597070E+00	2.162260E+00	2.352990E+00
3.611900E+00	2.089740E+00	2.375710E+00
3.605070E+00	1.972880E+00	2.436220E+00
3.621700E+00	2.038750E+00	2.451220E+00
3.543070E+00	1.894650E+00	2.502990E+00
3.264550E+00	3.047630E+00	2.446270E+00
3.353350E+00	3.038070E+00	2.431080E+00
3.404490E+00	3.033670E+00	2.383740E+00
3.488570E+00	3.017870E+00	2.333890E+00
3.635190E+00	2.579490E+00	2.314580E+00
3.614110E+00	2.502110E+00	2.352700E+00
3.621680E+00	2.130130E+00	2.434300E+00
3.624000E+00	2.074390E+00	2.464040E+00
3.440850E+00	3.038220E+00	2.447050E+00
3.534360E+00	3.014460E+00	2.466090E+00
3.564270E+00	3.003850E+00	2.403170E+00
3.594000E+00	2.974720E+00	2.371910E+00
3.642210E+00	2.909710E+00	2.353230E+00
3.665000E+00	2.812050E+00	2.354510E+00
3.674840E+00	2.851580E+00	2.422530E+00
3.652210E+00	2.706770E+00	2.350100E+00
3.644670E+00	2.641650E+00	2.321970E+00
3.606600E+00	2.978900E+00	2.473170E+00
3.649780E+00	2.926500E+00	2.450210E+00
3.667920E+00	2.886530E+00	2.434010E+00
1.761890E+00	2.668440E+00	2.339010E+00
1.802840E+00	2.740140E+00	2.364130E+00
1.814170E+00	2.695180E+00	2.272140E+00
1.771360E+00	2.563900E+00	2.223500E+00
1.732640E+00	2.591080E+00	2.313860E+00
1.761160E+00	2.445920E+00	2.184270E+00
1.695870E+00	2.450980E+00	2.290060E+00
1.758360E+00	2.341770E+00	2.149390E+00
1.716800E+00	2.359960E+00	2.219250E+00
1.760680E+00	2.277540E+00	2.145990E+00
1.720380E+00	2.276430E+00	2.201300E+00
1.762730E+00	2.213680E+00	2.164130E+00
2.010930E+00	1.700850E+00	2.285300E+00
1.978560E+00	1.741620E+00	2.252570E+00
2.050730E+00	1.727700E+00	2.227400E+00
2.105070E+00	1.677980E+00	2.271560E+00
2.056240E+00	1.648190E+00	2.340400E+00
2.149340E+00	1.623870E+00	2.332270E+00
1.845180E+00	2.805150E+00	2.379450E+00
1.903190E+00	2.866630E+00	2.385080E+00
1.877460E+00	2.806290E+00	2.319460E+00
1.903260E+00	2.162800E+00	2.034760E+00
1.831470E+00	2.176990E+00	2.093350E+00
1.884120E+00	2.060690E+00	2.087400E+00
1.962420E+00	1.966260E+00	2.072730E+00
1.898320E+00	1.943650E+00	2.149750E+00
1.980710E+00	1.847710E+00	2.168880E+00
2.296040E+00	1.617590E+00	2.271910E+00
2.244410E+00	1.597460E+00	2.340500E+00
2.334560E+00	1.572270E+00	2.355590E+00
1.978400E+00	2.939650E+00	2.394350E+00
2.042670E+00	3.001530E+00	2.440140E+00
2.027310E+00	2.969530E+00	2.367770E+00
1.996540E+00	2.911780E+00	2.290790E+00
2.482730E+00	1.560260E+00	2.321000E+00
2.418920E+00	1.554490E+00	2.386170E+00
2.514470E+00	1.522840E+00	2.380670E+00
2.489090E+00	1.512350E+00	2.420850E+00
2.543420E+00	1.480330E+00	2.453460E+00
2.088230E+00	3.006870E+00	2.345740E+00
2.128800E+00	3.057880E+00	2.407800E+00
2.685600E+00	1.478000E+00	2.427840E+00
2.626300E+00	1.460730E+00	2.461830E+00
2.695540E+00	1.427450E+00	2.491520E+00
2.187600E+00	3.102490E+00	2.421590E+00
2.249990E+00	3.137950E+00	2.479650E+00
2.237140E+00	3.120950E+00	2.398760E+00
2.211440E+00	3.081240E+00	2.320340E+00
2.771550E+00	1.443030E+00	2.477080E+00
2.304850E+00	3.138940E+00	2.389060E+00
2.347530E+00	3.164760E+00	2.470860E+00
2.905710E+00	1.481420E+00	2.507470E+00
2.863320E+00	1.416270E+00	2.571090E+00
2.934560E+00	1.427320E+00	2.597420E+00
2.406610E+00	3.192970E+00	2.499130E+00
2.464280E+00	3.217020E+00	2.564420E+00
2.457580E+00	3.205170E+00	2.484190E+00
2.438250E+00	3.182580E+00	2.400900E+00
2.995790E+00	1.533000E+00	2.519140E+00
2.995250E+00	1.484340E+00	2.592950E+00
2.529350E+00	3.204390E+00	2.488960E+00
2.587840E+00	3.217260E+00	2.590270E+00
3.084220E+00	1.546350E+00	2.587850E+00
2.645440E+00	3.199990E+00	2.503780E+00
2.701170E+00	3.217510E+00	2.608890E+00
3.189640E+00	1.618070E+00	2.593710E+00
2.774680E+00	3.178690E+00	2.529660E+00
2.775100E+00	3.201320E+00	2.624660E+00
3.257590E+00	1.663090E+00	2.569930E+00
3.265340E+00	1.643380E+00	2.619820E+00
2.844440E+00	3.178860E+00	2.628040E+00
2.939480E+00	3.144130E+00	2.630550E+00
2.899250E+00	3.143090E+00	2.542770E+00
3.376220E+00	1.764660E+00	2.571680E+00
3.317420E+00	1.683520E+00	2.629270E+00
3.019610E+00	3.099540E+00	2.556720E+00
3.005070E+00	3.120230E+00	2.637930E+00
3.530700E+00	1.837410E+00	2.554180E+00
3.471880E+00	1.786050E+00	2.617960E+00
3.076520E+00	3.100420E+00	2.636910E+00
3.146510E+00	3.070830E+00	2.635870E+00
3.162830E+00	3.054420E+00	2.549520E+00
3.589220E+00	2.347190E+00	2.392370E+00
3.600230E+00	2.275900E+00	2.421160E+00
3.621150E+00	2.020850E+00	2.540930E+00
3.600490E+00	1.952030E+00	2.588120E+00
3.557150E+00	1.897980E+00	2.583120E+00
3.223650E+00	3.059730E+00	2.630390E+00
3.300860E+00	3.049520E+00	2.631810E+00
3.322000E+00	3.038000E+00	2.546100E+00
3.637500E+00	2.517650E+00	2.434000E+00
3.622290E+00	2.436620E+00	2.495020E+00
3.608610E+00	2.331310E+00	2.500760E+00
3.619970E+00	2.236640E+00	2.559230E+00
3.616030E+00	2.163670E+00	2.526600E+00
3.623270E+00	2.089160E+00	2.526420E+00
3.376510E+00	3.039590E+00	2.642650E+00
3.464870E+00	3.032420E+00	2.665780E+00
3.468500E+00	3.026980E+00	2.571120E+00
3.681520E+00	2.788860E+00	2.466790E+00
3.668050E+00	2.701960E+00	2.483130E+00
3.655130E+00	2.585880E+00	2.478340E+00
3.660250E+00	2.623680E+00	2.576740E+00
3.636330E+00	2.492900E+00	2.522550E+00
3.515400E+00	3.016230E+00	2.649140E+00
3.588870E+00	2.987260E+00	2.621470E+00
3.645700E+00	2.913650E+00	2.577600E+00
3.666910E+00	2.826290E+00	2.537830E+00
3.672220E+00	2.721040E+00	2.573460E+00
3.666090E+00	2.666090E+00	2.581040E+00
1.682150E+00	2.633730E+00	2.486780E+00
1.726740E+00	2.707690E+00	2.511800E+00
1.724390E+00	2.650430E+00	2.409790E+00
1.672710E+00	2.524910E+00	2.373370E+00
1.651000E+00	2.562340E+00	2.461350E+00
1.649350E+00	2.449240E+00	2.361490E+00
1.623880E+00	2.458390E+00	2.426600E+00
1.618610E+00	2.375010E+00	2.363430E+00
1.905150E+00	1.639140E+00	2.451380E+00
1.865150E+00	1.710240E+00	2.376200E+00
1.961350E+00	1.684850E+00	2.346780E+00
2.006320E+00	1.634580E+00	2.389000E+00
1.974270E+00	1.618840E+00	2.435600E+00
2.033220E+00	1.586690E+00	2.449210E+00
1.802300E+00	2.847890E+00	2.571420E+00
1.849290E+00	2.896530E+00	2.583650E+00
1.830290E+00	2.853830E+00	2.529010E+00
1.814850E+00	2.796400E+00	2.452780E+00
1.775800E+00	2.798440E+00	2.547820E+00
1.659690E+00	2.309330E+00	2.279720E+00
1.682000E+00	2.183950E+00	2.265280E+00
1.765920E+00	2.093160E+00	2.199900E+00
1.680280E+00	2.071100E+00	2.291340E+00
1.814690E+00	1.971290E+00	2.204060E+00
1.726170E+00	1.983910E+00	2.282820E+00
1.866730E+00	1.875430E+00	2.237880E+00
1.778600E+00	1.893030E+00	2.299150E+00
1.907400E+00	1.769870E+00	2.276390E+00
1.823030E+00	1.795870E+00	2.327800E+00
2.192650E+00	1.576900E+00	2.402740E+00
2.134070E+00	1.556290E+00	2.466780E+00
2.233740E+00	1.536760E+00	2.482290E+00
1.914400E+00	2.955160E+00	2.593630E+00
1.970080E+00	3.013440E+00	2.632620E+00
1.957660E+00	2.980190E+00	2.567940E+00
1.924790E+00	2.923990E+00	2.498350E+00
2.371890E+00	1.531610E+00	2.446050E+00
2.324840E+00	1.511850E+00	2.502890E+00
2.412360E+00	1.483210E+00	2.529820E+00
2.014200E+00	3.013370E+00	2.544990E+00
2.052970E+00	3.060130E+00	2.606490E+00
2.502510E+00	1.440010E+00	2.550000E+00
2.590860E+00	1.406250E+00	2.550020E+00
2.565740E+00	1.384170E+00	2.605420E+00
2.613190E+00	1.361720E+00	2.633350E+00
2.114600E+00	3.104610E+00	2.633920E+00
2.172890E+00	3.141370E+00	2.644810E+00
2.157590E+00	3.120630E+00	2.596850E+00
2.126800E+00	3.083010E+00	2.522270E+00
2.699720E+00	1.370630E+00	2.592270E+00
2.215200E+00	3.144490E+00	2.585940E+00
2.240780E+00	3.175750E+00	2.679870E+00
2.809120E+00	1.369300E+00	2.606860E+00
2.782400E+00	1.328680E+00	2.672350E+00
2.841700E+00	1.344200E+00	2.692280E+00
2.324740E+00	3.206130E+00	2.693950E+00
2.380640E+00	3.228860E+00	2.706350E+00
2.363530E+00	3.215820E+00	2.657050E+00
2.338350E+00	3.185850E+00	2.588660E+00
2.900930E+00	1.385780E+00	2.665730E+00
2.419430E+00	3.230680E+00	2.652330E+00
2.462280E+00	3.253800E+00	2.762400E+00
2.989090E+00	1.441050E+00	2.681150E+00
2.528070E+00	3.243760E+00	2.668670E+00
2.586080E+00	3.249960E+00	2.768760E+00
3.060490E+00	1.500480E+00	2.675600E+00
2.648020E+00	3.237760E+00	2.696990E+00
2.650110E+00	3.249550E+00	2.773380E+00
3.160870E+00	1.556350E+00	2.730520E+00
2.699980E+00	3.247010E+00	2.771750E+00
2.785180E+00	3.217160E+00	2.718930E+00
3.260220E+00	1.629570E+00	2.687560E+00
2.906770E+00	3.184360E+00	2.771610E+00
2.893220E+00	3.179370E+00	2.692450E+00
3.381990E+00	1.738750E+00	2.699980E+00
3.323500E+00	1.670360E+00	2.754780E+00
2.992060E+00	3.139340E+00	2.710670E+00
2.970720E+00	3.159340E+00	2.788750E+00
3.526180E+00	1.828240E+00	2.666470E+00
3.441100E+00	1.782130E+00	2.750060E+00
3.038550E+00	3.138440E+00	2.793340E+00
3.104090E+00	3.109920E+00	2.794420E+00
3.126570E+00	3.088120E+00	2.715030E+00
3.619170E+00	1.970420E+00	2.656910E+00
3.548750E+00	1.907120E+00	2.717140E+00
3.591360E+00	1.947150E+00	2.728300E+00
3.171330E+00	3.076330E+00	2.793990E+00
3.244140E+00	3.068390E+00	2.791200E+00
3.271320E+00	3.058980E+00	2.714340E+00
3.631010E+00	2.348300E+00	2.626120E+00
3.642200E+00	2.251610E+00	2.658270E+00
3.646080E+00	2.296840E+00	2.709650E+00
3.634890E+00	2.149400E+00	2.671210E+00
3.630510E+00	2.048320E+00	2.655880E+00
3.607420E+00	1.979330E+00	2.726790E+00
3.306750E+00	3.046410E+00	2.807120E+00
3.389160E+00	3.036380E+00	2.828980E+00
3.402700E+00	3.037820E+00	2.739720E+00
3.663030E+00	2.551310E+00	2.639160E+00
3.647840E+00	2.438360E+00	2.664850E+00
3.664900E+00	2.501160E+00	2.701210E+00
3.646240E+00	2.344300E+00	2.702270E+00
3.440370E+00	3.026890E+00	2.806480E+00
3.509730E+00	3.004480E+00	2.764250E+00
3.610270E+00	2.975920E+00	2.755090E+00
3.639340E+00	2.960470E+00	2.704010E+00
3.659230E+00	2.915540E+00	2.698680E+00
3.675250E+00	2.819720E+00	2.705490E+00
3.666410E+00	2.853960E+00	2.780300E+00
3.684860E+00	2.721670E+00	2.689860E+00
3.672810E+00	2.621380E+00	2.677580E+00
3.665900E+00	2.536940E+00	2.722940E+00
3.649570E+00	2.927500E+00	2.778210E+00
3.663310E+00	2.890570E+00	2.782790E+00
1.506760E+00	2.175760E+00	2.507220E+00
1.524360E+00	2.232850E+00	2.491670E+00
1.532930E+00	2.177200E+00	2.463280E+00
1.548000E+00	2.111470E+00	2.438130E+00
1.500440E+00	2.112000E+00	2.509740E+00
1.573240E+00	2.027340E+00	2.421800E+00
1.510550E+00	1.990240E+00	2.514570E+00
1.581020E+00	1.938340E+00	2.460030E+00
1.792570E+00	1.628810E+00	2.528270E+00
1.760670E+00	1.672230E+00	2.507070E+00
1.825630E+00	1.661600E+00	2.469000E+00
1.844210E+00	1.597000E+00	2.532700E+00
1.758680E+00	2.891580E+00	2.774890E+00
1.807450E+00	2.935950E+00	2.761200E+00
1.783030E+00	2.889720E+00	2.714210E+00
1.771670E+00	2.839750E+00	2.631950E+00
1.729470E+00	2.828070E+00	2.729420E+00
1.721450E+00	2.744740E+00	2.587450E+00
1.693020E+00	2.742790E+00	2.666020E+00
1.649820E+00	2.635650E+00	2.570080E+00
1.597490E+00	2.495770E+00	2.527970E+00
1.560210E+00	2.357400E+00	2.475740E+00
1.583820E+00	2.230580E+00	2.382190E+00
1.610740E+00	2.105400E+00	2.355930E+00
1.639740E+00	1.988760E+00	2.365290E+00
1.701040E+00	1.904390E+00	2.366440E+00
1.641290E+00	1.904440E+00	2.427670E+00
1.748890E+00	1.816160E+00	2.388510E+00
1.679020E+00	1.830510E+00	2.448580E+00
1.789620E+00	1.728860E+00	2.420650E+00
1.721940E+00	1.744240E+00	2.472480E+00
1.959440E+00	1.547140E+00	2.548580E+00
2.055650E+00	1.533620E+00	2.527050E+00
2.040290E+00	1.509820E+00	2.590380E+00
2.107760E+00	1.500570E+00	2.596930E+00
1.863560E+00	2.946150E+00	2.680530E+00
1.863460E+00	2.996420E+00	2.792360E+00
2.274010E+00	1.494540E+00	2.559400E+00
2.219860E+00	1.486570E+00	2.620870E+00
2.315940E+00	1.458900E+00	2.635890E+00
1.931320E+00	3.044080E+00	2.806310E+00
1.991530E+00	3.067080E+00	2.789250E+00
1.943010E+00	3.026650E+00	2.732180E+00
2.451020E+00	1.431050E+00	2.609670E+00
2.404880E+00	1.427490E+00	2.663050E+00
2.490530E+00	1.388470E+00	2.685010E+00
2.040560E+00	3.074760E+00	2.706180E+00
2.065180E+00	3.110850E+00	2.828590E+00
2.565990E+00	1.357160E+00	2.687160E+00
2.662790E+00	1.311690E+00	2.725910E+00
2.142090E+00	3.137900E+00	2.731400E+00
2.743090E+00	1.300570E+00	2.720980E+00
2.719860E+00	1.275980E+00	2.771960E+00
2.771840E+00	1.252290E+00	2.802260E+00
2.215700E+00	3.178900E+00	2.771620E+00
2.267770E+00	3.202750E+00	2.838850E+00
2.279310E+00	3.198080E+00	2.753160E+00
2.835350E+00	1.284480E+00	2.760910E+00
2.353420E+00	3.225040E+00	2.790620E+00
2.903140E+00	1.326660E+00	2.744890E+00
2.433520E+00	3.258550E+00	2.871400E+00
2.512830E+00	3.278590E+00	2.912770E+00
2.487870E+00	3.268980E+00	2.845590E+00
2.984650E+00	1.362440E+00	2.761780E+00
2.555900E+00	3.267620E+00	2.853820E+00
2.564560E+00	3.279270E+00	2.918320E+00
3.088050E+00	1.443400E+00	2.778980E+00
2.608070E+00	3.273800E+00	2.918680E+00
2.673610E+00	3.261500E+00	2.863870E+00
3.164740E+00	1.486710E+00	2.812180E+00
3.152260E+00	1.450650E+00	2.841300E+00
3.185470E+00	1.471900E+00	2.851880E+00
2.794950E+00	3.250620E+00	2.917330E+00
2.758140E+00	3.240740E+00	2.823470E+00
3.268040E+00	1.603850E+00	2.804610E+00
3.223100E+00	1.516320E+00	2.855480E+00
2.849060E+00	3.217270E+00	2.844310E+00
2.890170E+00	3.229960E+00	2.941540E+00
3.382650E+00	1.711110E+00	2.833190E+00
3.342270E+00	1.635800E+00	2.847420E+00
2.961350E+00	3.180890E+00	2.868710E+00
2.957740E+00	3.209500E+00	2.963800E+00
3.501420E+00	1.817550E+00	2.793860E+00
3.442390E+00	1.766960E+00	2.853180E+00
3.014900E+00	3.184670E+00	2.945160E+00
3.068770E+00	3.167400E+00	2.978530E+00
3.087770E+00	3.134560E+00	2.878180E+00
3.574080E+00	1.940690E+00	2.806240E+00
3.524360E+00	1.865370E+00	2.859980E+00
3.140760E+00	3.118880E+00	2.971930E+00
3.212550E+00	3.097740E+00	2.975100E+00
3.219790E+00	3.081010E+00	2.879720E+00
3.644440E+00	2.243110E+00	2.762250E+00
3.635810E+00	2.163760E+00	2.786540E+00
3.619420E+00	2.058070E+00	2.827680E+00
3.633380E+00	2.111330E+00	2.851680E+00
3.604140E+00	1.999470E+00	2.778190E+00
3.269350E+00	3.076970E+00	2.955730E+00
3.323370E+00	3.054830E+00	2.998020E+00
3.333520E+00	3.049290E+00	2.903200E+00
3.652120E+00	2.473010E+00	2.780450E+00
3.648650E+00	2.383730E+00	2.857590E+00
3.642140E+00	2.298680E+00	2.809100E+00
3.646370E+00	2.200580E+00	2.850810E+00
3.637960E+00	2.140540E+00	2.869940E+00
3.379240E+00	3.048710E+00	2.957360E+00
3.445030E+00	3.028720E+00	2.918030E+00
3.544810E+00	3.004560E+00	2.908140E+00
3.584680E+00	2.987350E+00	2.840420E+00
3.676180E+00	2.795280E+00	2.837270E+00
3.677240E+00	2.707400E+00	2.858140E+00
3.690580E+00	2.755980E+00	2.889960E+00
3.656950E+00	2.610020E+00	2.827310E+00
3.653820E+00	2.533160E+00	2.813010E+00
3.606360E+00	2.985290E+00	2.924720E+00
3.633570E+00	2.951920E+00	2.865370E+00
3.674110E+00	2.871250E+00	2.898920E+00
3.690680E+00	2.791710E+00	2.916670E+00
1.424160E+00	2.133780E+00	2.644850E+00
1.445920E+00	2.209740E+00	2.648290E+00
1.467450E+00	2.158410E+00	2.572350E+00
1.454670E+00	2.031900E+00	2.578060E+00
1.412610E+00	2.053980E+00	2.645960E+00
1.457880E+00	1.958350E+00	2.588310E+00
1.409670E+00	1.931160E+00	2.663280E+00
1.467100E+00	1.889950E+00	2.608330E+00
1.676380E+00	2.836480E+00	2.890280E+00
1.718250E+00	2.892730E+00	2.915840E+00
1.708050E+00	2.849640E+00	2.826430E+00
1.666580E+00	2.757260E+00	2.767580E+00
1.647460E+00	2.779030E+00	2.862300E+00
1.620400E+00	2.654840E+00	2.698880E+00
1.599820E+00	2.686770E+00	2.809370E+00
1.579490E+00	2.537020E+00	2.638520E+00
1.563750E+00	2.570960E+00	2.750900E+00
1.532940E+00	2.415920E+00	2.596160E+00
1.522070E+00	2.455760E+00	2.703840E+00
1.498580E+00	2.284630E+00	2.570770E+00
1.478970E+00	2.329050E+00	2.665270E+00
1.605650E+00	1.847330E+00	2.499640E+00
1.533300E+00	1.871420E+00	2.550350E+00
1.648210E+00	1.753900E+00	2.523750E+00
1.570560E+00	1.765580E+00	2.579560E+00
1.697050E+00	1.686790E+00	2.542680E+00
1.628490E+00	1.679130E+00	2.601750E+00
1.740460E+00	1.598920E+00	2.605030E+00
1.848320E+00	1.538870E+00	2.610800E+00
1.797300E+00	1.501930E+00	2.712280E+00
1.913240E+00	1.496540E+00	2.681190E+00
1.781350E+00	2.942350E+00	2.845470E+00
2.043250E+00	1.476970E+00	2.699500E+00
2.148360E+00	1.469440E+00	2.693450E+00
2.134560E+00	1.446800E+00	2.758190E+00
2.216980E+00	1.430520E+00	2.782670E+00
1.842350E+00	3.005510E+00	2.875580E+00
1.891320E+00	3.043410E+00	2.928490E+00
1.896910E+00	3.037780E+00	2.853080E+00
2.356850E+00	1.419740E+00	2.712910E+00
2.309000E+00	1.423250E+00	2.744850E+00
2.390420E+00	1.378320E+00	2.788680E+00
1.972060E+00	3.075020E+00	2.875790E+00
2.536120E+00	1.335330E+00	2.767800E+00
2.482220E+00	1.348000E+00	2.800200E+00
2.541320E+00	1.311890E+00	2.832000E+00
2.047540E+00	3.117390E+00	2.932830E+00
2.106210E+00	3.150420E+00	2.946750E+00
2.093290E+00	3.138830E+00	2.891780E+00
2.600930E+00	1.296050E+00	2.818490E+00
2.160430E+00	3.168820E+00	2.865880E+00
2.165150E+00	3.182880E+00	2.994580E+00
2.704080E+00	1.259330E+00	2.843290E+00
2.776090E+00	1.232870E+00	2.883820E+00
2.237760E+00	3.208390E+00	3.022380E+00
2.305930E+00	3.226380E+00	3.012100E+00
2.247840E+00	3.206610E+00	2.938460E+00
2.841610E+00	1.248880E+00	2.868210E+00
2.346750E+00	3.233930E+00	2.922550E+00
2.365640E+00	3.244340E+00	3.003110E+00
2.952300E+00	1.276440E+00	2.849760E+00
2.452910E+00	3.266480E+00	3.012670E+00
3.053820E+00	1.356360E+00	2.865360E+00
3.017320E+00	1.310250E+00	2.918450E+00
3.072300E+00	1.325400E+00	2.963090E+00
2.589240E+00	3.273280E+00	3.004480E+00
3.124970E+00	1.411630E+00	2.862740E+00
3.126680E+00	1.387260E+00	2.937540E+00
2.696290E+00	3.274270E+00	3.053110E+00
2.662460E+00	3.273940E+00	2.964430E+00
3.176460E+00	1.455020E+00	2.904560E+00
2.745740E+00	3.270710E+00	2.993350E+00
2.751750E+00	3.271460E+00	3.067490E+00
3.300100E+00	1.594940E+00	2.931280E+00
3.240130E+00	1.502880E+00	2.970630E+00
2.792300E+00	3.263640E+00	3.073220E+00
2.845910E+00	3.245910E+00	3.029510E+00
3.367250E+00	1.652050E+00	2.920500E+00
3.352300E+00	1.625040E+00	2.964340E+00
2.923580E+00	3.224220E+00	3.021040E+00
3.484590E+00	1.794540E+00	2.909320E+00
3.398110E+00	1.728700E+00	2.964690E+00
3.377580E+00	1.649580E+00	2.984120E+00
3.000330E+00	3.190840E+00	3.040630E+00
3.095520E+00	3.146490E+00	3.078360E+00
3.544190E+00	1.915150E+00	2.950030E+00
3.591500E+00	1.977730E+00	2.860530E+00
3.585910E+00	1.987930E+00	2.931280E+00
3.497010E+00	1.841000E+00	2.961900E+00
3.153750E+00	3.113980E+00	3.130460E+00
3.172970E+00	3.101930E+00	3.051820E+00
3.632920E+00	2.091280E+00	2.916040E+00
3.601970E+00	2.031760E+00	2.974120E+00
3.205610E+00	3.097540E+00	3.117800E+00
3.250770E+00	3.079770E+00	3.051170E+00
3.319610E+00	3.051960E+00	3.100970E+00
3.661740E+00	2.450080E+00	2.906810E+00
3.658940E+00	2.362590E+00	2.995950E+00
3.656640E+00	2.286970E+00	2.958310E+00
3.656390E+00	2.212290E+00	2.937730E+00
3.643560E+00	2.143950E+00	2.937020E+00
3.388670E+00	3.039780E+00	3.034590E+00
3.459590E+00	3.013890E+00	3.087650E+00
3.513560E+00	3.007220E+00	3.001930E+00
3.686480E+00	2.727390E+00	2.980160E+00
3.670260E+00	2.649510E+00	2.998070E+00
3.662340E+00	2.591710E+00	2.965070E+00
3.664460E+00	2.520740E+00	2.936810E+00
3.532400E+00	3.000170E+00	3.084750E+00
3.576690E+00	2.991800E+00	3.009860E+00
3.635510E+00	2.938480E+00	3.017800E+00
3.675030E+00	2.882960E+00	3.033570E+00
3.688080E+00	2.849370E+00	3.007080E+00
3.683240E+00	2.800210E+00	3.013130E+00
3.687940E+00	2.831330E+00	3.047460E+00
3.686020E+00	2.853300E+00	3.062800E+00
1.346400E+00	2.091310E+00	2.799310E+00
1.371470E+00	2.169910E+00	2.803560E+00
1.387140E+00	2.110880E+00	2.722660E+00
1.369420E+00	1.982530E+00	2.721850E+00
1.332960E+00	2.012880E+00	2.794380E+00
1.363110E+00	1.914280E+00	2.731880E+00
1.326340E+00	1.913780E+00	2.788040E+00
1.359820E+00	1.849860E+00	2.758910E+00
1.632580E+00	2.812650E+00	3.048300E+00
1.666130E+00	2.861800E+00	3.044110E+00
1.655890E+00	2.817380E+00	2.960440E+00
1.596870E+00	2.716630E+00	2.913490E+00
1.598270E+00	2.748190E+00	3.014220E+00
1.552400E+00	2.606410E+00	2.859390E+00
1.554270E+00	2.643810E+00	2.970220E+00
1.510240E+00	2.493070E+00	2.809610E+00
1.508580E+00	2.523310E+00	2.916920E+00
1.469040E+00	2.369240E+00	2.765070E+00
1.458170E+00	2.404400E+00	2.863930E+00
1.429980E+00	2.242680E+00	2.735380E+00
1.416030E+00	2.280130E+00	2.821170E+00
1.495990E+00	1.784930E+00	2.639930E+00
1.424600E+00	1.812190E+00	2.701560E+00
1.541970E+00	1.687280E+00	2.668270E+00
1.461230E+00	1.706790E+00	2.733880E+00
1.612540E+00	1.603830E+00	2.696090E+00
1.513540E+00	1.615350E+00	2.761990E+00
1.692510E+00	1.527540E+00	2.731620E+00
1.582340E+00	1.516860E+00	2.815910E+00
1.737230E+00	1.485570E+00	2.767220E+00
1.686590E+00	1.479690E+00	2.808950E+00
1.778190E+00	1.451160E+00	2.831470E+00
1.694530E+00	2.914740E+00	3.087870E+00
1.746860E+00	2.962950E+00	3.061160E+00
1.712470E+00	2.906800E+00	3.005790E+00
1.956410E+00	1.466630E+00	2.744400E+00
1.885720E+00	1.457030E+00	2.781500E+00
1.988050E+00	1.439520E+00	2.818730E+00
1.796970E+00	2.981580E+00	2.968690E+00
1.809120E+00	3.023560E+00	3.096680E+00
2.120320E+00	1.416570E+00	2.854470E+00
2.229440E+00	1.397440E+00	2.896150E+00
1.877130E+00	3.067510E+00	3.116770E+00
1.940570E+00	3.090660E+00	3.094200E+00
1.878910E+00	3.052280E+00	3.028140E+00
2.330230E+00	1.370490E+00	2.901810E+00
2.441120E+00	1.336640E+00	2.903340E+00
2.410960E+00	1.332470E+00	2.969320E+00
2.473470E+00	1.303880E+00	3.012450E+00
1.975080E+00	3.087960E+00	2.996850E+00
1.997810E+00	3.111070E+00	3.073310E+00
2.552210E+00	1.291860E+00	2.939990E+00
2.069120E+00	3.144400E+00	3.059790E+00
2.648980E+00	1.256130E+00	2.934800E+00
2.623820E+00	1.248050E+00	2.992580E+00
2.679740E+00	1.215010E+00	3.027580E+00
2.150520E+00	3.193100E+00	3.098280E+00
2.199330E+00	3.211270E+00	3.122070E+00
2.202810E+00	3.204610E+00	3.067160E+00
2.746880E+00	1.215960E+00	2.970170E+00
2.274340E+00	3.228310E+00	3.127870E+00
2.822340E+00	1.217710E+00	2.950610E+00
2.367360E+00	3.249450E+00	3.079230E+00
2.906010E+00	1.228480E+00	2.965830E+00
2.447310E+00	3.276400E+00	3.136580E+00
2.523500E+00	3.293790E+00	3.175690E+00
2.490520E+00	3.281620E+00	3.106920E+00
3.012010E+00	1.258810E+00	2.987950E+00
3.098920E+00	1.280080E+00	3.037730E+00
2.554830E+00	3.283330E+00	3.115750E+00
2.568520E+00	3.296850E+00	3.184530E+00
3.149140E+00	1.343710E+00	3.023700E+00
2.607910E+00	3.295420E+00	3.190520E+00
2.662830E+00	3.286100E+00	3.147280E+00
3.196020E+00	1.419750E+00	3.000860E+00
2.779280E+00	3.278320E+00	3.153510E+00
3.306900E+00	1.542690E+00	3.045330E+00
3.271640E+00	1.447010E+00	3.066400E+00
2.880110E+00	3.270460E+00	3.203370E+00
2.845160E+00	3.259200E+00	3.118430E+00
3.358460E+00	1.602990E+00	3.014000E+00
2.929960E+00	3.231260E+00	3.128420E+00
2.942100E+00	3.256760E+00	3.227430E+00
3.477660E+00	1.774350E+00	3.029940E+00
3.424760E+00	1.711920E+00	3.068530E+00
3.406980E+00	1.643330E+00	3.046560E+00
2.985210E+00	3.234420E+00	3.213610E+00
3.033550E+00	3.217310E+00	3.260320E+00
3.033690E+00	3.199410E+00	3.165620E+00
3.564680E+00	1.966360E+00	3.032780E+00
3.532640E+00	1.891520E+00	3.085690E+00
3.504530E+00	1.843540E+00	3.038140E+00
3.070100E+00	3.196010E+00	3.234690E+00
3.122130E+00	3.147670E+00	3.220190E+00
3.615360E+00	2.089670E+00	3.032390E+00
3.585840E+00	2.016630E+00	3.092870E+00
3.192680E+00	3.112080E+00	3.189040E+00
3.267270E+00	3.083130E+00	3.182240E+00
3.329770E+00	3.063550E+00	3.169610E+00
3.653780E+00	2.431430E+00	3.054360E+00
3.657590E+00	2.350820E+00	3.106160E+00
3.648840E+00	2.284140E+00	3.088090E+00
3.644080E+00	2.205200E+00	3.062410E+00
3.639920E+00	2.154120E+00	3.013290E+00
3.390770E+00	3.049230E+00	3.157960E+00
3.457800E+00	3.032480E+00	3.208760E+00
3.666820E+00	2.664480E+00	3.084500E+00
3.653370E+00	2.577870E+00	3.119830E+00
3.666360E+00	2.642350E+00	3.150710E+00
3.652920E+00	2.513180E+00	3.055370E+00
3.527940E+00	3.011600E+00	3.185570E+00
3.588360E+00	2.980110E+00	3.125820E+00
3.639530E+00	2.945670E+00	3.172090E+00
3.663490E+00	2.911830E+00	3.106190E+00
3.681120E+00	2.824420E+00	3.119590E+00
3.676540E+00	2.733590E+00	3.140140E+00
3.672280E+00	2.678970E+00	3.134400E+00
3.671510E+00	2.911770E+00	3.181670E+00
3.680990E+00	2.877730E+00	3.116070E+00
1.435760E+00	2.405610E+00	3.025940E+00
1.459160E+00	2.467480E+00	3.052280E+00
1.456520E+00	2.431970E+00	2.971040E+00
1.409630E+00	2.306460E+00	2.907760E+00
1.406580E+00	2.327470E+00	2.995020E+00
1.367580E+00	2.208380E+00	2.869100E+00
1.354170E+00	2.209150E+00	2.945240E+00
1.318680E+00	2.084030E+00	2.877650E+00
1.286880E+00	1.934750E+00	2.869400E+00
1.298380E+00	1.810070E+00	2.863990E+00
1.373190E+00	1.729630E+00	2.810670E+00
1.303400E+00	1.681800E+00	2.922790E+00
1.429750E+00	1.635960E+00	2.821640E+00
1.365750E+00	1.641560E+00	2.880820E+00
1.485260E+00	1.556810E+00	2.847830E+00
1.411040E+00	1.575390E+00	2.901870E+00
1.517030E+00	1.508570E+00	2.875320E+00
1.466000E+00	1.510210E+00	2.927780E+00
1.538960E+00	1.470880E+00	2.927100E+00
1.652770E+00	2.854360E+00	3.123240E+00
1.609110E+00	2.782020E+00	3.099870E+00
1.564710E+00	2.704110E+00	3.086710E+00
1.513590E+00	2.564530E+00	3.041910E+00
1.663360E+00	1.445740E+00	2.923600E+00
1.788300E+00	1.425740E+00	2.937140E+00
1.737390E+00	2.965120E+00	3.153150E+00
1.688060E+00	2.911530E+00	3.144660E+00
1.906970E+00	1.423630E+00	2.929350E+00
2.026230E+00	1.419090E+00	2.919640E+00
2.007450E+00	1.411620E+00	2.979100E+00
2.098410E+00	1.398340E+00	3.007830E+00
1.805210E+00	3.027440E+00	3.200670E+00
1.850940E+00	3.060440E+00	3.220290E+00
1.850950E+00	3.057480E+00	3.166940E+00
2.265590E+00	1.379310E+00	2.954760E+00
2.207270E+00	1.389210E+00	2.982640E+00
2.294660E+00	1.356380E+00	3.029650E+00
1.917160E+00	3.090220E+00	3.215640E+00
2.397600E+00	1.318340E+00	3.052000E+00
2.479250E+00	1.279360E+00	3.108240E+00
1.998900E+00	3.123540E+00	3.150640E+00
2.544510E+00	1.258590E+00	3.081190E+00
2.063400E+00	3.160580E+00	3.197080E+00
2.109370E+00	3.186610E+00	3.222150E+00
2.110870E+00	3.183670E+00	3.155840E+00
2.615100E+00	1.233070E+00	3.057510E+00
2.683560E+00	1.186090E+00	3.124620E+00
2.180880E+00	3.211350E+00	3.216940E+00
2.748170E+00	1.173830E+00	3.075060E+00
2.280570E+00	3.237560E+00	3.252230E+00
2.351830E+00	3.258950E+00	3.285970E+00
2.317770E+00	3.248270E+00	3.212450E+00
2.848730E+00	1.168150E+00	3.064250E+00
2.378860E+00	3.262160E+00	3.199180E+00
2.421930E+00	3.277390E+00	3.303750E+00
2.969510E+00	1.181290E+00	3.063490E+00
2.931430E+00	1.148350E+00	3.134270E+00
3.001300E+00	1.161540E+00	3.153250E+00
2.492910E+00	3.288570E+00	3.263380E+00
3.065950E+00	1.230130E+00	3.118300E+00
2.599260E+00	3.296060E+00	3.267140E+00
3.163290E+00	1.302080E+00	3.115820E+00
2.661260E+00	3.304090E+00	3.302260E+00
2.663070E+00	3.301870E+00	3.247070E+00
3.227130E+00	1.371850E+00	3.091550E+00
2.701460E+00	3.305470E+00	3.315210E+00
2.749170E+00	3.299320E+00	3.274950E+00
3.322110E+00	1.497470E+00	3.158870E+00
3.282030E+00	1.413550E+00	3.146440E+00
2.846780E+00	3.281020E+00	3.293610E+00
3.392080E+00	1.569540E+00	3.105480E+00
2.923860E+00	3.261910E+00	3.304620E+00
3.465790E+00	1.730750E+00	3.128430E+00
3.438980E+00	1.644440E+00	3.147100E+00
3.469880E+00	1.698270E+00	3.192350E+00
2.983130E+00	3.237730E+00	3.293900E+00
3.035700E+00	3.207680E+00	3.362900E+00
3.559980E+00	1.950730E+00	3.142360E+00
3.545030E+00	1.877970E+00	3.192020E+00
3.518550E+00	1.791940E+00	3.143880E+00
3.497890E+00	1.733620E+00	3.178690E+00
3.083850E+00	3.179270E+00	3.310120E+00
3.137990E+00	3.125550E+00	3.353260E+00
3.616140E+00	2.071730E+00	3.172680E+00
3.622630E+00	2.133050E+00	3.091140E+00
3.636880E+00	2.150550E+00	3.153080E+00
3.584810E+00	1.998490E+00	3.185040E+00
3.213840E+00	3.100940E+00	3.309650E+00
3.294150E+00	3.075150E+00	3.290250E+00
3.346190E+00	3.069780E+00	3.233550E+00
3.672780E+00	2.379040E+00	3.171420E+00
3.670310E+00	2.298560E+00	3.211760E+00
3.677280E+00	2.350030E+00	3.227670E+00
3.658850E+00	2.213810E+00	3.177110E+00
3.365160E+00	3.062900E+00	3.329760E+00
3.409590E+00	3.056760E+00	3.323950E+00
3.415530E+00	3.053850E+00	3.273030E+00
3.659310E+00	2.616320E+00	3.254590E+00
3.673490E+00	2.674380E+00	3.178750E+00
3.671840E+00	2.690340E+00	3.232940E+00
3.662180E+00	2.532540E+00	3.253180E+00
3.673050E+00	2.461360E+00	3.191220E+00
3.676750E+00	2.385080E+00	3.238780E+00
3.432930E+00	3.046340E+00	3.325340E+00
3.486960E+00	3.019630E+00	3.333760E+00
3.596990E+00	2.969970E+00	3.269640E+00
3.636320E+00	2.949100E+00	3.244660E+00
3.662110E+00	2.811980E+00	3.269070E+00
3.680250E+00	2.870000E+00	3.190200E+00
3.660970E+00	2.894310E+00	3.258590E+00
3.666300E+00	2.733610E+00	3.269960E+00
3.654650E+00	2.931570E+00	3.232750E+00
1.445910E+00	2.468540E+00	3.226270E+00
1.479250E+00	2.519240E+00	3.211440E+00
1.445530E+00	2.461130E+00	3.170640E+00
1.415950E+00	2.387610E+00	3.092860E+00
1.401570E+00	2.381840E+00	3.190950E+00
1.343930E+00	2.237170E+00	3.040030E+00
1.338580E+00	2.261260E+00	3.139420E+00
1.289750E+00	2.103360E+00	2.991380E+00
1.273370E+00	2.133800E+00	3.089040E+00
1.260930E+00	1.970410E+00	2.960360E+00
1.237690E+00	2.002040E+00	3.053660E+00
1.242810E+00	1.848290E+00	2.950610E+00
1.207310E+00	1.881250E+00	3.032970E+00
1.250810E+00	1.737790E+00	2.966120E+00
1.203940E+00	1.768120E+00	3.033310E+00
1.258450E+00	1.674330E+00	2.988660E+00
1.212490E+00	1.659190E+00	3.062370E+00
1.269820E+00	1.615580E+00	3.016220E+00
1.523830E+00	2.595520E+00	3.233870E+00
1.565590E+00	2.689920E+00	3.258410E+00
1.546300E+00	2.647400E+00	3.164560E+00
1.484510E+00	2.523400E+00	3.137370E+00
1.337690E+00	1.595320E+00	2.957430E+00
1.391700E+00	1.524470E+00	2.991510E+00
1.462020E+00	1.447980E+00	3.047300E+00
1.564470E+00	1.432330E+00	3.003610E+00
1.542580E+00	1.410670E+00	3.068760E+00
1.634190E+00	1.404940E+00	3.074290E+00
1.668980E+00	2.863450E+00	3.279730E+00
1.697310E+00	2.927470E+00	3.309060E+00
1.690370E+00	2.898280E+00	3.215040E+00
1.621470E+00	2.779570E+00	3.217240E+00
1.830780E+00	1.412760E+00	2.990900E+00
1.759470E+00	1.410360E+00	3.025440E+00
1.872260E+00	1.395240E+00	3.075720E+00
1.733650E+00	2.986040E+00	3.335060E+00
1.766910E+00	3.018450E+00	3.324640E+00
1.752110E+00	2.984980E+00	3.264620E+00
1.995400E+00	1.398660E+00	3.049610E+00
2.087200E+00	1.378460E+00	3.116040E+00
1.827560E+00	3.061130E+00	3.307640E+00
2.218220E+00	1.356670E+00	3.137030E+00
2.337100E+00	1.318190E+00	3.138930E+00
2.306050E+00	1.319330E+00	3.194350E+00
2.364840E+00	1.290660E+00	3.236750E+00
1.915200E+00	3.108720E+00	3.331050E+00
1.976340E+00	3.138440E+00	3.353120E+00
1.957160E+00	3.115970E+00	3.291850E+00
2.441610E+00	1.276840E+00	3.196650E+00
2.008080E+00	3.134790E+00	3.269700E+00
2.022180E+00	3.160630E+00	3.349580E+00
2.535280E+00	1.239500E+00	3.190220E+00
2.089130E+00	3.191620E+00	3.327230E+00
2.608330E+00	1.209290E+00	3.159780E+00
2.677020E+00	1.160200E+00	3.217570E+00
2.186260E+00	3.229230E+00	3.357390E+00
2.257430E+00	3.250130E+00	3.398370E+00
2.243780E+00	3.232680E+00	3.316430E+00
2.773320E+00	1.126460E+00	3.190360E+00
2.322440E+00	3.258320E+00	3.371940E+00
2.875400E+00	1.125280E+00	3.180810E+00
2.849360E+00	1.089170E+00	3.242020E+00
2.897250E+00	1.093670E+00	3.237260E+00
2.412750E+00	3.283690E+00	3.389110E+00
2.960850E+00	1.108460E+00	3.220080E+00
2.499730E+00	3.295700E+00	3.391670E+00
3.074640E+00	1.158240E+00	3.243670E+00
2.591800E+00	3.299840E+00	3.390050E+00
3.167300E+00	1.249930E+00	3.222320E+00
2.688160E+00	3.309580E+00	3.387830E+00
3.264450E+00	1.349640E+00	3.212110E+00
2.751030E+00	3.322630E+00	3.429440E+00
2.751340E+00	3.306250E+00	3.376030E+00
3.313790E+00	1.419460E+00	3.204820E+00
3.334430E+00	1.392660E+00	3.248300E+00
2.788610E+00	3.323050E+00	3.446330E+00
2.827510E+00	3.298330E+00	3.409440E+00
3.445560E+00	1.534330E+00	3.244320E+00
3.364220E+00	1.448690E+00	3.251590E+00
2.909560E+00	3.269940E+00	3.412900E+00
3.480400E+00	1.632540E+00	3.238970E+00
3.511130E+00	1.574730E+00	3.284440E+00
2.976790E+00	3.234900E+00	3.396670E+00
3.035500E+00	3.218900E+00	3.476660E+00
3.575350E+00	1.944780E+00	3.248390E+00
3.565220E+00	1.875020E+00	3.270030E+00
3.549800E+00	1.806320E+00	3.256240E+00
3.530260E+00	1.710290E+00	3.252500E+00
3.520720E+00	1.625170E+00	3.303000E+00
3.100780E+00	3.160090E+00	3.440430E+00
3.144840E+00	3.124330E+00	3.420640E+00
3.640440E+00	2.140820E+00	3.248160E+00
3.615930E+00	2.067580E+00	3.303490E+00
3.600170E+00	2.012390E+00	3.255720E+00
3.177400E+00	3.107560E+00	3.405230E+00
3.229940E+00	3.096580E+00	3.459230E+00
3.293000E+00	3.069390E+00	3.388210E+00
3.312450E+00	3.079860E+00	3.493970E+00
3.672190E+00	2.341980E+00	3.289380E+00
3.666960E+00	2.280530E+00	3.342670E+00
3.656480E+00	2.215480E+00	3.294890E+00
3.374280E+00	3.065270E+00	3.428360E+00
3.419720E+00	3.048570E+00	3.367910E+00
3.453400E+00	3.051270E+00	3.463650E+00
3.659710E+00	2.682540E+00	3.332920E+00
3.657310E+00	2.618990E+00	3.406730E+00
3.659040E+00	2.543650E+00	3.366750E+00
3.668500E+00	2.471340E+00	3.334580E+00
3.672570E+00	2.401200E+00	3.313550E+00
3.532850E+00	3.032820E+00	3.461620E+00
3.580610E+00	2.979320E+00	3.421280E+00
3.634500E+00	2.893410E+00	3.370300E+00
3.638850E+00	2.929790E+00	3.281050E+00
3.650910E+00	2.813130E+00	3.404080E+00
3.656670E+00	2.749230E+00	3.372440E+00
1.280150E+00	2.251070E+00	3.325850E+00
1.315130E+00	2.294900E+00	3.325220E+00
1.292170E+00	2.258330E+00	3.298990E+00
1.265920E+00	2.215910E+00	3.302310E+00
1.370550E+00	2.370370E+00	3.315090E+00
1.426170E+00	2.471170E+00	3.349110E+00
1.412390E+00	2.421690E+00	3.270210E+00
1.327580E+00	2.276130E+00	3.250780E+00
1.266900E+00	2.154490E+00	3.182000E+00
1.252670E+00	2.162520E+00	3.252870E+00
1.225310E+00	2.028900E+00	3.143050E+00
1.215620E+00	2.056160E+00	3.226710E+00
1.185850E+00	1.909360E+00	3.118130E+00
1.174360E+00	1.935290E+00	3.201350E+00
1.167960E+00	1.793930E+00	3.110000E+00
1.143770E+00	1.819490E+00	3.189970E+00
1.172240E+00	1.699820E+00	3.112660E+00
1.134800E+00	1.696610E+00	3.206430E+00
1.178440E+00	1.649580E+00	3.122180E+00
1.158150E+00	1.642970E+00	3.170610E+00
1.181340E+00	1.601720E+00	3.160950E+00
1.479980E+00	2.536280E+00	3.290540E+00
1.313310E+00	1.541130E+00	3.050140E+00
1.238430E+00	1.547620E+00	3.137220E+00
1.365860E+00	1.480060E+00	3.082520E+00
1.305790E+00	1.491650E+00	3.130600E+00
1.395130E+00	1.444510E+00	3.116270E+00
1.349700E+00	1.447360E+00	3.168670E+00
1.420000E+00	1.419610E+00	3.173570E+00
1.575360E+00	2.724030E+00	3.375470E+00
1.604280E+00	2.766850E+00	3.396600E+00
1.591740E+00	2.750110E+00	3.328890E+00
1.543080E+00	2.661980E+00	3.333380E+00
1.532430E+00	1.393880E+00	3.172240E+00
1.662290E+00	1.393510E+00	3.194930E+00
1.684900E+00	2.926510E+00	3.427480E+00
1.721120E+00	2.976760E+00	3.457900E+00
1.703200E+00	2.955450E+00	3.382700E+00
1.652920E+00	2.855320E+00	3.369520E+00
1.766930E+00	1.392270E+00	3.163660E+00
1.888060E+00	1.387830E+00	3.214510E+00
1.761970E+00	3.024740E+00	3.392450E+00
2.006400E+00	1.383010E+00	3.183900E+00
2.119500E+00	1.367520E+00	3.203550E+00
2.086290E+00	1.360950E+00	3.279070E+00
2.196620E+00	1.335770E+00	3.298120E+00
1.828220E+00	3.083220E+00	3.433750E+00
1.887920E+00	3.118160E+00	3.469890E+00
1.876360E+00	3.106260E+00	3.393730E+00
2.305110E+00	1.307500E+00	3.270100E+00
2.365130E+00	1.274860E+00	3.292930E+00
1.936000E+00	3.134730E+00	3.427050E+00
2.430330E+00	1.243790E+00	3.334340E+00
2.017800E+00	3.176270E+00	3.450470E+00
2.526230E+00	1.211470E+00	3.305520E+00
2.095910E+00	3.220270E+00	3.466420E+00
2.156200E+00	3.248010E+00	3.505790E+00
2.145990E+00	3.233350E+00	3.424490E+00
2.608790E+00	1.174810E+00	3.268160E+00
2.709480E+00	1.096020E+00	3.323340E+00
2.225760E+00	3.258000E+00	3.477780E+00
2.800850E+00	1.064180E+00	3.295210E+00
2.767960E+00	1.048860E+00	3.346320E+00
2.810780E+00	1.029800E+00	3.361060E+00
2.319020E+00	3.276600E+00	3.483710E+00
2.901170E+00	1.049750E+00	3.318440E+00
2.406090E+00	3.298480E+00	3.489750E+00
3.025060E+00	1.076490E+00	3.303650E+00
2.991800E+00	1.026760E+00	3.365780E+00
3.052740E+00	1.058180E+00	3.372590E+00
2.499430E+00	3.317370E+00	3.501220E+00
3.079940E+00	1.113700E+00	3.302460E+00
3.083470E+00	1.093950E+00	3.343400E+00
2.590190E+00	3.321630E+00	3.510990E+00
3.173620E+00	1.189400E+00	3.301070E+00
3.127670E+00	1.132300E+00	3.329660E+00
2.678880E+00	3.334500E+00	3.512360E+00
3.257180E+00	1.269710E+00	3.340880E+00
2.770580E+00	3.341070E+00	3.515160E+00
3.369790E+00	1.377390E+00	3.325610E+00
2.833260E+00	3.339890E+00	3.571820E+00
2.833140E+00	3.330020E+00	3.508480E+00
3.416900E+00	1.455560E+00	3.309800E+00
3.432380E+00	1.432150E+00	3.359590E+00
2.861990E+00	3.333190E+00	3.564150E+00
2.901040E+00	3.305500E+00	3.548930E+00
3.543040E+00	1.544820E+00	3.362000E+00
3.471200E+00	1.479100E+00	3.357430E+00
2.975690E+00	3.256680E+00	3.514490E+00
3.030290E+00	3.226840E+00	3.584220E+00
3.583340E+00	1.906180E+00	3.322390E+00
3.581580E+00	1.834100E+00	3.332670E+00
3.592750E+00	1.742820E+00	3.344810E+00
3.568960E+00	1.654760E+00	3.367570E+00
3.620300E+00	1.694960E+00	3.405670E+00
3.080100E+00	3.190030E+00	3.559120E+00
3.130140E+00	3.146500E+00	3.547010E+00
3.163520E+00	3.123360E+00	3.476970E+00
3.191360E+00	3.117430E+00	3.580580E+00
3.646080E+00	2.139370E+00	3.372980E+00
3.638320E+00	2.060750E+00	3.389000E+00
3.609970E+00	1.980820E+00	3.357020E+00
3.619620E+00	1.878200E+00	3.398700E+00
3.617580E+00	1.786870E+00	3.409550E+00
3.625170E+00	1.731550E+00	3.407350E+00
3.260150E+00	3.091680E+00	3.557760E+00
3.320500E+00	3.085090E+00	3.596190E+00
3.682620E+00	2.345420E+00	3.391850E+00
3.686810E+00	2.275360E+00	3.457730E+00
3.672980E+00	2.217740E+00	3.396430E+00
3.389090E+00	3.079210E+00	3.531800E+00
3.454420E+00	3.069260E+00	3.584230E+00
3.663090E+00	2.698900E+00	3.454390E+00
3.657340E+00	2.631920E+00	3.537470E+00
3.667980E+00	2.555960E+00	3.491290E+00
3.685270E+00	2.486800E+00	3.449620E+00
3.688390E+00	2.416180E+00	3.420950E+00
3.517530E+00	3.055520E+00	3.541040E+00
3.581580E+00	3.012520E+00	3.565420E+00
3.625760E+00	2.929610E+00	3.523280E+00
3.647150E+00	2.847830E+00	3.503930E+00
3.655880E+00	2.772150E+00	3.486140E+00
1.379390E+00	2.430210E+00	3.490760E+00
1.431820E+00	2.501410E+00	3.505650E+00
1.389150E+00	2.434770E+00	3.453360E+00
1.364300E+00	2.382100E+00	3.386990E+00
1.344250E+00	2.361480E+00	3.460100E+00
1.271300E+00	2.236990E+00	3.383910E+00
1.214040E+00	2.105070E+00	3.312310E+00
1.200920E+00	2.099640E+00	3.390280E+00
1.167240E+00	1.967550E+00	3.283820E+00
1.161490E+00	1.993330E+00	3.363610E+00
1.126800E+00	1.849040E+00	3.269930E+00
1.113150E+00	1.877180E+00	3.347330E+00
1.114210E+00	1.747420E+00	3.264530E+00
1.088660E+00	1.752340E+00	3.357880E+00
1.111610E+00	1.693080E+00	3.270700E+00
1.096270E+00	1.691400E+00	3.320560E+00
1.105820E+00	1.645770E+00	3.306320E+00
1.435630E+00	2.493010E+00	3.428640E+00
1.489770E+00	2.572310E+00	3.474940E+00
1.141320E+00	1.585020E+00	3.270910E+00
1.187210E+00	1.551150E+00	3.220840E+00
1.177390E+00	1.532950E+00	3.277310E+00
1.216850E+00	1.505620E+00	3.259790E+00
1.533580E+00	2.647290E+00	3.476700E+00
1.575800E+00	2.728460E+00	3.514460E+00
1.566010E+00	2.705650E+00	3.426270E+00
1.503390E+00	2.587090E+00	3.399890E+00
1.283730E+00	1.470620E+00	3.221870E+00
1.356430E+00	1.414230E+00	3.294860E+00
1.448560E+00	1.398170E+00	3.251640E+00
1.435690E+00	1.387590E+00	3.310920E+00
1.507390E+00	1.376500E+00	3.303660E+00
1.665290E+00	2.893000E+00	3.581660E+00
1.692620E+00	2.947290E+00	3.575600E+00
1.680240E+00	2.899840E+00	3.496610E+00
1.625960E+00	2.794100E+00	3.462260E+00
1.634920E+00	2.817630E+00	3.551010E+00
1.728600E+00	1.387410E+00	3.260490E+00
1.640720E+00	1.378950E+00	3.298460E+00
1.735920E+00	1.373790E+00	3.323310E+00
1.722280E+00	2.998610E+00	3.623980E+00
1.768760E+00	3.047720E+00	3.600100E+00
1.728410E+00	2.987500E+00	3.541740E+00
1.816260E+00	1.374150E+00	3.303350E+00
1.783420E+00	3.046730E+00	3.506270E+00
1.814750E+00	3.089660E+00	3.587710E+00
1.984650E+00	1.359400E+00	3.334610E+00
2.114970E+00	1.334740E+00	3.363050E+00
2.208050E+00	1.301940E+00	3.429850E+00
1.854040E+00	3.105910E+00	3.532350E+00
2.308440E+00	1.278800E+00	3.391760E+00
2.359620E+00	1.265840E+00	3.336760E+00
1.945740E+00	3.149810E+00	3.559050E+00
2.387820E+00	1.241260E+00	3.402560E+00
2.455530E+00	1.207420E+00	3.465140E+00
2.027790E+00	3.196920E+00	3.581480E+00
2.075280E+00	3.233130E+00	3.604140E+00
2.067170E+00	3.213120E+00	3.533270E+00
2.525510E+00	1.175260E+00	3.426490E+00
2.118410E+00	3.244540E+00	3.562160E+00
2.606530E+00	1.127920E+00	3.382910E+00
2.681580E+00	1.067880E+00	3.454550E+00
2.209980E+00	3.274430E+00	3.608600E+00
2.758140E+00	1.032780E+00	3.408180E+00
2.841070E+00	9.975670E-01	3.449120E+00
2.308200E+00	3.287060E+00	3.584550E+00
2.935880E+00	1.002580E+00	3.421950E+00
2.902190E+00	9.818130E-01	3.473470E+00
2.957330E+00	9.738350E-01	3.502030E+00
2.399280E+00	3.310720E+00	3.593340E+00
3.031340E+00	1.017970E+00	3.448680E+00
2.495950E+00	3.324630E+00	3.611350E+00
3.128100E+00	1.094650E+00	3.421680E+00
2.588290E+00	3.331650E+00	3.628190E+00
3.201990E+00	1.181190E+00	3.383840E+00
3.218030E+00	1.161590E+00	3.468770E+00
2.671400E+00	3.343370E+00	3.634740E+00
3.244440E+00	1.229270E+00	3.397250E+00
3.243720E+00	1.210570E+00	3.433930E+00
2.750510E+00	3.344980E+00	3.636570E+00
3.364690E+00	1.307380E+00	3.463110E+00
3.275410E+00	1.250330E+00	3.426060E+00
2.818480E+00	3.341740E+00	3.641610E+00
3.463170E+00	1.420530E+00	3.437910E+00
2.868690E+00	3.329410E+00	3.627990E+00
2.917950E+00	3.303340E+00	3.696250E+00
3.519030E+00	1.482570E+00	3.425090E+00
3.528440E+00	1.462760E+00	3.472430E+00
2.986290E+00	3.248130E+00	3.660030E+00
3.032570E+00	3.221990E+00	3.647380E+00
3.622470E+00	1.651480E+00	3.439930E+00
3.601770E+00	1.586780E+00	3.450550E+00
3.583240E+00	1.501780E+00	3.482160E+00
3.061120E+00	3.200870E+00	3.633360E+00
3.110960E+00	3.155180E+00	3.660810E+00
3.185230E+00	3.125690E+00	3.700890E+00
3.658990E+00	2.093620E+00	3.452340E+00
3.657440E+00	2.021250E+00	3.454890E+00
3.654710E+00	1.932300E+00	3.471790E+00
3.661010E+00	1.822990E+00	3.504950E+00
3.670180E+00	1.892090E+00	3.523770E+00
3.651230E+00	1.705760E+00	3.476700E+00
3.641400E+00	1.624870E+00	3.497500E+00
3.250490E+00	3.097590E+00	3.651040E+00
3.318650E+00	3.101090E+00	3.695370E+00
3.691180E+00	2.362020E+00	3.521510E+00
3.688810E+00	2.276620E+00	3.586280E+00
3.681550E+00	2.173780E+00	3.510380E+00
3.667810E+00	2.067510E+00	3.532980E+00
3.676770E+00	1.986860E+00	3.532290E+00
3.674290E+00	1.929510E+00	3.539310E+00
3.388830E+00	3.086020E+00	3.640350E+00
3.454350E+00	3.086670E+00	3.680930E+00
3.652900E+00	2.718340E+00	3.592650E+00
3.657540E+00	2.642640E+00	3.662680E+00
3.663120E+00	2.566530E+00	3.612870E+00
3.683580E+00	2.490410E+00	3.573460E+00
3.689940E+00	2.433800E+00	3.513200E+00
3.529820E+00	3.070100E+00	3.649580E+00
3.589900E+00	3.038850E+00	3.676480E+00
3.608560E+00	2.999660E+00	3.638390E+00
3.628930E+00	2.954570E+00	3.632280E+00
3.644770E+00	2.869910E+00	3.650990E+00
3.649600E+00	2.930240E+00	3.677630E+00
3.646080E+00	2.794020E+00	3.581300E+00
3.623210E+00	2.998860E+00	3.692590E+00
3.644720E+00	2.961990E+00	3.695010E+00
1.374390E+00	2.491320E+00	3.667840E+00
1.416600E+00	2.540210E+00	3.651260E+00
1.378090E+00	2.487690E+00	3.617800E+00
1.359490E+00	2.418890E+00	3.549220E+00
1.331970E+00	2.422890E+00	3.637940E+00
1.288660E+00	2.275430E+00	3.501230E+00
1.289600E+00	2.314540E+00	3.596070E+00
1.215370E+00	2.147200E+00	3.464270E+00
1.223840E+00	2.191850E+00	3.556150E+00
1.165050E+00	2.021260E+00	3.442120E+00
1.172580E+00	2.063130E+00	3.524950E+00
1.113290E+00	1.905760E+00	3.424550E+00
1.124400E+00	1.942600E+00	3.505710E+00
1.082120E+00	1.805310E+00	3.413350E+00
1.077440E+00	1.820860E+00	3.506700E+00
1.075610E+00	1.750450E+00	3.416330E+00
1.072570E+00	1.754730E+00	3.461430E+00
1.073090E+00	1.702990E+00	3.449110E+00
1.432910E+00	2.536570E+00	3.589740E+00
1.481690E+00	2.628940E+00	3.664590E+00
1.082060E+00	1.629290E+00	3.418900E+00
1.104800E+00	1.592490E+00	3.362430E+00
1.102380E+00	1.574690E+00	3.420460E+00
1.127540E+00	1.543960E+00	3.399190E+00
1.510230E+00	2.636790E+00	3.557610E+00
1.531100E+00	2.704790E+00	3.632070E+00
1.179740E+00	1.501450E+00	3.355770E+00
1.256070E+00	1.444530E+00	3.340680E+00
1.221680E+00	1.439740E+00	3.458470E+00
1.302170E+00	1.409290E+00	3.369290E+00
1.277680E+00	1.407940E+00	3.420670E+00
1.341480E+00	1.388580E+00	3.418190E+00
1.561460E+00	2.745050E+00	3.647120E+00
1.591430E+00	2.780990E+00	3.665020E+00
1.575840E+00	2.756040E+00	3.601400E+00
1.443680E+00	1.369280E+00	3.391330E+00
1.577510E+00	1.352800E+00	3.399880E+00
1.521100E+00	1.337670E+00	3.507080E+00
1.640280E+00	1.335520E+00	3.490130E+00
1.680930E+00	2.939890E+00	3.648770E+00
1.637290E+00	2.849320E+00	3.648880E+00
1.749420E+00	1.350580E+00	3.418200E+00
1.763440E+00	3.048410E+00	3.686800E+00
1.723480E+00	2.993600E+00	3.713330E+00
1.877080E+00	1.349440E+00	3.394150E+00
1.885620E+00	1.332240E+00	3.470080E+00
1.969910E+00	1.334950E+00	3.444160E+00
1.811210E+00	3.096440E+00	3.671270E+00
2.096810E+00	1.316470E+00	3.471880E+00
2.216650E+00	1.270610E+00	3.538780E+00
1.869650E+00	3.132280E+00	3.637830E+00
2.302200E+00	1.255680E+00	3.515740E+00
1.943930E+00	3.179060E+00	3.706150E+00
2.002930E+00	3.214660E+00	3.721000E+00
1.992780E+00	3.196040E+00	3.650800E+00
2.383990E+00	1.227660E+00	3.493050E+00
2.458830E+00	1.173650E+00	3.578120E+00
2.050550E+00	3.236160E+00	3.683390E+00
2.528690E+00	1.139870E+00	3.544710E+00
2.124030E+00	3.266350E+00	3.662980E+00
2.600330E+00	1.100040E+00	3.503130E+00
2.672170E+00	1.037520E+00	3.571260E+00
2.201670E+00	3.306720E+00	3.735020E+00
2.281920E+00	3.330360E+00	3.747400E+00
2.245320E+00	3.306570E+00	3.686200E+00
2.748810E+00	1.006190E+00	3.515900E+00
2.813410E+00	9.627550E-01	3.575300E+00
2.296960E+00	3.310260E+00	3.672650E+00
2.353560E+00	3.345890E+00	3.748420E+00
2.888220E+00	9.655180E-01	3.537010E+00
2.958220E+00	9.499840E-01	3.598710E+00
2.382200E+00	3.332850E+00	3.684880E+00
2.398870E+00	3.358930E+00	3.748490E+00
3.034280E+00	9.877810E-01	3.560660E+00
2.436560E+00	3.366900E+00	3.754110E+00
2.483460E+00	3.356160E+00	3.719830E+00
3.112850E+00	1.049100E+00	3.530050E+00
2.583350E+00	3.359990E+00	3.741530E+00
3.186380E+00	1.102250E+00	3.516560E+00
2.668240E+00	3.373390E+00	3.750180E+00
3.249040E+00	1.179030E+00	3.574310E+00
3.278070E+00	1.230290E+00	3.490340E+00
3.335820E+00	1.264090E+00	3.573550E+00
2.742500E+00	3.379290E+00	3.746970E+00
3.419970E+00	1.317390E+00	3.579440E+00
2.807190E+00	3.367760E+00	3.744760E+00
3.480110E+00	1.373950E+00	3.547940E+00
2.866230E+00	3.347350E+00	3.732820E+00
2.917220E+00	3.339680E+00	3.810340E+00
3.533950E+00	1.450410E+00	3.530150E+00
2.964160E+00	3.291680E+00	3.768030E+00
3.025640E+00	3.255520E+00	3.784600E+00
3.049040E+00	3.212030E+00	3.694230E+00
3.080820E+00	3.198760E+00	3.752390E+00
3.637600E+00	1.559130E+00	3.540690E+00
3.610750E+00	1.491890E+00	3.587760E+00
3.136660E+00	3.165380E+00	3.764540E+00
3.185820E+00	3.149910E+00	3.768390E+00
3.689810E+00	1.875470E+00	3.585720E+00
3.694430E+00	1.797110E+00	3.602790E+00
3.679390E+00	1.724400E+00	3.585490E+00
3.664540E+00	1.634650E+00	3.571580E+00
3.245380E+00	3.129900E+00	3.755220E+00
3.316520E+00	3.127820E+00	3.763440E+00
3.703030E+00	2.370310E+00	3.679080E+00
3.691870E+00	2.421150E+00	3.591480E+00
3.697890E+00	2.454370E+00	3.659580E+00
3.706940E+00	2.274750E+00	3.691560E+00
3.702060E+00	2.198520E+00	3.652220E+00
3.691850E+00	2.102000E+00	3.626920E+00
3.697880E+00	2.009170E+00	3.612840E+00
3.689640E+00	1.945680E+00	3.589900E+00
3.392280E+00	3.120380E+00	3.753140E+00
3.516220E+00	3.116800E+00	3.771700E+00
3.651820E+00	2.728750E+00	3.753060E+00
3.646840E+00	2.780420E+00	3.663580E+00
3.646840E+00	2.812520E+00	3.739570E+00
3.656830E+00	2.643590E+00	3.762300E+00
3.667130E+00	2.582710E+00	3.718850E+00
3.688550E+00	2.518740E+00	3.683220E+00
3.567690E+00	3.113310E+00	3.775620E+00
3.572040E+00	3.090490E+00	3.738690E+00
3.649100E+00	2.941560E+00	3.749120E+00
3.644830E+00	2.878520E+00	3.793730E+00
3.585660E+00	3.100330E+00	3.778410E+00
3.607090E+00	3.056420E+00	3.783890E+00
3.637190E+00	2.990970E+00	3.744010E+00
1.281630E+00	2.320860E+00	3.741300E+00
1.307990E+00	2.374160E+00	3.750580E+00
1.293230E+00	2.338830E+00	3.687210E+00
1.236600E+00	2.227660E+00	3.644910E+00
1.252670E+00	2.254800E+00	3.725240E+00
1.182240E+00	2.107040E+00	3.611410E+00
1.198350E+00	2.145410E+00	3.696210E+00
1.135090E+00	1.983890E+00	3.589580E+00
1.153990E+00	2.025590E+00	3.673580E+00
1.088950E+00	1.882830E+00	3.574330E+00
1.099400E+00	1.899840E+00	3.676250E+00
1.070550E+00	1.824430E+00	3.571890E+00
1.072740E+00	1.828630E+00	3.625780E+00
1.066510E+00	1.774410E+00	3.603140E+00
1.420950E+00	2.536850E+00	3.727060E+00
1.344810E+00	2.439860E+00	3.712990E+00
1.068300E+00	1.717230E+00	3.544570E+00
1.070380E+00	1.652090E+00	3.519680E+00
1.066500E+00	1.638150E+00	3.630480E+00
1.081770E+00	1.593060E+00	3.567120E+00
1.485570E+00	2.634880E+00	3.756730E+00
1.525780E+00	2.700260E+00	3.762070E+00
1.507740E+00	2.676990E+00	3.717620E+00
1.111870E+00	1.549700E+00	3.502530E+00
1.163390E+00	1.490810E+00	3.487920E+00
1.151900E+00	1.499410E+00	3.604320E+00
1.197920E+00	1.456660E+00	3.522570E+00
1.187350E+00	1.463690E+00	3.573570E+00
1.225080E+00	1.428330E+00	3.566390E+00
1.549450E+00	2.729930E+00	3.701300E+00
1.578710E+00	2.762780E+00	3.800920E+00
1.293830E+00	1.393920E+00	3.520910E+00
1.408430E+00	1.362170E+00	3.517440E+00
1.362050E+00	1.354340E+00	3.627280E+00
1.470210E+00	1.333920E+00	3.556960E+00
1.443330E+00	1.331040E+00	3.603720E+00
1.513860E+00	1.308270E+00	3.608440E+00
1.629880E+00	2.821900E+00	3.806370E+00
1.654040E+00	2.854830E+00	3.790830E+00
1.623810E+00	2.816300E+00	3.738490E+00
1.726580E+00	1.319930E+00	3.533560E+00
1.632200E+00	1.302100E+00	3.593780E+00
1.772770E+00	1.281580E+00	3.622310E+00
1.686920E+00	2.915900E+00	3.770240E+00
1.845910E+00	1.305900E+00	3.546590E+00
1.948620E+00	1.272860E+00	3.607040E+00
1.877530E+00	1.262080E+00	3.632260E+00
1.979010E+00	1.251440E+00	3.679690E+00
1.771460E+00	3.041670E+00	3.777640E+00
1.734460E+00	2.993980E+00	3.790640E+00
1.999060E+00	1.301830E+00	3.546460E+00
2.044130E+00	1.257880E+00	3.638600E+00
1.808230E+00	3.086630E+00	3.755230E+00
2.162010E+00	1.235840E+00	3.635810E+00
1.875910E+00	3.141800E+00	3.775930E+00
2.291110E+00	1.219040E+00	3.628790E+00
1.996290E+00	3.214010E+00	3.791950E+00
1.945820E+00	3.186190E+00	3.804370E+00
2.379830E+00	1.188410E+00	3.604530E+00
2.461570E+00	1.144180E+00	3.690730E+00
2.041680E+00	3.241580E+00	3.770230E+00
2.531720E+00	1.104100E+00	3.657190E+00
2.114720E+00	3.284350E+00	3.795660E+00
2.599810E+00	1.062940E+00	3.617460E+00
2.672280E+00	1.013000E+00	3.686690E+00
2.265120E+00	3.335290E+00	3.835290E+00
2.195480E+00	3.318810E+00	3.835930E+00
2.741410E+00	9.787870E-01	3.631410E+00
2.809450E+00	9.362510E-01	3.686860E+00
2.343000E+00	3.355190E+00	3.836420E+00
2.881320E+00	9.412710E-01	3.639870E+00
2.959840E+00	9.260350E-01	3.704620E+00
2.424910E+00	3.376620E+00	3.827890E+00
3.035850E+00	9.632760E-01	3.668500E+00
2.493240E+00	3.388800E+00	3.874370E+00
2.491800E+00	3.383030E+00	3.814660E+00
3.110990E+00	1.024770E+00	3.636950E+00
2.526190E+00	3.388180E+00	3.869790E+00
2.572360E+00	3.381040E+00	3.866740E+00
3.190130E+00	1.082460E+00	3.606000E+00
2.662390E+00	3.389130E+00	3.865350E+00
3.311050E+00	1.239240E+00	3.674500E+00
3.247990E+00	1.150410E+00	3.689250E+00
2.745070E+00	3.394410E+00	3.867590E+00
3.406170E+00	1.303730E+00	3.666000E+00
2.795030E+00	3.388490E+00	3.830200E+00
3.482220E+00	1.370810E+00	3.651630E+00
2.855150E+00	3.374320E+00	3.855410E+00
2.916450E+00	3.346790E+00	3.927500E+00
3.538610E+00	1.442290E+00	3.627040E+00
2.972670E+00	3.306230E+00	3.867130E+00
3.039490E+00	3.277340E+00	3.900000E+00
3.092090E+00	3.219150E+00	3.830730E+00
3.656320E+00	1.558240E+00	3.642590E+00
3.616950E+00	1.488510E+00	3.687460E+00
3.110320E+00	3.234640E+00	3.914910E+00
3.160610E+00	3.217530E+00	3.913350E+00
3.179760E+00	3.187290E+00	3.839990E+00
3.717780E+00	1.824890E+00	3.663880E+00
3.709160E+00	1.742710E+00	3.681230E+00
3.725790E+00	1.794500E+00	3.722050E+00
3.690880E+00	1.645940E+00	3.672590E+00
3.217360E+00	3.209770E+00	3.917110E+00
3.287140E+00	3.196700E+00	3.937650E+00
3.302780E+00	3.161790E+00	3.846740E+00
3.695890E+00	2.470520E+00	3.770580E+00
3.698510E+00	2.389710E+00	3.833860E+00
3.706110E+00	2.302620E+00	3.788440E+00
3.708930E+00	2.216180E+00	3.764620E+00
3.709530E+00	2.124890E+00	3.738070E+00
3.714260E+00	2.026430E+00	3.716060E+00
3.714100E+00	1.912890E+00	3.685340E+00
3.726110E+00	1.838540E+00	3.716090E+00
3.357840E+00	3.182810E+00	3.924240E+00
3.416480E+00	3.174860E+00	3.978410E+00
3.430610E+00	3.145250E+00	3.876350E+00
3.636340E+00	2.809850E+00	3.845590E+00
3.633650E+00	2.744770E+00	3.914310E+00
3.646400E+00	2.670270E+00	3.857840E+00
3.655590E+00	2.592500E+00	3.828140E+00
3.681390E+00	2.540150E+00	3.767810E+00
3.486270E+00	3.149980E+00	3.961830E+00
3.545420E+00	3.115170E+00	3.898270E+00
3.575370E+00	3.108480E+00	3.810380E+00
3.590650E+00	3.090630E+00	3.850930E+00
3.627570E+00	2.950780E+00	3.895040E+00
3.631620E+00	2.995930E+00	3.809470E+00
3.611280E+00	3.032290E+00	3.875870E+00
3.632190E+00	2.872790E+00	3.897100E+00
3.605640E+00	3.067800E+00	3.854720E+00
1.265630E+00	2.321790E+00	3.881240E+00
1.294650E+00	2.385560E+00	3.866870E+00
1.276160E+00	2.314880E+00	3.802370E+00
1.215170E+00	2.190890E+00	3.780180E+00
1.231560E+00	2.241430E+00	3.863460E+00
1.170910E+00	2.075150E+00	3.756350E+00
1.187920E+00	2.136730E+00	3.846570E+00
1.131710E+00	1.970080E+00	3.741620E+00
1.153390E+00	2.026310E+00	3.827250E+00
1.102820E+00	1.909040E+00	3.744160E+00
1.116210E+00	1.933250E+00	3.812710E+00
1.088940E+00	1.861860E+00	3.778660E+00
1.330910E+00	2.450580E+00	3.901560E+00
1.386100E+00	2.514110E+00	3.883800E+00
1.351210E+00	2.449480E+00	3.809950E+00
1.077620E+00	1.775780E+00	3.732530E+00
1.067820E+00	1.699390E+00	3.666660E+00
1.077040E+00	1.705490E+00	3.744350E+00
1.068840E+00	1.650880E+00	3.690930E+00
1.076280E+00	1.664080E+00	3.748240E+00
1.077520E+00	1.618450E+00	3.731850E+00
1.433990E+00	2.574870E+00	3.921360E+00
1.475900E+00	2.638310E+00	3.907540E+00
1.445970E+00	2.574700E+00	3.835060E+00
1.115410E+00	1.540790E+00	3.623300E+00
1.100240E+00	1.566580E+00	3.711710E+00
1.139020E+00	1.515020E+00	3.656720E+00
1.132450E+00	1.525560E+00	3.697170E+00
1.160200E+00	1.493740E+00	3.700880E+00
1.511880E+00	2.689040E+00	3.847650E+00
1.207040E+00	1.435830E+00	3.681450E+00
1.271380E+00	1.384060E+00	3.639310E+00
1.253710E+00	1.390790E+00	3.700910E+00
1.321300E+00	1.359610E+00	3.674970E+00
1.295820E+00	1.367550E+00	3.719390E+00
1.361910E+00	1.342610E+00	3.723710E+00
1.579670E+00	2.772340E+00	3.905930E+00
1.625470E+00	2.832260E+00	3.912400E+00
1.615490E+00	2.811740E+00	3.854830E+00
1.466470E+00	1.300770E+00	3.718650E+00
1.572590E+00	1.272190E+00	3.687520E+00
1.548100E+00	1.264290E+00	3.750270E+00
1.613120E+00	1.255240E+00	3.766200E+00
1.655230E+00	2.867930E+00	3.859040E+00
1.707170E+00	1.265920E+00	3.719790E+00
1.698490E+00	2.949530E+00	3.905960E+00
1.737840E+00	3.007190E+00	3.906210E+00
1.723790E+00	2.981520E+00	3.844820E+00
1.869710E+00	1.246990E+00	3.724310E+00
2.011290E+00	1.235660E+00	3.763430E+00
1.761640E+00	3.030930E+00	3.855750E+00
2.113120E+00	1.223080E+00	3.727450E+00
1.820670E+00	3.100750E+00	3.873920E+00
2.175680E+00	1.213930E+00	3.705190E+00
2.200750E+00	1.204410E+00	3.742840E+00
1.888950E+00	3.164530E+00	3.901030E+00
1.937100E+00	3.203630E+00	3.928050E+00
1.926060E+00	3.182660E+00	3.859150E+00
2.273470E+00	1.195180E+00	3.748910E+00
2.208990E+00	1.211470E+00	3.709970E+00
1.982640E+00	3.221790E+00	3.885900E+00
2.378330E+00	1.163170E+00	3.721850E+00
2.465440E+00	1.119080E+00	3.806860E+00
2.048530E+00	3.256910E+00	3.858140E+00
2.535080E+00	1.082990E+00	3.773710E+00
2.115320E+00	3.306970E+00	3.940040E+00
2.182640E+00	3.342420E+00	3.970450E+00
2.167510E+00	3.319230E+00	3.893050E+00
2.603060E+00	1.043910E+00	3.734180E+00
2.678280E+00	9.938310E-01	3.806760E+00
2.240450E+00	3.348390E+00	3.936030E+00
2.744490E+00	9.562460E-01	3.750960E+00
2.812420E+00	9.208720E-01	3.788850E+00
2.325530E+00	3.366480E+00	3.938520E+00
2.881610E+00	9.186090E-01	3.746880E+00
2.961520E+00	9.074940E-01	3.812980E+00
2.402640E+00	3.385640E+00	3.937150E+00
3.038600E+00	9.422240E-01	3.777160E+00
2.476410E+00	3.395550E+00	3.940110E+00
3.113830E+00	1.004210E+00	3.746140E+00
2.535670E+00	3.392110E+00	3.932040E+00
2.592940E+00	3.402540E+00	4.006960E+00
3.191060E+00	1.064160E+00	3.713050E+00
2.656730E+00	3.400330E+00	3.979570E+00
3.302650E+00	1.220890E+00	3.778310E+00
3.251760E+00	1.130350E+00	3.793180E+00
2.725810E+00	3.401920E+00	3.972020E+00
3.388740E+00	1.289500E+00	3.762530E+00
2.785520E+00	3.394750E+00	3.971720E+00
2.810260E+00	3.385760E+00	3.912370E+00
2.857890E+00	3.389440E+00	4.005010E+00
3.475370E+00	1.379570E+00	3.762670E+00
2.922810E+00	3.367340E+00	4.009940E+00
3.544680E+00	1.442290E+00	3.718860E+00
2.981350E+00	3.331630E+00	3.988640E+00
3.074620E+00	3.300940E+00	4.004550E+00
3.661020E+00	1.564180E+00	3.778030E+00
3.607260E+00	1.485260E+00	3.750810E+00
3.128550E+00	3.299470E+00	4.037650E+00
3.153610E+00	3.250910E+00	3.977250E+00
3.721560E+00	1.750210E+00	3.757450E+00
3.712650E+00	1.670830E+00	3.765070E+00
3.708250E+00	1.627260E+00	3.807430E+00
3.182980E+00	3.298000E+00	4.050030E+00
3.244120E+00	3.287550E+00	4.069050E+00
3.240780E+00	3.242670E+00	3.999750E+00
3.697060E+00	2.483000E+00	3.932360E+00
3.679080E+00	2.531650E+00	3.844600E+00
3.664340E+00	2.571210E+00	3.927850E+00
3.708680E+00	2.391820E+00	3.938390E+00
3.715540E+00	2.320870E+00	3.900250E+00
3.720440E+00	2.236320E+00	3.872080E+00
3.720470E+00	2.145410E+00	3.847060E+00
3.720110E+00	2.051900E+00	3.824380E+00
3.730510E+00	1.949640E+00	3.809330E+00
3.734820E+00	1.823720E+00	3.794150E+00
3.731500E+00	1.721630E+00	3.820760E+00
3.725920E+00	1.661390E+00	3.824490E+00
3.295500E+00	3.261360E+00	4.058460E+00
3.340630E+00	3.220510E+00	4.004480E+00
3.415960E+00	3.212770E+00	4.066390E+00
3.625110E+00	2.834470E+00	3.984350E+00
3.619880E+00	2.765120E+00	4.068440E+00
3.637810E+00	2.686390E+00	3.982440E+00
3.645500E+00	2.626830E+00	3.917910E+00
3.485770E+00	3.180250E+00	4.046980E+00
3.542940E+00	3.134590E+00	4.022060E+00
3.590630E+00	3.051190E+00	4.000390E+00
3.591680E+00	3.073280E+00	3.898360E+00
3.617780E+00	2.962630E+00	4.053610E+00
3.626460E+00	2.901890E+00	3.976180E+00
1.296350E+00	2.377810E+00	3.942140E+00
1.259920E+00	2.288830E+00	3.933700E+00
1.227680E+00	2.204690E+00	3.940930E+00
1.187060E+00	2.095410E+00	3.926730E+00
1.153720E+00	1.989310E+00	3.910980E+00
1.115020E+00	1.882980E+00	3.912920E+00
1.083510E+00	1.816050E+00	3.833360E+00
1.095790E+00	1.813970E+00	3.898090E+00
1.090280E+00	1.771680E+00	3.870130E+00
1.385460E+00	2.505200E+00	3.958370E+00
1.332830E+00	2.444980E+00	3.953930E+00
1.090060E+00	1.702680E+00	3.847660E+00
1.088270E+00	1.634850E+00	3.827380E+00
1.095410E+00	1.593870E+00	3.802570E+00
1.110040E+00	1.602740E+00	3.880990E+00
1.131530E+00	1.563300E+00	3.867580E+00
1.474480E+00	2.625500E+00	3.967090E+00
1.444670E+00	2.572520E+00	3.988000E+00
1.153220E+00	1.517190E+00	3.794460E+00
1.185470E+00	1.473640E+00	3.770850E+00
1.196840E+00	1.482200E+00	3.854800E+00
1.221070E+00	1.438890E+00	3.818300E+00
1.530460E+00	2.702700E+00	3.977050E+00
1.255600E+00	1.392990E+00	3.771320E+00
1.323990E+00	1.352000E+00	3.818650E+00
1.401140E+00	1.316580E+00	3.799260E+00
1.401380E+00	1.309060E+00	3.898840E+00
1.469500E+00	1.279470E+00	3.850050E+00
1.618570E+00	2.815890E+00	3.967600E+00
1.588930E+00	2.773140E+00	3.989400E+00
1.566420E+00	1.251640E+00	3.844410E+00
1.704720E+00	1.242750E+00	3.847680E+00
1.666970E+00	2.883250E+00	3.983560E+00
1.817210E+00	1.231610E+00	3.823150E+00
1.805900E+00	1.219840E+00	3.900090E+00
1.893410E+00	1.210340E+00	3.906900E+00
1.741440E+00	3.004610E+00	3.981530E+00
1.710240E+00	2.954810E+00	4.001670E+00
1.974870E+00	1.219920E+00	3.851480E+00
1.777270E+00	3.055310E+00	3.947000E+00
2.105670E+00	1.195180E+00	3.840550E+00
1.834500E+00	3.116620E+00	4.018670E+00
1.883800E+00	3.169050E+00	4.043500E+00
1.865420E+00	3.152210E+00	3.967200E+00
2.207340E+00	1.186160E+00	3.815860E+00
1.920840E+00	3.199770E+00	4.004320E+00
2.297180E+00	1.158100E+00	3.870130E+00
1.981350E+00	3.240720E+00	3.991810E+00
2.386360E+00	1.126070E+00	3.855550E+00
2.479680E+00	1.099530E+00	3.906880E+00
2.042050E+00	3.273830E+00	3.967140E+00
2.538730E+00	1.064260E+00	3.891780E+00
2.170170E+00	3.350250E+00	4.050680E+00
2.103080E+00	3.318760E+00	4.056920E+00
2.611590E+00	1.023340E+00	3.860590E+00
2.683080E+00	9.840460E-01	3.897120E+00
2.239790E+00	3.372040E+00	4.049630E+00
2.766450E+00	9.294590E-01	3.907070E+00
2.314810E+00	3.385330E+00	4.047780E+00
2.876870E+00	9.071380E-01	3.861870E+00
2.387270E+00	3.402840E+00	4.043000E+00
2.457770E+00	3.417210E+00	4.039110E+00
3.119660E+00	9.885750E-01	3.859580E+00
3.041180E+00	9.205500E-01	3.882510E+00
2.529010E+00	3.415890E+00	4.032540E+00
2.587500E+00	3.410920E+00	4.121520E+00
3.199630E+00	1.049860E+00	3.820990E+00
2.657290E+00	3.417190E+00	4.097080E+00
3.301200E+00	1.192290E+00	3.887880E+00
3.257480E+00	1.106400E+00	3.875690E+00
2.709770E+00	3.421770E+00	4.051190E+00
3.377070E+00	1.276620E+00	3.863580E+00
2.775740E+00	3.415670E+00	4.074330E+00
2.852250E+00	3.413730E+00	4.154600E+00
3.442340E+00	1.342730E+00	3.842010E+00
2.946590E+00	3.397130E+00	4.106980E+00
3.508720E+00	1.432320E+00	3.891440E+00
[truncated: 10,719 more rows]
