# Supplementary material for: A New MRI-Based Model of Heart Function with Coupled Hemodynamics and Application to Normal and Diseased Canine Left Ventricles
Source: Front Bioeng Biotechnol. 2015 Sep 23;3:140. doi: 10.3389/fbioe.2015.00140 (PMC4585083; doi:10.3389/fbioe.2015.00140)
Supplement: Supplementary file 3 [file Data_Sheet_3.ZIP › Case1_Normal_SR_Systole/nodes/case1_systole_time_0.4380.csv]

3.148200E+00	2.050810E+00	1.164710E+00
3.171430E+00	2.098380E+00	1.161690E+00
3.185950E+00	2.064000E+00	1.172670E+00
3.185750E+00	2.026960E+00	1.196050E+00
3.222560E+00	2.155180E+00	1.157660E+00
3.250730E+00	2.206630E+00	1.154140E+00
3.270620E+00	2.165800E+00	1.167260E+00
3.264890E+00	2.092910E+00	1.197750E+00
3.338190E+00	2.049860E+00	1.273920E+00
3.277300E+00	2.005970E+00	1.269370E+00
3.366290E+00	2.022810E+00	1.361930E+00
3.332430E+00	2.193680E+00	1.186750E+00
3.375350E+00	2.123190E+00	1.271120E+00
3.394810E+00	2.079550E+00	1.347640E+00
2.875040E+00	2.257430E+00	1.205620E+00
2.898150E+00	2.332850E+00	1.203260E+00
2.930410E+00	2.292370E+00	1.188760E+00
2.940380E+00	2.242400E+00	1.186630E+00
2.951080E+00	2.404210E+00	1.204790E+00
2.972850E+00	2.473370E+00	1.227580E+00
3.010520E+00	2.431460E+00	1.202500E+00
3.055060E+00	2.334720E+00	1.171300E+00
3.152920E+00	2.186400E+00	1.132840E+00
3.020900E+00	2.196560E+00	1.182470E+00
3.080410E+00	2.050210E+00	1.194380E+00
3.185910E+00	1.962580E+00	1.289970E+00
3.068180E+00	1.941920E+00	1.292370E+00
3.233150E+00	1.925610E+00	1.435770E+00
3.133720E+00	1.895430E+00	1.424490E+00
3.219250E+00	1.907620E+00	1.517660E+00
3.082810E+00	2.486590E+00	1.212610E+00
3.249410E+00	2.462290E+00	1.215350E+00
3.266080E+00	2.301920E+00	1.164730E+00
3.303630E+00	1.966820E+00	1.394180E+00
3.303030E+00	1.962580E+00	1.592850E+00
3.347630E+00	2.400850E+00	1.232820E+00
3.358820E+00	2.478700E+00	1.273240E+00
3.397030E+00	2.309960E+00	1.240840E+00
3.429070E+00	2.216050E+00	1.305470E+00
3.445490E+00	2.136190E+00	1.375310E+00
3.449390E+00	2.064450E+00	1.437610E+00
3.399520E+00	2.003520E+00	1.491130E+00
3.439670E+00	2.440690E+00	1.326430E+00
3.485450E+00	2.307730E+00	1.359450E+00
3.497800E+00	2.195230E+00	1.422650E+00
3.486620E+00	2.126880E+00	1.451660E+00
2.573780E+00	2.603930E+00	1.418690E+00
2.600190E+00	2.655850E+00	1.427340E+00
2.622880E+00	2.611780E+00	1.397310E+00
2.693670E+00	2.562160E+00	1.364060E+00
2.578700E+00	2.545420E+00	1.409400E+00
2.718340E+00	2.421720E+00	1.307770E+00
2.598450E+00	2.433230E+00	1.383560E+00
2.770880E+00	2.268520E+00	1.251870E+00
2.625050E+00	2.301240E+00	1.365470E+00
2.750400E+00	2.123030E+00	1.303860E+00
2.655200E+00	2.170550E+00	1.387690E+00
2.800260E+00	2.037680E+00	1.298980E+00
2.699170E+00	2.036320E+00	1.403750E+00
2.804420E+00	1.986370E+00	1.385820E+00
2.692930E+00	2.675130E+00	1.410980E+00
2.850750E+00	2.672910E+00	1.342400E+00
2.817750E+00	2.540590E+00	1.294040E+00
2.864750E+00	2.434370E+00	1.239800E+00
2.884780E+00	2.142760E+00	1.238290E+00
2.921420E+00	1.981040E+00	1.296740E+00
2.991130E+00	1.910310E+00	1.420340E+00
2.867630E+00	1.923850E+00	1.427470E+00
3.049170E+00	1.860520E+00	1.552170E+00
2.910140E+00	1.869680E+00	1.545630E+00
3.075660E+00	1.858380E+00	1.690510E+00
2.956390E+00	1.851450E+00	1.731460E+00
3.049940E+00	1.837220E+00	1.807220E+00
2.990140E+00	2.577510E+00	1.280580E+00
3.045970E+00	2.717600E+00	1.373000E+00
3.195220E+00	1.900070E+00	1.642300E+00
3.149130E+00	1.875380E+00	1.814170E+00
3.146200E+00	2.669560E+00	1.320040E+00
3.195420E+00	2.743810E+00	1.408620E+00
3.191380E+00	2.582730E+00	1.263270E+00
3.300500E+00	1.925810E+00	1.710540E+00
3.286550E+00	1.924960E+00	1.863140E+00
3.282360E+00	2.682970E+00	1.359470E+00
3.329540E+00	2.757180E+00	1.469500E+00
3.375120E+00	2.572200E+00	1.327060E+00
3.449740E+00	2.065180E+00	1.589390E+00
3.436050E+00	2.011970E+00	1.679300E+00
3.369350E+00	1.965060E+00	1.772570E+00
3.401760E+00	2.691730E+00	1.437950E+00
3.428730E+00	2.751220E+00	1.528540E+00
3.476370E+00	2.636460E+00	1.450200E+00
3.501750E+00	2.536470E+00	1.439050E+00
3.523780E+00	2.404510E+00	1.455450E+00
3.532330E+00	2.280910E+00	1.524070E+00
3.502820E+00	2.159920E+00	1.624340E+00
3.542970E+00	2.244910E+00	1.641980E+00
3.483710E+00	2.063230E+00	1.676760E+00
3.486880E+00	2.705070E+00	1.519090E+00
3.548830E+00	2.631840E+00	1.582700E+00
3.568260E+00	2.496520E+00	1.577520E+00
3.568350E+00	2.375990E+00	1.601370E+00
3.561000E+00	2.295250E+00	1.647050E+00
2.282500E+00	2.633540E+00	1.641230E+00
2.313210E+00	2.701640E+00	1.640430E+00
2.332250E+00	2.645860E+00	1.600030E+00
2.377860E+00	2.581370E+00	1.565100E+00
2.288940E+00	2.566880E+00	1.637980E+00
2.411280E+00	2.462480E+00	1.538790E+00
2.312290E+00	2.459870E+00	1.617700E+00
2.429920E+00	2.331810E+00	1.525800E+00
2.338460E+00	2.341890E+00	1.596750E+00
2.452660E+00	2.207960E+00	1.541420E+00
2.368010E+00	2.225220E+00	1.615680E+00
2.480470E+00	2.086320E+00	1.552220E+00
2.396930E+00	2.106410E+00	1.633460E+00
2.528440E+00	2.015170E+00	1.587350E+00
2.439280E+00	1.990960E+00	1.689260E+00
2.541780E+00	1.936180E+00	1.686070E+00
2.370960E+00	2.780720E+00	1.635040E+00
2.419650E+00	2.859950E+00	1.654080E+00
2.430100E+00	2.804120E+00	1.607640E+00
2.430370E+00	2.722620E+00	1.566140E+00
2.510680E+00	2.598570E+00	1.477180E+00
2.501060E+00	2.442190E+00	1.456320E+00
2.515190E+00	2.312800E+00	1.440440E+00
2.543350E+00	2.189240E+00	1.463290E+00
2.577590E+00	2.065170E+00	1.478750E+00
2.623010E+00	1.964930E+00	1.554980E+00
2.671030E+00	1.909080E+00	1.592880E+00
2.627920E+00	1.899120E+00	1.683370E+00
2.696570E+00	1.892940E+00	1.664920E+00
2.502250E+00	2.822440E+00	1.591340E+00
2.512060E+00	2.886770E+00	1.631130E+00
2.621360E+00	2.766310E+00	1.498600E+00
2.760500E+00	1.903170E+00	1.524900E+00
2.836820E+00	1.854110E+00	1.671750E+00
2.755110E+00	1.867950E+00	1.695930E+00
2.870210E+00	1.829850E+00	1.760730E+00
2.807140E+00	1.798870E+00	1.790410E+00
2.893600E+00	1.810680E+00	1.834970E+00
2.599670E+00	2.889410E+00	1.595550E+00
2.755790E+00	2.872290E+00	1.575990E+00
2.752880E+00	2.809780E+00	1.510800E+00
2.786840E+00	2.763370E+00	1.445930E+00
3.097870E+00	1.844730E+00	1.936960E+00
2.977470E+00	1.800280E+00	1.941160E+00
3.064380E+00	1.806420E+00	2.050400E+00
2.846230E+00	2.841550E+00	1.506550E+00
2.864360E+00	2.893300E+00	1.568140E+00
2.955220E+00	2.791870E+00	1.460040E+00
3.216060E+00	1.863380E+00	1.954740E+00
3.160150E+00	1.828710E+00	2.061670E+00
2.956660E+00	2.876920E+00	1.575740E+00
3.127510E+00	2.859510E+00	1.569860E+00
3.118630E+00	2.791680E+00	1.458560E+00
3.298050E+00	1.877880E+00	1.973320E+00
3.273860E+00	1.866830E+00	2.101980E+00
3.250270E+00	2.818490E+00	1.524600E+00
3.238950E+00	2.863350E+00	1.609720E+00
3.431350E+00	2.017490E+00	1.856670E+00
3.421350E+00	1.956760E+00	1.943000E+00
3.367430E+00	1.897150E+00	2.011260E+00
3.315780E+00	2.858890E+00	1.637420E+00
3.376880E+00	2.803420E+00	1.595410E+00
3.548320E+00	2.249230E+00	1.769760E+00
3.528450E+00	2.163870E+00	1.846430E+00
3.489670E+00	2.068020E+00	1.845750E+00
3.475230E+00	1.999130E+00	1.936790E+00
3.498180E+00	2.756820E+00	1.642800E+00
3.589950E+00	2.689960E+00	1.727840E+00
3.597440E+00	2.625320E+00	1.695810E+00
3.600880E+00	2.553200E+00	1.708250E+00
3.588390E+00	2.437330E+00	1.746170E+00
3.612720E+00	2.507290E+00	1.815920E+00
3.574480E+00	2.335690E+00	1.730790E+00
3.619220E+00	2.607560E+00	1.790400E+00
3.619560E+00	2.551640E+00	1.808710E+00
2.110980E+00	2.676350E+00	1.817420E+00
2.148580E+00	2.744270E+00	1.820560E+00
2.164160E+00	2.687540E+00	1.771490E+00
2.217500E+00	2.615990E+00	1.708060E+00
2.112960E+00	2.605290E+00	1.803000E+00
2.222200E+00	2.464220E+00	1.706540E+00
2.129270E+00	2.483580E+00	1.788380E+00
2.248990E+00	2.342950E+00	1.686590E+00
2.135370E+00	2.330270E+00	1.784380E+00
2.285840E+00	2.234220E+00	1.692090E+00
2.206860E+00	2.243580E+00	1.758110E+00
2.316110E+00	2.122900E+00	1.702560E+00
2.229590E+00	2.142600E+00	1.774590E+00
2.351250E+00	2.018110E+00	1.724340E+00
2.266600E+00	2.030990E+00	1.785060E+00
2.381860E+00	1.964080E+00	1.761380E+00
2.332430E+00	1.939250E+00	1.833400E+00
2.402260E+00	1.915440E+00	1.801100E+00
2.207200E+00	2.826170E+00	1.816520E+00
2.255830E+00	2.915420E+00	1.840080E+00
2.268400E+00	2.858390E+00	1.784610E+00
2.271960E+00	2.773940E+00	1.733620E+00
2.570800E+00	1.847280E+00	1.783850E+00
2.473880E+00	1.872220E+00	1.791750E+00
2.592640E+00	1.816640E+00	1.868110E+00
2.521540E+00	1.792130E+00	1.932900E+00
2.617450E+00	1.769990E+00	1.958690E+00
2.352670E+00	2.902570E+00	1.748830E+00
2.405080E+00	2.991880E+00	1.819080E+00
2.675420E+00	1.816970E+00	1.801410E+00
2.763430E+00	1.768550E+00	1.950460E+00
2.693290E+00	1.757080E+00	1.984060E+00
2.811890E+00	1.720840E+00	2.053400E+00
2.743630E+00	1.684990E+00	2.107320E+00
2.818060E+00	1.688750E+00	2.154630E+00
2.523500E+00	2.946390E+00	1.700290E+00
2.560730E+00	3.025030E+00	1.826630E+00
2.852600E+00	1.785740E+00	1.957330E+00
2.891960E+00	1.733540E+00	2.109380E+00
2.653580E+00	3.003250E+00	1.756440E+00
2.704290E+00	3.044900E+00	1.850410E+00
2.701410E+00	2.955010E+00	1.669590E+00
3.114260E+00	1.791430E+00	2.161300E+00
3.005840E+00	1.757020E+00	2.153980E+00
3.092060E+00	1.747050E+00	2.260900E+00
2.789080E+00	2.998300E+00	1.782110E+00
2.820560E+00	3.037350E+00	1.874350E+00
2.891460E+00	2.955710E+00	1.662970E+00
3.209870E+00	1.816690E+00	2.171330E+00
3.187210E+00	1.776800E+00	2.265200E+00
2.870050E+00	3.056540E+00	1.915620E+00
2.882620E+00	3.073940E+00	1.974880E+00
2.912010E+00	3.057080E+00	1.930900E+00
2.931210E+00	3.023010E+00	1.861180E+00
3.030750E+00	2.972450E+00	1.790530E+00
3.079930E+00	2.931160E+00	1.686660E+00
3.274870E+00	1.822030E+00	2.180410E+00
3.265960E+00	1.798830E+00	2.234420E+00
2.952720E+00	3.056690E+00	1.987910E+00
3.040930E+00	3.027810E+00	1.965770E+00
3.069210E+00	3.001610E+00	1.888060E+00
3.162920E+00	2.971250E+00	1.832780E+00
3.261820E+00	2.917530E+00	1.707840E+00
3.424250E+00	1.940830E+00	2.089310E+00
3.411110E+00	1.874260E+00	2.164160E+00
3.333490E+00	1.821430E+00	2.216550E+00
3.149030E+00	3.015360E+00	1.967460E+00
3.246790E+00	2.995260E+00	1.939380E+00
3.283430E+00	2.967050E+00	1.856000E+00
3.372890E+00	2.937800E+00	1.854560E+00
3.439350E+00	2.871200E+00	1.739610E+00
3.558510E+00	2.205860E+00	1.957770E+00
3.536160E+00	2.103910E+00	2.032620E+00
3.565840E+00	2.176180E+00	2.088020E+00
3.481440E+00	1.998100E+00	2.085570E+00
3.472030E+00	1.915520E+00	2.160530E+00
3.348020E+00	2.988440E+00	1.963230E+00
3.440240E+00	2.961600E+00	1.952710E+00
3.467720E+00	2.921260E+00	1.880140E+00
3.527510E+00	2.879890E+00	1.876470E+00
3.561330E+00	2.787200E+00	1.834310E+00
3.594560E+00	2.449300E+00	1.905230E+00
3.577180E+00	2.327050E+00	1.959190E+00
3.592410E+00	2.419470E+00	1.999480E+00
3.568010E+00	2.232410E+00	2.058560E+00
3.534760E+00	2.935990E+00	1.986160E+00
3.596260E+00	2.850680E+00	1.967920E+00
3.623870E+00	2.762940E+00	1.980370E+00
3.621720E+00	2.669900E+00	1.926390E+00
3.610960E+00	2.530870E+00	1.947180E+00
3.600640E+00	2.464900E+00	1.970380E+00
1.973430E+00	2.709310E+00	2.018780E+00
2.028220E+00	2.790620E+00	2.034190E+00
2.022790E+00	2.720500E+00	1.970690E+00
2.051770E+00	2.654390E+00	1.886890E+00
1.957610E+00	2.636340E+00	1.988810E+00
2.044240E+00	2.500160E+00	1.875160E+00
1.961130E+00	2.515690E+00	1.962990E+00
2.054880E+00	2.379270E+00	1.848320E+00
1.956970E+00	2.359830E+00	1.944230E+00
2.066530E+00	2.313360E+00	1.847550E+00
2.021100E+00	2.303050E+00	1.894850E+00
2.059450E+00	2.245930E+00	1.882980E+00
2.112070E+00	2.027300E+00	1.923790E+00
2.094920E+00	2.078480E+00	1.913460E+00
2.167390E+00	2.051700E+00	1.859890E+00
2.233620E+00	1.956020E+00	1.893040E+00
2.143070E+00	1.969460E+00	1.946270E+00
2.289200E+00	1.849300E+00	1.945230E+00
2.199060E+00	1.872480E+00	1.994270E+00
2.325610E+00	1.791790E+00	1.994370E+00
2.264150E+00	1.769040E+00	2.069100E+00
2.354600E+00	1.748400E+00	2.070610E+00
2.120500E+00	2.812490E+00	1.912040E+00
2.106130E+00	2.883240E+00	1.995870E+00
2.129440E+00	2.174480E+00	1.843020E+00
2.393090E+00	1.819270E+00	1.933540E+00
2.460040E+00	1.754200E+00	1.999250E+00
2.428070E+00	1.722940E+00	2.096390E+00
2.508100E+00	1.708510E+00	2.084700E+00
2.142140E+00	2.940440E+00	2.009330E+00
2.214890E+00	2.998860E+00	2.025990E+00
2.182270E+00	2.935650E+00	1.939830E+00
2.660420E+00	1.702960E+00	2.086430E+00
2.583830E+00	1.704390E+00	2.079940E+00
2.689430E+00	1.666110E+00	2.167590E+00
2.640190E+00	1.629670E+00	2.224670E+00
2.721880E+00	1.615510E+00	2.237770E+00
2.306980E+00	2.996790E+00	1.923540E+00
2.341790E+00	3.048510E+00	2.009460E+00
2.870840E+00	1.670520E+00	2.234980E+00
2.799000E+00	1.622680E+00	2.255150E+00
2.874070E+00	1.612600E+00	2.320290E+00
2.411860E+00	3.092360E+00	2.036120E+00
2.475990E+00	3.136050E+00	2.099770E+00
2.475780E+00	3.101200E+00	2.022950E+00
2.456290E+00	3.066210E+00	1.937810E+00
2.939960E+00	1.692620E+00	2.222270E+00
2.930460E+00	1.641650E+00	2.299230E+00
2.560930E+00	3.106280E+00	2.023530E+00
2.625420E+00	3.146340E+00	2.120900E+00
2.626290E+00	3.082930E+00	1.928320E+00
3.014950E+00	1.694470E+00	2.319180E+00
2.702410E+00	3.114260E+00	2.043890E+00
2.744150E+00	3.135350E+00	2.140310E+00
2.785980E+00	3.068950E+00	1.960400E+00
3.154820E+00	1.732000E+00	2.400440E+00
2.798250E+00	3.133620E+00	2.189860E+00
2.806990E+00	3.143040E+00	2.246300E+00
2.841660E+00	3.129580E+00	2.201030E+00
2.875590E+00	3.102340E+00	2.109360E+00
3.294970E+00	1.795640E+00	2.351850E+00
2.874690E+00	3.130390E+00	2.244250E+00
2.949000E+00	3.105070E+00	2.220130E+00
2.986050E+00	3.082530E+00	2.169940E+00
3.075190E+00	3.054780E+00	2.104380E+00
3.388820E+00	1.843860E+00	2.306030E+00
3.378960E+00	1.817430E+00	2.379840E+00
3.045240E+00	3.081540E+00	2.236630E+00
3.139640E+00	3.064270E+00	2.210630E+00
3.180830E+00	3.047560E+00	2.153150E+00
3.267780E+00	3.030680E+00	2.083800E+00
3.578450E+00	2.107280E+00	2.166480E+00
3.573500E+00	2.006210E+00	2.215330E+00
3.489660E+00	1.901640E+00	2.293280E+00
3.563320E+00	1.961880E+00	2.346030E+00
3.446940E+00	1.823420E+00	2.378440E+00
3.234250E+00	3.055780E+00	2.213540E+00
3.326810E+00	3.048590E+00	2.195010E+00
3.366440E+00	3.030330E+00	2.148820E+00
3.445500E+00	3.000330E+00	2.094970E+00
3.588480E+00	2.390410E+00	2.147530E+00
3.603240E+00	2.460240E+00	2.034480E+00
3.603740E+00	2.481080E+00	2.126410E+00
3.586130E+00	2.308970E+00	2.146970E+00
3.589190E+00	2.201500E+00	2.215170E+00
3.586040E+00	2.069990E+00	2.294800E+00
3.588990E+00	2.005260E+00	2.325510E+00
3.418210E+00	3.038930E+00	2.212590E+00
3.503170E+00	3.023280E+00	2.202080E+00
3.529150E+00	2.999990E+00	2.162280E+00
3.562970E+00	2.960350E+00	2.128410E+00
3.612130E+00	2.882520E+00	2.096300E+00
3.638810E+00	2.788960E+00	2.097370E+00
3.642460E+00	2.685020E+00	2.116790E+00
3.628040E+00	2.568860E+00	2.163120E+00
3.652750E+00	2.624590E+00	2.202360E+00
3.575230E+00	2.985930E+00	2.246910E+00
3.639720E+00	2.913830E+00	2.218700E+00
3.665300E+00	2.818790E+00	2.212310E+00
3.660850E+00	2.721710E+00	2.218970E+00
3.659150E+00	2.654670E+00	2.231480E+00
1.851590E+00	2.734440E+00	2.208040E+00
1.906120E+00	2.807210E+00	2.221280E+00
1.885760E+00	2.744790E+00	2.161300E+00
1.905920E+00	2.686470E+00	2.078750E+00
1.827790E+00	2.668240E+00	2.173400E+00
1.882090E+00	2.541490E+00	2.044170E+00
1.814340E+00	2.560850E+00	2.127580E+00
1.876290E+00	2.410930E+00	2.020620E+00
1.808850E+00	2.435470E+00	2.098620E+00
1.878480E+00	2.329940E+00	2.013460E+00
1.809440E+00	2.305300E+00	2.081960E+00
1.887310E+00	2.259550E+00	2.020660E+00
1.941790E+00	2.090660E+00	2.042150E+00
1.949000E+00	2.130000E+00	2.022070E+00
1.970340E+00	2.102240E+00	2.016130E+00
1.968070E+00	2.060340E+00	2.028230E+00
2.045780E+00	1.874310E+00	2.100300E+00
2.026350E+00	1.923850E+00	2.071930E+00
2.100260E+00	1.895990E+00	2.040570E+00
2.161670E+00	1.795410E+00	2.083890E+00
2.078480E+00	1.808820E+00	2.130630E+00
2.208520E+00	1.749130E+00	2.138980E+00
2.157800E+00	1.721490E+00	2.217940E+00
2.252810E+00	1.694240E+00	2.210560E+00
1.965810E+00	2.809430E+00	2.126960E+00
1.994310E+00	2.887300E+00	2.178020E+00
1.972450E+00	2.225620E+00	1.967770E+00
2.024540E+00	2.127180E+00	1.960820E+00
2.048410E+00	2.003880E+00	1.987010E+00
2.384670E+00	1.698880E+00	2.153980E+00
2.342130E+00	1.665090E+00	2.222200E+00
2.425150E+00	1.644290E+00	2.236380E+00
2.053610E+00	2.949810E+00	2.187320E+00
2.115260E+00	3.012450E+00	2.233560E+00
2.102630E+00	2.981800E+00	2.156670E+00
2.080270E+00	2.926950E+00	2.088360E+00
2.559990E+00	1.640480E+00	2.207680E+00
2.492190E+00	1.643010E+00	2.217650E+00
2.593190E+00	1.583210E+00	2.275660E+00
2.550640E+00	1.562540E+00	2.336010E+00
2.629280E+00	1.550480E+00	2.351500E+00
2.168850E+00	3.021900E+00	2.130320E+00
2.213480E+00	3.070790E+00	2.199260E+00
2.761910E+00	1.557840E+00	2.317910E+00
2.707690E+00	1.546180E+00	2.348750E+00
2.760390E+00	1.530310E+00	2.388300E+00
2.281400E+00	3.108330E+00	2.220740E+00
2.345260E+00	3.147260E+00	2.284720E+00
2.337220E+00	3.125220E+00	2.202450E+00
2.316250E+00	3.089060E+00	2.120840E+00
2.823400E+00	1.561290E+00	2.390360E+00
2.409920E+00	3.151460E+00	2.196940E+00
2.452260E+00	3.180250E+00	2.286710E+00
2.954150E+00	1.598690E+00	2.412270E+00
2.522520E+00	3.194830E+00	2.329030E+00
2.584710E+00	3.208880E+00	2.397870E+00
2.581550E+00	3.191670E+00	2.323590E+00
2.554840E+00	3.169710E+00	2.234830E+00
3.078300E+00	1.657600E+00	2.451180E+00
3.035630E+00	1.609440E+00	2.511180E+00
3.103350E+00	1.627810E+00	2.539170E+00
2.657260E+00	3.190960E+00	2.323620E+00
2.707020E+00	3.211770E+00	2.416950E+00
2.711940E+00	3.164070E+00	2.224750E+00
3.144580E+00	1.683140E+00	2.470710E+00
3.141060E+00	1.661120E+00	2.518470E+00
2.798490E+00	3.162170E+00	2.343060E+00
2.787140E+00	3.190800E+00	2.435510E+00
3.285110E+00	1.739420E+00	2.503940E+00
3.195840E+00	1.689870E+00	2.514810E+00
2.867820E+00	3.168580E+00	2.442420E+00
2.971220E+00	3.135150E+00	2.464500E+00
2.959370E+00	3.117080E+00	2.344540E+00
3.384490E+00	1.797490E+00	2.448000E+00
3.044690E+00	3.109120E+00	2.424560E+00
3.037550E+00	3.120010E+00	2.478750E+00
3.141080E+00	3.075070E+00	2.345410E+00
3.552360E+00	1.899220E+00	2.425060E+00
3.492520E+00	1.826680E+00	2.471510E+00
3.535930E+00	1.865530E+00	2.492460E+00
3.103930E+00	3.101260E+00	2.466350E+00
3.186740E+00	3.076490E+00	2.439990E+00
3.234340E+00	3.071110E+00	2.388190E+00
3.323510E+00	3.059620E+00	2.326440E+00
3.609760E+00	2.438120E+00	2.317760E+00
3.595680E+00	2.359450E+00	2.312070E+00
3.593440E+00	2.299370E+00	2.269910E+00
3.606970E+00	2.215360E+00	2.376820E+00
3.609350E+00	2.170480E+00	2.355200E+00
3.622280E+00	2.097550E+00	2.378520E+00
3.611740E+00	1.981590E+00	2.440480E+00
3.629890E+00	2.046700E+00	2.454570E+00
3.546200E+00	1.905880E+00	2.508850E+00
3.273970E+00	3.075630E+00	2.442320E+00
3.363040E+00	3.064040E+00	2.427370E+00
3.414130E+00	3.057920E+00	2.380230E+00
3.498280E+00	3.039410E+00	2.330700E+00
3.649880E+00	2.591210E+00	2.313140E+00
3.629430E+00	2.513220E+00	2.351750E+00
3.632520E+00	2.137870E+00	2.436670E+00
3.632980E+00	2.082210E+00	2.466980E+00
3.450450E+00	3.061560E+00	2.443670E+00
3.544290E+00	3.035360E+00	2.463030E+00
3.574280E+00	3.023910E+00	2.400170E+00
3.604290E+00	2.993700E+00	2.369040E+00
3.653030E+00	2.926460E+00	2.350620E+00
3.677000E+00	2.826610E+00	2.352220E+00
3.686280E+00	2.866700E+00	2.420170E+00
3.666000E+00	2.720340E+00	2.348040E+00
3.659040E+00	2.654310E+00	2.320170E+00
3.616740E+00	2.997530E+00	2.470390E+00
3.660400E+00	2.943400E+00	2.447630E+00
3.678950E+00	2.902390E+00	2.431550E+00
1.751390E+00	2.682230E+00	2.338580E+00
1.791750E+00	2.755230E+00	2.363230E+00
1.805260E+00	2.708130E+00	2.272000E+00
1.764280E+00	2.574550E+00	2.224360E+00
1.723390E+00	2.603200E+00	2.314010E+00
1.755590E+00	2.455470E+00	2.186090E+00
1.688230E+00	2.461420E+00	2.291220E+00
1.754310E+00	2.350380E+00	2.151960E+00
1.711440E+00	2.369060E+00	2.221340E+00
1.757390E+00	2.285890E+00	2.149050E+00
1.716280E+00	2.284960E+00	2.204060E+00
1.759840E+00	2.222160E+00	2.167640E+00
2.011240E+00	1.711740E+00	2.291990E+00
1.978930E+00	1.751800E+00	2.258900E+00
2.051120E+00	1.739140E+00	2.234350E+00
2.105170E+00	1.690540E+00	2.278990E+00
2.056340E+00	1.660080E+00	2.347530E+00
2.149040E+00	1.637510E+00	2.340090E+00
1.834040E+00	2.821220E+00	2.378180E+00
1.892260E+00	2.883970E+00	2.383510E+00
1.867770E+00	2.821370E+00	2.318550E+00
1.902610E+00	2.171060E+00	2.039140E+00
1.829860E+00	2.185310E+00	2.097400E+00
1.883670E+00	2.069120E+00	2.092190E+00
1.962810E+00	1.975790E+00	2.078520E+00
1.898280E+00	1.952700E+00	2.155250E+00
1.981070E+00	1.857880E+00	2.175120E+00
2.294990E+00	1.634950E+00	2.281410E+00
2.243430E+00	1.613730E+00	2.349430E+00
2.332820E+00	1.590860E+00	2.365510E+00
1.967800E+00	2.958870E+00	2.392420E+00
2.032150E+00	3.022450E+00	2.437800E+00
2.017570E+00	2.989080E+00	2.365870E+00
1.988090E+00	2.928640E+00	2.289580E+00
2.479620E+00	1.582850E+00	2.332780E+00
2.416190E+00	1.575410E+00	2.397060E+00
2.510610E+00	1.546900E+00	2.393010E+00
2.485330E+00	1.535740E+00	2.432790E+00
2.538860E+00	1.505500E+00	2.466150E+00
2.079800E+00	3.026420E+00	2.343870E+00
2.120200E+00	3.079040E+00	2.405460E+00
2.679510E+00	1.505740E+00	2.441850E+00
2.620740E+00	1.487550E+00	2.475270E+00
2.688900E+00	1.455870E+00	2.505640E+00
2.179880E+00	3.124740E+00	2.419030E+00
2.242530E+00	3.162190E+00	2.476660E+00
2.230500E+00	3.143830E+00	2.396160E+00
2.205580E+00	3.101690E+00	2.318310E+00
2.764000E+00	1.472970E+00	2.492050E+00
2.299350E+00	3.162890E+00	2.386320E+00
2.341920E+00	3.189960E+00	2.467740E+00
2.897010E+00	1.511500E+00	2.522600E+00
2.854040E+00	1.448110E+00	2.586730E+00
2.924420E+00	1.459220E+00	2.613140E+00
2.402010E+00	3.218720E+00	2.495830E+00
2.460250E+00	3.244210E+00	2.560810E+00
2.454280E+00	3.231270E+00	2.480840E+00
2.435400E+00	3.207820E+00	2.397840E+00
2.986730E+00	1.562470E+00	2.534110E+00
2.984800E+00	1.515750E+00	2.608610E+00
2.527410E+00	3.231680E+00	2.485420E+00
2.586050E+00	3.246150E+00	2.586370E+00
3.074140E+00	1.575800E+00	2.602770E+00
2.645640E+00	3.228260E+00	2.500030E+00
2.701810E+00	3.247050E+00	2.604860E+00
3.180700E+00	1.644200E+00	2.607190E+00
2.777370E+00	3.209020E+00	2.525550E+00
2.777240E+00	3.232300E+00	2.620410E+00
3.250010E+00	1.687030E+00	2.582480E+00
3.256650E+00	1.668120E+00	2.632690E+00
2.847850E+00	3.210170E+00	2.623750E+00
2.944680E+00	3.175300E+00	2.626280E+00
2.904010E+00	3.173780E+00	2.538580E+00
3.372260E+00	1.783200E+00	2.581440E+00
3.309670E+00	1.706570E+00	2.641320E+00
3.026470E+00	3.130710E+00	2.552450E+00
3.011520E+00	3.151820E+00	2.633600E+00
3.531240E+00	1.850020E+00	2.560890E+00
3.469120E+00	1.801630E+00	2.626200E+00
3.083910E+00	3.131460E+00	2.632650E+00
3.154700E+00	3.100450E+00	2.631810E+00
3.171350E+00	3.083660E+00	2.545500E+00
3.603870E+00	2.356930E+00	2.392700E+00
3.613600E+00	2.284660E+00	2.422220E+00
3.627550E+00	2.029460E+00	2.544680E+00
3.604230E+00	1.962220E+00	2.593090E+00
3.559170E+00	1.909730E+00	2.589130E+00
3.232690E+00	3.088400E+00	2.626440E+00
3.310510E+00	3.077090E+00	2.627990E+00
3.331720E+00	3.064830E+00	2.542340E+00
3.652350E+00	2.528500E+00	2.432940E+00
3.636800E+00	2.446750E+00	2.494560E+00
3.621920E+00	2.340500E+00	2.501250E+00
3.631240E+00	2.245140E+00	2.560740E+00
3.626350E+00	2.171920E+00	2.528810E+00
3.631780E+00	2.097280E+00	2.529330E+00
3.386320E+00	3.065020E+00	2.639110E+00
3.474800E+00	3.055290E+00	2.662580E+00
3.478450E+00	3.049810E+00	2.567880E+00
3.693760E+00	2.802850E+00	2.464620E+00
3.681560E+00	2.715210E+00	2.481160E+00
3.669370E+00	2.597520E+00	2.476880E+00
3.674040E+00	2.636180E+00	2.575120E+00
3.650630E+00	2.503500E+00	2.521710E+00
3.525640E+00	3.038010E+00	2.646060E+00
3.599300E+00	3.007020E+00	2.618620E+00
3.656630E+00	2.930930E+00	2.575040E+00
3.678650E+00	2.841440E+00	2.535550E+00
3.685330E+00	2.734680E+00	2.571470E+00
3.679710E+00	2.679180E+00	2.579230E+00
1.669440E+00	2.648160E+00	2.485730E+00
1.713150E+00	2.723770E+00	2.510220E+00
1.712760E+00	2.664680E+00	2.409070E+00
1.662870E+00	2.536790E+00	2.373620E+00
1.639340E+00	2.575370E+00	2.460880E+00
1.640230E+00	2.460390E+00	2.362260E+00
1.613510E+00	2.470160E+00	2.427000E+00
1.610170E+00	2.385490E+00	2.364650E+00
1.905160E+00	1.648120E+00	2.457100E+00
1.865190E+00	1.719110E+00	2.381930E+00
1.961560E+00	1.695050E+00	2.353140E+00
2.006460E+00	1.645520E+00	2.395680E+00
1.974340E+00	1.628930E+00	2.441830E+00
2.033190E+00	1.597660E+00	2.455790E+00
1.787400E+00	2.867400E+00	2.568850E+00
1.834280E+00	2.917420E+00	2.580800E+00
1.816360E+00	2.872810E+00	2.526670E+00
1.802340E+00	2.813270E+00	2.451150E+00
1.761460E+00	2.816500E+00	2.545630E+00
1.653800E+00	2.318450E+00	2.281800E+00
1.677860E+00	2.192530E+00	2.268360E+00
1.763850E+00	2.101450E+00	2.203950E+00
1.677180E+00	2.079320E+00	2.294990E+00
1.813930E+00	1.979770E+00	2.209010E+00
1.724350E+00	1.992110E+00	2.287200E+00
1.866470E+00	1.884260E+00	2.243270E+00
1.777600E+00	1.901490E+00	2.304130E+00
1.907570E+00	1.779010E+00	2.282160E+00
1.822710E+00	1.804360E+00	2.333130E+00
2.191880E+00	1.591620E+00	2.410920E+00
2.133550E+00	1.569220E+00	2.474090E+00
2.232490E+00	1.552450E+00	2.490710E+00
1.900060E+00	2.977130E+00	2.590600E+00
1.956020E+00	3.036900E+00	2.629300E+00
1.944240E+00	3.002290E+00	2.564990E+00
1.912170E+00	2.943970E+00	2.495940E+00
2.369480E+00	1.551180E+00	2.456220E+00
2.322770E+00	1.530170E+00	2.512400E+00
2.409230E+00	1.504280E+00	2.540460E+00
2.001790E+00	3.035860E+00	2.542070E+00
2.040160E+00	3.084510E+00	2.603140E+00
2.498070E+00	1.464690E+00	2.562190E+00
2.585320E+00	1.433220E+00	2.563230E+00
2.560330E+00	1.411220E+00	2.618510E+00
2.607190E+00	1.389580E+00	2.646700E+00
2.102500E+00	3.130130E+00	2.630370E+00
2.161900E+00	3.167510E+00	2.641180E+00
2.146820E+00	3.145850E+00	2.593430E+00
2.116550E+00	3.106240E+00	2.519310E+00
2.692500E+00	1.400190E+00	2.606570E+00
2.205630E+00	3.170300E+00	2.582490E+00
2.230750E+00	3.203100E+00	2.676050E+00
2.800160E+00	1.401500E+00	2.622430E+00
2.773850E+00	1.360320E+00	2.687310E+00
2.832300E+00	1.376540E+00	2.707590E+00
2.316250E+00	3.234000E+00	2.690080E+00
2.373490E+00	3.256360E+00	2.702530E+00
2.356210E+00	3.243440E+00	2.653270E+00
2.330980E+00	3.213050E+00	2.585030E+00
2.890760E+00	1.418290E+00	2.681390E+00
2.413600E+00	3.258130E+00	2.648580E+00
2.456750E+00	3.281390E+00	2.758540E+00
2.977760E+00	1.473700E+00	2.697060E+00
2.524520E+00	3.272260E+00	2.664760E+00
2.583100E+00	3.278260E+00	2.764820E+00
3.049070E+00	1.531870E+00	2.691110E+00
2.646870E+00	3.266460E+00	2.693040E+00
2.648550E+00	3.277770E+00	2.769460E+00
3.149570E+00	1.584710E+00	2.744600E+00
2.699580E+00	3.275440E+00	2.767800E+00
2.786940E+00	3.247100E+00	2.714800E+00
3.250440E+00	1.654840E+00	2.700510E+00
2.910550E+00	3.213880E+00	2.767550E+00
2.897150E+00	3.209810E+00	2.688260E+00
3.375330E+00	1.758670E+00	2.710260E+00
3.313750E+00	1.693850E+00	2.766740E+00
2.997880E+00	3.170010E+00	2.706470E+00
2.975750E+00	3.189030E+00	2.784680E+00
3.524510E+00	1.842120E+00	2.673700E+00
3.435490E+00	1.799530E+00	2.758950E+00
3.044740E+00	3.168180E+00	2.789290E+00
3.111140E+00	3.138790E+00	2.790500E+00
3.134210E+00	3.117350E+00	2.711050E+00
3.622440E+00	1.980420E+00	2.661630E+00
3.548500E+00	1.919810E+00	2.723410E+00
3.592350E+00	1.958430E+00	2.733690E+00
3.179260E+00	3.104040E+00	2.790250E+00
3.252860E+00	3.095310E+00	2.787560E+00
3.280520E+00	3.086280E+00	2.710600E+00
3.643460E+00	2.357640E+00	2.626520E+00
3.652540E+00	2.260090E+00	2.659680E+00
3.656340E+00	2.305540E+00	2.710660E+00
3.643020E+00	2.157980E+00	2.673710E+00
3.636050E+00	2.057300E+00	2.659500E+00
3.609450E+00	1.989850E+00	2.731630E+00
3.316040E+00	3.072230E+00	2.803640E+00
3.398650E+00	3.060020E+00	2.825800E+00
3.412310E+00	3.061650E+00	2.736450E+00
3.676500E+00	2.562490E+00	2.638040E+00
3.660960E+00	2.448370E+00	2.664520E+00
3.677660E+00	2.511500E+00	2.700510E+00
3.657500E+00	2.353360E+00	2.702790E+00
3.450050E+00	3.049320E+00	2.803440E+00
3.519820E+00	3.025520E+00	2.761350E+00
3.620350E+00	2.994200E+00	2.752530E+00
3.649570E+00	2.978070E+00	2.701500E+00
3.669880E+00	2.932240E+00	2.696270E+00
3.686660E+00	2.834570E+00	2.703370E+00
3.677190E+00	2.869320E+00	2.778170E+00
3.697420E+00	2.734980E+00	2.688010E+00
3.685970E+00	2.633590E+00	2.676100E+00
3.678410E+00	2.547740E+00	2.722040E+00
3.659860E+00	2.944210E+00	2.775870E+00
3.673830E+00	2.906510E+00	2.780570E+00
1.498720E+00	2.185210E+00	2.509090E+00
1.515830E+00	2.242690E+00	2.493270E+00
1.525550E+00	2.186630E+00	2.465430E+00
1.541980E+00	2.120350E+00	2.440820E+00
1.493350E+00	2.120880E+00	2.511980E+00
1.568850E+00	2.035650E+00	2.425150E+00
1.505340E+00	1.998290E+00	2.517610E+00
1.577390E+00	1.946340E+00	2.463790E+00
1.792130E+00	1.636300E+00	2.533230E+00
1.760060E+00	1.679710E+00	2.511980E+00
1.825430E+00	1.669720E+00	2.474330E+00
1.843970E+00	1.604790E+00	2.537800E+00
1.741470E+00	2.913150E+00	2.771420E+00
1.790500E+00	2.958530E+00	2.757610E+00
1.766290E+00	2.911220E+00	2.710900E+00
1.755770E+00	2.859740E+00	2.629130E+00
1.712840E+00	2.847850E+00	2.726370E+00
1.706380E+00	2.762280E+00	2.585280E+00
1.676940E+00	2.760750E+00	2.663540E+00
1.635410E+00	2.651020E+00	2.568530E+00
1.585000E+00	2.508650E+00	2.527540E+00
1.550130E+00	2.368360E+00	2.476480E+00
1.576970E+00	2.240130E+00	2.384420E+00
1.606060E+00	2.114060E+00	2.359060E+00
1.636730E+00	1.996940E+00	2.369230E+00
1.699180E+00	1.912620E+00	2.371000E+00
1.638650E+00	1.912420E+00	2.431830E+00
1.747880E+00	1.824270E+00	2.393430E+00
1.677170E+00	1.838190E+00	2.452980E+00
1.789260E+00	1.737030E+00	2.425940E+00
1.720920E+00	1.751760E+00	2.477210E+00
1.959320E+00	1.556330E+00	2.554240E+00
2.055420E+00	1.544660E+00	2.533500E+00
2.039980E+00	1.520510E+00	2.596620E+00
2.107160E+00	1.512720E+00	2.603740E+00
1.847600E+00	2.968780E+00	2.677160E+00
1.847050E+00	3.020030E+00	2.788600E+00
2.272270E+00	1.511650E+00	2.568300E+00
2.218440E+00	1.502060E+00	2.628990E+00
2.313680E+00	1.477630E+00	2.645360E+00
1.915760E+00	3.068690E+00	2.802440E+00
1.976630E+00	3.092560E+00	2.785350E+00
1.928050E+00	3.050580E+00	2.728560E+00
2.447140E+00	1.454230E+00	2.621070E+00
2.401610E+00	1.448840E+00	2.673530E+00
2.486080E+00	1.413090E+00	2.696790E+00
2.026750E+00	3.100180E+00	2.702480E+00
2.050640E+00	3.138240E+00	2.824420E+00
2.560620E+00	1.383950E+00	2.699840E+00
2.656240E+00	1.340280E+00	2.739160E+00
2.129860E+00	3.164440E+00	2.727560E+00
2.735270E+00	1.331180E+00	2.735170E+00
2.712490E+00	1.306200E+00	2.785680E+00
2.763680E+00	1.284180E+00	2.816540E+00
2.204640E+00	3.206360E+00	2.767650E+00
2.257020E+00	3.231580E+00	2.834650E+00
2.269530E+00	3.225930E+00	2.749200E+00
2.826280E+00	1.316640E+00	2.775650E+00
2.344960E+00	3.253080E+00	2.786630E+00
2.893040E+00	1.359010E+00	2.760000E+00
2.426620E+00	3.286600E+00	2.867380E+00
2.507570E+00	3.306680E+00	2.908760E+00
2.482370E+00	3.297010E+00	2.841610E+00
2.973140E+00	1.395420E+00	2.777330E+00
2.551740E+00	3.296030E+00	2.849810E+00
2.560350E+00	3.307370E+00	2.914330E+00
3.075360E+00	1.475830E+00	2.794540E+00
2.604800E+00	3.301780E+00	2.914730E+00
2.672100E+00	3.289640E+00	2.859930E+00
3.151900E+00	1.516950E+00	2.826810E+00
3.138890E+00	1.482200E+00	2.856340E+00
3.172060E+00	1.502360E+00	2.866480E+00
2.795890E+00	3.279120E+00	2.913360E+00
2.758750E+00	3.269710E+00	2.819450E+00
3.256280E+00	1.630090E+00	2.817690E+00
3.209910E+00	1.545200E+00	2.869490E+00
2.851370E+00	3.246590E+00	2.840260E+00
2.892840E+00	3.257830E+00	2.937690E+00
3.372930E+00	1.732760E+00	2.844100E+00
3.330550E+00	1.660340E+00	2.859700E+00
2.965910E+00	3.210160E+00	2.864700E+00
2.961710E+00	3.237140E+00	2.960010E+00
3.496620E+00	1.833100E+00	2.801730E+00
3.434460E+00	1.785540E+00	2.862510E+00
3.020100E+00	3.213040E+00	2.941290E+00
3.074600E+00	3.194840E+00	2.974820E+00
3.094390E+00	3.163470E+00	2.874270E+00
3.573010E+00	1.953130E+00	2.812130E+00
3.519780E+00	1.880300E+00	2.867310E+00
3.147610E+00	3.145310E+00	2.968390E+00
3.220270E+00	3.123180E+00	2.971720E+00
3.228070E+00	3.107690E+00	2.876150E+00
3.652750E+00	2.251790E+00	2.763920E+00
3.641970E+00	2.172740E+00	2.789120E+00
3.621770E+00	2.068190E+00	2.831660E+00
3.636960E+00	2.120930E+00	2.854990E+00
3.605610E+00	2.010190E+00	2.782930E+00
3.277800E+00	3.102060E+00	2.952410E+00
3.332020E+00	3.078230E+00	2.994960E+00
3.342690E+00	3.073890E+00	2.899940E+00
3.663680E+00	2.483300E+00	2.780090E+00
3.658190E+00	2.393440E+00	2.858050E+00
3.650700E+00	2.307780E+00	2.810310E+00
3.652230E+00	2.209650E+00	2.853120E+00
3.642030E+00	2.150010E+00	2.872950E+00
3.388230E+00	3.071380E+00	2.954380E+00
3.454490E+00	3.050300E+00	2.915170E+00
3.554680E+00	3.024200E+00	2.905520E+00
3.594730E+00	3.006270E+00	2.837840E+00
3.687120E+00	2.809440E+00	2.835410E+00
3.688680E+00	2.720500E+00	2.856580E+00
3.701440E+00	2.769180E+00	2.888320E+00
3.668630E+00	2.622260E+00	2.826120E+00
3.665270E+00	2.544210E+00	2.812300E+00
3.616040E+00	3.003050E+00	2.922350E+00
3.643630E+00	2.969170E+00	2.863030E+00
3.684330E+00	2.886370E+00	2.896920E+00
3.701080E+00	2.805190E+00	2.914980E+00
1.414650E+00	2.142960E+00	2.646250E+00
1.435240E+00	2.219770E+00	2.649240E+00
1.458570E+00	2.167870E+00	2.573970E+00
1.447870E+00	2.040120E+00	2.580430E+00
1.404470E+00	2.062300E+00	2.647850E+00
1.451970E+00	1.966160E+00	2.591130E+00
1.403040E+00	1.938590E+00	2.665830E+00
1.461850E+00	1.897380E+00	2.611410E+00
1.658400E+00	2.856730E+00	2.886820E+00
1.700050E+00	2.914700E+00	2.912080E+00
1.690480E+00	2.870240E+00	2.823020E+00
1.649590E+00	2.775600E+00	2.764740E+00
1.629510E+00	2.798070E+00	2.859120E+00
1.603980E+00	2.671390E+00	2.696680E+00
1.581950E+00	2.704230E+00	2.806640E+00
1.564680E+00	2.551380E+00	2.637280E+00
1.547440E+00	2.586100E+00	2.749020E+00
1.519620E+00	2.428640E+00	2.595850E+00
1.507060E+00	2.469230E+00	2.702850E+00
1.487980E+00	2.295260E+00	2.571540E+00
1.466320E+00	2.340490E+00	2.665290E+00
1.602790E+00	1.854800E+00	2.503590E+00
1.529220E+00	1.878930E+00	2.553880E+00
1.646380E+00	1.760950E+00	2.528000E+00
1.567680E+00	1.772440E+00	2.583440E+00
1.695850E+00	1.693800E+00	2.547190E+00
1.626540E+00	1.685710E+00	2.605930E+00
1.739570E+00	1.605660E+00	2.609550E+00
1.847960E+00	1.546240E+00	2.615670E+00
1.796460E+00	1.508080E+00	2.716510E+00
1.912770E+00	1.504360E+00	2.686130E+00
1.763360E+00	2.965790E+00	2.841580E+00
2.042670E+00	1.487190E+00	2.705380E+00
2.147350E+00	1.482250E+00	2.700340E+00
2.133500E+00	1.458760E+00	2.764590E+00
2.215400E+00	1.445060E+00	2.790030E+00
1.825090E+00	3.029910E+00	2.871570E+00
1.874770E+00	3.068450E+00	2.924400E+00
1.880630E+00	3.062470E+00	2.849110E+00
2.354170E+00	1.439210E+00	2.722450E+00
2.306770E+00	1.441050E+00	2.753620E+00
2.387370E+00	1.398580E+00	2.798270E+00
1.956380E+00	3.101260E+00	2.871650E+00
2.531260E+00	1.360970E+00	2.779630E+00
2.478000E+00	1.371880E+00	2.811210E+00
2.536420E+00	1.337930E+00	2.843730E+00
2.032330E+00	3.145430E+00	2.928450E+00
2.091980E+00	3.178810E+00	2.942360E+00
2.078770E+00	3.167250E+00	2.887420E+00
2.595310E+00	1.323580E+00	2.830870E+00
2.147520E+00	3.197020E+00	2.861650E+00
2.152250E+00	3.211140E+00	2.990260E+00
2.696940E+00	1.289800E+00	2.856770E+00
2.767810E+00	1.265820E+00	2.898150E+00
2.226140E+00	3.237040E+00	3.018050E+00
2.295570E+00	3.255150E+00	3.007800E+00
2.236410E+00	3.235530E+00	2.934140E+00
2.832350E+00	1.282410E+00	2.882970E+00
2.337360E+00	3.262770E+00	2.918330E+00
2.356680E+00	3.272610E+00	2.998940E+00
2.941420E+00	1.309870E+00	2.864810E+00
2.446070E+00	3.294170E+00	3.008640E+00
3.040780E+00	1.390730E+00	2.881200E+00
3.005090E+00	1.344360E+00	2.933710E+00
3.059430E+00	1.359020E+00	2.978050E+00
2.585300E+00	3.300820E+00	3.000540E+00
3.111360E+00	1.444610E+00	2.878230E+00
3.112990E+00	1.420140E+00	2.952610E+00
2.694670E+00	3.301130E+00	3.049290E+00
2.660330E+00	3.301290E+00	2.960560E+00
3.162640E+00	1.486160E+00	2.919240E+00
2.745390E+00	3.297900E+00	2.989530E+00
2.751290E+00	3.298370E+00	3.063690E+00
3.286900E+00	1.621170E+00	2.944060E+00
3.226100E+00	1.531630E+00	2.984180E+00
2.792630E+00	3.290610E+00	3.069420E+00
2.847390E+00	3.272920E+00	3.025750E+00
3.355160E+00	1.675660E+00	2.932190E+00
3.339420E+00	1.649270E+00	2.976180E+00
2.926620E+00	3.251000E+00	3.017340E+00
3.476950E+00	1.811650E+00	2.917840E+00
3.387260E+00	1.749550E+00	2.974930E+00
3.364990E+00	1.672580E+00	2.995370E+00
3.004890E+00	3.217780E+00	3.036960E+00
3.101460E+00	3.172610E+00	3.074850E+00
3.539440E+00	1.929180E+00	2.956660E+00
3.590530E+00	1.989720E+00	2.865960E+00
3.583850E+00	2.000070E+00	2.936670E+00
3.489840E+00	1.856960E+00	2.969680E+00
3.160290E+00	3.138590E+00	3.127210E+00
3.179960E+00	3.126830E+00	3.048530E+00
3.634700E+00	2.101210E+00	2.919680E+00
3.600520E+00	2.042940E+00	2.978760E+00
3.212840E+00	3.121580E+00	3.114660E+00
3.258680E+00	3.103800E+00	3.048030E+00
3.327970E+00	3.074480E+00	3.098080E+00
3.671440E+00	2.460090E+00	2.906830E+00
3.665540E+00	2.371840E+00	2.996830E+00
3.662330E+00	2.295980E+00	2.959850E+00
3.660910E+00	2.221300E+00	2.940000E+00
3.646440E+00	2.153410E+00	2.940030E+00
3.397420E+00	3.061240E+00	3.031820E+00
3.468520E+00	3.033410E+00	3.085190E+00
3.522910E+00	3.026400E+00	2.999450E+00
3.696540E+00	2.739890E+00	2.978780E+00
3.680070E+00	2.661430E+00	2.997010E+00
3.672230E+00	2.603160E+00	2.964250E+00
3.674220E+00	2.531290E+00	2.936400E+00
3.541550E+00	3.018410E+00	3.082460E+00
3.585990E+00	3.009460E+00	3.007580E+00
3.644830E+00	2.954340E+00	3.015780E+00
3.684260E+00	2.897200E+00	3.031810E+00
3.697480E+00	2.863050E+00	3.005390E+00
3.692750E+00	2.813360E+00	3.011580E+00
3.697100E+00	2.844590E+00	3.045900E+00
3.695070E+00	2.866820E+00	3.061200E+00
1.335260E+00	2.099760E+00	2.800260E+00
1.359050E+00	2.179320E+00	2.804050E+00
1.376980E+00	2.119640E+00	2.723830E+00
1.361210E+00	1.990080E+00	2.723810E+00
1.323070E+00	2.020520E+00	2.795820E+00
1.355600E+00	1.921300E+00	2.734110E+00
1.317750E+00	1.920660E+00	2.790000E+00
1.352780E+00	1.856280E+00	2.761250E+00
1.614200E+00	2.832020E+00	3.044890E+00
1.647940E+00	2.882280E+00	3.040520E+00
1.637750E+00	2.837100E+00	2.957020E+00
1.578070E+00	2.734920E+00	2.910410E+00
1.579580E+00	2.766490E+00	3.011030E+00
1.534260E+00	2.622810E+00	2.856910E+00
1.535370E+00	2.660760E+00	2.967420E+00
1.493680E+00	2.507190E+00	2.808000E+00
1.490760E+00	2.538070E+00	2.914880E+00
1.454550E+00	2.381310E+00	2.764390E+00
1.441760E+00	2.417270E+00	2.862690E+00
1.417800E+00	2.252920E+00	2.735730E+00
1.402110E+00	2.290830E+00	2.820930E+00
1.491950E+00	1.791590E+00	2.643350E+00
1.419190E+00	1.818590E+00	2.704410E+00
1.538880E+00	1.693500E+00	2.672030E+00
1.456830E+00	1.712490E+00	2.737030E+00
1.610290E+00	1.609470E+00	2.699850E+00
1.509910E+00	1.620470E+00	2.765230E+00
1.690940E+00	1.532840E+00	2.735350E+00
1.579320E+00	1.521230E+00	2.819060E+00
1.735830E+00	1.490750E+00	2.770940E+00
1.684570E+00	1.484290E+00	2.812330E+00
1.776590E+00	1.456230E+00	2.835120E+00
1.676290E+00	2.936560E+00	3.084050E+00
1.728870E+00	2.986090E+00	3.057160E+00
1.694410E+00	2.928640E+00	3.002000E+00
1.955750E+00	1.474700E+00	2.749320E+00
1.884790E+00	1.463620E+00	2.785780E+00
1.987120E+00	1.447750E+00	2.823600E+00
1.779210E+00	3.005510E+00	2.964630E+00
1.791670E+00	3.048070E+00	3.092520E+00
2.119100E+00	1.427660E+00	2.860360E+00
2.227610E+00	1.411980E+00	2.903260E+00
1.860500E+00	3.093020E+00	3.112520E+00
1.924550E+00	3.117100E+00	3.089880E+00
1.862360E+00	3.077310E+00	3.023980E+00
2.327720E+00	1.388420E+00	2.910200E+00
2.437470E+00	1.358610E+00	2.913230E+00
2.407720E+00	1.352500E+00	2.978230E+00
2.469580E+00	1.326220E+00	3.022030E+00
1.959400E+00	3.114520E+00	2.992580E+00
1.982170E+00	3.138630E+00	3.068880E+00
2.547310E+00	1.317890E+00	2.951290E+00
2.054200E+00	3.172960E+00	3.055270E+00
2.642860E+00	1.284950E+00	2.947180E+00
2.618230E+00	1.275850E+00	3.004240E+00
2.673470E+00	1.244510E+00	3.039660E+00
2.137160E+00	3.221850E+00	3.093800E+00
2.186920E+00	3.240160E+00	3.117610E+00
2.190520E+00	3.233270E+00	3.062770E+00
2.739380E+00	1.247750E+00	2.983510E+00
2.263080E+00	3.257750E+00	3.123390E+00
2.813640E+00	1.251120E+00	2.964780E+00
2.358220E+00	3.277960E+00	3.074980E+00
2.896180E+00	1.261970E+00	2.980090E+00
2.440080E+00	3.304270E+00	3.132450E+00
2.517880E+00	3.321420E+00	3.171620E+00
2.484270E+00	3.309430E+00	3.102840E+00
3.000410E+00	1.292680E+00	3.002530E+00
3.086290E+00	1.313280E+00	3.051950E+00
2.549830E+00	3.311110E+00	3.111700E+00
2.563790E+00	3.324200E+00	3.180520E+00
3.135630E+00	1.375750E+00	3.037870E+00
2.604010E+00	3.322400E+00	3.186580E+00
2.660210E+00	3.312850E+00	3.143430E+00
3.181840E+00	1.450550E+00	3.014940E+00
2.779150E+00	3.304920E+00	3.149730E+00
3.292510E+00	1.569320E+00	3.057830E+00
3.256530E+00	1.476530E+00	3.079850E+00
2.881730E+00	3.295870E+00	3.199800E+00
2.846350E+00	3.285780E+00	3.114700E+00
3.344990E+00	1.627200E+00	3.025670E+00
2.932840E+00	3.257380E+00	3.124800E+00
2.944850E+00	3.281640E+00	3.223970E+00
3.467590E+00	1.792050E+00	3.038580E+00
3.412400E+00	1.732410E+00	3.078440E+00
3.393840E+00	1.665520E+00	3.057310E+00
2.988870E+00	3.259560E+00	3.210150E+00
3.037900E+00	3.241990E+00	3.256950E+00
3.038470E+00	3.225490E+00	3.162080E+00
3.559740E+00	1.979320E+00	3.038610E+00
3.524550E+00	1.906350E+00	3.092650E+00
3.496120E+00	1.859370E+00	3.045750E+00
3.075080E+00	3.220720E+00	3.231340E+00
3.127900E+00	3.171840E+00	3.216970E+00
3.614500E+00	2.100090E+00	3.036260E+00
3.581320E+00	2.028620E+00	3.097950E+00
3.199460E+00	3.135520E+00	3.185980E+00
3.274930E+00	3.105780E+00	3.179330E+00
3.337860E+00	3.085250E+00	3.166850E+00
3.660540E+00	2.441190E+00	3.054810E+00
3.661920E+00	2.360090E+00	3.107330E+00
3.651850E+00	2.293370E+00	3.089900E+00
3.645690E+00	2.214600E+00	3.064990E+00
3.641340E+00	2.163650E+00	3.016310E+00
3.399080E+00	3.069620E+00	3.155400E+00
3.466080E+00	3.050890E+00	3.206500E+00
3.675740E+00	2.676410E+00	3.083530E+00
3.661050E+00	2.588880E+00	3.119390E+00
3.674390E+00	2.653820E+00	3.149970E+00
3.660690E+00	2.523580E+00	3.055250E+00
3.536570E+00	3.029070E+00	3.183450E+00
3.597350E+00	2.996860E+00	3.123760E+00
3.648110E+00	2.960570E+00	3.170330E+00
3.672390E+00	2.926350E+00	3.104440E+00
3.689860E+00	2.837480E+00	3.118150E+00
3.685110E+00	2.745750E+00	3.139020E+00
3.680770E+00	2.690780E+00	3.133460E+00
3.679910E+00	2.925560E+00	3.180080E+00
3.689780E+00	2.891440E+00	3.114460E+00
1.418140E+00	2.418030E+00	3.024450E+00
1.440850E+00	2.480870E+00	3.050420E+00
1.439070E+00	2.445030E+00	2.969460E+00
1.394290E+00	2.317540E+00	2.907100E+00
1.390190E+00	2.338620E+00	2.994060E+00
1.353610E+00	2.218300E+00	2.869170E+00
1.339330E+00	2.218890E+00	2.945120E+00
1.306330E+00	2.092380E+00	2.878390E+00
1.276470E+00	1.941730E+00	2.870990E+00
1.289900E+00	1.815910E+00	2.866040E+00
1.366880E+00	1.735080E+00	2.813260E+00
1.295380E+00	1.686640E+00	2.925090E+00
1.424610E+00	1.640830E+00	2.824460E+00
1.359190E+00	1.646280E+00	2.883360E+00
1.480930E+00	1.561100E+00	2.850680E+00
1.405310E+00	1.579520E+00	2.904400E+00
1.512970E+00	1.512500E+00	2.878170E+00
1.460950E+00	1.513810E+00	2.930330E+00
1.534710E+00	1.474380E+00	2.929810E+00
1.634260E+00	2.874770E+00	3.119640E+00
1.590230E+00	2.800930E+00	3.096540E+00
1.545080E+00	2.722030E+00	3.083590E+00
1.494920E+00	2.579710E+00	3.039510E+00
1.660290E+00	1.449440E+00	2.926490E+00
1.786030E+00	1.430060E+00	2.940370E+00
1.719280E+00	2.988310E+00	3.149140E+00
1.669730E+00	2.933260E+00	3.140860E+00
1.905300E+00	1.429460E+00	2.933120E+00
2.024890E+00	1.427400E+00	2.924390E+00
2.005800E+00	1.418790E+00	2.983280E+00
2.096670E+00	1.407220E+00	3.012570E+00
1.788020E+00	3.051710E+00	3.196570E+00
1.834400E+00	3.085320E+00	3.216140E+00
1.834130E+00	3.082630E+00	3.162720E+00
2.263480E+00	1.394420E+00	2.961930E+00
2.205370E+00	1.401850E+00	2.988790E+00
2.292280E+00	1.371590E+00	3.036610E+00
1.901280E+00	3.116130E+00	3.211380E+00
2.394480E+00	1.337130E+00	3.060150E+00
2.475320E+00	1.301580E+00	3.117390E+00
1.983230E+00	3.151570E+00	3.146120E+00
2.539920E+00	1.283790E+00	3.091480E+00
2.048550E+00	3.189420E+00	3.192490E+00
2.095530E+00	3.215240E+00	3.217630E+00
2.096670E+00	3.212750E+00	3.151260E+00
2.609730E+00	1.260590E+00	3.068720E+00
2.677440E+00	1.215850E+00	3.136240E+00
2.168430E+00	3.239880E+00	3.212500E+00
2.741010E+00	1.205970E+00	3.087810E+00
2.269840E+00	3.266400E+00	3.247800E+00
2.342560E+00	3.287430E+00	3.281620E+00
2.307630E+00	3.277090E+00	3.208060E+00
2.840220E+00	1.201900E+00	3.077740E+00
2.370050E+00	3.290430E+00	3.194920E+00
2.414270E+00	3.305290E+00	3.299520E+00
2.959160E+00	1.215510E+00	3.077390E+00
2.922120E+00	1.182260E+00	3.147470E+00
2.990760E+00	1.196250E+00	3.166800E+00
2.486730E+00	3.316070E+00	3.259270E+00
3.053880E+00	1.264750E+00	3.132390E+00
2.595180E+00	3.322960E+00	3.263160E+00
3.149960E+00	1.334050E+00	3.129360E+00
2.658510E+00	3.330430E+00	3.298380E+00
2.660400E+00	3.328100E+00	3.243250E+00
3.212520E+00	1.402680E+00	3.105150E+00
2.699560E+00	3.331610E+00	3.311380E+00
2.748280E+00	3.325200E+00	3.271210E+00
3.306850E+00	1.524600E+00	3.171130E+00
3.266560E+00	1.443380E+00	3.159640E+00
2.847650E+00	3.306390E+00	3.289990E+00
3.377770E+00	1.593290E+00	3.116680E+00
2.926140E+00	3.286640E+00	3.301140E+00
3.453310E+00	1.749810E+00	3.137610E+00
3.425080E+00	1.665620E+00	3.157200E+00
3.456470E+00	1.717430E+00	3.201490E+00
2.986560E+00	3.262390E+00	3.290480E+00
3.040010E+00	3.232560E+00	3.359490E+00
3.552500E+00	1.964310E+00	3.148500E+00
3.535340E+00	1.892410E+00	3.198760E+00
3.507490E+00	1.808520E+00	3.151850E+00
3.485210E+00	1.751650E+00	3.187350E+00
3.088890E+00	3.203530E+00	3.306840E+00
3.143650E+00	3.148620E+00	3.350230E+00
3.612170E+00	2.082380E+00	3.176810E+00
3.621790E+00	2.143220E+00	3.094590E+00
3.635470E+00	2.160380E+00	3.156310E+00
3.578280E+00	2.010600E+00	3.190260E+00
3.220460E+00	3.122930E+00	3.306830E+00
3.301520E+00	3.096130E+00	3.287610E+00
3.353980E+00	3.090320E+00	3.230970E+00
3.676670E+00	2.388070E+00	3.172410E+00
3.671580E+00	2.307260E+00	3.213470E+00
3.679530E+00	2.358680E+00	3.228930E+00
3.658640E+00	2.222930E+00	3.179640E+00
3.372670E+00	3.082280E+00	3.327390E+00
3.417200E+00	3.075180E+00	3.321730E+00
3.423320E+00	3.072460E+00	3.270760E+00
3.665650E+00	2.626960E+00	3.254180E+00
3.681430E+00	2.685870E+00	3.177920E+00
3.679190E+00	2.701610E+00	3.232150E+00
3.667280E+00	2.542280E+00	3.253260E+00
3.678090E+00	2.470730E+00	3.191660E+00
3.679580E+00	2.393820E+00	3.239790E+00
3.440600E+00	3.064250E+00	3.323200E+00
3.494810E+00	3.036520E+00	3.331810E+00
3.605080E+00	2.985040E+00	3.267930E+00
3.644400E+00	2.963350E+00	3.243040E+00
3.669630E+00	2.824270E+00	3.267930E+00
3.688520E+00	2.883130E+00	3.188760E+00
3.668840E+00	2.907540E+00	3.257180E+00
3.673480E+00	2.745110E+00	3.269090E+00
3.662730E+00	2.945410E+00	3.231190E+00
1.426620E+00	2.481430E+00	3.224440E+00
1.459940E+00	2.533150E+00	3.209330E+00
1.426360E+00	2.474210E+00	3.168790E+00
1.397750E+00	2.399660E+00	3.091400E+00
1.382730E+00	2.393470E+00	3.189530E+00
1.327700E+00	2.246890E+00	3.039560E+00
1.320860E+00	2.271140E+00	3.138710E+00
1.275720E+00	2.111490E+00	2.991720E+00
1.257280E+00	2.142110E+00	3.089030E+00
1.248980E+00	1.977210E+00	2.961490E+00
1.223940E+00	2.008710E+00	3.054390E+00
1.232500E+00	1.854000E+00	2.952180E+00
1.195190E+00	1.886820E+00	3.034170E+00
1.241490E+00	1.742630E+00	2.968020E+00
1.193070E+00	1.772780E+00	3.034850E+00
1.249310E+00	1.678720E+00	2.990640E+00
1.201940E+00	1.663170E+00	3.064110E+00
1.260830E+00	1.619500E+00	3.018190E+00
1.504210E+00	2.610990E+00	3.231360E+00
1.545860E+00	2.707120E+00	3.255520E+00
1.526240E+00	2.664510E+00	3.161650E+00
1.465320E+00	2.537730E+00	3.135170E+00
1.330340E+00	1.599370E+00	2.959680E+00
1.384990E+00	1.527850E+00	2.993710E+00
1.455650E+00	1.450610E+00	3.049410E+00
1.559680E+00	1.435150E+00	3.006000E+00
1.536760E+00	1.412990E+00	3.070890E+00
1.629260E+00	1.407290E+00	3.076470E+00
1.650790E+00	2.883670E+00	3.276270E+00
1.679450E+00	2.948920E+00	3.305430E+00
1.672200E+00	2.919590E+00	3.211360E+00
1.602630E+00	2.798300E+00	3.214000E+00
1.828310E+00	1.416910E+00	2.993950E+00
1.756210E+00	1.413570E+00	3.028080E+00
1.869300E+00	1.399070E+00	3.078530E+00
1.716270E+00	3.008570E+00	3.331280E+00
1.749890E+00	3.041730E+00	3.320750E+00
1.734700E+00	3.007880E+00	3.260740E+00
1.993270E+00	1.404810E+00	3.053290E+00
2.084900E+00	1.385980E+00	3.120130E+00
1.811100E+00	3.085580E+00	3.303590E+00
2.215810E+00	1.368170E+00	3.142430E+00
2.334310E+00	1.333930E+00	3.145760E+00
2.303280E+00	1.333150E+00	3.200400E+00
2.361720E+00	1.306030E+00	3.243150E+00
1.899660E+00	3.134680E+00	3.326820E+00
1.961220E+00	3.165880E+00	3.348710E+00
1.941870E+00	3.142600E+00	3.287530E+00
2.438010E+00	1.296200E+00	3.204490E+00
1.993060E+00	3.162460E+00	3.265250E+00
2.007300E+00	3.189160E+00	3.345020E+00
2.530880E+00	1.263440E+00	3.199600E+00
2.075170E+00	3.220470E+00	3.322660E+00
2.603200E+00	1.236330E+00	3.170320E+00
2.671380E+00	1.188540E+00	3.228130E+00
2.174240E+00	3.257970E+00	3.352890E+00
2.246580E+00	3.279410E+00	3.393830E+00
2.232540E+00	3.261650E+00	3.311940E+00
2.766470E+00	1.158290E+00	3.202230E+00
2.312570E+00	3.287590E+00	3.367430E+00
2.867320E+00	1.158340E+00	3.193240E+00
2.842300E+00	1.120810E+00	3.253370E+00
2.889590E+00	1.125640E+00	3.248810E+00
2.404950E+00	3.312040E+00	3.384780E+00
2.952070E+00	1.141230E+00	3.232180E+00
2.493690E+00	3.323890E+00	3.387410E+00
3.063990E+00	1.191520E+00	3.256140E+00
2.587510E+00	3.327510E+00	3.385910E+00
3.154950E+00	1.281180E+00	3.234740E+00
2.685950E+00	3.336140E+00	3.383910E+00
3.250110E+00	1.378900E+00	3.224470E+00
2.750070E+00	3.348990E+00	3.425570E+00
2.750420E+00	3.332560E+00	3.372180E+00
3.298570E+00	1.447600E+00	3.217100E+00
3.319630E+00	1.419790E+00	3.259890E+00
2.788310E+00	3.349220E+00	3.442510E+00
2.827910E+00	3.324200E+00	3.405700E+00
3.431100E+00	1.555910E+00	3.254150E+00
3.349270E+00	1.474270E+00	3.262740E+00
2.911430E+00	3.294910E+00	3.409360E+00
3.466280E+00	1.651970E+00	3.248110E+00
3.496770E+00	1.593810E+00	3.293260E+00
2.980020E+00	3.259750E+00	3.393220E+00
3.039480E+00	3.243210E+00	3.473330E+00
3.566530E+00	1.957420E+00	3.254070E+00
3.554710E+00	1.888590E+00	3.276320E+00
3.538200E+00	1.821230E+00	3.263290E+00
3.516890E+00	1.727450E+00	3.260670E+00
3.506260E+00	1.643430E+00	3.311500E+00
3.105780E+00	3.183730E+00	3.437270E+00
3.150410E+00	3.146980E+00	3.417670E+00
3.637150E+00	2.150280E+00	3.251390E+00
3.609710E+00	2.077810E+00	3.307490E+00
3.593120E+00	2.023630E+00	3.260470E+00
3.183380E+00	3.129630E+00	3.402380E+00
3.236250E+00	3.117600E+00	3.456590E+00
3.300120E+00	3.089920E+00	3.385690E+00
3.319150E+00	3.099350E+00	3.491630E+00
3.673170E+00	2.350520E+00	3.290770E+00
3.665520E+00	2.289000E+00	3.344610E+00
3.654170E+00	2.224300E+00	3.297410E+00
3.381450E+00	3.083880E+00	3.426150E+00
3.427230E+00	3.066520E+00	3.365790E+00
3.460540E+00	3.067940E+00	3.461770E+00
3.665950E+00	2.693530E+00	3.332330E+00
3.662020E+00	2.629130E+00	3.406540E+00
3.662840E+00	2.553180E+00	3.366930E+00
3.671420E+00	2.480370E+00	3.335150E+00
3.674480E+00	2.409900E+00	3.314540E+00
3.540100E+00	3.048120E+00	3.459980E+00
3.588130E+00	2.993990E+00	3.419760E+00
3.641930E+00	2.906740E+00	3.369000E+00
3.646730E+00	2.943650E+00	3.279540E+00
3.657520E+00	2.825010E+00	3.403130E+00
3.663080E+00	2.760620E+00	3.371680E+00
1.260700E+00	2.259920E+00	3.325280E+00
1.295590E+00	2.304430E+00	3.324420E+00
1.273060E+00	2.267350E+00	3.298370E+00
1.246870E+00	2.224360E+00	3.301890E+00
1.350790E+00	2.381270E+00	3.313850E+00
1.406050E+00	2.483630E+00	3.347430E+00
1.392940E+00	2.433590E+00	3.268660E+00
1.308970E+00	2.285670E+00	3.250010E+00
1.249480E+00	2.162780E+00	3.181820E+00
1.234640E+00	2.170450E+00	3.252670E+00
1.209930E+00	2.035580E+00	3.143520E+00
1.199050E+00	2.062750E+00	3.227000E+00
1.171820E+00	1.914930E+00	3.119090E+00
1.158920E+00	1.940750E+00	3.202140E+00
1.155350E+00	1.798510E+00	3.111280E+00
1.129570E+00	1.823990E+00	3.191080E+00
1.160270E+00	1.703850E+00	3.114180E+00
1.121140E+00	1.700310E+00	3.207820E+00
1.166780E+00	1.653310E+00	3.123770E+00
1.145680E+00	1.646520E+00	3.172120E+00
1.169600E+00	1.605060E+00	3.162520E+00
1.460390E+00	2.550120E+00	3.288450E+00
1.304730E+00	1.544460E+00	3.052110E+00
1.227880E+00	1.550740E+00	3.138930E+00
1.357670E+00	1.482880E+00	3.084490E+00
1.296130E+00	1.494480E+00	3.132450E+00
1.387010E+00	1.446960E+00	3.118170E+00
1.340230E+00	1.449760E+00	3.170470E+00
1.411570E+00	1.421650E+00	3.175330E+00
1.555290E+00	2.741640E+00	3.372600E+00
1.584920E+00	2.784930E+00	3.393660E+00
1.572310E+00	2.768010E+00	3.325900E+00
1.522750E+00	2.678650E+00	3.330670E+00
1.525280E+00	1.395600E+00	3.174070E+00
1.656330E+00	1.395070E+00	3.196740E+00
1.667020E+00	2.947490E+00	3.424040E+00
1.703840E+00	2.998550E+00	3.454360E+00
1.685490E+00	2.977200E+00	3.379090E+00
1.634480E+00	2.875150E+00	3.366210E+00
1.762350E+00	1.394400E+00	3.165780E+00
1.884060E+00	1.390540E+00	3.216790E+00
1.745030E+00	3.047920E+00	3.388630E+00
2.003450E+00	1.387990E+00	3.187020E+00
2.116800E+00	1.374790E+00	3.207400E+00
2.083000E+00	1.366270E+00	3.282190E+00
2.193510E+00	1.344120E+00	3.302170E+00
1.812080E+00	3.107750E+00	3.429770E+00
1.872580E+00	3.143480E+00	3.465840E+00
1.860540E+00	3.131780E+00	3.389580E+00
2.302080E+00	1.320070E+00	3.275540E+00
2.361840E+00	1.289500E+00	3.298940E+00
1.920900E+00	3.161160E+00	3.422810E+00
2.426600E+00	1.260930E+00	3.340970E+00
2.003390E+00	3.204400E+00	3.446000E+00
2.521930E+00	1.233640E+00	3.313750E+00
2.082770E+00	3.248720E+00	3.461940E+00
2.144400E+00	3.276300E+00	3.501370E+00
2.133560E+00	3.261910E+00	3.420010E+00
2.603940E+00	1.200300E+00	3.277530E+00
2.704060E+00	1.124100E+00	3.333000E+00
2.214900E+00	3.286710E+00	3.473310E+00
2.794720E+00	1.094620E+00	3.305670E+00
2.762370E+00	1.078270E+00	3.356060E+00
2.805030E+00	1.059890E+00	3.370850E+00
2.309620E+00	3.305630E+00	3.479230E+00
2.894290E+00	1.080800E+00	3.328930E+00
2.398490E+00	3.326940E+00	3.485390E+00
3.016340E+00	1.108760E+00	3.314890E+00
2.984370E+00	1.058140E+00	3.376030E+00
3.044310E+00	1.090010E+00	3.383170E+00
2.493680E+00	3.345720E+00	3.496910E+00
3.070130E+00	1.146270E+00	3.314060E+00
3.074100E+00	1.126170E+00	3.354510E+00
2.586090E+00	3.349630E+00	3.506780E+00
3.162220E+00	1.220390E+00	3.312610E+00
3.117390E+00	1.164160E+00	3.340980E+00
2.676560E+00	3.361560E+00	3.508330E+00
3.244360E+00	1.298540E+00	3.351930E+00
2.769960E+00	3.367660E+00	3.511260E+00
3.355310E+00	1.403040E+00	3.336220E+00
2.833630E+00	3.366580E+00	3.567940E+00
2.833540E+00	3.355940E+00	3.504720E+00
3.402150E+00	1.478900E+00	3.319880E+00
3.417720E+00	1.455040E+00	3.369260E+00
2.862820E+00	3.359300E+00	3.560380E+00
2.902560E+00	3.330890E+00	3.545310E+00
3.528460E+00	1.563190E+00	3.370290E+00
3.456470E+00	1.500260E+00	3.366610E+00
2.978590E+00	3.281270E+00	3.511060E+00
3.034010E+00	3.251790E+00	3.580820E+00
3.572690E+00	1.918940E+00	3.328200E+00
3.569760E+00	1.847680E+00	3.338990E+00
3.579430E+00	1.757680E+00	3.351820E+00
3.554300E+00	1.671480E+00	3.375350E+00
3.606400E+00	1.709490E+00	3.412470E+00
3.084510E+00	3.214120E+00	3.555900E+00
3.135140E+00	3.169290E+00	3.544030E+00
3.169070E+00	3.145360E+00	3.474130E+00
3.196910E+00	3.138990E+00	3.577870E+00
3.640740E+00	2.148520E+00	3.376130E+00
3.630900E+00	2.070440E+00	3.392820E+00
3.600630E+00	1.992080E+00	3.361900E+00
3.608130E+00	1.890190E+00	3.404200E+00
3.604850E+00	1.799920E+00	3.415630E+00
3.611740E+00	1.745370E+00	3.413830E+00
3.266360E+00	3.112020E+00	3.555300E+00
3.326900E+00	3.104440E+00	3.593950E+00
3.682190E+00	2.353630E+00	3.393270E+00
3.683810E+00	2.283180E+00	3.459650E+00
3.669240E+00	2.226150E+00	3.398870E+00
3.395800E+00	3.096990E+00	3.529770E+00
3.461040E+00	3.085560E+00	3.582490E+00
3.668350E+00	2.709330E+00	3.453940E+00
3.660920E+00	2.641440E+00	3.537410E+00
3.670620E+00	2.564860E+00	3.491550E+00
3.687050E+00	2.495260E+00	3.450220E+00
3.689180E+00	2.424460E+00	3.421920E+00
3.524370E+00	3.070730E+00	3.539450E+00
3.588240E+00	3.026300E+00	3.564110E+00
3.632360E+00	2.942300E+00	3.522170E+00
3.653290E+00	2.859460E+00	3.503050E+00
3.661500E+00	2.783020E+00	3.485490E+00
1.358470E+00	2.441430E+00	3.489560E+00
1.411260E+00	2.513730E+00	3.504160E+00
1.368390E+00	2.446260E+00	3.452050E+00
1.343720E+00	2.393080E+00	3.385780E+00
1.323470E+00	2.371760E+00	3.459150E+00
1.251100E+00	2.245600E+00	3.383460E+00
1.195820E+00	2.111970E+00	3.312390E+00
1.181720E+00	2.106260E+00	3.390430E+00
1.150280E+00	1.972980E+00	3.284460E+00
1.143060E+00	1.998790E+00	3.364190E+00
1.110910E+00	1.853490E+00	3.270910E+00
1.095370E+00	1.881690E+00	3.348250E+00
1.099090E+00	1.751190E+00	3.265760E+00
1.071460E+00	1.755950E+00	3.359100E+00
1.096650E+00	1.696570E+00	3.272030E+00
1.080080E+00	1.694790E+00	3.321890E+00
1.090450E+00	1.648960E+00	3.307700E+00
1.415240E+00	2.505580E+00	3.426990E+00
1.469460E+00	2.586300E+00	3.472990E+00
1.127670E+00	1.587950E+00	3.272340E+00
1.175100E+00	1.554030E+00	3.222370E+00
1.164360E+00	1.535590E+00	3.278790E+00
1.204570E+00	1.508150E+00	3.261330E+00
1.513120E+00	2.663030E+00	3.474370E+00
1.555910E+00	2.745340E+00	3.511930E+00
1.545710E+00	2.722810E+00	3.423560E+00
1.483070E+00	2.601880E+00	3.397670E+00
1.272710E+00	1.473050E+00	3.223530E+00
1.345240E+00	1.415980E+00	3.296430E+00
1.439480E+00	1.399660E+00	3.253220E+00
1.425570E+00	1.388830E+00	3.312400E+00
1.498240E+00	1.377480E+00	3.305130E+00
1.646970E+00	2.912840E+00	3.578650E+00
1.674890E+00	2.968070E+00	3.572390E+00
1.662290E+00	2.920070E+00	3.493400E+00
1.607090E+00	2.812340E+00	3.459370E+00
1.616130E+00	2.836000E+00	3.548230E+00
1.722630E+00	1.388540E+00	3.262160E+00
1.633220E+00	1.379740E+00	3.299940E+00
1.729310E+00	1.374380E+00	3.324800E+00
1.705030E+00	3.020240E+00	3.620680E+00
1.752190E+00	3.070580E+00	3.596560E+00
1.711290E+00	3.009170E+00	3.538330E+00
1.810690E+00	1.375230E+00	3.305040E+00
1.767060E+00	3.069800E+00	3.502580E+00
1.798670E+00	3.113760E+00	3.583950E+00
1.980390E+00	1.362100E+00	3.336850E+00
2.111240E+00	1.339740E+00	3.366010E+00
2.204250E+00	1.308920E+00	3.433360E+00
1.838460E+00	3.130550E+00	3.528450E+00
2.304870E+00	1.289970E+00	3.396550E+00
2.356190E+00	1.279750E+00	3.342440E+00
1.931090E+00	3.176210E+00	3.554910E+00
2.384070E+00	1.255520E+00	3.408180E+00
2.451320E+00	1.223720E+00	3.471150E+00
2.013820E+00	3.225270E+00	3.577050E+00
2.062130E+00	3.261860E+00	3.599670E+00
2.053800E+00	3.241450E+00	3.528830E+00
2.521080E+00	1.195990E+00	3.433820E+00
2.106050E+00	3.273000E+00	3.557720E+00
2.601850E+00	1.152210E+00	3.391270E+00
2.676760E+00	1.092950E+00	3.462570E+00
2.199250E+00	3.303570E+00	3.604090E+00
2.752890E+00	1.061180E+00	3.417230E+00
2.835620E+00	1.026740E+00	3.457990E+00
2.298820E+00	3.316780E+00	3.579970E+00
2.929540E+00	1.032750E+00	3.431320E+00
2.896560E+00	1.010900E+00	3.482090E+00
2.951480E+00	1.002960E+00	3.510450E+00
2.391710E+00	3.340080E+00	3.588840E+00
3.024120E+00	1.048520E+00	3.458120E+00
2.490250E+00	3.354280E+00	3.606840E+00
3.118950E+00	1.125240E+00	3.431810E+00
2.584210E+00	3.361190E+00	3.623750E+00
3.190790E+00	1.211330E+00	3.394590E+00
3.207720E+00	1.190120E+00	3.478350E+00
2.668980E+00	3.371980E+00	3.630480E+00
3.232440E+00	1.258300E+00	3.407830E+00
3.232250E+00	1.239200E+00	3.444050E+00
2.749570E+00	3.373320E+00	3.632410E+00
3.352040E+00	1.331690E+00	3.472200E+00
3.263230E+00	1.278150E+00	3.436200E+00
2.818600E+00	3.369570E+00	3.637580E+00
3.449000E+00	1.441670E+00	3.446610E+00
2.869600E+00	3.356180E+00	3.624140E+00
2.919590E+00	3.329760E+00	3.692550E+00
3.504500E+00	1.501840E+00	3.433380E+00
3.514310E+00	1.481330E+00	3.480210E+00
2.989200E+00	3.273830E+00	3.656500E+00
3.036240E+00	3.247420E+00	3.643940E+00
3.608450E+00	1.666000E+00	3.446640E+00
3.587700E+00	1.602220E+00	3.457500E+00
3.569380E+00	1.518290E+00	3.489260E+00
3.065210E+00	3.225940E+00	3.630000E+00
3.115510E+00	3.178990E+00	3.657730E+00
3.190250E+00	3.147500E+00	3.698220E+00
3.651840E+00	2.102410E+00	3.455630E+00
3.648580E+00	2.030620E+00	3.458780E+00
3.643920E+00	1.942450E+00	3.476320E+00
3.648820E+00	1.833760E+00	3.509890E+00
3.658640E+00	1.901920E+00	3.528200E+00
3.637830E+00	1.718500E+00	3.482600E+00
3.627750E+00	1.638380E+00	3.503610E+00
3.256330E+00	3.118240E+00	3.648590E+00
3.324570E+00	3.120470E+00	3.693190E+00
3.689560E+00	2.369610E+00	3.522820E+00
3.684370E+00	2.283930E+00	3.588110E+00
3.675560E+00	2.181620E+00	3.512940E+00
3.659350E+00	2.075860E+00	3.536230E+00
3.666640E+00	1.995750E+00	3.536090E+00
3.663110E+00	1.938890E+00	3.543460E+00
3.395130E+00	3.103760E+00	3.638410E+00
3.460500E+00	3.102830E+00	3.679280E+00
3.657240E+00	2.728440E+00	3.592330E+00
3.660320E+00	2.651820E+00	3.662730E+00
3.664820E+00	2.575140E+00	3.613200E+00
3.684050E+00	2.498420E+00	3.574130E+00
3.689960E+00	2.441680E+00	3.514110E+00
3.536210E+00	3.084930E+00	3.648150E+00
3.595960E+00	3.052140E+00	3.675330E+00
3.614800E+00	3.012630E+00	3.637280E+00
3.635070E+00	2.967000E+00	3.631290E+00
3.650250E+00	2.881260E+00	3.650280E+00
3.655270E+00	2.941830E+00	3.676830E+00
3.651260E+00	2.804840E+00	3.580720E+00
3.629010E+00	3.011170E+00	3.691630E+00
3.650360E+00	2.973700E+00	3.694180E+00
1.352500E+00	2.502900E+00	3.666840E+00
1.395320E+00	2.552630E+00	3.649980E+00
1.356400E+00	2.499350E+00	3.616690E+00
1.337980E+00	2.429800E+00	3.548230E+00
1.309410E+00	2.433730E+00	3.637150E+00
1.267790E+00	2.284130E+00	3.500800E+00
1.267750E+00	2.323630E+00	3.595680E+00
1.195180E+00	2.154200E+00	3.464330E+00
1.202500E+00	2.199170E+00	3.556230E+00
1.145710E+00	2.026740E+00	3.442660E+00
1.152290E+00	2.068810E+00	3.525470E+00
1.094170E+00	1.910300E+00	3.425460E+00
1.104280E+00	1.947160E+00	3.506640E+00
1.063940E+00	1.809080E+00	3.414470E+00
1.058020E+00	1.824440E+00	3.507920E+00
1.057530E+00	1.753900E+00	3.417600E+00
1.053980E+00	1.758050E+00	3.462730E+00
1.054740E+00	1.706120E+00	3.450500E+00
1.411960E+00	2.549200E+00	3.588310E+00
1.460400E+00	2.643430E+00	3.662860E+00
1.064770E+00	1.632180E+00	3.420330E+00
1.088990E+00	1.595310E+00	3.363850E+00
1.085960E+00	1.577290E+00	3.421910E+00
1.111920E+00	1.546440E+00	3.400650E+00
1.489440E+00	2.651900E+00	3.555560E+00
1.509990E+00	2.721070E+00	3.629900E+00
1.165490E+00	1.503780E+00	3.357260E+00
1.242800E+00	1.446550E+00	3.342230E+00
1.206760E+00	1.441500E+00	3.460020E+00
1.289020E+00	1.411010E+00	3.370840E+00
1.263750E+00	1.409570E+00	3.422220E+00
1.328430E+00	1.389920E+00	3.419690E+00
1.540890E+00	2.761900E+00	3.644850E+00
1.571490E+00	2.798360E+00	3.662650E+00
1.555710E+00	2.773150E+00	3.598980E+00
1.432680E+00	1.370120E+00	3.392720E+00
1.568060E+00	1.353060E+00	3.401190E+00
1.510040E+00	1.337630E+00	3.508350E+00
1.631020E+00	1.335110E+00	3.491320E+00
1.662830E+00	2.960370E+00	3.645730E+00
1.618280E+00	2.868130E+00	3.646170E+00
1.742140E+00	1.350470E+00	3.419490E+00
1.746780E+00	3.070940E+00	3.683430E+00
1.706070E+00	3.014880E+00	3.710220E+00
1.871390E+00	1.350180E+00	3.395740E+00
1.879490E+00	1.332330E+00	3.471510E+00
1.964780E+00	1.336230E+00	3.445960E+00
1.795040E+00	3.120480E+00	3.667610E+00
2.092300E+00	1.319540E+00	3.474260E+00
2.212140E+00	1.276090E+00	3.541830E+00
1.854120E+00	3.157620E+00	3.633920E+00
2.297960E+00	1.264380E+00	3.519680E+00
1.929520E+00	3.205420E+00	3.702130E+00
1.989230E+00	3.242160E+00	3.716810E+00
1.978610E+00	3.223850E+00	3.646500E+00
2.379860E+00	1.240000E+00	3.497950E+00
2.454130E+00	1.188090E+00	3.583330E+00
2.037310E+00	3.264560E+00	3.679020E+00
2.524050E+00	1.158070E+00	3.550850E+00
2.112050E+00	3.295000E+00	3.658560E+00
2.595760E+00	1.121490E+00	3.510110E+00
2.667500E+00	1.060260E+00	3.578000E+00
2.191360E+00	3.335780E+00	3.730590E+00
2.272790E+00	3.360430E+00	3.742840E+00
2.235420E+00	3.336190E+00	3.681660E+00
2.743990E+00	1.032380E+00	3.523620E+00
2.808540E+00	9.900740E-01	3.582770E+00
2.287700E+00	3.340380E+00	3.668030E+00
2.345610E+00	3.376200E+00	3.743840E+00
2.882990E+00	9.937250E-01	3.544900E+00
2.952850E+00	9.783820E-01	3.606190E+00
2.374550E+00	3.362850E+00	3.680310E+00
2.391810E+00	3.389150E+00	3.743940E+00
3.027990E+00	1.017090E+00	3.568770E+00
2.430230E+00	3.397210E+00	3.749560E+00
2.477840E+00	3.386460E+00	3.715270E+00
3.105300E+00	1.077990E+00	3.538600E+00
2.579420E+00	3.390360E+00	3.737010E+00
3.177580E+00	1.130290E+00	3.525310E+00
2.665880E+00	3.402990E+00	3.745840E+00
3.239080E+00	1.205940E+00	3.582730E+00
3.266760E+00	1.257120E+00	3.499610E+00
3.324610E+00	1.288270E+00	3.581630E+00
2.741420E+00	3.408530E+00	3.742730E+00
3.408110E+00	1.338420E+00	3.586860E+00
2.807080E+00	3.396500E+00	3.740630E+00
3.467200E+00	1.393390E+00	3.555340E+00
2.866980E+00	3.374970E+00	3.728900E+00
2.918550E+00	3.367400E+00	3.806530E+00
3.520210E+00	1.468240E+00	3.537370E+00
2.966320E+00	3.318090E+00	3.764440E+00
3.028610E+00	3.281410E+00	3.781180E+00
3.052750E+00	3.237270E+00	3.690870E+00
3.084610E+00	3.223470E+00	3.749190E+00
3.624200E+00	1.572860E+00	3.546670E+00
3.597390E+00	1.506780E+00	3.593860E+00
3.140900E+00	3.188680E+00	3.761640E+00
3.190450E+00	3.172040E+00	3.765720E+00
3.677770E+00	1.884770E+00	3.589890E+00
3.681750E+00	1.806900E+00	3.607220E+00
3.666070E+00	1.735390E+00	3.590470E+00
3.650990E+00	1.646880E+00	3.577020E+00
3.250550E+00	3.150790E+00	3.752790E+00
3.321960E+00	3.147390E+00	3.761280E+00
3.700080E+00	2.377310E+00	3.680350E+00
3.690770E+00	2.428760E+00	3.592500E+00
3.696840E+00	2.461810E+00	3.660480E+00
3.701600E+00	2.281470E+00	3.693310E+00
3.695180E+00	2.205590E+00	3.654430E+00
3.683310E+00	2.109500E+00	3.629690E+00
3.687580E+00	2.017230E+00	3.616190E+00
3.678330E+00	1.954450E+00	3.593740E+00
3.397860E+00	3.137980E+00	3.751300E+00
3.521750E+00	3.131680E+00	3.770360E+00
3.655040E+00	2.738120E+00	3.752950E+00
3.651340E+00	2.790760E+00	3.663160E+00
3.651070E+00	2.822700E+00	3.739180E+00
3.658800E+00	2.652200E+00	3.762480E+00
3.668310E+00	2.590890E+00	3.719210E+00
3.688640E+00	2.526430E+00	3.683840E+00
3.573100E+00	3.127080E+00	3.774450E+00
3.577690E+00	3.104120E+00	3.737510E+00
3.654250E+00	2.952760E+00	3.748440E+00
3.649300E+00	2.889170E+00	3.793250E+00
3.590990E+00	3.113590E+00	3.777330E+00
3.612280E+00	3.068880E+00	3.782960E+00
3.642530E+00	3.002640E+00	3.743200E+00
1.259150E+00	2.329640E+00	3.741250E+00
1.285290E+00	2.383870E+00	3.750300E+00
1.270820E+00	2.348120E+00	3.686910E+00
1.214290E+00	2.235340E+00	3.645040E+00
1.230160E+00	2.262620E+00	3.725450E+00
1.160680E+00	2.113120E+00	3.611940E+00
1.176060E+00	2.151800E+00	3.696800E+00
1.113690E+00	1.988620E+00	3.590560E+00
1.132030E+00	2.030520E+00	3.674590E+00
1.067870E+00	1.886750E+00	3.575560E+00
1.077090E+00	1.903640E+00	3.677700E+00
1.050020E+00	1.827880E+00	3.573240E+00
1.051390E+00	1.832000E+00	3.627250E+00
1.045620E+00	1.777480E+00	3.604680E+00
1.399380E+00	2.549110E+00	3.725980E+00
1.322310E+00	2.450680E+00	3.712310E+00
1.048440E+00	1.720150E+00	3.546100E+00
1.051460E+00	1.654770E+00	3.521230E+00
1.045780E+00	1.640520E+00	3.632310E+00
1.062800E+00	1.595370E+00	3.568800E+00
1.464040E+00	2.649210E+00	3.755230E+00
1.504430E+00	2.715900E+00	3.760280E+00
1.486430E+00	2.692260E+00	3.715820E+00
1.094700E+00	1.551950E+00	3.504090E+00
1.147300E+00	1.492800E+00	3.489480E+00
1.133790E+00	1.501170E+00	3.606090E+00
1.181800E+00	1.458360E+00	3.524190E+00
1.170240E+00	1.465320E+00	3.575270E+00
1.208620E+00	1.429780E+00	3.568080E+00
1.528600E+00	2.746300E+00	3.699220E+00
1.557860E+00	2.779570E+00	3.798940E+00
1.278940E+00	1.395170E+00	3.522490E+00
1.395530E+00	1.362770E+00	3.518870E+00
1.347040E+00	1.354890E+00	3.628910E+00
1.457990E+00	1.333940E+00	3.558300E+00
1.430240E+00	1.331070E+00	3.605140E+00
1.501850E+00	1.307790E+00	3.609750E+00
1.609980E+00	2.839870E+00	3.804120E+00
1.634670E+00	2.873540E+00	3.788390E+00
1.604300E+00	2.834140E+00	3.736130E+00
1.718150E+00	1.318970E+00	3.534690E+00
1.621980E+00	1.301110E+00	3.594950E+00
1.764250E+00	1.279870E+00	3.623410E+00
1.668310E+00	2.935860E+00	3.767500E+00
1.838750E+00	1.304970E+00	3.547800E+00
1.942110E+00	1.272090E+00	3.608420E+00
1.870170E+00	1.260550E+00	3.633460E+00
1.972240E+00	1.250210E+00	3.681110E+00
1.754520E+00	3.064010E+00	3.774440E+00
1.716740E+00	3.015360E+00	3.787650E+00
1.993360E+00	1.302220E+00	3.548100E+00
2.038020E+00	1.257810E+00	3.640290E+00
1.791980E+00	3.110050E+00	3.751790E+00
2.156620E+00	1.238380E+00	3.638150E+00
1.860520E+00	3.166710E+00	3.772250E+00
2.286020E+00	1.225710E+00	3.632190E+00
1.982500E+00	3.241370E+00	3.787870E+00
1.931360E+00	3.212530E+00	3.800480E+00
2.375050E+00	1.198780E+00	3.608760E+00
2.456410E+00	1.156550E+00	3.695220E+00
2.028600E+00	3.269520E+00	3.766020E+00
2.526760E+00	1.120410E+00	3.662510E+00
2.102980E+00	3.312870E+00	3.791380E+00
2.595100E+00	1.082440E+00	3.623420E+00
2.667530E+00	1.033760E+00	3.692460E+00
2.255810E+00	3.366050E+00	3.830700E+00
2.185190E+00	3.348390E+00	3.831510E+00
2.736690E+00	1.003530E+00	3.638110E+00
2.804770E+00	9.618270E-01	3.693300E+00
2.334920E+00	3.386570E+00	3.831750E+00
2.876430E+00	9.684820E-01	3.646850E+00
2.954950E+00	9.527030E-01	3.711010E+00
2.418450E+00	3.407840E+00	3.823260E+00
3.030170E+00	9.916280E-01	3.675590E+00
2.487990E+00	3.421320E+00	3.869610E+00
2.486500E+00	3.414560E+00	3.810000E+00
3.104300E+00	1.052730E+00	3.644400E+00
2.521420E+00	3.420970E+00	3.864990E+00
2.568300E+00	3.413690E+00	3.861980E+00
3.182150E+00	1.109520E+00	3.613750E+00
2.659940E+00	3.420610E+00	3.860820E+00
3.300930E+00	1.263080E+00	3.681720E+00
3.239290E+00	1.175780E+00	3.696380E+00
2.743990E+00	3.425830E+00	3.863130E+00
3.395150E+00	1.324180E+00	3.672690E+00
2.794680E+00	3.419000E+00	3.825880E+00
3.469900E+00	1.389110E+00	3.658150E+00
2.855550E+00	3.404190E+00	3.851260E+00
2.917440E+00	3.375800E+00	3.923620E+00
3.525130E+00	1.459340E+00	3.633570E+00
2.974640E+00	3.333810E+00	3.863470E+00
3.042070E+00	3.304210E+00	3.896570E+00
3.095600E+00	3.244430E+00	3.827530E+00
3.643210E+00	1.570640E+00	3.647770E+00
3.604160E+00	1.502150E+00	3.692760E+00
3.113440E+00	3.259920E+00	3.911820E+00
3.164090E+00	3.241390E+00	3.910530E+00
3.183930E+00	3.210330E+00	3.837250E+00
3.705280E+00	1.833640E+00	3.667800E+00
3.696090E+00	1.752190E+00	3.685450E+00
3.713190E+00	1.802870E+00	3.725750E+00
3.677550E+00	1.656640E+00	3.677230E+00
3.221190E+00	3.232380E+00	3.914560E+00
3.291130E+00	3.217910E+00	3.935420E+00
3.307700E+00	3.182540E+00	3.844500E+00
3.694300E+00	2.477500E+00	3.771450E+00
3.694770E+00	2.396150E+00	3.835040E+00
3.700780E+00	2.308900E+00	3.789960E+00
3.701760E+00	2.222530E+00	3.766560E+00
3.700840E+00	2.131510E+00	3.740440E+00
3.703920E+00	2.033540E+00	3.718940E+00
3.702120E+00	1.920970E+00	3.688880E+00
3.713720E+00	1.846640E+00	3.719670E+00
3.362070E+00	3.202090E+00	3.922330E+00
3.420020E+00	3.192000E+00	3.976920E+00
3.435360E+00	3.162230E+00	3.874780E+00
3.639790E+00	2.819790E+00	3.845360E+00
3.635810E+00	2.753900E+00	3.914370E+00
3.648090E+00	2.678950E+00	3.858050E+00
3.656130E+00	2.600450E+00	3.828570E+00
3.681270E+00	2.547620E+00	3.768400E+00
3.490070E+00	3.165320E+00	3.960650E+00
3.549970E+00	3.129380E+00	3.897210E+00
3.580520E+00	3.122020E+00	3.809300E+00
3.595450E+00	3.103650E+00	3.850000E+00
3.631740E+00	2.962060E+00	3.894540E+00
3.636520E+00	3.007530E+00	3.808760E+00
3.615770E+00	3.044340E+00	3.875150E+00
3.635860E+00	2.883310E+00	3.896790E+00
3.610340E+00	3.080270E+00	3.853890E+00
1.242180E+00	2.330380E+00	3.881590E+00
1.270800E+00	2.395410E+00	3.866880E+00
1.253210E+00	2.323480E+00	3.802530E+00
1.192330E+00	2.197660E+00	3.780850E+00
1.208070E+00	2.248770E+00	3.864160E+00
1.148600E+00	2.080390E+00	3.757410E+00
1.164680E+00	2.142620E+00	3.847670E+00
1.109200E+00	1.974220E+00	3.743050E+00
1.130410E+00	2.030780E+00	3.828770E+00
1.080280E+00	1.912620E+00	3.745790E+00
1.092930E+00	1.936840E+00	3.814550E+00
1.066400E+00	1.864940E+00	3.780540E+00
1.306950E+00	2.461430E+00	3.901350E+00
1.363110E+00	2.525870E+00	3.883240E+00
1.328080E+00	2.460380E+00	3.809500E+00
1.055790E+00	1.778410E+00	3.734430E+00
1.046230E+00	1.701910E+00	3.668530E+00
1.055180E+00	1.707710E+00	3.746450E+00
1.047620E+00	1.653080E+00	3.692910E+00
1.054680E+00	1.666090E+00	3.750400E+00
1.056630E+00	1.620330E+00	3.733960E+00
1.411310E+00	2.587740E+00	3.920560E+00
1.453150E+00	2.652720E+00	3.906360E+00
1.423750E+00	2.587740E+00	3.834040E+00
1.096430E+00	1.542720E+00	3.625120E+00
1.080260E+00	1.568320E+00	3.713760E+00
1.120120E+00	1.516710E+00	3.658610E+00
1.113150E+00	1.527160E+00	3.699170E+00
1.141350E+00	1.495170E+00	3.702890E+00
1.489490E+00	2.704630E+00	3.846100E+00
1.189150E+00	1.437040E+00	3.683390E+00
1.254740E+00	1.385060E+00	3.641100E+00
1.236550E+00	1.391680E+00	3.702850E+00
1.305290E+00	1.360250E+00	3.676760E+00
1.279210E+00	1.368180E+00	3.721330E+00
1.346490E+00	1.342850E+00	3.725520E+00
1.558080E+00	2.789330E+00	3.904120E+00
1.604840E+00	2.850380E+00	3.910320E+00
1.594950E+00	2.829520E+00	3.852730E+00
1.453240E+00	1.300260E+00	3.720200E+00
1.561130E+00	1.271060E+00	3.688830E+00
1.536030E+00	1.263090E+00	3.751730E+00
1.601820E+00	1.253590E+00	3.767600E+00
1.635360E+00	2.886970E+00	3.856660E+00
1.697360E+00	1.263920E+00	3.720970E+00
1.679300E+00	2.970090E+00	3.903340E+00
1.719570E+00	3.028790E+00	3.903350E+00
1.705440E+00	3.002770E+00	3.841950E+00
1.861670E+00	1.244720E+00	3.725500E+00
2.004090E+00	1.233730E+00	3.764890E+00
1.743990E+00	3.053210E+00	3.852690E+00
2.106840E+00	1.223100E+00	3.729300E+00
1.803860E+00	3.124860E+00	3.870530E+00
2.169900E+00	1.215830E+00	3.707440E+00
2.194780E+00	1.206330E+00	3.745150E+00
1.873300E+00	3.190030E+00	3.897410E+00
1.922420E+00	3.229810E+00	3.924320E+00
1.911150E+00	3.208820E+00	3.855360E+00
2.267590E+00	1.198970E+00	3.751680E+00
2.203280E+00	1.214200E+00	3.712430E+00
1.968530E+00	3.249190E+00	3.881920E+00
2.372920E+00	1.171130E+00	3.725430E+00
2.459660E+00	1.128880E+00	3.810640E+00
2.035440E+00	3.285350E+00	3.853940E+00
2.529700E+00	1.096470E+00	3.778120E+00
2.103720E+00	3.335740E+00	3.935860E+00
2.172430E+00	3.371890E+00	3.966200E+00
2.156800E+00	3.348660E+00	3.888720E+00
2.598080E+00	1.060940E+00	3.739200E+00
2.673240E+00	1.012260E+00	3.811590E+00
2.230980E+00	3.379110E+00	3.931550E+00
2.739780E+00	9.784360E-01	3.756520E+00
2.807780E+00	9.441890E-01	3.794270E+00
2.317320E+00	3.398350E+00	3.933870E+00
2.877020E+00	9.434930E-01	3.752710E+00
2.956930E+00	9.323300E-01	3.818290E+00
2.395920E+00	3.417530E+00	3.932520E+00
3.033550E+00	9.684400E-01	3.782980E+00
2.471010E+00	3.428040E+00	3.935410E+00
3.107990E+00	1.030200E+00	3.752320E+00
2.531130E+00	3.425220E+00	3.927270E+00
2.589390E+00	3.435390E+00	4.002350E+00
3.184090E+00	1.089490E+00	3.719570E+00
2.654190E+00	3.432450E+00	3.975080E+00
3.293770E+00	1.243150E+00	3.784300E+00
3.244170E+00	1.153810E+00	3.799000E+00
2.724340E+00	3.433810E+00	3.967600E+00
3.378850E+00	1.308940E+00	3.768260E+00
2.784830E+00	3.426490E+00	3.967360E+00
2.810000E+00	3.417200E+00	3.908010E+00
2.857880E+00	3.420170E+00	4.000920E+00
3.464040E+00	1.396110E+00	3.768070E+00
2.923450E+00	3.396730E+00	4.006120E+00
3.532110E+00	1.457680E+00	3.724420E+00
2.982730E+00	3.359810E+00	3.985040E+00
3.076610E+00	3.327300E+00	4.001350E+00
3.648580E+00	1.574840E+00	3.782190E+00
3.594920E+00	1.498250E+00	3.755620E+00
3.130490E+00	3.324550E+00	4.034740E+00
3.156360E+00	3.274940E+00	3.974470E+00
3.708730E+00	1.758680E+00	3.761140E+00
3.699690E+00	1.679980E+00	3.768950E+00
3.695520E+00	1.636370E+00	3.811130E+00
3.184970E+00	3.321620E+00	4.047430E+00
3.246080E+00	3.309750E+00	4.066760E+00
3.243700E+00	3.264650E+00	3.997410E+00
3.694430E+00	2.489410E+00	3.933280E+00
3.678180E+00	2.538830E+00	3.845290E+00
3.663630E+00	2.578450E+00	3.928450E+00
3.704220E+00	2.397770E+00	3.939580E+00
3.709820E+00	2.326730E+00	3.901670E+00
3.712900E+00	2.242200E+00	3.873840E+00
3.711390E+00	2.151440E+00	3.849160E+00
3.709720E+00	2.058210E+00	3.826840E+00
3.718600E+00	1.956440E+00	3.812200E+00
3.722300E+00	1.831200E+00	3.797390E+00
3.718540E+00	1.729730E+00	3.824180E+00
3.713000E+00	1.669940E+00	3.828020E+00
3.297760E+00	3.282240E+00	4.056420E+00
3.343740E+00	3.240020E+00	4.002620E+00
3.418210E+00	3.229950E+00	4.065030E+00
3.627450E+00	2.844080E+00	3.984290E+00
3.620510E+00	2.773710E+00	4.068700E+00
3.638550E+00	2.694570E+00	3.982770E+00
3.645980E+00	2.634850E+00	3.918310E+00
3.488300E+00	3.195460E+00	4.045940E+00
3.545830E+00	3.148230E+00	4.021250E+00
3.593720E+00	3.063080E+00	3.999840E+00
3.596050E+00	3.085980E+00	3.897550E+00
3.619990E+00	2.973170E+00	4.053420E+00
3.629450E+00	2.912240E+00	3.975950E+00
1.272470E+00	2.387350E+00	3.942350E+00
1.236360E+00	2.296770E+00	3.934360E+00
1.203890E+00	2.211370E+00	3.942020E+00
1.163680E+00	2.100530E+00	3.928250E+00
1.130100E+00	1.993130E+00	3.912950E+00
1.091340E+00	1.885780E+00	3.915270E+00
1.060680E+00	1.818570E+00	3.835570E+00
1.072600E+00	1.816230E+00	3.900550E+00
1.067180E+00	1.773760E+00	3.872610E+00
1.362250E+00	2.516720E+00	3.958010E+00
1.308960E+00	2.455580E+00	3.953860E+00
1.066990E+00	1.704480E+00	3.850220E+00
1.066130E+00	1.636420E+00	3.829900E+00
1.074260E+00	1.595360E+00	3.804960E+00
1.088080E+00	1.603940E+00	3.883720E+00
1.110360E+00	1.564380E+00	3.870230E+00
1.451630E+00	2.639510E+00	3.966100E+00
1.421780E+00	2.585330E+00	3.987330E+00
1.133340E+00	1.518370E+00	3.796810E+00
1.166420E+00	1.474700E+00	3.773090E+00
1.176850E+00	1.482960E+00	3.857400E+00
1.201980E+00	1.439610E+00	3.820730E+00
1.507690E+00	2.718380E+00	3.975700E+00
1.237900E+00	1.393650E+00	3.773490E+00
1.306990E+00	1.352180E+00	3.820880E+00
1.386130E+00	1.316320E+00	3.801190E+00
1.385780E+00	1.308490E+00	3.901100E+00
1.455520E+00	1.278520E+00	3.851950E+00
1.597570E+00	2.833520E+00	3.965710E+00
1.567170E+00	2.789960E+00	3.987750E+00
1.553770E+00	1.250000E+00	3.846100E+00
1.693970E+00	1.240130E+00	3.849110E+00
1.646740E+00	2.902310E+00	3.981370E+00
1.807780E+00	1.228530E+00	3.824430E+00
1.795820E+00	1.216310E+00	3.901530E+00
1.884270E+00	1.206700E+00	3.908310E+00
1.722910E+00	3.025900E+00	3.978840E+00
1.690800E+00	2.975210E+00	3.999210E+00
1.966670E+00	1.216790E+00	3.852900E+00
1.759650E+00	3.077800E+00	3.944020E+00
2.098330E+00	1.193400E+00	3.842280E+00
1.817560E+00	3.140390E+00	4.015530E+00
1.867770E+00	3.193840E+00	4.040190E+00
1.849320E+00	3.176900E+00	3.963800E+00
2.200740E+00	1.187000E+00	3.818070E+00
1.905860E+00	3.225190E+00	4.000820E+00
2.290310E+00	1.160360E+00	3.872730E+00
1.967500E+00	3.267340E+00	3.988070E+00
2.380070E+00	1.131620E+00	3.858610E+00
2.473370E+00	1.107920E+00	3.910310E+00
2.029160E+00	3.301660E+00	3.963160E+00
2.532720E+00	1.075480E+00	3.895580E+00
2.159820E+00	3.379560E+00	4.046560E+00
2.091340E+00	3.347210E+00	4.052950E+00
2.606060E+00	1.038080E+00	3.864820E+00
2.677730E+00	1.000990E+00	3.901420E+00
2.230570E+00	3.402750E+00	4.045300E+00
2.761390E+00	9.497710E-01	3.911630E+00
2.306680E+00	3.417200E+00	4.043290E+00
2.872210E+00	9.302770E-01	3.866780E+00
2.380490E+00	3.434860E+00	4.038490E+00
2.452290E+00	3.449660E+00	4.034550E+00
3.114330E+00	1.013210E+00	3.864690E+00
3.036390E+00	9.457900E-01	3.887480E+00
2.524570E+00	3.449050E+00	4.027890E+00
2.583780E+00	3.445250E+00	4.116860E+00
3.193440E+00	1.073520E+00	3.826350E+00
2.654660E+00	3.450450E+00	4.092590E+00
3.293160E+00	1.213830E+00	3.892920E+00
3.250570E+00	1.128890E+00	3.880690E+00
2.707970E+00	3.454270E+00	4.046780E+00
3.368020E+00	1.295300E+00	3.868440E+00
2.774670E+00	3.448610E+00	4.069950E+00
2.851560E+00	3.446190E+00	4.150460E+00
3.432140E+00	1.359300E+00	3.846810E+00
2.946870E+00	3.427290E+00	4.103220E+00
3.497280E+00	1.446410E+00	3.895730E+00
[truncated: 10,719 more rows]
