# Supplementary material for: A New MRI-Based Model of Heart Function with Coupled Hemodynamics and Application to Normal and Diseased Canine Left Ventricles
Source: Front Bioeng Biotechnol. 2015 Sep 23;3:140. doi: 10.3389/fbioe.2015.00140 (PMC4585083; doi:10.3389/fbioe.2015.00140)
Supplement: Supplementary file 3 [file Data_Sheet_3.ZIP › Case1_Normal_SR_Systole/nodes/case1_systole_time_0.4480.csv]

3.154210E+00	2.063700E+00	1.176300E+00
3.177710E+00	2.111050E+00	1.172860E+00
3.191990E+00	2.076670E+00	1.183730E+00
3.191660E+00	2.039890E+00	1.207270E+00
3.229150E+00	2.167580E+00	1.168080E+00
3.257530E+00	2.218730E+00	1.163930E+00
3.277280E+00	2.178010E+00	1.177070E+00
3.271140E+00	2.105240E+00	1.207760E+00
3.344310E+00	2.061770E+00	1.282870E+00
3.283270E+00	2.018740E+00	1.279500E+00
3.372760E+00	2.034950E+00	1.370550E+00
3.339100E+00	2.205200E+00	1.195360E+00
3.381960E+00	2.134560E+00	1.279140E+00
3.401610E+00	2.091100E+00	1.355460E+00
2.882760E+00	2.270340E+00	1.218860E+00
2.905900E+00	2.344940E+00	1.215370E+00
2.938050E+00	2.304890E+00	1.201170E+00
2.947990E+00	2.255540E+00	1.199670E+00
2.959030E+00	2.415930E+00	1.215820E+00
2.980900E+00	2.484650E+00	1.237510E+00
3.018600E+00	2.443180E+00	1.212880E+00
3.062690E+00	2.346880E+00	1.182280E+00
3.159610E+00	2.198800E+00	1.143910E+00
3.028480E+00	2.210400E+00	1.195640E+00
3.086870E+00	2.064030E+00	1.207100E+00
3.191920E+00	1.976450E+00	1.301490E+00
3.074480E+00	1.957140E+00	1.305710E+00
3.239530E+00	1.940050E+00	1.446760E+00
3.139890E+00	1.910800E+00	1.436820E+00
3.225600E+00	1.921980E+00	1.528240E+00
3.090770E+00	2.497620E+00	1.221310E+00
3.257350E+00	2.473020E+00	1.222190E+00
3.273140E+00	2.313180E+00	1.173170E+00
3.310120E+00	1.980420E+00	1.404290E+00
3.310340E+00	1.976090E+00	1.601950E+00
3.355390E+00	2.411270E+00	1.238910E+00
3.367000E+00	2.488780E+00	1.278190E+00
3.404270E+00	2.320210E+00	1.247010E+00
3.436490E+00	2.226780E+00	1.311960E+00
3.453010E+00	2.147190E+00	1.381960E+00
3.456530E+00	2.075280E+00	1.444290E+00
3.406410E+00	2.015070E+00	1.498700E+00
3.448290E+00	2.450560E+00	1.330490E+00
3.493780E+00	2.317700E+00	1.364080E+00
3.506190E+00	2.205680E+00	1.428040E+00
3.494550E+00	2.137300E+00	1.457420E+00
2.580720E+00	2.612210E+00	1.427290E+00
2.607030E+00	2.663940E+00	1.435200E+00
2.629980E+00	2.620300E+00	1.405870E+00
2.701320E+00	2.571810E+00	1.373590E+00
2.585950E+00	2.554390E+00	1.418970E+00
2.726500E+00	2.433020E+00	1.319660E+00
2.606360E+00	2.443740E+00	1.395050E+00
2.778830E+00	2.281370E+00	1.265480E+00
2.633020E+00	2.313270E+00	1.378380E+00
2.758300E+00	2.137650E+00	1.318730E+00
2.663340E+00	2.184670E+00	1.402130E+00
2.807610E+00	2.052830E+00	1.313850E+00
2.706700E+00	2.051760E+00	1.418610E+00
2.811880E+00	2.003050E+00	1.401290E+00
2.700220E+00	2.683960E+00	1.418680E+00
2.858480E+00	2.682380E+00	1.349790E+00
2.825630E+00	2.550890E+00	1.303790E+00
2.872770E+00	2.445700E+00	1.250990E+00
2.892370E+00	2.156920E+00	1.252400E+00
2.928240E+00	1.996520E+00	1.311090E+00
2.997850E+00	1.927240E+00	1.434660E+00
2.874530E+00	1.940770E+00	1.442360E+00
3.055220E+00	1.876970E+00	1.564850E+00
2.916290E+00	1.886610E+00	1.559270E+00
3.081550E+00	1.874630E+00	1.702160E+00
2.961810E+00	1.868310E+00	1.743630E+00
3.055020E+00	1.853190E+00	1.818060E+00
2.998180E+00	2.587990E+00	1.288480E+00
3.054420E+00	2.727990E+00	1.378260E+00
3.201820E+00	1.914860E+00	1.652690E+00
3.154980E+00	1.889870E+00	1.823740E+00
3.154420E+00	2.679500E+00	1.324860E+00
3.204020E+00	2.753920E+00	1.411690E+00
3.199340E+00	2.592710E+00	1.268860E+00
3.307630E+00	1.938810E+00	1.719010E+00
3.293880E+00	1.937420E+00	1.870760E+00
3.291250E+00	2.693080E+00	1.362590E+00
3.338520E+00	2.767090E+00	1.470890E+00
3.383620E+00	2.581780E+00	1.330470E+00
3.458000E+00	2.075720E+00	1.595300E+00
3.444140E+00	2.022400E+00	1.685280E+00
3.377060E+00	1.976130E+00	1.779230E+00
3.410910E+00	2.701210E+00	1.439390E+00
3.438070E+00	2.760650E+00	1.528820E+00
3.485810E+00	2.645580E+00	1.451330E+00
3.511280E+00	2.545700E+00	1.440990E+00
3.533540E+00	2.414110E+00	1.458340E+00
3.541890E+00	2.290370E+00	1.527620E+00
3.512770E+00	2.169910E+00	1.628830E+00
3.553630E+00	2.254230E+00	1.645230E+00
3.492540E+00	2.072900E+00	1.681750E+00
3.496550E+00	2.714180E+00	1.519280E+00
3.559440E+00	2.640870E+00	1.582700E+00
3.579120E+00	2.505410E+00	1.578570E+00
3.579330E+00	2.384970E+00	1.603280E+00
3.571860E+00	2.304170E+00	1.649560E+00
2.287130E+00	2.639870E+00	1.647170E+00
2.317720E+00	2.707930E+00	1.645870E+00
2.337210E+00	2.652310E+00	1.606190E+00
2.383440E+00	2.588460E+00	1.572280E+00
2.293920E+00	2.573620E+00	1.644640E+00
2.417750E+00	2.471010E+00	1.547860E+00
2.318120E+00	2.467750E+00	1.625940E+00
2.436780E+00	2.341740E+00	1.536350E+00
2.344680E+00	2.350790E+00	1.606150E+00
2.459840E+00	2.219760E+00	1.553440E+00
2.374600E+00	2.235830E+00	1.626400E+00
2.487430E+00	2.099400E+00	1.564890E+00
2.403410E+00	2.118280E+00	1.644860E+00
2.535260E+00	2.029760E+00	1.600650E+00
2.445290E+00	2.004420E+00	1.701140E+00
2.547930E+00	1.951760E+00	1.699210E+00
2.375310E+00	2.787010E+00	1.639710E+00
2.423800E+00	2.866580E+00	1.657880E+00
2.434780E+00	2.810680E+00	1.612310E+00
2.435660E+00	2.729380E+00	1.571980E+00
2.517250E+00	2.606580E+00	1.485370E+00
2.508460E+00	2.451890E+00	1.466980E+00
2.522790E+00	2.323890E+00	1.452520E+00
2.551190E+00	2.202320E+00	1.476830E+00
2.584890E+00	2.079300E+00	1.492520E+00
2.629770E+00	1.980580E+00	1.568880E+00
2.677430E+00	1.925650E+00	1.606870E+00
2.633830E+00	1.915390E+00	1.696620E+00
2.702640E+00	1.910030E+00	1.678680E+00
2.507380E+00	2.829590E+00	1.596020E+00
2.516870E+00	2.894210E+00	1.634930E+00
2.627580E+00	2.774060E+00	1.504450E+00
2.767120E+00	1.920250E+00	1.539510E+00
2.842560E+00	1.871690E+00	1.685250E+00
2.760850E+00	1.885480E+00	1.709520E+00
2.875070E+00	1.846840E+00	1.773000E+00
2.811450E+00	1.816010E+00	1.802640E+00
2.897830E+00	1.827500E+00	1.846530E+00
2.604980E+00	2.897200E+00	1.599350E+00
2.762260E+00	2.881640E+00	1.579710E+00
2.759620E+00	2.818660E+00	1.515750E+00
2.794100E+00	2.772430E+00	1.451940E+00
3.102640E+00	1.859670E+00	1.946440E+00
2.981110E+00	1.816530E+00	1.951620E+00
3.067630E+00	1.821460E+00	2.059540E+00
2.853130E+00	2.850760E+00	1.510610E+00
2.871180E+00	2.903130E+00	1.571090E+00
2.962940E+00	2.801730E+00	1.464370E+00
3.221730E+00	1.876160E+00	1.962620E+00
3.164290E+00	1.841950E+00	2.069620E+00
2.964150E+00	2.887590E+00	1.578220E+00
3.135740E+00	2.870440E+00	1.571330E+00
3.126830E+00	2.801810E+00	1.461560E+00
3.304390E+00	1.889220E+00	1.980150E+00
3.279530E+00	1.878120E+00	2.108550E+00
3.258960E+00	2.828880E+00	1.525710E+00
3.247870E+00	2.874700E+00	1.610060E+00
3.440300E+00	2.026810E+00	1.861570E+00
3.429560E+00	1.965750E+00	1.947990E+00
3.374320E+00	1.906790E+00	2.016880E+00
3.325040E+00	2.870180E+00	1.637180E+00
3.386290E+00	2.813740E+00	1.595400E+00
3.559810E+00	2.257630E+00	1.772140E+00
3.540040E+00	2.172050E+00	1.849260E+00
3.499570E+00	2.076430E+00	1.849610E+00
3.484360E+00	2.007170E+00	1.940890E+00
3.508610E+00	2.766600E+00	1.642090E+00
3.601200E+00	2.698970E+00	1.726800E+00
3.608750E+00	2.634010E+00	1.695190E+00
3.612450E+00	2.561640E+00	1.708090E+00
3.600670E+00	2.445770E+00	1.746780E+00
3.625350E+00	2.515380E+00	1.815600E+00
3.586140E+00	2.344060E+00	1.732370E+00
3.631120E+00	2.615940E+00	1.789490E+00
3.631840E+00	2.559770E+00	1.808090E+00
2.113240E+00	2.682170E+00	1.821230E+00
2.150690E+00	2.750320E+00	1.823940E+00
2.166980E+00	2.693360E+00	1.775590E+00
2.221430E+00	2.622090E+00	1.713410E+00
2.115690E+00	2.611090E+00	1.807410E+00
2.227030E+00	2.471310E+00	1.713540E+00
2.132910E+00	2.489860E+00	1.794040E+00
2.254440E+00	2.351040E+00	1.694870E+00
2.139660E+00	2.337230E+00	1.791200E+00
2.291790E+00	2.243820E+00	1.701690E+00
2.211970E+00	2.251990E+00	1.766380E+00
2.322060E+00	2.133560E+00	1.712820E+00
2.234850E+00	2.151980E+00	1.783550E+00
2.356870E+00	2.029810E+00	1.734930E+00
2.271760E+00	2.041450E+00	1.794570E+00
2.387190E+00	1.976590E+00	1.772140E+00
2.337330E+00	1.951360E+00	1.843580E+00
2.407210E+00	1.928510E+00	1.811860E+00
2.209260E+00	2.832610E+00	1.819390E+00
2.257650E+00	2.922750E+00	1.842270E+00
2.270880E+00	2.865000E+00	1.787500E+00
2.275270E+00	2.780180E+00	1.737610E+00
2.575550E+00	1.862800E+00	1.795790E+00
2.478720E+00	1.886550E+00	1.803140E+00
2.596600E+00	1.832490E+00	1.879570E+00
2.524920E+00	1.807290E+00	1.943660E+00
2.620310E+00	1.785950E+00	1.969510E+00
2.355690E+00	2.909420E+00	1.751640E+00
2.407710E+00	3.000090E+00	1.820820E+00
2.679770E+00	1.833350E+00	1.813420E+00
2.766270E+00	1.785750E+00	1.961780E+00
2.695730E+00	1.773660E+00	1.994920E+00
2.813330E+00	1.738170E+00	2.064090E+00
2.744350E+00	1.702630E+00	2.117980E+00
2.818380E+00	1.706650E+00	2.165180E+00
2.527870E+00	2.954500E+00	1.703130E+00
2.564400E+00	3.035060E+00	1.827920E+00
2.855620E+00	1.802650E+00	1.968310E+00
2.893160E+00	1.750440E+00	2.119500E+00
2.658240E+00	3.013090E+00	1.758050E+00
2.708960E+00	3.056820E+00	1.850960E+00
2.707030E+00	2.964570E+00	1.672070E+00
3.116840E+00	1.805690E+00	2.169630E+00
3.007330E+00	1.773210E+00	2.163470E+00
3.092960E+00	1.762090E+00	2.269450E+00
2.794820E+00	3.010140E+00	1.783120E+00
2.826200E+00	3.050890E+00	1.874380E+00
2.898190E+00	2.966690E+00	1.664600E+00
3.213650E+00	1.829010E+00	2.178500E+00
3.189350E+00	1.789780E+00	2.272610E+00
2.875820E+00	3.070890E+00	1.915080E+00
2.888270E+00	3.089200E+00	1.973890E+00
2.918090E+00	3.071910E+00	1.930090E+00
2.937770E+00	3.037060E+00	1.860830E+00
3.038400E+00	2.986140E+00	1.790400E+00
3.088010E+00	2.943550E+00	1.687220E+00
3.279280E+00	1.833240E+00	2.186940E+00
3.269440E+00	1.810260E+00	2.241030E+00
2.959120E+00	3.072690E+00	1.986630E+00
3.048340E+00	3.044020E+00	1.964380E+00
3.077050E+00	3.016910E+00	1.887030E+00
3.171310E+00	2.985370E+00	1.831730E+00
3.270810E+00	2.929840E+00	1.707180E+00
3.432290E+00	1.948920E+00	2.093730E+00
3.417720E+00	1.882490E+00	2.168890E+00
3.338110E+00	1.831430E+00	2.222360E+00
3.157140E+00	3.031230E+00	1.965730E+00
3.255780E+00	3.010670E+00	1.937420E+00
3.292690E+00	2.981340E+00	1.854300E+00
3.382440E+00	2.950960E+00	1.852730E+00
3.448910E+00	2.882030E+00	1.738260E+00
3.571100E+00	2.213000E+00	1.959550E+00
3.547490E+00	2.110420E+00	2.034940E+00
3.578780E+00	2.182270E+00	2.089470E+00
3.490880E+00	2.005100E+00	2.089010E+00
3.480090E+00	1.922530E+00	2.164420E+00
3.357320E+00	3.003090E+00	1.961030E+00
3.449960E+00	2.974880E+00	1.950430E+00
3.477780E+00	2.933590E+00	1.878020E+00
3.538020E+00	2.891340E+00	1.874370E+00
3.572470E+00	2.797320E+00	1.832620E+00
3.608380E+00	2.457470E+00	1.905080E+00
3.590550E+00	2.334380E+00	1.959850E+00
3.606550E+00	2.427090E+00	1.999260E+00
3.581250E+00	2.238820E+00	2.059690E+00
3.545000E+00	2.948360E+00	1.983770E+00
3.607120E+00	2.861370E+00	1.965770E+00
3.635790E+00	2.772640E+00	1.978430E+00
3.634480E+00	2.679070E+00	1.924790E+00
3.624490E+00	2.539080E+00	1.946340E+00
3.614650E+00	2.472810E+00	1.969920E+00
1.973350E+00	2.716060E+00	2.021250E+00
2.027720E+00	2.798110E+00	2.036090E+00
2.023300E+00	2.727140E+00	1.973420E+00
2.053440E+00	2.660500E+00	1.890520E+00
1.958200E+00	2.642510E+00	1.991860E+00
2.046980E+00	2.506300E+00	1.880100E+00
1.962820E+00	2.521620E+00	1.967100E+00
2.058400E+00	2.385630E+00	1.854220E+00
1.959710E+00	2.365780E+00	1.949470E+00
2.070380E+00	2.320010E+00	1.853920E+00
2.024650E+00	2.309530E+00	1.900980E+00
2.063500E+00	2.253030E+00	1.889820E+00
2.116360E+00	2.035680E+00	1.931560E+00
2.099200E+00	2.086450E+00	1.921000E+00
2.172000E+00	2.060670E+00	1.868170E+00
2.238260E+00	1.966770E+00	1.902290E+00
2.147300E+00	1.978510E+00	1.954350E+00
2.293140E+00	1.860810E+00	1.954410E+00
2.202850E+00	1.882470E+00	2.002540E+00
2.328890E+00	1.803700E+00	2.003320E+00
2.267100E+00	1.780220E+00	2.077470E+00
2.357160E+00	1.760910E+00	2.079460E+00
2.121450E+00	2.819220E+00	1.914440E+00
2.105880E+00	2.891040E+00	1.997350E+00
2.134030E+00	2.182480E+00	1.850730E+00
2.396760E+00	1.832240E+00	1.943310E+00
2.462740E+00	1.768340E+00	2.009070E+00
2.430070E+00	1.736800E+00	2.105660E+00
2.509810E+00	1.723860E+00	2.094640E+00
2.141730E+00	2.948850E+00	2.010420E+00
2.214640E+00	3.008310E+00	2.026690E+00
2.182790E+00	2.943480E+00	1.941340E+00
2.661620E+00	1.719560E+00	2.096740E+00
2.585320E+00	1.720460E+00	2.090140E+00
2.689680E+00	1.683250E+00	2.177770E+00
2.639980E+00	1.646220E+00	2.234340E+00
2.721140E+00	1.632860E+00	2.247670E+00
2.308270E+00	3.005630E+00	1.924820E+00
2.342460E+00	3.058870E+00	2.009910E+00
2.870330E+00	1.687960E+00	2.244920E+00
2.797960E+00	1.640510E+00	2.265190E+00
2.872340E+00	1.630530E+00	2.330150E+00
2.412810E+00	3.103950E+00	2.036080E+00
2.477040E+00	3.149890E+00	2.099040E+00
2.477410E+00	3.113350E+00	2.022810E+00
2.458430E+00	3.076680E+00	1.938390E+00
2.939890E+00	1.709520E+00	2.231950E+00
2.929180E+00	1.659060E+00	2.308910E+00
2.563310E+00	3.119410E+00	2.023180E+00
2.627870E+00	3.162080E+00	2.119670E+00
2.629810E+00	3.095050E+00	1.928460E+00
3.014170E+00	1.711500E+00	2.328650E+00
2.706110E+00	3.129320E+00	2.042950E+00
2.748020E+00	3.153020E+00	2.138630E+00
2.790970E+00	3.083460E+00	1.959880E+00
3.154800E+00	1.746750E+00	2.408590E+00
2.802550E+00	3.152430E+00	2.187860E+00
2.811150E+00	3.162520E+00	2.244080E+00
2.846370E+00	3.148620E+00	2.198910E+00
2.880910E+00	3.120090E+00	2.107570E+00
3.297830E+00	1.806980E+00	2.358280E+00
2.879630E+00	3.150000E+00	2.241930E+00
2.955000E+00	3.124770E+00	2.217730E+00
2.992690E+00	3.101920E+00	2.167620E+00
3.082720E+00	3.073220E+00	2.102160E+00
3.393880E+00	1.852610E+00	2.311050E+00
3.382930E+00	1.826840E+00	2.385230E+00
3.052370E+00	3.101690E+00	2.234020E+00
3.147610E+00	3.083580E+00	2.208000E+00
3.189250E+00	3.066080E+00	2.150580E+00
3.276790E+00	3.047860E+00	2.081280E+00
3.590440E+00	2.112580E+00	2.168130E+00
3.583480E+00	2.011280E+00	2.217690E+00
3.497070E+00	1.908160E+00	2.296960E+00
3.572330E+00	1.967130E+00	2.348810E+00
3.451820E+00	1.831280E+00	2.383040E+00
3.243060E+00	3.074650E+00	2.210770E+00
3.336070E+00	3.066350E+00	2.192250E+00
3.375880E+00	3.047020E+00	2.146140E+00
3.455310E+00	3.015180E+00	2.092400E+00
3.603570E+00	2.397560E+00	2.147170E+00
3.617580E+00	2.467880E+00	2.033870E+00
3.618790E+00	2.488880E+00	2.125500E+00
3.600400E+00	2.315300E+00	2.147200E+00
3.602650E+00	2.206830E+00	2.216080E+00
3.597140E+00	2.074700E+00	2.296550E+00
3.598840E+00	2.009960E+00	2.327750E+00
3.427740E+00	3.055230E+00	2.209900E+00
3.513110E+00	3.038280E+00	2.199440E+00
3.539420E+00	3.014400E+00	2.159650E+00
3.573680E+00	2.973920E+00	2.125830E+00
3.623270E+00	2.894210E+00	2.093950E+00
3.651000E+00	2.799220E+00	2.095250E+00
3.656140E+00	2.694500E+00	2.114860E+00
3.642580E+00	2.577210E+00	2.161680E+00
3.667060E+00	2.633290E+00	2.200630E+00
3.585740E+00	2.999870E+00	2.244390E+00
3.650800E+00	2.925880E+00	2.216340E+00
3.677410E+00	2.829310E+00	2.210150E+00
3.674400E+00	2.731400E+00	2.216960E+00
3.673340E+00	2.663670E+00	2.229650E+00
1.849320E+00	2.742330E+00	2.209550E+00
1.903400E+00	2.815930E+00	2.222230E+00
1.883920E+00	2.752500E+00	2.162930E+00
1.905210E+00	2.693310E+00	2.081040E+00
1.826180E+00	2.675490E+00	2.175480E+00
1.882680E+00	2.547440E+00	2.047560E+00
1.813980E+00	2.567170E+00	2.130540E+00
1.877970E+00	2.416620E+00	2.024990E+00
1.809710E+00	2.441420E+00	2.102630E+00
1.880720E+00	2.335580E+00	2.018330E+00
1.811360E+00	2.310930E+00	2.086750E+00
1.890000E+00	2.265370E+00	2.026030E+00
1.945240E+00	2.097190E+00	2.048460E+00
1.952440E+00	2.136530E+00	2.028350E+00
1.973920E+00	2.108980E+00	2.022610E+00
1.971680E+00	2.067130E+00	2.034790E+00
2.049430E+00	1.882370E+00	2.107570E+00
2.030150E+00	1.931690E+00	2.079190E+00
2.104020E+00	1.904550E+00	2.048110E+00
2.164880E+00	1.804850E+00	2.091510E+00
2.081840E+00	1.817180E+00	2.137820E+00
2.211290E+00	1.759560E+00	2.146860E+00
2.160390E+00	1.730950E+00	2.225200E+00
2.254980E+00	1.705470E+00	2.218510E+00
1.964090E+00	2.817700E+00	2.128300E+00
1.991710E+00	2.896970E+00	2.178660E+00
1.975890E+00	2.232130E+00	1.973960E+00
2.028470E+00	2.134380E+00	1.967740E+00
2.052420E+00	2.011630E+00	1.994300E+00
2.386470E+00	1.712120E+00	2.162800E+00
2.343680E+00	1.677570E+00	2.230470E+00
2.426030E+00	1.658080E+00	2.245000E+00
2.050870E+00	2.960450E+00	2.187580E+00
2.112330E+00	3.024220E+00	2.233270E+00
2.100380E+00	2.992380E+00	2.156880E+00
2.078700E+00	2.936240E+00	2.089150E+00
2.560340E+00	1.656480E+00	2.217280E+00
2.492800E+00	1.658110E+00	2.226880E+00
2.592610E+00	1.599380E+00	2.284910E+00
2.549850E+00	1.578680E+00	2.345090E+00
2.627870E+00	1.567490E+00	2.360850E+00
2.167230E+00	3.032660E+00	2.130410E+00
2.211470E+00	3.083170E+00	2.198780E+00
2.760020E+00	1.575940E+00	2.327800E+00
2.705780E+00	1.564080E+00	2.358470E+00
2.757840E+00	1.549180E+00	2.398340E+00
2.279630E+00	3.121950E+00	2.219920E+00
2.343460E+00	3.162670E+00	2.283380E+00
2.336090E+00	3.139120E+00	2.201580E+00
2.315640E+00	3.101380E+00	2.120510E+00
2.820820E+00	1.580160E+00	2.400430E+00
2.409580E+00	3.165990E+00	2.195880E+00
2.451710E+00	3.196800E+00	2.285090E+00
2.951570E+00	1.616960E+00	2.422070E+00
2.522500E+00	3.213180E+00	2.327040E+00
2.585090E+00	3.228760E+00	2.395530E+00
2.582290E+00	3.210330E+00	2.321530E+00
2.555850E+00	3.186600E+00	2.233240E+00
3.076270E+00	1.674830E+00	2.460490E+00
3.032410E+00	1.627800E+00	2.520850E+00
3.100330E+00	1.645330E+00	2.548430E+00
2.659050E+00	3.210110E+00	2.321420E+00
2.709180E+00	3.232740E+00	2.414340E+00
2.714990E+00	3.182340E+00	2.222800E+00
3.143160E+00	1.698890E+00	2.479270E+00
3.138870E+00	1.677440E+00	2.527230E+00
2.802280E+00	3.183390E+00	2.340470E+00
2.790470E+00	3.212970E+00	2.432700E+00
3.285440E+00	1.752300E+00	2.511080E+00
3.194490E+00	1.704900E+00	2.522980E+00
2.872230E+00	3.190790E+00	2.439560E+00
2.977240E+00	3.157840E+00	2.461520E+00
2.965400E+00	3.138680E+00	2.341740E+00
3.387560E+00	1.807190E+00	2.453530E+00
3.051800E+00	3.131760E+00	2.421530E+00
3.044450E+00	3.142770E+00	2.475720E+00
3.149180E+00	3.095980E+00	2.342520E+00
3.559750E+00	1.904990E+00	2.428400E+00
3.497260E+00	1.834000E+00	2.475820E+00
3.541810E+00	1.871910E+00	2.496200E+00
3.111570E+00	3.123390E+00	2.463360E+00
3.195390E+00	3.097810E+00	2.437020E+00
3.243470E+00	3.091950E+00	2.385200E+00
3.332990E+00	3.078740E+00	2.323560E+00
3.625320E+00	2.445130E+00	2.316950E+00
3.610710E+00	2.365760E+00	2.311770E+00
3.607730E+00	2.305120E+00	2.270070E+00
3.620790E+00	2.220230E+00	2.377490E+00
3.622540E+00	2.175090E+00	2.356140E+00
3.634020E+00	2.101730E+00	2.379870E+00
3.620870E+00	1.986100E+00	2.442820E+00
3.640230E+00	2.050810E+00	2.456310E+00
3.552940E+00	1.911950E+00	2.512290E+00
3.283400E+00	3.096390E+00	2.439350E+00
3.372850E+00	3.083220E+00	2.424530E+00
3.424010E+00	3.075850E+00	2.377470E+00
3.508450E+00	3.055540E+00	2.328050E+00
3.664710E+00	2.599600E+00	2.311580E+00
3.644900E+00	2.520860E+00	2.350550E+00
3.644930E+00	2.142010E+00	2.437730E+00
3.644010E+00	2.086270E+00	2.468460E+00
3.460540E+00	3.079160E+00	2.441010E+00
3.554920E+00	3.051340E+00	2.460540E+00
3.584900E+00	3.039120E+00	2.397690E+00
3.615150E+00	3.007990E+00	2.366600E+00
3.664510E+00	2.939150E+00	2.348330E+00
3.689580E+00	2.837640E+00	2.350120E+00
3.698570E+00	2.878330E+00	2.418060E+00
3.680150E+00	2.730360E+00	2.346080E+00
3.673620E+00	2.663530E+00	2.318370E+00
3.627670E+00	3.011780E+00	2.468110E+00
3.671900E+00	2.956390E+00	2.445420E+00
3.690880E+00	2.914630E+00	2.429400E+00
1.748070E+00	2.690600E+00	2.339910E+00
1.787720E+00	2.764530E+00	2.364020E+00
1.802460E+00	2.716260E+00	2.273410E+00
1.762990E+00	2.581270E+00	2.226840E+00
1.721030E+00	2.610500E+00	2.315930E+00
1.755650E+00	2.461660E+00	2.189670E+00
1.687360E+00	2.467670E+00	2.294220E+00
1.755420E+00	2.356120E+00	2.156250E+00
1.711890E+00	2.374820E+00	2.225190E+00
1.759070E+00	2.291550E+00	2.153800E+00
1.717590E+00	2.290520E+00	2.208540E+00
1.761970E+00	2.227940E+00	2.172850E+00
2.014180E+00	1.719190E+00	2.298480E+00
1.982040E+00	1.758870E+00	2.265310E+00
2.054140E+00	1.747100E+00	2.241130E+00
2.107750E+00	1.699130E+00	2.285790E+00
2.058960E+00	1.668070E+00	2.354060E+00
2.151090E+00	1.646710E+00	2.346870E+00
1.829510E+00	2.831380E+00	2.378440E+00
1.887380E+00	2.895260E+00	2.383330E+00
1.863890E+00	2.831070E+00	2.319010E+00
1.905730E+00	2.177200E+00	2.045030E+00
1.832600E+00	2.191230E+00	2.103040E+00
1.886940E+00	2.075300E+00	2.098290E+00
1.966500E+00	1.982870E+00	2.085340E+00
1.901800E+00	1.959260E+00	2.161750E+00
1.984550E+00	1.865200E+00	2.181920E+00
2.296430E+00	1.646640E+00	2.289160E+00
2.244860E+00	1.624680E+00	2.356750E+00
2.333560E+00	1.603260E+00	2.373220E+00
1.962610E+00	2.971790E+00	2.391760E+00
2.026690E+00	3.036780E+00	2.436670E+00
2.012670E+00	3.002340E+00	2.365140E+00
1.984130E+00	2.940000E+00	2.289480E+00
2.479380E+00	1.597880E+00	2.341490E+00
2.416130E+00	1.589350E+00	2.405200E+00
2.509740E+00	1.562810E+00	2.401870E+00
2.484470E+00	1.551300E+00	2.441400E+00
2.537390E+00	1.522200E+00	2.475080E+00
2.075410E+00	3.039860E+00	2.343030E+00
2.115470E+00	3.093900E+00	2.404150E+00
2.677100E+00	1.524030E+00	2.451470E+00
2.618590E+00	1.505340E+00	2.484580E+00
2.685970E+00	1.474870E+00	2.515340E+00
2.175470E+00	3.140650E+00	2.417450E+00
2.238180E+00	3.179760E+00	2.474710E+00
2.226610E+00	3.160300E+00	2.394500E+00
2.202280E+00	3.116160E+00	2.317170E+00
2.760600E+00	1.492800E+00	2.502190E+00
2.296110E+00	3.180150E+00	2.384540E+00
2.338660E+00	3.208300E+00	2.465640E+00
2.893090E+00	1.531250E+00	2.532700E+00
2.849540E+00	1.469440E+00	2.597330E+00
2.919470E+00	1.480570E+00	2.623750E+00
2.399420E+00	3.237560E+00	2.493590E+00
2.458090E+00	3.264280E+00	2.558310E+00
2.452510E+00	3.250410E+00	2.478540E+00
2.433850E+00	3.226090E+00	2.395780E+00
2.982870E+00	1.581680E+00	2.544060E+00
2.979950E+00	1.536460E+00	2.619050E+00
2.526570E+00	3.251690E+00	2.482990E+00
2.585500E+00	3.267500E+00	2.583680E+00
3.069880E+00	1.594990E+00	2.612640E+00
2.646450E+00	3.248990E+00	2.497440E+00
2.703120E+00	3.269140E+00	2.602040E+00
3.177710E+00	1.660880E+00	2.616030E+00
2.780180E+00	3.231300E+00	2.522700E+00
2.779760E+00	3.255440E+00	2.617450E+00
3.248320E+00	1.702010E+00	2.590600E+00
3.254240E+00	1.683760E+00	2.641090E+00
2.851440E+00	3.233490E+00	2.620750E+00
2.949990E+00	3.198860E+00	2.623230E+00
2.908700E+00	3.196420E+00	2.535650E+00
3.373620E+00	1.794230E+00	2.587550E+00
3.308210E+00	1.720830E+00	2.649050E+00
3.033150E+00	3.153880E+00	2.549400E+00
3.018000E+00	3.175850E+00	2.630490E+00
3.536130E+00	1.857000E+00	2.564950E+00
3.471640E+00	1.810650E+00	2.631330E+00
3.091280E+00	3.154860E+00	2.629610E+00
3.163000E+00	3.122810E+00	2.628880E+00
3.179830E+00	3.105380E+00	2.542580E+00
3.619090E+00	2.363100E+00	2.392400E+00
3.627950E+00	2.289880E+00	2.422410E+00
3.636950E+00	2.033870E+00	2.546710E+00
3.611880E+00	1.967510E+00	2.595930E+00
3.565510E+00	1.916050E+00	2.592680E+00
3.241980E+00	3.110230E+00	2.623550E+00
3.320460E+00	3.097980E+00	2.625200E+00
3.341620E+00	3.084840E+00	2.539550E+00
3.667770E+00	2.536010E+00	2.431710E+00
3.652280E+00	2.453400E+00	2.493780E+00
3.636520E+00	2.346140E+00	2.501110E+00
3.644590E+00	2.249900E+00	2.561290E+00
3.638820E+00	2.176340E+00	2.529810E+00
3.642750E+00	2.101490E+00	2.530800E+00
3.396630E+00	3.084330E+00	2.636510E+00
3.485630E+00	3.073030E+00	2.660170E+00
3.489100E+00	3.067250E+00	2.565390E+00
3.706870E+00	2.813510E+00	2.462690E+00
3.695910E+00	2.725070E+00	2.479360E+00
3.684410E+00	2.605860E+00	2.475420E+00
3.689020E+00	2.645210E+00	2.573650E+00
3.665960E+00	2.510680E+00	2.520700E+00
3.536830E+00	3.054900E+00	2.643720E+00
3.610670E+00	3.022170E+00	2.616440E+00
3.668610E+00	2.944180E+00	2.573000E+00
3.691400E+00	2.853020E+00	2.533630E+00
3.699560E+00	2.744840E+00	2.569770E+00
3.694520E+00	2.688770E+00	2.577650E+00
1.665470E+00	2.656330E+00	2.486750E+00
1.708360E+00	2.733080E+00	2.510690E+00
1.709070E+00	2.673100E+00	2.410270E+00
1.660720E+00	2.543630E+00	2.375810E+00
1.636260E+00	2.582610E+00	2.462480E+00
1.638830E+00	2.466750E+00	2.365040E+00
1.611600E+00	2.476650E+00	2.429500E+00
1.609390E+00	2.391400E+00	2.367850E+00
1.907960E+00	1.653920E+00	2.462680E+00
1.868340E+00	1.724930E+00	2.387810E+00
1.964500E+00	1.701910E+00	2.359350E+00
2.009140E+00	1.652820E+00	2.401920E+00
1.976960E+00	1.635570E+00	2.447680E+00
2.035510E+00	1.604890E+00	2.461680E+00
1.781080E+00	2.879280E+00	2.568200E+00
1.827570E+00	2.930450E+00	2.579810E+00
1.810370E+00	2.884590E+00	2.526120E+00
1.797300E+00	2.823720E+00	2.451240E+00
1.755740E+00	2.827300E+00	2.545380E+00
1.654220E+00	2.323950E+00	2.285660E+00
1.679470E+00	2.197940E+00	2.273110E+00
1.766490E+00	2.107120E+00	2.209510E+00
1.679390E+00	2.084550E+00	2.300100E+00
1.817220E+00	1.985710E+00	2.215130E+00
1.727200E+00	1.997500E+00	2.292810E+00
1.869790E+00	1.890400E+00	2.249460E+00
1.780780E+00	1.907120E+00	2.310080E+00
1.910740E+00	1.785290E+00	2.288250E+00
1.825930E+00	1.810000E+00	2.339010E+00
2.193380E+00	1.601500E+00	2.417670E+00
2.135210E+00	1.577810E+00	2.480220E+00
2.233470E+00	1.562940E+00	2.497390E+00
1.893250E+00	2.991300E+00	2.589270E+00
1.948960E+00	3.052530E+00	2.627590E+00
1.937650E+00	3.016850E+00	2.563600E+00
1.906210E+00	2.957010E+00	2.495060E+00
2.369570E+00	1.564240E+00	2.463850E+00
2.323040E+00	1.542420E+00	2.519590E+00
2.408650E+00	1.518460E+00	2.548240E+00
1.995430E+00	3.051040E+00	2.540570E+00
2.033350E+00	3.101310E+00	2.601230E+00
2.496550E+00	1.481390E+00	2.570870E+00
2.583030E+00	1.451460E+00	2.572470E+00
2.558080E+00	1.429780E+00	2.627760E+00
2.604510E+00	1.408810E+00	2.656100E+00
2.095820E+00	3.148150E+00	2.628190E+00
2.155690E+00	3.186300E+00	2.638850E+00
2.140790E+00	3.163800E+00	2.591280E+00
2.110910E+00	3.122580E+00	2.517550E+00
2.689040E+00	1.420460E+00	2.616520E+00
2.200170E+00	3.188910E+00	2.580240E+00
2.224980E+00	3.223140E+00	2.673510E+00
2.795670E+00	1.423540E+00	2.633180E+00
2.769480E+00	1.382330E+00	2.697780E+00
2.827450E+00	1.398980E+00	2.718240E+00
2.311350E+00	3.254650E+00	2.687430E+00
2.369420E+00	3.276940E+00	2.699880E+00
2.352030E+00	3.263880E+00	2.650670E+00
2.326760E+00	3.232880E+00	2.582590E+00
2.885600E+00	1.440500E+00	2.692130E+00
2.410340E+00	3.278630E+00	2.645970E+00
2.453770E+00	3.302420E+00	2.755820E+00
2.972170E+00	1.495680E+00	2.707830E+00
2.522760E+00	3.293770E+00	2.662010E+00
2.581890E+00	3.299980E+00	2.762030E+00
3.043760E+00	1.552640E+00	2.701470E+00
2.646940E+00	3.288340E+00	2.690240E+00
2.648410E+00	3.299540E+00	2.766670E+00
3.144680E+00	1.603410E+00	2.754040E+00
2.700320E+00	3.297440E+00	2.764990E+00
2.789280E+00	3.270030E+00	2.711870E+00
3.247210E+00	1.671030E+00	2.709040E+00
2.914790E+00	3.236690E+00	2.764670E+00
2.901380E+00	3.233000E+00	2.685290E+00
3.374940E+00	1.770810E+00	2.716830E+00
3.310900E+00	1.708770E+00	2.774590E+00
3.003940E+00	3.193710E+00	2.703440E+00
2.981180E+00	3.212140E+00	2.781780E+00
3.528170E+00	1.849980E+00	2.678160E+00
3.436170E+00	1.809990E+00	2.764610E+00
3.051230E+00	3.191260E+00	2.786400E+00
3.118520E+00	3.161140E+00	2.787720E+00
3.142080E+00	3.139760E+00	2.708190E+00
3.630010E+00	1.985610E+00	2.664340E+00
3.553660E+00	1.926880E+00	2.727230E+00
3.598480E+00	1.964550E+00	2.736910E+00
3.187670E+00	3.125600E+00	2.787570E+00
3.262160E+00	3.116320E+00	2.784940E+00
3.290200E+00	3.107400E+00	2.707880E+00
3.657980E+00	2.363350E+00	2.626390E+00
3.665660E+00	2.264850E+00	2.660220E+00
3.669540E+00	2.310660E+00	2.710960E+00
3.654530E+00	2.162510E+00	2.674960E+00
3.645350E+00	2.061940E+00	2.661490E+00
3.616360E+00	1.995470E+00	2.734470E+00
3.325990E+00	3.092260E+00	2.801170E+00
3.409060E+00	3.078430E+00	2.823540E+00
3.422730E+00	3.080100E+00	2.734070E+00
3.691590E+00	2.570330E+00	2.636940E+00
3.676130E+00	2.454880E+00	2.663940E+00
3.692560E+00	2.518540E+00	2.699710E+00
3.671430E+00	2.358890E+00	2.702770E+00
3.460790E+00	3.066870E+00	2.801250E+00
3.531090E+00	3.042010E+00	2.759220E+00
3.631750E+00	3.008480E+00	2.750630E+00
3.661130E+00	2.991800E+00	2.699580E+00
3.681980E+00	2.945290E+00	2.694410E+00
3.699650E+00	2.846060E+00	2.701700E+00
3.689720E+00	2.881280E+00	2.776560E+00
3.711670E+00	2.745050E+00	2.686480E+00
3.700900E+00	2.642490E+00	2.674780E+00
3.693080E+00	2.555280E+00	2.721140E+00
3.671720E+00	2.957300E+00	2.774130E+00
3.686030E+00	2.918970E+00	2.778900E+00
1.498970E+00	2.190140E+00	2.512910E+00
1.515690E+00	2.247860E+00	2.496870E+00
1.526070E+00	2.191730E+00	2.469500E+00
1.543150E+00	2.125310E+00	2.445260E+00
1.494090E+00	2.125550E+00	2.516010E+00
1.570780E+00	2.040460E+00	2.430010E+00
1.507050E+00	2.002630E+00	2.522140E+00
1.579750E+00	1.950950E+00	2.468860E+00
1.795000E+00	1.640770E+00	2.538300E+00
1.763040E+00	1.684210E+00	2.517180E+00
1.828430E+00	1.674810E+00	2.479770E+00
1.846670E+00	1.609510E+00	2.542820E+00
1.734200E+00	2.925920E+00	2.770130E+00
1.783000E+00	2.972300E+00	2.756110E+00
1.759040E+00	2.924240E+00	2.709690E+00
1.749140E+00	2.871720E+00	2.628370E+00
1.706160E+00	2.859340E+00	2.725520E+00
1.700820E+00	2.772310E+00	2.585270E+00
1.671050E+00	2.770800E+00	2.663340E+00
1.630870E+00	2.659340E+00	2.569240E+00
1.582100E+00	2.515390E+00	2.529370E+00
1.548840E+00	2.374150E+00	2.479380E+00
1.577500E+00	2.245530E+00	2.388540E+00
1.607680E+00	2.119180E+00	2.363820E+00
1.639190E+00	2.001960E+00	2.374470E+00
1.702110E+00	1.917830E+00	2.376630E+00
1.641320E+00	1.917220E+00	2.437140E+00
1.750980E+00	1.829460E+00	2.399100E+00
1.680000E+00	1.842850E+00	2.458250E+00
1.792460E+00	1.742250E+00	2.431630E+00
1.723920E+00	1.756340E+00	2.482500E+00
1.961580E+00	1.562140E+00	2.559370E+00
2.057350E+00	1.551820E+00	2.539040E+00
2.041870E+00	1.527350E+00	2.601950E+00
2.108680E+00	1.520650E+00	2.609340E+00
1.840230E+00	2.983060E+00	2.675700E+00
1.839430E+00	3.034870E+00	2.786800E+00
2.272770E+00	1.523120E+00	2.575110E+00
2.219200E+00	1.512480E+00	2.635340E+00
2.313740E+00	1.490310E+00	2.652440E+00
1.908110E+00	3.084810E+00	2.800390E+00
1.969010E+00	3.109750E+00	2.783160E+00
1.920630E+00	3.066380E+00	2.726670E+00
2.445950E+00	1.470110E+00	2.629310E+00
2.400830E+00	1.463560E+00	2.681210E+00
2.484440E+00	1.430280E+00	2.705320E+00
2.019400E+00	3.117780E+00	2.700310E+00
2.042920E+00	3.157240E+00	2.821910E+00
2.558320E+00	1.402670E+00	2.708900E+00
2.653070E+00	1.360430E+00	2.748590E+00
2.123070E+00	3.183410E+00	2.725120E+00
2.731290E+00	1.352710E+00	2.745200E+00
2.708760E+00	1.327720E+00	2.795480E+00
2.759440E+00	1.306940E+00	2.826750E+00
2.198420E+00	3.226340E+00	2.765040E+00
2.250990E+00	3.252740E+00	2.831850E+00
2.263950E+00	3.246490E+00	2.746530E+00
2.821500E+00	1.339320E+00	2.786050E+00
2.340210E+00	3.274000E+00	2.783900E+00
2.887700E+00	1.381620E+00	2.770580E+00
2.422860E+00	3.308060E+00	2.864580E+00
2.504880E+00	3.328670E+00	2.905900E+00
2.479480E+00	3.318630E+00	2.838810E+00
2.967070E+00	1.418370E+00	2.788170E+00
2.549790E+00	3.318040E+00	2.846970E+00
2.558380E+00	3.329460E+00	2.911470E+00
3.069010E+00	1.497880E+00	2.805170E+00
2.603540E+00	3.323820E+00	2.911890E+00
2.672130E+00	3.311690E+00	2.857120E+00
3.145730E+00	1.537350E+00	2.836760E+00
3.132210E+00	1.503730E+00	2.866680E+00
3.165500E+00	1.523050E+00	2.876490E+00
2.797850E+00	3.301720E+00	2.910530E+00
2.760340E+00	3.292250E+00	2.816590E+00
3.251620E+00	1.647340E+00	2.826480E+00
3.203780E+00	1.564620E+00	2.879030E+00
2.854390E+00	3.269350E+00	2.837400E+00
2.896310E+00	3.280020E+00	2.934940E+00
3.370500E+00	1.746420E+00	2.851240E+00
3.326320E+00	1.676300E+00	2.867930E+00
2.971030E+00	3.233240E+00	2.861850E+00
2.966400E+00	3.259340E+00	2.957290E+00
3.498240E+00	1.842310E+00	2.806730E+00
3.433630E+00	1.797010E+00	2.868570E+00
3.025900E+00	3.235760E+00	2.938530E+00
3.081040E+00	3.216820E+00	2.972180E+00
3.101470E+00	3.186130E+00	2.871510E+00
3.577930E+00	1.960080E+00	2.815720E+00
3.522050E+00	1.889120E+00	2.871970E+00
3.155190E+00	3.166470E+00	2.965880E+00
3.228880E+00	3.143700E+00	2.969320E+00
3.237110E+00	3.128890E+00	2.873600E+00
3.664700E+00	2.256690E+00	2.764680E+00
3.652420E+00	2.177640E+00	2.790480E+00
3.629370E+00	2.073710E+00	2.833970E+00
3.645670E+00	2.126190E+00	2.856850E+00
3.612310E+00	2.016010E+00	2.785730E+00
3.287190E+00	3.122200E+00	2.950060E+00
3.341740E+00	3.096900E+00	2.992830E+00
3.352780E+00	3.093230E+00	2.897650E+00
3.677960E+00	2.490170E+00	2.779560E+00
3.671370E+00	2.399600E+00	2.858080E+00
3.662980E+00	2.313180E+00	2.810790E+00
3.662760E+00	2.214720E+00	2.854330E+00
3.651230E+00	2.155240E+00	2.874620E+00
3.398360E+00	3.089390E+00	2.952300E+00
3.465290E+00	3.067480E+00	2.913150E+00
3.566070E+00	3.039790E+00	2.903670E+00
3.606180E+00	3.021080E+00	2.836000E+00
3.700110E+00	2.820380E+00	2.834000E+00
3.702530E+00	2.730390E+00	2.855350E+00
3.714720E+00	2.779350E+00	2.887080E+00
3.682800E+00	2.631130E+00	2.825110E+00
3.679390E+00	2.551900E+00	2.811570E+00
3.627380E+00	3.017120E+00	2.920690E+00
3.655350E+00	2.982710E+00	2.861360E+00
3.696660E+00	2.898330E+00	2.895460E+00
3.713880E+00	2.815720E+00	2.913720E+00
1.414510E+00	2.147290E+00	2.649600E+00
1.434450E+00	2.224490E+00	2.652310E+00
1.458580E+00	2.172560E+00	2.577550E+00
1.448900E+00	2.044250E+00	2.584440E+00
1.404990E+00	2.066230E+00	2.651460E+00
1.453520E+00	1.970120E+00	2.595420E+00
1.404380E+00	1.942110E+00	2.669830E+00
1.463710E+00	1.901110E+00	2.615820E+00
1.651460E+00	2.867950E+00	2.885690E+00
1.692600E+00	2.927340E+00	2.910600E+00
1.683480E+00	2.881940E+00	2.821890E+00
1.643420E+00	2.785560E+00	2.764240E+00
1.622990E+00	2.808210E+00	2.858340E+00
1.598640E+00	2.680070E+00	2.696920E+00
1.576070E+00	2.713060E+00	2.806430E+00
1.560700E+00	2.558640E+00	2.638470E+00
1.542730E+00	2.593530E+00	2.749630E+00
1.516940E+00	2.434910E+00	2.597960E+00
1.503540E+00	2.475670E+00	2.704370E+00
1.486870E+00	2.300510E+00	2.574480E+00
1.464250E+00	2.345890E+00	2.667610E+00
1.605340E+00	1.859050E+00	2.508550E+00
1.531450E+00	1.882930E+00	2.558600E+00
1.649150E+00	1.764970E+00	2.532920E+00
1.570260E+00	1.776070E+00	2.588150E+00
1.698730E+00	1.697820E+00	2.552150E+00
1.629280E+00	1.689190E+00	2.610620E+00
1.742300E+00	1.609390E+00	2.614230E+00
1.850440E+00	1.550540E+00	2.620310E+00
1.798770E+00	1.511280E+00	2.720620E+00
1.914890E+00	1.509000E+00	2.690620E+00
1.755590E+00	2.979750E+00	2.839920E+00
2.044350E+00	1.493700E+00	2.710360E+00
2.148460E+00	1.490800E+00	2.705890E+00
2.134600E+00	1.466730E+00	2.769780E+00
2.215980E+00	1.455100E+00	2.795810E+00
1.817200E+00	3.045060E+00	2.869620E+00
1.866890E+00	3.084540E+00	2.922240E+00
1.872830E+00	3.078340E+00	2.847050E+00
2.353810E+00	1.452700E+00	2.729570E+00
2.306790E+00	1.453390E+00	2.760260E+00
2.386690E+00	1.412980E+00	2.805460E+00
1.948460E+00	3.118850E+00	2.869300E+00
2.529260E+00	1.379260E+00	2.788250E+00
2.476470E+00	1.389050E+00	2.819350E+00
2.534400E+00	1.356780E+00	2.852380E+00
2.024290E+00	3.164940E+00	2.925790E+00
2.084300E+00	3.198910E+00	2.939620E+00
2.070960E+00	3.187240E+00	2.884720E+00
2.592770E+00	1.343400E+00	2.839880E+00
2.140450E+00	3.217210E+00	2.858940E+00
2.145240E+00	3.231460E+00	2.987470E+00
2.693350E+00	1.311820E+00	2.866550E+00
2.763480E+00	1.289640E+00	2.908530E+00
2.219760E+00	3.258090E+00	3.015180E+00
2.289830E+00	3.276650E+00	3.004900E+00
2.230030E+00	3.256910E+00	2.931270E+00
2.827410E+00	1.306460E+00	2.893560E+00
2.332130E+00	3.284480E+00	2.915440E+00
2.351750E+00	3.294070E+00	2.996070E+00
2.935480E+00	1.333690E+00	2.875540E+00
2.442440E+00	3.315700E+00	3.005790E+00
3.033730E+00	1.415080E+00	2.892450E+00
2.998360E+00	1.368840E+00	2.944690E+00
3.052330E+00	1.383180E+00	2.988840E+00
2.583630E+00	3.322660E+00	2.997710E+00
3.104310E+00	1.467460E+00	2.889000E+00
3.105700E+00	1.443330E+00	2.963280E+00
2.694750E+00	3.322760E+00	3.046530E+00
2.659950E+00	3.323100E+00	2.957780E+00
3.155690E+00	1.507570E+00	2.929410E+00
2.746380E+00	3.319790E+00	2.986760E+00
2.752260E+00	3.320120E+00	3.060930E+00
3.281280E+00	1.638770E+00	2.952800E+00
3.219270E+00	1.551380E+00	2.993590E+00
2.794230E+00	3.312390E+00	3.066680E+00
2.849920E+00	3.294620E+00	3.023050E+00
3.350770E+00	1.691120E+00	2.940070E+00
3.334240E+00	1.665420E+00	2.984260E+00
2.930520E+00	3.272590E+00	3.014700E+00
3.476590E+00	1.822190E+00	2.923380E+00
3.384110E+00	1.763000E+00	2.981760E+00
3.360180E+00	1.687830E+00	3.003020E+00
3.010180E+00	3.239520E+00	3.034340E+00
3.108150E+00	3.193610E+00	3.072390E+00
3.541910E+00	1.937540E+00	2.960890E+00
3.595760E+00	1.996440E+00	2.869260E+00
3.588420E+00	2.007050E+00	2.940000E+00
3.490090E+00	1.866790E+00	2.974730E+00
3.167810E+00	3.158600E+00	3.124930E+00
3.187870E+00	3.146930E+00	3.046210E+00
3.642190E+00	2.106750E+00	2.921800E+00
3.605590E+00	2.049390E+00	2.981590E+00
3.221150E+00	3.141180E+00	3.112450E+00
3.267620E+00	3.123210E+00	3.045830E+00
3.337530E+00	3.092550E+00	3.096100E+00
3.684840E+00	2.466760E+00	2.906600E+00
3.676780E+00	2.377750E+00	2.997170E+00
3.672890E+00	2.301420E+00	2.960610E+00
3.670640E+00	2.226490E+00	2.941220E+00
3.654900E+00	2.158740E+00	2.941750E+00
3.407450E+00	3.078370E+00	3.029910E+00
3.479130E+00	3.049110E+00	3.083510E+00
3.533920E+00	3.041800E+00	2.997720E+00
3.709460E+00	2.749510E+00	2.977730E+00
3.693080E+00	2.670360E+00	2.996160E+00
3.685420E+00	2.611510E+00	2.963540E+00
3.687480E+00	2.538670E+00	2.935930E+00
3.552500E+00	3.033030E+00	3.080910E+00
3.597040E+00	3.023570E+00	3.006010E+00
3.656190E+00	2.966960E+00	3.014380E+00
3.695840E+00	2.908550E+00	3.030580E+00
3.709340E+00	2.873930E+00	3.004190E+00
3.704880E+00	2.823700E+00	3.010470E+00
3.708860E+00	2.855100E+00	3.044800E+00
3.706670E+00	2.877570E+00	3.060070E+00
1.334700E+00	2.103190E+00	2.803070E+00
1.357840E+00	2.183180E+00	2.806590E+00
1.376650E+00	2.123510E+00	2.726910E+00
1.361920E+00	1.993430E+00	2.727350E+00
1.323170E+00	2.023610E+00	2.798930E+00
1.356660E+00	1.924360E+00	2.737780E+00
1.318490E+00	1.923430E+00	2.793410E+00
1.353980E+00	1.858960E+00	2.764850E+00
1.607530E+00	2.842140E+00	3.043760E+00
1.641000E+00	2.893420E+00	3.039160E+00
1.630960E+00	2.847740E+00	2.955920E+00
1.571720E+00	2.744110E+00	2.909870E+00
1.573170E+00	2.775650E+00	3.010230E+00
1.528760E+00	2.630650E+00	2.857010E+00
1.529410E+00	2.668840E+00	2.967130E+00
1.489440E+00	2.513640E+00	2.808910E+00
1.485890E+00	2.544700E+00	2.915340E+00
1.451640E+00	2.386720E+00	2.766110E+00
1.438050E+00	2.422790E+00	2.863900E+00
1.416320E+00	2.257480E+00	2.738250E+00
1.399870E+00	2.295320E+00	2.822900E+00
1.494190E+00	1.794890E+00	2.647770E+00
1.420930E+00	1.821510E+00	2.708370E+00
1.541430E+00	1.696490E+00	2.676520E+00
1.458880E+00	1.714940E+00	2.741020E+00
1.612740E+00	1.612120E+00	2.704010E+00
1.512020E+00	1.622490E+00	2.769060E+00
1.693230E+00	1.535280E+00	2.739210E+00
1.581270E+00	1.522640E+00	2.822500E+00
1.737990E+00	1.493080E+00	2.774650E+00
1.686580E+00	1.486030E+00	2.815790E+00
1.778540E+00	1.458350E+00	2.838660E+00
1.669070E+00	2.948710E+00	3.082440E+00
1.721370E+00	2.999510E+00	3.055340E+00
1.687100E+00	2.941070E+00	3.000440E+00
1.957590E+00	1.479540E+00	2.753670E+00
1.886700E+00	1.467200E+00	2.789700E+00
1.988730E+00	1.452720E+00	2.827820E+00
1.771400E+00	3.019980E+00	2.962730E+00
1.784000E+00	3.062900E+00	3.090430E+00
2.120160E+00	1.435040E+00	2.865180E+00
2.228040E+00	1.422320E+00	2.908930E+00
1.852780E+00	3.109160E+00	3.110220E+00
1.916790E+00	3.134420E+00	3.087430E+00
1.854620E+00	3.093200E+00	3.021780E+00
2.327550E+00	1.401400E+00	2.916690E+00
2.436350E+00	1.374790E+00	2.920770E+00
2.406920E+00	1.367450E+00	2.985140E+00
2.468330E+00	1.343140E+00	3.029480E+00
1.951530E+00	3.132320E+00	2.990130E+00
1.974300E+00	3.157170E+00	3.066270E+00
2.545310E+00	1.337170E+00	2.959780E+00
2.046440E+00	3.192690E+00	3.052510E+00
2.639960E+00	1.306180E+00	2.956360E+00
2.615700E+00	1.296620E+00	3.013050E+00
2.670470E+00	1.266720E+00	3.048840E+00
2.130060E+00	3.242260E+00	3.090950E+00
2.180240E+00	3.261070E+00	3.114700E+00
2.183870E+00	3.254030E+00	3.059900E+00
2.735530E+00	1.271260E+00	2.993420E+00
2.256970E+00	3.279500E+00	3.120390E+00
2.809010E+00	1.275510E+00	2.975160E+00
2.353280E+00	3.299540E+00	3.072060E+00
2.890800E+00	1.286390E+00	2.990510E+00
2.436290E+00	3.326010E+00	3.129520E+00
2.515100E+00	3.343460E+00	3.168670E+00
2.481070E+00	3.331310E+00	3.099930E+00
2.993930E+00	1.317250E+00	3.013140E+00
3.079180E+00	1.337380E+00	3.062350E+00
2.547490E+00	3.333170E+00	3.108790E+00
2.561620E+00	3.346170E+00	3.177600E+00
3.128190E+00	1.398820E+00	3.048130E+00
2.602460E+00	3.344160E+00	3.183710E+00
2.659600E+00	3.334490E+00	3.140620E+00
3.174390E+00	1.472240E+00	3.024910E+00
2.780430E+00	3.326670E+00	3.146970E+00
3.285690E+00	1.587670E+00	3.066560E+00
3.248710E+00	1.497270E+00	3.089390E+00
2.884460E+00	3.316730E+00	3.197200E+00
2.848690E+00	3.307300E+00	3.112020E+00
3.339240E+00	1.643550E+00	3.033720E+00
2.936690E+00	3.278660E+00	3.122210E+00
2.948590E+00	3.302150E+00	3.221450E+00
3.465370E+00	1.803360E+00	3.044330E+00
3.408150E+00	1.745940E+00	3.085160E+00
3.388620E+00	1.680370E+00	3.064680E+00
2.993430E+00	3.280270E+00	3.207650E+00
3.043090E+00	3.262250E+00	3.254530E+00
3.044070E+00	3.246780E+00	3.159550E+00
3.562240E+00	1.987080E+00	3.042300E+00
3.524580E+00	1.915580E+00	3.097200E+00
3.495510E+00	1.869280E+00	3.050750E+00
3.080890E+00	3.240960E+00	3.228950E+00
3.134620E+00	3.191630E+00	3.214690E+00
3.620180E+00	2.106180E+00	3.038590E+00
3.584290E+00	2.035850E+00	3.101130E+00
3.207360E+00	3.154800E+00	3.183820E+00
3.283810E+00	3.124350E+00	3.177310E+00
3.347240E+00	3.102810E+00	3.164970E+00
3.671920E+00	2.447720E+00	3.054900E+00
3.671630E+00	2.366070E+00	3.107900E+00
3.660580E+00	2.299100E+00	3.090870E+00
3.653430E+00	2.220190E+00	3.066450E+00
3.648830E+00	2.169170E+00	3.018060E+00
3.408830E+00	3.086080E+00	3.153650E+00
3.476120E+00	3.065890E+00	3.204980E+00
3.688120E+00	2.685400E+00	3.082790E+00
3.672750E+00	2.596920E+00	3.118980E+00
3.686250E+00	2.662450E+00	3.149370E+00
3.672580E+00	2.530880E+00	3.055000E+00
3.547140E+00	3.043260E+00	3.182020E+00
3.608310E+00	3.010230E+00	3.122390E+00
3.658990E+00	2.972520E+00	3.169160E+00
3.683660E+00	2.937960E+00	3.103250E+00
3.701390E+00	2.847830E+00	3.117150E+00
3.697000E+00	2.755160E+00	3.138210E+00
3.692850E+00	2.699780E+00	3.132760E+00
3.690850E+00	2.936690E+00	3.179020E+00
3.701150E+00	2.902420E+00	3.113370E+00
1.413960E+00	2.422960E+00	3.025210E+00
1.436130E+00	2.486320E+00	3.050850E+00
1.434820E+00	2.450460E+00	2.970250E+00
1.391420E+00	2.322000E+00	2.908680E+00
1.386810E+00	2.342930E+00	2.995270E+00
1.351760E+00	2.222190E+00	2.871360E+00
1.337150E+00	2.222530E+00	2.947070E+00
1.305440E+00	2.095520E+00	2.880970E+00
1.276670E+00	1.944260E+00	2.874110E+00
1.290710E+00	1.817930E+00	2.869280E+00
1.368340E+00	1.737080E+00	2.816810E+00
1.296320E+00	1.687940E+00	2.928290E+00
1.426310E+00	1.642460E+00	2.827980E+00
1.360500E+00	1.647630E+00	2.886670E+00
1.482640E+00	1.562300E+00	2.854040E+00
1.406630E+00	1.580470E+00	2.907520E+00
1.514650E+00	1.513380E+00	2.881400E+00
1.462280E+00	1.514330E+00	2.933310E+00
1.536190E+00	1.474820E+00	2.932830E+00
1.627330E+00	2.885640E+00	3.118260E+00
1.583640E+00	2.810450E+00	3.095500E+00
1.538690E+00	2.730510E+00	3.082880E+00
1.489520E+00	2.586410E+00	3.039490E+00
1.661850E+00	1.450200E+00	2.929490E+00
1.787610E+00	1.431480E+00	2.943510E+00
1.711840E+00	3.001640E+00	3.147280E+00
1.662550E+00	2.945280E+00	3.139230E+00
1.906770E+00	1.432390E+00	2.936580E+00
2.026220E+00	1.432520E+00	2.928500E+00
2.006980E+00	1.423040E+00	2.986970E+00
2.097530E+00	1.413110E+00	3.016620E+00
1.780530E+00	3.066360E+00	3.194450E+00
1.826930E+00	3.100790E+00	3.213880E+00
1.826490E+00	3.098300E+00	3.160470E+00
2.263690E+00	1.405400E+00	2.967650E+00
2.205840E+00	1.410920E+00	2.993830E+00
2.292310E+00	1.382910E+00	3.042220E+00
1.893760E+00	3.132860E+00	3.208950E+00
2.393850E+00	1.351460E+00	3.066630E+00
2.474110E+00	1.318820E+00	3.124680E+00
1.975350E+00	3.170510E+00	3.143410E+00
2.538220E+00	1.303070E+00	3.099510E+00
2.040890E+00	3.209380E+00	3.189630E+00
2.088320E+00	3.235300E+00	3.214750E+00
2.089230E+00	3.233130E+00	3.148370E+00
2.607410E+00	1.281460E+00	3.077330E+00
2.674570E+00	1.238730E+00	3.145310E+00
2.161800E+00	3.260430E+00	3.209590E+00
2.737380E+00	1.230380E+00	3.097590E+00
2.264080E+00	3.287800E+00	3.244780E+00
2.337640E+00	3.308930E+00	3.278600E+00
2.302130E+00	3.298760E+00	3.205050E+00
2.835650E+00	1.227200E+00	3.087940E+00
2.365320E+00	3.312060E+00	3.191950E+00
2.410300E+00	3.326830E+00	3.296520E+00
2.953300E+00	1.240920E+00	3.087790E+00
2.916880E+00	1.207900E+00	3.157570E+00
2.984700E+00	1.222320E+00	3.177110E+00
2.483630E+00	3.337810E+00	3.256300E+00
3.047020E+00	1.290160E+00	3.142830E+00
2.593520E+00	3.344600E+00	3.260260E+00
3.142430E+00	1.357400E+00	3.139340E+00
2.657820E+00	3.351820E+00	3.295520E+00
2.659750E+00	3.349440E+00	3.240430E+00
3.204510E+00	1.424900E+00	3.115050E+00
2.699510E+00	3.352990E+00	3.308540E+00
2.748970E+00	3.346470E+00	3.268440E+00
3.299170E+00	1.543690E+00	3.179850E+00
3.258270E+00	1.464760E+00	3.169190E+00
2.849750E+00	3.327220E+00	3.287340E+00
3.371240E+00	1.609630E+00	3.124520E+00
2.929460E+00	3.306980E+00	3.298610E+00
3.449150E+00	1.762420E+00	3.143850E+00
3.419350E+00	1.680030E+00	3.164220E+00
3.451380E+00	1.730370E+00	3.207790E+00
2.990910E+00	3.282670E+00	3.288010E+00
3.045220E+00	3.252900E+00	3.357050E+00
3.553270E+00	1.972740E+00	3.152460E+00
3.534070E+00	1.901670E+00	3.203240E+00
3.504750E+00	1.819270E+00	3.157190E+00
3.480920E+00	1.763640E+00	3.193260E+00
3.094810E+00	3.223290E+00	3.304530E+00
3.150390E+00	3.167480E+00	3.348090E+00
3.615630E+00	2.088880E+00	3.179380E+00
3.627730E+00	2.149260E+00	3.096640E+00
3.641040E+00	2.166310E+00	3.158240E+00
3.579720E+00	2.018120E+00	3.193600E+00
3.228260E+00	3.140990E+00	3.304850E+00
3.310170E+00	3.113240E+00	3.285800E+00
3.363100E+00	3.107000E+00	3.229220E+00
3.686090E+00	2.394070E+00	3.172880E+00
3.678990E+00	2.312840E+00	3.214410E+00
3.687640E+00	2.364390E+00	3.229590E+00
3.665100E+00	2.228530E+00	3.181100E+00
3.381600E+00	3.097960E+00	3.325800E+00
3.426370E+00	3.090130E+00	3.320240E+00
3.432670E+00	3.087590E+00	3.269240E+00
3.676160E+00	2.634950E+00	3.253820E+00
3.693110E+00	2.694660E+00	3.177280E+00
3.690280E+00	2.710290E+00	3.231560E+00
3.677110E+00	2.549330E+00	3.253190E+00
3.688230E+00	2.477240E+00	3.191790E+00
3.688110E+00	2.399710E+00	3.240280E+00
3.449950E+00	3.078800E+00	3.321780E+00
3.504580E+00	3.050240E+00	3.330520E+00
3.615360E+00	2.997180E+00	3.266810E+00
3.654790E+00	2.974840E+00	3.241980E+00
3.680190E+00	2.834000E+00	3.267140E+00
3.699540E+00	2.893700E+00	3.187770E+00
3.679340E+00	2.918170E+00	3.256240E+00
3.684180E+00	2.754050E+00	3.268460E+00
3.673260E+00	2.956580E+00	3.230150E+00
1.421430E+00	2.486390E+00	3.224560E+00
1.454480E+00	2.538790E+00	3.209260E+00
1.421310E+00	2.479300E+00	3.169030E+00
1.393450E+00	2.404210E+00	3.092090E+00
1.378150E+00	2.397660E+00	3.190050E+00
1.324880E+00	2.250270E+00	3.041060E+00
1.317380E+00	2.274370E+00	3.139860E+00
1.274130E+00	2.114210E+00	2.993830E+00
1.254910E+00	2.144630E+00	3.090740E+00
1.248490E+00	1.979430E+00	2.964140E+00
1.222690E+00	2.010580E+00	3.056570E+00
1.232620E+00	1.855740E+00	2.955000E+00
1.194620E+00	1.888250E+00	3.036600E+00
1.241930E+00	1.743870E+00	2.970920E+00
1.192880E+00	1.773770E+00	3.037380E+00
1.249750E+00	1.679620E+00	2.993490E+00
1.201780E+00	1.663660E+00	3.066610E+00
1.261150E+00	1.620040E+00	3.020880E+00
1.498230E+00	2.617700E+00	3.230920E+00
1.539430E+00	2.715020E+00	3.254700E+00
1.519890E+00	2.672310E+00	3.161050E+00
1.459960E+00	2.543670E+00	3.135190E+00
1.331210E+00	1.600120E+00	2.962610E+00
1.385770E+00	1.528060E+00	2.996410E+00
1.456240E+00	1.450050E+00	3.051830E+00
1.560720E+00	1.434920E+00	3.008610E+00
1.537370E+00	1.412130E+00	3.073220E+00
1.629960E+00	1.406600E+00	3.078780E+00
1.644000E+00	2.894380E+00	3.274800E+00
1.672530E+00	2.960640E+00	3.303740E+00
1.665160E+00	2.931290E+00	3.209740E+00
1.596030E+00	2.807680E+00	3.212870E+00
1.829610E+00	1.418270E+00	2.996890E+00
1.757340E+00	1.413940E+00	3.030710E+00
1.870220E+00	1.400210E+00	3.081210E+00
1.709280E+00	3.021280E+00	3.329410E+00
1.742820E+00	3.055250E+00	3.318740E+00
1.727540E+00	3.021060E+00	3.258820E+00
1.994240E+00	1.408260E+00	3.056600E+00
2.085550E+00	1.390900E+00	3.123730E+00
1.803890E+00	3.100430E+00	3.301380E+00
2.216060E+00	1.376820E+00	3.147040E+00
2.334080E+00	1.346130E+00	3.151410E+00
2.303150E+00	1.344000E+00	3.205520E+00
2.361270E+00	1.318340E+00	3.248580E+00
1.892440E+00	3.151250E+00	3.324360E+00
1.953960E+00	3.183920E+00	3.346030E+00
1.934550E+00	3.160000E+00	3.284970E+00
2.437120E+00	1.311580E+00	3.210960E+00
1.985620E+00	3.181030E+00	3.262540E+00
1.999990E+00	3.208230E+00	3.342200E+00
2.529380E+00	1.282250E+00	3.207150E+00
2.068130E+00	3.240220E+00	3.319770E+00
2.601120E+00	1.257280E+00	3.178630E+00
2.668840E+00	1.210780E+00	3.236600E+00
2.168010E+00	3.278470E+00	3.349910E+00
2.240900E+00	3.300850E+00	3.390720E+00
2.226610E+00	3.282750E+00	3.308910E+00
2.762990E+00	1.183040E+00	3.211630E+00
2.307390E+00	3.309400E+00	3.364300E+00
2.862910E+00	1.183680E+00	3.202940E+00
2.838550E+00	1.145350E+00	3.262400E+00
2.885370E+00	1.150300E+00	3.257940E+00
2.400950E+00	3.333870E+00	3.381680E+00
2.947050E+00	1.166320E+00	3.241640E+00
2.490760E+00	3.346200E+00	3.384290E+00
3.057770E+00	1.216580E+00	3.265740E+00
2.585750E+00	3.349730E+00	3.382850E+00
3.147830E+00	1.304280E+00	3.244080E+00
2.685690E+00	3.357870E+00	3.380970E+00
3.242070E+00	1.400330E+00	3.233640E+00
2.750720E+00	3.370860E+00	3.422630E+00
2.751100E+00	3.354260E+00	3.369300E+00
3.290410E+00	1.467860E+00	3.226040E+00
3.311530E+00	1.439500E+00	3.268420E+00
2.789450E+00	3.370970E+00	3.439600E+00
2.829630E+00	3.345560E+00	3.402900E+00
3.424120E+00	1.571090E+00	3.261170E+00
3.341400E+00	1.492640E+00	3.270830E+00
2.914440E+00	3.315510E+00	3.406730E+00
3.460230E+00	1.665360E+00	3.254510E+00
3.490180E+00	1.607140E+00	3.299510E+00
2.984260E+00	3.280250E+00	3.390690E+00
3.044410E+00	3.263250E+00	3.470900E+00
3.566060E+00	1.965470E+00	3.257780E+00
3.552680E+00	1.897400E+00	3.280500E+00
3.534990E+00	1.831070E+00	3.268040E+00
3.511930E+00	1.739030E+00	3.266290E+00
3.499960E+00	1.656110E+00	3.317490E+00
3.111800E+00	3.203130E+00	3.435010E+00
3.157110E+00	3.165590E+00	3.415570E+00
3.641170E+00	2.156140E+00	3.253340E+00
3.611360E+00	2.084260E+00	3.309990E+00
3.594080E+00	2.030700E+00	3.263510E+00
3.190580E+00	3.147810E+00	3.400370E+00
3.243910E+00	3.134950E+00	3.454730E+00
3.308620E+00	3.106690E+00	3.383940E+00
3.327280E+00	3.115270E+00	3.490010E+00
3.680250E+00	2.356180E+00	3.291520E+00
3.670820E+00	2.294530E+00	3.345720E+00
3.658930E+00	2.229870E+00	3.298880E+00
3.390140E+00	3.098990E+00	3.424660E+00
3.436410E+00	3.081090E+00	3.364370E+00
3.469490E+00	3.081570E+00	3.460520E+00
3.676130E+00	2.701960E+00	3.331890E+00
3.671190E+00	2.636810E+00	3.406330E+00
3.671570E+00	2.560170E+00	3.366940E+00
3.679780E+00	2.486750E+00	3.335390E+00
3.682240E+00	2.415850E+00	3.315020E+00
3.549340E+00	3.060590E+00	3.458890E+00
3.597900E+00	3.005820E+00	3.418770E+00
3.652030E+00	2.917370E+00	3.368160E+00
3.657030E+00	2.954770E+00	3.278550E+00
3.667320E+00	2.834430E+00	3.402500E+00
3.673070E+00	2.769500E+00	3.371140E+00
1.256440E+00	2.262350E+00	3.326060E+00
1.291080E+00	2.307260E+00	3.325030E+00
1.268920E+00	2.269920E+00	3.299160E+00
1.242940E+00	2.226610E+00	3.302820E+00
1.345840E+00	2.384880E+00	3.314210E+00
1.400470E+00	2.488180E+00	3.347400E+00
1.387880E+00	2.437870E+00	3.268900E+00
1.304950E+00	2.288600E+00	3.250840E+00
1.246500E+00	2.165120E+00	3.183240E+00
1.231290E+00	2.172520E+00	3.253860E+00
1.208000E+00	2.037240E+00	3.145360E+00
1.196500E+00	2.064240E+00	3.228520E+00
1.170570E+00	1.916130E+00	3.121220E+00
1.157060E+00	1.941740E+00	3.203990E+00
1.154520E+00	1.799280E+00	3.113520E+00
1.128120E+00	1.824570E+00	3.193050E+00
1.159630E+00	1.704290E+00	3.116500E+00
1.119780E+00	1.700440E+00	3.209850E+00
1.166150E+00	1.653550E+00	3.126060E+00
1.144700E+00	1.646590E+00	3.174250E+00
1.168770E+00	1.605000E+00	3.164660E+00
1.454700E+00	2.555670E+00	3.288220E+00
1.304950E+00	1.544470E+00	3.054610E+00
1.227360E+00	1.550460E+00	3.141160E+00
1.357810E+00	1.482370E+00	3.086840E+00
1.295820E+00	1.493870E+00	3.134710E+00
1.387010E+00	1.446070E+00	3.120380E+00
1.339780E+00	1.448700E+00	3.172560E+00
1.411270E+00	1.420290E+00	3.177330E+00
1.548620E+00	2.749720E+00	3.371620E+00
1.578270E+00	2.793550E+00	3.392530E+00
1.565750E+00	2.776480E+00	3.324860E+00
1.516260E+00	2.685980E+00	3.329910E+00
1.525240E+00	1.393960E+00	3.176060E+00
1.656410E+00	1.393550E+00	3.198650E+00
1.660190E+00	2.958750E+00	3.422370E+00
1.697030E+00	3.010620E+00	3.452550E+00
1.678590E+00	2.989110E+00	3.377330E+00
1.627740E+00	2.885390E+00	3.364770E+00
1.762810E+00	1.393650E+00	3.167940E+00
1.884370E+00	1.390780E+00	3.219020E+00
1.738040E+00	3.061320E+00	3.386620E+00
2.003980E+00	1.390620E+00	3.189910E+00
2.117130E+00	1.379810E+00	3.210860E+00
2.083090E+00	1.369670E+00	3.285100E+00
2.193430E+00	1.350580E+00	3.305850E+00
1.805040E+00	3.122650E+00	3.427510E+00
1.865660E+00	3.159340E+00	3.463430E+00
1.853400E+00	3.147720E+00	3.387180E+00
2.301830E+00	1.330160E+00	3.280280E+00
2.361350E+00	1.301420E+00	3.304120E+00
1.913850E+00	3.178210E+00	3.420240E+00
2.425760E+00	1.275050E+00	3.346690E+00
1.996370E+00	3.223230E+00	3.443180E+00
2.520600E+00	1.251550E+00	3.320640E+00
2.076210E+00	3.268290E+00	3.459020E+00
2.138450E+00	3.296210E+00	3.498400E+00
2.127220E+00	3.281980E+00	3.417050E+00
2.602080E+00	1.220580E+00	3.285200E+00
2.701630E+00	1.146550E+00	3.340990E+00
2.209300E+00	3.307560E+00	3.470240E+00
2.791640E+00	1.118520E+00	3.314150E+00
2.759720E+00	1.101570E+00	3.364110E+00
2.802200E+00	1.083510E+00	3.378890E+00
2.304740E+00	3.327350E+00	3.476060E+00
2.890540E+00	1.104890E+00	3.337380E+00
2.394630E+00	3.348850E+00	3.482230E+00
3.011220E+00	1.133540E+00	3.323820E+00
2.980090E+00	1.082270E+00	3.384290E+00
3.039320E+00	1.114460E+00	3.391660E+00
2.490940E+00	3.368200E+00	3.493700E+00
3.064330E+00	1.171080E+00	3.323160E+00
3.068530E+00	1.150830E+00	3.363330E+00
2.584470E+00	3.372130E+00	3.503610E+00
3.155510E+00	1.243540E+00	3.321460E+00
3.111280E+00	1.188290E+00	3.349840E+00
2.676200E+00	3.383660E+00	3.505270E+00
3.236910E+00	1.319930E+00	3.360330E+00
2.770840E+00	3.389670E+00	3.508270E+00
3.347290E+00	1.421850E+00	3.344130E+00
2.835300E+00	3.388630E+00	3.564970E+00
2.835230E+00	3.377390E+00	3.501860E+00
3.394440E+00	1.495690E+00	3.327230E+00
3.409920E+00	1.471650E+00	3.376380E+00
2.864870E+00	3.380870E+00	3.557510E+00
2.905210E+00	3.351850E+00	3.542570E+00
3.521510E+00	1.576170E+00	3.376210E+00
3.448930E+00	1.515450E+00	3.373280E+00
2.982500E+00	3.301580E+00	3.508510E+00
3.038710E+00	3.272190E+00	3.578310E+00
3.570750E+00	1.927240E+00	3.332030E+00
3.566530E+00	1.856670E+00	3.343230E+00
3.574640E+00	1.767720E+00	3.356600E+00
3.548090E+00	1.683080E+00	3.380790E+00
3.600870E+00	1.719480E+00	3.417170E+00
3.089930E+00	3.233730E+00	3.553560E+00
3.141250E+00	3.187900E+00	3.541890E+00
3.175810E+00	3.163450E+00	3.472100E+00
3.203760E+00	3.156680E+00	3.575920E+00
3.643180E+00	2.154360E+00	3.378060E+00
3.631560E+00	2.076660E+00	3.395230E+00
3.599820E+00	1.999330E+00	3.365050E+00
3.605310E+00	1.898110E+00	3.407840E+00
3.600580E+00	1.808740E+00	3.419760E+00
3.606710E+00	1.754790E+00	3.418280E+00
3.273950E+00	3.128660E+00	3.553560E+00
3.334780E+00	3.120170E+00	3.592380E+00
3.688170E+00	2.359200E+00	3.394040E+00
3.687770E+00	2.288400E+00	3.460730E+00
3.672870E+00	2.231580E+00	3.400300E+00
3.404050E+00	3.111420E+00	3.528380E+00
3.469470E+00	3.098830E+00	3.581310E+00
3.677610E+00	2.717440E+00	3.453600E+00
3.668960E+00	2.648720E+00	3.537300E+00
3.678220E+00	2.571490E+00	3.491610E+00
3.694360E+00	2.501380E+00	3.450480E+00
3.696010E+00	2.430270E+00	3.422400E+00
3.533100E+00	3.083120E+00	3.538400E+00
3.597040E+00	3.037410E+00	3.563260E+00
3.641520E+00	2.952490E+00	3.521450E+00
3.662450E+00	2.868760E+00	3.502470E+00
3.670620E+00	2.791590E+00	3.485030E+00
1.352600E+00	2.445190E+00	3.489550E+00
1.405170E+00	2.518220E+00	3.503910E+00
1.362610E+00	2.450170E+00	3.452040E+00
1.338350E+00	2.396650E+00	3.386000E+00
1.317980E+00	2.374960E+00	3.459360E+00
1.246560E+00	2.247830E+00	3.384190E+00
1.192460E+00	2.113450E+00	3.313560E+00
1.177910E+00	2.107500E+00	3.391460E+00
1.147710E+00	1.973790E+00	3.286020E+00
1.139830E+00	1.999470E+00	3.365510E+00
1.108770E+00	1.853900E+00	3.272620E+00
1.092520E+00	1.881960E+00	3.349770E+00
1.097160E+00	1.751280E+00	3.267580E+00
1.068700E+00	1.755760E+00	3.360720E+00
1.094730E+00	1.696470E+00	3.273870E+00
1.077690E+00	1.694530E+00	3.323610E+00
1.088250E+00	1.648620E+00	3.309440E+00
1.409350E+00	2.510200E+00	3.426810E+00
1.463180E+00	2.591890E+00	3.472500E+00
1.125930E+00	1.587490E+00	3.274130E+00
1.173880E+00	1.553540E+00	3.224300E+00
1.162680E+00	1.534830E+00	3.280550E+00
1.203110E+00	1.507230E+00	3.263150E+00
1.506490E+00	2.669770E+00	3.473610E+00
1.549200E+00	2.752970E+00	3.510940E+00
1.538970E+00	2.730550E+00	3.422620E+00
1.476800E+00	2.607960E+00	3.397140E+00
1.271710E+00	1.471970E+00	3.225490E+00
1.343820E+00	1.414090E+00	3.298080E+00
1.438680E+00	1.397680E+00	3.254920E+00
1.424280E+00	1.386490E+00	3.313920E+00
1.497180E+00	1.374920E+00	3.306640E+00
1.640220E+00	2.922940E+00	3.577140E+00
1.668180E+00	2.979030E+00	3.570740E+00
1.655560E+00	2.930680E+00	3.491830E+00
1.600450E+00	2.821230E+00	3.458140E+00
1.609450E+00	2.844950E+00	3.546950E+00
1.722420E+00	1.386740E+00	3.263870E+00
1.632540E+00	1.377300E+00	3.301460E+00
1.728700E+00	1.372050E+00	3.326300E+00
1.698350E+00	3.031960E+00	3.618890E+00
1.745500E+00	3.083560E+00	3.594570E+00
1.704600E+00	3.021060E+00	3.536520E+00
1.810370E+00	1.373670E+00	3.306730E+00
1.760290E+00	3.083200E+00	3.500540E+00
1.791930E+00	3.127960E+00	3.581770E+00
1.980210E+00	1.362870E+00	3.339030E+00
2.111010E+00	1.343170E+00	3.368820E+00
2.203760E+00	1.314610E+00	3.436680E+00
1.831690E+00	3.145520E+00	3.526160E+00
2.304390E+00	1.299290E+00	3.400880E+00
2.355670E+00	1.291220E+00	3.347420E+00
1.924420E+00	3.193020E+00	3.552340E+00
2.383340E+00	1.267520E+00	3.413180E+00
2.450240E+00	1.237600E+00	3.476510E+00
2.007250E+00	3.243920E+00	3.574220E+00
2.055860E+00	3.281150E+00	3.596730E+00
2.047320E+00	3.260520E+00	3.525950E+00
2.519770E+00	1.213240E+00	3.440180E+00
2.100000E+00	3.292570E+00	3.554770E+00
2.600200E+00	1.172000E+00	3.398370E+00
2.674820E+00	1.113320E+00	3.469410E+00
2.193900E+00	3.324480E+00	3.600960E+00
2.750500E+00	1.083780E+00	3.424790E+00
2.832960E+00	1.049550E+00	3.465340E+00
2.294090E+00	3.338830E+00	3.576700E+00
2.926090E+00	1.056090E+00	3.438980E+00
2.893650E+00	1.033460E+00	3.489220E+00
2.948330E+00	1.025390E+00	3.517390E+00
2.387980E+00	3.362560E+00	3.585550E+00
3.019950E+00	1.071910E+00	3.465770E+00
2.487630E+00	3.377750E+00	3.603440E+00
3.113490E+00	1.148580E+00	3.439890E+00
2.582680E+00	3.384960E+00	3.620350E+00
3.184150E+00	1.233950E+00	3.402930E+00
3.201570E+00	1.211620E+00	3.485900E+00
2.668620E+00	3.395370E+00	3.627190E+00
3.225400E+00	1.279920E+00	3.415950E+00
3.225490E+00	1.260600E+00	3.451890E+00
2.750270E+00	3.396850E+00	3.629160E+00
3.344810E+00	1.349750E+00	3.479150E+00
3.256110E+00	1.298850E+00	3.443980E+00
2.820130E+00	3.392680E+00	3.634430E+00
3.441410E+00	1.457130E+00	3.453070E+00
2.871750E+00	3.378350E+00	3.621180E+00
2.922450E+00	3.351720E+00	3.689670E+00
3.497110E+00	1.515720E+00	3.439410E+00
3.507040E+00	1.494790E+00	3.485930E+00
2.993240E+00	3.295070E+00	3.653810E+00
3.040970E+00	3.268300E+00	3.641360E+00
3.602510E+00	1.676120E+00	3.451330E+00
3.581270E+00	1.613140E+00	3.462450E+00
3.562510E+00	1.530150E+00	3.494400E+00
3.070360E+00	3.246410E+00	3.627510E+00
3.121270E+00	3.198480E+00	3.655450E+00
3.196730E+00	3.165520E+00	3.696240E+00
3.652630E+00	2.108100E+00	3.457670E+00
3.647940E+00	2.036710E+00	3.461240E+00
3.641640E+00	1.949150E+00	3.479260E+00
3.644930E+00	1.841030E+00	3.513190E+00
3.655550E+00	1.908470E+00	3.531090E+00
3.632540E+00	1.727290E+00	3.486670E+00
3.621780E+00	1.647870E+00	3.507910E+00
3.263700E+00	3.135290E+00	3.646810E+00
3.332100E+00	3.136360E+00	3.691610E+00
3.694360E+00	2.374900E+00	3.523520E+00
3.687040E+00	2.288900E+00	3.589130E+00
3.677260E+00	2.186760E+00	3.514450E+00
3.658950E+00	2.081340E+00	3.538240E+00
3.664870E+00	2.001600E+00	3.538490E+00
3.660430E+00	1.945090E+00	3.546130E+00
3.403100E+00	3.118180E+00	3.637050E+00
3.468570E+00	3.116100E+00	3.678130E+00
3.665510E+00	2.736330E+00	3.592080E+00
3.667640E+00	2.658930E+00	3.662680E+00
3.671540E+00	2.581640E+00	3.613310E+00
3.690120E+00	2.504280E+00	3.574440E+00
3.695930E+00	2.447310E+00	3.514570E+00
3.544630E+00	3.097070E+00	3.647170E+00
3.604220E+00	3.062950E+00	3.674550E+00
3.623350E+00	3.023090E+00	3.636560E+00
3.643780E+00	2.976990E+00	3.630650E+00
3.658780E+00	2.890380E+00	3.649790E+00
3.663730E+00	2.951210E+00	3.676290E+00
3.659830E+00	2.813390E+00	3.580310E+00
3.637260E+00	3.021180E+00	3.690980E+00
3.658670E+00	2.983220E+00	3.693620E+00
1.345850E+00	2.506860E+00	3.666600E+00
1.388700E+00	2.557160E+00	3.649600E+00
1.349900E+00	2.503350E+00	3.616470E+00
1.331890E+00	2.433320E+00	3.548210E+00
1.302840E+00	2.437170E+00	3.637090E+00
1.262590E+00	2.286410E+00	3.501240E+00
1.261890E+00	2.326090E+00	3.595920E+00
1.190750E+00	2.155600E+00	3.465140E+00
1.197370E+00	2.200690E+00	3.556820E+00
1.141920E+00	2.027380E+00	3.443790E+00
1.147880E+00	2.069510E+00	3.526360E+00
1.090720E+00	1.910480E+00	3.426820E+00
1.100240E+00	1.947280E+00	3.507800E+00
1.060750E+00	1.808930E+00	3.415930E+00
1.054170E+00	1.824120E+00	3.509200E+00
1.054340E+00	1.753560E+00	3.419110E+00
1.050480E+00	1.757620E+00	3.464140E+00
1.051340E+00	1.705560E+00	3.451990E+00
1.405510E+00	2.553860E+00	3.587940E+00
1.453450E+00	2.649240E+00	3.662190E+00
1.061680E+00	1.631490E+00	3.421860E+00
1.086410E+00	1.594640E+00	3.365460E+00
1.082980E+00	1.576400E+00	3.423410E+00
1.109150E+00	1.545440E+00	3.402170E+00
1.482720E+00	2.658130E+00	3.554850E+00
1.502920E+00	2.728010E+00	3.629000E+00
1.163180E+00	1.502570E+00	3.358840E+00
1.240740E+00	1.444870E+00	3.343840E+00
1.203810E+00	1.439550E+00	3.461390E+00
1.286840E+00	1.408900E+00	3.372370E+00
1.261180E+00	1.407370E+00	3.423640E+00
1.326060E+00	1.387420E+00	3.421060E+00
1.533870E+00	2.769350E+00	3.643840E+00
1.564560E+00	2.806310E+00	3.661530E+00
1.548830E+00	2.780860E+00	3.597930E+00
1.430840E+00	1.367250E+00	3.394030E+00
1.566520E+00	1.349760E+00	3.402430E+00
1.507650E+00	1.333880E+00	3.509370E+00
1.629130E+00	1.331410E+00	3.492340E+00
1.656050E+00	2.970980E+00	3.644120E+00
1.611440E+00	2.877320E+00	3.644820E+00
1.741010E+00	1.347490E+00	3.420760E+00
1.740140E+00	3.083610E+00	3.681480E+00
1.699400E+00	3.026280E+00	3.708480E+00
1.870710E+00	1.348650E+00	3.397320E+00
1.878420E+00	1.330350E+00	3.472910E+00
1.964060E+00	1.335810E+00	3.447750E+00
1.788330E+00	3.134600E+00	3.665430E+00
2.091610E+00	1.321450E+00	3.476590E+00
2.211210E+00	1.280790E+00	3.544790E+00
1.847420E+00	3.173040E+00	3.631540E+00
2.297100E+00	1.271990E+00	3.523380E+00
1.923130E+00	3.222130E+00	3.699560E+00
1.983000E+00	3.260120E+00	3.714060E+00
1.972110E+00	3.241930E+00	3.643740E+00
2.378930E+00	1.250700E+00	3.502430E+00
2.452810E+00	1.200700E+00	3.588090E+00
2.031120E+00	3.283530E+00	3.676130E+00
2.522650E+00	1.173540E+00	3.556340E+00
2.106280E+00	3.314830E+00	3.655550E+00
2.594230E+00	1.139290E+00	3.516200E+00
2.665780E+00	1.078850E+00	3.583870E+00
2.186350E+00	3.356780E+00	3.727430E+00
2.268310E+00	3.382920E+00	3.739480E+00
2.230500E+00	3.358000E+00	3.678390E+00
2.741950E+00	1.053300E+00	3.530200E+00
2.806410E+00	1.011470E+00	3.589100E+00
2.283060E+00	3.362920E+00	3.664670E+00
2.341760E+00	3.399350E+00	3.740410E+00
2.880420E+00	1.015600E+00	3.551500E+00
2.950070E+00	1.000160E+00	3.612450E+00
2.370810E+00	3.385910E+00	3.676910E+00
2.388460E+00	3.412570E+00	3.740480E+00
3.024470E+00	1.039340E+00	3.575430E+00
2.427310E+00	3.421000E+00	3.746080E+00
2.475310E+00	3.410610E+00	3.711760E+00
3.100870E+00	1.099910E+00	3.545540E+00
2.578010E+00	3.414950E+00	3.733490E+00
3.172310E+00	1.151520E+00	3.532330E+00
2.665570E+00	3.427270E+00	3.742420E+00
3.233240E+00	1.226090E+00	3.589400E+00
3.260140E+00	1.277130E+00	3.506810E+00
3.318170E+00	1.306210E+00	3.587910E+00
2.742040E+00	3.432830E+00	3.739360E+00
3.401480E+00	1.354000E+00	3.592570E+00
2.808440E+00	3.420460E+00	3.737360E+00
3.460180E+00	1.407720E+00	3.560920E+00
2.869030E+00	3.397970E+00	3.725820E+00
2.921210E+00	3.390550E+00	3.803500E+00
3.513110E+00	1.481210E+00	3.542700E+00
2.969710E+00	3.340070E+00	3.761620E+00
3.032790E+00	3.302830E+00	3.778520E+00
3.057610E+00	3.258050E+00	3.688330E+00
3.089640E+00	3.243780E+00	3.746760E+00
3.617980E+00	1.582630E+00	3.550930E+00
3.590820E+00	1.517510E+00	3.598280E+00
3.146530E+00	3.207830E+00	3.759440E+00
3.196600E+00	3.190300E+00	3.763710E+00
3.674230E+00	1.891000E+00	3.592600E+00
3.677330E+00	1.813580E+00	3.610170E+00
3.660860E+00	1.743000E+00	3.593850E+00
3.645150E+00	1.655470E+00	3.580820E+00
3.257340E+00	3.168080E+00	3.750980E+00
3.329080E+00	3.163470E+00	3.759690E+00
3.703710E+00	2.382320E+00	3.681010E+00
3.695850E+00	2.434210E+00	3.593010E+00
3.701840E+00	2.467270E+00	3.660910E+00
3.703470E+00	2.286130E+00	3.694270E+00
3.696090E+00	2.210360E+00	3.655700E+00
3.682860E+00	2.114490E+00	3.631350E+00
3.685680E+00	2.022570E+00	3.618270E+00
3.675600E+00	1.960280E+00	3.596170E+00
3.405240E+00	3.152390E+00	3.749970E+00
3.529380E+00	3.143970E+00	3.769390E+00
3.662330E+00	2.745570E+00	3.752810E+00
3.659430E+00	2.798980E+00	3.662850E+00
3.658810E+00	2.830900E+00	3.738880E+00
3.665400E+00	2.658970E+00	3.762490E+00
3.674470E+00	2.597190E+00	3.719330E+00
3.694230E+00	2.532210E+00	3.684120E+00
3.580640E+00	3.138420E+00	3.773620E+00
3.585480E+00	3.115310E+00	3.736690E+00
3.662250E+00	2.961890E+00	3.747970E+00
3.657020E+00	2.897830E+00	3.792890E+00
3.598500E+00	3.124490E+00	3.776560E+00
3.619840E+00	3.079110E+00	3.782300E+00
3.650460E+00	3.012170E+00	3.742640E+00
1.252800E+00	2.331980E+00	3.741400E+00
1.278670E+00	2.386710E+00	3.750320E+00
1.264510E+00	2.350710E+00	3.687040E+00
1.208520E+00	2.237010E+00	3.645470E+00
1.224070E+00	2.264410E+00	3.725770E+00
1.155570E+00	2.113970E+00	3.612650E+00
1.170430E+00	2.152810E+00	3.697370E+00
1.108960E+00	1.988750E+00	3.591540E+00
1.126810E+00	2.030740E+00	3.675430E+00
1.063380E+00	1.886500E+00	3.576700E+00
1.071940E+00	1.903260E+00	3.678740E+00
1.045660E+00	1.827430E+00	3.574420E+00
1.046630E+00	1.831450E+00	3.628380E+00
1.041020E+00	1.776760E+00	3.605890E+00
1.392580E+00	2.553540E+00	3.725590E+00
1.315560E+00	2.454160E+00	3.712190E+00
1.044290E+00	1.719380E+00	3.547420E+00
1.047590E+00	1.653900E+00	3.522590E+00
1.041030E+00	1.639320E+00	3.633570E+00
1.058650E+00	1.594190E+00	3.570080E+00
1.456940E+00	2.654890E+00	3.754560E+00
1.497240E+00	2.722410E+00	3.759440E+00
1.479310E+00	2.698570E+00	3.715030E+00
1.091160E+00	1.550730E+00	3.505440E+00
1.144000E+00	1.491220E+00	3.490830E+00
1.129540E+00	1.499310E+00	3.607320E+00
1.178310E+00	1.456390E+00	3.525470E+00
1.166300E+00	1.463260E+00	3.576500E+00
1.204830E+00	1.427420E+00	3.569290E+00
1.521500E+00	2.753390E+00	3.698270E+00
1.550700E+00	2.786900E+00	3.797940E+00
1.275690E+00	1.392530E+00	3.523710E+00
1.392710E+00	1.359540E+00	3.519960E+00
1.343260E+00	1.351470E+00	3.629930E+00
1.455110E+00	1.330170E+00	3.559260E+00
1.426960E+00	1.327260E+00	3.606060E+00
1.498770E+00	1.303550E+00	3.610610E+00
1.602970E+00	2.848210E+00	3.802920E+00
1.627740E+00	2.882510E+00	3.787070E+00
1.597390E+00	2.842510E+00	3.734920E+00
1.716250E+00	1.315150E+00	3.535660E+00
1.619380E+00	1.296780E+00	3.595790E+00
1.761920E+00	1.275580E+00	3.624290E+00
1.661480E+00	2.945910E+00	3.765990E+00
1.837100E+00	1.301850E+00	3.548920E+00
1.940420E+00	1.269900E+00	3.609750E+00
1.868120E+00	1.257160E+00	3.634530E+00
1.970230E+00	1.247890E+00	3.682450E+00
1.747930E+00	3.076350E+00	3.772540E+00
1.710050E+00	3.026670E+00	3.785930E+00
1.992120E+00	1.301330E+00	3.549730E+00
2.036340E+00	1.256900E+00	3.641960E+00
1.785420E+00	3.123530E+00	3.749710E+00
2.155190E+00	1.240500E+00	3.640470E+00
1.854110E+00	3.181670E+00	3.769940E+00
2.284700E+00	1.231850E+00	3.635470E+00
1.976430E+00	3.259010E+00	3.785170E+00
1.925180E+00	3.229010E+00	3.797950E+00
2.373790E+00	1.208080E+00	3.612730E+00
2.454810E+00	1.167680E+00	3.699410E+00
2.022670E+00	3.288020E+00	3.763200E+00
2.525200E+00	1.134530E+00	3.667360E+00
2.097560E+00	3.332530E+00	3.788400E+00
2.593550E+00	1.098780E+00	3.628730E+00
2.665810E+00	1.050810E+00	3.697570E+00
2.251420E+00	3.388940E+00	3.827300E+00
2.180390E+00	3.369730E+00	3.828320E+00
2.734840E+00	1.023310E+00	3.643910E+00
2.802840E+00	9.819280E-01	3.698850E+00
2.331160E+00	3.410480E+00	3.828220E+00
2.874170E+00	9.895440E-01	3.652770E+00
2.952530E+00	9.731070E-01	3.716440E+00
2.415570E+00	3.432280E+00	3.819690E+00
3.027120E+00	1.013020E+00	3.681490E+00
2.485870E+00	3.447450E+00	3.865850E+00
2.484270E+00	3.439690E+00	3.806360E+00
3.100490E+00	1.073770E+00	3.650530E+00
2.519600E+00	3.447460E+00	3.861200E+00
2.566950E+00	3.440190E+00	3.858210E+00
3.177430E+00	1.129940E+00	3.620060E+00
2.659680E+00	3.446540E+00	3.857190E+00
3.295180E+00	1.280760E+00	3.687430E+00
3.234240E+00	1.194800E+00	3.702140E+00
2.744710E+00	3.452090E+00	3.859520E+00
3.389040E+00	1.339330E+00	3.677890E+00
2.795910E+00	3.444370E+00	3.822420E+00
3.463300E+00	1.402630E+00	3.663110E+00
2.857420E+00	3.429130E+00	3.847930E+00
2.919990E+00	3.400430E+00	3.920430E+00
3.518210E+00	1.471790E+00	3.638420E+00
2.978000E+00	3.357030E+00	3.860520E+00
3.046110E+00	3.326770E+00	3.893800E+00
3.100470E+00	3.265190E+00	3.825070E+00
3.637180E+00	1.579480E+00	3.651470E+00
3.597950E+00	1.512020E+00	3.696630E+00
3.118160E+00	3.280970E+00	3.909360E+00
3.169290E+00	3.261300E+00	3.908300E+00
3.189690E+00	3.229380E+00	3.835140E+00
3.701090E+00	1.839590E+00	3.670360E+00
3.691090E+00	1.758750E+00	3.688280E+00
3.708730E+00	1.808590E+00	3.728170E+00
3.671900E+00	1.664170E+00	3.680450E+00
3.226900E+00	3.251360E+00	3.912530E+00
3.297230E+00	3.235740E+00	3.933620E+00
3.314430E+00	3.199640E+00	3.842790E+00
3.698670E+00	2.482720E+00	3.771850E+00
3.697700E+00	2.400900E+00	3.835620E+00
3.702530E+00	2.313350E+00	3.790770E+00
3.702280E+00	2.226900E+00	3.767630E+00
3.700190E+00	2.135980E+00	3.741810E+00
3.701890E+00	2.038300E+00	3.720680E+00
3.698710E+00	1.926390E+00	3.691120E+00
3.709630E+00	1.852130E+00	3.721980E+00
3.368460E+00	3.218160E+00	3.920820E+00
3.426150E+00	3.206500E+00	3.975700E+00
3.442330E+00	3.176360E+00	3.873570E+00
3.647020E+00	2.827880E+00	3.845130E+00
3.642410E+00	2.761360E+00	3.914280E+00
3.654490E+00	2.685870E+00	3.858060E+00
3.661770E+00	2.606670E+00	3.828720E+00
3.686530E+00	2.553350E+00	3.768650E+00
3.496650E+00	3.178400E+00	3.959660E+00
3.557130E+00	3.141310E+00	3.896390E+00
3.587920E+00	3.133190E+00	3.808520E+00
3.602720E+00	3.114430E+00	3.849300E+00
3.639180E+00	2.971400E+00	3.894130E+00
3.644150E+00	3.017030E+00	3.808240E+00
3.623070E+00	3.054330E+00	3.874600E+00
3.643160E+00	2.891990E+00	3.896490E+00
3.617610E+00	3.090580E+00	3.853260E+00
1.235380E+00	2.332620E+00	3.881730E+00
1.263700E+00	2.398300E+00	3.866860E+00
1.246670E+00	2.325730E+00	3.802690E+00
1.186260E+00	2.198900E+00	3.781300E+00
1.201550E+00	2.250310E+00	3.864500E+00
1.142980E+00	2.080830E+00	3.758090E+00
1.158500E+00	2.143400E+00	3.848220E+00
1.103740E+00	1.974040E+00	3.743960E+00
1.124520E+00	2.030790E+00	3.829550E+00
1.074850E+00	1.912160E+00	3.746790E+00
1.087120E+00	1.936360E+00	3.815500E+00
1.060870E+00	1.864230E+00	3.781570E+00
1.299580E+00	2.464870E+00	3.901200E+00
1.355860E+00	2.529890E+00	3.882930E+00
1.321020E+00	2.463870E+00	3.809340E+00
1.050510E+00	1.777420E+00	3.735570E+00
1.041180E+00	1.700780E+00	3.669780E+00
1.049800E+00	1.706430E+00	3.747650E+00
1.042530E+00	1.651790E+00	3.694140E+00
1.049310E+00	1.664690E+00	3.751610E+00
1.051450E+00	1.618860E+00	3.735160E+00
1.403970E+00	2.592430E+00	3.920090E+00
1.445620E+00	2.658280E+00	3.905710E+00
1.416570E+00	2.592550E+00	3.833550E+00
1.091960E+00	1.541110E+00	3.626340E+00
1.075270E+00	1.566670E+00	3.714950E+00
1.115500E+00	1.514840E+00	3.659810E+00
1.108300E+00	1.525280E+00	3.700360E+00
1.136540E+00	1.493040E+00	3.704070E+00
1.482000E+00	2.710920E+00	3.845310E+00
1.184570E+00	1.434510E+00	3.684540E+00
1.250560E+00	1.382120E+00	3.642210E+00
1.232020E+00	1.388760E+00	3.703950E+00
1.301100E+00	1.356930E+00	3.677800E+00
1.274720E+00	1.364950E+00	3.722380E+00
1.342240E+00	1.339240E+00	3.726490E+00
1.550660E+00	2.796670E+00	3.903120E+00
1.597590E+00	2.858670E+00	3.909140E+00
1.587770E+00	2.837590E+00	3.851590E+00
1.449450E+00	1.295990E+00	3.721040E+00
1.557830E+00	1.266350E+00	3.689600E+00
1.532340E+00	1.258320E+00	3.752500E+00
1.598270E+00	1.248650E+00	3.768340E+00
1.628260E+00	2.896040E+00	3.855340E+00
1.694350E+00	1.259080E+00	3.721730E+00
1.672300E+00	2.980370E+00	3.901810E+00
1.712760E+00	3.040090E+00	3.901650E+00
1.698630E+00	3.013760E+00	3.840290E+00
1.859110E+00	1.240670E+00	3.726460E+00
2.001670E+00	1.231130E+00	3.766220E+00
1.737280E+00	3.065200E+00	3.850860E+00
2.104850E+00	1.222870E+00	3.731110E+00
1.797210E+00	3.138630E+00	3.868430E+00
2.168160E+00	1.217590E+00	3.709670E+00
2.192870E+00	1.208290E+00	3.747420E+00
1.866940E+00	3.205340E+00	3.895070E+00
1.916340E+00	3.246100E+00	3.921850E+00
1.904940E+00	3.224920E+00	3.852890E+00
2.265720E+00	1.202840E+00	3.754360E+00
2.201550E+00	1.216850E+00	3.714860E+00
1.962520E+00	3.266690E+00	3.879250E+00
2.371250E+00	1.178650E+00	3.728840E+00
2.457660E+00	1.137940E+00	3.814150E+00
2.029680E+00	3.304200E+00	3.851080E+00
2.527870E+00	1.108310E+00	3.782160E+00
2.098580E+00	3.355840E+00	3.932860E+00
2.167870E+00	3.393400E+00	3.963030E+00
2.151920E+00	3.369720E+00	3.885570E+00
2.596370E+00	1.075330E+00	3.743730E+00
2.671390E+00	1.027360E+00	3.815880E+00
2.226650E+00	3.402130E+00	3.928150E+00
2.737980E+00	9.961800E-01	3.761400E+00
2.805920E+00	9.623700E-01	3.798970E+00
2.313590E+00	3.422930E+00	3.930280E+00
2.875000E+00	9.626930E-01	3.757720E+00
2.954800E+00	9.510730E-01	3.822840E+00
2.393000E+00	3.442670E+00	3.928880E+00
3.030980E+00	9.879930E-01	3.787880E+00
2.468850E+00	3.454330E+00	3.931650E+00
3.104800E+00	1.049520E+00	3.757450E+00
2.529500E+00	3.452320E+00	3.923410E+00
2.588460E+00	3.462560E+00	3.998580E+00
3.180070E+00	1.108420E+00	3.724930E+00
2.653950E+00	3.459270E+00	3.971380E+00
3.288890E+00	1.259500E+00	3.789090E+00
3.239940E+00	1.171120E+00	3.803760E+00
2.724870E+00	3.460790E+00	3.963930E+00
3.373500E+00	1.323210E+00	3.772760E+00
2.785950E+00	3.453470E+00	3.963740E+00
2.811400E+00	3.443740E+00	3.904440E+00
2.859610E+00	3.446320E+00	3.997500E+00
3.458220E+00	1.408240E+00	3.772190E+00
2.925810E+00	3.421880E+00	4.002920E+00
3.525800E+00	1.468920E+00	3.728580E+00
2.985790E+00	3.383980E+00	3.982030E+00
3.080380E+00	3.349780E+00	3.998680E+00
3.643090E+00	1.582400E+00	3.785120E+00
3.589040E+00	1.507620E+00	3.759130E+00
3.134400E+00	3.345970E+00	4.032300E+00
3.160990E+00	3.295220E+00	3.972190E+00
3.703940E+00	1.764510E+00	3.763570E+00
3.694460E+00	1.686350E+00	3.771570E+00
3.690290E+00	1.642720E+00	3.813650E+00
3.189130E+00	3.341870E+00	4.045210E+00
3.250490E+00	3.328880E+00	4.064780E+00
3.248810E+00	3.283330E+00	3.995460E+00
3.698090E+00	2.494410E+00	3.933680E+00
3.682910E+00	2.544380E+00	3.845580E+00
3.668460E+00	2.584230E+00	3.928680E+00
3.706670E+00	2.402280E+00	3.940130E+00
3.711330E+00	2.331000E+00	3.902370E+00
3.713180E+00	2.246320E+00	3.874760E+00
3.710540E+00	2.155550E+00	3.850300E+00
3.707700E+00	2.062450E+00	3.828250E+00
3.715350E+00	1.960980E+00	3.813930E+00
3.718090E+00	1.836250E+00	3.799440E+00
3.713630E+00	1.735280E+00	3.826420E+00
3.707870E+00	1.675840E+00	3.830380E+00
3.302560E+00	3.300120E+00	4.054660E+00
3.349270E+00	3.256520E+00	4.001060E+00
3.423460E+00	3.244700E+00	4.063800E+00
3.633990E+00	2.852190E+00	3.984100E+00
3.626200E+00	2.781050E+00	4.068660E+00
3.644330E+00	2.701340E+00	3.982810E+00
3.651630E+00	2.641300E+00	3.918420E+00
3.494020E+00	3.208600E+00	4.044990E+00
3.551950E+00	3.160000E+00	4.020500E+00
3.600170E+00	3.073270E+00	3.999310E+00
3.603160E+00	3.096600E+00	3.896910E+00
3.626290E+00	2.982280E+00	4.053100E+00
3.636310E+00	2.920990E+00	3.975660E+00
1.265330E+00	2.390110E+00	3.942360E+00
1.229590E+00	2.298670E+00	3.934580E+00
1.197280E+00	2.212590E+00	3.942440E+00
1.157400E+00	2.100930E+00	3.928890E+00
1.123890E+00	1.992780E+00	3.913820E+00
1.085170E+00	1.884890E+00	3.916320E+00
1.054880E+00	1.817560E+00	3.836660E+00
1.066520E+00	1.815060E+00	3.901680E+00
1.061140E+00	1.772440E+00	3.873780E+00
1.354950E+00	2.520600E+00	3.957730E+00
1.301630E+00	2.458920E+00	3.953730E+00
1.060960E+00	1.702920E+00	3.851460E+00
1.060350E+00	1.634740E+00	3.831130E+00
1.068730E+00	1.593610E+00	3.806170E+00
1.082110E+00	1.601990E+00	3.884980E+00
1.104540E+00	1.562270E+00	3.871470E+00
1.444120E+00	2.644830E+00	3.965500E+00
1.414420E+00	2.589960E+00	3.986880E+00
1.127990E+00	1.516160E+00	3.797990E+00
1.161280E+00	1.472250E+00	3.774250E+00
1.171190E+00	1.480270E+00	3.858610E+00
1.196610E+00	1.436740E+00	3.821900E+00
1.500050E+00	2.724690E+00	3.974900E+00
1.232990E+00	1.390610E+00	3.774590E+00
1.302030E+00	1.348610E+00	3.821930E+00
1.381660E+00	1.312330E+00	3.802120E+00
1.380820E+00	1.304340E+00	3.902100E+00
1.451050E+00	1.273950E+00	3.852820E+00
1.590280E+00	2.841400E+00	3.964610E+00
1.559740E+00	2.797150E+00	3.986790E+00
1.549560E+00	1.244880E+00	3.846910E+00
1.690220E+00	1.234750E+00	3.849880E+00
1.639580E+00	2.911310E+00	3.980080E+00
1.804440E+00	1.223390E+00	3.825270E+00
1.792020E+00	1.210710E+00	3.902380E+00
1.880750E+00	1.201720E+00	3.909270E+00
1.716100E+00	3.036920E+00	3.977200E+00
1.683820E+00	2.985320E+00	3.997730E+00
1.963610E+00	1.212930E+00	3.854050E+00
1.752970E+00	3.090040E+00	3.942170E+00
2.095630E+00	1.191700E+00	3.843860E+00
1.811070E+00	3.153870E+00	4.013510E+00
1.861560E+00	3.208470E+00	4.038010E+00
1.842940E+00	3.191440E+00	3.961600E+00
2.198420E+00	1.188150E+00	3.820170E+00
1.899860E+00	3.240760E+00	3.998480E+00
2.287780E+00	1.163120E+00	3.875170E+00
1.961760E+00	3.284430E+00	3.985510E+00
2.377800E+00	1.137240E+00	3.861460E+00
2.471000E+00	1.115820E+00	3.913460E+00
2.023630E+00	3.320260E+00	3.960370E+00
2.530510E+00	1.085470E+00	3.899030E+00
2.155370E+00	3.400880E+00	4.043460E+00
2.086390E+00	3.367040E+00	4.050050E+00
2.604050E+00	1.050550E+00	3.868620E+00
2.675700E+00	1.014840E+00	3.905230E+00
2.226570E+00	3.425890E+00	4.041970E+00
2.759420E+00	9.657780E-01	3.915630E+00
2.303190E+00	3.441810E+00	4.039770E+00
2.870280E+00	9.479240E-01	3.871020E+00
2.377690E+00	3.460150E+00	4.034900E+00
2.450190E+00	3.475880E+00	4.030870E+00
3.111600E+00	1.031150E+00	3.868950E+00
3.034090E+00	9.643680E-01	3.891690E+00
2.523080E+00	3.476240E+00	4.024110E+00
2.582890E+00	3.473900E+00	4.112990E+00
3.190040E+00	1.090870E+00	3.830770E+00
2.654470E+00	3.478460E+00	4.088830E+00
3.288950E+00	1.229410E+00	3.896970E+00
3.246840E+00	1.145300E+00	3.884810E+00
2.708310E+00	3.481740E+00	4.043100E+00
3.363340E+00	1.308810E+00	3.872280E+00
2.775600E+00	3.476630E+00	4.066260E+00
2.852950E+00	3.474290E+00	4.146890E+00
3.426980E+00	1.371330E+00	3.850510E+00
2.949130E+00	3.453460E+00	4.099970E+00
3.491920E+00	1.456540E+00	3.898940E+00
[truncated: 10,719 more rows]
