# Supplementary material for: A New MRI-Based Model of Heart Function with Coupled Hemodynamics and Application to Normal and Diseased Canine Left Ventricles
Source: Front Bioeng Biotechnol. 2015 Sep 23;3:140. doi: 10.3389/fbioe.2015.00140 (PMC4585083; doi:10.3389/fbioe.2015.00140)
Supplement: Supplementary file 3 [file Data_Sheet_3.ZIP › Case1_Normal_SR_Systole/nodes/case1_systole_time_0.4580.csv]

3.160490E+00	2.074450E+00	1.186840E+00
3.184260E+00	2.121630E+00	1.183060E+00
3.198310E+00	2.087240E+00	1.193770E+00
3.197850E+00	2.050630E+00	1.217400E+00
3.236010E+00	2.177950E+00	1.177610E+00
3.264540E+00	2.228790E+00	1.172860E+00
3.284180E+00	2.188190E+00	1.186000E+00
3.277670E+00	2.115510E+00	1.216830E+00
3.350700E+00	2.071550E+00	1.290810E+00
3.289530E+00	2.029240E+00	1.288530E+00
3.379480E+00	2.044770E+00	1.378100E+00
3.345960E+00	2.214720E+00	1.203130E+00
3.388780E+00	2.143900E+00	1.286280E+00
3.408630E+00	2.100480E+00	1.362330E+00
2.890700E+00	2.280960E+00	1.231360E+00
2.913850E+00	2.354830E+00	1.226950E+00
2.945880E+00	2.315190E+00	1.212930E+00
2.955820E+00	2.266400E+00	1.211920E+00
2.967140E+00	2.425460E+00	1.226460E+00
2.989040E+00	2.493700E+00	1.247180E+00
3.026790E+00	2.452680E+00	1.222870E+00
3.070470E+00	2.356830E+00	1.192630E+00
3.166510E+00	2.209120E+00	1.154080E+00
3.036290E+00	2.221870E+00	1.207870E+00
3.093620E+00	2.075490E+00	1.218710E+00
3.198270E+00	1.987830E+00	1.311810E+00
3.081170E+00	1.969610E+00	1.317770E+00
3.246340E+00	1.951630E+00	1.456470E+00
3.146550E+00	1.923120E+00	1.447790E+00
3.232440E+00	1.933230E+00	1.537500E+00
3.098740E+00	2.506450E+00	1.229680E+00
3.265330E+00	2.481730E+00	1.228680E+00
3.280360E+00	2.322460E+00	1.180940E+00
3.316940E+00	1.991350E+00	1.413150E+00
3.318000E+00	1.986370E+00	1.609710E+00
3.363190E+00	2.419740E+00	1.244550E+00
3.375110E+00	2.496860E+00	1.282830E+00
3.411610E+00	2.328580E+00	1.252590E+00
3.444020E+00	2.235530E+00	1.317700E+00
3.460690E+00	2.156130E+00	1.387780E+00
3.463860E+00	2.083970E+00	1.450060E+00
3.413540E+00	2.024180E+00	1.505220E+00
3.456830E+00	2.458500E+00	1.334190E+00
3.502090E+00	2.325770E+00	1.368160E+00
3.514620E+00	2.214130E+00	1.432710E+00
3.502580E+00	2.145690E+00	1.462400E+00
2.587990E+00	2.618390E+00	1.436410E+00
2.614130E+00	2.669840E+00	1.443660E+00
2.637330E+00	2.626670E+00	1.414900E+00
2.709190E+00	2.579230E+00	1.383390E+00
2.593580E+00	2.561250E+00	1.428930E+00
2.734970E+00	2.442100E+00	1.331500E+00
2.614710E+00	2.452070E+00	1.406700E+00
2.787100E+00	2.291910E+00	1.278540E+00
2.641490E+00	2.323010E+00	1.391140E+00
2.766720E+00	2.149750E+00	1.332920E+00
2.672100E+00	2.196230E+00	1.416150E+00
2.815420E+00	2.065310E+00	1.327760E+00
2.714890E+00	2.064350E+00	1.432700E+00
2.819900E+00	2.016540E+00	1.415600E+00
2.707670E+00	2.690430E+00	1.426930E+00
2.866180E+00	2.689430E+00	1.357500E+00
2.833610E+00	2.558900E+00	1.313550E+00
2.880920E+00	2.454810E+00	1.261890E+00
2.900290E+00	2.168650E+00	1.265640E+00
2.935480E+00	2.009240E+00	1.324280E+00
3.005160E+00	1.940910E+00	1.447640E+00
2.882030E+00	1.954360E+00	1.455980E+00
3.061980E+00	1.889750E+00	1.576070E+00
2.923230E+00	1.899860E+00	1.571560E+00
3.088300E+00	1.886700E+00	1.712200E+00
2.968300E+00	1.880750E+00	1.754210E+00
3.061210E+00	1.864490E+00	1.827120E+00
3.006210E+00	2.596160E+00	1.296370E+00
3.062650E+00	2.735730E+00	1.383820E+00
3.209040E+00	1.926020E+00	1.661610E+00
3.161740E+00	1.899990E+00	1.831630E+00
3.162490E+00	2.687120E+00	1.329810E+00
3.212360E+00	2.761560E+00	1.415050E+00
3.207250E+00	2.600600E+00	1.274370E+00
3.315240E+00	1.948320E+00	1.726070E+00
3.301830E+00	1.945770E+00	1.876790E+00
3.299870E+00	2.700880E+00	1.365840E+00
3.347090E+00	2.774600E+00	1.472550E+00
3.391940E+00	2.589360E+00	1.333750E+00
3.466320E+00	2.083820E+00	1.600270E+00
3.452380E+00	2.030120E+00	1.690200E+00
3.385080E+00	1.983930E+00	1.784600E+00
3.419730E+00	2.708570E+00	1.440940E+00
3.446920E+00	2.767870E+00	1.529310E+00
3.494940E+00	2.652790E+00	1.452470E+00
3.520530E+00	2.553050E+00	1.442770E+00
3.543080E+00	2.421800E+00	1.460880E+00
3.551200E+00	2.297820E+00	1.530630E+00
3.522540E+00	2.177560E+00	1.632550E+00
3.563890E+00	2.261330E+00	1.647860E+00
3.501360E+00	2.080130E+00	1.685820E+00
3.505760E+00	2.721260E+00	1.519600E+00
3.569400E+00	2.647870E+00	1.582740E+00
3.589350E+00	2.512310E+00	1.579430E+00
3.589760E+00	2.391930E+00	1.604820E+00
3.582240E+00	2.310990E+00	1.651580E+00
2.292760E+00	2.644360E+00	1.654220E+00
2.323070E+00	2.712220E+00	1.652390E+00
2.342990E+00	2.656860E+00	1.613360E+00
2.389780E+00	2.593680E+00	1.580330E+00
2.299960E+00	2.578580E+00	1.652360E+00
2.425060E+00	2.477630E+00	1.557640E+00
2.325110E+00	2.473810E+00	1.635150E+00
2.444570E+00	2.349670E+00	1.547370E+00
2.352070E+00	2.357870E+00	1.616310E+00
2.468050E+00	2.229290E+00	1.565680E+00
2.382450E+00	2.244350E+00	1.637640E+00
2.495480E+00	2.109980E+00	1.577520E+00
2.411200E+00	2.127830E+00	1.656540E+00
2.543180E+00	2.041330E+00	1.613540E+00
2.452650E+00	2.015000E+00	1.712860E+00
2.555380E+00	1.963810E+00	1.711720E+00
2.380230E+00	2.791100E+00	1.645390E+00
2.428340E+00	2.870720E+00	1.662690E+00
2.439860E+00	2.814930E+00	1.617930E+00
2.441430E+00	2.733990E+00	1.578740E+00
2.524290E+00	2.612520E+00	1.494220E+00
2.516510E+00	2.459530E+00	1.478090E+00
2.531090E+00	2.332840E+00	1.464760E+00
2.559820E+00	2.212930E+00	1.490200E+00
2.593040E+00	2.090740E+00	1.505850E+00
2.637490E+00	1.992990E+00	1.582040E+00
2.684870E+00	1.938660E+00	1.619930E+00
2.640940E+00	1.927900E+00	1.708980E+00
2.709870E+00	1.923200E+00	1.691370E+00
2.512750E+00	2.834180E+00	1.601650E+00
2.521840E+00	2.898820E+00	1.639730E+00
2.633920E+00	2.779360E+00	1.511050E+00
2.774610E+00	1.933790E+00	1.553000E+00
2.849380E+00	1.884990E+00	1.697320E+00
2.767780E+00	1.898780E+00	1.721850E+00
2.881140E+00	1.859260E+00	1.783680E+00
2.817080E+00	1.828420E+00	1.813260E+00
2.903410E+00	1.839400E+00	1.856330E+00
2.610290E+00	2.902100E+00	1.604080E+00
2.768540E+00	2.887770E+00	1.584290E+00
2.766260E+00	2.824700E+00	1.521430E+00
2.801300E+00	2.778820E+00	1.458560E+00
3.108700E+00	1.869580E+00	1.953990E+00
2.986260E+00	1.827460E+00	1.960060E+00
3.072550E+00	1.830920E+00	2.066460E+00
2.859820E+00	2.857050E+00	1.515370E+00
2.877670E+00	2.909670E+00	1.574840E+00
2.970430E+00	2.808790E+00	1.469240E+00
3.228470E+00	1.884390E+00	1.968710E+00
3.169910E+00	1.850020E+00	2.075510E+00
2.971250E+00	2.894900E+00	1.581450E+00
3.143470E+00	2.878190E+00	1.573390E+00
3.134710E+00	2.809220E+00	1.464990E+00
3.311630E+00	1.896310E+00	1.985280E+00
3.286480E+00	1.884560E+00	2.113200E+00
3.267190E+00	2.836540E+00	1.527250E+00
3.256210E+00	2.882930E+00	1.610920E+00
3.449340E+00	2.033020E+00	1.865330E+00
3.438130E+00	1.971330E+00	1.951660E+00
3.381950E+00	1.912490E+00	2.020940E+00
3.333650E+00	2.878430E+00	1.637410E+00
3.395090E+00	2.821420E+00	1.595710E+00
3.570720E+00	2.263740E+00	1.773970E+00
3.551130E+00	2.177650E+00	1.851360E+00
3.509320E+00	2.082110E+00	1.852530E+00
3.493630E+00	2.012160E+00	1.943850E+00
3.518340E+00	2.774060E+00	1.641590E+00
3.611590E+00	2.705850E+00	1.725860E+00
3.619250E+00	2.640690E+00	1.694600E+00
3.623210E+00	2.568100E+00	1.707860E+00
3.612110E+00	2.452110E+00	1.747170E+00
3.636910E+00	2.521360E+00	1.815180E+00
3.597140E+00	2.350330E+00	1.733560E+00
3.642030E+00	2.622260E+00	1.788620E+00
3.643090E+00	2.565840E+00	1.807440E+00
2.117150E+00	2.686130E+00	1.826400E+00
2.154230E+00	2.754290E+00	1.828610E+00
2.171160E+00	2.697300E+00	1.780970E+00
2.226590E+00	2.626440E+00	1.719970E+00
2.120120E+00	2.615180E+00	1.813180E+00
2.233330E+00	2.476740E+00	1.721760E+00
2.138340E+00	2.494570E+00	1.801080E+00
2.261390E+00	2.357460E+00	1.704200E+00
2.145830E+00	2.342720E+00	1.799300E+00
2.299260E+00	2.251500E+00	1.712090E+00
2.218830E+00	2.258710E+00	1.775690E+00
2.329560E+00	2.142110E+00	1.723650E+00
2.241910E+00	2.159490E+00	1.793390E+00
2.363970E+00	2.039060E+00	1.745730E+00
2.278620E+00	2.049710E+00	1.804600E+00
2.394040E+00	1.986310E+00	1.782900E+00
2.343960E+00	1.960640E+00	1.853850E+00
2.413740E+00	1.938510E+00	1.822430E+00
2.212430E+00	2.836690E+00	1.823460E+00
2.260350E+00	2.927250E+00	1.845630E+00
2.274220E+00	2.869120E+00	1.791540E+00
2.279500E+00	2.784240E+00	1.742760E+00
2.581740E+00	1.874390E+00	1.806840E+00
2.485080E+00	1.897410E+00	1.814020E+00
2.602140E+00	1.843950E+00	1.889910E+00
2.529990E+00	1.818100E+00	1.953380E+00
2.624860E+00	1.797060E+00	1.978880E+00
2.359260E+00	2.913600E+00	1.755540E+00
2.410710E+00	3.005070E+00	1.823660E+00
2.685510E+00	1.845350E+00	1.824160E+00
2.770810E+00	1.797550E+00	1.971230E+00
2.699910E+00	1.784990E+00	2.004020E+00
2.816720E+00	1.749510E+00	2.072490E+00
2.747150E+00	1.714120E+00	2.126290E+00
2.820930E+00	1.718060E+00	2.173140E+00
2.532350E+00	2.959440E+00	1.707040E+00
2.568040E+00	3.041200E+00	1.830320E+00
2.860290E+00	1.814110E+00	1.977320E+00
2.896420E+00	1.761180E+00	2.127170E+00
2.662710E+00	3.019190E+00	1.760730E+00
2.713270E+00	3.064350E+00	1.852610E+00
2.712440E+00	2.970610E+00	1.675570E+00
3.121380E+00	1.814130E+00	2.175560E+00
3.010980E+00	1.783120E+00	2.170390E+00
3.096260E+00	1.770890E+00	2.275330E+00
2.800120E+00	3.017680E+00	1.785210E+00
2.831260E+00	3.059630E+00	1.875510E+00
2.904480E+00	2.973920E+00	1.667150E+00
3.219190E+00	1.836000E+00	2.183480E+00
3.193690E+00	1.797020E+00	2.277590E+00
2.880940E+00	3.080320E+00	1.915640E+00
2.893250E+00	3.099370E+00	1.974000E+00
2.923470E+00	3.081800E+00	1.930350E+00
2.943630E+00	3.046360E+00	1.861500E+00
3.045290E+00	2.995370E+00	1.791210E+00
3.095470E+00	2.952080E+00	1.688580E+00
3.285340E+00	1.839380E+00	2.191370E+00
3.274840E+00	1.816420E+00	2.245430E+00
2.964750E+00	3.083530E+00	1.986410E+00
3.054850E+00	3.055100E+00	1.964000E+00
3.083980E+00	3.027310E+00	1.886970E+00
3.178830E+00	2.995180E+00	1.831480E+00
3.279120E+00	2.938720E+00	1.707130E+00
3.440960E+00	1.953200E+00	2.096690E+00
3.425400E+00	1.886570E+00	2.171950E+00
3.344330E+00	1.836610E+00	2.226170E+00
3.164290E+00	3.042330E+00	1.964870E+00
3.263770E+00	3.021650E+00	1.936250E+00
3.300950E+00	2.991490E+00	1.853310E+00
3.391030E+00	2.960490E+00	1.851480E+00
3.457720E+00	2.890110E+00	1.737300E+00
3.583040E+00	2.217580E+00	1.960700E+00
3.558510E+00	2.114130E+00	2.036410E+00
3.591090E+00	2.185590E+00	2.090220E+00
3.500590E+00	2.008720E+00	2.091230E+00
3.488920E+00	1.925790E+00	2.166860E+00
3.365590E+00	3.013690E+00	1.959490E+00
3.458720E+00	2.984730E+00	1.948670E+00
3.486890E+00	2.942770E+00	1.876350E+00
3.547530E+00	2.899950E+00	1.872630E+00
3.582550E+00	2.804920E+00	1.831180E+00
3.621030E+00	2.463280E+00	1.904760E+00
3.602980E+00	2.339330E+00	1.960120E+00
3.619540E+00	2.432300E+00	1.998840E+00
3.593710E+00	2.242600E+00	2.060240E+00
3.554240E+00	2.957690E+00	1.981810E+00
3.616940E+00	2.869460E+00	1.963920E+00
3.646550E+00	2.779930E+00	1.976710E+00
3.646050E+00	2.685900E+00	1.923330E+00
3.636820E+00	2.544990E+00	1.945460E+00
3.627460E+00	2.478370E+00	1.969320E+00
1.975880E+00	2.720490E+00	2.025300E+00
2.029570E+00	2.802970E+00	2.039450E+00
2.026110E+00	2.731530E+00	1.977670E+00
2.057190E+00	2.664670E+00	1.895650E+00
1.961390E+00	2.646670E+00	1.996520E+00
2.051970E+00	2.510800E+00	1.886630E+00
1.967160E+00	2.525850E+00	1.972910E+00
2.064170E+00	2.390540E+00	1.861670E+00
1.965120E+00	2.370310E+00	1.956410E+00
2.076420E+00	2.325230E+00	1.861750E+00
2.030640E+00	2.314620E+00	1.908680E+00
2.069910E+00	2.258660E+00	1.898130E+00
2.122800E+00	2.042280E+00	1.940310E+00
2.105720E+00	2.092780E+00	1.929690E+00
2.178590E+00	2.067770E+00	1.877320E+00
2.244850E+00	1.975060E+00	1.912010E+00
2.153620E+00	1.985530E+00	1.963200E+00
2.298920E+00	1.869390E+00	1.963600E+00
2.208620E+00	1.889970E+00	2.011160E+00
2.333930E+00	1.812300E+00	2.011930E+00
2.271900E+00	1.788140E+00	2.085560E+00
2.361530E+00	1.769610E+00	2.087620E+00
2.123990E+00	2.823560E+00	1.918150E+00
2.107380E+00	2.896030E+00	2.000140E+00
2.140720E+00	2.188870E+00	1.859650E+00
2.402140E+00	1.841730E+00	1.952620E+00
2.467170E+00	1.778250E+00	2.017890E+00
2.433900E+00	1.746240E+00	2.113820E+00
2.513400E+00	1.734200E+00	2.103090E+00
2.142900E+00	2.954220E+00	2.012760E+00
2.215640E+00	3.014340E+00	2.028600E+00
2.184580E+00	2.948400E+00	1.944070E+00
2.664750E+00	1.730550E+00	2.105080E+00
2.588690E+00	1.731200E+00	2.098600E+00
2.692040E+00	1.694370E+00	2.185690E+00
2.641860E+00	1.656940E+00	2.241810E+00
2.722640E+00	1.644000E+00	2.255100E+00
2.310340E+00	3.011110E+00	1.927270E+00
2.343860E+00	3.065450E+00	2.011500E+00
2.872240E+00	1.698870E+00	2.252150E+00
2.799320E+00	1.651830E+00	2.272560E+00
2.873240E+00	1.641750E+00	2.337120E+00
2.414240E+00	3.111380E+00	2.037170E+00
2.478390E+00	3.158970E+00	2.099500E+00
2.479290E+00	3.121140E+00	2.023830E+00
2.460810E+00	3.083220E+00	1.940110E+00
2.942220E+00	1.719950E+00	2.238920E+00
2.930540E+00	1.669790E+00	2.315710E+00
2.565700E+00	3.127860E+00	2.024000E+00
2.630170E+00	3.172550E+00	2.119650E+00
2.633130E+00	3.102730E+00	1.929730E+00
3.016190E+00	1.721690E+00	2.335140E+00
2.709430E+00	3.139220E+00	2.043190E+00
2.751420E+00	3.165010E+00	2.138180E+00
2.795430E+00	3.092940E+00	1.960520E+00
3.157710E+00	1.755080E+00	2.413920E+00
2.806310E+00	3.165430E+00	2.187070E+00
2.814780E+00	3.176120E+00	2.243060E+00
2.850450E+00	3.161850E+00	2.197970E+00
2.885510E+00	3.132200E+00	2.106940E+00
3.303060E+00	1.812780E+00	2.362340E+00
2.883900E+00	3.163790E+00	2.240760E+00
2.960190E+00	3.138740E+00	2.216440E+00
2.998430E+00	3.115600E+00	2.166400E+00
3.089220E+00	3.086110E+00	2.100960E+00
3.400650E+00	1.856700E+00	2.314140E+00
3.389070E+00	1.831240E+00	2.388490E+00
3.058540E+00	3.116150E+00	2.232470E+00
3.154530E+00	3.097530E+00	2.206320E+00
3.196590E+00	3.079420E+00	2.148920E+00
3.284650E+00	3.060240E+00	2.079570E+00
3.602170E+00	2.115000E+00	2.168940E+00
3.593760E+00	2.013240E+00	2.218950E+00
3.505660E+00	1.910730E+00	2.299090E+00
3.582290E+00	1.968770E+00	2.350230E+00
3.458640E+00	1.834620E+00	2.385750E+00
3.250780E+00	3.088530E+00	2.208850E+00
3.344190E+00	3.079480E+00	2.190240E+00
3.384190E+00	3.059320E+00	2.144160E+00
3.464010E+00	3.026220E+00	2.090410E+00
3.617490E+00	2.402040E+00	2.146550E+00
3.630660E+00	2.473110E+00	2.033140E+00
3.632480E+00	2.494090E+00	2.124500E+00
3.613750E+00	2.318990E+00	2.147030E+00
3.615620E+00	2.209370E+00	2.216340E+00
3.608440E+00	2.076360E+00	2.297340E+00
3.609290E+00	2.011390E+00	2.328830E+00
3.436210E+00	3.067500E+00	2.207850E+00
3.522010E+00	3.049710E+00	2.197340E+00
3.548590E+00	3.025340E+00	2.157530E+00
3.583220E+00	2.984160E+00	2.123720E+00
3.633250E+00	2.903050E+00	2.091960E+00
3.661940E+00	2.806900E+00	2.093390E+00
3.668470E+00	2.701450E+00	2.113130E+00
3.655830E+00	2.583070E+00	2.160280E+00
3.680120E+00	2.639560E+00	2.199030E+00
3.595190E+00	3.010570E+00	2.242340E+00
3.660840E+00	2.935170E+00	2.214350E+00
3.688400E+00	2.837330E+00	2.208270E+00
3.686730E+00	2.738610E+00	2.215170E+00
3.686310E+00	2.670230E+00	2.227980E+00
1.850820E+00	2.747300E+00	2.212810E+00
1.904110E+00	2.821500E+00	2.224790E+00
1.885490E+00	2.757420E+00	2.166230E+00
1.907570E+00	2.697760E+00	2.084990E+00
1.828430E+00	2.680090E+00	2.179400E+00
1.886380E+00	2.551500E+00	2.052700E+00
1.817330E+00	2.571310E+00	2.135380E+00
1.882760E+00	2.420740E+00	2.031190E+00
1.814300E+00	2.445510E+00	2.108610E+00
1.885980E+00	2.339800E+00	2.024990E+00
1.816760E+00	2.315040E+00	2.093450E+00
1.895700E+00	2.269830E+00	2.033150E+00
1.951450E+00	2.102290E+00	2.056280E+00
1.958660E+00	2.141640E+00	2.036200E+00
1.980180E+00	2.114260E+00	2.030560E+00
1.977930E+00	2.072440E+00	2.042740E+00
2.055450E+00	1.888410E+00	2.115660E+00
2.036410E+00	1.937670E+00	2.087450E+00
2.109970E+00	1.911030E+00	2.056360E+00
2.170040E+00	1.811680E+00	2.099320E+00
2.087340E+00	1.823270E+00	2.145510E+00
2.215980E+00	1.766860E+00	2.154560E+00
2.164910E+00	1.737460E+00	2.232360E+00
2.259020E+00	1.713070E+00	2.225890E+00
1.965220E+00	2.823040E+00	2.131170E+00
1.991930E+00	2.903280E+00	2.180780E+00
1.982040E+00	2.237240E+00	1.981780E+00
2.034940E+00	2.140100E+00	1.976100E+00
2.058760E+00	2.017700E+00	2.002700E+00
2.390110E+00	1.721040E+00	2.170580E+00
2.347060E+00	1.685890E+00	2.237750E+00
2.428750E+00	1.667170E+00	2.252230E+00
2.050670E+00	2.967440E+00	2.189250E+00
2.111640E+00	3.032050E+00	2.234290E+00
2.100290E+00	2.999320E+00	2.158420E+00
2.079270E+00	2.942240E+00	2.091280E+00
2.562680E+00	1.666960E+00	2.224980E+00
2.495330E+00	1.668050E+00	2.234420E+00
2.594050E+00	1.609830E+00	2.292000E+00
2.551050E+00	1.589090E+00	2.352000E+00
2.628610E+00	1.578420E+00	2.367750E+00
2.167290E+00	3.039710E+00	2.131750E+00
2.211020E+00	3.091460E+00	2.199520E+00
2.760560E+00	1.587470E+00	2.334900E+00
2.706210E+00	1.575530E+00	2.365480E+00
2.757850E+00	1.561250E+00	2.405430E+00
2.279160E+00	3.131170E+00	2.220310E+00
2.342820E+00	3.173260E+00	2.283240E+00
2.335970E+00	3.148510E+00	2.201890E+00
2.316020E+00	3.109480E+00	2.121370E+00
2.820960E+00	1.592130E+00	2.407500E+00
2.409910E+00	3.175800E+00	2.195980E+00
2.451810E+00	3.208200E+00	2.284660E+00
2.952020E+00	1.628280E+00	2.428780E+00
2.522920E+00	3.225940E+00	2.326260E+00
2.585770E+00	3.242880E+00	2.394380E+00
2.583260E+00	3.223330E+00	2.320670E+00
2.557060E+00	3.198170E+00	2.232850E+00
3.077530E+00	1.685130E+00	2.466680E+00
3.032650E+00	1.639170E+00	2.527340E+00
3.100900E+00	1.656000E+00	2.554560E+00
2.660790E+00	3.223510E+00	2.320400E+00
2.711200E+00	3.247820E+00	2.412910E+00
2.717730E+00	3.194960E+00	2.222060E+00
3.145010E+00	1.708040E+00	2.484870E+00
3.140160E+00	1.687110E+00	2.532960E+00
2.805590E+00	3.198450E+00	2.339080E+00
2.793440E+00	3.229060E+00	2.431070E+00
3.289010E+00	1.759190E+00	2.515550E+00
3.196580E+00	1.713490E+00	2.528250E+00
2.876110E+00	3.207060E+00	2.437820E+00
2.982570E+00	3.174800E+00	2.459570E+00
2.970650E+00	3.154350E+00	2.340050E+00
3.393150E+00	1.811780E+00	2.456870E+00
3.058060E+00	3.148640E+00	2.419520E+00
3.050550E+00	3.159920E+00	2.473690E+00
3.156260E+00	3.111400E+00	2.340580E+00
3.568740E+00	1.906820E+00	2.430170E+00
3.504260E+00	1.836900E+00	2.478270E+00
3.549780E+00	1.874160E+00	2.498240E+00
3.118350E+00	3.140100E+00	2.461310E+00
3.203120E+00	3.114000E+00	2.434920E+00
3.251570E+00	3.107700E+00	2.383060E+00
3.341360E+00	3.093080E+00	2.321460E+00
3.639850E+00	2.449440E+00	2.316000E+00
3.624910E+00	2.369320E+00	2.311160E+00
3.621330E+00	2.308150E+00	2.269780E+00
3.634420E+00	2.222150E+00	2.377490E+00
3.635640E+00	2.176760E+00	2.356330E+00
3.646050E+00	2.102940E+00	2.380330E+00
3.631130E+00	1.987210E+00	2.443910E+00
3.651430E+00	2.051790E+00	2.457010E+00
3.561690E+00	1.913980E+00	2.514120E+00
3.291850E+00	3.112320E+00	2.437180E+00
3.381680E+00	3.097960E+00	2.422420E+00
3.432900E+00	3.089610E+00	2.375380E+00
3.517600E+00	3.067970E+00	2.325980E+00
3.678380E+00	2.605490E+00	2.310120E+00
3.659300E+00	2.525870E+00	2.349340E+00
3.657690E+00	2.143210E+00	2.437980E+00
3.655780E+00	2.087300E+00	2.468980E+00
3.469760E+00	3.092930E+00	2.438950E+00
3.564710E+00	3.063940E+00	2.458580E+00
3.594570E+00	3.050990E+00	2.395720E+00
3.625010E+00	3.019080E+00	2.364650E+00
3.675000E+00	2.949020E+00	2.346440E+00
3.701140E+00	2.846140E+00	2.348330E+00
3.710030E+00	2.887480E+00	2.416290E+00
3.693150E+00	2.737820E+00	2.344360E+00
3.687020E+00	2.670220E+00	2.316750E+00
3.637800E+00	3.023040E+00	2.466280E+00
3.682610E+00	2.966670E+00	2.443620E+00
3.702020E+00	2.924300E+00	2.427600E+00
1.749720E+00	2.695530E+00	2.343220E+00
1.788550E+00	2.770130E+00	2.366680E+00
1.803990E+00	2.721240E+00	2.276680E+00
1.765970E+00	2.585470E+00	2.231290E+00
1.723520E+00	2.614810E+00	2.319840E+00
1.759980E+00	2.465720E+00	2.195350E+00
1.691350E+00	2.471450E+00	2.299340E+00
1.760500E+00	2.360090E+00	2.162580E+00
1.716690E+00	2.378600E+00	2.231130E+00
1.764640E+00	2.295590E+00	2.160570E+00
1.723050E+00	2.294360E+00	2.215070E+00
1.768050E+00	2.232150E+00	2.180110E+00
2.019280E+00	1.724310E+00	2.305320E+00
1.987410E+00	1.763860E+00	2.272300E+00
2.059260E+00	1.752690E+00	2.248260E+00
2.112270E+00	1.704940E+00	2.292580E+00
2.063610E+00	1.673350E+00	2.360660E+00
2.154970E+00	1.652750E+00	2.353290E+00
1.829520E+00	2.837670E+00	2.380460E+00
1.886650E+00	2.902460E+00	2.384790E+00
1.864050E+00	2.837160E+00	2.321150E+00
1.911830E+00	2.181960E+00	2.052620E+00
1.838790E+00	2.195710E+00	2.110550E+00
1.893190E+00	2.080070E+00	2.105960E+00
1.972830E+00	1.988330E+00	2.093400E+00
1.908190E+00	1.964250E+00	2.169600E+00
1.990530E+00	1.870630E+00	2.189660E+00
2.299650E+00	1.654340E+00	2.295990E+00
2.248050E+00	1.631790E+00	2.363240E+00
2.336060E+00	1.611260E+00	2.379690E+00
1.961160E+00	2.980250E+00	2.392650E+00
2.024640E+00	3.046430E+00	2.436980E+00
2.011130E+00	3.011130E+00	2.365890E+00
1.983410E+00	2.947420E+00	2.290880E+00
2.481030E+00	1.607590E+00	2.348320E+00
2.417890E+00	1.598340E+00	2.411680E+00
2.510830E+00	1.573070E+00	2.408600E+00
2.485510E+00	1.561340E+00	2.447940E+00
2.537920E+00	1.533040E+00	2.481690E+00
2.073860E+00	3.048890E+00	2.343570E+00
2.113410E+00	3.104140E+00	2.404150E+00
2.677030E+00	1.535860E+00	2.458340E+00
2.618610E+00	1.516930E+00	2.491290E+00
2.685430E+00	1.487380E+00	2.522220E+00
2.173330E+00	3.151760E+00	2.417120E+00
2.235900E+00	3.192240E+00	2.473980E+00
2.224680E+00	3.171830E+00	2.394090E+00
2.200900E+00	3.126070E+00	2.317250E+00
2.759880E+00	1.505770E+00	2.509290E+00
2.294490E+00	3.192260E+00	2.384000E+00
2.336930E+00	3.221410E+00	2.464740E+00
2.892280E+00	1.544020E+00	2.539630E+00
2.848140E+00	1.483680E+00	2.604670E+00
2.917940E+00	1.494760E+00	2.631030E+00
2.398070E+00	3.251110E+00	2.492490E+00
2.456990E+00	3.278870E+00	2.556940E+00
2.451670E+00	3.264200E+00	2.477380E+00
2.433200E+00	3.239000E+00	2.394900E+00
2.982440E+00	1.593850E+00	2.550780E+00
2.978780E+00	1.549900E+00	2.626120E+00
2.526370E+00	3.266150E+00	2.481700E+00
2.585540E+00	3.283180E+00	2.582090E+00
3.069480E+00	1.607110E+00	2.619260E+00
2.647450E+00	3.264090E+00	2.495970E+00
2.704550E+00	3.285550E+00	2.600280E+00
3.178660E+00	1.670890E+00	2.621780E+00
2.782760E+00	3.247710E+00	2.520970E+00
2.782150E+00	3.272680E+00	2.615560E+00
3.250470E+00	1.710520E+00	2.595760E+00
3.255970E+00	1.692830E+00	2.646470E+00
2.854750E+00	3.250990E+00	2.618810E+00
2.954820E+00	3.216810E+00	2.621190E+00
2.912900E+00	3.213340E+00	2.533760E+00
3.378280E+00	1.799780E+00	2.591250E+00
3.310840E+00	1.728800E+00	2.653920E+00
3.039120E+00	3.171450E+00	2.547350E+00
3.023890E+00	3.194320E+00	2.628350E+00
3.543550E+00	1.859640E+00	2.567190E+00
3.477420E+00	1.814770E+00	2.634320E+00
3.097970E+00	3.172930E+00	2.627490E+00
3.170610E+00	3.140240E+00	2.626800E+00
3.187500E+00	3.122070E+00	2.540510E+00
3.633690E+00	2.366460E+00	2.391760E+00
3.642060E+00	2.292280E+00	2.422090E+00
3.647720E+00	2.034980E+00	2.547590E+00
3.621570E+00	1.969040E+00	2.597330E+00
3.574250E+00	1.918220E+00	2.594570E+00
3.250560E+00	3.127410E+00	2.621440E+00
3.329670E+00	3.114450E+00	2.623140E+00
3.350640E+00	3.100400E+00	2.537490E+00
3.682380E+00	2.541010E+00	2.430480E+00
3.667290E+00	2.457460E+00	2.492840E+00
3.651000E+00	2.349050E+00	2.500580E+00
3.658420E+00	2.251790E+00	2.561210E+00
3.651930E+00	2.177770E+00	2.530000E+00
3.654680E+00	2.102620E+00	2.531310E+00
3.406280E+00	3.099660E+00	2.634570E+00
3.495930E+00	3.087370E+00	2.658340E+00
3.499020E+00	3.081110E+00	2.563480E+00
3.719180E+00	2.821810E+00	2.461040E+00
3.709470E+00	2.732520E+00	2.477790E+00
3.698720E+00	2.611790E+00	2.474060E+00
3.703500E+00	2.651830E+00	2.572330E+00
3.680810E+00	2.515350E+00	2.519630E+00
3.547440E+00	3.068500E+00	2.641920E+00
3.621420E+00	3.034310E+00	2.614750E+00
3.679990E+00	2.954760E+00	2.571350E+00
3.703500E+00	2.862150E+00	2.532030E+00
3.713200E+00	2.752620E+00	2.568310E+00
3.708790E+00	2.695960E+00	2.576250E+00
1.667390E+00	2.660720E+00	2.489830E+00
1.709400E+00	2.738240E+00	2.513140E+00
1.710830E+00	2.677910E+00	2.413530E+00
1.663920E+00	2.547500E+00	2.380120E+00
1.639010E+00	2.586470E+00	2.466200E+00
1.642850E+00	2.470360E+00	2.370000E+00
1.615570E+00	2.480130E+00	2.434250E+00
1.614050E+00	2.394780E+00	2.373270E+00
1.913110E+00	1.657650E+00	2.468760E+00
1.874100E+00	1.728880E+00	2.394500E+00
1.969720E+00	1.706540E+00	2.366020E+00
2.013950E+00	1.657590E+00	2.408340E+00
1.981710E+00	1.639830E+00	2.453770E+00
2.039750E+00	1.609460E+00	2.467540E+00
1.780340E+00	2.886350E+00	2.569340E+00
1.826220E+00	2.938440E+00	2.580550E+00
1.809560E+00	2.891750E+00	2.527320E+00
1.797270E+00	2.830050E+00	2.453140E+00
1.755640E+00	2.833570E+00	2.546990E+00
1.659300E+00	2.327450E+00	2.291600E+00
1.685450E+00	2.201640E+00	2.279920E+00
1.772860E+00	2.111310E+00	2.216940E+00
1.685720E+00	2.088200E+00	2.307110E+00
1.823790E+00	1.990180E+00	2.222840E+00
1.733780E+00	2.001410E+00	2.300170E+00
1.876020E+00	1.894930E+00	2.256900E+00
1.787390E+00	1.911190E+00	2.317520E+00
1.916410E+00	1.789760E+00	2.295180E+00
1.832070E+00	1.813980E+00	2.346030E+00
2.196600E+00	1.607850E+00	2.423740E+00
2.138570E+00	1.583220E+00	2.485850E+00
2.236060E+00	1.569600E+00	2.503100E+00
1.891250E+00	3.000340E+00	2.589550E+00
1.946340E+00	3.062840E+00	2.627370E+00
1.935440E+00	3.026350E+00	2.563740E+00
1.904650E+00	2.965400E+00	2.495770E+00
2.371360E+00	1.572630E+00	2.469960E+00
2.324920E+00	1.550240E+00	2.525380E+00
2.409780E+00	1.527650E+00	2.554200E+00
1.992970E+00	3.061200E+00	2.540520E+00
2.030350E+00	3.112810E+00	2.600710E+00
2.496910E+00	1.492390E+00	2.577270E+00
2.582810E+00	1.463620E+00	2.579150E+00
2.557860E+00	1.442320E+00	2.634490E+00
2.603940E+00	1.421980E+00	2.662910E+00
2.092560E+00	3.160790E+00	2.627340E+00
2.152470E+00	3.199650E+00	2.637780E+00
2.137740E+00	3.176440E+00	2.590410E+00
2.108240E+00	3.133950E+00	2.517080E+00
2.688030E+00	1.434240E+00	2.623610E+00
2.197290E+00	3.202130E+00	2.579240E+00
2.221830E+00	3.237590E+00	2.672190E+00
2.794120E+00	1.438610E+00	2.640750E+00
2.767870E+00	1.397730E+00	2.705260E+00
2.825630E+00	1.414680E+00	2.725820E+00
2.308590E+00	3.269760E+00	2.685950E+00
2.367110E+00	3.292130E+00	2.698340E+00
2.349660E+00	3.278830E+00	2.649210E+00
2.324430E+00	3.247180E+00	2.581330E+00
2.883770E+00	1.455710E+00	2.699650E+00
2.408510E+00	3.293710E+00	2.644460E+00
2.452140E+00	3.318160E+00	2.754130E+00
2.970410E+00	1.510400E+00	2.715210E+00
2.521930E+00	3.309790E+00	2.660340E+00
2.581500E+00	3.316420E+00	2.760240E+00
3.042510E+00	1.566220E+00	2.708490E+00
2.647460E+00	3.304840E+00	2.688460E+00
2.648820E+00	3.316120E+00	2.764850E+00
3.144120E+00	1.615430E+00	2.760360E+00
2.701390E+00	3.314260E+00	2.763140E+00
2.791620E+00	3.287510E+00	2.709940E+00
3.248370E+00	1.680710E+00	2.714570E+00
2.918820E+00	3.254380E+00	2.762700E+00
2.905300E+00	3.250760E+00	2.683300E+00
3.378570E+00	1.777340E+00	2.720890E+00
3.312640E+00	1.717540E+00	2.779610E+00
3.009550E+00	3.212210E+00	2.701340E+00
2.986300E+00	3.230210E+00	2.779770E+00
3.535070E+00	1.853300E+00	2.680690E+00
3.440830E+00	1.815360E+00	2.768030E+00
3.057320E+00	3.209410E+00	2.784380E+00
3.125490E+00	3.178860E+00	2.785740E+00
3.149440E+00	3.157450E+00	2.706140E+00
3.639890E+00	1.987150E+00	2.665660E+00
3.561990E+00	1.929670E+00	2.729310E+00
3.607520E+00	1.966740E+00	2.738580E+00
3.195700E+00	3.142850E+00	2.785640E+00
3.271050E+00	3.133260E+00	2.783030E+00
3.299330E+00	3.124330E+00	2.705870E+00
3.672830E+00	2.366390E+00	2.625890E+00
3.679700E+00	2.266830E+00	2.660130E+00
3.683740E+00	2.313120E+00	2.710750E+00
3.667480E+00	2.163980E+00	2.675320E+00
3.656500E+00	2.063270E+00	2.662350E+00
3.625960E+00	1.997390E+00	2.735890E+00
3.335550E+00	3.108440E+00	2.799340E+00
3.419230E+00	3.093440E+00	2.821860E+00
3.432740E+00	3.095060E+00	2.732280E+00
3.706550E+00	2.575820E+00	2.635850E+00
3.691570E+00	2.458900E+00	2.663160E+00
3.707730E+00	2.523260E+00	2.698820E+00
3.686120E+00	2.361850E+00	2.702360E+00
3.471310E+00	3.081240E+00	2.799600E+00
3.542080E+00	3.055500E+00	2.757590E+00
3.642920E+00	3.020190E+00	2.749160E+00
3.672400E+00	3.003010E+00	2.698080E+00
3.693840E+00	2.955960E+00	2.692930E+00
3.712480E+00	2.855340E+00	2.700320E+00
3.702260E+00	2.891090E+00	2.775260E+00
3.725760E+00	2.752900E+00	2.685170E+00
3.715760E+00	2.649120E+00	2.673580E+00
3.708020E+00	2.560560E+00	2.720200E+00
3.683500E+00	2.968070E+00	2.772760E+00
3.698220E+00	2.929240E+00	2.777580E+00
1.505250E+00	2.192770E+00	2.518980E+00
1.521610E+00	2.250600E+00	2.502750E+00
1.532390E+00	2.194620E+00	2.475840E+00
1.549700E+00	2.128310E+00	2.451870E+00
1.500600E+00	2.128120E+00	2.522210E+00
1.577560E+00	2.043570E+00	2.436880E+00
1.514030E+00	2.005220E+00	2.528690E+00
1.586800E+00	1.953960E+00	2.475820E+00
1.800650E+00	1.643490E+00	2.544160E+00
1.769050E+00	1.687050E+00	2.523370E+00
1.834160E+00	1.678090E+00	2.486020E+00
1.851840E+00	1.612350E+00	2.548390E+00
1.733350E+00	2.933100E+00	2.770590E+00
1.781540E+00	2.980440E+00	2.756310E+00
1.757960E+00	2.931850E+00	2.710270E+00
1.748530E+00	2.878650E+00	2.629450E+00
1.705940E+00	2.865610E+00	2.726490E+00
1.701440E+00	2.777760E+00	2.587200E+00
1.671830E+00	2.776010E+00	2.665110E+00
1.632840E+00	2.663490E+00	2.572050E+00
1.585670E+00	2.518650E+00	2.533430E+00
1.553700E+00	2.377110E+00	2.484550E+00
1.583420E+00	2.248770E+00	2.394900E+00
1.614080E+00	2.122530E+00	2.370640E+00
1.645920E+00	2.005400E+00	2.381580E+00
1.708920E+00	1.921490E+00	2.383940E+00
1.648210E+00	1.920470E+00	2.444190E+00
1.757500E+00	1.833060E+00	2.406150E+00
1.686620E+00	1.845990E+00	2.465030E+00
1.798670E+00	1.745770E+00	2.438400E+00
1.730260E+00	1.759370E+00	2.489020E+00
1.965820E+00	1.565590E+00	2.564570E+00
2.061030E+00	1.556180E+00	2.544300E+00
2.045510E+00	1.531370E+00	2.606980E+00
2.111830E+00	1.525430E+00	2.614380E+00
1.838370E+00	2.991910E+00	2.675920E+00
1.837370E+00	3.044020E+00	2.786560E+00
2.274820E+00	1.530390E+00	2.580650E+00
2.221500E+00	1.519010E+00	2.640610E+00
2.315350E+00	1.498450E+00	2.658020E+00
1.905470E+00	3.095220E+00	2.799800E+00
1.965960E+00	3.121230E+00	2.782360E+00
1.917980E+00	3.076700E+00	2.726250E+00
2.446530E+00	1.480610E+00	2.635460E+00
2.401690E+00	1.473300E+00	2.687040E+00
2.484600E+00	1.441980E+00	2.711640E+00
2.016130E+00	3.129890E+00	2.699530E+00
2.039460E+00	3.170280E+00	2.820760E+00
2.557990E+00	1.415610E+00	2.715550E+00
2.652110E+00	1.374670E+00	2.755450E+00
2.119650E+00	3.196860E+00	2.723960E+00
2.729840E+00	1.367980E+00	2.752440E+00
2.707420E+00	1.343180E+00	2.802630E+00
2.757800E+00	1.323480E+00	2.834200E+00
2.195120E+00	3.240690E+00	2.763630E+00
2.247760E+00	3.268020E+00	2.830240E+00
2.260870E+00	3.261450E+00	2.745030E+00
2.819600E+00	1.355600E+00	2.793570E+00
2.337560E+00	3.289400E+00	2.782270E+00
2.885610E+00	1.397620E+00	2.778120E+00
2.420810E+00	3.324140E+00	2.862790E+00
2.503500E+00	3.345420E+00	2.904020E+00
2.477950E+00	3.334920E+00	2.837000E+00
2.964780E+00	1.434440E+00	2.795810E+00
2.548910E+00	3.334760E+00	2.845120E+00
2.557520E+00	3.346420E+00	2.909570E+00
3.067000E+00	1.512870E+00	2.812490E+00
2.603190E+00	3.340790E+00	2.909990E+00
2.672720E+00	3.328650E+00	2.855240E+00
3.144170E+00	1.550980E+00	2.843540E+00
3.130200E+00	1.518420E+00	2.873790E+00
3.163740E+00	1.537000E+00	2.883330E+00
2.800020E+00	3.319350E+00	2.908580E+00
2.762140E+00	3.309580E+00	2.814680E+00
3.251840E+00	1.658150E+00	2.832280E+00
3.202570E+00	1.577460E+00	2.885480E+00
2.857430E+00	3.286970E+00	2.835460E+00
2.899830E+00	3.297530E+00	2.933030E+00
3.372880E+00	1.754330E+00	2.855750E+00
3.327220E+00	1.686100E+00	2.873280E+00
2.975960E+00	3.251380E+00	2.859870E+00
2.971050E+00	3.277040E+00	2.955390E+00
3.503910E+00	1.846770E+00	2.809660E+00
3.437430E+00	1.803290E+00	2.872300E+00
3.031550E+00	3.253920E+00	2.936580E+00
3.087370E+00	3.234540E+00	2.970310E+00
3.108260E+00	3.204200E+00	2.869550E+00
3.586340E+00	1.962940E+00	2.817650E+00
3.528610E+00	1.893350E+00	2.874670E+00
3.162710E+00	3.183750E+00	2.964080E+00
3.237510E+00	3.160670E+00	2.967570E+00
3.245940E+00	3.146170E+00	2.871740E+00
3.678180E+00	2.258820E+00	2.764760E+00
3.664920E+00	2.179520E+00	2.790940E+00
3.639800E+00	2.075840E+00	2.835070E+00
3.657060E+00	2.128260E+00	2.857660E+00
3.621900E+00	2.018150E+00	2.787140E+00
3.296570E+00	3.138880E+00	2.948330E+00
3.351550E+00	3.112410E+00	2.991260E+00
3.362720E+00	3.109100E+00	2.895960E+00
3.692940E+00	2.494710E+00	2.778860E+00
3.685970E+00	2.403310E+00	2.857750E+00
3.676760E+00	2.315940E+00	2.810720E+00
3.675530E+00	2.216900E+00	2.854710E+00
3.663090E+00	2.157370E+00	2.875300E+00
3.408560E+00	3.104370E+00	2.950760E+00
3.476170E+00	3.081780E+00	2.911650E+00
3.577530E+00	3.052770E+00	2.902280E+00
3.617540E+00	3.033280E+00	2.834600E+00
3.713360E+00	2.829280E+00	2.832850E+00
3.716860E+00	2.738220E+00	2.854310E+00
3.728520E+00	2.787600E+00	2.886040E+00
3.697520E+00	2.637810E+00	2.824160E+00
3.694170E+00	2.557340E+00	2.810780E+00
3.638930E+00	3.028890E+00	2.919440E+00
3.667180E+00	2.993940E+00	2.860070E+00
3.709420E+00	2.908340E+00	2.894310E+00
3.727260E+00	2.824410E+00	2.912690E+00
1.421130E+00	2.149130E+00	2.655160E+00
1.440720E+00	2.226420E+00	2.657660E+00
1.465000E+00	2.174810E+00	2.583360E+00
1.455770E+00	2.046420E+00	2.590510E+00
1.411870E+00	2.068020E+00	2.657170E+00
1.460730E+00	1.972280E+00	2.601720E+00
1.411740E+00	1.943840E+00	2.675810E+00
1.471040E+00	1.903180E+00	2.622140E+00
1.651820E+00	2.873410E+00	2.886330E+00
1.692280E+00	2.933920E+00	2.910850E+00
1.683370E+00	2.888020E+00	2.822530E+00
1.644310E+00	2.790390E+00	2.765650E+00
1.623990E+00	2.812830E+00	2.859410E+00
1.600640E+00	2.684010E+00	2.699290E+00
1.578050E+00	2.716680E+00	2.808260E+00
1.563960E+00	2.561800E+00	2.641880E+00
1.545770E+00	2.596410E+00	2.752390E+00
1.521500E+00	2.437590E+00	2.602420E+00
1.507860E+00	2.478070E+00	2.708200E+00
1.492400E+00	2.302900E+00	2.579680E+00
1.469540E+00	2.347950E+00	2.672230E+00
1.612180E+00	1.861780E+00	2.515160E+00
1.538600E+00	1.885340E+00	2.565130E+00
1.655660E+00	1.767530E+00	2.539210E+00
1.577170E+00	1.778250E+00	2.594400E+00
1.704960E+00	1.700290E+00	2.558230E+00
1.635810E+00	1.691200E+00	2.616570E+00
1.748030E+00	1.611450E+00	2.619740E+00
1.855270E+00	1.552890E+00	2.625360E+00
1.803640E+00	1.512690E+00	2.725210E+00
1.919090E+00	1.511420E+00	2.695220E+00
1.754370E+00	2.987670E+00	2.839950E+00
2.047770E+00	1.497370E+00	2.714980E+00
2.151120E+00	1.495980E+00	2.710680E+00
2.137220E+00	1.471500E+00	2.774260E+00
2.218020E+00	1.461440E+00	2.800540E+00
1.815290E+00	3.054160E+00	2.869240E+00
1.864610E+00	3.094560E+00	2.921550E+00
1.870430E+00	3.088340E+00	2.846470E+00
2.354970E+00	1.461610E+00	2.735060E+00
2.308260E+00	1.461470E+00	2.765490E+00
2.387520E+00	1.422790E+00	2.810960E+00
1.945470E+00	3.130410E+00	2.868380E+00
2.529080E+00	1.392130E+00	2.794650E+00
2.476640E+00	1.401110E+00	2.825460E+00
2.534190E+00	1.370310E+00	2.858850E+00
2.020850E+00	3.178240E+00	2.924490E+00
2.080780E+00	3.212890E+00	2.938170E+00
2.067370E+00	3.201080E+00	2.883350E+00
2.592190E+00	1.357680E+00	2.846570E+00
2.136940E+00	3.231440E+00	2.857490E+00
2.141890E+00	3.245770E+00	2.985880E+00
2.692110E+00	1.327910E+00	2.873760E+00
2.761830E+00	1.307240E+00	2.916180E+00
2.216580E+00	3.273150E+00	3.013460E+00
2.286840E+00	3.292350E+00	3.003100E+00
2.226710E+00	3.272340E+00	2.929560E+00
2.825430E+00	1.324180E+00	2.901340E+00
2.329270E+00	3.300500E+00	2.913660E+00
2.349130E+00	3.309990E+00	2.994240E+00
2.933040E+00	1.351010E+00	2.883310E+00
2.440560E+00	3.331950E+00	3.003920E+00
3.031020E+00	1.432500E+00	2.900470E+00
2.995650E+00	1.386720E+00	2.952650E+00
3.049550E+00	1.400860E+00	2.996670E+00
2.583060E+00	3.339490E+00	2.995790E+00
3.101900E+00	1.483390E+00	2.896540E+00
3.103080E+00	1.459870E+00	2.970860E+00
2.695530E+00	3.339630E+00	3.044620E+00
2.660310E+00	3.340050E+00	2.955880E+00
3.153630E+00	1.522280E+00	2.936440E+00
2.747820E+00	3.336980E+00	2.984850E+00
2.753760E+00	3.337180E+00	3.059020E+00
3.281040E+00	1.650150E+00	2.958650E+00
3.217670E+00	1.564780E+00	3.000040E+00
2.796240E+00	3.329530E+00	3.064780E+00
2.852690E+00	3.311770E+00	3.021180E+00
3.351720E+00	1.700680E+00	2.945200E+00
3.334520E+00	1.675710E+00	2.989600E+00
2.934510E+00	3.289790E+00	3.012840E+00
3.481010E+00	1.827850E+00	2.926750E+00
3.386200E+00	1.771070E+00	2.986120E+00
3.360840E+00	1.697410E+00	3.008030E+00
3.015490E+00	3.256990E+00	3.032490E+00
3.114900E+00	3.210670E+00	3.070640E+00
3.548920E+00	1.941600E+00	2.963300E+00
3.604600E+00	1.999250E+00	2.871000E+00
3.596960E+00	2.010190E+00	2.941780E+00
3.495190E+00	1.872010E+00	2.977770E+00
3.175580E+00	3.175130E+00	3.123290E+00
3.195890E+00	3.163500E+00	3.044540E+00
3.652840E+00	2.109090E+00	2.922780E+00
3.614540E+00	2.052350E+00	2.983070E+00
3.229740E+00	3.157510E+00	3.110860E+00
3.276720E+00	3.139330E+00	3.044230E+00
3.347400E+00	3.107640E+00	3.094650E+00
3.699700E+00	2.471170E+00	2.906120E+00
3.690280E+00	2.381390E+00	2.997060E+00
3.685860E+00	2.304350E+00	2.960740E+00
3.683070E+00	2.228900E+00	2.941630E+00
3.666390E+00	2.161060E+00	2.942470E+00
3.417760E+00	3.092710E+00	3.028500E+00
3.490260E+00	3.062400E+00	3.082270E+00
3.545290E+00	3.054790E+00	2.996430E+00
3.723340E+00	2.757360E+00	2.976840E+00
3.707320E+00	2.677450E+00	2.995380E+00
3.699850E+00	2.617910E+00	2.962810E+00
3.702080E+00	2.543970E+00	2.935320E+00
3.564010E+00	3.045440E+00	3.079760E+00
3.608520E+00	3.035500E+00	3.004830E+00
3.668160E+00	2.977670E+00	3.013320E+00
3.708240E+00	2.918230E+00	3.029620E+00
3.722010E+00	2.883160E+00	3.003230E+00
3.717900E+00	2.832350E+00	3.009560E+00
3.721580E+00	2.864000E+00	3.043910E+00
3.719250E+00	2.886730E+00	3.059190E+00
1.341690E+00	2.104040E+00	2.807950E+00
1.364520E+00	2.184080E+00	2.811270E+00
1.383410E+00	2.124880E+00	2.732120E+00
1.369210E+00	1.994780E+00	2.732910E+00
1.330480E+00	2.024480E+00	2.804050E+00
1.364080E+00	1.925640E+00	2.743370E+00
1.326040E+00	1.924330E+00	2.798730E+00
1.361330E+00	1.860020E+00	2.770260E+00
1.608870E+00	2.846220E+00	3.044300E+00
1.641720E+00	2.898400E+00	3.039440E+00
1.631820E+00	2.852530E+00	2.956570E+00
1.573730E+00	2.747630E+00	2.911290E+00
1.575140E+00	2.778960E+00	3.011210E+00
1.531750E+00	2.633310E+00	2.859210E+00
1.532330E+00	2.671320E+00	2.968810E+00
1.493500E+00	2.515610E+00	2.812000E+00
1.489890E+00	2.546380E+00	2.917890E+00
1.456690E+00	2.388350E+00	2.770040E+00
1.443060E+00	2.424010E+00	2.867290E+00
1.422370E+00	2.258940E+00	2.742980E+00
1.405760E+00	2.296330E+00	2.827020E+00
1.501370E+00	1.796700E+00	2.653870E+00
1.428130E+00	1.822930E+00	2.714080E+00
1.548480E+00	1.698080E+00	2.682480E+00
1.465940E+00	1.716050E+00	2.746550E+00
1.618930E+00	1.613370E+00	2.709280E+00
1.518590E+00	1.623220E+00	2.774180E+00
1.698580E+00	1.536220E+00	2.743840E+00
1.587020E+00	1.522750E+00	2.826910E+00
1.742950E+00	1.493800E+00	2.778940E+00
1.691670E+00	1.486280E+00	2.819930E+00
1.783200E+00	1.458700E+00	2.842610E+00
1.669410E+00	2.954410E+00	3.082390E+00
1.720930E+00	3.006460E+00	3.055060E+00
1.687030E+00	2.947290E+00	3.000500E+00
1.961340E+00	1.482000E+00	2.757940E+00
1.890770E+00	1.468710E+00	2.793760E+00
1.992180E+00	1.455130E+00	2.831820E+00
1.770150E+00	3.028180E+00	2.962410E+00
1.782910E+00	3.071130E+00	3.089800E+00
2.122770E+00	1.439350E+00	2.869340E+00
2.229930E+00	1.429010E+00	2.913540E+00
1.851090E+00	3.118720E+00	3.109300E+00
1.914530E+00	3.145200E+00	3.086330E+00
1.852690E+00	3.102810E+00	3.020990E+00
2.328810E+00	1.410270E+00	2.921790E+00
2.436820E+00	1.386330E+00	2.926530E+00
2.407620E+00	1.378190E+00	2.990510E+00
2.468680E+00	1.355640E+00	3.035240E+00
1.948760E+00	3.143890E+00	2.989040E+00
1.971560E+00	3.169170E+00	3.064990E+00
2.545120E+00	1.351370E+00	2.966230E+00
2.043310E+00	3.205920E+00	3.051050E+00
2.639170E+00	1.321970E+00	2.963270E+00
2.615170E+00	1.312240E+00	3.019740E+00
2.669650E+00	1.283630E+00	3.055840E+00
2.126930E+00	3.256310E+00	3.089300E+00
2.177190E+00	3.275670E+00	3.112950E+00
2.180720E+00	3.268630E+00	3.058200E+00
2.734180E+00	1.288980E+00	3.000860E+00
2.254020E+00	3.295030E+00	3.118520E+00
2.807220E+00	1.293830E+00	2.982890E+00
2.350750E+00	3.315430E+00	3.070180E+00
2.888620E+00	1.304700E+00	2.998250E+00
2.434440E+00	3.342320E+00	3.127570E+00
2.513880E+00	3.360320E+00	3.166640E+00
2.479540E+00	3.347870E+00	3.097970E+00
2.991290E+00	1.335520E+00	3.020930E+00
3.076360E+00	1.355310E+00	3.069980E+00
2.546540E+00	3.350060E+00	3.106800E+00
2.560820E+00	3.363120E+00	3.175570E+00
3.125420E+00	1.415660E+00	3.055530E+00
2.602090E+00	3.361030E+00	3.181700E+00
2.659920E+00	3.351350E+00	3.138660E+00
3.171980E+00	1.487550E+00	3.031920E+00
2.782250E+00	3.343880E+00	3.145030E+00
3.284500E+00	1.600030E+00	3.072500E+00
3.246470E+00	1.511730E+00	3.096010E+00
2.887570E+00	3.333470E+00	3.195340E+00
2.851390E+00	3.324360E+00	3.110140E+00
3.339060E+00	1.654160E+00	3.039080E+00
2.940760E+00	3.295690E+00	3.120380E+00
2.952640E+00	3.318750E+00	3.219650E+00
3.468490E+00	1.809870E+00	3.047900E+00
3.409600E+00	1.754290E+00	3.089480E+00
3.389110E+00	1.689800E+00	3.069510E+00
2.998250E+00	3.297090E+00	3.205860E+00
3.048580E+00	3.278800E+00	3.252800E+00
3.049820E+00	3.264030E+00	3.157760E+00
3.569410E+00	1.990950E+00	3.044370E+00
3.529990E+00	1.920560E+00	3.099870E+00
3.500110E+00	1.874730E+00	3.053760E+00
3.086970E+00	3.257540E+00	3.227250E+00
3.141680E+00	3.208000E+00	3.213060E+00
3.629710E+00	2.109090E+00	3.039750E+00
3.591940E+00	2.039520E+00	3.102850E+00
3.215690E+00	3.170960E+00	3.182260E+00
3.293180E+00	3.140040E+00	3.175830E+00
3.357110E+00	3.117630E+00	3.163600E+00
3.685540E+00	2.452140E+00	3.054660E+00
3.684200E+00	2.369850E+00	3.107960E+00
3.672430E+00	2.302400E+00	3.091170E+00
3.664590E+00	2.223060E+00	3.067040E+00
3.659700E+00	2.171790E+00	3.018820E+00
3.419170E+00	3.100040E+00	3.152380E+00
3.487020E+00	3.078810E+00	3.203860E+00
3.702010E+00	2.692650E+00	3.082100E+00
3.686390E+00	2.603180E+00	3.118480E+00
3.699990E+00	2.669450E+00	3.148790E+00
3.686370E+00	2.536210E+00	3.054570E+00
3.558570E+00	3.055480E+00	3.180970E+00
3.620020E+00	3.021650E+00	3.121380E+00
3.670930E+00	2.982870E+00	3.168280E+00
3.695900E+00	2.947930E+00	3.102350E+00
3.714150E+00	2.856650E+00	3.116350E+00
3.710420E+00	2.763010E+00	3.137510E+00
3.706630E+00	2.707150E+00	3.132100E+00
3.703050E+00	2.946390E+00	3.178210E+00
3.713640E+00	2.911870E+00	3.112520E+00
1.419180E+00	2.423290E+00	3.027910E+00
1.440900E+00	2.486820E+00	3.053160E+00
1.439770E+00	2.451250E+00	2.973090E+00
1.397280E+00	2.322610E+00	2.912340E+00
1.392580E+00	2.343120E+00	2.998430E+00
1.358460E+00	2.222760E+00	2.875690E+00
1.343970E+00	2.222690E+00	2.951080E+00
1.312730E+00	2.095920E+00	2.885600E+00
1.284580E+00	1.944680E+00	2.879190E+00
1.298300E+00	1.818340E+00	2.874270E+00
1.375590E+00	1.737720E+00	2.821950E+00
1.303820E+00	1.687940E+00	2.933070E+00
1.433130E+00	1.642850E+00	2.832900E+00
1.367580E+00	1.647740E+00	2.891430E+00
1.488920E+00	1.562290E+00	2.858560E+00
1.413130E+00	1.580260E+00	2.911920E+00
1.520640E+00	1.513040E+00	2.885680E+00
1.468300E+00	1.513710E+00	2.937380E+00
1.541920E+00	1.474020E+00	2.936800E+00
1.628510E+00	2.890100E+00	3.118460E+00
1.585560E+00	2.813790E+00	3.096120E+00
1.541440E+00	2.732880E+00	3.083930E+00
1.493320E+00	2.587730E+00	3.041330E+00
1.666830E+00	1.449510E+00	2.933150E+00
1.792010E+00	1.431110E+00	2.947020E+00
1.711810E+00	3.008200E+00	3.146910E+00
1.663170E+00	2.950680E+00	3.139130E+00
1.910470E+00	1.433210E+00	2.940060E+00
2.029370E+00	1.435000E+00	2.932270E+00
2.010050E+00	1.424860E+00	2.990410E+00
2.100040E+00	1.416310E+00	3.020160E+00
1.779830E+00	3.074230E+00	3.193730E+00
1.825840E+00	3.109500E+00	3.212970E+00
1.825190E+00	3.107270E+00	3.159590E+00
2.265320E+00	1.412750E+00	2.972250E+00
2.207750E+00	1.416770E+00	2.997990E+00
2.293720E+00	1.390730E+00	3.046730E+00
1.892100E+00	3.142880E+00	3.207820E+00
2.394670E+00	1.361910E+00	3.071740E+00
2.474530E+00	1.331850E+00	3.130410E+00
1.972760E+00	3.182640E+00	3.142030E+00
2.538270E+00	1.317720E+00	3.105750E+00
2.038100E+00	3.222530E+00	3.188040E+00
2.085550E+00	3.248740E+00	3.213080E+00
2.086220E+00	3.246870E+00	3.146720E+00
2.607040E+00	1.297380E+00	3.083970E+00
2.673910E+00	1.256530E+00	3.152360E+00
2.159000E+00	3.274600E+00	3.207820E+00
2.736240E+00	1.249220E+00	3.105100E+00
2.261470E+00	3.303030E+00	3.242850E+00
2.335420E+00	3.324530E+00	3.276600E+00
2.299510E+00	3.314450E+00	3.203090E+00
2.833950E+00	1.246740E+00	3.095720E+00
2.363040E+00	3.328000E+00	3.189980E+00
2.408560E+00	3.342750E+00	3.294480E+00
2.950940E+00	1.260280E+00	3.095600E+00
2.914880E+00	1.227840E+00	3.165320E+00
2.982330E+00	1.242410E+00	3.184930E+00
2.482320E+00	3.354260E+00	3.254260E+00
3.044300E+00	1.309360E+00	3.150610E+00
2.593150E+00	3.361310E+00	3.258220E+00
3.139590E+00	1.374790E+00	3.146660E+00
2.658190E+00	3.368490E+00	3.293490E+00
2.660090E+00	3.366120E+00	3.238430E+00
3.201770E+00	1.440940E+00	3.122100E+00
2.700370E+00	3.369760E+00	3.306510E+00
2.750370E+00	3.363320E+00	3.266450E+00
3.297380E+00	1.556900E+00	3.185870E+00
3.255740E+00	1.479950E+00	3.175900E+00
2.852370E+00	3.343880E+00	3.285430E+00
3.370570E+00	1.620480E+00	3.129790E+00
2.933210E+00	3.323410E+00	3.296780E+00
3.450920E+00	1.770130E+00	3.147810E+00
3.419680E+00	1.689280E+00	3.168820E+00
3.452450E+00	1.738500E+00	3.211840E+00
2.995620E+00	3.299150E+00	3.286240E+00
3.050860E+00	3.269490E+00	3.355290E+00
3.559460E+00	1.977260E+00	3.154730E+00
3.538610E+00	1.906890E+00	3.205900E+00
3.507860E+00	1.825550E+00	3.160480E+00
3.482730E+00	1.770950E+00	3.196990E+00
3.101120E+00	3.239520E+00	3.302870E+00
3.157730E+00	3.183190E+00	3.346540E+00
3.623760E+00	2.092290E+00	3.180700E+00
3.637630E+00	2.152310E+00	3.097610E+00
3.650800E+00	2.169430E+00	3.159130E+00
3.586380E+00	2.022150E+00	3.195450E+00
3.236720E+00	3.156230E+00	3.303420E+00
3.319520E+00	3.127760E+00	3.284490E+00
3.372880E+00	3.121200E+00	3.227940E+00
3.698590E+00	2.398070E+00	3.172880E+00
3.690020E+00	2.316290E+00	3.214710E+00
3.699170E+00	2.368150E+00	3.229710E+00
3.675520E+00	2.231630E+00	3.181710E+00
3.391440E+00	3.111390E+00	3.324650E+00
3.436530E+00	3.103020E+00	3.319160E+00
3.442930E+00	3.100610E+00	3.268130E+00
3.689020E+00	2.641460E+00	3.253390E+00
3.706700E+00	2.701900E+00	3.176690E+00
3.703400E+00	2.717550E+00	3.231010E+00
3.689620E+00	2.554800E+00	3.252920E+00
3.701170E+00	2.481940E+00	3.191600E+00
3.699950E+00	2.403740E+00	3.240320E+00
3.460350E+00	3.091400E+00	3.320740E+00
3.515550E+00	3.062180E+00	3.329580E+00
3.626850E+00	3.007750E+00	3.265980E+00
3.666450E+00	2.984880E+00	3.241180E+00
3.692460E+00	2.842440E+00	3.266510E+00
3.711940E+00	2.902900E+00	3.187010E+00
3.691320E+00	2.927480E+00	3.255520E+00
3.696840E+00	2.761660E+00	3.267900E+00
3.685090E+00	2.966350E+00	3.229370E+00
1.426460E+00	2.486050E+00	3.226280E+00
1.459060E+00	2.538920E+00	3.210810E+00
1.426400E+00	2.479170E+00	3.170980E+00
1.398970E+00	2.404050E+00	3.094590E+00
1.383860E+00	2.397000E+00	3.192220E+00
1.331550E+00	2.249890E+00	3.044450E+00
1.324090E+00	2.273490E+00	3.142760E+00
1.281430E+00	2.113970E+00	2.997840E+00
1.262270E+00	2.143800E+00	3.094210E+00
1.256310E+00	1.979340E+00	2.968680E+00
1.230330E+00	2.009910E+00	3.060460E+00
1.240280E+00	1.855700E+00	2.959550E+00
1.202210E+00	1.887740E+00	3.040640E+00
1.249420E+00	1.743700E+00	2.975410E+00
1.200210E+00	1.773260E+00	3.041390E+00
1.257030E+00	1.679260E+00	2.997810E+00
1.208820E+00	1.662910E+00	3.070450E+00
1.268030E+00	1.619430E+00	3.024910E+00
1.502160E+00	2.618440E+00	3.232060E+00
1.542680E+00	2.716550E+00	3.255420E+00
1.523370E+00	2.673870E+00	3.162180E+00
1.464420E+00	2.544160E+00	3.136950E+00
1.337970E+00	1.599740E+00	2.966880E+00
1.391870E+00	1.527190E+00	3.000230E+00
1.461680E+00	1.448400E+00	3.055150E+00
1.565900E+00	1.433450E+00	3.012010E+00
1.542380E+00	1.410060E+00	3.076290E+00
1.634510E+00	1.404550E+00	3.081660E+00
1.645530E+00	2.898380E+00	3.274720E+00
1.673600E+00	2.965440E+00	3.303400E+00
1.666100E+00	2.936290E+00	3.209600E+00
1.598240E+00	2.810640E+00	3.213270E+00
1.833550E+00	1.417800E+00	3.000060E+00
1.761500E+00	1.412670E+00	3.033720E+00
1.873680E+00	1.399490E+00	3.083990E+00
1.709870E+00	3.026970E+00	3.328830E+00
1.742960E+00	3.061760E+00	3.318040E+00
1.727730E+00	3.027380E+00	3.258270E+00
1.997190E+00	1.409430E+00	3.059690E+00
2.087960E+00	1.393340E+00	3.126900E+00
1.803340E+00	3.108310E+00	3.300460E+00
2.217790E+00	1.382560E+00	3.150860E+00
2.335260E+00	1.354980E+00	3.155960E+00
2.304440E+00	1.351830E+00	3.209720E+00
2.362260E+00	1.327580E+00	3.253010E+00
1.891220E+00	3.160800E+00	3.323140E+00
1.952320E+00	3.194760E+00	3.344590E+00
1.932870E+00	3.170490E+00	3.283670E+00
2.437770E+00	1.323330E+00	3.216140E+00
1.983480E+00	3.192700E+00	3.261080E+00
1.998040E+00	3.220030E+00	3.340620E+00
2.529610E+00	1.296850E+00	3.213140E+00
2.065820E+00	3.252980E+00	3.318080E+00
2.600960E+00	1.273590E+00	3.185160E+00
2.668420E+00	1.228420E+00	3.243320E+00
2.165690E+00	3.292330E+00	3.348050E+00
2.238680E+00	3.315760E+00	3.388690E+00
2.224170E+00	3.297410E+00	3.306990E+00
2.762000E+00	1.202730E+00	3.219060E+00
2.305240E+00	3.324930E+00	3.362230E+00
2.861380E+00	1.203720E+00	3.210510E+00
2.837410E+00	1.165070E+00	3.269590E+00
2.883960E+00	1.169990E+00	3.265150E+00
2.399320E+00	3.349910E+00	3.379550E+00
2.945210E+00	1.186130E+00	3.249020E+00
2.489710E+00	3.363020E+00	3.382090E+00
3.055440E+00	1.236000E+00	3.273060E+00
2.585460E+00	3.366820E+00	3.380660E+00
3.145200E+00	1.321720E+00	3.251010E+00
2.686470E+00	3.374910E+00	3.378850E+00
3.239400E+00	1.416000E+00	3.240240E+00
2.752220E+00	3.388310E+00	3.420470E+00
2.752600E+00	3.371450E+00	3.367210E+00
3.288030E+00	1.482290E+00	3.232330E+00
3.309150E+00	1.453660E+00	3.274460E+00
2.791360E+00	3.388450E+00	3.437450E+00
2.832030E+00	3.362700E+00	3.400840E+00
3.423150E+00	1.581290E+00	3.265880E+00
3.339420E+00	1.505560E+00	3.276470E+00
2.918010E+00	3.332180E+00	3.404820E+00
3.460430E+00	1.674000E+00	3.258690E+00
3.489850E+00	1.615830E+00	3.303600E+00
2.989000E+00	3.296930E+00	3.388850E+00
3.049950E+00	3.279790E+00	3.469100E+00
3.571300E+00	1.969940E+00	3.259900E+00
3.556660E+00	1.902450E+00	3.282950E+00
3.537860E+00	1.836860E+00	3.270930E+00
3.513270E+00	1.746160E+00	3.269830E+00
3.500140E+00	1.664230E+00	3.321340E+00
3.118510E+00	3.219270E+00	3.433350E+00
3.164570E+00	3.181220E+00	3.414030E+00
3.649790E+00	2.159360E+00	3.254270E+00
3.618200E+00	2.087860E+00	3.311290E+00
3.600360E+00	2.034570E+00	3.265160E+00
3.198600E+00	3.163180E+00	3.398900E+00
3.252600E+00	3.149850E+00	3.453360E+00
3.318070E+00	3.121030E+00	3.382680E+00
3.336580E+00	3.129060E+00	3.488810E+00
3.691020E+00	2.359960E+00	3.291710E+00
3.680390E+00	2.298050E+00	3.346120E+00
3.668120E+00	2.233150E+00	3.299500E+00
3.399990E+00	3.112100E+00	3.423570E+00
3.446720E+00	3.093740E+00	3.363340E+00
3.479880E+00	3.093600E+00	3.459590E+00
3.688670E+00	2.709060E+00	3.331440E+00
3.683240E+00	2.643230E+00	3.406030E+00
3.683340E+00	2.565750E+00	3.366730E+00
3.691430E+00	2.491560E+00	3.335300E+00
3.693520E+00	2.420070E+00	3.315070E+00
3.560140E+00	3.071700E+00	3.458100E+00
3.609260E+00	3.016270E+00	3.418040E+00
3.663890E+00	2.926750E+00	3.367510E+00
3.668740E+00	2.964510E+00	3.277810E+00
3.679230E+00	2.842720E+00	3.401980E+00
3.685290E+00	2.777180E+00	3.370650E+00
1.263180E+00	2.260580E+00	3.328130E+00
1.297490E+00	2.305620E+00	3.326970E+00
1.275590E+00	2.268290E+00	3.301330E+00
1.249870E+00	2.224870E+00	3.305090E+00
1.351680E+00	2.383580E+00	3.315930E+00
1.405610E+00	2.487260E+00	3.348680E+00
1.393300E+00	2.437040E+00	3.270610E+00
1.311480E+00	2.287250E+00	3.253170E+00
1.253910E+00	2.163830E+00	3.186300E+00
1.238470E+00	2.170940E+00	3.256490E+00
1.215640E+00	2.036100E+00	3.148800E+00
1.203900E+00	2.062740E+00	3.231450E+00
1.178290E+00	1.915140E+00	3.124880E+00
1.164720E+00	1.940380E+00	3.207240E+00
1.161870E+00	1.798410E+00	3.117150E+00
1.135430E+00	1.823360E+00	3.196320E+00
1.166780E+00	1.703380E+00	3.120150E+00
1.126740E+00	1.699210E+00	3.213060E+00
1.173070E+00	1.652570E+00	3.129600E+00
1.151470E+00	1.645450E+00	3.177560E+00
1.175300E+00	1.603820E+00	3.167950E+00
1.459190E+00	2.555540E+00	3.289440E+00
1.311260E+00	1.543430E+00	3.058280E+00
1.233670E+00	1.549140E+00	3.144490E+00
1.363640E+00	1.480840E+00	3.090200E+00
1.301870E+00	1.492240E+00	3.138010E+00
1.392520E+00	1.444150E+00	3.123490E+00
1.345380E+00	1.446630E+00	3.175570E+00
1.416420E+00	1.417860E+00	3.180130E+00
1.551910E+00	2.751040E+00	3.371970E+00
1.581170E+00	2.795390E+00	3.392680E+00
1.568640E+00	2.778340E+00	3.325190E+00
1.519930E+00	2.686810E+00	3.330550E+00
1.530000E+00	1.391080E+00	3.178720E+00
1.660460E+00	1.390610E+00	3.201010E+00
1.661760E+00	2.962860E+00	3.421940E+00
1.698180E+00	3.015500E+00	3.451930E+00
1.679750E+00	2.993910E+00	3.376840E+00
1.629730E+00	2.888690E+00	3.364630E+00
1.766590E+00	1.391250E+00	3.170400E+00
1.887360E+00	1.389250E+00	3.221310E+00
1.738440E+00	3.067550E+00	3.385850E+00
2.006600E+00	1.391130E+00	3.192600E+00
2.119190E+00	1.382520E+00	3.213880E+00
2.085050E+00	1.371070E+00	3.287690E+00
2.194940E+00	1.354790E+00	3.308980E+00
1.804850E+00	3.130300E+00	3.426460E+00
1.865110E+00	3.167960E+00	3.462190E+00
1.852670E+00	3.156460E+00	3.386010E+00
2.303030E+00	1.337550E+00	3.284200E+00
2.362300E+00	1.310480E+00	3.308390E+00
1.912760E+00	3.188020E+00	3.418870E+00
2.426480E+00	1.286130E+00	3.351400E+00
1.994780E+00	3.234720E+00	3.441550E+00
2.521000E+00	1.265760E+00	3.326220E+00
2.074360E+00	3.280820E+00	3.457230E+00
2.136640E+00	3.309360E+00	3.496500E+00
2.125130E+00	3.295240E+00	3.415200E+00
2.602110E+00	1.236750E+00	3.291370E+00
2.701330E+00	1.164800E+00	3.347490E+00
2.207330E+00	3.321850E+00	3.468220E+00
2.790940E+00	1.137920E+00	3.321010E+00
2.759310E+00	1.120610E+00	3.370690E+00
2.801680E+00	1.102800E+00	3.385450E+00
2.302890E+00	3.342830E+00	3.473890E+00
2.889470E+00	1.124320E+00	3.344160E+00
2.393210E+00	3.364950E+00	3.480010E+00
3.009440E+00	1.153220E+00	3.330830E+00
2.978800E+00	1.101620E+00	3.390870E+00
3.037720E+00	1.133980E+00	3.398370E+00
2.490090E+00	3.385220E+00	3.491390E+00
3.062260E+00	1.190570E+00	3.330220E+00
3.066620E+00	1.170340E+00	3.370220E+00
2.584340E+00	3.389530E+00	3.501280E+00
3.153130E+00	1.261210E+00	3.328100E+00
3.109150E+00	1.207090E+00	3.356640E+00
2.676970E+00	3.401070E+00	3.503000E+00
3.234510E+00	1.335870E+00	3.366480E+00
2.772580E+00	3.407330E+00	3.506030E+00
3.345070E+00	1.435400E+00	3.349720E+00
2.837760E+00	3.406480E+00	3.562720E+00
2.837640E+00	3.394760E+00	3.499710E+00
3.392730E+00	1.507390E+00	3.332280E+00
3.408190E+00	1.483280E+00	3.381280E+00
2.867650E+00	3.398410E+00	3.555330E+00
2.908560E+00	3.368970E+00	3.540490E+00
3.520970E+00	1.584670E+00	3.380060E+00
3.447610E+00	1.525800E+00	3.377780E+00
2.987050E+00	3.318280E+00	3.506600E+00
3.044160E+00	3.289080E+00	3.576410E+00
3.574950E+00	1.931970E+00	3.334230E+00
3.569590E+00	1.861930E+00	3.345730E+00
3.576350E+00	1.773760E+00	3.359520E+00
3.548670E+00	1.690360E+00	3.384220E+00
3.601990E+00	1.725570E+00	3.420050E+00
3.096120E+00	3.250060E+00	3.551800E+00
3.148270E+00	3.203570E+00	3.540290E+00
3.183450E+00	3.178790E+00	3.470600E+00
3.211730E+00	3.171830E+00	3.574460E+00
3.650770E+00	2.157740E+00	3.378960E+00
3.637750E+00	2.080200E+00	3.396450E+00
3.604940E+00	2.003420E+00	3.366770E+00
3.608870E+00	1.902660E+00	3.409910E+00
3.602790E+00	1.813970E+00	3.422200E+00
3.608250E+00	1.760460E+00	3.420950E+00
3.282780E+00	3.143050E+00	3.552250E+00
3.344060E+00	3.133890E+00	3.591190E+00
3.698240E+00	2.363050E+00	3.394250E+00
3.696400E+00	2.291830E+00	3.461130E+00
3.681350E+00	2.234900E+00	3.400900E+00
3.413700E+00	3.124080E+00	3.527360E+00
3.479570E+00	3.110700E+00	3.580430E+00
3.689590E+00	2.724480E+00	3.453230E+00
3.680170E+00	2.655010E+00	3.537060E+00
3.689190E+00	2.576980E+00	3.491460E+00
3.705300E+00	2.506200E+00	3.450420E+00
3.706760E+00	2.434580E+00	3.422450E+00
3.543510E+00	3.094230E+00	3.537610E+00
3.607690E+00	3.047450E+00	3.562620E+00
3.652730E+00	2.961680E+00	3.520890E+00
3.673880E+00	2.877120E+00	3.501990E+00
3.682220E+00	2.799190E+00	3.484620E+00
1.358060E+00	2.443560E+00	3.490540E+00
1.410040E+00	2.517010E+00	3.504650E+00
1.368090E+00	2.448670E+00	3.453140E+00
1.344230E+00	2.395090E+00	3.387450E+00
1.323910E+00	2.373110E+00	3.460630E+00
1.253450E+00	2.245780E+00	3.386080E+00
1.199640E+00	2.111600E+00	3.315960E+00
1.185050E+00	2.105340E+00	3.393540E+00
1.155160E+00	1.972060E+00	3.288780E+00
1.147190E+00	1.997390E+00	3.367880E+00
1.115980E+00	1.852350E+00	3.275470E+00
1.099760E+00	1.880070E+00	3.352270E+00
1.104080E+00	1.749830E+00	3.270480E+00
1.075510E+00	1.753950E+00	3.363210E+00
1.101450E+00	1.695020E+00	3.276720E+00
1.084320E+00	1.692890E+00	3.326240E+00
1.094630E+00	1.647030E+00	3.312080E+00
1.414350E+00	2.509160E+00	3.427800E+00
1.467550E+00	2.591380E+00	3.473100E+00
1.131960E+00	1.585950E+00	3.276840E+00
1.179890E+00	1.552030E+00	3.227210E+00
1.168380E+00	1.533070E+00	3.283160E+00
1.208760E+00	1.505340E+00	3.265830E+00
1.510440E+00	2.669930E+00	3.474000E+00
1.552590E+00	2.753800E+00	3.511040E+00
1.542520E+00	2.731480E+00	3.422950E+00
1.481080E+00	2.607840E+00	3.397880E+00
1.277380E+00	1.469900E+00	3.228360E+00
1.348670E+00	1.411190E+00	3.300390E+00
1.443290E+00	1.394610E+00	3.257260E+00
1.428620E+00	1.383060E+00	3.315990E+00
1.501300E+00	1.371180E+00	3.308650E+00
1.642450E+00	2.925760E+00	3.576680E+00
1.669980E+00	2.982670E+00	3.570140E+00
1.657470E+00	2.934150E+00	3.491400E+00
1.603160E+00	2.823260E+00	3.458090E+00
1.612120E+00	2.846900E+00	3.546720E+00
1.725890E+00	1.383450E+00	3.265890E+00
1.636170E+00	1.373530E+00	3.303350E+00
1.731830E+00	1.368270E+00	3.328040E+00
1.699850E+00	3.036250E+00	3.618120E+00
1.746430E+00	3.089070E+00	3.593630E+00
1.705890E+00	3.025670E+00	3.535820E+00
1.813280E+00	1.370570E+00	3.308570E+00
1.760830E+00	3.089350E+00	3.499630E+00
1.792370E+00	3.134630E+00	3.580670E+00
1.982320E+00	1.361920E+00	3.341070E+00
2.112610E+00	1.344750E+00	3.371290E+00
2.204930E+00	1.318460E+00	3.439540E+00
1.831640E+00	3.153140E+00	3.524980E+00
2.305430E+00	1.306310E+00	3.404530E+00
2.356620E+00	1.300010E+00	3.351550E+00
1.923770E+00	3.202420E+00	3.550890E+00
2.384150E+00	1.276950E+00	3.417370E+00
2.450810E+00	1.248870E+00	3.481010E+00
2.006140E+00	3.255050E+00	3.572500E+00
2.054580E+00	3.293090E+00	3.594890E+00
2.045840E+00	3.272370E+00	3.524190E+00
2.520230E+00	1.227300E+00	3.445470E+00
2.098460E+00	3.305110E+00	3.552890E+00
2.600420E+00	1.188190E+00	3.404230E+00
2.674880E+00	1.130160E+00	3.475120E+00
2.192390E+00	3.338610E+00	3.598840E+00
2.750270E+00	1.102370E+00	3.431030E+00
2.832610E+00	1.068200E+00	3.471370E+00
2.292550E+00	3.354400E+00	3.574430E+00
2.925290E+00	1.074950E+00	3.445160E+00
2.893180E+00	1.051800E+00	3.495030E+00
2.947780E+00	1.043480E+00	3.523010E+00
2.386810E+00	3.379030E+00	3.583190E+00
3.018840E+00	1.090620E+00	3.471880E+00
2.487040E+00	3.395520E+00	3.600940E+00
3.111790E+00	1.166970E+00	3.446200E+00
2.582770E+00	3.403420E+00	3.617790E+00
3.181990E+00	1.251190E+00	3.409180E+00
3.199800E+00	1.228040E+00	3.491590E+00
2.669520E+00	3.413880E+00	3.624690E+00
3.223200E+00	1.296140E+00	3.421950E+00
3.223470E+00	1.276720E+00	3.457710E+00
2.752010E+00	3.415820E+00	3.626650E+00
3.342970E+00	1.362950E+00	3.484150E+00
3.254020E+00	1.314290E+00	3.449690E+00
2.822540E+00	3.411520E+00	3.632000E+00
3.439920E+00	1.467890E+00	3.457480E+00
2.874730E+00	3.396510E+00	3.618890E+00
2.926190E+00	3.370000E+00	3.687410E+00
3.496080E+00	1.525040E+00	3.443410E+00
3.506050E+00	1.503850E+00	3.489710E+00
2.998130E+00	3.312750E+00	3.651740E+00
3.046570E+00	3.285690E+00	3.639390E+00
3.603190E+00	1.682380E+00	3.454230E+00
3.581350E+00	1.620090E+00	3.465580E+00
3.561960E+00	1.537900E+00	3.497720E+00
3.076390E+00	3.263470E+00	3.625620E+00
3.128130E+00	3.215000E+00	3.653690E+00
3.204620E+00	3.181180E+00	3.694690E+00
3.658950E+00	2.111400E+00	3.458660E+00
3.653150E+00	2.040170E+00	3.462510E+00
3.645620E+00	1.952930E+00	3.480850E+00
3.647460E+00	1.845210E+00	3.515030E+00
3.658870E+00	1.912170E+00	3.532630E+00
3.633800E+00	1.732560E+00	3.489100E+00
3.622330E+00	1.653720E+00	3.510540E+00
3.272550E+00	3.150200E+00	3.645440E+00
3.341290E+00	3.150450E+00	3.690380E+00
3.703550E+00	2.378750E+00	3.523700E+00
3.694740E+00	2.292300E+00	3.589480E+00
3.684280E+00	2.189900E+00	3.515100E+00
3.664360E+00	2.084540E+00	3.539200E+00
3.669250E+00	2.004900E+00	3.539700E+00
3.664120E+00	1.948580E+00	3.547520E+00
3.412730E+00	3.130980E+00	3.636020E+00
3.478570E+00	3.128150E+00	3.677240E+00
3.676790E+00	2.743360E+00	3.591790E+00
3.678500E+00	2.665270E+00	3.662490E+00
3.681940E+00	2.587190E+00	3.613200E+00
3.700150E+00	2.509030E+00	3.574420E+00
3.705960E+00	2.451640E+00	3.514610E+00
3.554990E+00	3.108150E+00	3.646430E+00
3.614600E+00	3.072910E+00	3.673950E+00
3.634040E+00	3.032670E+00	3.636000E+00
3.654760E+00	2.986140E+00	3.630150E+00
3.669950E+00	2.898790E+00	3.649380E+00
3.674710E+00	2.959940E+00	3.675860E+00
3.671060E+00	2.821100E+00	3.579930E+00
3.647800E+00	3.030470E+00	3.690470E+00
3.669430E+00	2.992090E+00	3.693160E+00
1.350910E+00	2.505090E+00	3.666980E+00
1.393350E+00	2.555770E+00	3.649910E+00
1.354990E+00	2.501650E+00	3.616980E+00
1.337380E+00	2.431480E+00	3.549030E+00
1.308420E+00	2.435090E+00	3.637670E+00
1.268950E+00	2.284180E+00	3.502570E+00
1.267890E+00	2.323770E+00	3.596800E+00
1.197690E+00	2.153250E+00	3.466850E+00
1.203960E+00	2.198180E+00	3.558070E+00
1.149080E+00	2.025060E+00	3.445770E+00
1.154680E+00	2.067020E+00	3.527910E+00
1.097970E+00	1.908280E+00	3.429020E+00
1.107230E+00	1.944840E+00	3.509600E+00
1.067580E+00	1.806940E+00	3.418160E+00
1.060680E+00	1.821870E+00	3.511010E+00
1.061030E+00	1.751580E+00	3.421370E+00
1.056990E+00	1.755520E+00	3.466210E+00
1.057750E+00	1.703500E+00	3.454130E+00
1.410150E+00	2.552620E+00	3.588380E+00
1.457620E+00	2.648510E+00	3.662280E+00
1.067740E+00	1.629560E+00	3.424060E+00
1.092300E+00	1.592840E+00	3.367800E+00
1.088590E+00	1.574410E+00	3.425510E+00
1.114620E+00	1.543400E+00	3.404310E+00
1.486750E+00	2.657830E+00	3.555110E+00
1.506720E+00	2.728010E+00	3.629000E+00
1.168510E+00	1.500380E+00	3.361100E+00
1.245850E+00	1.442210E+00	3.346120E+00
1.208450E+00	1.436630E+00	3.463210E+00
1.291630E+00	1.405790E+00	3.374460E+00
1.265800E+00	1.404170E+00	3.425560E+00
1.330410E+00	1.383880E+00	3.422890E+00
1.537400E+00	2.769760E+00	3.643710E+00
1.567800E+00	2.807170E+00	3.661290E+00
1.552180E+00	2.781590E+00	3.597830E+00
1.434770E+00	1.363260E+00	3.395750E+00
1.569930E+00	1.345200E+00	3.403970E+00
1.510600E+00	1.328960E+00	3.510560E+00
1.631700E+00	1.326450E+00	3.493500E+00
1.658140E+00	2.974130E+00	3.643500E+00
1.614150E+00	2.879220E+00	3.644410E+00
1.743610E+00	1.343100E+00	3.422150E+00
1.741340E+00	3.088730E+00	3.680510E+00
1.701120E+00	3.030180E+00	3.707670E+00
1.872950E+00	1.345620E+00	3.398910E+00
1.880230E+00	1.326990E+00	3.474280E+00
1.965760E+00	1.333920E+00	3.449420E+00
1.789020E+00	3.141040E+00	3.664280E+00
2.092870E+00	1.321850E+00	3.478660E+00
2.211980E+00	1.284040E+00	3.547360E+00
1.847560E+00	3.180790E+00	3.630230E+00
2.297840E+00	1.277850E+00	3.526570E+00
1.922910E+00	3.231260E+00	3.698020E+00
1.982420E+00	3.270560E+00	3.712340E+00
1.971380E+00	3.252350E+00	3.642060E+00
2.379600E+00	1.259260E+00	3.506240E+00
2.453230E+00	1.211150E+00	3.592160E+00
2.030170E+00	3.295050E+00	3.674280E+00
2.523050E+00	1.186430E+00	3.561000E+00
2.105040E+00	3.327570E+00	3.653570E+00
2.594520E+00	1.154100E+00	3.521330E+00
2.665990E+00	1.094340E+00	3.588840E+00
2.185190E+00	3.371070E+00	3.725220E+00
2.267160E+00	3.398920E+00	3.737050E+00
2.229150E+00	3.373170E+00	3.676090E+00
2.741990E+00	1.070580E+00	3.535680E+00
2.806470E+00	1.029040E+00	3.594360E+00
2.281710E+00	3.378950E+00	3.662270E+00
2.340770E+00	3.416300E+00	3.737880E+00
2.880200E+00	1.033430E+00	3.556920E+00
2.949860E+00	1.017700E+00	3.617530E+00
2.369760E+00	3.402890E+00	3.674410E+00
2.387660E+00	3.430000E+00	3.737910E+00
3.023890E+00	1.057040E+00	3.580760E+00
2.426700E+00	3.438940E+00	3.743450E+00
2.474860E+00	3.429090E+00	3.709090E+00
3.099850E+00	1.117220E+00	3.551010E+00
2.578260E+00	3.434290E+00	3.730760E+00
3.170960E+00	1.167970E+00	3.537730E+00
2.666590E+00	3.446700E+00	3.739740E+00
3.232000E+00	1.241210E+00	3.594360E+00
3.258390E+00	1.292060E+00	3.512110E+00
3.316890E+00	1.319330E+00	3.592430E+00
2.743760E+00	3.452620E+00	3.736690E+00
3.400360E+00	1.365080E+00	3.596550E+00
2.810780E+00	3.440190E+00	3.734760E+00
3.459100E+00	1.417630E+00	3.564710E+00
2.872010E+00	3.417060E+00	3.723370E+00
2.924860E+00	3.410050E+00	3.801040E+00
3.512310E+00	1.489880E+00	3.546200E+00
2.974080E+00	3.358640E+00	3.759360E+00
3.038030E+00	3.321030E+00	3.776380E+00
3.063450E+00	3.275540E+00	3.686350E+00
3.095820E+00	3.261070E+00	3.744840E+00
3.618120E+00	1.588740E+00	3.553550E+00
3.590630E+00	1.524370E+00	3.601060E+00
3.153490E+00	3.224350E+00	3.757690E+00
3.204230E+00	3.206240E+00	3.762100E+00
3.677260E+00	1.894480E+00	3.594000E+00
3.679520E+00	1.817350E+00	3.611740E+00
3.662360E+00	1.747410E+00	3.595750E+00
3.645920E+00	1.660640E+00	3.583050E+00
3.265760E+00	3.183350E+00	3.749540E+00
3.337950E+00	3.177810E+00	3.758410E+00
3.712180E+00	2.386170E+00	3.681160E+00
3.705290E+00	2.438450E+00	3.593090E+00
3.711280E+00	2.471710E+00	3.660950E+00
3.710660E+00	2.289410E+00	3.694570E+00
3.702690E+00	2.213430E+00	3.656170E+00
3.688370E+00	2.117480E+00	3.632060E+00
3.690070E+00	2.025600E+00	3.619250E+00
3.679350E+00	1.963530E+00	3.597380E+00
3.414500E+00	3.165410E+00	3.748910E+00
3.539180E+00	3.155380E+00	3.768600E+00
3.673030E+00	2.752470E+00	3.752570E+00
3.670490E+00	2.806490E+00	3.662530E+00
3.669600E+00	2.838560E+00	3.738560E+00
3.675760E+00	2.665130E+00	3.762340E+00
3.684530E+00	2.602770E+00	3.719230E+00
3.703950E+00	2.537120E+00	3.684090E+00
3.590380E+00	3.149030E+00	3.772940E+00
3.595420E+00	3.125750E+00	3.736030E+00
3.672930E+00	2.970510E+00	3.747560E+00
3.667730E+00	2.906050E+00	3.792530E+00
3.608250E+00	3.134730E+00	3.775930E+00
3.629780E+00	3.088760E+00	3.781750E+00
3.660860E+00	3.021130E+00	3.742180E+00
1.258540E+00	2.329530E+00	3.741860E+00
1.284200E+00	2.384410E+00	3.750680E+00
1.270310E+00	2.348330E+00	3.687620E+00
1.214940E+00	2.234360E+00	3.646370E+00
1.230170E+00	2.261770E+00	3.726380E+00
1.162170E+00	2.111300E+00	3.613800E+00
1.176850E+00	2.150030E+00	3.698200E+00
1.115740E+00	1.986050E+00	3.592940E+00
1.133360E+00	2.027890E+00	3.676480E+00
1.069990E+00	1.883970E+00	3.578220E+00
1.078420E+00	1.900440E+00	3.679910E+00
1.051970E+00	1.825010E+00	3.575960E+00
1.052860E+00	1.828860E+00	3.629730E+00
1.047080E+00	1.774260E+00	3.607340E+00
1.397180E+00	2.552060E+00	3.725750E+00
1.320910E+00	2.452090E+00	3.712560E+00
1.050300E+00	1.717050E+00	3.549120E+00
1.053330E+00	1.651700E+00	3.524360E+00
1.046360E+00	1.636790E+00	3.634940E+00
1.063790E+00	1.591830E+00	3.571610E+00
1.461010E+00	2.654050E+00	3.754490E+00
1.501030E+00	2.722070E+00	3.759270E+00
1.483260E+00	2.698100E+00	3.714950E+00
1.096240E+00	1.548450E+00	3.507190E+00
1.148780E+00	1.488650E+00	3.492580E+00
1.133910E+00	1.496420E+00	3.608650E+00
1.182710E+00	1.453450E+00	3.527040E+00
1.170550E+00	1.460200E+00	3.577900E+00
1.208870E+00	1.424090E+00	3.570660E+00
1.525160E+00	2.753490E+00	3.698120E+00
1.554100E+00	2.787170E+00	3.797590E+00
1.279650E+00	1.388900E+00	3.525180E+00
1.396110E+00	1.355240E+00	3.521260E+00
1.346310E+00	1.347010E+00	3.630940E+00
1.457930E+00	1.325300E+00	3.560310E+00
1.429640E+00	1.322360E+00	3.607010E+00
1.501070E+00	1.298170E+00	3.611460E+00
1.605940E+00	2.849310E+00	3.802430E+00
1.630480E+00	2.884160E+00	3.786520E+00
1.600360E+00	2.843710E+00	3.734510E+00
1.718180E+00	1.310100E+00	3.536650E+00
1.621300E+00	1.291280E+00	3.596610E+00
1.763130E+00	1.270140E+00	3.625080E+00
1.663810E+00	2.948480E+00	3.765320E+00
1.838560E+00	1.297510E+00	3.549980E+00
1.941250E+00	1.266630E+00	3.610930E+00
1.868970E+00	1.252700E+00	3.635460E+00
1.970650E+00	1.244650E+00	3.683610E+00
1.749330E+00	3.081080E+00	3.771550E+00
1.711860E+00	3.030390E+00	3.785070E+00
1.993190E+00	1.299230E+00	3.551200E+00
2.036870E+00	1.254990E+00	3.643430E+00
1.786390E+00	3.129380E+00	3.748580E+00
2.155620E+00	1.241560E+00	3.642500E+00
1.854600E+00	3.188980E+00	3.768600E+00
2.285100E+00	1.236650E+00	3.638320E+00
1.976130E+00	3.269070E+00	3.783460E+00
1.925240E+00	3.237860E+00	3.796390E+00
2.374210E+00	1.215690E+00	3.616150E+00
2.455020E+00	1.177110E+00	3.703050E+00
2.022050E+00	3.299130E+00	3.761370E+00
2.525490E+00	1.146540E+00	3.671570E+00
2.096750E+00	3.345110E+00	3.786370E+00
2.593850E+00	1.112540E+00	3.633280E+00
2.666050E+00	1.065130E+00	3.701940E+00
2.250540E+00	3.405120E+00	3.824810E+00
2.179550E+00	3.384250E+00	3.826030E+00
2.735050E+00	1.039710E+00	3.648800E+00
2.803070E+00	9.985530E-01	3.703530E+00
2.330400E+00	3.427970E+00	3.825590E+00
2.874230E+00	1.006750E+00	3.657670E+00
2.952610E+00	9.895640E-01	3.720890E+00
2.415120E+00	3.450700E+00	3.816980E+00
3.026940E+00	1.030000E+00	3.686220E+00
2.485870E+00	3.467700E+00	3.862910E+00
2.484110E+00	3.459020E+00	3.803550E+00
3.099980E+00	1.090320E+00	3.655370E+00
2.519770E+00	3.468120E+00	3.858220E+00
2.567410E+00	3.461110E+00	3.855230E+00
3.176550E+00	1.145710E+00	3.624910E+00
2.660860E+00	3.467460E+00	3.854290E+00
3.294440E+00	1.293690E+00	3.691540E+00
3.233620E+00	1.209080E+00	3.706450E+00
2.746650E+00	3.473620E+00	3.856600E+00
3.388350E+00	1.350080E+00	3.681520E+00
2.798210E+00	3.465240E+00	3.819630E+00
3.462710E+00	1.411880E+00	3.666430E+00
2.860340E+00	3.449960E+00	3.845200E+00
2.923720E+00	3.421580E+00	3.917750E+00
3.517790E+00	1.480010E+00	3.641540E+00
2.982500E+00	3.376940E+00	3.858080E+00
3.051430E+00	3.346360E+00	3.891480E+00
3.106610E+00	3.283010E+00	3.823070E+00
3.637630E+00	1.584890E+00	3.653660E+00
3.598150E+00	1.518220E+00	3.698990E+00
3.124360E+00	3.299360E+00	3.907300E+00
3.176130E+00	3.278860E+00	3.906410E+00
3.196990E+00	3.246050E+00	3.833410E+00
3.703590E+00	1.842860E+00	3.671650E+00
3.692880E+00	1.762420E+00	3.689760E+00
3.710980E+00	1.811690E+00	3.729370E+00
3.673010E+00	1.668540E+00	3.682240E+00
3.234430E+00	3.268320E+00	3.910800E+00
3.305390E+00	3.251910E+00	3.932080E+00
3.323020E+00	3.214910E+00	3.841380E+00
3.707600E+00	2.487150E+00	3.771880E+00
3.705720E+00	2.404780E+00	3.835720E+00
3.709600E+00	2.316660E+00	3.790970E+00
3.708540E+00	2.229840E+00	3.767970E+00
3.705580E+00	2.138740E+00	3.742320E+00
3.706210E+00	2.041020E+00	3.721420E+00
3.702020E+00	1.929360E+00	3.692170E+00
3.712260E+00	1.855090E+00	3.723090E+00
3.377030E+00	3.232850E+00	3.919520E+00
3.434830E+00	3.220120E+00	3.974580E+00
3.451620E+00	3.189440E+00	3.872540E+00
3.657620E+00	2.835580E+00	3.844840E+00
3.652860E+00	2.768530E+00	3.914060E+00
3.664850E+00	2.692350E+00	3.857900E+00
3.671550E+00	2.612330E+00	3.828620E+00
3.695990E+00	2.558380E+00	3.768600E+00
3.506000E+00	3.190920E+00	3.958750E+00
3.566950E+00	3.152690E+00	3.895650E+00
3.597630E+00	3.143700E+00	3.807860E+00
3.612490E+00	3.124680E+00	3.848690E+00
3.649760E+00	2.980410E+00	3.893720E+00
3.654420E+00	3.026060E+00	3.807790E+00
3.633120E+00	3.063920E+00	3.874090E+00
3.653850E+00	2.900400E+00	3.896140E+00
3.627450E+00	3.100430E+00	3.852700E+00
1.241000E+00	2.330090E+00	3.881830E+00
1.269170E+00	2.395930E+00	3.866930E+00
1.252330E+00	2.323230E+00	3.802990E+00
1.192390E+00	2.196120E+00	3.781810E+00
1.207490E+00	2.247570E+00	3.864730E+00
1.149200E+00	2.077960E+00	3.758810E+00
1.164580E+00	2.140520E+00	3.848600E+00
1.110080E+00	1.971100E+00	3.744850E+00
1.130610E+00	2.027800E+00	3.830100E+00
1.081050E+00	1.909280E+00	3.747710E+00
1.093180E+00	1.933350E+00	3.816190E+00
1.066700E+00	1.861360E+00	3.782400E+00
1.304850E+00	2.462680E+00	3.901130E+00
1.360630E+00	2.528060E+00	3.882830E+00
1.326160E+00	2.461800E+00	3.809450E+00
1.056120E+00	1.774640E+00	3.736600E+00
1.046820E+00	1.698090E+00	3.671070E+00
1.055070E+00	1.703620E+00	3.748670E+00
1.047740E+00	1.649110E+00	3.695330E+00
1.054310E+00	1.661910E+00	3.752620E+00
1.056180E+00	1.616140E+00	3.736200E+00
1.408360E+00	2.590950E+00	3.919860E+00
1.449770E+00	2.657200E+00	3.905420E+00
1.420900E+00	2.591200E+00	3.833450E+00
1.096560E+00	1.538410E+00	3.627660E+00
1.079700E+00	1.563890E+00	3.716020E+00
1.119800E+00	1.511910E+00	3.661010E+00
1.112510E+00	1.522320E+00	3.701450E+00
1.140500E+00	1.489880E+00	3.705130E+00
1.485900E+00	2.710290E+00	3.845030E+00
1.188230E+00	1.430990E+00	3.685600E+00
1.254020E+00	1.378180E+00	3.643300E+00
1.235260E+00	1.384860E+00	3.704900E+00
1.304120E+00	1.352610E+00	3.678740E+00
1.277630E+00	1.360750E+00	3.723240E+00
1.344760E+00	1.334630E+00	3.727270E+00
1.554130E+00	2.796780E+00	3.902650E+00
1.600680E+00	2.859550E+00	3.908550E+00
1.590900E+00	2.838360E+00	3.851080E+00
1.451360E+00	1.290680E+00	3.721680E+00
1.559400E+00	1.260520E+00	3.690230E+00
1.533650E+00	1.252520E+00	3.753030E+00
1.599230E+00	1.242710E+00	3.768830E+00
1.631050E+00	2.897610E+00	3.854710E+00
1.695250E+00	1.253200E+00	3.722310E+00
1.674680E+00	2.982930E+00	3.901000E+00
1.714730E+00	3.043640E+00	3.900710E+00
1.700650E+00	3.017080E+00	3.839430E+00
1.859520E+00	1.235690E+00	3.727230E+00
2.001610E+00	1.227870E+00	3.767330E+00
1.738950E+00	3.069440E+00	3.849870E+00
2.104900E+00	1.221890E+00	3.732680E+00
1.798400E+00	3.144460E+00	3.867200E+00
2.168290E+00	1.218500E+00	3.711610E+00
2.192830E+00	1.209520E+00	3.749400E+00
1.867650E+00	3.212780E+00	3.893620E+00
1.916740E+00	3.254710E+00	3.920260E+00
1.905280E+00	3.233280E+00	3.851360E+00
2.265670E+00	1.205910E+00	3.756720E+00
2.201660E+00	1.218640E+00	3.716990E+00
1.962550E+00	3.276490E+00	3.877520E+00
2.371340E+00	1.184970E+00	3.731820E+00
2.457540E+00	1.145750E+00	3.817230E+00
2.029300E+00	3.315540E+00	3.849170E+00
2.527920E+00	1.118500E+00	3.785680E+00
2.098160E+00	3.368890E+00	3.930720E+00
2.167390E+00	3.408200E+00	3.960680E+00
2.151280E+00	3.383880E+00	3.883310E+00
2.596560E+00	1.087580E+00	3.747640E+00
2.671540E+00	1.040060E+00	3.819560E+00
2.226040E+00	3.418490E+00	3.925610E+00
2.738230E+00	1.010970E+00	3.765550E+00
2.806210E+00	9.773900E-01	3.802950E+00
2.313050E+00	3.441130E+00	3.927520E+00
2.875240E+00	9.784120E-01	3.761910E+00
2.955110E+00	9.660750E-01	3.826570E+00
2.392720E+00	3.461790E+00	3.926050E+00
3.031170E+00	1.003410E+00	3.791830E+00
2.468920E+00	3.474860E+00	3.928670E+00
3.104750E+00	1.064580E+00	3.761490E+00
2.529860E+00	3.473810E+00	3.920330E+00
2.589300E+00	3.484600E+00	3.995490E+00
3.179730E+00	1.122950E+00	3.729070E+00
2.655230E+00	3.481290E+00	3.968340E+00
3.288780E+00	1.271310E+00	3.792530E+00
3.239940E+00	1.183940E+00	3.807280E+00
2.726740E+00	3.483270E+00	3.960880E+00
3.373380E+00	1.333250E+00	3.775870E+00
2.788330E+00	3.476220E+00	3.960710E+00
2.813980E+00	3.465980E+00	3.901480E+00
2.862570E+00	3.468670E+00	3.994590E+00
3.458300E+00	1.416360E+00	3.774880E+00
2.929470E+00	3.443690E+00	4.000160E+00
3.525860E+00	1.476220E+00	3.731200E+00
2.990220E+00	3.405190E+00	3.979420E+00
3.085670E+00	3.369740E+00	3.996350E+00
3.644110E+00	1.586790E+00	3.786750E+00
3.589530E+00	1.513420E+00	3.761240E+00
3.140030E+00	3.365190E+00	4.030120E+00
3.167340E+00	3.313320E+00	3.970210E+00
3.705920E+00	1.767650E+00	3.764770E+00
3.695990E+00	1.689830E+00	3.772920E+00
3.691780E+00	1.646160E+00	3.814930E+00
3.195160E+00	3.360270E+00	4.043200E+00
3.257030E+00	3.346490E+00	4.062950E+00
3.255940E+00	3.300330E+00	3.993730E+00
3.706740E+00	2.498880E+00	3.933690E+00
3.692100E+00	2.549340E+00	3.845540E+00
3.677830E+00	2.589600E+00	3.928620E+00
3.714510E+00	2.406090E+00	3.940200E+00
3.718410E+00	2.334330E+00	3.902500E+00
3.719430E+00	2.249220E+00	3.874990E+00
3.715960E+00	2.158160E+00	3.850650E+00
3.712120E+00	2.064900E+00	3.828770E+00
3.718890E+00	1.963400E+00	3.814630E+00
3.720670E+00	1.838880E+00	3.800370E+00
3.715640E+00	1.738140E+00	3.827470E+00
3.709610E+00	1.678920E+00	3.831510E+00
3.309630E+00	3.316640E+00	4.053030E+00
3.357090E+00	3.271770E+00	3.999640E+00
3.431430E+00	3.258690E+00	4.062610E+00
3.644320E+00	2.860190E+00	3.983790E+00
3.636190E+00	2.788410E+00	4.068410E+00
3.654420E+00	2.707920E+00	3.982640E+00
3.661580E+00	2.647380E+00	3.918300E+00
3.502670E+00	3.221280E+00	4.044030E+00
3.561110E+00	3.171500E+00	4.019730E+00
3.609790E+00	3.083290E+00	3.998750E+00
3.613000E+00	3.106810E+00	3.896320E+00
3.636260E+00	2.991410E+00	4.052670E+00
3.646750E+00	2.929630E+00	3.975290E+00
1.270820E+00	2.387700E+00	3.942290E+00
1.235330E+00	2.296030E+00	3.934610E+00
1.203310E+00	2.209710E+00	3.942530E+00
1.163370E+00	2.097930E+00	3.929130E+00
1.129870E+00	1.989620E+00	3.914220E+00
1.090830E+00	1.881750E+00	3.916790E+00
1.060300E+00	1.814630E+00	3.837360E+00
1.071800E+00	1.811990E+00	3.902230E+00
1.066300E+00	1.769400E+00	3.874420E+00
1.359790E+00	2.518700E+00	3.957510E+00
1.306900E+00	2.456710E+00	3.953570E+00
1.065860E+00	1.699870E+00	3.852190E+00
1.064820E+00	1.631790E+00	3.831910E+00
1.072960E+00	1.590720E+00	3.807000E+00
1.086170E+00	1.598880E+00	3.885640E+00
1.108300E+00	1.559070E+00	3.872150E+00
1.448320E+00	2.643650E+00	3.965150E+00
1.418830E+00	2.588480E+00	3.986560E+00
1.131670E+00	1.512940E+00	3.798820E+00
1.164760E+00	1.468810E+00	3.775110E+00
1.174370E+00	1.476600E+00	3.859290E+00
1.199630E+00	1.432940E+00	3.822630E+00
1.503960E+00	2.724040E+00	3.974460E+00
1.235870E+00	1.386640E+00	3.775370E+00
1.304280E+00	1.344130E+00	3.822560E+00
1.383510E+00	1.307410E+00	3.802690E+00
1.382220E+00	1.299320E+00	3.902560E+00
1.452210E+00	1.268450E+00	3.853260E+00
1.593480E+00	2.841980E+00	3.964020E+00
1.563210E+00	2.797190E+00	3.986240E+00
1.550310E+00	1.238810E+00	3.847310E+00
1.690430E+00	1.228540E+00	3.850310E+00
1.642390E+00	2.912800E+00	3.979350E+00
1.804420E+00	1.217480E+00	3.825830E+00
1.791650E+00	1.204410E+00	3.902880E+00
1.880170E+00	1.196230E+00	3.909910E+00
1.718170E+00	3.040250E+00	3.976250E+00
1.686230E+00	2.987780E+00	3.996870E+00
1.963140E+00	1.208590E+00	3.854940E+00
1.754640E+00	3.094500E+00	3.941090E+00
2.095100E+00	1.189600E+00	3.845180E+00
1.812420E+00	3.159550E+00	4.012250E+00
1.862580E+00	3.215380E+00	4.036600E+00
1.843940E+00	3.198160E+00	3.960230E+00
2.198030E+00	1.188800E+00	3.822000E+00
1.900530E+00	3.248750E+00	3.996960E+00
2.287200E+00	1.165440E+00	3.877300E+00
1.962020E+00	3.294070E+00	3.983790E+00
2.377410E+00	1.142110E+00	3.863970E+00
2.470600E+00	1.122770E+00	3.916220E+00
2.023520E+00	3.331550E+00	3.958440E+00
2.530270E+00	1.094170E+00	3.902050E+00
2.155120E+00	3.415510E+00	4.041150E+00
2.086300E+00	3.379910E+00	4.047930E+00
2.604020E+00	1.061200E+00	3.871910E+00
2.675750E+00	1.026500E+00	3.908510E+00
2.226250E+00	3.442500E+00	4.039420E+00
2.759640E+00	9.790590E-01	3.919040E+00
2.302930E+00	3.460080E+00	4.037030E+00
2.870620E+00	9.622940E-01	3.874580E+00
2.377610E+00	3.479480E+00	4.032060E+00
2.450370E+00	3.496440E+00	4.027910E+00
3.111970E+00	1.044900E+00	3.872290E+00
3.034560E+00	9.788670E-01	3.895080E+00
2.523580E+00	3.497970E+00	4.021030E+00
2.583890E+00	3.497320E+00	4.109750E+00
3.190220E+00	1.103940E+00	3.834150E+00
2.655880E+00	3.501680E+00	4.085670E+00
3.289470E+00	1.240470E+00	3.899850E+00
3.247270E+00	1.157300E+00	3.887850E+00
2.710050E+00	3.504660E+00	4.040000E+00
3.363810E+00	1.318120E+00	3.874880E+00
2.777880E+00	3.500290E+00	4.063130E+00
2.855800E+00	3.498630E+00	4.143760E+00
3.427480E+00	1.379360E+00	3.852920E+00
2.952830E+00	3.476410E+00	4.097110E+00
3.492960E+00	1.462830E+00	3.900860E+00
[truncated: 10,719 more rows]
