# Supplementary material for: A New MRI-Based Model of Heart Function with Coupled Hemodynamics and Application to Normal and Diseased Canine Left Ventricles
Source: Front Bioeng Biotechnol. 2015 Sep 23;3:140. doi: 10.3389/fbioe.2015.00140 (PMC4585083; doi:10.3389/fbioe.2015.00140)
Supplement: Supplementary file 3 [file Data_Sheet_3.ZIP › Case1_Normal_SR_Systole/nodes/case1_systole_time_0.4680.csv]

3.167790E+00	2.084340E+00	1.197320E+00
3.191840E+00	2.131380E+00	1.193190E+00
3.205640E+00	2.096950E+00	1.203720E+00
3.205050E+00	2.060450E+00	1.227410E+00
3.243910E+00	2.187490E+00	1.187000E+00
3.272560E+00	2.238000E+00	1.181590E+00
3.292130E+00	2.197540E+00	1.194730E+00
3.285250E+00	2.124930E+00	1.225730E+00
3.358000E+00	2.080390E+00	1.298510E+00
3.296750E+00	2.038680E+00	1.297320E+00
3.387040E+00	2.053450E+00	1.385340E+00
3.353810E+00	2.223450E+00	1.210650E+00
3.396510E+00	2.152370E+00	1.293150E+00
3.416480E+00	2.108850E+00	1.368900E+00
2.899520E+00	2.290520E+00	1.244060E+00
2.922630E+00	2.363690E+00	1.238770E+00
2.954610E+00	2.324470E+00	1.224850E+00
2.964570E+00	2.276220E+00	1.224270E+00
2.976050E+00	2.433920E+00	1.237330E+00
2.997880E+00	2.501550E+00	1.257060E+00
3.035790E+00	2.461060E+00	1.233040E+00
3.079180E+00	2.365820E+00	1.203070E+00
3.174410E+00	2.218630E+00	1.164180E+00
3.045100E+00	2.232290E+00	1.220130E+00
3.101400E+00	2.085970E+00	1.230320E+00
3.205600E+00	1.997980E+00	1.321960E+00
3.088920E+00	1.980720E+00	1.329760E+00
3.254080E+00	1.961560E+00	1.465870E+00
3.154240E+00	1.933710E+00	1.458570E+00
3.240130E+00	1.942560E+00	1.546410E+00
3.107430E+00	2.514130E+00	1.238180E+00
3.274100E+00	2.489400E+00	1.235100E+00
3.288530E+00	2.330900E+00	1.188530E+00
3.324640E+00	2.000870E+00	1.421680E+00
3.326280E+00	1.994630E+00	1.617040E+00
3.371810E+00	2.427310E+00	1.250030E+00
3.383860E+00	2.503930E+00	1.287350E+00
3.419790E+00	2.336150E+00	1.257910E+00
3.452320E+00	2.243380E+00	1.323120E+00
3.469100E+00	2.164090E+00	1.393260E+00
3.471830E+00	2.091590E+00	1.455500E+00
3.421270E+00	2.031950E+00	1.511390E+00
3.465920E+00	2.465460E+00	1.337680E+00
3.511000E+00	2.332920E+00	1.371920E+00
3.523620E+00	2.221590E+00	1.437010E+00
3.511190E+00	2.153070E+00	1.467030E+00
2.595660E+00	2.623130E+00	1.446110E+00
2.621560E+00	2.674180E+00	1.452720E+00
2.645080E+00	2.631570E+00	1.424510E+00
2.717520E+00	2.585160E+00	1.393710E+00
2.601690E+00	2.566720E+00	1.439420E+00
2.744150E+00	2.449910E+00	1.343790E+00
2.623750E+00	2.459110E+00	1.418870E+00
2.796220E+00	2.301300E+00	1.291890E+00
2.650810E+00	2.331500E+00	1.404330E+00
2.776220E+00	2.160610E+00	1.347480E+00
2.681890E+00	2.206400E+00	1.430540E+00
2.824320E+00	2.076460E+00	1.341910E+00
2.724230E+00	2.075340E+00	1.447040E+00
2.829060E+00	2.028280E+00	1.430010E+00
2.715410E+00	2.695170E+00	1.435790E+00
2.874220E+00	2.694840E+00	1.365740E+00
2.842110E+00	2.565550E+00	1.323720E+00
2.889790E+00	2.462750E+00	1.273110E+00
2.909220E+00	2.179270E+00	1.279080E+00
2.943790E+00	2.020550E+00	1.337530E+00
3.013610E+00	1.952650E+00	1.460510E+00
2.890700E+00	1.966040E+00	1.469610E+00
3.069850E+00	1.900150E+00	1.587020E+00
2.931360E+00	1.910720E+00	1.583700E+00
3.096100E+00	1.895880E+00	1.721780E+00
2.975970E+00	1.890010E+00	1.764300E+00
3.068480E+00	1.872360E+00	1.835500E+00
3.014780E+00	2.602920E+00	1.304590E+00
3.071130E+00	2.741640E+00	1.389840E+00
3.217080E+00	1.934720E+00	1.670080E+00
3.169310E+00	1.906970E+00	1.838870E+00
3.170920E+00	2.693250E+00	1.335050E+00
3.220840E+00	2.767460E+00	1.418770E+00
3.215710E+00	2.607250E+00	1.280000E+00
3.323390E+00	1.955480E+00	1.732640E+00
3.310170E+00	1.951180E+00	1.882160E+00
3.308770E+00	2.707180E+00	1.369270E+00
3.355650E+00	2.780470E+00	1.474510E+00
3.400700E+00	2.595790E+00	1.336990E+00
3.474940E+00	2.090520E+00	1.604880E+00
3.460800E+00	2.036170E+00	1.694720E+00
3.393320E+00	1.989540E+00	1.789490E+00
3.428650E+00	2.714550E+00	1.442630E+00
3.455520E+00	2.773570E+00	1.530030E+00
3.504190E+00	2.658810E+00	1.453620E+00
3.529990E+00	2.559330E+00	1.444420E+00
3.552960E+00	2.428510E+00	1.463190E+00
3.560670E+00	2.304250E+00	1.533360E+00
3.532330E+00	2.183880E+00	1.635950E+00
3.573950E+00	2.267200E+00	1.650210E+00
3.510250E+00	2.085880E+00	1.689530E+00
3.514760E+00	2.727020E+00	1.520040E+00
3.578950E+00	2.653610E+00	1.582840E+00
3.599280E+00	2.518090E+00	1.580190E+00
3.599950E+00	2.397780E+00	1.606190E+00
3.592340E+00	2.316650E+00	1.653370E+00
2.298980E+00	2.647500E+00	1.661960E+00
2.328890E+00	2.714990E+00	1.659600E+00
2.349260E+00	2.660010E+00	1.621180E+00
2.396650E+00	2.597560E+00	1.589000E+00
2.306700E+00	2.582290E+00	1.660780E+00
2.433090E+00	2.482980E+00	1.568030E+00
2.332970E+00	2.478700E+00	1.645090E+00
2.453250E+00	2.356370E+00	1.558980E+00
2.360480E+00	2.363830E+00	1.627170E+00
2.477370E+00	2.237450E+00	1.578450E+00
2.391480E+00	2.251600E+00	1.649530E+00
2.504800E+00	2.119040E+00	1.590650E+00
2.420340E+00	2.135960E+00	1.668840E+00
2.552430E+00	2.051020E+00	1.626760E+00
2.461450E+00	2.023700E+00	1.724970E+00
2.564280E+00	1.973530E+00	1.724380E+00
2.385420E+00	2.793470E+00	1.651730E+00
2.432980E+00	2.872820E+00	1.668190E+00
2.445100E+00	2.817310E+00	1.624210E+00
2.447480E+00	2.736930E+00	1.586130E+00
2.531740E+00	2.616980E+00	1.503670E+00
2.525240E+00	2.465870E+00	1.489740E+00
2.540260E+00	2.340540E+00	1.477500E+00
2.569500E+00	2.222130E+00	1.504020E+00
2.602360E+00	2.100630E+00	1.519570E+00
2.646500E+00	2.003350E+00	1.595380E+00
2.693670E+00	1.949320E+00	1.633060E+00
2.649490E+00	1.937860E+00	1.721360E+00
2.718500E+00	1.933650E+00	1.703990E+00
2.518200E+00	2.836720E+00	1.607960E+00
2.526810E+00	2.901110E+00	1.645300E+00
2.640380E+00	2.782770E+00	1.518310E+00
2.783390E+00	1.945070E+00	1.566510E+00
2.857530E+00	1.895370E+00	1.709140E+00
2.776110E+00	1.909120E+00	1.733970E+00
2.888500E+00	1.868410E+00	1.793890E+00
2.824120E+00	1.837430E+00	1.823360E+00
2.910290E+00	1.847710E+00	1.865470E+00
2.615550E+00	2.904640E+00	1.609590E+00
2.774690E+00	2.891310E+00	1.589710E+00
2.772930E+00	2.828520E+00	1.527850E+00
2.808630E+00	2.783200E+00	1.465840E+00
3.115770E+00	1.875780E+00	1.960690E+00
2.992680E+00	1.834430E+00	1.967570E+00
3.078680E+00	1.836260E+00	2.072270E+00
2.866480E+00	2.861040E+00	1.520890E+00
2.883980E+00	2.913610E+00	1.579420E+00
2.977990E+00	2.813730E+00	1.474760E+00
3.235890E+00	1.889250E+00	1.973990E+00
3.176480E+00	1.854270E+00	2.080350E+00
2.978110E+00	2.899570E+00	1.585480E+00
3.150920E+00	2.883550E+00	1.576130E+00
3.142620E+00	2.814650E+00	1.468950E+00
3.319340E+00	1.900260E+00	1.989650E+00
3.294070E+00	1.887400E+00	2.116840E+00
3.275210E+00	2.842230E+00	1.529270E+00
3.264090E+00	2.888830E+00	1.612390E+00
3.458220E+00	2.037140E+00	1.868640E+00
3.446630E+00	1.974510E+00	1.954790E+00
3.389810E+00	1.915340E+00	2.024280E+00
3.341700E+00	2.884500E+00	1.638200E+00
3.403430E+00	2.827270E+00	1.596420E+00
3.581050E+00	2.268530E+00	1.775610E+00
3.561540E+00	2.181660E+00	1.853200E+00
3.518700E+00	2.086010E+00	1.855090E+00
3.502600E+00	2.015040E+00	1.946350E+00
3.527410E+00	2.779950E+00	1.641340E+00
3.621110E+00	2.711440E+00	1.725120E+00
3.629020E+00	2.646170E+00	1.694120E+00
3.633230E+00	2.573410E+00	1.707670E+00
3.622780E+00	2.457280E+00	1.747520E+00
3.647360E+00	2.526180E+00	1.814830E+00
3.607580E+00	2.355440E+00	1.734620E+00
3.651870E+00	2.627410E+00	1.787880E+00
3.653230E+00	2.570760E+00	1.806880E+00
2.122070E+00	2.688800E+00	1.832430E+00
2.158600E+00	2.756790E+00	1.834070E+00
2.176150E+00	2.699910E+00	1.787130E+00
2.232520E+00	2.629520E+00	1.727270E+00
2.125630E+00	2.618140E+00	1.819850E+00
2.240670E+00	2.481090E+00	1.730800E+00
2.145030E+00	2.498320E+00	1.809080E+00
2.269520E+00	2.362840E+00	1.714370E+00
2.153460E+00	2.347380E+00	1.808430E+00
2.308060E+00	2.258040E+00	1.723290E+00
2.227140E+00	2.264450E+00	1.785930E+00
2.338520E+00	2.149410E+00	1.735250E+00
2.250560E+00	2.165910E+00	1.804160E+00
2.372570E+00	2.046780E+00	1.757110E+00
2.287110E+00	2.056670E+00	1.815400E+00
2.402440E+00	1.994250E+00	1.794120E+00
2.352300E+00	1.968160E+00	1.864700E+00
2.421890E+00	1.946490E+00	1.833380E+00
2.216170E+00	2.839000E+00	1.828260E+00
2.263460E+00	2.929610E+00	1.849750E+00
2.277950E+00	2.871310E+00	1.796290E+00
2.284200E+00	2.786620E+00	1.748610E+00
2.589470E+00	1.883290E+00	1.817870E+00
2.493030E+00	1.905910E+00	1.825070E+00
2.609290E+00	1.852330E+00	1.900020E+00
2.536720E+00	1.825920E+00	1.962890E+00
2.631010E+00	1.804770E+00	1.987760E+00
2.363020E+00	2.915660E+00	1.760160E+00
2.413760E+00	3.007500E+00	1.827280E+00
2.692740E+00	1.854230E+00	1.834590E+00
2.776880E+00	1.805430E+00	1.979870E+00
2.705670E+00	1.792550E+00	2.012390E+00
2.821710E+00	1.756550E+00	2.079760E+00
2.751680E+00	1.721220E+00	2.133400E+00
2.825250E+00	1.724880E+00	2.179750E+00
2.536760E+00	2.961780E+00	1.711780E+00
2.571480E+00	3.044310E+00	1.833620E+00
2.866410E+00	1.821590E+00	1.985470E+00
2.901270E+00	1.767470E+00	2.133570E+00
2.666920E+00	3.022300E+00	1.764310E+00
2.717170E+00	3.068490E+00	1.855260E+00
2.717600E+00	2.973760E+00	1.679980E+00
3.127190E+00	1.818320E+00	2.180210E+00
3.016160E+00	1.788450E+00	2.175890E+00
3.101190E+00	1.775200E+00	2.279700E+00
2.805000E+00	3.021920E+00	1.788300E+00
2.835770E+00	3.064810E+00	1.877680E+00
2.910400E+00	2.978170E+00	1.670630E+00
3.225750E+00	1.839030E+00	2.187260E+00
3.199420E+00	1.800110E+00	2.281180E+00
2.885440E+00	3.086160E+00	1.917240E+00
2.897570E+00	3.105900E+00	1.975170E+00
2.928170E+00	3.088090E+00	1.931650E+00
2.948800E+00	3.052180E+00	1.863200E+00
3.051520E+00	3.001330E+00	1.792980E+00
3.102410E+00	2.957690E+00	1.690810E+00
3.292280E+00	1.841740E+00	2.194650E+00
3.281340E+00	1.818710E+00	2.248580E+00
2.969620E+00	3.090760E+00	1.987240E+00
3.060510E+00	3.062690E+00	1.964630E+00
3.090060E+00	3.034300E+00	1.887890E+00
3.185480E+00	3.001970E+00	1.832110E+00
3.286770E+00	2.945080E+00	1.707800E+00
3.449610E+00	1.954760E+00	2.098960E+00
3.433390E+00	1.887630E+00	2.174160E+00
3.351390E+00	1.838250E+00	2.228880E+00
3.170480E+00	3.050260E+00	1.964940E+00
3.270670E+00	3.029710E+00	1.935920E+00
3.308150E+00	2.998870E+00	1.853120E+00
3.398530E+00	2.967640E+00	1.850910E+00
3.465710E+00	2.896300E+00	1.736810E+00
3.594010E+00	2.220570E+00	1.961650E+00
3.568790E+00	2.116010E+00	2.037560E+00
3.602350E+00	2.187170E+00	2.090730E+00
3.509970E+00	2.009990E+00	2.092910E+00
3.497780E+00	1.926350E+00	2.168560E+00
3.372700E+00	3.021780E+00	1.958690E+00
3.466240E+00	2.992460E+00	1.947550E+00
3.494770E+00	2.949920E+00	1.875260E+00
3.555770E+00	2.906780E+00	1.871390E+00
3.591410E+00	2.810970E+00	1.830110E+00
3.632330E+00	2.467780E+00	1.904500E+00
3.614220E+00	2.342890E+00	1.960360E+00
3.631120E+00	2.436180E+00	1.998490E+00
3.605030E+00	2.244770E+00	2.060640E+00
3.562160E+00	2.965280E+00	1.980380E+00
3.625380E+00	2.876100E+00	1.962500E+00
3.655830E+00	2.785910E+00	1.975350E+00
3.656160E+00	2.691430E+00	1.922140E+00
3.647700E+00	2.549650E+00	1.944740E+00
3.638840E+00	2.482630E+00	1.968840E+00
1.980160E+00	2.723440E+00	2.030480E+00
2.032950E+00	2.806100E+00	2.043860E+00
2.030420E+00	2.734440E+00	1.982990E+00
2.062280E+00	2.667570E+00	1.901820E+00
1.966380E+00	2.649580E+00	2.002370E+00
2.058560E+00	2.514360E+00	1.894320E+00
1.973390E+00	2.529130E+00	1.980020E+00
2.071620E+00	2.394690E+00	1.870350E+00
1.972570E+00	2.374170E+00	1.964800E+00
2.084190E+00	2.329740E+00	1.870820E+00
2.038520E+00	2.319040E+00	1.917740E+00
2.078220E+00	2.263590E+00	1.907770E+00
2.131190E+00	2.048020E+00	1.950250E+00
2.114210E+00	2.098350E+00	1.939670E+00
2.186980E+00	2.073870E+00	1.887510E+00
2.253280E+00	1.981890E+00	1.922540E+00
2.161890E+00	1.991500E+00	1.973120E+00
2.306530E+00	1.876180E+00	1.973370E+00
2.216280E+00	1.896060E+00	2.020600E+00
2.340710E+00	1.818820E+00	2.020860E+00
2.278500E+00	1.794120E+00	2.094050E+00
2.367630E+00	1.775910E+00	2.095860E+00
2.127490E+00	2.826200E+00	1.922730E+00
2.109950E+00	2.899070E+00	2.003840E+00
2.149200E+00	2.194440E+00	1.869750E+00
2.409230E+00	1.848910E+00	1.962140E+00
2.473270E+00	1.785310E+00	2.026510E+00
2.439460E+00	1.752770E+00	2.121720E+00
2.518700E+00	1.741180E+00	2.111000E+00
2.144970E+00	2.957450E+00	2.015980E+00
2.217310E+00	3.017950E+00	2.031360E+00
2.187030E+00	2.951190E+00	1.947620E+00
2.669570E+00	1.737600E+00	2.112490E+00
2.593770E+00	1.738300E+00	2.106350E+00
2.696160E+00	1.701280E+00	2.192460E+00
2.645480E+00	1.663720E+00	2.248200E+00
2.725930E+00	1.650860E+00	2.261190E+00
2.312720E+00	3.014090E+00	1.930560E+00
2.345550E+00	3.069290E+00	2.013970E+00
2.875950E+00	1.705200E+00	2.257890E+00
2.802540E+00	1.658650E+00	2.278440E+00
2.876110E+00	1.648370E+00	2.342430E+00
2.415770E+00	3.115820E+00	2.039170E+00
2.479710E+00	3.164710E+00	2.100930E+00
2.481110E+00	3.125740E+00	2.025800E+00
2.463140E+00	3.086770E+00	1.942710E+00
2.946300E+00	1.725730E+00	2.244360E+00
2.933820E+00	1.675860E+00	2.320840E+00
2.567900E+00	3.132920E+00	2.025820E+00
2.632170E+00	3.179420E+00	2.120660E+00
2.636140E+00	3.107030E+00	1.931990E+00
3.020170E+00	1.727050E+00	2.339880E+00
2.712320E+00	3.145450E+00	2.044480E+00
2.754310E+00	3.173140E+00	2.138810E+00
2.799350E+00	3.098730E+00	1.962230E+00
3.162580E+00	1.758890E+00	2.417560E+00
2.809500E+00	3.174620E+00	2.187360E+00
2.817880E+00	3.186020E+00	2.243080E+00
2.853920E+00	3.171350E+00	2.198090E+00
2.889430E+00	3.140570E+00	2.107370E+00
3.309710E+00	1.814590E+00	2.365010E+00
2.887560E+00	3.173960E+00	2.240610E+00
2.964650E+00	3.149140E+00	2.216160E+00
3.003350E+00	3.125670E+00	2.166190E+00
3.094790E+00	3.095560E+00	2.100740E+00
3.408290E+00	1.857440E+00	2.316150E+00
3.396450E+00	1.832070E+00	2.390530E+00
3.063900E+00	3.127270E+00	2.231870E+00
3.160530E+00	3.108410E+00	2.205520E+00
3.202890E+00	3.089730E+00	2.148140E+00
3.291360E+00	3.069790E+00	2.078690E+00
3.613100E+00	2.115540E+00	2.169410E+00
3.603710E+00	2.013050E+00	2.219700E+00
3.514640E+00	1.910500E+00	2.300380E+00
3.592450E+00	1.967910E+00	2.350960E+00
3.466500E+00	1.834720E+00	2.387370E+00
3.257490E+00	3.099670E+00	2.207760E+00
3.351230E+00	3.090200E+00	2.188980E+00
3.391310E+00	3.069290E+00	2.142910E+00
3.471420E+00	3.035190E+00	2.089060E+00
3.629910E+00	2.405070E+00	2.146010E+00
3.642210E+00	2.477050E+00	2.032540E+00
3.644540E+00	2.497960E+00	2.123680E+00
3.625770E+00	2.321140E+00	2.146800E+00
3.627620E+00	2.210170E+00	2.216370E+00
3.619390E+00	2.075990E+00	2.297670E+00
3.619690E+00	2.010600E+00	2.329330E+00
3.443570E+00	3.077800E+00	2.206440E+00
3.529720E+00	3.059480E+00	2.195820E+00
3.556450E+00	3.034600E+00	2.155990E+00
3.591350E+00	2.992790E+00	2.122170E+00
3.641790E+00	2.910510E+00	2.090430E+00
3.671320E+00	2.813370E+00	2.091930E+00
3.679120E+00	2.707200E+00	2.111750E+00
3.667450E+00	2.587730E+00	2.159150E+00
3.691620E+00	2.644760E+00	2.197710E+00
3.603480E+00	3.019930E+00	2.240810E+00
3.669600E+00	2.943340E+00	2.212810E+00
3.697990E+00	2.844360E+00	2.206780E+00
3.697530E+00	2.744790E+00	2.213740E+00
3.697770E+00	2.675760E+00	2.226620E+00
1.855070E+00	2.750440E+00	2.217510E+00
1.907280E+00	2.825060E+00	2.228650E+00
1.889500E+00	2.760590E+00	2.170880E+00
1.912090E+00	2.700720E+00	2.090230E+00
1.833490E+00	2.683060E+00	2.184860E+00
1.892330E+00	2.554510E+00	2.059270E+00
1.823390E+00	2.574210E+00	2.141810E+00
1.889890E+00	2.424110E+00	2.038950E+00
1.821670E+00	2.448710E+00	2.116370E+00
1.893560E+00	2.343440E+00	2.033250E+00
1.824810E+00	2.318580E+00	2.101960E+00
1.903750E+00	2.273790E+00	2.041940E+00
1.959980E+00	2.106920E+00	2.065730E+00
1.967190E+00	2.146270E+00	2.045670E+00
1.988700E+00	2.119030E+00	2.040100E+00
1.986420E+00	2.077260E+00	2.052250E+00
2.063660E+00	1.893620E+00	2.125050E+00
2.044900E+00	1.942920E+00	2.097110E+00
2.117980E+00	1.916520E+00	2.065770E+00
2.177080E+00	1.817140E+00	2.107890E+00
2.094890E+00	1.828350E+00	2.154290E+00
2.222510E+00	1.772400E+00	2.162750E+00
2.171280E+00	1.742440E+00	2.240120E+00
2.264850E+00	1.718580E+00	2.233500E+00
1.968300E+00	2.826500E+00	2.135200E+00
1.994070E+00	2.907390E+00	2.184050E+00
1.990370E+00	2.241800E+00	1.991150E+00
2.043570E+00	2.145210E+00	1.985960E+00
2.067200E+00	2.023070E+00	2.012450E+00
2.395510E+00	1.727230E+00	2.178190E+00
2.352190E+00	1.691690E+00	2.244930E+00
2.433170E+00	1.673270E+00	2.258990E+00
2.052170E+00	2.972050E+00	2.192020E+00
2.112400E+00	3.037360E+00	2.236330E+00
2.101550E+00	3.003870E+00	2.160970E+00
2.081170E+00	2.946060E+00	2.094410E+00
2.566780E+00	1.673760E+00	2.231810E+00
2.499600E+00	1.674590E+00	2.241290E+00
2.597200E+00	1.616560E+00	2.298030E+00
2.553960E+00	1.595860E+00	2.357850E+00
2.631110E+00	1.585450E+00	2.373380E+00
2.168310E+00	3.044260E+00	2.134000E+00
2.211460E+00	3.097050E+00	2.201200E+00
2.762990E+00	1.594620E+00	2.340450E+00
2.708510E+00	1.582760E+00	2.370990E+00
2.759850E+00	1.568870E+00	2.410860E+00
2.279370E+00	3.137500E+00	2.221660E+00
2.342740E+00	3.180810E+00	2.284060E+00
2.336310E+00	3.154910E+00	2.203160E+00
2.316850E+00	3.114710E+00	2.123160E+00
2.823170E+00	1.599550E+00	2.412850E+00
2.410460E+00	3.182450E+00	2.197060E+00
2.452100E+00	3.216330E+00	2.285190E+00
2.954670E+00	1.634860E+00	2.433640E+00
2.523400E+00	3.235250E+00	2.326480E+00
2.586420E+00	3.253570E+00	2.394230E+00
2.584150E+00	3.232840E+00	2.320820E+00
2.558170E+00	3.206240E+00	2.233500E+00
3.081120E+00	1.690640E+00	2.471000E+00
3.035430E+00	1.645770E+00	2.531860E+00
3.104100E+00	1.662010E+00	2.558750E+00
2.662280E+00	3.233380E+00	2.320390E+00
2.712910E+00	3.259410E+00	2.412450E+00
2.720050E+00	3.203870E+00	2.222360E+00
3.149150E+00	1.712610E+00	2.488670E+00
3.143940E+00	1.692200E+00	2.536830E+00
2.808420E+00	3.209830E+00	2.338710E+00
2.796000E+00	3.241640E+00	2.430430E+00
3.294770E+00	1.761850E+00	2.518380E+00
3.201080E+00	1.717620E+00	2.531710E+00
2.879530E+00	3.220010E+00	2.437030E+00
2.987380E+00	3.188670E+00	2.458520E+00
2.975230E+00	3.166620E+00	2.339310E+00
3.400310E+00	1.812730E+00	2.458900E+00
3.063700E+00	3.162540E+00	2.418390E+00
3.056140E+00	3.174200E+00	2.472510E+00
3.162560E+00	3.123990E+00	2.339470E+00
3.578500E+00	1.905850E+00	2.431060E+00
3.512580E+00	1.836650E+00	2.479620E+00
3.558970E+00	1.873470E+00	2.499290E+00
3.124560E+00	3.154140E+00	2.460070E+00
3.210210E+00	3.127770E+00	2.433570E+00
3.258900E+00	3.121050E+00	2.381680E+00
3.348830E+00	3.105220E+00	2.320060E+00
3.653150E+00	2.452430E+00	2.315130E+00
3.638030E+00	2.371410E+00	2.310540E+00
3.633890E+00	2.309630E+00	2.269400E+00
3.647500E+00	2.222310E+00	2.377230E+00
3.648200E+00	2.176610E+00	2.356200E+00
3.657850E+00	2.102230E+00	2.380370E+00
3.641850E+00	1.985980E+00	2.444330E+00
3.662900E+00	2.050690E+00	2.457170E+00
3.571620E+00	1.913140E+00	2.515010E+00
3.299670E+00	3.126160E+00	2.435700E+00
3.389810E+00	3.110910E+00	2.420930E+00
3.440990E+00	3.101700E+00	2.373890E+00
3.525800E+00	3.078910E+00	2.324470E+00
3.690740E+00	2.610350E+00	2.308900E+00
3.672520E+00	2.529740E+00	2.348290E+00
3.670350E+00	2.142550E+00	2.437850E+00
3.667760E+00	2.086340E+00	2.469020E+00
3.478350E+00	3.105320E+00	2.437440E+00
3.573900E+00	3.075520E+00	2.457100E+00
3.603450E+00	3.061770E+00	2.394230E+00
3.633960E+00	3.029100E+00	2.363170E+00
3.684490E+00	2.957980E+00	2.344970E+00
3.711610E+00	2.853850E+00	2.346910E+00
3.720680E+00	2.895980E+00	2.414890E+00
3.704920E+00	2.744370E+00	2.342990E+00
3.699110E+00	2.675940E+00	2.315430E+00
3.647350E+00	3.033500E+00	2.464870E+00
3.692660E+00	2.976230E+00	2.442210E+00
3.712410E+00	2.933300E+00	2.426190E+00
1.755100E+00	2.698290E+00	2.348200E+00
1.793020E+00	2.773340E+00	2.370930E+00
1.808750E+00	2.724240E+00	2.281520E+00
1.772110E+00	2.588200E+00	2.237430E+00
1.729610E+00	2.617280E+00	2.325480E+00
1.767470E+00	2.468680E+00	2.202900E+00
1.698910E+00	2.473860E+00	2.306350E+00
1.768570E+00	2.363300E+00	2.170830E+00
1.724730E+00	2.381460E+00	2.239000E+00
1.773130E+00	2.299040E+00	2.169290E+00
1.731590E+00	2.297540E+00	2.223580E+00
1.777140E+00	2.235850E+00	2.189420E+00
2.026350E+00	1.728490E+00	2.313160E+00
1.994830E+00	1.768090E+00	2.280450E+00
2.066360E+00	1.757250E+00	2.256360E+00
2.118660E+00	1.709440E+00	2.300070E+00
2.070150E+00	1.677450E+00	2.368020E+00
2.160600E+00	1.657190E+00	2.360120E+00
1.832950E+00	2.841460E+00	2.383960E+00
1.889060E+00	2.907040E+00	2.387620E+00
1.867220E+00	2.840940E+00	2.324680E+00
1.920350E+00	2.186280E+00	2.061930E+00
1.847690E+00	2.199790E+00	2.119990E+00
1.901910E+00	2.084480E+00	2.115390E+00
1.981460E+00	1.993260E+00	2.103010E+00
1.917050E+00	1.968840E+00	2.179170E+00
1.998790E+00	1.875390E+00	2.198820E+00
2.304560E+00	1.659720E+00	2.302770E+00
2.252930E+00	1.636770E+00	2.369750E+00
2.340210E+00	1.616710E+00	2.385860E+00
1.962440E+00	2.985920E+00	2.394790E+00
2.025020E+00	3.053230E+00	2.438470E+00
2.011950E+00	3.017140E+00	2.367820E+00
1.984980E+00	2.952330E+00	2.293470E+00
2.484370E+00	1.613970E+00	2.354320E+00
2.421310E+00	1.604330E+00	2.417500E+00
2.513610E+00	1.579830E+00	2.414310E+00
2.488220E+00	1.568020E+00	2.453490E+00
2.540140E+00	1.540310E+00	2.487100E+00
2.074220E+00	3.055220E+00	2.345200E+00
2.113120E+00	3.111590E+00	2.405200E+00
2.678850E+00	1.543600E+00	2.463680E+00
2.620420E+00	1.524700E+00	2.496600E+00
2.686830E+00	1.495830E+00	2.527470E+00
2.172630E+00	3.160000E+00	2.417800E+00
2.234870E+00	3.201730E+00	2.474260E+00
2.223930E+00	3.180370E+00	2.394680E+00
2.200670E+00	3.133150E+00	2.318320E+00
2.761240E+00	1.514370E+00	2.514600E+00
2.293760E+00	3.201290E+00	2.384450E+00
2.336020E+00	3.231490E+00	2.464820E+00
2.893800E+00	1.552270E+00	2.544650E+00
2.849170E+00	1.493460E+00	2.610050E+00
2.919050E+00	1.504360E+00	2.636270E+00
2.397300E+00	3.261630E+00	2.492320E+00
2.456330E+00	3.290380E+00	2.556480E+00
2.451200E+00	3.274860E+00	2.477160E+00
2.432910E+00	3.248700E+00	2.394980E+00
2.984550E+00	1.601320E+00	2.555520E+00
2.980390E+00	1.558610E+00	2.631090E+00
2.526330E+00	3.277390E+00	2.481360E+00
2.585680E+00	3.295730E+00	2.581410E+00
3.071950E+00	1.614520E+00	2.623810E+00
2.648360E+00	3.275980E+00	2.495420E+00
2.705830E+00	3.298800E+00	2.599420E+00
3.182460E+00	1.676320E+00	2.625590E+00
2.785040E+00	3.260820E+00	2.520150E+00
2.784290E+00	3.286710E+00	2.614570E+00
3.255350E+00	1.714550E+00	2.599060E+00
3.260710E+00	1.697350E+00	2.649900E+00
2.857750E+00	3.265380E+00	2.617740E+00
2.959280E+00	3.231800E+00	2.619990E+00
2.916690E+00	3.227170E+00	2.532740E+00
3.385220E+00	1.801500E+00	2.593450E+00
3.316410E+00	1.732400E+00	2.656950E+00
3.044650E+00	3.186200E+00	2.546110E+00
3.029430E+00	3.209970E+00	2.627050E+00
3.552610E+00	1.859240E+00	2.568350E+00
3.485470E+00	1.815450E+00	2.635990E+00
3.104360E+00	3.188490E+00	2.626140E+00
3.177970E+00	3.155480E+00	2.625420E+00
3.194740E+00	3.136500E+00	2.539150E+00
3.647490E+00	2.368350E+00	2.391080E+00
3.655650E+00	2.293090E+00	2.421610E+00
3.659310E+00	2.033880E+00	2.547830E+00
3.632620E+00	1.968000E+00	2.597890E+00
3.584580E+00	1.917480E+00	2.595440E+00
3.258920E+00	3.142670E+00	2.620000E+00
3.338690E+00	3.129290E+00	2.621690E+00
3.359260E+00	3.114280E+00	2.536030E+00
3.696110E+00	2.545000E+00	2.429400E+00
3.681820E+00	2.460330E+00	2.491940E+00
3.665240E+00	2.350530E+00	2.499940E+00
3.672550E+00	2.252020E+00	2.560830E+00
3.665330E+00	2.177340E+00	2.529810E+00
3.667110E+00	2.101750E+00	2.531320E+00
3.415830E+00	3.113700E+00	2.633160E+00
3.506290E+00	3.100790E+00	2.656980E+00
3.508660E+00	3.093880E+00	2.562060E+00
3.730770E+00	2.829510E+00	2.459720E+00
3.722330E+00	2.739270E+00	2.476500E+00
3.712360E+00	2.616890E+00	2.472890E+00
3.717770E+00	2.657740E+00	2.571200E+00
3.695250E+00	2.519010E+00	2.518650E+00
3.558050E+00	3.081280E+00	2.640580E+00
3.632090E+00	3.045760E+00	2.613460E+00
3.691160E+00	2.964770E+00	2.570080E+00
3.715210E+00	2.870740E+00	2.530760E+00
3.726550E+00	2.759810E+00	2.567120E+00
3.722840E+00	2.702490E+00	2.575090E+00
1.673810E+00	2.662600E+00	2.494710E+00
1.714960E+00	2.740630E+00	2.517310E+00
1.716740E+00	2.680360E+00	2.418540E+00
1.671070E+00	2.549550E+00	2.386280E+00
1.646150E+00	2.588130E+00	2.471770E+00
1.650830E+00	2.472390E+00	2.376920E+00
1.623840E+00	2.481830E+00	2.440990E+00
1.622640E+00	2.396810E+00	2.380700E+00
1.920280E+00	1.660730E+00	2.475920E+00
1.882070E+00	1.732380E+00	2.402540E+00
1.976970E+00	1.710350E+00	2.373740E+00
2.020680E+00	1.661340E+00	2.415620E+00
1.988370E+00	1.643190E+00	2.460730E+00
2.045770E+00	1.612900E+00	2.474050E+00
1.783990E+00	2.890220E+00	2.572010E+00
1.829080E+00	2.943150E+00	2.582760E+00
1.812810E+00	2.895900E+00	2.530010E+00
1.801120E+00	2.833680E+00	2.456600E+00
1.759930E+00	2.836810E+00	2.550160E+00
1.667750E+00	2.330040E+00	2.299520E+00
1.694640E+00	2.204780E+00	2.288780E+00
1.782140E+00	2.115160E+00	2.226410E+00
1.695090E+00	2.091500E+00	2.316140E+00
1.833030E+00	1.994400E+00	2.232450E+00
1.743230E+00	2.005080E+00	2.309480E+00
1.884720E+00	1.899100E+00	2.266010E+00
1.796710E+00	1.915010E+00	2.326820E+00
1.924240E+00	1.793720E+00	2.303470E+00
1.840630E+00	1.817650E+00	2.354650E+00
2.201480E+00	1.612320E+00	2.429940E+00
2.143550E+00	1.587060E+00	2.491740E+00
2.240200E+00	1.574180E+00	2.508680E+00
1.893000E+00	3.006130E+00	2.591160E+00
1.947110E+00	3.069910E+00	2.628400E+00
1.936540E+00	3.032720E+00	2.565150E+00
1.906450E+00	2.970840E+00	2.497830E+00
2.374740E+00	1.578290E+00	2.475530E+00
2.328330E+00	1.555580E+00	2.530720E+00
2.412460E+00	1.533920E+00	2.559350E+00
1.993360E+00	3.068340E+00	2.541660E+00
2.030100E+00	3.121190E+00	2.601340E+00
2.498920E+00	1.499980E+00	2.582470E+00
2.584370E+00	1.472120E+00	2.584410E+00
2.559400E+00	1.451280E+00	2.639820E+00
2.605230E+00	1.431530E+00	2.668250E+00
2.091720E+00	3.170340E+00	2.627570E+00
2.151260E+00	3.209910E+00	2.637740E+00
2.136710E+00	3.186060E+00	2.590590E+00
2.107610E+00	3.142440E+00	2.517680E+00
2.689070E+00	1.444000E+00	2.628980E+00
2.196060E+00	3.212270E+00	2.579250E+00
2.220330E+00	3.248890E+00	2.671850E+00
2.794960E+00	1.449320E+00	2.646380E+00
2.768590E+00	1.409040E+00	2.710890E+00
2.826330E+00	1.426210E+00	2.731490E+00
2.307030E+00	3.281840E+00	2.685410E+00
2.365700E+00	3.304420E+00	2.697680E+00
2.348250E+00	3.290800E+00	2.648670E+00
2.323140E+00	3.258410E+00	2.581030E+00
2.884610E+00	1.466530E+00	2.705150E+00
2.407370E+00	3.305830E+00	2.643850E+00
2.451080E+00	3.331000E+00	2.753290E+00
2.971630E+00	1.520450E+00	2.720440E+00
2.521390E+00	3.322790E+00	2.659540E+00
2.581300E+00	3.329970E+00	2.759290E+00
3.044370E+00	1.575110E+00	2.713370E+00
2.647980E+00	3.318390E+00	2.687530E+00
2.649250E+00	3.329810E+00	2.763870E+00
3.146880E+00	1.622960E+00	2.764650E+00
2.702400E+00	3.328160E+00	2.762120E+00
2.793760E+00	3.302010E+00	2.708850E+00
3.252790E+00	1.685900E+00	2.718130E+00
2.922610E+00	3.269280E+00	2.761540E+00
2.908940E+00	3.265630E+00	2.682130E+00
3.385160E+00	1.779980E+00	2.723320E+00
3.317840E+00	1.722080E+00	2.782770E+00
3.014900E+00	3.228010E+00	2.700040E+00
2.991200E+00	3.245570E+00	2.778550E+00
3.544300E+00	1.853390E+00	2.682000E+00
3.448470E+00	1.817160E+00	2.769990E+00
3.063250E+00	3.225050E+00	2.783120E+00
3.132400E+00	3.194360E+00	2.784470E+00
3.156660E+00	3.173030E+00	2.704800E+00
3.651420E+00	1.986180E+00	2.666150E+00
3.572710E+00	1.929450E+00	2.730290E+00
3.618780E+00	1.966220E+00	2.739290E+00
3.203760E+00	3.158180E+00	2.784360E+00
3.280080E+00	3.148540E+00	2.781730E+00
3.308490E+00	3.139710E+00	2.704460E+00
3.688100E+00	2.368100E+00	2.625240E+00
3.694580E+00	2.267210E+00	2.659720E+00
3.698990E+00	2.314140E+00	2.710270E+00
3.681620E+00	2.163540E+00	2.675190E+00
3.669030E+00	2.062400E+00	2.662540E+00
3.637620E+00	1.996760E+00	2.736430E+00
3.345360E+00	3.123180E+00	2.798090E+00
3.429810E+00	3.107320E+00	2.820700E+00
3.442970E+00	3.108950E+00	2.730990E+00
3.721700E+00	2.580540E+00	2.634870E+00
3.707500E+00	2.461840E+00	2.662340E+00
3.723520E+00	2.527120E+00	2.697950E+00
3.701720E+00	2.363520E+00	2.701760E+00
3.482270E+00	3.094680E+00	2.798430E+00
3.553460E+00	3.068270E+00	2.756390E+00
3.654550E+00	3.031430E+00	2.748060E+00
3.683970E+00	3.013810E+00	2.696940E+00
3.706040E+00	2.966270E+00	2.691780E+00
3.725710E+00	2.864310E+00	2.699220E+00
3.715520E+00	2.900590E+00	2.774250E+00
3.740190E+00	2.760310E+00	2.684090E+00
3.731020E+00	2.655170E+00	2.672540E+00
3.723660E+00	2.565090E+00	2.719320E+00
3.695910E+00	2.978490E+00	2.771730E+00
3.711110E+00	2.939190E+00	2.776560E+00
1.515620E+00	2.194390E+00	2.527070E+00
1.531670E+00	2.252180E+00	2.510670E+00
1.542700E+00	2.196600E+00	2.484280E+00
1.559970E+00	2.130650E+00	2.460580E+00
1.511000E+00	2.129880E+00	2.530390E+00
1.587720E+00	2.046280E+00	2.445770E+00
1.524550E+00	2.007370E+00	2.537160E+00
1.597120E+00	1.956700E+00	2.484750E+00
1.808490E+00	1.645850E+00	2.551260E+00
1.777410E+00	1.689610E+00	2.530940E+00
1.842100E+00	1.680970E+00	2.493580E+00
1.859020E+00	1.614690E+00	2.555030E+00
1.737790E+00	2.936460E+00	2.772540E+00
1.785050E+00	2.984820E+00	2.757950E+00
1.761950E+00	2.935760E+00	2.712370E+00
1.752750E+00	2.882160E+00	2.632100E+00
1.711030E+00	2.868250E+00	2.729020E+00
1.706920E+00	2.780100E+00	2.590810E+00
1.677930E+00	2.777830E+00	2.668570E+00
1.639810E+00	2.664820E+00	2.576660E+00
1.594010E+00	2.519690E+00	2.539400E+00
1.562940E+00	2.378490E+00	2.491760E+00
1.593130E+00	2.251100E+00	2.403360E+00
1.623870E+00	2.125360E+00	2.379530E+00
1.655750E+00	2.008580E+00	2.390690E+00
1.718640E+00	1.924930E+00	2.393170E+00
1.658140E+00	1.923500E+00	2.453160E+00
1.766650E+00	1.836430E+00	2.414920E+00
1.696030E+00	1.848920E+00	2.473570E+00
1.807290E+00	1.749000E+00	2.446690E+00
1.739110E+00	1.762180E+00	2.497100E+00
1.971770E+00	1.568110E+00	2.570420E+00
2.066310E+00	1.559270E+00	2.549980E+00
2.050740E+00	1.534130E+00	2.612360E+00
2.116510E+00	1.528680E+00	2.619570E+00
1.840970E+00	2.997230E+00	2.677570E+00
1.839840E+00	3.049490E+00	2.787640E+00
2.278360E+00	1.535350E+00	2.585800E+00
2.225280E+00	1.523450E+00	2.645610E+00
2.318460E+00	1.504090E+00	2.663000E+00
1.906810E+00	3.102070E+00	2.800410E+00
1.966450E+00	3.129260E+00	2.782740E+00
1.919100E+00	3.083620E+00	2.727060E+00
2.448710E+00	1.487950E+00	2.640540E+00
2.404090E+00	1.480180E+00	2.691960E+00
2.486440E+00	1.450440E+00	2.716750E+00
2.015930E+00	3.138750E+00	2.699910E+00
2.039170E+00	3.179830E+00	2.820710E+00
2.559440E+00	1.425130E+00	2.720820E+00
2.653110E+00	1.385330E+00	2.760750E+00
2.118600E+00	3.207180E+00	2.723850E+00
2.730590E+00	1.379410E+00	2.757940E+00
2.708240E+00	1.354960E+00	2.808100E+00
2.758500E+00	1.336210E+00	2.839870E+00
2.193730E+00	3.251900E+00	2.763200E+00
2.246230E+00	3.280050E+00	2.829570E+00
2.259300E+00	3.273330E+00	2.744480E+00
2.820190E+00	1.367940E+00	2.799230E+00
2.336040E+00	3.301830E+00	2.781540E+00
2.886250E+00	1.409490E+00	2.783710E+00
2.419520E+00	3.337220E+00	2.861860E+00
2.502570E+00	3.359180E+00	2.902970E+00
2.476940E+00	3.348230E+00	2.836040E+00
2.965580E+00	1.446060E+00	2.801340E+00
2.548330E+00	3.348510E+00	2.844100E+00
2.556920E+00	3.360410E+00	2.908500E+00
3.068450E+00	1.523260E+00	2.817630E+00
2.603000E+00	3.354810E+00	2.908920E+00
2.673320E+00	3.342650E+00	2.854180E+00
3.146240E+00	1.560160E+00	2.848210E+00
3.131920E+00	1.528600E+00	2.878760E+00
3.165780E+00	1.546490E+00	2.888040E+00
2.802020E+00	3.334000E+00	2.907470E+00
2.763790E+00	3.323920E+00	2.813600E+00
3.255830E+00	1.664540E+00	2.836060E+00
3.205240E+00	1.585870E+00	2.889840E+00
2.860250E+00	3.301660E+00	2.834350E+00
2.903140E+00	3.312170E+00	2.931940E+00
3.378930E+00	1.758290E+00	2.858520E+00
3.332080E+00	1.691650E+00	2.876690E+00
2.980680E+00	3.266670E+00	2.858700E+00
2.975520E+00	3.291910E+00	2.954290E+00
3.512630E+00	1.847930E+00	2.811260E+00
3.444790E+00	1.805960E+00	2.874470E+00
3.037060E+00	3.269320E+00	2.935440E+00
3.093670E+00	3.249710E+00	2.969220E+00
3.115010E+00	3.219830E+00	2.868360E+00
3.597500E+00	1.962970E+00	2.818530E+00
3.538530E+00	1.894370E+00	2.876060E+00
3.170410E+00	3.198850E+00	2.963000E+00
3.246520E+00	3.175770E+00	2.966500E+00
3.255030E+00	3.161640E+00	2.870540E+00
3.693150E+00	2.259340E+00	2.764450E+00
3.679250E+00	2.179510E+00	2.790860E+00
3.652620E+00	2.075710E+00	2.835390E+00
3.670810E+00	2.128290E+00	2.857790E+00
3.633800E+00	2.017810E+00	2.787670E+00
3.306450E+00	3.153960E+00	2.947240E+00
3.362030E+00	3.126460E+00	2.990300E+00
3.373180E+00	3.123610E+00	2.894850E+00
3.709030E+00	2.498300E+00	2.778120E+00
3.702310E+00	2.405830E+00	2.857210E+00
3.692180E+00	2.317260E+00	2.810320E+00
3.690440E+00	2.217310E+00	2.854580E+00
3.677350E+00	2.157550E+00	2.875350E+00
3.419480E+00	3.118150E+00	2.949770E+00
3.487810E+00	3.095160E+00	2.910630E+00
3.589860E+00	3.065080E+00	2.901320E+00
3.629600E+00	3.044920E+00	2.833600E+00
3.727580E+00	2.837860E+00	2.831940E+00
3.732360E+00	2.745600E+00	2.853440E+00
3.743600E+00	2.795510E+00	2.885220E+00
3.713410E+00	2.643870E+00	2.823320E+00
3.710160E+00	2.561990E+00	2.810000E+00
3.651490E+00	3.040170E+00	2.918570E+00
3.679880E+00	3.004740E+00	2.859150E+00
3.723400E+00	2.918070E+00	2.893450E+00
3.742020E+00	2.832810E+00	2.911890E+00
1.432170E+00	2.149810E+00	2.662560E+00
1.451690E+00	2.226880E+00	2.664900E+00
1.475680E+00	2.175960E+00	2.591110E+00
1.466450E+00	2.047930E+00	2.598430E+00
1.422870E+00	2.068960E+00	2.664660E+00
1.471640E+00	1.973970E+00	2.609850E+00
1.422970E+00	1.945060E+00	2.683530E+00
1.481950E+00	1.904890E+00	2.630240E+00
1.658310E+00	2.874710E+00	2.888480E+00
1.698010E+00	2.936180E+00	2.912550E+00
1.688990E+00	2.890130E+00	2.824680E+00
1.650930E+00	2.791550E+00	2.768680E+00
1.631180E+00	2.813420E+00	2.862050E+00
1.608430E+00	2.684590E+00	2.703470E+00
1.586300E+00	2.716520E+00	2.811790E+00
1.572650E+00	2.562170E+00	2.647190E+00
1.554750E+00	2.596070E+00	2.756940E+00
1.531200E+00	2.438010E+00	2.608840E+00
1.517880E+00	2.477750E+00	2.713940E+00
1.502490E+00	2.303710E+00	2.586830E+00
1.479940E+00	2.347970E+00	2.678730E+00
1.622020E+00	1.864330E+00	2.523570E+00
1.549060E+00	1.887500E+00	2.573480E+00
1.664850E+00	1.769930E+00	2.547090E+00
1.587050E+00	1.780290E+00	2.602280E+00
1.713670E+00	1.702560E+00	2.565740E+00
1.645030E+00	1.693070E+00	2.623990E+00
1.756010E+00	1.613190E+00	2.626450E+00
1.862010E+00	1.554650E+00	2.631280E+00
1.810500E+00	1.513590E+00	2.730650E+00
1.925020E+00	1.512990E+00	2.700420E+00
1.758550E+00	2.991500E+00	2.841420E+00
2.052750E+00	1.499730E+00	2.719860E+00
2.155260E+00	1.499430E+00	2.715400E+00
2.141290E+00	1.474600E+00	2.778660E+00
2.221460E+00	1.465770E+00	2.804900E+00
1.818330E+00	3.059310E+00	2.870170E+00
1.866980E+00	3.100680E+00	2.922080E+00
1.872410E+00	3.094600E+00	2.847120E+00
2.357620E+00	1.467930E+00	2.739800E+00
2.311180E+00	1.467160E+00	2.770090E+00
2.389840E+00	1.429940E+00	2.815570E+00
1.946400E+00	3.138270E+00	2.868610E+00
2.530620E+00	1.401800E+00	2.799750E+00
2.478450E+00	1.410130E+00	2.830390E+00
2.535760E+00	1.380690E+00	2.864010E+00
2.020970E+00	3.187830E+00	2.924300E+00
2.080340E+00	3.223300E+00	2.937760E+00
2.066900E+00	3.211350E+00	2.883060E+00
2.593490E+00	1.368670E+00	2.851840E+00
2.135920E+00	3.242330E+00	2.857040E+00
2.141130E+00	3.256620E+00	2.985260E+00
2.693060E+00	1.340390E+00	2.879320E+00
2.762640E+00	1.321040E+00	2.922050E+00
2.215450E+00	3.284790E+00	3.012650E+00
2.285460E+00	3.304770E+00	3.002180E+00
2.225330E+00	3.284400E+00	2.928800E+00
2.826120E+00	1.338020E+00	2.907270E+00
2.327740E+00	3.313400E+00	2.912750E+00
2.347730E+00	3.322770E+00	2.993270E+00
2.933630E+00	1.364200E+00	2.889080E+00
2.439420E+00	3.345100E+00	3.002880E+00
3.031970E+00	1.445350E+00	2.906280E+00
2.996460E+00	1.400290E+00	2.958510E+00
3.050510E+00	1.414250E+00	3.002400E+00
2.582700E+00	3.353290E+00	2.994710E+00
3.103270E+00	1.494770E+00	2.901870E+00
3.104370E+00	1.471990E+00	2.976290E+00
2.696250E+00	3.353320E+00	3.043560E+00
2.660680E+00	3.354020E+00	2.954800E+00
3.155500E+00	1.532550E+00	2.941320E+00
2.749130E+00	3.351140E+00	2.983770E+00
2.755080E+00	3.351010E+00	3.057970E+00
3.285070E+00	1.657250E+00	2.962490E+00
3.220250E+00	1.573880E+00	3.004430E+00
2.798050E+00	3.343440E+00	3.063740E+00
2.855250E+00	3.325890E+00	3.020140E+00
3.356840E+00	1.706170E+00	2.948470E+00
3.339120E+00	1.681920E+00	2.993040E+00
2.938290E+00	3.304060E+00	3.011810E+00
3.489160E+00	1.830090E+00	2.928660E+00
3.392390E+00	1.775410E+00	2.988790E+00
3.365820E+00	1.703070E+00	3.011220E+00
3.020660E+00	3.271540E+00	3.031480E+00
3.121700E+00	3.225040E+00	3.069710E+00
3.559620E+00	1.942680E+00	2.964510E+00
3.616350E+00	1.999400E+00	2.871750E+00
3.608780E+00	2.010690E+00	2.942560E+00
3.504150E+00	1.874000E+00	2.979430E+00
3.183610E+00	3.189130E+00	3.122450E+00
3.204210E+00	3.177850E+00	3.043600E+00
3.666280E+00	2.109310E+00	2.923030E+00
3.626760E+00	2.052920E+00	2.983640E+00
3.238750E+00	3.171550E+00	3.110020E+00
3.286330E+00	3.153550E+00	3.043310E+00
3.358020E+00	3.120980E+00	3.093870E+00
3.716490E+00	2.474600E+00	2.905520E+00
3.706290E+00	2.383830E+00	2.996690E+00
3.701330E+00	2.305850E+00	2.960490E+00
3.698120E+00	2.229620E+00	2.941520E+00
3.680650E+00	2.161460E+00	2.942550E+00
3.428920E+00	3.105780E+00	3.027660E+00
3.502510E+00	3.074560E+00	3.081550E+00
3.557750E+00	3.067000E+00	2.995590E+00
3.738940E+00	2.764830E+00	2.976130E+00
3.723540E+00	2.684030E+00	2.994700E+00
3.716230E+00	2.623690E+00	2.962130E+00
3.718590E+00	2.548490E+00	2.934680E+00
3.576770E+00	3.056930E+00	3.079090E+00
3.621190E+00	3.046810E+00	3.004070E+00
3.681520E+00	2.987930E+00	3.012610E+00
3.722250E+00	2.927560E+00	3.028970E+00
3.736310E+00	2.892110E+00	3.002550E+00
3.732620E+00	2.840670E+00	3.008890E+00
3.736030E+00	2.872560E+00	3.043290E+00
3.733560E+00	2.895540E+00	3.058580E+00
1.353550E+00	2.103610E+00	2.814430E+00
1.376380E+00	2.183330E+00	2.817610E+00
1.394770E+00	2.125030E+00	2.739050E+00
1.380700E+00	1.995400E+00	2.740140E+00
1.342410E+00	2.024400E+00	2.810750E+00
1.375570E+00	1.926380E+00	2.750610E+00
1.337940E+00	1.924610E+00	2.805610E+00
1.372620E+00	1.860680E+00	2.777210E+00
1.616960E+00	2.845820E+00	3.046230E+00
1.648990E+00	2.898870E+00	3.041070E+00
1.639130E+00	2.853020E+00	2.958690E+00
1.582550E+00	2.746950E+00	2.914330E+00
1.584030E+00	2.777900E+00	3.013670E+00
1.541320E+00	2.632190E+00	2.863100E+00
1.542360E+00	2.669590E+00	2.972100E+00
1.503680E+00	2.514460E+00	2.816840E+00
1.500590E+00	2.544490E+00	2.922100E+00
1.467340E+00	2.387520E+00	2.775760E+00
1.454300E+00	2.422280E+00	2.872360E+00
1.433480E+00	2.258630E+00	2.749490E+00
1.417170E+00	2.295180E+00	2.832810E+00
1.511830E+00	1.798330E+00	2.661620E+00
1.438880E+00	1.824080E+00	2.721370E+00
1.558610E+00	1.699570E+00	2.689990E+00
1.476320E+00	1.717050E+00	2.753560E+00
1.627770E+00	1.614480E+00	2.715850E+00
1.528190E+00	1.623880E+00	2.780630E+00
1.706180E+00	1.536880E+00	2.749490E+00
1.595450E+00	1.522740E+00	2.832380E+00
1.750010E+00	1.494110E+00	2.784110E+00
1.699020E+00	1.486210E+00	2.824950E+00
1.789920E+00	1.458500E+00	2.847280E+00
1.676200E+00	2.955480E+00	3.083630E+00
1.726480E+00	3.008910E+00	3.056050E+00
1.693160E+00	2.949080E+00	3.001940E+00
1.966740E+00	1.483430E+00	2.762620E+00
1.896610E+00	1.469420E+00	2.798350E+00
1.997230E+00	1.456380E+00	2.836060E+00
1.774460E+00	3.032130E+00	2.963410E+00
1.787370E+00	3.074950E+00	3.090340E+00
2.126840E+00	1.442030E+00	2.873390E+00
2.233250E+00	1.433660E+00	2.917680E+00
1.854460E+00	3.123970E+00	3.109480E+00
1.916760E+00	3.151860E+00	3.086300E+00
1.855630E+00	3.108350E+00	3.021360E+00
2.331560E+00	1.416780E+00	2.926180E+00
2.438900E+00	1.395110E+00	2.931260E+00
2.409870E+00	1.386390E+00	2.994970E+00
2.470690E+00	1.365430E+00	3.039950E+00
1.950090E+00	3.151610E+00	2.989050E+00
1.972860E+00	3.177140E+00	3.064780E+00
2.546760E+00	1.362550E+00	2.971410E+00
2.043650E+00	3.215300E+00	3.050610E+00
2.640450E+00	1.334460E+00	2.968710E+00
2.616630E+00	1.324730E+00	3.025070E+00
2.671020E+00	1.297240E+00	3.061360E+00
2.126580E+00	3.266660E+00	3.088590E+00
2.176530E+00	3.286590E+00	3.112120E+00
2.179900E+00	3.279680E+00	3.057420E+00
2.735230E+00	1.303080E+00	3.006640E+00
2.252970E+00	3.306920E+00	3.117550E+00
2.808070E+00	1.308370E+00	2.988840E+00
2.349470E+00	3.328020E+00	3.069160E+00
2.889390E+00	1.319130E+00	3.004120E+00
2.433360E+00	3.355240E+00	3.126460E+00
2.513070E+00	3.373740E+00	3.165480E+00
2.478580E+00	3.361090E+00	3.096860E+00
2.992090E+00	1.349650E+00	3.026720E+00
3.077350E+00	1.369100E+00	3.075600E+00
2.545910E+00	3.363600E+00	3.105680E+00
2.560260E+00	3.376660E+00	3.174410E+00
3.126660E+00	1.428280E+00	3.060880E+00
2.601840E+00	3.374510E+00	3.180560E+00
2.660220E+00	3.364840E+00	3.137580E+00
3.173710E+00	1.498530E+00	3.036830E+00
2.783820E+00	3.357640E+00	3.143990E+00
3.287820E+00	1.608240E+00	3.076460E+00
3.248750E+00	1.521820E+00	3.100530E+00
2.890360E+00	3.346820E+00	3.194400E+00
2.853820E+00	3.338120E+00	3.109140E+00
3.343320E+00	1.660770E+00	3.042560E+00
2.944570E+00	3.309460E+00	3.119430E+00
2.956390E+00	3.331970E+00	3.218770E+00
3.475790E+00	1.813050E+00	3.049970E+00
3.415520E+00	1.759030E+00	3.092130E+00
3.394060E+00	1.695430E+00	3.072560E+00
3.002820E+00	3.310550E+00	3.205000E+00
3.053880E+00	3.291990E+00	3.252000E+00
3.055420E+00	3.278030E+00	3.156880E+00
3.580380E+00	1.992140E+00	3.045330E+00
3.539660E+00	1.922580E+00	3.101260E+00
3.508820E+00	1.877040E+00	3.055400E+00
3.092980E+00	3.270940E+00	3.226470E+00
3.148880E+00	3.221490E+00	3.212300E+00
3.642570E+00	2.109890E+00	3.040110E+00
3.603460E+00	2.040780E+00	3.103590E+00
3.224430E+00	3.184640E+00	3.181510E+00
3.303230E+00	3.153600E+00	3.175110E+00
3.367820E+00	3.130610E+00	3.162920E+00
3.701760E+00	2.455530E+00	3.054240E+00
3.699740E+00	2.372410E+00	3.107700E+00
3.687330E+00	2.304270E+00	3.091030E+00
3.678910E+00	2.224240E+00	3.067060E+00
3.673660E+00	2.172530E+00	3.018930E+00
3.430510E+00	3.112460E+00	3.151740E+00
3.499200E+00	3.090410E+00	3.203330E+00
3.718090E+00	2.699330E+00	3.081530E+00
3.702540E+00	2.608700E+00	3.118000E+00
3.716250E+00	2.675830E+00	3.148300E+00
3.702540E+00	2.540710E+00	3.054070E+00
3.571430E+00	3.066630E+00	3.180450E+00
3.633170E+00	3.032250E+00	3.120800E+00
3.684600E+00	2.992550E+00	3.167800E+00
3.709840E+00	2.957400E+00	3.101800E+00
3.728870E+00	2.865050E+00	3.115820E+00
3.726040E+00	2.770340E+00	3.137000E+00
3.722760E+00	2.713940E+00	3.131590E+00
3.717180E+00	2.955560E+00	3.177750E+00
3.727970E+00	2.920880E+00	3.111980E+00
1.431190E+00	2.420360E+00	3.032070E+00
1.452700E+00	2.483730E+00	3.056920E+00
1.451440E+00	2.448750E+00	2.977500E+00
1.409180E+00	2.320710E+00	2.917590E+00
1.404770E+00	2.340530E+00	3.003080E+00
1.370820E+00	2.221350E+00	2.881630E+00
1.356860E+00	2.220700E+00	2.956640E+00
1.325330E+00	2.094880E+00	2.891760E+00
1.297450E+00	1.944270E+00	2.885780E+00
1.310280E+00	1.818330E+00	2.880670E+00
1.386620E+00	1.738170E+00	2.828510E+00
1.315680E+00	1.687780E+00	2.939180E+00
1.443370E+00	1.643160E+00	2.839120E+00
1.378510E+00	1.647760E+00	2.897500E+00
1.498320E+00	1.562220E+00	2.864270E+00
1.423140E+00	1.580010E+00	2.917490E+00
1.529630E+00	1.512630E+00	2.891050E+00
1.477570E+00	1.513050E+00	2.942540E+00
1.550650E+00	1.473120E+00	2.941800E+00
1.636590E+00	2.889820E+00	3.119960E+00
1.594580E+00	2.812510E+00	3.098090E+00
1.551590E+00	2.730690E+00	3.086420E+00
1.504240E+00	2.585090E+00	3.044650E+00
1.674310E+00	1.448490E+00	2.937630E+00
1.798590E+00	1.430100E+00	2.951160E+00
1.718090E+00	3.010030E+00	3.147740E+00
1.670500E+00	2.951290E+00	3.140290E+00
1.916010E+00	1.433080E+00	2.943920E+00
2.034140E+00	1.436150E+00	2.936150E+00
2.014770E+00	1.425450E+00	2.993960E+00
2.104070E+00	1.418040E+00	3.023610E+00
1.784940E+00	3.077480E+00	3.194110E+00
1.830170E+00	3.113720E+00	3.213110E+00
1.829280E+00	3.111780E+00	3.159810E+00
2.268390E+00	1.418020E+00	2.976320E+00
2.211100E+00	1.420750E+00	3.001760E+00
2.296580E+00	1.396480E+00	3.050640E+00
1.895290E+00	3.148530E+00	3.207720E+00
2.397020E+00	1.369970E+00	3.076000E+00
2.476660E+00	1.342250E+00	3.135110E+00
1.974360E+00	3.190530E+00	3.141680E+00
2.540180E+00	1.329520E+00	3.110810E+00
2.039020E+00	3.231540E+00	3.187430E+00
2.086030E+00	3.258210E+00	3.212340E+00
2.086430E+00	3.256670E+00	3.146040E+00
2.608690E+00	1.310230E+00	3.089280E+00
2.675530E+00	1.271030E+00	3.157960E+00
2.158800E+00	3.284960E+00	3.206950E+00
2.737590E+00	1.264480E+00	3.110970E+00
2.260730E+00	3.314540E+00	3.241780E+00
2.334570E+00	3.336470E+00	3.275440E+00
2.298500E+00	3.326540E+00	3.202000E+00
2.835080E+00	1.262550E+00	3.101760E+00
2.361950E+00	3.340470E+00	3.188860E+00
2.407750E+00	3.355030E+00	3.293280E+00
2.951860E+00	1.275610E+00	3.101500E+00
2.916060E+00	1.243950E+00	3.171280E+00
2.983480E+00	1.258380E+00	3.190830E+00
2.481540E+00	3.367130E+00	3.253060E+00
3.045400E+00	1.324370E+00	3.156380E+00
2.592910E+00	3.374480E+00	3.257050E+00
3.140910E+00	1.388050E+00	3.151990E+00
2.658470E+00	3.381500E+00	3.292360E+00
2.660370E+00	3.379290E+00	3.237320E+00
3.203470E+00	1.452650E+00	3.127060E+00
2.701030E+00	3.382780E+00	3.305400E+00
2.751510E+00	3.376520E+00	3.265390E+00
3.300370E+00	1.566000E+00	3.189900E+00
3.257940E+00	1.490770E+00	3.180510E+00
2.854630E+00	3.356900E+00	3.284460E+00
3.374570E+00	1.627460E+00	3.133220E+00
2.936600E+00	3.336230E+00	3.295910E+00
3.457310E+00	1.774410E+00	3.150180E+00
3.424780E+00	1.694900E+00	3.171700E+00
3.458300E+00	1.743220E+00	3.214280E+00
3.000040E+00	3.312080E+00	3.285420E+00
3.056260E+00	3.282330E+00	3.354540E+00
3.570000E+00	1.979070E+00	3.155820E+00
3.547770E+00	1.909280E+00	3.207280E+00
3.515530E+00	1.828680E+00	3.162330E+00
3.489270E+00	1.774960E+00	3.199170E+00
3.107370E+00	3.252390E+00	3.302150E+00
3.165260E+00	3.195730E+00	3.345910E+00
3.635830E+00	2.093620E+00	3.181190E+00
3.651010E+00	2.153410E+00	3.097870E+00
3.664250E+00	2.170710E+00	3.159340E+00
3.597290E+00	2.023790E+00	3.196280E+00
3.245660E+00	3.168770E+00	3.302830E+00
3.329640E+00	3.140020E+00	3.283950E+00
3.383570E+00	3.133520E+00	3.227360E+00
3.714270E+00	2.400970E+00	3.172610E+00
3.704470E+00	2.318450E+00	3.214590E+00
3.714060E+00	2.370780E+00	3.229520E+00
3.689540E+00	2.233130E+00	3.181750E+00
3.402250E+00	3.122760E+00	3.324210E+00
3.447810E+00	3.114090E+00	3.318760E+00
3.454320E+00	3.111990E+00	3.267660E+00
3.704660E+00	2.647290E+00	3.253030E+00
3.722820E+00	2.708570E+00	3.176220E+00
3.719100E+00	2.724220E+00	3.230610E+00
3.705060E+00	2.559460E+00	3.252590E+00
3.717160E+00	2.485720E+00	3.191260E+00
3.715110E+00	2.406720E+00	3.240080E+00
3.471980E+00	3.102290E+00	3.320360E+00
3.527950E+00	3.072610E+00	3.329240E+00
3.640060E+00	3.017380E+00	3.265610E+00
3.679940E+00	2.994180E+00	3.240790E+00
3.706990E+00	2.850260E+00	3.266160E+00
3.726430E+00	2.911620E+00	3.186560E+00
3.705350E+00	2.936170E+00	3.255160E+00
3.711970E+00	2.768630E+00	3.267550E+00
3.698830E+00	2.975470E+00	3.228980E+00
1.439160E+00	2.481810E+00	3.229180E+00
1.471290E+00	2.534930E+00	3.213590E+00
1.439040E+00	2.475200E+00	3.174210E+00
1.411540E+00	2.400580E+00	3.098450E+00
1.397040E+00	2.392880E+00	3.195610E+00
1.344690E+00	2.247100E+00	3.049220E+00
1.337900E+00	2.269840E+00	3.146900E+00
1.294610E+00	2.112020E+00	3.003250E+00
1.276160E+00	2.140930E+00	3.098940E+00
1.269570E+00	1.978180E+00	2.974630E+00
1.243890E+00	2.007940E+00	3.065600E+00
1.252870E+00	1.855040E+00	2.965450E+00
1.215220E+00	1.886420E+00	3.045900E+00
1.261600E+00	1.743240E+00	2.981200E+00
1.212580E+00	1.772330E+00	3.046580E+00
1.268910E+00	1.678740E+00	3.003380E+00
1.220740E+00	1.662000E+00	3.075400E+00
1.279340E+00	1.618750E+00	3.030080E+00
1.513910E+00	2.614690E+00	3.234430E+00
1.553800E+00	2.713260E+00	3.257340E+00
1.534730E+00	2.670720E+00	3.164680E+00
1.476350E+00	2.540610E+00	3.140060E+00
1.348730E+00	1.599320E+00	2.972350E+00
1.401640E+00	1.526330E+00	3.005120E+00
1.470540E+00	1.446710E+00	3.059390E+00
1.574060E+00	1.431820E+00	3.016290E+00
1.550550E+00	1.407840E+00	3.080160E+00
1.641860E+00	1.402180E+00	3.085230E+00
1.654130E+00	2.897470E+00	3.275750E+00
1.681460E+00	2.965320E+00	3.304120E+00
1.673910E+00	2.936400E+00	3.210650E+00
1.607850E+00	2.808770E+00	3.214890E+00
1.839570E+00	1.416580E+00	3.003720E+00
1.767950E+00	1.410810E+00	3.037300E+00
1.879150E+00	1.397910E+00	3.087090E+00
1.716860E+00	3.027800E+00	3.329250E+00
1.749170E+00	3.063490E+00	3.318320E+00
1.734180E+00	3.028930E+00	3.258800E+00
2.001810E+00	1.409420E+00	3.062880E+00
2.091950E+00	1.394370E+00	3.129960E+00
1.808360E+00	3.111560E+00	3.300520E+00
2.220990E+00	1.386530E+00	3.154280E+00
2.337940E+00	1.361750E+00	3.159860E+00
2.307200E+00	1.357750E+00	3.213360E+00
2.364740E+00	1.334820E+00	3.256790E+00
1.894870E+00	3.165830E+00	3.322850E+00
1.955090E+00	3.201090E+00	3.344060E+00
1.935720E+00	3.176600E+00	3.283300E+00
2.440060E+00	1.332740E+00	3.220450E+00
1.985470E+00	3.200070E+00	3.260580E+00
2.000110E+00	3.227380E+00	3.339950E+00
2.531700E+00	1.308770E+00	3.218050E+00
2.066930E+00	3.261550E+00	3.317270E+00
2.602850E+00	1.286970E+00	3.190450E+00
2.670260E+00	1.243000E+00	3.248740E+00
2.165920E+00	3.302160E+00	3.347020E+00
2.238480E+00	3.326620E+00	3.387490E+00
2.223850E+00	3.308160E+00	3.305920E+00
2.763630E+00	1.219020E+00	3.224970E+00
2.304690E+00	3.336540E+00	3.360990E+00
2.862800E+00	1.220230E+00	3.216480E+00
2.839060E+00	1.181510E+00	3.275330E+00
2.885510E+00	1.186280E+00	3.270850E+00
2.398670E+00	3.362110E+00	3.378260E+00
2.946590E+00	1.202250E+00	3.254720E+00
2.489150E+00	3.375920E+00	3.380770E+00
3.056840E+00	1.251410E+00	3.278540E+00
2.585280E+00	3.380030E+00	3.379370E+00
3.146650E+00	1.335170E+00	3.256060E+00
2.687040E+00	3.388020E+00	3.377660E+00
3.241320E+00	1.427530E+00	3.244860E+00
2.753350E+00	3.401720E+00	3.419280E+00
2.753760E+00	3.384680E+00	3.366080E+00
3.290440E+00	1.492540E+00	3.236620E+00
3.311520E+00	1.463790E+00	3.278570E+00
2.792850E+00	3.401920E+00	3.436280E+00
2.834000E+00	3.375890E+00	3.399780E+00
3.426930E+00	1.587950E+00	3.268890E+00
3.342210E+00	1.514560E+00	3.280230E+00
2.921170E+00	3.344960E+00	3.403890E+00
3.465470E+00	1.679230E+00	3.261240E+00
3.494360E+00	1.621170E+00	3.306090E+00
2.993380E+00	3.309730E+00	3.388020E+00
3.055250E+00	3.292500E+00	3.468320E+00
3.581060E+00	1.971930E+00	3.260910E+00
3.565290E+00	1.904850E+00	3.284200E+00
3.545420E+00	1.839810E+00	3.272490E+00
3.519450E+00	1.750130E+00	3.271880E+00
3.505270E+00	1.669070E+00	3.323620E+00
3.125230E+00	3.231850E+00	3.432690E+00
3.172270E+00	3.193570E+00	3.413440E+00
3.662340E+00	2.160840E+00	3.254510E+00
3.629240E+00	2.089520E+00	3.311760E+00
3.610930E+00	2.036250E+00	3.265860E+00
3.206990E+00	3.175450E+00	3.398350E+00
3.261910E+00	3.161850E+00	3.452880E+00
3.328320E+00	3.132820E+00	3.382230E+00
3.346810E+00	3.140310E+00	3.488440E+00
3.705260E+00	2.362600E+00	3.291560E+00
3.693650E+00	2.300300E+00	3.346090E+00
3.681110E+00	2.234940E+00	3.299570E+00
3.410930E+00	3.123010E+00	3.423240E+00
3.458240E+00	3.104510E+00	3.362990E+00
3.491700E+00	3.103800E+00	3.459350E+00
3.703910E+00	2.715440E+00	3.331160E+00
3.698310E+00	2.648900E+00	3.405820E+00
3.698210E+00	2.570500E+00	3.366510E+00
3.706320E+00	2.495460E+00	3.335070E+00
3.708190E+00	2.423280E+00	3.314870E+00
3.572590E+00	3.081300E+00	3.457910E+00
3.622450E+00	3.025450E+00	3.417840E+00
3.677880E+00	2.935210E+00	3.367280E+00
3.682370E+00	2.973480E+00	3.277470E+00
3.693570E+00	2.850220E+00	3.401780E+00
3.700070E+00	2.784100E+00	3.370420E+00
1.277710E+00	2.255940E+00	3.331080E+00
1.311680E+00	2.300890E+00	3.329800E+00
1.289910E+00	2.263790E+00	3.304430E+00
1.264450E+00	2.220460E+00	3.308270E+00
1.365310E+00	2.378790E+00	3.318610E+00
1.418740E+00	2.482340E+00	3.350900E+00
1.406420E+00	2.432500E+00	3.273410E+00
1.325490E+00	2.282970E+00	3.256550E+00
1.268470E+00	2.160230E+00	3.190500E+00
1.253000E+00	2.167000E+00	3.260130E+00
1.229790E+00	2.033380E+00	3.153370E+00
1.218200E+00	2.059460E+00	3.235390E+00
1.192060E+00	1.913130E+00	3.129660E+00
1.178940E+00	1.937790E+00	3.211520E+00
1.174760E+00	1.796970E+00	3.121860E+00
1.148810E+00	1.821430E+00	3.200570E+00
1.179280E+00	1.702180E+00	3.124850E+00
1.139540E+00	1.697650E+00	3.217200E+00
1.185170E+00	1.651420E+00	3.134170E+00
1.163660E+00	1.644130E+00	3.181840E+00
1.186980E+00	1.602540E+00	3.172180E+00
1.471460E+00	2.551210E+00	3.291730E+00
1.321780E+00	1.542400E+00	3.063000E+00
1.244770E+00	1.547810E+00	3.148790E+00
1.373480E+00	1.479350E+00	3.094510E+00
1.312420E+00	1.490670E+00	3.142270E+00
1.401930E+00	1.442250E+00	3.127490E+00
1.355340E+00	1.444610E+00	3.179460E+00
1.425500E+00	1.415410E+00	3.183720E+00
1.563260E+00	2.747330E+00	3.373340E+00
1.591890E+00	2.792180E+00	3.393820E+00
1.579260E+00	2.775270E+00	3.326600E+00
1.531680E+00	2.682800E+00	3.332270E+00
1.538240E+00	1.388000E+00	3.182090E+00
1.667470E+00	1.387220E+00	3.203910E+00
1.670420E+00	2.961860E+00	3.422440E+00
1.706000E+00	3.015350E+00	3.452190E+00
1.687680E+00	2.993690E+00	3.377310E+00
1.639060E+00	2.886950E+00	3.365490E+00
1.772890E+00	1.388170E+00	3.173300E+00
1.892500E+00	1.386810E+00	3.223830E+00
1.745020E+00	3.068900E+00	3.386010E+00
2.010990E+00	1.390450E+00	3.195330E+00
2.122820E+00	1.383790E+00	3.216730E+00
2.088640E+00	1.371190E+00	3.290160E+00
2.197920E+00	1.357500E+00	3.311790E+00
1.810380E+00	3.133120E+00	3.426280E+00
1.869740E+00	3.171880E+00	3.461770E+00
1.857220E+00	3.160490E+00	3.385720E+00
2.305680E+00	1.343160E+00	3.287600E+00
2.364750E+00	1.317620E+00	3.312040E+00
1.916440E+00	3.193200E+00	3.418360E+00
2.428800E+00	1.295080E+00	3.355360E+00
1.997260E+00	3.241680E+00	3.440750E+00
2.523210E+00	1.277480E+00	3.330850E+00
2.075820E+00	3.289090E+00	3.456230E+00
2.137560E+00	3.318430E+00	3.495340E+00
2.125910E+00	3.304380E+00	3.414150E+00
2.604170E+00	1.250190E+00	3.296430E+00
2.703380E+00	1.180090E+00	3.352790E+00
2.207560E+00	3.332110E+00	3.466980E+00
2.792830E+00	1.154220E+00	3.326560E+00
2.761370E+00	1.136680E+00	3.376050E+00
2.803750E+00	1.119100E+00	3.390790E+00
2.302610E+00	3.354390E+00	3.472510E+00
2.891290E+00	1.140500E+00	3.349540E+00
2.392770E+00	3.377190E+00	3.478580E+00
3.011080E+00	1.169190E+00	3.336210E+00
2.980680E+00	1.117460E+00	3.395990E+00
3.039620E+00	1.149830E+00	3.403520E+00
2.489700E+00	3.398310E+00	3.489920E+00
3.063890E+00	1.206170E+00	3.335540E+00
3.068420E+00	1.186040E+00	3.375450E+00
2.584290E+00	3.403020E+00	3.499820E+00
3.154760E+00	1.274910E+00	3.332950E+00
3.110860E+00	1.221980E+00	3.361710E+00
2.677520E+00	3.414510E+00	3.501640E+00
3.236540E+00	1.347790E+00	3.370800E+00
2.773880E+00	3.420950E+00	3.504740E+00
3.347670E+00	1.445050E+00	3.353490E+00
2.839720E+00	3.420290E+00	3.561420E+00
2.839570E+00	3.408150E+00	3.498530E+00
3.395830E+00	1.515380E+00	3.335580E+00
3.411300E+00	1.491240E+00	3.384450E+00
2.869940E+00	3.411960E+00	3.554110E+00
2.911450E+00	3.382150E+00	3.539390E+00
3.525350E+00	1.589900E+00	3.382360E+00
3.451150E+00	1.532630E+00	3.380600E+00
2.991230E+00	3.331080E+00	3.505690E+00
3.049340E+00	3.302050E+00	3.575520E+00
3.583860E+00	1.934220E+00	3.335280E+00
3.577430E+00	1.864560E+00	3.347010E+00
3.582950E+00	1.776970E+00	3.361080E+00
3.554350E+00	1.694540E+00	3.386150E+00
3.608060E+00	1.728890E+00	3.421570E+00
3.102230E+00	3.262650E+00	3.551040E+00
3.155450E+00	3.215790E+00	3.539640E+00
3.191420E+00	3.190900E+00	3.470030E+00
3.220180E+00	3.183790E+00	3.573900E+00
3.662510E+00	2.159490E+00	3.379180E+00
3.648270E+00	2.081920E+00	3.396870E+00
3.614620E+00	2.005330E+00	3.367500E+00
3.617210E+00	1.904870E+00	3.410860E+00
3.609840E+00	1.816670E+00	3.423420E+00
3.614670E+00	1.763480E+00	3.422340E+00
3.292360E+00	3.154590E+00	3.551810E+00
3.354320E+00	3.144990E+00	3.590820E+00
3.711970E+00	2.365830E+00	3.394130E+00
3.708920E+00	2.294110E+00	3.461100E+00
3.693820E+00	2.236840E+00	3.400950E+00
3.424510E+00	3.134540E+00	3.527080E+00
3.491130E+00	3.120620E+00	3.580230E+00
3.704450E+00	2.730780E+00	3.453060E+00
3.694500E+00	2.660570E+00	3.536940E+00
3.703410E+00	2.581730E+00	3.491310E+00
3.719670E+00	2.510200E+00	3.450250E+00
3.721090E+00	2.437970E+00	3.422290E+00
3.555530E+00	3.103700E+00	3.537460E+00
3.620220E+00	3.056120E+00	3.562520E+00
3.666140E+00	2.969820E+00	3.520790E+00
3.687780E+00	2.884630E+00	3.501880E+00
3.696480E+00	2.806020E+00	3.484480E+00
1.371920E+00	2.438030E+00	3.492200E+00
1.423170E+00	2.511650E+00	3.506070E+00
1.381940E+00	2.443220E+00	3.454990E+00
1.358290E+00	2.389860E+00	3.389750E+00
1.338200E+00	2.367660E+00	3.462590E+00
1.268500E+00	2.240800E+00	3.388770E+00
1.214180E+00	2.107640E+00	3.319210E+00
1.199970E+00	2.101020E+00	3.396330E+00
1.169600E+00	1.968910E+00	3.292410E+00
1.162070E+00	1.993690E+00	3.370980E+00
1.129730E+00	1.849920E+00	3.279180E+00
1.114130E+00	1.877090E+00	3.355490E+00
1.117260E+00	1.747880E+00	3.274220E+00
1.089190E+00	1.751550E+00	3.366380E+00
1.114300E+00	1.693230E+00	3.280410E+00
1.097400E+00	1.690870E+00	3.329610E+00
1.107130E+00	1.645220E+00	3.315460E+00
1.427570E+00	2.503950E+00	3.429610E+00
1.480130E+00	2.586350E+00	3.474500E+00
1.143550E+00	1.584350E+00	3.280320E+00
1.191050E+00	1.550510E+00	3.230980E+00
1.179390E+00	1.531330E+00	3.286530E+00
1.219520E+00	1.503490E+00	3.269300E+00
1.522740E+00	2.665190E+00	3.475250E+00
1.564070E+00	2.749620E+00	3.511940E+00
1.554370E+00	2.727320E+00	3.424230E+00
1.493530E+00	2.603110E+00	3.399550E+00
1.287880E+00	1.467900E+00	3.232070E+00
1.358100E+00	1.408320E+00	3.303370E+00
1.451860E+00	1.391440E+00	3.260280E+00
1.437110E+00	1.379550E+00	3.318640E+00
1.509220E+00	1.367250E+00	3.311200E+00
1.651970E+00	2.923460E+00	3.576940E+00
1.678710E+00	2.981230E+00	3.570270E+00
1.666560E+00	2.932520E+00	3.491820E+00
1.613560E+00	2.820230E+00	3.458930E+00
1.622350E+00	2.843810E+00	3.547240E+00
1.732130E+00	1.379570E+00	3.268310E+00
1.643020E+00	1.369340E+00	3.305700E+00
1.737760E+00	1.363890E+00	3.330100E+00
1.707960E+00	3.035490E+00	3.618020E+00
1.753500E+00	3.089640E+00	3.593400E+00
1.713740E+00	3.025300E+00	3.535880E+00
1.818660E+00	1.366710E+00	3.310670E+00
1.767400E+00	3.090620E+00	3.499530E+00
1.798560E+00	3.136420E+00	3.580280E+00
1.986310E+00	1.359920E+00	3.343130E+00
2.115810E+00	1.345050E+00	3.373590E+00
2.207570E+00	1.320930E+00	3.442100E+00
1.837010E+00	3.156000E+00	3.524580E+00
2.307940E+00	1.311680E+00	3.407720E+00
2.359060E+00	1.306930E+00	3.355100E+00
1.927750E+00	3.207170E+00	3.550180E+00
2.386490E+00	1.284510E+00	3.420950E+00
2.453030E+00	1.258130E+00	3.484840E+00
2.008930E+00	3.261630E+00	3.571510E+00
2.056750E+00	3.300660E+00	3.593750E+00
2.047900E+00	3.279870E+00	3.523180E+00
2.522540E+00	1.239040E+00	3.449930E+00
2.099960E+00	3.313460E+00	3.551730E+00
2.602690E+00	1.201870E+00	3.409130E+00
2.677100E+00	1.144430E+00	3.479870E+00
2.193160E+00	3.348610E+00	3.597430E+00
2.752450E+00	1.118080E+00	3.436150E+00
2.834810E+00	1.083910E+00	3.476280E+00
2.292630E+00	3.365950E+00	3.572910E+00
2.927350E+00	1.090560E+00	3.450050E+00
2.895380E+00	1.067080E+00	3.499680E+00
2.950020E+00	1.058340E+00	3.527430E+00
2.386670E+00	3.391540E+00	3.581580E+00
3.020960E+00	1.105850E+00	3.476590E+00
2.486930E+00	3.409230E+00	3.599250E+00
3.113830E+00	1.181660E+00	3.450930E+00
2.582970E+00	3.417860E+00	3.616070E+00
3.183950E+00	1.264430E+00	3.413680E+00
3.202070E+00	1.240580E+00	3.495650E+00
2.670240E+00	3.428350E+00	3.623060E+00
3.225320E+00	1.308350E+00	3.426180E+00
3.225680E+00	1.288850E+00	3.461800E+00
2.753350E+00	3.430620E+00	3.625080E+00
3.345690E+00	1.372470E+00	3.487500E+00
3.256330E+00	1.325780E+00	3.453660E+00
2.824490E+00	3.426290E+00	3.630500E+00
3.443250E+00	1.475150E+00	3.460270E+00
2.877220E+00	3.410680E+00	3.617550E+00
2.929540E+00	3.384450E+00	3.686060E+00
3.499930E+00	1.531020E+00	3.445830E+00
3.509890E+00	1.509640E+00	3.491970E+00
3.002720E+00	3.326500E+00	3.650640E+00
3.051950E+00	3.299150E+00	3.638410E+00
3.608820E+00	1.685880E+00	3.455790E+00
3.586320E+00	1.624150E+00	3.467320E+00
3.566170E+00	1.542650E+00	3.499630E+00
3.082300E+00	3.276660E+00	3.624730E+00
3.135160E+00	3.227940E+00	3.652890E+00
3.213120E+00	3.193720E+00	3.694020E+00
3.669570E+00	2.113110E+00	3.458920E+00
3.662810E+00	2.041850E+00	3.462930E+00
3.654260E+00	1.954720E+00	3.481470E+00
3.654690E+00	1.847260E+00	3.515830E+00
3.666850E+00	1.913920E+00	3.533210E+00
3.639870E+00	1.735350E+00	3.490300E+00
3.627660E+00	1.656950E+00	3.511900E+00
3.282240E+00	3.162180E+00	3.644930E+00
3.351600E+00	3.161990E+00	3.689950E+00
3.716480E+00	2.381700E+00	3.523590E+00
3.706430E+00	2.294700E+00	3.589430E+00
3.695490E+00	2.191740E+00	3.515160E+00
3.674120E+00	2.086210E+00	3.539430E+00
3.678150E+00	2.006480E+00	3.540070E+00
3.672440E+00	1.950230E+00	3.547990E+00
3.423630E+00	3.141520E+00	3.635740E+00
3.490200E+00	3.138290E+00	3.677030E+00
3.691000E+00	2.749620E+00	3.591710E+00
3.692700E+00	2.670940E+00	3.662430E+00
3.695710E+00	2.592050E+00	3.613110E+00
3.713680E+00	2.513050E+00	3.574300E+00
3.719600E+00	2.455150E+00	3.514470E+00
3.567130E+00	3.117600E+00	3.646300E+00
3.626990E+00	3.081570E+00	3.673880E+00
3.646800E+00	3.041010E+00	3.635950E+00
3.668010E+00	2.994190E+00	3.630110E+00
3.683750E+00	2.906300E+00	3.649360E+00
3.688220E+00	2.967720E+00	3.675840E+00
3.684970E+00	2.827990E+00	3.579860E+00
3.660590E+00	3.038650E+00	3.690440E+00
3.682620E+00	2.999990E+00	3.693150E+00
1.364690E+00	2.499200E+00	3.667740E+00
1.406470E+00	2.550110E+00	3.650650E+00
1.368660E+00	2.495870E+00	3.617930E+00
1.351370E+00	2.425810E+00	3.550410E+00
1.322890E+00	2.429080E+00	3.638640E+00
1.283740E+00	2.278820E+00	3.504470E+00
1.282550E+00	2.318120E+00	3.598080E+00
1.212830E+00	2.148420E+00	3.469160E+00
1.219070E+00	2.192960E+00	3.559730E+00
1.164140E+00	2.020920E+00	3.448360E+00
1.169630E+00	2.062480E+00	3.529890E+00
1.112930E+00	1.904780E+00	3.431820E+00
1.122280E+00	1.940890E+00	3.511840E+00
1.081680E+00	1.804110E+00	3.421000E+00
1.074820E+00	1.818680E+00	3.513240E+00
1.074950E+00	1.748980E+00	3.424240E+00
1.070880E+00	1.752750E+00	3.468780E+00
1.071410E+00	1.700950E+00	3.456810E+00
1.423110E+00	2.547140E+00	3.589360E+00
1.470280E+00	2.643060E+00	3.662870E+00
1.080500E+00	1.627360E+00	3.426820E+00
1.104340E+00	1.590920E+00	3.370770E+00
1.100520E+00	1.572320E+00	3.428160E+00
1.126120E+00	1.541330E+00	3.407030E+00
1.499080E+00	2.652790E+00	3.556040E+00
1.518960E+00	2.722980E+00	3.629580E+00
1.179420E+00	1.498240E+00	3.364000E+00
1.256210E+00	1.439630E+00	3.349030E+00
1.218760E+00	1.433780E+00	3.465480E+00
1.301530E+00	1.402740E+00	3.377130E+00
1.275790E+00	1.401040E+00	3.427990E+00
1.339770E+00	1.380350E+00	3.425200E+00
1.549190E+00	2.765090E+00	3.644180E+00
1.579060E+00	2.802920E+00	3.661630E+00
1.563590E+00	2.777280E+00	3.598390E+00
1.443000E+00	1.359150E+00	3.397940E+00
1.577020E+00	1.340290E+00	3.405900E+00
1.517570E+00	1.323800E+00	3.512010E+00
1.637670E+00	1.321060E+00	3.494880E+00
1.667380E+00	2.972120E+00	3.643520E+00
1.624500E+00	2.875960E+00	3.644630E+00
1.749050E+00	1.338070E+00	3.423760E+00
1.748790E+00	3.088830E+00	3.680160E+00
1.709550E+00	3.029010E+00	3.707440E+00
1.877480E+00	1.341730E+00	3.400620E+00
1.884300E+00	1.322800E+00	3.475720E+00
1.969400E+00	1.331060E+00	3.451090E+00
1.795620E+00	3.142480E+00	3.663770E+00
2.095750E+00	1.321130E+00	3.480590E+00
2.214190E+00	1.286060E+00	3.549660E+00
1.853070E+00	3.183660E+00	3.629600E+00
2.300020E+00	1.282300E+00	3.529370E+00
1.927310E+00	3.235690E+00	3.697100E+00
1.985920E+00	3.276460E+00	3.711220E+00
1.974870E+00	3.258110E+00	3.641050E+00
2.381770E+00	1.266130E+00	3.509540E+00
2.455270E+00	1.219760E+00	3.595660E+00
2.032880E+00	3.302120E+00	3.673080E+00
2.525210E+00	1.197270E+00	3.564990E+00
2.106780E+00	3.336100E+00	3.652230E+00
2.596750E+00	1.166700E+00	3.525700E+00
2.668220E+00	1.107440E+00	3.593010E+00
2.186330E+00	3.381360E+00	3.723620E+00
2.267740E+00	3.411020E+00	3.735240E+00
2.229800E+00	3.384300E+00	3.674450E+00
2.744250E+00	1.085160E+00	3.540200E+00
2.808870E+00	1.043760E+00	3.598660E+00
2.282030E+00	3.390980E+00	3.660550E+00
2.341080E+00	3.429440E+00	3.735980E+00
2.882540E+00	1.048260E+00	3.561280E+00
2.952370E+00	1.031980E+00	3.621530E+00
2.369840E+00	3.415960E+00	3.672610E+00
2.387860E+00	3.443630E+00	3.735990E+00
3.026360E+00	1.071290E+00	3.584850E+00
2.426880E+00	3.453070E+00	3.741500E+00
2.474960E+00	3.443650E+00	3.707160E+00
3.102260E+00	1.131010E+00	3.555120E+00
2.578650E+00	3.449810E+00	3.728790E+00
3.173350E+00	1.180750E+00	3.541660E+00
2.667460E+00	3.462320E+00	3.737840E+00
3.234840E+00	1.252460E+00	3.597780E+00
3.260920E+00	1.303130E+00	3.515760E+00
3.319980E+00	1.328760E+00	3.595430E+00
2.745140E+00	3.468500E+00	3.734860E+00
3.403710E+00	1.372750E+00	3.599070E+00
2.812710E+00	3.456090E+00	3.733010E+00
3.462630E+00	1.424230E+00	3.567020E+00
2.874570E+00	3.432380E+00	3.721780E+00
2.928210E+00	3.426050E+00	3.799380E+00
3.516270E+00	1.495380E+00	3.548230E+00
2.978210E+00	3.373630E+00	3.757960E+00
3.043190E+00	3.335780E+00	3.775100E+00
3.069200E+00	3.289250E+00	3.685330E+00
3.102120E+00	3.274910E+00	3.743800E+00
3.622920E+00	1.592220E+00	3.554910E+00
3.595120E+00	1.528400E+00	3.602520E+00
3.160860E+00	3.237680E+00	3.756790E+00
3.212510E+00	3.219210E+00	3.761320E+00
3.684960E+00	1.896110E+00	3.594460E+00
3.686410E+00	1.819130E+00	3.612320E+00
3.668600E+00	1.749610E+00	3.596550E+00
3.651440E+00	1.663370E+00	3.584100E+00
3.275110E+00	3.195870E+00	3.748900E+00
3.347980E+00	3.189700E+00	3.757890E+00
3.724630E+00	2.389320E+00	3.681040E+00
3.718450E+00	2.441920E+00	3.592970E+00
3.724520E+00	2.475490E+00	3.660840E+00
3.722010E+00	2.291840E+00	3.694470E+00
3.713600E+00	2.215450E+00	3.656120E+00
3.698270E+00	2.119170E+00	3.632120E+00
3.698980E+00	2.027100E+00	3.619440E+00
3.687740E+00	1.965070E+00	3.597710E+00
3.425190E+00	3.176330E+00	3.748540E+00
3.550870E+00	3.165280E+00	3.768400E+00
3.687000E+00	2.758790E+00	3.752540E+00
3.684450E+00	2.813230E+00	3.662500E+00
3.683380E+00	2.845530E+00	3.738540E+00
3.689670E+00	2.670800E+00	3.762280E+00
3.698150E+00	2.607800E+00	3.719160E+00
3.717310E+00	2.541450E+00	3.684000E+00
3.602110E+00	3.158330E+00	3.772790E+00
3.607350E+00	3.134850E+00	3.735920E+00
3.686260E+00	2.978290E+00	3.747540E+00
3.681420E+00	2.913590E+00	3.792510E+00
3.620060E+00	3.143760E+00	3.775810E+00
3.641960E+00	3.097350E+00	3.781660E+00
3.673690E+00	3.029150E+00	3.742150E+00
1.273230E+00	2.323700E+00	3.742450E+00
1.298710E+00	2.378470E+00	3.751190E+00
1.285050E+00	2.342450E+00	3.688450E+00
1.230310E+00	2.228730E+00	3.647510E+00
1.245340E+00	2.256010E+00	3.727110E+00
1.177340E+00	2.106300E+00	3.615200E+00
1.192220E+00	2.144650E+00	3.699140E+00
1.131010E+00	1.981630E+00	3.594610E+00
1.148720E+00	2.023050E+00	3.677640E+00
1.084760E+00	1.880170E+00	3.580010E+00
1.093650E+00	1.896170E+00	3.681150E+00
1.066190E+00	1.821590E+00	3.577770E+00
1.067290E+00	1.825210E+00	3.631240E+00
1.061130E+00	1.770930E+00	3.609000E+00
1.410320E+00	2.546320E+00	3.726220E+00
1.335250E+00	2.446040E+00	3.713190E+00
1.063870E+00	1.714160E+00	3.551140E+00
1.066220E+00	1.649130E+00	3.526510E+00
1.059280E+00	1.633880E+00	3.636440E+00
1.075870E+00	1.589270E+00	3.573400E+00
1.473570E+00	2.648540E+00	3.754780E+00
1.513260E+00	2.716820E+00	3.759480E+00
1.495740E+00	2.692730E+00	3.715330E+00
1.107760E+00	1.546090E+00	3.509320E+00
1.159600E+00	1.486110E+00	3.494740E+00
1.144830E+00	1.493500E+00	3.610170E+00
1.193060E+00	1.450550E+00	3.528960E+00
1.180970E+00	1.457180E+00	3.579540E+00
1.218810E+00	1.420820E+00	3.572290E+00
1.537210E+00	2.748520E+00	3.698470E+00
1.565620E+00	2.782460E+00	3.797610E+00
1.289040E+00	1.385310E+00	3.526980E+00
1.404210E+00	1.350850E+00	3.522850E+00
1.354550E+00	1.342530E+00	3.632060E+00
1.465050E+00	1.320280E+00	3.561570E+00
1.436840E+00	1.317360E+00	3.608090E+00
1.507450E+00	1.292590E+00	3.612420E+00
1.616660E+00	2.845370E+00	3.802350E+00
1.640770E+00	2.880710E+00	3.786420E+00
1.611110E+00	2.839840E+00	3.734600E+00
1.723050E+00	1.304490E+00	3.537760E+00
1.626650E+00	1.285400E+00	3.597530E+00
1.767030E+00	1.264120E+00	3.625890E+00
1.673390E+00	2.945910E+00	3.765150E+00
1.842400E+00	1.292460E+00	3.551090E+00
1.944020E+00	1.262590E+00	3.612060E+00
1.872020E+00	1.247520E+00	3.636370E+00
1.972910E+00	1.240660E+00	3.684680E+00
1.757000E+00	3.080830E+00	3.771080E+00
1.720350E+00	3.029070E+00	3.784700E+00
1.996100E+00	1.296240E+00	3.552620E+00
2.039100E+00	1.252200E+00	3.644780E+00
1.793300E+00	3.130270E+00	3.748000E+00
2.157510E+00	1.241550E+00	3.644330E+00
1.860400E+00	3.191460E+00	3.767800E+00
2.286940E+00	1.240180E+00	3.640860E+00
1.979970E+00	3.274610E+00	3.782300E+00
1.929920E+00	3.242050E+00	3.795360E+00
2.376110E+00	1.221780E+00	3.619150E+00
2.456810E+00	1.184920E+00	3.706240E+00
2.025130E+00	3.305860E+00	3.760100E+00
2.527520E+00	1.156700E+00	3.675220E+00
2.098980E+00	3.353560E+00	3.784890E+00
2.596000E+00	1.124250E+00	3.637190E+00
2.668220E+00	1.077210E+00	3.705640E+00
2.251570E+00	3.417380E+00	3.822870E+00
2.181110E+00	3.394780E+00	3.824280E+00
2.737410E+00	1.053460E+00	3.652850E+00
2.805560E+00	1.012460E+00	3.707380E+00
2.331080E+00	3.441660E+00	3.823520E+00
2.876760E+00	1.021030E+00	3.661630E+00
2.955280E+00	1.002920E+00	3.724390E+00
2.415560E+00	3.465370E+00	3.814870E+00
3.029720E+00	1.043550E+00	3.689830E+00
2.486450E+00	3.484150E+00	3.860600E+00
2.484480E+00	3.474540E+00	3.801410E+00
3.102790E+00	1.103410E+00	3.658990E+00
2.520380E+00	3.484990E+00	3.855890E+00
2.568150E+00	3.478320E+00	3.852900E+00
3.179340E+00	1.157860E+00	3.628410E+00
2.662010E+00	3.484770E+00	3.852060E+00
3.297920E+00	1.302950E+00	3.694240E+00
3.236930E+00	1.219620E+00	3.709390E+00
2.748350E+00	3.491460E+00	3.854410E+00
3.392040E+00	1.357490E+00	3.683770E+00
2.800180E+00	3.482400E+00	3.817620E+00
3.466760E+00	1.417900E+00	3.668360E+00
2.862970E+00	3.467310E+00	3.843230E+00
2.927360E+00	3.439710E+00	3.915720E+00
3.522200E+00	1.485080E+00	3.643260E+00
2.986900E+00	3.393630E+00	3.856380E+00
3.056890E+00	3.363010E+00	3.889880E+00
3.112990E+00	3.297660E+00	3.821870E+00
3.642730E+00	1.587820E+00	3.654680E+00
3.603000E+00	1.521750E+00	3.700140E+00
3.131020E+00	3.315050E+00	3.905920E+00
3.183640E+00	3.293860E+00	3.905200E+00
3.204940E+00	3.259900E+00	3.832430E+00
3.710780E+00	1.844330E+00	3.672010E+00
3.699390E+00	1.764110E+00	3.690250E+00
3.717910E+00	1.813040E+00	3.729650E+00
3.678850E+00	1.670690E+00	3.682950E+00
3.242880E+00	3.282870E+00	3.909730E+00
3.314850E+00	3.266000E+00	3.931130E+00
3.332800E+00	3.227800E+00	3.840670E+00
3.720450E+00	2.491100E+00	3.771760E+00
3.717970E+00	2.408210E+00	3.835570E+00
3.720890E+00	2.319330E+00	3.790830E+00
3.719160E+00	2.231950E+00	3.767840E+00
3.715430E+00	2.140450E+00	3.742250E+00
3.715090E+00	2.042440E+00	3.721460E+00
3.710070E+00	1.930720E+00	3.692380E+00
3.719580E+00	1.856390E+00	3.723320E+00
3.387150E+00	3.245720E+00	3.918790E+00
3.445540E+00	3.232480E+00	3.973910E+00
3.462750E+00	3.200900E+00	3.872080E+00
3.671530E+00	2.842770E+00	3.844790E+00
3.667100E+00	2.775410E+00	3.913980E+00
3.678980E+00	2.698460E+00	3.857830E+00
3.685130E+00	2.617610E+00	3.828540E+00
3.709190E+00	2.562960E+00	3.768520E+00
3.517730E+00	3.202410E+00	3.958280E+00
3.579160E+00	3.163010E+00	3.895370E+00
3.609460E+00	3.153000E+00	3.807700E+00
3.624590E+00	3.133910E+00	3.848530E+00
3.663410E+00	2.988830E+00	3.893630E+00
3.667250E+00	3.034250E+00	3.807730E+00
3.645820E+00	3.072710E+00	3.873960E+00
3.667920E+00	2.908340E+00	3.896070E+00
3.639730E+00	3.109360E+00	3.852570E+00
1.255840E+00	2.324200E+00	3.881790E+00
1.283860E+00	2.389890E+00	3.866920E+00
1.267020E+00	2.317410E+00	3.803290E+00
1.207620E+00	2.190570E+00	3.782290E+00
1.222730E+00	2.241810E+00	3.864790E+00
1.164330E+00	2.072880E+00	3.759490E+00
1.179820E+00	2.135110E+00	3.848780E+00
1.125380E+00	1.966400E+00	3.745700E+00
1.145760E+00	2.022800E+00	3.830450E+00
1.096090E+00	1.904890E+00	3.748580E+00
1.108250E+00	1.928740E+00	3.816680E+00
1.081170E+00	1.857220E+00	3.783100E+00
1.319470E+00	2.456490E+00	3.900990E+00
1.374310E+00	2.522100E+00	3.882750E+00
1.340280E+00	2.455790E+00	3.809660E+00
1.070100E+00	1.770960E+00	3.737580E+00
1.060620E+00	1.694800E+00	3.672430E+00
1.068540E+00	1.700150E+00	3.749620E+00
1.060810E+00	1.645980E+00	3.696550E+00
1.067280E+00	1.658610E+00	3.753540E+00
1.068530E+00	1.613050E+00	3.737190E+00
1.421500E+00	2.585130E+00	3.919670E+00
1.462640E+00	2.651460E+00	3.905250E+00
1.433800E+00	2.585480E+00	3.833510E+00
1.108030E+00	1.535610E+00	3.629110E+00
1.091360E+00	1.560910E+00	3.717080E+00
1.130920E+00	1.508900E+00	3.662290E+00
1.123660E+00	1.519250E+00	3.702550E+00
1.151210E+00	1.486650E+00	3.706200E+00
1.498370E+00	2.704800E+00	3.845000E+00
1.198210E+00	1.427490E+00	3.686700E+00
1.263250E+00	1.374300E+00	3.644500E+00
1.244440E+00	1.380990E+00	3.705850E+00
1.312650E+00	1.348300E+00	3.679730E+00
1.286230E+00	1.356560E+00	3.724080E+00
1.352500E+00	1.329990E+00	3.728010E+00
1.565910E+00	2.791850E+00	3.902410E+00
1.611710E+00	2.855310E+00	3.908250E+00
1.601940E+00	2.834070E+00	3.850910E+00
1.457630E+00	1.285230E+00	3.722300E+00
1.564730E+00	1.254390E+00	3.690860E+00
1.538770E+00	1.246470E+00	3.753490E+00
1.603660E+00	1.236460E+00	3.769240E+00
1.641460E+00	2.894030E+00	3.854460E+00
1.699140E+00	1.246870E+00	3.722850E+00
1.684310E+00	2.980300E+00	3.900550E+00
1.723470E+00	3.042070E+00	3.900160E+00
1.709540E+00	3.015270E+00	3.839020E+00
1.862160E+00	1.230070E+00	3.727930E+00
2.003300E+00	1.223940E+00	3.768330E+00
1.747090E+00	3.068620E+00	3.849320E+00
2.106470E+00	1.220050E+00	3.734100E+00
1.805580E+00	3.145230E+00	3.866430E+00
2.169850E+00	1.218430E+00	3.713370E+00
2.194190E+00	1.209810E+00	3.751180E+00
1.873680E+00	3.215340E+00	3.892630E+00
1.921910E+00	3.258620E+00	3.919100E+00
1.910480E+00	3.236890E+00	3.850310E+00
2.266990E+00	1.207970E+00	3.758840E+00
2.203180E+00	1.219420E+00	3.718900E+00
1.966900E+00	3.281710E+00	3.876270E+00
2.372870E+00	1.190000E+00	3.734470E+00
2.458910E+00	1.152170E+00	3.819940E+00
2.032600E+00	3.322520E+00	3.847760E+00
2.529590E+00	1.127070E+00	3.788770E+00
2.100890E+00	3.377890E+00	3.929020E+00
2.169470E+00	3.419160E+00	3.958750E+00
2.153310E+00	3.394040E+00	3.881530E+00
2.598480E+00	1.097960E+00	3.751040E+00
2.673510E+00	1.050660E+00	3.822700E+00
2.227570E+00	3.431010E+00	3.923540E+00
2.740490E+00	1.023340E+00	3.769020E+00
2.808610E+00	9.898660E-01	3.806240E+00
2.314150E+00	3.455650E+00	3.925250E+00
2.877790E+00	9.914050E-01	3.765310E+00
2.957860E+00	9.780980E-01	3.829500E+00
2.393580E+00	3.477370E+00	3.923720E+00
3.034090E+00	1.015590E+00	3.794830E+00
2.469700E+00	3.491830E+00	3.926230E+00
3.107770E+00	1.076330E+00	3.764490E+00
2.530690E+00	3.491720E+00	3.917830E+00
2.590500E+00	3.503520E+00	3.992880E+00
3.182840E+00	1.134030E+00	3.732020E+00
2.656660E+00	3.500160E+00	3.965820E+00
3.292630E+00	1.279640E+00	3.794730E+00
3.243600E+00	1.193230E+00	3.809630E+00
2.728570E+00	3.502550E+00	3.958410E+00
3.377410E+00	1.340060E+00	3.777740E+00
2.790610E+00	3.495840E+00	3.958260E+00
2.816350E+00	3.484800E+00	3.899210E+00
2.865500E+00	3.488270E+00	3.992220E+00
3.462830E+00	1.421480E+00	3.776350E+00
2.933190E+00	3.462890E+00	3.997930E+00
3.530620E+00	1.480610E+00	3.732560E+00
2.994810E+00	3.423840E+00	3.977390E+00
3.091430E+00	3.387500E+00	3.994550E+00
3.649660E+00	1.588960E+00	3.787350E+00
3.594590E+00	1.516640E+00	3.762200E+00
3.146380E+00	3.382530E+00	4.028400E+00
3.174430E+00	3.329230E+00	3.968790E+00
3.712570E+00	1.768990E+00	3.765050E+00
3.702190E+00	1.691360E+00	3.773300E+00
3.697850E+00	1.647630E+00	3.815260E+00
3.202170E+00	3.377020E+00	4.041620E+00
3.264850E+00	3.362740E+00	4.061490E+00
3.264240E+00	3.315510E+00	3.992510E+00
3.719810E+00	2.503190E+00	3.933530E+00
3.705260E+00	2.553960E+00	3.845440E+00
3.691410E+00	2.594820E+00	3.928500E+00
3.726950E+00	2.409680E+00	3.940010E+00
3.729990E+00	2.337260E+00	3.902310E+00
3.730250E+00	2.251490E+00	3.874790E+00
3.725980E+00	2.159940E+00	3.850470E+00
3.721160E+00	2.066290E+00	3.828650E+00
3.727180E+00	1.964520E+00	3.814580E+00
3.727910E+00	1.839960E+00	3.800460E+00
3.722330E+00	1.739250E+00	3.827620E+00
3.715990E+00	1.680130E+00	3.831720E+00
3.318210E+00	3.331870E+00	4.051780E+00
3.366540E+00	3.285550E+00	3.998690E+00
3.441590E+00	3.271850E+00	4.061740E+00
3.658480E+00	2.868050E+00	3.983660E+00
3.650570E+00	2.795930E+00	4.068190E+00
3.668730E+00	2.714450E+00	3.982510E+00
3.675650E+00	2.653260E+00	3.918200E+00
3.513870E+00	3.233290E+00	4.043390E+00
3.573080E+00	3.182450E+00	4.019280E+00
3.622470E+00	3.092910E+00	3.998470E+00
3.625420E+00	3.116180E+00	3.896130E+00
3.649940E+00	3.000490E+00	4.052410E+00
3.660820E+00	2.938020E+00	3.975150E+00
1.285720E+00	2.381630E+00	3.942020E+00
1.250490E+00	2.290130E+00	3.934390E+00
1.218900E+00	2.203900E+00	3.942310E+00
1.178650E+00	2.092540E+00	3.929010E+00
1.145210E+00	1.984540E+00	3.914220E+00
1.105600E+00	1.877150E+00	3.916850E+00
1.074330E+00	1.810620E+00	3.837800E+00
1.085860E+00	1.807800E+00	3.902390E+00
1.080100E+00	1.765410E+00	3.874720E+00
1.373680E+00	2.512710E+00	3.957210E+00
1.321590E+00	2.450540E+00	3.953270E+00
1.079160E+00	1.696130E+00	3.852620E+00
1.077170E+00	1.628400E+00	3.832430E+00
1.084680E+00	1.587520E+00	3.807630E+00
1.097950E+00	1.595390E+00	3.885950E+00
1.119460E+00	1.555610E+00	3.872510E+00
1.461280E+00	2.637880E+00	3.964830E+00
1.432030E+00	2.582670E+00	3.986190E+00
1.142300E+00	1.509580E+00	3.799470E+00
1.174870E+00	1.465310E+00	3.775850E+00
1.184380E+00	1.472820E+00	3.859690E+00
1.209090E+00	1.429110E+00	3.823140E+00
1.516620E+00	2.718460E+00	3.974110E+00
1.244730E+00	1.382700E+00	3.776040E+00
1.312050E+00	1.339660E+00	3.822990E+00
1.390190E+00	1.302450E+00	3.803120E+00
1.388500E+00	1.294260E+00	3.902730E+00
1.457680E+00	1.262870E+00	3.853500E+00
1.604720E+00	2.837510E+00	3.963630E+00
1.574990E+00	2.792230E+00	3.985850E+00
1.554800E+00	1.232550E+00	3.847540E+00
1.693600E+00	1.222000E+00	3.850590E+00
1.652870E+00	2.909130E+00	3.978880E+00
1.806810E+00	1.211110E+00	3.826260E+00
1.793760E+00	1.197710E+00	3.903200E+00
1.881680E+00	1.190270E+00	3.910390E+00
1.727070E+00	3.038460E+00	3.975610E+00
1.695860E+00	2.985080E+00	3.996290E+00
1.964490E+00	1.203730E+00	3.855690E+00
1.762760E+00	3.093860E+00	3.940380E+00
2.096050E+00	1.186820E+00	3.846360E+00
1.819750E+00	3.160220E+00	4.011320E+00
1.869030E+00	3.217440E+00	4.035520E+00
1.850580E+00	3.199930E+00	3.959240E+00
2.199000E+00	1.188630E+00	3.823640E+00
1.906140E+00	3.252050E+00	3.995800E+00
2.287960E+00	1.166890E+00	3.879230E+00
1.966580E+00	3.299250E+00	3.982450E+00
2.378370E+00	1.145880E+00	3.866230E+00
2.471680E+00	1.128410E+00	3.918670E+00
2.027190E+00	3.338560E+00	3.956920E+00
2.531580E+00	1.101390E+00	3.904710E+00
2.157580E+00	3.426350E+00	4.039180E+00
2.089510E+00	3.388770E+00	4.046160E+00
2.605650E+00	1.070100E+00	3.874780E+00
2.677570E+00	1.036130E+00	3.911310E+00
2.228140E+00	3.455450E+00	4.037240E+00
2.761810E+00	9.899610E-01	3.921890E+00
2.304420E+00	3.474860E+00	4.034670E+00
2.873170E+00	9.740270E-01	3.877470E+00
2.378830E+00	3.495510E+00	4.029610E+00
2.451440E+00	3.513770E+00	4.025360E+00
3.115240E+00	1.055390E+00	3.874710E+00
3.037660E+00	9.901290E-01	3.897620E+00
2.524660E+00	3.516520E+00	4.018390E+00
2.585450E+00	3.517850E+00	4.106870E+00
3.193650E+00	1.113650E+00	3.836480E+00
2.657610E+00	3.522140E+00	4.082890E+00
3.293800E+00	1.248060E+00	3.901590E+00
3.251240E+00	1.165840E+00	3.889800E+00
2.711910E+00	3.524720E+00	4.037350E+00
3.368300E+00	1.324270E+00	3.876370E+00
2.780230E+00	3.521190E+00	4.060430E+00
2.858900E+00	3.520820E+00	4.140940E+00
3.432210E+00	1.384420E+00	3.854190E+00
2.956790E+00	3.497160E+00	4.094630E+00
3.498550E+00	1.466360E+00	3.901670E+00
[truncated: 10,719 more rows]
