# Supplementary material for: A New MRI-Based Model of Heart Function with Coupled Hemodynamics and Application to Normal and Diseased Canine Left Ventricles
Source: Front Bioeng Biotechnol. 2015 Sep 23;3:140. doi: 10.3389/fbioe.2015.00140 (PMC4585083; doi:10.3389/fbioe.2015.00140)
Supplement: Supplementary file 3 [file Data_Sheet_3.ZIP › Case1_Normal_SR_Systole/nodes/case1_systole_time_0.4780.csv]

3.175100E+00	2.092700E+00	1.207490E+00
3.199410E+00	2.139630E+00	1.203070E+00
3.212970E+00	2.105150E+00	1.213370E+00
3.212240E+00	2.068700E+00	1.237060E+00
3.251710E+00	2.195520E+00	1.196150E+00
3.280430E+00	2.245710E+00	1.190110E+00
3.299960E+00	2.205410E+00	1.203270E+00
3.292770E+00	2.132880E+00	1.234390E+00
3.365260E+00	2.087810E+00	1.305960E+00
3.303920E+00	2.046560E+00	1.305740E+00
3.394530E+00	2.060700E+00	1.392320E+00
3.361530E+00	2.230800E+00	1.218060E+00
3.404130E+00	2.159520E+00	1.299900E+00
3.424210E+00	2.115880E+00	1.375300E+00
2.908450E+00	2.298680E+00	1.256650E+00
2.931500E+00	2.371250E+00	1.250610E+00
2.963360E+00	2.332350E+00	1.236680E+00
2.973340E+00	2.284530E+00	1.236440E+00
2.984950E+00	2.441100E+00	1.248270E+00
3.006640E+00	2.508180E+00	1.267070E+00
3.044690E+00	2.468160E+00	1.243290E+00
3.087860E+00	2.373450E+00	1.213530E+00
3.182240E+00	2.226650E+00	1.174070E+00
3.053890E+00	2.241080E+00	1.232110E+00
3.109250E+00	2.094840E+00	1.241600E+00
3.212960E+00	2.006440E+00	1.331660E+00
3.096800E+00	1.990000E+00	1.341270E+00
3.261830E+00	1.969700E+00	1.474780E+00
3.162080E+00	1.942450E+00	1.468880E+00
3.247860E+00	1.950100E+00	1.554850E+00
3.115980E+00	2.520620E+00	1.246850E+00
3.282640E+00	2.495850E+00	1.241700E+00
3.296550E+00	2.337990E+00	1.196090E+00
3.332290E+00	2.008730E+00	1.429790E+00
3.334480E+00	2.001230E+00	1.623940E+00
3.380240E+00	2.433710E+00	1.255700E+00
3.392360E+00	2.509890E+00	1.292110E+00
3.427770E+00	2.342520E+00	1.263310E+00
3.460390E+00	2.249960E+00	1.328510E+00
3.477310E+00	2.170770E+00	1.398650E+00
3.479640E+00	2.097970E+00	1.460790E+00
3.428880E+00	2.038360E+00	1.517300E+00
3.474700E+00	2.471330E+00	1.341410E+00
3.519640E+00	2.338950E+00	1.375770E+00
3.532330E+00	2.227850E+00	1.441280E+00
3.519580E+00	2.159270E+00	1.471600E+00
2.603800E+00	2.627420E+00	1.456420E+00
2.629380E+00	2.678090E+00	1.462370E+00
2.653190E+00	2.635950E+00	1.434640E+00
2.726110E+00	2.590360E+00	1.404410E+00
2.610270E+00	2.571640E+00	1.450470E+00
2.753610E+00	2.456700E+00	1.356340E+00
2.633320E+00	2.465390E+00	1.431550E+00
2.805580E+00	2.309380E+00	1.305240E+00
2.660670E+00	2.338960E+00	1.417860E+00
2.786160E+00	2.169990E+00	1.362040E+00
2.692250E+00	2.215220E+00	1.445090E+00
2.833610E+00	2.085990E+00	1.355890E+00
2.734120E+00	2.084750E+00	1.461340E+00
2.838660E+00	2.038160E+00	1.444120E+00
2.723360E+00	2.699340E+00	1.445110E+00
2.882310E+00	2.699500E+00	1.374420E+00
2.850720E+00	2.571270E+00	1.334180E+00
2.898740E+00	2.469560E+00	1.284500E+00
2.918340E+00	2.188340E+00	1.292350E+00
2.952340E+00	2.030070E+00	1.350380E+00
3.022300E+00	1.962310E+00	1.472820E+00
2.899780E+00	1.975780E+00	1.482850E+00
3.078040E+00	1.908510E+00	1.597470E+00
2.939980E+00	1.919550E+00	1.595430E+00
3.104260E+00	1.902990E+00	1.730840E+00
2.984180E+00	1.897120E+00	1.773890E+00
3.076200E+00	1.878100E+00	1.843320E+00
3.023250E+00	2.608650E+00	1.313080E+00
3.079450E+00	2.746640E+00	1.396250E+00
3.225190E+00	1.941530E+00	1.678050E+00
3.177100E+00	1.912010E+00	1.845570E+00
3.179160E+00	2.698440E+00	1.340690E+00
3.229060E+00	2.772450E+00	1.422900E+00
3.223970E+00	2.612870E+00	1.285940E+00
3.331490E+00	1.960990E+00	1.738770E+00
3.318430E+00	1.954920E+00	1.887020E+00
3.317400E+00	2.712510E+00	1.373120E+00
3.363960E+00	2.785490E+00	1.476890E+00
3.409190E+00	2.601240E+00	1.340580E+00
3.483300E+00	2.096020E+00	1.609340E+00
3.468960E+00	2.041010E+00	1.699010E+00
3.401370E+00	1.993790E+00	1.794050E+00
3.437310E+00	2.719680E+00	1.444740E+00
3.463840E+00	2.778480E+00	1.531150E+00
3.513160E+00	2.663990E+00	1.455160E+00
3.539120E+00	2.564700E+00	1.446380E+00
3.562530E+00	2.434260E+00	1.465730E+00
3.569810E+00	2.309690E+00	1.536180E+00
3.541710E+00	2.189120E+00	1.639280E+00
3.583550E+00	2.272130E+00	1.652600E+00
3.518810E+00	2.090570E+00	1.693100E+00
3.523460E+00	2.731990E+00	1.520880E+00
3.588170E+00	2.658600E+00	1.583260E+00
3.608810E+00	2.523080E+00	1.581210E+00
3.609730E+00	2.402810E+00	1.607740E+00
3.602010E+00	2.321460E+00	1.655240E+00
2.306180E+00	2.650590E+00	1.670680E+00
2.335560E+00	2.717710E+00	1.667680E+00
2.356390E+00	2.663090E+00	1.629910E+00
2.404340E+00	2.601250E+00	1.598510E+00
2.314470E+00	2.585900E+00	1.670210E+00
2.441970E+00	2.487950E+00	1.579240E+00
2.341970E+00	2.483400E+00	1.656110E+00
2.462870E+00	2.362500E+00	1.571390E+00
2.370080E+00	2.369460E+00	1.639110E+00
2.487680E+00	2.244790E+00	1.591900E+00
2.401720E+00	2.258290E+00	1.662380E+00
2.515180E+00	2.127110E+00	1.604390E+00
2.430740E+00	2.143360E+00	1.682020E+00
2.562720E+00	2.059460E+00	1.640400E+00
2.471440E+00	2.031370E+00	1.737660E+00
2.574290E+00	1.981830E+00	1.737360E+00
2.391230E+00	2.795750E+00	1.658750E+00
2.438070E+00	2.874760E+00	1.674240E+00
2.450820E+00	2.819540E+00	1.631070E+00
2.454090E+00	2.739700E+00	1.594180E+00
2.539750E+00	2.621060E+00	1.513770E+00
2.534650E+00	2.471620E+00	1.502040E+00
2.550180E+00	2.347440E+00	1.490810E+00
2.579970E+00	2.230260E+00	1.518270E+00
2.612530E+00	2.109280E+00	1.533630E+00
2.656360E+00	2.012180E+00	1.608840E+00
2.703310E+00	1.958220E+00	1.646150E+00
2.659030E+00	1.946180E+00	1.733850E+00
2.727990E+00	1.942220E+00	1.716500E+00
2.524030E+00	2.839040E+00	1.614800E+00
2.532080E+00	2.903160E+00	1.651340E+00
2.647120E+00	2.785810E+00	1.526090E+00
2.792810E+00	1.954430E+00	1.579780E+00
2.866420E+00	1.903690E+00	1.720670E+00
2.785280E+00	1.917440E+00	1.745870E+00
2.896590E+00	1.875460E+00	1.803720E+00
2.832010E+00	1.844340E+00	1.833120E+00
2.917920E+00	1.853850E+00	1.874150E+00
2.621020E+00	2.906870E+00	1.615560E+00
2.780880E+00	2.894320E+00	1.595530E+00
2.779670E+00	2.831810E+00	1.534690E+00
2.816030E+00	2.786990E+00	1.473550E+00
3.123270E+00	1.879890E+00	1.966780E+00
2.999770E+00	1.839120E+00	1.974450E+00
3.085410E+00	1.839350E+00	2.077330E+00
2.873140E+00	2.864430E+00	1.526840E+00
2.890250E+00	2.916910E+00	1.584420E+00
2.985440E+00	2.817910E+00	1.480670E+00
3.243450E+00	1.892270E+00	1.978660E+00
3.183410E+00	1.856530E+00	2.084480E+00
2.984850E+00	2.903450E+00	1.589900E+00
3.158190E+00	2.888050E+00	1.579270E+00
3.150350E+00	2.819260E+00	1.473330E+00
3.327060E+00	1.902600E+00	1.993460E+00
3.301730E+00	1.888490E+00	2.119790E+00
3.283020E+00	2.847050E+00	1.531700E+00
3.271740E+00	2.893800E+00	1.614240E+00
3.466720E+00	2.040160E+00	1.871700E+00
3.454810E+00	1.976530E+00	1.957540E+00
3.397540E+00	1.916830E+00	2.027130E+00
3.349550E+00	2.889650E+00	1.639350E+00
3.411520E+00	2.832280E+00	1.597500E+00
3.590860E+00	2.272540E+00	1.777280E+00
3.571340E+00	2.184840E+00	1.854970E+00
3.527600E+00	2.088980E+00	1.857490E+00
3.511110E+00	2.016950E+00	1.948560E+00
3.536140E+00	2.785030E+00	1.641430E+00
3.630330E+00	2.716350E+00	1.724660E+00
3.638470E+00	2.650980E+00	1.693910E+00
3.642860E+00	2.578050E+00	1.707720E+00
3.632970E+00	2.461770E+00	1.748070E+00
3.657260E+00	2.530360E+00	1.814670E+00
3.617560E+00	2.359820E+00	1.735800E+00
3.661320E+00	2.631930E+00	1.787380E+00
3.662900E+00	2.575060E+00	1.806540E+00
2.128230E+00	2.691360E+00	1.839490E+00
2.164060E+00	2.759120E+00	1.840420E+00
2.182230E+00	2.702440E+00	1.794240E+00
2.239510E+00	2.632540E+00	1.735590E+00
2.132440E+00	2.621030E+00	1.827620E+00
2.249270E+00	2.485340E+00	1.741010E+00
2.153120E+00	2.502010E+00	1.818320E+00
2.279000E+00	2.368050E+00	1.725760E+00
2.162590E+00	2.352000E+00	1.818900E+00
2.318230E+00	2.264220E+00	1.735630E+00
2.236910E+00	2.269980E+00	1.797420E+00
2.348910E+00	2.156250E+00	1.747970E+00
2.260750E+00	2.172070E+00	1.816180E+00
2.382510E+00	2.053830E+00	1.769380E+00
2.297070E+00	2.063190E+00	1.827280E+00
2.412160E+00	2.001350E+00	1.806090E+00
2.362120E+00	1.974990E+00	1.876440E+00
2.431380E+00	1.953540E+00	1.845000E+00
2.220770E+00	2.841100E+00	1.833770E+00
2.267270E+00	2.931650E+00	1.854440E+00
2.282400E+00	2.873300E+00	1.801690E+00
2.289730E+00	2.788890E+00	1.755240E+00
2.598390E+00	1.890690E+00	1.829130E+00
2.502250E+00	1.913190E+00	1.836570E+00
2.617670E+00	1.859120E+00	1.910290E+00
2.544740E+00	1.832270E+00	1.972610E+00
2.638370E+00	1.810730E+00	1.996590E+00
2.367340E+00	2.917510E+00	1.765350E+00
2.417180E+00	3.009510E+00	1.831310E+00
2.700990E+00	1.861290E+00	1.844940E+00
2.783990E+00	1.811130E+00	1.988100E+00
2.712540E+00	1.798110E+00	2.020450E+00
2.827770E+00	1.761240E+00	2.086380E+00
2.757370E+00	1.725930E+00	2.139840E+00
2.830740E+00	1.729160E+00	2.185550E+00
2.541430E+00	2.963790E+00	1.716960E+00
2.575060E+00	3.046760E+00	1.837250E+00
2.873450E+00	1.826860E+00	1.993120E+00
2.907100E+00	1.771330E+00	2.139200E+00
2.671180E+00	3.024780E+00	1.768250E+00
2.721000E+00	3.071660E+00	1.858190E+00
2.722800E+00	2.976350E+00	1.684740E+00
3.133620E+00	1.820240E+00	2.183980E+00
3.022160E+00	1.791260E+00	2.180460E+00
3.106950E+00	1.777030E+00	2.283030E+00
2.809790E+00	3.025240E+00	1.791710E+00
2.840110E+00	3.068780E+00	1.880150E+00
2.916210E+00	2.981620E+00	1.674490E+00
3.232660E+00	1.840070E+00	2.190220E+00
3.205720E+00	1.801000E+00	2.283810E+00
2.889720E+00	3.090620E+00	1.919130E+00
2.901640E+00	3.110880E+00	1.976610E+00
2.932600E+00	3.092900E+00	1.933220E+00
2.953730E+00	3.056660E+00	1.865190E+00
3.057520E+00	3.006070E+00	1.795090E+00
3.109190E+00	2.962300E+00	1.693430E+00
3.299460E+00	1.842250E+00	2.197130E+00
3.288200E+00	1.819050E+00	2.250860E+00
2.974180E+00	3.096290E+00	1.988340E+00
3.065840E+00	3.068570E+00	1.965540E+00
3.095830E+00	3.039780E+00	1.889100E+00
3.191840E+00	3.007390E+00	1.833060E+00
3.294200E+00	2.950400E+00	1.708810E+00
3.457920E+00	1.955180E+00	2.100780E+00
3.441220E+00	1.887400E+00	2.175780E+00
3.358620E+00	1.838200E+00	2.230830E+00
3.176320E+00	3.056490E+00	1.965290E+00
3.277220E+00	3.036160E+00	1.935850E+00
3.315040E+00	3.004850E+00	1.853210E+00
3.405750E+00	2.973550E+00	1.850600E+00
3.473480E+00	2.901590E+00	1.736620E+00
3.604300E+00	2.222890E+00	1.962550E+00
3.578420E+00	2.117180E+00	2.038550E+00
3.612790E+00	2.188110E+00	2.091130E+00
3.518820E+00	2.010330E+00	2.094240E+00
3.506250E+00	1.925830E+00	2.169770E+00
3.379520E+00	3.028370E+00	1.958130E+00
3.473460E+00	2.998840E+00	1.946640E+00
3.502350E+00	2.955900E+00	1.874400E+00
3.563740E+00	2.912580E+00	1.870370E+00
3.599930E+00	2.816180E+00	1.829270E+00
3.642970E+00	2.471620E+00	1.904390E+00
3.624780E+00	2.345820E+00	1.960640E+00
3.641980E+00	2.439440E+00	1.998240E+00
3.615540E+00	2.246320E+00	2.060970E+00
3.569830E+00	2.971670E+00	1.979130E+00
3.633550E+00	2.881810E+00	1.961230E+00
3.664710E+00	2.791070E+00	1.974140E+00
3.665800E+00	2.696230E+00	1.921140E+00
3.657970E+00	2.553670E+00	1.944170E+00
3.649540E+00	2.486260E+00	1.968480E+00
1.986010E+00	2.725910E+00	2.036650E+00
2.037760E+00	2.808630E+00	2.049120E+00
2.036210E+00	2.736970E+00	1.989320E+00
2.068830E+00	2.670280E+00	1.909110E+00
1.972980E+00	2.652150E+00	2.009310E+00
2.066730E+00	2.517840E+00	1.903310E+00
1.981300E+00	2.532210E+00	1.988360E+00
2.080750E+00	2.398840E+00	1.880480E+00
1.981770E+00	2.378000E+00	1.974580E+00
2.093600E+00	2.334260E+00	1.881320E+00
2.048120E+00	2.323470E+00	1.928240E+00
2.088250E+00	2.268530E+00	1.918870E+00
2.141200E+00	2.053680E+00	1.961480E+00
2.124390E+00	2.103890E+00	1.951040E+00
2.196940E+00	2.079780E+00	1.898950E+00
2.263250E+00	1.988300E+00	1.934110E+00
2.171730E+00	1.997310E+00	1.984220E+00
2.315640E+00	1.882400E+00	1.984010E+00
2.225450E+00	1.901810E+00	2.031010E+00
2.348900E+00	1.824610E+00	2.030440E+00
2.286490E+00	1.799510E+00	2.103190E+00
2.375110E+00	1.781310E+00	2.104560E+00
2.132100E+00	2.828510E+00	1.928110E+00
2.113670E+00	2.901540E+00	2.008250E+00
2.159340E+00	2.199940E+00	1.881270E+00
2.417710E+00	1.855140E+00	1.972250E+00
2.480650E+00	1.791080E+00	2.035360E+00
2.446330E+00	1.758060E+00	2.129810E+00
2.525300E+00	1.746570E+00	2.118870E+00
2.148070E+00	2.960010E+00	2.019810E+00
2.219800E+00	3.020770E+00	2.034610E+00
2.190350E+00	2.953490E+00	1.951750E+00
2.675590E+00	1.742610E+00	2.119530E+00
2.600120E+00	1.743610E+00	2.113910E+00
2.701520E+00	1.705950E+00	2.198650E+00
2.650390E+00	1.668410E+00	2.254070E+00
2.730470E+00	1.655310E+00	2.266520E+00
2.315700E+00	3.016490E+00	1.934310E+00
2.347770E+00	3.072300E+00	2.016830E+00
2.880840E+00	1.708930E+00	2.262690E+00
2.807000E+00	1.662860E+00	2.283390E+00
2.880230E+00	1.652220E+00	2.346650E+00
2.417650E+00	3.119240E+00	2.041490E+00
2.481250E+00	3.169070E+00	2.102630E+00
2.483160E+00	3.129250E+00	2.028050E+00
2.465720E+00	3.089520E+00	1.945630E+00
2.951420E+00	1.728900E+00	2.248810E+00
2.938270E+00	1.679180E+00	2.324850E+00
2.570180E+00	3.136760E+00	2.027920E+00
2.634140E+00	3.184620E+00	2.121940E+00
2.639150E+00	3.110310E+00	1.934540E+00
3.025230E+00	1.729590E+00	2.343410E+00
2.715070E+00	3.150130E+00	2.046020E+00
2.756970E+00	3.179260E+00	2.139710E+00
2.803100E+00	3.103130E+00	1.964210E+00
3.168380E+00	1.760110E+00	2.419980E+00
2.812430E+00	3.181640E+00	2.187930E+00
2.820700E+00	3.193620E+00	2.243400E+00
2.857090E+00	3.178640E+00	2.198500E+00
2.893030E+00	3.146910E+00	2.108080E+00
3.316830E+00	1.814360E+00	2.366680E+00
2.890870E+00	3.181780E+00	2.240750E+00
2.968690E+00	3.157120E+00	2.216160E+00
3.007840E+00	3.133390E+00	2.166270E+00
3.099930E+00	3.102860E+00	2.100790E+00
3.416030E+00	1.856640E+00	2.317410E+00
3.404130E+00	1.831170E+00	2.391690E+00
3.068790E+00	3.135920E+00	2.231540E+00
3.166040E+00	3.116920E+00	2.204990E+00
3.208710E+00	3.097780E+00	2.147610E+00
3.297640E+00	3.077350E+00	2.078050E+00
3.623290E+00	2.115450E+00	2.169680E+00
3.613080E+00	2.012120E+00	2.220100E+00
3.523360E+00	1.909140E+00	2.301090E+00
3.602200E+00	1.966130E+00	2.351180E+00
3.474460E+00	1.833360E+00	2.388190E+00
3.263700E+00	3.108470E+00	2.206900E+00
3.357820E+00	3.098790E+00	2.187930E+00
3.398000E+00	3.077290E+00	2.141860E+00
3.478430E+00	3.042480E+00	2.087910E+00
3.641440E+00	2.407430E+00	2.145480E+00
3.653010E+00	2.480350E+00	2.032040E+00
3.655720E+00	2.501120E+00	2.122930E+00
3.636920E+00	2.322690E+00	2.146540E+00
3.638780E+00	2.210360E+00	2.216250E+00
3.629670E+00	2.074930E+00	2.297700E+00
3.629550E+00	2.009050E+00	2.329440E+00
3.450490E+00	3.086140E+00	2.205210E+00
3.537010E+00	3.067470E+00	2.194450E+00
3.563900E+00	3.042190E+00	2.154600E+00
3.599090E+00	2.999920E+00	2.120760E+00
3.649960E+00	2.916810E+00	2.089030E+00
3.680200E+00	2.818860E+00	2.090590E+00
3.689120E+00	2.712070E+00	2.110480E+00
3.678290E+00	2.591620E+00	2.158080E+00
3.702380E+00	2.649130E+00	2.196480E+00
3.611360E+00	3.027690E+00	2.239390E+00
3.677970E+00	2.950220E+00	2.211370E+00
3.707060E+00	2.850320E+00	2.205370E+00
3.707670E+00	2.749990E+00	2.212390E+00
3.708510E+00	2.680420E+00	2.225330E+00
1.861410E+00	2.752600E+00	2.223180E+00
1.912350E+00	2.827520E+00	2.233340E+00
1.895420E+00	2.762880E+00	2.176470E+00
1.918390E+00	2.703060E+00	2.096480E+00
1.840680E+00	2.685190E+00	2.191380E+00
1.900080E+00	2.557150E+00	2.067000E+00
1.831480E+00	2.576540E+00	2.149370E+00
1.898880E+00	2.427290E+00	2.048040E+00
1.831120E+00	2.451540E+00	2.125400E+00
1.902970E+00	2.346990E+00	2.042860E+00
1.834820E+00	2.321950E+00	2.111770E+00
1.913620E+00	2.277710E+00	2.052080E+00
1.970270E+00	2.111590E+00	2.076520E+00
1.977510E+00	2.150930E+00	2.056530E+00
1.998980E+00	2.123860E+00	2.051020E+00
1.996620E+00	2.082120E+00	2.063070E+00
2.073490E+00	1.898850E+00	2.135610E+00
2.055030E+00	1.948210E+00	2.107980E+00
2.127580E+00	1.921940E+00	2.076310E+00
2.185550E+00	1.822310E+00	2.117320E+00
2.103940E+00	1.833360E+00	2.164060E+00
2.230420E+00	1.777460E+00	2.171600E+00
2.179010E+00	1.747090E+00	2.248530E+00
2.272010E+00	1.723450E+00	2.241560E+00
1.973010E+00	2.829090E+00	2.140040E+00
1.997840E+00	2.910380E+00	2.188040E+00
2.000460E+00	2.246370E+00	2.001940E+00
2.053990E+00	2.150370E+00	1.997280E+00
2.077290E+00	2.028450E+00	2.023490E+00
2.402260E+00	1.732340E+00	2.186050E+00
2.358640E+00	1.696540E+00	2.252380E+00
2.438880E+00	1.678050E+00	2.265750E+00
2.055150E+00	2.975470E+00	2.195450E+00
2.114470E+00	3.041310E+00	2.238940E+00
2.104090E+00	3.007290E+00	2.164110E+00
2.084370E+00	2.948980E+00	2.098200E+00
2.572190E+00	1.678730E+00	2.238350E+00
2.505160E+00	1.679520E+00	2.247970E+00
2.601610E+00	1.621280E+00	2.303550E+00
2.558120E+00	1.600670E+00	2.363180E+00
2.634880E+00	1.590230E+00	2.378270E+00
2.170340E+00	3.047730E+00	2.136750E+00
2.212840E+00	3.101300E+00	2.203310E+00
2.766680E+00	1.599100E+00	2.344990E+00
2.712070E+00	1.587430E+00	2.375570E+00
2.763150E+00	1.573670E+00	2.415150E+00
2.280370E+00	3.142380E+00	2.223390E+00
2.343330E+00	3.186640E+00	2.285250E+00
2.337280E+00	3.159870E+00	2.204800E+00
2.318290E+00	3.118740E+00	2.125310E+00
2.826710E+00	1.604080E+00	2.417010E+00
2.411420E+00	3.187570E+00	2.198440E+00
2.452760E+00	3.222580E+00	2.286040E+00
2.958630E+00	1.638430E+00	2.437150E+00
2.524120E+00	3.242430E+00	2.327000E+00
2.587230E+00	3.261940E+00	2.394390E+00
2.585160E+00	3.240200E+00	2.321270E+00
2.559420E+00	3.212450E+00	2.234420E+00
3.086000E+00	1.693150E+00	2.473900E+00
3.039610E+00	1.649200E+00	2.534890E+00
3.108690E+00	1.664930E+00	2.561430E+00
2.663720E+00	3.240990E+00	2.320670E+00
2.714500E+00	3.268440E+00	2.412300E+00
2.722190E+00	3.210640E+00	2.222940E+00
3.154440E+00	1.714390E+00	2.491110E+00
3.149000E+00	1.694380E+00	2.539270E+00
2.810980E+00	3.218610E+00	2.338650E+00
2.798320E+00	3.251500E+00	2.430090E+00
3.301470E+00	1.762090E+00	2.519970E+00
3.206710E+00	1.719020E+00	2.533810E+00
2.882590E+00	3.230230E+00	2.436540E+00
2.991700E+00	3.199660E+00	2.457770E+00
2.979330E+00	3.176120E+00	2.338870E+00
3.407950E+00	1.811830E+00	2.459960E+00
3.068820E+00	3.173570E+00	2.417550E+00
3.061220E+00	3.185650E+00	2.471600E+00
3.168290E+00	3.133910E+00	2.338620E+00
3.588130E+00	1.903760E+00	2.431320E+00
3.521130E+00	1.834960E+00	2.480160E+00
3.568300E+00	1.871490E+00	2.499600E+00
3.130240E+00	3.165430E+00	2.459090E+00
3.216700E+00	3.138800E+00	2.432470E+00
3.265630E+00	3.131690E+00	2.380540E+00
3.355760E+00	3.114960E+00	2.318870E+00
3.665470E+00	2.454660E+00	2.314250E+00
3.650200E+00	2.372800E+00	2.309850E+00
3.645540E+00	2.310480E+00	2.268920E+00
3.659700E+00	2.221790E+00	2.376760E+00
3.659920E+00	2.175810E+00	2.355840E+00
3.668940E+00	2.100860E+00	2.380110E+00
3.652230E+00	1.983890E+00	2.444280E+00
3.673890E+00	2.048840E+00	2.456930E+00
3.581610E+00	1.911070E+00	2.515210E+00
3.306920E+00	3.137380E+00	2.434450E+00
3.397410E+00	3.121460E+00	2.419620E+00
3.448530E+00	3.111510E+00	2.372570E+00
3.533500E+00	3.087860E+00	2.323100E+00
3.702240E+00	2.614350E+00	2.307730E+00
3.684760E+00	2.532780E+00	2.347240E+00
3.682300E+00	2.141230E+00	2.437420E+00
3.679200E+00	2.084650E+00	2.468690E+00
3.486420E+00	3.115520E+00	2.436090E+00
3.582610E+00	3.085150E+00	2.455750E+00
3.611830E+00	3.070700E+00	2.392860E+00
3.642410E+00	3.037410E+00	2.361800E+00
3.693470E+00	2.965470E+00	2.343590E+00
3.721460E+00	2.860320E+00	2.345560E+00
3.730770E+00	2.903150E+00	2.413550E+00
3.715880E+00	2.749820E+00	2.341680E+00
3.710390E+00	2.680680E+00	2.314160E+00
3.656420E+00	3.042260E+00	2.463560E+00
3.702190E+00	2.984270E+00	2.440890E+00
3.722270E+00	2.940890E+00	2.424850E+00
1.763030E+00	2.699720E+00	2.354140E+00
1.800000E+00	2.775050E+00	2.376080E+00
1.815810E+00	2.726100E+00	2.287330E+00
1.780480E+00	2.590100E+00	2.244630E+00
1.738190E+00	2.618640E+00	2.332110E+00
1.777200E+00	2.471070E+00	2.211640E+00
1.708920E+00	2.475440E+00	2.314440E+00
1.778770E+00	2.366160E+00	2.180320E+00
1.735010E+00	2.383800E+00	2.248040E+00
1.783670E+00	2.302230E+00	2.179250E+00
1.742260E+00	2.300370E+00	2.233260E+00
1.788300E+00	2.239360E+00	2.199990E+00
2.034750E+00	1.732670E+00	2.321760E+00
2.003620E+00	1.772370E+00	2.289440E+00
2.074840E+00	1.761760E+00	2.265280E+00
2.126370E+00	1.713750E+00	2.308220E+00
2.078010E+00	1.681460E+00	2.376040E+00
2.167480E+00	1.661270E+00	2.367430E+00
1.838800E+00	2.843630E+00	2.388280E+00
1.893750E+00	2.909880E+00	2.391230E+00
1.872570E+00	2.843290E+00	2.329030E+00
1.930690E+00	2.190620E+00	2.072610E+00
1.858570E+00	2.203820E+00	2.130800E+00
1.912410E+00	2.088940E+00	2.126120E+00
1.991730E+00	1.998250E+00	2.113850E+00
1.927600E+00	1.973530E+00	2.189920E+00
2.008640E+00	1.880220E+00	2.209070E+00
2.310740E+00	1.664280E+00	2.309810E+00
2.259020E+00	1.641050E+00	2.376510E+00
2.345580E+00	1.621130E+00	2.392070E+00
1.965750E+00	2.989710E+00	2.397610E+00
2.027290E+00	3.058020E+00	2.440550E+00
2.014590E+00	3.021340E+00	2.370370E+00
1.988340E+00	2.955740E+00	2.296750E+00
2.488940E+00	1.618670E+00	2.359980E+00
2.425940E+00	1.608880E+00	2.423090E+00
2.517620E+00	1.584680E+00	2.419480E+00
2.492110E+00	1.572840E+00	2.458530E+00
2.543540E+00	1.545450E+00	2.491790E+00
2.076160E+00	3.059820E+00	2.347400E+00
2.114340E+00	3.117130E+00	2.406780E+00
2.681930E+00	1.548740E+00	2.468010E+00
2.623440E+00	1.530050E+00	2.501000E+00
2.689470E+00	1.501500E+00	2.531580E+00
2.173250E+00	3.166230E+00	2.418940E+00
2.235050E+00	3.209000E+00	2.474960E+00
2.224310E+00	3.186860E+00	2.395690E+00
2.201540E+00	3.138500E+00	2.319830E+00
2.763930E+00	1.519960E+00	2.518610E+00
2.293970E+00	3.208240E+00	2.385310E+00
2.336000E+00	3.239410E+00	2.465280E+00
2.896750E+00	1.557350E+00	2.548230E+00
2.851650E+00	1.499850E+00	2.613880E+00
2.921680E+00	1.510490E+00	2.639860E+00
2.397230E+00	3.269940E+00	2.492520E+00
2.456250E+00	3.299540E+00	2.556360E+00
2.451240E+00	3.283270E+00	2.477270E+00
2.433120E+00	3.256250E+00	2.395390E+00
2.988110E+00	1.605550E+00	2.558730E+00
2.983580E+00	1.563840E+00	2.634400E+00
2.526640E+00	3.286310E+00	2.481340E+00
2.586120E+00	3.305850E+00	2.581050E+00
3.076010E+00	1.618570E+00	2.626730E+00
2.649340E+00	3.285450E+00	2.495180E+00
2.707120E+00	3.309500E+00	2.598860E+00
3.187710E+00	1.678740E+00	2.627860E+00
2.787140E+00	3.271280E+00	2.519650E+00
2.786310E+00	3.298070E+00	2.613880E+00
3.261490E+00	1.715790E+00	2.600920E+00
3.266870E+00	1.698950E+00	2.651810E+00
2.860520E+00	3.277090E+00	2.616970E+00
2.963340E+00	3.243950E+00	2.619080E+00
2.920110E+00	3.238250E+00	2.532020E+00
3.393020E+00	1.801090E+00	2.594520E+00
3.323340E+00	1.733280E+00	2.658550E+00
3.049690E+00	3.198090E+00	2.545160E+00
3.034490E+00	3.222700E+00	2.626020E+00
3.562010E+00	1.857410E+00	2.568690E+00
3.494260E+00	1.814300E+00	2.636640E+00
3.110260E+00	3.201270E+00	2.625050E+00
3.184790E+00	3.168050E+00	2.624280E+00
3.201410E+00	3.148240E+00	2.538020E+00
3.660350E+00	2.369480E+00	2.390290E+00
3.668380E+00	2.293190E+00	2.420940E+00
3.670630E+00	2.031910E+00	2.547600E+00
3.643710E+00	1.965860E+00	2.597820E+00
3.595130E+00	1.915430E+00	2.595570E+00
3.266710E+00	3.155290E+00	2.618770E+00
3.347180E+00	3.141650E+00	2.620420E+00
3.367320E+00	3.125710E+00	2.534750E+00
3.708930E+00	2.548140E+00	2.428300E+00
3.695480E+00	2.462380E+00	2.490950E+00
3.678680E+00	2.351240E+00	2.499130E+00
3.686040E+00	2.251470E+00	2.560180E+00
3.678160E+00	2.176160E+00	2.529290E+00
3.679100E+00	2.100100E+00	2.530940E+00
3.424860E+00	3.125470E+00	2.631910E+00
3.516170E+00	3.112150E+00	2.655740E+00
3.517770E+00	3.104530E+00	2.560770E+00
3.741730E+00	2.836020E+00	2.458440E+00
3.734440E+00	2.744900E+00	2.475250E+00
3.725180E+00	2.621060E+00	2.471720E+00
3.731270E+00	2.662600E+00	2.570070E+00
3.708830E+00	2.521800E+00	2.517610E+00
3.568160E+00	3.092090E+00	2.639350E+00
3.642260E+00	3.055450E+00	2.612270E+00
3.701800E+00	2.973240E+00	2.568870E+00
3.726350E+00	2.878030E+00	2.529540E+00
3.739160E+00	2.765830E+00	2.565950E+00
3.736130E+00	2.707910E+00	2.573940E+00
1.683260E+00	2.662870E+00	2.500520E+00
1.723510E+00	2.741210E+00	2.522360E+00
1.725430E+00	2.681320E+00	2.424510E+00
1.680920E+00	2.550450E+00	2.393440E+00
1.656250E+00	2.588380E+00	2.478300E+00
1.661520E+00	2.473420E+00	2.384890E+00
1.635070E+00	2.482360E+00	2.448770E+00
1.633940E+00	2.397940E+00	2.389200E+00
1.928800E+00	1.663940E+00	2.483780E+00
1.891500E+00	1.736030E+00	2.411400E+00
1.985550E+00	1.714220E+00	2.382200E+00
2.028710E+00	1.665080E+00	2.423550E+00
1.996290E+00	1.646580E+00	2.468310E+00
2.052990E+00	1.616270E+00	2.481100E+00
1.790570E+00	2.891880E+00	2.575470E+00
1.834810E+00	2.945530E+00	2.585730E+00
1.818830E+00	2.897960E+00	2.533500E+00
1.807630E+00	2.835510E+00	2.460900E+00
1.767150E+00	2.838020E+00	2.554150E+00
1.678530E+00	2.332060E+00	2.308520E+00
1.706030E+00	2.207590E+00	2.298770E+00
1.793430E+00	2.118940E+00	2.237120E+00
1.706540E+00	2.094590E+00	2.326240E+00
1.844080E+00	1.998680E+00	2.243230E+00
1.754560E+00	2.008700E+00	2.319860E+00
1.895100E+00	1.903390E+00	2.276230E+00
1.807840E+00	1.918910E+00	2.337190E+00
1.933530E+00	1.797790E+00	2.312670E+00
1.850800E+00	1.821460E+00	2.364210E+00
2.207530E+00	1.616240E+00	2.436430E+00
2.149660E+00	1.590530E+00	2.497970E+00
2.245430E+00	1.578000E+00	2.514340E+00
1.897360E+00	3.009550E+00	2.593480E+00
1.950310E+00	3.074460E+00	2.630050E+00
1.940000E+00	3.036770E+00	2.567210E+00
1.910660E+00	2.974180E+00	2.500620E+00
2.379270E+00	1.582690E+00	2.480920E+00
2.332810E+00	1.559780E+00	2.535900E+00
2.416220E+00	1.538600E+00	2.564070E+00
1.995860E+00	3.073200E+00	2.543410E+00
2.031970E+00	3.127100E+00	2.602550E+00
2.502030E+00	1.505440E+00	2.586900E+00
2.587070E+00	1.478140E+00	2.588690E+00
2.562070E+00	1.457710E+00	2.644130E+00
2.607680E+00	1.438390E+00	2.672460E+00
2.092840E+00	3.177360E+00	2.628350E+00
2.151790E+00	3.217620E+00	2.638210E+00
2.137400E+00	3.193240E+00	2.591270E+00
2.108660E+00	3.148720E+00	2.518810E+00
2.691370E+00	1.450730E+00	2.633040E+00
2.196310E+00	3.219960E+00	2.579730E+00
2.220370E+00	3.257560E+00	2.671990E+00
2.797230E+00	1.456560E+00	2.650440E+00
2.770700E+00	1.416920E+00	2.714970E+00
2.828510E+00	1.434210E+00	2.735530E+00
2.306710E+00	3.291400E+00	2.685280E+00
2.365310E+00	3.314330E+00	2.697400E+00
2.347880E+00	3.300350E+00	2.648530E+00
2.322920E+00	3.267220E+00	2.581140E+00
2.887000E+00	1.473800E+00	2.708990E+00
2.407040E+00	3.315570E+00	2.643600E+00
2.450810E+00	3.341540E+00	2.752790E+00
2.974530E+00	1.526830E+00	2.723920E+00
2.521370E+00	3.333390E+00	2.659080E+00
2.581570E+00	3.341290E+00	2.758650E+00
3.047970E+00	1.580430E+00	2.716510E+00
2.648730E+00	3.329590E+00	2.686900E+00
2.649990E+00	3.341290E+00	2.763160E+00
3.151430E+00	1.627190E+00	2.767270E+00
2.703570E+00	3.339810E+00	2.761370E+00
2.795840E+00	3.314040E+00	2.708050E+00
3.258830E+00	1.688060E+00	2.720130E+00
2.926190E+00	3.281800E+00	2.760610E+00
2.912310E+00	3.277900E+00	2.681240E+00
3.393050E+00	1.780240E+00	2.724490E+00
3.324740E+00	1.723770E+00	2.784440E+00
3.019870E+00	3.241080E+00	2.699000E+00
2.995830E+00	3.258500E+00	2.777560E+00
3.554270E+00	1.851830E+00	2.682380E+00
3.457360E+00	1.816860E+00	2.770810E+00
3.068880E+00	3.238300E+00	2.782070E+00
3.138960E+00	3.207560E+00	2.783400E+00
3.163450E+00	3.186120E+00	2.703660E+00
3.663170E+00	1.984090E+00	2.666010E+00
3.584160E+00	1.927690E+00	2.730430E+00
3.630640E+00	1.964360E+00	2.739260E+00
3.211460E+00	3.171270E+00	2.783250E+00
3.288740E+00	3.161640E+00	2.780580E+00
3.317240E+00	3.152770E+00	2.703230E+00
3.702740E+00	2.368960E+00	2.624400E+00
3.709030E+00	2.266770E+00	2.659020E+00
3.713920E+00	2.314320E+00	2.709520E+00
3.695550E+00	2.162210E+00	2.674640E+00
3.681540E+00	2.060560E+00	2.662210E+00
3.649760E+00	1.994900E+00	2.736300E+00
3.354840E+00	3.135900E+00	2.796970E+00
3.440080E+00	3.119370E+00	2.819630E+00
3.452800E+00	3.120840E+00	2.729820E+00
3.736140E+00	2.584300E+00	2.633830E+00
3.722800E+00	2.463900E+00	2.661390E+00
3.738760E+00	2.530080E+00	2.696990E+00
3.716920E+00	2.364330E+00	2.700930E+00
3.492880E+00	3.106320E+00	2.797350E+00
3.564470E+00	3.079290E+00	2.755270E+00
3.665840E+00	3.041160E+00	2.747010E+00
3.695130E+00	3.023090E+00	2.695850E+00
3.717820E+00	2.975130E+00	2.690690E+00
3.738530E+00	2.872040E+00	2.698150E+00
3.728480E+00	2.908870E+00	2.773250E+00
3.754040E+00	2.766580E+00	2.683010E+00
3.745690E+00	2.660170E+00	2.671460E+00
3.738820E+00	2.568680E+00	2.718340E+00
3.708000E+00	2.987550E+00	2.770730E+00
3.723700E+00	2.947860E+00	2.775570E+00
1.528900E+00	2.195210E+00	2.536140E+00
1.544670E+00	2.252890E+00	2.519570E+00
1.555830E+00	2.197860E+00	2.493740E+00
1.572870E+00	2.132430E+00	2.470310E+00
1.524190E+00	2.130980E+00	2.539540E+00
1.600230E+00	2.048640E+00	2.455650E+00
1.537600E+00	2.009100E+00	2.546550E+00
1.609740E+00	1.959230E+00	2.494650E+00
1.817820E+00	1.648420E+00	2.559070E+00
1.787320E+00	1.692360E+00	2.539270E+00
1.851520E+00	1.684050E+00	2.501910E+00
1.867580E+00	1.617210E+00	2.562330E+00
1.745650E+00	2.937120E+00	2.775240E+00
1.791820E+00	2.986480E+00	2.760330E+00
1.769250E+00	2.937050E+00	2.715250E+00
1.760130E+00	2.883300E+00	2.635540E+00
1.719560E+00	2.868390E+00	2.732340E+00
1.715560E+00	2.780380E+00	2.595250E+00
1.687490E+00	2.777410E+00	2.672880E+00
1.650110E+00	2.664300E+00	2.582180E+00
1.605580E+00	2.519280E+00	2.546350E+00
1.575240E+00	2.378760E+00	2.499980E+00
1.605470E+00	2.252760E+00	2.412870E+00
1.636030E+00	2.127800E+00	2.389490E+00
1.667680E+00	2.011570E+00	2.400790E+00
1.730310E+00	1.928350E+00	2.403410E+00
1.670170E+00	1.926440E+00	2.463100E+00
1.777570E+00	1.839890E+00	2.424650E+00
1.707350E+00	1.851880E+00	2.483030E+00
1.817490E+00	1.752400E+00	2.455820E+00
1.749660E+00	1.765110E+00	2.506010E+00
1.978870E+00	1.570660E+00	2.576760E+00
2.072680E+00	1.562200E+00	2.556030E+00
2.057030E+00	1.536730E+00	2.618070E+00
2.122230E+00	1.531550E+00	2.624970E+00
1.846570E+00	2.999940E+00	2.679960E+00
1.845330E+00	3.052210E+00	2.789390E+00
2.282900E+00	1.539310E+00	2.590830E+00
2.230050E+00	1.527030E+00	2.650530E+00
2.322540E+00	1.508450E+00	2.667660E+00
1.910930E+00	3.106140E+00	2.801640E+00
1.969510E+00	3.134500E+00	2.783710E+00
1.922880E+00	3.087890E+00	2.728520E+00
2.451940E+00	1.493310E+00	2.644920E+00
2.407490E+00	1.485310E+00	2.696300E+00
2.489290E+00	1.456610E+00	2.720970E+00
2.018060E+00	3.144930E+00	2.700870E+00
2.041290E+00	3.186500E+00	2.821230E+00
2.561970E+00	1.432090E+00	2.725030E+00
2.655250E+00	1.393050E+00	2.764780E+00
2.119530E+00	3.214880E+00	2.724260E+00
2.732600E+00	1.387540E+00	2.761970E+00
2.710230E+00	1.363490E+00	2.812130E+00
2.760450E+00	1.345460E+00	2.843990E+00
2.194040E+00	3.260480E+00	2.763240E+00
2.246320E+00	3.289400E+00	2.829350E+00
2.259180E+00	3.282640E+00	2.744360E+00
2.822180E+00	1.376760E+00	2.803280E+00
2.335740E+00	3.311830E+00	2.781200E+00
2.888420E+00	1.417770E+00	2.787620E+00
2.419260E+00	3.348000E+00	2.861270E+00
2.502460E+00	3.370740E+00	2.902230E+00
2.476740E+00	3.359270E+00	2.835410E+00
2.968100E+00	1.453900E+00	2.805060E+00
2.548400E+00	3.360060E+00	2.843390E+00
2.557030E+00	3.372340E+00	2.907700E+00
3.071780E+00	1.529900E+00	2.820940E+00
2.603380E+00	3.366840E+00	2.908110E+00
2.674240E+00	3.354550E+00	2.853390E+00
3.150270E+00	1.565800E+00	2.851110E+00
3.135670E+00	1.535110E+00	2.881890E+00
3.169870E+00	1.552420E+00	2.890970E+00
2.804180E+00	3.346700E+00	2.906570E+00
2.765550E+00	3.336070E+00	2.812770E+00
3.261760E+00	1.667770E+00	2.838190E+00
3.209980E+00	1.590870E+00	2.892470E+00
2.863050E+00	3.314200E+00	2.833450E+00
2.906470E+00	3.324970E+00	2.931020E+00
3.386790E+00	1.759630E+00	2.859890E+00
3.339000E+00	1.694200E+00	2.878520E+00
2.985200E+00	3.279730E+00	2.857730E+00
2.979940E+00	3.304930E+00	2.953360E+00
3.522600E+00	1.847170E+00	2.811790E+00
3.453800E+00	1.806360E+00	2.875410E+00
3.042460E+00	3.282750E+00	2.934470E+00
3.099920E+00	3.263150E+00	2.968250E+00
3.121520E+00	3.233340E+00	2.867320E+00
3.609580E+00	1.961490E+00	2.818570E+00
3.549850E+00	1.893530E+00	2.876430E+00
3.178030E+00	3.212270E+00	2.962020E+00
3.255460E+00	3.189250E+00	2.965510E+00
3.263850E+00	3.175100E+00	2.869470E+00
3.708080E+00	2.258960E+00	2.763790E+00
3.693770E+00	2.178520E+00	2.790330E+00
3.666060E+00	2.074390E+00	2.835100E+00
3.685130E+00	2.127200E+00	2.857380E+00
3.646320E+00	2.016190E+00	2.787510E+00
3.316280E+00	3.167450E+00	2.946230E+00
3.372520E+00	3.139190E+00	2.989370E+00
3.383460E+00	3.136410E+00	2.893820E+00
3.724810E+00	2.500970E+00	2.777220E+00
3.718700E+00	2.407430E+00	2.856420E+00
3.707620E+00	2.317670E+00	2.809620E+00
3.705700E+00	2.216720E+00	2.854000E+00
3.692190E+00	2.156640E+00	2.874880E+00
3.430340E+00	3.130500E+00	2.948820E+00
3.499310E+00	3.107030E+00	2.909660E+00
3.602040E+00	3.076000E+00	2.900390E+00
3.641390E+00	3.055120E+00	2.832630E+00
3.741560E+00	2.845340E+00	2.831020E+00
3.747610E+00	2.751950E+00	2.852530E+00
3.758510E+00	2.802420E+00	2.884350E+00
3.729060E+00	2.648940E+00	2.822390E+00
3.725880E+00	2.565710E+00	2.809100E+00
3.663950E+00	3.050220E+00	2.917710E+00
3.692360E+00	3.014240E+00	2.858240E+00
3.737280E+00	2.926700E+00	2.892580E+00
3.756730E+00	2.840260E+00	2.911050E+00
1.446550E+00	2.149530E+00	2.670890E+00
1.466150E+00	2.226210E+00	2.673080E+00
1.489470E+00	2.176210E+00	2.599800E+00
1.479960E+00	2.048820E+00	2.607250E+00
1.436990E+00	2.069130E+00	2.673050E+00
1.485270E+00	1.975180E+00	2.618870E+00
1.437150E+00	1.945770E+00	2.692130E+00
1.495520E+00	1.906250E+00	2.639230E+00
1.668710E+00	2.873210E+00	2.891380E+00
1.707570E+00	2.935490E+00	2.914990E+00
1.698260E+00	2.889550E+00	2.827590E+00
1.661270E+00	2.790290E+00	2.772540E+00
1.642350E+00	2.811380E+00	2.865470E+00
1.620070E+00	2.682960E+00	2.708560E+00
1.598640E+00	2.713930E+00	2.816160E+00
1.585010E+00	2.560730E+00	2.653430E+00
1.567720E+00	2.593640E+00	2.762400E+00
1.544470E+00	2.436920E+00	2.616250E+00
1.531880E+00	2.475630E+00	2.720660E+00
1.515820E+00	2.303400E+00	2.594920E+00
1.494000E+00	2.346580E+00	2.686180E+00
1.633990E+00	1.866780E+00	2.532870E+00
1.561920E+00	1.889430E+00	2.582740E+00
1.675900E+00	1.772390E+00	2.555780E+00
1.599060E+00	1.782300E+00	2.610990E+00
1.724070E+00	1.704990E+00	2.574020E+00
1.656160E+00	1.695080E+00	2.632190E+00
1.765550E+00	1.615170E+00	2.633840E+00
1.870050E+00	1.556610E+00	2.637780E+00
1.818730E+00	1.514770E+00	2.736660E+00
1.932140E+00	1.514670E+00	2.706070E+00
1.766170E+00	2.992450E+00	2.843590E+00
2.058770E+00	1.501900E+00	2.724980E+00
2.160380E+00	1.502320E+00	2.720170E+00
2.146310E+00	1.477170E+00	2.783090E+00
2.225780E+00	1.469170E+00	2.809060E+00
1.824620E+00	3.061510E+00	2.871770E+00
1.872500E+00	3.103790E+00	2.923240E+00
1.877370E+00	3.097970E+00	2.848420E+00
2.361200E+00	1.472750E+00	2.744070E+00
2.314990E+00	1.471560E+00	2.774320E+00
2.393040E+00	1.435350E+00	2.819540E+00
1.950120E+00	3.143160E+00	2.869460E+00
2.533140E+00	1.408960E+00	2.803810E+00
2.481180E+00	1.416840E+00	2.834390E+00
2.538270E+00	1.388460E+00	2.868080E+00
2.023750E+00	3.194320E+00	2.924700E+00
2.082350E+00	3.230740E+00	2.937900E+00
2.068860E+00	3.218630E+00	2.883330E+00
2.595800E+00	1.376880E+00	2.855920E+00
2.136980E+00	3.250400E+00	2.857100E+00
2.142540E+00	3.264640E+00	2.985140E+00
2.695140E+00	1.349590E+00	2.883440E+00
2.764720E+00	1.331240E+00	2.926320E+00
2.216220E+00	3.293720E+00	3.012290E+00
2.285710E+00	3.314640E+00	3.001680E+00
2.225760E+00	3.293720E+00	2.928500E+00
2.828210E+00	1.348190E+00	2.911530E+00
2.327610E+00	3.323820E+00	2.912250E+00
2.347730E+00	3.333210E+00	2.992670E+00
2.935850E+00	1.373610E+00	2.893080E+00
2.439370E+00	3.356090E+00	3.002160E+00
3.034910E+00	1.454140E+00	2.910130E+00
2.999130E+00	1.409900E+00	2.962490E+00
3.053480E+00	1.423720E+00	3.006260E+00
2.583040E+00	3.365230E+00	2.993870E+00
3.106710E+00	1.502310E+00	2.905320E+00
3.107780E+00	1.480290E+00	2.979840E+00
2.697450E+00	3.365360E+00	3.042700E+00
2.661530E+00	3.366150E+00	2.953950E+00
3.159500E+00	1.539200E+00	2.944410E+00
2.750770E+00	3.363560E+00	2.982890E+00
2.756820E+00	3.363270E+00	3.057090E+00
3.291420E+00	1.661140E+00	2.964660E+00
3.225110E+00	1.579570E+00	3.007090E+00
2.800200E+00	3.355840E+00	3.062850E+00
2.858020E+00	3.338460E+00	3.019250E+00
3.364190E+00	1.708760E+00	2.950200E+00
3.346070E+00	1.685150E+00	2.994930E+00
2.942160E+00	3.316740E+00	3.010920E+00
3.499090E+00	1.830200E+00	2.929390E+00
3.400750E+00	1.777190E+00	2.990100E+00
3.373150E+00	1.705900E+00	3.012920E+00
3.025880E+00	3.284540E+00	3.030580E+00
3.128590E+00	3.238080E+00	3.068830E+00
3.572050E+00	1.941960E+00	2.964730E+00
3.629150E+00	1.998090E+00	2.871690E+00
3.621970E+00	2.009680E+00	2.942510E+00
3.515020E+00	1.873950E+00	2.979980E+00
3.191820E+00	3.202030E+00	3.121620E+00
3.212580E+00	3.190880E+00	3.042710E+00
3.680660E+00	2.108330E+00	2.922680E+00
3.640400E+00	2.052100E+00	2.983480E+00
3.247930E+00	3.184480E+00	3.109200E+00
3.296030E+00	3.166530E+00	3.042420E+00
3.368830E+00	3.133340E+00	3.093070E+00
3.733400E+00	2.477120E+00	2.904710E+00
3.723010E+00	2.385370E+00	2.995980E+00
3.717480E+00	2.306390E+00	2.959840E+00
3.713910E+00	2.229310E+00	2.940950E+00
3.695820E+00	2.160730E+00	2.942090E+00
3.440170E+00	3.117690E+00	3.026820E+00
3.514950E+00	3.085770E+00	3.080800E+00
3.570260E+00	3.078070E+00	2.994760E+00
3.754690E+00	2.771430E+00	2.975330E+00
3.740060E+00	2.689760E+00	2.993910E+00
3.732860E+00	2.628610E+00	2.961310E+00
3.735280E+00	2.552130E+00	2.933870E+00
3.589740E+00	3.067530E+00	3.078370E+00
3.633950E+00	3.057080E+00	3.003290E+00
3.695030E+00	2.997250E+00	3.011870E+00
3.736510E+00	2.936090E+00	3.028260E+00
3.750830E+00	2.900240E+00	3.001800E+00
3.747580E+00	2.848190E+00	3.008150E+00
3.750800E+00	2.880390E+00	3.042590E+00
3.748220E+00	2.903620E+00	3.057910E+00
1.369180E+00	2.102110E+00	2.821780E+00
1.392220E+00	2.181330E+00	2.824830E+00
1.409670E+00	2.124170E+00	2.746890E+00
1.395450E+00	1.995330E+00	2.748250E+00
1.357930E+00	2.023450E+00	2.818300E+00
1.390220E+00	1.926550E+00	2.758700E+00
1.353230E+00	1.924250E+00	2.813350E+00
1.386940E+00	1.860900E+00	2.784990E+00
1.629370E+00	2.842500E+00	3.048860E+00
1.660420E+00	2.896360E+00	3.043400E+00
1.650580E+00	2.850650E+00	2.961560E+00
1.595810E+00	2.743550E+00	2.918210E+00
1.597430E+00	2.774010E+00	3.016890E+00
1.555290E+00	2.628660E+00	2.867860E+00
1.557130E+00	2.665190E+00	2.976230E+00
1.518100E+00	2.511290E+00	2.822570E+00
1.515910E+00	2.540290E+00	2.927170E+00
1.482020E+00	2.385020E+00	2.782400E+00
1.470000E+00	2.418600E+00	2.878320E+00
1.448370E+00	2.257010E+00	2.756910E+00
1.432690E+00	2.292500E+00	2.839490E+00
1.524700E+00	1.799840E+00	2.670190E+00
1.452310E+00	1.824960E+00	2.729490E+00
1.570970E+00	1.701130E+00	2.698310E+00
1.489160E+00	1.718010E+00	2.761360E+00
1.638520E+00	1.615800E+00	2.723160E+00
1.540000E+00	1.624670E+00	2.787820E+00
1.715350E+00	1.537840E+00	2.755760E+00
1.605770E+00	1.523030E+00	2.838520E+00
1.758510E+00	1.494760E+00	2.789830E+00
1.707950E+00	1.486490E+00	2.830560E+00
1.798030E+00	1.458630E+00	2.852460E+00
1.687070E+00	2.953430E+00	3.085540E+00
1.735820E+00	3.008250E+00	3.057700E+00
1.703250E+00	2.947830E+00	3.004070E+00
1.973220E+00	1.484890E+00	2.767630E+00
1.903650E+00	1.470280E+00	2.803370E+00
2.003310E+00	1.457570E+00	2.840540E+00
1.782350E+00	3.033000E+00	2.965080E+00
1.795420E+00	3.075590E+00	3.091510E+00
2.131850E+00	1.444190E+00	2.877440E+00
2.237400E+00	1.437250E+00	2.921520E+00
1.861210E+00	3.126010E+00	3.110280E+00
1.922130E+00	3.155330E+00	3.086860E+00
1.861840E+00	3.110800E+00	3.022350E+00
2.335130E+00	1.421810E+00	2.930050E+00
2.441830E+00	1.401750E+00	2.935150E+00
2.412910E+00	1.392670E+00	2.998690E+00
2.473480E+00	1.372950E+00	3.043730E+00
1.954340E+00	3.156250E+00	2.989660E+00
1.977070E+00	3.181940E+00	3.065140E+00
2.549320E+00	1.371090E+00	2.975480E+00
2.046640E+00	3.221590E+00	3.050720E+00
2.642740E+00	1.343920E+00	2.972830E+00
2.619030E+00	1.334310E+00	3.029150E+00
2.673370E+00	1.307660E+00	3.065520E+00
2.128550E+00	3.274090E+00	3.088380E+00
2.178010E+00	3.294670E+00	3.111750E+00
2.181150E+00	3.287950E+00	3.057100E+00
2.737430E+00	1.313700E+00	3.010890E+00
2.253780E+00	3.316110E+00	3.117000E+00
2.810230E+00	1.319260E+00	2.993160E+00
2.349660E+00	3.338250E+00	3.068500E+00
2.891640E+00	1.329870E+00	3.008320E+00
2.433530E+00	3.366030E+00	3.125670E+00
2.513320E+00	3.385250E+00	3.164580E+00
2.478710E+00	3.372250E+00	3.096040E+00
2.994640E+00	1.359930E+00	3.030730E+00
3.080320E+00	1.379090E+00	3.079430E+00
2.546200E+00	3.375270E+00	3.104810E+00
2.560650E+00	3.388470E+00	3.173480E+00
3.130040E+00	1.437190E+00	3.064440E+00
2.602440E+00	3.386390E+00	3.179630E+00
2.661200E+00	3.376760E+00	3.136680E+00
3.177670E+00	1.505900E+00	3.039970E+00
2.785860E+00	3.370050E+00	3.143090E+00
3.293640E+00	1.613230E+00	3.078780E+00
3.253480E+00	1.528420E+00	3.103310E+00
2.893530E+00	3.359150E+00	3.193530E+00
2.856590E+00	3.350560E+00	3.108260E+00
3.350040E+00	1.664410E+00	3.044480E+00
2.948600E+00	3.321960E+00	3.118580E+00
2.960490E+00	3.344250E+00	3.217930E+00
3.485340E+00	1.813990E+00	3.050830E+00
3.423910E+00	1.761240E+00	3.093420E+00
3.401520E+00	1.698340E+00	3.074170E+00
3.007700E+00	3.323060E+00	3.204170E+00
3.059550E+00	3.304430E+00	3.251200E+00
3.061240E+00	3.290910E+00	3.156040E+00
3.593260E+00	1.991680E+00	3.045400E+00
3.551660E+00	1.922690E+00	3.101600E+00
3.519720E+00	1.877330E+00	3.055950E+00
3.099330E+00	3.283550E+00	3.225670E+00
3.156430E+00	3.234190E+00	3.211510E+00
3.656950E+00	2.109390E+00	3.039810E+00
3.617000E+00	2.040510E+00	3.103520E+00
3.233490E+00	3.197480E+00	3.180730E+00
3.313690E+00	3.166430E+00	3.174350E+00
3.378900E+00	3.142880E+00	3.162180E+00
3.718780E+00	2.458050E+00	3.053530E+00
3.716490E+00	2.374070E+00	3.107060E+00
3.703500E+00	2.305160E+00	3.090450E+00
3.694580E+00	2.224330E+00	3.066550E+00
3.688870E+00	2.172140E+00	3.018480E+00
3.442200E+00	3.124150E+00	3.151030E+00
3.511890E+00	3.101490E+00	3.202700E+00
3.734710E+00	2.705250E+00	3.080820E+00
3.719510E+00	2.613490E+00	3.117320E+00
3.733330E+00	2.681530E+00	3.147640E+00
3.719370E+00	2.544380E+00	3.053350E+00
3.584750E+00	3.077210E+00	3.179830E+00
3.646650E+00	3.042110E+00	3.120170E+00
3.698770E+00	3.001660E+00	3.167230E+00
3.724140E+00	2.966160E+00	3.101170E+00
3.744090E+00	2.872820E+00	3.115200E+00
3.742280E+00	2.777010E+00	3.136360E+00
3.739570E+00	2.720040E+00	3.130930E+00
3.731900E+00	2.964210E+00	3.177190E+00
3.742740E+00	2.929250E+00	3.111360E+00
1.448120E+00	2.415280E+00	3.037050E+00
1.469470E+00	2.478320E+00	3.061470E+00
1.467920E+00	2.444070E+00	2.982770E+00
1.425560E+00	2.317060E+00	2.923720E+00
1.421720E+00	2.336040E+00	3.008550E+00
1.387530E+00	2.218470E+00	2.888460E+00
1.374390E+00	2.217130E+00	2.963080E+00
1.342060E+00	2.092680E+00	2.898790E+00
1.314160E+00	1.943050E+00	2.893230E+00
1.325630E+00	1.817850E+00	2.887890E+00
1.400490E+00	1.738430E+00	2.835850E+00
1.330810E+00	1.687410E+00	2.946090E+00
1.456140E+00	1.643490E+00	2.846090E+00
1.392290E+00	1.647720E+00	2.904330E+00
1.509960E+00	1.562350E+00	2.870660E+00
1.435720E+00	1.579850E+00	2.923780E+00
1.540740E+00	1.512500E+00	2.897090E+00
1.489150E+00	1.512630E+00	2.948360E+00
1.561510E+00	1.472560E+00	2.947440E+00
1.649050E+00	2.886440E+00	3.122130E+00
1.608160E+00	2.808270E+00	3.100770E+00
1.566590E+00	2.725600E+00	3.089640E+00
1.520000E+00	2.579920E+00	3.048750E+00
1.683530E+00	1.447850E+00	2.942690E+00
1.806650E+00	1.429430E+00	2.955770E+00
1.728380E+00	3.008590E+00	3.149210E+00
1.682070E+00	2.948690E+00	3.142100E+00
1.922780E+00	1.433070E+00	2.948130E+00
2.039940E+00	1.437140E+00	2.940180E+00
2.020540E+00	1.425940E+00	2.997690E+00
2.109040E+00	1.419360E+00	3.027070E+00
1.793820E+00	3.077430E+00	3.195100E+00
1.838130E+00	3.114620E+00	3.213830E+00
1.836940E+00	3.112990E+00	3.160630E+00
2.272250E+00	1.422100E+00	2.980000E+00
2.215270E+00	1.423820E+00	3.005290E+00
2.300180E+00	1.400950E+00	3.054100E+00
1.901870E+00	3.150890E+00	3.208180E+00
2.400110E+00	1.376220E+00	3.079550E+00
2.479530E+00	1.350350E+00	3.138870E+00
1.978960E+00	3.195120E+00	3.141910E+00
2.542880E+00	1.338700E+00	3.114780E+00
2.042780E+00	3.237300E+00	3.187360E+00
2.089130E+00	3.264580E+00	3.212110E+00
2.089210E+00	3.263380E+00	3.145860E+00
2.611200E+00	1.320200E+00	3.093370E+00
2.678090E+00	1.282320E+00	3.162210E+00
2.160880E+00	3.292440E+00	3.206530E+00
2.740000E+00	1.276170E+00	3.115340E+00
2.261910E+00	3.323410E+00	3.241120E+00
2.335390E+00	3.346040E+00	3.274640E+00
2.299250E+00	3.336120E+00	3.201300E+00
2.837460E+00	1.274650E+00	3.106180E+00
2.362390E+00	3.350660E+00	3.188090E+00
2.408370E+00	3.365140E+00	3.292390E+00
2.954310E+00	1.287110E+00	3.105680E+00
2.918630E+00	1.256340E+00	3.175620E+00
2.986210E+00	1.270460E+00	3.195040E+00
2.481970E+00	3.378050E+00	3.252140E+00
3.048350E+00	1.335530E+00	3.160410E+00
2.593580E+00	3.386080E+00	3.256080E+00
3.144380E+00	1.397700E+00	3.155590E+00
2.659550E+00	3.393110E+00	3.291380E+00
2.661390E+00	3.391050E+00	3.236380E+00
3.207510E+00	1.460760E+00	3.130250E+00
2.702420E+00	3.394490E+00	3.304420E+00
2.753280E+00	3.388520E+00	3.264450E+00
3.306060E+00	1.571890E+00	3.192320E+00
3.262700E+00	1.498080E+00	3.183390E+00
2.857410E+00	3.368990E+00	3.283540E+00
3.381240E+00	1.631550E+00	3.135140E+00
2.940450E+00	3.348240E+00	3.295050E+00
3.466350E+00	1.776310E+00	3.151260E+00
3.432660E+00	1.697920E+00	3.173190E+00
3.467020E+00	1.745560E+00	3.215440E+00
3.004870E+00	3.324260E+00	3.284590E+00
3.062160E+00	3.294590E+00	3.353730E+00
3.583030E+00	1.979120E+00	3.155960E+00
3.559770E+00	1.909770E+00	3.207630E+00
3.525890E+00	1.829680E+00	3.163030E+00
3.498640E+00	1.776710E+00	3.200130E+00
3.114080E+00	3.264690E+00	3.301380E+00
3.173360E+00	3.207880E+00	3.345190E+00
3.650140E+00	2.093600E+00	3.180940E+00
3.666080E+00	2.153260E+00	3.097490E+00
3.679660E+00	2.170790E+00	3.158930E+00
3.610730E+00	2.023840E+00	3.196250E+00
3.255150E+00	3.180920E+00	3.302150E+00
3.340360E+00	3.151950E+00	3.283290E+00
3.394780E+00	3.145380E+00	3.226700E+00
3.731420E+00	2.403030E+00	3.171980E+00
3.720760E+00	2.319690E+00	3.214020E+00
3.730740E+00	2.372570E+00	3.228920E+00
3.705460E+00	2.233570E+00	3.181240E+00
3.413750E+00	3.133950E+00	3.323640E+00
3.459790E+00	3.124980E+00	3.318220E+00
3.466330E+00	3.123040E+00	3.267080E+00
3.721590E+00	2.652580E+00	3.252450E+00
3.739830E+00	2.714620E+00	3.175590E+00
3.735850E+00	2.730370E+00	3.230030E+00
3.721950E+00	2.563520E+00	3.252000E+00
3.734510E+00	2.488750E+00	3.190610E+00
3.732030E+00	2.408910E+00	3.239470E+00
3.484320E+00	3.113000E+00	3.319830E+00
3.541110E+00	3.082880E+00	3.328740E+00
3.653980E+00	3.026700E+00	3.265120E+00
3.694130E+00	3.003100E+00	3.240290E+00
3.722480E+00	2.857750E+00	3.265650E+00
3.741610E+00	2.919870E+00	3.186010E+00
3.720220E+00	2.944530E+00	3.254670E+00
3.728160E+00	2.775190E+00	3.267020E+00
3.713280E+00	2.984200E+00	3.228470E+00
1.457320E+00	2.475040E+00	3.232770E+00
1.488910E+00	2.528300E+00	3.217070E+00
1.457060E+00	2.468740E+00	3.178170E+00
1.429210E+00	2.394920E+00	3.103070E+00
1.415620E+00	2.386450E+00	3.199720E+00
1.362730E+00	2.242570E+00	3.054800E+00
1.357020E+00	2.264260E+00	3.151810E+00
1.312330E+00	2.108740E+00	3.009500E+00
1.295000E+00	2.136510E+00	3.104450E+00
1.287050E+00	1.976050E+00	2.981430E+00
1.261940E+00	2.004840E+00	3.071520E+00
1.269240E+00	1.853730E+00	2.972140E+00
1.232300E+00	1.884310E+00	3.051920E+00
1.277280E+00	1.742410E+00	2.987750E+00
1.228650E+00	1.770910E+00	3.052490E+00
1.284170E+00	1.677960E+00	3.009690E+00
1.236170E+00	1.660800E+00	3.081030E+00
1.293860E+00	1.617930E+00	3.035960E+00
1.530970E+00	2.608080E+00	3.237480E+00
1.570180E+00	2.706890E+00	3.259930E+00
1.551320E+00	2.664580E+00	3.167910E+00
1.493470E+00	2.534490E+00	3.143910E+00
1.362410E+00	1.598870E+00	2.978540E+00
1.414030E+00	1.525620E+00	3.010680E+00
1.481760E+00	1.445330E+00	3.064220E+00
1.584290E+00	1.430580E+00	3.021180E+00
1.560870E+00	1.406020E+00	3.084600E+00
1.651140E+00	1.400210E+00	3.089320E+00
1.667280E+00	2.893310E+00	3.277390E+00
1.693670E+00	2.961890E+00	3.305410E+00
1.686130E+00	2.933230E+00	3.212330E+00
1.622280E+00	2.803770E+00	3.217180E+00
1.847000E+00	1.415660E+00	3.007800E+00
1.775970E+00	1.409340E+00	3.041340E+00
1.885980E+00	1.396540E+00	3.090530E+00
1.727940E+00	3.025300E+00	3.330230E+00
1.759300E+00	3.061900E+00	3.319150E+00
1.744660E+00	3.027180E+00	3.259920E+00
2.007510E+00	1.409350E+00	3.066230E+00
2.096900E+00	1.395060E+00	3.133020E+00
1.817070E+00	3.111480E+00	3.301140E+00
2.224970E+00	1.389570E+00	3.157390E+00
2.341320E+00	1.367080E+00	3.163210E+00
2.310660E+00	1.362440E+00	3.216530E+00
2.367900E+00	1.340590E+00	3.259990E+00
1.901920E+00	3.167500E+00	3.323100E+00
1.961030E+00	3.204040E+00	3.344050E+00
1.941780E+00	3.179390E+00	3.283480E+00
2.443040E+00	1.340160E+00	3.223970E+00
1.990510E+00	3.204160E+00	3.260620E+00
2.005170E+00	3.231370E+00	3.339790E+00
2.534520E+00	1.318220E+00	3.221950E+00
2.070730E+00	3.266950E+00	3.316950E+00
2.605550E+00	1.297520E+00	3.194570E+00
2.672940E+00	1.254570E+00	3.252920E+00
2.168440E+00	3.309040E+00	3.346440E+00
2.240340E+00	3.334640E+00	3.386700E+00
2.225610E+00	3.316120E+00	3.305270E+00
2.766290E+00	1.231810E+00	3.229430E+00
2.305960E+00	3.345550E+00	3.360120E+00
2.865450E+00	1.233200E+00	3.220930E+00
2.841790E+00	1.194640E+00	3.279700E+00
2.888230E+00	1.199210E+00	3.275140E+00
2.399540E+00	3.372050E+00	3.377280E+00
2.949320E+00	1.214830E+00	3.258920E+00
2.489870E+00	3.386780E+00	3.379710E+00
3.059900E+00	1.263190E+00	3.282460E+00
2.586140E+00	3.391580E+00	3.378280E+00
3.150100E+00	1.345200E+00	3.259550E+00
2.688430E+00	3.399770E+00	3.376610E+00
3.245660E+00	1.435690E+00	3.247870E+00
2.755240E+00	3.413960E+00	3.418190E+00
2.755640E+00	3.396720E+00	3.365050E+00
3.295470E+00	1.499510E+00	3.239280E+00
3.316500E+00	1.470770E+00	3.281150E+00
2.795070E+00	3.414380E+00	3.435170E+00
2.836630E+00	3.388200E+00	3.398750E+00
3.433530E+00	1.592020E+00	3.270570E+00
3.347710E+00	1.520600E+00	3.282520E+00
2.924910E+00	3.357060E+00	3.402960E+00
3.473470E+00	1.682060E+00	3.262520E+00
3.501830E+00	1.624190E+00	3.307350E+00
2.998300E+00	3.321900E+00	3.387160E+00
3.061190E+00	3.304840E+00	3.467450E+00
3.593710E+00	1.972250E+00	3.261000E+00
3.576970E+00	1.905460E+00	3.284460E+00
3.555990E+00	1.840830E+00	3.272990E+00
3.528660E+00	1.751940E+00	3.272740E+00
3.513500E+00	1.671650E+00	3.324700E+00
3.132620E+00	3.244160E+00	3.431910E+00
3.180650E+00	3.205710E+00	3.412720E+00
3.677300E+00	2.161130E+00	3.254110E+00
3.643060E+00	2.089860E+00	3.311510E+00
3.624230E+00	2.036450E+00	3.265760E+00
3.216060E+00	3.187520E+00	3.397660E+00
3.272080E+00	3.173870E+00	3.452230E+00
3.339360E+00	3.144560E+00	3.381630E+00
3.358010E+00	3.151780E+00	3.487860E+00
3.721540E+00	2.364430E+00	3.291000E+00
3.709320E+00	2.301660E+00	3.345550E+00
3.696510E+00	2.235700E+00	3.299080E+00
3.422760E+00	3.134010E+00	3.422720E+00
3.470550E+00	3.115210E+00	3.362490E+00
3.504520E+00	3.114210E+00	3.458900E+00
3.720490E+00	2.721440E+00	3.330650E+00
3.715150E+00	2.654220E+00	3.405330E+00
3.714870E+00	2.574770E+00	3.365980E+00
3.723060E+00	2.498740E+00	3.334500E+00
3.724840E+00	2.425750E+00	3.314290E+00
3.586090E+00	3.091100E+00	3.457510E+00
3.636650E+00	3.034660E+00	3.417450E+00
3.692940E+00	2.943550E+00	3.366880E+00
3.696800E+00	2.982150E+00	3.277000E+00
3.709220E+00	2.857620E+00	3.401370E+00
3.716140E+00	2.790770E+00	3.369970E+00
1.297920E+00	2.249260E+00	3.334620E+00
1.331520E+00	2.294020E+00	3.333230E+00
1.309850E+00	2.257260E+00	3.308150E+00
1.284650E+00	2.214110E+00	3.312080E+00
1.384540E+00	2.371670E+00	3.321880E+00
1.437500E+00	2.474820E+00	3.353700E+00
1.425060E+00	2.425530E+00	3.276850E+00
1.345050E+00	2.276630E+00	3.260610E+00
1.288420E+00	2.154890E+00	3.195450E+00
1.272990E+00	2.161270E+00	3.264440E+00
1.248820E+00	2.029380E+00	3.158680E+00
1.237600E+00	2.054770E+00	3.239990E+00
1.210310E+00	1.910160E+00	3.135150E+00
1.197980E+00	1.934120E+00	3.216460E+00
1.191680E+00	1.794900E+00	3.127250E+00
1.166540E+00	1.818740E+00	3.205450E+00
1.195570E+00	1.700570E+00	3.130210E+00
1.156420E+00	1.695600E+00	3.221950E+00
1.200930E+00	1.649950E+00	3.139380E+00
1.179640E+00	1.642460E+00	3.186730E+00
1.202220E+00	1.601030E+00	3.177030E+00
1.489130E+00	2.544180E+00	3.294660E+00
1.335260E+00	1.541410E+00	3.068360E+00
1.259150E+00	1.546410E+00	3.153700E+00
1.386080E+00	1.478040E+00	3.099450E+00
1.326040E+00	1.489180E+00	3.147140E+00
1.414030E+00	1.440590E+00	3.132080E+00
1.368260E+00	1.442760E+00	3.183940E+00
1.437240E+00	1.413230E+00	3.187880E+00
1.579930E+00	2.740420E+00	3.375280E+00
1.607750E+00	2.785740E+00	3.395500E+00
1.594950E+00	2.769060E+00	3.328590E+00
1.548790E+00	2.675730E+00	3.334580E+00
1.548830E+00	1.385310E+00	3.185990E+00
1.676510E+00	1.384230E+00	3.207290E+00
1.683650E+00	2.957430E+00	3.423470E+00
1.718170E+00	3.011780E+00	3.452950E+00
1.699970E+00	2.990090E+00	3.378330E+00
1.653100E+00	2.881900E+00	3.366910E+00
1.780880E+00	1.385480E+00	3.176610E+00
1.899090E+00	1.384570E+00	3.226630E+00
1.755610E+00	3.066840E+00	3.386700E+00
2.016510E+00	1.389730E+00	3.198170E+00
2.127390E+00	1.384630E+00	3.219510E+00
2.093220E+00	1.371090E+00	3.292610E+00
2.201700E+00	1.359550E+00	3.314380E+00
1.819740E+00	3.132430E+00	3.426620E+00
1.878000E+00	3.172300E+00	3.461860E+00
1.865380E+00	3.161050E+00	3.385980E+00
2.309020E+00	1.347630E+00	3.290570E+00
2.367840E+00	1.323350E+00	3.315130E+00
1.923510E+00	3.194910E+00	3.418360E+00
2.431740E+00	1.302290E+00	3.358630E+00
2.002800E+00	3.245190E+00	3.440450E+00
2.526080E+00	1.286910E+00	3.334560E+00
2.079990E+00	3.294120E+00	3.455700E+00
2.140900E+00	3.324410E+00	3.494630E+00
2.129170E+00	3.310430E+00	3.413560E+00
2.606940E+00	1.261010E+00	3.300420E+00
2.706220E+00	1.192450E+00	3.356930E+00
2.209960E+00	3.339430E+00	3.466160E+00
2.795640E+00	1.167370E+00	3.330850E+00
2.764270E+00	1.149750E+00	3.380250E+00
2.806680E+00	1.132420E+00	3.394980E+00
2.304180E+00	3.363280E+00	3.471510E+00
2.894160E+00	1.153550E+00	3.353670E+00
2.393890E+00	3.387060E+00	3.477480E+00
3.014090E+00	1.181710E+00	3.340180E+00
2.983710E+00	1.130120E+00	3.399850E+00
3.042890E+00	1.162420E+00	3.407360E+00
2.490600E+00	3.409290E+00	3.488710E+00
3.067060E+00	1.218280E+00	3.339400E+00
3.071720E+00	1.198350E+00	3.379280E+00
2.585330E+00	3.414760E+00	3.498570E+00
3.158210E+00	1.285300E+00	3.336340E+00
3.114220E+00	1.233510E+00	3.365350E+00
2.678960E+00	3.426490E+00	3.500420E+00
3.240770E+00	1.356590E+00	3.373700E+00
2.775950E+00	3.433430E+00	3.503540E+00
3.352900E+00	1.451790E+00	3.355840E+00
2.842410E+00	3.433110E+00	3.560160E+00
2.842210E+00	3.420690E+00	3.497380E+00
3.401680E+00	1.520690E+00	3.337520E+00
3.417180E+00	1.496600E+00	3.386330E+00
2.872930E+00	3.424650E+00	3.552900E+00
2.915010E+00	3.394620E+00	3.538270E+00
3.532820E+00	1.592920E+00	3.383490E+00
3.457560E+00	1.537020E+00	3.382170E+00
2.996050E+00	3.343390E+00	3.504730E+00
3.055240E+00	3.314650E+00	3.574520E+00
3.595970E+00	1.934780E+00	3.335390E+00
3.588520E+00	1.865420E+00	3.347300E+00
3.592820E+00	1.778290E+00	3.361590E+00
3.563400E+00	1.696620E+00	3.386930E+00
3.617580E+00	1.730360E+00	3.422080E+00
3.109080E+00	3.275010E+00	3.550150E+00
3.163420E+00	3.227920E+00	3.538840E+00
3.200150E+00	3.202940E+00	3.469320E+00
3.229500E+00	3.195800E+00	3.573160E+00
3.677190E+00	2.160090E+00	3.378760E+00
3.661940E+00	2.082380E+00	3.396560E+00
3.627500E+00	2.005770E+00	3.367390E+00
3.629050E+00	1.905480E+00	3.410910E+00
3.620340E+00	1.817670E+00	3.423680E+00
3.624530E+00	1.764710E+00	3.422740E+00
3.302910E+00	3.166320E+00	3.551160E+00
3.365640E+00	3.156430E+00	3.590220E+00
3.728150E+00	2.367860E+00	3.393570E+00
3.724330E+00	2.295570E+00	3.460550E+00
3.709130E+00	2.237800E+00	3.400430E+00
3.436340E+00	3.145290E+00	3.526570E+00
3.503810E+00	3.130950E+00	3.579780E+00
3.720990E+00	2.736880E+00	3.452630E+00
3.710870E+00	2.665950E+00	3.536520E+00
3.719790E+00	2.586150E+00	3.490840E+00
3.736290E+00	2.513690E+00	3.449720E+00
3.737820E+00	2.440720E+00	3.421720E+00
3.568670E+00	3.113550E+00	3.537060E+00
3.633930E+00	3.065140E+00	3.562180E+00
3.680840E+00	2.978160E+00	3.520470E+00
3.703140E+00	2.892240E+00	3.501530E+00
3.712300E+00	2.812810E+00	3.484100E+00
1.391740E+00	2.429890E+00	3.494310E+00
1.442100E+00	2.503560E+00	3.507930E+00
1.401720E+00	2.435140E+00	3.457320E+00
1.378150E+00	2.382180E+00	3.392570E+00
1.358450E+00	2.359780E+00	3.465020E+00
1.289480E+00	2.233730E+00	3.391990E+00
1.234080E+00	2.102080E+00	3.323030E+00
1.220430E+00	2.095030E+00	3.399600E+00
1.189070E+00	1.964550E+00	3.296640E+00
1.182250E+00	1.988650E+00	3.374570E+00
1.148090E+00	1.846590E+00	3.283450E+00
1.133420E+00	1.873090E+00	3.359200E+00
1.134760E+00	1.745290E+00	3.278520E+00
1.107490E+00	1.748430E+00	3.370010E+00
1.131350E+00	1.690910E+00	3.284630E+00
1.114790E+00	1.688300E+00	3.333460E+00
1.123710E+00	1.642950E+00	3.319330E+00
1.446580E+00	2.496020E+00	3.431930E+00
1.498390E+00	2.578410E+00	3.476380E+00
1.158860E+00	1.582450E+00	3.284310E+00
1.205700E+00	1.548830E+00	3.235290E+00
1.193940E+00	1.529440E+00	3.290390E+00
1.233690E+00	1.501570E+00	3.273280E+00
1.540720E+00	2.657300E+00	3.476990E+00
1.580980E+00	2.742200E+00	3.513310E+00
1.571760E+00	2.719880E+00	3.426050E+00
1.511550E+00	2.595440E+00	3.401760E+00
1.301610E+00	1.465950E+00	3.236340E+00
1.370530E+00	1.405610E+00	3.306830E+00
1.463040E+00	1.388570E+00	3.263780E+00
1.448290E+00	1.376320E+00	3.321730E+00
1.519620E+00	1.363680E+00	3.314190E+00
1.666260E+00	2.917770E+00	3.577630E+00
1.691990E+00	2.976370E+00	3.570850E+00
1.680370E+00	2.927460E+00	3.492730E+00
1.629040E+00	2.813910E+00	3.460270E+00
1.637570E+00	2.837430E+00	3.548200E+00
1.740240E+00	1.376110E+00	3.271110E+00
1.652030E+00	1.365540E+00	3.308450E+00
1.745560E+00	1.359930E+00	3.332500E+00
1.720410E+00	3.031270E+00	3.618350E+00
1.764630E+00	3.086720E+00	3.593620E+00
1.725900E+00	3.021500E+00	3.536410E+00
1.825680E+00	1.363210E+00	3.313070E+00
1.777980E+00	3.088440E+00	3.499910E+00
1.808630E+00	3.134670E+00	3.580370E+00
1.991490E+00	1.358030E+00	3.345290E+00
2.119960E+00	1.345090E+00	3.375820E+00
2.211010E+00	1.322830E+00	3.444420E+00
1.846120E+00	3.155360E+00	3.524660E+00
2.311120E+00	1.316070E+00	3.410500E+00
2.362140E+00	1.312530E+00	3.358110E+00
1.935070E+00	3.208430E+00	3.549950E+00
2.389460E+00	1.290690E+00	3.423990E+00
2.455870E+00	1.265770E+00	3.488030E+00
2.014690E+00	3.264750E+00	3.571000E+00
2.061640E+00	3.304840E+00	3.593060E+00
2.052760E+00	3.284030E+00	3.522630E+00
2.525460E+00	1.248710E+00	3.453560E+00
2.104010E+00	3.318580E+00	3.551010E+00
2.605630E+00	1.213160E+00	3.413100E+00
2.680010E+00	1.156270E+00	3.483700E+00
2.196150E+00	3.355470E+00	3.596440E+00
2.755410E+00	1.130990E+00	3.440210E+00
2.837810E+00	1.096880E+00	3.480170E+00
2.294600E+00	3.374620E+00	3.571760E+00
2.930380E+00	1.103250E+00	3.453840E+00
2.898400E+00	1.079630E+00	3.503340E+00
2.953140E+00	1.070440E+00	3.530870E+00
2.388110E+00	3.401470E+00	3.580310E+00
3.024230E+00	1.118090E+00	3.480170E+00
2.488150E+00	3.420520E+00	3.597840E+00
3.117400E+00	1.193300E+00	3.454420E+00
2.584280E+00	3.430240E+00	3.614570E+00
3.187740E+00	1.274520E+00	3.416830E+00
3.206070E+00	1.250240E+00	3.498520E+00
2.671890E+00	3.441060E+00	3.621590E+00
3.229480E+00	1.317510E+00	3.429060E+00
3.229850E+00	1.298030E+00	3.464610E+00
2.755540E+00	3.443890E+00	3.623620E+00
3.350850E+00	1.379430E+00	3.489670E+00
3.260800E+00	1.334350E+00	3.456340E+00
2.827230E+00	3.439890E+00	3.629060E+00
3.449370E+00	1.480070E+00	3.461880E+00
2.880440E+00	3.423940E+00	3.616220E+00
2.933650E+00	3.398150E+00	3.684670E+00
3.506770E+00	1.534780E+00	3.447100E+00
3.516680E+00	1.513340E+00	3.493160E+00
3.008060E+00	3.339720E+00	3.649450E+00
3.058100E+00	3.312230E+00	3.637310E+00
3.617910E+00	1.687560E+00	3.456330E+00
3.594620E+00	1.626330E+00	3.468040E+00
3.573450E+00	1.545470E+00	3.500520E+00
3.088990E+00	3.289550E+00	3.623700E+00
3.143070E+00	3.240780E+00	3.651920E+00
3.222630E+00	3.206410E+00	3.693120E+00
3.683490E+00	2.113680E+00	3.458510E+00
3.675880E+00	2.042270E+00	3.462630E+00
3.666500E+00	1.955130E+00	3.481280E+00
3.665510E+00	1.847870E+00	3.515800E+00
3.678510E+00	1.914320E+00	3.533010E+00
3.649420E+00	1.736500E+00	3.490590E+00
3.636390E+00	1.658520E+00	3.512330E+00
3.293000E+00	3.174450E+00	3.644190E+00
3.363120E+00	3.174010E+00	3.689240E+00
3.732230E+00	2.384010E+00	3.523050E+00
3.721320E+00	2.296360E+00	3.588870E+00
3.710010E+00	2.192610E+00	3.514640E+00
3.687410E+00	2.086770E+00	3.539000E+00
3.690680E+00	2.006860E+00	3.539720E+00
3.684480E+00	1.950590E+00	3.547710E+00
3.435680E+00	3.152520E+00	3.635190E+00
3.503080E+00	3.149010E+00	3.676530E+00
3.707070E+00	2.755870E+00	3.591340E+00
3.709150E+00	2.676560E+00	3.662030E+00
3.711840E+00	2.596680E+00	3.612670E+00
3.729730E+00	2.516670E+00	3.573810E+00
3.735840E+00	2.458130E+00	3.513940E+00
3.580550E+00	3.127610E+00	3.645900E+00
3.640690E+00	3.090770E+00	3.673540E+00
3.660850E+00	3.049780E+00	3.635630E+00
3.682620E+00	3.002600E+00	3.629810E+00
3.699180E+00	2.914120E+00	3.649050E+00
3.703240E+00	2.975890E+00	3.675540E+00
3.700530E+00	2.834990E+00	3.579530E+00
3.674740E+00	3.047320E+00	3.690120E+00
3.697250E+00	3.008330E+00	3.692850E+00
1.384560E+00	2.490560E+00	3.668750E+00
1.425450E+00	2.541660E+00	3.651680E+00
1.388300E+00	2.487380E+00	3.619180E+00
1.371330E+00	2.417570E+00	3.552150E+00
1.343540E+00	2.420470E+00	3.639860E+00
1.304560E+00	2.271230E+00	3.506780E+00
1.303240E+00	2.310160E+00	3.599640E+00
1.233820E+00	2.141720E+00	3.471890E+00
1.240130E+00	2.185750E+00	3.561700E+00
1.184730E+00	2.015310E+00	3.451370E+00
1.190230E+00	2.056360E+00	3.532180E+00
1.133180E+00	1.900110E+00	3.435030E+00
1.142820E+00	1.935660E+00	3.514420E+00
1.100670E+00	1.800390E+00	3.424240E+00
1.094020E+00	1.814520E+00	3.515770E+00
1.093670E+00	1.745600E+00	3.427490E+00
1.089660E+00	1.749190E+00	3.471710E+00
1.089860E+00	1.697700E+00	3.459840E+00
1.441820E+00	2.538870E+00	3.590680E+00
1.488710E+00	2.634560E+00	3.663760E+00
1.097640E+00	1.624650E+00	3.429940E+00
1.120390E+00	1.588620E+00	3.374160E+00
1.116550E+00	1.569840E+00	3.431160E+00
1.141540E+00	1.538960E+00	3.410120E+00
1.517030E+00	2.644690E+00	3.557390E+00
1.536870E+00	2.714730E+00	3.630530E+00
1.193960E+00	1.495950E+00	3.367300E+00
1.269920E+00	1.437060E+00	3.352370E+00
1.232670E+00	1.430840E+00	3.468080E+00
1.314690E+00	1.399780E+00	3.380210E+00
1.289170E+00	1.397940E+00	3.430780E+00
1.352350E+00	1.376920E+00	3.427880E+00
1.566530E+00	2.757120E+00	3.645010E+00
1.595710E+00	2.795360E+00	3.662330E+00
1.580380E+00	2.769710E+00	3.599350E+00
1.453980E+00	1.355300E+00	3.400510E+00
1.586520E+00	1.335750E+00	3.408170E+00
1.527130E+00	1.318920E+00	3.513720E+00
1.645900E+00	1.316030E+00	3.496530E+00
1.681330E+00	2.966620E+00	3.643960E+00
1.639900E+00	2.869300E+00	3.645250E+00
1.756370E+00	1.333470E+00	3.425660E+00
1.760440E+00	3.085390E+00	3.680230E+00
1.722470E+00	3.024330E+00	3.707610E+00
1.883530E+00	1.338130E+00	3.402540E+00
1.889900E+00	1.318910E+00	3.477330E+00
1.974320E+00	1.328400E+00	3.452860E+00
1.806220E+00	3.140270E+00	3.663710E+00
2.099660E+00	1.320320E+00	3.482480E+00
2.217200E+00	1.287680E+00	3.551740E+00
1.862310E+00	3.182900E+00	3.629440E+00
2.302890E+00	1.286030E+00	3.531840E+00
1.935100E+00	3.236510E+00	3.696630E+00
1.992470E+00	3.278770E+00	3.710560E+00
1.981480E+00	3.260300E+00	3.640520E+00
2.384570E+00	1.271880E+00	3.512360E+00
2.457920E+00	1.227030E+00	3.598610E+00
2.038450E+00	3.305680E+00	3.672330E+00
2.527980E+00	1.206430E+00	3.568310E+00
2.111070E+00	3.341290E+00	3.651330E+00
2.599600E+00	1.177320E+00	3.529300E+00
2.671060E+00	1.118490E+00	3.596450E+00
2.189660E+00	3.388350E+00	3.722430E+00
2.270250E+00	3.419920E+00	3.733830E+00
2.232530E+00	3.392210E+00	3.673220E+00
2.747180E+00	1.097270E+00	3.543860E+00
2.811920E+00	1.056000E+00	3.602130E+00
2.284290E+00	3.399920E+00	3.659240E+00
2.343090E+00	3.439590E+00	3.734450E+00
2.885620E+00	1.060510E+00	3.564750E+00
2.955660E+00	1.043660E+00	3.624670E+00
2.371580E+00	3.426230E+00	3.671160E+00
2.389610E+00	3.454380E+00	3.734410E+00
3.029820E+00	1.082820E+00	3.587990E+00
2.428480E+00	3.464370E+00	3.739870E+00
2.476400E+00	3.455520E+00	3.705540E+00
3.105930E+00	1.142080E+00	3.558210E+00
2.580170E+00	3.463040E+00	3.727040E+00
3.177230E+00	1.190810E+00	3.544510E+00
2.669270E+00	3.475950E+00	3.736120E+00
3.239410E+00	1.261070E+00	3.600160E+00
3.265460E+00	1.311460E+00	3.518240E+00
3.325210E+00	1.335770E+00	3.597390E+00
2.747370E+00	3.482630E+00	3.733150E+00
3.409440E+00	1.378280E+00	3.600610E+00
2.815460E+00	3.470590E+00	3.731330E+00
3.468800E+00	1.428760E+00	3.568330E+00
2.877910E+00	3.446670E+00	3.720210E+00
2.932320E+00	3.441010E+00	3.797690E+00
3.523150E+00	1.498900E+00	3.549270E+00
2.983120E+00	3.387930E+00	3.756480E+00
3.049180E+00	3.350070E+00	3.773690E+00
3.075770E+00	3.302640E+00	3.684180E+00
3.109290E+00	3.288510E+00	3.742600E+00
3.630940E+00	1.594060E+00	3.555390E+00
3.602690E+00	1.530750E+00	3.603110E+00
3.169160E+00	3.250980E+00	3.755690E+00
3.221780E+00	3.232290E+00	3.760310E+00
3.696460E+00	1.896450E+00	3.594170E+00
3.697020E+00	1.819600E+00	3.612130E+00
3.678470E+00	1.750400E+00	3.596550E+00
3.660420E+00	1.664600E+00	3.584310E+00
3.285570E+00	3.208690E+00	3.748000E+00
3.359190E+00	3.202050E+00	3.757080E+00
3.740290E+00	2.391930E+00	3.680480E+00
3.734410E+00	2.444880E+00	3.592440E+00
3.740640E+00	2.478850E+00	3.660320E+00
3.736840E+00	2.293570E+00	3.693870E+00
3.728160E+00	2.216610E+00	3.655510E+00
3.711910E+00	2.119880E+00	3.631580E+00
3.711710E+00	2.027490E+00	3.618970E+00
3.699960E+00	1.965390E+00	3.597330E+00
3.437090E+00	3.187810E+00	3.747880E+00
3.563880E+00	3.175870E+00	3.767880E+00
3.703040E+00	2.765260E+00	3.752180E+00
3.700230E+00	2.820160E+00	3.662170E+00
3.699010E+00	2.852820E+00	3.738210E+00
3.705930E+00	2.676480E+00	3.761880E+00
3.714300E+00	2.612720E+00	3.718730E+00
3.733350E+00	2.545500E+00	3.683530E+00
3.615170E+00	3.168340E+00	3.772330E+00
3.620640E+00	3.144640E+00	3.735500E+00
3.701120E+00	2.986540E+00	3.747220E+00
3.696820E+00	2.921580E+00	3.792170E+00
3.633210E+00	3.153490E+00	3.775370E+00
3.655510E+00	3.106590E+00	3.781270E+00
3.687940E+00	3.037690E+00	3.741830E+00
1.294130E+00	2.315530E+00	3.743150E+00
1.319430E+00	2.370040E+00	3.751820E+00
1.305990E+00	2.334150E+00	3.689450E+00
1.251900E+00	2.220960E+00	3.648860E+00
1.266820E+00	2.248040E+00	3.727940E+00
1.198340E+00	2.099550E+00	3.616820E+00
1.213680E+00	2.137370E+00	3.700200E+00
1.151930E+00	1.975790E+00	3.596480E+00
1.169970E+00	2.016660E+00	3.678900E+00
1.104890E+00	1.875230E+00	3.582010E+00
1.114570E+00	1.890640E+00	3.682450E+00
1.085540E+00	1.817180E+00	3.579770E+00
1.087020E+00	1.820530E+00	3.632860E+00
1.080280E+00	1.766720E+00	3.610790E+00
1.429390E+00	2.537790E+00	3.726910E+00
1.355860E+00	2.437300E+00	3.714020E+00
1.082310E+00	1.710510E+00	3.553390E+00
1.083710E+00	1.645970E+00	3.528910E+00
1.076940E+00	1.630340E+00	3.638020E+00
1.092320E+00	1.586210E+00	3.575360E+00
1.491930E+00	2.640000E+00	3.755300E+00
1.531250E+00	2.708370E+00	3.759960E+00
1.514050E+00	2.684180E+00	3.715990E+00
1.123390E+00	1.543360E+00	3.511720E+00
1.174280E+00	1.483340E+00	3.497190E+00
1.159810E+00	1.490280E+00	3.611810E+00
1.207140E+00	1.447490E+00	3.531110E+00
1.195230E+00	1.453940E+00	3.581340E+00
1.232410E+00	1.417420E+00	3.574090E+00
1.554980E+00	2.740250E+00	3.699140E+00
1.582630E+00	2.774500E+00	3.797890E+00
1.301850E+00	1.381710E+00	3.529030E+00
1.415300E+00	1.346620E+00	3.524700E+00
1.366020E+00	1.338090E+00	3.633310E+00
1.474890E+00	1.315490E+00	3.563040E+00
1.446890E+00	1.312540E+00	3.609330E+00
1.516420E+00	1.287290E+00	3.613530E+00
1.632570E+00	2.838110E+00	3.802560E+00
1.656120E+00	2.873880E+00	3.786630E+00
1.627090E+00	2.832620E+00	3.735010E+00
1.729860E+00	1.299320E+00	3.539080E+00
1.634260E+00	1.279880E+00	3.598620E+00
1.772740E+00	1.258570E+00	3.626820E+00
1.687830E+00	2.939870E+00	3.765340E+00
1.847860E+00	1.287790E+00	3.552340E+00
1.948130E+00	1.258870E+00	3.613230E+00
1.876600E+00	1.242740E+00	3.637350E+00
1.976460E+00	1.237040E+00	3.685750E+00
1.768910E+00	3.077030E+00	3.771010E+00
1.733310E+00	3.024240E+00	3.784710E+00
2.000210E+00	1.293500E+00	3.554060E+00
2.042450E+00	1.249690E+00	3.646110E+00
1.804260E+00	3.127550E+00	3.747850E+00
2.160310E+00	1.241460E+00	3.646020E+00
1.869940E+00	3.190300E+00	3.767430E+00
2.289520E+00	1.243250E+00	3.643110E+00
1.986890E+00	3.276550E+00	3.781570E+00
1.937930E+00	3.242620E+00	3.794760E+00
2.378670E+00	1.227010E+00	3.621760E+00
2.459250E+00	1.191680E+00	3.708970E+00
2.031070E+00	3.309050E+00	3.759260E+00
2.530170E+00	1.165480E+00	3.678330E+00
2.103740E+00	3.358560E+00	3.783820E+00
2.598750E+00	1.134310E+00	3.640480E+00
2.670970E+00	1.087530E+00	3.708750E+00
2.254550E+00	3.426200E+00	3.821350E+00
2.184850E+00	3.401850E+00	3.822950E+00
2.740360E+00	1.064980E+00	3.656170E+00
2.808650E+00	1.024140E+00	3.710550E+00
2.333450E+00	3.452070E+00	3.821840E+00
2.879970E+00	1.032930E+00	3.664830E+00
2.958660E+00	1.013920E+00	3.727190E+00
2.417420E+00	3.476990E+00	3.813110E+00
3.033380E+00	1.054550E+00	3.692640E+00
2.488270E+00	3.497470E+00	3.858620E+00
2.486100E+00	3.487150E+00	3.799590E+00
3.106730E+00	1.114010E+00	3.661740E+00
2.522150E+00	3.498830E+00	3.853870E+00
2.569980E+00	3.492710E+00	3.850850E+00
3.183510E+00	1.167490E+00	3.630970E+00
2.664080E+00	3.499680E+00	3.850030E+00
3.303380E+00	1.309920E+00	3.696020E+00
3.241830E+00	1.227780E+00	3.711450E+00
2.750860E+00	3.507100E+00	3.852370E+00
3.398060E+00	1.362890E+00	3.685150E+00
2.802930E+00	3.497750E+00	3.815710E+00
3.473470E+00	1.422030E+00	3.669400E+00
2.866370E+00	3.483140E+00	3.841290E+00
2.931800E+00	3.456570E+00	3.913660E+00
3.529570E+00	1.488320E+00	3.644060E+00
2.992120E+00	3.409450E+00	3.854610E+00
3.063250E+00	3.379160E+00	3.888110E+00
3.120230E+00	3.312030E+00	3.820480E+00
3.651150E+00	1.589300E+00	3.654910E+00
3.610980E+00	1.523760E+00	3.700510E+00
3.138610E+00	3.330500E+00	3.904330E+00
3.192110E+00	3.308770E+00	3.903750E+00
3.213820E+00	3.273730E+00	3.831230E+00
3.721870E+00	1.844590E+00	3.671650E+00
3.709700E+00	1.764540E+00	3.690010E+00
3.728730E+00	1.813240E+00	3.729260E+00
3.688330E+00	1.671500E+00	3.682900E+00
3.252340E+00	3.297520E+00	3.908380E+00
3.325440E+00	3.280400E+00	3.929870E+00
3.343690E+00	3.241030E+00	3.839660E+00
3.736260E+00	2.494730E+00	3.771250E+00
3.733500E+00	2.411200E+00	3.834980E+00
3.735680E+00	2.321420E+00	3.790210E+00
3.733550E+00	2.233310E+00	3.767190E+00
3.729220E+00	2.141290E+00	3.741610E+00
3.727980E+00	2.042870E+00	3.720870E+00
3.722200E+00	1.930930E+00	3.691890E+00
3.730880E+00	1.856550E+00	3.722870E+00
3.398470E+00	3.259100E+00	3.917710E+00
3.457560E+00	3.245490E+00	3.972880E+00
3.475120E+00	3.212970E+00	3.871280E+00
3.687330E+00	2.850320E+00	3.844410E+00
3.683450E+00	2.782540E+00	3.913540E+00
3.695430E+00	2.704670E+00	3.857410E+00
3.701250E+00	2.622840E+00	3.828100E+00
3.725070E+00	2.567350E+00	3.768060E+00
3.530890E+00	3.214670E+00	3.957410E+00
3.592810E+00	3.174130E+00	3.894720E+00
3.622620E+00	3.163030E+00	3.807220E+00
3.638070E+00	3.143880E+00	3.848030E+00
3.678650E+00	2.997810E+00	3.893190E+00
3.681520E+00	3.043000E+00	3.807360E+00
3.659960E+00	3.082170E+00	3.873500E+00
3.683810E+00	2.916780E+00	3.895650E+00
3.653400E+00	3.119010E+00	3.852100E+00
1.276890E+00	2.316050E+00	3.881680E+00
1.304760E+00	2.381410E+00	3.866900E+00
1.287870E+00	2.309310E+00	3.803630E+00
1.229000E+00	2.183010E+00	3.782790E+00
1.244220E+00	2.233950E+00	3.864760E+00
1.185380E+00	2.066130E+00	3.760160E+00
1.201090E+00	2.127900E+00	3.848850E+00
1.146570E+00	1.960260E+00	3.746540E+00
1.166810E+00	2.016290E+00	3.830680E+00
1.116860E+00	1.899240E+00	3.749420E+00
1.129090E+00	1.922820E+00	3.817020E+00
1.101180E+00	1.851950E+00	3.783700E+00
1.340430E+00	2.447670E+00	3.900830E+00
1.394080E+00	2.513430E+00	3.882710E+00
1.360550E+00	2.447160E+00	3.809950E+00
1.089430E+00	1.766330E+00	3.738530E+00
1.079580E+00	1.690710E+00	3.673830E+00
1.087230E+00	1.695880E+00	3.750510E+00
1.078850E+00	1.642150E+00	3.697770E+00
1.085270E+00	1.654590E+00	3.754400E+00
1.085670E+00	1.609350E+00	3.738120E+00
1.440600E+00	2.576490E+00	3.919520E+00
1.481430E+00	2.642710E+00	3.905180E+00
1.452550E+00	2.576940E+00	3.833700E+00
1.123780E+00	1.532390E+00	3.630670E+00
1.107550E+00	1.557410E+00	3.718120E+00
1.146300E+00	1.505510E+00	3.663630E+00
1.139180E+00	1.515770E+00	3.703660E+00
1.166150E+00	1.483080E+00	3.707270E+00
1.516620E+00	2.696190E+00	3.845150E+00
1.212120E+00	1.423760E+00	3.687840E+00
1.276040E+00	1.370330E+00	3.645790E+00
1.257320E+00	1.376990E+00	3.706830E+00
1.324620E+00	1.343930E+00	3.680770E+00
1.298380E+00	1.352280E+00	3.724920E+00
1.363540E+00	1.325330E+00	3.728760E+00
1.583330E+00	2.783630E+00	3.902370E+00
1.628080E+00	2.847710E+00	3.908180E+00
1.618290E+00	2.826480E+00	3.851000E+00
1.466700E+00	1.279950E+00	3.722960E+00
1.572500E+00	1.248550E+00	3.691580E+00
1.546400E+00	1.240680E+00	3.753980E+00
1.610410E+00	1.230510E+00	3.769670E+00
1.656980E+00	2.887050E+00	3.854480E+00
1.705070E+00	1.240950E+00	3.723440E+00
1.698820E+00	2.974140E+00	3.900400E+00
1.736770E+00	3.036940E+00	3.899930E+00
1.723010E+00	3.009970E+00	3.838940E+00
1.866400E+00	1.224860E+00	3.728660E+00
2.006240E+00	1.220440E+00	3.769300E+00
1.759580E+00	3.064250E+00	3.849130E+00
2.109080E+00	1.218400E+00	3.735440E+00
1.816840E+00	3.142310E+00	3.866050E+00
2.172330E+00	1.218340E+00	3.714980E+00
2.196440E+00	1.210100E+00	3.752810E+00
1.883450E+00	3.214150E+00	3.892040E+00
1.930490E+00	3.258840E+00	3.918340E+00
1.919140E+00	3.236820E+00	3.849680E+00
2.269140E+00	1.209900E+00	3.760760E+00
2.205570E+00	1.220110E+00	3.720640E+00
1.974380E+00	3.283230E+00	3.875440E+00
2.375090E+00	1.194480E+00	3.736820E+00
2.460960E+00	1.157860E+00	3.822310E+00
2.038710E+00	3.325870E+00	3.846770E+00
2.531890E+00	1.134630E+00	3.791450E+00
2.106180E+00	3.383260E+00	3.927710E+00
2.173790E+00	3.426510E+00	3.957230E+00
2.157650E+00	3.400640E+00	3.880160E+00
2.601010E+00	1.107020E+00	3.753950E+00
2.676060E+00	1.059790E+00	3.825370E+00
2.231130E+00	3.439890E+00	3.921880E+00
2.743320E+00	1.033800E+00	3.771930E+00
2.811600E+00	1.000410E+00	3.808990E+00
2.317030E+00	3.466650E+00	3.923360E+00
2.880960E+00	1.002320E+00	3.768110E+00
2.961250E+00	9.880030E-01	3.831870E+00
2.395930E+00	3.489630E+00	3.921740E+00
3.037780E+00	1.025500E+00	3.797200E+00
2.471760E+00	3.505530E+00	3.924130E+00
3.111790E+00	1.085850E+00	3.766800E+00
2.532680E+00	3.506500E+00	3.915640E+00
2.592730E+00	3.519580E+00	3.990520E+00
3.187210E+00	1.142870E+00	3.734200E+00
2.659010E+00	3.516450E+00	3.963510E+00
3.298260E+00	1.285920E+00	3.796180E+00
3.248690E+00	1.200410E+00	3.811280E+00
2.731250E+00	3.519440E+00	3.956090E+00
3.383590E+00	1.345030E+00	3.778880E+00
2.793710E+00	3.513340E+00	3.955930E+00
2.819520E+00	3.501670E+00	3.897030E+00
2.869230E+00	3.506170E+00	3.989870E+00
3.469950E+00	1.424950E+00	3.777070E+00
2.937720E+00	3.480730E+00	3.995660E+00
3.538340E+00	1.483360E+00	3.733120E+00
3.000290E+00	3.441540E+00	3.975250E+00
3.098180E+00	3.404870E+00	3.992540E+00
3.658560E+00	1.589900E+00	3.787280E+00
3.602750E+00	1.518450E+00	3.762440E+00
3.153740E+00	3.399660E+00	4.026440E+00
3.182530E+00	3.345070E+00	3.967120E+00
3.723070E+00	1.769200E+00	3.764670E+00
3.712080E+00	1.691720E+00	3.773010E+00
3.707500E+00	1.647970E+00	3.814950E+00
3.210240E+00	3.393730E+00	4.039760E+00
3.273830E+00	3.379180E+00	4.059710E+00
3.273650E+00	3.330910E+00	3.990970E+00
3.735980E+00	2.507260E+00	3.932960E+00
3.721190E+00	2.558410E+00	3.844950E+00
3.707730E+00	2.600000E+00	3.928000E+00
3.742870E+00	2.412870E+00	3.939370E+00
3.745170E+00	2.339660E+00	3.901650E+00
3.744920E+00	2.253100E+00	3.874080E+00
3.740040E+00	2.160930E+00	3.849750E+00
3.734270E+00	2.066800E+00	3.827950E+00
3.739630E+00	1.964640E+00	3.813910E+00
3.739150E+00	1.839980E+00	3.799910E+00
3.732870E+00	1.739280E+00	3.827140E+00
3.726070E+00	1.680250E+00	3.831320E+00
3.327990E+00	3.347470E+00	4.050170E+00
3.377210E+00	3.299830E+00	3.997380E+00
3.453040E+00	3.285620E+00	4.060470E+00
3.674630E+00	2.876400E+00	3.983150E+00
3.667090E+00	2.803790E+00	4.067590E+00
3.685440E+00	2.721160E+00	3.982010E+00
3.692270E+00	2.659200E+00	3.917720E+00
3.526470E+00	3.246040E+00	4.042350E+00
3.586580E+00	3.194270E+00	4.018430E+00
3.636730E+00	3.103330E+00	3.997810E+00
3.639300E+00	3.126320E+00	3.895580E+00
3.665310E+00	3.010220E+00	4.051770E+00
3.676720E+00	2.947000E+00	3.974640E+00
1.306960E+00	2.373110E+00	3.941650E+00
1.271990E+00	2.282010E+00	3.934010E+00
1.240890E+00	2.196060E+00	3.941860E+00
1.200030E+00	2.085460E+00	3.928640E+00
1.166590E+00	1.978020E+00	3.913940E+00
1.126150E+00	1.871380E+00	3.916590E+00
1.093780E+00	1.805600E+00	3.838040E+00
1.105460E+00	1.802610E+00	3.902250E+00
1.099320E+00	1.760510E+00	3.874750E+00
1.393780E+00	2.504020E+00	3.956870E+00
1.342690E+00	2.441750E+00	3.952890E+00
1.097680E+00	1.691620E+00	3.852800E+00
1.094390E+00	1.624380E+00	3.832750E+00
1.101050E+00	1.583760E+00	3.808110E+00
1.114550E+00	1.591320E+00	3.885970E+00
1.135220E+00	1.551640E+00	3.872610E+00
1.480220E+00	2.629150E+00	3.964570E+00
1.451220E+00	2.574060E+00	3.985810E+00
1.157280E+00	1.505810E+00	3.799980E+00
1.189130E+00	1.461500E+00	3.776500E+00
1.198640E+00	1.468710E+00	3.859860E+00
1.222550E+00	1.425030E+00	3.823500E+00
1.535280E+00	2.709680E+00	3.973860E+00
1.257320E+00	1.378580E+00	3.776630E+00
1.323300E+00	1.335100E+00	3.823300E+00
1.399970E+00	1.297520E+00	3.803480E+00
1.397950E+00	1.289200E+00	3.902710E+00
1.465950E+00	1.257440E+00	3.853630E+00
1.621410E+00	2.829710E+00	3.963440E+00
1.592450E+00	2.784010E+00	3.985600E+00
1.561780E+00	1.226550E+00	3.847700E+00
1.698850E+00	1.215890E+00	3.850810E+00
1.668570E+00	2.902030E+00	3.978630E+00
1.810970E+00	1.205250E+00	3.826670E+00
1.797730E+00	1.191540E+00	3.903450E+00
1.884810E+00	1.184810E+00	3.910790E+00
1.740630E+00	3.033130E+00	3.975270E+00
1.710410E+00	2.978890E+00	3.995970E+00
1.967230E+00	1.199400E+00	3.856390E+00
1.775260E+00	3.089590E+00	3.940010E+00
2.098120E+00	1.184450E+00	3.847440E+00
1.831210E+00	3.157210E+00	4.010740E+00
1.879270E+00	3.215830E+00	4.034800E+00
1.861170E+00	3.197950E+00	3.958620E+00
2.200910E+00	1.188590E+00	3.825120E+00
1.915280E+00	3.251670E+00	3.995010E+00
2.289590E+00	1.168420E+00	3.880960E+00
1.974280E+00	3.300770E+00	3.981500E+00
2.380090E+00	1.149370E+00	3.868230E+00
2.473480E+00	1.133520E+00	3.920830E+00
2.033710E+00	3.341910E+00	3.955800E+00
2.533590E+00	1.107860E+00	3.907050E+00
2.162270E+00	3.433560E+00	4.037620E+00
2.095260E+00	3.394000E+00	4.044780E+00
2.607910E+00	1.077940E+00	3.877280E+00
2.680010E+00	1.044440E+00	3.913720E+00
2.231950E+00	3.464740E+00	4.035450E+00
2.764580E+00	9.991870E-01	3.924310E+00
2.307600E+00	3.486060E+00	4.032680E+00
2.876320E+00	9.838920E-01	3.879890E+00
2.381500E+00	3.508130E+00	4.027510E+00
2.453740E+00	3.527800E+00	4.023150E+00
3.119420E+00	1.063810E+00	3.876590E+00
3.041480E+00	9.992070E-01	3.899660E+00
2.526840E+00	3.531920E+00	4.016050E+00
2.588000E+00	3.535250E+00	4.104250E+00
3.198220E+00	1.121320E+00	3.838220E+00
2.660230E+00	3.539800E+00	4.080310E+00
3.299780E+00	1.253690E+00	3.902740E+00
3.256570E+00	1.172350E+00	3.891180E+00
2.714580E+00	3.542250E+00	4.034880E+00
3.374820E+00	1.328690E+00	3.877230E+00
2.783370E+00	3.539740E+00	4.057860E+00
2.862800E+00	3.540980E+00	4.138160E+00
3.439300E+00	1.387880E+00	3.854830E+00
2.961560E+00	3.516380E+00	4.092100E+00
3.506970E+00	1.468450E+00	3.901850E+00
[truncated: 10,719 more rows]
