# Supplementary material for: A New MRI-Based Model of Heart Function with Coupled Hemodynamics and Application to Normal and Diseased Canine Left Ventricles
Source: Front Bioeng Biotechnol. 2015 Sep 23;3:140. doi: 10.3389/fbioe.2015.00140 (PMC4585083; doi:10.3389/fbioe.2015.00140)
Supplement: Supplementary file 3 [file Data_Sheet_3.ZIP › Case1_Normal_SR_Systole/nodes/case1_systole_time_0.4880.csv]

3.182960E+00	2.100730E+00	1.218060E+00
3.207500E+00	2.147550E+00	1.213340E+00
3.220810E+00	2.113000E+00	1.223360E+00
3.219930E+00	2.076570E+00	1.247020E+00
3.259930E+00	2.203150E+00	1.205600E+00
3.288660E+00	2.253000E+00	1.198890E+00
3.308200E+00	2.212880E+00	1.212070E+00
3.300760E+00	2.140470E+00	1.243350E+00
3.372910E+00	2.094860E+00	1.313670E+00
3.311530E+00	2.054010E+00	1.314390E+00
3.402360E+00	2.067530E+00	1.399520E+00
3.369630E+00	2.237780E+00	1.225740E+00
3.412110E+00	2.166310E+00	1.306930E+00
3.432270E+00	2.122540E+00	1.381970E+00
2.917970E+00	2.306610E+00	1.269800E+00
2.940910E+00	2.378620E+00	1.263030E+00
2.972650E+00	2.339980E+00	1.249020E+00
2.982640E+00	2.292540E+00	1.249060E+00
2.994260E+00	2.448040E+00	1.259710E+00
3.015730E+00	2.514560E+00	1.277510E+00
3.053970E+00	2.474970E+00	1.253990E+00
3.097030E+00	2.380810E+00	1.224500E+00
3.190530E+00	2.234330E+00	1.184350E+00
3.063190E+00	2.249490E+00	1.244480E+00
3.117720E+00	2.103380E+00	1.253320E+00
3.220800E+00	2.014420E+00	1.341620E+00
3.105300E+00	1.998790E+00	1.353110E+00
3.269980E+00	1.977190E+00	1.483850E+00
3.170520E+00	1.950570E+00	1.479470E+00
3.256000E+00	1.956940E+00	1.563430E+00
3.124850E+00	2.526830E+00	1.255980E+00
3.291400E+00	2.501930E+00	1.248660E+00
3.304950E+00	2.344710E+00	1.203990E+00
3.340320E+00	2.016050E+00	1.438070E+00
3.342910E+00	2.007130E+00	1.630940E+00
3.388960E+00	2.439790E+00	1.261750E+00
3.401040E+00	2.515520E+00	1.297220E+00
3.436040E+00	2.348560E+00	1.269020E+00
3.468680E+00	2.256170E+00	1.334140E+00
3.485720E+00	2.177070E+00	1.404270E+00
3.487650E+00	2.103980E+00	1.466280E+00
3.436700E+00	2.044330E+00	1.523400E+00
3.483560E+00	2.476840E+00	1.345440E+00
3.528390E+00	2.344630E+00	1.379860E+00
3.541110E+00	2.233730E+00	1.445740E+00
3.528090E+00	2.165120E+00	1.476360E+00
2.612350E+00	2.631850E+00	1.467270E+00
2.637550E+00	2.682140E+00	1.472550E+00
2.661690E+00	2.640430E+00	1.445320E+00
2.735080E+00	2.595540E+00	1.415620E+00
2.619320E+00	2.576670E+00	1.462080E+00
2.763610E+00	2.463430E+00	1.369490E+00
2.643520E+00	2.471750E+00	1.444920E+00
2.815590E+00	2.317300E+00	1.319170E+00
2.671300E+00	2.346410E+00	1.432120E+00
2.796950E+00	2.179160E+00	1.377280E+00
2.703480E+00	2.223860E+00	1.460310E+00
2.843780E+00	2.095250E+00	1.370530E+00
2.744960E+00	2.093820E+00	1.476280E+00
2.849140E+00	2.047580E+00	1.458760E+00
2.731540E+00	2.703520E+00	1.454860E+00
2.890640E+00	2.704090E+00	1.383600E+00
2.859710E+00	2.576900E+00	1.345170E+00
2.908150E+00	2.476220E+00	1.296460E+00
2.928170E+00	2.197130E+00	1.306200E+00
2.961610E+00	2.039150E+00	1.363680E+00
3.031690E+00	1.971250E+00	1.485400E+00
2.909730E+00	1.984910E+00	1.496530E+00
3.086930E+00	1.916010E+00	1.608130E+00
2.949480E+00	1.927570E+00	1.607490E+00
3.113100E+00	1.909050E+00	1.740030E+00
2.993190E+00	1.903090E+00	1.783590E+00
3.084600E+00	1.882550E+00	1.851090E+00
3.031990E+00	2.614150E+00	1.322030E+00
3.087860E+00	2.751400E+00	1.403080E+00
3.233690E+00	1.947460E+00	1.686100E+00
3.185330E+00	1.915910E+00	1.852240E+00
3.187520E+00	2.703360E+00	1.346770E+00
3.237260E+00	2.777110E+00	1.427420E+00
3.232420E+00	2.618180E+00	1.292310E+00
3.339760E+00	1.965700E+00	1.744930E+00
3.326730E+00	1.957630E+00	1.891760E+00
3.326050E+00	2.717510E+00	1.377330E+00
3.372220E+00	2.790180E+00	1.479620E+00
3.417780E+00	2.606380E+00	1.344510E+00
3.491650E+00	2.101110E+00	1.613960E+00
3.477040E+00	2.045350E+00	1.703400E+00
3.409400E+00	1.997360E+00	1.798650E+00
3.445920E+00	2.724490E+00	1.447210E+00
3.472000E+00	2.783050E+00	1.532590E+00
3.522060E+00	2.668870E+00	1.457010E+00
3.548200E+00	2.569740E+00	1.448620E+00
3.572080E+00	2.439690E+00	1.468530E+00
3.578870E+00	2.314840E+00	1.539200E+00
3.550860E+00	2.193980E+00	1.642790E+00
3.592850E+00	2.276740E+00	1.655150E+00
3.527220E+00	2.094850E+00	1.696800E+00
3.532000E+00	2.736640E+00	1.522020E+00
3.597130E+00	2.663300E+00	1.583960E+00
3.618060E+00	2.527800E+00	1.582480E+00
3.619250E+00	2.407580E+00	1.609530E+00
3.611370E+00	2.326000E+00	1.657320E+00
2.313820E+00	2.654000E+00	1.679860E+00
2.342560E+00	2.720710E+00	1.676130E+00
2.363940E+00	2.666470E+00	1.639100E+00
2.412500E+00	2.605190E+00	1.608540E+00
2.322770E+00	2.589820E+00	1.680160E+00
2.451490E+00	2.493130E+00	1.591080E+00
2.351700E+00	2.488420E+00	1.667830E+00
2.473330E+00	2.368790E+00	1.584540E+00
2.380600E+00	2.375380E+00	1.651900E+00
2.498950E+00	2.252140E+00	1.606120E+00
2.412990E+00	2.265140E+00	1.676080E+00
2.526710E+00	2.135120E+00	1.619000E+00
2.442340E+00	2.150820E+00	1.696130E+00
2.574190E+00	2.067630E+00	1.654830E+00
2.482630E+00	2.038800E+00	1.751100E+00
2.585520E+00	1.989630E+00	1.750970E+00
2.397220E+00	2.798220E+00	1.666030E+00
2.443200E+00	2.876810E+00	1.680450E+00
2.456650E+00	2.821910E+00	1.638140E+00
2.460930E+00	2.742660E+00	1.602550E+00
2.548170E+00	2.625310E+00	1.524370E+00
2.544680E+00	2.477490E+00	1.514950E+00
2.560910E+00	2.354410E+00	1.504860E+00
2.591390E+00	2.238320E+00	1.533260E+00
2.623780E+00	2.117780E+00	1.548490E+00
2.667330E+00	2.020570E+00	1.622950E+00
2.714050E+00	1.966490E+00	1.659770E+00
2.669790E+00	1.953850E+00	1.746900E+00
2.738590E+00	1.949970E+00	1.729440E+00
2.529910E+00	2.841440E+00	1.621860E+00
2.537330E+00	2.905250E+00	1.657530E+00
2.654010E+00	2.788910E+00	1.534230E+00
2.803240E+00	1.963120E+00	1.593510E+00
2.876370E+00	1.911040E+00	1.732550E+00
2.795540E+00	1.924800E+00	1.758110E+00
2.905680E+00	1.881390E+00	1.813730E+00
2.840980E+00	1.850090E+00	1.843050E+00
2.926520E+00	1.858700E+00	1.882890E+00
2.626480E+00	2.909080E+00	1.621760E+00
2.787020E+00	2.897140E+00	1.601610E+00
2.786460E+00	2.834990E+00	1.541850E+00
2.823540E+00	2.790700E+00	1.481650E+00
3.131360E+00	1.882570E+00	1.972710E+00
3.007670E+00	1.842300E+00	1.981130E+00
3.092800E+00	1.840820E+00	2.082040E+00
2.879820E+00	2.867660E+00	1.533150E+00
2.896440E+00	2.919950E+00	1.589730E+00
2.992900E+00	2.821850E+00	1.486960E+00
3.251230E+00	1.894040E+00	1.983120E+00
3.190740E+00	1.857310E+00	2.088270E+00
2.991460E+00	2.906970E+00	1.594640E+00
3.165340E+00	2.892150E+00	1.582760E+00
3.158090E+00	2.823570E+00	1.478120E+00
3.334830E+00	1.903800E+00	1.997060E+00
3.309450E+00	1.888220E+00	2.122360E+00
3.290710E+00	2.851490E+00	1.534470E+00
3.279160E+00	2.898290E+00	1.616410E+00
3.474900E+00	2.042580E+00	1.874770E+00
3.462680E+00	1.977800E+00	1.960220E+00
3.405140E+00	1.917340E+00	2.029800E+00
3.357170E+00	2.894360E+00	1.640800E+00
3.419390E+00	2.836900E+00	1.598880E+00
3.600180E+00	2.276280E+00	1.779120E+00
3.580520E+00	2.187680E+00	1.856860E+00
3.536030E+00	2.091500E+00	1.859950E+00
3.519130E+00	2.018260E+00	1.950720E+00
3.544500E+00	2.789750E+00	1.641790E+00
3.639130E+00	2.721000E+00	1.724430E+00
3.647550E+00	2.655570E+00	1.693940E+00
3.652060E+00	2.582490E+00	1.708000E+00
3.642670E+00	2.466050E+00	1.748850E+00
3.666500E+00	2.534340E+00	1.814730E+00
3.627130E+00	2.363990E+00	1.737200E+00
3.670220E+00	2.636240E+00	1.787100E+00
3.671930E+00	2.579160E+00	1.806410E+00
2.134880E+00	2.694160E+00	1.846920E+00
2.169850E+00	2.761640E+00	1.847020E+00
2.188720E+00	2.705210E+00	1.801680E+00
2.246980E+00	2.635870E+00	1.744330E+00
2.139810E+00	2.624190E+00	1.835850E+00
2.258570E+00	2.489890E+00	1.751830E+00
2.161950E+00	2.506040E+00	1.828180E+00
2.289390E+00	2.373570E+00	1.737960E+00
2.172670E+00	2.356970E+00	1.830180E+00
2.329430E+00	2.270620E+00	1.748810E+00
2.247700E+00	2.275780E+00	1.809730E+00
2.360540E+00	2.163250E+00	1.761660E+00
2.272130E+00	2.178450E+00	1.829140E+00
2.393700E+00	2.060860E+00	1.782520E+00
2.308280E+00	2.069820E+00	1.840080E+00
2.423160E+00	2.008290E+00	1.818860E+00
2.373290E+00	1.981720E+00	1.889030E+00
2.442190E+00	1.960310E+00	1.857370E+00
2.225550E+00	2.843310E+00	1.839410E+00
2.271130E+00	2.933680E+00	1.859170E+00
2.286970E+00	2.875390E+00	1.807210E+00
2.295470E+00	2.791360E+00	1.762090E+00
2.608630E+00	1.897430E+00	1.840960E+00
2.512780E+00	1.919990E+00	1.848710E+00
2.627390E+00	1.865070E+00	1.921010E+00
2.554100E+00	1.837860E+00	1.982750E+00
2.647000E+00	1.815680E+00	2.005660E+00
2.371690E+00	2.919430E+00	1.770670E+00
2.420500E+00	3.011390E+00	1.835380E+00
2.710450E+00	1.867400E+00	1.855620E+00
2.792230E+00	1.815450E+00	1.996320E+00
2.720600E+00	1.802420E+00	2.028570E+00
2.834930E+00	1.764330E+00	2.092760E+00
2.764230E+00	1.729070E+00	2.146020E+00
2.837390E+00	1.731670E+00	2.190950E+00
2.546000E+00	2.965730E+00	1.722250E+00
2.578430E+00	3.048870E+00	1.840950E+00
2.881550E+00	1.830680E+00	2.000710E+00
2.913950E+00	1.773470E+00	2.144470E+00
2.675250E+00	3.026930E+00	1.772310E+00
2.724520E+00	3.074230E+00	1.861220E+00
2.727820E+00	2.978670E+00	1.689670E+00
3.140640E+00	1.820430E+00	2.187250E+00
3.028980E+00	1.792240E+00	2.184510E+00
3.113450E+00	1.776980E+00	2.285720E+00
2.814330E+00	3.028020E+00	1.795310E+00
2.844100E+00	3.071970E+00	1.882780E+00
2.921840E+00	2.984660E+00	1.678610E+00
3.239860E+00	1.839530E+00	2.192690E+00
3.212490E+00	1.800190E+00	2.285830E+00
2.893620E+00	3.094200E+00	1.921200E+00
2.905300E+00	3.114840E+00	1.978250E+00
2.936630E+00	3.096750E+00	1.935000E+00
2.958290E+00	3.060300E+00	1.867400E+00
3.063200E+00	3.010060E+00	1.797450E+00
3.115760E+00	2.966370E+00	1.696360E+00
3.306790E+00	1.841270E+00	2.199120E+00
3.295290E+00	1.817830E+00	2.252570E+00
2.978290E+00	3.100710E+00	1.989660E+00
3.070730E+00	3.073370E+00	1.966680E+00
3.101190E+00	3.044320E+00	1.890550E+00
3.197800E+00	3.012000E+00	1.834290E+00
3.301340E+00	2.955140E+00	1.710120E+00
3.465800E+00	1.954720E+00	2.102380E+00
3.448790E+00	1.886100E+00	2.177070E+00
3.365910E+00	1.836770E+00	2.232280E+00
3.181700E+00	3.061670E+00	1.965890E+00
3.283270E+00	3.041610E+00	1.936040E+00
3.321470E+00	3.010000E+00	1.853560E+00
3.412530E+00	2.978770E+00	1.850550E+00
3.480900E+00	2.906430E+00	1.736700E+00
3.613780E+00	2.224890E+00	1.963550E+00
3.587270E+00	2.117920E+00	2.039540E+00
3.622230E+00	2.188700E+00	2.091550E+00
3.527030E+00	2.010010E+00	2.095430E+00
3.514190E+00	1.924450E+00	2.170710E+00
3.385840E+00	3.034080E+00	1.957810E+00
3.480130E+00	3.004480E+00	1.945960E+00
3.509390E+00	2.961240E+00	1.873790E+00
3.571180E+00	2.917850E+00	1.869570E+00
3.607910E+00	2.821010E+00	1.828650E+00
3.652750E+00	2.475230E+00	1.904470E+00
3.634480E+00	2.348510E+00	1.961070E+00
3.651890E+00	2.442490E+00	1.998170E+00
3.625050E+00	2.247560E+00	2.061380E+00
3.576930E+00	2.977440E+00	1.978070E+00
3.641130E+00	2.887110E+00	1.960140E+00
3.672840E+00	2.795890E+00	1.973130E+00
3.674670E+00	2.700750E+00	1.920350E+00
3.667370E+00	2.557470E+00	1.943790E+00
3.659300E+00	2.489670E+00	1.968310E+00
1.992510E+00	2.728370E+00	2.043110E+00
2.043090E+00	2.811090E+00	2.054580E+00
2.042540E+00	2.739580E+00	1.995920E+00
2.075970E+00	2.673210E+00	1.916800E+00
1.980290E+00	2.654800E+00	2.016630E+00
2.075670E+00	2.521620E+00	1.912880E+00
1.990010E+00	2.535490E+00	1.997220E+00
2.090850E+00	2.403380E+00	1.891400E+00
1.991960E+00	2.382130E+00	1.985100E+00
2.104040E+00	2.339150E+00	1.892650E+00
2.058750E+00	2.328260E+00	1.939560E+00
2.099370E+00	2.273820E+00	1.930850E+00
2.152480E+00	2.059610E+00	1.973680E+00
2.135870E+00	2.109770E+00	1.963430E+00
2.208160E+00	2.085910E+00	1.911340E+00
2.274510E+00	1.994720E+00	1.946520E+00
2.182850E+00	2.003290E+00	1.996230E+00
2.326140E+00	1.888510E+00	1.995470E+00
2.235930E+00	1.907600E+00	2.042250E+00
2.358420E+00	1.830150E+00	2.040690E+00
2.295760E+00	1.804710E+00	2.112950E+00
2.383880E+00	1.786310E+00	2.113770E+00
2.137050E+00	2.830880E+00	1.933670E+00
2.117710E+00	2.903930E+00	2.012790E+00
2.170680E+00	2.205790E+00	1.893740E+00
2.427560E+00	1.861000E+00	1.983020E+00
2.489320E+00	1.796180E+00	2.044590E+00
2.454490E+00	1.762700E+00	2.138220E+00
2.533160E+00	1.751020E+00	2.126900E+00
2.151410E+00	2.962420E+00	2.023720E+00
2.222390E+00	3.023330E+00	2.037870E+00
2.193820E+00	2.955710E+00	1.955920E+00
2.682840E+00	1.746340E+00	2.126520E+00
2.607750E+00	1.747810E+00	2.121550E+00
2.708100E+00	1.709170E+00	2.204630E+00
2.656550E+00	1.671800E+00	2.259800E+00
2.736210E+00	1.658220E+00	2.271500E+00
2.318650E+00	3.018730E+00	1.938070E+00
2.349910E+00	3.074950E+00	2.019710E+00
2.886850E+00	1.710840E+00	2.267000E+00
2.812660E+00	1.665330E+00	2.287880E+00
2.885500E+00	1.654240E+00	2.350250E+00
2.419380E+00	3.122150E+00	2.043820E+00
2.482550E+00	3.172680E+00	2.104370E+00
2.484980E+00	3.132180E+00	2.030310E+00
2.468090E+00	3.091870E+00	1.948540E+00
2.957540E+00	1.730220E+00	2.252690E+00
2.943780E+00	1.680620E+00	2.328230E+00
2.572180E+00	3.139900E+00	2.030080E+00
2.635750E+00	3.188850E+00	2.123320E+00
2.641860E+00	3.112970E+00	1.937160E+00
3.031230E+00	1.730140E+00	2.346190E+00
2.717440E+00	3.153840E+00	2.047690E+00
2.759190E+00	3.184120E+00	2.140760E+00
2.806470E+00	3.106630E+00	1.966340E+00
3.174920E+00	1.759420E+00	2.421620E+00
2.814890E+00	3.187300E+00	2.188690E+00
2.823050E+00	3.199810E+00	2.243910E+00
2.859790E+00	3.184550E+00	2.199110E+00
2.896150E+00	3.151970E+00	2.109000E+00
3.324230E+00	1.812520E+00	2.367690E+00
2.893690E+00	3.188160E+00	2.241120E+00
2.972190E+00	3.163590E+00	2.216400E+00
3.011780E+00	3.139630E+00	2.166580E+00
3.104550E+00	3.108820E+00	2.101090E+00
3.423700E+00	1.854560E+00	2.318160E+00
3.411900E+00	1.828860E+00	2.392240E+00
3.073150E+00	3.143060E+00	2.231470E+00
3.171000E+00	3.124010E+00	2.204710E+00
3.213950E+00	3.104480E+00	2.147340E+00
3.303360E+00	3.083720E+00	2.077650E+00
3.632520E+00	2.114920E+00	2.169870E+00
3.621680E+00	2.010600E+00	2.220330E+00
3.531610E+00	1.906860E+00	2.301430E+00
3.611290E+00	1.963610E+00	2.351090E+00
3.482310E+00	1.830810E+00	2.388500E+00
3.269330E+00	3.115900E+00	2.206280E+00
3.363860E+00	3.106190E+00	2.187100E+00
3.404130E+00	3.084210E+00	2.141030E+00
3.484830E+00	3.048850E+00	2.086970E+00
3.651770E+00	2.409500E+00	2.145070E+00
3.662780E+00	2.483430E+00	2.031710E+00
3.665710E+00	2.504020E+00	2.122320E+00
3.646910E+00	2.323930E+00	2.146350E+00
3.648840E+00	2.210170E+00	2.216110E+00
3.639070E+00	2.073340E+00	2.297560E+00
3.638650E+00	2.006880E+00	2.329300E+00
3.456840E+00	3.093420E+00	2.204190E+00
3.543700E+00	3.074560E+00	2.193280E+00
3.570710E+00	3.048950E+00	2.153400E+00
3.606180E+00	3.006320E+00	2.119530E+00
3.657440E+00	2.922590E+00	2.087800E+00
3.688260E+00	2.823960E+00	2.089430E+00
3.698100E+00	2.716610E+00	2.109390E+00
3.688000E+00	2.595250E+00	2.157170E+00
3.712030E+00	2.653230E+00	2.195390E+00
3.618630E+00	3.034700E+00	2.238130E+00
3.685650E+00	2.956550E+00	2.210070E+00
3.715310E+00	2.855870E+00	2.204110E+00
3.716780E+00	2.754850E+00	2.211190E+00
3.718160E+00	2.684780E+00	2.224190E+00
1.868790E+00	2.754450E+00	2.229200E+00
1.918340E+00	2.829610E+00	2.238290E+00
1.902250E+00	2.764940E+00	2.182370E+00
1.925530E+00	2.705330E+00	2.103080E+00
1.848990E+00	2.687120E+00	2.198330E+00
1.908770E+00	2.559870E+00	2.075230E+00
1.840650E+00	2.578800E+00	2.157420E+00
1.908930E+00	2.430680E+00	2.057800E+00
1.841740E+00	2.454450E+00	2.135070E+00
1.913470E+00	2.350790E+00	2.053200E+00
1.846010E+00	2.325520E+00	2.122310E+00
1.924610E+00	2.281920E+00	2.063000E+00
1.981800E+00	2.116600E+00	2.088220E+00
1.989040E+00	2.155930E+00	2.068300E+00
2.010500E+00	2.129020E+00	2.062860E+00
2.008040E+00	2.087320E+00	2.074820E+00
2.084670E+00	1.904350E+00	2.147110E+00
2.066460E+00	1.953780E+00	2.119780E+00
2.138510E+00	1.927580E+00	2.087780E+00
2.195300E+00	1.827540E+00	2.127510E+00
2.114280E+00	1.838580E+00	2.174680E+00
2.239570E+00	1.782410E+00	2.181060E+00
2.187950E+00	1.751730E+00	2.257580E+00
2.280380E+00	1.728060E+00	2.250100E+00
1.978390E+00	2.831440E+00	2.145090E+00
2.002250E+00	2.913000E+00	2.192190E+00
2.011660E+00	2.251260E+00	2.013540E+00
2.065660E+00	2.155890E+00	2.009580E+00
2.088610E+00	2.034140E+00	2.035460E+00
2.410300E+00	1.736910E+00	2.194280E+00
2.366350E+00	1.700960E+00	2.260210E+00
2.445830E+00	1.682150E+00	2.272720E+00
2.058660E+00	2.978460E+00	2.198990E+00
2.116970E+00	3.044780E+00	2.241650E+00
2.107020E+00	3.010340E+00	2.167340E+00
2.087950E+00	2.951640E+00	2.102090E+00
2.578890E+00	1.682580E+00	2.244860E+00
2.511970E+00	1.683520E+00	2.254720E+00
2.607230E+00	1.624850E+00	2.308930E+00
2.563460E+00	1.604410E+00	2.368360E+00
2.639830E+00	1.593760E+00	2.382890E+00
2.172600E+00	3.050800E+00	2.139540E+00
2.214400E+00	3.105020E+00	2.205470E+00
2.771550E+00	1.601950E+00	2.349040E+00
2.716810E+00	1.590620E+00	2.379730E+00
2.767640E+00	1.576820E+00	2.418880E+00
2.281440E+00	3.146620E+00	2.225160E+00
2.343950E+00	3.191710E+00	2.286510E+00
2.338230E+00	3.164190E+00	2.206470E+00
2.319710E+00	3.122250E+00	2.127470E+00
2.831470E+00	1.606800E+00	2.420550E+00
2.412250E+00	3.191960E+00	2.199880E+00
2.453290E+00	3.227910E+00	2.286970E+00
2.963710E+00	1.640030E+00	2.439890E+00
2.524640E+00	3.248510E+00	2.327650E+00
2.587770E+00	3.269100E+00	2.394710E+00
2.585890E+00	3.246410E+00	2.321860E+00
2.560390E+00	3.217630E+00	2.235450E+00
3.091940E+00	1.693560E+00	2.475920E+00
3.044960E+00	1.650550E+00	2.537020E+00
3.114430E+00	1.665790E+00	2.563200E+00
2.664790E+00	3.247360E+00	2.321120E+00
2.715690E+00	3.276060E+00	2.412350E+00
2.723890E+00	3.216140E+00	2.223680E+00
3.160660E+00	1.714170E+00	2.492690E+00
3.155080E+00	1.694550E+00	2.540830E+00
2.813070E+00	3.225850E+00	2.338810E+00
2.800180E+00	3.259790E+00	2.429990E+00
3.308810E+00	1.760530E+00	2.520740E+00
3.213220E+00	1.718490E+00	2.535030E+00
2.885160E+00	3.238870E+00	2.436310E+00
2.995470E+00	3.208910E+00	2.457290E+00
2.982870E+00	3.183950E+00	2.338700E+00
3.415810E+00	1.809450E+00	2.460360E+00
3.073390E+00	3.182900E+00	2.416990E+00
3.065800E+00	3.195410E+00	2.470970E+00
3.173460E+00	3.142280E+00	2.338040E+00
3.597370E+00	1.900730E+00	2.431140E+00
3.529620E+00	1.832100E+00	2.480140E+00
3.577460E+00	1.868460E+00	2.499420E+00
3.135420E+00	3.175150E+00	2.458370E+00
3.222640E+00	3.148280E+00	2.431630E+00
3.271790E+00	3.140810E+00	2.379650E+00
3.362140E+00	3.123400E+00	2.317910E+00
3.676530E+00	2.456580E+00	2.313440E+00
3.661160E+00	2.373850E+00	2.309190E+00
3.656020E+00	2.310980E+00	2.268460E+00
3.670770E+00	2.220850E+00	2.376190E+00
3.670550E+00	2.174580E+00	2.355370E+00
3.679080E+00	2.099010E+00	2.379670E+00
3.662010E+00	1.981080E+00	2.443900E+00
3.684140E+00	2.046400E+00	2.456440E+00
3.591370E+00	1.907990E+00	2.514920E+00
3.313660E+00	3.147170E+00	2.433430E+00
3.404500E+00	3.130790E+00	2.418540E+00
3.455530E+00	3.120170E+00	2.371470E+00
3.540620E+00	3.095820E+00	2.321920E+00
3.712580E+00	2.618060E+00	2.306680E+00
3.695760E+00	2.535510E+00	2.346290E+00
3.693300E+00	2.139440E+00	2.436830E+00
3.689860E+00	2.082420E+00	2.468140E+00
3.493980E+00	3.124620E+00	2.434930E+00
3.590840E+00	3.093930E+00	2.454550E+00
3.619690E+00	3.078830E+00	2.391650E+00
3.650270E+00	3.044980E+00	2.360590E+00
3.701750E+00	2.972360E+00	2.342360E+00
3.730490E+00	2.866360E+00	2.344350E+00
3.740130E+00	2.909860E+00	2.412340E+00
3.725790E+00	2.754890E+00	2.340500E+00
3.720540E+00	2.685100E+00	2.313020E+00
3.664990E+00	3.050340E+00	2.462390E+00
3.711110E+00	2.991720E+00	2.439700E+00
3.731460E+00	2.947960E+00	2.423650E+00
1.772380E+00	2.700610E+00	2.360480E+00
1.808350E+00	2.776170E+00	2.381570E+00
1.824090E+00	2.727560E+00	2.293510E+00
1.790100E+00	2.591770E+00	2.252310E+00
1.748190E+00	2.619580E+00	2.339190E+00
1.788190E+00	2.473390E+00	2.220970E+00
1.720380E+00	2.476790E+00	2.323080E+00
1.790240E+00	2.369080E+00	2.190500E+00
1.746650E+00	2.386080E+00	2.257730E+00
1.795470E+00	2.305540E+00	2.189920E+00
1.754240E+00	2.303240E+00	2.243620E+00
1.800760E+00	2.243040E+00	2.211320E+00
2.044310E+00	1.737040E+00	2.331030E+00
2.013590E+00	1.776880E+00	2.299170E+00
2.084510E+00	1.766430E+00	2.274920E+00
2.135260E+00	1.718140E+00	2.317010E+00
2.087030E+00	1.685610E+00	2.384680E+00
2.175530E+00	1.665330E+00	2.375280E+00
1.845970E+00	2.845150E+00	2.392920E+00
1.899670E+00	2.912010E+00	2.395120E+00
1.879070E+00	2.845100E+00	2.333670E+00
1.942250E+00	2.195290E+00	2.084170E+00
1.870750E+00	2.208140E+00	2.142500E+00
1.924190E+00	2.093730E+00	2.137770E+00
2.003240E+00	2.003540E+00	2.125560E+00
1.939440E+00	1.978530E+00	2.201580E+00
2.019770E+00	1.885320E+00	2.220200E+00
2.318100E+00	1.668510E+00	2.317210E+00
2.266240E+00	1.645080E+00	2.383640E+00
2.352120E+00	1.625130E+00	2.398540E+00
1.970070E+00	2.992740E+00	2.400620E+00
2.030440E+00	3.062020E+00	2.442810E+00
2.018060E+00	3.024810E+00	2.373080E+00
1.992510E+00	2.958580E+00	2.300200E+00
2.494690E+00	1.622490E+00	2.365620E+00
2.431740E+00	1.612760E+00	2.428780E+00
2.522770E+00	1.588560E+00	2.424530E+00
2.497120E+00	1.576780E+00	2.463460E+00
2.548060E+00	1.549560E+00	2.496260E+00
2.078730E+00	3.063740E+00	2.349720E+00
2.116190E+00	3.121930E+00	2.408500E+00
2.686180E+00	1.552490E+00	2.471900E+00
2.627600E+00	1.534190E+00	2.505050E+00
2.693240E+00	1.505800E+00	2.535200E+00
2.174360E+00	3.171650E+00	2.420220E+00
2.235620E+00	3.215350E+00	2.475810E+00
2.225030E+00	3.192490E+00	2.396820E+00
2.202720E+00	3.143140E+00	2.321420E+00
2.767790E+00	1.523910E+00	2.522000E+00
2.294370E+00	3.214290E+00	2.386260E+00
2.336150E+00	3.246400E+00	2.465880E+00
2.900910E+00	1.560610E+00	2.551050E+00
2.855390E+00	1.504490E+00	2.616940E+00
2.925600E+00	1.514790E+00	2.642610E+00
2.397220E+00	3.277300E+00	2.492860E+00
2.456180E+00	3.307660E+00	2.556410E+00
2.451240E+00	3.290670E+00	2.477520E+00
2.433270E+00	3.262810E+00	2.395930E+00
2.992870E+00	1.607810E+00	2.561080E+00
2.988050E+00	1.567100E+00	2.636800E+00
2.526810E+00	3.294090E+00	2.481480E+00
2.586380E+00	3.314820E+00	2.580880E+00
3.081350E+00	1.620550E+00	2.628680E+00
2.650010E+00	3.293700E+00	2.495130E+00
2.708080E+00	3.318890E+00	2.598520E+00
3.194050E+00	1.679180E+00	2.629190E+00
2.788840E+00	3.280250E+00	2.519370E+00
2.787940E+00	3.307970E+00	2.613440E+00
3.268520E+00	1.715120E+00	2.601860E+00
3.274060E+00	1.698600E+00	2.652760E+00
2.862860E+00	3.287270E+00	2.616450E+00
2.966900E+00	3.254430E+00	2.618440E+00
2.923040E+00	3.247740E+00	2.531560E+00
3.401360E+00	1.799080E+00	2.594830E+00
3.331210E+00	1.732280E+00	2.659220E+00
3.054230E+00	3.208310E+00	2.544480E+00
3.039040E+00	3.233680E+00	2.625280E+00
3.571410E+00	1.854460E+00	2.568470E+00
3.503410E+00	1.811810E+00	2.636610E+00
3.115700E+00	3.212440E+00	2.624220E+00
3.191140E+00	3.179090E+00	2.623380E+00
3.207560E+00	3.158450E+00	2.537150E+00
3.672000E+00	2.370240E+00	2.389510E+00
3.679970E+00	2.292900E+00	2.420220E+00
3.681430E+00	2.029270E+00	2.547050E+00
3.654550E+00	1.962870E+00	2.597320E+00
3.605580E+00	1.912350E+00	2.595190E+00
3.274040E+00	3.166410E+00	2.617780E+00
3.355280E+00	3.152710E+00	2.619380E+00
3.374940E+00	3.135890E+00	2.533690E+00
3.720560E+00	2.550990E+00	2.427280E+00
3.708010E+00	2.464090E+00	2.489990E+00
3.691080E+00	2.351560E+00	2.498280E+00
3.698640E+00	2.250470E+00	2.559380E+00
3.690150E+00	2.174450E+00	2.528570E+00
3.690370E+00	2.097880E+00	2.530310E+00
3.433530E+00	3.136100E+00	2.630860E+00
3.525720E+00	3.122540E+00	2.654680E+00
3.526450E+00	3.114190E+00	2.559670E+00
3.751880E+00	2.842160E+00	2.457290E+00
3.745590E+00	2.750180E+00	2.474110E+00
3.736950E+00	2.624930E+00	2.470630E+00
3.743880E+00	2.667110E+00	2.569000E+00
3.721330E+00	2.524280E+00	2.516610E+00
3.577940E+00	3.102040E+00	2.638280E+00
3.652060E+00	3.064420E+00	2.611210E+00
3.711930E+00	2.981130E+00	2.567790E+00
3.736850E+00	2.884900E+00	2.528420E+00
3.750960E+00	2.771480E+00	2.564870E+00
3.748540E+00	2.712960E+00	2.572860E+00
1.694580E+00	2.662410E+00	2.506810E+00
1.733880E+00	2.740980E+00	2.527840E+00
1.735780E+00	2.681640E+00	2.430920E+00
1.692400E+00	2.550900E+00	2.401120E+00
1.668210E+00	2.588010E+00	2.485360E+00
1.673900E+00	2.474080E+00	2.393450E+00
1.648150E+00	2.482410E+00	2.457160E+00
1.646970E+00	2.398770E+00	2.398350E+00
1.938530E+00	1.667400E+00	2.492320E+00
1.902180E+00	1.739960E+00	2.421010E+00
1.995280E+00	1.718290E+00	2.391310E+00
2.037890E+00	1.668990E+00	2.432100E+00
2.005350E+00	1.650170E+00	2.476500E+00
2.061330E+00	1.619780E+00	2.488720E+00
1.798900E+00	2.892560E+00	2.579280E+00
1.842220E+00	2.946880E+00	2.589030E+00
1.826490E+00	2.899110E+00	2.537330E+00
1.815660E+00	2.836580E+00	2.465550E+00
1.776130E+00	2.838310E+00	2.558510E+00
1.690770E+00	2.333990E+00	2.318180E+00
1.718840E+00	2.210440E+00	2.309500E+00
1.806090E+00	2.122950E+00	2.248690E+00
1.719420E+00	2.097800E+00	2.337130E+00
1.856430E+00	2.003250E+00	2.254880E+00
1.767250E+00	2.012530E+00	2.331030E+00
1.906810E+00	1.907990E+00	2.287330E+00
1.820350E+00	1.923080E+00	2.348410E+00
1.944030E+00	1.802140E+00	2.322640E+00
1.862260E+00	1.825560E+00	2.374590E+00
2.214690E+00	1.620020E+00	2.443320E+00
2.156860E+00	1.593990E+00	2.504650E+00
2.251700E+00	1.581600E+00	2.520280E+00
1.903230E+00	3.011940E+00	2.596090E+00
1.954870E+00	3.077970E+00	2.631960E+00
1.944780E+00	3.039840E+00	2.569530E+00
1.916220E+00	2.976640E+00	2.503690E+00
2.384920E+00	1.586570E+00	2.486440E+00
2.338340E+00	1.563580E+00	2.541230E+00
2.421010E+00	1.542630E+00	2.568770E+00
1.999460E+00	3.077140E+00	2.545380E+00
2.034910E+00	3.132020E+00	2.603970E+00
2.506180E+00	1.509970E+00	2.591110E+00
2.590840E+00	1.483050E+00	2.592600E+00
2.565790E+00	1.463100E+00	2.648080E+00
2.611210E+00	1.444170E+00	2.676260E+00
2.094930E+00	3.183390E+00	2.629350E+00
2.153130E+00	3.224360E+00	2.638880E+00
2.138880E+00	3.199470E+00	2.592150E+00
2.110480E+00	3.154160E+00	2.520110E+00
2.694790E+00	1.456110E+00	2.636560E+00
2.197170E+00	3.226680E+00	2.580380E+00
2.221040E+00	3.265210E+00	2.672320E+00
2.800730E+00	1.462120E+00	2.653740E+00
2.774000E+00	1.423260E+00	2.718360E+00
2.831970E+00	1.440600E+00	2.738820E+00
2.306800E+00	3.300000E+00	2.685350E+00
2.365190E+00	3.323350E+00	2.697310E+00
2.347790E+00	3.308950E+00	2.648560E+00
2.322990E+00	3.275050E+00	2.581410E+00
2.890700E+00	1.479340E+00	2.712010E+00
2.406860E+00	3.324370E+00	2.643520E+00
2.450660E+00	3.351170E+00	2.752480E+00
2.978780E+00	1.531300E+00	2.726480E+00
2.521310E+00	3.342910E+00	2.658810E+00
2.581730E+00	3.351640E+00	2.758200E+00
3.052970E+00	1.583710E+00	2.718670E+00
2.649250E+00	3.339700E+00	2.686480E+00
2.650520E+00	3.351760E+00	2.762660E+00
3.157370E+00	1.629450E+00	2.768930E+00
2.704490E+00	3.350350E+00	2.760840E+00
2.797580E+00	3.324740E+00	2.707480E+00
3.266060E+00	1.688270E+00	2.721150E+00
2.929380E+00	3.292930E+00	2.759940E+00
2.915250E+00	3.288690E+00	2.680610E+00
3.401840E+00	1.778830E+00	2.724820E+00
3.332860E+00	1.723610E+00	2.785160E+00
3.024370E+00	3.252500E+00	2.698240E+00
3.000040E+00	3.269950E+00	2.776830E+00
3.564550E+00	1.849040E+00	2.682130E+00
3.467030E+00	1.815100E+00	2.770870E+00
3.074110E+00	3.250070E+00	2.781270E+00
3.145180E+00	3.219380E+00	2.782560E+00
3.169850E+00	3.197770E+00	2.702780E+00
3.674780E+00	1.981160E+00	2.665430E+00
3.595920E+00	1.924790E+00	2.729980E+00
3.642700E+00	1.961500E+00	2.738720E+00
3.218810E+00	3.183030E+00	2.782370E+00
3.297130E+00	3.173500E+00	2.779640E+00
3.325690E+00	3.164570E+00	2.702200E+00
3.716520E+00	2.369430E+00	2.623470E+00
3.722780E+00	2.265860E+00	2.658150E+00
3.728290E+00	2.314060E+00	2.708610E+00
3.708970E+00	2.160290E+00	2.673840E+00
3.693720E+00	2.058020E+00	2.661540E+00
3.662000E+00	1.992120E+00	2.735710E+00
3.364100E+00	3.147540E+00	2.796020E+00
3.450180E+00	3.130480E+00	2.818720E+00
3.462380E+00	3.131760E+00	2.728820E+00
3.749750E+00	2.587770E+00	2.632820E+00
3.737260E+00	2.465600E+00	2.660400E+00
3.753270E+00	2.532730E+00	2.696000E+00
3.731490E+00	2.364750E+00	2.699990E+00
3.503320E+00	3.117080E+00	2.796420E+00
3.575290E+00	3.089550E+00	2.754290E+00
3.676950E+00	3.050330E+00	2.746070E+00
3.706010E+00	3.031810E+00	2.694880E+00
3.729260E+00	2.983470E+00	2.689700E+00
3.750960E+00	2.879410E+00	2.697150E+00
3.741230E+00	2.916770E+00	2.772330E+00
3.767270E+00	2.772510E+00	2.682000E+00
3.759660E+00	2.664850E+00	2.670430E+00
3.753360E+00	2.571980E+00	2.717360E+00
3.719900E+00	2.996130E+00	2.769820E+00
3.736100E+00	2.956100E+00	2.774650E+00
1.544090E+00	2.195790E+00	2.545920E+00
1.559550E+00	2.253310E+00	2.529160E+00
1.570800E+00	2.198920E+00	2.503930E+00
1.587550E+00	2.134120E+00	2.480810E+00
1.539230E+00	2.131900E+00	2.549410E+00
1.614390E+00	2.051020E+00	2.466300E+00
1.552380E+00	2.010810E+00	2.556670E+00
1.624000E+00	1.961850E+00	2.505350E+00
1.828410E+00	1.651280E+00	2.567580E+00
1.798530E+00	1.695400E+00	2.548310E+00
1.862210E+00	1.687430E+00	2.510980E+00
1.877350E+00	1.620010E+00	2.570290E+00
1.755700E+00	2.936520E+00	2.778310E+00
1.800640E+00	2.986890E+00	2.763050E+00
1.778650E+00	2.937110E+00	2.718500E+00
1.769460E+00	2.883340E+00	2.639340E+00
1.730310E+00	2.867320E+00	2.736060E+00
1.726160E+00	2.779700E+00	2.600110E+00
1.699270E+00	2.775900E+00	2.677630E+00
1.662510E+00	2.662910E+00	2.588200E+00
1.619200E+00	2.518220E+00	2.553880E+00
1.589480E+00	2.378610E+00	2.508860E+00
1.619520E+00	2.254270E+00	2.423100E+00
1.649810E+00	2.130250E+00	2.400240E+00
1.681110E+00	2.014690E+00	2.411680E+00
1.743420E+00	1.931980E+00	2.414460E+00
1.683760E+00	1.929540E+00	2.473860E+00
1.789860E+00	1.843610E+00	2.435170E+00
1.720120E+00	1.855040E+00	2.493260E+00
1.828960E+00	1.756070E+00	2.465690E+00
1.761530E+00	1.768300E+00	2.515630E+00
1.987050E+00	1.573400E+00	2.583620E+00
2.080080E+00	1.565220E+00	2.562550E+00
2.064320E+00	1.539420E+00	2.624210E+00
2.128940E+00	1.534430E+00	2.630750E+00
1.854010E+00	3.001490E+00	2.682680E+00
1.852720E+00	3.053710E+00	2.791460E+00
2.288440E+00	1.542950E+00	2.596010E+00
2.235800E+00	1.530380E+00	2.655660E+00
2.327590E+00	1.512410E+00	2.672380E+00
1.916760E+00	3.109020E+00	2.803170E+00
1.974070E+00	3.138590E+00	2.784950E+00
1.928260E+00	3.091020E+00	2.730260E+00
2.456160E+00	1.497900E+00	2.649150E+00
2.411880E+00	1.489830E+00	2.700570E+00
2.493140E+00	1.461910E+00	2.724930E+00
2.021460E+00	3.150040E+00	2.702080E+00
2.044750E+00	3.192030E+00	2.822010E+00
2.565540E+00	1.438050E+00	2.728880E+00
2.658430E+00	1.399640E+00	2.768340E+00
2.121470E+00	3.221590E+00	2.724900E+00
2.735730E+00	1.394300E+00	2.765380E+00
2.713290E+00	1.370740E+00	2.815590E+00
2.763510E+00	1.353290E+00	2.847450E+00
2.195150E+00	3.268050E+00	2.763490E+00
2.247100E+00	3.297750E+00	2.829340E+00
2.259650E+00	3.290950E+00	2.744450E+00
2.825390E+00	1.384070E+00	2.806620E+00
2.335840E+00	3.320930E+00	2.781050E+00
2.891890E+00	1.424420E+00	2.790740E+00
2.419260E+00	3.357910E+00	2.860880E+00
2.502470E+00	3.381390E+00	2.901690E+00
2.476670E+00	3.369390E+00	2.834960E+00
2.971990E+00	1.459900E+00	2.807870E+00
2.548460E+00	3.370660E+00	2.842870E+00
2.557140E+00	3.383390E+00	2.907120E+00
3.076610E+00	1.534540E+00	2.823250E+00
2.603700E+00	3.378020E+00	2.907510E+00
2.674980E+00	3.365460E+00	2.852800E+00
3.155820E+00	1.569520E+00	2.853040E+00
3.140990E+00	1.539680E+00	2.884040E+00
3.175520E+00	1.556440E+00	2.892910E+00
2.806060E+00	3.358270E+00	2.905900E+00
2.767030E+00	3.347010E+00	2.812170E+00
3.269090E+00	1.669060E+00	2.839340E+00
3.216270E+00	1.593960E+00	2.894110E+00
2.865510E+00	3.325500E+00	2.832790E+00
2.909470E+00	3.336620E+00	2.930330E+00
3.395900E+00	1.759270E+00	2.860370E+00
3.347380E+00	1.694870E+00	2.879380E+00
2.989330E+00	3.291370E+00	2.857010E+00
2.984020E+00	3.316710E+00	2.952660E+00
3.533300E+00	1.845090E+00	2.811640E+00
3.463890E+00	1.805260E+00	2.875560E+00
3.047520E+00	3.294820E+00	2.933730E+00
3.105890E+00	3.275340E+00	2.967510E+00
3.127700E+00	3.245450E+00	2.866520E+00
3.622120E+00	1.958950E+00	2.818060E+00
3.561980E+00	1.891420E+00	2.876130E+00
3.185420E+00	3.224510E+00	2.961260E+00
3.264250E+00	3.201590E+00	2.964710E+00
3.272410E+00	3.187280E+00	2.868610E+00
3.722650E+00	2.258050E+00	2.762910E+00
3.708150E+00	2.176890E+00	2.789500E+00
3.679720E+00	2.072270E+00	2.834400E+00
3.699610E+00	2.125390E+00	2.856600E+00
3.659050E+00	2.013670E+00	2.786900E+00
3.326060E+00	3.179900E+00	2.945400E+00
3.383090E+00	3.151090E+00	2.988590E+00
3.393670E+00	3.148260E+00	2.892960E+00
3.740110E+00	2.503290E+00	2.776260E+00
3.734880E+00	2.408590E+00	2.855480E+00
3.722790E+00	2.317580E+00	2.808720E+00
3.720940E+00	2.215530E+00	2.853140E+00
3.707190E+00	2.155030E+00	2.874060E+00
3.441220E+00	3.142040E+00	2.948020E+00
3.510790E+00	3.118120E+00	2.908830E+00
3.614240E+00	3.086300E+00	2.899580E+00
3.653100E+00	3.064710E+00	2.831770E+00
3.755360E+00	2.852500E+00	2.830150E+00
3.762600E+00	2.757950E+00	2.851650E+00
3.773300E+00	2.809030E+00	2.883510E+00
3.744390E+00	2.653670E+00	2.821450E+00
3.741230E+00	2.569090E+00	2.808160E+00
3.676480E+00	3.059770E+00	2.916940E+00
3.704770E+00	3.023230E+00	2.857420E+00
3.751170E+00	2.934950E+00	2.891770E+00
3.771450E+00	2.847420E+00	2.910240E+00
1.463070E+00	2.148920E+00	2.679930E+00
1.482800E+00	2.225110E+00	2.681940E+00
1.505270E+00	2.176170E+00	2.609190E+00
1.495340E+00	2.049580E+00	2.616770E+00
1.453160E+00	2.069100E+00	2.682140E+00
1.500760E+00	1.976360E+00	2.628610E+00
1.453330E+00	1.946440E+00	2.701480E+00
1.510950E+00	1.907640E+00	2.648970E+00
1.681730E+00	2.870290E+00	2.894680E+00
1.719700E+00	2.933330E+00	2.917810E+00
1.709930E+00	2.887630E+00	2.830890E+00
1.674040E+00	2.787810E+00	2.776850E+00
1.656150E+00	2.807980E+00	2.869320E+00
1.634230E+00	2.680230E+00	2.714180E+00
1.613650E+00	2.710100E+00	2.821030E+00
1.599720E+00	2.558420E+00	2.660240E+00
1.583270E+00	2.590170E+00	2.768400E+00
1.560010E+00	2.435160E+00	2.624270E+00
1.548390E+00	2.472670E+00	2.727970E+00
1.531210E+00	2.302630E+00	2.603660E+00
1.510380E+00	2.344570E+00	2.694260E+00
1.647560E+00	1.869400E+00	2.542970E+00
1.576530E+00	1.891450E+00	2.592770E+00
1.688410E+00	1.775080E+00	2.565210E+00
1.612690E+00	1.784500E+00	2.620450E+00
1.735830E+00	1.707680E+00	2.583000E+00
1.668810E+00	1.697340E+00	2.641130E+00
1.776390E+00	1.617430E+00	2.641890E+00
1.879260E+00	1.558830E+00	2.644870E+00
1.828170E+00	1.516230E+00	2.743230E+00
1.940360E+00	1.516540E+00	2.712220E+00
1.775990E+00	2.992050E+00	2.846100E+00
2.065800E+00	1.504140E+00	2.730480E+00
2.166480E+00	1.505110E+00	2.725230E+00
2.152290E+00	1.479660E+00	2.787790E+00
2.231010E+00	1.472320E+00	2.813360E+00
1.832970E+00	3.062390E+00	2.873680E+00
1.880080E+00	3.105560E+00	2.924720E+00
1.884210E+00	3.100100E+00	2.850010E+00
2.365730E+00	1.477100E+00	2.748330E+00
2.319720E+00	1.475570E+00	2.778580E+00
2.397140E+00	1.440180E+00	2.823420E+00
1.955530E+00	3.146790E+00	2.870580E+00
2.536610E+00	1.415200E+00	2.807540E+00
2.484840E+00	1.422720E+00	2.838130E+00
2.541730E+00	1.395310E+00	2.871810E+00
2.028100E+00	3.199560E+00	2.925360E+00
2.085740E+00	3.237020E+00	2.938300E+00
2.072170E+00	3.224740E+00	2.883850E+00
2.599100E+00	1.384090E+00	2.859600E+00
2.139110E+00	3.257410E+00	2.857400E+00
2.145170E+00	3.271600E+00	2.985260E+00
2.698280E+00	1.357560E+00	2.887010E+00
2.767920E+00	1.340030E+00	2.929930E+00
2.217960E+00	3.301630E+00	3.012160E+00
2.286700E+00	3.323570E+00	3.001390E+00
2.227050E+00	3.301990E+00	2.928420E+00
2.831550E+00	1.356900E+00	2.915080E+00
2.328030E+00	3.333350E+00	2.911950E+00
2.348260E+00	3.342830E+00	2.992270E+00
2.939440E+00	1.381400E+00	2.896270E+00
2.439630E+00	3.366270E+00	3.001640E+00
3.039420E+00	1.460950E+00	2.912990E+00
3.003330E+00	1.417710E+00	2.965570E+00
3.058070E+00	1.431370E+00	3.009190E+00
2.583400E+00	3.376380E+00	2.993240E+00
3.111770E+00	1.507880E+00	2.907750E+00
3.112870E+00	1.486710E+00	2.982430E+00
2.698520E+00	3.376500E+00	3.042030E+00
2.662230E+00	3.377410E+00	2.953310E+00
3.165130E+00	1.543970E+00	2.946510E+00
2.752190E+00	3.374990E+00	2.982220E+00
2.758350E+00	3.374560E+00	3.056410E+00
3.299460E+00	1.663140E+00	2.965850E+00
3.231660E+00	1.583440E+00	3.008800E+00
2.802130E+00	3.367250E+00	3.062170E+00
2.860520E+00	3.350040E+00	3.018570E+00
3.373150E+00	1.709570E+00	2.950980E+00
3.354750E+00	1.686600E+00	2.995870E+00
2.945730E+00	3.328320E+00	3.010240E+00
3.510170E+00	1.828900E+00	2.929380E+00
3.410620E+00	1.777370E+00	2.990560E+00
3.382170E+00	1.707020E+00	3.013700E+00
3.030810E+00	3.296350E+00	3.029900E+00
3.135290E+00	3.250000E+00	3.068150E+00
3.585550E+00	1.940020E+00	2.964300E+00
3.642490E+00	1.995790E+00	2.871120E+00
3.635970E+00	2.007640E+00	2.941930E+00
3.527110E+00	1.872570E+00	2.979830E+00
3.199910E+00	3.213890E+00	3.120990E+00
3.220820E+00	3.202840E+00	3.042010E+00
3.695480E+00	2.106580E+00	2.921920E+00
3.654870E+00	2.050350E+00	2.982820E+00
3.257050E+00	3.196380E+00	3.108550E+00
3.305730E+00	3.178550E+00	3.041710E+00
3.379780E+00	3.144900E+00	3.092410E+00
3.750210E+00	2.479250E+00	2.903770E+00
3.740090E+00	2.386450E+00	2.995080E+00
3.733920E+00	2.306390E+00	2.958950E+00
3.730000E+00	2.228390E+00	2.940070E+00
3.711410E+00	2.159300E+00	2.941260E+00
3.451530E+00	3.128890E+00	3.026100E+00
3.527610E+00	3.096370E+00	3.080160E+00
3.582960E+00	3.088580E+00	2.994020E+00
3.770560E+00	2.777750E+00	2.974540E+00
3.756810E+00	2.695210E+00	2.993080E+00
3.749650E+00	2.633230E+00	2.960440E+00
3.751980E+00	2.555430E+00	2.932970E+00
3.602980E+00	3.077620E+00	3.077740E+00
3.646940E+00	3.066890E+00	3.002590E+00
3.708790E+00	3.006200E+00	3.011190E+00
3.751090E+00	2.944320E+00	3.027590E+00
3.765650E+00	2.908130E+00	3.001090E+00
3.762810E+00	2.855480E+00	3.007420E+00
3.765930E+00	2.887980E+00	3.041920E+00
3.763240E+00	2.911450E+00	3.057260E+00
1.387180E+00	2.100280E+00	2.829830E+00
1.410500E+00	2.178860E+00	2.832740E+00
1.426810E+00	2.122990E+00	2.755430E+00
1.412340E+00	1.995130E+00	2.757090E+00
1.375740E+00	2.022300E+00	2.826570E+00
1.406990E+00	1.926680E+00	2.767550E+00
1.370740E+00	1.923830E+00	2.821820E+00
1.403360E+00	1.861140E+00	2.793520E+00
1.644690E+00	2.837640E+00	3.051890E+00
1.674690E+00	2.892280E+00	3.046110E+00
1.664850E+00	2.846800E+00	2.964840E+00
1.612010E+00	2.738730E+00	2.922550E+00
1.613840E+00	2.768620E+00	3.020550E+00
1.572050E+00	2.623920E+00	2.873120E+00
1.574980E+00	2.659380E+00	2.980850E+00
1.535170E+00	2.507130E+00	2.828870E+00
1.534140E+00	2.534930E+00	2.932790E+00
1.499210E+00	2.381760E+00	2.789650E+00
1.488430E+00	2.414010E+00	2.884870E+00
1.465620E+00	2.254860E+00	2.765000E+00
1.450740E+00	2.289170E+00	2.846800E+00
1.539320E+00	1.801470E+00	2.679510E+00
1.467640E+00	1.825930E+00	2.738350E+00
1.585040E+00	1.702940E+00	2.707380E+00
1.503800E+00	1.719170E+00	2.769880E+00
1.650850E+00	1.617410E+00	2.731190E+00
1.553520E+00	1.625760E+00	2.795720E+00
1.725870E+00	1.539100E+00	2.762640E+00
1.617660E+00	1.523660E+00	2.845300E+00
1.768270E+00	1.495710E+00	2.796110E+00
1.718230E+00	1.487100E+00	2.836730E+00
1.807370E+00	1.459050E+00	2.858130E+00
1.700740E+00	2.949770E+00	3.087800E+00
1.747750E+00	3.006050E+00	3.059670E+00
1.716030E+00	2.945050E+00	3.006580E+00
1.980750E+00	1.486490E+00	2.773080E+00
1.911820E+00	1.471360E+00	2.808860E+00
2.010400E+00	1.458860E+00	2.845380E+00
1.792620E+00	3.032420E+00	2.967100E+00
1.805890E+00	3.074700E+00	3.092970E+00
2.137800E+00	1.446260E+00	2.881720E+00
2.242440E+00	1.440530E+00	2.925430E+00
1.870270E+00	3.126550E+00	3.111350E+00
1.929570E+00	3.157380E+00	3.087700E+00
1.870240E+00	3.111860E+00	3.023640E+00
2.339590E+00	1.426420E+00	2.933880E+00
2.445650E+00	1.407670E+00	2.938830E+00
2.416810E+00	1.398330E+00	3.002260E+00
2.477130E+00	1.379680E+00	3.047270E+00
1.960470E+00	3.159570E+00	2.990560E+00
1.983130E+00	3.185400E+00	3.065770E+00
2.552810E+00	1.378730E+00	2.979200E+00
2.051210E+00	3.226660E+00	3.051090E+00
2.646020E+00	1.352340E+00	2.976520E+00
2.622360E+00	1.342900E+00	3.032830E+00
2.676670E+00	1.316950E+00	3.069200E+00
2.131830E+00	3.280410E+00	3.088390E+00
2.180660E+00	3.301660E+00	3.111600E+00
2.183510E+00	3.295160E+00	3.057010E+00
2.740680E+00	1.323010E+00	3.014550E+00
2.255510E+00	3.324270E+00	3.116660E+00
2.813570E+00	1.328730E+00	2.996810E+00
2.350420E+00	3.347650E+00	3.068040E+00
2.895160E+00	1.339160E+00	3.011810E+00
2.434100E+00	3.375990E+00	3.125060E+00
2.513800E+00	3.395890E+00	3.163870E+00
2.479100E+00	3.382560E+00	3.095420E+00
2.998640E+00	1.368530E+00	3.033900E+00
3.084910E+00	1.387340E+00	3.082380E+00
2.546630E+00	3.386080E+00	3.104130E+00
2.561170E+00	3.399480E+00	3.172730E+00
3.135110E+00	1.444330E+00	3.067070E+00
2.603090E+00	3.397530E+00	3.178880E+00
2.662100E+00	3.387860E+00	3.135980E+00
3.183330E+00	1.511480E+00	3.042160E+00
2.787720E+00	3.381500E+00	3.142390E+00
3.301280E+00	1.616440E+00	3.080150E+00
3.260000E+00	1.533220E+00	3.105130E+00
2.896480E+00	3.370580E+00	3.192850E+00
2.859110E+00	3.362040E+00	3.107580E+00
3.358540E+00	1.666310E+00	3.045490E+00
2.952350E+00	3.333390E+00	3.117930E+00
2.964350E+00	3.355560E+00	3.217280E+00
3.496370E+00	1.813550E+00	3.050940E+00
3.434000E+00	1.761940E+00	3.093890E+00
3.410720E+00	1.699630E+00	3.074910E+00
3.012360E+00	3.334530E+00	3.203540E+00
3.065070E+00	3.315870E+00	3.250580E+00
3.066840E+00	3.302650E+00	3.155410E+00
3.607320E+00	1.990130E+00	3.044890E+00
3.565130E+00	1.921580E+00	3.101290E+00
3.532020E+00	1.876330E+00	3.055800E+00
3.105540E+00	3.295150E+00	3.225060E+00
3.163910E+00	3.245920E+00	3.210910E+00
3.672230E+00	2.108070E+00	3.039080E+00
3.631790E+00	2.039270E+00	3.102910E+00
3.242540E+00	3.209320E+00	3.180130E+00
3.324320E+00	3.178410E+00	3.173740E+00
3.390240E+00	3.154440E+00	3.161580E+00
3.736240E+00	2.460140E+00	3.052660E+00
3.733940E+00	2.375220E+00	3.106190E+00
3.720400E+00	2.305480E+00	3.089590E+00
3.711010E+00	2.223750E+00	3.065700E+00
3.704780E+00	2.171010E+00	3.017660E+00
3.454150E+00	3.135190E+00	3.150450E+00
3.525010E+00	3.112060E+00	3.202170E+00
3.751710E+00	2.710870E+00	3.080070E+00
3.737030E+00	2.617970E+00	3.116540E+00
3.751020E+00	2.686940E+00	3.146920E+00
3.736590E+00	2.547700E+00	3.052510E+00
3.598530E+00	3.087350E+00	3.179290E+00
3.660490E+00	3.051560E+00	3.119590E+00
3.713420E+00	3.010450E+00	3.166700E+00
3.738820E+00	2.974600E+00	3.100580E+00
3.759780E+00	2.880350E+00	3.114580E+00
3.758990E+00	2.783420E+00	3.135700E+00
3.756870E+00	2.725840E+00	3.130220E+00
3.747160E+00	2.972580E+00	3.176670E+00
3.757940E+00	2.937330E+00	3.110770E+00
1.467960E+00	2.409210E+00	3.042560E+00
1.489230E+00	2.471800E+00	3.066530E+00
1.487350E+00	2.438350E+00	2.988610E+00
1.444660E+00	2.312660E+00	2.930450E+00
1.441490E+00	2.330720E+00	3.014610E+00
1.406860E+00	2.215020E+00	2.895950E+00
1.394690E+00	2.212950E+00	2.970180E+00
1.361330E+00	2.090100E+00	2.906510E+00
1.333330E+00	1.941720E+00	2.901420E+00
1.343250E+00	1.817440E+00	2.895840E+00
1.416390E+00	1.738870E+00	2.843920E+00
1.348240E+00	1.687280E+00	2.953760E+00
1.470790E+00	1.644100E+00	2.853770E+00
1.408190E+00	1.647950E+00	2.911890E+00
1.523330E+00	1.562800E+00	2.877720E+00
1.450240E+00	1.580020E+00	2.930760E+00
1.553530E+00	1.512740E+00	2.903770E+00
1.502530E+00	1.512590E+00	2.954830E+00
1.574080E+00	1.472390E+00	2.953710E+00
1.664520E+00	2.881410E+00	3.124660E+00
1.624800E+00	2.802450E+00	3.103830E+00
1.584720E+00	2.718990E+00	3.093280E+00
1.538780E+00	2.573470E+00	3.053340E+00
1.694270E+00	1.447560E+00	2.948320E+00
1.816020E+00	1.429030E+00	2.960870E+00
1.741440E+00	3.005500E+00	3.151000E+00
1.696580E+00	2.944400E+00	3.144250E+00
1.930730E+00	1.433210E+00	2.952750E+00
2.046760E+00	1.438170E+00	2.944520E+00
2.027350E+00	1.426470E+00	3.001720E+00
2.114980E+00	1.420590E+00	3.030750E+00
1.805340E+00	3.075750E+00	3.196370E+00
1.848640E+00	3.113910E+00	3.214840E+00
1.847080E+00	3.112640E+00	3.161740E+00
2.276990E+00	1.425830E+00	2.983710E+00
2.220330E+00	1.426610E+00	3.008910E+00
2.304600E+00	1.405010E+00	3.057540E+00
1.910810E+00	3.151700E+00	3.208930E+00
2.404010E+00	1.381840E+00	3.082970E+00
2.483210E+00	1.357600E+00	3.142360E+00
1.985520E+00	3.198280E+00	3.142400E+00
2.546440E+00	1.346970E+00	3.118420E+00
2.048300E+00	3.241690E+00	3.187540E+00
2.093850E+00	3.269710E+00	3.212100E+00
2.093510E+00	3.268860E+00	3.145920E+00
2.614620E+00	1.329170E+00	3.097060E+00
2.681580E+00	1.292440E+00	3.165990E+00
2.164300E+00	3.298770E+00	3.206340E+00
2.743430E+00	1.286500E+00	3.119120E+00
2.264070E+00	3.331230E+00	3.240650E+00
2.336960E+00	3.354690E+00	3.274010E+00
2.300830E+00	3.344740E+00	3.200790E+00
2.841000E+00	1.285310E+00	3.109940E+00
2.363470E+00	3.360020E+00	3.187500E+00
2.409540E+00	3.374380E+00	3.291670E+00
2.958070E+00	1.297030E+00	3.109120E+00
2.922450E+00	1.267270E+00	3.179280E+00
2.990290E+00	1.280930E+00	3.198480E+00
2.482730E+00	3.388100E+00	3.251400E+00
3.052870E+00	1.344980E+00	3.163590E+00
2.594340E+00	3.396920E+00	3.255290E+00
3.149590E+00	1.405690E+00	3.158330E+00
2.660620E+00	3.403900E+00	3.290580E+00
2.662380E+00	3.402040E+00	3.235610E+00
3.213320E+00	1.467100E+00	3.132520E+00
2.703740E+00	3.405330E+00	3.303630E+00
2.754920E+00	3.399620E+00	3.263690E+00
3.313720E+00	1.576080E+00	3.193830E+00
3.269340E+00	1.503610E+00	3.185320E+00
2.860010E+00	3.380220E+00	3.282820E+00
3.389830E+00	1.634010E+00	3.136170E+00
2.944080E+00	3.359340E+00	3.294380E+00
3.477170E+00	1.776810E+00	3.151560E+00
3.442460E+00	1.699430E+00	3.173840E+00
3.477650E+00	1.746520E+00	3.215830E+00
3.009520E+00	3.335470E+00	3.283960E+00
3.067940E+00	3.305850E+00	3.353100E+00
3.597630E+00	1.978060E+00	3.155480E+00
3.573610E+00	1.909080E+00	3.207310E+00
3.537980E+00	1.829400E+00	3.163000E+00
3.509860E+00	1.777110E+00	3.200330E+00
3.120710E+00	3.276040E+00	3.300790E+00
3.181490E+00	3.219150E+00	3.344630E+00
3.665870E+00	2.092710E+00	3.180230E+00
3.682160E+00	2.152340E+00	3.096700E+00
3.696260E+00	2.170120E+00	3.158110E+00
3.625770E+00	2.022910E+00	3.195670E+00
3.264790E+00	3.192250E+00	3.301610E+00
3.351420E+00	3.163230E+00	3.282770E+00
3.406350E+00	3.156630E+00	3.226150E+00
3.749470E+00	2.404620E+00	3.171110E+00
3.738180E+00	2.320410E+00	3.213170E+00
3.748560E+00	2.373900E+00	3.228070E+00
3.722520E+00	2.233350E+00	3.180390E+00
3.425680E+00	3.144610E+00	3.323170E+00
3.472230E+00	3.135380E+00	3.317760E+00
3.478780E+00	3.133590E+00	3.266590E+00
3.739470E+00	2.657620E+00	3.251770E+00
3.757480E+00	2.720390E+00	3.174900E+00
3.753390E+00	2.736270E+00	3.229380E+00
3.739810E+00	2.567270E+00	3.251260E+00
3.752700E+00	2.491390E+00	3.189790E+00
3.750090E+00	2.410660E+00	3.238630E+00
3.497150E+00	3.123250E+00	3.319380E+00
3.554840E+00	3.092770E+00	3.328310E+00
3.668530E+00	3.035720E+00	3.264660E+00
3.708930E+00	3.011770E+00	3.239820E+00
3.738780E+00	2.865070E+00	3.265130E+00
3.757440E+00	2.927900E+00	3.185470E+00
3.735810E+00	2.952690E+00	3.254190E+00
3.745160E+00	2.781540E+00	3.266440E+00
3.728350E+00	2.992680E+00	3.227990E+00
1.478700E+00	2.467020E+00	3.236800E+00
1.509760E+00	2.520340E+00	3.220980E+00
1.478250E+00	2.461080E+00	3.182590E+00
1.449830E+00	2.388270E+00	3.108210E+00
1.437280E+00	2.378980E+00	3.204280E+00
1.383600E+00	2.237370E+00	3.060980E+00
1.379120E+00	2.257910E+00	3.157250E+00
1.332750E+00	2.105030E+00	3.016400E+00
1.316650E+00	2.131610E+00	3.110550E+00
1.307150E+00	1.973750E+00	2.988950E+00
1.282660E+00	2.001530E+00	3.078090E+00
1.288080E+00	1.852440E+00	2.979550E+00
1.251930E+00	1.882170E+00	3.058590E+00
1.295330E+00	1.741760E+00	2.995020E+00
1.247160E+00	1.769640E+00	3.059060E+00
1.301780E+00	1.677450E+00	3.016720E+00
1.253990E+00	1.659900E+00	3.087320E+00
1.310670E+00	1.617440E+00	3.042520E+00
1.551330E+00	2.599980E+00	3.240920E+00
1.589990E+00	2.698840E+00	3.262890E+00
1.571240E+00	2.656880E+00	3.171540E+00
1.513730E+00	2.527070E+00	3.148210E+00
1.378270E+00	1.598750E+00	2.985440E+00
1.428440E+00	1.525290E+00	3.016900E+00
1.494820E+00	1.444400E+00	3.069630E+00
1.596230E+00	1.429730E+00	3.026650E+00
1.572920E+00	1.404610E+00	3.089590E+00
1.662040E+00	1.398600E+00	3.093930E+00
1.683600E+00	2.887390E+00	3.279350E+00
1.708960E+00	2.956680E+00	3.306990E+00
1.701440E+00	2.928300E+00	3.214340E+00
1.639980E+00	2.797060E+00	3.219820E+00
1.855720E+00	1.414940E+00	3.012340E+00
1.785330E+00	1.408140E+00	3.045830E+00
1.894040E+00	1.395310E+00	3.094340E+00
1.741940E+00	3.021030E+00	3.331470E+00
1.772230E+00	3.058590E+00	3.320240E+00
1.758000E+00	3.023700E+00	3.261320E+00
2.014230E+00	1.409320E+00	3.069860E+00
2.102820E+00	1.395620E+00	3.136260E+00
1.828420E+00	3.109720E+00	3.302010E+00
2.229790E+00	1.392230E+00	3.160530E+00
2.345510E+00	1.371910E+00	3.166490E+00
2.314920E+00	1.366680E+00	3.219660E+00
2.371810E+00	1.345790E+00	3.263090E+00
1.911380E+00	3.167560E+00	3.323590E+00
1.969150E+00	3.205410E+00	3.344270E+00
1.950100E+00	3.180640E+00	3.283910E+00
2.446790E+00	1.346830E+00	3.227290E+00
1.997580E+00	3.206770E+00	3.260900E+00
2.012210E+00	3.233860E+00	3.339870E+00
2.538150E+00	1.326750E+00	3.225530E+00
2.076240E+00	3.271010E+00	3.316850E+00
2.609120E+00	1.307100E+00	3.198310E+00
2.676500E+00	1.265040E+00	3.256670E+00
2.172340E+00	3.314710E+00	3.346050E+00
2.243350E+00	3.341470E+00	3.386100E+00
2.228520E+00	3.322950E+00	3.304810E+00
2.769950E+00	1.243240E+00	3.233320E+00
2.308140E+00	3.353510E+00	3.359440E+00
2.869270E+00	1.244820E+00	3.224770E+00
2.845580E+00	1.206510E+00	3.283520E+00
2.892070E+00	1.210870E+00	3.278860E+00
2.401040E+00	3.381030E+00	3.376460E+00
2.953260E+00	1.225980E+00	3.262470E+00
2.490960E+00	3.396650E+00	3.378830E+00
3.064380E+00	1.273360E+00	3.285630E+00
2.587160E+00	3.402240E+00	3.377360E+00
3.155200E+00	1.353700E+00	3.262260E+00
2.689790E+00	3.410610E+00	3.375730E+00
3.251840E+00	1.442190E+00	3.250000E+00
2.757040E+00	3.425190E+00	3.417280E+00
2.757420E+00	3.407780E+00	3.364220E+00
3.302430E+00	1.504790E+00	3.241060E+00
3.323400E+00	1.476150E+00	3.282880E+00
2.797180E+00	3.425870E+00	3.434250E+00
2.839130E+00	3.399610E+00	3.397910E+00
3.442080E+00	1.594690E+00	3.271460E+00
3.355160E+00	1.525080E+00	3.283970E+00
2.928470E+00	3.368240E+00	3.402200E+00
3.483460E+00	1.683540E+00	3.263030E+00
3.511290E+00	1.625910E+00	3.307870E+00
3.003060E+00	3.333080E+00	3.386480E+00
3.067090E+00	3.316250E+00	3.466750E+00
3.608250E+00	1.971530E+00	3.260500E+00
3.590620E+00	1.904980E+00	3.284110E+00
3.568530E+00	1.840690E+00	3.272840E+00
3.539850E+00	1.752490E+00	3.272890E+00
3.523750E+00	1.672970E+00	3.325050E+00
3.140050E+00	3.255580E+00	3.431300E+00
3.189130E+00	3.217010E+00	3.412150E+00
3.693780E+00	2.160680E+00	3.253310E+00
3.658630E+00	2.089400E+00	3.310790E+00
3.639280E+00	2.035740E+00	3.265140E+00
3.225280E+00	3.198770E+00	3.397120E+00
3.282590E+00	3.185220E+00	3.451690E+00
3.350810E+00	3.155680E+00	3.381140E+00
3.369790E+00	3.162790E+00	3.487370E+00
3.739110E+00	2.365780E+00	3.290170E+00
3.726480E+00	2.302490E+00	3.344720E+00
3.713390E+00	2.235830E+00	3.298240E+00
3.435140E+00	3.144570E+00	3.422280E+00
3.483380E+00	3.125460E+00	3.362060E+00
3.518060E+00	3.124310E+00	3.458500E+00
3.738020E+00	2.727210E+00	3.330070E+00
3.733210E+00	2.659320E+00	3.404730E+00
3.732730E+00	2.578750E+00	3.365300E+00
3.741000E+00	2.501660E+00	3.333750E+00
3.742760E+00	2.427800E+00	3.313480E+00
3.600430E+00	3.100710E+00	3.457140E+00
3.651630E+00	3.043640E+00	3.417080E+00
3.708830E+00	2.951690E+00	3.366460E+00
3.711930E+00	2.990600E+00	3.276550E+00
3.725870E+00	2.864880E+00	3.400930E+00
3.733170E+00	2.797260E+00	3.369460E+00
1.321180E+00	2.241840E+00	3.338580E+00
1.354410E+00	2.286320E+00	3.337050E+00
1.332850E+00	2.249970E+00	3.312310E+00
1.307890E+00	2.207090E+00	3.316320E+00
1.406830E+00	2.363550E+00	3.325540E+00
1.459440E+00	2.466060E+00	3.356840E+00
1.446840E+00	2.417420E+00	3.280710E+00
1.367670E+00	2.269480E+00	3.265140E+00
1.311390E+00	2.148980E+00	3.200940E+00
1.296000E+00	2.154970E+00	3.269240E+00
1.270690E+00	2.025080E+00	3.164580E+00
1.259920E+00	2.049740E+00	3.245130E+00
1.231280E+00	1.907120E+00	3.141270E+00
1.219890E+00	1.930320E+00	3.221980E+00
1.211170E+00	1.792940E+00	3.133260E+00
1.186990E+00	1.816120E+00	3.210900E+00
1.214410E+00	1.699200E+00	3.136200E+00
1.176010E+00	1.693810E+00	3.227290E+00
1.219190E+00	1.648780E+00	3.145220E+00
1.198200E+00	1.641110E+00	3.192220E+00
1.219960E+00	1.599870E+00	3.182470E+00
1.510030E+00	2.535780E+00	3.297950E+00
1.350930E+00	1.540820E+00	3.074380E+00
1.275890E+00	1.545420E+00	3.159220E+00
1.400780E+00	1.477170E+00	3.105000E+00
1.341930E+00	1.488160E+00	3.152610E+00
1.428190E+00	1.439390E+00	3.137250E+00
1.383440E+00	1.441390E+00	3.189000E+00
1.451050E+00	1.411510E+00	3.192570E+00
1.600050E+00	2.731740E+00	3.377500E+00
1.627050E+00	2.777480E+00	3.397450E+00
1.614000E+00	2.761120E+00	3.330890E+00
1.569280E+00	2.667030E+00	3.337220E+00
1.561290E+00	1.383020E+00	3.190390E+00
1.687220E+00	1.381540E+00	3.211110E+00
1.700180E+00	2.951080E+00	3.424740E+00
1.733530E+00	3.006280E+00	3.453950E+00
1.715370E+00	2.984650E+00	3.379610E+00
1.670410E+00	2.875020E+00	3.368590E+00
1.790290E+00	1.383030E+00	3.180300E+00
1.906960E+00	1.382380E+00	3.229750E+00
1.769100E+00	3.062990E+00	3.387630E+00
2.023070E+00	1.388970E+00	3.201240E+00
2.132910E+00	1.385250E+00	3.222440E+00
2.098750E+00	1.370780E+00	3.295210E+00
2.206300E+00	1.361210E+00	3.316990E+00
1.831920E+00	3.129930E+00	3.427190E+00
1.888970E+00	3.170930E+00	3.462170E+00
1.876170E+00	3.159880E+00	3.386460E+00
2.313100E+00	1.351630E+00	3.293480E+00
2.371640E+00	1.328490E+00	3.318110E+00
1.933040E+00	3.194920E+00	3.418590E+00
2.435370E+00	1.308730E+00	3.361720E+00
2.010440E+00	3.247100E+00	3.440370E+00
2.529680E+00	1.295400E+00	3.337980E+00
2.085940E+00	3.297730E+00	3.455350E+00
2.145800E+00	3.329040E+00	3.494080E+00
2.134000E+00	3.315170E+00	3.413160E+00
2.610520E+00	1.270850E+00	3.304070E+00
2.709900E+00	1.203620E+00	3.360650E+00
2.213660E+00	3.345470E+00	3.465500E+00
2.799410E+00	1.179270E+00	3.334650E+00
2.768050E+00	1.161600E+00	3.384010E+00
2.810560E+00	1.144560E+00	3.398730E+00
2.306720E+00	3.371060E+00	3.470670E+00
2.898100E+00	1.165390E+00	3.357290E+00
2.395690E+00	3.395940E+00	3.476520E+00
3.018340E+00	1.192730E+00	3.343490E+00
2.987870E+00	1.141420E+00	3.403150E+00
3.047430E+00	1.173530E+00	3.410560E+00
2.491900E+00	3.419220E+00	3.487670E+00
3.071580E+00	1.228810E+00	3.342560E+00
3.076370E+00	1.209110E+00	3.382420E+00
2.586540E+00	3.425580E+00	3.497470E+00
3.163180E+00	1.294180E+00	3.339000E+00
3.119000E+00	1.243510E+00	3.368290E+00
2.680410E+00	3.437530E+00	3.499360E+00
3.246690E+00	1.363880E+00	3.375850E+00
2.777940E+00	3.444910E+00	3.502510E+00
3.360070E+00	1.457030E+00	3.357400E+00
2.845000E+00	3.444970E+00	3.559060E+00
2.844740E+00	3.432330E+00	3.496410E+00
3.409480E+00	1.524580E+00	3.338690E+00
3.425010E+00	1.500610E+00	3.387460E+00
2.875800E+00	3.436430E+00	3.551840E+00
2.918440E+00	3.406220E+00	3.537310E+00
3.542310E+00	1.594730E+00	3.383930E+00
3.465920E+00	1.540110E+00	3.383030E+00
3.000790E+00	3.354780E+00	3.503920E+00
3.061130E+00	3.326370E+00	3.573660E+00
3.610100E+00	1.934330E+00	3.334920E+00
3.601680E+00	1.865230E+00	3.346970E+00
3.604780E+00	1.778510E+00	3.361460E+00
3.574590E+00	1.697530E+00	3.387040E+00
3.629290E+00	1.730790E+00	3.421950E+00
3.115990E+00	3.286540E+00	3.549390E+00
3.171550E+00	3.239300E+00	3.538160E+00
3.209070E+00	3.214210E+00	3.468740E+00
3.239120E+00	3.207160E+00	3.572510E+00
3.693660E+00	2.160000E+00	3.377930E+00
3.677530E+00	2.082080E+00	3.395810E+00
3.642360E+00	2.005310E+00	3.366770E+00
3.643080E+00	1.905140E+00	3.410390E+00
3.633020E+00	1.817690E+00	3.423350E+00
3.636560E+00	1.764940E+00	3.422520E+00
3.313940E+00	3.177540E+00	3.550590E+00
3.377580E+00	3.167480E+00	3.589660E+00
3.745850E+00	2.369440E+00	3.392750E+00
3.741500E+00	2.296530E+00	3.459700E+00
3.726150E+00	2.238160E+00	3.399570E+00
3.448830E+00	3.155720E+00	3.526120E+00
3.517280E+00	3.141080E+00	3.579340E+00
3.738710E+00	2.742820E+00	3.452110E+00
3.728680E+00	2.671170E+00	3.535970E+00
3.737640E+00	2.590340E+00	3.490200E+00
3.754350E+00	2.516890E+00	3.449000E+00
3.756050E+00	2.443090E+00	3.420930E+00
3.582690E+00	3.123250E+00	3.536690E+00
3.648580E+00	3.074090E+00	3.561830E+00
3.696570E+00	2.986410E+00	3.520120E+00
3.719650E+00	2.899800E+00	3.501150E+00
3.729280E+00	2.819510E+00	3.483660E+00
1.414820E+00	2.420550E+00	3.496670E+00
1.464350E+00	2.494100E+00	3.510030E+00
1.424770E+00	2.425860E+00	3.459930E+00
1.401130E+00	2.373470E+00	3.395720E+00
1.381880E+00	2.350870E+00	3.467720E+00
1.313600E+00	2.225910E+00	3.395580E+00
1.256890E+00	2.096080E+00	3.327300E+00
1.243890E+00	2.088600E+00	3.403250E+00
1.211440E+00	1.960020E+00	3.301350E+00
1.205400E+00	1.983390E+00	3.378580E+00
1.169260E+00	1.843290E+00	3.288230E+00
1.155590E+00	1.869070E+00	3.363340E+00
1.155030E+00	1.742900E+00	3.283350E+00
1.128660E+00	1.745490E+00	3.374070E+00
1.151150E+00	1.688850E+00	3.289380E+00
1.134970E+00	1.685990E+00	3.337780E+00
1.143030E+00	1.641000E+00	3.323690E+00
1.468900E+00	2.486740E+00	3.434530E+00
1.520040E+00	2.568940E+00	3.478510E+00
1.176770E+00	1.580940E+00	3.288810E+00
1.222830E+00	1.547570E+00	3.240150E+00
1.210990E+00	1.527980E+00	3.294750E+00
1.250310E+00	1.500110E+00	3.277780E+00
1.562250E+00	2.647680E+00	3.478970E+00
1.601520E+00	2.732920E+00	3.514910E+00
1.592750E+00	2.710630E+00	3.428140E+00
1.532910E+00	2.586260E+00	3.404250E+00
1.317750E+00	1.464480E+00	3.241180E+00
1.385240E+00	1.403380E+00	3.310760E+00
1.476270E+00	1.386140E+00	3.267770E+00
1.461540E+00	1.373520E+00	3.325250E+00
1.531940E+00	1.360500E+00	3.317590E+00
1.684000E+00	2.910100E+00	3.578520E+00
1.708620E+00	2.969530E+00	3.571620E+00
1.697590E+00	2.920440E+00	3.493870E+00
1.647990E+00	2.805710E+00	3.461860E+00
1.656260E+00	2.829130E+00	3.549370E+00
1.749870E+00	1.372870E+00	3.274280E+00
1.662760E+00	1.362020E+00	3.311590E+00
1.754860E+00	1.356170E+00	3.335210E+00
1.736130E+00	3.025060E+00	3.618860E+00
1.778820E+00	3.081860E+00	3.594020E+00
1.741250E+00	3.015760E+00	3.537140E+00
1.834060E+00	1.359810E+00	3.315760E+00
1.791550E+00	3.084380E+00	3.500510E+00
1.821620E+00	3.131010E+00	3.580650E+00
1.997730E+00	1.356040E+00	3.347630E+00
2.125000E+00	1.344820E+00	3.378120E+00
2.215230E+00	1.324260E+00	3.446740E+00
1.858040E+00	3.152870E+00	3.524950E+00
2.315010E+00	1.319900E+00	3.413200E+00
2.365910E+00	1.317520E+00	3.361010E+00
1.944870E+00	3.207920E+00	3.549910E+00
2.393110E+00	1.296190E+00	3.426880E+00
2.459360E+00	1.272590E+00	3.491020E+00
2.022550E+00	3.266230E+00	3.570670E+00
2.068420E+00	3.307460E+00	3.592540E+00
2.059530E+00	3.286680E+00	3.522270E+00
2.529080E+00	1.257410E+00	3.456920E+00
2.109770E+00	3.322270E+00	3.550460E+00
2.609330E+00	1.223490E+00	3.416750E+00
2.683690E+00	1.167120E+00	3.487230E+00
2.200510E+00	3.360930E+00	3.595610E+00
2.759220E+00	1.142740E+00	3.443860E+00
2.841730E+00	1.108750E+00	3.483660E+00
2.297580E+00	3.382030E+00	3.570770E+00
2.934420E+00	1.114760E+00	3.457170E+00
2.902350E+00	1.091050E+00	3.506600E+00
2.957190E+00	1.081340E+00	3.533880E+00
2.390280E+00	3.410240E+00	3.579190E+00
3.028630E+00	1.129000E+00	3.483210E+00
2.489810E+00	3.430590E+00	3.596600E+00
3.122350E+00	1.203540E+00	3.457290E+00
2.585830E+00	3.441490E+00	3.613230E+00
3.193030E+00	1.283150E+00	3.419300E+00
3.211500E+00	1.258520E+00	3.500750E+00
2.673610E+00	3.452690E+00	3.620260E+00
3.235240E+00	1.325210E+00	3.431240E+00
3.235580E+00	1.305780E+00	3.466750E+00
2.757690E+00	3.456000E+00	3.622320E+00
3.357820E+00	1.385080E+00	3.491150E+00
3.266920E+00	1.341480E+00	3.458310E+00
2.829900E+00	3.452420E+00	3.627770E+00
3.457410E+00	1.483760E+00	3.462820E+00
2.883580E+00	3.436260E+00	3.615020E+00
2.937730E+00	3.410970E+00	3.683400E+00
3.515590E+00	1.537350E+00	3.447700E+00
3.525420E+00	1.515910E+00	3.493700E+00
3.013390E+00	3.352060E+00	3.648380E+00
3.064290E+00	3.324440E+00	3.636330E+00
3.629240E+00	1.688210E+00	3.456250E+00
3.605100E+00	1.627460E+00	3.468130E+00
3.582730E+00	1.547270E+00	3.500810E+00
3.095750E+00	3.301600E+00	3.622790E+00
3.151180E+00	3.252880E+00	3.651040E+00
3.232530E+00	3.218530E+00	3.692280E+00
3.699440E+00	2.113560E+00	3.457690E+00
3.691050E+00	2.041950E+00	3.461870E+00
3.680970E+00	1.954740E+00	3.480600E+00
3.678560E+00	1.847670E+00	3.515250E+00
3.692420E+00	1.913960E+00	3.532320E+00
3.661180E+00	1.736750E+00	3.490310E+00
3.647280E+00	1.659170E+00	3.512200E+00
3.304310E+00	3.186240E+00	3.643490E+00
3.375410E+00	3.185780E+00	3.688560E+00
3.749760E+00	2.385940E+00	3.522240E+00
3.738150E+00	2.297580E+00	3.588000E+00
3.726560E+00	2.192900E+00	3.513750E+00
3.702830E+00	2.086700E+00	3.538160E+00
3.705410E+00	2.006540E+00	3.538920E+00
3.698760E+00	1.950220E+00	3.546960E+00
3.448480E+00	3.163280E+00	3.634650E+00
3.516890E+00	3.159650E+00	3.676010E+00
3.724450E+00	2.762030E+00	3.590870E+00
3.727180E+00	2.682100E+00	3.661500E+00
3.729560E+00	2.601150E+00	3.612070E+00
3.747390E+00	2.520040E+00	3.573120E+00
3.753750E+00	2.460780E+00	3.513180E+00
3.594970E+00	3.137610E+00	3.645470E+00
3.655480E+00	3.100040E+00	3.673150E+00
3.675930E+00	3.058550E+00	3.635270E+00
3.698300E+00	3.010990E+00	3.629460E+00
3.715890E+00	2.921980E+00	3.648680E+00
3.719440E+00	2.984120E+00	3.675180E+00
3.717340E+00	2.841950E+00	3.579120E+00
3.690010E+00	3.056070E+00	3.689740E+00
3.713050E+00	3.016750E+00	3.692480E+00
1.407800E+00	2.480590E+00	3.669850E+00
1.447780E+00	2.531780E+00	3.652820E+00
1.411230E+00	2.477600E+00	3.620570E+00
1.394490E+00	2.408190E+00	3.554090E+00
1.367410E+00	2.410690E+00	3.641200E+00
1.328610E+00	2.262780E+00	3.509360E+00
1.327100E+00	2.301290E+00	3.601360E+00
1.257920E+00	2.134440E+00	3.474930E+00
1.264320E+00	2.177870E+00	3.563880E+00
1.208410E+00	2.009400E+00	3.454720E+00
1.213890E+00	2.049840E+00	3.534730E+00
1.156460E+00	1.895360E+00	3.438610E+00
1.166470E+00	1.930250E+00	3.517280E+00
1.122640E+00	1.796760E+00	3.427850E+00
1.116280E+00	1.810400E+00	3.518590E+00
1.115420E+00	1.742390E+00	3.431130E+00
1.111540E+00	1.745770E+00	3.474980E+00
1.111400E+00	1.694670E+00	3.463240E+00
1.463840E+00	2.529200E+00	3.592170E+00
1.510660E+00	2.624400E+00	3.664780E+00
1.117690E+00	1.622260E+00	3.433450E+00
1.139160E+00	1.586680E+00	3.377970E+00
1.135380E+00	1.567730E+00	3.434530E+00
1.159680E+00	1.537010E+00	3.413600E+00
1.538440E+00	2.634950E+00	3.558930E+00
1.558400E+00	2.704650E+00	3.631620E+00
1.211050E+00	1.494110E+00	3.371030E+00
1.286070E+00	1.434990E+00	3.356140E+00
1.249220E+00	1.428360E+00	3.471010E+00
1.330260E+00	1.397300E+00	3.383680E+00
1.305070E+00	1.395300E+00	3.433930E+00
1.367340E+00	1.373940E+00	3.430920E+00
1.587550E+00	2.747260E+00	3.645990E+00
1.616020E+00	2.785850E+00	3.663180E+00
1.600740E+00	2.760270E+00	3.600490E+00
1.467060E+00	1.351860E+00	3.403420E+00
1.597890E+00	1.331490E+00	3.410760E+00
1.538660E+00	1.314330E+00	3.515690E+00
1.655900E+00	1.311160E+00	3.498430E+00
1.698770E+00	2.959080E+00	3.644560E+00
1.658850E+00	2.860660E+00	3.646010E+00
1.765170E+00	1.328990E+00	3.427790E+00
1.775290E+00	3.079920E+00	3.680470E+00
1.738810E+00	3.017560E+00	3.707930E+00
1.890870E+00	1.334480E+00	3.404660E+00
1.896770E+00	1.314900E+00	3.479100E+00
1.980330E+00	1.325560E+00	3.454760E+00
1.819890E+00	3.136050E+00	3.663820E+00
2.104460E+00	1.319200E+00	3.484430E+00
2.220940E+00	1.288800E+00	3.553800E+00
1.874400E+00	3.180200E+00	3.629450E+00
2.306450E+00	1.289220E+00	3.534250E+00
1.945480E+00	3.235430E+00	3.696320E+00
2.001310E+00	3.279310E+00	3.710050E+00
1.990380E+00	3.260720E+00	3.640150E+00
2.388030E+00	1.276960E+00	3.515070E+00
2.461170E+00	1.233450E+00	3.601390E+00
2.046040E+00	3.307570E+00	3.671740E+00
2.531390E+00	1.214680E+00	3.571410E+00
2.117090E+00	3.344950E+00	3.650580E+00
2.603150E+00	1.187090E+00	3.532670E+00
2.674590E+00	1.128570E+00	3.599640E+00
2.194450E+00	3.393840E+00	3.721370E+00
2.273880E+00	3.427390E+00	3.732550E+00
2.236510E+00	3.398670E+00	3.672150E+00
2.750860E+00	1.108280E+00	3.547180E+00
2.815730E+00	1.067080E+00	3.605260E+00
2.287630E+00	3.407470E+00	3.658070E+00
2.346000E+00	3.448430E+00	3.733040E+00
2.889550E+00	1.071640E+00	3.567850E+00
2.959800E+00	1.054120E+00	3.627420E+00
2.374130E+00	3.435250E+00	3.669830E+00
2.392100E+00	3.463860E+00	3.732950E+00
3.034270E+00	1.093030E+00	3.590670E+00
2.430700E+00	3.474380E+00	3.738370E+00
2.478320E+00	3.466080E+00	3.704060E+00
3.110790E+00	1.151870E+00	3.560790E+00
2.581950E+00	3.475090E+00	3.725430E+00
3.182400E+00	1.199580E+00	3.546810E+00
2.671170E+00	3.488440E+00	3.734520E+00
3.245350E+00	1.268350E+00	3.601960E+00
3.271560E+00	1.318430E+00	3.520080E+00
3.332040E+00	1.341530E+00	3.598750E+00
2.749590E+00	3.495570E+00	3.731580E+00
3.416860E+00	1.382710E+00	3.601590E+00
2.818180E+00	3.484000E+00	3.729770E+00
3.476720E+00	1.432230E+00	3.569070E+00
2.881220E+00	3.460040E+00	3.718740E+00
2.936450E+00	3.455060E+00	3.796070E+00
3.531900E+00	1.501380E+00	3.549720E+00
2.988090E+00	3.401410E+00	3.755090E+00
3.055330E+00	3.363650E+00	3.772340E+00
3.082450E+00	3.315230E+00	3.683120E+00
3.116680E+00	3.301440E+00	3.741470E+00
3.641000E+00	1.595030E+00	3.555330E+00
3.612190E+00	1.532220E+00	3.603170E+00
3.177800E+00	3.263700E+00	3.754630E+00
3.231490E+00	3.244880E+00	3.759320E+00
3.710220E+00	1.896100E+00	3.593420E+00
3.709840E+00	1.819380E+00	3.611470E+00
3.690520E+00	1.750430E+00	3.596060E+00
3.671520E+00	1.665020E+00	3.584010E+00
3.296640E+00	3.221140E+00	3.747110E+00
3.371190E+00	3.214210E+00	3.756260E+00
3.757940E+00	2.394240E+00	3.679650E+00
3.752120E+00	2.447530E+00	3.591680E+00
3.758550E+00	2.481970E+00	3.659580E+00
3.753790E+00	2.294930E+00	3.692960E+00
3.744880E+00	2.217300E+00	3.654550E+00
3.727750E+00	2.120040E+00	3.630640E+00
3.726670E+00	2.027280E+00	3.618080E+00
3.714430E+00	1.965050E+00	3.596500E+00
3.449850E+00	3.199210E+00	3.747190E+00
3.578000E+00	3.186580E+00	3.767300E+00
3.720610E+00	2.771780E+00	3.751690E+00
3.717370E+00	2.827100E+00	3.661740E+00
3.716110E+00	2.860230E+00	3.737770E+00
3.723920E+00	2.682160E+00	3.761320E+00
3.732210E+00	2.617580E+00	3.718130E+00
3.751140E+00	2.549400E+00	3.682860E+00
3.629390E+00	3.178550E+00	3.771800E+00
3.635090E+00	3.154610E+00	3.735030E+00
3.717270E+00	2.994950E+00	3.746820E+00
3.713660E+00	2.929750E+00	3.791710E+00
3.647540E+00	3.163450E+00	3.774860E+00
3.670270E+00	3.116070E+00	3.780790E+00
3.703380E+00	3.046380E+00	3.741420E+00
1.318340E+00	2.306370E+00	3.743890E+00
1.343470E+00	2.360510E+00	3.752490E+00
1.330200E+00	2.324850E+00	3.690530E+00
1.276730E+00	2.212410E+00	3.650310E+00
1.291670E+00	2.239180E+00	3.728820E+00
1.222400E+00	2.092320E+00	3.618570E+00
1.238340E+00	2.129480E+00	3.701300E+00
1.175960E+00	1.969710E+00	3.598520E+00
1.194420E+00	2.009890E+00	3.680240E+00
1.128080E+00	1.870220E+00	3.584210E+00
1.138710E+00	1.884960E+00	3.683830E+00
1.107960E+00	1.812810E+00	3.581980E+00
1.109860E+00	1.815850E+00	3.634620E+00
1.102550E+00	1.762590E+00	3.612750E+00
1.451890E+00	2.527800E+00	3.727660E+00
1.379880E+00	2.427300E+00	3.714910E+00
1.103830E+00	1.707050E+00	3.555890E+00
1.104220E+00	1.643060E+00	3.531590E+00
1.097690E+00	1.627030E+00	3.639740E+00
1.111690E+00	1.583460E+00	3.577540E+00
1.513900E+00	2.629750E+00	3.755900E+00
1.553020E+00	2.698030E+00	3.760520E+00
1.536090E+00	2.673790E+00	3.716760E+00
1.141860E+00	1.541000E+00	3.514420E+00
1.191720E+00	1.481000E+00	3.499950E+00
1.177620E+00	1.487430E+00	3.613630E+00
1.223910E+00	1.444850E+00	3.533540E+00
1.212210E+00	1.451110E+00	3.583350E+00
1.248640E+00	1.414440E+00	3.576110E+00
1.576570E+00	2.730030E+00	3.699940E+00
1.603410E+00	2.764570E+00	3.798260E+00
1.317170E+00	1.378520E+00	3.531350E+00
1.428660E+00	1.342740E+00	3.526820E+00
1.379900E+00	1.333960E+00	3.634700E+00
1.486810E+00	1.311000E+00	3.564710E+00
1.459080E+00	1.308000E+00	3.610730E+00
1.527330E+00	1.282220E+00	3.614790E+00
1.652170E+00	2.828830E+00	3.802860E+00
1.675150E+00	2.865000E+00	3.786940E+00
1.646770E+00	2.823380E+00	3.735540E+00
1.738200E+00	1.294210E+00	3.540580E+00
1.643610E+00	1.274450E+00	3.599870E+00
1.779840E+00	1.252990E+00	3.627850E+00
1.705900E+00	2.931720E+00	3.765640E+00
1.854590E+00	1.283010E+00	3.553730E+00
1.953300E+00	1.254910E+00	3.614470E+00
1.882370E+00	1.237740E+00	3.638400E+00
1.981030E+00	1.233100E+00	3.686850E+00
1.784130E+00	3.071160E+00	3.771060E+00
1.749740E+00	3.017310E+00	3.784840E+00
2.005330E+00	1.290520E+00	3.555590E+00
2.046700E+00	1.246850E+00	3.647460E+00
1.818410E+00	3.122760E+00	3.747830E+00
2.163860E+00	1.240870E+00	3.647690E+00
1.882460E+00	3.187110E+00	3.767200E+00
2.292740E+00	1.245740E+00	3.645280E+00
1.996150E+00	3.276660E+00	3.780980E+00
1.948560E+00	3.241260E+00	3.794290E+00
2.381830E+00	1.231570E+00	3.624260E+00
2.462290E+00	1.197640E+00	3.711550E+00
2.039120E+00	3.310510E+00	3.758570E+00
2.533450E+00	1.173400E+00	3.681240E+00
2.110290E+00	3.361940E+00	3.782880E+00
2.602160E+00	1.143530E+00	3.643590E+00
2.674380E+00	1.096940E+00	3.711640E+00
2.258710E+00	3.433450E+00	3.819960E+00
2.190070E+00	3.407310E+00	3.821740E+00
2.744000E+00	1.075380E+00	3.659200E+00
2.812440E+00	1.034670E+00	3.713420E+00
2.336730E+00	3.461030E+00	3.820280E+00
2.883960E+00	1.043690E+00	3.667700E+00
2.962830E+00	1.023720E+00	3.729650E+00
2.419920E+00	3.487220E+00	3.811470E+00
3.037960E+00	1.064250E+00	3.695050E+00
2.490540E+00	3.509300E+00	3.856770E+00
2.488160E+00	3.498370E+00	3.797900E+00
3.111790E+00	1.123370E+00	3.664060E+00
2.524300E+00	3.511180E+00	3.851990E+00
2.572100E+00	3.505690E+00	3.848920E+00
3.188890E+00	1.175860E+00	3.633030E+00
2.666290E+00	3.513340E+00	3.848100E+00
3.310320E+00	1.315680E+00	3.697280E+00
3.247990E+00	1.234680E+00	3.713020E+00
2.753410E+00	3.521450E+00	3.850440E+00
3.405710E+00	1.367250E+00	3.686010E+00
2.805680E+00	3.511920E+00	3.813900E+00
3.481900E+00	1.425180E+00	3.669910E+00
2.869780E+00	3.497910E+00	3.839430E+00
2.936350E+00	3.472560E+00	3.911620E+00
3.538790E+00	1.490590E+00	3.644320E+00
2.997460E+00	3.424430E+00	3.852870E+00
3.069910E+00	3.394760E+00	3.886340E+00
3.127770E+00	3.325830E+00	3.819120E+00
3.661600E+00	1.590020E+00	3.654660E+00
3.620890E+00	1.525000E+00	3.700400E+00
3.146620E+00	3.345580E+00	3.902700E+00
3.201050E+00	3.323360E+00	3.902240E+00
3.223130E+00	3.287130E+00	3.830010E+00
3.735230E+00	1.844230E+00	3.670860E+00
3.722240E+00	1.764350E+00	3.689330E+00
3.741820E+00	1.812870E+00	3.728440E+00
3.699960E+00	1.671640E+00	3.682380E+00
3.262370E+00	3.311920E+00	3.906960E+00
3.336820E+00	3.294740E+00	3.928500E+00
3.355300E+00	3.254070E+00	3.838600E+00
3.753990E+00	2.498200E+00	3.770510E+00
3.751110E+00	2.414000E+00	3.834140E+00
3.752620E+00	2.323210E+00	3.789310E+00
3.750210E+00	2.234290E+00	3.766210E+00
3.745350E+00	2.141660E+00	3.740610E+00
3.743210E+00	2.042770E+00	3.719890E+00
3.736700E+00	1.930540E+00	3.690970E+00
3.744500E+00	1.856140E+00	3.722000E+00
3.410690E+00	3.272540E+00	3.916530E+00
3.470680E+00	3.258780E+00	3.971680E+00
3.488470E+00	3.225140E+00	3.870370E+00
3.704700E+00	2.858080E+00	3.843890E+00
3.701520E+00	2.789900E+00	3.912920E+00
3.713590E+00	2.710970E+00	3.856810E+00
3.719190E+00	2.628080E+00	3.827460E+00
3.742780E+00	2.571670E+00	3.767400E+00
3.545310E+00	3.227300E+00	3.956390E+00
3.607750E+00	3.185600E+00	3.893930E+00
3.636960E+00	3.173290E+00	3.806640E+00
3.652800E+00	3.154170E+00	3.847420E+00
3.695310E+00	3.007100E+00	3.892610E+00
3.697050E+00	3.051980E+00	3.806890E+00
3.675420E+00	3.091990E+00	3.872900E+00
3.701300E+00	2.925530E+00	3.895070E+00
3.668360E+00	3.128980E+00	3.851510E+00
1.301250E+00	2.306910E+00	3.881470E+00
1.328960E+00	2.371830E+00	3.866800E+00
1.311990E+00	2.300240E+00	3.803940E+00
1.253640E+00	2.174720E+00	3.783270E+00
1.269020E+00	2.225250E+00	3.864620E+00
1.209640E+00	2.058890E+00	3.760840E+00
1.225560E+00	2.120080E+00	3.848820E+00
1.171060E+00	1.953830E+00	3.747390E+00
1.191110E+00	2.009370E+00	3.830810E+00
1.140930E+00	1.893380E+00	3.750260E+00
1.153190E+00	1.916650E+00	3.817290E+00
1.124440E+00	1.846560E+00	3.784260E+00
1.364850E+00	2.437570E+00	3.900580E+00
1.417320E+00	2.503360E+00	3.882620E+00
1.384190E+00	2.437270E+00	3.810240E+00
1.112080E+00	1.761710E+00	3.739500E+00
1.101810E+00	1.686770E+00	3.675320E+00
1.109270E+00	1.691700E+00	3.751410E+00
1.100110E+00	1.638510E+00	3.699060E+00
1.106550E+00	1.650700E+00	3.755250E+00
1.105980E+00	1.605830E+00	3.739080E+00
1.463280E+00	2.566290E+00	3.919320E+00
1.503920E+00	2.632230E+00	3.905100E+00
1.474780E+00	2.566860E+00	3.833900E+00
1.142450E+00	1.529500E+00	3.632370E+00
1.126810E+00	1.554170E+00	3.719200E+00
1.164620E+00	1.502450E+00	3.665080E+00
1.157700E+00	1.512570E+00	3.704830E+00
1.184040E+00	1.479810E+00	3.708400E+00
1.538600E+00	2.685760E+00	3.845340E+00
1.228830E+00	1.420370E+00	3.689050E+00
1.291400E+00	1.366730E+00	3.647200E+00
1.272880E+00	1.373290E+00	3.707870E+00
1.339120E+00	1.339870E+00	3.681910E+00
1.313140E+00	1.348260E+00	3.725810E+00
1.377040E+00	1.320900E+00	3.729560E+00
1.604630E+00	2.773380E+00	3.902360E+00
1.648280E+00	2.838040E+00	3.908150E+00
1.638390E+00	2.816880E+00	3.851140E+00
1.477870E+00	1.274820E+00	3.723680E+00
1.582140E+00	1.242770E+00	3.692380E+00
1.555930E+00	1.234930E+00	3.754500E+00
1.618960E+00	1.224500E+00	3.770110E+00
1.676200E+00	2.877980E+00	3.854590E+00
1.712570E+00	1.234960E+00	3.724090E+00
1.717050E+00	2.965800E+00	3.900330E+00
1.753640E+00	3.029650E+00	3.899800E+00
1.740010E+00	3.002540E+00	3.838960E+00
1.871880E+00	1.219360E+00	3.729430E+00
2.010140E+00	1.216590E+00	3.770270E+00
1.775460E+00	3.057760E+00	3.849050E+00
2.112510E+00	1.216300E+00	3.736790E+00
1.831320E+00	3.137250E+00	3.865780E+00
2.175540E+00	1.217710E+00	3.716560E+00
2.199400E+00	1.209850E+00	3.754390E+00
1.896230E+00	3.210870E+00	3.891550E+00
1.941800E+00	3.257020E+00	3.917700E+00
1.930530E+00	3.234760E+00	3.849180E+00
2.271950E+00	1.211300E+00	3.762610E+00
2.208670E+00	1.220250E+00	3.722330E+00
1.984300E+00	3.282840E+00	3.874730E+00
2.377940E+00	1.198350E+00	3.739090E+00
2.463600E+00	1.162860E+00	3.824560E+00
2.046910E+00	3.327450E+00	3.845910E+00
2.534800E+00	1.141450E+00	3.793980E+00
2.113360E+00	3.386900E+00	3.926510E+00
2.179690E+00	3.432160E+00	3.955800E+00
2.163620E+00	3.405560E+00	3.878910E+00
2.604170E+00	1.115310E+00	3.756710E+00
2.679230E+00	1.068040E+00	3.827880E+00
2.236000E+00	3.447080E+00	3.920340E+00
2.746790E+00	1.043230E+00	3.774590E+00
2.815250E+00	1.009880E+00	3.811500E+00
2.320910E+00	3.476060E+00	3.921580E+00
2.884860E+00	1.012180E+00	3.770650E+00
2.965360E+00	9.967530E-01	3.833980E+00
2.399030E+00	3.500410E+00	3.919860E+00
3.042310E+00	1.034170E+00	3.799240E+00
2.474340E+00	3.517700E+00	3.922140E+00
3.116800E+00	1.094210E+00	3.768750E+00
2.535050E+00	3.519770E+00	3.913560E+00
2.595250E+00	3.534340E+00	3.988220E+00
3.192700E+00	1.150550E+00	3.735970E+00
2.661560E+00	3.531510E+00	3.961260E+00
3.305180E+00	1.291100E+00	3.797200E+00
3.254900E+00	1.206440E+00	3.812530E+00
2.734050E+00	3.535060E+00	3.953840E+00
3.391250E+00	1.349050E+00	3.779570E+00
2.796900E+00	3.529640E+00	3.953650E+00
2.822730E+00	3.517330E+00	3.894930E+00
2.873100E+00	3.523140E+00	3.987530E+00
3.478690E+00	1.427590E+00	3.777350E+00
2.942430E+00	3.497760E+00	3.993380E+00
3.547890E+00	1.485270E+00	3.733190E+00
3.006040E+00	3.458540E+00	3.973080E+00
3.105430E+00	3.421990E+00	3.990440E+00
3.669420E+00	1.590240E+00	3.786800E+00
3.612780E+00	1.519550E+00	3.762250E+00
3.161700E+00	3.416660E+00	4.024350E+00
3.191190E+00	3.360750E+00	3.965360E+00
3.735780E+00	1.768860E+00	3.763870E+00
3.724110E+00	1.691520E+00	3.772310E+00
3.719170E+00	1.647790E+00	3.814260E+00
3.218990E+00	3.410430E+00	4.037740E+00
3.283660E+00	3.395780E+00	4.057740E+00
3.283850E+00	3.346350E+00	3.989290E+00
3.754220E+00	2.511310E+00	3.932150E+00
3.739010E+00	2.562830E+00	3.844250E+00
3.726060E+00	2.605270E+00	3.927280E+00
3.761030E+00	2.415960E+00	3.938460E+00
3.762590E+00	2.341880E+00	3.900700E+00
3.761870E+00	2.254410E+00	3.873060E+00
3.756440E+00	2.161540E+00	3.848690E+00
3.749740E+00	2.066880E+00	3.826910E+00
3.754460E+00	1.964290E+00	3.812870E+00
3.752670E+00	1.839500E+00	3.798980E+00
3.745530E+00	1.738830E+00	3.826290E+00
3.738210E+00	1.679870E+00	3.830530E+00
3.338730E+00	3.363340E+00	4.048380E+00
3.388860E+00	3.314340E+00	3.995910E+00
3.465650E+00	3.299820E+00	4.059000E+00
3.692610E+00	2.885180E+00	3.982460E+00
3.685530E+00	2.812090E+00	4.066760E+00
3.704080E+00	2.728120E+00	3.981300E+00
3.710810E+00	2.665270E+00	3.917040E+00
3.540360E+00	3.259270E+00	4.041100E+00
3.601570E+00	3.206650E+00	4.017370E+00
3.652570E+00	3.114340E+00	3.996950E+00
3.654550E+00	3.136870E+00	3.894900E+00
3.682350E+00	3.020490E+00	4.050900E+00
3.694330E+00	2.956420E+00	3.973950E+00
1.331650E+00	2.363440E+00	3.941140E+00
1.296960E+00	2.272920E+00	3.933470E+00
1.266360E+00	2.187370E+00	3.941220E+00
1.224730E+00	2.077800E+00	3.928070E+00
1.191350E+00	1.971100E+00	3.913460E+00
1.150030E+00	1.865380E+00	3.916130E+00
1.116480E+00	1.800510E+00	3.838170E+00
1.128390E+00	1.797310E+00	3.901910E+00
1.121850E+00	1.755570E+00	3.874620E+00
1.417490E+00	2.493870E+00	3.956430E+00
1.367390E+00	2.431620E+00	3.952380E+00
1.119480E+00	1.687160E+00	3.852850E+00
1.114780E+00	1.620480E+00	3.832970E+00
1.120540E+00	1.580170E+00	3.808520E+00
1.134300E+00	1.587360E+00	3.885820E+00
1.154070E+00	1.547830E+00	3.872560E+00
1.502940E+00	2.618680E+00	3.964260E+00
1.474090E+00	2.563860E+00	3.985350E+00
1.175250E+00	1.502280E+00	3.800460E+00
1.206310E+00	1.457940E+00	3.777130E+00
1.215830E+00	1.464790E+00	3.859910E+00
1.238820E+00	1.421170E+00	3.823790E+00
1.558000E+00	2.698910E+00	3.973580E+00
1.272600E+00	1.374720E+00	3.777220E+00
1.337050E+00	1.330720E+00	3.823560E+00
1.412060E+00	1.292740E+00	3.803810E+00
1.409740E+00	1.284210E+00	3.902560E+00
1.476290E+00	1.252080E+00	3.853710E+00
1.642030E+00	2.819810E+00	3.963260E+00
1.613920E+00	2.773730E+00	3.985340E+00
1.570600E+00	1.220510E+00	3.847810E+00
1.705660E+00	1.209630E+00	3.851010E+00
1.688160E+00	2.892750E+00	3.978420E+00
1.816400E+00	1.199150E+00	3.827070E+00
1.803000E+00	1.185110E+00	3.903650E+00
1.889130E+00	1.178960E+00	3.911140E+00
1.757860E+00	3.025580E+00	3.975000E+00
1.728790E+00	2.970460E+00	3.995700E+00
1.970980E+00	1.194720E+00	3.857050E+00
1.791230E+00	3.083140E+00	3.939720E+00
2.100980E+00	1.181640E+00	3.848500E+00
1.846060E+00	3.151980E+00	4.010230E+00
1.892640E+00	3.212060E+00	4.034160E+00
1.875000E+00	3.193770E+00	3.958110E+00
2.203510E+00	1.188030E+00	3.826560E+00
1.927290E+00	3.249220E+00	3.994320E+00
2.291870E+00	1.169450E+00	3.882640E+00
1.984460E+00	3.300340E+00	3.980650E+00
2.382400E+00	1.152310E+00	3.870180E+00
2.475880E+00	1.137960E+00	3.922890E+00
2.042410E+00	3.343420E+00	3.954780E+00
2.536190E+00	1.113640E+00	3.909280E+00
2.168580E+00	3.439040E+00	4.036120E+00
2.102930E+00	3.397440E+00	4.043470E+00
2.610780E+00	1.085030E+00	3.879650E+00
2.683050E+00	1.051900E+00	3.915980E+00
2.237060E+00	3.472330E+00	4.033760E+00
2.767980E+00	1.007360E+00	3.926540E+00
2.311810E+00	3.495670E+00	4.030780E+00
2.880160E+00	9.927030E-01	3.882100E+00
2.384960E+00	3.519270E+00	4.025480E+00
2.456620E+00	3.540340E+00	4.021000E+00
3.124500E+00	1.071060E+00	3.878160E+00
3.046070E+00	1.007010E+00	3.901400E+00
2.529420E+00	3.545890E+00	4.013780E+00
2.590910E+00	3.551250E+00	4.101670E+00
3.203770E+00	1.127890E+00	3.839600E+00
2.663090E+00	3.556220E+00	4.077760E+00
3.306910E+00	1.258230E+00	3.903500E+00
3.262920E+00	1.177740E+00	3.892190E+00
2.717430E+00	3.558570E+00	4.032440E+00
3.382690E+00	1.332190E+00	3.877710E+00
2.786670E+00	3.557130E+00	4.055310E+00
2.866960E+00	3.560240E+00	4.135320E+00
3.447870E+00	1.390540E+00	3.855070E+00
2.966580E+00	3.534790E+00	4.089520E+00
3.517000E+00	1.469840E+00	3.901660E+00
[truncated: 10,719 more rows]
