# Supplementary material for: A New MRI-Based Model of Heart Function with Coupled Hemodynamics and Application to Normal and Diseased Canine Left Ventricles
Source: Front Bioeng Biotechnol. 2015 Sep 23;3:140. doi: 10.3389/fbioe.2015.00140 (PMC4585083; doi:10.3389/fbioe.2015.00140)
Supplement: Supplementary file 3 [file Data_Sheet_3.ZIP › Case1_Normal_SR_Systole/nodes/case1_systole_time_0.4980.csv]

3.190340E+00	2.107750E+00	1.228290E+00
3.215030E+00	2.154420E+00	1.223320E+00
3.228110E+00	2.119800E+00	1.233050E+00
3.227110E+00	2.083410E+00	1.256630E+00
3.267460E+00	2.209650E+00	1.214780E+00
3.296140E+00	2.259150E+00	1.207460E+00
3.315700E+00	2.219200E+00	1.220650E+00
3.308120E+00	2.146970E+00	1.252070E+00
3.379980E+00	2.100930E+00	1.321200E+00
3.318570E+00	2.060440E+00	1.322710E+00
3.409620E+00	2.073440E+00	1.406550E+00
3.376990E+00	2.243690E+00	1.233330E+00
3.419420E+00	2.172120E+00	1.313910E+00
3.439680E+00	2.128270E+00	1.388570E+00
2.927110E+00	2.313700E+00	1.282680E+00
2.949920E+00	2.385210E+00	1.275330E+00
2.981470E+00	2.346730E+00	1.261140E+00
2.991460E+00	2.299590E+00	1.261340E+00
3.003050E+00	2.454160E+00	1.271050E+00
3.024260E+00	2.520180E+00	1.287920E+00
3.062630E+00	2.480920E+00	1.264620E+00
3.105630E+00	2.387240E+00	1.235380E+00
3.198210E+00	2.240940E+00	1.194370E+00
3.071900E+00	2.256810E+00	1.256420E+00
3.125730E+00	2.110890E+00	1.264650E+00
3.228160E+00	2.021400E+00	1.351160E+00
3.113370E+00	2.006580E+00	1.364390E+00
3.277620E+00	1.983750E+00	1.492490E+00
3.178580E+00	1.957830E+00	1.489640E+00
3.263700E+00	1.962990E+00	1.571640E+00
3.133070E+00	2.532230E+00	1.265170E+00
3.299320E+00	2.507060E+00	1.255760E+00
3.312590E+00	2.350400E+00	1.211880E+00
3.347770E+00	2.022390E+00	1.446000E+00
3.350800E+00	2.012320E+00	1.637680E+00
3.396840E+00	2.444940E+00	1.268040E+00
3.408850E+00	2.520280E+00	1.302640E+00
3.443510E+00	2.353660E+00	1.274920E+00
3.476160E+00	2.261410E+00	1.339850E+00
3.493360E+00	2.182420E+00	1.409930E+00
3.495000E+00	2.109140E+00	1.471770E+00
3.443970E+00	2.049530E+00	1.529390E+00
3.491480E+00	2.481480E+00	1.349830E+00
3.536250E+00	2.349410E+00	1.384200E+00
3.549000E+00	2.238670E+00	1.450320E+00
3.535830E+00	2.170110E+00	1.481210E+00
2.621060E+00	2.636370E+00	1.478490E+00
2.645870E+00	2.686320E+00	1.483090E+00
2.670280E+00	2.644930E+00	1.456330E+00
2.743950E+00	2.600530E+00	1.426990E+00
2.628480E+00	2.581670E+00	1.473970E+00
2.773400E+00	2.469690E+00	1.382590E+00
2.653770E+00	2.477910E+00	1.458480E+00
2.825330E+00	2.324510E+00	1.332880E+00
2.681940E+00	2.353500E+00	1.446450E+00
2.807530E+00	2.187600E+00	1.392200E+00
2.714590E+00	2.231980E+00	1.475370E+00
2.853740E+00	2.103770E+00	1.384820E+00
2.755690E+00	2.102320E+00	1.490950E+00
2.859400E+00	2.056260E+00	1.472980E+00
2.739660E+00	2.707710E+00	1.464850E+00
2.898730E+00	2.708480E+00	1.393030E+00
2.868430E+00	2.582120E+00	1.356250E+00
2.917200E+00	2.482240E+00	1.308400E+00
2.937630E+00	2.205050E+00	1.319690E+00
2.970560E+00	2.047330E+00	1.376480E+00
3.040680E+00	1.979270E+00	1.497370E+00
2.919440E+00	1.993310E+00	1.509750E+00
3.095550E+00	1.922840E+00	1.618370E+00
2.958800E+00	1.935050E+00	1.619190E+00
3.121720E+00	1.914650E+00	1.748920E+00
3.002080E+00	1.908720E+00	1.793030E+00
3.092850E+00	1.886740E+00	1.858610E+00
3.040220E+00	2.619100E+00	1.331120E+00
3.095710E+00	2.755790E+00	1.410160E+00
3.241790E+00	1.952780E+00	1.693840E+00
3.193320E+00	1.919530E+00	1.858710E+00
3.195240E+00	2.707750E+00	1.353200E+00
3.244770E+00	2.781320E+00	1.432300E+00
3.240140E+00	2.622790E+00	1.298970E+00
3.347590E+00	1.969880E+00	1.750870E+00
3.334600E+00	1.960070E+00	1.896310E+00
3.333870E+00	2.721890E+00	1.381940E+00
3.379770E+00	2.794420E+00	1.482800E+00
3.425540E+00	2.610790E+00	1.348870E+00
3.499360E+00	2.105530E+00	1.618610E+00
3.484570E+00	2.049160E+00	1.707760E+00
3.416980E+00	2.000540E+00	1.803140E+00
3.453720E+00	2.728740E+00	1.450180E+00
3.479430E+00	2.787160E+00	1.534520E+00
3.530060E+00	2.673090E+00	1.459390E+00
3.556330E+00	2.574050E+00	1.451310E+00
3.580680E+00	2.444290E+00	1.471730E+00
3.587100E+00	2.319230E+00	1.542500E+00
3.559220E+00	2.198160E+00	1.646410E+00
3.601320E+00	2.280710E+00	1.657920E+00
3.534990E+00	2.098570E+00	1.700540E+00
3.539710E+00	2.740740E+00	1.523670E+00
3.605290E+00	2.667440E+00	1.585140E+00
3.626430E+00	2.531880E+00	1.584180E+00
3.627910E+00	2.411690E+00	1.611680E+00
3.619940E+00	2.329930E+00	1.659660E+00
2.322010E+00	2.657790E+00	1.689630E+00
2.350100E+00	2.724140E+00	1.685150E+00
2.372030E+00	2.670230E+00	1.648880E+00
2.421090E+00	2.609420E+00	1.619090E+00
2.331600E+00	2.594080E+00	1.690700E+00
2.461340E+00	2.498450E+00	1.603340E+00
2.361900E+00	2.493710E+00	1.680110E+00
2.484080E+00	2.375120E+00	1.598060E+00
2.391600E+00	2.381520E+00	1.665290E+00
2.510410E+00	2.259440E+00	1.620540E+00
2.424610E+00	2.272110E+00	1.690200E+00
2.538460E+00	2.143080E+00	1.633820E+00
2.454290E+00	2.158420E+00	1.710640E+00
2.585840E+00	2.075750E+00	1.669380E+00
2.494040E+00	2.046350E+00	1.764760E+00
2.596880E+00	1.997430E+00	1.764620E+00
2.403680E+00	2.801150E+00	1.673770E+00
2.448760E+00	2.879380E+00	1.687040E+00
2.462850E+00	2.824740E+00	1.645600E+00
2.468110E+00	2.745990E+00	1.611340E+00
2.556810E+00	2.629720E+00	1.535320E+00
2.554840E+00	2.483310E+00	1.528080E+00
2.571770E+00	2.361230E+00	1.519110E+00
2.602840E+00	2.246110E+00	1.548270E+00
2.635130E+00	2.126020E+00	1.563390E+00
2.678370E+00	2.028720E+00	1.636990E+00
2.724810E+00	1.974500E+00	1.673240E+00
2.680660E+00	1.961470E+00	1.759950E+00
2.749200E+00	1.957520E+00	1.742200E+00
2.536090E+00	2.844310E+00	1.629230E+00
2.542880E+00	2.907880E+00	1.664030E+00
2.661030E+00	2.792280E+00	1.542690E+00
2.813540E+00	1.971310E+00	1.606870E+00
2.886300E+00	1.918110E+00	1.744210E+00
2.805790E+00	1.931930E+00	1.770140E+00
2.914790E+00	1.887140E+00	1.823600E+00
2.850030E+00	1.855750E+00	1.852870E+00
2.935170E+00	1.863470E+00	1.891520E+00
2.632180E+00	2.911800E+00	1.628270E+00
2.793160E+00	2.900310E+00	1.607910E+00
2.793190E+00	2.838390E+00	1.549240E+00
2.830910E+00	2.794470E+00	1.489960E+00
3.139360E+00	1.885130E+00	1.978470E+00
3.015560E+00	1.845410E+00	1.987660E+00
3.100150E+00	1.842230E+00	2.086580E+00
2.886380E+00	2.871070E+00	1.539730E+00
2.902550E+00	2.923260E+00	1.595300E+00
3.000020E+00	2.825700E+00	1.493500E+00
3.258760E+00	1.895670E+00	1.987400E+00
3.197930E+00	1.858030E+00	2.091900E+00
2.997840E+00	2.910600E+00	1.599630E+00
3.172090E+00	2.896170E+00	1.586590E+00
3.165330E+00	2.827640E+00	1.483250E+00
3.342290E+00	1.904860E+00	2.000490E+00
3.316840E+00	1.887920E+00	2.124760E+00
3.297820E+00	2.855620E+00	1.537620E+00
3.286080E+00	2.902560E+00	1.618920E+00
3.482560E+00	2.044740E+00	1.877830E+00
3.470090E+00	1.978930E+00	1.962830E+00
3.412390E+00	1.917760E+00	2.032340E+00
3.364290E+00	2.898800E+00	1.642610E+00
3.426670E+00	2.841160E+00	1.600690E+00
3.608760E+00	2.279570E+00	1.781170E+00
3.588990E+00	2.190180E+00	1.858870E+00
3.543870E+00	2.093740E+00	1.862450E+00
3.526610E+00	2.019410E+00	1.952860E+00
3.552140E+00	2.794000E+00	1.642590E+00
3.647310E+00	2.725210E+00	1.724630E+00
3.655940E+00	2.659700E+00	1.694410E+00
3.660540E+00	2.586440E+00	1.708690E+00
3.651610E+00	2.469850E+00	1.750000E+00
3.675050E+00	2.537920E+00	1.815130E+00
3.635970E+00	2.367660E+00	1.738900E+00
3.678520E+00	2.640140E+00	1.787190E+00
3.680330E+00	2.582850E+00	1.806630E+00
2.142220E+00	2.697270E+00	1.854920E+00
2.176310E+00	2.764480E+00	1.854130E+00
2.195850E+00	2.708330E+00	1.809680E+00
2.255030E+00	2.639550E+00	1.753650E+00
2.147860E+00	2.627650E+00	1.844680E+00
2.268380E+00	2.494730E+00	1.763210E+00
2.171390E+00	2.510350E+00	1.838640E+00
2.300300E+00	2.379370E+00	1.750760E+00
2.183330E+00	2.362240E+00	1.842080E+00
2.341020E+00	2.277240E+00	1.762470E+00
2.258930E+00	2.281870E+00	1.822560E+00
2.372590E+00	2.170530E+00	1.775870E+00
2.283930E+00	2.185160E+00	1.842610E+00
2.405240E+00	2.068160E+00	1.796080E+00
2.319880E+00	2.076810E+00	1.853350E+00
2.434460E+00	2.015530E+00	1.831980E+00
2.384810E+00	1.988880E+00	1.902040E+00
2.453310E+00	1.967430E+00	1.870080E+00
2.230940E+00	2.845890E+00	1.845480E+00
2.275580E+00	2.936150E+00	1.864230E+00
2.292120E+00	2.877930E+00	1.813140E+00
2.301770E+00	2.794260E+00	1.769420E+00
2.619120E+00	1.904370E+00	1.852960E+00
2.523560E+00	1.927060E+00	1.861070E+00
2.637430E+00	1.871330E+00	1.931970E+00
2.563770E+00	1.843830E+00	1.993150E+00
2.655950E+00	1.820950E+00	2.014930E+00
2.376590E+00	2.921900E+00	1.776390E+00
2.424300E+00	3.013830E+00	1.839710E+00
2.720080E+00	1.873600E+00	1.866360E+00
2.800660E+00	1.819880E+00	2.004530E+00
2.728920E+00	1.806960E+00	2.036780E+00
2.842310E+00	1.767490E+00	2.099100E+00
2.771340E+00	1.732340E+00	2.152190E+00
2.844290E+00	1.734210E+00	2.196280E+00
2.550890E+00	2.968270E+00	1.727790E+00
2.582120E+00	3.051570E+00	1.844790E+00
2.889800E+00	1.834550E+00	2.008270E+00
2.920990E+00	1.775660E+00	2.149670E+00
2.679530E+00	3.029650E+00	1.776560E+00
2.728210E+00	3.077330E+00	1.864340E+00
2.732950E+00	2.981510E+00	1.694800E+00
3.147630E+00	1.820540E+00	2.190330E+00
3.035860E+00	1.793150E+00	2.188380E+00
3.119980E+00	1.776740E+00	2.288160E+00
2.818940E+00	3.031270E+00	1.799020E+00
2.848180E+00	3.075620E+00	1.885460E+00
2.927410E+00	2.988030E+00	1.682940E+00
3.246870E+00	1.838940E+00	2.194960E+00
3.219150E+00	1.799250E+00	2.287600E+00
2.897580E+00	3.098160E+00	1.923320E+00
2.909040E+00	3.119140E+00	1.979910E+00
2.940680E+00	3.100910E+00	1.936820E+00
2.962810E+00	3.064220E+00	1.869690E+00
3.068710E+00	3.014200E+00	1.799970E+00
3.122080E+00	2.970530E+00	1.699520E+00
3.313860E+00	1.840240E+00	2.200880E+00
3.302150E+00	1.816520E+00	2.254040E+00
2.982400E+00	3.105320E+00	1.991000E+00
3.075540E+00	3.078270E+00	1.967860E+00
3.106410E+00	3.048940E+00	1.892110E+00
3.203540E+00	3.016570E+00	1.835710E+00
3.308060E+00	2.959690E+00	1.711720E+00
3.473220E+00	1.954260E+00	2.103890E+00
3.455970E+00	1.884810E+00	2.178190E+00
3.372940E+00	1.835270E+00	2.233510E+00
3.186940E+00	3.066800E+00	1.966590E+00
3.289070E+00	3.046860E+00	1.936360E+00
3.327610E+00	3.014940E+00	1.854110E+00
3.419020E+00	2.983720E+00	1.850750E+00
3.487880E+00	2.910950E+00	1.737130E+00
3.622580E+00	2.226680E+00	1.964660E+00
3.595520E+00	2.118580E+00	2.040570E+00
3.631000E+00	2.189230E+00	2.092030E+00
3.534670E+00	2.009690E+00	2.096560E+00
3.521590E+00	1.923130E+00	2.171520E+00
3.391960E+00	3.039530E+00	1.957620E+00
3.486540E+00	3.009750E+00	1.945480E+00
3.516080E+00	2.966200E+00	1.873440E+00
3.578240E+00	2.922740E+00	1.869030E+00
3.615420E+00	2.825460E+00	1.828350E+00
3.661830E+00	2.478480E+00	1.904830E+00
3.643540E+00	2.350970E+00	1.961700E+00
3.661180E+00	2.445280E+00	1.998310E+00
3.633900E+00	2.248700E+00	2.061880E+00
3.583780E+00	2.982790E+00	1.977200E+00
3.648470E+00	2.892060E+00	1.959260E+00
3.680610E+00	2.800350E+00	1.972340E+00
3.683050E+00	2.704910E+00	1.919840E+00
3.676170E+00	2.560940E+00	1.943670E+00
3.668440E+00	2.492790E+00	1.968380E+00
1.999720E+00	2.730870E+00	2.049950E+00
2.049160E+00	2.813600E+00	2.060400E+00
2.049600E+00	2.742310E+00	2.002950E+00
2.083840E+00	2.676370E+00	1.925030E+00
1.988310E+00	2.657530E+00	2.024370E+00
2.085230E+00	2.525620E+00	1.922980E+00
1.999340E+00	2.538890E+00	2.006490E+00
2.101600E+00	2.408210E+00	1.902950E+00
2.002720E+00	2.386440E+00	1.996050E+00
2.115060E+00	2.344330E+00	1.904580E+00
2.069910E+00	2.333310E+00	1.951380E+00
2.110990E+00	2.279420E+00	1.943330E+00
2.164180E+00	2.065990E+00	1.986350E+00
2.147840E+00	2.116090E+00	1.976360E+00
2.219810E+00	2.092480E+00	1.924260E+00
2.286070E+00	2.001600E+00	1.959320E+00
2.194320E+00	2.009770E+00	2.008650E+00
2.337020E+00	1.895200E+00	2.007380E+00
2.246760E+00	1.913960E+00	2.053900E+00
2.368310E+00	1.836290E+00	2.051350E+00
2.305350E+00	1.810550E+00	2.123090E+00
2.393020E+00	1.791930E+00	2.123360E+00
2.142710E+00	2.833530E+00	1.939680E+00
2.122530E+00	2.906500E+00	2.017710E+00
2.182510E+00	2.212010E+00	1.906790E+00
2.437790E+00	1.867400E+00	1.994200E+00
2.498320E+00	1.801740E+00	2.054110E+00
2.463000E+00	1.767880E+00	2.146960E+00
2.541340E+00	1.755920E+00	2.135160E+00
2.155510E+00	2.965020E+00	2.027960E+00
2.225660E+00	3.026100E+00	2.041370E+00
2.197980E+00	2.958230E+00	1.960440E+00
2.690420E+00	1.750360E+00	2.133640E+00
2.615710E+00	1.752390E+00	2.129380E+00
2.715020E+00	1.712610E+00	2.210690E+00
2.663110E+00	1.675450E+00	2.265670E+00
2.742290E+00	1.661190E+00	2.276490E+00
2.322190E+00	3.021410E+00	1.942070E+00
2.352640E+00	3.077980E+00	2.022760E+00
2.893140E+00	1.712680E+00	2.271200E+00
2.818630E+00	1.667720E+00	2.292270E+00
2.891070E+00	1.656000E+00	2.353670E+00
2.421620E+00	3.125450E+00	2.046250E+00
2.484320E+00	3.176590E+00	2.106100E+00
2.487240E+00	3.135530E+00	2.032640E+00
2.470900E+00	3.094750E+00	1.951570E+00
2.963840E+00	1.731430E+00	2.256430E+00
2.949520E+00	1.681830E+00	2.331400E+00
2.574560E+00	3.143510E+00	2.032260E+00
2.637700E+00	3.193390E+00	2.124660E+00
2.644860E+00	3.116210E+00	1.939840E+00
3.037340E+00	1.730410E+00	2.348700E+00
2.720040E+00	3.157930E+00	2.049340E+00
2.761590E+00	3.189180E+00	2.141750E+00
2.809980E+00	3.110570E+00	1.968480E+00
3.181440E+00	1.758370E+00	2.422900E+00
2.817510E+00	3.193070E+00	2.189360E+00
2.825570E+00	3.206030E+00	2.244340E+00
2.862620E+00	3.190560E+00	2.199640E+00
2.899360E+00	3.157210E+00	2.109880E+00
3.331350E+00	1.810500E+00	2.368400E+00
2.896620E+00	3.194550E+00	2.241410E+00
2.975700E+00	3.169960E+00	2.216590E+00
3.015680E+00	3.145760E+00	2.166860E+00
3.109110E+00	3.114680E+00	2.101390E+00
3.431000E+00	1.852440E+00	2.318680E+00
3.419320E+00	1.826420E+00	2.392510E+00
3.077470E+00	3.149980E+00	2.231350E+00
3.175880E+00	3.130820E+00	2.204410E+00
3.219050E+00	3.110860E+00	2.147100E+00
3.308920E+00	3.089740E+00	2.077320E+00
3.641110E+00	2.114410E+00	2.170060E+00
3.629690E+00	2.009160E+00	2.220460E+00
3.539320E+00	1.904640E+00	2.301600E+00
3.619730E+00	1.961180E+00	2.350840E+00
3.489710E+00	1.828220E+00	2.388540E+00
3.274810E+00	3.122870E+00	2.205680E+00
3.369780E+00	3.113130E+00	2.186300E+00
3.410110E+00	3.090670E+00	2.140260E+00
3.491030E+00	3.054740E+00	2.086140E+00
3.661440E+00	2.411410E+00	2.144780E+00
3.671930E+00	2.486260E+00	2.031580E+00
3.675070E+00	2.506690E+00	2.121870E+00
3.656230E+00	2.325100E+00	2.146240E+00
3.658210E+00	2.209990E+00	2.215980E+00
3.647800E+00	2.071830E+00	2.297350E+00
3.647090E+00	2.004800E+00	2.329040E+00
3.463040E+00	3.100170E+00	2.203210E+00
3.550210E+00	3.081060E+00	2.192160E+00
3.577320E+00	3.055130E+00	2.152290E+00
3.613040E+00	3.012180E+00	2.118420E+00
3.664710E+00	2.927920E+00	2.086710E+00
3.695990E+00	2.828670E+00	2.088410E+00
3.706630E+00	2.720780E+00	2.108470E+00
3.697180E+00	2.598600E+00	2.156400E+00
3.721210E+00	2.657010E+00	2.194420E+00
3.625710E+00	3.041130E+00	2.236940E+00
3.693150E+00	2.962370E+00	2.208850E+00
3.723280E+00	2.860990E+00	2.202940E+00
3.725470E+00	2.759310E+00	2.210110E+00
3.727330E+00	2.688790E+00	2.223150E+00
1.876980E+00	2.756080E+00	2.235430E+00
1.925150E+00	2.831460E+00	2.243470E+00
1.909880E+00	2.766830E+00	2.188530E+00
1.933410E+00	2.707530E+00	2.110010E+00
1.858070E+00	2.688860E+00	2.205510E+00
1.918090E+00	2.562580E+00	2.083780E+00
1.850480E+00	2.580950E+00	2.165670E+00
1.919580E+00	2.434140E+00	2.067910E+00
1.852950E+00	2.457330E+00	2.144950E+00
1.924490E+00	2.354690E+00	2.063870E+00
1.857680E+00	2.329100E+00	2.133030E+00
1.936040E+00	2.286260E+00	2.074200E+00
1.993710E+00	2.121910E+00	2.100220E+00
2.000980E+00	2.161210E+00	2.080390E+00
2.022410E+00	2.134500E+00	2.075030E+00
2.019820E+00	2.092860E+00	2.086860E+00
2.096180E+00	1.910440E+00	2.158950E+00
2.078170E+00	1.959850E+00	2.131860E+00
2.149790E+00	1.933810E+00	2.099650E+00
2.205370E+00	1.833410E+00	2.138090E+00
2.124950E+00	1.844450E+00	2.185660E+00
2.249010E+00	1.788020E+00	2.190860E+00
2.197180E+00	1.757060E+00	2.266930E+00
2.289050E+00	1.733350E+00	2.258940E+00
1.984550E+00	2.833670E+00	2.150400E+00
2.007500E+00	2.915420E+00	2.196560E+00
2.023270E+00	2.256380E+00	2.025490E+00
2.077770E+00	2.161780E+00	2.022320E+00
2.100270E+00	2.040250E+00	2.047790E+00
2.418720E+00	1.742100E+00	2.202870E+00
2.374420E+00	1.706050E+00	2.268390E+00
2.453170E+00	1.686780E+00	2.279980E+00
2.063010E+00	2.981280E+00	2.202740E+00
2.120300E+00	3.048040E+00	2.244520E+00
2.110770E+00	3.013300E+00	2.170780E+00
2.092330E+00	2.954300E+00	2.106250E+00
2.585970E+00	1.686800E+00	2.251570E+00
2.519150E+00	1.687950E+00	2.261690E+00
2.613250E+00	1.628640E+00	2.314440E+00
2.569190E+00	1.608330E+00	2.373640E+00
2.645180E+00	1.597340E+00	2.387560E+00
2.175610E+00	3.053890E+00	2.142510E+00
2.216710E+00	3.108670E+00	2.207730E+00
2.776750E+00	1.604620E+00	2.352970E+00
2.721910E+00	1.593680E+00	2.383820E+00
2.772480E+00	1.579640E+00	2.422440E+00
2.283220E+00	3.150820E+00	2.226990E+00
2.345260E+00	3.196660E+00	2.287800E+00
2.339850E+00	3.168580E+00	2.208200E+00
2.321770E+00	3.125920E+00	2.129720E+00
2.836570E+00	1.609140E+00	2.423850E+00
2.413660E+00	3.196480E+00	2.201330E+00
2.454370E+00	3.233190E+00	2.287880E+00
2.969030E+00	1.641150E+00	2.442310E+00
2.525640E+00	3.254440E+00	2.328230E+00
2.588750E+00	3.276020E+00	2.394940E+00
2.587050E+00	3.252530E+00	2.322370E+00
2.561790E+00	3.222930E+00	2.236420E+00
3.098000E+00	1.693370E+00	2.477510E+00
3.050470E+00	1.651160E+00	2.538680E+00
3.120270E+00	1.665860E+00	2.564470E+00
2.666190E+00	3.253650E+00	2.321490E+00
2.717140E+00	3.283420E+00	2.412300E+00
2.725840E+00	3.221730E+00	2.224340E+00
3.166930E+00	1.713410E+00	2.493850E+00
3.161200E+00	1.694060E+00	2.541910E+00
2.815310E+00	3.232880E+00	2.338880E+00
2.802200E+00	3.267720E+00	2.429780E+00
3.315950E+00	1.758530E+00	2.521080E+00
3.219670E+00	1.717390E+00	2.535820E+00
2.887820E+00	3.247170E+00	2.435970E+00
2.999180E+00	3.217640E+00	2.456740E+00
2.986380E+00	3.191430E+00	2.338460E+00
3.423350E+00	1.806860E+00	2.460430E+00
3.077870E+00	3.191670E+00	2.416360E+00
3.070260E+00	3.204600E+00	2.470260E+00
3.178490E+00	3.150150E+00	2.337420E+00
3.606000E+00	1.897750E+00	2.430730E+00
3.537610E+00	1.829170E+00	2.479840E+00
3.586070E+00	1.865390E+00	2.498960E+00
3.140470E+00	3.184310E+00	2.457580E+00
3.228350E+00	3.157080E+00	2.430760E+00
3.277700E+00	3.149210E+00	2.378750E+00
3.368340E+00	3.131200E+00	2.316950E+00
3.686860E+00	2.458340E+00	2.312680E+00
3.671390E+00	2.374820E+00	2.308560E+00
3.665790E+00	2.311460E+00	2.268020E+00
3.681020E+00	2.219960E+00	2.375580E+00
3.680390E+00	2.173410E+00	2.354850E+00
3.688470E+00	2.097260E+00	2.379150E+00
3.671120E+00	1.978370E+00	2.443350E+00
3.693660E+00	2.044060E+00	2.455810E+00
3.600530E+00	1.904890E+00	2.514390E+00
3.320160E+00	3.156190E+00	2.432390E+00
3.411380E+00	3.139390E+00	2.417440E+00
3.462300E+00	3.128100E+00	2.370370E+00
3.547510E+00	3.103060E+00	2.320770E+00
3.722350E+00	2.621480E+00	2.305690E+00
3.706060E+00	2.538030E+00	2.345380E+00
3.703490E+00	2.137720E+00	2.436150E+00
3.699750E+00	2.080270E+00	2.467460E+00
3.501270E+00	3.132920E+00	2.433780E+00
3.598810E+00	3.101940E+00	2.453360E+00
3.627300E+00	3.086220E+00	2.390450E+00
3.657880E+00	3.051850E+00	2.359400E+00
3.709760E+00	2.978610E+00	2.341160E+00
3.739150E+00	2.871870E+00	2.343170E+00
3.749110E+00	2.915940E+00	2.411160E+00
3.735180E+00	2.759500E+00	2.339380E+00
3.730160E+00	2.689130E+00	2.311950E+00
3.673280E+00	3.057690E+00	2.461230E+00
3.719700E+00	2.998460E+00	2.438530E+00
3.740280E+00	2.954350E+00	2.422460E+00
1.782470E+00	2.701150E+00	2.366860E+00
1.817490E+00	2.776870E+00	2.387130E+00
1.833140E+00	2.728720E+00	2.299840E+00
1.800380E+00	2.593240E+00	2.260090E+00
1.758880E+00	2.620210E+00	2.346310E+00
1.799750E+00	2.475560E+00	2.230350E+00
1.732450E+00	2.477890E+00	2.331700E+00
1.802230E+00	2.371930E+00	2.200770E+00
1.758830E+00	2.388220E+00	2.267420E+00
1.807700E+00	2.308810E+00	2.200620E+00
1.766650E+00	2.306000E+00	2.253950E+00
1.813570E+00	2.246690E+00	2.222630E+00
2.054040E+00	1.742040E+00	2.340450E+00
2.023740E+00	1.781960E+00	2.309030E+00
2.094400E+00	1.771760E+00	2.284780E+00
2.144410E+00	1.723230E+00	2.326070E+00
2.096260E+00	1.690480E+00	2.393520E+00
2.183870E+00	1.670110E+00	2.383410E+00
1.854000E+00	2.846190E+00	2.397660E+00
1.906520E+00	2.913620E+00	2.399140E+00
1.886400E+00	2.846520E+00	2.338460E+00
1.954230E+00	2.200150E+00	2.096000E+00
1.883350E+00	2.212580E+00	2.154340E+00
1.936340E+00	2.098770E+00	2.149640E+00
2.015000E+00	2.009220E+00	2.137480E+00
1.951540E+00	1.983880E+00	2.213350E+00
2.031170E+00	1.890960E+00	2.231540E+00
2.325790E+00	1.673390E+00	2.324910E+00
2.273770E+00	1.649770E+00	2.391030E+00
2.359030E+00	1.629710E+00	2.405290E+00
1.975300E+00	2.995180E+00	2.403750E+00
2.034480E+00	3.065360E+00	2.445160E+00
2.022390E+00	3.027740E+00	2.375900E+00
1.997540E+00	2.961030E+00	2.303820E+00
2.500810E+00	1.626640E+00	2.371440E+00
2.437930E+00	1.617060E+00	2.434690E+00
2.528310E+00	1.592600E+00	2.429680E+00
2.502510E+00	1.580890E+00	2.468500E+00
2.552940E+00	1.553650E+00	2.500750E+00
2.082160E+00	3.067210E+00	2.352170E+00
2.118920E+00	3.126200E+00	2.410310E+00
2.690790E+00	1.555990E+00	2.475700E+00
2.632130E+00	1.538130E+00	2.509030E+00
2.697340E+00	1.509620E+00	2.538630E+00
2.176350E+00	3.176540E+00	2.421570E+00
2.237050E+00	3.221070E+00	2.476690E+00
2.226590E+00	3.197610E+00	2.397980E+00
2.204710E+00	3.147450E+00	2.323100E+00
2.771980E+00	1.527250E+00	2.525110E+00
2.295560E+00	3.219870E+00	2.387230E+00
2.337060E+00	3.252880E+00	2.466470E+00
2.905350E+00	1.563080E+00	2.553470E+00
2.859400E+00	1.508090E+00	2.619510E+00
2.929750E+00	1.517970E+00	2.644840E+00
2.397880E+00	3.284200E+00	2.493170E+00
2.456720E+00	3.315250E+00	2.556400E+00
2.451840E+00	3.297660E+00	2.477730E+00
2.434030E+00	3.269060E+00	2.396440E+00
2.997840E+00	1.609240E+00	2.562980E+00
2.992710E+00	1.569280E+00	2.638660E+00
2.527480E+00	3.301480E+00	2.481540E+00
2.587110E+00	3.323300E+00	2.580630E+00
3.086830E+00	1.621510E+00	2.630060E+00
2.651040E+00	3.301640E+00	2.494990E+00
2.709330E+00	3.327820E+00	2.598080E+00
3.200390E+00	1.678790E+00	2.629990E+00
2.790710E+00	3.288810E+00	2.519000E+00
2.789760E+00	3.317340E+00	2.612880E+00
3.275400E+00	1.713790E+00	2.602290E+00
3.281100E+00	1.697470E+00	2.653150E+00
2.865300E+00	3.296940E+00	2.615820E+00
2.970390E+00	3.264290E+00	2.617710E+00
2.926000E+00	3.256770E+00	2.531000E+00
3.409380E+00	1.796670E+00	2.594720E+00
3.338890E+00	1.730590E+00	2.659350E+00
3.058640E+00	3.217880E+00	2.543710E+00
3.043430E+00	3.243910E+00	2.624440E+00
3.580240E+00	1.851420E+00	2.567960E+00
3.512090E+00	1.809050E+00	2.636200E+00
3.120940E+00	3.222860E+00	2.623310E+00
3.197220E+00	3.189360E+00	2.622420E+00
3.213470E+00	3.167960E+00	2.536230E+00
3.682850E+00	2.370930E+00	2.388720E+00
3.690730E+00	2.292600E+00	2.419450E+00
3.691470E+00	2.026670E+00	2.546320E+00
3.664680E+00	1.959880E+00	2.596590E+00
3.615360E+00	1.909230E+00	2.594540E+00
3.281000E+00	3.176650E+00	2.616730E+00
3.363030E+00	3.162910E+00	2.618270E+00
3.382290E+00	3.145300E+00	2.532590E+00
3.731440E+00	2.553600E+00	2.426270E+00
3.719710E+00	2.465630E+00	2.489000E+00
3.702640E+00	2.351810E+00	2.497370E+00
3.710340E+00	2.249470E+00	2.558480E+00
3.701280E+00	2.172790E+00	2.527750E+00
3.700850E+00	2.095710E+00	2.529550E+00
3.441820E+00	3.145900E+00	2.629750E+00
3.534820E+00	3.132040E+00	2.653580E+00
3.534740E+00	3.122980E+00	2.558540E+00
3.761580E+00	2.847750E+00	2.456140E+00
3.756120E+00	2.754970E+00	2.472980E+00
3.748050E+00	2.628460E+00	2.469550E+00
3.755740E+00	2.671200E+00	2.567920E+00
3.733020E+00	2.526520E+00	2.515590E+00
3.587290E+00	3.111110E+00	2.637170E+00
3.661420E+00	3.072590E+00	2.610130E+00
3.721600E+00	2.988280E+00	2.566690E+00
3.746890E+00	2.891150E+00	2.527300E+00
3.762080E+00	2.776600E+00	2.563790E+00
3.760210E+00	2.717530E+00	2.571780E+00
1.706720E+00	2.661510E+00	2.513090E+00
1.745060E+00	2.740260E+00	2.533310E+00
1.746910E+00	2.681550E+00	2.437330E+00
1.704570E+00	2.551030E+00	2.408750E+00
1.680940E+00	2.587260E+00	2.492370E+00
1.686940E+00	2.474440E+00	2.401940E+00
1.661970E+00	2.482130E+00	2.465450E+00
1.660670E+00	2.399310E+00	2.407410E+00
1.948460E+00	1.671480E+00	2.500950E+00
1.913030E+00	1.744400E+00	2.430660E+00
2.005180E+00	1.722980E+00	2.400530E+00
2.047230E+00	1.673600E+00	2.440780E+00
2.014590E+00	1.654440E+00	2.484820E+00
2.069880E+00	1.624030E+00	2.496520E+00
1.808080E+00	2.892570E+00	2.583110E+00
1.850530E+00	2.947500E+00	2.592370E+00
1.835030E+00	2.899610E+00	2.541220E+00
1.824550E+00	2.837120E+00	2.470250E+00
1.785920E+00	2.838020E+00	2.562880E+00
1.703530E+00	2.335710E+00	2.327750E+00
1.732060E+00	2.213190E+00	2.320100E+00
1.819110E+00	2.127020E+00	2.260250E+00
1.732650E+00	2.100970E+00	2.347870E+00
1.869010E+00	2.008040E+00	2.266510E+00
1.780170E+00	2.016430E+00	2.342050E+00
1.918780E+00	1.912960E+00	2.298520E+00
1.833090E+00	1.927500E+00	2.359570E+00
1.954730E+00	1.806970E+00	2.332710E+00
1.873960E+00	1.830040E+00	2.384970E+00
2.222160E+00	1.624490E+00	2.450480E+00
2.164340E+00	1.598160E+00	2.511580E+00
2.258260E+00	1.585770E+00	2.526440E+00
1.910010E+00	3.013520E+00	2.598750E+00
1.960370E+00	3.080570E+00	2.633920E+00
1.950470E+00	3.042120E+00	2.571920E+00
1.922730E+00	2.978410E+00	2.506870E+00
2.390940E+00	1.590890E+00	2.492190E+00
2.344170E+00	1.567810E+00	2.546740E+00
2.426120E+00	1.546860E+00	2.573560E+00
2.003980E+00	3.080290E+00	2.547420E+00
2.038790E+00	3.136000E+00	2.605450E+00
2.510630E+00	1.514340E+00	2.595260E+00
2.594900E+00	1.487560E+00	2.596360E+00
2.569770E+00	1.467970E+00	2.651820E+00
2.614990E+00	1.449290E+00	2.679810E+00
2.097970E+00	3.188440E+00	2.630390E+00
2.155410E+00	3.230130E+00	2.639600E+00
2.141280E+00	3.204830E+00	2.593080E+00
2.113220E+00	3.158880E+00	2.521490E+00
2.698480E+00	1.460700E+00	2.639760E+00
2.198920E+00	3.232550E+00	2.581080E+00
2.222610E+00	3.271860E+00	2.672670E+00
2.804490E+00	1.466520E+00	2.656540E+00
2.777520E+00	1.428340E+00	2.721220E+00
2.835660E+00	1.445610E+00	2.741520E+00
2.307730E+00	3.307690E+00	2.685390E+00
2.365820E+00	3.331600E+00	2.697180E+00
2.348470E+00	3.316770E+00	2.648560E+00
2.323850E+00	3.282140E+00	2.581680E+00
2.894660E+00	1.483580E+00	2.714460E+00
2.407370E+00	3.332480E+00	2.643410E+00
2.451170E+00	3.360110E+00	2.752110E+00
2.983230E+00	1.534440E+00	2.728410E+00
2.521810E+00	3.351800E+00	2.658460E+00
2.582430E+00	3.361450E+00	2.757650E+00
3.058140E+00	1.585730E+00	2.720200E+00
2.650180E+00	3.349350E+00	2.685950E+00
2.651470E+00	3.361770E+00	2.762050E+00
3.163430E+00	1.630520E+00	2.769940E+00
2.705740E+00	3.360430E+00	2.760180E+00
2.799510E+00	3.334950E+00	2.706790E+00
3.273200E+00	1.687560E+00	2.721570E+00
2.932580E+00	3.303580E+00	2.759120E+00
2.918220E+00	3.298960E+00	2.679850E+00
3.410400E+00	1.776800E+00	2.724650E+00
3.340880E+00	1.722540E+00	2.785300E+00
3.028720E+00	3.263210E+00	2.697360E+00
3.004160E+00	3.280810E+00	2.775960E+00
3.574310E+00	1.846030E+00	2.681530E+00
3.476380E+00	1.812830E+00	2.770490E+00
3.079200E+00	3.261210E+00	2.780340E+00
3.151200E+00	3.230590E+00	2.781580E+00
3.176020E+00	3.208730E+00	2.701780E+00
3.685680E+00	1.978200E+00	2.664620E+00
3.607110E+00	1.921690E+00	2.729200E+00
3.654160E+00	1.958490E+00	2.737880E+00
3.225860E+00	3.194100E+00	2.781360E+00
3.305170E+00	3.184610E+00	2.778590E+00
3.333800E+00	3.175540E+00	2.701090E+00
3.729360E+00	2.369780E+00	2.622470E+00
3.735580E+00	2.264930E+00	2.657170E+00
3.741740E+00	2.313710E+00	2.707600E+00
3.721510E+00	2.158370E+00	2.672890E+00
3.705110E+00	2.055480E+00	2.660680E+00
3.673590E+00	1.989250E+00	2.734850E+00
3.373010E+00	3.158480E+00	2.794970E+00
3.459850E+00	3.140870E+00	2.817700E+00
3.471550E+00	3.141880E+00	2.727740E+00
3.762510E+00	2.590890E+00	2.631770E+00
3.750740E+00	2.467080E+00	2.659360E+00
3.766880E+00	2.535100E+00	2.694950E+00
3.745150E+00	2.365020E+00	2.698960E+00
3.513300E+00	3.127080E+00	2.795390E+00
3.585650E+00	3.099020E+00	2.753250E+00
3.687580E+00	3.058740E+00	2.745080E+00
3.716390E+00	3.039750E+00	2.693870E+00
3.740150E+00	2.991040E+00	2.688670E+00
3.762810E+00	2.886130E+00	2.696120E+00
3.753420E+00	2.924010E+00	2.771350E+00
3.779730E+00	2.777880E+00	2.680960E+00
3.772820E+00	2.669080E+00	2.669360E+00
3.767070E+00	2.574950E+00	2.716320E+00
3.731260E+00	3.003980E+00	2.768860E+00
3.747940E+00	2.963650E+00	2.773680E+00
1.559850E+00	2.196060E+00	2.555420E+00
1.575010E+00	2.253420E+00	2.538480E+00
1.586330E+00	2.199690E+00	2.513840E+00
1.602750E+00	2.135570E+00	2.491070E+00
1.554810E+00	2.132550E+00	2.558990E+00
1.628930E+00	2.053240E+00	2.476670E+00
1.567540E+00	2.012320E+00	2.566460E+00
1.638600E+00	1.964400E+00	2.515760E+00
1.839140E+00	1.654680E+00	2.576050E+00
1.809860E+00	1.698880E+00	2.557250E+00
1.873070E+00	1.691330E+00	2.520040E+00
1.887290E+00	1.623420E+00	2.578290E+00
1.766600E+00	2.935150E+00	2.781370E+00
1.810320E+00	2.986480E+00	2.765780E+00
1.788920E+00	2.936390E+00	2.721730E+00
1.779620E+00	2.882690E+00	2.643140E+00
1.741920E+00	2.865570E+00	2.739750E+00
1.737570E+00	2.778470E+00	2.604940E+00
1.711920E+00	2.773820E+00	2.682330E+00
1.675760E+00	2.661070E+00	2.594160E+00
1.633600E+00	2.516790E+00	2.561290E+00
1.604440E+00	2.378120E+00	2.517560E+00
1.634100E+00	2.255520E+00	2.433100E+00
1.664070E+00	2.132550E+00	2.410810E+00
1.694860E+00	2.017750E+00	2.422350E+00
1.756770E+00	1.935710E+00	2.425320E+00
1.697660E+00	1.932660E+00	2.484400E+00
1.802370E+00	1.847600E+00	2.445580E+00
1.733150E+00	1.858350E+00	2.503330E+00
1.840570E+00	1.760160E+00	2.475470E+00
1.773550E+00	1.771790E+00	2.525100E+00
1.995380E+00	1.576830E+00	2.590600E+00
2.087670E+00	1.568960E+00	2.569240E+00
2.071760E+00	1.542830E+00	2.630480E+00
2.135860E+00	1.537980E+00	2.636680E+00
1.862370E+00	3.002180E+00	2.685420E+00
1.860970E+00	3.054300E+00	2.793550E+00
2.294220E+00	1.547010E+00	2.601340E+00
2.241760E+00	1.534200E+00	2.660920E+00
2.332850E+00	1.516630E+00	2.677160E+00
1.923510E+00	3.110900E+00	2.804730E+00
1.979590E+00	3.141620E+00	2.786230E+00
1.934590E+00	3.093190E+00	2.732040E+00
2.460660E+00	1.502390E+00	2.653340E+00
2.416500E+00	1.494340E+00	2.704830E+00
2.497200E+00	1.466810E+00	2.728740E+00
2.025840E+00	3.154080E+00	2.703340E+00
2.049160E+00	3.196410E+00	2.822820E+00
2.569320E+00	1.443350E+00	2.732480E+00
2.661810E+00	1.405240E+00	2.771520E+00
2.124390E+00	3.227260E+00	2.725590E+00
2.739040E+00	1.399810E+00	2.768310E+00
2.716480E+00	1.376680E+00	2.818550E+00
2.766680E+00	1.359560E+00	2.850320E+00
2.197180E+00	3.274590E+00	2.763770E+00
2.248780E+00	3.305030E+00	2.829330E+00
2.261010E+00	3.298280E+00	2.744540E+00
2.828750E+00	1.389830E+00	2.809330E+00
2.336750E+00	3.329170E+00	2.780880E+00
2.895560E+00	1.429550E+00	2.793230E+00
2.419990E+00	3.367040E+00	2.860430E+00
2.503150E+00	3.391310E+00	2.901070E+00
2.477260E+00	3.378780E+00	2.834460E+00
2.976050E+00	1.464310E+00	2.809990E+00
2.549130E+00	3.380620E+00	2.842260E+00
2.557880E+00	3.393810E+00	2.906420E+00
3.081580E+00	1.537600E+00	2.824830E+00
2.604570E+00	3.388690E+00	2.906770E+00
2.676120E+00	3.375900E+00	2.852090E+00
3.161480E+00	1.571780E+00	2.854250E+00
3.146440E+00	1.542650E+00	2.885430E+00
3.181280E+00	1.558940E+00	2.894120E+00
2.808210E+00	3.369470E+00	2.905060E+00
2.768780E+00	3.357500E+00	2.811420E+00
3.276380E+00	1.669230E+00	2.839840E+00
3.222620E+00	1.595670E+00	2.895040E+00
2.868120E+00	3.336370E+00	2.831980E+00
2.912610E+00	3.348000E+00	2.929450E+00
3.404860E+00	1.758080E+00	2.860300E+00
3.355700E+00	1.694490E+00	2.879590E+00
2.993390E+00	3.302480E+00	2.856130E+00
2.988110E+00	3.328150E+00	2.951760E+00
3.543590E+00	1.842600E+00	2.811080E+00
3.473720E+00	1.803530E+00	2.875230E+00
3.052480E+00	3.306440E+00	2.932800E+00
3.111760E+00	3.287160E+00	2.966560E+00
3.133680E+00	3.256990E+00	2.865570E+00
3.634090E+00	1.956170E+00	2.817230E+00
3.573650E+00	1.888930E+00	2.875440E+00
3.192610E+00	3.236310E+00	2.960290E+00
3.272730E+00	3.213390E+00	2.963730E+00
3.280580E+00	3.198730E+00	2.867600E+00
3.736370E+00	2.257070E+00	2.761900E+00
3.721740E+00	2.175180E+00	2.788500E+00
3.692710E+00	2.070010E+00	2.833470E+00
3.713390E+00	2.123450E+00	2.855620E+00
3.671150E+00	2.011010E+00	2.786020E+00
3.335520E+00	3.191790E+00	2.944380E+00
3.393390E+00	3.162590E+00	2.987620E+00
3.403500E+00	3.159490E+00	2.891940E+00
3.754540E+00	2.505340E+00	2.775220E+00
3.750200E+00	2.409520E+00	2.854440E+00
3.737130E+00	2.317350E+00	2.807690E+00
3.735370E+00	2.214230E+00	2.852110E+00
3.721470E+00	2.153300E+00	2.873050E+00
3.451740E+00	3.153050E+00	2.947060E+00
3.521790E+00	3.128530E+00	2.907870E+00
3.625960E+00	3.095920E+00	2.898650E+00
3.664310E+00	3.073590E+00	2.830830E+00
3.768510E+00	2.859080E+00	2.829210E+00
3.776800E+00	2.763430E+00	2.850690E+00
3.787380E+00	2.815100E+00	2.882600E+00
3.758940E+00	2.657950E+00	2.820440E+00
3.755750E+00	2.572130E+00	2.807140E+00
3.688510E+00	3.068670E+00	2.916070E+00
3.716600E+00	3.031510E+00	2.856520E+00
3.764440E+00	2.942540E+00	2.890880E+00
3.785550E+00	2.854040E+00	2.909340E+00
1.480280E+00	2.147980E+00	2.688680E+00
1.500180E+00	2.223660E+00	2.690520E+00
1.521690E+00	2.175820E+00	2.618290E+00
1.511200E+00	2.050080E+00	2.625960E+00
1.469900E+00	2.068760E+00	2.690930E+00
1.516650E+00	1.977320E+00	2.638010E+00
1.469960E+00	1.946880E+00	2.710510E+00
1.526760E+00	1.908880E+00	2.658390E+00
1.695600E+00	2.866710E+00	2.897920E+00
1.732680E+00	2.930400E+00	2.920570E+00
1.722440E+00	2.885030E+00	2.834140E+00
1.687690E+00	2.784760E+00	2.781100E+00
1.670810E+00	2.804000E+00	2.873110E+00
1.649340E+00	2.676990E+00	2.719730E+00
1.629570E+00	2.705780E+00	2.825800E+00
1.615280E+00	2.555700E+00	2.666910E+00
1.599740E+00	2.586270E+00	2.774290E+00
1.576350E+00	2.433020E+00	2.632100E+00
1.565820E+00	2.469310E+00	2.735120E+00
1.547290E+00	2.301520E+00	2.612150E+00
1.527580E+00	2.342190E+00	2.702130E+00
1.661450E+00	1.872060E+00	2.552850E+00
1.591490E+00	1.893410E+00	2.602520E+00
1.701110E+00	1.777970E+00	2.574440E+00
1.626550E+00	1.786790E+00	2.629650E+00
1.747730E+00	1.710720E+00	2.591820E+00
1.681660E+00	1.699890E+00	2.649880E+00
1.787350E+00	1.620220E+00	2.649850E+00
1.888610E+00	1.561720E+00	2.652000E+00
1.837690E+00	1.518410E+00	2.749800E+00
1.948730E+00	1.519150E+00	2.718460E+00
1.786620E+00	2.990820E+00	2.848590E+00
2.072950E+00	1.507100E+00	2.736090E+00
2.172790E+00	1.508480E+00	2.730420E+00
2.158430E+00	1.482720E+00	2.792610E+00
2.236390E+00	1.475800E+00	2.817710E+00
1.842160E+00	3.062340E+00	2.875580E+00
1.888580E+00	3.106300E+00	2.926200E+00
1.891950E+00	3.101220E+00	2.851620E+00
2.370450E+00	1.481510E+00	2.752600E+00
2.324610E+00	1.479730E+00	2.782850E+00
2.401370E+00	1.444830E+00	2.827220E+00
1.961900E+00	3.149310E+00	2.871740E+00
2.540230E+00	1.420690E+00	2.810990E+00
2.488610E+00	1.427980E+00	2.841640E+00
2.545250E+00	1.401230E+00	2.875180E+00
2.033410E+00	3.203550E+00	2.926050E+00
2.090110E+00	3.242090E+00	2.938720E+00
2.076430E+00	3.229620E+00	2.884400E+00
2.602480E+00	1.390260E+00	2.862890E+00
2.142180E+00	3.263280E+00	2.857720E+00
2.148760E+00	3.277420E+00	2.985390E+00
2.701480E+00	1.364110E+00	2.890050E+00
2.771150E+00	1.347050E+00	2.932880E+00
2.220630E+00	3.308450E+00	3.012030E+00
2.288590E+00	3.331500E+00	3.001080E+00
2.229270E+00	3.309140E+00	2.928340E+00
2.834950E+00	1.363790E+00	2.917920E+00
2.329300E+00	3.341910E+00	2.911620E+00
2.349640E+00	3.351600E+00	2.991820E+00
2.943120E+00	1.387390E+00	2.898730E+00
2.440650E+00	3.375760E+00	3.001040E+00
3.044020E+00	1.465850E+00	2.915010E+00
3.007590E+00	1.423550E+00	2.967840E+00
3.062730E+00	1.437030E+00	3.011290E+00
2.584370E+00	3.387070E+00	2.992470E+00
3.116950E+00	1.511680E+00	2.909390E+00
3.118070E+00	1.491260E+00	2.984200E+00
2.700040E+00	3.387380E+00	3.041190E+00
2.663420E+00	3.388320E+00	2.952520E+00
3.170890E+00	1.547110E+00	2.947850E+00
2.753990E+00	3.386120E+00	2.981370E+00
2.760290E+00	3.385630E+00	3.055540E+00
3.307530E+00	1.663880E+00	2.966340E+00
3.238290E+00	1.585820E+00	3.009780E+00
2.804430E+00	3.378510E+00	3.061280E+00
2.863290E+00	3.361490E+00	3.017670E+00
3.382120E+00	1.709310E+00	2.951140E+00
3.363500E+00	1.686870E+00	2.996150E+00
2.949400E+00	3.339740E+00	3.009340E+00
3.520970E+00	1.827030E+00	2.928910E+00
3.420460E+00	1.776650E+00	2.990460E+00
3.391250E+00	1.707050E+00	3.013870E+00
3.035740E+00	3.307930E+00	3.028980E+00
3.141920E+00	3.261750E+00	3.067220E+00
3.598750E+00	1.937660E+00	2.963500E+00
3.655270E+00	1.993250E+00	2.870230E+00
3.649540E+00	2.005320E+00	2.941020E+00
3.538980E+00	1.870650E+00	2.979230E+00
3.207870E+00	3.225610E+00	3.120070E+00
3.228850E+00	3.214500E+00	3.041070E+00
3.709730E+00	2.104650E+00	2.920930E+00
3.668980E+00	2.048320E+00	2.981880E+00
3.265940E+00	3.208060E+00	3.107630E+00
3.315180E+00	3.190240E+00	3.040750E+00
3.390490E+00	3.156230E+00	3.091500E+00
3.766180E+00	2.481100E+00	2.902740E+00
3.756620E+00	2.387280E+00	2.994030E+00
3.749730E+00	2.306210E+00	2.957900E+00
3.745430E+00	2.227310E+00	2.939020E+00
3.726420E+00	2.157690E+00	2.940220E+00
3.462560E+00	3.139690E+00	3.025190E+00
3.539880E+00	3.106590E+00	3.079310E+00
3.595240E+00	3.098570E+00	2.993130E+00
3.785800E+00	2.783600E+00	2.973640E+00
3.772960E+00	2.700210E+00	2.992130E+00
3.765810E+00	2.637450E+00	2.959460E+00
3.767950E+00	2.558400E+00	2.931960E+00
3.615830E+00	3.087310E+00	3.076920E+00
3.659510E+00	3.076190E+00	3.001750E+00
3.722070E+00	3.014600E+00	3.010370E+00
3.765200E+00	2.952060E+00	3.026780E+00
3.780000E+00	2.915520E+00	3.000260E+00
3.777540E+00	2.862310E+00	3.006580E+00
3.780600E+00	2.895130E+00	3.041110E+00
3.777820E+00	2.918830E+00	3.056470E+00
1.405890E+00	2.098110E+00	2.837610E+00
1.429590E+00	2.176020E+00	2.840390E+00
1.444680E+00	2.121460E+00	2.763710E+00
1.429770E+00	1.994640E+00	2.765620E+00
1.394130E+00	2.020840E+00	2.834540E+00
1.424240E+00	1.926570E+00	2.776100E+00
1.388730E+00	1.923160E+00	2.829990E+00
1.420170E+00	1.861210E+00	2.801740E+00
1.660950E+00	2.832170E+00	3.054840E+00
1.689860E+00	2.887530E+00	3.048750E+00
1.680020E+00	2.842290E+00	2.968050E+00
1.629170E+00	2.733380E+00	2.926800E+00
1.631240E+00	2.762690E+00	3.024130E+00
1.589740E+00	2.618740E+00	2.878260E+00
1.593880E+00	2.653080E+00	2.985360E+00
1.553180E+00	2.502580E+00	2.835020E+00
1.553400E+00	2.529160E+00	2.938260E+00
1.517300E+00	2.378120E+00	2.796710E+00
1.507850E+00	2.409040E+00	2.891240E+00
1.483670E+00	2.252350E+00	2.772850E+00
1.469670E+00	2.285480E+00	2.853890E+00
1.554190E+00	1.803100E+00	2.688520E+00
1.483300E+00	1.826810E+00	2.746900E+00
1.599280E+00	1.704920E+00	2.716190E+00
1.518620E+00	1.720420E+00	2.778110E+00
1.663360E+00	1.619420E+00	2.739090E+00
1.567180E+00	1.627120E+00	2.803400E+00
1.736480E+00	1.540960E+00	2.769440E+00
1.629620E+00	1.524810E+00	2.851930E+00
1.778090E+00	1.497380E+00	2.802340E+00
1.728580E+00	1.488400E+00	2.842840E+00
1.816740E+00	1.460300E+00	2.863800E+00
1.715260E+00	2.945400E+00	3.090000E+00
1.760500E+00	3.003050E+00	3.061610E+00
1.729690E+00	2.941500E+00	3.009030E+00
1.988410E+00	1.488850E+00	2.778610E+00
1.920100E+00	1.473230E+00	2.814430E+00
2.017580E+00	1.460910E+00	2.850300E+00
1.803730E+00	3.030940E+00	2.969080E+00
1.817180E+00	3.072920E+00	3.094410E+00
2.143870E+00	1.448900E+00	2.886080E+00
2.247550E+00	1.443990E+00	2.929310E+00
1.880220E+00	3.126080E+00	3.112420E+00
1.937950E+00	3.158340E+00	3.088550E+00
1.879550E+00	3.111910E+00	3.024930E+00
2.344100E+00	1.430900E+00	2.937610E+00
2.449530E+00	1.413010E+00	2.942280E+00
2.420720E+00	1.403480E+00	3.005620E+00
2.480710E+00	1.385510E+00	3.050460E+00
1.967580E+00	3.161740E+00	2.991480E+00
1.990130E+00	3.187700E+00	3.066420E+00
2.556300E+00	1.385250E+00	2.982500E+00
2.056730E+00	3.230540E+00	3.051470E+00
2.649300E+00	1.359380E+00	2.979700E+00
2.625620E+00	1.350080E+00	3.035990E+00
2.679850E+00	1.324570E+00	3.072290E+00
2.136050E+00	3.285600E+00	3.088420E+00
2.184260E+00	3.307550E+00	3.111450E+00
2.186820E+00	3.301280E+00	3.056930E+00
2.743870E+00	1.330510E+00	3.017560E+00
2.258170E+00	3.331370E+00	3.116310E+00
2.816890E+00	1.336260E+00	2.999730E+00
2.352040E+00	3.356200E+00	3.067530E+00
2.898690E+00	1.346490E+00	3.014550E+00
2.435470E+00	3.385260E+00	3.124370E+00
2.515040E+00	3.405950E+00	3.163040E+00
2.480250E+00	3.392220E+00	3.094690E+00
3.002660E+00	1.375110E+00	3.036280E+00
3.089500E+00	1.393550E+00	3.084510E+00
2.547760E+00	3.396360E+00	3.103330E+00
2.562420E+00	3.410040E+00	3.171840E+00
3.140230E+00	1.449560E+00	3.068910E+00
2.604420E+00	3.408390E+00	3.177950E+00
2.663580E+00	3.398750E+00	3.135080E+00
3.189080E+00	1.515350E+00	3.043580E+00
2.790000E+00	3.392850E+00	3.141450E+00
3.309010E+00	1.618260E+00	3.080830E+00
3.266570E+00	1.536410E+00	3.106230E+00
2.899760E+00	3.382220E+00	3.191880E+00
2.861940E+00	3.373490E+00	3.106660E+00
3.367140E+00	1.667000E+00	3.045840E+00
2.956270E+00	3.344810E+00	3.117010E+00
2.968460E+00	3.367080E+00	3.216320E+00
3.507330E+00	1.812390E+00	3.050570E+00
3.444130E+00	1.761720E+00	3.093820E+00
3.419990E+00	1.699860E+00	3.075050E+00
3.017180E+00	3.346140E+00	3.202590E+00
3.070760E+00	3.327560E+00	3.249630E+00
3.072490E+00	3.314390E+00	3.154470E+00
3.621180E+00	1.988170E+00	3.044030E+00
3.578490E+00	1.919950E+00	3.100570E+00
3.544210E+00	1.874730E+00	3.055210E+00
3.111860E+00	3.306950E+00	3.224120E+00
3.171410E+00	3.257770E+00	3.209980E+00
3.687220E+00	2.106470E+00	3.038080E+00
3.646450E+00	2.037650E+00	3.101990E+00
3.251440E+00	3.221110E+00	3.179210E+00
3.334790E+00	3.190320E+00	3.172820E+00
3.401430E+00	3.165920E+00	3.160690E+00
3.753220E+00	2.461940E+00	3.051630E+00
3.751050E+00	2.376110E+00	3.105150E+00
3.736960E+00	2.305550E+00	3.088540E+00
3.727090E+00	2.222930E+00	3.064650E+00
3.720300E+00	2.169660E+00	3.016610E+00
3.465850E+00	3.146060E+00	3.149600E+00
3.537910E+00	3.122520E+00	3.201370E+00
3.768190E+00	2.716080E+00	3.079180E+00
3.754170E+00	2.622100E+00	3.115610E+00
3.768320E+00	2.691970E+00	3.146030E+00
3.753310E+00	2.550710E+00	3.051530E+00
3.612040E+00	3.097280E+00	3.178510E+00
3.673940E+00	3.060640E+00	3.118820E+00
3.727690E+00	3.018890E+00	3.165980E+00
3.753030E+00	2.982590E+00	3.099830E+00
3.775070E+00	2.887500E+00	3.113800E+00
3.775240E+00	2.789460E+00	3.134880E+00
3.773710E+00	2.731260E+00	3.129350E+00
3.762040E+00	2.980600E+00	3.175940E+00
3.772700E+00	2.944980E+00	3.110010E+00
1.488910E+00	2.402740E+00	3.047940E+00
1.510120E+00	2.464860E+00	3.071460E+00
1.507880E+00	2.432230E+00	2.994300E+00
1.464740E+00	2.307880E+00	2.937000E+00
1.462310E+00	2.325030E+00	3.020490E+00
1.427080E+00	2.211190E+00	2.903210E+00
1.415950E+00	2.208380E+00	2.977060E+00
1.381330E+00	2.087180E+00	2.913970E+00
1.353020E+00	1.940100E+00	2.909300E+00
1.361200E+00	1.816870E+00	2.903470E+00
1.432510E+00	1.739300E+00	2.851690E+00
1.365850E+00	1.687170E+00	2.961110E+00
1.485590E+00	1.644890E+00	2.861190E+00
1.424270E+00	1.648300E+00	2.919190E+00
1.536780E+00	1.563630E+00	2.884560E+00
1.464880E+00	1.580470E+00	2.937500E+00
1.566340E+00	1.513500E+00	2.910240E+00
1.515930E+00	1.513030E+00	2.961080E+00
1.586650E+00	1.472860E+00	2.959830E+00
1.680890E+00	2.875730E+00	3.127120E+00
1.642390E+00	2.796060E+00	3.106810E+00
1.603880E+00	2.711880E+00	3.096820E+00
1.558640E+00	2.566580E+00	3.057810E+00
1.705070E+00	1.448060E+00	2.953890E+00
1.825440E+00	1.429580E+00	2.965980E+00
1.755350E+00	3.001610E+00	3.152730E+00
1.711980E+00	2.939380E+00	3.146330E+00
1.938800E+00	1.434220E+00	2.957450E+00
2.053630E+00	1.439950E+00	2.948910E+00
2.034220E+00	1.427790E+00	3.005810E+00
2.120990E+00	1.422430E+00	3.034490E+00
1.817740E+00	3.073150E+00	3.197610E+00
1.860100E+00	3.112220E+00	3.215830E+00
1.858110E+00	3.111290E+00	3.162830E+00
2.281760E+00	1.429590E+00	2.987340E+00
2.225460E+00	1.429610E+00	3.012510E+00
2.309000E+00	1.408940E+00	3.060850E+00
1.920760E+00	3.151420E+00	3.209670E+00
2.407850E+00	1.386900E+00	3.086130E+00
2.486750E+00	1.363770E+00	3.145450E+00
1.993030E+00	3.200250E+00	3.142900E+00
2.549830E+00	1.353900E+00	3.121570E+00
2.054770E+00	3.244890E+00	3.187730E+00
2.099530E+00	3.273700E+00	3.212110E+00
2.098760E+00	3.273180E+00	3.146000E+00
2.617890E+00	1.336640E+00	3.100210E+00
2.684820E+00	1.300720E+00	3.169130E+00
2.168700E+00	3.304020E+00	3.206140E+00
2.746640E+00	1.294800E+00	3.122180E+00
2.267180E+00	3.338080E+00	3.240160E+00
2.339440E+00	3.362550E+00	3.273330E+00
2.303340E+00	3.352450E+00	3.200240E+00
2.844360E+00	1.293780E+00	3.112920E+00
2.365430E+00	3.368610E+00	3.186850E+00
2.411570E+00	3.382990E+00	3.290870E+00
2.961700E+00	1.304820E+00	3.111770E+00
2.926040E+00	1.275980E+00	3.182150E+00
2.994150E+00	1.289150E+00	3.201120E+00
2.484300E+00	3.397620E+00	3.250550E+00
3.057290E+00	1.352260E+00	3.165960E+00
2.595820E+00	3.407530E+00	3.254320E+00
3.154810E+00	1.411730E+00	3.160290E+00
2.662310E+00	3.414620E+00	3.289560E+00
2.663980E+00	3.412940E+00	3.234630E+00
3.219140E+00	1.471660E+00	3.134030E+00
2.705650E+00	3.416140E+00	3.302590E+00
2.757090E+00	3.410740E+00	3.262680E+00
3.321500E+00	1.578800E+00	3.194660E+00
3.276010E+00	1.507480E+00	3.186530E+00
2.863050E+00	3.391720E+00	3.281790E+00
3.398560E+00	1.635250E+00	3.136570E+00
2.948040E+00	3.370750E+00	3.293380E+00
3.488050E+00	1.776470E+00	3.151350E+00
3.452390E+00	1.699930E+00	3.173930E+00
3.488450E+00	1.746610E+00	3.215700E+00
3.014400E+00	3.346960E+00	3.282980E+00
3.073940E+00	3.317500E+00	3.352090E+00
3.612230E+00	1.976520E+00	3.154630E+00
3.587660E+00	1.907810E+00	3.206580E+00
3.550150E+00	1.828440E+00	3.162530E+00
3.521230E+00	1.776730E+00	3.200040E+00
3.127500E+00	3.287710E+00	3.299830E+00
3.189730E+00	3.230780E+00	3.343680E+00
3.681660E+00	2.091480E+00	3.179230E+00
3.698010E+00	2.151130E+00	3.095660E+00
3.712780E+00	2.169160E+00	3.157050E+00
3.640950E+00	2.021540E+00	3.194750E+00
3.274430E+00	3.203820E+00	3.300700E+00
3.362490E+00	3.174750E+00	3.281880E+00
3.417860E+00	3.167980E+00	3.225290E+00
3.767350E+00	2.405930E+00	3.170060E+00
3.755630E+00	2.320860E+00	3.212110E+00
3.766440E+00	2.374950E+00	3.227020E+00
3.739530E+00	2.232860E+00	3.179310E+00
3.437610E+00	3.155510E+00	3.322340E+00
3.484620E+00	3.145950E+00	3.316960E+00
3.491130E+00	3.144220E+00	3.265790E+00
3.757310E+00	2.662390E+00	3.250890E+00
3.774770E+00	2.725800E+00	3.174040E+00
3.770720E+00	2.741870E+00	3.228550E+00
3.757660E+00	2.570750E+00	3.250320E+00
3.770700E+00	2.493730E+00	3.188780E+00
3.768220E+00	2.412130E+00	3.237590E+00
3.509910E+00	3.133640E+00	3.318600E+00
3.568500E+00	3.102740E+00	3.327550E+00
3.682910E+00	3.044620E+00	3.263950E+00
3.723510E+00	3.020220E+00	3.239120E+00
3.754980E+00	2.872210E+00	3.264390E+00
3.772950E+00	2.935600E+00	3.184730E+00
3.751230E+00	2.960630E+00	3.253480E+00
3.762040E+00	2.787650E+00	3.265650E+00
3.743160E+00	3.000900E+00	3.227290E+00
1.501390E+00	2.458540E+00	3.240710E+00
1.531910E+00	2.511900E+00	3.224780E+00
1.500690E+00	2.452970E+00	3.186880E+00
1.471570E+00	2.381240E+00	3.113200E+00
1.460140E+00	2.371100E+00	3.208710E+00
1.405460E+00	2.231800E+00	3.066980E+00
1.402290E+00	2.251180E+00	3.162520E+00
1.353990E+00	2.100980E+00	3.023080E+00
1.339150E+00	2.126370E+00	3.116430E+00
1.327830E+00	1.971160E+00	2.996190E+00
1.303990E+00	1.997940E+00	3.084410E+00
1.307300E+00	1.850940E+00	2.986670E+00
1.271960E+00	1.879830E+00	3.065010E+00
1.313570E+00	1.741030E+00	3.001980E+00
1.265860E+00	1.768260E+00	3.065340E+00
1.319540E+00	1.676960E+00	3.023450E+00
1.271870E+00	1.659030E+00	3.093320E+00
1.327560E+00	1.617050E+00	3.048810E+00
1.572940E+00	2.591380E+00	3.244260E+00
1.611050E+00	2.690220E+00	3.265760E+00
1.592280E+00	2.648690E+00	3.175060E+00
1.535180E+00	2.519220E+00	3.152390E+00
1.394250E+00	1.598810E+00	2.992090E+00
1.442880E+00	1.525350E+00	3.022900E+00
1.507860E+00	1.444110E+00	3.074890E+00
1.608200E+00	1.429660E+00	3.032030E+00
1.584950E+00	1.404040E+00	3.094460E+00
1.672990E+00	1.397920E+00	3.098500E+00
1.700970E+00	2.880780E+00	3.281230E+00
1.725250E+00	2.950720E+00	3.308520E+00
1.717740E+00	2.922630E+00	3.216290E+00
1.658780E+00	2.789740E+00	3.222380E+00
1.864530E+00	1.415200E+00	3.016930E+00
1.794750E+00	1.407950E+00	3.050340E+00
1.902190E+00	1.395070E+00	3.098210E+00
1.756900E+00	3.015980E+00	3.332670E+00
1.786080E+00	3.054450E+00	3.321310E+00
1.772270E+00	3.019400E+00	3.262680E+00
2.021010E+00	1.410090E+00	3.073550E+00
2.108760E+00	1.396800E+00	3.139520E+00
1.840700E+00	3.107050E+00	3.302870E+00
2.234590E+00	1.394960E+00	3.163570E+00
2.349600E+00	1.376350E+00	3.169560E+00
2.319080E+00	1.370620E+00	3.222580E+00
2.375580E+00	1.350440E+00	3.265920E+00
1.921830E+00	3.166590E+00	3.324080E+00
1.978260E+00	3.205700E+00	3.344510E+00
1.959420E+00	3.180820E+00	3.284350E+00
2.450370E+00	1.352570E+00	3.230250E+00
2.005650E+00	3.208260E+00	3.261190E+00
2.020220E+00	3.235260E+00	3.339950E+00
2.541540E+00	1.333880E+00	3.228610E+00
2.082710E+00	3.273990E+00	3.316760E+00
2.612430E+00	1.315050E+00	3.201480E+00
2.679740E+00	1.273630E+00	3.259790E+00
2.177220E+00	3.319350E+00	3.345660E+00
2.247320E+00	3.347320E+00	3.385480E+00
2.232390E+00	3.328780E+00	3.304340E+00
2.773260E+00	1.252430E+00	3.236470E+00
2.311250E+00	3.360590E+00	3.358710E+00
2.872780E+00	1.254170E+00	3.227840E+00
2.849000E+00	1.216130E+00	3.286620E+00
2.895560E+00	1.220320E+00	3.281860E+00
2.403420E+00	3.389360E+00	3.375560E+00
2.956880E+00	1.234930E+00	3.265280E+00
2.492890E+00	3.405970E+00	3.377820E+00
3.068590E+00	1.281360E+00	3.288050E+00
2.588950E+00	3.412630E+00	3.376250E+00
3.160200E+00	1.360310E+00	3.264250E+00
2.691780E+00	3.421410E+00	3.374610E+00
3.258000E+00	1.447020E+00	3.251440E+00
2.759440E+00	3.436460E+00	3.416080E+00
2.759770E+00	3.418880E+00	3.363100E+00
3.309450E+00	1.508510E+00	3.242140E+00
3.330340E+00	1.480020E+00	3.283960E+00
2.799890E+00	3.437500E+00	3.433020E+00
2.842170E+00	3.411290E+00	3.396730E+00
3.450830E+00	1.596280E+00	3.271810E+00
3.362720E+00	1.528190E+00	3.284800E+00
2.932460E+00	3.379850E+00	3.401070E+00
3.493660E+00	1.684100E+00	3.263030E+00
3.520960E+00	1.626750E+00	3.307930E+00
3.008120E+00	3.344650E+00	3.385420E+00
3.073330E+00	3.328220E+00	3.465620E+00
3.623110E+00	1.970310E+00	3.259640E+00
3.604660E+00	1.903940E+00	3.283370E+00
3.581390E+00	1.839920E+00	3.272270E+00
3.551300E+00	1.752290E+00	3.272590E+00
3.534260E+00	1.673480E+00	3.324950E+00
3.147730E+00	3.267500E+00	3.430250E+00
3.197780E+00	3.228770E+00	3.411160E+00
3.710530E+00	2.159910E+00	3.252240E+00
3.674640E+00	2.088550E+00	3.309790E+00
3.654660E+00	2.034610E+00	3.264200E+00
3.234600E+00	3.210430E+00	3.396160E+00
3.293290E+00	3.197070E+00	3.450710E+00
3.362370E+00	3.167190E+00	3.380230E+00
3.381870E+00	3.174430E+00	3.486410E+00
3.756940E+00	2.366850E+00	3.289120E+00
3.744050E+00	2.303030E+00	3.343650E+00
3.730600E+00	2.235660E+00	3.297160E+00
3.447660E+00	3.155570E+00	3.421420E+00
3.496190E+00	3.135950E+00	3.361260E+00
3.531740E+00	3.134800E+00	3.457690E+00
3.755570E+00	2.732760E+00	3.329260E+00
3.751560E+00	2.664220E+00	3.403870E+00
3.750840E+00	2.582520E+00	3.364400E+00
3.759160E+00	2.504310E+00	3.332780E+00
3.760940E+00	2.429570E+00	3.312460E+00
3.614920E+00	3.110650E+00	3.456390E+00
3.666630E+00	3.052730E+00	3.416370E+00
3.724700E+00	2.959780E+00	3.365770E+00
3.726880E+00	2.998880E+00	3.275860E+00
3.742640E+00	2.872110E+00	3.400210E+00
3.750240E+00	2.803610E+00	3.368710E+00
1.345570E+00	2.234000E+00	3.342390E+00
1.378480E+00	2.278200E+00	3.340750E+00
1.356980E+00	2.242270E+00	3.316330E+00
1.332210E+00	2.199670E+00	3.320420E+00
1.430350E+00	2.355010E+00	3.329080E+00
1.482730E+00	2.456830E+00	3.359870E+00
1.469910E+00	2.408870E+00	3.284450E+00
1.391470E+00	2.261920E+00	3.269540E+00
1.335330E+00	2.142690E+00	3.206260E+00
1.320010E+00	2.148290E+00	3.273890E+00
1.293220E+00	2.020500E+00	3.170260E+00
1.282980E+00	2.044400E+00	3.250090E+00
1.252660E+00	1.903860E+00	3.147120E+00
1.242280E+00	1.926290E+00	3.227270E+00
1.230860E+00	1.790860E+00	3.138990E+00
1.207690E+00	1.813360E+00	3.216110E+00
1.233310E+00	1.697810E+00	3.141900E+00
1.195680E+00	1.691990E+00	3.232360E+00
1.237490E+00	1.647640E+00	3.150770E+00
1.216800E+00	1.639790E+00	3.197450E+00
1.237690E+00	1.598810E+00	3.187640E+00
1.532260E+00	2.526900E+00	3.301140E+00
1.366590E+00	1.540510E+00	3.080150E+00
1.292570E+00	1.544660E+00	3.164460E+00
1.415450E+00	1.476770E+00	3.110340E+00
1.357740E+00	1.487530E+00	3.157830E+00
1.442320E+00	1.438790E+00	3.142240E+00
1.398590E+00	1.440570E+00	3.193870E+00
1.464850E+00	1.410500E+00	3.197120E+00
1.621450E+00	2.722490E+00	3.379640E+00
1.647610E+00	2.768600E+00	3.399330E+00
1.634250E+00	2.752590E+00	3.333120E+00
1.591020E+00	2.657800E+00	3.339750E+00
1.573720E+00	1.381680E+00	3.194710E+00
1.698020E+00	1.379930E+00	3.214920E+00
1.717840E+00	2.943980E+00	3.425970E+00
1.749990E+00	2.999990E+00	3.454910E+00
1.731800E+00	2.978450E+00	3.380830E+00
1.688820E+00	2.867480E+00	3.370220E+00
1.799730E+00	1.381720E+00	3.184020E+00
1.914970E+00	1.381230E+00	3.232930E+00
1.783540E+00	3.058300E+00	3.388540E+00
2.029690E+00	1.389040E+00	3.204330E+00
2.138480E+00	1.386380E+00	3.225350E+00
2.104310E+00	1.371110E+00	3.297790E+00
2.210870E+00	1.362990E+00	3.319500E+00
1.845110E+00	3.126500E+00	3.427760E+00
1.901050E+00	3.168530E+00	3.462490E+00
1.887960E+00	3.157720E+00	3.386940E+00
2.317060E+00	1.355300E+00	3.296180E+00
2.375260E+00	1.333020E+00	3.320800E+00
1.943620E+00	3.193860E+00	3.418830E+00
2.438750E+00	1.314200E+00	3.364430E+00
2.019080E+00	3.247910E+00	3.440300E+00
2.532950E+00	1.302440E+00	3.340900E+00
2.092890E+00	3.300280E+00	3.455030E+00
2.151720E+00	3.332660E+00	3.493550E+00
2.139820E+00	3.318870E+00	3.412760E+00
2.613750E+00	1.278980E+00	3.307140E+00
2.713120E+00	1.212750E+00	3.363730E+00
2.218350E+00	3.350530E+00	3.464850E+00
2.802710E+00	1.188930E+00	3.337740E+00
2.771320E+00	1.171230E+00	3.387080E+00
2.813910E+00	1.154470E+00	3.401800E+00
2.310220E+00	3.377980E+00	3.469780E+00
2.901580E+00	1.175070E+00	3.360240E+00
2.398410E+00	3.404160E+00	3.475490E+00
3.022160E+00	1.201550E+00	3.346090E+00
2.991520E+00	1.150610E+00	3.405810E+00
3.051470E+00	1.182480E+00	3.413100E+00
2.494060E+00	3.428590E+00	3.486500E+00
3.075730E+00	1.237170E+00	3.344990E+00
3.080580E+00	1.217690E+00	3.384870E+00
2.588560E+00	3.436120E+00	3.496190E+00
3.167920E+00	1.301200E+00	3.341010E+00
3.123420E+00	1.251470E+00	3.370550E+00
2.682550E+00	3.448510E+00	3.498060E+00
3.252440E+00	1.369550E+00	3.377390E+00
2.780560E+00	3.456450E+00	3.501190E+00
3.367230E+00	1.460890E+00	3.358370E+00
2.848190E+00	3.457030E+00	3.557640E+00
2.847860E+00	3.444300E+00	3.495080E+00
3.417380E+00	1.527290E+00	3.339330E+00
3.432910E+00	1.503490E+00	3.388090E+00
2.879240E+00	3.448530E+00	3.550440E+00
2.922400E+00	3.418250E+00	3.535970E+00
3.552040E+00	1.595750E+00	3.383940E+00
3.474410E+00	1.542230E+00	3.383410E+00
3.005950E+00	3.366700E+00	3.502700E+00
3.067440E+00	3.338630E+00	3.572360E+00
3.624680E+00	1.933370E+00	3.334100E+00
3.615300E+00	1.864480E+00	3.346280E+00
3.617140E+00	1.778130E+00	3.360950E+00
3.586120E+00	1.697740E+00	3.386730E+00
3.641490E+00	1.730630E+00	3.421460E+00
3.123270E+00	3.298660E+00	3.548190E+00
3.180000E+00	3.251270E+00	3.537030E+00
3.218200E+00	3.226020E+00	3.467710E+00
3.249020E+00	3.219100E+00	3.571390E+00
3.710730E+00	2.159570E+00	3.376840E+00
3.693790E+00	2.081400E+00	3.394770E+00
3.657780E+00	2.004420E+00	3.365830E+00
3.657760E+00	1.904320E+00	3.409540E+00
3.646300E+00	1.817180E+00	3.422690E+00
3.649110E+00	1.764610E+00	3.421960E+00
3.325280E+00	3.189370E+00	3.549550E+00
3.389850E+00	3.179180E+00	3.588620E+00
3.764090E+00	2.370740E+00	3.391700E+00
3.759470E+00	2.297200E+00	3.458600E+00
3.743780E+00	2.238220E+00	3.398460E+00
3.461570E+00	3.166700E+00	3.525220E+00
3.531000E+00	3.151730E+00	3.578460E+00
3.756710E+00	2.748640E+00	3.451320E+00
3.747090E+00	2.676310E+00	3.535130E+00
3.756100E+00	2.594390E+00	3.489310E+00
3.772960E+00	2.519860E+00	3.448040E+00
3.774820E+00	2.445190E+00	3.419900E+00
3.596960E+00	3.133410E+00	3.535890E+00
3.663460E+00	3.083400E+00	3.561090E+00
3.712510E+00	2.994820E+00	3.519420E+00
3.736480E+00	2.907450E+00	3.500440E+00
3.746570E+00	2.826210E+00	3.482930E+00
1.439410E+00	2.410670E+00	3.498930E+00
1.488200E+00	2.484050E+00	3.512040E+00
1.449280E+00	2.416050E+00	3.462420E+00
1.425380E+00	2.364310E+00	3.398740E+00
1.406680E+00	2.341480E+00	3.470320E+00
1.338880E+00	2.217670E+00	3.399020E+00
1.280520E+00	2.089770E+00	3.331400E+00
1.268160E+00	2.081850E+00	3.406740E+00
1.234310E+00	1.955260E+00	3.305870E+00
1.229070E+00	1.977890E+00	3.382400E+00
1.190700E+00	1.839840E+00	3.292780E+00
1.178030E+00	1.864890E+00	3.367260E+00
1.175410E+00	1.740430E+00	3.287930E+00
1.149870E+00	1.742490E+00	3.377890E+00
1.171000E+00	1.686760E+00	3.293890E+00
1.155160E+00	1.683660E+00	3.341860E+00
1.162320E+00	1.639070E+00	3.327810E+00
1.492700E+00	2.476930E+00	3.437040E+00
1.543220E+00	2.558910E+00	3.480550E+00
1.194640E+00	1.579530E+00	3.293080E+00
1.239910E+00	1.546490E+00	3.244780E+00
1.227950E+00	1.526740E+00	3.298890E+00
1.266840E+00	1.498960E+00	3.282070E+00
1.585300E+00	2.637450E+00	3.480880E+00
1.623600E+00	2.722970E+00	3.516440E+00
1.615150E+00	2.700770E+00	3.430150E+00
1.555660E+00	2.576550E+00	3.406660E+00
1.333820E+00	1.463460E+00	3.245800E+00
1.399900E+00	1.401820E+00	3.314560E+00
1.489480E+00	1.384560E+00	3.271650E+00
1.474770E+00	1.371600E+00	3.328680E+00
1.544250E+00	1.358340E+00	3.320930E+00
1.703040E+00	2.901700E+00	3.579370E+00
1.726500E+00	2.961930E+00	3.572370E+00
1.716050E+00	2.912670E+00	3.494970E+00
1.668270E+00	2.796840E+00	3.463390E+00
1.676330E+00	2.820150E+00	3.550480E+00
1.759590E+00	1.370820E+00	3.277490E+00
1.673580E+00	1.359650E+00	3.314730E+00
1.764240E+00	1.353650E+00	3.337960E+00
1.753070E+00	3.018060E+00	3.619360E+00
1.794140E+00	3.076170E+00	3.594420E+00
1.757790E+00	3.009220E+00	3.537860E+00
1.842550E+00	1.357630E+00	3.318510E+00
1.806200E+00	3.079450E+00	3.501100E+00
1.835690E+00	3.126470E+00	3.580930E+00
2.004060E+00	1.354950E+00	3.349990E+00
2.130050E+00	1.345050E+00	3.380380E+00
2.219400E+00	1.325730E+00	3.448910E+00
1.871080E+00	3.149420E+00	3.525250E+00
2.318730E+00	1.323340E+00	3.415650E+00
2.369480E+00	1.321910E+00	3.363630E+00
1.955760E+00	3.206380E+00	3.549910E+00
2.396520E+00	1.300940E+00	3.429460E+00
2.462530E+00	1.278280E+00	3.493610E+00
2.031410E+00	3.266650E+00	3.570370E+00
2.076170E+00	3.309030E+00	3.592060E+00
2.067310E+00	3.288270E+00	3.521930E+00
2.532280E+00	1.264580E+00	3.459760E+00
2.116520E+00	3.324930E+00	3.549940E+00
2.612570E+00	1.232040E+00	3.419830E+00
2.686870E+00	1.176120E+00	3.490200E+00
2.205870E+00	3.365350E+00	3.594800E+00
2.762480E+00	1.152360E+00	3.446890E+00
2.845090E+00	1.118550E+00	3.486580E+00
2.301510E+00	3.388510E+00	3.569770E+00
2.937930E+00	1.124270E+00	3.459910E+00
2.905740E+00	1.100520E+00	3.509320E+00
2.960640E+00	1.090340E+00	3.536380E+00
2.393350E+00	3.418250E+00	3.578010E+00
3.032490E+00	1.137930E+00	3.485680E+00
2.492310E+00	3.439970E+00	3.595260E+00
3.126840E+00	1.211870E+00	3.459550E+00
2.588160E+00	3.452240E+00	3.611740E+00
3.198010E+00	1.290050E+00	3.421170E+00
3.216530E+00	1.265240E+00	3.502480E+00
2.676030E+00	3.464050E+00	3.618720E+00
3.240750E+00	1.331320E+00	3.432850E+00
3.240990E+00	1.311980E+00	3.468360E+00
2.760480E+00	3.467930E+00	3.620770E+00
3.364690E+00	1.389540E+00	3.492170E+00
3.272810E+00	1.347130E+00	3.459750E+00
2.833200E+00	3.464970E+00	3.626170E+00
3.465510E+00	1.486510E+00	3.463330E+00
2.887310E+00	3.448820E+00	3.613480E+00
2.942380E+00	3.424140E+00	3.681730E+00
3.524570E+00	1.539100E+00	3.447900E+00
3.534290E+00	1.517740E+00	3.493880E+00
3.019210E+00	3.364860E+00	3.646890E+00
3.070930E+00	3.337190E+00	3.634900E+00
3.641080E+00	1.688290E+00	3.455830E+00
3.616010E+00	1.627980E+00	3.467860E+00
3.592270E+00	1.548430E+00	3.500760E+00
3.102910E+00	3.314200E+00	3.621420E+00
3.159690E+00	3.265570E+00	3.649690E+00
3.242800E+00	3.231270E+00	3.690940E+00
3.716270E+00	2.113090E+00	3.456600E+00
3.707050E+00	2.041260E+00	3.460830E+00
3.696310E+00	1.953930E+00	3.479630E+00
3.692410E+00	1.847050E+00	3.514420E+00
3.707240E+00	1.913220E+00	3.531370E+00
3.673530E+00	1.736520E+00	3.489730E+00
3.658700E+00	1.659330E+00	3.511770E+00
3.315940E+00	3.198650E+00	3.642290E+00
3.388150E+00	3.198290E+00	3.687340E+00
3.768240E+00	2.387610E+00	3.521180E+00
3.756090E+00	2.298520E+00	3.586890E+00
3.744120E+00	2.192870E+00	3.512610E+00
3.719290E+00	2.086280E+00	3.537070E+00
3.721110E+00	2.005870E+00	3.537870E+00
3.713990E+00	1.949490E+00	3.545950E+00
3.461610E+00	3.174690E+00	3.633630E+00
3.531040E+00	3.170910E+00	3.675010E+00
3.742330E+00	2.768190E+00	3.590090E+00
3.746000E+00	2.687600E+00	3.660640E+00
3.748110E+00	2.605520E+00	3.611180E+00
3.765900E+00	2.523230E+00	3.572160E+00
3.772480E+00	2.463190E+00	3.512170E+00
3.609730E+00	3.148170E+00	3.644580E+00
3.670660E+00	3.109840E+00	3.672320E+00
3.691300E+00	3.067700E+00	3.634510E+00
3.714250E+00	3.019660E+00	3.628720E+00
3.733030E+00	2.930060E+00	3.647930E+00
3.736000E+00	2.992620E+00	3.674430E+00
3.734590E+00	2.849020E+00	3.578380E+00
3.705640E+00	3.065250E+00	3.688950E+00
3.729190E+00	3.025490E+00	3.691720E+00
1.432750E+00	2.469980E+00	3.670870E+00
1.471810E+00	2.521270E+00	3.653880E+00
1.435770E+00	2.467230E+00	3.621880E+00
1.419160E+00	2.398260E+00	3.555950E+00
1.392830E+00	2.400360E+00	3.642450E+00
1.354030E+00	2.253830E+00	3.511840E+00
1.352330E+00	2.291920E+00	3.602990E+00
1.283050E+00	2.126770E+00	3.477830E+00
1.289630E+00	2.169570E+00	3.565950E+00
1.232730E+00	2.003230E+00	3.457900E+00
1.238310E+00	2.043020E+00	3.537140E+00
1.180090E+00	1.890410E+00	3.441990E+00
1.190590E+00	1.924630E+00	3.519970E+00
1.144760E+00	1.793010E+00	3.431250E+00
1.138770E+00	1.806150E+00	3.521230E+00
1.137220E+00	1.739120E+00	3.434550E+00
1.133530E+00	1.742290E+00	3.478050E+00
1.132990E+00	1.691620E+00	3.466430E+00
1.487480E+00	2.518930E+00	3.593580E+00
1.534300E+00	2.613600E+00	3.665720E+00
1.137720E+00	1.619900E+00	3.436740E+00
1.157860E+00	1.584830E+00	3.381560E+00
1.154150E+00	1.565730E+00	3.437700E+00
1.177710E+00	1.535230E+00	3.416870E+00
1.561410E+00	2.624590E+00	3.560410E+00
1.581580E+00	2.693900E+00	3.632650E+00
1.228020E+00	1.492580E+00	3.374550E+00
1.302070E+00	1.433420E+00	3.359730E+00
1.265670E+00	1.426350E+00	3.473790E+00
1.345710E+00	1.395450E+00	3.387000E+00
1.320870E+00	1.393280E+00	3.436920E+00
1.382290E+00	1.371690E+00	3.433840E+00
1.610230E+00	2.736690E+00	3.646910E+00
1.637960E+00	2.775620E+00	3.663970E+00
1.622650E+00	2.750160E+00	3.601560E+00
1.480130E+00	1.349380E+00	3.406260E+00
1.609290E+00	1.328420E+00	3.413340E+00
1.550270E+00	1.310880E+00	3.517630E+00
1.666050E+00	1.307530E+00	3.500340E+00
1.717560E+00	2.950770E+00	3.645140E+00
1.679240E+00	2.851310E+00	3.646740E+00
1.774080E+00	1.325810E+00	3.429970E+00
1.791390E+00	3.073590E+00	3.680700E+00
1.756550E+00	3.009960E+00	3.708240E+00
1.898330E+00	1.331980E+00	3.406830E+00
1.903800E+00	1.312030E+00	3.480910E+00
1.986460E+00	1.323670E+00	3.456670E+00
1.834730E+00	3.130930E+00	3.663950E+00
2.109320E+00	1.318650E+00	3.486340E+00
2.224630E+00	1.289920E+00	3.555690E+00
1.887610E+00	3.176540E+00	3.629490E+00
2.309850E+00	1.292070E+00	3.536420E+00
1.957020E+00	3.233310E+00	3.696060E+00
2.011210E+00	3.278770E+00	3.709590E+00
2.000310E+00	3.260080E+00	3.639830E+00
2.391250E+00	1.281330E+00	3.517470E+00
2.464090E+00	1.238790E+00	3.603780E+00
2.054650E+00	3.308380E+00	3.671190E+00
2.534360E+00	1.221500E+00	3.574050E+00
2.124120E+00	3.347550E+00	3.649860E+00
2.606220E+00	1.195230E+00	3.535550E+00
2.677570E+00	1.136950E+00	3.602350E+00
2.200250E+00	3.398210E+00	3.720360E+00
2.278470E+00	3.433730E+00	3.731300E+00
2.241480E+00	3.404030E+00	3.671090E+00
2.753970E+00	1.117340E+00	3.549960E+00
2.818900E+00	1.076180E+00	3.607890E+00
2.291920E+00	3.413960E+00	3.656910E+00
2.349830E+00	3.456260E+00	3.731620E+00
2.892860E+00	1.080850E+00	3.570440E+00
2.963260E+00	1.062750E+00	3.629730E+00
2.377600E+00	3.443360E+00	3.668480E+00
2.395470E+00	3.472390E+00	3.731470E+00
3.038070E+00	1.101440E+00	3.592880E+00
2.433770E+00	3.483450E+00	3.736840E+00
2.481090E+00	3.475750E+00	3.702520E+00
3.115080E+00	1.159950E+00	3.562890E+00
2.584510E+00	3.486450E+00	3.723700E+00
3.187070E+00	1.206800E+00	3.548650E+00
2.673780E+00	3.500480E+00	3.732740E+00
3.250800E+00	1.274310E+00	3.603370E+00
3.277350E+00	1.324040E+00	3.521450E+00
3.338560E+00	1.346200E+00	3.599750E+00
2.752470E+00	3.508150E+00	3.729790E+00
3.424110E+00	1.386290E+00	3.602240E+00
2.821550E+00	3.497250E+00	3.727940E+00
3.484580E+00	1.434960E+00	3.569480E+00
2.885170E+00	3.473550E+00	3.716930E+00
2.941150E+00	3.469170E+00	3.794130E+00
3.540750E+00	1.503210E+00	3.549860E+00
2.993620E+00	3.415200E+00	3.753300E+00
3.062040E+00	3.377690E+00	3.770560E+00
3.089600E+00	3.328380E+00	3.681610E+00
3.124570E+00	3.314950E+00	3.739860E+00
3.651460E+00	1.595540E+00	3.555010E+00
3.621900E+00	1.533240E+00	3.602990E+00
3.186890E+00	3.277010E+00	3.753100E+00
3.241620E+00	3.258050E+00	3.757840E+00
3.724930E+00	1.895410E+00	3.592430E+00
3.723500E+00	1.818830E+00	3.610600E+00
3.703240E+00	1.750120E+00	3.595330E+00
3.683150E+00	1.665060E+00	3.583460E+00
3.308150E+00	3.234230E+00	3.745720E+00
3.383670E+00	3.227080E+00	3.754920E+00
3.776880E+00	2.396300E+00	3.678560E+00
3.770820E+00	2.449940E+00	3.590650E+00
3.777540E+00	2.484870E+00	3.658560E+00
3.772080E+00	2.296020E+00	3.691810E+00
3.762880E+00	2.217680E+00	3.653360E+00
3.744830E+00	2.119880E+00	3.629470E+00
3.742750E+00	2.026760E+00	3.616960E+00
3.729920E+00	1.964370E+00	3.595440E+00
3.463050E+00	3.211300E+00	3.745990E+00
3.592570E+00	3.197960E+00	3.766220E+00
3.738940E+00	2.778390E+00	3.750840E+00
3.735100E+00	2.834180E+00	3.660960E+00
3.733890E+00	2.867880E+00	3.736960E+00
3.742860E+00	2.687850E+00	3.760430E+00
3.751150E+00	2.622380E+00	3.717220E+00
3.769960E+00	2.553160E+00	3.681910E+00
3.644090E+00	3.189410E+00	3.770790E+00
3.650040E+00	3.165230E+00	3.734080E+00
3.733870E+00	3.003670E+00	3.746020E+00
3.731100E+00	2.938210E+00	3.790860E+00
3.662360E+00	3.174040E+00	3.773880E+00
3.685510E+00	3.126120E+00	3.779850E+00
3.719250E+00	3.055490E+00	3.740600E+00
1.344170E+00	2.296610E+00	3.744520E+00
1.369190E+00	2.350340E+00	3.753060E+00
1.355960E+00	2.314970E+00	3.691520E+00
1.302850E+00	2.203370E+00	3.651650E+00
1.318060E+00	2.229740E+00	3.729600E+00
1.247330E+00	2.084760E+00	3.620210E+00
1.264110E+00	2.121150E+00	3.702290E+00
1.200510E+00	1.963400E+00	3.600420E+00
1.219600E+00	2.002840E+00	3.681450E+00
1.151570E+00	1.865050E+00	3.586240E+00
1.163240E+00	1.879110E+00	3.685050E+00
1.130580E+00	1.808320E+00	3.584020E+00
1.132910E+00	1.811060E+00	3.636210E+00
1.124930E+00	1.758410E+00	3.614550E+00
1.476250E+00	2.517110E+00	3.728340E+00
1.405650E+00	2.416640E+00	3.715710E+00
1.125420E+00	1.703570E+00	3.558210E+00
1.124770E+00	1.640170E+00	3.534100E+00
1.118410E+00	1.623790E+00	3.641290E+00
1.131030E+00	1.580820E+00	3.579550E+00
1.537760E+00	2.618780E+00	3.756420E+00
1.576750E+00	2.686910E+00	3.761030E+00
1.560010E+00	2.662650E+00	3.717460E+00
1.160290E+00	1.538810E+00	3.516940E+00
1.209090E+00	1.478970E+00	3.502540E+00
1.195360E+00	1.484890E+00	3.615300E+00
1.240620E+00	1.442640E+00	3.535830E+00
1.229120E+00	1.448690E+00	3.585230E+00
1.264790E+00	1.411970E+00	3.578010E+00
1.600010E+00	2.719040E+00	3.700670E+00
1.626070E+00	2.753870E+00	3.798580E+00
1.332480E+00	1.375990E+00	3.533570E+00
1.442070E+00	1.339760E+00	3.528870E+00
1.393810E+00	1.330670E+00	3.636020E+00
1.498790E+00	1.307570E+00	3.566360E+00
1.471340E+00	1.304480E+00	3.612090E+00
1.538330E+00	1.278320E+00	3.616050E+00
1.673500E+00	2.818790E+00	3.803120E+00
1.695820E+00	2.855350E+00	3.787230E+00
1.668120E+00	2.813390E+00	3.736040E+00
1.746730E+00	1.290410E+00	3.542130E+00
1.653130E+00	1.270290E+00	3.601130E+00
1.787120E+00	1.248750E+00	3.628920E+00
1.725560E+00	2.922750E+00	3.765930E+00
1.861510E+00	1.279470E+00	3.555170E+00
1.958660E+00	1.251930E+00	3.615700E+00
1.888350E+00	1.233910E+00	3.639470E+00
1.985790E+00	1.230070E+00	3.687920E+00
1.800710E+00	3.064410E+00	3.771130E+00
1.767630E+00	3.009530E+00	3.784970E+00
2.010590E+00	1.288410E+00	3.557110E+00
2.051070E+00	1.244780E+00	3.648770E+00
1.833870E+00	3.117060E+00	3.747840E+00
2.167440E+00	1.240540E+00	3.649240E+00
1.896270E+00	3.182930E+00	3.767010E+00
2.295820E+00	1.247920E+00	3.647210E+00
2.006510E+00	3.275700E+00	3.780450E+00
1.960360E+00	3.238860E+00	3.793890E+00
2.384750E+00	1.235450E+00	3.626460E+00
2.464990E+00	1.202570E+00	3.713790E+00
2.048210E+00	3.310900E+00	3.757930E+00
2.536270E+00	1.179920E+00	3.683740E+00
2.117860E+00	3.364220E+00	3.782000E+00
2.605070E+00	1.151210E+00	3.646250E+00
2.677240E+00	1.104770E+00	3.714140E+00
2.263780E+00	3.439470E+00	3.818630E+00
2.196250E+00	3.411590E+00	3.820590E+00
2.747010E+00	1.083930E+00	3.661760E+00
2.815550E+00	1.043310E+00	3.715850E+00
2.340860E+00	3.468810E+00	3.818760E+00
2.887280E+00	1.052590E+00	3.670140E+00
2.966270E+00	1.031860E+00	3.731760E+00
2.423240E+00	3.496370E+00	3.809830E+00
3.041810E+00	1.072260E+00	3.697060E+00
2.493560E+00	3.519940E+00	3.854930E+00
2.491000E+00	3.508560E+00	3.796190E+00
3.116180E+00	1.131180E+00	3.665990E+00
2.527190E+00	3.522390E+00	3.850090E+00
2.574940E+00	3.517640E+00	3.846950E+00
3.193660E+00	1.182830E+00	3.634720E+00
2.669150E+00	3.526220E+00	3.846070E+00
3.316810E+00	1.320450E+00	3.698240E+00
3.253530E+00	1.240440E+00	3.714290E+00
2.756580E+00	3.535120E+00	3.848350E+00
3.413120E+00	1.370870E+00	3.686610E+00
2.809050E+00	3.525650E+00	3.811890E+00
3.490180E+00	1.427760E+00	3.670190E+00
2.873790E+00	3.512390E+00	3.837330E+00
2.941500E+00	3.488310E+00	3.909300E+00
3.548010E+00	1.492350E+00	3.644340E+00
3.003370E+00	3.439450E+00	3.850780E+00
3.077190E+00	3.410590E+00	3.884160E+00
3.135830E+00	3.340110E+00	3.817310E+00
3.672460E+00	1.590420E+00	3.654200E+00
3.631020E+00	1.525920E+00	3.700100E+00
3.155220E+00	3.361120E+00	3.900610E+00
3.210510E+00	3.338430E+00	3.900260E+00
3.232880E+00	3.301030E+00	3.828320E+00
3.749570E+00	1.843590E+00	3.669860E+00
3.735560E+00	1.763900E+00	3.688450E+00
3.755870E+00	1.812270E+00	3.727440E+00
3.712200E+00	1.671520E+00	3.681680E+00
3.272890E+00	3.326810E+00	3.905050E+00
3.348690E+00	3.309640E+00	3.926620E+00
3.367340E+00	3.267670E+00	3.837040E+00
3.772970E+00	2.501500E+00	3.769490E+00
3.770130E+00	2.416570E+00	3.833020E+00
3.771020E+00	2.324750E+00	3.788160E+00
3.768360E+00	2.234990E+00	3.764990E+00
3.762980E+00	2.141740E+00	3.739370E+00
3.759770E+00	2.042390E+00	3.718690E+00
3.752360E+00	1.929870E+00	3.689840E+00
3.759190E+00	1.855480E+00	3.720940E+00
3.423390E+00	3.286590E+00	3.914830E+00
3.484310E+00	3.272650E+00	3.969980E+00
3.502210E+00	3.237880E+00	3.868960E+00
3.722780E+00	2.866080E+00	3.842980E+00
3.720390E+00	2.797380E+00	3.911930E+00
3.732650E+00	2.717270E+00	3.855860E+00
3.738210E+00	2.633280E+00	3.826510E+00
3.761620E+00	2.575900E+00	3.766450E+00
3.560200E+00	3.240500E+00	3.954850E+00
3.623180E+00	3.197660E+00	3.892640E+00
3.651780E+00	3.184180E+00	3.805590E+00
3.668020E+00	3.165040E+00	3.846330E+00
3.712460E+00	3.016740E+00	3.891590E+00
3.713020E+00	3.061390E+00	3.805990E+00
3.691380E+00	3.102320E+00	3.871840E+00
3.719430E+00	2.934570E+00	3.894080E+00
3.683810E+00	3.139530E+00	3.850450E+00
1.327240E+00	2.297160E+00	3.881160E+00
1.354860E+00	2.361610E+00	3.866620E+00
1.337720E+00	2.290570E+00	3.804160E+00
1.279610E+00	2.165920E+00	3.783630E+00
1.295270E+00	2.216000E+00	3.864380E+00
1.234840E+00	2.051300E+00	3.761390E+00
1.251130E+00	2.111840E+00	3.848680E+00
1.196220E+00	1.947130E+00	3.748090E+00
1.216230E+00	2.002140E+00	3.830810E+00
1.165520E+00	1.887330E+00	3.750950E+00
1.177860E+00	1.910280E+00	3.817410E+00
1.148140E+00	1.841010E+00	3.784670E+00
1.391140E+00	2.426770E+00	3.900240E+00
1.442510E+00	2.492560E+00	3.882450E+00
1.409650E+00	2.426700E+00	3.810450E+00
1.135010E+00	1.757030E+00	3.740300E+00
1.124110E+00	1.682840E+00	3.676640E+00
1.131530E+00	1.687500E+00	3.752140E+00
1.121470E+00	1.634910E+00	3.700180E+00
1.128020E+00	1.646840E+00	3.755950E+00
1.126430E+00	1.602390E+00	3.739890E+00
1.488000E+00	2.555330E+00	3.919050E+00
1.528430E+00	2.621000E+00	3.904950E+00
1.498930E+00	2.556070E+00	3.834030E+00
1.161060E+00	1.526830E+00	3.633920E+00
1.146140E+00	1.551080E+00	3.720140E+00
1.182910E+00	1.499670E+00	3.666380E+00
1.176250E+00	1.509620E+00	3.705860E+00
1.201980E+00	1.476860E+00	3.709400E+00
1.562530E+00	2.674570E+00	3.845470E+00
1.245530E+00	1.417450E+00	3.690150E+00
1.306720E+00	1.363780E+00	3.648520E+00
1.288470E+00	1.370180E+00	3.708800E+00
1.353650E+00	1.336550E+00	3.682960E+00
1.327980E+00	1.344920E+00	3.726610E+00
1.390690E+00	1.317270E+00	3.730300E+00
1.627940E+00	2.762350E+00	3.902300E+00
1.670320E+00	2.827590E+00	3.908090E+00
1.660270E+00	2.806520E+00	3.851260E+00
1.489230E+00	1.270750E+00	3.724370E+00
1.591960E+00	1.238240E+00	3.693180E+00
1.565690E+00	1.230350E+00	3.755010E+00
1.627800E+00	1.219680E+00	3.770560E+00
1.697120E+00	2.868160E+00	3.854670E+00
1.720370E+00	1.230230E+00	3.724760E+00
1.736950E+00	2.956640E+00	3.900260E+00
1.772060E+00	3.021510E+00	3.899670E+00
1.758540E+00	2.994290E+00	3.838990E+00
1.877650E+00	1.215000E+00	3.730210E+00
2.014270E+00	1.213570E+00	3.771190E+00
1.792770E+00	3.050420E+00	3.848990E+00
2.116060E+00	1.214720E+00	3.738040E+00
1.847130E+00	3.131300E+00	3.865550E+00
2.178810E+00	1.217290E+00	3.718010E+00
2.202400E+00	1.209700E+00	3.755820E+00
1.910280E+00	3.206590E+00	3.891130E+00
1.954330E+00	3.254160E+00	3.917130E+00
1.943130E+00	3.231670E+00	3.848740E+00
2.274690E+00	1.212510E+00	3.764260E+00
2.211770E+00	1.220430E+00	3.723860E+00
1.995310E+00	3.281380E+00	3.874100E+00
2.380580E+00	1.201640E+00	3.741100E+00
2.465950E+00	1.166960E+00	3.826530E+00
2.056120E+00	3.327920E+00	3.845130E+00
2.537310E+00	1.147080E+00	3.796180E+00
2.121560E+00	3.389330E+00	3.925390E+00
2.186570E+00	3.436520E+00	3.954460E+00
2.170570E+00	3.409250E+00	3.877740E+00
2.606870E+00	1.122240E+00	3.759110E+00
2.681870E+00	1.074860E+00	3.830050E+00
2.241790E+00	3.452900E+00	3.918900E+00
2.749650E+00	1.050970E+00	3.776880E+00
2.818240E+00	1.017660E+00	3.813660E+00
2.325620E+00	3.484100E+00	3.919890E+00
2.888070E+00	1.020360E+00	3.772840E+00
2.968740E+00	1.004010E+00	3.835810E+00
2.402920E+00	3.509910E+00	3.918030E+00
3.046070E+00	1.041360E+00	3.800990E+00
2.477660E+00	3.528580E+00	3.920180E+00
3.121100E+00	1.101240E+00	3.770410E+00
2.538130E+00	3.531770E+00	3.911490E+00
2.598460E+00	3.547940E+00	3.985900E+00
3.197510E+00	1.157050E+00	3.737470E+00
2.664770E+00	3.545600E+00	3.958930E+00
3.311560E+00	1.295470E+00	3.798010E+00
3.260410E+00	1.211560E+00	3.813590E+00
2.737460E+00	3.549800E+00	3.951490E+00
3.398560E+00	1.352460E+00	3.780080E+00
2.800720E+00	3.545150E+00	3.951220E+00
2.826560E+00	3.532350E+00	3.892650E+00
2.877590E+00	3.539570E+00	3.984990E+00
3.487250E+00	1.429830E+00	3.777470E+00
2.947750E+00	3.514430E+00	3.990850E+00
3.557450E+00	1.486820E+00	3.733090E+00
3.012390E+00	3.475350E+00	3.970600E+00
3.113410E+00	3.439380E+00	3.987930E+00
3.680700E+00	1.590420E+00	3.786200E+00
3.622980E+00	1.520400E+00	3.761900E+00
3.170360E+00	3.433980E+00	4.021850E+00
3.200480E+00	3.376930E+00	3.963130E+00
3.749350E+00	1.768340E+00	3.762920E+00
3.736820E+00	1.691170E+00	3.771470E+00
3.731390E+00	1.647510E+00	3.813460E+00
3.228410E+00	3.427460E+00	4.035300E+00
3.294190E+00	3.412780E+00	4.055320E+00
3.294670E+00	3.362350E+00	3.987130E+00
3.773780E+00	2.515180E+00	3.931050E+00
3.757990E+00	2.567140E+00	3.843250E+00
3.745570E+00	2.610480E+00	3.926240E+00
3.780720E+00	2.418810E+00	3.937280E+00
3.781540E+00	2.343840E+00	3.899510E+00
3.780340E+00	2.255440E+00	3.871810E+00
3.774380E+00	2.161870E+00	3.847410E+00
3.766630E+00	2.066700E+00	3.825660E+00
3.770580E+00	1.963710E+00	3.811640E+00
3.767230E+00	1.838840E+00	3.797890E+00
3.758970E+00	1.738260E+00	3.825310E+00
3.750960E+00	1.679420E+00	3.829640E+00
3.350190E+00	3.379780E+00	4.046090E+00
3.401120E+00	3.329500E+00	3.993930E+00
3.478850E+00	3.314570E+00	4.057030E+00
3.711410E+00	2.894260E+00	3.981350E+00
3.704800E+00	2.820520E+00	4.065550E+00
3.723680E+00	2.735120E+00	3.980220E+00
3.730430E+00	2.671320E+00	3.916020E+00
3.554780E+00	3.273050E+00	4.039350E+00
3.617190E+00	3.219650E+00	4.015810E+00
3.669090E+00	3.125970E+00	3.995610E+00
3.670350E+00	3.148040E+00	3.893730E+00
3.699980E+00	3.031130E+00	4.049600E+00
3.712610E+00	2.966170E+00	3.972820E+00
1.358180E+00	2.353090E+00	3.940520E+00
1.323650E+00	2.263180E+00	3.932810E+00
1.293380E+00	2.178120E+00	3.940450E+00
1.250550E+00	2.069730E+00	3.927360E+00
1.216910E+00	1.963910E+00	3.912820E+00
1.174450E+00	1.859240E+00	3.915490E+00
1.139540E+00	1.795330E+00	3.838150E+00
1.151720E+00	1.791920E+00	3.901400E+00
1.144680E+00	1.750600E+00	3.874320E+00
1.443300E+00	2.482950E+00	3.955890E+00
1.394100E+00	2.420740E+00	3.951770E+00
1.141470E+00	1.682740E+00	3.852750E+00
1.135340E+00	1.616660E+00	3.833050E+00
1.140160E+00	1.576710E+00	3.808800E+00
1.154240E+00	1.583540E+00	3.885520E+00
1.173080E+00	1.544220E+00	3.872370E+00
1.527810E+00	2.607410E+00	3.963870E+00
1.499130E+00	2.552850E+00	3.984810E+00
1.193340E+00	1.499010E+00	3.800800E+00
1.223600E+00	1.454750E+00	3.777640E+00
1.233170E+00	1.461240E+00	3.859840E+00
1.255220E+00	1.417780E+00	3.823970E+00
1.583030E+00	2.687260E+00	3.973250E+00
1.287980E+00	1.371420E+00	3.777700E+00
1.350980E+00	1.327040E+00	3.823740E+00
1.424370E+00	1.288800E+00	3.804090E+00
1.421830E+00	1.280010E+00	3.902330E+00
1.486900E+00	1.247700E+00	3.853740E+00
1.664650E+00	2.809110E+00	3.963040E+00
1.637570E+00	2.762590E+00	3.985040E+00
1.579710E+00	1.215620E+00	3.847900E+00
1.712840E+00	1.204540E+00	3.851190E+00
1.709650E+00	2.882650E+00	3.978190E+00
1.822170E+00	1.194250E+00	3.827470E+00
1.808650E+00	1.179880E+00	3.903820E+00
1.893840E+00	1.174100E+00	3.911450E+00
1.776790E+00	3.017160E+00	3.974750E+00
1.749010E+00	2.961170E+00	3.995440E+00
1.975050E+00	1.190900E+00	3.857670E+00
1.808730E+00	3.075800E+00	3.939470E+00
2.104030E+00	1.179380E+00	3.849470E+00
1.862420E+00	3.145810E+00	4.009790E+00
1.907410E+00	3.207300E+00	4.033590E+00
1.890250E+00	3.188600E+00	3.957650E+00
2.206180E+00	1.187560E+00	3.827840E+00
1.940610E+00	3.245730E+00	3.993710E+00
2.294120E+00	1.170290E+00	3.884110E+00
1.995790E+00	3.298830E+00	3.979890E+00
2.384560E+00	1.154730E+00	3.871890E+00
2.478020E+00	1.141550E+00	3.924690E+00
2.052150E+00	3.343800E+00	3.953860E+00
2.538460E+00	1.118350E+00	3.911220E+00
2.175830E+00	3.443210E+00	4.034750E+00
2.111600E+00	3.399680E+00	4.042270E+00
2.613210E+00	1.090900E+00	3.881720E+00
2.685580E+00	1.058030E+00	3.917970E+00
2.243010E+00	3.478520E+00	4.032180E+00
2.770760E+00	1.014000E+00	3.928470E+00
2.316800E+00	3.503860E+00	4.028990E+00
2.883320E+00	9.999800E-01	3.884030E+00
2.389160E+00	3.529030E+00	4.023530E+00
2.460200E+00	3.551530E+00	4.018920E+00
3.128810E+00	1.077150E+00	3.879540E+00
3.049850E+00	1.013430E+00	3.902920E+00
2.532680E+00	3.558540E+00	4.011540E+00
2.594440E+00	3.565860E+00	4.099140E+00
3.208570E+00	1.133460E+00	3.840810E+00
2.666570E+00	3.571460E+00	4.075200E+00
3.313350E+00	1.262080E+00	3.904150E+00
3.268500E+00	1.182320E+00	3.893080E+00
2.720880E+00	3.573890E+00	4.029930E+00
3.390090E+00	1.335210E+00	3.878080E+00
2.790580E+00	3.573570E+00	4.052660E+00
2.871730E+00	3.578660E+00	4.132360E+00
3.456100E+00	1.392850E+00	3.855210E+00
2.972190E+00	3.552630E+00	4.086730E+00
3.526820E+00	1.471060E+00	3.901410E+00
[truncated: 10,719 more rows]
