# Supplementary material for: A New MRI-Based Model of Heart Function with Coupled Hemodynamics and Application to Normal and Diseased Canine Left Ventricles
Source: Front Bioeng Biotechnol. 2015 Sep 23;3:140. doi: 10.3389/fbioe.2015.00140 (PMC4585083; doi:10.3389/fbioe.2015.00140)
Supplement: Supplementary file 4 [file Data_Sheet_4.ZIP › Case2_Normal_LBBB_Diastole/nodes/case2_diastole_time_0.0000.csv]

3.187724E+00	2.154747E+00	1.285780E+00
3.205098E+00	2.197129E+00	1.271053E+00
3.220163E+00	2.164071E+00	1.283621E+00
3.220708E+00	2.123813E+00	1.309044E+00
3.245965E+00	2.248829E+00	1.253515E+00
3.271248E+00	2.299708E+00	1.243363E+00
3.288443E+00	2.260560E+00	1.261805E+00
3.287163E+00	2.188474E+00	1.299474E+00
3.366050E+00	2.134139E+00	1.364868E+00
3.303175E+00	2.088316E+00	1.367288E+00
3.397399E+00	2.080724E+00	1.428990E+00
3.350612E+00	2.291311E+00	1.283788E+00
3.401586E+00	2.203301E+00	1.351066E+00
3.431630E+00	2.140444E+00	1.404467E+00
2.936853E+00	2.313798E+00	1.263401E+00
2.951763E+00	2.389336E+00	1.249950E+00
2.985646E+00	2.356714E+00	1.248066E+00
2.998795E+00	2.310992E+00	1.259793E+00
2.996749E+00	2.462976E+00	1.250077E+00
3.013576E+00	2.527802E+00	1.257587E+00
3.048625E+00	2.491905E+00	1.248017E+00
3.091249E+00	2.407275E+00	1.237183E+00
3.186218E+00	2.283437E+00	1.237604E+00
3.067793E+00	2.270493E+00	1.265958E+00
3.126013E+00	2.142672E+00	1.312182E+00
3.220702E+00	2.031989E+00	1.390978E+00
3.114236E+00	2.013441E+00	1.414142E+00
3.267667E+00	1.962097E+00	1.515785E+00
3.179569E+00	1.936455E+00	1.526709E+00
3.258493E+00	1.921317E+00	1.586559E+00
3.113751E+00	2.547572E+00	1.251744E+00
3.272828E+00	2.532907E+00	1.266034E+00
3.284102E+00	2.389865E+00	1.244707E+00
3.331447E+00	2.015327E+00	1.471366E+00
3.349735E+00	1.948204E+00	1.626883E+00
3.374955E+00	2.481040E+00	1.294849E+00
3.391274E+00	2.548904E+00	1.313882E+00
3.423749E+00	2.392778E+00	1.308838E+00
3.466009E+00	2.286846E+00	1.356697E+00
3.481552E+00	2.194584E+00	1.422883E+00
3.485516E+00	2.120548E+00	1.490219E+00
3.433352E+00	2.034215E+00	1.540179E+00
3.478999E+00	2.507870E+00	1.362957E+00
3.531301E+00	2.376762E+00	1.396636E+00
3.539891E+00	2.256773E+00	1.464465E+00
3.525661E+00	2.182949E+00	1.497350E+00
2.572502E+00	2.618541E+00	1.406847E+00
2.594463E+00	2.674665E+00	1.413487E+00
2.627976E+00	2.628315E+00	1.386001E+00
2.713333E+00	2.580416E+00	1.355199E+00
2.585531E+00	2.552079E+00	1.401289E+00
2.765284E+00	2.444841E+00	1.324786E+00
2.624568E+00	2.431424E+00	1.387701E+00
2.838948E+00	2.307790E+00	1.300227E+00
2.674780E+00	2.300424E+00	1.388026E+00
2.829209E+00	2.158141E+00	1.387149E+00
2.722977E+00	2.167763E+00	1.439994E+00
2.879811E+00	2.085496E+00	1.403548E+00
2.781900E+00	2.041946E+00	1.488413E+00
2.882278E+00	2.003629E+00	1.481354E+00
2.695346E+00	2.702951E+00	1.392931E+00
2.867068E+00	2.710828E+00	1.331033E+00
2.852154E+00	2.574804E+00	1.292531E+00
2.912847E+00	2.479581E+00	1.266236E+00
2.951517E+00	2.201739E+00	1.323773E+00
2.988720E+00	2.043453E+00	1.417235E+00
3.050766E+00	1.943364E+00	1.530852E+00
2.944170E+00	1.952185E+00	1.541431E+00
3.100626E+00	1.864448E+00	1.646027E+00
2.975716E+00	1.874205E+00	1.654874E+00
3.136216E+00	1.810185E+00	1.746331E+00
3.021230E+00	1.788406E+00	1.797223E+00
3.112911E+00	1.765388E+00	1.858419E+00
3.023392E+00	2.629229E+00	1.284846E+00
3.061102E+00	2.768947E+00	1.360920E+00
3.239714E+00	1.871213E+00	1.689235E+00
3.209567E+00	1.799112E+00	1.839518E+00
3.170325E+00	2.727370E+00	1.324476E+00
3.219495E+00	2.809584E+00	1.392129E+00
3.222107E+00	2.647881E+00	1.283094E+00
3.341439E+00	1.895711E+00	1.739364E+00
3.340364E+00	1.856968E+00	1.866612E+00
3.305112E+00	2.741631E+00	1.366091E+00
3.355571E+00	2.821418E+00	1.458347E+00
3.409622E+00	2.639282E+00	1.354988E+00
3.507371E+00	2.077556E+00	1.599125E+00
3.477014E+00	2.010039E+00	1.695096E+00
3.416440E+00	1.931619E+00	1.782989E+00
3.438107E+00	2.754832E+00	1.443292E+00
3.463974E+00	2.814150E+00	1.519678E+00
3.521356E+00	2.699730E+00	1.461402E+00
3.558553E+00	2.602644E+00	1.454652E+00
3.589893E+00	2.469786E+00	1.476476E+00
3.606053E+00	2.331901E+00	1.534513E+00
3.567520E+00	2.178238E+00	1.624756E+00
3.621562E+00	2.279122E+00	1.637898E+00
3.533212E+00	2.075716E+00	1.683602E+00
3.526123E+00	2.763488E+00	1.521403E+00
3.616518E+00	2.691913E+00	1.577110E+00
3.645872E+00	2.552583E+00	1.579130E+00
3.652030E+00	2.426946E+00	1.600725E+00
3.647168E+00	2.337702E+00	1.641525E+00
2.230420E+00	2.635413E+00	1.639572E+00
2.260768E+00	2.709121E+00	1.639877E+00
2.286086E+00	2.645221E+00	1.598274E+00
2.340817E+00	2.573167E+00	1.559978E+00
2.239985E+00	2.560178E+00	1.636645E+00
2.391587E+00	2.438254E+00	1.535466E+00
2.276987E+00	2.433489E+00	1.623747E+00
2.431028E+00	2.298430E+00	1.532530E+00
2.320658E+00	2.301821E+00	1.613916E+00
2.479467E+00	2.166169E+00	1.576801E+00
2.372936E+00	2.171371E+00	1.652234E+00
2.527607E+00	2.048363E+00	1.612783E+00
2.420177E+00	2.048250E+00	1.685391E+00
2.586732E+00	1.969325E+00	1.667484E+00
2.482855E+00	1.930363E+00	1.774324E+00
2.600079E+00	1.884355E+00	1.782180E+00
2.320277E+00	2.799976E+00	1.635290E+00
2.370832E+00	2.891000E+00	1.655148E+00
2.385253E+00	2.828897E+00	1.605301E+00
2.390090E+00	2.733054E+00	1.560245E+00
2.494189E+00	2.607902E+00	1.459586E+00
2.507366E+00	2.434063E+00	1.452788E+00
2.544471E+00	2.296548E+00	1.452866E+00
2.593599E+00	2.166358E+00	1.503758E+00
2.645466E+00	2.051114E+00	1.550361E+00
2.699264E+00	1.944080E+00	1.658019E+00
2.750856E+00	1.892041E+00	1.711107E+00
2.696981E+00	1.855646E+00	1.787815E+00
2.768998E+00	1.848064E+00	1.765184E+00
2.462869E+00	2.860834E+00	1.580525E+00
2.469063E+00	2.931561E+00	1.625446E+00
2.600362E+00	2.799968E+00	1.476925E+00
2.837148E+00	1.907986E+00	1.643958E+00
2.909704E+00	1.812657E+00	1.762088E+00
2.823987E+00	1.814646E+00	1.786377E+00
2.939666E+00	1.768909E+00	1.839978E+00
2.872614E+00	1.751006E+00	1.893616E+00
2.958246E+00	1.738638E+00	1.914511E+00
2.564101E+00	2.937833E+00	1.582856E+00
2.732898E+00	2.941543E+00	1.541100E+00
2.738369E+00	2.867041E+00	1.475938E+00
2.783631E+00	2.811109E+00	1.419979E+00
3.163194E+00	1.745618E+00	1.965756E+00
3.041510E+00	1.713151E+00	2.005786E+00
3.135122E+00	1.704586E+00	2.088095E+00
2.837452E+00	2.906543E+00	1.471091E+00
2.849339E+00	2.969484E+00	1.528583E+00
2.962862E+00	2.857618E+00	1.421794E+00
3.270041E+00	1.786620E+00	1.972292E+00
3.225195E+00	1.737137E+00	2.086331E+00
2.952126E+00	2.964087E+00	1.522231E+00
3.137721E+00	2.942789E+00	1.521253E+00
3.133904E+00	2.859148E+00	1.429542E+00
3.342223E+00	1.818829E+00	1.986334E+00
3.333718E+00	1.788024E+00	2.110190E+00
3.268395E+00	2.890777E+00	1.492392E+00
3.256205E+00	2.947922E+00	1.560493E+00
3.488663E+00	1.979127E+00	1.842214E+00
3.457228E+00	1.926520E+00	1.942876E+00
3.403241E+00	1.856495E+00	2.021473E+00
3.336958E+00	2.935112E+00	1.595040E+00
3.413446E+00	2.875771E+00	1.562462E+00
3.639355E+00	2.275743E+00	1.751186E+00
3.600332E+00	2.169127E+00	1.825568E+00
3.546345E+00	2.058294E+00	1.830561E+00
3.510804E+00	1.984350E+00	1.932198E+00
3.547880E+00	2.817895E+00	1.621351E+00
3.657685E+00	2.742417E+00	1.712811E+00
3.679481E+00	2.681798E+00	1.680953E+00
3.695456E+00	2.609514E+00	1.691416E+00
3.692451E+00	2.484380E+00	1.726433E+00
3.717477E+00	2.555992E+00	1.790843E+00
3.673574E+00	2.378021E+00	1.714824E+00
3.709405E+00	2.660172E+00	1.769196E+00
3.721526E+00	2.604203E+00	1.783873E+00
2.046810E+00	2.683140E+00	1.822216E+00
2.082192E+00	2.761161E+00	1.824680E+00
2.101929E+00	2.696052E+00	1.774144E+00
2.159244E+00	2.618843E+00	1.706823E+00
2.049924E+00	2.606237E+00	1.807213E+00
2.174714E+00	2.443282E+00	1.713547E+00
2.077518E+00	2.466016E+00	1.802733E+00
2.215831E+00	2.305327E+00	1.703164E+00
2.098920E+00	2.293080E+00	1.815601E+00
2.272926E+00	2.182396E+00	1.728488E+00
2.186128E+00	2.194520E+00	1.799709E+00
2.318161E+00	2.060688E+00	1.754387E+00
2.220340E+00	2.080207E+00	1.830774E+00
2.374991E+00	1.957260E+00	1.806789E+00
2.276576E+00	1.967927E+00	1.868857E+00
2.411512E+00	1.896289E+00	1.854451E+00
2.351930E+00	1.862044E+00	1.930999E+00
2.436347E+00	1.845890E+00	1.902773E+00
2.141796E+00	2.857895E+00	1.818331E+00
2.192326E+00	2.954710E+00	1.845653E+00
2.205975E+00	2.895861E+00	1.784115E+00
2.210165E+00	2.802372E+00	1.730187E+00
2.625613E+00	1.795486E+00	1.898700E+00
2.518581E+00	1.815477E+00	1.905502E+00
2.649721E+00	1.743170E+00	1.980228E+00
2.565285E+00	1.714400E+00	2.050393E+00
2.672978E+00	1.692632E+00	2.074496E+00
2.294780E+00	2.942017E+00	1.749556E+00
2.345369E+00	3.047916E+00	1.823518E+00
2.740877E+00	1.762957E+00	1.916571E+00
2.825425E+00	1.687670E+00	2.050787E+00
2.749287E+00	1.675766E+00	2.093067E+00
2.875347E+00	1.641546E+00	2.147376E+00
2.797537E+00	1.609761E+00	2.214246E+00
2.882079E+00	1.598557E+00	2.242147E+00
2.474836E+00	3.007404E+00	1.694801E+00
2.502779E+00	3.118273E+00	1.814680E+00
2.920884E+00	1.691597E+00	2.035844E+00
2.960523E+00	1.637821E+00	2.183882E+00
2.604170E+00	3.094639E+00	1.735950E+00
2.650029E+00	3.161447E+00	1.823752E+00
2.663062E+00	3.030751E+00	1.648369E+00
3.185269E+00	1.694672E+00	2.197522E+00
3.078950E+00	1.658610E+00	2.208503E+00
3.165597E+00	1.659895E+00	2.309269E+00
2.744697E+00	3.118965E+00	1.740601E+00
2.770085E+00	3.179837E+00	1.829928E+00
2.866928E+00	3.052450E+00	1.620049E+00
3.273223E+00	1.732505E+00	2.195690E+00
3.254093E+00	1.700823E+00	2.304395E+00
2.819782E+00	3.210328E+00	1.868552E+00
2.828314E+00	3.241545E+00	1.927034E+00
2.865496E+00	3.218206E+00	1.878164E+00
2.894473E+00	3.172020E+00	1.800485E+00
3.008608E+00	3.105415E+00	1.723149E+00
3.070038E+00	3.032402E+00	1.631185E+00
3.325639E+00	1.756669E+00	2.205763E+00
3.316845E+00	1.739549E+00	2.269622E+00
2.906739E+00	3.235100E+00	1.927408E+00
3.003834E+00	3.198127E+00	1.897596E+00
3.042558E+00	3.151397E+00	1.817797E+00
3.156795E+00	3.104947E+00	1.759384E+00
3.267688E+00	3.009279E+00	1.655452E+00
3.468014E+00	1.904101E+00	2.084306E+00
3.433449E+00	1.852749E+00	2.185406E+00
3.368870E+00	1.780927E+00	2.250551E+00
3.126744E+00	3.174475E+00	1.896711E+00
3.235083E+00	3.132501E+00	1.871159E+00
3.281461E+00	3.079177E+00	1.793040E+00
3.384977E+00	3.031373E+00	1.799621E+00
3.463368E+00	2.938177E+00	1.706158E+00
3.631918E+00	2.229483E+00	1.936249E+00
3.592923E+00	2.117379E+00	2.015072E+00
3.625741E+00	2.199597E+00	2.069761E+00
3.522609E+00	1.981378E+00	2.077354E+00
3.488665E+00	1.911581E+00	2.175403E+00
3.341064E+00	3.098265E+00	1.908489E+00
3.443060E+00	3.047590E+00	1.909720E+00
3.484068E+00	2.994457E+00	1.839548E+00
3.556087E+00	2.939363E+00	1.842604E+00
3.618761E+00	2.843521E+00	1.801758E+00
3.712533E+00	2.491645E+00	1.869515E+00
3.685096E+00	2.362564E+00	1.926047E+00
3.709241E+00	2.459594E+00	1.963327E+00
3.647850E+00	2.259340E+00	2.033080E+00
3.544003E+00	2.997322E+00	1.957244E+00
3.632754E+00	2.897993E+00	1.942876E+00
3.687605E+00	2.808531E+00	1.954101E+00
3.709728E+00	2.716718E+00	1.896315E+00
3.729107E+00	2.578639E+00	1.909985E+00
3.718873E+00	2.507251E+00	1.933931E+00
1.893457E+00	2.735860E+00	2.014542E+00
1.936323E+00	2.834977E+00	2.020442E+00
1.943488E+00	2.747654E+00	1.966524E+00
1.982867E+00	2.665099E+00	1.890400E+00
1.884835E+00	2.653817E+00	1.989511E+00
1.987584E+00	2.491180E+00	1.889911E+00
1.900883E+00	2.516905E+00	1.974712E+00
2.011649E+00	2.352505E+00	1.877068E+00
1.916123E+00	2.339649E+00	1.975181E+00
2.031296E+00	2.277985E+00	1.885113E+00
1.986057E+00	2.270445E+00	1.932428E+00
2.032491E+00	2.202677E+00	1.931600E+00
2.107293E+00	1.960985E+00	2.003770E+00
2.083162E+00	2.014301E+00	1.982537E+00
2.165622E+00	1.986376E+00	1.938116E+00
2.241508E+00	1.878557E+00	1.986162E+00
2.143009E+00	1.895949E+00	2.035616E+00
2.301646E+00	1.773020E+00	2.051347E+00
2.201058E+00	1.789135E+00	2.091267E+00
2.339134E+00	1.710669E+00	2.109482E+00
2.267805E+00	1.677878E+00	2.180562E+00
2.368061E+00	1.653636E+00	2.186458E+00
2.044262E+00	2.848371E+00	1.909374E+00
2.023461E+00	2.933863E+00	1.986477E+00
2.113518E+00	2.117809E+00	1.905360E+00
2.421130E+00	1.739526E+00	2.045842E+00
2.493278E+00	1.678267E+00	2.126346E+00
2.449898E+00	1.628392E+00	2.214501E+00
2.537236E+00	1.626307E+00	2.208184E+00
2.062325E+00	2.995984E+00	2.003604E+00
2.135036E+00	3.071500E+00	2.020034E+00
2.111285E+00	2.982785E+00	1.943148E+00
2.709138E+00	1.621250E+00	2.200357E+00
2.624358E+00	1.626060E+00	2.200860E+00
2.736394E+00	1.576650E+00	2.271549E+00
2.679758E+00	1.544648E+00	2.332127E+00
2.769423E+00	1.539716E+00	2.343171E+00
2.236475E+00	3.064380E+00	1.924531E+00
2.262680E+00	3.140985E+00	2.000377E+00
2.938406E+00	1.578534E+00	2.313605E+00
2.857939E+00	1.547460E+00	2.350891E+00
2.940278E+00	1.540780E+00	2.411348E+00
2.333694E+00	3.195662E+00	2.026716E+00
2.394596E+00	3.255309E+00	2.088290E+00
2.401323E+00	3.213719E+00	2.012916E+00
2.389347E+00	3.158496E+00	1.936735E+00
3.009941E+00	1.606622E+00	2.295351E+00
2.998779E+00	1.570194E+00	2.382718E+00
2.486116E+00	3.238201E+00	2.004900E+00
2.540817E+00	3.299667E+00	2.095870E+00
2.561666E+00	3.202940E+00	1.911945E+00
3.091679E+00	1.609131E+00	2.382028E+00
2.630100E+00	3.269030E+00	2.013593E+00
2.663888E+00	3.312076E+00	2.103818E+00
2.726325E+00	3.225989E+00	1.921160E+00
3.234242E+00	1.653915E+00	2.451906E+00
2.716105E+00	3.330662E+00	2.145774E+00
2.719735E+00	3.350319E+00	2.199238E+00
2.761357E+00	3.333410E+00	2.153442E+00
2.808151E+00	3.294095E+00	2.057912E+00
3.353120E+00	1.741768E+00	2.391006E+00
2.793837E+00	3.341916E+00	2.193863E+00
2.881269E+00	3.320958E+00	2.162654E+00
2.927827E+00	3.294837E+00	2.106122E+00
3.030624E+00	3.245612E+00	2.036365E+00
3.429463E+00	1.814249E+00	2.336391E+00
3.424495E+00	1.784265E+00	2.419102E+00
2.986133E+00	3.296866E+00	2.174701E+00
3.095318E+00	3.265232E+00	2.147953E+00
3.147786E+00	3.238109E+00	2.084720E+00
3.244088E+00	3.183527E+00	2.019741E+00
3.613992E+00	2.145446E+00	2.164192E+00
3.577986E+00	2.045741E+00	2.235616E+00
3.506006E+00	1.913271E+00	2.322567E+00
3.573561E+00	1.996860E+00	2.378360E+00
3.463029E+00	1.824188E+00	2.428487E+00
3.197052E+00	3.239268E+00	2.155326E+00
3.295470E+00	3.197458E+00	2.145767E+00
3.344755E+00	3.162523E+00	2.098778E+00
3.436217E+00	3.100692E+00	2.052606E+00
3.704206E+00	2.434382E+00	2.111838E+00
3.718471E+00	2.500928E+00	1.999218E+00
3.726169E+00	2.526136E+00	2.088037E+00
3.681959E+00	2.350049E+00	2.118800E+00
3.652615E+00	2.246170E+00	2.203876E+00
3.620326E+00	2.116451E+00	2.305004E+00
3.599902E+00	2.049829E+00	2.352329E+00
3.390704E+00	3.161619E+00	2.176418E+00
3.480205E+00	3.113688E+00	2.177878E+00
3.514565E+00	3.077724E+00	2.138513E+00
3.563143E+00	3.026253E+00	2.104833E+00
3.641201E+00	2.935889E+00	2.072046E+00
3.699358E+00	2.837368E+00	2.071371E+00
3.735972E+00	2.734069E+00	2.085919E+00
3.747694E+00	2.620800E+00	2.127723E+00
3.758347E+00	2.676610E+00	2.175570E+00
3.564226E+00	3.059369E+00	2.232721E+00
3.650173E+00	2.964870E+00	2.209501E+00
3.710858E+00	2.866577E+00	2.199069E+00
3.742465E+00	2.773191E+00	2.198428E+00
3.759130E+00	2.708025E+00	2.208281E+00
1.759935E+00	2.767198E+00	2.195338E+00
1.798772E+00	2.858452E+00	2.198828E+00
1.796822E+00	2.778069E+00	2.152268E+00
1.830264E+00	2.707683E+00	2.078677E+00
1.748192E+00	2.689934E+00	2.169709E+00
1.821046E+00	2.546657E+00	2.053976E+00
1.749246E+00	2.568702E+00	2.133801E+00
1.837043E+00	2.398134E+00	2.050423E+00
1.766884E+00	2.425467E+00	2.124725E+00
1.846873E+00	2.307703E+00	2.050306E+00
1.782550E+00	2.281144E+00	2.120852E+00
1.866214E+00	2.229327E+00	2.069761E+00
1.931820E+00	2.034260E+00	2.108234E+00
1.935695E+00	2.078409E+00	2.084803E+00
1.957897E+00	2.046175E+00	2.080590E+00
1.959639E+00	2.001554E+00	2.098182E+00
2.036278E+00	1.787705E+00	2.182807E+00
2.020113E+00	1.845502E+00	2.156158E+00
2.095817E+00	1.812175E+00	2.131739E+00
2.160406E+00	1.707599E+00	2.185508E+00
2.068270E+00	1.719176E+00	2.218125E+00
2.203390E+00	1.646175E+00	2.237608E+00
2.140260E+00	1.610745E+00	2.303828E+00
2.241872E+00	1.587481E+00	2.307691E+00
1.868023E+00	2.856988E+00	2.112978E+00
1.890299E+00	2.949809E+00	2.159604E+00
1.948988E+00	2.187672E+00	2.018661E+00
2.007075E+00	2.071096E+00	2.021239E+00
2.043758E+00	1.939572E+00	2.069393E+00
2.395393E+00	1.598366E+00	2.264026E+00
2.336490E+00	1.564154E+00	2.325571E+00
2.427729E+00	1.545657E+00	2.343406E+00
1.951873E+00	3.023262E+00	2.168674E+00
2.009510E+00	3.108214E+00	2.208102E+00
2.007268E+00	3.056659E+00	2.141991E+00
1.990273E+00	2.984849E+00	2.076567E+00
2.586525E+00	1.553214E+00	2.317993E+00
2.506193E+00	1.550682E+00	2.328471E+00
2.621569E+00	1.507572E+00	2.389728E+00
2.567817E+00	1.475248E+00	2.446496E+00
2.662458E+00	1.470764E+00	2.460696E+00
2.079199E+00	3.102516E+00	2.119743E+00
2.116783E+00	3.175297E+00	2.182230E+00
2.813657E+00	1.500528E+00	2.429358E+00
2.751425E+00	1.479669E+00	2.460358E+00
2.815135E+00	1.469439E+00	2.496503E+00
2.182793E+00	3.228762E+00	2.200853E+00
2.239328E+00	3.288964E+00	2.257692E+00
2.241465E+00	3.250152E+00	2.183843E+00
2.227486E+00	3.194268E+00	2.107673E+00
2.888696E+00	1.494425E+00	2.490261E+00
2.317155E+00	3.280416E+00	2.181207E+00
2.347862E+00	3.331800E+00	2.259800E+00
3.026647E+00	1.539522E+00	2.503831E+00
2.412039E+00	3.364245E+00	2.295404E+00
2.467188E+00	3.396490E+00	2.357682E+00
2.471831E+00	3.372369E+00	2.286407E+00
2.456838E+00	3.334010E+00	2.208001E+00
3.158250E+00	1.587717E+00	2.522554E+00
3.121746E+00	1.543131E+00	2.589392E+00
3.191311E+00	1.564705E+00	2.613076E+00
2.549942E+00	3.379886E+00	2.282845E+00
2.594145E+00	3.410296E+00	2.373826E+00
2.619893E+00	3.347590E+00	2.189743E+00
3.226233E+00	1.614147E+00	2.534169E+00
3.228000E+00	1.594409E+00	2.585349E+00
2.700587E+00	3.376593E+00	2.291863E+00
2.680295E+00	3.406332E+00	2.386954E+00
3.352516E+00	1.695174E+00	2.563864E+00
3.276714E+00	1.629705E+00	2.578188E+00
2.768709E+00	3.393306E+00	2.390819E+00
2.887192E+00	3.375107E+00	2.406348E+00
2.882908E+00	3.348868E+00	2.282076E+00
3.427223E+00	1.773261E+00	2.500457E+00
2.972114E+00	3.343150E+00	2.365570E+00
2.961004E+00	3.358640E+00	2.422149E+00
3.090326E+00	3.293593E+00	2.284266E+00
3.555616E+00	1.940905E+00	2.475597E+00
3.502345E+00	1.851577E+00	2.535070E+00
3.549876E+00	1.904327E+00	2.550328E+00
3.038338E+00	3.332208E+00	2.411642E+00
3.135025E+00	3.300215E+00	2.385120E+00
3.188057E+00	3.275665E+00	2.336050E+00
3.286874E+00	3.227571E+00	2.282316E+00
3.725805E+00	2.493603E+00	2.295216E+00
3.701856E+00	2.414038E+00	2.291957E+00
3.686269E+00	2.349824E+00	2.251374E+00
3.675387E+00	2.276318E+00	2.379473E+00
3.662109E+00	2.226811E+00	2.361648E+00
3.650110E+00	2.161696E+00	2.400676E+00
3.612403E+00	2.042093E+00	2.488020E+00
3.652666E+00	2.118497E+00	2.491426E+00
3.574124E+00	1.944897E+00	2.559311E+00
3.225736E+00	3.270588E+00	2.400020E+00
3.322541E+00	3.233163E+00	2.393853E+00
3.377865E+00	3.204792E+00	2.350580E+00
3.470088E+00	3.150079E+00	2.309290E+00
3.767077E+00	2.652340E+00	2.290015E+00
3.754559E+00	2.577401E+00	2.328569E+00
3.671541E+00	2.210955E+00	2.461409E+00
3.666466E+00	2.156913E+00	2.500053E+00
3.409840E+00	3.200162E+00	2.425343E+00
3.514224E+00	3.147767E+00	2.455131E+00
3.546382E+00	3.117512E+00	2.392895E+00
3.586107E+00	3.072020E+00	2.363212E+00
3.659255E+00	2.988658E+00	2.347286E+00
3.722981E+00	2.889590E+00	2.344359E+00
3.713995E+00	2.932958E+00	2.421163E+00
3.752586E+00	2.784265E+00	2.332335E+00
3.764632E+00	2.716232E+00	2.299864E+00
3.596868E+00	3.084653E+00	2.471228E+00
3.657914E+00	3.012715E+00	2.451768E+00
3.692613E+00	2.968408E+00	2.434796E+00
1.658284E+00	2.700367E+00	2.324913E+00
1.687106E+00	2.786129E+00	2.341391E+00
1.712770E+00	2.734128E+00	2.257503E+00
1.686083E+00	2.584913E+00	2.220474E+00
1.637140E+00	2.612064E+00	2.304275E+00
1.701506E+00	2.450016E+00	2.201318E+00
1.628629E+00	2.451868E+00	2.299100E+00
1.715622E+00	2.332133E+00	2.178460E+00
1.663989E+00	2.351729E+00	2.238657E+00
1.727021E+00	2.260496E+00	2.182188E+00
1.681015E+00	2.259266E+00	2.230286E+00
1.734420E+00	2.188547E+00	2.206065E+00
1.988010E+00	1.605844E+00	2.361274E+00
1.960722E+00	1.656242E+00	2.328751E+00
2.031641E+00	1.639467E+00	2.312049E+00
2.079877E+00	1.577830E+00	2.356743E+00
2.024249E+00	1.542673E+00	2.414591E+00
2.117491E+00	1.519290E+00	2.418220E+00
1.717115E+00	2.868570E+00	2.348799E+00
1.768356E+00	2.948496E+00	2.352341E+00
1.752336E+00	2.872390E+00	2.289404E+00
1.890630E+00	2.127919E+00	2.101548E+00
1.816676E+00	2.144831E+00	2.153357E+00
1.875993E+00	2.011895E+00	2.157314E+00
1.958367E+00	1.908980E+00	2.157597E+00
1.890116E+00	1.880126E+00	2.222950E+00
1.966118E+00	1.767634E+00	2.243855E+00
2.276102E+00	1.529457E+00	2.378168E+00
2.214769E+00	1.496589E+00	2.435803E+00
2.308922E+00	1.474118E+00	2.457749E+00
1.841695E+00	3.042058E+00	2.359436E+00
1.902472E+00	3.130843E+00	2.397696E+00
1.893910E+00	3.081306E+00	2.331084E+00
1.869365E+00	3.006376E+00	2.259871E+00
2.481894E+00	1.481239E+00	2.438373E+00
2.404977E+00	1.454386E+00	2.489975E+00
2.518068E+00	1.445688E+00	2.495152E+00
2.486296E+00	1.428209E+00	2.529796E+00
2.549098E+00	1.409850E+00	2.563526E+00
1.960907E+00	3.130637E+00	2.308185E+00
1.999762E+00	3.201398E+00	2.369078E+00
2.719584E+00	1.432103E+00	2.544257E+00
2.648317E+00	1.409894E+00	2.575676E+00
2.725927E+00	1.399445E+00	2.610301E+00
2.062468E+00	3.253922E+00	2.387414E+00
2.118307E+00	3.312545E+00	2.440467E+00
2.114959E+00	3.276091E+00	2.366608E+00
2.094328E+00	3.224745E+00	2.288798E+00
2.817613E+00	1.427637E+00	2.598708E+00
2.183440E+00	3.307957E+00	2.355111E+00
2.217294E+00	3.358748E+00	2.428616E+00
2.970343E+00	1.466631E+00	2.621330E+00
2.920274E+00	1.413248E+00	2.690854E+00
2.998505E+00	1.431246E+00	2.717793E+00
2.275038E+00	3.397177E+00	2.453295E+00
2.327218E+00	3.434565E+00	2.514167E+00
2.329240E+00	3.409196E+00	2.440991E+00
2.318378E+00	3.368559E+00	2.364981E+00
3.070459E+00	1.507002E+00	2.621750E+00
3.070722E+00	1.470542E+00	2.702883E+00
2.402035E+00	3.420187E+00	2.444291E+00
2.452637E+00	3.453487E+00	2.538134E+00
3.164655E+00	1.522263E+00	2.687789E+00
2.522748E+00	3.433663E+00	2.454783E+00
2.574630E+00	3.457311E+00	2.557864E+00
3.271969E+00	1.585849E+00	2.679164E+00
2.663630E+00	3.428866E+00	2.476697E+00
2.656045E+00	3.451141E+00	2.571569E+00
3.331859E+00	1.637929E+00	2.649165E+00
3.341300E+00	1.621783E+00	2.704841E+00
2.734731E+00	3.436732E+00	2.573610E+00
2.847293E+00	3.414729E+00	2.572788E+00
2.805011E+00	3.407265E+00	2.486031E+00
3.444920E+00	1.752643E+00	2.636879E+00
3.390101E+00	1.668493E+00	2.710517E+00
2.946028E+00	3.374822E+00	2.495760E+00
2.924814E+00	3.397300E+00	2.578875E+00
3.549768E+00	1.889942E+00	2.625416E+00
3.509172E+00	1.814964E+00	2.696690E+00
3.009300E+00	3.371601E+00	2.580842E+00
3.095542E+00	3.345952E+00	2.578226E+00
3.116944E+00	3.321750E+00	2.490823E+00
3.709060E+00	2.422892E+00	2.381608E+00
3.700196E+00	2.355315E+00	2.423186E+00
3.657864E+00	2.103382E+00	2.590176E+00
3.627535E+00	2.023058E+00	2.650590E+00
3.589651E+00	1.956396E+00	2.646889E+00
3.180643E+00	3.315719E+00	2.580444E+00
3.267955E+00	3.284817E+00	2.590685E+00
3.292792E+00	3.258831E+00	2.506850E+00
3.769476E+00	2.601800E+00	2.421667E+00
3.755213E+00	2.525966E+00	2.491430E+00
3.728367E+00	2.422111E+00	2.504978E+00
3.718085E+00	2.330370E+00	2.580462E+00
3.691092E+00	2.251041E+00	2.554922E+00
3.677114E+00	2.175439E+00	2.565006E+00
3.349247E+00	3.251853E+00	2.611390E+00
3.442495E+00	3.213794E+00	2.647342E+00
3.447730E+00	3.197160E+00	2.552410E+00
3.747717E+00	2.876157E+00	2.464597E+00
3.767785E+00	2.791888E+00	2.476881E+00
3.779104E+00	2.673788E+00	2.471389E+00
3.785595E+00	2.725837E+00	2.573176E+00
3.776169E+00	2.587445E+00	2.517345E+00
3.500010E+00	3.181332E+00	2.635715E+00
3.580981E+00	3.120409E+00	2.616851E+00
3.668503E+00	3.022093E+00	2.576485E+00
3.726376E+00	2.928738E+00	2.535481E+00
3.771471E+00	2.824127E+00	2.569387E+00
3.782215E+00	2.769418E+00	2.576940E+00
1.569584E+00	2.652553E+00	2.466350E+00
1.603078E+00	2.740742E+00	2.484701E+00
1.616642E+00	2.677845E+00	2.394932E+00
1.587311E+00	2.532962E+00	2.370381E+00
1.550863E+00	2.570832E+00	2.447043E+00
1.581174E+00	2.445771E+00	2.368941E+00
1.547925E+00	2.452652E+00	2.426716E+00
1.563684E+00	2.359814E+00	2.374801E+00
1.869495E+00	1.523654E+00	2.496362E+00
1.840871E+00	1.612865E+00	2.428061E+00
1.934704E+00	1.581363E+00	2.410614E+00
1.970364E+00	1.523864E+00	2.451585E+00
1.935560E+00	1.504022E+00	2.490379E+00
1.990529E+00	1.473083E+00	2.510818E+00
1.659096E+00	2.912642E+00	2.531002E+00
1.703510E+00	2.977809E+00	2.542083E+00
1.686893E+00	2.925585E+00	2.489261E+00
1.680798E+00	2.856508E+00	2.419424E+00
1.635100E+00	2.852073E+00	2.509084E+00
1.613073E+00	2.292597E+00	2.298667E+00
1.650160E+00	2.152920E+00	2.296584E+00
1.744166E+00	2.047846E+00	2.243619E+00
1.656888E+00	2.023402E+00	2.323692E+00
1.802250E+00	1.913084E+00	2.262631E+00
1.707015E+00	1.927650E+00	2.324051E+00
1.851965E+00	1.795996E+00	2.297636E+00
1.761303E+00	1.818471E+00	2.345378E+00
1.891252E+00	1.686670E+00	2.343984E+00
1.804183E+00	1.711723E+00	2.379383E+00
2.153556E+00	1.464383E+00	2.484930E+00
2.088204E+00	1.438881E+00	2.538578E+00
2.190677E+00	1.414898E+00	2.562482E+00
1.762930E+00	3.060987E+00	2.546834E+00
1.816281E+00	3.141860E+00	2.581487E+00
1.804016E+00	3.100024E+00	2.517908E+00
1.777935E+00	3.025350E+00	2.457182E+00
2.346021E+00	1.423290E+00	2.541095E+00
2.289269E+00	1.396728E+00	2.592057E+00
2.386687E+00	1.377790E+00	2.624302E+00
1.862402E+00	3.149829E+00	2.493597E+00
1.902622E+00	3.213265E+00	2.554807E+00
2.491821E+00	1.361792E+00	2.653992E+00
2.597274E+00	1.357903E+00	2.662479E+00
2.563326E+00	1.326588E+00	2.712714E+00
2.620474E+00	1.316261E+00	2.741397E+00
1.968491E+00	3.273704E+00	2.584577E+00
2.027543E+00	3.320289E+00	2.595941E+00
2.013826E+00	3.294181E+00	2.548505E+00
1.987032E+00	3.245087E+00	2.476197E+00
2.724929E+00	1.352353E+00	2.711582E+00
2.071154E+00	3.327976E+00	2.536994E+00
2.091268E+00	3.373082E+00	2.628347E+00
2.854942E+00	1.372857E+00	2.730087E+00
2.822183E+00	1.333676E+00	2.791706E+00
2.893836E+00	1.347481E+00	2.807807E+00
2.175406E+00	3.424192E+00	2.640446E+00
2.234256E+00	3.453924E+00	2.654250E+00
2.217439E+00	3.434513E+00	2.604178E+00
2.194313E+00	3.395208E+00	2.536100E+00
2.963683E+00	1.387290E+00	2.782578E+00
2.275840E+00	3.450847E+00	2.601352E+00
2.315586E+00	3.485734E+00	2.712164E+00
3.068857E+00	1.429520E+00	2.790293E+00
2.385569E+00	3.470989E+00	2.619462E+00
2.440960E+00	3.496388E+00	2.716511E+00
3.150348E+00	1.474634E+00	2.777451E+00
2.511208E+00	3.479501E+00	2.647338E+00
2.509921E+00	3.497577E+00	2.721904E+00
3.262383E+00	1.521791E+00	2.822242E+00
2.565008E+00	3.492450E+00	2.721978E+00
2.663021E+00	3.466257E+00	2.669019E+00
3.345623E+00	1.605753E+00	2.776009E+00
2.802701E+00	3.448734E+00	2.720415E+00
2.787931E+00	3.438287E+00	2.641253E+00
3.464245E+00	1.731186E+00	2.775455E+00
3.419023E+00	1.653563E+00	2.837316E+00
2.906643E+00	3.413445E+00	2.656356E+00
2.880386E+00	3.435608E+00	2.735005E+00
3.557936E+00	1.882382E+00	2.745872E+00
3.520216E+00	1.798905E+00	2.826866E+00
2.961237E+00	3.414232E+00	2.741043E+00
3.042773E+00	3.390366E+00	2.742058E+00
3.069072E+00	3.365493E+00	2.661844E+00
3.654246E+00	2.052871E+00	2.722989E+00
3.612448E+00	1.968308E+00	2.784467E+00
3.649985E+00	2.022916E+00	2.795154E+00
3.124601E+00	3.359642E+00	2.741957E+00
3.206374E+00	3.331120E+00	2.746406E+00
3.233644E+00	3.307576E+00	2.672904E+00
3.758515E+00	2.455839E+00	2.640922E+00
3.748554E+00	2.359676E+00	2.687272E+00
3.769826E+00	2.413340E+00	2.736384E+00
3.719143E+00	2.253300E+00	2.714241E+00
3.685886E+00	2.144505E+00	2.711020E+00
3.669346E+00	2.063856E+00	2.790242E+00
3.283838E+00	3.300174E+00	2.764943E+00
3.374990E+00	3.263559E+00	2.794911E+00
3.379930E+00	3.249692E+00	2.712480E+00
3.796353E+00	2.660783E+00	2.641989E+00
3.787486E+00	2.551224E+00	2.675082E+00
3.804614E+00	2.618848E+00	2.709970E+00
3.775497E+00	2.461433E+00	2.724142E+00
3.430912E+00	3.235008E+00	2.779476E+00
3.507927E+00	3.188580E+00	2.746706E+00
3.618563E+00	3.121508E+00	2.749603E+00
3.647649E+00	3.088492E+00	2.703503E+00
3.686096E+00	3.037463E+00	2.698904E+00
3.739378E+00	2.941255E+00	2.706213E+00
3.733623E+00	2.991709E+00	2.775076E+00
3.778039E+00	2.836020E+00	2.692558E+00
3.792170E+00	2.734417E+00	2.682108E+00
3.805591E+00	2.656795E+00	2.730059E+00
3.685327E+00	3.067386E+00	2.772560E+00
3.716560E+00	3.029000E+00	2.777147E+00
1.457027E+00	2.134238E+00	2.501698E+00
1.469224E+00	2.199484E+00	2.488875E+00
1.487097E+00	2.137488E+00	2.465089E+00
1.511011E+00	2.063479E+00	2.443606E+00
1.455879E+00	2.063222E+00	2.502352E+00
1.543478E+00	1.973392E+00	2.433501E+00
1.474103E+00	1.932842E+00	2.509085E+00
1.552541E+00	1.871171E+00	2.467415E+00
1.760281E+00	1.519769E+00	2.556820E+00
1.731200E+00	1.568752E+00	2.531845E+00
1.793302E+00	1.553185E+00	2.503335E+00
1.809492E+00	1.485226E+00	2.569943E+00
1.619186E+00	2.949566E+00	2.734778E+00
1.666179E+00	3.012374E+00	2.719179E+00
1.640178E+00	2.955636E+00	2.674513E+00
1.630008E+00	2.896507E+00	2.592568E+00
1.587501E+00	2.874675E+00	2.690201E+00
1.590953E+00	2.779749E+00	2.554405E+00
1.564514E+00	2.771710E+00	2.634258E+00
1.539683E+00	2.644436E+00	2.546621E+00
1.510346E+00	2.486030E+00	2.515327E+00
1.495616E+00	2.333312E+00	2.472117E+00
1.542635E+00	2.201836E+00	2.398421E+00
1.584376E+00	2.059189E+00	2.378539E+00
1.616818E+00	1.932118E+00	2.391854E+00
1.678450E+00	1.831103E+00	2.396168E+00
1.614706E+00	1.829374E+00	2.443144E+00
1.723666E+00	1.730349E+00	2.420220E+00
1.651089E+00	1.744216E+00	2.464310E+00
1.762919E+00	1.635174E+00	2.456972E+00
1.693471E+00	1.652534E+00	2.494220E+00
1.919139E+00	1.429154E+00	2.601248E+00
2.010180E+00	1.415818E+00	2.590825E+00
1.994783E+00	1.383119E+00	2.650828E+00
2.058746E+00	1.369320E+00	2.663523E+00
1.715834E+00	3.040160E+00	2.636617E+00
1.720821E+00	3.095296E+00	2.745405E+00
2.231523E+00	1.368731E+00	2.642303E+00
2.170249E+00	1.346362E+00	2.694590E+00
2.272464E+00	1.329205E+00	2.716940E+00
1.783624E+00	3.170154E+00	2.755981E+00
1.839528E+00	3.213781E+00	2.737579E+00
1.790787E+00	3.154543E+00	2.682030E+00
2.426742E+00	1.332900E+00	2.703831E+00
2.368826E+00	1.311328E+00	2.747765E+00
2.469174E+00	1.296877E+00	2.776749E+00
1.889136E+00	3.231950E+00	2.655678E+00
1.915010E+00	3.280052E+00	2.775541E+00
2.560815E+00	1.292829E+00	2.786470E+00
2.677589E+00	1.284699E+00	2.832728E+00
1.994013E+00	3.320725E+00	2.680438E+00
2.773475E+00	1.301756E+00	2.836540E+00
2.744444E+00	1.272478E+00	2.883888E+00
2.804904E+00	1.270794E+00	2.919863E+00
2.062800E+00	3.382790E+00	2.716268E+00
2.110368E+00	3.422582E+00	2.781204E+00
2.126058E+00	3.414907E+00	2.698127E+00
2.878954E+00	1.310359E+00	2.881330E+00
2.201862E+00	3.455817E+00	2.735461E+00
2.960021E+00	1.347396E+00	2.864243E+00
2.279058E+00	3.496034E+00	2.817005E+00
2.355087E+00	3.520529E+00	2.858259E+00
2.334165E+00	3.508836E+00	2.791742E+00
3.053555E+00	1.380003E+00	2.879095E+00
2.402489E+00	3.515286E+00	2.798575E+00
2.408092E+00	3.528296E+00	2.862525E+00
3.178945E+00	1.434054E+00	2.884133E+00
2.454756E+00	3.527072E+00	2.862498E+00
2.529130E+00	3.511257E+00	2.809677E+00
3.266898E+00	1.467127E+00	2.910516E+00
3.252409E+00	1.436943E+00	2.942843E+00
3.288432E+00	1.456307E+00	2.951355E+00
2.663796E+00	3.504092E+00	2.862924E+00
2.626918E+00	3.493234E+00	2.770615E+00
3.372893E+00	1.579778E+00	2.892911E+00
3.327445E+00	1.499320E+00	2.952651E+00
2.730987E+00	3.477165E+00	2.790815E+00
2.775215E+00	3.487638E+00	2.888252E+00
3.485108E+00	1.710452E+00	2.912474E+00
3.438898E+00	1.630922E+00	2.936870E+00
2.865422E+00	3.452181E+00	2.813641E+00
2.857718E+00	3.474096E+00	2.909158E+00
3.565482E+00	1.867988E+00	2.872851E+00
3.534362E+00	1.788630E+00	2.932626E+00
2.927975E+00	3.453079E+00	2.891322E+00
2.994945E+00	3.437130E+00	2.925425E+00
3.020611E+00	3.409665E+00	2.825227E+00
3.651816E+00	2.015738E+00	2.872958E+00
3.607384E+00	1.928462E+00	2.933531E+00
3.086909E+00	3.400667E+00	2.916658E+00
3.170970E+00	3.369632E+00	2.924681E+00
3.179376E+00	3.351433E+00	2.830803E+00
3.772185E+00	2.359314E+00	2.794599E+00
3.753478E+00	2.275061E+00	2.828736E+00
3.717291E+00	2.161977E+00	2.883271E+00
3.750424E+00	2.221972E+00	2.900468E+00
3.684706E+00	2.089254E+00	2.838502E+00
3.239328E+00	3.339355E+00	2.908415E+00
3.308045E+00	3.312993E+00	2.950751E+00
3.315068E+00	3.299114E+00	2.860672E+00
3.809860E+00	2.600091E+00	2.789921E+00
3.805450E+00	2.513784E+00	2.876934E+00
3.787086E+00	2.422521E+00	2.836292E+00
3.779764E+00	2.318766E+00	2.890003E+00
3.766271E+00	2.255126E+00	2.915488E+00
3.364971E+00	3.283770E+00	2.918494E+00
3.440414E+00	3.242064E+00	2.886479E+00
3.552585E+00	3.187636E+00	2.886985E+00
3.597259E+00	3.152071E+00	2.826881E+00
3.766247E+00	2.936238E+00	2.831867E+00
3.793021E+00	2.844255E+00	2.855721E+00
3.789531E+00	2.895539E+00	2.886786E+00
3.800677E+00	2.744794E+00	2.828335E+00
3.808747E+00	2.664395E+00	2.818378E+00
3.623884E+00	3.148010E+00	2.909072E+00
3.663887E+00	3.104317E+00	2.854275E+00
3.739088E+00	3.017757E+00	2.889453E+00
3.780287E+00	2.934813E+00	2.910957E+00
1.367944E+00	2.089683E+00	2.621549E+00
1.380978E+00	2.172276E+00	2.627438E+00
1.415293E+00	2.114403E+00	2.558047E+00
1.409884E+00	1.980295E+00	2.560958E+00
1.360678E+00	2.006464E+00	2.620320E+00
1.418720E+00	1.899794E+00	2.570875E+00
1.366902E+00	1.872629E+00	2.634851E+00
1.433698E+00	1.820258E+00	2.589182E+00
1.552444E+00	2.866625E+00	2.854117E+00
1.594319E+00	2.936270E+00	2.879684E+00
1.574426E+00	2.889149E+00	2.786845E+00
1.539425E+00	2.779619E+00	2.732577E+00
1.528452E+00	2.796660E+00	2.827683E+00
1.509818E+00	2.657851E+00	2.673363E+00
1.496511E+00	2.682100E+00	2.781015E+00
1.481903E+00	2.526900E+00	2.618400E+00
1.460484E+00	2.557850E+00	2.723946E+00
1.461158E+00	2.388441E+00	2.583574E+00
1.437608E+00	2.429689E+00	2.683038E+00
1.432904E+00	2.252623E+00	2.558173E+00
1.403361E+00	2.297627E+00	2.644987E+00
1.578921E+00	1.762272E+00	2.502651E+00
1.505574E+00	1.793257E+00	2.542474E+00
1.622916E+00	1.664751E+00	2.533852E+00
1.548073E+00	1.680293E+00	2.577863E+00
1.671512E+00	1.586724E+00	2.558254E+00
1.607739E+00	1.579699E+00	2.607032E+00
1.709836E+00	1.487400E+00	2.624857E+00
1.813536E+00	1.423093E+00	2.649263E+00
1.767008E+00	1.376534E+00	2.740510E+00
1.873965E+00	1.360964E+00	2.723361E+00
1.648935E+00	3.007979E+00	2.804490E+00
1.993582E+00	1.331326E+00	2.753961E+00
2.092348E+00	1.318369E+00	2.755566E+00
2.078866E+00	1.291680E+00	2.819093E+00
2.161945E+00	1.274216E+00	2.849447E+00
1.708101E+00	3.096553E+00	2.831023E+00
1.756293E+00	3.154014E+00	2.883745E+00
1.756027E+00	3.150342E+00	2.805110E+00
2.311428E+00	1.289821E+00	2.790424E+00
2.258884E+00	1.282089E+00	2.818266E+00
2.347833E+00	1.255159E+00	2.868282E+00
1.825800E+00	3.214798E+00	2.825576E+00
2.522198E+00	1.257294E+00	2.860253E+00
2.456479E+00	1.247928E+00	2.886192E+00
2.530170E+00	1.229779E+00	2.921630E+00
1.902626E+00	3.282562E+00	2.881789E+00
1.960642E+00	3.331950E+00	2.894459E+00
1.946281E+00	3.315468E+00	2.838781E+00
2.603786E+00	1.239151E+00	2.914256E+00
2.009883E+00	3.361243E+00	2.810760E+00
2.017207E+00	3.381844E+00	2.941458E+00
2.728820E+00	1.243865E+00	2.948207E+00
2.816511E+00	1.241849E+00	2.992394E+00
2.083187E+00	3.429451E+00	2.967827E+00
2.148474E+00	3.461812E+00	2.956282E+00
2.091268E+00	3.423967E+00	2.883123E+00
2.891938E+00	1.267624E+00	2.980907E+00
2.190000E+00	3.468616E+00	2.866553E+00
2.208966E+00	3.487553E+00	2.947079E+00
3.010235E+00	1.315530E+00	2.973455E+00
2.294861E+00	3.515149E+00	2.956801E+00
3.136273E+00	1.364101E+00	2.977399E+00
3.097649E+00	1.321253E+00	3.028227E+00
3.161618E+00	1.331039E+00	3.069110E+00
2.432842E+00	3.534671E+00	2.946258E+00
3.219238E+00	1.407097E+00	2.969090E+00
3.227065E+00	1.379913E+00	3.040859E+00
2.550152E+00	3.537690E+00	2.994139E+00
2.512928E+00	3.529406E+00	2.908683E+00
3.286610E+00	1.435414E+00	3.002626E+00
2.605938E+00	3.524861E+00	2.938078E+00
2.612616E+00	3.536335E+00	3.007690E+00
3.421535E+00	1.571971E+00	3.019332E+00
3.362463E+00	1.479697E+00	3.062747E+00
2.660153E+00	3.531574E+00	3.012905E+00
2.724122E+00	3.512067E+00	2.972125E+00
3.474898E+00	1.651523E+00	3.007727E+00
3.468986E+00	1.618754E+00	3.051597E+00
2.817320E+00	3.491090E+00	2.964485E+00
3.569931E+00	1.839793E+00	2.990774E+00
3.527910E+00	1.732199E+00	3.040710E+00
3.494711E+00	1.653054E+00	3.069313E+00
2.913500E+00	3.468161E+00	2.982056E+00
3.035448E+00	3.430151E+00	3.017774E+00
3.652874E+00	1.988905E+00	3.018130E+00
3.682778E+00	2.064853E+00	2.924217E+00
3.698403E+00	2.080351E+00	2.992619E+00
3.605428E+00	1.898211E+00	3.035017E+00
3.111010E+00	3.405278E+00	3.065185E+00
3.131276E+00	3.391150E+00	2.992867E+00
3.753469E+00	2.205014E+00	2.968233E+00
3.729237E+00	2.137053E+00	3.030428E+00
3.172231E+00	3.379613E+00	3.056684E+00
3.224718E+00	3.352554E+00	2.997159E+00
3.314371E+00	3.317694E+00	3.044679E+00
3.819417E+00	2.586865E+00	2.921279E+00
3.823008E+00	2.502353E+00	3.017984E+00
3.809463E+00	2.422093E+00	2.990156E+00
3.798329E+00	2.339335E+00	2.977323E+00
3.779301E+00	2.264858E+00	2.983422E+00
3.385835E+00	3.278879E+00	2.990531E+00
3.480819E+00	3.240199E+00	3.042671E+00
3.530243E+00	3.211106E+00	2.970191E+00
3.803422E+00	2.875728E+00	2.972882E+00
3.814522E+00	2.800409E+00	2.992428E+00
3.812406E+00	2.738829E+00	2.965996E+00
3.817401E+00	2.661655E+00	2.944917E+00
3.563582E+00	3.202984E+00	3.046741E+00
3.601796E+00	3.172949E+00	2.984317E+00
3.689608E+00	3.107950E+00	2.995328E+00
3.757859E+00	3.046796E+00	3.012331E+00
3.777807E+00	3.006753E+00	2.990491E+00
3.788010E+00	2.957186E+00	2.998109E+00
3.791251E+00	2.992970E+00	3.027335E+00
3.784251E+00	3.016971E+00	3.040160E+00
1.287908E+00	2.048151E+00	2.760238E+00
1.307185E+00	2.128578E+00	2.767606E+00
1.326097E+00	2.066165E+00	2.689833E+00
1.318147E+00	1.933271E+00	2.686924E+00
1.280734E+00	1.969026E+00	2.754337E+00
1.320379E+00	1.856232E+00	2.694549E+00
1.287561E+00	1.858778E+00	2.746451E+00
1.324239E+00	1.783252E+00	2.718751E+00
1.528325E+00	2.827141E+00	3.017101E+00
1.556476E+00	2.888201E+00	3.012169E+00
1.537992E+00	2.841235E+00	2.926982E+00
1.496398E+00	2.714941E+00	2.885394E+00
1.502256E+00	2.748261E+00	2.985584E+00
1.454076E+00	2.590552E+00	2.831567E+00
1.461108E+00	2.630492E+00	2.944412E+00
1.422412E+00	2.465083E+00	2.782807E+00
1.415972E+00	2.500492E+00	2.888276E+00
1.385181E+00	2.335705E+00	2.737335E+00
1.376474E+00	2.371234E+00	2.834585E+00
1.353024E+00	2.207117E+00	2.706323E+00
1.335744E+00	2.246559E+00	2.787777E+00
1.468788E+00	1.704183E+00	2.623534E+00
1.390587E+00	1.737707E+00	2.670887E+00
1.521757E+00	1.593933E+00	2.659005E+00
1.437468E+00	1.620673E+00	2.709717E+00
1.592313E+00	1.492192E+00	2.695827E+00
1.498299E+00	1.512583E+00	2.746863E+00
1.670741E+00	1.409299E+00	2.745338E+00
1.576741E+00	1.406257E+00	2.818266E+00
1.715785E+00	1.361331E+00	2.788892E+00
1.674048E+00	1.356573E+00	2.825716E+00
1.757012E+00	1.316807E+00	2.860954E+00
1.593434E+00	2.947879E+00	3.056367E+00
1.638659E+00	3.014098E+00	3.026164E+00
1.596030E+00	2.948561E+00	2.971851E+00
1.914868E+00	1.319299E+00	2.790777E+00
1.852147E+00	1.314023E+00	2.822089E+00
1.947454E+00	1.284665E+00	2.870779E+00
1.674037E+00	3.054461E+00	2.929544E+00
1.702698E+00	3.094920E+00	3.060139E+00
2.068171E+00	1.255124E+00	2.915693E+00
2.176869E+00	1.227311E+00	2.959179E+00
1.764893E+00	3.165441E+00	3.078192E+00
1.815592E+00	3.216189E+00	3.051032E+00
1.755992E+00	3.155804E+00	2.987211E+00
2.283410E+00	1.215081E+00	2.969906E+00
2.409772E+00	1.207986E+00	2.978120E+00
2.376298E+00	1.185830E+00	3.035939E+00
2.453081E+00	1.173625E+00	3.079972E+00
1.835717E+00	3.230308E+00	2.950117E+00
1.863073E+00	3.259663E+00	3.025841E+00
2.548466E+00	1.195888E+00	3.018430E+00
1.929653E+00	3.315451E+00	3.009294E+00
2.668959E+00	1.204402E+00	3.022078E+00
2.640087E+00	1.182268E+00	3.072237E+00
2.708638E+00	1.179210E+00	3.111531E+00
2.008817E+00	3.384485E+00	3.046798E+00
2.051298E+00	3.417699E+00	3.069339E+00
2.052971E+00	3.415302E+00	3.013598E+00
2.786265E+00	1.209120E+00	3.065786E+00
2.117474E+00	3.456492E+00	3.072263E+00
2.873989E+00	1.231448E+00	3.053646E+00
2.209612E+00	3.495035E+00	3.022035E+00
2.968313E+00	1.254131E+00	3.073226E+00
2.285510E+00	3.528355E+00	3.077787E+00
2.358727E+00	3.551900E+00	3.114629E+00
2.327581E+00	3.539060E+00	3.047026E+00
3.086605E+00	1.285649E+00	3.097495E+00
3.181417E+00	1.304015E+00	3.146923E+00
2.392336E+00	3.548482E+00	3.053788E+00
2.405699E+00	3.561429E+00	3.121826E+00
3.244711E+00	1.350697E+00	3.128905E+00
2.448835E+00	3.563576E+00	3.127090E+00
2.510290E+00	3.553085E+00	3.085074E+00
3.306915E+00	1.409555E+00	3.099570E+00
2.642926E+00	3.544503E+00	3.090535E+00
3.436055E+00	1.526327E+00	3.133429E+00
3.384028E+00	1.446161E+00	3.164179E+00
2.764629E+00	3.536043E+00	3.139513E+00
2.722936E+00	3.528768E+00	3.056736E+00
3.475382E+00	1.601910E+00	3.102501E+00
2.826247E+00	3.504071E+00	3.065385E+00
2.841126E+00	3.523978E+00	3.161303E+00
3.585554E+00	1.820973E+00	3.108494E+00
3.557763E+00	1.730848E+00	3.145269E+00
3.520582E+00	1.661835E+00	3.133004E+00
2.894896E+00	3.505763E+00	3.147076E+00
2.957618E+00	3.489216E+00	3.191550E+00
2.955568E+00	3.473290E+00	3.101696E+00
3.696646E+00	2.056221E+00	3.092708E+00
3.662008E+00	1.968593E+00	3.152059E+00
3.624284E+00	1.908056E+00	3.109069E+00
3.002760E+00	3.467087E+00	3.167422E+00
3.070958E+00	3.428266E+00	3.150873E+00
3.763225E+00	2.205218E+00	3.080732E+00
3.731215E+00	2.121305E+00	3.147396E+00
3.156545E+00	3.389970E+00	3.123369E+00
3.249721E+00	3.351327E+00	3.119078E+00
3.324707E+00	3.321507E+00	3.109704E+00
3.834538E+00	2.576980E+00	3.064333E+00
3.830862E+00	2.492656E+00	3.125488E+00
3.821489E+00	2.422577E+00	3.115246E+00
3.808227E+00	2.333746E+00	3.098587E+00
3.791351E+00	2.277921E+00	3.056708E+00
3.394699E+00	3.287661E+00	3.103694E+00
3.479318E+00	3.254947E+00	3.153813E+00
3.819115E+00	2.822215E+00	3.070667E+00
3.822679E+00	2.735589E+00	3.111206E+00
3.820867E+00	2.800281E+00	3.135483E+00
3.826692E+00	2.663400E+00	3.056731E+00
3.558711E+00	3.212226E+00	3.138796E+00
3.633188E+00	3.164307E+00	3.089405E+00
3.706161E+00	3.119675E+00	3.135083E+00
3.741630E+00	3.081736E+00	3.077008E+00
3.789561E+00	2.988713E+00	3.093706E+00
3.806494E+00	2.893158E+00	3.119274E+00
3.818042E+00	2.836655E+00	3.117321E+00
3.751270E+00	3.077924E+00	3.147408E+00
3.772268E+00	3.043090E+00	3.088273E+00
1.350373E+00	2.377091E+00	2.993714E+00
1.377825E+00	2.439409E+00	3.022215E+00
1.371698E+00	2.402518E+00	2.940783E+00
1.326372E+00	2.277140E+00	2.873873E+00
1.318243E+00	2.300901E+00	2.959597E+00
1.299697E+00	2.173260E+00	2.833235E+00
1.281461E+00	2.179389E+00	2.907718E+00
1.262301E+00	2.047345E+00	2.837204E+00
1.248097E+00	1.891837E+00	2.825988E+00
1.270656E+00	1.752898E+00	2.819364E+00
1.350371E+00	1.655243E+00	2.774055E+00
1.291026E+00	1.614874E+00	2.882479E+00
1.417984E+00	1.543272E+00	2.794925E+00
1.356979E+00	1.557904E+00	2.846990E+00
1.479294E+00	1.454387E+00	2.833753E+00
1.405121E+00	1.477474E+00	2.875911E+00
1.517131E+00	1.401296E+00	2.869755E+00
1.467657E+00	1.401582E+00	2.914310E+00
1.544015E+00	1.352771E+00	2.926489E+00
1.556959E+00	2.873218E+00	3.093840E+00
1.519083E+00	2.785377E+00	3.071488E+00
1.487026E+00	2.689538E+00	3.062021E+00
1.424247E+00	2.543397E+00	3.013327E+00
1.658599E+00	1.307796E+00	2.938531E+00
1.767315E+00	1.269520E+00	2.965360E+00
1.641295E+00	3.011076E+00	3.121242E+00
1.594099E+00	2.941822E+00	3.115163E+00
1.875929E+00	1.254482E+00	2.970470E+00
1.981979E+00	1.244113E+00	2.969260E+00
1.968367E+00	1.227767E+00	3.025070E+00
2.053136E+00	1.209194E+00	3.058209E+00
1.707143E+00	3.096893E+00	3.167460E+00
1.748858E+00	3.147394E+00	3.186034E+00
1.745968E+00	3.144118E+00	3.131130E+00
2.216008E+00	1.202917E+00	3.014615E+00
2.157272E+00	1.203036E+00	3.038671E+00
2.251679E+00	1.178738E+00	3.087772E+00
1.803483E+00	3.204231E+00	3.177271E+00
2.366645E+00	1.164283E+00	3.114127E+00
2.467743E+00	1.145498E+00	3.170306E+00
1.871667E+00	3.269104E+00	3.104816E+00
2.547554E+00	1.152844E+00	3.148518E+00
1.933881E+00	3.325206E+00	3.149741E+00
1.976589E+00	3.363412E+00	3.174204E+00
1.976133E+00	3.360566E+00	3.106686E+00
2.634306E+00	1.162849E+00	3.132048E+00
2.720644E+00	1.148099E+00	3.200632E+00
2.037824E+00	3.409824E+00	3.166467E+00
2.792113E+00	1.171596E+00	3.163827E+00
2.124116E+00	3.467937E+00	3.196522E+00
2.192796E+00	3.504478E+00	3.226729E+00
2.159333E+00	3.485649E+00	3.155468E+00
2.905931E+00	1.193871E+00	3.162561E+00
2.219172E+00	3.508597E+00	3.140811E+00
2.261293E+00	3.531009E+00	3.242582E+00
3.034531E+00	1.228648E+00	3.172949E+00
3.000906E+00	1.184354E+00	3.232166E+00
3.078197E+00	1.197989E+00	3.252687E+00
2.329173E+00	3.546428E+00	3.201813E+00
3.153553E+00	1.250151E+00	3.219942E+00
2.439889E+00	3.567961E+00	3.201482E+00
3.258758E+00	1.314255E+00	3.220254E+00
2.510088E+00	3.576999E+00	3.235005E+00
2.510808E+00	3.570027E+00	3.182695E+00
3.328939E+00	1.378476E+00	3.194994E+00
2.555867E+00	3.577257E+00	3.247226E+00
2.609562E+00	3.565511E+00	3.209046E+00
3.459413E+00	1.482647E+00	3.245033E+00
3.397905E+00	1.412984E+00	3.242890E+00
2.727850E+00	3.553450E+00	3.224432E+00
3.503165E+00	1.581939E+00	3.197723E+00
2.822757E+00	3.534824E+00	3.233504E+00
3.594590E+00	1.765414E+00	3.204781E+00
3.564095E+00	1.669752E+00	3.229548E+00
3.608427E+00	1.728945E+00	3.266567E+00
2.896474E+00	3.513897E+00	3.221954E+00
2.966811E+00	3.486511E+00	3.284705E+00
3.704358E+00	2.041369E+00	3.201024E+00
3.683743E+00	1.958742E+00	3.256078E+00
3.635799E+00	1.856691E+00	3.218350E+00
3.622461E+00	1.779530E+00	3.254178E+00
3.026138E+00	3.456797E+00	3.235688E+00
3.100790E+00	3.415174E+00	3.271435E+00
3.768588E+00	2.190151E+00	3.220704E+00
3.786593E+00	2.254763E+00	3.133564E+00
3.798948E+00	2.276863E+00	3.193702E+00
3.736920E+00	2.103085E+00	3.238570E+00
3.189808E+00	3.374813E+00	3.235349E+00
3.289625E+00	3.339543E+00	3.218137E+00
3.343209E+00	3.318299E+00	3.170521E+00
3.840640E+00	2.522950E+00	3.186560E+00
3.836138E+00	2.439587E+00	3.235244E+00
3.845341E+00	2.492921E+00	3.243717E+00
3.820501E+00	2.346883E+00	3.211055E+00
3.375420E+00	3.306818E+00	3.257785E+00
3.428572E+00	3.289871E+00	3.254793E+00
3.430247E+00	3.283989E+00	3.210128E+00
3.826888E+00	2.777736E+00	3.233256E+00
3.818511E+00	2.831880E+00	3.159708E+00
3.817152E+00	2.850104E+00	3.207868E+00
3.834808E+00	2.687228E+00	3.242297E+00
3.841582E+00	2.609356E+00	3.194996E+00
3.849867E+00	2.529776E+00	3.248945E+00
3.459615E+00	3.275656E+00	3.256611E+00
3.529518E+00	3.235223E+00	3.267056E+00
3.659877E+00	3.152769E+00	3.219622E+00
3.709643E+00	3.125227E+00	3.199825E+00
3.784286E+00	2.980895E+00	3.229419E+00
3.774494E+00	3.033544E+00	3.157276E+00
3.756149E+00	3.064643E+00	3.215950E+00
3.807200E+00	2.898052E+00	3.236739E+00
3.733212E+00	3.103107E+00	3.191211E+00
1.367949E+00	2.451545E+00	3.198737E+00
1.400246E+00	2.502878E+00	3.184971E+00
1.367928E+00	2.440903E+00	3.142558E+00
1.333724E+00	2.362793E+00	3.060464E+00
1.321308E+00	2.366877E+00	3.161378E+00
1.269967E+00	2.212279E+00	3.002140E+00
1.265045E+00	2.246533E+00	3.104946E+00
1.231640E+00	2.075912E+00	2.950471E+00
1.219053E+00	2.113281E+00	3.050673E+00
1.213070E+00	1.939606E+00	2.915572E+00
1.187575E+00	1.980713E+00	3.009581E+00
1.213380E+00	1.805432E+00	2.903926E+00
1.175060E+00	1.849565E+00	2.986073E+00
1.231512E+00	1.685462E+00	2.921078E+00
1.182420E+00	1.726374E+00	2.986051E+00
1.248723E+00	1.611989E+00	2.945697E+00
1.208949E+00	1.602767E+00	3.018834E+00
1.268732E+00	1.539166E+00	2.975235E+00
1.445407E+00	2.583665E+00	3.210491E+00
1.495239E+00	2.681574E+00	3.237089E+00
1.469185E+00	2.633603E+00	3.141350E+00
1.403906E+00	2.503127E+00	3.109899E+00
1.333946E+00	1.506338E+00	2.922216E+00
1.393518E+00	1.418037E+00	2.966464E+00
1.478722E+00	1.325301E+00	3.038132E+00
1.573797E+00	1.296964E+00	3.006944E+00
1.560930E+00	1.274868E+00	3.072839E+00
1.646245E+00	1.252321E+00	3.088989E+00
1.580729E+00	2.887739E+00	3.254564E+00
1.615325E+00	2.959092E+00	3.283046E+00
1.597769E+00	2.929207E+00	3.187446E+00
1.536413E+00	2.788296E+00	3.191749E+00
1.809925E+00	1.242558E+00	3.023036E+00
1.748737E+00	1.245566E+00	3.050516E+00
1.859374E+00	1.214223E+00	3.114202E+00
1.652326E+00	3.029161E+00	3.306822E+00
1.681958E+00	3.072255E+00	3.294996E+00
1.662266E+00	3.035150E+00	3.234389E+00
1.964861E+00	1.208969E+00	3.094681E+00
2.052327E+00	1.178914E+00	3.163538E+00
1.736404E+00	3.136165E+00	3.276448E+00
2.181182E+00	1.158495E+00	3.188190E+00
2.305676E+00	1.140929E+00	3.193572E+00
2.275157E+00	1.129468E+00	3.243317E+00
2.342600E+00	1.116117E+00	3.284864E+00
1.810228E+00	3.219271E+00	3.294834E+00
1.861910E+00	3.271827E+00	3.311882E+00
1.840774E+00	3.245690E+00	3.251538E+00
2.427754E+00	1.124780E+00	3.250378E+00
1.883564E+00	3.283504E+00	3.225373E+00
1.902272E+00	3.308469E+00	3.305372E+00
2.543140E+00	1.122194E+00	3.247760E+00
1.962974E+00	3.358110E+00	3.280969E+00
2.633919E+00	1.130208E+00	3.225154E+00
2.717169E+00	1.118600E+00	3.284716E+00
2.045882E+00	3.427001E+00	3.306733E+00
2.104503E+00	3.469909E+00	3.342243E+00
2.091879E+00	3.453828E+00	3.262033E+00
2.827743E+00	1.130032E+00	3.270159E+00
2.164004E+00	3.496803E+00	3.311930E+00
2.942370E+00	1.148375E+00	3.268250E+00
2.913542E+00	1.114781E+00	3.323620E+00
2.965291E+00	1.125991E+00	3.322485E+00
2.252064E+00	3.533813E+00	3.325844E+00
3.032802E+00	1.151349E+00	3.312616E+00
2.335425E+00	3.556896E+00	3.324824E+00
3.160243E+00	1.188038E+00	3.336790E+00
2.432167E+00	3.573843E+00	3.318902E+00
3.263205E+00	1.265918E+00	3.319511E+00
2.541305E+00	3.583357E+00	3.315698E+00
3.371978E+00	1.354569E+00	3.309237E+00
2.614483E+00	3.592403E+00	3.353844E+00
2.614257E+00	3.581719E+00	3.302842E+00
3.434586E+00	1.418622E+00	3.296697E+00
3.444907E+00	1.402798E+00	3.342167E+00
2.660331E+00	3.592643E+00	3.368484E+00
2.707368E+00	3.573772E+00	3.332235E+00
3.556252E+00	1.558116E+00	3.332693E+00
3.486704E+00	1.452714E+00	3.339771E+00
2.808872E+00	3.546208E+00	3.333197E+00
3.607243E+00	1.666660E+00	3.317372E+00
3.614369E+00	1.619128E+00	3.368860E+00
2.893069E+00	3.516622E+00	3.315581E+00
2.969258E+00	3.488995E+00	3.389613E+00
3.728458E+00	2.039646E+00	3.303025E+00
3.708081E+00	1.960184E+00	3.330423E+00
3.683744E+00	1.880108E+00	3.322838E+00
3.651683E+00	1.763278E+00	3.326372E+00
3.642774E+00	1.667846E+00	3.379415E+00
3.054775E+00	3.439135E+00	3.352732E+00
3.111398E+00	3.409015E+00	3.332914E+00
3.805998E+00	2.267017E+00	3.285894E+00
3.782813E+00	2.184150E+00	3.344563E+00
3.757105E+00	2.121401E+00	3.304972E+00
3.151003E+00	3.388627E+00	3.319759E+00
3.216620E+00	3.358116E+00	3.370685E+00
3.296211E+00	3.332396E+00	3.305748E+00
3.317481E+00	3.321530E+00	3.402838E+00
3.848273E+00	2.483092E+00	3.301235E+00
3.841331E+00	2.416536E+00	3.358902E+00
3.831402E+00	2.346478E+00	3.320873E+00
3.390171E+00	3.297537E+00	3.346774E+00
3.446675E+00	3.278916E+00	3.293900E+00
3.488586E+00	3.262763E+00	3.381092E+00
3.820959E+00	2.846258E+00	3.296714E+00
3.827623E+00	2.777482E+00	3.370666E+00
3.836435E+00	2.698312E+00	3.343725E+00
3.850100E+00	2.619718E+00	3.324520E+00
3.854794E+00	2.545248E+00	3.314936E+00
3.580318E+00	3.218927E+00	3.385262E+00
3.652957E+00	3.160924E+00	3.352434E+00
3.740868E+00	3.068953E+00	3.312991E+00
3.724547E+00	3.106657E+00	3.232694E+00
3.780975E+00	2.981006E+00	3.349110E+00
3.801997E+00	2.915887E+00	3.326065E+00
1.217729E+00	2.256663E+00	3.297766E+00
1.245045E+00	2.299577E+00	3.298016E+00
1.225478E+00	2.261628E+00	3.269934E+00
1.206709E+00	2.218473E+00	3.272313E+00
1.293829E+00	2.367973E+00	3.288589E+00
1.354638E+00	2.461870E+00	3.323429E+00
1.333585E+00	2.409669E+00	3.242566E+00
1.250799E+00	2.274436E+00	3.219924E+00
1.209312E+00	2.145850E+00	3.146946E+00
1.195320E+00	2.161114E+00	3.219976E+00
1.173468E+00	2.019887E+00	3.103057E+00
1.162140E+00	2.056381E+00	3.190666E+00
1.151352E+00	1.891016E+00	3.073949E+00
1.132536E+00	1.929382E+00	3.160397E+00
1.146036E+00	1.764291E+00	3.063807E+00
1.118681E+00	1.801547E+00	3.146589E+00
1.163736E+00	1.659282E+00	3.068441E+00
1.122696E+00	1.664623E+00	3.163812E+00
1.178268E+00	1.600228E+00	3.079599E+00
1.157821E+00	1.596883E+00	3.128786E+00
1.186977E+00	1.542975E+00	3.120665E+00
1.404704E+00	2.521516E+00	3.264611E+00
1.319968E+00	1.447017E+00	3.017204E+00
1.249361E+00	1.469383E+00	3.101590E+00
1.382185E+00	1.371559E+00	3.060340E+00
1.322485E+00	1.394548E+00	3.103123E+00
1.418770E+00	1.326611E+00	3.100968E+00
1.373362E+00	1.332664E+00	3.148604E+00
1.446121E+00	1.286945E+00	3.162533E+00
1.517099E+00	2.717771E+00	3.355385E+00
1.539759E+00	2.770113E+00	3.375349E+00
1.527528E+00	2.746891E+00	3.307309E+00
1.480261E+00	2.649966E+00	3.313182E+00
1.556002E+00	1.243198E+00	3.175612E+00
1.671493E+00	1.212481E+00	3.207823E+00
1.611616E+00	2.956643E+00	3.404057E+00
1.644141E+00	3.019375E+00	3.432405E+00
1.629002E+00	2.988971E+00	3.357453E+00
1.578425E+00	2.872585E+00	3.346582E+00
1.764310E+00	1.205330E+00	3.187695E+00
1.879421E+00	1.178797E+00	3.245546E+00
1.682184E+00	3.076578E+00	3.364384E+00
1.981121E+00	1.172684E+00	3.222250E+00
2.087680E+00	1.154220E+00	3.246234E+00
2.062115E+00	1.143756E+00	3.315942E+00
2.171898E+00	1.129025E+00	3.338927E+00
1.741986E+00	3.157714E+00	3.404008E+00
1.791304E+00	3.215544E+00	3.436673E+00
1.782480E+00	3.198501E+00	3.361107E+00
2.279812E+00	1.118359E+00	3.314392E+00
2.348275E+00	1.106031E+00	3.338292E+00
1.831428E+00	3.250353E+00	3.389962E+00
2.427597E+00	1.099572E+00	3.380445E+00
1.902986E+00	3.318691E+00	3.407790E+00
2.541367E+00	1.099669E+00	3.355600E+00
1.972223E+00	3.382781E+00	3.420318E+00
2.022212E+00	3.428587E+00	3.455682E+00
2.014325E+00	3.412036E+00	3.376167E+00
2.640703E+00	1.102647E+00	3.325773E+00
2.759515E+00	1.086001E+00	3.388484E+00
2.078350E+00	3.462367E+00	3.423135E+00
2.861444E+00	1.089464E+00	3.370924E+00
2.826197E+00	1.068799E+00	3.416337E+00
2.875448E+00	1.059801E+00	3.432716E+00
2.161688E+00	3.507336E+00	3.421925E+00
2.970618E+00	1.090166E+00	3.399243E+00
2.246472E+00	3.540789E+00	3.424305E+00
3.099875E+00	1.126224E+00	3.394616E+00
3.064037E+00	1.081924E+00	3.450874E+00
3.131461E+00	1.102364E+00	3.458529E+00
2.336751E+00	3.567743E+00	3.431904E+00
3.162261E+00	1.152135E+00	3.393700E+00
3.166058E+00	1.133436E+00	3.432338E+00
2.432308E+00	3.586998E+00	3.435217E+00
3.261463E+00	1.221625E+00	3.397060E+00
3.212714E+00	1.170751E+00	3.422068E+00
2.533242E+00	3.597210E+00	3.434745E+00
3.359968E+00	1.281307E+00	3.434431E+00
2.641000E+00	3.601685E+00	3.434662E+00
3.474858E+00	1.395778E+00	3.419363E+00
2.720776E+00	3.605557E+00	3.483245E+00
2.717444E+00	3.595093E+00	3.425458E+00
3.532808E+00	1.469755E+00	3.397261E+00
3.544708E+00	1.450018E+00	3.446818E+00
2.755638E+00	3.597434E+00	3.475477E+00
2.802486E+00	3.569226E+00	3.460350E+00
3.638995E+00	1.592473E+00	3.445951E+00
3.582438E+00	1.502138E+00	3.443378E+00
2.894484E+00	3.525703E+00	3.425427E+00
2.967886E+00	3.493466E+00	3.487333E+00
3.736036E+00	1.996172E+00	3.376612E+00
3.722126E+00	1.916193E+00	3.393611E+00
3.709968E+00	1.815152E+00	3.413415E+00
3.689547E+00	1.706903E+00	3.439258E+00
3.728880E+00	1.763592E+00	3.474698E+00
3.030763E+00	3.455440E+00	3.462736E+00
3.095016E+00	3.416069E+00	3.449013E+00
3.134161E+00	3.395617E+00	3.385513E+00
3.172289E+00	3.374837E+00	3.480196E+00
3.813069E+00	2.261666E+00	3.404324E+00
3.793446E+00	2.176921E+00	3.428491E+00
3.769415E+00	2.083792E+00	3.404008E+00
3.759814E+00	1.969387E+00	3.453097E+00
3.746847E+00	1.867054E+00	3.471199E+00
3.739006E+00	1.806174E+00	3.473730E+00
3.258702E+00	3.339813E+00	3.458910E+00
3.332503E+00	3.316733E+00	3.494079E+00
3.848364E+00	2.481908E+00	3.397608E+00
3.844283E+00	2.405460E+00	3.469119E+00
3.834273E+00	2.345622E+00	3.418395E+00
3.407918E+00	3.293470E+00	3.440638E+00
3.494562E+00	3.270540E+00	3.487543E+00
3.814426E+00	2.855367E+00	3.405993E+00
3.827625E+00	2.784753E+00	3.486546E+00
3.835565E+00	2.703989E+00	3.456800E+00
3.847869E+00	2.628275E+00	3.430888E+00
3.853585E+00	2.555184E+00	3.414932E+00
3.562979E+00	3.239066E+00	3.454132E+00
3.656215E+00	3.182714E+00	3.478662E+00
3.727448E+00	3.095053E+00	3.446790E+00
3.770463E+00	3.008792E+00	3.435943E+00
3.794335E+00	2.931363E+00	3.426688E+00
1.308130E+00	2.445103E+00	3.469508E+00
1.358995E+00	2.512503E+00	3.483417E+00
1.317569E+00	2.445066E+00	3.431193E+00
1.293489E+00	2.386926E+00	3.363254E+00
1.273534E+00	2.378678E+00	3.438587E+00
1.212474E+00	2.248570E+00	3.357873E+00
1.161467E+00	2.110578E+00	3.280220E+00
1.148412E+00	2.114352E+00	3.361183E+00
1.120076E+00	1.969803E+00	3.246133E+00
1.112583E+00	2.005371E+00	3.330206E+00
1.096853E+00	1.839186E+00	3.228968E+00
1.082712E+00	1.878266E+00	3.310711E+00
1.092501E+00	1.725991E+00	3.222520E+00
1.067718E+00	1.739195E+00	3.319784E+00
1.097875E+00	1.662716E+00	3.228994E+00
1.084488E+00	1.663206E+00	3.280527E+00
1.101848E+00	1.604650E+00	3.265686E+00
1.363255E+00	2.494673E+00	3.405035E+00
1.416776E+00	2.576403E+00	3.452695E+00
1.145676E+00	1.523206E+00	3.230734E+00
1.196434E+00	1.477006E+00	3.183155E+00
1.186887E+00	1.452391E+00	3.240343E+00
1.230124E+00	1.413888E+00	3.226044E+00
1.467960E+00	2.648595E+00	3.456392E+00
1.514844E+00	2.734192E+00	3.494169E+00
1.506430E+00	2.702989E+00	3.406549E+00
1.432183E+00	2.581497E+00	3.377388E+00
1.302002E+00	1.364626E+00	3.194158E+00
1.386159E+00	1.271686E+00	3.275519E+00
1.475418E+00	1.241979E+00	3.242112E+00
1.467167E+00	1.225619E+00	3.300283E+00
1.537389E+00	1.204690E+00	3.300856E+00
1.590457E+00	2.922751E+00	3.560183E+00
1.617975E+00	2.983446E+00	3.552453E+00
1.601527E+00	2.932265E+00	3.474025E+00
1.554314E+00	2.809281E+00	3.440846E+00
1.560695E+00	2.839862E+00	3.529820E+00
1.733053E+00	1.186084E+00	3.275602E+00
1.659499E+00	1.185555E+00	3.306528E+00
1.746166E+00	1.167699E+00	3.338346E+00
1.645884E+00	3.042400E+00	3.599083E+00
1.686955E+00	3.104211E+00	3.572984E+00
1.649241E+00	3.033580E+00	3.516139E+00
1.821295E+00	1.163535E+00	3.325852E+00
1.699414E+00	3.108484E+00	3.478308E+00
1.728901E+00	3.159654E+00	3.558718E+00
1.973622E+00	1.141737E+00	3.365175E+00
2.097597E+00	1.122930E+00	3.398931E+00
2.192568E+00	1.100865E+00	3.465315E+00
1.762437E+00	3.190476E+00	3.501323E+00
2.293911E+00	1.097788E+00	3.431401E+00
2.346525E+00	1.100720E+00	3.380669E+00
1.837802E+00	3.267890E+00	3.521072E+00
2.384039E+00	1.089047E+00	3.444865E+00
2.466292E+00	1.075952E+00	3.505105E+00
1.909615E+00	3.338696E+00	3.537431E+00
1.953717E+00	3.384912E+00	3.557271E+00
1.945637E+00	3.367030E+00	3.487769E+00
2.549589E+00	1.071961E+00	3.470800E+00
1.991014E+00	3.411124E+00	3.513466E+00
2.645892E+00	1.072958E+00	3.436222E+00
2.734509E+00	1.045596E+00	3.507557E+00
2.064268E+00	3.472600E+00	3.551023E+00
2.818109E+00	1.045742E+00	3.471654E+00
2.912252E+00	1.022278E+00	3.512821E+00
2.150304E+00	3.515233E+00	3.519464E+00
3.009244E+00	1.044564E+00	3.495523E+00
2.976470E+00	1.014778E+00	3.538625E+00
3.033140E+00	1.019415E+00	3.570186E+00
2.240417E+00	3.551042E+00	3.523328E+00
3.108704E+00	1.063049E+00	3.526976E+00
2.335246E+00	3.577598E+00	3.535240E+00
3.212917E+00	1.133219E+00	3.507287E+00
2.433403E+00	3.597955E+00	3.544250E+00
3.295820E+00	1.207409E+00	3.474097E+00
3.309772E+00	1.191146E+00	3.554782E+00
2.529649E+00	3.609189E+00	3.547160E+00
3.348773E+00	1.240657E+00	3.485605E+00
3.345696E+00	1.225375E+00	3.520331E+00
2.622391E+00	3.612369E+00	3.545367E+00
3.460971E+00	1.328717E+00	3.553865E+00
3.381629E+00	1.259288E+00	3.513690E+00
2.706038E+00	3.610762E+00	3.546315E+00
3.569218E+00	1.444811E+00	3.523252E+00
2.767576E+00	3.597211E+00	3.532141E+00
2.832004E+00	3.572445E+00	3.590265E+00
3.624043E+00	1.513591E+00	3.507799E+00
3.630173E+00	1.494764E+00	3.554142E+00
2.916322E+00	3.521398E+00	3.555001E+00
2.974723E+00	3.489959E+00	3.543108E+00
3.728775E+00	1.714866E+00	3.510011E+00
3.703048E+00	1.643192E+00	3.525203E+00
3.668213E+00	1.552662E+00	3.563542E+00
3.011089E+00	3.467179E+00	3.529632E+00
3.078210E+00	3.424842E+00	3.550574E+00
3.170354E+00	3.378221E+00	3.586518E+00
3.812698E+00	2.211356E+00	3.485344E+00
3.803425E+00	2.132121E+00	3.495207E+00
3.798564E+00	2.031483E+00	3.518295E+00
3.786582E+00	1.912076E+00	3.559822E+00
3.808065E+00	1.986803E+00	3.570732E+00
3.756464E+00	1.781767E+00	3.542301E+00
3.739105E+00	1.690772E+00	3.567971E+00
3.252196E+00	3.343923E+00	3.541355E+00
3.332870E+00	3.324606E+00	3.581392E+00
3.852983E+00	2.492554E+00	3.514566E+00
3.846792E+00	2.398076E+00	3.585609E+00
3.837982E+00	2.292987E+00	3.529831E+00
3.823016E+00	2.178542E+00	3.562525E+00
3.819921E+00	2.091103E+00	3.570965E+00
3.817521E+00	2.027048E+00	3.582164E+00
3.416576E+00	3.296392E+00	3.535360E+00
3.496465E+00	3.279668E+00	3.572208E+00
3.812873E+00	2.873490E+00	3.524443E+00
3.824644E+00	2.788321E+00	3.595652E+00
3.835221E+00	2.710644E+00	3.562226E+00
3.852360E+00	2.626983E+00	3.540491E+00
3.857641E+00	2.570065E+00	3.495735E+00
3.584888E+00	3.243445E+00	3.549437E+00
3.670066E+00	3.200589E+00	3.574908E+00
3.703310E+00	3.166034E+00	3.542297E+00
3.737772E+00	3.117699E+00	3.539851E+00
3.776126E+00	3.025415E+00	3.562637E+00
3.766661E+00	3.083726E+00	3.582561E+00
3.791288E+00	2.953370E+00	3.506958E+00
3.722361E+00	3.157223E+00	3.590375E+00
3.754196E+00	3.115396E+00	3.595583E+00
1.311470E+00	2.512822E+00	3.647393E+00
1.347137E+00	2.560798E+00	3.630918E+00
1.315750E+00	2.505241E+00	3.597492E+00
1.293880E+00	2.436189E+00	3.528865E+00
1.277196E+00	2.441558E+00	3.617767E+00
1.223691E+00	2.297375E+00	3.478446E+00
1.230514E+00	2.336587E+00	3.574330E+00
1.162817E+00	2.166199E+00	3.438338E+00
1.173898E+00	2.210420E+00	3.531166E+00
1.112400E+00	2.041327E+00	3.412936E+00
1.119519E+00	2.083976E+00	3.498039E+00
1.076931E+00	1.918628E+00	3.392773E+00
1.076512E+00	1.959086E+00	3.475976E+00
1.055819E+00	1.806459E+00	3.379086E+00
1.045010E+00	1.824550E+00	3.475538E+00
1.052556E+00	1.744204E+00	3.381792E+00
1.044601E+00	1.750009E+00	3.428545E+00
1.051811E+00	1.688363E+00	3.415578E+00
1.362659E+00	2.551986E+00	3.568771E+00
1.415037E+00	2.644235E+00	3.644429E+00
1.076319E+00	1.593573E+00	3.383354E+00
1.107218E+00	1.539133E+00	3.324300E+00
1.102500E+00	1.518203E+00	3.384976E+00
1.132327E+00	1.473638E+00	3.364033E+00
1.445589E+00	2.642380E+00	3.536956E+00
1.475812E+00	2.710793E+00	3.611824E+00
1.191962E+00	1.412080E+00	3.322630E+00
1.278547E+00	1.330655E+00	3.313486E+00
1.237556E+00	1.323732E+00	3.431183E+00
1.332842E+00	1.277139E+00	3.347531E+00
1.304235E+00	1.278844E+00	3.398012E+00
1.372928E+00	1.236814E+00	3.400223E+00
1.503218E+00	2.755056E+00	3.626354E+00
1.525922E+00	2.797902E+00	3.643783E+00
1.517828E+00	2.764460E+00	3.580745E+00
1.477209E+00	1.197394E+00	3.382343E+00
1.607130E+00	1.159954E+00	3.402496E+00
1.551394E+00	1.134444E+00	3.500308E+00
1.661495E+00	1.118095E+00	3.491710E+00
1.608867E+00	2.973295E+00	3.626350E+00
1.565484E+00	2.874041E+00	3.627777E+00
1.762975E+00	1.133050E+00	3.431357E+00
1.680189E+00	3.104026E+00	3.659831E+00
1.642141E+00	3.039928E+00	3.688148E+00
1.883205E+00	1.131144E+00	3.417837E+00
1.892163E+00	1.106894E+00	3.489429E+00
1.964939E+00	1.110720E+00	3.468588E+00
1.725147E+00	3.164197E+00	3.642059E+00
2.085102E+00	1.098472E+00	3.500683E+00
2.208520E+00	1.081262E+00	3.569010E+00
1.776825E+00	3.218310E+00	3.605346E+00
2.295498E+00	1.079085E+00	3.548546E+00
1.837808E+00	3.288769E+00	3.667060E+00
1.888890E+00	3.342237E+00	3.676824E+00
1.880855E+00	3.322983E+00	3.608568E+00
2.385767E+00	1.076547E+00	3.529718E+00
2.481063E+00	1.062227E+00	3.614170E+00
1.932181E+00	3.377518E+00	3.636471E+00
2.562698E+00	1.052563E+00	3.583575E+00
1.995147E+00	3.430599E+00	3.611075E+00
2.645491E+00	1.043884E+00	3.547550E+00
2.730835E+00	1.020173E+00	3.616907E+00
2.058300E+00	3.491721E+00	3.673624E+00
2.129083E+00	3.537626E+00	3.677670E+00
2.094545E+00	3.509598E+00	3.622462E+00
2.813675E+00	1.013989E+00	3.569093E+00
2.888752E+00	9.860203E-01	3.627818E+00
2.141054E+00	3.529599E+00	3.604556E+00
2.198363E+00	3.568892E+00	3.672353E+00
2.965187E+00	9.963660E-01	3.596263E+00
3.036811E+00	9.947945E-01	3.659814E+00
2.225206E+00	3.565104E+00	3.610651E+00
2.243680E+00	3.586616E+00	3.669749E+00
3.114230E+00	1.033359E+00	3.630417E+00
2.281440E+00	3.596518E+00	3.673189E+00
2.326366E+00	3.594400E+00	3.638376E+00
3.195588E+00	1.090790E+00	3.607476E+00
2.433149E+00	3.612958E+00	3.649960E+00
3.267805E+00	1.148460E+00	3.601130E+00
2.532228E+00	3.623839E+00	3.653991E+00
3.345336E+00	1.204227E+00	3.655953E+00
3.380611E+00	1.244169E+00	3.575546E+00
3.433010E+00	1.283478E+00	3.659357E+00
2.619306E+00	3.627064E+00	3.648165E+00
3.504571E+00	1.350870E+00	3.668210E+00
2.697901E+00	3.623067E+00	3.641284E+00
3.564531E+00	1.412929E+00	3.635531E+00
2.769840E+00	3.606027E+00	3.626937E+00
2.835852E+00	3.590450E+00	3.694070E+00
3.631118E+00	1.484522E+00	3.611434E+00
2.892255E+00	3.552323E+00	3.652853E+00
2.970098E+00	3.510050E+00	3.665891E+00
2.998232E+00	3.476466E+00	3.584105E+00
3.040670E+00	3.456383E+00	3.633941E+00
3.720060E+00	1.623569E+00	3.615990E+00
3.684714E+00	1.547230E+00	3.666806E+00
3.110467E+00	3.418472E+00	3.642637E+00
3.169798E+00	3.390073E+00	3.646886E+00
3.816278E+00	1.968979E+00	3.631833E+00
3.805912E+00	1.884486E+00	3.655996E+00
3.785316E+00	1.803370E+00	3.645046E+00
3.756626E+00	1.704704E+00	3.639069E+00
3.244648E+00	3.363376E+00	3.633551E+00
3.326231E+00	3.340955E+00	3.641469E+00
3.844143E+00	2.488453E+00	3.656840E+00
3.857473E+00	2.551226E+00	3.567920E+00
3.850256E+00	2.580208E+00	3.624967E+00
3.841614E+00	2.387115E+00	3.683661E+00
3.841404E+00	2.308755E+00	3.658212E+00
3.833193E+00	2.210179E+00	3.647496E+00
3.829701E+00	2.112264E+00	3.645205E+00
3.826063E+00	2.043782E+00	3.629311E+00
3.416780E+00	3.313531E+00	3.634720E+00
3.558053E+00	3.273755E+00	3.656186E+00
3.803405E+00	2.870029E+00	3.664440E+00
3.795854E+00	2.934081E+00	3.580195E+00
3.786763E+00	2.957145E+00	3.644490E+00
3.814826E+00	2.779312E+00	3.683571E+00
3.824693E+00	2.717636E+00	3.654704E+00
3.839582E+00	2.647405E+00	3.635254E+00
3.620161E+00	3.257369E+00	3.662116E+00
3.631476E+00	3.240605E+00	3.629689E+00
3.763127E+00	3.085295E+00	3.644679E+00
3.774110E+00	3.017386E+00	3.686914E+00
3.646732E+00	3.242363E+00	3.664811E+00
3.688354E+00	3.200243E+00	3.669103E+00
3.739877E+00	3.139212E+00	3.636611E+00
1.224965E+00	2.351590E+00	3.718982E+00
1.252532E+00	2.402978E+00	3.728730E+00
1.235498E+00	2.365640E+00	3.665817E+00
1.185663E+00	2.251023E+00	3.621293E+00
1.198094E+00	2.284567E+00	3.702012E+00
1.132727E+00	2.128761E+00	3.586593E+00
1.150134E+00	2.171875E+00	3.672594E+00
1.083564E+00	2.002922E+00	3.562147E+00
1.099915E+00	2.051161E+00	3.649484E+00
1.051827E+00	1.892274E+00	3.545343E+00
1.056726E+00	1.914654E+00	3.650961E+00
1.037372E+00	1.827189E+00	3.542334E+00
1.038291E+00	1.832204E+00	3.598306E+00
1.031988E+00	1.768067E+00	3.573961E+00
1.348613E+00	2.564515E+00	3.706007E+00
1.286208E+00	2.464678E+00	3.691956E+00
1.037070E+00	1.699208E+00	3.512551E+00
1.051018E+00	1.618904E+00	3.486347E+00
1.045432E+00	1.597377E+00	3.600452E+00
1.068126E+00	1.533995E+00	3.533530E+00
1.415543E+00	2.658925E+00	3.735707E+00
1.462777E+00	2.719656E+00	3.740431E+00
1.443826E+00	2.694362E+00	3.696918E+00
1.105710E+00	1.476010E+00	3.468573E+00
1.165931E+00	1.391780E+00	3.456408E+00
1.142827E+00	1.394763E+00	3.573865E+00
1.203964E+00	1.338456E+00	3.493115E+00
1.187365E+00	1.344253E+00	3.543920E+00
1.233799E+00	1.293481E+00	3.538412E+00
1.487690E+00	2.745110E+00	3.680112E+00
1.509986E+00	2.786973E+00	3.777856E+00
1.314878E+00	1.237541E+00	3.496759E+00
1.435089E+00	1.172441E+00	3.500789E+00
1.385631E+00	1.168243E+00	3.607572E+00
1.499757E+00	1.133005E+00	3.544997E+00
1.470831E+00	1.131867E+00	3.589483E+00
1.543330E+00	1.103772E+00	3.599817E+00
1.546623E+00	2.855781E+00	3.783053E+00
1.566451E+00	2.892481E+00	3.767648E+00
1.545409E+00	2.845815E+00	3.716136E+00
1.743785E+00	1.094224E+00	3.539560E+00
1.656564E+00	1.085546E+00	3.592683E+00
1.790383E+00	1.063357E+00	3.630218E+00
1.600862E+00	2.956552E+00	3.746546E+00
1.859269E+00	1.082953E+00	3.560292E+00
1.952961E+00	1.061550E+00	3.624778E+00
1.890393E+00	1.053955E+00	3.646830E+00
1.980378E+00	1.040509E+00	3.696597E+00
1.679966E+00	3.100270E+00	3.749370E+00
1.646291E+00	3.043437E+00	3.764242E+00
1.995402E+00	1.082338E+00	3.567178E+00
2.042263E+00	1.054219E+00	3.659896E+00
1.715877E+00	3.154494E+00	3.725215E+00
2.161444E+00	1.059823E+00	3.663358E+00
1.776221E+00	3.228234E+00	3.741096E+00
2.292993E+00	1.060172E+00	3.658911E+00
1.878552E+00	3.339360E+00	3.746526E+00
1.834290E+00	3.295365E+00	3.763135E+00
2.393097E+00	1.063134E+00	3.638743E+00
2.489357E+00	1.040247E+00	3.723659E+00
1.920688E+00	3.379279E+00	3.721522E+00
2.572217E+00	1.031570E+00	3.693425E+00
1.985008E+00	3.441112E+00	3.739605E+00
2.651330E+00	1.024607E+00	3.658403E+00
2.734005E+00	9.921775E-01	3.726350E+00
2.113287E+00	3.537777E+00	3.761859E+00
2.052100E+00	3.500653E+00	3.769766E+00
2.809832E+00	9.862397E-01	3.677475E+00
2.885237E+00	9.536152E-01	3.732214E+00
2.188886E+00	3.574459E+00	3.755315E+00
2.960515E+00	9.687729E-01	3.691650E+00
3.038347E+00	9.656361E-01	3.758071E+00
2.272262E+00	3.603587E+00	3.741887E+00
3.117341E+00	1.003218E+00	3.729942E+00
2.342907E+00	3.626478E+00	3.778486E+00
2.339018E+00	3.616965E+00	3.725161E+00
3.195106E+00	1.063311E+00	3.706636E+00
2.377052E+00	3.631089E+00	3.771271E+00
2.427598E+00	3.629878E+00	3.764423E+00
3.269774E+00	1.132793E+00	3.686458E+00
2.532837E+00	3.636384E+00	3.758044E+00
3.413460E+00	1.255885E+00	3.753347E+00
3.340090E+00	1.182314E+00	3.765421E+00
2.630483E+00	3.640199E+00	3.755947E+00
3.491343E+00	1.336004E+00	3.750748E+00
2.688469E+00	3.635690E+00	3.719356E+00
3.566044E+00	1.408934E+00	3.735600E+00
2.763396E+00	3.624143E+00	3.737491E+00
2.843915E+00	3.607792E+00	3.794871E+00
3.632511E+00	1.476232E+00	3.705584E+00
2.908329E+00	3.565627E+00	3.739686E+00
2.993643E+00	3.532865E+00	3.765247E+00
3.056049E+00	3.470066E+00	3.702087E+00
3.731559E+00	1.624233E+00	3.714948E+00
3.687404E+00	1.544577E+00	3.763482E+00
3.083688E+00	3.492061E+00	3.772354E+00
3.142948E+00	3.465736E+00	3.770698E+00
3.161843E+00	3.424103E+00	3.709175E+00
3.821360E+00	1.914958E+00	3.712277E+00
3.807933E+00	1.823776E+00	3.735892E+00
3.826062E+00	1.879528E+00	3.770222E+00
3.773900E+00	1.719138E+00	3.735850E+00
3.210775E+00	3.443681E+00	3.773994E+00
3.296994E+00	3.418167E+00	3.789268E+00
3.310700E+00	3.374603E+00	3.712703E+00
3.840470E+00	2.588977E+00	3.720789E+00
3.837875E+00	2.498084E+00	3.790075E+00
3.841642E+00	2.408654E+00	3.765404E+00
3.845451E+00	2.319185E+00	3.757294E+00
3.840389E+00	2.225834E+00	3.747375E+00
3.838849E+00	2.124413E+00	3.739731E+00
3.832953E+00	2.005777E+00	3.723467E+00
3.830930E+00	1.926882E+00	3.760107E+00
3.377144E+00	3.376891E+00	3.781388E+00
3.453310E+00	3.353457E+00	3.828167E+00
3.466512E+00	3.322250E+00	3.741405E+00
3.782840E+00	2.949118E+00	3.735258E+00
3.791729E+00	2.881725E+00	3.799630E+00
3.807071E+00	2.802979E+00	3.761948E+00
3.815747E+00	2.722095E+00	3.747436E+00
3.828981E+00	2.664712E+00	3.706018E+00
3.534157E+00	3.304821E+00	3.818178E+00
3.606606E+00	3.256917E+00	3.766700E+00
3.633657E+00	3.248121E+00	3.692394E+00
3.663820E+00	3.228493E+00	3.727008E+00
3.752074E+00	3.089978E+00	3.767956E+00
3.736378E+00	3.138041E+00	3.692780E+00
3.710834E+00	3.173077E+00	3.748021E+00
3.771721E+00	3.009566E+00	3.775002E+00
3.690412E+00	3.206599E+00	3.730042E+00
1.224013E+00	2.350998E+00	3.857387E+00
1.254090E+00	2.412148E+00	3.843485E+00
1.225960E+00	2.345413E+00	3.779058E+00
1.171917E+00	2.218243E+00	3.755663E+00
1.193726E+00	2.268737E+00	3.838625E+00
1.121492E+00	2.102872E+00	3.732781E+00
1.151571E+00	2.160799E+00	3.822271E+00
1.077964E+00	1.993706E+00	3.717767E+00
1.105100E+00	2.048816E+00	3.803611E+00
1.054738E+00	1.925696E+00	3.719604E+00
1.067866E+00	1.947283E+00	3.788183E+00
1.045529E+00	1.867864E+00	3.753759E+00
1.287372E+00	2.477047E+00	3.877684E+00
1.326608E+00	2.543921E+00	3.860250E+00
1.297136E+00	2.476596E+00	3.787116E+00
1.033110E+00	1.767743E+00	3.707643E+00
1.033693E+00	1.677029E+00	3.639573E+00
1.031127E+00	1.679055E+00	3.718870E+00
1.038243E+00	1.614767E+00	3.663766E+00
1.035793E+00	1.625846E+00	3.722060E+00
1.045637E+00	1.567472E+00	3.704601E+00
1.365232E+00	2.607104E+00	3.898110E+00
1.409079E+00	2.665782E+00	3.884973E+00
1.374126E+00	2.605679E+00	3.812690E+00
1.101046E+00	1.456474E+00	3.592413E+00
1.074414E+00	1.493144E+00	3.683600E+00
1.122897E+00	1.416884E+00	3.627727E+00
1.110326E+00	1.430605E+00	3.669127E+00
1.140841E+00	1.382290E+00	3.673413E+00
1.451225E+00	2.709738E+00	3.825384E+00
1.202251E+00	1.303228E+00	3.655282E+00
1.286043E+00	1.227885E+00	3.615341E+00
1.258059E+00	1.237634E+00	3.676728E+00
1.337128E+00	1.183288E+00	3.653734E+00
1.303655E+00	1.195789E+00	3.696579E+00
1.372992E+00	1.147811E+00	3.703337E+00
1.505845E+00	2.800252E+00	3.882049E+00
1.541134E+00	2.866772E+00	3.888445E+00
1.535240E+00	2.843580E+00	3.831135E+00
1.487226E+00	1.092707E+00	3.704960E+00
1.597722E+00	1.063050E+00	3.682136E+00
1.569665E+00	1.051126E+00	3.740881E+00
1.630551E+00	1.035918E+00	3.759670E+00
1.568469E+00	2.905152E+00	3.835361E+00
1.722669E+00	1.040418E+00	3.720362E+00
1.610831E+00	2.990546E+00	3.880669E+00
1.646489E+00	3.055407E+00	3.878880E+00
1.635778E+00	3.027214E+00	3.818680E+00
1.880768E+00	1.032344E+00	3.734297E+00
2.010295E+00	1.024270E+00	3.777661E+00
1.669136E+00	3.084926E+00	3.827452E+00
2.113307E+00	1.032326E+00	3.748498E+00
1.724130E+00	3.167809E+00	3.841855E+00
2.176744E+00	1.037942E+00	3.730025E+00
2.203050E+00	1.031203E+00	3.766361E+00
1.784633E+00	3.249885E+00	3.862817E+00
1.826575E+00	3.302868E+00	3.884763E+00
1.816483E+00	3.282492E+00	3.818451E+00
2.278483E+00	1.032174E+00	3.773833E+00
2.210200E+00	1.038522E+00	3.735299E+00
1.865961E+00	3.337967E+00	3.839278E+00
2.396069E+00	1.037198E+00	3.751533E+00
2.498897E+00	1.021075E+00	3.835402E+00
1.925108E+00	3.393305E+00	3.805875E+00
2.579739E+00	1.007206E+00	3.804265E+00
1.985464E+00	3.459285E+00	3.876718E+00
2.045405E+00	3.510277E+00	3.898409E+00
2.028875E+00	3.490154E+00	3.826602E+00
2.657918E+00	9.962156E-01	3.768582E+00
2.742678E+00	9.696434E-01	3.840336E+00
2.094820E+00	3.536655E+00	3.859247E+00
2.814844E+00	9.553848E-01	3.789600E+00
2.888466E+00	9.335311E-01	3.828183E+00
2.176414E+00	3.577469E+00	3.851414E+00
2.959693E+00	9.414227E-01	3.792070E+00
3.038204E+00	9.450299E-01	3.859642E+00
2.255032E+00	3.607677E+00	3.843128E+00
3.119739E+00	9.783865E-01	3.830868E+00
2.329859E+00	3.627787E+00	3.839507E+00
3.198460E+00	1.038533E+00	3.807624E+00
2.391085E+00	3.636492E+00	3.826027E+00
2.463451E+00	3.644372E+00	3.888251E+00
3.270798E+00	1.111886E+00	3.785709E+00
2.535691E+00	3.644872E+00	3.859506E+00
3.403422E+00	1.240882E+00	3.851986E+00
3.338388E+00	1.168051E+00	3.864101E+00
2.616176E+00	3.647415E+00	3.848887E+00
3.473612E+00	1.322113E+00	3.842401E+00
2.687623E+00	3.647262E+00	3.843312E+00
2.712852E+00	3.640887E+00	3.789355E+00
2.778347E+00	3.641327E+00	3.866978E+00
3.559622E+00	1.416646E+00	3.842330E+00
2.857672E+00	3.625563E+00	3.865889E+00
3.631897E+00	1.480345E+00	3.795383E+00
2.927815E+00	3.596462E+00	3.843277E+00
3.043487E+00	3.561087E+00	3.850985E+00
3.734203E+00	1.628531E+00	3.845284E+00
3.679106E+00	1.538649E+00	3.824839E+00
3.108466E+00	3.556527E+00	3.876328E+00
3.137405E+00	3.504643E+00	3.824369E+00
3.821669E+00	1.828596E+00	3.807430E+00
3.797826E+00	1.744050E+00	3.821718E+00
3.785344E+00	1.695964E+00	3.866000E+00
3.169812E+00	3.538898E+00	3.888163E+00
3.242190E+00	3.514089E+00	3.903432E+00
3.241325E+00	3.474375E+00	3.843041E+00
3.826914E+00	2.589983E+00	3.860415E+00
3.827339E+00	2.651091E+00	3.773871E+00
3.809458E+00	2.689885E+00	3.838651E+00
3.827138E+00	2.490751E+00	3.882875E+00
3.835471E+00	2.417869E+00	3.862177E+00
3.845831E+00	2.330923E+00	3.851006E+00
3.845672E+00	2.237516E+00	3.843273E+00
3.846725E+00	2.142275E+00	3.835395E+00
3.848499E+00	2.036425E+00	3.835117E+00
3.835657E+00	1.907228E+00	3.835086E+00
3.821372E+00	1.796524E+00	3.870144E+00
3.804841E+00	1.732757E+00	3.878871E+00
3.301134E+00	3.472603E+00	3.894217E+00
3.355312E+00	3.416759E+00	3.849751E+00
3.446991E+00	3.380792E+00	3.904685E+00
3.769017E+00	2.965074E+00	3.852319E+00
3.768539E+00	2.889277E+00	3.929358E+00
3.788768E+00	2.811229E+00	3.867124E+00
3.802747E+00	2.753690E+00	3.819773E+00
3.527342E+00	3.323665E+00	3.892478E+00
3.604458E+00	3.264261E+00	3.873756E+00
3.687560E+00	3.182352E+00	3.854882E+00
3.677184E+00	3.211823E+00	3.767137E+00
3.740068E+00	3.086045E+00	3.904046E+00
3.761709E+00	3.033267E+00	3.841022E+00
1.257274E+00	2.406330E+00	3.918168E+00
1.219497E+00	2.318655E+00	3.909355E+00
1.194112E+00	2.230302E+00	3.916211E+00
1.149718E+00	2.116342E+00	3.903476E+00
1.106097E+00	2.003865E+00	3.888275E+00
1.071594E+00	1.882413E+00	3.890064E+00
1.040488E+00	1.808598E+00	3.809060E+00
1.050671E+00	1.801324E+00	3.875361E+00
1.041728E+00	1.750102E+00	3.846752E+00
1.326211E+00	2.537629E+00	3.933996E+00
1.288471E+00	2.473958E+00	3.929523E+00
1.040857E+00	1.662733E+00	3.823097E+00
1.048276E+00	1.575637E+00	3.800977E+00
1.059872E+00	1.521537E+00	3.775107E+00
1.068946E+00	1.525886E+00	3.855754E+00
1.092706E+00	1.468387E+00	3.841819E+00
1.404334E+00	2.657470E+00	3.943742E+00
1.373790E+00	2.608307E+00	3.963883E+00
1.121215E+00	1.405142E+00	3.767356E+00
1.161360E+00	1.344502E+00	3.744153E+00
1.164022E+00	1.347768E+00	3.829585E+00
1.200813E+00	1.290657E+00	3.792364E+00
1.462112E+00	2.730944E+00	3.953268E+00
1.251619E+00	1.231180E+00	3.745903E+00
1.327431E+00	1.162117E+00	3.794693E+00
1.409958E+00	1.109166E+00	3.779388E+00
1.401870E+00	1.105802E+00	3.879842E+00
1.480641E+00	1.069918E+00	3.834234E+00
1.531151E+00	2.852495E+00	3.943142E+00
1.507964E+00	2.806933E+00	3.964706E+00
1.580568E+00	1.039298E+00	3.833703E+00
1.714410E+00	1.020901E+00	3.844076E+00
1.571888E+00	2.925297E+00	3.958652E+00
1.828603E+00	1.017527E+00	3.826186E+00
1.815301E+00	1.011462E+00	3.902147E+00
1.900440E+00	1.011809E+00	3.913745E+00
1.644383E+00	3.054490E+00	3.953420E+00
1.613076E+00	3.000571E+00	3.974996E+00
1.976856E+00	1.017863E+00	3.862375E+00
1.680421E+00	3.111834E+00	3.917119E+00
2.110678E+00	1.019281E+00	3.858051E+00
1.730638E+00	3.184850E+00	3.983598E+00
1.776824E+00	3.248588E+00	4.003104E+00
1.762487E+00	3.228805E+00	3.929911E+00
2.213806E+00	1.024220E+00	3.837522E+00
1.811518E+00	3.291181E+00	3.960912E+00
2.310511E+00	1.016922E+00	3.893448E+00
1.865812E+00	3.351224E+00	3.942052E+00
2.412984E+00	1.018883E+00	3.881856E+00
2.515016E+00	1.004789E+00	3.933537E+00
1.920509E+00	3.403594E+00	3.910955E+00
2.584370E+00	9.924281E-01	3.919561E+00
2.036970E+00	3.510754E+00	3.975520E+00
1.975711E+00	3.463003E+00	3.989142E+00
2.668968E+00	9.788688E-01	3.890538E+00
2.746019E+00	9.557802E-01	3.927390E+00
2.100634E+00	3.550696E+00	3.965961E+00
2.834817E+00	9.283183E-01	3.939539E+00
2.172489E+00	3.585270E+00	3.953731E+00
2.952517E+00	9.256110E-01	3.900567E+00
2.247097E+00	3.614357E+00	3.941148E+00
2.320201E+00	3.633470E+00	3.931823E+00
3.202390E+00	1.019859E+00	3.913631E+00
3.116920E+00	9.559665E-01	3.929913E+00
2.394389E+00	3.643172E+00	3.918658E+00
2.467004E+00	3.649896E+00	3.991158E+00
3.276664E+00	1.098032E+00	3.886872E+00
2.547072E+00	3.651175E+00	3.964990E+00
3.396287E+00	1.218205E+00	3.955346E+00
3.336942E+00	1.150185E+00	3.942445E+00
2.605050E+00	3.652259E+00	3.921782E+00
3.461645E+00	1.308443E+00	3.937479E+00
2.684693E+00	3.655997E+00	3.935600E+00
2.782305E+00	3.668079E+00	3.997017E+00
3.519186E+00	1.382965E+00	3.919574E+00
2.891950E+00	3.652682E+00	3.948709E+00
3.587925E+00	1.471807E+00	3.963268E+00
[truncated: 10,719 more rows]
