# Supplementary material for: A New MRI-Based Model of Heart Function with Coupled Hemodynamics and Application to Normal and Diseased Canine Left Ventricles
Source: Front Bioeng Biotechnol. 2015 Sep 23;3:140. doi: 10.3389/fbioe.2015.00140 (PMC4585083; doi:10.3389/fbioe.2015.00140)
Supplement: Supplementary file 4 [file Data_Sheet_4.ZIP › Case2_Normal_LBBB_Diastole/nodes/case2_diastole_time_0.0100.csv]

3.198790E+00	2.143900E+00	1.246890E+00
3.216790E+00	2.185260E+00	1.230910E+00
3.231300E+00	2.152900E+00	1.243320E+00
3.230950E+00	2.114050E+00	1.269940E+00
3.258410E+00	2.235810E+00	1.211430E+00
3.284460E+00	2.285810E+00	1.199910E+00
3.300820E+00	2.247670E+00	1.218900E+00
3.298130E+00	2.177470E+00	1.257750E+00
3.374670E+00	2.126370E+00	1.325200E+00
3.311590E+00	2.081050E+00	1.328430E+00
3.403890E+00	2.075980E+00	1.392170E+00
3.362630E+00	2.279130E+00	1.241110E+00
3.410950E+00	2.194550E+00	1.310940E+00
3.439090E+00	2.134250E+00	1.366030E+00
2.950720E+00	2.301930E+00	1.235860E+00
2.966180E+00	2.376290E+00	1.221480E+00
3.000020E+00	2.343230E+00	1.216580E+00
3.012670E+00	2.298150E+00	1.227740E+00
3.011060E+00	2.449590E+00	1.220540E+00
3.027630E+00	2.514810E+00	1.229390E+00
3.062760E+00	2.478330E+00	1.216700E+00
3.105620E+00	2.392810E+00	1.200990E+00
3.199290E+00	2.269790E+00	1.197280E+00
3.080940E+00	2.257880E+00	1.230740E+00
3.136920E+00	2.133030E+00	1.276400E+00
3.228200E+00	2.026790E+00	1.356530E+00
3.122080E+00	2.009720E+00	1.384430E+00
3.271530E+00	1.962490E+00	1.486770E+00
3.183770E+00	1.937840E+00	1.501310E+00
3.260600E+00	1.924970E+00	1.562120E+00
3.127440E+00	2.534460E+00	1.219740E+00
3.286010E+00	2.520250E+00	1.228060E+00
3.298040E+00	2.375440E+00	1.200910E+00
3.336600E+00	2.013020E+00	1.437870E+00
3.350840E+00	1.952720E+00	1.602640E+00
3.387120E+00	2.469570E+00	1.255520E+00
3.402850E+00	2.538660E+00	1.277200E+00
3.435420E+00	2.381640E+00	1.267660E+00
3.475770E+00	2.277900E+00	1.316580E+00
3.488960E+00	2.188610E+00	1.384650E+00
3.490790E+00	2.117570E+00	1.454850E+00
3.436660E+00	2.034270E+00	1.509800E+00
3.489240E+00	2.499460E+00	1.326370E+00
3.540700E+00	2.368890E+00	1.357370E+00
3.546910E+00	2.251740E+00	1.427820E+00
3.531250E+00	2.179700E+00	1.462150E+00
2.587740E+00	2.614280E+00	1.408970E+00
2.608750E+00	2.670470E+00	1.415020E+00
2.642700E+00	2.622870E+00	1.385330E+00
2.728100E+00	2.572850E+00	1.348680E+00
2.601050E+00	2.547570E+00	1.402200E+00
2.780330E+00	2.435980E+00	1.311990E+00
2.640450E+00	2.426400E+00	1.384910E+00
2.853170E+00	2.298290E+00	1.280490E+00
2.690090E+00	2.295710E+00	1.380820E+00
2.842350E+00	2.153440E+00	1.369560E+00
2.737110E+00	2.165640E+00	1.429920E+00
2.891430E+00	2.081890E+00	1.383740E+00
2.793840E+00	2.042420E+00	1.476740E+00
2.892120E+00	2.003780E+00	1.464920E+00
2.708780E+00	2.696930E+00	1.389740E+00
2.879760E+00	2.701970E+00	1.318710E+00
2.866310E+00	2.564310E+00	1.276760E+00
2.927040E+00	2.467700E+00	1.243460E+00
2.963920E+00	2.192970E+00	1.296670E+00
2.998420E+00	2.039840E+00	1.391650E+00
3.056810E+00	1.945060E+00	1.509100E+00
2.951750E+00	1.954540E+00	1.524590E+00
3.103810E+00	1.870440E+00	1.628580E+00
2.981080E+00	1.880330E+00	1.641090E+00
3.138160E+00	1.817350E+00	1.732110E+00
3.025200E+00	1.794880E+00	1.786390E+00
3.115900E+00	1.771480E+00	1.847480E+00
3.036940E+00	2.617250E+00	1.259640E+00
3.072220E+00	2.760180E+00	1.341610E+00
3.240430E+00	1.878220E+00	1.669800E+00
3.211120E+00	1.806290E+00	1.826670E+00
3.181600E+00	2.717900E+00	1.298940E+00
3.229210E+00	2.802530E+00	1.369880E+00
3.234650E+00	2.636510E+00	1.250830E+00
3.341410E+00	1.903190E+00	1.720310E+00
3.341530E+00	1.864880E+00	1.852510E+00
3.315380E+00	2.733830E+00	1.338350E+00
3.364220E+00	2.816850E+00	1.435910E+00
3.420180E+00	2.631020E+00	1.322060E+00
3.509740E+00	2.079320E+00	1.570540E+00
3.477600E+00	2.015430E+00	1.672190E+00
3.416690E+00	1.939040E+00	1.765340E+00
3.446670E+00	2.750390E+00	1.417550E+00
3.471740E+00	2.812670E+00	1.498790E+00
3.529670E+00	2.695930E+00	1.433390E+00
3.567130E+00	2.597940E+00	1.422940E+00
3.597520E+00	2.465250E+00	1.443440E+00
3.611980E+00	2.329210E+00	1.502520E+00
3.570380E+00	2.179980E+00	1.596810E+00
3.625260E+00	2.280560E+00	1.611530E+00
3.534480E+00	2.080180E+00	1.658520E+00
3.533700E+00	2.762380E+00	1.498680E+00
3.623270E+00	2.692940E+00	1.555180E+00
3.651940E+00	2.552800E+00	1.554380E+00
3.657090E+00	2.427170E+00	1.574550E+00
3.651280E+00	2.339130E+00	1.615890E+00
2.242030E+00	2.640440E+00	1.645350E+00
2.271440E+00	2.714770E+00	1.644620E+00
2.298530E+00	2.649240E+00	1.604820E+00
2.354660E+00	2.575440E+00	1.567290E+00
2.252560E+00	2.564650E+00	1.643310E+00
2.406860E+00	2.439500E+00	1.542390E+00
2.291240E+00	2.437370E+00	1.631530E+00
2.446750E+00	2.300060E+00	1.538110E+00
2.335720E+00	2.305740E+00	1.621510E+00
2.494770E+00	2.169830E+00	1.580620E+00
2.387690E+00	2.176540E+00	1.658280E+00
2.542000E+00	2.053500E+00	1.614950E+00
2.434140E+00	2.054210E+00	1.689670E+00
2.599540E+00	1.975470E+00	1.667850E+00
2.495290E+00	1.936450E+00	1.775940E+00
2.611560E+00	1.890400E+00	1.781470E+00
2.329750E+00	2.806400E+00	1.638550E+00
2.378630E+00	2.898400E+00	1.656530E+00
2.394670E+00	2.834000E+00	1.608570E+00
2.401650E+00	2.735750E+00	1.565480E+00
2.509360E+00	2.605760E+00	1.464560E+00
2.523810E+00	2.432070E+00	1.456420E+00
2.560840E+00	2.295270E+00	1.454150E+00
2.608630E+00	2.167550E+00	1.502610E+00
2.658630E+00	2.054260E+00	1.547190E+00
2.710300E+00	1.950010E+00	1.654280E+00
2.760670E+00	1.898670E+00	1.706100E+00
2.706970E+00	1.861600E+00	1.784590E+00
2.778060E+00	1.854410E+00	1.760060E+00
2.472270E+00	2.864390E+00	1.583490E+00
2.476610E+00	2.937060E+00	1.626730E+00
2.611920E+00	2.798060E+00	1.478880E+00
2.845780E+00	1.913830E+00	1.635140E+00
2.915750E+00	1.819060E+00	1.753400E+00
2.831860E+00	1.820650E+00	1.780110E+00
2.945190E+00	1.774260E+00	1.831600E+00
2.879710E+00	1.754800E+00	1.886650E+00
2.964050E+00	1.742400E+00	1.906100E+00
2.572080E+00	2.940680E+00	1.584140E+00
2.741040E+00	2.939950E+00	1.539810E+00
2.748650E+00	2.863140E+00	1.473840E+00
2.795110E+00	2.805280E+00	1.415120E+00
3.167400E+00	1.749710E+00	1.955420E+00
3.047950E+00	1.714180E+00	1.996080E+00
3.143520E+00	1.702530E+00	2.077360E+00
2.846820E+00	2.901770E+00	1.466390E+00
2.856820E+00	2.966390E+00	1.524860E+00
2.972900E+00	2.850730E+00	1.410320E+00
3.273750E+00	1.792100E+00	1.960870E+00
3.233430E+00	1.736780E+00	2.075490E+00
2.959590E+00	2.959820E+00	1.515480E+00
3.145350E+00	2.938310E+00	1.509290E+00
3.143240E+00	2.852510E+00	1.412580E+00
3.346350E+00	1.824580E+00	1.974680E+00
3.343700E+00	1.788250E+00	2.099130E+00
3.276730E+00	2.886310E+00	1.474390E+00
3.263680E+00	2.945200E+00	1.547090E+00
3.490080E+00	1.986630E+00	1.826190E+00
3.460430E+00	1.933970E+00	1.930160E+00
3.409150E+00	1.861480E+00	2.010200E+00
3.344630E+00	2.934110E+00	1.581230E+00
3.421170E+00	2.875080E+00	1.545400E+00
3.642940E+00	2.280220E+00	1.730240E+00
3.603660E+00	2.175510E+00	1.807590E+00
3.548570E+00	2.065250E+00	1.812960E+00
3.514430E+00	1.991880E+00	1.918780E+00
3.555640E+00	2.820870E+00	1.604030E+00
3.665300E+00	2.748830E+00	1.697630E+00
3.686030E+00	2.686870E+00	1.663480E+00
3.701540E+00	2.614410E+00	1.672850E+00
3.697650E+00	2.489120E+00	1.707270E+00
3.724590E+00	2.563540E+00	1.775590E+00
3.677780E+00	2.381690E+00	1.693120E+00
3.717150E+00	2.668100E+00	1.754620E+00
3.729020E+00	2.612130E+00	1.769020E+00
2.053070E+00	2.690760E+00	1.820230E+00
2.088060E+00	2.770360E+00	1.821650E+00
2.109180E+00	2.703590E+00	1.774050E+00
2.169080E+00	2.624750E+00	1.710540E+00
2.056990E+00	2.612800E+00	1.806750E+00
2.186100E+00	2.448260E+00	1.718900E+00
2.085690E+00	2.471440E+00	1.804150E+00
2.228770E+00	2.310270E+00	1.709600E+00
2.107730E+00	2.298020E+00	1.817650E+00
2.286340E+00	2.188080E+00	1.734370E+00
2.196910E+00	2.199850E+00	1.803280E+00
2.331210E+00	2.066690E+00	1.758920E+00
2.231330E+00	2.085660E+00	1.833500E+00
2.386970E+00	1.962910E+00	1.809060E+00
2.287500E+00	1.972980E+00	1.870210E+00
2.423080E+00	1.901300E+00	1.855130E+00
2.362760E+00	1.865770E+00	1.930230E+00
2.447640E+00	1.849860E+00	1.902060E+00
2.147150E+00	2.869060E+00	1.814320E+00
2.196440E+00	2.968500E+00	1.839400E+00
2.211520E+00	2.907250E+00	1.781070E+00
2.217710E+00	2.811190E+00	1.730580E+00
2.636090E+00	1.799030E+00	1.895800E+00
2.530030E+00	1.819110E+00	1.903900E+00
2.659780E+00	1.743690E+00	1.975360E+00
2.575870E+00	1.711880E+00	2.044440E+00
2.683420E+00	1.688410E+00	2.066840E+00
2.300320E+00	2.953340E+00	1.747230E+00
2.348380E+00	3.063010E+00	1.816840E+00
2.750060E+00	1.765870E+00	1.911450E+00
2.834950E+00	1.684490E+00	2.042230E+00
2.759900E+00	1.670100E+00	2.084000E+00
2.886480E+00	1.632960E+00	2.136100E+00
2.810120E+00	1.597190E+00	2.201570E+00
2.895050E+00	1.585010E+00	2.228850E+00
2.479960E+00	3.015770E+00	1.693400E+00
2.504870E+00	3.131480E+00	1.808600E+00
2.929150E+00	1.689870E+00	2.026840E+00
2.972380E+00	1.628040E+00	2.171490E+00
2.607400E+00	3.102670E+00	1.732790E+00
2.651730E+00	3.171230E+00	1.818490E+00
2.668290E+00	3.034200E+00	1.647150E+00
3.197870E+00	1.687930E+00	2.185460E+00
3.091750E+00	1.649080E+00	2.195640E+00
3.182900E+00	1.646400E+00	2.295110E+00
2.747870E+00	3.123100E+00	1.737760E+00
2.772100E+00	3.186120E+00	1.825610E+00
2.872150E+00	3.051640E+00	1.617060E+00
3.286530E+00	1.727540E+00	2.183860E+00
3.272600E+00	1.689320E+00	2.290810E+00
2.821700E+00	3.216450E+00	1.863980E+00
2.829980E+00	3.248900E+00	1.921720E+00
2.867780E+00	3.223270E+00	1.873920E+00
2.897580E+00	3.174400E+00	1.797240E+00
3.013520E+00	3.104170E+00	1.719470E+00
3.076100E+00	3.029810E+00	1.624910E+00
3.339980E+00	1.752130E+00	2.194090E+00
3.334380E+00	1.731370E+00	2.257110E+00
2.909550E+00	3.239940E+00	1.923160E+00
3.008580E+00	3.200050E+00	1.894390E+00
3.047780E+00	3.151610E+00	1.814580E+00
3.163290E+00	3.104430E+00	1.754930E+00
3.274970E+00	3.008520E+00	1.646090E+00
3.478130E+00	1.907250E+00	2.073520E+00
3.448720E+00	1.851240E+00	2.174490E+00
3.386310E+00	1.774900E+00	2.238720E+00
3.133970E+00	3.175810E+00	1.893730E+00
3.244770E+00	3.134650E+00	1.867460E+00
3.290410E+00	3.080760E+00	1.787600E+00
3.395290E+00	3.035470E+00	1.792910E+00
3.472290E+00	2.942120E+00	1.694660E+00
3.638870E+00	2.236990E+00	1.922670E+00
3.602030E+00	2.123850E+00	2.002920E+00
3.639080E+00	2.205620E+00	2.059080E+00
3.533530E+00	1.985380E+00	2.066480E+00
3.504580E+00	1.911390E+00	2.164730E+00
3.353880E+00	3.103230E+00	1.904310E+00
3.457740E+00	3.055970E+00	1.904510E+00
3.496780E+00	3.002470E+00	1.832350E+00
3.569340E+00	2.949390E+00	1.834230E+00
3.629930E+00	2.853180E+00	1.790900E+00
3.720870E+00	2.500650E+00	1.856220E+00
3.693560E+00	2.370930E+00	1.912890E+00
3.720350E+00	2.469820E+00	1.952120E+00
3.659800E+00	2.266540E+00	2.022010E+00
3.561830E+00	3.009990E+00	1.951410E+00
3.649790E+00	2.912680E+00	1.935600E+00
3.704090E+00	2.824190E+00	1.946100E+00
3.722240E+00	2.729710E+00	1.886310E+00
3.740270E+00	2.590360E+00	1.898640E+00
3.729620E+00	2.518020E+00	1.922550E+00
1.897310E+00	2.742250E+00	2.006340E+00
1.940720E+00	2.844050E+00	2.011100E+00
1.947640E+00	2.755550E+00	1.959240E+00
1.987940E+00	2.672320E+00	1.886110E+00
1.888290E+00	2.659100E+00	1.982350E+00
1.993090E+00	2.496510E+00	1.887460E+00
1.904210E+00	2.521180E+00	1.969040E+00
2.018050E+00	2.357270E+00	1.876060E+00
1.919370E+00	2.343130E+00	1.970580E+00
2.037920E+00	2.282610E+00	1.884380E+00
1.991180E+00	2.274600E+00	1.929990E+00
2.038600E+00	2.207070E+00	1.929930E+00
2.113920E+00	1.964200E+00	2.001080E+00
2.089580E+00	2.017970E+00	1.980200E+00
2.174020E+00	1.990540E+00	1.937420E+00
2.250820E+00	1.881560E+00	1.984320E+00
2.150030E+00	1.898340E+00	2.032280E+00
2.310780E+00	1.773160E+00	2.047250E+00
2.208660E+00	1.789320E+00	2.086500E+00
2.348300E+00	1.708080E+00	2.103430E+00
2.276260E+00	1.674160E+00	2.173310E+00
2.377530E+00	1.647890E+00	2.178310E+00
2.048880E+00	2.860150E+00	1.901990E+00
2.027560E+00	2.947040E+00	1.976330E+00
2.121540E+00	2.122580E+00	1.905260E+00
2.431080E+00	1.738470E+00	2.041200E+00
2.503920E+00	1.672630E+00	2.118530E+00
2.460330E+00	1.619990E+00	2.204960E+00
2.548650E+00	1.616440E+00	2.197750E+00
2.066130E+00	3.011260E+00	1.992210E+00
2.138270E+00	3.089820E+00	2.007270E+00
2.114780E+00	2.998140E+00	1.933260E+00
2.721140E+00	1.609980E+00	2.188760E+00
2.635970E+00	1.615660E+00	2.190060E+00
2.749280E+00	1.561610E+00	2.258160E+00
2.692770E+00	1.527580E+00	2.318020E+00
2.783630E+00	1.520750E+00	2.327910E+00
2.238930E+00	3.083090E+00	1.913850E+00
2.264550E+00	3.162430E+00	1.987190E+00
2.953400E+00	1.561470E+00	2.298660E+00
2.873020E+00	1.528020E+00	2.335210E+00
2.957640E+00	1.518830E+00	2.394340E+00
2.334980E+00	3.218110E+00	2.013040E+00
2.395700E+00	3.279260E+00	2.073640E+00
2.402080E+00	3.235220E+00	2.000140E+00
2.390450E+00	3.177980E+00	1.925790E+00
3.025230E+00	1.591100E+00	2.280620E+00
3.016750E+00	1.549520E+00	2.365930E+00
2.486370E+00	3.258550E+00	1.993040E+00
2.541160E+00	3.322460E+00	2.082310E+00
2.562220E+00	3.218890E+00	1.903130E+00
3.111180E+00	1.589660E+00	2.365520E+00
2.630320E+00	3.285850E+00	2.003550E+00
2.664560E+00	3.330460E+00	2.092620E+00
2.727320E+00	3.236290E+00	1.914700E+00
3.259520E+00	1.633800E+00	2.435040E+00
2.717330E+00	3.348130E+00	2.134950E+00
2.721390E+00	3.368820E+00	2.187900E+00
2.763030E+00	3.349420E+00	2.143310E+00
2.809800E+00	3.305440E+00	2.050330E+00
3.378590E+00	1.727190E+00	2.376570E+00
2.796210E+00	3.357520E+00	2.183920E+00
2.884960E+00	3.332040E+00	2.155020E+00
2.932160E+00	3.302710E+00	2.100180E+00
3.036910E+00	3.249270E+00	2.032690E+00
3.454140E+00	1.804200E+00	2.323640E+00
3.453700E+00	1.769590E+00	2.404880E+00
2.992870E+00	3.303980E+00	2.169100E+00
3.105160E+00	3.270080E+00	2.143940E+00
3.158400E+00	3.241940E+00	2.081550E+00
3.256990E+00	3.187440E+00	2.016910E+00
3.632850E+00	2.148700E+00	2.154170E+00
3.600180E+00	2.044910E+00	2.225240E+00
3.532520E+00	1.905610E+00	2.310550E+00
3.605780E+00	1.987960E+00	2.366230E+00
3.494910E+00	1.809550E+00	2.414230E+00
3.211270E+00	3.244360E+00	2.152010E+00
3.314020E+00	3.204330E+00	2.142580E+00
3.363670E+00	3.170330E+00	2.095540E+00
3.456370E+00	3.111420E+00	2.048700E+00
3.723210E+00	2.444860E+00	2.102880E+00
3.731940E+00	2.512440E+00	1.989140E+00
3.745210E+00	2.539410E+00	2.079420E+00
3.700530E+00	2.358260E+00	2.109380E+00
3.674670E+00	2.250560E+00	2.194620E+00
3.648430E+00	2.113690E+00	2.294480E+00
3.631050E+00	2.043290E+00	2.340890E+00
3.413900E+00	3.172290E+00	2.172830E+00
3.507720E+00	3.129000E+00	2.173560E+00
3.541530E+00	3.093970E+00	2.133910E+00
3.588700E+00	3.043250E+00	2.099830E+00
3.664870E+00	2.954240E+00	2.066180E+00
3.722500E+00	2.856890E+00	2.064670E+00
3.758080E+00	2.752610E+00	2.078650E+00
3.770890E+00	2.637810E+00	2.119870E+00
3.784570E+00	2.695940E+00	2.168240E+00
3.595580E+00	3.078800E+00	2.227600E+00
3.680800E+00	2.986830E+00	2.203770E+00
3.741370E+00	2.890240E+00	2.192590E+00
3.771450E+00	2.795560E+00	2.191540E+00
3.787170E+00	2.728590E+00	2.201140E+00
1.765690E+00	2.769290E+00	2.185060E+00
1.805910E+00	2.862450E+00	2.187640E+00
1.802150E+00	2.781660E+00	2.141850E+00
1.834020E+00	2.711860E+00	2.069520E+00
1.752410E+00	2.691420E+00	2.159770E+00
1.823420E+00	2.549480E+00	2.045950E+00
1.751730E+00	2.569890E+00	2.124400E+00
1.838650E+00	2.400440E+00	2.043190E+00
1.767970E+00	2.426500E+00	2.115890E+00
1.848330E+00	2.309910E+00	2.043530E+00
1.783050E+00	2.282280E+00	2.112670E+00
1.867780E+00	2.231490E+00	2.063240E+00
1.934510E+00	2.036350E+00	2.102370E+00
1.938490E+00	2.080780E+00	2.079160E+00
1.961170E+00	2.048600E+00	2.075290E+00
1.962930E+00	2.003740E+00	2.092740E+00
2.041140E+00	1.788260E+00	2.176830E+00
2.024730E+00	1.846660E+00	2.150220E+00
2.101580E+00	1.812880E+00	2.126240E+00
2.167110E+00	1.705990E+00	2.179170E+00
2.073660E+00	1.718750E+00	2.212020E+00
2.210850E+00	1.642540E+00	2.230280E+00
2.146870E+00	1.607790E+00	2.296910E+00
2.249920E+00	1.581630E+00	2.299290E+00
1.873540E+00	2.863830E+00	2.102200E+00
1.896930E+00	2.958340E+00	2.147750E+00
1.952440E+00	2.190830E+00	2.014160E+00
2.011750E+00	2.074370E+00	2.017440E+00
2.048810E+00	1.941920E+00	2.064900E+00
2.405140E+00	1.589700E+00	2.254320E+00
2.345660E+00	1.555450E+00	2.315760E+00
2.438050E+00	1.533800E+00	2.332080E+00
1.958660E+00	3.035560E+00	2.155450E+00
2.016980E+00	3.124370E+00	2.192980E+00
2.013340E+00	3.072100E+00	2.127810E+00
1.995220E+00	2.998010E+00	2.064490E+00
2.598570E+00	1.538250E+00	2.305020E+00
2.517540E+00	1.536930E+00	2.316140E+00
2.634440E+00	1.489270E+00	2.375110E+00
2.580430E+00	1.456570E+00	2.431730E+00
2.676240E+00	1.449710E+00	2.444790E+00
2.084250E+00	3.120950E+00	2.104910E+00
2.122270E+00	3.195770E+00	2.166360E+00
2.829460E+00	1.477640E+00	2.412230E+00
2.766670E+00	1.456540E+00	2.443260E+00
2.831370E+00	1.444960E+00	2.478770E+00
2.187530E+00	3.251900E+00	2.184450E+00
2.244390E+00	3.314740E+00	2.240510E+00
2.245120E+00	3.275460E+00	2.166960E+00
2.230390E+00	3.217370E+00	2.092210E+00
2.905970E+00	1.470170E+00	2.472540E+00
2.319920E+00	3.307440E+00	2.164020E+00
2.351600E+00	3.359600E+00	2.242550E+00
3.047210E+00	1.515020E+00	2.485590E+00
2.415750E+00	3.391820E+00	2.278930E+00
2.471610E+00	3.424360E+00	2.341690E+00
2.474720E+00	3.399730E+00	2.270410E+00
2.458570E+00	3.360910E+00	2.191900E+00
3.182360E+00	1.564490E+00	2.504780E+00
3.145630E+00	1.517880E+00	2.570930E+00
3.218130E+00	1.539590E+00	2.594560E+00
2.552290E+00	3.406260E+00	2.267650E+00
2.598020E+00	3.436290E+00	2.359250E+00
2.620980E+00	3.370480E+00	2.176150E+00
3.253010E+00	1.591290E+00	2.516430E+00
3.255990E+00	1.570100E+00	2.567050E+00
2.703260E+00	3.397040E+00	2.279760E+00
2.684310E+00	3.428890E+00	2.374080E+00
3.384570E+00	1.673460E+00	2.546810E+00
3.306660E+00	1.605980E+00	2.560050E+00
2.773320E+00	3.412660E+00	2.379310E+00
2.893880E+00	3.389250E+00	2.397130E+00
2.887890E+00	3.361530E+00	2.273640E+00
3.460020E+00	1.755280E+00	2.485110E+00
2.980850E+00	3.353060E+00	2.358250E+00
2.970010E+00	3.369480E+00	2.414300E+00
3.101950E+00	3.299870E+00	2.279290E+00
3.592940E+00	1.926430E+00	2.461550E+00
3.540870E+00	1.833000E+00	2.519420E+00
3.590510E+00	1.885990E+00	2.534840E+00
3.049980E+00	3.340660E+00	2.404910E+00
3.150260E+00	3.307080E+00	2.379770E+00
3.205180E+00	3.282140E+00	2.331520E+00
3.307950E+00	3.235180E+00	2.278510E+00
3.755430E+00	2.505490E+00	2.286800E+00
3.730780E+00	2.422080E+00	2.283120E+00
3.712370E+00	2.356260E+00	2.242420E+00
3.709170E+00	2.276290E+00	2.369160E+00
3.694510E+00	2.225280E+00	2.351300E+00
3.685200E+00	2.156120E+00	2.389340E+00
3.651160E+00	2.029700E+00	2.474770E+00
3.692010E+00	2.108100E+00	2.478660E+00
3.615430E+00	1.927150E+00	2.544110E+00
3.246200E+00	3.277830E+00	2.395180E+00
3.347870E+00	3.242540E+00	2.389180E+00
3.404910E+00	3.216080E+00	2.346080E+00
3.501000E+00	3.165840E+00	2.304490E+00
3.798160E+00	2.671500E+00	2.282260E+00
3.787210E+00	2.593520E+00	2.320140E+00
3.709120E+00	2.205390E+00	2.449780E+00
3.705920E+00	2.147620E+00	2.487470E+00
3.440260E+00	3.213430E+00	2.420180E+00
3.551230E+00	3.166980E+00	2.448970E+00
3.583590E+00	3.138210E+00	2.386810E+00
3.622870E+00	3.094050E+00	2.357080E+00
3.695650E+00	3.013060E+00	2.340730E+00
3.759870E+00	2.915860E+00	2.337060E+00
3.753400E+00	2.960250E+00	2.413500E+00
3.787720E+00	2.808620E+00	2.324720E+00
3.796820E+00	2.737700E+00	2.292350E+00
3.636000E+00	3.107720E+00	2.464410E+00
3.697250E+00	3.038240E+00	2.444540E+00
3.731960E+00	2.995080E+00	2.427330E+00
1.665320E+00	2.697750E+00	2.316410E+00
1.696210E+00	2.783920E+00	2.332690E+00
1.718980E+00	2.733900E+00	2.248000E+00
1.689420E+00	2.584240E+00	2.211090E+00
1.642320E+00	2.609430E+00	2.295730E+00
1.702980E+00	2.449670E+00	2.192160E+00
1.631560E+00	2.449610E+00	2.290790E+00
1.716060E+00	2.332230E+00	2.169530E+00
1.665000E+00	2.350780E+00	2.229940E+00
1.727290E+00	2.260820E+00	2.173690E+00
1.681590E+00	2.258880E+00	2.222020E+00
1.734780E+00	2.188980E+00	2.197880E+00
1.993280E+00	1.605920E+00	2.356250E+00
1.965440E+00	1.656710E+00	2.323800E+00
2.037050E+00	1.638860E+00	2.306280E+00
2.086000E+00	1.576070E+00	2.350600E+00
2.030040E+00	1.542260E+00	2.409570E+00
2.124100E+00	1.516500E+00	2.411860E+00
1.727990E+00	2.867200E+00	2.339590E+00
1.780350E+00	2.949010E+00	2.342450E+00
1.761620E+00	2.873380E+00	2.279260E+00
1.892470E+00	2.129990E+00	2.095060E+00
1.817380E+00	2.146180E+00	2.145530E+00
1.877760E+00	2.013530E+00	2.150690E+00
1.961810E+00	1.910530E+00	2.151600E+00
1.892790E+00	1.881480E+00	2.216850E+00
1.970160E+00	1.768340E+00	2.238150E+00
2.284690E+00	1.521540E+00	2.368780E+00
2.222610E+00	1.490400E+00	2.427580E+00
2.317980E+00	1.464580E+00	2.447730E+00
1.854670E+00	3.046050E+00	2.348410E+00
1.916720E+00	3.137840E+00	2.385710E+00
1.905780E+00	3.088850E+00	2.318920E+00
1.878670E+00	3.013430E+00	2.247960E+00
2.493340E+00	1.465290E+00	2.425010E+00
2.415240E+00	1.441200E+00	2.478220E+00
2.530110E+00	1.427840E+00	2.480930E+00
2.497850E+00	1.411480E+00	2.516290E+00
2.561570E+00	1.390820E+00	2.548890E+00
1.971540E+00	3.142690E+00	2.294500E+00
2.011990E+00	3.214870E+00	2.355060E+00
2.734500E+00	1.408480E+00	2.527200E+00
2.662080E+00	1.388090E+00	2.559680E+00
2.741160E+00	1.374990E+00	2.592920E+00
2.074370E+00	3.270640E+00	2.372580E+00
2.130710E+00	3.331600E+00	2.425340E+00
2.125220E+00	3.295640E+00	2.351110E+00
2.102540E+00	3.243910E+00	2.273200E+00
2.834370E+00	1.401700E+00	2.580450E+00
2.192060E+00	3.331030E+00	2.338800E+00
2.227360E+00	3.383300E+00	2.412160E+00
2.990350E+00	1.439890E+00	2.602450E+00
2.938780E+00	1.386580E+00	2.672240E+00
3.018900E+00	1.404190E+00	2.698790E+00
2.284620E+00	3.423650E+00	2.436720E+00
2.337060E+00	3.460460E+00	2.498860E+00
2.337540E+00	3.436740E+00	2.424410E+00
2.325160E+00	3.396340E+00	2.347800E+00
3.093160E+00	1.480530E+00	2.602800E+00
3.093210E+00	1.443690E+00	2.683850E+00
2.409080E+00	3.447900E+00	2.428330E+00
2.460700E+00	3.480060E+00	2.523700E+00
3.190480E+00	1.496400E+00	2.669110E+00
2.528390E+00	3.461580E+00	2.439510E+00
2.581630E+00	3.483050E+00	2.544370E+00
3.303560E+00	1.559820E+00	2.660000E+00
2.668860E+00	3.452320E+00	2.463760E+00
2.662690E+00	3.474210E+00	2.559310E+00
3.365620E+00	1.612910E+00	2.630490E+00
3.375640E+00	1.596410E+00	2.686060E+00
2.741280E+00	3.457130E+00	2.562340E+00
2.854720E+00	3.430830E+00	2.563050E+00
2.811000E+00	3.425530E+00	2.475210E+00
3.483710E+00	1.729780E+00	2.619510E+00
3.426730E+00	1.643830E+00	2.692220E+00
2.955060E+00	3.386400E+00	2.487600E+00
2.933810E+00	3.409720E+00	2.570440E+00
3.594550E+00	1.867980E+00	2.608290E+00
3.553850E+00	1.790620E+00	2.678530E+00
3.020830E+00	3.380810E+00	2.573490E+00
3.110100E+00	3.353250E+00	2.571780E+00
3.132150E+00	3.328980E+00	2.484820E+00
3.743430E+00	2.429710E+00	2.371970E+00
3.736740E+00	2.357810E+00	2.412680E+00
3.701220E+00	2.088550E+00	2.575640E+00
3.672840E+00	2.003920E+00	2.634590E+00
3.635100E+00	1.935470E+00	2.630240E+00
3.199380E+00	3.322300E+00	2.574670E+00
3.291470E+00	3.292060E+00	2.585130E+00
3.317460E+00	3.267150E+00	2.501660E+00
3.806590E+00	2.619310E+00	2.412400E+00
3.792390E+00	2.537900E+00	2.481380E+00
3.766160E+00	2.426560E+00	2.494110E+00
3.758240E+00	2.327300E+00	2.567850E+00
3.731210E+00	2.244370E+00	2.542280E+00
3.718700E+00	2.164490E+00	2.551530E+00
3.376810E+00	3.261310E+00	2.605680E+00
3.475180E+00	3.227510E+00	2.641010E+00
3.480770E+00	3.211840E+00	2.546420E+00
3.788040E+00	2.904270E+00	2.456200E+00
3.806950E+00	2.817840E+00	2.468110E+00
3.816550E+00	2.694240E+00	2.462230E+00
3.823000E+00	2.747880E+00	2.563470E+00
3.813540E+00	2.602970E+00	2.507330E+00
3.536140E+00	3.198450E+00	2.628890E+00
3.620020E+00	3.142030E+00	2.609410E+00
3.708240E+00	3.047760E+00	2.568530E+00
3.766250E+00	2.956180E+00	2.527070E+00
3.810700E+00	2.850730E+00	2.560050E+00
3.820330E+00	2.793720E+00	2.567370E+00
1.579060E+00	2.646450E+00	2.459830E+00
1.614250E+00	2.734550E+00	2.478390E+00
1.624950E+00	2.673300E+00	2.387300E+00
1.592940E+00	2.528970E+00	2.362810E+00
1.558850E+00	2.565250E+00	2.440440E+00
1.585700E+00	2.442210E+00	2.361480E+00
1.553970E+00	2.448120E+00	2.420060E+00
1.567770E+00	2.356490E+00	2.367640E+00
1.874390E+00	1.526640E+00	2.494810E+00
1.845500E+00	1.615370E+00	2.425530E+00
1.939740E+00	1.582520E+00	2.406790E+00
1.975750E+00	1.524790E+00	2.447870E+00
1.940750E+00	1.505990E+00	2.487800E+00
1.996140E+00	1.474360E+00	2.507680E+00
1.674340E+00	2.906220E+00	2.524840E+00
1.720110E+00	2.972230E+00	2.535530E+00
1.701710E+00	2.920690E+00	2.482020E+00
1.693230E+00	2.852690E+00	2.411320E+00
1.648950E+00	2.845640E+00	2.502830E+00
1.614890E+00	2.290910E+00	2.290950E+00
1.651640E+00	2.152310E+00	2.289530E+00
1.745110E+00	2.048590E+00	2.236500E+00
1.659080E+00	2.023420E+00	2.318010E+00
1.804260E+00	1.914410E+00	2.256590E+00
1.709500E+00	1.928510E+00	2.318960E+00
1.855080E+00	1.797390E+00	2.292580E+00
1.764500E+00	1.819990E+00	2.341030E+00
1.895370E+00	1.688010E+00	2.339750E+00
1.808100E+00	1.713780E+00	2.376050E+00
2.160620E+00	1.460710E+00	2.478440E+00
2.094660E+00	1.438110E+00	2.534090E+00
2.198270E+00	1.410570E+00	2.555920E+00
1.781270E+00	3.057210E+00	2.539350E+00
1.836240E+00	3.139300E+00	2.573740E+00
1.822160E+00	3.098840E+00	2.509170E+00
1.793820E+00	3.024340E+00	2.448040E+00
2.355510E+00	1.412640E+00	2.530830E+00
2.298190E+00	1.388700E+00	2.583340E+00
2.396760E+00	1.365960E+00	2.613650E+00
1.879700E+00	3.152390E+00	2.483520E+00
1.920990E+00	3.216480E+00	2.545220E+00
2.503570E+00	1.344990E+00	2.640700E+00
2.610310E+00	1.337580E+00	2.647390E+00
2.575470E+00	1.308200E+00	2.698840E+00
2.632810E+00	1.296980E+00	2.727240E+00
1.987200E+00	3.280150E+00	2.574210E+00
2.046140E+00	3.330050E+00	2.584630E+00
2.031000E+00	3.304620E+00	2.536600E+00
2.002470E+00	3.255950E+00	2.463510E+00
2.739680E+00	1.328510E+00	2.694750E+00
2.087100E+00	3.342090E+00	2.524000E+00
2.109600E+00	3.385460E+00	2.616750E+00
2.871550E+00	1.347220E+00	2.712220E+00
2.836910E+00	1.310340E+00	2.775340E+00
2.909400E+00	1.324120E+00	2.791340E+00
2.191630E+00	3.441040E+00	2.628240E+00
2.249450E+00	3.473590E+00	2.641650E+00
2.231740E+00	3.454560E+00	2.590970E+00
2.207340E+00	3.415940E+00	2.521820E+00
2.981640E+00	1.362320E+00	2.764950E+00
2.288900E+00	3.473370E+00	2.587660E+00
2.330090E+00	3.506900E+00	2.700040E+00
3.089470E+00	1.404580E+00	2.772410E+00
2.396710E+00	3.495420E+00	2.606020E+00
2.452610E+00	3.520030E+00	2.704370E+00
3.173810E+00	1.450200E+00	2.759680E+00
2.520670E+00	3.505160E+00	2.634260E+00
2.520430E+00	3.522100E+00	2.709750E+00
3.290240E+00	1.498560E+00	2.804780E+00
2.574730E+00	3.516670E+00	2.710040E+00
2.671040E+00	3.488500E+00	2.657520E+00
3.379250E+00	1.581280E+00	2.757780E+00
2.810860E+00	3.466160E+00	2.710650E+00
2.795520E+00	3.456790E+00	2.630820E+00
3.504790E+00	1.707030E+00	2.757520E+00
3.456020E+00	1.630030E+00	2.819570E+00
2.915810E+00	3.426600E+00	2.647700E+00
2.889230E+00	3.449510E+00	2.726390E+00
3.604940E+00	1.857900E+00	2.727610E+00
3.564460E+00	1.774230E+00	2.808590E+00
2.971610E+00	3.424470E+00	2.733450E+00
3.055370E+00	3.398020E+00	2.735150E+00
3.083040E+00	3.373120E+00	2.654900E+00
3.700230E+00	2.032940E+00	2.706460E+00
3.658520E+00	1.945530E+00	2.766990E+00
3.695210E+00	2.001420E+00	2.778100E+00
3.140130E+00	3.365730E+00	2.735720E+00
3.225800E+00	3.336580E+00	2.740600E+00
3.255510E+00	3.313910E+00	2.667030E+00
3.796930E+00	2.459760E+00	2.628560E+00
3.789140E+00	2.355960E+00	2.673320E+00
3.806870E+00	2.412650E+00	2.722870E+00
3.760980E+00	2.242590E+00	2.699470E+00
3.731250E+00	2.127650E+00	2.695050E+00
3.714280E+00	2.043370E+00	2.773390E+00
3.306730E+00	3.306200E+00	2.759270E+00
3.401230E+00	3.271980E+00	2.789150E+00
3.408250E+00	3.259530E+00	2.706510E+00
3.833130E+00	2.679060E+00	2.631130E+00
3.824260E+00	2.562440E+00	2.663150E+00
3.839600E+00	2.634170E+00	2.698410E+00
3.811600E+00	2.464630E+00	2.711300E+00
3.460280E+00	3.246260E+00	2.773370E+00
3.542240E+00	3.204650E+00	2.739850E+00
3.655410E+00	3.143190E+00	2.741970E+00
3.686370E+00	3.112560E+00	2.695480E+00
3.725120E+00	3.063450E+00	2.690430E+00
3.777640E+00	2.968630E+00	2.696920E+00
3.769300E+00	3.017960E+00	2.766320E+00
3.816290E+00	2.863020E+00	2.682380E+00
3.828420E+00	2.756410E+00	2.671600E+00
3.839320E+00	2.673920E+00	2.718850E+00
3.721840E+00	3.092050E+00	2.764410E+00
3.752660E+00	3.054820E+00	2.768680E+00
1.464910E+00	2.130790E+00	2.498950E+00
1.476490E+00	2.195810E+00	2.485300E+00
1.493600E+00	2.134560E+00	2.461320E+00
1.516730E+00	2.061480E+00	2.439950E+00
1.463760E+00	2.060300E+00	2.500270E+00
1.548710E+00	1.972510E+00	2.430480E+00
1.481820E+00	1.931140E+00	2.508270E+00
1.558580E+00	1.871010E+00	2.465810E+00
1.765190E+00	1.524060E+00	2.557490E+00
1.736200E+00	1.572430E+00	2.532160E+00
1.798110E+00	1.556790E+00	2.502680E+00
1.814360E+00	1.489790E+00	2.570430E+00
1.636910E+00	2.938950E+00	2.731960E+00
1.685380E+00	3.002340E+00	2.715660E+00
1.658180E+00	2.945940E+00	2.670720E+00
1.646050E+00	2.888220E+00	2.587740E+00
1.604340E+00	2.864280E+00	2.687080E+00
1.604110E+00	2.772160E+00	2.549360E+00
1.578890E+00	2.762660E+00	2.630630E+00
1.550590E+00	2.637220E+00	2.541720E+00
1.518860E+00	2.480230E+00	2.510370E+00
1.502340E+00	2.328860E+00	2.466950E+00
1.546910E+00	2.199370E+00	2.392750E+00
1.587990E+00	2.058170E+00	2.373520E+00
1.620790E+00	1.932270E+00	2.388170E+00
1.682390E+00	1.832270E+00	2.392950E+00
1.619760E+00	1.830100E+00	2.441110E+00
1.727860E+00	1.732420E+00	2.417870E+00
1.656050E+00	1.745860E+00	2.463100E+00
1.767560E+00	1.638130E+00	2.455460E+00
1.698470E+00	1.655250E+00	2.493800E+00
1.924370E+00	1.433140E+00	2.600700E+00
2.016080E+00	1.418000E+00	2.588530E+00
2.000620E+00	1.386680E+00	2.649590E+00
2.065120E+00	1.371550E+00	2.661230E+00
1.735570E+00	3.032480E+00	2.631300E+00
1.742240E+00	3.085500E+00	2.741440E+00
2.239770E+00	1.363650E+00	2.635420E+00
2.177520E+00	1.344790E+00	2.690030E+00
2.280910E+00	1.323640E+00	2.709990E+00
1.806210E+00	3.161810E+00	2.751340E+00
1.861990E+00	3.208240E+00	2.731940E+00
1.813310E+00	3.147950E+00	2.676130E+00
2.437030E+00	1.320210E+00	2.693010E+00
2.377930E+00	1.302410E+00	2.739190E+00
2.479220E+00	1.283920E+00	2.766170E+00
1.910290E+00	3.231250E+00	2.647990E+00
1.937400E+00	3.277600E+00	2.769310E+00
2.571810E+00	1.276640E+00	2.774180E+00
2.689210E+00	1.266290E+00	2.819420E+00
2.015390E+00	3.325990E+00	2.670960E+00
2.786530E+00	1.280690E+00	2.821630E+00
2.756120E+00	1.253590E+00	2.870380E+00
2.816620E+00	1.251860E+00	2.906300E+00
2.083700E+00	3.390990E+00	2.706400E+00
2.130520E+00	3.431230E+00	2.772240E+00
2.144800E+00	3.427250E+00	2.687390E+00
2.892630E+00	1.289470E+00	2.866380E+00
2.219140E+00	3.471420E+00	2.724600E+00
2.975950E+00	1.325100E+00	2.848180E+00
2.295800E+00	3.512750E+00	2.806990E+00
2.370630E+00	3.538710E+00	2.848560E+00
2.349210E+00	3.528190E+00	2.781060E+00
3.071710E+00	1.357500E+00	2.862530E+00
2.415980E+00	3.536110E+00	2.787870E+00
2.422330E+00	3.547850E+00	2.852730E+00
3.200630E+00	1.412820E+00	2.867930E+00
2.467980E+00	3.547820E+00	2.852520E+00
2.540350E+00	3.533900E+00	2.798890E+00
3.291670E+00	1.446760E+00	2.894460E+00
3.275080E+00	1.417900E+00	2.927500E+00
3.312420E+00	1.437580E+00	2.936110E+00
2.673450E+00	3.523780E+00	2.853520E+00
2.636250E+00	3.515130E+00	2.759890E+00
3.405680E+00	1.557640E+00	2.875790E+00
3.354170E+00	1.480150E+00	2.937140E+00
2.739460E+00	3.495960E+00	2.781160E+00
2.784030E+00	3.504400E+00	2.879700E+00
3.525820E+00	1.687000E+00	2.894650E+00
3.475480E+00	1.608930E+00	2.919730E+00
2.874180E+00	3.466020E+00	2.805440E+00
2.866550E+00	3.487710E+00	2.901460E+00
3.612280E+00	1.842620E+00	2.854060E+00
3.578330E+00	1.764240E+00	2.914340E+00
2.937380E+00	3.463630E+00	2.884240E+00
3.005390E+00	3.444920E+00	2.919000E+00
3.032070E+00	3.417260E+00	2.818560E+00
3.696330E+00	1.993240E+00	2.855350E+00
3.653060E+00	1.903920E+00	2.915080E+00
3.099720E+00	3.406110E+00	2.910710E+00
3.186660E+00	3.373690E+00	2.919250E+00
3.196390E+00	3.356160E+00	2.825140E+00
3.807810E+00	2.354180E+00	2.780330E+00
3.790390E+00	2.264210E+00	2.813560E+00
3.758260E+00	2.143550E+00	2.866270E+00
3.787370E+00	2.206960E+00	2.884260E+00
3.728580E+00	2.068770E+00	2.821370E+00
3.258340E+00	3.343340E+00	2.903040E+00
3.328970E+00	3.317530E+00	2.945560E+00
3.337680E+00	3.304690E+00	2.855180E+00
3.840230E+00	2.612950E+00	2.778200E+00
3.832100E+00	2.519350E+00	2.864220E+00
3.818580E+00	2.421140E+00	2.822540E+00
3.812570E+00	2.309930E+00	2.874770E+00
3.800650E+00	2.242220E+00	2.899700E+00
3.388450E+00	3.290240E+00	2.913090E+00
3.467810E+00	3.252290E+00	2.880580E+00
3.584020E+00	3.203470E+00	2.880270E+00
3.631040E+00	3.171090E+00	2.819700E+00
3.798420E+00	2.962220E+00	2.822720E+00
3.822690E+00	2.869140E+00	2.845780E+00
3.818540E+00	2.921190E+00	2.877280E+00
3.829620E+00	2.765300E+00	2.817850E+00
3.837350E+00	2.680560E+00	2.807200E+00
3.655550E+00	3.167200E+00	2.901990E+00
3.697480E+00	3.126600E+00	2.846600E+00
3.770700E+00	3.042970E+00	2.881050E+00
3.808870E+00	2.960360E+00	2.901910E+00
1.381300E+00	2.084200E+00	2.622250E+00
1.394220E+00	2.166460E+00	2.627510E+00
1.425620E+00	2.110120E+00	2.556990E+00
1.419970E+00	1.976940E+00	2.561170E+00
1.373550E+00	2.001520E+00	2.621680E+00
1.428740E+00	1.897030E+00	2.571860E+00
1.379300E+00	1.868420E+00	2.637340E+00
1.443390E+00	1.818200E+00	2.590900E+00
1.567480E+00	2.855610E+00	2.853180E+00
1.610110E+00	2.924770E+00	2.878680E+00
1.590620E+00	2.878190E+00	2.785020E+00
1.554340E+00	2.769640E+00	2.730380E+00
1.542760E+00	2.786470E+00	2.826670E+00
1.523290E+00	2.648960E+00	2.670600E+00
1.510160E+00	2.672970E+00	2.779730E+00
1.493350E+00	2.519630E+00	2.615400E+00
1.473730E+00	2.549650E+00	2.722460E+00
1.471500E+00	2.382400E+00	2.580610E+00
1.450650E+00	2.422430E+00	2.681680E+00
1.442680E+00	2.247670E+00	2.555910E+00
1.416210E+00	2.291240E+00	2.644160E+00
1.584980E+00	1.763150E+00	2.502460E+00
1.513220E+00	1.792860E+00	2.543180E+00
1.628680E+00	1.666910E+00	2.534610E+00
1.555050E+00	1.681480E+00	2.579750E+00
1.676920E+00	1.590000E+00	2.559420E+00
1.613820E+00	1.582540E+00	2.609470E+00
1.714770E+00	1.492270E+00	2.627010E+00
1.818310E+00	1.429120E+00	2.650980E+00
1.771040E+00	1.383570E+00	2.743600E+00
1.878540E+00	1.367440E+00	2.725080E+00
1.667210E+00	2.996850E+00	2.802240E+00
1.998900E+00	1.336340E+00	2.754000E+00
2.098440E+00	1.320900E+00	2.753790E+00
2.084420E+00	1.295570E+00	2.818450E+00
2.168040E+00	1.275630E+00	2.847350E+00
1.728730E+00	3.085170E+00	2.828420E+00
1.778250E+00	3.142200E+00	2.881210E+00
1.778090E+00	3.140170E+00	2.801570E+00
2.319520E+00	1.284310E+00	2.783950E+00
2.266250E+00	1.279170E+00	2.813410E+00
2.355580E+00	1.249790E+00	2.862290E+00
1.848340E+00	3.206500E+00	2.821520E+00
2.531810E+00	1.244370E+00	2.850090E+00
2.465120E+00	1.238170E+00	2.877900E+00
2.539050E+00	1.218010E+00	2.912390E+00
1.925610E+00	3.276460E+00	2.877390E+00
1.984280E+00	3.328550E+00	2.889240E+00
1.969280E+00	3.312890E+00	2.833030E+00
2.613320E+00	1.225100E+00	2.903710E+00
2.032540E+00	3.363130E+00	2.803480E+00
2.041170E+00	3.380220E+00	2.935970E+00
2.738940E+00	1.227360E+00	2.936300E+00
2.826310E+00	1.225540E+00	2.980600E+00
2.105660E+00	3.430940E+00	2.962020E+00
2.169330E+00	3.467610E+00	2.949650E+00
2.113330E+00	3.428080E+00	2.876100E+00
2.902910E+00	1.250510E+00	2.968340E+00
2.209350E+00	3.479300E+00	2.858180E+00
2.228580E+00	3.497350E+00	2.939600E+00
3.024090E+00	1.297050E+00	2.959450E+00
2.312900E+00	3.529000E+00	2.948630E+00
3.152970E+00	1.346350E+00	2.963300E+00
3.110920E+00	1.305940E+00	3.015790E+00
3.174770E+00	1.318360E+00	3.057900E+00
2.447330E+00	3.553250E+00	2.937360E+00
3.239370E+00	1.389250E+00	2.954530E+00
3.244090E+00	1.365820E+00	3.028420E+00
2.562480E+00	3.557510E+00	2.985450E+00
2.525630E+00	3.550500E+00	2.899020E+00
3.308250E+00	1.419080E+00	2.988700E+00
2.617080E+00	3.544980E+00	2.928990E+00
2.623710E+00	3.555410E+00	2.999370E+00
3.452510E+00	1.554020E+00	3.004390E+00
3.385730E+00	1.465730E+00	3.050050E+00
2.670360E+00	3.549780E+00	3.004870E+00
2.733450E+00	3.529400E+00	2.963970E+00
3.511410E+00	1.631240E+00	2.991470E+00
3.502650E+00	1.600780E+00	3.036560E+00
2.826090E+00	3.505960E+00	2.956790E+00
3.613980E+00	1.815760E+00	2.972670E+00
3.566600E+00	1.711580E+00	3.024410E+00
3.529840E+00	1.634870E+00	3.054150E+00
2.922510E+00	3.478890E+00	2.975390E+00
3.046050E+00	3.436460E+00	3.012130E+00
3.693510E+00	1.966800E+00	3.000900E+00
3.725450E+00	2.043080E+00	2.906570E+00
3.737790E+00	2.059440E+00	2.975350E+00
3.647720E+00	1.875230E+00	3.017510E+00
3.123010E+00	3.409930E+00	3.060220E+00
3.144630E+00	3.395450E+00	2.987610E+00
3.788290E+00	2.188960E+00	2.951900E+00
3.764260E+00	2.118310E+00	3.013810E+00
3.186240E+00	3.383320E+00	3.051970E+00
3.241620E+00	3.356000E+00	2.992220E+00
3.333510E+00	3.321900E+00	3.040070E+00
3.842570E+00	2.597630E+00	2.909160E+00
3.840590E+00	2.506320E+00	3.005890E+00
3.832000E+00	2.419850E+00	2.976570E+00
3.825220E+00	2.331650E+00	2.962540E+00
3.809310E+00	2.252720E+00	2.968050E+00
3.408480E+00	3.285520E+00	2.985440E+00
3.505430E+00	3.250450E+00	3.037490E+00
3.558600E+00	3.224540E+00	2.964130E+00
3.827440E+00	2.900220E+00	2.963680E+00
3.835350E+00	2.822220E+00	2.982920E+00
3.833510E+00	2.757730E+00	2.955800E+00
3.838880E+00	2.676560E+00	2.933710E+00
3.589790E+00	3.216910E+00	3.041150E+00
3.630640E+00	3.189710E+00	2.977930E+00
3.718270E+00	3.129420E+00	2.988330E+00
3.784580E+00	3.070780E+00	3.004930E+00
3.804220E+00	3.031420E+00	2.982630E+00
3.812440E+00	2.981650E+00	2.989930E+00
3.815080E+00	3.017200E+00	3.019750E+00
3.808340E+00	3.041010E+00	3.032850E+00
1.306150E+00	2.039970E+00	2.763330E+00
1.325940E+00	2.120210E+00	2.770280E+00
1.342200E+00	2.059350E+00	2.691930E+00
1.333090E+00	1.927160E+00	2.689890E+00
1.297950E+00	1.961200E+00	2.757790E+00
1.334620E+00	1.850480E+00	2.697950E+00
1.303120E+00	1.851650E+00	2.750260E+00
1.337080E+00	1.777950E+00	2.722430E+00
1.538930E+00	2.817930E+00	3.017220E+00
1.567910E+00	2.878120E+00	3.012100E+00
1.551640E+00	2.830570E+00	2.926700E+00
1.509610E+00	2.705700E+00	2.885200E+00
1.513610E+00	2.739550E+00	2.985840E+00
1.467720E+00	2.582130E+00	2.831380E+00
1.474090E+00	2.622140E+00	2.944970E+00
1.436780E+00	2.457260E+00	2.782760E+00
1.430970E+00	2.492380E+00	2.889270E+00
1.400400E+00	2.328220E+00	2.737670E+00
1.393520E+00	2.362980E+00	2.836020E+00
1.368860E+00	2.199990E+00	2.707450E+00
1.353560E+00	2.238380E+00	2.789710E+00
1.477200E+00	1.703700E+00	2.626230E+00
1.400910E+00	1.734880E+00	2.674140E+00
1.528900E+00	1.595390E+00	2.662450E+00
1.445580E+00	1.619730E+00	2.713500E+00
1.597500E+00	1.495770E+00	2.699390E+00
1.503980E+00	1.513950E+00	2.750840E+00
1.674630E+00	1.414920E+00	2.748930E+00
1.580010E+00	1.410100E+00	2.822480E+00
1.719140E+00	1.368040E+00	2.792580E+00
1.676930E+00	1.362660E+00	2.829740E+00
1.759880E+00	1.324470E+00	2.864930E+00
1.604000E+00	2.937850E+00	3.056230E+00
1.652190E+00	3.002780E+00	3.025680E+00
1.609910E+00	2.937320E+00	2.971420E+00
1.919210E+00	1.325920E+00	2.792530E+00
1.855830E+00	1.321570E+00	2.825010E+00
1.951540E+00	1.291690E+00	2.872800E+00
1.692110E+00	3.042130E+00	2.928270E+00
1.717900E+00	3.082840E+00	3.059380E+00
2.072990E+00	1.260500E+00	2.916300E+00
2.182180E+00	1.229430E+00	2.957990E+00
1.781950E+00	3.153140E+00	3.077100E+00
1.834810E+00	3.204690E+00	3.049370E+00
1.776030E+00	3.143180E+00	2.985590E+00
2.289620E+00	1.213620E+00	2.966660E+00
2.416750E+00	1.201930E+00	2.972430E+00
2.382210E+00	1.181680E+00	3.031790E+00
2.458840E+00	1.167130E+00	3.074940E+00
1.857800E+00	3.219940E+00	2.947420E+00
1.883850E+00	3.249700E+00	3.023490E+00
2.555810E+00	1.185680E+00	3.010730E+00
1.951900E+00	3.308340E+00	3.005910E+00
2.676750E+00	1.191640E+00	3.012850E+00
2.646650E+00	1.171290E+00	3.064460E+00
2.714610E+00	1.167930E+00	3.103690E+00
2.031300E+00	3.380480E+00	3.042750E+00
2.073220E+00	3.415490E+00	3.065090E+00
2.075560E+00	3.414170E+00	3.008680E+00
2.793720E+00	1.195670E+00	3.056140E+00
2.138250E+00	3.458040E+00	3.067380E+00
2.882330E+00	1.217390E+00	3.043240E+00
2.229050E+00	3.503160E+00	3.015540E+00
2.977150E+00	1.240840E+00	3.062810E+00
2.303560E+00	3.539410E+00	3.071200E+00
2.375180E+00	3.565380E+00	3.107940E+00
2.344720E+00	3.552350E+00	3.039840E+00
3.096620E+00	1.273770E+00	3.087240E+00
3.191890E+00	1.295170E+00	3.137910E+00
2.407870E+00	3.563860E+00	3.046360E+00
2.420970E+00	3.576550E+00	3.114950E+00
3.258580E+00	1.341060E+00	3.118880E+00
2.463190E+00	3.580170E+00	3.119990E+00
2.523450E+00	3.571480E+00	3.077360E+00
3.324950E+00	1.398210E+00	3.088330E+00
2.653520E+00	3.562480E+00	3.083080E+00
3.462050E+00	1.513900E+00	3.121430E+00
3.403630E+00	1.437030E+00	3.154080E+00
2.773540E+00	3.552240E+00	3.132680E+00
2.732220E+00	3.545620E+00	3.049310E+00
3.507330E+00	1.586050E+00	3.088530E+00
2.834810E+00	3.518200E+00	3.058540E+00
2.849520E+00	3.538010E+00	3.155020E+00
3.625050E+00	1.800210E+00	3.092180E+00
3.594070E+00	1.713070E+00	3.130460E+00
3.555270E+00	1.645240E+00	3.118620E+00
2.903260E+00	3.517490E+00	3.141190E+00
2.966230E+00	3.498610E+00	3.186320E+00
2.964450E+00	3.482320E+00	3.096060E+00
3.731660E+00	2.036310E+00	3.076300E+00
3.698110E+00	1.948500E+00	3.136040E+00
3.663700E+00	1.886680E+00	3.092420E+00
3.012000E+00	3.474780E+00	3.162330E+00
3.081630E+00	3.434040E+00	3.146030E+00
3.791070E+00	2.190310E+00	3.065360E+00
3.761430E+00	2.103250E+00	3.131420E+00
3.169540E+00	3.394000E+00	3.118890E+00
3.266010E+00	3.354790E+00	3.114800E+00
3.343220E+00	3.325800E+00	3.105440E+00
3.847260E+00	2.586180E+00	3.053440E+00
3.841370E+00	2.495930E+00	3.114140E+00
3.835110E+00	2.420690E+00	3.102720E+00
3.826780E+00	2.326380E+00	3.084830E+00
3.815600E+00	2.267140E+00	3.042140E+00
3.415230E+00	3.293960E+00	3.099310E+00
3.501680E+00	3.264460E+00	3.149420E+00
3.835390E+00	2.843950E+00	3.062090E+00
3.834200E+00	2.753090E+00	3.102300E+00
3.833210E+00	2.820950E+00	3.127250E+00
3.840160E+00	2.677430E+00	3.046620E+00
3.582660E+00	3.225300E+00	3.133900E+00
3.658420E+00	3.181300E+00	3.083750E+00
3.729980E+00	3.140240E+00	3.129260E+00
3.766460E+00	3.104320E+00	3.070430E+00
3.810170E+00	3.012190E+00	3.086650E+00
3.822530E+00	2.916220E+00	3.111590E+00
3.832340E+00	2.858710E+00	3.109190E+00
3.773930E+00	3.100560E+00	3.141290E+00
3.795360E+00	3.066520E+00	3.081520E+00
1.369530E+00	2.368080E+00	2.996310E+00
1.394580E+00	2.431230E+00	3.024350E+00
1.389790E+00	2.393830E+00	2.942960E+00
1.346270E+00	2.267980E+00	2.876600E+00
1.339300E+00	2.291150E+00	2.962700E+00
1.320370E+00	2.163850E+00	2.836420E+00
1.304510E+00	2.168690E+00	2.911570E+00
1.283140E+00	2.037480E+00	2.841110E+00
1.266400E+00	1.882340E+00	2.830270E+00
1.284440E+00	1.745130E+00	2.823500E+00
1.360180E+00	1.650940E+00	2.778060E+00
1.300750E+00	1.607570E+00	2.886540E+00
1.424560E+00	1.541720E+00	2.798930E+00
1.364320E+00	1.553680E+00	2.850990E+00
1.483340E+00	1.455310E+00	2.837880E+00
1.409580E+00	1.475500E+00	2.879770E+00
1.519830E+00	1.403640E+00	2.874040E+00
1.469860E+00	1.402240E+00	2.918290E+00
1.545480E+00	1.355940E+00	2.930750E+00
1.564890E+00	2.864740E+00	3.093950E+00
1.527500E+00	2.777660E+00	3.071810E+00
1.496420E+00	2.682480E+00	3.062650E+00
1.437540E+00	2.535940E+00	3.014650E+00
1.660030E+00	1.313680E+00	2.942720E+00
1.769070E+00	1.277340E+00	2.969410E+00
1.651080E+00	3.000950E+00	3.121020E+00
1.602190E+00	2.932770E+00	3.115140E+00
1.878460E+00	1.262390E+00	2.973780E+00
1.985540E+00	1.251150E+00	2.971410E+00
1.971220E+00	1.234640E+00	3.027490E+00
2.056410E+00	1.214690E+00	3.059780E+00
1.718610E+00	3.085630E+00	3.167010E+00
1.761740E+00	3.135630E+00	3.185410E+00
1.760620E+00	3.131950E+00	3.130390E+00
2.221080E+00	1.203910E+00	3.013150E+00
2.161560E+00	1.205890E+00	3.038500E+00
2.256240E+00	1.178590E+00	3.086300E+00
1.818660E+00	3.192530E+00	3.176330E+00
2.371540E+00	1.160790E+00	3.111070E+00
2.472370E+00	1.139050E+00	3.166150E+00
1.890720E+00	3.258920E+00	3.102970E+00
2.552720E+00	1.144400E+00	3.142970E+00
1.953670E+00	3.316820E+00	3.147460E+00
1.997080E+00	3.356440E+00	3.171560E+00
1.997590E+00	3.354200E+00	3.103600E+00
2.639740E+00	1.153010E+00	3.125410E+00
2.724860E+00	1.138260E+00	3.194320E+00
2.059010E+00	3.405530E+00	3.163140E+00
2.797170E+00	1.160680E+00	3.156260E+00
2.143680E+00	3.468350E+00	3.192590E+00
2.211120E+00	3.509000E+00	3.222230E+00
2.178880E+00	3.488650E+00	3.150870E+00
2.911210E+00	1.183630E+00	3.154760E+00
2.238120E+00	3.515380E+00	3.135410E+00
2.278790E+00	3.539240E+00	3.237460E+00
3.040710E+00	1.219570E+00	3.164960E+00
3.004690E+00	1.176900E+00	3.225850E+00
3.082070E+00	1.192010E+00	3.246890E+00
2.346090E+00	3.557870E+00	3.195920E+00
3.160100E+00	1.244080E+00	3.213190E+00
2.454240E+00	3.583670E+00	3.194950E+00
3.269270E+00	1.308630E+00	3.212790E+00
2.522960E+00	3.594730E+00	3.228280E+00
2.524040E+00	3.588090E+00	3.175610E+00
3.343870E+00	1.371460E+00	3.186190E+00
2.567840E+00	3.595530E+00	3.240500E+00
2.620760E+00	3.583660E+00	3.202180E+00
3.481140E+00	1.475210E+00	3.236040E+00
3.414540E+00	1.407310E+00	3.234990E+00
2.736960E+00	3.570340E+00	3.217930E+00
3.533120E+00	1.569400E+00	3.185560E+00
2.831080E+00	3.549730E+00	3.227430E+00
3.630350E+00	1.748300E+00	3.190550E+00
3.597160E+00	1.655730E+00	3.216840E+00
3.641800E+00	1.714560E+00	3.254090E+00
2.904690E+00	3.525940E+00	3.216400E+00
2.975450E+00	3.496510E+00	3.279900E+00
3.735790E+00	2.022930E+00	3.185660E+00
3.716710E+00	1.940910E+00	3.241640E+00
3.672510E+00	1.837930E+00	3.203350E+00
3.657140E+00	1.763440E+00	3.240790E+00
3.035640E+00	3.464300E+00	3.231010E+00
3.111900E+00	3.421410E+00	3.267300E+00
3.791200E+00	2.176120E+00	3.206400E+00
3.808060E+00	2.243160E+00	3.119220E+00
3.816080E+00	2.267180E+00	3.180190E+00
3.764250E+00	2.086350E+00	3.223780E+00
3.203470E+00	3.379220E+00	3.231490E+00
3.306420E+00	3.343720E+00	3.214390E+00
3.361620E+00	3.323040E+00	3.166560E+00
3.847210E+00	2.528700E+00	3.176160E+00
3.843270E+00	2.439790E+00	3.224350E+00
3.850370E+00	2.496910E+00	3.233770E+00
3.832680E+00	2.341200E+00	3.198440E+00
3.394070E+00	3.313070E+00	3.254340E+00
3.448640E+00	3.297630E+00	3.251290E+00
3.450620E+00	3.291540E+00	3.206310E+00
3.834960E+00	2.796970E+00	3.225920E+00
3.830930E+00	2.853710E+00	3.151860E+00
3.828580E+00	2.872150E+00	3.200660E+00
3.839660E+00	2.702150E+00	3.234270E+00
3.846890E+00	2.620550E+00	3.185480E+00
3.853840E+00	2.536340E+00	3.239520E+00
3.480510E+00	3.284550E+00	3.253040E+00
3.551680E+00	3.247080E+00	3.263290E+00
3.682400E+00	3.170520E+00	3.214830E+00
3.732200E+00	3.145520E+00	3.194560E+00
3.800670E+00	3.003470E+00	3.223500E+00
3.795080E+00	3.056690E+00	3.150980E+00
3.776780E+00	3.087000E+00	3.210380E+00
3.819690E+00	2.920530E+00	3.230250E+00
3.755560E+00	3.124680E+00	3.185650E+00
1.382980E+00	2.444370E+00	3.200740E+00
1.412450E+00	2.496650E+00	3.186620E+00
1.384140E+00	2.433160E+00	3.144790E+00
1.353570E+00	2.353540E+00	3.063280E+00
1.341540E+00	2.357470E+00	3.164160E+00
1.293720E+00	2.200990E+00	3.005940E+00
1.289160E+00	2.234890E+00	3.108470E+00
1.255920E+00	2.063800E+00	2.954880E+00
1.245010E+00	2.099930E+00	3.054820E+00
1.234360E+00	1.927810E+00	2.920090E+00
1.210890E+00	1.967230E+00	3.013810E+00
1.230710E+00	1.794470E+00	2.908270E+00
1.194870E+00	1.836290E+00	2.990180E+00
1.243860E+00	1.675710E+00	2.924990E+00
1.196610E+00	1.714380E+00	2.989530E+00
1.258370E+00	1.602870E+00	2.949310E+00
1.217820E+00	1.591930E+00	3.021550E+00
1.275200E+00	1.531170E+00	2.978300E+00
1.453280E+00	2.578760E+00	3.211530E+00
1.499270E+00	2.677430E+00	3.237580E+00
1.477360E+00	2.627850E+00	3.142280E+00
1.417200E+00	2.496250E+00	3.111640E+00
1.339310E+00	1.501220E+00	2.925760E+00
1.395430E+00	1.415520E+00	2.969690E+00
1.478150E+00	1.325660E+00	3.041110E+00
1.573740E+00	1.300440E+00	3.010620E+00
1.559760E+00	1.277350E+00	3.075880E+00
1.645470E+00	1.256640E+00	3.092220E+00
1.582310E+00	2.882160E+00	3.254450E+00
1.616770E+00	2.953080E+00	3.282770E+00
1.602880E+00	2.921510E+00	3.187420E+00
1.540520E+00	2.782540E+00	3.192020E+00
1.811300E+00	1.250170E+00	3.026740E+00
1.749320E+00	1.252310E+00	3.054230E+00
1.860270E+00	1.220900E+00	3.117400E+00
1.654660E+00	3.022250E+00	3.306420E+00
1.686520E+00	3.064060E+00	3.294570E+00
1.668400E+00	3.026360E+00	3.234120E+00
1.967010E+00	1.215280E+00	3.097190E+00
2.054660E+00	1.183560E+00	3.165340E+00
1.744720E+00	3.126240E+00	3.275900E+00
2.184260E+00	1.159700E+00	3.188340E+00
2.309500E+00	1.138860E+00	3.192060E+00
2.278310E+00	1.127410E+00	3.242380E+00
2.345530E+00	1.111700E+00	3.283280E+00
1.821140E+00	3.209260E+00	3.294000E+00
1.874370E+00	3.262570E+00	3.310760E+00
1.854600E+00	3.235310E+00	3.250500E+00
2.431240E+00	1.119050E+00	3.247580E+00
1.899790E+00	3.273680E+00	3.223950E+00
1.916550E+00	3.299900E+00	3.303940E+00
2.546850E+00	1.114160E+00	3.243580E+00
1.980070E+00	3.350980E+00	3.278940E+00
2.637790E+00	1.121330E+00	3.220000E+00
2.719870E+00	1.109480E+00	3.279900E+00
2.063530E+00	3.423300E+00	3.304040E+00
2.121280E+00	3.469470E+00	3.339140E+00
2.110500E+00	3.452270E+00	3.258770E+00
2.830430E+00	1.121110E+00	3.264730E+00
2.181040E+00	3.499620E+00	3.308150E+00
2.944890E+00	1.141020E+00	3.262890E+00
2.914860E+00	1.107640E+00	3.319380E+00
2.966550E+00	1.119750E+00	3.318310E+00
2.268400E+00	3.541670E+00	3.321210E+00
3.034510E+00	1.146020E+00	3.308270E+00
2.350710E+00	3.568440E+00	3.319570E+00
3.162790E+00	1.185430E+00	3.333200E+00
2.445610E+00	3.589110E+00	3.313060E+00
3.269770E+00	1.263910E+00	3.315040E+00
2.553010E+00	3.601720E+00	3.309320E+00
3.384220E+00	1.351910E+00	3.303580E+00
2.624720E+00	3.611440E+00	3.347600E+00
2.624740E+00	3.600110E+00	3.296470E+00
3.451390E+00	1.414530E+00	3.289920E+00
3.460680E+00	1.400290E+00	3.336540E+00
2.669730E+00	3.611580E+00	3.362360E+00
2.716310E+00	3.591810E+00	3.326120E+00
3.583080E+00	1.550310E+00	3.323880E+00
3.506080E+00	1.448820E+00	3.333240E+00
2.817090E+00	3.562630E+00	3.327390E+00
3.638540E+00	1.655240E+00	3.306660E+00
3.644230E+00	1.610060E+00	3.359660E+00
2.901240E+00	3.529790E+00	3.310340E+00
2.978220E+00	3.500680E+00	3.385060E+00
3.756380E+00	2.023660E+00	3.289440E+00
3.739070E+00	1.944150E+00	3.317300E+00
3.717440E+00	1.863870E+00	3.309730E+00
3.684720E+00	1.749440E+00	3.314620E+00
3.674010E+00	1.657570E+00	3.369740E+00
3.065190E+00	3.447880E+00	3.348580E+00
3.123020E+00	3.416200E+00	3.329050E+00
3.820210E+00	2.258470E+00	3.273800E+00
3.801790E+00	2.172570E+00	3.332300E+00
3.781020E+00	2.106780E+00	3.291520E+00
3.163650E+00	3.394910E+00	3.316080E+00
3.231820E+00	3.364880E+00	3.367440E+00
3.313090E+00	3.338060E+00	3.302470E+00
3.335880E+00	3.329410E+00	3.399960E+00
3.851920E+00	2.486990E+00	3.292030E+00
3.846110E+00	2.416940E+00	3.349480E+00
3.839760E+00	2.342590E+00	3.310140E+00
3.409530E+00	3.305690E+00	3.343790E+00
3.467200E+00	3.287850E+00	3.290590E+00
3.510840E+00	3.274510E+00	3.378200E+00
3.830400E+00	2.867770E+00	3.290640E+00
3.834070E+00	2.797100E+00	3.364960E+00
3.839820E+00	2.714150E+00	3.337120E+00
3.851860E+00	2.631920E+00	3.316980E+00
3.856830E+00	2.553320E+00	3.306620E+00
3.603470E+00	3.233960E+00	3.382200E+00
3.675220E+00	3.178920E+00	3.348840E+00
3.760710E+00	3.090670E+00	3.308470E+00
3.746200E+00	3.127600E+00	3.227590E+00
3.796510E+00	3.003610E+00	3.344460E+00
3.814210E+00	2.938340E+00	3.320780E+00
1.241870E+00	2.244560E+00	3.300050E+00
1.267400E+00	2.288750E+00	3.300180E+00
1.249510E+00	2.249680E+00	3.272470E+00
1.232360E+00	2.205290E+00	3.274940E+00
1.312990E+00	2.359060E+00	3.290580E+00
1.367040E+00	2.456060E+00	3.324600E+00
1.350730E+00	2.401700E+00	3.244650E+00
1.274510E+00	2.262900E+00	3.222840E+00
1.236800E+00	2.131470E+00	3.150770E+00
1.222810E+00	2.146540E+00	3.223240E+00
1.199030E+00	2.004850E+00	3.106910E+00
1.189480E+00	2.040390E+00	3.194060E+00
1.173530E+00	1.875630E+00	3.077600E+00
1.156920E+00	1.912340E+00	3.163580E+00
1.162450E+00	1.749920E+00	3.066790E+00
1.137860E+00	1.784820E+00	3.149130E+00
1.174940E+00	1.646060E+00	3.070780E+00
1.134220E+00	1.648970E+00	3.165120E+00
1.186810E+00	1.587750E+00	3.081550E+00
1.166100E+00	1.583210E+00	3.130150E+00
1.192690E+00	1.530940E+00	3.121900E+00
1.414200E+00	2.516580E+00	3.265770E+00
1.322230E+00	1.441200E+00	3.019660E+00
1.251730E+00	1.460200E+00	3.102900E+00
1.381800E+00	1.367970E+00	3.062480E+00
1.322040E+00	1.388180E+00	3.104490E+00
1.417140E+00	1.324230E+00	3.102870E+00
1.371090E+00	1.328160E+00	3.149670E+00
1.443420E+00	1.285260E+00	3.163990E+00
1.515530E+00	2.716170E+00	3.355170E+00
1.536230E+00	2.768760E+00	3.374900E+00
1.527330E+00	2.744090E+00	3.307260E+00
1.482310E+00	2.647390E+00	3.313400E+00
1.553460E+00	1.244700E+00	3.177700E+00
1.669730E+00	1.216130E+00	3.210190E+00
1.607320E+00	2.953660E+00	3.403350E+00
1.640670E+00	3.015550E+00	3.431640E+00
1.627630E+00	2.984200E+00	3.356920E+00
1.575370E+00	2.869630E+00	3.346110E+00
1.763670E+00	1.210790E+00	3.190670E+00
1.879510E+00	1.183370E+00	3.247890E+00
1.683580E+00	3.069890E+00	3.363790E+00
1.982390E+00	1.177170E+00	3.224390E+00
2.089600E+00	1.156640E+00	3.247490E+00
2.063360E+00	1.144590E+00	3.316990E+00
2.173650E+00	1.126930E+00	3.338970E+00
1.745300E+00	3.150130E+00	3.403250E+00
1.796310E+00	3.207870E+00	3.435780E+00
1.789510E+00	3.189640E+00	3.360330E+00
2.282310E+00	1.114470E+00	3.313460E+00
2.350700E+00	1.100220E+00	3.336760E+00
1.839930E+00	3.241870E+00	3.388990E+00
2.429740E+00	1.091540E+00	3.378310E+00
1.914310E+00	3.311310E+00	3.406410E+00
2.543730E+00	1.090390E+00	3.352420E+00
1.986000E+00	3.377290E+00	3.418390E+00
2.036300E+00	3.425290E+00	3.453400E+00
2.030110E+00	3.407550E+00	3.373870E+00
2.643050E+00	1.093530E+00	3.321900E+00
2.760620E+00	1.076650E+00	3.384930E+00
2.093600E+00	3.461180E+00	3.420410E+00
2.862240E+00	1.081450E+00	3.367290E+00
2.826690E+00	1.060020E+00	3.413190E+00
2.875540E+00	1.051900E+00	3.429980E+00
2.176900E+00	3.510770E+00	3.418430E+00
2.970570E+00	1.084470E+00	3.396420E+00
2.261590E+00	3.549110E+00	3.419930E+00
3.100160E+00	1.123060E+00	3.392080E+00
3.063490E+00	1.077930E+00	3.449080E+00
3.131280E+00	1.099920E+00	3.457110E+00
2.350910E+00	3.580180E+00	3.426880E+00
3.163280E+00	1.150430E+00	3.391360E+00
3.166530E+00	1.131990E+00	3.430660E+00
2.444710E+00	3.603250E+00	3.429640E+00
3.265420E+00	1.221500E+00	3.394540E+00
3.214380E+00	1.170300E+00	3.420250E+00
2.544370E+00	3.616830E+00	3.428590E+00
3.367880E+00	1.281830E+00	3.431890E+00
2.650360E+00	3.621460E+00	3.428630E+00
3.490910E+00	1.394830E+00	3.415060E+00
2.728840E+00	3.625500E+00	3.477420E+00
2.725930E+00	3.614510E+00	3.419480E+00
3.554000E+00	1.466350E+00	3.391300E+00
3.565220E+00	1.447740E+00	3.441900E+00
2.763590E+00	3.617120E+00	3.469670E+00
2.810510E+00	3.587860E+00	3.454670E+00
3.668390E+00	1.585100E+00	3.438280E+00
3.606460E+00	1.497960E+00	3.437390E+00
2.902750E+00	3.540610E+00	3.420400E+00
2.977110E+00	3.506790E+00	3.482980E+00
3.764740E+00	1.981270E+00	3.364170E+00
3.754560E+00	1.901020E+00	3.381350E+00
3.743780E+00	1.801310E+00	3.402160E+00
3.722060E+00	1.696220E+00	3.429900E+00
3.762720E+00	1.751680E+00	3.465040E+00
3.041200E+00	3.466640E+00	3.458700E+00
3.107050E+00	3.425710E+00	3.445330E+00
3.146800E+00	3.403440E+00	3.381910E+00
3.187050E+00	3.384000E+00	3.477090E+00
3.825660E+00	2.254880E+00	3.393810E+00
3.812390E+00	2.166420E+00	3.417230E+00
3.793850E+00	2.070200E+00	3.391790E+00
3.789860E+00	1.955490E+00	3.441740E+00
3.781080E+00	1.853090E+00	3.460220E+00
3.773340E+00	1.793210E+00	3.463440E+00
3.276250E+00	3.348330E+00	3.456080E+00
3.352520E+00	3.326660E+00	3.491590E+00
3.851040E+00	2.486830E+00	3.389540E+00
3.850290E+00	2.406690E+00	3.460940E+00
3.841860E+00	2.343110E+00	3.408810E+00
3.428900E+00	3.303720E+00	3.438080E+00
3.518840E+00	3.284080E+00	3.485200E+00
3.824540E+00	2.877900E+00	3.401040E+00
3.836910E+00	2.805260E+00	3.482040E+00
3.840370E+00	2.720870E+00	3.451420E+00
3.849890E+00	2.641850E+00	3.424540E+00
3.855140E+00	2.564910E+00	3.407820E+00
3.587340E+00	3.254180E+00	3.451540E+00
3.680920E+00	3.201720E+00	3.476000E+00
3.749930E+00	3.117450E+00	3.443450E+00
3.788730E+00	3.031990E+00	3.432150E+00
3.808180E+00	2.954520E+00	3.422400E+00
1.320340E+00	2.439710E+00	3.469720E+00
1.365200E+00	2.509760E+00	3.483200E+00
1.330220E+00	2.439390E+00	3.431700E+00
1.311060E+00	2.378840E+00	3.364550E+00
1.291110E+00	2.370640E+00	3.439320E+00
1.236820E+00	2.236210E+00	3.359610E+00
1.189470E+00	2.094730E+00	3.282840E+00
1.176870E+00	2.098030E+00	3.362930E+00
1.145780E+00	1.952300E+00	3.248610E+00
1.139470E+00	1.987640E+00	3.331870E+00
1.118370E+00	1.820990E+00	3.230930E+00
1.106180E+00	1.859310E+00	3.311890E+00
1.107340E+00	1.708930E+00	3.223580E+00
1.083460E+00	1.721260E+00	3.319710E+00
1.109210E+00	1.646190E+00	3.229490E+00
1.095820E+00	1.646330E+00	3.280350E+00
1.110170E+00	1.588830E+00	3.265340E+00
1.371950E+00	2.490630E+00	3.405460E+00
1.418600E+00	2.575190E+00	3.452410E+00
1.149820E+00	1.509880E+00	3.230430E+00
1.198500E+00	1.465780E+00	3.183350E+00
1.187510E+00	1.441170E+00	3.239660E+00
1.229250E+00	1.404150E+00	3.225580E+00
1.465710E+00	2.648590E+00	3.455840E+00
1.508570E+00	2.735170E+00	3.493210E+00
1.503460E+00	2.702440E+00	3.406110E+00
1.435290E+00	2.579380E+00	3.377530E+00
1.299810E+00	1.357220E+00	3.194310E+00
1.382160E+00	1.267660E+00	3.275030E+00
1.471790E+00	1.240980E+00	3.242810E+00
1.463070E+00	1.224040E+00	3.300090E+00
1.533670E+00	1.204730E+00	3.301170E+00
1.580610E+00	2.923590E+00	3.558830E+00
1.609680E+00	2.982940E+00	3.551220E+00
1.594310E+00	2.931210E+00	3.473050E+00
1.547720E+00	2.809070E+00	3.440030E+00
1.551310E+00	2.841120E+00	3.528560E+00
1.731520E+00	1.189580E+00	3.277510E+00
1.656990E+00	1.187480E+00	3.307580E+00
1.744450E+00	1.169960E+00	3.339500E+00
1.638030E+00	3.041480E+00	3.597750E+00
1.682110E+00	3.101400E+00	3.571800E+00
1.643560E+00	3.031160E+00	3.515100E+00
1.820350E+00	1.166270E+00	3.327370E+00
1.697800E+00	3.103480E+00	3.477420E+00
1.726990E+00	3.155390E+00	3.557610E+00
1.973930E+00	1.142290E+00	3.366210E+00
2.098580E+00	1.120690E+00	3.399280E+00
2.193770E+00	1.094850E+00	3.464770E+00
1.763970E+00	3.184400E+00	3.500360E+00
2.295640E+00	1.090590E+00	3.430320E+00
2.348630E+00	1.093920E+00	3.379200E+00
1.842990E+00	3.261660E+00	3.519920E+00
2.385760E+00	1.080330E+00	3.443230E+00
2.467780E+00	1.064760E+00	3.503050E+00
1.917930E+00	3.333530E+00	3.535920E+00
1.963430E+00	3.381170E+00	3.555450E+00
1.956730E+00	3.361780E+00	3.486070E+00
2.551100E+00	1.060870E+00	3.468300E+00
2.002950E+00	3.407670E+00	3.511430E+00
2.647170E+00	1.062720E+00	3.433350E+00
2.735170E+00	1.034730E+00	3.505140E+00
2.076580E+00	3.472770E+00	3.548450E+00
2.818380E+00	1.036370E+00	3.469100E+00
2.912030E+00	1.014100E+00	3.511050E+00
2.163630E+00	3.519240E+00	3.516180E+00
3.008620E+00	1.038860E+00	3.494040E+00
2.976080E+00	1.007400E+00	3.537360E+00
3.032960E+00	1.012400E+00	3.569350E+00
2.253720E+00	3.560090E+00	3.519170E+00
3.108450E+00	1.058940E+00	3.526170E+00
2.347650E+00	3.590990E+00	3.530420E+00
3.214020E+00	1.132230E+00	3.506630E+00
2.444220E+00	3.615280E+00	3.538890E+00
3.299690E+00	1.208040E+00	3.472820E+00
3.314230E+00	1.190890E+00	3.554420E+00
2.539330E+00	3.629590E+00	3.541330E+00
3.354920E+00	1.241480E+00	3.484190E+00
3.351530E+00	1.225930E+00	3.519420E+00
2.630980E+00	3.633310E+00	3.539550E+00
3.474870E+00	1.328580E+00	3.552080E+00
3.389540E+00	1.259950E+00	3.512380E+00
2.713800E+00	3.631540E+00	3.540620E+00
3.590790E+00	1.442590E+00	3.519340E+00
2.775210E+00	3.617400E+00	3.526520E+00
2.839780E+00	3.592540E+00	3.584980E+00
3.649990E+00	1.509040E+00	3.502400E+00
3.656160E+00	1.490630E+00	3.549580E+00
2.925020E+00	3.537710E+00	3.550390E+00
2.984400E+00	3.504240E+00	3.538900E+00
3.762700E+00	1.704410E+00	3.501490E+00
3.736050E+00	1.634530E+00	3.517780E+00
3.698250E+00	1.546550E+00	3.557990E+00
3.021510E+00	3.480210E+00	3.525640E+00
3.090790E+00	3.437070E+00	3.547030E+00
3.186910E+00	3.390330E+00	3.583620E+00
3.829760E+00	2.203510E+00	3.475480E+00
3.825800E+00	2.121380E+00	3.484720E+00
3.826260E+00	2.019400E+00	3.508100E+00
3.821280E+00	1.899320E+00	3.550220E+00
3.839520E+00	1.974960E+00	3.561380E+00
3.791910E+00	1.770010E+00	3.533390E+00
3.774490E+00	1.680990E+00	3.560450E+00
3.270940E+00	3.354530E+00	3.538760E+00
3.355220E+00	3.337070E+00	3.579150E+00
3.858590E+00	2.499440E+00	3.508110E+00
3.858770E+00	2.400660E+00	3.578960E+00
3.851160E+00	2.289800E+00	3.521550E+00
3.844820E+00	2.170710E+00	3.553600E+00
3.846690E+00	2.080810E+00	3.561660E+00
3.847490E+00	2.015880E+00	3.572990E+00
3.439950E+00	3.308960E+00	3.533180E+00
3.523580E+00	3.295250E+00	3.570220E+00
3.827720E+00	2.896680E+00	3.520760E+00
3.840530E+00	2.810080E+00	3.592170E+00
3.845640E+00	2.728660E+00	3.558020E+00
3.859030E+00	2.641300E+00	3.535470E+00
3.861430E+00	2.581250E+00	3.489750E+00
3.612220E+00	3.260780E+00	3.547350E+00
3.698590E+00	3.221240E+00	3.572820E+00
3.730270E+00	3.187620E+00	3.539920E+00
3.763980E+00	3.140950E+00	3.537260E+00
3.800150E+00	3.049890E+00	3.559890E+00
3.794210E+00	3.108620E+00	3.580110E+00
3.808860E+00	2.976920E+00	3.503510E+00
3.751650E+00	3.180450E+00	3.588210E+00
3.783330E+00	3.140140E+00	3.593290E+00
1.316650E+00	2.511110E+00	3.645900E+00
1.348510E+00	2.560650E+00	3.629420E+00
1.321820E+00	2.502970E+00	3.596390E+00
1.306050E+00	2.430950E+00	3.528580E+00
1.288520E+00	2.436960E+00	3.616650E+00
1.245060E+00	2.287030E+00	3.478980E+00
1.249080E+00	2.328120E+00	3.573810E+00
1.190390E+00	2.151090E+00	3.439370E+00
1.199020E+00	2.197370E+00	3.531200E+00
1.140520E+00	2.023600E+00	3.413880E+00
1.147850E+00	2.067250E+00	3.498240E+00
1.102450E+00	1.899110E+00	3.393230E+00
1.102920E+00	1.940370E+00	3.475770E+00
1.076200E+00	1.787220E+00	3.378890E+00
1.066680E+00	1.805380E+00	3.474440E+00
1.068890E+00	1.725750E+00	3.381000E+00
1.061470E+00	1.731470E+00	3.427300E+00
1.064960E+00	1.670350E+00	3.413910E+00
1.364980E+00	2.551180E+00	3.567760E+00
1.410530E+00	2.646290E+00	3.642710E+00
1.084350E+00	1.577050E+00	3.381380E+00
1.112080E+00	1.524520E+00	3.322780E+00
1.106340E+00	1.503860E+00	3.382580E+00
1.133760E+00	1.460760E+00	3.361680E+00
1.442250E+00	2.643350E+00	3.535930E+00
1.468150E+00	2.713390E+00	3.610220E+00
1.190760E+00	1.401430E+00	3.320700E+00
1.275090E+00	1.322930E+00	3.311810E+00
1.233990E+00	1.315490E+00	3.427840E+00
1.328470E+00	1.271350E+00	3.345630E+00
1.299780E+00	1.272390E+00	3.395280E+00
1.368160E+00	1.232450E+00	3.397920E+00
1.493590E+00	2.758070E+00	3.624640E+00
1.514640E+00	2.801220E+00	3.641950E+00
1.508720E+00	2.766840E+00	3.579270E+00
1.472750E+00	1.195640E+00	3.381090E+00
1.603590E+00	1.160000E+00	3.401900E+00
1.547710E+00	1.133690E+00	3.498100E+00
1.658820E+00	1.117750E+00	3.490440E+00
1.598410E+00	2.974360E+00	3.624790E+00
1.553420E+00	2.876770E+00	3.626020E+00
1.761120E+00	1.133640E+00	3.431510E+00
1.673210E+00	3.102790E+00	3.658380E+00
1.632680E+00	3.040370E+00	3.686530E+00
1.882490E+00	1.131340E+00	3.418430E+00
1.891540E+00	1.105290E+00	3.489280E+00
1.964880E+00	1.108650E+00	3.468750E+00
1.721190E+00	3.161470E+00	3.640710E+00
2.085730E+00	1.093530E+00	3.500410E+00
2.209570E+00	1.071470E+00	3.567790E+00
1.776700E+00	3.214010E+00	3.604110E+00
2.296810E+00	1.068440E+00	3.547150E+00
1.840310E+00	3.284970E+00	3.665610E+00
1.893890E+00	3.339060E+00	3.675180E+00
1.886420E+00	3.318630E+00	3.607080E+00
2.387190E+00	1.065540E+00	3.528040E+00
2.482460E+00	1.047470E+00	3.612040E+00
1.939600E+00	3.374660E+00	3.634660E+00
2.564040E+00	1.038460E+00	3.581330E+00
2.005110E+00	3.429190E+00	3.608900E+00
2.646550E+00	1.031390E+00	3.545270E+00
2.731840E+00	1.006340E+00	3.614920E+00
2.068550E+00	3.493970E+00	3.670940E+00
2.139840E+00	3.543470E+00	3.674430E+00
2.105910E+00	3.512680E+00	3.619560E+00
2.814190E+00	1.002420E+00	3.567170E+00
2.889360E+00	9.742100E-01	3.626470E+00
2.152870E+00	3.534750E+00	3.601290E+00
2.209350E+00	3.578620E+00	3.668470E+00
2.965270E+00	9.871700E-01	3.595230E+00
3.037570E+00	9.851910E-01	3.659340E+00
2.237080E+00	3.575140E+00	3.606570E+00
2.254780E+00	3.598880E+00	3.665410E+00
3.114980E+00	1.026580E+00	3.630220E+00
2.292400E+00	3.610640E+00	3.668550E+00
2.337420E+00	3.609560E+00	3.633520E+00
3.197140E+00	1.087030E+00	3.607550E+00
2.442630E+00	3.632200E+00	3.644580E+00
3.271180E+00	1.146550E+00	3.601260E+00
2.540780E+00	3.646460E+00	3.648110E+00
3.352740E+00	1.202220E+00	3.656120E+00
3.388830E+00	1.244060E+00	3.574920E+00
3.446270E+00	1.281930E+00	3.658810E+00
2.627060E+00	3.649940E+00	3.642350E+00
3.523950E+00	1.348780E+00	3.666850E+00
2.705170E+00	3.645700E+00	3.635600E+00
3.587390E+00	1.410400E+00	3.633100E+00
2.777220E+00	3.628320E+00	3.621320E+00
2.843430E+00	3.612490E+00	3.688840E+00
3.658140E+00	1.480290E+00	3.607560E+00
2.900740E+00	3.571790E+00	3.648050E+00
2.980350E+00	3.527400E+00	3.661720E+00
3.008840E+00	3.491190E+00	3.580090E+00
3.053040E+00	3.471550E+00	3.630220E+00
3.755990E+00	1.615070E+00	3.609710E+00
3.718230E+00	1.540450E+00	3.662120E+00
3.125440E+00	3.432730E+00	3.639400E+00
3.187410E+00	3.403810E+00	3.644060E+00
3.851210E+00	1.957470E+00	3.623210E+00
3.845670E+00	1.872160E+00	3.647530E+00
3.825040E+00	1.791550E+00	3.637010E+00
3.795010E+00	1.694550E+00	3.632060E+00
3.265540E+00	3.376820E+00	3.631070E+00
3.350220E+00	3.355080E+00	3.639310E+00
3.858950E+00	2.496910E+00	3.651790E+00
3.865480E+00	2.562190E+00	3.562640E+00
3.862360E+00	2.593520E+00	3.620400E+00
3.860590E+00	2.390340E+00	3.677820E+00
3.861240E+00	2.308110E+00	3.651540E+00
3.857520E+00	2.204800E+00	3.639900E+00
3.859320E+00	2.103290E+00	3.636820E+00
3.857490E+00	2.033360E+00	3.620700E+00
3.443520E+00	3.328780E+00	3.632830E+00
3.589710E+00	3.292790E+00	3.654510E+00
3.827430E+00	2.895200E+00	3.661730E+00
3.816590E+00	2.958440E+00	3.577240E+00
3.812500E+00	2.982590E+00	3.642010E+00
3.836600E+00	2.801740E+00	3.680630E+00
3.841840E+00	2.737100E+00	3.651260E+00
3.853300E+00	2.663850E+00	3.631210E+00
3.652320E+00	3.277660E+00	3.660490E+00
3.662360E+00	3.260780E+00	3.627930E+00
3.794420E+00	3.111480E+00	3.642540E+00
3.804960E+00	3.043710E+00	3.684820E+00
3.679110E+00	3.263460E+00	3.663180E+00
3.721230E+00	3.223220E+00	3.667400E+00
3.771570E+00	3.164200E+00	3.634590E+00
1.242150E+00	2.344350E+00	3.717220E+00
1.266340E+00	2.397540E+00	3.726860E+00
1.252130E+00	2.358530E+00	3.664420E+00
1.208500E+00	2.239880E+00	3.620370E+00
1.218850E+00	2.275100E+00	3.700400E+00
1.160490E+00	2.113530E+00	3.585890E+00
1.176580E+00	2.158340E+00	3.671110E+00
1.110640E+00	1.985590E+00	3.561200E+00
1.127950E+00	2.034990E+00	3.647850E+00
1.076440E+00	1.873690E+00	3.543920E+00
1.082710E+00	1.897000E+00	3.648510E+00
1.059110E+00	1.808890E+00	3.540520E+00
1.060750E+00	1.814400E+00	3.595890E+00
1.050470E+00	1.750990E+00	3.571360E+00
1.349310E+00	2.564900E+00	3.704050E+00
1.295230E+00	2.461380E+00	3.690250E+00
1.051110E+00	1.682170E+00	3.510010E+00
1.060760E+00	1.602480E+00	3.483460E+00
1.055240E+00	1.583270E+00	3.596280E+00
1.073780E+00	1.520560E+00	3.529710E+00
1.410290E+00	2.661550E+00	3.733560E+00
1.454470E+00	2.723070E+00	3.738270E+00
1.436510E+00	2.697430E+00	3.694920E+00
1.107680E+00	1.463310E+00	3.465070E+00
1.164270E+00	1.381480E+00	3.452750E+00
1.142800E+00	1.386080E+00	3.568990E+00
1.201270E+00	1.330260E+00	3.489060E+00
1.185520E+00	1.336600E+00	3.539310E+00
1.230850E+00	1.287300E+00	3.533910E+00
1.477980E+00	2.748580E+00	3.678160E+00
1.499520E+00	2.790770E+00	3.775600E+00
1.310510E+00	1.232820E+00	3.492980E+00
1.430770E+00	1.170350E+00	3.497770E+00
1.382480E+00	1.166580E+00	3.602860E+00
1.496240E+00	1.131980E+00	3.541850E+00
1.467750E+00	1.130830E+00	3.585550E+00
1.540790E+00	1.102970E+00	3.596170E+00
1.534800E+00	2.859530E+00	3.780830E+00
1.554300E+00	2.895960E+00	3.765520E+00
1.532750E+00	2.849630E+00	3.714040E+00
1.742230E+00	1.092980E+00	3.538210E+00
1.654770E+00	1.084210E+00	3.590020E+00
1.789790E+00	1.059830E+00	3.627920E+00
1.589400E+00	2.959020E+00	3.744630E+00
1.858650E+00	1.079960E+00	3.559160E+00
1.953090E+00	1.055000E+00	3.623210E+00
1.890340E+00	1.048310E+00	3.644830E+00
1.980860E+00	1.031670E+00	3.694530E+00
1.672550E+00	3.099990E+00	3.747740E+00
1.637170E+00	3.044300E+00	3.762500E+00
1.995620E+00	1.076670E+00	3.566280E+00
2.042820E+00	1.044710E+00	3.658180E+00
1.710580E+00	3.153030E+00	3.723700E+00
2.162330E+00	1.047970E+00	3.661660E+00
1.774640E+00	3.225770E+00	3.739620E+00
2.294200E+00	1.045700E+00	3.657050E+00
1.882530E+00	3.336980E+00	3.744850E+00
1.836100E+00	3.292760E+00	3.761580E+00
2.394420E+00	1.048460E+00	3.636790E+00
2.491030E+00	1.022610E+00	3.721530E+00
1.926640E+00	3.377430E+00	3.719670E+00
2.573830E+00	1.014410E+00	3.691280E+00
1.992950E+00	3.441480E+00	3.737370E+00
2.652690E+00	1.009010E+00	3.656360E+00
2.735890E+00	9.753960E-01	3.724580E+00
2.122860E+00	3.544050E+00	3.758730E+00
2.061100E+00	3.504150E+00	3.767080E+00
2.811130E+00	9.714650E-01	3.675850E+00
2.887160E+00	9.385430E-01	3.731010E+00
2.198650E+00	3.584760E+00	3.751540E+00
2.961680E+00	9.565950E-01	3.690850E+00
3.040920E+00	9.525480E-01	3.757630E+00
2.282110E+00	3.618050E+00	3.737400E+00
3.119710E+00	9.932100E-01	3.729920E+00
2.351520E+00	3.643980E+00	3.773690E+00
2.348580E+00	3.633790E+00	3.720290E+00
3.198090E+00	1.056490E+00	3.707010E+00
2.385360E+00	3.649640E+00	3.766330E+00
2.435470E+00	3.650060E+00	3.759240E+00
3.274420E+00	1.128620E+00	3.687000E+00
2.539950E+00	3.659640E+00	3.752410E+00
3.427390E+00	1.251510E+00	3.753230E+00
3.349630E+00	1.176460E+00	3.765790E+00
2.636960E+00	3.663870E+00	3.750400E+00
3.511790E+00	1.331840E+00	3.749800E+00
2.695090E+00	3.659090E+00	3.713800E+00
3.591570E+00	1.404550E+00	3.733670E+00
2.770010E+00	3.647580E+00	3.732070E+00
2.850940E+00	3.630300E+00	3.790010E+00
3.661890E+00	1.471040E+00	3.702430E+00
2.916870E+00	3.585770E+00	3.735170E+00
3.004380E+00	3.551270E+00	3.761390E+00
3.069120E+00	3.486290E+00	3.698550E+00
3.771220E+00	1.615020E+00	3.709370E+00
3.723990E+00	1.536530E+00	3.759390E+00
3.097580E+00	3.508890E+00	3.769140E+00
3.159440E+00	3.481690E+00	3.767910E+00
3.179340E+00	3.438990E+00	3.706400E+00
3.862220E+00	1.903210E+00	3.704450E+00
3.851170E+00	1.811910E+00	3.728620E+00
3.870440E+00	1.867720E+00	3.763080E+00
3.815980E+00	1.708430E+00	3.729520E+00
3.230690E+00	3.459250E+00	3.771640E+00
3.321450E+00	3.434290E+00	3.787350E+00
3.335340E+00	3.389840E+00	3.710650E+00
3.860070E+00	2.603530E+00	3.717010E+00
3.864250E+00	2.508090E+00	3.786200E+00
3.866860E+00	2.413640E+00	3.760570E+00
3.872240E+00	2.319950E+00	3.751730E+00
3.870290E+00	2.222200E+00	3.741020E+00
3.873140E+00	2.116770E+00	3.732530E+00
3.870440E+00	1.995540E+00	3.715910E+00
3.873480E+00	1.915540E+00	3.752850E+00
3.405360E+00	3.393850E+00	3.779750E+00
3.486940E+00	3.373040E+00	3.826820E+00
3.498290E+00	3.340600E+00	3.739880E+00
3.813940E+00	2.975150E+00	3.733230E+00
3.826310E+00	2.907540E+00	3.797720E+00
3.835910E+00	2.826560E+00	3.759580E+00
3.840410E+00	2.742270E+00	3.744630E+00
3.848470E+00	2.682420E+00	3.702590E+00
3.571030E+00	3.326170E+00	3.816920E+00
3.642560E+00	3.278750E+00	3.765370E+00
3.667000E+00	3.269330E+00	3.690860E+00
3.698750E+00	3.251140E+00	3.725560E+00
3.789680E+00	3.116910E+00	3.766380E+00
3.770720E+00	3.163760E+00	3.690990E+00
3.747390E+00	3.198050E+00	3.746540E+00
3.807580E+00	3.036290E+00	3.773300E+00
3.725800E+00	3.230250E+00	3.728560E+00
1.241440E+00	2.344340E+00	3.854700E+00
1.267690E+00	2.407300E+00	3.840900E+00
1.243210E+00	2.338400E+00	3.776900E+00
1.195660E+00	2.207110E+00	3.753610E+00
1.214940E+00	2.259810E+00	3.836050E+00
1.149150E+00	2.088450E+00	3.730650E+00
1.177410E+00	2.148830E+00	3.819630E+00
1.104950E+00	1.977860E+00	3.715280E+00
1.132200E+00	2.035000E+00	3.800770E+00
1.080770E+00	1.909220E+00	3.716700E+00
1.093840E+00	1.932540E+00	3.784960E+00
1.069890E+00	1.852250E+00	3.750310E+00
1.296580E+00	2.474320E+00	3.874940E+00
1.330500E+00	2.543420E+00	3.857580E+00
1.305160E+00	2.474070E+00	3.784860E+00
1.052580E+00	1.752580E+00	3.703880E+00
1.047840E+00	1.662010E+00	3.635540E+00
1.046000E+00	1.665580E+00	3.714340E+00
1.049740E+00	1.601150E+00	3.659100E+00
1.048320E+00	1.613370E+00	3.717150E+00
1.055250E+00	1.556000E+00	3.699490E+00
1.365710E+00	2.608050E+00	3.895300E+00
1.405970E+00	2.667920E+00	3.882290E+00
1.373000E+00	2.607050E+00	3.810230E+00
1.103640E+00	1.446300E+00	3.587580E+00
1.080040E+00	1.483510E+00	3.678230E+00
1.124440E+00	1.408450E+00	3.622370E+00
1.113010E+00	1.422530E+00	3.663490E+00
1.142030E+00	1.375690E+00	3.667580E+00
1.444650E+00	2.712810E+00	3.822950E+00
1.201400E+00	1.298530E+00	3.649530E+00
1.283310E+00	1.224710E+00	3.610050E+00
1.256490E+00	1.235130E+00	3.670830E+00
1.334580E+00	1.181750E+00	3.648210E+00
1.301920E+00	1.194660E+00	3.690580E+00
1.371200E+00	1.147620E+00	3.697610E+00
1.497000E+00	2.803680E+00	3.879530E+00
1.531180E+00	2.870130E+00	3.885990E+00
1.524440E+00	2.847250E+00	3.828780E+00
1.485880E+00	1.092650E+00	3.699940E+00
1.596540E+00	1.062000E+00	3.678030E+00
1.569290E+00	1.050770E+00	3.736150E+00
1.630720E+00	1.034680E+00	3.755280E+00
1.557550E+00	2.908360E+00	3.833120E+00
1.722600E+00	1.037240E+00	3.716910E+00
1.601990E+00	2.992410E+00	3.878610E+00
1.639070E+00	3.056230E+00	3.876990E+00
1.626840E+00	3.028500E+00	3.816820E+00
1.881260E+00	1.025600E+00	3.731570E+00
2.011280E+00	1.013330E+00	3.775170E+00
1.661910E+00	3.085230E+00	3.825690E+00
2.114280E+00	1.019580E+00	3.746390E+00
1.720080E+00	3.166870E+00	3.840200E+00
2.177780E+00	1.024210E+00	3.728040E+00
2.204270E+00	1.016110E+00	3.764240E+00
1.784380E+00	3.248160E+00	3.861210E+00
1.828770E+00	3.301180E+00	3.883080E+00
1.817590E+00	3.280380E+00	3.816860E+00
2.279910E+00	1.015380E+00	3.771700E+00
2.211330E+00	1.023920E+00	3.733290E+00
1.869500E+00	3.336400E+00	3.837550E+00
2.397670E+00	1.019730E+00	3.749450E+00
2.501480E+00	1.000510E+00	3.833190E+00
1.930820E+00	3.392710E+00	3.803930E+00
2.582310E+00	9.873260E-01	3.802160E+00
1.992800E+00	3.461630E+00	3.874360E+00
2.053680E+00	3.515420E+00	3.895640E+00
2.037140E+00	3.493560E+00	3.824020E+00
2.660250E+00	9.777990E-01	3.766650E+00
2.746420E+00	9.491670E-01	3.838510E+00
2.103520E+00	3.543540E+00	3.856180E+00
2.817850E+00	9.372020E-01	3.788040E+00
2.892400E+00	9.149130E-01	3.826860E+00
2.185120E+00	3.588540E+00	3.847720E+00
2.962910E+00	9.254820E-01	3.791170E+00
3.043540E+00	9.271120E-01	3.858890E+00
2.263570E+00	3.622800E+00	3.838790E+00
3.124790E+00	9.638090E-01	3.830590E+00
2.337830E+00	3.645750E+00	3.834780E+00
3.204110E+00	1.027260E+00	3.807810E+00
2.398490E+00	3.656180E+00	3.821080E+00
2.469470E+00	3.667330E+00	3.883000E+00
3.277980E+00	1.103510E+00	3.786170E+00
2.541540E+00	3.669310E+00	3.854020E+00
3.420020E+00	1.232230E+00	3.851790E+00
3.351140E+00	1.157270E+00	3.864220E+00
2.621720E+00	3.672010E+00	3.843490E+00
3.496450E+00	1.314340E+00	3.841530E+00
2.693090E+00	3.671620E+00	3.838060E+00
2.718790E+00	3.664670E+00	3.784040E+00
2.784100E+00	3.665870E+00	3.861930E+00
3.589740E+00	1.408650E+00	3.840420E+00
2.864470E+00	3.648680E+00	3.861250E+00
3.664740E+00	1.473050E+00	3.792470E+00
2.936320E+00	3.617500E+00	3.839110E+00
3.055520E+00	3.580220E+00	3.847540E+00
3.779910E+00	1.617340E+00	3.840390E+00
3.717850E+00	1.529460E+00	3.821070E+00
3.122680E+00	3.574800E+00	3.873370E+00
3.153370E+00	3.521530E+00	3.821610E+00
3.868440E+00	1.816630E+00	3.800830E+00
3.844360E+00	1.732420E+00	3.815800E+00
3.833850E+00	1.684010E+00	3.860630E+00
3.186900E+00	3.556320E+00	3.885690E+00
3.263370E+00	3.531370E+00	3.901430E+00
3.262870E+00	3.490980E+00	3.840950E+00
3.861350E+00	2.605580E+00	3.857540E+00
3.852780E+00	2.668530E+00	3.770850E+00
3.842630E+00	2.709410E+00	3.836190E+00
3.863480E+00	2.501100E+00	3.879500E+00
3.870810E+00	2.424100E+00	3.858120E+00
3.881730E+00	2.332980E+00	3.846290E+00
3.883520E+00	2.235170E+00	3.837890E+00
3.887930E+00	2.135920E+00	3.829270E+00
3.892430E+00	2.027330E+00	3.828720E+00
3.883540E+00	1.895630E+00	3.828490E+00
3.871590E+00	1.784240E+00	3.864130E+00
3.854340E+00	1.720600E+00	3.873330E+00
3.326030E+00	3.490140E+00	3.892490E+00
3.383430E+00	3.434520E+00	3.848160E+00
3.481950E+00	3.401420E+00	3.903470E+00
3.809800E+00	2.992280E+00	3.850820E+00
3.814390E+00	2.916480E+00	3.927960E+00
3.828420E+00	2.836190E+00	3.865270E+00
3.835600E+00	2.775710E+00	3.817510E+00
3.566990E+00	3.346480E+00	3.891360E+00
3.645100E+00	3.288060E+00	3.872680E+00
3.729630E+00	3.208390E+00	3.853730E+00
3.714070E+00	3.235600E+00	3.765780E+00
3.786830E+00	3.114940E+00	3.902890E+00
3.803310E+00	3.061040E+00	3.839600E+00
1.272070E+00	2.401280E+00	3.915160E+00
1.238780E+00	2.311340E+00	3.906370E+00
1.217230E+00	2.220910E+00	3.913110E+00
1.176650E+00	2.104510E+00	3.900170E+00
1.132790E+00	1.991220E+00	3.884690E+00
1.096950E+00	1.869740E+00	3.885810E+00
1.062380E+00	1.795240E+00	3.804970E+00
1.072880E+00	1.789580E+00	3.870830E+00
1.061120E+00	1.738860E+00	3.842090E+00
1.331770E+00	2.536630E+00	3.931060E+00
1.298620E+00	2.470990E+00	3.926560E+00
1.056130E+00	1.652640E+00	3.817950E+00
1.059560E+00	1.566890E+00	3.795490E+00
1.068260E+00	1.513570E+00	3.769490E+00
1.079150E+00	1.520280E+00	3.849770E+00
1.100300E+00	1.464210E+00	3.835590E+00
1.403070E+00	2.659010E+00	3.940920E+00
1.375660E+00	2.608780E+00	3.960950E+00
1.124930E+00	1.400420E+00	3.761140E+00
1.163040E+00	1.340740E+00	3.737890E+00
1.167960E+00	1.346650E+00	3.822880E+00
1.202730E+00	1.289780E+00	3.785810E+00
1.457730E+00	2.733270E+00	3.950580E+00
1.251420E+00	1.230380E+00	3.739580E+00
1.327830E+00	1.163880E+00	3.788150E+00
1.409890E+00	1.110680E+00	3.773430E+00
1.404270E+00	1.109560E+00	3.873080E+00
1.482080E+00	1.071950E+00	3.828240E+00
1.522840E+00	2.855480E+00	3.940590E+00
1.501410E+00	2.809580E+00	3.962110E+00
1.582130E+00	1.039700E+00	3.828310E+00
1.716110E+00	1.017800E+00	3.839600E+00
1.564110E+00	2.927550E+00	3.956320E+00
1.830040E+00	1.011330E+00	3.822490E+00
1.817610E+00	1.005240E+00	3.897840E+00
1.902600E+00	1.002740E+00	3.909940E+00
1.638660E+00	3.054990E+00	3.951490E+00
1.607040E+00	3.001600E+00	3.972940E+00
1.978470E+00	1.006550E+00	3.859220E+00
1.675290E+00	3.111760E+00	3.915300E+00
2.112230E+00	1.004430E+00	3.855370E+00
1.729630E+00	3.183620E+00	3.981920E+00
1.778660E+00	3.246860E+00	4.001500E+00
1.761950E+00	3.227400E+00	3.928250E+00
2.215400E+00	1.007290E+00	3.835130E+00
1.814020E+00	3.289600E+00	3.959250E+00
2.312640E+00	9.967950E-01	3.891010E+00
1.870170E+00	3.350300E+00	3.940250E+00
2.415480E+00	9.980460E-01	3.879550E+00
2.518570E+00	9.817360E-01	3.931270E+00
1.926310E+00	3.403980E+00	3.908940E+00
2.588240E+00	9.693570E-01	3.917380E+00
2.045130E+00	3.516140E+00	3.972830E+00
1.983200E+00	3.465810E+00	3.986860E+00
2.673030E+00	9.567620E-01	3.888530E+00
2.751230E+00	9.324790E-01	3.925480E+00
2.108980E+00	3.559020E+00	3.962840E+00
2.840810E+00	9.049050E-01	3.937810E+00
2.180540E+00	3.597330E+00	3.950060E+00
2.958320E+00	9.049550E-01	3.899360E+00
2.254850E+00	3.630440E+00	3.936840E+00
2.327400E+00	3.652360E+00	3.927120E+00
3.211070E+00	1.003610E+00	3.913440E+00
3.124480E+00	9.367780E-01	3.929280E+00
2.400780E+00	3.664100E+00	3.913730E+00
2.471920E+00	3.673190E+00	3.986160E+00
3.287400E+00	1.084420E+00	3.886970E+00
2.551790E+00	3.676370E+00	3.959700E+00
3.414880E+00	1.205170E+00	3.954970E+00
3.351560E+00	1.135800E+00	3.942350E+00
2.609960E+00	3.677590E+00	3.916450E+00
3.486580E+00	1.297130E+00	3.936560E+00
2.689370E+00	3.681030E+00	3.930530E+00
2.786780E+00	3.692470E+00	3.992480E+00
3.549830E+00	1.372360E+00	3.918020E+00
2.898540E+00	3.675190E+00	3.944580E+00
3.625380E+00	1.460230E+00	3.960780E+00
[truncated: 10,719 more rows]
