# Supplementary material for: A New MRI-Based Model of Heart Function with Coupled Hemodynamics and Application to Normal and Diseased Canine Left Ventricles
Source: Front Bioeng Biotechnol. 2015 Sep 23;3:140. doi: 10.3389/fbioe.2015.00140 (PMC4585083; doi:10.3389/fbioe.2015.00140)
Supplement: Supplementary file 4 [file Data_Sheet_4.ZIP › Case2_Normal_LBBB_Diastole/nodes/case2_diastole_time_0.0200.csv]

3.214370E+00	2.138310E+00	1.241060E+00
3.232730E+00	2.180120E+00	1.224730E+00
3.247500E+00	2.147160E+00	1.236950E+00
3.247260E+00	2.107750E+00	1.263530E+00
3.275190E+00	2.231150E+00	1.204490E+00
3.302000E+00	2.281710E+00	1.192350E+00
3.318390E+00	2.242940E+00	1.211270E+00
3.315680E+00	2.171600E+00	1.250240E+00
3.393690E+00	2.119190E+00	1.316590E+00
3.329830E+00	2.073540E+00	1.320600E+00
3.423810E+00	2.067720E+00	1.383080E+00
3.381310E+00	2.274610E+00	1.232450E+00
3.430430E+00	2.188370E+00	1.301770E+00
3.459490E+00	2.126710E+00	1.356430E+00
2.962480E+00	2.300460E+00	1.233080E+00
2.978210E+00	2.375790E+00	1.218210E+00
3.012880E+00	2.341930E+00	1.213000E+00
3.025780E+00	2.296120E+00	1.224110E+00
3.023700E+00	2.450260E+00	1.216180E+00
3.040460E+00	2.516950E+00	1.224210E+00
3.076220E+00	2.479390E+00	1.211470E+00
3.120070E+00	2.391680E+00	1.195800E+00
3.215070E+00	2.266040E+00	1.191200E+00
3.095040E+00	2.254810E+00	1.226340E+00
3.151770E+00	2.127710E+00	1.271360E+00
3.244820E+00	2.019300E+00	1.349910E+00
3.136940E+00	2.002860E+00	1.379270E+00
3.289100E+00	1.953360E+00	1.479330E+00
3.199510E+00	1.929140E+00	1.495010E+00
3.278160E+00	1.914880E+00	1.554600E+00
3.141830E+00	2.536500E+00	1.213190E+00
3.303540E+00	2.521200E+00	1.219130E+00
3.316100E+00	2.372730E+00	1.192690E+00
3.355550E+00	2.004200E+00	1.429590E+00
3.370450E+00	1.942050E+00	1.594010E+00
3.406060E+00	2.468870E+00	1.245670E+00
3.422020E+00	2.539750E+00	1.266650E+00
3.455390E+00	2.378640E+00	1.257530E+00
3.496760E+00	2.272800E+00	1.306090E+00
3.510630E+00	2.181640E+00	1.374090E+00
3.512990E+00	2.109050E+00	1.444330E+00
3.457370E+00	2.024920E+00	1.500380E+00
3.510310E+00	2.499350E+00	1.314690E+00
3.563610E+00	2.365140E+00	1.345350E+00
3.570260E+00	2.245620E+00	1.416110E+00
3.554200E+00	2.172120E+00	1.451000E+00
2.592520E+00	2.620150E+00	1.405140E+00
2.613420E+00	2.677240E+00	1.410440E+00
2.648220E+00	2.628780E+00	1.381400E+00
2.735470E+00	2.577870E+00	1.345020E+00
2.606350E+00	2.552400E+00	1.399060E+00
2.789030E+00	2.438030E+00	1.309710E+00
2.646890E+00	2.429000E+00	1.383000E+00
2.863290E+00	2.297630E+00	1.278690E+00
2.697890E+00	2.296220E+00	1.379520E+00
2.852840E+00	2.150830E+00	1.367700E+00
2.746010E+00	2.163980E+00	1.428450E+00
2.902720E+00	2.077940E+00	1.381380E+00
2.803640E+00	2.038670E+00	1.474700E+00
2.903220E+00	1.998780E+00	1.462100E+00
2.714940E+00	2.704380E+00	1.384480E+00
2.888640E+00	2.709090E+00	1.312830E+00
2.875780E+00	2.568360E+00	1.272840E+00
2.937900E+00	2.469300E+00	1.239960E+00
2.976180E+00	2.189880E+00	1.293660E+00
3.011830E+00	2.034200E+00	1.387830E+00
3.070730E+00	1.937360E+00	1.504130E+00
2.963870E+00	1.947950E+00	1.520630E+00
3.118820E+00	1.860240E+00	1.622310E+00
2.994190E+00	1.871250E+00	1.635750E+00
3.153560E+00	1.805510E+00	1.725080E+00
3.038900E+00	1.782950E+00	1.779590E+00
3.131250E+00	1.757850E+00	1.839700E+00
3.049700E+00	2.621800E+00	1.253220E+00
3.084820E+00	2.769130E+00	1.332550E+00
3.258370E+00	1.866500E+00	1.661930E+00
3.228600E+00	1.792470E+00	1.818440E+00
3.196080E+00	2.724670E+00	1.289710E+00
3.244720E+00	2.812440E+00	1.358530E+00
3.250730E+00	2.640530E+00	1.241820E+00
3.361380E+00	1.890790E+00	1.711520E+00
3.362600E+00	1.850230E+00	1.843200E+00
3.332560E+00	2.741070E+00	1.327060E+00
3.382070E+00	2.827250E+00	1.423060E+00
3.439530E+00	2.634590E+00	1.310560E+00
3.532920E+00	2.069590E+00	1.559920E+00
3.500650E+00	2.004320E+00	1.662030E+00
3.438190E+00	1.926570E+00	1.756050E+00
3.465870E+00	2.758040E+00	1.404830E+00
3.491010E+00	2.822650E+00	1.485540E+00
3.550670E+00	2.701540E+00	1.420260E+00
3.589960E+00	2.600600E+00	1.409530E+00
3.620790E+00	2.464070E+00	1.430710E+00
3.636290E+00	2.324460E+00	1.490160E+00
3.595000E+00	2.171740E+00	1.585290E+00
3.650590E+00	2.274540E+00	1.599340E+00
3.559500E+00	2.069520E+00	1.647350E+00
3.554120E+00	2.770550E+00	1.485380E+00
3.644920E+00	2.698700E+00	1.542160E+00
3.675270E+00	2.554370E+00	1.541420E+00
3.681340E+00	2.424930E+00	1.562020E+00
3.676720E+00	2.334420E+00	1.603430E+00
2.242910E+00	2.645610E+00	1.639600E+00
2.272150E+00	2.721170E+00	1.638150E+00
2.299760E+00	2.654840E+00	1.599200E+00
2.356700E+00	2.580310E+00	1.562620E+00
2.253800E+00	2.569070E+00	1.638030E+00
2.410020E+00	2.442590E+00	1.539230E+00
2.293250E+00	2.440260E+00	1.627350E+00
2.450910E+00	2.301440E+00	1.535900E+00
2.338610E+00	2.307200E+00	1.618150E+00
2.499900E+00	2.169390E+00	1.578420E+00
2.391400E+00	2.176290E+00	1.655150E+00
2.548020E+00	2.051300E+00	1.612490E+00
2.438620E+00	2.052250E+00	1.686460E+00
2.606210E+00	1.971640E+00	1.664730E+00
2.500460E+00	1.932030E+00	1.771690E+00
2.618330E+00	1.884260E+00	1.776860E+00
2.330410E+00	2.814770E+00	1.630890E+00
2.379260E+00	2.908310E+00	1.647970E+00
2.395760E+00	2.843060E+00	1.600820E+00
2.403320E+00	2.743090E+00	1.559260E+00
2.513130E+00	2.611480E+00	1.460520E+00
2.528550E+00	2.435100E+00	1.454190E+00
2.566610E+00	2.296450E+00	1.452810E+00
2.615260E+00	2.166760E+00	1.501130E+00
2.666160E+00	2.051580E+00	1.545210E+00
2.718750E+00	1.944820E+00	1.650880E+00
2.770020E+00	1.891690E+00	1.701810E+00
2.715310E+00	1.853950E+00	1.779590E+00
2.787610E+00	1.846090E+00	1.755030E+00
2.473990E+00	2.874530E+00	1.575380E+00
2.477960E+00	2.948420E+00	1.617620E+00
2.615730E+00	2.807580E+00	1.471980E+00
2.856400E+00	1.906850E+00	1.631080E+00
2.927330E+00	1.809110E+00	1.747700E+00
2.842140E+00	1.811180E+00	1.774550E+00
2.957340E+00	1.762500E+00	1.824870E+00
2.890760E+00	1.742830E+00	1.879640E+00
2.976750E+00	1.729100E+00	1.898500E+00
2.574420E+00	2.952770E+00	1.574900E+00
2.745920E+00	2.953080E+00	1.530160E+00
2.754360E+00	2.874740E+00	1.465390E+00
2.802120E+00	2.815850E+00	1.407390E+00
3.184280E+00	1.734270E+00	1.946700E+00
3.062520E+00	1.698680E+00	1.987380E+00
3.160530E+00	1.685260E+00	2.067790E+00
2.853820E+00	2.914350E+00	1.457070E+00
2.863340E+00	2.980460E+00	1.514510E+00
2.983110E+00	2.862510E+00	1.400650E+00
3.293950E+00	1.775780E+00	1.951420E+00
3.253040E+00	1.719100E+00	2.065670E+00
2.968250E+00	2.974150E+00	1.504580E+00
3.157850E+00	2.952480E+00	1.497350E+00
3.156690E+00	2.864270E+00	1.401440E+00
3.368320E+00	1.808120E+00	1.964960E+00
3.367000E+00	1.769810E+00	2.088760E+00
3.292690E+00	2.899060E+00	1.461630E+00
3.278630E+00	2.959800E+00	1.534180E+00
3.514180E+00	1.973770E+00	1.816150E+00
3.484790E+00	1.919240E+00	1.920210E+00
3.432810E+00	1.845040E+00	2.000300E+00
3.361190E+00	2.948620E+00	1.567910E+00
3.439210E+00	2.887320E+00	1.532180E+00
3.669140E+00	2.273820E+00	1.718310E+00
3.630170E+00	2.165980E+00	1.796400E+00
3.574590E+00	2.053280E+00	1.802160E+00
3.540460E+00	1.977870E+00	1.908390E+00
3.576620E+00	2.831830E+00	1.590240E+00
3.687080E+00	2.757110E+00	1.684880E+00
3.708430E+00	2.692700E+00	1.650730E+00
3.725260E+00	2.618000E+00	1.659960E+00
3.722460E+00	2.488920E+00	1.694800E+00
3.749080E+00	2.565790E+00	1.763410E+00
3.703580E+00	2.377960E+00	1.680710E+00
3.740090E+00	2.673550E+00	1.742430E+00
3.752900E+00	2.615810E+00	1.756830E+00
2.052860E+00	2.694970E+00	1.813910E+00
2.087710E+00	2.775900E+00	1.814680E+00
2.109110E+00	2.708370E+00	1.767660E+00
2.169550E+00	2.629130E+00	1.704720E+00
2.056970E+00	2.616220E+00	1.800740E+00
2.187190E+00	2.450720E+00	1.714050E+00
2.086070E+00	2.473560E+00	1.798700E+00
2.230590E+00	2.311440E+00	1.705390E+00
2.108570E+00	2.298470E+00	1.812560E+00
2.288880E+00	2.187830E+00	1.730350E+00
2.198570E+00	2.199460E+00	1.798580E+00
2.334370E+00	2.064890E+00	1.754820E+00
2.233490E+00	2.083850E+00	1.828550E+00
2.390720E+00	1.959350E+00	1.804470E+00
2.290220E+00	1.969580E+00	1.864910E+00
2.427330E+00	1.896250E+00	1.849890E+00
2.366310E+00	1.860130E+00	1.924180E+00
2.452270E+00	1.843480E+00	1.896170E+00
2.146710E+00	2.876330E+00	1.806590E+00
2.195850E+00	2.977650E+00	1.830780E+00
2.211170E+00	2.915650E+00	1.772880E+00
2.217700E+00	2.818530E+00	1.723050E+00
2.643270E+00	1.790170E+00	1.889540E+00
2.535840E+00	1.811380E+00	1.897690E+00
2.667150E+00	1.733240E+00	1.968270E+00
2.581940E+00	1.701270E+00	2.036820E+00
2.691190E+00	1.675910E+00	2.058670E+00
2.300160E+00	2.963350E+00	1.738260E+00
2.348100E+00	3.075480E+00	1.806520E+00
2.759170E+00	1.754990E+00	1.904610E+00
2.845310E+00	1.670330E+00	2.033770E+00
2.769160E+00	1.655930E+00	2.075230E+00
2.898180E+00	1.616340E+00	2.126410E+00
2.820620E+00	1.580170E+00	2.191410E+00
2.907070E+00	1.567190E+00	2.218560E+00
2.480910E+00	3.028710E+00	1.683110E+00
2.505640E+00	3.146610E+00	1.797200E+00
2.941210E+00	1.675090E+00	2.018330E+00
2.986340E+00	1.609880E+00	2.161230E+00
2.609300E+00	3.118290E+00	1.721170E+00
2.654010E+00	3.188140E+00	1.806540E+00
2.671380E+00	3.049150E+00	1.636050E+00
3.217430E+00	1.668690E+00	2.174930E+00
3.108680E+00	1.629770E+00	2.184970E+00
3.202970E+00	1.625850E+00	2.283920E+00
2.751780E+00	3.140450E+00	1.725490E+00
2.776140E+00	3.204580E+00	1.813140E+00
2.878440E+00	3.068390E+00	1.605010E+00
3.308970E+00	1.707900E+00	2.173110E+00
3.295620E+00	1.668490E+00	2.279500E+00
2.826410E+00	3.235800E+00	1.851350E+00
2.834810E+00	3.268960E+00	1.909110E+00
2.873220E+00	3.242880E+00	1.861340E+00
2.903660E+00	3.193210E+00	1.784720E+00
3.022590E+00	3.123300E+00	1.706250E+00
3.086850E+00	3.047530E+00	1.611820E+00
3.364010E+00	1.732440E+00	2.183280E+00
3.358760E+00	1.711080E+00	2.246050E+00
2.915820E+00	3.260100E+00	1.910730E+00
3.017160E+00	3.220700E+00	1.881590E+00
3.057240E+00	3.171650E+00	1.801530E+00
3.175100E+00	3.123610E+00	1.741830E+00
3.289960E+00	3.025810E+00	1.632460E+00
3.504780E+00	1.890300E+00	2.063170E+00
3.476410E+00	1.832140E+00	2.163610E+00
3.412210E+00	1.754970E+00	2.227760E+00
3.145090E+00	3.196500E+00	1.881010E+00
3.258720E+00	3.155270E+00	1.854460E+00
3.305260E+00	3.100150E+00	1.774310E+00
3.411930E+00	3.053450E+00	1.780000E+00
3.490870E+00	2.956960E+00	1.681330E+00
3.666910E+00	2.228400E+00	1.911490E+00
3.631060E+00	2.111300E+00	1.992090E+00
3.668690E+00	2.195070E+00	2.048420E+00
3.561830E+00	1.969620E+00	2.055960E+00
3.533960E+00	1.892990E+00	2.153820E+00
3.370290E+00	3.123800E+00	1.891450E+00
3.475970E+00	3.075120E+00	1.892090E+00
3.515440E+00	3.019620E+00	1.819770E+00
3.589270E+00	2.964830E+00	1.821830E+00
3.651020E+00	2.865480E+00	1.778390E+00
3.746570E+00	2.500920E+00	1.844500E+00
3.721360E+00	2.366290E+00	1.901380E+00
3.747130E+00	2.468850E+00	1.940900E+00
3.688800E+00	2.258220E+00	2.011200E+00
3.581890E+00	3.027920E+00	1.939590E+00
3.670940E+00	2.927190E+00	1.924140E+00
3.726620E+00	2.836180E+00	1.934760E+00
3.745330E+00	2.738080E+00	1.874760E+00
3.765870E+00	2.593790E+00	1.886880E+00
3.755890E+00	2.518960E+00	1.911030E+00
1.897030E+00	2.745500E+00	2.000880E+00
1.940290E+00	2.848800E+00	2.005010E+00
1.947260E+00	2.759520E+00	1.953190E+00
1.987670E+00	2.675810E+00	1.879990E+00
1.888080E+00	2.661510E+00	1.977040E+00
1.993100E+00	2.498350E+00	1.881790E+00
1.904110E+00	2.522580E+00	1.963800E+00
2.018370E+00	2.357890E+00	1.870550E+00
1.919470E+00	2.343150E+00	1.965440E+00
2.038400E+00	2.282640E+00	1.878920E+00
1.991510E+00	2.274370E+00	1.924600E+00
2.039190E+00	2.206260E+00	1.924470E+00
2.115210E+00	1.960850E+00	1.995330E+00
2.090670E+00	2.015280E+00	1.974540E+00
2.175720E+00	1.987500E+00	1.931840E+00
2.253260E+00	1.876560E+00	1.978150E+00
2.151640E+00	1.893950E+00	2.026250E+00
2.313700E+00	1.766160E+00	2.040420E+00
2.210780E+00	1.783080E+00	2.079850E+00
2.351560E+00	1.699580E+00	2.096040E+00
2.278940E+00	1.665460E+00	2.165770E+00
2.381140E+00	1.637750E+00	2.170270E+00
2.048270E+00	2.866530E+00	1.894510E+00
2.026850E+00	2.953960E+00	1.969080E+00
2.122730E+00	2.121000E+00	1.899780E+00
2.435260E+00	1.730010E+00	2.034140E+00
2.509130E+00	1.661460E+00	2.110290E+00
2.464980E+00	1.608200E+00	2.196390E+00
2.554560E+00	1.603190E+00	2.188610E+00
2.065310E+00	3.019510E+00	1.984430E+00
2.137410E+00	3.099940E+00	1.998750E+00
2.113960E+00	3.006830E+00	1.924970E+00
2.729920E+00	1.594490E+00	2.179110E+00
2.643130E+00	1.601520E+00	2.180770E+00
2.758500E+00	1.545000E+00	2.248110E+00
2.700880E+00	1.511240E+00	2.308040E+00
2.793540E+00	1.502890E+00	2.317380E+00
2.238180E+00	3.094860E+00	1.903960E+00
2.263840E+00	3.175240E+00	1.977340E+00
2.967050E+00	1.542290E+00	2.287850E+00
2.884750E+00	1.509250E+00	2.324440E+00
2.971790E+00	1.498500E+00	2.382980E+00
2.334520E+00	3.232430E+00	2.002830E+00
2.395690E+00	3.295290E+00	2.063300E+00
2.402010E+00	3.250490E+00	1.989520E+00
2.390260E+00	3.192440E+00	1.914940E+00
3.040910E+00	1.571190E+00	2.269550E+00
3.032770E+00	1.528500E+00	2.354290E+00
2.486910E+00	3.275300E+00	1.981810E+00
2.542350E+00	3.341200E+00	2.071100E+00
2.563370E+00	3.236050E+00	1.891160E+00
3.129940E+00	1.568050E+00	2.353680E+00
2.632290E+00	3.304460E+00	1.991850E+00
2.667200E+00	3.350250E+00	2.081330E+00
2.730640E+00	3.255250E+00	1.902340E+00
3.284290E+00	1.610680E+00	2.422540E+00
2.720910E+00	3.368970E+00	2.123740E+00
2.725150E+00	3.389980E+00	2.177130E+00
2.767370E+00	3.371010E+00	2.131930E+00
2.814530E+00	3.326280E+00	2.038490E+00
3.406250E+00	1.705440E+00	2.364760E+00
2.801190E+00	3.379670E+00	2.172780E+00
2.891360E+00	3.354140E+00	2.143790E+00
2.939330E+00	3.324350E+00	2.088760E+00
3.046150E+00	3.270740E+00	2.020830E+00
3.484100E+00	1.783250E+00	2.312110E+00
3.484810E+00	1.747600E+00	2.392890E+00
3.001850E+00	3.326770E+00	2.157920E+00
3.116340E+00	3.292720E+00	2.132790E+00
3.170290E+00	3.263610E+00	2.070330E+00
3.271110E+00	3.208680E+00	2.005220E+00
3.664760E+00	2.135260E+00	2.143390E+00
3.633050E+00	2.028340E+00	2.214270E+00
3.565340E+00	1.885580E+00	2.299060E+00
3.641360E+00	1.969010E+00	2.354800E+00
3.528680E+00	1.787170E+00	2.401930E+00
3.224940E+00	3.266700E+00	2.141250E+00
3.330140E+00	3.226590E+00	2.131780E+00
3.380430E+00	3.191810E+00	2.084580E+00
3.474770E+00	3.131790E+00	2.037590E+00
3.752040E+00	2.442400E+00	2.092430E+00
3.758580E+00	2.513100E+00	1.978120E+00
3.772690E+00	2.541030E+00	2.068890E+00
3.730830E+00	2.352220E+00	2.098720E+00
3.706650E+00	2.240400E+00	2.184120E+00
3.683050E+00	2.098190E+00	2.283620E+00
3.666660E+00	2.025680E+00	2.329700E+00
3.432040E+00	3.193940E+00	2.162600E+00
3.528240E+00	3.150510E+00	2.163280E+00
3.562640E+00	3.115010E+00	2.123290E+00
3.609890E+00	3.062620E+00	2.089280E+00
3.686280E+00	2.970200E+00	2.055970E+00
3.745450E+00	2.870150E+00	2.054410E+00
3.782330E+00	2.762400E+00	2.068520E+00
3.797690E+00	2.643090E+00	2.109700E+00
3.810640E+00	2.703570E+00	2.158580E+00
3.617710E+00	3.099330E+00	2.217990E+00
3.703420E+00	3.004350E+00	2.194460E+00
3.765440E+00	2.904980E+00	2.183150E+00
3.796870E+00	2.807510E+00	2.181930E+00
3.813050E+00	2.737670E+00	2.191720E+00
1.765770E+00	2.771650E+00	2.181010E+00
1.805850E+00	2.865930E+00	2.183160E+00
1.802120E+00	2.784460E+00	2.137300E+00
1.833910E+00	2.714240E+00	2.064700E+00
1.752560E+00	2.693040E+00	2.155810E+00
1.823390E+00	2.550560E+00	2.041240E+00
1.751910E+00	2.570720E+00	2.120280E+00
1.838730E+00	2.400500E+00	2.038480E+00
1.768210E+00	2.426450E+00	2.111700E+00
1.848480E+00	2.309420E+00	2.038780E+00
1.783400E+00	2.281440E+00	2.108340E+00
1.868060E+00	2.230470E+00	2.058460E+00
1.935180E+00	2.033770E+00	2.097170E+00
1.939080E+00	2.078560E+00	2.073940E+00
1.961840E+00	2.046110E+00	2.069950E+00
1.963680E+00	2.000870E+00	2.087380E+00
2.042440E+00	1.782820E+00	2.170700E+00
2.025920E+00	1.841800E+00	2.144140E+00
2.103040E+00	1.807410E+00	2.119840E+00
2.168990E+00	1.698930E+00	2.172450E+00
2.075110E+00	1.712480E+00	2.205830E+00
2.213070E+00	1.634080E+00	2.223130E+00
2.148760E+00	1.599420E+00	2.290180E+00
2.252470E+00	1.571670E+00	2.291690E+00
1.873280E+00	2.867980E+00	2.096900E+00
1.896560E+00	2.963670E+00	2.142340E+00
1.952830E+00	2.189640E+00	2.008990E+00
2.012460E+00	2.072160E+00	2.011900E+00
2.049850E+00	1.938280E+00	2.059100E+00
2.409060E+00	1.578230E+00	2.245940E+00
2.348980E+00	1.543990E+00	2.307500E+00
2.442390E+00	1.520880E+00	2.323310E+00
1.958080E+00	3.042760E+00	2.149210E+00
2.016260E+00	3.133500E+00	2.186160E+00
2.012600E+00	3.080660E+00	2.120710E+00
1.994550E+00	3.005150E+00	2.057690E+00
2.605060E+00	1.523280E+00	2.295440E+00
2.522930E+00	1.522870E+00	2.306850E+00
2.641480E+00	1.473070E+00	2.365180E+00
2.586630E+00	1.440380E+00	2.421860E+00
2.684000E+00	1.432330E+00	2.434550E+00
2.083430E+00	3.130910E+00	2.097070E+00
2.121490E+00	3.207010E+00	2.158580E+00
2.840300E+00	1.458430E+00	2.401240E+00
2.776270E+00	1.437760E+00	2.432450E+00
2.842160E+00	1.425330E+00	2.467720E+00
2.186860E+00	3.264900E+00	2.176170E+00
2.243950E+00	3.329660E+00	2.232070E+00
2.244530E+00	3.289920E+00	2.157900E+00
2.229690E+00	3.230450E+00	2.083120E+00
2.918530E+00	1.450070E+00	2.461330E+00
2.319590E+00	3.323610E+00	2.154250E+00
2.351650E+00	3.376470E+00	2.233500E+00
3.064180E+00	1.493190E+00	2.473640E+00
2.416360E+00	3.409690E+00	2.270110E+00
2.472890E+00	3.443740E+00	2.333150E+00
2.475790E+00	3.418500E+00	2.261220E+00
2.459290E+00	3.379160E+00	2.181880E+00
3.203830E+00	1.541960E+00	2.492570E+00
3.165700E+00	1.495330E+00	2.558750E+00
3.241320E+00	1.516300E+00	2.582000E+00
2.554050E+00	3.426160E+00	2.258090E+00
2.600590E+00	3.457510E+00	2.350410E+00
2.623240E+00	3.390700E+00	2.165410E+00
3.277430E+00	1.568090E+00	2.503890E+00
3.280770E+00	1.546590E+00	2.554360E+00
2.706980E+00	3.418280E+00	2.270050E+00
2.688100E+00	3.450850E+00	2.365220E+00
3.413970E+00	1.650460E+00	2.534300E+00
3.333480E+00	1.582290E+00	2.547240E+00
2.778610E+00	3.435790E+00	2.370150E+00
2.901410E+00	3.412870E+00	2.388090E+00
2.894700E+00	3.383990E+00	2.263630E+00
3.492200E+00	1.732850E+00	2.472850E+00
2.990370E+00	3.376870E+00	2.348810E+00
2.979500E+00	3.393640E+00	2.405310E+00
3.113640E+00	3.323040E+00	2.269340E+00
3.630090E+00	1.905500E+00	2.449510E+00
3.577720E+00	1.810300E+00	2.506800E+00
3.628770E+00	1.864080E+00	2.522410E+00
3.061570E+00	3.365510E+00	2.395620E+00
3.163830E+00	3.331050E+00	2.370650E+00
3.219800E+00	3.305510E+00	2.322210E+00
3.324620E+00	3.257970E+00	2.268910E+00
3.786090E+00	2.505260E+00	2.277100E+00
3.762720E+00	2.417890E+00	2.273140E+00
3.744710E+00	2.349460E+00	2.232100E+00
3.745050E+00	2.265700E+00	2.358640E+00
3.729960E+00	2.213020E+00	2.340730E+00
3.722350E+00	2.140960E+00	2.378350E+00
3.689670E+00	2.010940E+00	2.463160E+00
3.731300E+00	2.091040E+00	2.467280E+00
3.654250E+00	1.906080E+00	2.531910E+00
3.262670E+00	3.302040E+00	2.386180E+00
3.366430E+00	3.266140E+00	2.380360E+00
3.424040E+00	3.238730E+00	2.337250E+00
3.521950E+00	3.187790E+00	2.295460E+00
3.825820E+00	2.678090E+00	2.273200E+00
3.817410E+00	2.596990E+00	2.310750E+00
3.747020E+00	2.191740E+00	2.438950E+00
3.745160E+00	2.131740E+00	2.476280E+00
3.460930E+00	3.236460E+00	2.411820E+00
3.574710E+00	3.189750E+00	2.440780E+00
3.607130E+00	3.160420E+00	2.378280E+00
3.646610E+00	3.115250E+00	2.348470E+00
3.719940E+00	3.031880E+00	2.332280E+00
3.785410E+00	2.931700E+00	2.328590E+00
3.779540E+00	2.977800E+00	2.405400E+00
3.814640E+00	2.821260E+00	2.315930E+00
3.823610E+00	2.747220E+00	2.283480E+00
3.660800E+00	3.129340E+00	2.456450E+00
3.722880E+00	3.058290E+00	2.436530E+00
3.757890E+00	3.013810E+00	2.419290E+00
1.665880E+00	2.698840E+00	2.314000E+00
1.696580E+00	2.785820E+00	2.330070E+00
1.719270E+00	2.735580E+00	2.244760E+00
1.689880E+00	2.584810E+00	2.207870E+00
1.643060E+00	2.609900E+00	2.293360E+00
1.703510E+00	2.449540E+00	2.188780E+00
1.632620E+00	2.449280E+00	2.288490E+00
1.716630E+00	2.331530E+00	2.165850E+00
1.665900E+00	2.350080E+00	2.227000E+00
1.727930E+00	2.259780E+00	2.169980E+00
1.682540E+00	2.257780E+00	2.218930E+00
1.735600E+00	2.187520E+00	2.194230E+00
1.994810E+00	1.598590E+00	2.350640E+00
1.966880E+00	1.650320E+00	2.318550E+00
2.038550E+00	1.631710E+00	2.300340E+00
2.087710E+00	1.567650E+00	2.344190E+00
2.031650E+00	1.533850E+00	2.403630E+00
2.125960E+00	1.507070E+00	2.405270E+00
1.728170E+00	2.869960E+00	2.336690E+00
1.780320E+00	2.952920E+00	2.339120E+00
1.761690E+00	2.876460E+00	2.275760E+00
1.892970E+00	2.128150E+00	2.090100E+00
1.817980E+00	2.144410E+00	2.141010E+00
1.878520E+00	2.010840E+00	2.145870E+00
1.962780E+00	1.906670E+00	2.146160E+00
1.893890E+00	1.877620E+00	2.212050E+00
1.971410E+00	1.763150E+00	2.232770E+00
2.287520E+00	1.510190E+00	2.360790E+00
2.224990E+00	1.479470E+00	2.420190E+00
2.321030E+00	1.452090E+00	2.439590E+00
1.854390E+00	3.051860E+00	2.344380E+00
1.916280E+00	3.145470E+00	2.381290E+00
1.905370E+00	3.095740E+00	2.314240E+00
1.878350E+00	3.019100E+00	2.243170E+00
2.498370E+00	1.450410E+00	2.415680E+00
2.419240E+00	1.427190E+00	2.469540E+00
2.535590E+00	1.411870E+00	2.471350E+00
2.502880E+00	1.395700E+00	2.506960E+00
2.567470E+00	1.373720E+00	2.539100E+00
1.970990E+00	3.151130E+00	2.288990E+00
2.011410E+00	3.224910E+00	2.349530E+00
2.743350E+00	1.389540E+00	2.516560E+00
2.669550E+00	1.369830E+00	2.549450E+00
2.750280E+00	1.355080E+00	2.582040E+00
2.073790E+00	3.282570E+00	2.366540E+00
2.130310E+00	3.345280E+00	2.419220E+00
2.124700E+00	3.308560E+00	2.344560E+00
2.101880E+00	3.255480E+00	2.266350E+00
2.845360E+00	1.381030E+00	2.569180E+00
2.191690E+00	3.345440E+00	2.331650E+00
2.227280E+00	3.399240E+00	2.405250E+00
3.005570E+00	1.417820E+00	2.590570E+00
2.952390E+00	1.364420E+00	2.660500E+00
3.034940E+00	1.381060E+00	2.686600E+00
2.284840E+00	3.440920E+00	2.429710E+00
2.337750E+00	3.478900E+00	2.492230E+00
2.338020E+00	3.454790E+00	2.417090E+00
2.325360E+00	3.413660E+00	2.339840E+00
3.111510E+00	1.457880E+00	2.590610E+00
3.111430E+00	1.420550E+00	2.671560E+00
2.410090E+00	3.466970E+00	2.420800E+00
2.462440E+00	3.500780E+00	2.516770E+00
3.212340E+00	1.473150E+00	2.656650E+00
2.530500E+00	3.482870E+00	2.431480E+00
2.584620E+00	3.505830E+00	2.537110E+00
3.330900E+00	1.535360E+00	2.646800E+00
2.672690E+00	3.474870E+00	2.455680E+00
2.666760E+00	3.497660E+00	2.552030E+00
3.395080E+00	1.588830E+00	2.617430E+00
3.405460E+00	1.572290E+00	2.672970E+00
2.746590E+00	3.481340E+00	2.554870E+00
2.861980E+00	3.455560E+00	2.555430E+00
2.817180E+00	3.449470E+00	2.466840E+00
3.518690E+00	1.706320E+00	2.606590E+00
3.458970E+00	1.619960E+00	2.679160E+00
2.964310E+00	3.410650E+00	2.479320E+00
2.942820E+00	3.434490E+00	2.562870E+00
3.634880E+00	1.845110E+00	2.595300E+00
3.593590E+00	1.766740E+00	2.665140E+00
3.032170E+00	3.406170E+00	2.565750E+00
3.123570E+00	3.378470E+00	2.564060E+00
3.145740E+00	3.353490E+00	2.476470E+00
3.777420E+00	2.425400E+00	2.362010E+00
3.773360E+00	2.349920E+00	2.402240E+00
3.742980E+00	2.070480E+00	2.563830E+00
3.715050E+00	1.983870E+00	2.622310E+00
3.676380E+00	1.913990E+00	2.617640E+00
3.215400E+00	3.347250E+00	2.567050E+00
3.310330E+00	3.317260E+00	2.577490E+00
3.336140E+00	3.291420E+00	2.493560E+00
3.838190E+00	2.623830E+00	2.403260E+00
3.826150E+00	2.538830E+00	2.472090E+00
3.802150E+00	2.421780E+00	2.484280E+00
3.797990E+00	2.317770E+00	2.557270E+00
3.770650E+00	2.231870E+00	2.531480E+00
3.759260E+00	2.148900E+00	2.540250E+00
3.397650E+00	3.285870E+00	2.598320E+00
3.498850E+00	3.251770E+00	2.633860E+00
3.503450E+00	3.235220E+00	2.538880E+00
3.815500E+00	2.920170E+00	2.448180E+00
3.835890E+00	2.831190E+00	2.459850E+00
3.846690E+00	2.702040E+00	2.453740E+00
3.853780E+00	2.758290E+00	2.555440E+00
3.846300E+00	2.606700E+00	2.498460E+00
3.561180E+00	3.222360E+00	2.621650E+00
3.646230E+00	3.164770E+00	2.602160E+00
3.735450E+00	3.068360E+00	2.561110E+00
3.793750E+00	2.973760E+00	2.519490E+00
3.840400E+00	2.865220E+00	2.552240E+00
3.850800E+00	2.806190E+00	2.559430E+00
1.580160E+00	2.646920E+00	2.458650E+00
1.614950E+00	2.735680E+00	2.477070E+00
1.625780E+00	2.674050E+00	2.385510E+00
1.594180E+00	2.528910E+00	2.361120E+00
1.560270E+00	2.565280E+00	2.439290E+00
1.587230E+00	2.441720E+00	2.359850E+00
1.555810E+00	2.447600E+00	2.418910E+00
1.569710E+00	2.355600E+00	2.366140E+00
1.875980E+00	1.519420E+00	2.490630E+00
1.847210E+00	1.609070E+00	2.421430E+00
1.941290E+00	1.575360E+00	2.401790E+00
1.977280E+00	1.516810E+00	2.442590E+00
1.942260E+00	1.498130E+00	2.482990E+00
1.997630E+00	1.465620E+00	2.502370E+00
1.674410E+00	2.908880E+00	2.523260E+00
1.719970E+00	2.975840E+00	2.533640E+00
1.701780E+00	2.923660E+00	2.480020E+00
1.693510E+00	2.855090E+00	2.409040E+00
1.649240E+00	2.847680E+00	2.501340E+00
1.616360E+00	2.289880E+00	2.288760E+00
1.653270E+00	2.150630E+00	2.287050E+00
1.746280E+00	2.046310E+00	2.232900E+00
1.661040E+00	2.021070E+00	2.315620E+00
1.805550E+00	1.911070E+00	2.252620E+00
1.711340E+00	1.925470E+00	2.316090E+00
1.856500E+00	1.792950E+00	2.288300E+00
1.766330E+00	1.815910E+00	2.337610E+00
1.896860E+00	1.682390E+00	2.335220E+00
1.809840E+00	1.708710E+00	2.372330E+00
2.162600E+00	1.450260E+00	2.471730E+00
2.096340E+00	1.427890E+00	2.527960E+00
2.200450E+00	1.398720E+00	2.548930E+00
1.780910E+00	3.062320E+00	2.536950E+00
1.835750E+00	3.145840E+00	2.571110E+00
1.821780E+00	3.104780E+00	2.506280E+00
1.793610E+00	3.029270E+00	2.445030E+00
2.358870E+00	1.398870E+00	2.522560E+00
2.301090E+00	1.374850E+00	2.575360E+00
2.400590E+00	1.350540E+00	2.605020E+00
1.879260E+00	3.159570E+00	2.480030E+00
1.920500E+00	3.225020E+00	2.541770E+00
2.508830E+00	1.327370E+00	2.631090E+00
2.616990E+00	1.318710E+00	2.637200E+00
2.581530E+00	1.289410E+00	2.688960E+00
2.639570E+00	1.277760E+00	2.717320E+00
1.986730E+00	3.290920E+00	2.570300E+00
2.045770E+00	3.342680E+00	2.580270E+00
2.030550E+00	3.316420E+00	2.532080E+00
2.001940E+00	3.266520E+00	2.458710E+00
2.748750E+00	1.307770E+00	2.683860E+00
2.086750E+00	3.355200E+00	2.518980E+00
2.109490E+00	3.399780E+00	2.612220E+00
2.883230E+00	1.325370E+00	2.700810E+00
2.847510E+00	1.288640E+00	2.764340E+00
2.921600E+00	1.302040E+00	2.780150E+00
2.191920E+00	3.457400E+00	2.623330E+00
2.250060E+00	3.491730E+00	2.636430E+00
2.232120E+00	3.471660E+00	2.585600E+00
2.207440E+00	3.431800E+00	2.516090E+00
2.996130E+00	1.339590E+00	2.753230E+00
2.289580E+00	3.491860E+00	2.581920E+00
2.331330E+00	3.527370E+00	2.694690E+00
3.107060E+00	1.381400E+00	2.760350E+00
2.398170E+00	3.516030E+00	2.599930E+00
2.454870E+00	3.542770E+00	2.698540E+00
3.194270E+00	1.427190E+00	2.747540E+00
2.523400E+00	3.528730E+00	2.627680E+00
2.523360E+00	3.546410E+00	2.703590E+00
3.315600E+00	1.475000E+00	2.792220E+00
2.578210E+00	3.541670E+00	2.703710E+00
2.675610E+00	3.513390E+00	2.650770E+00
3.408950E+00	1.557510E+00	2.744880E+00
2.817830E+00	3.492580E+00	2.703870E+00
2.802050E+00	3.482480E+00	2.623600E+00
3.541140E+00	1.683510E+00	2.744440E+00
3.489730E+00	1.606350E+00	2.806550E+00
2.924730E+00	3.452250E+00	2.640580E+00
2.897670E+00	3.475730E+00	2.719740E+00
3.646930E+00	1.834870E+00	2.714380E+00
3.604640E+00	1.750950E+00	2.795360E+00
2.982060E+00	3.450710E+00	2.726770E+00
3.068020E+00	3.424510E+00	2.728350E+00
3.096440E+00	3.399490E+00	2.647540E+00
3.744260E+00	2.013350E+00	2.694080E+00
3.701700E+00	1.924500E+00	2.754320E+00
3.739330E+00	1.981570E+00	2.765670E+00
3.155010E+00	3.391790E+00	2.728970E+00
3.243430E+00	3.362550E+00	2.733850E+00
3.274200E+00	3.340040E+00	2.659730E+00
3.834900E+00	2.456470E+00	2.618870E+00
3.831090E+00	2.347280E+00	2.662630E+00
3.847080E+00	2.406890E+00	2.712880E+00
3.803970E+00	2.229570E+00	2.688260E+00
3.776040E+00	2.110060E+00	2.682910E+00
3.759100E+00	2.024240E+00	2.761050E+00
3.326820E+00	3.332100E+00	2.752560E+00
3.423600E+00	3.296980E+00	2.782730E+00
3.430490E+00	3.284290E+00	2.699670E+00
3.866360E+00	2.686270E+00	2.622850E+00
3.860990E+00	2.564440E+00	2.654050E+00
3.874670E+00	2.639340E+00	2.689940E+00
3.850230E+00	2.461660E+00	2.701760E+00
3.484150E+00	3.270830E+00	2.766890E+00
3.568000E+00	3.228700E+00	2.733160E+00
3.682770E+00	3.165780E+00	2.735390E+00
3.714230E+00	3.134770E+00	2.688620E+00
3.754120E+00	3.084980E+00	2.683410E+00
3.807660E+00	2.987320E+00	2.689800E+00
3.799240E+00	3.038050E+00	2.759610E+00
3.848010E+00	2.878430E+00	2.674790E+00
3.861100E+00	2.767590E+00	2.663680E+00
3.873470E+00	2.680940E+00	2.710730E+00
3.750680E+00	3.113810E+00	2.757850E+00
3.782220E+00	3.075860E+00	2.762040E+00
1.468820E+00	2.128800E+00	2.498860E+00
1.479980E+00	2.194150E+00	2.485050E+00
1.497110E+00	2.132630E+00	2.460840E+00
1.520160E+00	2.059240E+00	2.439190E+00
1.467840E+00	2.058000E+00	2.500180E+00
1.551960E+00	1.969860E+00	2.429440E+00
1.485900E+00	1.928160E+00	2.508000E+00
1.562050E+00	1.867630E+00	2.464760E+00
1.767070E+00	1.517200E+00	2.554310E+00
1.738290E+00	1.566170E+00	2.529250E+00
1.799920E+00	1.550190E+00	2.499150E+00
1.816030E+00	1.482320E+00	2.566820E+00
1.636540E+00	2.941710E+00	2.731290E+00
1.684870E+00	3.006020E+00	2.714640E+00
1.657910E+00	2.948910E+00	2.669780E+00
1.646100E+00	2.890620E+00	2.586630E+00
1.604320E+00	2.866370E+00	2.686520E+00
1.604640E+00	2.773550E+00	2.548410E+00
1.579440E+00	2.763990E+00	2.630130E+00
1.551850E+00	2.637620E+00	2.541100E+00
1.520940E+00	2.479830E+00	2.509870E+00
1.505090E+00	2.327780E+00	2.466370E+00
1.549520E+00	2.197810E+00	2.391580E+00
1.590670E+00	2.055960E+00	2.371940E+00
1.623450E+00	1.929330E+00	2.386370E+00
1.684790E+00	1.828500E+00	2.390510E+00
1.622730E+00	1.826400E+00	2.439430E+00
1.730000E+00	1.727800E+00	2.415010E+00
1.658710E+00	1.741530E+00	2.461100E+00
1.769530E+00	1.632410E+00	2.452160E+00
1.700810E+00	1.649980E+00	2.491330E+00
1.925800E+00	1.424190E+00	2.596100E+00
2.017570E+00	1.407960E+00	2.583020E+00
2.002040E+00	1.376000E+00	2.644130E+00
2.066680E+00	1.359860E+00	2.655160E+00
1.735130E+00	3.036990E+00	2.629650E+00
1.741550E+00	3.090510E+00	2.740080E+00
2.242260E+00	1.349940E+00	2.627880E+00
2.179540E+00	1.331650E+00	2.683190E+00
2.283620E+00	1.308660E+00	2.702200E+00
1.805520E+00	3.168180E+00	2.749630E+00
1.861390E+00	3.215880E+00	2.729810E+00
1.812690E+00	3.154420E+00	2.674080E+00
2.441280E+00	1.303520E+00	2.684180E+00
2.381410E+00	1.286270E+00	2.730960E+00
2.483830E+00	1.266260E+00	2.757300E+00
1.909770E+00	3.240010E+00	2.645150E+00
1.936980E+00	3.287460E+00	2.766770E+00
2.577570E+00	1.257750E+00	2.764730E+00
2.696730E+00	1.246010E+00	2.809490E+00
2.015050E+00	3.338370E+00	2.667250E+00
2.796010E+00	1.259110E+00	2.810980E+00
2.764870E+00	1.231990E+00	2.860020E+00
2.826440E+00	1.229500E+00	2.895690E+00
2.083660E+00	3.405110E+00	2.702500E+00
2.130850E+00	3.446560E+00	2.768460E+00
2.144990E+00	3.442700E+00	2.683090E+00
2.904230E+00	1.267020E+00	2.855390E+00
2.219810E+00	3.489100E+00	2.720040E+00
2.990060E+00	1.301980E+00	2.836620E+00
2.297160E+00	3.533200E+00	2.802360E+00
2.372650E+00	3.561260E+00	2.843750E+00
2.350830E+00	3.549510E+00	2.776100E+00
3.088700E+00	1.333550E+00	2.850440E+00
2.418150E+00	3.558720E+00	2.782670E+00
2.424780E+00	3.571460E+00	2.847720E+00
3.221630E+00	1.389360E+00	2.855810E+00
2.470860E+00	3.572560E+00	2.847270E+00
2.543740E+00	3.559310E+00	2.793140E+00
3.316140E+00	1.423090E+00	2.882070E+00
3.298510E+00	1.394160E+00	2.915230E+00
3.337070E+00	1.414090E+00	2.923890E+00
2.678580E+00	3.550930E+00	2.847690E+00
2.640570E+00	3.540740E+00	2.753780E+00
3.436320E+00	1.534020E+00	2.862990E+00
3.380920E+00	1.456910E+00	2.924860E+00
2.745380E+00	3.522570E+00	2.774920E+00
2.791030E+00	3.533000E+00	2.873630E+00
3.563910E+00	1.663310E+00	2.881360E+00
3.510460E+00	1.585020E+00	2.906570E+00
2.882470E+00	3.493040E+00	2.799180E+00
2.874950E+00	3.516150E+00	2.895460E+00
3.655680E+00	1.819700E+00	2.840690E+00
3.619730E+00	1.741050E+00	2.901020E+00
2.947280E+00	3.491360E+00	2.878230E+00
3.017150E+00	3.473000E+00	2.912990E+00
3.044300E+00	3.444330E+00	2.812220E+00
3.741690E+00	1.973270E+00	2.842730E+00
3.698100E+00	1.882220E+00	2.901990E+00
3.114020E+00	3.433870E+00	2.904630E+00
3.203630E+00	3.400850E+00	2.913240E+00
3.213350E+00	3.382590E+00	2.818820E+00
3.849850E+00	2.345870E+00	2.769950E+00
3.834120E+00	2.252430E+00	2.802580E+00
3.805300E+00	2.126870E+00	2.854080E+00
3.833070E+00	2.193000E+00	2.872770E+00
3.774680E+00	2.050140E+00	2.808970E+00
3.278050E+00	3.370750E+00	2.896810E+00
3.350700E+00	3.344570E+00	2.939490E+00
3.359220E+00	3.331150E+00	2.848860E+00
3.876270E+00	2.617250E+00	2.769810E+00
3.871360E+00	2.519570E+00	2.855210E+00
3.859410E+00	2.416070E+00	2.812760E+00
3.857090E+00	2.299980E+00	2.863950E+00
3.845880E+00	2.229790E+00	2.888520E+00
3.411430E+00	3.316340E+00	2.907030E+00
3.492920E+00	3.277610E+00	2.874430E+00
3.611530E+00	3.227760E+00	2.874130E+00
3.658520E+00	3.194260E+00	2.813440E+00
3.829550E+00	2.980630E+00	2.816060E+00
3.855830E+00	2.884860E+00	2.838730E+00
3.851020E+00	2.938480E+00	2.870570E+00
3.863530E+00	2.776990E+00	2.810350E+00
3.872260E+00	2.688040E+00	2.799290E+00
3.684100E+00	3.190470E+00	2.895990E+00
3.726580E+00	3.149140E+00	2.840370E+00
3.802260E+00	3.064380E+00	2.874610E+00
3.841020E+00	2.978950E+00	2.895420E+00
1.386940E+00	2.081610E+00	2.623220E+00
1.399450E+00	2.164290E+00	2.628410E+00
1.430290E+00	2.107890E+00	2.557430E+00
1.424790E+00	1.974110E+00	2.561570E+00
1.379210E+00	1.998570E+00	2.622590E+00
1.433580E+00	1.893690E+00	2.572150E+00
1.384960E+00	1.864640E+00	2.638060E+00
1.448140E+00	1.814310E+00	2.591000E+00
1.567120E+00	2.857590E+00	2.853130E+00
1.609430E+00	2.927350E+00	2.878440E+00
1.590320E+00	2.880330E+00	2.784740E+00
1.554750E+00	2.770980E+00	2.730230E+00
1.542880E+00	2.787950E+00	2.826740E+00
1.524650E+00	2.649450E+00	2.670580E+00
1.511310E+00	2.673620E+00	2.779990E+00
1.495590E+00	2.519390E+00	2.615460E+00
1.475980E+00	2.549540E+00	2.722890E+00
1.474720E+00	2.381430E+00	2.580780E+00
1.454090E+00	2.421570E+00	2.682280E+00
1.446590E+00	2.246120E+00	2.556200E+00
1.420650E+00	2.289720E+00	2.644930E+00
1.588270E+00	1.759020E+00	2.501210E+00
1.517210E+00	1.788900E+00	2.542630E+00
1.631540E+00	1.661870E+00	2.532890E+00
1.558540E+00	1.676510E+00	2.578710E+00
1.679370E+00	1.584070E+00	2.557140E+00
1.616720E+00	1.576500E+00	2.607750E+00
1.716760E+00	1.485160E+00	2.624250E+00
1.819820E+00	1.420590E+00	2.647230E+00
1.772400E+00	1.374540E+00	2.740120E+00
1.879770E+00	1.357570E+00	2.720790E+00
1.666510E+00	3.000320E+00	2.801550E+00
2.000150E+00	1.324730E+00	2.748660E+00
2.099960E+00	1.308160E+00	2.747690E+00
2.085780E+00	1.282250E+00	2.812490E+00
2.169760E+00	1.261150E+00	2.840860E+00
1.727860E+00	3.090020E+00	2.827390E+00
1.777370E+00	3.148140E+00	2.880030E+00
1.777300E+00	3.146010E+00	2.800190E+00
2.322370E+00	1.268460E+00	2.776200E+00
2.268660E+00	1.263660E+00	2.806070E+00
2.358640E+00	1.232740E+00	2.854440E+00
1.847680E+00	3.213900E+00	2.819800E+00
2.536940E+00	1.225210E+00	2.841010E+00
2.469380E+00	1.219690E+00	2.869360E+00
2.544160E+00	1.198210E+00	2.903380E+00
1.925260E+00	3.286200E+00	2.875300E+00
1.984200E+00	3.340430E+00	2.886720E+00
1.969040E+00	3.324050E+00	2.830460E+00
2.619420E+00	1.204800E+00	2.894320E+00
2.032490E+00	3.376130E+00	2.800360E+00
2.041490E+00	3.393880E+00	2.933210E+00
2.747140E+00	1.205680E+00	2.926280E+00
2.835860E+00	1.203160E+00	2.970380E+00
2.106400E+00	3.446220E+00	2.959020E+00
2.170400E+00	3.484860E+00	2.946240E+00
2.113840E+00	3.443510E+00	2.872810E+00
2.914130E+00	1.227970E+00	2.957810E+00
2.210370E+00	3.497590E+00	2.854250E+00
2.229980E+00	3.516740E+00	2.935760E+00
3.038960E+00	1.273360E+00	2.948020E+00
2.314860E+00	3.551150E+00	2.944300E+00
3.171350E+00	1.322900E+00	2.951670E+00
3.127360E+00	1.282650E+00	3.004630E+00
3.192800E+00	1.295330E+00	3.046890E+00
2.450270E+00	3.578250E+00	2.932420E+00
3.261130E+00	1.365630E+00	2.942520E+00
3.265080E+00	1.342630E+00	3.016930E+00
2.566610E+00	3.585210E+00	2.980110E+00
2.529250E+00	3.577400E+00	2.893540E+00
3.332110E+00	1.395880E+00	2.976810E+00
2.621680E+00	3.572870E+00	2.923400E+00
2.628480E+00	3.583510E+00	2.993980E+00
3.484230E+00	1.531250E+00	2.992090E+00
3.412260E+00	1.443470E+00	3.038510E+00
2.675720E+00	3.578140E+00	2.999420E+00
2.739740E+00	3.558250E+00	2.958240E+00
3.547580E+00	1.608030E+00	2.978620E+00
3.537440E+00	1.578030E+00	3.024100E+00
2.833860E+00	3.535130E+00	2.950900E+00
3.657200E+00	1.793390E+00	2.959560E+00
3.605550E+00	1.689380E+00	3.011800E+00
3.566250E+00	1.612310E+00	3.041670E+00
2.932130E+00	3.507260E+00	2.969630E+00
3.058860E+00	3.464700E+00	3.006380E+00
3.739020E+00	1.947310E+00	2.988510E+00
3.772780E+00	2.024000E+00	2.893910E+00
3.785270E+00	2.041270E+00	2.962980E+00
3.692030E+00	1.854140E+00	3.004790E+00
3.137980E+00	3.437880E+00	3.054620E+00
3.160150E+00	3.422870E+00	2.981840E+00
3.834620E+00	2.174640E+00	2.940370E+00
3.811560E+00	2.102060E+00	3.001920E+00
3.203220E+00	3.410730E+00	3.046380E+00
3.260570E+00	3.383210E+00	2.986400E+00
3.355240E+00	3.348720E+00	3.034400E+00
3.881070E+00	2.601620E+00	2.900670E+00
3.880180E+00	2.506370E+00	2.997270E+00
3.873820E+00	2.415300E+00	2.967040E+00
3.869490E+00	2.323040E+00	2.952120E+00
3.854310E+00	2.241200E+00	2.957180E+00
3.432010E+00	3.311320E+00	2.979690E+00
3.531830E+00	3.275660E+00	3.031910E+00
3.585970E+00	3.249280E+00	2.958280E+00
3.860720E+00	2.916880E+00	2.957150E+00
3.869970E+00	2.836480E+00	2.976080E+00
3.868890E+00	2.769400E+00	2.948540E+00
3.875470E+00	2.684190E+00	2.925910E+00
3.617650E+00	3.241130E+00	3.035640E+00
3.658900E+00	3.213290E+00	2.972230E+00
3.748330E+00	3.151940E+00	2.982580E+00
3.815930E+00	3.092210E+00	2.999130E+00
3.835870E+00	3.051930E+00	2.976660E+00
3.844470E+00	3.000670E+00	2.983870E+00
3.846750E+00	3.037070E+00	3.013940E+00
3.839950E+00	3.061540E+00	3.027130E+00
1.313310E+00	2.036620E+00	2.764840E+00
1.332920E+00	2.117240E+00	2.771800E+00
1.348670E+00	2.056380E+00	2.693250E+00
1.339440E+00	1.923520E+00	2.691030E+00
1.304950E+00	1.957480E+00	2.759170E+00
1.340900E+00	1.846360E+00	2.698940E+00
1.309840E+00	1.847330E+00	2.751390E+00
1.343000E+00	1.773440E+00	2.723190E+00
1.538620E+00	2.819490E+00	3.017380E+00
1.567260E+00	2.880090E+00	3.012120E+00
1.551300E+00	2.832380E+00	2.926790E+00
1.510410E+00	2.706590E+00	2.885570E+00
1.514000E+00	2.740610E+00	2.986180E+00
1.469810E+00	2.582190E+00	2.832000E+00
1.475830E+00	2.622420E+00	2.945610E+00
1.440240E+00	2.456510E+00	2.783590E+00
1.434340E+00	2.491760E+00	2.890220E+00
1.405180E+00	2.326710E+00	2.738720E+00
1.398590E+00	2.361450E+00	2.837260E+00
1.374570E+00	2.197780E+00	2.708660E+00
1.359640E+00	2.236150E+00	2.791110E+00
1.481360E+00	1.698930E+00	2.625840E+00
1.405870E+00	1.730300E+00	2.674390E+00
1.532420E+00	1.589410E+00	2.661370E+00
1.449660E+00	1.614140E+00	2.713050E+00
1.600060E+00	1.488960E+00	2.697590E+00
1.507080E+00	1.507420E+00	2.749660E+00
1.676360E+00	1.406930E+00	2.746300E+00
1.582050E+00	1.402050E+00	2.820370E+00
1.720500E+00	1.359030E+00	2.789450E+00
1.678350E+00	1.353650E+00	2.826850E+00
1.760960E+00	1.314020E+00	2.861280E+00
1.603130E+00	2.940220E+00	3.056090E+00
1.651220E+00	3.005920E+00	3.025330E+00
1.609080E+00	2.939880E+00	2.971240E+00
1.920280E+00	1.314920E+00	2.787900E+00
1.856860E+00	1.310740E+00	2.820800E+00
1.952520E+00	1.279350E+00	2.867840E+00
1.691130E+00	3.046190E+00	2.927640E+00
1.717000E+00	3.087090E+00	3.058750E+00
2.074150E+00	1.246210E+00	2.910440E+00
2.183780E+00	1.213770E+00	2.951560E+00
1.781300E+00	3.158590E+00	3.076210E+00
1.834370E+00	3.211380E+00	3.048200E+00
1.775200E+00	3.148800E+00	2.984610E+00
2.291920E+00	1.196400E+00	2.959440E+00
2.420210E+00	1.183440E+00	2.964530E+00
2.385160E+00	1.163030E+00	3.024260E+00
2.462580E+00	1.147140E+00	3.067000E+00
1.857250E+00	3.227540E+00	2.945950E+00
1.883610E+00	3.257800E+00	3.022010E+00
2.560840E+00	1.165220E+00	3.002010E+00
1.951980E+00	3.318730E+00	3.003950E+00
2.683480E+00	1.170430E+00	3.003630E+00
2.652770E+00	1.149850E+00	3.055520E+00
2.721830E+00	1.145530E+00	3.094450E+00
2.031960E+00	3.393450E+00	3.040350E+00
2.074200E+00	3.429690E+00	3.062500E+00
2.076320E+00	3.428480E+00	3.005960E+00
2.802380E+00	1.173120E+00	3.046380E+00
2.139590E+00	3.474260E+00	3.064430E+00
2.892620E+00	1.194840E+00	3.033210E+00
2.230700E+00	3.522560E+00	3.011890E+00
2.989670E+00	1.217850E+00	3.052430E+00
2.305890E+00	3.561640E+00	3.067170E+00
2.378070E+00	3.589630E+00	3.103610E+00
2.347160E+00	3.575340E+00	3.035600E+00
3.112140E+00	1.250410E+00	3.076500E+00
3.209960E+00	1.272050E+00	3.127220E+00
2.410770E+00	3.588260E+00	3.041870E+00
2.424200E+00	3.601900E+00	3.110430E+00
3.279680E+00	1.317580E+00	3.107640E+00
2.466780E+00	3.606790E+00	3.115240E+00
2.527450E+00	3.599280E+00	3.072290E+00
3.348570E+00	1.375270E+00	3.076920E+00
2.658840E+00	3.591530E+00	3.077730E+00
3.492570E+00	1.491900E+00	3.109860E+00
3.429760E+00	1.415080E+00	3.143070E+00
2.780790E+00	3.583390E+00	3.126970E+00
2.738580E+00	3.574990E+00	3.043750E+00
3.542020E+00	1.563490E+00	3.076280E+00
2.842810E+00	3.548000E+00	3.052860E+00
2.857950E+00	3.569090E+00	3.149310E+00
3.667650E+00	1.779060E+00	3.079730E+00
3.633590E+00	1.691730E+00	3.118320E+00
3.592830E+00	1.623000E+00	3.106290E+00
2.912640E+00	3.547650E+00	3.135580E+00
2.977150E+00	3.528570E+00	3.180750E+00
2.975240E+00	3.511550E+00	3.090470E+00
3.778570E+00	2.018780E+00	3.064340E+00
3.743870E+00	1.929790E+00	3.124050E+00
3.708480E+00	1.866450E+00	3.080040E+00
3.024160E+00	3.504560E+00	3.156720E+00
3.095750E+00	3.463250E+00	3.140430E+00
3.837010E+00	2.177150E+00	3.054350E+00
3.809860E+00	2.087360E+00	3.119680E+00
3.186250E+00	3.422080E+00	3.113370E+00
3.286390E+00	3.382860E+00	3.109180E+00
3.365630E+00	3.353130E+00	3.099870E+00
3.885740E+00	2.590100E+00	3.045510E+00
3.881780E+00	2.496060E+00	3.105760E+00
3.877240E+00	2.416980E+00	3.093640E+00
3.871050E+00	2.318540E+00	3.074870E+00
3.860110E+00	2.256850E+00	3.031730E+00
3.439400E+00	3.320170E+00	3.093870E+00
3.528870E+00	3.290500E+00	3.144040E+00
3.870000E+00	2.858980E+00	3.055660E+00
3.870340E+00	2.764830E+00	3.095540E+00
3.869190E+00	2.835630E+00	3.120800E+00
3.876760E+00	2.685330E+00	3.039300E+00
3.611230E+00	3.250160E+00	3.128570E+00
3.687540E+00	3.204620E+00	3.078410E+00
3.761080E+00	3.163070E+00	3.123950E+00
3.797800E+00	3.126410E+00	3.064910E+00
3.842680E+00	3.032240E+00	3.080980E+00
3.856560E+00	2.933570E+00	3.105600E+00
3.867470E+00	2.874460E+00	3.102900E+00
3.806420E+00	3.123030E+00	3.135870E+00
3.827420E+00	3.087940E+00	3.075940E+00
1.375370E+00	2.366200E+00	2.997640E+00
1.399390E+00	2.429850E+00	3.025480E+00
1.394980E+00	2.392300E+00	2.944240E+00
1.352820E+00	2.265640E+00	2.878130E+00
1.346120E+00	2.288730E+00	2.964220E+00
1.327700E+00	2.160850E+00	2.838050E+00
1.312500E+00	2.165400E+00	2.913280E+00
1.291150E+00	2.033680E+00	2.842760E+00
1.274020E+00	1.877710E+00	2.831610E+00
1.290870E+00	1.739980E+00	2.824300E+00
1.365140E+00	1.645450E+00	2.778170E+00
1.306150E+00	1.601250E+00	2.886580E+00
1.428330E+00	1.535410E+00	2.798260E+00
1.368710E+00	1.547260E+00	2.850600E+00
1.486100E+00	1.448050E+00	2.836470E+00
1.412900E+00	1.468550E+00	2.878780E+00
1.522040E+00	1.395520E+00	2.872120E+00
1.472220E+00	1.394310E+00	2.916570E+00
1.547270E+00	1.346990E+00	2.928420E+00
1.564240E+00	2.866520E+00	3.093990E+00
1.527470E+00	2.778890E+00	3.072040E+00
1.497440E+00	2.683050E+00	3.063110E+00
1.440500E+00	2.535490E+00	3.015490E+00
1.661210E+00	1.303770E+00	2.939680E+00
1.769860E+00	1.266020E+00	2.965610E+00
1.650150E+00	3.003850E+00	3.120700E+00
1.601330E+00	2.934990E+00	3.115010E+00
1.879180E+00	1.250020E+00	2.969370E+00
1.986360E+00	1.237550E+00	2.966250E+00
1.971890E+00	1.220750E+00	3.022490E+00
2.057210E+00	1.199310E+00	3.054230E+00
1.717880E+00	3.089580E+00	3.166430E+00
1.761270E+00	3.140300E+00	3.184670E+00
1.759980E+00	3.136850E+00	3.129620E+00
2.222790E+00	1.187260E+00	3.006570E+00
2.162860E+00	1.189740E+00	3.032360E+00
2.258070E+00	1.160480E+00	3.079520E+00
1.818490E+00	3.198400E+00	3.175360E+00
2.374270E+00	1.141170E+00	3.103660E+00
2.476180E+00	1.117800E+00	3.158220E+00
1.890770E+00	3.267040E+00	3.101550E+00
2.557570E+00	1.122270E+00	3.134420E+00
1.954310E+00	3.327030E+00	3.145680E+00
1.998100E+00	3.368190E+00	3.169510E+00
1.998320E+00	3.366110E+00	3.101470E+00
2.645690E+00	1.130880E+00	3.116580E+00
2.732090E+00	1.115110E+00	3.185300E+00
2.060340E+00	3.419290E+00	3.160730E+00
2.805750E+00	1.137020E+00	3.146660E+00
2.145560E+00	3.484750E+00	3.189730E+00
2.213460E+00	3.528010E+00	3.218930E+00
2.180790E+00	3.506530E+00	3.147730E+00
2.921700E+00	1.160360E+00	3.145030E+00
2.240320E+00	3.535740E+00	3.131820E+00
2.281520E+00	3.560920E+00	3.233700E+00
3.054260E+00	1.195920E+00	3.154740E+00
3.016830E+00	1.153340E+00	3.216220E+00
3.095640E+00	1.168730E+00	3.237300E+00
2.349070E+00	3.581760E+00	3.191750E+00
3.176040E+00	1.221270E+00	3.203270E+00
2.457910E+00	3.610250E+00	3.190280E+00
3.289540E+00	1.285570E+00	3.202260E+00
2.527210E+00	3.623160E+00	3.223290E+00
2.528300E+00	3.616860E+00	3.170520E+00
3.367270E+00	1.348640E+00	3.175270E+00
2.572470E+00	3.624680E+00	3.235360E+00
2.625890E+00	3.613400E+00	3.196900E+00
3.510110E+00	1.454200E+00	3.225470E+00
3.439680E+00	1.385880E+00	3.224650E+00
2.743630E+00	3.601170E+00	3.212390E+00
3.568020E+00	1.547350E+00	3.173770E+00
2.839190E+00	3.580970E+00	3.221770E+00
3.671050E+00	1.727960E+00	3.178830E+00
3.634750E+00	1.634910E+00	3.205360E+00
3.680830E+00	1.695060E+00	3.243080E+00
2.914120E+00	3.556330E+00	3.210840E+00
2.986650E+00	3.526520E+00	3.274390E+00
3.782880E+00	2.006090E+00	3.174090E+00
3.761870E+00	1.923410E+00	3.230420E+00
3.716520E+00	1.818240E+00	3.191510E+00
3.698090E+00	1.744010E+00	3.229540E+00
3.048450E+00	3.493960E+00	3.225480E+00
3.126980E+00	3.450340E+00	3.261900E+00
3.837760E+00	2.163600E+00	3.195810E+00
3.853500E+00	2.232470E+00	3.108790E+00
3.861370E+00	2.257900E+00	3.170180E+00
3.811890E+00	2.071230E+00	3.212640E+00
3.221670E+00	3.407390E+00	3.226120E+00
3.328220E+00	3.371750E+00	3.208950E+00
3.384750E+00	3.350440E+00	3.161110E+00
3.887410E+00	2.530730E+00	3.168230E+00
3.884680E+00	2.437860E+00	3.216070E+00
3.890490E+00	2.497770E+00	3.226030E+00
3.877070E+00	2.334760E+00	3.189010E+00
3.417960E+00	3.339740E+00	3.249190E+00
3.474060E+00	3.323810E+00	3.246200E+00
3.476190E+00	3.317810E+00	3.201090E+00
3.871190E+00	2.810760E+00	3.219810E+00
3.866680E+00	2.869520E+00	3.145630E+00
3.864000E+00	2.888430E+00	3.194720E+00
3.876660E+00	2.711780E+00	3.227790E+00
3.885790E+00	2.626520E+00	3.178140E+00
3.893420E+00	2.539000E+00	3.232060E+00
3.506950E+00	3.310550E+00	3.247960E+00
3.579970E+00	3.272330E+00	3.258270E+00
3.712690E+00	3.193710E+00	3.209820E+00
3.763480E+00	3.168330E+00	3.189450E+00
3.834200E+00	3.023510E+00	3.218170E+00
3.828300E+00	3.078390E+00	3.145470E+00
3.809640E+00	3.109140E+00	3.205140E+00
3.854100E+00	2.938030E+00	3.224700E+00
3.787570E+00	3.147350E+00	3.180440E+00
1.388180E+00	2.442710E+00	3.201640E+00
1.416480E+00	2.495550E+00	3.187410E+00
1.389430E+00	2.431500E+00	3.145810E+00
1.360050E+00	2.351330E+00	3.064580E+00
1.348570E+00	2.354980E+00	3.165360E+00
1.301870E+00	2.197680E+00	3.007520E+00
1.297650E+00	2.231480E+00	3.109890E+00
1.264870E+00	2.059650E+00	2.956580E+00
1.254540E+00	2.095610E+00	3.056370E+00
1.242800E+00	1.923060E+00	2.921550E+00
1.219980E+00	1.962430E+00	3.015210E+00
1.238350E+00	1.789150E+00	2.909340E+00
1.203290E+00	1.830940E+00	2.991290E+00
1.250140E+00	1.669860E+00	2.925440E+00
1.203620E+00	1.708720E+00	2.990120E+00
1.263960E+00	1.596540E+00	2.949340E+00
1.223520E+00	1.585660E+00	3.021450E+00
1.279920E+00	1.524590E+00	2.977900E+00
1.455870E+00	2.578340E+00	3.212100E+00
1.500480E+00	2.677660E+00	3.237900E+00
1.479160E+00	2.627930E+00	3.142820E+00
1.421070E+00	2.495290E+00	3.112510E+00
1.343340E+00	1.494440E+00	2.925120E+00
1.398240E+00	1.408070E+00	2.968320E+00
1.479920E+00	1.316870E+00	3.038860E+00
1.575050E+00	1.290870E+00	3.007930E+00
1.560990E+00	1.267410E+00	3.073070E+00
1.646350E+00	1.245800E+00	3.088980E+00
1.581800E+00	2.883610E+00	3.254380E+00
1.616230E+00	2.954830E+00	3.282560E+00
1.602120E+00	2.923480E+00	3.187310E+00
1.540460E+00	2.783640E+00	3.192170E+00
1.811900E+00	1.237980E+00	3.022670E+00
1.749970E+00	1.240550E+00	3.050470E+00
1.860720E+00	1.207230E+00	3.112970E+00
1.654250E+00	3.024420E+00	3.306070E+00
1.686180E+00	3.066770E+00	3.294120E+00
1.667740E+00	3.029070E+00	3.233750E+00
1.967550E+00	1.200600E+00	3.092180E+00
2.055280E+00	1.166850E+00	3.159780E+00
1.744580E+00	3.130000E+00	3.275260E+00
2.185450E+00	1.141530E+00	3.182170E+00
2.311560E+00	1.118790E+00	3.185050E+00
2.280030E+00	1.107520E+00	3.235760E+00
2.347700E+00	1.090990E+00	3.276510E+00
1.821620E+00	3.214470E+00	3.293070E+00
1.875330E+00	3.269120E+00	3.309580E+00
1.855050E+00	3.241630E+00	3.249400E+00
2.434360E+00	1.098030E+00	3.240300E+00
1.900410E+00	3.281530E+00	3.222600E+00
1.917750E+00	3.307830E+00	3.302530E+00
2.551370E+00	1.091810E+00	3.235560E+00
1.981530E+00	3.361300E+00	3.277120E+00
2.643500E+00	1.098740E+00	3.211560E+00
2.726730E+00	1.086310E+00	3.271450E+00
2.065560E+00	3.436370E+00	3.301750E+00
2.123700E+00	3.484530E+00	3.336500E+00
2.112490E+00	3.467130E+00	3.256180E+00
2.839030E+00	1.097420E+00	3.255760E+00
2.183560E+00	3.517080E+00	3.305110E+00
2.955450E+00	1.117620E+00	3.253760E+00
2.924640E+00	1.084000E+00	3.310660E+00
2.977370E+00	1.096040E+00	3.309430E+00
2.271360E+00	3.562880E+00	3.317520E+00
3.046790E+00	1.122250E+00	3.299120E+00
2.354010E+00	3.592170E+00	3.315440E+00
3.177600E+00	1.162610E+00	3.324220E+00
2.449390E+00	3.615310E+00	3.308480E+00
3.288500E+00	1.241450E+00	3.305580E+00
2.557580E+00	3.630730E+00	3.304220E+00
3.407170E+00	1.330290E+00	3.293830E+00
2.629920E+00	3.641370E+00	3.342310E+00
2.629910E+00	3.629710E+00	3.291240E+00
3.477370E+00	1.393680E+00	3.280030E+00
3.486590E+00	1.379460E+00	3.326960E+00
2.675430E+00	3.641910E+00	3.356980E+00
2.722660E+00	3.622560E+00	3.320640E+00
3.616640E+00	1.530250E+00	3.313640E+00
3.534470E+00	1.428390E+00	3.323490E+00
2.825060E+00	3.594370E+00	3.321670E+00
3.675650E+00	1.635920E+00	3.296190E+00
3.680340E+00	1.590860E+00	3.349630E+00
2.910700E+00	3.560500E+00	3.304770E+00
2.989860E+00	3.531580E+00	3.379430E+00
3.802400E+00	2.008420E+00	3.278850E+00
3.784060E+00	1.927780E+00	3.306740E+00
3.761620E+00	1.846040E+00	3.298900E+00
3.725080E+00	1.731010E+00	3.304110E+00
3.711690E+00	1.638960E+00	3.359780E+00
3.079200E+00	3.477890E+00	3.343060E+00
3.138690E+00	3.445350E+00	3.323660E+00
3.864540E+00	2.250000E+00	3.264520E+00
3.847560E+00	2.161610E+00	3.322720E+00
3.827710E+00	2.093290E+00	3.281170E+00
3.180640E+00	3.423530E+00	3.310760E+00
3.251920E+00	3.393730E+00	3.362100E+00
3.335250E+00	3.365960E+00	3.297200E+00
3.359630E+00	3.357950E+00	3.394700E+00
3.892030E+00	2.487800E+00	3.284600E+00
3.888180E+00	2.415050E+00	3.341760E+00
3.883170E+00	2.337450E+00	3.301630E+00
3.434520E+00	3.332580E+00	3.338750E+00
3.493430E+00	3.313950E+00	3.285580E+00
3.539370E+00	3.301060E+00	3.373240E+00
3.865840E+00	2.883790E+00	3.285140E+00
3.871420E+00	2.811330E+00	3.359400E+00
3.877160E+00	2.724680E+00	3.331180E+00
3.890270E+00	2.638870E+00	3.310510E+00
3.896220E+00	2.557100E+00	3.299670E+00
3.633410E+00	3.258960E+00	3.377460E+00
3.706160E+00	3.202370E+00	3.344160E+00
3.793820E+00	3.112790E+00	3.303580E+00
3.778020E+00	3.150140E+00	3.222540E+00
3.831000E+00	3.023830E+00	3.339510E+00
3.848880E+00	2.956420E+00	3.315630E+00
1.251030E+00	2.240860E+00	3.300980E+00
1.275970E+00	2.285400E+00	3.301110E+00
1.258500E+00	2.246070E+00	3.273490E+00
1.241930E+00	2.201300E+00	3.275960E+00
1.320380E+00	2.356320E+00	3.291470E+00
1.372380E+00	2.454220E+00	3.325230E+00
1.357030E+00	2.399500E+00	3.245580E+00
1.283160E+00	2.259480E+00	3.224010E+00
1.246890E+00	2.126980E+00	3.152160E+00
1.232960E+00	2.142100E+00	3.224430E+00
1.208980E+00	1.999850E+00	3.108210E+00
1.200000E+00	2.035350E+00	3.195230E+00
1.182840E+00	1.870100E+00	3.078640E+00
1.166990E+00	1.906740E+00	3.164520E+00
1.170400E+00	1.744170E+00	3.067400E+00
1.146890E+00	1.778900E+00	3.149710E+00
1.181560E+00	1.639980E+00	3.070870E+00
1.141430E+00	1.642840E+00	3.165050E+00
1.192760E+00	1.581440E+00	3.081340E+00
1.172270E+00	1.576870E+00	3.129830E+00
1.198040E+00	1.524470E+00	3.121330E+00
1.418010E+00	2.515490E+00	3.266380E+00
1.325680E+00	1.434110E+00	3.018570E+00
1.255860E+00	1.453310E+00	3.101890E+00
1.384310E+00	1.360070E+00	3.060740E+00
1.325090E+00	1.380530E+00	3.102910E+00
1.419190E+00	1.315740E+00	3.100750E+00
1.373460E+00	1.319900E+00	3.147620E+00
1.445150E+00	1.276280E+00	3.161540E+00
1.516480E+00	2.716310E+00	3.355280E+00
1.536670E+00	2.769160E+00	3.374910E+00
1.527870E+00	2.744560E+00	3.307360E+00
1.484070E+00	2.647200E+00	3.313690E+00
1.554590E+00	1.234290E+00	3.174680E+00
1.670400E+00	1.204340E+00	3.206660E+00
1.607190E+00	2.954800E+00	3.403110E+00
1.640730E+00	3.016950E+00	3.431300E+00
1.627360E+00	2.985770E+00	3.356630E+00
1.575140E+00	2.870620E+00	3.346000E+00
1.764110E+00	1.197670E+00	3.186660E+00
1.879790E+00	1.168550E+00	3.243400E+00
1.683550E+00	3.072220E+00	3.363340E+00
1.982760E+00	1.161090E+00	3.219340E+00
2.090200E+00	1.138990E+00	3.241930E+00
2.063790E+00	1.126460E+00	3.311630E+00
2.174550E+00	1.107570E+00	3.333200E+00
1.745870E+00	3.153270E+00	3.402600E+00
1.797440E+00	3.211820E+00	3.434960E+00
1.790170E+00	3.193820E+00	3.359530E+00
2.283950E+00	1.093910E+00	3.307020E+00
2.352860E+00	1.078880E+00	3.330090E+00
1.841110E+00	3.247110E+00	3.387990E+00
2.432700E+00	1.069470E+00	3.371460E+00
1.916090E+00	3.318740E+00	3.405020E+00
2.548120E+00	1.067190E+00	3.344810E+00
1.988260E+00	3.387330E+00	3.416560E+00
2.038890E+00	3.436920E+00	3.451290E+00
2.032380E+00	3.419340E+00	3.371760E+00
2.648650E+00	1.070540E+00	3.313970E+00
2.768150E+00	1.052280E+00	3.376660E+00
2.096250E+00	3.475040E+00	3.417940E+00
2.871160E+00	1.057220E+00	3.358790E+00
2.835080E+00	1.035500E+00	3.404950E+00
2.884470E+00	1.027800E+00	3.421920E+00
2.179780E+00	3.528030E+00	3.415390E+00
2.981400E+00	1.060220E+00	3.387890E+00
2.264790E+00	3.570320E+00	3.416210E+00
3.113460E+00	1.098920E+00	3.383280E+00
3.075890E+00	1.053490E+00	3.440690E+00
3.144760E+00	1.076150E+00	3.448880E+00
2.354410E+00	3.604210E+00	3.422660E+00
3.177750E+00	1.127190E+00	3.382710E+00
3.180900E+00	1.108610E+00	3.422260E+00
2.448610E+00	3.629720E+00	3.424990E+00
3.283260E+00	1.198790E+00	3.385660E+00
3.230220E+00	1.147290E+00	3.411710E+00
2.548960E+00	3.646290E+00	3.423390E+00
3.389040E+00	1.259860E+00	3.423100E+00
2.655810E+00	3.651720E+00	3.423240E+00
3.517780E+00	1.373980E+00	3.405870E+00
2.735190E+00	3.656410E+00	3.471870E+00
2.732410E+00	3.645810E+00	3.413880E+00
3.584040E+00	1.446330E+00	3.381850E+00
3.594710E+00	1.427960E+00	3.432930E+00
2.770520E+00	3.648670E+00	3.463980E+00
2.818390E+00	3.620160E+00	3.448850E+00
3.704010E+00	1.566540E+00	3.428970E+00
3.638130E+00	1.478770E+00	3.428320E+00
2.912450E+00	3.572130E+00	3.414690E+00
2.988780E+00	3.537640E+00	3.477350E+00
3.810420E+00	1.966120E+00	3.354030E+00
3.800030E+00	1.884370E+00	3.371020E+00
3.787390E+00	1.783800E+00	3.391990E+00
3.761440E+00	1.678570E+00	3.420370E+00
3.804150E+00	1.734860E+00	3.455720E+00
3.054770E+00	3.497220E+00	3.453110E+00
3.122660E+00	3.455560E+00	3.439860E+00
3.163590E+00	3.432700E+00	3.376530E+00
3.205650E+00	3.412970E+00	3.471790E+00
3.870520E+00	2.247500E+00	3.385220E+00
3.858660E+00	2.156080E+00	3.408140E+00
3.841270E+00	2.056870E+00	3.381900E+00
3.835290E+00	1.940780E+00	3.432190E+00
3.826000E+00	1.836730E+00	3.450520E+00
3.816480E+00	1.776520E+00	3.453930E+00
3.298450E+00	3.377350E+00	3.450770E+00
3.376800E+00	3.354670E+00	3.486500E+00
3.891980E+00	2.488350E+00	3.382560E+00
3.893010E+00	2.405250E+00	3.453800E+00
3.886210E+00	2.338810E+00	3.400770E+00
3.455120E+00	3.330830E+00	3.433120E+00
3.547860E+00	3.310630E+00	3.480400E+00
3.861470E+00	2.894760E+00	3.395840E+00
3.874870E+00	2.819840E+00	3.476990E+00
3.878610E+00	2.732090E+00	3.445960E+00
3.889290E+00	2.649750E+00	3.418530E+00
3.895610E+00	2.569830E+00	3.401320E+00
3.617390E+00	3.279720E+00	3.446850E+00
3.712390E+00	3.225390E+00	3.471590E+00
3.784040E+00	3.140330E+00	3.438850E+00
3.824160E+00	3.053350E+00	3.427400E+00
3.843890E+00	2.973430E+00	3.417550E+00
1.326480E+00	2.437430E+00	3.470110E+00
1.369750E+00	2.508120E+00	3.483470E+00
1.336340E+00	2.437140E+00	3.432170E+00
1.318440E+00	2.376080E+00	3.365250E+00
1.298810E+00	2.367720E+00	3.439860E+00
1.246330E+00	2.232320E+00	3.360370E+00
1.200210E+00	2.089900E+00	3.283790E+00
1.188040E+00	2.093090E+00	3.363620E+00
1.156290E+00	1.946880E+00	3.249390E+00
1.150510E+00	1.982320E+00	3.332450E+00
1.128210E+00	1.815130E+00	3.231410E+00
1.116760E+00	1.853550E+00	3.312200E+00
1.115590E+00	1.703070E+00	3.223640E+00
1.092410E+00	1.715570E+00	3.319520E+00
1.116660E+00	1.640240E+00	3.229260E+00
1.103520E+00	1.640530E+00	3.279970E+00
1.117030E+00	1.582930E+00	3.264760E+00
1.376770E+00	2.488950E+00	3.405890E+00
1.421820E+00	2.574140E+00	3.452640E+00
1.155280E+00	1.503790E+00	3.229580E+00
1.203040E+00	1.459270E+00	3.182320E+00
1.191890E+00	1.434880E+00	3.238420E+00
1.233030E+00	1.397380E+00	3.224090E+00
1.467770E+00	2.648020E+00	3.455960E+00
1.509660E+00	2.734960E+00	3.493180E+00
1.504710E+00	2.702330E+00	3.406200E+00
1.438270E+00	2.578520E+00	3.377850E+00
1.302840E+00	1.349560E+00	3.192480E+00
1.384250E+00	1.259470E+00	3.272600E+00
1.473230E+00	1.231640E+00	3.240070E+00
1.464580E+00	1.214790E+00	3.297270E+00
1.534810E+00	1.194390E+00	3.298040E+00
1.581130E+00	2.923780E+00	3.558590E+00
1.610230E+00	2.983420E+00	3.550930E+00
1.594440E+00	2.931900E+00	3.472820E+00
1.548030E+00	2.809430E+00	3.439940E+00
1.551800E+00	2.841200E+00	3.528400E+00
1.731980E+00	1.176520E+00	3.273640E+00
1.657670E+00	1.175430E+00	3.304010E+00
1.744860E+00	1.156150E+00	3.335510E+00
1.638980E+00	3.042030E+00	3.597380E+00
1.683210E+00	3.102610E+00	3.571340E+00
1.644060E+00	3.032170E+00	3.514740E+00
1.820620E+00	1.151390E+00	3.323070E+00
1.698430E+00	3.105420E+00	3.476920E+00
1.728340E+00	3.157330E+00	3.557040E+00
1.974150E+00	1.124900E+00	3.361290E+00
2.099040E+00	1.101210E+00	3.393840E+00
2.194660E+00	1.074530E+00	3.459280E+00
1.765220E+00	3.187300E+00	3.499670E+00
2.297270E+00	1.068770E+00	3.424080E+00
2.350740E+00	1.072080E+00	3.372610E+00
1.844920E+00	3.266230E+00	3.518930E+00
2.388150E+00	1.058290E+00	3.436830E+00
2.471070E+00	1.042350E+00	3.496700E+00
1.920370E+00	3.340340E+00	3.534550E+00
1.966140E+00	3.389570E+00	3.553800E+00
1.959110E+00	3.370270E+00	3.484450E+00
2.555440E+00	1.037550E+00	3.461300E+00
2.005610E+00	3.417710E+00	3.509540E+00
2.652760E+00	1.039240E+00	3.425910E+00
2.742020E+00	1.011170E+00	3.497960E+00
2.079510E+00	3.485450E+00	3.546100E+00
2.826450E+00	1.012310E+00	3.461400E+00
2.921240E+00	9.906560E-01	3.503750E+00
2.166610E+00	3.535500E+00	3.513250E+00
3.019690E+00	1.014930E+00	3.486300E+00
2.986370E+00	9.838550E-01	3.530150E+00
3.044450E+00	9.883710E-01	3.562150E+00
2.256880E+00	3.580280E+00	3.515580E+00
3.121280E+00	1.035110E+00	3.518550E+00
2.351020E+00	3.614220E+00	3.526290E+00
3.229460E+00	1.109000E+00	3.498750E+00
2.447930E+00	3.641120E+00	3.534280E+00
3.317910E+00	1.185480E+00	3.464530E+00
3.332690E+00	1.168080E+00	3.546730E+00
2.543600E+00	3.658060E+00	3.536240E+00
3.374730E+00	1.219560E+00	3.475980E+00
3.371010E+00	1.203910E+00	3.511530E+00
2.636000E+00	3.662860E+00	3.534240E+00
3.499700E+00	1.307590E+00	3.544170E+00
3.410400E+00	1.238430E+00	3.504410E+00
2.719830E+00	3.661980E+00	3.535110E+00
3.620250E+00	1.423400E+00	3.511140E+00
2.782220E+00	3.648750E+00	3.520830E+00
2.848070E+00	3.624500E+00	3.579130E+00
3.682220E+00	1.490790E+00	3.494020E+00
3.687900E+00	1.472530E+00	3.541680E+00
2.935300E+00	3.568780E+00	3.544700E+00
2.996350E+00	3.535010E+00	3.533260E+00
3.802370E+00	1.687730E+00	3.492690E+00
3.773770E+00	1.617250E+00	3.509180E+00
3.732820E+00	1.528880E+00	3.549970E+00
3.034560E+00	3.510750E+00	3.520040E+00
3.106120E+00	3.466980E+00	3.541550E+00
3.206020E+00	3.419540E+00	3.578300E+00
3.874780E+00	2.195260E+00	3.467280E+00
3.872070E+00	2.110660E+00	3.476040E+00
3.871680E+00	2.006980E+00	3.499470E+00
3.865860E+00	1.885100E+00	3.541720E+00
3.884370E+00	1.962420E+00	3.553230E+00
3.833840E+00	1.754160E+00	3.524750E+00
3.813860E+00	1.664550E+00	3.552210E+00
3.293090E+00	3.383360E+00	3.533530E+00
3.380180E+00	3.365450E+00	3.574060E+00
3.899630E+00	2.502220E+00	3.501960E+00
3.902320E+00	2.400010E+00	3.572640E+00
3.895330E+00	2.284950E+00	3.514260E+00
3.890220E+00	2.162370E+00	3.545940E+00
3.892790E+00	2.070220E+00	3.553660E+00
3.892910E+00	2.004230E+00	3.565010E+00
3.466860E+00	3.336000E+00	3.528340E+00
3.553420E+00	3.322180E+00	3.565470E+00
3.864760E+00	2.913810E+00	3.516140E+00
3.880060E+00	2.825120E+00	3.587540E+00
3.884680E+00	2.740420E+00	3.553110E+00
3.898770E+00	2.649520E+00	3.530140E+00
3.901680E+00	2.587100E+00	3.483860E+00
3.642940E+00	3.286010E+00	3.542860E+00
3.730850E+00	3.245100E+00	3.568580E+00
3.763000E+00	3.210800E+00	3.535680E+00
3.798040E+00	3.163610E+00	3.532990E+00
3.836300E+00	3.071300E+00	3.555560E+00
3.829890E+00	3.131020E+00	3.575870E+00
3.844710E+00	2.996290E+00	3.498990E+00
3.785520E+00	3.203670E+00	3.584030E+00
3.818510E+00	3.162930E+00	3.589100E+00
1.321490E+00	2.509240E+00	3.645900E+00
1.352480E+00	2.559090E+00	3.629420E+00
1.326760E+00	2.501090E+00	3.596470E+00
1.312370E+00	2.428580E+00	3.528840E+00
1.294820E+00	2.434580E+00	3.616730E+00
1.253960E+00	2.283540E+00	3.479420E+00
1.257340E+00	2.324970E+00	3.574000E+00
1.201200E+00	2.146530E+00	3.439870E+00
1.209070E+00	2.193340E+00	3.531440E+00
1.151990E+00	2.018390E+00	3.414280E+00
1.159230E+00	2.062420E+00	3.498450E+00
1.113720E+00	1.893450E+00	3.393380E+00
1.114300E+00	1.935130E+00	3.475770E+00
1.086550E+00	1.781490E+00	3.378760E+00
1.077450E+00	1.800000E+00	3.474090E+00
1.078280E+00	1.720160E+00	3.380640E+00
1.071120E+00	1.726040E+00	3.426830E+00
1.073760E+00	1.664880E+00	3.413220E+00
1.368920E+00	2.549690E+00	3.567850E+00
1.413150E+00	2.645180E+00	3.642640E+00
1.091850E+00	1.571430E+00	3.380420E+00
1.118310E+00	1.518820E+00	3.321790E+00
1.112600E+00	1.498370E+00	3.381360E+00
1.139150E+00	1.455130E+00	3.360310E+00
1.444580E+00	2.642520E+00	3.535960E+00
1.469840E+00	2.712670E+00	3.610130E+00
1.195000E+00	1.395250E+00	3.319070E+00
1.278260E+00	1.315810E+00	3.309700E+00
1.237750E+00	1.309140E+00	3.425590E+00
1.331130E+00	1.263760E+00	3.343200E+00
1.302800E+00	1.265180E+00	3.392830E+00
1.370510E+00	1.224540E+00	3.395250E+00
1.494890E+00	2.757490E+00	3.624500E+00
1.515710E+00	2.800720E+00	3.641770E+00
1.509820E+00	2.766450E+00	3.579140E+00
1.474280E+00	1.186080E+00	3.378050E+00
1.604490E+00	1.148220E+00	3.398340E+00
1.548980E+00	1.122960E+00	3.494700E+00
1.659560E+00	1.105150E+00	3.486780E+00
1.599270E+00	2.974430E+00	3.624510E+00
1.554230E+00	2.876520E+00	3.625800E+00
1.761450E+00	1.118880E+00	3.427390E+00
1.674700E+00	3.103540E+00	3.657930E+00
1.633980E+00	3.040540E+00	3.686170E+00
1.882650E+00	1.114930E+00	3.413920E+00
1.891680E+00	1.088690E+00	3.484930E+00
1.965020E+00	1.090920E+00	3.464090E+00
1.722960E+00	3.162980E+00	3.640150E+00
2.086060E+00	1.074060E+00	3.495430E+00
2.210460E+00	1.050790E+00	3.562740E+00
1.778700E+00	3.216660E+00	3.603370E+00
2.298300E+00	1.046860E+00	3.541640E+00
1.843000E+00	3.289010E+00	3.664600E+00
1.896800E+00	3.344710E+00	3.673910E+00
1.889080E+00	3.324160E+00	3.605860E+00
2.389500E+00	1.043660E+00	3.522180E+00
2.485950E+00	1.024620E+00	3.606220E+00
1.942530E+00	3.382020E+00	3.633130E+00
2.568510E+00	1.015210E+00	3.575070E+00
2.008100E+00	3.439090E+00	3.606970E+00
2.652030E+00	1.008310E+00	3.538680E+00
2.738780E+00	9.826470E-01	3.608460E+00
2.071630E+00	3.506450E+00	3.668560E+00
2.142850E+00	3.558870E+00	3.671570E+00
2.108990E+00	3.526660E+00	3.616960E+00
2.822170E+00	9.786550E-01	3.560280E+00
2.898430E+00	9.504620E-01	3.619920E+00
2.155930E+00	3.550610E+00	3.598390E+00
2.212330E+00	3.597110E+00	3.665090E+00
2.975520E+00	9.634280E-01	3.588400E+00
3.049430E+00	9.606570E-01	3.652640E+00
2.240200E+00	3.594820E+00	3.603010E+00
2.257780E+00	3.619420E+00	3.661680E+00
3.128250E+00	1.002120E+00	3.623220E+00
2.295430E+00	3.632560E+00	3.664580E+00
2.340640E+00	3.632780E+00	3.629330E+00
3.212420E+00	1.062850E+00	3.600280E+00
2.446120E+00	3.658090E+00	3.639910E+00
3.288780E+00	1.122560E+00	3.593770E+00
2.544840E+00	3.675220E+00	3.642900E+00
3.372940E+00	1.178910E+00	3.648950E+00
3.409700E+00	1.222160E+00	3.567370E+00
3.470190E+00	1.259930E+00	3.651590E+00
2.631840E+00	3.679620E+00	3.636960E+00
3.551950E+00	1.327100E+00	3.659390E+00
2.710970E+00	3.676210E+00	3.630030E+00
3.617100E+00	1.390350E+00	3.625580E+00
2.784280E+00	3.660110E+00	3.615490E+00
2.851670E+00	3.644510E+00	3.682920E+00
3.690110E+00	1.462040E+00	3.600050E+00
2.910470E+00	3.603600E+00	3.642180E+00
2.992560E+00	3.559040E+00	3.655870E+00
3.021730E+00	3.522100E+00	3.574400E+00
3.067530E+00	3.502550E+00	3.624510E+00
3.794590E+00	1.597830E+00	3.601760E+00
3.754190E+00	1.522720E+00	3.654720E+00
3.142340E+00	3.462790E+00	3.633890E+00
3.206790E+00	3.433380E+00	3.638670E+00
3.896520E+00	1.945110E+00	3.615500E+00
3.891100E+00	1.858230E+00	3.639720E+00
3.868850E+00	1.776520E+00	3.629120E+00
3.835700E+00	1.678490E+00	3.624290E+00
3.288230E+00	3.406490E+00	3.625710E+00
3.375550E+00	3.384130E+00	3.634120E+00
3.902350E+00	2.500580E+00	3.646350E+00
3.906650E+00	2.567740E+00	3.557090E+00
3.904600E+00	2.600590E+00	3.615180E+00
3.906040E+00	2.389990E+00	3.671950E+00
3.907280E+00	2.304940E+00	3.645140E+00
3.903560E+00	2.198300E+00	3.633030E+00
3.906510E+00	2.093830E+00	3.629410E+00
3.903750E+00	2.022420E+00	3.613090E+00
3.471610E+00	3.356710E+00	3.627900E+00
3.621670E+00	3.319630E+00	3.649870E+00
3.867290E+00	2.912930E+00	3.657400E+00
3.853690E+00	2.977430E+00	3.572880E+00
3.850720E+00	3.002650E+00	3.637760E+00
3.877980E+00	2.816940E+00	3.676180E+00
3.882780E+00	2.749730E+00	3.646640E+00
3.894640E+00	2.673460E+00	3.626300E+00
3.684600E+00	3.303130E+00	3.656120E+00
3.694540E+00	3.285790E+00	3.623600E+00
3.831470E+00	3.134410E+00	3.638310E+00
3.843570E+00	3.065590E+00	3.680620E+00
3.711840E+00	3.288430E+00	3.658890E+00
3.755150E+00	3.247410E+00	3.663210E+00
3.806860E+00	3.187470E+00	3.630430E+00
1.249870E+00	2.341520E+00	3.717110E+00
1.273130E+00	2.395030E+00	3.726760E+00
1.259900E+00	2.355630E+00	3.664420E+00
1.217920E+00	2.236270E+00	3.620390E+00
1.227570E+00	2.271890E+00	3.700270E+00
1.171610E+00	2.109110E+00	3.585870E+00
1.187070E+00	2.154390E+00	3.670920E+00
1.122090E+00	1.980800E+00	3.561030E+00
1.139470E+00	2.030540E+00	3.647520E+00
1.087780E+00	1.868650E+00	3.543520E+00
1.094400E+00	1.892400E+00	3.647830E+00
1.069990E+00	1.803920E+00	3.539960E+00
1.071960E+00	1.809640E+00	3.595160E+00
1.060750E+00	1.746350E+00	3.570520E+00
1.353160E+00	2.563350E+00	3.703970E+00
1.300920E+00	2.459220E+00	3.690210E+00
1.060260E+00	1.677330E+00	3.509120E+00
1.068960E+00	1.597490E+00	3.482360E+00
1.063830E+00	1.579110E+00	3.594800E+00
1.081000E+00	1.516110E+00	3.528250E+00
1.412770E+00	2.660430E+00	3.733430E+00
1.456290E+00	2.722160E+00	3.738110E+00
1.438560E+00	2.696480E+00	3.694790E+00
1.113650E+00	1.458360E+00	3.463520E+00
1.168980E+00	1.376070E+00	3.450830E+00
1.148330E+00	1.381730E+00	3.566920E+00
1.205540E+00	1.324750E+00	3.486880E+00
1.190210E+00	1.331660E+00	3.537100E+00
1.234900E+00	1.281850E+00	3.531510E+00
1.479490E+00	2.747830E+00	3.678000E+00
1.500950E+00	2.789980E+00	3.775400E+00
1.313540E+00	1.226160E+00	3.490360E+00
1.432750E+00	1.161910E+00	3.494790E+00
1.385290E+00	1.159460E+00	3.599910E+00
1.497910E+00	1.122370E+00	3.538620E+00
1.469770E+00	1.121910E+00	3.582380E+00
1.542390E+00	1.092460E+00	3.592760E+00
1.536070E+00	2.858850E+00	3.780610E+00
1.555510E+00	2.895390E+00	3.765280E+00
1.533860E+00	2.849070E+00	3.713820E+00
1.742690E+00	1.078660E+00	3.534370E+00
1.655730E+00	1.071700E+00	3.586450E+00
1.790200E+00	1.044220E+00	3.624050E+00
1.590640E+00	2.958690E+00	3.744350E+00
1.858850E+00	1.063630E+00	3.555060E+00
1.953200E+00	1.037060E+00	3.619080E+00
1.890520E+00	1.031370E+00	3.640910E+00
1.980930E+00	1.013370E+00	3.690640E+00
1.674310E+00	3.100450E+00	3.747320E+00
1.638740E+00	3.044310E+00	3.762150E+00
1.995750E+00	1.058160E+00	3.561840E+00
2.042940E+00	1.025100E+00	3.653900E+00
1.712550E+00	3.154120E+00	3.723170E+00
2.162880E+00	1.027520E+00	3.657190E+00
1.777090E+00	3.228010E+00	3.738900E+00
2.295620E+00	1.023660E+00	3.652050E+00
1.885450E+00	3.342110E+00	3.743660E+00
1.838910E+00	3.296500E+00	3.760610E+00
2.396790E+00	1.026170E+00	3.631450E+00
2.494600E+00	1.000070E+00	3.716420E+00
1.929610E+00	3.384150E+00	3.718230E+00
2.578470E+00	9.911880E-01	3.685680E+00
1.995920E+00	3.450740E+00	3.735520E+00
2.658400E+00	9.856930E-01	3.650390E+00
2.743010E+00	9.519420E-01	3.718890E+00
2.125590E+00	3.558590E+00	3.756010E+00
2.063920E+00	3.516240E+00	3.764770E+00
2.819300E+00	9.474500E-01	3.669610E+00
2.896390E+00	9.148170E-01	3.725180E+00
2.201260E+00	3.602450E+00	3.748290E+00
2.972110E+00	9.325850E-01	3.684600E+00
3.053000E+00	9.279820E-01	3.751670E+00
2.284760E+00	3.639120E+00	3.733570E+00
3.133140E+00	9.686810E-01	3.723660E+00
2.353970E+00	3.666800E+00	3.769550E+00
2.351380E+00	3.656820E+00	3.716120E+00
3.213650E+00	1.031770E+00	3.700350E+00
2.387930E+00	3.673300E+00	3.762040E+00
2.438300E+00	3.675110E+00	3.754700E+00
3.292630E+00	1.103680E+00	3.679900E+00
2.543440E+00	3.687560E+00	3.747330E+00
3.450670E+00	1.228820E+00	3.746690E+00
3.370130E+00	1.152260E+00	3.759320E+00
2.641350E+00	3.692930E+00	3.745080E+00
3.539360E+00	1.309890E+00	3.743000E+00
2.700430E+00	3.689030E+00	3.708310E+00
3.621850E+00	1.384250E+00	3.726820E+00
2.776550E+00	3.678550E+00	3.726360E+00
2.858940E+00	3.661320E+00	3.784250E+00
3.694410E+00	1.452550E+00	3.695510E+00
2.926810E+00	3.617010E+00	3.729360E+00
3.017050E+00	3.582540E+00	3.755560E+00
3.084050E+00	3.517290E+00	3.692810E+00
3.810810E+00	1.597990E+00	3.702100E+00
3.760410E+00	1.518870E+00	3.752710E+00
3.113110E+00	3.539460E+00	3.763460E+00
3.177060E+00	3.511440E+00	3.762420E+00
3.198060E+00	3.468570E+00	3.700990E+00
3.907760E+00	1.890430E+00	3.697240E+00
3.895620E+00	1.797890E+00	3.721530E+00
3.915880E+00	1.854830E+00	3.756350E+00
3.857520E+00	1.693090E+00	3.722510E+00
3.251070E+00	3.488650E+00	3.766260E+00
3.345100E+00	3.463320E+00	3.782100E+00
3.359930E+00	3.418940E+00	3.705440E+00
3.903600E+00	2.611320E+00	3.712230E+00
3.909510E+00	2.512770E+00	3.781480E+00
3.912660E+00	2.414640E+00	3.755350E+00
3.919000E+00	2.317850E+00	3.746070E+00
3.917010E+00	2.217080E+00	3.734960E+00
3.920670E+00	2.108530E+00	3.725950E+00
3.916660E+00	1.984730E+00	3.709020E+00
3.919180E+00	1.903460E+00	3.746130E+00
3.431930E+00	3.422070E+00	3.774740E+00
3.517270E+00	3.401390E+00	3.821860E+00
3.528590E+00	3.368530E+00	3.735020E+00
3.853290E+00	2.994950E+00	3.729160E+00
3.867820E+00	2.925580E+00	3.793730E+00
3.877910E+00	2.842410E+00	3.755430E+00
3.882560E+00	2.755210E+00	3.740340E+00
3.890590E+00	2.692970E+00	3.698010E+00
3.603990E+00	3.353850E+00	3.812160E+00
3.675830E+00	3.304510E+00	3.760980E+00
3.699820E+00	3.294570E+00	3.686540E+00
3.732480E+00	3.275840E+00	3.721340E+00
3.827730E+00	3.139760E+00	3.762320E+00
3.806730E+00	3.187160E+00	3.686870E+00
3.782860E+00	3.221830E+00	3.742440E+00
3.847040E+00	3.057730E+00	3.769260E+00
3.760200E+00	3.254490E+00	3.724420E+00
1.248580E+00	2.341930E+00	3.854350E+00
1.273890E+00	2.405130E+00	3.840620E+00
1.250670E+00	2.335750E+00	3.776680E+00
1.204980E+00	2.203810E+00	3.753300E+00
1.223160E+00	2.257070E+00	3.835630E+00
1.160050E+00	2.084530E+00	3.730220E+00
1.187210E+00	2.145610E+00	3.819080E+00
1.116260E+00	1.973750E+00	3.714660E+00
1.142970E+00	2.031480E+00	3.800070E+00
1.092220E+00	1.905090E+00	3.715890E+00
1.104930E+00	1.928940E+00	3.784050E+00
1.081170E+00	1.848430E+00	3.749280E+00
1.301540E+00	2.472530E+00	3.874650E+00
1.334460E+00	2.541870E+00	3.857340E+00
1.310260E+00	2.472150E+00	3.784680E+00
1.063160E+00	1.748710E+00	3.702700E+00
1.057420E+00	1.657930E+00	3.634210E+00
1.055680E+00	1.662100E+00	3.712870E+00
1.058880E+00	1.597340E+00	3.657520E+00
1.057590E+00	1.610030E+00	3.715510E+00
1.063890E+00	1.552670E+00	3.697730E+00
1.368860E+00	2.606720E+00	3.895060E+00
1.408460E+00	2.666750E+00	3.882080E+00
1.376120E+00	2.605710E+00	3.810050E+00
1.110110E+00	1.442290E+00	3.585720E+00
1.087550E+00	1.480190E+00	3.676330E+00
1.130640E+00	1.404590E+00	3.620270E+00
1.119620E+00	1.419040E+00	3.661390E+00
1.148080E+00	1.372060E+00	3.665300E+00
1.446660E+00	2.711790E+00	3.822760E+00
1.206430E+00	1.294190E+00	3.647030E+00
1.287130E+00	1.219130E+00	3.607340E+00
1.260850E+00	1.230320E+00	3.668140E+00
1.338030E+00	1.175650E+00	3.645320E+00
1.305850E+00	1.189380E+00	3.687750E+00
1.374430E+00	1.141220E+00	3.694650E+00
1.498630E+00	2.802750E+00	3.879310E+00
1.532740E+00	2.869290E+00	3.885750E+00
1.525860E+00	2.846450E+00	3.828560E+00
1.488120E+00	1.083740E+00	3.696740E+00
1.598000E+00	1.050710E+00	3.674620E+00
1.571030E+00	1.040450E+00	3.732940E+00
1.632100E+00	1.023340E+00	3.752120E+00
1.558980E+00	2.907680E+00	3.832880E+00
1.723360E+00	1.023580E+00	3.713510E+00
1.603730E+00	2.991930E+00	3.878320E+00
1.641030E+00	3.056090E+00	3.876640E+00
1.628530E+00	3.028300E+00	3.816490E+00
1.881480E+00	1.009170E+00	3.728050E+00
2.011320E+00	9.949710E-01	3.771690E+00
1.663850E+00	3.085390E+00	3.825300E+00
2.114540E+00	9.999720E-01	3.742560E+00
1.722410E+00	3.167910E+00	3.839660E+00
2.178350E+00	1.004030E+00	3.723960E+00
2.204970E+00	9.958800E-01	3.760350E+00
1.787110E+00	3.250590E+00	3.860440E+00
1.831690E+00	3.304850E+00	3.882110E+00
1.820410E+00	3.283610E+00	3.815970E+00
2.281090E+00	9.943660E-01	3.767640E+00
2.212090E+00	1.003420E+00	3.729160E+00
1.872440E+00	3.341160E+00	3.836410E+00
2.400000E+00	9.980610E-01	3.744920E+00
2.505230E+00	9.782780E-01	3.828900E+00
1.933730E+00	3.399550E+00	3.802470E+00
2.587110E+00	9.647270E-01	3.797460E+00
1.995420E+00	3.471220E+00	3.872460E+00
2.056020E+00	3.527780E+00	3.893290E+00
2.039810E+00	3.504820E+00	3.821850E+00
2.666150E+00	9.549930E-01	3.761520E+00
2.754070E+00	9.255640E-01	3.833600E+00
2.105900E+00	3.557650E+00	3.853540E+00
2.826340E+00	9.134340E-01	3.782670E+00
2.902150E+00	8.908520E-01	3.821660E+00
2.187260E+00	3.605850E+00	3.844540E+00
2.973690E+00	9.012960E-01	3.785630E+00
3.056430E+00	9.015040E-01	3.853480E+00
2.265610E+00	3.643260E+00	3.835070E+00
3.138800E+00	9.386410E-01	3.824980E+00
2.339890E+00	3.668340E+00	3.830690E+00
3.220150E+00	1.002000E+00	3.801860E+00
2.400770E+00	3.680160E+00	3.816730E+00
2.471740E+00	3.693460E+00	3.878270E+00
3.296570E+00	1.078010E+00	3.779790E+00
2.544480E+00	3.697240E+00	3.848930E+00
3.443980E+00	1.208260E+00	3.845780E+00
3.372770E+00	1.131460E+00	3.858190E+00
2.625510E+00	3.700830E+00	3.838210E+00
3.524630E+00	1.291190E+00	3.835250E+00
2.697900E+00	3.701100E+00	3.832630E+00
2.724200E+00	3.694510E+00	3.778540E+00
2.790480E+00	3.696670E+00	3.856210E+00
3.621670E+00	1.387480E+00	3.834160E+00
2.872570E+00	3.679630E+00	3.855470E+00
3.698270E+00	1.454300E+00	3.786120E+00
2.946530E+00	3.648410E+00	3.833320E+00
3.069630E+00	3.611830E+00	3.841610E+00
3.821370E+00	1.600240E+00	3.834020E+00
3.754890E+00	1.511420E+00	3.814770E+00
3.138700E+00	3.605800E+00	3.867570E+00
3.170610E+00	3.551730E+00	3.816000E+00
3.913520E+00	1.803180E+00	3.794370E+00
3.887400E+00	1.717830E+00	3.809480E+00
3.876690E+00	1.668510E+00	3.854540E+00
3.205280E+00	3.586800E+00	3.880010E+00
3.285030E+00	3.562030E+00	3.895750E+00
3.284450E+00	3.520890E+00	3.835460E+00
3.908210E+00	2.614030E+00	3.853280E+00
3.896090E+00	2.678700E+00	3.766500E+00
3.887240E+00	2.721430E+00	3.832090E+00
3.911470E+00	2.506020E+00	3.875070E+00
3.918930E+00	2.426000E+00	3.853380E+00
3.930670E+00	2.331860E+00	3.841200E+00
3.932050E+00	2.231090E+00	3.832500E+00
3.936910E+00	2.128890E+00	3.823470E+00
3.940610E+00	2.017950E+00	3.822730E+00
3.930310E+00	1.883540E+00	3.822280E+00
3.917070E+00	1.770490E+00	3.858070E+00
3.898070E+00	1.705900E+00	3.867360E+00
3.349890E+00	3.520060E+00	3.887020E+00
3.409300E+00	3.463300E+00	3.842990E+00
3.512480E+00	3.430280E+00	3.898390E+00
3.851610E+00	3.013050E+00	3.846830E+00
3.859050E+00	2.935440E+00	3.924030E+00
3.873500E+00	2.852970E+00	3.861250E+00
3.879370E+00	2.790160E+00	3.813430E+00
3.601040E+00	3.375150E+00	3.886410E+00
3.680250E+00	3.314740E+00	3.868130E+00
3.766820E+00	3.233080E+00	3.849520E+00
3.748720E+00	3.260070E+00	3.761620E+00
3.828380E+00	3.138830E+00	3.898730E+00
3.844300E+00	3.083520E+00	3.835540E+00
1.278150E+00	2.399260E+00	3.914780E+00
1.246140E+00	2.308990E+00	3.905900E+00
1.225630E+00	2.218340E+00	3.912500E+00
1.186620E+00	2.101570E+00	3.899370E+00
1.143390E+00	1.988210E+00	3.883690E+00
1.108070E+00	1.866840E+00	3.884470E+00
1.073220E+00	1.792040E+00	3.803670E+00
1.083750E+00	1.786850E+00	3.869350E+00
1.071490E+00	1.736180E+00	3.840570E+00
1.335690E+00	2.535150E+00	3.930760E+00
1.303490E+00	2.469290E+00	3.926230E+00
1.065830E+00	1.650100E+00	3.816220E+00
1.068480E+00	1.564430E+00	3.793600E+00
1.076420E+00	1.511030E+00	3.767550E+00
1.087780E+00	1.518380E+00	3.847670E+00
1.108150E+00	1.462270E+00	3.833390E+00
1.405640E+00	2.657860E+00	3.940670E+00
1.378690E+00	2.607550E+00	3.960680E+00
1.131680E+00	1.397770E+00	3.758880E+00
1.169010E+00	1.337580E+00	3.735470E+00
1.174480E+00	1.344240E+00	3.820380E+00
1.208380E+00	1.286680E+00	3.783240E+00
1.459730E+00	2.732270E+00	3.950350E+00
1.256090E+00	1.226260E+00	3.736900E+00
1.331920E+00	1.159030E+00	3.785320E+00
1.413020E+00	1.104120E+00	3.770490E+00
1.408000E+00	1.103750E+00	3.870200E+00
1.484840E+00	1.064030E+00	3.825270E+00
1.524500E+00	2.854600E+00	3.940360E+00
1.503150E+00	2.808680E+00	3.961880E+00
1.584130E+00	1.029640E+00	3.825300E+00
1.717140E+00	1.004830E+00	3.836630E+00
1.565830E+00	2.926850E+00	3.956070E+00
1.830480E+00	9.959610E-01	3.819400E+00
1.818170E+00	9.901270E-01	3.895020E+00
1.902840E+00	9.864030E-01	3.907200E+00
1.640700E+00	3.054870E+00	3.951140E+00
1.608930E+00	3.001200E+00	3.972650E+00
1.978530E+00	9.887730E-01	3.856200E+00
1.677500E+00	3.112080E+00	3.914880E+00
2.112420E+00	9.849740E-01	3.852180E+00
1.732030E+00	3.184970E+00	3.981350E+00
1.781160E+00	3.249420E+00	4.000750E+00
1.764580E+00	3.229390E+00	3.927570E+00
2.216120E+00	9.870230E-01	3.831650E+00
1.816750E+00	3.293010E+00	3.958340E+00
2.314040E+00	9.755780E-01	3.887630E+00
1.872940E+00	3.355340E+00	3.939080E+00
2.418040E+00	9.765040E-01	3.875870E+00
2.522630E+00	9.594450E-01	3.927590E+00
1.929020E+00	3.410940E+00	3.907460E+00
2.593320E+00	9.466210E-01	3.913410E+00
2.047000E+00	3.528330E+00	3.970550E+00
1.985240E+00	3.475370E+00	3.985010E+00
2.679490E+00	9.336980E-01	3.884160E+00
2.759290E+00	9.085030E-01	3.921070E+00
2.110650E+00	3.573680E+00	3.960140E+00
2.850380E+00	8.802310E-01	3.933270E+00
2.182030E+00	3.614700E+00	3.946910E+00
2.969790E+00	8.798250E-01	3.894390E+00
2.256240E+00	3.650830E+00	3.933170E+00
2.328830E+00	3.674920E+00	3.923070E+00
3.228020E+00	9.772070E-01	3.908030E+00
3.139070E+00	9.106540E-01	3.924190E+00
2.402490E+00	3.688300E+00	3.909370E+00
2.473450E+00	3.699060E+00	3.981510E+00
3.307450E+00	1.057140E+00	3.881000E+00
2.554170E+00	3.704280E+00	3.954650E+00
3.439200E+00	1.179920E+00	3.949490E+00
3.373690E+00	1.108930E+00	3.936700E+00
2.613240E+00	3.706350E+00	3.911200E+00
3.515260E+00	1.272890E+00	3.930760E+00
2.693740E+00	3.710380E+00	3.925140E+00
2.792540E+00	3.722470E+00	3.986930E+00
3.582000E+00	1.349100E+00	3.911960E+00
2.907010E+00	3.705460E+00	3.938910E+00
3.660500E+00	1.439600E+00	3.955180E+00
[truncated: 10,719 more rows]
