# Supplementary material for: A New MRI-Based Model of Heart Function with Coupled Hemodynamics and Application to Normal and Diseased Canine Left Ventricles
Source: Front Bioeng Biotechnol. 2015 Sep 23;3:140. doi: 10.3389/fbioe.2015.00140 (PMC4585083; doi:10.3389/fbioe.2015.00140)
Supplement: Supplementary file 4 [file Data_Sheet_4.ZIP › Case2_Normal_LBBB_Diastole/nodes/case2_diastole_time_0.0300.csv]

3.230380E+00	2.132820E+00	1.236630E+00
3.249240E+00	2.175080E+00	1.219970E+00
3.264260E+00	2.141500E+00	1.232030E+00
3.264160E+00	2.101490E+00	1.258520E+00
3.292830E+00	2.226510E+00	1.199010E+00
3.320550E+00	2.277590E+00	1.186280E+00
3.336990E+00	2.238200E+00	1.205100E+00
3.334060E+00	2.165780E+00	1.244180E+00
3.413810E+00	2.111960E+00	1.309290E+00
3.348970E+00	2.065950E+00	1.314110E+00
3.445120E+00	2.059240E+00	1.375070E+00
3.401260E+00	2.270020E+00	1.225160E+00
3.451320E+00	2.182090E+00	1.293790E+00
3.481410E+00	2.119000E+00	1.347920E+00
2.973760E+00	2.299170E+00	1.231150E+00
2.989680E+00	2.375500E+00	1.215780E+00
3.025360E+00	2.340800E+00	1.210460E+00
3.038660E+00	2.294240E+00	1.221560E+00
3.036040E+00	2.451190E+00	1.212630E+00
3.053190E+00	2.519280E+00	1.219720E+00
3.089660E+00	2.480680E+00	1.207110E+00
3.134500E+00	2.390730E+00	1.191820E+00
3.231510E+00	2.262330E+00	1.186530E+00
3.109190E+00	2.251880E+00	1.223160E+00
3.166790E+00	2.122540E+00	1.267590E+00
3.262280E+00	2.011690E+00	1.344430E+00
3.152140E+00	1.996030E+00	1.375100E+00
3.307670E+00	1.944050E+00	1.472700E+00
3.215870E+00	1.920370E+00	1.489420E+00
3.296620E+00	1.904610E+00	1.547660E+00
3.156580E+00	2.538660E+00	1.207500E+00
3.322310E+00	2.522260E+00	1.211200E+00
3.334990E+00	2.370090E+00	1.185980E+00
3.375710E+00	1.995150E+00	1.422300E+00
3.391270E+00	1.931080E+00	1.585870E+00
3.426510E+00	2.468280E+00	1.236830E+00
3.442930E+00	2.540900E+00	1.256890E+00
3.476980E+00	2.375610E+00	1.248520E+00
3.519740E+00	2.267490E+00	1.296600E+00
3.534190E+00	2.174460E+00	1.364450E+00
3.537120E+00	2.100190E+00	1.434610E+00
3.479820E+00	2.015150E+00	1.491610E+00
3.533660E+00	2.499300E+00	1.303590E+00
3.588510E+00	2.361290E+00	1.334240E+00
3.596000E+00	2.239200E+00	1.405060E+00
3.579200E+00	2.164270E+00	1.440570E+00
2.595490E+00	2.626180E+00	1.399980E+00
2.616350E+00	2.684230E+00	1.404490E+00
2.652060E+00	2.634850E+00	1.376360E+00
2.741410E+00	2.583050E+00	1.340710E+00
2.609910E+00	2.557480E+00	1.394680E+00
2.796450E+00	2.440400E+00	1.307220E+00
2.651690E+00	2.431940E+00	1.380210E+00
2.872500E+00	2.297210E+00	1.277290E+00
2.704320E+00	2.297030E+00	1.377820E+00
2.862420E+00	2.148570E+00	1.366180E+00
2.753730E+00	2.162690E+00	1.426850E+00
2.913390E+00	2.074230E+00	1.379540E+00
2.812660E+00	2.035170E+00	1.472730E+00
2.913900E+00	1.993970E+00	1.459630E+00
2.719630E+00	2.712050E+00	1.378160E+00
2.896660E+00	2.716410E+00	1.306570E+00
2.884330E+00	2.572560E+00	1.268900E+00
2.948130E+00	2.471160E+00	1.236890E+00
2.988020E+00	2.187030E+00	1.291490E+00
3.025160E+00	2.028660E+00	1.384830E+00
3.084780E+00	1.929730E+00	1.499760E+00
2.975840E+00	1.941480E+00	1.517040E+00
3.134100E+00	1.849990E+00	1.616350E+00
3.007280E+00	1.862160E+00	1.630560E+00
3.169460E+00	1.793370E+00	1.718030E+00
3.052830E+00	1.770720E+00	1.772540E+00
3.147010E+00	1.743810E+00	1.831550E+00
3.062240E+00	2.626440E+00	1.247320E+00
3.097610E+00	2.778330E+00	1.323420E+00
3.277180E+00	1.854460E+00	1.654310E+00
3.246820E+00	1.778140E+00	1.809930E+00
3.211260E+00	2.731690E+00	1.280770E+00
3.261420E+00	2.822590E+00	1.347150E+00
3.267640E+00	2.644690E+00	1.233560E+00
3.382410E+00	1.878040E+00	1.702900E+00
3.384530E+00	1.835150E+00	1.833660E+00
3.351160E+00	2.748640E+00	1.316010E+00
3.401690E+00	2.837910E+00	1.410110E+00
3.460600E+00	2.638290E+00	1.299630E+00
3.558090E+00	2.059380E+00	1.549740E+00
3.525820E+00	1.992540E+00	1.651920E+00
3.461140E+00	1.913590E+00	1.746680E+00
3.487430E+00	2.766180E+00	1.391900E+00
3.512770E+00	2.833120E+00	1.471800E+00
3.574100E+00	2.707610E+00	1.407060E+00
3.615160E+00	2.603320E+00	1.396410E+00
3.646580E+00	2.462960E+00	1.418260E+00
3.663020E+00	2.319450E+00	1.478170E+00
3.621690E+00	2.163180E+00	1.574080E+00
3.678410E+00	2.268160E+00	1.587170E+00
3.586590E+00	2.058280E+00	1.636350E+00
3.577290E+00	2.779340E+00	1.471560E+00
3.669130E+00	2.704980E+00	1.528710E+00
3.701420E+00	2.556050E+00	1.528180E+00
3.708150E+00	2.422680E+00	1.549390E+00
3.704660E+00	2.329420E+00	1.590910E+00
2.242190E+00	2.651160E+00	1.632080E+00
2.271240E+00	2.728080E+00	1.629800E+00
2.299310E+00	2.660800E+00	1.591770E+00
2.356990E+00	2.585510E+00	1.556170E+00
2.253400E+00	2.573870E+00	1.630960E+00
2.411470E+00	2.446070E+00	1.534470E+00
2.293630E+00	2.443610E+00	1.621440E+00
2.453500E+00	2.303200E+00	1.532380E+00
2.339950E+00	2.309070E+00	1.613250E+00
2.503650E+00	2.169390E+00	1.575200E+00
2.393790E+00	2.176490E+00	1.650800E+00
2.552940E+00	2.049430E+00	1.609190E+00
2.442050E+00	2.050660E+00	1.682260E+00
2.612040E+00	1.968110E+00	1.660960E+00
2.504880E+00	1.927910E+00	1.766660E+00
2.624480E+00	1.878320E+00	1.771620E+00
2.329460E+00	2.823570E+00	1.621380E+00
2.378400E+00	2.918640E+00	1.637740E+00
2.395270E+00	2.852430E+00	1.591360E+00
2.403300E+00	2.750810E+00	1.551200E+00
2.515050E+00	2.617400E+00	1.454950E+00
2.531500E+00	2.438510E+00	1.450610E+00
2.570770E+00	2.297970E+00	1.450480E+00
2.620540E+00	2.166370E+00	1.498960E+00
2.672690E+00	2.049190E+00	1.542780E+00
2.726550E+00	1.939860E+00	1.647090E+00
2.778840E+00	1.884870E+00	1.697200E+00
2.723170E+00	1.846380E+00	1.774090E+00
2.796770E+00	1.837810E+00	1.749590E+00
2.474170E+00	2.884850E+00	1.565690E+00
2.477880E+00	2.960200E+00	1.606890E+00
2.617990E+00	2.817320E+00	1.463580E+00
2.866590E+00	1.900040E+00	1.626950E+00
2.938840E+00	1.799010E+00	1.741760E+00
2.852170E+00	1.801640E+00	1.768610E+00
2.969570E+00	1.750430E+00	1.817710E+00
2.901760E+00	1.730530E+00	1.872050E+00
2.989600E+00	1.715360E+00	1.890320E+00
2.575370E+00	2.965220E+00	1.564100E+00
2.749740E+00	2.966470E+00	1.519310E+00
2.758890E+00	2.886370E+00	1.455900E+00
2.808050E+00	2.826540E+00	1.398700E+00
3.201690E+00	1.718240E+00	1.937350E+00
3.077250E+00	1.682680E+00	1.977990E+00
3.177730E+00	1.667460E+00	2.057420E+00
2.859960E+00	2.926970E+00	1.446900E+00
2.869220E+00	2.994870E+00	1.503100E+00
2.993000E+00	2.874270E+00	1.390600E+00
3.314990E+00	1.758750E+00	1.941310E+00
3.273130E+00	1.700760E+00	2.054980E+00
2.976690E+00	2.988840E+00	1.492850E+00
3.170950E+00	2.967010E+00	1.484900E+00
3.170670E+00	2.876080E+00	1.390180E+00
3.391100E+00	1.791060E+00	1.954620E+00
3.390820E+00	1.750810E+00	2.077530E+00
3.309870E+00	2.912050E+00	1.448670E+00
3.294820E+00	2.974990E+00	1.520720E+00
3.540070E+00	1.960230E+00	1.805730E+00
3.510600E+00	1.903830E+00	1.909640E+00
3.457440E+00	1.827980E+00	1.989690E+00
3.379260E+00	2.963730E+00	1.554060E+00
3.459180E+00	2.899990E+00	1.518530E+00
3.697900E+00	2.267020E+00	1.705990E+00
3.658560E+00	2.156090E+00	1.784860E+00
3.602440E+00	2.040700E+00	1.791060E+00
3.568260E+00	1.963090E+00	1.897330E+00
3.600100E+00	2.843350E+00	1.575820E+00
3.711800E+00	2.766320E+00	1.671070E+00
3.733610E+00	2.699230E+00	1.637160E+00
3.751830E+00	2.621940E+00	1.646340E+00
3.750310E+00	2.488910E+00	1.681530E+00
3.776420E+00	2.568390E+00	1.750220E+00
3.731990E+00	2.374080E+00	1.667900E+00
3.765700E+00	2.679750E+00	1.729230E+00
3.779470E+00	2.620000E+00	1.743670E+00
2.051430E+00	2.699780E+00	1.806190E+00
2.086120E+00	2.782100E+00	1.806250E+00
2.107730E+00	2.713740E+00	1.759740E+00
2.168570E+00	2.633960E+00	1.697260E+00
2.055710E+00	2.620150E+00	1.793350E+00
2.186870E+00	2.453660E+00	1.707610E+00
2.085210E+00	2.476200E+00	1.791810E+00
2.231060E+00	2.313050E+00	1.699690E+00
2.108270E+00	2.299390E+00	1.806150E+00
2.290200E+00	2.188050E+00	1.725060E+00
2.199140E+00	2.199530E+00	1.792670E+00
2.336550E+00	2.063470E+00	1.749640E+00
2.234730E+00	2.082450E+00	1.822530E+00
2.393720E+00	1.956110E+00	1.798980E+00
2.292220E+00	1.966520E+00	1.858650E+00
2.430940E+00	1.891470E+00	1.843860E+00
2.369320E+00	1.854680E+00	1.917310E+00
2.456370E+00	1.837240E+00	1.889500E+00
2.145040E+00	2.884220E+00	1.797510E+00
2.194070E+00	2.987690E+00	1.820780E+00
2.209550E+00	2.924680E+00	1.763250E+00
2.216290E+00	2.826370E+00	1.713890E+00
2.650100E+00	1.781220E+00	1.882550E+00
2.541200E+00	1.803650E+00	1.890690E+00
2.674270E+00	1.722570E+00	1.960440E+00
2.587730E+00	1.690450E+00	2.028420E+00
2.698720E+00	1.663110E+00	2.049720E+00
2.298670E+00	2.974120E+00	1.727670E+00
2.346650E+00	3.088840E+00	1.794830E+00
2.768100E+00	1.743830E+00	1.897060E+00
2.855500E+00	1.655820E+00	2.024550E+00
2.778170E+00	1.641420E+00	2.065670E+00
2.909670E+00	1.599250E+00	2.115840E+00
2.830880E+00	1.562520E+00	2.180260E+00
2.918870E+00	1.548730E+00	2.207270E+00
2.480590E+00	3.042370E+00	1.671180E+00
2.505420E+00	3.162530E+00	1.784640E+00
2.953220E+00	1.659880E+00	2.009080E+00
3.000180E+00	1.591110E+00	2.149980E+00
2.610230E+00	3.134520E+00	1.708290E+00
2.655560E+00	3.206090E+00	1.793450E+00
2.673480E+00	3.064670E+00	1.623500E+00
3.237230E+00	1.648790E+00	2.163370E+00
3.125520E+00	1.609920E+00	2.173340E+00
3.223000E+00	1.604730E+00	2.271650E+00
2.755050E+00	3.158380E+00	1.712150E+00
2.779740E+00	3.224200E+00	1.799600E+00
2.884330E+00	3.085600E+00	1.591880E+00
3.331770E+00	1.687600E+00	2.161300E+00
3.318710E+00	1.647110E+00	2.267100E+00
2.830920E+00	3.256790E+00	1.837540E+00
2.839580E+00	3.291170E+00	1.895190E+00
2.878600E+00	3.264210E+00	1.847600E+00
2.909620E+00	3.213060E+00	1.771210E+00
3.031880E+00	3.143060E+00	1.692170E+00
3.098130E+00	3.065970E+00	1.597780E+00
3.388430E+00	1.712150E+00	2.171430E+00
3.383390E+00	1.690250E+00	2.233920E+00
2.922240E+00	3.282300E+00	1.897100E+00
3.026160E+00	3.243160E+00	1.867700E+00
3.067060E+00	3.192720E+00	1.787640E+00
3.187770E+00	3.143700E+00	1.727880E+00
3.306610E+00	3.044250E+00	1.617800E+00
3.532470E+00	1.872720E+00	2.051910E+00
3.505080E+00	1.812270E+00	2.151580E+00
3.438620E+00	1.734440E+00	2.215700E+00
3.156980E+00	3.218830E+00	1.867330E+00
3.273760E+00	3.177240E+00	1.840600E+00
3.321540E+00	3.120710E+00	1.760080E+00
3.430480E+00	3.072860E+00	1.765980E+00
3.511720E+00	2.972980E+00	1.667010E+00
3.696920E+00	2.219450E+00	1.899520E+00
3.661420E+00	2.098340E+00	1.980500E+00
3.699660E+00	2.184270E+00	2.036810E+00
3.591350E+00	1.953250E+00	2.044530E+00
3.564250E+00	1.873970E+00	2.141810E+00
3.388140E+00	3.145830E+00	1.877670E+00
3.496370E+00	3.096210E+00	1.878380E+00
3.536460E+00	3.038600E+00	1.805880E+00
3.611390E+00	2.981860E+00	1.808260E+00
3.674420E+00	2.878770E+00	1.764870E+00
3.774930E+00	2.501570E+00	1.831650E+00
3.751290E+00	2.361580E+00	1.888950E+00
3.776250E+00	2.468310E+00	1.928460E+00
3.719560E+00	2.249620E+00	1.999380E+00
3.604380E+00	3.048180E+00	1.926290E+00
3.694150E+00	2.943360E+00	1.911480E+00
3.751550E+00	2.849650E+00	1.922040E+00
3.771070E+00	2.747820E+00	1.861820E+00
3.793880E+00	2.597820E+00	1.873930E+00
3.784840E+00	2.520400E+00	1.898200E+00
1.895710E+00	2.749480E+00	1.994440E+00
1.938830E+00	2.854320E+00	1.998010E+00
1.945820E+00	2.764210E+00	1.946060E+00
1.986270E+00	2.679910E+00	1.872680E+00
1.886820E+00	2.664530E+00	1.970750E+00
1.991970E+00	2.500730E+00	1.874850E+00
1.902930E+00	2.524530E+00	1.957470E+00
2.017570E+00	2.359000E+00	1.863850E+00
1.918540E+00	2.343660E+00	1.959260E+00
2.037820E+00	2.283140E+00	1.872210E+00
1.990820E+00	2.274610E+00	1.918060E+00
2.038810E+00	2.205950E+00	1.917910E+00
2.115830E+00	1.957790E+00	1.988720E+00
2.091020E+00	2.012930E+00	1.967920E+00
2.176710E+00	1.984800E+00	1.925330E+00
2.255150E+00	1.871770E+00	1.971180E+00
2.152670E+00	1.889780E+00	2.019440E+00
2.316260E+00	1.759120E+00	2.032780E+00
2.212470E+00	1.776820E+00	2.072410E+00
2.354500E+00	1.690920E+00	2.087880E+00
2.281290E+00	1.656520E+00	2.157490E+00
2.384450E+00	1.627290E+00	2.161450E+00
2.046530E+00	2.873610E+00	1.885890E+00
2.025070E+00	2.961910E+00	1.960770E+00
2.123010E+00	2.119860E+00	1.893250E+00
2.439120E+00	1.721440E+00	2.026320E+00
2.514030E+00	1.650060E+00	2.101280E+00
2.469360E+00	1.595980E+00	2.186970E+00
2.560200E+00	1.589460E+00	2.178570E+00
2.063410E+00	3.028980E+00	1.975530E+00
2.135520E+00	3.111310E+00	1.989250E+00
2.112020E+00	3.016680E+00	1.915410E+00
2.738450E+00	1.578440E+00	2.168520E+00
2.650020E+00	1.586880E+00	2.170590E+00
2.767450E+00	1.527720E+00	2.237060E+00
2.708670E+00	1.494220E+00	2.297100E+00
2.803100E+00	1.484350E+00	2.305870E+00
2.236340E+00	3.107630E+00	1.892940E+00
2.262120E+00	3.189490E+00	1.966470E+00
2.980450E+00	1.522450E+00	2.276000E+00
2.896120E+00	1.489840E+00	2.312660E+00
2.985630E+00	1.477440E+00	2.370540E+00
2.333100E+00	3.248650E+00	1.991460E+00
2.394800E+00	3.313520E+00	2.051940E+00
2.401030E+00	3.267680E+00	1.977730E+00
2.389100E+00	3.208320E+00	1.902920E+00
3.056350E+00	1.550640E+00	2.257440E+00
3.048450E+00	1.506810E+00	2.341560E+00
2.486670E+00	3.294050E+00	1.969390E+00
2.542870E+00	3.362120E+00	2.058980E+00
2.563750E+00	3.254960E+00	1.877860E+00
3.148350E+00	1.545960E+00	2.340820E+00
2.633710E+00	3.325210E+00	1.978980E+00
2.669410E+00	3.372370E+00	2.069140E+00
2.733590E+00	3.276090E+00	1.888740E+00
3.308990E+00	1.586900E+00	2.408820E+00
2.724180E+00	3.392260E+00	2.111710E+00
2.728620E+00	3.413830E+00	2.165570E+00
2.771490E+00	3.395070E+00	2.119770E+00
2.819180E+00	3.349480E+00	2.025610E+00
3.434040E+00	1.683260E+00	2.351820E+00
2.806040E+00	3.404500E+00	2.160850E+00
2.897910E+00	3.379020E+00	2.131660E+00
2.946830E+00	3.348690E+00	2.076320E+00
3.056070E+00	3.294930E+00	2.007750E+00
3.514690E+00	1.761680E+00	2.299330E+00
3.516540E+00	1.724960E+00	2.379570E+00
3.011420E+00	3.352770E+00	2.145660E+00
3.128510E+00	3.318690E+00	2.120420E+00
3.183280E+00	3.288220E+00	2.057930E+00
3.286540E+00	3.232380E+00	1.992380E+00
3.697540E+00	2.121580E+00	2.131590E+00
3.666740E+00	2.011340E+00	2.202170E+00
3.598610E+00	1.865190E+00	2.286400E+00
3.677410E+00	1.949840E+00	2.342200E+00
3.563130E+00	1.764130E+00	2.388240E+00
3.240060E+00	3.292570E+00	2.129190E+00
3.347810E+00	3.252150E+00	2.119740E+00
3.398610E+00	3.215900E+00	2.072530E+00
3.494890E+00	3.154420E+00	2.025310E+00
3.782390E+00	2.440520E+00	2.080750E+00
3.787560E+00	2.514340E+00	1.965760E+00
3.802030E+00	2.543420E+00	2.057040E+00
3.762580E+00	2.346260E+00	2.086890E+00
3.740020E+00	2.230070E+00	2.172370E+00
3.718440E+00	2.082470E+00	2.271590E+00
3.702930E+00	2.007800E+00	2.317310E+00
3.451810E+00	3.218620E+00	2.151200E+00
3.550350E+00	3.174710E+00	2.151870E+00
3.585340E+00	3.138460E+00	2.111520E+00
3.633000E+00	3.084500E+00	2.077430E+00
3.709690E+00	2.988480E+00	2.044420E+00
3.770230E+00	2.885170E+00	2.042850E+00
3.808650E+00	2.774010E+00	2.056950E+00
3.825750E+00	2.649630E+00	2.098320E+00
3.838230E+00	2.713030E+00	2.147590E+00
3.641530E+00	3.122620E+00	2.207170E+00
3.728170E+00	3.024850E+00	2.183740E+00
3.791120E+00	2.921970E+00	2.172450E+00
3.824190E+00	2.821550E+00	2.170880E+00
3.840690E+00	2.748810E+00	2.180890E+00
1.764710E+00	2.774880E+00	2.176270E+00
1.804670E+00	2.870360E+00	2.178070E+00
1.800960E+00	2.788120E+00	2.131980E+00
1.832740E+00	2.717370E+00	2.059040E+00
1.751570E+00	2.695410E+00	2.151150E+00
1.822270E+00	2.552220E+00	2.035600E+00
1.750920E+00	2.572150E+00	2.115370E+00
1.837720E+00	2.401080E+00	2.032860E+00
1.767290E+00	2.426940E+00	2.106690E+00
1.847560E+00	2.309390E+00	2.033070E+00
1.782570E+00	2.281060E+00	2.103080E+00
1.867310E+00	2.229900E+00	2.052760E+00
1.934980E+00	2.031480E+00	2.091090E+00
1.938780E+00	2.076680E+00	2.067850E+00
1.961650E+00	2.043940E+00	2.063730E+00
1.963610E+00	1.998270E+00	2.081180E+00
2.043140E+00	1.777260E+00	2.163720E+00
2.026450E+00	1.837000E+00	2.137280E+00
2.103970E+00	1.801920E+00	2.112620E+00
2.170450E+00	1.691660E+00	2.164970E+00
2.076030E+00	1.705970E+00	2.198810E+00
2.214910E+00	1.625270E+00	2.215200E+00
2.150190E+00	1.590510E+00	2.282620E+00
2.254640E+00	1.561120E+00	2.283230E+00
1.871980E+00	2.873010E+00	2.090880E+00
1.895140E+00	2.970190E+00	2.136210E+00
1.952280E+00	2.188900E+00	2.002870E+00
2.012350E+00	2.070320E+00	2.005450E+00
2.050200E+00	1.934900E+00	2.052500E+00
2.412680E+00	1.566230E+00	2.236710E+00
2.351970E+00	1.531840E+00	2.298340E+00
2.446400E+00	1.507250E+00	2.313630E+00
1.956450E+00	3.051360E+00	2.142240E+00
2.014480E+00	3.144230E+00	2.178720E+00
2.010810E+00	3.090620E+00	2.112860E+00
1.992850E+00	3.013530E+00	2.050000E+00
2.611250E+00	1.507630E+00	2.284900E+00
2.528020E+00	1.508100E+00	2.296630E+00
2.648170E+00	1.456130E+00	2.354290E+00
2.592470E+00	1.423350E+00	2.411040E+00
2.691370E+00	1.414140E+00	2.423360E+00
2.081570E+00	3.142340E+00	2.088490E+00
2.119670E+00	3.220300E+00	2.149980E+00
2.850740E+00	1.438500E+00	2.389240E+00
2.785450E+00	1.418190E+00	2.420650E+00
2.852530E+00	1.404930E+00	2.455690E+00
2.185160E+00	3.280270E+00	2.167030E+00
2.242500E+00	3.347150E+00	2.222880E+00
2.242950E+00	3.306830E+00	2.147950E+00
2.228010E+00	3.245520E+00	2.073090E+00
2.930700E+00	1.429210E+00	2.449120E+00
2.318300E+00	3.342280E+00	2.143600E+00
2.350770E+00	3.396030E+00	2.223730E+00
3.080790E+00	1.470610E+00	2.460610E+00
2.416120E+00	3.430500E+00	2.260580E+00
2.473380E+00	3.466540E+00	2.323910E+00
2.476110E+00	3.440240E+00	2.251320E+00
2.459250E+00	3.399920E+00	2.171120E+00
3.225150E+00	1.518710E+00	2.479220E+00
3.185430E+00	1.472140E+00	2.545560E+00
3.264300E+00	1.492300E+00	2.568350E+00
2.555170E+00	3.449160E+00	2.247760E+00
2.602570E+00	3.482550E+00	2.340780E+00
2.624990E+00	3.413520E+00	2.153900E+00
3.301740E+00	1.544190E+00	2.490180E+00
3.305300E+00	1.522460E+00	2.540570E+00
2.710370E+00	3.442720E+00	2.259560E+00
2.691490E+00	3.476640E+00	2.355580E+00
3.443360E+00	1.627070E+00	2.520720E+00
3.359960E+00	1.558170E+00	2.533390E+00
2.783700E+00	3.462710E+00	2.360220E+00
2.909060E+00	3.440260E+00	2.378260E+00
2.901660E+00	3.409690E+00	2.252760E+00
3.524970E+00	1.709800E+00	2.459280E+00
3.000290E+00	3.404280E+00	2.338530E+00
2.989340E+00	3.421600E+00	2.395500E+00
3.126250E+00	3.349890E+00	2.258310E+00
3.667560E+00	1.884450E+00	2.436320E+00
3.614890E+00	1.787310E+00	2.492960E+00
3.667270E+00	1.842110E+00	2.508890E+00
3.073750E+00	3.394140E+00	2.385470E+00
3.178510E+00	3.359060E+00	2.360490E+00
3.235800E+00	3.332970E+00	2.311730E+00
3.342920E+00	3.284730E+00	2.258030E+00
3.818090E+00	2.506030E+00	2.266110E+00
3.795700E+00	2.414370E+00	2.261940E+00
3.778310E+00	2.342840E+00	2.220510E+00
3.782310E+00	2.255120E+00	2.346760E+00
3.766520E+00	2.200750E+00	2.328900E+00
3.760480E+00	2.125690E+00	2.366080E+00
3.729190E+00	1.991900E+00	2.450270E+00
3.771930E+00	2.073710E+00	2.454540E+00
3.693500E+00	1.884950E+00	2.518590E+00
3.280830E+00	3.330860E+00	2.375940E+00
3.386820E+00	3.294190E+00	2.370310E+00
3.444990E+00	3.265390E+00	2.327200E+00
3.544610E+00	3.213180E+00	2.285260E+00
3.854570E+00	2.686450E+00	2.262960E+00
3.848550E+00	2.601750E+00	2.300230E+00
3.786180E+00	2.178100E+00	2.426810E+00
3.785650E+00	2.115740E+00	2.463780E+00
3.483700E+00	3.263890E+00	2.402210E+00
3.599970E+00	3.216320E+00	2.431480E+00
3.632100E+00	3.185810E+00	2.368720E+00
3.671910E+00	3.139420E+00	2.338780E+00
3.746370E+00	3.054020E+00	2.322530E+00
3.812520E+00	2.950270E+00	2.318940E+00
3.807860E+00	2.998790E+00	2.396020E+00
3.843030E+00	2.836080E+00	2.305940E+00
3.851920E+00	2.758880E+00	2.273330E+00
3.687310E+00	3.154200E+00	2.447460E+00
3.750790E+00	3.081870E+00	2.427280E+00
3.786290E+00	3.036210E+00	2.409900E+00
1.665080E+00	2.700750E+00	2.310990E+00
1.695600E+00	2.788670E+00	2.326900E+00
1.718350E+00	2.738090E+00	2.240910E+00
1.689080E+00	2.586000E+00	2.203950E+00
1.642400E+00	2.611080E+00	2.290350E+00
1.702760E+00	2.449980E+00	2.184610E+00
1.632170E+00	2.449530E+00	2.285420E+00
1.715920E+00	2.331310E+00	2.161330E+00
1.665400E+00	2.349860E+00	2.223250E+00
1.727300E+00	2.259180E+00	2.165380E+00
1.682110E+00	2.257120E+00	2.214970E+00
1.735150E+00	2.186450E+00	2.189710E+00
1.995620E+00	1.590640E+00	2.344130E+00
1.967570E+00	1.643480E+00	2.312450E+00
2.039450E+00	1.624090E+00	2.293550E+00
2.088850E+00	1.558490E+00	2.336840E+00
2.032580E+00	1.524510E+00	2.396650E+00
2.127260E+00	1.496680E+00	2.397670E+00
1.727060E+00	2.873800E+00	2.333300E+00
1.779020E+00	2.958200E+00	2.335290E+00
1.760570E+00	2.880570E+00	2.271730E+00
1.892490E+00	2.126690E+00	2.084280E+00
1.817450E+00	2.143030E+00	2.135640E+00
1.878290E+00	2.008410E+00	2.140150E+00
1.962980E+00	1.902980E+00	2.139940E+00
1.894080E+00	1.873800E+00	2.206420E+00
1.971950E+00	1.757780E+00	2.226550E+00
2.289980E+00	1.497980E+00	2.351840E+00
2.226920E+00	1.467600E+00	2.411840E+00
2.323680E+00	1.438610E+00	2.430480E+00
1.852850E+00	3.059340E+00	2.339840E+00
1.914590E+00	3.155040E+00	2.376420E+00
1.903790E+00	3.104310E+00	2.309070E+00
1.876900E+00	3.026210E+00	2.237780E+00
2.503050E+00	1.434680E+00	2.405400E+00
2.422850E+00	1.412230E+00	2.459920E+00
2.540670E+00	1.395010E+00	2.460820E+00
2.507500E+00	1.378990E+00	2.496710E+00
2.572940E+00	1.355670E+00	2.528380E+00
1.969300E+00	3.161410E+00	2.282960E+00
2.009600E+00	3.237430E+00	2.343400E+00
2.751750E+00	1.369780E+00	2.504990E+00
2.676570E+00	1.350680E+00	2.538310E+00
2.758900E+00	1.334290E+00	2.570260E+00
2.071950E+00	3.297440E+00	2.359820E+00
2.128660E+00	3.362000E+00	2.412540E+00
2.122990E+00	3.324310E+00	2.337360E+00
2.100080E+00	3.269540E+00	2.258760E+00
2.855830E+00	1.359590E+00	2.557010E+00
2.190220E+00	3.362640E+00	2.323890E+00
2.226040E+00	3.418290E+00	2.397820E+00
3.020300E+00	1.394980E+00	2.577740E+00
2.965560E+00	1.341310E+00	2.647830E+00
3.050560E+00	1.356950E+00	2.673440E+00
2.283920E+00	3.461830E+00	2.422090E+00
2.337290E+00	3.501560E+00	2.484900E+00
2.337430E+00	3.476690E+00	2.409080E+00
2.324550E+00	3.434130E+00	2.331270E+00
3.129390E+00	1.434590E+00	2.577480E+00
3.129210E+00	1.396640E+00	2.658340E+00
2.410130E+00	3.490000E+00	2.412550E+00
2.463220E+00	3.525940E+00	2.509090E+00
3.234020E+00	1.449070E+00	2.643140E+00
2.531850E+00	3.508560E+00	2.422610E+00
2.586860E+00	3.533410E+00	2.529040E+00
3.357910E+00	1.510360E+00	2.632580E+00
2.676060E+00	3.501800E+00	2.446780E+00
2.670280E+00	3.525870E+00	2.543960E+00
3.424260E+00	1.564440E+00	2.603400E+00
3.435200E+00	1.547710E+00	2.658880E+00
2.751600E+00	3.510330E+00	2.546590E+00
2.869240E+00	3.484880E+00	2.547000E+00
2.823270E+00	3.477770E+00	2.457640E+00
3.554100E+00	1.682400E+00	2.592470E+00
3.491580E+00	1.595460E+00	2.664970E+00
2.973890E+00	3.439010E+00	2.470220E+00
2.952070E+00	3.463710E+00	2.554500E+00
3.675280E+00	1.822360E+00	2.581320E+00
3.633580E+00	1.742730E+00	2.650690E+00
3.044000E+00	3.435820E+00	2.557220E+00
3.137860E+00	3.407930E+00	2.555500E+00
3.160330E+00	3.382200E+00	2.467170E+00
3.812380E+00	2.421950E+00	2.350860E+00
3.811170E+00	2.342400E+00	2.390530E+00
3.786200E+00	2.052240E+00	2.550720E+00
3.758700E+00	1.963660E+00	2.608780E+00
3.718380E+00	1.892500E+00	2.603940E+00
3.232730E+00	3.376720E+00	2.558450E+00
3.330920E+00	3.347240E+00	2.568780E+00
3.356630E+00	3.320410E+00	2.484280E+00
3.870480E+00	2.629860E+00	2.393120E+00
3.861340E+00	2.540990E+00	2.461640E+00
3.839280E+00	2.417910E+00	2.473340E+00
3.839250E+00	2.308640E+00	2.545550E+00
3.811630E+00	2.219540E+00	2.519440E+00
3.801120E+00	2.133360E+00	2.527750E+00
3.420540E+00	3.315250E+00	2.589860E+00
3.525180E+00	3.281140E+00	2.625510E+00
3.528370E+00	3.263200E+00	2.530160E+00
3.844500E+00	2.938820E+00	2.439120E+00
3.866370E+00	2.846840E+00	2.450530E+00
3.878140E+00	2.711990E+00	2.444200E+00
3.886480E+00	2.771060E+00	2.546410E+00
3.880200E+00	2.611890E+00	2.488620E+00
3.588560E+00	3.250890E+00	2.613320E+00
3.674300E+00	3.191090E+00	2.593970E+00
3.765070E+00	3.092510E+00	2.552610E+00
3.823470E+00	2.994700E+00	2.510790E+00
3.871700E+00	2.882080E+00	2.543540E+00
3.883130E+00	2.820980E+00	2.550530E+00
1.579470E+00	2.648270E+00	2.456850E+00
1.613950E+00	2.737830E+00	2.475210E+00
1.625040E+00	2.675670E+00	2.383120E+00
1.593730E+00	2.529540E+00	2.358690E+00
1.559820E+00	2.566100E+00	2.437430E+00
1.587000E+00	2.441870E+00	2.357430E+00
1.555710E+00	2.447760E+00	2.416950E+00
1.569750E+00	2.355280E+00	2.363770E+00
1.876560E+00	1.511200E+00	2.485330E+00
1.847830E+00	1.602070E+00	2.416280E+00
1.942000E+00	1.567440E+00	2.395790E+00
1.978040E+00	1.507850E+00	2.436270E+00
1.942910E+00	1.489230E+00	2.477120E+00
1.998360E+00	1.455770E+00	2.496000E+00
1.672890E+00	2.912870E+00	2.521260E+00
1.718250E+00	2.981040E+00	2.531350E+00
1.700350E+00	2.927970E+00	2.477600E+00
1.692350E+00	2.858610E+00	2.406300E+00
1.647910E+00	2.850910E+00	2.499390E+00
1.616210E+00	2.289310E+00	2.285680E+00
1.653330E+00	2.149310E+00	2.283680E+00
1.746170E+00	2.044270E+00	2.228390E+00
1.661420E+00	2.018920E+00	2.312240E+00
1.805700E+00	1.907810E+00	2.247780E+00
1.711750E+00	1.922500E+00	2.312270E+00
1.856910E+00	1.788310E+00	2.283090E+00
1.766860E+00	1.811640E+00	2.333200E+00
1.897430E+00	1.676350E+00	2.329780E+00
1.810430E+00	1.703210E+00	2.367590E+00
2.164050E+00	1.438770E+00	2.464040E+00
2.097380E+00	1.416500E+00	2.520790E+00
2.202070E+00	1.385710E+00	2.540940E+00
1.779000E+00	3.069320E+00	2.534160E+00
1.833680E+00	3.154600E+00	2.568110E+00
1.819920E+00	3.112680E+00	2.502990E+00
1.791970E+00	3.035960E+00	2.441560E+00
2.361780E+00	1.384030E+00	2.513330E+00
2.303480E+00	1.359830E+00	2.566400E+00
2.403930E+00	1.333910E+00	2.595410E+00
1.877440E+00	3.168880E+00	2.476140E+00
1.918530E+00	3.236200E+00	2.537890E+00
2.513610E+00	1.308580E+00	2.620510E+00
2.623210E+00	1.298700E+00	2.626070E+00
2.587170E+00	1.269290E+00	2.678080E+00
2.645930E+00	1.257250E+00	2.706450E+00
1.984740E+00	3.304830E+00	2.565910E+00
2.043870E+00	3.358660E+00	2.575440E+00
2.028640E+00	3.331380E+00	2.527040E+00
2.000050E+00	3.279980E+00	2.453350E+00
2.757390E+00	1.285840E+00	2.672010E+00
2.085000E+00	3.371560E+00	2.513470E+00
2.107850E+00	3.417730E+00	2.607220E+00
2.894470E+00	1.302440E+00	2.688480E+00
2.857730E+00	1.265740E+00	2.752440E+00
2.933460E+00	1.278770E+00	2.768080E+00
2.190750E+00	3.477890E+00	2.617880E+00
2.249250E+00	3.514530E+00	2.630570E+00
2.231150E+00	3.492970E+00	2.579630E+00
2.206250E+00	3.451280E+00	2.509820E+00
3.010270E+00	1.315710E+00	2.740570E+00
2.288930E+00	3.514910E+00	2.575510E+00
2.331160E+00	3.553050E+00	2.688630E+00
3.124270E+00	1.357250E+00	2.747400E+00
2.398450E+00	3.541460E+00	2.593130E+00
2.455950E+00	3.570610E+00	2.692020E+00
3.214520E+00	1.403240E+00	2.734450E+00
2.525160E+00	3.557550E+00	2.620310E+00
2.525260E+00	3.576020E+00	2.696690E+00
3.340780E+00	1.450600E+00	2.778740E+00
2.580780E+00	3.572120E+00	2.696590E+00
2.679590E+00	3.543540E+00	2.643220E+00
3.438680E+00	1.533130E+00	2.731000E+00
2.824680E+00	3.524500E+00	2.696220E+00
2.808420E+00	3.513430E+00	2.615510E+00
3.578010E+00	1.659510E+00	2.730280E+00
3.523880E+00	1.582010E+00	2.792510E+00
2.933840E+00	3.482710E+00	2.632650E+00
2.906200E+00	3.507090E+00	2.712270E+00
3.689520E+00	1.811820E+00	2.700140E+00
3.645280E+00	1.727530E+00	2.781220E+00
2.992890E+00	3.481890E+00	2.719300E+00
3.081260E+00	3.455680E+00	2.720780E+00
3.110460E+00	3.430190E+00	2.639420E+00
3.790480E+00	1.993470E+00	2.680390E+00
3.746400E+00	1.903370E+00	2.740580E+00
3.785570E+00	1.961560E+00	2.752100E+00
3.170850E+00	3.422390E+00	2.721420E+00
3.262490E+00	3.393230E+00	2.726190E+00
3.294500E+00	3.371030E+00	2.651430E+00
3.874510E+00	2.454340E+00	2.608240E+00
3.874650E+00	2.339250E+00	2.650980E+00
3.889240E+00	2.402070E+00	2.702040E+00
3.849210E+00	2.216800E+00	2.675900E+00
3.822960E+00	2.092390E+00	2.669510E+00
3.806300E+00	2.004920E+00	2.747500E+00
3.348700E+00	3.362830E+00	2.744900E+00
3.448290E+00	3.326890E+00	2.775320E+00
3.455100E+00	3.314070E+00	2.691740E+00
3.901290E+00	2.695530E+00	2.613740E+00
3.899590E+00	2.567730E+00	2.644080E+00
3.911630E+00	2.646160E+00	2.680710E+00
3.891060E+00	2.459820E+00	2.691320E+00
3.510680E+00	3.300420E+00	2.759330E+00
3.596310E+00	3.257420E+00	2.725410E+00
3.712500E+00	3.192050E+00	2.727900E+00
3.744460E+00	3.160510E+00	2.680840E+00
3.785890E+00	3.110130E+00	2.675360E+00
3.840670E+00	3.009670E+00	2.681640E+00
3.832340E+00	3.061700E+00	2.751920E+00
3.881630E+00	2.896230E+00	2.666430E+00
3.896250E+00	2.781180E+00	2.654830E+00
3.909860E+00	2.689920E+00	2.701830E+00
3.782220E+00	3.139000E+00	2.750370E+00
3.814740E+00	3.100360E+00	2.754470E+00
1.470260E+00	2.127250E+00	2.497690E+00
1.481100E+00	2.192990E+00	2.483790E+00
1.498290E+00	2.131120E+00	2.459300E+00
1.521360E+00	2.057300E+00	2.437320E+00
1.469470E+00	2.056040E+00	2.498970E+00
1.553120E+00	1.967350E+00	2.427290E+00
1.487610E+00	1.925330E+00	2.506580E+00
1.563400E+00	1.864210E+00	2.462530E+00
1.767620E+00	1.509310E+00	2.549910E+00
1.738950E+00	1.559060E+00	2.525170E+00
1.800510E+00	1.542660E+00	2.494460E+00
1.816500E+00	1.473700E+00	2.562000E+00
1.634180E+00	2.946140E+00	2.730230E+00
1.682440E+00	3.011560E+00	2.713230E+00
1.655770E+00	2.953510E+00	2.668430E+00
1.644390E+00	2.894390E+00	2.585090E+00
1.602280E+00	2.869900E+00	2.685510E+00
1.603350E+00	2.776080E+00	2.546940E+00
1.577900E+00	2.766570E+00	2.629090E+00
1.551110E+00	2.638970E+00	2.539860E+00
1.520870E+00	2.480190E+00	2.508590E+00
1.505620E+00	2.327300E+00	2.464870E+00
1.550090E+00	2.196700E+00	2.389410E+00
1.591410E+00	2.053990E+00	2.369300E+00
1.624300E+00	1.926460E+00	2.383520E+00
1.685590E+00	1.824570E+00	2.387020E+00
1.623840E+00	1.822540E+00	2.436610E+00
1.730740E+00	1.722780E+00	2.411070E+00
1.659710E+00	1.736850E+00	2.457960E+00
1.770200E+00	1.626070E+00	2.447780E+00
1.701630E+00	1.644140E+00	2.487730E+00
1.926260E+00	1.413980E+00	2.590350E+00
2.018240E+00	1.396650E+00	2.576410E+00
2.002590E+00	1.363900E+00	2.637530E+00
2.067440E+00	1.346660E+00	2.647940E+00
1.732910E+00	3.043460E+00	2.627600E+00
1.738950E+00	3.097680E+00	2.738360E+00
2.244160E+00	1.334890E+00	2.619310E+00
2.180890E+00	1.316980E+00	2.675240E+00
2.285770E+00	1.292120E+00	2.693310E+00
1.802960E+00	3.177100E+00	2.747550E+00
1.858970E+00	3.226370E+00	2.727280E+00
1.810310E+00	3.163280E+00	2.671670E+00
2.445060E+00	1.285470E+00	2.674350E+00
2.384390E+00	1.268630E+00	2.721680E+00
2.487990E+00	1.247170E+00	2.747470E+00
1.907570E+00	3.251740E+00	2.641860E+00
1.934720E+00	3.300670E+00	2.763790E+00
2.582930E+00	1.237480E+00	2.754330E+00
2.703900E+00	1.224400E+00	2.798680E+00
2.013020E+00	3.354230E+00	2.663090E+00
2.805130E+00	1.236220E+00	2.799460E+00
2.773320E+00	1.208980E+00	2.848800E+00
2.836010E+00	1.205640E+00	2.884210E+00
2.081940E+00	3.423030E+00	2.698140E+00
2.129470E+00	3.466150E+00	2.764180E+00
2.143600E+00	3.462260E+00	2.678270E+00
2.915550E+00	1.243220E+00	2.843540E+00
2.218920E+00	3.511430E+00	2.714880E+00
3.003850E+00	1.277540E+00	2.824180E+00
2.296940E+00	3.558840E+00	2.797080E+00
2.373130E+00	3.589080E+00	2.838290E+00
2.350980E+00	3.575940E+00	2.770480E+00
3.105310E+00	1.308440E+00	2.837520E+00
2.418970E+00	3.586390E+00	2.776840E+00
2.425800E+00	3.600210E+00	2.842090E+00
3.242490E+00	1.364720E+00	2.842780E+00
2.472410E+00	3.602450E+00	2.841390E+00
2.546020E+00	3.589990E+00	2.786700E+00
3.340450E+00	1.398370E+00	2.868820E+00
3.321870E+00	1.369140E+00	2.902060E+00
3.361650E+00	1.389470E+00	2.910810E+00
2.682960E+00	3.583470E+00	2.841130E+00
2.644100E+00	3.571660E+00	2.746920E+00
3.467200E+00	1.509620E+00	2.849280E+00
3.407690E+00	1.432680E+00	2.911750E+00
2.750870E+00	3.554580E+00	2.767900E+00
2.797710E+00	3.567440E+00	2.866730E+00
3.602420E+00	1.639230E+00	2.867220E+00
3.546180E+00	1.560160E+00	2.892370E+00
2.890780E+00	3.525360E+00	2.792120E+00
2.883340E+00	3.550290E+00	2.888630E+00
3.699900E+00	1.796860E+00	2.826490E+00
3.661790E+00	1.717740E+00	2.886930E+00
2.957460E+00	3.524520E+00	2.871410E+00
3.029480E+00	3.506530E+00	2.906150E+00
3.057070E+00	3.476340E+00	2.805090E+00
3.789510E+00	1.953180E+00	2.829040E+00
3.745100E+00	1.860410E+00	2.887950E+00
3.129060E+00	3.466410E+00	2.897790E+00
3.221780E+00	3.432660E+00	2.906450E+00
3.231560E+00	3.413650E+00	2.811690E+00
3.894310E+00	2.338190E+00	2.758710E+00
3.880600E+00	2.241050E+00	2.790680E+00
3.854920E+00	2.110460E+00	2.840980E+00
3.881590E+00	2.179450E+00	2.860440E+00
3.823340E+00	2.031440E+00	2.795450E+00
3.299220E+00	3.402780E+00	2.889780E+00
3.374260E+00	3.376250E+00	2.932590E+00
3.382670E+00	3.362340E+00	2.841630E+00
3.914880E+00	2.623000E+00	2.760670E+00
3.914130E+00	2.520890E+00	2.845420E+00
3.902920E+00	2.411960E+00	2.802220E+00
3.904630E+00	2.290530E+00	2.852340E+00
3.894310E+00	2.217780E+00	2.876510E+00
3.436750E+00	3.347300E+00	2.900050E+00
3.521080E+00	3.308230E+00	2.867210E+00
3.641790E+00	3.256510E+00	2.867060E+00
3.688520E+00	3.221340E+00	2.806300E+00
3.863920E+00	3.002310E+00	2.808530E+00
3.891740E+00	2.902880E+00	2.830990E+00
3.886610E+00	2.958540E+00	2.863130E+00
3.900710E+00	2.790920E+00	2.802050E+00
3.910060E+00	2.697450E+00	2.790650E+00
3.715460E+00	3.217610E+00	2.889130E+00
3.758430E+00	3.175200E+00	2.833280E+00
3.837320E+00	3.089210E+00	2.867280E+00
3.876800E+00	3.000780E+00	2.888090E+00
1.389490E+00	2.079540E+00	2.622980E+00
1.401620E+00	2.162740E+00	2.628180E+00
1.432230E+00	2.106130E+00	2.556740E+00
1.426950E+00	1.971550E+00	2.560790E+00
1.381880E+00	1.996020E+00	2.622280E+00
1.435760E+00	1.890490E+00	2.571200E+00
1.387620E+00	1.861050E+00	2.637480E+00
1.450290E+00	1.810370E+00	2.589830E+00
1.564350E+00	2.861190E+00	2.852610E+00
1.606420E+00	2.931740E+00	2.877780E+00
1.587840E+00	2.884030E+00	2.784020E+00
1.552870E+00	2.773670E+00	2.729560E+00
1.540510E+00	2.790920E+00	2.826290E+00
1.523640E+00	2.651060E+00	2.669920E+00
1.509900E+00	2.675520E+00	2.779640E+00
1.495380E+00	2.520080E+00	2.614760E+00
1.475570E+00	2.550490E+00	2.722570E+00
1.475380E+00	2.381230E+00	2.580040E+00
1.454690E+00	2.421620E+00	2.681980E+00
1.447900E+00	2.245190E+00	2.555470E+00
1.422170E+00	2.288950E+00	2.644680E+00
1.589580E+00	1.754610E+00	2.498750E+00
1.518920E+00	1.784750E+00	2.540830E+00
1.632600E+00	1.656310E+00	2.529980E+00
1.559910E+00	1.671120E+00	2.576410E+00
1.680180E+00	1.577350E+00	2.553650E+00
1.617700E+00	1.569660E+00	2.604720E+00
1.717270E+00	1.476940E+00	2.620230E+00
1.820080E+00	1.410750E+00	2.642230E+00
1.772420E+00	1.364130E+00	2.735390E+00
1.879890E+00	1.346170E+00	2.715260E+00
1.663730E+00	3.005720E+00	2.800470E+00
2.000490E+00	1.311500E+00	2.742130E+00
2.100700E+00	1.293720E+00	2.740410E+00
2.086340E+00	1.267140E+00	2.805360E+00
2.170790E+00	1.244900E+00	2.833270E+00
1.724930E+00	3.097150E+00	2.826000E+00
1.774360E+00	3.156700E+00	2.878480E+00
1.774550E+00	3.154320E+00	2.798450E+00
2.324690E+00	1.251010E+00	2.767410E+00
2.270500E+00	1.246490E+00	2.797690E+00
2.361200E+00	1.214020E+00	2.845600E+00
1.845040E+00	3.224290E+00	2.817680E+00
2.541670E+00	1.204570E+00	2.831030E+00
2.473220E+00	1.199660E+00	2.859900E+00
2.548900E+00	1.176830E+00	2.893480E+00
1.922840E+00	3.299510E+00	2.872770E+00
1.982070E+00	3.356100E+00	2.883760E+00
1.966850E+00	3.338830E+00	2.827470E+00
2.625190E+00	1.182960E+00	2.884080E+00
2.030590E+00	3.392920E+00	2.796810E+00
2.039740E+00	3.411610E+00	2.930000E+00
2.755100E+00	1.182430E+00	2.915410E+00
2.845270E+00	1.179100E+00	2.959300E+00
2.105130E+00	3.466060E+00	2.955510E+00
2.169550E+00	3.507010E+00	2.942270E+00
2.112460E+00	3.463420E+00	2.869000E+00
2.925230E+00	1.203780E+00	2.946410E+00
2.209630E+00	3.520850E+00	2.849730E+00
2.229530E+00	3.541410E+00	2.931300E+00
3.053740E+00	1.247950E+00	2.935650E+00
2.315040E+00	3.578850E+00	2.939300E+00
3.189690E+00	1.297910E+00	2.939140E+00
3.143790E+00	1.257640E+00	2.992600E+00
3.210950E+00	1.270480E+00	3.034980E+00
2.451740E+00	3.608470E+00	2.926870E+00
3.282950E+00	1.340460E+00	2.929540E+00
3.286190E+00	1.317730E+00	3.004510E+00
2.569490E+00	3.618160E+00	2.974150E+00
2.531590E+00	3.609620E+00	2.887420E+00
3.355990E+00	1.371340E+00	2.964050E+00
2.625250E+00	3.606170E+00	2.917130E+00
2.632190E+00	3.616800E+00	2.987950E+00
3.516650E+00	1.507350E+00	2.978850E+00
3.439020E+00	1.419970E+00	3.026180E+00
2.680190E+00	3.611650E+00	2.993320E+00
2.745440E+00	3.592540E+00	2.951790E+00
3.584440E+00	1.584040E+00	2.964880E+00
3.572880E+00	1.554380E+00	3.010790E+00
2.841430E+00	3.570060E+00	2.944200E+00
3.701780E+00	1.770880E+00	2.945650E+00
3.645320E+00	1.666800E+00	2.998470E+00
3.603220E+00	1.589090E+00	3.028450E+00
2.941950E+00	3.541060E+00	2.963080E+00
3.072300E+00	3.498100E+00	2.999840E+00
3.787580E+00	1.927630E+00	2.975160E+00
3.823420E+00	2.004730E+00	2.880130E+00
3.836480E+00	2.022930E+00	2.949540E+00
3.738490E+00	1.832870E+00	2.991230E+00
3.153810E+00	3.470550E+00	3.048250E+00
3.176650E+00	3.454970E+00	2.975320E+00
3.884180E+00	2.160700E+00	2.928030E+00
3.862470E+00	2.085920E+00	2.989180E+00
3.221370E+00	3.442740E+00	3.040020E+00
3.280960E+00	3.415050E+00	2.979780E+00
3.378830E+00	3.380070E+00	3.027900E+00
3.923020E+00	2.606830E+00	2.891540E+00
3.924430E+00	2.507350E+00	2.987910E+00
3.919570E+00	2.411580E+00	2.956840E+00
3.917550E+00	2.314920E+00	2.940950E+00
3.903130E+00	2.230050E+00	2.945500E+00
3.458060E+00	3.341960E+00	2.973010E+00
3.561290E+00	3.305750E+00	3.025340E+00
3.616350E+00	3.278770E+00	2.951450E+00
3.897390E+00	2.935940E+00	2.949950E+00
3.908420E+00	2.852710E+00	2.968550E+00
3.908470E+00	2.783190E+00	2.940530E+00
3.915760E+00	2.693620E+00	2.917460E+00
3.648440E+00	3.269650E+00	3.029240E+00
3.690070E+00	3.240900E+00	2.965660E+00
3.781510E+00	3.177850E+00	2.976020E+00
3.850640E+00	3.116600E+00	2.992530E+00
3.871200E+00	3.075530E+00	2.969870E+00
3.880410E+00	3.022790E+00	2.976990E+00
3.882230E+00	3.059910E+00	3.007330E+00
3.875180E+00	3.084950E+00	3.020630E+00
1.316850E+00	2.033940E+00	2.765120E+00
1.336190E+00	2.115070E+00	2.772110E+00
1.351760E+00	2.053990E+00	2.693320E+00
1.342510E+00	1.920280E+00	2.690880E+00
1.308440E+00	1.954310E+00	2.759290E+00
1.343930E+00	1.842490E+00	2.698610E+00
1.313140E+00	1.843360E+00	2.751210E+00
1.345850E+00	1.769030E+00	2.722650E+00
1.535590E+00	2.822750E+00	3.017070E+00
1.564030E+00	2.883840E+00	3.011700E+00
1.548350E+00	2.835850E+00	2.926400E+00
1.508430E+00	2.708930E+00	2.885360E+00
1.511560E+00	2.743240E+00	2.985980E+00
1.469020E+00	2.583480E+00	2.831920E+00
1.474520E+00	2.624070E+00	2.945610E+00
1.440650E+00	2.456820E+00	2.783580E+00
1.434430E+00	2.492370E+00	2.890380E+00
1.406760E+00	2.326100E+00	2.738790E+00
1.400150E+00	2.361000E+00	2.837540E+00
1.376970E+00	2.196340E+00	2.708760E+00
1.362160E+00	2.234840E+00	2.791430E+00
1.483130E+00	1.693860E+00	2.624180E+00
1.408140E+00	1.725620E+00	2.673360E+00
1.533690E+00	1.582790E+00	2.658940E+00
1.451270E+00	1.608150E+00	2.711310E+00
1.600750E+00	1.481180E+00	2.694470E+00
1.508040E+00	1.500140E+00	2.747170E+00
1.676540E+00	1.397780E+00	2.742430E+00
1.582250E+00	1.392990E+00	2.817010E+00
1.720410E+00	1.348680E+00	2.785080E+00
1.678230E+00	1.343360E+00	2.822720E+00
1.760640E+00	1.302000E+00	2.856350E+00
1.599730E+00	2.944560E+00	3.055550E+00
1.647850E+00	3.011220E+00	3.024590E+00
1.605830E+00	2.944350E+00	2.970650E+00
1.920310E+00	1.302290E+00	2.782060E+00
1.856680E+00	1.298230E+00	2.815320E+00
1.952480E+00	1.265220E+00	2.861680E+00
1.687890E+00	3.052510E+00	2.926620E+00
1.713700E+00	3.093830E+00	3.057750E+00
2.074490E+00	1.229970E+00	2.903400E+00
2.184710E+00	1.196300E+00	2.944110E+00
1.778290E+00	3.166890E+00	3.074930E+00
1.831640E+00	3.221250E+00	3.046630E+00
1.772140E+00	3.157130E+00	2.983260E+00
2.293700E+00	1.177390E+00	2.951250E+00
2.423250E+00	1.163250E+00	2.955730E+00
2.387690E+00	1.142630E+00	3.015870E+00
2.465990E+00	1.125400E+00	3.058250E+00
1.854520E+00	3.238420E+00	2.944070E+00
1.881140E+00	3.269350E+00	3.020110E+00
2.565590E+00	1.143060E+00	2.992460E+00
1.949880E+00	3.332860E+00	3.001550E+00
2.690020E+00	1.147520E+00	2.993580E+00
2.658720E+00	1.126630E+00	3.045790E+00
2.728970E+00	1.121230E+00	3.084420E+00
2.030440E+00	3.410530E+00	3.037490E+00
2.073010E+00	3.448330E+00	3.059410E+00
2.074980E+00	3.447180E+00	3.002760E+00
2.810970E+00	1.148750E+00	3.035800E+00
2.138840E+00	3.495290E+00	3.060930E+00
2.902880E+00	1.170470E+00	3.022330E+00
2.230450E+00	3.547140E+00	3.007660E+00
3.002240E+00	1.192910E+00	3.041180E+00
2.306310E+00	3.589220E+00	3.062530E+00
2.379140E+00	3.619020E+00	3.098700E+00
2.347820E+00	3.603570E+00	3.030760E+00
3.127730E+00	1.225100E+00	3.064900E+00
3.228310E+00	1.246760E+00	3.115600E+00
2.412020E+00	3.617740E+00	3.036800E+00
2.425710E+00	3.632210E+00	3.105350E+00
3.300970E+00	1.292100E+00	3.095500E+00
2.468740E+00	3.638280E+00	3.109930E+00
2.530010E+00	3.632040E+00	3.066650E+00
3.372220E+00	1.350810E+00	3.064730E+00
2.663120E+00	3.625560E+00	3.071760E+00
3.523760E+00	1.468570E+00	3.097450E+00
3.456250E+00	1.391590E+00	3.131270E+00
2.787410E+00	3.619540E+00	3.120610E+00
2.744230E+00	3.609470E+00	3.037540E+00
3.577290E+00	1.540000E+00	3.063250E+00
2.850540E+00	3.583180E+00	3.046430E+00
2.866080E+00	3.605340E+00	3.142880E+00
3.711900E+00	1.757700E+00	3.066610E+00
3.674080E+00	1.670070E+00	3.105610E+00
3.630820E+00	1.600270E+00	3.093400E+00
2.922040E+00	3.583100E+00	3.129200E+00
2.988460E+00	3.563990E+00	3.174350E+00
2.986410E+00	3.546210E+00	3.084060E+00
3.829380E+00	2.001130E+00	3.051490E+00
3.793080E+00	1.910900E+00	3.111280E+00
3.755810E+00	1.846040E+00	3.066890E+00
3.036970E+00	3.540010E+00	3.150230E+00
3.110610E+00	3.497550E+00	3.134020E+00
3.886900E+00	2.164340E+00	3.042630E+00
3.862450E+00	2.071590E+00	3.107200E+00
3.204010E+00	3.454730E+00	3.107090E+00
3.308170E+00	3.415320E+00	3.102780E+00
3.389850E+00	3.384810E+00	3.093500E+00
3.928920E+00	2.595000E+00	3.036920E+00
3.927550E+00	2.496980E+00	3.096700E+00
3.924130E+00	2.413980E+00	3.083950E+00
3.919960E+00	2.311100E+00	3.064240E+00
3.908990E+00	2.246880E+00	3.020560E+00
3.466100E+00	3.351060E+00	3.087520E+00
3.559370E+00	3.321600E+00	3.137640E+00
3.908600E+00	2.875820E+00	3.048580E+00
3.911430E+00	2.778370E+00	3.088070E+00
3.909520E+00	2.851930E+00	3.113710E+00
3.917830E+00	2.694800E+00	3.031340E+00
3.642890E+00	3.279420E+00	3.122320E+00
3.719780E+00	3.231710E+00	3.072220E+00
3.795410E+00	3.189080E+00	3.117850E+00
3.832330E+00	3.151370E+00	3.058640E+00
3.879250E+00	3.055200E+00	3.074500E+00
3.894520E+00	2.953200E+00	3.098940E+00
3.906520E+00	2.891950E+00	3.095990E+00
3.842050E+00	3.148140E+00	3.129710E+00
3.862930E+00	3.112090E+00	3.069610E+00
1.377260E+00	2.365630E+00	2.998070E+00
1.400410E+00	2.429840E+00	3.025800E+00
1.396400E+00	2.392010E+00	2.944610E+00
1.355500E+00	2.264400E+00	2.878610E+00
1.348860E+00	2.287550E+00	2.964740E+00
1.331070E+00	2.158810E+00	2.838500E+00
1.316220E+00	2.163210E+00	2.913820E+00
1.295220E+00	2.030670E+00	2.843170E+00
1.277850E+00	1.873650E+00	2.831650E+00
1.294020E+00	1.735060E+00	2.823830E+00
1.367290E+00	1.639840E+00	2.777020E+00
1.308430E+00	1.594930E+00	2.885360E+00
1.429670E+00	1.528600E+00	2.796330E+00
1.370380E+00	1.540520E+00	2.848950E+00
1.486740E+00	1.440060E+00	2.833840E+00
1.413880E+00	1.461080E+00	2.876600E+00
1.522260E+00	1.386520E+00	2.869000E+00
1.472530E+00	1.385650E+00	2.913710E+00
1.547150E+00	1.336990E+00	2.924880E+00
1.560840E+00	2.870180E+00	3.093600E+00
1.524530E+00	2.781850E+00	3.071790E+00
1.495370E+00	2.685200E+00	3.063020E+00
1.440070E+00	2.536440E+00	3.015650E+00
1.660820E+00	1.292500E+00	2.935450E+00
1.769320E+00	1.253040E+00	2.960610E+00
1.646640E+00	3.009030E+00	3.120010E+00
1.597820E+00	2.939240E+00	3.114500E+00
1.878750E+00	1.235850E+00	2.963770E+00
1.986240E+00	1.222100E+00	2.959970E+00
1.971630E+00	1.205050E+00	3.016440E+00
2.057200E+00	1.182070E+00	3.047680E+00
1.714620E+00	3.096110E+00	3.165480E+00
1.758300E+00	3.147770E+00	3.183560E+00
1.756870E+00	3.144520E+00	3.128480E+00
2.223900E+00	1.168810E+00	2.999040E+00
2.163500E+00	1.171760E+00	3.025270E+00
2.259360E+00	1.140560E+00	3.071870E+00
1.815860E+00	3.207470E+00	3.173980E+00
2.376590E+00	1.119680E+00	3.095420E+00
2.479720E+00	1.094620E+00	3.149510E+00
1.888460E+00	3.278760E+00	3.099700E+00
2.562210E+00	1.098200E+00	3.125080E+00
1.952560E+00	3.341110E+00	3.143460E+00
1.996730E+00	3.383940E+00	3.167020E+00
1.996740E+00	3.382020E+00	3.098910E+00
2.651530E+00	1.106830E+00	3.106960E+00
2.739360E+00	1.089770E+00	3.175440E+00
2.059330E+00	3.437430E+00	3.157840E+00
2.814400E+00	1.111230E+00	3.136210E+00
2.145220E+00	3.506080E+00	3.186320E+00
2.213650E+00	3.552140E+00	3.215040E+00
2.180560E+00	3.529530E+00	3.144010E+00
2.932350E+00	1.134910E+00	3.134430E+00
2.240460E+00	3.561480E+00	3.127610E+00
2.282170E+00	3.587820E+00	3.229340E+00
3.068060E+00	1.169960E+00	3.143610E+00
3.029330E+00	1.127270E+00	3.205640E+00
3.109610E+00	1.142910E+00	3.226780E+00
2.350080E+00	3.610870E+00	3.186990E+00
3.192360E+00	1.196060E+00	3.192410E+00
2.459880E+00	3.641640E+00	3.185070E+00
3.310210E+00	1.260110E+00	3.190760E+00
2.529890E+00	3.656200E+00	3.217760E+00
2.530980E+00	3.650290E+00	3.164910E+00
3.390830E+00	1.323980E+00	3.163540E+00
2.575630E+00	3.658430E+00	3.229690E+00
2.629760E+00	3.647850E+00	3.191050E+00
3.539760E+00	1.431610E+00	3.214100E+00
3.465280E+00	1.362650E+00	3.213510E+00
2.749480E+00	3.636680E+00	3.206250E+00
3.603550E+00	1.524250E+00	3.161270E+00
2.846880E+00	3.617120E+00	3.215430E+00
3.713490E+00	1.707230E+00	3.166480E+00
3.673160E+00	1.613560E+00	3.193350E+00
3.721480E+00	1.675050E+00	3.231510E+00
2.923530E+00	3.591820E+00	3.204520E+00
2.998210E+00	3.561700E+00	3.268060E+00
3.834530E+00	1.989040E+00	3.161670E+00
3.810710E+00	1.905700E+00	3.218480E+00
3.763510E+00	1.798090E+00	3.178900E+00
3.741240E+00	1.724100E+00	3.217640E+00
3.061900E+00	3.528990E+00	3.219100E+00
3.142830E+00	3.483930E+00	3.255700E+00
3.888900E+00	2.151360E+00	3.184600E+00
3.903630E+00	2.222100E+00	3.097680E+00
3.911920E+00	2.248870E+00	3.159480E+00
3.864200E+00	2.056080E+00	3.200750E+00
3.241060E+00	3.440020E+00	3.219970E+00
3.351540E+00	3.404040E+00	3.202720E+00
3.409780E+00	3.382130E+00	3.154860E+00
3.933380E+00	2.533450E+00	3.159600E+00
3.931660E+00	2.436520E+00	3.207160E+00
3.936550E+00	2.499220E+00	3.217610E+00
3.926740E+00	2.328650E+00	3.178960E+00
3.444010E+00	3.370730E+00	3.243170E+00
3.502110E+00	3.354490E+00	3.240180E+00
3.504570E+00	3.348780E+00	3.194930E+00
3.912380E+00	2.826030E+00	3.213010E+00
3.906450E+00	2.886940E+00	3.138790E+00
3.903490E+00	2.906370E+00	3.188160E+00
3.918960E+00	2.722780E+00	3.220650E+00
3.929760E+00	2.633390E+00	3.170220E+00
3.938950E+00	2.542240E+00	3.223920E+00
3.536230E+00	3.341130E+00	3.241920E+00
3.611210E+00	3.301930E+00	3.252310E+00
3.746220E+00	3.220400E+00	3.203970E+00
3.798010E+00	3.194290E+00	3.183540E+00
3.872100E+00	3.046340E+00	3.212020E+00
3.865200E+00	3.102760E+00	3.139200E+00
3.845890E+00	3.133870E+00	3.199150E+00
3.892670E+00	2.957650E+00	3.218450E+00
3.822720E+00	3.172840E+00	3.174470E+00
1.389240E+00	2.442640E+00	3.201880E+00
1.416640E+00	2.496030E+00	3.187580E+00
1.390610E+00	2.431380E+00	3.146100E+00
1.362320E+00	2.350530E+00	3.065030E+00
1.351090E+00	2.354070E+00	3.165760E+00
1.305660E+00	2.195630E+00	3.008070E+00
1.301550E+00	2.229520E+00	3.110390E+00
1.269470E+00	2.056540E+00	2.957090E+00
1.259440E+00	2.092550E+00	3.056850E+00
1.247160E+00	1.919110E+00	2.921780E+00
1.224830E+00	1.958620E+00	3.015500E+00
1.242260E+00	1.784320E+00	2.909160E+00
1.207720E+00	1.826340E+00	2.991250E+00
1.253100E+00	1.664310E+00	2.924710E+00
1.207160E+00	1.703550E+00	2.989630E+00
1.266390E+00	1.590340E+00	2.948190E+00
1.226080E+00	1.579630E+00	3.020320E+00
1.281810E+00	1.517950E+00	2.976400E+00
1.454870E+00	2.579540E+00	3.212130E+00
1.498390E+00	2.679600E+00	3.237760E+00
1.477560E+00	2.629620E+00	3.142800E+00
1.421170E+00	2.495840E+00	3.112720E+00
1.344770E+00	1.487350E+00	2.923300E+00
1.398840E+00	1.400120E+00	2.965890E+00
1.479800E+00	1.307250E+00	3.035610E+00
1.574650E+00	1.280120E+00	3.004130E+00
1.560530E+00	1.256340E+00	3.069250E+00
1.645740E+00	1.233630E+00	3.084740E+00
1.578470E+00	2.887040E+00	3.253940E+00
1.612990E+00	2.958720E+00	3.282000E+00
1.598640E+00	2.927500E+00	3.186810E+00
1.537340E+00	2.786600E+00	3.191880E+00
1.811290E+00	1.224090E+00	3.017490E+00
1.749310E+00	1.227240E+00	3.045660E+00
1.860030E+00	1.191810E+00	3.107550E+00
1.651190E+00	3.028930E+00	3.305390E+00
1.683240E+00	3.071940E+00	3.293330E+00
1.664480E+00	3.034150E+00	3.233020E+00
1.967160E+00	1.184120E+00	3.086210E+00
2.055080E+00	1.148210E+00	3.153320E+00
1.741910E+00	3.136490E+00	3.274260E+00
2.186020E+00	1.121420E+00	3.175180E+00
2.313160E+00	1.096710E+00	3.177220E+00
2.281270E+00	1.085600E+00	3.228380E+00
2.349490E+00	1.068180E+00	3.269020E+00
1.819590E+00	3.222890E+00	3.291750E+00
1.873790E+00	3.279180E+00	3.307980E+00
1.853030E+00	3.251350E+00	3.247890E+00
2.437200E+00	1.074950E+00	3.232270E+00
1.898580E+00	3.293010E+00	3.220810E+00
1.916480E+00	3.319410E+00	3.300690E+00
2.555760E+00	1.067310E+00	3.226750E+00
1.980550E+00	3.375500E+00	3.274870E+00
2.649170E+00	1.074000E+00	3.202320E+00
2.733710E+00	1.060830E+00	3.262190E+00
2.065200E+00	3.453800E+00	3.298970E+00
2.123790E+00	3.504320E+00	3.333320E+00
2.112200E+00	3.486670E+00	3.253060E+00
2.847890E+00	1.071290E+00	3.245920E+00
2.183860E+00	3.539420E+00	3.301510E+00
2.966370E+00	1.091690E+00	3.243720E+00
2.934820E+00	1.057750E+00	3.301040E+00
2.988650E+00	1.069620E+00	3.299620E+00
2.272160E+00	3.589120E+00	3.313250E+00
3.059530E+00	1.095750E+00	3.289020E+00
2.355290E+00	3.620770E+00	3.310750E+00
3.192920E+00	1.137070E+00	3.314300E+00
2.451400E+00	3.646110E+00	3.303370E+00
3.307660E+00	1.216390E+00	3.295170E+00
2.560610E+00	3.664180E+00	3.298600E+00
3.430430E+00	1.306610E+00	3.283290E+00
2.633790E+00	3.675580E+00	3.336480E+00
2.633790E+00	3.663750E+00	3.285460E+00
3.503860E+00	1.370990E+00	3.269360E+00
3.512980E+00	1.356700E+00	3.316600E+00
2.679970E+00	3.676450E+00	3.351050E+00
2.728050E+00	3.657610E+00	3.314590E+00
3.650680E+00	1.509220E+00	3.302870E+00
3.563350E+00	1.406320E+00	3.313050E+00
2.832480E+00	3.630620E+00	3.315330E+00
3.713900E+00	1.616010E+00	3.285220E+00
3.717400E+00	1.570940E+00	3.339140E+00
2.920070E+00	3.596060E+00	3.298460E+00
3.001910E+00	3.567750E+00	3.372920E+00
3.852790E+00	1.993080E+00	3.267580E+00
3.832610E+00	1.911290E+00	3.295600E+00
3.808870E+00	1.827920E+00	3.287460E+00
3.767690E+00	1.712070E+00	3.293020E+00
3.750810E+00	1.619690E+00	3.349320E+00
3.093880E+00	3.512950E+00	3.336680E+00
3.155130E+00	3.479030E+00	3.317460E+00
3.914360E+00	2.241700E+00	3.254580E+00
3.898030E+00	2.150870E+00	3.312630E+00
3.878920E+00	2.079880E+00	3.270220E+00
3.198590E+00	3.456530E+00	3.304640E+00
3.273190E+00	3.426800E+00	3.355940E+00
3.358950E+00	3.398020E+00	3.291120E+00
3.384850E+00	3.390420E+00	3.388600E+00
3.938130E+00	2.489100E+00	3.276500E+00
3.935870E+00	2.413500E+00	3.333460E+00
3.932200E+00	2.332490E+00	3.292510E+00
3.461720E+00	3.363730E+00	3.332790E+00
3.522360E+00	3.344540E+00	3.279610E+00
3.570820E+00	3.332170E+00	3.367250E+00
3.905460E+00	2.901270E+00	3.278980E+00
3.913590E+00	2.826650E+00	3.353140E+00
3.919830E+00	2.736380E+00	3.324570E+00
3.934000E+00	2.646520E+00	3.303410E+00
3.941520E+00	2.561330E+00	3.292040E+00
3.666180E+00	3.287860E+00	3.371770E+00
3.740140E+00	3.229160E+00	3.338600E+00
3.830230E+00	3.137420E+00	3.297890E+00
3.813050E+00	3.175540E+00	3.216710E+00
3.869680E+00	3.046560E+00	3.333720E+00
3.887670E+00	2.976580E+00	3.309750E+00
1.255390E+00	2.238800E+00	3.301260E+00
1.279790E+00	2.283720E+00	3.301390E+00
1.262720E+00	2.244090E+00	3.273810E+00
1.246660E+00	2.198920E+00	3.276260E+00
1.323140E+00	2.355270E+00	3.291730E+00
1.373460E+00	2.454080E+00	3.325340E+00
1.358930E+00	2.398930E+00	3.245840E+00
1.287090E+00	2.257640E+00	3.224400E+00
1.252060E+00	2.123960E+00	3.152580E+00
1.238170E+00	2.139210E+00	3.224770E+00
1.214390E+00	1.996050E+00	3.108500E+00
1.205770E+00	2.031680E+00	3.195490E+00
1.187870E+00	1.865560E+00	3.078640E+00
1.172540E+00	1.902320E+00	3.164510E+00
1.174640E+00	1.739120E+00	3.067010E+00
1.151870E+00	1.773870E+00	3.149370E+00
1.184810E+00	1.634390E+00	3.070010E+00
1.145140E+00	1.637380E+00	3.164140E+00
1.195540E+00	1.575480E+00	3.080180E+00
1.175220E+00	1.570950E+00	3.128640E+00
1.200440E+00	1.518230E+00	3.119890E+00
1.417960E+00	2.516040E+00	3.266460E+00
1.326730E+00	1.426770E+00	3.016500E+00
1.257410E+00	1.446420E+00	3.100020E+00
1.384690E+00	1.351700E+00	3.058080E+00
1.325830E+00	1.372640E+00	3.100480E+00
1.419250E+00	1.306630E+00	3.097740E+00
1.373740E+00	1.311160E+00	3.144760E+00
1.445040E+00	1.266550E+00	3.158280E+00
1.514100E+00	2.718300E+00	3.355020E+00
1.533860E+00	2.771500E+00	3.374570E+00
1.525200E+00	2.746860E+00	3.307090E+00
1.482370E+00	2.648730E+00	3.313550E+00
1.554080E+00	1.222770E+00	3.170800E+00
1.669690E+00	1.191210E+00	3.202320E+00
1.604230E+00	2.958140E+00	3.402570E+00
1.638020E+00	3.020720E+00	3.430650E+00
1.624330E+00	2.989620E+00	3.356030E+00
1.571980E+00	2.873640E+00	3.345560E+00
1.763300E+00	1.182970E+00	3.181780E+00
1.879030E+00	1.151970E+00	3.238110E+00
1.680840E+00	3.077050E+00	3.362560E+00
1.982250E+00	1.143170E+00	3.213480E+00
2.090060E+00	1.119360E+00	3.235570E+00
2.063430E+00	1.106340E+00	3.305580E+00
2.174830E+00	1.086160E+00	3.326760E+00
1.743810E+00	3.159230E+00	3.401610E+00
1.795950E+00	3.218930E+00	3.433770E+00
1.788240E+00	3.201090E+00	3.358360E+00
2.285120E+00	1.071280E+00	3.299900E+00
2.354640E+00	1.055350E+00	3.322730E+00
1.839690E+00	3.255780E+00	3.386570E+00
2.435410E+00	1.045160E+00	3.363930E+00
1.915300E+00	3.329820E+00	3.403210E+00
2.552420E+00	1.041710E+00	3.336480E+00
1.987970E+00	3.401240E+00	3.414290E+00
2.038960E+00	3.452750E+00	3.448690E+00
2.032130E+00	3.435290E+00	3.369190E+00
2.654290E+00	1.045250E+00	3.305270E+00
2.775970E+00	1.025290E+00	3.367550E+00
2.096460E+00	3.493550E+00	3.414930E+00
2.880470E+00	1.030310E+00	3.349410E+00
2.843870E+00	1.008210E+00	3.395830E+00
2.893890E+00	1.000880E+00	3.412960E+00
2.180350E+00	3.550120E+00	3.411780E+00
2.992810E+00	1.033000E+00	3.378390E+00
2.265730E+00	3.596440E+00	3.411920E+00
3.127330E+00	1.071840E+00	3.373510E+00
3.088980E+00	1.025900E+00	3.431290E+00
3.158920E+00	1.049310E+00	3.439650E+00
2.355790E+00	3.632880E+00	3.417910E+00
3.192830E+00	1.101030E+00	3.373070E+00
3.195940E+00	1.082190E+00	3.412850E+00
2.450650E+00	3.660540E+00	3.419810E+00
3.301650E+00	1.173220E+00	3.375800E+00
3.246710E+00	1.121260E+00	3.402160E+00
2.551890E+00	3.679870E+00	3.417680E+00
3.410580E+00	1.235370E+00	3.413450E+00
2.660010E+00	3.686140E+00	3.417310E+00
3.545130E+00	1.351090E+00	3.395920E+00
2.740580E+00	3.691350E+00	3.465740E+00
2.737890E+00	3.681120E+00	3.407740E+00
3.614470E+00	1.424880E+00	3.371820E+00
3.624510E+00	1.406700E+00	3.423390E+00
2.776590E+00	3.684190E+00	3.457730E+00
2.825590E+00	3.656500E+00	3.442420E+00
3.740800E+00	1.547040E+00	3.419150E+00
3.670290E+00	1.458400E+00	3.418750E+00
2.922040E+00	3.608340E+00	3.408230E+00
3.000810E+00	3.573540E+00	3.470830E+00
3.860010E+00	1.950920E+00	3.343350E+00
3.848540E+00	1.867660E+00	3.360220E+00
3.833860E+00	1.765880E+00	3.381270E+00
3.802730E+00	1.660340E+00	3.410370E+00
3.847830E+00	1.717670E+00	3.445960E+00
3.069010E+00	3.533080E+00	3.446570E+00
3.138990E+00	3.490060E+00	3.433530E+00
3.181210E+00	3.466350E+00	3.370330E+00
3.225240E+00	3.446200E+00	3.465640E+00
3.920980E+00	2.240200E+00	3.376050E+00
3.909500E+00	2.145970E+00	3.398610E+00
3.892960E+00	2.043640E+00	3.371530E+00
3.884090E+00	1.926120E+00	3.422230E+00
3.873440E+00	1.820310E+00	3.440460E+00
3.862050E+00	1.759550E+00	3.443990E+00
3.321880E+00	3.410440E+00	3.444600E+00
3.402630E+00	3.386640E+00	3.480510E+00
3.939020E+00	2.490230E+00	3.374920E+00
3.941260E+00	2.404000E+00	3.446100E+00
3.936130E+00	2.334610E+00	3.392180E+00
3.483650E+00	3.362220E+00	3.427190E+00
3.579380E+00	3.341390E+00	3.474570E+00
3.902130E+00	2.912830E+00	3.390000E+00
3.917200E+00	2.835300E+00	3.471230E+00
3.922010E+00	2.744300E+00	3.439810E+00
3.933780E+00	2.658200E+00	3.411920E+00
3.941880E+00	2.575020E+00	3.394160E+00
3.650070E+00	3.309200E+00	3.441180E+00
3.746720E+00	3.252470E+00	3.466230E+00
3.820900E+00	3.165590E+00	3.433430E+00
3.863400E+00	3.077060E+00	3.421800E+00
3.883640E+00	2.994470E+00	3.411900E+00
1.328080E+00	2.436960E+00	3.470130E+00
1.370110E+00	2.508260E+00	3.483430E+00
1.337920E+00	2.436700E+00	3.432220E+00
1.321070E+00	2.375110E+00	3.365410E+00
1.301650E+00	2.366640E+00	3.439950E+00
1.250920E+00	2.230150E+00	3.360560E+00
1.206040E+00	2.086600E+00	3.283980E+00
1.194160E+00	2.089780E+00	3.363690E+00
1.162220E+00	1.942770E+00	3.249370E+00
1.156840E+00	1.978420E+00	3.332370E+00
1.133770E+00	1.810350E+00	3.231070E+00
1.122880E+00	1.849020E+00	3.311830E+00
1.120150E+00	1.698030E+00	3.222950E+00
1.097580E+00	1.710800E+00	3.318740E+00
1.120620E+00	1.635010E+00	3.228310E+00
1.107730E+00	1.635470E+00	3.278960E+00
1.120640E+00	1.577620E+00	3.263550E+00
1.377360E+00	2.489030E+00	3.405900E+00
1.421170E+00	2.574840E+00	3.452540E+00
1.157910E+00	1.498040E+00	3.228090E+00
1.204960E+00	1.452930E+00	3.180580E+00
1.193790E+00	1.428750E+00	3.236590E+00
1.234440E+00	1.390650E+00	3.221990E+00
1.466250E+00	2.649230E+00	3.455770E+00
1.507400E+00	2.736630E+00	3.492890E+00
1.502530E+00	2.704080E+00	3.405950E+00
1.437460E+00	2.579410E+00	3.377780E+00
1.303600E+00	1.341680E+00	3.189930E+00
1.384530E+00	1.250720E+00	3.269610E+00
1.473010E+00	1.221480E+00	3.236660E+00
1.464480E+00	1.204740E+00	3.293900E+00
1.534440E+00	1.183050E+00	3.294340E+00
1.578700E+00	2.926070E+00	3.558130E+00
1.607940E+00	2.986110E+00	3.550390E+00
1.591700E+00	2.934720E+00	3.472320E+00
1.545160E+00	2.811790E+00	3.439550E+00
1.549190E+00	2.843280E+00	3.528000E+00
1.731210E+00	1.162020E+00	3.269090E+00
1.657030E+00	1.162090E+00	3.299820E+00
1.744060E+00	1.140870E+00	3.330920E+00
1.637100E+00	3.044940E+00	3.596780E+00
1.681590E+00	3.106310E+00	3.570620E+00
1.641800E+00	3.035510E+00	3.514120E+00
1.819760E+00	1.134830E+00	3.318130E+00
1.696380E+00	3.109910E+00	3.476120E+00
1.727030E+00	3.161970E+00	3.556170E+00
1.973480E+00	1.105630E+00	3.355770E+00
2.098750E+00	1.079560E+00	3.387780E+00
2.194940E+00	1.052000E+00	3.453230E+00
1.763870E+00	3.193100E+00	3.498640E+00
2.298440E+00	1.044630E+00	3.417220E+00
2.352460E+00	1.047960E+00	3.365350E+00
1.844230E+00	3.274090E+00	3.517560E+00
2.390230E+00	1.033900E+00	3.429790E+00
2.474170E+00	1.017570E+00	3.489740E+00
1.920210E+00	3.350630E+00	3.532780E+00
1.966290E+00	3.401610E+00	3.551740E+00
1.958940E+00	3.382430E+00	3.482420E+00
2.559750E+00	1.011750E+00	3.453600E+00
2.005750E+00	3.431640E+00	3.507210E+00
2.658460E+00	1.013240E+00	3.417710E+00
2.749150E+00	9.849580E-01	3.490000E+00
2.079970E+00	3.502510E+00	3.543230E+00
2.834950E+00	9.854440E-01	3.452820E+00
2.931000E+00	9.643650E-01	3.495550E+00
2.167250E+00	3.556300E+00	3.509780E+00
3.031450E+00	9.879210E-01	3.477560E+00
2.997310E+00	9.573450E-01	3.522000E+00
3.056620E+00	9.612990E-01	3.553990E+00
2.257790E+00	3.605020E+00	3.511430E+00
3.134800E+00	1.008190E+00	3.509940E+00
2.352290E+00	3.641840E+00	3.521620E+00
3.245580E+00	1.082650E+00	3.489850E+00
2.449790E+00	3.671160E+00	3.529140E+00
3.336670E+00	1.160020E+00	3.455270E+00
3.351600E+00	1.142410E+00	3.538130E+00
2.546250E+00	3.690660E+00	3.530600E+00
3.394970E+00	1.194970E+00	3.466900E+00
3.390900E+00	1.179190E+00	3.502750E+00
2.639720E+00	3.696520E+00	3.528350E+00
3.524870E+00	1.284300E+00	3.535500E+00
3.431670E+00	1.214350E+00	3.495590E+00
2.724850E+00	3.696440E+00	3.529010E+00
3.649920E+00	1.402820E+00	3.502430E+00
2.788440E+00	3.684050E+00	3.514540E+00
2.855810E+00	3.660380E+00	3.572620E+00
3.715130E+00	1.471420E+00	3.485170E+00
3.720180E+00	1.453300E+00	3.533330E+00
2.945590E+00	3.604410E+00	3.538210E+00
3.008700E+00	3.570730E+00	3.526720E+00
3.843710E+00	1.670650E+00	3.483520E+00
3.812740E+00	1.599320E+00	3.500190E+00
3.768320E+00	1.510240E+00	3.541500E+00
3.048160E+00	3.546380E+00	3.513500E+00
3.122110E+00	3.501590E+00	3.535140E+00
3.226050E+00	3.453020E+00	3.572050E+00
3.924800E+00	2.187130E+00	3.458570E+00
3.922640E+00	2.100060E+00	3.466930E+00
3.920980E+00	1.994570E+00	3.490400E+00
3.912830E+00	1.870990E+00	3.532940E+00
3.932480E+00	1.949940E+00	3.544740E+00
3.877710E+00	1.738090E+00	3.515790E+00
3.854420E+00	1.647760E+00	3.543680E+00
3.316400E+00	3.416250E+00	3.527380E+00
3.406460E+00	3.397650E+00	3.568020E+00
3.946450E+00	2.505170E+00	3.495160E+00
3.950870E+00	2.399370E+00	3.565760E+00
3.945040E+00	2.280020E+00	3.506380E+00
3.940040E+00	2.154100E+00	3.537830E+00
3.942860E+00	2.059670E+00	3.545260E+00
3.941990E+00	1.992590E+00	3.556640E+00
3.495850E+00	3.367150E+00	3.522480E+00
3.585370E+00	3.353080E+00	3.559660E+00
3.905180E+00	2.932150E+00	3.510800E+00
3.923160E+00	2.840780E+00	3.582200E+00
3.928250E+00	2.752910E+00	3.547510E+00
3.943230E+00	2.658090E+00	3.524160E+00
3.947380E+00	2.593140E+00	3.477320E+00
3.675940E+00	3.314840E+00	3.537390E+00
3.765800E+00	3.272390E+00	3.563330E+00
3.798340E+00	3.237000E+00	3.530500E+00
3.834410E+00	3.188610E+00	3.527860E+00
3.875190E+00	3.094580E+00	3.550400E+00
3.867480E+00	3.155230E+00	3.570820E+00
3.884200E+00	3.017670E+00	3.493650E+00
3.821730E+00	3.229710E+00	3.578900E+00
3.855520E+00	3.187790E+00	3.584070E+00
1.321920E+00	2.509230E+00	3.645780E+00
1.352270E+00	2.559370E+00	3.629290E+00
1.327330E+00	2.501030E+00	3.596380E+00
1.314100E+00	2.428020E+00	3.528820E+00
1.296440E+00	2.434050E+00	3.616650E+00
1.257950E+00	2.281840E+00	3.479480E+00
1.260710E+00	2.323650E+00	3.573950E+00
1.206890E+00	2.143690E+00	3.439880E+00
1.214120E+00	2.191060E+00	3.531360E+00
1.158570E+00	2.014720E+00	3.414160E+00
1.165650E+00	2.059200E+00	3.498270E+00
1.120290E+00	1.889170E+00	3.392980E+00
1.120970E+00	1.931320E+00	3.475360E+00
1.092710E+00	1.776850E+00	3.378100E+00
1.083960E+00	1.795770E+00	3.473350E+00
1.083840E+00	1.715530E+00	3.379800E+00
1.076910E+00	1.721580E+00	3.425950E+00
1.078900E+00	1.660280E+00	3.412140E+00
1.368770E+00	2.549990E+00	3.567740E+00
1.411980E+00	2.645900E+00	3.642450E+00
1.096070E+00	1.566420E+00	3.379030E+00
1.121620E+00	1.513550E+00	3.320300E+00
1.116040E+00	1.493280E+00	3.379750E+00
1.141940E+00	1.449800E+00	3.358560E+00
1.443280E+00	2.643460E+00	3.535780E+00
1.468020E+00	2.713810E+00	3.609870E+00
1.196880E+00	1.389180E+00	3.317020E+00
1.279310E+00	1.308450E+00	3.307120E+00
1.239380E+00	1.302600E+00	3.423080E+00
1.331880E+00	1.255700E+00	3.340340E+00
1.303850E+00	1.257540E+00	3.390020E+00
1.371110E+00	1.216040E+00	3.392230E+00
1.492770E+00	2.758830E+00	3.624200E+00
1.513430E+00	2.802220E+00	3.641430E+00
1.507560E+00	2.767970E+00	3.578830E+00
1.474260E+00	1.175680E+00	3.374610E+00
1.604020E+00	1.135220E+00	3.394360E+00
1.548860E+00	1.111040E+00	3.491080E+00
1.659040E+00	1.091110E+00	3.482810E+00
1.597190E+00	2.976720E+00	3.624000E+00
1.551880E+00	2.878350E+00	3.625400E+00
1.760610E+00	1.102500E+00	3.422800E+00
1.673370E+00	3.106770E+00	3.657250E+00
1.632360E+00	3.043070E+00	3.685610E+00
1.881780E+00	1.096640E+00	3.408890E+00
1.890830E+00	1.070140E+00	3.480150E+00
1.964260E+00	1.071190E+00	3.458940E+00
1.722000E+00	3.167190E+00	3.639300E+00
2.085610E+00	1.052350E+00	3.489940E+00
2.210750E+00	1.027830E+00	3.557240E+00
1.778010E+00	3.222320E+00	3.602310E+00
2.299330E+00	1.022930E+00	3.535620E+00
1.842940E+00	3.296360E+00	3.663230E+00
1.897000E+00	3.353740E+00	3.672270E+00
1.889070E+00	3.333090E+00	3.604260E+00
2.391490E+00	1.019430E+00	3.515750E+00
2.489260E+00	9.993350E-01	3.599830E+00
1.942820E+00	3.392890E+00	3.631210E+00
2.572940E+00	9.894830E-01	3.568180E+00
2.008510E+00	3.452930E+00	3.604590E+00
2.657620E+00	9.827150E-01	3.531390E+00
2.746000E+00	9.563210E-01	3.601260E+00
2.072140E+00	3.523380E+00	3.665640E+00
2.143390E+00	3.578620E+00	3.668170E+00
2.109570E+00	3.545160E+00	3.613790E+00
2.830550E+00	9.521710E-01	3.552580E+00
2.908010E+00	9.239350E-01	3.612540E+00
2.156590E+00	3.570890E+00	3.594930E+00
2.212930E+00	3.619770E+00	3.661190E+00
2.986390E+00	9.367570E-01	3.580660E+00
3.061990E+00	9.330780E-01	3.645000E+00
2.240990E+00	3.618780E+00	3.598920E+00
2.258440E+00	3.644030E+00	3.657450E+00
3.142210E+00	9.745870E-01	3.615260E+00
2.296150E+00	3.658530E+00	3.660100E+00
2.341650E+00	3.660120E+00	3.624620E+00
3.228400E+00	1.035490E+00	3.592010E+00
2.447700E+00	3.688050E+00	3.634690E+00
3.306920E+00	1.095470E+00	3.585300E+00
2.547230E+00	3.708060E+00	3.637110E+00
3.393440E+00	1.152890E+00	3.640930E+00
3.430910E+00	1.197690E+00	3.559010E+00
3.494440E+00	1.235440E+00	3.643600E+00
2.635260E+00	3.713430E+00	3.630950E+00
3.580000E+00	1.303320E+00	3.651280E+00
2.715710E+00	3.710750E+00	3.623820E+00
3.646670E+00	1.368880E+00	3.617610E+00
2.790500E+00	3.695720E+00	3.609040E+00
2.859350E+00	3.680360E+00	3.676320E+00
3.722520E+00	1.442650E+00	3.592110E+00
2.919990E+00	3.639570E+00	3.635550E+00
3.005150E+00	3.595600E+00	3.649050E+00
3.035160E+00	3.558140E+00	3.567740E+00
3.082780E+00	3.538870E+00	3.617730E+00
3.834020E+00	1.580010E+00	3.593520E+00
3.791100E+00	1.503960E+00	3.646910E+00
3.160030E+00	3.497530E+00	3.627370E+00
3.227140E+00	3.467370E+00	3.632280E+00
3.944710E+00	1.932840E+00	3.607500E+00
3.938340E+00	1.844470E+00	3.631750E+00
3.914230E+00	1.761470E+00	3.621030E+00
3.877390E+00	1.662220E+00	3.616310E+00
3.311860E+00	3.440220E+00	3.619370E+00
3.401940E+00	3.416890E+00	3.627970E+00
3.950750E+00	2.504230E+00	3.640260E+00
3.953020E+00	2.573340E+00	3.550880E+00
3.951290E+00	2.607640E+00	3.609320E+00
3.955900E+00	2.389550E+00	3.665530E+00
3.958270E+00	2.301570E+00	3.638170E+00
3.954040E+00	2.191790E+00	3.625690E+00
3.957470E+00	2.084390E+00	3.621620E+00
3.953730E+00	2.011470E+00	3.605080E+00
3.501490E+00	3.388640E+00	3.621920E+00
3.655370E+00	3.349970E+00	3.644190E+00
3.909480E+00	2.931530E+00	3.652360E+00
3.893980E+00	2.998120E+00	3.567720E+00
3.891930E+00	3.024540E+00	3.632650E+00
3.922470E+00	2.832620E+00	3.671010E+00
3.927710E+00	2.762990E+00	3.641300E+00
3.939940E+00	2.683380E+00	3.620760E+00
3.719090E+00	3.332120E+00	3.650690E+00
3.729170E+00	3.314380E+00	3.618210E+00
3.869960E+00	3.158970E+00	3.633280E+00
3.884350E+00	3.089160E+00	3.675540E+00
3.747090E+00	3.317040E+00	3.653520E+00
3.791770E+00	3.275160E+00	3.657920E+00
3.844040E+00	3.213180E+00	3.625350E+00
1.252660E+00	2.340520E+00	3.716970E+00
1.275080E+00	2.394370E+00	3.726620E+00
1.262700E+00	2.354600E+00	3.664300E+00
1.222350E+00	2.234440E+00	3.620240E+00
1.231310E+00	2.270470E+00	3.700100E+00
1.177640E+00	2.106370E+00	3.585630E+00
1.192420E+00	2.152170E+00	3.670640E+00
1.128800E+00	1.977470E+00	3.560600E+00
1.146060E+00	2.027630E+00	3.647080E+00
1.094590E+00	1.864910E+00	3.542850E+00
1.101380E+00	1.889110E+00	3.647070E+00
1.076650E+00	1.800060E+00	3.539140E+00
1.078870E+00	1.805990E+00	3.594270E+00
1.067130E+00	1.742640E+00	3.569530E+00
1.352800E+00	2.563640E+00	3.703820E+00
1.301990E+00	2.458910E+00	3.690090E+00
1.065810E+00	1.673310E+00	3.508010E+00
1.073790E+00	1.593160E+00	3.481000E+00
1.069120E+00	1.575440E+00	3.593280E+00
1.085330E+00	1.512040E+00	3.526640E+00
1.411450E+00	2.661120E+00	3.733240E+00
1.454530E+00	2.723100E+00	3.737880E+00
1.436970E+00	2.697350E+00	3.694570E+00
1.117010E+00	1.453690E+00	3.461760E+00
1.171370E+00	1.370730E+00	3.448720E+00
1.151490E+00	1.377350E+00	3.564850E+00
1.207660E+00	1.319090E+00	3.484540E+00
1.192710E+00	1.326550E+00	3.534830E+00
1.236930E+00	1.276050E+00	3.529030E+00
1.477510E+00	2.748990E+00	3.677720E+00
1.498910E+00	2.791120E+00	3.775140E+00
1.314770E+00	1.218960E+00	3.487580E+00
1.433210E+00	1.152630E+00	3.491640E+00
1.386480E+00	1.151470E+00	3.596990E+00
1.498140E+00	1.111670E+00	3.535260E+00
1.470310E+00	1.111920E+00	3.579180E+00
1.542570E+00	1.080610E+00	3.589290E+00
1.534020E+00	2.860190E+00	3.780300E+00
1.553530E+00	2.896870E+00	3.764940E+00
1.531680E+00	2.850530E+00	3.713480E+00
1.741990E+00	1.062640E+00	3.530230E+00
1.655410E+00	1.057590E+00	3.582730E+00
1.789440E+00	1.026580E+00	3.619980E+00
1.588830E+00	2.960510E+00	3.743930E+00
1.858000E+00	1.045280E+00	3.550640E+00
1.952370E+00	1.016960E+00	3.614670E+00
1.889660E+00	1.012230E+00	3.636740E+00
1.980080E+00	9.928060E-01	3.686520E+00
1.673210E+00	3.103350E+00	3.746680E+00
1.637350E+00	3.046640E+00	3.761620E+00
1.994990E+00	1.037500E+00	3.557030E+00
2.042200E+00	1.003110E+00	3.649320E+00
1.711740E+00	3.157800E+00	3.722400E+00
2.162720E+00	1.004670E+00	3.652350E+00
1.776780E+00	3.233170E+00	3.737870E+00
2.296520E+00	9.991560E-01	3.646620E+00
1.885660E+00	3.350520E+00	3.742100E+00
1.838960E+00	3.303380E+00	3.759300E+00
2.398810E+00	1.001440E+00	3.625600E+00
2.497950E+00	9.751210E-01	3.710810E+00
1.929930E+00	3.394280E+00	3.716400E+00
2.583070E+00	9.654440E-01	3.679480E+00
1.996270E+00	3.463790E+00	3.733210E+00
2.664230E+00	9.598340E-01	3.643760E+00
2.750360E+00	9.259390E-01	3.712500E+00
2.125820E+00	3.577300E+00	3.752760E+00
2.064150E+00	3.532490E+00	3.761930E+00
2.827870E+00	9.207340E-01	3.662590E+00
2.906090E+00	8.884460E-01	3.718580E+00
2.201490E+00	3.624200E+00	3.744520E+00
2.983150E+00	9.057070E-01	3.677480E+00
3.065690E+00	9.005910E-01	3.744840E+00
2.285110E+00	3.664240E+00	3.729210E+00
3.147220E+00	9.412180E-01	3.716490E+00
2.354290E+00	3.693760E+00	3.764840E+00
2.352020E+00	3.683980E+00	3.711390E+00
3.229890E+00	1.003900E+00	3.692720E+00
2.388470E+00	3.701120E+00	3.757160E+00
2.439240E+00	3.704290E+00	3.749560E+00
3.311400E+00	1.075570E+00	3.671810E+00
2.545310E+00	3.719700E+00	3.741610E+00
3.474140E+00	1.203740E+00	3.739440E+00
3.390850E+00	1.125450E+00	3.752040E+00
2.644490E+00	3.726260E+00	3.739070E+00
3.566940E+00	1.285840E+00	3.735570E+00
2.704740E+00	3.723150E+00	3.702120E+00
3.651900E+00	1.362540E+00	3.719550E+00
2.782320E+00	3.713620E+00	3.719920E+00
2.866510E+00	3.696440E+00	3.777680E+00
3.727240E+00	1.432930E+00	3.688200E+00
2.936640E+00	3.652410E+00	3.722740E+00
3.030130E+00	3.618440E+00	3.748760E+00
3.099830E+00	3.553610E+00	3.685970E+00
3.850970E+00	1.580440E+00	3.694590E+00
3.797460E+00	1.500300E+00	3.745710E+00
3.129530E+00	3.575010E+00	3.756680E+00
3.195880E+00	3.546230E+00	3.755780E+00
3.217910E+00	3.503000E+00	3.694470E+00
3.955480E+00	1.877730E+00	3.689830E+00
3.941670E+00	1.783850E+00	3.714250E+00
3.963200E+00	1.841940E+00	3.749420E+00
3.900000E+00	1.677590E+00	3.715340E+00
3.272910E+00	3.523190E+00	3.759660E+00
3.370150E+00	3.497060E+00	3.775650E+00
3.385610E+00	3.452100E+00	3.699170E+00
3.950850E+00	2.619040E+00	3.706820E+00
3.958700E+00	2.517310E+00	3.776150E+00
3.962410E+00	2.415520E+00	3.749590E+00
3.970140E+00	2.315490E+00	3.739860E+00
3.967940E+00	2.211830E+00	3.728430E+00
3.971850E+00	2.100210E+00	3.718980E+00
3.966160E+00	1.973870E+00	3.701780E+00
3.967140E+00	1.891400E+00	3.739170E+00
3.459930E+00	3.454490E+00	3.768590E+00
3.548980E+00	3.433760E+00	3.815720E+00
3.560420E+00	3.400320E+00	3.729050E+00
3.895050E+00	3.016400E+00	3.724230E+00
3.910980E+00	2.944570E+00	3.788970E+00
3.922220E+00	2.858740E+00	3.750560E+00
3.927990E+00	2.768670E+00	3.735330E+00
3.936260E+00	2.703880E+00	3.692770E+00
3.638150E+00	3.384980E+00	3.806290E+00
3.710960E+00	3.333750E+00	3.755480E+00
3.734950E+00	3.323380E+00	3.681140E+00
3.768620E+00	3.304100E+00	3.716020E+00
3.866990E+00	3.164410E+00	3.757370E+00
3.844450E+00	3.212970E+00	3.681800E+00
3.820350E+00	3.248610E+00	3.737300E+00
3.888320E+00	3.080840E+00	3.764350E+00
3.797000E+00	3.282170E+00	3.719170E+00
1.250710E+00	2.341330E+00	3.854140E+00
1.275210E+00	2.404790E+00	3.840450E+00
1.253210E+00	2.334900E+00	3.776500E+00
1.209290E+00	2.202200E+00	3.753020E+00
1.226390E+00	2.256050E+00	3.835360E+00
1.165920E+00	2.082210E+00	3.729790E+00
1.191940E+00	2.143990E+00	3.818660E+00
1.122830E+00	1.971040E+00	3.714040E+00
1.148890E+00	2.029370E+00	3.799490E+00
1.099010E+00	1.902230E+00	3.715110E+00
1.111380E+00	1.926550E+00	3.783270E+00
1.088000E+00	1.845690E+00	3.748340E+00
1.301790E+00	2.472570E+00	3.874510E+00
1.333950E+00	2.542170E+00	3.857210E+00
1.310810E+00	2.472050E+00	3.784540E+00
1.069810E+00	1.745660E+00	3.701580E+00
1.063370E+00	1.654530E+00	3.632880E+00
1.061760E+00	1.659220E+00	3.711520E+00
1.064570E+00	1.594030E+00	3.655990E+00
1.063420E+00	1.607150E+00	3.714010E+00
1.069360E+00	1.549640E+00	3.696100E+00
1.367720E+00	2.607240E+00	3.894930E+00
1.406960E+00	2.667430E+00	3.881930E+00
1.375140E+00	2.606190E+00	3.809910E+00
1.114000E+00	1.438410E+00	3.583860E+00
1.092300E+00	1.476980E+00	3.674540E+00
1.134350E+00	1.400710E+00	3.618270E+00
1.123670E+00	1.415520E+00	3.659430E+00
1.151720E+00	1.368240E+00	3.663180E+00
1.444950E+00	2.712610E+00	3.822570E+00
1.209310E+00	1.289420E+00	3.644640E+00
1.289100E+00	1.212920E+00	3.604680E+00
1.263280E+00	1.224840E+00	3.665580E+00
1.339730E+00	1.168740E+00	3.642540E+00
1.307950E+00	1.183280E+00	3.685110E+00
1.375990E+00	1.133830E+00	3.691860E+00
1.496600E+00	2.803820E+00	3.879080E+00
1.530780E+00	2.870520E+00	3.885480E+00
1.523840E+00	2.847670E+00	3.828280E+00
1.488860E+00	1.073490E+00	3.693650E+00
1.598080E+00	1.037730E+00	3.671200E+00
1.571360E+00	1.028430E+00	3.729800E+00
1.632160E+00	1.010210E+00	3.749010E+00
1.557120E+00	2.909090E+00	3.832560E+00
1.722920E+00	1.008000E+00	3.710060E+00
1.602250E+00	2.993690E+00	3.877920E+00
1.639850E+00	3.058300E+00	3.876140E+00
1.627160E+00	3.030380E+00	3.816020E+00
1.880640E+00	9.905270E-01	3.724380E+00
2.010450E+00	9.743020E-01	3.768050E+00
1.662800E+00	3.087950E+00	3.824730E+00
2.114000E+00	9.779540E-01	3.738470E+00
1.721850E+00	3.171550E+00	3.838900E+00
2.178220E+00	9.814910E-01	3.719590E+00
2.204990E+00	9.733030E-01	3.756180E+00
1.786960E+00	3.256000E+00	3.859380E+00
1.831680E+00	3.311670E+00	3.880810E+00
1.820400E+00	3.289930E+00	3.814750E+00
2.281710E+00	9.709770E-01	3.763250E+00
2.212210E+00	9.805680E-01	3.724700E+00
1.872560E+00	3.349120E+00	3.834920E+00
2.401940E+00	9.740000E-01	3.739970E+00
2.508720E+00	9.537550E-01	3.824190E+00
1.933950E+00	3.409770E+00	3.800620E+00
2.591800E+00	9.397940E-01	3.792250E+00
1.995330E+00	3.484630E+00	3.870080E+00
2.055640E+00	3.544390E+00	3.890390E+00
2.039830E+00	3.520180E+00	3.819150E+00
2.672120E+00	9.297950E-01	3.755810E+00
2.761890E+00	8.996160E-01	3.828070E+00
2.105640E+00	3.575940E+00	3.850340E+00
2.835150E+00	8.871960E-01	3.776600E+00
2.912310E+00	8.643500E-01	3.815750E+00
2.186950E+00	3.627130E+00	3.840830E+00
2.985000E+00	8.744750E-01	3.779300E+00
3.069830E+00	8.732990E-01	3.847270E+00
2.265300E+00	3.667680E+00	3.830810E+00
3.153350E+00	9.108100E-01	3.818560E+00
2.339750E+00	3.695070E+00	3.826000E+00
3.236740E+00	9.738760E-01	3.795040E+00
2.401040E+00	3.708340E+00	3.811770E+00
2.472160E+00	3.723870E+00	3.872850E+00
3.315570E+00	1.049590E+00	3.772520E+00
2.545780E+00	3.729570E+00	3.843130E+00
3.467980E+00	1.182030E+00	3.839110E+00
3.394460E+00	1.103220E+00	3.851430E+00
2.627960E+00	3.734090E+00	3.832170E+00
3.552720E+00	1.265980E+00	3.828390E+00
2.701700E+00	3.734970E+00	3.826420E+00
2.728690E+00	3.728600E+00	3.772280E+00
2.796210E+00	3.731940E+00	3.849630E+00
3.653130E+00	1.365080E+00	3.827550E+00
2.880330E+00	3.714910E+00	3.848820E+00
3.731960E+00	1.434500E+00	3.779450E+00
2.956710E+00	3.683530E+00	3.826640E+00
3.084240E+00	3.647780E+00	3.834680E+00
3.862960E+00	1.582740E+00	3.827510E+00
3.792440E+00	1.492470E+00	3.808190E+00
3.155560E+00	3.641280E+00	3.860680E+00
3.189050E+00	3.586900E+00	3.809220E+00
3.960130E+00	1.789660E+00	3.787730E+00
3.931360E+00	1.703120E+00	3.803030E+00
3.919850E+00	1.652920E+00	3.848370E+00
3.225000E+00	3.622200E+00	3.873110E+00
3.308540E+00	3.598180E+00	3.888690E+00
3.307830E+00	3.556320E+00	3.828610E+00
3.957480E+00	2.622300E+00	3.848410E+00
3.942430E+00	2.689090E+00	3.761520E+00
3.934350E+00	2.733810E+00	3.827310E+00
3.962700E+00	2.510760E+00	3.870050E+00
3.970210E+00	2.427730E+00	3.848120E+00
3.983300E+00	2.330410E+00	3.835570E+00
3.984380E+00	2.226790E+00	3.826620E+00
3.989110E+00	2.121700E+00	3.817280E+00
3.992000E+00	2.008380E+00	3.816370E+00
3.978970E+00	1.871420E+00	3.815860E+00
3.963860E+00	1.756590E+00	3.851860E+00
3.942530E+00	1.691090E+00	3.861290E+00
3.375680E+00	3.555450E+00	3.880140E+00
3.436760E+00	3.496790E+00	3.836560E+00
3.544590E+00	3.463600E+00	3.891990E+00
3.895170E+00	3.035490E+00	3.841930E+00
3.904560E+00	2.955440E+00	3.919300E+00
3.919730E+00	2.870090E+00	3.856520E+00
3.925580E+00	2.805060E+00	3.808630E+00
3.635920E+00	3.407150E+00	3.880320E+00
3.717150E+00	3.344980E+00	3.862410E+00
3.806070E+00	3.261150E+00	3.844150E+00
3.785610E+00	3.287970E+00	3.756330E+00
3.870290E+00	3.164360E+00	3.893650E+00
3.886390E+00	3.107540E+00	3.830590E+00
1.279240E+00	2.399060E+00	3.914590E+00
1.248410E+00	2.308410E+00	3.905640E+00
1.228930E+00	2.217430E+00	3.912140E+00
1.191480E+00	2.100120E+00	3.898830E+00
1.149210E+00	1.986430E+00	3.882950E+00
1.114600E+00	1.864900E+00	3.883450E+00
1.079930E+00	1.789670E+00	3.802570E+00
1.090470E+00	1.784840E+00	3.868170E+00
1.078010E+00	1.734080E+00	3.839320E+00
1.335040E+00	2.535530E+00	3.930630E+00
1.303610E+00	2.469420E+00	3.926080E+00
1.071950E+00	1.647940E+00	3.814790E+00
1.074190E+00	1.562140E+00	3.791990E+00
1.081680E+00	1.508560E+00	3.765850E+00
1.093390E+00	1.516400E+00	3.845930E+00
1.113230E+00	1.460110E+00	3.831560E+00
1.404110E+00	2.658550E+00	3.940550E+00
1.377400E+00	2.608160E+00	3.960560E+00
1.135910E+00	1.394860E+00	3.756890E+00
1.172650E+00	1.334010E+00	3.733300E+00
1.178560E+00	1.341260E+00	3.818250E+00
1.211840E+00	1.282920E+00	3.780970E+00
1.457860E+00	2.733170E+00	3.950190E+00
1.258810E+00	1.221390E+00	3.734450E+00
1.334190E+00	1.153130E+00	3.782780E+00
1.414520E+00	1.096310E+00	3.767790E+00
1.409950E+00	1.096510E+00	3.867680E+00
1.486000E+00	1.054530E+00	3.822560E+00
1.522510E+00	2.855790E+00	3.940130E+00
1.501120E+00	2.809770E+00	3.961680E+00
1.584650E+00	1.017720E+00	3.822460E+00
1.716880E+00	9.898150E-01	3.833750E+00
1.564080E+00	2.928270E+00	3.955780E+00
1.829740E+00	9.783430E-01	3.816300E+00
1.817460E+00	9.726870E-01	3.892260E+00
1.901940E+00	9.677310E-01	3.904480E+00
1.639500E+00	3.057080E+00	3.950680E+00
1.607480E+00	3.003040E+00	3.972270E+00
1.977580E+00	9.686670E-01	3.853110E+00
1.676620E+00	3.114850E+00	3.914290E+00
2.111740E+00	9.630790E-01	3.848830E+00
1.731380E+00	3.188950E+00	3.980580E+00
1.780630E+00	3.254850E+00	3.999740E+00
1.764240E+00	3.234230E+00	3.926620E+00
2.216140E+00	9.644130E-01	3.827950E+00
1.816480E+00	3.299480E+00	3.957120E+00
2.314820E+00	9.519910E-01	3.883990E+00
1.872790E+00	3.363570E+00	3.937570E+00
2.420150E+00	9.526680E-01	3.871850E+00
2.526380E+00	9.349610E-01	3.923540E+00
1.928940E+00	3.421260E+00	3.905600E+00
2.598220E+00	9.216800E-01	3.909010E+00
2.046110E+00	3.544600E+00	3.967720E+00
1.984490E+00	3.488630E+00	3.982690E+00
2.685940E+00	9.084070E-01	3.879290E+00
2.767460E+00	8.823040E-01	3.916110E+00
2.109650E+00	3.592400E+00	3.956900E+00
2.860170E+00	8.533370E-01	3.928130E+00
2.180980E+00	3.636000E+00	3.943210E+00
2.981700E+00	8.522390E-01	3.888700E+00
2.255190E+00	3.675170E+00	3.928930E+00
2.327950E+00	3.701690E+00	3.918380E+00
3.245430E+00	9.481280E-01	3.901830E+00
3.154120E+00	8.820860E-01	3.918350E+00
2.402130E+00	3.716820E+00	3.904330E+00
2.473130E+00	3.729370E+00	3.976130E+00
3.327780E+00	1.027120E+00	3.874210E+00
2.554940E+00	3.736840E+00	3.948790E+00
3.463500E+00	1.152520E+00	3.943420E+00
3.395830E+00	1.079750E+00	3.930370E+00
2.615130E+00	3.739790E+00	3.905130E+00
3.543880E+00	1.246570E+00	3.924400E+00
2.697110E+00	3.744390E+00	3.918870E+00
2.797790E+00	3.757510E+00	3.980370E+00
3.613610E+00	1.324370E+00	3.905520E+00
2.915450E+00	3.740540E+00	3.932220E+00
3.695360E+00	1.418010E+00	3.949340E+00
[truncated: 10,719 more rows]
