# Supplementary material for: A New MRI-Based Model of Heart Function with Coupled Hemodynamics and Application to Normal and Diseased Canine Left Ventricles
Source: Front Bioeng Biotechnol. 2015 Sep 23;3:140. doi: 10.3389/fbioe.2015.00140 (PMC4585083; doi:10.3389/fbioe.2015.00140)
Supplement: Supplementary file 4 [file Data_Sheet_4.ZIP › Case2_Normal_LBBB_Diastole/nodes/case2_diastole_time_0.0400.csv]

3.245710E+00	2.128230E+00	1.232140E+00
3.265170E+00	2.170920E+00	1.215110E+00
3.280380E+00	2.136760E+00	1.227100E+00
3.280410E+00	2.096110E+00	1.253570E+00
3.310080E+00	2.222720E+00	1.193380E+00
3.338650E+00	2.274320E+00	1.180040E+00
3.355210E+00	2.234300E+00	1.198820E+00
3.351960E+00	2.160840E+00	1.238150E+00
3.433560E+00	2.105510E+00	1.302130E+00
3.367560E+00	2.059180E+00	1.307820E+00
3.466300E+00	2.051370E+00	1.367200E+00
3.420940E+00	2.266230E+00	1.217760E+00
3.472150E+00	2.176530E+00	1.285810E+00
3.503260E+00	2.111940E+00	1.339510E+00
2.983820E+00	2.298600E+00	1.228480E+00
2.999870E+00	2.375940E+00	1.212510E+00
3.036590E+00	2.340450E+00	1.207200E+00
3.050420E+00	2.293130E+00	1.218390E+00
3.047340E+00	2.452800E+00	1.208170E+00
3.064990E+00	2.522110E+00	1.214280E+00
3.102230E+00	2.482610E+00	1.201860E+00
3.147920E+00	2.390630E+00	1.187190E+00
3.247410E+00	2.259450E+00	1.181560E+00
3.122420E+00	2.249750E+00	1.219540E+00
3.180980E+00	2.118250E+00	1.263670E+00
3.279350E+00	2.004770E+00	1.339030E+00
3.166680E+00	1.989940E+00	1.370900E+00
3.326100E+00	1.935290E+00	1.466180E+00
3.231920E+00	1.912200E+00	1.483880E+00
3.314920E+00	1.894840E+00	1.540830E+00
3.170630E+00	2.541360E+00	1.200980E+00
3.340910E+00	2.524010E+00	1.202640E+00
3.353230E+00	2.368410E+00	1.179020E+00
3.395700E+00	1.986680E+00	1.415170E+00
3.412140E+00	1.920460E+00	1.577790E+00
3.447020E+00	2.468450E+00	1.227490E+00
3.464000E+00	2.542660E+00	1.246550E+00
3.498510E+00	2.373400E+00	1.239260E+00
3.542930E+00	2.262810E+00	1.286980E+00
3.557960E+00	2.167890E+00	1.354800E+00
3.561340E+00	2.091840E+00	1.424980E+00
3.502560E+00	2.005680E+00	1.482850E+00
3.557520E+00	2.499920E+00	1.291930E+00
3.613320E+00	2.358190E+00	1.323060E+00
3.622120E+00	2.233260E+00	1.393880E+00
3.604450E+00	2.156940E+00	1.430130E+00
2.597020E+00	2.631950E+00	1.393570E+00
2.617940E+00	2.690960E+00	1.397280E+00
2.654480E+00	2.640700E+00	1.370060E+00
2.745870E+00	2.588130E+00	1.335150E+00
2.612000E+00	2.562420E+00	1.389000E+00
2.802410E+00	2.443150E+00	1.303490E+00
2.654980E+00	2.435100E+00	1.376110E+00
2.880320E+00	2.297390E+00	1.274950E+00
2.709260E+00	2.298240E+00	1.375010E+00
2.870650E+00	2.147040E+00	1.363950E+00
2.760060E+00	2.162030E+00	1.424410E+00
2.922840E+00	2.071300E+00	1.377210E+00
2.820480E+00	2.032360E+00	1.470230E+00
2.923580E+00	1.989860E+00	1.456820E+00
2.723040E+00	2.719460E+00	1.370610E+00
2.903570E+00	2.723640E+00	1.299130E+00
2.891560E+00	2.576890E+00	1.263800E+00
2.957190E+00	2.473530E+00	1.232750E+00
2.998770E+00	2.184970E+00	1.288770E+00
3.037560E+00	2.023900E+00	1.381600E+00
3.098190E+00	1.922810E+00	1.495340E+00
2.987040E+00	1.935700E+00	1.513270E+00
3.148860E+00	1.840410E+00	1.610440E+00
3.019700E+00	1.853790E+00	1.625310E+00
3.185110E+00	1.781680E+00	1.710960E+00
3.066360E+00	1.758970E+00	1.765420E+00
3.162550E+00	1.730100E+00	1.823290E+00
3.073750E+00	2.631370E+00	1.240440E+00
3.109800E+00	2.787340E+00	1.313360E+00
3.295850E+00	1.842860E+00	1.646730E+00
3.265040E+00	1.763980E+00	1.801270E+00
3.226190E+00	2.738960E+00	1.270880E+00
3.277990E+00	2.832560E+00	1.335030E+00
3.284130E+00	2.649370E+00	1.224530E+00
3.403480E+00	1.865570E+00	1.694260E+00
3.406410E+00	1.820250E+00	1.823990E+00
3.369890E+00	2.756480E+00	1.304130E+00
3.421500E+00	2.848410E+00	1.396530E+00
3.481830E+00	2.642550E+00	1.288060E+00
3.583470E+00	2.049420E+00	1.539570E+00
3.551670E+00	1.980660E+00	1.641600E+00
3.484480E+00	1.900600E+00	1.737120E+00
3.509880E+00	2.774690E+00	1.377990E+00
3.535270E+00	2.843670E+00	1.457280E+00
3.598350E+00	2.714300E+00	1.392980E+00
3.640560E+00	2.606560E+00	1.382890E+00
3.672980E+00	2.462450E+00	1.405320E+00
3.690090E+00	2.314870E+00	1.465960E+00
3.648660E+00	2.154910E+00	1.562750E+00
3.706740E+00	2.261910E+00	1.574700E+00
3.613850E+00	2.047190E+00	1.625330E+00
3.601420E+00	2.788430E+00	1.456830E+00
3.694190E+00	2.711720E+00	1.514460E+00
3.728350E+00	2.558060E+00	1.514270E+00
3.735650E+00	2.420840E+00	1.536210E+00
3.733100E+00	2.324640E+00	1.578020E+00
2.240590E+00	2.656480E+00	1.623950E+00
2.269500E+00	2.734720E+00	1.620790E+00
2.297900E+00	2.666510E+00	1.583610E+00
2.356180E+00	2.590460E+00	1.548860E+00
2.252050E+00	2.578430E+00	1.623230E+00
2.411690E+00	2.449560E+00	1.528660E+00
2.292920E+00	2.446990E+00	1.614660E+00
2.454820E+00	2.305120E+00	1.527890E+00
2.340170E+00	2.311070E+00	1.607520E+00
2.506180E+00	2.169770E+00	1.571180E+00
2.395110E+00	2.177020E+00	1.645760E+00
2.556730E+00	2.048070E+00	1.605300E+00
2.444500E+00	2.049510E+00	1.677570E+00
2.616920E+00	1.965150E+00	1.656770E+00
2.508520E+00	1.924350E+00	1.761410E+00
2.629850E+00	1.873020E+00	1.766240E+00
2.327750E+00	2.831800E+00	1.611510E+00
2.376860E+00	2.928510E+00	1.627200E+00
2.393970E+00	2.861170E+00	1.581500E+00
2.402310E+00	2.758110E+00	1.542370E+00
2.515630E+00	2.623040E+00	1.448230E+00
2.533010E+00	2.442000E+00	1.445760E+00
2.573470E+00	2.299760E+00	1.446990E+00
2.624500E+00	2.166450E+00	1.495930E+00
2.678040E+00	2.047380E+00	1.539750E+00
2.733420E+00	1.935540E+00	1.642990E+00
2.786790E+00	1.878770E+00	1.692400E+00
2.730270E+00	1.839480E+00	1.768460E+00
2.805140E+00	1.830220E+00	1.744040E+00
2.473490E+00	2.894470E+00	1.555600E+00
2.477070E+00	2.971430E+00	1.595790E+00
2.619140E+00	2.826350E+00	1.454350E+00
2.875910E+00	1.893960E+00	1.622630E+00
2.949790E+00	1.789510E+00	1.735730E+00
2.861530E+00	1.792730E+00	1.762570E+00
2.981400E+00	1.738810E+00	1.810450E+00
2.912320E+00	1.718710E+00	1.864340E+00
3.002140E+00	1.701980E+00	1.881980E+00
2.575520E+00	2.977040E+00	1.552840E+00
2.752730E+00	2.979100E+00	1.507930E+00
2.762350E+00	2.897160E+00	1.445730E+00
2.812830E+00	2.836450E+00	1.389150E+00
3.219050E+00	1.702310E+00	1.927730E+00
3.091660E+00	1.666980E+00	1.968400E+00
3.194650E+00	1.649840E+00	2.046750E+00
2.865210E+00	2.938860E+00	1.436020E+00
2.874410E+00	3.008510E+00	1.491180E+00
3.002040E+00	2.885350E+00	1.379850E+00
3.336090E+00	1.741660E+00	1.930870E+00
3.293070E+00	1.682410E+00	2.043880E+00
2.984640E+00	3.002850E+00	1.480560E+00
3.183940E+00	2.981120E+00	1.471810E+00
3.184220E+00	2.887400E+00	1.378280E+00
3.413860E+00	1.774010E+00	1.943980E+00
3.414380E+00	1.731790E+00	2.065890E+00
3.327060E+00	2.924800E+00	1.435070E+00
3.311290E+00	2.989970E+00	1.506590E+00
3.566490E+00	1.946430E+00	1.794980E+00
3.536850E+00	1.888120E+00	1.898630E+00
3.482220E+00	1.810740E+00	1.978640E+00
3.397700E+00	2.978680E+00	1.539600E+00
3.479630E+00	2.912600E+00	1.504230E+00
3.727400E+00	2.260140E+00	1.693140E+00
3.687280E+00	2.146130E+00	1.772950E+00
3.630530E+00	2.028000E+00	1.779690E+00
3.596520E+00	1.947930E+00	1.885800E+00
3.624030E+00	2.854790E+00	1.560860E+00
3.737690E+00	2.775880E+00	1.656240E+00
3.759910E+00	2.706280E+00	1.622610E+00
3.779190E+00	2.626240E+00	1.631940E+00
3.779400E+00	2.489100E+00	1.667290E+00
3.804580E+00	2.571130E+00	1.736170E+00
3.761080E+00	2.370400E+00	1.654500E+00
3.792270E+00	2.686430E+00	1.715060E+00
3.806750E+00	2.624470E+00	1.729680E+00
2.049430E+00	2.704550E+00	1.798150E+00
2.084040E+00	2.788130E+00	1.797620E+00
2.105730E+00	2.719000E+00	1.751430E+00
2.166820E+00	2.638620E+00	1.689290E+00
2.053800E+00	2.624000E+00	1.785620E+00
2.185640E+00	2.456620E+00	1.700520E+00
2.083550E+00	2.478880E+00	1.784410E+00
2.230560E+00	2.314780E+00	1.693370E+00
2.107150E+00	2.300490E+00	1.799290E+00
2.290590E+00	2.188580E+00	1.719210E+00
2.198880E+00	2.199890E+00	1.786330E+00
2.337870E+00	2.062470E+00	1.744080E+00
2.235210E+00	2.081460E+00	1.816290E+00
2.396000E+00	1.953380E+00	1.793280E+00
2.293590E+00	1.963950E+00	1.852230E+00
2.433900E+00	1.887280E+00	1.837760E+00
2.371800E+00	1.849810E+00	1.910500E+00
2.459890E+00	1.831610E+00	1.882850E+00
2.142980E+00	2.891920E+00	1.788360E+00
2.192000E+00	2.997670E+00	1.810780E+00
2.207510E+00	2.933510E+00	1.753540E+00
2.214300E+00	2.833840E+00	1.704510E+00
2.656340E+00	1.772830E+00	1.875510E+00
2.545960E+00	1.796530E+00	1.883670E+00
2.680910E+00	1.712400E+00	1.952550E+00
2.593090E+00	1.680120E+00	2.020040E+00
2.705780E+00	1.650790E+00	2.040750E+00
2.296690E+00	2.984680E+00	1.716880E+00
2.344910E+00	3.101870E+00	1.783410E+00
2.776520E+00	1.733160E+00	1.889390E+00
2.865190E+00	1.641780E+00	2.015250E+00
2.786650E+00	1.627410E+00	2.056050E+00
2.920630E+00	1.582570E+00	2.105130E+00
2.840570E+00	1.545220E+00	2.168930E+00
2.930110E+00	1.530530E+00	2.195730E+00
2.479730E+00	3.055400E+00	1.659210E+00
2.504860E+00	3.178150E+00	1.772380E+00
2.964820E+00	1.645060E+00	1.999680E+00
3.013480E+00	1.572600E+00	2.138460E+00
2.610690E+00	3.150060E+00	1.695650E+00
2.656760E+00	3.223900E+00	1.780570E+00
2.674950E+00	3.079240E+00	1.610980E+00
3.256680E+00	1.628910E+00	2.151360E+00
3.141770E+00	1.590360E+00	2.161410E+00
3.242390E+00	1.583720E+00	2.258960E+00
2.757850E+00	3.175590E+00	1.699060E+00
2.783050E+00	3.243710E+00	1.786230E+00
2.889670E+00	3.101620E+00	1.578850E+00
3.354210E+00	1.667270E+00	2.149010E+00
3.341110E+00	1.625820E+00	2.254240E+00
2.835210E+00	3.277860E+00	1.823900E+00
2.844170E+00	3.313570E+00	1.881520E+00
2.883810E+00	3.285620E+00	1.834040E+00
2.915340E+00	3.232620E+00	1.757850E+00
3.040850E+00	3.161930E+00	1.678280E+00
3.109130E+00	3.083390E+00	1.583700E+00
3.412480E+00	1.691830E+00	2.159080E+00
3.407490E+00	1.669430E+00	2.221300E+00
2.928540E+00	3.304740E+00	1.883640E+00
3.035190E+00	3.265970E+00	1.853800E+00
3.076740E+00	3.213510E+00	1.773860E+00
3.200430E+00	3.163180E+00	1.713950E+00
3.323590E+00	3.062190E+00	1.602730E+00
3.560190E+00	1.854870E+00	2.040110E+00
3.533750E+00	1.792020E+00	2.138850E+00
3.464720E+00	1.713750E+00	2.203040E+00
3.168960E+00	3.241380E+00	1.853620E+00
3.288900E+00	3.199200E+00	1.826680E+00
3.337890E+00	3.140760E+00	1.745790E+00
3.449440E+00	3.092050E+00	1.751610E+00
3.533590E+00	2.989360E+00	1.651770E+00
3.727420E+00	2.210160E+00	1.886900E+00
3.691740E+00	2.085130E+00	1.968420E+00
3.730660E+00	2.173130E+00	2.024550E+00
3.620860E+00	1.936560E+00	2.032550E+00
3.594240E+00	1.854720E+00	2.129210E+00
3.405990E+00	3.167700E+00	1.863850E+00
3.517040E+00	3.117290E+00	1.864340E+00
3.558130E+00	3.057750E+00	1.791360E+00
3.634150E+00	2.999250E+00	1.793970E+00
3.698320E+00	2.892180E+00	1.750680E+00
3.804080E+00	2.502250E+00	1.817890E+00
3.781570E+00	2.356750E+00	1.875810E+00
3.806030E+00	2.467790E+00	1.915050E+00
3.750640E+00	2.240610E+00	1.986820E+00
3.627200E+00	3.068720E+00	1.912430E+00
3.717850E+00	2.960100E+00	1.898050E+00
3.776800E+00	2.863340E+00	1.908570E+00
3.797690E+00	2.758010E+00	1.847830E+00
3.822090E+00	2.601950E+00	1.860250E+00
3.814520E+00	2.521810E+00	1.884390E+00
1.894020E+00	2.753460E+00	1.987790E+00
1.937140E+00	2.859840E+00	1.990980E+00
1.943980E+00	2.768850E+00	1.938740E+00
1.984340E+00	2.683990E+00	1.865090E+00
1.885060E+00	2.667590E+00	1.964180E+00
1.990110E+00	2.503160E+00	1.867490E+00
1.901070E+00	2.526530E+00	1.950750E+00
2.016010E+00	2.360270E+00	1.856820E+00
1.916850E+00	2.344370E+00	1.952740E+00
2.036440E+00	2.283860E+00	1.865130E+00
1.989350E+00	2.275080E+00	1.911170E+00
2.037670E+00	2.205950E+00	1.911000E+00
2.115940E+00	1.955210E+00	1.982060E+00
2.090790E+00	2.011010E+00	1.961180E+00
2.177120E+00	1.982550E+00	1.918700E+00
2.256560E+00	1.867550E+00	1.964320E+00
2.153260E+00	1.886120E+00	2.012710E+00
2.318490E+00	1.752540E+00	2.025250E+00
2.213860E+00	1.771020E+00	2.065130E+00
2.357160E+00	1.682700E+00	2.079850E+00
2.283400E+00	1.647990E+00	2.149390E+00
2.387490E+00	1.617230E+00	2.152790E+00
2.044490E+00	2.880570E+00	1.877310E+00
2.023150E+00	2.970050E+00	1.952440E+00
2.122590E+00	2.119120E+00	1.886530E+00
2.442610E+00	1.713340E+00	2.018560E+00
2.518550E+00	1.639150E+00	2.092380E+00
2.473390E+00	1.584130E+00	2.177650E+00
2.565420E+00	1.576130E+00	2.168590E+00
2.061420E+00	3.038640E+00	1.966720E+00
2.133570E+00	3.122930E+00	1.980010E+00
2.109920E+00	3.026680E+00	1.905880E+00
2.746450E+00	1.562760E+00	2.157830E+00
2.656450E+00	1.572640E+00	2.160390E+00
2.775860E+00	1.510670E+00	2.225810E+00
2.715920E+00	1.477420E+00	2.285990E+00
2.812040E+00	1.466050E+00	2.294130E+00
2.234350E+00	3.120330E+00	1.882310E+00
2.260250E+00	3.204270E+00	1.955800E+00
2.993200E+00	1.502810E+00	2.263830E+00
2.906810E+00	1.470690E+00	2.300650E+00
2.998690E+00	1.456560E+00	2.357760E+00
2.331480E+00	3.265670E+00	1.980220E+00
2.393680E+00	3.332500E+00	2.040870E+00
2.399830E+00	3.285550E+00	1.966110E+00
2.387700E+00	3.224690E+00	1.891050E+00
3.071090E+00	1.530320E+00	2.244990E+00
3.063280E+00	1.485390E+00	2.328500E+00
2.486190E+00	3.313320E+00	1.957250E+00
2.543090E+00	3.383600E+00	2.047310E+00
2.563860E+00	3.274290E+00	1.864700E+00
3.165840E+00	1.524200E+00	2.327650E+00
2.634880E+00	3.346390E+00	1.966460E+00
2.671310E+00	3.395130E+00	2.057310E+00
2.736310E+00	3.297160E+00	1.875360E+00
3.332620E+00	1.563320E+00	2.394630E+00
2.727100E+00	3.416340E+00	2.100000E+00
2.731730E+00	3.438820E+00	2.154180E+00
2.775280E+00	3.419900E+00	2.107940E+00
2.823570E+00	3.373060E+00	2.013100E+00
3.461040E+00	1.661180E+00	2.338360E+00
2.810550E+00	3.430330E+00	2.149150E+00
2.904170E+00	3.404660E+00	2.119800E+00
2.954100E+00	3.373640E+00	2.064130E+00
3.065980E+00	3.319780E+00	1.994720E+00
3.544760E+00	1.739960E+00	2.285890E+00
3.547640E+00	1.702220E+00	2.365560E+00
3.020740E+00	3.379570E+00	2.133600E+00
3.140560E+00	3.345560E+00	2.108120E+00
3.196340E+00	3.313780E+00	2.045440E+00
3.302270E+00	3.257080E+00	1.979220E+00
3.729990E+00	2.107630E+00	2.119180E+00
3.699990E+00	1.994060E+00	2.189440E+00
3.630970E+00	1.844830E+00	2.273220E+00
3.712610E+00	1.930680E+00	2.329040E+00
3.596600E+00	1.741130E+00	2.373930E+00
3.255330E+00	3.319860E+00	2.116890E+00
3.365700E+00	3.279300E+00	2.107290E+00
3.416940E+00	3.241150E+00	2.060140E+00
3.515090E+00	3.177700E+00	2.012680E+00
3.812600E+00	2.438620E+00	2.068290E+00
3.817050E+00	2.515540E+00	1.952450E+00
3.831170E+00	2.545730E+00	2.044430E+00
3.794060E+00	2.340070E+00	2.074370E+00
3.773420E+00	2.219260E+00	2.159790E+00
3.753280E+00	2.066520E+00	2.258900E+00
3.738560E+00	1.989760E+00	2.304290E+00
3.471820E+00	3.244960E+00	2.139300E+00
3.572360E+00	3.200210E+00	2.140000E+00
3.607580E+00	3.162470E+00	2.099480E+00
3.655760E+00	3.106730E+00	2.065210E+00
3.733340E+00	3.007580E+00	2.032130E+00
3.794920E+00	2.900640E+00	2.030640E+00
3.834940E+00	2.785960E+00	2.044580E+00
3.853220E+00	2.656510E+00	2.086320E+00
3.865480E+00	2.723040E+00	2.135840E+00
3.664760E+00	3.146700E+00	2.196010E+00
3.752910E+00	3.046470E+00	2.172280E+00
3.816500E+00	2.939880E+00	2.161070E+00
3.850770E+00	2.835820E+00	2.159280E+00
3.867930E+00	2.760430E+00	2.169330E+00
1.763430E+00	2.778130E+00	2.171290E+00
1.803420E+00	2.874850E+00	2.172920E+00
1.799580E+00	2.791800E+00	2.126460E+00
1.831180E+00	2.720550E+00	2.053110E+00
1.750210E+00	2.697850E+00	2.146190E+00
1.820510E+00	2.553940E+00	2.029580E+00
1.749330E+00	2.573650E+00	2.110110E+00
1.835970E+00	2.401850E+00	2.026850E+00
1.765620E+00	2.427630E+00	2.101260E+00
1.845860E+00	2.309610E+00	2.026980E+00
1.780920E+00	2.280960E+00	2.097400E+00
1.865770E+00	2.229640E+00	2.046690E+00
1.934170E+00	2.029630E+00	2.084910E+00
1.937840E+00	2.075240E+00	2.061640E+00
1.960870E+00	2.042200E+00	2.057410E+00
1.962980E+00	1.996120E+00	2.074890E+00
2.043570E+00	1.772100E+00	2.156880E+00
2.026630E+00	1.832700E+00	2.130620E+00
2.104590E+00	1.796900E+00	2.105560E+00
2.171700E+00	1.684770E+00	2.157650E+00
2.076740E+00	1.699820E+00	2.191940E+00
2.216550E+00	1.616800E+00	2.207480E+00
2.151460E+00	1.581820E+00	2.275230E+00
2.256620E+00	1.550760E+00	2.274920E+00
1.870540E+00	2.878120E+00	2.084810E+00
1.893750E+00	2.976990E+00	2.130080E+00
1.951000E+00	2.188500E+00	1.996490E+00
2.011620E+00	2.068900E+00	1.998890E+00
2.050080E+00	1.932010E+00	2.045930E+00
2.416020E+00	1.554480E+00	2.227540E+00
2.354720E+00	1.519820E+00	2.289230E+00
2.450100E+00	1.493750E+00	2.303930E+00
1.954900E+00	3.060240E+00	2.135430E+00
2.012760E+00	3.155540E+00	2.171510E+00
2.009090E+00	3.100870E+00	2.105290E+00
1.991130E+00	3.022140E+00	2.042410E+00
2.616990E+00	1.492190E+00	2.274270E+00
2.532710E+00	1.493520E+00	2.286350E+00
2.654350E+00	1.439350E+00	2.343250E+00
2.597800E+00	1.406470E+00	2.400080E+00
2.698140E+00	1.396140E+00	2.411990E+00
2.079720E+00	3.154280E+00	2.080160E+00
2.117780E+00	3.234670E+00	2.141470E+00
2.860460E+00	1.418830E+00	2.377010E+00
2.793950E+00	1.398850E+00	2.408620E+00
2.862110E+00	1.384820E+00	2.443440E+00
2.183320E+00	3.296670E+00	2.158060E+00
2.240790E+00	3.365650E+00	2.213950E+00
2.241200E+00	3.324650E+00	2.138270E+00
2.226210E+00	3.261480E+00	2.063240E+00
2.942080E+00	1.408610E+00	2.436620E+00
2.316780E+00	3.361760E+00	2.133320E+00
2.349480E+00	3.416840E+00	2.214150E+00
3.096450E+00	1.448260E+00	2.447210E+00
2.415360E+00	3.452800E+00	2.251100E+00
2.473190E+00	3.491020E+00	2.314610E+00
2.475890E+00	3.463480E+00	2.241450E+00
2.458820E+00	3.421810E+00	2.160600E+00
3.245510E+00	1.495590E+00	2.465420E+00
3.204040E+00	1.449280E+00	2.532070E+00
3.286040E+00	1.468590E+00	2.554370E+00
2.555760E+00	3.473760E+00	2.237410E+00
2.603870E+00	3.509440E+00	2.330970E+00
2.626340E+00	3.437520E+00	2.142590E+00
3.324900E+00	1.520490E+00	2.476020E+00
3.328510E+00	1.498670E+00	2.526440E+00
2.713310E+00	3.468650E+00	2.249040E+00
2.694290E+00	3.504180E+00	2.345770E+00
3.471550E+00	1.603970E+00	2.506730E+00
3.384990E+00	1.534520E+00	2.519260E+00
2.788320E+00	3.491530E+00	2.350080E+00
2.916340E+00	3.469430E+00	2.368240E+00
2.908310E+00	3.436710E+00	2.241910E+00
3.556900E+00	1.686730E+00	2.445070E+00
3.009870E+00	3.433230E+00	2.328160E+00
2.998870E+00	3.451390E+00	2.385490E+00
3.138640E+00	3.378040E+00	2.247220E+00
3.703860E+00	1.863650E+00	2.422640E+00
3.650580E+00	1.764710E+00	2.478710E+00
3.704370E+00	1.820570E+00	2.494970E+00
3.085520E+00	3.424310E+00	2.375220E+00
3.192900E+00	3.388710E+00	2.350160E+00
3.251640E+00	3.362180E+00	2.301010E+00
3.361240E+00	3.313390E+00	2.246740E+00
3.849330E+00	2.506780E+00	2.254490E+00
3.827900E+00	2.410890E+00	2.250150E+00
3.811360E+00	2.336000E+00	2.208240E+00
3.819040E+00	2.244250E+00	2.334200E+00
3.802540E+00	2.188260E+00	2.316390E+00
3.797880E+00	2.110310E+00	2.353180E+00
3.768200E+00	1.972740E+00	2.436680E+00
3.811950E+00	2.056270E+00	2.441130E+00
3.731580E+00	1.864160E+00	2.504840E+00
3.298700E+00	3.361620E+00	2.365390E+00
3.407040E+00	3.324420E+00	2.359810E+00
3.466000E+00	3.294350E+00	2.316610E+00
3.567250E+00	3.240650E+00	2.274450E+00
3.882430E+00	2.695280E+00	2.252190E+00
3.878330E+00	2.606630E+00	2.289320E+00
3.824650E+00	2.164370E+00	2.414060E+00
3.825320E+00	2.099750E+00	2.450720E+00
3.506660E+00	3.294170E+00	2.391890E+00
3.624980E+00	3.245450E+00	2.421530E+00
3.656540E+00	3.213050E+00	2.358650E+00
3.696410E+00	3.164830E+00	2.328680E+00
3.772230E+00	3.077300E+00	2.312210E+00
3.839040E+00	2.970050E+00	2.308700E+00
3.835770E+00	3.021340E+00	2.385960E+00
3.870180E+00	2.851210E+00	2.295560E+00
3.879400E+00	2.770960E+00	2.262630E+00
3.713070E+00	3.180770E+00	2.437990E+00
3.777860E+00	3.106730E+00	2.417520E+00
3.814110E+00	3.060040E+00	2.399890E+00
1.664030E+00	2.702690E+00	2.307660E+00
1.694570E+00	2.791520E+00	2.323500E+00
1.717190E+00	2.740640E+00	2.236780E+00
1.687740E+00	2.587270E+00	2.199640E+00
1.641270E+00	2.612310E+00	2.286930E+00
1.701280E+00	2.450580E+00	2.179980E+00
1.630990E+00	2.449950E+00	2.281870E+00
1.714390E+00	2.331340E+00	2.156400E+00
1.664060E+00	2.349900E+00	2.219040E+00
1.725820E+00	2.258890E+00	2.160350E+00
1.680810E+00	2.256780E+00	2.210570E+00
1.733870E+00	2.185760E+00	2.184840E+00
1.996290E+00	1.582880E+00	2.337820E+00
1.968090E+00	1.636920E+00	2.306540E+00
2.040190E+00	1.616730E+00	2.286990E+00
2.089860E+00	1.549430E+00	2.329660E+00
2.033410E+00	1.515120E+00	2.389780E+00
2.128450E+00	1.486190E+00	2.390110E+00
1.726020E+00	2.877700E+00	2.329800E+00
1.777900E+00	2.963740E+00	2.331400E+00
1.759480E+00	2.884780E+00	2.267600E+00
1.891300E+00	2.125640E+00	2.078280E+00
1.816150E+00	2.142060E+00	2.130020E+00
1.877440E+00	2.006410E+00	2.134280E+00
1.962720E+00	1.899790E+00	2.133800E+00
1.893820E+00	1.870470E+00	2.200860E+00
1.972220E+00	1.752790E+00	2.220470E+00
2.292240E+00	1.485780E+00	2.342910E+00
2.228680E+00	1.455640E+00	2.403480E+00
2.326080E+00	1.425070E+00	2.421310E+00
1.851540E+00	3.067180E+00	2.335370E+00
1.913040E+00	3.165310E+00	2.371660E+00
1.902380E+00	3.113330E+00	2.304020E+00
1.875590E+00	3.033630E+00	2.232420E+00
2.507310E+00	1.419030E+00	2.395010E+00
2.426090E+00	1.397290E+00	2.450210E+00
2.545260E+00	1.378270E+00	2.450180E+00
2.511640E+00	1.362400E+00	2.486360E+00
2.577820E+00	1.337840E+00	2.517570E+00
1.967690E+00	3.172400E+00	2.277060E+00
2.007730E+00	3.251090E+00	2.337340E+00
2.759420E+00	1.350310E+00	2.493250E+00
2.682910E+00	1.331820E+00	2.527040E+00
2.766710E+00	1.313910E+00	2.558370E+00
2.069920E+00	3.313480E+00	2.353210E+00
2.126590E+00	3.379920E+00	2.405990E+00
2.121020E+00	3.341200E+00	2.330310E+00
2.098180E+00	3.284760E+00	2.251260E+00
2.865400E+00	1.338620E+00	2.544730E+00
2.188380E+00	3.380980E+00	2.316310E+00
2.224190E+00	3.438820E+00	2.390450E+00
3.033950E+00	1.372580E+00	2.564730E+00
2.977730E+00	1.318640E+00	2.635020E+00
3.065050E+00	1.333300E+00	2.660130E+00
2.282190E+00	3.484630E+00	2.414350E+00
2.335790E+00	3.526020E+00	2.477410E+00
2.335970E+00	3.500620E+00	2.400890E+00
2.323100E+00	3.456230E+00	2.322710E+00
3.146080E+00	1.411760E+00	2.564150E+00
3.145770E+00	1.373240E+00	2.645000E+00
2.409290E+00	3.514880E+00	2.404140E+00
2.462920E+00	3.552470E+00	2.501300E+00
3.254510E+00	1.425290E+00	2.629350E+00
2.532340E+00	3.536080E+00	2.413530E+00
2.588040E+00	3.562230E+00	2.520820E+00
3.383260E+00	1.485940E+00	2.618180E+00
2.678690E+00	3.530420E+00	2.437640E+00
2.672850E+00	3.555310E+00	2.535710E+00
3.451940E+00	1.540560E+00	2.589130E+00
3.463510E+00	1.523570E+00	2.644530E+00
2.755830E+00	3.540740E+00	2.538060E+00
2.875930E+00	3.515940E+00	2.538250E+00
2.828850E+00	3.508060E+00	2.448100E+00
3.588030E+00	1.658920E+00	2.578010E+00
3.522950E+00	1.571240E+00	2.650390E+00
2.983150E+00	3.469320E+00	2.460820E+00
2.960930E+00	3.494820E+00	2.545790E+00
3.714070E+00	1.800250E+00	2.567080E+00
3.671690E+00	1.719500E+00	2.636080E+00
3.055500E+00	3.467530E+00	2.548330E+00
3.151810E+00	3.439400E+00	2.546610E+00
3.174620E+00	3.412820E+00	2.457610E+00
3.846230E+00	2.418630E+00	2.339230E+00
3.847720E+00	2.334870E+00	2.378370E+00
3.828520E+00	2.034220E+00	2.537150E+00
3.801690E+00	1.943700E+00	2.594760E+00
3.759280E+00	1.871470E+00	2.589870E+00
3.249750E+00	3.408420E+00	2.549460E+00
3.351000E+00	3.379480E+00	2.559650E+00
3.376820E+00	3.351730E+00	2.474550E+00
3.901140E+00	2.636170E+00	2.382740E+00
3.895190E+00	2.543160E+00	2.450910E+00
3.875170E+00	2.414260E+00	2.462070E+00
3.879220E+00	2.299640E+00	2.533570E+00
3.851790E+00	2.207250E+00	2.506960E+00
3.841940E+00	2.118040E+00	2.514830E+00
3.443130E+00	3.347290E+00	2.580840E+00
3.551510E+00	3.313930E+00	2.616390E+00
3.553240E+00	3.294230E+00	2.520720E+00
3.872590E+00	2.958680E+00	2.429560E+00
3.895300E+00	2.862850E+00	2.440960E+00
3.908450E+00	2.722510E+00	2.434280E+00
3.917940E+00	2.784220E+00	2.537120E+00
3.912580E+00	2.617310E+00	2.478590E+00
3.615730E+00	3.282630E+00	2.604240E+00
3.701760E+00	3.219860E+00	2.585190E+00
3.793670E+00	3.118090E+00	2.543640E+00
3.852450E+00	3.017120E+00	2.501550E+00
3.901560E+00	2.899570E+00	2.534590E+00
3.913990E+00	2.836090E+00	2.541430E+00
1.578500E+00	2.649630E+00	2.454670E+00
1.612920E+00	2.739950E+00	2.473030E+00
1.624040E+00	2.677310E+00	2.380360E+00
1.592670E+00	2.530280E+00	2.355750E+00
1.558860E+00	2.566970E+00	2.435090E+00
1.586010E+00	2.442210E+00	2.354500E+00
1.554840E+00	2.448120E+00	2.414480E+00
1.568880E+00	2.355230E+00	2.360890E+00
1.877020E+00	1.502910E+00	2.480100E+00
1.848270E+00	1.595270E+00	2.411300E+00
1.942580E+00	1.559610E+00	2.389950E+00
1.978690E+00	1.498820E+00	2.430040E+00
1.943460E+00	1.480230E+00	2.471300E+00
1.998990E+00	1.445760E+00	2.489650E+00
1.671680E+00	2.916930E+00	2.519150E+00
1.716890E+00	2.986450E+00	2.529000E+00
1.699190E+00	2.932410E+00	2.475090E+00
1.691310E+00	2.862150E+00	2.403400E+00
1.646790E+00	2.854120E+00	2.497270E+00
1.615150E+00	2.289050E+00	2.282110E+00
1.652500E+00	2.148410E+00	2.279960E+00
1.745320E+00	2.042680E+00	2.223680E+00
1.660990E+00	2.017260E+00	2.308650E+00
1.805290E+00	1.905040E+00	2.242910E+00
1.711510E+00	1.920030E+00	2.308380E+00
1.856950E+00	1.784070E+00	2.277980E+00
1.766910E+00	1.807810E+00	2.328840E+00
1.897780E+00	1.670600E+00	2.324490E+00
1.810710E+00	1.698030E+00	2.362950E+00
2.165330E+00	1.427140E+00	2.456330E+00
2.098260E+00	1.404900E+00	2.513610E+00
2.203460E+00	1.372560E+00	2.532920E+00
1.777430E+00	3.076640E+00	2.531390E+00
1.831810E+00	3.164020E+00	2.565140E+00
1.818340E+00	3.121030E+00	2.499760E+00
1.790640E+00	3.042980E+00	2.438080E+00
2.364350E+00	1.369170E+00	2.504030E+00
2.305530E+00	1.344760E+00	2.557380E+00
2.406830E+00	1.317330E+00	2.585710E+00
1.875760E+00	3.178940E+00	2.472300E+00
1.916500E+00	3.248370E+00	2.534030E+00
2.517810E+00	1.289990E+00	2.609840E+00
2.628750E+00	1.278990E+00	2.614830E+00
2.592170E+00	1.249380E+00	2.667060E+00
2.651630E+00	1.237050E+00	2.695460E+00
1.982430E+00	3.319790E+00	2.561580E+00
2.041430E+00	3.375710E+00	2.570690E+00
2.026360E+00	3.347430E+00	2.522100E+00
1.998000E+00	3.294590E+00	2.448060E+00
2.765230E+00	1.264290E+00	2.660030E+00
2.082720E+00	3.389120E+00	2.508030E+00
2.105340E+00	3.437100E+00	2.602210E+00
2.904790E+00	1.280000E+00	2.676060E+00
2.867070E+00	1.243370E+00	2.740490E+00
2.944380E+00	1.256030E+00	2.755960E+00
2.188410E+00	3.499980E+00	2.612330E+00
2.247090E+00	3.538830E+00	2.624600E+00
2.229020E+00	3.515880E+00	2.573570E+00
2.204190E+00	3.472340E+00	2.503500E+00
3.023390E+00	1.292250E+00	2.727800E+00
2.287040E+00	3.539510E+00	2.568980E+00
2.329400E+00	3.579710E+00	2.682510E+00
3.140290E+00	1.333630E+00	2.734390E+00
2.397400E+00	3.568070E+00	2.586240E+00
2.455480E+00	3.598930E+00	2.685490E+00
3.233590E+00	1.379650E+00	2.721190E+00
2.525560E+00	3.587020E+00	2.612900E+00
2.525630E+00	3.605840E+00	2.689800E+00
3.364460E+00	1.426660E+00	2.765160E+00
2.581890E+00	3.602790E+00	2.689460E+00
2.682440E+00	3.574510E+00	2.635520E+00
3.467010E+00	1.509170E+00	2.716900E+00
2.830690E+00	3.557630E+00	2.688290E+00
2.814040E+00	3.545910E+00	2.607110E+00
3.613250E+00	1.636090E+00	2.715930E+00
3.556500E+00	1.558140E+00	2.778310E+00
2.942480E+00	3.515030E+00	2.624350E+00
2.914110E+00	3.539900E+00	2.704480E+00
3.730810E+00	1.789420E+00	2.685650E+00
3.684210E+00	1.704940E+00	2.767040E+00
3.003390E+00	3.515070E+00	2.711380E+00
3.094280E+00	3.489150E+00	2.712720E+00
3.124170E+00	3.463080E+00	2.630890E+00
3.836220E+00	1.973890E+00	2.666240E+00
3.790340E+00	1.882760E+00	2.726530E+00
3.831240E+00	1.942050E+00	2.738230E+00
3.186460E+00	3.455300E+00	2.713410E+00
3.281270E+00	3.426490E+00	2.718020E+00
3.314270E+00	3.404330E+00	2.642700E+00
3.912990E+00	2.452450E+00	2.597450E+00
3.916690E+00	2.331570E+00	2.639330E+00
3.930440E+00	2.397630E+00	2.691160E+00
3.893640E+00	2.204370E+00	2.663340E+00
3.868700E+00	2.075280E+00	2.655900E+00
3.852880E+00	1.986110E+00	2.733690E+00
3.370120E+00	3.396110E+00	2.736720E+00
3.472750E+00	3.359820E+00	2.767260E+00
3.479550E+00	3.346920E+00	2.683160E+00
3.935110E+00	2.705330E+00	2.604450E+00
3.936820E+00	2.571060E+00	2.634070E+00
3.947480E+00	2.653350E+00	2.671420E+00
3.931130E+00	2.458230E+00	2.680780E+00
3.537120E+00	3.333380E+00	2.751050E+00
3.624380E+00	3.289470E+00	2.716930E+00
3.741810E+00	3.221050E+00	2.719780E+00
3.773990E+00	3.188530E+00	2.672490E+00
3.816440E+00	3.136810E+00	2.666900E+00
3.872910E+00	3.033620E+00	2.673010E+00
3.864370E+00	3.086700E+00	2.743830E+00
3.913830E+00	2.914790E+00	2.657880E+00
3.930200E+00	2.795110E+00	2.645810E+00
3.945430E+00	2.699430E+00	2.692780E+00
3.812850E+00	3.166130E+00	2.742400E+00
3.846090E+00	3.126300E+00	2.746490E+00
1.470540E+00	2.126270E+00	2.496170E+00
1.481100E+00	2.192330E+00	2.482100E+00
1.498350E+00	2.130160E+00	2.457400E+00
1.521500E+00	2.055930E+00	2.435150E+00
1.469970E+00	2.054710E+00	2.497460E+00
1.553360E+00	1.965430E+00	2.424910E+00
1.488340E+00	1.923170E+00	2.505010E+00
1.563950E+00	1.861410E+00	2.460250E+00
1.768020E+00	1.501400E+00	2.545590E+00
1.739410E+00	1.552080E+00	2.521210E+00
1.800930E+00	1.535180E+00	2.489880E+00
1.816840E+00	1.464950E+00	2.557210E+00
1.632290E+00	2.950640E+00	2.729070E+00
1.680480E+00	3.017280E+00	2.711770E+00
1.654070E+00	2.958220E+00	2.666990E+00
1.643020E+00	2.898170E+00	2.583420E+00
1.600650E+00	2.873360E+00	2.684350E+00
1.602170E+00	2.778550E+00	2.545220E+00
1.576520E+00	2.769090E+00	2.627790E+00
1.550120E+00	2.640330E+00	2.538240E+00
1.520120E+00	2.480710E+00	2.506820E+00
1.505150E+00	2.327160E+00	2.462880E+00
1.549620E+00	2.196040E+00	2.386790E+00
1.591190E+00	2.052540E+00	2.366370E+00
1.624380E+00	1.924150E+00	2.380540E+00
1.685810E+00	1.821140E+00	2.383550E+00
1.624290E+00	1.819230E+00	2.433780E+00
1.731090E+00	1.718130E+00	2.407220E+00
1.660220E+00	1.732610E+00	2.454880E+00
1.770620E+00	1.620000E+00	2.443560E+00
1.702130E+00	1.638630E+00	2.484260E+00
1.926610E+00	1.403550E+00	2.584610E+00
2.018780E+00	1.385120E+00	2.569790E+00
2.002980E+00	1.351560E+00	2.630890E+00
2.068000E+00	1.333200E+00	2.640650E+00
1.731120E+00	3.050170E+00	2.625540E+00
1.736720E+00	3.105180E+00	2.736660E+00
2.245740E+00	1.319740E+00	2.610660E+00
2.181970E+00	1.302090E+00	2.667180E+00
2.287550E+00	1.275440E+00	2.684270E+00
1.800500E+00	3.186740E+00	2.745470E+00
1.856450E+00	3.237840E+00	2.724730E+00
1.808120E+00	3.172810E+00	2.669260E+00
2.448330E+00	1.267490E+00	2.664380E+00
2.386910E+00	1.250970E+00	2.712250E+00
2.491610E+00	1.228310E+00	2.737540E+00
1.905210E+00	3.264530E+00	2.638590E+00
1.931950E+00	3.314860E+00	2.760840E+00
2.587670E+00	1.217550E+00	2.743840E+00
2.710350E+00	1.203330E+00	2.787870E+00
2.010370E+00	3.371070E+00	2.659010E+00
2.813430E+00	1.213930E+00	2.787950E+00
2.780990E+00	1.186600E+00	2.837640E+00
2.844780E+00	1.182460E+00	2.872810E+00
2.079200E+00	3.442350E+00	2.693750E+00
2.126710E+00	3.487170E+00	2.759830E+00
2.141010E+00	3.483410E+00	2.673370E+00
2.925970E+00	1.220050E+00	2.831750E+00
2.216560E+00	3.535090E+00	2.709630E+00
3.016640E+00	1.253650E+00	2.811740E+00
2.294870E+00	3.585100E+00	2.791800E+00
2.371650E+00	3.616940E+00	2.832900E+00
2.349350E+00	3.602860E+00	2.764880E+00
3.120690E+00	1.283990E+00	2.824690E+00
2.418030E+00	3.614270E+00	2.771030E+00
2.424890E+00	3.628770E+00	2.836540E+00
3.262110E+00	1.340480E+00	2.829710E+00
2.472060E+00	3.631910E+00	2.835600E+00
2.546610E+00	3.620390E+00	2.780320E+00
3.363270E+00	1.374160E+00	2.855600E+00
3.343840E+00	1.344540E+00	2.888910E+00
3.384780E+00	1.365320E+00	2.897790E+00
2.685840E+00	3.615540E+00	2.834610E+00
2.646220E+00	3.602690E+00	2.740030E+00
3.496680E+00	1.485640E+00	2.835470E+00
3.433040E+00	1.408910E+00	2.898670E+00
2.755190E+00	3.586850E+00	2.760770E+00
2.803150E+00	3.601500E+00	2.859820E+00
3.638970E+00	1.616060E+00	2.853200E+00
3.580310E+00	1.535820E+00	2.878120E+00
2.898310E+00	3.558570E+00	2.784820E+00
2.890780E+00	3.584640E+00	2.881670E+00
3.742860E+00	1.774820E+00	2.812250E+00
3.702280E+00	1.695360E+00	2.872930E+00
2.967070E+00	3.558760E+00	2.864290E+00
3.041550E+00	3.541950E+00	2.898850E+00
3.069580E+00	3.510410E+00	2.797510E+00
3.836790E+00	1.933770E+00	2.815210E+00
3.791550E+00	1.839290E+00	2.873790E+00
3.143950E+00	3.501230E+00	2.890460E+00
3.239850E+00	3.467140E+00	2.899080E+00
3.249570E+00	3.447250E+00	2.804020E+00
3.938010E+00	2.330870E+00	2.747480E+00
3.926610E+00	2.230080E+00	2.778750E+00
3.903460E+00	2.094980E+00	2.828040E+00
3.929630E+00	2.166640E+00	2.848220E+00
3.871180E+00	2.013450E+00	2.781850E+00
3.320020E+00	3.437470E+00	2.882190E+00
3.397320E+00	3.410510E+00	2.925140E+00
3.405600E+00	3.396100E+00	2.833880E+00
3.952750E+00	2.629020E+00	2.751500E+00
3.956890E+00	2.522270E+00	2.835620E+00
3.946010E+00	2.408210E+00	2.791710E+00
3.951880E+00	2.281500E+00	2.840820E+00
3.942600E+00	2.206340E+00	2.864570E+00
3.461750E+00	3.381180E+00	2.892440E+00
3.549130E+00	3.342320E+00	2.859240E+00
3.671780E+00	3.288540E+00	2.859270E+00
3.718240E+00	3.251460E+00	2.798490E+00
3.897580E+00	3.025430E+00	2.800620E+00
3.926650E+00	2.921710E+00	2.823070E+00
3.921610E+00	2.979910E+00	2.855360E+00
3.937120E+00	2.805190E+00	2.793620E+00
3.947380E+00	2.707350E+00	2.781890E+00
3.746800E+00	3.248030E+00	2.881540E+00
3.789800E+00	3.203860E+00	2.825590E+00
3.870940E+00	3.115210E+00	2.859630E+00
3.912000E+00	3.024000E+00	2.880380E+00
1.390630E+00	2.078240E+00	2.622420E+00
1.402420E+00	2.161890E+00	2.627560E+00
1.432910E+00	2.105020E+00	2.555720E+00
1.427970E+00	1.969730E+00	2.559810E+00
1.383230E+00	1.994290E+00	2.621750E+00
1.436900E+00	1.888050E+00	2.570160E+00
1.389140E+00	1.858320E+00	2.636820E+00
1.451530E+00	1.807170E+00	2.588630E+00
1.562080E+00	2.864730E+00	2.851950E+00
1.603930E+00	2.936220E+00	2.877030E+00
1.585830E+00	2.887700E+00	2.783160E+00
1.551250E+00	2.776270E+00	2.728660E+00
1.538480E+00	2.793810E+00	2.825670E+00
1.522480E+00	2.652660E+00	2.668920E+00
1.508450E+00	2.677410E+00	2.779010E+00
1.494610E+00	2.520890E+00	2.613610E+00
1.474700E+00	2.551540E+00	2.721870E+00
1.475090E+00	2.381350E+00	2.578840E+00
1.454400E+00	2.421980E+00	2.681260E+00
1.448050E+00	2.244750E+00	2.554310E+00
1.422470E+00	2.288690E+00	2.643990E+00
1.590300E+00	1.750690E+00	2.496330E+00
1.519860E+00	1.781210E+00	2.539030E+00
1.633250E+00	1.651140E+00	2.527170E+00
1.560780E+00	1.666220E+00	2.574210E+00
1.680730E+00	1.570860E+00	2.550280E+00
1.618360E+00	1.563120E+00	2.601810E+00
1.717620E+00	1.468700E+00	2.616290E+00
1.820250E+00	1.400740E+00	2.637240E+00
1.772350E+00	1.353560E+00	2.730670E+00
1.879880E+00	1.334500E+00	2.709680E+00
1.661420E+00	3.011310E+00	2.799340E+00
2.000650E+00	1.297960E+00	2.735490E+00
2.101210E+00	1.278970E+00	2.732970E+00
2.086630E+00	1.251740E+00	2.798060E+00
2.171480E+00	1.228510E+00	2.825530E+00
1.722340E+00	3.104610E+00	2.824610E+00
1.771460E+00	3.165880E+00	2.876910E+00
1.771960E+00	3.163230E+00	2.796710E+00
2.326600E+00	1.233540E+00	2.758480E+00
2.271940E+00	1.229290E+00	2.789160E+00
2.363300E+00	1.195470E+00	2.836660E+00
1.842200E+00	3.235670E+00	2.815530E+00
2.545800E+00	1.184410E+00	2.821040E+00
2.476510E+00	1.180040E+00	2.850430E+00
2.553050E+00	1.156030E+00	2.883630E+00
1.919750E+00	3.313780E+00	2.870250E+00
1.978930E+00	3.372630E+00	2.880830E+00
1.963850E+00	3.354520E+00	2.824500E+00
2.630320E+00	1.161760E+00	2.873890E+00
2.027630E+00	3.410790E+00	2.793270E+00
2.036540E+00	3.430430E+00	2.926780E+00
2.762360E+00	1.159850E+00	2.904630E+00
2.853960E+00	1.155730E+00	2.948340E+00
2.102040E+00	3.487260E+00	2.951920E+00
2.166720E+00	3.530250E+00	2.938250E+00
2.109420E+00	3.484760E+00	2.865120E+00
2.935570E+00	1.180170E+00	2.935090E+00
2.207040E+00	3.545100E+00	2.845160E+00
2.226990E+00	3.566710E+00	2.926840E+00
3.067610E+00	1.222970E+00	2.923300E+00
2.313000E+00	3.606500E+00	2.934380E+00
3.207020E+00	1.273260E+00	2.926620E+00
3.159300E+00	1.233010E+00	2.980630E+00
3.228230E+00	1.245820E+00	3.023120E+00
2.451120E+00	3.638040E+00	2.921450E+00
3.303620E+00	1.315530E+00	2.916520E+00
3.306240E+00	1.292980E+00	2.992090E+00
2.570360E+00	3.649920E+00	2.968360E+00
2.531960E+00	3.640820E+00	2.881470E+00
3.378550E+00	1.347150E+00	2.951340E+00
2.627010E+00	3.638440E+00	2.911000E+00
2.634040E+00	3.648940E+00	2.982070E+00
3.547910E+00	1.483680E+00	2.965520E+00
3.464600E+00	1.396740E+00	3.013880E+00
2.682940E+00	3.644080E+00	2.987350E+00
2.749640E+00	3.625900E+00	2.945420E+00
3.619620E+00	1.560700E+00	2.951240E+00
3.606760E+00	1.531260E+00	2.997580E+00
2.847810E+00	3.604530E+00	2.937470E+00
3.745580E+00	1.749090E+00	2.931710E+00
3.683660E+00	1.645030E+00	2.985300E+00
3.638500E+00	1.566590E+00	3.015440E+00
2.951040E+00	3.575390E+00	2.956320E+00
3.085490E+00	3.533230E+00	2.992880E+00
3.836120E+00	1.908650E+00	2.961760E+00
3.873520E+00	1.986270E+00	2.866350E+00
3.887440E+00	2.005410E+00	2.936150E+00
3.784650E+00	1.812270E+00	2.977620E+00
3.169520E+00	3.505270E+00	3.041410E+00
3.193060E+00	3.489390E+00	2.968280E+00
3.933510E+00	2.147570E+00	2.915850E+00
3.913140E+00	2.070700E+00	2.976620E+00
3.239490E+00	3.477260E+00	3.033100E+00
3.301200E+00	3.449660E+00	2.972560E+00
3.402080E+00	3.414100E+00	3.020810E+00
3.964740E+00	2.612180E+00	2.882440E+00
3.969750E+00	2.508370E+00	2.978500E+00
3.965930E+00	2.408210E+00	2.946680E+00
3.966010E+00	2.307180E+00	2.929860E+00
3.952420E+00	2.219390E+00	2.933870E+00
3.483960E+00	3.375740E+00	2.965650E+00
3.590570E+00	3.339220E+00	3.018030E+00
3.646470E+00	3.311620E+00	2.943900E+00
3.933630E+00	2.956130E+00	2.942460E+00
3.946350E+00	2.869310E+00	2.960890E+00
3.947900E+00	2.797270E+00	2.932390E+00
3.956130E+00	2.703530E+00	2.908920E+00
3.679050E+00	3.301420E+00	3.022110E+00
3.721200E+00	3.271850E+00	2.958350E+00
3.814350E+00	3.206420E+00	2.968830E+00
3.884290E+00	3.142380E+00	2.985550E+00
3.905500E+00	3.100230E+00	2.962730E+00
3.915840E+00	3.046200E+00	2.969720E+00
3.916940E+00	3.083870E+00	3.000350E+00
3.909480E+00	3.109490E+00	3.013760E+00
1.318750E+00	2.032240E+00	2.765140E+00
1.337780E+00	2.113810E+00	2.772110E+00
1.353310E+00	2.052490E+00	2.693100E+00
1.344250E+00	1.918000E+00	2.690590E+00
1.310430E+00	1.952170E+00	2.759250E+00
1.345740E+00	1.839580E+00	2.698210E+00
1.315150E+00	1.840400E+00	2.750980E+00
1.347670E+00	1.765520E+00	2.722120E+00
1.532950E+00	2.826000E+00	3.016640E+00
1.561280E+00	2.887640E+00	3.011190E+00
1.545880E+00	2.839240E+00	2.925880E+00
1.506530E+00	2.711280E+00	2.884930E+00
1.509270E+00	2.745900E+00	2.985620E+00
1.467870E+00	2.584850E+00	2.831530E+00
1.472980E+00	2.625810E+00	2.945350E+00
1.440220E+00	2.457420E+00	2.783190E+00
1.433740E+00	2.493270E+00	2.890210E+00
1.407100E+00	2.326000E+00	2.738430E+00
1.400430E+00	2.361090E+00	2.837440E+00
1.377900E+00	2.195610E+00	2.708460E+00
1.363150E+00	2.234270E+00	2.791380E+00
1.484260E+00	1.689420E+00	2.622590E+00
1.409620E+00	1.721700E+00	2.672380E+00
1.534540E+00	1.576630E+00	2.656640E+00
1.452380E+00	1.602770E+00	2.709710E+00
1.601240E+00	1.473530E+00	2.691440E+00
1.508720E+00	1.493180E+00	2.744820E+00
1.676630E+00	1.388600E+00	2.738630E+00
1.582360E+00	1.384070E+00	2.813750E+00
1.720260E+00	1.338230E+00	2.780720E+00
1.678030E+00	1.333020E+00	2.818630E+00
1.760230E+00	1.289800E+00	2.851370E+00
1.596720E+00	2.949120E+00	3.054950E+00
1.644810E+00	3.016820E+00	3.023810E+00
1.603050E+00	2.948970E+00	2.969990E+00
1.920190E+00	1.289340E+00	2.776120E+00
1.856380E+00	1.285420E+00	2.809740E+00
1.952250E+00	1.250800E+00	2.855370E+00
1.685020E+00	3.059110E+00	2.925590E+00
1.710520E+00	3.101040E+00	3.056730E+00
2.074540E+00	1.213480E+00	2.896170E+00
2.185290E+00	1.178860E+00	2.936540E+00
1.775030E+00	3.176010E+00	3.073630E+00
1.828370E+00	3.232160E+00	3.045010E+00
1.769030E+00	3.166130E+00	2.981880E+00
2.295050E+00	1.158630E+00	2.943010E+00
2.425790E+00	1.143560E+00	2.946960E+00
2.389750E+00	1.122790E+00	3.007540E+00
2.468900E+00	1.104440E+00	3.049670E+00
1.851320E+00	3.250360E+00	2.942140E+00
1.877890E+00	3.281950E+00	3.018180E+00
2.569770E+00	1.121660E+00	2.983030E+00
1.946680E+00	3.347920E+00	2.999150E+00
2.695950E+00	1.125380E+00	2.983680E+00
2.664100E+00	1.104290E+00	3.036270E+00
2.735540E+00	1.097820E+00	3.074620E+00
2.027260E+00	3.428690E+00	3.034610E+00
2.069880E+00	3.468210E+00	3.056260E+00
2.071850E+00	3.467130E+00	2.999500E+00
2.818930E+00	1.125180E+00	3.025420E+00
2.135930E+00	3.517410E+00	3.057380E+00
2.912470E+00	1.146760E+00	3.011610E+00
2.227960E+00	3.572180E+00	3.003440E+00
3.014120E+00	1.168440E+00	3.030040E+00
2.304290E+00	3.616490E+00	3.058010E+00
2.377750E+00	3.647680E+00	3.093950E+00
2.346110E+00	3.631400E+00	3.026040E+00
3.142490E+00	1.200180E+00	3.053410E+00
3.245920E+00	1.221490E+00	3.104010E+00
2.410960E+00	3.646560E+00	3.031860E+00
2.424820E+00	3.661590E+00	3.100440E+00
3.321220E+00	1.266720E+00	3.083430E+00
2.468350E+00	3.668590E+00	3.104830E+00
2.530360E+00	3.663410E+00	3.061220E+00
3.394630E+00	1.326670E+00	3.052680E+00
2.665530E+00	3.658190E+00	3.065980E+00
3.553830E+00	1.445420E+00	3.085100E+00
3.481740E+00	1.368200E+00	3.119550E+00
2.792430E+00	3.653970E+00	3.114430E+00
2.748310E+00	3.642720E+00	3.031460E+00
3.610930E+00	1.517080E+00	3.050410E+00
2.857030E+00	3.617500E+00	3.040040E+00
2.872890E+00	3.640210E+00	3.136570E+00
3.755630E+00	1.737050E+00	3.053590E+00
3.713500E+00	1.649190E+00	3.093140E+00
3.667120E+00	1.578380E+00	3.080830E+00
2.930410E+00	3.617900E+00	3.122820E+00
2.999060E+00	3.599490E+00	3.167800E+00
2.996950E+00	3.581320E+00	3.077440E+00
3.880360E+00	1.984310E+00	3.038770E+00
3.842500E+00	1.892800E+00	3.098630E+00
3.802990E+00	1.826370E+00	3.053810E+00
3.049340E+00	3.576360E+00	3.143440E+00
3.125310E+00	3.533680E+00	3.127160E+00
3.937270E+00	2.152270E+00	3.031100E+00
3.914920E+00	2.056840E+00	3.095070E+00
3.221790E+00	3.489810E+00	3.100260E+00
3.329730E+00	3.450490E+00	3.095790E+00
3.413680E+00	3.419100E+00	3.086550E+00
3.972940E+00	2.599940E+00	3.028310E+00
3.975080E+00	2.497910E+00	3.087590E+00
3.972410E+00	2.411270E+00	3.074320E+00
3.970040E+00	2.303990E+00	3.053700E+00
3.958870E+00	2.237330E+00	3.009450E+00
3.492640E+00	3.385010E+00	3.080490E+00
3.589510E+00	3.355850E+00	3.130520E+00
3.946930E+00	2.893170E+00	3.041320E+00
3.953030E+00	2.792120E+00	3.080440E+00
3.949680E+00	2.868460E+00	3.106480E+00
3.959560E+00	2.704650E+00	3.023260E+00
3.674360E+00	3.311900E+00	3.115340E+00
3.752190E+00	3.262120E+00	3.065280E+00
3.829660E+00	3.217900E+00	3.111060E+00
3.866070E+00	3.178210E+00	3.051860E+00
3.915120E+00	3.079240E+00	3.067650E+00
3.932480E+00	2.974000E+00	3.091950E+00
3.945340E+00	2.910020E+00	3.088890E+00
3.876760E+00	3.174930E+00	3.123090E+00
3.897390E+00	3.137470E+00	3.062890E+00
1.377670E+00	2.365730E+00	2.998170E+00
1.400220E+00	2.430360E+00	3.025830E+00
1.396520E+00	2.392290E+00	2.944640E+00
1.356550E+00	2.263930E+00	2.878730E+00
1.349910E+00	2.287170E+00	2.964930E+00
1.332660E+00	2.157730E+00	2.838620E+00
1.318010E+00	2.162070E+00	2.914040E+00
1.297470E+00	2.028770E+00	2.843350E+00
1.280190E+00	1.870740E+00	2.831600E+00
1.296120E+00	1.731130E+00	2.823410E+00
1.368770E+00	1.635040E+00	2.776000E+00
1.310070E+00	1.589520E+00	2.884310E+00
1.430640E+00	1.522300E+00	2.794540E+00
1.371600E+00	1.534430E+00	2.847470E+00
1.487220E+00	1.432380E+00	2.831350E+00
1.414640E+00	1.454070E+00	2.874590E+00
1.522410E+00	1.377770E+00	2.866010E+00
1.472770E+00	1.377320E+00	2.911010E+00
1.547020E+00	1.327170E+00	2.921450E+00
1.557860E+00	2.873930E+00	3.093130E+00
1.521830E+00	2.784880E+00	3.071420E+00
1.493220E+00	2.687460E+00	3.062760E+00
1.438990E+00	2.537660E+00	3.015550E+00
1.660380E+00	1.281140E+00	2.931220E+00
1.768680E+00	1.239840E+00	2.955520E+00
1.643370E+00	3.014610E+00	3.119270E+00
1.594670E+00	2.943770E+00	3.113920E+00
1.878170E+00	1.221410E+00	2.958040E+00
1.985900E+00	1.206460E+00	2.953540E+00
1.971140E+00	1.189270E+00	3.010280E+00
2.056910E+00	1.164890E+00	3.041060E+00
1.711320E+00	3.103210E+00	3.164510E+00
1.755030E+00	3.156040E+00	3.182400E+00
1.753570E+00	3.152930E+00	3.127310E+00
2.224640E+00	1.150620E+00	2.991480E+00
2.163790E+00	1.153960E+00	3.018120E+00
2.260240E+00	1.121160E+00	3.064290E+00
1.812540E+00	3.217690E+00	3.172540E+00
2.378440E+00	1.098920E+00	3.087330E+00
2.482760E+00	1.072360E+00	3.141040E+00
1.885140E+00	3.291590E+00	3.097810E+00
2.566330E+00	1.075130E+00	3.116000E+00
1.949340E+00	3.356120E+00	3.141220E+00
1.993590E+00	3.400620E+00	3.164510E+00
1.993540E+00	3.398860E+00	3.096330E+00
2.656820E+00	1.083740E+00	3.097600E+00
2.746150E+00	1.065260E+00	3.165850E+00
2.056220E+00	3.456830E+00	3.154880E+00
2.822490E+00	1.086280E+00	3.126020E+00
2.142440E+00	3.528430E+00	3.182850E+00
2.211270E+00	3.576600E+00	3.211180E+00
2.177890E+00	3.553220E+00	3.140280E+00
2.942470E+00	1.110040E+00	3.124020E+00
2.238070E+00	3.587290E+00	3.123480E+00
2.280160E+00	3.614400E+00	3.225090E+00
3.081240E+00	1.144300E+00	3.132610E+00
3.041390E+00	1.101410E+00	3.195170E+00
3.123120E+00	1.117200E+00	3.216350E+00
2.348480E+00	3.639230E+00	3.182400E+00
3.208140E+00	1.170800E+00	3.181580E+00
2.459430E+00	3.671860E+00	3.180060E+00
3.330120E+00	1.234430E+00	3.179250E+00
2.530260E+00	3.687880E+00	3.212430E+00
2.531350E+00	3.682200E+00	3.159530E+00
3.413320E+00	1.299430E+00	3.151940E+00
2.576590E+00	3.690770E+00	3.224200E+00
2.631560E+00	3.680750E+00	3.185410E+00
3.568510E+00	1.408970E+00	3.202770E+00
3.490060E+00	1.339270E+00	3.202400E+00
2.753640E+00	3.670610E+00	3.200280E+00
3.637510E+00	1.501690E+00	3.149050E+00
2.853170E+00	3.651850E+00	3.209210E+00
3.755660E+00	1.687060E+00	3.154260E+00
3.710530E+00	1.592820E+00	3.181600E+00
3.761850E+00	1.655510E+00	3.220070E+00
2.931880E+00	3.626580E+00	3.198210E+00
3.009070E+00	3.597030E+00	3.261570E+00
3.886800E+00	1.972770E+00	3.149410E+00
3.860000E+00	1.888730E+00	3.206710E+00
3.810950E+00	1.778430E+00	3.166300E+00
3.784530E+00	1.704630E+00	3.205810E+00
3.075000E+00	3.565130E+00	3.212380E+00
3.158520E+00	3.519300E+00	3.249060E+00
3.941020E+00	2.139880E+00	3.173630E+00
3.955000E+00	2.212230E+00	3.086690E+00
3.964220E+00	2.240200E+00	3.148870E+00
3.917030E+00	2.041800E+00	3.189150E+00
3.260480E+00	3.475210E+00	3.213220E+00
3.374560E+00	3.438920E+00	3.195900E+00
3.434470E+00	3.416480E+00	3.148000E+00
3.981350E+00	2.536040E+00	3.150900E+00
3.980900E+00	2.435320E+00	3.198220E+00
3.985110E+00	2.500610E+00	3.209070E+00
3.978230E+00	2.322800E+00	3.169000E+00
3.469900E+00	3.404580E+00	3.236480E+00
3.530010E+00	3.388270E+00	3.233440E+00
3.532800E+00	3.382900E+00	3.188040E+00
3.954000E+00	2.841420E+00	3.206010E+00
3.946040E+00	2.904850E+00	3.131760E+00
3.943010E+00	2.925010E+00	3.181360E+00
3.962700E+00	2.734050E+00	3.213310E+00
3.974990E+00	2.640360E+00	3.162250E+00
3.986770E+00	2.545320E+00	3.215660E+00
3.565300E+00	3.374820E+00	3.235150E+00
3.642190E+00	3.334590E+00	3.245620E+00
3.780140E+00	3.250410E+00	3.197320E+00
3.832590E+00	3.223100E+00	3.176920E+00
3.909630E+00	3.070300E+00	3.205440E+00
3.900920E+00	3.128150E+00	3.132560E+00
3.881260E+00	3.160090E+00	3.192700E+00
3.931510E+00	2.978390E+00	3.211830E+00
3.857460E+00	3.200620E+00	3.167910E+00
1.388950E+00	2.443240E+00	3.201910E+00
1.415770E+00	2.497020E+00	3.187550E+00
1.390410E+00	2.431920E+00	3.146150E+00
1.362960E+00	2.350500E+00	3.065180E+00
1.351800E+00	2.354020E+00	3.165900E+00
1.307460E+00	2.194640E+00	3.008310E+00
1.303370E+00	2.228670E+00	3.110620E+00
1.272030E+00	2.054640E+00	2.957360E+00
1.262150E+00	2.090760E+00	3.057090E+00
1.249830E+00	1.916420E+00	2.921890E+00
1.227810E+00	1.956120E+00	3.015660E+00
1.244830E+00	1.780660E+00	2.908990E+00
1.210640E+00	1.823000E+00	2.991180E+00
1.255220E+00	1.659800E+00	2.924100E+00
1.209700E+00	1.699500E+00	2.989230E+00
1.268190E+00	1.585090E+00	2.947220E+00
1.228080E+00	1.574550E+00	3.019360E+00
1.283300E+00	1.512080E+00	2.975080E+00
1.453280E+00	2.581060E+00	3.212000E+00
1.496060E+00	2.681790E+00	3.237510E+00
1.475650E+00	2.631520E+00	3.142620E+00
1.420330E+00	2.496840E+00	3.112700E+00
1.345900E+00	1.480870E+00	2.921680E+00
1.399370E+00	1.392630E+00	2.963660E+00
1.479730E+00	1.297870E+00	3.032500E+00
1.574270E+00	1.269400E+00	3.000390E+00
1.560100E+00	1.245320E+00	3.065490E+00
1.645120E+00	1.221450E+00	3.080520E+00
1.575380E+00	2.890760E+00	3.253450E+00
1.609840E+00	2.963090E+00	3.281390E+00
1.595450E+00	2.931840E+00	3.186250E+00
1.534390E+00	2.789710E+00	3.191510E+00
1.810550E+00	1.210020E+00	3.012220E+00
1.748560E+00	1.213830E+00	3.040800E+00
1.859190E+00	1.176350E+00	3.102070E+00
1.648050E+00	3.034080E+00	3.304650E+00
1.680130E+00	3.077810E+00	3.292490E+00
1.661250E+00	3.039780E+00	3.232250E+00
1.966550E+00	1.167700E+00	3.080170E+00
2.054590E+00	1.129860E+00	3.146860E+00
1.738830E+00	3.143840E+00	3.273210E+00
2.186220E+00	1.101830E+00	3.168280E+00
2.314330E+00	1.075390E+00	3.169570E+00
2.282100E+00	1.064430E+00	3.221170E+00
2.350850E+00	1.046190E+00	3.261740E+00
1.816580E+00	3.232570E+00	3.290340E+00
1.870890E+00	3.290520E+00	3.306300E+00
1.849920E+00	3.262320E+00	3.246310E+00
2.439590E+00	1.052760E+00	3.224480E+00
1.895460E+00	3.305630E+00	3.218970E+00
1.913650E+00	3.332170E+00	3.298790E+00
2.559690E+00	1.043750E+00	3.218220E+00
1.977720E+00	3.390770E+00	3.272580E+00
2.654380E+00	1.050160E+00	3.193350E+00
2.740290E+00	1.036120E+00	3.253190E+00
2.062500E+00	3.472550E+00	3.296090E+00
2.121310E+00	3.525290E+00	3.330040E+00
2.109480E+00	3.507380E+00	3.249870E+00
2.856330E+00	1.045800E+00	3.236310E+00
2.181550E+00	3.562370E+00	3.297890E+00
2.976930E+00	1.066080E+00	3.233810E+00
2.944690E+00	1.031870E+00	3.291580E+00
2.999640E+00	1.043410E+00	3.289920E+00
2.270250E+00	3.615130E+00	3.309070E+00
3.071950E+00	1.069350E+00	3.279010E+00
2.353910E+00	3.648750E+00	3.306180E+00
3.207930E+00	1.111300E+00	3.304380E+00
2.450950E+00	3.675930E+00	3.298400E+00
3.326290E+00	1.190930E+00	3.284730E+00
2.561390E+00	3.696340E+00	3.293140E+00
3.452960E+00	1.282670E+00	3.272780E+00
2.635630E+00	3.708620E+00	3.330780E+00
2.635640E+00	3.696480E+00	3.279830E+00
3.529580E+00	1.348070E+00	3.258700E+00
3.538640E+00	1.333590E+00	3.306270E+00
2.682630E+00	3.709850E+00	3.345220E+00
2.731710E+00	3.691300E+00	3.308670E+00
3.683640E+00	1.488450E+00	3.292340E+00
3.591330E+00	1.384100E+00	3.302690E+00
2.838430E+00	3.665420E+00	3.309100E+00
3.751600E+00	1.596490E+00	3.274440E+00
3.753910E+00	1.551240E+00	3.328820E+00
2.928360E+00	3.630850E+00	3.292160E+00
3.013200E+00	3.603950E+00	3.366250E+00
3.904020E+00	1.978430E+00	3.256500E+00
3.881570E+00	1.895540E+00	3.284700E+00
3.856170E+00	1.810480E+00	3.276240E+00
3.810380E+00	1.693540E+00	3.282050E+00
3.789620E+00	1.600690E+00	3.339040E+00
3.108260E+00	3.549400E+00	3.329890E+00
3.171430E+00	3.514540E+00	3.310800E+00
3.966380E+00	2.233680E+00	3.244670E+00
3.949960E+00	2.140720E+00	3.302720E+00
3.931010E+00	2.067220E+00	3.259520E+00
3.216490E+00	3.491670E+00	3.298000E+00
3.294360E+00	3.462420E+00	3.349150E+00
3.382340E+00	3.432570E+00	3.284430E+00
3.409610E+00	3.425170E+00	3.381910E+00
3.986880E+00	2.490320E+00	3.268280E+00
3.986070E+00	2.412050E+00	3.325130E+00
3.983560E+00	2.327690E+00	3.283410E+00
3.488750E+00	3.397670E+00	3.326160E+00
3.551130E+00	3.378190E+00	3.272910E+00
3.601700E+00	3.365970E+00	3.360560E+00
3.945380E+00	2.919330E+00	3.272530E+00
3.956350E+00	2.841940E+00	3.346660E+00
3.964110E+00	2.748210E+00	3.317720E+00
3.979470E+00	2.654200E+00	3.296190E+00
3.989140E+00	2.565370E+00	3.284290E+00
3.698810E+00	3.319630E+00	3.365340E+00
3.774570E+00	3.259140E+00	3.332240E+00
3.866040E+00	3.163690E+00	3.291670E+00
3.847820E+00	3.203320E+00	3.210260E+00
3.908070E+00	3.070280E+00	3.327490E+00
3.926810E+00	2.997840E+00	3.303440E+00
1.257520E+00	2.237940E+00	3.301350E+00
1.281480E+00	2.283150E+00	3.301480E+00
1.264750E+00	2.243270E+00	3.273930E+00
1.249110E+00	2.197810E+00	3.276360E+00
1.324000E+00	2.355180E+00	3.291790E+00
1.373100E+00	2.454690E+00	3.325310E+00
1.359190E+00	2.399180E+00	3.245900E+00
1.288880E+00	2.256930E+00	3.224560E+00
1.254870E+00	2.122300E+00	3.152770E+00
1.241030E+00	2.137670E+00	3.224900E+00
1.217730E+00	1.993620E+00	3.108640E+00
1.209300E+00	2.029430E+00	3.195600E+00
1.191200E+00	1.862370E+00	3.078580E+00
1.176220E+00	1.899340E+00	3.164450E+00
1.177690E+00	1.735270E+00	3.066680E+00
1.155480E+00	1.770150E+00	3.149050E+00
1.187320E+00	1.629890E+00	3.069300E+00
1.148120E+00	1.633040E+00	3.163410E+00
1.197770E+00	1.570500E+00	3.079210E+00
1.177660E+00	1.566020E+00	3.127640E+00
1.202500E+00	1.512840E+00	3.118660E+00
1.416920E+00	2.517100E+00	3.266390E+00
1.327680E+00	1.420030E+00	3.014650E+00
1.258840E+00	1.440220E+00	3.098390E+00
1.385110E+00	1.343780E+00	3.055630E+00
1.326620E+00	1.365310E+00	3.098300E+00
1.419410E+00	1.297840E+00	3.094910E+00
1.374150E+00	1.302810E+00	3.142100E+00
1.445040E+00	1.257070E+00	3.155180E+00
1.511470E+00	2.720660E+00	3.354690E+00
1.530950E+00	2.774210E+00	3.374180E+00
1.522440E+00	2.749480E+00	3.306740E+00
1.480250E+00	2.650610E+00	3.313320E+00
1.553630E+00	1.211320E+00	3.167010E+00
1.668970E+00	1.178180E+00	3.198040E+00
1.601170E+00	2.962130E+00	3.401950E+00
1.635060E+00	3.025260E+00	3.429940E+00
1.621210E+00	2.994110E+00	3.355360E+00
1.568910E+00	2.877050E+00	3.345060E+00
1.762400E+00	1.168360E+00	3.176900E+00
1.878090E+00	1.135600E+00	3.232860E+00
1.677840E+00	3.082680E+00	3.361710E+00
1.981490E+00	1.125560E+00	3.207650E+00
2.089610E+00	1.100170E+00	3.229290E+00
2.062780E+00	1.086760E+00	3.299650E+00
2.174740E+00	1.065430E+00	3.320510E+00
1.741040E+00	3.166300E+00	3.400530E+00
1.793330E+00	3.227460E+00	3.432450E+00
1.785380E+00	3.209660E+00	3.357080E+00
2.285880E+00	1.049480E+00	3.293000E+00
2.355990E+00	1.032700E+00	3.315630E+00
1.836930E+00	3.265920E+00	3.385030E+00
2.437680E+00	1.021750E+00	3.356690E+00
1.912760E+00	3.342170E+00	3.401310E+00
2.556280E+00	1.017200E+00	3.328470E+00
1.985540E+00	3.416410E+00	3.411930E+00
2.036630E+00	3.470090E+00	3.445940E+00
2.029580E+00	3.452640E+00	3.366510E+00
2.659520E+00	1.020830E+00	3.296870E+00
2.783450E+00	9.989170E-01	3.358690E+00
2.094070E+00	3.513540E+00	3.411770E+00
2.889480E+00	1.003880E+00	3.340240E+00
2.852390E+00	9.813840E-01	3.386910E+00
2.903080E+00	9.742610E-01	3.404150E+00
2.178230E+00	3.572860E+00	3.408130E+00
3.004040E+00	1.005800E+00	3.368950E+00
2.263920E+00	3.622300E+00	3.407700E+00
3.140980E+00	1.044620E+00	3.363780E+00
3.101950E+00	9.980470E-01	3.421870E+00
3.172970E+00	1.022070E+00	3.430370E+00
2.354490E+00	3.661020E+00	3.413240E+00
3.207720E+00	1.074490E+00	3.363410E+00
3.210860E+00	1.055290E+00	3.403380E+00
2.450230E+00	3.690630E+00	3.414730E+00
3.319690E+00	1.147070E+00	3.365870E+00
3.263030E+00	1.094610E+00	3.392500E+00
2.552570E+00	3.712610E+00	3.412060E+00
3.431640E+00	1.210310E+00	3.403760E+00
2.662290E+00	3.719700E+00	3.411440E+00
3.571770E+00	1.327720E+00	3.385980E+00
2.744390E+00	3.725680E+00	3.459580E+00
2.741710E+00	3.715510E+00	3.401630E+00
3.643940E+00	1.403370E+00	3.361950E+00
3.653440E+00	1.385280E+00	3.413980E+00
2.781150E+00	3.719050E+00	3.451450E+00
2.831330E+00	3.691810E+00	3.436030E+00
3.777390E+00	1.527470E+00	3.409430E+00
3.701730E+00	1.437970E+00	3.409320E+00
2.930480E+00	3.643720E+00	3.401770E+00
3.012040E+00	3.609580E+00	3.464130E+00
3.910230E+00	1.936440E+00	3.332920E+00
3.896870E+00	1.851800E+00	3.349790E+00
3.880070E+00	1.748590E+00	3.370860E+00
3.843810E+00	1.642430E+00	3.400560E+00
3.891290E+00	1.700920E+00	3.436460E+00
3.082820E+00	3.570060E+00	3.439660E+00
3.155140E+00	3.526360E+00	3.426710E+00
3.198760E+00	3.502070E+00	3.363610E+00
3.244780E+00	3.481760E+00	3.458880E+00
3.973960E+00	2.233110E+00	3.366890E+00
3.961910E+00	2.136400E+00	3.389250E+00
3.945460E+00	2.031120E+00	3.361440E+00
3.933420E+00	1.912150E+00	3.412540E+00
3.920490E+00	1.804640E+00	3.430760E+00
3.907320E+00	1.743170E+00	3.434360E+00
3.344970E+00	3.445900E+00	3.437810E+00
3.428090E+00	3.420960E+00	3.473890E+00
3.989030E+00	2.491960E+00	3.367110E+00
3.992150E+00	2.402770E+00	3.438320E+00
3.988550E+00	2.330470E+00	3.383580E+00
3.511970E+00	3.396390E+00	3.420550E+00
3.610300E+00	3.374670E+00	3.468050E+00
3.943050E+00	2.931460E+00	3.383840E+00
3.960170E+00	2.850690E+00	3.465210E+00
3.967120E+00	2.756540E+00	3.433380E+00
3.980110E+00	2.666650E+00	3.405140E+00
3.990480E+00	2.579930E+00	3.386850E+00
3.682320E+00	3.341250E+00	3.434810E+00
3.781480E+00	3.282570E+00	3.460050E+00
3.857360E+00	3.192800E+00	3.427390E+00
3.901870E+00	3.101550E+00	3.415760E+00
3.923730E+00	3.016540E+00	3.405780E+00
1.327980E+00	2.437380E+00	3.470050E+00
1.369190E+00	2.509100E+00	3.483300E+00
1.337820E+00	2.437130E+00	3.432160E+00
1.321750E+00	2.375120E+00	3.365410E+00
1.302460E+00	2.366590E+00	3.439910E+00
1.253220E+00	2.229230E+00	3.360580E+00
1.209510E+00	2.084710E+00	3.284010E+00
1.197870E+00	2.087910E+00	3.363620E+00
1.166180E+00	1.940090E+00	3.249280E+00
1.161090E+00	1.975950E+00	3.332220E+00
1.137800E+00	1.806920E+00	3.230750E+00
1.127320E+00	1.845880E+00	3.311470E+00
1.123760E+00	1.694180E+00	3.222370E+00
1.101810E+00	1.707170E+00	3.318080E+00
1.123900E+00	1.630870E+00	3.227530E+00
1.111290E+00	1.631470E+00	3.278140E+00
1.123800E+00	1.573260E+00	3.262550E+00
1.376620E+00	2.489830E+00	3.405810E+00
1.419630E+00	2.576080E+00	3.452370E+00
1.160350E+00	1.493070E+00	3.226830E+00
1.206800E+00	1.447310E+00	3.179080E+00
1.195690E+00	1.423270E+00	3.235030E+00
1.235920E+00	1.384530E+00	3.220170E+00
1.464160E+00	2.650900E+00	3.455520E+00
1.504810E+00	2.738770E+00	3.492550E+00
1.500010E+00	2.706240E+00	3.405630E+00
1.435860E+00	2.580780E+00	3.377610E+00
1.304480E+00	1.334350E+00	3.187650E+00
1.384990E+00	1.242230E+00	3.266830E+00
1.472930E+00	1.211500E+00	3.233410E+00
1.464520E+00	1.194900E+00	3.290730E+00
1.534170E+00	1.171900E+00	3.290800E+00
1.576050E+00	2.929060E+00	3.557610E+00
1.605330E+00	2.989620E+00	3.549780E+00
1.588830E+00	2.938180E+00	3.471760E+00
1.542210E+00	2.814570E+00	3.439120E+00
1.546420E+00	2.845880E+00	3.527570E+00
1.730360E+00	1.147720E+00	3.264610E+00
1.656380E+00	1.148960E+00	3.295760E+00
1.743180E+00	1.125890E+00	3.326460E+00
1.634700E+00	3.048790E+00	3.596080E+00
1.679320E+00	3.111050E+00	3.569790E+00
1.639160E+00	3.039710E+00	3.513410E+00
1.818760E+00	1.118580E+00	3.313290E+00
1.693790E+00	3.115380E+00	3.475240E+00
1.724860E+00	3.167820E+00	3.555170E+00
1.972550E+00	1.086890E+00	3.350390E+00
2.098120E+00	1.058530E+00	3.381900E+00
2.194840E+00	1.030180E+00	3.447420E+00
1.761520E+00	3.200200E+00	3.497490E+00
2.299200E+00	1.021330E+00	3.410620E+00
2.353770E+00	1.024710E+00	3.358360E+00
1.842060E+00	3.283420E+00	3.516050E+00
2.391870E+00	1.010310E+00	3.423030E+00
2.476850E+00	9.935750E-01	3.483050E+00
1.918210E+00	3.362290E+00	3.530880E+00
1.964350E+00	3.415070E+00	3.549520E+00
1.956760E+00	3.395890E+00	3.480270E+00
2.563660E+00	9.867130E-01	3.446180E+00
2.003640E+00	3.447030E+00	3.504720E+00
2.663810E+00	9.879610E-01	3.409780E+00
2.756000E+00	9.591870E-01	3.482210E+00
2.077940E+00	3.521030E+00	3.540170E+00
2.843210E+00	9.589180E-01	3.444410E+00
2.940620E+00	9.381080E-01	3.487410E+00
2.165310E+00	3.577900E+00	3.506220E+00
3.043140E+00	9.606520E-01	3.468800E+00
3.008160E+00	9.306390E-01	3.513830E+00
3.068720E+00	9.338930E-01	3.545770E+00
2.256080E+00	3.629870E+00	3.507280E+00
3.148250E+00	9.808530E-01	3.501250E+00
2.351040E+00	3.669370E+00	3.516940E+00
3.261640E+00	1.055530E+00	3.480800E+00
2.449360E+00	3.700930E+00	3.523980E+00
3.355130E+00	1.133850E+00	3.445910E+00
3.370260E+00	1.115980E+00	3.529380E+00
2.546810E+00	3.722930E+00	3.524920E+00
3.414860E+00	1.169690E+00	3.457710E+00
3.410470E+00	1.153730E+00	3.493860E+00
2.641590E+00	3.729840E+00	3.522400E+00
3.549590E+00	1.260180E+00	3.526720E+00
3.452590E+00	1.189520E+00	3.486660E+00
2.728320E+00	3.730560E+00	3.522830E+00
3.678870E+00	1.381970E+00	3.493810E+00
2.793230E+00	3.718930E+00	3.508180E+00
2.862260E+00	3.695930E+00	3.566000E+00
3.747650E+00	1.451830E+00	3.476380E+00
3.752050E+00	1.433760E+00	3.525040E+00
2.954840E+00	3.639830E+00	3.531580E+00
3.020250E+00	3.606790E+00	3.519940E+00
3.884690E+00	1.653900E+00	3.474580E+00
3.851180E+00	1.581530E+00	3.491390E+00
3.803480E+00	1.491340E+00	3.533120E+00
3.061170E+00	3.582820E+00	3.506640E+00
3.137760E+00	3.537810E+00	3.528270E+00
3.245980E+00	3.488840E+00	3.565170E+00
3.977070E+00	2.179280E+00	3.449890E+00
3.974700E+00	2.089930E+00	3.457970E+00
3.971590E+00	1.982570E+00	3.481470E+00
3.959980E+00	1.857410E+00	3.524410E+00
3.981640E+00	1.937830E+00	3.536360E+00
3.921300E+00	1.722440E+00	3.507080E+00
3.894400E+00	1.631250E+00	3.535390E+00
3.339390E+00	3.451520E+00	3.520600E+00
3.432310E+00	3.432150E+00	3.561350E+00
3.996160E+00	2.507880E+00	3.488130E+00
4.001850E+00	2.398670E+00	3.558770E+00
3.997530E+00	2.275080E+00	3.498390E+00
3.991760E+00	2.146100E+00	3.529750E+00
3.994470E+00	2.049420E+00	3.536920E+00
3.992480E+00	1.981240E+00	3.548340E+00
3.524560E+00	3.400950E+00	3.515920E+00
3.616530E+00	3.386230E+00	3.553190E+00
3.945960E+00	2.951070E+00	3.505090E+00
3.966680E+00	2.856260E+00	3.576580E+00
3.973330E+00	2.765330E+00	3.541600E+00
3.989550E+00	2.666570E+00	3.517970E+00
3.995320E+00	2.598910E+00	3.470590E+00
3.708540E+00	3.346060E+00	3.531210E+00
3.800920E+00	3.302310E+00	3.557290E+00
3.833820E+00	3.265750E+00	3.524560E+00
3.870450E+00	3.215520E+00	3.522090E+00
3.913270E+00	3.118550E+00	3.544790E+00
3.904260E+00	3.180600E+00	3.565240E+00
3.923770E+00	3.039910E+00	3.487850E+00
3.857940E+00	3.258070E+00	3.573040E+00
3.892020E+00	3.214310E+00	3.578410E+00
1.320920E+00	2.510000E+00	3.645640E+00
1.350870E+00	2.560340E+00	3.629130E+00
1.326470E+00	2.501770E+00	3.596250E+00
1.314080E+00	2.428370E+00	3.528720E+00
1.296290E+00	2.434450E+00	3.616520E+00
1.259720E+00	2.281300E+00	3.479420E+00
1.261950E+00	2.323420E+00	3.573840E+00
1.210150E+00	2.142250E+00	3.439780E+00
1.216850E+00	2.190060E+00	3.531220E+00
1.162940E+00	2.012490E+00	3.413960E+00
1.169770E+00	2.057370E+00	3.498040E+00
1.125020E+00	1.886310E+00	3.392590E+00
1.125750E+00	1.928870E+00	3.474970E+00
1.097570E+00	1.773470E+00	3.377500E+00
1.089120E+00	1.792750E+00	3.472690E+00
1.088450E+00	1.712020E+00	3.379070E+00
1.081740E+00	1.718220E+00	3.425200E+00
1.083340E+00	1.656690E+00	3.411240E+00
1.367470E+00	2.550970E+00	3.567580E+00
1.410000E+00	2.647200E+00	3.642240E+00
1.099920E+00	1.562280E+00	3.377870E+00
1.124750E+00	1.509050E+00	3.319050E+00
1.119400E+00	1.488850E+00	3.378390E+00
1.144770E+00	1.445070E+00	3.357070E+00
1.441290E+00	2.644920E+00	3.535540E+00
1.465650E+00	2.715510E+00	3.609580E+00
1.198890E+00	1.383660E+00	3.315260E+00
1.280560E+00	1.301490E+00	3.304830E+00
1.241240E+00	1.296380E+00	3.420890E+00
1.332850E+00	1.247890E+00	3.337730E+00
1.305140E+00	1.250140E+00	3.387490E+00
1.371930E+00	1.207720E+00	3.389470E+00
1.490220E+00	2.760740E+00	3.623860E+00
1.510790E+00	2.804300E+00	3.641060E+00
1.504950E+00	2.770040E+00	3.578470E+00
1.474380E+00	1.165500E+00	3.371410E+00
1.603570E+00	1.122480E+00	3.390580E+00
1.548750E+00	1.099380E+00	3.487720E+00
1.658450E+00	1.077350E+00	3.479070E+00
1.594700E+00	2.979870E+00	3.623420E+00
1.549270E+00	2.880820E+00	3.624940E+00
1.759640E+00	1.086530E+00	3.418410E+00
1.671320E+00	3.111070E+00	3.656450E+00
1.630150E+00	3.046560E+00	3.684940E+00
1.880700E+00	1.078770E+00	3.404000E+00
1.889730E+00	1.052000E+00	3.475540E+00
1.963230E+00	1.052010E+00	3.453980E+00
1.720090E+00	3.172660E+00	3.638320E+00
2.084820E+00	1.031230E+00	3.484660E+00
2.210640E+00	1.005540E+00	3.551990E+00
1.776080E+00	3.229460E+00	3.601070E+00
2.299920E+00	9.997350E-01	3.529870E+00
1.841240E+00	3.305230E+00	3.661670E+00
1.895380E+00	3.364200E+00	3.670450E+00
1.887280E+00	3.343470E+00	3.602500E+00
2.393050E+00	9.959260E-01	3.509600E+00
2.492120E+00	9.747070E-01	3.593710E+00
1.941110E+00	3.405230E+00	3.629100E+00
2.576970E+00	9.643790E-01	3.561530E+00
2.006660E+00	3.468390E+00	3.601980E+00
2.662860E+00	9.576750E-01	3.524320E+00
2.752920E+00	9.303090E-01	3.594200E+00
2.070240E+00	3.541860E+00	3.662460E+00
2.141530E+00	3.599330E+00	3.664600E+00
2.107650E+00	3.564920E+00	3.610440E+00
2.838690E+00	9.259250E-01	3.544990E+00
2.917430E+00	8.974090E-01	3.605190E+00
2.154730E+00	3.592060E+00	3.591340E+00
2.211140E+00	3.642990E+00	3.657160E+00
2.997180E+00	9.098740E-01	3.572880E+00
3.074490E+00	9.050840E-01	3.637250E+00
2.239280E+00	3.643060E+00	3.594760E+00
2.256710E+00	3.669100E+00	3.653090E+00
3.156100E+00	9.465430E-01	3.607170E+00
2.294500E+00	3.685000E+00	3.655480E+00
2.340260E+00	3.687810E+00	3.619790E+00
3.244380E+00	1.007310E+00	3.583530E+00
2.447140E+00	3.718320E+00	3.629310E+00
3.324920E+00	1.067520E+00	3.576640E+00
2.547690E+00	3.741390E+00	3.631100E+00
3.413650E+00	1.126040E+00	3.632740E+00
3.451810E+00	1.172410E+00	3.550500E+00
3.518440E+00	1.209880E+00	3.635420E+00
2.636960E+00	3.747630E+00	3.624710E+00
3.607320E+00	1.278780E+00	3.643120E+00
2.718980E+00	3.745580E+00	3.617390E+00
3.675420E+00	1.347010E+00	3.609700E+00
2.795390E+00	3.731590E+00	3.602370E+00
2.865870E+00	3.716700E+00	3.669430E+00
3.754530E+00	1.422850E+00	3.584210E+00
2.928390E+00	3.675500E+00	3.628740E+00
3.016800E+00	3.632440E+00	3.641990E+00
3.047870E+00	3.594840E+00	3.560780E+00
3.097480E+00	3.576440E+00	3.610530E+00
3.872520E+00	1.562280E+00	3.585510E+00
3.827680E+00	1.484770E+00	3.639160E+00
3.177500E+00	3.534280E+00	3.620290E+00
3.247500E+00	3.503970E+00	3.625210E+00
3.993830E+00	1.920870E+00	3.599600E+00
3.985640E+00	1.831030E+00	3.623960E+00
3.959300E+00	1.746730E+00	3.613160E+00
3.918390E+00	1.646200E+00	3.608580E+00
3.335310E+00	3.476670E+00	3.612320E+00
3.427920E+00	3.452030E+00	3.621150E+00
4.001840E+00	2.507590E+00	3.633920E+00
4.001680E+00	2.578600E+00	3.544460E+00
3.999780E+00	2.614380E+00	3.603260E+00
4.007840E+00	2.389010E+00	3.658990E+00
4.011860E+00	2.298060E+00	3.631040E+00
4.006750E+00	2.185360E+00	3.618280E+00
4.010000E+00	2.075150E+00	3.613850E+00
4.005290E+00	2.000710E+00	3.597090E+00
3.530930E+00	3.423130E+00	3.615220E+00
3.688070E+00	3.382140E+00	3.637890E+00
3.951770E+00	2.950550E+00	3.646930E+00
3.934400E+00	3.019560E+00	3.562110E+00
3.932870E+00	3.046970E+00	3.627080E+00
3.967190E+00	2.848010E+00	3.665570E+00
3.973900E+00	2.776060E+00	3.635650E+00
3.986860E+00	2.693240E+00	3.614970E+00
3.753110E+00	3.363250E+00	3.644560E+00
3.763560E+00	3.345310E+00	3.612090E+00
3.907470E+00	3.184600E+00	3.627720E+00
3.923960E+00	3.113040E+00	3.670060E+00
3.782060E+00	3.347900E+00	3.647420E+00
3.828520E+00	3.305390E+00	3.651860E+00
3.880980E+00	3.240890E+00	3.619590E+00
1.253420E+00	2.340560E+00	3.716820E+00
1.275150E+00	2.394670E+00	3.726490E+00
1.263440E+00	2.354620E+00	3.664170E+00
1.224530E+00	2.233820E+00	3.620070E+00
1.232890E+00	2.270170E+00	3.699920E+00
1.181340E+00	2.104970E+00	3.585350E+00
1.195470E+00	2.151200E+00	3.670360E+00
1.133530E+00	1.975430E+00	3.560190E+00
1.150540E+00	2.026000E+00	3.646660E+00
1.099770E+00	1.862390E+00	3.542250E+00
1.106670E+00	1.886970E+00	3.646410E+00
1.082000E+00	1.797320E+00	3.538430E+00
1.084460E+00	1.803410E+00	3.593490E+00
1.072550E+00	1.739870E+00	3.568670E+00
1.351270E+00	2.564620E+00	3.703670E+00
1.301410E+00	2.459480E+00	3.689960E+00
1.070670E+00	1.670190E+00	3.507080E+00
1.078200E+00	1.589630E+00	3.479870E+00
1.074080E+00	1.572360E+00	3.592020E+00
1.089560E+00	1.508480E+00	3.525300E+00
1.409340E+00	2.662410E+00	3.733040E+00
1.452150E+00	2.724620E+00	3.737630E+00
1.434700E+00	2.698820E+00	3.694320E+00
1.120440E+00	1.449520E+00	3.460290E+00
1.173960E+00	1.365790E+00	3.446930E+00
1.154810E+00	1.373200E+00	3.563130E+00
1.209990E+00	1.313720E+00	3.482540E+00
1.195410E+00	1.321650E+00	3.532900E+00
1.239180E+00	1.270390E+00	3.526890E+00
1.475020E+00	2.750740E+00	3.677420E+00
1.496390E+00	2.792870E+00	3.774840E+00
1.316220E+00	1.211880E+00	3.485110E+00
1.433800E+00	1.143530E+00	3.488780E+00
1.387750E+00	1.143550E+00	3.594410E+00
1.498400E+00	1.101180E+00	3.532200E+00
1.470870E+00	1.102080E+00	3.576290E+00
1.542680E+00	1.068940E+00	3.586130E+00
1.531560E+00	2.862180E+00	3.779940E+00
1.551140E+00	2.899060E+00	3.764530E+00
1.529140E+00	2.852630E+00	3.713100E+00
1.741130E+00	1.046980E+00	3.526330E+00
1.654960E+00	1.043720E+00	3.579270E+00
1.788420E+00	1.009280E+00	3.616170E+00
1.586550E+00	2.963140E+00	3.743420E+00
1.856890E+00	1.027310E+00	3.546430E+00
1.951210E+00	9.973240E-01	3.610490E+00
1.888490E+00	9.934370E-01	3.632800E+00
1.978870E+00	9.727060E-01	3.682630E+00
1.671350E+00	3.107290E+00	3.745930E+00
1.635330E+00	3.049910E+00	3.760980E+00
1.993910E+00	1.017400E+00	3.552440E+00
2.041070E+00	9.816200E-01	3.644960E+00
1.710010E+00	3.162680E+00	3.721490E+00
2.162140E+00	9.823490E-01	3.647740E+00
1.775200E+00	3.239740E+00	3.736660E+00
2.296970E+00	9.752660E-01	3.641440E+00
1.884150E+00	3.360330E+00	3.740350E+00
1.837470E+00	3.311670E+00	3.757790E+00
2.400370E+00	9.773000E-01	3.620010E+00
2.500840E+00	9.506510E-01	3.705410E+00
1.928360E+00	3.405860E+00	3.714370E+00
2.587240E+00	9.401450E-01	3.673470E+00
1.994560E+00	3.478420E+00	3.730650E+00
2.669680E+00	9.343690E-01	3.637290E+00
2.757380E+00	9.001300E-01	3.706200E+00
2.123900E+00	3.597100E+00	3.749280E+00
2.062260E+00	3.550150E+00	3.758820E+00
2.836180E+00	8.941400E-01	3.655640E+00
2.915580E+00	8.620260E-01	3.711960E+00
2.199580E+00	3.646750E+00	3.740550E+00
2.994090E+00	8.785570E-01	3.670280E+00
3.078270E+00	8.728160E-01	3.737860E+00
2.283310E+00	3.690130E+00	3.724630E+00
3.161230E+00	9.132080E-01	3.709130E+00
2.352660E+00	3.721770E+00	3.759830E+00
2.350530E+00	3.711980E+00	3.706420E+00
3.246150E+00	9.751470E-01	3.684830E+00
2.387100E+00	3.729940E+00	3.751990E+00
2.438340E+00	3.734330E+00	3.744130E+00
3.330070E+00	1.046460E+00	3.663470E+00
2.545520E+00	3.752790E+00	3.735550E+00
3.497330E+00	1.177660E+00	3.731970E+00
3.411280E+00	1.097810E+00	3.744560E+00
2.646160E+00	3.760500E+00	3.732710E+00
3.593940E+00	1.260910E+00	3.728030E+00
2.707660E+00	3.758000E+00	3.695620E+00
3.681180E+00	1.340320E+00	3.712310E+00
2.786910E+00	3.749680E+00	3.713100E+00
2.873090E+00	3.732780E+00	3.770680E+00
3.759700E+00	1.412770E+00	3.680900E+00
2.945490E+00	3.688440E+00	3.715800E+00
3.042310E+00	3.655130E+00	3.741600E+00
3.115000E+00	3.591100E+00	3.678700E+00
3.890050E+00	1.562910E+00	3.687310E+00
3.833950E+00	1.481250E+00	3.738760E+00
3.145320E+00	3.611800E+00	3.749460E+00
3.214370E+00	3.582900E+00	3.748570E+00
3.237750E+00	3.539920E+00	3.687280E+00
4.003520E+00	1.865230E+00	3.682530E+00
3.987620E+00	1.769900E+00	3.707110E+00
4.010520E+00	1.829120E+00	3.742590E+00
3.941830E+00	1.662180E+00	3.708360E+00
3.294670E+00	3.560280E+00	3.752350E+00
3.395060E+00	3.533480E+00	3.768460E+00
3.411090E+00	3.487960E+00	3.692170E+00
3.999500E+00	2.626490E+00	3.701210E+00
4.009730E+00	2.521560E+00	3.770580E+00
4.013930E+00	2.416270E+00	3.743660E+00
4.023260E+00	2.312980E+00	3.733490E+00
4.020870E+00	2.206540E+00	3.721760E+00
4.024320E+00	2.091980E+00	3.711980E+00
4.016910E+00	1.963070E+00	3.694520E+00
4.015400E+00	1.879440E+00	3.732290E+00
3.487880E+00	3.489720E+00	3.761650E+00
3.580290E+00	3.468760E+00	3.808790E+00
3.591540E+00	3.434450E+00	3.722360E+00
3.936550E+00	3.038330E+00	3.718850E+00
3.954000E+00	2.963900E+00	3.783840E+00
3.966480E+00	2.874900E+00	3.745400E+00
3.974310E+00	2.781930E+00	3.730030E+00
3.983350E+00	2.714720E+00	3.687260E+00
3.671210E+00	3.417790E+00	3.799800E+00
3.745500E+00	3.364860E+00	3.749320E+00
3.769710E+00	3.354330E+00	3.675020E+00
3.804510E+00	3.334490E+00	3.709980E+00
3.905310E+00	3.190070E+00	3.751900E+00
3.881860E+00	3.240680E+00	3.676060E+00
3.857640E+00	3.277400E+00	3.731450E+00
3.928590E+00	3.104240E+00	3.759020E+00
3.833620E+00	3.311970E+00	3.713200E+00
1.250920E+00	2.341660E+00	3.853990E+00
1.274760E+00	2.405320E+00	3.840330E+00
1.253780E+00	2.335040E+00	3.776350E+00
1.211440E+00	2.201720E+00	3.752780E+00
1.227580E+00	2.256030E+00	3.835160E+00
1.169620E+00	2.081080E+00	3.729400E+00
1.194540E+00	2.143450E+00	3.818330E+00
1.127540E+00	1.969450E+00	3.713500E+00
1.152870E+00	2.028320E+00	3.799000E+00
1.104150E+00	1.900430E+00	3.714450E+00
1.116180E+00	1.925130E+00	3.782630E+00
1.093400E+00	1.843870E+00	3.747550E+00
1.300500E+00	2.473400E+00	3.874410E+00
1.332160E+00	2.543180E+00	3.857110E+00
1.309810E+00	2.472770E+00	3.784430E+00
1.075520E+00	1.743380E+00	3.700630E+00
1.068700E+00	1.651820E+00	3.631790E+00
1.067210E+00	1.656900E+00	3.710420E+00
1.069840E+00	1.591260E+00	3.654740E+00
1.068770E+00	1.604720E+00	3.712790E+00
1.074570E+00	1.546960E+00	3.694750E+00
1.365540E+00	2.608410E+00	3.894830E+00
1.404600E+00	2.668710E+00	3.881790E+00
1.373160E+00	2.607310E+00	3.809770E+00
1.117990E+00	1.434810E+00	3.582320E+00
1.097030E+00	1.473970E+00	3.673060E+00
1.138170E+00	1.397010E+00	3.616610E+00
1.127810E+00	1.412140E+00	3.657820E+00
1.155460E+00	1.364510E+00	3.661440E+00
1.442540E+00	2.714030E+00	3.822370E+00
1.212340E+00	1.284650E+00	3.642630E+00
1.291230E+00	1.206680E+00	3.602370E+00
1.265830E+00	1.219260E+00	3.663390E+00
1.341530E+00	1.161800E+00	3.640130E+00
1.310130E+00	1.177090E+00	3.682830E+00
1.377560E+00	1.126410E+00	3.689440E+00
1.494010E+00	2.805510E+00	3.878830E+00
1.528320E+00	2.872410E+00	3.885160E+00
1.521360E+00	2.849540E+00	3.827960E+00
1.489490E+00	1.063310E+00	3.690920E+00
1.597990E+00	1.024860E+00	3.668090E+00
1.571490E+00	1.016460E+00	3.726980E+00
1.631970E+00	9.971600E-01	3.746200E+00
1.554790E+00	2.911210E+00	3.832160E+00
1.722210E+00	9.926640E-01	3.706880E+00
1.600120E+00	2.996310E+00	3.877410E+00
1.637930E+00	3.061430E+00	3.875520E+00
1.625150E+00	3.033370E+00	3.815430E+00
1.879460E+00	9.721870E-01	3.720950E+00
2.009180E+00	9.540430E-01	3.764620E+00
1.661000E+00	3.091490E+00	3.824030E+00
2.113030E+00	9.563540E-01	3.734600E+00
1.720310E+00	3.176360E+00	3.837970E+00
2.177660E+00	9.594220E-01	3.715430E+00
2.204550E+00	9.511890E-01	3.752220E+00
1.785510E+00	3.262730E+00	3.858100E+00
1.830210E+00	3.319770E+00	3.879290E+00
1.818960E+00	3.297610E+00	3.813320E+00
2.281840E+00	9.480600E-01	3.759070E+00
2.211870E+00	9.582190E-01	3.720480E+00
1.871110E+00	3.358410E+00	3.833210E+00
2.403390E+00	9.503970E-01	3.735230E+00
2.511680E+00	9.295960E-01	3.819630E+00
1.932410E+00	3.421400E+00	3.798530E+00
2.596010E+00	9.151990E-01	3.787170E+00
1.993460E+00	3.499560E+00	3.867400E+00
2.053460E+00	3.562290E+00	3.887170E+00
2.037900E+00	3.536990E+00	3.816160E+00
2.677660E+00	9.048790E-01	3.750200E+00
2.769280E+00	8.738330E-01	3.822570E+00
2.103500E+00	3.595340E+00	3.846880E+00
2.843620E+00	8.610460E-01	3.770540E+00
2.922160E+00	8.378240E-01	3.809790E+00
2.184780E+00	3.649350E+00	3.836870E+00
2.996120E+00	8.474320E-01	3.772860E+00
3.083000E+00	8.448360E-01	3.840900E+00
2.263150E+00	3.693150E+00	3.826250E+00
3.167750E+00	8.825480E-01	3.811930E+00
2.337810E+00	3.723110E+00	3.820950E+00
3.253270E+00	9.449950E-01	3.787950E+00
2.399580E+00	3.737730E+00	3.806440E+00
2.471150E+00	3.755840E+00	3.866960E+00
3.334410E+00	1.020290E+00	3.764980E+00
2.545680E+00	3.763520E+00	3.836830E+00
3.491660E+00	1.154870E+00	3.832230E+00
3.415770E+00	1.074290E+00	3.844470E+00
2.629110E+00	3.768890E+00	3.825650E+00
3.580230E+00	1.239830E+00	3.821380E+00
2.704350E+00	3.770300E+00	3.819720E+00
2.731990E+00	3.763840E+00	3.765620E+00
2.801000E+00	3.769220E+00	3.842440E+00
3.683690E+00	1.342170E+00	3.820960E+00
2.887240E+00	3.752070E+00	3.841580E+00
3.765140E+00	1.414120E+00	3.772780E+00
2.966100E+00	3.720210E+00	3.819450E+00
3.097990E+00	3.685020E+00	3.827280E+00
3.903110E+00	1.565150E+00	3.821200E+00
3.829350E+00	1.472970E+00	3.801650E+00
3.171690E+00	3.678240E+00	3.853290E+00
3.206930E+00	3.623610E+00	3.801930E+00
4.006520E+00	1.776090E+00	3.781190E+00
3.974710E+00	1.688340E+00	3.796700E+00
3.961970E+00	1.637230E+00	3.842360E+00
3.244050E+00	3.659280E+00	3.865660E+00
3.331160E+00	3.635860E+00	3.881100E+00
3.330780E+00	3.593860E+00	3.821120E+00
4.007450E+00	2.630320E+00	3.843340E+00
3.989890E+00	2.699350E+00	3.756270E+00
3.982260E+00	2.746060E+00	3.822250E+00
4.015530E+00	2.515260E+00	3.864790E+00
4.022820E+00	2.429370E+00	3.842690E+00
4.037270E+00	2.328800E+00	3.829790E+00
4.038270E+00	2.222400E+00	3.820590E+00
4.042030E+00	2.114530E+00	3.811050E+00
4.044230E+00	1.998720E+00	3.809950E+00
4.027490E+00	1.859290E+00	3.809520E+00
4.010350E+00	1.742490E+00	3.845730E+00
3.986300E+00	1.676110E+00	3.855330E+00
3.400930E+00	3.592810E+00	3.872640E+00
3.464250E+00	3.533070E+00	3.829340E+00
3.576780E+00	3.500030E+00	3.884710E+00
3.937930E+00	3.058130E+00	3.836640E+00
3.949620E+00	2.975740E+00	3.914190E+00
3.965310E+00	2.886960E+00	3.851520E+00
3.971940E+00	2.819640E+00	3.803560E+00
3.669650E+00	3.440820E+00	3.873610E+00
3.753250E+00	3.376770E+00	3.856070E+00
3.845140E+00	3.291120E+00	3.838080E+00
3.822240E+00	3.317870E+00	3.750350E+00
3.910870E+00	3.190570E+00	3.888100E+00
3.927030E+00	3.131750E+00	3.825240E+00
1.278580E+00	2.399720E+00	3.914480E+00
1.248740E+00	2.308750E+00	3.905480E+00
1.230200E+00	2.217480E+00	3.911880E+00
1.194290E+00	2.099660E+00	3.898410E+00
1.153270E+00	1.985560E+00	3.882370E+00
1.119640E+00	1.863700E+00	3.882640E+00
1.085510E+00	1.787990E+00	3.801660E+00
1.096060E+00	1.783420E+00	3.867210E+00
1.083650E+00	1.732490E+00	3.838300E+00
1.333090E+00	2.536610E+00	3.930560E+00
1.302180E+00	2.470320E+00	3.926000E+00
1.077460E+00	1.646130E+00	3.813640E+00
1.079560E+00	1.560050E+00	3.790670E+00
1.086780E+00	1.506210E+00	3.764450E+00
1.098750E+00	1.514410E+00	3.844520E+00
1.118180E+00	1.457870E+00	3.830080E+00
1.401680E+00	2.659840E+00	3.940440E+00
1.375080E+00	2.609380E+00	3.960480E+00
1.140150E+00	1.391910E+00	3.755280E+00
1.176350E+00	1.330380E+00	3.731510E+00
1.182580E+00	1.338070E+00	3.816530E+00
1.215300E+00	1.278950E+00	3.779090E+00
1.455240E+00	2.734650E+00	3.950030E+00
1.261580E+00	1.216330E+00	3.732380E+00
1.336390E+00	1.147050E+00	3.780640E+00
1.415900E+00	1.088420E+00	3.765470E+00
1.411660E+00	1.089080E+00	3.865570E+00
1.486910E+00	1.044960E+00	3.820220E+00
1.519980E+00	2.857620E+00	3.939850E+00
1.498480E+00	2.811470E+00	3.961460E+00
1.584870E+00	1.005770E+00	3.819950E+00
1.716270E+00	9.749540E-01	3.831150E+00
1.561750E+00	2.930420E+00	3.955410E+00
1.828620E+00	9.609410E-01	3.813430E+00
1.816330E+00	9.554170E-01	3.889740E+00
1.900600E+00	9.492950E-01	3.901960E+00
1.637550E+00	3.060150E+00	3.950090E+00
1.605330E+00	3.005660E+00	3.971790E+00
1.976210E+00	9.489070E-01	3.850230E+00
1.674900E+00	3.118580E+00	3.913560E+00
2.110580E+00	9.415030E-01	3.845670E+00
1.729740E+00	3.193950E+00	3.979620E+00
1.778960E+00	3.261320E+00	3.998510E+00
1.762730E+00	3.240280E+00	3.925460E+00
2.215670E+00	9.422040E-01	3.824430E+00
1.814910E+00	3.307090E+00	3.955690E+00
2.315060E+00	9.287440E-01	3.880510E+00
1.871210E+00	3.372960E+00	3.935820E+00
2.421700E+00	9.291620E-01	3.867980E+00
2.529550E+00	9.107870E-01	3.919580E+00
1.927270E+00	3.432910E+00	3.903470E+00
2.602550E+00	8.970220E-01	3.904690E+00
2.043680E+00	3.562020E+00	3.964590E+00
1.982290E+00	3.503160E+00	3.980070E+00
2.691890E+00	8.833470E-01	3.874460E+00
2.775130E+00	8.562820E-01	3.911130E+00
2.107110E+00	3.612120E+00	3.953360E+00
2.869490E+00	8.265800E-01	3.922940E+00
2.178420E+00	3.658310E+00	3.939200E+00
2.993330E+00	8.245030E-01	3.882860E+00
2.252620E+00	3.700760E+00	3.924320E+00
2.325550E+00	3.730140E+00	3.913220E+00
3.262720E+00	9.183930E-01	3.895350E+00
3.168920E+00	8.532390E-01	3.912310E+00
2.400300E+00	3.747000E+00	3.898820E+00
2.471700E+00	3.761520E+00	3.970200E+00
3.347820E+00	9.963990E-01	3.867170E+00
2.554580E+00	3.771580E+00	3.942310E+00
3.487480E+00	1.124270E+00	3.937120E+00
3.417590E+00	1.049950E+00	3.923820E+00
2.615850E+00	3.775330E+00	3.898450E+00
3.572020E+00	1.219250E+00	3.917870E+00
2.699480E+00	3.780450E+00	3.912000E+00
2.802330E+00	3.795100E+00	3.973080E+00
3.644180E+00	1.299080E+00	3.899060E+00
2.923250E+00	3.778050E+00	3.924830E+00
3.729500E+00	1.395790E+00	3.943510E+00
[truncated: 10,719 more rows]
