# Supplementary material for: A New MRI-Based Model of Heart Function with Coupled Hemodynamics and Application to Normal and Diseased Canine Left Ventricles
Source: Front Bioeng Biotechnol. 2015 Sep 23;3:140. doi: 10.3389/fbioe.2015.00140 (PMC4585083; doi:10.3389/fbioe.2015.00140)
Supplement: Supplementary file 4 [file Data_Sheet_4.ZIP › Case2_Normal_LBBB_Diastole/nodes/case2_diastole_time_0.0500.csv]

3.260120E+00	2.123630E+00	1.226880E+00
3.280360E+00	2.166670E+00	1.209380E+00
3.295720E+00	2.131990E+00	1.221410E+00
3.295760E+00	2.090770E+00	1.247940E+00
3.326750E+00	2.218790E+00	1.186820E+00
3.356050E+00	2.270940E+00	1.172890E+00
3.372900E+00	2.230280E+00	1.191670E+00
3.369260E+00	2.155870E+00	1.231360E+00
3.452840E+00	2.099090E+00	1.294360E+00
3.385350E+00	2.052500E+00	1.301030E+00
3.487080E+00	2.043520E+00	1.358830E+00
3.440260E+00	2.262320E+00	1.209480E+00
3.492870E+00	2.170880E+00	1.277040E+00
3.524880E+00	2.104880E+00	1.330480E+00
2.992110E+00	2.297740E+00	1.224490E+00
3.008340E+00	2.376080E+00	1.207830E+00
3.046090E+00	2.339840E+00	1.202620E+00
3.060490E+00	2.291770E+00	1.213970E+00
3.057160E+00	2.453990E+00	1.202230E+00
3.075280E+00	2.524360E+00	1.207400E+00
3.113460E+00	2.484100E+00	1.195180E+00
3.160100E+00	2.390310E+00	1.181270E+00
3.262510E+00	2.256380E+00	1.175570E+00
3.134260E+00	2.247410E+00	1.214790E+00
3.193990E+00	2.113970E+00	1.258930E+00
3.295570E+00	1.997900E+00	1.333080E+00
3.180040E+00	1.983960E+00	1.366060E+00
3.343800E+00	1.926690E+00	1.459270E+00
3.247090E+00	1.904270E+00	1.477910E+00
3.332400E+00	1.885390E+00	1.533680E+00
3.183580E+00	2.543590E+00	1.193130E+00
3.359000E+00	2.525490E+00	1.192840E+00
3.370820E+00	2.366700E+00	1.171020E+00
3.415030E+00	1.978300E+00	1.407620E+00
3.432370E+00	1.910070E+00	1.569410E+00
3.467560E+00	2.468500E+00	1.216910E+00
3.485040E+00	2.544250E+00	1.235000E+00
3.520040E+00	2.371190E+00	1.228950E+00
3.566090E+00	2.258000E+00	1.276520E+00
3.581710E+00	2.161220E+00	1.344420E+00
3.585220E+00	2.083500E+00	1.414840E+00
3.525050E+00	1.996170E+00	1.473630E+00
3.581530E+00	2.500410E+00	1.279100E+00
3.637900E+00	2.355120E+00	1.311060E+00
3.648070E+00	2.227180E+00	1.381980E+00
3.629530E+00	2.149540E+00	1.419030E+00
2.597050E+00	2.636640E+00	1.385890E+00
2.618060E+00	2.696520E+00	1.388840E+00
2.655270E+00	2.645470E+00	1.362450E+00
2.748440E+00	2.592190E+00	1.328190E+00
2.612440E+00	2.566320E+00	1.382000E+00
2.806400E+00	2.445250E+00	1.298160E+00
2.656490E+00	2.437570E+00	1.370470E+00
2.886180E+00	2.297210E+00	1.271180E+00
2.712280E+00	2.299020E+00	1.370750E+00
2.877040E+00	2.145430E+00	1.360500E+00
2.764590E+00	2.161240E+00	1.420700E+00
2.930520E+00	2.068420E+00	1.373870E+00
2.826600E+00	2.029670E+00	1.466740E+00
2.931720E+00	1.985910E+00	1.453170E+00
2.724850E+00	2.725580E+00	1.361850E+00
2.908870E+00	2.729700E+00	1.290410E+00
2.896940E+00	2.580380E+00	1.257230E+00
2.964550E+00	2.475330E+00	1.227120E+00
3.007900E+00	2.182750E+00	1.284910E+00
3.048360E+00	2.019240E+00	1.377560E+00
3.110350E+00	1.916180E+00	1.490390E+00
2.996900E+00	1.930180E+00	1.508850E+00
3.162460E+00	1.831380E+00	1.604200E+00
3.030860E+00	1.845950E+00	1.619630E+00
3.199750E+00	1.770590E+00	1.703600E+00
3.078810E+00	1.747880E+00	1.757940E+00
3.177100E+00	1.717080E+00	1.814710E+00
3.083800E+00	2.635640E+00	1.232190E+00
3.120740E+00	2.795080E+00	1.302320E+00
3.313560E+00	1.831760E+00	1.638910E+00
3.282330E+00	1.750450E+00	1.792310E+00
3.240460E+00	2.745510E+00	1.259740E+00
3.293750E+00	2.841440E+00	1.322050E+00
3.300030E+00	2.653720E+00	1.214160E+00
3.423740E+00	1.853540E+00	1.685410E+00
3.427290E+00	1.806000E+00	1.814130E+00
3.388200E+00	2.763680E+00	1.291130E+00
3.440790E+00	2.858040E+00	1.382130E+00
3.503030E+00	2.646680E+00	1.275240E+00
3.608310E+00	2.039500E+00	1.529040E+00
3.577180E+00	1.968730E+00	1.630850E+00
3.507300E+00	1.887820E+00	1.727230E+00
3.532440E+00	2.782750E+00	1.362860E+00
3.557480E+00	2.853650E+00	1.441850E+00
3.622780E+00	2.720850E+00	1.377600E+00
3.665630E+00	2.609720E+00	1.368380E+00
3.699500E+00	2.461840E+00	1.391270E+00
3.716930E+00	2.310170E+00	1.452960E+00
3.675150E+00	2.146550E+00	1.550890E+00
3.734670E+00	2.255410E+00	1.561530E+00
3.640260E+00	2.036210E+00	1.614040E+00
3.625350E+00	2.797070E+00	1.441120E+00
3.719140E+00	2.718370E+00	1.499090E+00
3.755040E+00	2.559940E+00	1.499350E+00
3.763010E+00	2.418890E+00	1.522030E+00
3.761060E+00	2.319680E+00	1.564380E+00
2.238910E+00	2.661100E+00	1.615440E+00
2.267690E+00	2.740510E+00	1.611480E+00
2.296220E+00	2.671440E+00	1.574940E+00
2.354820E+00	2.594600E+00	1.540880E+00
2.250510E+00	2.582290E+00	1.615090E+00
2.411020E+00	2.452440E+00	1.521850E+00
2.291790E+00	2.449860E+00	1.607120E+00
2.455080E+00	2.306690E+00	1.522320E+00
2.339790E+00	2.312770E+00	1.601000E+00
2.507640E+00	2.170070E+00	1.566120E+00
2.395770E+00	2.177540E+00	1.639860E+00
2.559470E+00	2.046860E+00	1.600510E+00
2.446310E+00	2.048570E+00	1.672140E+00
2.620890E+00	1.962460E+00	1.651780E+00
2.511690E+00	1.921210E+00	1.755570E+00
2.634570E+00	1.868220E+00	1.760310E+00
2.325960E+00	2.838990E+00	1.601570E+00
2.375190E+00	2.937520E+00	1.616480E+00
2.392390E+00	2.868820E+00	1.571460E+00
2.400800E+00	2.764310E+00	1.533070E+00
2.514990E+00	2.627640E+00	1.440440E+00
2.533100E+00	2.444810E+00	1.439540E+00
2.574600E+00	2.301110E+00	1.442140E+00
2.627000E+00	2.166400E+00	1.491690E+00
2.682030E+00	2.045680E+00	1.535750E+00
2.739180E+00	1.931550E+00	1.638140E+00
2.793650E+00	1.873150E+00	1.687000E+00
2.736550E+00	1.833130E+00	1.762320E+00
2.812530E+00	1.823200E+00	1.737970E+00
2.472290E+00	2.902860E+00	1.545230E+00
2.475880E+00	2.981470E+00	1.584550E+00
2.619110E+00	2.833840E+00	1.444480E+00
2.883980E+00	1.888310E+00	1.617680E+00
2.959690E+00	1.780610E+00	1.729260E+00
2.869900E+00	1.784440E+00	1.756050E+00
2.992290E+00	1.727810E+00	1.802750E+00
2.922060E+00	1.707510E+00	1.856150E+00
3.013820E+00	1.689210E+00	1.873150E+00
2.574990E+00	2.987430E+00	1.541350E+00
2.754690E+00	2.990000E+00	1.496230E+00
2.764500E+00	2.906290E+00	1.434940E+00
2.816020E+00	2.844590E+00	1.378870E+00
3.235540E+00	1.687060E+00	1.917700E+00
3.105110E+00	1.652050E+00	1.958360E+00
3.210510E+00	1.633120E+00	2.035650E+00
2.869190E+00	2.949080E+00	1.424520E+00
2.878510E+00	3.020240E+00	1.479020E+00
3.009730E+00	2.894850E+00	1.368380E+00
3.356140E+00	1.725320E+00	1.920100E+00
3.311930E+00	1.664920E+00	2.032370E+00
2.991550E+00	3.015030E+00	1.467950E+00
3.196200E+00	2.993740E+00	1.458210E+00
3.196820E+00	2.897420E+00	1.365610E+00
3.435590E+00	1.757690E+00	1.933060E+00
3.436750E+00	1.713720E+00	2.053890E+00
3.343750E+00	2.936580E+00	1.420650E+00
3.327240E+00	3.003690E+00	1.491920E+00
3.592260E+00	1.932750E+00	1.783870E+00
3.562380E+00	1.872690E+00	1.887240E+00
3.506140E+00	1.794060E+00	1.967210E+00
3.415640E+00	2.992570E+00	1.524620E+00
3.499790E+00	2.924570E+00	1.489120E+00
3.756400E+00	2.252880E+00	1.679540E+00
3.715150E+00	2.136020E+00	1.760560E+00
3.657640E+00	2.015380E+00	1.768040E+00
3.623890E+00	1.932930E+00	1.873930E+00
3.647150E+00	2.865690E+00	1.545300E+00
3.763000E+00	2.785270E+00	1.640470E+00
3.785910E+00	2.713400E+00	1.606900E+00
3.805800E+00	2.630570E+00	1.616610E+00
3.808110E+00	2.489050E+00	1.651950E+00
3.831490E+00	2.573720E+00	1.721350E+00
3.789560E+00	2.366550E+00	1.640270E+00
3.818100E+00	2.693260E+00	1.699840E+00
3.832840E+00	2.628980E+00	1.714880E+00
2.047900E+00	2.708880E+00	1.790030E+00
2.082520E+00	2.793650E+00	1.789080E+00
2.104130E+00	2.723750E+00	1.743010E+00
2.165200E+00	2.642720E+00	1.681080E+00
2.052230E+00	2.627450E+00	1.777780E+00
2.184300E+00	2.459180E+00	1.692930E+00
2.082000E+00	2.481240E+00	1.776650E+00
2.229790E+00	2.316310E+00	1.686470E+00
2.105980E+00	2.301570E+00	1.792010E+00
2.290630E+00	2.189150E+00	1.712680E+00
2.198470E+00	2.200360E+00	1.779450E+00
2.338890E+00	2.061750E+00	1.737940E+00
2.235580E+00	2.080810E+00	1.809600E+00
2.398060E+00	1.951070E+00	1.787050E+00
2.294940E+00	1.961850E+00	1.845350E+00
2.436680E+00	1.883630E+00	1.831220E+00
2.374310E+00	1.845600E+00	1.903370E+00
2.463270E+00	1.826600E+00	1.875810E+00
2.141460E+00	2.899240E+00	1.779310E+00
2.190440E+00	3.007300E+00	1.800910E+00
2.205870E+00	2.941880E+00	1.743860E+00
2.212590E+00	2.840580E+00	1.695180E+00
2.662150E+00	1.765040E+00	1.867980E+00
2.550460E+00	1.790020E+00	1.876210E+00
2.687220E+00	1.702790E+00	1.944150E+00
2.598360E+00	1.670380E+00	2.011200E+00
2.712500E+00	1.639100E+00	2.031290E+00
2.294910E+00	2.994630E+00	1.706080E+00
2.343330E+00	3.114400E+00	1.772150E+00
2.784330E+00	1.723050E+00	1.881170E+00
2.874230E+00	1.628450E+00	2.005430E+00
2.794610E+00	1.614090E+00	2.045920E+00
2.930780E+00	1.566720E+00	2.093900E+00
2.849610E+00	1.528660E+00	2.156980E+00
2.940540E+00	1.513130E+00	2.183560E+00
2.478620E+00	3.067170E+00	1.647420E+00
2.504070E+00	3.193180E+00	1.760120E+00
2.975620E+00	1.630960E+00	1.989780E+00
3.025770E+00	1.555000E+00	2.126360E+00
2.610710E+00	3.164490E+00	1.683100E+00
2.657500E+00	3.240830E+00	1.767700E+00
2.675730E+00	3.092070E+00	1.598670E+00
3.274960E+00	1.610030E+00	2.138820E+00
3.156800E+00	1.571880E+00	2.148990E+00
3.260410E+00	1.563890E+00	2.245730E+00
2.760030E+00	3.191440E+00	1.686070E+00
2.785790E+00	3.262000E+00	1.772980E+00
2.894060E+00	3.115540E+00	1.566110E+00
3.375330E+00	1.648020E+00	2.136270E+00
3.362010E+00	1.605800E+00	2.240930E+00
2.838890E+00	3.297520E+00	1.810500E+00
2.848090E+00	3.334450E+00	1.868170E+00
2.888390E+00	3.305570E+00	1.820750E+00
2.920430E+00	3.250780E+00	1.744670E+00
3.049020E+00	3.179100E+00	1.664600E+00
3.119090E+00	3.098590E+00	1.569930E+00
3.435280E+00	1.672540E+00	2.146290E+00
3.430240E+00	1.649750E+00	2.208210E+00
2.934200E+00	3.325750E+00	1.870460E+00
3.043590E+00	3.287460E+00	1.840110E+00
3.085770E+00	3.232960E+00	1.760230E+00
3.212390E+00	3.181260E+00	1.700180E+00
3.339630E+00	3.078370E+00	1.587780E+00
3.586830E+00	1.837590E+00	2.027920E+00
3.561340E+00	1.772480E+00	2.125580E+00
3.489710E+00	1.693980E+00	2.189830E+00
3.180360E+00	3.262910E+00	1.840040E+00
3.303470E+00	3.220470E+00	1.812760E+00
3.353410E+00	3.159620E+00	1.731620E+00
3.467550E+00	3.110270E+00	1.737210E+00
3.555220E+00	3.005320E+00	1.635790E+00
3.756910E+00	2.200450E+00	1.873670E+00
3.720800E+00	2.071910E+00	1.955940E+00
3.760320E+00	2.161740E+00	2.011750E+00
3.649180E+00	1.920210E+00	2.020190E+00
3.622850E+00	1.836220E+00	2.116220E+00
3.423010E+00	3.189120E+00	1.850010E+00
3.536560E+00	3.138010E+00	1.850240E+00
3.578690E+00	3.076290E+00	1.776670E+00
3.655800E+00	3.016430E+00	1.779260E+00
3.721130E+00	2.905550E+00	1.735890E+00
3.831710E+00	2.502640E+00	1.803400E+00
3.810230E+00	2.351690E+00	1.862090E+00
3.834160E+00	2.466980E+00	1.900860E+00
3.780410E+00	2.231170E+00	1.973640E+00
3.648330E+00	3.089000E+00	1.898490E+00
3.740240E+00	2.977390E+00	1.883990E+00
3.800050E+00	2.877350E+00	1.894630E+00
3.822610E+00	2.768250E+00	1.833130E+00
3.848090E+00	2.606070E+00	1.846070E+00
3.842190E+00	2.522920E+00	1.869970E+00
1.892930E+00	2.757120E+00	1.981100E+00
1.936220E+00	2.865160E+00	1.984060E+00
1.942800E+00	2.773140E+00	1.931460E+00
1.982900E+00	2.687720E+00	1.857440E+00
1.883730E+00	2.670370E+00	1.957460E+00
1.988430E+00	2.505310E+00	1.859870E+00
1.899340E+00	2.528310E+00	1.943720E+00
2.014460E+00	2.361510E+00	1.849440E+00
1.915030E+00	2.345130E+00	1.945780E+00
2.035020E+00	2.284650E+00	1.857640E+00
1.987790E+00	2.275680E+00	1.903840E+00
2.036440E+00	2.206200E+00	1.903590E+00
2.116150E+00	1.953280E+00	1.975080E+00
2.090610E+00	2.009690E+00	1.954080E+00
2.177590E+00	1.980860E+00	1.911700E+00
2.258140E+00	1.864030E+00	1.957200E+00
2.154040E+00	1.883210E+00	2.005780E+00
2.321020E+00	1.746650E+00	2.017480E+00
2.215590E+00	1.766000E+00	2.057730E+00
2.360170E+00	1.675150E+00	2.071570E+00
2.285960E+00	1.640200E+00	2.141170E+00
2.390860E+00	1.607850E+00	2.143910E+00
2.043190E+00	2.887300E+00	1.868900E+00
2.022020E+00	2.978170E+00	1.944180E+00
2.122120E+00	2.118760E+00	1.879410E+00
2.446260E+00	1.705850E+00	2.010450E+00
2.523140E+00	1.628880E+00	2.083100E+00
2.477610E+00	1.572910E+00	2.168000E+00
2.570650E+00	1.563440E+00	2.158170E+00
2.060200E+00	3.048310E+00	1.958060E+00
2.132140E+00	3.134830E+00	1.970790E+00
2.108530E+00	3.036580E+00	1.896500E+00
2.754050E+00	1.547740E+00	2.146560E+00
2.662690E+00	1.559030E+00	2.149690E+00
2.783810E+00	1.494240E+00	2.213890E+00
2.722830E+00	1.461230E+00	2.274280E+00
2.820380E+00	1.448480E+00	2.281750E+00
2.232740E+00	3.132990E+00	1.871790E+00
2.258560E+00	3.219530E+00	1.944890E+00
3.004930E+00	1.484080E+00	2.251020E+00
2.916660E+00	1.452410E+00	2.288000E+00
3.010650E+00	1.436690E+00	2.344330E+00
2.329800E+00	3.283000E+00	1.968710E+00
2.392200E+00	3.351580E+00	2.029520E+00
2.398440E+00	3.303520E+00	1.954270E+00
2.386260E+00	3.241240E+00	1.878920E+00
3.084620E+00	1.511040E+00	2.231940E+00
3.076780E+00	1.465140E+00	2.314850E+00
2.485360E+00	3.332300E+00	1.944990E+00
2.542650E+00	3.404840E+00	2.035270E+00
2.563620E+00	3.292990E+00	1.851550E+00
3.181840E+00	1.503800E+00	2.313980E+00
2.635480E+00	3.366900E+00	1.953840E+00
2.672460E+00	3.417340E+00	2.045140E+00
2.738460E+00	3.317070E+00	1.862160E+00
3.354340E+00	1.541370E+00	2.380000E+00
2.729210E+00	3.439830E+00	2.087860E+00
2.733950E+00	3.463290E+00	2.142200E+00
2.778250E+00	3.444070E+00	2.095660E+00
2.827230E+00	3.395550E+00	2.000550E+00
3.486570E+00	1.640410E+00	2.324410E+00
2.814220E+00	3.455560E+00	2.136890E+00
2.909660E+00	3.429380E+00	2.107650E+00
2.960650E+00	3.397460E+00	2.051870E+00
3.075170E+00	3.343370E+00	1.981840E+00
3.573450E+00	1.719300E+00	2.271900E+00
3.577240E+00	1.680710E+00	2.350980E+00
3.029290E+00	3.405310E+00	2.121390E+00
3.151840E+00	3.371390E+00	2.095830E+00
3.208730E+00	3.338570E+00	2.032960E+00
3.317460E+00	3.281570E+00	1.965900E+00
3.761000E+00	2.093630E+00	2.106240E+00
3.732010E+00	1.976960E+00	2.176150E+00
3.661740E+00	1.825470E+00	2.259610E+00
3.746610E+00	1.912060E+00	2.315260E+00
3.628210E+00	1.719580E+00	2.359200E+00
3.269850E+00	3.346730E+00	2.104470E+00
3.382780E+00	3.306530E+00	2.094630E+00
3.434570E+00	3.266860E+00	2.047440E+00
3.534440E+00	3.201710E+00	1.999660E+00
3.840410E+00	2.436530E+00	2.055290E+00
3.844400E+00	2.516460E+00	1.938520E+00
3.857420E+00	2.547890E+00	2.031450E+00
3.823240E+00	2.333660E+00	2.061400E+00
3.805320E+00	2.208000E+00	2.146530E+00
3.786790E+00	2.050650E+00	2.245590E+00
3.773080E+00	1.971990E+00	2.290590E+00
3.491220E+00	3.272560E+00	2.126840E+00
3.593520E+00	3.227510E+00	2.127440E+00
3.628450E+00	3.187680E+00	2.087010E+00
3.676670E+00	3.129550E+00	2.052750E+00
3.755200E+00	3.027500E+00	2.019320E+00
3.817350E+00	2.916950E+00	2.017900E+00
3.858340E+00	2.798160E+00	2.031820E+00
3.877620E+00	2.663750E+00	2.073900E+00
3.889570E+00	2.733480E+00	2.123650E+00
3.686340E+00	3.172350E+00	2.184330E+00
3.775440E+00	3.069340E+00	2.160320E+00
3.839520E+00	2.959380E+00	2.149020E+00
3.873890E+00	2.850650E+00	2.147440E+00
3.891790E+00	2.772460E+00	2.157400E+00
1.762750E+00	2.781080E+00	2.166200E+00
1.802990E+00	2.879210E+00	2.167780E+00
1.798860E+00	2.795180E+00	2.120880E+00
1.830150E+00	2.723450E+00	2.047030E+00
1.749250E+00	2.700020E+00	2.140960E+00
1.818840E+00	2.555450E+00	2.023240E+00
1.747790E+00	2.574940E+00	2.104470E+00
1.834030E+00	2.402630E+00	2.020340E+00
1.763670E+00	2.428310E+00	2.095250E+00
1.843860E+00	2.310000E+00	2.020370E+00
1.778800E+00	2.281110E+00	2.091150E+00
1.863870E+00	2.229680E+00	2.040050E+00
1.933210E+00	2.028470E+00	2.078430E+00
1.936720E+00	2.074400E+00	2.055100E+00
1.959980E+00	2.041110E+00	2.050790E+00
1.962280E+00	1.994690E+00	2.068330E+00
2.044360E+00	1.767870E+00	2.150080E+00
2.027060E+00	1.829340E+00	2.123980E+00
2.105550E+00	1.792760E+00	2.098490E+00
2.173430E+00	1.678670E+00	2.150280E+00
2.077930E+00	1.694510E+00	2.185110E+00
2.218700E+00	1.609090E+00	2.199750E+00
2.153280E+00	1.573890E+00	2.267960E+00
2.259120E+00	1.541090E+00	2.266570E+00
1.869930E+00	2.883110E+00	2.078800E+00
1.893260E+00	2.983840E+00	2.123980E+00
1.949530E+00	2.188440E+00	1.989630E+00
2.010830E+00	2.068030E+00	1.992010E+00
2.050060E+00	1.929870E+00	2.039110E+00
2.419690E+00	1.543350E+00	2.218110E+00
2.357890E+00	1.508390E+00	2.279920E+00
2.454050E+00	1.480800E+00	2.293880E+00
1.954160E+00	3.069260E+00	2.128720E+00
2.011580E+00	3.167510E+00	2.164200E+00
2.008070E+00	3.111390E+00	2.097810E+00
1.990230E+00	3.030790E+00	2.034940E+00
2.622640E+00	1.477310E+00	2.263090E+00
2.537510E+00	1.479470E+00	2.275600E+00
2.660330E+00	1.423170E+00	2.331640E+00
2.603060E+00	1.390160E+00	2.388580E+00
2.704570E+00	1.378820E+00	2.400040E+00
2.078370E+00	3.166830E+00	2.071720E+00
2.116090E+00	3.249900E+00	2.132630E+00
2.869410E+00	1.400010E+00	2.364130E+00
2.801840E+00	1.380280E+00	2.395950E+00
2.870910E+00	1.365620E+00	2.430580E+00
2.181400E+00	3.313640E+00	2.148810E+00
2.238560E+00	3.384700E+00	2.204600E+00
2.239200E+00	3.342850E+00	2.128320E+00
2.224430E+00	3.277930E+00	2.053130E+00
2.952480E+00	1.388980E+00	2.423500E+00
2.314770E+00	3.381620E+00	2.122680E+00
2.347330E+00	3.438320E+00	2.203840E+00
3.110680E+00	1.427160E+00	2.433220E+00
2.413500E+00	3.475390E+00	2.240870E+00
2.471640E+00	3.515130E+00	2.304600E+00
2.474560E+00	3.486750E+00	2.230830E+00
2.457530E+00	3.443990E+00	2.149420E+00
3.264260E+00	1.473840E+00	2.451030E+00
3.220950E+00	1.427910E+00	2.518130E+00
3.305840E+00	1.446550E+00	2.539980E+00
2.555180E+00	3.498150E+00	2.226270E+00
2.603720E+00	3.535240E+00	2.320490E+00
2.626760E+00	3.461420E+00	2.130560E+00
3.346170E+00	1.498380E+00	2.461380E+00
3.349670E+00	1.476620E+00	2.511930E+00
2.715150E+00	3.493760E+00	2.237870E+00
2.695710E+00	3.530310E+00	2.335350E+00
3.497980E+00	1.582480E+00	2.492290E+00
3.407930E+00	1.512700E+00	2.504810E+00
2.791690E+00	3.518850E+00	2.339300E+00
2.922610E+00	3.497260E+00	2.357620E+00
2.914090E+00	3.462770E+00	2.230530E+00
3.587290E+00	1.665000E+00	2.430290E+00
3.018690E+00	3.461260E+00	2.317220E+00
3.007620E+00	3.480200E+00	2.374830E+00
3.150320E+00	3.405500E+00	2.235820E+00
3.738860E+00	1.843770E+00	2.408380E+00
3.684490E+00	1.743580E+00	2.464030E+00
3.740100E+00	1.800210E+00	2.480510E+00
3.096580E+00	3.453790E+00	2.364370E+00
3.206640E+00	3.418030E+00	2.339340E+00
3.266780E+00	3.391310E+00	2.289850E+00
3.378710E+00	3.342400E+00	2.235080E+00
3.877390E+00	2.507390E+00	2.242510E+00
3.857340E+00	2.407330E+00	2.237890E+00
3.841880E+00	2.328970E+00	2.195520E+00
3.853690E+00	2.233170E+00	2.321070E+00
3.836850E+00	2.175620E+00	2.303250E+00
3.833680E+00	2.095080E+00	2.339660E+00
3.806450E+00	1.953890E+00	2.422250E+00
3.850630E+00	2.039130E+00	2.427040E+00
3.768490E+00	1.844350E+00	2.490470E+00
3.315710E+00	3.392470E+00	2.354370E+00
3.426310E+00	3.355360E+00	2.348790E+00
3.486200E+00	3.324680E+00	2.305370E+00
3.588970E+00	3.270200E+00	2.262870E+00
3.906920E+00	2.704670E+00	2.241000E+00
3.904480E+00	2.611810E+00	2.278150E+00
3.861480E+00	2.150660E+00	2.400680E+00
3.863420E+00	2.084070E+00	2.437040E+00
3.528760E+00	3.326340E+00	2.380780E+00
3.648840E+00	3.277210E+00	2.410670E+00
3.679730E+00	3.242910E+00	2.347720E+00
3.719330E+00	3.192640E+00	2.317820E+00
3.795610E+00	3.102310E+00	2.301330E+00
3.862840E+00	2.991630E+00	2.297820E+00
3.860710E+00	3.045680E+00	2.375300E+00
3.893790E+00	2.867280E+00	2.284840E+00
3.903360E+00	2.783580E+00	2.251570E+00
3.737440E+00	3.210410E+00	2.427570E+00
3.802540E+00	3.133870E+00	2.407080E+00
3.838970E+00	3.085640E+00	2.389330E+00
1.663300E+00	2.704360E+00	2.304020E+00
1.694110E+00	2.794080E+00	2.319930E+00
1.716500E+00	2.742890E+00	2.232420E+00
1.686370E+00	2.588340E+00	2.194910E+00
1.640140E+00	2.613340E+00	2.283080E+00
1.699440E+00	2.451160E+00	2.174740E+00
1.629320E+00	2.450390E+00	2.277690E+00
1.712330E+00	2.331570E+00	2.150880E+00
1.662120E+00	2.350120E+00	2.214220E+00
1.723730E+00	2.258920E+00	2.154700E+00
1.678800E+00	2.256780E+00	2.205520E+00
1.731970E+00	2.185550E+00	2.179390E+00
1.997520E+00	1.575980E+00	2.331850E+00
1.969080E+00	1.631260E+00	2.300920E+00
2.041460E+00	1.610250E+00	2.280650E+00
2.091470E+00	1.541140E+00	2.322690E+00
2.034870E+00	1.506440E+00	2.383180E+00
2.130260E+00	1.476290E+00	2.382650E+00
1.725760E+00	2.881420E+00	2.326240E+00
1.777670E+00	2.969280E+00	2.327500E+00
1.759190E+00	2.888840E+00	2.263450E+00
1.889820E+00	2.125130E+00	2.071850E+00
1.814410E+00	2.141650E+00	2.123920E+00
1.876360E+00	2.005180E+00	2.128080E+00
1.962520E+00	1.897470E+00	2.127530E+00
1.893570E+00	1.868080E+00	2.195280E+00
1.972820E+00	1.748730E+00	2.214500E+00
2.295000E+00	1.474130E+00	2.333830E+00
2.230970E+00	1.444210E+00	2.395050E+00
2.328920E+00	1.412000E+00	2.411920E+00
1.851050E+00	3.075150E+00	2.330950E+00
1.911970E+00	3.176160E+00	2.366830E+00
1.901640E+00	3.122700E+00	2.298980E+00
1.875160E+00	3.041160E+00	2.227130E+00
2.511700E+00	1.403890E+00	2.384170E+00
2.429580E+00	1.382890E+00	2.440180E+00
2.549860E+00	1.362130E+00	2.439070E+00
2.515830E+00	1.346450E+00	2.475610E+00
2.582600E+00	1.320760E+00	2.506330E+00
1.966540E+00	3.184010E+00	2.271060E+00
2.005970E+00	3.265450E+00	2.331070E+00
2.766550E+00	1.331690E+00	2.480970E+00
2.688890E+00	1.313820E+00	2.515310E+00
2.773910E+00	1.294560E+00	2.546030E+00
2.067660E+00	3.330040E+00	2.346380E+00
2.123810E+00	3.398520E+00	2.399050E+00
2.118640E+00	3.358670E+00	2.322950E+00
2.096240E+00	3.300670E+00	2.243480E+00
2.874100E+00	1.318770E+00	2.531980E+00
2.185850E+00	3.399930E+00	2.308280E+00
2.221200E+00	3.459990E+00	2.382460E+00
3.046230E+00	1.351530E+00	2.551270E+00
2.988700E+00	1.297300E+00	2.621800E+00
3.078030E+00	1.311150E+00	2.646470E+00
2.279040E+00	3.507810E+00	2.405900E+00
2.332640E+00	3.550040E+00	2.469340E+00
2.333010E+00	3.524680E+00	2.391970E+00
2.320430E+00	3.478870E+00	2.313400E+00
3.161110E+00	1.390470E+00	2.550440E+00
3.160640E+00	1.351450E+00	2.631340E+00
2.406880E+00	3.539320E+00	2.395060E+00
2.460820E+00	3.577500E+00	2.493050E+00
3.273130E+00	1.403130E+00	2.615180E+00
2.531150E+00	3.562080E+00	2.403900E+00
2.587350E+00	3.588650E+00	2.512230E+00
3.406280E+00	1.463590E+00	2.603600E+00
2.679710E+00	3.557060E+00	2.428000E+00
2.673610E+00	3.582060E+00	2.527130E+00
3.477570E+00	1.518580E+00	2.574560E+00
3.489820E+00	1.501280E+00	2.629850E+00
2.758360E+00	3.568250E+00	2.529220E+00
2.881200E+00	3.544360E+00	2.529130E+00
2.833060E+00	3.536300E+00	2.438020E+00
3.619870E+00	1.637260E+00	2.563230E+00
3.552330E+00	1.548820E+00	2.635440E+00
2.991500E+00	3.498250E+00	2.450830E+00
2.968640E+00	3.523810E+00	2.536630E+00
3.751430E+00	1.779510E+00	2.552340E+00
3.707910E+00	1.698080E+00	2.621160E+00
3.066130E+00	3.497840E+00	2.538870E+00
3.165080E+00	3.470120E+00	2.537130E+00
3.188280E+00	3.443060E+00	2.447440E+00
3.877160E+00	2.415280E+00	2.327190E+00
3.881350E+00	2.327340E+00	2.365870E+00
3.869380E+00	2.016800E+00	2.523000E+00
3.843660E+00	1.924560E+00	2.580100E+00
3.799100E+00	1.851510E+00	2.575190E+00
3.266210E+00	3.440280E+00	2.539790E+00
3.370270E+00	3.412300E+00	2.549870E+00
3.396140E+00	3.383760E+00	2.464210E+00
3.928160E+00	2.642980E+00	2.372060E+00
3.925590E+00	2.545340E+00	2.439880E+00
3.908320E+00	2.410610E+00	2.450380E+00
3.916860E+00	2.290700E+00	2.521180E+00
3.890210E+00	2.194990E+00	2.493900E+00
3.881130E+00	2.103110E+00	2.501370E+00
3.464840E+00	3.380660E+00	2.571100E+00
3.576550E+00	3.348770E+00	2.606470E+00
3.577070E+00	3.327520E+00	2.510420E+00
3.897770E+00	2.980570E+00	2.419350E+00
3.920660E+00	2.880120E+00	2.430990E+00
3.935300E+00	2.733720E+00	2.423940E+00
3.945890E+00	2.798130E+00	2.527430E+00
3.941550E+00	2.623140E+00	2.468240E+00
3.641470E+00	3.316780E+00	2.594330E+00
3.728010E+00	3.252010E+00	2.575400E+00
3.819930E+00	3.146320E+00	2.533890E+00
3.878510E+00	3.041540E+00	2.491660E+00
3.928200E+00	2.918740E+00	2.525100E+00
3.941290E+00	2.852250E+00	2.531920E+00
1.577640E+00	2.650810E+00	2.452110E+00
1.612290E+00	2.741790E+00	2.470590E+00
1.623260E+00	2.678710E+00	2.377240E+00
1.591290E+00	2.530910E+00	2.352230E+00
1.557700E+00	2.567730E+00	2.432270E+00
1.584460E+00	2.442600E+00	2.350920E+00
1.553410E+00	2.448540E+00	2.411380E+00
1.567280E+00	2.355440E+00	2.357410E+00
1.878020E+00	1.495310E+00	2.475340E+00
1.849140E+00	1.589400E+00	2.406810E+00
1.943710E+00	1.552610E+00	2.384520E+00
1.979960E+00	1.490460E+00	2.424140E+00
1.944580E+00	1.471860E+00	2.465860E+00
2.000210E+00	1.436310E+00	2.483590E+00
1.671250E+00	2.920840E+00	2.517010E+00
1.716350E+00	2.991790E+00	2.526680E+00
1.698860E+00	2.936740E+00	2.472560E+00
1.691010E+00	2.865460E+00	2.400420E+00
1.646350E+00	2.857090E+00	2.495060E+00
1.613310E+00	2.289120E+00	2.277910E+00
1.650930E+00	2.148100E+00	2.275750E+00
1.744000E+00	2.041860E+00	2.218660E+00
1.659960E+00	2.016420E+00	2.304810E+00
1.804710E+00	1.903210E+00	2.237960E+00
1.710920E+00	1.918510E+00	2.304430E+00
1.857130E+00	1.780820E+00	2.273040E+00
1.766960E+00	1.805020E+00	2.324720E+00
1.898500E+00	1.665780E+00	2.319490E+00
1.811240E+00	1.693820E+00	2.358650E+00
2.167170E+00	1.416020E+00	2.448660E+00
2.099710E+00	1.393850E+00	2.506560E+00
2.205310E+00	1.359970E+00	2.524900E+00
1.776580E+00	3.084040E+00	2.528680E+00
1.830340E+00	3.173880E+00	2.562170E+00
1.817370E+00	3.129670E+00	2.496560E+00
1.790160E+00	3.050020E+00	2.434670E+00
2.367220E+00	1.354900E+00	2.494510E+00
2.307920E+00	1.330360E+00	2.548260E+00
2.409900E+00	1.301480E+00	2.575800E+00
1.874490E+00	3.189550E+00	2.468410E+00
1.914520E+00	3.261090E+00	2.530110E+00
2.521960E+00	1.272270E+00	2.598870E+00
2.634040E+00	1.260250E+00	2.603230E+00
2.597010E+00	1.230410E+00	2.655680E+00
2.657030E+00	1.217890E+00	2.684140E+00
1.979720E+00	3.335110E+00	2.557140E+00
2.038180E+00	3.393230E+00	2.565720E+00
2.023530E+00	3.363930E+00	2.516960E+00
1.995790E+00	3.309700E+00	2.442610E+00
2.772480E+00	1.243840E+00	2.647620E+00
2.079600E+00	3.407310E+00	2.502260E+00
2.101530E+00	3.457130E+00	2.596810E+00
2.914150E+00	1.258860E+00	2.663260E+00
2.875600E+00	1.222290E+00	2.728240E+00
2.954290E+00	1.234640E+00	2.743570E+00
2.184460E+00	3.522050E+00	2.606390E+00
2.243140E+00	3.562350E+00	2.618300E+00
2.225250E+00	3.538500E+00	2.567090E+00
2.200750E+00	3.493720E+00	2.496670E+00
3.035220E+00	1.270180E+00	2.714680E+00
2.283380E+00	3.563340E+00	2.562050E+00
2.325630E+00	3.604760E+00	2.676170E+00
3.154660E+00	1.311600E+00	2.721130E+00
2.394390E+00	3.593120E+00	2.579000E+00
2.452910E+00	3.624880E+00	2.678770E+00
3.250850E+00	1.357650E+00	2.707630E+00
2.523880E+00	3.613640E+00	2.605290E+00
2.523840E+00	3.632680E+00	2.682770E+00
3.385910E+00	1.404620E+00	2.751450E+00
2.580840E+00	3.630170E+00	2.682220E+00
2.683290E+00	3.602050E+00	2.627670E+00
3.493330E+00	1.487030E+00	2.702510E+00
2.834850E+00	3.586820E+00	2.680290E+00
2.817870E+00	3.574780E+00	2.598540E+00
3.646310E+00	1.614640E+00	2.701380E+00
3.586770E+00	1.536280E+00	2.763970E+00
2.949770E+00	3.544600E+00	2.615730E+00
2.920440E+00	3.569310E+00	2.696520E+00
3.771030E+00	1.768350E+00	2.670590E+00
3.721360E+00	1.684170E+00	2.752630E+00
3.012650E+00	3.545630E+00	2.703170E+00
3.106340E+00	3.520880E+00	2.704230E+00
3.137100E+00	3.494870E+00	2.621800E+00
3.880810E+00	1.955210E+00	2.651520E+00
3.833360E+00	1.863290E+00	2.711940E+00
3.875920E+00	1.923560E+00	2.723840E+00
3.201430E+00	3.487540E+00	2.704840E+00
3.299560E+00	3.460180E+00	2.709150E+00
3.333420E+00	3.438250E+00	2.633260E+00
3.949070E+00	2.450510E+00	2.586240E+00
3.956640E+00	2.324010E+00	2.627290E+00
3.969880E+00	2.393230E+00	2.679820E+00
3.936640E+00	2.192170E+00	2.650280E+00
3.912720E+00	2.059010E+00	2.641900E+00
3.898310E+00	1.968260E+00	2.719390E+00
3.390780E+00	3.430170E+00	2.727890E+00
3.496350E+00	3.394420E+00	2.758450E+00
3.503120E+00	3.381540E+00	2.673790E+00
3.965940E+00	2.715810E+00	2.594680E+00
3.971180E+00	2.574500E+00	2.623710E+00
3.980660E+00	2.661110E+00	2.661670E+00
3.969320E+00	2.456560E+00	2.669740E+00
3.562450E+00	3.368430E+00	2.741960E+00
3.651030E+00	3.324030E+00	2.707610E+00
3.769970E+00	3.253800E+00	2.710580E+00
3.802250E+00	3.220480E+00	2.663030E+00
3.844720E+00	3.166540E+00	2.657580E+00
3.901980E+00	3.059490E+00	2.663760E+00
3.893490E+00	3.113870E+00	2.735100E+00
3.943020E+00	2.935260E+00	2.648730E+00
3.960760E+00	2.809790E+00	2.636370E+00
3.978390E+00	2.709620E+00	2.683230E+00
3.841640E+00	3.196650E+00	2.733490E+00
3.874930E+00	3.154930E+00	2.737750E+00
1.469920E+00	2.126010E+00	2.494390E+00
1.480160E+00	2.192260E+00	2.480010E+00
1.497520E+00	2.129900E+00	2.455190E+00
1.520810E+00	2.055400E+00	2.432790E+00
1.469610E+00	2.054200E+00	2.495840E+00
1.552920E+00	1.964460E+00	2.422460E+00
1.488450E+00	1.921970E+00	2.503560E+00
1.564080E+00	1.859640E+00	2.458200E+00
1.768860E+00	1.494160E+00	2.541840E+00
1.740250E+00	1.545900E+00	2.517850E+00
1.801830E+00	1.528480E+00	2.485850E+00
1.817680E+00	1.456790E+00	2.552940E+00
1.631110E+00	2.955050E+00	2.727940E+00
1.679230E+00	3.022940E+00	2.710380E+00
1.653140E+00	2.962840E+00	2.665570E+00
1.642410E+00	2.901790E+00	2.581710E+00
1.599720E+00	2.876640E+00	2.683140E+00
1.601510E+00	2.780740E+00	2.543310E+00
1.575660E+00	2.771340E+00	2.626310E+00
1.549210E+00	2.641530E+00	2.536280E+00
1.518910E+00	2.481280E+00	2.504530E+00
1.503880E+00	2.327360E+00	2.460370E+00
1.548210E+00	2.195940E+00	2.383620E+00
1.590210E+00	2.051930E+00	2.363180E+00
1.623950E+00	1.922810E+00	2.377550E+00
1.685880E+00	1.818740E+00	2.380340E+00
1.624490E+00	1.816950E+00	2.431260E+00
1.731560E+00	1.714480E+00	2.403750E+00
1.660730E+00	1.729360E+00	2.452230E+00
1.771370E+00	1.614880E+00	2.439870E+00
1.702860E+00	1.634040E+00	2.481340E+00
1.927470E+00	1.393660E+00	2.579240E+00
2.019860E+00	1.374140E+00	2.563430E+00
2.003870E+00	1.339790E+00	2.624530E+00
2.069040E+00	1.320350E+00	2.633560E+00
1.730060E+00	3.056850E+00	2.623570E+00
1.734980E+00	3.112790E+00	2.735040E+00
2.247690E+00	1.305270E+00	2.602000E+00
2.183430E+00	1.287830E+00	2.659150E+00
2.289620E+00	1.259490E+00	2.675130E+00
1.798210E+00	3.196810E+00	2.743430E+00
1.853860E+00	3.249780E+00	2.722190E+00
1.806210E+00	3.182810E+00	2.666880E+00
2.451670E+00	1.250340E+00	2.654170E+00
2.389600E+00	1.234140E+00	2.702640E+00
2.495230E+00	1.210430E+00	2.727380E+00
1.902710E+00	3.277750E+00	2.635280E+00
1.928670E+00	3.329290E+00	2.757870E+00
2.592260E+00	1.198700E+00	2.733090E+00
2.716410E+00	1.183530E+00	2.776860E+00
2.006890E+00	3.388210E+00	2.654790E+00
2.821070E+00	1.192990E+00	2.776210E+00
2.788120E+00	1.165650E+00	2.826340E+00
2.852880E+00	1.160760E+00	2.861320E+00
2.075080E+00	3.462260E+00	2.689050E+00
2.122350E+00	3.508280E+00	2.755220E+00
2.136830E+00	3.504840E+00	2.668110E+00
2.935470E+00	1.198330E+00	2.819800E+00
2.212390E+00	3.558080E+00	2.704130E+00
3.028180E+00	1.231250E+00	2.799120E+00
2.290820E+00	3.609790E+00	2.786370E+00
2.368060E+00	3.642810E+00	2.827380E+00
2.345660E+00	3.628030E+00	2.759090E+00
3.134460E+00	1.261250E+00	2.811770E+00
2.414980E+00	3.640010E+00	2.765070E+00
2.421850E+00	3.655050E+00	2.830880E+00
3.279790E+00	1.317920E+00	2.816530E+00
2.469540E+00	3.658720E+00	2.829750E+00
2.545020E+00	3.647650E+00	2.773870E+00
3.383800E+00	1.351860E+00	2.842410E+00
3.363590E+00	1.321760E+00	2.875790E+00
3.405650E+00	1.343040E+00	2.884830E+00
2.686600E+00	3.643810E+00	2.828130E+00
2.646230E+00	3.630240E+00	2.733070E+00
3.523950E+00	1.463550E+00	2.821540E+00
3.456170E+00	1.386990E+00	2.885600E+00
2.757510E+00	3.615150E+00	2.753650E+00
2.806500E+00	3.631040E+00	2.853050E+00
3.673050E+00	1.595090E+00	2.839240E+00
3.611730E+00	1.513700E+00	2.863960E+00
2.904100E+00	3.587960E+00	2.777510E+00
2.896300E+00	3.614670E+00	2.874830E+00
3.784590E+00	1.754360E+00	2.797640E+00
3.741110E+00	1.674840E+00	2.858780E+00
2.975020E+00	3.589290E+00	2.857200E+00
3.052100E+00	3.574060E+00	2.891530E+00
3.080890E+00	3.542040E+00	2.789690E+00
3.882910E+00	1.915590E+00	2.801010E+00
3.836870E+00	1.819670E+00	2.859310E+00
3.157780E+00	3.534170E+00	2.882870E+00
3.257370E+00	3.501400E+00	2.891230E+00
3.267020E+00	3.480770E+00	2.795800E+00
3.980420E+00	2.323620E+00	2.735770E+00
3.971790E+00	2.219290E+00	2.766310E+00
3.950750E+00	2.080400E+00	2.814800E+00
3.977070E+00	2.154300E+00	2.835560E+00
3.917670E+00	1.996510E+00	2.767890E+00
3.340270E+00	3.472790E+00	2.873990E+00
3.419510E+00	3.445610E+00	2.917140E+00
3.427670E+00	3.430780E+00	2.825520E+00
3.988290E+00	2.635420E+00	2.741890E+00
3.998260E+00	2.523500E+00	2.825330E+00
3.987900E+00	2.404460E+00	2.780720E+00
3.998570E+00	2.272540E+00	2.828790E+00
3.990630E+00	2.195150E+00	2.852110E+00
3.485850E+00	3.416530E+00	2.884190E+00
3.575720E+00	3.378220E+00	2.850590E+00
3.700180E+00	3.323110E+00	2.850710E+00
3.746710E+00	3.284900E+00	2.789710E+00
3.928280E+00	3.050370E+00	2.792100E+00
3.958860E+00	2.942310E+00	2.814560E+00
3.953960E+00	3.003130E+00	2.846970E+00
3.970590E+00	2.820220E+00	2.784750E+00
3.982350E+00	2.717850E+00	2.772650E+00
3.777020E+00	3.282080E+00	2.872960E+00
3.819820E+00	3.236290E+00	2.816890E+00
3.901630E+00	3.143430E+00	2.851350E+00
3.944240E+00	3.048880E+00	2.872110E+00
1.390800E+00	2.077780E+00	2.621810E+00
1.402240E+00	2.161730E+00	2.626750E+00
1.432660E+00	2.104690E+00	2.554540E+00
1.428220E+00	1.968830E+00	2.558920E+00
1.383710E+00	1.993470E+00	2.621310E+00
1.437440E+00	1.886590E+00	2.569370E+00
1.390050E+00	1.856580E+00	2.636530E+00
1.452340E+00	1.804950E+00	2.587880E+00
1.560410E+00	2.868140E+00	2.851290E+00
1.602010E+00	2.940680E+00	2.876310E+00
1.584460E+00	2.891240E+00	2.782300E+00
1.550120E+00	2.778650E+00	2.727630E+00
1.536960E+00	2.796530E+00	2.824960E+00
1.521480E+00	2.654130E+00	2.667660E+00
1.507210E+00	2.679200E+00	2.778200E+00
1.493540E+00	2.521710E+00	2.612050E+00
1.473640E+00	2.552590E+00	2.720870E+00
1.474110E+00	2.381730E+00	2.577220E+00
1.453520E+00	2.422560E+00	2.680170E+00
1.447280E+00	2.244830E+00	2.552770E+00
1.421890E+00	2.288900E+00	2.642960E+00
1.590880E+00	1.747780E+00	2.494360E+00
1.520530E+00	1.778670E+00	2.537680E+00
1.634020E+00	1.646900E+00	2.524950E+00
1.561640E+00	1.662260E+00	2.572610E+00
1.681550E+00	1.565190E+00	2.547540E+00
1.619240E+00	1.557380E+00	2.599590E+00
1.718380E+00	1.461060E+00	2.612930E+00
1.820890E+00	1.391250E+00	2.632740E+00
1.772660E+00	1.343500E+00	2.726430E+00
1.880310E+00	1.323340E+00	2.704480E+00
1.659730E+00	3.016860E+00	2.798290E+00
2.001220E+00	1.285000E+00	2.729070E+00
2.102100E+00	1.264820E+00	2.725640E+00
2.087260E+00	1.237040E+00	2.790880E+00
2.172450E+00	1.212960E+00	2.817850E+00
1.720160E+00	3.112180E+00	2.823310E+00
1.768630E+00	3.175410E+00	2.875410E+00
1.769570E+00	3.172470E+00	2.795030E+00
2.328710E+00	1.216940E+00	2.749440E+00
2.273630E+00	1.213010E+00	2.780620E+00
2.365530E+00	1.178030E+00	2.827690E+00
1.839170E+00	3.247470E+00	2.813420E+00
2.549840E+00	1.165540E+00	2.810950E+00
2.479800E+00	1.161710E+00	2.840920E+00
2.557110E+00	1.136690E+00	2.873760E+00
1.916030E+00	3.328180E+00	2.867750E+00
1.974820E+00	3.389250E+00	2.877880E+00
1.960040E+00	3.370350E+00	2.821510E+00
2.635240E+00	1.142000E+00	2.863640E+00
2.023500E+00	3.428980E+00	2.789590E+00
2.031980E+00	3.449530E+00	2.923450E+00
2.769180E+00	1.138740E+00	2.893780E+00
2.862070E+00	1.133840E+00	2.937350E+00
2.097330E+00	3.508460E+00	2.948180E+00
2.162150E+00	3.552830E+00	2.934130E+00
2.104710E+00	3.506230E+00	2.861040E+00
2.945110E+00	1.157970E+00	2.923700E+00
2.202610E+00	3.568380E+00	2.840470E+00
2.222610E+00	3.590660E+00	2.922320E+00
3.080210E+00	1.199430E+00	2.910840E+00
2.308990E+00	3.632260E+00	2.929420E+00
3.222730E+00	1.250080E+00	2.914020E+00
3.173410E+00	1.209780E+00	2.968620E+00
3.243980E+00	1.222440E+00	3.011220E+00
2.448400E+00	3.665170E+00	2.915980E+00
3.322270E+00	1.292200E+00	2.903440E+00
3.324400E+00	1.269670E+00	2.979650E+00
2.569130E+00	3.678730E+00	2.962550E+00
2.530140E+00	3.668940E+00	2.875500E+00
3.398940E+00	1.324690E+00	2.938690E+00
2.626600E+00	3.667260E+00	2.904890E+00
2.633840E+00	3.677950E+00	2.976190E+00
3.576880E+00	1.461800E+00	2.952170E+00
3.488050E+00	1.375110E+00	3.001650E+00
2.683680E+00	3.673160E+00	2.981410E+00
2.751780E+00	3.655320E+00	2.939160E+00
3.652170E+00	1.539520E+00	2.937750E+00
3.638030E+00	1.510180E+00	2.984540E+00
2.852180E+00	3.634660E+00	2.930920E+00
3.788450E+00	1.728810E+00	2.917430E+00
3.720030E+00	1.625160E+00	2.972170E+00
3.671240E+00	1.546170E+00	3.002630E+00
2.958380E+00	3.605940E+00	2.949650E+00
3.097250E+00	3.565610E+00	2.985880E+00
3.883690E+00	1.891010E+00	2.948110E+00
3.922160E+00	1.969100E+00	2.852350E+00
3.937220E+00	1.989110E+00	2.922560E+00
3.829780E+00	1.793130E+00	2.963770E+00
3.184060E+00	3.538310E+00	3.034430E+00
3.208560E+00	3.522630E+00	2.960960E+00
3.982460E+00	2.135010E+00	2.903270E+00
3.963020E+00	2.056440E+00	2.963820E+00
3.256750E+00	3.511180E+00	3.025880E+00
3.320760E+00	3.484540E+00	2.964860E+00
3.424350E+00	3.448840E+00	3.013280E+00
4.004690E+00	2.617750E+00	2.872910E+00
4.014600E+00	2.509200E+00	2.968560E+00
4.012010E+00	2.404820E+00	2.936010E+00
4.014410E+00	2.299460E+00	2.918240E+00
4.001910E+00	2.208900E+00	2.921680E+00
3.508850E+00	3.411070E+00	2.957690E+00
3.618140E+00	3.374360E+00	3.010180E+00
3.674820E+00	3.346500E+00	2.935700E+00
3.967470E+00	2.978070E+00	2.934380E+00
3.981690E+00	2.886990E+00	2.952770E+00
3.984840E+00	2.811890E+00	2.923800E+00
3.994780E+00	2.713970E+00	2.899850E+00
3.707950E+00	3.335380E+00	3.014370E+00
3.750960E+00	3.305770E+00	2.950220E+00
3.845660E+00	3.238430E+00	2.960760E+00
3.915430E+00	3.170510E+00	2.977940E+00
3.936920E+00	3.126770E+00	2.955050E+00
3.948400E+00	3.071150E+00	2.961940E+00
3.948820E+00	3.109470E+00	2.992870E+00
3.941040E+00	3.135850E+00	3.006370E+00
1.319690E+00	2.031380E+00	2.765260E+00
1.338370E+00	2.113330E+00	2.772080E+00
1.353880E+00	2.051850E+00	2.692920E+00
1.345210E+00	1.916660E+00	2.690570E+00
1.311580E+00	1.950910E+00	2.759440E+00
1.346920E+00	1.837650E+00	2.698220E+00
1.316500E+00	1.838370E+00	2.751140E+00
1.349010E+00	1.762930E+00	2.722120E+00
1.530720E+00	2.829200E+00	3.016200E+00
1.558960E+00	2.891450E+00	3.010690E+00
1.543940E+00	2.842520E+00	2.925340E+00
1.504910E+00	2.713540E+00	2.884390E+00
1.507310E+00	2.748500E+00	2.985200E+00
1.466660E+00	2.586230E+00	2.830930E+00
1.471480E+00	2.627580E+00	2.944970E+00
1.439340E+00	2.458220E+00	2.782530E+00
1.432730E+00	2.494350E+00	2.889830E+00
1.406640E+00	2.326330E+00	2.737810E+00
1.400000E+00	2.361560E+00	2.837120E+00
1.377870E+00	2.195550E+00	2.707990E+00
1.363220E+00	2.234290E+00	2.791170E+00
1.485250E+00	1.685890E+00	2.621610E+00
1.410780E+00	1.718690E+00	2.671990E+00
1.535480E+00	1.571320E+00	2.655070E+00
1.453420E+00	1.598200E+00	2.708790E+00
1.601980E+00	1.466460E+00	2.689080E+00
1.509520E+00	1.486810E+00	2.743140E+00
1.677020E+00	1.379930E+00	2.735380E+00
1.582640E+00	1.375620E+00	2.811060E+00
1.720400E+00	1.328270E+00	2.776850E+00
1.678080E+00	1.323150E+00	2.815030E+00
1.760070E+00	1.278110E+00	2.846800E+00
1.594050E+00	2.953780E+00	3.054390E+00
1.642120E+00	3.022480E+00	3.023100E+00
1.600740E+00	2.953620E+00	2.969370E+00
1.920430E+00	1.276930E+00	2.770460E+00
1.856400E+00	1.273110E+00	2.804490E+00
1.952300E+00	1.237020E+00	2.849290E+00
1.682560E+00	3.065720E+00	2.924640E+00
1.707460E+00	3.108380E+00	3.055790E+00
2.074850E+00	1.197800E+00	2.889060E+00
2.186070E+00	1.162510E+00	2.929090E+00
1.771560E+00	3.185470E+00	3.072370E+00
1.824690E+00	3.243420E+00	3.043440E+00
1.765890E+00	3.175440E+00	2.980580E+00
2.296560E+00	1.141180E+00	2.934870E+00
2.428380E+00	1.125310E+00	2.938270E+00
2.391890E+00	1.104550E+00	2.999390E+00
2.471820E+00	1.085270E+00	3.041320E+00
1.847740E+00	3.262640E+00	2.940260E+00
1.874090E+00	3.294740E+00	3.016290E+00
2.573880E+00	1.101910E+00	2.973720E+00
1.942640E+00	3.363000E+00	2.996770E+00
2.701630E+00	1.104840E+00	2.973850E+00
2.669320E+00	1.083660E+00	3.026900E+00
2.741870E+00	1.076120E+00	3.065000E+00
2.022830E+00	3.446980E+00	3.031650E+00
2.065340E+00	3.488180E+00	3.053010E+00
2.067250E+00	3.487180E+00	2.996110E+00
2.826460E+00	1.103170E+00	3.015110E+00
2.131480E+00	3.539120E+00	3.053740E+00
2.921420E+00	1.124500E+00	3.000910E+00
2.223750E+00	3.595960E+00	2.999170E+00
3.025110E+00	1.145290E+00	3.018880E+00
2.300530E+00	3.642200E+00	3.053420E+00
2.374620E+00	3.674820E+00	3.089080E+00
2.342570E+00	3.657600E+00	3.021230E+00
3.156010E+00	1.176570E+00	3.041960E+00
3.262090E+00	1.197310E+00	3.092430E+00
2.408030E+00	3.673520E+00	3.026840E+00
2.422180E+00	3.689340E+00	3.095400E+00
3.339560E+00	1.242690E+00	3.071460E+00
2.466190E+00	3.697060E+00	3.099590E+00
2.528800E+00	3.692460E+00	3.055700E+00
3.414900E+00	1.304090E+00	3.040770E+00
2.666030E+00	3.687960E+00	3.060170E+00
3.581490E+00	1.423920E+00	3.072910E+00
3.505120E+00	1.346190E+00	3.107950E+00
2.795570E+00	3.685320E+00	3.108280E+00
2.750430E+00	3.672520E+00	3.025430E+00
3.641830E+00	1.496190E+00	3.037840E+00
2.861600E+00	3.648020E+00	3.033780E+00
2.877840E+00	3.671850E+00	3.130320E+00
3.798060E+00	1.718000E+00	3.040490E+00
3.751080E+00	1.630060E+00	3.080790E+00
3.700920E+00	1.558510E+00	3.068540E+00
2.936970E+00	3.649320E+00	3.116550E+00
3.007840E+00	3.631810E+00	3.161370E+00
3.005720E+00	3.613000E+00	3.070950E+00
3.930230E+00	1.968710E+00	3.025930E+00
3.890550E+00	1.876210E+00	3.086000E+00
3.848780E+00	1.808270E+00	3.040680E+00
3.059870E+00	3.609350E+00	3.136810E+00
3.138470E+00	3.567320E+00	3.120340E+00
3.987480E+00	2.140770E+00	3.019230E+00
3.966350E+00	2.043190E+00	3.082900E+00
3.238580E+00	3.524040E+00	3.093210E+00
3.350390E+00	3.485990E+00	3.088430E+00
3.436460E+00	3.454120E+00	3.079200E+00
4.015790E+00	2.604910E+00	3.019300E+00
4.022640E+00	2.498600E+00	3.077990E+00
4.020760E+00	2.408520E+00	3.064250E+00
4.020280E+00	2.296960E+00	3.042740E+00
4.009050E+00	2.227940E+00	2.997840E+00
3.518010E+00	3.420350E+00	3.072980E+00
3.617550E+00	3.391250E+00	3.123040E+00
3.982870E+00	2.911640E+00	3.033610E+00
3.992540E+00	2.806150E+00	3.072430E+00
3.987420E+00	2.885750E+00	3.098880E+00
3.999840E+00	2.714870E+00	3.014740E+00
3.703810E+00	3.346030E+00	3.107890E+00
3.783120E+00	3.295380E+00	3.057620E+00
3.862190E+00	3.249690E+00	3.103570E+00
3.897630E+00	3.207660E+00	3.044450E+00
3.948020E+00	3.104650E+00	3.060370E+00
3.968100E+00	2.996170E+00	3.084480E+00
3.981880E+00	2.929280E+00	3.081340E+00
3.909150E+00	3.204100E+00	3.115910E+00
3.929210E+00	3.164850E+00	3.055650E+00
1.377430E+00	2.366230E+00	2.998130E+00
1.399550E+00	2.431190E+00	3.025720E+00
1.396050E+00	2.392920E+00	2.944500E+00
1.356720E+00	2.264020E+00	2.878710E+00
1.350140E+00	2.287310E+00	2.964990E+00
1.333260E+00	2.157360E+00	2.838690E+00
1.318820E+00	2.161630E+00	2.914240E+00
1.298750E+00	2.027690E+00	2.843650E+00
1.281760E+00	1.868710E+00	2.831910E+00
1.297750E+00	1.727980E+00	2.823530E+00
1.370020E+00	1.631020E+00	2.775610E+00
1.311430E+00	1.584810E+00	2.883870E+00
1.431560E+00	1.516630E+00	2.793420E+00
1.372670E+00	1.528960E+00	2.846640E+00
1.487760E+00	1.425180E+00	2.829460E+00
1.415370E+00	1.447530E+00	2.873190E+00
1.522650E+00	1.369500E+00	2.863590E+00
1.473050E+00	1.369470E+00	2.908860E+00
1.546970E+00	1.317840E+00	2.918540E+00
1.555220E+00	2.877730E+00	3.092670E+00
1.519450E+00	2.787890E+00	3.071030E+00
1.491210E+00	2.689790E+00	3.062420E+00
1.437730E+00	2.539020E+00	3.015310E+00
1.660070E+00	1.270230E+00	2.927400E+00
1.768210E+00	1.227180E+00	2.950750E+00
1.640290E+00	3.020310E+00	3.118590E+00
1.591770E+00	2.948450E+00	3.113370E+00
1.877780E+00	1.207590E+00	2.952540E+00
1.985770E+00	1.191640E+00	2.947310E+00
1.970830E+00	1.174390E+00	3.004340E+00
2.056780E+00	1.148850E+00	3.034650E+00
1.708010E+00	3.110460E+00	3.163600E+00
1.751550E+00	3.164570E+00	3.181300E+00
1.750110E+00	3.161610E+00	3.126190E+00
2.225550E+00	1.133760E+00	2.984080E+00
2.164240E+00	1.137420E+00	3.011170E+00
2.261250E+00	1.103400E+00	3.056980E+00
1.808750E+00	3.228260E+00	3.171130E+00
2.380390E+00	1.079990E+00	3.079530E+00
2.485830E+00	1.052080E+00	3.132920E+00
1.881180E+00	3.304540E+00	3.095970E+00
2.570420E+00	1.054050E+00	3.107250E+00
1.945280E+00	3.371070E+00	3.139010E+00
1.989450E+00	3.417320E+00	3.161980E+00
1.989270E+00	3.415740E+00	3.093730E+00
2.661990E+00	1.062470E+00	3.088490E+00
2.752780E+00	1.042450E+00	3.156490E+00
2.051830E+00	3.476410E+00	3.151810E+00
2.830270E+00	1.062980E+00	3.116030E+00
2.138350E+00	3.550280E+00	3.179300E+00
2.207650E+00	3.600040E+00	3.207250E+00
2.173780E+00	3.576050E+00	3.136490E+00
2.952050E+00	1.086540E+00	3.113720E+00
2.234170E+00	3.611730E+00	3.119310E+00
2.276890E+00	3.639810E+00	3.220720E+00
3.093530E+00	1.119820E+00	3.121660E+00
3.052850E+00	1.076600E+00	3.184750E+00
3.135850E+00	1.092420E+00	3.205960E+00
2.345380E+00	3.666330E+00	3.177650E+00
3.222830E+00	1.146430E+00	3.170770E+00
2.457400E+00	3.700630E+00	3.174860E+00
3.348370E+00	1.209750E+00	3.167790E+00
2.529100E+00	3.718190E+00	3.206870E+00
2.530020E+00	3.712450E+00	3.153950E+00
3.433780E+00	1.276210E+00	3.140510E+00
2.576020E+00	3.721740E+00	3.218460E+00
2.631660E+00	3.711790E+00	3.179580E+00
3.594990E+00	1.387650E+00	3.191640E+00
3.512880E+00	1.316980E+00	3.191400E+00
2.756090E+00	3.702270E+00	3.194210E+00
3.668690E+00	1.481060E+00	3.137200E+00
2.857710E+00	3.683980E+00	3.202970E+00
3.796490E+00	1.668390E+00	3.142060E+00
3.745860E+00	1.573760E+00	3.170080E+00
3.800610E+00	1.637420E+00	3.208770E+00
2.938490E+00	3.658460E+00	3.191950E+00
3.018170E+00	3.629780E+00	3.255140E+00
3.937800E+00	1.957820E+00	3.137210E+00
3.907850E+00	1.873190E+00	3.195060E+00
3.856850E+00	1.760340E+00	3.153780E+00
3.826430E+00	1.686570E+00	3.194040E+00
3.086330E+00	3.598480E+00	3.205760E+00
3.172730E+00	3.553020E+00	3.242390E+00
3.993060E+00	2.129070E+00	3.162470E+00
4.006750E+00	2.202640E+00	3.075300E+00
4.017280E+00	2.231700E+00	3.137840E+00
3.968920E+00	2.028610E+00	3.177540E+00
3.278860E+00	3.510120E+00	3.206240E+00
3.396410E+00	3.474180E+00	3.188800E+00
3.458060E+00	3.451700E+00	3.140770E+00
4.029270E+00	2.538380E+00	3.141750E+00
4.030690E+00	2.434030E+00	3.188850E+00
4.034090E+00	2.501750E+00	3.200070E+00
4.030170E+00	2.317020E+00	3.158660E+00
3.494500E+00	3.439360E+00	3.229490E+00
3.556410E+00	3.423280E+00	3.226350E+00
3.559520E+00	3.418360E+00	3.180770E+00
3.993430E+00	2.857160E+00	3.198720E+00
3.983350E+00	2.923840E+00	3.124330E+00
3.980380E+00	2.944740E+00	3.174140E+00
4.005340E+00	2.745440E+00	3.205590E+00
4.019340E+00	2.647470E+00	3.153910E+00
4.034490E+00	2.548160E+00	3.207000E+00
3.592560E+00	3.409660E+00	3.228070E+00
3.670970E+00	3.368300E+00	3.238650E+00
3.812510E+00	3.283070E+00	3.190050E+00
3.865380E+00	3.254630E+00	3.169670E+00
3.944120E+00	3.095170E+00	3.198560E+00
3.933740E+00	3.155180E+00	3.125500E+00
3.914110E+00	3.188270E+00	3.185790E+00
3.968060E+00	3.000200E+00	3.204820E+00
3.890160E+00	3.230950E+00	3.160760E+00
1.388240E+00	2.444150E+00	3.201840E+00
1.414630E+00	2.498260E+00	3.187430E+00
1.389770E+00	2.432780E+00	3.146090E+00
1.362940E+00	2.350890E+00	3.065200E+00
1.351900E+00	2.354390E+00	3.165940E+00
1.308380E+00	2.194260E+00	3.008510E+00
1.304390E+00	2.228350E+00	3.110790E+00
1.273620E+00	2.053500E+00	2.957720E+00
1.263940E+00	2.089640E+00	3.057380E+00
1.251660E+00	1.914540E+00	2.922280E+00
1.229970E+00	1.954310E+00	3.016010E+00
1.246770E+00	1.777770E+00	2.909250E+00
1.212870E+00	1.820360E+00	2.991440E+00
1.256930E+00	1.655980E+00	2.924030E+00
1.211760E+00	1.696050E+00	2.989260E+00
1.269680E+00	1.580470E+00	2.946810E+00
1.229750E+00	1.569990E+00	3.018880E+00
1.284560E+00	1.506700E+00	2.974310E+00
1.451600E+00	2.582760E+00	3.211800E+00
1.493760E+00	2.684140E+00	3.237200E+00
1.473730E+00	2.633540E+00	3.142360E+00
1.419200E+00	2.498080E+00	3.112560E+00
1.346880E+00	1.474860E+00	2.920650E+00
1.399850E+00	1.385570E+00	2.961960E+00
1.479610E+00	1.288920E+00	3.029830E+00
1.573910E+00	1.259110E+00	2.997050E+00
1.559630E+00	1.234740E+00	3.062080E+00
1.644480E+00	1.209790E+00	3.076610E+00
1.572410E+00	2.894640E+00	3.252960E+00
1.606700E+00	2.967680E+00	3.280800E+00
1.592430E+00	2.936350E+00	3.185710E+00
1.531680E+00	2.792880E+00	3.191110E+00
1.809930E+00	1.196600E+00	3.007210E+00
1.747890E+00	1.201050E+00	3.036220E+00
1.858410E+00	1.161760E+00	3.096840E+00
1.644850E+00	3.039420E+00	3.303940E+00
1.676930E+00	3.083850E+00	3.291690E+00
1.658040E+00	3.045540E+00	3.231530E+00
1.966050E+00	1.152360E+00	3.074390E+00
2.054220E+00	1.112950E+00	3.140710E+00
1.735520E+00	3.151410E+00	3.272200E+00
2.186520E+00	1.083940E+00	3.161730E+00
2.315610E+00	1.056020E+00	3.162290E+00
2.283030E+00	1.045200E+00	3.214380E+00
2.352300E+00	1.026200E+00	3.254910E+00
1.813090E+00	3.242480E+00	3.288950E+00
1.867420E+00	3.301900E+00	3.304650E+00
1.846270E+00	3.273430E+00	3.244760E+00
2.442040E+00	1.032540E+00	3.217090E+00
1.891680E+00	3.318260E+00	3.217170E+00
1.910170E+00	3.344880E+00	3.296900E+00
2.563650E+00	1.022160E+00	3.210070E+00
1.974090E+00	3.405990E+00	3.270260E+00
2.659550E+00	1.028170E+00	3.184690E+00
2.746790E+00	1.013060E+00	3.244450E+00
2.058890E+00	3.491310E+00	3.293090E+00
2.118000E+00	3.545920E+00	3.326640E+00
2.105680E+00	3.527840E+00	3.246570E+00
2.864570E+00	1.021770E+00	3.226890E+00
2.178310E+00	3.584640E+00	3.294160E+00
2.987120E+00	1.041570E+00	3.224000E+00
2.954330E+00	1.007130E+00	3.282260E+00
3.010320E+00	1.018160E+00	3.280310E+00
2.267420E+00	3.640270E+00	3.304720E+00
3.083850E+00	1.043830E+00	3.269050E+00
2.351510E+00	3.676050E+00	3.301360E+00
3.222160E+00	1.086110E+00	3.294470E+00
2.449370E+00	3.704970E+00	3.293140E+00
3.343590E+00	1.166130E+00	3.274340E+00
2.560910E+00	3.727660E+00	3.287330E+00
3.473720E+00	1.259580E+00	3.262390E+00
2.636250E+00	3.741030E+00	3.324680E+00
2.636110E+00	3.728060E+00	3.273910E+00
3.553290E+00	1.326130E+00	3.248200E+00
3.562290E+00	1.311350E+00	3.296100E+00
2.684070E+00	3.742540E+00	3.339010E+00
2.733960E+00	3.723780E+00	3.302470E+00
3.714280E+00	1.469070E+00	3.282130E+00
3.617050E+00	1.363000E+00	3.292600E+00
2.842810E+00	3.698620E+00	3.302680E+00
3.787320E+00	1.578360E+00	3.263920E+00
3.788350E+00	1.532780E+00	3.318800E+00
2.934980E+00	3.663440E+00	3.285800E+00
3.022640E+00	3.638030E+00	3.359590E+00
3.954170E+00	1.964920E+00	3.245500E+00
3.928940E+00	1.881150E+00	3.274000E+00
3.901380E+00	1.794600E+00	3.265310E+00
3.851210E+00	1.676430E+00	3.271320E+00
3.826300E+00	1.583000E+00	3.329080E+00
3.120850E+00	3.583720E+00	3.323170E+00
3.186230E+00	3.548670E+00	3.304100E+00
4.019000E+00	2.225890E+00	3.234450E+00
4.001660E+00	2.131210E+00	3.292720E+00
3.982380E+00	2.055480E+00	3.248810E+00
3.233070E+00	3.526010E+00	3.291250E+00
3.314270E+00	3.498130E+00	3.342180E+00
3.404320E+00	3.467320E+00	3.277560E+00
3.432760E+00	3.460150E+00	3.375080E+00
4.036010E+00	2.491310E+00	3.259690E+00
4.036670E+00	2.410600E+00	3.316520E+00
4.035180E+00	2.322990E+00	3.274040E+00
3.514230E+00	3.432400E+00	3.319300E+00
3.578100E+00	3.412860E+00	3.265940E+00
3.630080E+00	3.400200E+00	3.353770E+00
3.983190E+00	2.938150E+00	3.265770E+00
3.997000E+00	2.857280E+00	3.339980E+00
4.007260E+00	2.759970E+00	3.310590E+00
4.024220E+00	2.661910E+00	3.288680E+00
4.036400E+00	2.569190E+00	3.276240E+00
3.729080E+00	3.352230E+00	3.358710E+00
3.807160E+00	3.290980E+00	3.325470E+00
3.899320E+00	3.191570E+00	3.285090E+00
3.880560E+00	3.233510E+00	3.203260E+00
3.943340E+00	3.094480E+00	3.321070E+00
3.963510E+00	3.019780E+00	3.296850E+00
1.259040E+00	2.237520E+00	3.301380E+00
1.282570E+00	2.282990E+00	3.301500E+00
1.266140E+00	2.242910E+00	3.273990E+00
1.250880E+00	2.197160E+00	3.276430E+00
1.324300E+00	2.355470E+00	3.291770E+00
1.372380E+00	2.455610E+00	3.325180E+00
1.358940E+00	2.399790E+00	3.245860E+00
1.289990E+00	2.256690E+00	3.224660E+00
1.256810E+00	2.121240E+00	3.152970E+00
1.243110E+00	2.136660E+00	3.225030E+00
1.220260E+00	1.991810E+00	3.108900E+00
1.212050E+00	2.027740E+00	3.195760E+00
1.193810E+00	1.859820E+00	3.078760E+00
1.179220E+00	1.896910E+00	3.164560E+00
1.180230E+00	1.731950E+00	3.066690E+00
1.158530E+00	1.766910E+00	3.149000E+00
1.189450E+00	1.625860E+00	3.069000E+00
1.150720E+00	1.629090E+00	3.163000E+00
1.199660E+00	1.565950E+00	3.078670E+00
1.179740E+00	1.561470E+00	3.127030E+00
1.204260E+00	1.507780E+00	3.117830E+00
1.415660E+00	2.518400E+00	3.266230E+00
1.328490E+00	1.413670E+00	3.013300E+00
1.260060E+00	1.434330E+00	3.097190E+00
1.385430E+00	1.336250E+00	3.053630E+00
1.327230E+00	1.358360E+00	3.096560E+00
1.419450E+00	1.289470E+00	3.092490E+00
1.374380E+00	1.294860E+00	3.139850E+00
1.444900E+00	1.248010E+00	3.152420E+00
1.508800E+00	2.723240E+00	3.354310E+00
1.528040E+00	2.777130E+00	3.373750E+00
1.519720E+00	2.752270E+00	3.306360E+00
1.478060E+00	2.652710E+00	3.313020E+00
1.553080E+00	1.200390E+00	3.163510E+00
1.668180E+00	1.165880E+00	3.194040E+00
1.597970E+00	2.966420E+00	3.401330E+00
1.631910E+00	3.030040E+00	3.429230E+00
1.617970E+00	2.998870E+00	3.354700E+00
1.565870E+00	2.880670E+00	3.344560E+00
1.761490E+00	1.154630E+00	3.172290E+00
1.877170E+00	1.120400E+00	3.227900E+00
1.674660E+00	3.088500E+00	3.360900E+00
1.980800E+00	1.109330E+00	3.202140E+00
2.089240E+00	1.082600E+00	3.223370E+00
2.062170E+00	1.068890E+00	3.294130E+00
2.174720E+00	1.046540E+00	3.314710E+00
1.737930E+00	3.173600E+00	3.399470E+00
1.790250E+00	3.236160E+00	3.431140E+00
1.782060E+00	3.218490E+00	3.355810E+00
2.286740E+00	1.029690E+00	3.286580E+00
2.357430E+00	1.012090E+00	3.309010E+00
1.833650E+00	3.276150E+00	3.383520E+00
2.440020E+00	1.000360E+00	3.349940E+00
1.909690E+00	3.354370E+00	3.399410E+00
2.560200E+00	9.947040E-01	3.320910E+00
1.982550E+00	3.431530E+00	3.409490E+00
2.033820E+00	3.487380E+00	3.443070E+00
2.026310E+00	3.470070E+00	3.363700E+00
2.664760E+00	9.982220E-01	3.288820E+00
2.790910E+00	9.740800E-01	3.350100E+00
2.091100E+00	3.533300E+00	3.408470E+00
2.898380E+00	9.787740E-01	3.331280E+00
2.860860E+00	9.559190E-01	3.378220E+00
2.912230E+00	9.488030E-01	3.395520E+00
2.175570E+00	3.594960E+00	3.404330E+00
3.015100E+00	9.794170E-01	3.359580E+00
2.261560E+00	3.647520E+00	3.403260E+00
3.154140E+00	1.018070E+00	3.354090E+00
3.114640E+00	9.708000E-01	3.412470E+00
3.186650E+00	9.952310E-01	3.421060E+00
2.352590E+00	3.689040E+00	3.408190E+00
3.222010E+00	1.048380E+00	3.353720E+00
3.225290E+00	1.028690E+00	3.393850E+00
2.449120E+00	3.720680E+00	3.409190E+00
3.336670E+00	1.121290E+00	3.355940E+00
3.278660E+00	1.068180E+00	3.382780E+00
2.552410E+00	3.745550E+00	3.405870E+00
3.451300E+00	1.185660E+00	3.394130E+00
2.663560E+00	3.753150E+00	3.405050E+00
3.596330E+00	1.305070E+00	3.376260E+00
2.747180E+00	3.760070E+00	3.452890E+00
2.744370E+00	3.749590E+00	3.395060E+00
3.671090E+00	1.382960E+00	3.352400E+00
3.680190E+00	1.364760E+00	3.404880E+00
2.784610E+00	3.753960E+00	3.444640E+00
2.835800E+00	3.726930E+00	3.429180E+00
3.811950E+00	1.508850E+00	3.399980E+00
3.731110E+00	1.418470E+00	3.400180E+00
2.937350E+00	3.677750E+00	3.395130E+00
3.021540E+00	3.644210E+00	3.457310E+00
3.959050E+00	1.923140E+00	3.322680E+00
3.943030E+00	1.837400E+00	3.339720E+00
3.923610E+00	1.732850E+00	3.360900E+00
3.882520E+00	1.625830E+00	3.391160E+00
3.932350E+00	1.685460E+00	3.427370E+00
3.094700E+00	3.605120E+00	3.432790E+00
3.169580E+00	3.561350E+00	3.419880E+00
3.214860E+00	3.536890E+00	3.356810E+00
3.262890E+00	3.517090E+00	3.452000E+00
4.027570E+00	2.226250E+00	3.357500E+00
4.014060E+00	2.127460E+00	3.379860E+00
3.997050E+00	2.019540E+00	3.351450E+00
3.981350E+00	1.899290E+00	3.403070E+00
3.965230E+00	1.790320E+00	3.421480E+00
3.950160E+00	1.728130E+00	3.425160E+00
3.366500E+00	3.481510E+00	3.430880E+00
3.451820E+00	3.455440E+00	3.467190E+00
4.039690E+00	2.493470E+00	3.358970E+00
4.043400E+00	2.401620E+00	3.430340E+00
4.041230E+00	2.326480E+00	3.374800E+00
3.538530E+00	3.431260E+00	3.413740E+00
3.638740E+00	3.408220E+00	3.461490E+00
3.981940E+00	2.950650E+00	3.377440E+00
4.001190E+00	2.866020E+00	3.459050E+00
4.011240E+00	2.768590E+00	3.426730E+00
4.025930E+00	2.675110E+00	3.398120E+00
4.038700E+00	2.584640E+00	3.379330E+00
3.712060E+00	3.373730E+00	3.428340E+00
3.814040E+00	3.313730E+00	3.453650E+00
3.891480E+00	3.221410E+00	3.421070E+00
3.937070E+00	3.126380E+00	3.409610E+00
3.961150E+00	3.038880E+00	3.399500E+00
1.327520E+00	2.438120E+00	3.469900E+00
1.368010E+00	2.510240E+00	3.483110E+00
1.337340E+00	2.437900E+00	3.432010E+00
1.321930E+00	2.375510E+00	3.365330E+00
1.302800E+00	2.366900E+00	3.439800E+00
1.254950E+00	2.228720E+00	3.360550E+00
1.212270E+00	2.083300E+00	3.284060E+00
1.200950E+00	2.086460E+00	3.363560E+00
1.169530E+00	1.937870E+00	3.249300E+00
1.164810E+00	1.973870E+00	3.332130E+00
1.141280E+00	1.803910E+00	3.230630E+00
1.131260E+00	1.843090E+00	3.311250E+00
1.126990E+00	1.690640E+00	3.222060E+00
1.105740E+00	1.703730E+00	3.317620E+00
1.126850E+00	1.627040E+00	3.227040E+00
1.114560E+00	1.627700E+00	3.277560E+00
1.126660E+00	1.569130E+00	3.261830E+00
1.375580E+00	2.490930E+00	3.405630E+00
1.417930E+00	2.577590E+00	3.452130E+00
1.162530E+00	1.488320E+00	3.225880E+00
1.208390E+00	1.441930E+00	3.177950E+00
1.197390E+00	1.418020E+00	3.233790E+00
1.237200E+00	1.378700E+00	3.218700E+00
1.461920E+00	2.652840E+00	3.455220E+00
1.502100E+00	2.741170E+00	3.492160E+00
1.497390E+00	2.708660E+00	3.405260E+00
1.434120E+00	2.582390E+00	3.377370E+00
1.305170E+00	1.327390E+00	3.185760E+00
1.385250E+00	1.234150E+00	3.264350E+00
1.472680E+00	1.202040E+00	3.230450E+00
1.464380E+00	1.185620E+00	3.287830E+00
1.533740E+00	1.161430E+00	3.287530E+00
1.573150E+00	2.932360E+00	3.557050E+00
1.602420E+00	2.993400E+00	3.549140E+00
1.585780E+00	2.941930E+00	3.471180E+00
1.539250E+00	2.817570E+00	3.438660E+00
1.543540E+00	2.848750E+00	3.527100E+00
1.729460E+00	1.134410E+00	3.260410E+00
1.655620E+00	1.136730E+00	3.291970E+00
1.742220E+00	1.112070E+00	3.322300E+00
1.631980E+00	3.052870E+00	3.595380E+00
1.676730E+00	3.115960E+00	3.568960E+00
1.636260E+00	3.044130E+00	3.512700E+00
1.817720E+00	1.103610E+00	3.308760E+00
1.690920E+00	3.121040E+00	3.474370E+00
1.722340E+00	3.173810E+00	3.554170E+00
1.971630E+00	1.069770E+00	3.345410E+00
2.097510E+00	1.039340E+00	3.376480E+00
2.194770E+00	1.010220E+00	3.442090E+00
1.758790E+00	3.207450E+00	3.496350E+00
2.300020E+00	1.000080E+00	3.404550E+00
2.355140E+00	1.003510E+00	3.351870E+00
1.839490E+00	3.292640E+00	3.514540E+00
2.393580E+00	9.886930E-01	3.416760E+00
2.479580E+00	9.714510E-01	3.476840E+00
1.915910E+00	3.373710E+00	3.528950E+00
1.962240E+00	3.428300E+00	3.547240E+00
1.954200E+00	3.409190E+00	3.478080E+00
2.567640E+00	9.635490E-01	3.439210E+00
2.001250E+00	3.462270E+00	3.502130E+00
2.669200E+00	9.644100E-01	3.402230E+00
2.762920E+00	9.348490E-01	3.474710E+00
2.075860E+00	3.539170E+00	3.536970E+00
2.851490E+00	9.336750E-01	3.436210E+00
2.950270E+00	9.127800E-01	3.479380E+00
2.163230E+00	3.599000E+00	3.502470E+00
3.054750E+00	9.339910E-01	3.460040E+00
3.019030E+00	9.046310E-01	3.505680E+00
3.080780E+00	9.070850E-01	3.537530E+00
2.254270E+00	3.654430E+00	3.502810E+00
3.161490E+00	9.539340E-01	3.492530E+00
2.349670E+00	3.697140E+00	3.511780E+00
3.277240E+00	1.028470E+00	3.471620E+00
2.448710E+00	3.731170E+00	3.518250E+00
3.372630E+00	1.107890E+00	3.436520E+00
3.388080E+00	1.089640E+00	3.520590E+00
2.546990E+00	3.755890E+00	3.518580E+00
3.433600E+00	1.144630E+00	3.448550E+00
3.429010E+00	1.128420E+00	3.484970E+00
2.642880E+00	3.763760E+00	3.515810E+00
3.572780E+00	1.236180E+00	3.518020E+00
3.472350E+00	1.164810E+00	3.477740E+00
2.730980E+00	3.765150E+00	3.516030E+00
3.705820E+00	1.361760E+00	3.485470E+00
2.797020E+00	3.754190E+00	3.501230E+00
2.867650E+00	3.732150E+00	3.558760E+00
3.778280E+00	1.432900E+00	3.467860E+00
3.782050E+00	1.414740E+00	3.517010E+00
2.962650E+00	3.674750E+00	3.524640E+00
3.030090E+00	3.641770E+00	3.513010E+00
3.923250E+00	1.638320E+00	3.466060E+00
3.887050E+00	1.564800E+00	3.483030E+00
3.836440E+00	1.473080E+00	3.525060E+00
3.072350E+00	3.617880E+00	3.499710E+00
3.151630E+00	3.572940E+00	3.521340E+00
3.264320E+00	3.524470E+00	3.558160E+00
4.029510E+00	2.171880E+00	3.441110E+00
4.026160E+00	2.080510E+00	3.449060E+00
4.021410E+00	1.971370E+00	3.472620E+00
4.005290E+00	1.844800E+00	3.516180E+00
4.029600E+00	1.926520E+00	3.528160E+00
3.962580E+00	1.707870E+00	3.498760E+00
3.931830E+00	1.615740E+00	3.527540E+00
3.360660E+00	3.486740E+00	3.513730E+00
3.456360E+00	3.466730E+00	3.554620E+00
4.046150E+00	2.510400E+00	3.480900E+00
4.052800E+00	2.398150E+00	3.551690E+00
4.050210E+00	2.270380E+00	3.490290E+00
4.043000E+00	2.138680E+00	3.521700E+00
4.045110E+00	2.039870E+00	3.528690E+00
4.041970E+00	1.970610E+00	3.540170E+00
3.551330E+00	3.435180E+00	3.509270E+00
3.645160E+00	3.419430E+00	3.546720E+00
3.984810E+00	2.970250E+00	3.499210E+00
4.008390E+00	2.871560E+00	3.570880E+00
4.017380E+00	2.777470E+00	3.535560E+00
4.035330E+00	2.674980E+00	3.511610E+00
4.042750E+00	2.604540E+00	3.463700E+00
3.738700E+00	3.377580E+00	3.524990E+00
3.833430E+00	3.332570E+00	3.551190E+00
3.866820E+00	3.295170E+00	3.518490E+00
3.904080E+00	3.243260E+00	3.516150E+00
3.948460E+00	3.142650E+00	3.539110E+00
3.938530E+00	3.206510E+00	3.559550E+00
3.960630E+00	3.062190E+00	3.481950E+00
3.891520E+00	3.286800E+00	3.567100E+00
3.926060E+00	3.241350E+00	3.572650E+00
1.319680E+00	2.511070E+00	3.645450E+00
1.349260E+00	2.561610E+00	3.628910E+00
1.325350E+00	2.502800E+00	3.596050E+00
1.313720E+00	2.429040E+00	3.528560E+00
1.295820E+00	2.435160E+00	3.616350E+00
1.261050E+00	2.281100E+00	3.479320E+00
1.262820E+00	2.323490E+00	3.573690E+00
1.212860E+00	2.141180E+00	3.439660E+00
1.219150E+00	2.189370E+00	3.531060E+00
1.166820E+00	2.010590E+00	3.413790E+00
1.173440E+00	2.055820E+00	3.497820E+00
1.129320E+00	1.883740E+00	3.392300E+00
1.130190E+00	1.926640E+00	3.474650E+00
1.102080E+00	1.770280E+00	3.377050E+00
1.093980E+00	1.789860E+00	3.472160E+00
1.092820E+00	1.708630E+00	3.378520E+00
1.086360E+00	1.714930E+00	3.424600E+00
1.087570E+00	1.653200E+00	3.410540E+00
1.365960E+00	2.552220E+00	3.567360E+00
1.407790E+00	2.648830E+00	3.641960E+00
1.103500E+00	1.558250E+00	3.376950E+00
1.127650E+00	1.504660E+00	3.318060E+00
1.122550E+00	1.484470E+00	3.377270E+00
1.147420E+00	1.440430E+00	3.355850E+00
1.439120E+00	2.646680E+00	3.535250E+00
1.463060E+00	2.717530E+00	3.609230E+00
1.200690E+00	1.378350E+00	3.313790E+00
1.281570E+00	1.294880E+00	3.302850E+00
1.242830E+00	1.290480E+00	3.418980E+00
1.333560E+00	1.240460E+00	3.335400E+00
1.306150E+00	1.243100E+00	3.385240E+00
1.372490E+00	1.199870E+00	3.386960E+00
1.487450E+00	2.762970E+00	3.623480E+00
1.507950E+00	2.806680E+00	3.640640E+00
1.502160E+00	2.772400E+00	3.578070E+00
1.474290E+00	1.156020E+00	3.368460E+00
1.602950E+00	1.110750E+00	3.387080E+00
1.548440E+00	1.088750E+00	3.484640E+00
1.657710E+00	1.064800E+00	3.475620E+00
1.591850E+00	2.983350E+00	3.622800E+00
1.546430E+00	2.883620E+00	3.624450E+00
1.758590E+00	1.071950E+00	3.414350E+00
1.668930E+00	3.115520E+00	3.655640E+00
1.627570E+00	3.050260E+00	3.684250E+00
1.879570E+00	1.062390E+00	3.399470E+00
1.888570E+00	1.035390E+00	3.471300E+00
1.962160E+00	1.034470E+00	3.449430E+00
1.717830E+00	3.178210E+00	3.637330E+00
2.084010E+00	1.011860E+00	3.479840E+00
2.210510E+00	9.850250E-01	3.547220E+00
1.773800E+00	3.236600E+00	3.599830E+00
2.300540E+00	9.783990E-01	3.524630E+00
1.839340E+00	3.313740E+00	3.660130E+00
1.893700E+00	3.374260E+00	3.668610E+00
1.885290E+00	3.353530E+00	3.600730E+00
2.394630E+00	9.742750E-01	3.503930E+00
2.495000E+00	9.518650E-01	3.588050E+00
1.939370E+00	3.417230E+00	3.626940E+00
2.581040E+00	9.410360E-01	3.555310E+00
2.004860E+00	3.483580E+00	3.599250E+00
2.668170E+00	9.342560E-01	3.517610E+00
2.759900E+00	9.057320E-01	3.587400E+00
2.068760E+00	3.559640E+00	3.659160E+00
2.140200E+00	3.619500E+00	3.660800E+00
2.106030E+00	3.584050E+00	3.606930E+00
2.846890E+00	9.009490E-01	3.537610E+00
2.926920E+00	8.719460E-01	3.597940E+00
2.153130E+00	3.612750E+00	3.587540E+00
2.209920E+00	3.666100E+00	3.652780E+00
3.008030E+00	8.837450E-01	3.565130E+00
3.087000E+00	8.777310E-01	3.629460E+00
2.237880E+00	3.667260E+00	3.590230E+00
2.255540E+00	3.694460E+00	3.648240E+00
3.169880E+00	9.189390E-01	3.599020E+00
2.293420E+00	3.712120E+00	3.650270E+00
2.339250E+00	3.716300E+00	3.614340E+00
3.260120E+00	9.791700E-01	3.574930E+00
2.446830E+00	3.749580E+00	3.623230E+00
3.342350E+00	1.039580E+00	3.567880E+00
2.548200E+00	3.776080E+00	3.624270E+00
3.433070E+00	1.099170E+00	3.624520E+00
3.471680E+00	1.147140E+00	3.541990E+00
3.541380E+00	1.184060E+00	3.627220E+00
2.638450E+00	3.783100E+00	3.617680E+00
3.632870E+00	1.254410E+00	3.635150E+00
2.721750E+00	3.781550E+00	3.610200E+00
3.702310E+00	1.325490E+00	3.602050E+00
2.799520E+00	3.768680E+00	3.594930E+00
2.871550E+00	3.754580E+00	3.661740E+00
3.784730E+00	1.403390E+00	3.576580E+00
2.935630E+00	3.712130E+00	3.621340E+00
3.026830E+00	3.669140E+00	3.634580E+00
3.058760E+00	3.630450E+00	3.553680E+00
3.110180E+00	3.612770E+00	3.603260E+00
3.908160E+00	1.545460E+00	3.577980E+00
3.861830E+00	1.466000E+00	3.631770E+00
3.193140E+00	3.570230E+00	3.613140E+00
3.266210E+00	3.540380E+00	3.618000E+00
4.041540E+00	1.909640E+00	3.591920E+00
4.030870E+00	1.818380E+00	3.616510E+00
4.002130E+00	1.732780E+00	3.605660E+00
3.956790E+00	1.631030E+00	3.601280E+00
3.357020E+00	3.513150E+00	3.605150E+00
3.452130E+00	3.487240E+00	3.614280E+00
4.053350E+00	2.510890E+00	3.627440E+00
4.049890E+00	2.583700E+00	3.537920E+00
4.047700E+00	2.621040E+00	3.597120E+00
4.059590E+00	2.388770E+00	3.652440E+00
4.065210E+00	2.294860E+00	3.623900E+00
4.059240E+00	2.179430E+00	3.610880E+00
4.061320E+00	2.066570E+00	3.606220E+00
4.055850E+00	1.990590E+00	3.589230E+00
3.558580E+00	3.458140E+00	3.608420E+00
3.718250E+00	3.414250E+00	3.631620E+00
3.992440E+00	2.969590E+00	3.641420E+00
3.972410E+00	3.040860E+00	3.556420E+00
3.971080E+00	3.068950E+00	3.621530E+00
4.010210E+00	2.863080E+00	3.660110E+00
4.019150E+00	2.788790E+00	3.629920E+00
4.033550E+00	2.703030E+00	3.609030E+00
3.784630E+00	3.394470E+00	3.638430E+00
3.795350E+00	3.376330E+00	3.605970E+00
3.942490E+00	3.210570E+00	3.622080E+00
3.960670E+00	3.136600E+00	3.664600E+00
3.814300E+00	3.378700E+00	3.641330E+00
3.862170E+00	3.335280E+00	3.645850E+00
3.915320E+00	3.268840E+00	3.613770E+00
1.253850E+00	2.340850E+00	3.716670E+00
1.274910E+00	2.395240E+00	3.726350E+00
1.263840E+00	2.354920E+00	3.664010E+00
1.226380E+00	2.233450E+00	3.619890E+00
1.234170E+00	2.270090E+00	3.699750E+00
1.184650E+00	2.103810E+00	3.585100E+00
1.198160E+00	2.150450E+00	3.670120E+00
1.138000E+00	1.973560E+00	3.559840E+00
1.154740E+00	2.024500E+00	3.646300E+00
1.104680E+00	1.859980E+00	3.541760E+00
1.111740E+00	1.884890E+00	3.645870E+00
1.087120E+00	1.794630E+00	3.537840E+00
1.089830E+00	1.800840E+00	3.592850E+00
1.077860E+00	1.737070E+00	3.567960E+00
1.349530E+00	2.565890E+00	3.703480E+00
1.300550E+00	2.460340E+00	3.689790E+00
1.075400E+00	1.667060E+00	3.506320E+00
1.082410E+00	1.586140E+00	3.478960E+00
1.078870E+00	1.569200E+00	3.590970E+00
1.093630E+00	1.504890E+00	3.524180E+00
1.406980E+00	2.664020E+00	3.732800E+00
1.449520E+00	2.726480E+00	3.737340E+00
1.432190E+00	2.700620E+00	3.694030E+00
1.123700E+00	1.445370E+00	3.459040E+00
1.176330E+00	1.361020E+00	3.445410E+00
1.157940E+00	1.369170E+00	3.561660E+00
1.212070E+00	1.308600E+00	3.480810E+00
1.197870E+00	1.316980E+00	3.531240E+00
1.241140E+00	1.265050E+00	3.525010E+00
1.472300E+00	2.752810E+00	3.677060E+00
1.493600E+00	2.794940E+00	3.774500E+00
1.317390E+00	1.205240E+00	3.482900E+00
1.434150E+00	1.135180E+00	3.486170E+00
1.388750E+00	1.136360E+00	3.592100E+00
1.498440E+00	1.091660E+00	3.529430E+00
1.471170E+00	1.093210E+00	3.573690E+00
1.542550E+00	1.058440E+00	3.583270E+00
1.528810E+00	2.864490E+00	3.779540E+00
1.548420E+00	2.901570E+00	3.764070E+00
1.526360E+00	2.855050E+00	3.712670E+00
1.740140E+00	1.032700E+00	3.522760E+00
1.654320E+00	1.031110E+00	3.576110E+00
1.787260E+00	9.934480E-01	3.612690E+00
1.583870E+00	2.966090E+00	3.742870E+00
1.855680E+00	1.010820E+00	3.542570E+00
1.949970E+00	9.792410E-01	3.606690E+00
1.887200E+00	9.760990E-01	3.629210E+00
1.977570E+00	9.541150E-01	3.679130E+00
1.669140E+00	3.111320E+00	3.745160E+00
1.632910E+00	3.053350E+00	3.760320E+00
1.992780E+00	9.989500E-01	3.548270E+00
2.039870E+00	9.617330E-01	3.641030E+00
1.707930E+00	3.167580E+00	3.720560E+00
2.161500E+00	9.616200E-01	3.643590E+00
1.773370E+00	3.246110E+00	3.735460E+00
2.297380E+00	9.531190E-01	3.636750E+00
1.882690E+00	3.369620E+00	3.738590E+00
1.835900E+00	3.319480E+00	3.756300E+00
2.401910E+00	9.549040E-01	3.614900E+00
2.503710E+00	9.278720E-01	3.700420E+00
1.926930E+00	3.416950E+00	3.712290E+00
2.591420E+00	9.165320E-01	3.667850E+00
1.993270E+00	3.492480E+00	3.727990E+00
2.675180E+00	9.104880E-01	3.631160E+00
2.764460E+00	8.757980E-01	3.700140E+00
2.122780E+00	3.616230E+00	3.745590E+00
2.061100E+00	3.566950E+00	3.755590E+00
2.844560E+00	8.688760E-01	3.648870E+00
2.925150E+00	8.368030E-01	3.705430E+00
2.198540E+00	3.669100E+00	3.736220E+00
3.005140E+00	8.522490E-01	3.663090E+00
3.090890E+00	8.458590E-01	3.730840E+00
2.282350E+00	3.716520E+00	3.719500E+00
3.175220E+00	8.857090E-01	3.701690E+00
2.351960E+00	3.750590E+00	3.754140E+00
2.349750E+00	3.740890E+00	3.700780E+00
3.262320E+00	9.464450E-01	3.676780E+00
2.386570E+00	3.759650E+00	3.746110E+00
2.438140E+00	3.765400E+00	3.737960E+00
3.348310E+00	1.017300E+00	3.655010E+00
2.546130E+00	3.787270E+00	3.728650E+00
3.519720E+00	1.151290E+00	3.724460E+00
3.431140E+00	1.070130E+00	3.737000E+00
2.647900E+00	3.796220E+00	3.725500E+00
3.619510E+00	1.235860E+00	3.720590E+00
2.710330E+00	3.794250E+00	3.688310E+00
3.708800E+00	1.318180E+00	3.705270E+00
2.791010E+00	3.787330E+00	3.705440E+00
2.878990E+00	3.770770E+00	3.762860E+00
3.790440E+00	1.392670E+00	3.673840E+00
2.953280E+00	3.725590E+00	3.708210E+00
3.053030E+00	3.692400E+00	3.733960E+00
3.128190E+00	3.627670E+00	3.671320E+00
3.926210E+00	1.546040E+00	3.680500E+00
3.868110E+00	1.462360E+00	3.732160E+00
3.159260E+00	3.648180E+00	3.742040E+00
3.230920E+00	3.618940E+00	3.741270E+00
3.255700E+00	3.576250E+00	3.680020E+00
4.049490E+00	1.853420E+00	3.675530E+00
4.031330E+00	1.756490E+00	3.700300E+00
4.055370E+00	1.816890E+00	3.736100E+00
3.981140E+00	1.647320E+00	3.701770E+00
3.314280E+00	3.596530E+00	3.745060E+00
3.417800E+00	3.569050E+00	3.761360E+00
3.434710E+00	3.523570E+00	3.685160E+00
4.047640E+00	2.633920E+00	3.695560E+00
4.060640E+00	2.525870E+00	3.765000E+00
4.065230E+00	2.417360E+00	3.737750E+00
4.075580E+00	2.310890E+00	3.727200E+00
4.073200E+00	2.201770E+00	3.715160E+00
4.075140E+00	2.084430E+00	3.705180E+00
4.066220E+00	1.952880E+00	3.687440E+00
4.061420E+00	1.868130E+00	3.725720E+00
3.514100E+00	3.524900E+00	3.754700E+00
3.609640E+00	3.503660E+00	3.801870E+00
3.620570E+00	3.468680E+00	3.715670E+00
3.975690E+00	3.059750E+00	3.713510E+00
3.995590E+00	2.982990E+00	3.778690E+00
4.009220E+00	2.890820E+00	3.740240E+00
4.019680E+00	2.794810E+00	3.724700E+00
4.030220E+00	2.725430E+00	3.681640E+00
3.702000E+00	3.450310E+00	3.793370E+00
3.777630E+00	3.395770E+00	3.743210E+00
3.801860E+00	3.385230E+00	3.668930E+00
3.837570E+00	3.364550E+00	3.703990E+00
3.941300E+00	3.215690E+00	3.746410E+00
3.916720E+00	3.268440E+00	3.670300E+00
3.892190E+00	3.305840E+00	3.725660E+00
3.966280E+00	3.127170E+00	3.753740E+00
3.867290E+00	3.341320E+00	3.707310E+00
1.250850E+00	2.342200E+00	3.853890E+00
1.274010E+00	2.406100E+00	3.840230E+00
1.254050E+00	2.335410E+00	3.776220E+00
1.213270E+00	2.201440E+00	3.752570E+00
1.228490E+00	2.256200E+00	3.835010E+00
1.173000E+00	2.080100E+00	3.729090E+00
1.196810E+00	2.143060E+00	3.818090E+00
1.132060E+00	1.967910E+00	3.713060E+00
1.156580E+00	2.027330E+00	3.798630E+00
1.109070E+00	1.898650E+00	3.713920E+00
1.120770E+00	1.923710E+00	3.782130E+00
1.098560E+00	1.842010E+00	3.746930E+00
1.298940E+00	2.474510E+00	3.874330E+00
1.330160E+00	2.544470E+00	3.857000E+00
1.308550E+00	2.473760E+00	3.784300E+00
1.081120E+00	1.741000E+00	3.699850E+00
1.073950E+00	1.649020E+00	3.630890E+00
1.072570E+00	1.654450E+00	3.709530E+00
1.074930E+00	1.588400E+00	3.653710E+00
1.073960E+00	1.602190E+00	3.711800E+00
1.079590E+00	1.544170E+00	3.693640E+00
1.363140E+00	2.609870E+00	3.894700E+00
1.401960E+00	2.670330E+00	3.881620E+00
1.370950E+00	2.608730E+00	3.809610E+00
1.121830E+00	1.431190E+00	3.581010E+00
1.101620E+00	1.470870E+00	3.671820E+00
1.141820E+00	1.393370E+00	3.615210E+00
1.131770E+00	1.408770E+00	3.656460E+00
1.158970E+00	1.360900E+00	3.659970E+00
1.439840E+00	2.715790E+00	3.822130E+00
1.215060E+00	1.280170E+00	3.640880E+00
1.293060E+00	1.200890E+00	3.600300E+00
1.268060E+00	1.214110E+00	3.661460E+00
1.343030E+00	1.155490E+00	3.637980E+00
1.312000E+00	1.171460E+00	3.680830E+00
1.378820E+00	1.119790E+00	3.687310E+00
1.491130E+00	2.807540E+00	3.878530E+00
1.525520E+00	2.874640E+00	3.884800E+00
1.518570E+00	2.851740E+00	3.827600E+00
1.489840E+00	1.054260E+00	3.688480E+00
1.597660E+00	1.013230E+00	3.665260E+00
1.571360E+00	1.005710E+00	3.724440E+00
1.631550E+00	9.853470E-01	3.743650E+00
1.552070E+00	2.913670E+00	3.831720E+00
1.721330E+00	9.786840E-01	3.704000E+00
1.597510E+00	2.999180E+00	3.876870E+00
1.635600E+00	3.064680E+00	3.874880E+00
1.622700E+00	3.036550E+00	3.814810E+00
1.878140E+00	9.552230E-01	3.717840E+00
2.007790E+00	9.351870E-01	3.761550E+00
1.658810E+00	3.095110E+00	3.823320E+00
2.111950E+00	9.361920E-01	3.731120E+00
1.718460E+00	3.181050E+00	3.837040E+00
2.177000E+00	9.388620E-01	3.711700E+00
2.204010E+00	9.305550E-01	3.748670E+00
1.783920E+00	3.269000E+00	3.856830E+00
1.828810E+00	3.327140E+00	3.877800E+00
1.817450E+00	3.304750E+00	3.811910E+00
2.281880E+00	9.266850E-01	3.755310E+00
2.211450E+00	9.374100E-01	3.716680E+00
1.869830E+00	3.366990E+00	3.831510E+00
2.404770E+00	9.284010E-01	3.730920E+00
2.514530E+00	9.071160E-01	3.815440E+00
1.931220E+00	3.432360E+00	3.796390E+00
2.600160E+00	8.923000E-01	3.782440E+00
1.992420E+00	3.513480E+00	3.864630E+00
2.052420E+00	3.578860E+00	3.883870E+00
2.036840E+00	3.552800E+00	3.813060E+00
2.683210E+00	8.815780E-01	3.744890E+00
2.776660E+00	8.497490E-01	3.817290E+00
2.102500E+00	3.613740E+00	3.843240E+00
2.852130E+00	8.364090E-01	3.764650E+00
2.932050E+00	8.127490E-01	3.803920E+00
2.183830E+00	3.671180E+00	3.832540E+00
3.007330E+00	8.214930E-01	3.766440E+00
3.096180E+00	8.175660E-01	3.834520E+00
2.262250E+00	3.718920E+00	3.821130E+00
3.182140E+00	8.550730E-01	3.805230E+00
2.337080E+00	3.751920E+00	3.815210E+00
3.269730E+00	9.164250E-01	3.780730E+00
2.399150E+00	3.768040E+00	3.800390E+00
2.471190E+00	3.788920E+00	3.860270E+00
3.352920E+00	9.911170E-01	3.757320E+00
2.546340E+00	3.798880E+00	3.829660E+00
3.514730E+00	1.127430E+00	3.825300E+00
3.436620E+00	1.045460E+00	3.837430E+00
2.630680E+00	3.805270E+00	3.818230E+00
3.606550E+00	1.213440E+00	3.814440E+00
2.707080E+00	3.807240E+00	3.812140E+00
2.735130E+00	3.800620E+00	3.758110E+00
2.805520E+00	3.808200E+00	3.834380E+00
3.712730E+00	1.319140E+00	3.814560E+00
2.893570E+00	3.790960E+00	3.833510E+00
3.796650E+00	1.393610E+00	3.766340E+00
2.974580E+00	3.758430E+00	3.811510E+00
3.110360E+00	3.723280E+00	3.819340E+00
3.940340E+00	1.547840E+00	3.815310E+00
3.863990E+00	1.453440E+00	3.795430E+00
3.186320E+00	3.715780E+00	3.845490E+00
3.222950E+00	3.660020E+00	3.794470E+00
4.050360E+00	1.762940E+00	3.774990E+00
4.015600E+00	1.673860E+00	3.790730E+00
4.001520E+00	1.621720E+00	3.836710E+00
3.261430E+00	3.696590E+00	3.857940E+00
3.351560E+00	3.672900E+00	3.873470E+00
3.351300E+00	3.630270E+00	3.813710E+00
4.057060E+00	2.638450E+00	3.838290E+00
4.037090E+00	2.709550E+00	3.750980E+00
4.029930E+00	2.758110E+00	3.817180E+00
4.068550E+00	2.519980E+00	3.859540E+00
4.075320E+00	2.431460E+00	3.837300E+00
4.089950E+00	2.327750E+00	3.824160E+00
4.091090E+00	2.218610E+00	3.814710E+00
4.092780E+00	2.108100E+00	3.805080E+00
4.094080E+00	1.989680E+00	3.803820E+00
4.073260E+00	1.847710E+00	3.803520E+00
4.054360E+00	1.728560E+00	3.839910E+00
4.027640E+00	1.661240E+00	3.849710E+00
3.423690E+00	3.628840E+00	3.865280E+00
3.489710E+00	3.568650E+00	3.822200E+00
3.606950E+00	3.536030E+00	3.877480E+00
3.978350E+00	3.079990E+00	3.831440E+00
3.993610E+00	2.995660E+00	3.909120E+00
4.009650E+00	2.903590E+00	3.846550E+00
4.017100E+00	2.833830E+00	3.798520E+00
3.701300E+00	3.474190E+00	3.866940E+00
3.787000E+00	3.408160E+00	3.849790E+00
3.881290E+00	3.320230E+00	3.832150E+00
3.856060E+00	3.347300E+00	3.744440E+00
3.949310E+00	3.216450E+00	3.882570E+00
3.965210E+00	3.155480E+00	3.819950E+00
1.277610E+00	2.400600E+00	3.914410E+00
1.248790E+00	2.309280E+00	3.905380E+00
1.231150E+00	2.217690E+00	3.911730E+00
1.196750E+00	2.099300E+00	3.898130E+00
1.157070E+00	1.984700E+00	3.881950E+00
1.124370E+00	1.862440E+00	3.882040E+00
1.090890E+00	1.786200E+00	3.800950E+00
1.101410E+00	1.781860E+00	3.866480E+00
1.089150E+00	1.730730E+00	3.837510E+00
1.330930E+00	2.537950E+00	3.930490E+00
1.300490E+00	2.471480E+00	3.925940E+00
1.082790E+00	1.644160E+00	3.812730E+00
1.084690E+00	1.557820E+00	3.789620E+00
1.091680E+00	1.503730E+00	3.763300E+00
1.103850E+00	1.512310E+00	3.843390E+00
1.122900E+00	1.455560E+00	3.828870E+00
1.398980E+00	2.661470E+00	3.940300E+00
1.372540E+00	2.610900E+00	3.960390E+00
1.144150E+00	1.389010E+00	3.753950E+00
1.179750E+00	1.326930E+00	3.730010E+00
1.186250E+00	1.335090E+00	3.815110E+00
1.218410E+00	1.275290E+00	3.777510E+00
1.452320E+00	2.736490E+00	3.949840E+00
1.264010E+00	1.211720E+00	3.730590E+00
1.338250E+00	1.141670E+00	3.778780E+00
1.416960E+00	1.081460E+00	3.763430E+00
1.413010E+00	1.082620E+00	3.863750E+00
1.487500E+00	1.036510E+00	3.818150E+00
1.517110E+00	2.859780E+00	3.939530E+00
1.495530E+00	2.813510E+00	3.961200E+00
1.584820E+00	9.950250E-01	3.817700E+00
1.715460E+00	9.613760E-01	3.828820E+00
1.558970E+00	2.932880E+00	3.955000E+00
1.827340E+00	9.448270E-01	3.810850E+00
1.815020E+00	9.394010E-01	3.887480E+00
1.899100E+00	9.320910E-01	3.899720E+00
1.635150E+00	3.063320E+00	3.949480E+00
1.602700E+00	3.008500E+00	3.971270E+00
1.974700E+00	9.304540E-01	3.847660E+00
1.672810E+00	3.122290E+00	3.912810E+00
2.109270E+00	9.212120E-01	3.842860E+00
1.727820E+00	3.198660E+00	3.978670E+00
1.777160E+00	3.267200E+00	3.997310E+00
1.761040E+00	3.245890E+00	3.924310E+00
2.215060E+00	9.214010E-01	3.821290E+00
1.813360E+00	3.313930E+00	3.954290E+00
2.315130E+00	9.069570E-01	3.877400E+00
1.869900E+00	3.381490E+00	3.934090E+00
2.423100E+00	9.072180E-01	3.864490E+00
2.532550E+00	8.883800E-01	3.915970E+00
1.926150E+00	3.443690E+00	3.901300E+00
2.606750E+00	8.741950E-01	3.900700E+00
2.042460E+00	3.577980E+00	3.961390E+00
1.981030E+00	3.516390E+00	3.977400E+00
2.697760E+00	8.600920E-01	3.869910E+00
2.782740E+00	8.321810E-01	3.906380E+00
2.105950E+00	3.630660E+00	3.949640E+00
2.878770E+00	8.017690E-01	3.917930E+00
2.177310E+00	3.680040E+00	3.934850E+00
3.005020E+00	7.982300E-01	3.877070E+00
2.251580E+00	3.726450E+00	3.919170E+00
2.324660E+00	3.759260E+00	3.907370E+00
3.279970E+00	8.892280E-01	3.888750E+00
3.183710E+00	8.255240E-01	3.906230E+00
2.399800E+00	3.778030E+00	3.892560E+00
2.471530E+00	3.794520E+00	3.963490E+00
3.367520E+00	9.661110E-01	3.860040E+00
2.555200E+00	3.807610E+00	3.934950E+00
3.511080E+00	1.095820E+00	3.930750E+00
3.438990E+00	1.020400E+00	3.917210E+00
2.617230E+00	3.812390E+00	3.890860E+00
3.599240E+00	1.191590E+00	3.911360E+00
2.702140E+00	3.818100E+00	3.904230E+00
2.806780E+00	3.834110E+00	3.964950E+00
3.673290E+00	1.273690E+00	3.892770E+00
2.930430E+00	3.816990E+00	3.916680E+00
3.762290E+00	1.373090E+00	3.937840E+00
[truncated: 10,719 more rows]
