# Supplementary material for: A New MRI-Based Model of Heart Function with Coupled Hemodynamics and Application to Normal and Diseased Canine Left Ventricles
Source: Front Bioeng Biotechnol. 2015 Sep 23;3:140. doi: 10.3389/fbioe.2015.00140 (PMC4585083; doi:10.3389/fbioe.2015.00140)
Supplement: Supplementary file 4 [file Data_Sheet_4.ZIP › Case2_Normal_LBBB_Diastole/nodes/case2_diastole_time_0.0600.csv]

3.271790E+00	2.118770E+00	1.220280E+00
3.292790E+00	2.162120E+00	1.202290E+00
3.308290E+00	2.127010E+00	1.214470E+00
3.308320E+00	2.085280E+00	1.241180E+00
3.340520E+00	2.214560E+00	1.179010E+00
3.370410E+00	2.267330E+00	1.164620E+00
3.387670E+00	2.226040E+00	1.183440E+00
3.383800E+00	2.150730E+00	1.223560E+00
3.469500E+00	2.092660E+00	1.285960E+00
3.400320E+00	2.045830E+00	1.293460E+00
3.505250E+00	2.035730E+00	1.350000E+00
3.456800E+00	2.258260E+00	1.200360E+00
3.511040E+00	2.165130E+00	1.267640E+00
3.543920E+00	2.097870E+00	1.321030E+00
2.997400E+00	2.296150E+00	1.218400E+00
3.013870E+00	2.375460E+00	1.201060E+00
3.052530E+00	2.338560E+00	1.196010E+00
3.067430E+00	2.289760E+00	1.207560E+00
3.064000E+00	2.454330E+00	1.194320E+00
3.082530E+00	2.525670E+00	1.198780E+00
3.121680E+00	2.484740E+00	1.186720E+00
3.169340E+00	2.389410E+00	1.173580E+00
3.274670E+00	2.252940E+00	1.168120E+00
3.143020E+00	2.244510E+00	1.208230E+00
3.204200E+00	2.109350E+00	1.252710E+00
3.308990E+00	1.990890E+00	1.326140E+00
3.190650E+00	1.977690E+00	1.359930E+00
3.358950E+00	1.918060E+00	1.451670E+00
3.259850E+00	1.896210E+00	1.471040E+00
3.347500E+00	1.876000E+00	1.525960E+00
3.193610E+00	2.545040E+00	1.183820E+00
3.374090E+00	2.526400E+00	1.182080E+00
3.385530E+00	2.364750E+00	1.161900E+00
3.431680E+00	1.969960E+00	1.399500E+00
3.450290E+00	1.899810E+00	1.560700E+00
3.485510E+00	2.468190E+00	1.205550E+00
3.503380E+00	2.545410E+00	1.222880E+00
3.538960E+00	2.368850E+00	1.218010E+00
3.586440E+00	2.253150E+00	1.265720E+00
3.602830E+00	2.154570E+00	1.333750E+00
3.606380E+00	2.075360E+00	1.404590E+00
3.545110E+00	1.986760E+00	1.464150E+00
3.602700E+00	2.500570E+00	1.266060E+00
3.659610E+00	2.352050E+00	1.298970E+00
3.671100E+00	2.221120E+00	1.370120E+00
3.651960E+00	2.142220E+00	1.407870E+00
2.595710E+00	2.640190E+00	1.377030E+00
2.616840E+00	2.700860E+00	1.379340E+00
2.654460E+00	2.649050E+00	1.353550E+00
2.748870E+00	2.595030E+00	1.319670E+00
2.611330E+00	2.569030E+00	1.373660E+00
2.807860E+00	2.446260E+00	1.290750E+00
2.656070E+00	2.438950E+00	1.363040E+00
2.889240E+00	2.296190E+00	1.265220E+00
2.713040E+00	2.298840E+00	1.364480E+00
2.880750E+00	2.143050E+00	1.354950E+00
2.766780E+00	2.159610E+00	1.414960E+00
2.935520E+00	2.064950E+00	1.368630E+00
2.830360E+00	2.026340E+00	1.461440E+00
2.937380E+00	1.981420E+00	1.447850E+00
2.724910E+00	2.730320E+00	1.352000E+00
2.911880E+00	2.734420E+00	1.280470E+00
2.899720E+00	2.582770E+00	1.248920E+00
2.969080E+00	2.476160E+00	1.219500E+00
3.014130E+00	2.179850E+00	1.279040E+00
3.056250E+00	2.014140E+00	1.371860E+00
3.120010E+00	1.909280E+00	1.484220E+00
3.004400E+00	1.924260E+00	1.503040E+00
3.173810E+00	1.822380E+00	1.597160E+00
3.039850E+00	1.837970E+00	1.612910E+00
3.212370E+00	1.759690E+00	1.695670E+00
3.089370E+00	1.736940E+00	1.749790E+00
3.189840E+00	1.704400E+00	1.805670E+00
3.091080E+00	2.638920E+00	1.222470E+00
3.129060E+00	2.801410E+00	1.290640E+00
3.328980E+00	1.820890E+00	1.630660E+00
3.297640E+00	1.737300E+00	1.783040E+00
3.252160E+00	2.750980E+00	1.247850E+00
3.306850E+00	2.849100E+00	1.308920E+00
3.313280E+00	2.657370E+00	1.202780E+00
3.441840E+00	1.841820E+00	1.676340E+00
3.446130E+00	1.792300E+00	1.804210E+00
3.403810E+00	2.769820E+00	1.277900E+00
3.457580E+00	2.866630E+00	1.367870E+00
3.521730E+00	2.650320E+00	1.262010E+00
3.630500E+00	2.029860E+00	1.518600E+00
3.600300E+00	1.957020E+00	1.620140E+00
3.528180E+00	1.875310E+00	1.717250E+00
3.552340E+00	2.789870E+00	1.347900E+00
3.577200E+00	2.862760E+00	1.426770E+00
3.644560E+00	2.726700E+00	1.362430E+00
3.687910E+00	2.612540E+00	1.354060E+00
3.723450E+00	2.460980E+00	1.377260E+00
3.741170E+00	2.305460E+00	1.440100E+00
3.699160E+00	2.138290E+00	1.539190E+00
3.760170E+00	2.248860E+00	1.548610E+00
3.663970E+00	2.025580E+00	1.603010E+00
3.646520E+00	2.804820E+00	1.425920E+00
3.741840E+00	2.724470E+00	1.484030E+00
3.779250E+00	2.561510E+00	1.484760E+00
3.788130E+00	2.416760E+00	1.508020E+00
3.786570E+00	2.314690E+00	1.551060E+00
2.237450E+00	2.665080E+00	1.607150E+00
2.266150E+00	2.745520E+00	1.602540E+00
2.294610E+00	2.675620E+00	1.566330E+00
2.353250E+00	2.597900E+00	1.532690E+00
2.249110E+00	2.585460E+00	1.607110E+00
2.409730E+00	2.454440E+00	1.514330E+00
2.290530E+00	2.452020E+00	1.599350E+00
2.454430E+00	2.307460E+00	1.515720E+00
2.339030E+00	2.313840E+00	1.593980E+00
2.508010E+00	2.169680E+00	1.559850E+00
2.395860E+00	2.177520E+00	1.633220E+00
2.561000E+00	2.045100E+00	1.594530E+00
2.447430E+00	2.047240E+00	1.665930E+00
2.623610E+00	1.959300E+00	1.645600E+00
2.514190E+00	1.917850E+00	1.748990E+00
2.638320E+00	1.863250E+00	1.753550E+00
2.324380E+00	2.845410E+00	1.592040E+00
2.373660E+00	2.945860E+00	1.606030E+00
2.390830E+00	2.875670E+00	1.561650E+00
2.399140E+00	2.769540E+00	1.523790E+00
2.513380E+00	2.631170E+00	1.431770E+00
2.531870E+00	2.446570E+00	1.431950E+00
2.574140E+00	2.301520E+00	1.435670E+00
2.627830E+00	2.165550E+00	1.485810E+00
2.684290E+00	2.043370E+00	1.530230E+00
2.743340E+00	1.927100E+00	1.632000E+00
2.798900E+00	1.867240E+00	1.680470E+00
2.741570E+00	1.826660E+00	1.755310E+00
2.818390E+00	1.816070E+00	1.730960E+00
2.470850E+00	2.910320E+00	1.534950E+00
2.474560E+00	2.990560E+00	1.573600E+00
2.618110E+00	2.840040E+00	1.434210E+00
2.890110E+00	1.882310E+00	1.611470E+00
2.967840E+00	1.771680E+00	1.721940E+00
2.876730E+00	1.776100E+00	1.748660E+00
3.001570E+00	1.716920E+00	1.794350E+00
2.930430E+00	1.696450E+00	1.847310E+00
3.024000E+00	1.676650E+00	1.863720E+00
2.574010E+00	2.996650E+00	1.530000E+00
2.755570E+00	2.999470E+00	1.484510E+00
2.765290E+00	2.914070E+00	1.423700E+00
2.817410E+00	2.851240E+00	1.367960E+00
3.250350E+00	1.672250E+00	1.907330E+00
3.117010E+00	1.637610E+00	1.947920E+00
3.224760E+00	1.617120E+00	2.024340E+00
2.871600E+00	2.957870E+00	1.412630E+00
2.881230E+00	3.030390E+00	1.466920E+00
3.015310E+00	2.902940E+00	1.356420E+00
3.374180E+00	1.709660E+00	1.909210E+00
3.328970E+00	1.648240E+00	2.020730E+00
2.996790E+00	3.025580E+00	1.455440E+00
3.206480E+00	3.004870E+00	1.444760E+00
3.207150E+00	2.906140E+00	1.352700E+00
3.455390E+00	1.742090E+00	1.922120E+00
3.457190E+00	1.696610E+00	2.041930E+00
3.358250E+00	2.947200E+00	1.406240E+00
3.341070E+00	3.015980E+00	1.477630E+00
3.615930E+00	1.919450E+00	1.772890E+00
3.586020E+00	1.857780E+00	1.875930E+00
3.528250E+00	1.778070E+00	1.955800E+00
3.431450E+00	3.005170E+00	1.510140E+00
3.517880E+00	2.935660E+00	1.474250E+00
3.783350E+00	2.245490E+00	1.666200E+00
3.741060E+00	2.126000E+00	1.748410E+00
3.682490E+00	2.003160E+00	1.756680E+00
3.649150E+00	1.918460E+00	1.862290E+00
3.667790E+00	2.875800E+00	1.530360E+00
3.786030E+00	2.794000E+00	1.625280E+00
3.809880E+00	2.720050E+00	1.591550E+00
3.830170E+00	2.634640E+00	1.601690E+00
3.834620E+00	2.488620E+00	1.637000E+00
3.856120E+00	2.576030E+00	1.707070E+00
3.815850E+00	2.362610E+00	1.626350E+00
3.842060E+00	2.699730E+00	1.684930E+00
3.856860E+00	2.633240E+00	1.700490E+00
2.046830E+00	2.712870E+00	1.782490E+00
2.081530E+00	2.798800E+00	1.781210E+00
2.103000E+00	2.728070E+00	1.735160E+00
2.163930E+00	2.646330E+00	1.673240E+00
2.051070E+00	2.630590E+00	1.770450E+00
2.183120E+00	2.461240E+00	1.685480E+00
2.080720E+00	2.483260E+00	1.769270E+00
2.228990E+00	2.317400E+00	1.679450E+00
2.104930E+00	2.302450E+00	1.784910E+00
2.290470E+00	2.189330E+00	1.705790E+00
2.198030E+00	2.200610E+00	1.772510E+00
2.339610E+00	2.060780E+00	1.731400E+00
2.235870E+00	2.080100E+00	1.802800E+00
2.399780E+00	1.948640E+00	1.780350E+00
2.296200E+00	1.959770E+00	1.838240E+00
2.439100E+00	1.879980E+00	1.824260E+00
2.376670E+00	1.841580E+00	1.896040E+00
2.466290E+00	1.821710E+00	1.868420E+00
2.140440E+00	2.906290E+00	1.770800E+00
2.189310E+00	3.016570E+00	1.791580E+00
2.204670E+00	2.949880E+00	1.734680E+00
2.211320E+00	2.846810E+00	1.686390E+00
2.667140E+00	1.757310E+00	1.859880E+00
2.554410E+00	1.783640E+00	1.868320E+00
2.692830E+00	1.693340E+00	1.935250E+00
2.603230E+00	1.660930E+00	2.002020E+00
2.718590E+00	1.627780E+00	2.021470E+00
2.293480E+00	3.004020E+00	1.695780E+00
2.341940E+00	3.126570E+00	1.761200E+00
2.791050E+00	1.713010E+00	1.872280E+00
2.882220E+00	1.615530E+00	1.995190E+00
2.801740E+00	1.601240E+00	2.035430E+00
2.939830E+00	1.551560E+00	2.082380E+00
2.857740E+00	1.512850E+00	2.144780E+00
2.949900E+00	1.496510E+00	2.171120E+00
2.477470E+00	3.078060E+00	1.636060E+00
2.503190E+00	3.207640E+00	1.747970E+00
2.985160E+00	1.617280E+00	1.979450E+00
3.036710E+00	1.538200E+00	2.114010E+00
2.610410E+00	3.178220E+00	1.670640E+00
2.657880E+00	3.256810E+00	1.754960E+00
2.675950E+00	3.103710E+00	1.586680E+00
3.291460E+00	1.592100E+00	2.126160E+00
3.170210E+00	1.554390E+00	2.136440E+00
3.276600E+00	1.545220E+00	2.232440E+00
2.761600E+00	3.206320E+00	1.673190E+00
2.787910E+00	3.278980E+00	1.759960E+00
2.897320E+00	3.128030E+00	1.553700E+00
3.394450E+00	1.629890E+00	2.123550E+00
3.380850E+00	1.587080E+00	2.227670E+00
2.841860E+00	3.315620E+00	1.797400E+00
2.851300E+00	3.353740E+00	1.855010E+00
2.892200E+00	3.323960E+00	1.807750E+00
2.924700E+00	3.267610E+00	1.731740E+00
3.056040E+00	3.195150E+00	1.651140E+00
3.127340E+00	3.112180E+00	1.556710E+00
3.456130E+00	1.654370E+00	2.133530E+00
3.451000E+00	1.631280E+00	2.195170E+00
2.939040E+00	3.345170E+00	1.857480E+00
3.050910E+00	3.307230E+00	1.826780E+00
3.093710E+00	3.251090E+00	1.746890E+00
3.223070E+00	3.198270E+00	1.686740E+00
3.353520E+00	3.092980E+00	1.573620E+00
3.611460E+00	1.821210E+00	2.015920E+00
3.586820E+00	1.754070E+00	2.112450E+00
3.512840E+00	1.675290E+00	2.176640E+00
3.190620E+00	3.283040E+00	1.826780E+00
3.316780E+00	3.240800E+00	1.799080E+00
3.367420E+00	3.177560E+00	1.717860E+00
3.483920E+00	3.127590E+00	1.723340E+00
3.574720E+00	3.020240E+00	1.620430E+00
3.784880E+00	2.190650E+00	1.860640E+00
3.748160E+00	2.059040E+00	1.943700E+00
3.788630E+00	2.150480E+00	1.999130E+00
3.675560E+00	1.904610E+00	2.008070E+00
3.649280E+00	1.818880E+00	2.103510E+00
3.438710E+00	3.209920E+00	1.836420E+00
3.554540E+00	3.158330E+00	1.836450E+00
3.597200E+00	3.093910E+00	1.762640E+00
3.675390E+00	3.032780E+00	1.765180E+00
3.742050E+00	2.918520E+00	1.721520E+00
3.857220E+00	2.502650E+00	1.789450E+00
3.837000E+00	2.346560E+00	1.848780E+00
3.860590E+00	2.465790E+00	1.887050E+00
3.808800E+00	2.221650E+00	1.960660E+00
3.667490E+00	3.108640E+00	1.885070E+00
3.761010E+00	2.994420E+00	1.870180E+00
3.821540E+00	2.891280E+00	1.880990E+00
3.845350E+00	2.777900E+00	1.819030E+00
3.872000E+00	2.609950E+00	1.832420E+00
3.867660E+00	2.523640E+00	1.856170E+00
1.892070E+00	2.760600E+00	1.974760E+00
1.935640E+00	2.870360E+00	1.977520E+00
1.941960E+00	2.777220E+00	1.924670E+00
1.981840E+00	2.691200E+00	1.850280E+00
1.882560E+00	2.673020E+00	1.951040E+00
1.986950E+00	2.507220E+00	1.852660E+00
1.897630E+00	2.529960E+00	1.936960E+00
2.013010E+00	2.362610E+00	1.842330E+00
1.913100E+00	2.345900E+00	1.938950E+00
2.033680E+00	2.285360E+00	1.850390E+00
1.986220E+00	2.276260E+00	1.896710E+00
2.035200E+00	2.206460E+00	1.896270E+00
2.116380E+00	1.951660E+00	1.968130E+00
2.090440E+00	2.008610E+00	1.947060E+00
2.178070E+00	1.979340E+00	1.904670E+00
2.259740E+00	1.860800E+00	1.950060E+00
2.154870E+00	1.880690E+00	1.998900E+00
2.323610E+00	1.741160E+00	2.009690E+00
2.217450E+00	1.761470E+00	2.050440E+00
2.363260E+00	1.668030E+00	2.063250E+00
2.288720E+00	1.632940E+00	2.133010E+00
2.394320E+00	1.599040E+00	2.135040E+00
2.042390E+00	2.893890E+00	1.861000E+00
2.021340E+00	2.986160E+00	1.936330E+00
2.121650E+00	2.118460E+00	1.872320E+00
2.449800E+00	1.698690E+00	2.002160E+00
2.527560E+00	1.619060E+00	2.073650E+00
2.481780E+00	1.562290E+00	2.158300E+00
2.575660E+00	1.551380E+00	2.147650E+00
2.059370E+00	3.057810E+00	1.949800E+00
2.130960E+00	3.146760E+00	1.961670E+00
2.107580E+00	3.046250E+00	1.887620E+00
2.760970E+00	1.533360E+00	2.135040E+00
2.668510E+00	1.546040E+00	2.138810E+00
2.791090E+00	1.478510E+00	2.201700E+00
2.729240E+00	1.445810E+00	2.262380E+00
2.827970E+00	1.431770E+00	2.269170E+00
2.231390E+00	3.145550E+00	1.861480E+00
2.256940E+00	3.234600E+00	1.933940E+00
3.015440E+00	1.466280E+00	2.237980E+00
2.925540E+00	1.435080E+00	2.275180E+00
3.021370E+00	1.417910E+00	2.330750E+00
2.328060E+00	3.299810E+00	1.957150E+00
2.390420E+00	3.370000E+00	2.017870E+00
2.396900E+00	3.320860E+00	1.942350E+00
2.384800E+00	3.257390E+00	1.866820E+00
3.096690E+00	1.492780E+00	2.218710E+00
3.088790E+00	1.446100E+00	2.301120E+00
2.484260E+00	3.350450E+00	1.932630E+00
2.541710E+00	3.425140E+00	2.022750E+00
2.563110E+00	3.310590E+00	1.838590E+00
3.196100E+00	1.484700E+00	2.300300E+00
2.635610E+00	3.386410E+00	1.940970E+00
2.672980E+00	3.438280E+00	2.032490E+00
2.740050E+00	3.335570E+00	1.849100E+00
3.373690E+00	1.521110E+00	2.365550E+00
2.730600E+00	3.461720E+00	2.075170E+00
2.735390E+00	3.485900E+00	2.129620E+00
2.780470E+00	3.466540E+00	2.082820E+00
2.830190E+00	3.416570E+00	1.987660E+00
3.509900E+00	1.621090E+00	2.310570E+00
2.817090E+00	3.478920E+00	2.123980E+00
2.914340E+00	3.452260E+00	2.095000E+00
2.966370E+00	3.419540E+00	2.039320E+00
3.083340E+00	3.365200E+00	1.968990E+00
3.599770E+00	1.700110E+00	2.258120E+00
3.604250E+00	1.660890E+00	2.336660E+00
3.036960E+00	3.429230E+00	2.108730E+00
3.162070E+00	3.395360E+00	2.083350E+00
3.220030E+00	3.361750E+00	2.020450E+00
3.331380E+00	3.304770E+00	1.952730E+00
3.790590E+00	2.080100E+00	2.093490E+00
3.762570E+00	1.960600E+00	2.162980E+00
3.690230E+00	1.807530E+00	2.246310E+00
3.778840E+00	1.894650E+00	2.301650E+00
3.656910E+00	1.699940E+00	2.344890E+00
3.283160E+00	3.371930E+00	2.091930E+00
3.398380E+00	3.332170E+00	2.082000E+00
3.450900E+00	3.291570E+00	2.034710E+00
3.552620E+00	3.225570E+00	1.986510E+00
3.866830E+00	2.434200E+00	2.042580E+00
3.869860E+00	2.517010E+00	1.925080E+00
3.881900E+00	2.549780E+00	2.018880E+00
3.850840E+00	2.327310E+00	2.048770E+00
3.836150E+00	2.196850E+00	2.133380E+00
3.818790E+00	2.035570E+00	2.232440E+00
3.805970E+00	1.955250E+00	2.277030E+00
3.509310E+00	3.299340E+00	2.114160E+00
3.613340E+00	3.254540E+00	2.114590E+00
3.647990E+00	3.212840E+00	2.074330E+00
3.696030E+00	3.152220E+00	2.040300E+00
3.775370E+00	3.047090E+00	2.006670E+00
3.838280E+00	2.933320E+00	2.005230E+00
3.879840E+00	2.809950E+00	2.019430E+00
3.900520E+00	2.670800E+00	2.061710E+00
3.912030E+00	2.743500E+00	2.111690E+00
3.706650E+00	3.198160E+00	2.172270E+00
3.796230E+00	3.092000E+00	2.148320E+00
3.861100E+00	2.978970E+00	2.136830E+00
3.895260E+00	2.865370E+00	2.135760E+00
3.913880E+00	2.784020E+00	2.145740E+00
1.762000E+00	2.783890E+00	2.161130E+00
1.802670E+00	2.883490E+00	2.162680E+00
1.798160E+00	2.798410E+00	2.115450E+00
1.829140E+00	2.726210E+00	2.041110E+00
1.748090E+00	2.702090E+00	2.135670E+00
1.817020E+00	2.556900E+00	2.017010E+00
1.745910E+00	2.576200E+00	2.098790E+00
1.831780E+00	2.403430E+00	2.013810E+00
1.761200E+00	2.429040E+00	2.089070E+00
1.841510E+00	2.310490E+00	2.013760E+00
1.776120E+00	2.281440E+00	2.084750E+00
1.861580E+00	2.229910E+00	2.033330E+00
1.932020E+00	2.027720E+00	2.071980E+00
1.935370E+00	2.073900E+00	2.048580E+00
1.958900E+00	2.040390E+00	2.044230E+00
1.961420E+00	1.993670E+00	2.061810E+00
2.045290E+00	1.764270E+00	2.143510E+00
2.027520E+00	1.826590E+00	2.117530E+00
2.106640E+00	1.789200E+00	2.091620E+00
2.175370E+00	1.673140E+00	2.143060E+00
2.079320E+00	1.689810E+00	2.178440E+00
2.221070E+00	1.602000E+00	2.192180E+00
2.155360E+00	1.566620E+00	2.260920E+00
2.261840E+00	1.532080E+00	2.258400E+00
1.869530E+00	2.888030E+00	2.072970E+00
1.893020E+00	2.990560E+00	2.118000E+00
1.947840E+00	2.188530E+00	1.982780E+00
2.009960E+00	2.067450E+00	1.985220E+00
2.050030E+00	1.928160E+00	2.032350E+00
2.423410E+00	1.532840E+00	2.208710E+00
2.361220E+00	1.497640E+00	2.270720E+00
2.458020E+00	1.468520E+00	2.283840E+00
1.953640E+00	3.078120E+00	2.122140E+00
2.010510E+00	3.179450E+00	2.156720E+00
2.007260E+00	3.121860E+00	2.090380E+00
1.989650E+00	3.039270E+00	2.027760E+00
2.628030E+00	1.463150E+00	2.251790E+00
2.542180E+00	1.466120E+00	2.264790E+00
2.665980E+00	1.407820E+00	2.319920E+00
2.608110E+00	1.374720E+00	2.377020E+00
2.710590E+00	1.362440E+00	2.387990E+00
2.077150E+00	3.179430E+00	2.063190E+00
2.114420E+00	3.264820E+00	2.123610E+00
2.877540E+00	1.382230E+00	2.351130E+00
2.809100E+00	1.362740E+00	2.383140E+00
2.878930E+00	1.347550E+00	2.417620E+00
2.179360E+00	3.330070E+00	2.139320E+00
2.236030E+00	3.403150E+00	2.194730E+00
2.236990E+00	3.360440E+00	2.118070E+00
2.222610E+00	3.293900E+00	2.042920E+00
2.961880E+00	1.370470E+00	2.410260E+00
2.312410E+00	3.400960E+00	2.111500E+00
2.344680E+00	3.459080E+00	2.192800E+00
3.123390E+00	1.407360E+00	2.419170E+00
2.411100E+00	3.496640E+00	2.229980E+00
2.469490E+00	3.537050E+00	2.294070E+00
2.472620E+00	3.508380E+00	2.219590E+00
2.455670E+00	3.465150E+00	2.137560E+00
3.281110E+00	1.453430E+00	2.436590E+00
3.236100E+00	1.407970E+00	2.504220E+00
3.323480E+00	1.426090E+00	2.525700E+00
2.553920E+00	3.520560E+00	2.214530E+00
2.602800E+00	3.558110E+00	2.309590E+00
2.626480E+00	3.483860E+00	2.117850E+00
3.365150E+00	1.477870E+00	2.446840E+00
3.368490E+00	1.456230E+00	2.497580E+00
2.716160E+00	3.516420E+00	2.226150E+00
2.696230E+00	3.553280E+00	2.324520E+00
3.521940E+00	1.562640E+00	2.478040E+00
3.428430E+00	1.492610E+00	2.490570E+00
2.794020E+00	3.542610E+00	2.328160E+00
2.927780E+00	3.521640E+00	2.346580E+00
2.918950E+00	3.486350E+00	2.218610E+00
3.615000E+00	1.645020E+00	2.415750E+00
3.026460E+00	3.486390E+00	2.305760E+00
3.015260E+00	3.505730E+00	2.363680E+00
3.160980E+00	3.430820E+00	2.223950E+00
3.771740E+00	1.825420E+00	2.394320E+00
3.715660E+00	1.724320E+00	2.449700E+00
3.773410E+00	1.781540E+00	2.466310E+00
3.106550E+00	3.480390E+00	2.352940E+00
3.219320E+00	3.445030E+00	2.327980E+00
3.280800E+00	3.418480E+00	2.278200E+00
3.394810E+00	3.369700E+00	2.223140E+00
3.904080E+00	2.507750E+00	2.230750E+00
3.885610E+00	2.403720E+00	2.225810E+00
3.870990E+00	2.322100E+00	2.183080E+00
3.886800E+00	2.222580E+00	2.308200E+00
3.869800E+00	2.163540E+00	2.290300E+00
3.867730E+00	2.080840E+00	2.326400E+00
3.842890E+00	1.936310E+00	2.407940E+00
3.887140E+00	2.023360E+00	2.413260E+00
3.803070E+00	1.826180E+00	2.476360E+00
3.331520E+00	3.421350E+00	2.342800E+00
3.444130E+00	3.384470E+00	2.337370E+00
3.504910E+00	3.353590E+00	2.293750E+00
3.609090E+00	3.298830E+00	2.250950E+00
3.930090E+00	2.713760E+00	2.229870E+00
3.929280E+00	2.616850E+00	2.267110E+00
3.896740E+00	2.137810E+00	2.387510E+00
3.899520E+00	2.069610E+00	2.423670E+00
3.549120E+00	3.356960E+00	2.369280E+00
3.670760E+00	3.307680E+00	2.399460E+00
3.701320E+00	3.272150E+00	2.336350E+00
3.740970E+00	3.220530E+00	2.306420E+00
3.817340E+00	3.127250E+00	2.290130E+00
3.884880E+00	3.012900E+00	2.286760E+00
3.883470E+00	3.069340E+00	2.364520E+00
3.915840E+00	2.883300E+00	2.274060E+00
3.925710E+00	2.795810E+00	2.240620E+00
3.760510E+00	3.240090E+00	2.416490E+00
3.825760E+00	3.161280E+00	2.396080E+00
3.861820E+00	3.110840E+00	2.378520E+00
1.662200E+00	2.705900E+00	2.300080E+00
1.693480E+00	2.796450E+00	2.316170E+00
1.715600E+00	2.745000E+00	2.227930E+00
1.684520E+00	2.589390E+00	2.189950E+00
1.638490E+00	2.614330E+00	2.278880E+00
1.696910E+00	2.451780E+00	2.169170E+00
1.626820E+00	2.450890E+00	2.273000E+00
1.709570E+00	2.331960E+00	2.145090E+00
1.659370E+00	2.350490E+00	2.209000E+00
1.720910E+00	2.259170E+00	2.148760E+00
1.675960E+00	2.257030E+00	2.200100E+00
1.729320E+00	2.185650E+00	2.173620E+00
1.998960E+00	1.569740E+00	2.326180E+00
1.970230E+00	1.626230E+00	2.295560E+00
2.042960E+00	1.604410E+00	2.274580E+00
2.093370E+00	1.533520E+00	2.316030E+00
2.036620E+00	1.498380E+00	2.376890E+00
2.132370E+00	1.466970E+00	2.375430E+00
1.725500E+00	2.884950E+00	2.322540E+00
1.777580E+00	2.974530E+00	2.323480E+00
1.758940E+00	2.892760E+00	2.259230E+00
1.887960E+00	2.124940E+00	2.065340E+00
1.812100E+00	2.141570E+00	2.117610E+00
1.874930E+00	2.004430E+00	2.121850E+00
1.962190E+00	1.895700E+00	2.121330E+00
1.893120E+00	1.866290E+00	2.189750E+00
1.973480E+00	1.745300E+00	2.208740E+00
2.297980E+00	1.463130E+00	2.324880E+00
2.233530E+00	1.433380E+00	2.386780E+00
2.331960E+00	1.399600E+00	2.402590E+00
1.850720E+00	3.082780E+00	2.326430E+00
1.911040E+00	3.186640E+00	2.361760E+00
1.901060E+00	3.131820E+00	2.293810E+00
1.874920E+00	3.048450E+00	2.221850E+00
2.516030E+00	1.389540E+00	2.373280E+00
2.433120E+00	1.369280E+00	2.430190E+00
2.554340E+00	1.346910E+00	2.427950E+00
2.519940E+00	1.331450E+00	2.464900E+00
2.587200E+00	1.304780E+00	2.495140E+00
1.965510E+00	3.195360E+00	2.264870E+00
2.004280E+00	3.279100E+00	2.324570E+00
2.773140E+00	1.314220E+00	2.468630E+00
2.694500E+00	1.296990E+00	2.503600E+00
2.780550E+00	1.276560E+00	2.533720E+00
2.065350E+00	3.345740E+00	2.339240E+00
2.120820E+00	3.416330E+00	2.391560E+00
2.116110E+00	3.375400E+00	2.315160E+00
2.094250E+00	3.315990E+00	2.235430E+00
2.882030E+00	1.300300E+00	2.519250E+00
2.183060E+00	3.418080E+00	2.299720E+00
2.217910E+00	3.479920E+00	2.373880E+00
3.057240E+00	1.331910E+00	2.537840E+00
2.998650E+00	1.277440E+00	2.608640E+00
3.089720E+00	1.290570E+00	2.632910E+00
2.275560E+00	3.529070E+00	2.396950E+00
2.329200E+00	3.571750E+00	2.460830E+00
2.329660E+00	3.546570E+00	2.382570E+00
2.317330E+00	3.500080E+00	2.303450E+00
3.174530E+00	1.370670E+00	2.536790E+00
3.173970E+00	1.331220E+00	2.617800E+00
2.403980E+00	3.561410E+00	2.385510E+00
2.458250E+00	3.599800E+00	2.484390E+00
3.289820E+00	1.382480E+00	2.601090E+00
2.529280E+00	3.584980E+00	2.393910E+00
2.586020E+00	3.611830E+00	2.503260E+00
3.426760E+00	1.443060E+00	2.589310E+00
2.679840E+00	3.580250E+00	2.417980E+00
2.673580E+00	3.605300E+00	2.518200E+00
3.500610E+00	1.498350E+00	2.560230E+00
3.513580E+00	1.480670E+00	2.615360E+00
2.759910E+00	3.591850E+00	2.520090E+00
2.885290E+00	3.568610E+00	2.519750E+00
2.836150E+00	3.560490E+00	2.427640E+00
3.648550E+00	1.617660E+00	2.548890E+00
3.578770E+00	1.528260E+00	2.620790E+00
2.998660E+00	3.523500E+00	2.440420E+00
2.975080E+00	3.548710E+00	2.527190E+00
3.786070E+00	1.760650E+00	2.537930E+00
3.741140E+00	1.678680E+00	2.606650E+00
3.075400E+00	3.524200E+00	2.529090E+00
3.177030E+00	3.497440E+00	2.527250E+00
3.200800E+00	3.470500E+00	2.436740E+00
3.906880E+00	2.411930E+00	2.315300E+00
3.913400E+00	2.320230E+00	2.353660E+00
3.907660E+00	2.001030E+00	2.509260E+00
3.882790E+00	1.907310E+00	2.565850E+00
3.836170E+00	1.833430E+00	2.560880E+00
3.281410E+00	3.469430E+00	2.529600E+00
3.388070E+00	3.442700E+00	2.539600E+00
3.414010E+00	3.413680E+00	2.453380E+00
3.954020E+00	2.649650E+00	2.361370E+00
3.954740E+00	2.547320E+00	2.428960E+00
3.940380E+00	2.407040E+00	2.438790E+00
3.952960E+00	2.282390E+00	2.509020E+00
3.927030E+00	2.183560E+00	2.481060E+00
3.918310E+00	2.089430E+00	2.488220E+00
3.484980E+00	3.412020E+00	2.560870E+00
3.599380E+00	3.381510E+00	2.596180E+00
3.598900E+00	3.359040E+00	2.499720E+00
3.921220E+00	3.002090E+00	2.408880E+00
3.944510E+00	2.897320E+00	2.420810E+00
3.960870E+00	2.744460E+00	2.413530E+00
3.972330E+00	2.811520E+00	2.517650E+00
3.969430E+00	2.628810E+00	2.457850E+00
3.664790E+00	3.348830E+00	2.584130E+00
3.752380E+00	3.283230E+00	2.565110E+00
3.844490E+00	3.174470E+00	2.523620E+00
3.902480E+00	3.065260E+00	2.481540E+00
3.953300E+00	2.937690E+00	2.515340E+00
3.967040E+00	2.868080E+00	2.522240E+00
1.576290E+00	2.651880E+00	2.449100E+00
1.611380E+00	2.743430E+00	2.467780E+00
1.622020E+00	2.679990E+00	2.373700E+00
1.589140E+00	2.531560E+00	2.348200E+00
1.555870E+00	2.568470E+00	2.428960E+00
1.581980E+00	2.443090E+00	2.346750E+00
1.551050E+00	2.449050E+00	2.407670E+00
1.564700E+00	2.355820E+00	2.353380E+00
1.879220E+00	1.488220E+00	2.470900E+00
1.850120E+00	1.584150E+00	2.402650E+00
1.945030E+00	1.546240E+00	2.379420E+00
1.981480E+00	1.482660E+00	2.418540E+00
1.945950E+00	1.464000E+00	2.460720E+00
2.001700E+00	1.427360E+00	2.477780E+00
1.670910E+00	2.924400E+00	2.514660E+00
1.716000E+00	2.996630E+00	2.524190E+00
1.698630E+00	2.940710E+00	2.469830E+00
1.690670E+00	2.868550E+00	2.397240E+00
1.645890E+00	2.859790E+00	2.492590E+00
1.610520E+00	2.289420E+00	2.273220E+00
1.648460E+00	2.148160E+00	2.271140E+00
1.742080E+00	2.041500E+00	2.213490E+00
1.658200E+00	2.016090E+00	2.300750E+00
1.803740E+00	1.901960E+00	2.232970E+00
1.709800E+00	1.917560E+00	2.300390E+00
1.857210E+00	1.778210E+00	2.268280E+00
1.766740E+00	1.802890E+00	2.320740E+00
1.899290E+00	1.661580E+00	2.314740E+00
1.811730E+00	1.690240E+00	2.354560E+00
2.169290E+00	1.405490E+00	2.441170E+00
2.101410E+00	1.383350E+00	2.499730E+00
2.207360E+00	1.348090E+00	2.517060E+00
1.775970E+00	3.090870E+00	2.525830E+00
1.829150E+00	3.183110E+00	2.558990E+00
1.816620E+00	3.137810E+00	2.493190E+00
1.789860E+00	3.056560E+00	2.431140E+00
2.370210E+00	1.341460E+00	2.485100E+00
2.310450E+00	1.316850E+00	2.539310E+00
2.413010E+00	1.286690E+00	2.566030E+00
1.873430E+00	3.199620E+00	2.464290E+00
1.912780E+00	3.272850E+00	2.525970E+00
2.526000E+00	1.255840E+00	2.588040E+00
2.639060E+00	1.242890E+00	2.591740E+00
2.601660E+00	1.212840E+00	2.644420E+00
2.662180E+00	1.200170E+00	2.672930E+00
1.977210E+00	3.349220E+00	2.552450E+00
2.035050E+00	3.409570E+00	2.560370E+00
2.020780E+00	3.379330E+00	2.511490E+00
1.993680E+00	3.323810E+00	2.436920E+00
2.779230E+00	1.224870E+00	2.635300E+00
2.076450E+00	3.424460E+00	2.496030E+00
2.097810E+00	3.475740E+00	2.590970E+00
2.922730E+00	1.239250E+00	2.650570E+00
2.883530E+00	1.202790E+00	2.716110E+00
2.963450E+00	1.214800E+00	2.731300E+00
2.180630E+00	3.542010E+00	2.600090E+00
2.239300E+00	3.583370E+00	2.611690E+00
2.221490E+00	3.558910E+00	2.560250E+00
2.197200E+00	3.513420E+00	2.489360E+00
3.046030E+00	1.249600E+00	2.701630E+00
2.279670E+00	3.584700E+00	2.554760E+00
2.321980E+00	3.627290E+00	2.669450E+00
3.167670E+00	1.291100E+00	2.708000E+00
2.391180E+00	3.615540E+00	2.571350E+00
2.450220E+00	3.648200E+00	2.671640E+00
3.266430E+00	1.337080E+00	2.694150E+00
2.521800E+00	3.637200E+00	2.597290E+00
2.521810E+00	3.656750E+00	2.675330E+00
3.405150E+00	1.384150E+00	2.737960E+00
2.579430E+00	3.654630E+00	2.674550E+00
2.683430E+00	3.626040E+00	2.619500E+00
3.517150E+00	1.466470E+00	2.688290E+00
2.837960E+00	3.611830E+00	2.672100E+00
2.820600E+00	3.599280E+00	2.589780E+00
3.676140E+00	1.595210E+00	2.687290E+00
3.613900E+00	1.516280E+00	2.750040E+00
2.955750E+00	3.569790E+00	2.606920E+00
2.925580E+00	3.594540E+00	2.688390E+00
3.808490E+00	1.749150E+00	2.655820E+00
3.755460E+00	1.665300E+00	2.738600E+00
3.020480E+00	3.571880E+00	2.694800E+00
3.116840E+00	3.548370E+00	2.695560E+00
3.148550E+00	3.522650E+00	2.612420E+00
3.922230E+00	1.938570E+00	2.637350E+00
3.873280E+00	1.845810E+00	2.697790E+00
3.917460E+00	1.907060E+00	2.709950E+00
3.214910E+00	3.516230E+00	2.695960E+00
3.316390E+00	3.490980E+00	2.699840E+00
3.351180E+00	3.469600E+00	2.623270E+00
3.984320E+00	2.448540E+00	2.575040E+00
3.995350E+00	2.317030E+00	2.615390E+00
4.008590E+00	2.389100E+00	2.668480E+00
3.978060E+00	2.180990E+00	2.637430E+00
3.954030E+00	2.044500E+00	2.628370E+00
3.940650E+00	1.952380E+00	2.705600E+00
3.409770E+00	3.461620E+00	2.718670E+00
3.518170E+00	3.426950E+00	2.749250E+00
3.525000E+00	3.414270E+00	2.663940E+00
3.995790E+00	2.725780E+00	2.584750E+00
4.004520E+00	2.577750E+00	2.613330E+00
4.013110E+00	2.668580E+00	2.651740E+00
4.006990E+00	2.454830E+00	2.658620E+00
3.585650E+00	3.401410E+00	2.732530E+00
3.675200E+00	3.356430E+00	2.698040E+00
3.796070E+00	3.285490E+00	2.700950E+00
3.828760E+00	3.252010E+00	2.653000E+00
3.871200E+00	3.196080E+00	2.647730E+00
3.928540E+00	3.084230E+00	2.654360E+00
3.920290E+00	3.140190E+00	2.726110E+00
3.970640E+00	2.955310E+00	2.639280E+00
3.989720E+00	2.823830E+00	2.626830E+00
4.010530E+00	2.719280E+00	2.673470E+00
3.868420E+00	3.226570E+00	2.724150E+00
3.901650E+00	3.182940E+00	2.728660E+00
1.468320E+00	2.126160E+00	2.492230E+00
1.478210E+00	2.192540E+00	2.477450E+00
1.495680E+00	2.130050E+00	2.452570E+00
1.519200E+00	2.055350E+00	2.430130E+00
1.468350E+00	2.054170E+00	2.493940E+00
1.551670E+00	1.964050E+00	2.419810E+00
1.487810E+00	1.921320E+00	2.502020E+00
1.563590E+00	1.858490E+00	2.456140E+00
1.769810E+00	1.487390E+00	2.538430E+00
1.741120E+00	1.540250E+00	2.514830E+00
1.802840E+00	1.522310E+00	2.482170E+00
1.818680E+00	1.449040E+00	2.548970E+00
1.630180E+00	2.958960E+00	2.726620E+00
1.678290E+00	3.027940E+00	2.708850E+00
1.652440E+00	2.966940E+00	2.663960E+00
1.641900E+00	2.905040E+00	2.579770E+00
1.598900E+00	2.879550E+00	2.681690E+00
1.600700E+00	2.782680E+00	2.541080E+00
1.574700E+00	2.773290E+00	2.624480E+00
1.547880E+00	2.642630E+00	2.533880E+00
1.516930E+00	2.481890E+00	2.501700E+00
1.501640E+00	2.327770E+00	2.457340E+00
1.545730E+00	2.196190E+00	2.379920E+00
1.588340E+00	2.051810E+00	2.359690E+00
1.622830E+00	1.922060E+00	2.374410E+00
1.685550E+00	1.816980E+00	2.377200E+00
1.624220E+00	1.815310E+00	2.428810E+00
1.731880E+00	1.711440E+00	2.400500E+00
1.660980E+00	1.726720E+00	2.449780E+00
1.772120E+00	1.610360E+00	2.436470E+00
1.703480E+00	1.630030E+00	2.478700E+00
1.928540E+00	1.384210E+00	2.574130E+00
2.021180E+00	1.363700E+00	2.557300E+00
2.004960E+00	1.328610E+00	2.618420E+00
2.070290E+00	1.308170E+00	2.626700E+00
1.729300E+00	3.062830E+00	2.621440E+00
1.733610E+00	3.119630E+00	2.733290E+00
2.249780E+00	1.291700E+00	2.593530E+00
2.185040E+00	1.274410E+00	2.651320E+00
2.291800E+00	1.244590E+00	2.666170E+00
1.796320E+00	3.205930E+00	2.741240E+00
1.851700E+00	3.260520E+00	2.719500E+00
1.804650E+00	3.192000E+00	2.664310E+00
2.454990E+00	1.234400E+00	2.644110E+00
2.392320E+00	1.218500E+00	2.693190E+00
2.498770E+00	1.193930E+00	2.717380E+00
1.900560E+00	3.289750E+00	2.631790E+00
1.925840E+00	3.342230E+00	2.754750E+00
2.596680E+00	1.181350E+00	2.722510E+00
2.722150E+00	1.165380E+00	2.766040E+00
2.003680E+00	3.404000E+00	2.650260E+00
2.828230E+00	1.173740E+00	2.764670E+00
2.794860E+00	1.146470E+00	2.815290E+00
2.860520E+00	1.140880E+00	2.850100E+00
2.071250E+00	3.480590E+00	2.683970E+00
2.118450E+00	3.527350E+00	2.750320E+00
2.132910E+00	3.524300E+00	2.662490E+00
2.944320E+00	1.178290E+00	2.808070E+00
2.208550E+00	3.578660E+00	2.698340E+00
3.038810E+00	1.210430E+00	2.786650E+00
2.287240E+00	3.632110E+00	2.780610E+00
2.364960E+00	3.666620E+00	2.821440E+00
2.342280E+00	3.650950E+00	2.752910E+00
3.147020E+00	1.240120E+00	2.799070E+00
2.412120E+00	3.663460E+00	2.758680E+00
2.419200E+00	3.679270E+00	2.824780E+00
3.295810E+00	1.296770E+00	2.803500E+00
2.467340E+00	3.683400E+00	2.823440E+00
2.543410E+00	3.672460E+00	2.766980E+00
3.402310E+00	1.331050E+00	2.829460E+00
3.381460E+00	1.300430E+00	2.862910E+00
3.424560E+00	1.322160E+00	2.872100E+00
2.687100E+00	3.669520E+00	2.821220E+00
2.645850E+00	3.654860E+00	2.725710E+00
3.548580E+00	1.442990E+00	2.807870E+00
3.477190E+00	1.366400E+00	2.872730E+00
2.759160E+00	3.640120E+00	2.746210E+00
2.809260E+00	3.657750E+00	2.845900E+00
3.703780E+00	1.576080E+00	2.825810E+00
3.639730E+00	1.493500E+00	2.850340E+00
2.908860E+00	3.613590E+00	2.769970E+00
2.900980E+00	3.641590E+00	2.867700E+00
3.823000E+00	1.735880E+00	2.783490E+00
3.776850E+00	1.656110E+00	2.845030E+00
2.981780E+00	3.616210E+00	2.849900E+00
3.061130E+00	3.602250E+00	2.884090E+00
3.090640E+00	3.569500E+00	2.781720E+00
3.925520E+00	1.899500E+00	2.787430E+00
3.878310E+00	1.802240E+00	2.845490E+00
3.169910E+00	3.563240E+00	2.875170E+00
3.273170E+00	3.532390E+00	2.883150E+00
3.282860E+00	3.511100E+00	2.787270E+00
4.021740E+00	2.316950E+00	2.724160E+00
4.015650E+00	2.209430E+00	2.754020E+00
3.995510E+00	2.067460E+00	2.801990E+00
4.022870E+00	2.143190E+00	2.823130E+00
3.961060E+00	1.981500E+00	2.754470E+00
3.358690E+00	3.505140E+00	2.865520E+00
3.439840E+00	3.478190E+00	2.908900E+00
3.447930E+00	3.462960E+00	2.816860E+00
4.022950E+00	2.641530E+00	2.732170E+00
4.038850E+00	2.524520E+00	2.815010E+00
4.029060E+00	2.400980E+00	2.769720E+00
4.044110E+00	2.264360E+00	2.816870E+00
4.037480E+00	2.184980E+00	2.839780E+00
3.508180E+00	3.449890E+00	2.875600E+00
3.599960E+00	3.411930E+00	2.841700E+00
3.725870E+00	3.355470E+00	2.842020E+00
3.772750E+00	3.316680E+00	2.780680E+00
3.956490E+00	3.074030E+00	2.783460E+00
3.989340E+00	2.962130E+00	2.805850E+00
3.984110E+00	3.025090E+00	2.838460E+00
4.002390E+00	2.834470E+00	2.775780E+00
4.016320E+00	2.727700E+00	2.763260E+00
3.804520E+00	3.314240E+00	2.864220E+00
3.847450E+00	3.267450E+00	2.807900E+00
3.929880E+00	3.170670E+00	2.842870E+00
3.973870E+00	3.072270E+00	2.863780E+00
1.390060E+00	2.077760E+00	2.620970E+00
1.401120E+00	2.161950E+00	2.625590E+00
1.431470E+00	2.104770E+00	2.553050E+00
1.427640E+00	1.968440E+00	2.557900E+00
1.383320E+00	1.993160E+00	2.620740E+00
1.437250E+00	1.885690E+00	2.568580E+00
1.390240E+00	1.855420E+00	2.636300E+00
1.452570E+00	1.803320E+00	2.587250E+00
1.558950E+00	2.871180E+00	2.850440E+00
1.600370E+00	2.944660E+00	2.875450E+00
1.583290E+00	2.894400E+00	2.781250E+00
1.549000E+00	2.780730E+00	2.726320E+00
1.535590E+00	2.798920E+00	2.824030E+00
1.520200E+00	2.655460E+00	2.666000E+00
1.505890E+00	2.680820E+00	2.777080E+00
1.491880E+00	2.522520E+00	2.610010E+00
1.472210E+00	2.553590E+00	2.719470E+00
1.472320E+00	2.382270E+00	2.575090E+00
1.452000E+00	2.423230E+00	2.678630E+00
1.445560E+00	2.245210E+00	2.550770E+00
1.420460E+00	2.289360E+00	2.641520E+00
1.591090E+00	1.745460E+00	2.492570E+00
1.520710E+00	1.776720E+00	2.536480E+00
1.634590E+00	1.643220E+00	2.523010E+00
1.562210E+00	1.658830E+00	2.571290E+00
1.682330E+00	1.560040E+00	2.545150E+00
1.619990E+00	1.552160E+00	2.597730E+00
1.719180E+00	1.453800E+00	2.609910E+00
1.821670E+00	1.382140E+00	2.628530E+00
1.773030E+00	1.333880E+00	2.722480E+00
1.880860E+00	1.312660E+00	2.699540E+00
1.658370E+00	3.021750E+00	2.797110E+00
2.001930E+00	1.272720E+00	2.722880E+00
2.103140E+00	1.251460E+00	2.718510E+00
2.088000E+00	1.223210E+00	2.783890E+00
2.173490E+00	1.198460E+00	2.810370E+00
1.718370E+00	3.118910E+00	2.821920E+00
1.766240E+00	3.183950E+00	2.873820E+00
1.767590E+00	3.180790E+00	2.793230E+00
2.330890E+00	1.201550E+00	2.740590E+00
2.275380E+00	1.197930E+00	2.772290E+00
2.367770E+00	1.162050E+00	2.818960E+00
1.836640E+00	3.257990E+00	2.811210E+00
2.553760E+00	1.148350E+00	2.801110E+00
2.483020E+00	1.145040E+00	2.831680E+00
2.561060E+00	1.119180E+00	2.864200E+00
1.912910E+00	3.340930E+00	2.865160E+00
1.971320E+00	3.404180E+00	2.874770E+00
1.956760E+00	3.384580E+00	2.818350E+00
2.639980E+00	1.124090E+00	2.853710E+00
2.019850E+00	3.445570E+00	2.785640E+00
2.028170E+00	3.466810E+00	2.919890E+00
2.775690E+00	1.119480E+00	2.883240E+00
2.869780E+00	1.113770E+00	2.926660E+00
2.093540E+00	3.527410E+00	2.944250E+00
2.158530E+00	3.573010E+00	2.929800E+00
2.100740E+00	3.525490E+00	2.856730E+00
2.954130E+00	1.137430E+00	2.912550E+00
2.198890E+00	3.589220E+00	2.835530E+00
2.219150E+00	3.612200E+00	2.917550E+00
3.091960E+00	1.177420E+00	2.898580E+00
2.305860E+00	3.655990E+00	2.924080E+00
3.237290E+00	1.228180E+00	2.901540E+00
3.186590E+00	1.187880E+00	2.956780E+00
3.258740E+00	1.200160E+00	2.999430E+00
2.446280E+00	3.690470E+00	2.910030E+00
3.339300E+00	1.270180E+00	2.890530E+00
3.341170E+00	1.247480E+00	2.967330E+00
2.568410E+00	3.706070E+00	2.956160E+00
2.528640E+00	3.695180E+00	2.869000E+00
3.417530E+00	1.303510E+00	2.926250E+00
2.626350E+00	3.694290E+00	2.898220E+00
2.634000E+00	3.705520E+00	2.969730E+00
3.603140E+00	1.441260E+00	2.939100E+00
3.509570E+00	1.354500E+00	2.989570E+00
2.684630E+00	3.700730E+00	2.974900E+00
2.753750E+00	3.682770E+00	2.932390E+00
3.681470E+00	1.520090E+00	2.924750E+00
3.666230E+00	1.490630E+00	2.971930E+00
2.856000E+00	3.662370E+00	2.923930E+00
3.828160E+00	1.710260E+00	2.903540E+00
3.753360E+00	1.606860E+00	2.959450E+00
3.700890E+00	1.527260E+00	2.990270E+00
2.964770E+00	3.633660E+00	2.942690E+00
3.107510E+00	3.594720E+00	2.978700E+00
3.927580E+00	1.875380E+00	2.935110E+00
3.967300E+00	1.953990E+00	2.838990E+00
3.983780E+00	1.974710E+00	2.909550E+00
3.871170E+00	1.775940E+00	2.950500E+00
3.196970E+00	3.568400E+00	3.027270E+00
3.222370E+00	3.552620E+00	2.953480E+00
4.029680E+00	2.123770E+00	2.890940E+00
4.010240E+00	2.043800E+00	2.951470E+00
3.272250E+00	3.542270E+00	3.018470E+00
3.338470E+00	3.516540E+00	2.956950E+00
3.444640E+00	3.481190E+00	3.005580E+00
4.043780E+00	2.623050E+00	2.863320E+00
4.058810E+00	2.509840E+00	2.958600E+00
4.057570E+00	2.401710E+00	2.925310E+00
4.061720E+00	2.292450E+00	2.906720E+00
4.050440E+00	2.199340E+00	2.909580E+00
3.531800E+00	3.444460E+00	2.949460E+00
3.643010E+00	3.407170E+00	3.002290E+00
3.700380E+00	3.379030E+00	2.927450E+00
3.999390E+00	2.998850E+00	2.926170E+00
4.015400E+00	2.903910E+00	2.944540E+00
4.020100E+00	2.825560E+00	2.915180E+00
4.032720E+00	2.723700E+00	2.890620E+00
3.734070E+00	3.367120E+00	3.006620E+00
3.777970E+00	3.337660E+00	2.942010E+00
3.874250E+00	3.268820E+00	2.952580E+00
3.944120E+00	3.197470E+00	2.970210E+00
3.965870E+00	3.152140E+00	2.947270E+00
3.978360E+00	3.094620E+00	2.954140E+00
3.978180E+00	3.133750E+00	2.985330E+00
3.970130E+00	3.160990E+00	2.998910E+00
1.319790E+00	2.030950E+00	2.765280E+00
1.338150E+00	2.113210E+00	2.771870E+00
1.353560E+00	2.051660E+00	2.692570E+00
1.345370E+00	1.915860E+00	2.690550E+00
1.311920E+00	1.950120E+00	2.759620E+00
1.347360E+00	1.836260E+00	2.698350E+00
1.317090E+00	1.836870E+00	2.751430E+00
1.349700E+00	1.760860E+00	2.722330E+00
1.528740E+00	2.832130E+00	3.015620E+00
1.556880E+00	2.894920E+00	3.010080E+00
1.542250E+00	2.845450E+00	2.924640E+00
1.503390E+00	2.715580E+00	2.883590E+00
1.505540E+00	2.750860E+00	2.984600E+00
1.465310E+00	2.587520E+00	2.830030E+00
1.470040E+00	2.629210E+00	2.944340E+00
1.438030E+00	2.459060E+00	2.781490E+00
1.431530E+00	2.495400E+00	2.889160E+00
1.405510E+00	2.326840E+00	2.736820E+00
1.399100E+00	2.362160E+00	2.836500E+00
1.376980E+00	2.195810E+00	2.707190E+00
1.362590E+00	2.234580E+00	2.790670E+00
1.485840E+00	1.682910E+00	2.620910E+00
1.411430E+00	1.716220E+00	2.671850E+00
1.536190E+00	1.566530E+00	2.653870E+00
1.454100E+00	1.594150E+00	2.708210E+00
1.602630E+00	1.459760E+00	2.687080E+00
1.510070E+00	1.480850E+00	2.741820E+00
1.677390E+00	1.371630E+00	2.732450E+00
1.582770E+00	1.367540E+00	2.808700E+00
1.720530E+00	1.318740E+00	2.773260E+00
1.678060E+00	1.313710E+00	2.811720E+00
1.759880E+00	1.266980E+00	2.842480E+00
1.591600E+00	2.958030E+00	3.053740E+00
1.639720E+00	3.027520E+00	3.022340E+00
1.598710E+00	2.957780E+00	2.968650E+00
1.920770E+00	1.265100E+00	2.765020E+00
1.856460E+00	1.261360E+00	2.799460E+00
1.952410E+00	1.223970E+00	2.843420E+00
1.680500E+00	3.071530E+00	2.923630E+00
1.704720E+00	3.114900E+00	3.054820E+00
2.075220E+00	1.183110E+00	2.882140E+00
2.186880E+00	1.147450E+00	2.921880E+00
1.768460E+00	3.193860E+00	3.071100E+00
1.821510E+00	3.253300E+00	3.041850E+00
1.763160E+00	3.183700E+00	2.979220E+00
2.298090E+00	1.125290E+00	2.927010E+00
2.430940E+00	1.108840E+00	2.929930E+00
2.394000E+00	1.088160E+00	2.991640E+00
2.474680E+00	1.068150E+00	3.033440E+00
1.844730E+00	3.273410E+00	2.938340E+00
1.870880E+00	3.305920E+00	3.014380E+00
2.577860E+00	1.084160E+00	2.964830E+00
1.939300E+00	3.376350E+00	2.994320E+00
2.707100E+00	1.086240E+00	2.964410E+00
2.674360E+00	1.065090E+00	3.018000E+00
2.747980E+00	1.056460E+00	3.055860E+00
2.019320E+00	3.463400E+00	3.028550E+00
2.061870E+00	3.506050E+00	3.049620E+00
2.063620E+00	3.505130E+00	2.992570E+00
2.833670E+00	1.083090E+00	3.005200E+00
2.128230E+00	3.558520E+00	3.049940E+00
2.929970E+00	1.103960E+00	2.990530E+00
2.220660E+00	3.617520E+00	2.994650E+00
3.035550E+00	1.123650E+00	3.007970E+00
2.298070E+00	3.666210E+00	3.048430E+00
2.372830E+00	3.700760E+00	3.083680E+00
2.340170E+00	3.682210E+00	3.015980E+00
3.168760E+00	1.154290E+00	3.030720E+00
3.277390E+00	1.174060E+00	3.080950E+00
2.406160E+00	3.699050E+00	3.021320E+00
2.420840E+00	3.715980E+00	3.089810E+00
3.356630E+00	1.219690E+00	3.059640E+00
2.465270E+00	3.724540E+00	3.093780E+00
2.528210E+00	3.720480E+00	3.049570E+00
3.433590E+00	1.282560E+00	3.029030E+00
2.667090E+00	3.716840E+00	3.053700E+00
3.606700E+00	1.403440E+00	3.060970E+00
3.526830E+00	1.324900E+00	3.096460E+00
2.798970E+00	3.716280E+00	3.101350E+00
2.752680E+00	3.701080E+00	3.018800E+00
3.669740E+00	1.476690E+00	3.025700E+00
2.865880E+00	3.677060E+00	3.026970E+00
2.882750E+00	3.703040E+00	3.123340E+00
3.837060E+00	1.700530E+00	3.027870E+00
3.785680E+00	1.612250E+00	3.068840E+00
3.731740E+00	1.539980E+00	3.056680E+00
2.943140E+00	3.679730E+00	3.109670E+00
3.015950E+00	3.663050E+00	3.154390E+00
3.013580E+00	3.642700E+00	3.064050E+00
3.976650E+00	1.954920E+00	3.013700E+00
3.934630E+00	1.861470E+00	3.074070E+00
3.890570E+00	1.792080E+00	3.028230E+00
3.069300E+00	3.640520E+00	3.129780E+00
3.150090E+00	3.598320E+00	3.113290E+00
4.035730E+00	2.130520E+00	3.007670E+00
4.014790E+00	2.031130E+00	3.071240E+00
3.253610E+00	3.555600E+00	3.085980E+00
3.369010E+00	3.518890E+00	3.080920E+00
3.457230E+00	3.486930E+00	3.071710E+00
4.057610E+00	2.609570E+00	3.010310E+00
4.069470E+00	2.499150E+00	3.068430E+00
4.068330E+00	2.406070E+00	3.054250E+00
4.069030E+00	2.290690E+00	3.031980E+00
4.057950E+00	2.219450E+00	2.986390E+00
3.541320E+00	3.453870E+00	3.065300E+00
3.642840E+00	3.424470E+00	3.115570E+00
4.017120E+00	2.929160E+00	3.025840E+00
4.030310E+00	2.819090E+00	3.064470E+00
4.023440E+00	2.902090E+00	3.091280E+00
4.039160E+00	2.724280E+00	3.006150E+00
3.730270E+00	3.377830E+00	3.100540E+00
3.811040E+00	3.326460E+00	3.050010E+00
3.891490E+00	3.279250E+00	3.096200E+00
3.926500E+00	3.235560E+00	3.037010E+00
3.978250E+00	3.128570E+00	3.053110E+00
4.001490E+00	3.016770E+00	3.077020E+00
4.016730E+00	2.947490E+00	3.073750E+00
3.938780E+00	3.231610E+00	3.108760E+00
3.958490E+00	3.190910E+00	3.048370E+00
1.376980E+00	2.366790E+00	2.997890E+00
1.398820E+00	2.432040E+00	3.025400E+00
1.395310E+00	2.393630E+00	2.944100E+00
1.356330E+00	2.264320E+00	2.878440E+00
1.349980E+00	2.287590E+00	2.964850E+00
1.333140E+00	2.157310E+00	2.838570E+00
1.319000E+00	2.161470E+00	2.914270E+00
1.299220E+00	2.027010E+00	2.843890E+00
1.282560E+00	1.867160E+00	2.832330E+00
1.298670E+00	1.725300E+00	2.823900E+00
1.370770E+00	1.627480E+00	2.775550E+00
1.312150E+00	1.580560E+00	2.883780E+00
1.432110E+00	1.511370E+00	2.792660E+00
1.373230E+00	1.523910E+00	2.846160E+00
1.488020E+00	1.418340E+00	2.827920E+00
1.415670E+00	1.441350E+00	2.872140E+00
1.522640E+00	1.361640E+00	2.861510E+00
1.472980E+00	1.362020E+00	2.907050E+00
1.546640E+00	1.309000E+00	2.915950E+00
1.552810E+00	2.881260E+00	3.092120E+00
1.517350E+00	2.790670E+00	3.070500E+00
1.489390E+00	2.691970E+00	3.061930E+00
1.436540E+00	2.540320E+00	3.014860E+00
1.659590E+00	1.259850E+00	2.923840E+00
1.767640E+00	1.215190E+00	2.946190E+00
1.637440E+00	3.025440E+00	3.117880E+00
1.589050E+00	2.952770E+00	3.112760E+00
1.877340E+00	1.194540E+00	2.947230E+00
1.985650E+00	1.177780E+00	2.941290E+00
1.970490E+00	1.160590E+00	2.998620E+00
2.056640E+00	1.134160E+00	3.028500E+00
1.704930E+00	3.116930E+00	3.162690E+00
1.748300E+00	3.172180E+00	3.180210E+00
1.746940E+00	3.169340E+00	3.125070E+00
2.226470E+00	1.118430E+00	2.976990E+00
2.164710E+00	1.122350E+00	3.004510E+00
2.262250E+00	1.087460E+00	3.050060E+00
1.805350E+00	3.237550E+00	3.169740E+00
2.382290E+00	1.063120E+00	3.072210E+00
2.488820E+00	1.034020E+00	3.125370E+00
1.877840E+00	3.315820E+00	3.094130E+00
2.574380E+00	1.035250E+00	3.099070E+00
1.942010E+00	3.384240E+00	3.136780E+00
1.986240E+00	3.432200E+00	3.159380E+00
1.985900E+00	3.430830E+00	3.091040E+00
2.666990E+00	1.043380E+00	3.079910E+00
2.759200E+00	1.021700E+00	3.147650E+00
2.048620E+00	3.493920E+00	3.148640E+00
2.837760E+00	1.041700E+00	3.106530E+00
2.135720E+00	3.569780E+00	3.175630E+00
2.205640E+00	3.621410E+00	3.203110E+00
2.171130E+00	3.596600E+00	3.132530E+00
2.961290E+00	1.064730E+00	3.103790E+00
2.231740E+00	3.634150E+00	3.114860E+00
2.275360E+00	3.663640E+00	3.216000E+00
3.105290E+00	1.096730E+00	3.110970E+00
3.063920E+00	1.053150E+00	3.174590E+00
3.148120E+00	1.068830E+00	3.195790E+00
2.343930E+00	3.692310E+00	3.172410E+00
3.236920E+00	1.122970E+00	3.160060E+00
2.456860E+00	3.728590E+00	3.169060E+00
3.365610E+00	1.185850E+00	3.156430E+00
2.529400E+00	3.748030E+00	3.200610E+00
2.530010E+00	3.742150E+00	3.147680E+00
3.452920E+00	1.253760E+00	3.129200E+00
2.576840E+00	3.752430E+00	3.211980E+00
2.632860E+00	3.742640E+00	3.172990E+00
3.619470E+00	1.366970E+00	3.180670E+00
3.534310E+00	1.295140E+00	3.180430E+00
2.759190E+00	3.733940E+00	3.187320E+00
3.697100E+00	1.461550E+00	3.125730E+00
2.862500E+00	3.716200E+00	3.195890E+00
3.834200E+00	1.650930E+00	3.130270E+00
3.778480E+00	1.555650E+00	3.158880E+00
3.836400E+00	1.620330E+00	3.197830E+00
2.944890E+00	3.689910E+00	3.185000E+00
3.026710E+00	3.662020E+00	3.248080E+00
3.985260E+00	1.944540E+00	3.125620E+00
3.951890E+00	1.859260E+00	3.184070E+00
3.898430E+00	1.743980E+00	3.142000E+00
3.864930E+00	1.669730E+00	3.182740E+00
3.096540E+00	3.630250E+00	3.198730E+00
3.185510E+00	3.584920E+00	3.235420E+00
4.043010E+00	2.119450E+00	3.151660E+00
4.057060E+00	2.194040E+00	3.064130E+00
4.069150E+00	2.224040E+00	3.126960E+00
4.017860E+00	2.016860E+00	3.166440E+00
3.295410E+00	3.542910E+00	3.199070E+00
3.416170E+00	3.507270E+00	3.181570E+00
3.479660E+00	3.484980E+00	3.133400E+00
4.076160E+00	2.540470E+00	3.132680E+00
4.079940E+00	2.432890E+00	3.179520E+00
4.082280E+00	2.502740E+00	3.191140E+00
4.080570E+00	2.311930E+00	3.148540E+00
3.517030E+00	3.472470E+00	3.222390E+00
3.580510E+00	3.456590E+00	3.219210E+00
3.584000E+00	3.452160E+00	3.173390E+00
4.031040E+00	2.871820E+00	3.191500E+00
4.019060E+00	2.941790E+00	3.116850E+00
4.016040E+00	2.963260E+00	3.166930E+00
4.046880E+00	2.755790E+00	3.197900E+00
4.062960E+00	2.654120E+00	3.145570E+00
4.081040E+00	2.550760E+00	3.198460E+00
3.617250E+00	3.442600E+00	3.220990E+00
3.696780E+00	3.399730E+00	3.231810E+00
3.841570E+00	3.313320E+00	3.182970E+00
3.894840E+00	3.283810E+00	3.162610E+00
3.975720E+00	3.118270E+00	3.191820E+00
3.963950E+00	3.180800E+00	3.118470E+00
3.944220E+00	3.214830E+00	3.178950E+00
4.002310E+00	3.020290E+00	3.197900E+00
3.919790E+00	3.259240E+00	3.153730E+00
1.387750E+00	2.445040E+00	3.201640E+00
1.413760E+00	2.499440E+00	3.187170E+00
1.389250E+00	2.433640E+00	3.145890E+00
1.362780E+00	2.351340E+00	3.065060E+00
1.352010E+00	2.354790E+00	3.165840E+00
1.308860E+00	2.194070E+00	3.008590E+00
1.305180E+00	2.228140E+00	3.110860E+00
1.274480E+00	2.052680E+00	2.958030E+00
1.265160E+00	2.088760E+00	3.057620E+00
1.252720E+00	1.913070E+00	2.922740E+00
1.231410E+00	1.952820E+00	3.016400E+00
1.247890E+00	1.775320E+00	2.909710E+00
1.214260E+00	1.818100E+00	2.991860E+00
1.257910E+00	1.652570E+00	2.924250E+00
1.213020E+00	1.692970E+00	2.989540E+00
1.270460E+00	1.576280E+00	2.946720E+00
1.230610E+00	1.565800E+00	3.018700E+00
1.285110E+00	1.501700E+00	2.973860E+00
1.450210E+00	2.584400E+00	3.211470E+00
1.491730E+00	2.686440E+00	3.236790E+00
1.472050E+00	2.635480E+00	3.141970E+00
1.418240E+00	2.499260E+00	3.112260E+00
1.347290E+00	1.469220E+00	2.919970E+00
1.399840E+00	1.378910E+00	2.960590E+00
1.479040E+00	1.280540E+00	3.027430E+00
1.573230E+00	1.249390E+00	2.993970E+00
1.558750E+00	1.224820E+00	3.058920E+00
1.643510E+00	1.198880E+00	3.072910E+00
1.569530E+00	2.898380E+00	3.252410E+00
1.603540E+00	2.972060E+00	3.280170E+00
1.589540E+00	2.940570E+00	3.185110E+00
1.529240E+00	2.795870E+00	3.190630E+00
1.809210E+00	1.183990E+00	3.002390E+00
1.747040E+00	1.189090E+00	3.031850E+00
1.857500E+00	1.148280E+00	3.091810E+00
1.641580E+00	3.044400E+00	3.303230E+00
1.673690E+00	3.089380E+00	3.290900E+00
1.654920E+00	3.050800E+00	3.230800E+00
1.965490E+00	1.138280E+00	3.068850E+00
2.053800E+00	1.097690E+00	3.134890E+00
1.732270E+00	3.158220E+00	3.271200E+00
2.186800E+00	1.067940E+00	3.155590E+00
2.316850E+00	1.038810E+00	3.155540E+00
2.283910E+00	1.028110E+00	3.208100E+00
2.353670E+00	1.008370E+00	3.248620E+00
1.809830E+00	3.251160E+00	3.287620E+00
1.864360E+00	3.311760E+00	3.303070E+00
1.843020E+00	3.283090E+00	3.243260E+00
2.444400E+00	1.014490E+00	3.210280E+00
1.888500E+00	3.329220E+00	3.215400E+00
1.907290E+00	3.355940E+00	3.295060E+00
2.567470E+00	1.002810E+00	3.202510E+00
1.971350E+00	3.419410E+00	3.267930E+00
2.664540E+00	1.008340E+00	3.176600E+00
2.753060E+00	9.919690E-01	3.236260E+00
2.056600E+00	3.507910E+00	3.290070E+00
2.116270E+00	3.564200E+00	3.323190E+00
2.103330E+00	3.546010E+00	3.243200E+00
2.872530E+00	9.995820E-01	3.217950E+00
2.176760E+00	3.604780E+00	3.290280E+00
2.997010E+00	1.018540E+00	3.214510E+00
2.963680E+00	9.839330E-01	3.273320E+00
3.020670E+00	9.943130E-01	3.271010E+00
2.266500E+00	3.663850E+00	3.300040E+00
3.095380E+00	1.019590E+00	3.259370E+00
2.351080E+00	3.702370E+00	3.296040E+00
3.235970E+00	1.061730E+00	3.284660E+00
2.449620E+00	3.733390E+00	3.287280E+00
3.360140E+00	1.141940E+00	3.263980E+00
2.562070E+00	3.758810E+00	3.280790E+00
3.493460E+00	1.236860E+00	3.251990E+00
2.638400E+00	3.773540E+00	3.317780E+00
2.637930E+00	3.759660E+00	3.267200E+00
3.575530E+00	1.304560E+00	3.237730E+00
3.584580E+00	1.289380E+00	3.285960E+00
2.686860E+00	3.775520E+00	3.331970E+00
2.737260E+00	3.756660E+00	3.295410E+00
3.742750E+00	1.450170E+00	3.272110E+00
3.641030E+00	1.342290E+00	3.282610E+00
2.847790E+00	3.732530E+00	3.295330E+00
3.820310E+00	1.560960E+00	3.253700E+00
3.820280E+00	1.514780E+00	3.309010E+00
2.941630E+00	3.696240E+00	3.278660E+00
3.031760E+00	3.672410E+00	3.352150E+00
4.001080E+00	1.952790E+00	3.235020E+00
3.972710E+00	1.868110E+00	3.263880E+00
3.942590E+00	1.780130E+00	3.255040E+00
3.888570E+00	1.660370E+00	3.261060E+00
3.860020E+00	1.565970E+00	3.319460E+00
3.132290E+00	3.616880E+00	3.316010E+00
3.199580E+00	3.581270E+00	3.297090E+00
4.070030E+00	2.218940E+00	3.224470E+00
4.051030E+00	2.122760E+00	3.283100E+00
4.030860E+00	2.045030E+00	3.238570E+00
3.248020E+00	3.558680E+00	3.284230E+00
3.332240E+00	3.532220E+00	3.334990E+00
3.424200E+00	3.500220E+00	3.270570E+00
3.453820E+00	3.493620E+00	3.368150E+00
4.084170E+00	2.492220E+00	3.251200E+00
4.086190E+00	2.409430E+00	3.308070E+00
4.085000E+00	2.318940E+00	3.264960E+00
3.537550E+00	3.465700E+00	3.312360E+00
3.602540E+00	3.445720E+00	3.258970E+00
3.655600E+00	3.432470E+00	3.347080E+00
4.019170E+00	2.955660E+00	3.259070E+00
4.035810E+00	2.871450E+00	3.333430E+00
4.049070E+00	2.770620E+00	3.303550E+00
4.068050E+00	2.669030E+00	3.281240E+00
4.082340E+00	2.572720E+00	3.268330E+00
3.756270E+00	3.382640E+00	3.352280E+00
3.836310E+00	3.320300E+00	3.318960E+00
3.929720E+00	3.217650E+00	3.278660E+00
3.910220E+00	3.261620E+00	3.196400E+00
3.975630E+00	3.116750E+00	3.314860E+00
3.997650E+00	3.039830E+00	3.290440E+00
1.260620E+00	2.237060E+00	3.301360E+00
1.283790E+00	2.282790E+00	3.301450E+00
1.267550E+00	2.242510E+00	3.273990E+00
1.252590E+00	2.196510E+00	3.276450E+00
1.324810E+00	2.355740E+00	3.291660E+00
1.372050E+00	2.456490E+00	3.324960E+00
1.358910E+00	2.400380E+00	3.245710E+00
1.291070E+00	2.256460E+00	3.224670E+00
1.258330E+00	2.120330E+00	3.153140E+00
1.244910E+00	2.135730E+00	3.225120E+00
1.222120E+00	1.990230E+00	3.109200E+00
1.214240E+00	2.026190E+00	3.195950E+00
1.195610E+00	1.857570E+00	3.079060E+00
1.181450E+00	1.894700E+00	3.164770E+00
1.181870E+00	1.728920E+00	3.066910E+00
1.160620E+00	1.763910E+00	3.149130E+00
1.190700E+00	1.622160E+00	3.068950E+00
1.152350E+00	1.625390E+00	3.162840E+00
1.200660E+00	1.561740E+00	3.078400E+00
1.180860E+00	1.557240E+00	3.126680E+00
1.205080E+00	1.503040E+00	3.117280E+00
1.414750E+00	2.519660E+00	3.265960E+00
1.328650E+00	1.407680E+00	3.012270E+00
1.260430E+00	1.428770E+00	3.096280E+00
1.385140E+00	1.329200E+00	3.051940E+00
1.327120E+00	1.351870E+00	3.095120E+00
1.418880E+00	1.281660E+00	3.090350E+00
1.373890E+00	1.287500E+00	3.137880E+00
1.444130E+00	1.239640E+00	3.149940E+00
1.506370E+00	2.725850E+00	3.353860E+00
1.525330E+00	2.780060E+00	3.373260E+00
1.517230E+00	2.755020E+00	3.305890E+00
1.476160E+00	2.654810E+00	3.312640E+00
1.552020E+00	1.190280E+00	3.160240E+00
1.667040E+00	1.154650E+00	3.190250E+00
1.594530E+00	2.970670E+00	3.400680E+00
1.628480E+00	3.034650E+00	3.428520E+00
1.614570E+00	3.003440E+00	3.354020E+00
1.562810E+00	2.884290E+00	3.344000E+00
1.760350E+00	1.142080E+00	3.167910E+00
1.876090E+00	1.106710E+00	3.223200E+00
1.671330E+00	3.093900E+00	3.360100E+00
1.980030E+00	1.094740E+00	3.196940E+00
2.088820E+00	1.066890E+00	3.217830E+00
2.061510E+00	1.053000E+00	3.289000E+00
2.174620E+00	1.029730E+00	3.309370E+00
1.734630E+00	3.180220E+00	3.398450E+00
1.787090E+00	3.243820E+00	3.429910E+00
1.778760E+00	3.226330E+00	3.354600E+00
2.287520E+00	1.012060E+00	3.280690E+00
2.358770E+00	9.936410E-01	3.302970E+00
1.830540E+00	3.285010E+00	3.382090E+00
2.442200E+00	9.810900E-01	3.343800E+00
1.907120E+00	3.364960E+00	3.397600E+00
2.563920E+00	9.743590E-01	3.313980E+00
1.980480E+00	3.444790E+00	3.407100E+00
2.032250E+00	3.502440E+00	3.440260E+00
2.024240E+00	3.485430E+00	3.360900E+00
2.669780E+00	9.776670E-01	3.281360E+00
2.798060E+00	9.510850E-01	3.342060E+00
2.089690E+00	3.550540E+00	3.405200E+00
2.906940E+00	9.553690E-01	3.322780E+00
2.868980E+00	9.321910E-01	3.370040E+00
2.921020E+00	9.249210E-01	3.387320E+00
2.174750E+00	3.614900E+00	3.400440E+00
3.025820E+00	9.543650E-01	3.350530E+00
2.261290E+00	3.671220E+00	3.398500E+00
3.166890E+00	9.926490E-01	3.344630E+00
3.126910E+00	9.447740E-01	3.403330E+00
3.199950E+00	9.693540E-01	3.411910E+00
2.352900E+00	3.716220E+00	3.402640E+00
3.235940E+00	1.023060E+00	3.344140E+00
3.239370E+00	1.002850E+00	3.384400E+00
2.450130E+00	3.750160E+00	3.403060E+00
3.353050E+00	1.096080E+00	3.346040E+00
3.293890E+00	1.042330E+00	3.373090E+00
2.554240E+00	3.778290E+00	3.398960E+00
3.470290E+00	1.161270E+00	3.384470E+00
2.666430E+00	3.786830E+00	3.397870E+00
3.619520E+00	1.282620E+00	3.366560E+00
2.751280E+00	3.794920E+00	3.445370E+00
2.748250E+00	3.784190E+00	3.387620E+00
3.696530E+00	1.362820E+00	3.342960E+00
3.705420E+00	1.344400E+00	3.395830E+00
2.789220E+00	3.789490E+00	3.436960E+00
2.841200E+00	3.763140E+00	3.421340E+00
3.844110E+00	1.490450E+00	3.390720E+00
3.758880E+00	1.399000E+00	3.391090E+00
2.944520E+00	3.712740E+00	3.387550E+00
3.030870E+00	3.679540E+00	3.449670E+00
4.004590E+00	1.911040E+00	3.312960E+00
3.985520E+00	1.824200E+00	3.330230E+00
3.963320E+00	1.718180E+00	3.351520E+00
3.917980E+00	1.609940E+00	3.382170E+00
3.970120E+00	1.670710E+00	3.418710E+00
3.105770E+00	3.639890E+00	3.425310E+00
3.182730E+00	3.595260E+00	3.412650E+00
3.229410E+00	3.570290E+00	3.349710E+00
3.279340E+00	3.551260E+00	3.444810E+00
4.079530E+00	2.220160E+00	3.348370E+00
4.063900E+00	2.119510E+00	3.370840E+00
4.045750E+00	2.009050E+00	3.341900E+00
4.026270E+00	1.887400E+00	3.394040E+00
4.006580E+00	1.776880E+00	3.412670E+00
3.989660E+00	1.713850E+00	3.416400E+00
3.385980E+00	3.515680E+00	3.423780E+00
3.473440E+00	3.488600E+00	3.460380E+00
4.089430E+00	2.494880E+00	3.350950E+00
4.093480E+00	2.400800E+00	3.422550E+00
4.091920E+00	2.323120E+00	3.366330E+00
3.562910E+00	3.464950E+00	3.406850E+00
3.664350E+00	3.439900E+00	3.455030E+00
4.019120E+00	2.968410E+00	3.371130E+00
4.040440E+00	2.880150E+00	3.453040E+00
4.054020E+00	2.779480E+00	3.420190E+00
4.071170E+00	2.682960E+00	3.391130E+00
4.085490E+00	2.589050E+00	3.371980E+00
3.738850E+00	3.404210E+00	3.422040E+00
3.843050E+00	3.342330E+00	3.447560E+00
3.922420E+00	3.247800E+00	3.415000E+00
3.969330E+00	3.149330E+00	3.403680E+00
3.995760E+00	3.059110E+00	3.393460E+00
1.327590E+00	2.438790E+00	3.469680E+00
1.367410E+00	2.511330E+00	3.482840E+00
1.337360E+00	2.438610E+00	3.431800E+00
1.322450E+00	2.375850E+00	3.365170E+00
1.303550E+00	2.367130E+00	3.439630E+00
1.256820E+00	2.228130E+00	3.360490E+00
1.214680E+00	2.081930E+00	3.284110E+00
1.203750E+00	2.084980E+00	3.363510E+00
1.172240E+00	1.935760E+00	3.249390E+00
1.168010E+00	1.971780E+00	3.332110E+00
1.143830E+00	1.801080E+00	3.230640E+00
1.134350E+00	1.840370E+00	3.311150E+00
1.129220E+00	1.687280E+00	3.221950E+00
1.108630E+00	1.700370E+00	3.317330E+00
1.128770E+00	1.623400E+00	3.226780E+00
1.116760E+00	1.624090E+00	3.277210E+00
1.128420E+00	1.565220E+00	3.261350E+00
1.375070E+00	2.491980E+00	3.405380E+00
1.416680E+00	2.579110E+00	3.451810E+00
1.163640E+00	1.483830E+00	3.225200E+00
1.209030E+00	1.436870E+00	3.177100E+00
1.198070E+00	1.413090E+00	3.232830E+00
1.237540E+00	1.373270E+00	3.217510E+00
1.460010E+00	2.654870E+00	3.454830E+00
1.499560E+00	2.743720E+00	3.491710E+00
1.495020E+00	2.711140E+00	3.404820E+00
1.432780E+00	2.584000E+00	3.377040E+00
1.305010E+00	1.320980E+00	3.184170E+00
1.384690E+00	1.226820E+00	3.262140E+00
1.471810E+00	1.193430E+00	3.227750E+00
1.463560E+00	1.177290E+00	3.285180E+00
1.532730E+00	1.152060E+00	3.284510E+00
1.569810E+00	2.935930E+00	3.556440E+00
1.598990E+00	2.997350E+00	3.548480E+00
1.582430E+00	2.945790E+00	3.470560E+00
1.536360E+00	2.820650E+00	3.438150E+00
1.540520E+00	2.851830E+00	3.526570E+00
1.728260E+00	1.122490E+00	3.256470E+00
1.654450E+00	1.125830E+00	3.288420E+00
1.740970E+00	1.099880E+00	3.318430E+00
1.628610E+00	3.057040E+00	3.594660E+00
1.673530E+00	3.120740E+00	3.568150E+00
1.632900E+00	3.048510E+00	3.511990E+00
1.816460E+00	1.090320E+00	3.304520E+00
1.687660E+00	3.126350E+00	3.473530E+00
1.719280E+00	3.179380E+00	3.553230E+00
1.970610E+00	1.054650E+00	3.340810E+00
2.096840E+00	1.022300E+00	3.371510E+00
2.194590E+00	9.923540E-01	3.437260E+00
1.755730E+00	3.213970E+00	3.495270E+00
2.300720E+00	9.809930E-01	3.399060E+00
2.356400E+00	9.844890E-01	3.345980E+00
1.836890E+00	3.300620E+00	3.513160E+00
2.395120E+00	9.691270E-01	3.411080E+00
2.482040E+00	9.511830E-01	3.471210E+00
1.913960E+00	3.383550E+00	3.527150E+00
1.960770E+00	3.439690E+00	3.545080E+00
1.952300E+00	3.420720E+00	3.475980E+00
2.571340E+00	9.423010E-01	3.432830E+00
1.999830E+00	3.475460E+00	3.499640E+00
2.674300E+00	9.427460E-01	3.395250E+00
2.769420E+00	9.121140E-01	3.467690E+00
2.075190E+00	3.554790E+00	3.533890E+00
2.859380E+00	9.100490E-01	3.428480E+00
2.959470E+00	8.888090E-01	3.471700E+00
2.162960E+00	3.617850E+00	3.498700E+00
3.065920E+00	9.085500E-01	3.451550E+00
3.029400E+00	8.798700E-01	3.497830E+00
3.092250E+00	8.815320E-01	3.529560E+00
2.254590E+00	3.677250E+00	3.498140E+00
3.174230E+00	9.281070E-01	3.484000E+00
2.350590E+00	3.723650E+00	3.506260E+00
3.292420E+00	1.002040E+00	3.462480E+00
2.450310E+00	3.760510E+00	3.512050E+00
3.389550E+00	1.082440E+00	3.427140E+00
3.405290E+00	1.063870E+00	3.511800E+00
2.549310E+00	3.788320E+00	3.511640E+00
3.451750E+00	1.119900E+00	3.439340E+00
3.446980E+00	1.103480E+00	3.476030E+00
2.645990E+00	3.797610E+00	3.508510E+00
3.595080E+00	1.212190E+00	3.509230E+00
3.491530E+00	1.140280E+00	3.468730E+00
2.735110E+00	3.800060E+00	3.508450E+00
3.731450E+00	1.341510E+00	3.477110E+00
2.801990E+00	3.790090E+00	3.493420E+00
2.874000E+00	3.769280E+00	3.550630E+00
3.807300E+00	1.413840E+00	3.459340E+00
3.810550E+00	1.395540E+00	3.508970E+00
2.970790E+00	3.710700E+00	3.516800E+00
3.039790E+00	3.677470E+00	3.505260E+00
3.958810E+00	1.623240E+00	3.457890E+00
3.920120E+00	1.548450E+00	3.474950E+00
3.867270E+00	1.454790E+00	3.517100E+00
3.083010E+00	3.653170E+00	3.492090E+00
3.164450E+00	3.607470E+00	3.513930E+00
3.281020E+00	3.559090E+00	3.550850E+00
4.079990E+00	2.165300E+00	3.432620E+00
4.074740E+00	2.072060E+00	3.440560E+00
4.068330E+00	1.961020E+00	3.464150E+00
4.047400E+00	1.832900E+00	3.508340E+00
4.074520E+00	1.915960E+00	3.520330E+00
4.000820E+00	1.693790E+00	3.490790E+00
3.966480E+00	1.600550E+00	3.519970E+00
3.379910E+00	3.520680E+00	3.506680E+00
3.478290E+00	3.500030E+00	3.547780E+00
4.094850E+00	2.512790E+00	3.473830E+00
4.102220E+00	2.397970E+00	3.544830E+00
4.100590E+00	2.266340E+00	3.482510E+00
4.091630E+00	2.132110E+00	3.514020E+00
4.092440E+00	2.031230E+00	3.520890E+00
4.088280E+00	1.960770E+00	3.532390E+00
3.575720E+00	3.468040E+00	3.502580E+00
3.671000E+00	3.450850E+00	3.540360E+00
4.021730E+00	2.987780E+00	3.493490E+00
4.048430E+00	2.885640E+00	3.565320E+00
4.059960E+00	2.788440E+00	3.529660E+00
4.080200E+00	2.682750E+00	3.505350E+00
4.088840E+00	2.609820E+00	3.456970E+00
3.765960E+00	3.407210E+00	3.518920E+00
3.862390E+00	3.360360E+00	3.545380E+00
3.896220E+00	3.321940E+00	3.512750E+00
3.934470E+00	3.268650E+00	3.510490E+00
3.980900E+00	3.164920E+00	3.533640E+00
3.969980E+00	3.230400E+00	3.554070E+00
3.994660E+00	3.082420E+00	3.476280E+00
3.921430E+00	3.312810E+00	3.561510E+00
3.956950E+00	3.266050E+00	3.567160E+00
1.319180E+00	2.512070E+00	3.645200E+00
1.348300E+00	2.562880E+00	3.628630E+00
1.324930E+00	2.503770E+00	3.595800E+00
1.313940E+00	2.429620E+00	3.528350E+00
1.296030E+00	2.435760E+00	3.616130E+00
1.262730E+00	2.280760E+00	3.479180E+00
1.264210E+00	2.323390E+00	3.573520E+00
1.215550E+00	2.140010E+00	3.439560E+00
1.221690E+00	2.188490E+00	3.530920E+00
1.170280E+00	2.008620E+00	3.413680E+00
1.176880E+00	2.054140E+00	3.497660E+00
1.132890E+00	1.881160E+00	3.392120E+00
1.134070E+00	1.924300E+00	3.474430E+00
1.105550E+00	1.767110E+00	3.376760E+00
1.097840E+00	1.786920E+00	3.471800E+00
1.096120E+00	1.705240E+00	3.378140E+00
1.089880E+00	1.711620E+00	3.424180E+00
1.090680E+00	1.649730E+00	3.410040E+00
1.365060E+00	2.553480E+00	3.567070E+00
1.405960E+00	2.650630E+00	3.641600E+00
1.105820E+00	1.554370E+00	3.376270E+00
1.129340E+00	1.500460E+00	3.317320E+00
1.124410E+00	1.480270E+00	3.376410E+00
1.148850E+00	1.436010E+00	3.354880E+00
1.437300E+00	2.648550E+00	3.534880E+00
1.460670E+00	2.719790E+00	3.608810E+00
1.201420E+00	1.373430E+00	3.312610E+00
1.281580E+00	1.288900E+00	3.301160E+00
1.243250E+00	1.285250E+00	3.417380E+00
1.333280E+00	1.233800E+00	3.333350E+00
1.306070E+00	1.236870E+00	3.383280E+00
1.372110E+00	1.192940E+00	3.384730E+00
1.484780E+00	2.765460E+00	3.623020E+00
1.505070E+00	2.809370E+00	3.640150E+00
1.499450E+00	2.775000E+00	3.577590E+00
1.473490E+00	1.147710E+00	3.365780E+00
1.601840E+00	1.100560E+00	3.383860E+00
1.547550E+00	1.079820E+00	3.481870E+00
1.656570E+00	1.054120E+00	3.472480E+00
1.588360E+00	2.987120E+00	3.622140E+00
1.543220E+00	2.886780E+00	3.623890E+00
1.757270E+00	1.059330E+00	3.410620E+00
1.665750E+00	3.119970E+00	3.654860E+00
1.624220E+00	3.054180E+00	3.683560E+00
1.878280E+00	1.048040E+00	3.395290E+00
1.887250E+00	1.020890E+00	3.467410E+00
1.960990E+00	1.019060E+00	3.445260E+00
1.714830E+00	3.183460E+00	3.636400E+00
2.083130E+00	9.946140E-01	3.475440E+00
2.210230E+00	9.664360E-01	3.542910E+00
1.770990E+00	3.242980E+00	3.598700E+00
2.300970E+00	9.589570E-01	3.519890E+00
1.837130E+00	3.321050E+00	3.658760E+00
1.892040E+00	3.382830E+00	3.666950E+00
1.883350E+00	3.362150E+00	3.599120E+00
2.395990E+00	9.544640E-01	3.498800E+00
2.497490E+00	9.306010E-01	3.582900E+00
1.938030E+00	3.427480E+00	3.624950E+00
2.584680E+00	9.192870E-01	3.549620E+00
2.003990E+00	3.496510E+00	3.596700E+00
2.673050E+00	9.124380E-01	3.511420E+00
2.766310E+00	8.825730E-01	3.581050E+00
2.068630E+00	3.574590E+00	3.656090E+00
2.140580E+00	3.637130E+00	3.657130E+00
2.105990E+00	3.600550E+00	3.603570E+00
2.854550E+00	8.774350E-01	3.530660E+00
2.935760E+00	8.478300E-01	3.591070E+00
2.153310E+00	3.631050E+00	3.583790E+00
2.210730E+00	3.686970E+00	3.648380E+00
3.018270E+00	8.588860E-01	3.557690E+00
3.098730E+00	8.517180E-01	3.621950E+00
2.238630E+00	3.689520E+00	3.585580E+00
2.256630E+00	3.717770E+00	3.643300E+00
3.182970E+00	8.925640E-01	3.591080E+00
2.294720E+00	3.737280E+00	3.644920E+00
2.340670E+00	3.743140E+00	3.608640E+00
3.275290E+00	9.519090E-01	3.566400E+00
2.448890E+00	3.779420E+00	3.616810E+00
3.359130E+00	1.012410E+00	3.559170E+00
2.550960E+00	3.809490E+00	3.617020E+00
3.451820E+00	1.072890E+00	3.616270E+00
3.490960E+00	1.122130E+00	3.533390E+00
3.563630E+00	1.158330E+00	3.618880E+00
2.641910E+00	3.817890E+00	3.610080E+00
3.657310E+00	1.230250E+00	3.627140E+00
2.726120E+00	3.817360E+00	3.602350E+00
3.728090E+00	1.303870E+00	3.594340E+00
2.804930E+00	3.805960E+00	3.586730E+00
2.878260E+00	3.792820E+00	3.653290E+00
3.813540E+00	1.383640E+00	3.568890E+00
2.943550E+00	3.749800E+00	3.613050E+00
3.037060E+00	3.707160E+00	3.626230E+00
3.069340E+00	3.666630E+00	3.545820E+00
3.122220E+00	3.649190E+00	3.595350E+00
3.941120E+00	1.528820E+00	3.570680E+00
3.893730E+00	1.447160E+00	3.624480E+00
3.207550E+00	3.605490E+00	3.605570E+00
3.283200E+00	3.575690E+00	3.610510E+00
4.086150E+00	1.899060E+00	3.584580E+00
4.072820E+00	1.806210E+00	3.609390E+00
4.042140E+00	1.719030E+00	3.598410E+00
3.992540E+00	1.616010E+00	3.594210E+00
3.376540E+00	3.548080E+00	3.597850E+00
3.474180E+00	3.521100E+00	3.607300E+00
4.103410E+00	2.514080E+00	3.621140E+00
4.096560E+00	2.588500E+00	3.531570E+00
4.094370E+00	2.627340E+00	3.591130E+00
4.109690E+00	2.388930E+00	3.646100E+00
4.115770E+00	2.292290E+00	3.617120E+00
4.109300E+00	2.174230E+00	3.603780E+00
4.109080E+00	2.058880E+00	3.599050E+00
4.102980E+00	1.981250E+00	3.581780E+00
3.583900E+00	3.491920E+00	3.601550E+00
3.745800E+00	3.444790E+00	3.625430E+00
4.031490E+00	2.987020E+00	3.636020E+00
4.007790E+00	3.060120E+00	3.550970E+00
4.006470E+00	3.088860E+00	3.616210E+00
4.051590E+00	2.876950E+00	3.654770E+00
4.062870E+00	2.800310E+00	3.624320E+00
4.079650E+00	2.712080E+00	3.603160E+00
3.813400E+00	3.424120E+00	3.632400E+00
3.824100E+00	3.405490E+00	3.600000E+00
3.974690E+00	3.234480E+00	3.616660E+00
3.994700E+00	3.158330E+00	3.659340E+00
3.843420E+00	3.407600E+00	3.635420E+00
3.891950E+00	3.362470E+00	3.640180E+00
3.946110E+00	3.294100E+00	3.608280E+00
1.254940E+00	2.340920E+00	3.716520E+00
1.275380E+00	2.395650E+00	3.726180E+00
1.264880E+00	2.355040E+00	3.663830E+00
1.228690E+00	2.232830E+00	3.619720E+00
1.236030E+00	2.269750E+00	3.699590E+00
1.187950E+00	2.102440E+00	3.584910E+00
1.201090E+00	2.149440E+00	3.669930E+00
1.142110E+00	1.971480E+00	3.559590E+00
1.158740E+00	2.022730E+00	3.646040E+00
1.108840E+00	1.857450E+00	3.541420E+00
1.116180E+00	1.882580E+00	3.645510E+00
1.091280E+00	1.791830E+00	3.537430E+00
1.094230E+00	1.798120E+00	3.592400E+00
1.082110E+00	1.734120E+00	3.567450E+00
1.348450E+00	2.567180E+00	3.703210E+00
1.300440E+00	2.461090E+00	3.689580E+00
1.079000E+00	1.663890E+00	3.505780E+00
1.085360E+00	1.582700E+00	3.478290E+00
1.082270E+00	1.566060E+00	3.590220E+00
1.096310E+00	1.501400E+00	3.523330E+00
1.404990E+00	2.665840E+00	3.732470E+00
1.447060E+00	2.728630E+00	3.736960E+00
1.429930E+00	2.702670E+00	3.693650E+00
1.125630E+00	1.441420E+00	3.458070E+00
1.177480E+00	1.356670E+00	3.444180E+00
1.159720E+00	1.365520E+00	3.560510E+00
1.212930E+00	1.304080E+00	3.479390E+00
1.199040E+00	1.312870E+00	3.529910E+00
1.241880E+00	1.260460E+00	3.523460E+00
1.469690E+00	2.755170E+00	3.676630E+00
1.490770E+00	2.797400E+00	3.774080E+00
1.317480E+00	1.199540E+00	3.480980E+00
1.433700E+00	1.128140E+00	3.483860E+00
1.388800E+00	1.130520E+00	3.590100E+00
1.497800E+00	1.083800E+00	3.526950E+00
1.470740E+00	1.086000E+00	3.571410E+00
1.541830E+00	1.049890E+00	3.580740E+00
1.525700E+00	2.867270E+00	3.779060E+00
1.545180E+00	2.904560E+00	3.763550E+00
1.523290E+00	2.857870E+00	3.712170E+00
1.738870E+00	1.020550E+00	3.519500E+00
1.653270E+00	1.020620E+00	3.573260E+00
1.785890E+00	9.799620E-01	3.609540E+00
1.580470E+00	2.969470E+00	3.742270E+00
1.854300E+00	9.965360E-01	3.539050E+00
1.948610E+00	9.633480E-01	3.603250E+00
1.885780E+00	9.610070E-01	3.625940E+00
1.976170E+00	9.376640E-01	3.675950E+00
1.666010E+00	3.115470E+00	3.744410E+00
1.629620E+00	3.057090E+00	3.759650E+00
1.991550E+00	9.826570E-01	3.544480E+00
2.038570E+00	9.439600E-01	3.637470E+00
1.704970E+00	3.172340E+00	3.719700E+00
2.160690E+00	9.427480E-01	3.639830E+00
1.770760E+00	3.251830E+00	3.734380E+00
2.297540E+00	9.326660E-01	3.632520E+00
1.881040E+00	3.377500E+00	3.737040E+00
1.833820E+00	3.326200E+00	3.754990E+00
2.403130E+00	9.340920E-01	3.610270E+00
2.506050E+00	9.063940E-01	3.695880E+00
1.925680E+00	3.426320E+00	3.710420E+00
2.595040E+00	8.942570E-01	3.662700E+00
1.992660E+00	3.504160E+00	3.725600E+00
2.680100E+00	8.879850E-01	3.625500E+00
2.770770E+00	8.527360E-01	3.694470E+00
2.123170E+00	3.632610E+00	3.742130E+00
2.061070E+00	3.580930E+00	3.752660E+00
2.852200E+00	8.449780E-01	3.642520E+00
2.933860E+00	8.129190E-01	3.699260E+00
2.199390E+00	3.688880E+00	3.732000E+00
3.015400E+00	8.272410E-01	3.656200E+00
3.102520E+00	8.203720E-01	3.724110E+00
2.283650E+00	3.740520E+00	3.714350E+00
3.188320E+00	8.595760E-01	3.694480E+00
2.353570E+00	3.776800E+00	3.748460E+00
2.351370E+00	3.767550E+00	3.695040E+00
3.277730E+00	9.188180E-01	3.668840E+00
2.388360E+00	3.786920E+00	3.740190E+00
2.440220E+00	3.794330E+00	3.731660E+00
3.365750E+00	9.891210E-01	3.646610E+00
2.548940E+00	3.820000E+00	3.721470E+00
3.541370E+00	1.125320E+00	3.716870E+00
3.450150E+00	1.043370E+00	3.729470E+00
2.651550E+00	3.830820E+00	3.717870E+00
3.644050E+00	1.211090E+00	3.713090E+00
2.714660E+00	3.829930E+00	3.680430E+00
3.735380E+00	1.295960E+00	3.698160E+00
2.796450E+00	3.824600E+00	3.697170E+00
2.885860E+00	3.808430E+00	3.754460E+00
3.819910E+00	1.372230E+00	3.666690E+00
2.961710E+00	3.763380E+00	3.699820E+00
3.063910E+00	3.730520E+00	3.725510E+00
3.140800E+00	3.664540E+00	3.663280E+00
3.959870E+00	1.529200E+00	3.673860E+00
3.900200E+00	1.443330E+00	3.725600E+00
3.172660E+00	3.684790E+00	3.734000E+00
3.246410E+00	3.654710E+00	3.733490E+00
3.272130E+00	3.611740E+00	3.672420E+00
4.092090E+00	1.842120E+00	3.668870E+00
4.072000E+00	1.743260E+00	3.693720E+00
4.096750E+00	1.805040E+00	3.729920E+00
4.017940E+00	1.632460E+00	3.695350E+00
3.332180E+00	3.631860E+00	3.737460E+00
3.438380E+00	3.603080E+00	3.754140E+00
3.456050E+00	3.557550E+00	3.678080E+00
4.094690E+00	2.640950E+00	3.690020E+00
4.109910E+00	2.530080E+00	3.759590E+00
4.115010E+00	2.418730E+00	3.732020E+00
4.125130E+00	2.309400E+00	3.721230E+00
4.122840E+00	2.197680E+00	3.708860E+00
4.122360E+00	2.077710E+00	3.698800E+00
4.112100E+00	1.943320E+00	3.680730E+00
4.104000E+00	1.857310E+00	3.719470E+00
3.537860E+00	3.558390E+00	3.747720E+00
3.636030E+00	3.536470E+00	3.795040E+00
3.646820E+00	3.501130E+00	3.709030E+00
4.012150E+00	3.079110E+00	3.708380E+00
4.035370E+00	3.000370E+00	3.773660E+00
4.050440E+00	2.905490E+00	3.735180E+00
4.063510E+00	2.806520E+00	3.719500E+00
4.076340E+00	2.735280E+00	3.676080E+00
3.730140E+00	3.481170E+00	3.786980E+00
3.806930E+00	3.425020E+00	3.737180E+00
3.831060E+00	3.414370E+00	3.662970E+00
3.867240E+00	3.392440E+00	3.698230E+00
3.974400E+00	3.239190E+00	3.741130E+00
3.948020E+00	3.293530E+00	3.664860E+00
3.923030E+00	3.331600E+00	3.720180E+00
4.001310E+00	3.148230E+00	3.748620E+00
3.897280E+00	3.368150E+00	3.701700E+00
1.251520E+00	2.342460E+00	3.853800E+00
1.274070E+00	2.406680E+00	3.840120E+00
1.255010E+00	2.335530E+00	3.776090E+00
1.215570E+00	2.200840E+00	3.752430E+00
1.230050E+00	2.256010E+00	3.834920E+00
1.176370E+00	2.078830E+00	3.728890E+00
1.199370E+00	2.142320E+00	3.817960E+00
1.136260E+00	1.966080E+00	3.712780E+00
1.160180E+00	2.026000E+00	3.798420E+00
1.113420E+00	1.896600E+00	3.713580E+00
1.124910E+00	1.921970E+00	3.781840E+00
1.102930E+00	1.839910E+00	3.746540E+00
1.298280E+00	2.475470E+00	3.874210E+00
1.328980E+00	2.545710E+00	3.856830E+00
1.308100E+00	2.474640E+00	3.784130E+00
1.085630E+00	1.738410E+00	3.699330E+00
1.078000E+00	1.646100E+00	3.630260E+00
1.076710E+00	1.651860E+00	3.708920E+00
1.078630E+00	1.585510E+00	3.652990E+00
1.077800E+00	1.599590E+00	3.711130E+00
1.083110E+00	1.541410E+00	3.692870E+00
1.361370E+00	2.611430E+00	3.894500E+00
1.399730E+00	2.672190E+00	3.881360E+00
1.369310E+00	2.610250E+00	3.809360E+00
1.124270E+00	1.427770E+00	3.580000E+00
1.104700E+00	1.467880E+00	3.670900E+00
1.144060E+00	1.390020E+00	3.614130E+00
1.134290E+00	1.405660E+00	3.655440E+00
1.161060E+00	1.357710E+00	3.658850E+00
1.437360E+00	2.717870E+00	3.821790E+00
1.216400E+00	1.276440E+00	3.639500E+00
1.293680E+00	1.196120E+00	3.598570E+00
1.269010E+00	1.209960E+00	3.659890E+00
1.343440E+00	1.150440E+00	3.636160E+00
1.312700E+00	1.167020E+00	3.679170E+00
1.379110E+00	1.114650E+00	3.685510E+00
1.488170E+00	2.810000E+00	3.878150E+00
1.522300E+00	2.877410E+00	3.884350E+00
1.515470E+00	2.854420E+00	3.827150E+00
1.489510E+00	1.047180E+00	3.686370E+00
1.596840E+00	1.003830E+00	3.662750E+00
1.570710E+00	9.971650E-01	3.722210E+00
1.630740E+00	9.758020E-01	3.741390E+00
1.548740E+00	2.916680E+00	3.831210E+00
1.720180E+00	9.670320E-01	3.701420E+00
1.594000E+00	3.002590E+00	3.876280E+00
1.632250E+00	3.068330E+00	3.874230E+00
1.619340E+00	3.040130E+00	3.814180E+00
1.876700E+00	9.404960E-01	3.715010E+00
2.006320E+00	9.183120E-01	3.758750E+00
1.655610E+00	3.098990E+00	3.822610E+00
2.110750E+00	9.178260E-01	3.727960E+00
1.715540E+00	3.185650E+00	3.836170E+00
2.176160E+00	9.199940E-01	3.708320E+00
2.203250E+00	9.114770E-01	3.745450E+00
1.781380E+00	3.274620E+00	3.855740E+00
1.826650E+00	3.333500E+00	3.876530E+00
1.815240E+00	3.310970E+00	3.810700E+00
2.281610E+00	9.067050E-01	3.751910E+00
2.210820E+00	9.182250E-01	3.713250E+00
1.868100E+00	3.374290E+00	3.830040E+00
2.405720E+00	9.076860E-01	3.727000E+00
2.516710E+00	8.856450E-01	3.811610E+00
1.930100E+00	3.441520E+00	3.794520E+00
2.603570E+00	8.704720E-01	3.778090E+00
1.991830E+00	3.524780E+00	3.862250E+00
2.052260E+00	3.592340E+00	3.881000E+00
2.036660E+00	3.565730E+00	3.810330E+00
2.687990E+00	8.594490E-01	3.739980E+00
2.783020E+00	8.268730E-01	3.812380E+00
2.102740E+00	3.629150E+00	3.839940E+00
2.859670E+00	8.130900E-01	3.759130E+00
2.940860E+00	7.890950E-01	3.798400E+00
2.184570E+00	3.690090E+00	3.828460E+00
3.017500E+00	7.969900E-01	3.760320E+00
3.108050E+00	7.920660E-01	3.828460E+00
2.263410E+00	3.741690E+00	3.816200E+00
3.195350E+00	8.292560E-01	3.798800E+00
2.338580E+00	3.777640E+00	3.809610E+00
3.285120E+00	8.893200E-01	3.773680E+00
2.400970E+00	3.795540E+00	3.794380E+00
2.473360E+00	3.818920E+00	3.853660E+00
3.370400E+00	9.632690E-01	3.749780E+00
2.549100E+00	3.831540E+00	3.822440E+00
3.536890E+00	1.100760E+00	3.818340E+00
3.456380E+00	1.017980E+00	3.830480E+00
2.634150E+00	3.839590E+00	3.810620E+00
3.631720E+00	1.187640E+00	3.807470E+00
2.711420E+00	3.842690E+00	3.804240E+00
2.739790E+00	3.836510E+00	3.750130E+00
2.811240E+00	3.845680E+00	3.825980E+00
3.740700E+00	1.296180E+00	3.808080E+00
2.900750E+00	3.828790E+00	3.825010E+00
3.826830E+00	1.372830E+00	3.759820E+00
2.983560E+00	3.796330E+00	3.803020E+00
3.122640E+00	3.761600E+00	3.810780E+00
3.975220E+00	1.530450E+00	3.809510E+00
3.896620E+00	1.433760E+00	3.789230E+00
3.200570E+00	3.753230E+00	3.837150E+00
3.238260E+00	3.696490E+00	3.786450E+00
4.090930E+00	1.749960E+00	3.769040E+00
4.053920E+00	1.659290E+00	3.784890E+00
4.038720E+00	1.606020E+00	3.831150E+00
3.278210E+00	3.734050E+00	3.849640E+00
3.370840E+00	3.709750E+00	3.865360E+00
3.370240E+00	3.665960E+00	3.805960E+00
4.105690E+00	2.646240E+00	3.833320E+00
4.083460E+00	2.718980E+00	3.745760E+00
4.076500E+00	2.769140E+00	3.812180E+00
4.119780E+00	2.524610E+00	3.854440E+00
4.126370E+00	2.433800E+00	3.832060E+00
4.139760E+00	2.327270E+00	3.818820E+00
4.140870E+00	2.215500E+00	3.809130E+00
4.139970E+00	2.102460E+00	3.799470E+00
4.139890E+00	1.981340E+00	3.798070E+00
4.115410E+00	1.836560E+00	3.797830E+00
4.095270E+00	1.714620E+00	3.834280E+00
4.066510E+00	1.646190E+00	3.844180E+00
3.444690E+00	3.663830E+00	3.857690E+00
3.512800E+00	3.602550E+00	3.814990E+00
3.633790E+00	3.569470E+00	3.870400E+00
4.016090E+00	3.099860E+00	3.826410E+00
4.035850E+00	3.013840E+00	3.904140E+00
4.052780E+00	2.919040E+00	3.841630E+00
4.060640E+00	2.846830E+00	3.793590E+00
3.730280E+00	3.505790E+00	3.860320E+00
3.818120E+00	3.438140E+00	3.843510E+00
3.913480E+00	3.346600E+00	3.826510E+00
3.886320E+00	3.374340E+00	3.738780E+00
3.984970E+00	3.240230E+00	3.877210E+00
4.000870E+00	3.177410E+00	3.814790E+00
1.277470E+00	2.401260E+00	3.914330E+00
1.249590E+00	2.309470E+00	3.905320E+00
1.232700E+00	2.217520E+00	3.911670E+00
1.199340E+00	2.098580E+00	3.898010E+00
1.160660E+00	1.983460E+00	3.881740E+00
1.128390E+00	1.860870E+00	3.881720E+00
1.095280E+00	1.784150E+00	3.800520E+00
1.105730E+00	1.780040E+00	3.866070E+00
1.093550E+00	1.728720E+00	3.837040E+00
1.329620E+00	2.539220E+00	3.930360E+00
1.299700E+00	2.472480E+00	3.925840E+00
1.086870E+00	1.642040E+00	3.812170E+00
1.088350E+00	1.555580E+00	3.788930E+00
1.095060E+00	1.501320E+00	3.762530E+00
1.107380E+00	1.510260E+00	3.842670E+00
1.126090E+00	1.453420E+00	3.828070E+00
1.396740E+00	2.663300E+00	3.940080E+00
1.370630E+00	2.612500E+00	3.960230E+00
1.146680E+00	1.386440E+00	3.752990E+00
1.181710E+00	1.324060E+00	3.728890E+00
1.188470E+00	1.332700E+00	3.814100E+00
1.220100E+00	1.272450E+00	3.776330E+00
1.449610E+00	2.738660E+00	3.949550E+00
1.265140E+00	1.208130E+00	3.729170E+00
1.339020E+00	1.137680E+00	3.777280E+00
1.417180E+00	1.076240E+00	3.761730E+00
1.413470E+00	1.077990E+00	3.862280E+00
1.487430E+00	1.030160E+00	3.816410E+00
1.513930E+00	2.862450E+00	3.939120E+00
1.492500E+00	2.815980E+00	3.960840E+00
1.584290E+00	9.865940E-01	3.815740E+00
1.714410E+00	9.501620E-01	3.826720E+00
1.555510E+00	2.935930E+00	3.954510E+00
1.825920E+00	9.310010E-01	3.808510E+00
1.813590E+00	9.257210E-01	3.885420E+00
1.897510E+00	9.170330E-01	3.897650E+00
1.631740E+00	3.066920E+00	3.948850E+00
1.599170E+00	3.011880E+00	3.970710E+00
1.973100E+00	9.139920E-01	3.845300E+00
1.669600E+00	3.126260E+00	3.912090E+00
2.107810E+00	9.025370E-01	3.840260E+00
1.724710E+00	3.203310E+00	3.977800E+00
1.774260E+00	3.272600E+00	3.996280E+00
1.758250E+00	3.251090E+00	3.923310E+00
2.214190E+00	9.019830E-01	3.818430E+00
1.810890E+00	3.319930E+00	3.953110E+00
2.314780E+00	8.862370E-01	3.874550E+00
1.868010E+00	3.388740E+00	3.932620E+00
2.423920E+00	8.862250E-01	3.861290E+00
2.534730E+00	8.668370E-01	3.912660E+00
1.924880E+00	3.452610E+00	3.899450E+00
2.610020E+00	8.522890E-01	3.897030E+00
2.041890E+00	3.590890E+00	3.958640E+00
1.979920E+00	3.527060E+00	3.975160E+00
2.702630E+00	8.379010E-01	3.865690E+00
2.789150E+00	8.093150E-01	3.901980E+00
2.105830E+00	3.646070E+00	3.946340E+00
2.886710E+00	7.784440E-01	3.913270E+00
2.177670E+00	3.698510E+00	3.930860E+00
3.015380E+00	7.735940E-01	3.871600E+00
2.252400E+00	3.748650E+00	3.914340E+00
2.325860E+00	3.784590E+00	3.901840E+00
3.295840E+00	8.619360E-01	3.882380E+00
3.197050E+00	7.997980E-01	3.900460E+00
2.401420E+00	3.805550E+00	3.886520E+00
2.473260E+00	3.823870E+00	3.957040E+00
3.385800E+00	9.377200E-01	3.853120E+00
2.557750E+00	3.840220E+00	3.927730E+00
3.533560E+00	1.068540E+00	3.924420E+00
3.459090E+00	9.925300E-01	3.910730E+00
2.620480E+00	3.846620E+00	3.883260E+00
3.625150E+00	1.164860E+00	3.904870E+00
2.706350E+00	3.853500E+00	3.896320E+00
2.812320E+00	3.870890E+00	3.956690E+00
3.701150E+00	1.248830E+00	3.886470E+00
2.938250E+00	3.854460E+00	3.908230E+00
3.793890E+00	1.350340E+00	3.932100E+00
[truncated: 10,719 more rows]
