# Supplementary material for: A New MRI-Based Model of Heart Function with Coupled Hemodynamics and Application to Normal and Diseased Canine Left Ventricles
Source: Front Bioeng Biotechnol. 2015 Sep 23;3:140. doi: 10.3389/fbioe.2015.00140 (PMC4585083; doi:10.3389/fbioe.2015.00140)
Supplement: Supplementary file 4 [file Data_Sheet_4.ZIP › Case2_Normal_LBBB_Diastole/nodes/case2_diastole_time_0.0700.csv]

3.282020E+00	2.113980E+00	1.212010E+00
3.303740E+00	2.157570E+00	1.193430E+00
3.319400E+00	2.122100E+00	1.205850E+00
3.319390E+00	2.079940E+00	1.232870E+00
3.352650E+00	2.210340E+00	1.169420E+00
3.383020E+00	2.263750E+00	1.154650E+00
3.400780E+00	2.221820E+00	1.173530E+00
3.396810E+00	2.145670E+00	1.214140E+00
3.484700E+00	2.086390E+00	1.276210E+00
3.413730E+00	2.039400E+00	1.284610E+00
3.521890E+00	2.028170E+00	1.340060E+00
3.471710E+00	2.254230E+00	1.189660E+00
3.527740E+00	2.159430E+00	1.256820E+00
3.561440E+00	2.091010E+00	1.310370E+00
3.001230E+00	2.294330E+00	1.210630E+00
3.017990E+00	2.374490E+00	1.192590E+00
3.057470E+00	2.337030E+00	1.187630E+00
3.072800E+00	2.287570E+00	1.199390E+00
3.069330E+00	2.454170E+00	1.184750E+00
3.088200E+00	2.526460E+00	1.188760E+00
3.128300E+00	2.484880E+00	1.176690E+00
3.177060E+00	2.388230E+00	1.164100E+00
3.285200E+00	2.249460E+00	1.158850E+00
3.150200E+00	2.241500E+00	1.199900E+00
3.212950E+00	2.104770E+00	1.244880E+00
3.320870E+00	1.984140E+00	1.317930E+00
3.199800E+00	1.971620E+00	1.352540E+00
3.372670E+00	1.909700E+00	1.443130E+00
3.271310E+00	1.888380E+00	1.463240E+00
3.361250E+00	1.866900E+00	1.517520E+00
3.202010E+00	2.546030E+00	1.173110E+00
3.387270E+00	2.526940E+00	1.169970E+00
3.398610E+00	2.362690E+00	1.151050E+00
3.446800E+00	1.961880E+00	1.390370E+00
3.466880E+00	1.889790E+00	1.551360E+00
3.501770E+00	2.467590E+00	1.192740E+00
3.519830E+00	2.546260E+00	1.209600E+00
3.556250E+00	2.366430E+00	1.205580E+00
3.604920E+00	2.248360E+00	1.253710E+00
3.622230E+00	2.148000E+00	1.321960E+00
3.625800E+00	2.067450E+00	1.393440E+00
3.563630E+00	1.977570E+00	1.453850E+00
3.621700E+00	2.500430E+00	1.252090E+00
3.679380E+00	2.348960E+00	1.285870E+00
3.692130E+00	2.215120E+00	1.357370E+00
3.672630E+00	2.134990E+00	1.395810E+00
2.594000E+00	2.643040E+00	1.367890E+00
2.615280E+00	2.704410E+00	1.369750E+00
2.653160E+00	2.651930E+00	1.344310E+00
2.748500E+00	2.597200E+00	1.310500E+00
2.609760E+00	2.571050E+00	1.364940E+00
2.808230E+00	2.446640E+00	1.282160E+00
2.654930E+00	2.439670E+00	1.354780E+00
2.891010E+00	2.294820E+00	1.257750E+00
2.712830E+00	2.298180E+00	1.357110E+00
2.883170E+00	2.140420E+00	1.347940E+00
2.767850E+00	2.157620E+00	1.407960E+00
2.939180E+00	2.061420E+00	1.362040E+00
2.832930E+00	2.022930E+00	1.455030E+00
2.941760E+00	1.976970E+00	1.441400E+00
2.724380E+00	2.734230E+00	1.342050E+00
2.913870E+00	2.738310E+00	1.270100E+00
2.901380E+00	2.584520E+00	1.239600E+00
2.972240E+00	2.476450E+00	1.210470E+00
3.018900E+00	2.176770E+00	1.271520E+00
3.062600E+00	2.009170E+00	1.364830E+00
3.128320E+00	1.902580E+00	1.477070E+00
3.010620E+00	1.918460E+00	1.496250E+00
3.183900E+00	1.813740E+00	1.589550E+00
3.047610E+00	1.830290E+00	1.605560E+00
3.223780E+00	1.749230E+00	1.687420E+00
3.098760E+00	1.726510E+00	1.741400E+00
3.201450E+00	1.692230E+00	1.796520E+00
3.096920E+00	2.641600E+00	1.211610E+00
3.135870E+00	2.806910E+00	1.278690E+00
3.343030E+00	1.810430E+00	1.621960E+00
3.311680E+00	1.724650E+00	1.773630E+00
3.262180E+00	2.755710E+00	1.235320E+00
3.318130E+00	2.856080E+00	1.295620E+00
3.324900E+00	2.660500E+00	1.190210E+00
3.458640E+00	1.830430E+00	1.666920E+00
3.463610E+00	1.779080E+00	1.794230E+00
3.417400E+00	2.775230E+00	1.264290E+00
3.472380E+00	2.874660E+00	1.353570E+00
3.538600E+00	2.653540E+00	1.247860E+00
3.650910E+00	2.020500E+00	1.507600E+00
3.621680E+00	1.945590E+00	1.609060E+00
3.547770E+00	1.863030E+00	1.706930E+00
3.569800E+00	2.796310E+00	1.332900E+00
3.594650E+00	2.871410E+00	1.411760E+00
3.663840E+00	2.731880E+00	1.347150E+00
3.707960E+00	2.615030E+00	1.339250E+00
3.745370E+00	2.459820E+00	1.362530E+00
3.763480E+00	2.300720E+00	1.426540E+00
3.721460E+00	2.130060E+00	1.526920E+00
3.783750E+00	2.242250E+00	1.535250E+00
3.685820E+00	2.015260E+00	1.591660E+00
3.665090E+00	2.811960E+00	1.410920E+00
3.762220E+00	2.730060E+00	1.468930E+00
3.801160E+00	2.562790E+00	1.469920E+00
3.811310E+00	2.414390E+00	1.493520E+00
3.810050E+00	2.309650E+00	1.537360E+00
2.236040E+00	2.668550E+00	1.599190E+00
2.264690E+00	2.749970E+00	1.594130E+00
2.293070E+00	2.679240E+00	1.558050E+00
2.351660E+00	2.600620E+00	1.524660E+00
2.247710E+00	2.588120E+00	1.599390E+00
2.408230E+00	2.455810E+00	1.506630E+00
2.289150E+00	2.453570E+00	1.591590E+00
2.453360E+00	2.307680E+00	1.508640E+00
2.337990E+00	2.314330E+00	1.586720E+00
2.507780E+00	2.168810E+00	1.552910E+00
2.395500E+00	2.176990E+00	1.626090E+00
2.561780E+00	2.043040E+00	1.587870E+00
2.447970E+00	2.045570E+00	1.659210E+00
2.625520E+00	1.955950E+00	1.638750E+00
2.516050E+00	1.914340E+00	1.741930E+00
2.641310E+00	1.858310E+00	1.746350E+00
2.322890E+00	2.851380E+00	1.583020E+00
2.372180E+00	2.953710E+00	1.596130E+00
2.389330E+00	2.882050E+00	1.552320E+00
2.397540E+00	2.774160E+00	1.514990E+00
2.511570E+00	2.634030E+00	1.423030E+00
2.530200E+00	2.447640E+00	1.423870E+00
2.573050E+00	2.301380E+00	1.428410E+00
2.627840E+00	2.164270E+00	1.478990E+00
2.685630E+00	2.040840E+00	1.523840E+00
2.746520E+00	1.922600E+00	1.625140E+00
2.803160E+00	1.861450E+00	1.673340E+00
2.745710E+00	1.820390E+00	1.747910E+00
2.823290E+00	1.809200E+00	1.723530E+00
2.469450E+00	2.917220E+00	1.525180E+00
2.473280E+00	2.998960E+00	1.563330E+00
2.616920E+00	2.845570E+00	1.424260E+00
2.895130E+00	1.876430E+00	1.604520E+00
2.974900E+00	1.763150E+00	1.714260E+00
2.882560E+00	1.768140E+00	1.740950E+00
3.009810E+00	1.706500E+00	1.785750E+00
2.937850E+00	1.685880E+00	1.838320E+00
3.033180E+00	1.664580E+00	1.854160E+00
2.573000E+00	3.005120E+00	1.519350E+00
2.756080E+00	3.008100E+00	1.473400E+00
2.765630E+00	2.921140E+00	1.412740E+00
2.818150E+00	2.857120E+00	1.357150E+00
3.264060E+00	1.657940E+00	1.896950E+00
3.127860E+00	1.623780E+00	1.937530E+00
3.237900E+00	1.601770E+00	2.013180E+00
2.873350E+00	2.965840E+00	1.401100E+00
2.883330E+00	3.039670E+00	1.455460E+00
3.019820E+00	2.910310E+00	1.344470E+00
3.390790E+00	1.694620E+00	1.898440E+00
3.344690E+00	1.632190E+00	2.009270E+00
3.001080E+00	3.035270E+00	1.443500E+00
3.215310E+00	3.015210E+00	1.431770E+00
3.216010E+00	2.914200E+00	1.339760E+00
3.473810E+00	1.727020E+00	1.911280E+00
3.476140E+00	1.680130E+00	2.030220E+00
3.370930E+00	2.957140E+00	1.392000E+00
3.353020E+00	3.027490E+00	1.463920E+00
3.637980E+00	1.906480E+00	1.761820E+00
3.608110E+00	1.843260E+00	1.864650E+00
3.548880E+00	1.762560E+00	1.944510E+00
3.445250E+00	3.017100E+00	1.496200E+00
3.533980E+00	2.946300E+00	1.459550E+00
3.808420E+00	2.237980E+00	1.652600E+00
3.765350E+00	2.116020E+00	1.736070E+00
3.705570E+00	1.991250E+00	1.745230E+00
3.672620E+00	1.904410E+00	1.850760E+00
3.685960E+00	2.885530E+00	1.515760E+00
3.806300E+00	2.802330E+00	1.610550E+00
3.831260E+00	2.726210E+00	1.576440E+00
3.852160E+00	2.638450E+00	1.586820E+00
3.858580E+00	2.487850E+00	1.622170E+00
3.878200E+00	2.578120E+00	1.693050E+00
3.840100E+00	2.358520E+00	1.612190E+00
3.863510E+00	2.705790E+00	1.670280E+00
3.878460E+00	2.637270E+00	1.686290E+00
2.045620E+00	2.716510E+00	1.775210E+00
2.080400E+00	2.803650E+00	1.773690E+00
2.101810E+00	2.732010E+00	1.727670E+00
2.162650E+00	2.649510E+00	1.665680E+00
2.049760E+00	2.633390E+00	1.763300E+00
2.181820E+00	2.462770E+00	1.678100E+00
2.079240E+00	2.484840E+00	1.761960E+00
2.227940E+00	2.317970E+00	1.672320E+00
2.103580E+00	2.302880E+00	1.777680E+00
2.289930E+00	2.189000E+00	1.698570E+00
2.197230E+00	2.200400E+00	1.765300E+00
2.339850E+00	2.059460E+00	1.724460E+00
2.235720E+00	2.079030E+00	1.795680E+00
2.400980E+00	1.945970E+00	1.773230E+00
2.296980E+00	1.957430E+00	1.830770E+00
2.440970E+00	1.876250E+00	1.816940E+00
2.378530E+00	1.837540E+00	1.888440E+00
2.468750E+00	1.816890E+00	1.860790E+00
2.139280E+00	2.913060E+00	1.762590E+00
2.188000E+00	3.025380E+00	1.782620E+00
2.203410E+00	2.957470E+00	1.725930E+00
2.210060E+00	2.852680E+00	1.678070E+00
2.671390E+00	1.749900E+00	1.851590E+00
2.557690E+00	1.777470E+00	1.860220E+00
2.697750E+00	1.684290E+00	1.926230E+00
2.607560E+00	1.651880E+00	1.992770E+00
2.724040E+00	1.617000E+00	2.011660E+00
2.292050E+00	3.012840E+00	1.686070E+00
2.340380E+00	3.138240E+00	1.750550E+00
2.796920E+00	1.703410E+00	1.863210E+00
2.889420E+00	1.603250E+00	1.985010E+00
2.808150E+00	1.589050E+00	2.025030E+00
2.948060E+00	1.537210E+00	2.071080E+00
2.865140E+00	1.497960E+00	2.132840E+00
2.958470E+00	1.480770E+00	2.158940E+00
2.476300E+00	3.088330E+00	1.625320E+00
2.502110E+00	3.221190E+00	1.736230E+00
2.993820E+00	1.604240E+00	1.969170E+00
3.046700E+00	1.522260E+00	2.101910E+00
2.609960E+00	3.191270E+00	1.658590E+00
2.657950E+00	3.271560E+00	1.742730E+00
2.675980E+00	3.114680E+00	1.575300E+00
3.306690E+00	1.574860E+00	2.113760E+00
3.182520E+00	1.537740E+00	2.124180E+00
3.291480E+00	1.527320E+00	2.219470E+00
2.762840E+00	3.220300E+00	1.660840E+00
2.789590E+00	3.294530E+00	1.747510E+00
2.900030E+00	3.139860E+00	1.541870E+00
3.412050E+00	1.612520E+00	2.111170E+00
3.398100E+00	1.569170E+00	2.214790E+00
2.844300E+00	3.332150E+00	1.784830E+00
2.853950E+00	3.371410E+00	1.842150E+00
2.895430E+00	3.340800E+00	1.795220E+00
2.928370E+00	3.283230E+00	1.719390E+00
3.062260E+00	3.210570E+00	1.638140E+00
3.134460E+00	3.125150E+00	1.544100E+00
3.475450E+00	1.636860E+00	2.121080E+00
3.470160E+00	1.613530E+00	2.182480E+00
2.943230E+00	3.363000E+00	1.844830E+00
3.057320E+00	3.325430E+00	1.813980E+00
3.100710E+00	3.268120E+00	1.734100E+00
3.232640E+00	3.214820E+00	1.673740E+00
3.365580E+00	3.107080E+00	1.560150E+00
3.634280E+00	1.805460E+00	2.004220E+00
3.610240E+00	1.736460E+00	2.099760E+00
3.534320E+00	1.657200E+00	2.163710E+00
3.199760E+00	3.301950E+00	1.813980E+00
3.328660E+00	3.260360E+00	1.785830E+00
3.379930E+00	3.195240E+00	1.704480E+00
3.498510E+00	3.144850E+00	1.709870E+00
3.591620E+00	3.034570E+00	1.605840E+00
3.811180E+00	2.180760E+00	1.847620E+00
3.773790E+00	2.046440E+00	1.931610E+00
3.815210E+00	2.139360E+00	1.986720E+00
3.700110E+00	1.889550E+00	1.996230E+00
3.673600E+00	1.802360E+00	2.091250E+00
3.452830E+00	3.230360E+00	1.823080E+00
3.570770E+00	3.178880E+00	1.822780E+00
3.613470E+00	3.111400E+00	1.749120E+00
3.692460E+00	3.048770E+00	1.751690E+00
3.760640E+00	2.931410E+00	1.707460E+00
3.880180E+00	2.502390E+00	1.775870E+00
3.861630E+00	2.341390E+00	1.835680E+00
3.884520E+00	2.464330E+00	1.873680E+00
3.835300E+00	2.212170E+00	1.947910E+00
3.684430E+00	3.128310E+00	1.871950E+00
3.779260E+00	3.011280E+00	1.856800E+00
3.840650E+00	2.905400E+00	1.867610E+00
3.865200E+00	2.787180E+00	1.805560E+00
3.893360E+00	2.613690E+00	1.819170E+00
3.890410E+00	2.524150E+00	1.842910E+00
1.890790E+00	2.763880E+00	1.968420E+00
1.934660E+00	2.875390E+00	1.970960E+00
1.940770E+00	2.781060E+00	1.917990E+00
1.980510E+00	2.694390E+00	1.843260E+00
1.880970E+00	2.675440E+00	1.944550E+00
1.985180E+00	2.508750E+00	1.845500E+00
1.895520E+00	2.531320E+00	1.930140E+00
2.011220E+00	2.363320E+00	1.835080E+00
1.910700E+00	2.346340E+00	1.931900E+00
2.031980E+00	2.285640E+00	1.843010E+00
1.984240E+00	2.276460E+00	1.889400E+00
2.033520E+00	2.206320E+00	1.888680E+00
2.116180E+00	1.949830E+00	1.960850E+00
2.089830E+00	2.007270E+00	1.939750E+00
2.178120E+00	1.977570E+00	1.897340E+00
2.260890E+00	1.857510E+00	1.942640E+00
2.155280E+00	1.878080E+00	1.991750E+00
2.325810E+00	1.735810E+00	2.001780E+00
2.218950E+00	1.757050E+00	2.043030E+00
2.366000E+00	1.661160E+00	2.054840E+00
2.291200E+00	1.625980E+00	2.124810E+00
2.397450E+00	1.590650E+00	2.126220E+00
2.041310E+00	2.900290E+00	1.853230E+00
2.020260E+00	2.993770E+00	1.928620E+00
2.120730E+00	2.117800E+00	1.864900E+00
2.452900E+00	1.691780E+00	1.993770E+00
2.531540E+00	1.609710E+00	2.064210E+00
2.485570E+00	1.552260E+00	2.148740E+00
2.580190E+00	1.540020E+00	2.137300E+00
2.058100E+00	3.066920E+00	1.941610E+00
2.129300E+00	3.158250E+00	1.952450E+00
2.106260E+00	3.055510E+00	1.878950E+00
2.767250E+00	1.519800E+00	2.123730E+00
2.673780E+00	1.533800E+00	2.128120E+00
2.797760E+00	1.463650E+00	2.189740E+00
2.735160E+00	1.431280E+00	2.250720E+00
2.834960E+00	1.416030E+00	2.256860E+00
2.229680E+00	3.157610E+00	1.851260E+00
2.254910E+00	3.248650E+00	1.923100E+00
3.025110E+00	1.449350E+00	2.225210E+00
2.933710E+00	1.418720E+00	2.262660E+00
3.031260E+00	1.400100E+00	2.317460E+00
2.325870E+00	3.315300E+00	1.945710E+00
2.388150E+00	3.386940E+00	2.006100E+00
2.394920E+00	3.336850E+00	1.930520E+00
2.382990E+00	3.272320E+00	1.855010E+00
3.107740E+00	1.475430E+00	2.205790E+00
3.099790E+00	1.428060E+00	2.287740E+00
2.482720E+00	3.367140E+00	1.920340E+00
2.540310E+00	3.443440E+00	2.010170E+00
2.562250E+00	3.326650E+00	1.826060E+00
3.209170E+00	1.466530E+00	2.286990E+00
2.635250E+00	3.404250E+00	1.928110E+00
2.672980E+00	3.456880E+00	2.019850E+00
2.741160E+00	3.352450E+00	1.836410E+00
3.391230E+00	1.501860E+00	2.351630E+00
2.731430E+00	3.480820E+00	2.062570E+00
2.736260E+00	3.505320E+00	2.117170E+00
2.782080E+00	3.486040E+00	2.070080E+00
2.832570E+00	3.435450E+00	1.974810E+00
3.531290E+00	1.602560E+00	2.297160E+00
2.819300E+00	3.498940E+00	2.111210E+00
2.918300E+00	3.472220E+00	2.082390E+00
2.971390E+00	3.439220E+00	2.026780E+00
3.090660E+00	3.385220E+00	1.956250E+00
3.623740E+00	1.681860E+00	2.244870E+00
3.628680E+00	1.642120E+00	2.322950E+00
3.043840E+00	3.450510E+00	2.095940E+00
3.171370E+00	3.417110E+00	2.070780E+00
3.230300E+00	3.383200E+00	2.007950E+00
3.343840E+00	3.326640E+00	1.939790E+00
3.818210E+00	2.067010E+00	2.081100E+00
3.791190E+00	1.944810E+00	2.150150E+00
3.716310E+00	1.790540E+00	2.233560E+00
3.808560E+00	1.878170E+00	2.288570E+00
3.682760E+00	1.681520E+00	2.331310E+00
3.295370E+00	3.395330E+00	2.079200E+00
3.412460E+00	3.356090E+00	2.069370E+00
3.465600E+00	3.315030E+00	2.022040E+00
3.569020E+00	3.248970E+00	1.973370E+00
3.890960E+00	2.431740E+00	2.030340E+00
3.892690E+00	2.517370E+00	1.912190E+00
3.903850E+00	2.551570E+00	2.006880E+00
3.876170E+00	2.321140E+00	2.036610E+00
3.864770E+00	2.186030E+00	2.120720E+00
3.848290E+00	2.021310E+00	2.219860E+00
3.836270E+00	1.939440E+00	2.264050E+00
3.525610E+00	3.324670E+00	2.101430E+00
3.630960E+00	3.280230E+00	2.101790E+00
3.665520E+00	3.237360E+00	2.061600E+00
3.713470E+00	3.174870E+00	2.027790E+00
3.793130E+00	3.066480E+00	1.994270E+00
3.856790E+00	2.949670E+00	1.992790E+00
3.898700E+00	2.821560E+00	2.007530E+00
3.920980E+00	2.677630E+00	2.049970E+00
3.931820E+00	2.753120E+00	2.100300E+00
3.725050E+00	3.223460E+00	2.159970E+00
3.814850E+00	3.114560E+00	2.136260E+00
3.880020E+00	2.998050E+00	2.124920E+00
3.914200E+00	2.880090E+00	2.124340E+00
3.933310E+00	2.795240E+00	2.134590E+00
1.760720E+00	2.786510E+00	2.155860E+00
1.801830E+00	2.887600E+00	2.157320E+00
1.796940E+00	2.801480E+00	2.109840E+00
1.827630E+00	2.728780E+00	2.035040E+00
1.746370E+00	2.703990E+00	2.130120E+00
1.814720E+00	2.558140E+00	2.010630E+00
1.743510E+00	2.577290E+00	2.092870E+00
1.828970E+00	2.403970E+00	2.006960E+00
1.758130E+00	2.429540E+00	2.082520E+00
1.838660E+00	2.310710E+00	2.006850E+00
1.772900E+00	2.281550E+00	2.078040E+00
1.858740E+00	2.229860E+00	2.026250E+00
1.930360E+00	2.026790E+00	2.065220E+00
1.933510E+00	2.073200E+00	2.041730E+00
1.957360E+00	2.039480E+00	2.037370E+00
1.960110E+00	1.992500E+00	2.055010E+00
2.045900E+00	1.760770E+00	2.136870E+00
2.027610E+00	1.823880E+00	2.110900E+00
2.107370E+00	1.785720E+00	2.084630E+00
2.177060E+00	1.667790E+00	2.135760E+00
2.080500E+00	1.685240E+00	2.171710E+00
2.223230E+00	1.595220E+00	2.184660E+00
2.157280E+00	1.559690E+00	2.253990E+00
2.264370E+00	1.523530E+00	2.250380E+00
1.868640E+00	2.892770E+00	2.066960E+00
1.892230E+00	2.996910E+00	2.111840E+00
1.945660E+00	2.188310E+00	1.975600E+00
2.008620E+00	2.066610E+00	1.978140E+00
2.049580E+00	1.926300E+00	2.025280E+00
2.426830E+00	1.522920E+00	2.199460E+00
2.364320E+00	1.487450E+00	2.261700E+00
2.461710E+00	1.456920E+00	2.274000E+00
1.952590E+00	3.086530E+00	2.115360E+00
2.008920E+00	3.190670E+00	2.148930E+00
2.005900E+00	3.131870E+00	2.082710E+00
1.988590E+00	3.047350E+00	2.020530E+00
2.632990E+00	1.449800E+00	2.240710E+00
2.546510E+00	1.453540E+00	2.254190E+00
2.671220E+00	1.393370E+00	2.308470E+00
2.612830E+00	1.360200E+00	2.365720E+00
2.716190E+00	1.347080E+00	2.376230E+00
2.075400E+00	3.191380E+00	2.054420E+00
2.112230E+00	3.278490E+00	2.114440E+00
2.885060E+00	1.365530E+00	2.338450E+00
2.815830E+00	1.346270E+00	2.370660E+00
2.886370E+00	1.330620E+00	2.405000E+00
2.176800E+00	3.345150E+00	2.129590E+00
2.233070E+00	3.419970E+00	2.184510E+00
2.234270E+00	3.376610E+00	2.107570E+00
2.220300E+00	3.308560E+00	2.032660E+00
2.970610E+00	1.353020E+00	2.397330E+00
2.309530E+00	3.418750E+00	2.099980E+00
2.341680E+00	3.477670E+00	2.181500E+00
3.135100E+00	1.388590E+00	2.405460E+00
2.408430E+00	3.515280E+00	2.218990E+00
2.467200E+00	3.555960E+00	2.283540E+00
2.470390E+00	3.527180E+00	2.208340E+00
2.453390E+00	3.483910E+00	2.125610E+00
3.296610E+00	1.433840E+00	2.422460E+00
3.250060E+00	1.388950E+00	2.490640E+00
3.339590E+00	1.406560E+00	2.511830E+00
2.552320E+00	3.539810E+00	2.202890E+00
2.601660E+00	3.577570E+00	2.298760E+00
2.625720E+00	3.503320E+00	2.105230E+00
3.382420E+00	1.458320E+00	2.432770E+00
3.385620E+00	1.436800E+00	2.483690E+00
2.716650E+00	3.535630E+00	2.214570E+00
2.696380E+00	3.572630E+00	2.313790E+00
3.543710E+00	1.543660E+00	2.464260E+00
3.447050E+00	1.473470E+00	2.476820E+00
2.795780E+00	3.562310E+00	2.317220E+00
2.932130E+00	3.541800E+00	2.335700E+00
2.923040E+00	3.506350E+00	2.206780E+00
3.639980E+00	1.626120E+00	2.401860E+00
3.033230E+00	3.507500E+00	2.294350E+00
3.021850E+00	3.526880E+00	2.352640E+00
3.170630E+00	3.453120E+00	2.211930E+00
3.801790E+00	1.808170E+00	2.380880E+00
3.743900E+00	1.706220E+00	2.436040E+00
3.803610E+00	1.764070E+00	2.452790E+00
3.115330E+00	3.502710E+00	2.341540E+00
3.230850E+00	3.468580E+00	2.316410E+00
3.293670E+00	3.442810E+00	2.266250E+00
3.409510E+00	3.394780E+00	2.210930E+00
3.928260E+00	2.508080E+00	2.219630E+00
3.911540E+00	2.400230E+00	2.214300E+00
3.897630E+00	2.315590E+00	2.171250E+00
3.917040E+00	2.212740E+00	2.296110E+00
3.900060E+00	2.152220E+00	2.278030E+00
3.898770E+00	2.067690E+00	2.313920E+00
3.875980E+00	1.920060E+00	2.394430E+00
3.920050E+00	2.009050E+00	2.400430E+00
3.834360E+00	1.809300E+00	2.462980E+00
3.346040E+00	3.447140E+00	2.330840E+00
3.460470E+00	3.410980E+00	2.325590E+00
3.522040E+00	3.380360E+00	2.281790E+00
3.627120E+00	3.325520E+00	2.238900E+00
3.950890E+00	2.722490E+00	2.219180E+00
3.951780E+00	2.621820E+00	2.256520E+00
3.928950E+00	2.126010E+00	2.375140E+00
3.932250E+00	2.056480E+00	2.411180E+00
3.567770E+00	3.385190E+00	2.357380E+00
3.690390E+00	3.335550E+00	2.388090E+00
3.720690E+00	3.299350E+00	2.324810E+00
3.760600E+00	3.247200E+00	2.294730E+00
3.837070E+00	3.151730E+00	2.278680E+00
3.904350E+00	3.033220E+00	2.275880E+00
3.903740E+00	3.091880E+00	2.353790E+00
3.935590E+00	2.899050E+00	2.263440E+00
3.945610E+00	2.807690E+00	2.230060E+00
3.781410E+00	3.267890E+00	2.405140E+00
3.847100E+00	3.187910E+00	2.384670E+00
3.882500E+00	3.135210E+00	2.367540E+00
1.660590E+00	2.707290E+00	2.295800E+00
1.692380E+00	2.798620E+00	2.312110E+00
1.714160E+00	2.746930E+00	2.223160E+00
1.682140E+00	2.590310E+00	2.184690E+00
1.636320E+00	2.615210E+00	2.274340E+00
1.693770E+00	2.452240E+00	2.163220E+00
1.623730E+00	2.451290E+00	2.267930E+00
1.706240E+00	2.332170E+00	2.138940E+00
1.656040E+00	2.350740E+00	2.203390E+00
1.717540E+00	2.259250E+00	2.142480E+00
1.672560E+00	2.257150E+00	2.194320E+00
1.726080E+00	2.185590E+00	2.167450E+00
2.000330E+00	1.563780E+00	2.320650E+00
1.971280E+00	1.621410E+00	2.290250E+00
2.044330E+00	1.598820E+00	2.268570E+00
2.095170E+00	1.526230E+00	2.309520E+00
2.038340E+00	1.490630E+00	2.370810E+00
2.134430E+00	1.457990E+00	2.368380E+00
1.724820E+00	2.888220E+00	2.318520E+00
1.777040E+00	2.979330E+00	2.319150E+00
1.758230E+00	2.896420E+00	2.254710E+00
1.885540E+00	2.124510E+00	2.058420E+00
1.809190E+00	2.141310E+00	2.110860E+00
1.873040E+00	2.003550E+00	2.115330E+00
1.961450E+00	1.893880E+00	2.114850E+00
1.892290E+00	1.864530E+00	2.184010E+00
1.973910E+00	1.741990E+00	2.202930E+00
2.300820E+00	1.452650E+00	2.316130E+00
2.236000E+00	1.422990E+00	2.378690E+00
2.334860E+00	1.387740E+00	2.393450E+00
1.849970E+00	3.089820E+00	2.321580E+00
1.909800E+00	3.196160E+00	2.356310E+00
1.900050E+00	3.140270E+00	2.288280E+00
1.874160E+00	3.055280E+00	2.216310E+00
2.520090E+00	1.375980E+00	2.362640E+00
2.436470E+00	1.356410E+00	2.420450E+00
2.558540E+00	1.332630E+00	2.417120E+00
2.523790E+00	1.317400E+00	2.454490E+00
2.591490E+00	1.289930E+00	2.484310E+00
1.964060E+00	3.205780E+00	2.258340E+00
2.002300E+00	3.291300E+00	2.317780E+00
2.779270E+00	1.297960E+00	2.456660E+00
2.699720E+00	1.281390E+00	2.492270E+00
2.786720E+00	1.259930E+00	2.521850E+00
2.062780E+00	3.359930E+00	2.331700E+00
2.117760E+00	3.432420E+00	2.383590E+00
2.113290E+00	3.390610E+00	2.306950E+00
2.091840E+00	3.329930E+00	2.227100E+00
2.889390E+00	1.283160E+00	2.506950E+00
2.180030E+00	3.434460E+00	2.290780E+00
2.214670E+00	3.497440E+00	2.365050E+00
3.067450E+00	1.313510E+00	2.524810E+00
3.007940E+00	1.258980E+00	2.595920E+00
3.100580E+00	1.271380E+00	2.619820E+00
2.272290E+00	3.547500E+00	2.387900E+00
2.326130E+00	3.590760E+00	2.452140E+00
2.326470E+00	3.565530E+00	2.373090E+00
2.314160E+00	3.518620E+00	2.293380E+00
3.186920E+00	1.351940E+00	2.523530E+00
3.186320E+00	1.312190E+00	2.604680E+00
2.401180E+00	3.580610E+00	2.375850E+00
2.456020E+00	3.619430E+00	2.475530E+00
3.305180E+00	1.362780E+00	2.587370E+00
2.527440E+00	3.604750E+00	2.383870E+00
2.584910E+00	3.632230E+00	2.494100E+00
3.445360E+00	1.423550E+00	2.575530E+00
2.679790E+00	3.600030E+00	2.407960E+00
2.673610E+00	3.625580E+00	2.509120E+00
3.521540E+00	1.479010E+00	2.546380E+00
3.535190E+00	1.460900E+00	2.601320E+00
2.761270E+00	3.612140E+00	2.510880E+00
2.888850E+00	3.589060E+00	2.510380E+00
2.838670E+00	3.580620E+00	2.417400E+00
3.674180E+00	1.599260E+00	2.535290E+00
3.602470E+00	1.508780E+00	2.606770E+00
3.004830E+00	3.544400E+00	2.430100E+00
2.980670E+00	3.569500E+00	2.517780E+00
3.817210E+00	1.743140E+00	2.524310E+00
3.771100E+00	1.660500E+00	2.592830E+00
3.083460E+00	3.546050E+00	2.519350E+00
3.187610E+00	3.520350E+00	2.517320E+00
3.212030E+00	3.493890E+00	2.425900E+00
3.934160E+00	2.408770E+00	2.304060E+00
3.942680E+00	2.313760E+00	2.342200E+00
3.942030E+00	1.986890E+00	2.496520E+00
3.917670E+00	1.891790E+00	2.552660E+00
3.869310E+00	1.816920E+00	2.547490E+00
3.295080E+00	3.494370E+00	2.519220E+00
3.404160E+00	3.469110E+00	2.529080E+00
3.430330E+00	3.440270E+00	2.442200E+00
3.977740E+00	2.656120E+00	2.351070E+00
3.981480E+00	2.549350E+00	2.418610E+00
3.970060E+00	2.403800E+00	2.427820E+00
3.986130E+00	2.274990E+00	2.497630E+00
3.960750E+00	2.173220E+00	2.469040E+00
3.952060E+00	2.077100E+00	2.475950E+00
3.503450E+00	3.439970E+00	2.550270E+00
3.620180E+00	3.410840E+00	2.585600E+00
3.618700E+00	3.387500E+00	2.488730E+00
3.942120E+00	3.022320E+00	2.398570E+00
3.966210E+00	2.913960E+00	2.410720E+00
3.984170E+00	2.754610E+00	2.403490E+00
3.996560E+00	2.824220E+00	2.508130E+00
3.995210E+00	2.634340E+00	2.447850E+00
3.685820E+00	3.377480E+00	2.573770E+00
3.774330E+00	3.311430E+00	2.554700E+00
3.866910E+00	3.200920E+00	2.513110E+00
3.924020E+00	3.087520E+00	2.471460E+00
3.976260E+00	2.955560E+00	2.505650E+00
3.990710E+00	2.883200E+00	2.512690E+00
1.574510E+00	2.652850E+00	2.445750E+00
1.610060E+00	2.744890E+00	2.464670E+00
1.620290E+00	2.681140E+00	2.369790E+00
1.586480E+00	2.532130E+00	2.343840E+00
1.553610E+00	2.569150E+00	2.425350E+00
1.578910E+00	2.443510E+00	2.342160E+00
1.548160E+00	2.449520E+00	2.403590E+00
1.561570E+00	2.356170E+00	2.348990E+00
1.880470E+00	1.481330E+00	2.466710E+00
1.851090E+00	1.579160E+00	2.398670E+00
1.946340E+00	1.540140E+00	2.374500E+00
1.983030E+00	1.475120E+00	2.413160E+00
1.947370E+00	1.456350E+00	2.455800E+00
2.003230E+00	1.418620E+00	2.472180E+00
1.670310E+00	2.927550E+00	2.512020E+00
1.715420E+00	3.000880E+00	2.521410E+00
1.698090E+00	2.944240E+00	2.466800E+00
1.689950E+00	2.871360E+00	2.393750E+00
1.645120E+00	2.862210E+00	2.489840E+00
1.607190E+00	2.289650E+00	2.268210E+00
1.645440E+00	2.148190E+00	2.266180E+00
1.739690E+00	2.041080E+00	2.208050E+00
1.656020E+00	2.015810E+00	2.296480E+00
1.802390E+00	1.900740E+00	2.227760E+00
1.708320E+00	1.916700E+00	2.296190E+00
1.857040E+00	1.775740E+00	2.263470E+00
1.766290E+00	1.800930E+00	2.316730E+00
1.899980E+00	1.657570E+00	2.310030E+00
1.812140E+00	1.686830E+00	2.350540E+00
2.171360E+00	1.395320E+00	2.433870E+00
2.103120E+00	1.373130E+00	2.493100E+00
2.209360E+00	1.336660E+00	2.509450E+00
1.775190E+00	3.096930E+00	2.522660E+00
1.827930E+00	3.191230E+00	2.555480E+00
1.815700E+00	3.145100E+00	2.489460E+00
1.789230E+00	3.062420E+00	2.427300E+00
2.373040E+00	1.328730E+00	2.475960E+00
2.312850E+00	1.304020E+00	2.530630E+00
2.415910E+00	1.272810E+00	2.556590E+00
1.872200E+00	3.208580E+00	2.459800E+00
1.911080E+00	3.283120E+00	2.521510E+00
2.529750E+00	1.240630E+00	2.577610E+00
2.643720E+00	1.226920E+00	2.580700E+00
2.605980E+00	1.196680E+00	2.633590E+00
2.666970E+00	1.183930E+00	2.662170E+00
1.974900E+00	3.361630E+00	2.547410E+00
2.032250E+00	3.424070E+00	2.554610E+00
2.018190E+00	3.393020E+00	2.505630E+00
1.991470E+00	3.336330E+00	2.430880E+00
2.785540E+00	1.207460E+00	2.623450E+00
2.073510E+00	3.439740E+00	2.489390E+00
2.094710E+00	3.492030E+00	2.584790E+00
2.930760E+00	1.221210E+00	2.638360E+00
2.890940E+00	1.185000E+00	2.704500E+00
2.972050E+00	1.196570E+00	2.719510E+00
2.177560E+00	3.559430E+00	2.593550E+00
2.236310E+00	3.601920E+00	2.604810E+00
2.218410E+00	3.576780E+00	2.553170E+00
2.194040E+00	3.530640E+00	2.481820E+00
3.056160E+00	1.230490E+00	2.689030E+00
2.276640E+00	3.603560E+00	2.547210E+00
2.319350E+00	3.647740E+00	2.662330E+00
3.179780E+00	1.271920E+00	2.695320E+00
2.388650E+00	3.635650E+00	2.563390E+00
2.448440E+00	3.669500E+00	2.664110E+00
3.280890E+00	1.317530E+00	2.681030E+00
2.520340E+00	3.658510E+00	2.588960E+00
2.520630E+00	3.678850E+00	2.667460E+00
3.422760E+00	1.364660E+00	2.724910E+00
2.578750E+00	3.677180E+00	2.666440E+00
2.683860E+00	3.647540E+00	2.611040E+00
3.538870E+00	1.446700E+00	2.674470E+00
2.840980E+00	3.634070E+00	2.663630E+00
2.823120E+00	3.620560E+00	2.580880E+00
3.702790E+00	1.576990E+00	2.673920E+00
3.638150E+00	1.497340E+00	2.736770E+00
2.961040E+00	3.591160E+00	2.598050E+00
2.930310E+00	3.616610E+00	2.680060E+00
3.841970E+00	1.731420E+00	2.641900E+00
3.786070E+00	1.647650E+00	2.725290E+00
3.027450E+00	3.594390E+00	2.686300E+00
3.126070E+00	3.571550E+00	2.686850E+00
3.158580E+00	3.545750E+00	2.603070E+00
3.959130E+00	1.923820E+00	2.624290E+00
3.908690E+00	1.830100E+00	2.684690E+00
3.954460E+00	1.892410E+00	2.697140E+00
3.226860E+00	3.540490E+00	2.687010E+00
3.331340E+00	3.517110E+00	2.690430E+00
3.367060E+00	3.496340E+00	2.613140E+00
4.017390E+00	2.446840E+00	2.564370E+00
4.031310E+00	2.310990E+00	2.604190E+00
4.045120E+00	2.385600E+00	2.657660E+00
4.016440E+00	2.171070E+00	2.625330E+00
3.991320E+00	2.031710E+00	2.615850E+00
3.978560E+00	1.938330E+00	2.692870E+00
3.426830E+00	3.488690E+00	2.709290E+00
3.538090E+00	3.455630E+00	2.739800E+00
3.545150E+00	3.443500E+00	2.653690E+00
4.023670E+00	2.735060E+00	2.575120E+00
4.035710E+00	2.581050E+00	2.603410E+00
4.043950E+00	2.675670E+00	2.642040E+00
4.042660E+00	2.453420E+00	2.647970E+00
3.606770E+00	3.430590E+00	2.722870E+00
3.697040E+00	3.385140E+00	2.688350E+00
3.819540E+00	3.313650E+00	2.691320E+00
3.852490E+00	3.280130E+00	2.642990E+00
3.895280E+00	3.223050E+00	2.637790E+00
3.952700E+00	3.106930E+00	2.645010E+00
3.944890E+00	3.164260E+00	2.717090E+00
3.996200E+00	2.973840E+00	2.629900E+00
4.016570E+00	2.837050E+00	2.617510E+00
4.040860E+00	2.728220E+00	2.663980E+00
3.892630E+00	3.253280E+00	2.714840E+00
3.926070E+00	3.208330E+00	2.719530E+00
1.466300E+00	2.126490E+00	2.489940E+00
1.475810E+00	2.192950E+00	2.474710E+00
1.493400E+00	2.130350E+00	2.449770E+00
1.517210E+00	2.055470E+00	2.427370E+00
1.466720E+00	2.054350E+00	2.492000E+00
1.550100E+00	1.963830E+00	2.417110E+00
1.486900E+00	1.920990E+00	2.500550E+00
1.562870E+00	1.857620E+00	2.454140E+00
1.770870E+00	1.480790E+00	2.535320E+00
1.742070E+00	1.534860E+00	2.512110E+00
1.803910E+00	1.516380E+00	2.478770E+00
1.819800E+00	1.441400E+00	2.545280E+00
1.629150E+00	2.962360E+00	2.725080E+00
1.677270E+00	3.032250E+00	2.707080E+00
1.651610E+00	2.970490E+00	2.662090E+00
1.641180E+00	2.907910E+00	2.577540E+00
1.597930E+00	2.882140E+00	2.679990E+00
1.599580E+00	2.784410E+00	2.538560E+00
1.573500E+00	2.775040E+00	2.622400E+00
1.546200E+00	2.643630E+00	2.531190E+00
1.514540E+00	2.482490E+00	2.498600E+00
1.498960E+00	2.328220E+00	2.454060E+00
1.542730E+00	2.196490E+00	2.375920E+00
1.586050E+00	2.051790E+00	2.356020E+00
1.621380E+00	1.921490E+00	2.371160E+00
1.684990E+00	1.815440E+00	2.374080E+00
1.623750E+00	1.813940E+00	2.426430E+00
1.732120E+00	1.708640E+00	2.397380E+00
1.661140E+00	1.724350E+00	2.447510E+00
1.772880E+00	1.606100E+00	2.433280E+00
1.704130E+00	1.626290E+00	2.476300E+00
1.929710E+00	1.374880E+00	2.569260E+00
2.022530E+00	1.353460E+00	2.551400E+00
2.006100E+00	1.317650E+00	2.612530E+00
2.071540E+00	1.296310E+00	2.620090E+00
1.728450E+00	3.068020E+00	2.619040E+00
1.732290E+00	3.125530E+00	2.731300E+00
2.251770E+00	1.278760E+00	2.585340E+00
2.186580E+00	1.261490E+00	2.643740E+00
2.293830E+00	1.230450E+00	2.657520E+00
1.794630E+00	3.213720E+00	2.738800E+00
1.849830E+00	3.269650E+00	2.716550E+00
1.803210E+00	3.199960E+00	2.661430E+00
2.458070E+00	1.219550E+00	2.634410E+00
2.394820E+00	1.203830E+00	2.684070E+00
2.502050E+00	1.178700E+00	2.707780E+00
1.898660E+00	3.300060E+00	2.628000E+00
1.923520E+00	3.353380E+00	2.751350E+00
2.600780E+00	1.165480E+00	2.712370E+00
2.727500E+00	1.148940E+00	2.755740E+00
2.000970E+00	3.417890E+00	2.645360E+00
2.834930E+00	1.156310E+00	2.753680E+00
2.801160E+00	1.129220E+00	2.804820E+00
2.867670E+00	1.123020E+00	2.839510E+00
2.068260E+00	3.496480E+00	2.678600E+00
2.115640E+00	3.543940E+00	2.745160E+00
2.129890E+00	3.541180E+00	2.656620E+00
2.952640E+00	1.160070E+00	2.796900E+00
2.205760E+00	3.596840E+00	2.692260E+00
3.048800E+00	1.191280E+00	2.774710E+00
2.285010E+00	3.652490E+00	2.774450E+00
2.363330E+00	3.688850E+00	2.815010E+00
2.340170E+00	3.672010E+00	2.746290E+00
3.158770E+00	1.220570E+00	2.786890E+00
2.410500E+00	3.685160E+00	2.751860E+00
2.417990E+00	3.701950E+00	2.818190E+00
3.310720E+00	1.276790E+00	2.790900E+00
2.466520E+00	3.706600E+00	2.816650E+00
2.542910E+00	3.695690E+00	2.759610E+00
3.419370E+00	1.311310E+00	2.816980E+00
3.398000E+00	1.280270E+00	2.850510E+00
3.442050E+00	1.302310E+00	2.859820E+00
2.688460E+00	3.693930E+00	2.813770E+00
2.646180E+00	3.677660E+00	2.717920E+00
3.570930E+00	1.423270E+00	2.794670E+00
3.496590E+00	1.346640E+00	2.860250E+00
2.761190E+00	3.663140E+00	2.738350E+00
2.812540E+00	3.683260E+00	2.838140E+00
3.731260E+00	1.558190E+00	2.813080E+00
3.664670E+00	1.474440E+00	2.837430E+00
2.913460E+00	3.636810E+00	2.762080E+00
2.905820E+00	3.666990E+00	2.860000E+00
3.857000E+00	1.718950E+00	2.770280E+00
3.808910E+00	1.638580E+00	2.832010E+00
2.988240E+00	3.640930E+00	2.842160E+00
3.069470E+00	3.627880E+00	2.876250E+00
3.099350E+00	3.593380E+00	2.773580E+00
3.963400E+00	1.885280E+00	2.774930E+00
3.914640E+00	1.786700E+00	2.832840E+00
3.180770E+00	3.588700E+00	2.867280E+00
3.287140E+00	3.559070E+00	2.874980E+00
3.296920E+00	3.536980E+00	2.778640E+00
4.060200E+00	2.311320E+00	2.713230E+00
4.056330E+00	2.200880E+00	2.742460E+00
4.036200E+00	2.056250E+00	2.790110E+00
4.065220E+00	2.133610E+00	2.811490E+00
4.000050E+00	1.968320E+00	2.742070E+00
3.374920E+00	3.532660E+00	2.857040E+00
3.458090E+00	3.506400E+00	2.900560E+00
3.466210E+00	3.490840E+00	2.808050E+00
4.055850E+00	2.647370E+00	2.722760E+00
4.077060E+00	2.525740E+00	2.805210E+00
4.067920E+00	2.398150E+00	2.759270E+00
4.086250E+00	2.257500E+00	2.805740E+00
4.081020E+00	2.176250E+00	2.828190E+00
3.528570E+00	3.479220E+00	2.866820E+00
3.622020E+00	3.441620E+00	2.832660E+00
3.749240E+00	3.384040E+00	2.833280E+00
3.796310E+00	3.344770E+00	2.771650E+00
3.982440E+00	3.095380E+00	2.774940E+00
4.017930E+00	2.980030E+00	2.797270E+00
4.012040E+00	3.044660E+00	2.830130E+00
4.032240E+00	2.847640E+00	2.767030E+00
4.048450E+00	2.736710E+00	2.754160E+00
3.829240E+00	3.342320E+00	2.855620E+00
3.872180E+00	3.294640E+00	2.799070E+00
3.955920E+00	3.195100E+00	2.834450E+00
4.001260E+00	3.093210E+00	2.855610E+00
1.388930E+00	2.078090E+00	2.620150E+00
1.399580E+00	2.162460E+00	2.624380E+00
1.429880E+00	2.105120E+00	2.551510E+00
1.426770E+00	1.968410E+00	2.556990E+00
1.382600E+00	1.993250E+00	2.620300E+00
1.436830E+00	1.885210E+00	2.567960E+00
1.390200E+00	1.854750E+00	2.636320E+00
1.452640E+00	1.802130E+00	2.586880E+00
1.557410E+00	2.873970E+00	2.849410E+00
1.598680E+00	2.948210E+00	2.874400E+00
1.582010E+00	2.897230E+00	2.779990E+00
1.547710E+00	2.782610E+00	2.724790E+00
1.534100E+00	2.801130E+00	2.822930E+00
1.518660E+00	2.656700E+00	2.664090E+00
1.504390E+00	2.682360E+00	2.775770E+00
1.489910E+00	2.523330E+00	2.607760E+00
1.470550E+00	2.554620E+00	2.717920E+00
1.470120E+00	2.382890E+00	2.572740E+00
1.450140E+00	2.424010E+00	2.676910E+00
1.443440E+00	2.245740E+00	2.548650E+00
1.418660E+00	2.290000E+00	2.639970E+00
1.591210E+00	1.743450E+00	2.490990E+00
1.520770E+00	1.775140E+00	2.535520E+00
1.635200E+00	1.639850E+00	2.521350E+00
1.562820E+00	1.655760E+00	2.570310E+00
1.683200E+00	1.555180E+00	2.543070E+00
1.620850E+00	1.547280E+00	2.596260E+00
1.720150E+00	1.446700E+00	2.607230E+00
1.822600E+00	1.373100E+00	2.624580E+00
1.773550E+00	1.324350E+00	2.718810E+00
1.881500E+00	1.302100E+00	2.694840E+00
1.656990E+00	3.025970E+00	2.795730E+00
2.002660E+00	1.260650E+00	2.716910E+00
2.104130E+00	1.238450E+00	2.711590E+00
2.088680E+00	1.209690E+00	2.777080E+00
2.174410E+00	1.184470E+00	2.803080E+00
1.716680E+00	3.124730E+00	2.820300E+00
1.764090E+00	3.191260E+00	2.872020E+00
1.765800E+00	3.187940E+00	2.791200E+00
2.332880E+00	1.187040E+00	2.732030E+00
2.276960E+00	1.183620E+00	2.764210E+00
2.369790E+00	1.147120E+00	2.810550E+00
1.834490E+00	3.266900E+00	2.808760E+00
2.557360E+00	1.132720E+00	2.791740E+00
2.485950E+00	1.129790E+00	2.822860E+00
2.564650E+00	1.103380E+00	2.855160E+00
1.910410E+00	3.351860E+00	2.862330E+00
1.968670E+00	3.417160E+00	2.871370E+00
1.954200E+00	3.396920E+00	2.814910E+00
2.644340E+00	1.108000E+00	2.844330E+00
2.017100E+00	3.460010E+00	2.781390E+00
2.025500E+00	3.481730E+00	2.916100E+00
2.781750E+00	1.102270E+00	2.873310E+00
2.877000E+00	1.095870E+00	2.916650E+00
2.091140E+00	3.543810E+00	2.940120E+00
2.156380E+00	3.590860E+00	2.925200E+00
2.098100E+00	3.542170E+00	2.852190E+00
2.962650E+00	1.118900E+00	2.902020E+00
2.196560E+00	3.607830E+00	2.830280E+00
2.217250E+00	3.631710E+00	2.912440E+00
3.103030E+00	1.157260E+00	2.886900E+00
2.304420E+00	3.678110E+00	2.918260E+00
3.251050E+00	1.207620E+00	2.889490E+00
3.199070E+00	1.167610E+00	2.945460E+00
3.272750E+00	1.179280E+00	2.988090E+00
2.445770E+00	3.714430E+00	2.903570E+00
3.355190E+00	1.249390E+00	2.878090E+00
3.356910E+00	1.226530E+00	2.955450E+00
2.569240E+00	3.732390E+00	2.949180E+00
2.528590E+00	3.720200E+00	2.861940E+00
3.434810E+00	1.283380E+00	2.914240E+00
2.627380E+00	3.720350E+00	2.890940E+00
2.635550E+00	3.732220E+00	2.962660E+00
3.626880E+00	1.421590E+00	2.926560E+00
3.529550E+00	1.334640E+00	2.977830E+00
2.686790E+00	3.727500E+00	2.967770E+00
2.756620E+00	3.709380E+00	2.924960E+00
3.707740E+00	1.501680E+00	2.912420E+00
3.691600E+00	1.472010E+00	2.959920E+00
2.860310E+00	3.689160E+00	2.916260E+00
3.863320E+00	1.693190E+00	2.890570E+00
3.783360E+00	1.589550E+00	2.947350E+00
3.727600E+00	1.509260E+00	2.978500E+00
2.971140E+00	3.659870E+00	2.935150E+00
3.117010E+00	3.621450E+00	2.971100E+00
3.966570E+00	1.861570E+00	2.923180E+00
4.007870E+00	1.940740E+00	2.826670E+00
4.025920E+00	1.962100E+00	2.897490E+00
3.907520E+00	1.760460E+00	2.938310E+00
3.208740E+00	3.595680E+00	3.019800E+00
3.234770E+00	3.579130E+00	2.945770E+00
4.073270E+00	2.114120E+00	2.879410E+00
4.053150E+00	2.032900E+00	2.940050E+00
3.286140E+00	3.569870E+00	3.010860E+00
3.354140E+00	3.544200E+00	2.948960E+00
3.462880E+00	3.509470E+00	2.997790E+00
4.081160E+00	2.628160E+00	2.854060E+00
4.100530E+00	2.510750E+00	2.949150E+00
4.100770E+00	2.399340E+00	2.915140E+00
4.105460E+00	2.286760E+00	2.896000E+00
4.095560E+00	2.191220E+00	2.898200E+00
3.552720E+00	3.473850E+00	2.941080E+00
3.665520E+00	3.435910E+00	2.994410E+00
3.723620E+00	3.407630E+00	2.919190E+00
4.029320E+00	3.017250E+00	2.918140E+00
4.047610E+00	2.919290E+00	2.936420E+00
4.053470E+00	2.838030E+00	2.906800E+00
4.069030E+00	2.732510E+00	2.881650E+00
3.757870E+00	3.395020E+00	2.998910E+00
3.802500E+00	3.365650E+00	2.933870E+00
3.899890E+00	3.294950E+00	2.944680E+00
3.970580E+00	3.221210E+00	2.962620E+00
3.992860E+00	3.174860E+00	2.939550E+00
4.006250E+00	3.115570E+00	2.946470E+00
4.005630E+00	3.155460E+00	2.977900E+00
3.997270E+00	3.183350E+00	2.991550E+00
1.319500E+00	2.031000E+00	2.765460E+00
1.337510E+00	2.113520E+00	2.771730E+00
1.352870E+00	2.051880E+00	2.692320E+00
1.345240E+00	1.915560E+00	2.690760E+00
1.311910E+00	1.949870E+00	2.760040E+00
1.347580E+00	1.835430E+00	2.698770E+00
1.317430E+00	1.835940E+00	2.752040E+00
1.350230E+00	1.759350E+00	2.722910E+00
1.526670E+00	2.834920E+00	3.014920E+00
1.554690E+00	2.898180E+00	3.009330E+00
1.540480E+00	2.848170E+00	2.923780E+00
1.501750E+00	2.717530E+00	2.882640E+00
1.503700E+00	2.753140E+00	2.983870E+00
1.463780E+00	2.588850E+00	2.829000E+00
1.468470E+00	2.630880E+00	2.943600E+00
1.436460E+00	2.460020E+00	2.780340E+00
1.430120E+00	2.496580E+00	2.888400E+00
1.404030E+00	2.327550E+00	2.735760E+00
1.397880E+00	2.362990E+00	2.835810E+00
1.375700E+00	2.196370E+00	2.706370E+00
1.361580E+00	2.235180E+00	2.790190E+00
1.486440E+00	1.680350E+00	2.620580E+00
1.412010E+00	1.714250E+00	2.672100E+00
1.537000E+00	1.562160E+00	2.653090E+00
1.454840E+00	1.590560E+00	2.708080E+00
1.603450E+00	1.453300E+00	2.685490E+00
1.510770E+00	1.475220E+00	2.740950E+00
1.677930E+00	1.363440E+00	2.729850E+00
1.583070E+00	1.359600E+00	2.806710E+00
1.720820E+00	1.309290E+00	2.769970E+00
1.678190E+00	1.304360E+00	2.808710E+00
1.759810E+00	1.255910E+00	2.838400E+00
1.589030E+00	2.961960E+00	3.052960E+00
1.637260E+00	3.032010E+00	3.021420E+00
1.596610E+00	2.961530E+00	2.967770E+00
1.921150E+00	1.253380E+00	2.759780E+00
1.856600E+00	1.249670E+00	2.794640E+00
1.952510E+00	1.211060E+00	2.837690E+00
1.678470E+00	3.076570E+00	2.922450E+00
1.701970E+00	3.120660E+00	3.053700E+00
2.075500E+00	1.168740E+00	2.875350E+00
2.187530E+00	1.133040E+00	2.914860E+00
1.765480E+00	3.201140E+00	3.069680E+00
1.818650E+00	3.261690E+00	3.040110E+00
1.760620E+00	3.190790E+00	2.977690E+00
2.299390E+00	1.110420E+00	2.919450E+00
2.433200E+00	1.093810E+00	2.922000E+00
2.395800E+00	1.073210E+00	2.984290E+00
2.477160E+00	1.052820E+00	3.026100E+00
1.842190E+00	3.282480E+00	2.936230E+00
1.868170E+00	3.315430E+00	3.012300E+00
2.581460E+00	1.068370E+00	2.956530E+00
1.936680E+00	3.387860E+00	2.991660E+00
2.712130E+00	1.069790E+00	2.955630E+00
2.678950E+00	1.048740E+00	3.009790E+00
2.753570E+00	1.039220E+00	3.047480E+00
2.016880E+00	3.477600E+00	3.025260E+00
2.059670E+00	3.521490E+00	3.046050E+00
2.061260E+00	3.520630E+00	2.988820E+00
2.840370E+00	1.065370E+00	2.996030E+00
2.126440E+00	3.575570E+00	3.045940E+00
2.937990E+00	1.085640E+00	2.980840E+00
2.219190E+00	3.637090E+00	2.989800E+00
3.045430E+00	1.104070E+00	2.997710E+00
2.297430E+00	3.688630E+00	3.043020E+00
2.372950E+00	3.725240E+00	3.077840E+00
2.339580E+00	3.705290E+00	3.010270E+00
3.180840E+00	1.133830E+00	3.020070E+00
3.291970E+00	1.152300E+00	3.069940E+00
2.406090E+00	3.723200E+00	3.015330E+00
2.421380E+00	3.741210E+00	3.083770E+00
3.372700E+00	1.198080E+00	3.048310E+00
2.466220E+00	3.750710E+00	3.087500E+00
2.529380E+00	3.747450E+00	3.042900E+00
3.451110E+00	1.262070E+00	3.017710E+00
2.669580E+00	3.745050E+00	3.046600E+00
3.629730E+00	1.383730E+00	3.049490E+00
3.547140E+00	1.304320E+00	3.085290E+00
2.803460E+00	3.746850E+00	3.093710E+00
2.756010E+00	3.729060E+00	3.011500E+00
3.694940E+00	1.458050E+00	3.014110E+00
2.870830E+00	3.705570E+00	3.019430E+00
2.888480E+00	3.733930E+00	3.115620E+00
3.871570E+00	1.684370E+00	3.016120E+00
3.816820E+00	1.595330E+00	3.057510E+00
3.759610E+00	1.522250E+00	3.045370E+00
2.949800E+00	3.709740E+00	3.102050E+00
3.024280E+00	3.693910E+00	3.146630E+00
3.021470E+00	3.671520E+00	3.056460E+00
4.018460E+00	1.942840E+00	3.002420E+00
3.973840E+00	1.848360E+00	3.063140E+00
3.927340E+00	1.777520E+00	3.016830E+00
3.078630E+00	3.670980E+00	3.122000E+00
3.160970E+00	3.627440E+00	3.105760E+00
4.080160E+00	2.121830E+00	2.996920E+00
4.058760E+00	2.020740E+00	3.060500E+00
3.267180E+00	3.584110E+00	3.078480E+00
3.385530E+00	3.547740E+00	3.073340E+00
3.475940E+00	3.515780E+00	3.064140E+00
4.097470E+00	2.614040E+00	3.001700E+00
4.113630E+00	2.499980E+00	3.059400E+00
4.113330E+00	2.404330E+00	3.044790E+00
4.114050E+00	2.285690E+00	3.022010E+00
4.103150E+00	2.212390E+00	2.975720E+00
3.562540E+00	3.483500E+00	3.057530E+00
3.665780E+00	3.453690E+00	3.108120E+00
4.049860E+00	2.944820E+00	3.018220E+00
4.066240E+00	2.830690E+00	3.056780E+00
4.058190E+00	2.916780E+00	3.083800E+00
4.076810E+00	2.732710E+00	2.997840E+00
3.754520E+00	3.405900E+00	3.093230E+00
3.836300E+00	3.353470E+00	3.042580E+00
3.917760E+00	3.304390E+00	3.089190E+00
3.952840E+00	3.259670E+00	3.029810E+00
4.006580E+00	3.149830E+00	3.045990E+00
4.032870E+00	3.034750E+00	3.069800E+00
4.050140E+00	2.963640E+00	3.066300E+00
3.965910E+00	3.255300E+00	3.101880E+00
3.985700E+00	3.213820E+00	3.041260E+00
1.376230E+00	2.367640E+00	2.997620E+00
1.397870E+00	2.433110E+00	3.025050E+00
1.394290E+00	2.394560E+00	2.943660E+00
1.355560E+00	2.264950E+00	2.878200E+00
1.349460E+00	2.288200E+00	2.964720E+00
1.332590E+00	2.157690E+00	2.838530E+00
1.318730E+00	2.161770E+00	2.914390E+00
1.299240E+00	2.026880E+00	2.844330E+00
1.283010E+00	1.866240E+00	2.833080E+00
1.299400E+00	1.723250E+00	2.824710E+00
1.371490E+00	1.624480E+00	2.775970E+00
1.312840E+00	1.576950E+00	2.884200E+00
1.432750E+00	1.506540E+00	2.792370E+00
1.373850E+00	1.519380E+00	2.846180E+00
1.488430E+00	1.411750E+00	2.826820E+00
1.416080E+00	1.435540E+00	2.871560E+00
1.522800E+00	1.353970E+00	2.859820E+00
1.473070E+00	1.354850E+00	2.905650E+00
1.546490E+00	1.300380E+00	2.913720E+00
1.550260E+00	2.884670E+00	3.091430E+00
1.515160E+00	2.793380E+00	3.069860E+00
1.487480E+00	2.694180E+00	3.061330E+00
1.435200E+00	2.541750E+00	3.014340E+00
1.659240E+00	1.249580E+00	2.920540E+00
1.767130E+00	1.203260E+00	2.941790E+00
1.634480E+00	3.030100E+00	3.117030E+00
1.586170E+00	2.956840E+00	3.112000E+00
1.876910E+00	1.181560E+00	2.942030E+00
1.985480E+00	1.164150E+00	2.935370E+00
1.970080E+00	1.147050E+00	2.992990E+00
2.056380E+00	1.119910E+00	3.022460E+00
1.701730E+00	3.122730E+00	3.161650E+00
1.744990E+00	3.178890E+00	3.178980E+00
1.743780E+00	3.176130E+00	3.123800E+00
2.227180E+00	1.103960E+00	2.970140E+00
2.164990E+00	1.107980E+00	2.998020E+00
2.263000E+00	1.072660E+00	3.043450E+00
1.802080E+00	3.245500E+00	3.168230E+00
2.383850E+00	1.047810E+00	3.065340E+00
2.491370E+00	1.018010E+00	3.118430E+00
1.874960E+00	3.325450E+00	3.092150E+00
2.577870E+00	1.018740E+00	3.091600E+00
1.939370E+00	3.395640E+00	3.134380E+00
1.983850E+00	3.445070E+00	3.156640E+00
1.983410E+00	3.443920E+00	3.088160E+00
2.671500E+00	1.026650E+00	3.072070E+00
2.765030E+00	1.003570E+00	3.139650E+00
2.046570E+00	3.508940E+00	3.145340E+00
2.844650E+00	1.023070E+00	3.097880E+00
2.134500E+00	3.586880E+00	3.171820E+00
2.205180E+00	3.640700E+00	3.198770E+00
2.170020E+00	3.614970E+00	3.128340E+00
2.969940E+00	1.045330E+00	3.094620E+00
2.231020E+00	3.654700E+00	3.110100E+00
2.275560E+00	3.685600E+00	3.211010E+00
3.116390E+00	1.075860E+00	3.101000E+00
3.074340E+00	1.032110E+00	3.165210E+00
3.159710E+00	1.047460E+00	3.186330E+00
2.344370E+00	3.716680E+00	3.166780E+00
3.250390E+00	1.101240E+00	3.149890E+00
2.458200E+00	3.755070E+00	3.162860E+00
3.381940E+00	1.163410E+00	3.145570E+00
2.531550E+00	3.776400E+00	3.193970E+00
2.531850E+00	3.770490E+00	3.140960E+00
3.471020E+00	1.232340E+00	3.118280E+00
2.579430E+00	3.781760E+00	3.205100E+00
2.635730E+00	3.772460E+00	3.165880E+00
3.642100E+00	1.346960E+00	3.170070E+00
3.554530E+00	1.273990E+00	3.169750E+00
2.763570E+00	3.765000E+00	3.179820E+00
3.723000E+00	1.442730E+00	3.114740E+00
2.868240E+00	3.748030E+00	3.188140E+00
3.867860E+00	1.634500E+00	3.119190E+00
3.808100E+00	1.538200E+00	3.148170E+00
3.868510E+00	1.604090E+00	3.187520E+00
2.951870E+00	3.721020E+00	3.177320E+00
3.035520E+00	3.693880E+00	3.240300E+00
4.028340E+00	1.932800E+00	3.114890E+00
3.991340E+00	1.846770E+00	3.173950E+00
3.934880E+00	1.729140E+00	3.131230E+00
3.899100E+00	1.653990E+00	3.172220E+00
3.106540E+00	3.661150E+00	3.191040E+00
3.197510E+00	3.615020E+00	3.228010E+00
4.089130E+00	2.111320E+00	3.141590E+00
4.103610E+00	2.186870E+00	3.053720E+00
4.117040E+00	2.217760E+00	3.116860E+00
4.062420E+00	2.006650E+00	3.156170E+00
3.310350E+00	3.572660E+00	3.191670E+00
3.433890E+00	3.536610E+00	3.174270E+00
3.499210E+00	3.514450E+00	3.125950E+00
4.120250E+00	2.542700E+00	3.124150E+00
4.126610E+00	2.432290E+00	3.170680E+00
4.127620E+00	2.503970E+00	3.182730E+00
4.127140E+00	2.308040E+00	3.139190E+00
3.537500E+00	3.502040E+00	3.215210E+00
3.602350E+00	3.486130E+00	3.212040E+00
3.606200E+00	3.482080E+00	3.165990E+00
4.067210E+00	2.884950E+00	3.184460E+00
4.053470E+00	2.957730E+00	3.109510E+00
4.050210E+00	2.979500E+00	3.159880E+00
4.086610E+00	2.764920E+00	3.190490E+00
4.105160E+00	2.660270E+00	3.137470E+00
4.124930E+00	2.553410E+00	3.190410E+00
3.639610E+00	3.471730E+00	3.213930E+00
3.720320E+00	3.427540E+00	3.225040E+00
3.867690E+00	3.339290E+00	3.176180E+00
3.921260E+00	3.308560E+00	3.155920E+00
4.005370E+00	3.138610E+00	3.185270E+00
3.992210E+00	3.203330E+00	3.111600E+00
3.971990E+00	3.237780E+00	3.172370E+00
4.034580E+00	3.037710E+00	3.191230E+00
3.946590E+00	3.283310E+00	3.147040E+00
1.387130E+00	2.446160E+00	3.201410E+00
1.412790E+00	2.500820E+00	3.186860E+00
1.388540E+00	2.434750E+00	3.145660E+00
1.362320E+00	2.352110E+00	3.064920E+00
1.351840E+00	2.355510E+00	3.165750E+00
1.308900E+00	2.194320E+00	3.008740E+00
1.305540E+00	2.228350E+00	3.111000E+00
1.274860E+00	2.052430E+00	2.958510E+00
1.265840E+00	2.088420E+00	3.058010E+00
1.253340E+00	1.912240E+00	2.923500E+00
1.232330E+00	1.951940E+00	3.017050E+00
1.248690E+00	1.773580E+00	2.910570E+00
1.215230E+00	1.816530E+00	2.992610E+00
1.258730E+00	1.649820E+00	2.924940E+00
1.213980E+00	1.690560E+00	2.990240E+00
1.271150E+00	1.572750E+00	2.947120E+00
1.231330E+00	1.562250E+00	3.018970E+00
1.285620E+00	1.497280E+00	2.973900E+00
1.448760E+00	2.586190E+00	3.211070E+00
1.489640E+00	2.688850E+00	3.236290E+00
1.470280E+00	2.637540E+00	3.141480E+00
1.417160E+00	2.500630E+00	3.111910E+00
1.347740E+00	1.464080E+00	2.919790E+00
1.399940E+00	1.372600E+00	2.959660E+00
1.478590E+00	1.272410E+00	3.025380E+00
1.572670E+00	1.239830E+00	2.991160E+00
1.557970E+00	1.215060E+00	3.055990E+00
1.642600E+00	1.188060E+00	3.069380E+00
1.566410E+00	2.902120E+00	3.251730E+00
1.600080E+00	2.976330E+00	3.279420E+00
1.586450E+00	2.944620E+00	3.184390E+00
1.526720E+00	2.798840E+00	3.190030E+00
1.808500E+00	1.171440E+00	2.997680E+00
1.746230E+00	1.177210E+00	3.027610E+00
1.856550E+00	1.134960E+00	3.086840E+00
1.637970E+00	3.049170E+00	3.302380E+00
1.670120E+00	3.094580E+00	3.289980E+00
1.651570E+00	3.055680E+00	3.229940E+00
1.964850E+00	1.124540E+00	3.063390E+00
2.053240E+00	1.083070E+00	3.129190E+00
1.728740E+00	3.164390E+00	3.270090E+00
2.186840E+00	1.053000E+00	3.149700E+00
2.317760E+00	1.023160E+00	3.149210E+00
2.284480E+00	1.012510E+00	3.202220E+00
2.354670E+00	9.922530E-01	3.242820E+00
1.806410E+00	3.258740E+00	3.286190E+00
1.861280E+00	3.320310E+00	3.301400E+00
1.839850E+00	3.291390E+00	3.241670E+00
2.446330E+00	9.983880E-01	3.204030E+00
1.885610E+00	3.338640E+00	3.213530E+00
1.904560E+00	3.365510E+00	3.293150E+00
2.570760E+00	9.858020E-01	3.195700E+00
1.969100E+00	3.431010E+00	3.265520E+00
2.668980E+00	9.910070E-01	3.169310E+00
2.758690E+00	9.735020E-01	3.228910E+00
2.055150E+00	3.522100E+00	3.287020E+00
2.115560E+00	3.580000E+00	3.319750E+00
2.102130E+00	3.561730E+00	3.239760E+00
2.879820E+00	9.801170E-01	3.209900E+00
2.176500E+00	3.622640E+00	3.286320E+00
3.006230E+00	9.980190E-01	3.205830E+00
2.972300E+00	9.633550E-01	3.265230E+00
3.030300E+00	9.730230E-01	3.262530E+00
2.267150E+00	3.685360E+00	3.295210E+00
3.106160E+00	9.978390E-01	3.250470E+00
2.352390E+00	3.726650E+00	3.290530E+00
3.249090E+00	1.039330E+00	3.275460E+00
2.451640E+00	3.759930E+00	3.281190E+00
3.375890E+00	1.119300E+00	3.254120E+00
2.564990E+00	3.788280E+00	3.273950E+00
3.512270E+00	1.215010E+00	3.241890E+00
2.642150E+00	3.804390E+00	3.310610E+00
2.641380E+00	3.789960E+00	3.260110E+00
3.596430E+00	1.283670E+00	3.227560E+00
3.605580E+00	1.268130E+00	3.276110E+00
2.691140E+00	3.806990E+00	3.324630E+00
2.741920E+00	3.788470E+00	3.287910E+00
3.769110E+00	1.431650E+00	3.262390E+00
3.663410E+00	1.322230E+00	3.272950E+00
2.853830E+00	3.765710E+00	3.287440E+00
3.850180E+00	1.544190E+00	3.243960E+00
3.849390E+00	1.497260E+00	3.299620E+00
2.948970E+00	3.728660E+00	3.270860E+00
3.041310E+00	3.706640E+00	3.343990E+00
4.043720E+00	1.942010E+00	3.225310E+00
4.012190E+00	1.856320E+00	3.254520E+00
3.979330E+00	1.766870E+00	3.245560E+00
3.921890E+00	1.645240E+00	3.251490E+00
3.890460E+00	1.549600E+00	3.310350E+00
3.143450E+00	3.649090E+00	3.308270E+00
3.212150E+00	3.612140E+00	3.289640E+00
4.117180E+00	2.213260E+00	3.215200E+00
4.096560E+00	2.115640E+00	3.274170E+00
4.075020E+00	2.036010E+00	3.229130E+00
3.261850E+00	3.589150E+00	3.276870E+00
3.348480E+00	3.563350E+00	3.327620E+00
3.442180E+00	3.529820E+00	3.263470E+00
3.473000E+00	3.523970E+00	3.361100E+00
4.129590E+00	2.493360E+00	3.243190E+00
4.133020E+00	2.408830E+00	3.300090E+00
4.131210E+00	2.315900E+00	3.256530E+00
3.558860E+00	3.495730E+00	3.305330E+00
3.624710E+00	3.474920E+00	3.252000E+00
3.678830E+00	3.461280E+00	3.340430E+00
4.053650E+00	2.970960E+00	3.252560E+00
4.073240E+00	2.884080E+00	3.327050E+00
4.089030E+00	2.779980E+00	3.296780E+00
4.110350E+00	2.675470E+00	3.274040E+00
4.125840E+00	2.576180E+00	3.260840E+00
3.781380E+00	3.409920E+00	3.345910E+00
3.862640E+00	3.345710E+00	3.312730E+00
3.957700E+00	3.240130E+00	3.272510E+00
3.937050E+00	3.285560E+00	3.189890E+00
4.005970E+00	3.136320E+00	3.308850E+00
4.029780E+00	3.057190E+00	3.284280E+00
1.261840E+00	2.236970E+00	3.301400E+00
1.284700E+00	2.282940E+00	3.301430E+00
1.268600E+00	2.242500E+00	3.274040E+00
1.253900E+00	2.196270E+00	3.276540E+00
1.325120E+00	2.356310E+00	3.291540E+00
1.371690E+00	2.457600E+00	3.324700E+00
1.358710E+00	2.401250E+00	3.245540E+00
1.291770E+00	2.256600E+00	3.224740E+00
1.259320E+00	2.119950E+00	3.153430E+00
1.246200E+00	2.135300E+00	3.225330E+00
1.223380E+00	1.989260E+00	3.109720E+00
1.215800E+00	2.025230E+00	3.196310E+00
1.196880E+00	1.856000E+00	3.079680E+00
1.183090E+00	1.893160E+00	3.165240E+00
1.183080E+00	1.726580E+00	3.067510E+00
1.162140E+00	1.761630E+00	3.149600E+00
1.191670E+00	1.619120E+00	3.069340E+00
1.153590E+00	1.622370E+00	3.163080E+00
1.201440E+00	1.558180E+00	3.078580E+00
1.181720E+00	1.553680E+00	3.126780E+00
1.205710E+00	1.498920E+00	3.117170E+00
1.413800E+00	2.521110E+00	3.265650E+00
1.328840E+00	1.402110E+00	3.011700E+00
1.260720E+00	1.423710E+00	3.095810E+00
1.384930E+00	1.322510E+00	3.050640E+00
1.327030E+00	1.345800E+00	3.094110E+00
1.418390E+00	1.274190E+00	3.088560E+00
1.373450E+00	1.280540E+00	3.136300E+00
1.443410E+00	1.231600E+00	3.147760E+00
1.503900E+00	2.728610E+00	3.353290E+00
1.522540E+00	2.783120E+00	3.372660E+00
1.514680E+00	2.757880E+00	3.305320E+00
1.474220E+00	2.657080E+00	3.312150E+00
1.551010E+00	1.180400E+00	3.157180E+00
1.665900E+00	1.143660E+00	3.186600E+00
1.590710E+00	2.974990E+00	3.399890E+00
1.624590E+00	3.039240E+00	3.427690E+00
1.610800E+00	3.007960E+00	3.353210E+00
1.559460E+00	2.888040E+00	3.343300E+00
1.759190E+00	1.129790E+00	3.163620E+00
1.874930E+00	1.093480E+00	3.218580E+00
1.667540E+00	3.099080E+00	3.359180E+00
1.979130E+00	1.080760E+00	3.191860E+00
2.088220E+00	1.052080E+00	3.212460E+00
2.060670E+00	1.038090E+00	3.284050E+00
2.174270E+00	1.014170E+00	3.304310E+00
1.730800E+00	3.186370E+00	3.397320E+00
1.783440E+00	3.250670E+00	3.428610E+00
1.775080E+00	3.233330E+00	3.353300E+00
2.287960E+00	9.960010E-01	3.275220E+00
2.359700E+00	9.769670E-01	3.297420E+00
1.827150E+00	3.292740E+00	3.380610E+00
2.443890E+00	9.638250E-01	3.338250E+00
1.904440E+00	3.374170E+00	3.395750E+00
2.567040E+00	9.563630E-01	3.307790E+00
1.978590E+00	3.456140E+00	3.404730E+00
2.031020E+00	3.515100E+00	3.437550E+00
2.022690E+00	3.498500E+00	3.358130E+00
2.674170E+00	9.596100E-01	3.274710E+00
2.804420E+00	9.308230E-01	3.334920E+00
2.088990E+00	3.565180E+00	3.402030E+00
2.914710E+00	9.347160E-01	3.315190E+00
2.876240E+00	9.112580E-01	3.362780E+00
2.928940E+00	9.037650E-01	3.380030E+00
2.174960E+00	3.632400E+00	3.396570E+00
3.035710E+00	9.319570E-01	3.342320E+00
2.262400E+00	3.692560E+00	3.393720E+00
3.178810E+00	9.696900E-01	3.335940E+00
3.138210E+00	9.214250E-01	3.395040E+00
3.212380E+00	9.458520E-01	3.403490E+00
2.354800E+00	3.740790E+00	3.397090E+00
3.249120E+00	9.998440E-01	3.335200E+00
3.252670E+00	9.791600E-01	3.375610E+00
2.452760E+00	3.777080E+00	3.396930E+00
3.368620E+00	1.072620E+00	3.336670E+00
3.308340E+00	1.018430E+00	3.363990E+00
2.557720E+00	3.808430E+00	3.392040E+00
3.488500E+00	1.138050E+00	3.375140E+00
2.670790E+00	3.818510E+00	3.390520E+00
3.641370E+00	1.260970E+00	3.357160E+00
2.756630E+00	3.827860E+00	3.437690E+00
2.753440E+00	3.817130E+00	3.379930E+00
3.720350E+00	1.343180E+00	3.333780E+00
3.729180E+00	1.324490E+00	3.387010E+00
2.795000E+00	3.823160E+00	3.429090E+00
2.847650E+00	3.797660E+00	3.413240E+00
3.873460E+00	1.472500E+00	3.381820E+00
3.785000E+00	1.379730E+00	3.382170E+00
2.952450E+00	3.747010E+00	3.379450E+00
3.040670E+00	3.714370E+00	3.441440E+00
4.046120E+00	1.900110E+00	3.303900E+00
4.023910E+00	1.812080E+00	3.321410E+00
3.999110E+00	1.704360E+00	3.342750E+00
3.949980E+00	1.594730E+00	3.373690E+00
4.004490E+00	1.656570E+00	3.410520E+00
3.116910E+00	3.674110E+00	3.417220E+00
3.195360E+00	3.627780E+00	3.404980E+00
3.243040E+00	3.601790E+00	3.342230E+00
3.294570E+00	3.583200E+00	3.437350E+00
4.127430E+00	2.215210E+00	3.339900E+00
4.109900E+00	2.112770E+00	3.362450E+00
4.090040E+00	1.999840E+00	3.333080E+00
4.067390E+00	1.876510E+00	3.385580E+00
4.044090E+00	1.764250E+00	3.404420E+00
4.025610E+00	1.700240E+00	3.408130E+00
3.403620E+00	3.546810E+00	3.416570E+00
3.493240E+00	3.518910E+00	3.453460E+00
4.136140E+00	2.496440E+00	3.343410E+00
4.140780E+00	2.400480E+00	3.415170E+00
4.138880E+00	2.320670E+00	3.358470E+00
3.585180E+00	3.495450E+00	3.399890E+00
3.687690E+00	3.468350E+00	3.448600E+00
4.054860E+00	2.983880E+00	3.364990E+00
4.078240E+00	2.892680E+00	3.447160E+00
4.094770E+00	2.789020E+00	3.413900E+00
4.114970E+00	2.689990E+00	3.384330E+00
4.129910E+00	2.593250E+00	3.364980E+00
3.763610E+00	3.431690E+00	3.415770E+00
3.869380E+00	3.367460E+00	3.441670E+00
3.950580E+00	3.270360E+00	3.409250E+00
3.999680E+00	3.169540E+00	3.397930E+00
4.028260E+00	3.076680E+00	3.387650E+00
1.327760E+00	2.439650E+00	3.469430E+00
1.366970E+00	2.512580E+00	3.482520E+00
1.337420E+00	2.439520E+00	3.431540E+00
1.322840E+00	2.376470E+00	3.365000E+00
1.304220E+00	2.367610E+00	3.439460E+00
1.258340E+00	2.227900E+00	3.360480E+00
1.216510E+00	2.081080E+00	3.284290E+00
1.205980E+00	2.084000E+00	3.363580E+00
1.174300E+00	1.934260E+00	3.249710E+00
1.170520E+00	1.970260E+00	3.332260E+00
1.145760E+00	1.798930E+00	3.230960E+00
1.136760E+00	1.838300E+00	3.311310E+00
1.130930E+00	1.684600E+00	3.222190E+00
1.110890E+00	1.697630E+00	3.317370E+00
1.130250E+00	1.620430E+00	3.226890E+00
1.118490E+00	1.621120E+00	3.277210E+00
1.129790E+00	1.561940E+00	3.261250E+00
1.374620E+00	2.493220E+00	3.405070E+00
1.415520E+00	2.580820E+00	3.451410E+00
1.164480E+00	1.479930E+00	3.224930E+00
1.209500E+00	1.432360E+00	3.176670E+00
1.198580E+00	1.408670E+00	3.232260E+00
1.237770E+00	1.368340E+00	3.216720E+00
1.458150E+00	2.657090E+00	3.454340E+00
1.497050E+00	2.746450E+00	3.491130E+00
1.492660E+00	2.713790E+00	3.404270E+00
1.431470E+00	2.585800E+00	3.376640E+00
1.304850E+00	1.315050E+00	3.182990E+00
1.384100E+00	1.219890E+00	3.260230E+00
1.470940E+00	1.185150E+00	3.225290E+00
1.462710E+00	1.169330E+00	3.282760E+00
1.531690E+00	1.143040E+00	3.281660E+00
1.566050E+00	2.939790E+00	3.555670E+00
1.595070E+00	3.001520E+00	3.547670E+00
1.578680E+00	2.949820E+00	3.469800E+00
1.533320E+00	2.823900E+00	3.437510E+00
1.537300E+00	2.855180E+00	3.525890E+00
1.727020E+00	1.110970E+00	3.252620E+00
1.653250E+00	1.115320E+00	3.285000E+00
1.739660E+00	1.088220E+00	3.314650E+00
1.624590E+00	3.061440E+00	3.593800E+00
1.669540E+00	3.125600E+00	3.567210E+00
1.628980E+00	3.052990E+00	3.511140E+00
1.815130E+00	1.077620E+00	3.300370E+00
1.683760E+00	3.131530E+00	3.472570E+00
1.715380E+00	3.184820E+00	3.552180E+00
1.969440E+00	1.040440E+00	3.336340E+00
2.095960E+00	1.006500E+00	3.366770E+00
2.194120E+00	9.759540E-01	3.432750E+00
1.751970E+00	3.220040E+00	3.494120E+00
2.301030E+00	9.636520E-01	3.394010E+00
2.357240E+00	9.672800E-01	3.340580E+00
1.833660E+00	3.307720E+00	3.511760E+00
2.396190E+00	9.514590E-01	3.405940E+00
2.483920E+00	9.329420E-01	3.466180E+00
1.911540E+00	3.392110E+00	3.525390E+00
1.958940E+00	3.449430E+00	3.543020E+00
1.950240E+00	3.430620E+00	3.473920E+00
2.574360E+00	9.233600E-01	3.427190E+00
1.998390E+00	3.486590E+00	3.497270E+00
2.678680E+00	9.235750E-01	3.389100E+00
2.775050E+00	8.918920E-01	3.461520E+00
2.074740E+00	3.567870E+00	3.531020E+00
2.866350E+00	8.891290E-01	3.421660E+00
2.967710E+00	8.674080E-01	3.464860E+00
2.163380E+00	3.634080E+00	3.495090E+00
3.076100E+00	8.857420E-01	3.443910E+00
3.038740E+00	8.576600E-01	3.490800E+00
3.102590E+00	8.585650E-01	3.522420E+00
2.255950E+00	3.697280E+00	3.493640E+00
3.185960E+00	9.047680E-01	3.476240E+00
2.352760E+00	3.747020E+00	3.500950E+00
3.306720E+00	9.776960E-01	3.453940E+00
2.453240E+00	3.786660E+00	3.506060E+00
3.405590E+00	1.058740E+00	3.418270E+00
3.421550E+00	1.039930E+00	3.503520E+00
2.553020E+00	3.817620E+00	3.504900E+00
3.469080E+00	1.096580E+00	3.430540E+00
3.464090E+00	1.080050E+00	3.467520E+00
2.650460E+00	3.828730E+00	3.501310E+00
3.616300E+00	1.189170E+00	3.500680E+00
3.509920E+00	1.116940E+00	3.460040E+00
2.740430E+00	3.832620E+00	3.500860E+00
3.755720E+00	1.321640E+00	3.468910E+00
2.808040E+00	3.823840E+00	3.485520E+00
2.881190E+00	3.803960E+00	3.542490E+00
3.834450E+00	1.394990E+00	3.450990E+00
3.837320E+00	1.376550E+00	3.501060E+00
2.979560E+00	3.745380E+00	3.508640E+00
3.049890E+00	3.712380E+00	3.497020E+00
3.991240E+00	1.608670E+00	3.450120E+00
3.950280E+00	1.532570E+00	3.467240E+00
3.895750E+00	1.436850E+00	3.509380E+00
3.093870E+00	3.687740E+00	3.483930E+00
3.176940E+00	3.640700E+00	3.506140E+00
3.296610E+00	3.591610E+00	3.543310E+00
4.126690E+00	2.159790E+00	3.424710E+00
4.119040E+00	2.064810E+00	3.432740E+00
4.110930E+00	1.951730E+00	3.456310E+00
4.085710E+00	1.821800E+00	3.501010E+00
4.115400E+00	1.906320E+00	3.513040E+00
4.035780E+00	1.680240E+00	3.483220E+00
3.998270E+00	1.585780E+00	3.512710E+00
3.397510E+00	3.551900E+00	3.499490E+00
3.498420E+00	3.530610E+00	3.540850E+00
4.140610E+00	2.515180E+00	3.467150E+00
4.148840E+00	2.398160E+00	3.538320E+00
4.146940E+00	2.263210E+00	3.475320E+00
4.136410E+00	2.126530E+00	3.506870E+00
4.135300E+00	2.023670E+00	3.513730E+00
4.130220E+00	1.951910E+00	3.525190E+00
3.597970E+00	3.497890E+00	3.495860E+00
3.694580E+00	3.479230E+00	3.534020E+00
4.056850E+00	3.002980E+00	3.487940E+00
4.086990E+00	2.898160E+00	3.559860E+00
4.100470E+00	2.798070E+00	3.523960E+00
4.123350E+00	2.689670E+00	3.499280E+00
4.132800E+00	2.614730E+00	3.450510E+00
3.791170E+00	3.434070E+00	3.512880E+00
3.888790E+00	3.385070E+00	3.539720E+00
3.922850E+00	3.345290E+00	3.507240E+00
3.962210E+00	3.290570E+00	3.505090E+00
4.011410E+00	3.184580E+00	3.528310E+00
3.999140E+00	3.251240E+00	3.548790E+00
4.026620E+00	3.100110E+00	3.470820E+00
3.948570E+00	3.335480E+00	3.556150E+00
3.985270E+00	3.287490E+00	3.561900E+00
1.319060E+00	2.513160E+00	3.644870E+00
1.347670E+00	2.564280E+00	3.628250E+00
1.324840E+00	2.504850E+00	3.595470E+00
1.314310E+00	2.430370E+00	3.528090E+00
1.296530E+00	2.436470E+00	3.615860E+00
1.264230E+00	2.280690E+00	3.479070E+00
1.265600E+00	2.323470E+00	3.573340E+00
1.217800E+00	2.139240E+00	3.439540E+00
1.223980E+00	2.187890E+00	3.530830E+00
1.173050E+00	2.007170E+00	3.413730E+00
1.179750E+00	2.052890E+00	3.497620E+00
1.135740E+00	1.879170E+00	3.392170E+00
1.137260E+00	1.922480E+00	3.474400E+00
1.108240E+00	1.764600E+00	3.376750E+00
1.100930E+00	1.784560E+00	3.471690E+00
1.098720E+00	1.702480E+00	3.378080E+00
1.092670E+00	1.708920E+00	3.424070E+00
1.093160E+00	1.646850E+00	3.409860E+00
1.364400E+00	2.554890E+00	3.566700E+00
1.404420E+00	2.652610E+00	3.641120E+00
1.107620E+00	1.551100E+00	3.375960E+00
1.130630E+00	1.496850E+00	3.316950E+00
1.125830E+00	1.476630E+00	3.375920E+00
1.149930E+00	1.432110E+00	3.354280E+00
1.435620E+00	2.650630E+00	3.534400E+00
1.458450E+00	2.722250E+00	3.608250E+00
1.201940E+00	1.368990E+00	3.311790E+00
1.281490E+00	1.283400E+00	3.299830E+00
1.243470E+00	1.280530E+00	3.416130E+00
1.332900E+00	1.227600E+00	3.331620E+00
1.305850E+00	1.231120E+00	3.381650E+00
1.371600E+00	1.186450E+00	3.382780E+00
1.482210E+00	2.768170E+00	3.622420E+00
1.502190E+00	2.812320E+00	3.639510E+00
1.496770E+00	2.777830E+00	3.576980E+00
1.472620E+00	1.139850E+00	3.363310E+00
1.600650E+00	1.090920E+00	3.380800E+00
1.546570E+00	1.071580E+00	3.479290E+00
1.655340E+00	1.044240E+00	3.469490E+00
1.584360E+00	2.991200E+00	3.621320E+00
1.539720E+00	2.890290E+00	3.623160E+00
1.755870E+00	1.047510E+00	3.407010E+00
1.661700E+00	3.124640E+00	3.653940E+00
1.620210E+00	3.058400E+00	3.682710E+00
1.876890E+00	1.034590E+00	3.391230E+00
1.885830E+00	1.007430E+00	3.463660E+00
1.959680E+00	1.004770E+00	3.441260E+00
1.710860E+00	3.188710E+00	3.635360E+00
2.082040E+00	9.787010E-01	3.471280E+00
2.209640E+00	9.493520E-01	3.538920E+00
1.767260E+00	3.248980E+00	3.597510E+00
2.301000E+00	9.411660E-01	3.515570E+00
1.833960E+00	3.327680E+00	3.657400E+00
1.889460E+00	3.390410E+00	3.665360E+00
1.880640E+00	3.369800E+00	3.597540E+00
2.396860E+00	9.364550E-01	3.494180E+00
2.499310E+00	9.112470E-01	3.578330E+00
1.935990E+00	3.436310E+00	3.623070E+00
2.587570E+00	8.996280E-01	3.544610E+00
2.002790E+00	3.507280E+00	3.594360E+00
2.677120E+00	8.928910E-01	3.505980E+00
2.771730E+00	8.617240E-01	3.575480E+00
2.068310E+00	3.586930E+00	3.653350E+00
2.141100E+00	3.651920E+00	3.653800E+00
2.106090E+00	3.614390E+00	3.600480E+00
2.861180E+00	8.564160E-01	3.524550E+00
2.943470E+00	8.261650E-01	3.585010E+00
2.153890E+00	3.646590E+00	3.580300E+00
2.211990E+00	3.704560E+00	3.644400E+00
3.027390E+00	8.365330E-01	3.551050E+00
3.109160E+00	8.283000E-01	3.615250E+00
2.240110E+00	3.708600E+00	3.581260E+00
2.258330E+00	3.737390E+00	3.638840E+00
3.194850E+00	8.687090E-01	3.583910E+00
2.296740E+00	3.758390E+00	3.640110E+00
2.343020E+00	3.765980E+00	3.603430E+00
3.289370E+00	9.269190E-01	3.558530E+00
2.452000E+00	3.805230E+00	3.610890E+00
3.374800E+00	9.874100E-01	3.551050E+00
2.554880E+00	3.838820E+00	3.610240E+00
3.469520E+00	1.048370E+00	3.608480E+00
3.509380E+00	1.098450E+00	3.525140E+00
3.584830E+00	1.133800E+00	3.610820E+00
2.646530E+00	3.849060E+00	3.602850E+00
3.680430E+00	1.207170E+00	3.619380E+00
2.731560E+00	3.850030E+00	3.594730E+00
3.752660E+00	1.282780E+00	3.586750E+00
2.811280E+00	3.840230E+00	3.578710E+00
2.885660E+00	3.827690E+00	3.645090E+00
3.840710E+00	1.364130E+00	3.561300E+00
2.952060E+00	3.784990E+00	3.604770E+00
3.047690E+00	3.743570E+00	3.617650E+00
3.080220E+00	3.701940E+00	3.537500E+00
3.134350E+00	3.684560E+00	3.587040E+00
3.971500E+00	1.512560E+00	3.563620E+00
3.923220E+00	1.428760E+00	3.617390E+00
3.221500E+00	3.639230E+00	3.597700E+00
3.299140E+00	3.609000E+00	3.602790E+00
4.126790E+00	1.889280E+00	3.577720E+00
4.110910E+00	1.794730E+00	3.602710E+00
4.078920E+00	1.705690E+00	3.591470E+00
4.025630E+00	1.601300E+00	3.587370E+00
3.394370E+00	3.580250E+00	3.590470E+00
3.494390E+00	3.552190E+00	3.600260E+00
4.150120E+00	2.517080E+00	3.615170E+00
4.140800E+00	2.592990E+00	3.525500E+00
4.139010E+00	2.633090E+00	3.585330E+00
4.156850E+00	2.389370E+00	3.640060E+00
4.162200E+00	2.290390E+00	3.610830E+00
4.155400E+00	2.169860E+00	3.597170E+00
4.152370E+00	2.052200E+00	3.592440E+00
4.145470E+00	1.972900E+00	3.574920E+00
3.606810E+00	3.522500E+00	3.594720E+00
3.771370E+00	3.472760E+00	3.619220E+00
4.068640E+00	3.002220E+00	3.630750E+00
4.041040E+00	3.076950E+00	3.545690E+00
4.039760E+00	3.106450E+00	3.611030E+00
4.091360E+00	2.889330E+00	3.649510E+00
4.104270E+00	2.810430E+00	3.618910E+00
4.123810E+00	2.720050E+00	3.597430E+00
3.840140E+00	3.451310E+00	3.626340E+00
3.850740E+00	3.432110E+00	3.594050E+00
4.004570E+00	3.255400E+00	3.611420E+00
4.026880E+00	3.177760E+00	3.654150E+00
3.870320E+00	3.433940E+00	3.629530E+00
3.919090E+00	3.386730E+00	3.634640E+00
3.974130E+00	3.316090E+00	3.603020E+00
1.256230E+00	2.341070E+00	3.716340E+00
1.276200E+00	2.396100E+00	3.725970E+00
1.266070E+00	2.355270E+00	3.663620E+00
1.230900E+00	2.232400E+00	3.619590E+00
1.237920E+00	2.269520E+00	3.699450E+00
1.190850E+00	2.101390E+00	3.584810E+00
1.203800E+00	2.148640E+00	3.669820E+00
1.145570E+00	1.969810E+00	3.559500E+00
1.162150E+00	2.021310E+00	3.645920E+00
1.112280E+00	1.855390E+00	3.541290E+00
1.119910E+00	1.880670E+00	3.645330E+00
1.094660E+00	1.789540E+00	3.537260E+00
1.097830E+00	1.795870E+00	3.592190E+00
1.085570E+00	1.731650E+00	3.567220E+00
1.347800E+00	2.568540E+00	3.702850E+00
1.300750E+00	2.461900E+00	3.689300E+00
1.081920E+00	1.661230E+00	3.505530E+00
1.087710E+00	1.579810E+00	3.477950E+00
1.084990E+00	1.563370E+00	3.589790E+00
1.098410E+00	1.498390E+00	3.522830E+00
1.403400E+00	2.667790E+00	3.732000E+00
1.444940E+00	2.730940E+00	3.736430E+00
1.427990E+00	2.704890E+00	3.693130E+00
1.127120E+00	1.437960E+00	3.457460E+00
1.178330E+00	1.352790E+00	3.443310E+00
1.161070E+00	1.362280E+00	3.559710E+00
1.213510E+00	1.300040E+00	3.478320E+00
1.199880E+00	1.309220E+00	3.528910E+00
1.242320E+00	1.256360E+00	3.522250E+00
1.467280E+00	2.757730E+00	3.676050E+00
1.488120E+00	2.800070E+00	3.773500E+00
1.317360E+00	1.194330E+00	3.479370E+00
1.433100E+00	1.121650E+00	3.481800E+00
1.388600E+00	1.125270E+00	3.588390E+00
1.497040E+00	1.076630E+00	3.524710E+00
1.470150E+00	1.079510E+00	3.569360E+00
1.540980E+00	1.042210E+00	3.578430E+00
1.522530E+00	2.870370E+00	3.778400E+00
1.541730E+00	2.907920E+00	3.762840E+00
1.520120E+00	2.861010E+00	3.711500E+00
1.737520E+00	1.009400E+00	3.516400E+00
1.652120E+00	1.011110E+00	3.570590E+00
1.784420E+00	9.677280E-01	3.606550E+00
1.576680E+00	2.973210E+00	3.741500E+00
1.852810E+00	9.833910E-01	3.535670E+00
1.947120E+00	9.487840E-01	3.599980E+00
1.884220E+00	9.472190E-01	3.622830E+00
1.974630E+00	9.226580E-01	3.672960E+00
1.662030E+00	3.119890E+00	3.743520E+00
1.625680E+00	3.061170E+00	3.758830E+00
1.990170E+00	9.676620E-01	3.540870E+00
2.037090E+00	9.276580E-01	3.634120E+00
1.701010E+00	3.177230E+00	3.718720E+00
2.159620E+00	9.253680E-01	3.636320E+00
1.767080E+00	3.257350E+00	3.733270E+00
2.297280E+00	9.138540E-01	3.628660E+00
1.878330E+00	3.384540E+00	3.735560E+00
1.830630E+00	3.332410E+00	3.753720E+00
2.403800E+00	9.150080E-01	3.606110E+00
2.507680E+00	8.866950E-01	3.691860E+00
1.923510E+00	3.434410E+00	3.708700E+00
2.597810E+00	8.739410E-01	3.658180E+00
1.991340E+00	3.513830E+00	3.723490E+00
2.684100E+00	8.675980E-01	3.620540E+00
2.775980E+00	8.318100E-01	3.689520E+00
2.123350E+00	3.646120E+00	3.739110E+00
2.060560E+00	3.592380E+00	3.750130E+00
2.858690E+00	8.234460E-01	3.636950E+00
2.941320E+00	7.913480E-01	3.693840E+00
2.200360E+00	3.705230E+00	3.728310E+00
3.024390E+00	8.046810E-01	3.650090E+00
3.112710E+00	7.973810E-01	3.718130E+00
2.285410E+00	3.760340E+00	3.709840E+00
3.200060E+00	8.359260E-01	3.688000E+00
2.355690E+00	3.798420E+00	3.743530E+00
2.353670E+00	3.789760E+00	3.689970E+00
3.291850E+00	8.935660E-01	3.661560E+00
2.390740E+00	3.809610E+00	3.735000E+00
2.443020E+00	3.818720E+00	3.726060E+00
3.381880E+00	9.633070E-01	3.638840E+00
2.552620E+00	3.848210E+00	3.714960E+00
3.561870E+00	1.100790E+00	3.709570E+00
3.467890E+00	1.018570E+00	3.722410E+00
2.656110E+00	3.861260E+00	3.710800E+00
3.667210E+00	1.187550E+00	3.705850E+00
2.719950E+00	3.861960E+00	3.672960E+00
3.760720E+00	1.274370E+00	3.691150E+00
2.802700E+00	3.858250E+00	3.689290E+00
2.893250E+00	3.842290E+00	3.746490E+00
3.847740E+00	1.352110E+00	3.659620E+00
2.970550E+00	3.798170E+00	3.691620E+00
3.074910E+00	3.766070E+00	3.717110E+00
3.153440E+00	3.700010E+00	3.654940E+00
3.991130E+00	1.512670E+00	3.667380E+00
3.930070E+00	1.424740E+00	3.719170E+00
3.185900E+00	3.719450E+00	3.725840E+00
3.261530E+00	3.688890E+00	3.725490E+00
3.287900E+00	3.645690E+00	3.664520E+00
4.130840E+00	1.831530E+00	3.662610E+00
4.109100E+00	1.730530E+00	3.687470E+00
4.134410E+00	1.793820E+00	3.724090E+00
4.052150E+00	1.617850E+00	3.689080E+00
3.349270E+00	3.665510E+00	3.729630E+00
3.457630E+00	3.635010E+00	3.746790E+00
3.475690E+00	3.588980E+00	3.670920E+00
4.139670E+00	2.647300E+00	3.684610E+00
4.156130E+00	2.533930E+00	3.754380E+00
4.161940E+00	2.420150E+00	3.726510E+00
4.171020E+00	2.308360E+00	3.715620E+00
4.168540E+00	2.194240E+00	3.702960E+00
4.165470E+00	2.071830E+00	3.692870E+00
4.153630E+00	1.934570E+00	3.674490E+00
4.142820E+00	1.847170E+00	3.713590E+00
3.559650E+00	3.589320E+00	3.740690E+00
3.659930E+00	3.566300E+00	3.788270E+00
3.670580E+00	3.530460E+00	3.702470E+00
4.046340E+00	3.096250E+00	3.703370E+00
4.072910E+00	3.015630E+00	3.768730E+00
4.089930E+00	2.918520E+00	3.730170E+00
4.105000E+00	2.816840E+00	3.714430E+00
4.120190E+00	2.743880E+00	3.670670E+00
3.756040E+00	3.509460E+00	3.780610E+00
3.834060E+00	3.451900E+00	3.731150E+00
3.858070E+00	3.441030E+00	3.657010E+00
3.894470E+00	3.417710E+00	3.692520E+00
4.005030E+00	3.259950E+00	3.736000E+00
3.976520E+00	3.315460E+00	3.659620E+00
3.951100E+00	3.354470E+00	3.714850E+00
4.034290E+00	3.167120E+00	3.743580E+00
3.924670E+00	3.392230E+00	3.696200E+00
1.252600E+00	2.342680E+00	3.853680E+00
1.274670E+00	2.407220E+00	3.839950E+00
1.256260E+00	2.335680E+00	3.775940E+00
1.217850E+00	2.200340E+00	3.752330E+00
1.231830E+00	2.255830E+00	3.834840E+00
1.179380E+00	2.077780E+00	3.728780E+00
1.201850E+00	2.141670E+00	3.817890E+00
1.139850E+00	1.964540E+00	3.712660E+00
1.163350E+00	2.024860E+00	3.798340E+00
1.117120E+00	1.894860E+00	3.713420E+00
1.128480E+00	1.920470E+00	3.781720E+00
1.106570E+00	1.838120E+00	3.746370E+00
1.298320E+00	2.476330E+00	3.874000E+00
1.328490E+00	2.546900E+00	3.856560E+00
1.308220E+00	2.475490E+00	3.783880E+00
1.089290E+00	1.736210E+00	3.699060E+00
1.081320E+00	1.643590E+00	3.629910E+00
1.080090E+00	1.649610E+00	3.708610E+00
1.081620E+00	1.583020E+00	3.652590E+00
1.080890E+00	1.597330E+00	3.710770E+00
1.085890E+00	1.539010E+00	3.692430E+00
1.360270E+00	2.612980E+00	3.894170E+00
1.398110E+00	2.674090E+00	3.880940E+00
1.368240E+00	2.611830E+00	3.808990E+00
1.126180E+00	1.424750E+00	3.579340E+00
1.107090E+00	1.465260E+00	3.670340E+00
1.145790E+00	1.387060E+00	3.613400E+00
1.136230E+00	1.402890E+00	3.654760E+00
1.162630E+00	1.354890E+00	3.658080E+00
1.435360E+00	2.720060E+00	3.821310E+00
1.217320E+00	1.273160E+00	3.638480E+00
1.293960E+00	1.191850E+00	3.597170E+00
1.269540E+00	1.206290E+00	3.658670E+00
1.343530E+00	1.145940E+00	3.634650E+00
1.313010E+00	1.163100E+00	3.677840E+00
1.379090E+00	1.110140E+00	3.684030E+00
1.485490E+00	2.812660E+00	3.877580E+00
1.519100E+00	2.880490E+00	3.883700E+00
1.512420E+00	2.857390E+00	3.826510E+00
1.488960E+00	1.041000E+00	3.684530E+00
1.595860E+00	9.955100E-01	3.660480E+00
1.569880E+00	9.897050E-01	3.720240E+00
1.629750E+00	9.674170E-01	3.739370E+00
1.545210E+00	2.920080E+00	3.830490E+00
1.718910E+00	9.566480E-01	3.699030E+00
1.590110E+00	3.006370E+00	3.875500E+00
1.628270E+00	3.072350E+00	3.873420E+00
1.615410E+00	3.044080E+00	3.813370E+00
1.875140E+00	9.271710E-01	3.712350E+00
2.004700E+00	9.029270E-01	3.756140E+00
1.651620E+00	3.103220E+00	3.821760E+00
2.109320E+00	9.009440E-01	3.725010E+00
1.711540E+00	3.190460E+00	3.835210E+00
2.175050E+00	9.026200E-01	3.705190E+00
2.202200E+00	8.938840E-01	3.742480E+00
1.777650E+00	3.280080E+00	3.854640E+00
1.823230E+00	3.339500E+00	3.875310E+00
1.811830E+00	3.316840E+00	3.809500E+00
2.280960E+00	8.882330E-01	3.748810E+00
2.209870E+00	9.005530E-01	3.710090E+00
1.865130E+00	3.380940E+00	3.828660E+00
2.406120E+00	8.885630E-01	3.723480E+00
2.518130E+00	8.657210E-01	3.808200E+00
1.927880E+00	3.449400E+00	3.792840E+00
2.606100E+00	8.503310E-01	3.774260E+00
1.990220E+00	3.534060E+00	3.860240E+00
2.051270E+00	3.603330E+00	3.878590E+00
2.035730E+00	3.576290E+00	3.808010E+00
2.691790E+00	8.392060E-01	3.735680E+00
2.788190E+00	8.058990E-01	3.808070E+00
2.102410E+00	3.641760E+00	3.837150E+00
2.865960E+00	7.918950E-01	3.754300E+00
2.948300E+00	7.675870E-01	3.793550E+00
2.185070E+00	3.705460E+00	3.825010E+00
3.026280E+00	7.747950E-01	3.754920E+00
3.118330E+00	7.690040E-01	3.823110E+00
2.264630E+00	3.760090E+00	3.812030E+00
3.207040E+00	8.058650E-01	3.793050E+00
2.340350E+00	3.798480E+00	3.804870E+00
3.299030E+00	8.646220E-01	3.767280E+00
2.403230E+00	3.818200E+00	3.789210E+00
2.475930E+00	3.843710E+00	3.847990E+00
3.386390E+00	9.378340E-01	3.742870E+00
2.552430E+00	3.859070E+00	3.816110E+00
3.557690E+00	1.075750E+00	3.811720E+00
3.474650E+00	9.926150E-01	3.824020E+00
2.638280E+00	3.869060E+00	3.803790E+00
3.655320E+00	1.163340E+00	3.800770E+00
2.716400E+00	3.873640E+00	3.797030E+00
2.745220E+00	3.868390E+00	3.742690E+00
2.817500E+00	3.878780E+00	3.818220E+00
3.767310E+00	1.273970E+00	3.801690E+00
2.908290E+00	3.862410E+00	3.817090E+00
3.855310E+00	1.352500E+00	3.753370E+00
2.992700E+00	3.830510E+00	3.794930E+00
3.134650E+00	3.796450E+00	3.802510E+00
4.007870E+00	1.513360E+00	3.803780E+00
3.927050E+00	1.414600E+00	3.783130E+00
3.214360E+00	3.787570E+00	3.829020E+00
3.253210E+00	3.730910E+00	3.778340E+00
4.127990E+00	1.737490E+00	3.763360E+00
4.089510E+00	1.644980E+00	3.779190E+00
4.073520E+00	1.590570E+00	3.825660E+00
3.294320E+00	3.768830E+00	3.841420E+00
3.389160E+00	3.744150E+00	3.857270E+00
3.388350E+00	3.699810E+00	3.798050E+00
4.152030E+00	2.653210E+00	3.828420E+00
4.127610E+00	2.727270E+00	3.740640E+00
4.120420E+00	2.778820E+00	3.807280E+00
4.167410E+00	2.528760E+00	3.849530E+00
4.174380E+00	2.436000E+00	3.826990E+00
4.186110E+00	2.327050E+00	3.813740E+00
4.186780E+00	2.212840E+00	3.803860E+00
4.183440E+00	2.097480E+00	3.794190E+00
4.181540E+00	1.973710E+00	3.792690E+00
4.153910E+00	1.826040E+00	3.792440E+00
4.132760E+00	1.701140E+00	3.828840E+00
4.102680E+00	1.631410E+00	3.838750E+00
3.464710E+00	3.696980E+00	3.849950E+00
3.534390E+00	3.634460E+00	3.807650E+00
3.658160E+00	3.600090E+00	3.863370E+00
4.051570E+00	3.117740E+00	3.821430E+00
4.075430E+00	3.029890E+00	3.899220E+00
4.094230E+00	2.932890E+00	3.836700E+00
4.102030E+00	2.858410E+00	3.788710E+00
3.756870E+00	3.534740E+00	3.853720E+00
3.847040E+00	3.465950E+00	3.837170E+00
3.942830E+00	3.370370E+00	3.820960E+00
3.914000E+00	3.398770E+00	3.733200E+00
4.018060E+00	3.261490E+00	3.871940E+00
4.034510E+00	3.197210E+00	3.809670E+00
1.277950E+00	2.401820E+00	3.914200E+00
1.250770E+00	2.309610E+00	3.905240E+00
1.234460E+00	2.217300E+00	3.911620E+00
1.201800E+00	2.097910E+00	3.897970E+00
1.163810E+00	1.982340E+00	3.881670E+00
1.131780E+00	1.859470E+00	3.881610E+00
1.098890E+00	1.782380E+00	3.800330E+00
1.109250E+00	1.778420E+00	3.865900E+00
1.097130E+00	1.726930E+00	3.836830E+00
1.329090E+00	2.540390E+00	3.930130E+00
1.299670E+00	2.473350E+00	3.925660E+00
1.090200E+00	1.640140E+00	3.811910E+00
1.091250E+00	1.553590E+00	3.788580E+00
1.097690E+00	1.499190E+00	3.762090E+00
1.110100E+00	1.508420E+00	3.842300E+00
1.128520E+00	1.451490E+00	3.827630E+00
1.395190E+00	2.665120E+00	3.939700E+00
1.369470E+00	2.614050E+00	3.959920E+00
1.148600E+00	1.384170E+00	3.752390E+00
1.183150E+00	1.321540E+00	3.728140E+00
1.190070E+00	1.330590E+00	3.813470E+00
1.221250E+00	1.269980E+00	3.775520E+00
1.447490E+00	2.740880E+00	3.949090E+00
1.265820E+00	1.205010E+00	3.728100E+00
1.339370E+00	1.134240E+00	3.776130E+00
1.417070E+00	1.071760E+00	3.760350E+00
1.413540E+00	1.074100E+00	3.861160E+00
1.487060E+00	1.024760E+00	3.814980E+00
1.510910E+00	2.865360E+00	3.938510E+00
1.489840E+00	2.818600E+00	3.960310E+00
1.583530E+00	9.793220E-01	3.814060E+00
1.713210E+00	9.403130E-01	3.824840E+00
1.551980E+00	2.939300E+00	3.953820E+00
1.824380E+00	9.186210E-01	3.806340E+00
1.812030E+00	9.135860E-01	3.883540E+00
1.895800E+00	9.035490E-01	3.895750E+00
1.627800E+00	3.070870E+00	3.948060E+00
1.595360E+00	3.015570E+00	3.969970E+00
1.971370E+00	8.990800E-01	3.843110E+00
1.665550E+00	3.130580E+00	3.911230E+00
2.106140E+00	8.853550E-01	3.837840E+00
1.720610E+00	3.208120E+00	3.976860E+00
1.770270E+00	3.277910E+00	3.995240E+00
1.754310E+00	3.256270E+00	3.922280E+00
2.213020E+00	8.840240E-01	3.815780E+00
1.807210E+00	3.325670E+00	3.951970E+00
2.314000E+00	8.669600E-01	3.871950E+00
1.864800E+00	3.395370E+00	3.931270E+00
2.424130E+00	8.666650E-01	3.858400E+00
2.536100E+00	8.467710E-01	3.909710E+00
1.922350E+00	3.460320E+00	3.897830E+00
2.612360E+00	8.319280E-01	3.893780E+00
2.040360E+00	3.601440E+00	3.956380E+00
1.977670E+00	3.535930E+00	3.973300E+00
2.706420E+00	8.174040E-01	3.861990E+00
2.794290E+00	7.882740E-01	3.898130E+00
2.104950E+00	3.658610E+00	3.943610E+00
2.893230E+00	7.571110E-01	3.909220E+00
2.177530E+00	3.713360E+00	3.927580E+00
3.024220E+00	7.511690E-01	3.866800E+00
2.252990E+00	3.766280E+00	3.910400E+00
2.327040E+00	3.804710E+00	3.897320E+00
3.310000E+00	8.371240E-01	3.876650E+00
3.208710E+00	7.765010E-01	3.895350E+00
2.403220E+00	3.827820E+00	3.881470E+00
2.475110E+00	3.847820E+00	3.951630E+00
3.402310E+00	9.119430E-01	3.846840E+00
2.560600E+00	3.867320E+00	3.921540E+00
3.554450E+00	1.043160E+00	3.918450E+00
3.477530E+00	9.669280E-01	3.904760E+00
2.624200E+00	3.875600E+00	3.876580E+00
3.649250E+00	1.139890E+00	3.898680E+00
2.711000E+00	3.883910E+00	3.889260E+00
2.818120E+00	3.902930E+00	3.949220E+00
3.727470E+00	1.225190E+00	3.880330E+00
2.946260E+00	3.887740E+00	3.900370E+00
3.823760E+00	1.328310E+00	3.926400E+00
[truncated: 10,719 more rows]
