# Supplementary material for: A New MRI-Based Model of Heart Function with Coupled Hemodynamics and Application to Normal and Diseased Canine Left Ventricles
Source: Front Bioeng Biotechnol. 2015 Sep 23;3:140. doi: 10.3389/fbioe.2015.00140 (PMC4585083; doi:10.3389/fbioe.2015.00140)
Supplement: Supplementary file 4 [file Data_Sheet_4.ZIP › Case2_Normal_LBBB_Diastole/nodes/case2_diastole_time_0.0800.csv]

3.290190E+00	2.109180E+00	1.201740E+00
3.312460E+00	2.153050E+00	1.182560E+00
3.328290E+00	2.117240E+00	1.195270E+00
3.328270E+00	2.074660E+00	1.222680E+00
3.362220E+00	2.206260E+00	1.158010E+00
3.392970E+00	2.260370E+00	1.143030E+00
3.411180E+00	2.217800E+00	1.161980E+00
3.407290E+00	2.140750E+00	1.203030E+00
3.497170E+00	2.080390E+00	1.265130E+00
3.424610E+00	2.033180E+00	1.274260E+00
3.535610E+00	2.020970E+00	1.329010E+00
3.483690E+00	2.250440E+00	1.177600E+00
3.541430E+00	2.154020E+00	1.244770E+00
3.575900E+00	2.084530E+00	1.298650E+00
3.003970E+00	2.292340E+00	1.200950E+00
3.020980E+00	2.373370E+00	1.182220E+00
3.061130E+00	2.335390E+00	1.177260E+00
3.076790E+00	2.285260E+00	1.189220E+00
3.073290E+00	2.453890E+00	1.173480E+00
3.092430E+00	2.527180E+00	1.177310E+00
3.133310E+00	2.484950E+00	1.165100E+00
3.183050E+00	2.386970E+00	1.152740E+00
3.293440E+00	2.246070E+00	1.147660E+00
3.155700E+00	2.238410E+00	1.189540E+00
3.219890E+00	2.100090E+00	1.235040E+00
3.330410E+00	1.977410E+00	1.308050E+00
3.207080E+00	1.965330E+00	1.343350E+00
3.383970E+00	1.901370E+00	1.433280E+00
3.280740E+00	1.880360E+00	1.453990E+00
3.372720E+00	1.857810E+00	1.507980E+00
3.208510E+00	2.546980E+00	1.161080E+00
3.397630E+00	2.527450E+00	1.156860E+00
3.409040E+00	2.360720E+00	1.138660E+00
3.459270E+00	1.954020E+00	1.380010E+00
3.480970E+00	1.879970E+00	1.541200E+00
3.514840E+00	2.466980E+00	1.179100E+00
3.533030E+00	2.547080E+00	1.195840E+00
3.570300E+00	2.364190E+00	1.192220E+00
3.619860E+00	2.243990E+00	1.240980E+00
3.638180E+00	2.141870E+00	1.309450E+00
3.641900E+00	2.060080E+00	1.381640E+00
3.579090E+00	1.968840E+00	1.442790E+00
3.636960E+00	2.500310E+00	1.238060E+00
3.695590E+00	2.346160E+00	1.272510E+00
3.709470E+00	2.209630E+00	1.344380E+00
3.689870E+00	2.128290E+00	1.383310E+00
2.592210E+00	2.645850E+00	1.358450E+00
2.613650E+00	2.707950E+00	1.360040E+00
2.651750E+00	2.654780E+00	1.334680E+00
2.747870E+00	2.599340E+00	1.300620E+00
2.608080E+00	2.572960E+00	1.355800E+00
2.808150E+00	2.446780E+00	1.272350E+00
2.653560E+00	2.440060E+00	1.345730E+00
2.892050E+00	2.293170E+00	1.248600E+00
2.712190E+00	2.297090E+00	1.348550E+00
2.884690E+00	2.137230E+00	1.339120E+00
2.768200E+00	2.154970E+00	1.399480E+00
2.941740E+00	2.057370E+00	1.353640E+00
2.834500E+00	2.018850E+00	1.447140E+00
2.944900E+00	1.971920E+00	1.433340E+00
2.723670E+00	2.738160E+00	1.331880E+00
2.915220E+00	2.742240E+00	1.259200E+00
2.902410E+00	2.586250E+00	1.229240E+00
2.974460E+00	2.476600E+00	1.199970E+00
3.022420E+00	2.173370E+00	1.261980E+00
3.067430E+00	2.003810E+00	1.355920E+00
3.134940E+00	1.895490E+00	1.468380E+00
3.015400E+00	1.912120E+00	1.487950E+00
3.192190E+00	1.804890E+00	1.580910E+00
3.053760E+00	1.822210E+00	1.597120E+00
3.233290E+00	1.738770E+00	1.678590E+00
3.106370E+00	1.716070E+00	1.732620E+00
3.211190E+00	1.680260E+00	1.787280E+00
3.101370E+00	2.644250E+00	1.199640E+00
3.141150E+00	2.812460E+00	1.266410E+00
3.354840E+00	1.800040E+00	1.612490E+00
3.323610E+00	1.712270E+00	1.764080E+00
3.270030E+00	2.760310E+00	1.222410E+00
3.327140E+00	2.863040E+00	1.282300E+00
3.334110E+00	2.663490E+00	1.176810E+00
3.473050E+00	1.819320E+00	1.657020E+00
3.478770E+00	1.766330E+00	1.784250E+00
3.428180E+00	2.780410E+00	1.250780E+00
3.484460E+00	2.882540E+00	1.339690E+00
3.552270E+00	2.656570E+00	1.233590E+00
3.668080E+00	2.011790E+00	1.496280E+00
3.639830E+00	1.934850E+00	1.597780E+00
3.564780E+00	1.851200E+00	1.696380E+00
3.583840E+00	2.802430E+00	1.318610E+00
3.609050E+00	2.879770E+00	1.397530E+00
3.679430E+00	2.736630E+00	1.332760E+00
3.724500E+00	2.617390E+00	1.324940E+00
3.763620E+00	2.458740E+00	1.348130E+00
3.782290E+00	2.296460E+00	1.413110E+00
3.740580E+00	2.122440E+00	1.514580E+00
3.804020E+00	2.236260E+00	1.522200E+00
3.704470E+00	2.005690E+00	1.580240E+00
3.680280E+00	2.818690E+00	1.396950E+00
3.779410E+00	2.735200E+00	1.454910E+00
3.819740E+00	2.564080E+00	1.455910E+00
3.831210E+00	2.412220E+00	1.479580E+00
3.830290E+00	2.305140E+00	1.524130E+00
2.233980E+00	2.671800E+00	1.591530E+00
2.262630E+00	2.754190E+00	1.586140E+00
2.290990E+00	2.682660E+00	1.550050E+00
2.349650E+00	2.603160E+00	1.516740E+00
2.245700E+00	2.590550E+00	1.591900E+00
2.406360E+00	2.456790E+00	1.498850E+00
2.287200E+00	2.454690E+00	1.583980E+00
2.451830E+00	2.307340E+00	1.501190E+00
2.336350E+00	2.314250E+00	1.579400E+00
2.506860E+00	2.167130E+00	1.545370E+00
2.394360E+00	2.175660E+00	1.618720E+00
2.561640E+00	2.040140E+00	1.580530E+00
2.447560E+00	2.043060E+00	1.652160E+00
2.626310E+00	1.951760E+00	1.631210E+00
2.516700E+00	1.910060E+00	1.734600E+00
2.642980E+00	1.852750E+00	1.738790E+00
2.320810E+00	2.857190E+00	1.574330E+00
2.370140E+00	2.961150E+00	1.586740E+00
2.387370E+00	2.888280E+00	1.543320E+00
2.395580E+00	2.778650E+00	1.506490E+00
2.509630E+00	2.636800E+00	1.414170E+00
2.528340E+00	2.448340E+00	1.415380E+00
2.571610E+00	2.300700E+00	1.420420E+00
2.627230E+00	2.162250E+00	1.471210E+00
2.686090E+00	2.037540E+00	1.516410E+00
2.748480E+00	1.917330E+00	1.617340E+00
2.806060E+00	1.855030E+00	1.665410E+00
2.748460E+00	1.813660E+00	1.740120E+00
2.826740E+00	1.801910E+00	1.715570E+00
2.467710E+00	2.923980E+00	1.515770E+00
2.471610E+00	3.007010E+00	1.553600E+00
2.615590E+00	2.851210E+00	1.414390E+00
2.898780E+00	1.869900E+00	1.596470E+00
2.980390E+00	1.754390E+00	1.706040E+00
2.886870E+00	1.759900E+00	1.732840E+00
3.016370E+00	1.696070E+00	1.776960E+00
2.943630E+00	1.675370E+00	1.829400E+00
3.040640E+00	1.652670E+00	1.844710E+00
2.571720E+00	3.013360E+00	1.509210E+00
2.756230E+00	3.016720E+00	1.462630E+00
2.765660E+00	2.928370E+00	1.401820E+00
2.818530E+00	2.863270E+00	1.346130E+00
3.275840E+00	1.644000E+00	1.886850E+00
3.136940E+00	1.610420E+00	1.927620E+00
3.249220E+00	1.587030E+00	2.002790E+00
2.874580E+00	2.973950E+00	1.389690E+00
2.884880E+00	3.049030E+00	1.444300E+00
3.023340E+00	2.917910E+00	1.332340E+00
3.405080E+00	1.680210E+00	1.888080E+00
3.358330E+00	1.616820E+00	1.998580E+00
3.004440E+00	3.045050E+00	1.431850E+00
3.222430E+00	3.025480E+00	1.419200E+00
3.223130E+00	2.922320E+00	1.326820E+00
3.489910E+00	1.712580E+00	1.900860E+00
3.492830E+00	1.664410E+00	2.019330E+00
3.381160E+00	2.966840E+00	1.378310E+00
3.362720E+00	3.038730E+00	1.450930E+00
3.657150E+00	1.894280E+00	1.750910E+00
3.627510E+00	1.829540E+00	1.853740E+00
3.567030E+00	1.747810E+00	1.933770E+00
3.456620E+00	3.028600E+00	1.483130E+00
3.547350E+00	2.956520E+00	1.445680E+00
3.830420E+00	2.231180E+00	1.639540E+00
3.787040E+00	2.106780E+00	1.724050E+00
3.725780E+00	1.980190E+00	1.734040E+00
3.693290E+00	1.891300E+00	1.839680E+00
3.701310E+00	2.894740E+00	1.502250E+00
3.823900E+00	2.810100E+00	1.597170E+00
3.849690E+00	2.731800E+00	1.562710E+00
3.871450E+00	2.641990E+00	1.573050E+00
3.879440E+00	2.487200E+00	1.608490E+00
3.898000E+00	2.580160E+00	1.680150E+00
3.861460E+00	2.354850E+00	1.598690E+00
3.882540E+00	2.711280E+00	1.656990E+00
3.897900E+00	2.640990E+00	1.673230E+00
2.043380E+00	2.719940E+00	1.768340E+00
2.078190E+00	2.808240E+00	1.766540E+00
2.099660E+00	2.735720E+00	1.720580E+00
2.160580E+00	2.652470E+00	1.658440E+00
2.047520E+00	2.636000E+00	1.756520E+00
2.179820E+00	2.463930E+00	1.671050E+00
2.077000E+00	2.486110E+00	1.755130E+00
2.226210E+00	2.318010E+00	1.665360E+00
2.101520E+00	2.302820E+00	1.770900E+00
2.288590E+00	2.187930E+00	1.691400E+00
2.195650E+00	2.199520E+00	1.758360E+00
2.339120E+00	2.057330E+00	1.717480E+00
2.234640E+00	2.077230E+00	1.788750E+00
2.401020E+00	1.942520E+00	1.766060E+00
2.296630E+00	1.954300E+00	1.823490E+00
2.441570E+00	1.871830E+00	1.809600E+00
2.379070E+00	1.832920E+00	1.881040E+00
2.469830E+00	1.811560E+00	1.853280E+00
2.137040E+00	2.919350E+00	1.754770E+00
2.185660E+00	3.033400E+00	1.774210E+00
2.201190E+00	2.964490E+00	1.717660E+00
2.207950E+00	2.858260E+00	1.670120E+00
2.674110E+00	1.742260E+00	1.843410E+00
2.559480E+00	1.770950E+00	1.852300E+00
2.701120E+00	1.675260E+00	1.917580E+00
2.610360E+00	1.642960E+00	1.984100E+00
2.727960E+00	1.606580E+00	2.002550E+00
2.289850E+00	3.020980E+00	1.677000E+00
2.338070E+00	3.148880E+00	1.740570E+00
2.801150E+00	1.693780E+00	1.854310E+00
2.895020E+00	1.591440E+00	1.975500E+00
2.813000E+00	1.577400E+00	2.015440E+00
2.954700E+00	1.523680E+00	2.060860E+00
2.870950E+00	1.484080E+00	2.122240E+00
2.965510E+00	1.466030E+00	2.148110E+00
2.474650E+00	3.098090E+00	1.615160E+00
2.500540E+00	3.233420E+00	1.725430E+00
3.000860E+00	1.591650E+00	1.959500E+00
3.055020E+00	1.507240E+00	2.091040E+00
2.609070E+00	3.203510E+00	1.647280E+00
2.657590E+00	3.284980E+00	1.731510E+00
2.675620E+00	3.125400E+00	1.564370E+00
3.319970E+00	1.558410E+00	2.102480E+00
3.193070E+00	1.522000E+00	2.113160E+00
3.304510E+00	1.510280E+00	2.207890E+00
2.763570E+00	3.233480E+00	1.649250E+00
2.790720E+00	3.308860E+00	1.736040E+00
2.902130E+00	3.151660E+00	1.530390E+00
3.427460E+00	1.596000E+00	2.099920E+00
3.413260E+00	1.552150E+00	2.203290E+00
2.846160E+00	3.347390E+00	1.773220E+00
2.856040E+00	3.387690E+00	1.830270E+00
2.898000E+00	3.356370E+00	1.783630E+00
2.931290E+00	3.297860E+00	1.707890E+00
3.067380E+00	3.225480E+00	1.625770E+00
3.140340E+00	3.138120E+00	1.531890E+00
3.492550E+00	1.620150E+00	2.109720E+00
3.487120E+00	1.596580E+00	2.171020E+00
2.946680E+00	3.379440E+00	1.833150E+00
3.062690E+00	3.342300E+00	1.802130E+00
3.106520E+00	3.284060E+00	1.722200E+00
3.240720E+00	3.230680E+00	1.661450E+00
3.375670E+00	3.120950E+00	1.547370E+00
3.654420E+00	1.790710E+00	1.993340E+00
3.630790E+00	1.719990E+00	2.088260E+00
3.553420E+00	1.639920E+00	2.151960E+00
3.207510E+00	3.319400E+00	1.802160E+00
3.338740E+00	3.278320E+00	1.773660E+00
3.390630E+00	3.212000E+00	1.691960E+00
3.511220E+00	3.161290E+00	1.697260E+00
3.605790E+00	3.048000E+00	1.592580E+00
3.835250E+00	2.171670E+00	1.835250E+00
3.797090E+00	2.034840E+00	1.920190E+00
3.839830E+00	2.129180E+00	1.975110E+00
3.722050E+00	1.875530E+00	1.985180E+00
3.695170E+00	1.786980E+00	2.080100E+00
3.465090E+00	3.249010E+00	1.810840E+00
3.585170E+00	3.197810E+00	1.810150E+00
3.627740E+00	3.127750E+00	1.736660E+00
3.707490E+00	3.063470E+00	1.739470E+00
3.777250E+00	2.943360E+00	1.694590E+00
3.901110E+00	2.502240E+00	1.763420E+00
3.884340E+00	2.336790E+00	1.823440E+00
3.906810E+00	2.463020E+00	1.861470E+00
3.859780E+00	2.203590E+00	1.936050E+00
3.699790E+00	3.146290E+00	1.859910E+00
3.795920E+00	3.026390E+00	1.844750E+00
3.858680E+00	2.918280E+00	1.855350E+00
3.883460E+00	2.795620E+00	1.793420E+00
3.913370E+00	2.617150E+00	1.807010E+00
3.911510E+00	2.524710E+00	1.830830E+00
1.888350E+00	2.767050E+00	1.962460E+00
1.932360E+00	2.880090E+00	1.964680E+00
1.938400E+00	2.784720E+00	1.911690E+00
1.978110E+00	2.697390E+00	1.836660E+00
1.878340E+00	2.677800E+00	1.938480E+00
1.982650E+00	2.510070E+00	1.838920E+00
1.892710E+00	2.532580E+00	1.923930E+00
2.008740E+00	2.363650E+00	1.828350E+00
1.907790E+00	2.346480E+00	1.925490E+00
2.029640E+00	2.285460E+00	1.836230E+00
1.981690E+00	2.276210E+00	1.882750E+00
2.031190E+00	2.205600E+00	1.881690E+00
2.115050E+00	1.947300E+00	1.954020E+00
2.088370E+00	2.005250E+00	1.932960E+00
2.177180E+00	1.975070E+00	1.890380E+00
2.260850E+00	1.853610E+00	1.935540E+00
2.154650E+00	1.874850E+00	1.984970E+00
2.326630E+00	1.730160E+00	1.994340E+00
2.219210E+00	1.752270E+00	2.036090E+00
2.367330E+00	1.654190E+00	2.046990E+00
2.292310E+00	1.618970E+00	2.117200E+00
2.399160E+00	1.582490E+00	2.118150E+00
2.038920E+00	2.906240E+00	1.845790E+00
2.017840E+00	3.000620E+00	1.921330E+00
2.118990E+00	2.116450E+00	1.857860E+00
2.454550E+00	1.684740E+00	1.985870E+00
2.534020E+00	1.600610E+00	2.055520E+00
2.487920E+00	1.542730E+00	2.140120E+00
2.583210E+00	1.529330E+00	2.128030E+00
2.055530E+00	3.075080E+00	1.933860E+00
2.126520E+00	3.168350E+00	1.943800E+00
2.103700E+00	3.063850E+00	1.870760E+00
2.771990E+00	1.507110E+00	2.113620E+00
2.677540E+00	1.522310E+00	2.118550E+00
2.802930E+00	1.449810E+00	2.179160E+00
2.739680E+00	1.417770E+00	2.240460E+00
2.840540E+00	1.401400E+00	2.246050E+00
2.227030E+00	3.168330E+00	1.841740E+00
2.252140E+00	3.260720E+00	1.913300E+00
3.033270E+00	1.433460E+00	2.213920E+00
2.940480E+00	1.403460E+00	2.251660E+00
3.039730E+00	1.383360E+00	2.305790E+00
2.323150E+00	3.328680E+00	1.935380E+00
2.385610E+00	3.401610E+00	1.995530E+00
2.392490E+00	3.350810E+00	1.919820E+00
2.380600E+00	3.285310E+00	1.844350E+00
3.117150E+00	1.459140E+00	2.194360E+00
3.109250E+00	1.411120E+00	2.275990E+00
2.480840E+00	3.381820E+00	1.909240E+00
2.538830E+00	3.459310E+00	1.999070E+00
2.560990E+00	3.340980E+00	1.814670E+00
3.220600E+00	1.449320E+00	2.275240E+00
2.634620E+00	3.420130E+00	1.916490E+00
2.672850E+00	3.473190E+00	2.008700E+00
2.741810E+00	3.367800E+00	1.824780E+00
3.406680E+00	1.483580E+00	2.339420E+00
2.732100E+00	3.497560E+00	2.051560E+00
2.737050E+00	3.522320E+00	2.106380E+00
2.783450E+00	3.503150E+00	2.058970E+00
2.834520E+00	3.452380E+00	1.963260E+00
3.550290E+00	1.584840E+00	2.285220E+00
2.821230E+00	3.516490E+00	2.100160E+00
2.921720E+00	3.489910E+00	2.071290E+00
2.975680E+00	3.456880E+00	2.015530E+00
3.096960E+00	3.403540E+00	1.944530E+00
3.644820E+00	1.664680E+00	2.233110E+00
3.650130E+00	1.624420E+00	2.310910E+00
3.049790E+00	3.469480E+00	2.084520E+00
3.179450E+00	3.436560E+00	2.059400E+00
3.239260E+00	3.402550E+00	1.996500E+00
3.354630E+00	3.346370E+00	1.927950E+00
3.843630E+00	2.055100E+00	2.069720E+00
3.817260E+00	1.930210E+00	2.138440E+00
3.739540E+00	1.774720E+00	2.222190E+00
3.835260E+00	1.862980E+00	2.276950E+00
3.705520E+00	1.664230E+00	2.319400E+00
3.306130E+00	3.416260E+00	2.067540E+00
3.424830E+00	3.377160E+00	2.057890E+00
3.478540E+00	3.335650E+00	2.010540E+00
3.583500E+00	3.269480E+00	1.961490E+00
3.914210E+00	2.429490E+00	2.019150E+00
3.914210E+00	2.517770E+00	1.900460E+00
3.925140E+00	2.553240E+00	1.995910E+00
3.900180E+00	2.315660E+00	2.025460E+00
3.891400E+00	2.176320E+00	2.109250E+00
3.875040E+00	2.008450E+00	2.208620E+00
3.863470E+00	1.925040E+00	2.252540E+00
3.540090E+00	3.346650E+00	2.089900E+00
3.646510E+00	3.301910E+00	2.090440E+00
3.681210E+00	3.258280E+00	2.050220E+00
3.729550E+00	3.194720E+00	2.016390E+00
3.809840E+00	3.083680E+00	1.983000E+00
3.874530E+00	2.964000E+00	1.981540E+00
3.917120E+00	2.831900E+00	1.996720E+00
3.941310E+00	2.683550E+00	2.039280E+00
3.951560E+00	2.761410E+00	2.089990E+00
3.741930E+00	3.244830E+00	2.148920E+00
3.832770E+00	3.134290E+00	2.125160E+00
3.898210E+00	3.014150E+00	2.114290E+00
3.933130E+00	2.892920E+00	2.113900E+00
3.952780E+00	2.805000E+00	2.124480E+00
1.758320E+00	2.789100E+00	2.150910E+00
1.799600E+00	2.891500E+00	2.152100E+00
1.794510E+00	2.804480E+00	2.104540E+00
1.825020E+00	2.731300E+00	2.029370E+00
1.743670E+00	2.705910E+00	2.124950E+00
1.811750E+00	2.559360E+00	2.004830E+00
1.740470E+00	2.578410E+00	2.087490E+00
1.825700E+00	2.404320E+00	2.000790E+00
1.754660E+00	2.429930E+00	2.076660E+00
1.835440E+00	2.310630E+00	2.000680E+00
1.769470E+00	2.281360E+00	2.072100E+00
1.855580E+00	2.229400E+00	2.019920E+00
1.928120E+00	2.025280E+00	2.059040E+00
1.931100E+00	2.071930E+00	2.035460E+00
1.955210E+00	2.037970E+00	2.031080E+00
1.958150E+00	1.990710E+00	2.048750E+00
2.045440E+00	1.756860E+00	2.130650E+00
2.026730E+00	1.820650E+00	2.104660E+00
2.107000E+00	1.781780E+00	2.078080E+00
2.177510E+00	1.662200E+00	2.128930E+00
2.080500E+00	1.680350E+00	2.165360E+00
2.224100E+00	1.588500E+00	2.177690E+00
2.157980E+00	1.552890E+00	2.247570E+00
2.265590E+00	1.515360E+00	2.243100E+00
1.866330E+00	2.897240E+00	2.061140E+00
1.889970E+00	3.002620E+00	2.105920E+00
1.942980E+00	2.187580E+00	1.969070E+00
2.006610E+00	2.065150E+00	1.971600E+00
2.048260E+00	1.923770E+00	2.018670E+00
2.428850E+00	1.513530E+00	2.191170E+00
2.366070E+00	1.477860E+00	2.253610E+00
2.464060E+00	1.446090E+00	2.265250E+00
1.950170E+00	3.093980E+00	2.108840E+00
2.006200E+00	3.200240E+00	2.141640E+00
2.003260E+00	3.140650E+00	2.075410E+00
1.986170E+00	3.054550E+00	2.013650E+00
2.636540E+00	1.437420E+00	2.230940E+00
2.549440E+00	1.441830E+00	2.244810E+00
2.675140E+00	1.380000E+00	2.298420E+00
2.616270E+00	1.346790E+00	2.355820E+00
2.720540E+00	1.332870E+00	2.365960E+00
2.072540E+00	3.201660E+00	2.046250E+00
2.109220E+00	3.290020E+00	2.106090E+00
2.891260E+00	1.350010E+00	2.327380E+00
2.821280E+00	1.331000E+00	2.359760E+00
2.892560E+00	1.314890E+00	2.394020E+00
2.173720E+00	3.358010E+00	2.120750E+00
2.230030E+00	3.434200E+00	2.175410E+00
2.231200E+00	3.390430E+00	2.098100E+00
2.217380E+00	3.321080E+00	2.023390E+00
2.978060E+00	1.336660E+00	2.386020E+00
2.306510E+00	3.433940E+00	2.089720E+00
2.338900E+00	3.493320E+00	2.171690E+00
3.145350E+00	1.370850E+00	2.393460E+00
2.406170E+00	3.531190E+00	2.209480E+00
2.465520E+00	3.572500E+00	2.274370E+00
2.468570E+00	3.543360E+00	2.198620E+00
2.451290E+00	3.499870E+00	2.115250E+00
3.310430E+00	1.415020E+00	2.409970E+00
3.262580E+00	1.370680E+00	2.478670E+00
3.354010E+00	1.387770E+00	2.499620E+00
2.551140E+00	3.556550E+00	2.192850E+00
2.601130E+00	3.595120E+00	2.289290E+00
2.625070E+00	3.520120E+00	2.094360E+00
3.397740E+00	1.439620E+00	2.420420E+00
3.400890E+00	1.418150E+00	2.471490E+00
2.717310E+00	3.552730E+00	2.204500E+00
2.696990E+00	3.590310E+00	2.304380E+00
3.563110E+00	1.525350E+00	2.452100E+00
3.463700E+00	1.455020E+00	2.464720E+00
2.797730E+00	3.580420E+00	2.307610E+00
2.936210E+00	3.560240E+00	2.326130E+00
2.926710E+00	3.524200E+00	2.196440E+00
3.661950E+00	1.608220E+00	2.389710E+00
3.039190E+00	3.526390E+00	2.284330E+00
3.027720E+00	3.546000E+00	2.342930E+00
3.179000E+00	3.472820E+00	2.201210E+00
3.828520E+00	1.792160E+00	2.369090E+00
3.768960E+00	1.689100E+00	2.424040E+00
3.830280E+00	1.747750E+00	2.440990E+00
3.122950E+00	3.522480E+00	2.331550E+00
3.240840E+00	3.489180E+00	2.306130E+00
3.304860E+00	3.464000E+00	2.255530E+00
3.422410E+00	3.416520E+00	2.199910E+00
3.952030E+00	2.508320E+00	2.209570E+00
3.936740E+00	2.397060E+00	2.203870E+00
3.923020E+00	2.309840E+00	2.160550E+00
3.945100E+00	2.204070E+00	2.285410E+00
3.928010E+00	2.142140E+00	2.267140E+00
3.926930E+00	2.055990E+00	2.302940E+00
3.905190E+00	1.905420E+00	2.382740E+00
3.949360E+00	1.996350E+00	2.389330E+00
3.861930E+00	1.793690E+00	2.451370E+00
3.358570E+00	3.469280E+00	2.320200E+00
3.474860E+00	3.433600E+00	2.314990E+00
3.537250E+00	3.403200E+00	2.270970E+00
3.643130E+00	3.347860E+00	2.228150E+00
3.971920E+00	2.729860E+00	2.209470E+00
3.974460E+00	2.626050E+00	2.246870E+00
3.958460E+00	2.115550E+00	2.364280E+00
3.961730E+00	2.044860E+00	2.400320E+00
3.584370E+00	3.409060E+00	2.346610E+00
3.707900E+00	3.358410E+00	2.377980E+00
3.738100E+00	3.321630E+00	2.314560E+00
3.778490E+00	3.269060E+00	2.284340E+00
3.855830E+00	3.172280E+00	2.268290E+00
3.923200E+00	3.050070E+00	2.266130E+00
3.923240E+00	3.110550E+00	2.344110E+00
3.955400E+00	2.912360E+00	2.253770E+00
3.965670E+00	2.817880E+00	2.220460E+00
3.800280E+00	3.290260E+00	2.395130E+00
3.866980E+00	3.209560E+00	2.374490E+00
3.902220E+00	3.155360E+00	2.357600E+00
1.658130E+00	2.708750E+00	2.291780E+00
1.690270E+00	2.800780E+00	2.308230E+00
1.711750E+00	2.748890E+00	2.218690E+00
1.679170E+00	2.591290E+00	2.179910E+00
1.633550E+00	2.616170E+00	2.270180E+00
1.690310E+00	2.452650E+00	2.157940E+00
1.620380E+00	2.451660E+00	2.263400E+00
1.702710E+00	2.332180E+00	2.133480E+00
1.652540E+00	2.350820E+00	2.198410E+00
1.714040E+00	2.259030E+00	2.136940E+00
1.669080E+00	2.256980E+00	2.189220E+00
1.722680E+00	2.185140E+00	2.161940E+00
2.000570E+00	1.557880E+00	2.315360E+00
1.971250E+00	1.616440E+00	2.285130E+00
2.044560E+00	1.593170E+00	2.262860E+00
2.095760E+00	1.519170E+00	2.303450E+00
2.038860E+00	1.483210E+00	2.365090E+00
2.135250E+00	1.449450E+00	2.361880E+00
1.722920E+00	2.891300E+00	2.314570E+00
1.775170E+00	2.983630E+00	2.314880E+00
1.756230E+00	2.899870E+00	2.250300E+00
1.882680E+00	2.123570E+00	2.052110E+00
1.805950E+00	2.140560E+00	2.104730E+00
1.870640E+00	2.002060E+00	2.109370E+00
1.959930E+00	1.891460E+00	2.108780E+00
1.890710E+00	1.862220E+00	2.178570E+00
1.973340E+00	1.738290E+00	2.197430E+00
2.302330E+00	1.442790E+00	2.308240E+00
2.237230E+00	1.413220E+00	2.371340E+00
2.336520E+00	1.376670E+00	2.385260E+00
1.847960E+00	3.096000E+00	2.316790E+00
1.907580E+00	3.204190E+00	2.351070E+00
1.897870E+00	3.147580E+00	2.282910E+00
1.872030E+00	3.061330E+00	2.210940E+00
2.522880E+00	1.363410E+00	2.353240E+00
2.438610E+00	1.344480E+00	2.411830E+00
2.561520E+00	1.319460E+00	2.407630E+00
2.526460E+00	1.304450E+00	2.445360E+00
2.594610E+00	1.276260E+00	2.474870E+00
1.961610E+00	3.214600E+00	2.252190E+00
1.999680E+00	3.301510E+00	2.311480E+00
2.784220E+00	1.282920E+00	2.446240E+00
2.703800E+00	1.266990E+00	2.482400E+00
2.791750E+00	1.244530E+00	2.511520E+00
2.059870E+00	3.371940E+00	2.324730E+00
2.114800E+00	3.445920E+00	2.376380E+00
2.110290E+00	3.403490E+00	2.299440E+00
2.088880E+00	3.341720E+00	2.219450E+00
2.895590E+00	1.267230E+00	2.496260E+00
2.177070E+00	3.448260E+00	2.282790E+00
2.211900E+00	3.512110E+00	2.357310E+00
3.076420E+00	1.296150E+00	2.513410E+00
3.016080E+00	1.241610E+00	2.584790E+00
3.110240E+00	1.253270E+00	2.608360E+00
2.269740E+00	3.563150E+00	2.380000E+00
2.323990E+00	3.607400E+00	2.444440E+00
2.324060E+00	3.581870E+00	2.364790E+00
2.311540E+00	3.534290E+00	2.284640E+00
3.197990E+00	1.334100E+00	2.511890E+00
3.197420E+00	1.294030E+00	2.593150E+00
2.399220E+00	3.597500E+00	2.367360E+00
2.454840E+00	3.637240E+00	2.467620E+00
3.319060E+00	1.343750E+00	2.575250E+00
2.526490E+00	3.622760E+00	2.374980E+00
2.584860E+00	3.651380E+00	2.485820E+00
3.462110E+00	1.404620E+00	2.563390E+00
2.680430E+00	3.618510E+00	2.399040E+00
2.674550E+00	3.644940E+00	2.500880E+00
3.540320E+00	1.460180E+00	2.534140E+00
3.554680E+00	1.441550E+00	2.588880E+00
2.763330E+00	3.631750E+00	2.502490E+00
2.892640E+00	3.608790E+00	2.501850E+00
2.841460E+00	3.599650E+00	2.408240E+00
3.696790E+00	1.581660E+00	2.523430E+00
3.623480E+00	1.489930E+00	2.594520E+00
3.010490E+00	3.563710E+00	2.420920E+00
2.986060E+00	3.589310E+00	2.509230E+00
3.844510E+00	1.726730E+00	2.512500E+00
3.797670E+00	1.643030E+00	2.580730E+00
3.090750E+00	3.566360E+00	2.510570E+00
3.196900E+00	3.541000E+00	2.508420E+00
3.221790E+00	3.514510E+00	2.416300E+00
3.960630E+00	2.405870E+00	2.293940E+00
3.970440E+00	2.308090E+00	2.332000E+00
3.972430E+00	1.974280E+00	2.485560E+00
3.948130E+00	1.877750E+00	2.541380E+00
3.898190E+00	1.801750E+00	2.536010E+00
3.306840E+00	3.516130E+00	2.509960E+00
3.417960E+00	3.491570E+00	2.519740E+00
3.444490E+00	3.462820E+00	2.432230E+00
4.001790E+00	2.661520E+00	2.341640E+00
4.007740E+00	2.551040E+00	2.409290E+00
3.998690E+00	2.400860E+00	2.417970E+00
4.016880E+00	2.268540E+00	2.487620E+00
3.991670E+00	2.164080E+00	2.458500E+00
3.982490E+00	2.066180E+00	2.465280E+00
3.519540E+00	3.463460E+00	2.540780E+00
3.638330E+00	3.434950E+00	2.576150E+00
3.636090E+00	3.410980E+00	2.478930E+00
3.962380E+00	3.038760E+00	2.389360E+00
3.987890E+00	2.927700E+00	2.401530E+00
4.007500E+00	2.763020E+00	2.394400E+00
4.020490E+00	2.834740E+00	2.499500E+00
4.020950E+00	2.638940E+00	2.438740E+00
3.704380E+00	3.400850E+00	2.564530E+00
3.793950E+00	3.334060E+00	2.545500E+00
3.887460E+00	3.221950E+00	2.503830E+00
3.944570E+00	3.105650E+00	2.462420E+00
3.998680E+00	2.970010E+00	2.496940E+00
4.014140E+00	2.895660E+00	2.504020E+00
1.572120E+00	2.653870E+00	2.442590E+00
1.607980E+00	2.746370E+00	2.461680E+00
1.617800E+00	2.682370E+00	2.366110E+00
1.583500E+00	2.532730E+00	2.339940E+00
1.550960E+00	2.569860E+00	2.422070E+00
1.575610E+00	2.443880E+00	2.338030E+00
1.545050E+00	2.449940E+00	2.399910E+00
1.558280E+00	2.356370E+00	2.345010E+00
1.880630E+00	1.474720E+00	2.462530E+00
1.850980E+00	1.574170E+00	2.394640E+00
1.946520E+00	1.534180E+00	2.369730E+00
1.983420E+00	1.467900E+00	2.408020E+00
1.947680E+00	1.449050E+00	2.451040E+00
2.003660E+00	1.410340E+00	2.466870E+00
1.668720E+00	2.930400E+00	2.509320E+00
1.713830E+00	3.004600E+00	2.518570E+00
1.696460E+00	2.947430E+00	2.463730E+00
1.688130E+00	2.874030E+00	2.390290E+00
1.643430E+00	2.864500E+00	2.487080E+00
1.603790E+00	2.289640E+00	2.263750E+00
1.642250E+00	2.147820E+00	2.261650E+00
1.736980E+00	2.040150E+00	2.203080E+00
1.653500E+00	2.015030E+00	2.292470E+00
1.800450E+00	1.898960E+00	2.222830E+00
1.706310E+00	1.915330E+00	2.292130E+00
1.856020E+00	1.772830E+00	2.258810E+00
1.765040E+00	1.798550E+00	2.312740E+00
1.899650E+00	1.653300E+00	2.305390E+00
1.811560E+00	1.683110E+00	2.346460E+00
2.172280E+00	1.385760E+00	2.427180E+00
2.103740E+00	1.363530E+00	2.486950E+00
2.210280E+00	1.326030E+00	2.502560E+00
1.773480E+00	3.102120E+00	2.519440E+00
1.825990E+00	3.197980E+00	2.551960E+00
1.813840E+00	3.151280E+00	2.485720E+00
1.787450E+00	3.067530E+00	2.423470E+00
2.374730E+00	1.316950E+00	2.467830E+00
2.314160E+00	1.292160E+00	2.522890E+00
2.417730E+00	1.260010E+00	2.548260E+00
1.870140E+00	3.216040E+00	2.455450E+00
1.908910E+00	3.291600E+00	2.517250E+00
2.532390E+00	1.226600E+00	2.568490E+00
2.647260E+00	1.212180E+00	2.571080E+00
2.609210E+00	1.181720E+00	2.624110E+00
2.670700E+00	1.168870E+00	2.652740E+00
1.972510E+00	3.371980E+00	2.542660E+00
2.029700E+00	3.436150E+00	2.549290E+00
2.015630E+00	3.404450E+00	2.500180E+00
1.988930E+00	3.346790E+00	2.425250E+00
2.790730E+00	1.191280E+00	2.613090E+00
2.070810E+00	3.452450E+00	2.483340E+00
2.092210E+00	3.505490E+00	2.579220E+00
2.937680E+00	1.204350E+00	2.627690E+00
2.897280E+00	1.168380E+00	2.694320E+00
2.979590E+00	1.179440E+00	2.709140E+00
2.175350E+00	3.574240E+00	2.587660E+00
2.234360E+00	3.618080E+00	2.598590E+00
2.216250E+00	3.592140E+00	2.546820E+00
2.191570E+00	3.545170E+00	2.475130E+00
3.065160E+00	1.212450E+00	2.677940E+00
2.274670E+00	3.620090E+00	2.540430E+00
2.317950E+00	3.666040E+00	2.655810E+00
3.190730E+00	1.253640E+00	2.684150E+00
2.387310E+00	3.653850E+00	2.556170E+00
2.447970E+00	3.689070E+00	2.657210E+00
3.294060E+00	1.298640E+00	2.669390E+00
2.520160E+00	3.678490E+00	2.581330E+00
2.520780E+00	3.699520E+00	2.660220E+00
3.438820E+00	1.345690E+00	2.713340E+00
2.579390E+00	3.698570E+00	2.658930E+00
2.685340E+00	3.668420E+00	2.603180E+00
3.558560E+00	1.427240E+00	2.662180E+00
2.844690E+00	3.656280E+00	2.655580E+00
2.826300E+00	3.641650E+00	2.572560E+00
3.726460E+00	1.559340E+00	2.662230E+00
3.659790E+00	1.478890E+00	2.725110E+00
2.966360E+00	3.612020E+00	2.589820E+00
2.935340E+00	3.638490E+00	2.672160E+00
3.871030E+00	1.714780E+00	2.629960E+00
3.813170E+00	1.630540E+00	2.713630E+00
3.034220E+00	3.616450E+00	2.678270E+00
3.134530E+00	3.593630E+00	2.678730E+00
3.167520E+00	3.567090E+00	2.594570E+00
3.991490E+00	1.910470E+00	2.613120E+00
3.939400E+00	1.815650E+00	2.673530E+00
3.986760E+00	1.879030E+00	2.686190E+00
3.237410E+00	3.562700E+00	2.678790E+00
3.344160E+00	3.540050E+00	2.681940E+00
3.380540E+00	3.519230E+00	2.604160E+00
4.048890E+00	2.445260E+00	2.554850E+00
4.064510E+00	2.305790E+00	2.594360E+00
4.079260E+00	2.382530E+00	2.648060E+00
4.051400E+00	2.162270E+00	2.614740E+00
4.024410E+00	2.020320E+00	2.605090E+00
4.011830E+00	1.925590E+00	2.681970E+00
3.441480E+00	3.511890E+00	2.700860E+00
3.555330E+00	3.479690E+00	2.731270E+00
3.562650E+00	3.467900E+00	2.644490E+00
4.050830E+00	2.742590E+00	2.566460E+00
4.065700E+00	2.583810E+00	2.594500E+00
4.073880E+00	2.681430E+00	2.633280E+00
4.076180E+00	2.452100E+00	2.638510E+00
3.625050E+00	3.454670E+00	2.714220E+00
3.716270E+00	3.408570E+00	2.679690E+00
3.840370E+00	3.336010E+00	2.682840E+00
3.873470E+00	3.302040E+00	2.634310E+00
3.916920E+00	3.244000E+00	2.629150E+00
3.975430E+00	3.125200E+00	2.636640E+00
3.967620E+00	3.183370E+00	2.709090E+00
4.020710E+00	2.988610E+00	2.621510E+00
4.042750E+00	2.847990E+00	2.609060E+00
4.069940E+00	2.735440E+00	2.655480E+00
3.914210E+00	3.274060E+00	2.706740E+00
3.948240E+00	3.228210E+00	2.711530E+00
1.463940E+00	2.126500E+00	2.487630E+00
1.473200E+00	2.193060E+00	2.472090E+00
1.490830E+00	2.130290E+00	2.447030E+00
1.514840E+00	2.055170E+00	2.424620E+00
1.464660E+00	2.054170E+00	2.489940E+00
1.548030E+00	1.963140E+00	2.414340E+00
1.485350E+00	1.920290E+00	2.498780E+00
1.561420E+00	1.856380E+00	2.451850E+00
1.770870E+00	1.474530E+00	2.532020E+00
1.741980E+00	1.529650E+00	2.509150E+00
1.803920E+00	1.510660E+00	2.475230E+00
1.819860E+00	1.434160E+00	2.541480E+00
1.627460E+00	2.965290E+00	2.723390E+00
1.675590E+00	3.035910E+00	2.705180E+00
1.650010E+00	2.973560E+00	2.660090E+00
1.639580E+00	2.910520E+00	2.575220E+00
1.596270E+00	2.884470E+00	2.678180E+00
1.597740E+00	2.786080E+00	2.536080E+00
1.571670E+00	2.776680E+00	2.620330E+00
1.543990E+00	2.644650E+00	2.528620E+00
1.511890E+00	2.483040E+00	2.495770E+00
1.496120E+00	2.328480E+00	2.451050E+00
1.539590E+00	2.196440E+00	2.372240E+00
1.583430E+00	2.051310E+00	2.352500E+00
1.619370E+00	1.920420E+00	2.367870E+00
1.683670E+00	1.813510E+00	2.370840E+00
1.622490E+00	1.812210E+00	2.423800E+00
1.731430E+00	1.705540E+00	2.394080E+00
1.660400E+00	1.721700E+00	2.444930E+00
1.772620E+00	1.601760E+00	2.429900E+00
1.703780E+00	1.622480E+00	2.473600E+00
1.929860E+00	1.366140E+00	2.564530E+00
2.022870E+00	1.343890E+00	2.545830E+00
2.006270E+00	1.307500E+00	2.607030E+00
2.071810E+00	1.285350E+00	2.613990E+00
1.726790E+00	3.072440E+00	2.616540E+00
1.730420E+00	3.130470E+00	2.729190E+00
2.252730E+00	1.266810E+00	2.578000E+00
2.187150E+00	1.249570E+00	2.636890E+00
2.294840E+00	1.217410E+00	2.649800E+00
1.792560E+00	3.220070E+00	2.736320E+00
1.847690E+00	3.277080E+00	2.713650E+00
1.801230E+00	3.206460E+00	2.658510E+00
2.460110E+00	1.205830E+00	2.625860E+00
2.396330E+00	1.190240E+00	2.675960E+00
2.504310E+00	1.164560E+00	2.699280E+00
1.896500E+00	3.308530E+00	2.624330E+00
1.921240E+00	3.362590E+00	2.748070E+00
2.603840E+00	1.150720E+00	2.703430E+00
2.731820E+00	1.133600E+00	2.746660E+00
1.998540E+00	3.429420E+00	2.640770E+00
2.840560E+00	1.140030E+00	2.744010E+00
2.806400E+00	1.113090E+00	2.795570E+00
2.873740E+00	1.106350E+00	2.830150E+00
2.065910E+00	3.509540E+00	2.673730E+00
2.113590E+00	3.557830E+00	2.740460E+00
2.127670E+00	3.555320E+00	2.651320E+00
2.959910E+00	1.142990E+00	2.787030E+00
2.203960E+00	3.612540E+00	2.686730E+00
3.057700E+00	1.173230E+00	2.764160E+00
2.283920E+00	3.670500E+00	2.768780E+00
2.362880E+00	3.708660E+00	2.809090E+00
2.339280E+00	3.690800E+00	2.740220E+00
3.169390E+00	1.202040E+00	2.776140E+00
2.410140E+00	3.704790E+00	2.745590E+00
2.417990E+00	3.722360E+00	2.812120E+00
3.324390E+00	1.257520E+00	2.779680E+00
2.466930E+00	3.727700E+00	2.810370E+00
2.543690E+00	3.717360E+00	2.752760E+00
3.435050E+00	1.292160E+00	2.805860E+00
3.413220E+00	1.260810E+00	2.839480E+00
3.458210E+00	1.283000E+00	2.848840E+00
2.690920E+00	3.717350E+00	2.806700E+00
2.647690E+00	3.699540E+00	2.710620E+00
3.591220E+00	1.403850E+00	2.782920E+00
3.514530E+00	1.327190E+00	2.849030E+00
2.764160E+00	3.685790E+00	2.730870E+00
2.816690E+00	3.708360E+00	2.830620E+00
3.755860E+00	1.540640E+00	2.801870E+00
3.687060E+00	1.455790E+00	2.826070E+00
2.918530E+00	3.659930E+00	2.754470E+00
2.911220E+00	3.692140E+00	2.852480E+00
3.886470E+00	1.702890E+00	2.758950E+00
3.837260E+00	1.621450E+00	2.820590E+00
2.994910E+00	3.665580E+00	2.834560E+00
3.077710E+00	3.653400E+00	2.868490E+00
3.107590E+00	3.616660E+00	2.765780E+00
3.996410E+00	1.872190E+00	2.764250E+00
3.945990E+00	1.772150E+00	2.822070E+00
3.190790E+00	3.613130E+00	2.859660E+00
3.299510E+00	3.583690E+00	2.867230E+00
3.309180E+00	3.560400E+00	2.770660E+00
4.095030E+00	2.306520E+00	2.703740E+00
4.092610E+00	2.193420E+00	2.732500E+00
4.071950E+00	2.046240E+00	2.779960E+00
4.102640E+00	2.125140E+00	2.801500E+00
4.034220E+00	1.956380E+00	2.731460E+00
3.388890E+00	3.557030E+00	2.849220E+00
3.473870E+00	3.530890E+00	2.892890E+00
3.481990E+00	3.514800E+00	2.800030E+00
4.087120E+00	2.652140E+00	2.714340E+00
4.111840E+00	2.526770E+00	2.796680E+00
4.103470E+00	2.395700E+00	2.750130E+00
4.123350E+00	2.251650E+00	2.796240E+00
4.119310E+00	2.168620E+00	2.818280E+00
3.546180E+00	3.504100E+00	2.858810E+00
3.641080E+00	3.466200E+00	2.824530E+00
3.770090E+00	3.407590E+00	2.825370E+00
3.817270E+00	3.367470E+00	2.763580E+00
4.006690E+00	3.112550E+00	2.767320E+00
4.044780E+00	2.994280E+00	2.789620E+00
4.038040E+00	3.060330E+00	2.822710E+00
4.060620E+00	2.858440E+00	2.759170E+00
4.078730E+00	2.743990E+00	2.746070E+00
3.851240E+00	3.365030E+00	2.847920E+00
3.894040E+00	3.315990E+00	2.791360E+00
3.979700E+00	3.214380E+00	2.826990E+00
4.026860E+00	3.110170E+00	2.848260E+00
1.387200E+00	2.078150E+00	2.618990E+00
1.397580E+00	2.162720E+00	2.622970E+00
1.427840E+00	2.105170E+00	2.549790E+00
1.425250E+00	1.968060E+00	2.555710E+00
1.381170E+00	1.993070E+00	2.619410E+00
1.435630E+00	1.884460E+00	2.566860E+00
1.389250E+00	1.853930E+00	2.635740E+00
1.451800E+00	1.800780E+00	2.585940E+00
1.555490E+00	2.876400E+00	2.848240E+00
1.596620E+00	2.951220E+00	2.873200E+00
1.580220E+00	2.899720E+00	2.778590E+00
1.545940E+00	2.784330E+00	2.723220E+00
1.532270E+00	2.803080E+00	2.821730E+00
1.516670E+00	2.657870E+00	2.662200E+00
1.502530E+00	2.683750E+00	2.774410E+00
1.487650E+00	2.524070E+00	2.605630E+00
1.468590E+00	2.555540E+00	2.716380E+00
1.467660E+00	2.383360E+00	2.570500E+00
1.447970E+00	2.424650E+00	2.675200E+00
1.441060E+00	2.246030E+00	2.546560E+00
1.416530E+00	2.290430E+00	2.638370E+00
1.590430E+00	1.741200E+00	2.489000E+00
1.519930E+00	1.773360E+00	2.534060E+00
1.634810E+00	1.636400E+00	2.519270E+00
1.562410E+00	1.652640E+00	2.568780E+00
1.683040E+00	1.550490E+00	2.540650E+00
1.620680E+00	1.542650E+00	2.594320E+00
1.720100E+00	1.440060E+00	2.604290E+00
1.822550E+00	1.364660E+00	2.620590E+00
1.773230E+00	1.315610E+00	2.715130E+00
1.881290E+00	1.292400E+00	2.690310E+00
1.655120E+00	3.029540E+00	2.794210E+00
2.002530E+00	1.249560E+00	2.711360E+00
2.104240E+00	1.226460E+00	2.705260E+00
2.088540E+00	1.197190E+00	2.770820E+00
2.174520E+00	1.171470E+00	2.796440E+00
1.714590E+00	3.129590E+00	2.818560E+00
1.761700E+00	3.197240E+00	2.870130E+00
1.763650E+00	3.193800E+00	2.789080E+00
2.333910E+00	1.173550E+00	2.724370E+00
2.277640E+00	1.170310E+00	2.756940E+00
2.370890E+00	1.133160E+00	2.802980E+00
1.832190E+00	3.274130E+00	2.806320E+00
2.559960E+00	1.118110E+00	2.783420E+00
2.487920E+00	1.115520E+00	2.814980E+00
2.567260E+00	1.088590E+00	2.847100E+00
1.907990E+00	3.360910E+00	2.859560E+00
1.966300E+00	3.427880E+00	2.868150E+00
1.951860E+00	3.407150E+00	2.811620E+00
2.647690E+00	1.092960E+00	2.836000E+00
2.014810E+00	3.471900E+00	2.777460E+00
2.023280E+00	3.493930E+00	2.912620E+00
2.786750E+00	1.086190E+00	2.864510E+00
2.883120E+00	1.079200E+00	2.907790E+00
2.089270E+00	3.557400E+00	2.936340E+00
2.154890E+00	3.606030E+00	2.920960E+00
2.096140E+00	3.556050E+00	2.848030E+00
2.970090E+00	1.101560E+00	2.892680E+00
2.195120E+00	3.623900E+00	2.825440E+00
2.216160E+00	3.648570E+00	2.907720E+00
3.112980E+00	1.138300E+00	2.876550E+00
2.303930E+00	3.697460E+00	2.912910E+00
3.263740E+00	1.187930E+00	2.878700E+00
3.210480E+00	1.148450E+00	2.935370E+00
3.285680E+00	1.159440E+00	2.977910E+00
2.446340E+00	3.735850E+00	2.897620E+00
3.369800E+00	1.229440E+00	2.867000E+00
3.371450E+00	1.206500E+00	2.944830E+00
2.571080E+00	3.756230E+00	2.942750E+00
2.529750E+00	3.743040E+00	2.855410E+00
3.450800E+00	1.263890E+00	2.903480E+00
2.629520E+00	3.744530E+00	2.884120E+00
2.638040E+00	3.756700E+00	2.956080E+00
3.648440E+00	1.402250E+00	2.915380E+00
3.548110E+00	1.315120E+00	2.967210E+00
2.689840E+00	3.752340E+00	2.961080E+00
2.760370E+00	3.734750E+00	2.917870E+00
3.731470E+00	1.483510E+00	2.901460E+00
3.714640E+00	1.453650E+00	2.949210E+00
2.865310E+00	3.715230E+00	2.908830E+00
3.893810E+00	1.676840E+00	2.879420E+00
3.810270E+00	1.572420E+00	2.936620E+00
3.751840E+00	1.491420E+00	2.967990E+00
2.977800E+00	3.685660E+00	2.927750E+00
3.126140E+00	3.647520E+00	2.963630E+00
4.000610E+00	1.848610E+00	2.912930E+00
4.043440E+00	1.928550E+00	2.816080E+00
4.062840E+00	1.950460E+00	2.887120E+00
3.938990E+00	1.745770E+00	2.927880E+00
3.219670E+00	3.621710E+00	3.012480E+00
3.246080E+00	3.604200E+00	2.938320E+00
4.111560E+00	2.105540E+00	2.869530E+00
4.090500E+00	2.023040E+00	2.930300E+00
3.298670E+00	3.595640E+00	3.003500E+00
3.367850E+00	3.569210E+00	2.941450E+00
3.478840E+00	3.534350E+00	2.990500E+00
4.115870E+00	2.632410E+00	2.845830E+00
4.137670E+00	2.511550E+00	2.941020E+00
4.139360E+00	2.397320E+00	2.906350E+00
4.143670E+00	2.281970E+00	2.886910E+00
4.134840E+00	2.184170E+00	2.888550E+00
3.570850E+00	3.498850E+00	2.933400E+00
3.685260E+00	3.460030E+00	2.987190E+00
3.744250E+00	3.431370E+00	2.911660E+00
4.056990E+00	3.031980E+00	2.911010E+00
4.077850E+00	2.931800E+00	2.929120E+00
4.084640E+00	2.848340E+00	2.899300E+00
4.102450E+00	2.739630E+00	2.873750E+00
3.779190E+00	3.418360E+00	2.991830E+00
3.824450E+00	3.388700E+00	2.926480E+00
3.922600E+00	3.315640E+00	2.937730E+00
3.994650E+00	3.240060E+00	2.955890E+00
4.017820E+00	3.193100E+00	2.932640E+00
4.032210E+00	3.132610E+00	2.939560E+00
4.031120E+00	3.173060E+00	2.971190E+00
4.022330E+00	3.201380E+00	2.984940E+00
1.318360E+00	2.030950E+00	2.765140E+00
1.336140E+00	2.113710E+00	2.771200E+00
1.351460E+00	2.051900E+00	2.691630E+00
1.344220E+00	1.915120E+00	2.690380E+00
1.310960E+00	1.949540E+00	2.759870E+00
1.346820E+00	1.834550E+00	2.698530E+00
1.316750E+00	1.835050E+00	2.751990E+00
1.349710E+00	1.757910E+00	2.722780E+00
1.524510E+00	2.837340E+00	3.014110E+00
1.552380E+00	2.900980E+00	3.008450E+00
1.538470E+00	2.850530E+00	2.922800E+00
1.499870E+00	2.719210E+00	2.881610E+00
1.501740E+00	2.755090E+00	2.983040E+00
1.461980E+00	2.590020E+00	2.827890E+00
1.466710E+00	2.632330E+00	2.942770E+00
1.434590E+00	2.460840E+00	2.779130E+00
1.428440E+00	2.497580E+00	2.887530E+00
1.402170E+00	2.328100E+00	2.734570E+00
1.396220E+00	2.363690E+00	2.834960E+00
1.373910E+00	2.196730E+00	2.705330E+00
1.360010E+00	2.235630E+00	2.789450E+00
1.486010E+00	1.677780E+00	2.619620E+00
1.411550E+00	1.712310E+00	2.671660E+00
1.536770E+00	1.558080E+00	2.651760E+00
1.454580E+00	1.587250E+00	2.707340E+00
1.603280E+00	1.447360E+00	2.683480E+00
1.510520E+00	1.470110E+00	2.739580E+00
1.677630E+00	1.355950E+00	2.727060E+00
1.582590E+00	1.352410E+00	2.804450E+00
1.720350E+00	1.300700E+00	2.766630E+00
1.677620E+00	1.295910E+00	2.805630E+00
1.759080E+00	1.245890E+00	2.834440E+00
1.586410E+00	2.965300E+00	3.052060E+00
1.634670E+00	3.035810E+00	3.020390E+00
1.594300E+00	2.964700E+00	2.966750E+00
1.920760E+00	1.242630E+00	2.754830E+00
1.856020E+00	1.238980E+00	2.790020E+00
1.951920E+00	1.199200E+00	2.832340E+00
1.676180E+00	3.080790E+00	2.921130E+00
1.699070E+00	3.125520E+00	3.052480E+00
2.075060E+00	1.155400E+00	2.869080E+00
2.187450E+00	1.119600E+00	2.908440E+00
1.762370E+00	3.207200E+00	3.068200E+00
1.815690E+00	3.268600E+00	3.038370E+00
1.757920E+00	3.196630E+00	2.976090E+00
2.299880E+00	1.096490E+00	2.912570E+00
2.434570E+00	1.079720E+00	2.914860E+00
2.396770E+00	1.059210E+00	2.977640E+00
2.478740E+00	1.038490E+00	3.019470E+00
1.839590E+00	3.289860E+00	2.934120E+00
1.865400E+00	3.323290E+00	3.010250E+00
2.584060E+00	1.053630E+00	2.949100E+00
1.934130E+00	3.397390E+00	2.989110E+00
2.716120E+00	1.054470E+00	2.947830E+00
2.682480E+00	1.033550E+00	3.002470E+00
2.758040E+00	1.023250E+00	3.040020E+00
2.014630E+00	3.489260E+00	3.022230E+00
2.057670E+00	3.534180E+00	3.042810E+00
2.059270E+00	3.533390E+00	2.985410E+00
2.845940E+00	1.048940E+00	2.987900E+00
2.124920E+00	3.589870E+00	3.042290E+00
2.944900E+00	1.068620E+00	2.972250E+00
2.218310E+00	3.653880E+00	2.985360E+00
3.054170E+00	1.085850E+00	2.988580E+00
2.297320E+00	3.707850E+00	3.038140E+00
2.373560E+00	3.746100E+00	3.072650E+00
2.339680E+00	3.725200E+00	3.005120E+00
3.191810E+00	1.114700E+00	3.010570E+00
3.305420E+00	1.131770E+00	3.060030E+00
2.406750E+00	3.744190E+00	3.009910E+00
2.422420E+00	3.762830E+00	3.078400E+00
3.387560E+00	1.177610E+00	3.038160E+00
2.467700E+00	3.773260E+00	3.081890E+00
2.531270E+00	3.771170E+00	3.036860E+00
3.467410E+00	1.242330E+00	3.007500E+00
2.672780E+00	3.770550E+00	3.040070E+00
3.650910E+00	1.364400E+00	3.039140E+00
3.566110E+00	1.284250E+00	3.075120E+00
2.808420E+00	3.774690E+00	3.086630E+00
2.760050E+00	3.755120E+00	3.004620E+00
3.717950E+00	1.439640E+00	3.003720E+00
2.876300E+00	3.732630E+00	3.012210E+00
2.894510E+00	3.762310E+00	3.108390E+00
3.901820E+00	1.668670E+00	3.005880E+00
3.844790E+00	1.578550E+00	3.047390E+00
3.784980E+00	1.504600E+00	3.035190E+00
2.956680E+00	3.737920E+00	3.094770E+00
3.032600E+00	3.723080E+00	3.139140E+00
3.029450E+00	3.699420E+00	3.049000E+00
4.055070E+00	1.931530E+00	2.992700E+00
4.008290E+00	1.835830E+00	3.053660E+00
3.959370E+00	1.763620E+00	3.006990E+00
3.087860E+00	3.700290E+00	3.114360E+00
3.171390E+00	3.655410E+00	3.098330E+00
4.118970E+00	2.114050E+00	2.987720E+00
4.097000E+00	2.011160E+00	3.051290E+00
3.279650E+00	3.611020E+00	3.071140E+00
3.400130E+00	3.573860E+00	3.066110E+00
3.492400E+00	3.541260E+00	3.057000E+00
4.133670E+00	2.617820E+00	2.994140E+00
4.152480E+00	2.500730E+00	3.051640E+00
4.153100E+00	2.402850E+00	3.036640E+00
4.153200E+00	2.281430E+00	3.013540E+00
4.142370E+00	2.206250E+00	2.966670E+00
3.581060E+00	3.509020E+00	3.050290E+00
3.685980E+00	3.478490E+00	3.101220E+00
4.080310E+00	2.957570E+00	3.011370E+00
4.099320E+00	2.840410E+00	3.049900E+00
4.090620E+00	2.928980E+00	3.077020E+00
4.111150E+00	2.739630E+00	2.990520E+00
3.776470E+00	3.429850E+00	3.086390E+00
3.858960E+00	3.375840E+00	3.035810E+00
3.941220E+00	3.324770E+00	3.082900E+00
3.976570E+00	3.278940E+00	3.023410E+00
4.032970E+00	3.167290E+00	3.039520E+00
4.061750E+00	3.049460E+00	3.063330E+00
4.081060E+00	2.976810E+00	3.059620E+00
3.990460E+00	3.274400E+00	3.095720E+00
4.010640E+00	3.232270E+00	3.034860E+00
1.375000E+00	2.368380E+00	2.997140E+00
1.396560E+00	2.434040E+00	3.024530E+00
1.392850E+00	2.395370E+00	2.943030E+00
1.354180E+00	2.265460E+00	2.877670E+00
1.348310E+00	2.288740E+00	2.964330E+00
1.331270E+00	2.157990E+00	2.838100E+00
1.317640E+00	2.162040E+00	2.914120E+00
1.298300E+00	2.026750E+00	2.844230E+00
1.282370E+00	1.865460E+00	2.833180E+00
1.299000E+00	1.721460E+00	2.824810E+00
1.371180E+00	1.621790E+00	2.775720E+00
1.312520E+00	1.573900E+00	2.884020E+00
1.432450E+00	1.502250E+00	2.791540E+00
1.373510E+00	1.515480E+00	2.845650E+00
1.488010E+00	1.405840E+00	2.825310E+00
1.415660E+00	1.430440E+00	2.870550E+00
1.522240E+00	1.347130E+00	2.857860E+00
1.472480E+00	1.348530E+00	2.903990E+00
1.545740E+00	1.292760E+00	2.911370E+00
1.547700E+00	2.887610E+00	3.090640E+00
1.512980E+00	2.795700E+00	3.069130E+00
1.485550E+00	2.696060E+00	3.060640E+00
1.433660E+00	2.542970E+00	3.013710E+00
1.658340E+00	1.240390E+00	2.917280E+00
1.766100E+00	1.192470E+00	2.937600E+00
1.631530E+00	3.034060E+00	3.116090E+00
1.583330E+00	2.960300E+00	3.111140E+00
1.875920E+00	1.169680E+00	2.937140E+00
1.984700E+00	1.151580E+00	2.929880E+00
1.969140E+00	1.134550E+00	2.987740E+00
2.055560E+00	1.106670E+00	3.016850E+00
1.698450E+00	3.127700E+00	3.160530E+00
1.741550E+00	3.184580E+00	3.177720E+00
1.740500E+00	3.181850E+00	3.122480E+00
2.227170E+00	1.090450E+00	2.963870E+00
2.164620E+00	1.094570E+00	2.992050E+00
2.263050E+00	1.058800E+00	3.037380E+00
1.798680E+00	3.252130E+00	3.166740E+00
2.384610E+00	1.033500E+00	3.059080E+00
2.492980E+00	1.003100E+00	3.112150E+00
1.871960E+00	3.333490E+00	3.090210E+00
2.580320E+00	1.003390E+00	3.084890E+00
1.936550E+00	3.405170E+00	3.132120E+00
1.981270E+00	3.455710E+00	3.154120E+00
1.980900E+00	3.454740E+00	3.085500E+00
2.674930E+00	1.011140E+00	3.065060E+00
2.769640E+00	9.868950E-01	3.132520E+00
2.044440E+00	3.521210E+00	3.142400E+00
2.850300E+00	1.005960E+00	3.090210E+00
2.133150E+00	3.601160E+00	3.168410E+00
2.204540E+00	3.656870E+00	3.194930E+00
2.168970E+00	3.630470E+00	3.124570E+00
2.977380E+00	1.027490E+00	3.086490E+00
2.230510E+00	3.672160E+00	3.105820E+00
2.275610E+00	3.703930E+00	3.206670E+00
3.126240E+00	1.056640E+00	3.092150E+00
3.083410E+00	1.012910E+00	3.156900E+00
3.169990E+00	1.027940E+00	3.177940E+00
2.344940E+00	3.737050E+00	3.161880E+00
3.262680E+00	1.081020E+00	3.140760E+00
2.459800E+00	3.777520E+00	3.157440E+00
3.397000E+00	1.142400E+00	3.135820E+00
2.533910E+00	3.800500E+00	3.188180E+00
2.534110E+00	3.794780E+00	3.135030E+00
3.487970E+00	1.211800E+00	3.108360E+00
2.582250E+00	3.806770E+00	3.199080E+00
2.638970E+00	3.798350E+00	3.159570E+00
3.663100E+00	1.327490E+00	3.160430E+00
3.573460E+00	1.253560E+00	3.159980E+00
2.768250E+00	3.792590E+00	3.173030E+00
3.746950E+00	1.424030E+00	3.104740E+00
2.874160E+00	3.776660E+00	3.181030E+00
3.897720E+00	1.618350E+00	3.109400E+00
3.835040E+00	1.520830E+00	3.138480E+00
3.897300E+00	1.588040E+00	3.178290E+00
2.958930E+00	3.749690E+00	3.170110E+00
3.044160E+00	3.723400E+00	3.232930E+00
4.066450E+00	1.921560E+00	3.105510E+00
4.026340E+00	1.834660E+00	3.165050E+00
3.966900E+00	1.714740E+00	3.121830E+00
3.929400E+00	1.638560E+00	3.162920E+00
3.116260E+00	3.690470E+00	3.183550E+00
3.208840E+00	3.643350E+00	3.220800E+00
4.129430E+00	2.103880E+00	3.132920E+00
4.143940E+00	2.180530E+00	3.044860E+00
4.158140E+00	2.212260E+00	3.108340E+00
4.101280E+00	1.997090E+00	3.147310E+00
3.323940E+00	3.600310E+00	3.184460E+00
3.449630E+00	3.562970E+00	3.167310E+00
3.516450E+00	3.540440E+00	3.118900E+00
4.159070E+00	2.544670E+00	3.116790E+00
4.167480E+00	2.431760E+00	3.163070E+00
4.167270E+00	2.505070E+00	3.175500E+00
4.167550E+00	2.304710E+00	3.131220E+00
3.555680E+00	3.528110E+00	3.208400E+00
3.621610E+00	3.511740E+00	3.205320E+00
3.625620E+00	3.507760E+00	3.159100E+00
4.100700E+00	2.896070E+00	3.178060E+00
4.085310E+00	2.970820E+00	3.102890E+00
4.081610E+00	2.992870E+00	3.153530E+00
4.122340E+00	2.772610E+00	3.183940E+00
4.143270E+00	2.665440E+00	3.130330E+00
4.163680E+00	2.555760E+00	3.183420E+00
3.659390E+00	3.496840E+00	3.207310E+00
3.741610E+00	3.451600E+00	3.218640E+00
3.891190E+00	3.361010E+00	3.169950E+00
3.944960E+00	3.328850E+00	3.149860E+00
4.033000E+00	3.155700E+00	3.179240E+00
4.018260E+00	3.221720E+00	3.105360E+00
3.997300E+00	3.256520E+00	3.166410E+00
4.064210E+00	3.052220E+00	3.185190E+00
3.970720E+00	3.302890E+00	3.141020E+00
1.386180E+00	2.447140E+00	3.201040E+00
1.411620E+00	2.501990E+00	3.186440E+00
1.387480E+00	2.435720E+00	3.145270E+00
1.361300E+00	2.352810E+00	3.064560E+00
1.351080E+00	2.356190E+00	3.165470E+00
1.308090E+00	2.194600E+00	3.008560E+00
1.304970E+00	2.228640E+00	3.110850E+00
1.274180E+00	2.052290E+00	2.958510E+00
1.265400E+00	2.088300E+00	3.058000E+00
1.252810E+00	1.911620E+00	2.923670E+00
1.232000E+00	1.951380E+00	3.017200E+00
1.248330E+00	1.772200E+00	2.910780E+00
1.214980E+00	1.815400E+00	2.992810E+00
1.258440E+00	1.647570E+00	2.925030E+00
1.213780E+00	1.688690E+00	2.990390E+00
1.270850E+00	1.569850E+00	2.946990E+00
1.231070E+00	1.559420E+00	3.018810E+00
1.285260E+00	1.493630E+00	2.973490E+00
1.447280E+00	2.587710E+00	3.210580E+00
1.487710E+00	2.690870E+00	3.235720E+00
1.468510E+00	2.639280E+00	3.140910E+00
1.415840E+00	2.501800E+00	3.111440E+00
1.347340E+00	1.459700E+00	2.919140E+00
1.399370E+00	1.367130E+00	2.958440E+00
1.477690E+00	1.265300E+00	3.023260E+00
1.571660E+00	1.231360E+00	2.988380E+00
1.556800E+00	1.206380E+00	3.053130E+00
1.641320E+00	1.178340E+00	3.065980E+00
1.563480E+00	2.905360E+00	3.250980E+00
1.596800E+00	2.980050E+00	3.278600E+00
1.583490E+00	2.948080E+00	3.183570E+00
1.524360E+00	2.801370E+00	3.189370E+00
1.807320E+00	1.160000E+00	2.993210E+00
1.744990E+00	1.166430E+00	3.023570E+00
1.855180E+00	1.122720E+00	3.082150E+00
1.634440E+00	3.053370E+00	3.301490E+00
1.666510E+00	3.099170E+00	3.289010E+00
1.648260E+00	3.059910E+00	3.229020E+00
1.963740E+00	1.111830E+00	3.058290E+00
2.052200E+00	1.069540E+00	3.123880E+00
1.725050E+00	3.169780E+00	3.268950E+00
2.186310E+00	1.039120E+00	3.144250E+00
2.317940E+00	1.008590E+00	3.143410E+00
2.284380E+00	9.980320E-01	3.196820E+00
2.354930E+00	9.773020E-01	3.237490E+00
1.802690E+00	3.265270E+00	3.284800E+00
1.857720E+00	3.327700E+00	3.299810E+00
1.836370E+00	3.298440E+00	3.240120E+00
2.447390E+00	9.834370E-01	3.198350E+00
1.882390E+00	3.346620E+00	3.211740E+00
1.901250E+00	3.373750E+00	3.291350E+00
2.573010E+00	9.700700E-01	3.189550E+00
1.966290E+00	3.440740E+00	3.263330E+00
2.672280E+00	9.750200E-01	3.162780E+00
2.763060E+00	9.565890E-01	3.222360E+00
2.053060E+00	3.533810E+00	3.284360E+00
2.114060E+00	3.593140E+00	3.316760E+00
2.100500E+00	3.574740E+00	3.236740E+00
2.885750E+00	9.624020E-01	3.202770E+00
2.175640E+00	3.637520E+00	3.282880E+00
3.014100E+00	9.793550E-01	3.198140E+00
2.979500E+00	9.447190E-01	3.258080E+00
3.038470E+00	9.537630E-01	3.255050E+00
2.267250E+00	3.703130E+00	3.291090E+00
3.115470E+00	9.781810E-01	3.242630E+00
2.353250E+00	3.746550E+00	3.285890E+00
3.260850E+00	1.018910E+00	3.267250E+00
2.453420E+00	3.781890E+00	3.276040E+00
3.390330E+00	1.098390E+00	3.245270E+00
2.567830E+00	3.812990E+00	3.268110E+00
3.529930E+00	1.194220E+00	3.232650E+00
2.645780E+00	3.830390E+00	3.304480E+00
2.644880E+00	3.815780E+00	3.253960E+00
3.615950E+00	1.263590E+00	3.218270E+00
3.625180E+00	1.247840E+00	3.267090E+00
2.695290E+00	3.833700E+00	3.318320E+00
2.746570E+00	3.815900E+00	3.281350E+00
3.793710E+00	1.413280E+00	3.253400E+00
3.684290E+00	1.302870E+00	3.264080E+00
2.859810E+00	3.794680E+00	3.280430E+00
3.877350E+00	1.527600E+00	3.235130E+00
3.876070E+00	1.479970E+00	3.291010E+00
2.956200E+00	3.757800E+00	3.263710E+00
3.050480E+00	3.737530E+00	3.336470E+00
4.081400E+00	1.931640E+00	3.216780E+00
4.047450E+00	1.844810E+00	3.246220E+00
4.012110E+00	1.753880E+00	3.237140E+00
3.951780E+00	1.630340E+00	3.242910E+00
3.918140E+00	1.533480E+00	3.302050E+00
3.154140E+00	3.679070E+00	3.300850E+00
3.224010E+00	3.641000E+00	3.282430E+00
4.157990E+00	2.208150E+00	3.207280E+00
4.136560E+00	2.108960E+00	3.266400E+00
4.113650E+00	2.027560E+00	3.220950E+00
3.274710E+00	3.617590E+00	3.269700E+00
3.363260E+00	3.591860E+00	3.320520E+00
3.458330E+00	3.556500E+00	3.256670E+00
3.490320E+00	3.551250E+00	3.354360E+00
4.169440E+00	2.494370E+00	3.236250E+00
4.174270E+00	2.408240E+00	3.293120E+00
4.171600E+00	2.313220E+00	3.249250E+00
3.577910E+00	3.522290E+00	3.298630E+00
3.644420E+00	3.500330E+00	3.245430E+00
3.699790E+00	3.486460E+00	3.334100E+00
4.085420E+00	2.983800E+00	3.246630E+00
4.107950E+00	2.895080E+00	3.321160E+00
4.125040E+00	2.788030E+00	3.290710E+00
4.148430E+00	2.680980E+00	3.267630E+00
4.164540E+00	2.579220E+00	3.254250E+00
3.804710E+00	3.434120E+00	3.339730E+00
3.886690E+00	3.367630E+00	3.306840E+00
3.983280E+00	3.258880E+00	3.266850E+00
3.961240E+00	3.305200E+00	3.184000E+00
4.034430E+00	3.153180E+00	3.303210E+00
4.059460E+00	3.072000E+00	3.278600E+00
1.262020E+00	2.237090E+00	3.301250E+00
1.284710E+00	2.283230E+00	3.301240E+00
1.268660E+00	2.242680E+00	3.273900E+00
1.254080E+00	2.196290E+00	3.276420E+00
1.324810E+00	2.356900E+00	3.291290E+00
1.371050E+00	2.458570E+00	3.324360E+00
1.358070E+00	2.402040E+00	3.245230E+00
1.291570E+00	2.256880E+00	3.224580E+00
1.259140E+00	2.119850E+00	3.153400E+00
1.246290E+00	2.135180E+00	3.225270E+00
1.223280E+00	1.988710E+00	3.109810E+00
1.215970E+00	2.024730E+00	3.196340E+00
1.196800E+00	1.854960E+00	3.079830E+00
1.183270E+00	1.892220E+00	3.165340E+00
1.183020E+00	1.724890E+00	3.067630E+00
1.162280E+00	1.760090E+00	3.149670E+00
1.191550E+00	1.616810E+00	3.069310E+00
1.153680E+00	1.620180E+00	3.162990E+00
1.201240E+00	1.555420E+00	3.078390E+00
1.181600E+00	1.550970E+00	3.126550E+00
1.205470E+00	1.495690E+00	3.116780E+00
1.412720E+00	2.522340E+00	3.265240E+00
1.328320E+00	1.397360E+00	3.010810E+00
1.260280E+00	1.419530E+00	3.095070E+00
1.384200E+00	1.316750E+00	3.049200E+00
1.326380E+00	1.340640E+00	3.092930E+00
1.417500E+00	1.267730E+00	3.086730E+00
1.372620E+00	1.274610E+00	3.134680E+00
1.442380E+00	1.224620E+00	3.145630E+00
1.501760E+00	2.730930E+00	3.352700E+00
1.520100E+00	2.785730E+00	3.372020E+00
1.512400E+00	2.760310E+00	3.304700E+00
1.472460E+00	2.659000E+00	3.311620E+00
1.549710E+00	1.171620E+00	3.154260E+00
1.664490E+00	1.133770E+00	3.183150E+00
1.587190E+00	2.978790E+00	3.399080E+00
1.620880E+00	3.043360E+00	3.426820E+00
1.607240E+00	3.011930E+00	3.352370E+00
1.556380E+00	2.891340E+00	3.342560E+00
1.757720E+00	1.118640E+00	3.159590E+00
1.873460E+00	1.081400E+00	3.214260E+00
1.663710E+00	3.103740E+00	3.358210E+00
1.977860E+00	1.067910E+00	3.187120E+00
2.087180E+00	1.038420E+00	3.207490E+00
2.059440E+00	1.024430E+00	3.279450E+00
2.173430E+00	9.998580E-01	3.299610E+00
1.726720E+00	3.191870E+00	3.396190E+00
1.779360E+00	3.256770E+00	3.427360E+00
1.771080E+00	3.239470E+00	3.352030E+00
2.287750E+00	9.811400E-01	3.270160E+00
2.359900E+00	9.615280E-01	3.292310E+00
1.823250E+00	3.299530E+00	3.379190E+00
2.444710E+00	9.478860E-01	3.333160E+00
1.900930E+00	3.382240E+00	3.394030E+00
2.569100E+00	9.397540E-01	3.302180E+00
1.975690E+00	3.465740E+00	3.402650E+00
2.028630E+00	3.525630E+00	3.435250E+00
2.020240E+00	3.509320E+00	3.355740E+00
2.677380E+00	9.430210E-01	3.268750E+00
2.809350E+00	9.123800E-01	3.328560E+00
2.087210E+00	3.577320E+00	3.399330E+00
2.921000E+00	9.160490E-01	3.308490E+00
2.881980E+00	8.923440E-01	3.356360E+00
2.935310E+00	8.847160E-01	3.373600E+00
2.174110E+00	3.646880E+00	3.393300E+00
3.044000E+00	9.117940E-01	3.335090E+00
2.262520E+00	3.709910E+00	3.389770E+00
3.189170E+00	9.491040E-01	3.328290E+00
3.147790E+00	9.006470E-01	3.387790E+00
3.223170E+00	9.248440E-01	3.396080E+00
2.355790E+00	3.760440E+00	3.392590E+00
3.260830E+00	9.788580E-01	3.327250E+00
3.264420E+00	9.578320E-01	3.367810E+00
2.454700E+00	3.798820E+00	3.391920E+00
3.382720E+00	1.051260E+00	3.328300E+00
3.321260E+00	9.968370E-01	3.355870E+00
2.560690E+00	3.833100E+00	3.386320E+00
3.505440E+00	1.116490E+00	3.366640E+00
2.674800E+00	3.844960E+00	3.384340E+00
3.661710E+00	1.240500E+00	3.348550E+00
2.761590E+00	3.855610E+00	3.431180E+00
2.758380E+00	3.845100E+00	3.373340E+00
3.742730E+00	1.324090E+00	3.325250E+00
3.751530E+00	1.305270E+00	3.378780E+00
2.800410E+00	3.851700E+00	3.422370E+00
2.853720E+00	3.826950E+00	3.406310E+00
3.900360E+00	1.454980E+00	3.373630E+00
3.809590E+00	1.360800E+00	3.373780E+00
2.960000E+00	3.776910E+00	3.372260E+00
3.049880E+00	3.745150E+00	3.434050E+00
4.083290E+00	1.889400E+00	3.295830E+00
4.058470E+00	1.800130E+00	3.313490E+00
4.031710E+00	1.690580E+00	3.334740E+00
3.979260E+00	1.579690E+00	3.365900E+00
4.036130E+00	1.642440E+00	3.402920E+00
3.127480E+00	3.705180E+00	3.409700E+00
3.207290E+00	3.657770E+00	3.397690E+00
3.255830E+00	3.631150E+00	3.334980E+00
3.308640E+00	3.612570E+00	3.430210E+00
4.168960E+00	2.210620E+00	3.332600E+00
4.150450E+00	2.106360E+00	3.355090E+00
4.128890E+00	1.991040E+00	3.325360E+00
4.104380E+00	1.865750E+00	3.377960E+00
4.078070E+00	1.751750E+00	3.396890E+00
4.058540E+00	1.686630E+00	3.400490E+00
3.419590E+00	3.574910E+00	3.409710E+00
3.511220E+00	3.546160E+00	3.446840E+00
4.176930E+00	2.497780E+00	3.336840E+00
4.182500E+00	2.400070E+00	3.408660E+00
4.180020E+00	2.318440E+00	3.351620E+00
3.605070E+00	3.522310E+00	3.393290E+00
3.708910E+00	3.493460E+00	3.442470E+00
4.087690E+00	2.997110E+00	3.359330E+00
4.113130E+00	2.903720E+00	3.441680E+00
4.131370E+00	2.797350E+00	3.408210E+00
4.154130E+00	2.696020E+00	3.378240E+00
4.169510E+00	2.596950E+00	3.358760E+00
3.786530E+00	3.456110E+00	3.409690E+00
3.893670E+00	3.389600E+00	3.436010E+00
3.976340E+00	3.289610E+00	3.403880E+00
4.028210E+00	3.187110E+00	3.392470E+00
4.058480E+00	3.092040E+00	3.382200E+00
1.327620E+00	2.440420E+00	3.469120E+00
1.366460E+00	2.513640E+00	3.482150E+00
1.337160E+00	2.440330E+00	3.431230E+00
1.322670E+00	2.377100E+00	3.364720E+00
1.304320E+00	2.368120E+00	3.439190E+00
1.258750E+00	2.227940E+00	3.360320E+00
1.216960E+00	2.080690E+00	3.284220E+00
1.206730E+00	2.083540E+00	3.363470E+00
1.174810E+00	1.933390E+00	3.249720E+00
1.171360E+00	1.969420E+00	3.332190E+00
1.146200E+00	1.797570E+00	3.230960E+00
1.137550E+00	1.837050E+00	3.311230E+00
1.131290E+00	1.682760E+00	3.222130E+00
1.111640E+00	1.695820E+00	3.317200E+00
1.130540E+00	1.618330E+00	3.226750E+00
1.118960E+00	1.619040E+00	3.277010E+00
1.130070E+00	1.559570E+00	3.260970E+00
1.374010E+00	2.494280E+00	3.404710E+00
1.414480E+00	2.582260E+00	3.450980E+00
1.164460E+00	1.476950E+00	3.224480E+00
1.209230E+00	1.428760E+00	3.176040E+00
1.198390E+00	1.405160E+00	3.231570E+00
1.237410E+00	1.364310E+00	3.215830E+00
1.456590E+00	2.658950E+00	3.453830E+00
1.494990E+00	2.748750E+00	3.490540E+00
1.490650E+00	2.716020E+00	3.403700E+00
1.430220E+00	2.587340E+00	3.376180E+00
1.304210E+00	1.310070E+00	3.181740E+00
1.383230E+00	1.213900E+00	3.258410E+00
1.469830E+00	1.177880E+00	3.222950E+00
1.461630E+00	1.162310E+00	3.280490E+00
1.530450E+00	1.134990E+00	3.279000E+00
1.562680E+00	2.943280E+00	3.554890E+00
1.591440E+00	3.005310E+00	3.546850E+00
1.575290E+00	2.953400E+00	3.469010E+00
1.530670E+00	2.826730E+00	3.436840E+00
1.534500E+00	2.858140E+00	3.525190E+00
1.725550E+00	1.100550E+00	3.249030E+00
1.651840E+00	1.105860E+00	3.281810E+00
1.738150E+00	1.077700E+00	3.311140E+00
1.620680E+00	3.065570E+00	3.592920E+00
1.665390E+00	3.130240E+00	3.566250E+00
1.625180E+00	3.057110E+00	3.510270E+00
1.813570E+00	1.066100E+00	3.296510E+00
1.679720E+00	3.136320E+00	3.471580E+00
1.711120E+00	3.189950E+00	3.551130E+00
1.967990E+00	1.027520E+00	3.332190E+00
2.094690E+00	9.921010E-01	3.362360E+00
2.193180E+00	9.610040E-01	3.428550E+00
1.747800E+00	3.225600E+00	3.492980E+00
2.300700E+00	9.477460E-01	3.389340E+00
2.357350E+00	9.513900E-01	3.335590E+00
1.829650E+00	3.314220E+00	3.510420E+00
2.396470E+00	9.352130E-01	3.401200E+00
2.484880E+00	9.161960E-01	3.461590E+00
1.907950E+00	3.399800E+00	3.523770E+00
1.955750E+00	3.457950E+00	3.541210E+00
1.947050E+00	3.439220E+00	3.472090E+00
2.576270E+00	9.059780E-01	3.422090E+00
1.995650E+00	3.496050E+00	3.495230E+00
2.681800E+00	9.060460E-01	3.383570E+00
2.779260E+00	8.735110E-01	3.456030E+00
2.072760E+00	3.578860E+00	3.528630E+00
2.871780E+00	8.702430E-01	3.415640E+00
2.974320E+00	8.481980E-01	3.458860E+00
2.162380E+00	3.647480E+00	3.492110E+00
3.084540E+00	8.654070E-01	3.437220E+00
3.046350E+00	8.378110E-01	3.484660E+00
3.111080E+00	8.381400E-01	3.516190E+00
2.255960E+00	3.713430E+00	3.490010E+00
3.195930E+00	8.840310E-01	3.469450E+00
2.353680E+00	3.765590E+00	3.496750E+00
3.319310E+00	9.559220E-01	3.446380E+00
2.455120E+00	3.807550E+00	3.501310E+00
3.420100E+00	1.037330E+00	3.410350E+00
3.436130E+00	1.018440E+00	3.496130E+00
2.555880E+00	3.841260E+00	3.499480E+00
3.485000E+00	1.075250E+00	3.422570E+00
3.479700E+00	1.058750E+00	3.459830E+00
2.654220E+00	3.854190E+00	3.495420E+00
3.635890E+00	1.167900E+00	3.492840E+00
3.526890E+00	1.095480E+00	3.452110E+00
2.745170E+00	3.859700E+00	3.494560E+00
3.778520E+00	1.302580E+00	3.461210E+00
2.813580E+00	3.852220E+00	3.478870E+00
2.887660E+00	3.833000E+00	3.535670E+00
3.859740E+00	1.376650E+00	3.443150E+00
3.862270E+00	1.358230E+00	3.493610E+00
2.987630E+00	3.775170E+00	3.501560E+00
3.059270E+00	3.742990E+00	3.489710E+00
4.021190E+00	1.594230E+00	3.442880E+00
3.978120E+00	1.517040E+00	3.460050E+00
3.922070E+00	1.419540E+00	3.502130E+00
3.104040E+00	3.718540E+00	3.476550E+00
3.188630E+00	3.670750E+00	3.498920E+00
3.311030E+00	3.621310E+00	3.536190E+00
4.167720E+00	2.154500E+00	3.417750E+00
4.158130E+00	2.057860E+00	3.425820E+00
4.148690E+00	1.942700E+00	3.449320E+00
4.120420E+00	1.810870E+00	3.494280E+00
4.152110E+00	1.896830E+00	3.506420E+00
4.067950E+00	1.666750E+00	3.476150E+00
4.027790E+00	1.571200E+00	3.505860E+00
3.413510E+00	3.580110E+00	3.492700E+00
3.516760E+00	3.558160E+00	3.534250E+00
4.180930E+00	2.517230E+00	3.461230E+00
4.190340E+00	2.398090E+00	3.532440E+00
4.187630E+00	2.260180E+00	3.468980E+00
4.176250E+00	2.121060E+00	3.500470E+00
4.173390E+00	2.016330E+00	3.507310E+00
4.167650E+00	1.943250E+00	3.518700E+00
3.618060E+00	3.524420E+00	3.489460E+00
3.716130E+00	3.504430E+00	3.527950E+00
4.089120E+00	3.016260E+00	3.482750E+00
4.122630E+00	2.909360E+00	3.554680E+00
4.137020E+00	2.806600E+00	3.518710E+00
4.162080E+00	2.695700E+00	3.493750E+00
4.172170E+00	2.619030E+00	3.444690E+00
3.814590E+00	3.458100E+00	3.507000E+00
3.913320E+00	3.407110E+00	3.534230E+00
3.947520E+00	3.365890E+00	3.501940E+00
3.987870E+00	3.309730E+00	3.499950E+00
4.040110E+00	3.201980E+00	3.523190E+00
4.026330E+00	3.269560E+00	3.543730E+00
4.056480E+00	3.115770E+00	3.465620E+00
3.973840E+00	3.355640E+00	3.550970E+00
4.011630E+00	3.306430E+00	3.556840E+00
1.318960E+00	2.514050E+00	3.644520E+00
1.347190E+00	2.565430E+00	3.627850E+00
1.324700E+00	2.505750E+00	3.595120E+00
1.314390E+00	2.431040E+00	3.527780E+00
1.296800E+00	2.437090E+00	3.615550E+00
1.264820E+00	2.280820E+00	3.478860E+00
1.266280E+00	2.323690E+00	3.573100E+00
1.218700E+00	2.138930E+00	3.439390E+00
1.225060E+00	2.187670E+00	3.530650E+00
1.174120E+00	2.006410E+00	3.413610E+00
1.181030E+00	2.052260E+00	3.497470E+00
1.136860E+00	1.878010E+00	3.392040E+00
1.138660E+00	1.921460E+00	3.474250E+00
1.109260E+00	1.763040E+00	3.376580E+00
1.102290E+00	1.783140E+00	3.471480E+00
1.099700E+00	1.700690E+00	3.377860E+00
1.093810E+00	1.707220E+00	3.423830E+00
1.094150E+00	1.644940E+00	3.409580E+00
1.363850E+00	2.556070E+00	3.566300E+00
1.403310E+00	2.654240E+00	3.640630E+00
1.108250E+00	1.548810E+00	3.375560E+00
1.130930E+00	1.494180E+00	3.316490E+00
1.126260E+00	1.473950E+00	3.375380E+00
1.150150E+00	1.429130E+00	3.353640E+00
1.434300E+00	2.652360E+00	3.533900E+00
1.456760E+00	2.724300E+00	3.607690E+00
1.201820E+00	1.365420E+00	3.310940E+00
1.280990E+00	1.278800E+00	3.298540E+00
1.243260E+00	1.276640E+00	3.414990E+00
1.332210E+00	1.222280E+00	3.330010E+00
1.305290E+00	1.226250E+00	3.380160E+00
1.370830E+00	1.180800E+00	3.380980E+00
1.480190E+00	2.770470E+00	3.621820E+00
1.499840E+00	2.814890E+00	3.638870E+00
1.494600E+00	2.780250E+00	3.576370E+00
1.471550E+00	1.132860E+00	3.361040E+00
1.599310E+00	1.082270E+00	3.377970E+00
1.545450E+00	1.064230E+00	3.476980E+00
1.653990E+00	1.035420E+00	3.466790E+00
1.580750E+00	2.994920E+00	3.620490E+00
1.536690E+00	2.893450E+00	3.622420E+00
1.754330E+00	1.036940E+00	3.403710E+00
1.657520E+00	3.129150E+00	3.652990E+00
1.616360E+00	3.062390E+00	3.681850E+00
1.875280E+00	1.022460E+00	3.387480E+00
1.884220E+00	9.953720E-01	3.460220E+00
1.958140E+00	9.919030E-01	3.437560E+00
1.706520E+00	3.193750E+00	3.634320E+00
2.080630E+00	9.643260E-01	3.467420E+00
2.208600E+00	9.338420E-01	3.535210E+00
1.762940E+00	3.254640E+00	3.596360E+00
2.300430E+00	9.249090E-01	3.511550E+00
1.829770E+00	3.334020E+00	3.656110E+00
1.885540E+00	3.397530E+00	3.663900E+00
1.876700E+00	3.376930E+00	3.596070E+00
2.396970E+00	9.199380E-01	3.489920E+00
2.500180E+00	8.934890E-01	3.574140E+00
1.932480E+00	3.444260E+00	3.621410E+00
2.589340E+00	8.815630E-01	3.540050E+00
2.000010E+00	3.516540E+00	3.592390E+00
2.679940E+00	8.750140E-01	3.501090E+00
2.775660E+00	8.427210E-01	3.570530E+00
2.066180E+00	3.597480E+00	3.651100E+00
2.139710E+00	3.664250E+00	3.651130E+00
2.104400E+00	3.626090E+00	3.597940E+00
2.866240E+00	8.373980E-01	3.519160E+00
2.949460E+00	8.066730E-01	3.579690E+00
2.152730E+00	3.659490E+00	3.577470E+00
2.211420E+00	3.718740E+00	3.641280E+00
3.034720E+00	8.165340E-01	3.545250E+00
3.117610E+00	8.075120E-01	3.609440E+00
2.239920E+00	3.723920E+00	3.577860E+00
2.258270E+00	3.752930E+00	3.635410E+00
3.204800E+00	8.475780E-01	3.577660E+00
2.297030E+00	3.774950E+00	3.636440E+00
2.343770E+00	3.783890E+00	3.599420E+00
3.301540E+00	9.047000E-01	3.551590E+00
2.453760E+00	3.825680E+00	3.606280E+00
3.388560E+00	9.652160E-01	3.543880E+00
2.557680E+00	3.862420E+00	3.604880E+00
3.485380E+00	1.026390E+00	3.601480E+00
3.526240E+00	1.076860E+00	3.517630E+00
3.604130E+00	1.111520E+00	3.603440E+00
2.650190E+00	3.874400E+00	3.597050E+00
3.701640E+00	1.186060E+00	3.612210E+00
2.736190E+00	3.876950E+00	3.588520E+00
3.775610E+00	1.262930E+00	3.579600E+00
2.816900E+00	3.868830E+00	3.572060E+00
2.892140E+00	3.856730E+00	3.638330E+00
3.865990E+00	1.345480E+00	3.554120E+00
2.959650E+00	3.814520E+00	3.597830E+00
3.057180E+00	3.774470E+00	3.610350E+00
3.090280E+00	3.732910E+00	3.530120E+00
3.145520E+00	3.715720E+00	3.579630E+00
3.999760E+00	1.496750E+00	3.556920E+00
3.950440E+00	1.411290E+00	3.610690E+00
3.234490E+00	3.669720E+00	3.590440E+00
3.313960E+00	3.639500E+00	3.595520E+00
4.163510E+00	1.879660E+00	3.571420E+00
4.145540E+00	1.783530E+00	3.596500E+00
4.112710E+00	1.692560E+00	3.584930E+00
4.056540E+00	1.586810E+00	3.580830E+00
3.410680E+00	3.609390E+00	3.583530E+00
3.512850E+00	3.580280E+00	3.593580E+00
4.191280E+00	2.519560E+00	3.609770E+00
4.180410E+00	2.596920E+00	3.519980E+00
4.179140E+00	2.638120E+00	3.579980E+00
4.198960E+00	2.389430E+00	3.634530E+00
4.203390E+00	2.288350E+00	3.605140E+00
4.196440E+00	2.165420E+00	3.591190E+00
4.191110E+00	2.045630E+00	3.586440E+00
4.183370E+00	1.964730E+00	3.568710E+00
3.627400E+00	3.549610E+00	3.588270E+00
3.794990E+00	3.497790E+00	3.613240E+00
4.102560E+00	3.015690E+00	3.625760E+00
4.072010E+00	3.092020E+00	3.540640E+00
4.071100E+00	3.122490E+00	3.605990E+00
4.127990E+00	2.900500E+00	3.644480E+00
4.141590E+00	2.819480E+00	3.613850E+00
4.163110E+00	2.726960E+00	3.592180E+00
3.864790E+00	3.475520E+00	3.620520E+00
3.875460E+00	3.455910E+00	3.588280E+00
4.032400E+00	3.273920E+00	3.606380E+00
4.057290E+00	3.195310E+00	3.649090E+00
3.895200E+00	3.457400E+00	3.623860E+00
3.944400E+00	3.408530E+00	3.629260E+00
4.000270E+00	3.335730E+00	3.597930E+00
1.257010E+00	2.341290E+00	3.716120E+00
1.276750E+00	2.396510E+00	3.725720E+00
1.266750E+00	2.355570E+00	3.663380E+00
1.232050E+00	2.232280E+00	3.619390E+00
1.238980E+00	2.269520E+00	3.699260E+00
1.192290E+00	2.100890E+00	3.584630E+00
1.205240E+00	2.148280E+00	3.669640E+00
1.147230E+00	1.968920E+00	3.559320E+00
1.163880E+00	2.020580E+00	3.645740E+00
1.113940E+00	1.854210E+00	3.541090E+00
1.121840E+00	1.879590E+00	3.645120E+00
1.096280E+00	1.788180E+00	3.537020E+00
1.099620E+00	1.794560E+00	3.591930E+00
1.087270E+00	1.730150E+00	3.566930E+00
1.347390E+00	2.569650E+00	3.702460E+00
1.300980E+00	2.462560E+00	3.689000E+00
1.083290E+00	1.659520E+00	3.505220E+00
1.088770E+00	1.577850E+00	3.477570E+00
1.086390E+00	1.561570E+00	3.589370E+00
1.099400E+00	1.496260E+00	3.522330E+00
1.402350E+00	2.669370E+00	3.731530E+00
1.443430E+00	2.732860E+00	3.735900E+00
1.426610E+00	2.706700E+00	3.692610E+00
1.127690E+00	1.435380E+00	3.456850E+00
1.178520E+00	1.349710E+00	3.442490E+00
1.161690E+00	1.359730E+00	3.558980E+00
1.213590E+00	1.296740E+00	3.477350E+00
1.200150E+00	1.306250E+00	3.528030E+00
1.242320E+00	1.252910E+00	3.521180E+00
1.465450E+00	2.759890E+00	3.675480E+00
1.486100E+00	2.802370E+00	3.772900E+00
1.316940E+00	1.189830E+00	3.477930E+00
1.432320E+00	1.115890E+00	3.479940E+00
1.388150E+00	1.120550E+00	3.586880E+00
1.496120E+00	1.070220E+00	3.522710E+00
1.469370E+00	1.073680E+00	3.567560E+00
1.539970E+00	1.035340E+00	3.576390E+00
1.519930E+00	2.873130E+00	3.777720E+00
1.538830E+00	2.910950E+00	3.762120E+00
1.517500E+00	2.863800E+00	3.710820E+00
1.736050E+00	9.994650E-01	3.513600E+00
1.650840E+00	1.002630E+00	3.568220E+00
1.782830E+00	9.568880E-01	3.603870E+00
1.573340E+00	2.976630E+00	3.740710E+00
1.851170E+00	9.716580E-01	3.532590E+00
1.945440E+00	9.358020E-01	3.596980E+00
1.882520E+00	9.349630E-01	3.620000E+00
1.972910E+00	9.093470E-01	3.670230E+00
1.657960E+00	3.124200E+00	3.742610E+00
1.621900E+00	3.065060E+00	3.757980E+00
1.988570E+00	9.542270E-01	3.537550E+00
2.035400E+00	9.131220E-01	3.631030E+00
1.696750E+00	3.181980E+00	3.717740E+00
2.158200E+00	9.097320E-01	3.633070E+00
1.762780E+00	3.262700E+00	3.732190E+00
2.296470E+00	8.967710E-01	3.625080E+00
1.874330E+00	3.391260E+00	3.734200E+00
1.826430E+00	3.338440E+00	3.752500E+00
2.403720E+00	8.975560E-01	3.602260E+00
2.508370E+00	8.686460E-01	3.688170E+00
1.919860E+00	3.441860E+00	3.707170E+00
2.599440E+00	8.553070E-01	3.654070E+00
1.988350E+00	3.522340E+00	3.721720E+00
2.686800E+00	8.489490E-01	3.616080E+00
2.779690E+00	8.126970E-01	3.685120E+00
2.121610E+00	3.657540E+00	3.736670E+00
2.058200E+00	3.602300E+00	3.748040E+00
2.863510E+00	8.039370E-01	3.632050E+00
2.947000E+00	7.718680E-01	3.689100E+00
2.199460E+00	3.718540E+00	3.725430E+00
3.031490E+00	7.844850E-01	3.644780E+00
3.120860E+00	7.769000E-01	3.712970E+00
2.285400E+00	3.776030E+00	3.706400E+00
3.209750E+00	8.149850E-01	3.682380E+00
2.356160E+00	3.815600E+00	3.739760E+00
2.354320E+00	3.807260E+00	3.686090E+00
3.303870E+00	8.712280E-01	3.655190E+00
2.391550E+00	3.827650E+00	3.731030E+00
2.444340E+00	3.838130E+00	3.721760E+00
3.395840E+00	9.405730E-01	3.632030E+00
2.555050E+00	3.870880E+00	3.709870E+00
3.580280E+00	1.078740E+00	3.702940E+00
3.483520E+00	9.965390E-01	3.716110E+00
2.659560E+00	3.885960E+00	3.705210E+00
3.688200E+00	1.166280E+00	3.699180E+00
2.724270E+00	3.888210E+00	3.666950E+00
3.784140E+00	1.254340E+00	3.684520E+00
2.808010E+00	3.886200E+00	3.682850E+00
2.899560E+00	3.870570E+00	3.739950E+00
3.873450E+00	1.333210E+00	3.652910E+00
2.978290E+00	3.827380E+00	3.684790E+00
3.084550E+00	3.796180E+00	3.710030E+00
3.164890E+00	3.730880E+00	3.647630E+00
4.020250E+00	1.496770E+00	3.661150E+00
3.957570E+00	1.407310E+00	3.713030E+00
3.197750E+00	3.749500E+00	3.718740E+00
3.275240E+00	3.719210E+00	3.718310E+00
3.302510E+00	3.676540E+00	3.657200E+00
4.166160E+00	1.821190E+00	3.656760E+00
4.142990E+00	1.718210E+00	3.681570E+00
4.168880E+00	1.782960E+00	3.718560E+00
4.084030E+00	1.603620E+00	3.683040E+00
3.364810E+00	3.695730E+00	3.722470E+00
3.475260E+00	3.663940E+00	3.739940E+00
3.493740E+00	3.617540E+00	3.664160E+00
4.180050E+00	2.652820E+00	3.679570E+00
4.197260E+00	2.537110E+00	3.749520E+00
4.203930E+00	2.421020E+00	3.721380E+00
4.212160E+00	2.306990E+00	3.710420E+00
4.209500E+00	2.190580E+00	3.697530E+00
4.204440E+00	2.065930E+00	3.687370E+00
4.191120E+00	1.925970E+00	3.668710E+00
4.178330E+00	1.837260E+00	3.708040E+00
3.579560E+00	3.617430E+00	3.734050E+00
3.681590E+00	3.593070E+00	3.781930E+00
3.692110E+00	3.556580E+00	3.696280E+00
4.078200E+00	3.111880E+00	3.698500E+00
4.107140E+00	3.029350E+00	3.764010E+00
4.126120E+00	2.930240E+00	3.725370E+00
4.142420E+00	2.826100E+00	3.709640E+00
4.159150E+00	2.751390E+00	3.665670E+00
3.779760E+00	3.534780E+00	3.774580E+00
3.859090E+00	3.475990E+00	3.725360E+00
3.883010E+00	3.464790E+00	3.651290E+00
3.919710E+00	3.440350E+00	3.687020E+00
4.033510E+00	3.278550E+00	3.731040E+00
4.003110E+00	3.335130E+00	3.654560E+00
3.977310E+00	3.375140E+00	3.709680E+00
4.065260E+00	3.184290E+00	3.738660E+00
3.950200E+00	3.413920E+00	3.690870E+00
1.253370E+00	2.342930E+00	3.853500E+00
1.275200E+00	2.407650E+00	3.839730E+00
1.257060E+00	2.335890E+00	3.775750E+00
1.219160E+00	2.200160E+00	3.752170E+00
1.232930E+00	2.255830E+00	3.834690E+00
1.181000E+00	2.077280E+00	3.728620E+00
1.203300E+00	2.141390E+00	3.817760E+00
1.141740E+00	1.963740E+00	3.712480E+00
1.165100E+00	2.024290E+00	3.798200E+00
1.119080E+00	1.893920E+00	3.713230E+00
1.130440E+00	1.919670E+00	3.781550E+00
1.108530E+00	1.837120E+00	3.746160E+00
1.298550E+00	2.476980E+00	3.873740E+00
1.328340E+00	2.547810E+00	3.856240E+00
1.308430E+00	2.476160E+00	3.783600E+00
1.091220E+00	1.734910E+00	3.698790E+00
1.083060E+00	1.641980E+00	3.629560E+00
1.081930E+00	1.648200E+00	3.708290E+00
1.083220E+00	1.581380E+00	3.652200E+00
1.082600E+00	1.595860E+00	3.710420E+00
1.087410E+00	1.537400E+00	3.692030E+00
1.359720E+00	2.614180E+00	3.893790E+00
1.397160E+00	2.675590E+00	3.880490E+00
1.367640E+00	2.613070E+00	3.808590E+00
1.127120E+00	1.422480E+00	3.578740E+00
1.108370E+00	1.463380E+00	3.669840E+00
1.146670E+00	1.384760E+00	3.612740E+00
1.137260E+00	1.400790E+00	3.654160E+00
1.163440E+00	1.352650E+00	3.657410E+00
1.434030E+00	2.721840E+00	3.820800E+00
1.217700E+00	1.270410E+00	3.637610E+00
1.293870E+00	1.188100E+00	3.595950E+00
1.269660E+00	1.203090E+00	3.657620E+00
1.343310E+00	1.141870E+00	3.633340E+00
1.312970E+00	1.159580E+00	3.676700E+00
1.378800E+00	1.106030E+00	3.682760E+00
1.483500E+00	2.814920E+00	3.876990E+00
1.516530E+00	2.883220E+00	3.883030E+00
1.509980E+00	2.860020E+00	3.825860E+00
1.488240E+00	1.035440E+00	3.682960E+00
1.594750E+00	9.881050E-01	3.658510E+00
1.568910E+00	9.830350E-01	3.718550E+00
1.628630E+00	9.599360E-01	3.737620E+00
1.542260E+00	2.923140E+00	3.829760E+00
1.717520E+00	9.474670E-01	3.696930E+00
1.586680E+00	3.009840E+00	3.874710E+00
1.624470E+00	3.076220E+00	3.872580E+00
1.611740E+00	3.047820E+00	3.812540E+00
1.873450E+00	9.153930E-01	3.709960E+00
2.002920E+00	8.892890E-01	3.753750E+00
1.647630E+00	3.107350E+00	3.820880E+00
2.107650E+00	8.858680E-01	3.722290E+00
1.707230E+00	3.195190E+00	3.834240E+00
2.173600E+00	8.870240E-01	3.702280E+00
2.200790E+00	8.780600E-01	3.739720E+00
1.773260E+00	3.285450E+00	3.853560E+00
1.818860E+00	3.345430E+00	3.874140E+00
1.807510E+00	3.322610E+00	3.808340E+00
2.279840E+00	8.715050E-01	3.745910E+00
2.208560E+00	8.846510E-01	3.707160E+00
1.860900E+00	3.387450E+00	3.827370E+00
2.405820E+00	8.711040E-01	3.720230E+00
2.518630E+00	8.473270E-01	3.805040E+00
1.924170E+00	3.456730E+00	3.791360E+00
2.607520E+00	8.317190E-01	3.770770E+00
1.987000E+00	3.542400E+00	3.858560E+00
2.048510E+00	3.613090E+00	3.876600E+00
2.033020E+00	3.585610E+00	3.806090E+00
2.694280E+00	8.205900E-01	3.731810E+00
2.791810E+00	7.865300E-01	3.804230E+00
2.100170E+00	3.652710E+00	3.834870E+00
2.870550E+00	7.725230E-01	3.750050E+00
2.953920E+00	7.479740E-01	3.789310E+00
2.183690E+00	3.718190E+00	3.822320E+00
3.033120E+00	7.547750E-01	3.750230E+00
3.126450E+00	7.482910E-01	3.818490E+00
2.264060E+00	3.774880E+00	3.808860E+00
3.216590E+00	7.850330E-01	3.788070E+00
2.340440E+00	3.815180E+00	3.801260E+00
3.310720E+00	8.427520E-01	3.761710E+00
2.403930E+00	3.836370E+00	3.785240E+00
2.477070E+00	3.863840E+00	3.843600E+00
3.400080E+00	9.154470E-01	3.736810E+00
2.554460E+00	3.881520E+00	3.811140E+00
3.576100E+00	1.053450E+00	3.805720E+00
3.490560E+00	9.701350E-01	3.818270E+00
2.641190E+00	3.893160E+00	3.798410E+00
3.676410E+00	1.141610E+00	3.794630E+00
2.720260E+00	3.899140E+00	3.791280E+00
2.749610E+00	3.894640E+00	3.736710E+00
2.822650E+00	3.906590E+00	3.811890E+00
3.791640E+00	1.253620E+00	3.795650E+00
2.914670E+00	3.890780E+00	3.810570E+00
3.881390E+00	1.333660E+00	3.747240E+00
3.000590E+00	3.859540E+00	3.788180E+00
3.145080E+00	3.826210E+00	3.795530E+00
4.038210E+00	1.497210E+00	3.798200E+00
3.954940E+00	1.396820E+00	3.777290E+00
3.226400E+00	3.817230E+00	3.822030E+00
3.266490E+00	3.760950E+00	3.771240E+00
4.161960E+00	1.725520E+00	3.757930E+00
4.122490E+00	1.631240E+00	3.773670E+00
4.105820E+00	1.575890E+00	3.820300E+00
3.308320E+00	3.798960E+00	3.834300E+00
3.405130E+00	3.773980E+00	3.850200E+00
3.404530E+00	3.729730E+00	3.790960E+00
4.193580E+00	2.659200E+00	3.823750E+00
4.167000E+00	2.734500E+00	3.735850E+00
4.159550E+00	2.787380E+00	3.802650E+00
4.209710E+00	2.532090E+00	3.844890E+00
4.217380E+00	2.437450E+00	3.822180E+00
4.228060E+00	2.326340E+00	3.808900E+00
4.228330E+00	2.209790E+00	3.798870E+00
4.223210E+00	2.092320E+00	3.789150E+00
4.219630E+00	1.966110E+00	3.787580E+00
4.189320E+00	1.815840E+00	3.787270E+00
4.167090E+00	1.688360E+00	3.823610E+00
4.136080E+00	1.617380E+00	3.833460E+00
3.482720E+00	3.726520E+00	3.842950E+00
3.554260E+00	3.663640E+00	3.800740E+00
3.680280E+00	3.627710E+00	3.856810E+00
4.084790E+00	3.134260E+00	3.816540E+00
4.111190E+00	3.044370E+00	3.894520E+00
4.131990E+00	2.945340E+00	3.831950E+00
4.139710E+00	2.868900E+00	3.784030E+00
3.781090E+00	3.560660E+00	3.847550E+00
3.873400E+00	3.490680E+00	3.831220E+00
3.970210E+00	3.391970E+00	3.815600E+00
3.939740E+00	3.420790E+00	3.727810E+00
4.048630E+00	3.280650E+00	3.866880E+00
4.066030E+00	3.215200E+00	3.804680E+00
1.278430E+00	2.402260E+00	3.914000E+00
1.251590E+00	2.309790E+00	3.905090E+00
1.235580E+00	2.217270E+00	3.911510E+00
1.203240E+00	2.097620E+00	3.897860E+00
1.165590E+00	1.981780E+00	3.881550E+00
1.133710E+00	1.858720E+00	3.881460E+00
1.100890E+00	1.781370E+00	3.800120E+00
1.111250E+00	1.777510E+00	3.865720E+00
1.099170E+00	1.725880E+00	3.836610E+00
1.328940E+00	2.541270E+00	3.929840E+00
1.299860E+00	2.473990E+00	3.925430E+00
1.092120E+00	1.638950E+00	3.811640E+00
1.092920E+00	1.552260E+00	3.788250E+00
1.099190E+00	1.497700E+00	3.761710E+00
1.111710E+00	1.507130E+00	3.841970E+00
1.129970E+00	1.450050E+00	3.827240E+00
1.394320E+00	2.666530E+00	3.939290E+00
1.368880E+00	2.615220E+00	3.959570E+00
1.149700E+00	1.382380E+00	3.751870E+00
1.183920E+00	1.319460E+00	3.727500E+00
1.190990E+00	1.328810E+00	3.812940E+00
1.221860E+00	1.267820E+00	3.774860E+00
1.446100E+00	2.742660E+00	3.948610E+00
1.266070E+00	1.202230E+00	3.727220E+00
1.339380E+00	1.131040E+00	3.775180E+00
1.416720E+00	1.067630E+00	3.759200E+00
1.413320E+00	1.070430E+00	3.860260E+00
1.486480E+00	1.019830E+00	3.813800E+00
1.508540E+00	2.867900E+00	3.937880E+00
1.487870E+00	2.820810E+00	3.959740E+00
1.582580E+00	9.727760E-01	3.812650E+00
1.711860E+00	9.315870E-01	3.823230E+00
1.549070E+00	2.942290E+00	3.953110E+00
1.822710E+00	9.076750E-01	3.804420E+00
1.810340E+00	9.029050E-01	3.881920E+00
1.893980E+00	8.916900E-01	3.894070E+00
1.624100E+00	3.074600E+00	3.947250E+00
1.592020E+00	3.018940E+00	3.969210E+00
1.969510E+00	8.859170E-01	3.841120E+00
1.661470E+00	3.134790E+00	3.910350E+00
2.104270E+00	8.700260E-01	3.835600E+00
1.716350E+00	3.212750E+00	3.975930E+00
1.765910E+00	3.283040E+00	3.994230E+00
1.749950E+00	3.261330E+00	3.921270E+00
2.211510E+00	8.678580E-01	3.813320E+00
1.802830E+00	3.331290E+00	3.950870E+00
2.312770E+00	8.494560E-01	3.869490E+00
1.860490E+00	3.401810E+00	3.930010E+00
2.423680E+00	8.487240E-01	3.855700E+00
2.536550E+00	8.281930E-01	3.906970E+00
1.918440E+00	3.467530E+00	3.896400E+00
2.613590E+00	8.130180E-01	3.890800E+00
2.037330E+00	3.610840E+00	3.954510E+00
1.974150E+00	3.543960E+00	3.971730E+00
2.708870E+00	7.983840E-01	3.858640E+00
2.797850E+00	7.687410E-01	3.894690E+00
2.102410E+00	3.669510E+00	3.941400E+00
2.897980E+00	7.374080E-01	3.905630E+00
2.175710E+00	3.725800E+00	3.925010E+00
3.031030E+00	7.307340E-01	3.862610E+00
2.251920E+00	3.780660E+00	3.907390E+00
2.326620E+00	3.821060E+00	3.893850E+00
3.321770E+00	8.151140E-01	3.871680E+00
3.218140E+00	7.556450E-01	3.890930E+00
2.403520E+00	3.845950E+00	3.877580E+00
2.475680E+00	3.867640E+00	3.947390E+00
3.416290E+00	8.892930E-01	3.841370E+00
2.562200E+00	3.889820E+00	3.916650E+00
3.572660E+00	1.020660E+00	3.913090E+00
3.493440E+00	9.442830E-01	3.899470E+00
2.626670E+00	3.899560E+00	3.871290E+00
3.670440E+00	1.117820E+00	3.893060E+00
2.714460E+00	3.909240E+00	3.883620E+00
2.822730E+00	3.930200E+00	3.943120E+00
3.751190E+00	1.203870E+00	3.874600E+00
2.953000E+00	3.916210E+00	3.893860E+00
3.850670E+00	1.308370E+00	3.920980E+00
[truncated: 10,719 more rows]
