# Supplementary material for: A New MRI-Based Model of Heart Function with Coupled Hemodynamics and Application to Normal and Diseased Canine Left Ventricles
Source: Front Bioeng Biotechnol. 2015 Sep 23;3:140. doi: 10.3389/fbioe.2015.00140 (PMC4585083; doi:10.3389/fbioe.2015.00140)
Supplement: Supplementary file 4 [file Data_Sheet_4.ZIP › Case2_Normal_LBBB_Diastole/nodes/case2_diastole_time_0.0900.csv]

3.297320E+00	2.104360E+00	1.190820E+00
3.320120E+00	2.148440E+00	1.171050E+00
3.336160E+00	2.112340E+00	1.184040E+00
3.336120E+00	2.069460E+00	1.211900E+00
3.370700E+00	2.202050E+00	1.146030E+00
3.401870E+00	2.256810E+00	1.130830E+00
3.420560E+00	2.213660E+00	1.149850E+00
3.416770E+00	2.135790E+00	1.191290E+00
3.508780E+00	2.074500E+00	1.253440E+00
3.434520E+00	2.027220E+00	1.263430E+00
3.548360E+00	2.014100E+00	1.317520E+00
3.494720E+00	2.246520E+00	1.164920E+00
3.554190E+00	2.148580E+00	1.232100E+00
3.589440E+00	2.078190E+00	1.286390E+00
3.005520E+00	2.290070E+00	1.190850E+00
3.022800E+00	2.371830E+00	1.171500E+00
3.063600E+00	2.333390E+00	1.166460E+00
3.079550E+00	2.282710E+00	1.178610E+00
3.076020E+00	2.453140E+00	1.162070E+00
3.095470E+00	2.527480E+00	1.165850E+00
3.137100E+00	2.484560E+00	1.153420E+00
3.187880E+00	2.385290E+00	1.140970E+00
3.300550E+00	2.242500E+00	1.135900E+00
3.159980E+00	2.235150E+00	1.178720E+00
3.225720E+00	2.095440E+00	1.224630E+00
3.338820E+00	1.971120E+00	1.297820E+00
3.213180E+00	1.959480E+00	1.333840E+00
3.394110E+00	1.893730E+00	1.423300E+00
3.289030E+00	1.873030E+00	1.444590E+00
3.383020E+00	1.849530E+00	1.498420E+00
3.213850E+00	2.547520E+00	1.148990E+00
3.406780E+00	2.527610E+00	1.143610E+00
3.418470E+00	2.358410E+00	1.125680E+00
3.470680E+00	1.946680E+00	1.369390E+00
3.493960E+00	1.870930E+00	1.531060E+00
3.526780E+00	2.466050E+00	1.165090E+00
3.545010E+00	2.547650E+00	1.181840E+00
3.583370E+00	2.361680E+00	1.178230E+00
3.633700E+00	2.239590E+00	1.227760E+00
3.653050E+00	2.135840E+00	1.296500E+00
3.656910E+00	2.053020E+00	1.369520E+00
3.593390E+00	1.960690E+00	1.431590E+00
3.650800E+00	2.500000E+00	1.223870E+00
3.710660E+00	2.343220E+00	1.258700E+00
3.725620E+00	2.204220E+00	1.331030E+00
3.705990E+00	2.121740E+00	1.370460E+00
2.590080E+00	2.648350E+00	1.349020E+00
2.611700E+00	2.711150E+00	1.350550E+00
2.649880E+00	2.657280E+00	1.325140E+00
2.746540E+00	2.601090E+00	1.290780E+00
2.605970E+00	2.574580E+00	1.346580E+00
2.807110E+00	2.446510E+00	1.262400E+00
2.651560E+00	2.440090E+00	1.336490E+00
2.891970E+00	2.291250E+00	1.239060E+00
2.710700E+00	2.295740E+00	1.339600E+00
2.885020E+00	2.133950E+00	1.329770E+00
2.767530E+00	2.152200E+00	1.390500E+00
2.943120E+00	2.053420E+00	1.344750E+00
2.835040E+00	2.014920E+00	1.438780E+00
2.946900E+00	1.967210E+00	1.424890E+00
2.722430E+00	2.741720E+00	1.322040E+00
2.915720E+00	2.745740E+00	1.248750E+00
2.902480E+00	2.587560E+00	1.218930E+00
2.975550E+00	2.476320E+00	1.189390E+00
3.024680E+00	2.169860E+00	1.251970E+00
3.070970E+00	1.998800E+00	1.346650E+00
3.140350E+00	1.889020E+00	1.459500E+00
3.019000E+00	1.906280E+00	1.479360E+00
3.199330E+00	1.796910E+00	1.572270E+00
3.058780E+00	1.814860E+00	1.588500E+00
3.241630E+00	1.729400E+00	1.669910E+00
3.112870E+00	1.706660E+00	1.723890E+00
3.219780E+00	1.669460E+00	1.778210E+00
3.104680E+00	2.646400E+00	1.187860E+00
3.145280E+00	2.817690E+00	1.254730E+00
3.365410E+00	1.790700E+00	1.603190E+00
3.334220E+00	1.701170E+00	1.754830E+00
3.276600E+00	2.764540E+00	1.209990E+00
3.334810E+00	2.869830E+00	1.269610E+00
3.342070E+00	2.666040E+00	1.163550E+00
3.486260E+00	1.809220E+00	1.647330E+00
3.492580E+00	1.754820E+00	1.774660E+00
3.437520E+00	2.785340E+00	1.237770E+00
3.495010E+00	2.890390E+00	1.326430E+00
3.564560E+00	2.659320E+00	1.219360E+00
3.684010E+00	2.003640E+00	1.484900E+00
3.656500E+00	1.925000E+00	1.586750E+00
3.580460E+00	1.840370E+00	1.686090E+00
3.596110E+00	2.808520E+00	1.304870E+00
3.621590E+00	2.888240E+00	1.383930E+00
3.693100E+00	2.741250E+00	1.318860E+00
3.739470E+00	2.619650E+00	1.310640E+00
3.780310E+00	2.457540E+00	1.333570E+00
3.799740E+00	2.292260E+00	1.399390E+00
3.758440E+00	2.115100E+00	1.502090E+00
3.822630E+00	2.230510E+00	1.509140E+00
3.721760E+00	1.996770E+00	1.568930E+00
3.693520E+00	2.825540E+00	1.383560E+00
3.794390E+00	2.740420E+00	1.441380E+00
3.836340E+00	2.565460E+00	1.442020E+00
3.849260E+00	2.410080E+00	1.465640E+00
3.848770E+00	2.300820E+00	1.510890E+00
2.232160E+00	2.675000E+00	1.583730E+00
2.260780E+00	2.758400E+00	1.578090E+00
2.289110E+00	2.686000E+00	1.541950E+00
2.347760E+00	2.605590E+00	1.508630E+00
2.243900E+00	2.592920E+00	1.584180E+00
2.404450E+00	2.457550E+00	1.490790E+00
2.285380E+00	2.455630E+00	1.576070E+00
2.450080E+00	2.306780E+00	1.493270E+00
2.334680E+00	2.313970E+00	1.571510E+00
2.505560E+00	2.165260E+00	1.537190E+00
2.393070E+00	2.174100E+00	1.610650E+00
2.561020E+00	2.037160E+00	1.572470E+00
2.446900E+00	2.040430E+00	1.644330E+00
2.626520E+00	1.947630E+00	1.623000E+00
2.517050E+00	1.905760E+00	1.726430E+00
2.644190E+00	1.847320E+00	1.730500E+00
2.318870E+00	2.863040E+00	1.565500E+00
2.368190E+00	2.968430E+00	1.577360E+00
2.385490E+00	2.894460E+00	1.534270E+00
2.393730E+00	2.783080E+00	1.497990E+00
2.507530E+00	2.639300E+00	1.405300E+00
2.526150E+00	2.448730E+00	1.406690E+00
2.569650E+00	2.299770E+00	1.411970E+00
2.625970E+00	2.160050E+00	1.462840E+00
2.685800E+00	2.034250E+00	1.508380E+00
2.749630E+00	1.912290E+00	1.609000E+00
2.808130E+00	1.848970E+00	1.656980E+00
2.750580E+00	1.807250E+00	1.731760E+00
2.829410E+00	1.795080E+00	1.707180E+00
2.465990E+00	2.930550E+00	1.506460E+00
2.469910E+00	3.014800E+00	1.543980E+00
2.614040E+00	2.856660E+00	1.404720E+00
2.901430E+00	1.863840E+00	1.588030E+00
2.984900E+00	1.746390E+00	1.697650E+00
2.890350E+00	1.752290E+00	1.724400E+00
3.021960E+00	1.686540E+00	1.768060E+00
2.948570E+00	1.665660E+00	1.820230E+00
3.047100E+00	1.641750E+00	1.835160E+00
2.570320E+00	3.021270E+00	1.499300E+00
2.755990E+00	3.024890E+00	1.452380E+00
2.765210E+00	2.935210E+00	1.391410E+00
2.818290E+00	2.869120E+00	1.335530E+00
3.286340E+00	1.631380E+00	1.877000E+00
3.144920E+00	1.598270E+00	1.917800E+00
3.259320E+00	1.573650E+00	1.992600E+00
2.875190E+00	2.981580E+00	1.379020E+00
2.885840E+00	3.057950E+00	1.433790E+00
3.025910E+00	2.925120E+00	1.320930E+00
3.417860E+00	1.667340E+00	1.878210E+00
3.370500E+00	1.602990E+00	1.988270E+00
3.006980E+00	3.054400E+00	1.421010E+00
3.228300E+00	3.035450E+00	1.407620E+00
3.229020E+00	2.930150E+00	1.314690E+00
3.504520E+00	1.699590E+00	1.890920E+00
3.507920E+00	1.650250E+00	2.008930E+00
3.389780E+00	2.976260E+00	1.365680E+00
3.370890E+00	3.049790E+00	1.438980E+00
3.674740E+00	1.883150E+00	1.740420E+00
3.645210E+00	1.817130E+00	1.843380E+00
3.583480E+00	1.734550E+00	1.923590E+00
3.466300E+00	3.040050E+00	1.471050E+00
3.558810E+00	2.966730E+00	1.432700E+00
3.850380E+00	2.224780E+00	1.626730E+00
3.807060E+00	2.098080E+00	1.712260E+00
3.744410E+00	1.969990E+00	1.723190E+00
3.712220E+00	1.879360E+00	1.829120E+00
3.714520E+00	2.904180E+00	1.489440E+00
3.838890E+00	2.818350E+00	1.584410E+00
3.865360E+00	2.737580E+00	1.549690E+00
3.888140E+00	2.645720E+00	1.559760E+00
3.897600E+00	2.486780E+00	1.595330E+00
3.915040E+00	2.582520E+00	1.667760E+00
3.880700E+00	2.351390E+00	1.585380E+00
3.898530E+00	2.716990E+00	1.644460E+00
3.914490E+00	2.644980E+00	1.660750E+00
2.041310E+00	2.723400E+00	1.761220E+00
2.076150E+00	2.812930E+00	1.759110E+00
2.097720E+00	2.739480E+00	1.713290E+00
2.158750E+00	2.655430E+00	1.650990E+00
2.045450E+00	2.638640E+00	1.749410E+00
2.178010E+00	2.464990E+00	1.663640E+00
2.074920E+00	2.487340E+00	1.747890E+00
2.224550E+00	2.317870E+00	1.657840E+00
2.099510E+00	2.302650E+00	1.763450E+00
2.287240E+00	2.186650E+00	1.683530E+00
2.194080E+00	2.198470E+00	1.750680E+00
2.338300E+00	2.055030E+00	1.709650E+00
2.233530E+00	2.075260E+00	1.780940E+00
2.400930E+00	1.938970E+00	1.758000E+00
2.296230E+00	1.951070E+00	1.815280E+00
2.442020E+00	1.867370E+00	1.801330E+00
2.379570E+00	1.828290E+00	1.872690E+00
2.470760E+00	1.806300E+00	1.844890E+00
2.134910E+00	2.925650E+00	1.746690E+00
2.183360E+00	3.041320E+00	1.765490E+00
2.199100E+00	2.971440E+00	1.709220E+00
2.206020E+00	2.863890E+00	1.661980E+00
2.676420E+00	1.734980E+00	1.834610E+00
2.561020E+00	1.764630E+00	1.843590E+00
2.704090E+00	1.666670E+00	1.908330E+00
2.612990E+00	1.634370E+00	1.974720E+00
2.731540E+00	1.596690E+00	1.992870E+00
2.287720E+00	3.029000E+00	1.667770E+00
2.335700E+00	3.159110E+00	1.730310E+00
2.804750E+00	1.684750E+00	1.844940E+00
2.899990E+00	1.580440E+00	1.965660E+00
2.817370E+00	1.566450E+00	2.005400E+00
2.960650E+00	1.511190E+00	2.050430E+00
2.876230E+00	1.471250E+00	2.111350E+00
2.971850E+00	1.452480E+00	2.137110E+00
2.472910E+00	3.107550E+00	1.604900E+00
2.498820E+00	3.244660E+00	1.714650E+00
3.007060E+00	1.580040E+00	1.949660E+00
3.062420E+00	1.493500E+00	2.080100E+00
2.607960E+00	3.214770E+00	1.636170E+00
2.656920E+00	3.297000E+00	1.720470E+00
2.674980E+00	3.135580E+00	1.553650E+00
3.331790E+00	1.543580E+00	2.091510E+00
3.202450E+00	1.507730E+00	2.102280E+00
3.316060E+00	1.494970E+00	2.196580E+00
2.763880E+00	3.245330E+00	1.638150E+00
2.791400E+00	3.321470E+00	1.724940E+00
2.903650E+00	3.162730E+00	1.519490E+00
3.441230E+00	1.581210E+00	2.089130E+00
3.426730E+00	1.536950E+00	2.192220E+00
2.847510E+00	3.360640E+00	1.761980E+00
2.857610E+00	3.401560E+00	1.818760E+00
2.900010E+00	3.369830E+00	1.772490E+00
2.933590E+00	3.310760E+00	1.696990E+00
3.071550E+00	3.238970E+00	1.614380E+00
3.145230E+00	3.150520E+00	1.520520E+00
3.507960E+00	1.605110E+00	2.098820E+00
3.502340E+00	1.581390E+00	2.160020E+00
2.949520E+00	3.393400E+00	1.821980E+00
3.067270E+00	3.356930E+00	1.790890E+00
3.111410E+00	3.298200E+00	1.711140E+00
3.247600E+00	3.245360E+00	1.650130E+00
3.384330E+00	3.134650E+00	1.535490E+00
3.672660E+00	1.777480E+00	1.983080E+00
3.649170E+00	1.705370E+00	2.077460E+00
3.570570E+00	1.624420E+00	2.140750E+00
3.214270E+00	3.334840E+00	1.791080E+00
3.347460E+00	3.294690E+00	1.762360E+00
3.399800E+00	3.227810E+00	1.680410E+00
3.522260E+00	3.177510E+00	1.685400E+00
3.617810E+00	3.061620E+00	1.580280E+00
3.856970E+00	2.163240E+00	1.823390E+00
3.818350E+00	2.024200E+00	1.909280E+00
3.862020E+00	2.119860E+00	1.964080E+00
3.742100E+00	1.862820E+00	1.974700E+00
3.714670E+00	1.773230E+00	2.069590E+00
3.475720E+00	3.266400E+00	1.799390E+00
3.597530E+00	3.216000E+00	1.798270E+00
3.640000E+00	3.144130E+00	1.724900E+00
3.720230E+00	3.078450E+00	1.727950E+00
3.791220E+00	2.955650E+00	1.682460E+00
3.919050E+00	2.502460E+00	1.751600E+00
3.904380E+00	2.332650E+00	1.811740E+00
3.925820E+00	2.462130E+00	1.850020E+00
3.881540E+00	2.195790E+00	1.924840E+00
3.712980E+00	3.164150E+00	1.848380E+00
3.809810E+00	3.041790E+00	1.833320E+00
3.873520E+00	2.931460E+00	1.843770E+00
3.898530E+00	2.804560E+00	1.782000E+00
3.930240E+00	2.620990E+00	1.795480E+00
3.929390E+00	2.525720E+00	1.819440E+00
1.885920E+00	2.770220E+00	1.956150E+00
1.930100E+00	2.884740E+00	1.958050E+00
1.936090E+00	2.788410E+00	1.905060E+00
1.975830E+00	2.700410E+00	1.829750E+00
1.875700E+00	2.680160E+00	1.932020E+00
1.980170E+00	2.511380E+00	1.831890E+00
1.889830E+00	2.533850E+00	1.917250E+00
2.006250E+00	2.363910E+00	1.820960E+00
1.904700E+00	2.346580E+00	1.918400E+00
2.027280E+00	2.285180E+00	1.828750E+00
1.979070E+00	2.275900E+00	1.875400E+00
2.028820E+00	2.204780E+00	1.873940E+00
2.113920E+00	1.944760E+00	1.946320E+00
2.086880E+00	2.003190E+00	1.925300E+00
2.176230E+00	1.972500E+00	1.882540E+00
2.260830E+00	1.849700E+00	1.927500E+00
2.154040E+00	1.871650E+00	1.977310E+00
2.327550E+00	1.724640E+00	1.986110E+00
2.219600E+00	1.747640E+00	2.028390E+00
2.368820E+00	1.647410E+00	2.038360E+00
2.293680E+00	1.612220E+00	2.108880E+00
2.401060E+00	1.574640E+00	2.109390E+00
2.036630E+00	2.912190E+00	1.838020E+00
2.015480E+00	3.007310E+00	1.913730E+00
2.117190E+00	2.114960E+00	1.849890E+00
2.456200E+00	1.677900E+00	1.977190E+00
2.536510E+00	1.591830E+00	2.046090E+00
2.490370E+00	1.533650E+00	2.130890E+00
2.586230E+00	1.519210E+00	2.118190E+00
2.052990E+00	3.083070E+00	1.925660E+00
2.123750E+00	3.177960E+00	1.934740E+00
2.101140E+00	3.072100E+00	1.862130E+00
2.776370E+00	1.495250E+00	2.103090E+00
2.681140E+00	1.511490E+00	2.108470E+00
2.807730E+00	1.436970E+00	2.168220E+00
2.744000E+00	1.405210E+00	2.229810E+00
2.845740E+00	1.387890E+00	2.234930E+00
2.224350E+00	3.178550E+00	1.831880E+00
2.249330E+00	3.271910E+00	1.903200E+00
3.040590E+00	1.418950E+00	2.202530E+00
2.946660E+00	1.389470E+00	2.240470E+00
3.047390E+00	1.368130E+00	2.294020E+00
2.320340E+00	3.341050E+00	1.924650E+00
2.383050E+00	3.414770E+00	1.984680E+00
2.389930E+00	3.363570E+00	1.908760E+00
2.378080E+00	3.297280E+00	1.833440E+00
3.125510E+00	1.444370E+00	2.182970E+00
3.117700E+00	1.395790E+00	2.264270E+00
2.478800E+00	3.394920E+00	1.897960E+00
2.537300E+00	3.472870E+00	1.988070E+00
2.559490E+00	3.353860E+00	1.803160E+00
3.230780E+00	1.433810E+00	2.263650E+00
2.633740E+00	3.433750E+00	1.904990E+00
2.672530E+00	3.486730E+00	1.997860E+00
2.742070E+00	3.381090E+00	1.813370E+00
3.420310E+00	1.467360E+00	2.327640E+00
2.732550E+00	3.511170E+00	2.040970E+00
2.737680E+00	3.536110E+00	2.096010E+00
2.784520E+00	3.516840E+00	2.048400E+00
2.836010E+00	3.466100E+00	1.952260E+00
3.567230E+00	1.569050E+00	2.273770E+00
2.822830E+00	3.530400E+00	2.089690E+00
2.924610E+00	3.503760E+00	2.060860E+00
2.979320E+00	3.470890E+00	2.004950E+00
3.102430E+00	3.418650E+00	1.933460E+00
3.663550E+00	1.649520E+00	2.222030E+00
3.669100E+00	1.608860E+00	2.299550E+00
3.054890E+00	3.484190E+00	2.073910E+00
3.186560E+00	3.452120E+00	2.048720E+00
3.247220E+00	3.418720E+00	1.985640E+00
3.364210E+00	3.363810E+00	1.916680E+00
3.866530E+00	2.044350E+00	2.058980E+00
3.840850E+00	1.917090E+00	2.127390E+00
3.760480E+00	1.760650E+00	2.211450E+00
3.859240E+00	1.849550E+00	2.266010E+00
3.725790E+00	1.649030E+00	2.308150E+00
3.315720E+00	3.433590E+00	2.056420E+00
3.435910E+00	3.395360E+00	2.046810E+00
3.490080E+00	3.354120E+00	1.999430E+00
3.596070E+00	3.288440E+00	1.950170E+00
3.934120E+00	2.427730E+00	2.008660E+00
3.932380E+00	2.518640E+00	1.889450E+00
3.943030E+00	2.555370E+00	1.985610E+00
3.921170E+00	2.310860E+00	2.014970E+00
3.914880E+00	2.167690E+00	2.098560E+00
3.898930E+00	1.997100E+00	2.198120E+00
3.887780E+00	1.912360E+00	2.241760E+00
3.553130E+00	3.366380E+00	2.078530E+00
3.660140E+00	3.321620E+00	2.079360E+00
3.694760E+00	3.277600E+00	2.039230E+00
3.743370E+00	3.213690E+00	2.005310E+00
3.824010E+00	3.100960E+00	1.972010E+00
3.889010E+00	2.978310E+00	1.970860E+00
3.932190E+00	2.842620E+00	1.986430E+00
3.958040E+00	2.689720E+00	2.029220E+00
3.967650E+00	2.769960E+00	2.080250E+00
3.756480E+00	3.264520E+00	2.138070E+00
3.848140E+00	3.153530E+00	2.114090E+00
3.913130E+00	3.029900E+00	2.104040E+00
3.948630E+00	2.905760E+00	2.103850E+00
3.968700E+00	2.815020E+00	2.114800E+00
1.755850E+00	2.791600E+00	2.145600E+00
1.797380E+00	2.895190E+00	2.146530E+00
1.792050E+00	2.807410E+00	2.098850E+00
1.822340E+00	2.733790E+00	2.023320E+00
1.740810E+00	2.707770E+00	2.119400E+00
1.808600E+00	2.560590E+00	1.998530E+00
1.737170E+00	2.579540E+00	2.081620E+00
1.822140E+00	2.404670E+00	1.993950E+00
1.750820E+00	2.430330E+00	2.070190E+00
1.831930E+00	2.310560E+00	1.993790E+00
1.765640E+00	2.281210E+00	2.065490E+00
1.852120E+00	2.228960E+00	2.012860E+00
1.925660E+00	2.023860E+00	2.052080E+00
1.928440E+00	2.070710E+00	2.028360E+00
1.952860E+00	2.036520E+00	2.023990E+00
1.956040E+00	1.989000E+00	2.041720E+00
2.045090E+00	1.753220E+00	2.123850E+00
2.025870E+00	1.817620E+00	2.097710E+00
2.106710E+00	1.778050E+00	2.070800E+00
2.178190E+00	1.656890E+00	2.121490E+00
2.080740E+00	1.675780E+00	2.158520E+00
2.225270E+00	1.582100E+00	2.170200E+00
2.159030E+00	1.546490E+00	2.240790E+00
2.267160E+00	1.507630E+00	2.235420E+00
1.864030E+00	2.901570E+00	2.054920E+00
1.887790E+00	3.008030E+00	2.099660E+00
1.940100E+00	2.186830E+00	1.961760E+00
2.004450E+00	2.063680E+00	1.964220E+00
2.046920E+00	1.921300E+00	2.011210E+00
2.431080E+00	1.504630E+00	2.182360E+00
2.368130E+00	1.468800E+00	2.245120E+00
2.466630E+00	1.435880E+00	2.256090E+00
1.947870E+00	3.101040E+00	2.101910E+00
2.003690E+00	3.209000E+00	2.134020E+00
2.000740E+00	3.148930E+00	2.067670E+00
1.983800E+00	3.061510E+00	2.006370E+00
2.640070E+00	1.425810E+00	2.220740E+00
2.552480E+00	1.430810E+00	2.234980E+00
2.679020E+00	1.367540E+00	2.287990E+00
2.619790E+00	1.334300E+00	2.345570E+00
2.724800E+00	1.319770E+00	2.355400E+00
2.069780E+00	3.211220E+00	2.037700E+00
2.106370E+00	3.300660E+00	2.097300E+00
2.897020E+00	1.335810E+00	2.316110E+00
2.826440E+00	1.317010E+00	2.348610E+00
2.898330E+00	1.300620E+00	2.382900E+00
2.170820E+00	3.369810E+00	2.111420E+00
2.227340E+00	3.446890E+00	2.166020E+00
2.228300E+00	3.402970E+00	2.088230E+00
2.214500E+00	3.332650E+00	2.013680E+00
2.984890E+00	1.321840E+00	2.374610E+00
2.303700E+00	3.447430E+00	2.079210E+00
2.336500E+00	3.507030E+00	2.161770E+00
3.154530E+00	1.354940E+00	2.381570E+00
2.404330E+00	3.545160E+00	2.199850E+00
2.464390E+00	3.587120E+00	2.265080E+00
2.467110E+00	3.557450E+00	2.188860E+00
2.449380E+00	3.513650E+00	2.104890E+00
3.322680E+00	1.398210E+00	2.397740E+00
3.273750E+00	1.354360E+00	2.466880E+00
3.366760E+00	1.371110E+00	2.487740E+00
2.550220E+00	3.570960E+00	2.182840E+00
2.601070E+00	3.610510E+00	2.279750E+00
2.624430E+00	3.534130E+00	2.083730E+00
3.411230E+00	1.423070E+00	2.408490E+00
3.414350E+00	1.401650E+00	2.459700E+00
2.718010E+00	3.566920E+00	2.194690E+00
2.697890E+00	3.605490E+00	2.295020E+00
3.580210E+00	1.509200E+00	2.440470E+00
3.478420E+00	1.438690E+00	2.453040E+00
2.799780E+00	3.595610E+00	2.298180E+00
2.940050E+00	3.575140E+00	2.316900E+00
2.929960E+00	3.538230E+00	2.186650E+00
3.681320E+00	1.592550E+00	2.378230E+00
3.044510E+00	3.541110E+00	2.274850E+00
3.033070E+00	3.561120E+00	2.333650E+00
3.186380E+00	3.488120E+00	2.191170E+00
3.852380E+00	1.778140E+00	2.357990E+00
3.791310E+00	1.674070E+00	2.412680E+00
3.853910E+00	1.733580E+00	2.429920E+00
3.129730E+00	3.537780E+00	2.322100E+00
3.249690E+00	3.505160E+00	2.296380E+00
3.314740E+00	3.480670E+00	2.245350E+00
3.433910E+00	3.434500E+00	2.189280E+00
3.972210E+00	2.509010E+00	2.200120E+00
3.958560E+00	2.394450E+00	2.194070E+00
3.945190E+00	2.304880E+00	2.150530E+00
3.969940E+00	2.196520E+00	2.275360E+00
3.952890E+00	2.133270E+00	2.256910E+00
3.952060E+00	2.045770E+00	2.292650E+00
3.931060E+00	1.892770E+00	2.371860E+00
3.975500E+00	1.985390E+00	2.378940E+00
3.886350E+00	1.780200E+00	2.440500E+00
3.369570E+00	3.486610E+00	2.310070E+00
3.487710E+00	3.452150E+00	2.304610E+00
3.550920E+00	3.422590E+00	2.260250E+00
3.657340E+00	3.367570E+00	2.217450E+00
3.989290E+00	2.737320E+00	2.200220E+00
3.993620E+00	2.630470E+00	2.237640E+00
3.984910E+00	2.106420E+00	2.354020E+00
3.988130E+00	2.034790E+00	2.390090E+00
3.599210E+00	3.429170E+00	2.335860E+00
3.723530E+00	3.378380E+00	2.367720E+00
3.753540E+00	3.341530E+00	2.304190E+00
3.794040E+00	3.288760E+00	2.273940E+00
3.871840E+00	3.191320E+00	2.257910E+00
3.939000E+00	3.066190E+00	2.256450E+00
3.939870E+00	3.128080E+00	2.334330E+00
3.971800E+00	2.925290E+00	2.244320E+00
3.982250E+00	2.828120E+00	2.211160E+00
3.816770E+00	3.310110E+00	2.385010E+00
3.883830E+00	3.228840E+00	2.364370E+00
3.919040E+00	3.173860E+00	2.347620E+00
1.655460E+00	2.710110E+00	2.287410E+00
1.688080E+00	2.802760E+00	2.304030E+00
1.709210E+00	2.750740E+00	2.213890E+00
1.675890E+00	2.592260E+00	2.174670E+00
1.630430E+00	2.617110E+00	2.265580E+00
1.686440E+00	2.453080E+00	2.152110E+00
1.616530E+00	2.452080E+00	2.258370E+00
1.698700E+00	2.332250E+00	2.127380E+00
1.648490E+00	2.350980E+00	2.192840E+00
1.710080E+00	2.258890E+00	2.130780E+00
1.665090E+00	2.256920E+00	2.183540E+00
1.718810E+00	2.184810E+00	2.155800E+00
2.001130E+00	1.552390E+00	2.309920E+00
1.971480E+00	1.611850E+00	2.279780E+00
2.045100E+00	1.587880E+00	2.256850E+00
2.096730E+00	1.512550E+00	2.297180E+00
2.039780E+00	1.476250E+00	2.359320E+00
2.136520E+00	1.441390E+00	2.355250E+00
1.721050E+00	2.894090E+00	2.310320E+00
1.773460E+00	2.987470E+00	2.310360E+00
1.754280E+00	2.903040E+00	2.245580E+00
1.879470E+00	2.122680E+00	2.044950E+00
1.802280E+00	2.139890E+00	2.097800E+00
1.867980E+00	2.000740E+00	2.102710E+00
1.958320E+00	1.889220E+00	2.101980E+00
1.889010E+00	1.860180E+00	2.172550E+00
1.972870E+00	1.734940E+00	2.191510E+00
2.304240E+00	1.433460E+00	2.300030E+00
2.238890E+00	1.403960E+00	2.363790E+00
2.338580E+00	1.366180E+00	2.376780E+00
1.846230E+00	3.101580E+00	2.311670E+00
1.905790E+00	3.211240E+00	2.345570E+00
1.896000E+00	3.154170E+00	2.277210E+00
1.870080E+00	3.066940E+00	2.205230E+00
2.525870E+00	1.351630E+00	2.343470E+00
2.441050E+00	1.333310E+00	2.402940E+00
2.564650E+00	1.307240E+00	2.397870E+00
2.529330E+00	1.292460E+00	2.436010E+00
2.597850E+00	1.263730E+00	2.465260E+00
1.959520E+00	3.222510E+00	2.245740E+00
1.997540E+00	3.310650E+00	2.304850E+00
2.788970E+00	1.269280E+00	2.435680E+00
2.707820E+00	1.253920E+00	2.472420E+00
2.796580E+00	1.230700E+00	2.501140E+00
2.057550E+00	3.382780E+00	2.317340E+00
2.112630E+00	3.457790E+00	2.368910E+00
2.107870E+00	3.415060E+00	2.291550E+00
2.086260E+00	3.352480E+00	2.211370E+00
2.901390E+00	1.252960E+00	2.485540E+00
2.174720E+00	3.460520E+00	2.274520E+00
2.209940E+00	3.525090E+00	2.349360E+00
3.084570E+00	1.280670E+00	2.502090E+00
3.023580E+00	1.226200E+00	2.573760E+00
3.119000E+00	1.237290E+00	2.597120E+00
2.268070E+00	3.577210E+00	2.371820E+00
2.322880E+00	3.622540E+00	2.436410E+00
2.322510E+00	3.596690E+00	2.356170E+00
2.309570E+00	3.548220E+00	2.275700E+00
3.207920E+00	1.318190E+00	2.500410E+00
3.207440E+00	1.277930E+00	2.581840E+00
2.398080E+00	3.612780E+00	2.358580E+00
2.454670E+00	3.653460E+00	2.459470E+00
3.331420E+00	1.326840E+00	2.563400E+00
2.526290E+00	3.638970E+00	2.365880E+00
2.585740E+00	3.668850E+00	2.477340E+00
3.476940E+00	1.387880E+00	2.551660E+00
2.681610E+00	3.634830E+00	2.390040E+00
2.676260E+00	3.662490E+00	2.492460E+00
3.556880E+00	1.443540E+00	2.522370E+00
3.571840E+00	1.424450E+00	2.576920E+00
2.765960E+00	3.649330E+00	2.493960E+00
2.896630E+00	3.626000E+00	2.493270E+00
2.844430E+00	3.615940E+00	2.399140E+00
3.716720E+00	1.566310E+00	2.512200E+00
3.641800E+00	1.473500E+00	2.582910E+00
3.015800E+00	3.579420E+00	2.412000E+00
2.991340E+00	3.606150E+00	2.500700E+00
3.868550E+00	1.712590E+00	2.501450E+00
3.821180E+00	1.627820E+00	2.569260E+00
3.097560E+00	3.583140E+00	2.501910E+00
3.205330E+00	3.557620E+00	2.499710E+00
3.230500E+00	3.530630E+00	2.407080E+00
3.983740E+00	2.403530E+00	2.284340E+00
3.994990E+00	2.303270E+00	2.322330E+00
3.999620E+00	1.963470E+00	2.475260E+00
3.975240E+00	1.865760E+00	2.530820E+00
3.923680E+00	1.788780E+00	2.525300E+00
3.317310E+00	3.533360E+00	2.500930E+00
3.430180E+00	3.509420E+00	2.510580E+00
3.457040E+00	3.480830E+00	2.422510E+00
4.022310E+00	2.666920E+00	2.332500E+00
4.030490E+00	2.553040E+00	2.400290E+00
4.024060E+00	2.398470E+00	2.408510E+00
4.044380E+00	2.263110E+00	2.478050E+00
4.019480E+00	2.156190E+00	2.448480E+00
4.009860E+00	2.056770E+00	2.455190E+00
3.533820E+00	3.482480E+00	2.531320E+00
3.654330E+00	3.454710E+00	2.566690E+00
3.651510E+00	3.430550E+00	2.469090E+00
3.979480E+00	3.054210E+00	2.380130E+00
4.006140E+00	2.940670E+00	2.392410E+00
4.027160E+00	2.771240E+00	2.385540E+00
4.041070E+00	2.844780E+00	2.490860E+00
4.043210E+00	2.643510E+00	2.429840E+00
3.720950E+00	3.420600E+00	2.555110E+00
3.811450E+00	3.353820E+00	2.536000E+00
3.905090E+00	3.240370E+00	2.494510E+00
3.962230E+00	3.122340E+00	2.453230E+00
4.017760E+00	2.983320E+00	2.488220E+00
4.034260E+00	2.907340E+00	2.495300E+00
1.569400E+00	2.654870E+00	2.439130E+00
1.605730E+00	2.747730E+00	2.458460E+00
1.615020E+00	2.683510E+00	2.362070E+00
1.580070E+00	2.533370E+00	2.335620E+00
1.547900E+00	2.570620E+00	2.418440E+00
1.571750E+00	2.444340E+00	2.333450E+00
1.541400E+00	2.450460E+00	2.395860E+00
1.554330E+00	2.356720E+00	2.340530E+00
1.881090E+00	1.468470E+00	2.458490E+00
1.851080E+00	1.569600E+00	2.390630E+00
1.947010E+00	1.528640E+00	2.364940E+00
1.984190E+00	1.461100E+00	2.402910E+00
1.948340E+00	1.442110E+00	2.446350E+00
2.004480E+00	1.402400E+00	2.461590E+00
1.667190E+00	2.932880E+00	2.506430E+00
1.712420E+00	3.007790E+00	2.515560E+00
1.694920E+00	2.950190E+00	2.460480E+00
1.686320E+00	2.876400E+00	2.386570E+00
1.641700E+00	2.866520E+00	2.484110E+00
1.599810E+00	2.289780E+00	2.258760E+00
1.638460E+00	2.147670E+00	2.256570E+00
1.733850E+00	2.039450E+00	2.197540E+00
1.650480E+00	2.014560E+00	2.288040E+00
1.798280E+00	1.897480E+00	2.217410E+00
1.703960E+00	1.914320E+00	2.287720E+00
1.854950E+00	1.770320E+00	2.253830E+00
1.763630E+00	1.796600E+00	2.308510E+00
1.899490E+00	1.649440E+00	2.300580E+00
1.811050E+00	1.679860E+00	2.342310E+00
2.173630E+00	1.376660E+00	2.420390E+00
2.104780E+00	1.354300E+00	2.480760E+00
2.211610E+00	1.315900E+00	2.495580E+00
1.772090E+00	3.106610E+00	2.516030E+00
1.824550E+00	3.203700E+00	2.548280E+00
1.812390E+00	3.156590E+00	2.481790E+00
1.785960E+00	3.072010E+00	2.419400E+00
2.376770E+00	1.305900E+00	2.459540E+00
2.315840E+00	1.280990E+00	2.515050E+00
2.419840E+00	1.248130E+00	2.539850E+00
1.868590E+00	3.222460E+00	2.450910E+00
1.907370E+00	3.298930E+00	2.512780E+00
2.535210E+00	1.213820E+00	2.559300E+00
2.650850E+00	1.198910E+00	2.561430E+00
2.612520E+00	1.168290E+00	2.614650E+00
2.674440E+00	1.155460E+00	2.643370E+00
1.970910E+00	3.381010E+00	2.537660E+00
2.028100E+00	3.446640E+00	2.543750E+00
2.013900E+00	3.414460E+00	2.494480E+00
1.987040E+00	3.356040E+00	2.419320E+00
2.795730E+00	1.176920E+00	2.602800E+00
2.069040E+00	3.463550E+00	2.477080E+00
2.090820E+00	3.517210E+00	2.573470E+00
2.944150E+00	1.189470E+00	2.617170E+00
2.903270E+00	1.153820E+00	2.684340E+00
2.986630E+00	1.164390E+00	2.698980E+00
2.174340E+00	3.587530E+00	2.581480E+00
2.233700E+00	3.632780E+00	2.592040E+00
2.215260E+00	3.606050E+00	2.540170E+00
2.190120E+00	3.558120E+00	2.468210E+00
3.073430E+00	1.196570E+00	2.667090E+00
2.273910E+00	3.635200E+00	2.533310E+00
2.317990E+00	3.682710E+00	2.648990E+00
3.200650E+00	1.237510E+00	2.673240E+00
2.387240E+00	3.670600E+00	2.548620E+00
2.448870E+00	3.707080E+00	2.650040E+00
3.305880E+00	1.281890E+00	2.658040E+00
2.521200E+00	3.696930E+00	2.573420E+00
2.522250E+00	3.718580E+00	2.652720E+00
3.453070E+00	1.328920E+00	2.702180E+00
2.581270E+00	3.718310E+00	2.651160E+00
2.687780E+00	3.687670E+00	2.595050E+00
3.575870E+00	1.410060E+00	2.650380E+00
2.849010E+00	3.676630E+00	2.647240E+00
2.830040E+00	3.660810E+00	2.563990E+00
3.747280E+00	1.543970E+00	2.651170E+00
3.678670E+00	1.462830E+00	2.714090E+00
2.971790E+00	3.630400E+00	2.581430E+00
2.940670E+00	3.658270E+00	2.664010E+00
3.896340E+00	1.700660E+00	2.618880E+00
3.836960E+00	1.615750E+00	2.702670E+00
3.040960E+00	3.636040E+00	2.669990E+00
3.142570E+00	3.612710E+00	2.670460E+00
3.175810E+00	3.584880E+00	2.586070E+00
4.020570E+00	1.899080E+00	2.602570E+00
3.966530E+00	1.803430E+00	2.663130E+00
4.015640E+00	1.867680E+00	2.675900E+00
3.247120E+00	3.581320E+00	2.670490E+00
3.355650E+00	3.558820E+00	2.673470E+00
3.392470E+00	3.537510E+00	2.595320E+00
4.076920E+00	2.444120E+00	2.545610E+00
4.094320E+00	2.301520E+00	2.584900E+00
4.109930E+00	2.380080E+00	2.638740E+00
4.083070E+00	2.154790E+00	2.604570E+00
4.054200E+00	2.010660E+00	2.594890E+00
4.041680E+00	1.914780E+00	2.671680E+00
3.454540E+00	3.530800E+00	2.692440E+00
3.570600E+00	3.499380E+00	2.722720E+00
3.578050E+00	3.487610E+00	2.635330E+00
4.074270E+00	2.749680E+00	2.557910E+00
4.092260E+00	2.586660E+00	2.585710E+00
4.100020E+00	2.686780E+00	2.624640E+00
4.105870E+00	2.451200E+00	2.629370E+00
3.641180E+00	3.474370E+00	2.705560E+00
3.733450E+00	3.428280E+00	2.670840E+00
3.858870E+00	3.355340E+00	2.674100E+00
3.891820E+00	3.320950E+00	2.625450E+00
3.935540E+00	3.262010E+00	2.620450E+00
3.995340E+00	3.141630E+00	2.628020E+00
3.987480E+00	3.200080E+00	2.700920E+00
4.041810E+00	3.001950E+00	2.613050E+00
4.065670E+00	2.858250E+00	2.600480E+00
4.095160E+00	2.742100E+00	2.647110E+00
3.933010E+00	3.291910E+00	2.698530E+00
3.967530E+00	3.245380E+00	2.703420E+00
1.460920E+00	2.126860E+00	2.485110E+00
1.469940E+00	2.193480E+00	2.469220E+00
1.487610E+00	2.130570E+00	2.444030E+00
1.511860E+00	2.055250E+00	2.421620E+00
1.461960E+00	2.054390E+00	2.487720E+00
1.545470E+00	1.962870E+00	2.411430E+00
1.483280E+00	1.920050E+00	2.497000E+00
1.559560E+00	1.855610E+00	2.449530E+00
1.771060E+00	1.468530E+00	2.528950E+00
1.742010E+00	1.524780E+00	2.506400E+00
1.804120E+00	1.505300E+00	2.471880E+00
1.820170E+00	1.427120E+00	2.537880E+00
1.625730E+00	2.967900E+00	2.721590E+00
1.673990E+00	3.039090E+00	2.703160E+00
1.648440E+00	2.976230E+00	2.657960E+00
1.637980E+00	2.912800E+00	2.572720E+00
1.594510E+00	2.886580E+00	2.676220E+00
1.595750E+00	2.787620E+00	2.533400E+00
1.569670E+00	2.778220E+00	2.618070E+00
1.541430E+00	2.645670E+00	2.525770E+00
1.508760E+00	2.483710E+00	2.492650E+00
1.492660E+00	2.328950E+00	2.447700E+00
1.535820E+00	2.196650E+00	2.368170E+00
1.580210E+00	2.051170E+00	2.348600E+00
1.616930E+00	1.919770E+00	2.364360E+00
1.682090E+00	1.812030E+00	2.367460E+00
1.620920E+00	1.810960E+00	2.421130E+00
1.730690E+00	1.702920E+00	2.390810E+00
1.659510E+00	1.719530E+00	2.442440E+00
1.772470E+00	1.597850E+00	2.426620E+00
1.703450E+00	1.619070E+00	2.471070E+00
1.930350E+00	1.357580E+00	2.559910E+00
2.023590E+00	1.334560E+00	2.540300E+00
2.006790E+00	1.297580E+00	2.601580E+00
2.072450E+00	1.274720E+00	2.607940E+00
1.725380E+00	3.076230E+00	2.613880E+00
1.728730E+00	3.134700E+00	2.726960E+00
2.254050E+00	1.255500E+00	2.570620E+00
2.188060E+00	1.238190E+00	2.630060E+00
2.296180E+00	1.205190E+00	2.642090E+00
1.790820E+00	3.225420E+00	2.733750E+00
1.846040E+00	3.283360E+00	2.710620E+00
1.799700E+00	3.211900E+00	2.655490E+00
2.462370E+00	1.193260E+00	2.617300E+00
2.398100E+00	1.177730E+00	2.667880E+00
2.506750E+00	1.151770E+00	2.690850E+00
1.894990E+00	3.315790E+00	2.620490E+00
1.919600E+00	3.370470E+00	2.744650E+00
2.606990E+00	1.137560E+00	2.694580E+00
2.736070E+00	1.120140E+00	2.737750E+00
1.997060E+00	3.439290E+00	2.636010E+00
2.845960E+00	1.125810E+00	2.734540E+00
2.811490E+00	1.099040E+00	2.786560E+00
2.879560E+00	1.091900E+00	2.821100E+00
2.064660E+00	3.520790E+00	2.668720E+00
2.112700E+00	3.570030E+00	2.735560E+00
2.126630E+00	3.567820E+00	2.645790E+00
2.966770E+00	1.128070E+00	2.777440E+00
2.203450E+00	3.626670E+00	2.680930E+00
3.065950E+00	1.157390E+00	2.753890E+00
2.284260E+00	3.686790E+00	2.762850E+00
2.363950E+00	3.726590E+00	2.802930E+00
2.339860E+00	3.707870E+00	2.733900E+00
3.179110E+00	1.185760E+00	2.765720E+00
2.411220E+00	3.722770E+00	2.739050E+00
2.419470E+00	3.740990E+00	2.805810E+00
3.336690E+00	1.240460E+00	2.768830E+00
2.468780E+00	3.747100E+00	2.803830E+00
2.545830E+00	3.737460E+00	2.745620E+00
3.449050E+00	1.275190E+00	2.795160E+00
3.426830E+00	1.243580E+00	2.828870E+00
3.472660E+00	1.265840E+00	2.838270E+00
2.694500E+00	3.739190E+00	2.799310E+00
2.650360E+00	3.719880E+00	2.703030E+00
3.609010E+00	1.386730E+00	2.771720E+00
3.530520E+00	1.309850E+00	2.838220E+00
2.768030E+00	3.706870E+00	2.723070E+00
2.821640E+00	3.731640E+00	2.822790E+00
3.777470E+00	1.525340E+00	2.791270E+00
3.706600E+00	1.439500E+00	2.815340E+00
2.924050E+00	3.681220E+00	2.746540E+00
2.917150E+00	3.715400E+00	2.844640E+00
3.912110E+00	1.689300E+00	2.748450E+00
3.862010E+00	1.606730E+00	2.809910E+00
3.001840E+00	3.688290E+00	2.826590E+00
3.085940E+00	3.676770E+00	2.860340E+00
3.115630E+00	3.637510E+00	2.757670E+00
4.025940E+00	1.861140E+00	2.754220E+00
3.973530E+00	1.759940E+00	2.812090E+00
3.200390E+00	3.634970E+00	2.851720E+00
3.311030E+00	3.605270E+00	2.859200E+00
3.320410E+00	3.580310E+00	2.762510E+00
4.126250E+00	2.302650E+00	2.694640E+00
4.125080E+00	2.187260E+00	2.723040E+00
4.104040E+00	2.037930E+00	2.770370E+00
4.136230E+00	2.118160E+00	2.792020E+00
4.064820E+00	1.946340E+00	2.721460E+00
3.401560E+00	3.577740E+00	2.841260E+00
3.488070E+00	3.551560E+00	2.885120E+00
3.496120E+00	3.534700E+00	2.791930E+00
4.114780E+00	2.656560E+00	2.706010E+00
4.142720E+00	2.527960E+00	2.788370E+00
4.135360E+00	2.393810E+00	2.741270E+00
4.156390E+00	2.246960E+00	2.787250E+00
4.153420E+00	2.162400E+00	2.808940E+00
3.561790E+00	3.524730E+00	2.850760E+00
3.657870E+00	3.486430E+00	2.816370E+00
3.788920E+00	3.427740E+00	2.817180E+00
3.836090E+00	3.387030E+00	2.755230E+00
4.028190E+00	3.127900E+00	2.759440E+00
4.068260E+00	3.006930E+00	2.781870E+00
4.061050E+00	3.074390E+00	2.815080E+00
4.085750E+00	2.868270E+00	2.751190E+00
4.105260E+00	2.750630E+00	2.738040E+00
3.871000E+00	3.384650E+00	2.839940E+00
3.913340E+00	3.334370E+00	2.783450E+00
4.000610E+00	3.231040E+00	2.819390E+00
4.049780E+00	3.125380E+00	2.840620E+00
1.384750E+00	2.078660E+00	2.617780E+00
1.394850E+00	2.163370E+00	2.621450E+00
1.425100E+00	2.105620E+00	2.547940E+00
1.423110E+00	1.968170E+00	2.554440E+00
1.379050E+00	1.993370E+00	2.618550E+00
1.433860E+00	1.884210E+00	2.565860E+00
1.387690E+00	1.853630E+00	2.635320E+00
1.450480E+00	1.799930E+00	2.585170E+00
1.553320E+00	2.878790E+00	2.846930E+00
1.594350E+00	2.954070E+00	2.871870E+00
1.578250E+00	2.902060E+00	2.777070E+00
1.543950E+00	2.786010E+00	2.721510E+00
1.530170E+00	2.805040E+00	2.820400E+00
1.514330E+00	2.659080E+00	2.660110E+00
1.500340E+00	2.685220E+00	2.772900E+00
1.484930E+00	2.524950E+00	2.603290E+00
1.466220E+00	2.556610E+00	2.714680E+00
1.464580E+00	2.384060E+00	2.567990E+00
1.445260E+00	2.425530E+00	2.673310E+00
1.438020E+00	2.246620E+00	2.544280E+00
1.413750E+00	2.291170E+00	2.636600E+00
1.589390E+00	1.739420E+00	2.487150E+00
1.518720E+00	1.772060E+00	2.532750E+00
1.634330E+00	1.633350E+00	2.517410E+00
1.561790E+00	1.649920E+00	2.567520E+00
1.682900E+00	1.546130E+00	2.538470E+00
1.620450E+00	1.538350E+00	2.592700E+00
1.720160E+00	1.433590E+00	2.601630E+00
1.822730E+00	1.356290E+00	2.616780E+00
1.773030E+00	1.306830E+00	2.711620E+00
1.881290E+00	1.282740E+00	2.685910E+00
1.653210E+00	3.032750E+00	2.792570E+00
2.002660E+00	1.238660E+00	2.705880E+00
2.104630E+00	1.214840E+00	2.698970E+00
2.088640E+00	1.184980E+00	2.764560E+00
2.174860E+00	1.158970E+00	2.789790E+00
1.712550E+00	3.133840E+00	2.816710E+00
1.759400E+00	3.202380E+00	2.868150E+00
1.761710E+00	3.198800E+00	2.786870E+00
2.335220E+00	1.161010E+00	2.716740E+00
2.278590E+00	1.157800E+00	2.749690E+00
2.372210E+00	1.120280E+00	2.795460E+00
1.830230E+00	3.280280E+00	2.803770E+00
2.562690E+00	1.105110E+00	2.775220E+00
2.490060E+00	1.102710E+00	2.807230E+00
2.569980E+00	1.075540E+00	2.839220E+00
1.906030E+00	3.368660E+00	2.856650E+00
1.964580E+00	3.436970E+00	2.864830E+00
1.950190E+00	3.415880E+00	2.808200E+00
2.651080E+00	1.079810E+00	2.827900E+00
2.013450E+00	3.482030E+00	2.773400E+00
2.021850E+00	3.504200E+00	2.909060E+00
2.791620E+00	1.072290E+00	2.856020E+00
2.888980E+00	1.064840E+00	2.899320E+00
2.088320E+00	3.569070E+00	2.932450E+00
2.154500E+00	3.619300E+00	2.916560E+00
2.095260E+00	3.568110E+00	2.843690E+00
2.977140E+00	1.086500E+00	2.883710E+00
2.194970E+00	3.638260E+00	2.820350E+00
2.216330E+00	3.663470E+00	2.902820E+00
3.122180E+00	1.121750E+00	2.866600E+00
2.304870E+00	3.714590E+00	2.907410E+00
3.275360E+00	1.170450E+00	2.868260E+00
3.221000E+00	1.131530E+00	2.925670E+00
3.297540E+00	1.141770E+00	2.968120E+00
2.448360E+00	3.755280E+00	2.891480E+00
3.382920E+00	1.211800E+00	2.856370E+00
3.384570E+00	1.188740E+00	2.934660E+00
2.574260E+00	3.778050E+00	2.936120E+00
2.532330E+00	3.764030E+00	2.848640E+00
3.465140E+00	1.246550E+00	2.893160E+00
2.632950E+00	3.766850E+00	2.877070E+00
2.641760E+00	3.779220E+00	2.949300E+00
3.667260E+00	1.385290E+00	2.904840E+00
3.564620E+00	1.297670E+00	2.957040E+00
2.694000E+00	3.775290E+00	2.954170E+00
2.765060E+00	3.758260E+00	2.910530E+00
3.752280E+00	1.467590E+00	2.891120E+00
3.734820E+00	1.437510E+00	2.939110E+00
2.870970E+00	3.739280E+00	2.901150E+00
3.920130E+00	1.663060E+00	2.869170E+00
3.833810E+00	1.557550E+00	2.926550E+00
3.773100E+00	1.475760E+00	2.958080E+00
2.984750E+00	3.709420E+00	2.920050E+00
3.135080E+00	3.671260E+00	2.955870E+00
4.030990E+00	1.837710E+00	2.903340E+00
4.075360E+00	1.918300E+00	2.806100E+00
4.095750E+00	1.940780E+00	2.877410E+00
3.966480E+00	1.733440E+00	2.918270E+00
3.230120E+00	3.645200E+00	3.004920E+00
3.256760E+00	3.626560E+00	2.930590E+00
4.145810E+00	2.098520E+00	2.860230E+00
4.123740E+00	2.014960E+00	2.921200E+00
3.310400E+00	3.618640E+00	2.995900E+00
3.380390E+00	3.590910E+00	2.933760E+00
3.493280E+00	3.555690E+00	2.983120E+00
4.146800E+00	2.636270E+00	2.837710E+00
4.170670E+00	2.512480E+00	2.933160E+00
4.173810E+00	2.395790E+00	2.897910E+00
4.177710E+00	2.278210E+00	2.878300E+00
4.169610E+00	2.178500E+00	2.879520E+00
3.586920E+00	3.519730E+00	2.925700E+00
3.702860E+00	3.480400E+00	2.979920E+00
3.762750E+00	3.451520E+00	2.903970E+00
4.081320E+00	3.045010E+00	2.903770E+00
4.104500E+00	2.942760E+00	2.921760E+00
4.112390E+00	2.857600E+00	2.891700E+00
4.131700E+00	2.745950E+00	2.865970E+00
3.798390E+00	3.438440E+00	2.984580E+00
3.844180E+00	3.408550E+00	2.918860E+00
3.942710E+00	3.333480E+00	2.930650E+00
4.015900E+00	3.256360E+00	2.949050E+00
4.039930E+00	3.208990E+00	2.925570E+00
4.055390E+00	3.147710E+00	2.932430E+00
4.053810E+00	3.188490E+00	2.964320E+00
4.044570E+00	3.217080E+00	2.978200E+00
1.316470E+00	2.031360E+00	2.764890E+00
1.334020E+00	2.114340E+00	2.770670E+00
1.349310E+00	2.052380E+00	2.690950E+00
1.342490E+00	1.915180E+00	2.690150E+00
1.309250E+00	1.949690E+00	2.759850E+00
1.345400E+00	1.834170E+00	2.698490E+00
1.315370E+00	1.834660E+00	2.752140E+00
1.348590E+00	1.756930E+00	2.722900E+00
1.521990E+00	2.839900E+00	3.013150E+00
1.549690E+00	2.903880E+00	3.007430E+00
1.536170E+00	2.852930E+00	2.921680E+00
1.497680E+00	2.721000E+00	2.880440E+00
1.499480E+00	2.757200E+00	2.982090E+00
1.459780E+00	2.591360E+00	2.826650E+00
1.464600E+00	2.633960E+00	2.941790E+00
1.432220E+00	2.461890E+00	2.777790E+00
1.426330E+00	2.498820E+00	2.886550E+00
1.399700E+00	2.328970E+00	2.733270E+00
1.393980E+00	2.364700E+00	2.834000E+00
1.371430E+00	2.197470E+00	2.704220E+00
1.357760E+00	2.236450E+00	2.788660E+00
1.485260E+00	1.675650E+00	2.618950E+00
1.410630E+00	1.710810E+00	2.671500E+00
1.536370E+00	1.554320E+00	2.650770E+00
1.453980E+00	1.584260E+00	2.706940E+00
1.603050E+00	1.441550E+00	2.681790E+00
1.510060E+00	1.465120E+00	2.738540E+00
1.677330E+00	1.348380E+00	2.724490E+00
1.581960E+00	1.345040E+00	2.802410E+00
1.719900E+00	1.291960E+00	2.763450E+00
1.676990E+00	1.287260E+00	2.802700E+00
1.758350E+00	1.235680E+00	2.830550E+00
1.583370E+00	2.968700E+00	3.051000E+00
1.631690E+00	3.039530E+00	3.019210E+00
1.591690E+00	2.967800E+00	2.965600E+00
1.920540E+00	1.231880E+00	2.749940E+00
1.855540E+00	1.228180E+00	2.785470E+00
1.951450E+00	1.187350E+00	2.827000E+00
1.673700E+00	3.084660E+00	2.919690E+00
1.695740E+00	3.130150E+00	3.051130E+00
2.074780E+00	1.142350E+00	2.862790E+00
2.187520E+00	1.106800E+00	2.902040E+00
1.758910E+00	3.212690E+00	3.066610E+00
1.812540E+00	3.274710E+00	3.036520E+00
1.755070E+00	3.201800E+00	2.974390E+00
2.300550E+00	1.083590E+00	2.905790E+00
2.436090E+00	1.067070E+00	2.907910E+00
2.397880E+00	1.046590E+00	2.971180E+00
2.480420E+00	1.025860E+00	3.013140E+00
1.837120E+00	3.296210E+00	2.931910E+00
1.862600E+00	3.330140E+00	3.008090E+00
2.586720E+00	1.040810E+00	2.942010E+00
1.931820E+00	3.405540E+00	2.986470E+00
2.720050E+00	1.041280E+00	2.940400E+00
2.686000E+00	1.020480E+00	2.995560E+00
2.762400E+00	1.009580E+00	3.033040E+00
2.012850E+00	3.499070E+00	3.019170E+00
2.056250E+00	3.544910E+00	3.039520E+00
2.057990E+00	3.544210E+00	2.981930E+00
2.851300E+00	1.034850E+00	2.980220E+00
2.124170E+00	3.602140E+00	3.038560E+00
2.951470E+00	1.053910E+00	2.964100E+00
2.218570E+00	3.668540E+00	2.980810E+00
3.062380E+00	1.069940E+00	2.979890E+00
2.298430E+00	3.724520E+00	3.033230E+00
2.375410E+00	3.764200E+00	3.067480E+00
2.341100E+00	3.742640E+00	2.999900E+00
3.201980E+00	1.097790E+00	3.001510E+00
3.317800E+00	1.113380E+00	3.050550E+00
2.408740E+00	3.762800E+00	3.004420E+00
2.424720E+00	3.781810E+00	3.073030E+00
3.401030E+00	1.159340E+00	3.028470E+00
2.470430E+00	3.793260E+00	3.076270E+00
2.534460E+00	3.792580E+00	3.030730E+00
3.482100E+00	1.224630E+00	2.997720E+00
2.677080E+00	3.793870E+00	3.033390E+00
3.669530E+00	1.347230E+00	3.029370E+00
3.583040E+00	1.266190E+00	3.065420E+00
2.814120E+00	3.800110E+00	3.079490E+00
2.765000E+00	3.779160E+00	2.997550E+00
3.738160E+00	1.423380E+00	2.993920E+00
2.882370E+00	3.757480E+00	3.004830E+00
2.900990E+00	3.788040E+00	3.101160E+00
3.928050E+00	1.655340E+00	2.996470E+00
3.869160E+00	1.563990E+00	3.038000E+00
3.807240E+00	1.489070E+00	3.025630E+00
2.963810E+00	3.763510E+00	3.087440E+00
3.040820E+00	3.749310E+00	3.131690E+00
3.037490E+00	3.724890E+00	3.041390E+00
4.087720E+00	1.922100E+00	2.983630E+00
4.039040E+00	1.825260E+00	3.044830E+00
3.987500E+00	1.751900E+00	2.997920E+00
3.096840E+00	3.726630E+00	3.106710E+00
3.181440E+00	3.680760E+00	3.090760E+00
4.153700E+00	2.107710E+00	2.979080E+00
4.130960E+00	2.003320E+00	3.042750E+00
3.291460E+00	3.635370E+00	3.063550E+00
3.413540E+00	3.596860E+00	3.058770E+00
3.507330E+00	3.563350E+00	3.049780E+00
4.166080E+00	2.621230E+00	2.986690E+00
4.187040E+00	2.501560E+00	3.044170E+00
4.188740E+00	2.401760E+00	3.028810E+00
4.188220E+00	2.278090E+00	3.005510E+00
4.177250E+00	2.201340E+00	2.958180E+00
3.597570E+00	3.530720E+00	3.043060E+00
3.703960E+00	3.499590E+00	3.094370E+00
4.107180E+00	2.968700E+00	3.004500E+00
4.128870E+00	2.849070E+00	3.042980E+00
4.119350E+00	2.939620E+00	3.070230E+00
4.141480E+00	2.745730E+00	2.983300E+00
3.796310E+00	3.450620E+00	3.079440E+00
3.879350E+00	3.395330E+00	3.028870E+00
3.962200E+00	3.342590E+00	3.076500E+00
3.997650E+00	3.295710E+00	3.016900E+00
4.056610E+00	3.182680E+00	3.032900E+00
4.087420E+00	3.062530E+00	3.056750E+00
4.108270E+00	2.988290E+00	3.052920E+00
4.012280E+00	3.291090E+00	3.089480E+00
4.032770E+00	3.248330E+00	3.028370E+00
1.373300E+00	2.369430E+00	2.996590E+00
1.394860E+00	2.435240E+00	3.023920E+00
1.390930E+00	2.396470E+00	2.942310E+00
1.352170E+00	2.266340E+00	2.877100E+00
1.346600E+00	2.289620E+00	2.963890E+00
1.329200E+00	2.158720E+00	2.837680E+00
1.315820E+00	2.162730E+00	2.913870E+00
1.296560E+00	2.027100E+00	2.844200E+00
1.280940E+00	1.865170E+00	2.833490E+00
1.297930E+00	1.720100E+00	2.825190E+00
1.370350E+00	1.619420E+00	2.775810E+00
1.311630E+00	1.571140E+00	2.884160E+00
1.431810E+00	1.498130E+00	2.791030E+00
1.372730E+00	1.511770E+00	2.845440E+00
1.487330E+00	1.399890E+00	2.824070E+00
1.414870E+00	1.425370E+00	2.869810E+00
1.521450E+00	1.340130E+00	2.856120E+00
1.471590E+00	1.342080E+00	2.902530E+00
1.544770E+00	1.284940E+00	2.909170E+00
1.544720E+00	2.890740E+00	3.089670E+00
1.510450E+00	2.798230E+00	3.068250E+00
1.483320E+00	2.698140E+00	3.059800E+00
1.431780E+00	2.544440E+00	3.012970E+00
1.657310E+00	1.230960E+00	2.914100E+00
1.765010E+00	1.181470E+00	2.933420E+00
1.628060E+00	3.038050E+00	3.114980E+00
1.580050E+00	2.963860E+00	3.110110E+00
1.874940E+00	1.157690E+00	2.932210E+00
1.984000E+00	1.139140E+00	2.924360E+00
1.968210E+00	1.122140E+00	2.982450E+00
2.054780E+00	1.093740E+00	3.011200E+00
1.694560E+00	3.132540E+00	3.159250E+00
1.737530E+00	3.189940E+00	3.176310E+00
1.736720E+00	3.187180E+00	3.121020E+00
2.227310E+00	1.077760E+00	2.957670E+00
2.164360E+00	1.081780E+00	2.986110E+00
2.263210E+00	1.045980E+00	3.031440E+00
1.794780E+00	3.258140E+00	3.165130E+00
2.385470E+00	1.020640E+00	3.053060E+00
2.494660E+00	9.900760E-01	3.106260E+00
1.868730E+00	3.340580E+00	3.088160E+00
2.582810E+00	9.901480E-01	3.078630E+00
1.933610E+00	3.413350E+00	3.129800E+00
1.978710E+00	3.464640E+00	3.151590E+00
1.978570E+00	3.463850E+00	3.082800E+00
2.678330E+00	9.978390E-01	3.058530E+00
2.774110E+00	9.726320E-01	3.125970E+00
2.042620E+00	3.531410E+00	3.139480E+00
2.855720E+00	9.913220E-01	3.083100E+00
2.132320E+00	3.613170E+00	3.165020E+00
2.204590E+00	3.670400E+00	3.191180E+00
2.168650E+00	3.643640E+00	3.120790E+00
2.984430E+00	1.012020E+00	3.078870E+00
2.230970E+00	3.687060E+00	3.101540E+00
2.276510E+00	3.719190E+00	3.202490E+00
3.135430E+00	1.039770E+00	3.083810E+00
3.091900E+00	9.960890E-01	3.149150E+00
3.179560E+00	1.010680E+00	3.170080E+00
2.346580E+00	3.754260E+00	3.157130E+00
3.274080E+00	1.062930E+00	3.132090E+00
2.462540E+00	3.797060E+00	3.152110E+00
3.410680E+00	1.123580E+00	3.126580E+00
2.537370E+00	3.821690E+00	3.182500E+00
2.537560E+00	3.816370E+00	3.129130E+00
3.503330E+00	1.193230E+00	3.098870E+00
2.586120E+00	3.828890E+00	3.193190E+00
2.643260E+00	3.821530E+00	3.153300E+00
3.681630E+00	1.310080E+00	3.151350E+00
3.590380E+00	1.235110E+00	3.150710E+00
2.773670E+00	3.817520E+00	3.166290E+00
3.768120E+00	1.407340E+00	3.095290E+00
2.880520E+00	3.802410E+00	3.174030E+00
3.923560E+00	1.604510E+00	3.100420E+00
3.858500E+00	1.505620E+00	3.129490E+00
3.922290E+00	1.574180E+00	3.169830E+00
2.966150E+00	3.775470E+00	3.162980E+00
3.052570E+00	3.749690E+00	3.225760E+00
4.100390E+00	1.912140E+00	3.096780E+00
4.057530E+00	1.824390E+00	3.156800E+00
3.994970E+00	1.702510E+00	3.113200E+00
3.955710E+00	1.625340E+00	3.154410E+00
3.125610E+00	3.716710E+00	3.176150E+00
3.219590E+00	3.668800E+00	3.213640E+00
4.165300E+00	2.097820E+00	3.124860E+00
4.179790E+00	2.175430E+00	3.036590E+00
4.194490E+00	2.207890E+00	3.100420E+00
4.135570E+00	1.989270E+00	3.139180E+00
3.336610E+00	3.625100E+00	3.177200E+00
3.464010E+00	3.586110E+00	3.160350E+00
3.532050E+00	3.563020E+00	3.111820E+00
4.193660E+00	2.546540E+00	3.109680E+00
4.203860E+00	2.431440E+00	3.155830E+00
4.202500E+00	2.506150E+00	3.168580E+00
4.203700E+00	2.302120E+00	3.123680E+00
3.572010E+00	3.550720E+00	3.201680E+00
3.638750E+00	3.533730E+00	3.198730E+00
3.642850E+00	3.529650E+00	3.152320E+00
4.130440E+00	2.905790E+00	3.171680E+00
4.113250E+00	2.982180E+00	3.096300E+00
4.109130E+00	3.004520E+00	3.147230E+00
4.153820E+00	2.779340E+00	3.177530E+00
4.177030E+00	2.669890E+00	3.123360E+00
4.198270E+00	2.557910E+00	3.176660E+00
3.677010E+00	3.518390E+00	3.200830E+00
3.760770E+00	3.472500E+00	3.212290E+00
3.912240E+00	3.380050E+00	3.163660E+00
3.966150E+00	3.346660E+00	3.143730E+00
4.057740E+00	3.170820E+00	3.173110E+00
4.041380E+00	3.237750E+00	3.099060E+00
4.019720E+00	3.272890E+00	3.160420E+00
4.090480E+00	3.065100E+00	3.179110E+00
3.992230E+00	3.320080E+00	3.134930E+00
1.385040E+00	2.448340E+00	3.200590E+00
1.410250E+00	2.503380E+00	3.185920E+00
1.386140E+00	2.436930E+00	3.144800E+00
1.359840E+00	2.353820E+00	3.064140E+00
1.350000E+00	2.357150E+00	3.165120E+00
1.306630E+00	2.195250E+00	3.008370E+00
1.303860E+00	2.229280E+00	3.110680E+00
1.272740E+00	2.052600E+00	2.958570E+00
1.264240E+00	2.088590E+00	3.058030E+00
1.251460E+00	1.911470E+00	2.923990E+00
1.230860E+00	1.951250E+00	3.017440E+00
1.247210E+00	1.771270E+00	2.911200E+00
1.213920E+00	1.814690E+00	2.993180E+00
1.257470E+00	1.645670E+00	2.925380E+00
1.212830E+00	1.687190E+00	2.990740E+00
1.269940E+00	1.567230E+00	2.947120E+00
1.230170E+00	1.556840E+00	3.018870E+00
1.284350E+00	1.490150E+00	2.973330E+00
1.445640E+00	2.589470E+00	3.209970E+00
1.485610E+00	2.693130E+00	3.234990E+00
1.466490E+00	2.641250E+00	3.140190E+00
1.414240E+00	2.503220E+00	3.110860E+00
1.346460E+00	1.455440E+00	2.918760E+00
1.398410E+00	1.361590E+00	2.957410E+00
1.476470E+00	1.257980E+00	3.021230E+00
1.570410E+00	1.222600E+00	2.985630E+00
1.555360E+00	1.197390E+00	3.050260E+00
1.639810E+00	1.168280E+00	3.062510E+00
1.560080E+00	2.908880E+00	3.250030E+00
1.592970E+00	2.984030E+00	3.277580E+00
1.580060E+00	2.951710E+00	3.182580E+00
1.521670E+00	2.804150E+00	3.188530E+00
1.806060E+00	1.148340E+00	2.988690E+00
1.743620E+00	1.155390E+00	3.019470E+00
1.853710E+00	1.110340E+00	3.077340E+00
1.630190E+00	3.057830E+00	3.300390E+00
1.662110E+00	3.103960E+00	3.287840E+00
1.644290E+00	3.064290E+00	3.227900E+00
1.962590E+00	1.099240E+00	3.053120E+00
2.051160E+00	1.056450E+00	3.118560E+00
1.720570E+00	3.175100E+00	3.267630E+00
2.185820E+00	1.026130E+00	3.138920E+00
2.318210E+00	9.954190E-01	3.137880E+00
2.284340E+00	9.848710E-01	3.191670E+00
2.355240E+00	9.638620E-01	3.232490E+00
1.798200E+00	3.271380E+00	3.283280E+00
1.853360E+00	3.334480E+00	3.298110E+00
1.832260E+00	3.304890E+00	3.238460E+00
2.448500E+00	9.702400E-01	3.193060E+00
1.878680E+00	3.353700E+00	3.209850E+00
1.897250E+00	3.381070E+00	3.289470E+00
2.575250E+00	9.564680E-01	3.183920E+00
1.963120E+00	3.449010E+00	3.261140E+00
2.675530E+00	9.613040E-01	3.156800E+00
2.767280E+00	9.420000E-01	3.216410E+00
2.050910E+00	3.543480E+00	3.281780E+00
2.112640E+00	3.603970E+00	3.313900E+00
2.099100E+00	3.585540E+00	3.233780E+00
2.891390E+00	9.471220E-01	3.196260E+00
2.175130E+00	3.649780E+00	3.279600E+00
3.021510E+00	9.630370E-01	3.191030E+00
2.986310E+00	9.283620E-01	3.251520E+00
3.046150E+00	9.367800E-01	3.248140E+00
2.267980E+00	3.717670E+00	3.287230E+00
3.124170E+00	9.608090E-01	3.235350E+00
2.354920E+00	3.762970E+00	3.281560E+00
3.271760E+00	1.000530E+00	3.259530E+00
2.456100E+00	3.800510E+00	3.271160E+00
3.403500E+00	1.079520E+00	3.236900E+00
2.571620E+00	3.834510E+00	3.262510E+00
3.545890E+00	1.175290E+00	3.223850E+00
2.650200E+00	3.853140E+00	3.298650E+00
2.649250E+00	3.838530E+00	3.248010E+00
3.633320E+00	1.245490E+00	3.209490E+00
3.642650E+00	1.229510E+00	3.258590E+00
2.700120E+00	3.857140E+00	3.312330E+00
2.751860E+00	3.840250E+00	3.275040E+00
3.815400E+00	1.396790E+00	3.244960E+00
3.702820E+00	1.285430E+00	3.255730E+00
2.866130E+00	3.820410E+00	3.273720E+00
3.900970E+00	1.513080E+00	3.227000E+00
3.899280E+00	1.464750E+00	3.283090E+00
2.963480E+00	3.783670E+00	3.256840E+00
3.059160E+00	3.764440E+00	3.329450E+00
4.114750E+00	1.922960E+00	3.208950E+00
4.078810E+00	1.835020E+00	3.238550E+00
4.041040E+00	1.742760E+00	3.229410E+00
3.977930E+00	1.617440E+00	3.235050E+00
3.942270E+00	1.519370E+00	3.294440E+00
3.164230E+00	3.705610E+00	3.293740E+00
3.235200E+00	3.666840E+00	3.275380E+00
4.194200E+00	2.204050E+00	3.199920E+00
4.172200E+00	2.103460E+00	3.259190E+00
4.147870E+00	2.020610E+00	3.213420E+00
3.286770E+00	3.643150E+00	3.262630E+00
3.376890E+00	3.617260E+00	3.313620E+00
3.473040E+00	3.579950E+00	3.249990E+00
3.506060E+00	3.575240E+00	3.347870E+00
4.204900E+00	2.495350E+00	3.229610E+00
4.211170E+00	2.407810E+00	3.286480E+00
4.207810E+00	2.311110E+00	3.242370E+00
3.594960E+00	3.545360E+00	3.292150E+00
3.661990E+00	3.522210E+00	3.239030E+00
3.718530E+00	3.508290E+00	3.328010E+00
4.113370E+00	2.995030E+00	3.240770E+00
4.138740E+00	2.904720E+00	3.315330E+00
4.156810E+00	2.795090E+00	3.284780E+00
4.182170E+00	2.685720E+00	3.261400E+00
4.199140E+00	2.581930E+00	3.247870E+00
3.825730E+00	3.455440E+00	3.333660E+00
3.908310E+00	3.387120E+00	3.300980E+00
4.006000E+00	3.275380E+00	3.261220E+00
3.982790E+00	3.322460E+00	3.178060E+00
4.060010E+00	3.168280E+00	3.297530E+00
4.085930E+00	3.085270E+00	3.272890E+00
1.261840E+00	2.237470E+00	3.301060E+00
1.284450E+00	2.283750E+00	3.301010E+00
1.268340E+00	2.243110E+00	3.273710E+00
1.253840E+00	2.196580E+00	3.276280E+00
1.324330E+00	2.357700E+00	3.290960E+00
1.370370E+00	2.459710E+00	3.323920E+00
1.357260E+00	2.403050E+00	3.244840E+00
1.290980E+00	2.257430E+00	3.224390E+00
1.258320E+00	2.120120E+00	3.153380E+00
1.245830E+00	2.135370E+00	3.225200E+00
1.222390E+00	1.988570E+00	3.109970E+00
1.215440E+00	2.024600E+00	3.196390E+00
1.195890E+00	1.854350E+00	3.080110E+00
1.182630E+00	1.891680E+00	3.165520E+00
1.182140E+00	1.723580E+00	3.067920E+00
1.161610E+00	1.758950E+00	3.149860E+00
1.190680E+00	1.614790E+00	3.069470E+00
1.153010E+00	1.618300E+00	3.163060E+00
1.200370E+00	1.552910E+00	3.078390E+00
1.180800E+00	1.548520E+00	3.126500E+00
1.204600E+00	1.492660E+00	3.116550E+00
1.411540E+00	2.523780E+00	3.264720E+00
1.327310E+00	1.392580E+00	3.010090E+00
1.259280E+00	1.415410E+00	3.094500E+00
1.383050E+00	1.310850E+00	3.047870E+00
1.325250E+00	1.335400E+00	3.091860E+00
1.416230E+00	1.261110E+00	3.084980E+00
1.371380E+00	1.268570E+00	3.133130E+00
1.441020E+00	1.217480E+00	3.143530E+00
1.499520E+00	2.733490E+00	3.351930E+00
1.517470E+00	2.788630E+00	3.371190E+00
1.509930E+00	2.763010E+00	3.303910E+00
1.470630E+00	2.661150E+00	3.310930E+00
1.548130E+00	1.162630E+00	3.151290E+00
1.662850E+00	1.123700E+00	3.179610E+00
1.583180E+00	2.982890E+00	3.398040E+00
1.616490E+00	3.047820E+00	3.425720E+00
1.603060E+00	3.016210E+00	3.351300E+00
1.552860E+00	2.895000E+00	3.341590E+00
1.756080E+00	1.107370E+00	3.155460E+00
1.871890E+00	1.069450E+00	3.209870E+00
1.659020E+00	3.108660E+00	3.357030E+00
1.976540E+00	1.055410E+00	3.182360E+00
2.086130E+00	1.025430E+00	3.202560E+00
2.058190E+00	1.011430E+00	3.274900E+00
2.172610E+00	9.865380E-01	3.295070E+00
1.721740E+00	3.197380E+00	3.394880E+00
1.774370E+00	3.262660E+00	3.425970E+00
1.766210E+00	3.245370E+00	3.350610E+00
2.287600E+00	9.676120E-01	3.265380E+00
2.360140E+00	9.476150E-01	3.287540E+00
1.818440E+00	3.305920E+00	3.377650E+00
2.445550E+00	9.336780E-01	3.328500E+00
1.896550E+00	3.389460E+00	3.392270E+00
2.571130E+00	9.251740E-01	3.297100E+00
1.972220E+00	3.473790E+00	3.400640E+00
2.025850E+00	3.534250E+00	3.433090E+00
2.017470E+00	3.518220E+00	3.353450E+00
2.680510E+00	9.286010E-01	3.263350E+00
2.814070E+00	8.962380E-01	3.322840E+00
2.085270E+00	3.587210E+00	3.396800E+00
2.926960E+00	8.996840E-01	3.302400E+00
2.887400E+00	8.757520E-01	3.350590E+00
2.941310E+00	8.679170E-01	3.367790E+00
2.173410E+00	3.658560E+00	3.390300E+00
3.051800E+00	8.938730E-01	3.328440E+00
2.263090E+00	3.723760E+00	3.386220E+00
3.198790E+00	9.306790E-01	3.321190E+00
3.156660E+00	8.821190E-01	3.381140E+00
3.233170E+00	9.059160E-01	3.389200E+00
2.357410E+00	3.776260E+00	3.388560E+00
3.271690E+00	9.598890E-01	3.319790E+00
3.275300E+00	9.385310E-01	3.360520E+00
2.457340E+00	3.816840E+00	3.387370E+00
3.395610E+00	1.031940E+00	3.320430E+00
3.333150E+00	9.772870E-01	3.348270E+00
2.564430E+00	3.854160E+00	3.381030E+00
3.520860E+00	1.096750E+00	3.358560E+00
2.679430E+00	3.867850E+00	3.378600E+00
3.679780E+00	1.222010E+00	3.340480E+00
2.766890E+00	3.879730E+00	3.425210E+00
2.763800E+00	3.869700E+00	3.367150E+00
3.762640E+00	1.306790E+00	3.317230E+00
3.771440E+00	1.287820E+00	3.371050E+00
2.806120E+00	3.876660E+00	3.416170E+00
2.859950E+00	3.852600E+00	3.399880E+00
3.923710E+00	1.439560E+00	3.366150E+00
3.831340E+00	1.343700E+00	3.365920E+00
2.967370E+00	3.802980E+00	3.365610E+00
3.058420E+00	3.771610E+00	3.427360E+00
4.116260E+00	1.880300E+00	3.288400E+00
4.089080E+00	1.789890E+00	3.306220E+00
4.060570E+00	1.678560E+00	3.327380E+00
4.005050E+00	1.566480E+00	3.358750E+00
4.064110E+00	1.630020E+00	3.395940E+00
3.137220E+00	3.732000E+00	3.402820E+00
3.218360E+00	3.684150E+00	3.390830E+00
3.267840E+00	3.657460E+00	3.327950E+00
3.321590E+00	3.638590E+00	3.423470E+00
4.205690E+00	2.206870E+00	3.325850E+00
4.186430E+00	2.101040E+00	3.348300E+00
4.163010E+00	1.983760E+00	3.318350E+00
4.136950E+00	1.856610E+00	3.371020E+00
4.107860E+00	1.741000E+00	3.390070E+00
4.087510E+00	1.674770E+00	3.393520E+00
3.434100E+00	3.599590E+00	3.403220E+00
3.527420E+00	3.570000E+00	3.440630E+00
4.213070E+00	2.498990E+00	3.330590E+00
4.219690E+00	2.399730E+00	3.402510E+00
4.216850E+00	2.316640E+00	3.345170E+00
3.622730E+00	3.545540E+00	3.387060E+00
3.727860E+00	3.515300E+00	3.436680E+00
4.116340E+00	3.008680E+00	3.353810E+00
4.143780E+00	2.913330E+00	3.436350E+00
4.163460E+00	2.804630E+00	3.402710E+00
4.188420E+00	2.701130E+00	3.372420E+00
4.204830E+00	2.600170E+00	3.352750E+00
3.807060E+00	3.477510E+00	3.403850E+00
3.915380E+00	3.409230E+00	3.430520E+00
3.999230E+00	3.306740E+00	3.398600E+00
4.053590E+00	3.202720E+00	3.387070E+00
4.085500E+00	3.105910E+00	3.376750E+00
1.327630E+00	2.441270E+00	3.468730E+00
1.366150E+00	2.514790E+00	3.481680E+00
1.337000E+00	2.441250E+00	3.430830E+00
1.322430E+00	2.377890E+00	3.364370E+00
1.304430E+00	2.368760E+00	3.438860E+00
1.258830E+00	2.228210E+00	3.360120E+00
1.216840E+00	2.080620E+00	3.284160E+00
1.206960E+00	2.083380E+00	3.363370E+00
1.174570E+00	1.932900E+00	3.249780E+00
1.171480E+00	1.968940E+00	3.332150E+00
1.145850E+00	1.796590E+00	3.231040E+00
1.137570E+00	1.836170E+00	3.311210E+00
1.130870E+00	1.681270E+00	3.222180E+00
1.111620E+00	1.694360E+00	3.317110E+00
1.130100E+00	1.616540E+00	3.226720E+00
1.118710E+00	1.617280E+00	3.276900E+00
1.129690E+00	1.557490E+00	3.260780E+00
1.373470E+00	2.495480E+00	3.404240E+00
1.413600E+00	2.583840E+00	3.450410E+00
1.163840E+00	1.474200E+00	3.224130E+00
1.208390E+00	1.425290E+00	3.175550E+00
1.197670E+00	1.401770E+00	3.230970E+00
1.236550E+00	1.360350E+00	3.215040E+00
1.455180E+00	2.660970E+00	3.453160E+00
1.492980E+00	2.751270E+00	3.489770E+00
1.488640E+00	2.718450E+00	3.402950E+00
1.429020E+00	2.589060E+00	3.375590E+00
1.303140E+00	1.305100E+00	3.180580E+00
1.382010E+00	1.207870E+00	3.256580E+00
1.468410E+00	1.170490E+00	3.220590E+00
1.460250E+00	1.155210E+00	3.278170E+00
1.528920E+00	1.126830E+00	3.276240E+00
1.559060E+00	2.947110E+00	3.553850E+00
1.587360E+00	3.009470E+00	3.545770E+00
1.571520E+00	2.957310E+00	3.468000E+00
1.527810E+00	2.829870E+00	3.435960E+00
1.531550E+00	2.861430E+00	3.524260E+00
1.723890E+00	1.090110E+00	3.245340E+00
1.650190E+00	1.096330E+00	3.278510E+00
1.736460E+00	1.067270E+00	3.307540E+00
1.616130E+00	3.070120E+00	3.591780E+00
1.660400E+00	3.135230E+00	3.565040E+00
1.620710E+00	3.061620E+00	3.509160E+00
1.811860E+00	1.054730E+00	3.292550E+00
1.674810E+00	3.141360E+00	3.470380E+00
1.705960E+00	3.195270E+00	3.549880E+00
1.966480E+00	1.015140E+00	3.328040E+00
2.093420E+00	9.786130E-01	3.358080E+00
2.192260E+00	9.472080E-01	3.424600E+00
1.742700E+00	3.231160E+00	3.491680E+00
2.300390E+00	9.333100E-01	3.385020E+00
2.357490E+00	9.370550E-01	3.330970E+00
1.824620E+00	3.320430E+00	3.508970E+00
2.396770E+00	9.205990E-01	3.396880E+00
2.485790E+00	9.011600E-01	3.457480E+00
1.903390E+00	3.406710E+00	3.522140E+00
1.951750E+00	3.465250E+00	3.539480E+00
1.943080E+00	3.446610E+00	3.470290E+00
2.578120E+00	8.905870E-01	3.417530E+00
1.992290E+00	3.503910E+00	3.493320E+00
2.684800E+00	8.906440E-01	3.378630E+00
2.783220E+00	8.572210E-01	3.451140E+00
2.070400E+00	3.587780E+00	3.526440E+00
2.876890E+00	8.536000E-01	3.410250E+00
2.980510E+00	8.310680E-01	3.453440E+00
2.161330E+00	3.658140E+00	3.489450E+00
3.092360E+00	8.472500E-01	3.431130E+00
3.053420E+00	8.200060E-01	3.479070E+00
3.118940E+00	8.197550E-01	3.510510E+00
2.256230E+00	3.726150E+00	3.486840E+00
3.205140E+00	8.653440E-01	3.463210E+00
2.355040E+00	3.780370E+00	3.493100E+00
3.330840E+00	9.361920E-01	3.439350E+00
2.457510E+00	3.824620E+00	3.497130E+00
3.433290E+00	1.017910E+00	3.402940E+00
3.449370E+00	9.988870E-01	3.489240E+00
2.559260E+00	3.861060E+00	3.494660E+00
3.499470E+00	1.055770E+00	3.415050E+00
3.493870E+00	1.039310E+00	3.452620E+00
2.658390E+00	3.875770E+00	3.490170E+00
3.653340E+00	1.148600E+00	3.485530E+00
3.542250E+00	1.075850E+00	3.444640E+00
2.750140E+00	3.882930E+00	3.488900E+00
3.798770E+00	1.285270E+00	3.454010E+00
2.819230E+00	3.876790E+00	3.472850E+00
2.893900E+00	3.857950E+00	3.529630E+00
3.881890E+00	1.360230E+00	3.435920E+00
3.884200E+00	1.341760E+00	3.486720E+00
2.995140E+00	3.800680E+00	3.495270E+00
3.067850E+00	3.769150E+00	3.483200E+00
4.047650E+00	1.581480E+00	3.436230E+00
4.002600E+00	1.503280E+00	3.453460E+00
3.945120E+00	1.404120E+00	3.495500E+00
3.113310E+00	3.744900E+00	3.469940E+00
3.199270E+00	3.696740E+00	3.492410E+00
3.324150E+00	3.647360E+00	3.529690E+00
4.204040E+00	2.150090E+00	3.411350E+00
4.192730E+00	2.052050E+00	3.419500E+00
4.181740E+00	1.935090E+00	3.443010E+00
4.150940E+00	1.801460E+00	3.488200E+00
4.184380E+00	1.888710E+00	3.500440E+00
4.096240E+00	1.654930E+00	3.469720E+00
4.053910E+00	1.558260E+00	3.499590E+00
3.427980E+00	3.604740E+00	3.486420E+00
3.533300E+00	3.582280E+00	3.528180E+00
4.216630E+00	2.518990E+00	3.455600E+00
4.227400E+00	2.397970E+00	3.526890E+00
4.223820E+00	2.257650E+00	3.463080E+00
4.211710E+00	2.116400E+00	3.494570E+00
4.207050E+00	2.010100E+00	3.501470E+00
4.200560E+00	1.935850E+00	3.512830E+00
3.635930E+00	3.547430E+00	3.483530E+00
3.735390E+00	3.526440E+00	3.522330E+00
4.117290E+00	3.028000E+00	3.477720E+00
4.153790E+00	2.919110E+00	3.549710E+00
4.169060E+00	2.814050E+00	3.513650E+00
4.196060E+00	2.700810E+00	3.488470E+00
4.207130E+00	2.622700E+00	3.439100E+00
3.835520E+00	3.479250E+00	3.501460E+00
3.935240E+00	3.426710E+00	3.529000E+00
3.969640E+00	3.384400E+00	3.496810E+00
4.010760E+00	3.326980E+00	3.494940E+00
4.065500E+00	3.217520E+00	3.518210E+00
4.050380E+00	3.286020E+00	3.538840E+00
4.083040E+00	3.129870E+00	3.460480E+00
3.996570E+00	3.373900E+00	3.545950E+00
4.035150E+00	3.323610E+00	3.551930E+00
1.319230E+00	2.514940E+00	3.644090E+00
1.347130E+00	2.566610E+00	3.627340E+00
1.324890E+00	2.506680E+00	3.594670E+00
1.314680E+00	2.431760E+00	3.527410E+00
1.297350E+00	2.437720E+00	3.615190E+00
1.265300E+00	2.281100E+00	3.478620E+00
1.267020E+00	2.324000E+00	3.572840E+00
1.219200E+00	2.138850E+00	3.439240E+00
1.225890E+00	2.187630E+00	3.530470E+00
1.174580E+00	2.005970E+00	3.413510E+00
1.181810E+00	2.051910E+00	3.497330E+00
1.137230E+00	1.877230E+00	3.391960E+00
1.139390E+00	1.920790E+00	3.474130E+00
1.109510E+00	1.761880E+00	3.376460E+00
1.102950E+00	1.782110E+00	3.471320E+00
1.099920E+00	1.699290E+00	3.377710E+00
1.094220E+00	1.705890E+00	3.423650E+00
1.094430E+00	1.643380E+00	3.409360E+00
1.363630E+00	2.557300E+00	3.565780E+00
1.402650E+00	2.655900E+00	3.640000E+00
1.108250E+00	1.546830E+00	3.375230E+00
1.130640E+00	1.491780E+00	3.316100E+00
1.126110E+00	1.471550E+00	3.374910E+00
1.149840E+00	1.426360E+00	3.353060E+00
1.433260E+00	2.654210E+00	3.533240E+00
1.455380E+00	2.726470E+00	3.606950E+00
1.201220E+00	1.361970E+00	3.310140E+00
1.280090E+00	1.274260E+00	3.297290E+00
1.242690E+00	1.272940E+00	3.413880E+00
1.331160E+00	1.217030E+00	3.328390E+00
1.304390E+00	1.221530E+00	3.378680E+00
1.369740E+00	1.175240E+00	3.379160E+00
1.478400E+00	2.772950E+00	3.621020E+00
1.497630E+00	2.817680E+00	3.638010E+00
1.492560E+00	2.782880E+00	3.575550E+00
1.470200E+00	1.125910E+00	3.358690E+00
1.597730E+00	1.073710E+00	3.375060E+00
1.544140E+00	1.057160E+00	3.474620E+00
1.652490E+00	1.026950E+00	3.464050E+00
1.576840E+00	2.998970E+00	3.619420E+00
1.533600E+00	2.896910E+00	3.621430E+00
1.752640E+00	1.026700E+00	3.400360E+00
1.652620E+00	3.134020E+00	3.651810E+00
1.612050E+00	3.066730E+00	3.680740E+00
1.873590E+00	1.010800E+00	3.383710E+00
1.882550E+00	9.839260E-01	3.456810E+00
1.956550E+00	9.797470E-01	3.433930E+00
1.701360E+00	3.198990E+00	3.633080E+00
2.079220E+00	9.509080E-01	3.463720E+00
2.207560E+00	9.194670E-01	3.531770E+00
1.757670E+00	3.260280E+00	3.595040E+00
2.299880E+00	9.099610E-01	3.507870E+00
1.824560E+00	3.340100E+00	3.654720E+00
1.880630E+00	3.404020E+00	3.662420E+00
1.871670E+00	3.383550E+00	3.594540E+00
2.397070E+00	9.049090E-01	3.486050E+00
2.500980E+00	8.773180E-01	3.570410E+00
1.928080E+00	3.451190E+00	3.619810E+00
2.591000E+00	8.652270E-01	3.536000E+00
1.996580E+00	3.524190E+00	3.590580E+00
2.682600E+00	8.590190E-01	3.496750E+00
2.779340E+00	8.256200E-01	3.566120E+00
2.063630E+00	3.605990E+00	3.649090E+00
2.138140E+00	3.673940E+00	3.648840E+00
2.102380E+00	3.635470E+00	3.595680E+00
2.870970E+00	8.203860E-01	3.514340E+00
2.955030E+00	7.891460E-01	3.574920E+00
2.151410E+00	3.669690E+00	3.575000E+00
2.210890E+00	3.729750E+00	3.638670E+00
3.041520E+00	7.985110E-01	3.539990E+00
3.125370E+00	7.887850E-01	3.604180E+00
2.239850E+00	3.735840E+00	3.574970E+00
2.258370E+00	3.764990E+00	3.632550E+00
3.213940E+00	8.284390E-01	3.571930E+00
2.297570E+00	3.787900E+00	3.633370E+00
2.344850E+00	3.798030E+00	3.596040E+00
3.312690E+00	8.844480E-01	3.545160E+00
2.455910E+00	3.842300E+00	3.602330E+00
3.401030E+00	9.450640E-01	3.537250E+00
2.560860E+00	3.882130E+00	3.600230E+00
3.499710E+00	1.006320E+00	3.594960E+00
3.541490E+00	1.057090E+00	3.510580E+00
3.621320E+00	1.091280E+00	3.596590E+00
2.654090E+00	3.895680E+00	3.592020E+00
3.720510E+00	1.166910E+00	3.605570E+00
2.740880E+00	3.899820E+00	3.583090E+00
3.796070E+00	1.244850E+00	3.572920E+00
2.822450E+00	3.893440E+00	3.566180E+00
2.898170E+00	3.881550E+00	3.632480E+00
3.888230E+00	1.328710E+00	3.547500E+00
2.966610E+00	3.839690E+00	3.591800E+00
3.065570E+00	3.800490E+00	3.604090E+00
3.099310E+00	3.759160E+00	3.523660E+00
3.155400E+00	3.741930E+00	3.573240E+00
4.024760E+00	1.482610E+00	3.550780E+00
3.974390E+00	1.395660E+00	3.604550E+00
3.246160E+00	3.695900E+00	3.584040E+00
3.327360E+00	3.666070E+00	3.589010E+00
4.195800E+00	1.871340E+00	3.565720E+00
4.175870E+00	1.773820E+00	3.590910E+00
4.142160E+00	1.681090E+00	3.579050E+00
4.083930E+00	1.573870E+00	3.574850E+00
3.425380E+00	3.634740E+00	3.577280E+00
3.529580E+00	3.604960E+00	3.587490E+00
4.227590E+00	2.521610E+00	3.604670E+00
4.215620E+00	2.600270E+00	3.514690E+00
4.214610E+00	2.642330E+00	3.574870E+00
4.236510E+00	2.389350E+00	3.629310E+00
4.240120E+00	2.286550E+00	3.599820E+00
4.232970E+00	2.161540E+00	3.585650E+00
4.225520E+00	2.039970E+00	3.580950E+00
4.216750E+00	1.957720E+00	3.563080E+00
3.645740E+00	3.573190E+00	3.582410E+00
3.815970E+00	3.519690E+00	3.607740E+00
4.131790E+00	3.027550E+00	3.621030E+00
4.099470E+00	3.105670E+00	3.535690E+00
4.098960E+00	3.137040E+00	3.601070E+00
4.159790E+00	2.910160E+00	3.639710E+00
4.174130E+00	2.827360E+00	3.609030E+00
4.197190E+00	2.732790E+00	3.587230E+00
3.886420E+00	3.496550E+00	3.615200E+00
3.897250E+00	3.476700E+00	3.582940E+00
4.056950E+00	3.290600E+00	3.601550E+00
4.083940E+00	3.210950E+00	3.644260E+00
3.917070E+00	3.477880E+00	3.618640E+00
3.967000E+00	3.427970E+00	3.624190E+00
4.023770E+00	3.353640E+00	3.592990E+00
1.257900E+00	2.341550E+00	3.715910E+00
1.277540E+00	2.396910E+00	3.725460E+00
1.267590E+00	2.355890E+00	3.663120E+00
1.233040E+00	2.232290E+00	3.619200E+00
1.239970E+00	2.269600E+00	3.699090E+00
1.193340E+00	2.100610E+00	3.584480E+00
1.206360E+00	2.148110E+00	3.669520E+00
1.148280E+00	1.968340E+00	3.559170E+00
1.165050E+00	2.020130E+00	3.645610E+00
1.114930E+00	1.853390E+00	3.540930E+00
1.123080E+00	1.878880E+00	3.644970E+00
1.097210E+00	1.787210E+00	3.536840E+00
1.100730E+00	1.793630E+00	3.591740E+00
1.088280E+00	1.729030E+00	3.566710E+00
1.347450E+00	2.570740E+00	3.701980E+00
1.301540E+00	2.463200E+00	3.688650E+00
1.084010E+00	1.658170E+00	3.504970E+00
1.089240E+00	1.576240E+00	3.477260E+00
1.087240E+00	1.560130E+00	3.589030E+00
1.099880E+00	1.494480E+00	3.521900E+00
1.401840E+00	2.670930E+00	3.730920E+00
1.442390E+00	2.734800E+00	3.735200E+00
1.425700E+00	2.708560E+00	3.691940E+00
1.127760E+00	1.433090E+00	3.456310E+00
1.178310E+00	1.346860E+00	3.441720E+00
1.161930E+00	1.357490E+00	3.558310E+00
1.213310E+00	1.293690E+00	3.476430E+00
1.200090E+00	1.303560E+00	3.527200E+00
1.242030E+00	1.249760E+00	3.520150E+00
1.463960E+00	2.762160E+00	3.674720E+00
1.484460E+00	2.804760E+00	3.772110E+00
1.316240E+00	1.185570E+00	3.476510E+00
1.431300E+00	1.110360E+00	3.478070E+00
1.387480E+00	1.116210E+00	3.585390E+00
1.495010E+00	1.064150E+00	3.520690E+00
1.468420E+00	1.068250E+00	3.565760E+00
1.538820E+00	1.028950E+00	3.574360E+00
1.517590E+00	2.876050E+00	3.776820E+00
1.536080E+00	2.914160E+00	3.761160E+00
1.515050E+00	2.866780E+00	3.709910E+00
1.734470E+00	9.900690E-01	3.510800E+00
1.649440E+00	9.947050E-01	3.565850E+00
1.781180E+00	9.468200E-01	3.601250E+00
1.569950E+00	2.980290E+00	3.739690E+00
1.849470E+00	9.606020E-01	3.529550E+00
1.943750E+00	9.236880E-01	3.594090E+00
1.880790E+00	9.235540E-01	3.617260E+00
1.971200E+00	8.970070E-01	3.667650E+00
1.653350E+00	3.128810E+00	3.741470E+00
1.617770E+00	3.069260E+00	3.756890E+00
1.986950E+00	9.416410E-01	3.534330E+00
2.033700E+00	8.996110E-01	3.628110E+00
1.691810E+00	3.186930E+00	3.716550E+00
2.156790E+00	8.952050E-01	3.630050E+00
1.757700E+00	3.268030E+00	3.730950E+00
2.295650E+00	8.810050E-01	3.621830E+00
1.869440E+00	3.397450E+00	3.732810E+00
1.821350E+00	3.344240E+00	3.751190E+00
2.403620E+00	8.815290E-01	3.598790E+00
2.508960E+00	8.521450E-01	3.684930E+00
1.915390E+00	3.448400E+00	3.705690E+00
2.600930E+00	8.383910E-01	3.650450E+00
1.984790E+00	3.529440E+00	3.720100E+00
2.689300E+00	8.321020E-01	3.612130E+00
2.783100E+00	7.954640E-01	3.681240E+00
2.119680E+00	3.666610E+00	3.734600E+00
2.055500E+00	3.610380E+00	3.746210E+00
2.867970E+00	7.864130E-01	3.627700E+00
2.952240E+00	7.543530E-01	3.684880E+00
2.198580E+00	3.728960E+00	3.723030E+00
3.038030E+00	7.663010E-01	3.639990E+00
3.128310E+00	7.584750E-01	3.708320E+00
2.285590E+00	3.788370E+00	3.703550E+00
3.218590E+00	7.960620E-01	3.677270E+00
2.356900E+00	3.829450E+00	3.736610E+00
2.355260E+00	3.821220E+00	3.682850E+00
3.314770E+00	8.509690E-01	3.649350E+00
2.392640E+00	3.842270E+00	3.727690E+00
2.445930E+00	3.853980E+00	3.718130E+00
3.408400E+00	9.200230E-01	3.625790E+00
2.557690E+00	3.889750E+00	3.705550E+00
3.596670E+00	1.058720E+00	3.696820E+00
3.497550E+00	9.765080E-01	3.710320E+00
2.663020E+00	3.906650E+00	3.700450E+00
3.706810E+00	1.147050E+00	3.693040E+00
2.728500E+00	3.910330E+00	3.661810E+00
3.804930E+00	1.236160E+00	3.678390E+00
2.813010E+00	3.909940E+00	3.677330E+00
2.905160E+00	3.894660E+00	3.734420E+00
3.896000E+00	1.316250E+00	3.646760E+00
2.985180E+00	3.852210E+00	3.678960E+00
3.092870E+00	3.821550E+00	3.704070E+00
3.174860E+00	3.756630E+00	3.641450E+00
4.046020E+00	1.482510E+00	3.655450E+00
3.981830E+00	1.391660E+00	3.707440E+00
3.207930E+00	3.774610E+00	3.712810E+00
3.287090E+00	3.744610E+00	3.712270E+00
3.315400E+00	3.702770E+00	3.650870E+00
4.197210E+00	1.812170E+00	3.651480E+00
4.172530E+00	1.707450E+00	3.676290E+00
4.199190E+00	1.773410E+00	3.713590E+00
4.112100E+00	1.590940E+00	3.677560E+00
3.378310E+00	3.721080E+00	3.716430E+00
3.490930E+00	3.688670E+00	3.734050E+00
3.510030E+00	3.642420E+00	3.658130E+00
4.215480E+00	2.657410E+00	3.674800E+00
4.233590E+00	2.539700E+00	3.744940E+00
4.241240E+00	2.421580E+00	3.716560E+00
4.248920E+00	2.305690E+00	3.705550E+00
4.245960E+00	2.187290E+00	3.692490E+00
4.239180E+00	2.060740E+00	3.682320E+00
4.224170E+00	1.918460E+00	3.663490E+00
4.209670E+00	1.828550E+00	3.703030E+00
3.597440E+00	3.641890E+00	3.728180E+00
3.701030E+00	3.616450E+00	3.776330E+00
3.711350E+00	3.579360E+00	3.690740E+00
4.106230E+00	3.125960E+00	3.693820E+00
4.136730E+00	3.041510E+00	3.759550E+00
4.157410E+00	2.940390E+00	3.720850E+00
4.175000E+00	2.834140E+00	3.705110E+00
4.192830E+00	2.757780E+00	3.660980E+00
3.800970E+00	3.557090E+00	3.769170E+00
3.881160E+00	3.497060E+00	3.720120E+00
3.904900E+00	3.485490E+00	3.646050E+00
3.942040E+00	3.460300E+00	3.681950E+00
4.058600E+00	3.295330E+00	3.726350E+00
4.026910E+00	3.353040E+00	3.649690E+00
4.000780E+00	3.393820E+00	3.704790E+00
4.092420E+00	3.199650E+00	3.734000E+00
3.972950E+00	3.433260E+00	3.685890E+00
1.254220E+00	2.343170E+00	3.853370E+00
1.275990E+00	2.408040E+00	3.839530E+00
1.257970E+00	2.336120E+00	3.775570E+00
1.220210E+00	2.200120E+00	3.752080E+00
1.233870E+00	2.255920E+00	3.834620E+00
1.182140E+00	2.077010E+00	3.728550E+00
1.204340E+00	2.141300E+00	3.817730E+00
1.142960E+00	1.963260E+00	3.712390E+00
1.166220E+00	2.024010E+00	3.798160E+00
1.120340E+00	1.893340E+00	3.713130E+00
1.131660E+00	1.919220E+00	3.781500E+00
1.109780E+00	1.836510E+00	3.746060E+00
1.299140E+00	2.477550E+00	3.873480E+00
1.328700E+00	2.548640E+00	3.855860E+00
1.309030E+00	2.476770E+00	3.783290E+00
1.092450E+00	1.734020E+00	3.698610E+00
1.084160E+00	1.640760E+00	3.629290E+00
1.083120E+00	1.647200E+00	3.708080E+00
1.084240E+00	1.580130E+00	3.651900E+00
1.083710E+00	1.594790E+00	3.710180E+00
1.088400E+00	1.536180E+00	3.691720E+00
1.359780E+00	2.615270E+00	3.893330E+00
1.396870E+00	2.676990E+00	3.879930E+00
1.367650E+00	2.614240E+00	3.808090E+00
1.127620E+00	1.420550E+00	3.578190E+00
1.109160E+00	1.461900E+00	3.669430E+00
1.147140E+00	1.382810E+00	3.612160E+00
1.137870E+00	1.399050E+00	3.653650E+00
1.163890E+00	1.350780E+00	3.656830E+00
1.433290E+00	2.723580E+00	3.820150E+00
1.217800E+00	1.268050E+00	3.636810E+00
1.293520E+00	1.184720E+00	3.594770E+00
1.269520E+00	1.200310E+00	3.656660E+00
1.342850E+00	1.138230E+00	3.632080E+00
1.312690E+00	1.156510E+00	3.675650E+00
1.378310E+00	1.102420E+00	3.681560E+00
1.481980E+00	2.817220E+00	3.876210E+00
1.514350E+00	2.886020E+00	3.882140E+00
1.507890E+00	2.862770E+00	3.824980E+00
1.487390E+00	1.030490E+00	3.681470E+00
1.593550E+00	9.813970E-01	3.656600E+00
1.567840E+00	9.771050E-01	3.716970E+00
1.627420E+00	9.532460E-01	3.735990E+00
1.539550E+00	2.926340E+00	3.828800E+00
1.716080E+00	9.391080E-01	3.694920E+00
1.583320E+00	3.013470E+00	3.873690E+00
1.620480E+00	3.080310E+00	3.871500E+00
1.607880E+00	3.051830E+00	3.811470E+00
1.871740E+00	9.045330E-01	3.707700E+00
2.001130E+00	8.766310E-01	3.751540E+00
1.643260E+00	3.111760E+00	3.819760E+00
2.105980E+00	8.718390E-01	3.719780E+00
1.702440E+00	3.200030E+00	3.833070E+00
2.172160E+00	8.725330E-01	3.699620E+00
2.199390E+00	8.633340E-01	3.737220E+00
1.768290E+00	3.290720E+00	3.852350E+00
1.813810E+00	3.351100E+00	3.872870E+00
1.802430E+00	3.328210E+00	3.807070E+00
2.278710E+00	8.559490E-01	3.743310E+00
2.207230E+00	8.698890E-01	3.704490E+00
1.855900E+00	3.393520E+00	3.826020E+00
2.405460E+00	8.549820E-01	3.717330E+00
2.519020E+00	8.303630E-01	3.802260E+00
1.919780E+00	3.463170E+00	3.789930E+00
2.608770E+00	8.146680E-01	3.767690E+00
1.983420E+00	3.549400E+00	3.857030E+00
2.045570E+00	3.621140E+00	3.874860E+00
2.029970E+00	3.593310E+00	3.804380E+00
2.696550E+00	8.036840E-01	3.728400E+00
2.795120E+00	7.689940E-01	3.800840E+00
2.097790E+00	3.661580E+00	3.832920E+00
2.874790E+00	7.550650E-01	3.746290E+00
2.959100E+00	7.303130E-01	3.785530E+00
2.182370E+00	3.728300E+00	3.820090E+00
3.039400E+00	7.367430E-01	3.746030E+00
3.133880E+00	7.296890E-01	3.814360E+00
2.263700E+00	3.786730E+00	3.806230E+00
3.225290E+00	7.662190E-01	3.783570E+00
2.340810E+00	3.828800E+00	3.798230E+00
3.321290E+00	8.229320E-01	3.756630E+00
2.404890E+00	3.851300E+00	3.781900E+00
2.478390E+00	3.880810E+00	3.839880E+00
3.412360E+00	8.952150E-01	3.731300E+00
2.556580E+00	3.900550E+00	3.806920E+00
3.592460E+00	1.033210E+00	3.800220E+00
3.504800E+00	9.497100E-01	3.813020E+00
2.644020E+00	3.913580E+00	3.793860E+00
3.695060E+00	1.122020E+00	3.789010E+00
2.723820E+00	3.920790E+00	3.786420E+00
2.753720E+00	3.916860E+00	3.731640E+00
2.827160E+00	3.930350E+00	3.806570E+00
3.813250E+00	1.235150E+00	3.790080E+00
2.920150E+00	3.915000E+00	3.805100E+00
3.904340E+00	1.316740E+00	3.741630E+00
3.007380E+00	3.884380E+00	3.782500E+00
3.153940E+00	3.851440E+00	3.789700E+00
4.065170E+00	1.482620E+00	3.793090E+00
3.979610E+00	1.380830E+00	3.771950E+00
3.236650E+00	3.842300E+00	3.816240E+00
3.277830E+00	3.786060E+00	3.765360E+00
4.191760E+00	1.714950E+00	3.753060E+00
4.151490E+00	1.618990E+00	3.768680E+00
4.134320E+00	1.562730E+00	3.815430E+00
3.320230E+00	3.824270E+00	3.828430E+00
3.418730E+00	3.798750E+00	3.844430E+00
3.418440E+00	3.754610E+00	3.785110E+00
4.230110E+00	2.664170E+00	3.819350E+00
4.201170E+00	2.740620E+00	3.731360E+00
4.193450E+00	2.794730E+00	3.798310E+00
4.247080E+00	2.534790E+00	3.840530E+00
4.255690E+00	2.438460E+00	3.817640E+00
4.265780E+00	2.325530E+00	3.804330E+00
4.265540E+00	2.206930E+00	3.794210E+00
4.258960E+00	2.087630E+00	3.784480E+00
4.253570E+00	1.959310E+00	3.782890E+00
4.220700E+00	1.806770E+00	3.782580E+00
4.197170E+00	1.677030E+00	3.818910E+00
4.165400E+00	1.604860E+00	3.828690E+00
3.498360E+00	3.751250E+00	3.837150E+00
3.571990E+00	3.688740E+00	3.794800E+00
3.700120E+00	3.651720E+00	3.851110E+00
4.114050E+00	3.149180E+00	3.811890E+00
4.141990E+00	3.057220E+00	3.890140E+00
4.164340E+00	2.956050E+00	3.827550E+00
4.172540E+00	2.878010E+00	3.779610E+00
3.802900E+00	3.583650E+00	3.842010E+00
3.896450E+00	3.512180E+00	3.825940E+00
3.994740E+00	3.411480E+00	3.810620E+00
3.962630E+00	3.440370E+00	3.722820E+00
4.075440E+00	3.297950E+00	3.862160E+00
4.093510E+00	3.231250E+00	3.800020E+00
1.279100E+00	2.402660E+00	3.913850E+00
1.252340E+00	2.310020E+00	3.905020E+00
1.236350E+00	2.217380E+00	3.911510E+00
1.204100E+00	2.097570E+00	3.897890E+00
1.166590E+00	1.981570E+00	3.881570E+00
1.134820E+00	1.858360E+00	3.881460E+00
1.102140E+00	1.780760E+00	3.800040E+00
1.112430E+00	1.777020E+00	3.865680E+00
1.100420E+00	1.725260E+00	3.836530E+00
1.329250E+00	2.542040E+00	3.929520E+00
1.300370E+00	2.474560E+00	3.925210E+00
1.093370E+00	1.638160E+00	3.811510E+00
1.094030E+00	1.551340E+00	3.788050E+00
1.100180E+00	1.496620E+00	3.761450E+00
1.112760E+00	1.506250E+00	3.841790E+00
1.130920E+00	1.449030E+00	3.827000E+00
1.394080E+00	2.667820E+00	3.938780E+00
1.368880E+00	2.616280E+00	3.959150E+00
1.150400E+00	1.381000E+00	3.751470E+00
1.184370E+00	1.317790E+00	3.726980E+00
1.191570E+00	1.327460E+00	3.812560E+00
1.222180E+00	1.266120E+00	3.774320E+00
1.445320E+00	2.744350E+00	3.947990E+00
1.266070E+00	1.199920E+00	3.726440E+00
1.339180E+00	1.128370E+00	3.774350E+00
1.416220E+00	1.064100E+00	3.758160E+00
1.412920E+00	1.067410E+00	3.859520E+00
1.485770E+00	1.015620E+00	3.812760E+00
1.506640E+00	2.870460E+00	3.937050E+00
1.486430E+00	2.822990E+00	3.959000E+00
1.581540E+00	9.670720E-01	3.811390E+00
1.710460E+00	9.237800E-01	3.821770E+00
1.546530E+00	2.945300E+00	3.952200E+00
1.821010E+00	8.976610E-01	3.802650E+00
1.808620E+00	8.932630E-01	3.880470E+00
1.892140E+00	8.808790E-01	3.892570E+00
1.620370E+00	3.078470E+00	3.946220E+00
1.588850E+00	3.022370E+00	3.968240E+00
1.967640E+00	8.737720E-01	3.839320E+00
1.657150E+00	3.139150E+00	3.909240E+00
2.102400E+00	8.557280E-01	3.833560E+00
1.711900E+00	3.217310E+00	3.974830E+00
1.761300E+00	3.287940E+00	3.993110E+00
1.745200E+00	3.266260E+00	3.920120E+00
2.209990E+00	8.527820E-01	3.811090E+00
1.798020E+00	3.336610E+00	3.949670E+00
2.311500E+00	8.331790E-01	3.867310E+00
1.855700E+00	3.407690E+00	3.928720E+00
2.423150E+00	8.320960E-01	3.853310E+00
2.536880E+00	8.111730E-01	3.904590E+00
1.914090E+00	3.473830E+00	3.895040E+00
2.614660E+00	7.957620E-01	3.888190E+00
2.034280E+00	3.618680E+00	3.952850E+00
1.970530E+00	3.550780E+00	3.970290E+00
2.711080E+00	7.811150E-01	3.855700E+00
2.801100E+00	7.511830E-01	3.891680E+00
2.099980E+00	3.678420E+00	3.939520E+00
2.902330E+00	7.198140E-01	3.902500E+00
2.174090E+00	3.735880E+00	3.922870E+00
3.037280E+00	7.124130E-01	3.858890E+00
2.251130E+00	3.792410E+00	3.904870E+00
2.326510E+00	3.834650E+00	3.890930E+00
3.332370E+00	7.952890E-01	3.867220E+00
3.226730E+00	7.369370E-01	3.886990E+00
2.404060E+00	3.861160E+00	3.874290E+00
2.476390E+00	3.884730E+00	3.943770E+00
3.428760E+00	8.689010E-01	3.836440E+00
2.563780E+00	3.909180E+00	3.912490E+00
3.588750E+00	1.000380E+00	3.908250E+00
3.507630E+00	9.238100E-01	3.894690E+00
2.629020E+00	3.920040E+00	3.866820E+00
3.689080E+00	1.098030E+00	3.887980E+00
2.717500E+00	3.930940E+00	3.878870E+00
2.826460E+00	3.953660E+00	3.938030E+00
3.772280E+00	1.184550E+00	3.869330E+00
2.958550E+00	3.940500E+00	3.888470E+00
3.874310E+00	1.290480E+00	3.916070E+00
[truncated: 10,719 more rows]
