# Supplementary material for: A New MRI-Based Model of Heart Function with Coupled Hemodynamics and Application to Normal and Diseased Canine Left Ventricles
Source: Front Bioeng Biotechnol. 2015 Sep 23;3:140. doi: 10.3389/fbioe.2015.00140 (PMC4585083; doi:10.3389/fbioe.2015.00140)
Supplement: Supplementary file 4 [file Data_Sheet_4.ZIP › Case2_Normal_LBBB_Diastole/nodes/case2_diastole_time_0.1000.csv]

3.302750E+00	2.099950E+00	1.179280E+00
3.325950E+00	2.144220E+00	1.158970E+00
3.342240E+00	2.107870E+00	1.172250E+00
3.342230E+00	2.064730E+00	1.200590E+00
3.377230E+00	2.198260E+00	1.133600E+00
3.408800E+00	2.253620E+00	1.118220E+00
3.427930E+00	2.209940E+00	1.137360E+00
3.424310E+00	2.131300E+00	1.179170E+00
3.518400E+00	2.069190E+00	1.241540E+00
3.442570E+00	2.021860E+00	1.252320E+00
3.559050E+00	2.007980E+00	1.306020E+00
3.503630E+00	2.243010E+00	1.152000E+00
3.564750E+00	2.143710E+00	1.219330E+00
3.600810E+00	2.072520E+00	1.274130E+00
3.005930E+00	2.287960E+00	1.180040E+00
3.023410E+00	2.370390E+00	1.160070E+00
3.064770E+00	2.331510E+00	1.154910E+00
3.080990E+00	2.280340E+00	1.167290E+00
3.077400E+00	2.452470E+00	1.150130E+00
3.097170E+00	2.527840E+00	1.153920E+00
3.139440E+00	2.484270E+00	1.141280E+00
3.191140E+00	2.383730E+00	1.128570E+00
3.305860E+00	2.239260E+00	1.123580E+00
3.162780E+00	2.232170E+00	1.167250E+00
3.230000E+00	2.091160E+00	1.213610E+00
3.345440E+00	1.965490E+00	1.287290E+00
3.217750E+00	1.954180E+00	1.323930E+00
3.402410E+00	1.886910E+00	1.413310E+00
3.295700E+00	1.866400E+00	1.435040E+00
3.391600E+00	1.842100E+00	1.488940E+00
3.217590E+00	2.548130E+00	1.136510E+00
3.413860E+00	2.527890E+00	1.130230E+00
3.425870E+00	2.356320E+00	1.112320E+00
3.480160E+00	1.940140E+00	1.358750E+00
3.505110E+00	1.862840E+00	1.521150E+00
3.536370E+00	2.465300E+00	1.151140E+00
3.554690E+00	2.548340E+00	1.167990E+00
3.594080E+00	2.359440E+00	1.164220E+00
3.645150E+00	2.235730E+00	1.214700E+00
3.665530E+00	2.130500E+00	1.283780E+00
3.669680E+00	2.046780E+00	1.357650E+00
3.605510E+00	1.953520E+00	1.420680E+00
3.662120E+00	2.499880E+00	1.210140E+00
3.723340E+00	2.340670E+00	1.245220E+00
3.739340E+00	2.199480E+00	1.318110E+00
3.719780E+00	2.115950E+00	1.357980E+00
2.587720E+00	2.650760E+00	1.339420E+00
2.609550E+00	2.714240E+00	1.341010E+00
2.647720E+00	2.659700E+00	1.315430E+00
2.744720E+00	2.602820E+00	1.280610E+00
2.603610E+00	2.576180E+00	1.337090E+00
2.805410E+00	2.446260E+00	1.252010E+00
2.649200E+00	2.440110E+00	1.326920E+00
2.891030E+00	2.289440E+00	1.228870E+00
2.708690E+00	2.294430E+00	1.330150E+00
2.884440E+00	2.130830E+00	1.319800E+00
2.766200E+00	2.149530E+00	1.381020E+00
2.943490E+00	2.049710E+00	1.335250E+00
2.834780E+00	2.011190E+00	1.429950E+00
2.947900E+00	1.962820E+00	1.416020E+00
2.720790E+00	2.745190E+00	1.312130E+00
2.915430E+00	2.749160E+00	1.238170E+00
2.901740E+00	2.588860E+00	1.208200E+00
2.975580E+00	2.476100E+00	1.178320E+00
3.025700E+00	2.166600E+00	1.241300E+00
3.073200E+00	1.994210E+00	1.336850E+00
3.144390E+00	1.883120E+00	1.450360E+00
3.021440E+00	1.900880E+00	1.470460E+00
3.205100E+00	1.789660E+00	1.563600E+00
3.062600E+00	1.808080E+00	1.579750E+00
3.248560E+00	1.720940E+00	1.661470E+00
3.118150E+00	1.698080E+00	1.715380E+00
3.227030E+00	1.659650E+00	1.769530E+00
3.106640E+00	2.648500E+00	1.175790E+00
3.148090E+00	2.822820E+00	1.243100E+00
3.374310E+00	1.782330E+00	1.594110E+00
3.343250E+00	1.691210E+00	1.746060E+00
3.281430E+00	2.768690E+00	1.197720E+00
3.340690E+00	2.876420E+00	1.257260E+00
3.348070E+00	2.668500E+00	1.150300E+00
3.497710E+00	1.800190E+00	1.638040E+00
3.504670E+00	1.744530E+00	1.765660E+00
3.444830E+00	2.790170E+00	1.225180E+00
3.503490E+00	2.897960E+00	1.313820E+00
3.574470E+00	2.661990E+00	1.205570E+00
3.697780E+00	1.996480E+00	1.473990E+00
3.670920E+00	1.916370E+00	1.576350E+00
3.594170E+00	1.830750E+00	1.676380E+00
3.606040E+00	2.814470E+00	1.291870E+00
3.631810E+00	2.896300E+00	1.371280E+00
3.704260E+00	2.745740E+00	1.305910E+00
3.752000E+00	2.621920E+00	1.297050E+00
3.794400E+00	2.456640E+00	1.319770E+00
3.814800E+00	2.288650E+00	1.386270E+00
3.774130E+00	2.108610E+00	1.490170E+00
3.838880E+00	2.225550E+00	1.496870E+00
3.736930E+00	1.988930E+00	1.558210E+00
3.704440E+00	2.832160E+00	1.371100E+00
3.806960E+00	2.745480E+00	1.428950E+00
3.850550E+00	2.567010E+00	1.429060E+00
3.864840E+00	2.408330E+00	1.452630E+00
3.864950E+00	2.297140E+00	1.498470E+00
2.230150E+00	2.678090E+00	1.575990E+00
2.258750E+00	2.762460E+00	1.570120E+00
2.287100E+00	2.689200E+00	1.533900E+00
2.345720E+00	2.607950E+00	1.500450E+00
2.241920E+00	2.595240E+00	1.576410E+00
2.402410E+00	2.458270E+00	1.482630E+00
2.283440E+00	2.456520E+00	1.568130E+00
2.448140E+00	2.306170E+00	1.485100E+00
2.332850E+00	2.313640E+00	1.563450E+00
2.503970E+00	2.163340E+00	1.528730E+00
2.391560E+00	2.172480E+00	1.602400E+00
2.559990E+00	2.034190E+00	1.564090E+00
2.445930E+00	2.037750E+00	1.636270E+00
2.626250E+00	1.943590E+00	1.614560E+00
2.517000E+00	1.901490E+00	1.718080E+00
2.644870E+00	1.842050E+00	1.722040E+00
2.316740E+00	2.868610E+00	1.556740E+00
2.366080E+00	2.975180E+00	1.568260E+00
2.383450E+00	2.900290E+00	1.525340E+00
2.391740E+00	2.787360E+00	1.489540E+00
2.505270E+00	2.641720E+00	1.396330E+00
2.523790E+00	2.449090E+00	1.397820E+00
2.567410E+00	2.298830E+00	1.403170E+00
2.624310E+00	2.157860E+00	1.454100E+00
2.684980E+00	2.031040E+00	1.499970E+00
2.750080E+00	1.907480E+00	1.600410E+00
2.809430E+00	1.843210E+00	1.648340E+00
2.752020E+00	1.801150E+00	1.723300E+00
2.831290E+00	1.788640E+00	1.698690E+00
2.464110E+00	2.936700E+00	1.497330E+00
2.468070E+00	3.022070E+00	1.534620E+00
2.612250E+00	2.861900E+00	1.395040E+00
2.903160E+00	1.858140E+00	1.579350E+00
2.988410E+00	1.739000E+00	1.689300E+00
2.892970E+00	1.745180E+00	1.715970E+00
3.026470E+00	1.677760E+00	1.759360E+00
2.952560E+00	1.656680E+00	1.811290E+00
3.052440E+00	1.631710E+00	1.825930E+00
2.568750E+00	3.028680E+00	1.489650E+00
2.755370E+00	3.032580E+00	1.442390E+00
2.764340E+00	2.941670E+00	1.381170E+00
2.817490E+00	2.874800E+00	1.324860E+00
3.295350E+00	1.619960E+00	1.867730E+00
3.151660E+00	1.587210E+00	1.908490E+00
3.268030E+00	1.561520E+00	1.983070E+00
2.875180E+00	2.988800E+00	1.368620E+00
2.886220E+00	3.066390E+00	1.423560E+00
3.027440E+00	2.932010E+00	1.309720E+00
3.428900E+00	1.655870E+00	1.869080E+00
3.381020E+00	1.590570E+00	1.978750E+00
3.008650E+00	3.063280E+00	1.410510E+00
3.232780E+00	3.044940E+00	1.396600E+00
3.233380E+00	2.937640E+00	1.302960E+00
3.517330E+00	1.687990E+00	1.881740E+00
3.521190E+00	1.637570E+00	1.999380E+00
3.396460E+00	2.985150E+00	1.353860E+00
3.377370E+00	3.060290E+00	1.427780E+00
3.690270E+00	1.873340E+00	1.730700E+00
3.660860E+00	1.806170E+00	1.833850E+00
3.597940E+00	1.722810E+00	1.914280E+00
3.474140E+00	3.050870E+00	1.459840E+00
3.568080E+00	2.976340E+00	1.420760E+00
3.867980E+00	2.219300E+00	1.614900E+00
3.825080E+00	2.090410E+00	1.701260E+00
3.761030E+00	1.961020E+00	1.713090E+00
3.729150E+00	1.868820E+00	1.819410E+00
3.725550E+00	2.913090E+00	1.477720E+00
3.851820E+00	2.826290E+00	1.572760E+00
3.878700E+00	2.743130E+00	1.537950E+00
3.902580E+00	2.649320E+00	1.547670E+00
3.913430E+00	2.486710E+00	1.583350E+00
3.930150E+00	2.584940E+00	1.656470E+00
3.897700E+00	2.348470E+00	1.573050E+00
3.912380E+00	2.722420E+00	1.633230E+00
3.929100E+00	2.648800E+00	1.649460E+00
2.038840E+00	2.726770E+00	1.754170E+00
2.073650E+00	2.817460E+00	1.751730E+00
2.095430E+00	2.743120E+00	1.706070E+00
2.156660E+00	2.658300E+00	1.643580E+00
2.043010E+00	2.641240E+00	1.742320E+00
2.176010E+00	2.466020E+00	1.656240E+00
2.072550E+00	2.488560E+00	1.740660E+00
2.222720E+00	2.317680E+00	1.650230E+00
2.097260E+00	2.302430E+00	1.755910E+00
2.285700E+00	2.185290E+00	1.675550E+00
2.192310E+00	2.197350E+00	1.742920E+00
2.337220E+00	2.052640E+00	1.701620E+00
2.232160E+00	2.073180E+00	1.772960E+00
2.400510E+00	1.935380E+00	1.749780E+00
2.295540E+00	1.947770E+00	1.806940E+00
2.442100E+00	1.862910E+00	1.792900E+00
2.379700E+00	1.823660E+00	1.864190E+00
2.471280E+00	1.801110E+00	1.836390E+00
2.132390E+00	2.931540E+00	1.738800E+00
2.180700E+00	3.048650E+00	1.757030E+00
2.196690E+00	2.977880E+00	1.701020E+00
2.203800E+00	2.869220E+00	1.653960E+00
2.678120E+00	1.728050E+00	1.825830E+00
2.562070E+00	1.758510E+00	1.834840E+00
2.706440E+00	1.658560E+00	1.899220E+00
2.615100E+00	1.626200E+00	1.965450E+00
2.734500E+00	1.587390E+00	1.983410E+00
2.285370E+00	3.036410E+00	1.658840E+00
2.333180E+00	3.168310E+00	1.720550E+00
2.807560E+00	1.676310E+00	1.835720E+00
2.904130E+00	1.570240E+00	1.956170E+00
2.821020E+00	1.556240E+00	1.995670E+00
2.965700E+00	1.499720E+00	2.040530E+00
2.880720E+00	1.459480E+00	2.101020E+00
2.977270E+00	1.440110E+00	2.126750E+00
2.471020E+00	3.116250E+00	1.595000E+00
2.497030E+00	3.254650E+00	1.704540E+00
3.012260E+00	1.569350E+00	1.940230E+00
3.068720E+00	1.480990E+00	2.069830E+00
2.606710E+00	3.224800E+00	1.625750E+00
2.656120E+00	3.307710E+00	1.710140E+00
2.674080E+00	3.144930E+00	1.543320E+00
3.342020E+00	1.530240E+00	2.081400E+00
3.210530E+00	1.494840E+00	2.092180E+00
3.326060E+00	1.481210E+00	2.186200E+00
2.763870E+00	3.255900E+00	1.627770E+00
2.791820E+00	3.332710E+00	1.714590E+00
2.904580E+00	3.172900E+00	1.509080E+00
3.453250E+00	1.567970E+00	2.079270E+00
3.438440E+00	1.523370E+00	2.182140E+00
2.848540E+00	3.372400E+00	1.751560E+00
2.858900E+00	3.413710E+00	1.808240E+00
2.901620E+00	3.381710E+00	1.762210E+00
2.935370E+00	3.322270E+00	1.686860E+00
3.074770E+00	3.251030E+00	1.603850E+00
3.149000E+00	3.161970E+00	1.509780E+00
3.521530E+00	1.591630E+00	2.088850E+00
3.515690E+00	1.567800E+00	2.149990E+00
2.951890E+00	3.405610E+00	1.811780E+00
3.071110E+00	3.369850E+00	1.780560E+00
3.115380E+00	3.310770E+00	1.700950E+00
3.253190E+00	3.258500E+00	1.639780E+00
3.391370E+00	3.147370E+00	1.524460E+00
3.688850E+00	1.765820E+00	1.973770E+00
3.665280E+00	1.692540E+00	2.067780E+00
3.585600E+00	1.610640E+00	2.130580E+00
3.219960E+00	3.348450E+00	1.780970E+00
3.354770E+00	3.309120E+00	1.752110E+00
3.407360E+00	3.241870E+00	1.669990E+00
3.531530E+00	3.192140E+00	1.674660E+00
3.627860E+00	3.074380E+00	1.569050E+00
3.876600E+00	2.155940E+00	1.812580E+00
3.837650E+00	2.014890E+00	1.899300E+00
3.882260E+00	2.111740E+00	1.954060E+00
3.760170E+00	1.851590E+00	1.965150E+00
3.732060E+00	1.761130E+00	2.060100E+00
3.484720E+00	3.281660E+00	1.789120E+00
3.607960E+00	3.231850E+00	1.787730E+00
3.650440E+00	3.158900E+00	1.714290E+00
3.731240E+00	3.092190E+00	1.717510E+00
3.803220E+00	2.966950E+00	1.671570E+00
3.935170E+00	2.502950E+00	1.740880E+00
3.922640E+00	2.329160E+00	1.801050E+00
3.943080E+00	2.461600E+00	1.839690E+00
3.901290E+00	2.189110E+00	1.914700E+00
3.724410E+00	3.179900E+00	1.838030E+00
3.822060E+00	3.055810E+00	1.823000E+00
3.886550E+00	2.943260E+00	1.833460E+00
3.911950E+00	2.812950E+00	1.771670E+00
3.945530E+00	2.624660E+00	1.785030E+00
3.945650E+00	2.526930E+00	1.809110E+00
1.882870E+00	2.773360E+00	1.949880E+00
1.927190E+00	2.889170E+00	1.951510E+00
1.933200E+00	2.792020E+00	1.898480E+00
1.973070E+00	2.703380E+00	1.822900E+00
1.872480E+00	2.682530E+00	1.925600E+00
1.977340E+00	2.512710E+00	1.824890E+00
1.886500E+00	2.535160E+00	1.910570E+00
2.003450E+00	2.364140E+00	1.813520E+00
1.901230E+00	2.346670E+00	1.911240E+00
2.024640E+00	2.284870E+00	1.821210E+00
1.976150E+00	2.275550E+00	1.868010E+00
2.026180E+00	2.203890E+00	1.866170E+00
2.112470E+00	1.942110E+00	1.938480E+00
2.085070E+00	2.001010E+00	1.917520E+00
2.174980E+00	1.969840E+00	1.874580E+00
2.260470E+00	1.845730E+00	1.919310E+00
2.153090E+00	1.868340E+00	1.969460E+00
2.328100E+00	1.719240E+00	1.977810E+00
2.219610E+00	1.743050E+00	2.020570E+00
2.369910E+00	1.640830E+00	2.029700E+00
2.294660E+00	1.605650E+00	2.100510E+00
2.402580E+00	1.567120E+00	2.100690E+00
2.033820E+00	2.917750E+00	1.830430E+00
2.012570E+00	3.013500E+00	1.906360E+00
2.115120E+00	2.113350E+00	1.841760E+00
2.457440E+00	1.671300E+00	1.968530E+00
2.538540E+00	1.583460E+00	2.036760E+00
2.492410E+00	1.525060E+00	2.121840E+00
2.588750E+00	1.509710E+00	2.108610E+00
2.049930E+00	3.090410E+00	1.917730E+00
2.120640E+00	3.186530E+00	1.926180E+00
2.098110E+00	3.079720E+00	1.853740E+00
2.780080E+00	1.484280E+00	2.093000E+00
2.684170E+00	1.501410E+00	2.098730E+00
2.811830E+00	1.425150E+00	2.157820E+00
2.747740E+00	1.393590E+00	2.219660E+00
2.850230E+00	1.375480E+00	2.224410E+00
2.221440E+00	3.187650E+00	1.822570E+00
2.246410E+00	3.281830E+00	1.893760E+00
3.046890E+00	1.405750E+00	2.191870E+00
2.952000E+00	1.376680E+00	2.229940E+00
3.054040E+00	1.354260E+00	2.283020E+00
2.317560E+00	3.352030E+00	1.914620E+00
2.380690E+00	3.426300E+00	1.974740E+00
2.387430E+00	3.374870E+00	1.898480E+00
2.375520E+00	3.307960E+00	1.823210E+00
3.132690E+00	1.431030E+00	2.172400E+00
3.124990E+00	1.381930E+00	2.253390E+00
2.476900E+00	3.406430E+00	1.887590E+00
2.536050E+00	3.484740E+00	1.978140E+00
2.557990E+00	3.365330E+00	1.792420E+00
3.239610E+00	1.419810E+00	2.252960E+00
2.632980E+00	3.445620E+00	1.894560E+00
2.672410E+00	3.498630E+00	1.988090E+00
2.742190E+00	3.392800E+00	1.802840E+00
3.432110E+00	1.452930E+00	2.316960E+00
2.733160E+00	3.523230E+00	2.031430E+00
2.738540E+00	3.548510E+00	2.086630E+00
2.785680E+00	3.529010E+00	2.038890E+00
2.837380E+00	3.478030E+00	1.942410E+00
3.582010E+00	1.555000E+00	2.263420E+00
2.824520E+00	3.542850E+00	2.080270E+00
2.927290E+00	3.515940E+00	2.051560E+00
2.982530E+00	3.483020E+00	1.995520E+00
3.107070E+00	3.431640E+00	1.923550E+00
3.679900E+00	1.636210E+00	2.212110E+00
3.685590E+00	1.595190E+00	2.289390E+00
3.059350E+00	3.496850E+00	2.064510E+00
3.192650E+00	3.465320E+00	2.039270E+00
3.254030E+00	3.432490E+00	1.975960E+00
3.372400E+00	3.378860E+00	1.906530E+00
3.887320E+00	2.035020E+00	2.049280E+00
3.861950E+00	1.905690E+00	2.117490E+00
3.779070E+00	1.748310E+00	2.201810E+00
3.880450E+00	1.837900E+00	2.256250E+00
3.743550E+00	1.635650E+00	2.298080E+00
3.323870E+00	3.448110E+00	2.046610E+00
3.445420E+00	3.410690E+00	2.036950E+00
3.500070E+00	3.369900E+00	1.989450E+00
3.606870E+00	3.304700E+00	1.940060E+00
3.952510E+00	2.426330E+00	1.999170E+00
3.949000E+00	2.519700E+00	1.879490E+00
3.959580E+00	2.557480E+00	1.976250E+00
3.940540E+00	2.306780E+00	2.005440E+00
3.936210E+00	2.160290E+00	2.088970E+00
3.920300E+00	1.987350E+00	2.188750E+00
3.909300E+00	1.901450E+00	2.232180E+00
3.564460E+00	3.383110E+00	2.068290E+00
3.671940E+00	3.338240E+00	2.069440E+00
3.706480E+00	3.293940E+00	2.029420E+00
3.755380E+00	3.229860E+00	1.995440E+00
3.836600E+00	3.116240E+00	1.962050E+00
3.901870E+00	2.990910E+00	1.961320E+00
3.945920E+00	2.852290E+00	1.977100E+00
3.973470E+00	2.695280E+00	2.020130E+00
3.982460E+00	2.777650E+00	2.071390E+00
3.769130E+00	3.280980E+00	2.128380E+00
3.861630E+00	3.169810E+00	2.104170E+00
3.926460E+00	3.043550E+00	2.094790E+00
3.962680E+00	2.916910E+00	2.094760E+00
3.983370E+00	2.823950E+00	2.105950E+00
1.752650E+00	2.794120E+00	2.140280E+00
1.794350E+00	2.898740E+00	2.140990E+00
1.788820E+00	2.810340E+00	2.093150E+00
1.819000E+00	2.736300E+00	2.017280E+00
1.737290E+00	2.709670E+00	2.113860E+00
1.804910E+00	2.561890E+00	1.992190E+00
1.733260E+00	2.580750E+00	2.075680E+00
1.818140E+00	2.405030E+00	1.987070E+00
1.746520E+00	2.430760E+00	2.063680E+00
1.828000E+00	2.310470E+00	1.986810E+00
1.761390E+00	2.281020E+00	2.058750E+00
1.848280E+00	2.228450E+00	2.005700E+00
1.922790E+00	2.022290E+00	2.044900E+00
1.925390E+00	2.069340E+00	2.021050E+00
1.950120E+00	2.034930E+00	2.016700E+00
1.953530E+00	1.987160E+00	2.034490E+00
2.044300E+00	1.749550E+00	2.116850E+00
2.024570E+00	1.814480E+00	2.090500E+00
2.106030E+00	1.774260E+00	2.063320E+00
2.178490E+00	1.651650E+00	2.113940E+00
2.080550E+00	1.671230E+00	2.151520E+00
2.226070E+00	1.575890E+00	2.162640E+00
2.159680E+00	1.540280E+00	2.233920E+00
2.268370E+00	1.500250E+00	2.227780E+00
1.860950E+00	2.905720E+00	2.048750E+00
1.884870E+00	3.013090E+00	2.093540E+00
1.936910E+00	2.185980E+00	1.954360E+00
2.001960E+00	2.062080E+00	1.956670E+00
2.045200E+00	1.918700E+00	2.003570E+00
2.432930E+00	1.496220E+00	2.173720E+00
2.369830E+00	1.460230E+00	2.236780E+00
2.468820E+00	1.426290E+00	2.247170E+00
1.944920E+00	3.107490E+00	2.095180E+00
2.000740E+00	3.216710E+00	2.126850E+00
1.997670E+00	3.156360E+00	2.060280E+00
1.980840E+00	3.067930E+00	1.999290E+00
2.643110E+00	1.415030E+00	2.210950E+00
2.555090E+00	1.420520E+00	2.225480E+00
2.682400E+00	1.356000E+00	2.278020E+00
2.622870E+00	1.322710E+00	2.335760E+00
2.728530E+00	1.307680E+00	2.345360E+00
2.066660E+00	3.219670E+00	2.029670E+00
2.103270E+00	3.310110E+00	2.089040E+00
2.902030E+00	1.322830E+00	2.305490E+00
2.830940E+00	1.304170E+00	2.338080E+00
2.903360E+00	1.287610E+00	2.372460E+00
2.167880E+00	3.380190E+00	2.102760E+00
2.224870E+00	3.457900E+00	2.157500E+00
2.225500E+00	3.413930E+00	2.079160E+00
2.211560E+00	3.342890E+00	2.004620E+00
2.990860E+00	1.308320E+00	2.363920E+00
2.301180E+00	3.459120E+00	2.069720E+00
2.334530E+00	3.519030E+00	2.152800E+00
3.162500E+00	1.340590E+00	2.370570E+00
2.403000E+00	3.557620E+00	2.191070E+00
2.463880E+00	3.600410E+00	2.256560E+00
2.466170E+00	3.570120E+00	2.179960E+00
2.447890E+00	3.525830E+00	2.095510E+00
3.333310E+00	1.383110E+00	2.386540E+00
3.283510E+00	1.339640E+00	2.456030E+00
3.377830E+00	1.356190E+00	2.476910E+00
2.549860E+00	3.584060E+00	2.173700E+00
2.601650E+00	3.624790E+00	2.270940E+00
2.624170E+00	3.546680E+00	2.074110E+00
3.422900E+00	1.408340E+00	2.397670E+00
3.426020E+00	1.386920E+00	2.448970E+00
2.719100E+00	3.579950E+00	2.185750E+00
2.699350E+00	3.619690E+00	2.286390E+00
3.595010E+00	1.494870E+00	2.430010E+00
3.491210E+00	1.424110E+00	2.442440E+00
2.802220E+00	3.609980E+00	2.289430E+00
2.943910E+00	3.589070E+00	2.308400E+00
2.933110E+00	3.550910E+00	2.177820E+00
3.698120E+00	1.578800E+00	2.368000E+00
3.049450E+00	3.554470E+00	2.266240E+00
3.038140E+00	3.575120E+00	2.325110E+00
3.192790E+00	3.501240E+00	2.182260E+00
3.873220E+00	1.766010E+00	2.348150E+00
3.810790E+00	1.660900E+00	2.402550E+00
3.874360E+00	1.721330E+00	2.420150E+00
3.135840E+00	3.551510E+00	2.313540E+00
3.257360E+00	3.518900E+00	2.287660E+00
3.323170E+00	3.494660E+00	2.236350E+00
3.443700E+00	3.449360E+00	2.179890E+00
3.990810E+00	2.509750E+00	2.191520E+00
3.978690E+00	2.392250E+00	2.185170E+00
3.965630E+00	2.300660E+00	2.141440E+00
3.992460E+00	2.190060E+00	2.266300E+00
3.975400E+00	2.125650E+00	2.247700E+00
3.974620E+00	2.037000E+00	2.283440E+00
3.953700E+00	1.881980E+00	2.362270E+00
3.998650E+00	1.976040E+00	2.369710E+00
3.907510E+00	1.768600E+00	2.430920E+00
3.378890E+00	3.501000E+00	2.301130E+00
3.498610E+00	3.467350E+00	2.295420E+00
3.562550E+00	3.438450E+00	2.250740E+00
3.669550E+00	3.383810E+00	2.207900E+00
4.005220E+00	2.743880E+00	2.191780E+00
4.011330E+00	2.634350E+00	2.229180E+00
4.008770E+00	2.098570E+00	2.344760E+00
4.011660E+00	2.026180E+00	2.380940E+00
3.611670E+00	3.445330E+00	2.326400E+00
3.736970E+00	3.394660E+00	2.358500E+00
3.766980E+00	3.357960E+00	2.294820E+00
3.807540E+00	3.305010E+00	2.264600E+00
3.885680E+00	3.206930E+00	2.248670E+00
3.953060E+00	3.079850E+00	2.247650E+00
3.954470E+00	3.142590E+00	2.325490E+00
3.986570E+00	2.936270E+00	2.235740E+00
3.997420E+00	2.837080E+00	2.202630E+00
3.831040E+00	3.326350E+00	2.375870E+00
3.898200E+00	3.244320E+00	2.355420E+00
3.933550E+00	3.188880E+00	2.338710E+00
1.652100E+00	2.711550E+00	2.282960E+00
1.685150E+00	2.804790E+00	2.299780E+00
1.705980E+00	2.752640E+00	2.209070E+00
1.672000E+00	2.593320E+00	2.169370E+00
1.626660E+00	2.618140E+00	2.260870E+00
1.682090E+00	2.453550E+00	2.146240E+00
1.612180E+00	2.452530E+00	2.253230E+00
1.694210E+00	2.332300E+00	2.121140E+00
1.643950E+00	2.351120E+00	2.187110E+00
1.705690E+00	2.258680E+00	2.124490E+00
1.660650E+00	2.256780E+00	2.177700E+00
1.714510E+00	2.184360E+00	2.149490E+00
2.001210E+00	1.547000E+00	2.304230E+00
1.971200E+00	1.607270E+00	2.274140E+00
2.045180E+00	1.582650E+00	2.250620E+00
2.097280E+00	1.506160E+00	2.290790E+00
2.040250E+00	1.469570E+00	2.353440E+00
2.137400E+00	1.433700E+00	2.348600E+00
1.718370E+00	2.896790E+00	2.306040E+00
1.770940E+00	2.991070E+00	2.305870E+00
1.751510E+00	2.906090E+00	2.240860E+00
1.875850E+00	2.121640E+00	2.037580E+00
1.798180E+00	2.139070E+00	2.090670E+00
1.864880E+00	1.999260E+00	2.095810E+00
1.956270E+00	1.886820E+00	2.094930E+00
1.886810E+00	1.857960E+00	2.166210E+00
1.971920E+00	1.731520E+00	2.185340E+00
2.305810E+00	1.424620E+00	2.291950E+00
2.240210E+00	1.395170E+00	2.356320E+00
2.340310E+00	1.356300E+00	2.368500E+00
1.843750E+00	3.106680E+00	2.306640E+00
1.903440E+00	3.217430E+00	2.340350E+00
1.893480E+00	3.160060E+00	2.271720E+00
1.867380E+00	3.072110E+00	2.199640E+00
2.528490E+00	1.340600E+00	2.334040E+00
2.443160E+00	1.322850E+00	2.394350E+00
2.567400E+00	1.295890E+00	2.388510E+00
2.531850E+00	1.281320E+00	2.427050E+00
2.600700E+00	1.252170E+00	2.456120E+00
1.956940E+00	3.229490E+00	2.239640E+00
1.995090E+00	3.318690E+00	2.298590E+00
2.793130E+00	1.256790E+00	2.425730E+00
2.711370E+00	1.241920E+00	2.462970E+00
2.800840E+00	1.218080E+00	2.491380E+00
2.055120E+00	3.392210E+00	2.310450E+00
2.110610E+00	3.467940E+00	2.362120E+00
2.105490E+00	3.425070E+00	2.284280E+00
2.083510E+00	3.361920E+00	2.203820E+00
2.906490E+00	1.239990E+00	2.475520E+00
2.172570E+00	3.471130E+00	2.266980E+00
2.208350E+00	3.536430E+00	2.342100E+00
3.091720E+00	1.266680E+00	2.491600E+00
3.030190E+00	1.212270E+00	2.563510E+00
3.126690E+00	1.222930E+00	2.586750E+00
2.266920E+00	3.589690E+00	2.364300E+00
2.322420E+00	3.635990E+00	2.429040E+00
2.321570E+00	3.609970E+00	2.348210E+00
2.308110E+00	3.560610E+00	2.267520E+00
3.216620E+00	1.303840E+00	2.489830E+00
3.216240E+00	1.263430E+00	2.571410E+00
2.397610E+00	3.626580E+00	2.350490E+00
2.455240E+00	3.668110E+00	2.451960E+00
3.342210E+00	1.311660E+00	2.552550E+00
2.526840E+00	3.653840E+00	2.357500E+00
2.587380E+00	3.684910E+00	2.469490E+00
3.489870E+00	1.372880E+00	2.540980E+00
2.683420E+00	3.650100E+00	2.381700E+00
2.678640E+00	3.678850E+00	2.484610E+00
3.571230E+00	1.428720E+00	2.511730E+00
3.586680E+00	1.409230E+00	2.566120E+00
2.769110E+00	3.665950E+00	2.485950E+00
2.900860E+00	3.642370E+00	2.485190E+00
2.847760E+00	3.631440E+00	2.390640E+00
3.733980E+00	1.552800E+00	2.502160E+00
3.657530E+00	1.459050E+00	2.572540E+00
3.020930E+00	3.594150E+00	2.403710E+00
2.996570E+00	3.622140E+00	2.492670E+00
3.889200E+00	1.700400E+00	2.491730E+00
3.841440E+00	1.614490E+00	2.559070E+00
3.103940E+00	3.598840E+00	2.493790E+00
3.212890E+00	3.572650E+00	2.491670E+00
3.238160E+00	3.544830E+00	2.398730E+00
4.004960E+00	2.401540E+00	2.275590E+00
4.017410E+00	2.299170E+00	2.313520E+00
4.023470E+00	1.954240E+00	2.466120E+00
3.998830E+00	1.855480E+00	2.521470E+00
3.945640E+00	1.777670E+00	2.515880E+00
3.326380E+00	3.548400E+00	2.492720E+00
3.440590E+00	3.524440E+00	2.502350E+00
3.467670E+00	3.495700E+00	2.413880E+00
4.041040E+00	2.671550E+00	2.324100E+00
4.051110E+00	2.554820E+00	2.392020E+00
4.047040E+00	2.396430E+00	2.399880E+00
4.068800E+00	2.258530E+00	2.469430E+00
4.044260E+00	2.149450E+00	2.439450E+00
4.034120E+00	2.048730E+00	2.446160E+00
3.545850E+00	3.498060E+00	2.522900E+00
3.667680E+00	3.470510E+00	2.558340E+00
3.664480E+00	3.446260E+00	2.460390E+00
3.994610E+00	3.067160E+00	2.371690E+00
4.022330E+00	2.951470E+00	2.384120E+00
4.044830E+00	2.778310E+00	2.377400E+00
4.059350E+00	2.853240E+00	2.482920E+00
4.063260E+00	2.647380E+00	2.421680E+00
3.734980E+00	3.436490E+00	2.546690E+00
3.826510E+00	3.369910E+00	2.527390E+00
3.920090E+00	3.255120E+00	2.486210E+00
3.977630E+00	3.136030E+00	2.444900E+00
4.034440E+00	2.994310E+00	2.480290E+00
4.052000E+00	2.917020E+00	2.487330E+00
1.566100E+00	2.655920E+00	2.435560E+00
1.602870E+00	2.749150E+00	2.455180E+00
1.611590E+00	2.684740E+00	2.357940E+00
1.576100E+00	2.534060E+00	2.331180E+00
1.544310E+00	2.571420E+00	2.414680E+00
1.567410E+00	2.444800E+00	2.328730E+00
1.537320E+00	2.450970E+00	2.391690E+00
1.549870E+00	2.357010E+00	2.335810E+00
1.880970E+00	1.462400E+00	2.454190E+00
1.850560E+00	1.565050E+00	2.386260E+00
1.946980E+00	1.523240E+00	2.359890E+00
1.984480E+00	1.454550E+00	2.397650E+00
1.948510E+00	1.435420E+00	2.441490E+00
2.004860E+00	1.394760E+00	2.456200E+00
1.664940E+00	2.935260E+00	2.503500E+00
1.710300E+00	3.010770E+00	2.512560E+00
1.692650E+00	2.952820E+00	2.457210E+00
1.683720E+00	2.878730E+00	2.382800E+00
1.639270E+00	2.868530E+00	2.481070E+00
1.595330E+00	2.289840E+00	2.253570E+00
1.634150E+00	2.147350E+00	2.251200E+00
1.730200E+00	2.038560E+00	2.191710E+00
1.646870E+00	2.013890E+00	2.283220E+00
1.795570E+00	1.895790E+00	2.211640E+00
1.701000E+00	1.913080E+00	2.282890E+00
1.853310E+00	1.767680E+00	2.248470E+00
1.761580E+00	1.794480E+00	2.303830E+00
1.898760E+00	1.645530E+00	2.295410E+00
1.809890E+00	1.676510E+00	2.337750E+00
2.174640E+00	1.368000E+00	2.413640E+00
2.105460E+00	1.345480E+00	2.474560E+00
2.212640E+00	1.306290E+00	2.488710E+00
1.770010E+00	3.110650E+00	2.512660E+00
1.822520E+00	3.208680E+00	2.544750E+00
1.810290E+00	3.161300E+00	2.477980E+00
1.783720E+00	3.076120E+00	2.415390E+00
2.378510E+00	1.295530E+00	2.451500E+00
2.317250E+00	1.270490E+00	2.507420E+00
2.421670E+00	1.237070E+00	2.531760E+00
1.866480E+00	3.228050E+00	2.446590E+00
1.905420E+00	3.305270E+00	2.508550E+00
2.537690E+00	1.202010E+00	2.550560E+00
2.654030E+00	1.186740E+00	2.552320E+00
2.615450E+00	1.155980E+00	2.605720E+00
2.677750E+00	1.143210E+00	2.634550E+00
1.969110E+00	3.388700E+00	2.533000E+00
2.026490E+00	3.455460E+00	2.538690E+00
2.012100E+00	3.422950E+00	2.489240E+00
1.984930E+00	3.364030E+00	2.413770E+00
2.800150E+00	1.163850E+00	2.593140E+00
2.067360E+00	3.472950E+00	2.471380E+00
2.089610E+00	3.527140E+00	2.568200E+00
2.949870E+00	1.176040E+00	2.607370E+00
2.908570E+00	1.140690E+00	2.675060E+00
2.992870E+00	1.150840E+00	2.689540E+00
2.173700E+00	3.598990E+00	2.575790E+00
2.233550E+00	3.645500E+00	2.586000E+00
2.214740E+00	3.618150E+00	2.534040E+00
2.189040E+00	3.569390E+00	2.461850E+00
3.080710E+00	1.182320E+00	2.657060E+00
2.273760E+00	3.648450E+00	2.526750E+00
2.318650E+00	3.697020E+00	2.642780E+00
3.209390E+00	1.223040E+00	2.663220E+00
2.387890E+00	3.685400E+00	2.541680E+00
2.450460E+00	3.722940E+00	2.643430E+00
3.316250E+00	1.266850E+00	2.647630E+00
2.523000E+00	3.713530E+00	2.566110E+00
2.524430E+00	3.735560E+00	2.645800E+00
3.465540E+00	1.313900E+00	2.692010E+00
2.583850E+00	3.736020E+00	2.643980E+00
2.690840E+00	3.705440E+00	2.587440E+00
3.590850E+00	1.394770E+00	2.639730E+00
2.853630E+00	3.695590E+00	2.639390E+00
2.834180E+00	3.678910E+00	2.555900E+00
3.765280E+00	1.530400E+00	2.641270E+00
3.694930E+00	1.448630E+00	2.704250E+00
2.977230E+00	3.647840E+00	2.573460E+00
2.946070E+00	3.676800E+00	2.656290E+00
3.917820E+00	1.688560E+00	2.609220E+00
3.857300E+00	1.602820E+00	2.692970E+00
3.047440E+00	3.654430E+00	2.662130E+00
3.150000E+00	3.630400E+00	2.662650E+00
3.183380E+00	3.601300E+00	2.578090E+00
4.045860E+00	1.889290E+00	2.593200E+00
3.989830E+00	1.792950E+00	2.654000E+00
4.040580E+00	1.857930E+00	2.666800E+00
3.255800E+00	3.598230E+00	2.662720E+00
3.365640E+00	3.575350E+00	2.665650E+00
3.402710E+00	3.553270E+00	2.587270E+00
4.101450E+00	2.443170E+00	2.537270E+00
4.120340E+00	2.297950E+00	2.576400E+00
4.136380E+00	2.378010E+00	2.630420E+00
4.110480E+00	2.148480E+00	2.595540E+00
4.080030E+00	2.002460E+00	2.585860E+00
4.067390E+00	1.905540E+00	2.662600E+00
3.465710E+00	3.546940E+00	2.684770E+00
3.583470E+00	3.515660E+00	2.715040E+00
3.590910E+00	3.503650E+00	2.627190E+00
4.094680E+00	2.755630E+00	2.550130E+00
4.115570E+00	2.589060E+00	2.577690E+00
4.122480E+00	2.691170E+00	2.616870E+00
4.131350E+00	2.450480E+00	2.621230E+00
3.654690E+00	3.490360E+00	2.697850E+00
3.747990E+00	3.444180E+00	2.662930E+00
3.874640E+00	3.370960E+00	2.666230E+00
3.907460E+00	3.336200E+00	2.617490E+00
3.951340E+00	3.276420E+00	2.612680E+00
4.012540E+00	3.155000E+00	2.620200E+00
4.004430E+00	3.213530E+00	2.693590E+00
4.059980E+00	3.012910E+00	2.605370E+00
4.085780E+00	2.866820E+00	2.592580E+00
4.116780E+00	2.747630E+00	2.639550E+00
3.949020E+00	3.306310E+00	2.691160E+00
3.983950E+00	3.259190E+00	2.696150E+00
1.457320E+00	2.127020E+00	2.482210E+00
1.466180E+00	2.193710E+00	2.466040E+00
1.483830E+00	2.130650E+00	2.440660E+00
1.508260E+00	2.055100E+00	2.418190E+00
1.458620E+00	2.054400E+00	2.485060E+00
1.542240E+00	1.962370E+00	2.408040E+00
1.480460E+00	1.919580E+00	2.494700E+00
1.556930E+00	1.854610E+00	2.446670E+00
1.770600E+00	1.462680E+00	2.525540E+00
1.741360E+00	1.519970E+00	2.503250E+00
1.803700E+00	1.500040E+00	2.468180E+00
1.819870E+00	1.420280E+00	2.534000E+00
1.623460E+00	2.970380E+00	2.719740E+00
1.671800E+00	3.042040E+00	2.701130E+00
1.646260E+00	2.978750E+00	2.655790E+00
1.635700E+00	2.915000E+00	2.570150E+00
1.592190E+00	2.888630E+00	2.674190E+00
1.593150E+00	2.789200E+00	2.530630E+00
1.567140E+00	2.779770E+00	2.615730E+00
1.538350E+00	2.646730E+00	2.522800E+00
1.505210E+00	2.484370E+00	2.489400E+00
1.488740E+00	2.329330E+00	2.444120E+00
1.531560E+00	2.196690E+00	2.363830E+00
1.576350E+00	2.050810E+00	2.344270E+00
1.613800E+00	1.918870E+00	2.360360E+00
1.679800E+00	1.810370E+00	2.363570E+00
1.618580E+00	1.809500E+00	2.417920E+00
1.729260E+00	1.700180E+00	2.387080E+00
1.657850E+00	1.717220E+00	2.439440E+00
1.771640E+00	1.593900E+00	2.422910E+00
1.702380E+00	1.615590E+00	2.468060E+00
1.930350E+00	1.349320E+00	2.555140E+00
2.023920E+00	1.325620E+00	2.534710E+00
2.006920E+00	1.288130E+00	2.596120E+00
2.072750E+00	1.264660E+00	2.601940E+00
1.723300E+00	3.079680E+00	2.611240E+00
1.726470E+00	3.138470E+00	2.724780E+00
2.255110E+00	1.244880E+00	2.563450E+00
2.188700E+00	1.227500E+00	2.623410E+00
2.297270E+00	1.193820E+00	2.634690E+00
1.788580E+00	3.230030E+00	2.731280E+00
1.843950E+00	3.288740E+00	2.707760E+00
1.797610E+00	3.216580E+00	2.652610E+00
2.464340E+00	1.181640E+00	2.609140E+00
2.399600E+00	1.166130E+00	2.660170E+00
2.508880E+00	1.139990E+00	2.682840E+00
1.893080E+00	3.322010E+00	2.616850E+00
1.917650E+00	3.377090E+00	2.741460E+00
2.609760E+00	1.125520E+00	2.686230E+00
2.739850E+00	1.107890E+00	2.729380E+00
1.995510E+00	3.447510E+00	2.631670E+00
2.850750E+00	1.112970E+00	2.725720E+00
2.816000E+00	1.086330E+00	2.778120E+00
2.884720E+00	1.078900E+00	2.812680E+00
2.063530E+00	3.530180E+00	2.664150E+00
2.111990E+00	3.580250E+00	2.731070E+00
2.125850E+00	3.578430E+00	2.640700E+00
2.972870E+00	1.114650E+00	2.768540E+00
2.203350E+00	3.638690E+00	2.675600E+00
3.073250E+00	1.143180E+00	2.744400E+00
2.285080E+00	3.700530E+00	2.757440E+00
2.365520E+00	3.741720E+00	2.797330E+00
2.341000E+00	3.722400E+00	2.728140E+00
3.187700E+00	1.171200E+00	2.756150E+00
2.412900E+00	3.738300E+00	2.733060E+00
2.421480E+00	3.756910E+00	2.800020E+00
3.347510E+00	1.225200E+00	2.758910E+00
2.471180E+00	3.763880E+00	2.797800E+00
2.548580E+00	3.755230E+00	2.739010E+00
3.461360E+00	1.260000E+00	2.785410E+00
3.438810E+00	1.228220E+00	2.819220E+00
3.485390E+00	1.250470E+00	2.828640E+00
2.698500E+00	3.758750E+00	2.792400E+00
2.653610E+00	3.738240E+00	2.695960E+00
3.624420E+00	1.371500E+00	2.761620E+00
3.544580E+00	1.294270E+00	2.828360E+00
2.772270E+00	3.726190E+00	2.715730E+00
2.826750E+00	3.752590E+00	2.815480E+00
3.796140E+00	1.511760E+00	2.781780E+00
3.723530E+00	1.425050E+00	2.805730E+00
2.929600E+00	3.700870E+00	2.739050E+00
2.923000E+00	3.736360E+00	2.837310E+00
3.933870E+00	1.677580E+00	2.739270E+00
3.883090E+00	1.593840E+00	2.800490E+00
3.008470E+00	3.708980E+00	2.819090E+00
3.093540E+00	3.697870E+00	2.852730E+00
3.123120E+00	3.656770E+00	2.750000E+00
4.051340E+00	1.851600E+00	2.745370E+00
3.997050E+00	1.749370E+00	2.803340E+00
3.209080E+00	3.654750E+00	2.844250E+00
3.321280E+00	3.624710E+00	2.851630E+00
3.330320E+00	3.598170E+00	2.754890E+00
4.153000E+00	2.299440E+00	2.686570E+00
4.152630E+00	2.182150E+00	2.714750E+00
4.131330E+00	2.030930E+00	2.761980E+00
4.164620E+00	2.112300E+00	2.783760E+00
4.090970E+00	1.937800E+00	2.712700E+00
3.412600E+00	3.595960E+00	2.833870E+00
3.500340E+00	3.569380E+00	2.877980E+00
3.508250E+00	3.551710E+00	2.784520E+00
4.138450E+00	2.660180E+00	2.698520E+00
4.168890E+00	2.528980E+00	2.780970E+00
4.162510E+00	2.392220E+00	2.733410E+00
4.184270E+00	2.243100E+00	2.779380E+00
4.182040E+00	2.157230E+00	2.800830E+00
3.575060E+00	3.542120E+00	2.843460E+00
3.671970E+00	3.502970E+00	2.809110E+00
3.804940E+00	3.444160E+00	2.809840E+00
3.852140E+00	3.402930E+00	2.747710E+00
4.046770E+00	3.140540E+00	2.752260E+00
4.088300E+00	3.017380E+00	2.774860E+00
4.080970E+00	3.086150E+00	2.808080E+00
4.107370E+00	2.876410E+00	2.743930E+00
4.127860E+00	2.756150E+00	2.730810E+00
3.887840E+00	3.400640E+00	2.832770E+00
3.929850E+00	3.349360E+00	2.776320E+00
4.018450E+00	3.244600E+00	2.812560E+00
4.069630E+00	3.138020E+00	2.833630E+00
1.381630E+00	2.078960E+00	2.616090E+00
1.391580E+00	2.163830E+00	2.619540E+00
1.421730E+00	2.105860E+00	2.545650E+00
1.420230E+00	1.968060E+00	2.552650E+00
1.376200E+00	1.993450E+00	2.617170E+00
1.431260E+00	1.883740E+00	2.564290E+00
1.385250E+00	1.853140E+00	2.634310E+00
1.448280E+00	1.798920E+00	2.583810E+00
1.550760E+00	2.881100E+00	2.845550E+00
1.591700E+00	2.956740E+00	2.870500E+00
1.575810E+00	2.904320E+00	2.775460E+00
1.541540E+00	2.787670E+00	2.719720E+00
1.527730E+00	2.806960E+00	2.818980E+00
1.511600E+00	2.660280E+00	2.657910E+00
1.497850E+00	2.686650E+00	2.771290E+00
1.481840E+00	2.525800E+00	2.600790E+00
1.463540E+00	2.557640E+00	2.712840E+00
1.461090E+00	2.384670E+00	2.565250E+00
1.442220E+00	2.426310E+00	2.671230E+00
1.434520E+00	2.247050E+00	2.541680E+00
1.410540E+00	2.291760E+00	2.634530E+00
1.587530E+00	1.737480E+00	2.484740E+00
1.516660E+00	1.770600E+00	2.530870E+00
1.633030E+00	1.630200E+00	2.515020E+00
1.560270E+00	1.647100E+00	2.565680E+00
1.682020E+00	1.541800E+00	2.535850E+00
1.619400E+00	1.534080E+00	2.590590E+00
1.719550E+00	1.427320E+00	2.598620E+00
1.822340E+00	1.348200E+00	2.612740E+00
1.772280E+00	1.298380E+00	2.707940E+00
1.880830E+00	1.273520E+00	2.681430E+00
1.650770E+00	3.035730E+00	2.790900E+00
2.002450E+00	1.228350E+00	2.700450E+00
2.104750E+00	1.203910E+00	2.692830E+00
2.088460E+00	1.173480E+00	2.758460E+00
2.174950E+00	1.147250E+00	2.783370E+00
1.709980E+00	3.137650E+00	2.814880E+00
1.756640E+00	3.206830E+00	2.866240E+00
1.759260E+00	3.203150E+00	2.784720E+00
2.336290E+00	1.149350E+00	2.709430E+00
2.279310E+00	1.146130E+00	2.742720E+00
2.373300E+00	1.108320E+00	2.788270E+00
1.827820E+00	3.285550E+00	2.801350E+00
2.565090E+00	1.093160E+00	2.767450E+00
2.491910E+00	1.090900E+00	2.799870E+00
2.572360E+00	1.063590E+00	2.831790E+00
1.903720E+00	3.375140E+00	2.853950E+00
1.962670E+00	3.444400E+00	2.861800E+00
1.948290E+00	3.423090E+00	2.805060E+00
2.654070E+00	1.067840E+00	2.820280E+00
2.012030E+00	3.490350E+00	2.769720E+00
2.020320E+00	3.512510E+00	2.905860E+00
2.795940E+00	1.059740E+00	2.848100E+00
2.894160E+00	1.052000E+00	2.891490E+00
2.087360E+00	3.578580E+00	2.928920E+00
2.154230E+00	3.630140E+00	2.912570E+00
2.094460E+00	3.578090E+00	2.839720E+00
2.983390E+00	1.073020E+00	2.875410E+00
2.195090E+00	3.650210E+00	2.815700E+00
2.216730E+00	3.675670E+00	2.898390E+00
3.130310E+00	1.107010E+00	2.857480E+00
2.306140E+00	3.728620E+00	2.902480E+00
3.285670E+00	1.154800E+00	2.858670E+00
3.230330E+00	1.116440E+00	2.916790E+00
3.308050E+00	1.126010E+00	2.959190E+00
2.450800E+00	3.771760E+00	2.885860E+00
3.394450E+00	1.196110E+00	2.846700E+00
3.396120E+00	1.172950E+00	2.925430E+00
2.577790E+00	3.796860E+00	2.930020E+00
2.535400E+00	3.782260E+00	2.842380E+00
3.477790E+00	1.231050E+00	2.883760E+00
2.636780E+00	3.786390E+00	2.870530E+00
2.645760E+00	3.798780E+00	2.943040E+00
3.683580E+00	1.370220E+00	2.895390E+00
3.579150E+00	1.282050E+00	2.947810E+00
2.698350E+00	3.795360E+00	2.947780E+00
2.769910E+00	3.779120E+00	2.903690E+00
3.770350E+00	1.453400E+00	2.881830E+00
3.752400E+00	1.423100E+00	2.930040E+00
2.876570E+00	3.760690E+00	2.894020E+00
3.942420E+00	1.651130E+00	2.860230E+00
3.854030E+00	1.544380E+00	2.917610E+00
3.791570E+00	1.461770E+00	2.949190E+00
2.991320E+00	3.730690E+00	2.912880E+00
3.143180E+00	3.692400E+00	2.948680E+00
4.057050E+00	1.828210E+00	2.894890E+00
4.102490E+00	1.909530E+00	2.797370E+00
4.123430E+00	1.932560E+00	2.869000E+00
3.989920E+00	1.722720E+00	2.909860E+00
3.239440E+00	3.666050E+00	2.997930E+00
3.266290E+00	3.646580E+00	2.923370E+00
4.174620E+00	2.092630E+00	2.852140E+00
4.151710E+00	2.008130E+00	2.913330E+00
3.320790E+00	3.639050E+00	2.988860E+00
3.391350E+00	3.610010E+00	2.926650E+00
3.505810E+00	3.574130E+00	2.976370E+00
4.172890E+00	2.639430E+00	2.830460E+00
4.198380E+00	2.513280E+00	2.926220E+00
4.202720E+00	2.394520E+00	2.890510E+00
4.206380E+00	2.275110E+00	2.870770E+00
4.198670E+00	2.173790E+00	2.871710E+00
3.600580E+00	3.537270E+00	2.918760E+00
3.717910E+00	3.497330E+00	2.973430E+00
3.778500E+00	3.468050E+00	2.897090E+00
4.102150E+00	3.055920E+00	2.897200E+00
4.126960E+00	2.951770E+00	2.915180E+00
4.135990E+00	2.865300E+00	2.884840E+00
4.156230E+00	2.751200E+00	2.859050E+00
3.814900E+00	3.455080E+00	2.978100E+00
3.861000E+00	3.424800E+00	2.912050E+00
3.960050E+00	3.348260E+00	2.924250E+00
4.034180E+00	3.269890E+00	2.942870E+00
4.058830E+00	3.222040E+00	2.919220E+00
4.075350E+00	3.160230E+00	2.925970E+00
4.073290E+00	3.201270E+00	2.958130E+00
4.063690E+00	3.230120E+00	2.972130E+00
1.313860E+00	2.031620E+00	2.764170E+00
1.331270E+00	2.114810E+00	2.769730E+00
1.346490E+00	2.052670E+00	2.689810E+00
1.339940E+00	1.915040E+00	2.689370E+00
1.306740E+00	1.949690E+00	2.759310E+00
1.343090E+00	1.833650E+00	2.697880E+00
1.313070E+00	1.834150E+00	2.751760E+00
1.346540E+00	1.755860E+00	2.722470E+00
1.519240E+00	2.842370E+00	3.012140E+00
1.546740E+00	2.906640E+00	3.006350E+00
1.533560E+00	2.855230E+00	2.920490E+00
1.495280E+00	2.722710E+00	2.879190E+00
1.497040E+00	2.759210E+00	2.981070E+00
1.457340E+00	2.592640E+00	2.825280E+00
1.462330E+00	2.635490E+00	2.940730E+00
1.429580E+00	2.462850E+00	2.776280E+00
1.424020E+00	2.499950E+00	2.885430E+00
1.396840E+00	2.329700E+00	2.731700E+00
1.391410E+00	2.365580E+00	2.832800E+00
1.368460E+00	2.198030E+00	2.702770E+00
1.355060E+00	2.237120E+00	2.787560E+00
1.483590E+00	1.673430E+00	2.617710E+00
1.408780E+00	1.709220E+00	2.670760E+00
1.535090E+00	1.550590E+00	2.649270E+00
1.452480E+00	1.581260E+00	2.706020E+00
1.602030E+00	1.435900E+00	2.679700E+00
1.508770E+00	1.460260E+00	2.737080E+00
1.676380E+00	1.341050E+00	2.721650E+00
1.580610E+00	1.337880E+00	2.800070E+00
1.718890E+00	1.283550E+00	2.760090E+00
1.675790E+00	1.278940E+00	2.799590E+00
1.757140E+00	1.225960E+00	2.826610E+00
1.580070E+00	2.971900E+00	3.049920E+00
1.628350E+00	3.043020E+00	3.018020E+00
1.588760E+00	2.970730E+00	2.964410E+00
1.919930E+00	1.221670E+00	2.745060E+00
1.854630E+00	1.217910E+00	2.780890E+00
1.950640E+00	1.176150E+00	2.821740E+00
1.670770E+00	3.088220E+00	2.918240E+00
1.692020E+00	3.134370E+00	3.049790E+00
2.074240E+00	1.130100E+00	2.856700E+00
2.187390E+00	1.094850E+00	2.895900E+00
1.755060E+00	3.217540E+00	3.065100E+00
1.808960E+00	3.280010E+00	3.034780E+00
1.751780E+00	3.206340E+00	2.972760E+00
2.301000E+00	1.071630E+00	2.899320E+00
2.437360E+00	1.055450E+00	2.901330E+00
2.398750E+00	1.035000E+00	2.965090E+00
2.481810E+00	1.014330E+00	3.007200E+00
1.834230E+00	3.301630E+00	2.929830E+00
1.859370E+00	3.335990E+00	3.006080E+00
2.589030E+00	1.029170E+00	2.935360E+00
1.929190E+00	3.412270E+00	2.984070E+00
2.723510E+00	1.029420E+00	2.933490E+00
2.689050E+00	1.008740E+00	2.989160E+00
2.766210E+00	9.973500E-01	3.026600E+00
2.010870E+00	3.506980E+00	3.016420E+00
2.054670E+00	3.553580E+00	3.036570E+00
2.056610E+00	3.552970E+00	2.978800E+00
2.856010E+00	1.022280E+00	2.973150E+00
2.123340E+00	3.612070E+00	3.035210E+00
2.957280E+00	1.040810E+00	2.956600E+00
2.218950E+00	3.680410E+00	2.976720E+00
3.069630E+00	1.055780E+00	2.971930E+00
2.299670E+00	3.737940E+00	3.028870E+00
2.377390E+00	3.778930E+00	3.062870E+00
2.342740E+00	3.756860E+00	2.995240E+00
3.211000E+00	1.082760E+00	2.993230E+00
3.328780E+00	1.097020E+00	3.041910E+00
2.410970E+00	3.778210E+00	2.999470E+00
2.427160E+00	3.797440E+00	3.068220E+00
3.412930E+00	1.143130E+00	3.019700E+00
2.473300E+00	3.809910E+00	3.071200E+00
2.537850E+00	3.810730E+00	3.025140E+00
3.495110E+00	1.208800E+00	2.988820E+00
2.681470E+00	3.813990E+00	3.027280E+00
3.685840E+00	1.331910E+00	3.020560E+00
3.597980E+00	1.250050E+00	3.056630E+00
2.819650E+00	3.822320E+00	3.072920E+00
2.769980E+00	3.800250E+00	2.991020E+00
3.755840E+00	1.408820E+00	2.985090E+00
2.888200E+00	3.779310E+00	2.998040E+00
2.907070E+00	3.810410E+00	3.094570E+00
3.950460E+00	1.643630E+00	2.988210E+00
3.890140E+00	1.551070E+00	3.029660E+00
3.826600E+00	1.475170E+00	3.017070E+00
2.970390E+00	3.785800E+00	3.080770E+00
3.048160E+00	3.771960E+00	3.125000E+00
3.044790E+00	3.747190E+00	3.034440E+00
4.115370E+00	1.913960E+00	2.975730E+00
4.065550E+00	1.815910E+00	3.037020E+00
4.011640E+00	1.741620E+00	2.989950E+00
3.104770E+00	3.749290E+00	3.099860E+00
3.190320E+00	3.702780E+00	3.083910E+00
4.182930E+00	2.102310E+00	2.971570E+00
4.159550E+00	1.996590E+00	3.035360E+00
3.301940E+00	3.656890E+00	3.056560E+00
3.425290E+00	3.616950E+00	3.052050E+00
3.520390E+00	3.582500E+00	3.043190E+00
4.193450E+00	2.624070E+00	2.980060E+00
4.216080E+00	2.502300E+00	3.037580E+00
4.218750E+00	2.400820E+00	3.021930E+00
4.217750E+00	2.275290E+00	2.998480E+00
4.206490E+00	2.197240E+00	2.950810E+00
3.611780E+00	3.549160E+00	3.036560E+00
3.719450E+00	3.517290E+00	3.088260E+00
4.129940E+00	2.978020E+00	2.998330E+00
4.154060E+00	2.856430E+00	3.036740E+00
4.143590E+00	2.948530E+00	3.064170E+00
4.166980E+00	2.750870E+00	2.976870E+00
3.813430E+00	3.467960E+00	3.073240E+00
3.896970E+00	3.411580E+00	3.022640E+00
3.980600E+00	3.357750E+00	3.070690E+00
4.016010E+00	3.309860E+00	3.010990E+00
4.077030E+00	3.195590E+00	3.026900E+00
4.109630E+00	3.073770E+00	3.050750E+00
4.131320E+00	2.997990E+00	3.046920E+00
4.031390E+00	3.305360E+00	3.083790E+00
4.051910E+00	3.261840E+00	3.022510E+00
1.371330E+00	2.370360E+00	2.995860E+00
1.392940E+00	2.436330E+00	3.023180E+00
1.388760E+00	2.397440E+00	2.941420E+00
1.349750E+00	2.267070E+00	2.876240E+00
1.344530E+00	2.290380E+00	2.963210E+00
1.326570E+00	2.159290E+00	2.836880E+00
1.313470E+00	2.163280E+00	2.913270E+00
1.294100E+00	2.027330E+00	2.843740E+00
1.278600E+00	1.864800E+00	2.833280E+00
1.295880E+00	1.718740E+00	2.825050E+00
1.368560E+00	1.617040E+00	2.775380E+00
1.309780E+00	1.568460E+00	2.883850E+00
1.430290E+00	1.494120E+00	2.790100E+00
1.371040E+00	1.508200E+00	2.844810E+00
1.485850E+00	1.394110E+00	2.822490E+00
1.413250E+00	1.420500E+00	2.868710E+00
1.519940E+00	1.333350E+00	2.854100E+00
1.469990E+00	1.335880E+00	2.900820E+00
1.543170E+00	1.277450E+00	2.906800E+00
1.541540E+00	2.893720E+00	3.088670E+00
1.507760E+00	2.800640E+00	3.067320E+00
1.480980E+00	2.700110E+00	3.058920E+00
1.429750E+00	2.545800E+00	3.012130E+00
1.655760E+00	1.221990E+00	2.910850E+00
1.763500E+00	1.171050E+00	2.929270E+00
1.624300E+00	3.041810E+00	3.113860E+00
1.576580E+00	2.967200E+00	3.109070E+00
1.873600E+00	1.146370E+00	2.927380E+00
1.983010E+00	1.127440E+00	2.919000E+00
1.967020E+00	1.110460E+00	2.977310E+00
2.053780E+00	1.081600E+00	3.005760E+00
1.690340E+00	3.137000E+00	3.158010E+00
1.733180E+00	3.194760E+00	3.174970E+00
1.732600E+00	3.191940E+00	3.119630E+00
2.227250E+00	1.065960E+00	2.951750E+00
2.163900E+00	1.069840E+00	2.980420E+00
2.263170E+00	1.034110E+00	3.025800E+00
1.790530E+00	3.263410E+00	3.163620E+00
2.386110E+00	1.008860E+00	3.047400E+00
2.496030E+00	9.782810E-01	3.100790E+00
1.865060E+00	3.346650E+00	3.086240E+00
2.584910E+00	9.782220E-01	3.072830E+00
1.930300E+00	3.420090E+00	3.127710E+00
1.975840E+00	3.471850E+00	3.149350E+00
1.975960E+00	3.471200E+00	3.080390E+00
2.681260E+00	9.859140E-01	3.052500E+00
2.777960E+00	9.599600E-01	3.120000E+00
2.040560E+00	3.539590E+00	3.136880E+00
2.860440E+00	9.783490E-01	3.076620E+00
2.131290E+00	3.622760E+00	3.162020E+00
2.204480E+00	3.681100E+00	3.187910E+00
2.168230E+00	3.654130E+00	3.117450E+00
2.990630E+00	9.983110E-01	3.071930E+00
2.231400E+00	3.698900E+00	3.097770E+00
2.277290E+00	3.731260E+00	3.198870E+00
3.143520E+00	1.024880E+00	3.076240E+00
3.099310E+00	9.813060E-01	3.142170E+00
3.187950E+00	9.954980E-01	3.163010E+00
2.348210E+00	3.768000E+00	3.152970E+00
3.284160E+00	1.046890E+00	3.124220E+00
2.465300E+00	3.813160E+00	3.147350E+00
3.422740E+00	1.106980E+00	3.118250E+00
2.540790E+00	3.839380E+00	3.177420E+00
2.541060E+00	3.834520E+00	3.123800E+00
3.516990E+00	1.176630E+00	3.090220E+00
2.589890E+00	3.847450E+00	3.187920E+00
2.647470E+00	3.841160E+00	3.147650E+00
3.697950E+00	1.294560E+00	3.143180E+00
3.605300E+00	1.218700E+00	3.142330E+00
2.778840E+00	3.838990E+00	3.160190E+00
3.786790E+00	1.392290E+00	3.086730E+00
2.886400E+00	3.824620E+00	3.167730E+00
3.945790E+00	1.592260E+00	3.092500E+00
3.878840E+00	1.492070E+00	3.121490E+00
3.943930E+00	1.561840E+00	3.162330E+00
2.972700E+00	3.797740E+00	3.156570E+00
3.059930E+00	3.772180E+00	3.219430E+00
4.129080E+00	1.903930E+00	3.089210E+00
4.084440E+00	1.815240E+00	3.149520E+00
4.019240E+00	1.691620E+00	3.105560E+00
3.978500E+00	1.613570E+00	3.146880E+00
3.133780E+00	3.739130E+00	3.169590E+00
3.228970E+00	3.690680E+00	3.207260E+00
4.195530E+00	2.092580E+00	3.117860E+00
4.209870E+00	2.171090E+00	3.029400E+00
4.225010E+00	2.204160E+00	3.093540E+00
4.164440E+00	1.982500E+00	3.132150E+00
3.347700E+00	3.646630E+00	3.170650E+00
3.476600E+00	3.606130E+00	3.154070E+00
3.545710E+00	3.582570E+00	3.105380E+00
4.222900E+00	2.548160E+00	3.103360E+00
4.234500E+00	2.431140E+00	3.149450E+00
4.232240E+00	2.507110E+00	3.162460E+00
4.234330E+00	2.299900E+00	3.117050E+00
3.586240E+00	3.570120E+00	3.195680E+00
3.653630E+00	3.552410E+00	3.192880E+00
3.657710E+00	3.548190E+00	3.146290E+00
4.155700E+00	2.914070E+00	3.165970E+00
4.136840E+00	2.991790E+00	3.090420E+00
4.132550E+00	3.014500E+00	3.141580E+00
4.180460E+00	2.785170E+00	3.171810E+00
4.205350E+00	2.673650E+00	3.117210E+00
4.227620E+00	2.559780E+00	3.170650E+00
3.692310E+00	3.536640E+00	3.195080E+00
3.777490E+00	3.490210E+00	3.206650E+00
3.930620E+00	3.396200E+00	3.158010E+00
3.984810E+00	3.361920E+00	3.138170E+00
4.079270E+00	3.183760E+00	3.167560E+00
4.061380E+00	3.251320E+00	3.093370E+00
4.039350E+00	3.286950E+00	3.154990E+00
4.113280E+00	3.076310E+00	3.173580E+00
4.011190E+00	3.334870E+00	3.129380E+00
1.383680E+00	2.449440E+00	3.200050E+00
1.408720E+00	2.504670E+00	3.185320E+00
1.384580E+00	2.438020E+00	3.144220E+00
1.358070E+00	2.354730E+00	3.063540E+00
1.348600E+00	2.358010E+00	3.164630E+00
1.304660E+00	2.195800E+00	3.007910E+00
1.302260E+00	2.229840E+00	3.110300E+00
1.270610E+00	2.052840E+00	2.958250E+00
1.262410E+00	2.088850E+00	3.057750E+00
1.249260E+00	1.911270E+00	2.923860E+00
1.228890E+00	1.951110E+00	3.017330E+00
1.245160E+00	1.770360E+00	2.911160E+00
1.211960E+00	1.814030E+00	2.993150E+00
1.255550E+00	1.643830E+00	2.925280E+00
1.210930E+00	1.685760E+00	2.990700E+00
1.268110E+00	1.564720E+00	2.946870E+00
1.228360E+00	1.554400E+00	3.018600E+00
1.282580E+00	1.486830E+00	2.972820E+00
1.443890E+00	2.591110E+00	3.209300E+00
1.483430E+00	2.695250E+00	3.234240E+00
1.464400E+00	2.643090E+00	3.139420E+00
1.412480E+00	2.504510E+00	3.110200E+00
1.344740E+00	1.451370E+00	2.918020E+00
1.396690E+00	1.356250E+00	2.956130E+00
1.474640E+00	1.250960E+00	3.019080E+00
1.568620E+00	1.214240E+00	2.982820E+00
1.553390E+00	1.188800E+00	3.047360E+00
1.637830E+00	1.158690E+00	3.059070E+00
1.556550E+00	2.912240E+00	3.249080E+00
1.588980E+00	2.987820E+00	3.276570E+00
1.576480E+00	2.955130E+00	3.181590E+00
1.518860E+00	2.806800E+00	3.187670E+00
1.804420E+00	1.137280E+00	2.984240E+00
1.741840E+00	1.144900E+00	3.015420E+00
1.851910E+00	1.098610E+00	3.072660E+00
1.625680E+00	3.062110E+00	3.299290E+00
1.657400E+00	3.108490E+00	3.286680E+00
1.640040E+00	3.068430E+00	3.226800E+00
1.961200E+00	1.087390E+00	3.048120E+00
2.049930E+00	1.044250E+00	3.113490E+00
1.715780E+00	3.179990E+00	3.266370E+00
2.185160E+00	1.014140E+00	3.133880E+00
2.318280E+00	9.833780E-01	3.132700E+00
2.284120E+00	9.728220E-01	3.186870E+00
2.355340E+00	9.515930E-01	3.227860E+00
1.793330E+00	3.276870E+00	3.281850E+00
1.848550E+00	3.340490E+00	3.296530E+00
1.827710E+00	3.310580E+00	3.236900E+00
2.449330E+00	9.582700E-01	3.188180E+00
1.874520E+00	3.359790E+00	3.208120E+00
1.892800E+00	3.387390E+00	3.287770E+00
2.577100E+00	9.442450E-01	3.178770E+00
1.959570E+00	3.455840E+00	3.259200E+00
2.678290E+00	9.490560E-01	3.151350E+00
2.770870E+00	9.290090E-01	3.211030E+00
2.048410E+00	3.551330E+00	3.279510E+00
2.110860E+00	3.612730E+00	3.311390E+00
2.097410E+00	3.594220E+00	3.231170E+00
2.896250E+00	9.336280E-01	3.190410E+00
2.174340E+00	3.659550E+00	3.276740E+00
3.027950E+00	9.486600E-01	3.184640E+00
2.992180E+00	9.139130E-01	3.245630E+00
3.052800E+00	9.218110E-01	3.241950E+00
2.268470E+00	3.729180E+00	3.283910E+00
3.131720E+00	9.455610E-01	3.228850E+00
2.356400E+00	3.776130E+00	3.277810E+00
3.281320E+00	9.843310E-01	3.252610E+00
2.458600E+00	3.815760E+00	3.266880E+00
3.415110E+00	1.062910E+00	3.229390E+00
2.575200E+00	3.852530E+00	3.257530E+00
3.560050E+00	1.158450E+00	3.215880E+00
2.654290E+00	3.872290E+00	3.293480E+00
2.653370E+00	3.857700E+00	3.242720E+00
3.648630E+00	1.229420E+00	3.201590E+00
3.658070E+00	1.213250E+00	3.250940E+00
2.704530E+00	3.876970E+00	3.307030E+00
2.756720E+00	3.861030E+00	3.269410E+00
3.834580E+00	1.381940E+00	3.237330E+00
3.719240E+00	1.269860E+00	3.248200E+00
2.871830E+00	3.842490E+00	3.267750E+00
3.921580E+00	1.500120E+00	3.219750E+00
3.919620E+00	1.451140E+00	3.276000E+00
2.969920E+00	3.805810E+00	3.250760E+00
3.066590E+00	3.787240E+00	3.323350E+00
4.143110E+00	1.915310E+00	3.202120E+00
4.105960E+00	1.826220E+00	3.231770E+00
4.066200E+00	1.732770E+00	3.222550E+00
4.000830E+00	1.605830E+00	3.228030E+00
3.963490E+00	1.506700E+00	3.287620E+00
3.172890E+00	3.728020E+00	3.287580E+00
3.244910E+00	3.688960E+00	3.269170E+00
4.224800E+00	2.200480E+00	3.193490E+00
4.202610E+00	2.098560E+00	3.252870E+00
4.176950E+00	2.014510E+00	3.206860E+00
3.297320E+00	3.665200E+00	3.256350E+00
3.388790E+00	3.639130E+00	3.307530E+00
3.485970E+00	3.600190E+00	3.244030E+00
3.519960E+00	3.595970E+00	3.342130E+00
4.234980E+00	2.496210E+00	3.223730E+00
4.242710E+00	2.407370E+00	3.280570E+00
4.238740E+00	2.309230E+00	3.236270E+00
3.609900E+00	3.565170E+00	3.286420E+00
3.677290E+00	3.540800E+00	3.233360E+00
3.734990E+00	3.526910E+00	3.322650E+00
4.137360E+00	3.004810E+00	3.235480E+00
4.165170E+00	2.913110E+00	3.310090E+00
4.184010E+00	2.801320E+00	3.279450E+00
4.210830E+00	2.689820E+00	3.255850E+00
4.228740E+00	2.584290E+00	3.242150E+00
3.844130E+00	3.473570E+00	3.328320E+00
3.927450E+00	3.403920E+00	3.295730E+00
4.026100E+00	3.289790E+00	3.256100E+00
4.001800E+00	3.337340E+00	3.172670E+00
4.082590E+00	3.181500E+00	3.292350E+00
4.109230E+00	3.097040E+00	3.267660E+00
1.261100E+00	2.237860E+00	3.300750E+00
1.283690E+00	2.284280E+00	3.300660E+00
1.267490E+00	2.243540E+00	3.273400E+00
1.252980E+00	2.196900E+00	3.276000E+00
1.323460E+00	2.358470E+00	3.290540E+00
1.369410E+00	2.460790E+00	3.323430E+00
1.356150E+00	2.403980E+00	3.244370E+00
1.289900E+00	2.257950E+00	3.224050E+00
1.256860E+00	2.120380E+00	3.153120E+00
1.244720E+00	2.135590E+00	3.224940E+00
1.220710E+00	1.988460E+00	3.109820E+00
1.214150E+00	2.024540E+00	3.196210E+00
1.194060E+00	1.853810E+00	3.080040E+00
1.181100E+00	1.891250E+00	3.165410E+00
1.180330E+00	1.722380E+00	3.067860E+00
1.160010E+00	1.757960E+00	3.149760E+00
1.188870E+00	1.612900E+00	3.069310E+00
1.151430E+00	1.616600E+00	3.162860E+00
1.198610E+00	1.550570E+00	3.078100E+00
1.179130E+00	1.546260E+00	3.126190E+00
1.202900E+00	1.489840E+00	3.116090E+00
1.410180E+00	2.525140E+00	3.264150E+00
1.325490E+00	1.387980E+00	3.009120E+00
1.257470E+00	1.411480E+00	3.093700E+00
1.381200E+00	1.305170E+00	3.046370E+00
1.323380E+00	1.330350E+00	3.090630E+00
1.414340E+00	1.254770E+00	3.083130E+00
1.369520E+00	1.262810E+00	3.131500E+00
1.439100E+00	1.210680E+00	3.141400E+00
1.497180E+00	2.735920E+00	3.351170E+00
1.514730E+00	2.791400E+00	3.370370E+00
1.507340E+00	2.765590E+00	3.303110E+00
1.468710E+00	2.663180E+00	3.310230E+00
1.546070E+00	1.154090E+00	3.148370E+00
1.660820E+00	1.114150E+00	3.176180E+00
1.579060E+00	2.986780E+00	3.397030E+00
1.611920E+00	3.052080E+00	3.424660E+00
1.598720E+00	3.020300E+00	3.350260E+00
1.549240E+00	2.898490E+00	3.340630E+00
1.754110E+00	1.096730E+00	3.151470E+00
1.870040E+00	1.058220E+00	3.205670E+00
1.654080E+00	3.113340E+00	3.355870E+00
1.975010E+00	1.043760E+00	3.177830E+00
2.084910E+00	1.013390E+00	3.197920E+00
2.056770E+00	9.993950E-01	3.270640E+00
2.171620E+00	9.742740E-01	3.290840E+00
1.716540E+00	3.202450E+00	3.393650E+00
1.769100E+00	3.268030E+00	3.424660E+00
1.761060E+00	3.250720E+00	3.349280E+00
2.287250E+00	9.552180E-01	3.260950E+00
2.360160E+00	9.349070E-01	3.283140E+00
1.813240E+00	3.311680E+00	3.376210E+00
2.446110E+00	9.207650E-01	3.324250E+00
1.891760E+00	3.395730E+00	3.390670E+00
2.572750E+00	9.119910E-01	3.292480E+00
1.968380E+00	3.480490E+00	3.398870E+00
2.022700E+00	3.541370E+00	3.431190E+00
2.014340E+00	3.525500E+00	3.351440E+00
2.683120E+00	9.156710E-01	3.258460E+00
2.818030E+00	8.818420E-01	3.317700E+00
2.082950E+00	3.595290E+00	3.394580E+00
2.932040E+00	8.852010E-01	3.296960E+00
2.891970E+00	8.610480E-01	3.345450E+00
2.946380E+00	8.530590E-01	3.362630E+00
2.172350E+00	3.667890E+00	3.387700E+00
3.058470E+00	8.780750E-01	3.322530E+00
2.263330E+00	3.734730E+00	3.383180E+00
3.207120E+00	9.145340E-01	3.314880E+00
3.164230E+00	8.659430E-01	3.375290E+00
3.241780E+00	8.893530E-01	3.383120E+00
2.358720E+00	3.789000E+00	3.385080E+00
3.281170E+00	9.432230E-01	3.313140E+00
3.284750E+00	9.216120E-01	3.354040E+00
2.459660E+00	3.831680E+00	3.383400E+00
3.406880E+00	1.015030E+00	3.313420E+00
3.343470E+00	9.601910E-01	3.341520E+00
2.567800E+00	3.871810E+00	3.376370E+00
3.534500E+00	1.079300E+00	3.351300E+00
2.683540E+00	3.887100E+00	3.373570E+00
3.695760E+00	1.205660E+00	3.333230E+00
2.771490E+00	3.900190E+00	3.419990E+00
2.768630E+00	3.890620E+00	3.361690E+00
3.780420E+00	1.291240E+00	3.309940E+00
3.789180E+00	1.272200E+00	3.364040E+00
2.811060E+00	3.897890E+00	3.410750E+00
2.865370E+00	3.874490E+00	3.394250E+00
3.944240E+00	1.425800E+00	3.359450E+00
3.850630E+00	1.328360E+00	3.358820E+00
2.973750E+00	3.825200E+00	3.359790E+00
3.065590E+00	3.793960E+00	3.421620E+00
4.144620E+00	1.872130E+00	3.281870E+00
4.115710E+00	1.780640E+00	3.299750E+00
4.085910E+00	1.667620E+00	3.320770E+00
4.027970E+00	1.554460E+00	3.352280E+00
4.088800E+00	1.618690E+00	3.389650E+00
3.145390E+00	3.754380E+00	3.396980E+00
3.227800E+00	3.706350E+00	3.384960E+00
3.278260E+00	3.679940E+00	3.321800E+00
3.332740E+00	3.660710E+00	3.417660E+00
4.237060E+00	2.203500E+00	3.319890E+00
4.217330E+00	2.096230E+00	3.342290E+00
4.192160E+00	1.977270E+00	3.312200E+00
4.165040E+00	1.848370E+00	3.364890E+00
4.133760E+00	1.731310E+00	3.384000E+00
4.112820E+00	1.664040E+00	3.387290E+00
3.446750E+00	3.620680E+00	3.397580E+00
3.541670E+00	3.590460E+00	3.435220E+00
4.243950E+00	2.500040E+00	3.325020E+00
4.251710E+00	2.399330E+00	3.396980E+00
4.248600E+00	2.315000E+00	3.339390E+00
3.638190E+00	3.565380E+00	3.381620E+00
3.744590E+00	3.534010E+00	3.431620E+00
4.141050E+00	3.018920E+00	3.348820E+00
4.170210E+00	2.921790E+00	3.431540E+00
4.191100E+00	2.811100E+00	3.397740E+00
4.217600E+00	2.705590E+00	3.367210E+00
4.235240E+00	2.602980E+00	3.347330E+00
3.825090E+00	3.495780E+00	3.398730E+00
3.934610E+00	3.426190E+00	3.425650E+00
4.019740E+00	3.321960E+00	3.393780E+00
4.075920E+00	3.216420E+00	3.382170E+00
4.109430E+00	3.118310E+00	3.371730E+00
1.327190E+00	2.442120E+00	3.468330E+00
1.365480E+00	2.515930E+00	3.481210E+00
1.336440E+00	2.442160E+00	3.430410E+00
1.321780E+00	2.378670E+00	3.363960E+00
1.304050E+00	2.369430E+00	3.438500E+00
1.258290E+00	2.228530E+00	3.359830E+00
1.215970E+00	2.080640E+00	3.283930E+00
1.206400E+00	2.083350E+00	3.363120E+00
1.173440E+00	1.932540E+00	3.249600E+00
1.170720E+00	1.968610E+00	3.331930E+00
1.144600E+00	1.795780E+00	3.230870E+00
1.136650E+00	1.835480E+00	3.310990E+00
1.129540E+00	1.679950E+00	3.221980E+00
1.110660E+00	1.693110E+00	3.316820E+00
1.128770E+00	1.614920E+00	3.226460E+00
1.117570E+00	1.615690E+00	3.276590E+00
1.128480E+00	1.555590E+00	3.260410E+00
1.372630E+00	2.496620E+00	3.403760E+00
1.412480E+00	2.585350E+00	3.449850E+00
1.162460E+00	1.471630E+00	3.223620E+00
1.206800E+00	1.422030E+00	3.174880E+00
1.196220E+00	1.398560E+00	3.230230E+00
1.235000E+00	1.356570E+00	3.214110E+00
1.453600E+00	2.662890E+00	3.452510E+00
1.490820E+00	2.753700E+00	3.489020E+00
1.486520E+00	2.720760E+00	3.402220E+00
1.427640E+00	2.590690E+00	3.374990E+00
1.301420E+00	1.300340E+00	3.179320E+00
1.380250E+00	1.202070E+00	3.254760E+00
1.466510E+00	1.163420E+00	3.218260E+00
1.458390E+00	1.148380E+00	3.275900E+00
1.526940E+00	1.118990E+00	3.273580E+00
1.555320E+00	2.950780E+00	3.552870E+00
1.583130E+00	3.013490E+00	3.544740E+00
1.567640E+00	2.961030E+00	3.467020E+00
1.524840E+00	2.832880E+00	3.435100E+00
1.528450E+00	2.864610E+00	3.523370E+00
1.721890E+00	1.080230E+00	3.241810E+00
1.648160E+00	1.087250E+00	3.275350E+00
1.734450E+00	1.057410E+00	3.304110E+00
1.611390E+00	3.074530E+00	3.590690E+00
1.655220E+00	3.140020E+00	3.563890E+00
1.616030E+00	3.065970E+00	3.508080E+00
1.809870E+00	1.044030E+00	3.288790E+00
1.669710E+00	3.146140E+00	3.469220E+00
1.700640E+00	3.200270E+00	3.548690E+00
1.964770E+00	1.003640E+00	3.324160E+00
2.092000E+00	9.662080E-01	3.354110E+00
2.191180E+00	9.345620E-01	3.420980E+00
1.737380E+00	3.236320E+00	3.490450E+00
2.299900E+00	9.201440E-01	3.381070E+00
2.357410E+00	9.239780E-01	3.326730E+00
1.819240E+00	3.326130E+00	3.507610E+00
2.396830E+00	9.072940E-01	3.392950E+00
2.486370E+00	8.874410E-01	3.453760E+00
1.898460E+00	3.412830E+00	3.520660E+00
1.947440E+00	3.471560E+00	3.537930E+00
1.938750E+00	3.452950E+00	3.468700E+00
2.579530E+00	8.766610E-01	3.413440E+00
1.988600E+00	3.510540E+00	3.491630E+00
2.687240E+00	8.768120E-01	3.374210E+00
2.786460E+00	8.425930E-01	3.446800E+00
2.067660E+00	3.595300E+00	3.524510E+00
2.881140E+00	8.388150E-01	3.405480E+00
2.985690E+00	8.158790E-01	3.448660E+00
2.159900E+00	3.666850E+00	3.487150E+00
3.098980E+00	8.313150E-01	3.425780E+00
3.059360E+00	8.042660E-01	3.474170E+00
3.125540E+00	8.035690E-01	3.505550E+00
2.256130E+00	3.736460E+00	3.484120E+00
3.212980E+00	8.489860E-01	3.457730E+00
2.356040E+00	3.792540E+00	3.489930E+00
3.340760E+00	9.190040E-01	3.433180E+00
2.459490E+00	3.838930E+00	3.493470E+00
3.444780E+00	1.000960E+00	3.396380E+00
3.460850E+00	9.818390E-01	3.483170E+00
2.562140E+00	3.877840E+00	3.490430E+00
3.512180E+00	1.038670E+00	3.408360E+00
3.506280E+00	1.022280E+00	3.446210E+00
2.661930E+00	3.894070E+00	3.485590E+00
3.668660E+00	1.131700E+00	3.479020E+00
3.555740E+00	1.058600E+00	3.437980E+00
2.754340E+00	3.902750E+00	3.483970E+00
3.816790E+00	1.269830E+00	3.447510E+00
2.824030E+00	3.897770E+00	3.467610E+00
2.899090E+00	3.879420E+00	3.524390E+00
3.901440E+00	1.345600E+00	3.429420E+00
3.903620E+00	1.327090E+00	3.480520E+00
3.001420E+00	3.822450E+00	3.489860E+00
3.074980E+00	3.791260E+00	3.477660E+00
4.071170E+00	1.569850E+00	3.430200E+00
4.024410E+00	1.490830E+00	3.447500E+00
3.965610E+00	1.390310E+00	3.489500E+00
3.121010E+00	3.767000E+00	3.464350E+00
3.208190E+00	3.718520E+00	3.486920E+00
3.335350E+00	3.669410E+00	3.524190E+00
4.235310E+00	2.146050E+00	3.405660E+00
4.222660E+00	2.046760E+00	3.413880E+00
4.210340E+00	1.928180E+00	3.437420E+00
4.177680E+00	1.792870E+00	3.482740E+00
4.212600E+00	1.881240E+00	3.495060E+00
4.121170E+00	1.644160E+00	3.463920E+00
4.077240E+00	1.546440E+00	3.493880E+00
3.440540E+00	3.625720E+00	3.481050E+00
3.547900E+00	3.603060E+00	3.522930E+00
4.247440E+00	2.520530E+00	3.450520E+00
4.259770E+00	2.397720E+00	3.521810E+00
4.255170E+00	2.255290E+00	3.457770E+00
4.242670E+00	2.112040E+00	3.489240E+00
4.236470E+00	2.004350E+00	3.496200E+00
4.229360E+00	1.929040E+00	3.507540E+00
3.651610E+00	3.567100E+00	3.478400E+00
3.752490E+00	3.545410E+00	3.517430E+00
4.141940E+00	3.038540E+00	3.473130E+00
4.180840E+00	2.927760E+00	3.545180E+00
4.196950E+00	2.820750E+00	3.509030E+00
4.225370E+00	2.705330E+00	3.483680E+00
4.237340E+00	2.625920E+00	3.434040E+00
3.853990E+00	3.497420E+00	3.496610E+00
3.954770E+00	3.443740E+00	3.524370E+00
3.989560E+00	3.400720E+00	3.492180E+00
4.031460E+00	3.342450E+00	3.490350E+00
4.088020E+00	3.231350E+00	3.513680E+00
4.072010E+00	3.300850E+00	3.534350E+00
4.106610E+00	3.142470E+00	3.455770E+00
4.017220E+00	3.390230E+00	3.541380E+00
4.056540E+00	3.339170E+00	3.547410E+00
1.318930E+00	2.515900E+00	3.643700E+00
1.346580E+00	2.567820E+00	3.626870E+00
1.324560E+00	2.507650E+00	3.594260E+00
1.314440E+00	2.432540E+00	3.527040E+00
1.297260E+00	2.438440E+00	3.614850E+00
1.265130E+00	2.281470E+00	3.478330E+00
1.267050E+00	2.324430E+00	3.572550E+00
1.218930E+00	2.138920E+00	3.438990E+00
1.225910E+00	2.187760E+00	3.530240E+00
1.174160E+00	2.005730E+00	3.413270E+00
1.181730E+00	2.051760E+00	3.497100E+00
1.136650E+00	1.876660E+00	3.391710E+00
1.139180E+00	1.920350E+00	3.473880E+00
1.108830E+00	1.760940E+00	3.376180E+00
1.102700E+00	1.781310E+00	3.471030E+00
1.099210E+00	1.698110E+00	3.377400E+00
1.093730E+00	1.704790E+00	3.423330E+00
1.093840E+00	1.642040E+00	3.409000E+00
1.362990E+00	2.558550E+00	3.565290E+00
1.401630E+00	2.657540E+00	3.639420E+00
1.107450E+00	1.545050E+00	3.374790E+00
1.129570E+00	1.489560E+00	3.315580E+00
1.125230E+00	1.469340E+00	3.374340E+00
1.148810E+00	1.423760E+00	3.352390E+00
1.431960E+00	2.656000E+00	3.532620E+00
1.453720E+00	2.728580E+00	3.606270E+00
1.199940E+00	1.358670E+00	3.309270E+00
1.278590E+00	1.269880E+00	3.296000E+00
1.241570E+00	1.269360E+00	3.412790E+00
1.329570E+00	1.211960E+00	3.326800E+00
1.302970E+00	1.216970E+00	3.377240E+00
1.368150E+00	1.169870E+00	3.377420E+00
1.476360E+00	2.775350E+00	3.620280E+00
1.495210E+00	2.820380E+00	3.637200E+00
1.490290E+00	2.785450E+00	3.574770E+00
1.468410E+00	1.119220E+00	3.356450E+00
1.595780E+00	1.065520E+00	3.372300E+00
1.542470E+00	1.050370E+00	3.472440E+00
1.650680E+00	1.018930E+00	3.461520E+00
1.572800E+00	3.002850E+00	3.618410E+00
1.530380E+00	2.900220E+00	3.620500E+00
1.750690E+00	1.017110E+00	3.397240E+00
1.647610E+00	3.138650E+00	3.650680E+00
1.607600E+00	3.070910E+00	3.679690E+00
1.871680E+00	9.999550E-01	3.380200E+00
1.880670E+00	9.733110E-01	3.453670E+00
1.954790E+00	9.685180E-01	3.430590E+00
1.696090E+00	3.203900E+00	3.631920E+00
2.077660E+00	9.385660E-01	3.460340E+00
2.206370E+00	9.062190E-01	3.528630E+00
1.752230E+00	3.265540E+00	3.593810E+00
2.299130E+00	8.961910E-01	3.504530E+00
1.819140E+00	3.345720E+00	3.653420E+00
1.875530E+00	3.409880E+00	3.661060E+00
1.866330E+00	3.389560E+00	3.593130E+00
2.396930E+00	8.911170E-01	3.482550E+00
2.501420E+00	8.624530E-01	3.567050E+00
1.923450E+00	3.457300E+00	3.618360E+00
2.592200E+00	8.502500E-01	3.532370E+00
1.992870E+00	3.530790E+00	3.588960E+00
2.684680E+00	8.444950E-01	3.492880E+00
2.782280E+00	8.101190E-01	3.562210E+00
2.060780E+00	3.613320E+00	3.647310E+00
2.136270E+00	3.682130E+00	3.646830E+00
2.100010E+00	3.643400E+00	3.593700E+00
2.874840E+00	8.051120E-01	3.510090E+00
2.959610E+00	7.734900E-01	3.570730E+00
2.149730E+00	3.678170E+00	3.572850E+00
2.210040E+00	3.739000E+00	3.636390E+00
3.047200E+00	7.825140E-01	3.535380E+00
3.131820E+00	7.723140E-01	3.599620E+00
2.239440E+00	3.745720E+00	3.572470E+00
2.258130E+00	3.775180E+00	3.630030E+00
3.221650E+00	8.116630E-01	3.566940E+00
2.297750E+00	3.798930E+00	3.630660E+00
2.345540E+00	3.810030E+00	3.593050E+00
3.322200E+00	8.667440E-01	3.539540E+00
2.457580E+00	3.856600E+00	3.598840E+00
3.411720E+00	9.275640E-01	3.531450E+00
2.563440E+00	3.899160E+00	3.596110E+00
3.512120E+00	9.888370E-01	3.589230E+00
3.554840E+00	1.039760E+00	3.504310E+00
3.636230E+00	1.073700E+00	3.590560E+00
2.657260E+00	3.913960E+00	3.587620E+00
3.737140E+00	1.150120E+00	3.599640E+00
2.744710E+00	3.919500E+00	3.578370E+00
3.814230E+00	1.228820E+00	3.566890E+00
2.827000E+00	3.914640E+00	3.561080E+00
2.903010E+00	3.902970E+00	3.627430E+00
3.907920E+00	1.313810E+00	3.541530E+00
2.972310E+00	3.861430E+00	3.586600E+00
3.072420E+00	3.822810E+00	3.598760E+00
3.106750E+00	3.781270E+00	3.518200E+00
3.163470E+00	3.763850E+00	3.567920E+00
4.047160E+00	1.469780E+00	3.545160E+00
3.995790E+00	1.381640E+00	3.598960E+00
3.255850E+00	3.717780E+00	3.578720E+00
3.338630E+00	3.688310E+00	3.583600E+00
4.224260E+00	1.863650E+00	3.560550E+00
4.202610E+00	1.764940E+00	3.585840E+00
4.168020E+00	1.670700E+00	3.573750E+00
4.108380E+00	1.562060E+00	3.569360E+00
3.438030E+00	3.656150E+00	3.572020E+00
3.544340E+00	3.626210E+00	3.582270E+00
4.259300E+00	2.523390E+00	3.599980E+00
4.246360E+00	2.603230E+00	3.509830E+00
4.245630E+00	2.646060E+00	3.570160E+00
4.269540E+00	2.389110E+00	3.624480E+00
4.272430E+00	2.284760E+00	3.594920E+00
4.265120E+00	2.157820E+00	3.580570E+00
4.255890E+00	2.034670E+00	3.575920E+00
4.246110E+00	1.951210E+00	3.557970E+00
3.661890E+00	3.593410E+00	3.577390E+00
3.834520E+00	3.538610E+00	3.602970E+00
4.157360E+00	3.038230E+00	3.616690E+00
4.123960E+00	3.118020E+00	3.531110E+00
4.123700E+00	3.150090E+00	3.596550E+00
4.187380E+00	2.918720E+00	3.635350E+00
4.202570E+00	2.834440E+00	3.604600E+00
4.226690E+00	2.737990E+00	3.582700E+00
3.905410E+00	3.514590E+00	3.610590E+00
3.916400E+00	3.494510E+00	3.578310E+00
4.079020E+00	3.305660E+00	3.597110E+00
4.107360E+00	3.224810E+00	3.639890E+00
3.936320E+00	3.495470E+00	3.614110E+00
3.987180E+00	3.444960E+00	3.619700E+00
4.045210E+00	3.369840E+00	3.588460E+00
1.257960E+00	2.341990E+00	3.715720E+00
1.277530E+00	2.397480E+00	3.725240E+00
1.267660E+00	2.356380E+00	3.662880E+00
1.233180E+00	2.232490E+00	3.619000E+00
1.240080E+00	2.269910E+00	3.698930E+00
1.193480E+00	2.100570E+00	3.584270E+00
1.206530E+00	2.148190E+00	3.669360E+00
1.148380E+00	1.968020E+00	3.558940E+00
1.165260E+00	2.019970E+00	3.645430E+00
1.114980E+00	1.852820E+00	3.540660E+00
1.123340E+00	1.878450E+00	3.644740E+00
1.097240E+00	1.786480E+00	3.536550E+00
1.100930E+00	1.792950E+00	3.591460E+00
1.088420E+00	1.728150E+00	3.566380E+00
1.346960E+00	2.571880E+00	3.701560E+00
1.301410E+00	2.463950E+00	3.688340E+00
1.083890E+00	1.657030E+00	3.504610E+00
1.088930E+00	1.574810E+00	3.476840E+00
1.087360E+00	1.558830E+00	3.588610E+00
1.099680E+00	1.492830E+00	3.521410E+00
1.400880E+00	2.672500E+00	3.730380E+00
1.440970E+00	2.736720E+00	3.734580E+00
1.424420E+00	2.710380E+00	3.691330E+00
1.127180E+00	1.430940E+00	3.455700E+00
1.177500E+00	1.344110E+00	3.440920E+00
1.161600E+00	1.355270E+00	3.557620E+00
1.212510E+00	1.290720E+00	3.475510E+00
1.199510E+00	1.300900E+00	3.526370E+00
1.241250E+00	1.246640E+00	3.519160E+00
1.462170E+00	2.764370E+00	3.674020E+00
1.482480E+00	2.807110E+00	3.771390E+00
1.315070E+00	1.181390E+00	3.475160E+00
1.429870E+00	1.104970E+00	3.476320E+00
1.386380E+00	1.111850E+00	3.584020E+00
1.493530E+00	1.058250E+00	3.518830E+00
1.467080E+00	1.062920E+00	3.564110E+00
1.537320E+00	1.022770E+00	3.572520E+00
1.515000E+00	2.878880E+00	3.775990E+00
1.533140E+00	2.917250E+00	3.760290E+00
1.512390E+00	2.869660E+00	3.709080E+00
1.732640E+00	9.812610E-01	3.508240E+00
1.647750E+00	9.871950E-01	3.563710E+00
1.779310E+00	9.374640E-01	3.598900E+00
1.566420E+00	2.983800E+00	3.738750E+00
1.847560E+00	9.503210E-01	3.526790E+00
1.941890E+00	9.124960E-01	3.591480E+00
1.878880E+00	9.130010E-01	3.614810E+00
1.969340E+00	8.856380E-01	3.665350E+00
1.648650E+00	3.133190E+00	3.740390E+00
1.613510E+00	3.073300E+00	3.755860E+00
1.985170E+00	9.300140E-01	3.531410E+00
2.031880E+00	8.871900E-01	3.625500E+00
1.686830E+00	3.191590E+00	3.715440E+00
2.155240E+00	8.818340E-01	3.627330E+00
1.752570E+00	3.273000E+00	3.729800E+00
2.294660E+00	8.664940E-01	3.618910E+00
1.864430E+00	3.403090E+00	3.731520E+00
1.816160E+00	3.349620E+00	3.749960E+00
2.403260E+00	8.667730E-01	3.595680E+00
2.509190E+00	8.369460E-01	3.682020E+00
1.910800E+00	3.454250E+00	3.704340E+00
2.601940E+00	8.228920E-01	3.647230E+00
1.981090E+00	3.535700E+00	3.718650E+00
2.691200E+00	8.167500E-01	3.608630E+00
2.785760E+00	7.798120E-01	3.677820E+00
2.117560E+00	3.674490E+00	3.732740E+00
2.052630E+00	3.617500E+00	3.744550E+00
2.871550E+00	7.706520E-01	3.623880E+00
2.956490E+00	7.386630E-01	3.681210E+00
2.197470E+00	3.737950E+00	3.720900E+00
3.043410E+00	7.501660E-01	3.635840E+00
3.134460E+00	7.422200E-01	3.704330E+00
2.285490E+00	3.799100E+00	3.701000E+00
3.225980E+00	7.794850E-01	3.672880E+00
2.357310E+00	3.841760E+00	3.733750E+00
2.355830E+00	3.833370E+00	3.679950E+00
3.323960E+00	8.333540E-01	3.644320E+00
2.393350E+00	3.855230E+00	3.724670E+00
2.447070E+00	3.868010E+00	3.714870E+00
3.419060E+00	9.022760E-01	3.620390E+00
2.559700E+00	3.906370E+00	3.701690E+00
3.610800E+00	1.041380E+00	3.691480E+00
3.509580E+00	9.591260E-01	3.705290E+00
2.665690E+00	3.924770E+00	3.696270E+00
3.723060E+00	1.130320E+00	3.687630E+00
2.731840E+00	3.929520E+00	3.657320E+00
3.823250E+00	1.220170E+00	3.672900E+00
2.816920E+00	3.930530E+00	3.672560E+00
2.909520E+00	3.915750E+00	3.729620E+00
3.915860E+00	1.301290E+00	3.641240E+00
2.990700E+00	3.873770E+00	3.673950E+00
3.099550E+00	3.843470E+00	3.699000E+00
3.182950E+00	3.778260E+00	3.636320E+00
4.069020E+00	1.469640E+00	3.650230E+00
4.003450E+00	1.377690E+00	3.702340E+00
3.216200E+00	3.795900E+00	3.707870E+00
3.296770E+00	3.765910E+00	3.707310E+00
3.326010E+00	3.724510E+00	3.645700E+00
4.224700E+00	1.803850E+00	3.646650E+00
4.198560E+00	1.697670E+00	3.671490E+00
4.226080E+00	1.764640E+00	3.709010E+00
4.136960E+00	1.579460E+00	3.672550E+00
3.389460E+00	3.742150E+00	3.711510E+00
3.504230E+00	3.709380E+00	3.729200E+00
3.524140E+00	3.663480E+00	3.653090E+00
4.246430E+00	2.661450E+00	3.670390E+00
4.265550E+00	2.541950E+00	3.740660E+00
4.274000E+00	2.421910E+00	3.712070E+00
4.281360E+00	2.304330E+00	3.701010E+00
4.278060E+00	2.184070E+00	3.687830E+00
4.269950E+00	2.055810E+00	3.677640E+00
4.253390E+00	1.911450E+00	3.658690E+00
4.237500E+00	1.820460E+00	3.698390E+00
3.612890E+00	3.662570E+00	3.723290E+00
3.718110E+00	3.636480E+00	3.771590E+00
3.728360E+00	3.598960E+00	3.686000E+00
4.131040E+00	3.138600E+00	3.689530E+00
4.162710E+00	3.052470E+00	3.755460E+00
4.184620E+00	2.949410E+00	3.716710E+00
4.203520E+00	2.841350E+00	3.700910E+00
4.222070E+00	2.763490E+00	3.656670E+00
3.819790E+00	3.576510E+00	3.764480E+00
3.900510E+00	3.515190E+00	3.715600E+00
3.924120E+00	3.503260E+00	3.641520E+00
3.961770E+00	3.477560E+00	3.677530E+00
4.081030E+00	3.310430E+00	3.722070E+00
4.048490E+00	3.369180E+00	3.645240E+00
4.021860E+00	3.410390E+00	3.700400E+00
4.116320E+00	3.213290E+00	3.729770E+00
3.993210E+00	3.450160E+00	3.681490E+00
1.254080E+00	2.343690E+00	3.853290E+00
1.275840E+00	2.408660E+00	3.839380E+00
1.257970E+00	2.336580E+00	3.775440E+00
1.220290E+00	2.200340E+00	3.751990E+00
1.233790E+00	2.256290E+00	3.834570E+00
1.182300E+00	2.077030E+00	3.728440E+00
1.204340E+00	2.141520E+00	3.817700E+00
1.143210E+00	1.963080E+00	3.712240E+00
1.166360E+00	2.024040E+00	3.798100E+00
1.120650E+00	1.893050E+00	3.712960E+00
1.131940E+00	1.919080E+00	3.781400E+00
1.110150E+00	1.836170E+00	3.745900E+00
1.298830E+00	2.478320E+00	3.873300E+00
1.328270E+00	2.549620E+00	3.855570E+00
1.308830E+00	2.477540E+00	3.783040E+00
1.092850E+00	1.733360E+00	3.698360E+00
1.084450E+00	1.639730E+00	3.628930E+00
1.083570E+00	1.646380E+00	3.707790E+00
1.084550E+00	1.579020E+00	3.651540E+00
1.084150E+00	1.593870E+00	3.709880E+00
1.088750E+00	1.535080E+00	3.691370E+00
1.359110E+00	2.616470E+00	3.892960E+00
1.395960E+00	2.678440E+00	3.879470E+00
1.367020E+00	2.615500E+00	3.807660E+00
1.127500E+00	1.418680E+00	3.577620E+00
1.109370E+00	1.460480E+00	3.668990E+00
1.147040E+00	1.380880E+00	3.611560E+00
1.137910E+00	1.397330E+00	3.653120E+00
1.163830E+00	1.348890E+00	3.656250E+00
1.432050E+00	2.725330E+00	3.819580E+00
1.217430E+00	1.265640E+00	3.636060E+00
1.292720E+00	1.181310E+00	3.593680E+00
1.268960E+00	1.197480E+00	3.655790E+00
1.341970E+00	1.134540E+00	3.630940E+00
1.312010E+00	1.153370E+00	3.674710E+00
1.377440E+00	1.098740E+00	3.680490E+00
1.480070E+00	2.819480E+00	3.875530E+00
1.511890E+00	2.888720E+00	3.881350E+00
1.505500E+00	2.865450E+00	3.824190E+00
1.486210E+00	1.025630E+00	3.680150E+00
1.592050E+00	9.750090E-01	3.654930E+00
1.566470E+00	9.714060E-01	3.715600E+00
1.625950E+00	9.468730E-01	3.734590E+00
1.536640E+00	2.929410E+00	3.827920E+00
1.714400E+00	9.312860E-01	3.693170E+00
1.579830E+00	3.016930E+00	3.872760E+00
1.616400E+00	3.084210E+00	3.870500E+00
1.603880E+00	3.055680E+00	3.810480E+00
1.869850E+00	8.944770E-01	3.705710E+00
1.999230E+00	8.649160E-01	3.749590E+00
1.638800E+00	3.115970E+00	3.818700E+00
2.104200E+00	8.588780E-01	3.717540E+00
1.697690E+00	3.204540E+00	3.831990E+00
2.170590E+00	8.591590E-01	3.697240E+00
2.197850E+00	8.496990E-01	3.734980E+00
1.763370E+00	3.295600E+00	3.851230E+00
1.808840E+00	3.356330E+00	3.871690E+00
1.797320E+00	3.333450E+00	3.805880E+00
2.277430E+00	8.415200E-01	3.740970E+00
2.205780E+00	8.562560E-01	3.702100E+00
1.850900E+00	3.399080E+00	3.824770E+00
2.404860E+00	8.400590E-01	3.714740E+00
2.519050E+00	8.145930E-01	3.799770E+00
1.915380E+00	3.468950E+00	3.788630E+00
2.609550E+00	7.988760E-01	3.764940E+00
1.979910E+00	3.555690E+00	3.855630E+00
2.042680E+00	3.628370E+00	3.873250E+00
2.026850E+00	3.600210E+00	3.802810E+00
2.698230E+00	7.881710E-01	3.725390E+00
2.797680E+00	7.529340E-01	3.797850E+00
2.095360E+00	3.669460E+00	3.831140E+00
2.878150E+00	7.392360E-01	3.742990E+00
2.963300E+00	7.143870E-01	3.782250E+00
2.180950E+00	3.737260E+00	3.818060E+00
3.044560E+00	7.206340E-01	3.742400E+00
3.140000E+00	7.132050E-01	3.810820E+00
2.263150E+00	3.797370E+00	3.803810E+00
3.232560E+00	7.496550E-01	3.779720E+00
2.340900E+00	3.841190E+00	3.795420E+00
3.330180E+00	8.056230E-01	3.752290E+00
2.405480E+00	3.864810E+00	3.778830E+00
2.479270E+00	3.896310E+00	3.836460E+00
3.422730E+00	8.776980E-01	3.726570E+00
2.558100E+00	3.917790E+00	3.803090E+00
3.606480E+00	1.015700E+00	3.795460E+00
3.516970E+00	9.319580E-01	3.808490E+00
2.646110E+00	3.931900E+00	3.789770E+00
3.711230E+00	1.105020E+00	3.784100E+00
2.726480E+00	3.940120E+00	3.782110E+00
2.756860E+00	3.936440E+00	3.727180E+00
2.830510E+00	3.951400E+00	3.801900E+00
3.832200E+00	1.218960E+00	3.785110E+00
2.924310E+00	3.936370E+00	3.800350E+00
3.924520E+00	1.301850E+00	3.736600E+00
3.012690E+00	3.906240E+00	3.777590E+00
3.161030E+00	3.873380E+00	3.784760E+00
4.089160E+00	1.469510E+00	3.788390E+00
4.001590E+00	1.366570E+00	3.767090E+00
3.245000E+00	3.864020E+00	3.811350E+00
3.287090E+00	3.807450E+00	3.760460E+00
4.218170E+00	1.705300E+00	3.748560E+00
4.177140E+00	1.607890E+00	3.764080E+00
4.159500E+00	1.550890E+00	3.810950E+00
3.330030E+00	3.846110E+00	3.823500E+00
3.429990E+00	3.819730E+00	3.839680E+00
3.429940E+00	3.775430E+00	3.780330E+00
4.262290E+00	2.668530E+00	3.815220E+00
4.230930E+00	2.746080E+00	3.727200E+00
4.223150E+00	2.801320E+00	3.794280E+00
4.280080E+00	2.537110E+00	3.836400E+00
4.289510E+00	2.439170E+00	3.813350E+00
4.299390E+00	2.324580E+00	3.799990E+00
4.298480E+00	2.204060E+00	3.789820E+00
4.290910E+00	2.083090E+00	3.780050E+00
4.283800E+00	1.952870E+00	3.778490E+00
4.248700E+00	1.798360E+00	3.778190E+00
4.223820E+00	1.666720E+00	3.814560E+00
4.191270E+00	1.593590E+00	3.824300E+00
3.511450E+00	3.771990E+00	3.832410E+00
3.587020E+00	3.709710E+00	3.789930E+00
3.717310E+00	3.672060E+00	3.846360E+00
4.139730E+00	3.162420E+00	3.807660E+00
4.168860E+00	3.068670E+00	3.886130E+00
4.192310E+00	2.965500E+00	3.823530E+00
4.201280E+00	2.886120E+00	3.775520E+00
3.822280E+00	3.603740E+00	3.837230E+00
3.916510E+00	3.530660E+00	3.821410E+00
4.016610E+00	3.428680E+00	3.806180E+00
3.982940E+00	3.457440E+00	3.718430E+00
4.099190E+00	3.313470E+00	3.857870E+00
4.117560E+00	3.245480E+00	3.795810E+00
1.278740E+00	2.403310E+00	3.913770E+00
1.252040E+00	2.310530E+00	3.904990E+00
1.236030E+00	2.217820E+00	3.911530E+00
1.203900E+00	2.097860E+00	3.897910E+00
1.166610E+00	1.981670E+00	3.881550E+00
1.135030E+00	1.858280E+00	3.881410E+00
1.102570E+00	1.780410E+00	3.799900E+00
1.112820E+00	1.776760E+00	3.865580E+00
1.100930E+00	1.724840E+00	3.836390E+00
1.328700E+00	2.543000E+00	3.929280E+00
1.299930E+00	2.475340E+00	3.925060E+00
1.093960E+00	1.637530E+00	3.811300E+00
1.094580E+00	1.550500E+00	3.787800E+00
1.100640E+00	1.495590E+00	3.761140E+00
1.113300E+00	1.505400E+00	3.841570E+00
1.131390E+00	1.447980E+00	3.826730E+00
1.393150E+00	2.669180E+00	3.938380E+00
1.368090E+00	2.617460E+00	3.958830E+00
1.150640E+00	1.379560E+00	3.751070E+00
1.184380E+00	1.316030E+00	3.726470E+00
1.191750E+00	1.325970E+00	3.812190E+00
1.222120E+00	1.264280E+00	3.773840E+00
1.443970E+00	2.746070E+00	3.947470E+00
1.265690E+00	1.197490E+00	3.725750E+00
1.338610E+00	1.125520E+00	3.773640E+00
1.415370E+00	1.060490E+00	3.757270E+00
1.412200E+00	1.064250E+00	3.858930E+00
1.484750E+00	1.011430E+00	3.811910E+00
1.504410E+00	2.872920E+00	3.936330E+00
1.484560E+00	2.825140E+00	3.958360E+00
1.580210E+00	9.615630E-01	3.810350E+00
1.708830E+00	9.164330E-01	3.820540E+00
1.543790E+00	2.948150E+00	3.951390E+00
1.819120E+00	8.883130E-01	3.801130E+00
1.806730E+00	8.843210E-01	3.879260E+00
1.890160E+00	8.708860E-01	3.891310E+00
1.616590E+00	3.082110E+00	3.945270E+00
1.585570E+00	3.025610E+00	3.967370E+00
1.965660E+00	8.625380E-01	3.837750E+00
1.652860E+00	3.143220E+00	3.908230E+00
2.100430E+00	8.424740E-01	3.831750E+00
1.707620E+00	3.221470E+00	3.973830E+00
1.756930E+00	3.292400E+00	3.992080E+00
1.740610E+00	3.270790E+00	3.919060E+00
2.208350E+00	8.387900E-01	3.809100E+00
1.793410E+00	3.341470E+00	3.948570E+00
2.310100E+00	8.180820E-01	3.865360E+00
1.851130E+00	3.412980E+00	3.927550E+00
2.422370E+00	8.166500E-01	3.851170E+00
2.536850E+00	7.954060E-01	3.902450E+00
1.909930E+00	3.479460E+00	3.893790E+00
2.615260E+00	7.798110E-01	3.885870E+00
2.031450E+00	3.625720E+00	3.951330E+00
1.967190E+00	3.556890E+00	3.968960E+00
2.712690E+00	7.652230E-01	3.853100E+00
2.803590E+00	7.351480E-01	3.889040E+00
2.097710E+00	3.686380E+00	3.937780E+00
2.905810E+00	7.038910E-01	3.899790E+00
2.172530E+00	3.744950E+00	3.920890E+00
3.042390E+00	6.960140E-01	3.855690E+00
2.250290E+00	3.803140E+00	3.902520E+00
2.326230E+00	3.847210E+00	3.888180E+00
3.341220E+00	7.780070E-01	3.863440E+00
3.233880E+00	7.204710E-01	3.883650E+00
2.404310E+00	3.875160E+00	3.871220E+00
2.476760E+00	3.900540E+00	3.940390E+00
3.439260E+00	8.512540E-01	3.832240E+00
2.564810E+00	3.926890E+00	3.908680E+00
3.602400E+00	9.829030E-01	3.904120E+00
3.519660E+00	9.060660E-01	3.890620E+00
2.630670E+00	3.938570E+00	3.862780E+00
3.705070E+00	1.080980E+00	3.883580E+00
2.719660E+00	3.950530E+00	3.874620E+00
2.829080E+00	3.974730E+00	3.933520E+00
3.790670E+00	1.167680E+00	3.864670E+00
2.962680E+00	3.961950E+00	3.883790E+00
3.894800E+00	1.274930E+00	3.911720E+00
[truncated: 10,719 more rows]
