# Supplementary material for: A New MRI-Based Model of Heart Function with Coupled Hemodynamics and Application to Normal and Diseased Canine Left Ventricles
Source: Front Bioeng Biotechnol. 2015 Sep 23;3:140. doi: 10.3389/fbioe.2015.00140 (PMC4585083; doi:10.3389/fbioe.2015.00140)
Supplement: Supplementary file 4 [file Data_Sheet_4.ZIP › Case2_Normal_LBBB_Diastole/nodes/case2_diastole_time_0.1100.csv]

3.306960E+00	2.095870E+00	1.167360E+00
3.330500E+00	2.140320E+00	1.146510E+00
3.347040E+00	2.103730E+00	1.160050E+00
3.347110E+00	2.060400E+00	1.188900E+00
3.382410E+00	2.194760E+00	1.120790E+00
3.414410E+00	2.250660E+00	1.105160E+00
3.433950E+00	2.206510E+00	1.124430E+00
3.430510E+00	2.127170E+00	1.166640E+00
3.526630E+00	2.064320E+00	1.229230E+00
3.449300E+00	2.017010E+00	1.240910E+00
3.568240E+00	2.002480E+00	1.294280E+00
3.511090E+00	2.239790E+00	1.138590E+00
3.573720E+00	2.139250E+00	1.206170E+00
3.610580E+00	2.067370E+00	1.261560E+00
3.005500E+00	2.286000E+00	1.169190E+00
3.023140E+00	2.369010E+00	1.148660E+00
3.064990E+00	2.329740E+00	1.143260E+00
3.081460E+00	2.278150E+00	1.155850E+00
3.077810E+00	2.451880E+00	1.138330E+00
3.097890E+00	2.528280E+00	1.142150E+00
3.140710E+00	2.484060E+00	1.129240E+00
3.193270E+00	2.382270E+00	1.116050E+00
3.309910E+00	2.236260E+00	1.110880E+00
3.164500E+00	2.229420E+00	1.155600E+00
3.233140E+00	2.087250E+00	1.202280E+00
3.350770E+00	1.960500E+00	1.276600E+00
3.221180E+00	1.949530E+00	1.313940E+00
3.409360E+00	1.880950E+00	1.403420E+00
3.301130E+00	1.860610E+00	1.425590E+00
3.398850E+00	1.835620E+00	1.479670E+00
3.220150E+00	2.548830E+00	1.124050E+00
3.419450E+00	2.528330E+00	1.116730E+00
3.431860E+00	2.354360E+00	1.098550E+00
3.488230E+00	1.934350E+00	1.348060E+00
3.514810E+00	1.855720E+00	1.511490E+00
3.544210E+00	2.464780E+00	1.136950E+00
3.562580E+00	2.549270E+00	1.153960E+00
3.603050E+00	2.357440E+00	1.149810E+00
3.654840E+00	2.232270E+00	1.201340E+00
3.676210E+00	2.125680E+00	1.270880E+00
3.680720E+00	2.041180E+00	1.345710E+00
3.615960E+00	1.947180E+00	1.409880E+00
3.671400E+00	2.500080E+00	1.196340E+00
3.734070E+00	2.338460E+00	1.231510E+00
3.751100E+00	2.195250E+00	1.305080E+00
3.731730E+00	2.110730E+00	1.345410E+00
2.585410E+00	2.653150E+00	1.330050E+00
2.607410E+00	2.717300E+00	1.331740E+00
2.645490E+00	2.662100E+00	1.305980E+00
2.742610E+00	2.604540E+00	1.270720E+00
2.601220E+00	2.577820E+00	1.327720E+00
2.803280E+00	2.446080E+00	1.241890E+00
2.646750E+00	2.440200E+00	1.317550E+00
2.889450E+00	2.287770E+00	1.218720E+00
2.706420E+00	2.293240E+00	1.320760E+00
2.883190E+00	2.128000E+00	1.309830E+00
2.764450E+00	2.147100E+00	1.371570E+00
2.943090E+00	2.046380E+00	1.325700E+00
2.833980E+00	2.007840E+00	1.421080E+00
2.948150E+00	1.958940E+00	1.407160E+00
2.718980E+00	2.748610E+00	1.302570E+00
2.914590E+00	2.752550E+00	1.228050E+00
2.900410E+00	2.590170E+00	1.197780E+00
2.974870E+00	2.475950E+00	1.167460E+00
3.025790E+00	2.163640E+00	1.230570E+00
3.074440E+00	1.990160E+00	1.327010E+00
3.147400E+00	1.877970E+00	1.441320E+00
3.023020E+00	1.896150E+00	1.461620E+00
3.209810E+00	1.783330E+00	1.555160E+00
3.065520E+00	1.802100E+00	1.571120E+00
3.254400E+00	1.713540E+00	1.653380E+00
3.122550E+00	1.690490E+00	1.707120E+00
3.233240E+00	1.650990E+00	1.761220E+00
3.107600E+00	2.650590E+00	1.164060E+00
3.149860E+00	2.827950E+00	1.231940E+00
3.381870E+00	1.775050E+00	1.585420E+00
3.351010E+00	1.682500E+00	1.737790E+00
3.284940E+00	2.772960E+00	1.185810E+00
3.345080E+00	2.883070E+00	1.245410E+00
3.352570E+00	2.671040E+00	1.137280E+00
3.507720E+00	1.792280E+00	1.629190E+00
3.515290E+00	1.735530E+00	1.757260E+00
3.450490E+00	2.795220E+00	1.212940E+00
3.510090E+00	2.905720E+00	1.301720E+00
3.582390E+00	2.664900E+00	1.191910E+00
3.709770E+00	1.990130E+00	1.463280E+00
3.683480E+00	1.908840E+00	1.566430E+00
3.606170E+00	1.822340E+00	1.667250E+00
3.613860E+00	2.820810E+00	1.279250E+00
3.639760E+00	2.904590E+00	1.359260E+00
3.713080E+00	2.750620E+00	1.293360E+00
3.762180E+00	2.624580E+00	1.283610E+00
3.806030E+00	2.456200E+00	1.306090E+00
3.827610E+00	2.285570E+00	1.373180E+00
3.787790E+00	2.102850E+00	1.478450E+00
3.852710E+00	2.221330E+00	1.484950E+00
3.750240E+00	1.982020E+00	1.547860E+00
3.713040E+00	2.839210E+00	1.359110E+00
3.816860E+00	2.751070E+00	1.417080E+00
3.862050E+00	2.569080E+00	1.416470E+00
3.877710E+00	2.407150E+00	1.440030E+00
3.878600E+00	2.294130E+00	1.486420E+00
2.228400E+00	2.681240E+00	1.567980E+00
2.256920E+00	2.766570E+00	1.561860E+00
2.285340E+00	2.692470E+00	1.525650E+00
2.343960E+00	2.610380E+00	1.492060E+00
2.240220E+00	2.597650E+00	1.568340E+00
2.400630E+00	2.459080E+00	1.474340E+00
2.281830E+00	2.457490E+00	1.559930E+00
2.446390E+00	2.305640E+00	1.476740E+00
2.331310E+00	2.313340E+00	1.554990E+00
2.502480E+00	2.161520E+00	1.520030E+00
2.390300E+00	2.170890E+00	1.593770E+00
2.558950E+00	2.031330E+00	1.555360E+00
2.445090E+00	2.035110E+00	1.627740E+00
2.625870E+00	1.939780E+00	1.605830E+00
2.517020E+00	1.897330E+00	1.709220E+00
2.645450E+00	1.837010E+00	1.713160E+00
2.314750E+00	2.874110E+00	1.547700E+00
2.364060E+00	2.981660E+00	1.558980E+00
2.381530E+00	2.905970E+00	1.516240E+00
2.389920E+00	2.791660E+00	1.480920E+00
2.503160E+00	2.644150E+00	1.387460E+00
2.521550E+00	2.449530E+00	1.389040E+00
2.565170E+00	2.297990E+00	1.394330E+00
2.622540E+00	2.155830E+00	1.445270E+00
2.683920E+00	2.028060E+00	1.491370E+00
2.750200E+00	1.903040E+00	1.591660E+00
2.810310E+00	1.837920E+00	1.639570E+00
2.753190E+00	1.795440E+00	1.714570E+00
2.832770E+00	1.782720E+00	1.690050E+00
2.462310E+00	2.942600E+00	1.488160E+00
2.466250E+00	3.028960E+00	1.525150E+00
2.610450E+00	2.866970E+00	1.385520E+00
2.904280E+00	1.853010E+00	1.570650E+00
2.991230E+00	1.732380E+00	1.681030E+00
2.895100E+00	1.738700E+00	1.707480E+00
3.030270E+00	1.669870E+00	1.750780E+00
2.956000E+00	1.648500E+00	1.802370E+00
3.057020E+00	1.622660E+00	1.816850E+00
2.567160E+00	3.035660E+00	1.480000E+00
2.754530E+00	3.039750E+00	1.432690E+00
2.763220E+00	2.947750E+00	1.371360E+00
2.816340E+00	2.880250E+00	1.314610E+00
3.303160E+00	1.609880E+00	1.858950E+00
3.157520E+00	1.577340E+00	1.899470E+00
3.275680E+00	1.550750E+00	1.973950E+00
2.874770E+00	2.995600E+00	1.358740E+00
2.886190E+00	3.074260E+00	1.413740E+00
3.028180E+00	2.938600E+00	1.299150E+00
3.438510E+00	1.645860E+00	1.860610E+00
3.390210E+00	1.579670E+00	1.969800E+00
3.009670E+00	3.071640E+00	1.400550E+00
3.236120E+00	3.054140E+00	1.386210E+00
3.236500E+00	2.945000E+00	1.291880E+00
3.528590E+00	1.677870E+00	1.873260E+00
3.532880E+00	1.626490E+00	1.990520E+00
3.401550E+00	2.993990E+00	1.342760E+00
3.382400E+00	3.070590E+00	1.417240E+00
3.703950E+00	1.864790E+00	1.721660E+00
3.674630E+00	1.796660E+00	1.825130E+00
3.610630E+00	1.712630E+00	1.905760E+00
3.480340E+00	3.061620E+00	1.449280E+00
3.575300E+00	2.986050E+00	1.409530E+00
3.882930E+00	2.214720E+00	1.603720E+00
3.840820E+00	2.083760E+00	1.690920E+00
3.775680E+00	1.953190E+00	1.703640E+00
3.744180E+00	1.859620E+00	1.810470E+00
3.734190E+00	2.922290E+00	1.466660E+00
3.861970E+00	2.834790E+00	1.561760E+00
3.889100E+00	2.749240E+00	1.526940E+00
3.913960E+00	2.653440E+00	1.536330E+00
3.926250E+00	2.487340E+00	1.572080E+00
3.942260E+00	2.587970E+00	1.645940E+00
3.911860E+00	2.346260E+00	1.561330E+00
3.923170E+00	2.728380E+00	1.622840E+00
3.940630E+00	2.653170E+00	1.639000E+00
2.036500E+00	2.730230E+00	1.746730E+00
2.071230E+00	2.822040E+00	1.743910E+00
2.093290E+00	2.746850E+00	1.698480E+00
2.154810E+00	2.661250E+00	1.635830E+00
2.040740E+00	2.643910E+00	1.734800E+00
2.174320E+00	2.467130E+00	1.648450E+00
2.070430E+00	2.489860E+00	1.732970E+00
2.221190E+00	2.317520E+00	1.642150E+00
2.095240E+00	2.302220E+00	1.747750E+00
2.284450E+00	2.183930E+00	1.667070E+00
2.190800E+00	2.196200E+00	1.734550E+00
2.336370E+00	2.050230E+00	1.692970E+00
2.231030E+00	2.071050E+00	1.764240E+00
2.400270E+00	1.931810E+00	1.740930E+00
2.295080E+00	1.944460E+00	1.797900E+00
2.442330E+00	1.858500E+00	1.783800E+00
2.380040E+00	1.819070E+00	1.854940E+00
2.471940E+00	1.796030E+00	1.827240E+00
2.129920E+00	2.937280E+00	1.730570E+00
2.178040E+00	3.055670E+00	1.748220E+00
2.194330E+00	2.984120E+00	1.692500E+00
2.201690E+00	2.874490E+00	1.645620E+00
2.679720E+00	1.721500E+00	1.816680E+00
2.563180E+00	1.752630E+00	1.825530E+00
2.708680E+00	1.650940E+00	1.889760E+00
2.617280E+00	1.618450E+00	1.955710E+00
2.737360E+00	1.578670E+00	1.973610E+00
2.283050E+00	3.043520E+00	1.649590E+00
2.330710E+00	3.176740E+00	1.710660E+00
2.810060E+00	1.668480E+00	1.826310E+00
2.907880E+00	1.560870E+00	1.946570E+00
2.824450E+00	1.546770E+00	1.985710E+00
2.970290E+00	1.489290E+00	2.030620E+00
2.884920E+00	1.448760E+00	2.090630E+00
2.982240E+00	1.428930E+00	2.116430E+00
2.469130E+00	3.124290E+00	1.584990E+00
2.495270E+00	3.263540E+00	1.694490E+00
3.016870E+00	1.559640E+00	1.930870E+00
3.074350E+00	1.469760E+00	2.059710E+00
2.605420E+00	3.233650E+00	1.615540E+00
2.655290E+00	3.316990E+00	1.700040E+00
2.673050E+00	3.153350E+00	1.533180E+00
3.350980E+00	1.518500E+00	2.071800E+00
3.217670E+00	1.483390E+00	2.082420E+00
3.334840E+00	1.469150E+00	2.176300E+00
2.763670E+00	3.265040E+00	1.617790E+00
2.792080E+00	3.342220E+00	1.704680E+00
2.905080E+00	3.181930E+00	1.499210E+00
3.463800E+00	1.556400E+00	2.070040E+00
3.448700E+00	1.511550E+00	2.172650E+00
2.849410E+00	3.382140E+00	1.741720E+00
2.860050E+00	3.423540E+00	1.798470E+00
2.903010E+00	3.391450E+00	1.752600E+00
2.936790E+00	3.331950E+00	1.677330E+00
3.077290E+00	3.261460E+00	1.594100E+00
3.151880E+00	3.172350E+00	1.499780E+00
3.533490E+00	1.579850E+00	2.079560E+00
3.527430E+00	1.555970E+00	2.140630E+00
2.953970E+00	3.415450E+00	1.802380E+00
3.074420E+00	3.380430E+00	1.771030E+00
3.118700E+00	3.321410E+00	1.691530E+00
3.257780E+00	3.270080E+00	1.630230E+00
3.396990E+00	3.159360E+00	1.514190E+00
3.703140E+00	1.755750E+00	1.965290E+00
3.679390E+00	1.681530E+00	2.058980E+00
3.598740E+00	1.598740E+00	2.121220E+00
3.224890E+00	3.359850E+00	1.771660E+00
3.361040E+00	3.321660E+00	1.742640E+00
3.413630E+00	3.254520E+00	1.660390E+00
3.539160E+00	3.205710E+00	1.664700E+00
3.635940E+00	3.087100E+00	1.558460E+00
3.893480E+00	2.149810E+00	1.802710E+00
3.854610E+00	2.006910E+00	1.890200E+00
3.899880E+00	2.104920E+00	1.945000E+00
3.776230E+00	1.841860E+00	1.956430E+00
3.747470E+00	1.750700E+00	2.051470E+00
3.492460E+00	3.295250E+00	1.779560E+00
3.616710E+00	3.246250E+00	1.777970E+00
3.659000E+00	3.172840E+00	1.704420E+00
3.740250E+00	3.105690E+00	1.707670E+00
3.812670E+00	2.978370E+00	1.661430E+00
3.948300E+00	2.504180E+00	1.730990E+00
3.938050E+00	2.326550E+00	1.791240E+00
3.957290E+00	2.461870E+00	1.830290E+00
3.918260E+00	2.183620E+00	1.905550E+00
3.733950E+00	3.194560E+00	1.828350E+00
3.832140E+00	3.069710E+00	1.813180E+00
3.896850E+00	2.954910E+00	1.823970E+00
3.922530E+00	2.821750E+00	1.762090E+00
3.957780E+00	2.628900E+00	1.775440E+00
3.958890E+00	2.528870E+00	1.799640E+00
1.879840E+00	2.776500E+00	1.943290E+00
1.924270E+00	2.893470E+00	1.944700E+00
1.930340E+00	2.795630E+00	1.891570E+00
1.970420E+00	2.706390E+00	1.815690E+00
1.869330E+00	2.684910E+00	1.918850E+00
1.974660E+00	2.514120E+00	1.817410E+00
1.883250E+00	2.536530E+00	1.903460E+00
2.000840E+00	2.364380E+00	1.805480E+00
1.897840E+00	2.346750E+00	1.903500E+00
2.022180E+00	2.284550E+00	1.813020E+00
1.973360E+00	2.275180E+00	1.860000E+00
2.023720E+00	2.202970E+00	1.857760E+00
2.111200E+00	1.939440E+00	1.929900E+00
2.083420E+00	1.998800E+00	1.908970E+00
2.173950E+00	1.967140E+00	1.865880E+00
2.260360E+00	1.841780E+00	1.910360E+00
2.152350E+00	1.865060E+00	1.960850E+00
2.328920E+00	1.714000E+00	1.968860E+00
2.219890E+00	1.738600E+00	2.012080E+00
2.371330E+00	1.634510E+00	2.020430E+00
2.296040E+00	1.599390E+00	2.091570E+00
2.404440E+00	1.559980E+00	2.091460E+00
2.031040E+00	2.923150E+00	1.822520E+00
2.009630E+00	3.019440E+00	1.898700E+00
2.113260E+00	2.111670E+00	1.832850E+00
2.458890E+00	1.664950E+00	1.959290E+00
2.540790E+00	1.575490E+00	2.026890E+00
2.494730E+00	1.516970E+00	2.112350E+00
2.591470E+00	1.500820E+00	2.098650E+00
2.046850E+00	3.097320E+00	1.909520E+00
2.117580E+00	3.194370E+00	1.917500E+00
2.095040E+00	3.086990E+00	1.844980E+00
2.783680E+00	1.474160E+00	2.082700E+00
2.687250E+00	1.492030E+00	2.088690E+00
2.815810E+00	1.414350E+00	2.147290E+00
2.751490E+00	1.382950E+00	2.209340E+00
2.854560E+00	1.364220E+00	2.213820E+00
2.218570E+00	3.195980E+00	1.813130E+00
2.243590E+00	3.290820E+00	1.884220E+00
3.052620E+00	1.393930E+00	2.181340E+00
2.957010E+00	1.365170E+00	2.219440E+00
3.060140E+00	1.341890E+00	2.272150E+00
2.314980E+00	3.361830E+00	1.904600E+00
2.378700E+00	3.436390E+00	1.965040E+00
2.385170E+00	3.384840E+00	1.888300E+00
2.373050E+00	3.317570E+00	1.812870E+00
3.139110E+00	1.419190E+00	2.162090E+00
3.131580E+00	1.369640E+00	2.242730E+00
2.475240E+00	3.416380E+00	1.877500E+00
2.535240E+00	3.494980E+00	1.968620E+00
2.556620E+00	3.375260E+00	1.781880E+00
3.247470E+00	1.407470E+00	2.242590E+00
2.632460E+00	3.455590E+00	1.884670E+00
2.672660E+00	3.508760E+00	1.978850E+00
2.742310E+00	3.402540E+00	1.792850E+00
3.442450E+00	1.440430E+00	2.306850E+00
2.734160E+00	3.533510E+00	2.022450E+00
2.739880E+00	3.559250E+00	2.077760E+00
2.787180E+00	3.539310E+00	2.029970E+00
2.838830E+00	3.487740E+00	1.933320E+00
3.594920E+00	1.542910E+00	2.253780E+00
2.826560E+00	3.553470E+00	2.071420E+00
2.930050E+00	3.525920E+00	2.042980E+00
2.985610E+00	3.492720E+00	1.986930E+00
3.111210E+00	3.441870E+00	1.914630E+00
3.694180E+00	1.624850E+00	2.203030E+00
3.699970E+00	1.583570E+00	2.280040E+00
3.063570E+00	3.506910E+00	2.056000E+00
3.198170E+00	3.475670E+00	2.030760E+00
3.260080E+00	3.443400E+00	1.967210E+00
3.379560E+00	3.391290E+00	1.897260E+00
3.905570E+00	2.027160E+00	2.040540E+00
3.880440E+00	1.896100E+00	2.108620E+00
3.795460E+00	1.737810E+00	2.193020E+00
3.899030E+00	1.828160E+00	2.247430E+00
3.759150E+00	1.624270E+00	2.288810E+00
3.331080E+00	3.459490E+00	2.037770E+00
3.453840E+00	3.423120E+00	2.027910E+00
3.508930E+00	3.383190E+00	1.980150E+00
3.616290E+00	3.318980E+00	1.930560E+00
3.967970E+00	2.425750E+00	1.990580E+00
3.962610E+00	2.521500E+00	1.870400E+00
3.973230E+00	2.560210E+00	1.967680E+00
3.957170E+00	2.303690E+00	1.996800E+00
3.954750E+00	2.154250E+00	2.080360E+00
3.939050E+00	1.979250E+00	2.180320E+00
3.928150E+00	1.892380E+00	2.223560E+00
3.574530E+00	3.397070E+00	2.058700E+00
3.682400E+00	3.352550E+00	2.060030E+00
3.716800E+00	3.308360E+00	2.020080E+00
3.765710E+00	3.244430E+00	1.986080E+00
3.847180E+00	3.130670E+00	1.952570E+00
3.912340E+00	3.003130E+00	1.952370E+00
3.957000E+00	2.861990E+00	1.968400E+00
3.986010E+00	2.701180E+00	2.011770E+00
3.994560E+00	2.785560E+00	2.063090E+00
3.780290E+00	3.295490E+00	2.119050E+00
3.873040E+00	3.184390E+00	2.094790E+00
3.937630E+00	3.056480E+00	2.085930E+00
3.974200E+00	2.927650E+00	2.086220E+00
3.995440E+00	2.832920E+00	2.097600E+00
1.749480E+00	2.796550E+00	2.134820E+00
1.791360E+00	2.902070E+00	2.135350E+00
1.785600E+00	2.813190E+00	2.087230E+00
1.815700E+00	2.738800E+00	2.010970E+00
1.733810E+00	2.711530E+00	2.108140E+00
1.801230E+00	2.563210E+00	1.985450E+00
1.729360E+00	2.581940E+00	2.069420E+00
1.814160E+00	2.405370E+00	1.979690E+00
1.742220E+00	2.431170E+00	2.056770E+00
1.824040E+00	2.310350E+00	1.979230E+00
1.757050E+00	2.280800E+00	2.051480E+00
1.844440E+00	2.227910E+00	1.997940E+00
1.919910E+00	2.020730E+00	2.037000E+00
1.922310E+00	2.067950E+00	2.013000E+00
1.947400E+00	2.033320E+00	2.008670E+00
1.951060E+00	1.985330E+00	2.026570E+00
2.043710E+00	1.746090E+00	2.109270E+00
2.023420E+00	1.811450E+00	2.082590E+00
2.105550E+00	1.770610E+00	2.055150E+00
2.179120E+00	1.646710E+00	2.105870E+00
2.080640E+00	1.666980E+00	2.144060E+00
2.227260E+00	1.570030E+00	2.154630E+00
2.160730E+00	1.534500E+00	2.226730E+00
2.270020E+00	1.493350E+00	2.219830E+00
1.857870E+00	2.909680E+00	2.042370E+00
1.881950E+00	3.017840E+00	2.087260E+00
1.933780E+00	2.185100E+00	1.946310E+00
1.999550E+00	2.060430E+00	1.948360E+00
2.043640E+00	1.916120E+00	1.995180E+00
2.435130E+00	1.488350E+00	2.164730E+00
2.371970E+00	1.452240E+00	2.228170E+00
2.471380E+00	1.417380E+00	2.238010E+00
1.941990E+00	3.113420E+00	2.088350E+00
1.997910E+00	3.223620E+00	2.119710E+00
1.994670E+00	3.163130E+00	2.052810E+00
1.977850E+00	3.073980E+00	1.991990E+00
2.646330E+00	1.405100E+00	2.200930E+00
2.558000E+00	1.410990E+00	2.215730E+00
2.685930E+00	1.345420E+00	2.267890E+00
2.626220E+00	1.312090E+00	2.325800E+00
2.732350E+00	1.296700E+00	2.335230E+00
2.063630E+00	3.227330E+00	2.021570E+00
2.100360E+00	3.318660E+00	2.080690E+00
2.906830E+00	1.311160E+00	2.294890E+00
2.835380E+00	1.292590E+00	2.327500E+00
2.908210E+00	1.275980E+00	2.362080E+00
2.165260E+00	3.389400E+00	2.094190E+00
2.222930E+00	3.467560E+00	2.149220E+00
2.223110E+00	3.423570E+00	2.070270E+00
2.208830E+00	3.352090E+00	1.995550E+00
2.996460E+00	1.296290E+00	2.353330E+00
2.299160E+00	3.469350E+00	2.060510E+00
2.333220E+00	3.529700E+00	2.144080E+00
3.169710E+00	1.327990E+00	2.359860E+00
2.402430E+00	3.568800E+00	2.182540E+00
2.464270E+00	3.612510E+00	2.248260E+00
2.466010E+00	3.581510E+00	2.171330E+00
2.447030E+00	3.536620E+00	2.086430E+00
3.342700E+00	1.369990E+00	2.375790E+00
3.292240E+00	1.326780E+00	2.445530E+00
3.387620E+00	1.343280E+00	2.466540E+00
2.550290E+00	3.595880E+00	2.164860E+00
2.603170E+00	3.637920E+00	2.262410E+00
2.624490E+00	3.557720E+00	2.064870E+00
3.433140E+00	1.395610E+00	2.387390E+00
3.436290E+00	1.374210E+00	2.438770E+00
2.720840E+00	3.591600E+00	2.177200E+00
2.701640E+00	3.632770E+00	2.278040E+00
3.607860E+00	1.482650E+00	2.420220E+00
3.502440E+00	1.411530E+00	2.432390E+00
2.805380E+00	3.623200E+00	2.280970E+00
2.948180E+00	3.601600E+00	2.300260E+00
2.936520E+00	3.561780E+00	2.169570E+00
3.712740E+00	1.567140E+00	2.358550E+00
3.054460E+00	3.566000E+00	2.258110E+00
3.043390E+00	3.587500E+00	2.316930E+00
3.198760E+00	3.511750E+00	2.174120E+00
3.891370E+00	1.755940E+00	2.339230E+00
3.827730E+00	1.649860E+00	2.393270E+00
3.892050E+00	1.711230E+00	2.411280E+00
3.141820E+00	3.563240E+00	2.305460E+00
3.264510E+00	3.530080E+00	2.279540E+00
3.330820E+00	3.505750E+00	2.228070E+00
3.452420E+00	3.461160E+00	2.171270E+00
4.006560E+00	2.511130E+00	2.183590E+00
3.995980E+00	2.390890E+00	2.177040E+00
3.983320E+00	2.297490E+00	2.133170E+00
4.012230E+00	2.184900E+00	2.258020E+00
3.995250E+00	2.119430E+00	2.239310E+00
3.994540E+00	2.029790E+00	2.275040E+00
3.973510E+00	1.873110E+00	2.353580E+00
4.019030E+00	1.968390E+00	2.361280E+00
3.925880E+00	1.759060E+00	2.422230E+00
3.387320E+00	3.512460E+00	2.292840E+00
3.508370E+00	3.479430E+00	2.286840E+00
3.572880E+00	3.451140E+00	2.241840E+00
3.680390E+00	3.397270E+00	2.198860E+00
4.018410E+00	2.750540E+00	2.183860E+00
4.026230E+00	2.638490E+00	2.221250E+00
4.029920E+00	2.092160E+00	2.336230E+00
4.032430E+00	2.019170E+00	2.372550E+00
3.622650E+00	3.458130E+00	2.317560E+00
3.748980E+00	3.408080E+00	2.349620E+00
3.779060E+00	3.371900E+00	2.285670E+00
3.819590E+00	3.319070E+00	2.255460E+00
3.897610E+00	3.220550E+00	2.239800E+00
3.965100E+00	3.092400E+00	2.239080E+00
3.967060E+00	3.155460E+00	2.316880E+00
3.998910E+00	2.946600E+00	2.227530E+00
4.010060E+00	2.845860E+00	2.194510E+00
3.843800E+00	3.340170E+00	2.366890E+00
3.910720E+00	3.257600E+00	2.346760E+00
3.946050E+00	3.201920E+00	2.330120E+00
1.648800E+00	2.712920E+00	2.278450E+00
1.682260E+00	2.806690E+00	2.295490E+00
1.702800E+00	2.754460E+00	2.204140E+00
1.668120E+00	2.594350E+00	2.163840E+00
1.622910E+00	2.619120E+00	2.256010E+00
1.677730E+00	2.453990E+00	2.140080E+00
1.607800E+00	2.452950E+00	2.247870E+00
1.689630E+00	2.332310E+00	2.114450E+00
1.639300E+00	2.351230E+00	2.181010E+00
1.701200E+00	2.258450E+00	2.117740E+00
1.656070E+00	2.256630E+00	2.171460E+00
1.710090E+00	2.183900E+00	2.142710E+00
2.001590E+00	1.542050E+00	2.298340E+00
1.971160E+00	1.603080E+00	2.268240E+00
2.045600E+00	1.577820E+00	2.244070E+00
2.098230E+00	1.500260E+00	2.284210E+00
2.041090E+00	1.463430E+00	2.347490E+00
2.138730E+00	1.426600E+00	2.341890E+00
1.715730E+00	2.899290E+00	2.301750E+00
1.768460E+00	2.994360E+00	2.301410E+00
1.748780E+00	2.908920E+00	2.236100E+00
1.872170E+00	2.120570E+00	2.029490E+00
1.794000E+00	2.138240E+00	2.082930E+00
1.861710E+00	1.997810E+00	2.088270E+00
1.954290E+00	1.884500E+00	2.087230E+00
1.884580E+00	1.855890E+00	2.159330E+00
1.971100E+00	1.728370E+00	2.178720E+00
2.307870E+00	1.416410E+00	2.283670E+00
2.242030E+00	1.387020E+00	2.348750E+00
2.342560E+00	1.347110E+00	2.360100E+00
1.841300E+00	3.111260E+00	2.301630E+00
1.901220E+00	3.222840E+00	2.335250E+00
1.891050E+00	3.165290E+00	2.266290E+00
1.864720E+00	3.076840E+00	2.194010E+00
2.531470E+00	1.330430E+00	2.324430E+00
2.445710E+00	1.313190E+00	2.385650E+00
2.570480E+00	1.285480E+00	2.379040E+00
2.534720E+00	1.271110E+00	2.418020E+00
2.603840E+00	1.241650E+00	2.446940E+00
1.954500E+00	3.235660E+00	2.233610E+00
1.992880E+00	3.325770E+00	2.292420E+00
2.797310E+00	1.245600E+00	2.415780E+00
2.715060E+00	1.231120E+00	2.453530E+00
2.805110E+00	1.206840E+00	2.481670E+00
2.053080E+00	3.400390E+00	2.303750E+00
2.109130E+00	3.476670E+00	2.355600E+00
2.103560E+00	3.433760E+00	2.277240E+00
2.081070E+00	3.370270E+00	2.196370E+00
2.911420E+00	1.228510E+00	2.465590E+00
2.170980E+00	3.480430E+00	2.259660E+00
2.207480E+00	3.546460E+00	2.335040E+00
3.098320E+00	1.254410E+00	2.481310E+00
3.036420E+00	1.200070E+00	2.553460E+00
3.133790E+00	1.210440E+00	2.576660E+00
2.266640E+00	3.600840E+00	2.356960E+00
2.322940E+00	3.647980E+00	2.421900E+00
2.321570E+00	3.621920E+00	2.340430E+00
2.307460E+00	3.571760E+00	2.259500E+00
3.224510E+00	1.291300E+00	2.479530E+00
3.224260E+00	1.250790E+00	2.561270E+00
2.398150E+00	3.639070E+00	2.342620E+00
2.456880E+00	3.681460E+00	2.444660E+00
3.351840E+00	1.298480E+00	2.542100E+00
2.528440E+00	3.667490E+00	2.349390E+00
2.590090E+00	3.699790E+00	2.461830E+00
3.501280E+00	1.359910E+00	2.530780E+00
2.686180E+00	3.664280E+00	2.373620E+00
2.682000E+00	3.694150E+00	2.476910E+00
3.583750E+00	1.416000E+00	2.501680E+00
3.599600E+00	1.396210E+00	2.555930E+00
2.773120E+00	3.681590E+00	2.478080E+00
2.905690E+00	3.657670E+00	2.477280E+00
2.851770E+00	3.645810E+00	2.382400E+00
3.748990E+00	1.541380E+00	2.492840E+00
3.671130E+00	1.446810E+00	2.562870E+00
3.026300E+00	3.607470E+00	2.395690E+00
3.002140E+00	3.636910E+00	2.484790E+00
3.906990E+00	1.690380E+00	2.482890E+00
3.858870E+00	1.603430E+00	2.549710E+00
3.110370E+00	3.613070E+00	2.485860E+00
3.220170E+00	3.585790E+00	2.483880E+00
3.245410E+00	3.556800E+00	2.390800E+00
4.023330E+00	2.400340E+00	2.267480E+00
4.037080E+00	2.296100E+00	2.305340E+00
4.044390E+00	1.946760E+00	2.457750E+00
4.019530E+00	1.847080E+00	2.512890E+00
3.964730E+00	1.768590E+00	2.507300E+00
3.334820E+00	3.561080E+00	2.484800E+00
3.450050E+00	3.536750E+00	2.494470E+00
3.477240E+00	3.507630E+00	2.405740E+00
4.056820E+00	2.676270E+00	2.316160E+00
4.068760E+00	2.556990E+00	2.384190E+00
4.066920E+00	2.395150E+00	2.391810E+00
4.090070E+00	2.255050E+00	2.461420E+00
4.066000E+00	2.144070E+00	2.431130E+00
4.055510E+00	2.042240E+00	2.437840E+00
3.556630E+00	3.510600E+00	2.514820E+00
3.679490E+00	3.483130E+00	2.550350E+00
3.675970E+00	3.458820E+00	2.452100E+00
4.007700E+00	3.078990E+00	2.363350E+00
4.036000E+00	2.961390E+00	2.376070E+00
4.059740E+00	2.785220E+00	2.369540E+00
4.074900E+00	2.861120E+00	2.475130E+00
4.080220E+00	2.651300E+00	2.413920E+00
3.747470E+00	3.449330E+00	2.538560E+00
3.839980E+00	3.383250E+00	2.518930E+00
3.933250E+00	3.267650E+00	2.478070E+00
3.990980E+00	3.148080E+00	2.436720E+00
4.048710E+00	3.004290E+00	2.472470E+00
4.067040E+00	2.925850E+00	2.479540E+00
1.562860E+00	2.656940E+00	2.432010E+00
1.600060E+00	2.750510E+00	2.451930E+00
1.608240E+00	2.685890E+00	2.353790E+00
1.572130E+00	2.534740E+00	2.326600E+00
1.540730E+00	2.572200E+00	2.410860E+00
1.563030E+00	2.445230E+00	2.323850E+00
1.533200E+00	2.451470E+00	2.387420E+00
1.545240E+00	2.357290E+00	2.330830E+00
1.881020E+00	1.456800E+00	2.449970E+00
1.850130E+00	1.560950E+00	2.381820E+00
1.947190E+00	1.518310E+00	2.354760E+00
1.985080E+00	1.448530E+00	2.392400E+00
1.948940E+00	1.429210E+00	2.436690E+00
2.005590E+00	1.387630E+00	2.450870E+00
1.662680E+00	2.937450E+00	2.500670E+00
1.708160E+00	3.013480E+00	2.509660E+00
1.690400E+00	2.955210E+00	2.454040E+00
1.681180E+00	2.880870E+00	2.379070E+00
1.636850E+00	2.870410E+00	2.478110E+00
1.590660E+00	2.289900E+00	2.248010E+00
1.629590E+00	2.147060E+00	2.245420E+00
1.726350E+00	2.037720E+00	2.185360E+00
1.642920E+00	2.013320E+00	2.277980E+00
1.792730E+00	1.894260E+00	2.205410E+00
1.697780E+00	1.912030E+00	2.277680E+00
1.851630E+00	1.765320E+00	2.242730E+00
1.759350E+00	1.792650E+00	2.298800E+00
1.898140E+00	1.642000E+00	2.290010E+00
1.808710E+00	1.673580E+00	2.333010E+00
2.176130E+00	1.359940E+00	2.406860E+00
2.106580E+00	1.337170E+00	2.468400E+00
2.214150E+00	1.297290E+00	2.481840E+00
1.767880E+00	3.114240E+00	2.509430E+00
1.820470E+00	3.212970E+00	2.541400E+00
1.808190E+00	3.165390E+00	2.474330E+00
1.781490E+00	3.079780E+00	2.411480E+00
2.380720E+00	1.285920E+00	2.443410E+00
2.319140E+00	1.260710E+00	2.499790E+00
2.423930E+00	1.226880E+00	2.523680E+00
1.864450E+00	3.232870E+00	2.442440E+00
1.903570E+00	3.310720E+00	2.504490E+00
2.540520E+00	1.191270E+00	2.541830E+00
2.657440E+00	1.175810E+00	2.543250E+00
2.618650E+00	1.144940E+00	2.596870E+00
2.681260E+00	1.132310E+00	2.625840E+00
1.967550E+00	3.395220E+00	2.528550E+00
2.025280E+00	3.462880E+00	2.533870E+00
2.010650E+00	3.430150E+00	2.484230E+00
1.983100E+00	3.370890E+00	2.408420E+00
2.804600E+00	1.152310E+00	2.583590E+00
2.066170E+00	3.480950E+00	2.465930E+00
2.088940E+00	3.535600E+00	2.563140E+00
2.955380E+00	1.164280E+00	2.597770E+00
2.913740E+00	1.129230E+00	2.665980E+00
2.998840E+00	1.139020E+00	2.680330E+00
2.173790E+00	3.608890E+00	2.570270E+00
2.234260E+00	3.656520E+00	2.580180E+00
2.215060E+00	3.628720E+00	2.528100E+00
2.188720E+00	3.579250E+00	2.455690E+00
3.087520E+00	1.169930E+00	2.647310E+00
2.274550E+00	3.660110E+00	2.520390E+00
2.320280E+00	3.709410E+00	2.636830E+00
3.217420E+00	1.210440E+00	2.653500E+00
2.389600E+00	3.698630E+00	2.534950E+00
2.453090E+00	3.737170E+00	2.636990E+00
3.325590E+00	1.253770E+00	2.637590E+00
2.525900E+00	3.728740E+00	2.558960E+00
2.527670E+00	3.751030E+00	2.639000E+00
3.476620E+00	1.300880E+00	2.682300E+00
2.587490E+00	3.752270E+00	2.636920E+00
2.694860E+00	3.722000E+00	2.579930E+00
3.603880E+00	1.381690E+00	2.629690E+00
2.858870E+00	3.713200E+00	2.631660E+00
2.839050E+00	3.695830E+00	2.547940E+00
3.780860E+00	1.518970E+00	2.632060E+00
3.709020E+00	1.436580E+00	2.695040E+00
2.983040E+00	3.664050E+00	2.565580E+00
2.951850E+00	3.693950E+00	2.648670E+00
3.936210E+00	1.678720E+00	2.600450E+00
3.874720E+00	1.592120E+00	2.684070E+00
3.054010E+00	3.671290E+00	2.654370E+00
3.157250E+00	3.646330E+00	2.654970E+00
3.190750E+00	3.615970E+00	2.570260E+00
4.067960E+00	1.881360E+00	2.584590E+00
4.010060E+00	1.784440E+00	2.645640E+00
4.062280E+00	1.850050E+00	2.658460E+00
3.264010E+00	3.613100E+00	2.655080E+00
3.374830E+00	3.589470E+00	2.658030E+00
3.412100E+00	3.566500E+00	2.579460E+00
4.122380E+00	2.442810E+00	2.529450E+00
4.142800E+00	2.295310E+00	2.568470E+00
4.158920E+00	2.376610E+00	2.622650E+00
4.134070E+00	2.143550E+00	2.587260E+00
4.102510E+00	1.995930E+00	2.577570E+00
4.089650E+00	1.898130E+00	2.654310E+00
3.475840E+00	3.560390E+00	2.677330E+00
3.594950E+00	3.528930E+00	2.707640E+00
3.602340E+00	3.516570E+00	2.619380E+00
4.111900E+00	2.761290E+00	2.542580E+00
4.135380E+00	2.591540E+00	2.570010E+00
4.141240E+00	2.695300E+00	2.609450E+00
4.152910E+00	2.450260E+00	2.613610E+00
3.666660E+00	3.503250E+00	2.690460E+00
3.760880E+00	3.457040E+00	2.655290E+00
3.888600E+00	3.383840E+00	2.658540E+00
3.921350E+00	3.348940E+00	2.609650E+00
3.965280E+00	3.288650E+00	2.605010E+00
4.027490E+00	3.166560E+00	2.612450E+00
4.019220E+00	3.225020E+00	2.686360E+00
4.075570E+00	3.022750E+00	2.597750E+00
4.102840E+00	2.874610E+00	2.584840E+00
4.134930E+00	2.752790E+00	2.632260E+00
3.963220E+00	3.318480E+00	2.683870E+00
3.998400E+00	3.270960E+00	2.688960E+00
1.453240E+00	2.127330E+00	2.479130E+00
1.462060E+00	2.194050E+00	2.462710E+00
1.479630E+00	2.130850E+00	2.437100E+00
1.504200E+00	2.055100E+00	2.414510E+00
1.454720E+00	2.054600E+00	2.482220E+00
1.538550E+00	1.962060E+00	2.404440E+00
1.477030E+00	1.919390E+00	2.492270E+00
1.553790E+00	1.853910E+00	2.443640E+00
1.770120E+00	1.457270E+00	2.522280E+00
1.740600E+00	1.515590E+00	2.500200E+00
1.803300E+00	1.495230E+00	2.464550E+00
1.819660E+00	1.413870E+00	2.530260E+00
1.620990E+00	2.972800E+00	2.718000E+00
1.669380E+00	3.044840E+00	2.699210E+00
1.643950E+00	2.981140E+00	2.653740E+00
1.633380E+00	2.917080E+00	2.567680E+00
1.589760E+00	2.890650E+00	2.672250E+00
1.590580E+00	2.790720E+00	2.527920E+00
1.564590E+00	2.781320E+00	2.613460E+00
1.535270E+00	2.647790E+00	2.519850E+00
1.501610E+00	2.485040E+00	2.486100E+00
1.484600E+00	2.329740E+00	2.440380E+00
1.527020E+00	2.196780E+00	2.359250E+00
1.572080E+00	2.050560E+00	2.339570E+00
1.610280E+00	1.918200E+00	2.356090E+00
1.677190E+00	1.809000E+00	2.359420E+00
1.615810E+00	1.808370E+00	2.414530E+00
1.727640E+00	1.697840E+00	2.383220E+00
1.655870E+00	1.715290E+00	2.436370E+00
1.770760E+00	1.590380E+00	2.419180E+00
1.701100E+00	1.612540E+00	2.465070E+00
1.930600E+00	1.341490E+00	2.550500E+00
2.024610E+00	1.317130E+00	2.529190E+00
2.007380E+00	1.279140E+00	2.590780E+00
2.073430E+00	1.255110E+00	2.596060E+00
1.721100E+00	3.082810E+00	2.608720E+00
1.723940E+00	3.141920E+00	2.722730E+00
2.256630E+00	1.234950E+00	2.556320E+00
2.189760E+00	1.217460E+00	2.616870E+00
2.298790E+00	1.183250E+00	2.627370E+00
1.786090E+00	3.234100E+00	2.728980E+00
1.841660E+00	3.293390E+00	2.705050E+00
1.795390E+00	3.220650E+00	2.649910E+00
2.466710E+00	1.171030E+00	2.601040E+00
2.401510E+00	1.155480E+00	2.652550E+00
2.511350E+00	1.129330E+00	2.674920E+00
1.891180E+00	3.327320E+00	2.613390E+00
1.915610E+00	3.382680E+00	2.738460E+00
2.612810E+00	1.114760E+00	2.678000E+00
2.743740E+00	1.097110E+00	2.721150E+00
1.994210E+00	3.454330E+00	2.627580E+00
2.855510E+00	1.101750E+00	2.717080E+00
2.820550E+00	1.075230E+00	2.769870E+00
2.889810E+00	1.067620E+00	2.804500E+00
2.062820E+00	3.538040E+00	2.659800E+00
2.111720E+00	3.588780E+00	2.726780E+00
2.125660E+00	3.587430E+00	2.635800E+00
2.978760E+00	1.102960E+00	2.759860E+00
2.203970E+00	3.648910E+00	2.670490E+00
3.080150E+00	1.130820E+00	2.735170E+00
2.286710E+00	3.712150E+00	2.752260E+00
2.367960E+00	3.754670E+00	2.791930E+00
2.343050E+00	3.734920E+00	2.722590E+00
3.195680E+00	1.158510E+00	2.746880E+00
2.415530E+00	3.751920E+00	2.727220E+00
2.424380E+00	3.770770E+00	2.794390E+00
3.357310E+00	1.211910E+00	2.749370E+00
2.474510E+00	3.778710E+00	2.791890E+00
2.552320E+00	3.771320E+00	2.732480E+00
3.472400E+00	1.246760E+00	2.776070E+00
3.449580E+00	1.214810E+00	2.809990E+00
3.496810E+00	1.237030E+00	2.819410E+00
2.703280E+00	3.776620E+00	2.785540E+00
2.657790E+00	3.755140E+00	2.688960E+00
3.637850E+00	1.358420E+00	2.752110E+00
3.557080E+00	1.280680E+00	2.818940E+00
2.777250E+00	3.744100E+00	2.708450E+00
2.832390E+00	3.771790E+00	2.808230E+00
3.812280E+00	1.500280E+00	2.772950E+00
3.738250E+00	1.412690E+00	2.796710E+00
2.935490E+00	3.718940E+00	2.731650E+00
2.929080E+00	3.755360E+00	2.830110E+00
3.952510E+00	1.668010E+00	2.730910E+00
3.901080E+00	1.583190E+00	2.791880E+00
3.015090E+00	3.727680E+00	2.811740E+00
3.100780E+00	3.716520E+00	2.845380E+00
3.130400E+00	3.674100E+00	2.742460E+00
4.073410E+00	1.843890E+00	2.737230E+00
4.017390E+00	1.740770E+00	2.795320E+00
3.217200E+00	3.672070E+00	2.837000E+00
3.330660E+00	3.641470E+00	2.844270E+00
3.339490E+00	3.613670E+00	2.747410E+00
4.175980E+00	2.297050E+00	2.679030E+00
4.176250E+00	2.178190E+00	2.707110E+00
4.154860E+00	2.025370E+00	2.754280E+00
4.188980E+00	2.107680E+00	2.776150E+00
4.113520E+00	1.931000E+00	2.704710E+00
3.422620E+00	3.611430E+00	2.826700E+00
3.511410E+00	3.584300E+00	2.871080E+00
3.519240E+00	3.565920E+00	2.777300E+00
4.158350E+00	2.663560E+00	2.691350E+00
4.191070E+00	2.530110E+00	2.773910E+00
4.185640E+00	2.391150E+00	2.726030E+00
4.208170E+00	2.240130E+00	2.772060E+00
4.206540E+00	2.153170E+00	2.793360E+00
3.586960E+00	3.556510E+00	2.836400E+00
3.684470E+00	3.516430E+00	2.802140E+00
3.819070E+00	3.457510E+00	2.802760E+00
3.866340E+00	3.415950E+00	2.740400E+00
4.062940E+00	3.151500E+00	2.745140E+00
4.105440E+00	3.026620E+00	2.767910E+00
4.098250E+00	3.096510E+00	2.801100E+00
4.125650E+00	2.883650E+00	2.736820E+00
4.146880E+00	2.761200E+00	2.723800E+00
3.902630E+00	3.413750E+00	2.825860E+00
3.944520E+00	3.361930E+00	2.769310E+00
4.034080E+00	3.256210E+00	2.805810E+00
4.086790E+00	3.148950E+00	2.826730E+00
1.377780E+00	2.079520E+00	2.614280E+00
1.387710E+00	2.164480E+00	2.617530E+00
1.417760E+00	2.106310E+00	2.543210E+00
1.416630E+00	1.968240E+00	2.550740E+00
1.372550E+00	1.993840E+00	2.615690E+00
1.427880E+00	1.883640E+00	2.562640E+00
1.381900E+00	1.853070E+00	2.633260E+00
1.445300E+00	1.798320E+00	2.582420E+00
1.547950E+00	2.883500E+00	2.844220E+00
1.588730E+00	2.959480E+00	2.869190E+00
1.573150E+00	2.906630E+00	2.773940E+00
1.539020E+00	2.789400E+00	2.718010E+00
1.525090E+00	2.809000E+00	2.817610E+00
1.508840E+00	2.661510E+00	2.655760E+00
1.495250E+00	2.688180E+00	2.769740E+00
1.478670E+00	2.526680E+00	2.598290E+00
1.460730E+00	2.558760E+00	2.711020E+00
1.457380E+00	2.385350E+00	2.562440E+00
1.438960E+00	2.427170E+00	2.669140E+00
1.430620E+00	2.247600E+00	2.538960E+00
1.406920E+00	2.292490E+00	2.632390E+00
1.585190E+00	1.735940E+00	2.482280E+00
1.513960E+00	1.769550E+00	2.528930E+00
1.631360E+00	1.627480E+00	2.512680E+00
1.558230E+00	1.644730E+00	2.563910E+00
1.680900E+00	1.537910E+00	2.533340E+00
1.617980E+00	1.530270E+00	2.588630E+00
1.718820E+00	1.421470E+00	2.595820E+00
1.822030E+00	1.340520E+00	2.608910E+00
1.771480E+00	1.290220E+00	2.704460E+00
1.880480E+00	1.264650E+00	2.677130E+00
1.648000E+00	3.038660E+00	2.789320E+00
2.002490E+00	1.218480E+00	2.695180E+00
2.105200E+00	1.193530E+00	2.686830E+00
2.088580E+00	1.162480E+00	2.752480E+00
2.175370E+00	1.136150E+00	2.777040E+00
1.707010E+00	3.141230E+00	2.813150E+00
1.753440E+00	3.210910E+00	2.864450E+00
1.756470E+00	3.207080E+00	2.782720E+00
2.337760E+00	1.138550E+00	2.702210E+00
2.280410E+00	1.135220E+00	2.735830E+00
2.374760E+00	1.097300E+00	2.781170E+00
1.825080E+00	3.290190E+00	2.799050E+00
2.567780E+00	1.082460E+00	2.759780E+00
2.494080E+00	1.080240E+00	2.792600E+00
2.575010E+00	1.052950E+00	2.824480E+00
1.901120E+00	3.380650E+00	2.851410E+00
1.960630E+00	3.450510E+00	2.858980E+00
1.946310E+00	3.429070E+00	2.802120E+00
2.657260E+00	1.057280E+00	2.812820E+00
2.010760E+00	3.497200E+00	2.766250E+00
2.018770E+00	3.519260E+00	2.902870E+00
2.800300E+00	1.048820E+00	2.840380E+00
2.899240E+00	1.040890E+00	2.883930E+00
2.086520E+00	3.586250E+00	2.925600E+00
2.154260E+00	3.638890E+00	2.908820E+00
2.093940E+00	3.586280E+00	2.835940E+00
2.989420E+00	1.061320E+00	2.867380E+00
2.195770E+00	3.660090E+00	2.811270E+00
2.217620E+00	3.685570E+00	2.894230E+00
3.137930E+00	1.094220E+00	2.848710E+00
2.308060E+00	3.740160E+00	2.897820E+00
3.295170E+00	1.141070E+00	2.849420E+00
3.239000E+00	1.103220E+00	2.908250E+00
3.317730E+00	1.112150E+00	2.950620E+00
2.454030E+00	3.785970E+00	2.880410E+00
3.404860E+00	1.182450E+00	2.837460E+00
3.406590E+00	1.159150E+00	2.916630E+00
2.582050E+00	3.813380E+00	2.924060E+00
2.539380E+00	3.798500E+00	2.836200E+00
3.489150E+00	1.217480E+00	2.874780E+00
2.641380E+00	3.803900E+00	2.864080E+00
2.650380E+00	3.816020E+00	2.936930E+00
3.697790E+00	1.357280E+00	2.886540E+00
3.592020E+00	1.268400E+00	2.939050E+00
2.703250E+00	3.813150E+00	2.941530E+00
2.775260E+00	3.797950E+00	2.896950E+00
3.786020E+00	1.441290E+00	2.873160E+00
3.767700E+00	1.410720E+00	2.921550E+00
2.882460E+00	3.779990E+00	2.887030E+00
3.961460E+00	1.641350E+00	2.852090E+00
3.871370E+00	1.533340E+00	2.909380E+00
3.807580E+00	1.449810E+00	2.940920E+00
2.997800E+00	3.749650E+00	2.905930E+00
3.150680E+00	3.710740E+00	2.941830E+00
4.079580E+00	1.820480E+00	2.887150E+00
4.125760E+00	1.902540E+00	2.789430E+00
4.146990E+00	1.926030E+00	2.861400E+00
4.010100E+00	1.713930E+00	2.902180E+00
3.247860E+00	3.683820E+00	2.991330E+00
3.274980E+00	3.663800E+00	2.916440E+00
4.199310E+00	2.087950E+00	2.844720E+00
4.175640E+00	2.002670E+00	2.906150E+00
3.330100E+00	3.656350E+00	2.982200E+00
3.401200E+00	3.626150E+00	2.919860E+00
3.517050E+00	3.589520E+00	2.969950E+00
4.194760E+00	2.642280E+00	2.823540E+00
4.221820E+00	2.514120E+00	2.919630E+00
4.227300E+00	2.393590E+00	2.883540E+00
4.230960E+00	2.272690E+00	2.863720E+00
4.223520E+00	2.170080E+00	2.864500E+00
3.612720E+00	3.551720E+00	2.912140E+00
3.731240E+00	3.511240E+00	2.967280E+00
3.792400E+00	3.481540E+00	2.890510E+00
4.119980E+00	3.065500E+00	2.890720E+00
4.145780E+00	2.959600E+00	2.908840E+00
4.155780E+00	2.872030E+00	2.878200E+00
4.176730E+00	2.755910E+00	2.852400E+00
3.829440E+00	3.468760E+00	2.971950E+00
3.875740E+00	3.438090E+00	2.905560E+00
3.975410E+00	3.360770E+00	2.918000E+00
4.050240E+00	3.281540E+00	2.936820E+00
4.075210E+00	3.233240E+00	2.913020E+00
4.092520E+00	3.171010E+00	2.919660E+00
4.090110E+00	3.212250E+00	2.952120E+00
4.080290E+00	3.241360E+00	2.966220E+00
1.310260E+00	2.032250E+00	2.763380E+00
1.327620E+00	2.115600E+00	2.768730E+00
1.342830E+00	2.053280E+00	2.688580E+00
1.336420E+00	1.915310E+00	2.688540E+00
1.303170E+00	1.950110E+00	2.758740E+00
1.339750E+00	1.833580E+00	2.697270E+00
1.309630E+00	1.834120E+00	2.751380E+00
1.343460E+00	1.755270E+00	2.722070E+00
1.516150E+00	2.845080E+00	3.011120E+00
1.543390E+00	2.909620E+00	3.005280E+00
1.530670E+00	2.857700E+00	2.919340E+00
1.492710E+00	2.724550E+00	2.877980E+00
1.494340E+00	2.761420E+00	2.980070E+00
1.454730E+00	2.594050E+00	2.823930E+00
1.459870E+00	2.637180E+00	2.939670E+00
1.426690E+00	2.463930E+00	2.774770E+00
1.421450E+00	2.501230E+00	2.884300E+00
1.393560E+00	2.330600E+00	2.730080E+00
1.388390E+00	2.366650E+00	2.831560E+00
1.364880E+00	2.198810E+00	2.701240E+00
1.351710E+00	2.238020E+00	2.786400E+00
1.481240E+00	1.671680E+00	2.616540E+00
1.406060E+00	1.708110E+00	2.670090E+00
1.533250E+00	1.547310E+00	2.647930E+00
1.450200E+00	1.578720E+00	2.705260E+00
1.600640E+00	1.430670E+00	2.677840E+00
1.506900E+00	1.455800E+00	2.735850E+00
1.675200E+00	1.334010E+00	2.719030E+00
1.578820E+00	1.330960E+00	2.797970E+00
1.717720E+00	1.275390E+00	2.756940E+00
1.674330E+00	1.270860E+00	2.796700E+00
1.755830E+00	1.216510E+00	2.822870E+00
1.576280E+00	2.975320E+00	3.048830E+00
1.624400E+00	3.046700E+00	3.016820E+00
1.585380E+00	2.973820E+00	2.963250E+00
1.919460E+00	1.211800E+00	2.740340E+00
1.853760E+00	1.207910E+00	2.776490E+00
1.949970E+00	1.165320E+00	2.816630E+00
1.667310E+00	3.091760E+00	2.916840E+00
1.687590E+00	3.138650E+00	3.048460E+00
2.073940E+00	1.118410E+00	2.850750E+00
2.187530E+00	1.083630E+00	2.889890E+00
1.750510E+00	3.222220E+00	3.063620E+00
1.804670E+00	3.284960E+00	3.033090E+00
1.747890E+00	3.210660E+00	2.971200E+00
2.301780E+00	1.060610E+00	2.892990E+00
2.438920E+00	1.044960E+00	2.894900E+00
2.399910E+00	1.024530E+00	2.959170E+00
2.483460E+00	1.004090E+00	3.001470E+00
1.830810E+00	3.306490E+00	2.927870E+00
1.855490E+00	3.341240E+00	3.004150E+00
2.591570E+00	1.018940E+00	2.928930E+00
1.926120E+00	3.417960E+00	2.981820E+00
2.727070E+00	1.019100E+00	2.926830E+00
2.692240E+00	9.985220E-01	2.983010E+00
2.770070E+00	9.867620E-01	3.020460E+00
2.008670E+00	3.513420E+00	3.013860E+00
2.052960E+00	3.560570E+00	3.033800E+00
2.055190E+00	3.560040E+00	2.975860E+00
2.860680E+00	1.011410E+00	2.966380E+00
2.122550E+00	3.619970E+00	3.032070E+00
2.962910E+00	1.029440E+00	2.949400E+00
2.219690E+00	3.689910E+00	2.972910E+00
3.076530E+00	1.043460E+00	2.964300E+00
2.301370E+00	3.748710E+00	3.024790E+00
2.379880E+00	3.790940E+00	3.058530E+00
2.344940E+00	3.768490E+00	2.990840E+00
3.219420E+00	1.069560E+00	2.985300E+00
3.338870E+00	1.082580E+00	3.033650E+00
2.413790E+00	3.791030E+00	2.994750E+00
2.430110E+00	3.810360E+00	3.063650E+00
3.423740E+00	1.128870E+00	3.011340E+00
2.476690E+00	3.823850E+00	3.066370E+00
2.541840E+00	3.826300E+00	3.019740E+00
3.506850E+00	1.194840E+00	2.980320E+00
2.686280E+00	3.831520E+00	3.021370E+00
3.700150E+00	1.318610E+00	3.012290E+00
3.611230E+00	1.235890E+00	3.048320E+00
2.825320E+00	3.841870E+00	3.066580E+00
2.775320E+00	3.818960E+00	2.984650E+00
3.771290E+00	1.396240E+00	2.976820E+00
2.894110E+00	3.798610E+00	2.991480E+00
2.913010E+00	3.829880E+00	3.088310E+00
3.969700E+00	1.633910E+00	2.980670E+00
3.908140E+00	1.540180E+00	3.022020E+00
3.843340E+00	1.463300E+00	3.009120E+00
2.976660E+00	3.805180E+00	3.074450E+00
3.054880E+00	3.791360E+00	3.118770E+00
3.051620E+00	3.766540E+00	3.027860E+00
4.139010E+00	1.907360E+00	2.968560E+00
4.088490E+00	1.808160E+00	3.029870E+00
4.032490E+00	1.733120E+00	2.982660E+00
3.111920E+00	3.768550E+00	3.093520E+00
3.198210E+00	3.721260E+00	3.077600E+00
4.208010E+00	2.097940E+00	2.964670E+00
4.184010E+00	1.991120E+00	3.028630E+00
3.311230E+00	3.674920E+00	3.050060E+00
3.435720E+00	3.633660E+00	3.045780E+00
3.532090E+00	3.598480E+00	3.036960E+00
4.216510E+00	2.626580E+00	2.973730E+00
4.240690E+00	2.503000E+00	3.031330E+00
4.244340E+00	2.400070E+00	3.015430E+00
4.243100E+00	2.273020E+00	2.991900E+00
4.231520E+00	2.193940E+00	2.943990E+00
3.624390E+00	3.564410E+00	3.030430E+00
3.733170E+00	3.531910E+00	3.082560E+00
4.149100E+00	2.986150E+00	2.992380E+00
4.175200E+00	2.862830E+00	3.030740E+00
4.163790E+00	2.956240E+00	3.058390E+00
4.188320E+00	2.755420E+00	2.970700E+00
3.828440E+00	3.482240E+00	3.067450E+00
3.912430E+00	3.425070E+00	3.016740E+00
3.996950E+00	3.370760E+00	3.065070E+00
4.032320E+00	3.322140E+00	3.005200E+00
4.094610E+00	3.206720E+00	3.021100E+00
4.128700E+00	3.083660E+00	3.044890E+00
4.150740E+00	3.006470E+00	3.041140E+00
4.048350E+00	3.317840E+00	3.078250E+00
4.068690E+00	3.273560E+00	3.016790E+00
1.368840E+00	2.371500E+00	2.995070E+00
1.390620E+00	2.437600E+00	3.022390E+00
1.386160E+00	2.398590E+00	2.940480E+00
1.346690E+00	2.268040E+00	2.875310E+00
1.341820E+00	2.291390E+00	2.962460E+00
1.323070E+00	2.160180E+00	2.836020E+00
1.310240E+00	2.164140E+00	2.912610E+00
1.290570E+00	2.027960E+00	2.843210E+00
1.275010E+00	1.864930E+00	2.833070E+00
1.292660E+00	1.717910E+00	2.824980E+00
1.365730E+00	1.615150E+00	2.775100E+00
1.306830E+00	1.566310E+00	2.883710E+00
1.427980E+00	1.490550E+00	2.789380E+00
1.368410E+00	1.505110E+00	2.844380E+00
1.483760E+00	1.388680E+00	2.821160E+00
1.410860E+00	1.416030E+00	2.867870E+00
1.517890E+00	1.326870E+00	2.852330E+00
1.467760E+00	1.329970E+00	2.899360E+00
1.541090E+00	1.270220E+00	2.904680E+00
1.537960E+00	2.896940E+00	3.087640E+00
1.504730E+00	2.803300E+00	3.066370E+00
1.478390E+00	2.702270E+00	3.058010E+00
1.427450E+00	2.547340E+00	3.011260E+00
1.653910E+00	1.213250E+00	2.907830E+00
1.761850E+00	1.160900E+00	2.925320E+00
1.619890E+00	3.045810E+00	3.112710E+00
1.572610E+00	2.970770E+00	3.108010E+00
1.872250E+00	1.135380E+00	2.922730E+00
1.982140E+00	1.116190E+00	2.913800E+00
1.965880E+00	1.099200E+00	2.972310E+00
2.052900E+00	1.070010E+00	3.000430E+00
1.685400E+00	3.141550E+00	3.156740E+00
1.728080E+00	3.199560E+00	3.173620E+00
1.727760E+00	3.196630E+00	3.118250E+00
2.227440E+00	1.054980E+00	2.945970E+00
2.163640E+00	1.058620E+00	2.974860E+00
2.263390E+00	1.023190E+00	3.020310E+00
1.785490E+00	3.268480E+00	3.162130E+00
2.387010E+00	9.982480E-01	3.041940E+00
2.497620E+00	9.678890E-01	3.095590E+00
1.860640E+00	3.352150E+00	3.084410E+00
2.587210E+00	9.678150E-01	3.067310E+00
1.926420E+00	3.425860E+00	3.125740E+00
1.972510E+00	3.477820E+00	3.147280E+00
1.972960E+00	3.477280E+00	3.078160E+00
2.684320E+00	9.755650E-01	3.046760E+00
2.781810E+00	9.490010E-01	3.114380E+00
2.038220E+00	3.546180E+00	3.134470E+00
2.865080E+00	9.671470E-01	3.070500E+00
2.130170E+00	3.630270E+00	3.159260E+00
2.204420E+00	3.689420E+00	3.184930E+00
2.167860E+00	3.662320E+00	3.114370E+00
2.996590E+00	9.863800E-01	3.065340E+00
2.232060E+00	3.708170E+00	3.094300E+00
2.278260E+00	3.740680E+00	3.195560E+00
3.151100E+00	1.011860E+00	3.069070E+00
3.106250E+00	9.683890E-01	3.135600E+00
3.195730E+00	9.821450E-01	3.156350E+00
2.350180E+00	3.778950E+00	3.149120E+00
3.293450E+00	1.032720E+00	3.116740E+00
2.468430E+00	3.826420E+00	3.142890E+00
3.433660E+00	1.092360E+00	3.110380E+00
2.544510E+00	3.854120E+00	3.172650E+00
2.544990E+00	3.849790E+00	3.118740E+00
3.529310E+00	1.161910E+00	3.081990E+00
2.593900E+00	3.862970E+00	3.182980E+00
2.651920E+00	3.857780E+00	3.142330E+00
3.712290E+00	1.281020E+00	3.135540E+00
3.618520E+00	1.204300E+00	3.134450E+00
2.783990E+00	3.857430E+00	3.154440E+00
3.803130E+00	1.379200E+00	3.078700E+00
2.892030E+00	3.843670E+00	3.161840E+00
3.964910E+00	1.581960E+00	3.085270E+00
3.896310E+00	1.480570E+00	3.114160E+00
3.962570E+00	1.551390E+00	3.155490E+00
2.978780E+00	3.816820E+00	3.150600E+00
3.066440E+00	3.791120E+00	3.213700E+00
4.153460E+00	1.897220E+00	3.082380E+00
4.107590E+00	1.807600E+00	3.142890E+00
4.040230E+00	1.682490E+00	3.098590E+00
3.998190E+00	1.603630E+00	3.140000E+00
3.140960E+00	3.757860E+00	3.163650E+00
3.237080E+00	3.708680E+00	3.201590E+00
4.221450E+00	2.088210E+00	3.111440E+00
4.235660E+00	2.167530E+00	3.022760E+00
4.251150E+00	2.201050E+00	3.087150E+00
4.189060E+00	1.976930E+00	3.125780E+00
3.357320E+00	3.664290E+00	3.164770E+00
3.487700E+00	3.622600E+00	3.148340E+00
3.557880E+00	3.598810E+00	3.099380E+00
4.247700E+00	2.549570E+00	3.097350E+00
4.260490E+00	2.430860E+00	3.143460E+00
4.257420E+00	2.507910E+00	3.156680E+00
4.260650E+00	2.298010E+00	3.110820E+00
3.598780E+00	3.586070E+00	3.190240E+00
3.666710E+00	3.567770E+00	3.187580E+00
3.670810E+00	3.563420E+00	3.140770E+00
4.176740E+00	2.921200E+00	3.160580E+00
4.156620E+00	3.000160E+00	3.084790E+00
4.152290E+00	3.023230E+00	3.136180E+00
4.202760E+00	2.790240E+00	3.166370E+00
4.229020E+00	2.676870E+00	3.111380E+00
4.252490E+00	2.561370E+00	3.164940E+00
3.705790E+00	3.551690E+00	3.189860E+00
3.792210E+00	3.504900E+00	3.201500E+00
3.946710E+00	3.409770E+00	3.152740E+00
4.001310E+00	3.375030E+00	3.132850E+00
4.097660E+00	3.194930E+00	3.162300E+00
4.078760E+00	3.263110E+00	3.087890E+00
4.056570E+00	3.299230E+00	3.149780E+00
4.132710E+00	3.086150E+00	3.168280E+00
4.028010E+00	3.347710E+00	3.124020E+00
1.381970E+00	2.450710E+00	3.199440E+00
1.406900E+00	2.506130E+00	3.184660E+00
1.382640E+00	2.439300E+00	3.143570E+00
1.355730E+00	2.355880E+00	3.062870E+00
1.346690E+00	2.359090E+00	3.164060E+00
1.301820E+00	2.196670E+00	3.007380E+00
1.299860E+00	2.230690E+00	3.109820E+00
1.267390E+00	2.053470E+00	2.957870E+00
1.259450E+00	2.089500E+00	3.057390E+00
1.245810E+00	1.911550E+00	2.923700E+00
1.225640E+00	1.951440E+00	3.017150E+00
1.241830E+00	1.769980E+00	2.911150E+00
1.208620E+00	1.813900E+00	2.993110E+00
1.252410E+00	1.642530E+00	2.925290E+00
1.207730E+00	1.684860E+00	2.990720E+00
1.265120E+00	1.562710E+00	2.946760E+00
1.225340E+00	1.552440E+00	3.018460E+00
1.279750E+00	1.483970E+00	2.972510E+00
1.441920E+00	2.592920E+00	3.208570E+00
1.481030E+00	2.697560E+00	3.233430E+00
1.462090E+00	2.645110E+00	3.138610E+00
1.410410E+00	2.505990E+00	3.109480E+00
1.342100E+00	1.447750E+00	2.917510E+00
1.394190E+00	1.351210E+00	2.955080E+00
1.472220E+00	1.244140E+00	3.017170E+00
1.566380E+00	1.206070E+00	2.980230E+00
1.550950E+00	1.180390E+00	3.044670E+00
1.635470E+00	1.149270E+00	3.055830E+00
1.552600E+00	2.915880E+00	3.248040E+00
1.584430E+00	2.991910E+00	3.275470E+00
1.572410E+00	2.958800E+00	3.180540E+00
1.515710E+00	2.809710E+00	3.186750E+00
1.802660E+00	1.126470E+00	2.979950E+00
1.739840E+00	1.134620E+00	3.011550E+00
1.850000E+00	1.087220E+00	3.068130E+00
1.620450E+00	3.066720E+00	3.298100E+00
1.651940E+00	3.113300E+00	3.285440E+00
1.635070E+00	3.072850E+00	3.225620E+00
1.959810E+00	1.076000E+00	3.043260E+00
2.048780E+00	1.032750E+00	3.108580E+00
1.710220E+00	3.184970E+00	3.265060E+00
2.184670E+00	1.003080E+00	3.129050E+00
2.318580E+00	9.725240E-01	3.127760E+00
2.284110E+00	9.619320E-01	3.182330E+00
2.355650E+00	9.405960E-01	3.223520E+00
1.787610E+00	3.282250E+00	3.280400E+00
1.842840E+00	3.346200E+00	3.294950E+00
1.822320E+00	3.316010E+00	3.235360E+00
2.450370E+00	9.476590E-01	3.183610E+00
1.869580E+00	3.365360E+00	3.206440E+00
1.887550E+00	3.393160E+00	3.286100E+00
2.579110E+00	9.335560E-01	3.173960E+00
1.955440E+00	3.461680E+00	3.257370E+00
2.681140E+00	9.384180E-01	3.146240E+00
2.774420E+00	9.176650E-01	3.206040E+00
2.045540E+00	3.557730E+00	3.277390E+00
2.108800E+00	3.619710E+00	3.309070E+00
2.095460E+00	3.601130E+00	3.228760E+00
2.900930E+00	9.218780E-01	3.184960E+00
2.173450E+00	3.667170E+00	3.274140E+00
3.034020E+00	9.360670E-01	3.178650E+00
2.997740E+00	9.011760E-01	3.240160E+00
3.059030E+00	9.086040E-01	3.236190E+00
2.269050E+00	3.738150E+00	3.280900E+00
3.138720E+00	9.321330E-01	3.222790E+00
2.358060E+00	3.786590E+00	3.274370E+00
3.290070E+00	9.699510E-01	3.246110E+00
2.461300E+00	3.828210E+00	3.262920E+00
3.425580E+00	1.048220E+00	3.222340E+00
2.578920E+00	3.867540E+00	3.252920E+00
3.572700E+00	1.143550E+00	3.208390E+00
2.658300E+00	3.888260E+00	3.288740E+00
2.657510E+00	3.873740E+00	3.237840E+00
3.662130E+00	1.215340E+00	3.194210E+00
3.671660E+00	1.199010E+00	3.243810E+00
2.708740E+00	3.893560E+00	3.302200E+00
2.761370E+00	3.878610E+00	3.264240E+00
3.851270E+00	1.369070E+00	3.230280E+00
3.733710E+00	1.256220E+00	3.241180E+00
2.877090E+00	3.861220E+00	3.262280E+00
3.939370E+00	1.489060E+00	3.213140E+00
3.937200E+00	1.439490E+00	3.269550E+00
2.975730E+00	3.824550E+00	3.245230E+00
3.072970E+00	3.806300E+00	3.317960E+00
4.167320E+00	1.908910E+00	3.195960E+00
4.129340E+00	1.818790E+00	3.225620E+00
4.087930E+00	1.724340E+00	3.216320E+00
4.020740E+00	1.595920E+00	3.221620E+00
3.981910E+00	1.495850E+00	3.281410E+00
3.180240E+00	3.746330E+00	3.282210E+00
3.253200E+00	3.706960E+00	3.263750E+00
4.250990E+00	2.197410E+00	3.187550E+00
4.228780E+00	2.094330E+00	3.247050E+00
4.201880E+00	2.009370E+00	3.200890E+00
3.306340E+00	3.683150E+00	3.250850E+00
3.398960E+00	3.656750E+00	3.302280E+00
3.497310E+00	3.616790E+00	3.238740E+00
3.532140E+00	3.612950E+00	3.337130E+00
4.260490E+00	2.496880E+00	3.218190E+00
4.269670E+00	2.406860E+00	3.275020E+00
4.265340E+00	2.307530E+00	3.230560E+00
3.623020E+00	3.581470E+00	3.281340E+00
3.690750E+00	3.556110E+00	3.228270E+00
3.749510E+00	3.542400E+00	3.317890E+00
4.157550E+00	3.013380E+00	3.230480E+00
4.187170E+00	2.920320E+00	3.305200E+00
4.206860E+00	2.806730E+00	3.274410E+00
4.234860E+00	2.693300E+00	3.250620E+00
4.253870E+00	2.586260E+00	3.236730E+00
3.860090E+00	3.488640E+00	3.323590E+00
3.944150E+00	3.418120E+00	3.290950E+00
4.043760E+00	3.302460E+00	3.251240E+00
4.018610E+00	3.350250E+00	3.167510E+00
4.101850E+00	3.193000E+00	3.287500E+00
4.129180E+00	3.107400E+00	3.262680E+00
1.259640E+00	2.238510E+00	3.300330E+00
1.282320E+00	2.285030E+00	3.300210E+00
1.265920E+00	2.244230E+00	3.272970E+00
1.251310E+00	2.197500E+00	3.275590E+00
1.322110E+00	2.359440E+00	3.290020E+00
1.368130E+00	2.462020E+00	3.322850E+00
1.354630E+00	2.405100E+00	3.243810E+00
1.288140E+00	2.258730E+00	3.223600E+00
1.254370E+00	2.120990E+00	3.152760E+00
1.242660E+00	2.136150E+00	3.224580E+00
1.217790E+00	1.988810E+00	3.109600E+00
1.211720E+00	2.024880E+00	3.195920E+00
1.190820E+00	1.853800E+00	3.079940E+00
1.178230E+00	1.891300E+00	3.165230E+00
1.177140E+00	1.721730E+00	3.067830E+00
1.157070E+00	1.757500E+00	3.149640E+00
1.185740E+00	1.611530E+00	3.069240E+00
1.148570E+00	1.615390E+00	3.162720E+00
1.195620E+00	1.548710E+00	3.077940E+00
1.176260E+00	1.544480E+00	3.126000E+00
1.200100E+00	1.487470E+00	3.115780E+00
1.408570E+00	2.526660E+00	3.263490E+00
1.322730E+00	1.383700E+00	3.008360E+00
1.254670E+00	1.407950E+00	3.093110E+00
1.378560E+00	1.299730E+00	3.045110E+00
1.320620E+00	1.325580E+00	3.089620E+00
1.411780E+00	1.248660E+00	3.081520E+00
1.366930E+00	1.257300E+00	3.130110E+00
1.436590E+00	1.204110E+00	3.139520E+00
1.494640E+00	2.738530E+00	3.350320E+00
1.511740E+00	2.794400E+00	3.369450E+00
1.504490E+00	2.768400E+00	3.302220E+00
1.466600E+00	2.665370E+00	3.309450E+00
1.543550E+00	1.145780E+00	3.145690E+00
1.658440E+00	1.104850E+00	3.172960E+00
1.574510E+00	2.990920E+00	3.395920E+00
1.606820E+00	3.056620E+00	3.423480E+00
1.593790E+00	3.024690E+00	3.349110E+00
1.545270E+00	2.902220E+00	3.339580E+00
1.751910E+00	1.086430E+00	3.147680E+00
1.868070E+00	1.047490E+00	3.201670E+00
1.648440E+00	3.118270E+00	3.354620E+00
1.973470E+00	1.032740E+00	3.173490E+00
2.083790E+00	1.002200E+00	3.193490E+00
2.055410E+00	9.882280E-01	3.266600E+00
2.170760E+00	9.630710E-01	3.286870E+00
1.710690E+00	3.207600E+00	3.392350E+00
1.763150E+00	3.273360E+00	3.423310E+00
1.755140E+00	3.256040E+00	3.347910E+00
2.287100E+00	9.440310E-01	3.256800E+00
2.360370E+00	9.235140E-01	3.279050E+00
1.807250E+00	3.317270E+00	3.374750E+00
2.446830E+00	9.092600E-01	3.320340E+00
1.886290E+00	3.401470E+00	3.389100E+00
2.574500E+00	9.003280E-01	3.288230E+00
1.964070E+00	3.486240E+00	3.397200E+00
2.019190E+00	3.547330E+00	3.429420E+00
2.010780E+00	3.531560E+00	3.349570E+00
2.685780E+00	9.043050E-01	3.253950E+00
2.821870E+00	8.691240E-01	3.313000E+00
2.080330E+00	3.601820E+00	3.392530E+00
2.936860E+00	8.724200E-01	3.291950E+00
2.896300E+00	8.480540E-01	3.340760E+00
2.951130E+00	8.398870E-01	3.357910E+00
2.171170E+00	3.675210E+00	3.385360E+00
3.064670E+00	8.640650E-01	3.317070E+00
2.263600E+00	3.743330E+00	3.380450E+00
3.214740E+00	9.002170E-01	3.309020E+00
3.171100E+00	8.516310E-01	3.369930E+00
3.249560E+00	8.746470E-01	3.377520E+00
2.360140E+00	3.799220E+00	3.381920E+00
3.289780E+00	9.284040E-01	3.306950E+00
3.293290E+00	9.065860E-01	3.348040E+00
2.462040E+00	3.843830E+00	3.379760E+00
3.416990E+00	1.000080E+00	3.306890E+00
3.352750E+00	9.450660E-01	3.335280E+00
2.571100E+00	3.886420E+00	3.372130E+00
3.546640E+00	1.063860E+00	3.344540E+00
2.687370E+00	3.903130E+00	3.369040E+00
3.709780E+00	1.191380E+00	3.326530E+00
2.775520E+00	3.917320E+00	3.415360E+00
2.773000E+00	3.908110E+00	3.356800E+00
3.796040E+00	1.277630E+00	3.303170E+00
3.804700E+00	1.258570E+00	3.357570E+00
2.815370E+00	3.915610E+00	3.405950E+00
2.870090E+00	3.892810E+00	3.389270E+00
3.961990E+00	1.414020E+00	3.353380E+00
3.867330E+00	1.315100E+00	3.352330E+00
2.979270E+00	3.843840E+00	3.354630E+00
3.071550E+00	3.812490E+00	3.416670E+00
4.168900E+00	1.865210E+00	3.275970E+00
4.138660E+00	1.772790E+00	3.293910E+00
4.107770E+00	1.658310E+00	3.314790E+00
4.047960E+00	1.544100E+00	3.346380E+00
4.110100E+00	1.609010E+00	3.383970E+00
3.152140E+00	3.772600E+00	3.392020E+00
3.235620E+00	3.724190E+00	3.380020E+00
3.287030E+00	3.698040E+00	3.316530E+00
3.342020E+00	3.678340E+00	3.412830E+00
4.264020E+00	2.200490E+00	3.314370E+00
4.244010E+00	2.091980E+00	3.336760E+00
4.217200E+00	1.971710E+00	3.306630E+00
4.189100E+00	1.841320E+00	3.359370E+00
4.155990E+00	1.723070E+00	3.378570E+00
4.134520E+00	1.654920E+00	3.381720E+00
3.457580E+00	3.637650E+00	3.392830E+00
3.554020E+00	3.607140E+00	3.430640E+00
4.270190E+00	2.500850E+00	3.319770E+00
4.279060E+00	2.398800E+00	3.391820E+00
4.276000E+00	2.313410E+00	3.333970E+00
3.651660E+00	3.581630E+00	3.376930E+00
3.759270E+00	3.549590E+00	3.427240E+00
4.161820E+00	3.027890E+00	3.344160E+00
4.192240E+00	2.929070E+00	3.427100E+00
4.214290E+00	2.816680E+00	3.393090E+00
4.242020E+00	2.709370E+00	3.362350E+00
4.261110E+00	2.605300E+00	3.342200E+00
3.840790E+00	3.511040E+00	3.394240E+00
3.951300E+00	3.440540E+00	3.421340E+00
4.037760E+00	3.335370E+00	3.389320E+00
4.094940E+00	3.228340E+00	3.377660E+00
4.129760E+00	3.129130E+00	3.367060E+00
1.326530E+00	2.443080E+00	3.467830E+00
1.364690E+00	2.517160E+00	3.480650E+00
1.335620E+00	2.443170E+00	3.429890E+00
1.320720E+00	2.379610E+00	3.363450E+00
1.303310E+00	2.370220E+00	3.438040E+00
1.257050E+00	2.229100E+00	3.359420E+00
1.214070E+00	2.081010E+00	3.283570E+00
1.204860E+00	2.083660E+00	3.362760E+00
1.171070E+00	1.932610E+00	3.249340E+00
1.168810E+00	1.968690E+00	3.331600E+00
1.142020E+00	1.795450E+00	3.230660E+00
1.134430E+00	1.835250E+00	3.310700E+00
1.126920E+00	1.679110E+00	3.221790E+00
1.108450E+00	1.692300E+00	3.316520E+00
1.126190E+00	1.613760E+00	3.226250E+00
1.115190E+00	1.614540E+00	3.276300E+00
1.126100E+00	1.554110E+00	3.260110E+00
1.371580E+00	2.497890E+00	3.403190E+00
1.411280E+00	2.586960E+00	3.449190E+00
1.160030E+00	1.469450E+00	3.223230E+00
1.204230E+00	1.419150E+00	3.174370E+00
1.193830E+00	1.395670E+00	3.229660E+00
1.232550E+00	1.353080E+00	3.213370E+00
1.451960E+00	2.664910E+00	3.451770E+00
1.488550E+00	2.756260E+00	3.488180E+00
1.484250E+00	2.723210E+00	3.401400E+00
1.426120E+00	2.592450E+00	3.374300E+00
1.298870E+00	1.295840E+00	3.178280E+00
1.377840E+00	1.196450E+00	3.253170E+00
1.464070E+00	1.156540E+00	3.216160E+00
1.455970E+00	1.141720E+00	3.273860E+00
1.524460E+00	1.111330E+00	3.271120E+00
1.551390E+00	2.954600E+00	3.551790E+00
1.578570E+00	3.017710E+00	3.543600E+00
1.563460E+00	2.964960E+00	3.465930E+00
1.521670E+00	2.836090E+00	3.434140E+00
1.525200E+00	2.867960E+00	3.522360E+00
1.719600E+00	1.070690E+00	3.238470E+00
1.645730E+00	1.078420E+00	3.272380E+00
1.732160E+00	1.047950E+00	3.300890E+00
1.606290E+00	3.079140E+00	3.589470E+00
1.649630E+00	3.144950E+00	3.562640E+00
1.610890E+00	3.070580E+00	3.506880E+00
1.807680E+00	1.033810E+00	3.285240E+00
1.664050E+00	3.151100E+00	3.467980E+00
1.694850E+00	3.205340E+00	3.547420E+00
1.963030E+00	9.929410E-01	3.320520E+00
2.090660E+00	9.548660E-01	3.350430E+00
2.190220E+00	9.230980E-01	3.417690E+00
1.731490E+00	3.241500E+00	3.489160E+00
2.299570E+00	9.083170E-01	3.377460E+00
2.357510E+00	9.122660E-01	3.322820E+00
1.813210E+00	3.331690E+00	3.506210E+00
2.397040E+00	8.953770E-01	3.389380E+00
2.487050E+00	8.750660E-01	3.450420E+00
1.893020E+00	3.418470E+00	3.519200E+00
1.942750E+00	3.477170E+00	3.536440E+00
1.933950E+00	3.458570E+00	3.467170E+00
2.581000E+00	8.642210E-01	3.409760E+00
1.984540E+00	3.516270E+00	3.490030E+00
2.689670E+00	8.645380E-01	3.370190E+00
2.789550E+00	8.294640E-01	3.442870E+00
2.064680E+00	3.601600E+00	3.522710E+00
2.885130E+00	8.256680E-01	3.401160E+00
2.990460E+00	8.022750E-01	3.444320E+00
2.158370E+00	3.673870E+00	3.485050E+00
3.104980E+00	8.171450E-01	3.420910E+00
3.064760E+00	7.901550E-01	3.469710E+00
3.131460E+00	7.890820E-01	3.501060E+00
2.256050E+00	3.744780E+00	3.481650E+00
3.220000E+00	8.344240E-01	3.452740E+00
2.357060E+00	3.802580E+00	3.487020E+00
3.349550E+00	9.038140E-01	3.427530E+00
2.461410E+00	3.850930E+00	3.490110E+00
3.454980E+00	9.860110E-01	3.390330E+00
3.470930E+00	9.668280E-01	3.477630E+00
2.564820E+00	3.892040E+00	3.486570E+00
3.523420E+00	1.023580E+00	3.402180E+00
3.517200E+00	1.007270E+00	3.440330E+00
2.665080E+00	3.909530E+00	3.481470E+00
3.681950E+00	1.117020E+00	3.473120E+00
3.567580E+00	1.043450E+00	3.431870E+00
2.757950E+00	3.919510E+00	3.479590E+00
3.832440E+00	1.256460E+00	3.441570E+00
2.828080E+00	3.915420E+00	3.463000E+00
2.903310E+00	3.897560E+00	3.519820E+00
3.918310E+00	1.333060E+00	3.423540E+00
3.920390E+00	1.314500E+00	3.474930E+00
3.006570E+00	3.840710E+00	3.485180E+00
3.080800E+00	3.809600E+00	3.472930E+00
4.091570E+00	1.559840E+00	3.424750E+00
4.043370E+00	1.480100E+00	3.442090E+00
3.983410E+00	1.378440E+00	3.484090E+00
3.127290E+00	3.785090E+00	3.459640E+00
3.215450E+00	3.736040E+00	3.482390E+00
3.344540E+00	3.686960E+00	3.519750E+00
4.262230E+00	2.142390E+00	3.400420E+00
4.248530E+00	2.042070E+00	3.408720E+00
4.235000E+00	1.922140E+00	3.432350E+00
4.200780E+00	1.785410E+00	3.477810E+00
4.237060E+00	1.874670E+00	3.490170E+00
4.142640E+00	1.634930E+00	3.458720E+00
4.097510E+00	1.536240E+00	3.488710E+00
3.451190E+00	3.642570E+00	3.476620E+00
3.560530E+00	3.620040E+00	3.518590E+00
4.273640E+00	2.521710E+00	3.445770E+00
4.287580E+00	2.397270E+00	3.517060E+00
4.282120E+00	2.253050E+00	3.452850E+00
4.269510E+00	2.108050E+00	3.484320E+00
4.261980E+00	1.999210E+00	3.491380E+00
4.254340E+00	1.922990E+00	3.502720E+00
3.665240E+00	3.583240E+00	3.474080E+00
3.767540E+00	3.561340E+00	3.513240E+00
4.162740E+00	3.047820E+00	3.468890E+00
4.203430E+00	2.935200E+00	3.541040E+00
4.220480E+00	2.826540E+00	3.504730E+00
4.250040E+00	2.709140E+00	3.479220E+00
4.262930E+00	2.628570E+00	3.429290E+00
3.870050E+00	3.512730E+00	3.492430E+00
3.971700E+00	3.458280E+00	3.520320E+00
4.006970E+00	3.414870E+00	3.488050E+00
4.049630E+00	3.356130E+00	3.486170E+00
4.107240E+00	3.243490E+00	3.509570E+00
4.090850E+00	3.314060E+00	3.530260E+00
4.126620E+00	3.153470E+00	3.451450E+00
4.035300E+00	3.404520E+00	3.537280E+00
4.075310E+00	3.353030E+00	3.543290E+00
1.318570E+00	2.516890E+00	3.643230E+00
1.346050E+00	2.569050E+00	3.626320E+00
1.324140E+00	2.508680E+00	3.593760E+00
1.314000E+00	2.433390E+00	3.526570E+00
1.296990E+00	2.439220E+00	3.614440E+00
1.264510E+00	2.282010E+00	3.477940E+00
1.266750E+00	2.324980E+00	3.572180E+00
1.217870E+00	2.139250E+00	3.438640E+00
1.225310E+00	2.188090E+00	3.529900E+00
1.172750E+00	2.005830E+00	3.412930E+00
1.180810E+00	2.051900E+00	3.496770E+00
1.134890E+00	1.876500E+00	3.391370E+00
1.137970E+00	1.920250E+00	3.473540E+00
1.106970E+00	1.760430E+00	3.375860E+00
1.101440E+00	1.780880E+00	3.470680E+00
1.097340E+00	1.697350E+00	3.377070E+00
1.092160E+00	1.704080E+00	3.422990E+00
1.092160E+00	1.641070E+00	3.408640E+00
1.362330E+00	2.559860E+00	3.564700E+00
1.400660E+00	2.659180E+00	3.638770E+00
1.105600E+00	1.543610E+00	3.374400E+00
1.127460E+00	1.487690E+00	3.315160E+00
1.123400E+00	1.467440E+00	3.373880E+00
1.146840E+00	1.421440E+00	3.351850E+00
1.430660E+00	2.657860E+00	3.531910E+00
1.452090E+00	2.730740E+00	3.605500E+00
1.197780E+00	1.355600E+00	3.308550E+00
1.276310E+00	1.265680E+00	3.294920E+00
1.239760E+00	1.265930E+00	3.411890E+00
1.327300E+00	1.207060E+00	3.325440E+00
1.300890E+00	1.212580E+00	3.376040E+00
1.365960E+00	1.164670E+00	3.375920E+00
1.474320E+00	2.777830E+00	3.619450E+00
1.492790E+00	2.823160E+00	3.636300E+00
1.487980E+00	2.788120E+00	3.573890E+00
1.466090E+00	1.112710E+00	3.354450E+00
1.593400E+00	1.057630E+00	3.369780E+00
1.540370E+00	1.043850E+00	3.470520E+00
1.648530E+00	1.011330E+00	3.459260E+00
1.568580E+00	3.006860E+00	3.617300E+00
1.527140E+00	2.903600E+00	3.619480E+00
1.748500E+00	1.008070E+00	3.394370E+00
1.642370E+00	3.143340E+00	3.649470E+00
1.602990E+00	3.075170E+00	3.678540E+00
1.869630E+00	9.898310E-01	3.376940E+00
1.878690E+00	9.634960E-01	3.450820E+00
1.952990E+00	9.581820E-01	3.427530E+00
1.690550E+00	3.208800E+00	3.630690E+00
2.076160E+00	9.273110E-01	3.457280E+00
2.205280E+00	8.941500E-01	3.525830E+00
1.746360E+00	3.270750E+00	3.592530E+00
2.298510E+00	8.836490E-01	3.501530E+00
1.813400E+00	3.351090E+00	3.652100E+00
1.870220E+00	3.415280E+00	3.659720E+00
1.860570E+00	3.395210E+00	3.591720E+00
2.396900E+00	8.786020E-01	3.479410E+00
2.501920E+00	8.488750E-01	3.564060E+00
1.918570E+00	3.462790E+00	3.616960E+00
2.593420E+00	8.365830E-01	3.529110E+00
1.988940E+00	3.536520E+00	3.587430E+00
2.686720E+00	8.313390E-01	3.489390E+00
2.785030E+00	7.960130E-01	3.558700E+00
2.057900E+00	3.619550E+00	3.645630E+00
2.134450E+00	3.688970E+00	3.644970E+00
2.097560E+00	3.650010E+00	3.591860E+00
2.878430E+00	7.913040E-01	3.506250E+00
2.963760E+00	7.593410E-01	3.566970E+00
2.148020E+00	3.685140E+00	3.570870E+00
2.209260E+00	3.746770E+00	3.634280E+00
3.052320E+00	7.681070E-01	3.531210E+00
3.137520E+00	7.575960E-01	3.595540E+00
2.239050E+00	3.753890E+00	3.570170E+00
2.257970E+00	3.783820E+00	3.627690E+00
3.228470E+00	7.967040E-01	3.562450E+00
2.298010E+00	3.808370E+00	3.628130E+00
2.346270E+00	3.820260E+00	3.590270E+00
3.330570E+00	8.510220E-01	3.534460E+00
2.459140E+00	3.868920E+00	3.595610E+00
3.421040E+00	9.121690E-01	3.526220E+00
2.565690E+00	3.913800E+00	3.592370E+00
3.522860E+00	9.735400E-01	3.584090E+00
3.566490E+00	1.024550E+00	3.498610E+00
3.649000E+00	1.058560E+00	3.585190E+00
2.659930E+00	3.929640E+00	3.583670E+00
3.751480E+00	1.135650E+00	3.594330E+00
2.747820E+00	3.936330E+00	3.574180E+00
3.829900E+00	1.215000E+00	3.561470E+00
2.830640E+00	3.932600E+00	3.556620E+00
2.906740E+00	3.921150E+00	3.623080E+00
3.924870E+00	1.301050E+00	3.536180E+00
2.976820E+00	3.879810E+00	3.582140E+00
3.077840E+00	3.841590E+00	3.594240E+00
3.112740E+00	3.799540E+00	3.513600E+00
3.169900E+00	3.781730E+00	3.563540E+00
4.066650E+00	1.458700E+00	3.540090E+00
4.014400E+00	1.369570E+00	3.593950E+00
3.263630E+00	3.735290E+00	3.574450E+00
3.347720E+00	3.705870E+00	3.579320E+00
4.249020E+00	1.856820E+00	3.555830E+00
4.225770E+00	1.757180E+00	3.581270E+00
4.190240E+00	1.661760E+00	3.569020E+00
4.129500E+00	1.551870E+00	3.564450E+00
3.448580E+00	3.673190E+00	3.567830E+00
3.556990E+00	3.643460E+00	3.578030E+00
4.286410E+00	2.524770E+00	3.595600E+00
4.272630E+00	2.605640E+00	3.505280E+00
4.272040E+00	2.649130E+00	3.565770E+00
4.297900E+00	2.388630E+00	3.619970E+00
4.300340E+00	2.282970E+00	3.590350E+00
4.292970E+00	2.154290E+00	3.575850E+00
4.282320E+00	2.029830E+00	3.571280E+00
4.271620E+00	1.945370E+00	3.553290E+00
3.675870E+00	3.610010E+00	3.573260E+00
3.850740E+00	3.554680E+00	3.598910E+00
4.178860E+00	3.047600E+00	3.612760E+00
4.144730E+00	3.128850E+00	3.526930E+00
4.144470E+00	3.161380E+00	3.592500E+00
4.210420E+00	2.926060E+00	3.631410E+00
4.226580E+00	2.840540E+00	3.600510E+00
4.251550E+00	2.742430E+00	3.578520E+00
3.921840E+00	3.529910E+00	3.606680E+00
3.932930E+00	3.509610E+00	3.574350E+00
4.098160E+00	3.319070E+00	3.593100E+00
4.127090E+00	3.236880E+00	3.636020E+00
3.952950E+00	3.510450E+00	3.610230E+00
4.004610E+00	3.459570E+00	3.615800E+00
4.063950E+00	3.384130E+00	3.584390E+00
1.257740E+00	2.342520E+00	3.715470E+00
1.277320E+00	2.398100E+00	3.724970E+00
1.267450E+00	2.356940E+00	3.662570E+00
1.232830E+00	2.232860E+00	3.618700E+00
1.239800E+00	2.270330E+00	3.698700E+00
1.192910E+00	2.100760E+00	3.583970E+00
1.206110E+00	2.148470E+00	3.669120E+00
1.147620E+00	1.967990E+00	3.558610E+00
1.164750E+00	2.020050E+00	3.645160E+00
1.114070E+00	1.852580E+00	3.540310E+00
1.122790E+00	1.878290E+00	3.644440E+00
1.096340E+00	1.786070E+00	3.536190E+00
1.100250E+00	1.792570E+00	3.591110E+00
1.087670E+00	1.727560E+00	3.566020E+00
1.346510E+00	2.573020E+00	3.701070E+00
1.301160E+00	2.464730E+00	3.687970E+00
1.082830E+00	1.656180E+00	3.504230E+00
1.087720E+00	1.573660E+00	3.476450E+00
1.086720E+00	1.557720E+00	3.588220E+00
1.098710E+00	1.491370E+00	3.520980E+00
1.400010E+00	2.674030E+00	3.729790E+00
1.439650E+00	2.738620E+00	3.733890E+00
1.423220E+00	2.712200E+00	3.690660E+00
1.125800E+00	1.429010E+00	3.455200E+00
1.175940E+00	1.341530E+00	3.440270E+00
1.160620E+00	1.353120E+00	3.557070E+00
1.211040E+00	1.287850E+00	3.474770E+00
1.198290E+00	1.298320E+00	3.525710E+00
1.239870E+00	1.243580E+00	3.518360E+00
1.460440E+00	2.766600E+00	3.673240E+00
1.480630E+00	2.809440E+00	3.770600E+00
1.313320E+00	1.177320E+00	3.474050E+00
1.427930E+00	1.099740E+00	3.474820E+00
1.384760E+00	1.107570E+00	3.582920E+00
1.491590E+00	1.052550E+00	3.517230E+00
1.465280E+00	1.057770E+00	3.562740E+00
1.535400E+00	1.016890E+00	3.570960E+00
1.512550E+00	2.881680E+00	3.775090E+00
1.530320E+00	2.920300E+00	3.759330E+00
1.509810E+00	2.872550E+00	3.708160E+00
1.730570E+00	9.730520E-01	3.505970E+00
1.645730E+00	9.801630E-01	3.561880E+00
1.777250E+00	9.289080E-01	3.596900E+00
1.562920E+00	2.987300E+00	3.737720E+00
1.845510E+00	9.408530E-01	3.524330E+00
1.939980E+00	9.023070E-01	3.589210E+00
1.876850E+00	9.034050E-01	3.612710E+00
1.967460E+00	8.753280E-01	3.663410E+00
1.643900E+00	3.137560E+00	3.739240E+00
1.609210E+00	3.077360E+00	3.754750E+00
1.983370E+00	9.193920E-01	3.528820E+00
2.030090E+00	8.759340E-01	3.623240E+00
1.681740E+00	3.196180E+00	3.714270E+00
2.153770E+00	8.696790E-01	3.624970E+00
1.747310E+00	3.277820E+00	3.728600E+00
2.293770E+00	8.532690E-01	3.616350E+00
1.859360E+00	3.408300E+00	3.730240E+00
1.810890E+00	3.354720E+00	3.748720E+00
2.402990E+00	8.533000E-01	3.592920E+00
2.509430E+00	8.229600E-01	3.679470E+00
1.906160E+00	3.459520E+00	3.703020E+00
2.602910E+00	8.086990E-01	3.644380E+00
1.977420E+00	3.541210E+00	3.717250E+00
2.692990E+00	8.027410E-01	3.605520E+00
2.788190E+00	7.655120E-01	3.674790E+00
2.115600E+00	3.681270E+00	3.730990E+00
2.049900E+00	3.623700E+00	3.742970E+00
2.874810E+00	7.563600E-01	3.620480E+00
2.960300E+00	7.244600E-01	3.677940E+00
2.196510E+00	3.745740E+00	3.718890E+00
3.048190E+00	7.356570E-01	3.632130E+00
3.139870E+00	7.276910E-01	3.700800E+00
2.285480E+00	3.808510E+00	3.698580E+00
3.232430E+00	7.647560E-01	3.668980E+00
2.357750E+00	3.852820E+00	3.731010E+00
2.356430E+00	3.844040E+00	3.677210E+00
3.331890E+00	8.178410E-01	3.639860E+00
2.394030E+00	3.866830E+00	3.721800E+00
2.448090E+00	3.880530E+00	3.711790E+00
3.428220E+00	8.867760E-01	3.615610E+00
2.561350E+00	3.921120E+00	3.698130E+00
3.622780E+00	1.026480E+00	3.686800E+00
3.519830E+00	9.440250E-01	3.700880E+00
2.667780E+00	3.940770E+00	3.692460E+00
3.736930E+00	1.116000E+00	3.682860E+00
2.734440E+00	3.946200E+00	3.653320E+00
3.838900E+00	1.206540E+00	3.668050E+00
2.819860E+00	3.948300E+00	3.668370E+00
2.912710E+00	3.934040E+00	3.725450E+00
3.932870E+00	1.288590E+00	3.636360E+00
2.994910E+00	3.892120E+00	3.669680E+00
3.104690E+00	3.861970E+00	3.694760E+00
3.189340E+00	3.795990E+00	3.632130E+00
4.088880E+00	1.458590E+00	3.645580E+00
4.022160E+00	1.365720E+00	3.697810E+00
3.222720E+00	3.813510E+00	3.703860E+00
3.304510E+00	3.783270E+00	3.703360E+00
3.334510E+00	3.741820E+00	3.641620E+00
4.248570E+00	1.796480E+00	3.642270E+00
4.221030E+00	1.689160E+00	3.667190E+00
4.249420E+00	1.756880E+00	3.704860E+00
4.158340E+00	1.569570E+00	3.668100E+00
3.398500E+00	3.759080E+00	3.707650E+00
3.515310E+00	3.726070E+00	3.725400E+00
3.535990E+00	3.680370E+00	3.649090E+00
4.272680E+00	2.664800E+00	3.666320E+00
4.292990E+00	2.543770E+00	3.736680E+00
4.302030E+00	2.421970E+00	3.707910E+00
4.309310E+00	2.302890E+00	3.696780E+00
4.305650E+00	2.180990E+00	3.683530E+00
4.296630E+00	2.051250E+00	3.673310E+00
4.278740E+00	1.905130E+00	3.654300E+00
4.261700E+00	1.813250E+00	3.694180E+00
3.625940E+00	3.679330E+00	3.719430E+00
3.732840E+00	3.653180E+00	3.767750E+00
3.743140E+00	3.615320E+00	3.682100E+00
4.151910E+00	3.149570E+00	3.685720E+00
4.184650E+00	3.062080E+00	3.751780E+00
4.207420E+00	2.957190E+00	3.712990E+00
4.227640E+00	2.847550E+00	3.697080E+00
4.246760E+00	2.768390E+00	3.652710E+00
3.836250E+00	3.593170E+00	3.760550E+00
3.917190E+00	3.530660E+00	3.711790E+00
3.940710E+00	3.518390E+00	3.637680E+00
3.978770E+00	3.492360E+00	3.673740E+00
4.100350E+00	3.323830E+00	3.718270E+00
4.067210E+00	3.383360E+00	3.641280E+00
4.040060E+00	3.424820E+00	3.696570E+00
4.136460E+00	3.225200E+00	3.726040E+00
4.010680E+00	3.464750E+00	3.677690E+00
1.253640E+00	2.344270E+00	3.853180E+00
1.275470E+00	2.409310E+00	3.839210E+00
1.257690E+00	2.337110E+00	3.775250E+00
1.219910E+00	2.200720E+00	3.751830E+00
1.233330E+00	2.256770E+00	3.834480E+00
1.181870E+00	2.077260E+00	3.728260E+00
1.203830E+00	2.141910E+00	3.817610E+00
1.142790E+00	1.963130E+00	3.712020E+00
1.165920E+00	2.024270E+00	3.797980E+00
1.120260E+00	1.892990E+00	3.712720E+00
1.131610E+00	1.919140E+00	3.781230E+00
1.109870E+00	1.836040E+00	3.745680E+00
1.298380E+00	2.479100E+00	3.873080E+00
1.327820E+00	2.550570E+00	3.855240E+00
1.308530E+00	2.478320E+00	3.782740E+00
1.092570E+00	1.732910E+00	3.698080E+00
1.083970E+00	1.638910E+00	3.628570E+00
1.083390E+00	1.645700E+00	3.707500E+00
1.084170E+00	1.578080E+00	3.651190E+00
1.084010E+00	1.593060E+00	3.709580E+00
1.088530E+00	1.534070E+00	3.691050E+00
1.358480E+00	2.617600E+00	3.892580E+00
1.395130E+00	2.679810E+00	3.878990E+00
1.366470E+00	2.616710E+00	3.807190E+00
1.126700E+00	1.416910E+00	3.577140E+00
1.109000E+00	1.459130E+00	3.668630E+00
1.146310E+00	1.378990E+00	3.611080E+00
1.137380E+00	1.395650E+00	3.652700E+00
1.163220E+00	1.346990E+00	3.655800E+00
1.430940E+00	2.727030E+00	3.818970E+00
1.216530E+00	1.263230E+00	3.635500E+00
1.291370E+00	1.177940E+00	3.592840E+00
1.267890E+00	1.194640E+00	3.655150E+00
1.340570E+00	1.130880E+00	3.630070E+00
1.310830E+00	1.150220E+00	3.674030E+00
1.376100E+00	1.095100E+00	3.679720E+00
1.478340E+00	2.821660E+00	3.874790E+00
1.509660E+00	2.891290E+00	3.880510E+00
1.503290E+00	2.868050E+00	3.823330E+00
1.484610E+00	1.020990E+00	3.679160E+00
1.590190E+00	9.690560E-01	3.653590E+00
1.564740E+00	9.660830E-01	3.714590E+00
1.624140E+00	9.409830E-01	3.733550E+00
1.533920E+00	2.932380E+00	3.826990E+00
1.712480E+00	9.241360E-01	3.691780E+00
1.576490E+00	3.020280E+00	3.871770E+00
1.612460E+00	3.088000E+00	3.869430E+00
1.599920E+00	3.059510E+00	3.809390E+00
1.867850E+00	8.853500E-01	3.704090E+00
1.997300E+00	8.542360E-01	3.747990E+00
1.634420E+00	3.120100E+00	3.817580E+00
2.102460E+00	8.470370E-01	3.715650E+00
1.693060E+00	3.208850E+00	3.830870E+00
2.169090E+00	8.469350E-01	3.695210E+00
2.196380E+00	8.371730E-01	3.733070E+00
1.758580E+00	3.300190E+00	3.850080E+00
1.804080E+00	3.361140E+00	3.870510E+00
1.792220E+00	3.338380E+00	3.804670E+00
2.276220E+00	8.281950E-01	3.738970E+00
2.204400E+00	8.437710E-01	3.700050E+00
1.846050E+00	3.404170E+00	3.823530E+00
2.404330E+00	8.262810E-01	3.712470E+00
2.519070E+00	7.999270E-01	3.797580E+00
1.911130E+00	3.474130E+00	3.787350E+00
2.610270E+00	7.842190E-01	3.762510E+00
1.976710E+00	3.561250E+00	3.854270E+00
2.040200E+00	3.634690E+00	3.871710E+00
2.023970E+00	3.606290E+00	3.801300E+00
2.699760E+00	7.738770E-01	3.722710E+00
2.799990E+00	7.381790E-01	3.795210E+00
2.093290E+00	3.676330E+00	3.829450E+00
2.881170E+00	7.247860E-01	3.740080E+00
2.967040E+00	6.999380E-01	3.779350E+00
2.179810E+00	3.745220E+00	3.816110E+00
3.049130E+00	7.061030E-01	3.739190E+00
3.145360E+00	6.985100E-01	3.807730E+00
2.262800E+00	3.807040E+00	3.801470E+00
3.238870E+00	7.349450E-01	3.776360E+00
2.341070E+00	3.852560E+00	3.792690E+00
3.337820E+00	7.903720E-01	3.748500E+00
2.406040E+00	3.877120E+00	3.775890E+00
2.479950E+00	3.910580E+00	3.833180E+00
3.431590E+00	8.624230E-01	3.722450E+00
2.559240E+00	3.933490E+00	3.799480E+00
3.618270E+00	1.000710E+00	3.791370E+00
3.527270E+00	9.165770E-01	3.804600E+00
2.647620E+00	3.948470E+00	3.785990E+00
3.724940E+00	1.090550E+00	3.779840E+00
2.728370E+00	3.957470E+00	3.778170E+00
2.759180E+00	3.953750E+00	3.723180E+00
2.832810E+00	3.970060E+00	3.797740E+00
3.848300E+00	1.205220E+00	3.780780E+00
2.927250E+00	3.955060E+00	3.796210E+00
3.941780E+00	1.289220E+00	3.732180E+00
3.016590E+00	3.925080E+00	3.773400E+00
3.166460E+00	3.891900E+00	3.780670E+00
4.109810E+00	1.458260E+00	3.784230E+00
4.020620E+00	1.354330E+00	3.762770E+00
3.251570E+00	3.882250E+00	3.807370E+00
3.294510E+00	3.825220E+00	3.756510E+00
4.241060E+00	1.696820E+00	3.744510E+00
4.199250E+00	1.598250E+00	3.759990E+00
4.181130E+00	1.540680E+00	3.806980E+00
3.337940E+00	3.864350E+00	3.819530E+00
3.439270E+00	3.837070E+00	3.835910E+00
3.439400E+00	3.792430E+00	3.776560E+00
4.289840E+00	2.672210E+00	3.811400E+00
4.256160E+00	2.750750E+00	3.723390E+00
4.248500E+00	2.807030E+00	3.790570E+00
4.308520E+00	2.539010E+00	3.832570E+00
4.318470E+00	2.439580E+00	3.809380E+00
4.328480E+00	2.323500E+00	3.795930E+00
4.326780E+00	2.201280E+00	3.785770E+00
4.318680E+00	2.078800E+00	3.775950E+00
4.310000E+00	1.946980E+00	3.774450E+00
4.273110E+00	1.790810E+00	3.774190E+00
4.246920E+00	1.657650E+00	3.810630E+00
4.213570E+00	1.583790E+00	3.820380E+00
3.522400E+00	3.789040E+00	3.828670E+00
3.599560E+00	3.726680E+00	3.786130E+00
3.731970E+00	3.688930E+00	3.842550E+00
4.161210E+00	3.173850E+00	3.803960E+00
4.191530E+00	3.078640E+00	3.882580E+00
4.215770E+00	2.973650E+00	3.819940E+00
4.225600E+00	2.893100E+00	3.771810E+00
3.839140E+00	3.620970E+00	3.833240E+00
3.933760E+00	3.546570E+00	3.817600E+00
4.035370E+00	3.443650E+00	3.802360E+00
4.000430E+00	3.472170E+00	3.714660E+00
4.119470E+00	3.327200E+00	3.854100E+00
4.137840E+00	3.257940E+00	3.792110E+00
1.278100E+00	2.404020E+00	3.913680E+00
1.251380E+00	2.311150E+00	3.904960E+00
1.235250E+00	2.218390E+00	3.911530E+00
1.203150E+00	2.098330E+00	3.897900E+00
1.166070E+00	1.981960E+00	3.881490E+00
1.134710E+00	1.858380E+00	3.881300E+00
1.102450E+00	1.780210E+00	3.799710E+00
1.112700E+00	1.776650E+00	3.865440E+00
1.100930E+00	1.724540E+00	3.836210E+00
1.328050E+00	2.543930E+00	3.929040E+00
1.299290E+00	2.476140E+00	3.924910E+00
1.094070E+00	1.636950E+00	3.811090E+00
1.094670E+00	1.549670E+00	3.787570E+00
1.100640E+00	1.494560E+00	3.760890E+00
1.113460E+00	1.504490E+00	3.841390E+00
1.131470E+00	1.446830E+00	3.826540E+00
1.392270E+00	2.670470E+00	3.937960E+00
1.367270E+00	2.618580E+00	3.958520E+00
1.150430E+00	1.378040E+00	3.750790E+00
1.183940E+00	1.314200E+00	3.726120E+00
1.191530E+00	1.324330E+00	3.811980E+00
1.221630E+00	1.262310E+00	3.773540E+00
1.442730E+00	2.747690E+00	3.946940E+00
1.264850E+00	1.194980E+00	3.725300E+00
1.337580E+00	1.122590E+00	3.773220E+00
1.414090E+00	1.056930E+00	3.756700E+00
1.411050E+00	1.061050E+00	3.858680E+00
1.483320E+00	1.007400E+00	3.811410E+00
1.502410E+00	2.875250E+00	3.935570E+00
1.482870E+00	2.827160E+00	3.957700E+00
1.578520E+00	9.564400E-01	3.809680E+00
1.706940E+00	9.097450E-01	3.819700E+00
1.541300E+00	2.950820E+00	3.950560E+00
1.817050E+00	8.798240E-01	3.799990E+00
1.804670E+00	8.762740E-01	3.878450E+00
1.888070E+00	8.618750E-01	3.890420E+00
1.613060E+00	3.085550E+00	3.944290E+00
1.582530E+00	3.028660E+00	3.966460E+00
1.963630E+00	8.523420E-01	3.836540E+00
1.648820E+00	3.147070E+00	3.907170E+00
2.098490E+00	8.303430E-01	3.830280E+00
1.703720E+00	3.225260E+00	3.972830E+00
1.752980E+00	3.296410E+00	3.991050E+00
1.736290E+00	3.274970E+00	3.917990E+00
2.206770E+00	8.259000E-01	3.807430E+00
1.789170E+00	3.345850E+00	3.947480E+00
2.308760E+00	8.041370E-01	3.863710E+00
1.846970E+00	3.417680E+00	3.926400E+00
2.421640E+00	8.023250E-01	3.849320E+00
2.536790E+00	7.808150E-01	3.900610E+00
1.906150E+00	3.484440E+00	3.892580E+00
2.615790E+00	7.650750E-01	3.883850E+00
2.029170E+00	3.631900E+00	3.949850E+00
1.964410E+00	3.562250E+00	3.967670E+00
2.714130E+00	7.505920E-01	3.850820E+00
2.805830E+00	7.205260E-01	3.886740E+00
2.095950E+00	3.693410E+00	3.936120E+00
2.908910E+00	6.895170E-01	3.897430E+00
2.171390E+00	3.753130E+00	3.918960E+00
3.046920E+00	6.813170E-01	3.852900E+00
2.249730E+00	3.813030E+00	3.900220E+00
2.326100E+00	3.858860E+00	3.885490E+00
3.348780E+00	7.629100E-01	3.860220E+00
3.240090E+00	7.059550E-01	3.880800E+00
2.404550E+00	3.888110E+00	3.868240E+00
2.476940E+00	3.915310E+00	3.937120E+00
3.448150E+00	8.359540E-01	3.828670E+00
2.565430E+00	3.943240E+00	3.905060E+00
3.613800E+00	9.680250E-01	3.900660E+00
3.529790E+00	8.907840E-01	3.887200E+00
2.631750E+00	3.955490E+00	3.859010E+00
3.718480E+00	1.066570E+00	3.879870E+00
2.721040E+00	3.968340E+00	3.870700E+00
2.830670E+00	3.993810E+00	3.929420E+00
3.806210E+00	1.153390E+00	3.860670E+00
2.965500E+00	3.980810E+00	3.879720E+00
3.912100E+00	1.261870E+00	3.908000E+00
[truncated: 10,719 more rows]
