# Supplementary material for: A New MRI-Based Model of Heart Function with Coupled Hemodynamics and Application to Normal and Diseased Canine Left Ventricles
Source: Front Bioeng Biotechnol. 2015 Sep 23;3:140. doi: 10.3389/fbioe.2015.00140 (PMC4585083; doi:10.3389/fbioe.2015.00140)
Supplement: Supplementary file 4 [file Data_Sheet_4.ZIP › Case2_Normal_LBBB_Diastole/nodes/case2_diastole_time_0.1200.csv]

3.309830E+00	2.092180E+00	1.155770E+00
3.333610E+00	2.136840E+00	1.134460E+00
3.350410E+00	2.100020E+00	1.148240E+00
3.350580E+00	2.056480E+00	1.177570E+00
3.386060E+00	2.191690E+00	1.108470E+00
3.418410E+00	2.248100E+00	1.092580E+00
3.438340E+00	2.203520E+00	1.112030E+00
3.435090E+00	2.123500E+00	1.154620E+00
3.533060E+00	2.059990E+00	1.217490E+00
3.454480E+00	2.012650E+00	1.229950E+00
3.575580E+00	1.997580E+00	1.283170E+00
3.516710E+00	2.237030E+00	1.125770E+00
3.580700E+00	2.135360E+00	1.193730E+00
3.618330E+00	2.062830E+00	1.249720E+00
3.004390E+00	2.284240E+00	1.158530E+00
3.022140E+00	2.367830E+00	1.137510E+00
3.064380E+00	2.328180E+00	1.131850E+00
3.081080E+00	2.276200E+00	1.144640E+00
3.077370E+00	2.451490E+00	1.126890E+00
3.097730E+00	2.528850E+00	1.130680E+00
3.141010E+00	2.484050E+00	1.117570E+00
3.194270E+00	2.381050E+00	1.103900E+00
3.312560E+00	2.233630E+00	1.098560E+00
3.165190E+00	2.226980E+00	1.144240E+00
3.235100E+00	2.083690E+00	1.191250E+00
3.354710E+00	1.955980E+00	1.266300E+00
3.223510E+00	1.945240E+00	1.304240E+00
3.414840E+00	1.875530E+00	1.394040E+00
3.305300E+00	1.855270E+00	1.416510E+00
3.404710E+00	1.829690E+00	1.470890E+00
3.221540E+00	2.549680E+00	1.111980E+00
3.423370E+00	2.529000E+00	1.103820E+00
3.436140E+00	2.352760E+00	1.085350E+00
3.494650E+00	1.929150E+00	1.337910E+00
3.522890E+00	1.849260E+00	1.502450E+00
3.550030E+00	2.464590E+00	1.123560E+00
3.568470E+00	2.550430E+00	1.140690E+00
3.609860E+00	2.355850E+00	1.136220E+00
3.662400E+00	2.229350E+00	1.188810E+00
3.684720E+00	2.121510E+00	1.258870E+00
3.689690E+00	2.036280E+00	1.334600E+00
3.624490E+00	1.941570E+00	1.399850E+00
3.678490E+00	2.500580E+00	1.183510E+00
3.742530E+00	2.336720E+00	1.218760E+00
3.760570E+00	2.191690E+00	1.293040E+00
3.741470E+00	2.106220E+00	1.333780E+00
2.583000E+00	2.655380E+00	1.320720E+00
2.605160E+00	2.720170E+00	1.322500E+00
2.643130E+00	2.664350E+00	1.296580E+00
2.740280E+00	2.606180E+00	1.260910E+00
2.598720E+00	2.579370E+00	1.318310E+00
2.800860E+00	2.445980E+00	1.231940E+00
2.644180E+00	2.440300E+00	1.308260E+00
2.887430E+00	2.286250E+00	1.208710E+00
2.703940E+00	2.292110E+00	1.311420E+00
2.881470E+00	2.125300E+00	1.300000E+00
2.762410E+00	2.144750E+00	1.362250E+00
2.942120E+00	2.043210E+00	1.316250E+00
2.832790E+00	2.004580E+00	1.412280E+00
2.947840E+00	1.955230E+00	1.398440E+00
2.716960E+00	2.751840E+00	1.293080E+00
2.913320E+00	2.755810E+00	1.218120E+00
2.898650E+00	2.591480E+00	1.187540E+00
2.973550E+00	2.475940E+00	1.156860E+00
3.025140E+00	2.160920E+00	1.220070E+00
3.074850E+00	1.986370E+00	1.317350E+00
3.149470E+00	1.873150E+00	1.432560E+00
3.023870E+00	1.891640E+00	1.452970E+00
3.213520E+00	1.777400E+00	1.547040E+00
3.067660E+00	1.796410E+00	1.562690E+00
3.259190E+00	1.706670E+00	1.645710E+00
3.126130E+00	1.683410E+00	1.699230E+00
3.238480E+00	1.642970E+00	1.753390E+00
3.107670E+00	2.652690E+00	1.152720E+00
3.150710E+00	2.832870E+00	1.221130E+00
3.388110E+00	1.768370E+00	1.577220E+00
3.357570E+00	1.674510E+00	1.730080E+00
3.287200E+00	2.777160E+00	1.174410E+00
3.348110E+00	2.889370E+00	1.234150E+00
3.355550E+00	2.673610E+00	1.124910E+00
3.516200E+00	1.785100E+00	1.620970E+00
3.524450E+00	1.727360E+00	1.749530E+00
3.454550E+00	2.800170E+00	1.201350E+00
3.515000E+00	2.913030E+00	1.290430E+00
3.588240E+00	2.667850E+00	1.179190E+00
3.719780E+00	1.984560E+00	1.453440E+00
3.694060E+00	1.902200E+00	1.557420E+00
3.616400E+00	1.814820E+00	1.658910E+00
3.619760E+00	2.826940E+00	1.267490E+00
3.645810E+00	2.912340E+00	1.348250E+00
3.719820E+00	2.755450E+00	1.281850E+00
3.770080E+00	2.627340E+00	1.271270E+00
3.815200E+00	2.456170E+00	1.293610E+00
3.838040E+00	2.283100E+00	1.361190E+00
3.799260E+00	2.097880E+00	1.467770E+00
3.864230E+00	2.217870E+00	1.474220E+00
3.761560E+00	1.975970E+00	1.538440E+00
3.719710E+00	2.845960E+00	1.348090E+00
3.824700E+00	2.756530E+00	1.406320E+00
3.871290E+00	2.571330E+00	1.405090E+00
3.888180E+00	2.406450E+00	1.428740E+00
3.889970E+00	2.291760E+00	1.475580E+00
2.226470E+00	2.684130E+00	1.559890E+00
2.254880E+00	2.770360E+00	1.553480E+00
2.283420E+00	2.695460E+00	1.517300E+00
2.342050E+00	2.612610E+00	1.483520E+00
2.238360E+00	2.599840E+00	1.560120E+00
2.398770E+00	2.459800E+00	1.465960E+00
2.280120E+00	2.458350E+00	1.551650E+00
2.444550E+00	2.305040E+00	1.468290E+00
2.329680E+00	2.312960E+00	1.546400E+00
2.500890E+00	2.159660E+00	1.511330E+00
2.388960E+00	2.169240E+00	1.585130E+00
2.557760E+00	2.028450E+00	1.546600E+00
2.444140E+00	2.032430E+00	1.619190E+00
2.625270E+00	1.936010E+00	1.597170E+00
2.516860E+00	1.893220E+00	1.700430E+00
2.645780E+00	1.832090E+00	1.704400E+00
2.312560E+00	2.879040E+00	1.538630E+00
2.361870E+00	2.987460E+00	1.549780E+00
2.379450E+00	2.911060E+00	1.507160E+00
2.387940E+00	2.795610E+00	1.472170E+00
2.500960E+00	2.646390E+00	1.378570E+00
2.519260E+00	2.449930E+00	1.380260E+00
2.562850E+00	2.297130E+00	1.385470E+00
2.620650E+00	2.153800E+00	1.436470E+00
2.682640E+00	2.025090E+00	1.482790E+00
2.749970E+00	1.898710E+00	1.583010E+00
2.810770E+00	1.832790E+00	1.630920E+00
2.754010E+00	1.789920E+00	1.705980E+00
2.833810E+00	1.777020E+00	1.681580E+00
2.460360E+00	2.947900E+00	1.479040E+00
2.464300E+00	3.035140E+00	1.515760E+00
2.608500E+00	2.871600E+00	1.376030E+00
2.904850E+00	1.848060E+00	1.562090E+00
2.993420E+00	1.726110E+00	1.673020E+00
2.896720E+00	1.732540E+00	1.699210E+00
3.033370E+00	1.662480E+00	1.742560E+00
2.958840E+00	1.640870E+00	1.793820E+00
3.060850E+00	1.614270E+00	1.808230E+00
2.565440E+00	3.041950E+00	1.470440E+00
2.753460E+00	3.046260E+00	1.423150E+00
2.761850E+00	2.953290E+00	1.361740E+00
2.814870E+00	2.885270E+00	1.304520E+00
3.309850E+00	1.600670E+00	1.850790E+00
3.162520E+00	1.568310E+00	1.891050E+00
3.282310E+00	1.540970E+00	1.965510E+00
2.874010E+00	3.001840E+00	1.349070E+00
2.885810E+00	3.081410E+00	1.404140E+00
3.028270E+00	2.944710E+00	1.288950E+00
3.446780E+00	1.636820E+00	1.852850E+00
3.398160E+00	1.569860E+00	1.961610E+00
3.010160E+00	3.079280E+00	1.390870E+00
3.238520E+00	3.062660E+00	1.376270E+00
3.238540E+00	2.951870E+00	1.281320E+00
3.538340E+00	1.668770E+00	1.865550E+00
3.543080E+00	1.616570E+00	1.982480E+00
3.405280E+00	3.002240E+00	1.332340E+00
3.386250E+00	3.080070E+00	1.407280E+00
3.715780E+00	1.857230E+00	1.713520E+00
3.686600E+00	1.788240E+00	1.817310E+00
3.621630E+00	1.703600E+00	1.898110E+00
3.485230E+00	3.071530E+00	1.439380E+00
3.580870E+00	2.995080E+00	1.399160E+00
3.895600E+00	2.210990E+00	1.593800E+00
3.854460E+00	2.078070E+00	1.681690E+00
3.788400E+00	1.946340E+00	1.695160E+00
3.757380E+00	1.851510E+00	1.802460E+00
3.741070E+00	2.930820E+00	1.456600E+00
3.870360E+00	2.842770E+00	1.551820E+00
3.897590E+00	2.755130E+00	1.517090E+00
3.923300E+00	2.657490E+00	1.526270E+00
3.936990E+00	2.488320E+00	1.562100E+00
3.952590E+00	2.591040E+00	1.636590E+00
3.923780E+00	2.344640E+00	1.550920E+00
3.932210E+00	2.734080E+00	1.613620E+00
3.950380E+00	2.657410E+00	1.629750E+00
2.033900E+00	2.733410E+00	1.739310E+00
2.068510E+00	2.826220E+00	1.736110E+00
2.090900E+00	2.750280E+00	1.690850E+00
2.152760E+00	2.663940E+00	1.628020E+00
2.038260E+00	2.646370E+00	1.727280E+00
2.172500E+00	2.468120E+00	1.640610E+00
2.068170E+00	2.491050E+00	1.725260E+00
2.219590E+00	2.317260E+00	1.634000E+00
2.093160E+00	2.301920E+00	1.739560E+00
2.283130E+00	2.182500E+00	1.658590E+00
2.189250E+00	2.194980E+00	1.726200E+00
2.335440E+00	2.047750E+00	1.684300E+00
2.229840E+00	2.068840E+00	1.755540E+00
2.399920E+00	1.928260E+00	1.732150E+00
2.294530E+00	1.941160E+00	1.788950E+00
2.442410E+00	1.854160E+00	1.774800E+00
2.380250E+00	1.814580E+00	1.845820E+00
2.472420E+00	1.791100E+00	1.818210E+00
2.127170E+00	2.942410E+00	1.722490E+00
2.175130E+00	3.061900E+00	1.739650E+00
2.191730E+00	2.989690E+00	1.684140E+00
2.199340E+00	2.879210E+00	1.637300E+00
2.681010E+00	1.715290E+00	1.807770E+00
2.564050E+00	1.746990E+00	1.816420E+00
2.710590E+00	1.643820E+00	1.880670E+00
2.619210E+00	1.611240E+00	1.946370E+00
2.739890E+00	1.570640E+00	1.964270E+00
2.280550E+00	3.049840E+00	1.640520E+00
2.328180E+00	3.184030E+00	1.701270E+00
2.812110E+00	1.661160E+00	1.817250E+00
2.911130E+00	1.552260E+00	1.937500E+00
2.827460E+00	1.538090E+00	1.976270E+00
2.974310E+00	1.479840E+00	2.021370E+00
2.888650E+00	1.439160E+00	2.081000E+00
2.986630E+00	1.418930E+00	2.106900E+00
2.467150E+00	3.131350E+00	1.575280E+00
2.493540E+00	3.271280E+00	1.684980E+00
3.020830E+00	1.550730E+00	1.922040E+00
3.079270E+00	1.459660E+00	2.050350E+00
2.604120E+00	3.241360E+00	1.605810E+00
2.654510E+00	3.325130E+00	1.690530E+00
2.671900E+00	3.160760E+00	1.523400E+00
3.358750E+00	1.508020E+00	2.063040E+00
3.223890E+00	1.473130E+00	2.073460E+00
3.342470E+00	1.458470E+00	2.167300E+00
2.763370E+00	3.273060E+00	1.608300E+00
2.792310E+00	3.350580E+00	1.695370E+00
2.905260E+00	3.189910E+00	1.489760E+00
3.472990E+00	1.546090E+00	2.061660E+00
3.457620E+00	1.501110E+00	2.164070E+00
2.850210E+00	3.390680E+00	1.732580E+00
2.861160E+00	3.432130E+00	1.789550E+00
2.904260E+00	3.400000E+00	1.743710E+00
2.937990E+00	3.340480E+00	1.668370E+00
3.079280E+00	3.270660E+00	1.584890E+00
3.154030E+00	3.181580E+00	1.490310E+00
3.543930E+00	1.569370E+00	2.071150E+00
3.537640E+00	1.545500E+00	2.132180E+00
2.955870E+00	3.424080E+00	1.793770E+00
3.077300E+00	3.389690E+00	1.762220E+00
3.121500E+00	3.330770E+00	1.682700E+00
3.261580E+00	3.280290E+00	1.621300E+00
3.401450E+00	3.170030E+00	1.504640E+00
3.715680E+00	1.746900E+00	1.957720E+00
3.691680E+00	1.671930E+00	2.051150E+00
3.610110E+00	1.588300E+00	2.112850E+00
3.229150E+00	3.369800E+00	1.763060E+00
3.366390E+00	3.332600E+00	1.733880E+00
3.418850E+00	3.265580E+00	1.651540E+00
3.545520E+00	3.217570E+00	1.655600E+00
3.642560E+00	3.098610E+00	1.548700E+00
3.908260E+00	2.144720E+00	1.794060E+00
3.869600E+00	2.000100E+00	1.882170E+00
3.915560E+00	2.099210E+00	1.937030E+00
3.790450E+00	1.833360E+00	1.948660E+00
3.761070E+00	1.741590E+00	2.043760E+00
3.499130E+00	3.307060E+00	1.770760E+00
3.624180E+00	3.258650E+00	1.769110E+00
3.666220E+00	3.184960E+00	1.695460E+00
3.747960E+00	3.117670E+00	1.698690E+00
3.820630E+00	2.988720E+00	1.652290E+00
3.959780E+00	2.505680E+00	1.722230E+00
3.951730E+00	2.324580E+00	1.782580E+00
3.969940E+00	2.462500E+00	1.822010E+00
3.933350E+00	2.179130E+00	1.897530E+00
3.742210E+00	3.207120E+00	1.819630E+00
3.841040E+00	3.082040E+00	1.804210E+00
3.905850E+00	2.965200E+00	1.815490E+00
3.931810E+00	2.829840E+00	1.753480E+00
3.968620E+00	2.632980E+00	1.766930E+00
3.970700E+00	2.530980E+00	1.791230E+00
1.876550E+00	2.779420E+00	1.936910E+00
1.921030E+00	2.897370E+00	1.938160E+00
1.927200E+00	2.798970E+00	1.884820E+00
1.967550E+00	2.709180E+00	1.808570E+00
1.866010E+00	2.687140E+00	1.912300E+00
1.971860E+00	2.515410E+00	1.810010E+00
1.879900E+00	2.537810E+00	1.896490E+00
1.998190E+00	2.364520E+00	1.797520E+00
1.894470E+00	2.346760E+00	1.895930E+00
2.019700E+00	2.284160E+00	1.804890E+00
1.970570E+00	2.274740E+00	1.852090E+00
2.021280E+00	2.201980E+00	1.849490E+00
2.109890E+00	1.936770E+00	1.921450E+00
2.081750E+00	1.996550E+00	1.900540E+00
2.172860E+00	1.964440E+00	1.857280E+00
2.260160E+00	1.837900E+00	1.901530E+00
2.151540E+00	1.861800E+00	1.952360E+00
2.329610E+00	1.709030E+00	1.960130E+00
2.220050E+00	1.734350E+00	2.003770E+00
2.372600E+00	1.628620E+00	2.011480E+00
2.297270E+00	1.593580E+00	2.082930E+00
2.406150E+00	1.553400E+00	2.082630E+00
2.027950E+00	2.927970E+00	1.814860E+00
2.006380E+00	3.024730E+00	1.891370E+00
2.111390E+00	2.109910E+00	1.824020E+00
2.460170E+00	1.659000E+00	1.950350E+00
2.542830E+00	1.568130E+00	2.017430E+00
2.496880E+00	1.509600E+00	2.103350E+00
2.593950E+00	1.492760E+00	2.089250E+00
2.043490E+00	3.103390E+00	1.901770E+00
2.114340E+00	3.201130E+00	1.909460E+00
2.091690E+00	3.093400E+00	1.836600E+00
2.786910E+00	1.465030E+00	2.073060E+00
2.690040E+00	1.483550E+00	2.079260E+00
2.819380E+00	1.404710E+00	2.137550E+00
2.754910E+00	1.373460E+00	2.199790E+00
2.858470E+00	1.354230E+00	2.204060E+00
2.215610E+00	3.203170E+00	1.804280E+00
2.240760E+00	3.298580E+00	1.875390E+00
3.057680E+00	1.383430E+00	2.171680E+00
2.961470E+00	1.354960E+00	2.209790E+00
3.065550E+00	1.330970E+00	2.262200E+00
2.312510E+00	3.370230E+00	1.895470E+00
2.376930E+00	3.445040E+00	1.956370E+00
2.383080E+00	3.393370E+00	1.879070E+00
2.370660E+00	3.325920E+00	1.803230E+00
3.144720E+00	1.408690E+00	2.152670E+00
3.137370E+00	1.358810E+00	2.233020E+00
2.473820E+00	3.424940E+00	1.868370E+00
2.534740E+00	3.503990E+00	1.960070E+00
2.555410E+00	3.383870E+00	1.772150E+00
3.254350E+00	1.396560E+00	2.233150E+00
2.632180E+00	3.464290E+00	1.875740E+00
2.673180E+00	3.517840E+00	1.970510E+00
2.742500E+00	3.411040E+00	1.783660E+00
3.451420E+00	1.429510E+00	2.297750E+00
2.735410E+00	3.542910E+00	2.014320E+00
2.741490E+00	3.569160E+00	2.069720E+00
2.788910E+00	3.548830E+00	2.021850E+00
2.840360E+00	3.496480E+00	1.925060E+00
3.606090E+00	1.532340E+00	2.245140E+00
2.828800E+00	3.563400E+00	2.063350E+00
2.932830E+00	3.535170E+00	2.035180E+00
2.988560E+00	3.501540E+00	1.979120E+00
3.114900E+00	3.450850E+00	1.906560E+00
3.706580E+00	1.615010E+00	2.194960E+00
3.712410E+00	1.573530E+00	2.271730E+00
3.067530E+00	3.516170E+00	2.048260E+00
3.203110E+00	3.484850E+00	2.023080E+00
3.265380E+00	3.452880E+00	1.959320E+00
3.385720E+00	3.401880E+00	1.888900E+00
3.921840E+00	2.020570E+00	2.032850E+00
3.896640E+00	1.888010E+00	2.100860E+00
3.809810E+00	1.728770E+00	2.185220E+00
3.915230E+00	1.819980E+00	2.239690E+00
3.772710E+00	1.614450E+00	2.280540E+00
3.337350E+00	3.469280E+00	2.029860E+00
3.461130E+00	3.433620E+00	2.019820E+00
3.516630E+00	3.394430E+00	1.971770E+00
3.624490E+00	3.331100E+00	1.921960E+00
3.982090E+00	2.425580E+00	1.982950E+00
3.974880E+00	2.523460E+00	1.862330E+00
3.985770E+00	2.562930E+00	1.960010E+00
3.972340E+00	2.301300E+00	1.989130E+00
3.971450E+00	2.149300E+00	2.072770E+00
3.955670E+00	1.972520E+00	2.172900E+00
3.944670E+00	1.884810E+00	2.215990E+00
3.583200E+00	3.408640E+00	2.050160E+00
3.691520E+00	3.364450E+00	2.051580E+00
3.725890E+00	3.320500E+00	2.011630E+00
3.774840E+00	3.256710E+00	1.977630E+00
3.856560E+00	3.142950E+00	1.944030E+00
3.921760E+00	3.013790E+00	1.944270E+00
3.967110E+00	2.870580E+00	1.960550E+00
3.997560E+00	2.706590E+00	2.004240E+00
4.005830E+00	2.792670E+00	2.055530E+00
3.790200E+00	3.307600E+00	2.110610E+00
3.883100E+00	3.196400E+00	2.086450E+00
3.947800E+00	3.067540E+00	2.077880E+00
3.984740E+00	2.936900E+00	2.078500E+00
4.006680E+00	2.840830E+00	2.089970E+00
1.746070E+00	2.798850E+00	2.129660E+00
1.788030E+00	2.905140E+00	2.130090E+00
1.782100E+00	2.815880E+00	2.081600E+00
1.812180E+00	2.741170E+00	2.004920E+00
1.730210E+00	2.713310E+00	2.102750E+00
1.797470E+00	2.564470E+00	1.978920E+00
1.725410E+00	2.583090E+00	2.063440E+00
1.810240E+00	2.405660E+00	1.972560E+00
1.738020E+00	2.431530E+00	2.050180E+00
1.820140E+00	2.310160E+00	1.971840E+00
1.752810E+00	2.280510E+00	2.044430E+00
1.840670E+00	2.227290E+00	1.990390E+00
1.917010E+00	2.019080E+00	2.029230E+00
1.919250E+00	2.066470E+00	2.005070E+00
1.944680E+00	2.031640E+00	2.000760E+00
1.948560E+00	1.983450E+00	2.018770E+00
2.042980E+00	1.742740E+00	2.101820E+00
2.022180E+00	1.808470E+00	2.074780E+00
2.104970E+00	1.767070E+00	2.047090E+00
2.179620E+00	1.642060E+00	2.098030E+00
2.080590E+00	1.662980E+00	2.136780E+00
2.228320E+00	1.564610E+00	2.146910E+00
2.161650E+00	1.529160E+00	2.219780E+00
2.271540E+00	1.487060E+00	2.212230E+00
1.854440E+00	2.913310E+00	2.036330E+00
1.878610E+00	3.022140E+00	2.081370E+00
1.930700E+00	2.184150E+00	1.938460E+00
1.997140E+00	2.058710E+00	1.940170E+00
2.042030E+00	1.913520E+00	1.986940E+00
2.437180E+00	1.481210E+00	2.156220E+00
2.373970E+00	1.445030E+00	2.220050E+00
2.473800E+00	1.409360E+00	2.229420E+00
1.938660E+00	3.118640E+00	2.082040E+00
1.994750E+00	3.229600E+00	2.113250E+00
1.991340E+00	3.169010E+00	2.045960E+00
1.974510E+00	3.079340E+00	1.985120E+00
2.649300E+00	1.396220E+00	2.191630E+00
2.560710E+00	1.402440E+00	2.206630E+00
2.689210E+00	1.336000E+00	2.258520E+00
2.629350E+00	1.302630E+00	2.316600E+00
2.735890E+00	1.286950E+00	2.325900E+00
2.060350E+00	3.233960E+00	2.014160E+00
2.097230E+00	3.326030E+00	2.073140E+00
2.911160E+00	1.300870E+00	2.285180E+00
2.839420E+00	1.282360E+00	2.317800E+00
2.912590E+00	1.265750E+00	2.352600E+00
2.162600E+00	3.397220E+00	2.086600E+00
2.221030E+00	3.475760E+00	2.141980E+00
2.220770E+00	3.431750E+00	2.062420E+00
2.206100E+00	3.359980E+00	1.987340E+00
3.001470E+00	1.285690E+00	2.343660E+00
2.297310E+00	3.478080E+00	2.052380E+00
2.332100E+00	3.538930E+00	2.136390E+00
3.176050E+00	1.316950E+00	2.350160E+00
2.402090E+00	3.578580E+00	2.175030E+00
2.464900E+00	3.623180E+00	2.240980E+00
2.466130E+00	3.591560E+00	2.163710E+00
2.446460E+00	3.546100E+00	2.078360E+00
3.350850E+00	1.358520E+00	2.366110E+00
3.299900E+00	1.315520E+00	2.436020E+00
3.396140E+00	1.332030E+00	2.457190E+00
2.551040E+00	3.606450E+00	2.157010E+00
2.604960E+00	3.649710E+00	2.254870E+00
2.625160E+00	3.567730E+00	2.056560E+00
3.442020E+00	1.384540E+00	2.378160E+00
3.445210E+00	1.363140E+00	2.429590E+00
2.722850E+00	3.602360E+00	2.169520E+00
2.704150E+00	3.644750E+00	2.270590E+00
3.618890E+00	1.472090E+00	2.411490E+00
3.512160E+00	1.400560E+00	2.423350E+00
2.808690E+00	3.635550E+00	2.273330E+00
2.952390E+00	3.613460E+00	2.292830E+00
2.939940E+00	3.572010E+00	2.162070E+00
3.725340E+00	1.557130E+00	2.350160E+00
3.059260E+00	3.577000E+00	2.250640E+00
3.048420E+00	3.599320E+00	2.309410E+00
3.204160E+00	3.521330E+00	2.166750E+00
3.907020E+00	1.747510E+00	2.331420E+00
3.842240E+00	1.640520E+00	2.385090E+00
3.907190E+00	1.702790E+00	2.403520E+00
3.147390E+00	3.574300E+00	2.298060E+00
3.270930E+00	3.540320E+00	2.272140E+00
3.337570E+00	3.515620E+00	2.220590E+00
3.459990E+00	3.471170E+00	2.163580E+00
4.021080E+00	2.512600E+00	2.176410E+00
4.011830E+00	2.389990E+00	2.169740E+00
3.999530E+00	2.295020E+00	2.125790E+00
4.030020E+00	2.180750E+00	2.250620E+00
4.013100E+00	2.114340E+00	2.231830E+00
4.012340E+00	2.023850E+00	2.267560E+00
3.990800E+00	1.865770E+00	2.345930E+00
4.036940E+00	1.962130E+00	2.353820E+00
3.941660E+00	1.751130E+00	2.414610E+00
3.394690E+00	3.522560E+00	2.285370E+00
3.516800E+00	3.489630E+00	2.279170E+00
3.581740E+00	3.461620E+00	2.233960E+00
3.689760E+00	3.408280E+00	2.190830E+00
4.030620E+00	2.756480E+00	2.176620E+00
4.040000E+00	2.642250E+00	2.214040E+00
4.048820E+00	2.086920E+00	2.328600E+00
4.050770E+00	2.013440E+00	2.365100E+00
3.632000E+00	3.468600E+00	2.309770E+00
3.759320E+00	3.418920E+00	2.341730E+00
3.789620E+00	3.383250E+00	2.277480E+00
3.830250E+00	3.330610E+00	2.247210E+00
3.908150E+00	3.231650E+00	2.231870E+00
3.976010E+00	3.102880E+00	2.231280E+00
3.978260E+00	3.165960E+00	2.309130E+00
4.010200E+00	2.955380E+00	2.220040E+00
4.021750E+00	2.853480E+00	2.187070E+00
3.854930E+00	3.351350E+00	2.358850E+00
3.921720E+00	3.268360E+00	2.338990E+00
3.957080E+00	3.212480E+00	2.322420E+00
1.645410E+00	2.714270E+00	2.274260E+00
1.679140E+00	2.808540E+00	2.291490E+00
1.699460E+00	2.756220E+00	2.199540E+00
1.664220E+00	2.595340E+00	2.158630E+00
1.619120E+00	2.620090E+00	2.251440E+00
1.673470E+00	2.454400E+00	2.134250E+00
1.603510E+00	2.453330E+00	2.242820E+00
1.685140E+00	2.332250E+00	2.108040E+00
1.634760E+00	2.351280E+00	2.175190E+00
1.696800E+00	2.258140E+00	2.111240E+00
1.651580E+00	2.256390E+00	2.165460E+00
1.705760E+00	2.183340E+00	2.136190E+00
2.001760E+00	1.537430E+00	2.292550E+00
1.970900E+00	1.599120E+00	2.262400E+00
2.045840E+00	1.573280E+00	2.237650E+00
2.099010E+00	1.494820E+00	2.277830E+00
2.041740E+00	1.457790E+00	2.341740E+00
2.139910E+00	1.420130E+00	2.335490E+00
1.712770E+00	2.901650E+00	2.297810E+00
1.765560E+00	2.997410E+00	2.297320E+00
1.745720E+00	2.911560E+00	2.231700E+00
1.868550E+00	2.119400E+00	2.021580E+00
1.789910E+00	2.137310E+00	2.075430E+00
1.858510E+00	1.996270E+00	2.080850E+00
1.952240E+00	1.882170E+00	2.079650E+00
1.882250E+00	1.853780E+00	2.152510E+00
1.970120E+00	1.725330E+00	2.172190E+00
2.309820E+00	1.408980E+00	2.275870E+00
2.243730E+00	1.379620E+00	2.341610E+00
2.344700E+00	1.338840E+00	2.352240E+00
1.838330E+00	3.115380E+00	2.297100E+00
1.898500E+00	3.227580E+00	2.330730E+00
1.888130E+00	3.169910E+00	2.261420E+00
1.861590E+00	3.081090E+00	2.188830E+00
2.534300E+00	1.321320E+00	2.315490E+00
2.448150E+00	1.304520E+00	2.377570E+00
2.573390E+00	1.276210E+00	2.370300E+00
2.537460E+00	1.261980E+00	2.409670E+00
2.606800E+00	1.232290E+00	2.438500E+00
1.951650E+00	3.241040E+00	2.228220E+00
1.990260E+00	3.331870E+00	2.286970E+00
2.801140E+00	1.235710E+00	2.406680E+00
2.718480E+00	1.221550E+00	2.444870E+00
2.809030E+00	1.196900E+00	2.472800E+00
2.050730E+00	3.407300E+00	2.297960E+00
2.107410E+00	3.484030E+00	2.350020E+00
2.101420E+00	3.441090E+00	2.271140E+00
2.078400E+00	3.377360E+00	2.189800E+00
2.915890E+00	1.218410E+00	2.456560E+00
2.169290E+00	3.488320E+00	2.253320E+00
2.206510E+00	3.555030E+00	2.328920E+00
3.104190E+00	1.243650E+00	2.471980E+00
3.042010E+00	1.189350E+00	2.544310E+00
3.140100E+00	1.199520E+00	2.567530E+00
2.266320E+00	3.610350E+00	2.350630E+00
2.323410E+00	3.658140E+00	2.415810E+00
2.321610E+00	3.632130E+00	2.333730E+00
2.306900E+00	3.581420E+00	2.252480E+00
3.231470E+00	1.280300E+00	2.470190E+00
3.231360E+00	1.239710E+00	2.552080E+00
2.398780E+00	3.649830E+00	2.335840E+00
2.458520E+00	3.693020E+00	2.438360E+00
3.360250E+00	1.286980E+00	2.532660E+00
2.530210E+00	3.679490E+00	2.342330E+00
2.592830E+00	3.712910E+00	2.455140E+00
3.511210E+00	1.348590E+00	2.521580E+00
2.689060E+00	3.677090E+00	2.366460E+00
2.685340E+00	3.707820E+00	2.470120E+00
3.594520E+00	1.404990E+00	2.492670E+00
3.610660E+00	1.384970E+00	2.546830E+00
2.777060E+00	3.695770E+00	2.471060E+00
2.910330E+00	3.671730E+00	2.470150E+00
2.855780E+00	3.659090E+00	2.375010E+00
3.761880E+00	1.531600E+00	2.484530E+00
3.682730E+00	1.436320E+00	2.554280E+00
3.031410E+00	3.620030E+00	2.388370E+00
3.007380E+00	3.650650E+00	2.477610E+00
3.922130E+00	1.682040E+00	2.475150E+00
3.873620E+00	1.594130E+00	2.541480E+00
3.116280E+00	3.626320E+00	2.478620E+00
3.226710E+00	3.597910E+00	2.476770E+00
3.251930E+00	3.567840E+00	2.383560E+00
4.040100E+00	2.399570E+00	2.260150E+00
4.054960E+00	2.293730E+00	2.297930E+00
4.062520E+00	1.940670E+00	2.450360E+00
4.037400E+00	1.840160E+00	2.505290E+00
3.981080E+00	1.761080E+00	2.499750E+00
3.342260E+00	3.572580E+00	2.477590E+00
3.458260E+00	3.547520E+00	2.487360E+00
3.485520E+00	3.517890E+00	2.398430E+00
4.071140E+00	2.680450E+00	2.308930E+00
4.084690E+00	2.559040E+00	2.377030E+00
4.084630E+00	2.394310E+00	2.384550E+00
4.108700E+00	2.252360E+00	2.454250E+00
4.085050E+00	2.139780E+00	2.423720E+00
4.074240E+00	2.036970E+00	2.430440E+00
3.565880E+00	3.521240E+00	2.507580E+00
3.689520E+00	3.493470E+00	2.543280E+00
3.685770E+00	3.469060E+00	2.444770E+00
4.019510E+00	3.088830E+00	2.355720E+00
4.048280E+00	2.969710E+00	2.368740E+00
4.073290E+00	2.791230E+00	2.362300E+00
4.088710E+00	2.867740E+00	2.468000E+00
4.095360E+00	2.654740E+00	2.406870E+00
3.758110E+00	3.459710E+00	2.531360E+00
3.851500E+00	3.393930E+00	2.511430E+00
3.944730E+00	3.277780E+00	2.470770E+00
4.002760E+00	3.157870E+00	2.429330E+00
4.061380E+00	3.012610E+00	2.465330E+00
4.080320E+00	2.933180E+00	2.472450E+00
1.559610E+00	2.657940E+00	2.428750E+00
1.597160E+00	2.751850E+00	2.448970E+00
1.604840E+00	2.687030E+00	2.349970E+00
1.568180E+00	2.535390E+00	2.322290E+00
1.537180E+00	2.572970E+00	2.407320E+00
1.558760E+00	2.445620E+00	2.319280E+00
1.529170E+00	2.451910E+00	2.383430E+00
1.540690E+00	2.357490E+00	2.326090E+00
1.880780E+00	1.451610E+00	2.445770E+00
1.849390E+00	1.557080E+00	2.377330E+00
1.947150E+00	1.513720E+00	2.349680E+00
1.985460E+00	1.442970E+00	2.387280E+00
1.949130E+00	1.423470E+00	2.431990E+00
2.006130E+00	1.381040E+00	2.445720E+00
1.660140E+00	2.939560E+00	2.498140E+00
1.705630E+00	3.016050E+00	2.507070E+00
1.687820E+00	2.957490E+00	2.451190E+00
1.678350E+00	2.882930E+00	2.375670E+00
1.634210E+00	2.872240E+00	2.475420E+00
1.586040E+00	2.289860E+00	2.242670E+00
1.625030E+00	2.146630E+00	2.239780E+00
1.722470E+00	2.036770E+00	2.179120E+00
1.638840E+00	2.012620E+00	2.272750E+00
1.789780E+00	1.892650E+00	2.199220E+00
1.694370E+00	1.910870E+00	2.272450E+00
1.849720E+00	1.762980E+00	2.236950E+00
1.756840E+00	1.790790E+00	2.293690E+00
1.897270E+00	1.638630E+00	2.284610E+00
1.807210E+00	1.670760E+00	2.328230E+00
2.177490E+00	1.352590E+00	2.400460E+00
2.107570E+00	1.329550E+00	2.462520E+00
2.215560E+00	1.289060E+00	2.475380E+00
1.765270E+00	3.117530E+00	2.506570E+00
1.817890E+00	3.216810E+00	2.538490E+00
1.805580E+00	3.169070E+00	2.471130E+00
1.778780E+00	3.083130E+00	2.407980E+00
2.382840E+00	1.277250E+00	2.435870E+00
2.320960E+00	1.251810E+00	2.492660E+00
2.426100E+00	1.217680E+00	2.516200E+00
1.861890E+00	3.237140E+00	2.438820E+00
1.901160E+00	3.315490E+00	2.500980E+00
2.543220E+00	1.181630E+00	2.533790E+00
2.660630E+00	1.166080E+00	2.534940E+00
2.621660E+00	1.135070E+00	2.588760E+00
2.684530E+00	1.122580E+00	2.617860E+00
1.965460E+00	3.400770E+00	2.524780E+00
2.023590E+00	3.469130E+00	2.529810E+00
2.008750E+00	3.436220E+00	2.479990E+00
1.980830E+00	3.376730E+00	2.403810E+00
2.808690E+00	1.142090E+00	2.574870E+00
2.064600E+00	3.487680E+00	2.461300E+00
2.087810E+00	3.542740E+00	2.558840E+00
2.960360E+00	1.153920E+00	2.589020E+00
2.918440E+00	1.119110E+00	2.657710E+00
3.004230E+00	1.128590E+00	2.671930E+00
2.173480E+00	3.617170E+00	2.565610E+00
2.234630E+00	3.665690E+00	2.575280E+00
2.215070E+00	3.637580E+00	2.523060E+00
2.188150E+00	3.587590E+00	2.450430E+00
3.093600E+00	1.159070E+00	2.638470E+00
2.275100E+00	3.669880E+00	2.515010E+00
2.321560E+00	3.719690E+00	2.631820E+00
3.224530E+00	1.199400E+00	2.644690E+00
2.391140E+00	3.709830E+00	2.529220E+00
2.455450E+00	3.749250E+00	2.631460E+00
3.333790E+00	1.242340E+00	2.628510E+00
2.528680E+00	3.741930E+00	2.552750E+00
2.530660E+00	3.764330E+00	2.633100E+00
3.486290E+00	1.289520E+00	2.673530E+00
2.590880E+00	3.766330E+00	2.630760E+00
2.698700E+00	3.736630E+00	2.573320E+00
3.615040E+00	1.370410E+00	2.620730E+00
2.863740E+00	3.728870E+00	2.624810E+00
2.843680E+00	3.711050E+00	2.540860E+00
3.794150E+00	1.509210E+00	2.623880E+00
3.721070E+00	1.426220E+00	2.686840E+00
2.988430E+00	3.678830E+00	2.558480E+00
2.957130E+00	3.709300E+00	2.641860E+00
3.951720E+00	1.670580E+00	2.592800E+00
3.889380E+00	1.583130E+00	2.676250E+00
3.059910E+00	3.686430E+00	2.647430E+00
3.163660E+00	3.660620E+00	2.648090E+00
3.197340E+00	3.629360E+00	2.563150E+00
4.086770E+00	1.874890E+00	2.577020E+00
4.027270E+00	1.777410E+00	2.638270E+00
4.080660E+00	1.843590E+00	2.651120E+00
3.271210E+00	3.626440E+00	2.648170E+00
3.382770E+00	3.601950E+00	2.651170E+00
3.420240E+00	3.578200E+00	2.572400E+00
4.140430E+00	2.442710E+00	2.522430E+00
4.162070E+00	2.293310E+00	2.561380E+00
4.178020E+00	2.375610E+00	2.615740E+00
4.154010E+00	2.139680E+00	2.579990E+00
4.121660E+00	1.990680E+00	2.570280E+00
4.108380E+00	1.892130E+00	2.647060E+00
3.484550E+00	3.572030E+00	2.670650E+00
3.604710E+00	3.540130E+00	2.701050E+00
3.612050E+00	3.527400E+00	2.612430E+00
4.126910E+00	2.766130E+00	2.535690E+00
4.152470E+00	2.593720E+00	2.563060E+00
4.157240E+00	2.698820E+00	2.602770E+00
4.171200E+00	2.450250E+00	2.606800E+00
3.676800E+00	3.513930E+00	2.683920E+00
3.771810E+00	3.467460E+00	2.648540E+00
3.900450E+00	3.394120E+00	2.651760E+00
3.933240E+00	3.359160E+00	2.602670E+00
3.977370E+00	3.298550E+00	2.598110E+00
4.040400E+00	3.175890E+00	2.605500E+00
4.031940E+00	3.234340E+00	2.679880E+00
4.089170E+00	3.030910E+00	2.590800E+00
4.117570E+00	2.881050E+00	2.577820E+00
4.150460E+00	2.757170E+00	2.625650E+00
3.975440E+00	3.328350E+00	2.677350E+00
4.010880E+00	3.280540E+00	2.682500E+00
1.448970E+00	2.127520E+00	2.476030E+00
1.457830E+00	2.194280E+00	2.459420E+00
1.475290E+00	2.130920E+00	2.433550E+00
1.499930E+00	2.054970E+00	2.410790E+00
1.450540E+00	2.054680E+00	2.479270E+00
1.534600E+00	1.961640E+00	2.400750E+00
1.473190E+00	1.919110E+00	2.489650E+00
1.550250E+00	1.853130E+00	2.440440E+00
1.769280E+00	1.452250E+00	2.518950E+00
1.739450E+00	1.511500E+00	2.497030E+00
1.802560E+00	1.490740E+00	2.460870E+00
1.819120E+00	1.407940E+00	2.526530E+00
1.618350E+00	2.975120E+00	2.716480E+00
1.666690E+00	3.047500E+00	2.697540E+00
1.641410E+00	2.983420E+00	2.651950E+00
1.630830E+00	2.919070E+00	2.565470E+00
1.587200E+00	2.892590E+00	2.670540E+00
1.587860E+00	2.792230E+00	2.525450E+00
1.561950E+00	2.782830E+00	2.611410E+00
1.532190E+00	2.648800E+00	2.517130E+00
1.498040E+00	2.485660E+00	2.483020E+00
1.480460E+00	2.330070E+00	2.436800E+00
1.522500E+00	2.196750E+00	2.354810E+00
1.567660E+00	2.050170E+00	2.334850E+00
1.606530E+00	1.917390E+00	2.351750E+00
1.674250E+00	1.807570E+00	2.355150E+00
1.612660E+00	1.807170E+00	2.410960E+00
1.725670E+00	1.695560E+00	2.379250E+00
1.653460E+00	1.713400E+00	2.433110E+00
1.769510E+00	1.587040E+00	2.415350E+00
1.699400E+00	1.609620E+00	2.461910E+00
1.930630E+00	1.334250E+00	2.545990E+00
2.025150E+00	1.309290E+00	2.523890E+00
2.007700E+00	1.270860E+00	2.585680E+00
2.074010E+00	1.246340E+00	2.590490E+00
1.718490E+00	3.085730E+00	2.606510E+00
1.721060E+00	3.145120E+00	2.720970E+00
2.258080E+00	1.225890E+00	2.549660E+00
2.190750E+00	1.208280E+00	2.610740E+00
2.300270E+00	1.173630E+00	2.620580E+00
1.783150E+00	3.237810E+00	2.727020E+00
1.838850E+00	3.297560E+00	2.702760E+00
1.792690E+00	3.224320E+00	2.647600E+00
2.468970E+00	1.161450E+00	2.593550E+00
2.403350E+00	1.145820E+00	2.645500E+00
2.513700E+00	1.119690E+00	2.667600E+00
1.888690E+00	3.331970E+00	2.610430E+00
1.913010E+00	3.387530E+00	2.735960E+00
2.615670E+00	1.105080E+00	2.670410E+00
2.747360E+00	1.087430E+00	2.713570E+00
1.992380E+00	3.460070E+00	2.624170E+00
2.859870E+00	1.091760E+00	2.709160E+00
2.824730E+00	1.065270E+00	2.762260E+00
2.894450E+00	1.057550E+00	2.796980E+00
2.061560E+00	3.544620E+00	2.656150E+00
2.110890E+00	3.595880E+00	2.723190E+00
2.124960E+00	3.594930E+00	2.631690E+00
2.984110E+00	1.092560E+00	2.751900E+00
2.204130E+00	3.657340E+00	2.666220E+00
3.086350E+00	1.119900E+00	2.726760E+00
2.287810E+00	3.721710E+00	2.747930E+00
2.369850E+00	3.765390E+00	2.787360E+00
2.344650E+00	3.745300E+00	2.717910E+00
3.202790E+00	1.147350E+00	2.738460E+00
2.417730E+00	3.763340E+00	2.722250E+00
2.426770E+00	3.782330E+00	2.789590E+00
3.365930E+00	1.200270E+00	2.740730E+00
2.477330E+00	3.791180E+00	2.786810E+00
2.555660E+00	3.785060E+00	2.726810E+00
3.482070E+00	1.235150E+00	2.767620E+00
3.459050E+00	1.203070E+00	2.801640E+00
3.506830E+00	1.225240E+00	2.811050E+00
2.707560E+00	3.792020E+00	2.779520E+00
2.661640E+00	3.769780E+00	2.682830E+00
3.649380E+00	1.347120E+00	2.743590E+00
3.567970E+00	1.268780E+00	2.810430E+00
2.781820E+00	3.759820E+00	2.702000E+00
2.837430E+00	3.788500E+00	2.801820E+00
3.826020E+00	1.490450E+00	2.765080E+00
3.750900E+00	1.402000E+00	2.788630E+00
2.940800E+00	3.734850E+00	2.725080E+00
2.934440E+00	3.771850E+00	2.823770E+00
3.968210E+00	1.660040E+00	2.723580E+00
3.916200E+00	1.574220E+00	2.784300E+00
3.020900E+00	3.744010E+00	2.805240E+00
3.107020E+00	3.732650E+00	2.838930E+00
3.136770E+00	3.689370E+00	2.735760E+00
4.092020E+00	1.837530E+00	2.730080E+00
4.034580E+00	1.733590E+00	2.788260E+00
3.224150E+00	3.687070E+00	2.830610E+00
3.338610E+00	3.655900E+00	2.837790E+00
3.347390E+00	3.627310E+00	2.740700E+00
4.195390E+00	2.295220E+00	2.672320E+00
4.196030E+00	2.175060E+00	2.700380E+00
4.174530E+00	2.020890E+00	2.747520E+00
4.209300E+00	2.103960E+00	2.769460E+00
4.132410E+00	1.925500E+00	2.697730E+00
3.431160E+00	3.624730E+00	2.820350E+00
3.520860E+00	3.597060E+00	2.864940E+00
3.528670E+00	3.578160E+00	2.770820E+00
4.175110E+00	2.666450E+00	2.684900E+00
4.209620E+00	2.531160E+00	2.767570E+00
4.205020E+00	2.390370E+00	2.719450E+00
4.228150E+00	2.237780E+00	2.765560E+00
4.226940E+00	2.149920E+00	2.786780E+00
3.597110E+00	3.568740E+00	2.830110E+00
3.695080E+00	3.527620E+00	2.795960E+00
3.830970E+00	3.468340E+00	2.796550E+00
3.878330E+00	3.426420E+00	2.733980E+00
4.076760E+00	3.160430E+00	2.738740E+00
4.120060E+00	3.034310E+00	2.761620E+00
4.112980E+00	3.105050E+00	2.794800E+00
4.141090E+00	2.889620E+00	2.730420E+00
4.162940E+00	2.765480E+00	2.717470E+00
3.915060E+00	3.424290E+00	2.819820E+00
3.957050E+00	3.372120E+00	2.763080E+00
4.047510E+00	3.265780E+00	2.799740E+00
4.101280E+00	3.157860E+00	2.820580E+00
1.373530E+00	2.080000E+00	2.612320E+00
1.383560E+00	2.165030E+00	2.615440E+00
1.413480E+00	2.106650E+00	2.540670E+00
1.412600E+00	1.968340E+00	2.548620E+00
1.368430E+00	1.994170E+00	2.613980E+00
1.424000E+00	1.883480E+00	2.560730E+00
1.377970E+00	1.853000E+00	2.631930E+00
1.441760E+00	1.797750E+00	2.580730E+00
1.545160E+00	2.885750E+00	2.843050E+00
1.585750E+00	2.962050E+00	2.868050E+00
1.570440E+00	2.908820E+00	2.772600E+00
1.536470E+00	2.791060E+00	2.716470E+00
1.522460E+00	2.810920E+00	2.816400E+00
1.506080E+00	2.662690E+00	2.653820E+00
1.492660E+00	2.689600E+00	2.768340E+00
1.475490E+00	2.527520E+00	2.595950E+00
1.457900E+00	2.559810E+00	2.709330E+00
1.453620E+00	2.385940E+00	2.559740E+00
1.435650E+00	2.427970E+00	2.667150E+00
1.426580E+00	2.248050E+00	2.536270E+00
1.403140E+00	2.293140E+00	2.630250E+00
1.582360E+00	1.734430E+00	2.479580E+00
1.510730E+00	1.768510E+00	2.526730E+00
1.629180E+00	1.624890E+00	2.510110E+00
1.555630E+00	1.642510E+00	2.561880E+00
1.679320E+00	1.534270E+00	2.530650E+00
1.616050E+00	1.526740E+00	2.586470E+00
1.717720E+00	1.416080E+00	2.592960E+00
1.821450E+00	1.333420E+00	2.605130E+00
1.770430E+00	1.282680E+00	2.701060E+00
1.879950E+00	1.256470E+00	2.673000E+00
1.645040E+00	3.041440E+00	2.787950E+00
2.002420E+00	1.209370E+00	2.690190E+00
2.105580E+00	1.184000E+00	2.681190E+00
2.088650E+00	1.152330E+00	2.746840E+00
2.175770E+00	1.125920E+00	2.771110E+00
1.703800E+00	3.144560E+00	2.811670E+00
1.749980E+00	3.214640E+00	2.862940E+00
1.753340E+00	3.210680E+00	2.781020E+00
2.339190E+00	1.128670E+00	2.695500E+00
2.281480E+00	1.125210E+00	2.729400E+00
2.376180E+00	1.087180E+00	2.774540E+00
1.821860E+00	3.294410E+00	2.797110E+00
2.570340E+00	1.072720E+00	2.752660E+00
2.496160E+00	1.070500E+00	2.785840E+00
2.577520E+00	1.043260E+00	2.817690E+00
1.898040E+00	3.385470E+00	2.849300E+00
1.958070E+00	3.455730E+00	2.856660E+00
1.943780E+00	3.434210E+00	2.799690E+00
2.660250E+00	1.047720E+00	2.805920E+00
2.008920E+00	3.502990E+00	2.763370E+00
2.016650E+00	3.524980E+00	2.900400E+00
2.804310E+00	1.039000E+00	2.833260E+00
2.903860E+00	1.030970E+00	2.877000E+00
2.085030E+00	3.592660E+00	2.922860E+00
2.153630E+00	3.646070E+00	2.905730E+00
2.092770E+00	3.593110E+00	2.832790E+00
2.994880E+00	1.050890E+00	2.860020E+00
2.195840E+00	3.668170E+00	2.807610E+00
2.217840E+00	3.693620E+00	2.890790E+00
3.144720E+00	1.082940E+00	2.840730E+00
2.309310E+00	3.749560E+00	2.893940E+00
3.303600E+00	1.128970E+00	2.841010E+00
3.246730E+00	1.091520E+00	2.900470E+00
3.326310E+00	1.099910E+00	2.942820E+00
2.456630E+00	3.797760E+00	2.875780E+00
3.414010E+00	1.170500E+00	2.829120E+00
3.415800E+00	1.147050E+00	2.908680E+00
2.585600E+00	3.827180E+00	2.918950E+00
2.542790E+00	3.812220E+00	2.830860E+00
3.499130E+00	1.205560E+00	2.866650E+00
2.645350E+00	3.818700E+00	2.858500E+00
2.654250E+00	3.830470E+00	2.931680E+00
3.710020E+00	1.346070E+00	2.878610E+00
3.603210E+00	1.256450E+00	2.931160E+00
2.707390E+00	3.828150E+00	2.936140E+00
2.779920E+00	3.814050E+00	2.891070E+00
3.799420E+00	1.430830E+00	2.865410E+00
3.780850E+00	1.399990E+00	2.913950E+00
2.887600E+00	3.796570E+00	2.880910E+00
3.977490E+00	1.633120E+00	2.844940E+00
3.886030E+00	1.523910E+00	2.902110E+00
3.821280E+00	1.439470E+00	2.933530E+00
3.003390E+00	3.765970E+00	2.899830E+00
3.157030E+00	3.726380E+00	2.935880E+00
4.098440E+00	1.814040E+00	2.880360E+00
4.145060E+00	1.896850E+00	2.782520E+00
4.166450E+00	1.920710E+00	2.854820E+00
4.027110E+00	1.706530E+00	2.895420E+00
3.254940E+00	3.698900E+00	2.985600E+00
3.282340E+00	3.678540E+00	2.910380E+00
4.219840E+00	2.084150E+00	2.838200E+00
4.195510E+00	1.998180E+00	2.899880E+00
3.337940E+00	3.671030E+00	2.976400E+00
3.409540E+00	3.639900E+00	2.913900E+00
3.526640E+00	3.602620E+00	2.964290E+00
4.212880E+00	2.644700E+00	2.817360E+00
4.241210E+00	2.514890E+00	2.913750E+00
4.247640E+00	2.392870E+00	2.877340E+00
4.251430E+00	2.270750E+00	2.857450E+00
4.244130E+00	2.167060E+00	2.858150E+00
3.623020E+00	3.563900E+00	2.906300E+00
3.742610E+00	3.522880E+00	2.961870E+00
3.804170E+00	3.492640E+00	2.884740E+00
4.135060E+00	3.073470E+00	2.884910E+00
4.161430E+00	2.966120E+00	2.903180E+00
4.172200E+00	2.877610E+00	2.872280E+00
4.193750E+00	2.759890E+00	2.846420E+00
3.841770E+00	3.480090E+00	2.966560E+00
3.888140E+00	3.448900E+00	2.899900E+00
3.988560E+00	3.371090E+00	2.912470E+00
4.064030E+00	3.291290E+00	2.931400E+00
4.089130E+00	3.242510E+00	2.907490E+00
4.106990E+00	3.179870E+00	2.914080E+00
4.104360E+00	3.221370E+00	2.946770E+00
4.094440E+00	3.250760E+00	2.960950E+00
1.306080E+00	2.032900E+00	2.762370E+00
1.323450E+00	2.116380E+00	2.767550E+00
1.338670E+00	2.053850E+00	2.687150E+00
1.332320E+00	1.915580E+00	2.687450E+00
1.298970E+00	1.950570E+00	2.757910E+00
1.335750E+00	1.833570E+00	2.696360E+00
1.305480E+00	1.834190E+00	2.750710E+00
1.339690E+00	1.754830E+00	2.721380E+00
1.513180E+00	2.847560E+00	3.010210E+00
1.540200E+00	2.912350E+00	3.004340E+00
1.527860E+00	2.859990E+00	2.918320E+00
1.490170E+00	2.726250E+00	2.876900E+00
1.491710E+00	2.763460E+00	2.979160E+00
1.452090E+00	2.595350E+00	2.822660E+00
1.457400E+00	2.638730E+00	2.938690E+00
1.423700E+00	2.464940E+00	2.773320E+00
1.418760E+00	2.502410E+00	2.883210E+00
1.390050E+00	2.331430E+00	2.728450E+00
1.385120E+00	2.367650E+00	2.830300E+00
1.360970E+00	2.199520E+00	2.699640E+00
1.348000E+00	2.238890E+00	2.785140E+00
1.478310E+00	1.670070E+00	2.615100E+00
1.402720E+00	1.707130E+00	2.669110E+00
1.530870E+00	1.544320E+00	2.646370E+00
1.447340E+00	1.576460E+00	2.704270E+00
1.598810E+00	1.425880E+00	2.675870E+00
1.504550E+00	1.451770E+00	2.734480E+00
1.673680E+00	1.327510E+00	2.716420E+00
1.576660E+00	1.324630E+00	2.795870E+00
1.716300E+00	1.267870E+00	2.753880E+00
1.672620E+00	1.263450E+00	2.793910E+00
1.754340E+00	1.207830E+00	2.819330E+00
1.572670E+00	2.978460E+00	3.047870E+00
1.620530E+00	3.050130E+00	3.015780E+00
1.582090E+00	2.976680E+00	2.962240E+00
1.918850E+00	1.202690E+00	2.735850E+00
1.852740E+00	1.198690E+00	2.772310E+00
1.949220E+00	1.155350E+00	2.811830E+00
1.663790E+00	3.095070E+00	2.915640E+00
1.683270E+00	3.142570E+00	3.047320E+00
2.073630E+00	1.107650E+00	2.845180E+00
2.187660E+00	1.073310E+00	2.884270E+00
1.746000E+00	3.226490E+00	3.062360E+00
1.800220E+00	3.289510E+00	3.031650E+00
1.743890E+00	3.214620E+00	2.969870E+00
2.302540E+00	1.050470E+00	2.887080E+00
2.440430E+00	1.035360E+00	2.888910E+00
2.401020E+00	1.014910E+00	2.953630E+00
2.485030E+00	9.947040E-01	2.996120E+00
1.827040E+00	3.310900E+00	2.926210E+00
1.851300E+00	3.346010E+00	3.002520E+00
2.593940E+00	1.009620E+00	2.922960E+00
1.922650E+00	3.422960E+00	2.979960E+00
2.730350E+00	1.009780E+00	2.920660E+00
2.695190E+00	9.892520E-01	2.977310E+00
2.773600E+00	9.771790E-01	3.014770E+00
2.005960E+00	3.518960E+00	3.011730E+00
2.050640E+00	3.566560E+00	3.031490E+00
2.053150E+00	3.566040E+00	2.973420E+00
2.864920E+00	1.001640E+00	2.960140E+00
2.121070E+00	3.626600E+00	3.029470E+00
2.968000E+00	1.019280E+00	2.942790E+00
2.219730E+00	3.697680E+00	2.969760E+00
3.082710E+00	1.032490E+00	2.957320E+00
2.302300E+00	3.757530E+00	3.021400E+00
2.381540E+00	3.800840E+00	3.054870E+00
2.346390E+00	3.778030E+00	2.987150E+00
3.226940E+00	1.057840E+00	2.978060E+00
3.347800E+00	1.069820E+00	3.026140E+00
2.415840E+00	3.801590E+00	2.990770E+00
2.432220E+00	3.821020E+00	3.059800E+00
3.433280E+00	1.116320E+00	3.003770E+00
2.479220E+00	3.835380E+00	3.062280E+00
2.545000E+00	3.839260E+00	3.015130E+00
3.517190E+00	1.182540E+00	2.972610E+00
2.690230E+00	3.846170E+00	3.016310E+00
3.712580E+00	1.306980E+00	3.004850E+00
3.622780E+00	1.223490E+00	3.040820E+00
2.830000E+00	3.858310E+00	3.061130E+00
2.779830E+00	3.834820E+00	2.979140E+00
3.784630E+00	1.385260E+00	2.969380E+00
2.899120E+00	3.814990E+00	2.985790E+00
2.917910E+00	3.846230E+00	3.082940E+00
3.986030E+00	1.625610E+00	2.974010E+00
3.923460E+00	1.530840E+00	3.015250E+00
3.857660E+00	1.453030E+00	3.002030E+00
2.981910E+00	3.821580E+00	3.068990E+00
3.060460E+00	3.807800E+00	3.113400E+00
3.057390E+00	3.783050E+00	3.022140E+00
4.158640E+00	1.901850E+00	2.962310E+00
4.107830E+00	1.801540E+00	3.023560E+00
4.050140E+00	1.725890E+00	2.976220E+00
3.117880E+00	3.784810E+00	3.088060E+00
3.204780E+00	3.736770E+00	3.072200E+00
4.228850E+00	2.094290E+00	2.958590E+00
4.204360E+00	1.986510E+00	3.022730E+00
3.318970E+00	3.690040E+00	3.044470E+00
3.444530E+00	3.647730E+00	3.040350E+00
3.542120E+00	3.612080E+00	3.031480E+00
4.235580E+00	2.628720E+00	2.968070E+00
4.261050E+00	2.503630E+00	3.025740E+00
4.265520E+00	2.399430E+00	3.009640E+00
4.264180E+00	2.271110E+00	2.986040E+00
4.252260E+00	2.191220E+00	2.937960E+00
3.635170E+00	3.577330E+00	3.025050E+00
3.744970E+00	3.544270E+00	3.077560E+00
4.165090E+00	2.993010E+00	2.987070E+00
4.192740E+00	2.868230E+00	3.025390E+00
4.180530E+00	2.962750E+00	3.053260E+00
4.205980E+00	2.759290E+00	2.965180E+00
3.841200E+00	3.494180E+00	3.062390E+00
3.925520E+00	3.436200E+00	3.011590E+00
4.011050E+00	3.381740E+00	3.060080E+00
4.046450E+00	3.332540E+00	3.000000E+00
4.109470E+00	3.216040E+00	3.015970E+00
4.144800E+00	3.092020E+00	3.039650E+00
4.167000E+00	3.013680E+00	3.035980E+00
4.063050E+00	3.328520E+00	3.073260E+00
4.083120E+00	3.283510E+00	3.011660E+00
1.365990E+00	2.372610E+00	2.994240E+00
1.388020E+00	2.438810E+00	3.021590E+00
1.383290E+00	2.399690E+00	2.939520E+00
1.343250E+00	2.268990E+00	2.874290E+00
1.338680E+00	2.292390E+00	2.961630E+00
1.319090E+00	2.161050E+00	2.835000E+00
1.306490E+00	2.165030E+00	2.911790E+00
1.286410E+00	2.028650E+00	2.842440E+00
1.270710E+00	1.865210E+00	2.832590E+00
1.288750E+00	1.717350E+00	2.824640E+00
1.362240E+00	1.613540E+00	2.774570E+00
1.303270E+00	1.564550E+00	2.883410E+00
1.425140E+00	1.487410E+00	2.788520E+00
1.365240E+00	1.502460E+00	2.843820E+00
1.481250E+00	1.383820E+00	2.819790E+00
1.408030E+00	1.412100E+00	2.866970E+00
1.515490E+00	1.321010E+00	2.850600E+00
1.465190E+00	1.324690E+00	2.897950E+00
1.538730E+00	1.263670E+00	2.902670E+00
1.534620E+00	2.899820E+00	3.086740E+00
1.501840E+00	2.805720E+00	3.065510E+00
1.475860E+00	2.704220E+00	3.057190E+00
1.425020E+00	2.548770E+00	3.010410E+00
1.651880E+00	1.205290E+00	2.905000E+00
1.760090E+00	1.151610E+00	2.921650E+00
1.615710E+00	3.049470E+00	3.111710E+00
1.568890E+00	2.974010E+00	3.107080E+00
1.870840E+00	1.125300E+00	2.918400E+00
1.981230E+00	1.105840E+00	2.908940E+00
1.964710E+00	1.088830E+00	2.967660E+00
2.052030E+00	1.059330E+00	2.995470E+00
1.680710E+00	3.145690E+00	3.155640E+00
1.723210E+00	3.203920E+00	3.172470E+00
1.723080E+00	3.200890E+00	3.117070E+00
2.227640E+00	1.044880E+00	2.940570E+00
2.163400E+00	1.048290E+00	2.969670E+00
2.263610E+00	1.013130E+00	3.015170E+00
1.780540E+00	3.273120E+00	3.160850E+00
2.387880E+00	9.885170E-01	3.036830E+00
2.499100E+00	9.584020E-01	3.090750E+00
1.856040E+00	3.357130E+00	3.082850E+00
2.589340E+00	9.583330E-01	3.062180E+00
1.922310E+00	3.430970E+00	3.124110E+00
1.968880E+00	3.483070E+00	3.145550E+00
1.969580E+00	3.482570E+00	3.076300E+00
2.687140E+00	9.661700E-01	3.041430E+00
2.785280E+00	9.391080E-01	3.109200E+00
2.035390E+00	3.551880E+00	3.132460E+00
2.869270E+00	9.570790E-01	3.064850E+00
2.128410E+00	3.636620E+00	3.156970E+00
2.203650E+00	3.696370E+00	3.182450E+00
2.166800E+00	3.669110E+00	3.111830E+00
3.001930E+00	9.756980E-01	3.059280E+00
2.231960E+00	3.715770E+00	3.091440E+00
2.278420E+00	3.748540E+00	3.192790E+00
3.157850E+00	1.000310E+00	3.062520E+00
3.112410E+00	9.569200E-01	3.129630E+00
3.202610E+00	9.703100E-01	3.150300E+00
2.351280E+00	3.788000E+00	3.145900E+00
3.301670E+00	1.020190E+00	3.109940E+00
2.470650E+00	3.837390E+00	3.139130E+00
3.443260E+00	1.079510E+00	3.103270E+00
2.547230E+00	3.866330E+00	3.168620E+00
2.547950E+00	3.862410E+00	3.114460E+00
3.540170E+00	1.148920E+00	3.074510E+00
2.596870E+00	3.875810E+00	3.178820E+00
2.655340E+00	3.871500E+00	3.137830E+00
3.724780E+00	1.269180E+00	3.128660E+00
3.630030E+00	1.191730E+00	3.127380E+00
2.788090E+00	3.872780E+00	3.149550E+00
3.817280E+00	1.367750E+00	3.071480E+00
2.896560E+00	3.859560E+00	3.156830E+00
3.981250E+00	1.573080E+00	3.078850E+00
3.911240E+00	1.470640E+00	3.107660E+00
3.978580E+00	1.542340E+00	3.149410E+00
2.983780E+00	3.832870E+00	3.145500E+00
3.071780E+00	3.807100E+00	3.208800E+00
4.173680E+00	1.891540E+00	3.076440E+00
4.127090E+00	1.801010E+00	3.137060E+00
4.058080E+00	1.674620E+00	3.092400E+00
4.015080E+00	1.595010E+00	3.133880E+00
3.146890E+00	3.773560E+00	3.158600E+00
3.243780E+00	3.723710E+00	3.196780E+00
4.243080E+00	2.084440E+00	3.105760E+00
4.257080E+00	2.164510E+00	3.016880E+00
4.272870E+00	2.198380E+00	3.081500E+00
4.209600E+00	1.972150E+00	3.120200E+00
3.365320E+00	3.678990E+00	3.159780E+00
3.497120E+00	3.636480E+00	3.143390E+00
3.568280E+00	3.612570E+00	3.094140E+00
4.268310E+00	2.550800E+00	3.091950E+00
4.281980E+00	2.430600E+00	3.138140E+00
4.278310E+00	2.508620E+00	3.151520E+00
4.282590E+00	2.296360E+00	3.105260E+00
3.609500E+00	3.599600E+00	3.185530E+00
3.677940E+00	3.580800E+00	3.182980E+00
3.682020E+00	3.576310E+00	3.135960E+00
4.194210E+00	2.927270E+00	3.155800E+00
4.173150E+00	3.007290E+00	3.079780E+00
4.168860E+00	3.030710E+00	3.131370E+00
4.221340E+00	2.794620E+00	3.161520E+00
4.248540E+00	2.679620E+00	3.106190E+00
4.273190E+00	2.562730E+00	3.159820E+00
3.717410E+00	3.564490E+00	3.185320E+00
3.804890E+00	3.517440E+00	3.197000E+00
3.960460E+00	3.421190E+00	3.148130E+00
4.015540E+00	3.386140E+00	3.128150E+00
4.113220E+00	3.204410E+00	3.157650E+00
4.093650E+00	3.273160E+00	3.082990E+00
4.071440E+00	3.309790E+00	3.145110E+00
4.149140E+00	3.094560E+00	3.163570E+00
4.042560E+00	3.358670E+00	3.119250E+00
1.379920E+00	2.451920E+00	3.198800E+00
1.404840E+00	2.507490E+00	3.184000E+00
1.380370E+00	2.440520E+00	3.142900E+00
1.352960E+00	2.357000E+00	3.062140E+00
1.344320E+00	2.360150E+00	3.163420E+00
1.298400E+00	2.197590E+00	3.006700E+00
1.296890E+00	2.231620E+00	3.109230E+00
1.263490E+00	2.054220E+00	2.957280E+00
1.255770E+00	2.090300E+00	3.056860E+00
1.241680E+00	1.912000E+00	2.923300E+00
1.221670E+00	1.951970E+00	3.016770E+00
1.237810E+00	1.769870E+00	2.910910E+00
1.204540E+00	1.814040E+00	2.992880E+00
1.248630E+00	1.641570E+00	2.925120E+00
1.203860E+00	1.684310E+00	2.990580E+00
1.261540E+00	1.561100E+00	2.946530E+00
1.221740E+00	1.550920E+00	3.018260E+00
1.276420E+00	1.481590E+00	2.972150E+00
1.439850E+00	2.594560E+00	3.207860E+00
1.478670E+00	2.699630E+00	3.232680E+00
1.459760E+00	2.646920E+00	3.137850E+00
1.408130E+00	2.507370E+00	3.108760E+00
1.338980E+00	1.444650E+00	2.916940E+00
1.391310E+00	1.346750E+00	2.954080E+00
1.469560E+00	1.238000E+00	3.015440E+00
1.563950E+00	1.198630E+00	2.977860E+00
1.548350E+00	1.172760E+00	3.042280E+00
1.632990E+00	1.140670E+00	3.052900E+00
1.548970E+00	2.919120E+00	3.247130E+00
1.580240E+00	2.995580E+00	3.274490E+00
1.568650E+00	2.962100E+00	3.179610E+00
1.512760E+00	2.812310E+00	3.185920E+00
1.800820E+00	1.116540E+00	2.975970E+00
1.737750E+00	1.125190E+00	3.007990E+00
1.848050E+00	1.076760E+00	3.063980E+00
1.615640E+00	3.070890E+00	3.297050E+00
1.646900E+00	3.117650E+00	3.284350E+00
1.630430E+00	3.076880E+00	3.224580E+00
1.958420E+00	1.065520E+00	3.038760E+00
2.047670E+00	1.022220E+00	3.104050E+00
1.705050E+00	3.189490E+00	3.263920E+00
2.184220E+00	9.929710E-01	3.124570E+00
2.318880E+00	9.626130E-01	3.123180E+00
2.284110E+00	9.520030E-01	3.178120E+00
2.355950E+00	9.305750E-01	3.219510E+00
1.782130E+00	3.287190E+00	3.279140E+00
1.837280E+00	3.351450E+00	3.293580E+00
1.817000E+00	3.321010E+00	3.234020E+00
2.451340E+00	9.379880E-01	3.179360E+00
1.864610E+00	3.370430E+00	3.205010E+00
1.882380E+00	3.398420E+00	3.284680E+00
2.580950E+00	9.238330E-01	3.169510E+00
1.951170E+00	3.466910E+00	3.255820E+00
2.683730E+00	9.287750E-01	3.141520E+00
2.777620E+00	9.073910E-01	3.201430E+00
2.042260E+00	3.563450E+00	3.275580E+00
2.106230E+00	3.625860E+00	3.307100E+00
2.092970E+00	3.607150E+00	3.226730E+00
2.905100E+00	9.113210E-01	3.179980E+00
2.171920E+00	3.673730E+00	3.271950E+00
3.039410E+00	9.248170E-01	3.173190E+00
3.002650E+00	8.897430E-01	3.235160E+00
3.064530E+00	8.967950E-01	3.230930E+00
2.268850E+00	3.745790E+00	3.278350E+00
3.144880E+00	9.202050E-01	3.217290E+00
2.358830E+00	3.795500E+00	3.271430E+00
3.297760E+00	9.572310E-01	3.240230E+00
2.463040E+00	3.838710E+00	3.259550E+00
3.434760E+00	1.035320E+00	3.215990E+00
2.581570E+00	3.880100E+00	3.249000E+00
3.583780E+00	1.130480E+00	3.201620E+00
2.661200E+00	3.901580E+00	3.284750E+00
2.660580E+00	3.887100E+00	3.233700E+00
3.673900E+00	1.203060E+00	3.187590E+00
3.683510E+00	1.186580E+00	3.237420E+00
2.711830E+00	3.907420E+00	3.298120E+00
2.764910E+00	3.893300E+00	3.259860E+00
3.865740E+00	1.357850E+00	3.223970E+00
3.746360E+00	1.244280E+00	3.234860E+00
2.881200E+00	3.876890E+00	3.257650E+00
3.954730E+00	1.479440E+00	3.207250E+00
3.952430E+00	1.429350E+00	3.263790E+00
2.980400E+00	3.840320E+00	3.240520E+00
3.078140E+00	3.822460E+00	3.313350E+00
4.187650E+00	1.903370E+00	3.190550E+00
4.149170E+00	1.812300E+00	3.220170E+00
4.106490E+00	1.716970E+00	3.210780E+00
4.037980E+00	1.587230E+00	3.215870E+00
3.997940E+00	1.486340E+00	3.275840E+00
3.186250E+00	3.761640E+00	3.277680E+00
3.260040E+00	3.722000E+00	3.259170E+00
4.272860E+00	2.194710E+00	3.182280E+00
4.250910E+00	2.090540E+00	3.241860E+00
4.222860E+00	2.004880E+00	3.195600E+00
3.313830E+00	3.698130E+00	3.246200E+00
3.407450E+00	3.671440E+00	3.297860E+00
3.507000E+00	3.630850E+00	3.234180E+00
3.542580E+00	3.627410E+00	3.332840E+00
4.281760E+00	2.497470E+00	3.213230E+00
4.292300E+00	2.406360E+00	3.270030E+00
4.287700E+00	2.305990E+00	3.225430E+00
3.634320E+00	3.595400E+00	3.276940E+00
3.702360E+00	3.569190E+00	3.223850E+00
3.762170E+00	3.555820E+00	3.313720E+00
4.174630E+00	3.020830E+00	3.226020E+00
4.205630E+00	2.926560E+00	3.300860E+00
4.226130E+00	2.811470E+00	3.269870E+00
4.254920E+00	2.696340E+00	3.245930E+00
4.274970E+00	2.587970E+00	3.231840E+00
3.873810E+00	3.501550E+00	3.319470E+00
3.958510E+00	3.430260E+00	3.286770E+00
4.059180E+00	3.313550E+00	3.246890E+00
4.033160E+00	3.361310E+00	3.162930E+00
4.118250E+00	3.202910E+00	3.283220E+00
4.146180E+00	3.116360E+00	3.258260E+00
1.257500E+00	2.239280E+00	3.299830E+00
1.280310E+00	2.285880E+00	3.299680E+00
1.263700E+00	2.245030E+00	3.272460E+00
1.248940E+00	2.198240E+00	3.275090E+00
1.320190E+00	2.360430E+00	3.289440E+00
1.366450E+00	2.463200E+00	3.322250E+00
1.352640E+00	2.406190E+00	3.243200E+00
1.285770E+00	2.259590E+00	3.223060E+00
1.251180E+00	2.121760E+00	3.152260E+00
1.239870E+00	2.136850E+00	3.224090E+00
1.214140E+00	1.989380E+00	3.109210E+00
1.208550E+00	2.025440E+00	3.195500E+00
1.186810E+00	1.854080E+00	3.079680E+00
1.174630E+00	1.891620E+00	3.164920E+00
1.173270E+00	1.721440E+00	3.067680E+00
1.153440E+00	1.757370E+00	3.149430E+00
1.182000E+00	1.610570E+00	3.069100E+00
1.145140E+00	1.614560E+00	3.162550E+00
1.192080E+00	1.547300E+00	3.077760E+00
1.172850E+00	1.543130E+00	3.125810E+00
1.196830E+00	1.485570E+00	3.115510E+00
1.406710E+00	2.528070E+00	3.262850E+00
1.319560E+00	1.379970E+00	3.007660E+00
1.251480E+00	1.404970E+00	3.092620E+00
1.375590E+00	1.294890E+00	3.044000E+00
1.317530E+00	1.321390E+00	3.088770E+00
1.408970E+00	1.243200E+00	3.080130E+00
1.364090E+00	1.252400E+00	3.128960E+00
1.433890E+00	1.198210E+00	3.137920E+00
1.492190E+00	2.740850E+00	3.349550E+00
1.508950E+00	2.797040E+00	3.368630E+00
1.501770E+00	2.770910E+00	3.301410E+00
1.464470E+00	2.667320E+00	3.308720E+00
1.540910E+00	1.138260E+00	3.143370E+00
1.655970E+00	1.096380E+00	3.170120E+00
1.570400E+00	2.994580E+00	3.394950E+00
1.602210E+00	3.060670E+00	3.422450E+00
1.589310E+00	3.028620E+00	3.348100E+00
1.541680E+00	2.905490E+00	3.338660E+00
1.749660E+00	1.077050E+00	3.144280E+00
1.866080E+00	1.037690E+00	3.198050E+00
1.643330E+00	3.122670E+00	3.353530E+00
1.971950E+00	1.022680E+00	3.169530E+00
2.082700E+00	9.919990E-01	3.189420E+00
2.054080E+00	9.780760E-01	3.262920E+00
2.169940E+00	9.529080E-01	3.283250E+00
1.705360E+00	3.212210E+00	3.391230E+00
1.757650E+00	3.278200E+00	3.422130E+00
1.749630E+00	3.260880E+00	3.346710E+00
2.286960E+00	9.338490E-01	3.252970E+00
2.360580E+00	9.131550E-01	3.275280E+00
1.801600E+00	3.322380E+00	3.373480E+00
2.447490E+00	8.988150E-01	3.316740E+00
1.881050E+00	3.406680E+00	3.387750E+00
2.576090E+00	8.897050E-01	3.284290E+00
1.959760E+00	3.491460E+00	3.395770E+00
2.015530E+00	3.552770E+00	3.427880E+00
2.007010E+00	3.537040E+00	3.347950E+00
2.688180E+00	8.939790E-01	3.249780E+00
2.825270E+00	8.576220E-01	3.308670E+00
2.077350E+00	3.607680E+00	3.390760E+00
2.941110E+00	8.609290E-01	3.287370E+00
2.900090E+00	8.363730E-01	3.336490E+00
2.955280E+00	8.280630E-01	3.353630E+00
2.169450E+00	3.681650E+00	3.383360E+00
3.070090E+00	8.515580E-01	3.312110E+00
2.263130E+00	3.750820E+00	3.378100E+00
3.221400E+00	8.875440E-01	3.303740E+00
3.177040E+00	8.389880E-01	3.365120E+00
3.256300E+00	8.616800E-01	3.372500E+00
2.360660E+00	3.808110E+00	3.379170E+00
3.297310E+00	9.153190E-01	3.301360E+00
3.300690E+00	8.933580E-01	3.342650E+00
2.463430E+00	3.854290E+00	3.376630E+00
3.425800E+00	9.870000E-01	3.301040E+00
3.360790E+00	9.318250E-01	3.329680E+00
2.573280E+00	3.898760E+00	3.368520E+00
3.557210E+00	1.050360E+00	3.338460E+00
2.690070E+00	3.916600E+00	3.365200E+00
3.722010E+00	1.178950E+00	3.320530E+00
2.778410E+00	3.931770E+00	3.411420E+00
2.776190E+00	3.922730E+00	3.352680E+00
3.809710E+00	1.265710E+00	3.297070E+00
3.818230E+00	1.246690E+00	3.351760E+00
2.818500E+00	3.930490E+00	3.401900E+00
2.873600E+00	3.908120E+00	3.385060E+00
3.977440E+00	1.403750E+00	3.347950E+00
3.881800E+00	1.303610E+00	3.346530E+00
2.983600E+00	3.859560E+00	3.350250E+00
3.076300E+00	3.828240E+00	3.412450E+00
4.189490E+00	1.859120E+00	3.270740E+00
4.158270E+00	1.765870E+00	3.288700E+00
4.126520E+00	1.650140E+00	3.309470E+00
4.065410E+00	1.534970E+00	3.341060E+00
4.128470E+00	1.600510E+00	3.378910E+00
3.157600E+00	3.787940E+00	3.387820E+00
3.242030E+00	3.739120E+00	3.375860E+00
3.294250E+00	3.713110E+00	3.312110E+00
3.349690E+00	3.693060E+00	3.408790E+00
4.286790E+00	2.197750E+00	3.309420E+00
4.266760E+00	2.088110E+00	3.331780E+00
4.238500E+00	1.966760E+00	3.301650E+00
4.209680E+00	1.835050E+00	3.354460E+00
4.175090E+00	1.715810E+00	3.373720E+00
4.153160E+00	1.646930E+00	3.376760E+00
3.466740E+00	3.651940E+00	3.388810E+00
3.564610E+00	3.621400E+00	3.426720E+00
4.292270E+00	2.501540E+00	3.315050E+00
4.302120E+00	2.398250E+00	3.387160E+00
4.299240E+00	2.311930E+00	3.329050E+00
3.663240E+00	3.595530E+00	3.372900E+00
3.772070E+00	3.563150E+00	3.423410E+00
4.179490E+00	3.035750E+00	3.339990E+00
4.210920E+00	2.935450E+00	3.423140E+00
4.233980E+00	2.821600E+00	3.388910E+00
4.262560E+00	2.712690E+00	3.357990E+00
4.282990E+00	2.607310E+00	3.337550E+00
3.854360E+00	3.524240E+00	3.390330E+00
3.965680E+00	3.452930E+00	3.417570E+00
4.053490E+00	3.347140E+00	3.385340E+00
4.111240E+00	3.238730E+00	3.373670E+00
4.147030E+00	3.138480E+00	3.362930E+00
1.325360E+00	2.444030E+00	3.467310E+00
1.363500E+00	2.518320E+00	3.480090E+00
1.334310E+00	2.444170E+00	3.429360E+00
1.319090E+00	2.380570E+00	3.362900E+00
1.301990E+00	2.371060E+00	3.437540E+00
1.255130E+00	2.229790E+00	3.358930E+00
1.211390E+00	2.081590E+00	3.283110E+00
1.202560E+00	2.084170E+00	3.362310E+00
1.167940E+00	1.932940E+00	3.248960E+00
1.166150E+00	1.969020E+00	3.331190E+00
1.138720E+00	1.795440E+00	3.230370E+00
1.131450E+00	1.835310E+00	3.310340E+00
1.123690E+00	1.678620E+00	3.221570E+00
1.105620E+00	1.691820E+00	3.316230E+00
1.123030E+00	1.612960E+00	3.226040E+00
1.112200E+00	1.613720E+00	3.276050E+00
1.123170E+00	1.552980E+00	3.259860E+00
1.370160E+00	2.499080E+00	3.402610E+00
1.409840E+00	2.588410E+00	3.448570E+00
1.157150E+00	1.467670E+00	3.222940E+00
1.201260E+00	1.416730E+00	3.173990E+00
1.191060E+00	1.393190E+00	3.229230E+00
1.229750E+00	1.350030E+00	3.212810E+00
1.450210E+00	2.666700E+00	3.451090E+00
1.486320E+00	2.758510E+00	3.487410E+00
1.482030E+00	2.725380E+00	3.400660E+00
1.424420E+00	2.594030E+00	3.373650E+00
1.296030E+00	1.291860E+00	3.177450E+00
1.375200E+00	1.191340E+00	3.251900E+00
1.461440E+00	1.150290E+00	3.214410E+00
1.453360E+00	1.135620E+00	3.272190E+00
1.521810E+00	1.104300E+00	3.269060E+00
1.547850E+00	2.957930E+00	3.550840E+00
1.574440E+00	3.021450E+00	3.542590E+00
1.559690E+00	2.968410E+00	3.464980E+00
1.518740E+00	2.838890E+00	3.433290E+00
1.522210E+00	2.870880E+00	3.521470E+00
1.717220E+00	1.061950E+00	3.235530E+00
1.643190E+00	1.070320E+00	3.269810E+00
1.729790E+00	1.039310E+00	3.298090E+00
1.601740E+00	3.083200E+00	3.588410E+00
1.644660E+00	3.149300E+00	3.561540E+00
1.606250E+00	3.074680E+00	3.505820E+00
1.805430E+00	1.024480E+00	3.282090E+00
1.658970E+00	3.155500E+00	3.466890E+00
1.689690E+00	3.209840E+00	3.546320E+00
1.961300E+00	9.832360E-01	3.317260E+00
2.089370E+00	9.446430E-01	3.347120E+00
2.189300E+00	9.127680E-01	3.414730E+00
1.726130E+00	3.246180E+00	3.488020E+00
2.299270E+00	8.976390E-01	3.374180E+00
2.357620E+00	9.016540E-01	3.319220E+00
1.807610E+00	3.336790E+00	3.504980E+00
2.397220E+00	8.845930E-01	3.386120E+00
2.487650E+00	8.637950E-01	3.447380E+00
1.887920E+00	3.423630E+00	3.517910E+00
1.938270E+00	3.482330E+00	3.535120E+00
1.929300E+00	3.463710E+00	3.465830E+00
2.582300E+00	8.529130E-01	3.406390E+00
1.980490E+00	3.521550E+00	3.488610E+00
2.691820E+00	8.534070E-01	3.366510E+00
2.792230E+00	8.175280E-01	3.439290E+00
2.061490E+00	3.607460E+00	3.521090E+00
2.888590E+00	8.138210E-01	3.397230E+00
2.994560E+00	7.900430E-01	3.440400E+00
2.156390E+00	3.680230E+00	3.483210E+00
3.110130E+00	8.045520E-01	3.416550E+00
3.069380E+00	7.775210E-01	3.465710E+00
3.136500E+00	7.761940E-01	3.497050E+00
2.255310E+00	3.752250E+00	3.479460E+00
3.226030E+00	8.215590E-01	3.448290E+00
2.357270E+00	3.811590E+00	3.484440E+00
3.357090E+00	8.905500E-01	3.422520E+00
2.462400E+00	3.861570E+00	3.487150E+00
3.463800E+00	9.729950E-01	3.384940E+00
3.479580E+00	9.537910E-01	3.472730E+00
2.566450E+00	3.904420E+00	3.483210E+00
3.533150E+00	1.010460E+00	3.396660E+00
3.526630E+00	9.942350E-01	3.435090E+00
2.667160E+00	3.922870E+00	3.477910E+00
3.693420E+00	1.104390E+00	3.467890E+00
3.577800E+00	1.030320E+00	3.426430E+00
2.760450E+00	3.933880E+00	3.475820E+00
3.846040E+00	1.244870E+00	3.436280E+00
2.830990E+00	3.930430E+00	3.459060E+00
2.906400E+00	3.913080E+00	3.515900E+00
3.932950E+00	1.322200E+00	3.418320E+00
3.934970E+00	1.303610E+00	3.469940E+00
3.010570E+00	3.856400E+00	3.481160E+00
3.085430E+00	3.825320E+00	3.468870E+00
4.109320E+00	1.551020E+00	3.419860E+00
4.059980E+00	1.470670E+00	3.437220E+00
3.999010E+00	1.368070E+00	3.479240E+00
3.132320E+00	3.800510E+00	3.455620E+00
3.221380E+00	3.750900E+00	3.478560E+00
3.352150E+00	3.701760E+00	3.516020E+00
4.285160E+00	2.139020E+00	3.395680E+00
4.270710E+00	2.037780E+00	3.404050E+00
4.256240E+00	1.916670E+00	3.427770E+00
4.220890E+00	1.778700E+00	3.473350E+00
4.258380E+00	1.868670E+00	3.485720E+00
4.161260E+00	1.626780E+00	3.454060E+00
4.115260E+00	1.527230E+00	3.484060E+00
3.460220E+00	3.656880E+00	3.472870E+00
3.571400E+00	3.634690E+00	3.514860E+00
4.295920E+00	2.522740E+00	3.441450E+00
4.311400E+00	2.396760E+00	3.512710E+00
4.305120E+00	2.250950E+00	3.448380E+00
4.292680E+00	2.104300E+00	3.479810E+00
4.284090E+00	1.994470E+00	3.486970E+00
4.276070E+00	1.917430E+00	3.498310E+00
3.677020E+00	3.597200E+00	3.470350E+00
3.780730E+00	3.575370E+00	3.509570E+00
4.180640E+00	3.056020E+00	3.465080E+00
4.222780E+00	2.941770E+00	3.537320E+00
4.240760E+00	2.831680E+00	3.500830E+00
4.271070E+00	2.712540E+00	3.475190E+00
4.284640E+00	2.630890E+00	3.424990E+00
3.883970E+00	3.526090E+00	3.488770E+00
3.986370E+00	3.470980E+00	3.516770E+00
4.022120E+00	3.427250E+00	3.484400E+00
4.065550E+00	3.368210E+00	3.482440E+00
4.123860E+00	3.254210E+00	3.505910E+00
4.107350E+00	3.325830E+00	3.526580E+00
4.143750E+00	3.163060E+00	3.447620E+00
4.051030E+00	3.417060E+00	3.533660E+00
4.091730E+00	3.365300E+00	3.539610E+00
1.317720E+00	2.517850E+00	3.642780E+00
1.345080E+00	2.570200E+00	3.625800E+00
1.323220E+00	2.509670E+00	3.593270E+00
1.312980E+00	2.434270E+00	3.526080E+00
1.296130E+00	2.440020E+00	3.614010E+00
1.263220E+00	2.282650E+00	3.477500E+00
1.265770E+00	2.325630E+00	3.571760E+00
1.216090E+00	2.139750E+00	3.438200E+00
1.224010E+00	2.188580E+00	3.529490E+00
1.170610E+00	2.006150E+00	3.412510E+00
1.179180E+00	2.052230E+00	3.496360E+00
1.132410E+00	1.876600E+00	3.390990E+00
1.136080E+00	1.920370E+00	3.473150E+00
1.104460E+00	1.760200E+00	3.375520E+00
1.099550E+00	1.780660E+00	3.470320E+00
1.094880E+00	1.696880E+00	3.376760E+00
1.090020E+00	1.703620E+00	3.422660E+00
1.089920E+00	1.640370E+00	3.408340E+00
1.361260E+00	2.561070E+00	3.564140E+00
1.399420E+00	2.660650E+00	3.638180E+00
1.103230E+00	1.542470E+00	3.374100E+00
1.124880E+00	1.486170E+00	3.314860E+00
1.121130E+00	1.465840E+00	3.373560E+00
1.144470E+00	1.419450E+00	3.351480E+00
1.429160E+00	2.659510E+00	3.531260E+00
1.450350E+00	2.732650E+00	3.604810E+00
1.195240E+00	1.352890E+00	3.308050E+00
1.273740E+00	1.261890E+00	3.294110E+00
1.237640E+00	1.262760E+00	3.411280E+00
1.324770E+00	1.202600E+00	3.324410E+00
1.298540E+00	1.208560E+00	3.375160E+00
1.363540E+00	1.159870E+00	3.374800E+00
1.472280E+00	2.779990E+00	3.618700E+00
1.490470E+00	2.825560E+00	3.635520E+00
1.485720E+00	2.790460E+00	3.573110E+00
1.463570E+00	1.106720E+00	3.352850E+00
1.590870E+00	1.050380E+00	3.367690E+00
1.538050E+00	1.037760E+00	3.469020E+00
1.646230E+00	1.004330E+00	3.457430E+00
1.564780E+00	3.010370E+00	3.616330E+00
1.524170E+00	2.906510E+00	3.618600E+00
1.746240E+00	9.998520E-01	3.391930E+00
1.637770E+00	3.147430E+00	3.648430E+00
1.598890E+00	3.078890E+00	3.677550E+00
1.867570E+00	9.806710E-01	3.374110E+00
1.876670E+00	9.546340E-01	3.448390E+00
1.951190E+00	9.488720E-01	3.424870E+00
1.685660E+00	3.213120E+00	3.629620E+00
2.074700E+00	9.171900E-01	3.454580E+00
2.204230E+00	8.832710E-01	3.523350E+00
1.741080E+00	3.275440E+00	3.591400E+00
2.297920E+00	8.722750E-01	3.498830E+00
1.808230E+00	3.355930E+00	3.650940E+00
1.865420E+00	3.420170E+00	3.658540E+00
1.855300E+00	3.400330E+00	3.590470E+00
2.396860E+00	8.672260E-01	3.476560E+00
2.502330E+00	8.364990E-01	3.561350E+00
1.914050E+00	3.467810E+00	3.615720E+00
2.594460E+00	8.240770E-01	3.526140E+00
1.985080E+00	3.541850E+00	3.586050E+00
2.688480E+00	8.193260E-01	3.486220E+00
2.787370E+00	7.831540E-01	3.555510E+00
2.054950E+00	3.625340E+00	3.644120E+00
2.132390E+00	3.695320E+00	3.643290E+00
2.094890E+00	3.656110E+00	3.590210E+00
2.881500E+00	7.787740E-01	3.502780E+00
2.967280E+00	7.465860E-01	3.563590E+00
2.145950E+00	3.691560E+00	3.569110E+00
2.208030E+00	3.753980E+00	3.632350E+00
3.056680E+00	7.551860E-01	3.527480E+00
3.142310E+00	7.445530E-01	3.591940E+00
2.238100E+00	3.761410E+00	3.568090E+00
2.257240E+00	3.791840E+00	3.625550E+00
3.234240E+00	7.835160E-01	3.558480E+00
2.297610E+00	3.817110E+00	3.625800E+00
2.346240E+00	3.829650E+00	3.587730E+00
3.337660E+00	8.372680E-01	3.529970E+00
2.459820E+00	3.880000E+00	3.592700E+00
3.428970E+00	8.988230E-01	3.521620E+00
2.566940E+00	3.926700E+00	3.589070E+00
3.531980E+00	9.603600E-01	3.579580E+00
3.576500E+00	1.011390E+00	3.493560E+00
3.659830E+00	1.045660E+00	3.580500E+00
2.661570E+00	3.943370E+00	3.580200E+00
3.763820E+00	1.123240E+00	3.589650E+00
2.749870E+00	3.950960E+00	3.570520E+00
3.843440E+00	1.203140E+00	3.556670E+00
2.833170E+00	3.948020E+00	3.552780E+00
2.909390E+00	3.936850E+00	3.619320E+00
3.939590E+00	1.290060E+00	3.531430E+00
2.980210E+00	3.895670E+00	3.578290E+00
3.082100E+00	3.857880E+00	3.590330E+00
3.117530E+00	3.815270E+00	3.509650E+00
3.175100E+00	3.797130E+00	3.559790E+00
4.083740E+00	1.448990E+00	3.535520E+00
4.030710E+00	1.359070E+00	3.589440E+00
3.270010E+00	3.750260E+00	3.570810E+00
3.355220E+00	3.720730E+00	3.575720E+00
4.270770E+00	1.850530E+00	3.551480E+00
4.246070E+00	1.750170E+00	3.577080E+00
4.209610E+00	1.653820E+00	3.564740E+00
4.147920E+00	1.542910E+00	3.560020E+00
3.457460E+00	3.687670E+00	3.564290E+00
3.567760E+00	3.658230E+00	3.574420E+00
4.309780E+00	2.525990E+00	3.591570E+00
4.295230E+00	2.607780E+00	3.501100E+00
4.294760E+00	2.651860E+00	3.561740E+00
4.322210E+00	2.388090E+00	3.615840E+00
4.324400E+00	2.281230E+00	3.586140E+00
4.317000E+00	2.150960E+00	3.571520E+00
4.305350E+00	2.025310E+00	3.567000E+00
4.293840E+00	1.939970E+00	3.548990E+00
3.687910E+00	3.624370E+00	3.569710E+00
3.864830E+00	3.568810E+00	3.595350E+00
4.197440E+00	3.055880E+00	3.609220E+00
4.162580E+00	3.138310E+00	3.523220E+00
4.162200E+00	3.171200E+00	3.588930E+00
4.230210E+00	2.932520E+00	3.627850E+00
4.247370E+00	2.845960E+00	3.596780E+00
4.272960E+00	2.746410E+00	3.574700E+00
3.936050E+00	3.543340E+00	3.603240E+00
3.947240E+00	3.522840E+00	3.570880E+00
4.114830E+00	3.330950E+00	3.589520E+00
4.144040E+00	3.247490E+00	3.632580E+00
3.967330E+00	3.523590E+00	3.606830E+00
4.019650E+00	3.472350E+00	3.612380E+00
4.080180E+00	3.396660E+00	3.580790E+00
1.256890E+00	2.343130E+00	3.715190E+00
1.276490E+00	2.398780E+00	3.724670E+00
1.266600E+00	2.357580E+00	3.662220E+00
1.231820E+00	2.233360E+00	3.618350E+00
1.238910E+00	2.270860E+00	3.698420E+00
1.191640E+00	2.101130E+00	3.583590E+00
1.205060E+00	2.148880E+00	3.668820E+00
1.146190E+00	1.968140E+00	3.558230E+00
1.163620E+00	2.020280E+00	3.644830E+00
1.112520E+00	1.852510E+00	3.539920E+00
1.121680E+00	1.878260E+00	3.644100E+00
1.094830E+00	1.785830E+00	3.535830E+00
1.098990E+00	1.792330E+00	3.590760E+00
1.086370E+00	1.727120E+00	3.565680E+00
1.345600E+00	2.574090E+00	3.700610E+00
1.300350E+00	2.465530E+00	3.687600E+00
1.081240E+00	1.655500E+00	3.503900E+00
1.086010E+00	1.572690E+00	3.476150E+00
1.085610E+00	1.556670E+00	3.587920E+00
1.097300E+00	1.490030E+00	3.520680E+00
1.398820E+00	2.675420E+00	3.729260E+00
1.438130E+00	2.740320E+00	3.733290E+00
1.421800E+00	2.713810E+00	3.690060E+00
1.124020E+00	1.427250E+00	3.454880E+00
1.174030E+00	1.339130E+00	3.439850E+00
1.159240E+00	1.350970E+00	3.556740E+00
1.209230E+00	1.285110E+00	3.474300E+00
1.196690E+00	1.295780E+00	3.525300E+00
1.238140E+00	1.240610E+00	3.517860E+00
1.458640E+00	2.768570E+00	3.672560E+00
1.478710E+00	2.811490E+00	3.769910E+00
1.311270E+00	1.173440E+00	3.473290E+00
1.425730E+00	1.094780E+00	3.473710E+00
1.382790E+00	1.103350E+00	3.582200E+00
1.489380E+00	1.047150E+00	3.516030E+00
1.463180E+00	1.052820E+00	3.561760E+00
1.533220E+00	1.011310E+00	3.569820E+00
1.510170E+00	2.884100E+00	3.774320E+00
1.527670E+00	2.922950E+00	3.758520E+00
1.507360E+00	2.875050E+00	3.707370E+00
1.728360E+00	9.655620E-01	3.504120E+00
1.643510E+00	9.736550E-01	3.560460E+00
1.775090E+00	9.211840E-01	3.595300E+00
1.559710E+00	2.990360E+00	3.736840E+00
1.843390E+00	9.323010E-01	3.522290E+00
1.938050E+00	8.931850E-01	3.587330E+00
1.874780E+00	8.948110E-01	3.611010E+00
1.965570E+00	8.661230E-01	3.661820E+00
1.639700E+00	3.141360E+00	3.738240E+00
1.605340E+00	3.080910E+00	3.753780E+00
1.981580E+00	9.098540E-01	3.526600E+00
2.028320E+00	8.659040E-01	3.621340E+00
1.677260E+00	3.200200E+00	3.713250E+00
2.152360E+00	8.588060E-01	3.622930E+00
1.742630E+00	3.282110E+00	3.727550E+00
2.292930E+00	8.413610E-01	3.614080E+00
1.854810E+00	3.413020E+00	3.729110E+00
1.806170E+00	3.359310E+00	3.747610E+00
2.402710E+00	8.410990E-01	3.590450E+00
2.509570E+00	8.101880E-01	3.677170E+00
1.901920E+00	3.464340E+00	3.701850E+00
2.603700E+00	7.957550E-01	3.641820E+00
1.973950E+00	3.546340E+00	3.715970E+00
2.694490E+00	7.899740E-01	3.602690E+00
2.790190E+00	7.524600E-01	3.672060E+00
2.113510E+00	3.687600E+00	3.729380E+00
2.047180E+00	3.629490E+00	3.741510E+00
2.877530E+00	7.434150E-01	3.617430E+00
2.963470E+00	7.116290E-01	3.675030E+00
2.195220E+00	3.753030E+00	3.717020E+00
3.052200E+00	7.226780E-01	3.628850E+00
3.144350E+00	7.147820E-01	3.697710E+00
2.284920E+00	3.817310E+00	3.696320E+00
3.237810E+00	7.518030E-01	3.665580E+00
2.357560E+00	3.863080E+00	3.728450E+00
2.356330E+00	3.853880E+00	3.674680E+00
3.338510E+00	8.043730E-01	3.635980E+00
2.394030E+00	3.877530E+00	3.719150E+00
2.448360E+00	3.891990E+00	3.708960E+00
3.435910E+00	8.734350E-01	3.611460E+00
2.562140E+00	3.934370E+00	3.694900E+00
3.632850E+00	1.013840E+00	3.682760E+00
3.528420E+00	9.310900E-01	3.697080E+00
2.668970E+00	3.955020E+00	3.689040E+00
3.748740E+00	1.103840E+00	3.678710E+00
2.736070E+00	3.960890E+00	3.649780E+00
3.852280E+00	1.194960E+00	3.663810E+00
2.821810E+00	3.963860E+00	3.664680E+00
2.914950E+00	3.950110E+00	3.721760E+00
3.947540E+00	1.277730E+00	3.632060E+00
2.998050E+00	3.908070E+00	3.665950E+00
3.108720E+00	3.878080E+00	3.691070E+00
3.194520E+00	3.811350E+00	3.628520E+00
4.106160E+00	1.448990E+00	3.641410E+00
4.038480E+00	1.355370E+00	3.693760E+00
3.228060E+00	3.828890E+00	3.700360E+00
3.310930E+00	3.798420E+00	3.699920E+00
3.341530E+00	3.756680E+00	3.638150E+00
4.269530E+00	1.789760E+00	3.638240E+00
4.240710E+00	1.681540E+00	3.663260E+00
4.269930E+00	1.749850E+00	3.701040E+00
4.176950E+00	1.560870E+00	3.664080E+00
3.406070E+00	3.773760E+00	3.704330E+00
3.524670E+00	3.740550E+00	3.722130E+00
3.546000E+00	3.694840E+00	3.645700E+00
4.295280E+00	2.667780E+00	3.662580E+00
4.316840E+00	2.545380E+00	3.732970E+00
4.326120E+00	2.421930E+00	3.704070E+00
4.333440E+00	2.301480E+00	3.692870E+00
4.329410E+00	2.178080E+00	3.679570E+00
4.319820E+00	2.046970E+00	3.669320E+00
4.300860E+00	1.899310E+00	3.650260E+00
4.282980E+00	1.806640E+00	3.690280E+00
3.636960E+00	3.693750E+00	3.716130E+00
3.745410E+00	3.667720E+00	3.764430E+00
3.755880E+00	3.629610E+00	3.678710E+00
4.169810E+00	3.159140E+00	3.682330E+00
4.203670E+00	3.070560E+00	3.748460E+00
4.227100E+00	2.964080E+00	3.709610E+00
4.248580E+00	2.853070E+00	3.693570E+00
4.268120E+00	2.772780E+00	3.649080E+00
3.850390E+00	3.607840E+00	3.757110E+00
3.931520E+00	3.544240E+00	3.708450E+00
3.955020E+00	3.531640E+00	3.634300E+00
3.993420E+00	3.505340E+00	3.670410E+00
4.117060E+00	3.335650E+00	3.714890E+00
4.083350E+00	3.395770E+00	3.637800E+00
4.055700E+00	3.437430E+00	3.693200E+00
4.153730E+00	3.235630E+00	3.722740E+00
4.025710E+00	3.477520E+00	3.674360E+00
1.252600E+00	2.344930E+00	3.853020E+00
1.274490E+00	2.410030E+00	3.839010E+00
1.256800E+00	2.337720E+00	3.775020E+00
1.218950E+00	2.201190E+00	3.751600E+00
1.232320E+00	2.257340E+00	3.834330E+00
1.180870E+00	2.077600E+00	3.728010E+00
1.202810E+00	2.142380E+00	3.817450E+00
1.141860E+00	1.963270E+00	3.711750E+00
1.165030E+00	2.024570E+00	3.797780E+00
1.119390E+00	1.893010E+00	3.712430E+00
1.130860E+00	1.919230E+00	3.781000E+00
1.109170E+00	1.835940E+00	3.745420E+00
1.297350E+00	2.479920E+00	3.872870E+00
1.326820E+00	2.551520E+00	3.854930E+00
1.307670E+00	2.479130E+00	3.782440E+00
1.091870E+00	1.732480E+00	3.697800E+00
1.083020E+00	1.638140E+00	3.628270E+00
1.082840E+00	1.644980E+00	3.707250E+00
1.083370E+00	1.577120E+00	3.650920E+00
1.083490E+00	1.592170E+00	3.709350E+00
1.087940E+00	1.532980E+00	3.690840E+00
1.357330E+00	2.618690E+00	3.892240E+00
1.393880E+00	2.681090E+00	3.878570E+00
1.365440E+00	2.617850E+00	3.806770E+00
1.125490E+00	1.415160E+00	3.576850E+00
1.108260E+00	1.457700E+00	3.668420E+00
1.145190E+00	1.377060E+00	3.610800E+00
1.136470E+00	1.393870E+00	3.652480E+00
1.162230E+00	1.344970E+00	3.655580E+00
1.429540E+00	2.728560E+00	3.818430E+00
1.215260E+00	1.260710E+00	3.635200E+00
1.289660E+00	1.174560E+00	3.592340E+00
1.266460E+00	1.191700E+00	3.654830E+00
1.338800E+00	1.127190E+00	3.629560E+00
1.309280E+00	1.146960E+00	3.673700E+00
1.374380E+00	1.091370E+00	3.679310E+00
1.476460E+00	2.823580E+00	3.874170E+00
1.507420E+00	2.893520E+00	3.879810E+00
1.501080E+00	2.870310E+00	3.822610E+00
1.482680E+00	1.016460E+00	3.678540E+00
1.588080E+00	9.634720E-01	3.652660E+00
1.562720E+00	9.610020E-01	3.713960E+00
1.622080E+00	9.354490E-01	3.732890E+00
1.531320E+00	2.934950E+00	3.826210E+00
1.710390E+00	9.175970E-01	3.690780E+00
1.573390E+00	3.023200E+00	3.870940E+00
1.608920E+00	3.091280E+00	3.868520E+00
1.596310E+00	3.062860E+00	3.808460E+00
1.865770E+00	8.771560E-01	3.702840E+00
1.995390E+00	8.446720E-01	3.746690E+00
1.630520E+00	3.123690E+00	3.816620E+00
2.100770E+00	8.364200E-01	3.714060E+00
1.688990E+00	3.212600E+00	3.829910E+00
2.167650E+00	8.359590E-01	3.693470E+00
2.194960E+00	8.258840E-01	3.731430E+00
1.754350E+00	3.304260E+00	3.849080E+00
1.799910E+00	3.365390E+00	3.869470E+00
1.787700E+00	3.342800E+00	3.803600E+00
2.275060E+00	8.161150E-01	3.737200E+00
2.203070E+00	8.325330E-01	3.698280E+00
1.841790E+00	3.408710E+00	3.822430E+00
2.403780E+00	8.137300E-01	3.710450E+00
2.518980E+00	7.864630E-01	3.795600E+00
1.907290E+00	3.478860E+00	3.786210E+00
2.610790E+00	7.707270E-01	3.760310E+00
1.973760E+00	3.566360E+00	3.853020E+00
2.037820E+00	3.640490E+00	3.870290E+00
2.021190E+00	3.611950E+00	3.799900E+00
2.701000E+00	7.607590E-01	3.720300E+00
2.801850E+00	7.246390E-01	3.792830E+00
2.091200E+00	3.682680E+00	3.827890E+00
2.883660E+00	7.116000E-01	3.737460E+00
2.970120E+00	6.868320E-01	3.776770E+00
2.178460E+00	3.752660E+00	3.814280E+00
3.052920E+00	6.930230E-01	3.736350E+00
3.149780E+00	6.854480E-01	3.805040E+00
2.262020E+00	3.816130E+00	3.799240E+00
3.244110E+00	7.219840E-01	3.773440E+00
2.340690E+00	3.863150E+00	3.790120E+00
3.344150E+00	7.770930E-01	3.745230E+00
2.405960E+00	3.888460E+00	3.773150E+00
2.479990E+00	3.923550E+00	3.830150E+00
3.438940E+00	8.492750E-01	3.718920E+00
2.559640E+00	3.947650E+00	3.796180E+00
3.628070E+00	9.880380E-01	3.787880E+00
3.535820E+00	9.034380E-01	3.801280E+00
2.648350E+00	3.963360E+00	3.782540E+00
3.736510E+00	1.078310E+00	3.776170E+00
2.729440E+00	3.973010E+00	3.774600E+00
2.760610E+00	3.969140E+00	3.719590E+00
2.834270E+00	3.986660E+00	3.794000E+00
3.861970E+00	1.193630E+00	3.777030E+00
2.929290E+00	3.971560E+00	3.792520E+00
3.956660E+00	1.278460E+00	3.728300E+00
3.019490E+00	3.941600E+00	3.769710E+00
3.170770E+00	3.908050E+00	3.777100E+00
4.127690E+00	1.448550E+00	3.780510E+00
4.037230E+00	1.343770E+00	3.758920E+00
3.256950E+00	3.898180E+00	3.803890E+00
3.300700E+00	3.840890E+00	3.753040E+00
4.261190E+00	1.689190E+00	3.740780E+00
4.218620E+00	1.589730E+00	3.756250E+00
4.199960E+00	1.531770E+00	3.803390E+00
3.344500E+00	3.880290E+00	3.816070E+00
3.447090E+00	3.852250E+00	3.832610E+00
3.447380E+00	3.807330E+00	3.773280E+00
4.313670E+00	2.675480E+00	3.807860E+00
4.278060E+00	2.754950E+00	3.719870E+00
4.270720E+00	2.812150E+00	3.787140E+00
4.333220E+00	2.540710E+00	3.828980E+00
4.343300E+00	2.439870E+00	3.805710E+00
4.353630E+00	2.322400E+00	3.792160E+00
4.351130E+00	2.198640E+00	3.782010E+00
4.342860E+00	2.074740E+00	3.772120E+00
4.332830E+00	1.941520E+00	3.770700E+00
4.294650E+00	1.783900E+00	3.770470E+00
4.267240E+00	1.649540E+00	3.807020E+00
4.233080E+00	1.575140E+00	3.816810E+00
3.531720E+00	3.804070E+00	3.825390E+00
3.610100E+00	3.741380E+00	3.782860E+00
3.744310E+00	3.703530E+00	3.839270E+00
4.179490E+00	3.183730E+00	3.800700E+00
4.211050E+00	3.087330E+00	3.879400E+00
4.236030E+00	2.980850E+00	3.816690E+00
4.246720E+00	2.899280E+00	3.768420E+00
3.853380E+00	3.635930E+00	3.829790E+00
3.948480E+00	3.560510E+00	3.814260E+00
4.051330E+00	3.456680E+00	3.799010E+00
4.015460E+00	3.485090E+00	3.711340E+00
4.136760E+00	3.339150E+00	3.850790E+00
4.155210E+00	3.268870E+00	3.788840E+00
1.276880E+00	2.404790E+00	3.913560E+00
1.250160E+00	2.311840E+00	3.904860E+00
1.234000E+00	2.219020E+00	3.911450E+00
1.202000E+00	2.098840E+00	3.897810E+00
1.165190E+00	1.982240E+00	3.881360E+00
1.134110E+00	1.858400E+00	3.881130E+00
1.101980E+00	1.779970E+00	3.799480E+00
1.112310E+00	1.776420E+00	3.865260E+00
1.100640E+00	1.724110E+00	3.836020E+00
1.326850E+00	2.544870E+00	3.928830E+00
1.298090E+00	2.476980E+00	3.924760E+00
1.093870E+00	1.636190E+00	3.810900E+00
1.094440E+00	1.548640E+00	3.787410E+00
1.100310E+00	1.493330E+00	3.760740E+00
1.113320E+00	1.503290E+00	3.841300E+00
1.131230E+00	1.445370E+00	3.826470E+00
1.390920E+00	2.671680E+00	3.937620E+00
1.365930E+00	2.619680E+00	3.958250E+00
1.149870E+00	1.376250E+00	3.750680E+00
1.183130E+00	1.312120E+00	3.725990E+00
1.190950E+00	1.322310E+00	3.811960E+00
1.220770E+00	1.260020E+00	3.773490E+00
1.441150E+00	2.749180E+00	3.946500E+00
1.263620E+00	1.192240E+00	3.725150E+00
1.336130E+00	1.119360E+00	3.773130E+00
1.412410E+00	1.053210E+00	3.756470E+00
1.409470E+00	1.057600E+00	3.858730E+00
1.481520E+00	1.003320E+00	3.811240E+00
1.500320E+00	2.877280E+00	3.934950E+00
1.480980E+00	2.828970E+00	3.957150E+00
1.576510E+00	9.515140E-01	3.809370E+00
1.704840E+00	9.035990E-01	3.819190E+00
1.538840E+00	2.953150E+00	3.949870E+00
1.814870E+00	8.721680E-01	3.799190E+00
1.802490E+00	8.690700E-01	3.877950E+00
1.885930E+00	8.538570E-01	3.889830E+00
1.609830E+00	3.088540E+00	3.943460E+00
1.579650E+00	3.031330E+00	3.965700E+00
1.961590E+00	8.432570E-01	3.835610E+00
1.645240E+00	3.150380E+00	3.906290E+00
2.096620E+00	8.195100E-01	3.829080E+00
1.700260E+00	3.228550E+00	3.971970E+00
1.749490E+00	3.299920E+00	3.990160E+00
1.732490E+00	3.278640E+00	3.917070E+00
2.205260E+00	8.142940E-01	3.806000E+00
1.785460E+00	3.349710E+00	3.946520E+00
2.307490E+00	7.915440E-01	3.862260E+00
1.843370E+00	3.421820E+00	3.925390E+00
2.420900E+00	7.892850E-01	3.847670E+00
2.536620E+00	7.674460E-01	3.898950E+00
1.902810E+00	3.488920E+00	3.891490E+00
2.616120E+00	7.515570E-01	3.882020E+00
2.027040E+00	3.637530E+00	3.948490E+00
1.961910E+00	3.567100E+00	3.966490E+00
2.715250E+00	7.371660E-01	3.848770E+00
2.807600E+00	7.071480E-01	3.884680E+00
2.094230E+00	3.699840E+00	3.934570E+00
2.911420E+00	6.764550E-01	3.895350E+00
2.170120E+00	3.760700E+00	3.917150E+00
3.050640E+00	6.681230E-01	3.850450E+00
2.248850E+00	3.822200E+00	3.898040E+00
2.325520E+00	3.869580E+00	3.882960E+00
3.354990E+00	7.498510E-01	3.857490E+00
3.245210E+00	6.932070E-01	3.878360E+00
2.404250E+00	3.899940E+00	3.865470E+00
2.476620E+00	3.928650E+00	3.934090E+00
3.455470E+00	8.228480E-01	3.825640E+00
2.565440E+00	3.957920E+00	3.901740E+00
3.623160E+00	9.555220E-01	3.897790E+00
3.538110E+00	8.778010E-01	3.884330E+00
2.632140E+00	3.970690E+00	3.855560E+00
3.729660E+00	1.054480E+00	3.876730E+00
2.721720E+00	3.984310E+00	3.867120E+00
2.831600E+00	4.010870E+00	3.925680E+00
3.819270E+00	1.141400E+00	3.857240E+00
2.967510E+00	3.997530E+00	3.876070E+00
3.926720E+00	1.250920E+00	3.904800E+00
[truncated: 10,719 more rows]
