# Supplementary material for: A New MRI-Based Model of Heart Function with Coupled Hemodynamics and Application to Normal and Diseased Canine Left Ventricles
Source: Front Bioeng Biotechnol. 2015 Sep 23;3:140. doi: 10.3389/fbioe.2015.00140 (PMC4585083; doi:10.3389/fbioe.2015.00140)
Supplement: Supplementary file 4 [file Data_Sheet_4.ZIP › Case2_Normal_LBBB_Diastole/nodes/case2_diastole_time_0.1300.csv]

3.312280E+00	2.088820E+00	1.144480E+00
3.336260E+00	2.133720E+00	1.122760E+00
3.353290E+00	2.096650E+00	1.136750E+00
3.353550E+00	2.052890E+00	1.166520E+00
3.389180E+00	2.189000E+00	1.096480E+00
3.421850E+00	2.245920E+00	1.080280E+00
3.442090E+00	2.200920E+00	1.099940E+00
3.439010E+00	2.120210E+00	1.142920E+00
3.538570E+00	2.056040E+00	1.206040E+00
3.458910E+00	2.008640E+00	1.219270E+00
3.581830E+00	1.993100E+00	1.272390E+00
3.521510E+00	2.234660E+00	1.113220E+00
3.586600E+00	2.131900E+00	1.181670E+00
3.624910E+00	2.058740E+00	1.238270E+00
3.003440E+00	2.282740E+00	1.148280E+00
3.021300E+00	2.366910E+00	1.126810E+00
3.063870E+00	2.326900E+00	1.120840E+00
3.080750E+00	2.274530E+00	1.133810E+00
3.077010E+00	2.451360E+00	1.115870E+00
3.097590E+00	2.529620E+00	1.119530E+00
3.141270E+00	2.484290E+00	1.106250E+00
3.195140E+00	2.380140E+00	1.092110E+00
3.314840E+00	2.231370E+00	1.086540E+00
3.165790E+00	2.224850E+00	1.133250E+00
3.236790E+00	2.080420E+00	1.180530E+00
3.358070E+00	1.951760E+00	1.256300E+00
3.225480E+00	1.941210E+00	1.294850E+00
3.419510E+00	1.870490E+00	1.385030E+00
3.308840E+00	1.850240E+00	1.407780E+00
3.409690E+00	1.824150E+00	1.462490E+00
3.222740E+00	2.550730E+00	1.100160E+00
3.426720E+00	2.529910E+00	1.091130E+00
3.439810E+00	2.351490E+00	1.072430E+00
3.500130E+00	1.924330E+00	1.328110E+00
3.529800E+00	1.843290E+00	1.493830E+00
3.554950E+00	2.464720E+00	1.110480E+00
3.573450E+00	2.551810E+00	1.127650E+00
3.615610E+00	2.354630E+00	1.122990E+00
3.668780E+00	2.226870E+00	1.176690E+00
3.691910E+00	2.117830E+00	1.247330E+00
3.697310E+00	2.031870E+00	1.323950E+00
3.631720E+00	1.936480E+00	1.390280E+00
3.684430E+00	2.501360E+00	1.171040E+00
3.749680E+00	2.335380E+00	1.206420E+00
3.768560E+00	2.188640E+00	1.281500E+00
3.749730E+00	2.102230E+00	1.322640E+00
2.580740E+00	2.657470E+00	1.311750E+00
2.603020E+00	2.722840E+00	1.313570E+00
2.640950E+00	2.666470E+00	1.287560E+00
2.738170E+00	2.607790E+00	1.251500E+00
2.596390E+00	2.580850E+00	1.309230E+00
2.798760E+00	2.446020E+00	1.222480E+00
2.641880E+00	2.440470E+00	1.299410E+00
2.885680E+00	2.284940E+00	1.199150E+00
2.701740E+00	2.291090E+00	1.302530E+00
2.879960E+00	2.122810E+00	1.290690E+00
2.760610E+00	2.142560E+00	1.353440E+00
2.941240E+00	2.040220E+00	1.307220E+00
2.831700E+00	2.001460E+00	1.403900E+00
2.947510E+00	1.951700E+00	1.390120E+00
2.715070E+00	2.754870E+00	1.283890E+00
2.912160E+00	2.758940E+00	1.208500E+00
2.897100E+00	2.592850E+00	1.177680E+00
2.972420E+00	2.476120E+00	1.146680E+00
3.024560E+00	2.158460E+00	1.210030E+00
3.075150E+00	1.982800E+00	1.308060E+00
3.151200E+00	1.868580E+00	1.424160E+00
3.024540E+00	1.887350E+00	1.444710E+00
3.216670E+00	1.771800E+00	1.539280E+00
3.069400E+00	1.791010E+00	1.554670E+00
3.263260E+00	1.700300E+00	1.638480E+00
3.129130E+00	1.676840E+00	1.691850E+00
3.242930E+00	1.635620E+00	1.746140E+00
3.107720E+00	2.654820E+00	1.141740E+00
3.151400E+00	2.837500E+00	1.210550E+00
3.393410E+00	1.762170E+00	1.569450E+00
3.363150E+00	1.667220E+00	1.722930E+00
3.289100E+00	2.781270E+00	1.163190E+00
3.350650E+00	2.895220E+00	1.223150E+00
3.358080E+00	2.676260E+00	1.112840E+00
3.523460E+00	1.778500E+00	1.613230E+00
3.532300E+00	1.719960E+00	1.742400E+00
3.457990E+00	2.804950E+00	1.189950E+00
3.519120E+00	2.919780E+00	1.279440E+00
3.593140E+00	2.670850E+00	1.166800E+00
3.728310E+00	1.979570E+00	1.444100E+00
3.703050E+00	1.896250E+00	1.548990E+00
3.625090E+00	1.808030E+00	1.651180E+00
3.624710E+00	2.832770E+00	1.255990E+00
3.650850E+00	2.919410E+00	1.337660E+00
3.725450E+00	2.760160E+00	1.270670E+00
3.776690E+00	2.630170E+00	1.259340E+00
3.822830E+00	2.456490E+00	1.281660E+00
3.846810E+00	2.281110E+00	1.349750E+00
3.809000E+00	2.093530E+00	1.457680E+00
3.873910E+00	2.215010E+00	1.464160E+00
3.771210E+00	1.970590E+00	1.529580E+00
3.725290E+00	2.852260E+00	1.337410E+00
3.831230E+00	2.761740E+00	1.396030E+00
3.878990E+00	2.573670E+00	1.394260E+00
3.896890E+00	2.406140E+00	1.418140E+00
3.899520E+00	2.289890E+00	1.465410E+00
2.224240E+00	2.686720E+00	1.551840E+00
2.252530E+00	2.773770E+00	1.545110E+00
2.281240E+00	2.698160E+00	1.509020E+00
2.339970E+00	2.614610E+00	1.475080E+00
2.236220E+00	2.601800E+00	1.551960E+00
2.396850E+00	2.460430E+00	1.457790E+00
2.278210E+00	2.459080E+00	1.543500E+00
2.442740E+00	2.304420E+00	1.460110E+00
2.327920E+00	2.312490E+00	1.537980E+00
2.499330E+00	2.157810E+00	1.503000E+00
2.387520E+00	2.167550E+00	1.576810E+00
2.556530E+00	2.025600E+00	1.538200E+00
2.443070E+00	2.029730E+00	1.610960E+00
2.624580E+00	1.932340E+00	1.588940E+00
2.516490E+00	1.889170E+00	1.692040E+00
2.645860E+00	1.827320E+00	1.696060E+00
2.310100E+00	2.883430E+00	1.529710E+00
2.359440E+00	2.992610E+00	1.540780E+00
2.377140E+00	2.915570E+00	1.498260E+00
2.385740E+00	2.799180E+00	1.463510E+00
2.498800E+00	2.648460E+00	1.369960E+00
2.517100E+00	2.450330E+00	1.371850E+00
2.560720E+00	2.296320E+00	1.376990E+00
2.618900E+00	2.151840E+00	1.428120E+00
2.681410E+00	2.022200E+00	1.474600E+00
2.749630E+00	1.894540E+00	1.574820E+00
2.811030E+00	1.827890E+00	1.622740E+00
2.754550E+00	1.784650E+00	1.697840E+00
2.834570E+00	1.771600E+00	1.673570E+00
2.458260E+00	2.952610E+00	1.470150E+00
2.462170E+00	3.040630E+00	1.506620E+00
2.606540E+00	2.875760E+00	1.366820E+00
2.905240E+00	1.843330E+00	1.553980E+00
2.995210E+00	1.720220E+00	1.665470E+00
2.898000E+00	1.726740E+00	1.691440E+00
3.035950E+00	1.655640E+00	1.734890E+00
2.961180E+00	1.633830E+00	1.785890E+00
3.064050E+00	1.606580E+00	1.800270E+00
2.563600E+00	3.047540E+00	1.461150E+00
2.752320E+00	3.052020E+00	1.413930E+00
2.760500E+00	2.958240E+00	1.352470E+00
2.813460E+00	2.889820E+00	1.294790E+00
3.315520E+00	1.592350E+00	1.843340E+00
3.166750E+00	1.560170E+00	1.883370E+00
3.287970E+00	1.532220E+00	1.957880E+00
2.873210E+00	3.007420E+00	1.339730E+00
2.885320E+00	3.087700E+00	1.394900E+00
3.028270E+00	2.950230E+00	1.279090E+00
3.453820E+00	1.628720E+00	1.845810E+00
3.404930E+00	1.561130E+00	1.954260E+00
3.010470E+00	3.086020E+00	1.381520E+00
3.240530E+00	3.070240E+00	1.366610E+00
3.240240E+00	2.958130E+00	1.271050E+00
3.546660E+00	1.660640E+00	1.858550E+00
3.551820E+00	1.607770E+00	1.975280E+00
3.408430E+00	3.009720E+00	1.322200E+00
3.389490E+00	3.088450E+00	1.397650E+00
3.725900E+00	1.850500E+00	1.706050E+00
3.696820E+00	1.780790E+00	1.810220E+00
3.630990E+00	1.695620E+00	1.891230E+00
3.489360E+00	3.080310E+00	1.429820E+00
3.585560E+00	3.003230E+00	1.389160E+00
3.906260E+00	2.207930E+00	1.584650E+00
3.866060E+00	2.073180E+00	1.673240E+00
3.799270E+00	1.940330E+00	1.687360E+00
3.768710E+00	1.844350E+00	1.795160E+00
3.746830E+00	2.938510E+00	1.447010E+00
3.877380E+00	2.849960E+00	1.542460E+00
3.904690E+00	2.760630E+00	1.507810E+00
3.931070E+00	2.661350E+00	1.516890E+00
3.945990E+00	2.489510E+00	1.552810E+00
3.961320E+00	2.594010E+00	1.627940E+00
3.933790E+00	2.343470E+00	1.541270E+00
3.939810E+00	2.739340E+00	1.605050E+00
3.958590E+00	2.661390E+00	1.621210E+00
2.030940E+00	2.736290E+00	1.731920E+00
2.065380E+00	2.829980E+00	1.728350E+00
2.088120E+00	2.753380E+00	1.683240E+00
2.150370E+00	2.666350E+00	1.620250E+00
2.035440E+00	2.648560E+00	1.719810E+00
2.170420E+00	2.468940E+00	1.632850E+00
2.065630E+00	2.492060E+00	1.717610E+00
2.217780E+00	2.316870E+00	1.626010E+00
2.090860E+00	2.301450E+00	1.731500E+00
2.281640E+00	2.180990E+00	1.650370E+00
2.187500E+00	2.193640E+00	1.718070E+00
2.334300E+00	2.045200E+00	1.675890E+00
2.228420E+00	2.066510E+00	1.747070E+00
2.399310E+00	1.924700E+00	1.723710E+00
2.293700E+00	1.937810E+00	1.780330E+00
2.442190E+00	1.849870E+00	1.766170E+00
2.380110E+00	1.810120E+00	1.837060E+00
2.472560E+00	1.786280E+00	1.809590E+00
2.124070E+00	2.946990E+00	1.714560E+00
2.171930E+00	3.067450E+00	1.731360E+00
2.188810E+00	2.994640E+00	1.675960E+00
2.196650E+00	2.883420E+00	1.629100E+00
2.681930E+00	1.709420E+00	1.799390E+00
2.564560E+00	1.741570E+00	1.807770E+00
2.712050E+00	1.637190E+00	1.872190E+00
2.620670E+00	1.604510E+00	1.937630E+00
2.741910E+00	1.563230E+00	1.955620E+00
2.277780E+00	3.055440E+00	1.631690E+00
2.325490E+00	3.190420E+00	1.692410E+00
2.813720E+00	1.654360E+00	1.808820E+00
2.913810E+00	1.544450E+00	1.929190E+00
2.829930E+00	1.530190E+00	1.967600E+00
2.977700E+00	1.471390E+00	2.013000E+00
2.891760E+00	1.430600E+00	2.072310E+00
2.990330E+00	1.410080E+00	2.098360E+00
2.465030E+00	3.137510E+00	1.566020E+00
2.491730E+00	3.278110E+00	1.676070E+00
3.024140E+00	1.542650E+00	1.913970E+00
3.083420E+00	1.450710E+00	2.041960E+00
2.602720E+00	3.248100E+00	1.596660E+00
2.653640E+00	3.332290E+00	1.681700E+00
2.670630E+00	3.167180E+00	1.514130E+00
3.365370E+00	1.498780E+00	2.055250E+00
3.229200E+00	1.464070E+00	2.065460E+00
3.348980E+00	1.449140E+00	2.159350E+00
2.762930E+00	3.280060E+00	1.599410E+00
2.792390E+00	3.357910E+00	1.686800E+00
2.905260E+00	3.196780E+00	1.480830E+00
3.480870E+00	1.537010E+00	2.054210E+00
3.465260E+00	1.491980E+00	2.156500E+00
2.850830E+00	3.398150E+00	1.724280E+00
2.862090E+00	3.439700E+00	1.781540E+00
2.905290E+00	3.407450E+00	1.735650E+00
2.938930E+00	3.347840E+00	1.660110E+00
3.080910E+00	3.278540E+00	1.576270E+00
3.155780E+00	3.189460E+00	1.481370E+00
3.552860E+00	1.560140E+00	2.063680E+00
3.546390E+00	1.536330E+00	2.124720E+00
2.957470E+00	3.431610E+00	1.786030E+00
3.079710E+00	3.397610E+00	1.754290E+00
3.123840E+00	3.338730E+00	1.674590E+00
3.264760E+00	3.288930E+00	1.612990E+00
3.405180E+00	3.179130E+00	1.495620E+00
3.726420E+00	1.739140E+00	1.950960E+00
3.702170E+00	1.663570E+00	2.044250E+00
3.619770E+00	1.579220E+00	2.105490E+00
3.232730E+00	3.378160E+00	1.755300E+00
3.370900E+00	3.341720E+00	1.725930E+00
3.423250E+00	3.274840E+00	1.643370E+00
3.550870E+00	3.227490E+00	1.647210E+00
3.648130E+00	3.108560E+00	1.539480E+00
3.920820E+00	2.140490E+00	1.786290E+00
3.882410E+00	1.994290E+00	1.874990E+00
3.929020E+00	2.094440E+00	1.929970E+00
3.802670E+00	1.825960E+00	1.941710E+00
3.772760E+00	1.733670E+00	2.036940E+00
3.504800E+00	3.316860E+00	1.762790E+00
3.630500E+00	3.268870E+00	1.761100E+00
3.672300E+00	3.195050E+00	1.687290E+00
3.754510E+00	3.127790E+00	1.690410E+00
3.827370E+00	2.997740E+00	1.643770E+00
3.969590E+00	2.507270E+00	1.714210E+00
3.963470E+00	2.323090E+00	1.774730E+00
3.980820E+00	2.463310E+00	1.814520E+00
3.946280E+00	2.175450E+00	1.890390E+00
3.749210E+00	3.217420E+00	1.811810E+00
3.848660E+00	3.092400E+00	1.796040E+00
3.913540E+00	2.973940E+00	1.807810E+00
3.939740E+00	2.836940E+00	1.745580E+00
3.977910E+00	2.636730E+00	1.759160E+00
3.980880E+00	2.533080E+00	1.783550E+00
1.872960E+00	2.782090E+00	1.930690E+00
1.917470E+00	2.900880E+00	1.931840E+00
1.923730E+00	2.801990E+00	1.878210E+00
1.964350E+00	2.711690E+00	1.801560E+00
1.862460E+00	2.689160E+00	1.905950E+00
1.968820E+00	2.516520E+00	1.802710E+00
1.876390E+00	2.538920E+00	1.889710E+00
1.995360E+00	2.364490E+00	1.789730E+00
1.891020E+00	2.346600E+00	1.888600E+00
2.017030E+00	2.283590E+00	1.796930E+00
1.967650E+00	2.274130E+00	1.844400E+00
2.018690E+00	2.200820E+00	1.841480E+00
2.108330E+00	1.933910E+00	1.913260E+00
2.079850E+00	1.994110E+00	1.892340E+00
2.171510E+00	1.961600E+00	1.848960E+00
2.259610E+00	1.833960E+00	1.893000E+00
2.150420E+00	1.858390E+00	1.944110E+00
2.329880E+00	1.704140E+00	1.951760E+00
2.219820E+00	1.730050E+00	1.995700E+00
2.373400E+00	1.622910E+00	2.002940E+00
2.298020E+00	1.587890E+00	2.074640E+00
2.407370E+00	1.547130E+00	2.074260E+00
2.024520E+00	2.932270E+00	1.807410E+00
2.002790E+00	3.029470E+00	1.884330E+00
2.109310E+00	2.107970E+00	1.815440E+00
2.461020E+00	1.653300E+00	1.941880E+00
2.544380E+00	1.561210E+00	2.008550E+00
2.498510E+00	1.502700E+00	2.094910E+00
2.595910E+00	1.485330E+00	2.080540E+00
2.039850E+00	3.108770E+00	1.894440E+00
2.110910E+00	3.207100E+00	1.901980E+00
2.088040E+00	3.099070E+00	1.828590E+00
2.789560E+00	1.456800E+00	2.064280E+00
2.692300E+00	1.475820E+00	2.070600E+00
2.822350E+00	1.396120E+00	2.128760E+00
2.757770E+00	1.364950E+00	2.191130E+00
2.861770E+00	1.345360E+00	2.195300E+00
2.212490E+00	3.209480E+00	1.795990E+00
2.237850E+00	3.305450E+00	1.867250E+00
3.061970E+00	1.374210E+00	2.163080E+00
2.965270E+00	1.345950E+00	2.201180E+00
3.070190E+00	1.321390E+00	2.253370E+00
2.310040E+00	3.377630E+00	1.887200E+00
2.375210E+00	3.452750E+00	1.948620E+00
2.381020E+00	3.400910E+00	1.870730E+00
2.368220E+00	3.333320E+00	1.794310E+00
3.149490E+00	1.399490E+00	2.144330E+00
3.142310E+00	1.349360E+00	2.224450E+00
2.472430E+00	3.432550E+00	1.860150E+00
2.534290E+00	3.512240E+00	1.952410E+00
2.554190E+00	3.391470E+00	1.763280E+00
3.260270E+00	1.387030E+00	2.224810E+00
2.631920E+00	3.472130E+00	1.867730E+00
2.673700E+00	3.526270E+00	1.963030E+00
2.742600E+00	3.418570E+00	1.775350E+00
3.459120E+00	1.420040E+00	2.289780E+00
2.736630E+00	3.551760E+00	2.007030E+00
2.743040E+00	3.578540E+00	2.062550E+00
2.790550E+00	3.557860E+00	2.014560E+00
2.841770E+00	3.504520E+00	1.917680E+00
3.615650E+00	1.523190E+00	2.237550E+00
2.830910E+00	3.572860E+00	2.056120E+00
2.935370E+00	3.543890E+00	2.028220E+00
2.991190E+00	3.509670E+00	1.972170E+00
3.118050E+00	3.458720E+00	1.899440E+00
3.717180E+00	1.606500E+00	2.187880E+00
3.723080E+00	1.564870E+00	2.264450E+00
3.071030E+00	3.524790E+00	2.041390E+00
3.207340E+00	3.493020E+00	2.016350E+00
3.269860E+00	3.461000E+00	1.952420E+00
3.390840E+00	3.410590E+00	1.881580E+00
3.935850E+00	2.015030E+00	2.026070E+00
3.910440E+00	1.881200E+00	2.094100E+00
3.822120E+00	1.721020E+00	2.178370E+00
3.929100E+00	1.813090E+00	2.232930E+00
3.784370E+00	1.605970E+00	2.273280E+00
3.342610E+00	3.477640E+00	2.023010E+00
3.467210E+00	3.442270E+00	2.012840E+00
3.523070E+00	3.403570E+00	1.964480E+00
3.631390E+00	3.340900E+00	1.914400E+00
3.994390E+00	2.425640E+00	1.976140E+00
3.985510E+00	2.525400E+00	1.855020E+00
3.996760E+00	2.565440E+00	1.953110E+00
3.985570E+00	2.299450E+00	1.982290E+00
3.985910E+00	2.145250E+00	2.066080E+00
3.970000E+00	1.966900E+00	2.166390E+00
3.958860E+00	1.878460E+00	2.209380E+00
3.590370E+00	3.417900E+00	2.042870E+00
3.699180E+00	3.373960E+00	2.044300E+00
3.733630E+00	3.330290E+00	2.004230E+00
3.782640E+00	3.266660E+00	1.970180E+00
3.864550E+00	3.152900E+00	1.936490E+00
3.929920E+00	3.022680E+00	1.937020E+00
3.975930E+00	2.877830E+00	1.953510E+00
4.007690E+00	2.711320E+00	1.997500E+00
4.015800E+00	2.798770E+00	2.048730E+00
3.798650E+00	3.317310E+00	2.103260E+00
3.891660E+00	3.205920E+00	2.079240E+00
3.956650E+00	3.076550E+00	2.070770E+00
3.993960E+00	2.944540E+00	2.071670E+00
4.016600E+00	2.847480E+00	2.083160E+00
1.742470E+00	2.800990E+00	2.124780E+00
1.784460E+00	2.907950E+00	2.125150E+00
1.778350E+00	2.818360E+00	2.076220E+00
1.808450E+00	2.743340E+00	1.999080E+00
1.726500E+00	2.714950E+00	2.097660E+00
1.793600E+00	2.565580E+00	1.972610E+00
1.721430E+00	2.584110E+00	2.057750E+00
1.806320E+00	2.405790E+00	1.965730E+00
1.733880E+00	2.431740E+00	2.043930E+00
1.816230E+00	2.309790E+00	1.964720E+00
1.748630E+00	2.280030E+00	2.037690E+00
1.836890E+00	2.226470E+00	1.983130E+00
1.913980E+00	2.017170E+00	2.021640E+00
1.916090E+00	2.064740E+00	1.997360E+00
1.941810E+00	2.029700E+00	1.993050E+00
1.945900E+00	1.981300E+00	2.011160E+00
2.041870E+00	1.739180E+00	2.094470E+00
2.020600E+00	1.805220E+00	2.067090E+00
2.104010E+00	1.763350E+00	2.039190E+00
2.179650E+00	1.637390E+00	2.090410E+00
2.080090E+00	1.658830E+00	2.129640E+00
2.228890E+00	1.559260E+00	2.139430E+00
2.162060E+00	1.523840E+00	2.212960E+00
2.272560E+00	1.480960E+00	2.204930E+00
1.850720E+00	2.916600E+00	2.030580E+00
1.874950E+00	3.026070E+00	2.075810E+00
1.927550E+00	2.182990E+00	1.930870E+00
1.994590E+00	2.056760E+00	1.932210E+00
2.040170E+00	1.910700E+00	1.978910E+00
2.438730E+00	1.474500E+00	2.148220E+00
2.375460E+00	1.438210E+00	2.212370E+00
2.475700E+00	1.401920E+00	2.221420E+00
1.935050E+00	3.123320E+00	2.076180E+00
1.991380E+00	3.234920E+00	2.107370E+00
1.987760E+00	3.174220E+00	2.039660E+00
1.970860E+00	3.084150E+00	1.978630E+00
2.651720E+00	1.388170E+00	2.183140E+00
2.562900E+00	1.394600E+00	2.198230E+00
2.691940E+00	1.327510E+00	2.250010E+00
2.631950E+00	1.294070E+00	2.308230E+00
2.738870E+00	1.278220E+00	2.317470E+00
2.056870E+00	3.239850E+00	2.007340E+00
2.093960E+00	3.332580E+00	2.066300E+00
2.914850E+00	1.291790E+00	2.276530E+00
2.842850E+00	1.273290E+00	2.309130E+00
2.916330E+00	1.256750E+00	2.344180E+00
2.159870E+00	3.404110E+00	2.079860E+00
2.219100E+00	3.483080E+00	2.135630E+00
2.218430E+00	3.438990E+00	2.055480E+00
2.203310E+00	3.366970E+00	1.979920E+00
3.005770E+00	1.276400E+00	2.335080E+00
2.295500E+00	3.485900E+00	2.045190E+00
2.330980E+00	3.547290E+00	2.129620E+00
3.181490E+00	1.307370E+00	2.341630E+00
2.401720E+00	3.587490E+00	2.168450E+00
2.465430E+00	3.632960E+00	2.234640E+00
2.466240E+00	3.600800E+00	2.157020E+00
2.445930E+00	3.554800E+00	2.071200E+00
3.357840E+00	1.348620E+00	2.357650E+00
3.306510E+00	1.305750E+00	2.427670E+00
3.403470E+00	1.322310E+00	2.449030E+00
2.551770E+00	3.616250E+00	2.150120E+00
2.606590E+00	3.660620E+00	2.248300E+00
2.625840E+00	3.577090E+00	2.049140E+00
3.449640E+00	1.374970E+00	2.370110E+00
3.452890E+00	1.353570E+00	2.421570E+00
2.724740E+00	3.612530E+00	2.162730E+00
2.706470E+00	3.655970E+00	2.264050E+00
3.628340E+00	1.463000E+00	2.403880E+00
3.520550E+00	1.391070E+00	2.415430E+00
2.811710E+00	3.647220E+00	2.266600E+00
2.956190E+00	3.624770E+00	2.286270E+00
2.943060E+00	3.581790E+00	2.155400E+00
3.736160E+00	1.548500E+00	2.342820E+00
3.063550E+00	3.587560E+00	2.243980E+00
3.052890E+00	3.610630E+00	2.302730E+00
3.208830E+00	3.530140E+00	2.160280E+00
3.920390E+00	1.740390E+00	2.324620E+00
3.854600E+00	1.632570E+00	2.377980E+00
3.920100E+00	1.695660E+00	2.396770E+00
3.152260E+00	3.584790E+00	2.291510E+00
3.276470E+00	3.549820E+00	2.265620E+00
3.343310E+00	3.524490E+00	2.214090E+00
3.466310E+00	3.479630E+00	2.156970E+00
4.033880E+00	2.514000E+00	2.170020E+00
4.025720E+00	2.389390E+00	2.163260E+00
4.013740E+00	2.293100E+00	2.119220E+00
4.045540E+00	2.177380E+00	2.244080E+00
4.028680E+00	2.110150E+00	2.225220E+00
4.027850E+00	2.018910E+00	2.260960E+00
4.005700E+00	1.859620E+00	2.339240E+00
4.052410E+00	1.956920E+00	2.347280E+00
3.955170E+00	1.744440E+00	2.407960E+00
3.400930E+00	3.531580E+00	2.278890E+00
3.523860E+00	3.498320E+00	2.272590E+00
3.589100E+00	3.470260E+00	2.227250E+00
3.697570E+00	3.417080E+00	2.184000E+00
4.041420E+00	2.761540E+00	2.170170E+00
4.052150E+00	2.645480E+00	2.207620E+00
4.065260E+00	2.082600E+00	2.321850E+00
4.066660E+00	2.008690E+00	2.358530E+00
3.639740E+00	3.477180E+00	2.303170E+00
3.767950E+00	3.427580E+00	2.335050E+00
3.798480E+00	3.392260E+00	2.270500E+00
3.839300E+00	3.339810E+00	2.240100E+00
3.917170E+00	3.240450E+00	2.225020E+00
3.985520E+00	3.111290E+00	2.224460E+00
3.987910E+00	3.174280E+00	2.302440E+00
4.020120E+00	2.962560E+00	2.213440E+00
4.032090E+00	2.859810E+00	2.180480E+00
3.864280E+00	3.360170E+00	2.352010E+00
3.931110E+00	3.276890E+00	2.332300E+00
3.966540E+00	3.220840E+00	2.315790E+00
1.641950E+00	2.715540E+00	2.270360E+00
1.675860E+00	2.810310E+00	2.287770E+00
1.695990E+00	2.757880E+00	2.195220E+00
1.660350E+00	2.596230E+00	2.153730E+00
1.615340E+00	2.620980E+00	2.247170E+00
1.669330E+00	2.454680E+00	2.128770E+00
1.599360E+00	2.453590E+00	2.238090E+00
1.680790E+00	2.332020E+00	2.101960E+00
1.630370E+00	2.351150E+00	2.169710E+00
1.692520E+00	2.257620E+00	2.105060E+00
1.647230E+00	2.255940E+00	2.159750E+00
1.701540E+00	2.182540E+00	2.129960E+00
2.001420E+00	1.532680E+00	2.286670E+00
1.970170E+00	1.594960E+00	2.256470E+00
2.045590E+00	1.568600E+00	2.231210E+00
2.099270E+00	1.489380E+00	2.271480E+00
2.041860E+00	1.452170E+00	2.335970E+00
2.140550E+00	1.413820E+00	2.329200E+00
1.709580E+00	2.903870E+00	2.294160E+00
1.762370E+00	3.000270E+00	2.293560E+00
1.742400E+00	2.914030E+00	2.227600E+00
1.864900E+00	2.117970E+00	2.013920E+00
1.785870E+00	2.136110E+00	2.068240E+00
1.855220E+00	1.994420E+00	2.073600E+00
1.949960E+00	1.879540E+00	2.072220E+00
1.879690E+00	1.851340E+00	2.145760E+00
1.968760E+00	1.722030E+00	2.165670E+00
2.311230E+00	1.401920E+00	2.268430E+00
2.244910E+00	1.372530E+00	2.334740E+00
2.346320E+00	1.331040E+00	2.344830E+00
1.835030E+00	3.119150E+00	2.292970E+00
1.895470E+00	3.231880E+00	2.326710E+00
1.884900E+00	3.174080E+00	2.257010E+00
1.858160E+00	3.084960E+00	2.184050E+00
2.536610E+00	1.312940E+00	2.307250E+00
2.450080E+00	1.296450E+00	2.370050E+00
2.575790E+00	1.267730E+00	2.362290E+00
2.539690E+00	1.253580E+00	2.401990E+00
2.609260E+00	1.223740E+00	2.430810E+00
1.948530E+00	3.245880E+00	2.223370E+00
1.987380E+00	3.337340E+00	2.282160E+00
2.804390E+00	1.226910E+00	2.398540E+00
2.721370E+00	1.212920E+00	2.437060E+00
2.812370E+00	1.188020E+00	2.464850E+00
2.048160E+00	3.413420E+00	2.292940E+00
2.105460E+00	3.490600E+00	2.345220E+00
2.099110E+00	3.447600E+00	2.265860E+00
2.075590E+00	3.383640E+00	2.184020E+00
2.919720E+00	1.209490E+00	2.448530E+00
2.167470E+00	3.495390E+00	2.247800E+00
2.205350E+00	3.562720E+00	2.323650E+00
3.109250E+00	1.234280E+00	2.463750E+00
3.046830E+00	1.179950E+00	2.536220E+00
3.145560E+00	1.190020E+00	2.559520E+00
2.265800E+00	3.618860E+00	2.345220E+00
2.323590E+00	3.667180E+00	2.410670E+00
2.321460E+00	3.641250E+00	2.328030E+00
2.306240E+00	3.590180E+00	2.246380E+00
3.237500E+00	1.270730E+00	2.461980E+00
3.237520E+00	1.230070E+00	2.544010E+00
2.399210E+00	3.659510E+00	2.330040E+00
2.459840E+00	3.703420E+00	2.432980E+00
3.367520E+00	1.277030E+00	2.524400E+00
2.531740E+00	3.690430E+00	2.336250E+00
2.595170E+00	3.724820E+00	2.449370E+00
3.519810E+00	1.338750E+00	2.513490E+00
2.691640E+00	3.688920E+00	2.360250E+00
2.688250E+00	3.720320E+00	2.464230E+00
3.603770E+00	1.395480E+00	2.484810E+00
3.620160E+00	1.375290E+00	2.538900E+00
2.780530E+00	3.708830E+00	2.464940E+00
2.914400E+00	3.684740E+00	2.463920E+00
2.859350E+00	3.671490E+00	2.368550E+00
3.772980E+00	1.523150E+00	2.477240E+00
3.692700E+00	1.427310E+00	2.546790E+00
3.035910E+00	3.631920E+00	2.381920E+00
3.011960E+00	3.663470E+00	2.471320E+00
3.935070E+00	1.674980E+00	2.468400E+00
3.886180E+00	1.586210E+00	2.534310E+00
3.121390E+00	3.638680E+00	2.472270E+00
3.232340E+00	3.609210E+00	2.470520E+00
3.257540E+00	3.578150E+00	2.377200E+00
4.054810E+00	2.399070E+00	2.253640E+00
4.070660E+00	2.291860E+00	2.291340E+00
4.078110E+00	1.935580E+00	2.443870E+00
4.052820E+00	1.834290E+00	2.498580E+00
3.995170E+00	1.754710E+00	2.493120E+00
3.348580E+00	3.583170E+00	2.471280E+00
3.465170E+00	3.557150E+00	2.481190E+00
3.492470E+00	3.526880E+00	2.392130E+00
4.083670E+00	2.684000E+00	2.302550E+00
4.098620E+00	2.560840E+00	2.370680E+00
4.099970E+00	2.393720E+00	2.378150E+00
4.124780E+00	2.250200E+00	2.447910E+00
4.101450E+00	2.136270E+00	2.417210E+00
4.090410E+00	2.032600E+00	2.423920E+00
3.573620E+00	3.530490E+00	2.501320E+00
3.697870E+00	3.502150E+00	2.537240E+00
3.693910E+00	3.477520E+00	2.438540E+00
4.029820E+00	3.096750E+00	2.349050E+00
4.059010E+00	2.976460E+00	2.362300E+00
4.085210E+00	2.796230E+00	2.355880E+00
4.100710E+00	2.873130E+00	2.461730E+00
4.108500E+00	2.657640E+00	2.400650E+00
3.766970E+00	3.468220E+00	2.525230E+00
3.861110E+00	3.402450E+00	2.505070E+00
3.954530E+00	3.285870E+00	2.464470E+00
4.012910E+00	3.165650E+00	2.422940E+00
4.072430E+00	3.019380E+00	2.459030E+00
4.091830E+00	2.939130E+00	2.466220E+00
1.556370E+00	2.658880E+00	2.425760E+00
1.594170E+00	2.753150E+00	2.446260E+00
1.601440E+00	2.688110E+00	2.346460E+00
1.564310E+00	2.535960E+00	2.318280E+00
1.533680E+00	2.573660E+00	2.404040E+00
1.554660E+00	2.445880E+00	2.315020E+00
1.525300E+00	2.452250E+00	2.379740E+00
1.536310E+00	2.357520E+00	2.321640E+00
1.880030E+00	1.446330E+00	2.441340E+00
1.848140E+00	1.552970E+00	2.372600E+00
1.946600E+00	1.509000E+00	2.344460E+00
1.985320E+00	1.437410E+00	2.382080E+00
1.948810E+00	1.417730E+00	2.427160E+00
2.006150E+00	1.374530E+00	2.440500E+00
1.657400E+00	2.941590E+00	2.495830E+00
1.702860E+00	3.018500E+00	2.504740E+00
1.685010E+00	2.959660E+00	2.448600E+00
1.675330E+00	2.884880E+00	2.372550E+00
1.631390E+00	2.874000E+00	2.472970E+00
1.581560E+00	2.289620E+00	2.237570E+00
1.620580E+00	2.145910E+00	2.234330E+00
1.718570E+00	2.035490E+00	2.173020E+00
1.634700E+00	2.011560E+00	2.267540E+00
1.786650E+00	1.890670E+00	2.193070E+00
1.690810E+00	1.909310E+00	2.267180E+00
1.847460E+00	1.760270E+00	2.231070E+00
1.754020E+00	1.788530E+00	2.288410E+00
1.895930E+00	1.634990E+00	2.279050E+00
1.805290E+00	1.667610E+00	2.323220E+00
2.178340E+00	1.345490E+00	2.394220E+00
2.108060E+00	1.322110E+00	2.456710E+00
2.216510E+00	1.281160E+00	2.469120E+00
1.762370E+00	3.120620E+00	2.504040E+00
1.815010E+00	3.220380E+00	2.535960E+00
1.802670E+00	3.172470E+00	2.468310E+00
1.775770E+00	3.086240E+00	2.404830E+00
2.384490E+00	1.269100E+00	2.428800E+00
2.322320E+00	1.243370E+00	2.485900E+00
2.427820E+00	1.209060E+00	2.509210E+00
1.859020E+00	3.241050E+00	2.435630E+00
1.898410E+00	3.319860E+00	2.497930E+00
2.545440E+00	1.172720E+00	2.526400E+00
2.663310E+00	1.157220E+00	2.527410E+00
2.624180E+00	1.126030E+00	2.581380E+00
2.687290E+00	1.113700E+00	2.610630E+00
1.963040E+00	3.405770E+00	2.521580E+00
2.021550E+00	3.474730E+00	2.526390E+00
2.006530E+00	3.441650E+00	2.476390E+00
1.978270E+00	3.381960E+00	2.399840E+00
2.812180E+00	1.132930E+00	2.567070E+00
2.062720E+00	3.493720E+00	2.457370E+00
2.086260E+00	3.549150E+00	2.555210E+00
2.964650E+00	1.144780E+00	2.581280E+00
2.922480E+00	1.110110E+00	2.650360E+00
3.008900E+00	1.119360E+00	2.664490E+00
2.172740E+00	3.624490E+00	2.561720E+00
2.234530E+00	3.673740E+00	2.571210E+00
2.214680E+00	3.645430E+00	2.518840E+00
2.187280E+00	3.595040E+00	2.445970E+00
3.098850E+00	1.149570E+00	2.630690E+00
2.275240E+00	3.678510E+00	2.510500E+00
2.322260E+00	3.728690E+00	2.627670E+00
3.230710E+00	1.189780E+00	2.636960E+00
2.392220E+00	3.719760E+00	2.524380E+00
2.457200E+00	3.759910E+00	2.626800E+00
3.340890E+00	1.232440E+00	2.620560E+00
2.530930E+00	3.753750E+00	2.547430E+00
2.533020E+00	3.776120E+00	2.628090E+00
3.494680E+00	1.279640E+00	2.665830E+00
2.593620E+00	3.778830E+00	2.625510E+00
2.701960E+00	3.749830E+00	2.567620E+00
3.624620E+00	1.360710E+00	2.612930E+00
2.867890E+00	3.742980E+00	2.618880E+00
2.847690E+00	3.724940E+00	2.534710E+00
3.805580E+00	1.500790E+00	2.616700E+00
3.731470E+00	1.417260E+00	2.679650E+00
2.993080E+00	3.692390E+00	2.552300E+00
2.961630E+00	3.723150E+00	2.635970E+00
3.964980E+00	1.663660E+00	2.586110E+00
3.901910E+00	1.575430E+00	2.669420E+00
3.064910E+00	3.700130E+00	2.641420E+00
3.169080E+00	3.673540E+00	2.642140E+00
3.202950E+00	3.641660E+00	2.556960E+00
4.102810E+00	1.869460E+00	2.570390E+00
4.042080E+00	1.771420E+00	2.631780E+00
4.096350E+00	1.838110E+00	2.644680E+00
3.277270E+00	3.638550E+00	2.642180E+00
3.389400E+00	3.613170E+00	2.645240E+00
3.427080E+00	3.588740E+00	2.566280E+00
4.155860E+00	2.442690E+00	2.516250E+00
4.178540E+00	2.291680E+00	2.555130E+00
4.194230E+00	2.374810E+00	2.609650E+00
4.170910E+00	2.136500E+00	2.573630E+00
4.138000E+00	1.986320E+00	2.563880E+00
4.124290E+00	1.887070E+00	2.640720E+00
3.491830E+00	3.582380E+00	2.664860E+00
3.612850E+00	3.549890E+00	2.695360E+00
3.620130E+00	3.536770E+00	2.606450E+00
4.139880E+00	2.770150E+00	2.529590E+00
4.167080E+00	2.595540E+00	2.556940E+00
4.170850E+00	2.701740E+00	2.596900E+00
4.186730E+00	2.450290E+00	2.600810E+00
3.685240E+00	3.523050E+00	2.678300E+00
3.780910E+00	3.476100E+00	2.642790E+00
3.910320E+00	3.402400E+00	2.646010E+00
3.943240E+00	3.367350E+00	2.596720E+00
3.987680E+00	3.306540E+00	2.592140E+00
4.051400E+00	3.183350E+00	2.599500E+00
4.042790E+00	3.241900E+00	2.674250E+00
4.100910E+00	3.037550E+00	2.584680E+00
4.130150E+00	2.886250E+00	2.571700E+00
4.163720E+00	2.760790E+00	2.619820E+00
3.985820E+00	3.336360E+00	2.671720E+00
4.021530E+00	3.288340E+00	2.676890E+00
1.444700E+00	2.127420E+00	2.472920E+00
1.453670E+00	2.194250E+00	2.456200E+00
1.471010E+00	2.130700E+00	2.430050E+00
1.495650E+00	2.054510E+00	2.407050E+00
1.446290E+00	2.054450E+00	2.476230E+00
1.530550E+00	1.960830E+00	2.396940E+00
1.469190E+00	1.918470E+00	2.486790E+00
1.546480E+00	1.851940E+00	2.436970E+00
1.767940E+00	1.447150E+00	2.515280E+00
1.737810E+00	1.507230E+00	2.493490E+00
1.801300E+00	1.486090E+00	2.456870E+00
1.818080E+00	1.401990E+00	2.522500E+00
1.615580E+00	2.977330E+00	2.715120E+00
1.663830E+00	3.050030E+00	2.696060E+00
1.638700E+00	2.985620E+00	2.650340E+00
1.628110E+00	2.920990E+00	2.563470E+00
1.584520E+00	2.894450E+00	2.669010E+00
1.585010E+00	2.793700E+00	2.523180E+00
1.559210E+00	2.784290E+00	2.609540E+00
1.529080E+00	2.649770E+00	2.514630E+00
1.494540E+00	2.486190E+00	2.480140E+00
1.476440E+00	2.330220E+00	2.433400E+00
1.518110E+00	2.196460E+00	2.350540E+00
1.563230E+00	2.049420E+00	2.330150E+00
1.602640E+00	1.916180E+00	2.347300E+00
1.671030E+00	1.805740E+00	2.350660E+00
1.609230E+00	1.805580E+00	2.407130E+00
1.723290E+00	1.692940E+00	2.375000E+00
1.650680E+00	1.711160E+00	2.429510E+00
1.767790E+00	1.583420E+00	2.411200E+00
1.697240E+00	1.606400E+00	2.458380E+00
1.930180E+00	1.327120E+00	2.541330E+00
2.025210E+00	1.301610E+00	2.518560E+00
2.007570E+00	1.262810E+00	2.580570E+00
2.074150E+00	1.237880E+00	2.585000E+00
1.715650E+00	3.088500E+00	2.604560E+00
1.718020E+00	3.148120E+00	2.719440E+00
2.259110E+00	1.217250E+00	2.543280E+00
2.191340E+00	1.199510E+00	2.604830E+00
2.301330E+00	1.164510E+00	2.614150E+00
1.780020E+00	3.241280E+00	2.725330E+00
1.835780E+00	3.301440E+00	2.700810E+00
1.789740E+00	3.227740E+00	2.645620E+00
2.470790E+00	1.152510E+00	2.586620E+00
2.404780E+00	1.136720E+00	2.638920E+00
2.515630E+00	1.110680E+00	2.660840E+00
1.885890E+00	3.336240E+00	2.607920E+00
1.910140E+00	3.391970E+00	2.733870E+00
2.618060E+00	1.096140E+00	2.663490E+00
2.750440E+00	1.078590E+00	2.706700E+00
1.990200E+00	3.465230E+00	2.621340E+00
2.863610E+00	1.082760E+00	2.702060E+00
2.828320E+00	1.056220E+00	2.755390E+00
2.898440E+00	1.048470E+00	2.790240E+00
2.059880E+00	3.550520E+00	2.653130E+00
2.109540E+00	3.602210E+00	2.720240E+00
2.123800E+00	3.601570E+00	2.628280E+00
2.988740E+00	1.083290E+00	2.744810E+00
2.203760E+00	3.664730E+00	2.662710E+00
3.091710E+00	1.110280E+00	2.719320E+00
2.288240E+00	3.730040E+00	2.744360E+00
2.370970E+00	3.774710E+00	2.783580E+00
2.345570E+00	3.754370E+00	2.714030E+00
3.208980E+00	1.137570E+00	2.731040E+00
2.419220E+00	3.773310E+00	2.718110E+00
2.428340E+00	3.792370E+00	2.785600E+00
3.373420E+00	1.190150E+00	2.733160E+00
2.479330E+00	3.802030E+00	2.782550E+00
2.558230E+00	3.797120E+00	2.722010E+00
3.490510E+00	1.225040E+00	2.760180E+00
3.467290E+00	1.192840E+00	2.794300E+00
3.515560E+00	1.214950E+00	2.803690E+00
2.710980E+00	3.805480E+00	2.774410E+00
2.664760E+00	3.782720E+00	2.677610E+00
3.659330E+00	1.337340E+00	2.736140E+00
3.577420E+00	1.258430E+00	2.802950E+00
2.785630E+00	3.773810E+00	2.696460E+00
2.841570E+00	3.803170E+00	2.796330E+00
3.837860E+00	1.481940E+00	2.758160E+00
3.761860E+00	1.392700E+00	2.781500E+00
2.945250E+00	3.749010E+00	2.719420E+00
2.938850E+00	3.786270E+00	2.818350E+00
3.981690E+00	1.653190E+00	2.717130E+00
3.929140E+00	1.566510E+00	2.777660E+00
3.025730E+00	3.758430E+00	2.799650E+00
3.112180E+00	3.746790E+00	2.833430E+00
3.142100E+00	3.702970E+00	2.730000E+00
4.107930E+00	1.832080E+00	2.723760E+00
4.049380E+00	1.727380E+00	2.782000E+00
3.229890E+00	3.700250E+00	2.825140E+00
3.345150E+00	3.668530E+00	2.832270E+00
3.353970E+00	3.639470E+00	2.734910E+00
4.211900E+00	2.293680E+00	2.666370E+00
4.212790E+00	2.172440E+00	2.694440E+00
4.191250E+00	2.017070E+00	2.741550E+00
4.226540E+00	2.100770E+00	2.763530E+00
4.148450E+00	1.920850E+00	2.691600E+00
3.438230E+00	3.636400E+00	2.814900E+00
3.528730E+00	3.608230E+00	2.859640E+00
3.536570E+00	3.588980E+00	2.765190E+00
4.189300E+00	2.668830E+00	2.679230E+00
4.225320E+00	2.532030E+00	2.761930E+00
4.221400E+00	2.389720E+00	2.713620E+00
4.245110E+00	2.235770E+00	2.759780E+00
4.244230E+00	2.147110E+00	2.780930E+00
3.605570E+00	3.579420E+00	2.824660E+00
3.703930E+00	3.537230E+00	2.790640E+00
3.840860E+00	3.477360E+00	2.791230E+00
3.888290E+00	3.434960E+00	2.728520E+00
4.088470E+00	3.167650E+00	2.733190E+00
4.132530E+00	3.040630E+00	2.756100E+00
4.125430E+00	3.111980E+00	2.789330E+00
4.154150E+00	2.894490E+00	2.724820E+00
4.176570E+00	2.769020E+00	2.711880E+00
3.925380E+00	3.432930E+00	2.814690E+00
3.967590E+00	3.380450E+00	2.757730E+00
4.058970E+00	3.273680E+00	2.794440E+00
4.113440E+00	3.165060E+00	2.815280E+00
1.369200E+00	2.080200E+00	2.610190E+00
1.379400E+00	2.165330E+00	2.613270E+00
1.409160E+00	2.106700E+00	2.538040E+00
1.408430E+00	1.968100E+00	2.546250E+00
1.364180E+00	1.994200E+00	2.612030E+00
1.419920E+00	1.882970E+00	2.558480E+00
1.373810E+00	1.852610E+00	2.630220E+00
1.437920E+00	1.796840E+00	2.578640E+00
1.542340E+00	2.887840E+00	2.842000E+00
1.582770E+00	2.964440E+00	2.867030E+00
1.567650E+00	2.910890E+00	2.771400E+00
1.533810E+00	2.792650E+00	2.715080E+00
1.519740E+00	2.812740E+00	2.815280E+00
1.503270E+00	2.663800E+00	2.652040E+00
1.489990E+00	2.690950E+00	2.767040E+00
1.472320E+00	2.528270E+00	2.593760E+00
1.455010E+00	2.560770E+00	2.707740E+00
1.449910E+00	2.386390E+00	2.557170E+00
1.432310E+00	2.428640E+00	2.665240E+00
1.422570E+00	2.248280E+00	2.533600E+00
1.399340E+00	2.293600E+00	2.628120E+00
1.579170E+00	1.732560E+00	2.476500E+00
1.507180E+00	1.767120E+00	2.524120E+00
1.626560E+00	1.622000E+00	2.507090E+00
1.552620E+00	1.640010E+00	2.559370E+00
1.677270E+00	1.530430E+00	2.527550E+00
1.613660E+00	1.523040E+00	2.583840E+00
1.716150E+00	1.410700E+00	2.589750E+00
1.820390E+00	1.326430E+00	2.601110E+00
1.768990E+00	1.275310E+00	2.697460E+00
1.879020E+00	1.248510E+00	2.668750E+00
1.642000E+00	3.044080E+00	2.786730E+00
2.001980E+00	1.200590E+00	2.685220E+00
2.105600E+00	1.174830E+00	2.675690E+00
2.088390E+00	1.142560E+00	2.741350E+00
2.175850E+00	1.116120E+00	2.765390E+00
1.700530E+00	3.147650E+00	2.810400E+00
1.746490E+00	3.218110E+00	2.861650E+00
1.750090E+00	3.214030E+00	2.779570E+00
2.340240E+00	1.119280E+00	2.689150E+00
2.282190E+00	1.115620E+00	2.723260E+00
2.377240E+00	1.077550E+00	2.768270E+00
1.818450E+00	3.298350E+00	2.795460E+00
2.572460E+00	1.063580E+00	2.746070E+00
2.497850E+00	1.061290E+00	2.779520E+00
2.579600E+00	1.034170E+00	2.811410E+00
1.894770E+00	3.389880E+00	2.847560E+00
1.955250E+00	3.460470E+00	2.854760E+00
1.940990E+00	3.438870E+00	2.797690E+00
2.662760E+00	1.038840E+00	2.799580E+00
2.006690E+00	3.508230E+00	2.761000E+00
2.014160E+00	3.530170E+00	2.898380E+00
2.807750E+00	1.030040E+00	2.826800E+00
2.907840E+00	1.022020E+00	2.870780E+00
2.083040E+00	3.598410E+00	2.920630E+00
2.152400E+00	3.652400E+00	2.903240E+00
2.091060E+00	3.599210E+00	2.830220E+00
2.999610E+00	1.041570E+00	2.853440E+00
2.195270E+00	3.675230E+00	2.804630E+00
2.217370E+00	3.700620E+00	2.888010E+00
3.150610E+00	1.073040E+00	2.833700E+00
2.309740E+00	3.757690E+00	2.890780E+00
3.310940E+00	1.118390E+00	2.833600E+00
3.253470E+00	1.081260E+00	2.893600E+00
3.333780E+00	1.089200E+00	2.935960E+00
2.458320E+00	3.807900E+00	2.871960E+00
3.421950E+00	1.160110E+00	2.821810E+00
3.423810E+00	1.136520E+00	2.901710E+00
2.588100E+00	3.838920E+00	2.914730E+00
2.545270E+00	3.824070E+00	2.826380E+00
3.507830E+00	1.195170E+00	2.859490E+00
2.648330E+00	3.831380E+00	2.853840E+00
2.657070E+00	3.842730E+00	2.927330E+00
3.720620E+00	1.336330E+00	2.871650E+00
3.612920E+00	1.246060E+00	2.924230E+00
2.710480E+00	3.840890E+00	2.931660E+00
2.783570E+00	3.827880E+00	2.886110E+00
3.811000E+00	1.421750E+00	2.858590E+00
3.792240E+00	1.390630E+00	2.907240E+00
2.891720E+00	3.810870E+00	2.875730E+00
3.991280E+00	1.626020E+00	2.838630E+00
3.898610E+00	1.515760E+00	2.895720E+00
3.833120E+00	1.430480E+00	2.927020E+00
3.007960E+00	3.780130E+00	2.894650E+00
3.162240E+00	3.739900E+00	2.930840E+00
4.114500E+00	1.808450E+00	2.874370E+00
4.161390E+00	1.892000E+00	2.776460E+00
4.182890E+00	1.916140E+00	2.849030E+00
4.041740E+00	1.700110E+00	2.889440E+00
3.260760E+00	3.711920E+00	2.980750E+00
3.288390E+00	3.691380E+00	2.905220E+00
4.237250E+00	2.080840E+00	2.832410E+00
4.212340E+00	1.994270E+00	2.894320E+00
3.344390E+00	3.683720E+00	2.971490E+00
3.416420E+00	3.651860E+00	2.908830E+00
3.534660E+00	3.614070E+00	2.959410E+00
4.228090E+00	2.646700E+00	2.811890E+00
4.257480E+00	2.515510E+00	2.908510E+00
4.264710E+00	2.392210E+00	2.871830E+00
4.268750E+00	2.269030E+00	2.851850E+00
4.261530E+00	2.164430E+00	2.852510E+00
3.631600E+00	3.574480E+00	2.901270E+00
3.752170E+00	3.532920E+00	2.957180E+00
3.814000E+00	3.502050E+00	2.879770E+00
4.147770E+00	3.080020E+00	2.879850E+00
4.174570E+00	2.971510E+00	2.898250E+00
4.185940E+00	2.882170E+00	2.867110E+00
4.208050E+00	2.763210E+00	2.841150E+00
3.852060E+00	3.489700E+00	2.961930E+00
3.898430E+00	3.457880E+00	2.895070E+00
3.999630E+00	3.379660E+00	2.907690E+00
4.075750E+00	3.299430E+00	2.926670E+00
4.100900E+00	3.250170E+00	2.902700E+00
4.119150E+00	3.187140E+00	2.909250E+00
4.116380E+00	3.228920E+00	2.942130E+00
4.106430E+00	3.258600E+00	2.956360E+00
1.301700E+00	2.033340E+00	2.761110E+00
1.319120E+00	2.116950E+00	2.766170E+00
1.334360E+00	2.054170E+00	2.685520E+00
1.328040E+00	1.915580E+00	2.686040E+00
1.294600E+00	1.950810E+00	2.756760E+00
1.331510E+00	1.833300E+00	2.695060E+00
1.301090E+00	1.834050E+00	2.749650E+00
1.335650E+00	1.754180E+00	2.720260E+00
1.510200E+00	2.849830E+00	3.009380E+00
1.537050E+00	2.914840E+00	3.003500E+00
1.525020E+00	2.862100E+00	2.917400E+00
1.487550E+00	2.727840E+00	2.875890E+00
1.488990E+00	2.765350E+00	2.978320E+00
1.449340E+00	2.596550E+00	2.821460E+00
1.454790E+00	2.640170E+00	2.937770E+00
1.420610E+00	2.465850E+00	2.771910E+00
1.415920E+00	2.503500E+00	2.882130E+00
1.386450E+00	2.332120E+00	2.726810E+00
1.381690E+00	2.368530E+00	2.829010E+00
1.356990E+00	2.200030E+00	2.697950E+00
1.344150E+00	2.239590E+00	2.783770E+00
1.475030E+00	1.668210E+00	2.613180E+00
1.399070E+00	1.705920E+00	2.667690E+00
1.528080E+00	1.541170E+00	2.644350E+00
1.444120E+00	1.574040E+00	2.702820E+00
1.596570E+00	1.421090E+00	2.673510E+00
1.501850E+00	1.447760E+00	2.732720E+00
1.671800E+00	1.321140E+00	2.713520E+00
1.574210E+00	1.318470E+00	2.793480E+00
1.714550E+00	1.260570E+00	2.750620E+00
1.670620E+00	1.256280E+00	2.790930E+00
1.752600E+00	1.199520E+00	2.815710E+00
1.569180E+00	2.981310E+00	3.047030E+00
1.616780E+00	3.053280E+00	3.014860E+00
1.578830E+00	2.979330E+00	2.961350E+00
1.917910E+00	1.193900E+00	2.731340E+00
1.851420E+00	1.189820E+00	2.768070E+00
1.948210E+00	1.145800E+00	2.807090E+00
1.660310E+00	3.098130E+00	2.914600E+00
1.679180E+00	3.146130E+00	3.046340E+00
2.073050E+00	1.097380E+00	2.839780E+00
2.187540E+00	1.063450E+00	2.878890E+00
1.741710E+00	3.230400E+00	3.061290E+00
1.795880E+00	3.293730E+00	3.030430E+00
1.739990E+00	3.218280E+00	2.968750E+00
2.303020E+00	1.040800E+00	2.881460E+00
2.441600E+00	1.026260E+00	2.883290E+00
2.401850E+00	1.005750E+00	2.948400E+00
2.486290E+00	9.858130E-01	2.991080E+00
1.823230E+00	3.314990E+00	2.924810E+00
1.847140E+00	3.350430E+00	3.001160E+00
2.595920E+00	1.000880E+00	2.917420E+00
1.919090E+00	3.427540E+00	2.978430E+00
2.733150E+00	1.001170E+00	2.915020E+00
2.697700E+00	9.806500E-01	2.972060E+00
2.776630E+00	9.683710E-01	3.009550E+00
2.002970E+00	3.524050E+00	3.009990E+00
2.047930E+00	3.572050E+00	3.029600E+00
2.050690E+00	3.571510E+00	2.971420E+00
2.868570E+00	9.927650E-01	2.954490E+00
2.119060E+00	3.632530E+00	3.027370E+00
2.972410E+00	1.010150E+00	2.936860E+00
2.219060E+00	3.704460E+00	2.967220E+00
3.088080E+00	1.022750E+00	2.951100E+00
2.302360E+00	3.765210E+00	3.018630E+00
2.382210E+00	3.809370E+00	3.051890E+00
2.346920E+00	3.786290E+00	2.984130E+00
3.233510E+00	1.047510E+00	2.971640E+00
3.355580E+00	1.058660E+00	3.019520E+00
2.416920E+00	3.810660E+00	2.987520E+00
2.433290E+00	3.830130E+00	3.056660E+00
3.441590E+00	1.105370E+00	2.997110E+00
2.480670E+00	3.845190E+00	3.058940E+00
2.547050E+00	3.850260E+00	3.011350E+00
3.526210E+00	1.171770E+00	2.965800E+00
2.693040E+00	3.858490E+00	3.012150E+00
3.723400E+00	1.296840E+00	2.998290E+00
3.632800E+00	1.212710E+00	3.034230E+00
2.833490E+00	3.872030E+00	3.056650E+00
2.783250E+00	3.848260E+00	2.974550E+00
3.796230E+00	1.375670E+00	2.962800E+00
2.903040E+00	3.828920E+00	2.981030E+00
2.921650E+00	3.859890E+00	3.078520E+00
4.000140E+00	1.618350E+00	2.968090E+00
3.936650E+00	1.522700E+00	3.009270E+00
3.870020E+00	1.444090E+00	2.995780E+00
2.986040E+00	3.835470E+00	3.064430E+00
3.064910E+00	3.821730E+00	3.108900E+00
3.062060E+00	3.797230E+00	3.017300E+00
4.175280E+00	1.897050E+00	2.956790E+00
4.124350E+00	1.795720E+00	3.017940E+00
4.065340E+00	1.719550E+00	2.970490E+00
3.122680E+00	3.798670E+00	3.083480E+00
3.210130E+00	3.750020E+00	3.067660E+00
4.246530E+00	2.091040E+00	2.953170E+00
4.221660E+00	1.982420E+00	3.017470E+00
3.325290E+00	3.703000E+00	3.039760E+00
3.451810E+00	3.659850E+00	3.035730E+00
3.550490E+00	3.623930E+00	3.026760E+00
4.251550E+00	2.630490E+00	2.963050E+00
4.278150E+00	2.504120E+00	3.020750E+00
4.283300E+00	2.398810E+00	3.004460E+00
4.282000E+00	2.269380E+00	2.980790E+00
4.269760E+00	2.188810E+00	2.932600E+00
3.644180E+00	3.588550E+00	3.020400E+00
3.754920E+00	3.555030E+00	3.073200E+00
4.178560E+00	2.998750E+00	2.982420E+00
4.207420E+00	2.872730E+00	3.020690E+00
4.194550E+00	2.968200E+00	3.048780E+00
4.220800E+00	2.762550E+00	2.960310E+00
3.851890E+00	3.504400E+00	3.058010E+00
3.936440E+00	3.445550E+00	3.007170E+00
4.022950E+00	3.390980E+00	3.055740E+00
4.058480E+00	3.341310E+00	2.995450E+00
4.121990E+00	3.223800E+00	3.011500E+00
4.158340E+00	3.098980E+00	3.035090E+00
4.180690E+00	3.019720E+00	3.031460E+00
4.075550E+00	3.337560E+00	3.068890E+00
4.095410E+00	3.291900E+00	3.007170E+00
1.362840E+00	2.373650E+00	2.993340E+00
1.385140E+00	2.439950E+00	3.020750E+00
1.380200E+00	2.400700E+00	2.938530E+00
1.339620E+00	2.269810E+00	2.873170E+00
1.335260E+00	2.293300E+00	2.960700E+00
1.314960E+00	2.161740E+00	2.833820E+00
1.302550E+00	2.165780E+00	2.910810E+00
1.282060E+00	2.029180E+00	2.841410E+00
1.266230E+00	1.865300E+00	2.831750E+00
1.284640E+00	1.716670E+00	2.823910E+00
1.358470E+00	1.611820E+00	2.773600E+00
1.299530E+00	1.562790E+00	2.882730E+00
1.422020E+00	1.484290E+00	2.787270E+00
1.361840E+00	1.499860E+00	2.842880E+00
1.478490E+00	1.379110E+00	2.818100E+00
1.405010E+00	1.408330E+00	2.865760E+00
1.512880E+00	1.315390E+00	2.848610E+00
1.462450E+00	1.319630E+00	2.896310E+00
1.536210E+00	1.257430E+00	2.900510E+00
1.531380E+00	2.902410E+00	3.085930E+00
1.498920E+00	2.807930E+00	3.064730E+00
1.473200E+00	2.706020E+00	3.056410E+00
1.422360E+00	2.550110E+00	3.009580E+00
1.649670E+00	1.197720E+00	2.902110E+00
1.758160E+00	1.142780E+00	2.918000E+00
1.611750E+00	3.052780E+00	3.110830E+00
1.565340E+00	2.976920E+00	3.106250E+00
1.869240E+00	1.115690E+00	2.914130E+00
1.980120E+00	1.095970E+00	2.904210E+00
1.963380E+00	1.078920E+00	2.963130E+00
2.050990E+00	1.049110E+00	2.990660E+00
1.676380E+00	3.149400E+00	3.154690E+00
1.718710E+00	3.207860E+00	3.171470E+00
1.718710E+00	3.204750E+00	3.116070E+00
2.227610E+00	1.035210E+00	2.935390E+00
2.162950E+00	1.038410E+00	2.964670E+00
2.263620E+00	1.003510E+00	3.010250E+00
1.775900E+00	3.277360E+00	3.159760E+00
2.388500E+00	9.792650E-01	3.031970E+00
2.500300E+00	9.494810E-01	3.086200E+00
1.851600E+00	3.361700E+00	3.081550E+00
2.591120E+00	9.494610E-01	3.057380E+00
1.918290E+00	3.435640E+00	3.122760E+00
1.965210E+00	3.487890E+00	3.144120E+00
1.966090E+00	3.487410E+00	3.074780E+00
2.689530E+00	9.574590E-01	3.036500E+00
2.788250E+00	9.300800E-01	3.104470E+00
2.032300E+00	3.557130E+00	3.130800E+00
2.872860E+00	9.479620E-01	3.059740E+00
2.126180E+00	3.642360E+00	3.155120E+00
2.202250E+00	3.702560E+00	3.180440E+00
2.165150E+00	3.675150E+00	3.109790E+00
3.006570E+00	9.661410E-01	3.053840E+00
2.231130E+00	3.722440E+00	3.089130E+00
2.277780E+00	3.755480E+00	3.190530E+00
3.163700E+00	9.901200E-01	3.056720E+00
3.117720E+00	9.467960E-01	3.124330E+00
3.208580E+00	9.599000E-01	3.144940E+00
2.351430E+00	3.795860E+00	3.143270E+00
3.308820E+00	1.009200E+00	3.103940E+00
2.471770E+00	3.846720E+00	3.136070E+00
3.451610E+00	1.068320E+00	3.097020E+00
2.548780E+00	3.876580E+00	3.165360E+00
2.549730E+00	3.872980E+00	3.110990E+00
3.549640E+00	1.137570E+00	3.067910E+00
2.598650E+00	3.886540E+00	3.175460E+00
2.657570E+00	3.882910E+00	3.134200E+00
3.735630E+00	1.258870E+00	3.122600E+00
3.639990E+00	1.180830E+00	3.121180E+00
2.790980E+00	3.885490E+00	3.145590E+00
3.829540E+00	1.357760E+00	3.065090E+00
2.899910E+00	3.872730E+00	3.152750E+00
3.995410E+00	1.565280E+00	3.073140E+00
3.924090E+00	1.462020E+00	3.101940E+00
3.992440E+00	1.534400E+00	3.144000E+00
2.987630E+00	3.846330E+00	3.141270E+00
3.075990E+00	3.820610E+00	3.204710E+00
4.190810E+00	1.886540E+00	3.071180E+00
4.143730E+00	1.795200E+00	3.131880E+00
4.073440E+00	1.667700E+00	3.086890E+00
4.029720E+00	1.587410E+00	3.128430E+00
3.151640E+00	3.786860E+00	3.154380E+00
3.249240E+00	3.736510E+00	3.192750E+00
4.261460E+00	2.081010E+00	3.100660E+00
4.275200E+00	2.161790E+00	3.011620E+00
4.291170E+00	2.195940E+00	3.076450E+00
4.227060E+00	1.967880E+00	3.115220E+00
3.371870E+00	3.691520E+00	3.155580E+00
3.504940E+00	3.648450E+00	3.139170E+00
3.576930E+00	3.624470E+00	3.089640E+00
4.285630E+00	2.551800E+00	3.087120E+00
4.299930E+00	2.430300E+00	3.133400E+00
4.295820E+00	2.509170E+00	3.146920E+00
4.301090E+00	2.294820E+00	3.100270E+00
3.618480E+00	3.611360E+00	3.181460E+00
3.687380E+00	3.592140E+00	3.178990E+00
3.691420E+00	3.587480E+00	3.131800E+00
4.208850E+00	2.932400E+00	3.151620E+00
4.187040E+00	3.013290E+00	3.075400E+00
4.182820E+00	3.037030E+00	3.127150E+00
4.236960E+00	2.798350E+00	3.157230E+00
4.264830E+00	2.681950E+00	3.101600E+00
4.290580E+00	2.563860E+00	3.155250E+00
3.727220E+00	3.575660E+00	3.181360E+00
3.815620E+00	3.528370E+00	3.193070E+00
3.971990E+00	3.430870E+00	3.144150E+00
4.027530E+00	3.395530E+00	3.124070E+00
4.126300E+00	3.212400E+00	3.153620E+00
4.106280E+00	3.281650E+00	3.078710E+00
4.084060E+00	3.318770E+00	3.141030E+00
4.162980E+00	3.101630E+00	3.159460E+00
4.054870E+00	3.367940E+00	3.115090E+00
1.377450E+00	2.453090E+00	3.198140E+00
1.402420E+00	2.508790E+00	3.183320E+00
1.377750E+00	2.441680E+00	3.142200E+00
1.349840E+00	2.358070E+00	3.061330E+00
1.341540E+00	2.361200E+00	3.162740E+00
1.294710E+00	2.198430E+00	3.005890E+00
1.293580E+00	2.232500E+00	3.108530E+00
1.259340E+00	2.054870E+00	2.956490E+00
1.251800E+00	2.091050E+00	3.056160E+00
1.237360E+00	1.912320E+00	2.922610E+00
1.217480E+00	1.952440E+00	3.016170E+00
1.233610E+00	1.769670E+00	2.910340E+00
1.200270E+00	1.814140E+00	2.992380E+00
1.244700E+00	1.640590E+00	2.924610E+00
1.199870E+00	1.683760E+00	2.990180E+00
1.257810E+00	1.559540E+00	2.945990E+00
1.218030E+00	1.549480E+00	3.017830E+00
1.272970E+00	1.479330E+00	2.971540E+00
1.437460E+00	2.596090E+00	3.207180E+00
1.476100E+00	2.701530E+00	3.231980E+00
1.457230E+00	2.648580E+00	3.137130E+00
1.405560E+00	2.508660E+00	3.108030E+00
1.335720E+00	1.441680E+00	2.916080E+00
1.388310E+00	1.342500E+00	2.952880E+00
1.466830E+00	1.232190E+00	3.013660E+00
1.561410E+00	1.191590E+00	2.975440E+00
1.545700E+00	1.165560E+00	3.039890E+00
1.630450E+00	1.132550E+00	3.050040E+00
1.545470E+00	2.921990E+00	3.246320E+00
1.576290E+00	2.998860E+00	3.273640E+00
1.565050E+00	2.965060E+00	3.178800E+00
1.509780E+00	2.814660E+00	3.185170E+00
1.798840E+00	1.107070E+00	2.972070E+00
1.735560E+00	1.116230E+00	3.004490E+00
1.846020E+00	1.066840E+00	3.059960E+00
1.611190E+00	3.074590E+00	3.296130E+00
1.642310E+00	3.121500E+00	3.283410E+00
1.626120E+00	3.080480E+00	3.223680E+00
1.956910E+00	1.055540E+00	3.034400E+00
2.046450E+00	1.012240E+00	3.099720E+00
1.700340E+00	3.193510E+00	3.262950E+00
2.183630E+00	9.833920E-01	3.120300E+00
2.319000E+00	9.532420E-01	3.118820E+00
2.283960E+00	9.426470E-01	3.174130E+00
2.356080E+00	9.211850E-01	3.215710E+00
1.777080E+00	3.291700E+00	3.278050E+00
1.832150E+00	3.356240E+00	3.292410E+00
1.812040E+00	3.325600E+00	3.232880E+00
2.452080E+00	9.289370E-01	3.175360E+00
1.859910E+00	3.375080E+00	3.203800E+00
1.877560E+00	3.403210E+00	3.283480E+00
2.582470E+00	9.148070E-01	3.165360E+00
1.947040E+00	3.471730E+00	3.254520E+00
2.685920E+00	9.198940E-01	3.137170E+00
2.780360E+00	8.980390E-01	3.197220E+00
2.038810E+00	3.568790E+00	3.274060E+00
2.103360E+00	3.631530E+00	3.305460E+00
2.090130E+00	3.612700E+00	3.225060E+00
2.908690E+00	9.018310E-01	3.175480E+00
2.169900E+00	3.679670E+00	3.270150E+00
3.044070E+00	9.148180E-01	3.168320E+00
3.006910E+00	8.795450E-01	3.230660E+00
3.069290E+00	8.863160E-01	3.226250E+00
2.267900E+00	3.752630E+00	3.276250E+00
3.150210E+00	9.096930E-01	3.212420E+00
2.358660E+00	3.803370E+00	3.269000E+00
3.304440E+00	9.460770E-01	3.235040E+00
2.463710E+00	3.847770E+00	3.256780E+00
3.442740E+00	1.024080E+00	3.210400E+00
2.583030E+00	3.890670E+00	3.245810E+00
3.593390E+00	1.119090E+00	3.195680E+00
2.662910E+00	3.912690E+00	3.281510E+00
2.662470E+00	3.898250E+00	3.230360E+00
3.684090E+00	1.192390E+00	3.181770E+00
3.693780E+00	1.175780E+00	3.231800E+00
2.713750E+00	3.918960E+00	3.294810E+00
2.767260E+00	3.905500E+00	3.256300E+00
3.878240E+00	1.348080E+00	3.218410E+00
3.757370E+00	1.233860E+00	3.229270E+00
2.884130E+00	3.889860E+00	3.253880E+00
3.968030E+00	1.471040E+00	3.202030E+00
3.965630E+00	1.420510E+00	3.258690E+00
2.983940E+00	3.853540E+00	3.236630E+00
3.082200E+00	3.836120E+00	3.309500E+00
4.204990E+00	1.898420E+00	3.185720E+00
4.166150E+00	1.806510E+00	3.215310E+00
4.122450E+00	1.710460E+00	3.205850E+00
4.052980E+00	1.579530E+00	3.210720E+00
4.011890E+00	1.477990E+00	3.270870E+00
3.191110E+00	3.774640E+00	3.273880E+00
3.265630E+00	3.734820E+00	3.255320E+00
4.291340E+00	2.192220E+00	3.177550E+00
4.269840E+00	2.087050E+00	3.237160E+00
4.240760E+00	2.000810E+00	3.190860E+00
3.319960E+00	3.710900E+00	3.242290E+00
3.414450E+00	3.683960E+00	3.294140E+00
3.515130E+00	3.643050E+00	3.230260E+00
3.551330E+00	3.639950E+00	3.329130E+00
4.299660E+00	2.497930E+00	3.208790E+00
4.311350E+00	2.405820E+00	3.265550E+00
4.306660E+00	2.304520E+00	3.220810E+00
3.643840E+00	3.607560E+00	3.273110E+00
3.712190E+00	3.580630E+00	3.219990E+00
3.772990E+00	3.567660E+00	3.310030E+00
4.189090E+00	3.027180E+00	3.222090E+00
4.221200E+00	2.931880E+00	3.297030E+00
4.242490E+00	2.815540E+00	3.265840E+00
4.271810E+00	2.698950E+00	3.241770E+00
4.292800E+00	2.589400E+00	3.227470E+00
3.885370E+00	3.512800E+00	3.315860E+00
3.970600E+00	3.440670E+00	3.283130E+00
4.072390E+00	3.323140E+00	3.243040E+00
4.045480E+00	3.370710E+00	3.158930E+00
4.132060E+00	3.211340E+00	3.279480E+00
4.160530E+00	3.123940E+00	3.254390E+00
1.254870E+00	2.240100E+00	3.299260E+00
1.277750E+00	2.286780E+00	3.299090E+00
1.260990E+00	2.245880E+00	3.271870E+00
1.246100E+00	2.199020E+00	3.274520E+00
1.317700E+00	2.361460E+00	3.288830E+00
1.364240E+00	2.464380E+00	3.321650E+00
1.350170E+00	2.407290E+00	3.242560E+00
1.282940E+00	2.260470E+00	3.222440E+00
1.247660E+00	2.122510E+00	3.151630E+00
1.236670E+00	2.137590E+00	3.223490E+00
1.210250E+00	1.989930E+00	3.108640E+00
1.205060E+00	2.026030E+00	3.194950E+00
1.182630E+00	1.854340E+00	3.079210E+00
1.170840E+00	1.891960E+00	3.164450E+00
1.169290E+00	1.721180E+00	3.067300E+00
1.149680E+00	1.757310E+00	3.149050E+00
1.178200E+00	1.609690E+00	3.068760E+00
1.141660E+00	1.613840E+00	3.162240E+00
1.188470E+00	1.546000E+00	3.077390E+00
1.169410E+00	1.541920E+00	3.125470E+00
1.193550E+00	1.483850E+00	3.115110E+00
1.404420E+00	2.529430E+00	3.262200E+00
1.316320E+00	1.376450E+00	3.006780E+00
1.248290E+00	1.402210E+00	3.092000E+00
1.372580E+00	1.290320E+00	3.042780E+00
1.314430E+00	1.317480E+00	3.087830E+00
1.406150E+00	1.238070E+00	3.078710E+00
1.361270E+00	1.247820E+00	3.127790E+00
1.431210E+00	1.192690E+00	3.136370E+00
1.489550E+00	2.742940E+00	3.348850E+00
1.506060E+00	2.799410E+00	3.367890E+00
1.498930E+00	2.773170E+00	3.300680E+00
1.462050E+00	2.669120E+00	3.308050E+00
1.538270E+00	1.131210E+00	3.141140E+00
1.653480E+00	1.088400E+00	3.167420E+00
1.566560E+00	2.997790E+00	3.394110E+00
1.597980E+00	3.064210E+00	3.421560E+00
1.585150E+00	3.032080E+00	3.347220E+00
1.538230E+00	2.908350E+00	3.337860E+00
1.747370E+00	1.068200E+00	3.141030E+00
1.864050E+00	1.028430E+00	3.194620E+00
1.638730E+00	3.126530E+00	3.352590E+00
1.970370E+00	1.013170E+00	3.165760E+00
2.081530E+00	9.823650E-01	3.185550E+00
2.052700E+00	9.685300E-01	3.259430E+00
2.169040E+00	9.434010E-01	3.279810E+00
1.700600E+00	3.216270E+00	3.390260E+00
1.752720E+00	3.282520E+00	3.421120E+00
1.744660E+00	3.265210E+00	3.345690E+00
2.286710E+00	9.243170E-01	3.249330E+00
2.360650E+00	9.035140E-01	3.271710E+00
1.796490E+00	3.326990E+00	3.372390E+00
2.447980E+00	8.891870E-01	3.313360E+00
1.876280E+00	3.411390E+00	3.386610E+00
2.577410E+00	8.799370E-01	3.280620E+00
1.955670E+00	3.496280E+00	3.394540E+00
2.011910E+00	3.557850E+00	3.426560E+00
2.003260E+00	3.542130E+00	3.346590E+00
2.690210E+00	8.845370E-01	3.245930E+00
2.828180E+00	8.472820E-01	3.304750E+00
2.074210E+00	3.613120E+00	3.389270E+00
2.944780E+00	8.506760E-01	3.283250E+00
2.903330E+00	8.259670E-01	3.332650E+00
2.958850E+00	8.175640E-01	3.349790E+00
2.167320E+00	3.687530E+00	3.381690E+00
3.074770E+00	8.405170E-01	3.307700E+00
2.261990E+00	3.757590E+00	3.376130E+00
3.227170E+00	8.764250E-01	3.299070E+00
3.182150E+00	8.279280E-01	3.360900E+00
3.262120E+00	8.503440E-01	3.368080E+00
2.360300E+00	3.816010E+00	3.376880E+00
3.303840E+00	9.038660E-01	3.296430E+00
3.307100E+00	8.818150E-01	3.337910E+00
2.463800E+00	3.863350E+00	3.374030E+00
3.433410E+00	9.756270E-01	3.295910E+00
3.367720E+00	9.203170E-01	3.324790E+00
2.574310E+00	3.909190E+00	3.365580E+00
3.566350E+00	1.038640E+00	3.333140E+00
2.691640E+00	3.927870E+00	3.362070E+00
3.732590E+00	1.168160E+00	3.315260E+00
2.780210E+00	3.943850E+00	3.408200E+00
2.778230E+00	3.934850E+00	3.349340E+00
3.821550E+00	1.255320E+00	3.291680E+00
3.829900E+00	1.236380E+00	3.346660E+00
2.820520E+00	3.942860E+00	3.398590E+00
2.875990E+00	3.920800E+00	3.381650E+00
3.990810E+00	1.394820E+00	3.343150E+00
3.894220E+00	1.293680E+00	3.341460E+00
2.986830E+00	3.872690E+00	3.346640E+00
3.079990E+00	3.841550E+00	3.408930E+00
4.207130E+00	1.853670E+00	3.266060E+00
4.175100E+00	1.759730E+00	3.284060E+00
4.142590E+00	1.642980E+00	3.304750E+00
4.080530E+00	1.526930E+00	3.336320E+00
4.144220E+00	1.593070E+00	3.374430E+00
3.161970E+00	3.800960E+00	3.384310E+00
3.247240E+00	3.751840E+00	3.372360E+00
3.300150E+00	3.725950E+00	3.308390E+00
3.355990E+00	3.705640E+00	3.405380E+00
4.306110E+00	2.195200E+00	3.304960E+00
4.286260E+00	2.084510E+00	3.327260E+00
4.256780E+00	1.962260E+00	3.297160E+00
4.227390E+00	1.829430E+00	3.350040E+00
4.191510E+00	1.709390E+00	3.369400E+00
4.169160E+00	1.639920E+00	3.372370E+00
3.474380E+00	3.664280E+00	3.385360E+00
3.573530E+00	3.633870E+00	3.423310E+00
4.310930E+00	2.502100E+00	3.310800E+00
4.321540E+00	2.397680E+00	3.382990E+00
4.318980E+00	2.310490E+00	3.324610E+00
3.673000E+00	3.607650E+00	3.369380E+00
3.782980E+00	3.575160E+00	3.420010E+00
4.194490E+00	3.042490E+00	3.336320E+00
4.226790E+00	2.940940E+00	3.419630E+00
4.250750E+00	2.825850E+00	3.385170E+00
4.279920E+00	2.715580E+00	3.354100E+00
4.301500E+00	2.609030E+00	3.333390E+00
3.865850E+00	3.535820E+00	3.386870E+00
3.977830E+00	3.463690E+00	3.414260E+00
4.066880E+00	3.357310E+00	3.381820E+00
4.125050E+00	3.247660E+00	3.370170E+00
4.161550E+00	3.146390E+00	3.359330E+00
1.323530E+00	2.445040E+00	3.466800E+00
1.361680E+00	2.519500E+00	3.479550E+00
1.332390E+00	2.445220E+00	3.428830E+00
1.316870E+00	2.381570E+00	3.362330E+00
1.300020E+00	2.371980E+00	3.437030E+00
1.252680E+00	2.230570E+00	3.358390E+00
1.208280E+00	2.082240E+00	3.282560E+00
1.199810E+00	2.084770E+00	3.361780E+00
1.164540E+00	1.933330E+00	3.248470E+00
1.163150E+00	1.969440E+00	3.330700E+00
1.135230E+00	1.795500E+00	3.229960E+00
1.128230E+00	1.835470E+00	3.309900E+00
1.120360E+00	1.678230E+00	3.221240E+00
1.102670E+00	1.691460E+00	3.315880E+00
1.119800E+00	1.612270E+00	3.225730E+00
1.109130E+00	1.613030E+00	3.275730E+00
1.120170E+00	1.551990E+00	3.259550E+00
1.368180E+00	2.500280E+00	3.402050E+00
1.407880E+00	2.589820E+00	3.447990E+00
1.154260E+00	1.466070E+00	3.222590E+00
1.198310E+00	1.414520E+00	3.173530E+00
1.188300E+00	1.390910E+00	3.228790E+00
1.226970E+00	1.347190E+00	3.212230E+00
1.448060E+00	2.668380E+00	3.450470E+00
1.483830E+00	2.760570E+00	3.486740E+00
1.479560E+00	2.727350E+00	3.399990E+00
1.422280E+00	2.595530E+00	3.373030E+00
1.293210E+00	1.288140E+00	3.176600E+00
1.372590E+00	1.186530E+00	3.250720E+00
1.458840E+00	1.144410E+00	3.212750E+00
1.450780E+00	1.129860E+00	3.270640E+00
1.519180E+00	1.097630E+00	3.267140E+00
1.544410E+00	2.960840E+00	3.550030E+00
1.570550E+00	3.024730E+00	3.541730E+00
1.556080E+00	2.971440E+00	3.464160E+00
1.515770E+00	2.841380E+00	3.432540E+00
1.519170E+00	2.873450E+00	3.520700E+00
1.714830E+00	1.053700E+00	3.232760E+00
1.640630E+00	1.062640E+00	3.267420E+00
1.727410E+00	1.031140E+00	3.295470E+00
1.597570E+00	3.086710E+00	3.587510E+00
1.640230E+00	3.153060E+00	3.560620E+00
1.601980E+00	3.078270E+00	3.504910E+00
1.803170E+00	1.015660E+00	3.279130E+00
1.654420E+00	3.159340E+00	3.465950E+00
1.685100E+00	3.213780E+00	3.545380E+00
1.959550E+00	9.741460E-01	3.314200E+00
2.088040E+00	9.351450E-01	3.344020E+00
2.188350E+00	9.032570E-01	3.411970E+00
1.721360E+00	3.250310E+00	3.487050E+00
2.298880E+00	8.878150E-01	3.371110E+00
2.357600E+00	8.918430E-01	3.315840E+00
1.802590E+00	3.341370E+00	3.503910E+00
2.397280E+00	8.747120E-01	3.383080E+00
2.488080E+00	8.535300E-01	3.444550E+00
1.883330E+00	3.428300E+00	3.516810E+00
1.934140E+00	3.487060E+00	3.533980E+00
1.925020E+00	3.468420E+00	3.464680E+00
2.583350E+00	8.426480E-01	3.403280E+00
1.976640E+00	3.526460E+00	3.487390E+00
2.693630E+00	8.433470E-01	3.363140E+00
2.794500E+00	8.068200E-01	3.436060E+00
2.058260E+00	3.612940E+00	3.519690E+00
2.891550E+00	8.032750E-01	3.393710E+00
2.998100E+00	7.792020E-01	3.436900E+00
2.154100E+00	3.686120E+00	3.481630E+00
3.114560E+00	7.934900E-01	3.412710E+00
3.073350E+00	7.663680E-01	3.462170E+00
3.140840E+00	7.648730E-01	3.493520E+00
2.253990E+00	3.759100E+00	3.477590E+00
3.231240E+00	8.102850E-01	3.444380E+00
2.356670E+00	3.819740E+00	3.482220E+00
3.363580E+00	8.790210E-01	3.418150E+00
2.462470E+00	3.870940E+00	3.484640E+00
3.471410E+00	9.616920E-01	3.380230E+00
3.487040E+00	9.424540E-01	3.468450E+00
2.567070E+00	3.915090E+00	3.480390E+00
3.541550E+00	9.990580E-01	3.391840E+00
3.534770E+00	9.829050E-01	3.430520E+00
2.668220E+00	3.934240E+00	3.474950E+00
3.703270E+00	1.093460E+00	3.463330E+00
3.586600E+00	1.018930E+00	3.421690E+00
2.761940E+00	3.946030E+00	3.472690E+00
3.857730E+00	1.234850E+00	3.431650E+00
2.832860E+00	3.943020E+00	3.455810E+00
2.908510E+00	3.926150E+00	3.512640E+00
3.945540E+00	1.312820E+00	3.413730E+00
3.947520E+00	1.294200E+00	3.465580E+00
3.013570E+00	3.869700E+00	3.477800E+00
3.089050E+00	3.838730E+00	3.465450E+00
4.124640E+00	1.543290E+00	3.415520E+00
4.074360E+00	1.462430E+00	3.432910E+00
4.012520E+00	1.359050E+00	3.474940E+00
3.136330E+00	3.813660E+00	3.452230E+00
3.226210E+00	3.763670E+00	3.475300E+00
3.358450E+00	3.714530E+00	3.512820E+00
4.304680E+00	2.135900E+00	3.391420E+00
4.289770E+00	2.033830E+00	3.399820E+00
4.274570E+00	1.911710E+00	3.423630E+00
4.238330E+00	1.772680E+00	3.469330E+00
4.276890E+00	1.863210E+00	3.481670E+00
4.177300E+00	1.619620E+00	3.449910E+00
4.130590E+00	1.519360E+00	3.479920E+00
3.467790E+00	3.669310E+00	3.469630E+00
3.580570E+00	3.647530E+00	3.511580E+00
4.314880E+00	2.523620E+00	3.437560E+00
4.331650E+00	2.396240E+00	3.508790E+00
4.324710E+00	2.248980E+00	3.444340E+00
4.312620E+00	2.100820E+00	3.475720E+00
4.303200E+00	1.990120E+00	3.482970E+00
4.294890E+00	1.912370E+00	3.494310E+00
3.687020E+00	3.609510E+00	3.467070E+00
3.792060E+00	3.587900E+00	3.506270E+00
4.195960E+00	3.063100E+00	3.461710E+00
4.239350E+00	2.947480E+00	3.534000E+00
4.258230E+00	2.836190E+00	3.497310E+00
4.289020E+00	2.715530E+00	3.471560E+00
4.303060E+00	2.632900E+00	3.421130E+00
3.895800E+00	3.537900E+00	3.485520E+00
3.998840E+00	3.482100E+00	3.513610E+00
4.034980E+00	3.438020E+00	3.481170E+00
4.079130E+00	3.378710E+00	3.479130E+00
4.138060E+00	3.263530E+00	3.502660E+00
4.121450E+00	3.336060E+00	3.523320E+00
4.158260E+00	3.171260E+00	3.444260E+00
4.064350E+00	3.427940E+00	3.530460E+00
4.105670E+00	3.375900E+00	3.536360E+00
1.316110E+00	2.518890E+00	3.642360E+00
1.343390E+00	2.571390E+00	3.625320E+00
1.321570E+00	2.510740E+00	3.592810E+00
1.311250E+00	2.435230E+00	3.525600E+00
1.294520E+00	2.440940E+00	3.613590E+00
1.261280E+00	2.283410E+00	3.477020E+00
1.264040E+00	2.326400E+00	3.571340E+00
1.213790E+00	2.140360E+00	3.437710E+00
1.222110E+00	2.189180E+00	3.529060E+00
1.168080E+00	2.006580E+00	3.412040E+00
1.177060E+00	2.052690E+00	3.495910E+00
1.129680E+00	1.876800E+00	3.390550E+00
1.133860E+00	1.920590E+00	3.472720E+00
1.101750E+00	1.760090E+00	3.375130E+00
1.097420E+00	1.780550E+00	3.469940E+00
1.092290E+00	1.696520E+00	3.376410E+00
1.087720E+00	1.703270E+00	3.422320E+00
1.087600E+00	1.639780E+00	3.408020E+00
1.359500E+00	2.562310E+00	3.563620E+00
1.397560E+00	2.662080E+00	3.637670E+00
1.100820E+00	1.541450E+00	3.373810E+00
1.122280E+00	1.484800E+00	3.314540E+00
1.118850E+00	1.464380E+00	3.373260E+00
1.142120E+00	1.417620E+00	3.351150E+00
1.427160E+00	2.661080E+00	3.530670E+00
1.448180E+00	2.734420E+00	3.604210E+00
1.192720E+00	1.350360E+00	3.307570E+00
1.271180E+00	1.258320E+00	3.293370E+00
1.235530E+00	1.259730E+00	3.410770E+00
1.322280E+00	1.198390E+00	3.323500E+00
1.296220E+00	1.204750E+00	3.374410E+00
1.361140E+00	1.155330E+00	3.373820E+00
1.469910E+00	2.781960E+00	3.618070E+00
1.487900E+00	2.827720E+00	3.634850E+00
1.483190E+00	2.792590E+00	3.572430E+00
1.461090E+00	1.101040E+00	3.351420E+00
1.588350E+00	1.043510E+00	3.365810E+00
1.535690E+00	1.031910E+00	3.467720E+00
1.643900E+00	9.976940E-01	3.455800E+00
1.561160E+00	3.013420E+00	3.615510E+00
1.521170E+00	2.909060E+00	3.617860E+00
1.743970E+00	9.921350E-01	3.389710E+00
1.633650E+00	3.150930E+00	3.647550E+00
1.595090E+00	3.082100E+00	3.676720E+00
1.865500E+00	9.721110E-01	3.371490E+00
1.874640E+00	9.463810E-01	3.446160E+00
1.949390E+00	9.402300E-01	3.422420E+00
1.681320E+00	3.216860E+00	3.628720E+00
2.073230E+00	9.078650E-01	3.452080E+00
2.203170E+00	8.733570E-01	3.521050E+00
1.736400E+00	3.279560E+00	3.590430E+00
2.297280E+00	8.618960E-01	3.496320E+00
1.803710E+00	3.360200E+00	3.649950E+00
1.861200E+00	3.424520E+00	3.657530E+00
1.850660E+00	3.404890E+00	3.589410E+00
2.396720E+00	8.568600E-01	3.473910E+00
2.502600E+00	8.253550E-01	3.558870E+00
1.909990E+00	3.472360E+00	3.614640E+00
2.595300E+00	8.128030E-01	3.523410E+00
1.981440E+00	3.546790E+00	3.584840E+00
2.689950E+00	8.085120E-01	3.483320E+00
2.789340E+00	7.716890E-01	3.552650E+00
2.052050E+00	3.630680E+00	3.642800E+00
2.130180E+00	3.701170E+00	3.641810E+00
2.092150E+00	3.661740E+00	3.588780E+00
2.884130E+00	7.676200E-01	3.499670E+00
2.970300E+00	7.353150E-01	3.560600E+00
2.143660E+00	3.697490E+00	3.567570E+00
2.206440E+00	3.760630E+00	3.630660E+00
3.060430E+00	7.437900E-01	3.524180E+00
3.146410E+00	7.331410E-01	3.588790E+00
2.236660E+00	3.768330E+00	3.566280E+00
2.256000E+00	3.799200E+00	3.623660E+00
3.239210E+00	7.719770E-01	3.555000E+00
2.296610E+00	3.825080E+00	3.623760E+00
2.345480E+00	3.838160E+00	3.585530E+00
3.343770E+00	8.252740E-01	3.526050E+00
2.459680E+00	3.889780E+00	3.590220E+00
3.435780E+00	8.872350E-01	3.517620E+00
2.567290E+00	3.937860E+00	3.586270E+00
3.539810E+00	9.489280E-01	3.575660E+00
3.585110E+00	9.999750E-01	3.489160E+00
3.669060E+00	1.034570E+00	3.576450E+00
2.662290E+00	3.955170E+00	3.577270E+00
3.774390E+00	1.112530E+00	3.585570E+00
2.751010E+00	3.963450E+00	3.567450E+00
3.855000E+00	1.192930E+00	3.552490E+00
2.834740E+00	3.961060E+00	3.549580E+00
2.911170E+00	3.950170E+00	3.616140E+00
3.952230E+00	1.280590E+00	3.527270E+00
2.982670E+00	3.909100E+00	3.575040E+00
3.085410E+00	3.871760E+00	3.587010E+00
3.121330E+00	3.828780E+00	3.506290E+00
3.179320E+00	3.810410E+00	3.556570E+00
4.098460E+00	1.440550E+00	3.531480E+00
4.044770E+00	1.349970E+00	3.585460E+00
3.275300E+00	3.763280E+00	3.567670E+00
3.361440E+00	3.733610E+00	3.572610E+00
4.289710E+00	1.844810E+00	3.547530E+00
4.263720E+00	1.743900E+00	3.573310E+00
4.226350E+00	1.646840E+00	3.560920E+00
4.163730E+00	1.535120E+00	3.556100E+00
3.464900E+00	3.700290E+00	3.561210E+00
3.576780E+00	3.671130E+00	3.571260E+00
4.329770E+00	2.527050E+00	3.587910E+00
4.314580E+00	2.609650E+00	3.497320E+00
4.314130E+00	2.654250E+00	3.558100E+00
4.342780E+00	2.387560E+00	3.612120E+00
4.344930E+00	2.279600E+00	3.582320E+00
4.337480E+00	2.147880E+00	3.567610E+00
4.325220E+00	2.021150E+00	3.563100E+00
4.313030E+00	1.935060E+00	3.545090E+00
3.698090E+00	3.636990E+00	3.566560E+00
3.876760E+00	3.581300E+00	3.592170E+00
4.213410E+00	3.063070E+00	3.606060E+00
4.177750E+00	3.146410E+00	3.519940E+00
4.177220E+00	3.179600E+00	3.585790E+00
4.247180E+00	2.938160E+00	3.624670E+00
4.265300E+00	2.850710E+00	3.593410E+00
4.291380E+00	2.749950E+00	3.571240E+00
3.948100E+00	3.555180E+00	3.600170E+00
3.959410E+00	3.534510E+00	3.567770E+00
4.129000E+00	3.341220E+00	3.586350E+00
4.158470E+00	3.256670E+00	3.629540E+00
3.979560E+00	3.535190E+00	3.603780E+00
4.032400E+00	3.483540E+00	3.609330E+00
4.093860E+00	3.407450E+00	3.577630E+00
1.255280E+00	2.343890E+00	3.714910E+00
1.274870E+00	2.399600E+00	3.724380E+00
1.264990E+00	2.358360E+00	3.661880E+00
1.230140E+00	2.233990E+00	3.617980E+00
1.237310E+00	2.271530E+00	3.698120E+00
1.189800E+00	2.101620E+00	3.583190E+00
1.203420E+00	2.149410E+00	3.668500E+00
1.144330E+00	1.968400E+00	3.557830E+00
1.162000E+00	2.020620E+00	3.644490E+00
1.110620E+00	1.852550E+00	3.539520E+00
1.120220E+00	1.878310E+00	3.643760E+00
1.093020E+00	1.785690E+00	3.535460E+00
1.097420E+00	1.792180E+00	3.590400E+00
1.084820E+00	1.726750E+00	3.565350E+00
1.343930E+00	2.575230E+00	3.700200E+00
1.298770E+00	2.466450E+00	3.687250E+00
1.079470E+00	1.654900E+00	3.503590E+00
1.084180E+00	1.571800E+00	3.475860E+00
1.084330E+00	1.555660E+00	3.587670E+00
1.095770E+00	1.488750E+00	3.520440E+00
1.396970E+00	2.676800E+00	3.728800E+00
1.436080E+00	2.741930E+00	3.732770E+00
1.419840E+00	2.715360E+00	3.689540E+00
1.122190E+00	1.425600E+00	3.454620E+00
1.172110E+00	1.336840E+00	3.439500E+00
1.157760E+00	1.348850E+00	3.556500E+00
1.207380E+00	1.282450E+00	3.473920E+00
1.195040E+00	1.293270E+00	3.525000E+00
1.236360E+00	1.237670E+00	3.517480E+00
1.456420E+00	2.770390E+00	3.671980E+00
1.476360E+00	2.813380E+00	3.769340E+00
1.309190E+00	1.169670E+00	3.472680E+00
1.423500E+00	1.089970E+00	3.472780E+00
1.380750E+00	1.099160E+00	3.581650E+00
1.487130E+00	1.041910E+00	3.515030E+00
1.461010E+00	1.047970E+00	3.560970E+00
1.530970E+00	1.005910E+00	3.568880E+00
1.507530E+00	2.886280E+00	3.773690E+00
1.524840E+00	2.925290E+00	3.757850E+00
1.504700E+00	2.877270E+00	3.706710E+00
1.726140E+00	9.585120E-01	3.502480E+00
1.641250E+00	9.674570E-01	3.559240E+00
1.772910E+00	9.140030E-01	3.593930E+00
1.556510E+00	2.993050E+00	3.736100E+00
1.841260E+00	9.243470E-01	3.520460E+00
1.936130E+00	8.848270E-01	3.585640E+00
1.872710E+00	8.869130E-01	3.609520E+00
1.963700E+00	8.577460E-01	3.660430E+00
1.635860E+00	3.144650E+00	3.737410E+00
1.601690E+00	3.084000E+00	3.752980E+00
1.979800E+00	9.010830E-01	3.524580E+00
2.026590E+00	8.568170E-01	3.619640E+00
1.673260E+00	3.203670E+00	3.712400E+00
2.150970E+00	8.489990E-01	3.621090E+00
1.738490E+00	3.285870E+00	3.726660E+00
2.292080E+00	8.306600E-01	3.612010E+00
1.850810E+00	3.417190E+00	3.728140E+00
1.802020E+00	3.363350E+00	3.746670E+00
2.402370E+00	8.301340E-01	3.588190E+00
2.509610E+00	7.987360E-01	3.675100E+00
1.898150E+00	3.468670E+00	3.700830E+00
2.604310E+00	7.841940E-01	3.639500E+00
1.970730E+00	3.551040E+00	3.714840E+00
2.695740E+00	7.785880E-01	3.600150E+00
2.791870E+00	7.408440E-01	3.669620E+00
2.111340E+00	3.693410E+00	3.727950E+00
2.044540E+00	3.634820E+00	3.740220E+00
2.879840E+00	7.319630E-01	3.614720E+00
2.966180E+00	7.002830E-01	3.672470E+00
2.193640E+00	3.759740E+00	3.715360E+00
3.055630E+00	7.112660E-01	3.625960E+00
3.148210E+00	7.034360E-01	3.695010E+00
2.283860E+00	3.825350E+00	3.694320E+00
3.242450E+00	7.404620E-01	3.662620E+00
2.356800E+00	3.872320E+00	3.726200E+00
2.355610E+00	3.862740E+00	3.672470E+00
3.344190E+00	7.926690E-01	3.632630E+00
2.393420E+00	3.887100E+00	3.716810E+00
2.447980E+00	3.902150E+00	3.706490E+00
3.442500E+00	8.618820E-01	3.607870E+00
2.562200E+00	3.945970E+00	3.692110E+00
3.641410E+00	1.002940E+00	3.679290E+00
3.535780E+00	9.198460E-01	3.693790E+00
2.669410E+00	3.967410E+00	3.686100E+00
3.758800E+00	1.093360E+00	3.675130E+00
2.736900E+00	3.973560E+00	3.646750E+00
3.863630E+00	1.185040E+00	3.660150E+00
2.822970E+00	3.977230E+00	3.661530E+00
2.916470E+00	3.963940E+00	3.718580E+00
3.960070E+00	1.268420E+00	3.628320E+00
3.000360E+00	3.921700E+00	3.662780E+00
3.111890E+00	3.891930E+00	3.687890E+00
3.198750E+00	3.824640E+00	3.625400E+00
4.120950E+00	1.440720E+00	3.637760E+00
4.052470E+00	1.346440E+00	3.690220E+00
3.232500E+00	3.842340E+00	3.697300E+00
3.316350E+00	3.811790E+00	3.696880E+00
3.347410E+00	3.769700E+00	3.635100E+00
4.287730E+00	1.783740E+00	3.634600E+00
4.257740E+00	1.674830E+00	3.659750E+00
4.287750E+00	1.743580E+00	3.697610E+00
4.192940E+00	1.553330E+00	3.660540E+00
3.412480E+00	3.786750E+00	3.701370E+00
3.532640E+00	3.753440E+00	3.719190E+00
3.554410E+00	3.707560E+00	3.642700E+00
4.314580E+00	2.670430E+00	3.659210E+00
4.337350E+00	2.546830E+00	3.729590E+00
4.346590E+00	2.421870E+00	3.700620E+00
4.354030E+00	2.300160E+00	3.689340E+00
4.349630E+00	2.175400E+00	3.676000E+00
4.339740E+00	2.043050E+00	3.665700E+00
4.319920E+00	1.894050E+00	3.646620E+00
4.301460E+00	1.800700E+00	3.686770E+00
3.646240E+00	3.706490E+00	3.713180E+00
3.756030E+00	3.680590E+00	3.761430E+00
3.766680E+00	3.642270E+00	3.675670E+00
4.185070E+00	3.167370E+00	3.679330E+00
4.220130E+00	3.077950E+00	3.745480E+00
4.244070E+00	2.970120E+00	3.706590E+00
4.266700E+00	2.857920E+00	3.690400E+00
4.286550E+00	2.776680E+00	3.645790E+00
3.862340E+00	3.620790E+00	3.754010E+00
3.943680E+00	3.556240E+00	3.705450E+00
3.967180E+00	3.543340E+00	3.631270E+00
4.005880E+00	3.516790E+00	3.667420E+00
4.131300E+00	3.345910E+00	3.711880E+00
4.096960E+00	3.406460E+00	3.634730E+00
4.068930E+00	3.448390E+00	3.690220E+00
4.168470E+00	3.244680E+00	3.719800E+00
4.038470E+00	3.488730E+00	3.671380E+00
1.250800E+00	2.345750E+00	3.852860E+00
1.272720E+00	2.410900E+00	3.838820E+00
1.255120E+00	2.338490E+00	3.774790E+00
1.217370E+00	2.201790E+00	3.751360E+00
1.230630E+00	2.258050E+00	3.834160E+00
1.179350E+00	2.078050E+00	3.727740E+00
1.201220E+00	2.142950E+00	3.817260E+00
1.140510E+00	1.963500E+00	3.711460E+00
1.163650E+00	2.024940E+00	3.797570E+00
1.118170E+00	1.893080E+00	3.712140E+00
1.129740E+00	1.919360E+00	3.780750E+00
1.108140E+00	1.835860E+00	3.745150E+00
1.295520E+00	2.480870E+00	3.872680E+00
1.324990E+00	2.552580E+00	3.854670E+00
1.306000E+00	2.480070E+00	3.782160E+00
1.090910E+00	1.732090E+00	3.697540E+00
1.081880E+00	1.637420E+00	3.628010E+00
1.082060E+00	1.644260E+00	3.707030E+00
1.082390E+00	1.576180E+00	3.650700E+00
1.082770E+00	1.591260E+00	3.709160E+00
1.087170E+00	1.531870E+00	3.690670E+00
1.355380E+00	2.619870E+00	3.891970E+00
1.391900E+00	2.682400E+00	3.878240E+00
1.363610E+00	2.619060E+00	3.806420E+00
1.124170E+00	1.413430E+00	3.576650E+00
1.107360E+00	1.456250E+00	3.668280E+00
1.143950E+00	1.375120E+00	3.610630E+00
1.135430E+00	1.392050E+00	3.652340E+00
1.161120E+00	1.342890E+00	3.655450E+00
1.427510E+00	2.730070E+00	3.817990E+00
1.213880E+00	1.258140E+00	3.635030E+00
1.287880E+00	1.171180E+00	3.591990E+00
1.264930E+00	1.188680E+00	3.654650E+00
1.336950E+00	1.123490E+00	3.629220E+00
1.307620E+00	1.143610E+00	3.673520E+00
1.372540E+00	1.087580E+00	3.679060E+00
1.474110E+00	2.825380E+00	3.873670E+00
1.504850E+00	2.895540E+00	3.879260E+00
1.498530E+00	2.872370E+00	3.822020E+00
1.480650E+00	1.011960E+00	3.678110E+00
1.585900E+00	9.580920E-01	3.651920E+00
1.560590E+00	9.560370E-01	3.713520E+00
1.619910E+00	9.301100E-01	3.732420E+00
1.528530E+00	2.937240E+00	3.825570E+00
1.708230E+00	9.114420E-01	3.689970E+00
1.570260E+00	3.025780E+00	3.870260E+00
1.605520E+00	3.094130E+00	3.867790E+00
1.592820E+00	3.065800E+00	3.807690E+00
1.863690E+00	8.696190E-01	3.701780E+00
1.993490E+00	8.359980E-01	3.745580E+00
1.626880E+00	3.126780E+00	3.815830E+00
2.099110E+00	8.268300E-01	3.712650E+00
1.685300E+00	3.215840E+00	3.829120E+00
2.166230E+00	8.260710E-01	3.691910E+00
2.193580E+00	8.157280E-01	3.729960E+00
1.750590E+00	3.307800E+00	3.848240E+00
1.796250E+00	3.369080E+00	3.868610E+00
1.783700E+00	3.346670E+00	3.802690E+00
2.273920E+00	8.052530E-01	3.735620E+00
2.201770E+00	8.224180E-01	3.696690E+00
1.838060E+00	3.412690E+00	3.821500E+00
2.403200E+00	8.024620E-01	3.708630E+00
2.518820E+00	7.744150E-01	3.793830E+00
1.903860E+00	3.483090E+00	3.785210E+00
2.611160E+00	7.586460E-01	3.758340E+00
1.971040E+00	3.570970E+00	3.851920E+00
2.035560E+00	3.645700E+00	3.869040E+00
2.018540E+00	3.617090E+00	3.798670E+00
2.702000E+00	7.490350E-01	3.718140E+00
2.803410E+00	7.125720E-01	3.790710E+00
2.089120E+00	3.688430E+00	3.826500E+00
2.885760E+00	6.998750E-01	3.735150E+00
2.972770E+00	6.752080E-01	3.774500E+00
2.176910E+00	3.759440E+00	3.812630E+00
3.056180E+00	6.814490E-01	3.733850E+00
3.153590E+00	6.739520E-01	3.802700E+00
2.260860E+00	3.824380E+00	3.797250E+00
3.248640E+00	7.105790E-01	3.770900E+00
2.339810E+00	3.872630E+00	3.787840E+00
3.349600E+00	7.654620E-01	3.742390E+00
2.405340E+00	3.898540E+00	3.770730E+00
2.479520E+00	3.934920E+00	3.827490E+00
3.445260E+00	8.378200E-01	3.715860E+00
2.559440E+00	3.960030E+00	3.793290E+00
3.636390E+00	9.770890E-01	3.784900E+00
3.543150E+00	8.919740E-01	3.798420E+00
2.648460E+00	3.976360E+00	3.779520E+00
3.746360E+00	1.067740E+00	3.773020E+00
2.729900E+00	3.986560E+00	3.771490E+00
2.761330E+00	3.982510E+00	3.716480E+00
2.835130E+00	4.001110E+00	3.790720E+00
3.873500E+00	1.183710E+00	3.773800E+00
2.930710E+00	3.985860E+00	3.789290E+00
3.969340E+00	1.269230E+00	3.724920E+00
3.021670E+00	3.955860E+00	3.766500E+00
3.174270E+00	3.922020E+00	3.773990E+00
4.142910E+00	1.440250E+00	3.777270E+00
4.051470E+00	1.334670E+00	3.755550E+00
3.261420E+00	3.912070E+00	3.800820E+00
3.305930E+00	3.854730E+00	3.749950E+00
4.278650E+00	1.682450E+00	3.737440E+00
4.235350E+00	1.582300E+00	3.752940E+00
4.216120E+00	1.524070E+00	3.800230E+00
3.350000E+00	3.894220E+00	3.813010E+00
3.453750E+00	3.865680E+00	3.829660E+00
3.454220E+00	3.820610E+00	3.770320E+00
4.334030E+00	2.678400E+00	3.804670E+00
4.297010E+00	2.758710E+00	3.716680E+00
4.290110E+00	2.816740E+00	3.783990E+00
4.354350E+00	2.542230E+00	3.825730E+00
4.364310E+00	2.440120E+00	3.802410E+00
4.374990E+00	2.321370E+00	3.788750E+00
4.371790E+00	2.196230E+00	3.778640E+00
4.363560E+00	2.071030E+00	3.768650E+00
4.352430E+00	1.936600E+00	3.767330E+00
4.313380E+00	1.777710E+00	3.767100E+00
4.284830E+00	1.642410E+00	3.803800E+00
4.249930E+00	1.567620E+00	3.813640E+00
3.539730E+00	3.817580E+00	3.822390E+00
3.619040E+00	3.754490E+00	3.779900E+00
3.754700E+00	3.716450E+00	3.836320E+00
4.195060E+00	3.192230E+00	3.797820E+00
4.227880E+00	3.094850E+00	3.876570E+00
4.253560E+00	2.987170E+00	3.813770E+00
4.265010E+00	2.904710E+00	3.765360E+00
3.865220E+00	3.648980E+00	3.826720E+00
3.960930E+00	3.572810E+00	3.811270E+00
4.064810E+00	3.468020E+00	3.796050E+00
4.028240E+00	3.496460E+00	3.708380E+00
4.151370E+00	3.349420E+00	3.847880E+00
4.170060E+00	3.278370E+00	3.785930E+00
1.274900E+00	2.405700E+00	3.913450E+00
1.248230E+00	2.312660E+00	3.904770E+00
1.232150E+00	2.219760E+00	3.911360E+00
1.200360E+00	2.099430E+00	3.897680E+00
1.163910E+00	1.982570E+00	3.881200E+00
1.133200E+00	1.858400E+00	3.880950E+00
1.101220E+00	1.779720E+00	3.799260E+00
1.111630E+00	1.776170E+00	3.865090E+00
1.100070E+00	1.723650E+00	3.835850E+00
1.324820E+00	2.545940E+00	3.928650E+00
1.296090E+00	2.477950E+00	3.924620E+00
1.093430E+00	1.635380E+00	3.810750E+00
1.094000E+00	1.547530E+00	3.787290E+00
1.099780E+00	1.492020E+00	3.760650E+00
1.112970E+00	1.501980E+00	3.841250E+00
1.130780E+00	1.443770E+00	3.826470E+00
1.388830E+00	2.672960E+00	3.937350E+00
1.363780E+00	2.620870E+00	3.958050E+00
1.149140E+00	1.374340E+00	3.750660E+00
1.182170E+00	1.309900E+00	3.725960E+00
1.190170E+00	1.320100E+00	3.812030E+00
1.219730E+00	1.257540E+00	3.773540E+00
1.438930E+00	2.750660E+00	3.946150E+00
1.262250E+00	1.189360E+00	3.725120E+00
1.334490E+00	1.115940E+00	3.773180E+00
1.410570E+00	1.049370E+00	3.756410E+00
1.407700E+00	1.053960E+00	3.858930E+00
1.479560E+00	9.991730E-01	3.811230E+00
1.497800E+00	2.879170E+00	3.934460E+00
1.478570E+00	2.830690E+00	3.956730E+00
1.574360E+00	9.466790E-01	3.809220E+00
1.702660E+00	8.978010E-01	3.818860E+00
1.536100E+00	2.955260E+00	3.949330E+00
1.812660E+00	8.651060E-01	3.798570E+00
1.800290E+00	8.624550E-01	3.877610E+00
1.883800E+00	8.465770E-01	3.889390E+00
1.606640E+00	3.091150E+00	3.942800E+00
1.576650E+00	3.033720E+00	3.965100E+00
1.959590E+00	8.350600E-01	3.834850E+00
1.641880E+00	3.153230E+00	3.905570E+00
2.094810E+00	8.098220E-01	3.828040E+00
1.697040E+00	3.231410E+00	3.971280E+00
1.746280E+00	3.302990E+00	3.989420E+00
1.729060E+00	3.281820E+00	3.916310E+00
2.203810E+00	8.039120E-01	3.804740E+00
1.782140E+00	3.353060E+00	3.945730E+00
2.306270E+00	7.803390E-01	3.860990E+00
1.840190E+00	3.425430E+00	3.924530E+00
2.420150E+00	7.776620E-01	3.846210E+00
2.536370E+00	7.555130E-01	3.897470E+00
1.899830E+00	3.492890E+00	3.890560E+00
2.616320E+00	7.395080E-01	3.880410E+00
2.025010E+00	3.642530E+00	3.947290E+00
1.959590E+00	3.571400E+00	3.965460E+00
2.716140E+00	7.252060E-01	3.846940E+00
2.809070E+00	6.952490E-01	3.882870E+00
2.092510E+00	3.705590E+00	3.933190E+00
2.913550E+00	6.648660E-01	3.893520E+00
2.168710E+00	3.767500E+00	3.915530E+00
3.053840E+00	6.564740E-01	3.848320E+00
2.247710E+00	3.830400E+00	3.896100E+00
2.324570E+00	3.879060E+00	3.880720E+00
3.360340E+00	7.384280E-01	3.855140E+00
3.249660E+00	6.819880E-01	3.876240E+00
2.403510E+00	3.910350E+00	3.863040E+00
2.475960E+00	3.940300E+00	3.931420E+00
3.461760E+00	8.114130E-01	3.823040E+00
2.565030E+00	3.970720E+00	3.898820E+00
3.631110E+00	9.446920E-01	3.895340E+00
3.545240E+00	8.664790E-01	3.881880E+00
2.632020E+00	3.983950E+00	3.852530E+00
3.739110E+00	1.044060E+00	3.874050E+00
2.721910E+00	3.998240E+00	3.863980E+00
2.832110E+00	4.025790E+00	3.922370E+00
3.830250E+00	1.131140E+00	3.854330E+00
2.969000E+00	4.012100E+00	3.872840E+00
3.939020E+00	1.241600E+00	3.902080E+00
[truncated: 10,719 more rows]
