# Supplementary material for: A New MRI-Based Model of Heart Function with Coupled Hemodynamics and Application to Normal and Diseased Canine Left Ventricles
Source: Front Bioeng Biotechnol. 2015 Sep 23;3:140. doi: 10.3389/fbioe.2015.00140 (PMC4585083; doi:10.3389/fbioe.2015.00140)
Supplement: Supplementary file 4 [file Data_Sheet_4.ZIP › Case2_Normal_LBBB_Diastole/nodes/case2_diastole_time_0.1400.csv]

3.314160E+00	2.085780E+00	1.134010E+00
3.338310E+00	2.130940E+00	1.111920E+00
3.355540E+00	2.093620E+00	1.126100E+00
3.355890E+00	2.049620E+00	1.156260E+00
3.391640E+00	2.186650E+00	1.085370E+00
3.424590E+00	2.244040E+00	1.068830E+00
3.445110E+00	2.198640E+00	1.088710E+00
3.442180E+00	2.117260E+00	1.132070E+00
3.543140E+00	2.052480E+00	1.195400E+00
3.462570E+00	2.004990E+00	1.209350E+00
3.587060E+00	1.989060E+00	1.262410E+00
3.525440E+00	2.232630E+00	1.101530E+00
3.591480E+00	2.128850E+00	1.170520E+00
3.630390E+00	2.055090E+00	1.227700E+00
3.002360E+00	2.281410E+00	1.138770E+00
3.020300E+00	2.366150E+00	1.116910E+00
3.063150E+00	2.325810E+00	1.110640E+00
3.080200E+00	2.273070E+00	1.123750E+00
3.076440E+00	2.451360E+00	1.105670E+00
3.097210E+00	2.530450E+00	1.109140E+00
3.141240E+00	2.484650E+00	1.095740E+00
3.195630E+00	2.379430E+00	1.081200E+00
3.316570E+00	2.229390E+00	1.075350E+00
3.166060E+00	2.222970E+00	1.123060E+00
3.238000E+00	2.077440E+00	1.170570E+00
3.360770E+00	1.947900E+00	1.247030E+00
3.226970E+00	1.937480E+00	1.286130E+00
3.423400E+00	1.865860E+00	1.376720E+00
3.311740E+00	1.845600E+00	1.399710E+00
3.413890E+00	1.819060E+00	1.454760E+00
3.223530E+00	2.551850E+00	1.089140E+00
3.429360E+00	2.530970E+00	1.079310E+00
3.442740E+00	2.350500E+00	1.060430E+00
3.504720E+00	1.919950E+00	1.319050E+00
3.535700E+00	1.837830E+00	1.485900E+00
3.558930E+00	2.465080E+00	1.098320E+00
3.577480E+00	2.553340E+00	1.115490E+00
3.620300E+00	2.353710E+00	1.110750E+00
3.674060E+00	2.224770E+00	1.165470E+00
3.697910E+00	2.114600E+00	1.236720E+00
3.703740E+00	2.027950E+00	1.314160E+00
3.637820E+00	1.931910E+00	1.381520E+00
3.689280E+00	2.502350E+00	1.159490E+00
3.755600E+00	2.334370E+00	1.195020E+00
3.775240E+00	2.186050E+00	1.270880E+00
3.756700E+00	2.098720E+00	1.312410E+00
2.578560E+00	2.659340E+00	1.303230E+00
2.600940E+00	2.725280E+00	1.305050E+00
2.638840E+00	2.668400E+00	1.279020E+00
2.736120E+00	2.609280E+00	1.242630E+00
2.594130E+00	2.582180E+00	1.300580E+00
2.796710E+00	2.446090E+00	1.213660E+00
2.639680E+00	2.440610E+00	1.291070E+00
2.883910E+00	2.283750E+00	1.190240E+00
2.699620E+00	2.290120E+00	1.294170E+00
2.878410E+00	2.120480E+00	1.282020E+00
2.758840E+00	2.140480E+00	1.345210E+00
2.940240E+00	2.037420E+00	1.298790E+00
2.830550E+00	1.998490E+00	1.396040E+00
2.947020E+00	1.948370E+00	1.382350E+00
2.713210E+00	2.757640E+00	1.275160E+00
2.910940E+00	2.761870E+00	1.199450E+00
2.895520E+00	2.594170E+00	1.168480E+00
2.971200E+00	2.476390E+00	1.137230E+00
3.023800E+00	2.156230E+00	1.200720E+00
3.075180E+00	1.979470E+00	1.299400E+00
3.152510E+00	1.864330E+00	1.416370E+00
3.024920E+00	1.883320E+00	1.437000E+00
3.219280E+00	1.766600E+00	1.532080E+00
3.070770E+00	1.785950E+00	1.547180E+00
3.266720E+00	1.694400E+00	1.631800E+00
3.131680E+00	1.670760E+00	1.685000E+00
3.246780E+00	1.628850E+00	1.739420E+00
3.107530E+00	2.656900E+00	1.131560E+00
3.151790E+00	2.841820E+00	1.200660E+00
3.397910E+00	1.756470E+00	1.562310E+00
3.367950E+00	1.660550E+00	1.716380E+00
3.290540E+00	2.785220E+00	1.152690E+00
3.352640E+00	2.900690E+00	1.212930E+00
3.360000E+00	2.678890E+00	1.101650E+00
3.529700E+00	1.772480E+00	1.606160E+00
3.539120E+00	1.713250E+00	1.735910E+00
3.460750E+00	2.809560E+00	1.179300E+00
3.522470E+00	2.926100E+00	1.269260E+00
3.597080E+00	2.673870E+00	1.155350E+00
3.735580E+00	1.975130E+00	1.435590E+00
3.710760E+00	1.890930E+00	1.541370E+00
3.632560E+00	1.801930E+00	1.644200E+00
3.628740E+00	2.838330E+00	1.245300E+00
3.654980E+00	2.926020E+00	1.327910E+00
3.730070E+00	2.764790E+00	1.260290E+00
3.782080E+00	2.633050E+00	1.248340E+00
3.829110E+00	2.457090E+00	1.270700E+00
3.854150E+00	2.279540E+00	1.339280E+00
3.817280E+00	2.089740E+00	1.448510E+00
3.882080E+00	2.212650E+00	1.455070E+00
3.779500E+00	1.965820E+00	1.521550E+00
3.729900E+00	2.858250E+00	1.327540E+00
3.836650E+00	2.766800E+00	1.386540E+00
3.885360E+00	2.576110E+00	1.384370E+00
3.904140E+00	2.406150E+00	1.408550E+00
3.907590E+00	2.288460E+00	1.456210E+00
2.221990E+00	2.689030E+00	1.544030E+00
2.250130E+00	2.776840E+00	1.536960E+00
2.279050E+00	2.700570E+00	1.500980E+00
2.337890E+00	2.616380E+00	1.466880E+00
2.234070E+00	2.603510E+00	1.544020E+00
2.394970E+00	2.460950E+00	1.449900E+00
2.276310E+00	2.459670E+00	1.535600E+00
2.440970E+00	2.303740E+00	1.452250E+00
2.326190E+00	2.311930E+00	1.529830E+00
2.497810E+00	2.155980E+00	1.495040E+00
2.386110E+00	2.165850E+00	1.568820E+00
2.555310E+00	2.022800E+00	1.530160E+00
2.442000E+00	2.027080E+00	1.603070E+00
2.623850E+00	1.928810E+00	1.581130E+00
2.516070E+00	1.885280E+00	1.684020E+00
2.645850E+00	1.822780E+00	1.688120E+00
2.307630E+00	2.887300E+00	1.521120E+00
2.357000E+00	2.997210E+00	1.532120E+00
2.374830E+00	2.919580E+00	1.489700E+00
2.383540E+00	2.802380E+00	1.455100E+00
2.496710E+00	2.650310E+00	1.361710E+00
2.515030E+00	2.450650E+00	1.363820E+00
2.558670E+00	2.295500E+00	1.368930E+00
2.617200E+00	2.149940E+00	1.420210E+00
2.680160E+00	2.019410E+00	1.466830E+00
2.749190E+00	1.890570E+00	1.567090E+00
2.811130E+00	1.823230E+00	1.615020E+00
2.754940E+00	1.779660E+00	1.690130E+00
2.835140E+00	1.766490E+00	1.666010E+00
2.456170E+00	2.956800E+00	1.461620E+00
2.460050E+00	3.045510E+00	1.497860E+00
2.604610E+00	2.879470E+00	1.358060E+00
2.905430E+00	1.838860E+00	1.546370E+00
2.996680E+00	1.714720E+00	1.658400E+00
2.899040E+00	1.721300E+00	1.684130E+00
3.038130E+00	1.649290E+00	1.727730E+00
2.963170E+00	1.627310E+00	1.778480E+00
3.066800E+00	1.599500E+00	1.792850E+00
2.561770E+00	3.052520E+00	1.452260E+00
2.751160E+00	3.057170E+00	1.405180E+00
2.759140E+00	2.962680E+00	1.343700E+00
2.812040E+00	2.893900E+00	1.285650E+00
3.320430E+00	1.584790E+00	1.836510E+00
3.170440E+00	1.552750E+00	1.876290E+00
3.292930E+00	1.524290E+00	1.950870E+00
2.872350E+00	3.012470E+00	1.330890E+00
2.884760E+00	3.093300E+00	1.386180E+00
3.028100E+00	2.955270E+00	1.269860E+00
3.459940E+00	1.621410E+00	1.839410E+00
3.410840E+00	1.553280E+00	1.947550E+00
3.010610E+00	3.092070E+00	1.372740E+00
3.242150E+00	3.077130E+00	1.357560E+00
3.241540E+00	2.963930E+00	1.261470E+00
3.553890E+00	1.653340E+00	1.852230E+00
3.559450E+00	1.599890E+00	1.968740E+00
3.411000E+00	3.016650E+00	1.312730E+00
3.392190E+00	3.096060E+00	1.388670E+00
3.734670E+00	1.844510E+00	1.699330E+00
3.705690E+00	1.774180E+00	1.803870E+00
3.639100E+00	1.688530E+00	1.885050E+00
3.492870E+00	3.088320E+00	1.420920E+00
3.589480E+00	3.010800E+00	1.379860E+00
3.915350E+00	2.205430E+00	1.576470E+00
3.876060E+00	2.068990E+00	1.665720E+00
3.808680E+00	1.935040E+00	1.680380E+00
3.778600E+00	1.838010E+00	1.788630E+00
3.751670E+00	2.945670E+00	1.438170E+00
3.883310E+00	2.856660E+00	1.533920E+00
3.910660E+00	2.765930E+00	1.499330E+00
3.937580E+00	2.665140E+00	1.508420E+00
3.953610E+00	2.490930E+00	1.544430E+00
3.968800E+00	2.596980E+00	1.620150E+00
3.942280E+00	2.342700E+00	1.532610E+00
3.946280E+00	2.744380E+00	1.597280E+00
3.965590E+00	2.665260E+00	1.613530E+00
2.027920E+00	2.738900E+00	1.724780E+00
2.062190E+00	2.833360E+00	1.720860E+00
2.085280E+00	2.756180E+00	1.675850E+00
2.147950E+00	2.668490E+00	1.612710E+00
2.032600E+00	2.650520E+00	1.712590E+00
2.168340E+00	2.469630E+00	1.625320E+00
2.063080E+00	2.492930E+00	1.710190E+00
2.215990E+00	2.316400E+00	1.618260E+00
2.088580E+00	2.300920E+00	1.723690E+00
2.280180E+00	2.179450E+00	1.642460E+00
2.185770E+00	2.192270E+00	1.710240E+00
2.333180E+00	2.042670E+00	1.667790E+00
2.227030E+00	2.064180E+00	1.738900E+00
2.398680E+00	1.921250E+00	1.715630E+00
2.292860E+00	1.934540E+00	1.772060E+00
2.441920E+00	1.845740E+00	1.757920E+00
2.379910E+00	1.805850E+00	1.828690E+00
2.472620E+00	1.781670E+00	1.801350E+00
2.120940E+00	2.951080E+00	1.706980E+00
2.168720E+00	3.072370E+00	1.723480E+00
2.185870E+00	2.999070E+00	1.668120E+00
2.193930E+00	2.887160E+00	1.621200E+00
2.682690E+00	1.703920E+00	1.791460E+00
2.564960E+00	1.736430E+00	1.799530E+00
2.713320E+00	1.631030E+00	1.864220E+00
2.621970E+00	1.598280E+00	1.929410E+00
2.743710E+00	1.556410E+00	1.947510E+00
2.275020E+00	3.060410E+00	1.623270E+00
2.322890E+00	3.196040E+00	1.684100E+00
2.815090E+00	1.648040E+00	1.800910E+00
2.916190E+00	1.537280E+00	1.921440E+00
2.832140E+00	1.522940E+00	1.959500E+00
2.980710E+00	1.463710E+00	2.005240E+00
2.894560E+00	1.422890E+00	2.064300E+00
2.993660E+00	1.402120E+00	2.090490E+00
2.462950E+00	3.142910E+00	1.557270E+00
2.490020E+00	3.284150E+00	1.667740E+00
3.027060E+00	1.535260E+00	1.906460E+00
3.087110E+00	1.442640E+00	2.034220E+00
2.601380E+00	3.254050E+00	1.588070E+00
2.652850E+00	3.338630E+00	1.673510E+00
2.669400E+00	3.172820E+00	1.505410E+00
3.371160E+00	1.490510E+00	2.048150E+00
3.233880E+00	1.455920E+00	2.058130E+00
3.354700E+00	1.440840E+00	2.152110E+00
2.762500E+00	3.286260E+00	1.591080E+00
2.792490E+00	3.364420E+00	1.678860E+00
2.905180E+00	3.202840E+00	1.472480E+00
3.487770E+00	1.528880E+00	2.047440E+00
3.471950E+00	1.483880E+00	2.149620E+00
2.851440E+00	3.404780E+00	1.716660E+00
2.863010E+00	3.446460E+00	1.774230E+00
2.906260E+00	3.414070E+00	1.728270E+00
2.939790E+00	3.354370E+00	1.652470E+00
3.082320E+00	3.285540E+00	1.568220E+00
3.157240E+00	3.196440E+00	1.473070E+00
3.560660E+00	1.551920E+00	2.056910E+00
3.554010E+00	1.528200E+00	2.117950E+00
2.958970E+00	3.438350E+00	1.778970E+00
3.081880E+00	3.404630E+00	1.747040E+00
3.125920E+00	3.345780E+00	1.667110E+00
3.267560E+00	3.296580E+00	1.605290E+00
3.408350E+00	3.187220E+00	1.487300E+00
3.735810E+00	1.732310E+00	1.944910E+00
3.711290E+00	1.656240E+00	2.038070E+00
3.628130E+00	1.571240E+00	2.098880E+00
3.235910E+00	3.385540E+00	1.748210E+00
3.374880E+00	3.349730E+00	1.718630E+00
3.427110E+00	3.283030E+00	1.635840E+00
3.555540E+00	3.236250E+00	1.639510E+00
3.652900E+00	3.117480E+00	1.531000E+00
3.931710E+00	2.136980E+00	1.779440E+00
3.893550E+00	1.989340E+00	1.868650E+00
3.940800E+00	2.090470E+00	1.923740E+00
3.813350E+00	1.819490E+00	1.935510E+00
3.782980E+00	1.726750E+00	2.030820E+00
3.509820E+00	3.325490E+00	1.755460E+00
3.636070E+00	3.277830E+00	1.753770E+00
3.677590E+00	3.203920E+00	1.679830E+00
3.760240E+00	3.136780E+00	1.682830E+00
3.833210E+00	3.005970E+00	1.635960E+00
3.978120E+00	2.509030E+00	1.707010E+00
3.973740E+00	2.322060E+00	1.767750E+00
3.990370E+00	2.464370E+00	1.807830E+00
3.957600E+00	2.172470E+00	1.884080E+00
3.755390E+00	3.226410E+00	1.804690E+00
3.855370E+00	3.101540E+00	1.788600E+00
3.920320E+00	2.981780E+00	1.800830E+00
3.946690E+00	2.843450E+00	1.738410E+00
3.986040E+00	2.640370E+00	1.752180E+00
3.989840E+00	2.535280E+00	1.776650E+00
1.869330E+00	2.784550E+00	1.924790E+00
1.913850E+00	2.904070E+00	1.925880E+00
1.920210E+00	2.804730E+00	1.871910E+00
1.961130E+00	2.713980E+00	1.794830E+00
1.858920E+00	2.691020E+00	1.899920E+00
1.965800E+00	2.517510E+00	1.795690E+00
1.872910E+00	2.539920E+00	1.883230E+00
1.992600E+00	2.364380E+00	1.782250E+00
1.887680E+00	2.346380E+00	1.881620E+00
2.014430E+00	2.282960E+00	1.789260E+00
1.964820E+00	2.273480E+00	1.837040E+00
2.016180E+00	2.199640E+00	1.833820E+00
2.106800E+00	1.931130E+00	1.905430E+00
2.078000E+00	1.991700E+00	1.884480E+00
2.170190E+00	1.958810E+00	1.840990E+00
2.259050E+00	1.830160E+00	1.884840E+00
2.149310E+00	1.855090E+00	1.936220E+00
2.330070E+00	1.699510E+00	1.943780E+00
2.219540E+00	1.725960E+00	1.987990E+00
2.374100E+00	1.617590E+00	1.994860E+00
2.298680E+00	1.582610E+00	2.066800E+00
2.408470E+00	1.541350E+00	2.066370E+00
2.021050E+00	2.936110E+00	1.800340E+00
1.999170E+00	3.033720E+00	1.877710E+00
2.107310E+00	2.106030E+00	1.807220E+00
2.461760E+00	1.647970E+00	1.933860E+00
2.545790E+00	1.554820E+00	2.000170E+00
2.500030E+00	1.496390E+00	2.087000E+00
2.597720E+00	1.478560E+00	2.072410E+00
2.036200E+00	3.113510E+00	1.887620E+00
2.107520E+00	3.212350E+00	1.895080E+00
2.084410E+00	3.104090E+00	1.821100E+00
2.791960E+00	1.449340E+00	2.056130E+00
2.694360E+00	1.468790E+00	2.062530E+00
2.825060E+00	1.388390E+00	2.120650E+00
2.760410E+00	1.357300E+00	2.183140E+00
2.864780E+00	1.337420E+00	2.187250E+00
2.209440E+00	3.215040E+00	1.788270E+00
2.235020E+00	3.311490E+00	1.859760E+00
3.065820E+00	1.365960E+00	2.155190E+00
2.968720E+00	1.337900E+00	2.193270E+00
3.074360E+00	1.312860E+00	2.245290E+00
2.307710E+00	3.384100E+00	1.879710E+00
2.373640E+00	3.459550E+00	1.941650E+00
2.379120E+00	3.407500E+00	1.863170E+00
2.365900E+00	3.339830E+00	1.786080E+00
3.153730E+00	1.391280E+00	2.136690E+00
3.146730E+00	1.340940E+00	2.216610E+00
2.471200E+00	3.439260E+00	1.852700E+00
2.533980E+00	3.519670E+00	1.945470E+00
2.553100E+00	3.398160E+00	1.755170E+00
3.265520E+00	1.378530E+00	2.217180E+00
2.631780E+00	3.479160E+00	1.860450E+00
2.674310E+00	3.533940E+00	1.956250E+00
2.742760E+00	3.425280E+00	1.767750E+00
3.465870E+00	1.411680E+00	2.282540E+00
2.737900E+00	3.559910E+00	2.000400E+00
2.744620E+00	3.587170E+00	2.056060E+00
2.792230E+00	3.566230E+00	2.007900E+00
2.843180E+00	3.511910E+00	1.910930E+00
3.623940E+00	1.515150E+00	2.230710E+00
2.833000E+00	3.581630E+00	2.049530E+00
2.937820E+00	3.552010E+00	2.021860E+00
2.993690E+00	3.517220E+00	1.965800E+00
3.120930E+00	3.465820E+00	1.892950E+00
3.726400E+00	1.599080E+00	2.181520E+00
3.732360E+00	1.557320E+00	2.257890E+00
3.074310E+00	3.532850E+00	2.035070E+00
3.211190E+00	3.500490E+00	2.010210E+00
3.273870E+00	3.468290E+00	1.946140E+00
3.395360E+00	3.418190E+00	1.874970E+00
3.948140E+00	2.010390E+00	2.020080E+00
3.922410E+00	1.875460E+00	2.088140E+00
3.832820E+00	1.714340E+00	2.172250E+00
3.941140E+00	1.807270E+00	2.226930E+00
3.794500E+00	1.598620E+00	2.266740E+00
3.347300E+00	3.485150E+00	2.016790E+00
3.472570E+00	3.449850E+00	2.006540E+00
3.528730E+00	3.411500E+00	1.957900E+00
3.637450E+00	3.349350E+00	1.907570E+00
4.005340E+00	2.426000E+00	1.970060E+00
3.994910E+00	2.527420E+00	1.848460E+00
4.006620E+00	2.567940E+00	1.946890E+00
3.997380E+00	2.298080E+00	1.976170E+00
3.998700E+00	2.141960E+00	2.060150E+00
3.982570E+00	1.962220E+00	2.160610E+00
3.971230E+00	1.873140E+00	2.203510E+00
3.596620E+00	3.425850E+00	2.036360E+00
3.705890E+00	3.382080E+00	2.037760E+00
3.740490E+00	3.338720E+00	1.997520E+00
3.789600E+00	3.275280E+00	1.963390E+00
3.871630E+00	3.161470E+00	1.929690E+00
3.937220E+00	3.030520E+00	1.930420E+00
3.983860E+00	2.884310E+00	1.947120E+00
4.016810E+00	2.715720E+00	1.991390E+00
4.024870E+00	2.804310E+00	2.042510E+00
3.806130E+00	3.325610E+00	2.096610E+00
3.899240E+00	3.214030E+00	2.072740E+00
3.964610E+00	3.084350E+00	2.064310E+00
4.002280E+00	2.951260E+00	2.065460E+00
4.025590E+00	2.853390E+00	2.076960E+00
1.738830E+00	2.802990E+00	2.120250E+00
1.780830E+00	2.910530E+00	2.120600E+00
1.774560E+00	2.820670E+00	2.071190E+00
1.804680E+00	2.745380E+00	1.993560E+00
1.722800E+00	2.716500E+00	2.092910E+00
1.789780E+00	2.566600E+00	1.966630E+00
1.717510E+00	2.585070E+00	2.052410E+00
1.802520E+00	2.405880E+00	1.959270E+00
1.729880E+00	2.431940E+00	2.038070E+00
1.812440E+00	2.309390E+00	1.957940E+00
1.744590E+00	2.279520E+00	2.031310E+00
1.833250E+00	2.225640E+00	1.976220E+00
1.911030E+00	2.015250E+00	2.014380E+00
1.913030E+00	2.062990E+00	1.989990E+00
1.939030E+00	2.027770E+00	1.985670E+00
1.943300E+00	1.979170E+00	2.003880E+00
2.040750E+00	1.735780E+00	2.087430E+00
2.019040E+00	1.802070E+00	2.059730E+00
2.103030E+00	1.759770E+00	2.031610E+00
2.179630E+00	1.633010E+00	2.083180E+00
2.079540E+00	1.654930E+00	2.122830E+00
2.229390E+00	1.554300E+00	2.132340E+00
2.162400E+00	1.518920E+00	2.206480E+00
2.273490E+00	1.475360E+00	2.198040E+00
1.846940E+00	2.919600E+00	2.025220E+00
1.871190E+00	3.029630E+00	2.070660E+00
1.924510E+00	2.181830E+00	1.923640E+00
1.992100E+00	2.054820E+00	1.924580E+00
2.038350E+00	1.907950E+00	1.971240E+00
2.440170E+00	1.468370E+00	2.140730E+00
2.376860E+00	1.432000E+00	2.205200E+00
2.477490E+00	1.395170E+00	2.213970E+00
1.931390E+00	3.127470E+00	2.070840E+00
1.987960E+00	3.239630E+00	2.102060E+00
1.984170E+00	3.178830E+00	2.033900E+00
1.967160E+00	3.088440E+00	1.972600E+00
2.653980E+00	1.380910E+00	2.175280E+00
2.564940E+00	1.387510E+00	2.190450E+00
2.694470E+00	1.319880E+00	2.242170E+00
2.634380E+00	1.286390E+00	2.300520E+00
2.741640E+00	1.270390E+00	2.309730E+00
2.053390E+00	3.245080E+00	2.001090E+00
2.090700E+00	3.338330E+00	2.060150E+00
2.918210E+00	1.283700E+00	2.268610E+00
2.845990E+00	1.265210E+00	2.301180E+00
2.919740E+00	1.248740E+00	2.336480E+00
2.157210E+00	3.410110E+00	2.073880E+00
2.217220E+00	3.489490E+00	2.130030E+00
2.216170E+00	3.445310E+00	2.049300E+00
2.200600E+00	3.373080E+00	1.973230E+00
3.009660E+00	1.268130E+00	2.327230E+00
2.293800E+00	3.492790E+00	2.038760E+00
2.329920E+00	3.554670E+00	2.123630E+00
3.186360E+00	1.298890E+00	2.333870E+00
2.401390E+00	3.595370E+00	2.162670E+00
2.465930E+00	3.641620E+00	2.229090E+00
2.466380E+00	3.609020E+00	2.151120E+00
2.445490E+00	3.562560E+00	2.064810E+00
3.363990E+00	1.339910E+00	2.349970E+00
3.312380E+00	1.297110E+00	2.420070E+00
3.409930E+00	1.313770E+00	2.441620E+00
2.552520E+00	3.625020E+00	2.144020E+00
2.608150E+00	3.670350E+00	2.242520E+00
2.626600E+00	3.585580E+00	2.042460E+00
3.456330E+00	1.366560E+00	2.362800E+00
3.459640E+00	1.345150E+00	2.414290E+00
2.726600E+00	3.621810E+00	2.156640E+00
2.708660E+00	3.666100E+00	2.258250E+00
3.636510E+00	1.455090E+00	2.397010E+00
3.527880E+00	1.382720E+00	2.408240E+00
2.814560E+00	3.657850E+00	2.260580E+00
2.959710E+00	3.635170E+00	2.280340E+00
2.946010E+00	3.590870E+00	2.149340E+00
3.745530E+00	1.541020E+00	2.336210E+00
3.067520E+00	3.597440E+00	2.237890E+00
3.056980E+00	3.621090E+00	2.296680E+00
3.213070E+00	3.538320E+00	2.154380E+00
3.931900E+00	1.734400E+00	2.318570E+00
3.865180E+00	1.625810E+00	2.371630E+00
3.931180E+00	1.689650E+00	2.390750E+00
3.156670E+00	3.594510E+00	2.285550E+00
3.281450E+00	3.558650E+00	2.259650E+00
3.348430E+00	3.532640E+00	2.208140E+00
3.471880E+00	3.487140E+00	2.151000E+00
4.045390E+00	2.515470E+00	2.164220E+00
4.038110E+00	2.389130E+00	2.157440E+00
4.026420E+00	2.291690E+00	2.113340E+00
4.059230E+00	2.174710E+00	2.238220E+00
4.042440E+00	2.106730E+00	2.219290E+00
4.041530E+00	2.014840E+00	2.255030E+00
4.018640E+00	1.854490E+00	2.333250E+00
4.065860E+00	1.952650E+00	2.341430E+00
3.966810E+00	1.738830E+00	2.402030E+00
3.406440E+00	3.539800E+00	2.272980E+00
3.530050E+00	3.506040E+00	2.266610E+00
3.595510E+00	3.477780E+00	2.221210E+00
3.704380E+00	3.424570E+00	2.177870E+00
4.051190E+00	2.766100E+00	2.164270E+00
4.063060E+00	2.648480E+00	2.201790E+00
4.079650E+00	2.079090E+00	2.315810E+00
4.080490E+00	2.004820E+00	2.352650E+00
3.646440E+00	3.484610E+00	2.297240E+00
3.775420E+00	3.434870E+00	2.329070E+00
3.806200E+00	3.399830E+00	2.264230E+00
3.847260E+00	3.347560E+00	2.233690E+00
3.925170E+00	3.247890E+00	2.218830E+00
3.994040E+00	3.118450E+00	2.218260E+00
3.996490E+00	3.181270E+00	2.296390E+00
4.029080E+00	2.968810E+00	2.207400E+00
4.041440E+00	2.865370E+00	2.174450E+00
3.872380E+00	3.367520E+00	2.345900E+00
3.939390E+00	3.284060E+00	2.326260E+00
3.974930E+00	3.227860E+00	2.309780E+00
1.638480E+00	2.716790E+00	2.266760E+00
1.672500E+00	2.812000E+00	2.284340E+00
1.692480E+00	2.759450E+00	2.191210E+00
1.656520E+00	2.597090E+00	2.149180E+00
1.611590E+00	2.621850E+00	2.243210E+00
1.665310E+00	2.454950E+00	2.123660E+00
1.595310E+00	2.453850E+00	2.233690E+00
1.676590E+00	2.331780E+00	2.096250E+00
1.626130E+00	2.351020E+00	2.164570E+00
1.688390E+00	2.257090E+00	2.099230E+00
1.643010E+00	2.255470E+00	2.154370E+00
1.697490E+00	2.181720E+00	2.124100E+00
2.001000E+00	1.528240E+00	2.281030E+00
1.969360E+00	1.591030E+00	2.250770E+00
2.045250E+00	1.564220E+00	2.225050E+00
2.099450E+00	1.484350E+00	2.265440E+00
2.041890E+00	1.446990E+00	2.330500E+00
2.141110E+00	1.408050E+00	2.323300E+00
1.706320E+00	2.905950E+00	2.290820E+00
1.759060E+00	3.002920E+00	2.290120E+00
1.739010E+00	2.916320E+00	2.223840E+00
1.861390E+00	2.116520E+00	2.006650E+00
1.782000E+00	2.134890E+00	2.061450E+00
1.852000E+00	1.992580E+00	2.066670E+00
1.947720E+00	1.876980E+00	2.065130E+00
1.877150E+00	1.848930E+00	2.139300E+00
1.967360E+00	1.718880E+00	2.159420E+00
2.312560E+00	1.395490E+00	2.261490E+00
2.246020E+00	1.366090E+00	2.328330E+00
2.347850E+00	1.323980E+00	2.337950E+00
1.831610E+00	3.122550E+00	2.289280E+00
1.892320E+00	3.235740E+00	2.323160E+00
1.881570E+00	3.177820E+00	2.253070E+00
1.854610E+00	3.088460E+00	2.179700E+00
2.538790E+00	1.305390E+00	2.299620E+00
2.451910E+00	1.289180E+00	2.363100E+00
2.578040E+00	1.260120E+00	2.354930E+00
2.541810E+00	1.246010E+00	2.394920E+00
2.611580E+00	1.216060E+00	2.423750E+00
1.945320E+00	3.250180E+00	2.219040E+00
1.984390E+00	3.342170E+00	2.277940E+00
2.807400E+00	1.219050E+00	2.391080E+00
2.724070E+00	1.205200E+00	2.429900E+00
2.815460E+00	1.180100E+00	2.457580E+00
2.045530E+00	3.418740E+00	2.288590E+00
2.103410E+00	3.496330E+00	2.341080E+00
2.096750E+00	3.453270E+00	2.261270E+00
2.072750E+00	3.389110E+00	2.178940E+00
2.923220E+00	1.201560E+00	2.441200E+00
2.165600E+00	3.501580E+00	2.242980E+00
2.204080E+00	3.569430E+00	2.319090E+00
3.113810E+00	1.225980E+00	2.456260E+00
3.051190E+00	1.171610E+00	2.528850E+00
3.150440E+00	1.181630E+00	2.552240E+00
2.265160E+00	3.626210E+00	2.340590E+00
2.323600E+00	3.674980E+00	2.406290E+00
2.321210E+00	3.649140E+00	2.323150E+00
2.305530E+00	3.597850E+00	2.241050E+00
3.242890E+00	1.262260E+00	2.454490E+00
3.243030E+00	1.221550E+00	2.536650E+00
2.399540E+00	3.667940E+00	2.325050E+00
2.460930E+00	3.712510E+00	2.428340E+00
3.373940E+00	1.268280E+00	2.516900E+00
2.533140E+00	3.700080E+00	2.330960E+00
2.597240E+00	3.735320E+00	2.444340E+00
3.527370E+00	1.330090E+00	2.506120E+00
2.694020E+00	3.699510E+00	2.354770E+00
2.690850E+00	3.731410E+00	2.459050E+00
3.611800E+00	1.387190E+00	2.477690E+00
3.628370E+00	1.366890E+00	2.531740E+00
2.783660E+00	3.720520E+00	2.459510E+00
2.918060E+00	3.696460E+00	2.458360E+00
2.862630E+00	3.682690E+00	2.362810E+00
3.782580E+00	1.515860E+00	2.470640E+00
3.701300E+00	1.419500E+00	2.540020E+00
3.039990E+00	3.642810E+00	2.376100E+00
3.016070E+00	3.675090E+00	2.465670E+00
3.946140E+00	1.669040E+00	2.462370E+00
3.896870E+00	1.579510E+00	2.527900E+00
3.125940E+00	3.649910E+00	2.466550E+00
3.237310E+00	3.619530E+00	2.464850E+00
3.262520E+00	3.587650E+00	2.371410E+00
4.067880E+00	2.398880E+00	2.247760E+00
4.084590E+00	2.290490E+00	2.285380E+00
4.091540E+00	1.931420E+00	2.438060E+00
4.066100E+00	1.829420E+00	2.492550E+00
4.007300E+00	1.749380E+00	2.487170E+00
3.354110E+00	3.592830E+00	2.465530E+00
3.471180E+00	3.565830E+00	2.475570E+00
3.498530E+00	3.534940E+00	2.386400E+00
4.094820E+00	2.687210E+00	2.296740E+00
4.110940E+00	2.562540E+00	2.364910E+00
4.113360E+00	2.393420E+00	2.372390E+00
4.138730E+00	2.248560E+00	2.442200E+00
4.115620E+00	2.133490E+00	2.411380E+00
4.104410E+00	2.029060E+00	2.418070E+00
3.580310E+00	3.538720E+00	2.495630E+00
3.705040E+00	3.509660E+00	2.531770E+00
3.700930E+00	3.484800E+00	2.432920E+00
4.039020E+00	3.103440E+00	2.342960E+00
4.068600E+00	2.982260E+00	2.356400E+00
4.095870E+00	2.800620E+00	2.350000E+00
4.111280E+00	2.877740E+00	2.456000E+00
4.120050E+00	2.660250E+00	2.395010E+00
3.774580E+00	3.475480E+00	2.519690E+00
3.869320E+00	3.409540E+00	2.499380E+00
3.963130E+00	3.292650E+00	2.458750E+00
4.021870E+00	3.172150E+00	2.417150E+00
4.082250E+00	3.025150E+00	2.453250E+00
4.101960E+00	2.944200E+00	2.460550E+00
1.553130E+00	2.659820E+00	2.423020E+00
1.591130E+00	2.754420E+00	2.443780E+00
1.598040E+00	2.689180E+00	2.343240E+00
1.560490E+00	2.536530E+00	2.314540E+00
1.530200E+00	2.574350E+00	2.401020E+00
1.550650E+00	2.446150E+00	2.311070E+00
1.521500E+00	2.452590E+00	2.376310E+00
1.532050E+00	2.357540E+00	2.317480E+00
1.879160E+00	1.441430E+00	2.437080E+00
1.846790E+00	1.549110E+00	2.368000E+00
1.945950E+00	1.504600E+00	2.339450E+00
1.985080E+00	1.432280E+00	2.377120E+00
1.948390E+00	1.412420E+00	2.422540E+00
2.006100E+00	1.368530E+00	2.435560E+00
1.654570E+00	2.943510E+00	2.493770E+00
1.699980E+00	3.020810E+00	2.502660E+00
1.682120E+00	2.961720E+00	2.446270E+00
1.672240E+00	2.886730E+00	2.369710E+00
1.628490E+00	2.875700E+00	2.470750E+00
1.577190E+00	2.289360E+00	2.232760E+00
1.616250E+00	2.145160E+00	2.229170E+00
1.714760E+00	2.034190E+00	2.167200E+00
1.630620E+00	2.010450E+00	2.262510E+00
1.783550E+00	1.888700E+00	2.187170E+00
1.687280E+00	1.907750E+00	2.262090E+00
1.845160E+00	1.757640E+00	2.225370E+00
1.751170E+00	1.786300E+00	2.283270E+00
1.894520E+00	1.631540E+00	2.273690E+00
1.803280E+00	1.664610E+00	2.318360E+00
2.179120E+00	1.339010E+00	2.388390E+00
2.108490E+00	1.315280E+00	2.451250E+00
2.217400E+00	1.273940E+00	2.463280E+00
1.759350E+00	3.123450E+00	2.501810E+00
1.812000E+00	3.223630E+00	2.533760E+00
1.799640E+00	3.175570E+00	2.465840E+00
1.772650E+00	3.089090E+00	2.402030E+00
2.386050E+00	1.261710E+00	2.422260E+00
2.323630E+00	1.235690E+00	2.479620E+00
2.429460E+00	1.201250E+00	2.502770E+00
1.856010E+00	3.244580E+00	2.432850E+00
1.895510E+00	3.323780E+00	2.495320E+00
2.547550E+00	1.164680E+00	2.519600E+00
2.665830E+00	1.149260E+00	2.520520E+00
2.626540E+00	1.117900E+00	2.574630E+00
2.689860E+00	1.105730E+00	2.604020E+00
1.960470E+00	3.410170E+00	2.518880E+00
2.019330E+00	3.479650E+00	2.523500E+00
2.004160E+00	3.446410E+00	2.473340E+00
1.975590E+00	3.386530E+00	2.396440E+00
2.815400E+00	1.124750E+00	2.559940E+00
2.060660E+00	3.499000E+00	2.454030E+00
2.084460E+00	3.554770E+00	2.552160E+00
2.968550E+00	1.136650E+00	2.574210E+00
2.926160E+00	1.102090E+00	2.643650E+00
3.013130E+00	1.111140E+00	2.657690E+00
2.171710E+00	3.630800E+00	2.558480E+00
2.234110E+00	3.680640E+00	2.567820E+00
2.214020E+00	3.652180E+00	2.515300E+00
2.186200E+00	3.601500E+00	2.442190E+00
3.103570E+00	1.141170E+00	2.623630E+00
2.275100E+00	3.685930E+00	2.506710E+00
2.322560E+00	3.736400E+00	2.624190E+00
3.236230E+00	1.181270E+00	2.629920E+00
2.392980E+00	3.728350E+00	2.520270E+00
2.458520E+00	3.769110E+00	2.622840E+00
3.347180E+00	1.223730E+00	2.613350E+00
2.532810E+00	3.764090E+00	2.542820E+00
2.534910E+00	3.786330E+00	2.623780E+00
3.502060E+00	1.270960E+00	2.658840E+00
2.595880E+00	3.789660E+00	2.620970E+00
2.704800E+00	3.761430E+00	2.562620E+00
3.632900E+00	1.352280E+00	2.605900E+00
2.871510E+00	3.755420E+00	2.613660E+00
2.851250E+00	3.737300E+00	2.529250E+00
3.815380E+00	1.493560E+00	2.610220E+00
3.740440E+00	1.409510E+00	2.673150E+00
2.997190E+00	3.704530E+00	2.546780E+00
2.965550E+00	3.735410E+00	2.630760E+00
3.976270E+00	1.657860E+00	2.580130E+00
3.912540E+00	1.568920E+00	2.663300E+00
3.069260E+00	3.712290E+00	2.636080E+00
3.173770E+00	3.685020E+00	2.636840E+00
3.207850E+00	3.652730E+00	2.551390E+00
4.116390E+00	1.865020E+00	2.564490E+00
4.054690E+00	1.766430E+00	2.625950E+00
4.109620E+00	1.833610E+00	2.638930E+00
3.282480E+00	3.649360E+00	2.636810E+00
3.395090E+00	3.623150E+00	2.639920E+00
3.432980E+00	3.598170E+00	2.560750E+00
4.169140E+00	2.442860E+00	2.510670E+00
4.192660E+00	2.290470E+00	2.549500E+00
4.208020E+00	2.374280E+00	2.604160E+00
4.185250E+00	2.133990E+00	2.567960E+00
4.151900E+00	1.982780E+00	2.558160E+00
4.137710E+00	1.882950E+00	2.635070E+00
3.498070E+00	3.591570E+00	2.659630E+00
3.619790E+00	3.558460E+00	2.690220E+00
3.627040E+00	3.544980E+00	2.601050E+00
4.151220E+00	2.773640E+00	2.524010E+00
4.179660E+00	2.597200E+00	2.551390E+00
4.182570E+00	2.704310E+00	2.591560E+00
4.200000E+00	2.450470E+00	2.595390E+00
3.692440E+00	3.530980E+00	2.673240E+00
3.788670E+00	3.483460E+00	2.637600E+00
3.918720E+00	3.409290E+00	2.640870E+00
3.951830E+00	3.374130E+00	2.591380E+00
3.996660E+00	3.313220E+00	2.586720E+00
4.060950E+00	3.189540E+00	2.594070E+00
4.052210E+00	3.248210E+00	2.669140E+00
4.111180E+00	3.043140E+00	2.579100E+00
4.141020E+00	2.890640E+00	2.566160E+00
4.175170E+00	2.763930E+00	2.614500E+00
3.994770E+00	3.343050E+00	2.666630E+00
4.030780E+00	3.294870E+00	2.671780E+00
1.440460E+00	2.127270E+00	2.469900E+00
1.449550E+00	2.194190E+00	2.453120E+00
1.466780E+00	2.130440E+00	2.426690E+00
1.491410E+00	2.053990E+00	2.403430E+00
1.442040E+00	2.054170E+00	2.473250E+00
1.526520E+00	1.959990E+00	2.393240E+00
1.465150E+00	1.917780E+00	2.483940E+00
1.542670E+00	1.850730E+00	2.433550E+00
1.766480E+00	1.442400E+00	2.511700E+00
1.736040E+00	1.503210E+00	2.489990E+00
1.799930E+00	1.481740E+00	2.452970E+00
1.816930E+00	1.396480E+00	2.518610E+00
1.612810E+00	2.979420E+00	2.713920E+00
1.660970E+00	3.052390E+00	2.694760E+00
1.635950E+00	2.987680E+00	2.648920E+00
1.625330E+00	2.922820E+00	2.561680E+00
1.581830E+00	2.896210E+00	2.667630E+00
1.582090E+00	2.795140E+00	2.521100E+00
1.556430E+00	2.785710E+00	2.607840E+00
1.525960E+00	2.650720E+00	2.512330E+00
1.491050E+00	2.486720E+00	2.477460E+00
1.472470E+00	2.330360E+00	2.430200E+00
1.513840E+00	2.196130E+00	2.346520E+00
1.558870E+00	2.048620E+00	2.325640E+00
1.598770E+00	1.914940E+00	2.342980E+00
1.667770E+00	1.803920E+00	2.346260E+00
1.605730E+00	1.803990E+00	2.403340E+00
1.720830E+00	1.690410E+00	2.370840E+00
1.647800E+00	1.708980E+00	2.425950E+00
1.765950E+00	1.579980E+00	2.407140E+00
1.694960E+00	1.603340E+00	2.454870E+00
1.929650E+00	1.320550E+00	2.536890E+00
2.025210E+00	1.294550E+00	2.513520E+00
2.007390E+00	1.255430E+00	2.575760E+00
2.074240E+00	1.230130E+00	2.579860E+00
1.712740E+00	3.091060E+00	2.602850E+00
1.715000E+00	3.150890E+00	2.718130E+00
2.260090E+00	1.209380E+00	2.537370E+00
2.191890E+00	1.191500E+00	2.599350E+00
2.302350E+00	1.156210E+00	2.608210E+00
1.776860E+00	3.244480E+00	2.723910E+00
1.832630E+00	3.304990E+00	2.699170E+00
1.786720E+00	3.230870E+00	2.643920E+00
2.472530E+00	1.144430E+00	2.580250E+00
2.406150E+00	1.128470E+00	2.632860E+00
2.517460E+00	1.102500E+00	2.654620E+00
1.882950E+00	3.340070E+00	2.605800E+00
1.907170E+00	3.395960E+00	2.732140E+00
2.620310E+00	1.088060E+00	2.657140E+00
2.753310E+00	1.070610E+00	2.700390E+00
1.987830E+00	3.469770E+00	2.618970E+00
2.867040E+00	1.074700E+00	2.695570E+00
2.831630E+00	1.048060E+00	2.749080E+00
2.902090E+00	1.040340E+00	2.784070E+00
2.057920E+00	3.555700E+00	2.650620E+00
2.107850E+00	3.607750E+00	2.717810E+00
2.122340E+00	3.607320E+00	2.625470E+00
2.992960E+00	1.074990E+00	2.738300E+00
2.203020E+00	3.671080E+00	2.659810E+00
3.096560E+00	1.101740E+00	2.712540E+00
2.288180E+00	3.737200E+00	2.741410E+00
2.371510E+00	3.782710E+00	2.780420E+00
2.345990E+00	3.762150E+00	2.710780E+00
3.214530E+00	1.128890E+00	2.724270E+00
2.420190E+00	3.781870E+00	2.714620E+00
2.429310E+00	3.800960E+00	2.782250E+00
3.380050E+00	1.181230E+00	2.726280E+00
2.480710E+00	3.811310E+00	2.778970E+00
2.560220E+00	3.807500E+00	2.717900E+00
3.497940E+00	1.216120E+00	2.753410E+00
3.474550E+00	1.183830E+00	2.787630E+00
3.523240E+00	1.205890E+00	2.797000E+00
2.713740E+00	3.817050E+00	2.770010E+00
2.667330E+00	3.793910E+00	2.673100E+00
3.667940E+00	1.328830E+00	2.729410E+00
3.585660E+00	1.249350E+00	2.796160E+00
2.788860E+00	3.786010E+00	2.691620E+00
2.845010E+00	3.815840E+00	2.791550E+00
3.847960E+00	1.474620E+00	2.751910E+00
3.771310E+00	1.384620E+00	2.775050E+00
2.949060E+00	3.761400E+00	2.714440E+00
2.942540E+00	3.798720E+00	2.813630E+00
3.993150E+00	1.647420E+00	2.711330E+00
3.940100E+00	1.559980E+00	2.771710E+00
3.029860E+00	3.771050E+00	2.794720E+00
3.116560E+00	3.759090E+00	2.828580E+00
3.146660E+00	3.714930E+00	2.724900E+00
4.121340E+00	1.827560E+00	2.718110E+00
4.061910E+00	1.722170E+00	2.776360E+00
3.234760E+00	3.711750E+00	2.820320E+00
3.350640E+00	3.679500E+00	2.827410E+00
3.359570E+00	3.650200E+00	2.729750E+00
4.225940E+00	2.292510E+00	2.660990E+00
4.226950E+00	2.170330E+00	2.689090E+00
4.205340E+00	2.013940E+00	2.736190E+00
4.241090E+00	2.098150E+00	2.758180E+00
4.161950E+00	1.917050E+00	2.686130E+00
3.444200E+00	3.646590E+00	2.810050E+00
3.535380E+00	3.617990E+00	2.854900E+00
3.543320E+00	3.598530E+00	2.760100E+00
4.201390E+00	2.670940E+00	2.674070E+00
4.238640E+00	2.532860E+00	2.756780E+00
4.235260E+00	2.389280E+00	2.708340E+00
4.259440E+00	2.234170E+00	2.754540E+00
4.258790E+00	2.144820E+00	2.775650E+00
3.612720E+00	3.588730E+00	2.819780E+00
3.711470E+00	3.545590E+00	2.785840E+00
3.849230E+00	3.485040E+00	2.786460E+00
3.896720E+00	3.442130E+00	2.723630E+00
4.098530E+00	3.173650E+00	2.728180E+00
4.143270E+00	3.045940E+00	2.751070E+00
4.136060E+00	3.117730E+00	2.784390E+00
4.165310E+00	2.898590E+00	2.719730E+00
4.188240E+00	2.772080E+00	2.706770E+00
3.934100E+00	3.440160E+00	2.810090E+00
3.976600E+00	3.387400E+00	2.752910E+00
4.068880E+00	3.280320E+00	2.789600E+00
4.123780E+00	3.171020E+00	2.810510E+00
1.364850E+00	2.080340E+00	2.608070E+00
1.375240E+00	2.165590E+00	2.611160E+00
1.404840E+00	2.106690E+00	2.535450E+00
1.404220E+00	1.967810E+00	2.543870E+00
1.359890E+00	1.994180E+00	2.610040E+00
1.415780E+00	1.882410E+00	2.556200E+00
1.369600E+00	1.852200E+00	2.628430E+00
1.434000E+00	1.795930E+00	2.576490E+00
1.539570E+00	2.889770E+00	2.841050E+00
1.579870E+00	2.966660E+00	2.866130E+00
1.564890E+00	2.912830E+00	2.770320E+00
1.531120E+00	2.794180E+00	2.713800E+00
1.517040E+00	2.814440E+00	2.814260E+00
1.500450E+00	2.664880E+00	2.650410E+00
1.487300E+00	2.692240E+00	2.765840E+00
1.469120E+00	2.529010E+00	2.591720E+00
1.452070E+00	2.561720E+00	2.706250E+00
1.446220E+00	2.386820E+00	2.554740E+00
1.428960E+00	2.429300E+00	2.663440E+00
1.418560E+00	2.248480E+00	2.531040E+00
1.395520E+00	2.294040E+00	2.626070E+00
1.575870E+00	1.730730E+00	2.473390E+00
1.503510E+00	1.765750E+00	2.521450E+00
1.623810E+00	1.619240E+00	2.504060E+00
1.549500E+00	1.637630E+00	2.556810E+00
1.675080E+00	1.526810E+00	2.524440E+00
1.611140E+00	1.519570E+00	2.581200E+00
1.714480E+00	1.405710E+00	2.586620E+00
1.819250E+00	1.320000E+00	2.597280E+00
1.767510E+00	1.268510E+00	2.694020E+00
1.878050E+00	1.241190E+00	2.664730E+00
1.639000E+00	3.046540E+00	2.785660E+00
2.001530E+00	1.192520E+00	2.680580E+00
2.105600E+00	1.166440E+00	2.670570E+00
2.088140E+00	1.133590E+00	2.736230E+00
2.175940E+00	1.107130E+00	2.760090E+00
1.697350E+00	3.150490E+00	2.809300E+00
1.743100E+00	3.221290E+00	2.860560E+00
1.746870E+00	3.217130E+00	2.778320E+00
2.341250E+00	1.110700E+00	2.683290E+00
2.282900E+00	1.106840E+00	2.717570E+00
2.378270E+00	1.068740E+00	2.762490E+00
1.815030E+00	3.301970E+00	2.794070E+00
2.574470E+00	1.055260E+00	2.739980E+00
2.499470E+00	1.052880E+00	2.773680E+00
2.581560E+00	1.025900E+00	2.805610E+00
1.891480E+00	3.393870E+00	2.846130E+00
1.952300E+00	3.464740E+00	2.853200E+00
1.938070E+00	3.443060E+00	2.796040E+00
2.665110E+00	1.030790E+00	2.793750E+00
2.004230E+00	3.512920E+00	2.759030E+00
2.011450E+00	3.534840E+00	2.896720E+00
2.810900E+00	1.021960E+00	2.820880E+00
2.911460E+00	1.014000E+00	2.865090E+00
2.080730E+00	3.603540E+00	2.918810E+00
2.150770E+00	3.657920E+00	2.901210E+00
2.089020E+00	3.604570E+00	2.828130E+00
3.003890E+00	1.033240E+00	2.847430E+00
2.194270E+00	3.681320E+00	2.802190E+00
2.216420E+00	3.706680E+00	2.885750E+00
3.155890E+00	1.064270E+00	2.827310E+00
2.309580E+00	3.764680E+00	2.888170E+00
3.317460E+00	1.109040E+00	2.826870E+00
3.259490E+00	1.072140E+00	2.887340E+00
3.340420E+00	1.079730E+00	2.929720E+00
2.459330E+00	3.816510E+00	2.868770E+00
3.428960E+00	1.150980E+00	2.815190E+00
3.430880E+00	1.127250E+00	2.895390E+00
2.589840E+00	3.848810E+00	2.911210E+00
2.547060E+00	3.834130E+00	2.822610E+00
3.515470E+00	1.186010E+00	2.852990E+00
2.650580E+00	3.842090E+00	2.849910E+00
2.659120E+00	3.853040E+00	2.923690E+00
3.729770E+00	1.327860E+00	2.865360E+00
3.621370E+00	1.236970E+00	2.917960E+00
2.712800E+00	3.851620E+00	2.927890E+00
2.786460E+00	3.839610E+00	2.881890E+00
3.820890E+00	1.413910E+00	2.852440E+00
3.802030E+00	1.382510E+00	2.901180E+00
2.895080E+00	3.823050E+00	2.871290E+00
4.002970E+00	1.620000E+00	2.832970E+00
3.909280E+00	1.508800E+00	2.890000E+00
3.843230E+00	1.422710E+00	2.921150E+00
3.011760E+00	3.792330E+00	2.890150E+00
3.166600E+00	3.751560E+00	2.926450E+00
4.127960E+00	1.803790E+00	2.869020E+00
4.175050E+00	1.888020E+00	2.771060E+00
4.196640E+00	1.912360E+00	2.843870E+00
4.054100E+00	1.694680E+00	2.884070E+00
3.265640E+00	3.723180E+00	2.976500E+00
3.293480E+00	3.702530E+00	2.900690E+00
4.251900E+00	2.078100E+00	2.827190E+00
4.226470E+00	1.991010E+00	2.889340E+00
3.349790E+00	3.694680E+00	2.967180E+00
3.422210E+00	3.662250E+00	2.904350E+00
3.541440E+00	3.624080E+00	2.955050E+00
4.240910E+00	2.648470E+00	2.806920E+00
4.271170E+00	2.516110E+00	2.903750E+00
4.278990E+00	2.391720E+00	2.866850E+00
4.283300E+00	2.267650E+00	2.846780E+00
4.276110E+00	2.162270E+00	2.847430E+00
3.638850E+00	3.583690E+00	2.896780E+00
3.760320E+00	3.541680E+00	2.952950E+00
3.822320E+00	3.510140E+00	2.875300E+00
4.158620E+00	3.085490E+00	2.875280E+00
4.185770E+00	2.976080E+00	2.893780E+00
4.197580E+00	2.886050E+00	2.862440E+00
4.220190E+00	2.766080E+00	2.836350E+00
3.860800E+00	3.497980E+00	2.957760E+00
3.907120E+00	3.465510E+00	2.890750E+00
4.009080E+00	3.386870E+00	2.903390E+00
4.085820E+00	3.306310E+00	2.922390E+00
4.110980E+00	3.256630E+00	2.898360E+00
4.129520E+00	3.193230E+00	2.904900E+00
4.126670E+00	3.235300E+00	2.937940E+00
4.116720E+00	3.265250E+00	2.952200E+00
1.297230E+00	2.033740E+00	2.759780E+00
1.314730E+00	2.117480E+00	2.764770E+00
1.330000E+00	2.054450E+00	2.683850E+00
1.323700E+00	1.915540E+00	2.684550E+00
1.290170E+00	1.951010E+00	2.755530E+00
1.327180E+00	1.833010E+00	2.693670E+00
1.296610E+00	1.833890E+00	2.748480E+00
1.331510E+00	1.753560E+00	2.719040E+00
1.507330E+00	2.851910E+00	3.008620E+00
1.534050E+00	2.917100E+00	3.002740E+00
1.522250E+00	2.864050E+00	2.916560E+00
1.484930E+00	2.729340E+00	2.874960E+00
1.486300E+00	2.767100E+00	2.977530E+00
1.446540E+00	2.597700E+00	2.820330E+00
1.452140E+00	2.641530E+00	2.936890E+00
1.417470E+00	2.466720E+00	2.770560E+00
1.413020E+00	2.504550E+00	2.881100E+00
1.382780E+00	2.332790E+00	2.725220E+00
1.378200E+00	2.369380E+00	2.827740E+00
1.352960E+00	2.200510E+00	2.696270E+00
1.340230E+00	2.240260E+00	2.782400E+00
1.471640E+00	1.666440E+00	2.611200E+00
1.395330E+00	1.704760E+00	2.666180E+00
1.525170E+00	1.538220E+00	2.642280E+00
1.440800E+00	1.571790E+00	2.701290E+00
1.594230E+00	1.416660E+00	2.671160E+00
1.499060E+00	1.444050E+00	2.730940E+00
1.669840E+00	1.315250E+00	2.710710E+00
1.571710E+00	1.312810E+00	2.791170E+00
1.712760E+00	1.253830E+00	2.747510E+00
1.668590E+00	1.249690E+00	2.788090E+00
1.750860E+00	1.191890E+00	2.812320E+00
1.565900E+00	2.983910E+00	3.046270E+00
1.613270E+00	3.056150E+00	3.014040E+00
1.575730E+00	2.981760E+00	2.960540E+00
1.916960E+00	1.185810E+00	2.727110E+00
1.850100E+00	1.181670E+00	2.764100E+00
1.947210E+00	1.137040E+00	2.802680E+00
1.656990E+00	3.100940E+00	2.913690E+00
1.675410E+00	3.149360E+00	3.045490E+00
2.072500E+00	1.087980E+00	2.834800E+00
2.187450E+00	1.054420E+00	2.873920E+00
1.737720E+00	3.233960E+00	3.060370E+00
1.791750E+00	3.297620E+00	3.029390E+00
1.736280E+00	3.221630E+00	2.967780E+00
2.303490E+00	1.031940E+00	2.876280E+00
2.442720E+00	1.017940E+00	2.878100E+00
2.402650E+00	9.973610E-01	2.943560E+00
2.487480E+00	9.776750E-01	2.986410E+00
1.819500E+00	3.318760E+00	2.923640E+00
1.843120E+00	3.354500E+00	3.000020E+00
2.597770E+00	9.929200E-01	2.912310E+00
1.915550E+00	3.431720E+00	2.977160E+00
2.735730E+00	9.933740E-01	2.909840E+00
2.700010E+00	9.728430E-01	2.967210E+00
2.779400E+00	9.604070E-01	3.004740E+00
1.999820E+00	3.528720E+00	3.008540E+00
2.044980E+00	3.577060E+00	3.028030E+00
2.047950E+00	3.576470E+00	2.969780E+00
2.871900E+00	9.847800E-01	2.949310E+00
2.116700E+00	3.637850E+00	3.025650E+00
2.976410E+00	1.001970E+00	2.931440E+00
2.217890E+00	3.710390E+00	2.965140E+00
3.092920E+00	1.014070E+00	2.945430E+00
2.301790E+00	3.771910E+00	3.016340E+00
2.382160E+00	3.816740E+00	3.049420E+00
2.346780E+00	3.793440E+00	2.981640E+00
3.239390E+00	1.038320E+00	2.965790E+00
3.362460E+00	1.048810E+00	3.013520E+00
2.417290E+00	3.818420E+00	2.984820E+00
2.433620E+00	3.837930E+00	3.054060E+00
3.448940E+00	1.095700E+00	2.991060E+00
2.481340E+00	3.853520E+00	3.056170E+00
2.548290E+00	3.859540E+00	3.008200E+00
3.534160E+00	1.162270E+00	2.959610E+00
2.695040E+00	3.868820E+00	3.008670E+00
3.732780E+00	1.287970E+00	2.992340E+00
3.641500E+00	1.203290E+00	3.028290E+00
2.836100E+00	3.883420E+00	3.052910E+00
2.785860E+00	3.859580E+00	2.970670E+00
3.806220E+00	1.367310E+00	2.956840E+00
2.906150E+00	3.840690E+00	2.976980E+00
2.924540E+00	3.871280E+00	3.074800E+00
4.012150E+00	1.612140E+00	2.962760E+00
3.947880E+00	1.515720E+00	3.003900E+00
3.880560E+00	1.436390E+00	2.990170E+00
2.989330E+00	3.847180E+00	3.060550E+00
3.068500E+00	3.833520E+00	3.105070E+00
3.065920E+00	3.809390E+00	3.013110E+00
4.189210E+00	1.893010E+00	2.951860E+00
4.138230E+00	1.790790E+00	3.012920E+00
4.078200E+00	1.714170E+00	2.965330E+00
3.126620E+00	3.810470E+00	3.079540E+00
3.214570E+00	3.761370E+00	3.063720E+00
4.261390E+00	2.088300E+00	2.948280E+00
4.236200E+00	1.978950E+00	3.012730E+00
3.330570E+00	3.714140E+00	3.035660E+00
3.457920E+00	3.670310E+00	3.031680E+00
3.557540E+00	3.634220E+00	3.022570E+00
4.265000E+00	2.632070E+00	2.958490E+00
4.292550E+00	2.504620E+00	3.016210E+00
4.298170E+00	2.398330E+00	2.999780E+00
4.296970E+00	2.267940E+00	2.976020E+00
4.284400E+00	2.186800E+00	2.927760E+00
3.651790E+00	3.598310E+00	3.016260E+00
3.763420E+00	3.564420E+00	3.069270E+00
4.190060E+00	3.003650E+00	2.978200E+00
4.219880E+00	2.876590E+00	3.016440E+00
4.206490E+00	2.972880E+00	3.044720E+00
4.233380E+00	2.765390E+00	2.955870E+00
3.860950E+00	3.513270E+00	3.054070E+00
3.945690E+00	3.453510E+00	3.003210E+00
4.033080E+00	3.398840E+00	3.051840E+00
4.068820E+00	3.348770E+00	2.991320E+00
4.132680E+00	3.230390E+00	3.007470E+00
4.169880E+00	3.104850E+00	3.030980E+00
4.192410E+00	3.024890E+00	3.027350E+00
4.086240E+00	3.345240E+00	3.064950E+00
4.105980E+00	3.299050E+00	3.003090E+00
1.359570E+00	2.374660E+00	2.992450E+00
1.382150E+00	2.441040E+00	3.019920E+00
1.377010E+00	2.401680E+00	2.937560E+00
1.335910E+00	2.270600E+00	2.872040E+00
1.331720E+00	2.294200E+00	2.959750E+00
1.310800E+00	2.162400E+00	2.832610E+00
1.298550E+00	2.166500E+00	2.909800E+00
1.277650E+00	2.029670E+00	2.840330E+00
1.261730E+00	1.865380E+00	2.830810E+00
1.280470E+00	1.716060E+00	2.823070E+00
1.354620E+00	1.610230E+00	2.772520E+00
1.295750E+00	1.561200E+00	2.881990E+00
1.418820E+00	1.481440E+00	2.785980E+00
1.358380E+00	1.497500E+00	2.841910E+00
1.475700E+00	1.374800E+00	2.816440E+00
1.401970E+00	1.404900E+00	2.864570E+00
1.510240E+00	1.310250E+00	2.846700E+00
1.459690E+00	1.315010E+00	2.894750E+00
1.533670E+00	1.251720E+00	2.898470E+00
1.528330E+00	2.904740E+00	3.085210E+00
1.496090E+00	2.809930E+00	3.064000E+00
1.470550E+00	2.707670E+00	3.055680E+00
1.419620E+00	2.551380E+00	3.008760E+00
1.647470E+00	1.190790E+00	2.899410E+00
1.756260E+00	1.134680E+00	2.914620E+00
1.608100E+00	3.055760E+00	3.110040E+00
1.562030E+00	2.979540E+00	3.105510E+00
1.867670E+00	1.106880E+00	2.910200E+00
1.979050E+00	1.086920E+00	2.899840E+00
1.962100E+00	1.069820E+00	2.958950E+00
2.050000E+00	1.039700E+00	2.986210E+00
1.672440E+00	3.152740E+00	3.153870E+00
1.714600E+00	3.211410E+00	3.170610E+00
1.714710E+00	3.208240E+00	3.115200E+00
2.227600E+00	1.026330E+00	2.930610E+00
2.162540E+00	1.029320E+00	2.960050E+00
2.263650E+00	9.946690E-01	3.005690E+00
1.771600E+00	3.281230E+00	3.158820E+00
2.389100E+00	9.707920E-01	3.027490E+00
2.501430E+00	9.413500E-01	3.082000E+00
1.847390E+00	3.365880E+00	3.080460E+00
2.592770E+00	9.413950E-01	3.052960E+00
1.914410E+00	3.439920E+00	3.121620E+00
1.961570E+00	3.492330E+00	3.142920E+00
1.962590E+00	3.491870E+00	3.073510E+00
2.691730E+00	9.495650E-01	3.031960E+00
2.790950E+00	9.219610E-01	3.100130E+00
2.029070E+00	3.561950E+00	3.129430E+00
2.876120E+00	9.397870E-01	3.055060E+00
2.123660E+00	3.647560E+00	3.153580E+00
2.200420E+00	3.708140E+00	3.178760E+00
2.163130E+00	3.680550E+00	3.108110E+00
3.010750E+00	9.576010E-01	3.048870E+00
2.229790E+00	3.728330E+00	3.087230E+00
2.276580E+00	3.761680E+00	3.188640E+00
3.168930E+00	9.810860E-01	3.051450E+00
3.122460E+00	9.378290E-01	3.119530E+00
3.213890E+00	9.506870E-01	3.140090E+00
2.350910E+00	3.802740E+00	3.141090E+00
3.315150E+00	9.995050E-01	3.098510E+00
2.472140E+00	3.854690E+00	3.133530E+00
3.458960E+00	1.058480E+00	3.091370E+00
2.549530E+00	3.885270E+00	3.162670E+00
2.550680E+00	3.881860E+00	3.108140E+00
3.557950E+00	1.127570E+00	3.061920E+00
2.599610E+00	3.895580E+00	3.172670E+00
2.658960E+00	3.892440E+00	3.131190E+00
3.745030E+00	1.249870E+00	3.117130E+00
3.648630E+00	1.171310E+00	3.115610E+00
2.793020E+00	3.896060E+00	3.142290E+00
3.840040E+00	1.349100E+00	3.059340E+00
2.902400E+00	3.883710E+00	3.149340E+00
4.007490E+00	1.558580E+00	3.068000E+00
3.935050E+00	1.454620E+00	3.096810E+00
4.004300E+00	1.527560E+00	3.139150E+00
2.990640E+00	3.857630E+00	3.137710E+00
3.079350E+00	3.832080E+00	3.201230E+00
4.205160E+00	1.882300E+00	3.066490E+00
4.157720E+00	1.790240E+00	3.127260E+00
4.086420E+00	1.661800E+00	3.081970E+00
4.042200E+00	1.580880E+00	3.123520E+00
3.155530E+00	3.798180E+00	3.150760E+00
3.253770E+00	3.747490E+00	3.189260E+00
4.276940E+00	2.078060E+00	3.096060E+00
4.290380E+00	2.159480E+00	3.006880E+00
4.306470E+00	2.193880E+00	3.071890E+00
4.241770E+00	1.964240E+00	3.110750E+00
3.377330E+00	3.702280E+00	3.151950E+00
3.511530E+00	3.658810E+00	3.135470E+00
3.584180E+00	3.634770E+00	3.085680E+00
4.300250E+00	2.552730E+00	3.082730E+00
4.314940E+00	2.430100E+00	3.129130E+00
4.310600E+00	2.509720E+00	3.142740E+00
4.316610E+00	2.293520E+00	3.095750E+00
3.626070E+00	3.621590E+00	3.177870E+00
3.695400E+00	3.602040E+00	3.175450E+00
3.699380E+00	3.597210E+00	3.128110E+00
4.221360E+00	2.936820E+00	3.147840E+00
4.198930E+00	3.018430E+00	3.071420E+00
4.194780E+00	3.042430E+00	3.123340E+00
4.250340E+00	2.801620E+00	3.153310E+00
4.278570E+00	2.684010E+00	3.097440E+00
4.305300E+00	2.564900E+00	3.151110E+00
3.735590E+00	3.585450E+00	3.177820E+00
3.824800E+00	3.537980E+00	3.189530E+00
3.981800E+00	3.439180E+00	3.140590E+00
4.037740E+00	3.403550E+00	3.120400E+00
4.137490E+00	3.219230E+00	3.150000E+00
4.117100E+00	3.288900E+00	3.074830E+00
4.094890E+00	3.326460E+00	3.137350E+00
4.174830E+00	3.107660E+00	3.155750E+00
4.065350E+00	3.375820E+00	3.111350E+00
1.374840E+00	2.454220E+00	3.197480E+00
1.399870E+00	2.510010E+00	3.182660E+00
1.374990E+00	2.442790E+00	3.141500E+00
1.346580E+00	2.359110E+00	3.060520E+00
1.338590E+00	2.362220E+00	3.162040E+00
1.290910E+00	2.199260E+00	3.005050E+00
1.290140E+00	2.233380E+00	3.107800E+00
1.255110E+00	2.055510E+00	2.955630E+00
1.247730E+00	2.091800E+00	3.055410E+00
1.233010E+00	1.912640E+00	2.921860E+00
1.213240E+00	1.952920E+00	3.015510E+00
1.229360E+00	1.769520E+00	2.909690E+00
1.195950E+00	1.814270E+00	2.991820E+00
1.240750E+00	1.639730E+00	2.924040E+00
1.195850E+00	1.683320E+00	2.989720E+00
1.254040E+00	1.558140E+00	2.945420E+00
1.214310E+00	1.548220E+00	3.017380E+00
1.269490E+00	1.477310E+00	2.970920E+00
1.434970E+00	2.597520E+00	3.206520E+00
1.473530E+00	2.703260E+00	3.231320E+00
1.454680E+00	2.650120E+00	3.136440E+00
1.402880E+00	2.509890E+00	3.107310E+00
1.332430E+00	1.439000E+00	2.915230E+00
1.385290E+00	1.338620E+00	2.951740E+00
1.464110E+00	1.226880E+00	3.012020E+00
1.558890E+00	1.185120E+00	2.973210E+00
1.543090E+00	1.158980E+00	3.037730E+00
1.627970E+00	1.125120E+00	3.047440E+00
1.542220E+00	2.924550E+00	3.245590E+00
1.572670E+00	3.001780E+00	3.272860E+00
1.561720E+00	2.967700E+00	3.178060E+00
1.506920E+00	2.816770E+00	3.184470E+00
1.796910E+00	1.098350E+00	2.968460E+00
1.733410E+00	1.108000E+00	3.001270E+00
1.844060E+00	1.057750E+00	3.056280E+00
1.607180E+00	3.077890E+00	3.295310E+00
1.638180E+00	3.124920E+00	3.282580E+00
1.622200E+00	3.083720E+00	3.222870E+00
1.955460E+00	1.046380E+00	3.030390E+00
2.045290E+00	1.003100E+00	3.095740E+00
1.696090E+00	3.197130E+00	3.262090E+00
2.183080E+00	9.746290E-01	3.116370E+00
2.319120E+00	9.446820E-01	3.114810E+00
2.283830E+00	9.340960E-01	3.170460E+00
2.356220E+00	9.126170E-01	3.212210E+00
1.772470E+00	3.295820E+00	3.277100E+00
1.827450E+00	3.360630E+00	3.291390E+00
1.807450E+00	3.329830E+00	3.231890E+00
2.452780E+00	9.206960E-01	3.171680E+00
1.855520E+00	3.379350E+00	3.202760E+00
1.873100E+00	3.407610E+00	3.282440E+00
2.583880E+00	9.066200E-01	3.161550E+00
1.943060E+00	3.476220E+00	3.253410E+00
2.687930E+00	9.118740E-01	3.133170E+00
2.782840E+00	8.896250E-01	3.193370E+00
2.035290E+00	3.573790E+00	3.272760E+00
2.100320E+00	3.636770E+00	3.304060E+00
2.087090E+00	3.617840E+00	3.223640E+00
2.911930E+00	8.933540E-01	3.171380E+00
2.167550E+00	3.685120E+00	3.268630E+00
3.048240E+00	9.059260E-01	3.163890E+00
3.010740E+00	8.704580E-01	3.226580E+00
3.073550E+00	8.770070E-01	3.221990E+00
2.266430E+00	3.758850E+00	3.274460E+00
3.154960E+00	9.003920E-01	3.208000E+00
2.357840E+00	3.810410E+00	3.266950E+00
3.310360E+00	9.362300E-01	3.230340E+00
2.463650E+00	3.855660E+00	3.254460E+00
3.449760E+00	1.014180E+00	3.205370E+00
2.583690E+00	3.899670E+00	3.243160E+00
3.601770E+00	1.109110E+00	3.190330E+00
2.663840E+00	3.922110E+00	3.278810E+00
2.663540E+00	3.907660E+00	3.227570E+00
3.692940E+00	1.183070E+00	3.176550E+00
3.702700E+00	1.166350E+00	3.226760E+00
2.714880E+00	3.928720E+00	3.292040E+00
2.768790E+00	3.915750E+00	3.253330E+00
3.888960E+00	1.339620E+00	3.213430E+00
3.766930E+00	1.224750E+00	3.224240E+00
2.886230E+00	3.900700E+00	3.250740E+00
3.979440E+00	1.463780E+00	3.197340E+00
3.976960E+00	1.412870E+00	3.254120E+00
2.986670E+00	3.864690E+00	3.233340E+00
3.085400E+00	3.847700E+00	3.306240E+00
4.219640E+00	1.894160E+00	3.181390E+00
4.180550E+00	1.801530E+00	3.210960E+00
4.136000E+00	1.704870E+00	3.201430E+00
4.065830E+00	1.572870E+00	3.206090E+00
4.023900E+00	1.470750E+00	3.266410E+00
3.195090E+00	3.785780E+00	3.270610E+00
3.270270E+00	3.745850E+00	3.251990E+00
4.306890E+00	2.190090E+00	3.173290E+00
4.285970E+00	2.083990E+00	3.232900E+00
4.255940E+00	1.997290E+00	3.186580E+00
3.325060E+00	3.721880E+00	3.238910E+00
3.420300E+00	3.694730E+00	3.290910E+00
3.521990E+00	3.653650E+00	3.226810E+00
3.558700E+00	3.650830E+00	3.325890E+00
4.314850E+00	2.498400E+00	3.204750E+00
4.327460E+00	2.405400E+00	3.261510E+00
4.322730E+00	2.303270E+00	3.216610E+00
3.651890E+00	3.618140E+00	3.269740E+00
3.720580E+00	3.590680E+00	3.216540E+00
3.782270E+00	3.578120E+00	3.306710E+00
4.201590E+00	3.032700E+00	3.218530E+00
4.234630E+00	2.936540E+00	3.293560E+00
4.256660E+00	2.819150E+00	3.262140E+00
4.286270E+00	2.701300E+00	3.237980E+00
4.308030E+00	2.590720E+00	3.223470E+00
3.895240E+00	3.522650E+00	3.312620E+00
3.980930E+00	3.449710E+00	3.279870E+00
4.083810E+00	3.331470E+00	3.239550E+00
4.056020E+00	3.378770E+00	3.155330E+00
4.143920E+00	3.218610E+00	3.276120E+00
4.172840E+00	3.130430E+00	3.250900E+00
1.252030E+00	2.240940E+00	3.298670E+00
1.274970E+00	2.287680E+00	3.298490E+00
1.258080E+00	2.246730E+00	3.271260E+00
1.243090E+00	2.199820E+00	3.273920E+00
1.315000E+00	2.362470E+00	3.288200E+00
1.361850E+00	2.465510E+00	3.321050E+00
1.347500E+00	2.408360E+00	3.241920E+00
1.279930E+00	2.261360E+00	3.221800E+00
1.244030E+00	2.123260E+00	3.150970E+00
1.233330E+00	2.138340E+00	3.222880E+00
1.206290E+00	1.990490E+00	3.108030E+00
1.201460E+00	2.026630E+00	3.194360E+00
1.178430E+00	1.854640E+00	3.078680E+00
1.167010E+00	1.892320E+00	3.163940E+00
1.165290E+00	1.721010E+00	3.066890E+00
1.145890E+00	1.757310E+00	3.148650E+00
1.174400E+00	1.608950E+00	3.068400E+00
1.138180E+00	1.613230E+00	3.161950E+00
1.184870E+00	1.544880E+00	3.077030E+00
1.165970E+00	1.540860E+00	3.125150E+00
1.190260E+00	1.482330E+00	3.114740E+00
1.401980E+00	2.530720E+00	3.261570E+00
1.313070E+00	1.373250E+00	3.005960E+00
1.245120E+00	1.399750E+00	3.091460E+00
1.369570E+00	1.286160E+00	3.041680E+00
1.311360E+00	1.313940E+00	3.086990E+00
1.403360E+00	1.233410E+00	3.077440E+00
1.358460E+00	1.243650E+00	3.126770E+00
1.428550E+00	1.187660E+00	3.135000E+00
1.486940E+00	2.744820E+00	3.348200E+00
1.503290E+00	2.801500E+00	3.367220E+00
1.496160E+00	2.775210E+00	3.300000E+00
1.459590E+00	2.670750E+00	3.307410E+00
1.535670E+00	1.124780E+00	3.139170E+00
1.651040E+00	1.081080E+00	3.165010E+00
1.563050E+00	3.000630E+00	3.393350E+00
1.594180E+00	3.067320E+00	3.420760E+00
1.581390E+00	3.035140E+00	3.346430E+00
1.535050E+00	2.910860E+00	3.337130E+00
1.745140E+00	1.060100E+00	3.138110E+00
1.862070E+00	1.019930E+00	3.191520E+00
1.634640E+00	3.129930E+00	3.351760E+00
1.968840E+00	1.004470E+00	3.162320E+00
2.080420E+00	9.735420E-01	3.182010E+00
2.051380E+00	9.597900E-01	3.256250E+00
2.168200E+00	9.347240E-01	3.276670E+00
1.696350E+00	3.219910E+00	3.389410E+00
1.748290E+00	3.286430E+00	3.420220E+00
1.740190E+00	3.269130E+00	3.344790E+00
2.286470E+00	9.156140E-01	3.245990E+00
2.360720E+00	8.947400E-01	3.268430E+00
1.791880E+00	3.331170E+00	3.371430E+00
2.448430E+00	8.804680E-01	3.310260E+00
1.871920E+00	3.415710E+00	3.385620E+00
2.578620E+00	8.711070E-01	3.277250E+00
1.951790E+00	3.500770E+00	3.393470E+00
2.008360E+00	3.562630E+00	3.425400E+00
1.999570E+00	3.546900E+00	3.345400E+00
2.692070E+00	8.760270E-01	3.242400E+00
2.830790E+00	8.380590E-01	3.301180E+00
2.071020E+00	3.618200E+00	3.387990E+00
2.948070E+00	8.415580E-01	3.279510E+00
2.906230E+00	8.167370E-01	3.329180E+00
2.962030E+00	8.082620E-01	3.346330E+00
2.164940E+00	3.692980E+00	3.380250E+00
3.078920E+00	8.307690E-01	3.303720E+00
2.260400E+00	3.763800E+00	3.374440E+00
3.232280E+00	8.666220E-01	3.294860E+00
3.186670E+00	8.182170E-01	3.357110E+00
3.267240E+00	8.403900E-01	3.364130E+00
2.359350E+00	3.823130E+00	3.374920E+00
3.309600E+00	8.937850E-01	3.291990E+00
3.312720E+00	8.716880E-01	3.333670E+00
2.463500E+00	3.871340E+00	3.371830E+00
3.440090E+00	9.656600E-01	3.291310E+00
3.373790E+00	9.102480E-01	3.320410E+00
2.574620E+00	3.918170E+00	3.363120E+00
3.574300E+00	1.028400E+00	3.328370E+00
2.692460E+00	3.937510E+00	3.359440E+00
3.741770E+00	1.158750E+00	3.310530E+00
2.781290E+00	3.954180E+00	3.405480E+00
2.779490E+00	3.945100E+00	3.346540E+00
3.831760E+00	1.246280E+00	3.286850E+00
3.839940E+00	1.227440E+00	3.342110E+00
2.821810E+00	3.953380E+00	3.395810E+00
2.877600E+00	3.931510E+00	3.378780E+00
4.002310E+00	1.387090E+00	3.338860E+00
3.904840E+00	1.285140E+00	3.336960E+00
2.989250E+00	3.883760E+00	3.343600E+00
3.082870E+00	3.852890E+00	3.405940E+00
4.222160E+00	1.848940E+00	3.261860E+00
4.189440E+00	1.754430E+00	3.279900E+00
4.156240E+00	1.636840E+00	3.300550E+00
4.093470E+00	1.519990E+00	3.332080E+00
4.157650E+00	1.586690E+00	3.370450E+00
3.165490E+00	3.812090E+00	3.381300E+00
3.251550E+00	3.762800E+00	3.369350E+00
3.305050E+00	3.736990E+00	3.305180E+00
3.361240E+00	3.716480E+00	3.402430E+00
4.322480E+00	2.192980E+00	3.300930E+00
4.302910E+00	2.081340E+00	3.323160E+00
4.272390E+00	1.958330E+00	3.293100E+00
4.242560E+00	1.824520E+00	3.346060E+00
4.205560E+00	1.703840E+00	3.365540E+00
4.182800E+00	1.633890E+00	3.368460E+00
3.480810E+00	3.674970E+00	3.382360E+00
3.581070E+00	3.644740E+00	3.420310E+00
4.326860E+00	2.502660E+00	3.306940E+00
4.338020E+00	2.397230E+00	3.379230E+00
4.335740E+00	2.309270E+00	3.320590E+00
3.681280E+00	3.618230E+00	3.366270E+00
3.792340E+00	3.585760E+00	3.416970E+00
4.207510E+00	3.048350E+00	3.332980E+00
4.240610E+00	2.945780E+00	3.416440E+00
4.265340E+00	2.829620E+00	3.381760E+00
4.294870E+00	2.718190E+00	3.350550E+00
4.317330E+00	2.610590E+00	3.329600E+00
3.875660E+00	3.545990E+00	3.383780E+00
3.988250E+00	3.473080E+00	3.411290E+00
4.078370E+00	3.366100E+00	3.378670E+00
4.136950E+00	3.255400E+00	3.367010E+00
4.174030E+00	3.153170E+00	3.356110E+00
1.321450E+00	2.446030E+00	3.466290E+00
1.359630E+00	2.520630E+00	3.479030E+00
1.330240E+00	2.446230E+00	3.428300E+00
1.314440E+00	2.382550E+00	3.361760E+00
1.297790E+00	2.372880E+00	3.436510E+00
1.250030E+00	2.231350E+00	3.357850E+00
1.205020E+00	2.082910E+00	3.281980E+00
1.196900E+00	2.085380E+00	3.361260E+00
1.161060E+00	1.933750E+00	3.247970E+00
1.160040E+00	1.969880E+00	3.330210E+00
1.131660E+00	1.795620E+00	3.229540E+00
1.124920E+00	1.835660E+00	3.309460E+00
1.117000E+00	1.677920E+00	3.220920E+00
1.099670E+00	1.691170E+00	3.315560E+00
1.116530E+00	1.611680E+00	3.225450E+00
1.106020E+00	1.612420E+00	3.275450E+00
1.117120E+00	1.551100E+00	3.259290E+00
1.366000E+00	2.501410E+00	3.401500E+00
1.405740E+00	2.591130E+00	3.447430E+00
1.151340E+00	1.464630E+00	3.222310E+00
1.195360E+00	1.412540E+00	3.173150E+00
1.185510E+00	1.388830E+00	3.228430E+00
1.224180E+00	1.344610E+00	3.211760E+00
1.445810E+00	2.669900E+00	3.449890E+00
1.481340E+00	2.762420E+00	3.486110E+00
1.477090E+00	2.729120E+00	3.399360E+00
1.420020E+00	2.596920E+00	3.372440E+00
1.290390E+00	1.284740E+00	3.175890E+00
1.369970E+00	1.182100E+00	3.249730E+00
1.456250E+00	1.139000E+00	3.211330E+00
1.448200E+00	1.124540E+00	3.269330E+00
1.516550E+00	1.091480E+00	3.265480E+00
1.541220E+00	2.963390E+00	3.549310E+00
1.567000E+00	3.027630E+00	3.540950E+00
1.552760E+00	2.974120E+00	3.463420E+00
1.512930E+00	2.843580E+00	3.431850E+00
1.516280E+00	2.875720E+00	3.520010E+00
1.712480E+00	1.046100E+00	3.230280E+00
1.638100E+00	1.055550E+00	3.265310E+00
1.725070E+00	1.023640E+00	3.293160E+00
1.593840E+00	3.089780E+00	3.586720E+00
1.636290E+00	3.156350E+00	3.559800E+00
1.598130E+00	3.081440E+00	3.504090E+00
1.800960E+00	1.007560E+00	3.276480E+00
1.650370E+00	3.162740E+00	3.465130E+00
1.681020E+00	3.217270E+00	3.544550E+00
1.957860E+00	9.658320E-01	3.311460E+00
2.086780E+00	9.265000E-01	3.341210E+00
2.187440E+00	8.946130E-01	3.409480E+00
1.717080E+00	3.254030E+00	3.486190E+00
2.298510E+00	8.789100E-01	3.368320E+00
2.357580E+00	8.829470E-01	3.312750E+00
1.798080E+00	3.345550E+00	3.502960E+00
2.397330E+00	8.657760E-01	3.380320E+00
2.488470E+00	8.442470E-01	3.441980E+00
1.879150E+00	3.432590E+00	3.515830E+00
1.930300E+00	3.491470E+00	3.532960E+00
1.921040E+00	3.472800E+00	3.463660E+00
2.584310E+00	8.334070E-01	3.400460E+00
1.972950E+00	3.531080E+00	3.486300E+00
2.695270E+00	8.343340E-01	3.360070E+00
2.796530E+00	7.972480E-01	3.433130E+00
2.055040E+00	3.618090E+00	3.518440E+00
2.894190E+00	7.939150E-01	3.390540E+00
3.001240E+00	7.696010E-01	3.433770E+00
2.151640E+00	3.691620E+00	3.480240E+00
3.118460E+00	7.837600E-01	3.409280E+00
3.076870E+00	7.565240E-01	3.459000E+00
3.144660E+00	7.549260E-01	3.490390E+00
2.252290E+00	3.765480E+00	3.475940E+00
3.235830E+00	8.003750E-01	3.440890E+00
2.355570E+00	3.827200E+00	3.480280E+00
3.369250E+00	8.689430E-01	3.414270E+00
2.461970E+00	3.879330E+00	3.482470E+00
3.478060E+00	9.518100E-01	3.376030E+00
3.493550E+00	9.325440E-01	3.464640E+00
2.567060E+00	3.924480E+00	3.477970E+00
3.548870E+00	9.891000E-01	3.387540E+00
3.541850E+00	9.730030E-01	3.426450E+00
2.668630E+00	3.944160E+00	3.472410E+00
3.711800E+00	1.083970E+00	3.459290E+00
3.594220E+00	1.009020E+00	3.417480E+00
2.762770E+00	3.956560E+00	3.470010E+00
3.867770E+00	1.226180E+00	3.427540E+00
2.834040E+00	3.953830E+00	3.453040E+00
2.909940E+00	3.937380E+00	3.509860E+00
3.956360E+00	1.304730E+00	3.409660E+00
3.958310E+00	1.286070E+00	3.461700E+00
3.015840E+00	3.881110E+00	3.474920E+00
3.091890E+00	3.850270E+00	3.462530E+00
4.137750E+00	1.536630E+00	3.411650E+00
4.086720E+00	1.455320E+00	3.429060E+00
4.024210E+00	1.351230E+00	3.471110E+00
3.139530E+00	3.824990E+00	3.449320E+00
3.230210E+00	3.774760E+00	3.472490E+00
3.363710E+00	3.725630E+00	3.510050E+00
4.321320E+00	2.133150E+00	3.387560E+00
4.306130E+00	2.030340E+00	3.395990E+00
4.290330E+00	1.907330E+00	3.419900E+00
4.253450E+00	1.767390E+00	3.465690E+00
4.292970E+00	1.858360E+00	3.478000E+00
4.191090E+00	1.613430E+00	3.446220E+00
4.143750E+00	1.512550E+00	3.476240E+00
3.474190E+00	3.680130E+00	3.466810E+00
3.588310E+00	3.658740E+00	3.508720E+00
4.331250E+00	2.524470E+00	3.434000E+00
4.349020E+00	2.395820E+00	3.505220E+00
4.341520E+00	2.247270E+00	3.440670E+00
4.329800E+00	2.097720E+00	3.471990E+00
4.319710E+00	1.986260E+00	3.479340E+00
4.311170E+00	1.907880E+00	3.490690E+00
3.695540E+00	3.620310E+00	3.464150E+00
3.801790E+00	3.599000E+00	3.503300E+00
4.209380E+00	3.069290E+00	3.458630E+00
4.253890E+00	2.952540E+00	3.530960E+00
4.273640E+00	2.840230E+00	3.494060E+00
4.304670E+00	2.718250E+00	3.468240E+00
4.318930E+00	2.634730E+00	3.417620E+00
3.905930E+00	3.548320E+00	3.482600E+00
4.009570E+00	3.491890E+00	3.510770E+00
4.046020E+00	3.447420E+00	3.478270E+00
4.090800E+00	3.387820E+00	3.476160E+00
4.150380E+00	3.271670E+00	3.499720E+00
4.133610E+00	3.344930E+00	3.520390E+00
4.170800E+00	3.178360E+00	3.441230E+00
4.075730E+00	3.437370E+00	3.527600E+00
4.117580E+00	3.385040E+00	3.533460E+00
1.314230E+00	2.519900E+00	3.641950E+00
1.341460E+00	2.572520E+00	3.624870E+00
1.319650E+00	2.511770E+00	3.592360E+00
1.309240E+00	2.436180E+00	3.525130E+00
1.292630E+00	2.441840E+00	3.613190E+00
1.259080E+00	2.284180E+00	3.476540E+00
1.262030E+00	2.327190E+00	3.570910E+00
1.211300E+00	2.140980E+00	3.437230E+00
1.219970E+00	2.189800E+00	3.528620E+00
1.165410E+00	2.007020E+00	3.411570E+00
1.174740E+00	2.053150E+00	3.495460E+00
1.126850E+00	1.877010E+00	3.390120E+00
1.131490E+00	1.920810E+00	3.472310E+00
1.098970E+00	1.760020E+00	3.374780E+00
1.095150E+00	1.780450E+00	3.469590E+00
1.089630E+00	1.696220E+00	3.376100E+00
1.085340E+00	1.702950E+00	3.422020E+00
1.085200E+00	1.639230E+00	3.407760E+00
1.357500E+00	2.563490E+00	3.563120E+00
1.395530E+00	2.663400E+00	3.637190E+00
1.098330E+00	1.540520E+00	3.373580E+00
1.119620E+00	1.483560E+00	3.314310E+00
1.116510E+00	1.463030E+00	3.373060E+00
1.139710E+00	1.415930E+00	3.350910E+00
1.425020E+00	2.662520E+00	3.530110E+00
1.445940E+00	2.736020E+00	3.603660E+00
1.190160E+00	1.348030E+00	3.307230E+00
1.268590E+00	1.255010E+00	3.292780E+00
1.233340E+00	1.256880E+00	3.410410E+00
1.319760E+00	1.194500E+00	3.322770E+00
1.293860E+00	1.201200E+00	3.373850E+00
1.358720E+00	1.151120E+00	3.373060E+00
1.467520E+00	2.783730E+00	3.617490E+00
1.485370E+00	2.829630E+00	3.634240E+00
1.480680E+00	2.794480E+00	3.571810E+00
1.458590E+00	1.095790E+00	3.350240E+00
1.585840E+00	1.037180E+00	3.364210E+00
1.533280E+00	1.026430E+00	3.466660E+00
1.641550E+00	9.915280E-01	3.454430E+00
1.557850E+00	3.016100E+00	3.614780E+00
1.518330E+00	2.911280E+00	3.617200E+00
1.741730E+00	9.850440E-01	3.387780E+00
1.629980E+00	3.154000E+00	3.646780E+00
1.591640E+00	3.084920E+00	3.675980E+00
1.863480E+00	9.642800E-01	3.369170E+00
1.872640E+00	9.388160E-01	3.444220E+00
1.947630E+00	9.323350E-01	3.420250E+00
1.677460E+00	3.220170E+00	3.627930E+00
2.071820E+00	8.993640E-01	3.449860E+00
2.202150E+00	8.643600E-01	3.519000E+00
1.732240E+00	3.283260E+00	3.589580E+00
2.296670E+00	8.524670E-01	3.494060E+00
1.799690E+00	3.364040E+00	3.649070E+00
1.857410E+00	3.428470E+00	3.656630E+00
1.846510E+00	3.409020E+00	3.588470E+00
2.396580E+00	8.474670E-01	3.471520E+00
2.502830E+00	8.153270E-01	3.556630E+00
1.906270E+00	3.476560E+00	3.613680E+00
2.596050E+00	8.026650E-01	3.520950E+00
1.977990E+00	3.551410E+00	3.583760E+00
2.691270E+00	7.988130E-01	3.480700E+00
2.791100E+00	7.614860E-01	3.550080E+00
2.049230E+00	3.635660E+00	3.641610E+00
2.127900E+00	3.706640E+00	3.640480E+00
2.089410E+00	3.667000E+00	3.587510E+00
2.886460E+00	7.577160E-01	3.496880E+00
2.972960E+00	7.253690E-01	3.557940E+00
2.141260E+00	3.703040E+00	3.566210E+00
2.204640E+00	3.766830E+00	3.629130E+00
3.063740E+00	7.337500E-01	3.521240E+00
3.150010E+00	7.231650E-01	3.586010E+00
2.234930E+00	3.774790E+00	3.564660E+00
2.254470E+00	3.806030E+00	3.621970E+00
3.243570E+00	7.618760E-01	3.551930E+00
2.295260E+00	3.832420E+00	3.621940E+00
2.344310E+00	3.845940E+00	3.583570E+00
3.349110E+00	8.148000E-01	3.522590E+00
2.459060E+00	3.898560E+00	3.588030E+00
3.441710E+00	8.771350E-01	3.514080E+00
2.567100E+00	3.947740E+00	3.583830E+00
3.546570E+00	9.389870E-01	3.572200E+00
3.592570E+00	9.900260E-01	3.485260E+00
3.676980E+00	1.025010E+00	3.572910E+00
2.662470E+00	3.965570E+00	3.574720E+00
3.783460E+00	1.103260E+00	3.581980E+00
2.751570E+00	3.974400E+00	3.564780E+00
3.864880E+00	1.184140E+00	3.548810E+00
2.835690E+00	3.972400E+00	3.546810E+00
2.912360E+00	3.961760E+00	3.613400E+00
3.963080E+00	1.272430E+00	3.523590E+00
2.984470E+00	3.920660E+00	3.572270E+00
3.087960E+00	3.883660E+00	3.584180E+00
3.124360E+00	3.840450E+00	3.503400E+00
3.182740E+00	3.821930E+00	3.553790E+00
4.111090E+00	1.433290E+00	3.527900E+00
4.056830E+00	1.342140E+00	3.581950E+00
3.279710E+00	3.774670E+00	3.564930E+00
3.366640E+00	3.744840E+00	3.569900E+00
4.306180E+00	1.839730E+00	3.543940E+00
4.279050E+00	1.738390E+00	3.569910E+00
4.240850E+00	1.640760E+00	3.557500E+00
4.177310E+00	1.528420E+00	3.552630E+00
3.471180E+00	3.711290E+00	3.558520E+00
3.584350E+00	3.682350E+00	3.568500E+00
4.347120E+00	2.528070E+00	3.584560E+00
4.331400E+00	2.611370E+00	3.493850E+00
4.330930E+00	2.656440E+00	3.554780E+00
4.360410E+00	2.387130E+00	3.608750E+00
4.362590E+00	2.278180E+00	3.578860E+00
4.355010E+00	2.145160E+00	3.564080E+00
4.342380E+00	2.017450E+00	3.559570E+00
4.329590E+00	1.930720E+00	3.541570E+00
3.706710E+00	3.648030E+00	3.563780E+00
3.886870E+00	3.592210E+00	3.589350E+00
4.227430E+00	3.069350E+00	3.603190E+00
4.190900E+00	3.153430E+00	3.516990E+00
4.190210E+00	3.186870E+00	3.582970E+00
4.262070E+00	2.943150E+00	3.621760E+00
4.281090E+00	2.854950E+00	3.590310E+00
4.307570E+00	2.753170E+00	3.568050E+00
3.958380E+00	3.565560E+00	3.597430E+00
3.969830E+00	3.544770E+00	3.564990E+00
4.141150E+00	3.350070E+00	3.583520E+00
4.170960E+00	3.264650E+00	3.626810E+00
3.990040E+00	3.545370E+00	3.601050E+00
4.043320E+00	3.493330E+00	3.606600E+00
4.105490E+00	3.416730E+00	3.574820E+00
1.253390E+00	2.344650E+00	3.714610E+00
1.272980E+00	2.400430E+00	3.724080E+00
1.263090E+00	2.359150E+00	3.661530E+00
1.228220E+00	2.234630E+00	3.617610E+00
1.235450E+00	2.272200E+00	3.697830E+00
1.187750E+00	2.102120E+00	3.582790E+00
1.201580E+00	2.149940E+00	3.668180E+00
1.142300E+00	1.968670E+00	3.557440E+00
1.160200E+00	2.020960E+00	3.644150E+00
1.108580E+00	1.852580E+00	3.539150E+00
1.118610E+00	1.878330E+00	3.643440E+00
1.091060E+00	1.785560E+00	3.535120E+00
1.095700E+00	1.792010E+00	3.590080E+00
1.083110E+00	1.726390E+00	3.565060E+00
1.341990E+00	2.576320E+00	3.699810E+00
1.296910E+00	2.467350E+00	3.686900E+00
1.077580E+00	1.654320E+00	3.503330E+00
1.082220E+00	1.570930E+00	3.475640E+00
1.082890E+00	1.554640E+00	3.587490E+00
1.094090E+00	1.487490E+00	3.520280E+00
1.394930E+00	2.678080E+00	3.728380E+00
1.433900E+00	2.743410E+00	3.732300E+00
1.417730E+00	2.716780E+00	3.689060E+00
1.120260E+00	1.424020E+00	3.454450E+00
1.170080E+00	1.334660E+00	3.439290E+00
1.156130E+00	1.346760E+00	3.556400E+00
1.205420E+00	1.279900E+00	3.473690E+00
1.193230E+00	1.290830E+00	3.524830E+00
1.234440E+00	1.234830E+00	3.517260E+00
1.454140E+00	2.772020E+00	3.671440E+00
1.473950E+00	2.815090E+00	3.768830E+00
1.307010E+00	1.166080E+00	3.472250E+00
1.421180E+00	1.085430E+00	3.472070E+00
1.378580E+00	1.095140E+00	3.581300E+00
1.484790E+00	1.036950E+00	3.514250E+00
1.458730E+00	1.043350E+00	3.560400E+00
1.528630E+00	1.000800E+00	3.568160E+00
1.504910E+00	2.888220E+00	3.773130E+00
1.522110E+00	2.927380E+00	3.757260E+00
1.502090E+00	2.879250E+00	3.706120E+00
1.723900E+00	9.519920E-01	3.501100E+00
1.638930E+00	9.616730E-01	3.558270E+00
1.770720E+00	9.074030E-01	3.592790E+00
1.553490E+00	2.995430E+00	3.735450E+00
1.839150E+00	9.170430E-01	3.518880E+00
1.934250E+00	8.772120E-01	3.584200E+00
1.870660E+00	8.797020E-01	3.608270E+00
1.961870E+00	8.501150E-01	3.659250E+00
1.632390E+00	3.147530E+00	3.736680E+00
1.598320E+00	3.086730E+00	3.752260E+00
1.978060E+00	8.930840E-01	3.522800E+00
2.024910E+00	8.485800E-01	3.618180E+00
1.669660E+00	3.206750E+00	3.711650E+00
2.149640E+00	8.401300E-01	3.619480E+00
1.734770E+00	3.289240E+00	3.725870E+00
2.291260E+00	8.210130E-01	3.610180E+00
1.847220E+00	3.420980E+00	3.727270E+00
1.798290E+00	3.367000E+00	3.745820E+00
2.402040E+00	8.202640E-01	3.586170E+00
2.509610E+00	7.884190E-01	3.673250E+00
1.894710E+00	3.472650E+00	3.699920E+00
2.604820E+00	7.738410E-01	3.637430E+00
1.967710E+00	3.555420E+00	3.713820E+00
2.696830E+00	7.684330E-01	3.597890E+00
2.793340E+00	7.305020E-01	3.667470E+00
2.109160E+00	3.698820E+00	3.726650E+00
2.041980E+00	3.639760E+00	3.739050E+00
2.881870E+00	7.218410E-01	3.612330E+00
2.968560E+00	6.902660E-01	3.670210E+00
2.191920E+00	3.765990E+00	3.713850E+00
3.058640E+00	7.012490E-01	3.623430E+00
3.151600E+00	6.934910E-01	3.692650E+00
2.282530E+00	3.832770E+00	3.692510E+00
3.246510E+00	7.305460E-01	3.660020E+00
2.355750E+00	3.880740E+00	3.724170E+00
2.354540E+00	3.870830E+00	3.670500E+00
3.349110E+00	7.824950E-01	3.629700E+00
2.392510E+00	3.895790E+00	3.714710E+00
2.447260E+00	3.911330E+00	3.704280E+00
3.448210E+00	8.518530E-01	3.604730E+00
2.561850E+00	3.956350E+00	3.689630E+00
3.648730E+00	9.935200E-01	3.676280E+00
3.542140E+00	9.100620E-01	3.690930E+00
2.669420E+00	3.978450E+00	3.683480E+00
3.767420E+00	1.084300E+00	3.672000E+00
2.737240E+00	3.984770E+00	3.644080E+00
3.873290E+00	1.176540E+00	3.656960E+00
2.823620E+00	3.989010E+00	3.658760E+00
2.917510E+00	3.976140E+00	3.715780E+00
3.970780E+00	1.260440E+00	3.625040E+00
3.002070E+00	3.933560E+00	3.660030E+00
3.114380E+00	3.903960E+00	3.685140E+00
3.202200E+00	3.836200E+00	3.622700E+00
4.133600E+00	1.433650E+00	3.634550E+00
4.064480E+00	1.338780E+00	3.687110E+00
3.236150E+00	3.854110E+00	3.694630E+00
3.320880E+00	3.823540E+00	3.694220E+00
3.352320E+00	3.781090E+00	3.632450E+00
4.303540E+00	1.778430E+00	3.631310E+00
4.272530E+00	1.668970E+00	3.656610E+00
4.303280E+00	1.738070E+00	3.694510E+00
4.206730E+00	1.546820E+00	3.657400E+00
3.417890E+00	3.798180E+00	3.698780E+00
3.539410E+00	3.764840E+00	3.716600E+00
3.561500E+00	3.718690E+00	3.640070E+00
4.331390E+00	2.672840E+00	3.656130E+00
4.355270E+00	2.548190E+00	3.726480E+00
4.364260E+00	2.421870E+00	3.697460E+00
4.371810E+00	2.299000E+00	3.686120E+00
4.367040E+00	2.173030E+00	3.672780E+00
4.356950E+00	2.039560E+00	3.662430E+00
4.336400E+00	1.889410E+00	3.643340E+00
4.317560E+00	1.795450E+00	3.683590E+00
3.654050E+00	3.717640E+00	3.710600E+00
3.764960E+00	3.691830E+00	3.758810E+00
3.775810E+00	3.653350E+00	3.672990E+00
4.198320E+00	3.174510E+00	3.676640E+00
4.234630E+00	3.084420E+00	3.742770E+00
4.259030E+00	2.975470E+00	3.703810E+00
4.282710E+00	2.862270E+00	3.687470E+00
4.302790E+00	2.780210E+00	3.642750E+00
3.872350E+00	3.632030E+00	3.751310E+00
3.954030E+00	3.566750E+00	3.702780E+00
3.977560E+00	3.553590E+00	3.628580E+00
4.016540E+00	3.526830E+00	3.664760E+00
4.143530E+00	3.354770E+00	3.709210E+00
4.108540E+00	3.415660E+00	3.632010E+00
4.080210E+00	3.457920E+00	3.687560E+00
4.181250E+00	3.252550E+00	3.717160E+00
4.049380E+00	3.498530E+00	3.668720E+00
1.248770E+00	2.346550E+00	3.852690E+00
1.270710E+00	2.411760E+00	3.838620E+00
1.253190E+00	2.339270E+00	3.774550E+00
1.215570E+00	2.202390E+00	3.751110E+00
1.228720E+00	2.258750E+00	3.833980E+00
1.177640E+00	2.078490E+00	3.727460E+00
1.199460E+00	2.143500E+00	3.817050E+00
1.138990E+00	1.963690E+00	3.711180E+00
1.162110E+00	2.025280E+00	3.797350E+00
1.116800E+00	1.893110E+00	3.711870E+00
1.128460E+00	1.919430E+00	3.780520E+00
1.106960E+00	1.835730E+00	3.744910E+00
1.293440E+00	2.481810E+00	3.872490E+00
1.322900E+00	2.553620E+00	3.854420E+00
1.304050E+00	2.481000E+00	3.781880E+00
1.089780E+00	1.731640E+00	3.697330E+00
1.080570E+00	1.636670E+00	3.627810E+00
1.081110E+00	1.643470E+00	3.706880E+00
1.081240E+00	1.575200E+00	3.650550E+00
1.081860E+00	1.590280E+00	3.709030E+00
1.086210E+00	1.530700E+00	3.690580E+00
1.353190E+00	2.621000E+00	3.891720E+00
1.389720E+00	2.683630E+00	3.877930E+00
1.361540E+00	2.620210E+00	3.806080E+00
1.122690E+00	1.411730E+00	3.576550E+00
1.106280E+00	1.454760E+00	3.668230E+00
1.142540E+00	1.373200E+00	3.610570E+00
1.134200E+00	1.390220E+00	3.652320E+00
1.159810E+00	1.340800E+00	3.655450E+00
1.425320E+00	2.731460E+00	3.817590E+00
1.212330E+00	1.255590E+00	3.634990E+00
1.285950E+00	1.167900E+00	3.591820E+00
1.263210E+00	1.185700E+00	3.654630E+00
1.334940E+00	1.119880E+00	3.629070E+00
1.305770E+00	1.140300E+00	3.673510E+00
1.370530E+00	1.083860E+00	3.679000E+00
1.471690E+00	2.827010E+00	3.873230E+00
1.502280E+00	2.897350E+00	3.878770E+00
1.495980E+00	2.874200E+00	3.821500E+00
1.478480E+00	1.007620E+00	3.677870E+00
1.583630E+00	9.530150E-01	3.651410E+00
1.558340E+00	9.512930E-01	3.713270E+00
1.617640E+00	9.250520E-01	3.732130E+00
1.525810E+00	2.939270E+00	3.825010E+00
1.706030E+00	9.057120E-01	3.689370E+00
1.567290E+00	3.028060E+00	3.869670E+00
1.602360E+00	3.096630E+00	3.867160E+00
1.589580E+00	3.068380E+00	3.807020E+00
1.861600E+00	8.626940E-01	3.700930E+00
1.991640E+00	8.280830E-01	3.744650E+00
1.623570E+00	3.129490E+00	3.815140E+00
2.097510E+00	8.181040E-01	3.711440E+00
1.681970E+00	3.218720E+00	3.828420E+00
2.164870E+00	8.171000E-01	3.690550E+00
2.192250E+00	8.065100E-01	3.728690E+00
1.747200E+00	3.310960E+00	3.847490E+00
1.792970E+00	3.372370E+00	3.867840E+00
1.780120E+00	3.350140E+00	3.801880E+00
2.272830E+00	7.953980E-01	3.734230E+00
2.200520E+00	8.132450E-01	3.695300E+00
1.834720E+00	3.416260E+00	3.820670E+00
2.402630E+00	7.922710E-01	3.707010E+00
2.518620E+00	7.635700E-01	3.792270E+00
1.900730E+00	3.486980E+00	3.784310E+00
2.611460E+00	7.477880E-01	3.756600E+00
1.968490E+00	3.575190E+00	3.850930E+00
2.033410E+00	3.650440E+00	3.867920E+00
2.016020E+00	3.621830E+00	3.797550E+00
2.702870E+00	7.385390E-01	3.716220E+00
2.804760E+00	7.018330E-01	3.788850E+00
2.087080E+00	3.693710E+00	3.825240E+00
2.887610E+00	6.894720E-01	3.733110E+00
2.975090E+00	6.649420E-01	3.772500E+00
2.175280E+00	3.765690E+00	3.811140E+00
3.059050E+00	6.712500E-01	3.731660E+00
3.156930E+00	6.639000E-01	3.800670E+00
2.259530E+00	3.831950E+00	3.795430E+00
3.252620E+00	7.005960E-01	3.768690E+00
2.338710E+00	3.881230E+00	3.785790E+00
3.354360E+00	7.553100E-01	3.739930E+00
2.404450E+00	3.907650E+00	3.768570E+00
2.478820E+00	3.945120E+00	3.825110E+00
3.450740E+00	8.278450E-01	3.713210E+00
2.558960E+00	3.971140E+00	3.790700E+00
3.643490E+00	9.676370E-01	3.782330E+00
3.549460E+00	8.820040E-01	3.795950E+00
2.648260E+00	3.988010E+00	3.776820E+00
3.754780E+00	1.058600E+00	3.770280E+00
2.730000E+00	3.998670E+00	3.768700E+00
2.761640E+00	3.994420E+00	3.713710E+00
2.835610E+00	4.014040E+00	3.787780E+00
3.883280E+00	1.175240E+00	3.771020E+00
2.931710E+00	3.998540E+00	3.786430E+00
3.980200E+00	1.261320E+00	3.721980E+00
3.023330E+00	3.968400E+00	3.763680E+00
3.177090E+00	3.934180E+00	3.771290E+00
4.155920E+00	1.433160E+00	3.774440E+00
4.063700E+00	1.326840E+00	3.752590E+00
3.265070E+00	3.924160E+00	3.798160E+00
3.310280E+00	3.866850E+00	3.747260E+00
4.293860E+00	1.676550E+00	3.734450E+00
4.249910E+00	1.575830E+00	3.749990E+00
4.230090E+00	1.517430E+00	3.797450E+00
3.354510E+00	3.906260E+00	3.810370E+00
3.459310E+00	3.877370E+00	3.827090E+00
3.459990E+00	3.832280E+00	3.767730E+00
4.351690E+00	2.681060E+00	3.801760E+00
4.313750E+00	2.762140E+00	3.713720E+00
4.307300E+00	2.820880E+00	3.781070E+00
4.372640E+00	2.543640E+00	3.822750E+00
4.382360E+00	2.440400E+00	3.799420E+00
4.393330E+00	2.320470E+00	3.785660E+00
4.389560E+00	2.194100E+00	3.775590E+00
4.381410E+00	2.067710E+00	3.765520E+00
4.369370E+00	1.932260E+00	3.764290E+00
4.329710E+00	1.772250E+00	3.764070E+00
4.300120E+00	1.636200E+00	3.800920E+00
4.264560E+00	1.561090E+00	3.810830E+00
3.546500E+00	3.829450E+00	3.819770E+00
3.626580E+00	3.766010E+00	3.777310E+00
3.763410E+00	3.727700E+00	3.833740E+00
4.208540E+00	3.199590E+00	3.795230E+00
4.242590E+00	3.101390E+00	3.874010E+00
4.269010E+00	2.992780E+00	3.811080E+00
4.281110E+00	2.909540E+00	3.762540E+00
3.875050E+00	3.660160E+00	3.824080E+00
3.971470E+00	3.583490E+00	3.808630E+00
4.076250E+00	3.477860E+00	3.793420E+00
4.039180E+00	3.506420E+00	3.705730E+00
4.163790E+00	3.358170E+00	3.845320E+00
4.182880E+00	3.286590E+00	3.783320E+00
1.272700E+00	2.406590E+00	3.913330E+00
1.246110E+00	2.313470E+00	3.904650E+00
1.230140E+00	2.220460E+00	3.911250E+00
1.198590E+00	2.099960E+00	3.897550E+00
1.162500E+00	1.982820E+00	3.881030E+00
1.132160E+00	1.858320E+00	3.880780E+00
1.100280E+00	1.779400E+00	3.799070E+00
1.110810E+00	1.775820E+00	3.864930E+00
1.099330E+00	1.723110E+00	3.835700E+00
1.322550E+00	2.546990E+00	3.928490E+00
1.293870E+00	2.478910E+00	3.924480E+00
1.092790E+00	1.634480E+00	3.810640E+00
1.093350E+00	1.546320E+00	3.787240E+00
1.099040E+00	1.490620E+00	3.760640E+00
1.112400E+00	1.500550E+00	3.841270E+00
1.130100E+00	1.442070E+00	3.826540E+00
1.386530E+00	2.674180E+00	3.937100E+00
1.361400E+00	2.622030E+00	3.957870E+00
1.148170E+00	1.372340E+00	3.750740E+00
1.180980E+00	1.307610E+00	3.726050E+00
1.189150E+00	1.317780E+00	3.812200E+00
1.218460E+00	1.254970E+00	3.773710E+00
1.436560E+00	2.752050E+00	3.945850E+00
1.260660E+00	1.186440E+00	3.725240E+00
1.332620E+00	1.112480E+00	3.773380E+00
1.408530E+00	1.045550E+00	3.756500E+00
1.405720E+00	1.050310E+00	3.859260E+00
1.477430E+00	9.951050E-01	3.811380E+00
1.495250E+00	2.880880E+00	3.934040E+00
1.476060E+00	2.832280E+00	3.956360E+00
1.572090E+00	9.420450E-01	3.809240E+00
1.700420E+00	8.923880E-01	3.818690E+00
1.533390E+00	2.957170E+00	3.948860E+00
1.810420E+00	8.586050E-01	3.798130E+00
1.798070E+00	8.563810E-01	3.877430E+00
1.881680E+00	8.399340E-01	3.889100E+00
1.603620E+00	3.093480E+00	3.942230E+00
1.573740E+00	3.035870E+00	3.964580E+00
1.957620E+00	8.276100E-01	3.834260E+00
1.638780E+00	3.155750E+00	3.904950E+00
2.093070E+00	8.010670E-01	3.827170E+00
1.694060E+00	3.233970E+00	3.970670E+00
1.743310E+00	3.305750E+00	3.988770E+00
1.725920E+00	3.284660E+00	3.915640E+00
2.202410E+00	7.945230E-01	3.803650E+00
1.779110E+00	3.356060E+00	3.945030E+00
2.305110E+00	7.702470E-01	3.859880E+00
1.837300E+00	3.428680E+00	3.923780E+00
2.419430E+00	7.672030E-01	3.844930E+00
2.536090E+00	7.447870E-01	3.896190E+00
1.897100E+00	3.496500E+00	3.889710E+00
2.616450E+00	7.287160E-01	3.879000E+00
2.023080E+00	3.647060E+00	3.946210E+00
1.957410E+00	3.575320E+00	3.964540E+00
2.716890E+00	7.145380E-01	3.845350E+00
2.810340E+00	6.846830E-01	3.881290E+00
2.090830E+00	3.710810E+00	3.931940E+00
2.915410E+00	6.546310E-01	3.891930E+00
2.167270E+00	3.773680E+00	3.914060E+00
3.056640E+00	6.462610E-01	3.846470E+00
2.246470E+00	3.837830E+00	3.894340E+00
2.323490E+00	3.887570E+00	3.878710E+00
3.364990E+00	7.284980E-01	3.853120E+00
3.253570E+00	6.721900E-01	3.874420E+00
2.402610E+00	3.919690E+00	3.860850E+00
2.475180E+00	3.950720E+00	3.929020E+00
3.467200E+00	8.014740E-01	3.820790E+00
2.564440E+00	3.982190E+00	3.896190E+00
3.637890E+00	9.353350E-01	3.893260E+00
3.551370E+00	8.566450E-01	3.879780E+00
2.631660E+00	3.995820E+00	3.849800E+00
3.747140E+00	1.035090E+00	3.871760E+00
2.721860E+00	4.010690E+00	3.861140E+00
2.832390E+00	4.039150E+00	3.919380E+00
3.839510E+00	1.122370E+00	3.851830E+00
2.970100E+00	4.025050E+00	3.869960E+00
3.949440E+00	1.233680E+00	3.899750E+00
[truncated: 10,719 more rows]
