# Supplementary material for: A New MRI-Based Model of Heart Function with Coupled Hemodynamics and Application to Normal and Diseased Canine Left Ventricles
Source: Front Bioeng Biotechnol. 2015 Sep 23;3:140. doi: 10.3389/fbioe.2015.00140 (PMC4585083; doi:10.3389/fbioe.2015.00140)
Supplement: Supplementary file 4 [file Data_Sheet_4.ZIP › Case2_Normal_LBBB_Diastole/nodes/case2_diastole_time_0.1500.csv]

3.315690E+00	2.083060E+00	1.124060E+00
3.339990E+00	2.128470E+00	1.101610E+00
3.357400E+00	2.090900E+00	1.115940E+00
3.357840E+00	2.046680E+00	1.146490E+00
3.393690E+00	2.184600E+00	1.074710E+00
3.426900E+00	2.242460E+00	1.057770E+00
3.447650E+00	2.196680E+00	1.077860E+00
3.444850E+00	2.114640E+00	1.121640E+00
3.547030E+00	2.049280E+00	1.185110E+00
3.465680E+00	2.001690E+00	1.199820E+00
3.591510E+00	1.985410E+00	1.252800E+00
3.528760E+00	2.230920E+00	1.090140E+00
3.595600E+00	2.126160E+00	1.159730E+00
3.635030E+00	2.051820E+00	1.217500E+00
3.001290E+00	2.280320E+00	1.130050E+00
3.019310E+00	2.365590E+00	1.107860E+00
3.062400E+00	2.324940E+00	1.101240E+00
3.079590E+00	2.271860E+00	1.114450E+00
3.075820E+00	2.451550E+00	1.096280E+00
3.096760E+00	2.531420E+00	1.099530E+00
3.141100E+00	2.485200E+00	1.085970E+00
3.195940E+00	2.378960E+00	1.070980E+00
3.317970E+00	2.227710E+00	1.064660E+00
3.166160E+00	2.221370E+00	1.113540E+00
3.238940E+00	2.074780E+00	1.161190E+00
3.363010E+00	1.944430E+00	1.238250E+00
3.228150E+00	1.934150E+00	1.277990E+00
3.426690E+00	1.861710E+00	1.368950E+00
3.314160E+00	1.841440E+00	1.392220E+00
3.417480E+00	1.814500E+00	1.447580E+00
3.224100E+00	2.553150E+00	1.078750E+00
3.431530E+00	2.532290E+00	1.067900E+00
3.445190E+00	2.349800E+00	1.048850E+00
3.508630E+00	1.915990E+00	1.310440E+00
3.540780E+00	1.832950E+00	1.478530E+00
3.562210E+00	2.465780E+00	1.086460E+00
3.580770E+00	2.555170E+00	1.103610E+00
3.624190E+00	2.353140E+00	1.098820E+00
3.678480E+00	2.223030E+00	1.154530E+00
3.702950E+00	2.111770E+00	1.226450E+00
3.709180E+00	2.024460E+00	1.304750E+00
3.643010E+00	1.927820E+00	1.373240E+00
3.693200E+00	2.503700E+00	1.148190E+00
3.760450E+00	2.333740E+00	1.183870E+00
3.780790E+00	2.183880E+00	1.260590E+00
3.762550E+00	2.095660E+00	1.302540E+00
2.576690E+00	2.661070E+00	1.295300E+00
2.599130E+00	2.727510E+00	1.297050E+00
2.637010E+00	2.670190E+00	1.271100E+00
2.734310E+00	2.610680E+00	1.234530E+00
2.592210E+00	2.583410E+00	1.292550E+00
2.794870E+00	2.446260E+00	1.205650E+00
2.637790E+00	2.440810E+00	1.283410E+00
2.882280E+00	2.282760E+00	1.182150E+00
2.697760E+00	2.289290E+00	1.286530E+00
2.876970E+00	2.118440E+00	1.274150E+00
2.757280E+00	2.138640E+00	1.337710E+00
2.939250E+00	2.034930E+00	1.291080E+00
2.829510E+00	1.995820E+00	1.388810E+00
2.946510E+00	1.945400E+00	1.375220E+00
2.711560E+00	2.760190E+00	1.267050E+00
2.909800E+00	2.764610E+00	1.191130E+00
2.894070E+00	2.595490E+00	1.160110E+00
2.970030E+00	2.476790E+00	1.128590E+00
3.022990E+00	2.154290E+00	1.192190E+00
3.075050E+00	1.976520E+00	1.291420E+00
3.153560E+00	1.860530E+00	1.409190E+00
3.025170E+00	1.879720E+00	1.429910E+00
3.221500E+00	1.761940E+00	1.525430E+00
3.071920E+00	1.781410E+00	1.540250E+00
3.269730E+00	1.689140E+00	1.625640E+00
3.133940E+00	1.665310E+00	1.678620E+00
3.250180E+00	1.622810E+00	1.733200E+00
3.107250E+00	2.659020E+00	1.122170E+00
3.152010E+00	2.845940E+00	1.191450E+00
3.401780E+00	1.751410E+00	1.555760E+00
3.372150E+00	1.654630E+00	1.710370E+00
3.291640E+00	2.789180E+00	1.142740E+00
3.354200E+00	2.905960E+00	1.203280E+00
3.361530E+00	2.681680E+00	1.091030E+00
3.535100E+00	1.767140E+00	1.599670E+00
3.545060E+00	1.707330E+00	1.730000E+00
3.462940E+00	2.814230E+00	1.169060E+00
3.525120E+00	2.932290E+00	1.259520E+00
3.600220E+00	2.677150E+00	1.144250E+00
3.741760E+00	1.971200E+00	1.427540E+00
3.717350E+00	1.886250E+00	1.534320E+00
3.639000E+00	1.796570E+00	1.637840E+00
3.631890E+00	2.843950E+00	1.234990E+00
3.658200E+00	2.932530E+00	1.318590E+00
3.733660E+00	2.769660E+00	1.250190E+00
3.786280E+00	2.636260E+00	1.237660E+00
3.834080E+00	2.458120E+00	1.260050E+00
3.860100E+00	2.278440E+00	1.329190E+00
3.824220E+00	2.086500E+00	1.439850E+00
3.888780E+00	2.210840E+00	1.446480E+00
3.786560E+00	1.961650E+00	1.514040E+00
3.733450E+00	2.864300E+00	1.318010E+00
3.840780E+00	2.772080E+00	1.377400E+00
3.890270E+00	2.578900E+00	1.374910E+00
3.909880E+00	2.406630E+00	1.399440E+00
3.914120E+00	2.287550E+00	1.447520E+00
2.220010E+00	2.691180E+00	1.536340E+00
2.247990E+00	2.779670E+00	1.528910E+00
2.277140E+00	2.702800E+00	1.493080E+00
2.336140E+00	2.618010E+00	1.458930E+00
2.232240E+00	2.605090E+00	1.536230E+00
2.393450E+00	2.461440E+00	1.442310E+00
2.274780E+00	2.460220E+00	1.527880E+00
2.439580E+00	2.303120E+00	1.444750E+00
2.324860E+00	2.311370E+00	1.521920E+00
2.496640E+00	2.154270E+00	1.487490E+00
2.385080E+00	2.164240E+00	1.561120E+00
2.554400E+00	2.020180E+00	1.522500E+00
2.441280E+00	2.024540E+00	1.595420E+00
2.623350E+00	1.925540E+00	1.573690E+00
2.515930E+00	1.881590E+00	1.676220E+00
2.646030E+00	1.818530E+00	1.680470E+00
2.305400E+00	2.890820E+00	1.512720E+00
2.354750E+00	3.001370E+00	1.523590E+00
2.372750E+00	2.923200E+00	1.481360E+00
2.381590E+00	2.805310E+00	1.446880E+00
2.494930E+00	2.652000E+00	1.353930E+00
2.513320E+00	2.450980E+00	1.356310E+00
2.556990E+00	2.294770E+00	1.361440E+00
2.615820E+00	2.148210E+00	1.412850E+00
2.679140E+00	2.016840E+00	1.459560E+00
2.748880E+00	1.886930E+00	1.559820E+00
2.811290E+00	1.818970E+00	1.607750E+00
2.755430E+00	1.775040E+00	1.682730E+00
2.835740E+00	1.761800E+00	1.658830E+00
2.454280E+00	2.960550E+00	1.453350E+00
2.458120E+00	3.049850E+00	1.489340E+00
2.602910E+00	2.882760E+00	1.349780E+00
2.905590E+00	1.834820E+00	1.539280E+00
2.998010E+00	1.709750E+00	1.651770E+00
2.900040E+00	1.716340E+00	1.677200E+00
3.040120E+00	1.643560E+00	1.720990E+00
2.965060E+00	1.621410E+00	1.771440E+00
3.069310E+00	1.593140E+00	1.785870E+00
2.560120E+00	3.056900E+00	1.443700E+00
2.750120E+00	3.061630E+00	1.396950E+00
2.757910E+00	2.966590E+00	1.335510E+00
2.810750E+00	2.897530E+00	1.277220E+00
3.324770E+00	1.578110E+00	1.830200E+00
3.173780E+00	1.546150E+00	1.869640E+00
3.297390E+00	1.517290E+00	1.944290E+00
2.871560E+00	3.016910E+00	1.322650E+00
2.884240E+00	3.098130E+00	1.378080E+00
3.027860E+00	2.959830E+00	1.261340E+00
3.465310E+00	1.614990E+00	1.833560E+00
3.416080E+00	1.546400E+00	1.941340E+00
3.010680E+00	3.097320E+00	1.364600E+00
3.243470E+00	3.083360E+00	1.349100E+00
3.242550E+00	2.969360E+00	1.252500E+00
3.560190E+00	1.646970E+00	1.846480E+00
3.566160E+00	1.593050E+00	1.962740E+00
3.413080E+00	3.023200E+00	1.303750E+00
3.394400E+00	3.102990E+00	1.380260E+00
3.742280E+00	1.839300E+00	1.693240E+00
3.713410E+00	1.768460E+00	1.798150E+00
3.646180E+00	1.682400E+00	1.879470E+00
3.495740E+00	3.095740E+00	1.412500E+00
3.592630E+00	3.018070E+00	1.370970E+00
3.922840E+00	2.203540E+00	1.568910E+00
3.884520E+00	2.065510E+00	1.658860E+00
3.816770E+00	1.930500E+00	1.674020E+00
3.787200E+00	1.832550E+00	1.782740E+00
3.755450E+00	2.952690E+00	1.429740E+00
3.887850E+00	2.863260E+00	1.525870E+00
3.915200E+00	2.771380E+00	1.491270E+00
3.942550E+00	2.669190E+00	1.500440E+00
3.959620E+00	2.492770E+00	1.536580E+00
3.974680E+00	2.600240E+00	1.612920E+00
3.949110E+00	2.342460E+00	1.524540E+00
3.951280E+00	2.749550E+00	1.589990E+00
3.971030E+00	2.669350E+00	1.606380E+00
2.025130E+00	2.741360E+00	1.717670E+00
2.059220E+00	2.836510E+00	1.713430E+00
2.082660E+00	2.758810E+00	1.668490E+00
2.145810E+00	2.670490E+00	1.605260E+00
2.030020E+00	2.652360E+00	1.705450E+00
2.166600E+00	2.470260E+00	1.617890E+00
2.060850E+00	2.493750E+00	1.702830E+00
2.214590E+00	2.315920E+00	1.610660E+00
2.086680E+00	2.300360E+00	1.715940E+00
2.279100E+00	2.177960E+00	1.634710E+00
2.184430E+00	2.190920E+00	1.702500E+00
2.332420E+00	2.040220E+00	1.659830E+00
2.226010E+00	2.061910E+00	1.730820E+00
2.398380E+00	1.917960E+00	1.707690E+00
2.292370E+00	1.931400E+00	1.763890E+00
2.441950E+00	1.841810E+00	1.749820E+00
2.380040E+00	1.801780E+00	1.820430E+00
2.472960E+00	1.777310E+00	1.793240E+00
2.117980E+00	2.954850E+00	1.699480E+00
2.165690E+00	3.076860E+00	1.715740E+00
2.183100E+00	3.003120E+00	1.660380E+00
2.191430E+00	2.890590E+00	1.613410E+00
2.683590E+00	1.698810E+00	1.783770E+00
2.565590E+00	1.731620E+00	1.791470E+00
2.714710E+00	1.625380E+00	1.856470E+00
2.623470E+00	1.592540E+00	1.921370E+00
2.745620E+00	1.550180E+00	1.939600E+00
2.272460E+00	3.064900E+00	1.614990E+00
2.320490E+00	3.201060E+00	1.676040E+00
2.816490E+00	1.642270E+00	1.793300E+00
2.918500E+00	1.530810E+00	1.913990E+00
2.834370E+00	1.516360E+00	1.951650E+00
2.983610E+00	1.456850E+00	1.997800E+00
2.897330E+00	1.416020E+00	2.056580E+00
2.996850E+00	1.395070E+00	2.082950E+00
2.461070E+00	3.147650E+00	1.548840E+00
2.488510E+00	3.289470E+00	1.659740E+00
3.029790E+00	1.528620E+00	1.899300E+00
3.090550E+00	1.435500E+00	2.026850E+00
2.600220E+00	3.259220E+00	1.579870E+00
2.652250E+00	3.344120E+00	1.665770E+00
2.668310E+00	3.177640E+00	1.497170E+00
3.376330E+00	1.483320E+00	2.041530E+00
3.238150E+00	1.448770E+00	2.051200E+00
3.359840E+00	1.433660E+00	2.145310E+00
2.762190E+00	3.291540E+00	1.583270E+00
2.792710E+00	3.369950E+00	1.671490E+00
2.905120E+00	3.207950E+00	1.464740E+00
3.493880E+00	1.521840E+00	2.041160E+00
3.477900E+00	1.476900E+00	2.143200E+00
2.852150E+00	3.410410E+00	1.709640E+00
2.864050E+00	3.452260E+00	1.767510E+00
2.907290E+00	3.419660E+00	1.721510E+00
2.940650E+00	3.359820E+00	1.645460E+00
3.083590E+00	3.291390E+00	1.560840E+00
3.158480E+00	3.202400E+00	1.465440E+00
3.567520E+00	1.544840E+00	2.050660E+00
3.560730E+00	1.521230E+00	2.111680E+00
2.960500E+00	3.444050E+00	1.772520E+00
3.083930E+00	3.410450E+00	1.740500E+00
3.127820E+00	3.351620E+00	1.660310E+00
3.270020E+00	3.303050E+00	1.598240E+00
3.411010E+00	3.194360E+00	1.479600E+00
3.744050E+00	1.726470E+00	1.939430E+00
3.719290E+00	1.650010E+00	2.032440E+00
3.635440E+00	1.564460E+00	2.092820E+00
3.238770E+00	3.391640E+00	1.741800E+00
3.378360E+00	3.356410E+00	1.712010E+00
3.430450E+00	3.290060E+00	1.628920E+00
3.559510E+00	3.243950E+00	1.632370E+00
3.656770E+00	3.125650E+00	1.523040E+00
3.940960E+00	2.134240E+00	1.773300E+00
3.903190E+00	1.985270E+00	1.862980E+00
3.951050E+00	2.087330E+00	1.918150E+00
3.822700E+00	1.814020E+00	1.929930E+00
3.791970E+00	1.720900E+00	2.025280E+00
3.514190E+00	3.332840E+00	1.748730E+00
3.640870E+00	3.285620E+00	1.746980E+00
3.682060E+00	3.211810E+00	1.672900E+00
3.764990E+00	3.144940E+00	1.675740E+00
3.837910E+00	3.013790E+00	1.628580E+00
3.985060E+00	2.511160E+00	1.700380E+00
3.982390E+00	2.321610E+00	1.761410E+00
3.998310E+00	2.465850E+00	1.801740E+00
3.967350E+00	2.170230E+00	1.878430E+00
3.760670E+00	3.234350E+00	1.798050E+00
3.860930E+00	3.109790E+00	1.781680E+00
3.925890E+00	2.989100E+00	1.794310E+00
3.952260E+00	2.849760E+00	1.731740E+00
3.992610E+00	2.644170E+00	1.745780E+00
3.997220E+00	2.537800E+00	1.770320E+00
1.865910E+00	2.786860E+00	1.919030E+00
1.910450E+00	2.907010E+00	1.920110E+00
1.916910E+00	2.807300E+00	1.865750E+00
1.958140E+00	2.716130E+00	1.788190E+00
1.855620E+00	2.692770E+00	1.894040E+00
1.963080E+00	2.518440E+00	1.788740E+00
1.869710E+00	2.540870E+00	1.876880E+00
1.990180E+00	2.364240E+00	1.774890E+00
1.884650E+00	2.346150E+00	1.874760E+00
2.012180E+00	2.282320E+00	1.781660E+00
1.962320E+00	2.272820E+00	1.829750E+00
2.014040E+00	2.198470E+00	1.826250E+00
2.105610E+00	1.928460E+00	1.897660E+00
2.076500E+00	1.989360E+00	1.876680E+00
2.169210E+00	1.956120E+00	1.833080E+00
2.258830E+00	1.826540E+00	1.876760E+00
2.148540E+00	1.851930E+00	1.928400E+00
2.330590E+00	1.695180E+00	1.935890E+00
2.219590E+00	1.722110E+00	1.980350E+00
2.375130E+00	1.612670E+00	1.986910E+00
2.299690E+00	1.577750E+00	2.059090E+00
2.409890E+00	1.536040E+00	2.058630E+00
2.017790E+00	2.939660E+00	1.793410E+00
1.995730E+00	3.037610E+00	1.871260E+00
2.105690E+00	2.104130E+00	1.799100E+00
2.462770E+00	1.643010E+00	1.925950E+00
2.547450E+00	1.548930E+00	1.991940E+00
2.501810E+00	1.490620E+00	2.079250E+00
2.599740E+00	1.472410E+00	2.064480E+00
2.032780E+00	3.117810E+00	1.881050E+00
2.104350E+00	3.217100E+00	1.888440E+00
2.080990E+00	3.108630E+00	1.813820E+00
2.794430E+00	1.442630E+00	2.048230E+00
2.696560E+00	1.462430E+00	2.054690E+00
2.827800E+00	1.381510E+00	2.112830E+00
2.763140E+00	1.350480E+00	2.175410E+00
2.867800E+00	1.330410E+00	2.179500E+00
2.206610E+00	3.220050E+00	1.780790E+00
2.232450E+00	3.316900E+00	1.852590E+00
3.069460E+00	1.358740E+00	2.147660E+00
2.972070E+00	1.330820E+00	2.185680E+00
3.078320E+00	1.305440E+00	2.237550E+00
2.305690E+00	3.389850E+00	1.872620E+00
2.372380E+00	3.465670E+00	1.935080E+00
2.377520E+00	3.413370E+00	1.856040E+00
2.363850E+00	3.345620E+00	1.778200E+00
3.157670E+00	1.384110E+00	2.129440E+00
3.150870E+00	1.333640E+00	2.209140E+00
2.470270E+00	3.445240E+00	1.845680E+00
2.533990E+00	3.526430E+00	1.938940E+00
2.552280E+00	3.404030E+00	1.747530E+00
3.270330E+00	1.371170E+00	2.209930E+00
2.631910E+00	3.485440E+00	1.853620E+00
2.675200E+00	3.540960E+00	1.949880E+00
2.743110E+00	3.431090E+00	1.760700E+00
3.471920E+00	1.404550E+00	2.275730E+00
2.739430E+00	3.567410E+00	1.994190E+00
2.746440E+00	3.595140E+00	2.049990E+00
2.794130E+00	3.573950E+00	2.001670E+00
2.844770E+00	3.518550E+00	1.904660E+00
3.631240E+00	1.508360E+00	2.224340E+00
2.835270E+00	3.589710E+00	2.043390E+00
2.940370E+00	3.559440E+00	2.015950E+00
2.996240E+00	3.523990E+00	1.959910E+00
3.123680E+00	3.471910E+00	1.887070E+00
3.734510E+00	1.592850E+00	2.175640E+00
3.740540E+00	1.551000E+00	2.251770E+00
3.077550E+00	3.540150E+00	2.029210E+00
3.214800E+00	3.507040E+00	2.004570E+00
3.277550E+00	3.474500E+00	1.940430E+00
3.399350E+00	3.424500E+00	1.869020E+00
3.958960E+00	2.006680E+00	2.014690E+00
3.932900E+00	1.870800E+00	2.082770E+00
3.842220E+00	1.708810E+00	2.166640E+00
3.951780E+00	1.802570E+00	2.221400E+00
3.803420E+00	1.592500E+00	2.260650E+00
3.351550E+00	3.491600E+00	2.011100E+00
3.477320E+00	3.456210E+00	2.000790E+00
3.533690E+00	3.418120E+00	1.951900E+00
3.642710E+00	3.356470E+00	1.901300E+00
4.014810E+00	2.426790E+00	1.964520E+00
4.002780E+00	2.529760E+00	1.842460E+00
4.015060E+00	2.570630E+00	1.941170E+00
4.007720E+00	2.297320E+00	1.970610E+00
4.009980E+00	2.139480E+00	2.054760E+00
3.993720E+00	1.958500E+00	2.155310E+00
3.982200E+00	1.868860E+00	2.198100E+00
3.602050E+00	3.432440E+00	2.030410E+00
3.711740E+00	3.388860E+00	2.031730E+00
3.746490E+00	3.345870E+00	1.991280E+00
3.795690E+00	3.282720E+00	1.957030E+00
3.877660E+00	3.168980E+00	1.923370E+00
3.943430E+00	3.037650E+00	1.924230E+00
3.990550E+00	2.890350E+00	1.941170E+00
4.024610E+00	2.720050E+00	1.985700E+00
4.032700E+00	2.809550E+00	2.036670E+00
3.812670E+00	3.332590E+00	2.090390E+00
3.905830E+00	3.220970E+00	2.066670E+00
3.971500E+00	3.091230E+00	2.058230E+00
4.009480E+00	2.957370E+00	2.059600E+00
4.033350E+00	2.858860E+00	2.071140E+00
1.735430E+00	2.804850E+00	2.115960E+00
1.777450E+00	2.912890E+00	2.116320E+00
1.771010E+00	2.822800E+00	2.066400E+00
1.801140E+00	2.747300E+00	1.988220E+00
1.719350E+00	2.717970E+00	2.088390E+00
1.786210E+00	2.567570E+00	1.960800E+00
1.713850E+00	2.585980E+00	2.047280E+00
1.799010E+00	2.405950E+00	1.952980E+00
1.726160E+00	2.432120E+00	2.032410E+00
1.808950E+00	2.308980E+00	1.951280E+00
1.740830E+00	2.279020E+00	2.025080E+00
1.829900E+00	2.224810E+00	1.969430E+00
1.908380E+00	2.013400E+00	2.007190E+00
1.910270E+00	2.061290E+00	1.982690E+00
1.936550E+00	2.025890E+00	1.978350E+00
1.941010E+00	1.977120E+00	1.996670E+00
2.039920E+00	1.732600E+00	2.080480E+00
2.017790E+00	1.799110E+00	2.052430E+00
2.102380E+00	1.756400E+00	2.024100E+00
2.179940E+00	1.628970E+00	2.076080E+00
2.079310E+00	1.651330E+00	2.116160E+00
2.230230E+00	1.549740E+00	2.125400E+00
2.163060E+00	1.514410E+00	2.200170E+00
2.274770E+00	1.470260E+00	2.191330E+00
1.843380E+00	2.922360E+00	2.020100E+00
1.867640E+00	3.032890E+00	2.065760E+00
1.921790E+00	2.180680E+00	1.916520E+00
1.989960E+00	2.052920E+00	1.917020E+00
2.036860E+00	1.905320E+00	1.963630E+00
2.441900E+00	1.462800E+00	2.133430E+00
2.378570E+00	1.426370E+00	2.198230E+00
2.479570E+00	1.389080E+00	2.206750E+00
1.927960E+00	3.131210E+00	2.065810E+00
1.984790E+00	3.243830E+00	2.097100E+00
1.980810E+00	3.182960E+00	2.028470E+00
1.963660E+00	3.092340E+00	1.966810E+00
2.656410E+00	1.374420E+00	2.167670E+00
2.567230E+00	1.381140E+00	2.182890E+00
2.697160E+00	1.313100E+00	2.234590E+00
2.637000E+00	1.279560E+00	2.293110E+00
2.744520E+00	1.263490E+00	2.302270E+00
2.050130E+00	3.249780E+00	1.995150E+00
2.087720E+00	3.343430E+00	2.054410E+00
2.921530E+00	1.276640E+00	2.261010E+00
2.849170E+00	1.258130E+00	2.293560E+00
2.923100E+00	1.241780E+00	2.329120E+00
2.154850E+00	3.415420E+00	2.068350E+00
2.215630E+00	3.495210E+00	2.124860E+00
2.214220E+00	3.450940E+00	2.043550E+00
2.198180E+00	3.378540E+00	1.966930E+00
3.013420E+00	1.260950E+00	2.319720E+00
2.292410E+00	3.499000E+00	2.032740E+00
2.329170E+00	3.561300E+00	2.118090E+00
3.190880E+00	1.291600E+00	2.326500E+00
2.401350E+00	3.602490E+00	2.157330E+00
2.466700E+00	3.649480E+00	2.223980E+00
2.466830E+00	3.616500E+00	2.145660E+00
2.445380E+00	3.569610E+00	2.058840E+00
3.369540E+00	1.332490E+00	2.342730E+00
3.317750E+00	1.289730E+00	2.412850E+00
3.415770E+00	1.306500E+00	2.434600E+00
2.553570E+00	3.633040E+00	2.138370E+00
2.609940E+00	3.679290E+00	2.237170E+00
2.627650E+00	3.593360E+00	2.036230E+00
3.462340E+00	1.359400E+00	2.355900E+00
3.465710E+00	1.338000E+00	2.407400E+00
2.728690E+00	3.630430E+00	2.150950E+00
2.711030E+00	3.675500E+00	2.252820E+00
3.643710E+00	1.448460E+00	2.390570E+00
3.534430E+00	1.375650E+00	2.401440E+00
2.817520E+00	3.667750E+00	2.254950E+00
2.963220E+00	3.644900E+00	2.274750E+00
2.949030E+00	3.599330E+00	2.143670E+00
3.753770E+00	1.534800E+00	2.330030E+00
3.071400E+00	3.606670E+00	2.232150E+00
3.060950E+00	3.630850E+00	2.290970E+00
3.217070E+00	3.545750E+00	2.148870E+00
3.942040E+00	1.729570E+00	2.312970E+00
3.874430E+00	1.620310E+00	2.365730E+00
3.940910E+00	1.684820E+00	2.385150E+00
3.160860E+00	3.603540E+00	2.279930E+00
3.286070E+00	3.566760E+00	2.253990E+00
3.353100E+00	3.539970E+00	2.202560E+00
3.476840E+00	3.493620E+00	2.145460E+00
4.055550E+00	2.517140E+00	2.158790E+00
4.049060E+00	2.389290E+00	2.152050E+00
4.037660E+00	2.290850E+00	2.107930E+00
4.071450E+00	2.172760E+00	2.232760E+00
4.054750E+00	2.104130E+00	2.213770E+00
4.053780E+00	2.011650E+00	2.249490E+00
4.030130E+00	1.850410E+00	2.327660E+00
4.077810E+00	1.949310E+00	2.335960E+00
3.977080E+00	1.734330E+00	2.396470E+00
3.411410E+00	3.547170E+00	2.267410E+00
3.535550E+00	3.512790E+00	2.260960E+00
3.601150E+00	3.484200E+00	2.215550E+00
3.710330E+00	3.430830E+00	2.172160E+00
4.059770E+00	2.770400E+00	2.158670E+00
4.072650E+00	2.651400E+00	2.196290E+00
4.092430E+00	2.076410E+00	2.310160E+00
4.092790E+00	2.001810E+00	2.347130E+00
3.652310E+00	3.490950E+00	2.291650E+00
3.781910E+00	3.440950E+00	2.323420E+00
3.812910E+00	3.406110E+00	2.258350E+00
3.854210E+00	3.354010E+00	2.227650E+00
3.932210E+00	3.254180E+00	2.212940E+00
4.001560E+00	3.124620E+00	2.212340E+00
4.004050E+00	3.187190E+00	2.290590E+00
4.036980E+00	2.974380E+00	2.201620E+00
4.049630E+00	2.870420E+00	2.168740E+00
3.879410E+00	3.373580E+00	2.340140E+00
3.946690E+00	3.290050E+00	2.320470E+00
3.982350E+00	3.233790E+00	2.304010E+00
1.635230E+00	2.717970E+00	2.263410E+00
1.669370E+00	2.813560E+00	2.281160E+00
1.689200E+00	2.760930E+00	2.187450E+00
1.652940E+00	2.597910E+00	2.144850E+00
1.608080E+00	2.622680E+00	2.239490E+00
1.661550E+00	2.455210E+00	2.118760E+00
1.591480E+00	2.454120E+00	2.229490E+00
1.672650E+00	2.331530E+00	2.090730E+00
1.622120E+00	2.350890E+00	2.159630E+00
1.684500E+00	2.256580E+00	2.093560E+00
1.639020E+00	2.255020E+00	2.149160E+00
1.693670E+00	2.180930E+00	2.118400E+00
2.000870E+00	1.524180E+00	2.275550E+00
1.968810E+00	1.587440E+00	2.245220E+00
2.045240E+00	1.560210E+00	2.219020E+00
2.099950E+00	1.479760E+00	2.259590E+00
2.042210E+00	1.442260E+00	2.325220E+00
2.141990E+00	1.402800E+00	2.317620E+00
1.703290E+00	2.907850E+00	2.287780E+00
1.755980E+00	3.005330E+00	2.286990E+00
1.735860E+00	2.918420E+00	2.220360E+00
1.858180E+00	2.115120E+00	1.999490E+00
1.778420E+00	2.133720E+00	2.054810E+00
1.849060E+00	1.990810E+00	2.059830E+00
1.945780E+00	1.874550E+00	2.058140E+00
1.874870E+00	1.846680E+00	2.132950E+00
1.966240E+00	1.715960E+00	2.153270E+00
2.314230E+00	1.389670E+00	2.254780E+00
2.247450E+00	1.360230E+00	2.322170E+00
2.349710E+00	1.317610E+00	2.331350E+00
1.828450E+00	3.125580E+00	2.285940E+00
1.889390E+00	3.239150E+00	2.319980E+00
1.878490E+00	3.181140E+00	2.249490E+00
1.851310E+00	3.091610E+00	2.175660E+00
2.541230E+00	1.298630E+00	2.292260E+00
2.454030E+00	1.282630E+00	2.356420E+00
2.580530E+00	1.253330E+00	2.347850E+00
2.544170E+00	1.239240E+00	2.388120E+00
2.614090E+00	1.209220E+00	2.416970E+00
1.942330E+00	3.254010E+00	2.215070E+00
1.981650E+00	3.346390E+00	2.274140E+00
2.810460E+00	1.212180E+00	2.383940E+00
2.726880E+00	1.198390E+00	2.423030E+00
2.818590E+00	1.173180E+00	2.450630E+00
2.043150E+00	3.423370E+00	2.284720E+00
2.101570E+00	3.501350E+00	2.337410E+00
2.094630E+00	3.458260E+00	2.257130E+00
2.070190E+00	3.393930E+00	2.174300E+00
2.926670E+00	1.194690E+00	2.434200E+00
2.163970E+00	3.507070E+00	2.238600E+00
2.203030E+00	3.575350E+00	2.315010E+00
3.118120E+00	1.218860E+00	2.449130E+00
3.055370E+00	1.164450E+00	2.521830E+00
3.155040E+00	1.174470E+00	2.545340E+00
2.264710E+00	3.632680E+00	2.336470E+00
2.323730E+00	3.681860E+00	2.402400E+00
2.321160E+00	3.656100E+00	2.318780E+00
2.305080E+00	3.604710E+00	2.236200E+00
3.247900E+00	1.255000E+00	2.447350E+00
3.248150E+00	1.214250E+00	2.529640E+00
2.400070E+00	3.675470E+00	2.320530E+00
2.462110E+00	3.720660E+00	2.424130E+00
3.379770E+00	1.260840E+00	2.509790E+00
2.534730E+00	3.708860E+00	2.326090E+00
2.599380E+00	3.744860E+00	2.439690E+00
3.534160E+00	1.322730E+00	2.499110E+00
2.696510E+00	3.709260E+00	2.349660E+00
2.693480E+00	3.741540E+00	2.454220E+00
3.618910E+00	1.380210E+00	2.470970E+00
3.635630E+00	1.359840E+00	2.524990E+00
2.786790E+00	3.731290E+00	2.454390E+00
2.921640E+00	3.707290E+00	2.453110E+00
2.865930E+00	3.693100E+00	2.357400E+00
3.791030E+00	1.509810E+00	2.464410E+00
3.708880E+00	1.412980E+00	2.533640E+00
3.043920E+00	3.652970E+00	2.370590E+00
3.020010E+00	3.685880E+00	2.460290E+00
3.955860E+00	1.664260E+00	2.456710E+00
3.906170E+00	1.574070E+00	2.521890E+00
3.130190E+00	3.660300E+00	2.461110E+00
3.241870E+00	3.629090E+00	2.459420E+00
3.267110E+00	3.596420E+00	2.365900E+00
4.079460E+00	2.399060E+00	2.242250E+00
4.097010E+00	2.289630E+00	2.279770E+00
4.103410E+00	1.928160E+00	2.432570E+00
4.077840E+00	1.825550E+00	2.486820E+00
4.018030E+00	1.745120E+00	2.481510E+00
3.359080E+00	3.601690E+00	2.460040E+00
3.476500E+00	3.573670E+00	2.470170E+00
3.503890E+00	3.542130E+00	2.380950E+00
4.104610E+00	2.690250E+00	2.291210E+00
4.121780E+00	2.564250E+00	2.359410E+00
4.125150E+00	2.393450E+00	2.366930E+00
4.151050E+00	2.247390E+00	2.436740E+00
4.128140E+00	2.131380E+00	2.405870E+00
4.116820E+00	2.026310E+00	2.412540E+00
3.586180E+00	3.546050E+00	2.490140E+00
3.711260E+00	3.516160E+00	2.526510E+00
3.707040E+00	3.491040E+00	2.427560E+00
4.047140E+00	3.109140E+00	2.337120E+00
4.077070E+00	2.987320E+00	2.350700E+00
4.105250E+00	2.804570E+00	2.344340E+00
4.120540E+00	2.881760E+00	2.450460E+00
4.130170E+00	2.662690E+00	2.389590E+00
3.781190E+00	3.481660E+00	2.514360E+00
3.876410E+00	3.415420E+00	2.493950E+00
3.970700E+00	3.298310E+00	2.453220E+00
4.029770E+00	3.177620E+00	2.411550E+00
4.090940E+00	3.030100E+00	2.447610E+00
4.110870E+00	2.948590E+00	2.455020E+00
1.550080E+00	2.660730E+00	2.420520E+00
1.588290E+00	2.755640E+00	2.441540E+00
1.594870E+00	2.690200E+00	2.340290E+00
1.556870E+00	2.537100E+00	2.311040E+00
1.526920E+00	2.575040E+00	2.398230E+00
1.546860E+00	2.446430E+00	2.307350E+00
1.517890E+00	2.452940E+00	2.373110E+00
1.527990E+00	2.357580E+00	2.313540E+00
1.878490E+00	1.436890E+00	2.433000E+00
1.845620E+00	1.545550E+00	2.363570E+00
1.945550E+00	1.500570E+00	2.334600E+00
1.985100E+00	1.427560E+00	2.372370E+00
1.948200E+00	1.407510E+00	2.418120E+00
2.006300E+00	1.362980E+00	2.430830E+00
1.651960E+00	2.945280E+00	2.491960E+00
1.697320E+00	3.022900E+00	2.500850E+00
1.679450E+00	2.963600E+00	2.444220E+00
1.669390E+00	2.888430E+00	2.367160E+00
1.625800E+00	2.877260E+00	2.468780E+00
1.573000E+00	2.289120E+00	2.228110E+00
1.612100E+00	2.144450E+00	2.224160E+00
1.711150E+00	2.032940E+00	2.161500E+00
1.626660E+00	2.009410E+00	2.257590E+00
1.780670E+00	1.886850E+00	2.181380E+00
1.683890E+00	1.906280E+00	2.257110E+00
1.843070E+00	1.755200E+00	2.219750E+00
1.748460E+00	1.784240E+00	2.278230E+00
1.893340E+00	1.628370E+00	2.268470E+00
1.801440E+00	1.661860E+00	2.313640E+00
2.180220E+00	1.333080E+00	2.382800E+00
2.109210E+00	1.308970E+00	2.446020E+00
2.218610E+00	1.267300E+00	2.457690E+00
1.756580E+00	3.125980E+00	2.499890E+00
1.809200E+00	3.226530E+00	2.531900E+00
1.796840E+00	3.178320E+00	2.463720E+00
1.769770E+00	3.091640E+00	2.399560E+00
2.387920E+00	1.255010E+00	2.415990E+00
2.325250E+00	1.228670E+00	2.473610E+00
2.431390E+00	1.194180E+00	2.496600E+00
1.853210E+00	3.247710E+00	2.430440E+00
1.892790E+00	3.327230E+00	2.493090E+00
2.549880E+00	1.157460E+00	2.513100E+00
2.668490E+00	1.142220E+00	2.513920E+00
2.629060E+00	1.110680E+00	2.568200E+00
2.692560E+00	1.098690E+00	2.597720E+00
1.958050E+00	3.414010E+00	2.516590E+00
2.017210E+00	3.483940E+00	2.521040E+00
2.001950E+00	3.450560E+00	2.470720E+00
1.973120E+00	3.390510E+00	2.393480E+00
2.818640E+00	1.117620E+00	2.553150E+00
2.058740E+00	3.503610E+00	2.451130E+00
2.082710E+00	3.559650E+00	2.549560E+00
2.972360E+00	1.129640E+00	2.567490E+00
2.929780E+00	1.095140E+00	2.637290E+00
3.017210E+00	1.104050E+00	2.651230E+00
2.170700E+00	3.636240E+00	2.555710E+00
2.233670E+00	3.686590E+00	2.564890E+00
2.213400E+00	3.658030E+00	2.512230E+00
2.185240E+00	3.607130E+00	2.438880E+00
3.108050E+00	1.133990E+00	2.616940E+00
2.274990E+00	3.692390E+00	2.503380E+00
2.322760E+00	3.743070E+00	2.621160E+00
3.241380E+00	1.173980E+00	2.623240E+00
2.393740E+00	3.735910E+00	2.516600E+00
2.459700E+00	3.777130E+00	2.619300E+00
3.352930E+00	1.216290E+00	2.606510E+00
2.534670E+00	3.773320E+00	2.538610E+00
2.536650E+00	3.795290E+00	2.619900E+00
3.508730E+00	1.263540E+00	2.652180E+00
2.597990E+00	3.799200E+00	2.616860E+00
2.707550E+00	3.771900E+00	2.557970E+00
3.640210E+00	1.345210E+00	2.599260E+00
2.874930E+00	3.766650E+00	2.608760E+00
2.854720E+00	3.748650E+00	2.524090E+00
3.823940E+00	1.487580E+00	2.604100E+00
3.748340E+00	1.402990E+00	2.666980E+00
3.001090E+00	3.715700E+00	2.541540E+00
2.969220E+00	3.746510E+00	2.625840E+00
3.986160E+00	1.653200E+00	2.574480E+00
3.921790E+00	1.563600E+00	2.657520E+00
3.073270E+00	3.723350E+00	2.631030E+00
3.178010E+00	3.695450E+00	2.631810E+00
3.212320E+00	3.662880E+00	2.546100E+00
4.128240E+00	1.861520E+00	2.558900E+00
4.065750E+00	1.762420E+00	2.620390E+00
4.121180E+00	1.830000E+00	2.633450E+00
3.287120E+00	3.659200E+00	2.631700E+00
3.400070E+00	3.632170E+00	2.634850E+00
3.438160E+00	3.606710E+00	2.555460E+00
4.180730E+00	2.443180E+00	2.505270E+00
4.205020E+00	2.289590E+00	2.544040E+00
4.219970E+00	2.373940E+00	2.598850E+00
4.197770E+00	2.132040E+00	2.562520E+00
4.164090E+00	1.980000E+00	2.552710E+00
4.149390E+00	1.879670E+00	2.629700E+00
3.503490E+00	3.599830E+00	2.654610E+00
3.625760E+00	3.566070E+00	2.685260E+00
3.633000E+00	3.552230E+00	2.595860E+00
4.161100E+00	2.776740E+00	2.518580E+00
4.190560E+00	2.598740E+00	2.546010E+00
4.192690E+00	2.706610E+00	2.586370E+00
4.211470E+00	2.450750E+00	2.590130E+00
3.698630E+00	3.537920E+00	2.668340E+00
3.795340E+00	3.489770E+00	2.632590E+00
3.925940E+00	3.415020E+00	2.635930E+00
3.959250E+00	3.379750E+00	2.586240E+00
4.004510E+00	3.318770E+00	2.581440E+00
4.069270E+00	3.194690E+00	2.588790E+00
4.060420E+00	3.253500E+00	2.664140E+00
4.120160E+00	3.047860E+00	2.573650E+00
4.150440E+00	2.894400E+00	2.560790E+00
4.185060E+00	2.766690E+00	2.609310E+00
4.002540E+00	3.348610E+00	2.661680E+00
4.038860E+00	3.300320E+00	2.666790E+00
1.436270E+00	2.127180E+00	2.467020E+00
1.445500E+00	2.194170E+00	2.450190E+00
1.462620E+00	2.130230E+00	2.423470E+00
1.487230E+00	2.053530E+00	2.399950E+00
1.437790E+00	2.053940E+00	2.470370E+00
1.522540E+00	1.959220E+00	2.389650E+00
1.461110E+00	1.917180E+00	2.481180E+00
1.538880E+00	1.849630E+00	2.430220E+00
1.765150E+00	1.437990E+00	2.508290E+00
1.734370E+00	1.499490E+00	2.486650E+00
1.798700E+00	1.477700E+00	2.449230E+00
1.815950E+00	1.391350E+00	2.514920E+00
1.610210E+00	2.981370E+00	2.712900E+00
1.658290E+00	3.054580E+00	2.693680E+00
1.633390E+00	2.989600E+00	2.647720E+00
1.622760E+00	2.924510E+00	2.560140E+00
1.579300E+00	2.897870E+00	2.666460E+00
1.579350E+00	2.796510E+00	2.519250E+00
1.553810E+00	2.787060E+00	2.606350E+00
1.523010E+00	2.651660E+00	2.510240E+00
1.487700E+00	2.487260E+00	2.474980E+00
1.468620E+00	2.330530E+00	2.427180E+00
1.509700E+00	2.195840E+00	2.342660E+00
1.554620E+00	2.047870E+00	2.321250E+00
1.595000E+00	1.913800E+00	2.338780E+00
1.664610E+00	1.802240E+00	2.341980E+00
1.602280E+00	1.802520E+00	2.399660E+00
1.718480E+00	1.688090E+00	2.366800E+00
1.644960E+00	1.706990E+00	2.422490E+00
1.764240E+00	1.576810E+00	2.403230E+00
1.692750E+00	1.600520E+00	2.451500E+00
1.929340E+00	1.314420E+00	2.532680E+00
2.025470E+00	1.287960E+00	2.508710E+00
2.007450E+00	1.248520E+00	2.571180E+00
2.074610E+00	1.222910E+00	2.574970E+00
1.710060E+00	3.093370E+00	2.601410E+00
1.712160E+00	3.153420E+00	2.717050E+00
2.261370E+00	1.202130E+00	2.531710E+00
2.192720E+00	1.184080E+00	2.594120E+00
2.303650E+00	1.148570E+00	2.602550E+00
1.773860E+00	3.247410E+00	2.722740E+00
1.829610E+00	3.308200E+00	2.697820E+00
1.783880E+00	3.233690E+00	2.642520E+00
2.474500E+00	1.137110E+00	2.574160E+00
2.407780E+00	1.120940E+00	2.627070E+00
2.519500E+00	1.095110E+00	2.648670E+00
1.880180E+00	3.343440E+00	2.604030E+00
1.904280E+00	3.399520E+00	2.730730E+00
2.622720E+00	1.080850E+00	2.651080E+00
2.756240E+00	1.063560E+00	2.694360E+00
1.985520E+00	3.473740E+00	2.617000E+00
2.870450E+00	1.067680E+00	2.689400E+00
2.834940E+00	1.040920E+00	2.743070E+00
2.905670E+00	1.033260E+00	2.778220E+00
2.055940E+00	3.560210E+00	2.648520E+00
2.106060E+00	3.612550E+00	2.715790E+00
2.120860E+00	3.612280E+00	2.623100E+00
2.997060E+00	1.067790E+00	2.732120E+00
2.202180E+00	3.676540E+00	2.657350E+00
3.101160E+00	1.094370E+00	2.706100E+00
2.287890E+00	3.743330E+00	2.738870E+00
2.371750E+00	3.789540E+00	2.777690E+00
2.346200E+00	3.768850E+00	2.707970E+00
3.219740E+00	1.121410E+00	2.717840E+00
2.420910E+00	3.789230E+00	2.711550E+00
2.429970E+00	3.808270E+00	2.779340E+00
3.386120E+00	1.173570E+00	2.719750E+00
2.481760E+00	3.819220E+00	2.775820E+00
2.561940E+00	3.816470E+00	2.714230E+00
3.504690E+00	1.208440E+00	2.746960E+00
3.481180E+00	1.176060E+00	2.781290E+00
3.530200E+00	1.198070E+00	2.790630E+00
2.716160E+00	3.827030E+00	2.766030E+00
2.669680E+00	3.803720E+00	2.669000E+00
3.675580E+00	1.321620E+00	2.723030E+00
3.593050E+00	1.241570E+00	2.789710E+00
2.791840E+00	3.796820E+00	2.687140E+00
2.848050E+00	3.826800E+00	2.787200E+00
3.856780E+00	1.468530E+00	2.745980E+00
3.779650E+00	1.377780E+00	2.768900E+00
2.952560E+00	3.772450E+00	2.709780E+00
2.945810E+00	3.809550E+00	2.809290E+00
4.003160E+00	1.642710E+00	2.705800E+00
3.949640E+00	1.554600E+00	2.766060E+00
3.033560E+00	3.782220E+00	2.790100E+00
3.120420E+00	3.769930E+00	2.824070E+00
3.150770E+00	3.725660E+00	2.720080E+00
4.132990E+00	1.823910E+00	2.712700E+00
4.072840E+00	1.717910E+00	2.770970E+00
3.239020E+00	3.721960E+00	2.815790E+00
3.355380E+00	3.689230E+00	2.822840E+00
3.364450E+00	3.659830E+00	2.724850E+00
4.238090E+00	2.291590E+00	2.655740E+00
4.239210E+00	2.168630E+00	2.683910E+00
4.217580E+00	2.011370E+00	2.731000E+00
4.253680E+00	2.095960E+00	2.752970E+00
4.173690E+00	1.913990E+00	2.680890E+00
3.449320E+00	3.655640E+00	2.805460E+00
3.541050E+00	3.626640E+00	2.850400E+00
3.549110E+00	3.607060E+00	2.755200E+00
4.211740E+00	2.672810E+00	2.669030E+00
4.249990E+00	2.533620E+00	2.751720E+00
4.247130E+00	2.388960E+00	2.703190E+00
4.271760E+00	2.232830E+00	2.749410E+00
4.271300E+00	2.142900E+00	2.770520E+00
3.618790E+00	3.596950E+00	2.815110E+00
3.717930E+00	3.552930E+00	2.781180E+00
3.856380E+00	3.491640E+00	2.781830E+00
3.903920E+00	3.448180E+00	2.718910E+00
4.107210E+00	3.178640E+00	2.723300E+00
4.152530E+00	3.050410E+00	2.746140E+00
4.145150E+00	3.122510E+00	2.779600E+00
4.174860E+00	2.902090E+00	2.714780E+00
4.198250E+00	2.774740E+00	2.701770E+00
3.941520E+00	3.446290E+00	2.805660E+00
3.984330E+00	3.393220E+00	2.748230E+00
4.077480E+00	3.285910E+00	2.784850E+00
4.132630E+00	3.175990E+00	2.805890E+00
1.360460E+00	2.080550E+00	2.606050E+00
1.371080E+00	2.165910E+00	2.609160E+00
1.400520E+00	2.106750E+00	2.532980E+00
1.399970E+00	1.967610E+00	2.541580E+00
1.355530E+00	1.994240E+00	2.608140E+00
1.411600E+00	1.881960E+00	2.554000E+00
1.365300E+00	1.851890E+00	2.626730E+00
1.430010E+00	1.795150E+00	2.574410E+00
1.536960E+00	2.891600E+00	2.840230E+00
1.577120E+00	2.968750E+00	2.865350E+00
1.562290E+00	2.914650E+00	2.769400E+00
1.528560E+00	2.795650E+00	2.712680E+00
1.514460E+00	2.816080E+00	2.813370E+00
1.497740E+00	2.665960E+00	2.648950E+00
1.484680E+00	2.693510E+00	2.764770E+00
1.466030E+00	2.529770E+00	2.589850E+00
1.449170E+00	2.562690E+00	2.704890E+00
1.442610E+00	2.387290E+00	2.552480E+00
1.425650E+00	2.430000E+00	2.661790E+00
1.414600E+00	2.248730E+00	2.528610E+00
1.391700E+00	2.294540E+00	2.624150E+00
1.572560E+00	1.729060E+00	2.470370E+00
1.499810E+00	1.764510E+00	2.518870E+00
1.621080E+00	1.616690E+00	2.501140E+00
1.546370E+00	1.635460E+00	2.554370E+00
1.672940E+00	1.523460E+00	2.521480E+00
1.608630E+00	1.516360E+00	2.578690E+00
1.712890E+00	1.401060E+00	2.583660E+00
1.818270E+00	1.313970E+00	2.593650E+00
1.766120E+00	1.262040E+00	2.690770E+00
1.877240E+00	1.234260E+00	2.660920E+00
1.636180E+00	3.048830E+00	2.784770E+00
2.001280E+00	1.184900E+00	2.676160E+00
2.105840E+00	1.158560E+00	2.665690E+00
2.088120E+00	1.125130E+00	2.731340E+00
2.176270E+00	1.098690E+00	2.755020E+00
1.694370E+00	3.153110E+00	2.808400E+00
1.739880E+00	3.224230E+00	2.859660E+00
1.743820E+00	3.219970E+00	2.777310E+00
2.342520E+00	1.102780E+00	2.677680E+00
2.283860E+00	1.098660E+00	2.712110E+00
2.379540E+00	1.060610E+00	2.756940E+00
1.811750E+00	3.305290E+00	2.792940E+00
2.576650E+00	1.047740E+00	2.734150E+00
2.501280E+00	1.045230E+00	2.768080E+00
2.583680E+00	1.018440E+00	2.800070E+00
1.888270E+00	3.397480E+00	2.844960E+00
1.949350E+00	3.468580E+00	2.851930E+00
1.935200E+00	3.446800E+00	2.794700E+00
2.667570E+00	1.023610E+00	2.788180E+00
2.001720E+00	3.517080E+00	2.757410E+00
2.008630E+00	3.539040E+00	2.895360E+00
2.814060E+00	1.014870E+00	2.815250E+00
2.915000E+00	1.007010E+00	2.859710E+00
2.078220E+00	3.608080E+00	2.917320E+00
2.148900E+00	3.662720E+00	2.899530E+00
2.086830E+00	3.609240E+00	2.826410E+00
3.008020E+00	1.026000E+00	2.841740E+00
2.193060E+00	3.686540E+00	2.800160E+00
2.215180E+00	3.711870E+00	2.883860E+00
3.160850E+00	1.056690E+00	2.821280E+00
2.309060E+00	3.770620E+00	2.885970E+00
3.323490E+00	1.100950E+00	2.820490E+00
3.265110E+00	1.064210E+00	2.881420E+00
3.346560E+00	1.071460E+00	2.923820E+00
2.459940E+00	3.823750E+00	2.866020E+00
3.435370E+00	1.143100E+00	2.808920E+00
3.437350E+00	1.119190E+00	2.889410E+00
2.591090E+00	3.857030E+00	2.908160E+00
2.548450E+00	3.842620E+00	2.819320E+00
3.522410E+00	1.178090E+00	2.846810E+00
2.652390E+00	3.851090E+00	2.846450E+00
2.660670E+00	3.861630E+00	2.920530E+00
3.737870E+00	1.320630E+00	2.859390E+00
3.628940E+00	1.229120E+00	2.912020E+00
2.714620E+00	3.860580E+00	2.924580E+00
2.788870E+00	3.849500E+00	2.878140E+00
3.829550E+00	1.407290E+00	2.846610E+00
3.810630E+00	1.375600E+00	2.895430E+00
2.897960E+00	3.833430E+00	2.867280E+00
4.013140E+00	1.615030E+00	2.827560E+00
3.918550E+00	1.502970E+00	2.884570E+00
3.852080E+00	1.416120E+00	2.915590E+00
3.015070E+00	3.802860E+00	2.886030E+00
3.170360E+00	3.761680E+00	2.922400E+00
4.139540E+00	1.799930E+00	2.863910E+00
4.186850E+00	1.884760E+00	2.765890E+00
4.208470E+00	1.909230E+00	2.838910E+00
4.064820E+00	1.690170E+00	2.878930E+00
3.269820E+00	3.732990E+00	2.972560E+00
3.297870E+00	3.712330E+00	2.896460E+00
4.264500E+00	2.075770E+00	2.822110E+00
4.238620E+00	1.988240E+00	2.884520E+00
3.354390E+00	3.704270E+00	2.963180E+00
3.427150E+00	3.671400E+00	2.900150E+00
3.547210E+00	3.632910E+00	2.950930E+00
4.251730E+00	2.650010E+00	2.802080E+00
4.282660E+00	2.516640E+00	2.899110E+00
4.290980E+00	2.391300E+00	2.862020E+00
4.295670E+00	2.266460E+00	2.841830E+00
4.288530E+00	2.160420E+00	2.842500E+00
3.645010E+00	3.591810E+00	2.892480E+00
3.767290E+00	3.549410E+00	2.948870E+00
3.829420E+00	3.517180E+00	2.870970E+00
4.167890E+00	3.090090E+00	2.870840E+00
4.195310E+00	2.979970E+00	2.889430E+00
4.207440E+00	2.889340E+00	2.857890E+00
4.230480E+00	2.768570E+00	2.831660E+00
3.868240E+00	3.505210E+00	2.953740E+00
3.914510E+00	3.472050E+00	2.886600E+00
4.017150E+00	3.392980E+00	2.899230E+00
4.094480E+00	3.312140E+00	2.918220E+00
4.119660E+00	3.262070E+00	2.894150E+00
4.138390E+00	3.198350E+00	2.900690E+00
4.135500E+00	3.240700E+00	2.933870E+00
4.125570E+00	3.270900E+00	2.948160E+00
1.292630E+00	2.034250E+00	2.758500E+00
1.310240E+00	2.118090E+00	2.763430E+00
1.325530E+00	2.054810E+00	2.682260E+00
1.319260E+00	1.915600E+00	2.683140E+00
1.285610E+00	1.951330E+00	2.754370E+00
1.322720E+00	1.832840E+00	2.692350E+00
1.291980E+00	1.833860E+00	2.747380E+00
1.327210E+00	1.753090E+00	2.717880E+00
1.504550E+00	2.853890E+00	3.007930E+00
1.531180E+00	2.919260E+00	3.002050E+00
1.519590E+00	2.865920E+00	2.915820E+00
1.482370E+00	2.730800E+00	2.874130E+00
1.483660E+00	2.768800E+00	2.976820E+00
1.443770E+00	2.598860E+00	2.819290E+00
1.449490E+00	2.642880E+00	2.936090E+00
1.414320E+00	2.467640E+00	2.769310E+00
1.410080E+00	2.505630E+00	2.880140E+00
1.379060E+00	2.333520E+00	2.723720E+00
1.374670E+00	2.370280E+00	2.826560E+00
1.348890E+00	2.201050E+00	2.694690E+00
1.336230E+00	2.241000E+00	2.781100E+00
1.468190E+00	1.664860E+00	2.609320E+00
1.391470E+00	1.703780E+00	2.664750E+00
1.522220E+00	1.535500E+00	2.640330E+00
1.437390E+00	1.569740E+00	2.699880E+00
1.591900E+00	1.412500E+00	2.668980E+00
1.496230E+00	1.440610E+00	2.729310E+00
1.667940E+00	1.309650E+00	2.708080E+00
1.569230E+00	1.307460E+00	2.789050E+00
1.711050E+00	1.247430E+00	2.744590E+00
1.666630E+00	1.243440E+00	2.785440E+00
1.749220E+00	1.184650E+00	2.809130E+00
1.562770E+00	2.986370E+00	3.045580E+00
1.609920E+00	3.058880E+00	3.013320E+00
1.572760E+00	2.984080E+00	2.959830E+00
1.916180E+00	1.178140E+00	2.723090E+00
1.848920E+00	1.173910E+00	2.760340E+00
1.946390E+00	1.128730E+00	2.798490E+00
1.653860E+00	3.103580E+00	2.912910E+00
1.671840E+00	3.152380E+00	3.044740E+00
2.072170E+00	1.079120E+00	2.830050E+00
2.187560E+00	1.045970E+00	2.869180E+00
1.733900E+00	3.237330E+00	3.059570E+00
1.787760E+00	3.301300E+00	3.028500E+00
1.732740E+00	3.224790E+00	2.966960E+00
2.304180E+00	1.023720E+00	2.871320E+00
2.444030E+00	1.010330E+00	2.873150E+00
2.403640E+00	9.896380E-01	2.938930E+00
2.488830E+00	9.702540E-01	2.981950E+00
1.815890E+00	3.322270E+00	2.922670E+00
1.839200E+00	3.358310E+00	2.999060E+00
2.599750E+00	9.857530E-01	2.907440E+00
1.912030E+00	3.435590E+00	2.976110E+00
2.738360E+00	9.864590E-01	2.904900E+00
2.702400E+00	9.658810E-01	2.962600E+00
2.782200E+00	9.533500E-01	3.000180E+00
1.996550E+00	3.533000E+00	3.007330E+00
2.041840E+00	3.581610E+00	3.026730E+00
2.045030E+00	3.580950E+00	2.968420E+00
2.875190E+00	9.777610E-01	2.944410E+00
2.114100E+00	3.642570E+00	3.024220E+00
2.980290E+00	9.948170E-01	2.926300E+00
2.216390E+00	3.715510E+00	2.963400E+00
3.097520E+00	1.006490E+00	2.940070E+00
2.300790E+00	3.777670E+00	3.014410E+00
2.381620E+00	3.822960E+00	3.047330E+00
2.346190E+00	3.799510E+00	2.979530E+00
3.244900E+00	1.030260E+00	2.960240E+00
3.368800E+00	1.040180E+00	3.007860E+00
2.417190E+00	3.824950E+00	2.982530E+00
2.433430E+00	3.844450E+00	3.051860E+00
3.455670E+00	1.087230E+00	2.985340E+00
2.481480E+00	3.860430E+00	3.053830E+00
2.548990E+00	3.867200E+00	3.005520E+00
3.541380E+00	1.153950E+00	2.953730E+00
2.696470E+00	3.877320E+00	3.005670E+00
3.741130E+00	1.280290E+00	2.986690E+00
3.649280E+00	1.195100E+00	3.022680E+00
2.838080E+00	3.892720E+00	3.049690E+00
2.787920E+00	3.868980E+00	2.967270E+00
3.815030E+00	1.360140E+00	2.951180E+00
2.908700E+00	3.850530E+00	2.973400E+00
2.926790E+00	3.880660E+00	3.071580E+00
4.022620E+00	1.606910E+00	2.957670E+00
3.957670E+00	1.509820E+00	2.998800E+00
3.889750E+00	1.429850E+00	2.984850E+00
2.991990E+00	3.856930E+00	3.057130E+00
3.071420E+00	3.843340E+00	3.101690E+00
3.069160E+00	3.819720E+00	3.009330E+00
4.201180E+00	1.889590E+00	2.947120E+00
4.150160E+00	1.786610E+00	3.008130E+00
4.089350E+00	1.709630E+00	2.960400E+00
3.129900E+00	3.820400E+00	3.076020E+00
3.218330E+00	3.771100E+00	3.060140E+00
4.274090E+00	2.085890E+00	2.943520E+00
4.248690E+00	1.975910E+00	3.008160E+00
3.335040E+00	3.723810E+00	3.031880E+00
3.463090E+00	3.679450E+00	3.027910E+00
3.563490E+00	3.643250E+00	3.018640E+00
4.276250E+00	2.633430E+00	2.954050E+00
4.304590E+00	2.505030E+00	3.011790E+00
4.310560E+00	2.397870E+00	2.995250E+00
4.309610E+00	2.266640E+00	2.971390E+00
4.296820E+00	2.185030E+00	2.923070E+00
3.658230E+00	3.606890E+00	3.012340E+00
3.770660E+00	3.572740E+00	3.065510E+00
4.199890E+00	3.007840E+00	2.974090E+00
4.230400E+00	2.879890E+00	3.012310E+00
4.216650E+00	2.976900E+00	3.040790E+00
4.243990E+00	2.767860E+00	2.951540E+00
3.868660E+00	3.521050E+00	3.050290E+00
3.953550E+00	3.460390E+00	2.999400E+00
4.041690E+00	3.405560E+00	3.048100E+00
4.077660E+00	3.355120E+00	2.987330E+00
4.141840E+00	3.235990E+00	3.003570E+00
4.179690E+00	3.109810E+00	3.027020E+00
4.202420E+00	3.029310E+00	3.023360E+00
4.095330E+00	3.351770E+00	3.061170E+00
4.115050E+00	3.305150E+00	2.999130E+00
1.356180E+00	2.375730E+00	2.991590E+00
1.379080E+00	2.442170E+00	3.019130E+00
1.373740E+00	2.402700E+00	2.936630E+00
1.332110E+00	2.271460E+00	2.870960E+00
1.328040E+00	2.295180E+00	2.958840E+00
1.306560E+00	2.163120E+00	2.831460E+00
1.294430E+00	2.167300E+00	2.908840E+00
1.273110E+00	2.030260E+00	2.839290E+00
1.257110E+00	1.865600E+00	2.829940E+00
1.276170E+00	1.715630E+00	2.822310E+00
1.350650E+00	1.608840E+00	2.771560E+00
1.291860E+00	1.559840E+00	2.881380E+00
1.415530E+00	1.478830E+00	2.784820E+00
1.354830E+00	1.495380E+00	2.841060E+00
1.472880E+00	1.370790E+00	2.814960E+00
1.398860E+00	1.401760E+00	2.863550E+00
1.507600E+00	1.305420E+00	2.844990E+00
1.456910E+00	1.310690E+00	2.893380E+00
1.531140E+00	1.246320E+00	2.896620E+00
1.525410E+00	2.906940E+00	3.084530E+00
1.493340E+00	2.811860E+00	3.063320E+00
1.467920E+00	2.709290E+00	3.054990E+00
1.416810E+00	2.552670E+00	3.007990E+00
1.645320E+00	1.184210E+00	2.896920E+00
1.754450E+00	1.126970E+00	2.911450E+00
1.604660E+00	3.058560E+00	3.109320E+00
1.558880E+00	2.982020E+00	3.104830E+00
1.866230E+00	1.098500E+00	2.906470E+00
1.978150E+00	1.078340E+00	2.895680E+00
1.960970E+00	1.061170E+00	2.954960E+00
2.049190E+00	1.030800E+00	2.981960E+00
1.668720E+00	3.155880E+00	3.153120E+00
1.710690E+00	3.214790E+00	3.169830E+00
1.710900E+00	3.211530E+00	3.114420E+00
2.227790E+00	1.018040E+00	2.926030E+00
2.162320E+00	1.020780E+00	2.955630E+00
2.263880E+00	9.864380E-01	3.001330E+00
1.767480E+00	3.284920E+00	3.157970E+00
2.389880E+00	9.630000E-01	3.023200E+00
2.502700E+00	9.339730E-01	3.078010E+00
1.843310E+00	3.369780E+00	3.079530E+00
2.594530E+00	9.341360E-01	3.048760E+00
1.910570E+00	3.443940E+00	3.120650E+00
1.957890E+00	3.496500E+00	3.141890E+00
1.959040E+00	3.496010E+00	3.072440E+00
2.694000E+00	9.425210E-01	3.027650E+00
2.793650E+00	9.147720E-01	3.096050E+00
2.025690E+00	3.566410E+00	3.128260E+00
2.879320E+00	9.325910E-01	3.050650E+00
2.120890E+00	3.652260E+00	3.152290E+00
2.198260E+00	3.713110E+00	3.177340E+00
2.160810E+00	3.685350E+00	3.106700E+00
3.014770E+00	9.501000E-01	3.044180E+00
2.228070E+00	3.733470E+00	3.085630E+00
2.274970E+00	3.767140E+00	3.187040E+00
3.173850E+00	9.731660E-01	3.046490E+00
3.126930E+00	9.299500E-01	3.115040E+00
3.218860E+00	9.425590E-01	3.135550E+00
2.349910E+00	3.808640E+00	3.139240E+00
3.321000E+00	9.909750E-01	3.093400E+00
2.471970E+00	3.861360E+00	3.131390E+00
3.465680E+00	1.049810E+00	3.086060E+00
2.549710E+00	3.892470E+00	3.160390E+00
2.551050E+00	3.889170E+00	3.105730E+00
3.565460E+00	1.118800E+00	3.056270E+00
2.599990E+00	3.903060E+00	3.170320E+00
2.659770E+00	3.900260E+00	3.128650E+00
3.753360E+00	1.242040E+00	3.111980E+00
3.656350E+00	1.163000E+00	3.110380E+00
2.794440E+00	3.904710E+00	3.139490E+00
3.849230E+00	1.341680E+00	3.053920E+00
2.904270E+00	3.892700E+00	3.146410E+00
4.018030E+00	1.552880E+00	3.063100E+00
3.944580E+00	1.448310E+00	3.091980E+00
4.014650E+00	1.521700E+00	3.134550E+00
2.993020E+00	3.866970E+00	3.134610E+00
3.082040E+00	3.841640E+00	3.198200E+00
4.217470E+00	1.878630E+00	3.062000E+00
4.169760E+00	1.785960E+00	3.122870E+00
4.097630E+00	1.656790E+00	3.077290E+00
4.053050E+00	1.575300E+00	3.118870E+00
3.158730E+00	3.807700E+00	3.147550E+00
3.257560E+00	3.756860E+00	3.186150E+00
4.290110E+00	2.075410E+00	3.091620E+00
4.303220E+00	2.157420E+00	3.002280E+00
4.319350E+00	2.192020E+00	3.067500E+00
4.254380E+00	1.961010E+00	3.106440E+00
3.381930E+00	3.711540E+00	3.148650E+00
3.517090E+00	3.667870E+00	3.132060E+00
3.590280E+00	3.643760E+00	3.081990E+00
4.312430E+00	2.553520E+00	3.078490E+00
4.327440E+00	2.429890E+00	3.125030E+00
4.322950E+00	2.510170E+00	3.138730E+00
4.329590E+00	2.292310E+00	3.091400E+00
3.632490E+00	3.630590E+00	3.174540E+00
3.702210E+00	3.610790E+00	3.172130E+00
3.706140E+00	3.605780E+00	3.124630E+00
4.232010E+00	2.940650E+00	3.144210E+00
4.209070E+00	3.022830E+00	3.067570E+00
4.205020E+00	3.047080E+00	3.119670E+00
4.261690E+00	2.804470E+00	3.149540E+00
4.290050E+00	2.685820E+00	3.093440E+00
4.317610E+00	2.565790E+00	3.147120E+00
3.742730E+00	3.594140E+00	3.174480E+00
3.832640E+00	3.546530E+00	3.186160E+00
3.990140E+00	3.446410E+00	3.137200E+00
4.046410E+00	3.410460E+00	3.116920E+00
4.147060E+00	3.225100E+00	3.146530E+00
4.126350E+00	3.295090E+00	3.071100E+00
4.104140E+00	3.333070E+00	3.133830E+00
4.184960E+00	3.112820E+00	3.152210E+00
4.074250E+00	3.382580E+00	3.107790E+00
1.372130E+00	2.455370E+00	3.196820E+00
1.397250E+00	2.511250E+00	3.182000E+00
1.372150E+00	2.443930E+00	3.140820E+00
1.343210E+00	2.360200E+00	3.059730E+00
1.335540E+00	2.363270E+00	3.161340E+00
1.286990E+00	2.200170E+00	3.004240E+00
1.286580E+00	2.234320E+00	3.107090E+00
1.250700E+00	2.056250E+00	2.954810E+00
1.243520E+00	2.092630E+00	3.054680E+00
1.228520E+00	1.913090E+00	2.921150E+00
1.208850E+00	1.953520E+00	3.014890E+00
1.224940E+00	1.769540E+00	2.909100E+00
1.191450E+00	1.814570E+00	2.991310E+00
1.236670E+00	1.639070E+00	2.923570E+00
1.191670E+00	1.683070E+00	2.989350E+00
1.250140E+00	1.556960E+00	2.944970E+00
1.210450E+00	1.547180E+00	3.017070E+00
1.265890E+00	1.475530E+00	2.970450E+00
1.432430E+00	2.598930E+00	3.205870E+00
1.470950E+00	2.704940E+00	3.230660E+00
1.452100E+00	2.651620E+00	3.135770E+00
1.400130E+00	2.511130E+00	3.106610E+00
1.329060E+00	1.436580E+00	2.914530E+00
1.382220E+00	1.335020E+00	2.950780E+00
1.461380E+00	1.221880E+00	3.010590E+00
1.556380E+00	1.178990E+00	2.971190E+00
1.540510E+00	1.152760E+00	3.035790E+00
1.625530E+00	1.118080E+00	3.045060E+00
1.539100E+00	2.926960E+00	3.244880E+00
1.569210E+00	3.004540E+00	3.272110E+00
1.558530E+00	2.970210E+00	3.177360E+00
1.504130E+00	2.818790E+00	3.183790E+00
1.795070E+00	1.090040E+00	2.965060E+00
1.731340E+00	1.100170E+00	2.998270E+00
1.842210E+00	1.049140E+00	3.052830E+00
1.603400E+00	3.080970E+00	3.294520E+00
1.634310E+00	3.128130E+00	3.281790E+00
1.618480E+00	3.086770E+00	3.222100E+00
1.954150E+00	1.037710E+00	3.026590E+00
2.044300E+00	9.945280E-01	3.091980E+00
1.692080E+00	3.200550E+00	3.261290E+00
2.182700E+00	9.664830E-01	3.112650E+00
2.319430E+00	9.368010E-01	3.111010E+00
2.283870E+00	9.262130E-01	3.166990E+00
2.356530E+00	9.047660E-01	3.208910E+00
1.768060E+00	3.299740E+00	3.276210E+00
1.822970E+00	3.364780E+00	3.290470E+00
1.803020E+00	3.333860E+00	3.230980E+00
2.453630E+00	9.131940E-01	3.168200E+00
1.851260E+00	3.383410E+00	3.201840E+00
1.868800E+00	3.411770E+00	3.281510E+00
2.585400E+00	8.992460E-01	3.157950E+00
1.939090E+00	3.480470E+00	3.252420E+00
2.689990E+00	9.047120E-01	3.129400E+00
2.785330E+00	8.821300E-01	3.189750E+00
2.031640E+00	3.578490E+00	3.271620E+00
2.097130E+00	3.641610E+00	3.302850E+00
2.083840E+00	3.622590E+00	3.222420E+00
2.915080E+00	8.858540E-01	3.167540E+00
2.164950E+00	3.690070E+00	3.267320E+00
3.052220E+00	8.980760E-01	3.159740E+00
3.014410E+00	8.623960E-01	3.222760E+00
3.077600E+00	8.687610E-01	3.218020E+00
2.264570E+00	3.764390E+00	3.272920E+00
3.159430E+00	8.921690E-01	3.203890E+00
2.356550E+00	3.816580E+00	3.265180E+00
3.315840E+00	9.274960E-01	3.225960E+00
2.463080E+00	3.862390E+00	3.252480E+00
3.456170E+00	1.005430E+00	3.200650E+00
2.583780E+00	3.907190E+00	3.240910E+00
3.609310E+00	1.100320E+00	3.185310E+00
2.664200E+00	3.929970E+00	3.276510E+00
2.664040E+00	3.915470E+00	3.225210E+00
3.700820E+00	1.174930E+00	3.171640E+00
3.710640E+00	1.158090E+00	3.222030E+00
2.715450E+00	3.936850E+00	3.289680E+00
2.769710E+00	3.924210E+00	3.250810E+00
3.898320E+00	1.332330E+00	3.208770E+00
3.775390E+00	1.216770E+00	3.219510E+00
2.887680E+00	3.909610E+00	3.248070E+00
3.989420E+00	1.457540E+00	3.192930E+00
3.986870E+00	1.406280E+00	3.249830E+00
2.988730E+00	3.873900E+00	3.230520E+00
3.087890E+00	3.857300E+00	3.303440E+00
4.232290E+00	1.890390E+00	3.177250E+00
4.193010E+00	1.797180E+00	3.206820E+00
4.147730E+00	1.700040E+00	3.197260E+00
4.077040E+00	1.567130E+00	3.201710E+00
4.034400E+00	1.464510E+00	3.262210E+00
3.198350E+00	3.795190E+00	3.267750E+00
3.274140E+00	3.755280E+00	3.249030E+00
4.320040E+00	2.188130E+00	3.169210E+00
4.299810E+00	2.081160E+00	3.228800E+00
4.269000E+00	1.994110E+00	3.182470E+00
3.329330E+00	3.731310E+00	3.235880E+00
3.425210E+00	3.704010E+00	3.288030E+00
3.527800E+00	3.662930E+00	3.223660E+00
3.564890E+00	3.660310E+00	3.322960E+00
4.327610E+00	2.498790E+00	3.200880E+00
4.340950E+00	2.404970E+00	3.257660E+00
4.336280E+00	2.302070E+00	3.212580E+00
3.658700E+00	3.627430E+00	3.266640E+00
3.727750E+00	3.599590E+00	3.213300E+00
3.790190E+00	3.587440E+00	3.303610E+00
4.212360E+00	3.037490E+00	3.215110E+00
4.246150E+00	2.940620E+00	3.290240E+00
4.268820E+00	2.822330E+00	3.258580E+00
4.298520E+00	2.703370E+00	3.234340E+00
4.320860E+00	2.591870E+00	3.219640E+00
3.903630E+00	3.531390E+00	3.309580E+00
3.989730E+00	3.457660E+00	3.276790E+00
4.093600E+00	3.338720E+00	3.236230E+00
4.065010E+00	3.385730E+00	3.151910E+00
4.154090E+00	3.224910E+00	3.272930E+00
4.183380E+00	3.136020E+00	3.247600E+00
1.249070E+00	2.241810E+00	3.298080E+00
1.272060E+00	2.288620E+00	3.297870E+00
1.255040E+00	2.247630E+00	3.270650E+00
1.239960E+00	2.200660E+00	3.273330E+00
1.312170E+00	2.363510E+00	3.287570E+00
1.359360E+00	2.466640E+00	3.320450E+00
1.344730E+00	2.409450E+00	3.241270E+00
1.276780E+00	2.262300E+00	3.221160E+00
1.240280E+00	2.124090E+00	3.150310E+00
1.229870E+00	2.139150E+00	3.222270E+00
1.202200E+00	1.991160E+00	3.107440E+00
1.197710E+00	2.027330E+00	3.193790E+00
1.174090E+00	1.855070E+00	3.078210E+00
1.163050E+00	1.892800E+00	3.163480E+00
1.161150E+00	1.721020E+00	3.066560E+00
1.141970E+00	1.757460E+00	3.148310E+00
1.170480E+00	1.608400E+00	3.068150E+00
1.134590E+00	1.612800E+00	3.161750E+00
1.181150E+00	1.543970E+00	3.076790E+00
1.162420E+00	1.540010E+00	3.124950E+00
1.186880E+00	1.481040E+00	3.114520E+00
1.399450E+00	2.532000E+00	3.260930E+00
1.309760E+00	1.370340E+00	3.005320E+00
1.241890E+00	1.397570E+00	3.091080E+00
1.366520E+00	1.282290E+00	3.040780E+00
1.308250E+00	1.310690E+00	3.086360E+00
1.400530E+00	1.229060E+00	3.076380E+00
1.355620E+00	1.239790E+00	3.125960E+00
1.425880E+00	1.182960E+00	3.133850E+00
1.484380E+00	2.746610E+00	3.347540E+00
1.500590E+00	2.803470E+00	3.366540E+00
1.493450E+00	2.777140E+00	3.299320E+00
1.457110E+00	2.672320E+00	3.306770E+00
1.533100E+00	1.118730E+00	3.137430E+00
1.648640E+00	1.074170E+00	3.162820E+00
1.559740E+00	3.003270E+00	3.392600E+00
1.590610E+00	3.070230E+00	3.419980E+00
1.577840E+00	3.038000E+00	3.345660E+00
1.532000E+00	2.913210E+00	3.336410E+00
1.742990E+00	1.052460E+00	3.135410E+00
1.860180E+00	1.011930E+00	3.188630E+00
1.630820E+00	3.133090E+00	3.350970E+00
1.967450E+00	9.963010E-01	3.159100E+00
2.079450E+00	9.653110E-01	3.178680E+00
2.050190E+00	9.516630E-01	3.253280E+00
2.167510E+00	9.267190E-01	3.273740E+00
1.692370E+00	3.223310E+00	3.388600E+00
1.744130E+00	3.290110E+00	3.419370E+00
1.735960E+00	3.272830E+00	3.343950E+00
2.286410E+00	9.076170E-01	3.242850E+00
2.360950E+00	8.867270E-01	3.265360E+00
1.787540E+00	3.335110E+00	3.370540E+00
2.449020E+00	8.725590E-01	3.307380E+00
1.867770E+00	3.419790E+00	3.384710E+00
2.579940E+00	8.631520E-01	3.274100E+00
1.947980E+00	3.505030E+00	3.392500E+00
2.004820E+00	3.567140E+00	3.424350E+00
1.995860E+00	3.551400E+00	3.344350E+00
2.693980E+00	8.684080E-01	3.239100E+00
2.833370E+00	8.298640E-01	3.297870E+00
2.067760E+00	3.622930E+00	3.386850E+00
2.951250E+00	8.334700E-01	3.276040E+00
2.909050E+00	8.085530E-01	3.325980E+00
2.965090E+00	8.000050E-01	3.343140E+00
2.162380E+00	3.697980E+00	3.378990E+00
3.082850E+00	8.221500E-01	3.300040E+00
2.258500E+00	3.769410E+00	3.372950E+00
3.237050E+00	8.579260E-01	3.290950E+00
3.190880E+00	8.096220E-01	3.353630E+00
3.271980E+00	8.315610E-01	3.360490E+00
2.358010E+00	3.829440E+00	3.373210E+00
3.314920E+00	8.848480E-01	3.287870E+00
3.317910E+00	8.627230E-01	3.329750E+00
2.462770E+00	3.878270E+00	3.369920E+00
3.446180E+00	9.568440E-01	3.287040E+00
3.379340E+00	9.013530E-01	3.316360E+00
2.574430E+00	3.925840E+00	3.360990E+00
3.581410E+00	1.019390E+00	3.323950E+00
2.692770E+00	3.945660E+00	3.357180E+00
3.749870E+00	1.150510E+00	3.306130E+00
2.781860E+00	3.963000E+00	3.403120E+00
2.780200E+00	3.953700E+00	3.344140E+00
3.840710E+00	1.238420E+00	3.282340E+00
3.848680E+00	1.219710E+00	3.337900E+00
2.822550E+00	3.962310E+00	3.393400E+00
2.878640E+00	3.940490E+00	3.376330E+00
4.012320E+00	1.380450E+00	3.334870E+00
3.914040E+00	1.277790E+00	3.332800E+00
2.991020E+00	3.892950E+00	3.341010E+00
3.085070E+00	3.862440E+00	3.403370E+00
4.235200E+00	1.844730E+00	3.257850E+00
4.201880E+00	1.749790E+00	3.275960E+00
4.168050E+00	1.631560E+00	3.296630E+00
4.104680E+00	1.514030E+00	3.328120E+00
4.169280E+00	1.581190E+00	3.366760E+00
3.168310E+00	3.821500E+00	3.378700E+00
3.255100E+00	3.772160E+00	3.366710E+00
3.309140E+00	3.746460E+00	3.302330E+00
3.365620E+00	3.725810E+00	3.399850E+00
4.336350E+00	2.190930E+00	3.297090E+00
4.317170E+00	2.078420E+00	3.319250E+00
4.285880E+00	1.954770E+00	3.289220E+00
4.255770E+00	1.820150E+00	3.342290E+00
4.217790E+00	1.698990E+00	3.361920E+00
4.194640E+00	1.628680E+00	3.364810E+00
3.486230E+00	3.684270E+00	3.379680E+00
3.587450E+00	3.654280E+00	3.417630E+00
4.340290E+00	2.503130E+00	3.303260E+00
4.351910E+00	2.396780E+00	3.375680E+00
4.349850E+00	2.308090E+00	3.316770E+00
3.688280E+00	3.627550E+00	3.363440E+00
3.800320E+00	3.595220E+00	3.414160E+00
4.218750E+00	3.053450E+00	3.329810E+00
4.252590E+00	2.950060E+00	3.413420E+00
4.277930E+00	2.832960E+00	3.378510E+00
4.307640E+00	2.720510E+00	3.347170E+00
4.330670E+00	2.611970E+00	3.326010E+00
3.883990E+00	3.555030E+00	3.380910E+00
3.997140E+00	3.481420E+00	3.408520E+00
4.088160E+00	3.373760E+00	3.375720E+00
4.147180E+00	3.262160E+00	3.364040E+00
4.184720E+00	3.159050E+00	3.353080E+00
1.319290E+00	2.447010E+00	3.465760E+00
1.357490E+00	2.521740E+00	3.478480E+00
1.328000E+00	2.447230E+00	3.427750E+00
1.311900E+00	2.383540E+00	3.361170E+00
1.295470E+00	2.373790E+00	3.435970E+00
1.247280E+00	2.232160E+00	3.357290E+00
1.201630E+00	2.083640E+00	3.281420E+00
1.193890E+00	2.086050E+00	3.360730E+00
1.157450E+00	1.934270E+00	3.247490E+00
1.156830E+00	1.970400E+00	3.329730E+00
1.127940E+00	1.795880E+00	3.229180E+00
1.121510E+00	1.835970E+00	3.309070E+00
1.113510E+00	1.677770E+00	3.220690E+00
1.096560E+00	1.691020E+00	3.315320E+00
1.113140E+00	1.611260E+00	3.225270E+00
1.102800E+00	1.611980E+00	3.275280E+00
1.113960E+00	1.550400E+00	3.259140E+00
1.363750E+00	2.502530E+00	3.400930E+00
1.403560E+00	2.592390E+00	3.446850E+00
1.148330E+00	1.463400E+00	3.222160E+00
1.192340E+00	1.410790E+00	3.172930E+00
1.182650E+00	1.386990E+00	3.228240E+00
1.221310E+00	1.342260E+00	3.211470E+00
1.443560E+00	2.671350E+00	3.449290E+00
1.478890E+00	2.764150E+00	3.485460E+00
1.474650E+00	2.730800E+00	3.398720E+00
1.417710E+00	2.598250E+00	3.371830E+00
1.287510E+00	1.281610E+00	3.175380E+00
1.367310E+00	1.177970E+00	3.248960E+00
1.453640E+00	1.133920E+00	3.210120E+00
1.445590E+00	1.119560E+00	3.268240E+00
1.513920E+00	1.085690E+00	3.264050E+00
1.538210E+00	2.965750E+00	3.548580E+00
1.563670E+00	3.030300E+00	3.540170E+00
1.549610E+00	2.976610E+00	3.462680E+00
1.510200E+00	2.845620E+00	3.431170E+00
1.513520E+00	2.877810E+00	3.519310E+00
1.710180E+00	1.038940E+00	3.228030E+00
1.635590E+00	1.048880E+00	3.263430E+00
1.722770E+00	1.016600E+00	3.291070E+00
1.590410E+00	3.092580E+00	3.585940E+00
1.632670E+00	3.159370E+00	3.559000E+00
1.594540E+00	3.084370E+00	3.503290E+00
1.798810E+00	9.999650E-01	3.274050E+00
1.646610E+00	3.165890E+00	3.464320E+00
1.677240E+00	3.220510E+00	3.543740E+00
1.956280E+00	9.581150E-01	3.308920E+00
2.085660E+00	9.185430E-01	3.338630E+00
2.186670E+00	8.866940E-01	3.407210E+00
1.713090E+00	3.257520E+00	3.485350E+00
2.298300E+00	8.707850E-01	3.365740E+00
2.357730E+00	8.748450E-01	3.309860E+00
1.793850E+00	3.349460E+00	3.502060E+00
2.397530E+00	8.576500E-01	3.377770E+00
2.488970E+00	8.358030E-01	3.439630E+00
1.875200E+00	3.436620E+00	3.514920E+00
1.926630E+00	3.495620E+00	3.532010E+00
1.917190E+00	3.476950E+00	3.462720E+00
2.585350E+00	8.250580E-01	3.397860E+00
1.969350E+00	3.535450E+00	3.485290E+00
2.696950E+00	8.262570E-01	3.357250E+00
2.798550E+00	7.886570E-01	3.430450E+00
2.051860E+00	3.622890E+00	3.517310E+00
2.896750E+00	7.855810E-01	3.387640E+00
3.004240E+00	7.610390E-01	3.430900E+00
2.149090E+00	3.696710E+00	3.478990E+00
3.122130E+00	7.751260E-01	3.406130E+00
3.080200E+00	7.477560E-01	3.456110E+00
3.148240E+00	7.460900E-01	3.487530E+00
2.250380E+00	3.771330E+00	3.474450E+00
3.240090E+00	7.915560E-01	3.437690E+00
2.354170E+00	3.833950E+00	3.478540E+00
3.374420E+00	8.600170E-01	3.410710E+00
2.461120E+00	3.886780E+00	3.480540E+00
3.484060E+00	9.430660E-01	3.372150E+00
3.499400E+00	9.237610E-01	3.461160E+00
2.566660E+00	3.932740E+00	3.475830E+00
3.555410E+00	9.803070E-01	3.383570E+00
3.548190E+00	9.642470E-01	3.422700E+00
2.668620E+00	3.952820E+00	3.470160E+00
3.719260E+00	1.075670E+00	3.455590E+00
3.600990E+00	1.000280E+00	3.413610E+00
2.763130E+00	3.965700E+00	3.467660E+00
3.876470E+00	1.218710E+00	3.423770E+00
2.834710E+00	3.963140E+00	3.450630E+00
2.910860E+00	3.947070E+00	3.507440E+00
3.965740E+00	1.297780E+00	3.405920E+00
3.967650E+00	1.279100E+00	3.458150E+00
3.017500E+00	3.890830E+00	3.472440E+00
3.094070E+00	3.860070E+00	3.460010E+00
4.149130E+00	1.530910E+00	3.408070E+00
4.097450E+00	1.449210E+00	3.425510E+00
4.034350E+00	1.344510E+00	3.467590E+00
3.142060E+00	3.834630E+00	3.446810E+00
3.233480E+00	3.784320E+00	3.470030E+00
3.368100E+00	3.735260E+00	3.507630E+00
4.335520E+00	2.130610E+00	3.383910E+00
4.320240E+00	2.027130E+00	3.392350E+00
4.304050E+00	1.903370E+00	3.416360E+00
4.266750E+00	1.762680E+00	3.462280E+00
4.307060E+00	1.853990E+00	3.474540E+00
4.203100E+00	1.608060E+00	3.442790E+00
4.155180E+00	1.506720E+00	3.472850E+00
3.479590E+00	3.689580E+00	3.464310E+00
3.594830E+00	3.668550E+00	3.506180E+00
4.345250E+00	2.525220E+00	3.430630E+00
4.363800E+00	2.395410E+00	3.501880E+00
4.355890E+00	2.245650E+00	3.437200E+00
4.344630E+00	2.094830E+00	3.468480E+00
4.334070E+00	1.982720E+00	3.475910E+00
4.325370E+00	1.903810E+00	3.487280E+00
3.702790E+00	3.629880E+00	3.461510E+00
3.810080E+00	3.608900E+00	3.500600E+00
4.221060E+00	3.074720E+00	3.455730E+00
4.266590E+00	2.957040E+00	3.528090E+00
4.287110E+00	2.843850E+00	3.490970E+00
4.318210E+00	2.720720E+00	3.465080E+00
4.332480E+00	2.636370E+00	3.414310E+00
3.914560E+00	3.557590E+00	3.479910E+00
4.018760E+00	3.500630E+00	3.508130E+00
4.055460E+00	3.455730E+00	3.475580E+00
4.100750E+00	3.395790E+00	3.473410E+00
4.161010E+00	3.278820E+00	3.496990E+00
4.143980E+00	3.352640E+00	3.517690E+00
4.181620E+00	3.184550E+00	3.438400E+00
4.085400E+00	3.445670E+00	3.524970E+00
4.127680E+00	3.392980E+00	3.530820E+00
1.312280E+00	2.520860E+00	3.641520E+00
1.339470E+00	2.573590E+00	3.624400E+00
1.317660E+00	2.512770E+00	3.591880E+00
1.307150E+00	2.437110E+00	3.524620E+00
1.290670E+00	2.442710E+00	3.612760E+00
1.256770E+00	2.284960E+00	3.476040E+00
1.259920E+00	2.327980E+00	3.570460E+00
1.208730E+00	2.141620E+00	3.436730E+00
1.217750E+00	2.190440E+00	3.528170E+00
1.162640E+00	2.007520E+00	3.411110E+00
1.172330E+00	2.053660E+00	3.495020E+00
1.123960E+00	1.877300E+00	3.389720E+00
1.129060E+00	1.921100E+00	3.471910E+00
1.096100E+00	1.760050E+00	3.374470E+00
1.092810E+00	1.780430E+00	3.469280E+00
1.086900E+00	1.696040E+00	3.375870E+00
1.082880E+00	1.702740E+00	3.421780E+00
1.082730E+00	1.638800E+00	3.407570E+00
1.355430E+00	2.564620E+00	3.562600E+00
1.393490E+00	2.664630E+00	3.636690E+00
1.095780E+00	1.539740E+00	3.373460E+00
1.116870E+00	1.482510E+00	3.314200E+00
1.114090E+00	1.461860E+00	3.372970E+00
1.137240E+00	1.414440E+00	3.350820E+00
1.422850E+00	2.663880E+00	3.529540E+00
1.443720E+00	2.737510E+00	3.603090E+00
1.187540E+00	1.345930E+00	3.307050E+00
1.265940E+00	1.251960E+00	3.292390E+00
1.231090E+00	1.254240E+00	3.410230E+00
1.317200E+00	1.190890E+00	3.322260E+00
1.291450E+00	1.197920E+00	3.373480E+00
1.356250E+00	1.147200E+00	3.372510E+00
1.465200E+00	2.785360E+00	3.616890E+00
1.482940E+00	2.831370E+00	3.633640E+00
1.478240E+00	2.796230E+00	3.571170E+00
1.456070E+00	1.090900E+00	3.349280E+00
1.583330E+00	1.031270E+00	3.362840E+00
1.530830E+00	1.021300E+00	3.465830E+00
1.639190E+00	9.857890E-01	3.453290E+00
1.554760E+00	3.018550E+00	3.614050E+00
1.515640E+00	2.913320E+00	3.616540E+00
1.739530E+00	9.784590E-01	3.386070E+00
1.626620E+00	3.156780E+00	3.646030E+00
1.588470E+00	3.087480E+00	3.675250E+00
1.861540E+00	9.570260E-01	3.367090E+00
1.870720E+00	9.318380E-01	3.442490E+00
1.945970E+00	9.250610E-01	3.418300E+00
1.673930E+00	3.223200E+00	3.627160E+00
2.070530E+00	8.915590E-01	3.447850E+00
2.201280E+00	8.561430E-01	3.517160E+00
1.728410E+00	3.286680E+00	3.588750E+00
2.296210E+00	8.438420E-01	3.492000E+00
1.796020E+00	3.367570E+00	3.648240E+00
1.853930E+00	3.432110E+00	3.655780E+00
1.842680E+00	3.412850E+00	3.587600E+00
2.396580E+00	8.388980E-01	3.469330E+00
2.503170E+00	8.062260E-01	3.554610E+00
1.902810E+00	3.480460E+00	3.612790E+00
2.596880E+00	7.934880E-01	3.518720E+00
1.974680E+00	3.555730E+00	3.582760E+00
2.692630E+00	7.900630E-01	3.478310E+00
2.792840E+00	7.523360E-01	3.547760E+00
2.046550E+00	3.640240E+00	3.640530E+00
2.125690E+00	3.711690E+00	3.639260E+00
2.086740E+00	3.671850E+00	3.586350E+00
2.888730E+00	7.488610E-01	3.494330E+00
2.975520E+00	7.165120E-01	3.555530E+00
2.138850E+00	3.708170E+00	3.564960E+00
2.202820E+00	3.772530E+00	3.627730E+00
3.066870E+00	7.248180E-01	3.518570E+00
3.153380E+00	7.143340E-01	3.583520E+00
2.233070E+00	3.780730E+00	3.563180E+00
2.252870E+00	3.812290E+00	3.620420E+00
3.247620E+00	7.529100E-01	3.549140E+00
2.293820E+00	3.839110E+00	3.620280E+00
2.342970E+00	3.852970E+00	3.581810E+00
3.353970E+00	8.055220E-01	3.519450E+00
2.458230E+00	3.906440E+00	3.586060E+00
3.447060E+00	8.681960E-01	3.510860E+00
2.566640E+00	3.956590E+00	3.581620E+00
3.552550E+00	9.302310E-01	3.569090E+00
3.599170E+00	9.812650E-01	3.481690E+00
3.683840E+00	1.016680E+00	3.569720E+00
2.662320E+00	3.974840E+00	3.572420E+00
3.791260E+00	1.095250E+00	3.578760E+00
2.751750E+00	3.984090E+00	3.562390E+00
3.873340E+00	1.176610E+00	3.545500E+00
2.836210E+00	3.982350E+00	3.544350E+00
2.913140E+00	3.971980E+00	3.610960E+00
3.972440E+00	1.265450E+00	3.520250E+00
2.985730E+00	3.930680E+00	3.569850E+00
3.089890E+00	3.893880E+00	3.581730E+00
3.126710E+00	3.850420E+00	3.500910E+00
3.185480E+00	3.831860E+00	3.551390E+00
4.121980E+00	1.427120E+00	3.524650E+00
4.067170E+00	1.335510E+00	3.578790E+00
3.283350E+00	3.784580E+00	3.562540E+00
3.370980E+00	3.754620E+00	3.567550E+00
4.320590E+00	1.835160E+00	3.540580E+00
4.292510E+00	1.733510E+00	3.566750E+00
4.253530E+00	1.635470E+00	3.554350E+00
4.189070E+00	1.522680E+00	3.549480E+00
3.476470E+00	3.720920E+00	3.556160E+00
3.590720E+00	3.692170E+00	3.566070E+00
4.361990E+00	2.528990E+00	3.581420E+00
4.345810E+00	2.612910E+00	3.490580E+00
4.345330E+00	2.658410E+00	3.551680E+00
4.375410E+00	2.386700E+00	3.605630E+00
4.377670E+00	2.276830E+00	3.575620E+00
4.370020E+00	2.142640E+00	3.560790E+00
4.357230E+00	2.014050E+00	3.556260E+00
4.343990E+00	1.926780E+00	3.538280E+00
3.713990E+00	3.657760E+00	3.561310E+00
3.895380E+00	3.601830E+00	3.586810E+00
4.239680E+00	3.074870E+00	3.600500E+00
4.202260E+00	3.159540E+00	3.514250E+00
4.201410E+00	3.193220E+00	3.580370E+00
4.275070E+00	2.947590E+00	3.619040E+00
4.294850E+00	2.858740E+00	3.587390E+00
4.321670E+00	2.756090E+00	3.565040E+00
3.967100E+00	3.574750E+00	3.594950E+00
3.978710E+00	3.553900E+00	3.562450E+00
4.151470E+00	3.357750E+00	3.580940E+00
4.181710E+00	3.271620E+00	3.624300E+00
3.998950E+00	3.554420E+00	3.598560E+00
4.052610E+00	3.502010E+00	3.604110E+00
4.115320E+00	3.424810E+00	3.572270E+00
1.251420E+00	2.345400E+00	3.714300E+00
1.271020E+00	2.401220E+00	3.723760E+00
1.261120E+00	2.359920E+00	3.661170E+00
1.226210E+00	2.235280E+00	3.617220E+00
1.233520E+00	2.272870E+00	3.697510E+00
1.185630E+00	2.102630E+00	3.582390E+00
1.199670E+00	2.150470E+00	3.667840E+00
1.140200E+00	1.968980E+00	3.557050E+00
1.158340E+00	2.021320E+00	3.643820E+00
1.106460E+00	1.852670E+00	3.538800E+00
1.116970E+00	1.878370E+00	3.643150E+00
1.089020E+00	1.785490E+00	3.534820E+00
1.093920E+00	1.791900E+00	3.589800E+00
1.081340E+00	1.726100E+00	3.564820E+00
1.339990E+00	2.577350E+00	3.699400E+00
1.294980E+00	2.468220E+00	3.686530E+00
1.075610E+00	1.653830E+00	3.503150E+00
1.080180E+00	1.570170E+00	3.475520E+00
1.081390E+00	1.553700E+00	3.587410E+00
1.092340E+00	1.486350E+00	3.520230E+00
1.392870E+00	2.679280E+00	3.727940E+00
1.431750E+00	2.744780E+00	3.731810E+00
1.415630E+00	2.718100E+00	3.688570E+00
1.118260E+00	1.422590E+00	3.454410E+00
1.167990E+00	1.332650E+00	3.439230E+00
1.154410E+00	1.344800E+00	3.556430E+00
1.203380E+00	1.277510E+00	3.473620E+00
1.191350E+00	1.288530E+00	3.524820E+00
1.232440E+00	1.232150E+00	3.517210E+00
1.451910E+00	2.773530E+00	3.670900E+00
1.471630E+00	2.816650E+00	3.768310E+00
1.304760E+00	1.162720E+00	3.472020E+00
1.418810E+00	1.081180E+00	3.471570E+00
1.376330E+00	1.091360E+00	3.581160E+00
1.482390E+00	1.032300E+00	3.513690E+00
1.456400E+00	1.039030E+00	3.560030E+00
1.526240E+00	9.960540E-01	3.567660E+00
1.502440E+00	2.889970E+00	3.772560E+00
1.519540E+00	2.929260E+00	3.756660E+00
1.499610E+00	2.881040E+00	3.705520E+00
1.721680E+00	9.459690E-01	3.499930E+00
1.636600E+00	9.563270E-01	3.557510E+00
1.768570E+00	9.013770E-01	3.591870E+00
1.550670E+00	2.997600E+00	3.734790E+00
1.837100E+00	9.103390E-01	3.517530E+00
1.932450E+00	8.702750E-01	3.582970E+00
1.868680E+00	8.731410E-01	3.607230E+00
1.960120E+00	8.431690E-01	3.658280E+00
1.629220E+00	3.150140E+00	3.735970E+00
1.595230E+00	3.089200E+00	3.751560E+00
1.976410E+00	8.857660E-01	3.521240E+00
2.023340E+00	8.410910E-01	3.616930E+00
1.666390E+00	3.209540E+00	3.710920E+00
2.148440E+00	8.320560E-01	3.618070E+00
1.731370E+00	3.292330E+00	3.725110E+00
2.290590E+00	8.122270E-01	3.608560E+00
1.843950E+00	3.424450E+00	3.726440E+00
1.794930E+00	3.370320E+00	3.745030E+00
2.401840E+00	8.112930E-01	3.584350E+00
2.509700E+00	7.790000E-01	3.671600E+00
1.891550E+00	3.476310E+00	3.699060E+00
2.605410E+00	7.644570E-01	3.635590E+00
1.964910E+00	3.559450E+00	3.712870E+00
2.697960E+00	7.592860E-01	3.595850E+00
2.794800E+00	7.211970E-01	3.665540E+00
2.107140E+00	3.703780E+00	3.725450E+00
2.039630E+00	3.644260E+00	3.737970E+00
2.883850E+00	7.128050E-01	3.610180E+00
2.970850E+00	6.813330E-01	3.668190E+00
2.190280E+00	3.771740E+00	3.712450E+00
3.061500E+00	6.923590E-01	3.621150E+00
3.154780E+00	6.846720E-01	3.690550E+00
2.281200E+00	3.839570E+00	3.690840E+00
3.250270E+00	7.217510E-01	3.657710E+00
2.354700E+00	3.888420E+00	3.722290E+00
2.353420E+00	3.878200E+00	3.668680E+00
3.353590E+00	7.735090E-01	3.627090E+00
2.391570E+00	3.903710E+00	3.712780E+00
2.446470E+00	3.919690E+00	3.702250E+00
3.453310E+00	8.430050E-01	3.601910E+00
2.561360E+00	3.965830E+00	3.687340E+00
3.655050E+00	9.853170E-01	3.673610E+00
3.547730E+00	9.014360E-01	3.688390E+00
2.669240E+00	3.988490E+00	3.681070E+00
3.774790E+00	1.076480E+00	3.669230E+00
2.737300E+00	3.994870E+00	3.641650E+00
3.881480E+00	1.169310E+00	3.654150E+00
2.823960E+00	3.999630E+00	3.656240E+00
2.918200E+00	3.987140E+00	3.713230E+00
3.979920E+00	1.253670E+00	3.622120E+00
3.003310E+00	3.944020E+00	3.657590E+00
3.116310E+00	3.914510E+00	3.682730E+00
3.204970E+00	3.846230E+00	3.620360E+00
4.144440E+00	1.427680E+00	3.631690E+00
4.074730E+00	1.332320E+00	3.684360E+00
3.239110E+00	3.864420E+00	3.692310E+00
3.324640E+00	3.833870E+00	3.691900E+00
3.356420E+00	3.791040E+00	3.630150E+00
4.317400E+00	1.773700E+00	3.628280E+00
4.285470E+00	1.663860E+00	3.653740E+00
4.316920E+00	1.733190E+00	3.691670E+00
4.218710E+00	1.541250E+00	3.654570E+00
3.422430E+00	3.808230E+00	3.696530E+00
3.545160E+00	3.774950E+00	3.714340E+00
3.567490E+00	3.728500E+00	3.637770E+00
4.345900E+00	2.675030E+00	3.653250E+00
4.370740E+00	2.549420E+00	3.723580E+00
4.379400E+00	2.421840E+00	3.694540E+00
4.387080E+00	2.297890E+00	3.683130E+00
4.382010E+00	2.170830E+00	3.669790E+00
4.371860E+00	2.036340E+00	3.659390E+00
4.350750E+00	1.885220E+00	3.640310E+00
4.331690E+00	1.790760E+00	3.680660E+00
3.660650E+00	3.727490E+00	3.708340E+00
3.772500E+00	3.701750E+00	3.756520E+00
3.783520E+00	3.663140E+00	3.670620E+00
4.209790E+00	3.180750E+00	3.674160E+00
4.247360E+00	3.090140E+00	3.740250E+00
4.272180E+00	2.980250E+00	3.701210E+00
4.296740E+00	2.866160E+00	3.684730E+00
4.316990E+00	2.783400E+00	3.639890E+00
3.880720E+00	3.641860E+00	3.748940E+00
3.962790E+00	3.576050E+00	3.700400E+00
3.986370E+00	3.562680E+00	3.626130E+00
4.025620E+00	3.535750E+00	3.662350E+00
4.153950E+00	3.362470E+00	3.706800E+00
4.118340E+00	3.423680E+00	3.629560E+00
4.089780E+00	3.466300E+00	3.685170E+00
4.192290E+00	3.259440E+00	3.714750E+00
4.058670E+00	3.507210E+00	3.666310E+00
1.246660E+00	2.347330E+00	3.852510E+00
1.268620E+00	2.412580E+00	3.838410E+00
1.251170E+00	2.340020E+00	3.774290E+00
1.213720E+00	2.202980E+00	3.750850E+00
1.226730E+00	2.259430E+00	3.833790E+00
1.175880E+00	2.078920E+00	3.727180E+00
1.197660E+00	2.144030E+00	3.816840E+00
1.137440E+00	1.963900E+00	3.710910E+00
1.160530E+00	2.025620E+00	3.797120E+00
1.115390E+00	1.893150E+00	3.711610E+00
1.127160E+00	1.919510E+00	3.780290E+00
1.105740E+00	1.835610E+00	3.744680E+00
1.291290E+00	2.482700E+00	3.872280E+00
1.320740E+00	2.554600E+00	3.854160E+00
1.302030E+00	2.481890E+00	3.781580E+00
1.088620E+00	1.731230E+00	3.697140E+00
1.079220E+00	1.635980E+00	3.627670E+00
1.080120E+00	1.642720E+00	3.706770E+00
1.080040E+00	1.574270E+00	3.650470E+00
1.080920E+00	1.589330E+00	3.708970E+00
1.085200E+00	1.529570E+00	3.690550E+00
1.350960E+00	2.622050E+00	3.891470E+00
1.387530E+00	2.684780E+00	3.877610E+00
1.359430E+00	2.621280E+00	3.805730E+00
1.121130E+00	1.410140E+00	3.576570E+00
1.105140E+00	1.453330E+00	3.668270E+00
1.141070E+00	1.371370E+00	3.610630E+00
1.132910E+00	1.388470E+00	3.652400E+00
1.158430E+00	1.338790E+00	3.655560E+00
1.423160E+00	2.732740E+00	3.817170E+00
1.210690E+00	1.253140E+00	3.635100E+00
1.283940E+00	1.164820E+00	3.591830E+00
1.261410E+00	1.182860E+00	3.654770E+00
1.332850E+00	1.116480E+00	3.629100E+00
1.303820E+00	1.137140E+00	3.673670E+00
1.368410E+00	1.080320E+00	3.679120E+00
1.469350E+00	2.828480E+00	3.872800E+00
1.499840E+00	2.898980E+00	3.878290E+00
1.493560E+00	2.875850E+00	3.820980E+00
1.476240E+00	1.003560E+00	3.677820E+00
1.581320E+00	9.483230E-01	3.651100E+00
1.556030E+00	9.468890E-01	3.713210E+00
1.615330E+00	9.203880E-01	3.732050E+00
1.523250E+00	2.941100E+00	3.824450E+00
1.703820E+00	9.004660E-01	3.688970E+00
1.564540E+00	3.030110E+00	3.869080E+00
1.599490E+00	3.098860E+00	3.866540E+00
1.586600E+00	3.070710E+00	3.806350E+00
1.859560E+00	8.563860E-01	3.700280E+00
1.989880E+00	8.208720E-01	3.743910E+00
1.620560E+00	3.131910E+00	3.814470E+00
2.096020E+00	8.101240E-01	3.710430E+00
1.678950E+00	3.221300E+00	3.827750E+00
2.163630E+00	8.088980E-01	3.689390E+00
2.191050E+00	7.980720E-01	3.727600E+00
1.744150E+00	3.313790E+00	3.846790E+00
1.790050E+00	3.375300E+00	3.867120E+00
1.776910E+00	3.353260E+00	3.801120E+00
2.271870E+00	7.863540E-01	3.733020E+00
2.199400E+00	8.048500E-01	3.694100E+00
1.831740E+00	3.419460E+00	3.819900E+00
2.402180E+00	7.829340E-01	3.705590E+00
2.518520E+00	7.536760E-01	3.790900E+00
1.897890E+00	3.490520E+00	3.783470E+00
2.611810E+00	7.379050E-01	3.755050E+00
1.966230E+00	3.578970E+00	3.850020E+00
2.031520E+00	3.654650E+00	3.866890E+00
2.013750E+00	3.626100E+00	3.796520E+00
2.703760E+00	7.290330E-01	3.714520E+00
2.806090E+00	6.921930E-01	3.787220E+00
2.085270E+00	3.698460E+00	3.824090E+00
2.889410E+00	6.801570E-01	3.731300E+00
2.977340E+00	6.558050E-01	3.770740E+00
2.173820E+00	3.771380E+00	3.809750E+00
3.061790E+00	6.621800E-01	3.729720E+00
3.160090E+00	6.550290E-01	3.798890E+00
2.258320E+00	3.838840E+00	3.793760E+00
3.256320E+00	6.917470E-01	3.766730E+00
2.337690E+00	3.889010E+00	3.783900E+00
3.358700E+00	7.463200E-01	3.737750E+00
2.403590E+00	3.915940E+00	3.766560E+00
2.478180E+00	3.954430E+00	3.822890E+00
3.455650E+00	8.190210E-01	3.710860E+00
2.558460E+00	3.981350E+00	3.788270E+00
3.649580E+00	9.594120E-01	3.780100E+00
3.554990E+00	8.732250E-01	3.793790E+00
2.647970E+00	3.998730E+00	3.774290E+00
3.761930E+00	1.050720E+00	3.767900E+00
2.729960E+00	4.009810E+00	3.766090E+00
2.761730E+00	4.005300E+00	3.711150E+00
2.835890E+00	4.025920E+00	3.785050E+00
3.891480E+00	1.168090E+00	3.768620E+00
2.932410E+00	4.010090E+00	3.783810E+00
3.989420E+00	1.254650E+00	3.719400E+00
3.024560E+00	3.979690E+00	3.761130E+00
3.179320E+00	3.944960E+00	3.768900E+00
4.167010E+00	1.427250E+00	3.771970E+00
4.074090E+00	1.320280E+00	3.750000E+00
3.268040E+00	3.934800E+00	3.795840E+00
3.313850E+00	3.877470E+00	3.744920E+00
4.307190E+00	1.671400E+00	3.731740E+00
4.262650E+00	1.570260E+00	3.747330E+00
4.242200E+00	1.511800E+00	3.794980E+00
3.358200E+00	3.916770E+00	3.808100E+00
3.463930E+00	3.887580E+00	3.824890E+00
3.464840E+00	3.842550E+00	3.765490E+00
4.366900E+00	2.683470E+00	3.799060E+00
4.328430E+00	2.765260E+00	3.710940E+00
4.322390E+00	2.824630E+00	3.778340E+00
4.388310E+00	2.544900E+00	3.820020E+00
4.397790E+00	2.440630E+00	3.796660E+00
4.408980E+00	2.319590E+00	3.782830E+00
4.404810E+00	2.192110E+00	3.772800E+00
4.396810E+00	2.064640E+00	3.762660E+00
4.384090E+00	1.928340E+00	3.761520E+00
4.344030E+00	1.767390E+00	3.761300E+00
4.313450E+00	1.630840E+00	3.798350E+00
4.277320E+00	1.555500E+00	3.808330E+00
3.552180E+00	3.839880E+00	3.817510E+00
3.632960E+00	3.776210E+00	3.775050E+00
3.770750E+00	3.737630E+00	3.831500E+00
4.220180E+00	3.206020E+00	3.792890E+00
4.255390E+00	3.107130E+00	3.871670E+00
4.282580E+00	2.997780E+00	3.808590E+00
4.295200E+00	2.913860E+00	3.759920E+00
3.883200E+00	3.669890E+00	3.821790E+00
3.980330E+00	3.592860E+00	3.806300E+00
4.085920E+00	3.486510E+00	3.791080E+00
4.048500E+00	3.515270E+00	3.703330E+00
4.174310E+00	3.365700E+00	3.843060E+00
4.193910E+00	3.293760E+00	3.780970E+00
1.270440E+00	2.407460E+00	3.913200E+00
1.243890E+00	2.314260E+00	3.904530E+00
1.228070E+00	2.221150E+00	3.911130E+00
1.196770E+00	2.100470E+00	3.897400E+00
1.161050E+00	1.983080E+00	3.880870E+00
1.131110E+00	1.858230E+00	3.880620E+00
1.099310E+00	1.779090E+00	3.798890E+00
1.109950E+00	1.775480E+00	3.864780E+00
1.098560E+00	1.722570E+00	3.835570E+00
1.320210E+00	2.547980E+00	3.928310E+00
1.291570E+00	2.479830E+00	3.924340E+00
1.092110E+00	1.633580E+00	3.810570E+00
1.092650E+00	1.545110E+00	3.787240E+00
1.098250E+00	1.489240E+00	3.760680E+00
1.111780E+00	1.499120E+00	3.841340E+00
1.129360E+00	1.440370E+00	3.826680E+00
1.384210E+00	2.675310E+00	3.936860E+00
1.358980E+00	2.623110E+00	3.957680E+00
1.147120E+00	1.370370E+00	3.750910E+00
1.179720E+00	1.305380E+00	3.726260E+00
1.188030E+00	1.315480E+00	3.812480E+00
1.217090E+00	1.252460E+00	3.774000E+00
1.434210E+00	2.753320E+00	3.945540E+00
1.258980E+00	1.183610E+00	3.725500E+00
1.330640E+00	1.109150E+00	3.773740E+00
1.406380E+00	1.041910E+00	3.756780E+00
1.403640E+00	1.046800E+00	3.859760E+00
1.475200E+00	9.912750E-01	3.811700E+00
1.492800E+00	2.882420E+00	3.933620E+00
1.473620E+00	2.833710E+00	3.955990E+00
1.569760E+00	9.377580E-01	3.809450E+00
1.698170E+00	8.874580E-01	3.818710E+00
1.530840E+00	2.958890E+00	3.948390E+00
1.808230E+00	8.527200E-01	3.797870E+00
1.795890E+00	8.509000E-01	3.877430E+00
1.879630E+00	8.339370E-01	3.888980E+00
1.600850E+00	3.095570E+00	3.941670E+00
1.571020E+00	3.037810E+00	3.964060E+00
1.955750E+00	8.208690E-01	3.833840E+00
1.635960E+00	3.158000E+00	3.904350E+00
2.091460E+00	7.931210E-01	3.826470E+00
1.691350E+00	3.236260E+00	3.970090E+00
1.740640E+00	3.308200E+00	3.988160E+00
1.723100E+00	3.287190E+00	3.915000E+00
2.201150E+00	7.859530E-01	3.802740E+00
1.776410E+00	3.358710E+00	3.944370E+00
2.304080E+00	7.610290E-01	3.858950E+00
1.834750E+00	3.431550E+00	3.923070E+00
2.418820E+00	7.576530E-01	3.843830E+00
2.535880E+00	7.350040E-01	3.895080E+00
1.894680E+00	3.499710E+00	3.888940E+00
2.616630E+00	7.189250E-01	3.877770E+00
2.021440E+00	3.651050E+00	3.945220E+00
1.955530E+00	3.578750E+00	3.963690E+00
2.717670E+00	7.049270E-01	3.843960E+00
2.811590E+00	6.752340E-01	3.879920E+00
2.089420E+00	3.715450E+00	3.930800E+00
2.917230E+00	6.455480E-01	3.890560E+00
2.166080E+00	3.779230E+00	3.912700E+00
3.059330E+00	6.372560E-01	3.844850E+00
2.245440E+00	3.844510E+00	3.892710E+00
2.322590E+00	3.895240E+00	3.876850E+00
3.369250E+00	7.197460E-01	3.851380E+00
3.257230E+00	6.635440E-01	3.872830E+00
2.401850E+00	3.928160E+00	3.858810E+00
2.474580E+00	3.960240E+00	3.926760E+00
3.472060E+00	7.927040E-01	3.818840E+00
2.563970E+00	3.992730E+00	3.893710E+00
3.643700E+00	9.271730E-01	3.891510E+00
3.556740E+00	8.479860E-01	3.877990E+00
2.631320E+00	4.006750E+00	3.847240E+00
3.753910E+00	1.027360E+00	3.869830E+00
2.721760E+00	4.022160E+00	3.858490E+00
2.832600E+00	4.051490E+00	3.916570E+00
3.847220E+00	1.114950E+00	3.849730E+00
2.970940E+00	4.036880E+00	3.867300E+00
3.958130E+00	1.227060E+00	3.897800E+00
[truncated: 10,719 more rows]
