# Supplementary material for: A New MRI-Based Model of Heart Function with Coupled Hemodynamics and Application to Normal and Diseased Canine Left Ventricles
Source: Front Bioeng Biotechnol. 2015 Sep 23;3:140. doi: 10.3389/fbioe.2015.00140 (PMC4585083; doi:10.3389/fbioe.2015.00140)
Supplement: Supplementary file 4 [file Data_Sheet_4.ZIP › Case2_Normal_LBBB_Diastole/nodes/case2_diastole_time_0.1600.csv]

3.316600E+00	2.080560E+00	1.114790E+00
3.341020E+00	2.126200E+00	1.092000E+00
3.358630E+00	2.088400E+00	1.106460E+00
3.359150E+00	2.043970E+00	1.137350E+00
3.395060E+00	2.182730E+00	1.064720E+00
3.428490E+00	2.241040E+00	1.047370E+00
3.449490E+00	2.194890E+00	1.067630E+00
3.446840E+00	2.112220E+00	1.111830E+00
3.550180E+00	2.046300E+00	1.175380E+00
3.468130E+00	1.998640E+00	1.190860E+00
3.595210E+00	1.982040E+00	1.243760E+00
3.531290E+00	2.229380E+00	1.079320E+00
3.598890E+00	2.123690E+00	1.149510E+00
3.638860E+00	2.048800E+00	1.207870E+00
2.999800E+00	2.279340E+00	1.122080E+00
3.017880E+00	2.365110E+00	1.099640E+00
3.061150E+00	2.324170E+00	1.092690E+00
3.078470E+00	2.270770E+00	1.105940E+00
3.074710E+00	2.451790E+00	1.087760E+00
3.095790E+00	2.532400E+00	1.090800E+00
3.140400E+00	2.485800E+00	1.077070E+00
3.195650E+00	2.378600E+00	1.061630E+00
3.318710E+00	2.226180E+00	1.054690E+00
3.165700E+00	2.219930E+00	1.104770E+00
3.239300E+00	2.072360E+00	1.152500E+00
3.364660E+00	1.941290E+00	1.230100E+00
3.228820E+00	1.931190E+00	1.270490E+00
3.429430E+00	1.858000E+00	1.361830E+00
3.316090E+00	1.837760E+00	1.385380E+00
3.420540E+00	1.810450E+00	1.441060E+00
3.224030E+00	2.554510E+00	1.069250E+00
3.432870E+00	2.533760E+00	1.057290E+00
3.446850E+00	2.349260E+00	1.038000E+00
3.511890E+00	1.912380E+00	1.302430E+00
3.545230E+00	1.828560E+00	1.471800E+00
3.564540E+00	2.466690E+00	1.075300E+00
3.583060E+00	2.557210E+00	1.092470E+00
3.627120E+00	2.352770E+00	1.087550E+00
3.681980E+00	2.221510E+00	1.144140E+00
3.707110E+00	2.109190E+00	1.216750E+00
3.713790E+00	2.021250E+00	1.295900E+00
3.647480E+00	1.924110E+00	1.365570E+00
3.696030E+00	2.505290E+00	1.137540E+00
3.764230E+00	2.333370E+00	1.173290E+00
3.785320E+00	2.181990E+00	1.250850E+00
3.767460E+00	2.092880E+00	1.293240E+00
2.575030E+00	2.662590E+00	1.287710E+00
2.597490E+00	2.729490E+00	1.289360E+00
2.635300E+00	2.671760E+00	1.263570E+00
2.732470E+00	2.611920E+00	1.226960E+00
2.590450E+00	2.584480E+00	1.284870E+00
2.792880E+00	2.446410E+00	1.198250E+00
2.636000E+00	2.440950E+00	1.276140E+00
2.880360E+00	2.281870E+00	1.174700E+00
2.695900E+00	2.288510E+00	1.279330E+00
2.875290E+00	2.116630E+00	1.266880E+00
2.755650E+00	2.136990E+00	1.330680E+00
2.937970E+00	2.032720E+00	1.283970E+00
2.828370E+00	1.993460E+00	1.382030E+00
2.945770E+00	1.942800E+00	1.368610E+00
2.709940E+00	2.762440E+00	1.259380E+00
2.908440E+00	2.767140E+00	1.183480E+00
2.892370E+00	2.596690E+00	1.152460E+00
2.968490E+00	2.477190E+00	1.120730E+00
3.021750E+00	2.152560E+00	1.184370E+00
3.074510E+00	1.973910E+00	1.284080E+00
3.154230E+00	1.857220E+00	1.402640E+00
3.025160E+00	1.876590E+00	1.423380E+00
3.223380E+00	1.757870E+00	1.519370E+00
3.072830E+00	1.777460E+00	1.533850E+00
3.272430E+00	1.684550E+00	1.620030E+00
3.136040E+00	1.660540E+00	1.672680E+00
3.253350E+00	1.617510E+00	1.727430E+00
3.106470E+00	2.661070E+00	1.113690E+00
3.151730E+00	2.849820E+00	1.183100E+00
3.405180E+00	1.746950E+00	1.549850E+00
3.375990E+00	1.649460E+00	1.704890E+00
3.292060E+00	2.793090E+00	1.133660E+00
3.355040E+00	2.911080E+00	1.194530E+00
3.362300E+00	2.684540E+00	1.081320E+00
3.539940E+00	1.762400E+00	1.593810E+00
3.550500E+00	1.702130E+00	1.724660E+00
3.464270E+00	2.818950E+00	1.159640E+00
3.526850E+00	2.938450E+00	1.250600E+00
3.602310E+00	2.680620E+00	1.133950E+00
3.747160E+00	1.967640E+00	1.420080E+00
3.723220E+00	1.882070E+00	1.527900E+00
3.644790E+00	1.791830E+00	1.632140E+00
3.633950E+00	2.849670E+00	1.225480E+00
3.660380E+00	2.939060E+00	1.310030E+00
3.736050E+00	2.774770E+00	1.240770E+00
3.789180E+00	2.639760E+00	1.227700E+00
3.837770E+00	2.459480E+00	1.250050E+00
3.864870E+00	2.277660E+00	1.319730E+00
3.830180E+00	2.083650E+00	1.431840E+00
3.894370E+00	2.209420E+00	1.438550E+00
3.792810E+00	1.957920E+00	1.507150E+00
3.735840E+00	2.870480E+00	1.309210E+00
3.843630E+00	2.777620E+00	1.368920E+00
3.893820E+00	2.582010E+00	1.366150E+00
3.914340E+00	2.407470E+00	1.391020E+00
3.919470E+00	2.287010E+00	1.439510E+00
2.218570E+00	2.693160E+00	1.528760E+00
2.246330E+00	2.782270E+00	1.520950E+00
2.275730E+00	2.704850E+00	1.485290E+00
2.334900E+00	2.619460E+00	1.451110E+00
2.230990E+00	2.606540E+00	1.528570E+00
2.392390E+00	2.461850E+00	1.434860E+00
2.273830E+00	2.460700E+00	1.520260E+00
2.438610E+00	2.302490E+00	1.437400E+00
2.324120E+00	2.310800E+00	1.514090E+00
2.495830E+00	2.152670E+00	1.480110E+00
2.384570E+00	2.162700E+00	1.553500E+00
2.553810E+00	2.017750E+00	1.514990E+00
2.441010E+00	2.022170E+00	1.587840E+00
2.623130E+00	1.922550E+00	1.566420E+00
2.516220E+00	1.878200E+00	1.668470E+00
2.646540E+00	1.814670E+00	1.672920E+00
2.303620E+00	2.893980E+00	1.504480E+00
2.352880E+00	3.005100E+00	1.515190E+00
2.371070E+00	2.926430E+00	1.473160E+00
2.380050E+00	2.807930E+00	1.438780E+00
2.493450E+00	2.653490E+00	1.346380E+00
2.511880E+00	2.451240E+00	1.349040E+00
2.555520E+00	2.294060E+00	1.354220E+00
2.614610E+00	2.146620E+00	1.405770E+00
2.678250E+00	2.014510E+00	1.452560E+00
2.748690E+00	1.883680E+00	1.552840E+00
2.811550E+00	1.815190E+00	1.600780E+00
2.756120E+00	1.770890E+00	1.675530E+00
2.836450E+00	1.757630E+00	1.651920E+00
2.452730E+00	2.963870E+00	1.445240E+00
2.456520E+00	3.053660E+00	1.481000E+00
2.601420E+00	2.885630E+00	1.341820E+00
2.905700E+00	1.831280E+00	1.532630E+00
2.999280E+00	1.705370E+00	1.645520E+00
2.901110E+00	1.711950E+00	1.670560E+00
3.042080E+00	1.638520E+00	1.714600E+00
2.967010E+00	1.616200E+00	1.764680E+00
3.071790E+00	1.587560E+00	1.779230E+00
2.558730E+00	3.060710E+00	1.435370E+00
2.749170E+00	3.065470E+00	1.389110E+00
2.756730E+00	2.970000E+00	1.327770E+00
2.809420E+00	2.900730E+00	1.269370E+00
3.328820E+00	1.572280E+00	1.824330E+00
3.177030E+00	1.540370E+00	1.863310E+00
3.301630E+00	1.511170E+00	1.938020E+00
2.870690E+00	3.020800E+00	1.314950E+00
2.883690E+00	3.102290E+00	1.370520E+00
3.027330E+00	2.963970E+00	1.253540E+00
3.470270E+00	1.609390E+00	1.828190E+00
3.420980E+00	1.540430E+00	1.935500E+00
3.010560E+00	3.101930E+00	1.357120E+00
3.244300E+00	3.089080E+00	1.341400E+00
3.243000E+00	2.974500E+00	1.244330E+00
3.565990E+00	1.641430E+00	1.841230E+00
3.572360E+00	1.587140E+00	1.957130E+00
3.414450E+00	3.029510E+00	1.295540E+00
3.395990E+00	3.109470E+00	1.372610E+00
3.749220E+00	1.834710E+00	1.687770E+00
3.720490E+00	1.763490E+00	1.793020E+00
3.652670E+00	1.677120E+00	1.874390E+00
3.497860E+00	3.102790E+00	1.404780E+00
3.594860E+00	3.025220E+00	1.362780E+00
3.929270E+00	2.202110E+00	1.562040E+00
3.892050E+00	2.062590E+00	1.652700E+00
3.824080E+00	1.926550E+00	1.668300E+00
3.795090E+00	1.827810E+00	1.777450E+00
3.758150E+00	2.959750E+00	1.421950E+00
3.891130E+00	2.869960E+00	1.518520E+00
3.918480E+00	2.777080E+00	1.483860E+00
3.946210E+00	2.673550E+00	1.493170E+00
3.964360E+00	2.495010E+00	1.529410E+00
3.979340E+00	2.603810E+00	1.606370E+00
3.954730E+00	2.342620E+00	1.517190E+00
3.955080E+00	2.754950E+00	1.583320E+00
3.975260E+00	2.673720E+00	1.599880E+00
2.022830E+00	2.743730E+00	1.710780E+00
2.056720E+00	2.839490E+00	1.706240E+00
2.080550E+00	2.761310E+00	1.661310E+00
2.144230E+00	2.672370E+00	1.597970E+00
2.028020E+00	2.654130E+00	1.698530E+00
2.165490E+00	2.470850E+00	1.610590E+00
2.059260E+00	2.494550E+00	1.695620E+00
2.213830E+00	2.315430E+00	1.603140E+00
2.085480E+00	2.299810E+00	1.708280E+00
2.278640E+00	2.176520E+00	1.627010E+00
2.183740E+00	2.189620E+00	1.694810E+00
2.332260E+00	2.037880E+00	1.651870E+00
2.225660E+00	2.059730E+00	1.722720E+00
2.398620E+00	1.914880E+00	1.699750E+00
2.292510E+00	1.928440E+00	1.755680E+00
2.442520E+00	1.838170E+00	1.741700E+00
2.380770E+00	1.798020E+00	1.812120E+00
2.473830E+00	1.773300E+00	1.785110E+00
2.115410E+00	2.958370E+00	1.692190E+00
2.163000E+00	3.080960E+00	1.708240E+00
2.180700E+00	3.006850E+00	1.652820E+00
2.189370E+00	2.893750E+00	1.605800E+00
2.684840E+00	1.694210E+00	1.776180E+00
2.566680E+00	1.727240E+00	1.783430E+00
2.716460E+00	1.620310E+00	1.848820E+00
2.625450E+00	1.587390E+00	1.913350E+00
2.747910E+00	1.544630E+00	1.931760E+00
2.270260E+00	3.068930E+00	1.606900E+00
2.318430E+00	3.205520E+00	1.668220E+00
2.818130E+00	1.637140E+00	1.785870E+00
2.921020E+00	1.525100E+00	1.906690E+00
2.836910E+00	1.510540E+00	1.943890E+00
2.986670E+00	1.450840E+00	1.990480E+00
2.900370E+00	1.410020E+00	2.048970E+00
3.000200E+00	1.388960E+00	2.075530E+00
2.459530E+00	3.151770E+00	1.540660E+00
2.487340E+00	3.294080E+00	1.652000E+00
3.032600E+00	1.522790E+00	1.892350E+00
3.094040E+00	1.429290E+00	2.019660E+00
2.599350E+00	3.263640E+00	1.571950E+00
2.651960E+00	3.348770E+00	1.658380E+00
2.667450E+00	3.181740E+00	1.489280E+00
3.381190E+00	1.477120E+00	2.035180E+00
3.242290E+00	1.442580E+00	2.044480E+00
3.364710E+00	1.427520E+00	2.138690E+00
2.762090E+00	3.295960E+00	1.575840E+00
2.793180E+00	3.374570E+00	1.664550E+00
2.905090E+00	3.212270E+00	1.457500E+00
3.499570E+00	1.515780E+00	2.035190E+00
3.483440E+00	1.470950E+00	2.136990E+00
2.853090E+00	3.415110E+00	1.703070E+00
2.865340E+00	3.457170E+00	1.761200E+00
2.908520E+00	3.424320E+00	1.715200E+00
2.941620E+00	3.364340E+00	1.638930E+00
3.084760E+00	3.296330E+00	1.554010E+00
3.159470E+00	3.207600E+00	1.458460E+00
3.573840E+00	1.538790E+00	2.044760E+00
3.566920E+00	1.515300E+00	2.105690E+00
2.962190E+00	3.448850E+00	1.766510E+00
3.085970E+00	3.415280E+00	1.734460E+00
3.129630E+00	3.356500E+00	1.654050E+00
3.272190E+00	3.308650E+00	1.591760E+00
3.413130E+00	3.200890E+00	1.472560E+00
3.751660E+00	1.721490E+00	1.934420E+00
3.726640E+00	1.644760E+00	2.027210E+00
3.642120E+00	1.558740E+00	2.087110E+00
3.241450E+00	3.396770E+00	1.735900E+00
3.381490E+00	3.362160E+00	1.705920E+00
3.433340E+00	3.296310E+00	1.622540E+00
3.562890E+00	3.251000E+00	1.625740E+00
3.659780E+00	3.133430E+00	1.515750E+00
3.949320E+00	2.132100E+00	1.767810E+00
3.912030E+00	1.981920E+00	1.857890E+00
3.960510E+00	2.084880E+00	1.913110E+00
3.831330E+00	1.809400E+00	1.924860E+00
3.800250E+00	1.715990E+00	2.020140E+00
3.518080E+00	3.339340E+00	1.742440E+00
3.645060E+00	3.292670E+00	1.740610E+00
3.685830E+00	3.219140E+00	1.666440E+00
3.768920E+00	3.152670E+00	1.669140E+00
3.841620E+00	3.021490E+00	1.621720E+00
3.990930E+00	2.513680E+00	1.694370E+00
3.990070E+00	2.321640E+00	1.755700E+00
4.005290E+00	2.467730E+00	1.796220E+00
3.976290E+00	2.168610E+00	1.873330E+00
3.765280E+00	3.241670E+00	1.791760E+00
3.865610E+00	3.117560E+00	1.775220E+00
3.930570E+00	2.996220E+00	1.788200E+00
3.956790E+00	2.856080E+00	1.725600E+00
3.998110E+00	2.648250E+00	1.739950E+00
4.003580E+00	2.540680E+00	1.764560E+00
1.862830E+00	2.789130E+00	1.913620E+00
1.907330E+00	2.909840E+00	1.914700E+00
1.913990E+00	2.809800E+00	1.859920E+00
1.955640E+00	2.718240E+00	1.781820E+00
1.852730E+00	2.694520E+00	1.888490E+00
1.960950E+00	2.519360E+00	1.782030E+00
1.867020E+00	2.541830E+00	1.870810E+00
1.988430E+00	2.364120E+00	1.767690E+00
1.882190E+00	2.345950E+00	1.868110E+00
2.010610E+00	2.281700E+00	1.774170E+00
1.960440E+00	2.272190E+00	1.822610E+00
2.012530E+00	2.197360E+00	1.818770E+00
2.105030E+00	1.925930E+00	1.889860E+00
2.075610E+00	1.987130E+00	1.868840E+00
2.168870E+00	1.953570E+00	1.825140E+00
2.259240E+00	1.823160E+00	1.868610E+00
2.148380E+00	1.848990E+00	1.920510E+00
2.331740E+00	1.691220E+00	1.927940E+00
2.220270E+00	1.718580E+00	1.972620E+00
2.376800E+00	1.608220E+00	1.978920E+00
2.301370E+00	1.573370E+00	2.051350E+00
2.411950E+00	1.531290E+00	2.050880E+00
2.014880E+00	2.943020E+00	1.786770E+00
1.992540E+00	3.041260E+00	1.865150E+00
2.104750E+00	2.102300E+00	1.791010E+00
2.464360E+00	1.638510E+00	1.918020E+00
2.549690E+00	1.543660E+00	1.983690E+00
2.504200E+00	1.485490E+00	2.071500E+00
2.602310E+00	1.466960E+00	2.056570E+00
2.029580E+00	3.121770E+00	1.874850E+00
2.101370E+00	3.221410E+00	1.882160E+00
2.077870E+00	3.112790E+00	1.806890E+00
2.797270E+00	1.436730E+00	2.040400E+00
2.699220E+00	1.456820E+00	2.046890E+00
2.830890E+00	1.375520E+00	2.105080E+00
2.766300E+00	1.344550E+00	2.167720E+00
2.871140E+00	1.324350E+00	2.171820E+00
2.204050E+00	3.224560E+00	1.773610E+00
2.230130E+00	3.321710E+00	1.845770E+00
3.073190E+00	1.352520E+00	2.140230E+00
2.975630E+00	1.324720E+00	2.178150E+00
3.082370E+00	1.299100E+00	2.229890E+00
2.303950E+00	3.394900E+00	1.865930E+00
2.371420E+00	3.471050E+00	1.928900E+00
2.376240E+00	3.418500E+00	1.849290E+00
2.362130E+00	3.350680E+00	1.770670E+00
3.161590E+00	1.377950E+00	2.122330E+00
3.155000E+00	1.327410E+00	2.201780E+00
2.469690E+00	3.450460E+00	1.839020E+00
2.534370E+00	3.532430E+00	1.932740E+00
2.551830E+00	3.409050E+00	1.740260E+00
3.274980E+00	1.364880E+00	2.202790E+00
2.632430E+00	3.490920E+00	1.847150E+00
2.676480E+00	3.547190E+00	1.943840E+00
2.743780E+00	3.436020E+00	1.754030E+00
3.477540E+00	1.398540E+00	2.269040E+00
2.741330E+00	3.574120E+00	1.988270E+00
2.748610E+00	3.602300E+00	2.044230E+00
2.796390E+00	3.580870E+00	1.995720E+00
2.846690E+00	3.524390E+00	1.898720E+00
3.637880E+00	1.502700E+00	2.218190E+00
2.837870E+00	3.596970E+00	2.037560E+00
2.943170E+00	3.566070E+00	2.010300E+00
2.998990E+00	3.529990E+00	1.954300E+00
3.126460E+00	3.477110E+00	1.881560E+00
3.741890E+00	1.587690E+00	2.170030E+00
3.747940E+00	1.545810E+00	2.245870E+00
3.080910E+00	3.546650E+00	2.023580E+00
3.218360E+00	3.512760E+00	1.999180E+00
3.281090E+00	3.479810E+00	1.935040E+00
3.403030E+00	3.429850E+00	1.863470E+00
3.969020E+00	2.003760E+00	2.009740E+00
3.942530E+00	1.867080E+00	2.077820E+00
3.850770E+00	1.704320E+00	2.161350E+00
3.961470E+00	1.798910E+00	2.216150E+00
3.811450E+00	1.587550E+00	2.254800E+00
3.355580E+00	3.497130E+00	2.005670E+00
3.481690E+00	3.461620E+00	1.995300E+00
3.538200E+00	3.423750E+00	1.946210E+00
3.647410E+00	3.362670E+00	1.895380E+00
4.023470E+00	2.427990E+00	1.959400E+00
4.009700E+00	2.532430E+00	1.836980E+00
4.022670E+00	2.573580E+00	1.935850E+00
4.017310E+00	2.297090E+00	1.965480E+00
4.020470E+00	2.137700E+00	2.049770E+00
4.004040E+00	1.955640E+00	2.150320E+00
3.992250E+00	1.865550E+00	2.192980E+00
3.606960E+00	3.438010E+00	2.024710E+00
3.716990E+00	3.394660E+00	2.025910E+00
3.751890E+00	3.352110E+00	1.985250E+00
3.801160E+00	3.289370E+00	1.950850E+00
3.882970E+00	3.175860E+00	1.917330E+00
3.948890E+00	3.044390E+00	1.918300E+00
3.996450E+00	2.896220E+00	1.935520E+00
4.031620E+00	2.724460E+00	1.980300E+00
4.039780E+00	2.814690E+00	2.031030E+00
3.818540E+00	3.338600E+00	2.084310E+00
3.911750E+00	3.227130E+00	2.060720E+00
3.977700E+00	3.097510E+00	2.052290E+00
4.015960E+00	2.963140E+00	2.053890E+00
4.040340E+00	2.864100E+00	2.065500E+00
1.732290E+00	2.806710E+00	2.112070E+00
1.774290E+00	2.915200E+00	2.112470E+00
1.767740E+00	2.824920E+00	2.062040E+00
1.797920E+00	2.749230E+00	1.983250E+00
1.716200E+00	2.719460E+00	2.084260E+00
1.783080E+00	2.568570E+00	1.955300E+00
1.710560E+00	2.586920E+00	2.042500E+00
1.795980E+00	2.406070E+00	1.946950E+00
1.722840E+00	2.432350E+00	2.027040E+00
1.805940E+00	2.308600E+00	1.944820E+00
1.737470E+00	2.278560E+00	2.019030E+00
1.827030E+00	2.224040E+00	1.962770E+00
1.906200E+00	2.011630E+00	2.000000E+00
1.908020E+00	2.059660E+00	1.975430E+00
1.934580E+00	2.024100E+00	1.971040E+00
1.939210E+00	1.975170E+00	1.989440E+00
2.039640E+00	1.729680E+00	2.073470E+00
2.017090E+00	1.796350E+00	2.045080E+00
2.102330E+00	1.753290E+00	2.016510E+00
2.180870E+00	1.625320E+00	2.068940E+00
2.079630E+00	1.648070E+00	2.109460E+00
2.231700E+00	1.545650E+00	2.118430E+00
2.164330E+00	1.510360E+00	2.193850E+00
2.276690E+00	1.465700E+00	2.184610E+00
1.840070E+00	2.925050E+00	2.015390E+00
1.864240E+00	3.036000E+00	2.061270E+00
1.919610E+00	2.179590E+00	1.909500E+00
1.988390E+00	2.051110E+00	1.909470E+00
2.035950E+00	1.902840E+00	1.955990E+00
2.444250E+00	1.457850E+00	2.126140E+00
2.380940E+00	1.421370E+00	2.191290E+00
2.482260E+00	1.383700E+00	2.199540E+00
1.924650E+00	3.134680E+00	2.061210E+00
1.981660E+00	3.247680E+00	2.092570E+00
1.977560E+00	3.186770E+00	2.023450E+00
1.960340E+00	3.095980E+00	1.961420E+00
2.659360E+00	1.368740E+00	2.160110E+00
2.570100E+00	1.375530E+00	2.175370E+00
2.700350E+00	1.307200E+00	2.227050E+00
2.640170E+00	1.273610E+00	2.285760E+00
2.747840E+00	1.257500E+00	2.294860E+00
2.046980E+00	3.254080E+00	1.989580E+00
2.084830E+00	3.347970E+00	2.049130E+00
2.925120E+00	1.270570E+00	2.253480E+00
2.852680E+00	1.252050E+00	2.286000E+00
2.926720E+00	1.235840E+00	2.321830E+00
2.152600E+00	3.420110E+00	2.063260E+00
2.214150E+00	3.500240E+00	2.120120E+00
2.212440E+00	3.455910E+00	2.038230E+00
2.195940E+00	3.383370E+00	1.961040E+00
3.017330E+00	1.254840E+00	2.312260E+00
2.291240E+00	3.504480E+00	2.027120E+00
2.328620E+00	3.567130E+00	2.112980E+00
3.195350E+00	1.285420E+00	2.319210E+00
2.401540E+00	3.608770E+00	2.152410E+00
2.467680E+00	3.656460E+00	2.219240E+00
2.467540E+00	3.623120E+00	2.140590E+00
2.445570E+00	3.575850E+00	2.053270E+00
3.374790E+00	1.326240E+00	2.335600E+00
3.322890E+00	1.283500E+00	2.405680E+00
3.421250E+00	1.300400E+00	2.427660E+00
2.554930E+00	3.640200E+00	2.133080E+00
2.612000E+00	3.687340E+00	2.232130E+00
2.629090E+00	3.600270E+00	2.030370E+00
3.467920E+00	1.353400E+00	2.349110E+00
3.471360E+00	1.332000E+00	2.400580E+00
2.731090E+00	3.638230E+00	2.145540E+00
2.713680E+00	3.684050E+00	2.247650E+00
3.650190E+00	1.443020E+00	2.384260E+00
3.540430E+00	1.369740E+00	2.394730E+00
2.820720E+00	3.676780E+00	2.249530E+00
2.966860E+00	3.653810E+00	2.269310E+00
2.952260E+00	3.607020E+00	2.138210E+00
3.761160E+00	1.529740E+00	2.324030E+00
3.075330E+00	3.615100E+00	2.226540E+00
3.064930E+00	3.639750E+00	2.285400E+00
3.220980E+00	3.552380E+00	2.143500E+00
3.951140E+00	1.725840E+00	2.307610E+00
3.882600E+00	1.616010E+00	2.360050E+00
3.949520E+00	1.681110E+00	2.379730E+00
3.164970E+00	3.611700E+00	2.274420E+00
3.290480E+00	3.574030E+00	2.248380E+00
3.357510E+00	3.546440E+00	2.197070E+00
3.481410E+00	3.499160E+00	2.140050E+00
4.064920E+00	2.519050E+00	2.153520E+00
4.059170E+00	2.389870E+00	2.146890E+00
4.048110E+00	2.290550E+00	2.102810E+00
4.082700E+00	2.171480E+00	2.227500E+00
4.066120E+00	2.102270E+00	2.208480E+00
4.065080E+00	2.009300E+00	2.244160E+00
4.040500E+00	1.847360E+00	2.322280E+00
4.088600E+00	1.946870E+00	2.330670E+00
3.986200E+00	1.730930E+00	2.391080E+00
3.416010E+00	3.553620E+00	2.261900E+00
3.540540E+00	3.518550E+00	2.255330E+00
3.606230E+00	3.489610E+00	2.209960E+00
3.715670E+00	3.436060E+00	2.166550E+00
4.067600E+00	2.774570E+00	2.153160E+00
4.081410E+00	2.654360E+00	2.190890E+00
4.104040E+00	2.074520E+00	2.304710E+00
4.103910E+00	1.999640E+00	2.341790E+00
3.657540E+00	3.496220E+00	2.286100E+00
3.787660E+00	3.445900E+00	2.317770E+00
3.818870E+00	3.411250E+00	2.252510E+00
3.860420E+00	3.359370E+00	2.221660E+00
3.938580E+00	3.259570E+00	2.207050E+00
4.008370E+00	3.130050E+00	2.206430E+00
4.010880E+00	3.192250E+00	2.284750E+00
4.044190E+00	2.979480E+00	2.195820E+00
4.057070E+00	2.875170E+00	2.163100E+00
3.885620E+00	3.378480E+00	2.334380E+00
3.953240E+00	3.295030E+00	2.314640E+00
3.989040E+00	3.238800E+00	2.298190E+00
1.632220E+00	2.719190E+00	2.260420E+00
1.666460E+00	2.815140E+00	2.278370E+00
1.686170E+00	2.762430E+00	2.184060E+00
1.649670E+00	2.598780E+00	2.140880E+00
1.604830E+00	2.623570E+00	2.236120E+00
1.658110E+00	2.455530E+00	2.114160E+00
1.587920E+00	2.454440E+00	2.225580E+00
1.669070E+00	2.331330E+00	2.085440E+00
1.618400E+00	2.350810E+00	2.154920E+00
1.680950E+00	2.256100E+00	2.088070E+00
1.635300E+00	2.254610E+00	2.144120E+00
1.690170E+00	2.180180E+00	2.112840E+00
2.001220E+00	1.520480E+00	2.270070E+00
1.968720E+00	1.584160E+00	2.239650E+00
2.045750E+00	1.556560E+00	2.212980E+00
2.101010E+00	1.475610E+00	2.253750E+00
2.043040E+00	1.437950E+00	2.319990E+00
2.143450E+00	1.398040E+00	2.312010E+00
1.700440E+00	2.909730E+00	2.285130E+00
1.753010E+00	3.007650E+00	2.284270E+00
1.732880E+00	2.920480E+00	2.217280E+00
1.855460E+00	2.113770E+00	1.992410E+00
1.775260E+00	2.132600E+00	2.048300E+00
1.846530E+00	1.989120E+00	2.053000E+00
1.944320E+00	1.872270E+00	2.051120E+00
1.872980E+00	1.844560E+00	2.126570E+00
1.965550E+00	1.713270E+00	2.147080E+00
2.316560E+00	1.384480E+00	2.248100E+00
2.249520E+00	1.354960E+00	2.316050E+00
2.352220E+00	1.311910E+00	2.324820E+00
1.825360E+00	3.128410E+00	2.283050E+00
1.886440E+00	3.242290E+00	2.317210E+00
1.875420E+00	3.184230E+00	2.246330E+00
1.848090E+00	3.094580E+00	2.172060E+00
2.544280E+00	1.292680E+00	2.284950E+00
2.456760E+00	1.276810E+00	2.349790E+00
2.583580E+00	1.247380E+00	2.340830E+00
2.547090E+00	1.233260E+00	2.381380E+00
2.617120E+00	1.203220E+00	2.410250E+00
1.939330E+00	3.257510E+00	2.211530E+00
1.978860E+00	3.350170E+00	2.270800E+00
2.813870E+00	1.206270E+00	2.376850E+00
2.730120E+00	1.192490E+00	2.416210E+00
2.822070E+00	1.167220E+00	2.443720E+00
2.040730E+00	3.427460E+00	2.281310E+00
2.099650E+00	3.505750E+00	2.334170E+00
2.092480E+00	3.462650E+00	2.253450E+00
2.067660E+00	3.398190E+00	2.170120E+00
2.930370E+00	1.188830E+00	2.427250E+00
2.162360E+00	3.511900E+00	2.234660E+00
2.201970E+00	3.580490E+00	2.311370E+00
3.122460E+00	1.212840E+00	2.442040E+00
3.059650E+00	1.158380E+00	2.514850E+00
3.159620E+00	1.168410E+00	2.538480E+00
2.264290E+00	3.638270E+00	2.332790E+00
2.323860E+00	3.687810E+00	2.398910E+00
2.321180E+00	3.662130E+00	2.314850E+00
2.304740E+00	3.610690E+00	2.231790E+00
3.252770E+00	1.248860E+00	2.440250E+00
3.253130E+00	1.208080E+00	2.522670E+00
2.400710E+00	3.682070E+00	2.316420E+00
2.463360E+00	3.727850E+00	2.420250E+00
3.385280E+00	1.254590E+00	2.502730E+00
2.536500E+00	3.716700E+00	2.321540E+00
2.601620E+00	3.753400E+00	2.435300E+00
3.540380E+00	1.316570E+00	2.492140E+00
2.699210E+00	3.718100E+00	2.344780E+00
2.696210E+00	3.750690E+00	2.449600E+00
3.625310E+00	1.374470E+00	2.464340E+00
3.642130E+00	1.354040E+00	2.518330E+00
2.790020E+00	3.741110E+00	2.449430E+00
2.925260E+00	3.717180E+00	2.447960E+00
2.869380E+00	3.702610E+00	2.352170E+00
3.798480E+00	1.504980E+00	2.458280E+00
3.715610E+00	1.407680E+00	2.527330E+00
3.047850E+00	3.662260E+00	2.365180E+00
3.023900E+00	3.695750E+00	2.454990E+00
3.964380E+00	1.660640E+00	2.451200E+00
3.914210E+00	1.569910E+00	2.516040E+00
3.134290E+00	3.669720E+00	2.455740E+00
3.246150E+00	3.637690E+00	2.454020E+00
3.271450E+00	3.604310E+00	2.360430E+00
4.090080E+00	2.399630E+00	2.236880E+00
4.108370E+00	2.289280E+00	2.274310E+00
4.113940E+00	1.925820E+00	2.427220E+00
4.088140E+00	1.822730E+00	2.481220E+00
4.027470E+00	1.741950E+00	2.475990E+00
3.363620E+00	3.609540E+00	2.454560E+00
3.481260E+00	3.580490E+00	2.464740E+00
3.508720E+00	3.548320E+00	2.375480E+00
4.113470E+00	2.693220E+00	2.285710E+00
4.131500E+00	2.566040E+00	2.353930E+00
4.135730E+00	2.393810E+00	2.361560E+00
4.162000E+00	2.246710E+00	2.431340E+00
4.139310E+00	2.129970E+00	2.400490E+00
4.127900E+00	2.024360E+00	2.407140E+00
3.591330E+00	3.552260E+00	2.484590E+00
3.716670E+00	3.521510E+00	2.521170E+00
3.712410E+00	3.496170E+00	2.422150E+00
4.054440E+00	3.114030E+00	2.331210E+00
4.084720E+00	2.991790E+00	2.344910E+00
4.113680E+00	2.808210E+00	2.338650E+00
4.128720E+00	2.885290E+00	2.444830E+00
4.139190E+00	2.665050E+00	2.384170E+00
3.786930E+00	3.486650E+00	2.508940E+00
3.882560E+00	3.420080E+00	2.488480E+00
3.977430E+00	3.302890E+00	2.447570E+00
4.036830E+00	3.182170E+00	2.405850E+00
4.098710E+00	3.034330E+00	2.441820E+00
4.118780E+00	2.952400E+00	2.449390E+00
1.547280E+00	2.661680E+00	2.418330E+00
1.585670E+00	2.756870E+00	2.439620E+00
1.591960E+00	2.691250E+00	2.337680E+00
1.553510E+00	2.537720E+00	2.307830E+00
1.523870E+00	2.575770E+00	2.395730E+00
1.543330E+00	2.446760E+00	2.303900E+00
1.514510E+00	2.453340E+00	2.370170E+00
1.524190E+00	2.357650E+00	2.309840E+00
1.878130E+00	1.432640E+00	2.428960E+00
1.844760E+00	1.542250E+00	2.359170E+00
1.945550E+00	1.496860E+00	2.329780E+00
1.985560E+00	1.423210E+00	2.367660E+00
1.948410E+00	1.402930E+00	2.413750E+00
2.006960E+00	1.357800E+00	2.426150E+00
1.649530E+00	2.946990E+00	2.490470E+00
1.694800E+00	3.024900E+00	2.499370E+00
1.676940E+00	2.965420E+00	2.442510E+00
1.666730E+00	2.890110E+00	2.364980E+00
1.623320E+00	2.878810E+00	2.467130E+00
1.569050E+00	2.288910E+00	2.223650E+00
1.608180E+00	2.143770E+00	2.219270E+00
1.707810E+00	2.031740E+00	2.155840E+00
1.622870E+00	2.008390E+00	2.252700E+00
1.778070E+00	1.885100E+00	2.175590E+00
1.680700E+00	1.904890E+00	2.252140E+00
1.841280E+00	1.752920E+00	2.214100E+00
1.745990E+00	1.782300E+00	2.273160E+00
1.892520E+00	1.625470E+00	2.263250E+00
1.799880E+00	1.659310E+00	2.308920E+00
2.181890E+00	1.327670E+00	2.377280E+00
2.110460E+00	1.303130E+00	2.440860E+00
2.220390E+00	1.261190E+00	2.452150E+00
1.753900E+00	3.128350E+00	2.498330E+00
1.806420E+00	3.229220E+00	2.530380E+00
1.794090E+00	3.180880E+00	2.461960E+00
1.766980E+00	3.094050E+00	2.397490E+00
2.390390E+00	1.248980E+00	2.409770E+00
2.327460E+00	1.222260E+00	2.467640E+00
2.433870E+00	1.187800E+00	2.490480E+00
1.850390E+00	3.250590E+00	2.428410E+00
1.890010E+00	3.330360E+00	2.491240E+00
2.552750E+00	1.151050E+00	2.506640E+00
2.671600E+00	1.136060E+00	2.507390E+00
2.632050E+00	1.104330E+00	2.561840E+00
2.695650E+00	1.092540E+00	2.591480E+00
1.955530E+00	3.417410E+00	2.514690E+00
2.014950E+00	3.487720E+00	2.518960E+00
1.999610E+00	3.454220E+00	2.468500E+00
1.970580E+00	3.394040E+00	2.390960E+00
2.822210E+00	1.111500E+00	2.546410E+00
2.056680E+00	3.507670E+00	2.448640E+00
2.080770E+00	3.563880E+00	2.547360E+00
2.976330E+00	1.123670E+00	2.560820E+00
2.933610E+00	1.089200E+00	2.630970E+00
3.021420E+00	1.098000E+00	2.644810E+00
2.169530E+00	3.640900E+00	2.553330E+00
2.233080E+00	3.691680E+00	2.562350E+00
2.212660E+00	3.663050E+00	2.509560E+00
2.184180E+00	3.611990E+00	2.435990E+00
3.112550E+00	1.127900E+00	2.610300E+00
2.274790E+00	3.697940E+00	2.500450E+00
2.322780E+00	3.748760E+00	2.618480E+00
3.246390E+00	1.167780E+00	2.616590E+00
2.394450E+00	3.742480E+00	2.513270E+00
2.460760E+00	3.784060E+00	2.616080E+00
3.358390E+00	1.210010E+00	2.599720E+00
2.536510E+00	3.781460E+00	2.534680E+00
2.538300E+00	3.803060E+00	2.616310E+00
3.514880E+00	1.257260E+00	2.645550E+00
2.600010E+00	3.807500E+00	2.613020E+00
2.710300E+00	3.781230E+00	2.553540E+00
3.646750E+00	1.339370E+00	2.592710E+00
2.878270E+00	3.776690E+00	2.604020E+00
2.858220E+00	3.758940E+00	2.519070E+00
3.831380E+00	1.482840E+00	2.598080E+00
3.755290E+00	1.397670E+00	2.660860E+00
3.004910E+00	3.725860E+00	2.536380E+00
2.972750E+00	3.756480E+00	2.621030E+00
3.994700E+00	1.649700E+00	2.568950E+00
3.929710E+00	1.559500E+00	2.651850E+00
3.077070E+00	3.733280E+00	2.626050E+00
3.181940E+00	3.704770E+00	2.626840E+00
3.216480E+00	3.671990E+00	2.540840E+00
4.138460E+00	1.859030E+00	2.553470E+00
4.075260E+00	1.759480E+00	2.614950E+00
4.131040E+00	1.827390E+00	2.628110E+00
3.291310E+00	3.667910E+00	2.626620E+00
3.404460E+00	3.640040E+00	2.629800E+00
3.442760E+00	3.614130E+00	2.550160E+00
4.190840E+00	2.443700E+00	2.499870E+00
4.215750E+00	2.289100E+00	2.538610E+00
4.230170E+00	2.373870E+00	2.593530E+00
4.208590E+00	2.130690E+00	2.557150E+00
4.174670E+00	1.978020E+00	2.547370E+00
4.159360E+00	1.877300E+00	2.624460E+00
3.508210E+00	3.606940E+00	2.649560E+00
3.630880E+00	3.572480E+00	2.680270E+00
3.638150E+00	3.558300E+00	2.590640E+00
4.169750E+00	2.779520E+00	2.513040E+00
4.199970E+00	2.600240E+00	2.540580E+00
4.201390E+00	2.708710E+00	2.581080E+00
4.221290E+00	2.451200E+00	2.584840E+00
3.703950E+00	3.543680E+00	2.663390E+00
3.801080E+00	3.494890E+00	2.627510E+00
3.932150E+00	3.419560E+00	2.630930E+00
3.965700E+00	3.384180E+00	2.581020E+00
4.011400E+00	3.323180E+00	2.576050E+00
4.076580E+00	3.198860E+00	2.583390E+00
4.067610E+00	3.257740E+00	2.659010E+00
4.128030E+00	3.051790E+00	2.568080E+00
4.158620E+00	2.897630E+00	2.555320E+00
4.193560E+00	2.769140E+00	2.604030E+00
4.009300E+00	3.353030E+00	2.656640E+00
4.045910E+00	3.304680E+00	2.661680E+00
1.432190E+00	2.127110E+00	2.464260E+00
1.441590E+00	2.194180E+00	2.447400E+00
1.458590E+00	2.130030E+00	2.420380E+00
1.483160E+00	2.053100E+00	2.396550E+00
1.433630E+00	2.053740E+00	2.467590E+00
1.518650E+00	1.958480E+00	2.386120E+00
1.457110E+00	1.916620E+00	2.478490E+00
1.535150E+00	1.848580E+00	2.426940E+00
1.764020E+00	1.433790E+00	2.504940E+00
1.732880E+00	1.495960E+00	2.483340E+00
1.797710E+00	1.473890E+00	2.445520E+00
1.815220E+00	1.386480E+00	2.511290E+00
1.607860E+00	2.983220E+00	2.712120E+00
1.655820E+00	3.056650E+00	2.692850E+00
1.631050E+00	2.991430E+00	2.646770E+00
1.620410E+00	2.926150E+00	2.558890E+00
1.577030E+00	2.899470E+00	2.665530E+00
1.576850E+00	2.797870E+00	2.517700E+00
1.551440E+00	2.788390E+00	2.605110E+00
1.520300E+00	2.652620E+00	2.508440E+00
1.484560E+00	2.487850E+00	2.472730E+00
1.464950E+00	2.330740E+00	2.424350E+00
1.505750E+00	2.195590E+00	2.338960E+00
1.550530E+00	2.047150E+00	2.316940E+00
1.591370E+00	1.912700E+00	2.334620E+00
1.661590E+00	1.800650E+00	2.337700E+00
1.598930E+00	1.801120E+00	2.395990E+00
1.716310E+00	1.685920E+00	2.362770E+00
1.642220E+00	1.705100E+00	2.419040E+00
1.762760E+00	1.573840E+00	2.399340E+00
1.690690E+00	1.597850E+00	2.448150E+00
1.929390E+00	1.308630E+00	2.528540E+00
2.026200E+00	1.281780E+00	2.503960E+00
2.007930E+00	1.242010E+00	2.566690E+00
2.075420E+00	1.216130E+00	2.570170E+00
1.707530E+00	3.095540E+00	2.600280E+00
1.709510E+00	3.155780E+00	2.716210E+00
2.263210E+00	1.195450E+00	2.526120E+00
2.194040E+00	1.177170E+00	2.588960E+00
2.305480E+00	1.141550E+00	2.596950E+00
1.770950E+00	3.250130E+00	2.721820E+00
1.826610E+00	3.311160E+00	2.696750E+00
1.781100E+00	3.236310E+00	2.641410E+00
2.477010E+00	1.130530E+00	2.568120E+00
2.409910E+00	1.114080E+00	2.621350E+00
2.522020E+00	1.088470E+00	2.642770E+00
1.877370E+00	3.346500E+00	2.602610E+00
1.901360E+00	3.402750E+00	2.729610E+00
2.625560E+00	1.074460E+00	2.645070E+00
2.759510E+00	1.057420E+00	2.688370E+00
1.983080E+00	3.477260E+00	2.615380E+00
2.874110E+00	1.061630E+00	2.683270E+00
2.838530E+00	1.034730E+00	2.737100E+00
2.909470E+00	1.027160E+00	2.772420E+00
2.053760E+00	3.564140E+00	2.646780E+00
2.104050E+00	3.616720E+00	2.714110E+00
2.119180E+00	3.616540E+00	2.621110E+00
3.001290E+00	1.061600E+00	2.725950E+00
2.201140E+00	3.681200E+00	2.655240E+00
3.105800E+00	1.088080E+00	2.699700E+00
2.287360E+00	3.748570E+00	2.736660E+00
2.371720E+00	3.795320E+00	2.775270E+00
2.346170E+00	3.774560E+00	2.705470E+00
3.224850E+00	1.115000E+00	2.711430E+00
2.421430E+00	3.795510E+00	2.708800E+00
2.430370E+00	3.814470E+00	2.776730E+00
3.391880E+00	1.167030E+00	2.713260E+00
2.482570E+00	3.825940E+00	2.772970E+00
2.563460E+00	3.824190E+00	2.710840E+00
3.510950E+00	1.201870E+00	2.740520E+00
3.487360E+00	1.169370E+00	2.774970E+00
3.536630E+00	1.191360E+00	2.784280E+00
2.718360E+00	3.835630E+00	2.762310E+00
2.671900E+00	3.812280E+00	2.665140E+00
3.682390E+00	1.315610E+00	2.716690E+00
3.599770E+00	1.234950E+00	2.783310E+00
2.794670E+00	3.806330E+00	2.682850E+00
2.850820E+00	3.836260E+00	2.783070E+00
3.864370E+00	1.463670E+00	2.740140E+00
3.786960E+00	1.372150E+00	2.762790E+00
2.955840E+00	3.782240E+00	2.705250E+00
2.948790E+00	3.818950E+00	2.805130E+00
4.011690E+00	1.639150E+00	2.700380E+00
3.957760E+00	1.550420E+00	2.760510E+00
3.036970E+00	3.792050E+00	2.785600E+00
3.123910E+00	3.779400E+00	2.819670E+00
3.154520E+00	3.735180E+00	2.715340E+00
4.142810E+00	1.821230E+00	2.707410E+00
4.082050E+00	1.714710E+00	2.765670E+00
3.242810E+00	3.730890E+00	2.811330E+00
3.359490E+00	3.697670E+00	2.818340E+00
3.368720E+00	3.668220E+00	2.719990E+00
4.248380E+00	2.291000E+00	2.650500E+00
4.249550E+00	2.167400E+00	2.678760E+00
4.227900E+00	2.009450E+00	2.725860E+00
4.264210E+00	2.094320E+00	2.747800E+00
4.183640E+00	1.911770E+00	2.675750E+00
3.453720E+00	3.663430E+00	2.800920E+00
3.545870E+00	3.634020E+00	2.845940E+00
3.554070E+00	3.614330E+00	2.750300E+00
4.220470E+00	2.674520E+00	2.663920E+00
4.259400E+00	2.534390E+00	2.746600E+00
4.257020E+00	2.388840E+00	2.698020E+00
4.282010E+00	2.231850E+00	2.744300E+00
4.281700E+00	2.141450E+00	2.765430E+00
3.623940E+00	3.603890E+00	2.810470E+00
3.723440E+00	3.559060E+00	2.776480E+00
3.862470E+00	3.497030E+00	2.777140E+00
3.910080E+00	3.453030E+00	2.714130E+00
4.114730E+00	3.182670E+00	2.718310E+00
4.160520E+00	3.054090E+00	2.741100E+00
4.152960E+00	3.126390E+00	2.774740E+00
4.183000E+00	2.905060E+00	2.709730E+00
4.206740E+00	2.777080E+00	2.696670E+00
3.947860E+00	3.451230E+00	2.801180E+00
3.990990E+00	3.397860E+00	2.743480E+00
4.084940E+00	3.290410E+00	2.779990E+00
4.140250E+00	3.180010E+00	2.801200E+00
1.356170E+00	2.080790E+00	2.604160E+00
1.367050E+00	2.166260E+00	2.607300E+00
1.396300E+00	2.106830E+00	2.530630E+00
1.395770E+00	1.967440E+00	2.539370E+00
1.351210E+00	1.994350E+00	2.606340E+00
1.407450E+00	1.881570E+00	2.551890E+00
1.361010E+00	1.851660E+00	2.625140E+00
1.426030E+00	1.794450E+00	2.572410E+00
1.534650E+00	2.893310E+00	2.839590E+00
1.574680E+00	2.970700E+00	2.864740E+00
1.559980E+00	2.916370E+00	2.768680E+00
1.526260E+00	2.797080E+00	2.711780E+00
1.512170E+00	2.817630E+00	2.812660E+00
1.495280E+00	2.667030E+00	2.647720E+00
1.482320E+00	2.694750E+00	2.763890E+00
1.463160E+00	2.530550E+00	2.588200E+00
1.446490E+00	2.563670E+00	2.703720E+00
1.439200E+00	2.387790E+00	2.550420E+00
1.422530E+00	2.430730E+00	2.660310E+00
1.410770E+00	2.249020E+00	2.526330E+00
1.388050E+00	2.295070E+00	2.622390E+00
1.569300E+00	1.727470E+00	2.467370E+00
1.496130E+00	1.763360E+00	2.516330E+00
1.618440E+00	1.614290E+00	2.498260E+00
1.543290E+00	1.633430E+00	2.552000E+00
1.670930E+00	1.520270E+00	2.518560E+00
1.606200E+00	1.513310E+00	2.576260E+00
1.711460E+00	1.396630E+00	2.580790E+00
1.817540E+00	1.308220E+00	2.590120E+00
1.764930E+00	1.255820E+00	2.687620E+00
1.876700E+00	1.227620E+00	2.657200E+00
1.633630E+00	3.050970E+00	2.784080E+00
2.001400E+00	1.177650E+00	2.671810E+00
2.106500E+00	1.151130E+00	2.660880E+00
2.088500E+00	1.117110E+00	2.726520E+00
2.177030E+00	1.090780E+00	2.750010E+00
1.691630E+00	3.155530E+00	2.807710E+00
1.736850E+00	3.226970E+00	2.858950E+00
1.740930E+00	3.222600E+00	2.776530E+00
2.344300E+00	1.095480E+00	2.672130E+00
2.285310E+00	1.091060E+00	2.706700E+00
2.381290E+00	1.053160E+00	2.751460E+00
1.808550E+00	3.308350E+00	2.792050E+00
2.579290E+00	1.041020E+00	2.728360E+00
2.503550E+00	1.038320E+00	2.762530E+00
2.586210E+00	1.011810E+00	2.794590E+00
1.885090E+00	3.400760E+00	2.844030E+00
1.946340E+00	3.472060E+00	2.850900E+00
1.932250E+00	3.450190E+00	2.793630E+00
2.670400E+00	1.017290E+00	2.782680E+00
1.999050E+00	3.520780E+00	2.756090E+00
2.005660E+00	3.542820E+00	2.894230E+00
2.817490E+00	1.008730E+00	2.809680E+00
2.918720E+00	1.000980E+00	2.854390E+00
2.075510E+00	3.612110E+00	2.916080E+00
2.146790E+00	3.666900E+00	2.898120E+00
2.084420E+00	3.613320E+00	2.825000E+00
3.012250E+00	1.019770E+00	2.836090E+00
2.191600E+00	3.691010E+00	2.798430E+00
2.213670E+00	3.716340E+00	2.882240E+00
3.165770E+00	1.050190E+00	2.815300E+00
2.308230E+00	3.775670E+00	2.884050E+00
3.329280E+00	1.093980E+00	2.814160E+00
3.270570E+00	1.057320E+00	2.875530E+00
3.352440E+00	1.064260E+00	2.917970E+00
2.460250E+00	3.829850E+00	2.863570E+00
3.441400E+00	1.136310E+00	2.802690E+00
3.443450E+00	1.112180E+00	2.883480E+00
2.592020E+00	3.863920E+00	2.905400E+00
2.549550E+00	3.849770E+00	2.816330E+00
3.528840E+00	1.171240E+00	2.840660E+00
2.653910E+00	3.858690E+00	2.843290E+00
2.661890E+00	3.868830E+00	2.917640E+00
3.745050E+00	1.314540E+00	2.853460E+00
3.635800E+00	1.222360E+00	2.906140E+00
2.716110E+00	3.868120E+00	2.921550E+00
2.790960E+00	3.857890E+00	2.874640E+00
3.837050E+00	1.401860E+00	2.840860E+00
3.818150E+00	1.369840E+00	2.889740E+00
2.900510E+00	3.842290E+00	2.863510E+00
4.021750E+00	1.611190E+00	2.822250E+00
3.926480E+00	1.498300E+00	2.879250E+00
3.859750E+00	1.410680E+00	2.910120E+00
3.018000E+00	3.811930E+00	2.882080E+00
3.173660E+00	3.770410E+00	2.918490E+00
4.149210E+00	1.797000E+00	2.858930E+00
4.196740E+00	1.882360E+00	2.760830E+00
4.218350E+00	1.906840E+00	2.834060E+00
4.073850E+00	1.686690E+00	2.873910E+00
3.273450E+00	3.741450E+00	2.968760E+00
3.301690E+00	3.720830E+00	2.892330E+00
4.274970E+00	2.073980E+00	2.817090E+00
4.248720E+00	1.986070E+00	2.879770E+00
3.358350E+00	3.712520E+00	2.959290E+00
3.431390E+00	3.679260E+00	2.896040E+00
3.552120E+00	3.640500E+00	2.946880E+00
4.260640E+00	2.651420E+00	2.797190E+00
4.292030E+00	2.517190E+00	2.894470E+00
4.300720E+00	2.391040E+00	2.857220E+00
4.305790E+00	2.265550E+00	2.836910E+00
4.298740E+00	2.158980E+00	2.837630E+00
3.650240E+00	3.598710E+00	2.888220E+00
3.773290E+00	3.556010E+00	2.944780E+00
3.835480E+00	3.523060E+00	2.866620E+00
4.175880E+00	3.093900E+00	2.866340E+00
4.203490E+00	2.983260E+00	2.884990E+00
4.215770E+00	2.892150E+00	2.853290E+00
4.239080E+00	2.770750E+00	2.826880E+00
3.874620E+00	3.511320E+00	2.949710E+00
3.920830E+00	3.477460E+00	2.882420E+00
4.024110E+00	3.397990E+00	2.895040E+00
4.102000E+00	3.316950E+00	2.914000E+00
4.127190E+00	3.266550E+00	2.889860E+00
4.146080E+00	3.202580E+00	2.896420E+00
4.143190E+00	3.245190E+00	2.929740E+00
4.133280E+00	3.275600E+00	2.944050E+00
1.288090E+00	2.034810E+00	2.757360E+00
1.305870E+00	2.118750E+00	2.762230E+00
1.321120E+00	2.055230E+00	2.680800E+00
1.314840E+00	1.915740E+00	2.681850E+00
1.281090E+00	1.951730E+00	2.753330E+00
1.318250E+00	1.832770E+00	2.691160E+00
1.287360E+00	1.833940E+00	2.746430E+00
1.322870E+00	1.752750E+00	2.716870E+00
1.502090E+00	2.855720E+00	3.007350E+00
1.528640E+00	2.921240E+00	3.001470E+00
1.517240E+00	2.867660E+00	2.915220E+00
1.480070E+00	2.732200E+00	2.873440E+00
1.481300E+00	2.770400E+00	2.976210E+00
1.441230E+00	2.600000E+00	2.818420E+00
1.447080E+00	2.644180E+00	2.935400E+00
1.411380E+00	2.468570E+00	2.768230E+00
1.407350E+00	2.506710E+00	2.879300E+00
1.375500E+00	2.334290E+00	2.722380E+00
1.371330E+00	2.371190E+00	2.825520E+00
1.344940E+00	2.201640E+00	2.693250E+00
1.332360E+00	2.241780E+00	2.779940E+00
1.464760E+00	1.663400E+00	2.607530E+00
1.387590E+00	1.702910E+00	2.663440E+00
1.519300E+00	1.532930E+00	2.638500E+00
1.433960E+00	1.567850E+00	2.698610E+00
1.589630E+00	1.408530E+00	2.666910E+00
1.493420E+00	1.437350E+00	2.727830E+00
1.666160E+00	1.304270E+00	2.705580E+00
1.566830E+00	1.302360E+00	2.787110E+00
1.709500E+00	1.241270E+00	2.741800E+00
1.664780E+00	1.237440E+00	2.782950E+00
1.747750E+00	1.177720E+00	2.806090E+00
1.560010E+00	2.988610E+00	3.044980E+00
1.606950E+00	3.061380E+00	3.012710E+00
1.570130E+00	2.986220E+00	2.959250E+00
1.915690E+00	1.170790E+00	2.719160E+00
1.847980E+00	1.166480E+00	2.756680E+00
1.945860E+00	1.120830E+00	2.794400E+00
1.651040E+00	3.106000E+00	2.912300E+00
1.668640E+00	3.155140E+00	3.044100E+00
2.072200E+00	1.070780E+00	2.825410E+00
2.188070E+00	1.038100E+00	2.864520E+00
1.730400E+00	3.240430E+00	3.058880E+00
1.784020E+00	3.304700E+00	3.027750E+00
1.729450E+00	3.227720E+00	2.966290E+00
2.305290E+00	1.016170E+00	2.866450E+00
2.445760E+00	1.003450E+00	2.868270E+00
2.405030E+00	9.826390E-01	2.934380E+00
2.490570E+00	9.636130E-01	2.977570E+00
1.812420E+00	3.325520E+00	2.921890E+00
1.835470E+00	3.361830E+00	2.998260E+00
2.602090E+00	9.794070E-01	2.902650E+00
1.908560E+00	3.439150E+00	2.975240E+00
2.741290E+00	9.804220E-01	2.900030E+00
2.705090E+00	9.597880E-01	2.958070E+00
2.785240E+00	9.472140E-01	2.995710E+00
1.993190E+00	3.536920E+00	3.006320E+00
2.038580E+00	3.585730E+00	3.025630E+00
2.041940E+00	3.585000E+00	2.967280E+00
2.878680E+00	9.716860E-01	2.939580E+00
2.111320E+00	3.646770E+00	3.023020E+00
2.984280E+00	9.886240E-01	2.921220E+00
2.214620E+00	3.719960E+00	2.961910E+00
3.102120E+00	9.999230E-01	2.934780E+00
2.299450E+00	3.782630E+00	3.012710E+00
2.380740E+00	3.828260E+00	3.045500E+00
2.345260E+00	3.804710E+00	2.977670E+00
3.250290E+00	1.023210E+00	2.954740E+00
3.374850E+00	1.032630E+00	3.002290E+00
2.416740E+00	3.830470E+00	2.980500E+00
2.432910E+00	3.849960E+00	3.049910E+00
3.462030E+00	1.079780E+00	2.979660E+00
2.481270E+00	3.866260E+00	3.051750E+00
2.549320E+00	3.873610E+00	3.003110E+00
3.548090E+00	1.146680E+00	2.947890E+00
2.697540E+00	3.884430E+00	3.002940E+00
3.748600E+00	1.273690E+00	2.981080E+00
3.656350E+00	1.187980E+00	3.017150E+00
2.839640E+00	3.900460E+00	3.046760E+00
2.789610E+00	3.876870E+00	2.964140E+00
3.822760E+00	1.354090E+00	2.945580E+00
2.910840E+00	3.858810E+00	2.970060E+00
2.928620E+00	3.888480E+00	3.068610E+00
4.031530E+00	1.602710E+00	2.952660E+00
3.966070E+00	1.504990E+00	2.993790E+00
3.897690E+00	1.424420E+00	2.979630E+00
2.994200E+00	3.865110E+00	3.053960E+00
3.073850E+00	3.851590E+00	3.098560E+00
3.071930E+00	3.828490E+00	3.005750E+00
4.211160E+00	1.886880E+00	2.942490E+00
4.160140E+00	1.783270E+00	3.003460E+00
4.098730E+00	1.706050E+00	2.955580E+00
3.132650E+00	3.828780E+00	3.072730E+00
3.221540E+00	3.779410E+00	3.056740E+00
4.284580E+00	2.083930E+00	2.938840E+00
4.259090E+00	1.973430E+00	3.003660E+00
3.338890E+00	3.732130E+00	3.028250E+00
3.467510E+00	3.687300E+00	3.024260E+00
3.568560E+00	3.650990E+00	3.014810E+00
4.285500E+00	2.634690E+00	2.949610E+00
4.314430E+00	2.505480E+00	3.007380E+00
4.320600E+00	2.397540E+00	2.990780E+00
4.319910E+00	2.265580E+00	2.966800E+00
4.306970E+00	2.183610E+00	2.918440E+00
3.663720E+00	3.614230E+00	3.008490E+00
3.776890E+00	3.579920E+00	3.061790E+00
4.208390E+00	3.011430E+00	2.969910E+00
4.239350E+00	2.882790E+00	3.008150E+00
4.225440E+00	2.980390E+00	3.036810E+00
4.252910E+00	2.770050E+00	2.947150E+00
3.875300E+00	3.527740E+00	3.046530E+00
3.960340E+00	3.466210E+00	2.995590E+00
4.049150E+00	3.411240E+00	3.044370E+00
4.085340E+00	3.360420E+00	2.983320E+00
4.149830E+00	3.240710E+00	2.999620E+00
4.188200E+00	3.114010E+00	3.023030E+00
4.211110E+00	3.033110E+00	3.019320E+00
4.103220E+00	3.357280E+00	3.057400E+00
4.122960E+00	3.310260E+00	2.995130E+00
1.352970E+00	2.376790E+00	2.990830E+00
1.376190E+00	2.443290E+00	3.018430E+00
1.370650E+00	2.403730E+00	2.935820E+00
1.328450E+00	2.272350E+00	2.870010E+00
1.324500E+00	2.296180E+00	2.958040E+00
1.302460E+00	2.163890E+00	2.830450E+00
1.290450E+00	2.168140E+00	2.908000E+00
1.268660E+00	2.030920E+00	2.838380E+00
1.252530E+00	1.865920E+00	2.829220E+00
1.271860E+00	1.715350E+00	2.821730E+00
1.346680E+00	1.607630E+00	2.770770E+00
1.287970E+00	1.558690E+00	2.880990E+00
1.412250E+00	1.476430E+00	2.783850E+00
1.351280E+00	1.493490E+00	2.840430E+00
1.470100E+00	1.367030E+00	2.813680E+00
1.395780E+00	1.398860E+00	2.862740E+00
1.505010E+00	1.300850E+00	2.843480E+00
1.454160E+00	1.306630E+00	2.892230E+00
1.528670E+00	1.241200E+00	2.895000E+00
1.522840E+00	2.908930E+00	3.083940E+00
1.490900E+00	2.813620E+00	3.062720E+00
1.465550E+00	2.710790E+00	3.054390E+00
1.414210E+00	2.553910E+00	3.007310E+00
1.643270E+00	1.177930E+00	2.894620E+00
1.752800E+00	1.119620E+00	2.908440E+00
1.601610E+00	3.061110E+00	3.108690E+00
1.556100E+00	2.984280E+00	3.104220E+00
1.865010E+00	1.090530E+00	2.902890E+00
1.977530E+00	1.070230E+00	2.891650E+00
1.960090E+00	1.053020E+00	2.951120E+00
2.048690E+00	1.022470E+00	2.977830E+00
1.665380E+00	3.158730E+00	3.152440E+00
1.707150E+00	3.217880E+00	3.169120E+00
1.707440E+00	3.214550E+00	3.113750E+00
2.228370E+00	1.010360E+00	2.921540E+00
2.162450E+00	1.012850E+00	2.951320E+00
2.264480E+00	9.788950E-01	2.997080E+00
1.763670E+00	3.288320E+00	3.157220E+00
2.391040E+00	9.559740E-01	3.019030E+00
2.504300E+00	9.274280E-01	3.074140E+00
1.839480E+00	3.373380E+00	3.078740E+00
2.596620E+00	9.277490E-01	3.044670E+00
1.906860E+00	3.447640E+00	3.119810E+00
1.954270E+00	3.500360E+00	3.140990E+00
1.955500E+00	3.499820E+00	3.071530E+00
2.696560E+00	9.363680E-01	3.023440E+00
2.796550E+00	9.085370E-01	3.092090E+00
2.022270E+00	3.570480E+00	3.127250E+00
2.882690E+00	9.263690E-01	3.046350E+00
2.118010E+00	3.656500E+00	3.151160E+00
2.195920E+00	3.717570E+00	3.176090E+00
2.158310E+00	3.689610E+00	3.105480E+00
3.018840E+00	9.435940E-01	3.039590E+00
2.226110E+00	3.737980E+00	3.084240E+00
2.273110E+00	3.772000E+00	3.185600E+00
3.178680E+00	9.662670E-01	3.041620E+00
3.131350E+00	9.230970E-01	3.110680E+00
3.223700E+00	9.354380E-01	3.131120E+00
2.348600E+00	3.813770E+00	3.137600E+00
3.326610E+00	9.834920E-01	3.088410E+00
2.471480E+00	3.867050E+00	3.129480E+00
3.471990E+00	1.042180E+00	3.080820E+00
2.549550E+00	3.898620E+00	3.158340E+00
2.551080E+00	3.895320E+00	3.103580E+00
3.572400E+00	1.111100E+00	3.050690E+00
2.600030E+00	3.909440E+00	3.168190E+00
2.660220E+00	3.906850E+00	3.126350E+00
3.760830E+00	1.235250E+00	3.106910E+00
3.663370E+00	1.155760E+00	3.105250E+00
2.795460E+00	3.911970E+00	3.136940E+00
3.857270E+00	1.335400E+00	3.048610E+00
2.905710E+00	3.900240E+00	3.143750E+00
4.027070E+00	1.548200E+00	3.058300E+00
3.952840E+00	1.443050E+00	3.087270E+00
4.023600E+00	1.516820E+00	3.130060E+00
2.994930E+00	3.874820E+00	3.131760E+00
3.084240E+00	3.849720E+00	3.195410E+00
4.227800E+00	1.875630E+00	3.057610E+00
4.179950E+00	1.782430E+00	3.118610E+00
4.107130E+00	1.652720E+00	3.072760E+00
4.062360E+00	1.570690E+00	3.114350E+00
3.161420E+00	3.815770E+00	3.144570E+00
3.260790E+00	3.764920E+00	3.183220E+00
4.301050E+00	2.073160E+00	3.087280E+00
4.313740E+00	2.155720E+00	2.997770E+00
4.329890E+00	2.190450E+00	3.063210E+00
4.264970E+00	1.958290E+00	3.102240E+00
3.385870E+00	3.719510E+00	3.145530E+00
3.521860E+00	3.675700E+00	3.128780E+00
3.595470E+00	3.651490E+00	3.078420E+00
4.322460E+00	2.554290E+00	3.074280E+00
4.337710E+00	2.429770E+00	3.121020E+00
4.333210E+00	2.510660E+00	3.134760E+00
4.340200E+00	2.291290E+00	3.087130E+00
3.638020E+00	3.638420E+00	3.171350E+00
3.708110E+00	3.618450E+00	3.168920E+00
3.711960E+00	3.613230E+00	3.121240E+00
4.241310E+00	2.944070E+00	3.140560E+00
4.217920E+00	3.026660E+00	3.063670E+00
4.214020E+00	3.051140E+00	3.115970E+00
4.271510E+00	2.807080E+00	3.145750E+00
4.299670E+00	2.687480E+00	3.089450E+00
4.327910E+00	2.566670E+00	3.143180E+00
3.748940E+00	3.601790E+00	3.171230E+00
3.839500E+00	3.554100E+00	3.182860E+00
3.997440E+00	3.452700E+00	3.133830E+00
4.053980E+00	3.416400E+00	3.113450E+00
4.155520E+00	3.230200E+00	3.143050E+00
4.134440E+00	3.300350E+00	3.067350E+00
4.112260E+00	3.338760E+00	3.130320E+00
4.193900E+00	3.117310E+00	3.148670E+00
4.082020E+00	3.388350E+00	3.104250E+00
1.369570E+00	2.456480E+00	3.196210E+00
1.394780E+00	2.512440E+00	3.181380E+00
1.369480E+00	2.445030E+00	3.140190E+00
1.340030E+00	2.361270E+00	3.059030E+00
1.332630E+00	2.364320E+00	3.160710E+00
1.283200E+00	2.201110E+00	3.003530E+00
1.283180E+00	2.235270E+00	3.106460E+00
1.246390E+00	2.057060E+00	2.954120E+00
1.239450E+00	2.093500E+00	3.054080E+00
1.224080E+00	1.913630E+00	2.920600E+00
1.204530E+00	1.954220E+00	3.014410E+00
1.220540E+00	1.769700E+00	2.908700E+00
1.186980E+00	1.814990E+00	2.990990E+00
1.232580E+00	1.638600E+00	2.923310E+00
1.187510E+00	1.682990E+00	2.989190E+00
1.246230E+00	1.556000E+00	2.944760E+00
1.206600E+00	1.546380E+00	3.017000E+00
1.262280E+00	1.474010E+00	2.970240E+00
1.430080E+00	2.600250E+00	3.205250E+00
1.468600E+00	2.706480E+00	3.230040E+00
1.449750E+00	2.653020E+00	3.135160E+00
1.397570E+00	2.512320E+00	3.105980E+00
1.325680E+00	1.434420E+00	2.914070E+00
1.379150E+00	1.331690E+00	2.950090E+00
1.458680E+00	1.217210E+00	3.009430E+00
1.553940E+00	1.173180E+00	2.969400E+00
1.537980E+00	1.146930E+00	3.034110E+00
1.623180E+00	1.111460E+00	3.042930E+00
1.536330E+00	2.929140E+00	3.244200E+00
1.566130E+00	3.007040E+00	3.271400E+00
1.555690E+00	2.972490E+00	3.176710E+00
1.501620E+00	2.820630E+00	3.183160E+00
1.793410E+00	1.082140E+00	2.961820E+00
1.729410E+00	1.092760E+00	2.995470E+00
1.840550E+00	1.041080E+00	3.049590E+00
1.600070E+00	3.083730E+00	3.293760E+00
1.630890E+00	3.131010E+00	3.281040E+00
1.615170E+00	3.089530E+00	3.221380E+00
1.953090E+00	1.029590E+00	3.022950E+00
2.043570E+00	9.866190E-01	3.088400E+00
1.688470E+00	3.203660E+00	3.260550E+00
2.182630E+00	9.590490E-01	3.109090E+00
2.320070E+00	9.296970E-01	3.107360E+00
2.284230E+00	9.191060E-01	3.163680E+00
2.357140E+00	8.977390E-01	3.205780E+00
1.764040E+00	3.303340E+00	3.275400E+00
1.818860E+00	3.368570E+00	3.289620E+00
1.798940E+00	3.337570E+00	3.230160E+00
2.454790E+00	9.065250E-01	3.164880E+00
1.847270E+00	3.387150E+00	3.201020E+00
1.864800E+00	3.415610E+00	3.280650E+00
2.587210E+00	8.927580E-01	3.154510E+00
1.935290E+00	3.484420E+00	3.251530E+00
2.692310E+00	8.984600E-01	3.125780E+00
2.788000E+00	8.755960E-01	3.186290E+00
2.028060E+00	3.582810E+00	3.270590E+00
2.093970E+00	3.646030E+00	3.301760E+00
2.080570E+00	3.626940E+00	3.221340E+00
2.918340E+00	8.793420E-01	3.163860E+00
2.162270E+00	3.694560E+00	3.266150E+00
3.056200E+00	8.912410E-01	3.155740E+00
3.018120E+00	8.553580E-01	3.219100E+00
3.081630E+00	8.615640E-01	3.214210E+00
2.262550E+00	3.769400E+00	3.271520E+00
3.163810E+00	8.849820E-01	3.199930E+00
2.355020E+00	3.822060E+00	3.263570E+00
3.321070E+00	9.198030E-01	3.221720E+00
2.462230E+00	3.868270E+00	3.250680E+00
3.462200E+00	9.976950E-01	3.196060E+00
2.583550E+00	3.913680E+00	3.238870E+00
3.616230E+00	1.092580E+00	3.180410E+00
2.664250E+00	3.936780E+00	3.274410E+00
2.664200E+00	3.922160E+00	3.223060E+00
3.707960E+00	1.167790E+00	3.166840E+00
3.717830E+00	1.150830E+00	3.217430E+00
2.715680E+00	3.943900E+00	3.287530E+00
2.770260E+00	3.931460E+00	3.248510E+00
3.906560E+00	1.326080E+00	3.204250E+00
3.783000E+00	1.209800E+00	3.214900E+00
2.888720E+00	3.917170E+00	3.245640E+00
3.998130E+00	1.452250E+00	3.188630E+00
3.995570E+00	1.400650E+00	3.245670E+00
2.990340E+00	3.881690E+00	3.227940E+00
3.089870E+00	3.865440E+00	3.300900E+00
4.243060E+00	1.887190E+00	3.173220E+00
4.203710E+00	1.793470E+00	3.202800E+00
4.157810E+00	1.695990E+00	3.193210E+00
4.086760E+00	1.562290E+00	3.197450E+00
4.043600E+00	1.459190E+00	3.258140E+00
3.201080E+00	3.803240E+00	3.265110E+00
3.277450E+00	3.763430E+00	3.246280E+00
4.331000E+00	2.186430E+00	3.165210E+00
4.311580E+00	2.078670E+00	3.224780E+00
4.280090E+00	1.991360E+00	3.178440E+00
3.333000E+00	3.739440E+00	3.233060E+00
3.429440E+00	3.712060E+00	3.285350E+00
3.532830E+00	3.671020E+00	3.220670E+00
3.570240E+00	3.668620E+00	3.320230E+00
4.338370E+00	2.499220E+00	3.197060E+00
4.352290E+00	2.404650E+00	3.253900E+00
4.347630E+00	2.301040E+00	3.208640E+00
3.664590E+00	3.635580E+00	3.263690E+00
3.734000E+00	3.607460E+00	3.210170E+00
3.797130E+00	3.595740E+00	3.300620E+00
4.221990E+00	3.041770E+00	3.211660E+00
4.256460E+00	2.944340E+00	3.286920E+00
4.279580E+00	2.825280E+00	3.255010E+00
4.309130E+00	2.705350E+00	3.230710E+00
4.331780E+00	2.592990E+00	3.215840E+00
3.911000E+00	3.539200E+00	3.306640E+00
3.997510E+00	3.464740E+00	3.273780E+00
4.102300E+00	3.345090E+00	3.232940E+00
4.072890E+00	3.391750E+00	3.148510E+00
4.163180E+00	3.230510E+00	3.269760E+00
4.192780E+00	3.140960E+00	3.244310E+00
1.246240E+00	2.242690E+00	3.297530E+00
1.269280E+00	2.289550E+00	3.297310E+00
1.252130E+00	2.248530E+00	3.270090E+00
1.236970E+00	2.201510E+00	3.272790E+00
1.309490E+00	2.364520E+00	3.286970E+00
1.357010E+00	2.467720E+00	3.319860E+00
1.342090E+00	2.410510E+00	3.240660E+00
1.273750E+00	2.263240E+00	3.220570E+00
1.236680E+00	2.124940E+00	3.149770E+00
1.226540E+00	2.139990E+00	3.221740E+00
1.198210E+00	1.991900E+00	3.106990E+00
1.194090E+00	2.028070E+00	3.193330E+00
1.169840E+00	1.855610E+00	3.077900E+00
1.159200E+00	1.893370E+00	3.163160E+00
1.157050E+00	1.721190E+00	3.066420E+00
1.138100E+00	1.757750E+00	3.148160E+00
1.166600E+00	1.608070E+00	3.068140E+00
1.131030E+00	1.612560E+00	3.161780E+00
1.177450E+00	1.543300E+00	3.076800E+00
1.158900E+00	1.539380E+00	3.125010E+00
1.183510E+00	1.480000E+00	3.114560E+00
1.397070E+00	2.533220E+00	3.260310E+00
1.306450E+00	1.367730E+00	3.004970E+00
1.238670E+00	1.395680E+00	3.090990E+00
1.363490E+00	1.278740E+00	3.040180E+00
1.305150E+00	1.307780E+00	3.086040E+00
1.397740E+00	1.225060E+00	3.075620E+00
1.352790E+00	1.236270E+00	3.125450E+00
1.423230E+00	1.178630E+00	3.133000E+00
1.482030E+00	2.748220E+00	3.346900E+00
1.498140E+00	2.805230E+00	3.365870E+00
1.490990E+00	2.778890E+00	3.298670E+00
1.454830E+00	2.673760E+00	3.306150E+00
1.530560E+00	1.113110E+00	3.135980E+00
1.646290E+00	1.067750E+00	3.160910E+00
1.556780E+00	3.005640E+00	3.391870E+00
1.587430E+00	3.072820E+00	3.419210E+00
1.574700E+00	3.040560E+00	3.344910E+00
1.529290E+00	2.915310E+00	3.335720E+00
1.740950E+00	1.045350E+00	3.132960E+00
1.858450E+00	1.004540E+00	3.185970E+00
1.627450E+00	3.135920E+00	3.350210E+00
1.966260E+00	9.887750E-01	3.156080E+00
2.078750E+00	9.577860E-01	3.175540E+00
2.049240E+00	9.442770E-01	3.250530E+00
2.167080E+00	9.195010E-01	3.271020E+00
1.688800E+00	3.226400E+00	3.387830E+00
1.740380E+00	3.293460E+00	3.418560E+00
1.732150E+00	3.276200E+00	3.343150E+00
2.286640E+00	9.004360E-01	3.239900E+00
2.361480E+00	8.795760E-01	3.262480E+00
1.783600E+00	3.338690E+00	3.369710E+00
2.449890E+00	8.655360E-01	3.304690E+00
1.863950E+00	3.423520E+00	3.383850E+00
2.581530E+00	8.561450E-01	3.271140E+00
1.944390E+00	3.508960E+00	3.391590E+00
2.001470E+00	3.571300E+00	3.423380E+00
1.992300E+00	3.555550E+00	3.343390E+00
2.696130E+00	8.617380E-01	3.235970E+00
2.836080E+00	8.227310E-01	3.294760E+00
2.064610E+00	3.627270E+00	3.385810E+00
2.954490E+00	8.264280E-01	3.272750E+00
2.911930E+00	8.014280E-01	3.322990E+00
2.968170E+00	7.928040E-01	3.340160E+00
2.159830E+00	3.702550E+00	3.377830E+00
3.086720E+00	8.146530E-01	3.296570E+00
2.256530E+00	3.774520E+00	3.371580E+00
3.241650E+00	8.502960E-01	3.287220E+00
3.194940E+00	8.021170E-01	3.350370E+00
3.276500E+00	8.238240E-01	3.357060E+00
2.356550E+00	3.835130E+00	3.371630E+00
3.319990E+00	8.769960E-01	3.283930E+00
3.322820E+00	8.548650E-01	3.326040E+00
2.461860E+00	3.884470E+00	3.368170E+00
3.451870E+00	9.490740E-01	3.282920E+00
3.384570E+00	8.935500E-01	3.312510E+00
2.574010E+00	3.932650E+00	3.359030E+00
3.587920E+00	1.011450E+00	3.319720E+00
2.692800E+00	3.952870E+00	3.355100E+00
3.757180E+00	1.143290E+00	3.301880E+00
2.782140E+00	3.970860E+00	3.400930E+00
2.780580E+00	3.961230E+00	3.341930E+00
3.848660E+00	1.231610E+00	3.277990E+00
3.856450E+00	1.213000E+00	3.333860E+00
2.822990E+00	3.970220E+00	3.391180E+00
2.879340E+00	3.948350E+00	3.374090E+00
4.021140E+00	1.374760E+00	3.331030E+00
3.922170E+00	1.271470E+00	3.328820E+00
2.992350E+00	3.900840E+00	3.338670E+00
3.086820E+00	3.870700E+00	3.401050E+00
4.246480E+00	1.841080E+00	3.253950E+00
4.212670E+00	1.745800E+00	3.272150E+00
4.178300E+00	1.627060E+00	3.292860E+00
4.114470E+00	1.508960E+00	3.324340E+00
4.179470E+00	1.576490E+00	3.363220E+00
3.170620E+00	3.829610E+00	3.376360E+00
3.258090E+00	3.780270E+00	3.364310E+00
3.312620E+00	3.754640E+00	3.299700E+00
3.369380E+00	3.733970E+00	3.397500E+00
4.348120E+00	2.189110E+00	3.293360E+00
4.329380E+00	2.075800E+00	3.315460E+00
4.297510E+00	1.951620E+00	3.285440E+00
4.267330E+00	1.816290E+00	3.338640E+00
4.228530E+00	1.694770E+00	3.358430E+00
4.205030E+00	1.624190E+00	3.361320E+00
3.490940E+00	3.692450E+00	3.377220E+00
3.592990E+00	3.662730E+00	3.415160E+00
4.351790E+00	2.503650E+00	3.299630E+00
4.363840E+00	2.396430E+00	3.372220E+00
4.361800E+00	2.307060E+00	3.313050E+00
3.694390E+00	3.635820E+00	3.360790E+00
3.807330E+00	3.603730E+00	3.411520E+00
4.228920E+00	3.058050E+00	3.326640E+00
4.263500E+00	2.954020E+00	3.410400E+00
4.289250E+00	2.836090E+00	3.375260E+00
4.318920E+00	2.722740E+00	3.343820E+00
4.342190E+00	2.613310E+00	3.322480E+00
3.891320E+00	3.563140E+00	3.378180E+00
4.005040E+00	3.488960E+00	3.405860E+00
4.096840E+00	3.380590E+00	3.372870E+00
4.156360E+00	3.268200E+00	3.361120E+00
4.194340E+00	3.164300E+00	3.350100E+00
1.317200E+00	2.447940E+00	3.465230E+00
1.355420E+00	2.522770E+00	3.477920E+00
1.325860E+00	2.448190E+00	3.427210E+00
1.309500E+00	2.384490E+00	3.360620E+00
1.293250E+00	2.374670E+00	3.435450E+00
1.244650E+00	2.232960E+00	3.356780E+00
1.198380E+00	2.084400E+00	3.280930E+00
1.191040E+00	2.086730E+00	3.360280E+00
1.153950E+00	1.934850E+00	3.247140E+00
1.153750E+00	1.970970E+00	3.329360E+00
1.124300E+00	1.796240E+00	3.228980E+00
1.118210E+00	1.836350E+00	3.308830E+00
1.110070E+00	1.677770E+00	3.220650E+00
1.093540E+00	1.691000E+00	3.315260E+00
1.109790E+00	1.611010E+00	3.225320E+00
1.099630E+00	1.611710E+00	3.275330E+00
1.110810E+00	1.549890E+00	3.259240E+00
1.361590E+00	2.503590E+00	3.400360E+00
1.401460E+00	2.593560E+00	3.446270E+00
1.145310E+00	1.462410E+00	3.222290E+00
1.189310E+00	1.409320E+00	3.172990E+00
1.179780E+00	1.385410E+00	3.228340E+00
1.218430E+00	1.340200E+00	3.211480E+00
1.441430E+00	2.672680E+00	3.448680E+00
1.476600E+00	2.765720E+00	3.484810E+00
1.472380E+00	2.732320E+00	3.398090E+00
1.415530E+00	2.599490E+00	3.371230E+00
1.284620E+00	1.278800E+00	3.175170E+00
1.364630E+00	1.174220E+00	3.248510E+00
1.451030E+00	1.129250E+00	3.209220E+00
1.442980E+00	1.115010E+00	3.267470E+00
1.511300E+00	1.080390E+00	3.262950E+00
1.535470E+00	2.967850E+00	3.547850E+00
1.560660E+00	3.032680E+00	3.539400E+00
1.546760E+00	2.978840E+00	3.461930E+00
1.507700E+00	2.847460E+00	3.430480E+00
1.510980E+00	2.879680E+00	3.518610E+00
1.707950E+00	1.032330E+00	3.226050E+00
1.633110E+00	1.042740E+00	3.261850E+00
1.720550E+00	1.010170E+00	3.289270E+00
1.587330E+00	3.095050E+00	3.585160E+00
1.629440E+00	3.162050E+00	3.558220E+00
1.591320E+00	3.086990E+00	3.502490E+00
1.796780E+00	9.930150E-01	3.271910E+00
1.643250E+00	3.168720E+00	3.463540E+00
1.673860E+00	3.223420E+00	3.542940E+00
1.954870E+00	9.511190E-01	3.306630E+00
2.084770E+00	9.113790E-01	3.336290E+00
2.186130E+00	8.795690E-01	3.405170E+00
1.709500E+00	3.260680E+00	3.484540E+00
2.298350E+00	8.635040E-01	3.363390E+00
2.358160E+00	8.676230E-01	3.307190E+00
1.790050E+00	3.353010E+00	3.501200E+00
2.397980E+00	8.503830E-01	3.375440E+00
2.489700E+00	8.282120E-01	3.437500E+00
1.871620E+00	3.440290E+00	3.514050E+00
1.923260E+00	3.499430E+00	3.531120E+00
1.913640E+00	3.480770E+00	3.461830E+00
2.586610E+00	8.176230E-01	3.395480E+00
1.965990E+00	3.539480E+00	3.484350E+00
2.698800E+00	8.191450E-01	3.354630E+00
2.800680E+00	7.810550E-01	3.427990E+00
2.048900E+00	3.627280E+00	3.516260E+00
2.899370E+00	7.782830E-01	3.384950E+00
3.007230E+00	7.535270E-01	3.428250E+00
2.146630E+00	3.701390E+00	3.477820E+00
3.125690E+00	7.675880E-01	3.403220E+00
3.083460E+00	7.400790E-01	3.453460E+00
3.151690E+00	7.383720E-01	3.484920E+00
2.248490E+00	3.776720E+00	3.473050E+00
3.244160E+00	7.838200E-01	3.434720E+00
2.352740E+00	3.840140E+00	3.476900E+00
3.379260E+00	8.521920E-01	3.407380E+00
2.460210E+00	3.893570E+00	3.478720E+00
3.489630E+00	9.353650E-01	3.368470E+00
3.504780E+00	9.160310E-01	3.457900E+00
2.566140E+00	3.940280E+00	3.473810E+00
3.561410E+00	9.725640E-01	3.379800E+00
3.554000E+00	9.565370E-01	3.419170E+00
2.668440E+00	3.960700E+00	3.468050E+00
3.725990E+00	1.068400E+00	3.452100E+00
3.607150E+00	9.926150E-01	3.409960E+00
2.763260E+00	3.973990E+00	3.465450E+00
3.884170E+00	1.212230E+00	3.420200E+00
2.835100E+00	3.971500E+00	3.448390E+00
2.911490E+00	3.955770E+00	3.505190E+00
3.974040E+00	1.291790E+00	3.402360E+00
3.975940E+00	1.273080E+00	3.454800E+00
3.018770E+00	3.899380E+00	3.470190E+00
3.095800E+00	3.868650E+00	3.457730E+00
4.159150E+00	1.525990E+00	3.404660E+00
4.106910E+00	1.443970E+00	3.422130E+00
4.043350E+00	1.338710E+00	3.464250E+00
3.144110E+00	3.843050E+00	3.444550E+00
3.236240E+00	3.792720E+00	3.467820E+00
3.371880E+00	3.743770E+00	3.505460E+00
4.347780E+00	2.128310E+00	3.380380E+00
4.332540E+00	2.024220E+00	3.388820E+00
4.316130E+00	1.899810E+00	3.412940E+00
4.278620E+00	1.758450E+00	3.458970E+00
4.319600E+00	1.850020E+00	3.471190E+00
4.213760E+00	1.603390E+00	3.439520E+00
4.165290E+00	1.501680E+00	3.469640E+00
3.484290E+00	3.697940E+00	3.462050E+00
3.600490E+00	3.677270E+00	3.503880E+00
4.357570E+00	2.526000E+00	3.427310E+00
4.376740E+00	2.395080E+00	3.498630E+00
4.368400E+00	2.244190E+00	3.433830E+00
4.357630E+00	2.092180E+00	3.465060E+00
4.346770E+00	1.979480E+00	3.472580E+00
4.337960E+00	1.900120E+00	3.483990E+00
3.709140E+00	3.638450E+00	3.459080E+00
3.817340E+00	3.617820E+00	3.498100E+00
4.231790E+00	3.079690E+00	3.452850E+00
4.278260E+00	2.961250E+00	3.525240E+00
4.299430E+00	2.847270E+00	3.487890E+00
4.330430E+00	2.723110E+00	3.461940E+00
4.344440E+00	2.637970E+00	3.411030E+00
3.922180E+00	3.566000E+00	3.477380E+00
4.026940E+00	3.508600E+00	3.505630E+00
4.063850E+00	3.463280E+00	3.473010E+00
4.109590E+00	3.402960E+00	3.470790E+00
4.170620E+00	3.285270E+00	3.494330E+00
4.153210E+00	3.359540E+00	3.515120E+00
4.191420E+00	3.190150E+00	3.435620E+00
4.093960E+00	3.453170E+00	3.522480E+00
4.136610E+00	3.400080E+00	3.528310E+00
1.310340E+00	2.521770E+00	3.641070E+00
1.337490E+00	2.574580E+00	3.623910E+00
1.315700E+00	2.513710E+00	3.591390E+00
1.305130E+00	2.437990E+00	3.524120E+00
1.288740E+00	2.443540E+00	3.612320E+00
1.254560E+00	2.285730E+00	3.475550E+00
1.257890E+00	2.328730E+00	3.570010E+00
1.206300E+00	2.142270E+00	3.436280E+00
1.215640E+00	2.191060E+00	3.527740E+00
1.160020E+00	2.008040E+00	3.410720E+00
1.170060E+00	2.054170E+00	3.494620E+00
1.121200E+00	1.877630E+00	3.389450E+00
1.126760E+00	1.921400E+00	3.471610E+00
1.093330E+00	1.760170E+00	3.374320E+00
1.090570E+00	1.780450E+00	3.469100E+00
1.084260E+00	1.695960E+00	3.375800E+00
1.080520E+00	1.702610E+00	3.421700E+00
1.080340E+00	1.638470E+00	3.407570E+00
1.353410E+00	2.565670E+00	3.562050E+00
1.391480E+00	2.665770E+00	3.636170E+00
1.093270E+00	1.539100E+00	3.373570E+00
1.114140E+00	1.481670E+00	3.314350E+00
1.111700E+00	1.460870E+00	3.373140E+00
1.134770E+00	1.413170E+00	3.351000E+00
1.420780E+00	2.665130E+00	3.528950E+00
1.441600E+00	2.738850E+00	3.602500E+00
1.184910E+00	1.344100E+00	3.307170E+00
1.263260E+00	1.249240E+00	3.292320E+00
1.228800E+00	1.251860E+00	3.410360E+00
1.314610E+00	1.187650E+00	3.322070E+00
1.289000E+00	1.194960E+00	3.373440E+00
1.353750E+00	1.143670E+00	3.372290E+00
1.462980E+00	2.786820E+00	3.616280E+00
1.480650E+00	2.832940E+00	3.633010E+00
1.475940E+00	2.797790E+00	3.570530E+00
1.453530E+00	1.086460E+00	3.348660E+00
1.580820E+00	1.025910E+00	3.361800E+00
1.528320E+00	1.016660E+00	3.465320E+00
1.636820E+00	9.806080E-01	3.452470E+00
1.551950E+00	3.020720E+00	3.613320E+00
1.513160E+00	2.915120E+00	3.615860E+00
1.737380E+00	9.725030E-01	3.384670E+00
1.623600E+00	3.159260E+00	3.645290E+00
1.585590E+00	3.089740E+00	3.674520E+00
1.859720E+00	9.504710E-01	3.365280E+00
1.868880E+00	9.255590E-01	3.441060E+00
1.944440E+00	9.185120E-01	3.416620E+00
1.670760E+00	3.225910E+00	3.626400E+00
2.069420E+00	8.845270E-01	3.446100E+00
2.200600E+00	8.487210E-01	3.515570E+00
1.724980E+00	3.289740E+00	3.587950E+00
2.295980E+00	8.360310E-01	3.490190E+00
1.792760E+00	3.370710E+00	3.647440E+00
1.850840E+00	3.435370E+00	3.654970E+00
1.839260E+00	3.416290E+00	3.586760E+00
2.396800E+00	8.311620E-01	3.467380E+00
2.503690E+00	7.979930E-01	3.552830E+00
1.899690E+00	3.483980E+00	3.611930E+00
2.597880E+00	7.852390E-01	3.516720E+00
1.971670E+00	3.559640E+00	3.581820E+00
2.694140E+00	7.822540E-01	3.476150E+00
2.794660E+00	7.442090E-01	3.545690E+00
2.044160E+00	3.644370E+00	3.639520E+00
2.123720E+00	3.716270E+00	3.638120E+00
2.084310E+00	3.676260E+00	3.585270E+00
2.891040E+00	7.410530E-01	3.492040E+00
2.978050E+00	7.087310E-01	3.553380E+00
2.136620E+00	3.712860E+00	3.563790E+00
2.201190E+00	3.777750E+00	3.626410E+00
3.069930E+00	7.170070E-01	3.516160E+00
3.156600E+00	7.066430E-01	3.581300E+00
2.231330E+00	3.786180E+00	3.561790E+00
2.251440E+00	3.818010E+00	3.618960E+00
3.251440E+00	7.450830E-01	3.546620E+00
2.292540E+00	3.845220E+00	3.618710E+00
2.341720E+00	3.859400E+00	3.580150E+00
3.358500E+00	7.974260E-01	3.516570E+00
2.457440E+00	3.913680E+00	3.584190E+00
3.451990E+00	8.603670E-01	3.507900E+00
2.566170E+00	3.964770E+00	3.579520E+00
3.557970E+00	9.225770E-01	3.566240E+00
3.605140E+00	9.735830E-01	3.478360E+00
3.689950E+00	1.009450E+00	3.566800E+00
2.662100E+00	3.983400E+00	3.570230E+00
3.798150E+00	1.088300E+00	3.575790E+00
2.751790E+00	3.993020E+00	3.560110E+00
3.880780E+00	1.170120E+00	3.542440E+00
2.836500E+00	3.991450E+00	3.542040E+00
2.913690E+00	3.981330E+00	3.608660E+00
3.980710E+00	1.259440E+00	3.517130E+00
2.986670E+00	3.939680E+00	3.567620E+00
3.091410E+00	3.902940E+00	3.579530E+00
3.128610E+00	3.859160E+00	3.498670E+00
3.187740E+00	3.840600E+00	3.549240E+00
4.131580E+00	1.421820E+00	3.521600E+00
4.076260E+00	1.329830E+00	3.575860E+00
3.286450E+00	3.793350E+00	3.560410E+00
3.374710E+00	3.763270E+00	3.565460E+00
4.333430E+00	1.831030E+00	3.537350E+00
4.304560E+00	1.729130E+00	3.563720E+00
4.264870E+00	1.630790E+00	3.551350E+00
4.199510E+00	1.517710E+00	3.546500E+00
3.481070E+00	3.729480E+00	3.554060E+00
3.596230E+00	3.700920E+00	3.563910E+00
4.375220E+00	2.529920E+00	3.578350E+00
4.358620E+00	2.614440E+00	3.487370E+00
4.358210E+00	2.660340E+00	3.548630E+00
4.388610E+00	2.386360E+00	3.602610E+00
4.390910E+00	2.275600E+00	3.572490E+00
4.383180E+00	2.140330E+00	3.557630E+00
4.370350E+00	2.010920E+00	3.553080E+00
4.356750E+00	1.923200E+00	3.535110E+00
3.720340E+00	3.666480E+00	3.559080E+00
3.902760E+00	3.610440E+00	3.584510E+00
4.250910E+00	3.079920E+00	3.597870E+00
4.212590E+00	3.165090E+00	3.511570E+00
4.211560E+00	3.198970E+00	3.577850E+00
4.287000E+00	2.951730E+00	3.616360E+00
4.307400E+00	2.862300E+00	3.584520E+00
4.334500E+00	2.758890E+00	3.562050E+00
3.974720E+00	3.583050E+00	3.592660E+00
3.986520E+00	3.562180E+00	3.560070E+00
4.160620E+00	3.364600E+00	3.578510E+00
4.191370E+00	3.277910E+00	3.621910E+00
4.006770E+00	3.562620E+00	3.596260E+00
4.060780E+00	3.509880E+00	3.601790E+00
4.123970E+00	3.432060E+00	3.569870E+00
1.249480E+00	2.346120E+00	3.713970E+00
1.269070E+00	2.401990E+00	3.723420E+00
1.259190E+00	2.360650E+00	3.660790E+00
1.224290E+00	2.235900E+00	3.616850E+00
1.231630E+00	2.273520E+00	3.697190E+00
1.183650E+00	2.103130E+00	3.582020E+00
1.197870E+00	2.150980E+00	3.667530E+00
1.138230E+00	1.969290E+00	3.556740E+00
1.156620E+00	2.021650E+00	3.643520E+00
1.104490E+00	1.852760E+00	3.538550E+00
1.115460E+00	1.878410E+00	3.642920E+00
1.087100E+00	1.785440E+00	3.534630E+00
1.092270E+00	1.791800E+00	3.589620E+00
1.079680E+00	1.725840E+00	3.564710E+00
1.337990E+00	2.578320E+00	3.698960E+00
1.293040E+00	2.469050E+00	3.686140E+00
1.073720E+00	1.653400E+00	3.503120E+00
1.078190E+00	1.569500E+00	3.475590E+00
1.079930E+00	1.552820E+00	3.587490E+00
1.090600E+00	1.485320E+00	3.520380E+00
1.390830E+00	2.680390E+00	3.727470E+00
1.429620E+00	2.746030E+00	3.731300E+00
1.413570E+00	2.719310E+00	3.688050E+00
1.116250E+00	1.421320E+00	3.454620E+00
1.165860E+00	1.330840E+00	3.439450E+00
1.152660E+00	1.342990E+00	3.556710E+00
1.201280E+00	1.275340E+00	3.473840E+00
1.189400E+00	1.286430E+00	3.525090E+00
1.230370E+00	1.229720E+00	3.517440E+00
1.449740E+00	2.774900E+00	3.670320E+00
1.469360E+00	2.818070E+00	3.767760E+00
1.302430E+00	1.159670E+00	3.472110E+00
1.416350E+00	1.077320E+00	3.471400E+00
1.373970E+00	1.087930E+00	3.581340E+00
1.479900E+00	1.028110E+00	3.513460E+00
1.453960E+00	1.035130E+00	3.559990E+00
1.523780E+00	9.917870E-01	3.567480E+00
1.500070E+00	2.891550E+00	3.771980E+00
1.517090E+00	2.930960E+00	3.756040E+00
1.497250E+00	2.882660E+00	3.704910E+00
1.719480E+00	9.405690E-01	3.499080E+00
1.634230E+00	9.515450E-01	3.557070E+00
1.766450E+00	8.960160E-01	3.591260E+00
1.548030E+00	2.999550E+00	3.734120E+00
1.835110E+00	9.043420E-01	3.516480E+00
1.930760E+00	8.640710E-01	3.582020E+00
1.866770E+00	8.672920E-01	3.606490E+00
1.958470E+00	8.369120E-01	3.657580E+00
1.626350E+00	3.152460E+00	3.735260E+00
1.592390E+00	3.091400E+00	3.750850E+00
1.974900E+00	8.792010E-01	3.519970E+00
2.021900E+00	8.343490E-01	3.615950E+00
1.663420E+00	3.212040E+00	3.710200E+00
2.147400E+00	8.247370E-01	3.616920E+00
1.728320E+00	3.295080E+00	3.724360E+00
2.290110E+00	8.042210E-01	3.607180E+00
1.841050E+00	3.427530E+00	3.725660E+00
1.791930E+00	3.373260E+00	3.744260E+00
2.401840E+00	8.031440E-01	3.582790E+00
2.509930E+00	7.703420E-01	3.670190E+00
1.888740E+00	3.479590E+00	3.698240E+00
2.606120E+00	7.559270E-01	3.633990E+00
1.962430E+00	3.563050E+00	3.711980E+00
2.699190E+00	7.510710E-01	3.594050E+00
2.796310E+00	7.128450E-01	3.663860E+00
2.105410E+00	3.708240E+00	3.724330E+00
2.037610E+00	3.648270E+00	3.736970E+00
2.885850E+00	7.048070E-01	3.608280E+00
2.973120E+00	6.734470E-01	3.666430E+00
2.188900E+00	3.776960E+00	3.711120E+00
3.064270E+00	6.845830E-01	3.619140E+00
3.157830E+00	6.769710E-01	3.688720E+00
2.280090E+00	3.845790E+00	3.689260E+00
3.253820E+00	7.140740E-01	3.655660E+00
2.353900E+00	3.895450E+00	3.720510E+00
2.352480E+00	3.884960E+00	3.666950E+00
3.357730E+00	7.656880E-01	3.624760E+00
2.390840E+00	3.910990E+00	3.710930E+00
2.445860E+00	3.927420E+00	3.700290E+00
3.457980E+00	8.352880E-01	3.599370E+00
2.560980E+00	3.974690E+00	3.685120E+00
3.660650E+00	9.781900E-01	3.671230E+00
3.552750E+00	8.938930E-01	3.686130E+00
2.669080E+00	3.997890E+00	3.678750E+00
3.781260E+00	1.069710E+00	3.666740E+00
2.737290E+00	4.004270E+00	3.639320E+00
3.888630E+00	1.163100E+00	3.651610E+00
2.824180E+00	4.009510E+00	3.653830E+00
2.918740E+00	3.997360E+00	3.710820E+00
3.987960E+00	1.247880E+00	3.619440E+00
3.004260E+00	3.953560E+00	3.655330E+00
3.117860E+00	3.924020E+00	3.680540E+00
3.207270E+00	3.855120E+00	3.618270E+00
4.154010E+00	1.422570E+00	3.629040E+00
4.083740E+00	1.326800E+00	3.681850E+00
3.241590E+00	3.873620E+00	3.690250E+00
3.327810E+00	3.843060E+00	3.689870E+00
3.359900E+00	3.799870E+00	3.628120E+00
4.329810E+00	1.769420E+00	3.625380E+00
4.297090E+00	1.659310E+00	3.651030E+00
4.329190E+00	1.728790E+00	3.688990E+00
4.229410E+00	1.536390E+00	3.651930E+00
3.426310E+00	3.817170E+00	3.694570E+00
3.550140E+00	3.784010E+00	3.712380E+00
3.572680E+00	3.737260E+00	3.635740E+00
4.358980E+00	2.677160E+00	3.650430E+00
4.384560E+00	2.550630E+00	3.720760E+00
4.392840E+00	2.421860E+00	3.691710E+00
4.400580E+00	2.296860E+00	3.680240E+00
4.395260E+00	2.168770E+00	3.666910E+00
4.385100E+00	2.033340E+00	3.656480E+00
4.363530E+00	1.881410E+00	3.637420E+00
4.344380E+00	1.786490E+00	3.677880E+00
3.666350E+00	3.736290E+00	3.706380E+00
3.778970E+00	3.710630E+00	3.754530E+00
3.790190E+00	3.671920E+00	3.668520E+00
4.220150E+00	3.186400E+00	3.671800E+00
4.258960E+00	3.095340E+00	3.737820E+00
4.284260E+00	2.984690E+00	3.698670E+00
4.309570E+00	2.869820E+00	3.682040E+00
4.329940E+00	2.786450E+00	3.637070E+00
3.887850E+00	3.650580E+00	3.746880E+00
3.970390E+00	3.584410E+00	3.698260E+00
3.994070E+00	3.570900E+00	3.623880E+00
4.033560E+00	3.543820E+00	3.660130E+00
4.163110E+00	3.369330E+00	3.704570E+00
4.126940E+00	3.430870E+00	3.627270E+00
4.098140E+00	3.473850E+00	3.682970E+00
4.202170E+00	3.265650E+00	3.712480E+00
4.066790E+00	3.515070E+00	3.664090E+00
1.244560E+00	2.348090E+00	3.852300E+00
1.266530E+00	2.413370E+00	3.838170E+00
1.249180E+00	2.340750E+00	3.774010E+00
1.211920E+00	2.203540E+00	3.750580E+00
1.224780E+00	2.260090E+00	3.833580E+00
1.174230E+00	2.079320E+00	3.726910E+00
1.195930E+00	2.144530E+00	3.816620E+00
1.136020E+00	1.964080E+00	3.710670E+00
1.159050E+00	2.025930E+00	3.796900E+00
1.114120E+00	1.893160E+00	3.711400E+00
1.125980E+00	1.919550E+00	3.780100E+00
1.104660E+00	1.835440E+00	3.744510E+00
1.289090E+00	2.483560E+00	3.872050E+00
1.318540E+00	2.555530E+00	3.853870E+00
1.299990E+00	2.482730E+00	3.781250E+00
1.087560E+00	1.730800E+00	3.697050E+00
1.077960E+00	1.635310E+00	3.627670E+00
1.079200E+00	1.641950E+00	3.706770E+00
1.078910E+00	1.573360E+00	3.650540E+00
1.080030E+00	1.588360E+00	3.709030E+00
1.084230E+00	1.528430E+00	3.690680E+00
1.348690E+00	2.623060E+00	3.891180E+00
1.385320E+00	2.685850E+00	3.877270E+00
1.357300E+00	2.622290E+00	3.805350E+00
1.119570E+00	1.408660E+00	3.576820E+00
1.104000E+00	1.451930E+00	3.668490E+00
1.139550E+00	1.369660E+00	3.610920E+00
1.131590E+00	1.386780E+00	3.652700E+00
1.157000E+00	1.336860E+00	3.655900E+00
1.420990E+00	2.733930E+00	3.816730E+00
1.208970E+00	1.250850E+00	3.635470E+00
1.281830E+00	1.161990E+00	3.592130E+00
1.259500E+00	1.180200E+00	3.655180E+00
1.330630E+00	1.113360E+00	3.629440E+00
1.301750E+00	1.134190E+00	3.674120E+00
1.366150E+00	1.077040E+00	3.679540E+00
1.467040E+00	2.829830E+00	3.872330E+00
1.497470E+00	2.900470E+00	3.877790E+00
1.491210E+00	2.877350E+00	3.820440E+00
1.473860E+00	9.998650E-01	3.678090E+00
1.578920E+00	9.441160E-01	3.651100E+00
1.553600E+00	9.429190E-01	3.713470E+00
1.612930E+00	9.162040E-01	3.732260E+00
1.520810E+00	2.942760E+00	3.823880E+00
1.701580E+00	8.957820E-01	3.688870E+00
1.561940E+00	3.031950E+00	3.868480E+00
1.596820E+00	3.100860E+00	3.865910E+00
1.583850E+00	3.072780E+00	3.805670E+00
1.857550E+00	8.507250E-01	3.699920E+00
1.988210E+00	8.143230E-01	3.743430E+00
1.617790E+00	3.134070E+00	3.813790E+00
2.094660E+00	8.028190E-01	3.709660E+00
1.676190E+00	3.223600E+00	3.827080E+00
2.162540E+00	8.013770E-01	3.688460E+00
2.189980E+00	7.902970E-01	3.726740E+00
1.741410E+00	3.316290E+00	3.846100E+00
1.787450E+00	3.377860E+00	3.866440E+00
1.774040E+00	3.356010E+00	3.800390E+00
2.271060E+00	7.779710E-01	3.732050E+00
2.198420E+00	7.971300E-01	3.693140E+00
1.829100E+00	3.422270E+00	3.819170E+00
2.401870E+00	7.742960E-01	3.704390E+00
2.518530E+00	7.445290E-01	3.789750E+00
1.895380E+00	3.493650E+00	3.782680E+00
2.612270E+00	7.288280E-01	3.753740E+00
1.964300E+00	3.582250E+00	3.849180E+00
2.029990E+00	3.658310E+00	3.865950E+00
2.011830E+00	3.629840E+00	3.795580E+00
2.704740E+00	7.203920E-01	3.713050E+00
2.807460E+00	6.835260E-01	3.785830E+00
2.083820E+00	3.702640E+00	3.823020E+00
2.891210E+00	6.718550E-01	3.729740E+00
2.979560E+00	6.477430E-01	3.769240E+00
2.172680E+00	3.776470E+00	3.808450E+00
3.064460E+00	6.542200E-01	3.728040E+00
3.163120E+00	6.473160E-01	3.797380E+00
2.257420E+00	3.845040E+00	3.792180E+00
3.259820E+00	6.840340E-01	3.765050E+00
2.336980E+00	3.896070E+00	3.782110E+00
3.362720E+00	7.384880E-01	3.735860E+00
2.403000E+00	3.923550E+00	3.764640E+00
2.477810E+00	3.963040E+00	3.820750E+00
3.460120E+00	8.113120E-01	3.708800E+00
2.558160E+00	3.990910E+00	3.785910E+00
3.654930E+00	9.522800E-01	3.778170E+00
3.559940E+00	8.655640E-01	3.791940E+00
2.647810E+00	4.008790E+00	3.771840E+00
3.768170E+00	1.043890E+00	3.765810E+00
2.729970E+00	4.020260E+00	3.763570E+00
2.761800E+00	4.015520E+00	3.708670E+00
2.836150E+00	4.037070E+00	3.782410E+00
3.898560E+00	1.162000E+00	3.766520E+00
2.932990E+00	4.020830E+00	3.781310E+00
3.997500E+00	1.248950E+00	3.717080E+00
3.025570E+00	3.990120E+00	3.758750E+00
3.181170E+00	3.954690E+00	3.766760E+00
4.176770E+00	1.422190E+00	3.769740E+00
4.083190E+00	1.314680E+00	3.747680E+00
3.270490E+00	3.944310E+00	3.793800E+00
3.316830E+00	3.886880E+00	3.742900E+00
4.319170E+00	1.666800E+00	3.729190E+00
4.274100E+00	1.565350E+00	3.744860E+00
4.253000E+00	1.506900E+00	3.792720E+00
3.361280E+00	3.926050E+00	3.806140E+00
3.467830E+00	3.896560E+00	3.823040E+00
3.468980E+00	3.851630E+00	3.763580E+00
4.380470E+00	2.685770E+00	3.796460E+00
4.341820E+00	2.768250E+00	3.708200E+00
4.336060E+00	2.828140E+00	3.775680E+00
4.402160E+00	2.546120E+00	3.817390E+00
4.411400E+00	2.440880E+00	3.794020E+00
4.422740E+00	2.318770E+00	3.780110E+00
4.418280E+00	2.190250E+00	3.770120E+00
4.410430E+00	2.061770E+00	3.759940E+00
4.397190E+00	1.924720E+00	3.758900E+00
4.356860E+00	1.763000E+00	3.758700E+00
4.325350E+00	1.626100E+00	3.795970E+00
4.288710E+00	1.550600E+00	3.806030E+00
3.556990E+00	3.849040E+00	3.815620E+00
3.638430E+00	3.785270E+00	3.773130E+00
3.777010E+00	3.746440E+00	3.829590E+00
4.230560E+00	3.211780E+00	3.790680E+00
4.266800E+00	3.112260E+00	3.869470E+00
4.294910E+00	3.002390E+00	3.806190E+00
4.308000E+00	2.917880E+00	3.757380E+00
3.890070E+00	3.678440E+00	3.819850E+00
3.987870E+00	3.601180E+00	3.804270E+00
4.094240E+00	3.494230E+00	3.788980E+00
4.056640E+00	3.523270E+00	3.701140E+00
4.183370E+00	3.372310E+00	3.841020E+00
4.203660E+00	3.300140E+00	3.778790E+00
1.268150E+00	2.408290E+00	3.913040E+00
1.241690E+00	2.315030E+00	3.904380E+00
1.226030E+00	2.221810E+00	3.910990E+00
1.195040E+00	2.100960E+00	3.897240E+00
1.159710E+00	1.983290E+00	3.880710E+00
1.130180E+00	1.858080E+00	3.880480E+00
1.098470E+00	1.778730E+00	3.798770E+00
1.109220E+00	1.775070E+00	3.864670E+00
1.097890E+00	1.721980E+00	3.835510E+00
1.317810E+00	2.548940E+00	3.928110E+00
1.289230E+00	2.480720E+00	3.924160E+00
1.091500E+00	1.632640E+00	3.810590E+00
1.091980E+00	1.543870E+00	3.787360E+00
1.097470E+00	1.487840E+00	3.760870E+00
1.111180E+00	1.497640E+00	3.841530E+00
1.128590E+00	1.438660E+00	3.826970E+00
1.381860E+00	2.676380E+00	3.936580E+00
1.356520E+00	2.624150E+00	3.957450E+00
1.146020E+00	1.368420E+00	3.751280E+00
1.178360E+00	1.303190E+00	3.726680E+00
1.186830E+00	1.313190E+00	3.812950E+00
1.215610E+00	1.250000E+00	3.774520E+00
1.431850E+00	2.754520E+00	3.945200E+00
1.257160E+00	1.180920E+00	3.726020E+00
1.328480E+00	1.106000E+00	3.774390E+00
1.404070E+00	1.038530E+00	3.757340E+00
1.401380E+00	1.043500E+00	3.860520E+00
1.472830E+00	9.877580E-01	3.812300E+00
1.490400E+00	2.883840E+00	3.933170E+00
1.471200E+00	2.835050E+00	3.955600E+00
1.567310E+00	9.338950E-01	3.809930E+00
1.695880E+00	8.830620E-01	3.819000E+00
1.528350E+00	2.960480E+00	3.947910E+00
1.806050E+00	8.474750E-01	3.797890E+00
1.793720E+00	8.460150E-01	3.877680E+00
1.877620E+00	8.285530E-01	3.889100E+00
1.598220E+00	3.097450E+00	3.941100E+00
1.568410E+00	3.039580E+00	3.963530E+00
1.953950E+00	8.147790E-01	3.833660E+00
1.633350E+00	3.160010E+00	3.903750E+00
2.089980E+00	7.858550E-01	3.826010E+00
1.688820E+00	3.238310E+00	3.969510E+00
1.738160E+00	3.310380E+00	3.987570E+00
1.720520E+00	3.289440E+00	3.914380E+00
2.200030E+00	7.780410E-01	3.802040E+00
1.773960E+00	3.361050E+00	3.943740E+00
2.303180E+00	7.524500E-01	3.858210E+00
1.832480E+00	3.434050E+00	3.922410E+00
2.418330E+00	7.487760E-01	3.842930E+00
2.535760E+00	7.259120E-01	3.894170E+00
1.892570E+00	3.502510E+00	3.888210E+00
2.616880E+00	7.099010E-01	3.876760E+00
2.020130E+00	3.654450E+00	3.944330E+00
1.953940E+00	3.581690E+00	3.962910E+00
2.718490E+00	6.961880E-01	3.842790E+00
2.812860E+00	6.667430E-01	3.878790E+00
2.088370E+00	3.719470E+00	3.929750E+00
2.919040E+00	6.374990E-01	3.889430E+00
2.165250E+00	3.784090E+00	3.911440E+00
3.061950E+00	6.294060E-01	3.843510E+00
2.244800E+00	3.850440E+00	3.891190E+00
2.322060E+00	3.902120E+00	3.875110E+00
3.373220E+00	7.121390E-01	3.849920E+00
3.260730E+00	6.560240E-01	3.871520E+00
2.401410E+00	3.935870E+00	3.856880E+00
2.474330E+00	3.968960E+00	3.924610E+00
3.476490E+00	7.850520E-01	3.817190E+00
2.563780E+00	4.002530E+00	3.891320E+00
3.648820E+00	9.200610E-01	3.890050E+00
3.561570E+00	8.404090E-01	3.876500E+00
2.631190E+00	4.016950E+00	3.844760E+00
3.759770E+00	1.020680E+00	3.868200E+00
2.721790E+00	4.032880E+00	3.855930E+00
2.832890E+00	4.063000E+00	3.913880E+00
3.853830E+00	1.108610E+00	3.847940E+00
2.971670E+00	4.047840E+00	3.864800E+00
3.965620E+00	1.221440E+00	3.896130E+00
[truncated: 10,719 more rows]
