# Supplementary material for: A New MRI-Based Model of Heart Function with Coupled Hemodynamics and Application to Normal and Diseased Canine Left Ventricles
Source: Front Bioeng Biotechnol. 2015 Sep 23;3:140. doi: 10.3389/fbioe.2015.00140 (PMC4585083; doi:10.3389/fbioe.2015.00140)
Supplement: Supplementary file 4 [file Data_Sheet_4.ZIP › Case2_Normal_LBBB_Diastole/nodes/case2_diastole_time_0.1700.csv]

3.317790E+00	2.078190E+00	1.106500E+00
3.342320E+00	2.124090E+00	1.083430E+00
3.360070E+00	2.086060E+00	1.098030E+00
3.360660E+00	2.041390E+00	1.129200E+00
3.396670E+00	2.181030E+00	1.055850E+00
3.430310E+00	2.239760E+00	1.038140E+00
3.451490E+00	2.193270E+00	1.058600E+00
3.448920E+00	2.109990E+00	1.103180E+00
3.553180E+00	2.043530E+00	1.166840E+00
3.470540E+00	1.995750E+00	1.182910E+00
3.598620E+00	1.978900E+00	1.235810E+00
3.533890E+00	2.227990E+00	1.069820E+00
3.602050E+00	2.121440E+00	1.140630E+00
3.642410E+00	2.046030E+00	1.199490E+00
2.998900E+00	2.278400E+00	1.114590E+00
3.017050E+00	2.364680E+00	1.091910E+00
3.060520E+00	2.323460E+00	1.084680E+00
3.077950E+00	2.269740E+00	1.098010E+00
3.074180E+00	2.452020E+00	1.079690E+00
3.095390E+00	2.533290E+00	1.082480E+00
3.140260E+00	2.486350E+00	1.068670E+00
3.195890E+00	2.378280E+00	1.053000E+00
3.319820E+00	2.224800E+00	1.045720E+00
3.165760E+00	2.218570E+00	1.096710E+00
3.240010E+00	2.070010E+00	1.144630E+00
3.366390E+00	1.938200E+00	1.222740E+00
3.229710E+00	1.928180E+00	1.263600E+00
3.431950E+00	1.854350E+00	1.355350E+00
3.317930E+00	1.834060E+00	1.379080E+00
3.423270E+00	1.806460E+00	1.435060E+00
3.224460E+00	2.555700E+00	1.060350E+00
3.434590E+00	2.534990E+00	1.047640E+00
3.448780E+00	2.348760E+00	1.028360E+00
3.514890E+00	1.908920E+00	1.295260E+00
3.549090E+00	1.824350E+00	1.465660E+00
3.567130E+00	2.467420E+00	1.065380E+00
3.585650E+00	2.558860E+00	1.082510E+00
3.630130E+00	2.352390E+00	1.077730E+00
3.685400E+00	2.220110E+00	1.135120E+00
3.710970E+00	2.106830E+00	1.208330E+00
3.717960E+00	2.018300E+00	1.288170E+00
3.651420E+00	1.920640E+00	1.358770E+00
3.699110E+00	2.506530E+00	1.128130E+00
3.768000E+00	2.332930E+00	1.164100E+00
3.789590E+00	2.180250E+00	1.242390E+00
3.771940E+00	2.090340E+00	1.285150E+00
2.573230E+00	2.663890E+00	1.280660E+00
2.595730E+00	2.731220E+00	1.282200E+00
2.633570E+00	2.673140E+00	1.256520E+00
2.730810E+00	2.613020E+00	1.219750E+00
2.588610E+00	2.585370E+00	1.277700E+00
2.791250E+00	2.446510E+00	1.191180E+00
2.634250E+00	2.441000E+00	1.269330E+00
2.878950E+00	2.280970E+00	1.167650E+00
2.694220E+00	2.287680E+00	1.272600E+00
2.874040E+00	2.114760E+00	1.260110E+00
2.754250E+00	2.135290E+00	1.324180E+00
2.937100E+00	2.030440E+00	1.277350E+00
2.827390E+00	1.991000E+00	1.375780E+00
2.945270E+00	1.940100E+00	1.362500E+00
2.708370E+00	2.764470E+00	1.252100E+00
2.907380E+00	2.769420E+00	1.176060E+00
2.891090E+00	2.597800E+00	1.145070E+00
2.967490E+00	2.477570E+00	1.113210E+00
3.021060E+00	2.150830E+00	1.177100E+00
3.074350E+00	1.971220E+00	1.277270E+00
3.154990E+00	1.853820E+00	1.396560E+00
3.025260E+00	1.873340E+00	1.417330E+00
3.225040E+00	1.753780E+00	1.513750E+00
3.073620E+00	1.773460E+00	1.527980E+00
3.274690E+00	1.680050E+00	1.614890E+00
3.137710E+00	1.655930E+00	1.667380E+00
3.255920E+00	1.612470E+00	1.722290E+00
3.106200E+00	2.662900E+00	1.105570E+00
3.151830E+00	2.853200E+00	1.175070E+00
3.408100E+00	1.742600E+00	1.544380E+00
3.379160E+00	1.644530E+00	1.699940E+00
3.292920E+00	2.796420E+00	1.125040E+00
3.356240E+00	2.915340E+00	1.186310E+00
3.363500E+00	2.686980E+00	1.072300E+00
3.544030E+00	1.757890E+00	1.588440E+00
3.555020E+00	1.697240E+00	1.719800E+00
3.466010E+00	2.822830E+00	1.150910E+00
3.528930E+00	2.943410E+00	1.242400E+00
3.604780E+00	2.683420E+00	1.124680E+00
3.751900E+00	1.964360E+00	1.413480E+00
3.728220E+00	1.878180E+00	1.522140E+00
3.649650E+00	1.787410E+00	1.626970E+00
3.636440E+00	2.854190E+00	1.216860E+00
3.662930E+00	2.944180E+00	1.302290E+00
3.738930E+00	2.778800E+00	1.232270E+00
3.792490E+00	2.642460E+00	1.218870E+00
3.841650E+00	2.460450E+00	1.241260E+00
3.869470E+00	2.276820E+00	1.311480E+00
3.835480E+00	2.081010E+00	1.424790E+00
3.899530E+00	2.208010E+00	1.431570E+00
3.798200E+00	1.954480E+00	1.501010E+00
3.738680E+00	2.875260E+00	1.301300E+00
3.846970E+00	2.781840E+00	1.361340E+00
3.897720E+00	2.584290E+00	1.358400E+00
3.918810E+00	2.407940E+00	1.383620E+00
3.924560E+00	2.286320E+00	1.432450E+00
2.216510E+00	2.694700E+00	1.522070E+00
2.244140E+00	2.784350E+00	1.513950E+00
2.273730E+00	2.706460E+00	1.478360E+00
2.333050E+00	2.620560E+00	1.444110E+00
2.229060E+00	2.607590E+00	1.521800E+00
2.390760E+00	2.462040E+00	1.428130E+00
2.272140E+00	2.460920E+00	1.513500E+00
2.437130E+00	2.301730E+00	1.430780E+00
2.322620E+00	2.310080E+00	1.507180E+00
2.494560E+00	2.151020E+00	1.473550E+00
2.383370E+00	2.161120E+00	1.546870E+00
2.552760E+00	2.015320E+00	1.508370E+00
2.440080E+00	2.019820E+00	1.581310E+00
2.622460E+00	1.919620E+00	1.560110E+00
2.515780E+00	1.874940E+00	1.661920E+00
2.646410E+00	1.810970E+00	1.666510E+00
2.301420E+00	2.896610E+00	1.497290E+00
2.350700E+00	3.008330E+00	1.507880E+00
2.369020E+00	2.929180E+00	1.465970E+00
2.378060E+00	2.810120E+00	1.431570E+00
2.491670E+00	2.654730E+00	1.339460E+00
2.510180E+00	2.451350E+00	1.342350E+00
2.553880E+00	2.293260E+00	1.347590E+00
2.613250E+00	2.144970E+00	1.399350E+00
2.677200E+00	2.012140E+00	1.446260E+00
2.748230E+00	1.880450E+00	1.546660E+00
2.811480E+00	1.811470E+00	1.594660E+00
2.756280E+00	1.766890E+00	1.669340E+00
2.836740E+00	1.753580E+00	1.645900E+00
2.450870E+00	2.966770E+00	1.438070E+00
2.454660E+00	3.057040E+00	1.473700E+00
2.599780E+00	2.888180E+00	1.334560E+00
2.905670E+00	1.827700E+00	1.526630E+00
3.000200E+00	1.701100E+00	1.639980E+00
2.901740E+00	1.707720E+00	1.664790E+00
3.043520E+00	1.633710E+00	1.709030E+00
2.968340E+00	1.611290E+00	1.758910E+00
3.073620E+00	1.582310E+00	1.773540E+00
2.557130E+00	3.064160E+00	1.427980E+00
2.748120E+00	3.069040E+00	1.381940E+00
2.755540E+00	2.973130E+00	1.320560E+00
2.808210E+00	2.903610E+00	1.261960E+00
3.332090E+00	1.566840E+00	1.819210E+00
3.179540E+00	1.535000E+00	1.857940E+00
3.305040E+00	1.505500E+00	1.932720E+00
2.869880E+00	3.024380E+00	1.307690E+00
2.883110E+00	3.106140E+00	1.363500E+00
3.027020E+00	2.967680E+00	1.246050E+00
3.474350E+00	1.604170E+00	1.823440E+00
3.424970E+00	1.534900E+00	1.930510E+00
3.010490E+00	3.106100E+00	1.350080E+00
3.245270E+00	3.093970E+00	1.334160E+00
3.243750E+00	2.978900E+00	1.236550E+00
3.570750E+00	1.636290E+00	1.836580E+00
3.577470E+00	1.581660E+00	1.952310E+00
3.416070E+00	3.034710E+00	1.287880E+00
3.397670E+00	3.114820E+00	1.365540E+00
3.755030E+00	1.830470E+00	1.682810E+00
3.726360E+00	1.758900E+00	1.788410E+00
3.658010E+00	1.672240E+00	1.869920E+00
3.500080E+00	3.108480E+00	1.397760E+00
3.597340E+00	3.030890E+00	1.355340E+00
3.935080E+00	2.200660E+00	1.555950E+00
3.898540E+00	2.059860E+00	1.647220E+00
3.830250E+00	1.922920E+00	1.663160E+00
3.801630E+00	1.823440E+00	1.772690E+00
3.761190E+00	2.965170E+00	1.414990E+00
3.894810E+00	2.874930E+00	1.512030E+00
3.922210E+00	2.781320E+00	1.477240E+00
3.950250E+00	2.676740E+00	1.486680E+00
3.969210E+00	2.496530E+00	1.523000E+00
3.984190E+00	2.606340E+00	1.600520E+00
3.960110E+00	2.342480E+00	1.510670E+00
3.959250E+00	2.758920E+00	1.577380E+00
3.979770E+00	2.676870E+00	1.594100E+00
2.020090E+00	2.745560E+00	1.704770E+00
2.053850E+00	2.841840E+00	1.700020E+00
2.077960E+00	2.763260E+00	1.655040E+00
2.142040E+00	2.673790E+00	1.591570E+00
2.025490E+00	2.655430E+00	1.692500E+00
2.163630E+00	2.471140E+00	1.604180E+00
2.057000E+00	2.495000E+00	1.689340E+00
2.212280E+00	2.314780E+00	1.596600E+00
2.083520E+00	2.299090E+00	1.701710E+00
2.277370E+00	2.175040E+00	1.620390E+00
2.182250E+00	2.188250E+00	1.688260E+00
2.331270E+00	2.035590E+00	1.645120E+00
2.224440E+00	2.057570E+00	1.715920E+00
2.398010E+00	1.911920E+00	1.693100E+00
2.291720E+00	1.925600E+00	1.748860E+00
2.442190E+00	1.834710E+00	1.734960E+00
2.380500E+00	1.794450E+00	1.805290E+00
2.473760E+00	1.769510E+00	1.778390E+00
2.112590E+00	2.961270E+00	1.685930E+00
2.160180E+00	3.084430E+00	1.701880E+00
2.178060E+00	3.009970E+00	1.646340E+00
2.186930E+00	2.896320E+00	1.599210E+00
2.685300E+00	1.689900E+00	1.769860E+00
2.566870E+00	1.723120E+00	1.776780E+00
2.717320E+00	1.615610E+00	1.842530E+00
2.626370E+00	1.582620E+00	1.906850E+00
2.749210E+00	1.539500E+00	1.925380E+00
2.267860E+00	3.072390E+00	1.600000E+00
2.316240E+00	3.209510E+00	1.661620E+00
2.819030E+00	1.632340E+00	1.779670E+00
2.922690E+00	1.519820E+00	1.900710E+00
2.838490E+00	1.505180E+00	1.937580E+00
2.988820E+00	1.445300E+00	1.984550E+00
2.902410E+00	1.404510E+00	2.042890E+00
3.002590E+00	1.383310E+00	2.069580E+00
2.457780E+00	3.155490E+00	1.533630E+00
2.485950E+00	3.298440E+00	1.645420E+00
3.034620E+00	1.517370E+00	1.886580E+00
3.096630E+00	1.423570E+00	2.013830E+00
2.598250E+00	3.267880E+00	1.565080E+00
2.651350E+00	3.353360E+00	1.652030E+00
2.666400E+00	3.185620E+00	1.482310E+00
3.385120E+00	1.471390E+00	2.029930E+00
3.245550E+00	1.436860E+00	2.038990E+00
3.368650E+00	1.421810E+00	2.133330E+00
2.761720E+00	3.300360E+00	1.569270E+00
2.793270E+00	3.379290E+00	1.658460E+00
2.904910E+00	3.216430E+00	1.450890E+00
3.504250E+00	1.510150E+00	2.030180E+00
3.488020E+00	1.465410E+00	2.131900E+00
2.853580E+00	3.419980E+00	1.697300E+00
2.866120E+00	3.462300E+00	1.755680E+00
2.909280E+00	3.429190E+00	1.709640E+00
2.942220E+00	3.368960E+00	1.633110E+00
3.085670E+00	3.301130E+00	1.547790E+00
3.160360E+00	3.212330E+00	1.452010E+00
3.579050E+00	1.533180E+00	2.039790E+00
3.572040E+00	1.509780E+00	2.100720E+00
2.963340E+00	3.453910E+00	1.761210E+00
3.087490E+00	3.420300E+00	1.729110E+00
3.131040E+00	3.361380E+00	1.648450E+00
3.274020E+00	3.313810E+00	1.585930E+00
3.415140E+00	3.206350E+00	1.466190E+00
3.757970E+00	1.716860E+00	1.930020E+00
3.732740E+00	1.639870E+00	2.022740E+00
3.647650E+00	1.553430E+00	2.082330E+00
3.243580E+00	3.401850E+00	1.730710E+00
3.384080E+00	3.367450E+00	1.700630E+00
3.435860E+00	3.301740E+00	1.616920E+00
3.565930E+00	3.256800E+00	1.620000E+00
3.662770E+00	3.139460E+00	1.509350E+00
3.956520E+00	2.130010E+00	1.762910E+00
3.919440E+00	1.978790E+00	1.853390E+00
3.968530E+00	2.082490E+00	1.908660E+00
3.838460E+00	1.805110E+00	1.920400E+00
3.807120E+00	1.711400E+00	2.015710E+00
3.521360E+00	3.344980E+00	1.737120E+00
3.648700E+00	3.298460E+00	1.735300E+00
3.689280E+00	3.224940E+00	1.660970E+00
3.772650E+00	3.158580E+00	1.663570E+00
3.845440E+00	3.027280E+00	1.615780E+00
3.996700E+00	2.515360E+00	1.688980E+00
3.997060E+00	2.321310E+00	1.750590E+00
4.011860E+00	2.468890E+00	1.791300E+00
3.984000E+00	2.166920E+00	1.868820E+00
3.769390E+00	3.247450E+00	1.786600E+00
3.870000E+00	3.123370E+00	1.769910E+00
3.935190E+00	3.001510E+00	1.783070E+00
3.961470E+00	2.860690E+00	1.720290E+00
4.003630E+00	2.651120E+00	1.734790E+00
4.009780E+00	2.542600E+00	1.759420E+00
1.859600E+00	2.790930E+00	1.908920E+00
1.904120E+00	2.912150E+00	1.910040E+00
1.910870E+00	2.811770E+00	1.854870E+00
1.952770E+00	2.719840E+00	1.776290E+00
1.849630E+00	2.695850E+00	1.883690E+00
1.958320E+00	2.519930E+00	1.776210E+00
1.864030E+00	2.542460E+00	1.865590E+00
1.986100E+00	2.363780E+00	1.761560E+00
1.879410E+00	2.345560E+00	1.862490E+00
2.008400E+00	2.280930E+00	1.767810E+00
1.958060E+00	2.271410E+00	1.816570E+00
2.010430E+00	2.196160E+00	1.812490E+00
2.103680E+00	1.923430E+00	1.883410E+00
2.074020E+00	1.984900E+00	1.862350E+00
2.167710E+00	1.951080E+00	1.818560E+00
2.258670E+00	1.819920E+00	1.861910E+00
2.147370E+00	1.846080E+00	1.914010E+00
2.331770E+00	1.687440E+00	1.921420E+00
2.219900E+00	1.715140E+00	1.966260E+00
2.377240E+00	1.604000E+00	1.972410E+00
2.301760E+00	1.569170E+00	2.044990E+00
2.412730E+00	1.526800E+00	2.044570E+00
2.011800E+00	2.945750E+00	1.781090E+00
1.989340E+00	3.044300E+00	1.859960E+00
2.103060E+00	2.100460E+00	1.784260E+00
2.464840E+00	1.634290E+00	1.911560E+00
2.550710E+00	1.538750E+00	1.977010E+00
2.505300E+00	1.480690E+00	2.065230E+00
2.603640E+00	1.461910E+00	2.050220E+00
2.026440E+00	3.125130E+00	1.869650E+00
2.098450E+00	3.225190E+00	1.876900E+00
2.074750E+00	3.116300E+00	1.801080E+00
2.799030E+00	1.431300E+00	2.034120E+00
2.700740E+00	1.451630E+00	2.040630E+00
2.832890E+00	1.370000E+00	2.098920E+00
2.768290E+00	1.339030E+00	2.161590E+00
2.873380E+00	1.318710E+00	2.165730E+00
2.201450E+00	3.228540E+00	1.767590E+00
2.227790E+00	3.326040E+00	1.840110E+00
3.075960E+00	1.346750E+00	2.134310E+00
2.978160E+00	1.319030E+00	2.172170E+00
3.085390E+00	1.293160E+00	2.223830E+00
2.302110E+00	3.399540E+00	1.860400E+00
2.370190E+00	3.476110E+00	1.923750E+00
2.374780E+00	3.423280E+00	1.843690E+00
2.360290E+00	3.355340E+00	1.764410E+00
3.164600E+00	1.372240E+00	2.116630E+00
3.158160E+00	1.321580E+00	2.195940E+00
2.468800E+00	3.455450E+00	1.833440E+00
2.534220E+00	3.538190E+00	1.927520E+00
2.551060E+00	3.413940E+00	1.734120E+00
3.278700E+00	1.358990E+00	2.197070E+00
2.632440E+00	3.496330E+00	1.841650E+00
2.677080E+00	3.553250E+00	1.938710E+00
2.743980E+00	3.441060E+00	1.748270E+00
3.482220E+00	1.392860E+00	2.263680E+00
2.742430E+00	3.580640E+00	1.983250E+00
2.749910E+00	3.609110E+00	2.039380E+00
2.797800E+00	3.587610E+00	1.990660E+00
2.847900E+00	3.530330E+00	1.893570E+00
3.643470E+00	1.497350E+00	2.213170E+00
2.839550E+00	3.603940E+00	2.032630E+00
2.945110E+00	3.572680E+00	2.005470E+00
3.000960E+00	3.536170E+00	1.949440E+00
3.128550E+00	3.482580E+00	1.876750E+00
3.748120E+00	1.582770E+00	2.165350E+00
3.754260E+00	1.540800E+00	2.241010E+00
3.083380E+00	3.553290E+00	2.018760E+00
3.221120E+00	3.518700E+00	1.994590E+00
3.283880E+00	3.485330E+00	1.930420E+00
3.405990E+00	3.435040E+00	1.858790E+00
3.977470E+00	2.000920E+00	2.005440E+00
3.950550E+00	1.863530E+00	2.073590E+00
3.857960E+00	1.700020E+00	2.156910E+00
3.969680E+00	1.795250E+00	2.211760E+00
3.818300E+00	1.582720E+00	2.249970E+00
3.358780E+00	3.502840E+00	2.001120E+00
3.485230E+00	3.466960E+00	1.990810E+00
3.541880E+00	3.429050E+00	1.941580E+00
3.651330E+00	3.368020E+00	1.890610E+00
4.031280E+00	2.428580E+00	1.954940E+00
4.016300E+00	2.534180E+00	1.832140E+00
4.029810E+00	2.575540E+00	1.931250E+00
4.025760E+00	2.296500E+00	1.960990E+00
4.029390E+00	2.135810E+00	2.045470E+00
4.012740E+00	1.952780E+00	2.146090E+00
4.000750E+00	1.862240E+00	2.188670E+00
3.610960E+00	3.443250E+00	2.020200E+00
3.721350E+00	3.399770E+00	2.021390E+00
3.756430E+00	3.357410E+00	1.980530E+00
3.805880E+00	3.294820E+00	1.945990E+00
3.887740E+00	3.181150E+00	1.912540E+00
3.954040E+00	3.049440E+00	1.913500E+00
4.002130E+00	2.900510E+00	1.930860E+00
4.038310E+00	2.727610E+00	1.975750E+00
4.046500E+00	2.818400E+00	2.026410E+00
3.823480E+00	3.343700E+00	2.079680E+00
3.916930E+00	3.232050E+00	2.056150E+00
3.983350E+00	3.102300E+00	2.047670E+00
4.022040E+00	2.967460E+00	2.049330E+00
4.046910E+00	2.867910E+00	2.060970E+00
1.729090E+00	2.808250E+00	2.108670E+00
1.771100E+00	2.917140E+00	2.109120E+00
1.764420E+00	2.826640E+00	2.058230E+00
1.794580E+00	2.750770E+00	1.978910E+00
1.712990E+00	2.720660E+00	2.080670E+00
1.779790E+00	2.569270E+00	1.950560E+00
1.707240E+00	2.587620E+00	2.038400E+00
1.792820E+00	2.405990E+00	1.941840E+00
1.719520E+00	2.432400E+00	2.022490E+00
1.802790E+00	2.308080E+00	1.939370E+00
1.734130E+00	2.277970E+00	2.013960E+00
1.823990E+00	2.223140E+00	1.957190E+00
1.903690E+00	2.009770E+00	1.994020E+00
1.905440E+00	2.057950E+00	1.969390E+00
1.932220E+00	2.022230E+00	1.964960E+00
1.936980E+00	1.973150E+00	1.983430E+00
2.038520E+00	1.726690E+00	2.067590E+00
2.015640E+00	1.793530E+00	2.038940E+00
2.101370E+00	1.750170E+00	2.010200E+00
2.180680E+00	1.621720E+00	2.063010E+00
2.078970E+00	1.644770E+00	2.103800E+00
2.231950E+00	1.541660E+00	2.112620E+00
2.164410E+00	1.506370E+00	2.188470E+00
2.277310E+00	1.461310E+00	2.179000E+00
1.836730E+00	2.927280E+00	2.011310E+00
1.860880E+00	3.038650E+00	2.057410E+00
1.917090E+00	2.178410E+00	1.903640E+00
1.986300E+00	2.049250E+00	1.903200E+00
2.034350E+00	1.900340E+00	1.949660E+00
2.445300E+00	1.453190E+00	2.120190E+00
2.381950E+00	1.416650E+00	2.185570E+00
2.483620E+00	1.378650E+00	2.193680E+00
1.921450E+00	3.137680E+00	2.057320E+00
1.978660E+00	3.251090E+00	2.088750E+00
1.974420E+00	3.190090E+00	2.019230E+00
1.957080E+00	3.099070E+00	1.956840E+00
2.661060E+00	1.363450E+00	2.154060E+00
2.571660E+00	1.370300E+00	2.169310E+00
2.702280E+00	1.301680E+00	2.221040E+00
2.642030E+00	1.268050E+00	2.279880E+00
2.749950E+00	1.251880E+00	2.288960E+00
2.043910E+00	3.257900E+00	1.984920E+00
2.082050E+00	3.352050E+00	2.044760E+00
2.927610E+00	1.264880E+00	2.247530E+00
2.855040E+00	1.246330E+00	2.280010E+00
2.929250E+00	1.230220E+00	2.316070E+00
2.150350E+00	3.424390E+00	2.059070E+00
2.212490E+00	3.504890E+00	2.116200E+00
2.210540E+00	3.460490E+00	2.033840E+00
2.193680E+00	3.387750E+00	1.956170E+00
3.020190E+00	1.249050E+00	2.306370E+00
2.289810E+00	3.509590E+00	2.022460E+00
2.327660E+00	3.572510E+00	2.108770E+00
3.198830E+00	1.279590E+00	2.313450E+00
2.401160E+00	3.614500E+00	2.148370E+00
2.467910E+00	3.662730E+00	2.215360E+00
2.467580E+00	3.629180E+00	2.136410E+00
2.445220E+00	3.581640E+00	2.048640E+00
3.379060E+00	1.320360E+00	2.329960E+00
3.327040E+00	1.277580E+00	2.400010E+00
3.425780E+00	1.294600E+00	2.422160E+00
2.555480E+00	3.646730E+00	2.128720E+00
2.613080E+00	3.694500E+00	2.228010E+00
2.629740E+00	3.606780E+00	2.025470E+00
3.472580E+00	1.347700E+00	2.343700E+00
3.476080E+00	1.326270E+00	2.395160E+00
2.732540E+00	3.645400E+00	2.141060E+00
2.715260E+00	3.691650E+00	2.243440E+00
3.655750E+00	1.437770E+00	2.379200E+00
3.545510E+00	1.364090E+00	2.389370E+00
2.822800E+00	3.684850E+00	2.245110E+00
2.969400E+00	3.661890E+00	2.264890E+00
2.954510E+00	3.614310E+00	2.133650E+00
3.767530E+00	1.524810E+00	2.319130E+00
3.078180E+00	3.623000E+00	2.221950E+00
3.067810E+00	3.647910E+00	2.280900E+00
3.223990E+00	3.559020E+00	2.139050E+00
3.958930E+00	1.722060E+00	2.303170E+00
3.889650E+00	1.611700E+00	2.355420E+00
3.957000E+00	1.677300E+00	2.375290E+00
3.168040E+00	3.619390E+00	2.269970E+00
3.293930E+00	3.581200E+00	2.243850E+00
3.361000E+00	3.552980E+00	2.192610E+00
3.485100E+00	3.504760E+00	2.135710E+00
4.073350E+00	2.520210E+00	2.149160E+00
4.068030E+00	2.389930E+00	2.142580E+00
4.057170E+00	2.289870E+00	2.098460E+00
4.092280E+00	2.169950E+00	2.223140E+00
4.075770E+00	2.100230E+00	2.204070E+00
4.074660E+00	2.006800E+00	2.239720E+00
4.049340E+00	1.844140E+00	2.317840E+00
4.097780E+00	1.944240E+00	2.326330E+00
3.994140E+00	1.727340E+00	2.386650E+00
3.419680E+00	3.560080E+00	2.257520E+00
3.544630E+00	3.524420E+00	2.250910E+00
3.610410E+00	3.495020E+00	2.205600E+00
3.720090E+00	3.440990E+00	2.162250E+00
4.074880E+00	2.777600E+00	2.148730E+00
4.089370E+00	2.656400E+00	2.186540E+00
4.113850E+00	2.072410E+00	2.300260E+00
4.113350E+00	1.997250E+00	2.337410E+00
3.661860E+00	3.501500E+00	2.281830E+00
3.792470E+00	3.450680E+00	2.313530E+00
3.823860E+00	3.416010E+00	2.248140E+00
3.865660E+00	3.364130E+00	2.217190E+00
3.944130E+00	3.264100E+00	2.202610E+00
4.014490E+00	3.134360E+00	2.201940E+00
4.016940E+00	3.196430E+00	2.280370E+00
4.050830E+00	2.983410E+00	2.191320E+00
4.063970E+00	2.878680E+00	2.158650E+00
3.890880E+00	3.382970E+00	2.330120E+00
3.958900E+00	3.299390E+00	2.310300E+00
3.994930E+00	3.243060E+00	2.293820E+00
1.629150E+00	2.720230E+00	2.257750E+00
1.663460E+00	2.816510E+00	2.275850E+00
1.683060E+00	2.763700E+00	2.181060E+00
1.646410E+00	2.599450E+00	2.137440E+00
1.601580E+00	2.624300E+00	2.233150E+00
1.654750E+00	2.455690E+00	2.110240E+00
1.584470E+00	2.454630E+00	2.222210E+00
1.665610E+00	2.331000E+00	2.081000E+00
1.614860E+00	2.350600E+00	2.150940E+00
1.677530E+00	2.255500E+00	2.083470E+00
1.631780E+00	2.254070E+00	2.139880E+00
1.686800E+00	2.179310E+00	2.108180E+00
2.000570E+00	1.516760E+00	2.265220E+00
1.967750E+00	1.580790E+00	2.234730E+00
2.045210E+00	1.552870E+00	2.207730E+00
2.100910E+00	1.471540E+00	2.248680E+00
2.042770E+00	1.433780E+00	2.315360E+00
2.143680E+00	1.393530E+00	2.307150E+00
1.697530E+00	2.911370E+00	2.282740E+00
1.750020E+00	3.009720E+00	2.281820E+00
1.729850E+00	2.922270E+00	2.214540E+00
1.852550E+00	2.112330E+00	1.986530E+00
1.772080E+00	2.131370E+00	2.042890E+00
1.843790E+00	1.987310E+00	2.047300E+00
1.942350E+00	1.869900E+00	2.045270E+00
1.870710E+00	1.842290E+00	2.121170E+00
1.964160E+00	1.710460E+00	2.141780E+00
2.317500E+00	1.379570E+00	2.242540E+00
2.250270E+00	1.350010E+00	2.310880E+00
2.353340E+00	1.306620E+00	2.319410E+00
1.822330E+00	3.130940E+00	2.280510E+00
1.883590E+00	3.245160E+00	2.314820E+00
1.872440E+00	3.187010E+00	2.243600E+00
1.844920E+00	3.097180E+00	2.168940E+00
2.545960E+00	1.287120E+00	2.279040E+00
2.458160E+00	1.271400E+00	2.344370E+00
2.585310E+00	1.241810E+00	2.335180E+00
2.548730E+00	1.227680E+00	2.375920E+00
2.618910E+00	1.197590E+00	2.404850E+00
1.936420E+00	3.260690E+00	2.208510E+00
1.976160E+00	3.353630E+00	2.267980E+00
2.816140E+00	1.200660E+00	2.371220E+00
2.732180E+00	1.186890E+00	2.410770E+00
2.824400E+00	1.161520E+00	2.438220E+00
2.038320E+00	3.431240E+00	2.278460E+00
2.097620E+00	3.509850E+00	2.331480E+00
2.090270E+00	3.466730E+00	2.250380E+00
2.065160E+00	3.402090E+00	2.166660E+00
2.932970E+00	1.183210E+00	2.421750E+00
2.160560E+00	3.516380E+00	2.231390E+00
2.200590E+00	3.585220E+00	2.308380E+00
3.125760E+00	1.207070E+00	2.436450E+00
3.062820E+00	1.152520E+00	2.509340E+00
3.163130E+00	1.162590E+00	2.533080E+00
2.263390E+00	3.643350E+00	2.329790E+00
2.323380E+00	3.693180E+00	2.396080E+00
2.320620E+00	3.667580E+00	2.311650E+00
2.303910E+00	3.616150E+00	2.228180E+00
3.256640E+00	1.242990E+00	2.434640E+00
3.257090E+00	1.202170E+00	2.517160E+00
2.400640E+00	3.687960E+00	2.313080E+00
2.463740E+00	3.734170E+00	2.417130E+00
3.389790E+00	1.248630E+00	2.497180E+00
2.537310E+00	3.723610E+00	2.317850E+00
2.602770E+00	3.760770E+00	2.431810E+00
3.545680E+00	1.310650E+00	2.486600E+00
2.700800E+00	3.725810E+00	2.340860E+00
2.697800E+00	3.758540E+00	2.445940E+00
3.630810E+00	1.368920E+00	2.459060E+00
3.647740E+00	1.348450E+00	2.513050E+00
2.792070E+00	3.749550E+00	2.445500E+00
2.927720E+00	3.725740E+00	2.443900E+00
2.871660E+00	3.710930E+00	2.347980E+00
3.805060E+00	1.500120E+00	2.453310E+00
3.721500E+00	1.402470E+00	2.522290E+00
3.050670E+00	3.670590E+00	2.360870E+00
3.026680E+00	3.704410E+00	2.450810E+00
3.971880E+00	1.656810E+00	2.446690E+00
3.921360E+00	1.565580E+00	2.511290E+00
3.137310E+00	3.678120E+00	2.451530E+00
3.249430E+00	3.645620E+00	2.449790E+00
3.274800E+00	3.611810E+00	2.356090E+00
4.099340E+00	2.399690E+00	2.232510E+00
4.118150E+00	2.288540E+00	2.269860E+00
4.123020E+00	1.923190E+00	2.422870E+00
4.097130E+00	1.819570E+00	2.476650E+00
4.035810E+00	1.738470E+00	2.471450E+00
3.367200E+00	3.616990E+00	2.450290E+00
3.485140E+00	3.587170E+00	2.460540E+00
3.512660E+00	3.554520E+00	2.371230E+00
4.121500E+00	2.695330E+00	2.281370E+00
4.140170E+00	2.567160E+00	2.349610E+00
4.144930E+00	2.393710E+00	2.357270E+00
4.171490E+00	2.245690E+00	2.427020E+00
4.148870E+00	2.128250E+00	2.396140E+00
4.137390E+00	2.022130E+00	2.402750E+00
3.595600E+00	3.558490E+00	2.480350E+00
3.721230E+00	3.526890E+00	2.517140E+00
3.716910E+00	3.501330E+00	2.418050E+00
4.060990E+00	3.117970E+00	2.326800E+00
4.091690E+00	2.995330E+00	2.340520E+00
4.121380E+00	2.810930E+00	2.334270E+00
4.136200E+00	2.888070E+00	2.440570E+00
4.147320E+00	2.666720E+00	2.379940E+00
3.791810E+00	3.491680E+00	2.504860E+00
3.887800E+00	3.424580E+00	2.484420E+00
3.983310E+00	3.307050E+00	2.443380E+00
4.043120E+00	3.186050E+00	2.401610E+00
4.105780E+00	3.037810E+00	2.437480E+00
4.126010E+00	2.955470E+00	2.445140E+00
1.544420E+00	2.662500E+00	2.416340E+00
1.582930E+00	2.757970E+00	2.437820E+00
1.588990E+00	2.692170E+00	2.335330E+00
1.550200E+00	2.538210E+00	2.305010E+00
1.520830E+00	2.576380E+00	2.393490E+00
1.539940E+00	2.446960E+00	2.300920E+00
1.511260E+00	2.453610E+00	2.367590E+00
1.520630E+00	2.357590E+00	2.306650E+00
1.877000E+00	1.428570E+00	2.425140E+00
1.843230E+00	1.538880E+00	2.355060E+00
1.944670E+00	1.493180E+00	2.325410E+00
1.985040E+00	1.419050E+00	2.363400E+00
1.947710E+00	1.398620E+00	2.409730E+00
2.006600E+00	1.353000E+00	2.421920E+00
1.647000E+00	2.948540E+00	2.489050E+00
1.692240E+00	3.026720E+00	2.497970E+00
1.674350E+00	2.967060E+00	2.440920E+00
1.663990E+00	2.891590E+00	2.362990E+00
1.620720E+00	2.880190E+00	2.465570E+00
1.565340E+00	2.288570E+00	2.219830E+00
1.604530E+00	2.142920E+00	2.215100E+00
1.704550E+00	2.030380E+00	2.151050E+00
1.619290E+00	2.007150E+00	2.248450E+00
1.775320E+00	1.883150E+00	2.170620E+00
1.677550E+00	1.903240E+00	2.247790E+00
1.839070E+00	1.750430E+00	2.209130E+00
1.743310E+00	1.780100E+00	2.268650E+00
1.891010E+00	1.622420E+00	2.258570E+00
1.797830E+00	1.656570E+00	2.304610E+00
2.182340E+00	1.322660E+00	2.372520E+00
2.110570E+00	1.297780E+00	2.436320E+00
2.220970E+00	1.255620E+00	2.447420E+00
1.751260E+00	3.130500E+00	2.496880E+00
1.803760E+00	3.231700E+00	2.528990E+00
1.791410E+00	3.183240E+00	2.460360E+00
1.764220E+00	3.096210E+00	2.395620E+00
2.391570E+00	1.243430E+00	2.404630E+00
2.328430E+00	1.216420E+00	2.462660E+00
2.435130E+00	1.181940E+00	2.485460E+00
1.847670E+00	3.253260E+00	2.426610E+00
1.887370E+00	3.333280E+00	2.489610E+00
2.554380E+00	1.145060E+00	2.501400E+00
2.673520E+00	1.130220E+00	2.502140E+00
2.633850E+00	1.098330E+00	2.556720E+00
2.697610E+00	1.086650E+00	2.586450E+00
1.953120E+00	3.420600E+00	2.513050E+00
2.012700E+00	3.491290E+00	2.517200E+00
1.997310E+00	3.457670E+00	2.466620E+00
1.968110E+00	3.397320E+00	2.388810E+00
2.824610E+00	1.105580E+00	2.541040E+00
2.054550E+00	3.511490E+00	2.446550E+00
2.078760E+00	3.567870E+00	2.545520E+00
2.979200E+00	1.117880E+00	2.555520E+00
2.936310E+00	1.083400E+00	2.625930E+00
3.024500E+00	1.092100E+00	2.639700E+00
2.168090E+00	3.645210E+00	2.551390E+00
2.232070E+00	3.696350E+00	2.560290E+00
2.211520E+00	3.667660E+00	2.507390E+00
2.182810E+00	3.616490E+00	2.433610E+00
3.115940E+00	1.122010E+00	2.605070E+00
2.274040E+00	3.703000E+00	2.498070E+00
2.322200E+00	3.753930E+00	2.616340E+00
3.250340E+00	1.161850E+00	2.611340E+00
2.394380E+00	3.748320E+00	2.510610E+00
2.460980E+00	3.790140E+00	2.613540E+00
3.362810E+00	1.204040E+00	2.594380E+00
2.537310E+00	3.788480E+00	2.531570E+00
2.538960E+00	3.809760E+00	2.613510E+00
3.520060E+00	1.251290E+00	2.640310E+00
2.600960E+00	3.814600E+00	2.610040E+00
2.711890E+00	3.789150E+00	2.550070E+00
3.652400E+00	1.333750E+00	2.587520E+00
2.880440E+00	3.785190E+00	2.600350E+00
2.860490E+00	3.767700E+00	2.515130E+00
3.838020E+00	1.478040E+00	2.593230E+00
3.761470E+00	1.392420E+00	2.655970E+00
3.007600E+00	3.734650E+00	2.532340E+00
2.975180E+00	3.765010E+00	2.617300E+00
4.002340E+00	1.645910E+00	2.564440E+00
3.936870E+00	1.555190E+00	2.647260E+00
3.079810E+00	3.741890E+00	2.622200E+00
3.184890E+00	3.713000E+00	2.623010E+00
3.219630E+00	3.680170E+00	2.536760E+00
4.147380E+00	1.856160E+00	2.549080E+00
4.083730E+00	1.756160E+00	2.610510E+00
4.139780E+00	1.824390E+00	2.623770E+00
3.294580E+00	3.675820E+00	2.622720E+00
3.407980E+00	3.647370E+00	2.625930E+00
3.446460E+00	3.621200E+00	2.546100E+00
4.199790E+00	2.443800E+00	2.495630E+00
4.225170E+00	2.288250E+00	2.534290E+00
4.239190E+00	2.373460E+00	2.589360E+00
4.218020E+00	2.129010E+00	2.552860E+00
4.183890E+00	1.975700E+00	2.543050E+00
4.168150E+00	1.874560E+00	2.620210E+00
3.512070E+00	3.613750E+00	2.645710E+00
3.635160E+00	3.578740E+00	2.676480E+00
3.642430E+00	3.564300E+00	2.586680E+00
4.177660E+00	2.781660E+00	2.508810E+00
4.208450E+00	2.601250E+00	2.536380E+00
4.209340E+00	2.710310E+00	2.577040E+00
4.230050E+00	2.451270E+00	2.580710E+00
3.708430E+00	3.549380E+00	2.659640E+00
3.805970E+00	3.499980E+00	2.623700E+00
3.937490E+00	3.423920E+00	2.627220E+00
3.971270E+00	3.388370E+00	2.577170E+00
4.017420E+00	3.327270E+00	2.572060E+00
4.083090E+00	3.202550E+00	2.579390E+00
4.074000E+00	3.261610E+00	2.655190E+00
4.135160E+00	3.055100E+00	2.563930E+00
4.166080E+00	2.900240E+00	2.551220E+00
4.201370E+00	2.771070E+00	2.600000E+00
4.015200E+00	3.357160E+00	2.652900E+00
4.052130E+00	3.308700E+00	2.657880E+00
1.428520E+00	2.126740E+00	2.461710E+00
1.438040E+00	2.193950E+00	2.444860E+00
1.454950E+00	2.129580E+00	2.417580E+00
1.479470E+00	2.052380E+00	2.393480E+00
1.429880E+00	2.053210E+00	2.464960E+00
1.515080E+00	1.957440E+00	2.382890E+00
1.453480E+00	1.915690E+00	2.475840E+00
1.531650E+00	1.847170E+00	2.423770E+00
1.762340E+00	1.429820E+00	2.501590E+00
1.730910E+00	1.492470E+00	2.480000E+00
1.796100E+00	1.470160E+00	2.441900E+00
1.813820E+00	1.381980E+00	2.507750E+00
1.605500E+00	2.984850E+00	2.711310E+00
1.653430E+00	3.058460E+00	2.692010E+00
1.628680E+00	2.993050E+00	2.645830E+00
1.617960E+00	2.927620E+00	2.557660E+00
1.574670E+00	2.900870E+00	2.664580E+00
1.574190E+00	2.799090E+00	2.516200E+00
1.548940E+00	2.789570E+00	2.603900E+00
1.517510E+00	2.653450E+00	2.506740E+00
1.481480E+00	2.488310E+00	2.470670E+00
1.461530E+00	2.330780E+00	2.421840E+00
1.502140E+00	2.195140E+00	2.335740E+00
1.546780E+00	2.046180E+00	2.313170E+00
1.587930E+00	1.911310E+00	2.330880E+00
1.658560E+00	1.798760E+00	2.333780E+00
1.595660E+00	1.799400E+00	2.392520E+00
1.713860E+00	1.683520E+00	2.358980E+00
1.639380E+00	1.702950E+00	2.415680E+00
1.760780E+00	1.570750E+00	2.395600E+00
1.688310E+00	1.595030E+00	2.444810E+00
1.928600E+00	1.303420E+00	2.524690E+00
2.025920E+00	1.276220E+00	2.499690E+00
2.007510E+00	1.236260E+00	2.562660E+00
2.075290E+00	1.210160E+00	2.565960E+00
1.705060E+00	3.097490E+00	2.599180E+00
1.707050E+00	3.157850E+00	2.715400E+00
2.263890E+00	1.189450E+00	2.521400E+00
2.194350E+00	1.171060E+00	2.584580E+00
2.306220E+00	1.135240E+00	2.592290E+00
1.768330E+00	3.252570E+00	2.720970E+00
1.823930E+00	3.313860E+00	2.695780E+00
1.778530E+00	3.238690E+00	2.640380E+00
2.478350E+00	1.124450E+00	2.563190E+00
2.410950E+00	1.107830E+00	2.616640E+00
2.523430E+00	1.082260E+00	2.637950E+00
1.874780E+00	3.349320E+00	2.601350E+00
1.898780E+00	3.405710E+00	2.728620E+00
2.627270E+00	1.068390E+00	2.640200E+00
2.761670E+00	1.051410E+00	2.683510E+00
1.980760E+00	3.480570E+00	2.613990E+00
2.876650E+00	1.055680E+00	2.678340E+00
2.840970E+00	1.028620E+00	2.732260E+00
2.912120E+00	1.021150E+00	2.767730E+00
2.051620E+00	3.567870E+00	2.645320E+00
2.102050E+00	3.620650E+00	2.712720E+00
2.117380E+00	3.620540E+00	2.619470E+00
3.004380E+00	1.055530E+00	2.721000E+00
2.199820E+00	3.685530E+00	2.653540E+00
3.109290E+00	1.081980E+00	2.694610E+00
2.286370E+00	3.753450E+00	2.734870E+00
2.371100E+00	3.800630E+00	2.773360E+00
2.345560E+00	3.779790E+00	2.703480E+00
3.228840E+00	1.108860E+00	2.706360E+00
2.421230E+00	3.801150E+00	2.706630E+00
2.430100E+00	3.820060E+00	2.774680E+00
3.396530E+00	1.160860E+00	2.708150E+00
2.482610E+00	3.831910E+00	2.770740E+00
2.564040E+00	3.830890E+00	2.708210E+00
3.516180E+00	1.195690E+00	2.735440E+00
3.492470E+00	1.163120E+00	2.769980E+00
3.542000E+00	1.185100E+00	2.779270E+00
2.719550E+00	3.842980E+00	2.759440E+00
2.673060E+00	3.819570E+00	2.662160E+00
3.688320E+00	1.309850E+00	2.711660E+00
3.605460E+00	1.228760E+00	2.778260E+00
2.796400E+00	3.814410E+00	2.679540E+00
2.852540E+00	3.844270E+00	2.779920E+00
3.871210E+00	1.458750E+00	2.735440E+00
3.793470E+00	1.366630E+00	2.757890E+00
2.958080E+00	3.790600E+00	2.701760E+00
2.950780E+00	3.826980E+00	2.801940E+00
4.019470E+00	1.635250E+00	2.695930E+00
3.965180E+00	1.546010E+00	2.755990E+00
3.039380E+00	3.800530E+00	2.782140E+00
3.126470E+00	3.787650E+00	2.816280E+00
3.157330E+00	3.743510E+00	2.711690E+00
4.151610E+00	1.818150E+00	2.703100E+00
4.090430E+00	1.711120E+00	2.761340E+00
3.245740E+00	3.738860E+00	2.807890E+00
3.362770E+00	3.705320E+00	2.814890E+00
3.372130E+00	3.675890E+00	2.716270E+00
4.257510E+00	2.290110E+00	2.646360E+00
4.258700E+00	2.165870E+00	2.674650E+00
4.237100E+00	2.007190E+00	2.721710E+00
4.273610E+00	2.092350E+00	2.743650E+00
4.192480E+00	1.909170E+00	2.671590E+00
3.457300E+00	3.670640E+00	2.797440E+00
3.549840E+00	3.640930E+00	2.842530E+00
3.558160E+00	3.621240E+00	2.746570E+00
4.228460E+00	2.675820E+00	2.660000E+00
4.268000E+00	2.534850E+00	2.742620E+00
4.265880E+00	2.388430E+00	2.693970E+00
4.291180E+00	2.230600E+00	2.740230E+00
4.290960E+00	2.139710E+00	2.761360E+00
3.628210E+00	3.610460E+00	2.806950E+00
3.728090E+00	3.565000E+00	2.772910E+00
3.867670E+00	3.502250E+00	2.773620E+00
3.915370E+00	3.457720E+00	2.710570E+00
4.121450E+00	3.186270E+00	2.714600E+00
4.167780E+00	3.057290E+00	2.737330E+00
4.159980E+00	3.129790E+00	2.771120E+00
4.190470E+00	2.907550E+00	2.705920E+00
4.214570E+00	2.778980E+00	2.692770E+00
3.953320E+00	3.455920E+00	2.797830E+00
3.996770E+00	3.402230E+00	2.739950E+00
4.091530E+00	3.294520E+00	2.776370E+00
4.147060E+00	3.183590E+00	2.797710E+00
1.352390E+00	2.080640E+00	2.602240E+00
1.363450E+00	2.166270E+00	2.605460E+00
1.392550E+00	2.106560E+00	2.528360E+00
1.392020E+00	1.966860E+00	2.537120E+00
1.347420E+00	1.994020E+00	2.604440E+00
1.403740E+00	1.880720E+00	2.549650E+00
1.357230E+00	1.850930E+00	2.623290E+00
1.422410E+00	1.793300E+00	2.570200E+00
1.532330E+00	2.894770E+00	2.838920E+00
1.572330E+00	2.972340E+00	2.864120E+00
1.557640E+00	2.917860E+00	2.767930E+00
1.523840E+00	2.798330E+00	2.710850E+00
1.509790E+00	2.818950E+00	2.811910E+00
1.492720E+00	2.667950E+00	2.646520E+00
1.479860E+00	2.695810E+00	2.762980E+00
1.460300E+00	2.531190E+00	2.586630E+00
1.443780E+00	2.564480E+00	2.702560E+00
1.435980E+00	2.388110E+00	2.548510E+00
1.419540E+00	2.431260E+00	2.658880E+00
1.407270E+00	2.249050E+00	2.524200E+00
1.384680E+00	2.295340E+00	2.620680E+00
1.566090E+00	1.725570E+00	2.464330E+00
1.492670E+00	1.761820E+00	2.513670E+00
1.615650E+00	1.611680E+00	2.495240E+00
1.540220E+00	1.631150E+00	2.549390E+00
1.668590E+00	1.517060E+00	2.515520E+00
1.603590E+00	1.510230E+00	2.573580E+00
1.709590E+00	1.392520E+00	2.577830E+00
1.816180E+00	1.303090E+00	2.586700E+00
1.763300E+00	1.250390E+00	2.684530E+00
1.875550E+00	1.221870E+00	2.653730E+00
1.631210E+00	3.052810E+00	2.783380E+00
2.000800E+00	1.171370E+00	2.667960E+00
2.106340E+00	1.144660E+00	2.656740E+00
2.088150E+00	1.110180E+00	2.722380E+00
2.177010E+00	1.083860E+00	2.745780E+00
1.689160E+00	3.157620E+00	2.807040E+00
1.734250E+00	3.229320E+00	2.858300E+00
1.738360E+00	3.224920E+00	2.775780E+00
2.345050E+00	1.088890E+00	2.667510E+00
2.285810E+00	1.084250E+00	2.702180E+00
2.382070E+00	1.046380E+00	2.746920E+00
1.805800E+00	3.311060E+00	2.791240E+00
2.580830E+00	1.034610E+00	2.723620E+00
2.504790E+00	1.031810E+00	2.757950E+00
2.587700E+00	1.005430E+00	2.790090E+00
1.882400E+00	3.403710E+00	2.843220E+00
1.943740E+00	3.475250E+00	2.850020E+00
1.929690E+00	3.453300E+00	2.792690E+00
2.672170E+00	1.011150E+00	2.778170E+00
1.996610E+00	3.524280E+00	2.754960E+00
2.003090E+00	3.546350E+00	2.893290E+00
2.819800E+00	1.002650E+00	2.805140E+00
2.921340E+00	9.950140E-01	2.850060E+00
2.073100E+00	3.615920E+00	2.915050E+00
2.144780E+00	3.670880E+00	2.896970E+00
2.082190E+00	3.617160E+00	2.823820E+00
3.015330E+00	1.013660E+00	2.831540E+00
2.190000E+00	3.695230E+00	2.797030E+00
2.212050E+00	3.720590E+00	2.880930E+00
3.169510E+00	1.043950E+00	2.810540E+00
2.307070E+00	3.780450E+00	2.882500E+00
3.333850E+00	1.087460E+00	2.809170E+00
3.274830E+00	1.050850E+00	2.870850E+00
3.357090E+00	1.057590E+00	2.913340E+00
2.459940E+00	3.835390E+00	2.861640E+00
3.446310E+00	1.130000E+00	2.797780E+00
3.448400E+00	1.105730E+00	2.878800E+00
2.592220E+00	3.870090E+00	2.903250E+00
2.549830E+00	3.856050E+00	2.814020E+00
3.534180E+00	1.164900E+00	2.835820E+00
2.654560E+00	3.865300E+00	2.840860E+00
2.662360E+00	3.875230E+00	2.915390E+00
3.751360E+00	1.308750E+00	2.848740E+00
3.641610E+00	1.216140E+00	2.901500E+00
2.716830E+00	3.874770E+00	2.919190E+00
2.792150E+00	3.865120E+00	2.871960E+00
3.843760E+00	1.396560E+00	2.836260E+00
3.824830E+00	1.364300E+00	2.885190E+00
2.902150E+00	3.849890E+00	2.860610E+00
4.029640E+00	1.607060E+00	2.817910E+00
3.933670E+00	1.493580E+00	2.874940E+00
3.866600E+00	1.405390E+00	2.905720E+00
3.020070E+00	3.819830E+00	2.879030E+00
3.176180E+00	3.778180E+00	2.915450E+00
4.157940E+00	1.793720E+00	2.854870E+00
4.205610E+00	1.879570E+00	2.756710E+00
4.227220E+00	1.904120E+00	2.830110E+00
4.082080E+00	1.682910E+00	2.869800E+00
3.276340E+00	3.749150E+00	2.965760E+00
3.304720E+00	3.728510E+00	2.889120E+00
4.284320E+00	2.071890E+00	2.813060E+00
4.257800E+00	1.983620E+00	2.875930E+00
3.361550E+00	3.720060E+00	2.956250E+00
3.434840E+00	3.686490E+00	2.892860E+00
3.556180E+00	3.647530E+00	2.943740E+00
4.268810E+00	2.652520E+00	2.793430E+00
4.300580E+00	2.517510E+00	2.890860E+00
4.309490E+00	2.390570E+00	2.853470E+00
4.314860E+00	2.264420E+00	2.833030E+00
4.307850E+00	2.157310E+00	2.833750E+00
3.654600E+00	3.605190E+00	2.884970E+00
3.778350E+00	3.562200E+00	2.941630E+00
3.840620E+00	3.528640E+00	2.863330E+00
4.183080E+00	3.097220E+00	2.862960E+00
4.210970E+00	2.986130E+00	2.881630E+00
4.223410E+00	2.894550E+00	2.849800E+00
4.247040E+00	2.772570E+00	2.823230E+00
3.880040E+00	3.517000E+00	2.946630E+00
3.926230E+00	3.482530E+00	2.879270E+00
4.030140E+00	3.402580E+00	2.891890E+00
4.108600E+00	3.321250E+00	2.910830E+00
4.133850E+00	3.270560E+00	2.886650E+00
4.152920E+00	3.206330E+00	2.893210E+00
4.150000E+00	3.249180E+00	2.926620E+00
4.140090E+00	3.279780E+00	2.940960E+00
1.284160E+00	2.034870E+00	2.755990E+00
1.302060E+00	2.118950E+00	2.760870E+00
1.317260E+00	2.055190E+00	2.679190E+00
1.310990E+00	1.915360E+00	2.680290E+00
1.277200E+00	1.951590E+00	2.752010E+00
1.314340E+00	1.832160E+00	2.689610E+00
1.283380E+00	1.833450E+00	2.745060E+00
1.319040E+00	1.751880E+00	2.715400E+00
1.499670E+00	2.857220E+00	3.006770E+00
1.526220E+00	2.922860E+00	3.000910E+00
1.514890E+00	2.869110E+00	2.914600E+00
1.477700E+00	2.733380E+00	2.872720E+00
1.478890E+00	2.771740E+00	2.975600E+00
1.438640E+00	2.600950E+00	2.817520E+00
1.444600E+00	2.645270E+00	2.934690E+00
1.408500E+00	2.469290E+00	2.767120E+00
1.404640E+00	2.507570E+00	2.878430E+00
1.372190E+00	2.334770E+00	2.721020E+00
1.368200E+00	2.371820E+00	2.824430E+00
1.341400E+00	2.201870E+00	2.691750E+00
1.328870E+00	2.242200E+00	2.778680E+00
1.461500E+00	1.661610E+00	2.605410E+00
1.384070E+00	1.701610E+00	2.661720E+00
1.516370E+00	1.530250E+00	2.636290E+00
1.430720E+00	1.565720E+00	2.696860E+00
1.587180E+00	1.404810E+00	2.664540E+00
1.490620E+00	1.434200E+00	2.725920E+00
1.664080E+00	1.299490E+00	2.702930E+00
1.564320E+00	1.297820E+00	2.784880E+00
1.707620E+00	1.235930E+00	2.739000E+00
1.662710E+00	1.232260E+00	2.780380E+00
1.746000E+00	1.171840E+00	2.803190E+00
1.557490E+00	2.990430E+00	3.044440E+00
1.604340E+00	3.063400E+00	3.012150E+00
1.567670E+00	2.987990E+00	2.958680E+00
1.914640E+00	1.164510E+00	2.715610E+00
1.846590E+00	1.160160E+00	2.753330E+00
1.944840E+00	1.114110E+00	2.790800E+00
1.648540E+00	3.108020E+00	2.911710E+00
1.665970E+00	3.157370E+00	3.043550E+00
2.071630E+00	1.063610E+00	2.821450E+00
2.187920E+00	1.031150E+00	2.860610E+00
1.727560E+00	3.242970E+00	3.058300E+00
1.781020E+00	3.307550E+00	3.027120E+00
1.726720E+00	3.230170E+00	2.965690E+00
2.305630E+00	1.009320E+00	2.862380E+00
2.446610E+00	9.969920E-01	2.864210E+00
2.405630E+00	9.760730E-01	2.930560E+00
2.491470E+00	9.572050E-01	2.973860E+00
1.809560E+00	3.328330E+00	2.921200E+00
1.832480E+00	3.364830E+00	2.997580E+00
2.603480E+00	9.732030E-01	2.898650E+00
1.905720E+00	3.442310E+00	2.974510E+00
2.743200E+00	9.744200E-01	2.896000E+00
2.706810E+00	9.537220E-01	2.954270E+00
2.787270E+00	9.410730E-01	2.991950E+00
1.990390E+00	3.540530E+00	3.005470E+00
2.035850E+00	3.589560E+00	3.024720E+00
2.039300E+00	3.588780E+00	2.966330E+00
2.881090E+00	9.656360E-01	2.935580E+00
2.108910E+00	3.650740E+00	3.022020E+00
2.987160E+00	9.825330E-01	2.917070E+00
2.212840E+00	3.724240E+00	2.960690E+00
3.105560E+00	9.935950E-01	2.930490E+00
2.297960E+00	3.787440E+00	3.011320E+00
2.379600E+00	3.833340E+00	3.044010E+00
2.344050E+00	3.809690E+00	2.976160E+00
3.254480E+00	1.016600E+00	2.950330E+00
3.379620E+00	1.025750E+00	2.997850E+00
2.415900E+00	3.835690E+00	2.978870E+00
2.432050E+00	3.855210E+00	3.048340E+00
3.467170E+00	1.073010E+00	2.975160E+00
2.480650E+00	3.871730E+00	3.050070E+00
2.549090E+00	3.879520E+00	3.001210E+00
3.553640E+00	1.140040E+00	2.943260E+00
2.697960E+00	3.890840E+00	3.000790E+00
3.755100E+00	1.267550E+00	2.976600E+00
3.662300E+00	1.181540E+00	3.012770E+00
2.840550E+00	3.907370E+00	3.044440E+00
2.790540E+00	3.883850E+00	2.961700E+00
3.829600E+00	1.348340E+00	2.941080E+00
2.912230E+00	3.866100E+00	2.967450E+00
2.929820E+00	3.895500E+00	3.066260E+00
4.039680E+00	1.598350E+00	2.948550E+00
3.973700E+00	1.500170E+00	2.989710E+00
3.904790E+00	1.419190E+00	2.975430E+00
2.995750E+00	3.872420E+00	3.051440E+00
3.075650E+00	3.859030E+00	3.096050E+00
3.073970E+00	3.836300E+00	3.002930E+00
4.220160E+00	1.883920E+00	2.938700E+00
4.169160E+00	1.779730E+00	2.999630E+00
4.107260E+00	1.702230E+00	2.951620E+00
3.134750E+00	3.836320E+00	3.070110E+00
3.224090E+00	3.786970E+00	3.054020E+00
4.294000E+00	2.081770E+00	2.935060E+00
4.268450E+00	1.970770E+00	2.999990E+00
3.342000E+00	3.739730E+00	3.025360E+00
3.471140E+00	3.694500E+00	3.021390E+00
3.572730E+00	3.658110E+00	3.011830E+00
4.293950E+00	2.635700E+00	2.946170E+00
4.323370E+00	2.505750E+00	3.003940E+00
4.329630E+00	2.397080E+00	2.987270E+00
4.329180E+00	2.264380E+00	2.963160E+00
4.316070E+00	2.182020E+00	2.914750E+00
3.668270E+00	3.620980E+00	3.005520E+00
3.782100E+00	3.586470E+00	3.058900E+00
4.216120E+00	3.014560E+00	2.966720E+00
4.247520E+00	2.885290E+00	3.004960E+00
4.233430E+00	2.983430E+00	3.033750E+00
4.261130E+00	2.771930E+00	2.943770E+00
3.880890E+00	3.533800E+00	3.043630E+00
3.966140E+00	3.471490E+00	2.992680E+00
4.055550E+00	3.416260E+00	3.041530E+00
4.091990E+00	3.365110E+00	2.980290E+00
4.156890E+00	3.244870E+00	2.996620E+00
4.195810E+00	3.117660E+00	3.020000E+00
4.218990E+00	3.036420E+00	3.016220E+00
4.110010E+00	3.362080E+00	3.054550E+00
4.129860E+00	3.314760E+00	2.992100E+00
1.349920E+00	2.377580E+00	2.990020E+00
1.373370E+00	2.444160E+00	3.017680E+00
1.367690E+00	2.404500E+00	2.934960E+00
1.325120E+00	2.272910E+00	2.868970E+00
1.321230E+00	2.296860E+00	2.957140E+00
1.298870E+00	2.164240E+00	2.829300E+00
1.286950E+00	2.168580E+00	2.907010E+00
1.264830E+00	2.031070E+00	2.837240E+00
1.248650E+00	1.865670E+00	2.828120E+00
1.268130E+00	1.714560E+00	2.820620E+00
1.343090E+00	1.606050E+00	2.769400E+00
1.284500E+00	1.557180E+00	2.879990E+00
1.409150E+00	1.473950E+00	2.782350E+00
1.348010E+00	1.491400E+00	2.839210E+00
1.467360E+00	1.363540E+00	2.811970E+00
1.392850E+00	1.396040E+00	2.861420E+00
1.502420E+00	1.296760E+00	2.841630E+00
1.451470E+00	1.302930E+00	2.890690E+00
1.526190E+00	1.236700E+00	2.893120E+00
1.520400E+00	2.910550E+00	3.083400E+00
1.488470E+00	2.815070E+00	3.062160E+00
1.463130E+00	2.712040E+00	3.053800E+00
1.411570E+00	2.554940E+00	3.006610E+00
1.641120E+00	1.172560E+00	2.892290E+00
1.750960E+00	1.113400E+00	2.905650E+00
1.598980E+00	3.063130E+00	3.108140E+00
1.553580E+00	2.986090E+00	3.103680E+00
1.863510E+00	1.083780E+00	2.899700E+00
1.976500E+00	1.063290E+00	2.888150E+00
1.958900E+00	1.046010E+00	2.947780E+00
2.047780E+00	1.015200E+00	2.974300E+00
1.662640E+00	3.161010E+00	3.151890E+00
1.704300E+00	3.220360E+00	3.168550E+00
1.704640E+00	3.216990E+00	3.113180E+00
2.228300E+00	1.003470E+00	2.917760E+00
2.162050E+00	1.005810E+00	2.947660E+00
2.264470E+00	9.719910E-01	2.993460E+00
1.760670E+00	3.291100E+00	3.156620E+00
2.391480E+00	9.493470E-01	3.015490E+00
2.505140E+00	9.210650E-01	3.070820E+00
1.836460E+00	3.376400E+00	3.078090E+00
2.597850E+00	9.214500E-01	3.041180E+00
1.903930E+00	3.450870E+00	3.119130E+00
1.951380E+00	3.503790E+00	3.140260E+00
1.952630E+00	3.503230E+00	3.070780E+00
2.698180E+00	9.302410E-01	3.019880E+00
2.798490E+00	9.023440E-01	3.088720E+00
2.019480E+00	3.574220E+00	3.126420E+00
2.885020E+00	9.202080E-01	3.042740E+00
2.115560E+00	3.660500E+00	3.150220E+00
2.193830E+00	3.721850E+00	3.175040E+00
2.156100E+00	3.693690E+00	3.104480E+00
3.021810E+00	9.372770E-01	3.035790E+00
2.224230E+00	3.742340E+00	3.083090E+00
2.271310E+00	3.776730E+00	3.184390E+00
3.182350E+00	9.597770E-01	3.037680E+00
3.134650E+00	9.166350E-01	3.107080E+00
3.227420E+00	9.288480E-01	3.127500E+00
2.347190E+00	3.818750E+00	3.136250E+00
3.330990E+00	9.766740E-01	3.084400E+00
2.470680E+00	3.872460E+00	3.127920E+00
3.477080E+00	1.035330E+00	3.076660E+00
2.549040E+00	3.904410E+00	3.156650E+00
2.550680E+00	3.901070E+00	3.101840E+00
3.578110E+00	1.104190E+00	3.046270E+00
2.599700E+00	3.915420E+00	3.166440E+00
2.660210E+00	3.912960E+00	3.124480E+00
3.767250E+00	1.229070E+00	3.102860E+00
3.669230E+00	1.149260E+00	3.101190E+00
2.795990E+00	3.918620E+00	3.134860E+00
3.864310E+00	1.329540E+00	3.044370E+00
2.906640E+00	3.907130E+00	3.141570E+00
4.035260E+00	1.543510E+00	3.054360E+00
3.960210E+00	1.437990E+00	3.083450E+00
4.031640E+00	1.512050E+00	3.126380E+00
2.996300E+00	3.881950E+00	3.129450E+00
3.085940E+00	3.857170E+00	3.193090E+00
4.237070E+00	1.872480E+00	3.054020E+00
4.189080E+00	1.778840E+00	3.115110E+00
4.115670E+00	1.648600E+00	3.069030E+00
4.070720E+00	1.566130E+00	3.110630E+00
3.163520E+00	3.823160E+00	3.142140E+00
3.263420E+00	3.772390E+00	3.180800E+00
4.310790E+00	2.070830E+00	3.083780E+00
4.323140E+00	2.153890E+00	2.994150E+00
4.339280E+00	2.188820E+00	3.059780E+00
4.274440E+00	1.955500E+00	3.098810E+00
3.389090E+00	3.726840E+00	3.143000E+00
3.525800E+00	3.682870E+00	3.126160E+00
3.599740E+00	3.658540E+00	3.075630E+00
4.331510E+00	2.554880E+00	3.071000E+00
4.346890E+00	2.429560E+00	3.117860E+00
4.342410E+00	2.511010E+00	3.131650E+00
4.349640E+00	2.290210E+00	3.083760E+00
3.642590E+00	3.645500E+00	3.168790E+00
3.713010E+00	3.625330E+00	3.166370E+00
3.716790E+00	3.619970E+00	3.118580E+00
4.249700E+00	2.947030E+00	3.137740E+00
4.225920E+00	3.029970E+00	3.060680E+00
4.222090E+00	3.054640E+00	3.113120E+00
4.280390E+00	2.809340E+00	3.142800E+00
4.308380E+00	2.688910E+00	3.086360E+00
4.337140E+00	2.567380E+00	3.140100E+00
3.754110E+00	3.608640E+00	3.168650E+00
3.845250E+00	3.560820E+00	3.180260E+00
4.003660E+00	3.458220E+00	3.131220E+00
4.060460E+00	3.421590E+00	3.110790E+00
4.162940E+00	3.234600E+00	3.140380E+00
4.141490E+00	3.304920E+00	3.064510E+00
4.119270E+00	3.343670E+00	3.127640E+00
4.201830E+00	3.121180E+00	3.145940E+00
4.088670E+00	3.393370E+00	3.101550E+00
1.366960E+00	2.457400E+00	3.195610E+00
1.392220E+00	2.513440E+00	3.180780E+00
1.366820E+00	2.445920E+00	3.139550E+00
1.337010E+00	2.362070E+00	3.058280E+00
1.329810E+00	2.365120E+00	3.160060E+00
1.279820E+00	2.201670E+00	3.002690E+00
1.280070E+00	2.235910E+00	3.105740E+00
1.242670E+00	2.057380E+00	2.953210E+00
1.235930E+00	2.093940E+00	3.053290E+00
1.220320E+00	1.913630E+00	2.919700E+00
1.200880E+00	1.954400E+00	3.013640E+00
1.216790E+00	1.769310E+00	2.907830E+00
1.183210E+00	1.814860E+00	2.990250E+00
1.229040E+00	1.637680E+00	2.922500E+00
1.183950E+00	1.682420E+00	2.988510E+00
1.242770E+00	1.554670E+00	2.943950E+00
1.203230E+00	1.545190E+00	3.016360E+00
1.259040E+00	1.472250E+00	2.969440E+00
1.427610E+00	2.601370E+00	3.204680E+00
1.466180E+00	2.707780E+00	3.229490E+00
1.447330E+00	2.654190E+00	3.134580E+00
1.394960E+00	2.513300E+00	3.105340E+00
1.322560E+00	1.432150E+00	2.913040E+00
1.376240E+00	1.328540E+00	2.948890E+00
1.456090E+00	1.213080E+00	3.007960E+00
1.551510E+00	1.168170E+00	2.967470E+00
1.535540E+00	1.141910E+00	3.032310E+00
1.620870E+00	1.105810E+00	3.040820E+00
1.533760E+00	2.930880E+00	3.243660E+00
1.563410E+00	3.009010E+00	3.270840E+00
1.553120E+00	2.974320E+00	3.176170E+00
1.499150E+00	2.822140E+00	3.182610E+00
1.791580E+00	1.075440E+00	2.958890E+00
1.727400E+00	1.086460E+00	2.992860E+00
1.838780E+00	1.034200E+00	3.046710E+00
1.597250E+00	3.085890E+00	3.293190E+00
1.628060E+00	3.133260E+00	3.280470E+00
1.612380E+00	3.091700E+00	3.220820E+00
1.951780E+00	1.022590E+00	3.019800E+00
2.042560E+00	9.796540E-01	3.085330E+00
1.685580E+00	3.206120E+00	3.259970E+00
2.182150E+00	9.523020E-01	3.106040E+00
2.320140E+00	9.230440E-01	3.104210E+00
2.284100E+00	9.124510E-01	3.160800E+00
2.357220E+00	8.910620E-01	3.203020E+00
1.760920E+00	3.306230E+00	3.274770E+00
1.815710E+00	3.371670E+00	3.288970E+00
1.795760E+00	3.340610E+00	3.229520E+00
2.455300E+00	9.000920E-01	3.161970E+00
1.844170E+00	3.390280E+00	3.200370E+00
1.861710E+00	3.418810E+00	3.279990E+00
2.588240E+00	8.863830E-01	3.151500E+00
1.932300E+00	3.487860E+00	3.250810E+00
2.693770E+00	8.922740E-01	3.122640E+00
2.789790E+00	8.691750E-01	3.183270E+00
2.025170E+00	3.586730E+00	3.269750E+00
2.091380E+00	3.650100E+00	3.300870E+00
2.077870E+00	3.630960E+00	3.220450E+00
2.920640E+00	8.730130E-01	3.160700E+00
2.159970E+00	3.698820E+00	3.265170E+00
3.059130E+00	8.847350E-01	3.152390E+00
3.020830E+00	8.486710E-01	3.215980E+00
3.084620E+00	8.547940E-01	3.210990E+00
2.260650E+00	3.774230E+00	3.270330E+00
3.167130E+00	8.783080E-01	3.196640E+00
2.353480E+00	3.827360E+00	3.262220E+00
3.325180E+00	9.128480E-01	3.218260E+00
2.461220E+00	3.873890E+00	3.249170E+00
3.467060E+00	9.907820E-01	3.192360E+00
2.583050E+00	3.919800E+00	3.237170E+00
3.621940E+00	1.085710E+00	3.176510E+00
2.664020E+00	3.943170E+00	3.272640E+00
2.664030E+00	3.928440E+00	3.221260E+00
3.713990E+00	1.161400E+00	3.163010E+00
3.723900E+00	1.144360E+00	3.213740E+00
2.715650E+00	3.950490E+00	3.285690E+00
2.770490E+00	3.938210E+00	3.246570E+00
3.913730E+00	1.320340E+00	3.200600E+00
3.789520E+00	1.203520E+00	3.211180E+00
2.889410E+00	3.924180E+00	3.243600E+00
4.005880E+00	1.447230E+00	3.185110E+00
4.003240E+00	1.395400E+00	3.242270E+00
2.991540E+00	3.888900E+00	3.225780E+00
3.091460E+00	3.872990E+00	3.298730E+00
4.252660E+00	1.883980E+00	3.169900E+00
4.213230E+00	1.789820E+00	3.199490E+00
4.166770E+00	1.692010E+00	3.189880E+00
4.095420E+00	1.557610E+00	3.193940E+00
4.051720E+00	1.454180E+00	3.254790E+00
3.203330E+00	3.810750E+00	3.262860E+00
3.280190E+00	3.771040E+00	3.243930E+00
4.340700E+00	2.184730E+00	3.162010E+00
4.321970E+00	2.076240E+00	3.221520E+00
4.289950E+00	1.988620E+00	3.175150E+00
3.336030E+00	3.747020E+00	3.230680E+00
3.432950E+00	3.719480E+00	3.283090E+00
3.536980E+00	3.678400E+00	3.218230E+00
3.574660E+00	3.676100E+00	3.317950E+00
4.347970E+00	2.499550E+00	3.194040E+00
4.362250E+00	2.404300E+00	3.250930E+00
4.357650E+00	2.300000E+00	3.205500E+00
3.669460E+00	3.642850E+00	3.261300E+00
3.739190E+00	3.614480E+00	3.207660E+00
3.802870E+00	3.602990E+00	3.298210E+00
4.230590E+00	3.045450E+00	3.208970E+00
4.265620E+00	2.947560E+00	3.284320E+00
4.289210E+00	2.827830E+00	3.252200E+00
4.318620E+00	2.707070E+00	3.227870E+00
4.341500E+00	2.593930E+00	3.212870E+00
3.917170E+00	3.545920E+00	3.304290E+00
4.004120E+00	3.470840E+00	3.271390E+00
4.109760E+00	3.350500E+00	3.230380E+00
4.079640E+00	3.396960E+00	3.145900E+00
4.171100E+00	3.235270E+00	3.267290E+00
4.201040E+00	3.145170E+00	3.241750E+00
1.243520E+00	2.243340E+00	3.296970E+00
1.266550E+00	2.290270E+00	3.296730E+00
1.249340E+00	2.249200E+00	3.269510E+00
1.234160E+00	2.202110E+00	3.272220E+00
1.306800E+00	2.365340E+00	3.286400E+00
1.354530E+00	2.468650E+00	3.319330E+00
1.339430E+00	2.411380E+00	3.240070E+00
1.270860E+00	2.263940E+00	3.219950E+00
1.233490E+00	2.125420E+00	3.149090E+00
1.223530E+00	2.140500E+00	3.221120E+00
1.194800E+00	1.992180E+00	3.106310E+00
1.190900E+00	2.028430E+00	3.192710E+00
1.166270E+00	1.855620E+00	3.077250E+00
1.155910E+00	1.893480E+00	3.162580E+00
1.153570E+00	1.720860E+00	3.065850E+00
1.134800E+00	1.757560E+00	3.147640E+00
1.163260E+00	1.607290E+00	3.067600E+00
1.127950E+00	1.611900E+00	3.161360E+00
1.174230E+00	1.542250E+00	3.076270E+00
1.155820E+00	1.538390E+00	3.124550E+00
1.180530E+00	1.478690E+00	3.114070E+00
1.394560E+00	2.534260E+00	3.259750E+00
1.303410E+00	1.365130E+00	3.004050E+00
1.235770E+00	1.393690E+00	3.090370E+00
1.360650E+00	1.275450E+00	3.039120E+00
1.302300E+00	1.304980E+00	3.085210E+00
1.395100E+00	1.221440E+00	3.074490E+00
1.350140E+00	1.233020E+00	3.124540E+00
1.420730E+00	1.174770E+00	3.131870E+00
1.479610E+00	2.749580E+00	3.346380E+00
1.495680E+00	2.806700E+00	3.365350E+00
1.488510E+00	2.780340E+00	3.298130E+00
1.452440E+00	2.674980E+00	3.305630E+00
1.528150E+00	1.108230E+00	3.134430E+00
1.644040E+00	1.062180E+00	3.159040E+00
1.554130E+00	3.007520E+00	3.391310E+00
1.584680E+00	3.074870E+00	3.418640E+00
1.571970E+00	3.042570E+00	3.344350E+00
1.526750E+00	2.916990E+00	3.335190E+00
1.738930E+00	1.039230E+00	3.130710E+00
1.856670E+00	9.980460E-01	3.183590E+00
1.624660E+00	3.138120E+00	3.349650E+00
1.964910E+00	9.821310E-01	3.153430E+00
2.077770E+00	9.510050E-01	3.172800E+00
2.048100E+00	9.375750E-01	3.248090E+00
2.166360E+00	9.128390E-01	3.268600E+00
1.685930E+00	3.228840E+00	3.387250E+00
1.737410E+00	3.296160E+00	3.417950E+00
1.729160E+00	3.278880E+00	3.342550E+00
2.286420E+00	8.936770E-01	3.237270E+00
2.361510E+00	8.727920E-01	3.259900E+00
1.780550E+00	3.341590E+00	3.369090E+00
2.450200E+00	8.588430E-01	3.302270E+00
1.860980E+00	3.426640E+00	3.383200E+00
2.582400E+00	8.493660E-01	3.268470E+00
1.941550E+00	3.512390E+00	3.390870E+00
1.998760E+00	3.575010E+00	3.422590E+00
1.989460E+00	3.559230E+00	3.342610E+00
2.697470E+00	8.552320E-01	3.233190E+00
2.837920E+00	8.159130E-01	3.292010E+00
2.062030E+00	3.631210E+00	3.384950E+00
2.956810E+00	8.197480E-01	3.269890E+00
2.913960E+00	7.947130E-01	3.320360E+00
2.970400E+00	7.860760E-01	3.337550E+00
2.157640E+00	3.706830E+00	3.376850E+00
3.089590E+00	8.077100E-01	3.293610E+00
2.254710E+00	3.779370E+00	3.370420E+00
3.245220E+00	8.433580E-01	3.284110E+00
3.198060E+00	7.952980E-01	3.347610E+00
3.280040E+00	8.168570E-01	3.354190E+00
2.355090E+00	3.840520E+00	3.370290E+00
3.323960E+00	8.699350E-01	3.280680E+00
3.326680E+00	8.478250E-01	3.322970E+00
2.460860E+00	3.890300E+00	3.366670E+00
3.456450E+00	9.421670E-01	3.279590E+00
3.388710E+00	8.866000E-01	3.309360E+00
2.573410E+00	3.939010E+00	3.357350E+00
3.593260E+00	1.004470E+00	3.316320E+00
2.692630E+00	3.959570E+00	3.353300E+00
3.763360E+00	1.136860E+00	3.298460E+00
2.782260E+00	3.978130E+00	3.399010E+00
2.780740E+00	3.968230E+00	3.340020E+00
3.855470E+00	1.225480E+00	3.274480E+00
3.863080E+00	1.207000E+00	3.330610E+00
2.823260E+00	3.977550E+00	3.389230E+00
2.879820E+00	3.955640E+00	3.372120E+00
4.028820E+00	1.369520E+00	3.327900E+00
3.929160E+00	1.265770E+00	3.325610E+00
2.993400E+00	3.908170E+00	3.336630E+00
3.088290E+00	3.878400E+00	3.398980E+00
4.256480E+00	1.837540E+00	3.250720E+00
4.222210E+00	1.741960E+00	3.269000E+00
4.187300E+00	1.622810E+00	3.289750E+00
4.123030E+00	1.504230E+00	3.321230E+00
4.188350E+00	1.572110E+00	3.360310E+00
3.172570E+00	3.837190E+00	3.374270E+00
3.260620E+00	3.787870E+00	3.362180E+00
3.315530E+00	3.762290E+00	3.297440E+00
3.372550E+00	3.741560E+00	3.395410E+00
4.358390E+00	2.187400E+00	3.290370E+00
4.340020E+00	2.073340E+00	3.312390E+00
4.307730E+00	1.948620E+00	3.282340E+00
4.277460E+00	1.812660E+00	3.335620E+00
4.237930E+00	1.690830E+00	3.355540E+00
4.214110E+00	1.620010E+00	3.358430E+00
3.494860E+00	3.699910E+00	3.375100E+00
3.597600E+00	3.670300E+00	3.413040E+00
4.361900E+00	2.504080E+00	3.296770E+00
4.374210E+00	2.396100E+00	3.369490E+00
4.372210E+00	2.306090E+00	3.310110E+00
3.699450E+00	3.643120E+00	3.358580E+00
3.813180E+00	3.611110E+00	3.409320E+00
4.237890E+00	3.061980E+00	3.324150E+00
4.273130E+00	2.957430E+00	3.408000E+00
4.299240E+00	2.838790E+00	3.372700E+00
4.328880E+00	2.724680E+00	3.341170E+00
4.352290E+00	2.614460E+00	3.319710E+00
3.897430E+00	3.570100E+00	3.375950E+00
4.011770E+00	3.495380E+00	3.403690E+00
4.104260E+00	3.386310E+00	3.370610E+00
4.164320E+00	3.273290E+00	3.358810E+00
4.202730E+00	3.168750E+00	3.347750E+00
1.314880E+00	2.448790E+00	3.464770E+00
1.353070E+00	2.523740E+00	3.477450E+00
1.323510E+00	2.449050E+00	3.426740E+00
1.307010E+00	2.385290E+00	3.360100E+00
1.290870E+00	2.375440E+00	3.434970E+00
1.242090E+00	2.233580E+00	3.356260E+00
1.195440E+00	2.084840E+00	3.280360E+00
1.188390E+00	2.087140E+00	3.359770E+00
1.150900E+00	1.935040E+00	3.246600E+00
1.150990E+00	1.971210E+00	3.328860E+00
1.121140E+00	1.796160E+00	3.228480E+00
1.115330E+00	1.836340E+00	3.308360E+00
1.107070E+00	1.677360E+00	3.220240E+00
1.090860E+00	1.690620E+00	3.314890E+00
1.106840E+00	1.610370E+00	3.224940E+00
1.096830E+00	1.611080E+00	3.274980E+00
1.108000E+00	1.549050E+00	3.258910E+00
1.359230E+00	2.504540E+00	3.399870E+00
1.399130E+00	2.594620E+00	3.445790E+00
1.142590E+00	1.461170E+00	3.221930E+00
1.186570E+00	1.407680E+00	3.172540E+00
1.177160E+00	1.383700E+00	3.227950E+00
1.215790E+00	1.338100E+00	3.211010E+00
1.439100E+00	2.673850E+00	3.448200E+00
1.474190E+00	2.767080E+00	3.484310E+00
1.470010E+00	2.733630E+00	3.397590E+00
1.413170E+00	2.600570E+00	3.370730E+00
1.281940E+00	1.276090E+00	3.174510E+00
1.362130E+00	1.170780E+00	3.247720E+00
1.448590E+00	1.125090E+00	3.208090E+00
1.440550E+00	1.110930E+00	3.266470E+00
1.508850E+00	1.075680E+00	3.261690E+00
1.532890E+00	2.969570E+00	3.547320E+00
1.557930E+00	3.034590E+00	3.538840E+00
1.544130E+00	2.980650E+00	3.461390E+00
1.505210E+00	2.848980E+00	3.429950E+00
1.508470E+00	2.881230E+00	3.518090E+00
1.705800E+00	1.026530E+00	3.224170E+00
1.630780E+00	1.037320E+00	3.260250E+00
1.718440E+00	1.004470E+00	3.287550E+00
1.584620E+00	3.097020E+00	3.584610E+00
1.626700E+00	3.164190E+00	3.557660E+00
1.588510E+00	3.089060E+00	3.501910E+00
1.794800E+00	9.868550E-01	3.269920E+00
1.640450E+00	3.170960E+00	3.462970E+00
1.671060E+00	3.225740E+00	3.542370E+00
1.953400E+00	9.448010E-01	3.304570E+00
2.083690E+00	9.048090E-01	3.334180E+00
2.185350E+00	8.729600E-01	3.403290E+00
1.706600E+00	3.263220E+00	3.483940E+00
2.298020E+00	8.566940E-01	3.361250E+00
2.358110E+00	8.608060E-01	3.304780E+00
1.787050E+00	3.355890E+00	3.500560E+00
2.397970E+00	8.435610E-01	3.373310E+00
2.489940E+00	8.211380E-01	3.435500E+00
1.868770E+00	3.443380E+00	3.513380E+00
1.920540E+00	3.502710E+00	3.530410E+00
1.910810E+00	3.484050E+00	3.461140E+00
2.587260E+00	8.106300E-01	3.393290E+00
1.963270E+00	3.543020E+00	3.483590E+00
2.699960E+00	8.123970E-01	3.352260E+00
2.802120E+00	7.739900E-01	3.425760E+00
2.046440E+00	3.631210E+00	3.515400E+00
2.901210E+00	7.714850E-01	3.382560E+00
3.009440E+00	7.466360E-01	3.425910E+00
2.144510E+00	3.705720E+00	3.476850E+00
3.128410E+00	7.607230E-01	3.400710E+00
3.085930E+00	7.331040E-01	3.451130E+00
3.154360E+00	7.314230E-01	3.482650E+00
2.246730E+00	3.781760E+00	3.471870E+00
3.247370E+00	7.768510E-01	3.432190E+00
2.351330E+00	3.845870E+00	3.475500E+00
3.383150E+00	8.452180E-01	3.404610E+00
2.459230E+00	3.899810E+00	3.477170E+00
3.494160E+00	9.285370E-01	3.365450E+00
3.509230E+00	9.091570E-01	3.455190E+00
2.565520E+00	3.947170E+00	3.472070E+00
3.566350E+00	9.657190E-01	3.376730E+00
3.558800E+00	9.497010E-01	3.416270E+00
2.668140E+00	3.967900E+00	3.466220E+00
3.731680E+00	1.061920E+00	3.449240E+00
3.612260E+00	9.858340E-01	3.406980E+00
2.763290E+00	3.981590E+00	3.463500E+00
3.890770E+00	1.206430E+00	3.417300E+00
2.835370E+00	3.979210E+00	3.446390E+00
2.912040E+00	3.963760E+00	3.503170E+00
3.981220E+00	1.286360E+00	3.399450E+00
3.983090E+00	1.267630E+00	3.452040E+00
3.019860E+00	3.907310E+00	3.468150E+00
3.097310E+00	3.876620E+00	3.455660E+00
4.167850E+00	1.521460E+00	3.401850E+00
4.115110E+00	1.439170E+00	3.419350E+00
4.051140E+00	1.333430E+00	3.461490E+00
3.145890E+00	3.850910E+00	3.442490E+00
3.238640E+00	3.800630E+00	3.465770E+00
3.375120E+00	3.751700E+00	3.503440E+00
4.358410E+00	2.126210E+00	3.377530E+00
4.343230E+00	2.021560E+00	3.385940E+00
4.326620E+00	1.896550E+00	3.410140E+00
4.288950E+00	1.754600E+00	3.456230E+00
4.330440E+00	1.846440E+00	3.468430E+00
4.223020E+00	1.599110E+00	3.436800E+00
4.174020E+00	1.497100E+00	3.466990E+00
3.488250E+00	3.705600E+00	3.460020E+00
3.605220E+00	3.685070E+00	3.501850E+00
4.368310E+00	2.526690E+00	3.424680E+00
4.387860E+00	2.394800E+00	3.496040E+00
4.379240E+00	2.242880E+00	3.431120E+00
4.368840E+00	2.089820E+00	3.462310E+00
4.357730E+00	1.976580E+00	3.469860E+00
4.348800E+00	1.896820E+00	3.481300E+00
3.714440E+00	3.645980E+00	3.456990E+00
3.823380E+00	3.625470E+00	3.495980E+00
4.241220E+00	3.083920E+00	3.450550E+00
4.288500E+00	2.964870E+00	3.522950E+00
4.310210E+00	2.850220E+00	3.485430E+00
4.341130E+00	2.725200E+00	3.459440E+00
4.354870E+00	2.639370E+00	3.408450E+00
3.928580E+00	3.573130E+00	3.475280E+00
4.033950E+00	3.515360E+00	3.503550E+00
4.071030E+00	3.469650E+00	3.470910E+00
4.117150E+00	3.408930E+00	3.468670E+00
4.178960E+00	3.290680E+00	3.492190E+00
4.161160E+00	3.365270E+00	3.513040E+00
4.199970E+00	3.194880E+00	3.433400E+00
4.101290E+00	3.459440E+00	3.520440E+00
4.144260E+00	3.405980E+00	3.526270E+00
1.308110E+00	2.522660E+00	3.640710E+00
1.335220E+00	2.575540E+00	3.623530E+00
1.313440E+00	2.514610E+00	3.591000E+00
1.302850E+00	2.438820E+00	3.523690E+00
1.286550E+00	2.444340E+00	3.611960E+00
1.252210E+00	2.286390E+00	3.475100E+00
1.255660E+00	2.329420E+00	3.569620E+00
1.203910E+00	2.142730E+00	3.435820E+00
1.213450E+00	2.191570E+00	3.527330E+00
1.157560E+00	2.008310E+00	3.410260E+00
1.167810E+00	2.054490E+00	3.494200E+00
1.118700E+00	1.877660E+00	3.389020E+00
1.124550E+00	1.921480E+00	3.471210E+00
1.090840E+00	1.759970E+00	3.373940E+00
1.088420E+00	1.780250E+00	3.468740E+00
1.081850E+00	1.695580E+00	3.375460E+00
1.078310E+00	1.702230E+00	3.421380E+00
1.078120E+00	1.637900E+00	3.407290E+00
1.351100E+00	2.566660E+00	3.561630E+00
1.389220E+00	2.666830E+00	3.635780E+00
1.090950E+00	1.538230E+00	3.373310E+00
1.111650E+00	1.480590E+00	3.314070E+00
1.109470E+00	1.459710E+00	3.372910E+00
1.132490E+00	1.411770E+00	3.350750E+00
1.418480E+00	2.666260E+00	3.528500E+00
1.439280E+00	2.740070E+00	3.602060E+00
1.182490E+00	1.342220E+00	3.306840E+00
1.260780E+00	1.246620E+00	3.291820E+00
1.226640E+00	1.249560E+00	3.410080E+00
1.312210E+00	1.184630E+00	3.321520E+00
1.286720E+00	1.192180E+00	3.373020E+00
1.351440E+00	1.140400E+00	3.371740E+00
1.460620E+00	2.788110E+00	3.615840E+00
1.478250E+00	2.834300E+00	3.632550E+00
1.473530E+00	2.799150E+00	3.570050E+00
1.451190E+00	1.082440E+00	3.347810E+00
1.578510E+00	1.021090E+00	3.360660E+00
1.526040E+00	1.012350E+00	3.464600E+00
1.634640E+00	9.758270E-01	3.451520E+00
1.549350E+00	3.022500E+00	3.612800E+00
1.510700E+00	2.916650E+00	3.615380E+00
1.735360E+00	9.671100E-01	3.383290E+00
1.620960E+00	3.161260E+00	3.644760E+00
1.582950E+00	3.091610E+00	3.674000E+00
1.857940E+00	9.445380E-01	3.363600E+00
1.867120E+00	9.197750E-01	3.439670E+00
1.942910E+00	9.124940E-01	3.415040E+00
1.668080E+00	3.228110E+00	3.625850E+00
2.068200E+00	8.780170E-01	3.444450E+00
2.199740E+00	8.418870E-01	3.514030E+00
1.722180E+00	3.292220E+00	3.587370E+00
2.295450E+00	8.288250E-01	3.488450E+00
1.790060E+00	3.373330E+00	3.646850E+00
1.848260E+00	3.438150E+00	3.654350E+00
1.836500E+00	3.419160E+00	3.586130E+00
2.396640E+00	8.240080E-01	3.465530E+00
2.503800E+00	7.905380E-01	3.551130E+00
1.897120E+00	3.487030E+00	3.611270E+00
2.598380E+00	7.777280E-01	3.514840E+00
1.969190E+00	3.563100E+00	3.581080E+00
2.695060E+00	7.750730E-01	3.474140E+00
2.795870E+00	7.368740E-01	3.543780E+00
2.042060E+00	3.648080E+00	3.638690E+00
2.121910E+00	3.720440E+00	3.637170E+00
2.082200E+00	3.680250E+00	3.584380E+00
2.892680E+00	7.339480E-01	3.489960E+00
2.979930E+00	7.017380E-01	3.551440E+00
2.134640E+00	3.717150E+00	3.562820E+00
2.199620E+00	3.782490E+00	3.625290E+00
3.072250E+00	7.099710E-01	3.514020E+00
3.159110E+00	6.997730E-01	3.579330E+00
2.229690E+00	3.791170E+00	3.560620E+00
2.250010E+00	3.823190E+00	3.617730E+00
3.254490E+00	7.380880E-01	3.544430E+00
2.291230E+00	3.850730E+00	3.617390E+00
2.340450E+00	3.865210E+00	3.578750E+00
3.362160E+00	7.902260E-01	3.514130E+00
2.456570E+00	3.920160E+00	3.582590E+00
3.456050E+00	8.534040E-01	3.505400E+00
2.565610E+00	3.972060E+00	3.577710E+00
3.562510E+00	9.157660E-01	3.563840E+00
3.610140E+00	9.667720E-01	3.475610E+00
3.695140E+00	1.003000E+00	3.564360E+00
2.661810E+00	3.991060E+00	3.568320E+00
3.804030E+00	1.082070E+00	3.573320E+00
2.751780E+00	4.001050E+00	3.558110E+00
3.887140E+00	1.164310E+00	3.539910E+00
2.836760E+00	3.999700E+00	3.539970E+00
2.914230E+00	3.989760E+00	3.606590E+00
3.987840E+00	1.254010E+00	3.514540E+00
2.987550E+00	3.947910E+00	3.565580E+00
3.092800E+00	3.911250E+00	3.577490E+00
3.130280E+00	3.867280E+00	3.496610E+00
3.189750E+00	3.848720E+00	3.547220E+00
4.139820E+00	1.417040E+00	3.519080E+00
4.084040E+00	1.324730E+00	3.573440E+00
3.289160E+00	3.801550E+00	3.558400E+00
3.377930E+00	3.771310E+00	3.563480E+00
4.344430E+00	1.827370E+00	3.534710E+00
4.314920E+00	1.725240E+00	3.561220E+00
4.274630E+00	1.626610E+00	3.548860E+00
4.208490E+00	1.513240E+00	3.544040E+00
3.484990E+00	3.737340E+00	3.552110E+00
3.600880E+00	3.708770E+00	3.561940E+00
4.386580E+00	2.530730E+00	3.575910E+00
4.369690E+00	2.615760E+00	3.484820E+00
4.369300E+00	2.662010E+00	3.546220E+00
4.399920E+00	2.386080E+00	3.600200E+00
4.402270E+00	2.274550E+00	3.569990E+00
4.394450E+00	2.138330E+00	3.555090E+00
4.381590E+00	2.008190E+00	3.550510E+00
4.367680E+00	1.920040E+00	3.532530E+00
3.725660E+00	3.674110E+00	3.557110E+00
3.908960E+00	3.617730E+00	3.582550E+00
4.260740E+00	3.084220E+00	3.595730E+00
4.221600E+00	3.169770E+00	3.509400E+00
4.220440E+00	3.203820E+00	3.575800E+00
4.297410E+00	2.955300E+00	3.614190E+00
4.318290E+00	2.865360E+00	3.582210E+00
4.345640E+00	2.761330E+00	3.559650E+00
3.981200E+00	3.590050E+00	3.590720E+00
3.993180E+00	3.569160E+00	3.558070E+00
4.168530E+00	3.370290E+00	3.576520E+00
4.199840E+00	3.283200E+00	3.619930E+00
4.013460E+00	3.569520E+00	3.594310E+00
4.067830E+00	3.516490E+00	3.599840E+00
4.131410E+00	3.438100E+00	3.567910E+00
1.247340E+00	2.346810E+00	3.713700E+00
1.266900E+00	2.402740E+00	3.723150E+00
1.257040E+00	2.361360E+00	3.660480E+00
1.222220E+00	2.236450E+00	3.616500E+00
1.229560E+00	2.274130E+00	3.696910E+00
1.181600E+00	2.103510E+00	3.581650E+00
1.195950E+00	2.151410E+00	3.667220E+00
1.136250E+00	1.969440E+00	3.556370E+00
1.154800E+00	2.021890E+00	3.643200E+00
1.102520E+00	1.852680E+00	3.538200E+00
1.113860E+00	1.878340E+00	3.642630E+00
1.085190E+00	1.785220E+00	3.534300E+00
1.090560E+00	1.791560E+00	3.589320E+00
1.077960E+00	1.725450E+00	3.564430E+00
1.335680E+00	2.579280E+00	3.698630E+00
1.290840E+00	2.469870E+00	3.685830E+00
1.071840E+00	1.652820E+00	3.502860E+00
1.076230E+00	1.568670E+00	3.475360E+00
1.078400E+00	1.551890E+00	3.587320E+00
1.088840E+00	1.484210E+00	3.520220E+00
1.388520E+00	2.681450E+00	3.727120E+00
1.427280E+00	2.747200E+00	3.730920E+00
1.411270E+00	2.720430E+00	3.687670E+00
1.114300E+00	1.419970E+00	3.454450E+00
1.163820E+00	1.329020E+00	3.439270E+00
1.150920E+00	1.341240E+00	3.556620E+00
1.199270E+00	1.273230E+00	3.473660E+00
1.187510E+00	1.284390E+00	3.524970E+00
1.228400E+00	1.227380E+00	3.517290E+00
1.447400E+00	2.776130E+00	3.669910E+00
1.466940E+00	2.819350E+00	3.767370E+00
1.300260E+00	1.156790E+00	3.471820E+00
1.414100E+00	1.073720E+00	3.470930E+00
1.371850E+00	1.084710E+00	3.581150E+00
1.477670E+00	1.024190E+00	3.512950E+00
1.451790E+00	1.031470E+00	3.559640E+00
1.521590E+00	9.877690E-01	3.567040E+00
1.497610E+00	2.892950E+00	3.771570E+00
1.514620E+00	2.932440E+00	3.755610E+00
1.494810E+00	2.884070E+00	3.704470E+00
1.717450E+00	9.355420E-01	3.498130E+00
1.632100E+00	9.470470E-01	3.556440E+00
1.764510E+00	8.909690E-01	3.590510E+00
1.545460E+00	3.001210E+00	3.733640E+00
1.833240E+00	8.987550E-01	3.515380E+00
1.929130E+00	8.582900E-01	3.581020E+00
1.864990E+00	8.618050E-01	3.605650E+00
1.956880E+00	8.310780E-01	3.656790E+00
1.623740E+00	3.154390E+00	3.734750E+00
1.589740E+00	3.093240E+00	3.750350E+00
1.973390E+00	8.731090E-01	3.518690E+00
2.020480E+00	8.281180E-01	3.614920E+00
1.660810E+00	3.214110E+00	3.709680E+00
2.146270E+00	8.180470E-01	3.615760E+00
1.725690E+00	3.297390E+00	3.723810E+00
2.289410E+00	7.969880E-01	3.605830E+00
1.838560E+00	3.430190E+00	3.725060E+00
1.789350E+00	3.375760E+00	3.743680E+00
2.401520E+00	7.957930E-01	3.581270E+00
2.509840E+00	7.626700E-01	3.668820E+00
1.886320E+00	3.482460E+00	3.697600E+00
2.606420E+00	7.483470E-01	3.632460E+00
1.960240E+00	3.566270E+00	3.711270E+00
2.699920E+00	7.437200E-01	3.592370E+00
2.797310E+00	7.054360E-01	3.662290E+00
2.103720E+00	3.712290E+00	3.723400E+00
2.035710E+00	3.651880E+00	3.736150E+00
2.887260E+00	6.976680E-01	3.606550E+00
2.974810E+00	6.664230E-01	3.664810E+00
2.187470E+00	3.781670E+00	3.710010E+00
3.066390E+00	6.776350E-01	3.617330E+00
3.160240E+00	6.700930E-01	3.687060E+00
2.278890E+00	3.851330E+00	3.687930E+00
3.256700E+00	7.072050E-01	3.653850E+00
2.352950E+00	3.901590E+00	3.719020E+00
2.351440E+00	3.890950E+00	3.665500E+00
3.361130E+00	7.587160E-01	3.622740E+00
2.389990E+00	3.917350E+00	3.709390E+00
2.445130E+00	3.934170E+00	3.698640E+00
3.461870E+00	8.284100E-01	3.597200E+00
2.560520E+00	3.982410E+00	3.683230E+00
3.665460E+00	9.717820E-01	3.669190E+00
3.557060E+00	8.871020E-01	3.684170E+00
2.668890E+00	4.006100E+00	3.676740E+00
3.786870E+00	1.063570E+00	3.664620E+00
2.737270E+00	4.012580E+00	3.637280E+00
3.894780E+00	1.157510E+00	3.649480E+00
2.824430E+00	4.018270E+00	3.651690E+00
2.919330E+00	4.006430E+00	3.708640E+00
3.994870E+00	1.242650E+00	3.617200E+00
3.005220E+00	3.962200E+00	3.653240E+00
3.119360E+00	3.932700E+00	3.678470E+00
3.209350E+00	3.863350E+00	3.616290E+00
4.162190E+00	1.418000E+00	3.626850E+00
4.091470E+00	1.321830E+00	3.679750E+00
3.243860E+00	3.882110E+00	3.688260E+00
3.330660E+00	3.851570E+00	3.687890E+00
3.362970E+00	3.808070E+00	3.626160E+00
4.340450E+00	1.765680E+00	3.623010E+00
4.307050E+00	1.655300E+00	3.648790E+00
4.339700E+00	1.724970E+00	3.686770E+00
4.238600E+00	1.532070E+00	3.649730E+00
3.429740E+00	3.825420E+00	3.692660E+00
3.554490E+00	3.792330E+00	3.710460E+00
3.577120E+00	3.745220E+00	3.633840E+00
4.370260E+00	2.679010E+00	3.648170E+00
4.396430E+00	2.551690E+00	3.718490E+00
4.404380E+00	2.421910E+00	3.689440E+00
4.412190E+00	2.296000E+00	3.677920E+00
4.406640E+00	2.167030E+00	3.664600E+00
4.396460E+00	2.030780E+00	3.654120E+00
4.374470E+00	1.878100E+00	3.635060E+00
4.355260E+00	1.782800E+00	3.675590E+00
3.671250E+00	3.744180E+00	3.704530E+00
3.784550E+00	3.718440E+00	3.752680E+00
3.795860E+00	3.679560E+00	3.666630E+00
4.229260E+00	3.191210E+00	3.669830E+00
4.269180E+00	3.099820E+00	3.735790E+00
4.294880E+00	2.988550E+00	3.696580E+00
4.320710E+00	2.873000E+00	3.679850E+00
4.341190E+00	2.789100E+00	3.634800E+00
3.893960E+00	3.658040E+00	3.745040E+00
3.976960E+00	3.591510E+00	3.696380E+00
4.000680E+00	3.577830E+00	3.621970E+00
4.040450E+00	3.550650E+00	3.658230E+00
4.171140E+00	3.375090E+00	3.702690E+00
4.134390E+00	3.436880E+00	3.625370E+00
4.105450E+00	3.480220E+00	3.681100E+00
4.210920E+00	3.270930E+00	3.710570E+00
4.073870E+00	3.521710E+00	3.662190E+00
1.242360E+00	2.348810E+00	3.852130E+00
1.264300E+00	2.414140E+00	3.837980E+00
1.247010E+00	2.341450E+00	3.773770E+00
1.209980E+00	2.204050E+00	3.750340E+00
1.222720E+00	2.260700E+00	3.833390E+00
1.172460E+00	2.079660E+00	3.726640E+00
1.194110E+00	2.144980E+00	3.816420E+00
1.134440E+00	1.964190E+00	3.710400E+00
1.157440E+00	2.026180E+00	3.796670E+00
1.112690E+00	1.893110E+00	3.711140E+00
1.124610E+00	1.919560E+00	3.779860E+00
1.103380E+00	1.835250E+00	3.744260E+00
1.286760E+00	2.484410E+00	3.871870E+00
1.316150E+00	2.556450E+00	3.853650E+00
1.297700E+00	2.483580E+00	3.781000E+00
1.086310E+00	1.730360E+00	3.696830E+00
1.076570E+00	1.634610E+00	3.627480E+00
1.078080E+00	1.641220E+00	3.706600E+00
1.077620E+00	1.572460E+00	3.650390E+00
1.078930E+00	1.587450E+00	3.708890E+00
1.083080E+00	1.527370E+00	3.690570E+00
1.346270E+00	2.624040E+00	3.890970E+00
1.382930E+00	2.686890E+00	3.877020E+00
1.354940E+00	2.623280E+00	3.805080E+00
1.117970E+00	1.407220E+00	3.576720E+00
1.102740E+00	1.450630E+00	3.668430E+00
1.138020E+00	1.368030E+00	3.610870E+00
1.130200E+00	1.385220E+00	3.652670E+00
1.155540E+00	1.335070E+00	3.655900E+00
1.418630E+00	2.735050E+00	3.816410E+00
1.207320E+00	1.248700E+00	3.635470E+00
1.279900E+00	1.159330E+00	3.592040E+00
1.257740E+00	1.177720E+00	3.655200E+00
1.328640E+00	1.110430E+00	3.629390E+00
1.299870E+00	1.131440E+00	3.674170E+00
1.364140E+00	1.073960E+00	3.679570E+00
1.464610E+00	2.831070E+00	3.872010E+00
1.495030E+00	2.901810E+00	3.877450E+00
1.488780E+00	2.878690E+00	3.820060E+00
1.471780E+00	9.963380E-01	3.678010E+00
1.576810E+00	9.400910E-01	3.650830E+00
1.551500E+00	9.390830E-01	3.713380E+00
1.610840E+00	9.121520E-01	3.732150E+00
1.518340E+00	2.944210E+00	3.823480E+00
1.699580E+00	8.912860E-01	3.688520E+00
1.559400E+00	3.033560E+00	3.868070E+00
1.594280E+00	3.102570E+00	3.865480E+00
1.581230E+00	3.074540E+00	3.805200E+00
1.855710E+00	8.453530E-01	3.699380E+00
1.986620E+00	8.082550E-01	3.742800E+00
1.615230E+00	3.135890E+00	3.813330E+00
2.093290E+00	7.961360E-01	3.708810E+00
1.673680E+00	3.225560E+00	3.826600E+00
2.161380E+00	7.945520E-01	3.687490E+00
2.188860E+00	7.833040E-01	3.725830E+00
1.738940E+00	3.318460E+00	3.845600E+00
1.785080E+00	3.380110E+00	3.865930E+00
1.771520E+00	3.358370E+00	3.799840E+00
2.270130E+00	7.705160E-01	3.731030E+00
2.197360E+00	7.901620E-01	3.692140E+00
1.826750E+00	3.424740E+00	3.818610E+00
2.401350E+00	7.666580E-01	3.703200E+00
2.518290E+00	7.365940E-01	3.788620E+00
1.893120E+00	3.496430E+00	3.782050E+00
2.612390E+00	7.209260E-01	3.752470E+00
1.962410E+00	3.585240E+00	3.848510E+00
2.028380E+00	3.661630E+00	3.865180E+00
2.009980E+00	3.633220E+00	3.794810E+00
2.705300E+00	7.128000E-01	3.711660E+00
2.808370E+00	6.759450E-01	3.784520E+00
2.082280E+00	3.706420E+00	3.822140E+00
2.892500E+00	6.645290E-01	3.728290E+00
2.981220E+00	6.406050E-01	3.767850E+00
2.171390E+00	3.781000E+00	3.807380E+00
3.066520E+00	6.471250E-01	3.726500E+00
3.165530E+00	6.404360E-01	3.795980E+00
2.256350E+00	3.850450E+00	3.790870E+00
3.262680E+00	6.771220E-01	3.763520E+00
2.336090E+00	3.902170E+00	3.780640E+00
3.366060E+00	7.314700E-01	3.734160E+00
2.402250E+00	3.930110E+00	3.763050E+00
2.477300E+00	3.970350E+00	3.818970E+00
3.463920E+00	8.043800E-01	3.706970E+00
2.557780E+00	3.999060E+00	3.783930E+00
3.659580E+00	9.458290E-01	3.776460E+00
3.564220E+00	8.586460E-01	3.790270E+00
2.647620E+00	4.017390E+00	3.769750E+00
3.773630E+00	1.037660E+00	3.763980E+00
2.730000E+00	4.029270E+00	3.761390E+00
2.761880E+00	4.024460E+00	3.706500E+00
2.836480E+00	4.046700E+00	3.780100E+00
3.904690E+00	1.156470E+00	3.764710E+00
2.933660E+00	4.030250E+00	3.779070E+00
4.004490E+00	1.243780E+00	3.715110E+00
3.026630E+00	3.999490E+00	3.756540E+00
3.182950E+00	3.963560E+00	3.764700E+00
4.185100E+00	1.417710E+00	3.767880E+00
4.090990E+00	1.309640E+00	3.745720E+00
3.272800E+00	3.953060E+00	3.791800E+00
3.319530E+00	3.895550E+00	3.740900E+00
4.329410E+00	1.662810E+00	3.727080E+00
4.283930E+00	1.561030E+00	3.742800E+00
4.262250E+00	1.502580E+00	3.790830E+00
3.364080E+00	3.934590E+00	3.804210E+00
3.471290E+00	3.904780E+00	3.821190E+00
3.472630E+00	3.859970E+00	3.761690E+00
4.392110E+00	2.687760E+00	3.794370E+00
4.353450E+00	2.770860E+00	3.705980E+00
4.347850E+00	2.831180E+00	3.773520E+00
4.414020E+00	2.547170E+00	3.815270E+00
4.423090E+00	2.441120E+00	3.791900E+00
4.434560E+00	2.318090E+00	3.777940E+00
4.429860E+00	2.188700E+00	3.767970E+00
4.422110E+00	2.059360E+00	3.757730E+00
4.408400E+00	1.921670E+00	3.756760E+00
4.367820E+00	1.759240E+00	3.756570E+00
4.335480E+00	1.622010E+00	3.794010E+00
4.298440E+00	1.546330E+00	3.804120E+00
3.561190E+00	3.857350E+00	3.813740E+00
3.643180E+00	3.793440E+00	3.771260E+00
3.782450E+00	3.754240E+00	3.827790E+00
4.239770E+00	3.216740E+00	3.788820E+00
4.276880E+00	3.116720E+00	3.867620E+00
4.305750E+00	3.006390E+00	3.804180E+00
4.319130E+00	2.921370E+00	3.755290E+00
3.896020E+00	3.685810E+00	3.818070E+00
3.994490E+00	3.608250E+00	3.802460E+00
4.101610E+00	3.500790E+00	3.787150E+00
4.063780E+00	3.530070E+00	3.699250E+00
4.191450E+00	3.377920E+00	3.839270E+00
4.212330E+00	3.305580E+00	3.776930E+00
1.265820E+00	2.409090E+00	3.912910E+00
1.239450E+00	2.315740E+00	3.904240E+00
1.223970E+00	2.222410E+00	3.910860E+00
1.193260E+00	2.101370E+00	3.897080E+00
1.158250E+00	1.983480E+00	3.880530E+00
1.129060E+00	1.857950E+00	3.880290E+00
1.097380E+00	1.778400E+00	3.798560E+00
1.108250E+00	1.774730E+00	3.864490E+00
1.096970E+00	1.721480E+00	3.835340E+00
1.315300E+00	2.549870E+00	3.927950E+00
1.286820E+00	2.481590E+00	3.924020E+00
1.090620E+00	1.631830E+00	3.810460E+00
1.091070E+00	1.542780E+00	3.787270E+00
1.096480E+00	1.486610E+00	3.760820E+00
1.110360E+00	1.496400E+00	3.841500E+00
1.127670E+00	1.437190E+00	3.826980E+00
1.379390E+00	2.677420E+00	3.936380E+00
1.353970E+00	2.625150E+00	3.957290E+00
1.144820E+00	1.366700E+00	3.751330E+00
1.176990E+00	1.301220E+00	3.726750E+00
1.185620E+00	1.311200E+00	3.813070E+00
1.214190E+00	1.247800E+00	3.774650E+00
1.429370E+00	2.755650E+00	3.944960E+00
1.255490E+00	1.178450E+00	3.726140E+00
1.326610E+00	1.103100E+00	3.774590E+00
1.402070E+00	1.035340E+00	3.757490E+00
1.399490E+00	1.040440E+00	3.860830E+00
1.470810E+00	9.844010E-01	3.812490E+00
1.487920E+00	2.885150E+00	3.932870E+00
1.468690E+00	2.836300E+00	3.955330E+00
1.565240E+00	9.301550E-01	3.810040E+00
1.693890E+00	8.788070E-01	3.818970E+00
1.525840E+00	2.961910E+00	3.947570E+00
1.804120E+00	8.424630E-01	3.797650E+00
1.791810E+00	8.413150E-01	3.877630E+00
1.875820E+00	8.234440E-01	3.888970E+00
1.595670E+00	3.099120E+00	3.940710E+00
1.565810E+00	3.041180E+00	3.963160E+00
1.952290E+00	8.091180E-01	3.833290E+00
1.630870E+00	3.161760E+00	3.903330E+00
2.088540E+00	7.792890E-01	3.825420E+00
1.686390E+00	3.240160E+00	3.969100E+00
1.735770E+00	3.312370E+00	3.987130E+00
1.718110E+00	3.291430E+00	3.913920E+00
2.198860E+00	7.710050E-01	3.801280E+00
1.771630E+00	3.363160E+00	3.943260E+00
2.302210E+00	7.449620E-01	3.857440E+00
1.830300E+00	3.436340E+00	3.921900E+00
2.417690E+00	7.410820E-01	3.842020E+00
2.535440E+00	7.180650E-01	3.893270E+00
1.890520E+00	3.505060E+00	3.887640E+00
2.616870E+00	7.021120E-01	3.875780E+00
2.018610E+00	3.657600E+00	3.943590E+00
1.952200E+00	3.584430E+00	3.962290E+00
2.718960E+00	6.886000E-01	3.841670E+00
2.813700E+00	6.593120E-01	3.877710E+00
2.087060E+00	3.723120E+00	3.928880E+00
2.920360E+00	6.303870E-01	3.888340E+00
2.164140E+00	3.788420E+00	3.910400E+00
3.063970E+00	6.224170E-01	3.842240E+00
2.243870E+00	3.855580E+00	3.889950E+00
2.321280E+00	3.908000E+00	3.873680E+00
3.376530E+00	7.053030E-01	3.848560E+00
3.263590E+00	6.492540E-01	3.870280E+00
2.400780E+00	3.942420E+00	3.855280E+00
2.473910E+00	3.976280E+00	3.922830E+00
3.480280E+00	7.781550E-01	3.815670E+00
2.563490E+00	4.010740E+00	3.889320E+00
3.653300E+00	9.135940E-01	3.888690E+00
3.565760E+00	8.335410E-01	3.875110E+00
2.631010E+00	4.025550E+00	3.842680E+00
3.764920E+00	1.014570E+00	3.866720E+00
2.721850E+00	4.041950E+00	3.853740E+00
2.833270E+00	4.072750E+00	3.911560E+00
3.859590E+00	1.102840E+00	3.846360E+00
2.972500E+00	4.057380E+00	3.862550E+00
3.972120E+00	1.216320E+00	3.894680E+00
[truncated: 10,719 more rows]
