# Supplementary material for: A New MRI-Based Model of Heart Function with Coupled Hemodynamics and Application to Normal and Diseased Canine Left Ventricles
Source: Front Bioeng Biotechnol. 2015 Sep 23;3:140. doi: 10.3389/fbioe.2015.00140 (PMC4585083; doi:10.3389/fbioe.2015.00140)
Supplement: Supplementary file 4 [file Data_Sheet_4.ZIP › Case2_Normal_LBBB_Diastole/nodes/case2_diastole_time_0.1800.csv]

3.318330E+00	2.076050E+00	1.098700E+00
3.342960E+00	2.122200E+00	1.075310E+00
3.360870E+00	2.083920E+00	1.090000E+00
3.361530E+00	2.039050E+00	1.121460E+00
3.397600E+00	2.179540E+00	1.047290E+00
3.431420E+00	2.238730E+00	1.029120E+00
3.452790E+00	2.191870E+00	1.049720E+00
3.450330E+00	2.107950E+00	1.094700E+00
3.555480E+00	2.040940E+00	1.158310E+00
3.472330E+00	1.993070E+00	1.175160E+00
3.601340E+00	1.975950E+00	1.227920E+00
3.535710E+00	2.226870E+00	1.060250E+00
3.604420E+00	2.119400E+00	1.131640E+00
3.645190E+00	2.043440E+00	1.191040E+00
2.997510E+00	2.277670E+00	1.108250E+00
3.015720E+00	2.364440E+00	1.085400E+00
3.059320E+00	2.322960E+00	1.077880E+00
3.076840E+00	2.268940E+00	1.091200E+00
3.073100E+00	2.452470E+00	1.072860E+00
3.094420E+00	2.534410E+00	1.075430E+00
3.139510E+00	2.487170E+00	1.061440E+00
3.195460E+00	2.378230E+00	1.045350E+00
3.320240E+00	2.223640E+00	1.037280E+00
3.165190E+00	2.217460E+00	1.089550E+00
3.240100E+00	2.067940E+00	1.137410E+00
3.367530E+00	1.935440E+00	1.215860E+00
3.230070E+00	1.925620E+00	1.257390E+00
3.433980E+00	1.851120E+00	1.349370E+00
3.319340E+00	1.830890E+00	1.373410E+00
3.425600E+00	1.802990E+00	1.429620E+00
3.224210E+00	2.557260E+00	1.052460E+00
3.435420E+00	2.536810E+00	1.038430E+00
3.449930E+00	2.348630E+00	1.018950E+00
3.517310E+00	1.905750E+00	1.288380E+00
3.552490E+00	1.820610E+00	1.460010E+00
3.568680E+00	2.468790E+00	1.055460E+00
3.587110E+00	2.561290E+00	1.072610E+00
3.632140E+00	2.352480E+00	1.067740E+00
3.687860E+00	2.219040E+00	1.125840E+00
3.713950E+00	2.104720E+00	1.199750E+00
3.721330E+00	2.015570E+00	1.280400E+00
3.654740E+00	1.917450E+00	1.352200E+00
3.700880E+00	2.508580E+00	1.118550E+00
3.770510E+00	2.333050E+00	1.154590E+00
3.792720E+00	2.178880E+00	1.233710E+00
3.775450E+00	2.088070E+00	1.276940E+00
2.572020E+00	2.665010E+00	1.274020E+00
2.594510E+00	2.732700E+00	1.275410E+00
2.632280E+00	2.674320E+00	1.250020E+00
2.729330E+00	2.614000E+00	1.213440E+00
2.587340E+00	2.586130E+00	1.271060E+00
2.789600E+00	2.446670E+00	1.185170E+00
2.632910E+00	2.441050E+00	1.263160E+00
2.877280E+00	2.280260E+00	1.161720E+00
2.692790E+00	2.286980E+00	1.266620E+00
2.872600E+00	2.113230E+00	1.254270E+00
2.752990E+00	2.133870E+00	1.318380E+00
2.935950E+00	2.028570E+00	1.271590E+00
2.826500E+00	1.988960E+00	1.370130E+00
2.944620E+00	1.937880E+00	1.357070E+00
2.707090E+00	2.766210E+00	1.245500E+00
2.906200E+00	2.771550E+00	1.169720E+00
2.889620E+00	2.598890E+00	1.138910E+00
2.966090E+00	2.478070E+00	1.106940E+00
3.019870E+00	2.149420E+00	1.170840E+00
3.073730E+00	1.969000E+00	1.271310E+00
3.155430E+00	1.851000E+00	1.391160E+00
3.025200E+00	1.870670E+00	1.411930E+00
3.226520E+00	1.750320E+00	1.508690E+00
3.074380E+00	1.770120E+00	1.522610E+00
3.276890E+00	1.676200E+00	1.610140E+00
3.139550E+00	1.651940E+00	1.662230E+00
3.258610E+00	1.608080E+00	1.717290E+00
3.105400E+00	2.664930E+00	1.098700E+00
3.151420E+00	2.856650E+00	1.168150E+00
3.410750E+00	1.738850E+00	1.539480E+00
3.382280E+00	1.640280E+00	1.695300E+00
3.293020E+00	2.800210E+00	1.117330E+00
3.356640E+00	2.920050E+00	1.178860E+00
3.363880E+00	2.690000E+00	1.064030E+00
3.547780E+00	1.753940E+00	1.583600E+00
3.559310E+00	1.693030E+00	1.715370E+00
3.466730E+00	2.827470E+00	1.142680E+00
3.529910E+00	2.949180E+00	1.234600E+00
3.606020E+00	2.687170E+00	1.115560E+00
3.755900E+00	1.961400E+00	1.407070E+00
3.732660E+00	1.874740E+00	1.516780E+00
3.654120E+00	1.783570E+00	1.622300E+00
3.637550E+00	2.859760E+00	1.208480E+00
3.664140E+00	2.950320E+00	1.294770E+00
3.740180E+00	2.784060E+00	1.223770E+00
3.794070E+00	2.646300E+00	1.209950E+00
3.843850E+00	2.462320E+00	1.232270E+00
3.872600E+00	2.276590E+00	1.303120E+00
3.839750E+00	2.078810E+00	1.417910E+00
3.903370E+00	2.207210E+00	1.424750E+00
3.802860E+00	1.951470E+00	1.495180E+00
3.739930E+00	2.881230E+00	1.293510E+00
3.848430E+00	2.787380E+00	1.353800E+00
3.899670E+00	2.587710E+00	1.350700E+00
3.921580E+00	2.409300E+00	1.376280E+00
3.928140E+00	2.286360E+00	1.425540E+00
2.215620E+00	2.696200E+00	1.515010E+00
2.243020E+00	2.786340E+00	1.506530E+00
2.272860E+00	2.708000E+00	1.471090E+00
2.332370E+00	2.621590E+00	1.436910E+00
2.228400E+00	2.608630E+00	1.514700E+00
2.390250E+00	2.462220E+00	1.421320E+00
2.271800E+00	2.461150E+00	1.506430E+00
2.436720E+00	2.301040E+00	1.424150E+00
2.322520E+00	2.309410E+00	1.499990E+00
2.494300E+00	2.149520E+00	1.466940E+00
2.383460E+00	2.159640E+00	1.539920E+00
2.552670E+00	2.013120E+00	1.501640E+00
2.440370E+00	2.017620E+00	1.574370E+00
2.622650E+00	1.916980E+00	1.553620E+00
2.516560E+00	1.871910E+00	1.654800E+00
2.647290E+00	1.807590E+00	1.659650E+00
2.300160E+00	2.899000E+00	1.489710E+00
2.349310E+00	3.011180E+00	1.500110E+00
2.367820E+00	2.931610E+00	1.458430E+00
2.377020E+00	2.812070E+00	1.424090E+00
2.490680E+00	2.655790E+00	1.332710E+00
2.509270E+00	2.451440E+00	1.335940E+00
2.552940E+00	2.292550E+00	1.341320E+00
2.612510E+00	2.143530E+00	1.393210E+00
2.676700E+00	2.010080E+00	1.440180E+00
2.748320E+00	1.877640E+00	1.540560E+00
2.811960E+00	1.808210E+00	1.588530E+00
2.757240E+00	1.763300E+00	1.662830E+00
2.837630E+00	1.750000E+00	1.639740E+00
2.449760E+00	2.969240E+00	1.430650E+00
2.453500E+00	3.059870E+00	1.466110E+00
2.598690E+00	2.890280E+00	1.327520E+00
2.905880E+00	1.824680E+00	1.520940E+00
3.001420E+00	1.697400E+00	1.634510E+00
2.902890E+00	1.703980E+00	1.658890E+00
3.045340E+00	1.629480E+00	1.703360E+00
2.970260E+00	1.606920E+00	1.752830E+00
3.075910E+00	1.577690E+00	1.767610E+00
2.556150E+00	3.066920E+00	1.420480E+00
2.747440E+00	3.071780E+00	1.375120E+00
2.754630E+00	2.975640E+00	1.313850E+00
2.807140E+00	2.906040E+00	1.255330E+00
3.335460E+00	1.562140E+00	1.814100E+00
3.182430E+00	1.530290E+00	1.852280E+00
3.308680E+00	1.500620E+00	1.927080E+00
2.869190E+00	3.027280E+00	1.301120E+00
2.882710E+00	3.109120E+00	1.357090E+00
3.026500E+00	2.971030E+00	1.239540E+00
3.478360E+00	1.599710E+00	1.818840E+00
3.429030E+00	1.530210E+00	1.925360E+00
3.010370E+00	3.109510E+00	1.343840E+00
3.245770E+00	3.098580E+00	1.327720E+00
3.243920E+00	2.983380E+00	1.229640E+00
3.575350E+00	1.631950E+00	1.832160E+00
3.582450E+00	1.577130E+00	1.947440E+00
3.416880E+00	3.040260E+00	1.280820E+00
3.398690E+00	3.120160E+00	1.359100E+00
3.760430E+00	1.826850E+00	1.678330E+00
3.731920E+00	1.755070E+00	1.784200E+00
3.663140E+00	1.668200E+00	1.865670E+00
3.501450E+00	3.114430E+00	1.391170E+00
3.598680E+00	3.037310E+00	1.348190E+00
3.939650E+00	2.199930E+00	1.550190E+00
3.904210E+00	2.057800E+00	1.642180E+00
3.835860E+00	1.919890E+00	1.658490E+00
3.807790E+00	1.819840E+00	1.768390E+00
3.762740E+00	2.971710E+00	1.408150E+00
3.896660E+00	2.881110E+00	1.505700E+00
3.923990E+00	2.786880E+00	1.470770E+00
3.952310E+00	2.681200E+00	1.480380E+00
3.972200E+00	2.499150E+00	1.516840E+00
3.987210E+00	2.610020E+00	1.594960E+00
3.963880E+00	2.343210E+00	1.504430E+00
3.961550E+00	2.764140E+00	1.571630E+00
3.982430E+00	2.681230E+00	1.588550E+00
2.018350E+00	2.747500E+00	1.698440E+00
2.051910E+00	2.844240E+00	1.693470E+00
2.076390E+00	2.765270E+00	1.648390E+00
2.141020E+00	2.675230E+00	1.584800E+00
2.024070E+00	2.656840E+00	1.686150E+00
2.163140E+00	2.471490E+00	1.597380E+00
2.056060E+00	2.495560E+00	1.682650E+00
2.212170E+00	2.314180E+00	1.589630E+00
2.083020E+00	2.298450E+00	1.694580E+00
2.277540E+00	2.173630E+00	1.613250E+00
2.182240E+00	2.186960E+00	1.681100E+00
2.331720E+00	2.033400E+00	1.637720E+00
2.224750E+00	2.055510E+00	1.708360E+00
2.398800E+00	1.909140E+00	1.685730E+00
2.292480E+00	1.922900E+00	1.741200E+00
2.443280E+00	1.831470E+00	1.727420E+00
2.381790E+00	1.791130E+00	1.797560E+00
2.475120E+00	1.765980E+00	1.770830E+00
2.110520E+00	2.964120E+00	1.679270E+00
2.158000E+00	3.087690E+00	1.695120E+00
2.176150E+00	3.012940E+00	1.639420E+00
2.185390E+00	2.898790E+00	1.592210E+00
2.686860E+00	1.685950E+00	1.762880E+00
2.568400E+00	1.719310E+00	1.769320E+00
2.719340E+00	1.611320E+00	1.835470E+00
2.628710E+00	1.578290E+00	1.899410E+00
2.751750E+00	1.534850E+00	1.918090E+00
2.266170E+00	3.075510E+00	1.592630E+00
2.314680E+00	3.212990E+00	1.654580E+00
2.820830E+00	1.627990E+00	1.772900E+00
2.925240E+00	1.515100E+00	1.894010E+00
2.841180E+00	1.500370E+00	1.930400E+00
2.991810E+00	1.440430E+00	1.977790E+00
2.905490E+00	1.399700E+00	2.035870E+00
3.005850E+00	1.378460E+00	2.062710E+00
2.456710E+00	3.158540E+00	1.526290E+00
2.485250E+00	3.301960E+00	1.638540E+00
3.037300E+00	1.512570E+00	1.880230E+00
3.099890E+00	1.418630E+00	2.007220E+00
2.597800E+00	3.271120E+00	1.558070E+00
2.651460E+00	3.356830E+00	1.645620E+00
2.665890E+00	3.188530E+00	1.475380E+00
3.389200E+00	1.466610E+00	2.024250E+00
3.249200E+00	1.431990E+00	2.032860E+00
3.372780E+00	1.417160E+00	2.127310E+00
2.761910E+00	3.303500E+00	1.562860E+00
2.794020E+00	3.382670E+00	1.652550E+00
2.905000E+00	3.219440E+00	1.444760E+00
3.508900E+00	1.505520E+00	2.024870E+00
3.492580E+00	1.460960E+00	2.126290E+00
2.854760E+00	3.423470E+00	1.691750E+00
2.867640E+00	3.466090E+00	1.750320E+00
2.910670E+00	3.432660E+00	1.704340E+00
2.943280E+00	3.372160E+00	1.627670E+00
3.086720E+00	3.304560E+00	1.542180E+00
3.161120E+00	3.216120E+00	1.446250E+00
3.584110E+00	1.528650E+00	2.034610E+00
3.577030E+00	1.505390E+00	2.095390E+00
2.965120E+00	3.457550E+00	1.756170E+00
3.089420E+00	3.423800E+00	1.724160E+00
3.132650E+00	3.364800E+00	1.643360E+00
3.275750E+00	3.317830E+00	1.580660E+00
3.416640E+00	3.211470E+00	1.460330E+00
3.764040E+00	1.713180E+00	1.925810E+00
3.738590E+00	1.636060E+00	2.018250E+00
3.652950E+00	1.549280E+00	2.077340E+00
3.245850E+00	3.405510E+00	1.725940E+00
3.386550E+00	3.371580E+00	1.695710E+00
3.438060E+00	3.306400E+00	1.611690E+00
3.568410E+00	3.262290E+00	1.614480E+00
3.664750E+00	3.145920E+00	1.503180E+00
3.962970E+00	2.128740E+00	1.758460E+00
3.926400E+00	1.976510E+00	1.849260E+00
3.976150E+00	2.081010E+00	1.904500E+00
3.845300E+00	1.801790E+00	1.916210E+00
3.813710E+00	1.707910E+00	2.011360E+00
3.524340E+00	3.349780E+00	1.731960E+00
3.651840E+00	3.303820E+00	1.730010E+00
3.692020E+00	3.230760E+00	1.655540E+00
3.775440E+00	3.164860E+00	1.657980E+00
3.847900E+00	3.033960E+00	1.609870E+00
4.000910E+00	2.518120E+00	1.683910E+00
4.002930E+00	2.321920E+00	1.745880E+00
4.017170E+00	2.471070E+00	1.786670E+00
3.991120E+00	2.166120E+00	1.864620E+00
3.772890E+00	3.253180E+00	1.781250E+00
3.873400E+00	3.129580E+00	1.764470E+00
3.938630E+00	3.007520E+00	1.777810E+00
3.964620E+00	2.866320E+00	1.715070E+00
4.007570E+00	2.655100E+00	1.729870E+00
4.014520E+00	2.545610E+00	1.754560E+00
1.857040E+00	2.792870E+00	1.904200E+00
1.901500E+00	2.914530E+00	1.905360E+00
1.908490E+00	2.813850E+00	1.849740E+00
1.950820E+00	2.721580E+00	1.770540E+00
1.847290E+00	2.697350E+00	1.878820E+00
1.956830E+00	2.520630E+00	1.770090E+00
1.861950E+00	2.543250E+00	1.860180E+00
1.985040E+00	2.363560E+00	1.754970E+00
1.877630E+00	2.345310E+00	1.856480E+00
2.007540E+00	2.280250E+00	1.760900E+00
1.956880E+00	2.270740E+00	1.810010E+00
2.009610E+00	2.195060E+00	1.805590E+00
2.103740E+00	1.921140E+00	1.876130E+00
2.073800E+00	1.982840E+00	1.855050E+00
2.168010E+00	1.948750E+00	1.811150E+00
2.259680E+00	1.816920E+00	1.854290E+00
2.147840E+00	1.843470E+00	1.906640E+00
2.333470E+00	1.684030E+00	1.913980E+00
2.221160E+00	1.712100E+00	1.959030E+00
2.379430E+00	1.600270E+00	1.964970E+00
2.304000E+00	1.565550E+00	2.037800E+00
2.415280E+00	1.522890E+00	2.037380E+00
2.009410E+00	2.948490E+00	1.775150E+00
1.986640E+00	3.047290E+00	1.854620E+00
2.102840E+00	2.098720E+00	1.776770E+00
2.466900E+00	1.630470E+00	1.904150E+00
2.553390E+00	1.534340E+00	1.969310E+00
2.508130E+00	1.476490E+00	2.058020E+00
2.606570E+00	1.457470E+00	2.042880E+00
2.023750E+00	3.128320E+00	1.864290E+00
2.095940E+00	3.228670E+00	1.871450E+00
2.072160E+00	3.119630E+00	1.795010E+00
2.802050E+00	1.426520E+00	2.026850E+00
2.703680E+00	1.447060E+00	2.033380E+00
2.836110E+00	1.365240E+00	2.091750E+00
2.771640E+00	1.334340E+00	2.154450E+00
2.876790E+00	1.313980E+00	2.158630E+00
2.199390E+00	3.232140E+00	1.761200E+00
2.225980E+00	3.329850E+00	1.834190E+00
3.079480E+00	1.341920E+00	2.127440E+00
2.981650E+00	1.314290E+00	2.165190E+00
3.089190E+00	1.288340E+00	2.216750E+00
2.300880E+00	3.403520E+00	1.854640E+00
2.369670E+00	3.480450E+00	1.918420E+00
2.374000E+00	3.427340E+00	1.837870E+00
2.359110E+00	3.359290E+00	1.757830E+00
3.168170E+00	1.367470E+00	2.110110E+00
3.161950E+00	1.316850E+00	2.189160E+00
2.468700E+00	3.459620E+00	1.827660E+00
2.535020E+00	3.543140E+00	1.922110E+00
2.551090E+00	3.417840E+00	1.727810E+00
3.282800E+00	1.354230E+00	2.190480E+00
2.633370E+00	3.500770E+00	1.836030E+00
2.678690E+00	3.558450E+00	1.933440E+00
2.744990E+00	3.444880E+00	1.742550E+00
3.486880E+00	1.388490E+00	2.257570E+00
2.744600E+00	3.586310E+00	1.978070E+00
2.752290E+00	3.615150E+00	2.034340E+00
2.800260E+00	3.593470E+00	1.985460E+00
2.850040E+00	3.535200E+00	1.888410E+00
3.648790E+00	1.493340E+00	2.207660E+00
2.842270E+00	3.610080E+00	2.027540E+00
2.947960E+00	3.578350E+00	2.000520E+00
3.003730E+00	3.541250E+00	1.944540E+00
3.131160E+00	3.486730E+00	1.872100E+00
3.754020E+00	1.579170E+00	2.160370E+00
3.760170E+00	1.537230E+00	2.235690E+00
3.086590E+00	3.558860E+00	2.013830E+00
3.224330E+00	3.523460E+00	1.989930E+00
3.286960E+00	3.489580E+00	1.925850E+00
3.408980E+00	3.439010E+00	1.854230E+00
3.985680E+00	1.999080E+00	2.001270E+00
3.958290E+00	1.861120E+00	2.069390E+00
3.864760E+00	1.697020E+00	2.152290E+00
3.977520E+00	1.792930E+00	2.207120E+00
3.824640E+00	1.579410E+00	2.244750E+00
3.362200E+00	3.507330E+00	1.996440E+00
3.488780E+00	3.471150E+00	1.986130E+00
3.545450E+00	3.433260E+00	1.936810E+00
3.654950E+00	3.372590E+00	1.885670E+00
4.038330E+00	2.430080E+00	1.950570E+00
4.021650E+00	2.536940E+00	1.827510E+00
4.035970E+00	2.578410E+00	1.926670E+00
4.033650E+00	2.296830E+00	1.956620E+00
4.037980E+00	2.134890E+00	2.041210E+00
4.021200E+00	1.951020E+00	2.141720E+00
4.008940E+00	1.860170E+00	2.184140E+00
3.614810E+00	3.447430E+00	2.015360E+00
3.725460E+00	3.404040E+00	2.016420E+00
3.760660E+00	3.362020E+00	1.975380E+00
3.810200E+00	3.299850E+00	1.940660E+00
3.891890E+00	3.186450E+00	1.907360E+00
3.958360E+00	3.054870E+00	1.908350E+00
4.006850E+00	2.905430E+00	1.925940E+00
4.044060E+00	2.731550E+00	1.970980E+00
4.052340E+00	2.822730E+00	2.021420E+00
3.828100E+00	3.348080E+00	2.074420E+00
3.921710E+00	3.236650E+00	2.050940E+00
3.988410E+00	3.107130E+00	2.042450E+00
4.027420E+00	2.972120E+00	2.044220E+00
4.052680E+00	2.872180E+00	2.055980E+00
1.726430E+00	2.809870E+00	2.105500E+00
1.768390E+00	2.919120E+00	2.106020E+00
1.761660E+00	2.828460E+00	2.054620E+00
1.791880E+00	2.752450E+00	1.974630E+00
1.710330E+00	2.721990E+00	2.077240E+00
1.777250E+00	2.570140E+00	1.945740E+00
1.704510E+00	2.588470E+00	2.034340E+00
1.790440E+00	2.406070E+00	1.936480E+00
1.716800E+00	2.432610E+00	2.017810E+00
1.800440E+00	2.307690E+00	1.933550E+00
1.731410E+00	2.277520E+00	2.008560E+00
1.821770E+00	2.222390E+00	1.951140E+00
1.902160E+00	2.008140E+00	1.987370E+00
1.903840E+00	2.056430E+00	1.962690E+00
1.930900E+00	2.020570E+00	1.958190E+00
1.935810E+00	1.971370E+00	1.976740E+00
2.038800E+00	1.724190E+00	2.061080E+00
2.015540E+00	1.791130E+00	2.032100E+00
2.101910E+00	1.747480E+00	2.003110E+00
2.182150E+00	1.618680E+00	2.056390E+00
2.079820E+00	1.642050E+00	2.097610E+00
2.233960E+00	1.538300E+00	2.106170E+00
2.166190E+00	1.503080E+00	2.182630E+00
2.279750E+00	1.457620E+00	2.172790E+00
1.833890E+00	2.929560E+00	2.007370E+00
1.857940E+00	3.041250E+00	2.053720E+00
1.915580E+00	2.177360E+00	1.897210E+00
1.985400E+00	2.047550E+00	1.896200E+00
2.034070E+00	1.898130E+00	1.942550E+00
2.448110E+00	1.449190E+00	2.113440E+00
2.384790E+00	1.412650E+00	2.179180E+00
2.486750E+00	1.374360E+00	2.187030E+00
1.918600E+00	3.140500E+00	2.053570E+00
1.975930E+00	3.254190E+00	2.085070E+00
1.971620E+00	3.193180E+00	2.015060E+00
1.954230E+00	3.102060E+00	1.952270E+00
2.664310E+00	1.358940E+00	2.147070E+00
2.574920E+00	1.365840E+00	2.162360E+00
2.705720E+00	1.297060E+00	2.214070E+00
2.645480E+00	1.263420E+00	2.273130E+00
2.753450E+00	1.247250E+00	2.282110E+00
2.041180E+00	3.261380E+00	1.980210E+00
2.079610E+00	3.355630E+00	2.040450E+00
2.931180E+00	1.260240E+00	2.240570E+00
2.858610E+00	1.241680E+00	2.273050E+00
2.932820E+00	1.225710E+00	2.309350E+00
2.148490E+00	3.428070E+00	2.054900E+00
2.211310E+00	3.508850E+00	2.112320E+00
2.209140E+00	3.464430E+00	2.029400E+00
2.191900E+00	3.391580E+00	1.951200E+00
3.023930E+00	1.244440E+00	2.299480E+00
2.289020E+00	3.513980E+00	2.017700E+00
2.327390E+00	3.577100E+00	2.104540E+00
3.202850E+00	1.275010E+00	2.306740E+00
2.401560E+00	3.619480E+00	2.144270E+00
2.469010E+00	3.668290E+00	2.211380E+00
2.468510E+00	3.634510E+00	2.132120E+00
2.445740E+00	3.586680E+00	2.043910E+00
3.383510E+00	1.315840E+00	2.323450E+00
3.331480E+00	1.273060E+00	2.393420E+00
3.430400E+00	1.290230E+00	2.415780E+00
2.557040E+00	3.652560E+00	2.124200E+00
2.615190E+00	3.701070E+00	2.223640E+00
2.631450E+00	3.612480E+00	2.020420E+00
3.477230E+00	1.343380E+00	2.337480E+00
3.480780E+00	1.321990E+00	2.388890E+00
2.735040E+00	3.651980E+00	2.136310E+00
2.717900E+00	3.698760E+00	2.238870E+00
3.660920E+00	1.434030E+00	2.373470E+00
3.550430E+00	1.359910E+00	2.383210E+00
2.825930E+00	3.692480E+00	2.240260E+00
2.972820E+00	3.669530E+00	2.259970E+00
2.957660E+00	3.620950E+00	2.128780E+00
3.773390E+00	1.521410E+00	2.313710E+00
3.081800E+00	3.630300E+00	2.216890E+00
3.071430E+00	3.655560E+00	2.275860E+00
3.227480E+00	3.564780E+00	2.134250E+00
3.966200E+00	1.719730E+00	2.298380E+00
3.896060E+00	1.608970E+00	2.350330E+00
3.963830E+00	1.675000E+00	2.370400E+00
3.171670E+00	3.626460E+00	2.264960E+00
3.297720E+00	3.587550E+00	2.238740E+00
3.364740E+00	3.558570E+00	2.187650E+00
3.488840E+00	3.509300E+00	2.130910E+00
4.081160E+00	2.522040E+00	2.144420E+00
4.076380E+00	2.390760E+00	2.138000E+00
4.065810E+00	2.290070E+00	2.093980E+00
4.101500E+00	2.169330E+00	2.218440E+00
4.085110E+00	2.099200E+00	2.199360E+00
4.083930E+00	2.005400E+00	2.234930E+00
4.057680E+00	1.842280E+00	2.312990E+00
4.106460E+00	1.942760E+00	2.321560E+00
4.001430E+00	1.725240E+00	2.381750E+00
3.423480E+00	3.565590E+00	2.252520E+00
3.548650E+00	3.529240E+00	2.245770E+00
3.614460E+00	3.499370E+00	2.200570E+00
3.724320E+00	3.444930E+00	2.157280E+00
4.081470E+00	2.781060E+00	2.143700E+00
4.096650E+00	2.658950E+00	2.181640E+00
4.123180E+00	2.071320E+00	2.295370E+00
4.122280E+00	1.995950E+00	2.332570E+00
3.665980E+00	3.505700E+00	2.276790E+00
3.796980E+00	3.454400E+00	2.308400E+00
3.828560E+00	3.419770E+00	2.242920E+00
3.870580E+00	3.368000E+00	2.211870E+00
3.949380E+00	3.268030E+00	2.197270E+00
4.020200E+00	3.138380E+00	2.196570E+00
4.022650E+00	3.200100E+00	2.274980E+00
4.056960E+00	2.987380E+00	2.185980E+00
4.070220E+00	2.882460E+00	2.153530E+00
3.895780E+00	3.386490E+00	2.324940E+00
3.964260E+00	3.302950E+00	2.304970E+00
4.000510E+00	3.246680E+00	2.288440E+00
1.626560E+00	2.721380E+00	2.255380E+00
1.660960E+00	2.817930E+00	2.273700E+00
1.680460E+00	2.765060E+00	2.178340E+00
1.643630E+00	2.600260E+00	2.134130E+00
1.598790E+00	2.625150E+00	2.230410E+00
1.651860E+00	2.456000E+00	2.106310E+00
1.581400E+00	2.454970E+00	2.218910E+00
1.662620E+00	2.330810E+00	2.076380E+00
1.611700E+00	2.350540E+00	2.146870E+00
1.674570E+00	2.255060E+00	2.078610E+00
1.628610E+00	2.253700E+00	2.135440E+00
1.683890E+00	2.178620E+00	2.103230E+00
2.001380E+00	1.513720E+00	2.260170E+00
1.968110E+00	1.578070E+00	2.229590E+00
2.046230E+00	1.549880E+00	2.202150E+00
2.102450E+00	1.468180E+00	2.243320E+00
2.044030E+00	1.430260E+00	2.310590E+00
2.145580E+00	1.389700E+00	2.302050E+00
1.695090E+00	2.913020E+00	2.280740E+00
1.747450E+00	3.011710E+00	2.279780E+00
1.727280E+00	2.924060E+00	2.212150E+00
1.850510E+00	2.111070E+00	1.980080E+00
1.769570E+00	2.130330E+00	2.037030E+00
1.841870E+00	1.985760E+00	2.041010E+00
1.941480E+00	1.867880E+00	2.038780E+00
1.869350E+00	1.840420E+00	2.115290E+00
1.963980E+00	1.708170E+00	2.136030E+00
2.320330E+00	1.375440E+00	2.236430E+00
2.252810E+00	1.345790E+00	2.305320E+00
2.356300E+00	1.302100E+00	2.313490E+00
1.819650E+00	3.133260E+00	2.278370E+00
1.880980E+00	3.247690E+00	2.312810E+00
1.869740E+00	3.189530E+00	2.241220E+00
1.842120E+00	3.099640E+00	2.166130E+00
2.549400E+00	1.282430E+00	2.272320E+00
2.461290E+00	1.266800E+00	2.338330E+00
2.588680E+00	1.237150E+00	2.328770E+00
2.551990E+00	1.222960E+00	2.369760E+00
2.622200E+00	1.192890E+00	2.398710E+00
1.933760E+00	3.263520E+00	2.205770E+00
1.973690E+00	3.356590E+00	2.265480E+00
2.819630E+00	1.196150E+00	2.364700E+00
2.735570E+00	1.182320E+00	2.404500E+00
2.827920E+00	1.156990E+00	2.431880E+00
2.036150E+00	3.434400E+00	2.275900E+00
2.095840E+00	3.513210E+00	2.329060E+00
2.088340E+00	3.470140E+00	2.247530E+00
2.062950E+00	3.405420E+00	2.163380E+00
2.936570E+00	1.178810E+00	2.415360E+00
2.159130E+00	3.520120E+00	2.228270E+00
2.199620E+00	3.589100E+00	2.305560E+00
3.129730E+00	1.202650E+00	2.429940E+00
3.066790E+00	1.148050E+00	2.502940E+00
3.167250E+00	1.158180E+00	2.526810E+00
2.262980E+00	3.647540E+00	2.326930E+00
2.323410E+00	3.697630E+00	2.393340E+00
2.320670E+00	3.672140E+00	2.308530E+00
2.303710E+00	3.620750E+00	2.224620E+00
3.260950E+00	1.238510E+00	2.428080E+00
3.261470E+00	1.197690E+00	2.510740E+00
2.401270E+00	3.693030E+00	2.309730E+00
2.464810E+00	3.739660E+00	2.413920E+00
3.394460E+00	1.244170E+00	2.490720E+00
2.539020E+00	3.729820E+00	2.313970E+00
2.604750E+00	3.767420E+00	2.428040E+00
3.550810E+00	1.306300E+00	2.480170E+00
2.703350E+00	3.732990E+00	2.336570E+00
2.700240E+00	3.765770E+00	2.441880E+00
3.635960E+00	1.364960E+00	2.453010E+00
3.652940E+00	1.344480E+00	2.506980E+00
2.794990E+00	3.757490E+00	2.441050E+00
2.930950E+00	3.733890E+00	2.439220E+00
2.874870E+00	3.718840E+00	2.343260E+00
3.810950E+00	1.496950E+00	2.447690E+00
3.726850E+00	1.398890E+00	2.516520E+00
3.054190E+00	3.678500E+00	2.355930E+00
3.030120E+00	3.712680E+00	2.445920E+00
3.978620E+00	1.654570E+00	2.441650E+00
3.927630E+00	1.562970E+00	2.505960E+00
3.140830E+00	3.686060E+00	2.446580E+00
3.253010E+00	3.652980E+00	2.444780E+00
3.278460E+00	3.618640E+00	2.351070E+00
4.108040E+00	2.400430E+00	2.227670E+00
4.127400E+00	2.288550E+00	2.264930E+00
4.131370E+00	1.921730E+00	2.417970E+00
4.105240E+00	1.817820E+00	2.471490E+00
4.043330E+00	1.736510E+00	2.466330E+00
3.370860E+00	3.623690E+00	2.445220E+00
3.488900E+00	3.592970E+00	2.455470E+00
3.516500E+00	3.559780E+00	2.366180E+00
4.128820E+00	2.697770E+00	2.276300E+00
4.148000E+00	2.568650E+00	2.344570E+00
4.153360E+00	2.394160E+00	2.352340E+00
4.180110E+00	2.245290E+00	2.422010E+00
4.157710E+00	2.127390E+00	2.391210E+00
4.146200E+00	2.020910E+00	2.397800E+00
3.599580E+00	3.563690E+00	2.475160E+00
3.725380E+00	3.531170E+00	2.512120E+00
3.721090E+00	3.505410E+00	2.413020E+00
4.067080E+00	3.121500E+00	2.321380E+00
4.098130E+00	2.998670E+00	2.335130E+00
4.128350E+00	2.813740E+00	2.329020E+00
4.142880E+00	2.890690E+00	2.435300E+00
4.154590E+00	2.668610E+00	2.374890E+00
3.796250E+00	3.495570E+00	2.499760E+00
3.892580E+00	3.427980E+00	2.479360E+00
3.988810E+00	3.310290E+00	2.438080E+00
4.048990E+00	3.189280E+00	2.396290E+00
4.112260E+00	3.040880E+00	2.432030E+00
4.132550E+00	2.958280E+00	2.439830E+00
1.541990E+00	2.663440E+00	2.414670E+00
1.580650E+00	2.759150E+00	2.436400E+00
1.586480E+00	2.693190E+00	2.333310E+00
1.547300E+00	2.538840E+00	2.302410E+00
1.518170E+00	2.577130E+00	2.391520E+00
1.536890E+00	2.447330E+00	2.298060E+00
1.508340E+00	2.454050E+00	2.365190E+00
1.517350E+00	2.357710E+00	2.303550E+00
1.876960E+00	1.424980E+00	2.421460E+00
1.842710E+00	1.536100E+00	2.351010E+00
1.945060E+00	1.490110E+00	2.321000E+00
1.985880E+00	1.415460E+00	2.359120E+00
1.948260E+00	1.394800E+00	2.405760E+00
2.007650E+00	1.348700E+00	2.417680E+00
1.644920E+00	2.950070E+00	2.488050E+00
1.690080E+00	3.028450E+00	2.497010E+00
1.672200E+00	2.968660E+00	2.439750E+00
1.661720E+00	2.893080E+00	2.361410E+00
1.618590E+00	2.881590E+00	2.464430E+00
1.561900E+00	2.288400E+00	2.215930E+00
1.601150E+00	2.142280E+00	2.210750E+00
1.701750E+00	2.029260E+00	2.145910E+00
1.615980E+00	2.006190E+00	2.243990E+00
1.773230E+00	1.881580E+00	2.165290E+00
1.674810E+00	1.901960E+00	2.243240E+00
1.837750E+00	1.748440E+00	2.203870E+00
1.741260E+00	1.778380E+00	2.263960E+00
1.890600E+00	1.619980E+00	2.253750E+00
1.796640E+00	1.654400E+00	2.300260E+00
2.184450E+00	1.318280E+00	2.367530E+00
2.112250E+00	1.292960E+00	2.431650E+00
2.223190E+00	1.250620E+00	2.442410E+00
1.748970E+00	3.132470E+00	2.495890E+00
1.801310E+00	3.233900E+00	2.528050E+00
1.789000E+00	3.185350E+00	2.459210E+00
1.761820E+00	3.098220E+00	2.394190E+00
2.394470E+00	1.238600E+00	2.398990E+00
2.331070E+00	1.211230E+00	2.457270E+00
2.437990E+00	1.176820E+00	2.479910E+00
1.845150E+00	3.255610E+00	2.425250E+00
1.884870E+00	3.335770E+00	2.488410E+00
2.557540E+00	1.139960E+00	2.495520E+00
2.676810E+00	1.125420E+00	2.496180E+00
2.637030E+00	1.093330E+00	2.550940E+00
2.700830E+00	1.081830E+00	2.580760E+00
1.950790E+00	3.423250E+00	2.511800E+00
2.010500E+00	3.494200E+00	2.515790E+00
1.995100E+00	3.460500E+00	2.465100E+00
1.965800E+00	3.400060E+00	2.387030E+00
2.828170E+00	1.100910E+00	2.534900E+00
2.052540E+00	3.514600E+00	2.444780E+00
2.076790E+00	3.571030E+00	2.544010E+00
2.982970E+00	1.113420E+00	2.549410E+00
2.939970E+00	1.078900E+00	2.620160E+00
3.028410E+00	1.087560E+00	2.633800E+00
2.166770E+00	3.648610E+00	2.549700E+00
2.231240E+00	3.700040E+00	2.558420E+00
2.210610E+00	3.671330E+00	2.505420E+00
2.181700E+00	3.620100E+00	2.431470E+00
3.120010E+00	1.117520E+00	2.599010E+00
2.273620E+00	3.707070E+00	2.495840E+00
2.321830E+00	3.758030E+00	2.614310E+00
3.254750E+00	1.157330E+00	2.605240E+00
2.394790E+00	3.753160E+00	2.507960E+00
2.461570E+00	3.795150E+00	2.610970E+00
3.367470E+00	1.199520E+00	2.588170E+00
2.538740E+00	3.794550E+00	2.528300E+00
2.540070E+00	3.815390E+00	2.610580E+00
3.525160E+00	1.246790E+00	2.634200E+00
2.602430E+00	3.820640E+00	2.606870E+00
2.714170E+00	3.796280E+00	2.546240E+00
3.657640E+00	1.329730E+00	2.581550E+00
2.883180E+00	3.792920E+00	2.596160E+00
2.863520E+00	3.775890E+00	2.510620E+00
3.843830E+00	1.474930E+00	2.587710E+00
3.766980E+00	1.388780E+00	2.650330E+00
3.010890E+00	3.742960E+00	2.527600E+00
2.978090E+00	3.772840E+00	2.612970E+00
4.009030E+00	1.643720E+00	2.559340E+00
3.943030E+00	1.552540E+00	2.642050E+00
3.082930E+00	3.749820E+00	2.617660E+00
3.188060E+00	3.720550E+00	2.618450E+00
3.223060E+00	3.687780E+00	2.531910E+00
4.155280E+00	1.854550E+00	2.544090E+00
4.091120E+00	1.754260E+00	2.605460E+00
4.147360E+00	1.822650E+00	2.618830E+00
3.297880E+00	3.682990E+00	2.618030E+00
3.411360E+00	3.653860E+00	2.621260E+00
3.450030E+00	3.627430E+00	2.541190E+00
4.207560E+00	2.444240E+00	2.490570E+00
4.233350E+00	2.287860E+00	2.529190E+00
4.246730E+00	2.373350E+00	2.584390E+00
4.226280E+00	2.128020E+00	2.547860E+00
4.192090E+00	1.974350E+00	2.538090E+00
4.175790E+00	1.872950E+00	2.615340E+00
3.515620E+00	3.619610E+00	2.641010E+00
3.638960E+00	3.583940E+00	2.671820E+00
3.646300E+00	3.569250E+00	2.581810E+00
4.184530E+00	2.783750E+00	2.503590E+00
4.215620E+00	2.602380E+00	2.531290E+00
4.216020E+00	2.711890E+00	2.572050E+00
4.237350E+00	2.451580E+00	2.575750E+00
3.712410E+00	3.554000E+00	2.654980E+00
3.810310E+00	3.503950E+00	2.618920E+00
3.942280E+00	3.427210E+00	2.622550E+00
3.976330E+00	3.391500E+00	2.572300E+00
4.022950E+00	3.330350E+00	2.566990E+00
4.089020E+00	3.205450E+00	2.574310E+00
4.079790E+00	3.264580E+00	2.650310E+00
4.141540E+00	3.057870E+00	2.558700E+00
4.172600E+00	2.902590E+00	2.546090E+00
4.207930E+00	2.772900E+00	2.595000E+00
4.020530E+00	3.360270E+00	2.648140E+00
4.057780E+00	3.311750E+00	2.653030E+00
1.424910E+00	2.126670E+00	2.459320E+00
1.434590E+00	2.193980E+00	2.442470E+00
1.451400E+00	2.129400E+00	2.414900E+00
1.475870E+00	2.051960E+00	2.390480E+00
1.426160E+00	2.053000E+00	2.462520E+00
1.511620E+00	1.956730E+00	2.379710E+00
1.449890E+00	1.915140E+00	2.473420E+00
1.528300E+00	1.846170E+00	2.420770E+00
1.761450E+00	1.426240E+00	2.498530E+00
1.729660E+00	1.489420E+00	2.476960E+00
1.795380E+00	1.466900E+00	2.438490E+00
1.813360E+00	1.377840E+00	2.504460E+00
1.603520E+00	2.986470E+00	2.710840E+00
1.651370E+00	3.060220E+00	2.691520E+00
1.626710E+00	2.994650E+00	2.645260E+00
1.615950E+00	2.929080E+00	2.556850E+00
1.572730E+00	2.902300E+00	2.663990E+00
1.572020E+00	2.800360E+00	2.515100E+00
1.546890E+00	2.790830E+00	2.603050E+00
1.515150E+00	2.654410E+00	2.505390E+00
1.478720E+00	2.488940E+00	2.468870E+00
1.458320E+00	2.331030E+00	2.419480E+00
1.498690E+00	2.194920E+00	2.332530E+00
1.543200E+00	2.045480E+00	2.309320E+00
1.584730E+00	1.910280E+00	2.327110E+00
1.655930E+00	1.797310E+00	2.329850E+00
1.592650E+00	1.798110E+00	2.389150E+00
1.712010E+00	1.681610E+00	2.355260E+00
1.636930E+00	1.701250E+00	2.412490E+00
1.759590E+00	1.568190E+00	2.392010E+00
1.686500E+00	1.592700E+00	2.441720E+00
1.928960E+00	1.298540E+00	2.520980E+00
2.027040E+00	1.271060E+00	2.495420E+00
2.008340E+00	1.230800E+00	2.558640E+00
2.076480E+00	1.204510E+00	2.561670E+00
1.702930E+00	3.099320E+00	2.598510E+00
1.704830E+00	3.159820E+00	2.714940E+00
2.266150E+00	1.183970E+00	2.516360E+00
2.196060E+00	1.165330E+00	2.579960E+00
2.308440E+00	1.129450E+00	2.587260E+00
1.765820E+00	3.254840E+00	2.720460E+00
1.821300E+00	3.316300E+00	2.695170E+00
1.776120E+00	3.240860E+00	2.639740E+00
2.481170E+00	1.119150E+00	2.557720E+00
2.413430E+00	1.102220E+00	2.611480E+00
2.526230E+00	1.076870E+00	2.632570E+00
1.872280E+00	3.351770E+00	2.600500E+00
1.896140E+00	3.408320E+00	2.727960E+00
2.630290E+00	1.063290E+00	2.634740E+00
2.764990E+00	1.046560E+00	2.678000E+00
1.978410E+00	3.483320E+00	2.612950E+00
2.880210E+00	1.051020E+00	2.672730E+00
2.844480E+00	1.023790E+00	2.726790E+00
2.915720E+00	1.016420E+00	2.762440E+00
2.049390E+00	3.570880E+00	2.644180E+00
2.099900E+00	3.623820E+00	2.711600E+00
2.115580E+00	3.623700E+00	2.618120E+00
3.008320E+00	1.050810E+00	2.715340E+00
2.198510E+00	3.688940E+00	2.652040E+00
3.113480E+00	1.077270E+00	2.688760E+00
2.285380E+00	3.757250E+00	2.733230E+00
2.370510E+00	3.804750E+00	2.771530E+00
2.345030E+00	3.783890E+00	2.701590E+00
3.233350E+00	1.104080E+00	2.700480E+00
2.421200E+00	3.805620E+00	2.704480E+00
2.429900E+00	3.824430E+00	2.772660E+00
3.401420E+00	1.156080E+00	2.702220E+00
2.482780E+00	3.836620E+00	2.768500E+00
2.564920E+00	3.836370E+00	2.705460E+00
3.521400E+00	1.190890E+00	2.729520E+00
3.497650E+00	1.158200E+00	2.764190E+00
3.547330E+00	1.180180E+00	2.773450E+00
2.721010E+00	3.849090E+00	2.756340E+00
2.674660E+00	3.825790E+00	2.658930E+00
3.693790E+00	1.305630E+00	2.705860E+00
3.610920E+00	1.223980E+00	2.772420E+00
2.798560E+00	3.821450E+00	2.675830E+00
2.854480E+00	3.851000E+00	2.776430E+00
3.877130E+00	1.455470E+00	2.730070E+00
3.799270E+00	1.362710E+00	2.752260E+00
2.960650E+00	3.798030E+00	2.697740E+00
2.952920E+00	3.833800E+00	2.798360E+00
4.026120E+00	1.632910E+00	2.690870E+00
3.971510E+00	1.543230E+00	2.750840E+00
3.041940E+00	3.807900E+00	2.778150E+00
3.129050E+00	3.794750E+00	2.812390E+00
3.160270E+00	3.750980E+00	2.707370E+00
4.159090E+00	1.816270E+00	2.698180E+00
4.097520E+00	1.708920E+00	2.756400E+00
3.248590E+00	3.745810E+00	2.803850E+00
3.365810E+00	3.711950E+00	2.810800E+00
3.375360E+00	3.682650E+00	2.711810E+00
4.264990E+00	2.289540E+00	2.641430E+00
4.266250E+00	2.164820E+00	2.669800E+00
4.244790E+00	2.005630E+00	2.716860E+00
4.281270E+00	2.090920E+00	2.738770E+00
4.200030E+00	1.907550E+00	2.666780E+00
3.460540E+00	3.676840E+00	2.793280E+00
3.553320E+00	3.646790E+00	2.838460E+00
3.561780E+00	3.627100E+00	2.742040E+00
4.234900E+00	2.677080E+00	2.655190E+00
4.274590E+00	2.535350E+00	2.737790E+00
4.272860E+00	2.388210E+00	2.689130E+00
4.298420E+00	2.229660E+00	2.735420E+00
4.298380E+00	2.138400E+00	2.756600E+00
3.631920E+00	3.615960E+00	2.802680E+00
3.732150E+00	3.569850E+00	2.768500E+00
3.872210E+00	3.506370E+00	2.769210E+00
3.920040E+00	3.461320E+00	2.706080E+00
4.127440E+00	3.189090E+00	2.709890E+00
4.174100E+00	3.059900E+00	2.732560E+00
4.166140E+00	3.132520E+00	2.766550E+00
4.196740E+00	2.909700E+00	2.701150E+00
4.220950E+00	2.780710E+00	2.687930E+00
3.958120E+00	3.459580E+00	2.793640E+00
4.001910E+00	3.405550E+00	2.735480E+00
4.097430E+00	3.297690E+00	2.771770E+00
4.153080E+00	3.186430E+00	2.793300E+00
1.348590E+00	2.080840E+00	2.600640E+00
1.359900E+00	2.166590E+00	2.603920E+00
1.388820E+00	2.106610E+00	2.526340E+00
1.388240E+00	1.966670E+00	2.535170E+00
1.343560E+00	1.994080E+00	2.602890E+00
1.400010E+00	1.880310E+00	2.547770E+00
1.353350E+00	1.850670E+00	2.621900E+00
1.418780E+00	1.792620E+00	2.568410E+00
1.530370E+00	2.896270E+00	2.838490E+00
1.570300E+00	2.974020E+00	2.863730E+00
1.555680E+00	2.919380E+00	2.767490E+00
1.521820E+00	2.799670E+00	2.710240E+00
1.507810E+00	2.820350E+00	2.811420E+00
1.490550E+00	2.669010E+00	2.645640E+00
1.477770E+00	2.697000E+00	2.762350E+00
1.457760E+00	2.532010E+00	2.585360E+00
1.441380E+00	2.565470E+00	2.701680E+00
1.433000E+00	2.388640E+00	2.546850E+00
1.416780E+00	2.432010E+00	2.657730E+00
1.403890E+00	2.249340E+00	2.522280E+00
1.381450E+00	2.295880E+00	2.619250E+00
1.563110E+00	1.724120E+00	2.461560E+00
1.489300E+00	1.760740E+00	2.511340E+00
1.613250E+00	1.609550E+00	2.492590E+00
1.537400E+00	1.629340E+00	2.547220E+00
1.666800E+00	1.514290E+00	2.512840E+00
1.601360E+00	1.507560E+00	2.571360E+00
1.708360E+00	1.388710E+00	2.575240E+00
1.815690E+00	1.298190E+00	2.583550E+00
1.762320E+00	1.245020E+00	2.681730E+00
1.875280E+00	1.216190E+00	2.650420E+00
1.629120E+00	3.054630E+00	2.782990E+00
2.001240E+00	1.165210E+00	2.664080E+00
2.107370E+00	1.138390E+00	2.652440E+00
2.088900E+00	1.103390E+00	2.718070E+00
2.178150E+00	1.077200E+00	2.741310E+00
1.686900E+00	3.159640E+00	2.806640E+00
1.731730E+00	3.231600E+00	2.857880E+00
1.735920E+00	3.227120E+00	2.775340E+00
2.347200E+00	1.082830E+00	2.662500E+00
2.287650E+00	1.077880E+00	2.697290E+00
2.384170E+00	1.040190E+00	2.741980E+00
1.803070E+00	3.313580E+00	2.790740E+00
2.583680E+00	1.029140E+00	2.718330E+00
2.507330E+00	1.026120E+00	2.752890E+00
2.590410E+00	1.000030E+00	2.785110E+00
1.879600E+00	3.406420E+00	2.842670E+00
1.940940E+00	3.478110E+00	2.849380E+00
1.926970E+00	3.456050E+00	2.792040E+00
2.675100E+00	1.006060E+00	2.773150E+00
1.993980E+00	3.527240E+00	2.754120E+00
2.000220E+00	3.549460E+00	2.892550E+00
2.823150E+00	9.978000E-01	2.800050E+00
2.924840E+00	9.902880E-01	2.845220E+00
2.070370E+00	3.619170E+00	2.914200E+00
2.142480E+00	3.674150E+00	2.895990E+00
2.079720E+00	3.620330E+00	2.822890E+00
3.019210E+00	1.008850E+00	2.826390E+00
2.188240E+00	3.698560E+00	2.795820E+00
2.210200E+00	3.723990E+00	2.879770E+00
3.173860E+00	1.039030E+00	2.805120E+00
2.305730E+00	3.784180E+00	2.881070E+00
3.338800E+00	1.082260E+00	2.803430E+00
3.279580E+00	1.045580E+00	2.865490E+00
3.362110E+00	1.052080E+00	2.908040E+00
2.459600E+00	3.839690E+00	2.859740E+00
3.451380E+00	1.124960E+00	2.792100E+00
3.453540E+00	1.100440E+00	2.873410E+00
2.592390E+00	3.874880E+00	2.901050E+00
2.550210E+00	3.860980E+00	2.811670E+00
3.539510E+00	1.159820E+00	2.830210E+00
2.655320E+00	3.870550E+00	2.838310E+00
2.662800E+00	3.880220E+00	2.913060E+00
3.757110E+00	1.304370E+00	2.843310E+00
3.647190E+00	1.211140E+00	2.896160E+00
2.717520E+00	3.880000E+00	2.916710E+00
2.793400E+00	3.870950E+00	2.869080E+00
3.849650E+00	1.392770E+00	2.831000E+00
3.830790E+00	1.360180E+00	2.879990E+00
2.903830E+00	3.856130E+00	2.857440E+00
4.036320E+00	1.604430E+00	2.812980E+00
3.939860E+00	1.490310E+00	2.870050E+00
3.872640E+00	1.401520E+00	2.900710E+00
3.022110E+00	3.826380E+00	2.875630E+00
3.178530E+00	3.784650E+00	2.912010E+00
4.165250E+00	1.791520E+00	2.850250E+00
4.213050E+00	1.877750E+00	2.751970E+00
4.234570E+00	1.902220E+00	2.825570E+00
4.089020E+00	1.680410E+00	2.865130E+00
3.278930E+00	3.755560E+00	2.962350E+00
3.307510E+00	3.735050E+00	2.885410E+00
4.291840E+00	2.070290E+00	2.808350E+00
4.265190E+00	1.981740E+00	2.871470E+00
3.364400E+00	3.726380E+00	2.952770E+00
3.437920E+00	3.692630E+00	2.889130E+00
3.559720E+00	3.653470E+00	2.940060E+00
4.275060E+00	2.653530E+00	2.788860E+00
4.306900E+00	2.517820E+00	2.886560E+00
4.316000E+00	2.390190E+00	2.849050E+00
4.321760E+00	2.263480E+00	2.828470E+00
4.314970E+00	2.155970E+00	2.829230E+00
3.658390E+00	3.610620E+00	2.881060E+00
3.782770E+00	3.567400E+00	2.937820E+00
3.845100E+00	3.533200E+00	2.859270E+00
4.189370E+00	3.099970E+00	2.858740E+00
4.217350E+00	2.988590E+00	2.877450E+00
4.229680E+00	2.896650E+00	2.845480E+00
4.253340E+00	2.774210E+00	2.818740E+00
3.884790E+00	3.521750E+00	2.942880E+00
3.930970E+00	3.486630E+00	2.875370E+00
4.035500E+00	3.406250E+00	2.887970E+00
4.114510E+00	3.324730E+00	2.906880E+00
4.139820E+00	3.273780E+00	2.882620E+00
4.159010E+00	3.209390E+00	2.889190E+00
4.156120E+00	3.252450E+00	2.922740E+00
4.146200E+00	3.283210E+00	2.937100E+00
1.280130E+00	2.035350E+00	2.755040E+00
1.298240E+00	2.119520E+00	2.759890E+00
1.313330E+00	2.055540E+00	2.677960E+00
1.307010E+00	1.915450E+00	2.679180E+00
1.273170E+00	1.951910E+00	2.751140E+00
1.310260E+00	1.832050E+00	2.688590E+00
1.279210E+00	1.833480E+00	2.744260E+00
1.315040E+00	1.751550E+00	2.714530E+00
1.497560E+00	2.858800E+00	3.006310E+00
1.524090E+00	2.924540E+00	3.000470E+00
1.512860E+00	2.870640E+00	2.914170E+00
1.475660E+00	2.734680E+00	2.872210E+00
1.476800E+00	2.773170E+00	2.975110E+00
1.436370E+00	2.602050E+00	2.816860E+00
1.442430E+00	2.646480E+00	2.934150E+00
1.405880E+00	2.470220E+00	2.766280E+00
1.402190E+00	2.508610E+00	2.877780E+00
1.369030E+00	2.335530E+00	2.719950E+00
1.365270E+00	2.372700E+00	2.823610E+00
1.337900E+00	2.202430E+00	2.690580E+00
1.325470E+00	2.242940E+00	2.777750E+00
1.458320E+00	1.660300E+00	2.603800E+00
1.380460E+00	1.700820E+00	2.660560E+00
1.513640E+00	1.527980E+00	2.634630E+00
1.427510E+00	1.564050E+00	2.695740E+00
1.585070E+00	1.401350E+00	2.662700E+00
1.487970E+00	1.431390E+00	2.724630E+00
1.662460E+00	1.294830E+00	2.700710E+00
1.562090E+00	1.293460E+00	2.783220E+00
1.706260E+00	1.230630E+00	2.736550E+00
1.661050E+00	1.227120E+00	2.778220E+00
1.744750E+00	1.165930E+00	2.800550E+00
1.555220E+00	2.992310E+00	3.043970E+00
1.601940E+00	3.065460E+00	3.011700E+00
1.565480E+00	2.989810E+00	2.958260E+00
1.914430E+00	1.158230E+00	2.712120E+00
1.845910E+00	1.153800E+00	2.750110E+00
1.944630E+00	1.107400E+00	2.787210E+00
1.646240E+00	3.110050E+00	2.911310E+00
1.663420E+00	3.159640E+00	3.043090E+00
2.072020E+00	1.056590E+00	2.817360E+00
2.188770E+00	1.024550E+00	2.856470E+00
1.724730E+00	3.245540E+00	3.057810E+00
1.777950E+00	3.310380E+00	3.026600E+00
1.724010E+00	3.232620E+00	2.965250E+00
2.307080E+00	1.003000E+00	2.858020E+00
2.448610E+00	9.912840E-01	2.859790E+00
2.407310E+00	9.702310E-01	2.926460E+00
2.493430E+00	9.516750E-01	2.969880E+00
1.806620E+00	3.331050E+00	2.920710E+00
1.829350E+00	3.367760E+00	2.997050E+00
2.605980E+00	9.679840E-01	2.894270E+00
1.902650E+00	3.445300E+00	2.973930E+00
2.746130E+00	9.695340E-01	2.891540E+00
2.709530E+00	9.487410E-01	2.950120E+00
2.790240E+00	9.360850E-01	2.987840E+00
1.987250E+00	3.543830E+00	3.004760E+00
2.032750E+00	3.592980E+00	3.023940E+00
2.036290E+00	3.592130E+00	2.965550E+00
2.884410E+00	9.607770E-01	2.931160E+00
2.106130E+00	3.654170E+00	3.021160E+00
2.990860E+00	9.776450E-01	2.912420E+00
2.210750E+00	3.727720E+00	2.959590E+00
3.109680E+00	9.884710E-01	2.925670E+00
2.296160E+00	3.791290E+00	3.010020E+00
2.378210E+00	3.837350E+00	3.042580E+00
2.342570E+00	3.813610E+00	2.974730E+00
3.259180E+00	1.011110E+00	2.945310E+00
3.384750E+00	1.019920E+00	2.992830E+00
2.414850E+00	3.839740E+00	2.977300E+00
2.430960E+00	3.859320E+00	3.046810E+00
3.472540E+00	1.067270E+00	2.970000E+00
2.479820E+00	3.876000E+00	3.048430E+00
2.548700E+00	3.884060E+00	2.999300E+00
3.559220E+00	1.134510E+00	2.937940E+00
2.698250E+00	3.895800E+00	2.998580E+00
3.761140E+00	1.262630E+00	2.971460E+00
3.668040E+00	1.176180E+00	3.007780E+00
2.841270E+00	3.912730E+00	3.042040E+00
2.791380E+00	3.889300E+00	2.959130E+00
3.835750E+00	1.343940E+00	2.935950E+00
2.913490E+00	3.871860E+00	2.964680E+00
2.930790E+00	3.900970E+00	3.063810E+00
4.046660E+00	1.595290E+00	2.943880E+00
3.980330E+00	1.496660E+00	2.985080E+00
3.911050E+00	1.415280E+00	2.970670E+00
2.997060E+00	3.878150E+00	3.048800E+00
3.077130E+00	3.864860E+00	3.093440E+00
3.075780E+00	3.842520E+00	2.999890E+00
4.227620E+00	1.881670E+00	2.934360E+00
4.176740E+00	1.777080E+00	2.995300E+00
4.114480E+00	1.699530E+00	2.947130E+00
3.136530E+00	3.842280E+00	3.067330E+00
3.226290E+00	3.793080E+00	3.051060E+00
4.301460E+00	2.079940E+00	2.930680E+00
4.276090E+00	1.968550E+00	2.995780E+00
3.344720E+00	3.746020E+00	3.022140E+00
3.474300E+00	3.700560E+00	3.018130E+00
3.576330E+00	3.664120E+00	3.008400E+00
4.300310E+00	2.636630E+00	2.942080E+00
4.329990E+00	2.506000E+00	2.999900E+00
4.336260E+00	2.396640E+00	2.983190E+00
4.336130E+00	2.263270E+00	2.958920E+00
4.323060E+00	2.180640E+00	2.910470E+00
3.672210E+00	3.626690E+00	3.002050E+00
3.786650E+00	3.592090E+00	3.055530E+00
4.222830E+00	3.017290E+00	2.962770E+00
4.254280E+00	2.887540E+00	3.001080E+00
4.240350E+00	2.986150E+00	3.030020E+00
4.267660E+00	2.773640E+00	2.939660E+00
3.885800E+00	3.538990E+00	3.040190E+00
3.971290E+00	3.475940E+00	2.989130E+00
4.061270E+00	3.420520E+00	3.038100E+00
4.097930E+00	3.368980E+00	2.976570E+00
4.163240E+00	3.248360E+00	2.992930E+00
4.202540E+00	3.120800E+00	3.016290E+00
4.225890E+00	3.039330E+00	3.012420E+00
4.116120E+00	3.366140E+00	3.051110E+00
4.136070E+00	3.318500E+00	2.988390E+00
1.347090E+00	2.378580E+00	2.989410E+00
1.370810E+00	2.445210E+00	3.017110E+00
1.364950E+00	2.405480E+00	2.934310E+00
1.321910E+00	2.273750E+00	2.868210E+00
1.318100E+00	2.297790E+00	2.956490E+00
1.295300E+00	2.164930E+00	2.828490E+00
1.283470E+00	2.169340E+00	2.906350E+00
1.260920E+00	2.031630E+00	2.836510E+00
1.244590E+00	1.865920E+00	2.827560E+00
1.264200E+00	1.714330E+00	2.820170E+00
1.339410E+00	1.605000E+00	2.768760E+00
1.280880E+00	1.556220E+00	2.879750E+00
1.406060E+00	1.471890E+00	2.781550E+00
1.344670E+00	1.489800E+00	2.838740E+00
1.464750E+00	1.360350E+00	2.810920E+00
1.389930E+00	1.393600E+00	2.860820E+00
1.500000E+00	1.292880E+00	2.840400E+00
1.448860E+00	1.299500E+00	2.889800E+00
1.523860E+00	1.232350E+00	2.891800E+00
1.518240E+00	2.912220E+00	3.082910E+00
1.486360E+00	2.816580E+00	3.061660E+00
1.461030E+00	2.713390E+00	3.053290E+00
1.409230E+00	2.556110E+00	3.006050E+00
1.639250E+00	1.167220E+00	2.890360E+00
1.749530E+00	1.107160E+00	2.903090E+00
1.596540E+00	3.065200E+00	3.107630E+00
1.551290E+00	2.987950E+00	3.103180E+00
1.862550E+00	1.077020E+00	2.896600E+00
1.976190E+00	1.056430E+00	2.884620E+00
1.958330E+00	1.039120E+00	2.944430E+00
2.047620E+00	1.008180E+00	2.970690E+00
1.659990E+00	3.163330E+00	3.151340E+00
1.701470E+00	3.222900E+00	3.167980E+00
1.701880E+00	3.219480E+00	3.112660E+00
2.229220E+00	9.970130E-01	2.913750E+00
2.162530E+00	9.991410E-01	2.943840E+00
2.265410E+00	9.656690E-01	2.989660E+00
1.757610E+00	3.293920E+00	3.156030E+00
2.392920E+00	9.434960E-01	3.011740E+00
2.506940E+00	9.156360E-01	3.067330E+00
1.833300E+00	3.379390E+00	3.077520E+00
2.600060E+00	9.161770E-01	3.037470E+00
1.900740E+00	3.454010E+00	3.118500E+00
1.948180E+00	3.507090E+00	3.139570E+00
1.949460E+00	3.506470E+00	3.070120E+00
2.700760E+00	9.251980E-01	3.016030E+00
2.801300E+00	8.972650E-01	3.085120E+00
2.016340E+00	3.577690E+00	3.125660E+00
2.888190E+00	9.151960E-01	3.038830E+00
2.112750E+00	3.664100E+00	3.149340E+00
2.191390E+00	3.725620E+00	3.174030E+00
2.153530E+00	3.697240E+00	3.103550E+00
3.025510E+00	9.320930E-01	3.031610E+00
2.222020E+00	3.746000E+00	3.082020E+00
2.269200E+00	3.780800E+00	3.183210E+00
3.186590E+00	9.543460E-01	3.033280E+00
3.138550E+00	9.111870E-01	3.103160E+00
3.231630E+00	9.231810E-01	3.123520E+00
2.345480E+00	3.822850E+00	3.134930E+00
3.335770E+00	9.708120E-01	3.079920E+00
2.469650E+00	3.876810E+00	3.126370E+00
3.482380E+00	1.029380E+00	3.071960E+00
2.548300E+00	3.909100E+00	3.154960E+00
2.550060E+00	3.905620E+00	3.100110E+00
3.583840E+00	1.098280E+00	3.041260E+00
2.599130E+00	3.920270E+00	3.164680E+00
2.659970E+00	3.917810E+00	3.122590E+00
3.773280E+00	1.223920E+00	3.098290E+00
3.674940E+00	1.143730E+00	3.096600E+00
2.796260E+00	3.923870E+00	3.132750E+00
3.870650E+00	1.324930E+00	3.039590E+00
2.907290E+00	3.912540E+00	3.139360E+00
4.042380E+00	1.540020E+00	3.049930E+00
3.966740E+00	1.434100E+00	3.079160E+00
4.038740E+00	1.508350E+00	3.122270E+00
2.997360E+00	3.887540E+00	3.127080E+00
3.087230E+00	3.863040E+00	3.190750E+00
4.244850E+00	1.869920E+00	3.049940E+00
4.196940E+00	1.775940E+00	3.111180E+00
4.123020E+00	1.645490E+00	3.064870E+00
4.078040E+00	1.562630E+00	3.106470E+00
3.165250E+00	3.829010E+00	3.139610E+00
3.265640E+00	3.778430E+00	3.178280E+00
4.318620E+00	2.068720E+00	3.079780E+00
4.330400E+00	2.152250E+00	2.990000E+00
4.346540E+00	2.187290E+00	3.055870E+00
4.282310E+00	1.953060E+00	3.094910E+00
3.391870E+00	3.732880E+00	3.140300E+00
3.529220E+00	3.688940E+00	3.123280E+00
3.603440E+00	3.664530E+00	3.072480E+00
4.338360E+00	2.555430E+00	3.067200E+00
4.353920E+00	2.429340E+00	3.114250E+00
4.349560E+00	2.511340E+00	3.128070E+00
4.356820E+00	2.289150E+00	3.079920E+00
3.646590E+00	3.651620E+00	3.165990E+00
3.717330E+00	3.631350E+00	3.163520E+00
3.721030E+00	3.625810E+00	3.115560E+00
4.257100E+00	2.949790E+00	3.134360E+00
4.232970E+00	3.032930E+00	3.057040E+00
4.229340E+00	3.057810E+00	3.109690E+00
4.287920E+00	2.811490E+00	3.139320E+00
4.315300E+00	2.690260E+00	3.082710E+00
4.344400E+00	2.568050E+00	3.136540E+00
3.758690E+00	3.614670E+00	3.165760E+00
3.850370E+00	3.566810E+00	3.177300E+00
4.009270E+00	3.463090E+00	3.128150E+00
4.066300E+00	3.426110E+00	3.107630E+00
4.169750E+00	3.238510E+00	3.137180E+00
4.147860E+00	3.308820E+00	3.061060E+00
4.125660E+00	3.347960E+00	3.124460E+00
4.209040E+00	3.124670E+00	3.142680E+00
4.094680E+00	3.397710E+00	3.098330E+00
1.364670E+00	2.458410E+00	3.195060E+00
1.390000E+00	2.514520E+00	3.180230E+00
1.364450E+00	2.446930E+00	3.139010E+00
1.334240E+00	2.363050E+00	3.057700E+00
1.327280E+00	2.366060E+00	3.159510E+00
1.276540E+00	2.202520E+00	3.002130E+00
1.277140E+00	2.236760E+00	3.105230E+00
1.238900E+00	2.058080E+00	2.952670E+00
1.232450E+00	2.094680E+00	3.052830E+00
1.216400E+00	1.914100E+00	2.919280E+00
1.197110E+00	1.954990E+00	3.013300E+00
1.212800E+00	1.769460E+00	2.907550E+00
1.179230E+00	1.815230E+00	2.990060E+00
1.225280E+00	1.637310E+00	2.922380E+00
1.180160E+00	1.682400E+00	2.988490E+00
1.239130E+00	1.553900E+00	2.943890E+00
1.199670E+00	1.544580E+00	3.016460E+00
1.255630E+00	1.471020E+00	2.969410E+00
1.425480E+00	2.602540E+00	3.204120E+00
1.464080E+00	2.709110E+00	3.228910E+00
1.445220E+00	2.655440E+00	3.134050E+00
1.392670E+00	2.514400E+00	3.104790E+00
1.319360E+00	1.430350E+00	2.912780E+00
1.373310E+00	1.325750E+00	2.948450E+00
1.453540E+00	1.209190E+00	3.007120E+00
1.549220E+00	1.163260E+00	2.966040E+00
1.533180E+00	1.137060E+00	3.031030E+00
1.618710E+00	1.100300E+00	3.039130E+00
1.531440E+00	2.932640E+00	3.243050E+00
1.560920E+00	3.011000E+00	3.270190E+00
1.550780E+00	2.976190E+00	3.175600E+00
1.496970E+00	2.823690E+00	3.182040E+00
1.790170E+00	1.068740E+00	2.956130E+00
1.725690E+00	1.080220E+00	2.990510E+00
1.837390E+00	1.027490E+00	3.043990E+00
1.594630E+00	3.088050E+00	3.292530E+00
1.625380E+00	3.135530E+00	3.279820E+00
1.609750E+00	3.093910E+00	3.220200E+00
1.951020E+00	1.015790E+00	3.016680E+00
2.042160E+00	9.731000E-01	3.082260E+00
1.682750E+00	3.208640E+00	3.259340E+00
2.182400E+00	9.461430E-01	3.102950E+00
2.321080E+00	9.171490E-01	3.100990E+00
2.284750E+00	9.065570E-01	3.157910E+00
2.358110E+00	8.852420E-01	3.200270E+00
1.757750E+00	3.309160E+00	3.274090E+00
1.812470E+00	3.374770E+00	3.288280E+00
1.792500E+00	3.343680E+00	3.228850E+00
2.456690E+00	8.945600E-01	3.159000E+00
1.840910E+00	3.393420E+00	3.199710E+00
1.858480E+00	3.422010E+00	3.279290E+00
2.590170E+00	8.810100E-01	3.148390E+00
1.929060E+00	3.491240E+00	3.250090E+00
2.696110E+00	8.871320E-01	3.119350E+00
2.792410E+00	8.638070E-01	3.180120E+00
2.022010E+00	3.590430E+00	3.268920E+00
2.088530E+00	3.653870E+00	3.299970E+00
2.074840E+00	3.634690E+00	3.219580E+00
2.923680E+00	8.677250E-01	3.157360E+00
2.157380E+00	3.702680E+00	3.264190E+00
3.062710E+00	8.792340E-01	3.148770E+00
3.024210E+00	8.429610E-01	3.212670E+00
3.088230E+00	8.489910E-01	3.207570E+00
2.258490E+00	3.778500E+00	3.269150E+00
3.170990E+00	8.725440E-01	3.193090E+00
2.351690E+00	3.831920E+00	3.260860E+00
3.329670E+00	9.067070E-01	3.214480E+00
2.459980E+00	3.878640E+00	3.247650E+00
3.472130E+00	9.846540E-01	3.188260E+00
2.582300E+00	3.924910E+00	3.235440E+00
3.627610E+00	1.079680E+00	3.172160E+00
2.663550E+00	3.948550E+00	3.270840E+00
2.663610E+00	3.933600E+00	3.219440E+00
3.719790E+00	1.155900E+00	3.158730E+00
3.729750E+00	1.138730E+00	3.209630E+00
2.715360E+00	3.956060E+00	3.283830E+00
2.770420E+00	3.943760E+00	3.244620E+00
3.920290E+00	1.315640E+00	3.196560E+00
3.795660E+00	1.198150E+00	3.207050E+00
2.889750E+00	3.929840E+00	3.241550E+00
4.012840E+00	1.443200E+00	3.181200E+00
4.010200E+00	1.391120E+00	3.238530E+00
2.992350E+00	3.894620E+00	3.223620E+00
3.092590E+00	3.879030E+00	3.296610E+00
4.260940E+00	1.881170E+00	3.166170E+00
4.221610E+00	1.786680E+00	3.195770E+00
4.174680E+00	1.688740E+00	3.186170E+00
4.103130E+00	1.553870E+00	3.190040E+00
4.059060E+00	1.450100E+00	3.251110E+00
3.205110E+00	3.816770E+00	3.260620E+00
3.282460E+00	3.777210E+00	3.241560E+00
4.348500E+00	2.183080E+00	3.158390E+00
4.330690E+00	2.073880E+00	3.217850E+00
4.298290E+00	1.986090E+00	3.171420E+00
3.338590E+00	3.753210E+00	3.228240E+00
3.435970E+00	3.725680E+00	3.280800E+00
3.540600E+00	3.684700E+00	3.215630E+00
3.578530E+00	3.682580E+00	3.315640E+00
4.355640E+00	2.499860E+00	3.190600E+00
4.370320E+00	2.403930E+00	3.247590E+00
4.365660E+00	2.298940E+00	3.201960E+00
3.673740E+00	3.649210E+00	3.258770E+00
3.743800E+00	3.620700E+00	3.204890E+00
3.807980E+00	3.609510E+00	3.295640E+00
4.238500E+00	3.048890E+00	3.205780E+00
4.274020E+00	2.950660E+00	3.281270E+00
4.297720E+00	2.830330E+00	3.248930E+00
4.326690E+00	2.708770E+00	3.224570E+00
4.349420E+00	2.594850E+00	3.209470E+00
3.922710E+00	3.552050E+00	3.301730E+00
4.010140E+00	3.476420E+00	3.268690E+00
4.116610E+00	3.355380E+00	3.227430E+00
4.085780E+00	3.401560E+00	3.142820E+00
4.178480E+00	3.239640E+00	3.264420E+00
4.208690E+00	3.149050E+00	3.238750E+00
1.241120E+00	2.244080E+00	3.296500E+00
1.264180E+00	2.291060E+00	3.296240E+00
1.246860E+00	2.249970E+00	3.269030E+00
1.231630E+00	2.202820E+00	3.271760E+00
1.304500E+00	2.366210E+00	3.285870E+00
1.352440E+00	2.469590E+00	3.318780E+00
1.337120E+00	2.412320E+00	3.239530E+00
1.268240E+00	2.264760E+00	3.219440E+00
1.230430E+00	2.126140E+00	3.148650E+00
1.220720E+00	2.141200E+00	3.220690E+00
1.191370E+00	1.992800E+00	3.105970E+00
1.187790E+00	2.029050E+00	3.192360E+00
1.162570E+00	1.856080E+00	3.077080E+00
1.152570E+00	1.893950E+00	3.162380E+00
1.149890E+00	1.721040E+00	3.065840E+00
1.131370E+00	1.757820E+00	3.147610E+00
1.159730E+00	1.607070E+00	3.067730E+00
1.124700E+00	1.611750E+00	3.161530E+00
1.170820E+00	1.541750E+00	3.076450E+00
1.152570E+00	1.537930E+00	3.124770E+00
1.177390E+00	1.477900E+00	3.114280E+00
1.392410E+00	2.535340E+00	3.259180E+00
1.300280E+00	1.363000E+00	3.003930E+00
1.232750E+00	1.392210E+00	3.090490E+00
1.357770E+00	1.272550E+00	3.038800E+00
1.299380E+00	1.302630E+00	3.085140E+00
1.392450E+00	1.218160E+00	3.074030E+00
1.347430E+00	1.230160E+00	3.124330E+00
1.418200E+00	1.171240E+00	3.131360E+00
1.477550E+00	2.750910E+00	3.345760E+00
1.493570E+00	2.808130E+00	3.364710E+00
1.486370E+00	2.781780E+00	3.297510E+00
1.450400E+00	2.676200E+00	3.305040E+00
1.525760E+00	1.103620E+00	3.133390E+00
1.641870E+00	1.056880E+00	3.157580E+00
1.551730E+00	3.009370E+00	3.390620E+00
1.582160E+00	3.076880E+00	3.417920E+00
1.569470E+00	3.044560E+00	3.343670E+00
1.524500E+00	2.918660E+00	3.334540E+00
1.737110E+00	1.033360E+00	3.128750E+00
1.855180E+00	9.919530E-01	3.181440E+00
1.622040E+00	3.140330E+00	3.348970E+00
1.964010E+00	9.759190E-01	3.150910E+00
2.077380E+00	9.447960E-01	3.170140E+00
2.047450E+00	9.315280E-01	3.245800E+00
2.166230E+00	9.069260E-01	3.266310E+00
1.683170E+00	3.231290E+00	3.386560E+00
1.734510E+00	3.298840E+00	3.417230E+00
1.726210E+00	3.281580E+00	3.341860E+00
2.286950E+00	8.877450E-01	3.234710E+00
2.362310E+00	8.668970E-01	3.257400E+00
1.777510E+00	3.344480E+00	3.368380E+00
2.451270E+00	8.530510E-01	3.299920E+00
1.857940E+00	3.429730E+00	3.382470E+00
2.584110E+00	8.435850E-01	3.265830E+00
1.938600E+00	3.515720E+00	3.390100E+00
1.995960E+00	3.578550E+00	3.421750E+00
1.986440E+00	3.562770E+00	3.341800E+00
2.699640E+00	8.497400E-01	3.230370E+00
2.840490E+00	8.101170E-01	3.289240E+00
2.059320E+00	3.634920E+00	3.384060E+00
2.959800E+00	8.140410E-01	3.266940E+00
2.916640E+00	7.889480E-01	3.317700E+00
2.973220E+00	7.802550E-01	3.334910E+00
2.155310E+00	3.710780E+00	3.375850E+00
3.093030E+00	8.017080E-01	3.290550E+00
2.252760E+00	3.783780E+00	3.369230E+00
3.249210E+00	8.372350E-01	3.280800E+00
3.201600E+00	7.892890E-01	3.344750E+00
3.283930E+00	8.106630E-01	3.351190E+00
2.353520E+00	3.845350E+00	3.368920E+00
3.328290E+00	8.636730E-01	3.277200E+00
3.330850E+00	8.415680E-01	3.319720E+00
2.459730E+00	3.895490E+00	3.365130E+00
3.461220E+00	9.359990E-01	3.275970E+00
3.393110E+00	8.804090E-01	3.306000E+00
2.572660E+00	3.944650E+00	3.355620E+00
3.598560E+00	9.982520E-01	3.312640E+00
2.692240E+00	3.965460E+00	3.351460E+00
3.769240E+00	1.131270E+00	3.294720E+00
2.782130E+00	3.984650E+00	3.397040E+00
2.780630E+00	3.974280E+00	3.338080E+00
3.861780E+00	1.220290E+00	3.270640E+00
3.869210E+00	1.201890E+00	3.327090E+00
2.823240E+00	3.984040E+00	3.387250E+00
2.879990E+00	3.961950E+00	3.370150E+00
4.035820E+00	1.365210E+00	3.324500E+00
3.935570E+00	1.261000E+00	3.322130E+00
2.994050E+00	3.914220E+00	3.334620E+00
3.089320E+00	3.884840E+00	3.397000E+00
4.265340E+00	1.834360E+00	3.247110E+00
4.230760E+00	1.738620E+00	3.265500E+00
4.195430E+00	1.619240E+00	3.286350E+00
4.130770E+00	1.500330E+00	3.317860E+00
4.196480E+00	1.568420E+00	3.357170E+00
3.174050E+00	3.843430E+00	3.372280E+00
3.262670E+00	3.794130E+00	3.360140E+00
3.317950E+00	3.768540E+00	3.295190E+00
3.375220E+00	3.747940E+00	3.393430E+00
4.366990E+00	2.185670E+00	3.287030E+00
4.349150E+00	2.070920E+00	3.308980E+00
4.316660E+00	1.945790E+00	3.278880E+00
4.286620E+00	1.809340E+00	3.332280E+00
4.246530E+00	1.687360E+00	3.352380E+00
4.222420E+00	1.616420E+00	3.355300E+00
3.498280E+00	3.706330E+00	3.373020E+00
3.601660E+00	3.676970E+00	3.410970E+00
4.370310E+00	2.504490E+00	3.293550E+00
4.383040E+00	2.395740E+00	3.366450E+00
4.380830E+00	2.305070E+00	3.306830E+00
3.703940E+00	3.649640E+00	3.356330E+00
3.818400E+00	3.617860E+00	3.407090E+00
4.246310E+00	3.065700E+00	3.321260E+00
4.282230E+00	2.960780E+00	3.405250E+00
4.308410E+00	2.841480E+00	3.369770E+00
4.337720E+00	2.726630E+00	3.338150E+00
4.360890E+00	2.615610E+00	3.316600E+00
3.902910E+00	3.576500E+00	3.373610E+00
4.017890E+00	3.501390E+00	3.401370E+00
4.111080E+00	3.391600E+00	3.368120E+00
4.171770E+00	3.278010E+00	3.356210E+00
4.210610E+00	3.172910E+00	3.345060E+00
1.313030E+00	2.449570E+00	3.464260E+00
1.351210E+00	2.524620E+00	3.476900E+00
1.321620E+00	2.449860E+00	3.426210E+00
1.304950E+00	2.386100E+00	3.359590E+00
1.288950E+00	2.376170E+00	3.434480E+00
1.239890E+00	2.234240E+00	3.355810E+00
1.192720E+00	2.085450E+00	3.279970E+00
1.186040E+00	2.087670E+00	3.359400E+00
1.147910E+00	1.935520E+00	3.246350E+00
1.148410E+00	1.971640E+00	3.328580E+00
1.117920E+00	1.796460E+00	3.228410E+00
1.112500E+00	1.836630E+00	3.308240E+00
1.103970E+00	1.677400E+00	3.220340E+00
1.088180E+00	1.690610E+00	3.314960E+00
1.103770E+00	1.610210E+00	3.225140E+00
1.093950E+00	1.610890E+00	3.275170E+00
1.105080E+00	1.548680E+00	3.259160E+00
1.357300E+00	2.505440E+00	3.399320E+00
1.397240E+00	2.595600E+00	3.445210E+00
1.139730E+00	1.460430E+00	3.222230E+00
1.183700E+00	1.406540E+00	3.172800E+00
1.174420E+00	1.382480E+00	3.228250E+00
1.213020E+00	1.336480E+00	3.211240E+00
1.437200E+00	2.674950E+00	3.447600E+00
1.472180E+00	2.768330E+00	3.483650E+00
1.468010E+00	2.734870E+00	3.396970E+00
1.411220E+00	2.601620E+00	3.370150E+00
1.279150E+00	1.273830E+00	3.174570E+00
1.359530E+00	1.167760E+00	3.247590E+00
1.446090E+00	1.121300E+00	3.207550E+00
1.438050E+00	1.107270E+00	3.266070E+00
1.506360E+00	1.071380E+00	3.260990E+00
1.530660E+00	2.971180E+00	3.546610E+00
1.555550E+00	3.036400E+00	3.538100E+00
1.541800E+00	2.982390E+00	3.460670E+00
1.503080E+00	2.850430E+00	3.429280E+00
1.506340E+00	2.882670E+00	3.517400E+00
1.703760E+00	1.021110E+00	3.222650E+00
1.628470E+00	1.032320E+00	3.259130E+00
1.716420E+00	9.992640E-01	3.286220E+00
1.582250E+00	3.098870E+00	3.583880E+00
1.624230E+00	3.166230E+00	3.556940E+00
1.586000E+00	3.091050E+00	3.501160E+00
1.793000E+00	9.812050E-01	3.268260E+00
1.637850E+00	3.173160E+00	3.462250E+00
1.668480E+00	3.227990E+00	3.541650E+00
1.952260E+00	9.391240E-01	3.302750E+00
2.083080E+00	8.989890E-01	3.332290E+00
2.185070E+00	8.671240E-01	3.401650E+00
1.703840E+00	3.265710E+00	3.483210E+00
2.298330E+00	8.507030E-01	3.359280E+00
2.358800E+00	8.548700E-01	3.302490E+00
1.784150E+00	3.358700E+00	3.499800E+00
2.398640E+00	8.375620E-01	3.371330E+00
2.490850E+00	8.148290E-01	3.433680E+00
1.865980E+00	3.446380E+00	3.512620E+00
1.917890E+00	3.505850E+00	3.529630E+00
1.907960E+00	3.487250E+00	3.460360E+00
2.588630E+00	8.044730E-01	3.391220E+00
1.960550E+00	3.546410E+00	3.482770E+00
2.701830E+00	8.065560E-01	3.349950E+00
2.804180E+00	7.677620E-01	3.423600E+00
2.044040E+00	3.634880E+00	3.514490E+00
2.903660E+00	7.655650E-01	3.380200E+00
3.012170E+00	7.405670E-01	3.423600E+00
2.142380E+00	3.709750E+00	3.475820E+00
3.131570E+00	7.546790E-01	3.398180E+00
3.088850E+00	7.269450E-01	3.448830E+00
3.157420E+00	7.252720E-01	3.480420E+00
2.244980E+00	3.786430E+00	3.470610E+00
3.250910E+00	7.706310E-01	3.429610E+00
2.349940E+00	3.851170E+00	3.474040E+00
3.387240E+00	8.389720E-01	3.401730E+00
2.458260E+00	3.905600E+00	3.475530E+00
3.498780E+00	9.224100E-01	3.362250E+00
3.513700E+00	9.029750E-01	3.452380E+00
2.564840E+00	3.953630E+00	3.470220E+00
3.571260E+00	9.595920E-01	3.373470E+00
3.563570E+00	9.435700E-01	3.413230E+00
2.667730E+00	3.974620E+00	3.464280E+00
3.737060E+00	1.056220E+00	3.446250E+00
3.617250E+00	9.797870E-01	3.403840E+00
2.763120E+00	3.988630E+00	3.461470E+00
3.896820E+00	1.201500E+00	3.414240E+00
2.835390E+00	3.986230E+00	3.444350E+00
2.912300E+00	3.971040E+00	3.501140E+00
3.987790E+00	1.281820E+00	3.396360E+00
3.989630E+00	1.263060E+00	3.449160E+00
3.020560E+00	3.914220E+00	3.466170E+00
3.098360E+00	3.883430E+00	3.453700E+00
4.175840E+00	1.517640E+00	3.398850E+00
4.122620E+00	1.435160E+00	3.416410E+00
4.058250E+00	1.329030E+00	3.458610E+00
3.147200E+00	3.857540E+00	3.440550E+00
3.240550E+00	3.807320E+00	3.463880E+00
3.377850E+00	3.758500E+00	3.501610E+00
4.367680E+00	2.124070E+00	3.374380E+00
4.352730E+00	2.018900E+00	3.382770E+00
4.336180E+00	1.893420E+00	3.407050E+00
4.298600E+00	1.751010E+00	3.453240E+00
4.340480E+00	1.843010E+00	3.465430E+00
4.231620E+00	1.595380E+00	3.433890E+00
4.182080E+00	1.493210E+00	3.464200E+00
3.491700E+00	3.712260E+00	3.458120E+00
3.609360E+00	3.691980E+00	3.499970E+00
4.377790E+00	2.527380E+00	3.421740E+00
4.397730E+00	2.394500E+00	3.493210E+00
4.388750E+00	2.241500E+00	3.428120E+00
4.378890E+00	2.087390E+00	3.459290E+00
4.367730E+00	1.973680E+00	3.466890E+00
4.358800E+00	1.893600E+00	3.478370E+00
3.719140E+00	3.652790E+00	3.454960E+00
3.828740E+00	3.632490E+00	3.493930E+00
4.250240E+00	3.087990E+00	3.447950E+00
4.298310E+00	2.968440E+00	3.520380E+00
4.320360E+00	2.853190E+00	3.482670E+00
4.351020E+00	2.727350E+00	3.456620E+00
4.364170E+00	2.640800E+00	3.405550E+00
3.934310E+00	3.579770E+00	3.473160E+00
4.040290E+00	3.521720E+00	3.501410E+00
4.077570E+00	3.475640E+00	3.468700E+00
4.124070E+00	3.414510E+00	3.466430E+00
4.186770E+00	3.295750E+00	3.489880E+00
4.168450E+00	3.370600E+00	3.510850E+00
4.208070E+00	3.199350E+00	3.430930E+00
4.107920E+00	3.465330E+00	3.518340E+00
4.151220E+00	3.411460E+00	3.524170E+00
1.306380E+00	2.523390E+00	3.640250E+00
1.333470E+00	2.576340E+00	3.623030E+00
1.311700E+00	2.515370E+00	3.590510E+00
1.301080E+00	2.439550E+00	3.523200E+00
1.284860E+00	2.445000E+00	3.611520E+00
1.250330E+00	2.287010E+00	3.474640E+00
1.253940E+00	2.330020E+00	3.569200E+00
1.201910E+00	2.143220E+00	3.435430E+00
1.211710E+00	2.192040E+00	3.526950E+00
1.155380E+00	2.008700E+00	3.409950E+00
1.165930E+00	2.054860E+00	3.493870E+00
1.116380E+00	1.877890E+00	3.388840E+00
1.122630E+00	1.921670E+00	3.470990E+00
1.088430E+00	1.760040E+00	3.373900E+00
1.086480E+00	1.780220E+00	3.468660E+00
1.079520E+00	1.695500E+00	3.375510E+00
1.076210E+00	1.702100E+00	3.421410E+00
1.075970E+00	1.637620E+00	3.407410E+00
1.349290E+00	2.567510E+00	3.561090E+00
1.387440E+00	2.667720E+00	3.635250E+00
1.088630E+00	1.537730E+00	3.373550E+00
1.109090E+00	1.479940E+00	3.314370E+00
1.107200E+00	1.458930E+00	3.373220E+00
1.130140E+00	1.410780E+00	3.351100E+00
1.416630E+00	2.667270E+00	3.527910E+00
1.437420E+00	2.741120E+00	3.601470E+00
1.179960E+00	1.340790E+00	3.307170E+00
1.258190E+00	1.244450E+00	3.292020E+00
1.224370E+00	1.247650E+00	3.410430E+00
1.309700E+00	1.182050E+00	3.321620E+00
1.284320E+00	1.189830E+00	3.373240E+00
1.348990E+00	1.137590E+00	3.371830E+00
1.458710E+00	2.789240E+00	3.615220E+00
1.476300E+00	2.835490E+00	3.631930E+00
1.471560E+00	2.800370E+00	3.569410E+00
1.448750E+00	1.078890E+00	3.347550E+00
1.576140E+00	1.016780E+00	3.360050E+00
1.523590E+00	1.008620E+00	3.464460E+00
1.632370E+00	9.716640E-01	3.451100E+00
1.547120E+00	3.024130E+00	3.612090E+00
1.508650E+00	2.918020E+00	3.614720E+00
1.733390E+00	9.623250E-01	3.382330E+00
1.618660E+00	3.163120E+00	3.644060E+00
1.580700E+00	3.093310E+00	3.673310E+00
1.856340E+00	9.392600E-01	3.362260E+00
1.865490E+00	9.147220E-01	3.438660E+00
1.941620E+00	9.072050E-01	3.413790E+00
1.665670E+00	3.230170E+00	3.625150E+00
2.067350E+00	8.722890E-01	3.443110E+00
2.199320E+00	8.357990E-01	3.512800E+00
1.719590E+00	3.294590E+00	3.586650E+00
2.295470E+00	8.223640E-01	3.486980E+00
1.787620E+00	3.375770E+00	3.646130E+00
1.845920E+00	3.440720E+00	3.653640E+00
1.833920E+00	3.421880E+00	3.585390E+00
2.397080E+00	8.176010E-01	3.463900E+00
2.504480E+00	7.837420E-01	3.549660E+00
1.894730E+00	3.489860E+00	3.610520E+00
2.599490E+00	7.709470E-01	3.513160E+00
1.966840E+00	3.566300E+00	3.580260E+00
2.696610E+00	7.686620E-01	3.472270E+00
2.797640E+00	7.303060E-01	3.542020E+00
2.040220E+00	3.651440E+00	3.637810E+00
2.120370E+00	3.724240E+00	3.636150E+00
2.080270E+00	3.683920E+00	3.583430E+00
2.894860E+00	7.276540E-01	3.487980E+00
2.982270E+00	6.955390E-01	3.549610E+00
2.132800E+00	3.721120E+00	3.561790E+00
2.198320E+00	3.786870E+00	3.624120E+00
3.075010E+00	7.037560E-01	3.511960E+00
3.161980E+00	6.937050E-01	3.577470E+00
2.228210E+00	3.795810E+00	3.559380E+00
2.248860E+00	3.828000E+00	3.616420E+00
3.257820E+00	7.318650E-01	3.542290E+00
2.290200E+00	3.855870E+00	3.615990E+00
2.339390E+00	3.870620E+00	3.577260E+00
3.365990E+00	7.838020E-01	3.511700E+00
2.455870E+00	3.926340E+00	3.580890E+00
3.460170E+00	8.471580E-01	3.502880E+00
2.565150E+00	3.979110E+00	3.575760E+00
3.566900E+00	9.096980E-01	3.561470E+00
3.614970E+00	9.607050E-01	3.472790E+00
3.699950E+00	9.973510E-01	3.561950E+00
2.661520E+00	3.998440E+00	3.566290E+00
3.809360E+00	1.076720E+00	3.570880E+00
2.751660E+00	4.008730E+00	3.556000E+00
3.892870E+00	1.159400E+00	3.537370E+00
2.836810E+00	4.007490E+00	3.537820E+00
2.914560E+00	3.997750E+00	3.604480E+00
3.994300E+00	1.249480E+00	3.511900E+00
2.988110E+00	3.955440E+00	3.563570E+00
3.093790E+00	3.918680E+00	3.575550E+00
3.131490E+00	3.874250E+00	3.494680E+00
3.191290E+00	3.855740E+00	3.545380E+00
4.147340E+00	1.413070E+00	3.516500E+00
4.091020E+00	1.320540E+00	3.571030E+00
3.291360E+00	3.808600E+00	3.556590E+00
3.380620E+00	3.778240E+00	3.561730E+00
4.354660E+00	1.823860E+00	3.531880E+00
4.324630E+00	1.721630E+00	3.558570E+00
4.283770E+00	1.622880E+00	3.546250E+00
4.216810E+00	1.509420E+00	3.541490E+00
3.488370E+00	3.744210E+00	3.550360E+00
3.604920E+00	3.715720E+00	3.560190E+00
4.396890E+00	2.531570E+00	3.573250E+00
4.379680E+00	2.617130E+00	3.482010E+00
4.379500E+00	2.663740E+00	3.543560E+00
4.410100E+00	2.385760E+00	3.597600E+00
4.412450E+00	2.273410E+00	3.567290E+00
4.404630E+00	2.136240E+00	3.552350E+00
4.391870E+00	2.005410E+00	3.547730E+00
4.377770E+00	1.916930E+00	3.529750E+00
3.730330E+00	3.681020E+00	3.555300E+00
3.914380E+00	3.624430E+00	3.580700E+00
4.270120E+00	3.088330E+00	3.593410E+00
4.230150E+00	3.174220E+00	3.507040E+00
4.228780E+00	3.208400E+00	3.573610E+00
4.307360E+00	2.958800E+00	3.611820E+00
4.328590E+00	2.868420E+00	3.579680E+00
4.356080E+00	2.763810E+00	3.557010E+00
3.986890E+00	3.596540E+00	3.588860E+00
3.999070E+00	3.575670E+00	3.556120E+00
4.175720E+00	3.375570E+00	3.574490E+00
4.207660E+00	3.288120E+00	3.617900E+00
4.019340E+00	3.575940E+00	3.592430E+00
4.074050E+00	3.522670E+00	3.597920E+00
4.138090E+00	3.443720E+00	3.565920E+00
1.245680E+00	2.347360E+00	3.713370E+00
1.265210E+00	2.403330E+00	3.722800E+00
1.255390E+00	2.361930E+00	3.660110E+00
1.220610E+00	2.236920E+00	3.616150E+00
1.227960E+00	2.274620E+00	3.696590E+00
1.179990E+00	2.103860E+00	3.581330E+00
1.194470E+00	2.151770E+00	3.666930E+00
1.134630E+00	1.969640E+00	3.556120E+00
1.153390E+00	2.022100E+00	3.642950E+00
1.100870E+00	1.852700E+00	3.538040E+00
1.112620E+00	1.878290E+00	3.642460E+00
1.083530E+00	1.785120E+00	3.534200E+00
1.089160E+00	1.791410E+00	3.589210E+00
1.076500E+00	1.725180E+00	3.564400E+00
1.333890E+00	2.580050E+00	3.698170E+00
1.289140E+00	2.470530E+00	3.685420E+00
1.070120E+00	1.652440E+00	3.502940E+00
1.074360E+00	1.568090E+00	3.475560E+00
1.077020E+00	1.551120E+00	3.587510E+00
1.087150E+00	1.483340E+00	3.520500E+00
1.386720E+00	2.682310E+00	3.726630E+00
1.425430E+00	2.748160E+00	3.730390E+00
1.409460E+00	2.721370E+00	3.687140E+00
1.112340E+00	1.418940E+00	3.454800E+00
1.161710E+00	1.327570E+00	3.439670E+00
1.149160E+00	1.339740E+00	3.557050E+00
1.197160E+00	1.271470E+00	3.474080E+00
1.185540E+00	1.282670E+00	3.525410E+00
1.226310E+00	1.225400E+00	3.517730E+00
1.445530E+00	2.777180E+00	3.669330E+00
1.465020E+00	2.820420E+00	3.766810E+00
1.297930E+00	1.154330E+00	3.472160E+00
1.411660E+00	1.070620E+00	3.471070E+00
1.369510E+00	1.081930E+00	3.581580E+00
1.475240E+00	1.020820E+00	3.513040E+00
1.449390E+00	1.028320E+00	3.559890E+00
1.519190E+00	9.843400E-01	3.567180E+00
1.495670E+00	2.894130E+00	3.770980E+00
1.512620E+00	2.933710E+00	3.755000E+00
1.492850E+00	2.885280E+00	3.703850E+00
1.715390E+00	9.312210E-01	3.497660E+00
1.629840E+00	9.432200E-01	3.556360E+00
1.762550E+00	8.866860E-01	3.590260E+00
1.543340E+00	3.002670E+00	3.732980E+00
1.831440E+00	8.939550E-01	3.514730E+00
1.927640E+00	8.532930E-01	3.580450E+00
1.863260E+00	8.571070E-01	3.605280E+00
1.955420E+00	8.259660E-01	3.656420E+00
1.621530E+00	3.156120E+00	3.734080E+00
1.587530E+00	3.094870E+00	3.749660E+00
1.972110E+00	8.678110E-01	3.517810E+00
2.019260E+00	8.226230E-01	3.614300E+00
1.658550E+00	3.216000E+00	3.709000E+00
2.145470E+00	8.120260E-01	3.614950E+00
1.723390E+00	3.299480E+00	3.723120E+00
2.289150E+00	7.903530E-01	3.604780E+00
1.836380E+00	3.432580E+00	3.724360E+00
1.787110E+00	3.378000E+00	3.743000E+00
2.401710E+00	7.890560E-01	3.580030E+00
2.510210E+00	7.554510E-01	3.667690E+00
1.884190E+00	3.485060E+00	3.696880E+00
2.607220E+00	7.413160E-01	3.631150E+00
1.958370E+00	3.569130E+00	3.710490E+00
2.701180E+00	7.370250E-01	3.590880E+00
2.798790E+00	6.986890E-01	3.660920E+00
2.102450E+00	3.715900E+00	3.722410E+00
2.034220E+00	3.655060E+00	3.735280E+00
2.889140E+00	6.912790E-01	3.604970E+00
2.976930E+00	6.601770E-01	3.663360E+00
2.186470E+00	3.785960E+00	3.708820E+00
3.068910E+00	6.715030E-01	3.615670E+00
3.162990E+00	6.640460E-01	3.685570E+00
2.278100E+00	3.856490E+00	3.686510E+00
3.259830E+00	7.011240E-01	3.652160E+00
2.352460E+00	3.907400E+00	3.717420E+00
2.350770E+00	3.896610E+00	3.663940E+00
3.364670E+00	7.525230E-01	3.620820E+00
2.389550E+00	3.923440E+00	3.707720E+00
2.444770E+00	3.940710E+00	3.696860E+00
3.465770E+00	8.222700E-01	3.595100E+00
2.560310E+00	3.990070E+00	3.681150E+00
3.669870E+00	9.661780E-01	3.667280E+00
3.561170E+00	8.810680E-01	3.682350E+00
2.668840E+00	4.014240E+00	3.674560E+00
3.791850E+00	1.058310E+00	3.662620E+00
2.737260E+00	4.020730E+00	3.635100E+00
3.900190E+00	1.152840E+00	3.647440E+00
2.824600E+00	4.026860E+00	3.649430E+00
2.919800E+00	4.015290E+00	3.706380E+00
4.001010E+00	1.238340E+00	3.615020E+00
3.005900E+00	3.970350E+00	3.651170E+00
3.120480E+00	3.940710E+00	3.676510E+00
3.210970E+00	3.870600E+00	3.614490E+00
4.169620E+00	1.414210E+00	3.624690E+00
4.098330E+00	1.317790E+00	3.677760E+00
3.245660E+00	3.889700E+00	3.686480E+00
3.332980E+00	3.859070E+00	3.686180E+00
3.365500E+00	3.815200E+00	3.624460E+00
4.350430E+00	1.762150E+00	3.620520E+00
4.316400E+00	1.651690E+00	3.646480E+00
4.349600E+00	1.721400E+00	3.684490E+00
4.247140E+00	1.528350E+00	3.647520E+00
3.432610E+00	3.832680E+00	3.691050E+00
3.558200E+00	3.799690E+00	3.708870E+00
3.580960E+00	3.752270E+00	3.632200E+00
4.380760E+00	2.680910E+00	3.645720E+00
4.407330E+00	2.552760E+00	3.716080E+00
4.414880E+00	2.421930E+00	3.687020E+00
4.422730E+00	2.295050E+00	3.675440E+00
4.417030E+00	2.165190E+00	3.662130E+00
4.406960E+00	2.028130E+00	3.651620E+00
4.384680E+00	1.874870E+00	3.632580E+00
4.365480E+00	1.779270E+00	3.673220E+00
3.675460E+00	3.751240E+00	3.702980E+00
3.789300E+00	3.725500E+00	3.751140E+00
3.800750E+00	3.686520E+00	3.664980E+00
4.237750E+00	3.195710E+00	3.667800E+00
4.278780E+00	3.104040E+00	3.733710E+00
4.305010E+00	2.992300E+00	3.694340E+00
4.331280E+00	2.876130E+00	3.677500E+00
4.351810E+00	2.791780E+00	3.632310E+00
3.899110E+00	3.664780E+00	3.743470E+00
3.982600E+00	3.598040E+00	3.694690E+00
4.006440E+00	3.584260E+00	3.620150E+00
4.046440E+00	3.556990E+00	3.656440E+00
4.178270E+00	3.380360E+00	3.700880E+00
4.141010E+00	3.442450E+00	3.623500E+00
4.111820E+00	3.486110E+00	3.679320E+00
4.218910E+00	3.275810E+00	3.708660E+00
4.080040E+00	3.527880E+00	3.660400E+00
1.240550E+00	2.349380E+00	3.851910E+00
1.262480E+00	2.414750E+00	3.837720E+00
1.245300E+00	2.342010E+00	3.773490E+00
1.208470E+00	2.204460E+00	3.750080E+00
1.221030E+00	2.261200E+00	3.833180E+00
1.171110E+00	2.079930E+00	3.726400E+00
1.192660E+00	2.145340E+00	3.816210E+00
1.133270E+00	1.964270E+00	3.710200E+00
1.156220E+00	2.026370E+00	3.796470E+00
1.111630E+00	1.893040E+00	3.710980E+00
1.123620E+00	1.919520E+00	3.779700E+00
1.102470E+00	1.835030E+00	3.744130E+00
1.284840E+00	2.485070E+00	3.871620E+00
1.314220E+00	2.557160E+00	3.853340E+00
1.295900E+00	2.484240E+00	3.780650E+00
1.085380E+00	1.729920E+00	3.696780E+00
1.075410E+00	1.633990E+00	3.627560E+00
1.077220E+00	1.640500E+00	3.706660E+00
1.076540E+00	1.571630E+00	3.650540E+00
1.078060E+00	1.586560E+00	3.709010E+00
1.082110E+00	1.526340E+00	3.690770E+00
1.344300E+00	2.624800E+00	3.890660E+00
1.381030E+00	2.687700E+00	3.876650E+00
1.353080E+00	2.624060E+00	3.804680E+00
1.116410E+00	1.405990E+00	3.577090E+00
1.101590E+00	1.449410E+00	3.668730E+00
1.136490E+00	1.366580E+00	3.611280E+00
1.128850E+00	1.383770E+00	3.653060E+00
1.154070E+00	1.333420E+00	3.656360E+00
1.416770E+00	2.735940E+00	3.815950E+00
1.205560E+00	1.246760E+00	3.635980E+00
1.277770E+00	1.157010E+00	3.592550E+00
1.255780E+00	1.175490E+00	3.655780E+00
1.326410E+00	1.107850E+00	3.629950E+00
1.297750E+00	1.128960E+00	3.674800E+00
1.361850E+00	1.071220E+00	3.680210E+00
1.462690E+00	2.832070E+00	3.871540E+00
1.493100E+00	2.902910E+00	3.876940E+00
1.486850E+00	2.879800E+00	3.819520E+00
1.469420E+00	9.932900E-01	3.678520E+00
1.574480E+00	9.366780E-01	3.651130E+00
1.549120E+00	9.358190E-01	3.713890E+00
1.608500E+00	9.087270E-01	3.732620E+00
1.516370E+00	2.945440E+00	3.822900E+00
1.697440E+00	8.874880E-01	3.688720E+00
1.557360E+00	3.034930E+00	3.867480E+00
1.592210E+00	3.104040E+00	3.864880E+00
1.579100E+00	3.076060E+00	3.804560E+00
1.853860E+00	8.407370E-01	3.699340E+00
1.985150E+00	8.028550E-01	3.742610E+00
1.613120E+00	3.137480E+00	3.812690E+00
2.092140E+00	7.900580E-01	3.708350E+00
1.671580E+00	3.227290E+00	3.825980E+00
2.160500E+00	7.882870E-01	3.686880E+00
2.188010E+00	7.768090E-01	3.725260E+00
1.736870E+00	3.320340E+00	3.844980E+00
1.783130E+00	3.382040E+00	3.865320E+00
1.769380E+00	3.360440E+00	3.799190E+00
2.269530E+00	7.634820E-01	3.730340E+00
2.196600E+00	7.837140E-01	3.691480E+00
1.824780E+00	3.426870E+00	3.817970E+00
2.401230E+00	7.594250E-01	3.702290E+00
2.518420E+00	7.290310E-01	3.787750E+00
1.891240E+00	3.498860E+00	3.781350E+00
2.612930E+00	7.134730E-01	3.751440E+00
1.960990E+00	3.587730E+00	3.847790E+00
2.027300E+00	3.664390E+00	3.864380E+00
2.008590E+00	3.636110E+00	3.794000E+00
2.706300E+00	7.057590E-01	3.710480E+00
2.809710E+00	6.690600E-01	3.783430E+00
2.081270E+00	3.709660E+00	3.821220E+00
2.894220E+00	6.579500E-01	3.727040E+00
2.983310E+00	6.343150E-01	3.766650E+00
2.170660E+00	3.785010E+00	3.806250E+00
3.068990E+00	6.409010E-01	3.725140E+00
3.168300E+00	6.344800E-01	3.794800E+00
2.255840E+00	3.855400E+00	3.789490E+00
3.265820E+00	6.710650E-01	3.762180E+00
2.335740E+00	3.907880E+00	3.779050E+00
3.369550E+00	7.252750E-01	3.732650E+00
2.401980E+00	3.936390E+00	3.761320E+00
2.477290E+00	3.977470E+00	3.817030E+00
3.467700E+00	7.982110E-01	3.705300E+00
2.557790E+00	4.007150E+00	3.781750E+00
3.663780E+00	9.402070E-01	3.774970E+00
3.568260E+00	8.525260E-01	3.788830E+00
2.647710E+00	4.025970E+00	3.767480E+00
3.778380E+00	1.032350E+00	3.762360E+00
2.730190E+00	4.038270E+00	3.759040E+00
2.762030E+00	4.033350E+00	3.704170E+00
2.836850E+00	4.056270E+00	3.777650E+00
3.909940E+00	1.151920E+00	3.763110E+00
2.934230E+00	4.039490E+00	3.776750E+00
4.010600E+00	1.239570E+00	3.713280E+00
3.027470E+00	4.008510E+00	3.754330E+00
3.184370E+00	3.971790E+00	3.762780E+00
4.192560E+00	1.414050E+00	3.766140E+00
4.097800E+00	1.305600E+00	3.743920E+00
3.274650E+00	3.961010E+00	3.790020E+00
3.321710E+00	3.903250E+00	3.739190E+00
4.339000E+00	1.659190E+00	3.724960E+00
4.293070E+00	1.557270E+00	3.740760E+00
4.270720E+00	1.498940E+00	3.789040E+00
3.366360E+00	3.942200E+00	3.802560E+00
3.474160E+00	3.912010E+00	3.819690E+00
3.475670E+00	3.867290E+00	3.760140E+00
4.402860E+00	2.689770E+00	3.792160E+00
4.364410E+00	2.773490E+00	3.703580E+00
4.358860E+00	2.834160E+00	3.771250E+00
4.424780E+00	2.548210E+00	3.813070E+00
4.433670E+00	2.441330E+00	3.789680E+00
4.445240E+00	2.317320E+00	3.775660E+00
4.440410E+00	2.187040E+00	3.765710E+00
4.432860E+00	2.056850E+00	3.755430E+00
4.418830E+00	1.918620E+00	3.754550E+00
4.378060E+00	1.755690E+00	3.754410E+00
4.344850E+00	1.618390E+00	3.792100E+00
4.307390E+00	1.542660E+00	3.802290E+00
3.564690E+00	3.864600E+00	3.812270E+00
3.647180E+00	3.800660E+00	3.769770E+00
3.787010E+00	3.761200E+00	3.826340E+00
4.248130E+00	3.221280E+00	3.786980E+00
4.286030E+00	3.120790E+00	3.865800E+00
4.315880E+00	3.010190E+00	3.802120E+00
4.329610E+00	2.924760E+00	3.753090E+00
3.900940E+00	3.692410E+00	3.816610E+00
3.999980E+00	3.614620E+00	3.800920E+00
4.107830E+00	3.506730E+00	3.785510E+00
4.069950E+00	3.536360E+00	3.697490E+00
4.198370E+00	3.382910E+00	3.837670E+00
4.220060E+00	3.310510E+00	3.775150E+00
1.263830E+00	2.409730E+00	3.912730E+00
1.237530E+00	2.316330E+00	3.904080E+00
1.222190E+00	2.222920E+00	3.910720E+00
1.191780E+00	2.101720E+00	3.896930E+00
1.157100E+00	1.983610E+00	3.880380E+00
1.128260E+00	1.857760E+00	3.880170E+00
1.096650E+00	1.778020E+00	3.798470E+00
1.107610E+00	1.774320E+00	3.864400E+00
1.096360E+00	1.720920E+00	3.835290E+00
1.313200E+00	2.550610E+00	3.927720E+00
1.284760E+00	2.482270E+00	3.923820E+00
1.090020E+00	1.630960E+00	3.810520E+00
1.090380E+00	1.541650E+00	3.787440E+00
1.095650E+00	1.485350E+00	3.761060E+00
1.109720E+00	1.495060E+00	3.841720E+00
1.126860E+00	1.435660E+00	3.827300E+00
1.377390E+00	2.678220E+00	3.936070E+00
1.351860E+00	2.625940E+00	3.957040E+00
1.143650E+00	1.365000E+00	3.751770E+00
1.175560E+00	1.299310E+00	3.727280E+00
1.184350E+00	1.309180E+00	3.813610E+00
1.212640E+00	1.245640E+00	3.775260E+00
1.427380E+00	2.756550E+00	3.944600E+00
1.253620E+00	1.176140E+00	3.726800E+00
1.324430E+00	1.100420E+00	3.775370E+00
1.399730E+00	1.032480E+00	3.758240E+00
1.397230E+00	1.037580E+00	3.861710E+00
1.468470E+00	9.814360E-01	3.813260E+00
1.485970E+00	2.886200E+00	3.932420E+00
1.466700E+00	2.837290E+00	3.954920E+00
1.562860E+00	9.269560E-01	3.810730E+00
1.691710E+00	8.752110E-01	3.819480E+00
1.523850E+00	2.963090E+00	3.947080E+00
1.802110E+00	8.382070E-01	3.797940E+00
1.789800E+00	8.373030E-01	3.878100E+00
1.873990E+00	8.190000E-01	3.889310E+00
1.593610E+00	3.100530E+00	3.940150E+00
1.563740E+00	3.042520E+00	3.962630E+00
1.950700E+00	8.041080E-01	3.833360E+00
1.628840E+00	3.163260E+00	3.902760E+00
2.087290E+00	7.732740E-01	3.825220E+00
1.684410E+00	3.241730E+00	3.968550E+00
1.733830E+00	3.314040E+00	3.986580E+00
1.716110E+00	3.293140E+00	3.913340E+00
2.197960E+00	7.644060E-01	3.800850E+00
1.769740E+00	3.364930E+00	3.942690E+00
2.301510E+00	7.377680E-01	3.856950E+00
1.828560E+00	3.438230E+00	3.921310E+00
2.417360E+00	7.336830E-01	3.841380E+00
2.535420E+00	7.105300E-01	3.892620E+00
1.888920E+00	3.507180E+00	3.887000E+00
2.617190E+00	6.947330E-01	3.875030E+00
2.017680E+00	3.660120E+00	3.942840E+00
1.950990E+00	3.586610E+00	3.961630E+00
2.719800E+00	6.815840E-01	3.840790E+00
2.814950E+00	6.526200E-01	3.876860E+00
2.086380E+00	3.726130E+00	3.927990E+00
2.922100E+00	6.241610E-01	3.887510E+00
2.163690E+00	3.792110E+00	3.909330E+00
3.066420E+00	6.164120E-01	3.841220E+00
2.243620E+00	3.860150E+00	3.888640E+00
2.321160E+00	3.913400E+00	3.872160E+00
3.380020E+00	6.993140E-01	3.847450E+00
3.266780E+00	6.434000E-01	3.869280E+00
2.400740E+00	3.948640E+00	3.853560E+00
2.474090E+00	3.983320E+00	3.920900E+00
3.484040E+00	7.720430E-01	3.814390E+00
2.563710E+00	4.018840E+00	3.887150E+00
3.657360E+00	9.079130E-01	3.887630E+00
3.569750E+00	8.274370E-01	3.874000E+00
2.631210E+00	4.034090E+00	3.840420E+00
3.769350E+00	1.009350E+00	3.865530E+00
2.722170E+00	4.050990E+00	3.851390E+00
2.833820E+00	4.082440E+00	3.909100E+00
3.864440E+00	1.098050E+00	3.845060E+00
2.973260E+00	4.066720E+00	3.860250E+00
3.977580E+00	1.212220E+00	3.893510E+00
[truncated: 10,719 more rows]
