# Supplementary material for: A New MRI-Based Model of Heart Function with Coupled Hemodynamics and Application to Normal and Diseased Canine Left Ventricles
Source: Front Bioeng Biotechnol. 2015 Sep 23;3:140. doi: 10.3389/fbioe.2015.00140 (PMC4585083; doi:10.3389/fbioe.2015.00140)
Supplement: Supplementary file 4 [file Data_Sheet_4.ZIP › Case2_Normal_LBBB_Diastole/nodes/case2_diastole_time_0.1900.csv]

3.319020E+00	2.073950E+00	1.091740E+00
3.343750E+00	2.120350E+00	1.068110E+00
3.361780E+00	2.081850E+00	1.082900E+00
3.362500E+00	2.036760E+00	1.114580E+00
3.398640E+00	2.178080E+00	1.039790E+00
3.432640E+00	2.237660E+00	1.021260E+00
3.454160E+00	2.190480E+00	1.042010E+00
3.451780E+00	2.105980E+00	1.087330E+00
3.557690E+00	2.038490E+00	1.150990E+00
3.474070E+00	1.990480E+00	1.168370E+00
3.603890E+00	1.973170E+00	1.221130E+00
3.537560E+00	2.225720E+00	1.052070E+00
3.606720E+00	2.117440E+00	1.124020E+00
3.647820E+00	2.041000E+00	1.183860E+00
2.996440E+00	2.276850E+00	1.102050E+00
3.014710E+00	2.364080E+00	1.079030E+00
3.058450E+00	2.322360E+00	1.071290E+00
3.076070E+00	2.268060E+00	1.084640E+00
3.072320E+00	2.452750E+00	1.066190E+00
3.093750E+00	2.535270E+00	1.068550E+00
3.139050E+00	2.487760E+00	1.054480E+00
3.195320E+00	2.378040E+00	1.038210E+00
3.320840E+00	2.222460E+00	1.029730E+00
3.164920E+00	2.216290E+00	1.082850E+00
3.240400E+00	2.065870E+00	1.130820E+00
3.368700E+00	1.932710E+00	1.209660E+00
3.230550E+00	1.923000E+00	1.251630E+00
3.435860E+00	1.847970E+00	1.343960E+00
3.320660E+00	1.827720E+00	1.368180E+00
3.427680E+00	1.799590E+00	1.424640E+00
3.224230E+00	2.558460E+00	1.045050E+00
3.436490E+00	2.538150E+00	1.030250E+00
3.451200E+00	2.348330E+00	1.010760E+00
3.519560E+00	1.902710E+00	1.282310E+00
3.555490E+00	1.817020E+00	1.454900E+00
3.570430E+00	2.469710E+00	1.046920E+00
3.588820E+00	2.563050E+00	1.064070E+00
3.634250E+00	2.352330E+00	1.059310E+00
3.690320E+00	2.217920E+00	1.118030E+00
3.716810E+00	2.102690E+00	1.192500E+00
3.724480E+00	2.013000E+00	1.273780E+00
3.657750E+00	1.914450E+00	1.346470E+00
3.702950E+00	2.509990E+00	1.110410E+00
3.773160E+00	2.332870E+00	1.146620E+00
3.795830E+00	2.177470E+00	1.226390E+00
3.778790E+00	2.085910E+00	1.269990E+00
2.570520E+00	2.665950E+00	1.267710E+00
2.593020E+00	2.734010E+00	1.268970E+00
2.630780E+00	2.675360E+00	1.243760E+00
2.727800E+00	2.614830E+00	1.207200E+00
2.585780E+00	2.586730E+00	1.264690E+00
2.788020E+00	2.446700E+00	1.179120E+00
2.631380E+00	2.440980E+00	1.257150E+00
2.875830E+00	2.279450E+00	1.155790E+00
2.691260E+00	2.286170E+00	1.260770E+00
2.871330E+00	2.111590E+00	1.248560E+00
2.751690E+00	2.132350E+00	1.312780E+00
2.934990E+00	2.026580E+00	1.266020E+00
2.825570E+00	1.986840E+00	1.364750E+00
2.944040E+00	1.935570E+00	1.351900E+00
2.705670E+00	2.767790E+00	1.239090E+00
2.905090E+00	2.773450E+00	1.163390E+00
2.888300E+00	2.599810E+00	1.132690E+00
2.964950E+00	2.478420E+00	1.100680E+00
3.018980E+00	2.147910E+00	1.164800E+00
3.073330E+00	1.966660E+00	1.265620E+00
3.155880E+00	1.848110E+00	1.386090E+00
3.025130E+00	1.867930E+00	1.406840E+00
3.227790E+00	1.746910E+00	1.504000E+00
3.074950E+00	1.766800E+00	1.517650E+00
3.278720E+00	1.672510E+00	1.605840E+00
3.140980E+00	1.648190E+00	1.657720E+00
3.260770E+00	1.604000E+00	1.712920E+00
3.104850E+00	2.666610E+00	1.091980E+00
3.151210E+00	2.859590E+00	1.161450E+00
3.413040E+00	1.735230E+00	1.534980E+00
3.384870E+00	1.636300E+00	1.691170E+00
3.293380E+00	2.803300E+00	1.110100E+00
3.357280E+00	2.923880E+00	1.171980E+00
3.364510E+00	2.692400E+00	1.056470E+00
3.551030E+00	1.750200E+00	1.579190E+00
3.562960E+00	1.689090E+00	1.711370E+00
3.467760E+00	2.831120E+00	1.135280E+00
3.531200E+00	2.953730E+00	1.227640E+00
3.607590E+00	2.690000E+00	1.107640E+00
3.759550E+00	1.958600E+00	1.401500E+00
3.736580E+00	1.871490E+00	1.512020E+00
3.657980E+00	1.779950E+00	1.618090E+00
3.639080E+00	2.864010E+00	1.201180E+00
3.665750E+00	2.955020E+00	1.288210E+00
3.741980E+00	2.788000E+00	1.216440E+00
3.796170E+00	2.649070E+00	1.202380E+00
3.846450E+00	2.463520E+00	1.224680E+00
3.875870E+00	2.276070E+00	1.296060E+00
3.843760E+00	2.076650E+00	1.411990E+00
3.907190E+00	2.206190E+00	1.418880E+00
3.807060E+00	1.948610E+00	1.490060E+00
3.741700E+00	2.885710E+00	1.286800E+00
3.850540E+00	2.791430E+00	1.347330E+00
3.902230E+00	2.590070E+00	1.344130E+00
3.924690E+00	2.410030E+00	1.370020E+00
3.931840E+00	2.286020E+00	1.419600E+00
2.214140E+00	2.697350E+00	1.508900E+00
2.241400E+00	2.787930E+00	1.500130E+00
2.271400E+00	2.709210E+00	1.464740E+00
2.331050E+00	2.622340E+00	1.430510E+00
2.227060E+00	2.609350E+00	1.508520E+00
2.389080E+00	2.462230E+00	1.415150E+00
2.270680E+00	2.461170E+00	1.500210E+00
2.435660E+00	2.300250E+00	1.418130E+00
2.321570E+00	2.308630E+00	1.493660E+00
2.493410E+00	2.148010E+00	1.461010E+00
2.382740E+00	2.158170E+00	1.533870E+00
2.551970E+00	2.010960E+00	1.495670E+00
2.439880E+00	2.015530E+00	1.568430E+00
2.622270E+00	1.914460E+00	1.547960E+00
2.516520E+00	1.869120E+00	1.648850E+00
2.647460E+00	1.804480E+00	1.653890E+00
2.298510E+00	2.901020E+00	1.483200E+00
2.347630E+00	3.013690E+00	1.493470E+00
2.366250E+00	2.933730E+00	1.451900E+00
2.375520E+00	2.813710E+00	1.417500E+00
2.489260E+00	2.656670E+00	1.326450E+00
2.507910E+00	2.451390E+00	1.329900E+00
2.551610E+00	2.291740E+00	1.335390E+00
2.611410E+00	2.142040E+00	1.387510E+00
2.675860E+00	2.008000E+00	1.434590E+00
2.748010E+00	1.874910E+00	1.535130E+00
2.812010E+00	1.805110E+00	1.583160E+00
2.757580E+00	1.759970E+00	1.657310E+00
2.838020E+00	1.746640E+00	1.634440E+00
2.448330E+00	2.971480E+00	1.424140E+00
2.452080E+00	3.062470E+00	1.459540E+00
2.597340E+00	2.892210E+00	1.321040E+00
2.905850E+00	1.821700E+00	1.515780E+00
3.002250E+00	1.693900E+00	1.629720E+00
2.903550E+00	1.700490E+00	1.653830E+00
3.046660E+00	1.625570E+00	1.698530E+00
2.971570E+00	1.602950E+00	1.747780E+00
3.077590E+00	1.573480E+00	1.762670E+00
2.554910E+00	3.069560E+00	1.413850E+00
2.746570E+00	3.074510E+00	1.368830E+00
2.753580E+00	2.978070E+00	1.307510E+00
2.806010E+00	2.908300E+00	1.248920E+00
3.338200E+00	1.557830E+00	1.809750E+00
3.184660E+00	1.526030E+00	1.847610E+00
3.311610E+00	1.496170E+00	1.922460E+00
2.868410E+00	3.030080E+00	1.294830E+00
2.882180E+00	3.112080E+00	1.351060E+00
3.026030E+00	2.974090E+00	1.233170E+00
3.481720E+00	1.595580E+00	1.814850E+00
3.432380E+00	1.525910E+00	1.921070E+00
3.010180E+00	3.112780E+00	1.337890E+00
3.246320E+00	3.102600E+00	1.321670E+00
3.244240E+00	2.987200E+00	1.223070E+00
3.579220E+00	1.627920E+00	1.828290E+00
3.586650E+00	1.572910E+00	1.943340E+00
3.417860E+00	3.044790E+00	1.274360E+00
3.399780E+00	3.124610E+00	1.353220E+00
3.765120E+00	1.823430E+00	1.674290E+00
3.736680E+00	1.751450E+00	1.780430E+00
3.667500E+00	1.664420E+00	1.861960E+00
3.502920E+00	3.119240E+00	1.385310E+00
3.600280E+00	3.042320E+00	1.341890E+00
3.944080E+00	2.198930E+00	1.545150E+00
3.909330E+00	2.055700E+00	1.637720E+00
3.840780E+00	1.917000E+00	1.654300E+00
3.813080E+00	1.816410E+00	1.764520E+00
3.764720E+00	2.976630E+00	1.402240E+00
3.899090E+00	2.885600E+00	1.500290E+00
3.926450E+00	2.790880E+00	1.465190E+00
3.955030E+00	2.684330E+00	1.474940E+00
3.975670E+00	2.500830E+00	1.511460E+00
3.990720E+00	2.612500E+00	1.590110E+00
3.967830E+00	2.343390E+00	1.499000E+00
3.964460E+00	2.767840E+00	1.566650E+00
3.985640E+00	2.684260E+00	1.583740E+00
2.016260E+00	2.748970E+00	1.693100E+00
2.049710E+00	2.846130E+00	1.688000E+00
2.074440E+00	2.766810E+00	1.642780E+00
2.139450E+00	2.676300E+00	1.579020E+00
2.022220E+00	2.657860E+00	1.680800E+00
2.161920E+00	2.471590E+00	1.591550E+00
2.054500E+00	2.495840E+00	1.676980E+00
2.211230E+00	2.313470E+00	1.583650E+00
2.081790E+00	2.297710E+00	1.688630E+00
2.276850E+00	2.172230E+00	1.607190E+00
2.181390E+00	2.185670E+00	1.675110E+00
2.331280E+00	2.031330E+00	1.631520E+00
2.224170E+00	2.053560E+00	1.702120E+00
2.398690E+00	1.906570E+00	1.679660E+00
2.292270E+00	1.920420E+00	1.734950E+00
2.443420E+00	1.828530E+00	1.721280E+00
2.382030E+00	1.788100E+00	1.791330E+00
2.475500E+00	1.762780E+00	1.764710E+00
2.108290E+00	2.966470E+00	1.673720E+00
2.155770E+00	3.090480E+00	1.689540E+00
2.174080E+00	3.015440E+00	1.633650E+00
2.183530E+00	2.900810E+00	1.586310E+00
2.687580E+00	1.682400E+00	1.757200E+00
2.568960E+00	1.715880E+00	1.763290E+00
2.720440E+00	1.607500E+00	1.829830E+00
2.629970E+00	1.574440E+00	1.893530E+00
2.753270E+00	1.530730E+00	1.912330E+00
2.264310E+00	3.078230E+00	1.586470E+00
2.312990E+00	3.216180E+00	1.648730E+00
2.821870E+00	1.624100E+00	1.767390E+00
2.926960E+00	1.510900E+00	1.888680E+00
2.842890E+00	1.496100E+00	1.924740E+00
2.993930E+00	1.436080E+00	1.972490E+00
2.907580E+00	1.395420E+00	2.030420E+00
3.008180E+00	1.374090E+00	2.057380E+00
2.455410E+00	3.161420E+00	1.520030E+00
2.484290E+00	3.305400E+00	1.632730E+00
3.039230E+00	1.508260E+00	1.875120E+00
3.102300E+00	1.414190E+00	2.002040E+00
2.597060E+00	3.274420E+00	1.551990E+00
2.651200E+00	3.360420E+00	1.640080E+00
2.665130E+00	3.191490E+00	1.469240E+00
3.392520E+00	1.462230E+00	2.019670E+00
3.252070E+00	1.427580E+00	2.028000E+00
3.376140E+00	1.412860E+00	2.122560E+00
2.761760E+00	3.306890E+00	1.557150E+00
2.794320E+00	3.386360E+00	1.647310E+00
2.904880E+00	3.222610E+00	1.439070E+00
3.512800E+00	1.501210E+00	2.020520E+00
3.496410E+00	1.456790E+00	2.121800E+00
2.855410E+00	3.427320E+00	1.686810E+00
2.868560E+00	3.470210E+00	1.745570E+00
2.911530E+00	3.436510E+00	1.699590E+00
2.943930E+00	3.375720E+00	1.622750E+00
3.087460E+00	3.308220E+00	1.536970E+00
3.161740E+00	3.219810E+00	1.440850E+00
3.588380E+00	1.524400E+00	2.030340E+00
3.581240E+00	1.501250E+00	2.091060E+00
2.966310E+00	3.461590E+00	1.751650E+00
3.090810E+00	3.427720E+00	1.719680E+00
3.133850E+00	3.368530E+00	1.638700E+00
3.277160E+00	3.321800E+00	1.575850E+00
3.418060E+00	3.215890E+00	1.455040E+00
3.769230E+00	1.709650E+00	1.922130E+00
3.743590E+00	1.632390E+00	2.014450E+00
3.657460E+00	1.545330E+00	2.073240E+00
3.247610E+00	3.409430E+00	1.721650E+00
3.388560E+00	3.375630E+00	1.691370E+00
3.439950E+00	3.310650E+00	1.607070E+00
3.570660E+00	3.266940E+00	1.609720E+00
3.666800E+00	3.150950E+00	1.497880E+00
3.968790E+00	2.127260E+00	1.754480E+00
3.932470E+00	1.974170E+00	1.845590E+00
3.982830E+00	2.079300E+00	1.900820E+00
3.851160E+00	1.798550E+00	1.912520E+00
3.819340E+00	1.704500E+00	2.007620E+00
3.526840E+00	3.354150E+00	1.727570E+00
3.654590E+00	3.308360E+00	1.725610E+00
3.694580E+00	3.235450E+00	1.650980E+00
3.778180E+00	3.169710E+00	1.653330E+00
3.850610E+00	3.038930E+00	1.604890E+00
4.005380E+00	2.519870E+00	1.679430E+00
4.008550E+00	2.321940E+00	1.741680E+00
4.022430E+00	2.472340E+00	1.782580E+00
3.997490E+00	2.164990E+00	1.860890E+00
3.776040E+00	3.257780E+00	1.776910E+00
3.876690E+00	3.134250E+00	1.760060E+00
3.942160E+00	3.011950E+00	1.773490E+00
3.968120E+00	2.870340E+00	1.710640E+00
4.011800E+00	2.657800E+00	1.725590E+00
4.019420E+00	2.547530E+00	1.750280E+00
1.854420E+00	2.794390E+00	1.900260E+00
1.898870E+00	2.916460E+00	1.901460E+00
1.906000E+00	2.815490E+00	1.845450E+00
1.948610E+00	2.722890E+00	1.765730E+00
1.844830E+00	2.698480E+00	1.874750E+00
1.954920E+00	2.521040E+00	1.764970E+00
1.859650E+00	2.543760E+00	1.855680E+00
1.983440E+00	2.363180E+00	1.749510E+00
1.875560E+00	2.344920E+00	1.851550E+00
2.006070E+00	2.279480E+00	1.755170E+00
1.955210E+00	2.269990E+00	1.804620E+00
2.008220E+00	2.193940E+00	1.799940E+00
2.103020E+00	1.918960E+00	1.870260E+00
2.072860E+00	1.980870E+00	1.849140E+00
2.167460E+00	1.946560E+00	1.805140E+00
2.259690E+00	1.814160E+00	1.848150E+00
2.147430E+00	1.840980E+00	1.900710E+00
2.334020E+00	1.680900E+00	1.908040E+00
2.221350E+00	1.709220E+00	1.953210E+00
2.380370E+00	1.596850E+00	1.959060E+00
2.304920E+00	1.562150E+00	2.032030E+00
2.416530E+00	1.519290E+00	2.031670E+00
2.006940E+00	2.950730E+00	1.770230E+00
1.984010E+00	3.049790E+00	1.850230E+00
2.101850E+00	2.097050E+00	1.770650E+00
2.467820E+00	1.627020E+00	1.898280E+00
2.554820E+00	1.530390E+00	1.963250E+00
2.509650E+00	1.472660E+00	2.052340E+00
2.608250E+00	1.453480E+00	2.037160E+00
2.021150E+00	3.131050E+00	1.859910E+00
2.093520E+00	3.231750E+00	1.866990E+00
2.069630E+00	3.122450E+00	1.790050E+00
2.803980E+00	1.422260E+00	2.021210E+00
2.705450E+00	1.442970E+00	2.027740E+00
2.838230E+00	1.360960E+00	2.086220E+00
2.773820E+00	1.330060E+00	2.148930E+00
2.879100E+00	1.309660E+00	2.153160E+00
2.197310E+00	3.235350E+00	1.755970E+00
2.224120E+00	3.333320E+00	1.829360E+00
3.082080E+00	1.337520E+00	2.122130E+00
2.984140E+00	1.309940E+00	2.159800E+00
3.092010E+00	1.283860E+00	2.211300E+00
2.299490E+00	3.407230E+00	1.849930E+00
2.368830E+00	3.484550E+00	1.914010E+00
2.372980E+00	3.431190E+00	1.833060E+00
2.357760E+00	3.363000E+00	1.752430E+00
3.170910E+00	1.363120E+00	2.105030E+00
3.164830E+00	1.312460E+00	2.183920E+00
2.468210E+00	3.463660E+00	1.822840E+00
2.535200E+00	3.547870E+00	1.917580E+00
2.550720E+00	3.421740E+00	1.722480E+00
3.286060E+00	1.349790E+00	2.185350E+00
2.633710E+00	3.505200E+00	1.831250E+00
2.679550E+00	3.563460E+00	1.928980E+00
2.745470E+00	3.448930E+00	1.737560E+00
3.490800E+00	1.384290E+00	2.252770E+00
2.745890E+00	3.591730E+00	1.973680E+00
2.753730E+00	3.620790E+00	2.030120E+00
2.801810E+00	3.599070E+00	1.981050E+00
2.851400E+00	3.540130E+00	1.883920E+00
3.653360E+00	1.489420E+00	2.203240E+00
2.844010E+00	3.615860E+00	2.023250E+00
2.949890E+00	3.583880E+00	1.996300E+00
3.005670E+00	3.546430E+00	1.940280E+00
3.133080E+00	3.491180E+00	1.867990E+00
3.759130E+00	1.575570E+00	2.156280E+00
3.765340E+00	1.533610E+00	2.231380E+00
3.088890E+00	3.564400E+00	2.009610E+00
3.226750E+00	3.528390E+00	1.985930E+00
3.289350E+00	3.494070E+00	1.921890E+00
3.411370E+00	3.443060E+00	1.850330E+00
3.992790E+00	1.997040E+00	1.997640E+00
3.964930E+00	1.858570E+00	2.065810E+00
3.870650E+00	1.693910E+00	2.148450E+00
3.984350E+00	1.790340E+00	2.203260E+00
3.830200E+00	1.575960E+00	2.240500E+00
3.364860E+00	3.511970E+00	1.992510E+00
3.491630E+00	3.475380E+00	1.982270E+00
3.548360E+00	3.437380E+00	1.932900E+00
3.657980E+00	3.376690E+00	1.881690E+00
4.044860E+00	2.430810E+00	1.946780E+00
4.026970E+00	2.538670E+00	1.823470E+00
4.041900E+00	2.580220E+00	1.922760E+00
4.040790E+00	2.296580E+00	1.952800E+00
4.045470E+00	2.133610E+00	2.037540E+00
4.028510E+00	1.948980E+00	2.138020E+00
4.016050E+00	1.857810E+00	2.180360E+00
3.617950E+00	3.451470E+00	2.011500E+00
3.728880E+00	3.407920E+00	2.012540E+00
3.764220E+00	3.366040E+00	1.971350E+00
3.813940E+00	3.304050E+00	1.936490E+00
3.895650E+00	3.190580E+00	1.903280E+00
3.962480E+00	3.058940E+00	1.904240E+00
4.011470E+00	2.908990E+00	1.921930E+00
4.049630E+00	2.734290E+00	1.967020E+00
4.057910E+00	2.825780E+00	2.017400E+00
3.832000E+00	3.351880E+00	2.070420E+00
3.925880E+00	3.240380E+00	2.046960E+00
3.993020E+00	3.110820E+00	2.038420E+00
4.032450E+00	2.975570E+00	2.040200E+00
4.058120E+00	2.875250E+00	2.052020E+00
1.723780E+00	2.811210E+00	2.102810E+00
1.765730E+00	2.920780E+00	2.103390E+00
1.758940E+00	2.829940E+00	2.051590E+00
1.789150E+00	2.753780E+00	1.971030E+00
1.707690E+00	2.723060E+00	2.074350E+00
1.774640E+00	2.570730E+00	1.941740E+00
1.701810E+00	2.589080E+00	2.030950E+00
1.787960E+00	2.405980E+00	1.932080E+00
1.714120E+00	2.432660E+00	2.013960E+00
1.797990E+00	2.307190E+00	1.928790E+00
1.728740E+00	2.276980E+00	2.004150E+00
1.819410E+00	2.221560E+00	1.946210E+00
1.900290E+00	2.006480E+00	1.981980E+00
1.901930E+00	2.054890E+00	1.957260E+00
1.929190E+00	2.018900E+00	1.952700E+00
1.934210E+00	1.969590E+00	1.971300E+00
2.038240E+00	1.721670E+00	2.055720E+00
2.014690E+00	1.788730E+00	2.026520E+00
2.101540E+00	1.744840E+00	1.997350E+00
2.182490E+00	1.615730E+00	2.051010E+00
2.079690E+00	1.639320E+00	2.092480E+00
2.234720E+00	1.535070E+00	2.100910E+00
2.166750E+00	1.499840E+00	2.177770E+00
2.280860E+00	1.454100E+00	2.167720E+00
1.831110E+00	2.931450E+00	2.004070E+00
1.855110E+00	3.043460E+00	2.050640E+00
1.913730E+00	2.176280E+00	1.891980E+00
1.983980E+00	2.045880E+00	1.890530E+00
2.033100E+00	1.895960E+00	1.936800E+00
2.449590E+00	1.445490E+00	2.108080E+00
2.386250E+00	1.408900E+00	2.174040E+00
2.488510E+00	1.370380E+00	2.181740E+00
1.915890E+00	3.142960E+00	2.050460E+00
1.973350E+00	3.256960E+00	2.082030E+00
1.968950E+00	3.195900E+00	2.011620E+00
1.951510E+00	3.104600E+00	1.948500E+00
2.666290E+00	1.354830E+00	2.141640E+00
2.576820E+00	1.361740E+00	2.156910E+00
2.707890E+00	1.292790E+00	2.208650E+00
2.647610E+00	1.259120E+00	2.267870E+00
2.755730E+00	1.242920E+00	2.276800E+00
2.038570E+00	3.264500E+00	1.976340E+00
2.077260E+00	3.358870E+00	2.036920E+00
2.933660E+00	1.255930E+00	2.235220E+00
2.861020E+00	1.237340E+00	2.267680E+00
2.935320E+00	1.221470E+00	2.304180E+00
2.146610E+00	3.431480E+00	2.051480E+00
2.209940E+00	3.512550E+00	2.109120E+00
2.207600E+00	3.468090E+00	2.025760E+00
2.190070E+00	3.395090E+00	1.947130E+00
3.026650E+00	1.240090E+00	2.294180E+00
2.287940E+00	3.518090E+00	2.013770E+00
2.326700E+00	3.581360E+00	2.101050E+00
3.205960E+00	1.270670E+00	2.301560E+00
2.401390E+00	3.624030E+00	2.140900E+00
2.469370E+00	3.673280E+00	2.208110E+00
2.468750E+00	3.639360E+00	2.128590E+00
2.445680E+00	3.591340E+00	2.039990E+00
3.387140E+00	1.311520E+00	2.318410E+00
3.335050E+00	1.268700E+00	2.388320E+00
3.434220E+00	1.285990E+00	2.410840E+00
2.557780E+00	3.657840E+00	2.120470E+00
2.616340E+00	3.706870E+00	2.220080E+00
2.632340E+00	3.617780E+00	2.016220E+00
3.481120E+00	1.339200E+00	2.332630E+00
3.484740E+00	1.317800E+00	2.384010E+00
2.736570E+00	3.657900E+00	2.132380E+00
2.719500E+00	3.705000E+00	2.235150E+00
3.665440E+00	1.430260E+00	2.368950E+00
3.554620E+00	1.355790E+00	2.378400E+00
2.827950E+00	3.699160E+00	2.236340E+00
2.975170E+00	3.676260E+00	2.256010E+00
2.959820E+00	3.627060E+00	2.124740E+00
3.778560E+00	1.517880E+00	2.309350E+00
3.084370E+00	3.636890E+00	2.212790E+00
3.073990E+00	3.662350E+00	2.271820E+00
3.230090E+00	3.570350E+00	2.130290E+00
3.972590E+00	1.717080E+00	2.294450E+00
3.901740E+00	1.605960E+00	2.346230E+00
3.969920E+00	1.672330E+00	2.366420E+00
3.174330E+00	3.632860E+00	2.260970E+00
3.300600E+00	3.593540E+00	2.234660E+00
3.367640E+00	3.563990E+00	2.183670E+00
3.491820E+00	3.513840E+00	2.127080E+00
4.088270E+00	2.523070E+00	2.140540E+00
4.083820E+00	2.390960E+00	2.134200E+00
4.073450E+00	2.289710E+00	2.090200E+00
4.109500E+00	2.168270E+00	2.214570E+00
4.093180E+00	2.097770E+00	2.195460E+00
4.091940E+00	2.003610E+00	2.230980E+00
4.064950E+00	1.840020E+00	2.309030E+00
4.114020E+00	1.940890E+00	2.317680E+00
4.007930E+00	1.722720E+00	2.377750E+00
3.426450E+00	3.570900E+00	2.248580E+00
3.551910E+00	3.534000E+00	2.241770E+00
3.617760E+00	3.503670E+00	2.196680E+00
3.727810E+00	3.448700E+00	2.153470E+00
4.087600E+00	2.783500E+00	2.139730E+00
4.103300E+00	2.660630E+00	2.177740E+00
4.131240E+00	2.069810E+00	2.291410E+00
4.130040E+00	1.994230E+00	2.328650E+00
3.669360E+00	3.509840E+00	2.272950E+00
3.800740E+00	3.457990E+00	2.304570E+00
3.832470E+00	3.423310E+00	2.239020E+00
3.874720E+00	3.371480E+00	2.207910E+00
3.953910E+00	3.271390E+00	2.193280E+00
4.025260E+00	3.141590E+00	2.192530E+00
4.027640E+00	3.203150E+00	2.270990E+00
4.062560E+00	2.990410E+00	2.181890E+00
4.075980E+00	2.885210E+00	2.149560E+00
3.899910E+00	3.389740E+00	2.321120E+00
3.968840E+00	3.306100E+00	2.301030E+00
4.005350E+00	3.249780E+00	2.284450E+00
1.623980E+00	2.722340E+00	2.253310E+00
1.658440E+00	2.819150E+00	2.271790E+00
1.677860E+00	2.766200E+00	2.175990E+00
1.640920E+00	2.600880E+00	2.131350E+00
1.596070E+00	2.625840E+00	2.228060E+00
1.649090E+00	2.456160E+00	2.103040E+00
1.578500E+00	2.455180E+00	2.216120E+00
1.659790E+00	2.330520E+00	2.072600E+00
1.608750E+00	2.350360E+00	2.143510E+00
1.671760E+00	2.254520E+00	2.074640E+00
1.625660E+00	2.253220E+00	2.131770E+00
1.681110E+00	2.177840E+00	2.099170E+00
2.001170E+00	1.510620E+00	2.255760E+00
1.967590E+00	1.575250E+00	2.225130E+00
2.046180E+00	1.546830E+00	2.197380E+00
2.102810E+00	1.464850E+00	2.238730E+00
2.044170E+00	1.426820E+00	2.306420E+00
2.146250E+00	1.386020E+00	2.297690E+00
1.692650E+00	2.914450E+00	2.278970E+00
1.744920E+00	3.013470E+00	2.277960E+00
1.724730E+00	2.925600E+00	2.210070E+00
1.848280E+00	2.109770E+00	1.974840E+00
1.767040E+00	2.129230E+00	2.032260E+00
1.839740E+00	1.984150E+00	2.035880E+00
1.940110E+00	1.865830E+00	2.033490E+00
1.867620E+00	1.838440E+00	2.110400E+00
1.963090E+00	1.705790E+00	2.131210E+00
2.321740E+00	1.371530E+00	2.231450E+00
2.254000E+00	1.341800E+00	2.300690E+00
2.357840E+00	1.297880E+00	2.308660E+00
1.817070E+00	3.135340E+00	2.276510E+00
1.878500E+00	3.250020E+00	2.311040E+00
1.867150E+00	3.191820E+00	2.239160E+00
1.839420E+00	3.101800E+00	2.163730E+00
2.551420E+00	1.278080E+00	2.267010E+00
2.463060E+00	1.262500E+00	2.333470E+00
2.590710E+00	1.232810E+00	2.323720E+00
2.553940E+00	1.218560E+00	2.364860E+00
2.624230E+00	1.188480E+00	2.393860E+00
1.931220E+00	3.266110E+00	2.203440E+00
1.971330E+00	3.359330E+00	2.263360E+00
2.821970E+00	1.191860E+00	2.359650E+00
2.737780E+00	1.177980E+00	2.399600E+00
2.830290E+00	1.152610E+00	2.426930E+00
2.034020E+00	3.437370E+00	2.273730E+00
2.094010E+00	3.516390E+00	2.327010E+00
2.086380E+00	3.473360E+00	2.245140E+00
2.060780E+00	3.408520E+00	2.160650E+00
2.939110E+00	1.174560E+00	2.410410E+00
2.157550E+00	3.523640E+00	2.225680E+00
2.198400E+00	3.592730E+00	2.303220E+00
3.132730E+00	1.198360E+00	2.424910E+00
3.069700E+00	1.143660E+00	2.497980E+00
3.170380E+00	1.153850E+00	2.521960E+00
2.262190E+00	3.651410E+00	2.324560E+00
2.322960E+00	3.701740E+00	2.391080E+00
2.320210E+00	3.676330E+00	2.305960E+00
2.303060E+00	3.624990E+00	2.221690E+00
3.264340E+00	1.234170E+00	2.423010E+00
3.264920E+00	1.193310E+00	2.505770E+00
2.401270E+00	3.697610E+00	2.306980E+00
2.465140E+00	3.744560E+00	2.411310E+00
3.398260E+00	1.239820E+00	2.485730E+00
2.539850E+00	3.735300E+00	2.310830E+00
2.605780E+00	3.773200E+00	2.425030E+00
3.555190E+00	1.302000E+00	2.475160E+00
2.704870E+00	3.739210E+00	2.333130E+00
2.701670E+00	3.771990E+00	2.438670E+00
3.640420E+00	1.360990E+00	2.448280E+00
3.657470E+00	1.340480E+00	2.502250E+00
2.796830E+00	3.764290E+00	2.437530E+00
2.933120E+00	3.740850E+00	2.435550E+00
2.876980E+00	3.725650E+00	2.339510E+00
3.816260E+00	1.493510E+00	2.443210E+00
3.731610E+00	1.395180E+00	2.511970E+00
3.056680E+00	3.685410E+00	2.352030E+00
3.032550E+00	3.719810E+00	2.442100E+00
3.984710E+00	1.651900E+00	2.437580E+00
3.933350E+00	1.559960E+00	2.501700E+00
3.143380E+00	3.692950E+00	2.442750E+00
3.255710E+00	3.659510E+00	2.440910E+00
3.281240E+00	3.624860E+00	2.347140E+00
4.115730E+00	2.400570E+00	2.223760E+00
4.135480E+00	2.288050E+00	2.260950E+00
4.138750E+00	1.919820E+00	2.414010E+00
4.112490E+00	1.815560E+00	2.467350E+00
4.050140E+00	1.734050E+00	2.462180E+00
3.373720E+00	3.629770E+00	2.441340E+00
3.491920E+00	3.598390E+00	2.451610E+00
3.519600E+00	3.564820E+00	2.362300E+00
4.135470E+00	2.699430E+00	2.272360E+00
4.155060E+00	2.569510E+00	2.340640E+00
4.160830E+00	2.394100E+00	2.348450E+00
4.187770E+00	2.244470E+00	2.418050E+00
4.165470E+00	2.126110E+00	2.387270E+00
4.153930E+00	2.019260E+00	2.393820E+00
3.602850E+00	3.568650E+00	2.471270E+00
3.728860E+00	3.535350E+00	2.508390E+00
3.724570E+00	3.509420E+00	2.409250E+00
4.072450E+00	3.124350E+00	2.317370E+00
4.103920E+00	3.001280E+00	2.331090E+00
4.134690E+00	2.815780E+00	2.325020E+00
4.148940E+00	2.892710E+00	2.431360E+00
4.161200E+00	2.669880E+00	2.371010E+00
3.800000E+00	3.499400E+00	2.495980E+00
3.896630E+00	3.431270E+00	2.475650E+00
3.993550E+00	3.313260E+00	2.434200E+00
4.054130E+00	3.192050E+00	2.392370E+00
4.118060E+00	3.043390E+00	2.427990E+00
4.138460E+00	2.960510E+00	2.435870E+00
1.539570E+00	2.664220E+00	2.413150E+00
1.578320E+00	2.760170E+00	2.435070E+00
1.583990E+00	2.694050E+00	2.331530E+00
1.544520E+00	2.539330E+00	2.300160E+00
1.515590E+00	2.577730E+00	2.389760E+00
1.534030E+00	2.447560E+00	2.295620E+00
1.505580E+00	2.454350E+00	2.363100E+00
1.514350E+00	2.357690E+00	2.300910E+00
1.876140E+00	1.421480E+00	2.417980E+00
1.841520E+00	1.533200E+00	2.347280E+00
1.944560E+00	1.487000E+00	2.317040E+00
1.985730E+00	1.411950E+00	2.355270E+00
1.947890E+00	1.391130E+00	2.402110E+00
2.007650E+00	1.344640E+00	2.413860E+00
1.642810E+00	2.951420E+00	2.487070E+00
1.687940E+00	3.029990E+00	2.496050E+00
1.670020E+00	2.970080E+00	2.438620E+00
1.659420E+00	2.894370E+00	2.359960E+00
1.616410E+00	2.882820E+00	2.463330E+00
1.558750E+00	2.288100E+00	2.212660E+00
1.598050E+00	2.141510E+00	2.207110E+00
1.699040E+00	2.028030E+00	2.141640E+00
1.612900E+00	2.005050E+00	2.240200E+00
1.770990E+00	1.879860E+00	2.160800E+00
1.672130E+00	1.900480E+00	2.239330E+00
1.836000E+00	1.746270E+00	2.199330E+00
1.739010E+00	1.776440E+00	2.259860E+00
1.889510E+00	1.617390E+00	2.249500E+00
1.794980E+00	1.652020E+00	2.296350E+00
2.185310E+00	1.314160E+00	2.363270E+00
2.112750E+00	1.288490E+00	2.427570E+00
2.224170E+00	1.246020E+00	2.438150E+00
1.746760E+00	3.134250E+00	2.494910E+00
1.799040E+00	3.235930E+00	2.527120E+00
1.786710E+00	3.187280E+00	2.458120E+00
1.759480E+00	3.100020E+00	2.392880E+00
2.396020E+00	1.234130E+00	2.394390E+00
2.332420E+00	1.206440E+00	2.452810E+00
2.439590E+00	1.172070E+00	2.475410E+00
1.842780E+00	3.257790E+00	2.423990E+00
1.882560E+00	3.338090E+00	2.487290E+00
2.559440E+00	1.135170E+00	2.490820E+00
2.678900E+00	1.120830E+00	2.491470E+00
2.639010E+00	1.088570E+00	2.546360E+00
2.702900E+00	1.077170E+00	2.576250E+00
1.948640E+00	3.425740E+00	2.510660E+00
2.008440E+00	3.496980E+00	2.514540E+00
1.993020E+00	3.463200E+00	2.463740E+00
1.963620E+00	3.402640E+00	2.385480E+00
2.830580E+00	1.096340E+00	2.530090E+00
2.050580E+00	3.517580E+00	2.443240E+00
2.074920E+00	3.574060E+00	2.542700E+00
2.985680E+00	1.109020E+00	2.544640E+00
2.942540E+00	1.074430E+00	2.615630E+00
3.031250E+00	1.083040E+00	2.629200E+00
2.165370E+00	3.651860E+00	2.548260E+00
2.230200E+00	3.703540E+00	2.556850E+00
2.209500E+00	3.674800E+00	2.503770E+00
2.180410E+00	3.623510E+00	2.429660E+00
3.123050E+00	1.113100E+00	2.594310E+00
2.272850E+00	3.710890E+00	2.493980E+00
2.321130E+00	3.761910E+00	2.612630E+00
3.258180E+00	1.152900E+00	2.600510E+00
2.394620E+00	3.757590E+00	2.505810E+00
2.461590E+00	3.799710E+00	2.608890E+00
3.371210E+00	1.195110E+00	2.583370E+00
2.539350E+00	3.799910E+00	2.525690E+00
2.540490E+00	3.820420E+00	2.608260E+00
3.529460E+00	1.242390E+00	2.629460E+00
2.603110E+00	3.825980E+00	2.604380E+00
2.715500E+00	3.802420E+00	2.543230E+00
3.662200E+00	1.325690E+00	2.576900E+00
2.884960E+00	3.799520E+00	2.592920E+00
2.865480E+00	3.782850E+00	2.507120E+00
3.849130E+00	1.471540E+00	2.583340E+00
3.771950E+00	1.385000E+00	2.645900E+00
3.013190E+00	3.750080E+00	2.523920E+00
2.980080E+00	3.779560E+00	2.609630E+00
4.015180E+00	1.641060E+00	2.555240E+00
3.948750E+00	1.549500E+00	2.637890E+00
3.085160E+00	3.756680E+00	2.614170E+00
3.190430E+00	3.727130E+00	2.614960E+00
3.225620E+00	3.694430E+00	2.528180E+00
4.162390E+00	1.852460E+00	2.540100E+00
4.097890E+00	1.751850E+00	2.601410E+00
4.154280E+00	1.820430E+00	2.614870E+00
3.300440E+00	3.689350E+00	2.614470E+00
3.414050E+00	3.659710E+00	2.617740E+00
3.452880E+00	3.633110E+00	2.537480E+00
4.214620E+00	2.444250E+00	2.486650E+00
4.240760E+00	2.287110E+00	2.525190E+00
4.253650E+00	2.372910E+00	2.580530E+00
4.233710E+00	2.126650E+00	2.543910E+00
4.199450E+00	1.972570E+00	2.534130E+00
4.182760E+00	1.870880E+00	2.611460E+00
3.518540E+00	3.625030E+00	2.637480E+00
3.642140E+00	3.588830E+00	2.668340E+00
3.649510E+00	3.573960E+00	2.578190E+00
4.190860E+00	2.785310E+00	2.499660E+00
4.222250E+00	2.603070E+00	2.527410E+00
4.222240E+00	2.713030E+00	2.568280E+00
4.244090E+00	2.451540E+00	2.571930E+00
3.715780E+00	3.558420E+00	2.651520E+00
3.814010E+00	3.507820E+00	2.615390E+00
3.946390E+00	3.430370E+00	2.619130E+00
3.980660E+00	3.394490E+00	2.568750E+00
4.027720E+00	3.333220E+00	2.563300E+00
4.094240E+00	3.208040E+00	2.570590E+00
4.084880E+00	3.267310E+00	2.646730E+00
4.147260E+00	3.060190E+00	2.554860E+00
4.178540E+00	2.904460E+00	2.542280E+00
4.214050E+00	2.774280E+00	2.591250E+00
4.025160E+00	3.363200E+00	2.644670E+00
4.062700E+00	3.314580E+00	2.649480E+00
1.421710E+00	2.126320E+00	2.457130E+00
1.431510E+00	2.193770E+00	2.440310E+00
1.448240E+00	2.128980E+00	2.412500E+00
1.472650E+00	2.051280E+00	2.387790E+00
1.422870E+00	2.052480E+00	2.460230E+00
1.508470E+00	1.955750E+00	2.376830E+00
1.446660E+00	1.914240E+00	2.471060E+00
1.525190E+00	1.844850E+00	2.417920E+00
1.760020E+00	1.422750E+00	2.495470E+00
1.727950E+00	1.486340E+00	2.473900E+00
1.794050E+00	1.463640E+00	2.435180E+00
1.812230E+00	1.373930E+00	2.501240E+00
1.601580E+00	2.987850E+00	2.710310E+00
1.649410E+00	3.061740E+00	2.690990E+00
1.624760E+00	2.996040E+00	2.644640E+00
1.613920E+00	2.930350E+00	2.556020E+00
1.570770E+00	2.903520E+00	2.663350E+00
1.569790E+00	2.801470E+00	2.514020E+00
1.544790E+00	2.791890E+00	2.602190E+00
1.512790E+00	2.655200E+00	2.504120E+00
1.476080E+00	2.489410E+00	2.467240E+00
1.455390E+00	2.331090E+00	2.417400E+00
1.495600E+00	2.194520E+00	2.329780E+00
1.539970E+00	2.044590E+00	2.306010E+00
1.581730E+00	1.909000E+00	2.323760E+00
1.653290E+00	1.795610E+00	2.326300E+00
1.589750E+00	1.796520E+00	2.386000E+00
1.709900E+00	1.679490E+00	2.351810E+00
1.634400E+00	1.699300E+00	2.409410E+00
1.757920E+00	1.565480E+00	2.388590E+00
1.684400E+00	1.590180E+00	2.438650E+00
1.928480E+00	1.294080E+00	2.517500E+00
2.027110E+00	1.266340E+00	2.491580E+00
2.008240E+00	1.225890E+00	2.555020E+00
2.076670E+00	1.199450E+00	2.557890E+00
1.700900E+00	3.100920E+00	2.597800E+00
1.702830E+00	3.161520E+00	2.714430E+00
2.267210E+00	1.178990E+00	2.512130E+00
2.196720E+00	1.160180E+00	2.576030E+00
2.309520E+00	1.124210E+00	2.583090E+00
1.763650E+00	3.256820E+00	2.719910E+00
1.819040E+00	3.318460E+00	2.694550E+00
1.773970E+00	3.242790E+00	2.639080E+00
2.482800E+00	1.114200E+00	2.553300E+00
2.414770E+00	1.097060E+00	2.607250E+00
2.527880E+00	1.071780E+00	2.628230E+00
1.870050E+00	3.354000E+00	2.599670E+00
1.893920E+00	3.410670E+00	2.727320E+00
2.632170E+00	1.058380E+00	2.630360E+00
2.767180E+00	1.041750E+00	2.673600E+00
1.976310E+00	3.485910E+00	2.612000E+00
2.882660E+00	1.046350E+00	2.668290E+00
2.846860E+00	1.018940E+00	2.722420E+00
2.918240E+00	1.011670E+00	2.758220E+00
2.047390E+00	3.573760E+00	2.643160E+00
2.098000E+00	3.626840E+00	2.710610E+00
2.113870E+00	3.626730E+00	2.616940E+00
3.011170E+00	1.046070E+00	2.710860E+00
2.197170E+00	3.692220E+00	2.650760E+00
3.116590E+00	1.072610E+00	2.684190E+00
2.284270E+00	3.760950E+00	2.731840E+00
2.369710E+00	3.808730E+00	2.770010E+00
2.344250E+00	3.787830E+00	2.700010E+00
3.236820E+00	1.099410E+00	2.695890E+00
2.420780E+00	3.809840E+00	2.702740E+00
2.429400E+00	3.828590E+00	2.771020E+00
3.405340E+00	1.151480E+00	2.697630E+00
2.482540E+00	3.841060E+00	2.766700E+00
2.565180E+00	3.841360E+00	2.703290E+00
3.525740E+00	1.186270E+00	2.724930E+00
3.501900E+00	1.153500E+00	2.759700E+00
3.551760E+00	1.175490E+00	2.768940E+00
2.721800E+00	3.854570E+00	2.753910E+00
2.675500E+00	3.831290E+00	2.656400E+00
3.698590E+00	1.301440E+00	2.701320E+00
3.615550E+00	1.219410E+00	2.767900E+00
2.799870E+00	3.827600E+00	2.672960E+00
2.855700E+00	3.856950E+00	2.773740E+00
3.882570E+00	1.451950E+00	2.725820E+00
3.804480E+00	1.358700E+00	2.747840E+00
2.962400E+00	3.804490E+00	2.694650E+00
2.954380E+00	3.839850E+00	2.795590E+00
4.032330E+00	1.630100E+00	2.686800E+00
3.977440E+00	1.540050E+00	2.746720E+00
3.043770E+00	3.814400E+00	2.775080E+00
3.130980E+00	3.801060E+00	2.809390E+00
3.162470E+00	3.757540E+00	2.704060E+00
4.166020E+00	1.813940E+00	2.694240E+00
4.104130E+00	1.706260E+00	2.752430E+00
3.250820E+00	3.752050E+00	2.800740E+00
3.368270E+00	3.717950E+00	2.807680E+00
3.377940E+00	3.688720E+00	2.708430E+00
4.271940E+00	2.288680E+00	2.637590E+00
4.273250E+00	2.163480E+00	2.666000E+00
4.251940E+00	2.003740E+00	2.713000E+00
4.288430E+00	2.089210E+00	2.734930E+00
4.206990E+00	1.905520E+00	2.662950E+00
3.463200E+00	3.682490E+00	2.790130E+00
3.556240E+00	3.652180E+00	2.835390E+00
3.564800E+00	3.632510E+00	2.738650E+00
4.240990E+00	2.677990E+00	2.651550E+00
4.280940E+00	2.535570E+00	2.734100E+00
4.279460E+00	2.387730E+00	2.685400E+00
4.305270E+00	2.228490E+00	2.731660E+00
4.305340E+00	2.136860E+00	2.752860E+00
3.635040E+00	3.621040E+00	2.799500E+00
3.735610E+00	3.574430E+00	2.765210E+00
3.876110E+00	3.510300E+00	2.765960E+00
3.924060E+00	3.464780E+00	2.702780E+00
4.132770E+00	3.191630E+00	2.706440E+00
4.179830E+00	3.062170E+00	2.729060E+00
4.171650E+00	3.134920E+00	2.763210E+00
4.202560E+00	2.911490E+00	2.697600E+00
4.226990E+00	2.782080E+00	2.684290E+00
3.962270E+00	3.463040E+00	2.790550E+00
4.006370E+00	3.408690E+00	2.732210E+00
4.102600E+00	3.300590E+00	2.768420E+00
4.158440E+00	3.188970E+00	2.790060E+00
1.345290E+00	2.080670E+00	2.599010E+00
1.356780E+00	2.166590E+00	2.602380E+00
1.385560E+00	2.106340E+00	2.524410E+00
1.384920E+00	1.966100E+00	2.533200E+00
1.340210E+00	1.993740E+00	2.601250E+00
1.396690E+00	1.879500E+00	2.545790E+00
1.349950E+00	1.849960E+00	2.620270E+00
1.415500E+00	1.791530E+00	2.566430E+00
1.528460E+00	2.897510E+00	2.838030E+00
1.568400E+00	2.975380E+00	2.863300E+00
1.553760E+00	2.920650E+00	2.766980E+00
1.519780E+00	2.800790E+00	2.709590E+00
1.505840E+00	2.821500E+00	2.810890E+00
1.488380E+00	2.669880E+00	2.644750E+00
1.475680E+00	2.697970E+00	2.761680E+00
1.455320E+00	2.532640E+00	2.584150E+00
1.439040E+00	2.566240E+00	2.700790E+00
1.430250E+00	2.388960E+00	2.545320E+00
1.414210E+00	2.432540E+00	2.656600E+00
1.400860E+00	2.249390E+00	2.520500E+00
1.378540E+00	2.296140E+00	2.617860E+00
1.560200E+00	1.722360E+00	2.458770E+00
1.486170E+00	1.759300E+00	2.508930E+00
1.610730E+00	1.607200E+00	2.489820E+00
1.534610E+00	1.627270E+00	2.544840E+00
1.664710E+00	1.511430E+00	2.510040E+00
1.598970E+00	1.504800E+00	2.568900E+00
1.706700E+00	1.385090E+00	2.572540E+00
1.814580E+00	1.293730E+00	2.580460E+00
1.760880E+00	1.240240E+00	2.678930E+00
1.874380E+00	1.211170E+00	2.647290E+00
1.627170E+00	3.056130E+00	2.782530E+00
2.000930E+00	1.159800E+00	2.660620E+00
2.107530E+00	1.132850E+00	2.648720E+00
2.088860E+00	1.097440E+00	2.714340E+00
2.178440E+00	1.071310E+00	2.737500E+00
1.684930E+00	3.161320E+00	2.806210E+00
1.729640E+00	3.233490E+00	2.857450E+00
1.733830E+00	3.228990E+00	2.774870E+00
2.348280E+00	1.077300E+00	2.658340E+00
2.288480E+00	1.072110E+00	2.693210E+00
2.385240E+00	1.034510E+00	2.737890E+00
1.800810E+00	3.315740E+00	2.790220E+00
2.585410E+00	1.023860E+00	2.714040E+00
2.508800E+00	1.020710E+00	2.748750E+00
2.592060E+00	9.947800E-01	2.781050E+00
1.877340E+00	3.408770E+00	2.842130E+00
1.938680E+00	3.480660E+00	2.848770E+00
1.924740E+00	3.458530E+00	2.791420E+00
2.676970E+00	1.001050E+00	2.769090E+00
1.991770E+00	3.529990E+00	2.753350E+00
1.997930E+00	3.552280E+00	2.891880E+00
2.825400E+00	9.929200E-01	2.795960E+00
2.927290E+00	9.855290E-01	2.841320E+00
2.068170E+00	3.622200E+00	2.913450E+00
2.140560E+00	3.677280E+00	2.895130E+00
2.077650E+00	3.623310E+00	2.822060E+00
3.022010E+00	1.004040E+00	2.822290E+00
2.186640E+00	3.701800E+00	2.794780E+00
2.208570E+00	3.727310E+00	2.878770E+00
3.177120E+00	1.034220E+00	2.800860E+00
2.304430E+00	3.787870E+00	2.879860E+00
3.342660E+00	1.077310E+00	2.798960E+00
3.283230E+00	1.040560E+00	2.861290E+00
3.366040E+00	1.046930E+00	2.903900E+00
2.459040E+00	3.843850E+00	2.858180E+00
3.455480E+00	1.120200E+00	2.787700E+00
3.457670E+00	1.095500E+00	2.869210E+00
2.592250E+00	3.879490E+00	2.899280E+00
2.550160E+00	3.865620E+00	2.809790E+00
3.543920E+00	1.155040E+00	2.825860E+00
2.655590E+00	3.875450E+00	2.836290E+00
2.662890E+00	3.885010E+00	2.911180E+00
3.762200E+00	1.300080E+00	2.839050E+00
3.651920E+00	1.206460E+00	2.892000E+00
2.717810E+00	3.884980E+00	2.914720E+00
2.794120E+00	3.876320E+00	2.866810E+00
3.854980E+00	1.388910E+00	2.826870E+00
3.836130E+00	1.356080E+00	2.875890E+00
2.904940E+00	3.861790E+00	2.854960E+00
4.042570E+00	1.601400E+00	2.809020E+00
3.945590E+00	1.486850E+00	2.866160E+00
3.878100E+00	1.397620E+00	2.896760E+00
3.023590E+00	3.832340E+00	2.872970E+00
3.180370E+00	3.790600E+00	2.909320E+00
4.172060E+00	1.788970E+00	2.846550E+00
4.219980E+00	1.875540E+00	2.748180E+00
4.241450E+00	1.900000E+00	2.821940E+00
4.095520E+00	1.677560E+00	2.861380E+00
3.281070E+00	3.761550E+00	2.959670E+00
3.309770E+00	3.741040E+00	2.882530E+00
4.298910E+00	2.068470E+00	2.804640E+00
4.272150E+00	1.979640E+00	2.867930E+00
3.366760E+00	3.732250E+00	2.950050E+00
3.440470E+00	3.698260E+00	2.886280E+00
3.562710E+00	3.658960E+00	2.937250E+00
4.281090E+00	2.654280E+00	2.785410E+00
4.313070E+00	2.517950E+00	2.883270E+00
4.322290E+00	2.389650E+00	2.845650E+00
4.328360E+00	2.262390E+00	2.824920E+00
4.321710E+00	2.154470E+00	2.825690E+00
3.661600E+00	3.615650E+00	2.878120E+00
3.786570E+00	3.572220E+00	2.934940E+00
3.848940E+00	3.537460E+00	2.856250E+00
4.195050E+00	3.102380E+00	2.855630E+00
4.223230E+00	2.990720E+00	2.874330E+00
4.235560E+00	2.898420E+00	2.842270E+00
4.259350E+00	2.775540E+00	2.815360E+00
3.888880E+00	3.526120E+00	2.940070E+00
3.935070E+00	3.490450E+00	2.872480E+00
4.040160E+00	3.409630E+00	2.885090E+00
4.119670E+00	3.327880E+00	2.903970E+00
4.145080E+00	3.276700E+00	2.879650E+00
4.164430E+00	3.212130E+00	2.886230E+00
4.161520E+00	3.255390E+00	2.919860E+00
4.151590E+00	3.286290E+00	2.934250E+00
1.276690E+00	2.035360E+00	2.753890E+00
1.294950E+00	2.119670E+00	2.758770E+00
1.309930E+00	2.055470E+00	2.676590E+00
1.303580E+00	1.915060E+00	2.677830E+00
1.269740E+00	1.951740E+00	2.750010E+00
1.306730E+00	1.831430E+00	2.687220E+00
1.275630E+00	1.832980E+00	2.743090E+00
1.311520E+00	1.750710E+00	2.713230E+00
1.495570E+00	2.860050E+00	3.005860E+00
1.522120E+00	2.925870E+00	3.000040E+00
1.510920E+00	2.871870E+00	2.913710E+00
1.473650E+00	2.735730E+00	2.871670E+00
1.474760E+00	2.774330E+00	2.974630E+00
1.434160E+00	2.602930E+00	2.816170E+00
1.440310E+00	2.647460E+00	2.933600E+00
1.403410E+00	2.470910E+00	2.765410E+00
1.399850E+00	2.509420E+00	2.877100E+00
1.366180E+00	2.335990E+00	2.718850E+00
1.362590E+00	2.373290E+00	2.822750E+00
1.334820E+00	2.202640E+00	2.689340E+00
1.322460E+00	2.243320E+00	2.776720E+00
1.455330E+00	1.658660E+00	2.601880E+00
1.377210E+00	1.699610E+00	2.659010E+00
1.510920E+00	1.525550E+00	2.632620E+00
1.424470E+00	1.562110E+00	2.694160E+00
1.582780E+00	1.398030E+00	2.660540E+00
1.485330E+00	1.428570E+00	2.722910E+00
1.660550E+00	1.290600E+00	2.698310E+00
1.559750E+00	1.289470E+00	2.781240E+00
1.704570E+00	1.225940E+00	2.734020E+00
1.659150E+00	1.222580E+00	2.775920E+00
1.743200E+00	1.160820E+00	2.797970E+00
1.553210E+00	2.993760E+00	3.043550E+00
1.599890E+00	3.067060E+00	3.011290E+00
1.563500E+00	2.991260E+00	2.957840E+00
1.913640E+00	1.152780E+00	2.708920E+00
1.844770E+00	1.148320E+00	2.747100E+00
1.943870E+00	1.101610E+00	2.783990E+00
1.644260E+00	3.111670E+00	2.910910E+00
1.661360E+00	3.161390E+00	3.042680E+00
2.071750E+00	1.050470E+00	2.813830E+00
2.188920E+00	1.018650E+00	2.852970E+00
1.722530E+00	3.247550E+00	3.057380E+00
1.775600E+00	3.312630E+00	3.026150E+00
1.721850E+00	3.234580E+00	2.964830E+00
2.307700E+00	9.972050E-01	2.854360E+00
2.449690E+00	9.858680E-01	2.856130E+00
2.408150E+00	9.646900E-01	2.923010E+00
2.494530E+00	9.462750E-01	2.966520E+00
1.804300E+00	3.333300E+00	2.920240E+00
1.826960E+00	3.370150E+00	2.996570E+00
2.607500E+00	9.628200E-01	2.890650E+00
1.900290E+00	3.447850E+00	2.973400E+00
2.748050E+00	9.646010E-01	2.887880E+00
2.711290E+00	9.437110E-01	2.946660E+00
2.792230E+00	9.310180E-01	2.984420E+00
1.984840E+00	3.546740E+00	3.004130E+00
2.030370E+00	3.596050E+00	3.023260E+00
2.033930E+00	3.595170E+00	2.964850E+00
2.886690E+00	9.558610E-01	2.927540E+00
2.103940E+00	3.657360E+00	3.020390E+00
2.993490E+00	9.727540E-01	2.908670E+00
2.208990E+00	3.731130E+00	2.958630E+00
3.112710E+00	9.834550E-01	2.921820E+00
2.294600E+00	3.795110E+00	3.008900E+00
2.376940E+00	3.841350E+00	3.041360E+00
2.341220E+00	3.817530E+00	2.973510E+00
3.262780E+00	1.005890E+00	2.941330E+00
3.388740E+00	1.014560E+00	2.988900E+00
2.413820E+00	3.843790E+00	2.975970E+00
2.429920E+00	3.863430E+00	3.045510E+00
3.476830E+00	1.062000E+00	2.965970E+00
2.478990E+00	3.880270E+00	3.047030E+00
2.548180E+00	3.888570E+00	2.997720E+00
3.563790E+00	1.129410E+00	2.933800E+00
2.698280E+00	3.900640E+00	2.996770E+00
3.766420E+00	1.257970E+00	2.967420E+00
3.672870E+00	1.171270E+00	3.003890E+00
2.841710E+00	3.917950E+00	3.040080E+00
2.791850E+00	3.894520E+00	2.957060E+00
3.841240E+00	1.339650E+00	2.931910E+00
2.914350E+00	3.877300E+00	2.962450E+00
2.931480E+00	3.906270E+00	3.061800E+00
4.053160E+00	1.591980E+00	2.940120E+00
3.986440E+00	1.493030E+00	2.981370E+00
3.916710E+00	1.411380E+00	2.966890E+00
2.998050E+00	3.883650E+00	3.046640E+00
3.078320E+00	3.870490E+00	3.091290E+00
3.077170E+00	3.848380E+00	2.997460E+00
4.234620E+00	1.879210E+00	2.930890E+00
4.183790E+00	1.774240E+00	2.991820E+00
4.121200E+00	1.696580E+00	2.943520E+00
3.137980E+00	3.847970E+00	3.065070E+00
3.228130E+00	3.798880E+00	3.048680E+00
4.308540E+00	2.078010E+00	2.927210E+00
4.283280E+00	1.966230E+00	2.992410E+00
3.347010E+00	3.751930E+00	3.019580E+00
3.476980E+00	3.706190E+00	3.015580E+00
3.579400E+00	3.669660E+00	3.005760E+00
4.306480E+00	2.637350E+00	2.938950E+00
4.336430E+00	2.506100E+00	2.996790E+00
4.342700E+00	2.396110E+00	2.980050E+00
4.342830E+00	2.262090E+00	2.955620E+00
4.329740E+00	2.179170E+00	2.907100E+00
3.675560E+00	3.631930E+00	2.999400E+00
3.790550E+00	3.597180E+00	3.052960E+00
4.228980E+00	3.019660E+00	2.959810E+00
4.260590E+00	2.889460E+00	2.998160E+00
4.246700E+00	2.988500E+00	3.027200E+00
4.273900E+00	2.775070E+00	2.936540E+00
3.890020E+00	3.543670E+00	3.037600E+00
3.975750E+00	3.479980E+00	2.986480E+00
4.066230E+00	3.424320E+00	3.035530E+00
4.103090E+00	3.372450E+00	2.973820E+00
4.168850E+00	3.251450E+00	2.990180E+00
4.208570E+00	3.123540E+00	3.013530E+00
4.232170E+00	3.041850E+00	3.009570E+00
4.121400E+00	3.369730E+00	3.048550E+00
4.141490E+00	3.321820E+00	2.985640E+00
1.344490E+00	2.379280E+00	2.988740E+00
1.368390E+00	2.446000E+00	3.016500E+00
1.362410E+00	2.406190E+00	2.933620E+00
1.319050E+00	2.274250E+00	2.867360E+00
1.315270E+00	2.298410E+00	2.955760E+00
1.292220E+00	2.165220E+00	2.827550E+00
1.280460E+00	2.169710E+00	2.905540E+00
1.257600E+00	2.031720E+00	2.835560E+00
1.241150E+00	1.865660E+00	2.826630E+00
1.260800E+00	1.713590E+00	2.819230E+00
1.336090E+00	1.603560E+00	2.767560E+00
1.277650E+00	1.554880E+00	2.878920E+00
1.403140E+00	1.469680E+00	2.780220E+00
1.341610E+00	1.487950E+00	2.837690E+00
1.462170E+00	1.357290E+00	2.809420E+00
1.387160E+00	1.391130E+00	2.859680E+00
1.497550E+00	1.289310E+00	2.838780E+00
1.446310E+00	1.296270E+00	2.888470E+00
1.521510E+00	1.228430E+00	2.890160E+00
1.516260E+00	2.913540E+00	3.082480E+00
1.484330E+00	2.817790E+00	3.061200E+00
1.458970E+00	2.714470E+00	3.052810E+00
1.406950E+00	2.557030E+00	3.005480E+00
1.637250E+00	1.162570E+00	2.888320E+00
1.747890E+00	1.101780E+00	2.900620E+00
1.594480E+00	3.066790E+00	3.107190E+00
1.549280E+00	2.989390E+00	3.102740E+00
1.861280E+00	1.071200E+00	2.893770E+00
1.975430E+00	1.050470E+00	2.881500E+00
1.957390E+00	1.033120E+00	2.941460E+00
2.047000E+00	1.001990E+00	2.967550E+00
1.657870E+00	3.165110E+00	3.150890E+00
1.699270E+00	3.224850E+00	3.167520E+00
1.699720E+00	3.221400E+00	3.112220E+00
2.229450E+00	9.911460E-01	2.910350E+00
2.162410E+00	9.931560E-01	2.940570E+00
2.265680E+00	9.598190E-01	2.986430E+00
1.755280E+00	3.296120E+00	3.155550E+00
2.393600E+00	9.379150E-01	3.008560E+00
2.507950E+00	9.102870E-01	3.064340E+00
1.830920E+00	3.381790E+00	3.077040E+00
2.601400E+00	9.109100E-01	3.034330E+00
1.898360E+00	3.456610E+00	3.117970E+00
1.945780E+00	3.509890E+00	3.138990E+00
1.947060E+00	3.509240E+00	3.069540E+00
2.702420E+00	9.201060E-01	3.012800E+00
2.803170E+00	8.921410E-01	3.082090E+00
2.013960E+00	3.580730E+00	3.125000E+00
2.890360E+00	9.101560E-01	3.035580E+00
2.110580E+00	3.667390E+00	3.148580E+00
2.189460E+00	3.729180E+00	3.173150E+00
2.151500E+00	3.700570E+00	3.102730E+00
3.028170E+00	9.269860E-01	3.028190E+00
2.220210E+00	3.749550E+00	3.081090E+00
2.267470E+00	3.784740E+00	3.182180E+00
3.189760E+00	9.491760E-01	3.029750E+00
3.141420E+00	9.059870E-01	3.099970E+00
3.234820E+00	9.178880E-01	3.120310E+00
2.344020E+00	3.826910E+00	3.133790E+00
3.339450E+00	9.654280E-01	3.076380E+00
2.468690E+00	3.881150E+00	3.125040E+00
3.486600E+00	1.024010E+00	3.068280E+00
2.547580E+00	3.913770E+00	3.153510E+00
2.549410E+00	3.910160E+00	3.098640E+00
3.588510E+00	1.092950E+00	3.037360E+00
2.598550E+00	3.925080E+00	3.163170E+00
2.659650E+00	3.922620E+00	3.120990E+00
3.778470E+00	1.219180E+00	3.094690E+00
3.679700E+00	1.138730E+00	3.093020E+00
2.796380E+00	3.929060E+00	3.130970E+00
3.876260E+00	1.320550E+00	3.035820E+00
2.907770E+00	3.917860E+00	3.137490E+00
4.048920E+00	1.536430E+00	3.046360E+00
3.972640E+00	1.430270E+00	3.075740E+00
4.045200E+00	1.504670E+00	3.118950E+00
2.998200E+00	3.893000E+00	3.125090E+00
3.088360E+00	3.868800E+00	3.188750E+00
4.252090E+00	1.867280E+00	3.046670E+00
4.204150E+00	1.773000E+00	3.108010E+00
4.129770E+00	1.642290E+00	3.061520E+00
4.084720E+00	1.559110E+00	3.103130E+00
3.166730E+00	3.834690E+00	3.137510E+00
3.267580E+00	3.784300E+00	3.176160E+00
4.325940E+00	2.066640E+00	3.076620E+00
4.337310E+00	2.150570E+00	2.986730E+00
4.353420E+00	2.185770E+00	3.052800E+00
4.289630E+00	1.950640E+00	3.091790E+00
3.394270E+00	3.738630E+00	3.138080E+00
3.532170E+00	3.694610E+00	3.120980E+00
3.606600E+00	3.670040E+00	3.070030E+00
4.344920E+00	2.555820E+00	3.064280E+00
4.360600E+00	2.429060E+00	3.111460E+00
4.356340E+00	2.511560E+00	3.125310E+00
4.363650E+00	2.288100E+00	3.076920E+00
3.650030E+00	3.657210E+00	3.163770E+00
3.721040E+00	3.636820E+00	3.161280E+00
3.724660E+00	3.631120E+00	3.113220E+00
4.263810E+00	2.952160E+00	3.131790E+00
4.239360E+00	3.035490E+00	3.054300E+00
4.235840E+00	3.060540E+00	3.107090E+00
4.294880E+00	2.813310E+00	3.136650E+00
4.321840E+00	2.691370E+00	3.079930E+00
4.351240E+00	2.568580E+00	3.133800E+00
3.762630E+00	3.620120E+00	3.163490E+00
3.854770E+00	3.572140E+00	3.174990E+00
4.014120E+00	3.467410E+00	3.125810E+00
4.071360E+00	3.430100E+00	3.105250E+00
4.175730E+00	3.241910E+00	3.134760E+00
4.153430E+00	3.312240E+00	3.058490E+00
4.131200E+00	3.351700E+00	3.122060E+00
4.215440E+00	3.127670E+00	3.140210E+00
4.099870E+00	3.401530E+00	3.095920E+00
1.362420E+00	2.459220E+00	3.194530E+00
1.387780E+00	2.515390E+00	3.179700E+00
1.362170E+00	2.447720E+00	3.138470E+00
1.331690E+00	2.363750E+00	3.057090E+00
1.324870E+00	2.366760E+00	3.158960E+00
1.273650E+00	2.203000E+00	3.001440E+00
1.274500E+00	2.237300E+00	3.104640E+00
1.235680E+00	2.058330E+00	2.951920E+00
1.229460E+00	2.095020E+00	3.052190E+00
1.213080E+00	1.914060E+00	2.918550E+00
1.193930E+00	1.955110E+00	3.012680E+00
1.209410E+00	1.769080E+00	2.906830E+00
1.175870E+00	1.815070E+00	2.989460E+00
1.222020E+00	1.636480E+00	2.921710E+00
1.176920E+00	1.681890E+00	2.987960E+00
1.235900E+00	1.552730E+00	2.943240E+00
1.196540E+00	1.543560E+00	3.015960E+00
1.252580E+00	1.469490E+00	2.968760E+00
1.423340E+00	2.603510E+00	3.203610E+00
1.462000E+00	2.710190E+00	3.228430E+00
1.443140E+00	2.656450E+00	3.133550E+00
1.390430E+00	2.515270E+00	3.104250E+00
1.316400E+00	1.428380E+00	2.911920E+00
1.370530E+00	1.323020E+00	2.947450E+00
1.451090E+00	1.205660E+00	3.005900E+00
1.546940E+00	1.158940E+00	2.964380E+00
1.530890E+00	1.132800E+00	3.029520E+00
1.616580E+00	1.095510E+00	3.037340E+00
1.529350E+00	2.934020E+00	3.242560E+00
1.558760E+00	3.012530E+00	3.269690E+00
1.548710E+00	2.977630E+00	3.175140E+00
1.494890E+00	2.824920E+00	3.181560E+00
1.788550E+00	1.062980E+00	2.953550E+00
1.723890E+00	1.074830E+00	2.988250E+00
1.835870E+00	1.021690E+00	3.041510E+00
1.592450E+00	3.089690E+00	3.292030E+00
1.623220E+00	3.137250E+00	3.279340E+00
1.607580E+00	3.095590E+00	3.219710E+00
1.949980E+00	1.009860E+00	3.013910E+00
2.041420E+00	9.672510E-01	3.079580E+00
1.680540E+00	3.210540E+00	3.258850E+00
2.182190E+00	9.404770E-01	3.100260E+00
2.321400E+00	9.115550E-01	3.098200E+00
2.284870E+00	9.009600E-01	3.155360E+00
2.358420E+00	8.796320E-01	3.197830E+00
1.755380E+00	3.311410E+00	3.273570E+00
1.810070E+00	3.377180E+00	3.287740E+00
1.790070E+00	3.346070E+00	3.228320E+00
2.457390E+00	8.891460E-01	3.156410E+00
1.838490E+00	3.395910E+00	3.199190E+00
1.856090E+00	3.424550E+00	3.278740E+00
2.591320E+00	8.756510E-01	3.145680E+00
1.926660E+00	3.494040E+00	3.249490E+00
2.697600E+00	8.819660E-01	3.116530E+00
2.794150E+00	8.584440E-01	3.177400E+00
2.019640E+00	3.593630E+00	3.268220E+00
2.086370E+00	3.657220E+00	3.299220E+00
2.072540E+00	3.638000E+00	3.218840E+00
2.925800E+00	8.625060E-01	3.154540E+00
2.155360E+00	3.706230E+00	3.263350E+00
3.065310E+00	8.739260E-01	3.145780E+00
3.026630E+00	8.374570E-01	3.209880E+00
3.090860E+00	8.434610E-01	3.204710E+00
2.256740E+00	3.782550E+00	3.268120E+00
3.173860E+00	8.671340E-01	3.190170E+00
2.350200E+00	3.836320E+00	3.259690E+00
3.333120E+00	9.011240E-01	3.211440E+00
2.458900E+00	3.883270E+00	3.246340E+00
3.476170E+00	9.791590E-01	3.185010E+00
2.581610E+00	3.929920E+00	3.233940E+00
3.632270E+00	1.074320E+00	3.168740E+00
2.663110E+00	3.953810E+00	3.269270E+00
2.663190E+00	3.938700E+00	3.217870E+00
3.724690E+00	1.150940E+00	3.155350E+00
3.734690E+00	1.133680E+00	3.206390E+00
2.715080E+00	3.961470E+00	3.282210E+00
2.770330E+00	3.949220E+00	3.242910E+00
3.926040E+00	1.311250E+00	3.193350E+00
3.800930E+00	1.193280E+00	3.203780E+00
2.890040E+00	3.935410E+00	3.239760E+00
4.019100E+00	1.439320E+00	3.178060E+00
4.016380E+00	1.387060E+00	3.235520E+00
2.993070E+00	3.900270E+00	3.221740E+00
3.093650E+00	3.884960E+00	3.294740E+00
4.268520E+00	1.878420E+00	3.163160E+00
4.229220E+00	1.783630E+00	3.192760E+00
4.181840E+00	1.685540E+00	3.183180E+00
4.110070E+00	1.550210E+00	3.186900E+00
4.065600E+00	1.446210E+00	3.248140E+00
3.206720E+00	3.822670E+00	3.258670E+00
3.284500E+00	3.783250E+00	3.239510E+00
4.355750E+00	2.181520E+00	3.155530E+00
4.338650E+00	2.071690E+00	3.214930E+00
4.305970E+00	1.983670E+00	3.168440E+00
3.340850E+00	3.759220E+00	3.226160E+00
3.438630E+00	3.731590E+00	3.278840E+00
3.543750E+00	3.690570E+00	3.213500E+00
3.581890E+00	3.688570E+00	3.313680E+00
4.362820E+00	2.500070E+00	3.187930E+00
4.377740E+00	2.403570E+00	3.244990E+00
4.373100E+00	2.297940E+00	3.199180E+00
3.677430E+00	3.654990E+00	3.256710E+00
3.747760E+00	3.626300E+00	3.202690E+00
3.812360E+00	3.615280E+00	3.293570E+00
4.245550E+00	3.051850E+00	3.203330E+00
4.281490E+00	2.953300E+00	3.278930E+00
4.305380E+00	2.832440E+00	3.246410E+00
4.334080E+00	2.710200E+00	3.222030E+00
4.356740E+00	2.595600E+00	3.206840E+00
3.927470E+00	3.557410E+00	3.299700E+00
4.015350E+00	3.481300E+00	3.266570E+00
4.122510E+00	3.359570E+00	3.225180E+00
4.091080E+00	3.405580E+00	3.140490E+00
4.184910E+00	3.243390E+00	3.262210E+00
4.215400E+00	3.152370E+00	3.236460E+00
1.238850E+00	2.244610E+00	3.296020E+00
1.261900E+00	2.291660E+00	3.295740E+00
1.244510E+00	2.250520E+00	3.268530E+00
1.229280E+00	2.203310E+00	3.271270E+00
1.302240E+00	2.366890E+00	3.285360E+00
1.350320E+00	2.470380E+00	3.318300E+00
1.334850E+00	2.413070E+00	3.239010E+00
1.265790E+00	2.265350E+00	3.218900E+00
1.227740E+00	2.126530E+00	3.148090E+00
1.218190E+00	2.141600E+00	3.220180E+00
1.188450E+00	1.993000E+00	3.105410E+00
1.185080E+00	2.029310E+00	3.191840E+00
1.159450E+00	1.856050E+00	3.076560E+00
1.149720E+00	1.894000E+00	3.161920E+00
1.146770E+00	1.720730E+00	3.065390E+00
1.128430E+00	1.757630E+00	3.147200E+00
1.156680E+00	1.606400E+00	3.067330E+00
1.121880E+00	1.611180E+00	3.161230E+00
1.167850E+00	1.540850E+00	3.076060E+00
1.149710E+00	1.537090E+00	3.124450E+00
1.174600E+00	1.476800E+00	3.113930E+00
1.390230E+00	2.536230E+00	3.258680E+00
1.297400E+00	1.360800E+00	3.003210E+00
1.230010E+00	1.390550E+00	3.090030E+00
1.355070E+00	1.269750E+00	3.037950E+00
1.296680E+00	1.300290E+00	3.084520E+00
1.389940E+00	1.215110E+00	3.073130E+00
1.344900E+00	1.227440E+00	3.123640E+00
1.415820E+00	1.168010E+00	3.130470E+00
1.475500E+00	2.752020E+00	3.345280E+00
1.491500E+00	2.809290E+00	3.364220E+00
1.484280E+00	2.782950E+00	3.297020E+00
1.448350E+00	2.677220E+00	3.304560E+00
1.523490E+00	1.099530E+00	3.132120E+00
1.639780E+00	1.052210E+00	3.156040E+00
1.549610E+00	3.010820E+00	3.390110E+00
1.579990E+00	3.078430E+00	3.417400E+00
1.567330E+00	3.046090E+00	3.343170E+00
1.522430E+00	2.919970E+00	3.334050E+00
1.735290E+00	1.028230E+00	3.126850E+00
1.853640E+00	9.865330E-01	3.179420E+00
1.619890E+00	3.142000E+00	3.348470E+00
1.962920E+00	9.703590E-01	3.148630E+00
2.076680E+00	9.391230E-01	3.167770E+00
2.046580E+00	9.259670E-01	3.243730E+00
2.165770E+00	9.013920E-01	3.264230E+00
1.680990E+00	3.233160E+00	3.386050E+00
1.732260E+00	3.300910E+00	3.416690E+00
1.723950E+00	3.283650E+00	3.341350E+00
2.286990E+00	8.820820E-01	3.232410E+00
2.362560E+00	8.612230E-01	3.255140E+00
1.775210E+00	3.346720E+00	3.367840E+00
2.451760E+00	8.474450E-01	3.297800E+00
1.855670E+00	3.432200E+00	3.381910E+00
2.585100E+00	8.379050E-01	3.263460E+00
1.936370E+00	3.518490E+00	3.389480E+00
1.993810E+00	3.581570E+00	3.421070E+00
1.984180E+00	3.565760E+00	3.341150E+00
2.701020E+00	8.442940E-01	3.227880E+00
2.842220E+00	8.044790E-01	3.286810E+00
2.057240E+00	3.638150E+00	3.383330E+00
2.961910E+00	8.085400E-01	3.264410E+00
2.918490E+00	7.834190E-01	3.315390E+00
2.975220E+00	7.747230E-01	3.332620E+00
2.153460E+00	3.714360E+00	3.375000E+00
3.095530E+00	7.960710E-01	3.287950E+00
2.251150E+00	3.787870E+00	3.368200E+00
3.252240E+00	8.316230E-01	3.278080E+00
3.204260E+00	7.837660E-01	3.342350E+00
3.286910E+00	8.050400E-01	3.348720E+00
2.352180E+00	3.849880E+00	3.367740E+00
3.331610E+00	8.580100E-01	3.274380E+00
3.334070E+00	8.359250E-01	3.317070E+00
2.458730E+00	3.900380E+00	3.363800E+00
3.465000E+00	9.304990E-01	3.273080E+00
3.396530E+00	8.748650E-01	3.303280E+00
2.571980E+00	3.950000E+00	3.354120E+00
3.602870E+00	9.927640E-01	3.309720E+00
2.691900E+00	3.971070E+00	3.349850E+00
3.774210E+00	1.126260E+00	3.291750E+00
2.782060E+00	3.990780E+00	3.395300E+00
2.780540E+00	3.980090E+00	3.336380E+00
3.867220E+00	1.215590E+00	3.267600E+00
3.874480E+00	1.197280E+00	3.324290E+00
2.823280E+00	3.990200E+00	3.385490E+00
2.880200E+00	3.967980E+00	3.368400E+00
4.041980E+00	1.361170E+00	3.321770E+00
3.941140E+00	1.256630E+00	3.319360E+00
2.994700E+00	3.920120E+00	3.332840E+00
3.090340E+00	3.891070E+00	3.395200E+00
4.273330E+00	1.831350E+00	3.244190E+00
4.238430E+00	1.735430E+00	3.262660E+00
4.202660E+00	1.615850E+00	3.283600E+00
4.137600E+00	1.496650E+00	3.315140E+00
4.203640E+00	1.564950E+00	3.354620E+00
3.175460E+00	3.849510E+00	3.370480E+00
3.264560E+00	3.800230E+00	3.358300E+00
3.320120E+00	3.774620E+00	3.293220E+00
3.377650E+00	3.754090E+00	3.391630E+00
4.374780E+00	2.184110E+00	3.284410E+00
4.357330E+00	2.068740E+00	3.306270E+00
4.324680E+00	1.943170E+00	3.276110E+00
4.294750E+00	1.806280E+00	3.329580E+00
4.254130E+00	1.684130E+00	3.349820E+00
4.229760E+00	1.613060E+00	3.352750E+00
3.501310E+00	3.712390E+00	3.371200E+00
3.605230E+00	3.683120E+00	3.409170E+00
4.377960E+00	2.504810E+00	3.291050E+00
4.390970E+00	2.395410E+00	3.364070E+00
4.388640E+00	2.304160E+00	3.304270E+00
3.707830E+00	3.655520E+00	3.354450E+00
3.822920E+00	3.623840E+00	3.405220E+00
4.253700E+00	3.068870E+00	3.319030E+00
4.290220E+00	2.963640E+00	3.403110E+00
4.316490E+00	2.843750E+00	3.367500E+00
4.345630E+00	2.728270E+00	3.335810E+00
4.368640E+00	2.616570E+00	3.314190E+00
3.907640E+00	3.582090E+00	3.371710E+00
4.023230E+00	3.506610E+00	3.399490E+00
4.116970E+00	3.396130E+00	3.366170E+00
4.178230E+00	3.282050E+00	3.354180E+00
4.217480E+00	3.176470E+00	3.342980E+00
1.311050E+00	2.450290E+00	3.463820E+00
1.349170E+00	2.525430E+00	3.476440E+00
1.319610E+00	2.450580E+00	3.425770E+00
1.302850E+00	2.386770E+00	3.359120E+00
1.286950E+00	2.376810E+00	3.434040E+00
1.237760E+00	2.234730E+00	3.355360E+00
1.190270E+00	2.085780E+00	3.279500E+00
1.183850E+00	2.087970E+00	3.358970E+00
1.145300E+00	1.935640E+00	3.245920E+00
1.146090E+00	1.971800E+00	3.328170E+00
1.115140E+00	1.796360E+00	3.228030E+00
1.110030E+00	1.836580E+00	3.307880E+00
1.101270E+00	1.677040E+00	3.220040E+00
1.085800E+00	1.690280E+00	3.314690E+00
1.101080E+00	1.609670E+00	3.224880E+00
1.091410E+00	1.610350E+00	3.274930E+00
1.102490E+00	1.547970E+00	3.258950E+00
1.355260E+00	2.506240E+00	3.398860E+00
1.395220E+00	2.596480E+00	3.444750E+00
1.137170E+00	1.459410E+00	3.222010E+00
1.181100E+00	1.405180E+00	3.172500E+00
1.171930E+00	1.381080E+00	3.228010E+00
1.210490E+00	1.334750E+00	3.210940E+00
1.435190E+00	2.675900E+00	3.447130E+00
1.470110E+00	2.769410E+00	3.483170E+00
1.465980E+00	2.735930E+00	3.396490E+00
1.409190E+00	2.602530E+00	3.369680E+00
1.276570E+00	1.271570E+00	3.174100E+00
1.357140E+00	1.164930E+00	3.247030E+00
1.443770E+00	1.117850E+00	3.206690E+00
1.435750E+00	1.103920E+00	3.265330E+00
1.504070E+00	1.067510E+00	3.260040E+00
1.528570E+00	2.972480E+00	3.546110E+00
1.553390E+00	3.037840E+00	3.537570E+00
1.539670E+00	2.983770E+00	3.460150E+00
1.501000E+00	2.851630E+00	3.428780E+00
1.504270E+00	2.883870E+00	3.516910E+00
1.701810E+00	1.016300E+00	3.221110E+00
1.626320E+00	1.027860E+00	3.257860E+00
1.714520E+00	9.945900E-01	3.284840E+00
1.580140E+00	3.100340E+00	3.583370E+00
1.622120E+00	3.167820E+00	3.556430E+00
1.583810E+00	3.092610E+00	3.500630E+00
1.791250E+00	9.761380E-01	3.266630E+00
1.635700E+00	3.174860E+00	3.461730E+00
1.666350E+00	3.229740E+00	3.541120E+00
1.951040E+00	9.339310E-01	3.301040E+00
2.082280E+00	8.935780E-01	3.330530E+00
2.184540E+00	8.616380E-01	3.400080E+00
1.701640E+00	3.267640E+00	3.482680E+00
2.298240E+00	8.450190E-01	3.357450E+00
2.358980E+00	8.491840E-01	3.300400E+00
1.781910E+00	3.360910E+00	3.499240E+00
2.398840E+00	8.318480E-01	3.369490E+00
2.491250E+00	8.088620E-01	3.431960E+00
1.863820E+00	3.448810E+00	3.512040E+00
1.915810E+00	3.508460E+00	3.529010E+00
1.905770E+00	3.489880E+00	3.459760E+00
2.589390E+00	7.985880E-01	3.389300E+00
1.958440E+00	3.549260E+00	3.482120E+00
2.703000E+00	8.009150E-01	3.347860E+00
2.805550E+00	7.618610E-01	3.421640E+00
2.042130E+00	3.638060E+00	3.513740E+00
2.905350E+00	7.599460E-01	3.378110E+00
3.014140E+00	7.348970E-01	3.421570E+00
2.140640E+00	3.713350E+00	3.474950E+00
3.133910E+00	7.490920E-01	3.396010E+00
3.091000E+00	7.212540E-01	3.446820E+00
3.159710E+00	7.196450E-01	3.478480E+00
2.243490E+00	3.790680E+00	3.469540E+00
3.253640E+00	7.649690E-01	3.427430E+00
2.348710E+00	3.855980E+00	3.472790E+00
3.390450E+00	8.333740E-01	3.399360E+00
2.457380E+00	3.910870E+00	3.474130E+00
3.502500E+00	9.169620E-01	3.359670E+00
3.517340E+00	8.974660E-01	3.450080E+00
2.564220E+00	3.959510E+00	3.468630E+00
3.575270E+00	9.541640E-01	3.370850E+00
3.567470E+00	9.381260E-01	3.410760E+00
2.667360E+00	3.980760E+00	3.462610E+00
3.741630E+00	1.051120E+00	3.443820E+00
3.621380E+00	9.744260E-01	3.401310E+00
2.763020E+00	3.995120E+00	3.459690E+00
3.902060E+00	1.197020E+00	3.411770E+00
2.835470E+00	3.992770E+00	3.442540E+00
2.912640E+00	3.977780E+00	3.499320E+00
3.993540E+00	1.277620E+00	3.393860E+00
3.995350E+00	1.258850E+00	3.446800E+00
3.021320E+00	3.920770E+00	3.464370E+00
3.099430E+00	3.889940E+00	3.451900E+00
4.182840E+00	1.514080E+00	3.396400E+00
4.129180E+00	1.431440E+00	3.414010E+00
4.064470E+00	1.324940E+00	3.456250E+00
3.148500E+00	3.863930E+00	3.438760E+00
3.242380E+00	3.813800E+00	3.462100E+00
3.380380E+00	3.765010E+00	3.499880E+00
4.375920E+00	2.122200E+00	3.371890E+00
4.361140E+00	2.016540E+00	3.380240E+00
4.344550E+00	1.890620E+00	3.404580E+00
4.307010E+00	1.747780E+00	3.450820E+00
4.349190E+00	1.839990E+00	3.463010E+00
4.239150E+00	1.591940E+00	3.431520E+00
4.189100E+00	1.489620E+00	3.461930E+00
3.494810E+00	3.718550E+00	3.456390E+00
3.613040E+00	3.698360E+00	3.498250E+00
4.386200E+00	2.527960E+00	3.419440E+00
4.406360E+00	2.394240E+00	3.490990E+00
4.397170E+00	2.240310E+00	3.425770E+00
4.387670E+00	2.085320E+00	3.456900E+00
4.376430E+00	1.971170E+00	3.464520E+00
4.367440E+00	1.890790E+00	3.476020E+00
3.723260E+00	3.658930E+00	3.453200E+00
3.833390E+00	3.638680E+00	3.492160E+00
4.258100E+00	3.091460E+00	3.445910E+00
4.306820E+00	2.971490E+00	3.518360E+00
4.329150E+00	2.855690E+00	3.480510E+00
4.359680E+00	2.729160E+00	3.454420E+00
4.372390E+00	2.642000E+00	3.403300E+00
3.939290E+00	3.585540E+00	3.471390E+00
4.045850E+00	3.527240E+00	3.499630E+00
4.083270E+00	3.480820E+00	3.466890E+00
4.130060E+00	3.419280E+00	3.464630E+00
4.193560E+00	3.300080E+00	3.488030E+00
4.174770E+00	3.375140E+00	3.509100E+00
4.215110E+00	3.203180E+00	3.428980E+00
4.113700E+00	3.470380E+00	3.516610E+00
4.157260E+00	3.416150E+00	3.522460E+00
1.304460E+00	2.524110E+00	3.639890E+00
1.331520E+00	2.577110E+00	3.622650E+00
1.309770E+00	2.516100E+00	3.590130E+00
1.299150E+00	2.440230E+00	3.522790E+00
1.283010E+00	2.445650E+00	3.611170E+00
1.248370E+00	2.287540E+00	3.474220E+00
1.252100E+00	2.330570E+00	3.568830E+00
1.199950E+00	2.143570E+00	3.435030E+00
1.209920E+00	2.192430E+00	3.526580E+00
1.153340E+00	2.008880E+00	3.409560E+00
1.164090E+00	2.055080E+00	3.493490E+00
1.114270E+00	1.877870E+00	3.388500E+00
1.120790E+00	1.921690E+00	3.470650E+00
1.086270E+00	1.759830E+00	3.373600E+00
1.084620E+00	1.780000E+00	3.468370E+00
1.077400E+00	1.695160E+00	3.375260E+00
1.074260E+00	1.701750E+00	3.421170E+00
1.073980E+00	1.637120E+00	3.407210E+00
1.347310E+00	2.568320E+00	3.560670E+00
1.385500E+00	2.668570E+00	3.634850E+00
1.086510E+00	1.537000E+00	3.373400E+00
1.106780E+00	1.479050E+00	3.314220E+00
1.105120E+00	1.457980E+00	3.373100E+00
1.127990E+00	1.409640E+00	3.350980E+00
1.414640E+00	2.668180E+00	3.527470E+00
1.435440E+00	2.742070E+00	3.601040E+00
1.177660E+00	1.339260E+00	3.306990E+00
1.255820E+00	1.242320E+00	3.291720E+00
1.222290E+00	1.245780E+00	3.410310E+00
1.307410E+00	1.179600E+00	3.321270E+00
1.282140E+00	1.187580E+00	3.373010E+00
1.346780E+00	1.134950E+00	3.371500E+00
1.456700E+00	2.790250E+00	3.614780E+00
1.474280E+00	2.836550E+00	3.631480E+00
1.469530E+00	2.801430E+00	3.568940E+00
1.446540E+00	1.075640E+00	3.346960E+00
1.574000E+00	1.012870E+00	3.359210E+00
1.521440E+00	1.005140E+00	3.464000E+00
1.630350E+00	9.678020E-01	3.450430E+00
1.545030E+00	3.025470E+00	3.611590E+00
1.506630E+00	2.919180E+00	3.614260E+00
1.731580E+00	9.579450E-01	3.381270E+00
1.616610E+00	3.164620E+00	3.643570E+00
1.578610E+00	3.094710E+00	3.672810E+00
1.854800E+00	9.344240E-01	3.360920E+00
1.863950E+00	9.100190E-01	3.437590E+00
1.940330E+00	9.022870E-01	3.412540E+00
1.663620E+00	3.231830E+00	3.624650E+00
2.066390E+00	8.669230E-01	3.441780E+00
2.198710E+00	8.301340E-01	3.511550E+00
1.717490E+00	3.296460E+00	3.586120E+00
2.295170E+00	8.163360E-01	3.485530E+00
1.785600E+00	3.377760E+00	3.645610E+00
1.843980E+00	3.442870E+00	3.653090E+00
1.831850E+00	3.424090E+00	3.584840E+00
2.397120E+00	8.115980E-01	3.462340E+00
2.504730E+00	7.774950E-01	3.548220E+00
1.892780E+00	3.492240E+00	3.609940E+00
2.600080E+00	7.646710E-01	3.511550E+00
1.964940E+00	3.569030E+00	3.579610E+00
2.697560E+00	7.626570E-01	3.470530E+00
2.798790E+00	7.242470E-01	3.540390E+00
2.038630E+00	3.654390E+00	3.637090E+00
2.118980E+00	3.727620E+00	3.635310E+00
2.078640E+00	3.687150E+00	3.582650E+00
2.896360E+00	7.218040E-01	3.486180E+00
2.983940E+00	6.898370E-01	3.547960E+00
2.131240E+00	3.724640E+00	3.560930E+00
2.197110E+00	3.790750E+00	3.623130E+00
3.077030E+00	6.980470E-01	3.510130E+00
3.164130E+00	6.881790E-01	3.575830E+00
2.226880E+00	3.799950E+00	3.558330E+00
2.247750E+00	3.832250E+00	3.615330E+00
3.260390E+00	7.262360E-01	3.540450E+00
2.289180E+00	3.860390E+00	3.614820E+00
2.338380E+00	3.875420E+00	3.576020E+00
3.369020E+00	7.780500E-01	3.509650E+00
2.455170E+00	3.931780E+00	3.579450E+00
3.463510E+00	8.415790E-01	3.500780E+00
2.564680E+00	3.985310E+00	3.574120E+00
3.570540E+00	9.042860E-01	3.559490E+00
3.618980E+00	9.553140E-01	3.470480E+00
3.704060E+00	9.922870E-01	3.559950E+00
2.661250E+00	4.004940E+00	3.564560E+00
3.813970E+00	1.071880E+00	3.568860E+00
2.751610E+00	4.015560E+00	3.554180E+00
3.897850E+00	1.154940E+00	3.535280E+00
2.836950E+00	4.014510E+00	3.535940E+00
2.914980E+00	4.004900E+00	3.602610E+00
3.999950E+00	1.245300E+00	3.509730E+00
2.988760E+00	3.962350E+00	3.561750E+00
3.094850E+00	3.925580E+00	3.573750E+00
3.132720E+00	3.880870E+00	3.492890E+00
3.192820E+00	3.862390E+00	3.543640E+00
4.153870E+00	1.409400E+00	3.514380E+00
4.097100E+00	1.316660E+00	3.569030E+00
3.293470E+00	3.815330E+00	3.554860E+00
3.383140E+00	3.784840E+00	3.560040E+00
4.363430E+00	1.820820E+00	3.529610E+00
4.332960E+00	1.718440E+00	3.556430E+00
4.291650E+00	1.619520E+00	3.544120E+00
4.224020E+00	1.505920E+00	3.539400E+00
3.491460E+00	3.750700E+00	3.548700E+00
3.608550E+00	3.722170E+00	3.558540E+00
4.405830E+00	2.532270E+00	3.571170E+00
4.388400E+00	2.618270E+00	3.479820E+00
4.388320E+00	2.665190E+00	3.541480E+00
4.418930E+00	2.385510E+00	3.595560E+00
4.421300E+00	2.272470E+00	3.565160E+00
4.413440E+00	2.134500E+00	3.550180E+00
4.400740E+00	2.003050E+00	3.545520E+00
4.386460E+00	1.914250E+00	3.527530E+00
3.734470E+00	3.687270E+00	3.553660E+00
3.919150E+00	3.630300E+00	3.579090E+00
4.278220E+00	3.091850E+00	3.591560E+00
4.237570E+00	3.178020E+00	3.505160E+00
4.236030E+00	3.212330E+00	3.571850E+00
4.315940E+00	2.961800E+00	3.609930E+00
4.337430E+00	2.870990E+00	3.577690E+00
4.365090E+00	2.765900E+00	3.554940E+00
3.991910E+00	3.602190E+00	3.587260E+00
4.004250E+00	3.581310E+00	3.554450E+00
4.181990E+00	3.380080E+00	3.572830E+00
4.214500E+00	3.292360E+00	3.616230E+00
4.024530E+00	3.581520E+00	3.590810E+00
4.079560E+00	3.528010E+00	3.596300E+00
4.143930E+00	3.448540E+00	3.564270E+00
1.243890E+00	2.347910E+00	3.713090E+00
1.263390E+00	2.403920E+00	3.722520E+00
1.253600E+00	2.362490E+00	3.659800E+00
1.218910E+00	2.237350E+00	3.615830E+00
1.226250E+00	2.275090E+00	3.696310E+00
1.178340E+00	2.104130E+00	3.581000E+00
1.192920E+00	2.152090E+00	3.666650E+00
1.133010E+00	1.969720E+00	3.555800E+00
1.151940E+00	2.022250E+00	3.642660E+00
1.099240E+00	1.852580E+00	3.537750E+00
1.111320E+00	1.878180E+00	3.642210E+00
1.081910E+00	1.784890E+00	3.533940E+00
1.087730E+00	1.791170E+00	3.588970E+00
1.075030E+00	1.724820E+00	3.564180E+00
1.331910E+00	2.580820E+00	3.697820E+00
1.287260E+00	2.471190E+00	3.685100E+00
1.068460E+00	1.651930E+00	3.502760E+00
1.072570E+00	1.567380E+00	3.475410E+00
1.075640E+00	1.550330E+00	3.587400E+00
1.085510E+00	1.482420E+00	3.520420E+00
1.384750E+00	2.683160E+00	3.726270E+00
1.423430E+00	2.749080E+00	3.730000E+00
1.407480E+00	2.722270E+00	3.686740E+00
1.110500E+00	1.417830E+00	3.454730E+00
1.159760E+00	1.326090E+00	3.439610E+00
1.147510E+00	1.338320E+00	3.557060E+00
1.195230E+00	1.269750E+00	3.474040E+00
1.183740E+00	1.281020E+00	3.525410E+00
1.224420E+00	1.223510E+00	3.517710E+00
1.443520E+00	2.778150E+00	3.668910E+00
1.462990E+00	2.821410E+00	3.766410E+00
1.295850E+00	1.152010E+00	3.472050E+00
1.409520E+00	1.067720E+00	3.470810E+00
1.367500E+00	1.079350E+00	3.581570E+00
1.473130E+00	1.017670E+00	3.512770E+00
1.447350E+00	1.025400E+00	3.559750E+00
1.517150E+00	9.811360E-01	3.566970E+00
1.493640E+00	2.895200E+00	3.770570E+00
1.510590E+00	2.934840E+00	3.754560E+00
1.490830E+00	2.886360E+00	3.703420E+00
1.713560E+00	9.271790E-01	3.496990E+00
1.627890E+00	9.396270E-01	3.555980E+00
1.760820E+00	8.826470E-01	3.589780E+00
1.541240E+00	3.003930E+00	3.732510E+00
1.829810E+00	8.894560E-01	3.513930E+00
1.926260E+00	8.486110E-01	3.579730E+00
1.861720E+00	8.526850E-01	3.604720E+00
1.954080E+00	8.211920E-01	3.655880E+00
1.619490E+00	3.157570E+00	3.733600E+00
1.585430E+00	3.096250E+00	3.749180E+00
1.970860E+00	8.628530E-01	3.516840E+00
2.018080E+00	8.175160E-01	3.613550E+00
1.656530E+00	3.217570E+00	3.708510E+00
2.144590E+00	8.064840E-01	3.614060E+00
1.721370E+00	3.301230E+00	3.722620E+00
2.288680E+00	7.843010E-01	3.603690E+00
1.834490E+00	3.434630E+00	3.723830E+00
1.785160E+00	3.379900E+00	3.742490E+00
2.401580E+00	7.829040E-01	3.578780E+00
2.510250E+00	7.489670E-01	3.666560E+00
1.882350E+00	3.487290E+00	3.696320E+00
2.607600E+00	7.349580E-01	3.629880E+00
1.956710E+00	3.571640E+00	3.709860E+00
2.701930E+00	7.309090E-01	3.589460E+00
2.799750E+00	6.925580E-01	3.659610E+00
2.101180E+00	3.719120E+00	3.721590E+00
2.032790E+00	3.657880E+00	3.734570E+00
2.890430E+00	6.854330E-01	3.603510E+00
2.978450E+00	6.544630E-01	3.662020E+00
2.185400E+00	3.789760E+00	3.707850E+00
3.070770E+00	6.658880E-01	3.614160E+00
3.165090E+00	6.585220E-01	3.684210E+00
2.277210E+00	3.860990E+00	3.685340E+00
3.262280E+00	6.955980E-01	3.650670E+00
2.351800E+00	3.912400E+00	3.716100E+00
2.350000E+00	3.901530E+00	3.662660E+00
3.367490E+00	7.469460E-01	3.619160E+00
2.388950E+00	3.928660E+00	3.706350E+00
2.444270E+00	3.946310E+00	3.695390E+00
3.468960E+00	8.167700E-01	3.593310E+00
2.560010E+00	3.996600E+00	3.679430E+00
3.673680E+00	9.611100E-01	3.665640E+00
3.564640E+00	8.756230E-01	3.680760E+00
2.668740E+00	4.021190E+00	3.672740E+00
3.796230E+00	1.053490E+00	3.660920E+00
2.737270E+00	4.027800E+00	3.633240E+00
3.904960E+00	1.148540E+00	3.645730E+00
2.824820E+00	4.034320E+00	3.647480E+00
2.920340E+00	4.022980E+00	3.704420E+00
4.006420E+00	1.234330E+00	3.613200E+00
3.006670E+00	3.977680E+00	3.649290E+00
3.121690E+00	3.948010E+00	3.674690E+00
3.212590E+00	3.877400E+00	3.612780E+00
4.176070E+00	1.410720E+00	3.622890E+00
4.104350E+00	1.314020E+00	3.676080E+00
3.247480E+00	3.896760E+00	3.684760E+00
3.335250E+00	3.866110E+00	3.684490E+00
3.367920E+00	3.821960E+00	3.622800E+00
4.358960E+00	1.759080E+00	3.618500E+00
4.324400E+00	1.648480E+00	3.644600E+00
4.358040E+00	1.718290E+00	3.682630E+00
4.254510E+00	1.524970E+00	3.645690E+00
3.435340E+00	3.839510E+00	3.689440E+00
3.561660E+00	3.806620E+00	3.707270E+00
3.584460E+00	3.758880E+00	3.630600E+00
4.389790E+00	2.682520E+00	3.643790E+00
4.416690E+00	2.553660E+00	3.714170E+00
4.423970E+00	2.421970E+00	3.685110E+00
4.431860E+00	2.294290E+00	3.673490E+00
4.426010E+00	2.163680E+00	3.660160E+00
4.415970E+00	2.025920E+00	3.649620E+00
4.393410E+00	1.872110E+00	3.630580E+00
4.374200E+00	1.776240E+00	3.671300E+00
3.679320E+00	3.757790E+00	3.701450E+00
3.793660E+00	3.731960E+00	3.749640E+00
3.805160E+00	3.692800E+00	3.663430E+00
4.245180E+00	3.199610E+00	3.666130E+00
4.287090E+00	3.107680E+00	3.732000E+00
4.313790E+00	2.995520E+00	3.692530E+00
4.340330E+00	2.878800E+00	3.675630E+00
4.360940E+00	2.794030E+00	3.630360E+00
3.903770E+00	3.670810E+00	3.742000E+00
3.987690E+00	3.603790E+00	3.693170E+00
4.011570E+00	3.589870E+00	3.618580E+00
4.051820E+00	3.562530E+00	3.654870E+00
4.184590E+00	3.384930E+00	3.699350E+00
4.146850E+00	3.447260E+00	3.621920E+00
4.117540E+00	3.491260E+00	3.677780E+00
4.225980E+00	3.280060E+00	3.707060E+00
4.085570E+00	3.533260E+00	3.658840E+00
1.238730E+00	2.349950E+00	3.851720E+00
1.260620E+00	2.415360E+00	3.837520E+00
1.243510E+00	2.342560E+00	3.773240E+00
1.206890E+00	2.204860E+00	3.749830E+00
1.219340E+00	2.261680E+00	3.832980E+00
1.169690E+00	2.080160E+00	3.726140E+00
1.191190E+00	2.145680E+00	3.816010E+00
1.132010E+00	1.964320E+00	3.709950E+00
1.154930E+00	2.026550E+00	3.796250E+00
1.110480E+00	1.892950E+00	3.710740E+00
1.122540E+00	1.919490E+00	3.779480E+00
1.101440E+00	1.834830E+00	3.743910E+00
1.282870E+00	2.485740E+00	3.871410E+00
1.312210E+00	2.557890E+00	3.853100E+00
1.293970E+00	2.484920E+00	3.780380E+00
1.084340E+00	1.729520E+00	3.696600E+00
1.074200E+00	1.633380E+00	3.627410E+00
1.076250E+00	1.639860E+00	3.706530E+00
1.075390E+00	1.570850E+00	3.650440E+00
1.077090E+00	1.585780E+00	3.708910E+00
1.081070E+00	1.525430E+00	3.690700E+00
1.342260E+00	2.625560E+00	3.890430E+00
1.379010E+00	2.688520E+00	3.876390E+00
1.351080E+00	2.624840E+00	3.804380E+00
1.114920E+00	1.404800E+00	3.577080E+00
1.100430E+00	1.448320E+00	3.668720E+00
1.135040E+00	1.365240E+00	3.611310E+00
1.127550E+00	1.382470E+00	3.653100E+00
1.152690E+00	1.331940E+00	3.656430E+00
1.414770E+00	2.736820E+00	3.815620E+00
1.203980E+00	1.245010E+00	3.636080E+00
1.275930E+00	1.154870E+00	3.592610E+00
1.254100E+00	1.173470E+00	3.655910E+00
1.324520E+00	1.105490E+00	3.630050E+00
1.295960E+00	1.126730E+00	3.674970E+00
1.359940E+00	1.068710E+00	3.680380E+00
1.460680E+00	2.833030E+00	3.871200E+00
1.491100E+00	2.903940E+00	3.876590E+00
1.484840E+00	2.880830E+00	3.819130E+00
1.467470E+00	9.904500E-01	3.678610E+00
1.572530E+00	9.334540E-01	3.651060E+00
1.547170E+00	9.327390E-01	3.713980E+00
1.606590E+00	9.054800E-01	3.732700E+00
1.514350E+00	2.946550E+00	3.822500E+00
1.695640E+00	8.838790E-01	3.688590E+00
1.555320E+00	3.036150E+00	3.867070E+00
1.590190E+00	3.105340E+00	3.864450E+00
1.577020E+00	3.077380E+00	3.804100E+00
1.852240E+00	8.363750E-01	3.699030E+00
1.983820E+00	7.978690E-01	3.742210E+00
1.611100E+00	3.138850E+00	3.812240E+00
2.091020E+00	7.844960E-01	3.707740E+00
1.669620E+00	3.228780E+00	3.825530E+00
2.159580E+00	7.825840E-01	3.686150E+00
2.187120E+00	7.709540E-01	3.724580E+00
1.734950E+00	3.321980E+00	3.844520E+00
1.781300E+00	3.383750E+00	3.864860E+00
1.767460E+00	3.362220E+00	3.798700E+00
2.268830E+00	7.572020E-01	3.729560E+00
2.195770E+00	7.778720E-01	3.690720E+00
1.822980E+00	3.428740E+00	3.817470E+00
2.400890E+00	7.529740E-01	3.701330E+00
2.518300E+00	7.223790E-01	3.786850E+00
1.889520E+00	3.501010E+00	3.780810E+00
2.613140E+00	7.068730E-01	3.750410E+00
1.959550E+00	3.590000E+00	3.847210E+00
2.026080E+00	3.666920E+00	3.863730E+00
2.007200E+00	3.638700E+00	3.793340E+00
2.706880E+00	6.994420E-01	3.709330E+00
2.810570E+00	6.628680E-01	3.782360E+00
2.080120E+00	3.712590E+00	3.820460E+00
2.895410E+00	6.519820E-01	3.725850E+00
2.984810E+00	6.285720E-01	3.765520E+00
2.169720E+00	3.788560E+00	3.805320E+00
3.070810E+00	6.351980E-01	3.723880E+00
3.170400E+00	6.290210E-01	3.793690E+00
2.255090E+00	3.859660E+00	3.788370E+00
3.268270E+00	6.655430E-01	3.760950E+00
2.335150E+00	3.912740E+00	3.777770E+00
3.372350E+00	7.196700E-01	3.731290E+00
2.401500E+00	3.941720E+00	3.759910E+00
2.477030E+00	3.983410E+00	3.815470E+00
3.470830E+00	7.926390E-01	3.703830E+00
2.557620E+00	4.013890E+00	3.779980E+00
3.667440E+00	9.351000E-01	3.773640E+00
3.571700E+00	8.469990E-01	3.787530E+00
2.647690E+00	4.033110E+00	3.765610E+00
3.782620E+00	1.027460E+00	3.760930E+00
2.730330E+00	4.045800E+00	3.757090E+00
2.762180E+00	4.040930E+00	3.702200E+00
2.837240E+00	4.064280E+00	3.775600E+00
3.914620E+00	1.147690E+00	3.761710E+00
2.934870E+00	4.047380E+00	3.774760E+00
4.016030E+00	1.235610E+00	3.711720E+00
3.028400E+00	4.016460E+00	3.752340E+00
3.185860E+00	3.979240E+00	3.760970E+00
4.199050E+00	1.410670E+00	3.764680E+00
4.103790E+00	1.301820E+00	3.742390E+00
3.276550E+00	3.968330E+00	3.788290E+00
3.323880E+00	3.910410E+00	3.737490E+00
4.347170E+00	1.656020E+00	3.723220E+00
4.300920E+00	1.553890E+00	3.739080E+00
4.278020E+00	1.495630E+00	3.787530E+00
3.368620E+00	3.949270E+00	3.800920E+00
3.476920E+00	3.918780E+00	3.818150E+00
3.478570E+00	3.874140E+00	3.758570E+00
4.412050E+00	2.691460E+00	3.790420E+00
4.373810E+00	2.775710E+00	3.701690E+00
4.368230E+00	2.836670E+00	3.769440E+00
4.434020E+00	2.549090E+00	3.811320E+00
4.442800E+00	2.441530E+00	3.787920E+00
4.454470E+00	2.316710E+00	3.773850E+00
4.449510E+00	2.185690E+00	3.763910E+00
4.442080E+00	2.054780E+00	3.753600E+00
4.427720E+00	1.916070E+00	3.752780E+00
4.386740E+00	1.752660E+00	3.752660E+00
4.352820E+00	1.615220E+00	3.790530E+00
4.315050E+00	1.539370E+00	3.800770E+00
3.567970E+00	3.871380E+00	3.810750E+00
3.650890E+00	3.807360E+00	3.768250E+00
3.791230E+00	3.767600E+00	3.824890E+00
4.255510E+00	3.225260E+00	3.785440E+00
4.294010E+00	3.124350E+00	3.864280E+00
4.324640E+00	3.013470E+00	3.800440E+00
4.338600E+00	2.927650E+00	3.751330E+00
3.905470E+00	3.698350E+00	3.815210E+00
4.005000E+00	3.620280E+00	3.799490E+00
4.113490E+00	3.511970E+00	3.784050E+00
4.075520E+00	3.541880E+00	3.695940E+00
4.204600E+00	3.387310E+00	3.836280E+00
4.226940E+00	3.314820E+00	3.773630E+00
1.261880E+00	2.410350E+00	3.912570E+00
1.235680E+00	2.316900E+00	3.903930E+00
1.220500E+00	2.223400E+00	3.910570E+00
1.190360E+00	2.102040E+00	3.896760E+00
1.155940E+00	1.983740E+00	3.880190E+00
1.127390E+00	1.857620E+00	3.879980E+00
1.095790E+00	1.777710E+00	3.798270E+00
1.106860E+00	1.774000E+00	3.864220E+00
1.095630E+00	1.720470E+00	3.835130E+00
1.311090E+00	2.551350E+00	3.927530E+00
1.282720E+00	2.482960E+00	3.923660E+00
1.089290E+00	1.630260E+00	3.810400E+00
1.089590E+00	1.540730E+00	3.787370E+00
1.094760E+00	1.484300E+00	3.761040E+00
1.109020E+00	1.494000E+00	3.841690E+00
1.126040E+00	1.434420E+00	3.827330E+00
1.375320E+00	2.679030E+00	3.935840E+00
1.349730E+00	2.626720E+00	3.956850E+00
1.142540E+00	1.363560E+00	3.751850E+00
1.174260E+00	1.297670E+00	3.727400E+00
1.183230E+00	1.307510E+00	3.813760E+00
1.211310E+00	1.243820E+00	3.775450E+00
1.425310E+00	2.757430E+00	3.944330E+00
1.252040E+00	1.174120E+00	3.727000E+00
1.322680E+00	1.098060E+00	3.775660E+00
1.397860E+00	1.029900E+00	3.758500E+00
1.395490E+00	1.035080E+00	3.862100E+00
1.466610E+00	9.787250E-01	3.813570E+00
1.483940E+00	2.887200E+00	3.932100E+00
1.464630E+00	2.838250E+00	3.954620E+00
1.560980E+00	9.239610E-01	3.810980E+00
1.689940E+00	8.718060E-01	3.819610E+00
1.521800E+00	2.964200E+00	3.946730E+00
1.800430E+00	8.341890E-01	3.797890E+00
1.788140E+00	8.335110E-01	3.878210E+00
1.872440E+00	8.148410E-01	3.889330E+00
1.591560E+00	3.101820E+00	3.939760E+00
1.561640E+00	3.043750E+00	3.962250E+00
1.949300E+00	7.994860E-01	3.833180E+00
1.626870E+00	3.164610E+00	3.902350E+00
2.086120E+00	7.678510E-01	3.824830E+00
1.682460E+00	3.243170E+00	3.968160E+00
1.731900E+00	3.315580E+00	3.986170E+00
1.714200E+00	3.294670E+00	3.912920E+00
2.197040E+00	7.585310E-01	3.800290E+00
1.767890E+00	3.366560E+00	3.942260E+00
2.300750E+00	7.314630E-01	3.856380E+00
1.826830E+00	3.439980E+00	3.920850E+00
2.416900E+00	7.272110E-01	3.840680E+00
2.535210E+00	7.039310E-01	3.891920E+00
1.887310E+00	3.509140E+00	3.886500E+00
2.617250E+00	6.882390E-01	3.874260E+00
2.016510E+00	3.662480E+00	3.942220E+00
1.949600E+00	3.588680E+00	3.961090E+00
2.720270E+00	6.753360E-01	3.839910E+00
2.815750E+00	6.465740E-01	3.876010E+00
2.085380E+00	3.728900E+00	3.927260E+00
2.923300E+00	6.184570E-01	3.886670E+00
2.162890E+00	3.795410E+00	3.908450E+00
3.068220E+00	6.108760E-01	3.840220E+00
2.243000E+00	3.864100E+00	3.887590E+00
2.320690E+00	3.917980E+00	3.870940E+00
3.382810E+00	6.938700E-01	3.846390E+00
3.269270E+00	6.380140E-01	3.868310E+00
2.400390E+00	3.953840E+00	3.852180E+00
2.473940E+00	3.989140E+00	3.919360E+00
3.487160E+00	7.665160E-01	3.813210E+00
2.563680E+00	4.025470E+00	3.885410E+00
3.660910E+00	9.027410E-01	3.886610E+00
3.573160E+00	8.219080E-01	3.872940E+00
2.631240E+00	4.041100E+00	3.838590E+00
3.773340E+00	1.004520E+00	3.864420E+00
2.722390E+00	4.058420E+00	3.849480E+00
2.834320E+00	4.090370E+00	3.907080E+00
3.868810E+00	1.093590E+00	3.843880E+00
2.974070E+00	4.074610E+00	3.858280E+00
3.982510E+00	1.208330E+00	3.892440E+00
[truncated: 10,719 more rows]
