# Supplementary material for: A New MRI-Based Model of Heart Function with Coupled Hemodynamics and Application to Normal and Diseased Canine Left Ventricles
Source: Front Bioeng Biotechnol. 2015 Sep 23;3:140. doi: 10.3389/fbioe.2015.00140 (PMC4585083; doi:10.3389/fbioe.2015.00140)
Supplement: Supplementary file 4 [file Data_Sheet_4.ZIP › Case2_Normal_LBBB_Diastole/nodes/case2_diastole_time_0.2000.csv]

3.319480E+00	2.072050E+00	1.085300E+00
3.344290E+00	2.118690E+00	1.061410E+00
3.362450E+00	2.079960E+00	1.076270E+00
3.363210E+00	2.034660E+00	1.108170E+00
3.399430E+00	2.176800E+00	1.032680E+00
3.433590E+00	2.236810E+00	1.013740E+00
3.455250E+00	2.189290E+00	1.034590E+00
3.452940E+00	2.104190E+00	1.080280E+00
3.559530E+00	2.036190E+00	1.143870E+00
3.475510E+00	1.988080E+00	1.161890E+00
3.606030E+00	1.970570E+00	1.214550E+00
3.539050E+00	2.224800E+00	1.044030E+00
3.608610E+00	2.115680E+00	1.116530E+00
3.650010E+00	2.038740E+00	1.176820E+00
2.995320E+00	2.276200E+00	1.096800E+00
3.013630E+00	2.363880E+00	1.073660E+00
3.057490E+00	2.321950E+00	1.065680E+00
3.075180E+00	2.267370E+00	1.079010E+00
3.071460E+00	2.453190E+00	1.060510E+00
3.092980E+00	2.536270E+00	1.062650E+00
3.138460E+00	2.488530E+00	1.048440E+00
3.195010E+00	2.378070E+00	1.031880E+00
3.321220E+00	2.221490E+00	1.022730E+00
3.164470E+00	2.215330E+00	1.076940E+00
3.240480E+00	2.064020E+00	1.124860E+00
3.369610E+00	1.930220E+00	1.203950E+00
3.230840E+00	1.920680E+00	1.246470E+00
3.437470E+00	1.845110E+00	1.339010E+00
3.321780E+00	1.824920E+00	1.363480E+00
3.429520E+00	1.796560E+00	1.420130E+00
3.224060E+00	2.559900E+00	1.038430E+00
3.437220E+00	2.539870E+00	1.022490E+00
3.452180E+00	2.348320E+00	1.002920E+00
3.521470E+00	1.899900E+00	1.276580E+00
3.558140E+00	1.813780E+00	1.450230E+00
3.571730E+00	2.471060E+00	1.038520E+00
3.590030E+00	2.565300E+00	1.055700E+00
3.635880E+00	2.352520E+00	1.050940E+00
3.692290E+00	2.217050E+00	1.110230E+00
3.719140E+00	2.100870E+00	1.185310E+00
3.727110E+00	2.010640E+00	1.267290E+00
3.660330E+00	1.911690E+00	1.341030E+00
3.704380E+00	2.511910E+00	1.102270E+00
3.775140E+00	2.333070E+00	1.138600E+00
3.798270E+00	2.176350E+00	1.219090E+00
3.781520E+00	2.083970E+00	1.263130E+00
2.569510E+00	2.666710E+00	1.261890E+00
2.592000E+00	2.735070E+00	1.263010E+00
2.629700E+00	2.676200E+00	1.238070E+00
2.726570E+00	2.615540E+00	1.201730E+00
2.584720E+00	2.587190E+00	1.258900E+00
2.786660E+00	2.446770E+00	1.173960E+00
2.630280E+00	2.440890E+00	1.251770E+00
2.874460E+00	2.278780E+00	1.150800E+00
2.690090E+00	2.285460E+00	1.255640E+00
2.870160E+00	2.110200E+00	1.243670E+00
2.750680E+00	2.131040E+00	1.307870E+00
2.934070E+00	2.024880E+00	1.261220E+00
2.824870E+00	1.985010E+00	1.359980E+00
2.943530E+00	1.933590E+00	1.347350E+00
2.704600E+00	2.769100E+00	1.233320E+00
2.904100E+00	2.775200E+00	1.157900E+00
2.887090E+00	2.600710E+00	1.127420E+00
2.963810E+00	2.478860E+00	1.095400E+00
3.018010E+00	2.146640E+00	1.159620E+00
3.072830E+00	1.964650E+00	1.260680E+00
3.156240E+00	1.845620E+00	1.381610E+00
3.025100E+00	1.865580E+00	1.402330E+00
3.228980E+00	1.743920E+00	1.499790E+00
3.075600E+00	1.763930E+00	1.513170E+00
3.280510E+00	1.669270E+00	1.601890E+00
3.142530E+00	1.644870E+00	1.653410E+00
3.262970E+00	1.600380E+00	1.708740E+00
3.104210E+00	2.668390E+00	1.086180E+00
3.150870E+00	2.862490E+00	1.155550E+00
3.415130E+00	1.732030E+00	1.530940E+00
3.387370E+00	1.632800E+00	1.687320E+00
3.293480E+00	2.806600E+00	1.103540E+00
3.357600E+00	2.927850E+00	1.165660E+00
3.364860E+00	2.695130E+00	1.049480E+00
3.553960E+00	1.746890E+00	1.575200E+00
3.566340E+00	1.685660E+00	1.707710E+00
3.468360E+00	2.835140E+00	1.128270E+00
3.531960E+00	2.958580E+00	1.221000E+00
3.608600E+00	2.693370E+00	1.099890E+00
3.762670E+00	1.956080E+00	1.396180E+00
3.740030E+00	1.868600E+00	1.507620E+00
3.661460E+00	1.776780E+00	1.614280E+00
3.639950E+00	2.868730E+00	1.194100E+00
3.666680E+00	2.960120E+00	1.281850E+00
3.742970E+00	2.792560E+00	1.209160E+00
3.797400E+00	2.652470E+00	1.194830E+00
3.848160E+00	2.465270E+00	1.217050E+00
3.878290E+00	2.275960E+00	1.289050E+00
3.847050E+00	2.074820E+00	1.406300E+00
3.910170E+00	2.205590E+00	1.413200E+00
3.810670E+00	1.946090E+00	1.485260E+00
3.742670E+00	2.890700E+00	1.280220E+00
3.851670E+00	2.796080E+00	1.340940E+00
3.903750E+00	2.593030E+00	1.337650E+00
3.926820E+00	2.411280E+00	1.363870E+00
3.934630E+00	2.286140E+00	1.413840E+00
2.213390E+00	2.698370E+00	1.502800E+00
2.240480E+00	2.789320E+00	1.493740E+00
2.270680E+00	2.710240E+00	1.458410E+00
2.330490E+00	2.622950E+00	1.424230E+00
2.226520E+00	2.609960E+00	1.502390E+00
2.388670E+00	2.462170E+00	1.409170E+00
2.270420E+00	2.461130E+00	1.494040E+00
2.435350E+00	2.299480E+00	1.412350E+00
2.321530E+00	2.307840E+00	1.487410E+00
2.493230E+00	2.146600E+00	1.455300E+00
2.382870E+00	2.156770E+00	1.527880E+00
2.551950E+00	2.008990E+00	1.489890E+00
2.440180E+00	2.013560E+00	1.562490E+00
2.622490E+00	1.912170E+00	1.542460E+00
2.517250E+00	1.866520E+00	1.642800E+00
2.648280E+00	1.801620E+00	1.648090E+00
2.297480E+00	2.902770E+00	1.476710E+00
2.346500E+00	3.015850E+00	1.486820E+00
2.365260E+00	2.935530E+00	1.445400E+00
2.374660E+00	2.815080E+00	1.411010E+00
2.488430E+00	2.657370E+00	1.320540E+00
2.507150E+00	2.451290E+00	1.324280E+00
2.550850E+00	2.290980E+00	1.329940E+00
2.610840E+00	2.140690E+00	1.382230E+00
2.675490E+00	2.006150E+00	1.429400E+00
2.748150E+00	1.872480E+00	1.529970E+00
2.812470E+00	1.802340E+00	1.578020E+00
2.758460E+00	1.756950E+00	1.651820E+00
2.838830E+00	1.743620E+00	1.629260E+00
2.447420E+00	2.973330E+00	1.417730E+00
2.451160E+00	3.064610E+00	1.453060E+00
2.596440E+00	2.893760E+00	1.314930E+00
2.906070E+00	1.819110E+00	1.511010E+00
3.003310E+00	1.690790E+00	1.625140E+00
2.904580E+00	1.697370E+00	1.648880E+00
3.048220E+00	1.622070E+00	1.693780E+00
2.973230E+00	1.599360E+00	1.742690E+00
3.079530E+00	1.569700E+00	1.757720E+00
2.554140E+00	3.071660E+00	1.407430E+00
2.746030E+00	3.076620E+00	1.362980E+00
2.752830E+00	2.980020E+00	1.301700E+00
2.805120E+00	2.910180E+00	1.243200E+00
3.340930E+00	1.554040E+00	1.805490E+00
3.187080E+00	1.522230E+00	1.842870E+00
3.314600E+00	1.492260E+00	1.917710E+00
2.867840E+00	3.032350E+00	1.289170E+00
2.881870E+00	3.114390E+00	1.345600E+00
3.025580E+00	2.976810E+00	1.227570E+00
3.484920E+00	1.592000E+00	1.811040E+00
3.435660E+00	1.522180E+00	1.916760E+00
3.010070E+00	3.115440E+00	1.332600E+00
3.246680E+00	3.106260E+00	1.316250E+00
3.244350E+00	2.990910E+00	1.217160E+00
3.582840E+00	1.624470E+00	1.824640E+00
3.590600E+00	1.569360E+00	1.939290E+00
3.418470E+00	3.049310E+00	1.268380E+00
3.400540E+00	3.128830E+00	1.347850E+00
3.769350E+00	1.820490E+00	1.670620E+00
3.741050E+00	1.748400E+00	1.776990E+00
3.671530E+00	1.661250E+00	1.858470E+00
3.503940E+00	3.123950E+00	1.379830E+00
3.601300E+00	3.047510E+00	1.335890E+00
3.947670E+00	2.198390E+00	1.540400E+00
3.913780E+00	2.054070E+00	1.633620E+00
3.845160E+00	1.914570E+00	1.650490E+00
3.817890E+00	1.813560E+00	1.761020E+00
3.765910E+00	2.981960E+00	1.396480E+00
3.900570E+00	2.890540E+00	1.495050E+00
3.927870E+00	2.795440E+00	1.459750E+00
3.956680E+00	2.688050E+00	1.469650E+00
3.978070E+00	2.503080E+00	1.506290E+00
3.993210E+00	2.615520E+00	1.585480E+00
3.970800E+00	2.344080E+00	1.493820E+00
3.966360E+00	2.772060E+00	1.561840E+00
3.987850E+00	2.687820E+00	1.579110E+00
2.014800E+00	2.750390E+00	1.687770E+00
2.048090E+00	2.847910E+00	1.682540E+00
2.073130E+00	2.768270E+00	1.637150E+00
2.138610E+00	2.677280E+00	1.573230E+00
2.021050E+00	2.658840E+00	1.675460E+00
2.161540E+00	2.471660E+00	1.585690E+00
2.053750E+00	2.496090E+00	1.671280E+00
2.211190E+00	2.312760E+00	1.577640E+00
2.081440E+00	2.296970E+00	1.682560E+00
2.277060E+00	2.170880E+00	1.601050E+00
2.181450E+00	2.184400E+00	1.668990E+00
2.331730E+00	2.029350E+00	1.625190E+00
2.224510E+00	2.051680E+00	1.695680E+00
2.399430E+00	1.904150E+00	1.673400E+00
2.292990E+00	1.918050E+00	1.728440E+00
2.444420E+00	1.825760E+00	1.714900E+00
2.383200E+00	1.785280E+00	1.784800E+00
2.476740E+00	1.759800E+00	1.758310E+00
2.106540E+00	2.968670E+00	1.668150E+00
2.153970E+00	3.093030E+00	1.683960E+00
2.172500E+00	3.017730E+00	1.627840E+00
2.182250E+00	2.902640E+00	1.580390E+00
2.688980E+00	1.679130E+00	1.751350E+00
2.570340E+00	1.712690E+00	1.757010E+00
2.722240E+00	1.603990E+00	1.823910E+00
2.632050E+00	1.570900E+00	1.887300E+00
2.755510E+00	1.526960E+00	1.906210E+00
2.262950E+00	3.080630E+00	1.580300E+00
2.311740E+00	3.218980E+00	1.642860E+00
2.823460E+00	1.620540E+00	1.761720E+00
2.929180E+00	1.507080E+00	1.883060E+00
2.845250E+00	1.492210E+00	1.918720E+00
2.996510E+00	1.432160E+00	1.966810E+00
2.910250E+00	1.391590E+00	2.024550E+00
3.010970E+00	1.370230E+00	2.051620E+00
2.454580E+00	3.163800E+00	1.513840E+00
2.483800E+00	3.308290E+00	1.626990E+00
3.041530E+00	1.504370E+00	1.869790E+00
3.105070E+00	1.410250E+00	1.996510E+00
2.596780E+00	3.277060E+00	1.546070E+00
2.651390E+00	3.363340E+00	1.634730E+00
2.664770E+00	3.193790E+00	1.463360E+00
3.395840E+00	1.458460E+00	2.014920E+00
3.255110E+00	1.423710E+00	2.022850E+00
3.379530E+00	1.409220E+00	2.117520E+00
2.762000E+00	3.309480E+00	1.551760E+00
2.795040E+00	3.389260E+00	1.642360E+00
2.904990E+00	3.225000E+00	1.433870E+00
3.516540E+00	1.497580E+00	2.016070E+00
3.500120E+00	1.453330E+00	2.117090E+00
2.856490E+00	3.430380E+00	1.682160E+00
2.869940E+00	3.473590E+00	1.741060E+00
2.912770E+00	3.439560E+00	1.695160E+00
2.944870E+00	3.378430E+00	1.618220E+00
3.088310E+00	3.310980E+00	1.532310E+00
3.162340E+00	3.222790E+00	1.436030E+00
3.592400E+00	1.520890E+00	2.026030E+00
3.585220E+00	1.497860E+00	2.086610E+00
2.967860E+00	3.464850E+00	1.747420E+00
3.092420E+00	3.430770E+00	1.715590E+00
3.135170E+00	3.371370E+00	1.634530E+00
3.278490E+00	3.324970E+00	1.571540E+00
3.419190E+00	3.219880E+00	1.450220E+00
3.774040E+00	1.706780E+00	1.918650E+00
3.748230E+00	1.629460E+00	2.010730E+00
3.661670E+00	1.542140E+00	2.069090E+00
3.249410E+00	3.412500E+00	1.717760E+00
3.390450E+00	3.378910E+00	1.687440E+00
3.441620E+00	3.314270E+00	1.602850E+00
3.572530E+00	3.271140E+00	1.605260E+00
3.668290E+00	3.155920E+00	1.492850E+00
3.973960E+00	2.126310E+00	1.750850E+00
3.938030E+00	1.972420E+00	1.842220E+00
3.989010E+00	2.078170E+00	1.897380E+00
3.856560E+00	1.795990E+00	1.909090E+00
3.824550E+00	1.701830E+00	2.004030E+00
3.529080E+00	3.357850E+00	1.723480E+00
3.656970E+00	3.312410E+00	1.721420E+00
3.696690E+00	3.239860E+00	1.646610E+00
3.780350E+00	3.174450E+00	1.648840E+00
3.852560E+00	3.044080E+00	1.600050E+00
4.008910E+00	2.522140E+00	1.675200E+00
4.013370E+00	2.322480E+00	1.737770E+00
4.026890E+00	2.474110E+00	1.778720E+00
4.003300E+00	2.164390E+00	1.857420E+00
3.778770E+00	3.262070E+00	1.772630E+00
3.879390E+00	3.138820E+00	1.755740E+00
3.945030E+00	3.016470E+00	1.769220E+00
3.970780E+00	2.874660E+00	1.706350E+00
4.015140E+00	2.660960E+00	1.721510E+00
4.023430E+00	2.549950E+00	1.746230E+00
1.852230E+00	2.795910E+00	1.896450E+00
1.896610E+00	2.918350E+00	1.897720E+00
1.903970E+00	2.817090E+00	1.841290E+00
1.946970E+00	2.724190E+00	1.760960E+00
1.842840E+00	2.699630E+00	1.870790E+00
1.953700E+00	2.521450E+00	1.759850E+00
1.857920E+00	2.544280E+00	1.851230E+00
1.982610E+00	2.362810E+00	1.743970E+00
1.874110E+00	2.344560E+00	1.846560E+00
2.005420E+00	2.278720E+00	1.749320E+00
1.954280E+00	2.269270E+00	1.799100E+00
2.007600E+00	2.192850E+00	1.794110E+00
2.103140E+00	1.916920E+00	1.864090E+00
2.072750E+00	1.978990E+00	1.842950E+00
2.167790E+00	1.944470E+00	1.798850E+00
2.260630E+00	1.811570E+00	1.841700E+00
2.147900E+00	1.838690E+00	1.894470E+00
2.335540E+00	1.678030E+00	1.901750E+00
2.222490E+00	1.706610E+00	1.947060E+00
2.382310E+00	1.593760E+00	1.952800E+00
2.306880E+00	1.559140E+00	2.025950E+00
2.418780E+00	1.516090E+00	2.025620E+00
2.004910E+00	2.952880E+00	1.765360E+00
1.981720E+00	3.052160E+00	1.845940E+00
2.101750E+00	2.095430E+00	1.764320E+00
2.469660E+00	1.623850E+00	1.892040E+00
2.557200E+00	1.526800E+00	1.956770E+00
2.512150E+00	1.469240E+00	2.046270E+00
2.610830E+00	1.449890E+00	2.031020E+00
2.018870E+00	3.133600E+00	1.855630E+00
2.091370E+00	3.234580E+00	1.862610E+00
2.067470E+00	3.125080E+00	1.785150E+00
2.806610E+00	1.418420E+00	2.015120E+00
2.708030E+00	1.439290E+00	2.021670E+00
2.841030E+00	1.357170E+00	2.080230E+00
2.776740E+00	1.326310E+00	2.142930E+00
2.882050E+00	1.305900E+00	2.147210E+00
2.195600E+00	3.238270E+00	1.750730E+00
2.222620E+00	3.336420E+00	1.824580E+00
3.085070E+00	1.333690E+00	2.116380E+00
2.987140E+00	1.306170E+00	2.153930E+00
3.095230E+00	1.280060E+00	2.205360E+00
2.298500E+00	3.410530E+00	1.845270E+00
2.368400E+00	3.488210E+00	1.909630E+00
2.372380E+00	3.434580E+00	1.828300E+00
2.356860E+00	3.366240E+00	1.747060E+00
3.173920E+00	1.359360E+00	2.099560E+00
3.168010E+00	1.308730E+00	2.178230E+00
2.468210E+00	3.467210E+00	1.818050E+00
2.535920E+00	3.552100E+00	1.913070E+00
2.550860E+00	3.425070E+00	1.717230E+00
3.289470E+00	1.346050E+00	2.179790E+00
2.634580E+00	3.509070E+00	1.826540E+00
2.680960E+00	3.567970E+00	1.924540E+00
2.746430E+00	3.452300E+00	1.732750E+00
3.494600E+00	1.380910E+00	2.247630E+00
2.747740E+00	3.596640E+00	1.969310E+00
2.755730E+00	3.625950E+00	2.025890E+00
2.803900E+00	3.604160E+00	1.976660E+00
2.853260E+00	3.544480E+00	1.879530E+00
3.657610E+00	1.486370E+00	2.198620E+00
2.846280E+00	3.621140E+00	2.018960E+00
2.952280E+00	3.588890E+00	1.992090E+00
3.008030E+00	3.551040E+00	1.936100E+00
3.135250E+00	3.494940E+00	1.864080E+00
3.763850E+00	1.572820E+00	2.152090E+00
3.770100E+00	1.530890E+00	2.226900E+00
3.091540E+00	3.569380E+00	2.005430E+00
3.229360E+00	3.532710E+00	1.981990E+00
3.291840E+00	3.497890E+00	1.918060E+00
3.413690E+00	3.446390E+00	1.846650E+00
3.999470E+00	1.995630E+00	1.994170E+00
3.971130E+00	1.856730E+00	2.062320E+00
3.876070E+00	1.691640E+00	2.144590E+00
3.990700E+00	1.788550E+00	2.199340E+00
3.835270E+00	1.573460E+00	2.236120E+00
3.367580E+00	3.515980E+00	1.988620E+00
3.494400E+00	3.478990E+00	1.978430E+00
3.551110E+00	3.440850E+00	1.929050E+00
3.660750E+00	3.380210E+00	1.877790E+00
4.050800E+00	2.431960E+00	1.943110E+00
4.031520E+00	2.540840E+00	1.819610E+00
4.047170E+00	2.582400E+00	1.918920E+00
4.047380E+00	2.296820E+00	1.949130E+00
4.052480E+00	2.132880E+00	2.033980E+00
4.035380E+00	1.947590E+00	2.134330E+00
4.022680E+00	1.856190E+00	2.176530E+00
3.620900E+00	3.454910E+00	2.007600E+00
3.732050E+00	3.411250E+00	2.008570E+00
3.767510E+00	3.369540E+00	1.967250E+00
3.817340E+00	3.307800E+00	1.932240E+00
3.899010E+00	3.194450E+00	1.899140E+00
3.966120E+00	3.062920E+00	1.900070E+00
4.015540E+00	2.912630E+00	1.917880E+00
4.054630E+00	2.737240E+00	1.963020E+00
4.062940E+00	2.828930E+00	2.013270E+00
3.835610E+00	3.355170E+00	2.066230E+00
3.929770E+00	3.243730E+00	2.042760E+00
3.997270E+00	3.114280E+00	2.034200E+00
4.037090E+00	2.978960E+00	2.035980E+00
4.063080E+00	2.878330E+00	2.047900E+00
1.721470E+00	2.812540E+00	2.100370E+00
1.763370E+00	2.922410E+00	2.101020E+00
1.756560E+00	2.831420E+00	2.048790E+00
1.786820E+00	2.755130E+00	1.967610E+00
1.705390E+00	2.724150E+00	2.071660E+00
1.772490E+00	2.571370E+00	1.937840E+00
1.699500E+00	2.589750E+00	2.027720E+00
1.785980E+00	2.405930E+00	1.927690E+00
1.711850E+00	2.432760E+00	2.010170E+00
1.796050E+00	2.306730E+00	1.923960E+00
1.726490E+00	2.276480E+00	1.999710E+00
1.817580E+00	2.220790E+00	1.941160E+00
1.899040E+00	2.004940E+00	1.976360E+00
1.900640E+00	2.053450E+00	1.951620E+00
1.928130E+00	2.017340E+00	1.946980E+00
1.933270E+00	1.967930E+00	1.965630E+00
2.038490E+00	1.719450E+00	2.050140E+00
2.014630E+00	1.786570E+00	2.020680E+00
2.102050E+00	1.742480E+00	1.991320E+00
2.183780E+00	1.613140E+00	2.045380E+00
2.080420E+00	1.636960E+00	2.087180E+00
2.236480E+00	1.532250E+00	2.095410E+00
2.168280E+00	1.497060E+00	2.172760E+00
2.282980E+00	1.451040E+00	2.162430E+00
1.828660E+00	2.933300E+00	2.000980E+00
1.852550E+00	3.045580E+00	2.047790E+00
1.912520E+00	2.175260E+00	1.886590E+00
1.983290E+00	2.044290E+00	1.884610E+00
2.032920E+00	1.893960E+00	1.930760E+00
2.452060E+00	1.442230E+00	2.102380E+00
2.388730E+00	1.405640E+00	2.168640E+00
2.491250E+00	1.366910E+00	2.176130E+00
1.913410E+00	3.145260E+00	2.047570E+00
1.970960E+00	3.259500E+00	2.079200E+00
1.966510E+00	3.198420E+00	2.008370E+00
1.949060E+00	3.107010E+00	1.944900E+00
2.669130E+00	1.351220E+00	2.135780E+00
2.579680E+00	1.358150E+00	2.151070E+00
2.710880E+00	1.289090E+00	2.202800E+00
2.650600E+00	1.255420E+00	2.262230E+00
2.758760E+00	1.239220E+00	2.271050E+00
2.036190E+00	3.267360E+00	1.972620E+00
2.075140E+00	3.361780E+00	2.033580E+00
2.936730E+00	1.252250E+00	2.229390E+00
2.864090E+00	1.233650E+00	2.261860E+00
2.938370E+00	1.217900E+00	2.298550E+00
2.144970E+00	3.434500E+00	2.048220E+00
2.208830E+00	3.515780E+00	2.106050E+00
2.206350E+00	3.471330E+00	2.022220E+00
2.188540E+00	3.398230E+00	1.943160E+00
3.029830E+00	1.236450E+00	2.288390E+00
2.287210E+00	3.521730E+00	2.009920E+00
2.326370E+00	3.585090E+00	2.097670E+00
3.209320E+00	1.267090E+00	2.295920E+00
2.401620E+00	3.628050E+00	2.137590E+00
2.470140E+00	3.677740E+00	2.204850E+00
2.469430E+00	3.643700E+00	2.125090E+00
2.446070E+00	3.595500E+00	2.036120E+00
3.390780E+00	1.308030E+00	2.312960E+00
3.338700E+00	1.265200E+00	2.382770E+00
3.437990E+00	1.282630E+00	2.405470E+00
2.559010E+00	3.662620E+00	2.116730E+00
2.617970E+00	3.712180E+00	2.216440E+00
2.633770E+00	3.622590E+00	2.012020E+00
3.484910E+00	1.335880E+00	2.327380E+00
3.488580E+00	1.314500E+00	2.378720E+00
2.738630E+00	3.663410E+00	2.128370E+00
2.721600E+00	3.710800E+00	2.231290E+00
3.669610E+00	1.427430E+00	2.364120E+00
3.558610E+00	1.352600E+00	2.373210E+00
2.830460E+00	3.705450E+00	2.232210E+00
2.977920E+00	3.682650E+00	2.251820E+00
2.962420E+00	3.632780E+00	2.120590E+00
3.783270E+00	1.515310E+00	2.304780E+00
3.087270E+00	3.643110E+00	2.208480E+00
3.076880E+00	3.668780E+00	2.267530E+00
3.232900E+00	3.575480E+00	2.126200E+00
3.978460E+00	1.715280E+00	2.290400E+00
3.906880E+00	1.603890E+00	2.341950E+00
3.975450E+00	1.670540E+00	2.362270E+00
3.177220E+00	3.638880E+00	2.256730E+00
3.303590E+00	3.599090E+00	2.230340E+00
3.370580E+00	3.568950E+00	2.179480E+00
3.494730E+00	3.517850E+00	2.123080E+00
4.094830E+00	2.524340E+00	2.136530E+00
4.090710E+00	2.391490E+00	2.130340E+00
4.080560E+00	2.289780E+00	2.086430E+00
4.116960E+00	2.167660E+00	2.210600E+00
4.100720E+00	2.096870E+00	2.191500E+00
4.099430E+00	2.002430E+00	2.226930E+00
4.071660E+00	1.838510E+00	2.304930E+00
4.120980E+00	1.939620E+00	2.313640E+00
4.013850E+00	1.721050E+00	2.373570E+00
3.429400E+00	3.575750E+00	2.244380E+00
3.555030E+00	3.538250E+00	2.237470E+00
3.620900E+00	3.507440E+00	2.192510E+00
3.731090E+00	3.451920E+00	2.149410E+00
4.093260E+00	2.785970E+00	2.135530E+00
4.109440E+00	2.662420E+00	2.173630E+00
4.138670E+00	2.068810E+00	2.287310E+00
4.137190E+00	1.993060E+00	2.324560E+00
3.672530E+00	3.513440E+00	2.268770E+00
3.804250E+00	3.461030E+00	2.300340E+00
3.836140E+00	3.426280E+00	2.234770E+00
3.878600E+00	3.374430E+00	2.203610E+00
3.958220E+00	3.274280E+00	2.188910E+00
4.030070E+00	3.144450E+00	2.188120E+00
4.032420E+00	3.205790E+00	2.266550E+00
4.067840E+00	2.993260E+00	2.177430E+00
4.081340E+00	2.887900E+00	2.145310E+00
3.903770E+00	3.392440E+00	2.316890E+00
3.973210E+00	3.308730E+00	2.296660E+00
4.009980E+00	3.252420E+00	2.280020E+00
1.621720E+00	2.723350E+00	2.251500E+00
1.656250E+00	2.820370E+00	2.270170E+00
1.675580E+00	2.767360E+00	2.173890E+00
1.638540E+00	2.601550E+00	2.128750E+00
1.593670E+00	2.626580E+00	2.225940E+00
1.646650E+00	2.456390E+00	2.099880E+00
1.575890E+00	2.455460E+00	2.213490E+00
1.657300E+00	2.330290E+00	2.068840E+00
1.606100E+00	2.350260E+00	2.140210E+00
1.669300E+00	2.254050E+00	2.070640E+00
1.623010E+00	2.252810E+00	2.128120E+00
1.678680E+00	2.177130E+00	2.095070E+00
2.001790E+00	1.507980E+00	2.251340E+00
1.967830E+00	1.572850E+00	2.220630E+00
2.047010E+00	1.544230E+00	2.192520E+00
2.104090E+00	1.462000E+00	2.234090E+00
2.045170E+00	1.423830E+00	2.302260E+00
2.147840E+00	1.382840E+00	2.293300E+00
1.690500E+00	2.915840E+00	2.277490E+00
1.742660E+00	3.015140E+00	2.276470E+00
1.722460E+00	2.927110E+00	2.208270E+00
1.846620E+00	2.108560E+00	1.969450E+00
1.764980E+00	2.128220E+00	2.027390E+00
1.838150E+00	1.982670E+00	2.030560E+00
1.939390E+00	1.863990E+00	2.027970E+00
1.866460E+00	1.836690E+00	2.105370E+00
1.962910E+00	1.703730E+00	2.126250E+00
2.324190E+00	1.368150E+00	2.226260E+00
2.256180E+00	1.338330E+00	2.295940E+00
2.360400E+00	1.294220E+00	2.303660E+00
1.814730E+00	3.137260E+00	2.274960E+00
1.876180E+00	3.252120E+00	2.309580E+00
1.864760E+00	3.193920E+00	2.237400E+00
1.836970E+00	3.103830E+00	2.161620E+00
2.554420E+00	1.274320E+00	2.261360E+00
2.465780E+00	1.258770E+00	2.328370E+00
2.593630E+00	1.229060E+00	2.318340E+00
2.556780E+00	1.214740E+00	2.359670E+00
2.627090E+00	1.184690E+00	2.388700E+00
1.928840E+00	3.268440E+00	2.201390E+00
1.969120E+00	3.361720E+00	2.261510E+00
2.824970E+00	1.188260E+00	2.354180E+00
2.740700E+00	1.174310E+00	2.394320E+00
2.833300E+00	1.148970E+00	2.421600E+00
2.032030E+00	3.439920E+00	2.271810E+00
2.092300E+00	3.519070E+00	2.325190E+00
2.084570E+00	3.476120E+00	2.242970E+00
2.058790E+00	3.411230E+00	2.158150E+00
2.942170E+00	1.171050E+00	2.405040E+00
2.156150E+00	3.526660E+00	2.223270E+00
2.197360E+00	3.595790E+00	2.301060E+00
3.136030E+00	1.194890E+00	2.419440E+00
3.072990E+00	1.140130E+00	2.492600E+00
3.173760E+00	1.150390E+00	2.516700E+00
2.261610E+00	3.654670E+00	2.322340E+00
2.322700E+00	3.705170E+00	2.388930E+00
2.320010E+00	3.679880E+00	2.303510E+00
2.302700E+00	3.628630E+00	2.218890E+00
3.267900E+00	1.230670E+00	2.417470E+00
3.268520E+00	1.189820E+00	2.500360E+00
2.401580E+00	3.701570E+00	2.304300E+00
2.465750E+00	3.748790E+00	2.408720E+00
3.402060E+00	1.236400E+00	2.480310E+00
2.541060E+00	3.740180E+00	2.307640E+00
2.607130E+00	3.778310E+00	2.421940E+00
3.559350E+00	1.298680E+00	2.469730E+00
2.706810E+00	3.744910E+00	2.329550E+00
2.703420E+00	3.777590E+00	2.435310E+00
3.644570E+00	1.358000E+00	2.443190E+00
3.661660E+00	1.337490E+00	2.497160E+00
2.799010E+00	3.770510E+00	2.433790E+00
2.935600E+00	3.747330E+00	2.431600E+00
2.879480E+00	3.732030E+00	2.335530E+00
3.821040E+00	1.491100E+00	2.438440E+00
3.735950E+00	1.392470E+00	2.507090E+00
3.059460E+00	3.691940E+00	2.347830E+00
3.035220E+00	3.726510E+00	2.437940E+00
3.990200E+00	1.650140E+00	2.433280E+00
3.938430E+00	1.557960E+00	2.497180E+00
3.146100E+00	3.699430E+00	2.438560E+00
3.258470E+00	3.665640E+00	2.436670E+00
3.284090E+00	3.630690E+00	2.342890E+00
4.122820E+00	2.400980E+00	2.219690E+00
4.142920E+00	2.287880E+00	2.256810E+00
4.145440E+00	1.918510E+00	2.409840E+00
4.119010E+00	1.814050E+00	2.462970E+00
4.056270E+00	1.732420E+00	2.457790E+00
3.376510E+00	3.635400E+00	2.437080E+00
3.494770E+00	3.603350E+00	2.447340E+00
3.522550E+00	3.569390E+00	2.358050E+00
4.141590E+00	2.701110E+00	2.268120E+00
4.161420E+00	2.570440E+00	2.336420E+00
4.167570E+00	2.394230E+00	2.344300E+00
4.194600E+00	2.243900E+00	2.413800E+00
4.172490E+00	2.125210E+00	2.383090E+00
4.160960E+00	2.018100E+00	2.389610E+00
3.605860E+00	3.573080E+00	2.466940E+00
3.732030E+00	3.538950E+00	2.504190E+00
3.727800E+00	3.512870E+00	2.405040E+00
4.077550E+00	3.126830E+00	2.312910E+00
4.109360E+00	3.003620E+00	2.326610E+00
4.140510E+00	2.817720E+00	2.320650E+00
4.154490E+00	2.894520E+00	2.426970E+00
4.167160E+00	2.671130E+00	2.366770E+00
3.803430E+00	3.502640E+00	2.491710E+00
3.900360E+00	3.433950E+00	2.471470E+00
3.998040E+00	3.315670E+00	2.429800E+00
4.059020E+00	3.194370E+00	2.387950E+00
4.123500E+00	3.045540E+00	2.423460E+00
4.143940E+00	2.962470E+00	2.431430E+00
1.537450E+00	2.665060E+00	2.411890E+00
1.576310E+00	2.761230E+00	2.434010E+00
1.581810E+00	2.694950E+00	2.330000E+00
1.542040E+00	2.539880E+00	2.298130E+00
1.513310E+00	2.578400E+00	2.388240E+00
1.531460E+00	2.447860E+00	2.293360E+00
1.503110E+00	2.454730E+00	2.361210E+00
1.511620E+00	2.357750E+00	2.298430E+00
1.875930E+00	1.418350E+00	2.414650E+00
1.840930E+00	1.530670E+00	2.343640E+00
1.944780E+00	1.484310E+00	2.313130E+00
1.986340E+00	1.408880E+00	2.351490E+00
1.948240E+00	1.387850E+00	2.398570E+00
2.008440E+00	1.340990E+00	2.410120E+00
1.640980E+00	2.952720E+00	2.486370E+00
1.686070E+00	3.031450E+00	2.495390E+00
1.668130E+00	2.971450E+00	2.437800E+00
1.657430E+00	2.895650E+00	2.358800E+00
1.614530E+00	2.884030E+00	2.462510E+00
1.555870E+00	2.287880E+00	2.209470E+00
1.595220E+00	2.140830E+00	2.203480E+00
1.696680E+00	2.026910E+00	2.137290E+00
1.610090E+00	2.004030E+00	2.236390E+00
1.769190E+00	1.878340E+00	2.156230E+00
1.669770E+00	1.899180E+00	2.235400E+00
1.834800E+00	1.744390E+00	2.194730E+00
1.737190E+00	1.774750E+00	2.255740E+00
1.889070E+00	1.615180E+00	2.245260E+00
1.793840E+00	1.649980E+00	2.292480E+00
2.187100E+00	1.310530E+00	2.358970E+00
2.114130E+00	1.284470E+00	2.423520E+00
2.226070E+00	1.241890E+00	2.433840E+00
1.744790E+00	3.135870E+00	2.494240E+00
1.796940E+00	3.237740E+00	2.526490E+00
1.784630E+00	3.189040E+00	2.457330E+00
1.757400E+00	3.101690E+00	2.391880E+00
2.398520E+00	1.230190E+00	2.389620E+00
2.334710E+00	1.202190E+00	2.448220E+00
2.442070E+00	1.167890E+00	2.470720E+00
1.840570E+00	3.259730E+00	2.423040E+00
1.880390E+00	3.340100E+00	2.486480E+00
2.562180E+00	1.131000E+00	2.485860E+00
2.681730E+00	1.116930E+00	2.486460E+00
2.641740E+00	1.084480E+00	2.541510E+00
2.705650E+00	1.073210E+00	2.571460E+00
1.946570E+00	3.427870E+00	2.509790E+00
2.006430E+00	3.499310E+00	2.513530E+00
1.991000E+00	3.465480E+00	2.462660E+00
1.961540E+00	3.404850E+00	2.384210E+00
2.833590E+00	1.092550E+00	2.524930E+00
2.048670E+00	3.520060E+00	2.441950E+00
2.073070E+00	3.576540E+00	2.541620E+00
2.988820E+00	1.105450E+00	2.539500E+00
2.945580E+00	1.070770E+00	2.610770E+00
3.034470E+00	1.079370E+00	2.624240E+00
2.164020E+00	3.654480E+00	2.547010E+00
2.229210E+00	3.706370E+00	2.555430E+00
2.208460E+00	3.677620E+00	2.502280E+00
2.179230E+00	3.626310E+00	2.428050E+00
3.126380E+00	1.109550E+00	2.589240E+00
2.272190E+00	3.714010E+00	2.492250E+00
2.320460E+00	3.765040E+00	2.611070E+00
3.261770E+00	1.149360E+00	2.595380E+00
2.394620E+00	3.761270E+00	2.503720E+00
2.461700E+00	3.803470E+00	2.606860E+00
3.374980E+00	1.191630E+00	2.578180E+00
2.540170E+00	3.804460E+00	2.523060E+00
2.541010E+00	3.824620E+00	2.605930E+00
3.533580E+00	1.238940E+00	2.624330E+00
2.603920E+00	3.830470E+00	2.601850E+00
2.717040E+00	3.807800E+00	2.540090E+00
3.666420E+00	1.322660E+00	2.571890E+00
2.886880E+00	3.805380E+00	2.589470E+00
2.867690E+00	3.789150E+00	2.503370E+00
3.853830E+00	1.469170E+00	2.578670E+00
3.776420E+00	1.382230E+00	2.641130E+00
3.015670E+00	3.756650E+00	2.519920E+00
2.982170E+00	3.785580E+00	2.606030E+00
4.020630E+00	1.639290E+00	2.550890E+00
3.953780E+00	1.547410E+00	2.633440E+00
3.087440E+00	3.762870E+00	2.610370E+00
3.192770E+00	3.733110E+00	2.611130E+00
3.228220E+00	3.700620E+00	2.524080E+00
4.168700E+00	1.850990E+00	2.535860E+00
4.103850E+00	1.750180E+00	2.597090E+00
4.160360E+00	1.818840E+00	2.610650E+00
3.302900E+00	3.695140E+00	2.610540E+00
3.416560E+00	3.665000E+00	2.613840E+00
3.455560E+00	3.638290E+00	2.533380E+00
4.220730E+00	2.444330E+00	2.482380E+00
4.247130E+00	2.286490E+00	2.520860E+00
4.259420E+00	2.372520E+00	2.576350E+00
4.240170E+00	2.125560E+00	2.539660E+00
4.205970E+00	1.971230E+00	2.529900E+00
4.188860E+00	1.869360E+00	2.607300E+00
3.521170E+00	3.629860E+00	2.633560E+00
3.644950E+00	3.593100E+00	2.664460E+00
3.652410E+00	3.578080E+00	2.574140E+00
4.196480E+00	2.786710E+00	2.495280E+00
4.227910E+00	2.603720E+00	2.523150E+00
4.227590E+00	2.714060E+00	2.564100E+00
4.249720E+00	2.451520E+00	2.567760E+00
3.718770E+00	3.562220E+00	2.647630E+00
3.817330E+00	3.511070E+00	2.611400E+00
3.950130E+00	3.432920E+00	2.615260E+00
3.984670E+00	3.396860E+00	2.564730E+00
4.032160E+00	3.335490E+00	2.559110E+00
4.099110E+00	3.210120E+00	2.566360E+00
4.089610E+00	3.269480E+00	2.642670E+00
4.152540E+00	3.062130E+00	2.550530E+00
4.183900E+00	2.906090E+00	2.538020E+00
4.219340E+00	2.775510E+00	2.587070E+00
4.029410E+00	3.365520E+00	2.640720E+00
4.067270E+00	3.316830E+00	2.645450E+00
1.418740E+00	2.126100E+00	2.455110E+00
1.428660E+00	2.193680E+00	2.438320E+00
1.445300E+00	2.128670E+00	2.410250E+00
1.469650E+00	2.050740E+00	2.385230E+00
1.419790E+00	2.052100E+00	2.458120E+00
1.505540E+00	1.954930E+00	2.374060E+00
1.443630E+00	1.913520E+00	2.468900E+00
1.522300E+00	1.843720E+00	2.415230E+00
1.759060E+00	1.419590E+00	2.492630E+00
1.726680E+00	1.483570E+00	2.471050E+00
1.793250E+00	1.460730E+00	2.432040E+00
1.811630E+00	1.370360E+00	2.498230E+00
1.599920E+00	2.989190E+00	2.710000E+00
1.647720E+00	3.063160E+00	2.690680E+00
1.623090E+00	2.997370E+00	2.644260E+00
1.612180E+00	2.931600E+00	2.555460E+00
1.569100E+00	2.904730E+00	2.662940E+00
1.567870E+00	2.802590E+00	2.513220E+00
1.542990E+00	2.792990E+00	2.601580E+00
1.510740E+00	2.656060E+00	2.503100E+00
1.473730E+00	2.489960E+00	2.465830E+00
1.452710E+00	2.331250E+00	2.415490E+00
1.492740E+00	2.194220E+00	2.327140E+00
1.536980E+00	2.043810E+00	2.302760E+00
1.579000E+00	1.907900E+00	2.320480E+00
1.650980E+00	1.794130E+00	2.322820E+00
1.587110E+00	1.795140E+00	2.382970E+00
1.708190E+00	1.677640E+00	2.348460E+00
1.632180E+00	1.697600E+00	2.406490E+00
1.756730E+00	1.563100E+00	2.385320E+00
1.682680E+00	1.587970E+00	2.435770E+00
1.928650E+00	1.289960E+00	2.514190E+00
2.027970E+00	1.262020E+00	2.487830E+00
2.008850E+00	1.221350E+00	2.551510E+00
2.077620E+00	1.194770E+00	2.554180E+00
1.699110E+00	3.102410E+00	2.597350E+00
1.701050E+00	3.163080E+00	2.714140E+00
2.269150E+00	1.174500E+00	2.507840E+00
2.198160E+00	1.155470E+00	2.572080E+00
2.311430E+00	1.119440E+00	2.578820E+00
1.761650E+00	3.258630E+00	2.719600E+00
1.816910E+00	3.320400E+00	2.694170E+00
1.771980E+00	3.244540E+00	2.638670E+00
2.485250E+00	1.109840E+00	2.548670E+00
2.416910E+00	1.092440E+00	2.602890E+00
2.530300E+00	1.067290E+00	2.623670E+00
1.867940E+00	3.355960E+00	2.599110E+00
1.891760E+00	3.412740E+00	2.726880E+00
2.634760E+00	1.054140E+00	2.625750E+00
2.769990E+00	1.037690E+00	2.668920E+00
1.974230E+00	3.488100E+00	2.611280E+00
2.885620E+00	1.042490E+00	2.663560E+00
2.849780E+00	1.014900E+00	2.717790E+00
2.921200E+00	1.007750E+00	2.753750E+00
2.045380E+00	3.576150E+00	2.642350E+00
2.096050E+00	3.629330E+00	2.709800E+00
2.112160E+00	3.629200E+00	2.615960E+00
3.014410E+00	1.042200E+00	2.706060E+00
2.195810E+00	3.694880E+00	2.649640E+00
3.120000E+00	1.068840E+00	2.679270E+00
2.283100E+00	3.763940E+00	2.730570E+00
2.368840E+00	3.811920E+00	2.768580E+00
2.343430E+00	3.791000E+00	2.698530E+00
3.240480E+00	1.095630E+00	2.690950E+00
2.420360E+00	3.813250E+00	2.701050E+00
2.428840E+00	3.831940E+00	2.769430E+00
3.409250E+00	1.147790E+00	2.692670E+00
2.482270E+00	3.844640E+00	2.764920E+00
2.565470E+00	3.845450E+00	2.701100E+00
3.529930E+00	1.182590E+00	2.719970E+00
3.506040E+00	1.149710E+00	2.754850E+00
3.556010E+00	1.171730E+00	2.764090E+00
2.722580E+00	3.859110E+00	2.751410E+00
2.676410E+00	3.835920E+00	2.653800E+00
3.703000E+00	1.298230E+00	2.696440E+00
3.619900E+00	1.215780E+00	2.763040E+00
2.801260E+00	3.832860E+00	2.669950E+00
2.856870E+00	3.861920E+00	2.770940E+00
3.887370E+00	1.449430E+00	2.721280E+00
3.809170E+00	1.355710E+00	2.743090E+00
2.964160E+00	3.810120E+00	2.691330E+00
2.955750E+00	3.844950E+00	2.792670E+00
4.037780E+00	1.628150E+00	2.682440E+00
3.982640E+00	1.537810E+00	2.742310E+00
3.045510E+00	3.819960E+00	2.771810E+00
3.132750E+00	3.806440E+00	2.806190E+00
3.164590E+00	3.763350E+00	2.700460E+00
4.172020E+00	1.812200E+00	2.690020E+00
4.109880E+00	1.704330E+00	2.748200E+00
3.252850E+00	3.757470E+00	2.797370E+00
3.370460E+00	3.723170E+00	2.804290E+00
3.380310E+00	3.694120E+00	2.704700E+00
4.277630E+00	2.287900E+00	2.633420E+00
4.279040E+00	2.162280E+00	2.661880E+00
4.257990E+00	2.002120E+00	2.708830E+00
4.294340E+00	2.087680E+00	2.730780E+00
4.213000E+00	1.903940E+00	2.658830E+00
3.465540E+00	3.687430E+00	2.786670E+00
3.558760E+00	3.656840E+00	2.832030E+00
3.567440E+00	3.637230E+00	2.734900E+00
4.246030E+00	2.678790E+00	2.647520E+00
4.285900E+00	2.535710E+00	2.730060E+00
4.284680E+00	2.387260E+00	2.681340E+00
4.310720E+00	2.227370E+00	2.727590E+00
4.310970E+00	2.135450E+00	2.748820E+00
3.637740E+00	3.625420E+00	2.796000E+00
3.738620E+00	3.578340E+00	2.761550E+00
3.879550E+00	3.513560E+00	2.762310E+00
3.927660E+00	3.467600E+00	2.699050E+00
4.137660E+00	3.193670E+00	2.702520E+00
4.185020E+00	3.064050E+00	2.725100E+00
4.176670E+00	3.136880E+00	2.759440E+00
4.207660E+00	2.913020E+00	2.693620E+00
4.232090E+00	2.783260E+00	2.680230E+00
3.965990E+00	3.465860E+00	2.787070E+00
4.010410E+00	3.411210E+00	2.728500E+00
4.107340E+00	3.302910E+00	2.764620E+00
4.163350E+00	3.191040E+00	2.786420E+00
1.342210E+00	2.080640E+00	2.597630E+00
1.353910E+00	2.166720E+00	2.601080E+00
1.382520E+00	2.106210E+00	2.522690E+00
1.381790E+00	1.965690E+00	2.531450E+00
1.337040E+00	1.993550E+00	2.599870E+00
1.393560E+00	1.878870E+00	2.544070E+00
1.346700E+00	1.849440E+00	2.618950E+00
1.412400E+00	1.790660E+00	2.564720E+00
1.526820E+00	2.898730E+00	2.837710E+00
1.566740E+00	2.976710E+00	2.863010E+00
1.552120E+00	2.921890E+00	2.766660E+00
1.518020E+00	2.801930E+00	2.709140E+00
1.504130E+00	2.822660E+00	2.810520E+00
1.486500E+00	2.670810E+00	2.644080E+00
1.473870E+00	2.698990E+00	2.761200E+00
1.453160E+00	2.533350E+00	2.583170E+00
1.436990E+00	2.567100E+00	2.700100E+00
1.427790E+00	2.389380E+00	2.544000E+00
1.411910E+00	2.433160E+00	2.655680E+00
1.398080E+00	2.249550E+00	2.518930E+00
1.375900E+00	2.296530E+00	2.616700E+00
1.557540E+00	1.720850E+00	2.456170E+00
1.483240E+00	1.758090E+00	2.506750E+00
1.608520E+00	1.605140E+00	2.487290E+00
1.532050E+00	1.625470E+00	2.542740E+00
1.662970E+00	1.508870E+00	2.507490E+00
1.596860E+00	1.502310E+00	2.566740E+00
1.705440E+00	1.381750E+00	2.570100E+00
1.813960E+00	1.289570E+00	2.577590E+00
1.759850E+00	1.235700E+00	2.676370E+00
1.873980E+00	1.206420E+00	2.644340E+00
1.625490E+00	3.057570E+00	2.782270E+00
2.001220E+00	1.154680E+00	2.657240E+00
2.108360E+00	1.127670E+00	2.645020E+00
2.089460E+00	1.091820E+00	2.710660E+00
2.179410E+00	1.065820E+00	2.733700E+00
1.683160E+00	3.162880E+00	2.805960E+00
1.727720E+00	3.235240E+00	2.857170E+00
1.731920E+00	3.230720E+00	2.774600E+00
2.350130E+00	1.072260E+00	2.654080E+00
2.290070E+00	1.066800E+00	2.689040E+00
2.387050E+00	1.029360E+00	2.733710E+00
1.798690E+00	3.317690E+00	2.789900E+00
2.587860E+00	1.019260E+00	2.709550E+00
2.511000E+00	1.015910E+00	2.744440E+00
2.594370E+00	9.902080E-01	2.776830E+00
1.875140E+00	3.410880E+00	2.841750E+00
1.936420E+00	3.482930E+00	2.848320E+00
1.922530E+00	3.460710E+00	2.790970E+00
2.679440E+00	9.967500E-01	2.764830E+00
1.989540E+00	3.532350E+00	2.752760E+00
1.995590E+00	3.554780E+00	2.891340E+00
2.828170E+00	9.888300E-01	2.791650E+00
2.930150E+00	9.815620E-01	2.837220E+00
2.065890E+00	3.624840E+00	2.912810E+00
2.138540E+00	3.679960E+00	2.894370E+00
2.075520E+00	3.625830E+00	2.821380E+00
3.025160E+00	1.000060E+00	2.817940E+00
2.184960E+00	3.704460E+00	2.793860E+00
2.206820E+00	3.730090E+00	2.877860E+00
3.180610E+00	1.030280E+00	2.796320E+00
2.303010E+00	3.790920E+00	2.878720E+00
3.346590E+00	1.073250E+00	2.794190E+00
3.287010E+00	1.036380E+00	2.856810E+00
3.370010E+00	1.042590E+00	2.899500E+00
2.458370E+00	3.847240E+00	2.856660E+00
3.459520E+00	1.116310E+00	2.782970E+00
3.461760E+00	1.091380E+00	2.864730E+00
2.591970E+00	3.883250E+00	2.897500E+00
2.550040E+00	3.869370E+00	2.807920E+00
3.548160E+00	1.151130E+00	2.821190E+00
2.655780E+00	3.879430E+00	2.834250E+00
2.662840E+00	3.888910E+00	2.909290E+00
3.766840E+00	1.296730E+00	2.834500E+00
3.656360E+00	1.202640E+00	2.887570E+00
2.717960E+00	3.889030E+00	2.912710E+00
2.794720E+00	3.880720E+00	2.864480E+00
3.859730E+00	1.386000E+00	2.822460E+00
3.840930E+00	1.352910E+00	2.871520E+00
2.905920E+00	3.866460E+00	2.852390E+00
4.048040E+00	1.599210E+00	2.804800E+00
3.950650E+00	1.484260E+00	2.862010E+00
3.882980E+00	1.394620E+00	2.892550E+00
3.024890E+00	3.837290E+00	2.870180E+00
3.181960E+00	3.795560E+00	2.906470E+00
4.177940E+00	1.786940E+00	2.842590E+00
4.225920E+00	1.873780E+00	2.744110E+00
4.247290E+00	1.898140E+00	2.818040E+00
4.101170E+00	1.675390E+00	2.857380E+00
3.282890E+00	3.766550E+00	2.956830E+00
3.311750E+00	3.746140E+00	2.879440E+00
4.304680E+00	2.066800E+00	2.800650E+00
4.277940E+00	1.977760E+00	2.864120E+00
3.368780E+00	3.737190E+00	2.947160E+00
3.442680E+00	3.703090E+00	2.883200E+00
3.565260E+00	3.663640E+00	2.934230E+00
4.285860E+00	2.654910E+00	2.781630E+00
4.317750E+00	2.518000E+00	2.879710E+00
4.327040E+00	2.389080E+00	2.842000E+00
4.333460E+00	2.261310E+00	2.821120E+00
4.327060E+00	2.153040E+00	2.821890E+00
3.664360E+00	3.619950E+00	2.874920E+00
3.789870E+00	3.576320E+00	2.931800E+00
3.852300E+00	3.541050E+00	2.852900E+00
4.200200E+00	3.104400E+00	2.852140E+00
4.228470E+00	2.992560E+00	2.870850E+00
4.240620E+00	2.899950E+00	2.838690E+00
4.264320E+00	2.776700E+00	2.811620E+00
3.892480E+00	3.529810E+00	2.936980E+00
3.938710E+00	3.493630E+00	2.869260E+00
4.044370E+00	3.412410E+00	2.881860E+00
4.124410E+00	3.330460E+00	2.900720E+00
4.149920E+00	3.279080E+00	2.876320E+00
4.169410E+00	3.214400E+00	2.882910E+00
4.166510E+00	3.257820E+00	2.916640E+00
4.156550E+00	3.288840E+00	2.931070E+00
1.273480E+00	2.035530E+00	2.753020E+00
1.291920E+00	2.119960E+00	2.757920E+00
1.306740E+00	2.055550E+00	2.675500E+00
1.300310E+00	1.914860E+00	2.676790E+00
1.266480E+00	1.951750E+00	2.749190E+00
1.303340E+00	1.831030E+00	2.686200E+00
1.272210E+00	1.832700E+00	2.742260E+00
1.308130E+00	1.750120E+00	2.712300E+00
1.493800E+00	2.861290E+00	3.005490E+00
1.520380E+00	2.927170E+00	2.999690E+00
1.509210E+00	2.873100E+00	2.913370E+00
1.471880E+00	2.736820E+00	2.871270E+00
1.472960E+00	2.775500E+00	2.974240E+00
1.432230E+00	2.603870E+00	2.815660E+00
1.438440E+00	2.648480E+00	2.933160E+00
1.401220E+00	2.471680E+00	2.764740E+00
1.397780E+00	2.510290E+00	2.876570E+00
1.363610E+00	2.336560E+00	2.717970E+00
1.360220E+00	2.373970E+00	2.822080E+00
1.331990E+00	2.202980E+00	2.688350E+00
1.319730E+00	2.243830E+00	2.775930E+00
1.452520E+00	1.657270E+00	2.600280E+00
1.374090E+00	1.698640E+00	2.657820E+00
1.508400E+00	1.523380E+00	2.630940E+00
1.421590E+00	1.560430E+00	2.692960E+00
1.580740E+00	1.394940E+00	2.658720E+00
1.482880E+00	1.426010E+00	2.721570E+00
1.658940E+00	1.286590E+00	2.696210E+00
1.557620E+00	1.285740E+00	2.779620E+00
1.703200E+00	1.221480E+00	2.731770E+00
1.657520E+00	1.218260E+00	2.773930E+00
1.741960E+00	1.155930E+00	2.795620E+00
1.551420E+00	2.995170E+00	3.043180E+00
1.598070E+00	3.068590E+00	3.010940E+00
1.561740E+00	2.992670E+00	2.957520E+00
1.913340E+00	1.147580E+00	2.705870E+00
1.844040E+00	1.143060E+00	2.744270E+00
1.943600E+00	1.096100E+00	2.780890E+00
1.642500E+00	3.113210E+00	2.910630E+00
1.659480E+00	3.163050E+00	3.042330E+00
2.072040E+00	1.044720E+00	2.810370E+00
2.189660E+00	1.013180E+00	2.849470E+00
1.720500E+00	3.249440E+00	3.057010E+00
1.773400E+00	3.314730E+00	3.025770E+00
1.719860E+00	3.236420E+00	2.964510E+00
2.308950E+00	9.919250E-01	2.850670E+00
2.451420E+00	9.810390E-01	2.852380E+00
2.409610E+00	9.597360E-01	2.919510E+00
2.496220E+00	9.415200E-01	2.963100E+00
1.802110E+00	3.335380E+00	2.919900E+00
1.824670E+00	3.372360E+00	2.996190E+00
2.609610E+00	9.583340E-01	2.886920E+00
1.897950E+00	3.450180E+00	2.972970E+00
2.750490E+00	9.603980E-01	2.884070E+00
2.713570E+00	9.393990E-01	2.943090E+00
2.794690E+00	9.267020E-01	2.980890E+00
1.982390E+00	3.549380E+00	3.003590E+00
2.027930E+00	3.598800E+00	3.022650E+00
2.031510E+00	3.597870E+00	2.964250E+00
2.889400E+00	9.517150E-01	2.923770E+00
2.101660E+00	3.660180E+00	3.019700E+00
2.996480E+00	9.686490E-01	2.904720E+00
2.207080E+00	3.734050E+00	2.957740E+00
3.116000E+00	9.792440E-01	2.917760E+00
2.292880E+00	3.798380E+00	3.007830E+00
2.375520E+00	3.844750E+00	3.040170E+00
2.339710E+00	3.820820E+00	2.972340E+00
3.266520E+00	1.001470E+00	2.937120E+00
3.392750E+00	1.009980E+00	2.984750E+00
2.412630E+00	3.847160E+00	2.974680E+00
2.428720E+00	3.866910E+00	3.044230E+00
3.481080E+00	1.057510E+00	2.961680E+00
2.477980E+00	3.883870E+00	3.045650E+00
2.547480E+00	3.892290E+00	2.996150E+00
3.568220E+00	1.125130E+00	2.929380E+00
2.698120E+00	3.904610E+00	2.994950E+00
3.771280E+00	1.254170E+00	2.963120E+00
3.677410E+00	1.167160E+00	2.999780E+00
2.841910E+00	3.922220E+00	3.038080E+00
2.792120E+00	3.898750E+00	2.954950E+00
3.846200E+00	1.336250E+00	2.927610E+00
2.914990E+00	3.881720E+00	2.960170E+00
2.931920E+00	3.910600E+00	3.059760E+00
4.058880E+00	1.589410E+00	2.936110E+00
3.991880E+00	1.490190E+00	2.977440E+00
3.921770E+00	1.408330E+00	2.962900E+00
2.998760E+00	3.888110E+00	3.044460E+00
3.079200E+00	3.875050E+00	3.089120E+00
3.078280E+00	3.853120E+00	2.994970E+00
4.240580E+00	1.877080E+00	2.927160E+00
4.189910E+00	1.771850E+00	2.988110E+00
4.127060E+00	1.694220E+00	2.939680E+00
3.139100E+00	3.852590E+00	3.062790E+00
3.229630E+00	3.803630E+00	3.046230E+00
4.314270E+00	2.076160E+00	2.923490E+00
4.289290E+00	1.964080E+00	2.988810E+00
3.348930E+00	3.756840E+00	3.016910E+00
3.479260E+00	3.710950E+00	3.012880E+00
3.582000E+00	3.674370E+00	3.002950E+00
4.311310E+00	2.637970E+00	2.935580E+00
4.341340E+00	2.506140E+00	2.993470E+00
4.347560E+00	2.395530E+00	2.976700E+00
4.347970E+00	2.260890E+00	2.952090E+00
4.334970E+00	2.177730E+00	2.903510E+00
3.678430E+00	3.636380E+00	2.996560E+00
3.793920E+00	3.601550E+00	3.050220E+00
4.234520E+00	3.021740E+00	2.956520E+00
4.266060E+00	2.891190E+00	2.994960E+00
4.252430E+00	2.990600E+00	3.024090E+00
4.279090E+00	2.776350E+00	2.933120E+00
3.893720E+00	3.547670E+00	3.034800E+00
3.979740E+00	3.483400E+00	2.983550E+00
4.070720E+00	3.427540E+00	3.032730E+00
4.107780E+00	3.375330E+00	2.970790E+00
4.174030E+00	3.254070E+00	2.987130E+00
4.214090E+00	3.125910E+00	3.010470E+00
4.237880E+00	3.044070E+00	3.006410E+00
4.126230E+00	3.372760E+00	3.045770E+00
4.146460E+00	3.324590E+00	2.982600E+00
1.342200E+00	2.380060E+00	2.988230E+00
1.366270E+00	2.446840E+00	3.016020E+00
1.360160E+00	2.406970E+00	2.933080E+00
1.316480E+00	2.274850E+00	2.866730E+00
1.312760E+00	2.299100E+00	2.955210E+00
1.289410E+00	2.165640E+00	2.826850E+00
1.277730E+00	2.170190E+00	2.904960E+00
1.254510E+00	2.031970E+00	2.834890E+00
1.237880E+00	1.865600E+00	2.826040E+00
1.257520E+00	1.713110E+00	2.818670E+00
1.332900E+00	1.602400E+00	2.766780E+00
1.274500E+00	1.553830E+00	2.878510E+00
1.400350E+00	1.467740E+00	2.779300E+00
1.338640E+00	1.486390E+00	2.837080E+00
1.459740E+00	1.354490E+00	2.808310E+00
1.384500E+00	1.388940E+00	2.858970E+00
1.495270E+00	1.285980E+00	2.837550E+00
1.443870E+00	1.293310E+00	2.887540E+00
1.519310E+00	1.224750E+00	2.888890E+00
1.514490E+00	2.914810E+00	3.082080E+00
1.482540E+00	2.818980E+00	3.060800E+00
1.457150E+00	2.715560E+00	3.052380E+00
1.404950E+00	2.558000E+00	3.005020E+00
1.635460E+00	1.158130E+00	2.886570E+00
1.746510E+00	1.096640E+00	2.898390E+00
1.592620E+00	3.068300E+00	3.106790E+00
1.547470E+00	2.990770E+00	3.102340E+00
1.860350E+00	1.065660E+00	2.891110E+00
1.975100E+00	1.044830E+00	2.878500E+00
1.956850E+00	1.027470E+00	2.938620E+00
2.046840E+00	9.962210E-01	2.964510E+00
1.655940E+00	3.166790E+00	3.150460E+00
1.697240E+00	3.226690E+00	3.167070E+00
1.697730E+00	3.223210E+00	3.111820E+00
2.230250E+00	9.857610E-01	2.906950E+00
2.162830E+00	9.876310E-01	2.937340E+00
2.266510E+00	9.545160E-01	2.983210E+00
1.753110E+00	3.298180E+00	3.155090E+00
2.394850E+00	9.329500E-01	3.005370E+00
2.509490E+00	9.056100E-01	3.061350E+00
1.828650E+00	3.384030E+00	3.076620E+00
2.603270E+00	9.063460E-01	3.031140E+00
1.896040E+00	3.459040E+00	3.117480E+00
1.943410E+00	3.512500E+00	3.138440E+00
1.944670E+00	3.511790E+00	3.069030E+00
2.704570E+00	9.157330E-01	3.009490E+00
2.805460E+00	8.877530E-01	3.078990E+00
2.011560E+00	3.583530E+00	3.124380E+00
2.892930E+00	9.058700E-01	3.032240E+00
2.108350E+00	3.670400E+00	3.147850E+00
2.187430E+00	3.732430E+00	3.172280E+00
2.149380E+00	3.703570E+00	3.101960E+00
3.031130E+00	9.226420E-01	3.024640E+00
2.218280E+00	3.752680E+00	3.080190E+00
2.265610E+00	3.788320E+00	3.181140E+00
3.193110E+00	9.447540E-01	3.026070E+00
3.144500E+00	9.015040E-01	3.096670E+00
3.238130E+00	9.132830E-01	3.116990E+00
2.342410E+00	3.830500E+00	3.132660E+00
3.343180E+00	9.607710E-01	3.072680E+00
2.467560E+00	3.884920E+00	3.123710E+00
3.490760E+00	1.019350E+00	3.064400E+00
2.546660E+00	3.917850E+00	3.152050E+00
2.548580E+00	3.914040E+00	3.097160E+00
3.593000E+00	1.088400E+00	3.033240E+00
2.597770E+00	3.929300E+00	3.161640E+00
2.659120E+00	3.926730E+00	3.119380E+00
3.783280E+00	1.215210E+00	3.090910E+00
3.684200E+00	1.134460E+00	3.089260E+00
2.796260E+00	3.933440E+00	3.129160E+00
3.881320E+00	1.317010E+00	3.031860E+00
2.907970E+00	3.922290E+00	3.135610E+00
4.054740E+00	1.533570E+00	3.042600E+00
3.977950E+00	1.427180E+00	3.072130E+00
4.051020E+00	1.501660E+00	3.115470E+00
2.998750E+00	3.897490E+00	3.123100E+00
3.089130E+00	3.873530E+00	3.186770E+00
4.258320E+00	1.864910E+00	3.043180E+00
4.210520E+00	1.770420E+00	3.104660E+00
4.135740E+00	1.639660E+00	3.057990E+00
4.090690E+00	1.556220E+00	3.099620E+00
3.167850E+00	3.839330E+00	3.135400E+00
3.269140E+00	3.789140E+00	3.174040E+00
4.331990E+00	2.064610E+00	3.073270E+00
4.342780E+00	2.148920E+00	2.983250E+00
4.358890E+00	2.184250E+00	3.049550E+00
4.295870E+00	1.948350E+00	3.088480E+00
3.396270E+00	3.743410E+00	3.135830E+00
3.534670E+00	3.699410E+00	3.118610E+00
3.609290E+00	3.674730E+00	3.067460E+00
4.350080E+00	2.556150E+00	3.061190E+00
4.365890E+00	2.428750E+00	3.108520E+00
4.361790E+00	2.511730E+00	3.122400E+00
4.368990E+00	2.287010E+00	3.073770E+00
3.652990E+00	3.662010E+00	3.161490E+00
3.724260E+00	3.641540E+00	3.158970E+00
3.727800E+00	3.635690E+00	3.110760E+00
4.269950E+00	2.954350E+00	3.128990E+00
4.245210E+00	3.037770E+00	3.051280E+00
4.241870E+00	3.063000E+00	3.104250E+00
4.301000E+00	2.815040E+00	3.133780E+00
4.327270E+00	2.692420E+00	3.076950E+00
4.356820E+00	2.569050E+00	3.130920E+00
3.766050E+00	3.624850E+00	3.161140E+00
3.858650E+00	3.576790E+00	3.172600E+00
4.018520E+00	3.471170E+00	3.123300E+00
4.075960E+00	3.433550E+00	3.102680E+00
4.181320E+00	3.244910E+00	3.132140E+00
4.158560E+00	3.315160E+00	3.055680E+00
4.136310E+00	3.354940E+00	3.119470E+00
4.221410E+00	3.130370E+00	3.137530E+00
4.104610E+00	3.404810E+00	3.093310E+00
1.360480E+00	2.460030E+00	3.194060E+00
1.385840E+00	2.516280E+00	3.179230E+00
1.360180E+00	2.448530E+00	3.138000E+00
1.329460E+00	2.364500E+00	3.056600E+00
1.322800E+00	2.367480E+00	3.158490E+00
1.271070E+00	2.203570E+00	3.000950E+00
1.272200E+00	2.237890E+00	3.104190E+00
1.232720E+00	2.058700E+00	2.951430E+00
1.226780E+00	2.095450E+00	3.051760E+00
1.209950E+00	1.914200E+00	2.918110E+00
1.190970E+00	1.955380E+00	3.012320E+00
1.206130E+00	1.768930E+00	2.906470E+00
1.172670E+00	1.815120E+00	2.989190E+00
1.218830E+00	1.635930E+00	2.921450E+00
1.173770E+00	1.681630E+00	2.987800E+00
1.232750E+00	1.551850E+00	2.943010E+00
1.193490E+00	1.542830E+00	3.015890E+00
1.249580E+00	1.468270E+00	2.968560E+00
1.421470E+00	2.604470E+00	3.203130E+00
1.460150E+00	2.711250E+00	3.227930E+00
1.441300E+00	2.657470E+00	3.133100E+00
1.388460E+00	2.516170E+00	3.103790E+00
1.313520E+00	1.426700E+00	2.911510E+00
1.367840E+00	1.320580E+00	2.946900E+00
1.448730E+00	1.202400E+00	3.005080E+00
1.544800E+00	1.154870E+00	2.963070E+00
1.528710E+00	1.128820E+00	3.028360E+00
1.614580E+00	1.091010E+00	3.035870E+00
1.527470E+00	2.935340E+00	3.242050E+00
1.556810E+00	3.013970E+00	3.269160E+00
1.546830E+00	2.979030E+00	3.174670E+00
1.493020E+00	2.826130E+00	3.181080E+00
1.787220E+00	1.057490E+00	2.951180E+00
1.722290E+00	1.069730E+00	2.986240E+00
1.834610E+00	1.016260E+00	3.039240E+00
1.590490E+00	3.091220E+00	3.291490E+00
1.621260E+00	3.138850E+00	3.278820E+00
1.605610E+00	3.097170E+00	3.219210E+00
1.949290E+00	1.004320E+00	3.011290E+00
2.041060E+00	9.618890E-01	3.077040E+00
1.678530E+00	3.212330E+00	3.258340E+00
2.182420E+00	9.353650E-01	3.097680E+00
2.322220E+00	9.065800E-01	3.095470E+00
2.285460E+00	8.959880E-01	3.152910E+00
2.359210E+00	8.746890E-01	3.195490E+00
1.753200E+00	3.313510E+00	3.273040E+00
1.807850E+00	3.379440E+00	3.287190E+00
1.787800E+00	3.348300E+00	3.227800E+00
2.458590E+00	8.843980E-01	3.153860E+00
1.836190E+00	3.398240E+00	3.198670E+00
1.853830E+00	3.426930E+00	3.278180E+00
2.592960E+00	8.709930E-01	3.143000E+00
1.924330E+00	3.496660E+00	3.248900E+00
2.699550E+00	8.775070E-01	3.113690E+00
2.796300E+00	8.538020E-01	3.174670E+00
2.017320E+00	3.596590E+00	3.267530E+00
2.084230E+00	3.660330E+00	3.298450E+00
2.070240E+00	3.641070E+00	3.218110E+00
2.928250E+00	8.580010E-01	3.151670E+00
2.153310E+00	3.709510E+00	3.262510E+00
3.068150E+00	8.693290E-01	3.142710E+00
3.029320E+00	8.326600E-01	3.207050E+00
3.093710E+00	8.386400E-01	3.201810E+00
2.254920E+00	3.786280E+00	3.267070E+00
3.176890E+00	8.624040E-01	3.187190E+00
2.348600E+00	3.840320E+00	3.258500E+00
3.336630E+00	8.962010E-01	3.208320E+00
2.457680E+00	3.887450E+00	3.245000E+00
3.480150E+00	9.743160E-01	3.181640E+00
2.580740E+00	3.934420E+00	3.232420E+00
3.636720E+00	1.069640E+00	3.165180E+00
2.662480E+00	3.958540E+00	3.267670E+00
2.662560E+00	3.943210E+00	3.216270E+00
3.729300E+00	1.146680E+00	3.151820E+00
3.739320E+00	1.129300E+00	3.203030E+00
2.714600E+00	3.966340E+00	3.280550E+00
2.770000E+00	3.954030E+00	3.241190E+00
3.931290E+00	1.307590E+00	3.190010E+00
3.805810E+00	1.189110E+00	3.200380E+00
2.890050E+00	3.940220E+00	3.237970E+00
4.024770E+00	1.436100E+00	3.174770E+00
4.022000E+00	1.383670E+00	3.232400E+00
2.993470E+00	3.905000E+00	3.219890E+00
3.094370E+00	3.889950E+00	3.292910E+00
4.275190E+00	1.875870E+00	3.159970E+00
4.236040E+00	1.780860E+00	3.189590E+00
4.188270E+00	1.682750E+00	3.180030E+00
4.116330E+00	1.547140E+00	3.183630E+00
4.071540E+00	1.442940E+00	3.245060E+00
3.207960E+00	3.827550E+00	3.256770E+00
3.286130E+00	3.788250E+00	3.237490E+00
4.361720E+00	2.179940E+00	3.152530E+00
4.345460E+00	2.069520E+00	3.211870E+00
4.312590E+00	1.981320E+00	3.165290E+00
3.342710E+00	3.764220E+00	3.224100E+00
3.440860E+00	3.736590E+00	3.276920E+00
3.546430E+00	3.695580E+00	3.211360E+00
3.584780E+00	3.693730E+00	3.311780E+00
4.368730E+00	2.500240E+00	3.185120E+00
4.383910E+00	2.403180E+00	3.242290E+00
4.379190E+00	2.296900E+00	3.196290E+00
3.680620E+00	3.659990E+00	3.254650E+00
3.751210E+00	3.631170E+00	3.200450E+00
3.816190E+00	3.620340E+00	3.291500E+00
4.252180E+00	3.054580E+00	3.200680E+00
4.288490E+00	2.955810E+00	3.276420E+00
4.312330E+00	2.834460E+00	3.243730E+00
4.340570E+00	2.711590E+00	3.219330E+00
4.362900E+00	2.596310E+00	3.204090E+00
3.931710E+00	3.562150E+00	3.297640E+00
4.020080E+00	3.485630E+00	3.264370E+00
4.127960E+00	3.363270E+00	3.222800E+00
4.095940E+00	3.409090E+00	3.138000E+00
4.190970E+00	3.246760E+00	3.259860E+00
4.221720E+00	3.155380E+00	3.234010E+00
1.236940E+00	2.245140E+00	3.295610E+00
1.259990E+00	2.292250E+00	3.295310E+00
1.242530E+00	2.251080E+00	3.268110E+00
1.227290E+00	2.203790E+00	3.270880E+00
1.300340E+00	2.367570E+00	3.284910E+00
1.348510E+00	2.471140E+00	3.317830E+00
1.332920E+00	2.413820E+00	3.238550E+00
1.263700E+00	2.265950E+00	3.218470E+00
1.225370E+00	2.126970E+00	3.147700E+00
1.216000E+00	2.142040E+00	3.219800E+00
1.185780E+00	1.993310E+00	3.105080E+00
1.182670E+00	2.029650E+00	3.191510E+00
1.156530E+00	1.856190E+00	3.076330E+00
1.147090E+00	1.894170E+00	3.161690E+00
1.143770E+00	1.720640E+00	3.065280E+00
1.125640E+00	1.757620E+00	3.147090E+00
1.153730E+00	1.605990E+00	3.067310E+00
1.119150E+00	1.610850E+00	3.161270E+00
1.164940E+00	1.540240E+00	3.076070E+00
1.146930E+00	1.536520E+00	3.124500E+00
1.171870E+00	1.475980E+00	3.113980E+00
1.388340E+00	2.537120E+00	3.258190E+00
1.294600E+00	1.358900E+00	3.002940E+00
1.227330E+00	1.389200E+00	3.090000E+00
1.352440E+00	1.267270E+00	3.037540E+00
1.294030E+00	1.298270E+00	3.084330E+00
1.387500E+00	1.212370E+00	3.072650E+00
1.342410E+00	1.225030E+00	3.123370E+00
1.413490E+00	1.165090E+00	3.129960E+00
1.473670E+00	2.753060E+00	3.344750E+00
1.489650E+00	2.810390E+00	3.363670E+00
1.482410E+00	2.784070E+00	3.296490E+00
1.446540E+00	2.678200E+00	3.304060E+00
1.521290E+00	1.095760E+00	3.131210E+00
1.637790E+00	1.047910E+00	3.154810E+00
1.547700E+00	3.012150E+00	3.389540E+00
1.578050E+00	3.079860E+00	3.416800E+00
1.565400E+00	3.047510E+00	3.342610E+00
1.520570E+00	2.921200E+00	3.333510E+00
1.733630E+00	1.023470E+00	3.125210E+00
1.852300E+00	9.815700E-01	3.177640E+00
1.617970E+00	3.143550E+00	3.347920E+00
1.962120E+00	9.652810E-01	3.146550E+00
2.076340E+00	9.340040E-01	3.165560E+00
2.046020E+00	9.209940E-01	3.241850E+00
2.165680E+00	8.964830E-01	3.262330E+00
1.679020E+00	3.234890E+00	3.385480E+00
1.730230E+00	3.302820E+00	3.416110E+00
1.721890E+00	3.285570E+00	3.340800E+00
2.287470E+00	8.770790E-01	3.230240E+00
2.363270E+00	8.562340E-01	3.253010E+00
1.773110E+00	3.348790E+00	3.367270E+00
2.452690E+00	8.425180E-01	3.295790E+00
1.853560E+00	3.434500E+00	3.381310E+00
2.586540E+00	8.329470E-01	3.261170E+00
1.934280E+00	3.521070E+00	3.388840E+00
1.991810E+00	3.584370E+00	3.420350E+00
1.982000E+00	3.568550E+00	3.340480E+00
2.702820E+00	8.395600E-01	3.225420E+00
2.844300E+00	7.995730E-01	3.284430E+00
2.055240E+00	3.641160E+00	3.382570E+00
2.964300E+00	8.037420E-01	3.261880E+00
2.920640E+00	7.785840E-01	3.313120E+00
2.977480E+00	7.698700E-01	3.330370E+00
2.151650E+00	3.717700E+00	3.374120E+00
3.098220E+00	7.911380E-01	3.285370E+00
2.249540E+00	3.791690E+00	3.367140E+00
3.255370E+00	8.266620E-01	3.275330E+00
3.207050E+00	7.788800E-01	3.339980E+00
3.289960E+00	8.000450E-01	3.346250E+00
2.350820E+00	3.854100E+00	3.366510E+00
3.334990E+00	8.529990E-01	3.271520E+00
3.337320E+00	8.309220E-01	3.314420E+00
2.457680E+00	3.904940E+00	3.362420E+00
3.468730E+00	9.256200E-01	3.270120E+00
3.399960E+00	8.699470E-01	3.300530E+00
2.571190E+00	3.954980E+00	3.352570E+00
3.606990E+00	9.879200E-01	3.306750E+00
2.691400E+00	3.976240E+00	3.348190E+00
3.778850E+00	1.121910E+00	3.288710E+00
2.781800E+00	3.996490E+00	3.393520E+00
2.780250E+00	3.985380E+00	3.334640E+00
3.872200E+00	1.211590E+00	3.264480E+00
3.879310E+00	1.193330E+00	3.321450E+00
2.823120E+00	3.995870E+00	3.383700E+00
2.880180E+00	3.973460E+00	3.366630E+00
4.047580E+00	1.357770E+00	3.318970E+00
3.946230E+00	1.252930E+00	3.316530E+00
2.995050E+00	3.925260E+00	3.331080E+00
3.091040E+00	3.896510E+00	3.393450E+00
4.280510E+00	1.828530E+00	3.241110E+00
4.245390E+00	1.732550E+00	3.259690E+00
4.209250E+00	1.612880E+00	3.280740E+00
4.143820E+00	1.493520E+00	3.312350E+00
4.210210E+00	1.561930E+00	3.352000E+00
3.176520E+00	3.854710E+00	3.368750E+00
3.266070E+00	3.805410E+00	3.356540E+00
3.321880E+00	3.779700E+00	3.291320E+00
3.379690E+00	3.759360E+00	3.389920E+00
4.381420E+00	2.182540E+00	3.281680E+00
4.364450E+00	2.066570E+00	3.303470E+00
4.331780E+00	1.940650E+00	3.273210E+00
4.302130E+00	1.803410E+00	3.326780E+00
4.261110E+00	1.681210E+00	3.347170E+00
4.236500E+00	1.610080E+00	3.350140E+00
3.503910E+00	3.717610E+00	3.369450E+00
3.608320E+00	3.688500E+00	3.407460E+00
4.384500E+00	2.505110E+00	3.288450E+00
4.397860E+00	2.395070E+00	3.361620E+00
4.395260E+00	2.303210E+00	3.301620E+00
3.711220E+00	3.660690E+00	3.352620E+00
3.826900E+00	3.629150E+00	3.403430E+00
4.260720E+00	3.071830E+00	3.316660E+00
4.297860E+00	2.966390E+00	3.400860E+00
4.324030E+00	2.845960E+00	3.365120E+00
4.352810E+00	2.729900E+00	3.333350E+00
4.375430E+00	2.617510E+00	3.311680E+00
3.911840E+00	3.587070E+00	3.369840E+00
4.028070E+00	3.511320E+00	3.397620E+00
4.122390E+00	3.400190E+00	3.364180E+00
4.184310E+00	3.285700E+00	3.352080E+00
4.224000E+00	3.179730E+00	3.340800E+00
1.309400E+00	2.450930E+00	3.463370E+00
1.347450E+00	2.526160E+00	3.475960E+00
1.317940E+00	2.451250E+00	3.425310E+00
1.301110E+00	2.387410E+00	3.358680E+00
1.285310E+00	2.377390E+00	3.433600E+00
1.236000E+00	2.235200E+00	3.354970E+00
1.188170E+00	2.086130E+00	3.279150E+00
1.182030E+00	2.088270E+00	3.358640E+00
1.142960E+00	1.935840E+00	3.245670E+00
1.144090E+00	1.972000E+00	3.327900E+00
1.112560E+00	1.796400E+00	3.227890E+00
1.107810E+00	1.836620E+00	3.307720E+00
1.098700E+00	1.676870E+00	3.220030E+00
1.083600E+00	1.690100E+00	3.314670E+00
1.098500E+00	1.609350E+00	3.224940E+00
1.089000E+00	1.610020E+00	3.275000E+00
1.099990E+00	1.547490E+00	3.259070E+00
1.353520E+00	2.506990E+00	3.398380E+00
1.393480E+00	2.597290E+00	3.444240E+00
1.134660E+00	1.458650E+00	3.222150E+00
1.178550E+00	1.404110E+00	3.172600E+00
1.169480E+00	1.379970E+00	3.228160E+00
1.208000E+00	1.333330E+00	3.211030E+00
1.433440E+00	2.676790E+00	3.446610E+00
1.468290E+00	2.770390E+00	3.482610E+00
1.464170E+00	2.736920E+00	3.395950E+00
1.407430E+00	2.603390E+00	3.369190E+00
1.274020E+00	1.269630E+00	3.174050E+00
1.354770E+00	1.162440E+00	3.246860E+00
1.441480E+00	1.114740E+00	3.206200E+00
1.433470E+00	1.100930E+00	3.264960E+00
1.501800E+00	1.064020E+00	3.259440E+00
1.526720E+00	2.973650E+00	3.545510E+00
1.551480E+00	3.039120E+00	3.536960E+00
1.537760E+00	2.985040E+00	3.459550E+00
1.499140E+00	2.852740E+00	3.428210E+00
1.502430E+00	2.884950E+00	3.516330E+00
1.699970E+00	1.011910E+00	3.219860E+00
1.624240E+00	1.023810E+00	3.256930E+00
1.712710E+00	9.903730E-01	3.283770E+00
1.578300E+00	3.101630E+00	3.582770E+00
1.620280E+00	3.169250E+00	3.555830E+00
1.581880E+00	3.094000E+00	3.500010E+00
1.789650E+00	9.715620E-01	3.265280E+00
1.633780E+00	3.176400E+00	3.461140E+00
1.664470E+00	3.231320E+00	3.540530E+00
1.950040E+00	9.292950E-01	3.299570E+00
2.081760E+00	8.887830E-01	3.328990E+00
2.184310E+00	8.567710E-01	3.398730E+00
1.699680E+00	3.269400E+00	3.482080E+00
2.298520E+00	8.399830E-01	3.355800E+00
2.359580E+00	8.441790E-01	3.298460E+00
1.779910E+00	3.362920E+00	3.498620E+00
2.399420E+00	8.267810E-01	3.367810E+00
2.492020E+00	8.035250E-01	3.430390E+00
1.861890E+00	3.451020E+00	3.511410E+00
1.913940E+00	3.510840E+00	3.528360E+00
1.903760E+00	3.492310E+00	3.459110E+00
2.590540E+00	7.933590E-01	3.387520E+00
1.956510E+00	3.551880E+00	3.481420E+00
2.704540E+00	7.959520E-01	3.345860E+00
2.807240E+00	7.566280E-01	3.419780E+00
2.040400E+00	3.640970E+00	3.512960E+00
2.907320E+00	7.549970E-01	3.376090E+00
3.016320E+00	7.298810E-01	3.419610E+00
2.139020E+00	3.716720E+00	3.474050E+00
3.136410E+00	7.441520E-01	3.393890E+00
3.093330E+00	7.162200E-01	3.444890E+00
3.162140E+00	7.146640E-01	3.476620E+00
2.242080E+00	3.794670E+00	3.468430E+00
3.256450E+00	7.599210E-01	3.425290E+00
2.347540E+00	3.860520E+00	3.471500E+00
3.393660E+00	8.283790E-01	3.397020E+00
2.456500E+00	3.915870E+00	3.472670E+00
3.506120E+00	9.121020E-01	3.357070E+00
3.520860E+00	8.925300E-01	3.447810E+00
2.563560E+00	3.965140E+00	3.466970E+00
3.579110E+00	9.493350E-01	3.368220E+00
3.571220E+00	9.332680E-01	3.408300E+00
2.666910E+00	3.986610E+00	3.460870E+00
3.745880E+00	1.046620E+00	3.441410E+00
3.625280E+00	9.696680E-01	3.398780E+00
2.762780E+00	4.001260E+00	3.457860E+00
3.906830E+00	1.193180E+00	3.409300E+00
2.835370E+00	3.998900E+00	3.440690E+00
2.912790E+00	3.984050E+00	3.497480E+00
3.998780E+00	1.274060E+00	3.391330E+00
4.000560E+00	1.255250E+00	3.444460E+00
3.021810E+00	3.926690E+00	3.462600E+00
3.100200E+00	3.895700E+00	3.450150E+00
4.189280E+00	1.510990E+00	3.393920E+00
4.135180E+00	1.428260E+00	3.411600E+00
4.070130E+00	1.321470E+00	3.453910E+00
3.149460E+00	3.869520E+00	3.437050E+00
3.243860E+00	3.819440E+00	3.460430E+00
3.382500E+00	3.770680E+00	3.498280E+00
4.383190E+00	2.120320E+00	3.369330E+00
4.368660E+00	2.014210E+00	3.377620E+00
4.352190E+00	1.887940E+00	3.402030E+00
4.314800E+00	1.744760E+00	3.448330E+00
4.357190E+00	1.837110E+00	3.460550E+00
4.246110E+00	1.588880E+00	3.429100E+00
4.195550E+00	1.486510E+00	3.459640E+00
3.497480E+00	3.724050E+00	3.454770E+00
3.616240E+00	3.703970E+00	3.496680E+00
4.393730E+00	2.528540E+00	3.417080E+00
4.414110E+00	2.393970E+00	3.488730E+00
4.404630E+00	2.239090E+00	3.423340E+00
4.395570E+00	2.083230E+00	3.454450E+00
4.384350E+00	1.968700E+00	3.462090E+00
4.375380E+00	1.888090E+00	3.473620E+00
3.726870E+00	3.664380E+00	3.451540E+00
3.837470E+00	3.644190E+00	3.490520E+00
4.265630E+00	3.094720E+00	3.443790E+00
4.314980E+00	2.974410E+00	3.516270E+00
4.337450E+00	2.858130E+00	3.478280E+00
4.367750E+00	2.730970E+00	3.452140E+00
4.379850E+00	2.643200E+00	3.400960E+00
3.943710E+00	3.590710E+00	3.469700E+00
4.050830E+00	3.532220E+00	3.497910E+00
4.088450E+00	3.485500E+00	3.465120E+00
4.135540E+00	3.423580E+00	3.462850E+00
4.199920E+00	3.304010E+00	3.486180E+00
4.180580E+00	3.379220E+00	3.507370E+00
4.221810E+00	3.206700E+00	3.426970E+00
4.118920E+00	3.474930E+00	3.514950E+00
4.162760E+00	3.420360E+00	3.520800E+00
1.302850E+00	2.524720E+00	3.639480E+00
1.329880E+00	2.577780E+00	3.622210E+00
1.308160E+00	2.516730E+00	3.589700E+00
1.297560E+00	2.440830E+00	3.522360E+00
1.281490E+00	2.446200E+00	3.610780E+00
1.246800E+00	2.288010E+00	3.473830E+00
1.250630E+00	2.331030E+00	3.568460E+00
1.198370E+00	2.143880E+00	3.434690E+00
1.208500E+00	2.192760E+00	3.526240E+00
1.151650E+00	2.009060E+00	3.409280E+00
1.162630E+00	2.055270E+00	3.493190E+00
1.112460E+00	1.877900E+00	3.388310E+00
1.119280E+00	1.921730E+00	3.470430E+00
1.084330E+00	1.759720E+00	3.373510E+00
1.083040E+00	1.779840E+00	3.468250E+00
1.075480E+00	1.694940E+00	3.375230E+00
1.072530E+00	1.701500E+00	3.421130E+00
1.072170E+00	1.636750E+00	3.407230E+00
1.345630E+00	2.569030E+00	3.560200E+00
1.383830E+00	2.669310E+00	3.634390E+00
1.084510E+00	1.536440E+00	3.373520E+00
1.104550E+00	1.478390E+00	3.314380E+00
1.103130E+00	1.457230E+00	3.373270E+00
1.125910E+00	1.408740E+00	3.351180E+00
1.412930E+00	2.669000E+00	3.526960E+00
1.433720E+00	2.742910E+00	3.600530E+00
1.175400E+00	1.338020E+00	3.307170E+00
1.253470E+00	1.240500E+00	3.291800E+00
1.220220E+00	1.244170E+00	3.410530E+00
1.305130E+00	1.177470E+00	3.321300E+00
1.279950E+00	1.185620E+00	3.373140E+00
1.344560E+00	1.132640E+00	3.371530E+00
1.454960E+00	2.791130E+00	3.614250E+00
1.472540E+00	2.837460E+00	3.630950E+00
1.467750E+00	2.802370E+00	3.568390E+00
1.444320E+00	1.072750E+00	3.346730E+00
1.571860E+00	1.009380E+00	3.358720E+00
1.519250E+00	1.002060E+00	3.463890E+00
1.628330E+00	9.643850E-01	3.450110E+00
1.543210E+00	3.026640E+00	3.611000E+00
1.504860E+00	2.920200E+00	3.613700E+00
1.729820E+00	9.540490E-01	3.380520E+00
1.614840E+00	3.165940E+00	3.642990E+00
1.576820E+00	3.095920E+00	3.672220E+00
1.853390E+00	9.301230E-01	3.359860E+00
1.862520E+00	9.058670E-01	3.436810E+00
1.939200E+00	8.979370E-01	3.411550E+00
1.661840E+00	3.233280E+00	3.624070E+00
2.065660E+00	8.621700E-01	3.440700E+00
2.198360E+00	8.250710E-01	3.510540E+00
1.715650E+00	3.298120E+00	3.585540E+00
2.295200E+00	8.109330E-01	3.484300E+00
1.783870E+00	3.379510E+00	3.645020E+00
1.842320E+00	3.444760E+00	3.652500E+00
1.830050E+00	3.426070E+00	3.584240E+00
2.397510E+00	8.062220E-01	3.460950E+00
2.505300E+00	7.718430E-01	3.546970E+00
1.891100E+00	3.494360E+00	3.609320E+00
2.601000E+00	7.590360E-01	3.510100E+00
1.963280E+00	3.571490E+00	3.578930E+00
2.698830E+00	7.572970E-01	3.468920E+00
2.800220E+00	7.188480E-01	3.538890E+00
2.037300E+00	3.657040E+00	3.636330E+00
2.117830E+00	3.730690E+00	3.634440E+00
2.077220E+00	3.690090E+00	3.581840E+00
2.898120E+00	7.166230E-01	3.484490E+00
2.985820E+00	6.847960E-01	3.546430E+00
2.129860E+00	3.727880E+00	3.560030E+00
2.196100E+00	3.794340E+00	3.622110E+00
3.079220E+00	6.930070E-01	3.508410E+00
3.166420E+00	6.832990E-01	3.574300E+00
2.225710E+00	3.803800E+00	3.557250E+00
2.246830E+00	3.836200E+00	3.614200E+00
3.263030E+00	7.212340E-01	3.538710E+00
2.288350E+00	3.864620E+00	3.613600E+00
2.337510E+00	3.879930E+00	3.574720E+00
3.372040E+00	7.729280E-01	3.507690E+00
2.454560E+00	3.936970E+00	3.577960E+00
3.466760E+00	8.365840E-01	3.498750E+00
2.564250E+00	3.991280E+00	3.572390E+00
3.574000E+00	8.994530E-01	3.557590E+00
3.622770E+00	9.505200E-01	3.468210E+00
3.707840E+00	9.878120E-01	3.558030E+00
2.660970E+00	4.011210E+00	3.562760E+00
3.818130E+00	1.067660E+00	3.566920E+00
2.751470E+00	4.022110E+00	3.552290E+00
3.902330E+00	1.151100E+00	3.533270E+00
2.836950E+00	4.021170E+00	3.534030E+00
2.915280E+00	4.011670E+00	3.600720E+00
4.005060E+00	1.241750E+00	3.507600E+00
2.989210E+00	3.968790E+00	3.559940E+00
3.095660E+00	3.931870E+00	3.572010E+00
3.133640E+00	3.886740E+00	3.491180E+00
3.194040E+00	3.868300E+00	3.542000E+00
4.159810E+00	1.406280E+00	3.512300E+00
4.102550E+00	1.313410E+00	3.567120E+00
3.295210E+00	3.821240E+00	3.553260E+00
3.385270E+00	3.790630E+00	3.558510E+00
4.371500E+00	1.817940E+00	3.527320E+00
4.340680E+00	1.715500E+00	3.554280E+00
4.298930E+00	1.616510E+00	3.541990E+00
4.230650E+00	1.502870E+00	3.537330E+00
3.494130E+00	3.756400E+00	3.547200E+00
3.611690E+00	3.727870E+00	3.557050E+00
4.414000E+00	2.532980E+00	3.569060E+00
4.396360E+00	2.619410E+00	3.477570E+00
4.396490E+00	2.666640E+00	3.539360E+00
4.426960E+00	2.385260E+00	3.593500E+00
4.429290E+00	2.271500E+00	3.563000E+00
4.421430E+00	2.132750E+00	3.547980E+00
4.408830E+00	2.000720E+00	3.543280E+00
4.394430E+00	1.911660E+00	3.525280E+00
3.738080E+00	3.692840E+00	3.552170E+00
3.923300E+00	3.635550E+00	3.577630E+00
4.285930E+00	3.095130E+00	3.589700E+00
4.244620E+00	3.181530E+00	3.503250E+00
4.242870E+00	3.215920E+00	3.570090E+00
4.324130E+00	2.964650E+00	3.608020E+00
4.345800E+00	2.873490E+00	3.575670E+00
4.373560E+00	2.767960E+00	3.552820E+00
3.996300E+00	3.607260E+00	3.585790E+00
4.008820E+00	3.586380E+00	3.552900E+00
4.187710E+00	3.384130E+00	3.571230E+00
4.220850E+00	3.296190E+00	3.614610E+00
4.029090E+00	3.586520E+00	3.589330E+00
4.084420E+00	3.532810E+00	3.594790E+00
4.149200E+00	3.452870E+00	3.562710E+00
1.242460E+00	2.348350E+00	3.712780E+00
1.261900E+00	2.404410E+00	3.722210E+00
1.252160E+00	2.362950E+00	3.659460E+00
1.217570E+00	2.237700E+00	3.615520E+00
1.224890E+00	2.275480E+00	3.696020E+00
1.177060E+00	2.104340E+00	3.580710E+00
1.191720E+00	2.152330E+00	3.666390E+00
1.131740E+00	1.969780E+00	3.555560E+00
1.150830E+00	2.022350E+00	3.642420E+00
1.097920E+00	1.852470E+00	3.537580E+00
1.110330E+00	1.878060E+00	3.642030E+00
1.080570E+00	1.784700E+00	3.533810E+00
1.086600E+00	1.790940E+00	3.588830E+00
1.073820E+00	1.724500E+00	3.564100E+00
1.330240E+00	2.581460E+00	3.697420E+00
1.285700E+00	2.471740E+00	3.684740E+00
1.067000E+00	1.651510E+00	3.502750E+00
1.070940E+00	1.566800E+00	3.475490E+00
1.074440E+00	1.549620E+00	3.587480E+00
1.084000E+00	1.481630E+00	3.520560E+00
1.383070E+00	2.683860E+00	3.725840E+00
1.421720E+00	2.749850E+00	3.729530E+00
1.405790E+00	2.723020E+00	3.686270E+00
1.108730E+00	1.416920E+00	3.454940E+00
1.157840E+00	1.324840E+00	3.439870E+00
1.145910E+00	1.337070E+00	3.557340E+00
1.193300E+00	1.268260E+00	3.474310E+00
1.181950E+00	1.279580E+00	3.525710E+00
1.222520E+00	1.221850E+00	3.518010E+00
1.441800E+00	2.778980E+00	3.668400E+00
1.461270E+00	2.822240E+00	3.765930E+00
1.293740E+00	1.149980E+00	3.472280E+00
1.407320E+00	1.065160E+00	3.470910E+00
1.365420E+00	1.077060E+00	3.581890E+00
1.470960E+00	1.014900E+00	3.512840E+00
1.445230E+00	1.022810E+00	3.559950E+00
1.515040E+00	9.783040E-01	3.567090E+00
1.491930E+00	2.896090E+00	3.770060E+00
1.508860E+00	2.935790E+00	3.754030E+00
1.489090E+00	2.887280E+00	3.702890E+00
1.711740E+00	9.236260E-01	3.496640E+00
1.625900E+00	9.364650E-01	3.555930E+00
1.759110E+00	8.790970E-01	3.589620E+00
1.539450E+00	3.005000E+00	3.731940E+00
1.828240E+00	8.855060E-01	3.513440E+00
1.924980E+00	8.444700E-01	3.579300E+00
1.860220E+00	8.487800E-01	3.604460E+00
1.952820E+00	8.169110E-01	3.655620E+00
1.617760E+00	3.158800E+00	3.733030E+00
1.583660E+00	3.097420E+00	3.748610E+00
1.969750E+00	8.584760E-01	3.516140E+00
2.017040E+00	8.129410E-01	3.613080E+00
1.654810E+00	3.218920E+00	3.707950E+00
2.143900E+00	8.014710E-01	3.613420E+00
1.719660E+00	3.302740E+00	3.722050E+00
2.288460E+00	7.787780E-01	3.602830E+00
1.832910E+00	3.436390E+00	3.723250E+00
1.783530E+00	3.381520E+00	3.741910E+00
2.401740E+00	7.773090E-01	3.577730E+00
2.510550E+00	7.429840E-01	3.665610E+00
1.880810E+00	3.489240E+00	3.695720E+00
2.608250E+00	7.291530E-01	3.628770E+00
1.955340E+00	3.573830E+00	3.709210E+00
2.702960E+00	7.253970E-01	3.588190E+00
2.800950E+00	6.870490E-01	3.658450E+00
2.100200E+00	3.721990E+00	3.720740E+00
2.031680E+00	3.660350E+00	3.733830E+00
2.891950E+00	6.802350E-01	3.602180E+00
2.980170E+00	6.494130E-01	3.660810E+00
2.184610E+00	3.793200E+00	3.706840E+00
3.072800E+00	6.609400E-01	3.612780E+00
3.167310E+00	6.536630E-01	3.682990E+00
2.276570E+00	3.865160E+00	3.684120E+00
3.264800E+00	6.906960E-01	3.649300E+00
2.351380E+00	3.917080E+00	3.714740E+00
2.349440E+00	3.906160E+00	3.661310E+00
3.370310E+00	7.419790E-01	3.617620E+00
2.388580E+00	3.933590E+00	3.704910E+00
2.443950E+00	3.951650E+00	3.693850E+00
3.472050E+00	8.118430E-01	3.591620E+00
2.559830E+00	4.002930E+00	3.677630E+00
3.677170E+00	9.566080E-01	3.664140E+00
3.567930E+00	8.707350E-01	3.679310E+00
2.668710E+00	4.027930E+00	3.670850E+00
3.800170E+00	1.049260E+00	3.659340E+00
2.737270E+00	4.034630E+00	3.631320E+00
3.909180E+00	1.144850E+00	3.644140E+00
2.825000E+00	4.041520E+00	3.645490E+00
2.920810E+00	4.030360E+00	3.702430E+00
4.011240E+00	1.230950E+00	3.611480E+00
3.007300E+00	3.984610E+00	3.647430E+00
3.122690E+00	3.954800E+00	3.672920E+00
3.213920E+00	3.883530E+00	3.611170E+00
4.181900E+00	1.407770E+00	3.621180E+00
4.109670E+00	1.310870E+00	3.674520E+00
3.249020E+00	3.903170E+00	3.683160E+00
3.337170E+00	3.872410E+00	3.682960E+00
3.369970E+00	3.827950E+00	3.621290E+00
4.366860E+00	1.756220E+00	3.616500E+00
4.331800E+00	1.645600E+00	3.642760E+00
4.365850E+00	1.715450E+00	3.680820E+00
4.261290E+00	1.522020E+00	3.643930E+00
3.437690E+00	3.845590E+00	3.688010E+00
3.564650E+00	3.812770E+00	3.705880E+00
3.587510E+00	3.764740E+00	3.629190E+00
4.398240E+00	2.684120E+00	3.641840E+00
4.425320E+00	2.554570E+00	3.712280E+00
4.432280E+00	2.422010E+00	3.683190E+00
4.440180E+00	2.293500E+00	3.671530E+00
4.434210E+00	2.162160E+00	3.658210E+00
4.424260E+00	2.023740E+00	3.647620E+00
4.401470E+00	1.869480E+00	3.628600E+00
4.382270E+00	1.773410E+00	3.669410E+00
3.682670E+00	3.763630E+00	3.700120E+00
3.797420E+00	3.737750E+00	3.748350E+00
3.808980E+00	3.698440E+00	3.662080E+00
4.252120E+00	3.203170E+00	3.664510E+00
4.294880E+00	3.111020E+00	3.730340E+00
4.322140E+00	2.998570E+00	3.690730E+00
4.348900E+00	2.881360E+00	3.673760E+00
4.369560E+00	2.796240E+00	3.628380E+00
3.907750E+00	3.676180E+00	3.740740E+00
3.992080E+00	3.608930E+00	3.691830E+00
4.016050E+00	3.594900E+00	3.617140E+00
4.056510E+00	3.567500E+00	3.653450E+00
4.190250E+00	3.389000E+00	3.697920E+00
4.152080E+00	3.451570E+00	3.620450E+00
4.122560E+00	3.495860E+00	3.676370E+00
4.232480E+00	3.283880E+00	3.705540E+00
4.090410E+00	3.538090E+00	3.657410E+00
1.237200E+00	2.350410E+00	3.851500E+00
1.259050E+00	2.415850E+00	3.837270E+00
1.242050E+00	2.342990E+00	3.772970E+00
1.205630E+00	2.205170E+00	3.749590E+00
1.217930E+00	2.262070E+00	3.832770E+00
1.168610E+00	2.080330E+00	3.725910E+00
1.190010E+00	2.145940E+00	3.815810E+00
1.131080E+00	1.964330E+00	3.709740E+00
1.153960E+00	2.026660E+00	3.796050E+00
1.109640E+00	1.892840E+00	3.710560E+00
1.121750E+00	1.919430E+00	3.779300E+00
1.100700E+00	1.834610E+00	3.743750E+00
1.281180E+00	2.486290E+00	3.871170E+00
1.310490E+00	2.558470E+00	3.852810E+00
1.292350E+00	2.485470E+00	3.780060E+00
1.083570E+00	1.729110E+00	3.696490E+00
1.073200E+00	1.632810E+00	3.627400E+00
1.075510E+00	1.639230E+00	3.706500E+00
1.074440E+00	1.570120E+00	3.650480E+00
1.076320E+00	1.585010E+00	3.708930E+00
1.080210E+00	1.524560E+00	3.690790E+00
1.340520E+00	2.626180E+00	3.890130E+00
1.377320E+00	2.689170E+00	3.876050E+00
1.349400E+00	2.625470E+00	3.804020E+00
1.113510E+00	1.403750E+00	3.577290E+00
1.099400E+00	1.447300E+00	3.668880E+00
1.133670E+00	1.364030E+00	3.611560E+00
1.126330E+00	1.381260E+00	3.653340E+00
1.151360E+00	1.330570E+00	3.656720E+00
1.413080E+00	2.737530E+00	3.815200E+00
1.202400E+00	1.243390E+00	3.636430E+00
1.274040E+00	1.152960E+00	3.592970E+00
1.252370E+00	1.171620E+00	3.656330E+00
1.322550E+00	1.103350E+00	3.630460E+00
1.294100E+00	1.124670E+00	3.675430E+00
1.357930E+00	1.066420E+00	3.680860E+00
1.458990E+00	2.833800E+00	3.870780E+00
1.489430E+00	2.904780E+00	3.876140E+00
1.483150E+00	2.881670E+00	3.818660E+00
1.465410E+00	9.878860E-01	3.679020E+00
1.570480E+00	9.305880E-01	3.651320E+00
1.545100E+00	9.299750E-01	3.714400E+00
1.604580E+00	9.025770E-01	3.733090E+00
1.512660E+00	2.947470E+00	3.822000E+00
1.693790E+00	8.806770E-01	3.688780E+00
1.553610E+00	3.037160E+00	3.866570E+00
1.588510E+00	3.106420E+00	3.863940E+00
1.575290E+00	3.078490E+00	3.803560E+00
1.850640E+00	8.324850E-01	3.699040E+00
1.982560E+00	7.933480E-01	3.742090E+00
1.609410E+00	3.140000E+00	3.811710E+00
2.090040E+00	7.794110E-01	3.707390E+00
1.667990E+00	3.230040E+00	3.825010E+00
2.158830E+00	7.773530E-01	3.685670E+00
2.186410E+00	7.655490E-01	3.724140E+00
1.733370E+00	3.323350E+00	3.844000E+00
1.779790E+00	3.385180E+00	3.864340E+00
1.765870E+00	3.363720E+00	3.798160E+00
2.268320E+00	7.513660E-01	3.729000E+00
2.195120E+00	7.724920E-01	3.690200E+00
1.821490E+00	3.430320E+00	3.816930E+00
2.400780E+00	7.469860E-01	3.700580E+00
2.518400E+00	7.162070E-01	3.786140E+00
1.888110E+00	3.502830E+00	3.780220E+00
2.613570E+00	7.008050E-01	3.749560E+00
1.958430E+00	3.591890E+00	3.846600E+00
2.025190E+00	3.669040E+00	3.863060E+00
2.006130E+00	3.640920E+00	3.792660E+00
2.707700E+00	6.937020E-01	3.708340E+00
2.811650E+00	6.573390E-01	3.781470E+00
2.079300E+00	3.715100E+00	3.819690E+00
2.896810E+00	6.466870E-01	3.724820E+00
2.986510E+00	6.235450E-01	3.764540E+00
2.169100E+00	3.791690E+00	3.804370E+00
3.072810E+00	6.302080E-01	3.722770E+00
3.172650E+00	6.242740E-01	3.792730E+00
2.254650E+00	3.863510E+00	3.787220E+00
3.270820E+00	6.606780E-01	3.759870E+00
2.334840E+00	3.917230E+00	3.776440E+00
3.375160E+00	7.146890E-01	3.730080E+00
2.401260E+00	3.946730E+00	3.758450E+00
2.477010E+00	3.989010E+00	3.813850E+00
3.473880E+00	7.876360E-01	3.702490E+00
2.557650E+00	4.020350E+00	3.778150E+00
3.670790E+00	9.305470E-01	3.772480E+00
3.574950E+00	8.420310E-01	3.786390E+00
2.647800E+00	4.039990E+00	3.763680E+00
3.786370E+00	1.023160E+00	3.759670E+00
2.730540E+00	4.053080E+00	3.755080E+00
2.762360E+00	4.048270E+00	3.700170E+00
2.837650E+00	4.071970E+00	3.773520E+00
3.918700E+00	1.144080E+00	3.760480E+00
2.935470E+00	4.054920E+00	3.772760E+00
4.020800E+00	1.232290E+00	3.710300E+00
3.029220E+00	4.024010E+00	3.750370E+00
3.187150E+00	3.986160E+00	3.759250E+00
4.204840E+00	1.407840E+00	3.763350E+00
4.109040E+00	1.298680E+00	3.741010E+00
3.278200E+00	3.975050E+00	3.786680E+00
3.325730E+00	3.916880E+00	3.735950E+00
4.354680E+00	1.653170E+00	3.721570E+00
4.308090E+00	1.550960E+00	3.737490E+00
4.284610E+00	1.492800E+00	3.786160E+00
3.370590E+00	3.955680E+00	3.799440E+00
3.479320E+00	3.924840E+00	3.816810E+00
3.481070E+00	3.880250E+00	3.757200E+00
4.420580E+00	2.693110E+00	3.788700E+00
4.382660E+00	2.777880E+00	3.699780E+00
4.376970E+00	2.839070E+00	3.767670E+00
4.442470E+00	2.549950E+00	3.809620E+00
4.451130E+00	2.441730E+00	3.786190E+00
4.462860E+00	2.316090E+00	3.772070E+00
4.457810E+00	2.184340E+00	3.762140E+00
4.450530E+00	2.052740E+00	3.751800E+00
4.435920E+00	1.913640E+00	3.751060E+00
4.394740E+00	1.749870E+00	3.750980E+00
4.360080E+00	1.612430E+00	3.789070E+00
4.321980E+00	1.536550E+00	3.799380E+00
3.570800E+00	3.877370E+00	3.809460E+00
3.654090E+00	3.813300E+00	3.766960E+00
3.794840E+00	3.773280E+00	3.823680E+00
4.262260E+00	3.228830E+00	3.783990E+00
4.301280E+00	3.127540E+00	3.862870E+00
4.332800E+00	3.016500E+00	3.798810E+00
4.347040E+00	2.930400E+00	3.749600E+00
3.909300E+00	3.703620E+00	3.814030E+00
4.009250E+00	3.625270E+00	3.798270E+00
4.118340E+00	3.516580E+00	3.782770E+00
4.080360E+00	3.546810E+00	3.694550E+00
4.210030E+00	3.391160E+00	3.835040E+00
4.233120E+00	3.318650E+00	3.772230E+00
1.260200E+00	2.410860E+00	3.912380E+00
1.234080E+00	2.317360E+00	3.903760E+00
1.219050E+00	2.223790E+00	3.910420E+00
1.189180E+00	2.102310E+00	3.896600E+00
1.155030E+00	1.983820E+00	3.880020E+00
1.126770E+00	1.857460E+00	3.879810E+00
1.095190E+00	1.777380E+00	3.798130E+00
1.106350E+00	1.773660E+00	3.864080E+00
1.095140E+00	1.720010E+00	3.835020E+00
1.309270E+00	2.551940E+00	3.927300E+00
1.280960E+00	2.483510E+00	3.923450E+00
1.088780E+00	1.629560E+00	3.810360E+00
1.088980E+00	1.539800E+00	3.787410E+00
1.094030E+00	1.483270E+00	3.761140E+00
1.108470E+00	1.492920E+00	3.841770E+00
1.125340E+00	1.433190E+00	3.827490E+00
1.373570E+00	2.679680E+00	3.935550E+00
1.347920E+00	2.627340E+00	3.956600E+00
1.141500E+00	1.362170E+00	3.752120E+00
1.172980E+00	1.296110E+00	3.727750E+00
1.182140E+00	1.305870E+00	3.814110E+00
1.209960E+00	1.242050E+00	3.775860E+00
1.423580E+00	2.758130E+00	3.944000E+00
1.250410E+00	1.172210E+00	3.727470E+00
1.320820E+00	1.095830E+00	3.776240E+00
1.395860E+00	1.027500E+00	3.759070E+00
1.393610E+00	1.032660E+00	3.862770E+00
1.464630E+00	9.762110E-01	3.814170E+00
1.482250E+00	2.888010E+00	3.931690E+00
1.462910E+00	2.839020E+00	3.954250E+00
1.558960E+00	9.212360E-01	3.811530E+00
1.688100E+00	8.687460E-01	3.820050E+00
1.520120E+00	2.965100E+00	3.946290E+00
1.798720E+00	8.306010E-01	3.798150E+00
1.786440E+00	8.300790E-01	3.878620E+00
1.870890E+00	8.110540E-01	3.889640E+00
1.589870E+00	3.102880E+00	3.939280E+00
1.559920E+00	3.044770E+00	3.961780E+00
1.947950E+00	7.952770E-01	3.833260E+00
1.625230E+00	3.165730E+00	3.901870E+00
2.085060E+00	7.628490E-01	3.824690E+00
1.680850E+00	3.244370E+00	3.967690E+00
1.730310E+00	3.316860E+00	3.985690E+00
1.712610E+00	3.295950E+00	3.912430E+00
2.196270E+00	7.530670E-01	3.799960E+00
1.766360E+00	3.367900E+00	3.941780E+00
2.300160E+00	7.255250E-01	3.856000E+00
1.825420E+00	3.441430E+00	3.920360E+00
2.416610E+00	7.211450E-01	3.840170E+00
2.535180E+00	6.977730E-01	3.891390E+00
1.886020E+00	3.510750E+00	3.885960E+00
2.617500E+00	6.822500E-01	3.873670E+00
2.015660E+00	3.664420E+00	3.941590E+00
1.948530E+00	3.590360E+00	3.960540E+00
2.720950E+00	6.696830E-01	3.839190E+00
2.816750E+00	6.412090E-01	3.875340E+00
2.084720E+00	3.731200E+00	3.926520E+00
2.924720E+00	6.134940E-01	3.885990E+00
2.162420E+00	3.798220E+00	3.907560E+00
3.070210E+00	6.061080E-01	3.839390E+00
2.242720E+00	3.867580E+00	3.886520E+00
2.320530E+00	3.922120E+00	3.869690E+00
3.385650E+00	6.890370E-01	3.845500E+00
3.271890E+00	6.333020E-01	3.867510E+00
2.400330E+00	3.958650E+00	3.850760E+00
2.474090E+00	3.994530E+00	3.917780E+00
3.490210E+00	7.615450E-01	3.812190E+00
2.563900E+00	4.031720E+00	3.883610E+00
3.664190E+00	8.980740E-01	3.885790E+00
3.576420E+00	8.168950E-01	3.872060E+00
2.631460E+00	4.047780E+00	3.836700E+00
3.776860E+00	1.000230E+00	3.863520E+00
2.722750E+00	4.065530E+00	3.847510E+00
2.834940E+00	4.097930E+00	3.905030E+00
3.872580E+00	1.089740E+00	3.842910E+00
2.974860E+00	4.082110E+00	3.856310E+00
3.986730E+00	1.205060E+00	3.891570E+00
[truncated: 10,719 more rows]
