# Supplementary material for: A New MRI-Based Model of Heart Function with Coupled Hemodynamics and Application to Normal and Diseased Canine Left Ventricles
Source: Front Bioeng Biotechnol. 2015 Sep 23;3:140. doi: 10.3389/fbioe.2015.00140 (PMC4585083; doi:10.3389/fbioe.2015.00140)
Supplement: Supplementary file 4 [file Data_Sheet_4.ZIP › Case2_Normal_LBBB_Diastole/nodes/case2_diastole_time_0.2100.csv]

3.319890E+00	2.070190E+00	1.079460E+00
3.344780E+00	2.117070E+00	1.055340E+00
3.363050E+00	2.078110E+00	1.070250E+00
3.363860E+00	2.032600E+00	1.102340E+00
3.400150E+00	2.175550E+00	1.026230E+00
3.434450E+00	2.235970E+00	1.006900E+00
3.456250E+00	2.188130E+00	1.027840E+00
3.454000E+00	2.102440E+00	1.073870E+00
3.561210E+00	2.033960E+00	1.137370E+00
3.476820E+00	1.985740E+00	1.155970E+00
3.607990E+00	1.968040E+00	1.208540E+00
3.540430E+00	2.223890E+00	1.036700E+00
3.610340E+00	2.113960E+00	1.109710E+00
3.652010E+00	2.036550E+00	1.170400E+00
2.994260E+00	2.275540E+00	1.091990E+00
3.012620E+00	2.363650E+00	1.068740E+00
3.056580E+00	2.321500E+00	1.060570E+00
3.074340E+00	2.266660E+00	1.073870E+00
3.070630E+00	2.453570E+00	1.055310E+00
3.092240E+00	2.537190E+00	1.057260E+00
3.137890E+00	2.489240E+00	1.042920E+00
3.194710E+00	2.378070E+00	1.026130E+00
3.321550E+00	2.220530E+00	1.016380E+00
3.164040E+00	2.214360E+00	1.071570E+00
3.240540E+00	2.062200E+00	1.119430E+00
3.370440E+00	1.927800E+00	1.198730E+00
3.231100E+00	1.918420E+00	1.241760E+00
3.438940E+00	1.842370E+00	1.334480E+00
3.322800E+00	1.822220E+00	1.359190E+00
3.431200E+00	1.793670E+00	1.416010E+00
3.223880E+00	2.561230E+00	1.032420E+00
3.437890E+00	2.541480E+00	1.015420E+00
3.453080E+00	2.348280E+00	9.957930E-01
3.523220E+00	1.897180E+00	1.271350E+00
3.560560E+00	1.810710E+00	1.445960E+00
3.572930E+00	2.472330E+00	1.030870E+00
3.591150E+00	2.567400E+00	1.048080E+00
3.637390E+00	2.352680E+00	1.043330E+00
3.694100E+00	2.216190E+00	1.103100E+00
3.721290E+00	2.099100E+00	1.178750E+00
3.729520E+00	2.008350E+00	1.261350E+00
3.662680E+00	1.909050E+00	1.336070E+00
3.705710E+00	2.513700E+00	1.094830E+00
3.776960E+00	2.333240E+00	1.131270E+00
3.800520E+00	2.175250E+00	1.212410E+00
3.784020E+00	2.082110E+00	1.256850E+00
2.568580E+00	2.667310E+00	1.256420E+00
2.591060E+00	2.735950E+00	1.257390E+00
2.628700E+00	2.676880E+00	1.232720E+00
2.725420E+00	2.616120E+00	1.196610E+00
2.583750E+00	2.587510E+00	1.253440E+00
2.785370E+00	2.446750E+00	1.169140E+00
2.629250E+00	2.440710E+00	1.246710E+00
2.873180E+00	2.278090E+00	1.146160E+00
2.688990E+00	2.284720E+00	1.250820E+00
2.869080E+00	2.108830E+00	1.239140E+00
2.749740E+00	2.129750E+00	1.303280E+00
2.933210E+00	2.023220E+00	1.256780E+00
2.824220E+00	1.983240E+00	1.355540E+00
2.943070E+00	1.931680E+00	1.343150E+00
2.703600E+00	2.770220E+00	1.227900E+00
2.903160E+00	2.776750E+00	1.152780E+00
2.885950E+00	2.601490E+00	1.122530E+00
2.962740E+00	2.479230E+00	1.090530E+00
3.017100E+00	2.145380E+00	1.154870E+00
3.072360E+00	1.962690E+00	1.256140E+00
3.156570E+00	1.843230E+00	1.377500E+00
3.025070E+00	1.863340E+00	1.398170E+00
3.230090E+00	1.741120E+00	1.495920E+00
3.076200E+00	1.761240E+00	1.509050E+00
3.282160E+00	1.666270E+00	1.598270E+00
3.143980E+00	1.641830E+00	1.649460E+00
3.265010E+00	1.597090E+00	1.704890E+00
3.103600E+00	2.670030E+00	1.080860E+00
3.150540E+00	2.865130E+00	1.150130E+00
3.417040E+00	1.729040E+00	1.527240E+00
3.389660E+00	1.629610E+00	1.683790E+00
3.293550E+00	2.809650E+00	1.097530E+00
3.357870E+00	2.931500E+00	1.159870E+00
3.365160E+00	2.697700E+00	1.043110E+00
3.556640E+00	1.743790E+00	1.571560E+00
3.569420E+00	1.682510E+00	1.704370E+00
3.468900E+00	2.838860E+00	1.121870E+00
3.532650E+00	2.963060E+00	1.214910E+00
3.609520E+00	2.696530E+00	1.092820E+00
3.765520E+00	1.953670E+00	1.391320E+00
3.743170E+00	1.865870E+00	1.503600E+00
3.664630E+00	1.773830E+00	1.610810E+00
3.640750E+00	2.873080E+00	1.187630E+00
3.667530E+00	2.964790E+00	1.276030E+00
3.743890E+00	2.796780E+00	1.202490E+00
3.798550E+00	2.655630E+00	1.187910E+00
3.849740E+00	2.466890E+00	1.210060E+00
3.880520E+00	2.275810E+00	1.282640E+00
3.850070E+00	2.073070E+00	1.401110E+00
3.912920E+00	2.205000E+00	1.408010E+00
3.813970E+00	1.943710E+00	1.480870E+00
3.743560E+00	2.895270E+00	1.274210E+00
3.852740E+00	2.800340E+00	1.335100E+00
3.905180E+00	2.595750E+00	1.331730E+00
3.928820E+00	2.412420E+00	1.358250E+00
3.937220E+00	2.286210E+00	1.408580E+00
2.212760E+00	2.699160E+00	1.497150E+00
2.239690E+00	2.790460E+00	1.487830E+00
2.270060E+00	2.711050E+00	1.452520E+00
2.330010E+00	2.623380E+00	1.418370E+00
2.226080E+00	2.610390E+00	1.496690E+00
2.388330E+00	2.461980E+00	1.403560E+00
2.270220E+00	2.460970E+00	1.488280E+00
2.435080E+00	2.298660E+00	1.406920E+00
2.321530E+00	2.307000E+00	1.481580E+00
2.493080E+00	2.145210E+00	1.449950E+00
2.383010E+00	2.155380E+00	1.522280E+00
2.551940E+00	2.007100E+00	1.484490E+00
2.440480E+00	2.011690E+00	1.556950E+00
2.622720E+00	1.910020E+00	1.537330E+00
2.517970E+00	1.864100E+00	1.637190E+00
2.649080E+00	1.798990E+00	1.642730E+00
2.296580E+00	2.904230E+00	1.470730E+00
2.345530E+00	3.017700E+00	1.480700E+00
2.364410E+00	2.937040E+00	1.439400E+00
2.373920E+00	2.816200E+00	1.404980E+00
2.487680E+00	2.657890E+00	1.314980E+00
2.506460E+00	2.451080E+00	1.318970E+00
2.550160E+00	2.290180E+00	1.324810E+00
2.610310E+00	2.139370E+00	1.377280E+00
2.675160E+00	2.004370E+00	1.424550E+00
2.748300E+00	1.870220E+00	1.525190E+00
2.812920E+00	1.799780E+00	1.573250E+00
2.759310E+00	1.754180E+00	1.646750E+00
2.839620E+00	1.740860E+00	1.624470E+00
2.446630E+00	2.974900E+00	1.411790E+00
2.450380E+00	3.066460E+00	1.447090E+00
2.595640E+00	2.895070E+00	1.309230E+00
2.906300E+00	1.816680E+00	1.506610E+00
3.004320E+00	1.687940E+00	1.620910E+00
2.905570E+00	1.694510E+00	1.644310E+00
3.049690E+00	1.618900E+00	1.689420E+00
2.974810E+00	1.596130E+00	1.738010E+00
3.081350E+00	1.566300E+00	1.753180E+00
2.553480E+00	3.073470E+00	1.401490E+00
2.745550E+00	3.078470E+00	1.357550E+00
2.752150E+00	2.981720E+00	1.296270E+00
2.804310E+00	2.911840E+00	1.237850E+00
3.343440E+00	1.550630E+00	1.801600E+00
3.189320E+00	1.518830E+00	1.838530E+00
3.317370E+00	1.488770E+00	1.913370E+00
2.867310E+00	3.034360E+00	1.283890E+00
2.881580E+00	3.116440E+00	1.340550E+00
3.025150E+00	2.979270E+00	1.222360E+00
3.487840E+00	1.588770E+00	1.807550E+00
3.438670E+00	1.518860E+00	1.912810E+00
3.009960E+00	3.117820E+00	1.327720E+00
3.246990E+00	3.109560E+00	1.311280E+00
3.244430E+00	2.994310E+00	1.211700E+00
3.586130E+00	1.621350E+00	1.821300E+00
3.594190E+00	1.566200E+00	1.935580E+00
3.419000E+00	3.053430E+00	1.262900E+00
3.401200E+00	3.132630E+00	1.342950E+00
3.773220E+00	1.817760E+00	1.667280E+00
3.745020E+00	1.745620E+00	1.773850E+00
3.675200E+00	1.658390E+00	1.855280E+00
3.504850E+00	3.128160E+00	1.374850E+00
3.602210E+00	3.052210E+00	1.330400E+00
3.951010E+00	2.197860E+00	1.536060E+00
3.917880E+00	2.052540E+00	1.629900E+00
3.849160E+00	1.912310E+00	1.647030E+00
3.822260E+00	1.810960E+00	1.757830E+00
3.767010E+00	2.986780E+00	1.391200E+00
3.901960E+00	2.894960E+00	1.490270E+00
3.929220E+00	2.799570E+00	1.454770E+00
3.958250E+00	2.691440E+00	1.464800E+00
3.980360E+00	2.505120E+00	1.501530E+00
3.995590E+00	2.618230E+00	1.581240E+00
3.973580E+00	2.344680E+00	1.489080E+00
3.968180E+00	2.775840E+00	1.557430E+00
3.989960E+00	2.691020E+00	1.574870E+00
2.013510E+00	2.751590E+00	1.682930E+00
2.046650E+00	2.849440E+00	1.677600E+00
2.071980E+00	2.769500E+00	1.632020E+00
2.137900E+00	2.678050E+00	1.567900E+00
2.020020E+00	2.659640E+00	1.670580E+00
2.161250E+00	2.471600E+00	1.580270E+00
2.053110E+00	2.496210E+00	1.666030E+00
2.211200E+00	2.311990E+00	1.572050E+00
2.081180E+00	2.296180E+00	1.676950E+00
2.277300E+00	2.169540E+00	1.595330E+00
2.181550E+00	2.183160E+00	1.663310E+00
2.332200E+00	2.027460E+00	1.619300E+00
2.224880E+00	2.049870E+00	1.689690E+00
2.400160E+00	1.901890E+00	1.667600E+00
2.293700E+00	1.915840E+00	1.722400E+00
2.445390E+00	1.823210E+00	1.709010E+00
2.384330E+00	1.782670E+00	1.778770E+00
2.477940E+00	1.757060E+00	1.752400E+00
2.104990E+00	2.970580E+00	1.663110E+00
2.152360E+00	3.095260E+00	1.678940E+00
2.171090E+00	3.019710E+00	1.622580E+00
2.181140E+00	2.904200E+00	1.574980E+00
2.690320E+00	1.676170E+00	1.745950E+00
2.571660E+00	1.709800E+00	1.751220E+00
2.723950E+00	1.600830E+00	1.818470E+00
2.634020E+00	1.567730E+00	1.881570E+00
2.757640E+00	1.523590E+00	1.900570E+00
2.261760E+00	3.082700E+00	1.574690E+00
2.310660E+00	3.221470E+00	1.637530E+00
2.824980E+00	1.617340E+00	1.756530E+00
2.931270E+00	1.503670E+00	1.877910E+00
2.847470E+00	1.488750E+00	1.913200E+00
2.998930E+00	1.428700E+00	1.961620E+00
2.912750E+00	1.388210E+00	2.019180E+00
3.013590E+00	1.366820E+00	2.046350E+00
2.453890E+00	3.165890E+00	1.508170E+00
2.483420E+00	3.310880E+00	1.621760E+00
3.043690E+00	1.500900E+00	1.864910E+00
3.107640E+00	1.406780E+00	1.991450E+00
2.596590E+00	3.279400E+00	1.540650E+00
2.651640E+00	3.365960E+00	1.629850E+00
2.664500E+00	3.195820E+00	1.457940E+00
3.398870E+00	1.455150E+00	2.010570E+00
3.257910E+00	1.420310E+00	2.018140E+00
3.382630E+00	1.406050E+00	2.112890E+00
2.762270E+00	3.311810E+00	1.546820E+00
2.795760E+00	3.391900E+00	1.637840E+00
2.905120E+00	3.227150E+00	1.429070E+00
3.519950E+00	1.494370E+00	2.012000E+00
3.503490E+00	1.450290E+00	2.112770E+00
2.857530E+00	3.433190E+00	1.677900E+00
2.871250E+00	3.476720E+00	1.736910E+00
2.913940E+00	3.442370E+00	1.691100E+00
2.945760E+00	3.380910E+00	1.614070E+00
3.089100E+00	3.313460E+00	1.528050E+00
3.162870E+00	3.225470E+00	1.431610E+00
3.596040E+00	1.517800E+00	2.022090E+00
3.588830E+00	1.494880E+00	2.082530E+00
2.969320E+00	3.467870E+00	1.743540E+00
3.093910E+00	3.433590E+00	1.711850E+00
3.136370E+00	3.373960E+00	1.630710E+00
3.279670E+00	3.327820E+00	1.567630E+00
3.420180E+00	3.223440E+00	1.445820E+00
3.778420E+00	1.704210E+00	1.915460E+00
3.752430E+00	1.626870E+00	2.007320E+00
3.665470E+00	1.539350E+00	2.065290E+00
3.251030E+00	3.415310E+00	1.714230E+00
3.392120E+00	3.381850E+00	1.683880E+00
3.443090E+00	3.317480E+00	1.599020E+00
3.574190E+00	3.274850E+00	1.601230E+00
3.669610E+00	3.160340E+00	1.488300E+00
3.978730E+00	2.125410E+00	1.747520E+00
3.943120E+00	1.970820E+00	1.839150E+00
3.994700E+00	2.077110E+00	1.894220E+00
3.861460E+00	1.793690E+00	1.905950E+00
3.829270E+00	1.699460E+00	2.000730E+00
3.531050E+00	3.361130E+00	1.719800E+00
3.659070E+00	3.315950E+00	1.717650E+00
3.698570E+00	3.243740E+00	1.642670E+00
3.782310E+00	3.178600E+00	1.644770E+00
3.854360E+00	3.048630E+00	1.595660E+00
4.012270E+00	2.524170E+00	1.671300E+00
4.017880E+00	2.322930E+00	1.734190E+00
4.031100E+00	2.475650E+00	1.775150E+00
4.008670E+00	2.163820E+00	1.854230E+00
3.781210E+00	3.265810E+00	1.768770E+00
3.881860E+00	3.142770E+00	1.751850E+00
3.947700E+00	3.020400E+00	1.765330E+00
3.973310E+00	2.878460E+00	1.702430E+00
4.018320E+00	2.663750E+00	1.717750E+00
4.027230E+00	2.552070E+00	1.742490E+00
1.850220E+00	2.797260E+00	1.893080E+00
1.894520E+00	2.920040E+00	1.894410E+00
1.902120E+00	2.818500E+00	1.837570E+00
1.945500E+00	2.725290E+00	1.756660E+00
1.841010E+00	2.700630E+00	1.867250E+00
1.952620E+00	2.521730E+00	1.755180E+00
1.856350E+00	2.544710E+00	1.847210E+00
1.981900E+00	2.362380E+00	1.738890E+00
1.872800E+00	2.344160E+00	1.842000E+00
2.004870E+00	2.277930E+00	1.743930E+00
1.953470E+00	2.268520E+00	1.794040E+00
2.007090E+00	2.191770E+00	1.788740E+00
2.103290E+00	1.914980E+00	1.858380E+00
2.072690E+00	1.977200E+00	1.837210E+00
2.168150E+00	1.942500E+00	1.793030E+00
2.261560E+00	1.809170E+00	1.835710E+00
2.148380E+00	1.836530E+00	1.888680E+00
2.337000E+00	1.675400E+00	1.895920E+00
2.223580E+00	1.704180E+00	1.941350E+00
2.384150E+00	1.590950E+00	1.947020E+00
2.308740E+00	1.556390E+00	2.020320E+00
2.420900E+00	1.513190E+00	2.020020E+00
2.003070E+00	2.954760E+00	1.760990E+00
1.979620E+00	3.054260E+00	1.842140E+00
2.101710E+00	2.093870E+00	1.758470E+00
2.471420E+00	1.620980E+00	1.886280E+00
2.559460E+00	1.523570E+00	1.950810E+00
2.514510E+00	1.466170E+00	2.040680E+00
2.613270E+00	1.446700E+00	2.025380E+00
2.016780E+00	3.135870E+00	1.851860E+00
2.089390E+00	3.237110E+00	1.858720E+00
2.065520E+00	3.127400E+00	1.780790E+00
2.809100E+00	1.415030E+00	2.009540E+00
2.710460E+00	1.436020E+00	2.016100E+00
2.843660E+00	1.353830E+00	2.074740E+00
2.779500E+00	1.323000E+00	2.137420E+00
2.884820E+00	1.302600E+00	2.141760E+00
2.194060E+00	3.240860E+00	1.746030E+00
2.221270E+00	3.339190E+00	1.820320E+00
3.087860E+00	1.330350E+00	2.111100E+00
2.989940E+00	1.302870E+00	2.148540E+00
3.098220E+00	1.276750E+00	2.199920E+00
2.297600E+00	3.413480E+00	1.841100E+00
2.368030E+00	3.491500E+00	1.905710E+00
2.371870E+00	3.437640E+00	1.824030E+00
2.356080E+00	3.369130E+00	1.742240E+00
3.176710E+00	1.356060E+00	2.094540E+00
3.170960E+00	1.305480E+00	2.173010E+00
2.468250E+00	3.470420E+00	1.813730E+00
2.536600E+00	3.555940E+00	1.908970E+00
2.551060E+00	3.428070E+00	1.712460E+00
3.292600E+00	1.342780E+00	2.174690E+00
2.635440E+00	3.512590E+00	1.822250E+00
2.682280E+00	3.572060E+00	1.920500E+00
2.747380E+00	3.455390E+00	1.728340E+00
3.498060E+00	1.377980E+00	2.242910E+00
2.749460E+00	3.601120E+00	1.965310E+00
2.757560E+00	3.630640E+00	2.022010E+00
2.805830E+00	3.608790E+00	1.972640E+00
2.855010E+00	3.548480E+00	1.875500E+00
3.661460E+00	1.483710E+00	2.194380E+00
2.848370E+00	3.625950E+00	2.015040E+00
2.954480E+00	3.593490E+00	1.988220E+00
3.010200E+00	3.555300E+00	1.932240E+00
3.137240E+00	3.498420E+00	1.860490E+00
3.768110E+00	1.570430E+00	2.148240E+00
3.774400E+00	1.528540E+00	2.222780E+00
3.093960E+00	3.573970E+00	2.001580E+00
3.231720E+00	3.536720E+00	1.978350E+00
3.294090E+00	3.501450E+00	1.914540E+00
3.415770E+00	3.449430E+00	1.843300E+00
4.005570E+00	1.994320E+00	1.990970E+00
3.976750E+00	1.855090E+00	2.059120E+00
3.880970E+00	1.689650E+00	2.141060E+00
3.996460E+00	1.786950E+00	2.195710E+00
3.839820E+00	1.571300E+00	2.232100E+00
3.370000E+00	3.519700E+00	1.985050E+00
3.496850E+00	3.482290E+00	1.974930E+00
3.553540E+00	3.443990E+00	1.925550E+00
3.663200E+00	3.383320E+00	1.874270E+00
4.056320E+00	2.432920E+00	1.939700E+00
4.035800E+00	2.542730E+00	1.816050E+00
4.052110E+00	2.584270E+00	1.915380E+00
4.053480E+00	2.296970E+00	1.945740E+00
4.058870E+00	2.132180E+00	2.030690E+00
4.041630E+00	1.946320E+00	2.130920E+00
4.028700E+00	1.854730E+00	2.173000E+00
3.623510E+00	3.458010E+00	2.004060E+00
3.734850E+00	3.414190E+00	2.004980E+00
3.770420E+00	3.372590E+00	1.963560E+00
3.820390E+00	3.311040E+00	1.928410E+00
3.902070E+00	3.197780E+00	1.895390E+00
3.969490E+00	3.066340E+00	1.896260E+00
4.019360E+00	2.915760E+00	1.914160E+00
4.059330E+00	2.739790E+00	1.959330E+00
4.067630E+00	2.831600E+00	2.009480E+00
3.838830E+00	3.358010E+00	2.062440E+00
3.933280E+00	3.246600E+00	2.038950E+00
4.001180E+00	3.117220E+00	2.030350E+00
4.041400E+00	2.981840E+00	2.032110E+00
4.067680E+00	2.880940E+00	2.044120E+00
1.719310E+00	2.813770E+00	2.098240E+00
1.761160E+00	2.923900E+00	2.098970E+00
1.754350E+00	2.832750E+00	2.046340E+00
1.784660E+00	2.756350E+00	1.964580E+00
1.703250E+00	2.725140E+00	2.069300E+00
1.770520E+00	2.571910E+00	1.934330E+00
1.697370E+00	2.590330E+00	2.024840E+00
1.784170E+00	2.405850E+00	1.923700E+00
1.709760E+00	2.432820E+00	2.006740E+00
1.794290E+00	2.306250E+00	1.919550E+00
1.724420E+00	2.275980E+00	1.995650E+00
1.815910E+00	2.220020E+00	1.936530E+00
1.897900E+00	2.003450E+00	1.971150E+00
1.899480E+00	2.052050E+00	1.946400E+00
1.927180E+00	2.015830E+00	1.941680E+00
1.932410E+00	1.966330E+00	1.960360E+00
2.038730E+00	1.717350E+00	2.044940E+00
2.014600E+00	1.784520E+00	2.015250E+00
2.102550E+00	1.740250E+00	1.985700E+00
2.185000E+00	1.610750E+00	2.040150E+00
2.081100E+00	1.634740E+00	2.082220E+00
2.238130E+00	1.529660E+00	2.090290E+00
2.169700E+00	1.494490E+00	2.168060E+00
2.284990E+00	1.448250E+00	2.157500E+00
1.826370E+00	2.934980E+00	1.998280E+00
1.850170E+00	3.047490E+00	2.045330E+00
1.911430E+00	2.174240E+00	1.881630E+00
1.982690E+00	2.042760E+00	1.879140E+00
2.032790E+00	1.892050E+00	1.925160E+00
2.454390E+00	1.439300E+00	2.097120E+00
2.391060E+00	1.402690E+00	2.163630E+00
2.493850E+00	1.363790E+00	2.170940E+00
1.911100E+00	3.147340E+00	2.045080E+00
1.968710E+00	3.261790E+00	2.076750E+00
1.964230E+00	3.200700E+00	2.005540E+00
1.946790E+00	3.109160E+00	1.941740E+00
2.671800E+00	1.348010E+00	2.130400E+00
2.582370E+00	1.354960E+00	2.145690E+00
2.713700E+00	1.285810E+00	2.197410E+00
2.653410E+00	1.252130E+00	2.257040E+00
2.761610E+00	1.235950E+00	2.265760E+00
2.033960E+00	3.269930E+00	1.969350E+00
2.073160E+00	3.364370E+00	2.030660E+00
2.939580E+00	1.249030E+00	2.224030E+00
2.866960E+00	1.230410E+00	2.256520E+00
2.941210E+00	1.214780E+00	2.293380E+00
2.143420E+00	3.437200E+00	2.045350E+00
2.207750E+00	3.518670E+00	2.103350E+00
2.205160E+00	3.474240E+00	2.019100E+00
2.187120E+00	3.401050E+00	1.939650E+00
3.032770E+00	1.233260E+00	2.283070E+00
2.286520E+00	3.524990E+00	2.006490E+00
2.326020E+00	3.588410E+00	2.094670E+00
3.212400E+00	1.263980E+00	2.290740E+00
2.401770E+00	3.631620E+00	2.134640E+00
2.470790E+00	3.681690E+00	2.201920E+00
2.470020E+00	3.647570E+00	2.121940E+00
2.446420E+00	3.599230E+00	2.032650E+00
3.394100E+00	1.305020E+00	2.307960E+00
3.342030E+00	1.262180E+00	2.377680E+00
3.441410E+00	1.279740E+00	2.400530E+00
2.560110E+00	3.666900E+00	2.113350E+00
2.619420E+00	3.716900E+00	2.213120E+00
2.635090E+00	3.626910E+00	2.008220E+00
3.488350E+00	1.333020E+00	2.322570E+00
3.492070E+00	1.311650E+00	2.373860E+00
2.740490E+00	3.668360E+00	2.124700E+00
2.723480E+00	3.716000E+00	2.227760E+00
3.673370E+00	1.424990E+00	2.359690E+00
3.562210E+00	1.349840E+00	2.368440E+00
2.832720E+00	3.711100E+00	2.228420E+00
2.980400E+00	3.688420E+00	2.247950E+00
2.964780E+00	3.637980E+00	2.116770E+00
3.787520E+00	1.513080E+00	2.300570E+00
3.089870E+00	3.648770E+00	2.204520E+00
3.079470E+00	3.674610E+00	2.263580E+00
3.235430E+00	3.580210E+00	2.122420E+00
3.983760E+00	1.713690E+00	2.286660E+00
3.911490E+00	1.602100E+00	2.338020E+00
3.980430E+00	1.668980E+00	2.358430E+00
3.179790E+00	3.644370E+00	2.252820E+00
3.306240E+00	3.604190E+00	2.226360E+00
3.373190E+00	3.573520E+00	2.175620E+00
3.497310E+00	3.521550E+00	2.119400E+00
4.100840E+00	2.525370E+00	2.132830E+00
4.097000E+00	2.391870E+00	2.126770E+00
4.087050E+00	2.289750E+00	2.082940E+00
4.123680E+00	2.167040E+00	2.206940E+00
4.107530E+00	2.096000E+00	2.187840E+00
4.106180E+00	2.001310E+00	2.223200E+00
4.077680E+00	1.837140E+00	2.301160E+00
4.127230E+00	1.938440E+00	2.309920E+00
4.019190E+00	1.719560E+00	2.369690E+00
3.432000E+00	3.580200E+00	2.240510E+00
3.557780E+00	3.542170E+00	2.233510E+00
3.623660E+00	3.510890E+00	2.188690E+00
3.734000E+00	3.454810E+00	2.145700E+00
4.098490E+00	2.788050E+00	2.131660E+00
4.115060E+00	2.663890E+00	2.169840E+00
4.145330E+00	2.067840E+00	2.283540E+00
4.143590E+00	1.991940E+00	2.320790E+00
3.675320E+00	3.516720E+00	2.264950E+00
3.807340E+00	3.463750E+00	2.296480E+00
3.839380E+00	3.428910E+00	2.230910E+00
3.882050E+00	3.376980E+00	2.199720E+00
3.962110E+00	3.276750E+00	2.184930E+00
4.034450E+00	3.146860E+00	2.184090E+00
4.036750E+00	3.208010E+00	2.262490E+00
4.072710E+00	2.995660E+00	2.173340E+00
4.086280E+00	2.890160E+00	2.141400E+00
3.907200E+00	3.394790E+00	2.313050E+00
3.977120E+00	3.310970E+00	2.292680E+00
4.014160E+00	3.254650E+00	2.275950E+00
1.619580E+00	2.724290E+00	2.249920E+00
1.654180E+00	2.821510E+00	2.268780E+00
1.673420E+00	2.768430E+00	2.172060E+00
1.636320E+00	2.602170E+00	2.126440E+00
1.591420E+00	2.627270E+00	2.224060E+00
1.644390E+00	2.456580E+00	2.097040E+00
1.573470E+00	2.455720E+00	2.211110E+00
1.655010E+00	2.330040E+00	2.065430E+00
1.603650E+00	2.350130E+00	2.137210E+00
1.667030E+00	2.253560E+00	2.067000E+00
1.620560E+00	2.252390E+00	2.124780E+00
1.676440E+00	2.176430E+00	2.091300E+00
2.002340E+00	1.505470E+00	2.247150E+00
1.968030E+00	1.570560E+00	2.216370E+00
2.047770E+00	1.541780E+00	2.187940E+00
2.105270E+00	1.459340E+00	2.229720E+00
2.046070E+00	1.421030E+00	2.298330E+00
2.149310E+00	1.379890E+00	2.289170E+00
1.688470E+00	2.917140E+00	2.276230E+00
1.740530E+00	3.016680E+00	2.275200E+00
1.720330E+00	2.928510E+00	2.206730E+00
1.845100E+00	2.107380E+00	1.964480E+00
1.763080E+00	2.127220E+00	2.022910E+00
1.836680E+00	1.981230E+00	2.025630E+00
1.938740E+00	1.862210E+00	2.022850E+00
1.865370E+00	1.834980E+00	2.100660E+00
1.962730E+00	1.701750E+00	2.121590E+00
2.326490E+00	1.365080E+00	2.221440E+00
2.258230E+00	1.335160E+00	2.291500E+00
2.362790E+00	1.290890E+00	2.299020E+00
1.812520E+00	3.139020E+00	2.273660E+00
1.873990E+00	3.254020E+00	2.308360E+00
1.862490E+00	3.195830E+00	2.235910E+00
1.834650E+00	3.105690E+00	2.159810E+00
2.557240E+00	1.270950E+00	2.256150E+00
2.468340E+00	1.255400E+00	2.323640E+00
2.596370E+00	1.225720E+00	2.313380E+00
2.559440E+00	1.211320E+00	2.354880E+00
2.629760E+00	1.181290E+00	2.383950E+00
1.926590E+00	3.270560E+00	2.199630E+00
1.967020E+00	3.363880E+00	2.259940E+00
2.827760E+00	1.185070E+00	2.349150E+00
2.743440E+00	1.171030E+00	2.389460E+00
2.836100E+00	1.145730E+00	2.416690E+00
2.030110E+00	3.442210E+00	2.270170E+00
2.090640E+00	3.521460E+00	2.323630E+00
2.082810E+00	3.478600E+00	2.241090E+00
2.056890E+00	3.413660E+00	2.155990E+00
2.945000E+00	1.167970E+00	2.400110E+00
2.154780E+00	3.529360E+00	2.221160E+00
2.196310E+00	3.598480E+00	2.299190E+00
3.139070E+00	1.191870E+00	2.414430E+00
3.076010E+00	1.137030E+00	2.487670E+00
3.176850E+00	1.147380E+00	2.511880E+00
2.260980E+00	3.657530E+00	2.320400E+00
2.322350E+00	3.708190E+00	2.387030E+00
2.319720E+00	3.683010E+00	2.301340E+00
2.302290E+00	3.631840E+00	2.216410E+00
3.271160E+00	1.227640E+00	2.412380E+00
3.271800E+00	1.186800E+00	2.495400E+00
2.401760E+00	3.705060E+00	2.301900E+00
2.466190E+00	3.752500E+00	2.406390E+00
3.405500E+00	1.233450E+00	2.475350E+00
2.542090E+00	3.744500E+00	2.304760E+00
2.608260E+00	3.782800E+00	2.419140E+00
3.563100E+00	1.295830E+00	2.464740E+00
2.708510E+00	3.749960E+00	2.326280E+00
2.704920E+00	3.782530E+00	2.432250E+00
3.648300E+00	1.355440E+00	2.438520E+00
3.665420E+00	1.334940E+00	2.492500E+00
2.800920E+00	3.776030E+00	2.430370E+00
2.937780E+00	3.753100E+00	2.427970E+00
2.881700E+00	3.737720E+00	2.331870E+00
3.825330E+00	1.489020E+00	2.434040E+00
3.739840E+00	1.390150E+00	2.502600E+00
3.061940E+00	3.697830E+00	2.343950E+00
3.037590E+00	3.732520E+00	2.434100E+00
3.995140E+00	1.648590E+00	2.429300E+00
3.942990E+00	1.556220E+00	2.493020E+00
3.148510E+00	3.705260E+00	2.434690E+00
3.260910E+00	3.671190E+00	2.432750E+00
3.286620E+00	3.636000E+00	2.338970E+00
4.129230E+00	2.401240E+00	2.215940E+00
4.149590E+00	2.287620E+00	2.253000E+00
4.151430E+00	1.917280E+00	2.405990E+00
4.124830E+00	1.812650E+00	2.458940E+00
4.061780E+00	1.730950E+00	2.453720E+00
3.378970E+00	3.640530E+00	2.433150E+00
3.497280E+00	3.607880E+00	2.443410E+00
3.525140E+00	3.573590E+00	2.354140E+00
4.147150E+00	2.702480E+00	2.264210E+00
4.167130E+00	2.571140E+00	2.332530E+00
4.173580E+00	2.394220E+00	2.340480E+00
4.200670E+00	2.243260E+00	2.409880E+00
4.178740E+00	2.124310E+00	2.379250E+00
4.167240E+00	2.016980E+00	2.385730E+00
3.608480E+00	3.577120E+00	2.462970E+00
3.734800E+00	3.542230E+00	2.500330E+00
3.730630E+00	3.516020E+00	2.401170E+00
4.082160E+00	3.128890E+00	2.308840E+00
4.114320E+00	3.005570E+00	2.322500E+00
4.145790E+00	2.819300E+00	2.316650E+00
4.159500E+00	2.896000E+00	2.422950E+00
4.172520E+00	2.672120E+00	2.362880E+00
3.806430E+00	3.505560E+00	2.487790E+00
3.903650E+00	3.436330E+00	2.467640E+00
4.002060E+00	3.317740E+00	2.425770E+00
4.063430E+00	3.196320E+00	2.383910E+00
4.128410E+00	3.047320E+00	2.419320E+00
4.148900E+00	2.964090E+00	2.427360E+00
1.535470E+00	2.665850E+00	2.410780E+00
1.574410E+00	2.762220E+00	2.433090E+00
1.579760E+00	2.695800E+00	2.328660E+00
1.539730E+00	2.540400E+00	2.296310E+00
1.511190E+00	2.579030E+00	2.386890E+00
1.529080E+00	2.448140E+00	2.291330E+00
1.500820E+00	2.455080E+00	2.359510E+00
1.509110E+00	2.357790E+00	2.296180E+00
1.875680E+00	1.415390E+00	2.411450E+00
1.840310E+00	1.528250E+00	2.340170E+00
1.944950E+00	1.481760E+00	2.309410E+00
1.986870E+00	1.405990E+00	2.347890E+00
1.948510E+00	1.384770E+00	2.395190E+00
2.009140E+00	1.337590E+00	2.406560E+00
1.639280E+00	2.953930E+00	2.485800E+00
1.684330E+00	3.032780E+00	2.494850E+00
1.666350E+00	2.972710E+00	2.437120E+00
1.655550E+00	2.896840E+00	2.357830E+00
1.612780E+00	2.885160E+00	2.461820E+00
1.553210E+00	2.287640E+00	2.206550E+00
1.592610E+00	2.140140E+00	2.200130E+00
1.694490E+00	2.025800E+00	2.133260E+00
1.607480E+00	2.003010E+00	2.232840E+00
1.767510E+00	1.876830E+00	2.151940E+00
1.667570E+00	1.897870E+00	2.231700E+00
1.833650E+00	1.742550E+00	2.190370E+00
1.735470E+00	1.773080E+00	2.251850E+00
1.888620E+00	1.613040E+00	2.241230E+00
1.792720E+00	1.647990E+00	2.288800E+00
2.188760E+00	1.307190E+00	2.354930E+00
2.115390E+00	1.280760E+00	2.419700E+00
2.227840E+00	1.238100E+00	2.429800E+00
1.742960E+00	3.137350E+00	2.493700E+00
1.795000E+00	3.239370E+00	2.525980E+00
1.782670E+00	3.190640E+00	2.456690E+00
1.755430E+00	3.103220E+00	2.391060E+00
2.400870E+00	1.226620E+00	2.385190E+00
2.336850E+00	1.198310E+00	2.443950E+00
2.444390E+00	1.164080E+00	2.466360E+00
1.838490E+00	3.261500E+00	2.422260E+00
1.878360E+00	3.341920E+00	2.485810E+00
2.564740E+00	1.127230E+00	2.481280E+00
2.684370E+00	1.113410E+00	2.481840E+00
2.644280E+00	1.080780E+00	2.537040E+00
2.708210E+00	1.069620E+00	2.567030E+00
1.944620E+00	3.429770E+00	2.509070E+00
2.004510E+00	3.501380E+00	2.512690E+00
1.989060E+00	3.467510E+00	2.461750E+00
1.959570E+00	3.406840E+00	2.383140E+00
2.836380E+00	1.089180E+00	2.520180E+00
2.046830E+00	3.522280E+00	2.440850E+00
2.071300E+00	3.578740E+00	2.540700E+00
2.991710E+00	1.102290E+00	2.534770E+00
2.948370E+00	1.067500E+00	2.606290E+00
3.037420E+00	1.076120E+00	2.619670E+00
2.162680E+00	3.656800E+00	2.545930E+00
2.228190E+00	3.708870E+00	2.554190E+00
2.207400E+00	3.680100E+00	2.500990E+00
2.178050E+00	3.628780E+00	2.426650E+00
3.129420E+00	1.106430E+00	2.584590E+00
2.271450E+00	3.716750E+00	2.490740E+00
2.319730E+00	3.767800E+00	2.609670E+00
3.265020E+00	1.146270E+00	2.590680E+00
2.394480E+00	3.764490E+00	2.501860E+00
2.461660E+00	3.806770E+00	2.605030E+00
3.378380E+00	1.188620E+00	2.573420E+00
2.540780E+00	3.808430E+00	2.520700E+00
2.541340E+00	3.828290E+00	2.603830E+00
3.537290E+00	1.235970E+00	2.619610E+00
2.604520E+00	3.834410E+00	2.599570E+00
2.718330E+00	3.812530E+00	2.537240E+00
3.670200E+00	1.320060E+00	2.567300E+00
2.888510E+00	3.810530E+00	2.586330E+00
2.869600E+00	3.794710E+00	2.499960E+00
3.858050E+00	1.467130E+00	2.574380E+00
3.780450E+00	1.379840E+00	2.636740E+00
3.017850E+00	3.762510E+00	2.516240E+00
2.983980E+00	3.790930E+00	2.602720E+00
4.025520E+00	1.637720E+00	2.546860E+00
3.958310E+00	1.545590E+00	2.629340E+00
3.089430E+00	3.768390E+00	2.606880E+00
3.194830E+00	3.738480E+00	2.607610E+00
3.230510E+00	3.706200E+00	2.520300E+00
4.174320E+00	1.849620E+00	2.531950E+00
4.109190E+00	1.748660E+00	2.593100E+00
4.165780E+00	1.817350E+00	2.606750E+00
3.305060E+00	3.700370E+00	2.606910E+00
3.418740E+00	3.669800E+00	2.610260E+00
3.457900E+00	3.643000E+00	2.529610E+00
4.226120E+00	2.444270E+00	2.478450E+00
4.252730E+00	2.285800E+00	2.516880E+00
4.264450E+00	2.372040E+00	2.572520E+00
4.245870E+00	2.124450E+00	2.535750E+00
4.211770E+00	1.969930E+00	2.525980E+00
4.194290E+00	1.867910E+00	2.603460E+00
3.523460E+00	3.634270E+00	2.629950E+00
3.647400E+00	3.596970E+00	2.660910E+00
3.654920E+00	3.581830E+00	2.570430E+00
4.201510E+00	2.787840E+00	2.491270E+00
4.232910E+00	2.604170E+00	2.519240E+00
4.232330E+00	2.714870E+00	2.560260E+00
4.254640E+00	2.451370E+00	2.563930E+00
3.721370E+00	3.565670E+00	2.644060E+00
3.820230E+00	3.514000E+00	2.607740E+00
3.953440E+00	3.435170E+00	2.611710E+00
3.988210E+00	3.398930E+00	2.561060E+00
4.036120E+00	3.337440E+00	2.555280E+00
4.103490E+00	3.211880E+00	2.562500E+00
4.093850E+00	3.271340E+00	2.638940E+00
4.157290E+00	3.063740E+00	2.546580E+00
4.188690E+00	2.907420E+00	2.534110E+00
4.224040E+00	2.776500E+00	2.583240E+00
4.033200E+00	3.367530E+00	2.637120E+00
4.071340E+00	3.318750E+00	2.641760E+00
1.416040E+00	2.125820E+00	2.453240E+00
1.426060E+00	2.193540E+00	2.436490E+00
1.442620E+00	2.128320E+00	2.408160E+00
1.466890E+00	2.050140E+00	2.382850E+00
1.416980E+00	2.051660E+00	2.456150E+00
1.502840E+00	1.954060E+00	2.371460E+00
1.440840E+00	1.912740E+00	2.466840E+00
1.519620E+00	1.842560E+00	2.412660E+00
1.758100E+00	1.416590E+00	2.489870E+00
1.725430E+00	1.480920E+00	2.468290E+00
1.792430E+00	1.457940E+00	2.429000E+00
1.811020E+00	1.366990E+00	2.495320E+00
1.598430E+00	2.990380E+00	2.709740E+00
1.646200E+00	3.064430E+00	2.690430E+00
1.621570E+00	2.998570E+00	2.643950E+00
1.610570E+00	2.932740E+00	2.554990E+00
1.567580E+00	2.905830E+00	2.662600E+00
1.566080E+00	2.803630E+00	2.512530E+00
1.541330E+00	2.793990E+00	2.601050E+00
1.508840E+00	2.656860E+00	2.502200E+00
1.471560E+00	2.490480E+00	2.464560E+00
1.450260E+00	2.331380E+00	2.413760E+00
1.490110E+00	2.193900E+00	2.324720E+00
1.534220E+00	2.043010E+00	2.299740E+00
1.576450E+00	1.906770E+00	2.317390E+00
1.648810E+00	1.792640E+00	2.319520E+00
1.584630E+00	1.793740E+00	2.380080E+00
1.706550E+00	1.675820E+00	2.345250E+00
1.630070E+00	1.695910E+00	2.403670E+00
1.755560E+00	1.560800E+00	2.382160E+00
1.681020E+00	1.585810E+00	2.432980E+00
1.928760E+00	1.286140E+00	2.511020E+00
2.028740E+00	1.258030E+00	2.484270E+00
2.009380E+00	1.217150E+00	2.548180E+00
2.078470E+00	1.190470E+00	2.550680E+00
1.697480E+00	3.103750E+00	2.597000E+00
1.699470E+00	3.164460E+00	2.713920E+00
2.270960E+00	1.170380E+00	2.503820E+00
2.199510E+00	1.151130E+00	2.568380E+00
2.313210E+00	1.115080E+00	2.574850E+00
1.759870E+00	3.260210E+00	2.719350E+00
1.815010E+00	3.322110E+00	2.693870E+00
1.770190E+00	3.246100E+00	2.638360E+00
2.487540E+00	1.105860E+00	2.544380E+00
2.418910E+00	1.088200E+00	2.598830E+00
2.532570E+00	1.063180E+00	2.619450E+00
1.866010E+00	3.357700E+00	2.598660E+00
1.889830E+00	3.414550E+00	2.726530E+00
2.637170E+00	1.050280E+00	2.621480E+00
2.772590E+00	1.034000E+00	2.664590E+00
1.972300E+00	3.490050E+00	2.610690E+00
2.888340E+00	1.039010E+00	2.659190E+00
2.852460E+00	1.011230E+00	2.713520E+00
2.923910E+00	1.004190E+00	2.749630E+00
2.043490E+00	3.578270E+00	2.641660E+00
2.094230E+00	3.631550E+00	2.709100E+00
2.110520E+00	3.631390E+00	2.615120E+00
3.017370E+00	1.038730E+00	2.701630E+00
2.194470E+00	3.697230E+00	2.648650E+00
3.123090E+00	1.065500E+00	2.674760E+00
2.281930E+00	3.766610E+00	2.729430E+00
2.367940E+00	3.814780E+00	2.767290E+00
2.342560E+00	3.793830E+00	2.697210E+00
3.243780E+00	1.092310E+00	2.686400E+00
2.419850E+00	3.816280E+00	2.699530E+00
2.428220E+00	3.834950E+00	2.768000E+00
3.412770E+00	1.144580E+00	2.688130E+00
2.481880E+00	3.847840E+00	2.763330E+00
2.565590E+00	3.849060E+00	2.699130E+00
3.533700E+00	1.179390E+00	2.715420E+00
3.509770E+00	1.146410E+00	2.750410E+00
3.559820E+00	1.168460E+00	2.759640E+00
2.723150E+00	3.863130E+00	2.749140E+00
2.677110E+00	3.840000E+00	2.651440E+00
3.706970E+00	1.295470E+00	2.691950E+00
3.623810E+00	1.212650E+00	2.758590E+00
2.802380E+00	3.837490E+00	2.667200E+00
2.857800E+00	3.866310E+00	2.768400E+00
3.891680E+00	1.447240E+00	2.717100E+00
3.813370E+00	1.353120E+00	2.738730E+00
2.965660E+00	3.815110E+00	2.688300E+00
2.956870E+00	3.849470E+00	2.790000E+00
4.042680E+00	1.626410E+00	2.678420E+00
3.987330E+00	1.535840E+00	2.738230E+00
3.046980E+00	3.824890E+00	2.768810E+00
3.134250E+00	3.811240E+00	2.803260E+00
3.166420E+00	3.768540E+00	2.697140E+00
4.177380E+00	1.810570E+00	2.686130E+00
4.115030E+00	1.702570E+00	2.744290E+00
3.254610E+00	3.762350E+00	2.794270E+00
3.372360E+00	3.727890E+00	2.801160E+00
3.382370E+00	3.699000E+00	2.701270E+00
4.282570E+00	2.287050E+00	2.629590E+00
4.284100E+00	2.161080E+00	2.658100E+00
4.263340E+00	2.000540E+00	2.704970E+00
4.299520E+00	2.086170E+00	2.726960E+00
4.218350E+00	1.902430E+00	2.655020E+00
3.467590E+00	3.691920E+00	2.783500E+00
3.560960E+00	3.661080E+00	2.828940E+00
3.569730E+00	3.641520E+00	2.731470E+00
4.250470E+00	2.679400E+00	2.643830E+00
4.290190E+00	2.535740E+00	2.726370E+00
4.289190E+00	2.386710E+00	2.677620E+00
4.315450E+00	2.226240E+00	2.723850E+00
4.315880E+00	2.134050E+00	2.745120E+00
3.640090E+00	3.629400E+00	2.792790E+00
3.741250E+00	3.581880E+00	2.758190E+00
3.882570E+00	3.516490E+00	2.758970E+00
3.930840E+00	3.470120E+00	2.695630E+00
4.142050E+00	3.195410E+00	2.698940E+00
4.189670E+00	3.065630E+00	2.721480E+00
4.181180E+00	3.138560E+00	2.756000E+00
4.212210E+00	2.914290E+00	2.689980E+00
4.236610E+00	2.784230E+00	2.676510E+00
3.969280E+00	3.468380E+00	2.783880E+00
4.013990E+00	3.413420E+00	2.725110E+00
4.111570E+00	3.304900E+00	2.761170E+00
4.167770E+00	3.192810E+00	2.783080E+00
1.339460E+00	2.080530E+00	2.596340E+00
1.351340E+00	2.166780E+00	2.599880E+00
1.379780E+00	2.106010E+00	2.521100E+00
1.378950E+00	1.965210E+00	2.529800E+00
1.334200E+00	1.993290E+00	2.598570E+00
1.390710E+00	1.878180E+00	2.542420E+00
1.343770E+00	1.848860E+00	2.617670E+00
1.409560E+00	1.789730E+00	2.563080E+00
1.525360E+00	2.899800E+00	2.837430E+00
1.565290E+00	2.977870E+00	2.862760E+00
1.550650E+00	2.923000E+00	2.766390E+00
1.516420E+00	2.802980E+00	2.708750E+00
1.502610E+00	2.823700E+00	2.810200E+00
1.484780E+00	2.671670E+00	2.643500E+00
1.472230E+00	2.699910E+00	2.760780E+00
1.451180E+00	2.534010E+00	2.582290E+00
1.435140E+00	2.567880E+00	2.699490E+00
1.425550E+00	2.389760E+00	2.542810E+00
1.409850E+00	2.433720E+00	2.654860E+00
1.395570E+00	2.249650E+00	2.517480E+00
1.373540E+00	2.296840E+00	2.615640E+00
1.555050E+00	1.719310E+00	2.453670E+00
1.480530E+00	1.756840E+00	2.504640E+00
1.606410E+00	1.603110E+00	2.484830E+00
1.529650E+00	1.623680E+00	2.540700E+00
1.661290E+00	1.506400E+00	2.505000E+00
1.594850E+00	1.499910E+00	2.564630E+00
1.704190E+00	1.378610E+00	2.567740E+00
1.813330E+00	1.285690E+00	2.574830E+00
1.758830E+00	1.231490E+00	2.673920E+00
1.873570E+00	1.202030E+00	2.641530E+00
1.624020E+00	3.058820E+00	2.782050E+00
2.001480E+00	1.149970E+00	2.654050E+00
2.109140E+00	1.122910E+00	2.641560E+00
2.090020E+00	1.086680E+00	2.707210E+00
2.180320E+00	1.060780E+00	2.730140E+00
1.681650E+00	3.164240E+00	2.805750E+00
1.726090E+00	3.236750E+00	2.856940E+00
1.730260E+00	3.232210E+00	2.774380E+00
2.351870E+00	1.067650E+00	2.650120E+00
2.291580E+00	1.061930E+00	2.685150E+00
2.388750E+00	1.024640E+00	2.729820E+00
1.796850E+00	3.319380E+00	2.789640E+00
2.590140E+00	1.015030E+00	2.705390E+00
2.513050E+00	1.011500E+00	2.740440E+00
2.596530E+00	9.860050E-01	2.772920E+00
1.873240E+00	3.412720E+00	2.841440E+00
1.934440E+00	3.484920E+00	2.847930E+00
1.920580E+00	3.462620E+00	2.790600E+00
2.681740E+00	9.928050E-01	2.760890E+00
1.987520E+00	3.534430E+00	2.752270E+00
1.993530E+00	3.556990E+00	2.890860E+00
2.830720E+00	9.850960E-01	2.787660E+00
2.932760E+00	9.779510E-01	2.833420E+00
2.063860E+00	3.627190E+00	2.912240E+00
2.136700E+00	3.682370E+00	2.893690E+00
2.073590E+00	3.628070E+00	2.820790E+00
3.028010E+00	9.964740E-01	2.813930E+00
2.183370E+00	3.706850E+00	2.793040E+00
2.205180E+00	3.732620E+00	2.877040E+00
3.183750E+00	1.026770E+00	2.792140E+00
2.301630E+00	3.793700E+00	2.877680E+00
3.350110E+00	1.069690E+00	2.789830E+00
3.290410E+00	1.032670E+00	2.852700E+00
3.373560E+00	1.038760E+00	2.895470E+00
2.457640E+00	3.850310E+00	2.855280E+00
3.463160E+00	1.112910E+00	2.778640E+00
3.465420E+00	1.087770E+00	2.860620E+00
2.591580E+00	3.886670E+00	2.895880E+00
2.549800E+00	3.872720E+00	2.806230E+00
3.551970E+00	1.147730E+00	2.816920E+00
2.655820E+00	3.883010E+00	2.832390E+00
2.662660E+00	3.892460E+00	2.907550E+00
3.771010E+00	1.293810E+00	2.830310E+00
3.660350E+00	1.199300E+00	2.883510E+00
2.717970E+00	3.892710E+00	2.910860E+00
2.795130E+00	3.884660E+00	2.862350E+00
3.864000E+00	1.383470E+00	2.818410E+00
3.845250E+00	1.350140E+00	2.867520E+00
2.906690E+00	3.870640E+00	2.850040E+00
4.052960E+00	1.597240E+00	2.800910E+00
3.955220E+00	1.481970E+00	2.858180E+00
3.887380E+00	1.391990E+00	2.888690E+00
3.025970E+00	3.841720E+00	2.867620E+00
3.183320E+00	3.800030E+00	2.903850E+00
4.183210E+00	1.785050E+00	2.838940E+00
4.231220E+00	1.872100E+00	2.740340E+00
4.252500E+00	1.896360E+00	2.814440E+00
4.106250E+00	1.673410E+00	2.853700E+00
3.284480E+00	3.771100E+00	2.954200E+00
3.313470E+00	3.750770E+00	2.876590E+00
4.309750E+00	2.065180E+00	2.796990E+00
4.283090E+00	1.975950E+00	2.860610E+00
3.370550E+00	3.741690E+00	2.944490E+00
3.444620E+00	3.707490E+00	2.880360E+00
3.567500E+00	3.667920E+00	2.931450E+00
4.290020E+00	2.655400E+00	2.778170E+00
4.321810E+00	2.517970E+00	2.876480E+00
4.331140E+00	2.388460E+00	2.838670E+00
4.337860E+00	2.260210E+00	2.817650E+00
4.331730E+00	2.151620E+00	2.818410E+00
3.666780E+00	3.623860E+00	2.871980E+00
3.792780E+00	3.580060E+00	2.928920E+00
3.855260E+00	3.544300E+00	2.849840E+00
4.204850E+00	3.106160E+00	2.848960E+00
4.233210E+00	2.994160E+00	2.867660E+00
4.245160E+00	2.901270E+00	2.835420E+00
4.268720E+00	2.777670E+00	2.808200E+00
3.895660E+00	3.533150E+00	2.934150E+00
3.941930E+00	3.496490E+00	2.866310E+00
4.048130E+00	3.414880E+00	2.878920E+00
4.128660E+00	3.332730E+00	2.897760E+00
4.154280E+00	3.281180E+00	2.873280E+00
4.173910E+00	3.216390E+00	2.879880E+00
4.171020E+00	3.259970E+00	2.913700E+00
4.161030E+00	3.291090E+00	2.928170E+00
1.270660E+00	2.035590E+00	2.752220E+00
1.289280E+00	2.120150E+00	2.757130E+00
1.303910E+00	2.055530E+00	2.674480E+00
1.297390E+00	1.914570E+00	2.675790E+00
1.263610E+00	1.951670E+00	2.748410E+00
1.300290E+00	1.830550E+00	2.685210E+00
1.269170E+00	1.832340E+00	2.741460E+00
1.305060E+00	1.749460E+00	2.711370E+00
1.492260E+00	2.862360E+00	3.005150E+00
1.518880E+00	2.928280E+00	2.999370E+00
1.507710E+00	2.874180E+00	2.913070E+00
1.470310E+00	2.737790E+00	2.870920E+00
1.471370E+00	2.776530E+00	2.973890E+00
1.430510E+00	2.604710E+00	2.815200E+00
1.436780E+00	2.649390E+00	2.932770E+00
1.399270E+00	2.472380E+00	2.764130E+00
1.395950E+00	2.511080E+00	2.876100E+00
1.361340E+00	2.337040E+00	2.717180E+00
1.358140E+00	2.374560E+00	2.821480E+00
1.329490E+00	2.203230E+00	2.687430E+00
1.317340E+00	2.244230E+00	2.775210E+00
1.449900E+00	1.655870E+00	2.598700E+00
1.371230E+00	1.697640E+00	2.656640E+00
1.506030E+00	1.521280E+00	2.629290E+00
1.418910E+00	1.558790E+00	2.691770E+00
1.578800E+00	1.392030E+00	2.656930E+00
1.480560E+00	1.423600E+00	2.720240E+00
1.657390E+00	1.282870E+00	2.694180E+00
1.555610E+00	1.282300E+00	2.778060E+00
1.701890E+00	1.217370E+00	2.729610E+00
1.655970E+00	1.214290E+00	2.772020E+00
1.740780E+00	1.151460E+00	2.793410E+00
1.549910E+00	2.996350E+00	3.042860E+00
1.596540E+00	3.069860E+00	3.010640E+00
1.560240E+00	2.993870E+00	2.957230E+00
1.913040E+00	1.142810E+00	2.702990E+00
1.843340E+00	1.138250E+00	2.741610E+00
1.943330E+00	1.091070E+00	2.778000E+00
1.641010E+00	3.114520E+00	2.910390E+00
1.657950E+00	3.164430E+00	3.042020E+00
2.072330E+00	1.039470E+00	2.807150E+00
2.190360E+00	1.008180E+00	2.846230E+00
1.718840E+00	3.251010E+00	3.056690E+00
1.771600E+00	3.316480E+00	3.025440E+00
1.718210E+00	3.237970E+00	2.964240E+00
2.310150E+00	9.870770E-01	2.847240E+00
2.453040E+00	9.765890E-01	2.848890E+00
2.410980E+00	9.551700E-01	2.916260E+00
2.497820E+00	9.371200E-01	2.959920E+00
1.800270E+00	3.337150E+00	2.919610E+00
1.822790E+00	3.374220E+00	2.995860E+00
2.611580E+00	9.541860E-01	2.883440E+00
1.895980E+00	3.452200E+00	2.972600E+00
2.752750E+00	9.565190E-01	2.880520E+00
2.715680E+00	9.354090E-01	2.939770E+00
2.796940E+00	9.227150E-01	2.977610E+00
1.980290E+00	3.551680E+00	3.003110E+00
2.025840E+00	3.601230E+00	3.022110E+00
2.029410E+00	3.600260E+00	2.963710E+00
2.891870E+00	9.479100E-01	2.920270E+00
2.099670E+00	3.662710E+00	3.019070E+00
2.999200E+00	9.649130E-01	2.901070E+00
2.205340E+00	3.736720E+00	2.956930E+00
3.118980E+00	9.754490E-01	2.914020E+00
2.291280E+00	3.801390E+00	3.006830E+00
2.374180E+00	3.847910E+00	3.039060E+00
2.338280E+00	3.823860E+00	2.971270E+00
3.269890E+00	9.975280E-01	2.933250E+00
3.396350E+00	1.005940E+00	2.980960E+00
2.411470E+00	3.850280E+00	2.973490E+00
2.427570E+00	3.870150E+00	3.043050E+00
3.484900E+00	1.053540E+00	2.957750E+00
2.476980E+00	3.887220E+00	3.044370E+00
2.546740E+00	3.895740E+00	2.994710E+00
3.572180E+00	1.121380E+00	2.925330E+00
2.697860E+00	3.908270E+00	2.993260E+00
3.775670E+00	1.250840E+00	2.959170E+00
3.681500E+00	1.163550E+00	2.996020E+00
2.841990E+00	3.926150E+00	3.036240E+00
2.792240E+00	3.902620E+00	2.953010E+00
3.850660E+00	1.333290E+00	2.923670E+00
2.915460E+00	3.885730E+00	2.958080E+00
2.932230E+00	3.914580E+00	3.057880E+00
4.064060E+00	1.587100E+00	2.932420E+00
3.996820E+00	1.487660E+00	2.973800E+00
3.926340E+00	1.405630E+00	2.959220E+00
2.999320E+00	3.892180E+00	3.042440E+00
3.079940E+00	3.879230E+00	3.087120E+00
3.079190E+00	3.857400E+00	2.992680E+00
4.245930E+00	1.875060E+00	2.923720E+00
4.195430E+00	1.769620E+00	2.984690E+00
4.132340E+00	1.692060E+00	2.936140E+00
3.140060E+00	3.856800E+00	3.060670E+00
3.230930E+00	3.807960E+00	3.043970E+00
4.319330E+00	2.074380E+00	2.920080E+00
4.294670E+00	1.962030E+00	2.985490E+00
3.350620E+00	3.761320E+00	3.014440E+00
3.481270E+00	3.715310E+00	3.010390E+00
3.584290E+00	3.678680E+00	3.000370E+00
4.315560E+00	2.638470E+00	2.932510E+00
4.345650E+00	2.506110E+00	2.990450E+00
4.351790E+00	2.394930E+00	2.973660E+00
4.352440E+00	2.259700E+00	2.948880E+00
4.339550E+00	2.176310E+00	2.900220E+00
3.680970E+00	3.640450E+00	2.993970E+00
3.796900E+00	3.605540E+00	3.047720E+00
4.239570E+00	3.023580E+00	2.953510E+00
4.271010E+00	2.892720E+00	2.992040E+00
4.257660E+00	2.992480E+00	3.021250E+00
4.283730E+00	2.777460E+00	2.929990E+00
3.897000E+00	3.551290E+00	3.032250E+00
3.983300E+00	3.486490E+00	2.980870E+00
4.074740E+00	3.430430E+00	3.030180E+00
4.111980E+00	3.377890E+00	2.968030E+00
4.178730E+00	3.256380E+00	2.984340E+00
4.219120E+00	3.128010E+00	3.007690E+00
4.243090E+00	3.046040E+00	3.003520E+00
4.130580E+00	3.375460E+00	3.043240E+00
4.150930E+00	3.327050E+00	2.979840E+00
1.340220E+00	2.380720E+00	2.987780E+00
1.364420E+00	2.447580E+00	3.015590E+00
1.358210E+00	2.407650E+00	2.932600E+00
1.314250E+00	2.275350E+00	2.866150E+00
1.310590E+00	2.299680E+00	2.954720E+00
1.286970E+00	2.165950E+00	2.826210E+00
1.275370E+00	2.170560E+00	2.904440E+00
1.251820E+00	2.032100E+00	2.834270E+00
1.235000E+00	1.865440E+00	2.825470E+00
1.254580E+00	1.712570E+00	2.818110E+00
1.329990E+00	1.601240E+00	2.766000E+00
1.271640E+00	1.552800E+00	2.878100E+00
1.397760E+00	1.465890E+00	2.778390E+00
1.335920E+00	1.484890E+00	2.836450E+00
1.457470E+00	1.351890E+00	2.807230E+00
1.382030E+00	1.386890E+00	2.858270E+00
1.493130E+00	1.282930E+00	2.836350E+00
1.441600E+00	1.290590E+00	2.886640E+00
1.517240E+00	1.221390E+00	2.887680E+00
1.512970E+00	2.915900E+00	3.081720E+00
1.480960E+00	2.820020E+00	3.060430E+00
1.455540E+00	2.716520E+00	3.052010E+00
1.403190E+00	2.558860E+00	3.004610E+00
1.633770E+00	1.154100E+00	2.884930E+00
1.745220E+00	1.091970E+00	2.896300E+00
1.591080E+00	3.069550E+00	3.106420E+00
1.545930E+00	2.991940E+00	3.101970E+00
1.859480E+00	1.060620E+00	2.888640E+00
1.974800E+00	1.039700E+00	2.875710E+00
1.956360E+00	1.022330E+00	2.935990E+00
2.046710E+00	9.909740E-01	2.961700E+00
1.654370E+00	3.168170E+00	3.150080E+00
1.695610E+00	3.228200E+00	3.166670E+00
1.696120E+00	3.224710E+00	3.111460E+00
2.231030E+00	9.808240E-01	2.903800E+00
2.163240E+00	9.825860E-01	2.934350E+00
2.267310E+00	9.496560E-01	2.980230E+00
1.751370E+00	3.299890E+00	3.154680E+00
2.396040E+00	9.283830E-01	3.002420E+00
2.510940E+00	9.012860E-01	3.058570E+00
1.826800E+00	3.385910E+00	3.076240E+00
2.605020E+00	9.021210E-01	3.028180E+00
1.894120E+00	3.461120E+00	3.117030E+00
1.941440E+00	3.514750E+00	3.137940E+00
1.942670E+00	3.514000E+00	3.068570E+00
2.706570E+00	9.116850E-01	3.006420E+00
2.807560E+00	8.837000E-01	3.076120E+00
2.009540E+00	3.585990E+00	3.123820E+00
2.895260E+00	9.019310E-01	3.029150E+00
2.106430E+00	3.673100E+00	3.147160E+00
2.185650E+00	3.735410E+00	3.171470E+00
2.147520E+00	3.706290E+00	3.101240E+00
3.033800E+00	9.186860E-01	3.021370E+00
2.216540E+00	3.755560E+00	3.079350E+00
2.263940E+00	3.791640E+00	3.180170E+00
3.196120E+00	9.407760E-01	3.022690E+00
3.147260E+00	8.974480E-01	3.093640E+00
3.241110E+00	9.091360E-01	3.113940E+00
2.340930E+00	3.833840E+00	3.131600E+00
3.346520E+00	9.566190E-01	3.069300E+00
2.466480E+00	3.888460E+00	3.122470E+00
3.494500E+00	1.015230E+00	3.060860E+00
2.545770E+00	3.921700E+00	3.150670E+00
2.547740E+00	3.917690E+00	3.095780E+00
3.597020E+00	1.084400E+00	3.029480E+00
2.597000E+00	3.933260E+00	3.160200E+00
2.658560E+00	3.930590E+00	3.117870E+00
3.787610E+00	1.211690E+00	3.087460E+00
3.688250E+00	1.130690E+00	3.085830E+00
2.796070E+00	3.937530E+00	3.127490E+00
3.885890E+00	1.313900E+00	3.028240E+00
2.908090E+00	3.926420E+00	3.133860E+00
4.060010E+00	1.531000E+00	3.039130E+00
3.982770E+00	1.424430E+00	3.068810E+00
4.056300E+00	1.498950E+00	3.112260E+00
2.999180E+00	3.901630E+00	3.121240E+00
3.089800E+00	3.877910E+00	3.184920E+00
4.263940E+00	1.862680E+00	3.039970E+00
4.216290E+00	1.768020E+00	3.101570E+00
4.141130E+00	1.637270E+00	3.054740E+00
4.096100E+00	1.553620E+00	3.096380E+00
3.168830E+00	3.843600E+00	3.133450E+00
3.270530E+00	3.793630E+00	3.172060E+00
4.337380E+00	2.062690E+00	3.070210E+00
4.347600E+00	2.147320E+00	2.980080E+00
4.363710E+00	2.182780E+00	3.046600E+00
4.301480E+00	1.946200E+00	3.085440E+00
3.398060E+00	3.747830E+00	3.133750E+00
3.536920E+00	3.703840E+00	3.116430E+00
3.611670E+00	3.679020E+00	3.065100E+00
4.354640E+00	2.556400E+00	3.058390E+00
4.370590E+00	2.428410E+00	3.105850E+00
4.366660E+00	2.511850E+00	3.119750E+00
4.373700E+00	2.285940E+00	3.070910E+00
3.655640E+00	3.666430E+00	3.159390E+00
3.727150E+00	3.645890E+00	3.156850E+00
3.730610E+00	3.639890E+00	3.108520E+00
4.275590E+00	2.956330E+00	3.126440E+00
4.250550E+00	3.039810E+00	3.048520E+00
4.247390E+00	3.065210E+00	3.101670E+00
4.306580E+00	2.816600E+00	3.131160E+00
4.332150E+00	2.693350E+00	3.074250E+00
4.361810E+00	2.569460E+00	3.128300E+00
3.769120E+00	3.629200E+00	3.158990E+00
3.862120E+00	3.581050E+00	3.170420E+00
4.022490E+00	3.474600E+00	3.121010E+00
4.080100E+00	3.436660E+00	3.100340E+00
4.186430E+00	3.247600E+00	3.129750E+00
4.163210E+00	3.317760E+00	3.053130E+00
4.140930E+00	3.357850E+00	3.117120E+00
4.226890E+00	3.132790E+00	3.135090E+00
4.108890E+00	3.407770E+00	3.090940E+00
1.358770E+00	2.460750E+00	3.193640E+00
1.384140E+00	2.517060E+00	3.178800E+00
1.358440E+00	2.449240E+00	3.137580E+00
1.327550E+00	2.365140E+00	3.056170E+00
1.321020E+00	2.368100E+00	3.158080E+00
1.268870E+00	2.204020E+00	3.000510E+00
1.270240E+00	2.238370E+00	3.103790E+00
1.230170E+00	2.058970E+00	2.950970E+00
1.224500E+00	2.095770E+00	3.051380E+00
1.207220E+00	1.914240E+00	2.917700E+00
1.188430E+00	1.955530E+00	3.011990E+00
1.203230E+00	1.768700E+00	2.906120E+00
1.169870E+00	1.815080E+00	2.988940E+00
1.215980E+00	1.635350E+00	2.921180E+00
1.170990E+00	1.681320E+00	2.987630E+00
1.229900E+00	1.550990E+00	2.942780E+00
1.190750E+00	1.542130E+00	3.015790E+00
1.246850E+00	1.467120E+00	2.968340E+00
1.419800E+00	2.605310E+00	3.202690E+00
1.458500E+00	2.712170E+00	3.227480E+00
1.439670E+00	2.658360E+00	3.132690E+00
1.386740E+00	2.516960E+00	3.103370E+00
1.310870E+00	1.425120E+00	2.911080E+00
1.365340E+00	1.318340E+00	2.946360E+00
1.446530E+00	1.199470E+00	3.004300E+00
1.542790E+00	1.151200E+00	2.961840E+00
1.526690E+00	1.125260E+00	3.027300E+00
1.612730E+00	1.086980E+00	3.034530E+00
1.525840E+00	2.936430E+00	3.241590E+00
1.555160E+00	3.015150E+00	3.268670E+00
1.545230E+00	2.980190E+00	3.174240E+00
1.491380E+00	2.827160E+00	3.180640E+00
1.785970E+00	1.052520E+00	2.949000E+00
1.720810E+00	1.065130E+00	2.984380E+00
1.833450E+00	1.011380E+00	3.037170E+00
1.588870E+00	3.092450E+00	3.291010E+00
1.619660E+00	3.140150E+00	3.278350E+00
1.603990E+00	3.098460E+00	3.218770E+00
1.948660E+00	9.993090E-01	3.008880E+00
2.040760E+00	9.570410E-01	3.074710E+00
1.676900E+00	3.213780E+00	3.257890E+00
2.182660E+00	9.307140E-01	3.095300E+00
2.323020E+00	9.020200E-01	3.092950E+00
2.286040E+00	8.914370E-01	3.150650E+00
2.359970E+00	8.701570E-01	3.193320E+00
1.751460E+00	3.315220E+00	3.272560E+00
1.806070E+00	3.381290E+00	3.286700E+00
1.785980E+00	3.350140E+00	3.227330E+00
2.459730E+00	8.800220E-01	3.151500E+00
1.834340E+00	3.400200E+00	3.198210E+00
1.852020E+00	3.428920E+00	3.277680E+00
2.594490E+00	8.666820E-01	3.140500E+00
1.922430E+00	3.498900E+00	3.248360E+00
2.701350E+00	8.733800E-01	3.111050E+00
2.798270E+00	8.495130E-01	3.172120E+00
2.015410E+00	3.599160E+00	3.266890E+00
2.082440E+00	3.663080E+00	3.297740E+00
2.068300E+00	3.643780E+00	3.217440E+00
2.930480E+00	8.538620E-01	3.149010E+00
2.151560E+00	3.712480E+00	3.261710E+00
3.070720E+00	8.651400E-01	3.139890E+00
3.031760E+00	8.282780E-01	3.204440E+00
3.096290E+00	8.342570E-01	3.199130E+00
2.253310E+00	3.789700E+00	3.266090E+00
3.179620E+00	8.581230E-01	3.184450E+00
2.347170E+00	3.844020E+00	3.257380E+00
3.339770E+00	8.917850E-01	3.205460E+00
2.456550E+00	3.891350E+00	3.243750E+00
3.483730E+00	9.699910E-01	3.178550E+00
2.579890E+00	3.938650E+00	3.230980E+00
3.640720E+00	1.065500E+00	3.161940E+00
2.661850E+00	3.962970E+00	3.266160E+00
2.661920E+00	3.947440E+00	3.214770E+00
3.733450E+00	1.142900E+00	3.148600E+00
3.743510E+00	1.125410E+00	3.199950E+00
2.714110E+00	3.970900E+00	3.278990E+00
2.769640E+00	3.958540E+00	3.239570E+00
3.936050E+00	1.304330E+00	3.186960E+00
3.810230E+00	1.185400E+00	3.197270E+00
2.890010E+00	3.944700E+00	3.236300E+00
4.029950E+00	1.433190E+00	3.171740E+00
4.027120E+00	1.380620E+00	3.229530E+00
2.993790E+00	3.909400E+00	3.218150E+00
3.095000E+00	3.894570E+00	3.291210E+00
4.281230E+00	1.873480E+00	3.157040E+00
4.242250E+00	1.778280E+00	3.186660E+00
4.194120E+00	1.680180E+00	3.177140E+00
4.122030E+00	1.544350E+00	3.180610E+00
4.076940E+00	1.440000E+00	3.242240E+00
3.209060E+00	3.832080E+00	3.254990E+00
3.287600E+00	3.792890E+00	3.235610E+00
4.367050E+00	2.178440E+00	3.149800E+00
4.351570E+00	2.067490E+00	3.209070E+00
4.318560E+00	1.979120E+00	3.162390E+00
3.344380E+00	3.768850E+00	3.222180E+00
3.442900E+00	3.741230E+00	3.275130E+00
3.548860E+00	3.700230E+00	3.209380E+00
3.587410E+00	3.698510E+00	3.310020E+00
4.374040E+00	2.500380E+00	3.182570E+00
4.389440E+00	2.402800E+00	3.239840E+00
4.384630E+00	2.295910E+00	3.193660E+00
3.683500E+00	3.664590E+00	3.252760E+00
3.754310E+00	3.635650E+00	3.198390E+00
3.819630E+00	3.624990E+00	3.289620E+00
4.258300E+00	3.057050E+00	3.198260E+00
4.294940E+00	2.958110E+00	3.274140E+00
4.318680E+00	2.836310E+00	3.241290E+00
4.346490E+00	2.712870E+00	3.216870E+00
4.368450E+00	2.596940E+00	3.201590E+00
3.935540E+00	3.566470E+00	3.295770E+00
4.024370E+00	3.489600E+00	3.262370E+00
4.132900E+00	3.366590E+00	3.220650E+00
4.100330E+00	3.412250E+00	3.135730E+00
4.196530E+00	3.249800E+00	3.257730E+00
4.227530E+00	3.158110E+00	3.231770E+00
1.235330E+00	2.245570E+00	3.295250E+00
1.258370E+00	2.292740E+00	3.294930E+00
1.240860E+00	2.251540E+00	3.267740E+00
1.225620E+00	2.204190E+00	3.270530E+00
1.298710E+00	2.368140E+00	3.284510E+00
1.346910E+00	2.471810E+00	3.317410E+00
1.331240E+00	2.414460E+00	3.238130E+00
1.261910E+00	2.266450E+00	3.218080E+00
1.223360E+00	2.127310E+00	3.147350E+00
1.214160E+00	2.142380E+00	3.219460E+00
1.183520E+00	1.993520E+00	3.104780E+00
1.180630E+00	2.029880E+00	3.191220E+00
1.154000E+00	1.856230E+00	3.076120E+00
1.144840E+00	1.894260E+00	3.161480E+00
1.141140E+00	1.720490E+00	3.065160E+00
1.123210E+00	1.757550E+00	3.146990E+00
1.151100E+00	1.605580E+00	3.067270E+00
1.116730E+00	1.610510E+00	3.161310E+00
1.162350E+00	1.539640E+00	3.076070E+00
1.144430E+00	1.535980E+00	3.124540E+00
1.169410E+00	1.475220E+00	3.114020E+00
1.386670E+00	2.537890E+00	3.257750E+00
1.292020E+00	1.357180E+00	3.002670E+00
1.224890E+00	1.387970E+00	3.089960E+00
1.350020E+00	1.265030E+00	3.037150E+00
1.291610E+00	1.296450E+00	3.084150E+00
1.385240E+00	1.209910E+00	3.072190E+00
1.340120E+00	1.222880E+00	3.123110E+00
1.411330E+00	1.162480E+00	3.129500E+00
1.472030E+00	2.753960E+00	3.344270E+00
1.488000E+00	2.811320E+00	3.363180E+00
1.480750E+00	2.785030E+00	3.296010E+00
1.444930E+00	2.679050E+00	3.303600E+00
1.519250E+00	1.092400E+00	3.130390E+00
1.635950E+00	1.044060E+00	3.153700E+00
1.546060E+00	3.013250E+00	3.389010E+00
1.576410E+00	3.081010E+00	3.416260E+00
1.563770E+00	3.048660E+00	3.342100E+00
1.518950E+00	2.922220E+00	3.333020E+00
1.732100E+00	1.019200E+00	3.123740E+00
1.851080E+00	9.771180E-01	3.176040E+00
1.616380E+00	3.144800E+00	3.347430E+00
1.961410E+00	9.607060E-01	3.144650E+00
2.076050E+00	9.293720E-01	3.163540E+00
2.045530E+00	9.165110E-01	3.240140E+00
2.165630E+00	8.920360E-01	3.260590E+00
1.677430E+00	3.236290E+00	3.384980E+00
1.728610E+00	3.304360E+00	3.415580E+00
1.720250E+00	3.287120E+00	3.340310E+00
2.287950E+00	8.725100E-01	3.228240E+00
2.363950E+00	8.516720E-01	3.251040E+00
1.771440E+00	3.350480E+00	3.366760E+00
2.453570E+00	8.380010E-01	3.293930E+00
1.851880E+00	3.436410E+00	3.380780E+00
2.587890E+00	8.283850E-01	3.259050E+00
1.932600E+00	3.523260E+00	3.388250E+00
1.990180E+00	3.586780E+00	3.419700E+00
1.980240E+00	3.570940E+00	3.339860E+00
2.704490E+00	8.351920E-01	3.223130E+00
2.846190E+00	7.950770E-01	3.282210E+00
2.053600E+00	3.643800E+00	3.381860E+00
2.966470E+00	7.993580E-01	3.259540E+00
2.922580E+00	7.741690E-01	3.311020E+00
2.979510E+00	7.654450E-01	3.328300E+00
2.150120E+00	3.720700E+00	3.373300E+00
3.100640E+00	7.866700E-01	3.283010E+00
2.248140E+00	3.795170E+00	3.366150E+00
3.258170E+00	8.221890E-01	3.272810E+00
3.209550E+00	7.744690E-01	3.337800E+00
3.292690E+00	7.955460E-01	3.344000E+00
2.349610E+00	3.857970E+00	3.365370E+00
3.338000E+00	8.485050E-01	3.268910E+00
3.340230E+00	8.264330E-01	3.312000E+00
2.456710E+00	3.909170E+00	3.361130E+00
3.472070E+00	9.212560E-01	3.267420E+00
3.403020E+00	8.655430E-01	3.298040E+00
2.570440E+00	3.959630E+00	3.351110E+00
3.610690E+00	9.836040E-01	3.304060E+00
2.690910E+00	3.981060E+00	3.346640E+00
3.783040E+00	1.118030E+00	3.285930E+00
2.781540E+00	4.001790E+00	3.391850E+00
2.779940E+00	3.990310E+00	3.333010E+00
3.876710E+00	1.208020E+00	3.261630E+00
3.883690E+00	1.189800E+00	3.318860E+00
2.822940E+00	4.001140E+00	3.382020E+00
2.880130E+00	3.978540E+00	3.364970E+00
4.052680E+00	1.354710E+00	3.316420E+00
3.950850E+00	1.249610E+00	3.313950E+00
2.995350E+00	3.930030E+00	3.329430E+00
3.091690E+00	3.901550E+00	3.391810E+00
4.287030E+00	1.825920E+00	3.238280E+00
4.251730E+00	1.729880E+00	3.256950E+00
4.215240E+00	1.610170E+00	3.278120E+00
4.149470E+00	1.490680E+00	3.309800E+00
4.216200E+00	1.559170E+00	3.349600E+00
3.177490E+00	3.859530E+00	3.367130E+00
3.267460E+00	3.810230E+00	3.354890E+00
3.323480E+00	3.784410E+00	3.289540E+00
3.381560E+00	3.764270E+00	3.388320E+00
4.387380E+00	2.181060E+00	3.279200E+00
4.370850E+00	2.064560E+00	3.300920E+00
4.338180E+00	1.938300E+00	3.270560E+00
4.308840E+00	1.800760E+00	3.324210E+00
4.267460E+00	1.678520E+00	3.344740E+00
4.242640E+00	1.607360E+00	3.347730E+00
3.506300E+00	3.722480E+00	3.367830E+00
3.611160E+00	3.693490E+00	3.405880E+00
4.390400E+00	2.505380E+00	3.286110E+00
4.404080E+00	2.394750E+00	3.359410E+00
4.401190E+00	2.302320E+00	3.299230E+00
3.714310E+00	3.665470E+00	3.350940E+00
3.830510E+00	3.634050E+00	3.401780E+00
4.267180E+00	3.074520E+00	3.314510E+00
4.304910E+00	2.968920E+00	3.398810E+00
4.330950E+00	2.847990E+00	3.362960E+00
4.359380E+00	2.731400E+00	3.331130E+00
4.381580E+00	2.618380E+00	3.309420E+00
3.915650E+00	3.591630E+00	3.368140E+00
4.032480E+00	3.515640E+00	3.395910E+00
4.127310E+00	3.403880E+00	3.362380E+00
4.189880E+00	3.289000E+00	3.350180E+00
4.229990E+00	3.182690E+00	3.338810E+00
1.307920E+00	2.451500E+00	3.462950E+00
1.345890E+00	2.526810E+00	3.475510E+00
1.316440E+00	2.451830E+00	3.424890E+00
1.299600E+00	2.387950E+00	3.358290E+00
1.283870E+00	2.377890E+00	3.433220E+00
1.234510E+00	2.235590E+00	3.354620E+00
1.186410E+00	2.086400E+00	3.278850E+00
1.180510E+00	2.088490E+00	3.358350E+00
1.140980E+00	1.935960E+00	3.245450E+00
1.142410E+00	1.972120E+00	3.327670E+00
1.110330E+00	1.796370E+00	3.227780E+00
1.105920E+00	1.836610E+00	3.307580E+00
1.096450E+00	1.676670E+00	3.220020E+00
1.081690E+00	1.689900E+00	3.314660E+00
1.096220E+00	1.609030E+00	3.225000E+00
1.086890E+00	1.609690E+00	3.275060E+00
1.097780E+00	1.547040E+00	3.259170E+00
1.351960E+00	2.507650E+00	3.397940E+00
1.391900E+00	2.598000E+00	3.443780E+00
1.132410E+00	1.457960E+00	3.222280E+00
1.176240E+00	1.403150E+00	3.172690E+00
1.167260E+00	1.378980E+00	3.228290E+00
1.205720E+00	1.332060E+00	3.211120E+00
1.431840E+00	2.677560E+00	3.446130E+00
1.466630E+00	2.771240E+00	3.482090E+00
1.462540E+00	2.737770E+00	3.395460E+00
1.405840E+00	2.604140E+00	3.368730E+00
1.271680E+00	1.267890E+00	3.174010E+00
1.352580E+00	1.160240E+00	3.246720E+00
1.439360E+00	1.111990E+00	3.205770E+00
1.431370E+00	1.098300E+00	3.264650E+00
1.499720E+00	1.060940E+00	3.258920E+00
1.525090E+00	2.974610E+00	3.544970E+00
1.549840E+00	3.040160E+00	3.536400E+00
1.536090E+00	2.986080E+00	3.459000E+00
1.497480E+00	2.853670E+00	3.427690E+00
1.500790E+00	2.885850E+00	3.515800E+00
1.698270E+00	1.007990E+00	3.218750E+00
1.622320E+00	1.020210E+00	3.256110E+00
1.711050E+00	9.866230E-01	3.282820E+00
1.576720E+00	3.102680E+00	3.582230E+00
1.618730E+00	3.170390E+00	3.555300E+00
1.580230E+00	3.095130E+00	3.499450E+00
1.788190E+00	9.674820E-01	3.264090E+00
1.632190E+00	3.177640E+00	3.460600E+00
1.662930E+00	3.232580E+00	3.540000E+00
1.949140E+00	9.251390E-01	3.298260E+00
2.081310E+00	8.844620E-01	3.327610E+00
2.184130E+00	8.523600E-01	3.397510E+00
1.698090E+00	3.270810E+00	3.481540E+00
2.298810E+00	8.353950E-01	3.354290E+00
2.360180E+00	8.396100E-01	3.296680E+00
1.778320E+00	3.364540E+00	3.498070E+00
2.399990E+00	8.221540E-01	3.366270E+00
2.492760E+00	7.986420E-01	3.428940E+00
1.860340E+00	3.452860E+00	3.510840E+00
1.912450E+00	3.512840E+00	3.527760E+00
1.902160E+00	3.494350E+00	3.458520E+00
2.591610E+00	7.885660E-01	3.385860E+00
1.954950E+00	3.554110E+00	3.480790E+00
2.705960E+00	7.913970E-01	3.344010E+00
2.808790E+00	7.518440E-01	3.418060E+00
2.038990E+00	3.643490E+00	3.512250E+00
2.909110E+00	7.504810E-01	3.374230E+00
3.018300E+00	7.253240E-01	3.417800E+00
2.137670E+00	3.719710E+00	3.473210E+00
3.138660E+00	7.396830E-01	3.391950E+00
3.095420E+00	7.116660E-01	3.443120E+00
3.164320E+00	7.101730E-01	3.474930E+00
2.240860E+00	3.798270E+00	3.467390E+00
3.258980E+00	7.553650E-01	3.423340E+00
2.346510E+00	3.864620E+00	3.470290E+00
3.396540E+00	8.238910E-01	3.394890E+00
2.455710E+00	3.920440E+00	3.471310E+00
3.509370E+00	9.077450E-01	3.354710E+00
3.524040E+00	8.880890E-01	3.445750E+00
2.562940E+00	3.970320E+00	3.465420E+00
3.582580E+00	9.450100E-01	3.365830E+00
3.574590E+00	9.289060E-01	3.406070E+00
2.666480E+00	3.991980E+00	3.459250E+00
3.749750E+00	1.042560E+00	3.439210E+00
3.628810E+00	9.654020E-01	3.396490E+00
2.762530E+00	4.006930E+00	3.456150E+00
3.911170E+00	1.189730E+00	3.407050E+00
2.835260E+00	4.004560E+00	3.438960E+00
2.912940E+00	3.989810E+00	3.495780E+00
4.003570E+00	1.270840E+00	3.389030E+00
4.005310E+00	1.252000E+00	3.442310E+00
3.022270E+00	3.932140E+00	3.460940E+00
3.100910E+00	3.901020E+00	3.448520E+00
4.195140E+00	1.508180E+00	3.391650E+00
4.140630E+00	1.425380E+00	3.409390E+00
4.075280E+00	1.318330E+00	3.451770E+00
3.150360E+00	3.874680E+00	3.435450E+00
3.245230E+00	3.824660E+00	3.458860E+00
3.384490E+00	3.775950E+00	3.496780E+00
4.389740E+00	2.118580E+00	3.366990E+00
4.375450E+00	2.012060E+00	3.375240E+00
4.359110E+00	1.885470E+00	3.399700E+00
4.321860E+00	1.742000E+00	3.446060E+00
4.364420E+00	1.834480E+00	3.458300E+00
4.252460E+00	1.586080E+00	3.426880E+00
4.201420E+00	1.483690E+00	3.457550E+00
3.499960E+00	3.729180E+00	3.453250E+00
3.619180E+00	3.709190E+00	3.495220E+00
4.400560E+00	2.529080E+00	3.414940E+00
4.421110E+00	2.393750E+00	3.486690E+00
4.411360E+00	2.237970E+00	3.421150E+00
4.402680E+00	2.081330E+00	3.452230E+00
4.391500E+00	1.966430E+00	3.459890E+00
4.382530E+00	1.885620E+00	3.471450E+00
3.730170E+00	3.669430E+00	3.450020E+00
3.841170E+00	3.649260E+00	3.489010E+00
4.272570E+00	3.097690E+00	3.441860E+00
4.322480E+00	2.977090E+00	3.514380E+00
4.345040E+00	2.860370E+00	3.476260E+00
4.375140E+00	2.732650E+00	3.450070E+00
4.386660E+00	2.644320E+00	3.398850E+00
3.947720E+00	3.595450E+00	3.468160E+00
4.055360E+00	3.536780E+00	3.496350E+00
4.093160E+00	3.489790E+00	3.463510E+00
4.140520E+00	3.427500E+00	3.461230E+00
4.205730E+00	3.307570E+00	3.484500E+00
4.185860E+00	3.382920E+00	3.505810E+00
4.227970E+00	3.209910E+00	3.425140E+00
4.123650E+00	3.479090E+00	3.513440E+00
4.167750E+00	3.424190E+00	3.519290E+00
1.301370E+00	2.525270E+00	3.639110E+00
1.328360E+00	2.578370E+00	3.621810E+00
1.306680E+00	2.517300E+00	3.589300E+00
1.296130E+00	2.441350E+00	3.521970E+00
1.280100E+00	2.446680E+00	3.610430E+00
1.245440E+00	2.288410E+00	3.473470E+00
1.249330E+00	2.331430E+00	3.568130E+00
1.197030E+00	2.144120E+00	3.434390E+00
1.207280E+00	2.193030E+00	3.525950E+00
1.150230E+00	2.009180E+00	3.409030E+00
1.161390E+00	2.055410E+00	3.492930E+00
1.110910E+00	1.877880E+00	3.388140E+00
1.118000E+00	1.921710E+00	3.470240E+00
1.082670E+00	1.759580E+00	3.373420E+00
1.081680E+00	1.779660E+00	3.468140E+00
1.073810E+00	1.694710E+00	3.375200E+00
1.071020E+00	1.701250E+00	3.421090E+00
1.070580E+00	1.636400E+00	3.407260E+00
1.344100E+00	2.569650E+00	3.559770E+00
1.382290E+00	2.669950E+00	3.633960E+00
1.082740E+00	1.535940E+00	3.373630E+00
1.102570E+00	1.477780E+00	3.314530E+00
1.101340E+00	1.456560E+00	3.373440E+00
1.124040E+00	1.407940E+00	3.351360E+00
1.411360E+00	2.669710E+00	3.526490E+00
1.432130E+00	2.743640E+00	3.600050E+00
1.173350E+00	1.336920E+00	3.307340E+00
1.251330E+00	1.238900E+00	3.291890E+00
1.218320E+00	1.242770E+00	3.410750E+00
1.303040E+00	1.175600E+00	3.321350E+00
1.277950E+00	1.183920E+00	3.373280E+00
1.342510E+00	1.130610E+00	3.371590E+00
1.453350E+00	2.791890E+00	3.613760E+00
1.470940E+00	2.838250E+00	3.630450E+00
1.466120E+00	2.803170E+00	3.567880E+00
1.442290E+00	1.070210E+00	3.346560E+00
1.569890E+00	1.006290E+00	3.358310E+00
1.517230E+00	9.993400E-01	3.463830E+00
1.626460E+00	9.613480E-01	3.449860E+00
1.541610E+00	3.027600E+00	3.610460E+00
1.503280E+00	2.921050E+00	3.613180E+00
1.728210E+00	9.505810E-01	3.379880E+00
1.613330E+00	3.167000E+00	3.642470E+00
1.575240E+00	3.096910E+00	3.671690E+00
1.852110E+00	9.262820E-01	3.358930E+00
1.861220E+00	9.021510E-01	3.436140E+00
1.938180E+00	8.940350E-01	3.410690E+00
1.660360E+00	3.234460E+00	3.623550E+00
2.065020E+00	8.578820E-01	3.439740E+00
2.198070E+00	8.204890E-01	3.509640E+00
1.714160E+00	3.299470E+00	3.585000E+00
2.295260E+00	8.060270E-01	3.483190E+00
1.782450E+00	3.380940E+00	3.644490E+00
1.840970E+00	3.446330E+00	3.651950E+00
1.828610E+00	3.427690E+00	3.583690E+00
2.397910E+00	8.013280E-01	3.459690E+00
2.505840E+00	7.667070E-01	3.545830E+00
1.889740E+00	3.496140E+00	3.608750E+00
2.601860E+00	7.539140E-01	3.508770E+00
1.961950E+00	3.573570E+00	3.578300E+00
2.700010E+00	7.524110E-01	3.467430E+00
2.801530E+00	7.139530E-01	3.537510E+00
2.036200E+00	3.659320E+00	3.635640E+00
2.116860E+00	3.733370E+00	3.633630E+00
2.076060E+00	3.692650E+00	3.581080E+00
2.899720E+00	7.119240E-01	3.482940E+00
2.987510E+00	6.802430E-01	3.545030E+00
2.128720E+00	3.730740E+00	3.559200E+00
2.195250E+00	3.797500E+00	3.621160E+00
3.081200E+00	6.884620E-01	3.506840E+00
3.168470E+00	6.789100E-01	3.572920E+00
2.224720E+00	3.807230E+00	3.556240E+00
2.246050E+00	3.839700E+00	3.613160E+00
3.265410E+00	7.167370E-01	3.537130E+00
2.287640E+00	3.868370E+00	3.612490E+00
2.336750E+00	3.883960E+00	3.573540E+00
3.374740E+00	7.683340E-01	3.505910E+00
2.454010E+00	3.941650E+00	3.576580E+00
3.469690E+00	8.320910E-01	3.496900E+00
2.563850E+00	3.996670E+00	3.570810E+00
3.577120E+00	8.951030E-01	3.555880E+00
3.626190E+00	9.462160E-01	3.466160E+00
3.711280E+00	9.837730E-01	3.556290E+00
2.660700E+00	4.016870E+00	3.561100E+00
3.821920E+00	1.063850E+00	3.565180E+00
2.751350E+00	4.028040E+00	3.550560E+00
3.906390E+00	1.147640E+00	3.531450E+00
2.836950E+00	4.027230E+00	3.532250E+00
2.915570E+00	4.017810E+00	3.598990E+00
4.009710E+00	1.238530E+00	3.505660E+00
2.989650E+00	3.974660E+00	3.558260E+00
3.096440E+00	3.937640E+00	3.570400E+00
3.134500E+00	3.892140E+00	3.489580E+00
3.195190E+00	3.873720E+00	3.540470E+00
4.165190E+00	1.403450E+00	3.510410E+00
4.107480E+00	1.310460E+00	3.565390E+00
3.296850E+00	3.826680E+00	3.551760E+00
3.387260E+00	3.795980E+00	3.557070E+00
4.378760E+00	1.815320E+00	3.525250E+00
4.347620E+00	1.712830E+00	3.552330E+00
4.305510E+00	1.613780E+00	3.540050E+00
4.236660E+00	1.500100E+00	3.535450E+00
3.496610E+00	3.761710E+00	3.545780E+00
3.614600E+00	3.733150E+00	3.555670E+00
4.421400E+00	2.533640E+00	3.567160E+00
4.403600E+00	2.620480E+00	3.475540E+00
4.403930E+00	2.667990E+00	3.537460E+00
4.434190E+00	2.385040E+00	3.591650E+00
4.436480E+00	2.270640E+00	3.561060E+00
4.428610E+00	2.131160E+00	3.546000E+00
4.416110E+00	1.998600E+00	3.541260E+00
4.401610E+00	1.909300E+00	3.523240E+00
3.741390E+00	3.698010E+00	3.550790E+00
3.927070E+00	3.640370E+00	3.576290E+00
4.292970E+00	3.098100E+00	3.588020E+00
4.251080E+00	3.184730E+00	3.501520E+00
4.249130E+00	3.219190E+00	3.568500E+00
4.331630E+00	2.967270E+00	3.606300E+00
4.353430E+00	2.875770E+00	3.573840E+00
4.381280E+00	2.769850E+00	3.550910E+00
4.000280E+00	3.611900E+00	3.584450E+00
4.012950E+00	3.591020E+00	3.551490E+00
4.192900E+00	3.387800E+00	3.569780E+00
4.226630E+00	3.299660E+00	3.613150E+00
4.033220E+00	3.591100E+00	3.587980E+00
4.088830E+00	3.537190E+00	3.593420E+00
4.153960E+00	3.456810E+00	3.561290E+00
1.241150E+00	2.348740E+00	3.712510E+00
1.260530E+00	2.404840E+00	3.721920E+00
1.250850E+00	2.363350E+00	3.659160E+00
1.216380E+00	2.238000E+00	3.615240E+00
1.223660E+00	2.275810E+00	3.695760E+00
1.175970E+00	2.104500E+00	3.580460E+00
1.190670E+00	2.152540E+00	3.666150E+00
1.130660E+00	1.969800E+00	3.555350E+00
1.149870E+00	2.022420E+00	3.642210E+00
1.096800E+00	1.852350E+00	3.537430E+00
1.109480E+00	1.877930E+00	3.641870E+00
1.079420E+00	1.784500E+00	3.533690E+00
1.085640E+00	1.790720E+00	3.588710E+00
1.072780E+00	1.724200E+00	3.564030E+00
1.328680E+00	2.582030E+00	3.697030E+00
1.284260E+00	2.472240E+00	3.684400E+00
1.065730E+00	1.651120E+00	3.502750E+00
1.069490E+00	1.566280E+00	3.475570E+00
1.073370E+00	1.549000E+00	3.587550E+00
1.082650E+00	1.480930E+00	3.520700E+00
1.381500E+00	2.684480E+00	3.725430E+00
1.420120E+00	2.750520E+00	3.729090E+00
1.404210E+00	2.723690E+00	3.685830E+00
1.107140E+00	1.416110E+00	3.455140E+00
1.156090E+00	1.323740E+00	3.440110E+00
1.144470E+00	1.335970E+00	3.557590E+00
1.191540E+00	1.266960E+00	3.474570E+00
1.180320E+00	1.278310E+00	3.525990E+00
1.220790E+00	1.220410E+00	3.518290E+00
1.440200E+00	2.779710E+00	3.667930E+00
1.459660E+00	2.822950E+00	3.765480E+00
1.291800E+00	1.148210E+00	3.472520E+00
1.405300E+00	1.062910E+00	3.471030E+00
1.363520E+00	1.075030E+00	3.582210E+00
1.468980E+00	1.012450E+00	3.512940E+00
1.443280E+00	1.020520E+00	3.560170E+00
1.513100E+00	9.757900E-01	3.567250E+00
1.490360E+00	2.896850E+00	3.769590E+00
1.507280E+00	2.936590E+00	3.753550E+00
1.487500E+00	2.888070E+00	3.702400E+00
1.710080E+00	9.204590E-01	3.496370E+00
1.624080E+00	9.336480E-01	3.555930E+00
1.757540E+00	8.759140E-01	3.589520E+00
1.537840E+00	3.005900E+00	3.731410E+00
1.826810E+00	8.819730E-01	3.513030E+00
1.923810E+00	8.407430E-01	3.578950E+00
1.858850E+00	8.452660E-01	3.604270E+00
1.951660E+00	8.130380E-01	3.655430E+00
1.616260E+00	3.159820E+00	3.732520E+00
1.582100E+00	3.098380E+00	3.748080E+00
1.968750E+00	8.545430E-01	3.515550E+00
2.016100E+00	8.088050E-01	3.612680E+00
1.653340E+00	3.220020E+00	3.707430E+00
2.143290E+00	7.969300E-01	3.612870E+00
1.718230E+00	3.303970E+00	3.721530E+00
2.288280E+00	7.737660E-01	3.602060E+00
1.831600E+00	3.437850E+00	3.722720E+00
1.782170E+00	3.382860E+00	3.741400E+00
2.401910E+00	7.722320E-01	3.576790E+00
2.510850E+00	7.375490E-01	3.664750E+00
1.879540E+00	3.490870E+00	3.695160E+00
2.608860E+00	7.238850E-01	3.627770E+00
1.954220E+00	3.575670E+00	3.708600E+00
2.703910E+00	7.203980E-01	3.587020E+00
2.802040E+00	6.820640E-01	3.657390E+00
2.099380E+00	3.724480E+00	3.719960E+00
2.030750E+00	3.662460E+00	3.733150E+00
2.893330E+00	6.755370E-01	3.600970E+00
2.981720E+00	6.448590E-01	3.659710E+00
2.183920E+00	3.796210E+00	3.705910E+00
3.074620E+00	6.564840E-01	3.611530E+00
3.169320E+00	6.492940E-01	3.681890E+00
2.276010E+00	3.868820E+00	3.683010E+00
3.267080E+00	6.862820E-01	3.648060E+00
2.351000E+00	3.921180E+00	3.713500E+00
2.348940E+00	3.910250E+00	3.660090E+00
3.372850E+00	7.375110E-01	3.616230E+00
2.388240E+00	3.937930E+00	3.703610E+00
2.443670E+00	3.956370E+00	3.692450E+00
3.474840E+00	8.074030E-01	3.590100E+00
2.559670E+00	4.008570E+00	3.675990E+00
3.680340E+00	9.525260E-01	3.662780E+00
3.570910E+00	8.663080E-01	3.678000E+00
2.668680E+00	4.033920E+00	3.669130E+00
3.803760E+00	1.045410E+00	3.657910E+00
2.737270E+00	4.040750E+00	3.629570E+00
3.913030E+00	1.141500E+00	3.642710E+00
2.825180E+00	4.047970E+00	3.643670E+00
2.921280E+00	4.036940E+00	3.700620E+00
4.015630E+00	1.227870E+00	3.609920E+00
3.007910E+00	3.990890E+00	3.645710E+00
3.123670E+00	3.960970E+00	3.671280E+00
3.215200E+00	3.889130E+00	3.609670E+00
4.187170E+00	1.405090E+00	3.619630E+00
4.114500E+00	1.308010E+00	3.673120E+00
3.250480E+00	3.909020E+00	3.681680E+00
3.338990E+00	3.878180E+00	3.681530E+00
3.371900E+00	3.833470E+00	3.619890E+00
4.373960E+00	1.753630E+00	3.614700E+00
4.338450E+00	1.642990E+00	3.641100E+00
4.372840E+00	1.712880E+00	3.679190E+00
4.267410E+00	1.519350E+00	3.642330E+00
3.439900E+00	3.851180E+00	3.686670E+00
3.567450E+00	3.818470E+00	3.704580E+00
3.590340E+00	3.770190E+00	3.627870E+00
4.405920E+00	2.685600E+00	3.640090E+00
4.433100E+00	2.555410E+00	3.710580E+00
4.439780E+00	2.422070E+00	3.681470E+00
4.447670E+00	2.292800E+00	3.669770E+00
4.441580E+00	2.160800E+00	3.656440E+00
4.431700E+00	2.021760E+00	3.645820E+00
4.408700E+00	1.867100E+00	3.626810E+00
4.389490E+00	1.770860E+00	3.667720E+00
3.685780E+00	3.769050E+00	3.698890E+00
3.800880E+00	3.743110E+00	3.747150E+00
3.812480E+00	3.703660E+00	3.660820E+00
4.258450E+00	3.206400E+00	3.663050E+00
4.301920E+00	3.114040E+00	3.728850E+00
4.329760E+00	3.001360E+00	3.689100E+00
4.356680E+00	2.883700E+00	3.672080E+00
4.377400E+00	2.798270E+00	3.626600E+00
3.911380E+00	3.681110E+00	3.739590E+00
3.996060E+00	3.613640E+00	3.690600E+00
4.020110E+00	3.599510E+00	3.615830E+00
4.060760E+00	3.572050E+00	3.652170E+00
4.195350E+00	3.392680E+00	3.696650E+00
4.156810E+00	3.455490E+00	3.619120E+00
4.127100E+00	3.500060E+00	3.675100E+00
4.238380E+00	3.287340E+00	3.704160E+00
4.094800E+00	3.542500E+00	3.656120E+00
1.235790E+00	2.350810E+00	3.851310E+00
1.257590E+00	2.416290E+00	3.837050E+00
1.240710E+00	2.343380E+00	3.772730E+00
1.204500E+00	2.205440E+00	3.749370E+00
1.216650E+00	2.262420E+00	3.832590E+00
1.167660E+00	2.080460E+00	3.725710E+00
1.188940E+00	2.146170E+00	3.815630E+00
1.130260E+00	1.964320E+00	3.709560E+00
1.153080E+00	2.026760E+00	3.795870E+00
1.108910E+00	1.892720E+00	3.710400E+00
1.121050E+00	1.919360E+00	3.779140E+00
1.100060E+00	1.834400E+00	3.743600E+00
1.279620E+00	2.486770E+00	3.870940E+00
1.308900E+00	2.559000E+00	3.852530E+00
1.290840E+00	2.485960E+00	3.779760E+00
1.082890E+00	1.728740E+00	3.696410E+00
1.072330E+00	1.632300E+00	3.627400E+00
1.074840E+00	1.638680E+00	3.706480E+00
1.073590E+00	1.569470E+00	3.650530E+00
1.075630E+00	1.584340E+00	3.708950E+00
1.079420E+00	1.523790E+00	3.690860E+00
1.338910E+00	2.626730E+00	3.889860E+00
1.375730E+00	2.689750E+00	3.875730E+00
1.347830E+00	2.626030E+00	3.803680E+00
1.112240E+00	1.402830E+00	3.577490E+00
1.098460E+00	1.446400E+00	3.669030E+00
1.132420E+00	1.362960E+00	3.611800E+00
1.125220E+00	1.380200E+00	3.653570E+00
1.150140E+00	1.329360E+00	3.657000E+00
1.411490E+00	2.738160E+00	3.814820E+00
1.200960E+00	1.241980E+00	3.636760E+00
1.272320E+00	1.151270E+00	3.593320E+00
1.250780E+00	1.169980E+00	3.656720E+00
1.320750E+00	1.101460E+00	3.630850E+00
1.292400E+00	1.122850E+00	3.675870E+00
1.356090E+00	1.064380E+00	3.681320E+00
1.457420E+00	2.834480E+00	3.870390E+00
1.487890E+00	2.905510E+00	3.875730E+00
1.481590E+00	2.882400E+00	3.818230E+00
1.463510E+00	9.855910E-01	3.679430E+00
1.568610E+00	9.280140E-01	3.651600E+00
1.543210E+00	9.274850E-01	3.714810E+00
1.602730E+00	8.999550E-01	3.733490E+00
1.511110E+00	2.948260E+00	3.821550E+00
1.692080E+00	8.777880E-01	3.689000E+00
1.552070E+00	3.038030E+00	3.866100E+00
1.587000E+00	3.107340E+00	3.863480E+00
1.573740E+00	3.079410E+00	3.803060E+00
1.849180E+00	8.289620E-01	3.699090E+00
1.981420E+00	7.892540E-01	3.742010E+00
1.607930E+00	3.140960E+00	3.811220E+00
2.089150E+00	7.748000E-01	3.707110E+00
1.666560E+00	3.231090E+00	3.824530E+00
2.158160E+00	7.726090E-01	3.685260E+00
2.185770E+00	7.606520E-01	3.723760E+00
1.732000E+00	3.324500E+00	3.843530E+00
1.778480E+00	3.386370E+00	3.863880E+00
1.764530E+00	3.364960E+00	3.797660E+00
2.267870E+00	7.460780E-01	3.728510E+00
2.194540E+00	7.676120E-01	3.689740E+00
1.820230E+00	3.431640E+00	3.816440E+00
2.400700E+00	7.415590E-01	3.699910E+00
2.518510E+00	7.106340E-01	3.785500E+00
1.886930E+00	3.504360E+00	3.779690E+00
2.613980E+00	6.953290E-01	3.748800E+00
1.957460E+00	3.593500E+00	3.846050E+00
2.024400E+00	3.670840E+00	3.862450E+00
2.005230E+00	3.642790E+00	3.792040E+00
2.708450E+00	6.885140E-01	3.707440E+00
2.812630E+00	6.523680E-01	3.780660E+00
2.078580E+00	3.717250E+00	3.818980E+00
2.898080E+00	6.419230E-01	3.723880E+00
2.988040E+00	6.190340E-01	3.763660E+00
2.168550E+00	3.794380E+00	3.803520E+00
3.074620E+00	6.257250E-01	3.721760E+00
3.174680E+00	6.200190E-01	3.791880E+00
2.254240E+00	3.866840E+00	3.786180E+00
3.273120E+00	6.563080E-01	3.758900E+00
2.334550E+00	3.921120E+00	3.775250E+00
3.377690E+00	7.102110E-01	3.728990E+00
2.401040E+00	3.951110E+00	3.757140E+00
2.476990E+00	3.993880E+00	3.812400E+00
3.476640E+00	7.831130E-01	3.701290E+00
2.557660E+00	4.025980E+00	3.776500E+00
3.673830E+00	9.264120E-01	3.771430E+00
3.577900E+00	8.375350E-01	3.785370E+00
2.647900E+00	4.046010E+00	3.761960E+00
3.789800E+00	1.019230E+00	3.758540E+00
2.730760E+00	4.059460E+00	3.753280E+00
2.762530E+00	4.054780E+00	3.698340E+00
2.838050E+00	4.078700E+00	3.771660E+00
3.922410E+00	1.140780E+00	3.759380E+00
2.936060E+00	4.061570E+00	3.770950E+00
4.025150E+00	1.229250E+00	3.709010E+00
3.030030E+00	4.030750E+00	3.748580E+00
3.188400E+00	3.992410E+00	3.757660E+00
4.210030E+00	1.405270E+00	3.762160E+00
4.113770E+00	1.295830E+00	3.739780E+00
3.279790E+00	3.981150E+00	3.785190E+00
3.327490E+00	3.922790E+00	3.734520E+00
4.361390E+00	1.650610E+00	3.720080E+00
4.314510E+00	1.548300E+00	3.736070E+00
4.290520E+00	1.490250E+00	3.784930E+00
3.372460E+00	3.961520E+00	3.798060E+00
3.481580E+00	3.930390E+00	3.815560E+00
3.483420E+00	3.885860E+00	3.755920E+00
4.428240E+00	2.694630E+00	3.787160E+00
4.390670E+00	2.779870E+00	3.698080E+00
4.384810E+00	2.841250E+00	3.766090E+00
4.450040E+00	2.550750E+00	3.808100E+00
4.458600E+00	2.441930E+00	3.784640E+00
4.470380E+00	2.315550E+00	3.770490E+00
4.465240E+00	2.183140E+00	3.760570E+00
4.458080E+00	2.050910E+00	3.750190E+00
4.443220E+00	1.911450E+00	3.749520E+00
4.401850E+00	1.747370E+00	3.749480E+00
4.366520E+00	1.609930E+00	3.787780E+00
4.328140E+00	1.534000E+00	3.798150E+00
3.573430E+00	3.882870E+00	3.808250E+00
3.657050E+00	3.818770E+00	3.765760E+00
3.798160E+00	3.778530E+00	3.822550E+00
4.268350E+00	3.232050E+00	3.782690E+00
4.307790E+00	3.130400E+00	3.861610E+00
4.340160E+00	3.019240E+00	3.797360E+00
4.354680E+00	2.932880E+00	3.748040E+00
3.912780E+00	3.708460E+00	3.812950E+00
4.013080E+00	3.629830E+00	3.797170E+00
4.122690E+00	3.520770E+00	3.781620E+00
4.084750E+00	3.551320E+00	3.693290E+00
4.214890E+00	3.394620E+00	3.833940E+00
4.238700E+00	3.322090E+00	3.770980E+00
1.258650E+00	2.411320E+00	3.912210E+00
1.232620E+00	2.317770E+00	3.903610E+00
1.217710E+00	2.224140E+00	3.910280E+00
1.188110E+00	2.102530E+00	3.896450E+00
1.154200E+00	1.983890E+00	3.879870E+00
1.126200E+00	1.857310E+00	3.879660E+00
1.094660E+00	1.777080E+00	3.798010E+00
1.105890E+00	1.773360E+00	3.863950E+00
1.094690E+00	1.719600E+00	3.834920E+00
1.307580E+00	2.552470E+00	3.927070E+00
1.279320E+00	2.484000E+00	3.923250E+00
1.088320E+00	1.628940E+00	3.810320E+00
1.088420E+00	1.539000E+00	3.787450E+00
1.093350E+00	1.482370E+00	3.761240E+00
1.107970E+00	1.491980E+00	3.841830E+00
1.124710E+00	1.432100E+00	3.827630E+00
1.371940E+00	2.680250E+00	3.935270E+00
1.346240E+00	2.627900E+00	3.956360E+00
1.140550E+00	1.360960E+00	3.752360E+00
1.171820E+00	1.294730E+00	3.728060E+00
1.181150E+00	1.304420E+00	3.814410E+00
1.208740E+00	1.240490E+00	3.776240E+00
1.421960E+00	2.758760E+00	3.943670E+00
1.248920E+00	1.170520E+00	3.727900E+00
1.319130E+00	1.093840E+00	3.776770E+00
1.394030E+00	1.025350E+00	3.759600E+00
1.391900E+00	1.030480E+00	3.863390E+00
1.462810E+00	9.739380E-01	3.814740E+00
1.480700E+00	2.888720E+00	3.931310E+00
1.461330E+00	2.839690E+00	3.953900E+00
1.557120E+00	9.187650E-01	3.812070E+00
1.686410E+00	8.659640E-01	3.820470E+00
1.518570E+00	2.965890E+00	3.945890E+00
1.797160E+00	8.273470E-01	3.798420E+00
1.784880E+00	8.269410E-01	3.879020E+00
1.869470E+00	8.075930E-01	3.889950E+00
1.588350E+00	3.103790E+00	3.938840E+00
1.558340E+00	3.045650E+00	3.961350E+00
1.946710E+00	7.914530E-01	3.833370E+00
1.623770E+00	3.166680E+00	3.901420E+00
2.084100E+00	7.583160E-01	3.824600E+00
1.679400E+00	3.245400E+00	3.967250E+00
1.728890E+00	3.317970E+00	3.985260E+00
1.711210E+00	3.297040E+00	3.911980E+00
2.195580E+00	7.481210E-01	3.799690E+00
1.765010E+00	3.369050E+00	3.941330E+00
2.299620E+00	7.201440E-01	3.855680E+00
1.824170E+00	3.442660E+00	3.919900E+00
2.416370E+00	7.156590E-01	3.839720E+00
2.535160E+00	6.922040E-01	3.890940E+00
1.884900E+00	3.512120E+00	3.885470E+00
2.617720E+00	6.768440E-01	3.873140E+00
2.014870E+00	3.666060E+00	3.941010E+00
1.947550E+00	3.591800E+00	3.960030E+00
2.721570E+00	6.645930E-01	3.838550E+00
2.817660E+00	6.363830E-01	3.874730E+00
2.084100E+00	3.733170E+00	3.925840E+00
2.926000E+00	6.090400E-01	3.885400E+00
2.161970E+00	3.800620E+00	3.906760E+00
3.072010E+00	6.018370E-01	3.838660E+00
2.242430E+00	3.870540E+00	3.885560E+00
2.320360E+00	3.925660E+00	3.868570E+00
3.388210E+00	6.846870E-01	3.844710E+00
3.274260E+00	6.290660E-01	3.866790E+00
2.400250E+00	3.962790E+00	3.849490E+00
2.474200E+00	3.999140E+00	3.916380E+00
3.492970E+00	7.570530E-01	3.811280E+00
2.564090E+00	4.037100E+00	3.882030E+00
3.667170E+00	8.938220E-01	3.885050E+00
3.579380E+00	8.123420E-01	3.871280E+00
2.631650E+00	4.053560E+00	3.835040E+00
3.780080E+00	9.963070E-01	3.862700E+00
2.723090E+00	4.071680E+00	3.845770E+00
2.835520E+00	4.104450E+00	3.903230E+00
3.876020E+00	1.086210E+00	3.842030E+00
2.975640E+00	4.088690E+00	3.854550E+00
3.990560E+00	1.202050E+00	3.890800E+00
[truncated: 10,719 more rows]
