# Supplementary material for: A New MRI-Based Model of Heart Function with Coupled Hemodynamics and Application to Normal and Diseased Canine Left Ventricles
Source: Front Bioeng Biotechnol. 2015 Sep 23;3:140. doi: 10.3389/fbioe.2015.00140 (PMC4585083; doi:10.3389/fbioe.2015.00140)
Supplement: Supplementary file 4 [file Data_Sheet_4.ZIP › Case2_Normal_LBBB_Diastole/nodes/case2_diastole_time_0.2200.csv]

3.319930E+00	2.068380E+00	1.073980E+00
3.344900E+00	2.115500E+00	1.049600E+00
3.363280E+00	2.076310E+00	1.064540E+00
3.364140E+00	2.030600E+00	1.096830E+00
3.400480E+00	2.174380E+00	1.020040E+00
3.434920E+00	2.235250E+00	1.000280E+00
3.456860E+00	2.187050E+00	1.021260E+00
3.454680E+00	2.100730E+00	1.067620E+00
3.562480E+00	2.031750E+00	1.130950E+00
3.477770E+00	1.983440E+00	1.150240E+00
3.609530E+00	1.965570E+00	1.202640E+00
3.541370E+00	2.223100E+00	1.029410E+00
3.611630E+00	2.112300E+00	1.102890E+00
3.653560E+00	2.034390E+00	1.163990E+00
2.992930E+00	2.274970E+00	1.087850E+00
3.011330E+00	2.363520E+00	1.064530E+00
3.055350E+00	2.321170E+00	1.056180E+00
3.073160E+00	2.266070E+00	1.069430E+00
3.069500E+00	2.454080E+00	1.050830E+00
3.091190E+00	2.538260E+00	1.052600E+00
3.136980E+00	2.490120E+00	1.038110E+00
3.194040E+00	2.378230E+00	1.021020E+00
3.321490E+00	2.219680E+00	1.010430E+00
3.163260E+00	2.213510E+00	1.066780E+00
3.240240E+00	2.060490E+00	1.114460E+00
3.370940E+00	1.925510E+00	1.193850E+00
3.231060E+00	1.916380E+00	1.237500E+00
3.440120E+00	1.839850E+00	1.330300E+00
3.323590E+00	1.819850E+00	1.355330E+00
3.432640E+00	1.791100E+00	1.412290E+00
3.223320E+00	2.562840E+00	1.027030E+00
3.438070E+00	2.543510E+00	1.008670E+00
3.453550E+00	2.348460E+00	9.888950E-01
3.524610E+00	1.894570E+00	1.266340E+00
3.562660E+00	1.807930E+00	1.442060E+00
3.573560E+00	2.474030E+00	1.023270E+00
3.591640E+00	2.570050E+00	1.040540E+00
3.638340E+00	2.353140E+00	1.035670E+00
3.695360E+00	2.215500E+00	1.095870E+00
3.722900E+00	2.097420E+00	1.172120E+00
3.731440E+00	2.006130E+00	1.255450E+00
3.664640E+00	1.906530E+00	1.331290E+00
3.706300E+00	2.516040E+00	1.087320E+00
3.778070E+00	2.333740E+00	1.123790E+00
3.802100E+00	2.174350E+00	1.205630E+00
3.785930E+00	2.080360E+00	1.250540E+00
2.568060E+00	2.667710E+00	1.250930E+00
2.590500E+00	2.736590E+00	1.251740E+00
2.628020E+00	2.677380E+00	1.227440E+00
2.724420E+00	2.616590E+00	1.191780E+00
2.583170E+00	2.587680E+00	1.248050E+00
2.784100E+00	2.446730E+00	1.164770E+00
2.628550E+00	2.440470E+00	1.241820E+00
2.871770E+00	2.277470E+00	1.142100E+00
2.688100E+00	2.284000E+00	1.246310E+00
2.867940E+00	2.107630E+00	1.235100E+00
2.748970E+00	2.128610E+00	1.299030E+00
2.932230E+00	2.021780E+00	1.252850E+00
2.823720E+00	1.981750E+00	1.351430E+00
2.942590E+00	1.930090E+00	1.339360E+00
2.702810E+00	2.771130E+00	1.222630E+00
2.902160E+00	2.778220E+00	1.148110E+00
2.884710E+00	2.602260E+00	1.118190E+00
2.961450E+00	2.479670E+00	1.086330E+00
3.015920E+00	2.144260E+00	1.150740E+00
3.071660E+00	1.960990E+00	1.252130E+00
3.156770E+00	1.841220E+00	1.373840E+00
3.025020E+00	1.861500E+00	1.394430E+00
3.231120E+00	1.738790E+00	1.492460E+00
3.076880E+00	1.759070E+00	1.505280E+00
3.283820E+00	1.663790E+00	1.594950E+00
3.145630E+00	1.639350E+00	1.645680E+00
3.267190E+00	1.594400E+00	1.701210E+00
3.102690E+00	2.671820E+00	1.076200E+00
3.149910E+00	2.867870E+00	1.145240E+00
3.418790E+00	1.726480E+00	1.523950E+00
3.391960E+00	1.626970E+00	1.680520E+00
3.293180E+00	2.813030E+00	1.092020E+00
3.357670E+00	2.935450E+00	1.154460E+00
3.364990E+00	2.700700E+00	1.037170E+00
3.559080E+00	1.741120E+00	1.568310E+00
3.572340E+00	1.679900E+00	1.701340E+00
3.468850E+00	2.843100E+00	1.115740E+00
3.532690E+00	2.968030E+00	1.209010E+00
3.609760E+00	2.700330E+00	1.085840E+00
3.767890E+00	1.951430E+00	1.386640E+00
3.745930E+00	1.863420E+00	1.499880E+00
3.667530E+00	1.771310E+00	1.607700E+00
3.640770E+00	2.878070E+00	1.181290E+00
3.667600E+00	2.970040E+00	1.270290E+00
3.743890E+00	2.801760E+00	1.195810E+00
3.798740E+00	2.659520E+00	1.180940E+00
3.850380E+00	2.469090E+00	1.202950E+00
3.881910E+00	2.276020E+00	1.276190E+00
3.852460E+00	2.071570E+00	1.396060E+00
3.914890E+00	2.204750E+00	1.402940E+00
3.816780E+00	1.941580E+00	1.476730E+00
3.743570E+00	2.900530E+00	1.268240E+00
3.852770E+00	2.805340E+00	1.329260E+00
3.905540E+00	2.599150E+00	1.325820E+00
3.929840E+00	2.414090E+00	1.352660E+00
3.938930E+00	2.286700E+00	1.403410E+00
2.212970E+00	2.699830E+00	1.491220E+00
2.239690E+00	2.791420E+00	1.481620E+00
2.270260E+00	2.711700E+00	1.446330E+00
2.330370E+00	2.623640E+00	1.412260E+00
2.226560E+00	2.610700E+00	1.490740E+00
2.388790E+00	2.461700E+00	1.397760E+00
2.271020E+00	2.460720E+00	1.482260E+00
2.435590E+00	2.297820E+00	1.401370E+00
2.322540E+00	2.306130E+00	1.475510E+00
2.493680E+00	2.143910E+00	1.444520E+00
2.384120E+00	2.154060E+00	1.516480E+00
2.552680E+00	2.005400E+00	1.479020E+00
2.441710E+00	2.009970E+00	1.551200E+00
2.623630E+00	1.908150E+00	1.532150E+00
2.519620E+00	1.861970E+00	1.631330E+00
2.650680E+00	1.796730E+00	1.637200E+00
2.296360E+00	2.905470E+00	1.464410E+00
2.345140E+00	3.019250E+00	1.474220E+00
2.364170E+00	2.938290E+00	1.433060E+00
2.373850E+00	2.817080E+00	1.398650E+00
2.487470E+00	2.658220E+00	1.309290E+00
2.506320E+00	2.450790E+00	1.313640E+00
2.549980E+00	2.289380E+00	1.319740E+00
2.610280E+00	2.138150E+00	1.372410E+00
2.675280E+00	2.002820E+00	1.419800E+00
2.748930E+00	1.868320E+00	1.520490E+00
2.813850E+00	1.797670E+00	1.568570E+00
2.760820E+00	1.751850E+00	1.641590E+00
2.840940E+00	1.738570E+00	1.619690E+00
2.446380E+00	2.976140E+00	1.405550E+00
2.450110E+00	3.067930E+00	1.440810E+00
2.595230E+00	2.896060E+00	1.303420E+00
2.906780E+00	1.814710E+00	1.502440E+00
3.005630E+00	1.685610E+00	1.616830E+00
2.907020E+00	1.692170E+00	1.639770E+00
3.051530E+00	1.616300E+00	1.685100E+00
2.976890E+00	1.593470E+00	1.733260E+00
3.083570E+00	1.563530E+00	1.748620E+00
2.553280E+00	3.074850E+00	1.395310E+00
2.745340E+00	3.079860E+00	1.352120E+00
2.751680E+00	2.983050E+00	1.290900E+00
2.803600E+00	2.913200E+00	1.232710E+00
3.346080E+00	1.547870E+00	1.797770E+00
3.191910E+00	1.516080E+00	1.834090E+00
3.320360E+00	1.486000E+00	1.908860E+00
2.866870E+00	3.035990E+00	1.278800E+00
2.881430E+00	3.118020E+00	1.335630E+00
3.024580E+00	2.981540E+00	1.217540E+00
3.490750E+00	1.586160E+00	1.804190E+00
3.441770E+00	1.516230E+00	1.908790E+00
3.009820E+00	3.119790E+00	1.323110E+00
3.247000E+00	3.112690E+00	1.306670E+00
3.244150E+00	2.997770E+00	1.206640E+00
3.589320E+00	1.618870E+00	1.818130E+00
3.597720E+00	1.563780E+00	1.931870E+00
3.419030E+00	3.057740E+00	1.257710E+00
3.401440E+00	3.136390E+00	1.338340E+00
3.776780E+00	1.815490E+00	1.664280E+00
3.748750E+00	1.743400E+00	1.771000E+00
3.678710E+00	1.656180E+00	1.852250E+00
3.505220E+00	3.132470E+00	1.370090E+00
3.602440E+00	3.057280E+00	1.325070E+00
3.953620E+00	2.197750E+00	1.531940E+00
3.921460E+00	2.051430E+00	1.626460E+00
3.852770E+00	1.910470E+00	1.643880E+00
3.826330E+00	1.808900E+00	1.754960E+00
3.767250E+00	2.992160E+00	1.385970E+00
3.902380E+00	2.899980E+00	1.485550E+00
3.929520E+00	2.804380E+00	1.449860E+00
3.958750E+00	2.695530E+00	1.460030E+00
3.981610E+00	2.507790E+00	1.496910E+00
3.997010E+00	2.621550E+00	1.577130E+00
3.975450E+00	2.345790E+00	1.484500E+00
3.969030E+00	2.780250E+00	1.553100E+00
3.991110E+00	2.694850E+00	1.570710E+00
2.012950E+00	2.752780E+00	1.678010E+00
2.045870E+00	2.850930E+00	1.672590E+00
2.071600E+00	2.770670E+00	1.626750E+00
2.138040E+00	2.678740E+00	1.562360E+00
2.019830E+00	2.660420E+00	1.665610E+00
2.161970E+00	2.471490E+00	1.574630E+00
2.053480E+00	2.496320E+00	1.660630E+00
2.212290E+00	2.311200E+00	1.566210E+00
2.082030E+00	2.295410E+00	1.671100E+00
2.278620E+00	2.168230E+00	1.589330E+00
2.182770E+00	2.181940E+00	1.657340E+00
2.333760E+00	2.025690E+00	1.613100E+00
2.226410E+00	2.048170E+00	1.683340E+00
2.401950E+00	1.899850E+00	1.661470E+00
2.295580E+00	1.913810E+00	1.715970E+00
2.447450E+00	1.820950E+00	1.702760E+00
2.386640E+00	1.780380E+00	1.772340E+00
2.480240E+00	1.754680E+00	1.746120E+00
2.103960E+00	2.972410E+00	1.657910E+00
2.151190E+00	3.097350E+00	1.673760E+00
2.170210E+00	3.021550E+00	1.617090E+00
2.180660E+00	2.905620E+00	1.569330E+00
2.692520E+00	1.673670E+00	1.740310E+00
2.574010E+00	1.707310E+00	1.745090E+00
2.726560E+00	1.598200E+00	1.812720E+00
2.637100E+00	1.565110E+00	1.875440E+00
2.760740E+00	1.520820E+00	1.894540E+00
2.261100E+00	3.084550E+00	1.568790E+00
2.310010E+00	3.223670E+00	1.631940E+00
2.827240E+00	1.614680E+00	1.751130E+00
2.934080E+00	1.500900E+00	1.872460E+00
2.850580E+00	1.485940E+00	1.907300E+00
3.002030E+00	1.425920E+00	1.956020E+00
2.916080E+00	1.385550E+00	2.013350E+00
3.016890E+00	1.364180E+00	2.040590E+00
2.453690E+00	3.167580E+00	1.502210E+00
2.483520E+00	3.313040E+00	1.616290E+00
3.046400E+00	1.498080E+00	1.859780E+00
3.110760E+00	1.404040E+00	1.986000E+00
2.596870E+00	3.281240E+00	1.535010E+00
2.652390E+00	3.368070E+00	1.624810E+00
2.664630E+00	3.197330E+00	1.452370E+00
3.402080E+00	1.452590E+00	2.005980E+00
3.261060E+00	1.417660E+00	2.013080E+00
3.385940E+00	1.403690E+00	2.107870E+00
2.762950E+00	3.313520E+00	1.541810E+00
2.796940E+00	3.393950E+00	1.633250E+00
2.905440E+00	3.228680E+00	1.424370E+00
3.523400E+00	1.491940E+00	2.007750E+00
3.506920E+00	1.448090E+00	2.108110E+00
2.859030E+00	3.435400E+00	1.673600E+00
2.873060E+00	3.479280E+00	1.732700E+00
2.915550E+00	3.444570E+00	1.687020E+00
2.946980E+00	3.382720E+00	1.609990E+00
3.089970E+00	3.315260E+00	1.524020E+00
3.163320E+00	3.227640E+00	1.427460E+00
3.599630E+00	1.515510E+00	2.018010E+00
3.592400E+00	1.492740E+00	2.078220E+00
2.971190E+00	3.470290E+00	1.739650E+00
3.095660E+00	3.435740E+00	1.708190E+00
3.137710E+00	3.375860E+00	1.627060E+00
3.280750E+00	3.330070E+00	1.563970E+00
3.420820E+00	3.226760E+00	1.441670E+00
3.782600E+00	1.702330E+00	1.912400E+00
3.756460E+00	1.625050E+00	2.003900E+00
3.669160E+00	1.537380E+00	2.061340E+00
3.252720E+00	3.417460E+00	1.710830E+00
3.393680E+00	3.384200E+00	1.680490E+00
3.444320E+00	3.320240E+00	1.595390E+00
3.575460E+00	3.278300E+00	1.597340E+00
3.670330E+00	3.164860E+00	1.483870E+00
3.983050E+00	2.125000E+00	1.744440E+00
3.947920E+00	1.969750E+00	1.836290E+00
4.000130E+00	2.076590E+00	1.891210E+00
3.866120E+00	1.792050E+00	1.902980E+00
3.833780E+00	1.697840E+00	1.997480E+00
3.532770E+00	3.363910E+00	1.716210E+00
3.660830E+00	3.319170E+00	1.713910E+00
3.700000E+00	3.247490E+00	1.638760E+00
3.783730E+00	3.182800E+00	1.640700E+00
3.855410E+00	3.053490E+00	1.591280E+00
4.014820E+00	2.526760E+00	1.667540E+00
4.021780E+00	2.323890E+00	1.730810E+00
4.034650E+00	2.477720E+00	1.771700E+00
4.013700E+00	2.163740E+00	1.851200E+00
3.783280E+00	3.269350E+00	1.764810E+00
3.883830E+00	3.146750E+00	1.747870E+00
3.949810E+00	3.024540E+00	1.761340E+00
3.975100E+00	2.882670E+00	1.698520E+00
4.020720E+00	2.667080E+00	1.714070E+00
4.030290E+00	2.554730E+00	1.738880E+00
1.848680E+00	2.798670E+00	1.889900E+00
1.892820E+00	2.921760E+00	1.891270E+00
1.900790E+00	2.819950E+00	1.834000E+00
1.944700E+00	2.726420E+00	1.752380E+00
1.839730E+00	2.701700E+00	1.863870E+00
1.952410E+00	2.522050E+00	1.750470E+00
1.855470E+00	2.545190E+00	1.843270E+00
1.982160E+00	2.361970E+00	1.733660E+00
1.872270E+00	2.343820E+00	1.837380E+00
2.005370E+00	2.277170E+00	1.738330E+00
1.953580E+00	2.267810E+00	1.788790E+00
2.007580E+00	2.190740E+00	1.783120E+00
2.104520E+00	1.913230E+00	1.852290E+00
2.073690E+00	1.975550E+00	1.831110E+00
2.169630E+00	1.940690E+00	1.786820E+00
2.263690E+00	1.807050E+00	1.829300E+00
2.149980E+00	1.834630E+00	1.882500E+00
2.339700E+00	1.673190E+00	1.889680E+00
2.225900E+00	1.702150E+00	1.935230E+00
2.387300E+00	1.588660E+00	1.940820E+00
2.311950E+00	1.554200E+00	2.014300E+00
2.424350E+00	1.510880E+00	2.014030E+00
2.001690E+00	2.956620E+00	1.756620E+00
1.977830E+00	3.056340E+00	1.838420E+00
2.102790E+00	2.092390E+00	1.752280E+00
2.474380E+00	1.618580E+00	1.880110E+00
2.562980E+00	1.520940E+00	1.944380E+00
2.518160E+00	1.463730E+00	2.034640E+00
2.616910E+00	1.444170E+00	2.019300E+00
2.014950E+00	3.138070E+00	1.848140E+00
2.087620E+00	3.239520E+00	1.854840E+00
2.063880E+00	3.129620E+00	1.776410E+00
2.812550E+00	1.412330E+00	2.003490E+00
2.713980E+00	1.433410E+00	2.010060E+00
2.847230E+00	1.351250E+00	2.068760E+00
2.783300E+00	1.320490E+00	2.131390E+00
2.888480E+00	1.300130E+00	2.135790E+00
2.192850E+00	3.243250E+00	1.741190E+00
2.220200E+00	3.341720E+00	1.815980E+00
3.091260E+00	1.327830E+00	2.105310E+00
2.993500E+00	1.300410E+00	2.142590E+00
3.101830E+00	1.274370E+00	2.193900E+00
2.297040E+00	3.416140E+00	1.836830E+00
2.368030E+00	3.494470E+00	1.901680E+00
2.371760E+00	3.440360E+00	1.819610E+00
2.355720E+00	3.371700E+00	1.737240E+00
3.179980E+00	1.353560E+00	2.089070E+00
3.174420E+00	1.303120E+00	2.167260E+00
2.468770E+00	3.473280E+00	1.809230E+00
2.537840E+00	3.559410E+00	1.904710E+00
2.551790E+00	3.430650E+00	1.707500E+00
3.296090E+00	1.340420E+00	2.169060E+00
2.636860E+00	3.515700E+00	1.817790E+00
2.684210E+00	3.575800E+00	1.916270E+00
2.748880E+00	3.457960E+00	1.723820E+00
3.501590E+00	1.375970E+00	2.237690E+00
2.751810E+00	3.605260E+00	1.961090E+00
2.760020E+00	3.635030E+00	2.017890E+00
2.808400E+00	3.613080E+00	1.968390E+00
2.857350E+00	3.552060E+00	1.871310E+00
3.665190E+00	1.481980E+00	2.189800E+00
2.851070E+00	3.630450E+00	2.010860E+00
2.957230E+00	3.597760E+00	1.984120E+00
3.012880E+00	3.559170E+00	1.928190E+00
3.139560E+00	3.501390E+00	1.856840E+00
3.772190E+00	1.568910E+00	2.144160E+00
3.778480E+00	1.527140E+00	2.218310E+00
3.096810E+00	3.578190E+00	1.997500E+00
3.234360E+00	3.540300E+00	1.974520E+00
3.296520E+00	3.504490E+00	1.910910E+00
3.417820E+00	3.451920E+00	1.839930E+00
4.011490E+00	1.993600E+00	1.987820E+00
3.982180E+00	1.854120E+00	2.055890E+00
3.885640E+00	1.688470E+00	2.137370E+00
4.002000E+00	1.786120E+00	2.191870E+00
3.844110E+00	1.570090E+00	2.227790E+00
3.372540E+00	3.522940E+00	1.981280E+00
3.499290E+00	3.485100E+00	1.971210E+00
3.555880E+00	3.446630E+00	1.921900E+00
3.665450E+00	3.385980E+00	1.870620E+00
4.061480E+00	2.434310E+00	1.936270E+00
4.039480E+00	2.545090E+00	1.812550E+00
4.056610E+00	2.586520E+00	1.911770E+00
4.059260E+00	2.297590E+00	1.942360E+00
4.065050E+00	2.131970E+00	2.027370E+00
4.047690E+00	1.945650E+00	2.127360E+00
4.034510E+00	1.853970E+00	2.169270E+00
3.626020E+00	3.460630E+00	2.000250E+00
3.737510E+00	3.416670E+00	2.001070E+00
3.773140E+00	3.375220E+00	1.959580E+00
3.823210E+00	3.313940E+00	1.924290E+00
3.904850E+00	3.200950E+00	1.891390E+00
3.972540E+00	3.069780E+00	1.892210E+00
4.022810E+00	2.919060E+00	1.910210E+00
4.063660E+00	2.742620E+00	1.955410E+00
4.072010E+00	2.834430E+00	2.005390E+00
3.841890E+00	3.360420E+00	2.058260E+00
3.936660E+00	3.249160E+00	2.034720E+00
4.004920E+00	3.120010E+00	2.026080E+00
4.045520E+00	2.984730E+00	2.027830E+00
4.072030E+00	2.883620E+00	2.039980E+00
1.717520E+00	2.815050E+00	2.096440E+00
1.759260E+00	2.925430E+00	2.097260E+00
1.752530E+00	2.834150E+00	2.044220E+00
1.782960E+00	2.757640E+00	1.961800E+00
1.701510E+00	2.726220E+00	2.067240E+00
1.769100E+00	2.572530E+00	1.930990E+00
1.695680E+00	2.591010E+00	2.022180E+00
1.782970E+00	2.405830E+00	1.919750E+00
1.708150E+00	2.432970E+00	2.003410E+00
1.793170E+00	2.305830E+00	1.915080E+00
1.722870E+00	2.275550E+00	1.991540E+00
1.814900E+00	2.219320E+00	1.931760E+00
1.897530E+00	2.002080E+00	1.965660E+00
1.899090E+00	2.050760E+00	1.940910E+00
1.927050E+00	2.014450E+00	1.936080E+00
1.932380E+00	1.964880E+00	1.954790E+00
2.039990E+00	1.715600E+00	2.039410E+00
2.015560E+00	1.782780E+00	2.009460E+00
2.104170E+00	1.738380E+00	1.979710E+00
2.187420E+00	1.608830E+00	2.034580E+00
2.082860E+00	1.632960E+00	2.076980E+00
2.241070E+00	1.527630E+00	2.084850E+00
2.172340E+00	1.492470E+00	2.163130E+00
2.288310E+00	1.446080E+00	2.152280E+00
1.824400E+00	2.936700E+00	1.995860E+00
1.848020E+00	3.049410E+00	2.043180E+00
1.911150E+00	2.173290E+00	1.876470E+00
1.983030E+00	2.041340E+00	1.873350E+00
2.033650E+00	1.890370E+00	1.919190E+00
2.458010E+00	1.437010E+00	2.091470E+00
2.394710E+00	1.400420E+00	2.158300E+00
2.497750E+00	1.361390E+00	2.165350E+00
1.908940E+00	3.149370E+00	2.042840E+00
1.966550E+00	3.263940E+00	2.074530E+00
1.962080E+00	3.202890E+00	2.002900E+00
1.944730E+00	3.111280E+00	1.938770E+00
2.675610E+00	1.345560E+00	2.124550E+00
2.586310E+00	1.352510E+00	2.139880E+00
2.717630E+00	1.283350E+00	2.191520E+00
2.657380E+00	1.249660E+00	2.251400E+00
2.765510E+00	1.233530E+00	2.259950E+00
2.031860E+00	3.272360E+00	1.966200E+00
2.071270E+00	3.366750E+00	2.027900E+00
2.943250E+00	1.246710E+00	2.218130E+00
2.870740E+00	1.228070E+00	2.250640E+00
2.944840E+00	1.212570E+00	2.287670E+00
2.141970E+00	3.439630E+00	2.042590E+00
2.206810E+00	3.521210E+00	2.100730E+00
2.204150E+00	3.476850E+00	2.016020E+00
2.185900E+00	3.403610E+00	1.936160E+00
3.036410E+00	1.231030E+00	2.277170E+00
2.286100E+00	3.527900E+00	2.003050E+00
2.325950E+00	3.591320E+00	2.091660E+00
3.215950E+00	1.261820E+00	2.284980E+00
2.402260E+00	3.634780E+00	2.131640E+00
2.471840E+00	3.685230E+00	2.198880E+00
2.471040E+00	3.651060E+00	2.118690E+00
2.447200E+00	3.602580E+00	2.029080E+00
3.397630E+00	1.302980E+00	2.302400E+00
3.345630E+00	1.260170E+00	2.371980E+00
3.444990E+00	1.277860E+00	2.395000E+00
2.561720E+00	3.670830E+00	2.109790E+00
2.621370E+00	3.721280E+00	2.209570E+00
2.636990E+00	3.630900E+00	2.004220E+00
3.491890E+00	1.331120E+00	2.317200E+00
3.495640E+00	1.309800E+00	2.368410E+00
2.742950E+00	3.673070E+00	2.120730E+00
2.725900E+00	3.720930E+00	2.223900E+00
3.676980E+00	1.423540E+00	2.354780E+00
3.565810E+00	1.348090E+00	2.363110E+00
2.835550E+00	3.716550E+00	2.224230E+00
2.983360E+00	3.694050E+00	2.243610E+00
2.967670E+00	3.642980E+00	2.112590E+00
3.791520E+00	1.511840E+00	2.295970E+00
3.092910E+00	3.654250E+00	2.200100E+00
3.082480E+00	3.680290E+00	2.259130E+00
3.238230E+00	3.584650E+00	2.118270E+00
3.988780E+00	1.712920E+00	2.282610E+00
3.915790E+00	1.601250E+00	2.333720E+00
3.985090E+00	1.668270E+00	2.354220E+00
3.182690E+00	3.649670E+00	2.248430E+00
3.309090E+00	3.609030E+00	2.221900E+00
3.375950E+00	3.577770E+00	2.171330E+00
3.499910E+00	3.524840E+00	2.115330E+00
4.106570E+00	2.526620E+00	2.128800E+00
4.103020E+00	2.392550E+00	2.122940E+00
4.093290E+00	2.290120E+00	2.079300E+00
4.130160E+00	2.166810E+00	2.202990E+00
4.114110E+00	2.095600E+00	2.183940E+00
4.112690E+00	2.000740E+00	2.219190E+00
4.083410E+00	1.836470E+00	2.297060E+00
4.133190E+00	1.937800E+00	2.305860E+00
4.024190E+00	1.718880E+00	2.365430E+00
3.434670E+00	3.584340E+00	2.236140E+00
3.560490E+00	3.545680E+00	2.229020E+00
3.626350E+00	3.513900E+00	2.184370E+00
3.736790E+00	3.457240E+00	2.141510E+00
4.103500E+00	2.790190E+00	2.127340E+00
4.120430E+00	2.665490E+00	2.165610E+00
4.151690E+00	2.067300E+00	2.279420E+00
4.149670E+00	1.991300E+00	2.316650E+00
3.678000E+00	3.519560E+00	2.260560E+00
3.810280E+00	3.465960E+00	2.292010E+00
3.842490E+00	3.431030E+00	2.226460E+00
3.885390E+00	3.379050E+00	2.195260E+00
3.965950E+00	3.278810E+00	2.180340E+00
4.038780E+00	3.148980E+00	2.179460E+00
4.041040E+00	3.209840E+00	2.257750E+00
4.077500E+00	2.997910E+00	2.168650E+00
4.091050E+00	2.892400E+00	2.137000E+00
3.910500E+00	3.396620E+00	2.308580E+00
3.980960E+00	3.312740E+00	2.288020E+00
4.018310E+00	3.256450E+00	2.271210E+00
1.617840E+00	2.725280E+00	2.248680E+00
1.652510E+00	2.822670E+00	2.267760E+00
1.671660E+00	2.769570E+00	2.170570E+00
1.634490E+00	2.602870E+00	2.124390E+00
1.589560E+00	2.628040E+00	2.222470E+00
1.642520E+00	2.456850E+00	2.094350E+00
1.571390E+00	2.456050E+00	2.208920E+00
1.653120E+00	2.329850E+00	2.062060E+00
1.601530E+00	2.350070E+00	2.134300E+00
1.665160E+00	2.253150E+00	2.063330E+00
1.618440E+00	2.252030E+00	2.121440E+00
1.674580E+00	2.175790E+00	2.087460E+00
2.003880E+00	1.503440E+00	2.242830E+00
1.969150E+00	1.568700E+00	2.211950E+00
2.049620E+00	1.539830E+00	2.183170E+00
2.107590E+00	1.457220E+00	2.225190E+00
2.047990E+00	1.418710E+00	2.294290E+00
2.151930E+00	1.377480E+00	2.284900E+00
1.686820E+00	2.918430E+00	2.275360E+00
1.738720E+00	3.018180E+00	2.274330E+00
1.718520E+00	2.929920E+00	2.205580E+00
1.844270E+00	2.106280E+00	1.959290E+00
1.761710E+00	2.126300E+00	2.018260E+00
1.835860E+00	1.979910E+00	2.020430E+00
1.938910E+00	1.860660E+00	2.017410E+00
1.864950E+00	1.833500E+00	2.095700E+00
1.963400E+00	1.700110E+00	2.116680E+00
2.330130E+00	1.362690E+00	2.216350E+00
2.261550E+00	1.332590E+00	2.286850E+00
2.366480E+00	1.288250E+00	2.294110E+00
1.810540E+00	3.140670E+00	2.272740E+00
1.871940E+00	3.255740E+00	2.307490E+00
1.860370E+00	3.197620E+00	2.234770E+00
1.832530E+00	3.107490E+00	2.158370E+00
2.561350E+00	1.268380E+00	2.250510E+00
2.472150E+00	1.252750E+00	2.318570E+00
2.600290E+00	1.223160E+00	2.308010E+00
2.563290E+00	1.208640E+00	2.349690E+00
2.633520E+00	1.178670E+00	2.378780E+00
1.924410E+00	3.272510E+00	2.198190E+00
1.964960E+00	3.365770E+00	2.258670E+00
2.831470E+00	1.182770E+00	2.343620E+00
2.747150E+00	1.168610E+00	2.384130E+00
2.839770E+00	1.143410E+00	2.411290E+00
2.028210E+00	3.444180E+00	2.268790E+00
2.088980E+00	3.523440E+00	2.322300E+00
2.081060E+00	3.480720E+00	2.239440E+00
2.055020E+00	3.415820E+00	2.154040E+00
2.948580E+00	1.165830E+00	2.394640E+00
2.153460E+00	3.531650E+00	2.219230E+00
2.195340E+00	3.600720E+00	2.297450E+00
3.142630E+00	1.189850E+00	2.408830E+00
3.079610E+00	1.134960E+00	2.482180E+00
3.180400E+00	1.145380E+00	2.506490E+00
2.260470E+00	3.659890E+00	2.318540E+00
2.322130E+00	3.710670E+00	2.385170E+00
2.319620E+00	3.685630E+00	2.299220E+00
2.302090E+00	3.634590E+00	2.213990E+00
3.274780E+00	1.225630E+00	2.406670E+00
3.275430E+00	1.184800E+00	2.489820E+00
2.402210E+00	3.708060E+00	2.299480E+00
2.466860E+00	3.755700E+00	2.403970E+00
3.409140E+00	1.231540E+00	2.469770E+00
2.543510E+00	3.748370E+00	2.301710E+00
2.609700E+00	3.786810E+00	2.416130E+00
3.566840E+00	1.294050E+00	2.459130E+00
2.710660E+00	3.754690E+00	2.322690E+00
2.706780E+00	3.787060E+00	2.428880E+00
3.651920E+00	1.353910E+00	2.433290E+00
3.669050E+00	1.333420E+00	2.487260E+00
2.803210E+00	3.781200E+00	2.426540E+00
2.940320E+00	3.758620E+00	2.423850E+00
2.884390E+00	3.743190E+00	2.327780E+00
3.829300E+00	1.487980E+00	2.429140E+00
3.743500E+00	1.388870E+00	2.497560E+00
3.064800E+00	3.703560E+00	2.339540E+00
3.040300E+00	3.738340E+00	2.429690E+00
3.999700E+00	1.647920E+00	2.424890E+00
3.947150E+00	1.555460E+00	2.488380E+00
3.151160E+00	3.710900E+00	2.430250E+00
3.263500E+00	3.676560E+00	2.428230E+00
3.289320E+00	3.641110E+00	2.334490E+00
4.135340E+00	2.401730E+00	2.211820E+00
4.155950E+00	2.287620E+00	2.248820E+00
4.157020E+00	1.916570E+00	2.401720E+00
4.130200E+00	1.811940E+00	2.454450E+00
4.066890E+00	1.730280E+00	2.449190E+00
3.381470E+00	3.645390E+00	2.428620E+00
3.499700E+00	3.612070E+00	2.438840E+00
3.527670E+00	3.577450E+00	2.349630E+00
4.152450E+00	2.703870E+00	2.259760E+00
4.172420E+00	2.571890E+00	2.328120E+00
4.179150E+00	2.394350E+00	2.336190E+00
4.206210E+00	2.242790E+00	2.405460E+00
4.184570E+00	2.123710E+00	2.374960E+00
4.173120E+00	2.016260E+00	2.381420E+00
3.610940E+00	3.580750E+00	2.458340E+00
3.737340E+00	3.545010E+00	2.495790E+00
3.733280E+00	3.518690E+00	2.396640E+00
4.086710E+00	3.130600E+00	2.304100E+00
4.119170E+00	3.007260E+00	2.317720E+00
4.150830E+00	2.820790E+00	2.312030E+00
4.164230E+00	2.897270E+00	2.418230E+00
4.177490E+00	2.673080E+00	2.358400E+00
3.809190E+00	3.507950E+00	2.483160E+00
3.906740E+00	3.438150E+00	2.463140E+00
4.005960E+00	3.319250E+00	2.421010E+00
4.067770E+00	3.197820E+00	2.379130E+00
4.133170E+00	3.048760E+00	2.414440E+00
4.153650E+00	2.965440E+00	2.422570E+00
1.533950E+00	2.666680E+00	2.409990E+00
1.573000E+00	2.763200E+00	2.432540E+00
1.578140E+00	2.696690E+00	2.327660E+00
1.537820E+00	2.540990E+00	2.294770E+00
1.509480E+00	2.579710E+00	2.385830E+00
1.527050E+00	2.448500E+00	2.289510E+00
1.498890E+00	2.455490E+00	2.358030E+00
1.506920E+00	2.357900E+00	2.294090E+00
1.876110E+00	1.412730E+00	2.408250E+00
1.840340E+00	1.526140E+00	2.336640E+00
1.945950E+00	1.479610E+00	2.305610E+00
1.988290E+00	1.403500E+00	2.344230E+00
1.949600E+00	1.382040E+00	2.391780E+00
2.010780E+00	1.334570E+00	2.402940E+00
1.638070E+00	2.955040E+00	2.485590E+00
1.683060E+00	3.033970E+00	2.494690E+00
1.665030E+00	2.973890E+00	2.436820E+00
1.654090E+00	2.898000E+00	2.357230E+00
1.611520E+00	2.886230E+00	2.461500E+00
1.550840E+00	2.287460E+00	2.203700E+00
1.590270E+00	2.139520E+00	2.196750E+00
1.692680E+00	2.024780E+00	2.129060E+00
1.605130E+00	2.002060E+00	2.229190E+00
1.766310E+00	1.875500E+00	2.147450E+00
1.665680E+00	1.896700E+00	2.227890E+00
1.833120E+00	1.740970E+00	2.185820E+00
1.734180E+00	1.771620E+00	2.247830E+00
1.888900E+00	1.611270E+00	2.237070E+00
1.792150E+00	1.646280E+00	2.285020E+00
2.191570E+00	1.304370E+00	2.350740E+00
2.117710E+00	1.277490E+00	2.415780E+00
2.230760E+00	1.234820E+00	2.425580E+00
1.741520E+00	3.138640E+00	2.493530E+00
1.793390E+00	3.240760E+00	2.525830E+00
1.781030E+00	3.192040E+00	2.456430E+00
1.753820E+00	3.104620E+00	2.390630E+00
2.404430E+00	1.223700E+00	2.380470E+00
2.340170E+00	1.194990E+00	2.439440E+00
2.447860E+00	1.160910E+00	2.461700E+00
1.836620E+00	3.263040E+00	2.421860E+00
1.876510E+00	3.343430E+00	2.485480E+00
2.568410E+00	1.124190E+00	2.476320E+00
2.688000E+00	1.110710E+00	2.476790E+00
2.647800E+00	1.077840E+00	2.532180E+00
2.711670E+00	1.066830E+00	2.562190E+00
1.942760E+00	3.431320E+00	2.508650E+00
2.002620E+00	3.503040E+00	2.512120E+00
1.987170E+00	3.469170E+00	2.461110E+00
1.957650E+00	3.408510E+00	2.382380E+00
2.840000E+00	1.086720E+00	2.514960E+00
2.044990E+00	3.524070E+00	2.440020E+00
2.069540E+00	3.580460E+00	2.540020E+00
2.995260E+00	1.100110E+00	2.529520E+00
2.951820E+00	1.065160E+00	2.601340E+00
3.040950E+00	1.073830E+00	2.614600E+00
2.161330E+00	3.658610E+00	2.545020E+00
2.227160E+00	3.710830E+00	2.553070E+00
2.206340E+00	3.682050E+00	2.499830E+00
2.176880E+00	3.630750E+00	2.425420E+00
3.132940E+00	1.104310E+00	2.579420E+00
2.270770E+00	3.718930E+00	2.489310E+00
2.318980E+00	3.770010E+00	2.608330E+00
3.268620E+00	1.144180E+00	2.585410E+00
2.394450E+00	3.767130E+00	2.499990E+00
2.461680E+00	3.809510E+00	2.603140E+00
3.382000E+00	1.186620E+00	2.568070E+00
2.541580E+00	3.811850E+00	2.518200E+00
2.541770E+00	3.831400E+00	2.601620E+00
3.541020E+00	1.234000E+00	2.614280E+00
2.605230E+00	3.837780E+00	2.597120E+00
2.719850E+00	3.816770E+00	2.534110E+00
3.673830E+00	1.318490E+00	2.562130E+00
2.890330E+00	3.815240E+00	2.582810E+00
2.871810E+00	3.799880E+00	2.496120E+00
3.861890E+00	1.466100E+00	2.569570E+00
3.784170E+00	1.378470E+00	2.631790E+00
3.020300E+00	3.768080E+00	2.512020E+00
2.985950E+00	3.795860E+00	2.598970E+00
4.029960E+00	1.637030E+00	2.542360E+00
3.962370E+00	1.544710E+00	2.624730E+00
3.091550E+00	3.773530E+00	2.602880E+00
3.196960E+00	3.743510E+00	2.603540E+00
3.232930E+00	3.711530E+00	2.515920E+00
4.179450E+00	1.848790E+00	2.527560E+00
4.114000E+00	1.747840E+00	2.588630E+00
4.170640E+00	1.816430E+00	2.602370E+00
3.307220E+00	3.705270E+00	2.602710E+00
3.420840E+00	3.674240E+00	2.606080E+00
3.460160E+00	3.647390E+00	2.525210E+00
4.230830E+00	2.444220E+00	2.473940E+00
4.257590E+00	2.285160E+00	2.512330E+00
4.268620E+00	2.371560E+00	2.568130E+00
4.250910E+00	2.123530E+00	2.531310E+00
4.217030E+00	1.969000E+00	2.521570E+00
4.199160E+00	1.866940E+00	2.599130E+00
3.525560E+00	3.638260E+00	2.625740E+00
3.649570E+00	3.600370E+00	2.656750E+00
3.657200E+00	3.585140E+00	2.566100E+00
4.206080E+00	2.788810E+00	2.486570E+00
4.237210E+00	2.604540E+00	2.514710E+00
4.236450E+00	2.715540E+00	2.555780E+00
4.258720E+00	2.451180E+00	2.559530E+00
3.723680E+00	3.568630E+00	2.639860E+00
3.822820E+00	3.516400E+00	2.603420E+00
3.956470E+00	3.436850E+00	2.607520E+00
3.991540E+00	3.400430E+00	2.556710E+00
4.039880E+00	3.338820E+00	2.550740E+00
4.107680E+00	3.213130E+00	2.557920E+00
4.097850E+00	3.272640E+00	2.634530E+00
4.161800E+00	3.064960E+00	2.541910E+00
4.193130E+00	2.908500E+00	2.529510E+00
4.228150E+00	2.777300E+00	2.578750E+00
4.036720E+00	3.368950E+00	2.632850E+00
4.075160E+00	3.320100E+00	2.637400E+00
1.413580E+00	2.125610E+00	2.451510E+00
1.423730E+00	2.193460E+00	2.434800E+00
1.440170E+00	2.128040E+00	2.406180E+00
1.464330E+00	2.049620E+00	2.380520E+00
1.414380E+00	2.051290E+00	2.454300E+00
1.500310E+00	1.953280E+00	2.368890E+00
1.438220E+00	1.912060E+00	2.464890E+00
1.517100E+00	1.841510E+00	2.410130E+00
1.757610E+00	1.413810E+00	2.487190E+00
1.724610E+00	1.478490E+00	2.465580E+00
1.792150E+00	1.455410E+00	2.425990E+00
1.810970E+00	1.363860E+00	2.492460E+00
1.597600E+00	2.991370E+00	2.709770E+00
1.645310E+00	3.065470E+00	2.690480E+00
1.620650E+00	2.999580E+00	2.643960E+00
1.609500E+00	2.933770E+00	2.554870E+00
1.566680E+00	2.906790E+00	2.662550E+00
1.564850E+00	2.804630E+00	2.512200E+00
1.540260E+00	2.794930E+00	2.600840E+00
1.507440E+00	2.657670E+00	2.501610E+00
1.469810E+00	2.491040E+00	2.463540E+00
1.448150E+00	2.331560E+00	2.412210E+00
1.487740E+00	2.193640E+00	2.322370E+00
1.531680E+00	2.042280E+00	2.296700E+00
1.574120E+00	1.905740E+00	2.314270E+00
1.646910E+00	1.791310E+00	2.316150E+00
1.582370E+00	1.792480E+00	2.377180E+00
1.705290E+00	1.674210E+00	2.342000E+00
1.628220E+00	1.694380E+00	2.400860E+00
1.754870E+00	1.558750E+00	2.379000E+00
1.679700E+00	1.583850E+00	2.430230E+00
1.929610E+00	1.282580E+00	2.507850E+00
2.030430E+00	1.254380E+00	2.480650E+00
2.010730E+00	1.213230E+00	2.544800E+00
2.080220E+00	1.186480E+00	2.547100E+00
1.696360E+00	3.104880E+00	2.596980E+00
1.698450E+00	3.165570E+00	2.713960E+00
2.273870E+00	1.166730E+00	2.499600E+00
2.201820E+00	1.147170E+00	2.564520E+00
2.316040E+00	1.111170E+00	2.570640E+00
1.758580E+00	3.261480E+00	2.719370E+00
1.813510E+00	3.323480E+00	2.693840E+00
1.768820E+00	3.247370E+00	2.638350E+00
2.490900E+00	1.102510E+00	2.539770E+00
2.421940E+00	1.084510E+00	2.594490E+00
2.535840E+00	1.059710E+00	2.614880E+00
1.864340E+00	3.359120E+00	2.598500E+00
1.888170E+00	3.416010E+00	2.726410E+00
2.640510E+00	1.047130E+00	2.616840E+00
2.776010E+00	1.031120E+00	2.659830E+00
1.970460E+00	3.491610E+00	2.610330E+00
2.891780E+00	1.036430E+00	2.654390E+00
2.855880E+00	1.008430E+00	2.708830E+00
2.927250E+00	1.001510E+00	2.745090E+00
2.041630E+00	3.579950E+00	2.641180E+00
2.092410E+00	3.633300E+00	2.708560E+00
2.108870E+00	3.633110E+00	2.614460E+00
3.020920E+00	1.036200E+00	2.696730E+00
2.193100E+00	3.699090E+00	2.647790E+00
3.126670E+00	1.063140E+00	2.669750E+00
2.280690E+00	3.768760E+00	2.728340E+00
2.366950E+00	3.817120E+00	2.766010E+00
2.341630E+00	3.796100E+00	2.695910E+00
3.247450E+00	1.089960E+00	2.681310E+00
2.419300E+00	3.818750E+00	2.697990E+00
2.427520E+00	3.837420E+00	2.766540E+00
3.416460E+00	1.142330E+00	2.683030E+00
2.481440E+00	3.850490E+00	2.761660E+00
2.565720E+00	3.852090E+00	2.697030E+00
3.537490E+00	1.177160E+00	2.710280E+00
3.513560E+00	1.144040E+00	2.745410E+00
3.563640E+00	1.166130E+00	2.754630E+00
2.723710E+00	3.866580E+00	2.746660E+00
2.677890E+00	3.843530E+00	2.648870E+00
3.710730E+00	1.293720E+00	2.686890E+00
3.627630E+00	1.210470E+00	2.753590E+00
2.803590E+00	3.841570E+00	2.664160E+00
2.858700E+00	3.870100E+00	2.765580E+00
3.895570E+00	1.446020E+00	2.712400E+00
3.817240E+00	1.351540E+00	2.733820E+00
2.967210E+00	3.819580E+00	2.684870E+00
2.957960E+00	3.853400E+00	2.787020E+00
4.047040E+00	1.625520E+00	2.673880E+00
3.991510E+00	1.534780E+00	2.733640E+00
3.048420E+00	3.829230E+00	2.765440E+00
3.135690E+00	3.815450E+00	2.799960E+00
3.168260E+00	3.773270E+00	2.693340E+00
4.182120E+00	1.809480E+00	2.681730E+00
4.119580E+00	1.701490E+00	2.739890E+00
3.256270E+00	3.766700E+00	2.790720E+00
3.374110E+00	3.732100E+00	2.797580E+00
3.384320E+00	3.703470E+00	2.697290E+00
4.286550E+00	2.286200E+00	2.625210E+00
4.288250E+00	2.159950E+00	2.653790E+00
4.267890E+00	1.999180E+00	2.700580E+00
4.303760E+00	2.084770E+00	2.722610E+00
4.223060E+00	1.901300E+00	2.650710E+00
3.469420E+00	3.695940E+00	2.779820E+00
3.562880E+00	3.664830E+00	2.825390E+00
3.571760E+00	3.645350E+00	2.727480E+00
4.254090E+00	2.679860E+00	2.639530E+00
4.293350E+00	2.535630E+00	2.722110E+00
4.292630E+00	2.386090E+00	2.673360E+00
4.319090E+00	2.225090E+00	2.719590E+00
4.319800E+00	2.132700E+00	2.740920E+00
3.642120E+00	3.632880E+00	2.789090E+00
3.743530E+00	3.584900E+00	2.754270E+00
3.885210E+00	3.518860E+00	2.755050E+00
3.933680E+00	3.472070E+00	2.691600E+00
4.146160E+00	3.196640E+00	2.694700E+00
4.193950E+00	3.066820E+00	2.717210E+00
4.185360E+00	3.139790E+00	2.751950E+00
4.216230E+00	2.915270E+00	2.685690E+00
4.240410E+00	2.784990E+00	2.672150E+00
3.972220E+00	3.470340E+00	2.780140E+00
4.017250E+00	3.415050E+00	2.721110E+00
4.115490E+00	3.306330E+00	2.757100E+00
4.171870E+00	3.194120E+00	2.779160E+00
1.336980E+00	2.080500E+00	2.595270E+00
1.349090E+00	2.166910E+00	2.598900E+00
1.377300E+00	2.105880E+00	2.519680E+00
1.376290E+00	1.964820E+00	2.528320E+00
1.331580E+00	1.993120E+00	2.597480E+00
1.388010E+00	1.877600E+00	2.540950E+00
1.340980E+00	1.848410E+00	2.616640E+00
1.406850E+00	1.788940E+00	2.561630E+00
1.524580E+00	2.900680E+00	2.837360E+00
1.564540E+00	2.978770E+00	2.862700E+00
1.549860E+00	2.923920E+00	2.766380E+00
1.515470E+00	2.803910E+00	2.708640E+00
1.501750E+00	2.824590E+00	2.810110E+00
1.483610E+00	2.672500E+00	2.643190E+00
1.471210E+00	2.700760E+00	2.760590E+00
1.449700E+00	2.534700E+00	2.581680E+00
1.433840E+00	2.568650E+00	2.699130E+00
1.423720E+00	2.390180E+00	2.541850E+00
1.408270E+00	2.434310E+00	2.654280E+00
1.393390E+00	2.249810E+00	2.516230E+00
1.371580E+00	2.297200E+00	2.614810E+00
1.552730E+00	1.717920E+00	2.451230E+00
1.477960E+00	1.755730E+00	2.502670E+00
1.604540E+00	1.601250E+00	2.482470E+00
1.527430E+00	1.622070E+00	2.538810E+00
1.659940E+00	1.504120E+00	2.502620E+00
1.593070E+00	1.497680E+00	2.562680E+00
1.703330E+00	1.375630E+00	2.565490E+00
1.813240E+00	1.281980E+00	2.572140E+00
1.758240E+00	1.227400E+00	2.671570E+00
1.873720E+00	1.197780E+00	2.638750E+00
1.623220E+00	3.059800E+00	2.782080E+00
2.002450E+00	1.145460E+00	2.650810E+00
2.110740E+00	1.118410E+00	2.637970E+00
2.091360E+00	1.081770E+00	2.703640E+00
2.182070E+00	1.056050E+00	2.726430E+00
1.680730E+00	3.165300E+00	2.805770E+00
1.725040E+00	3.237920E+00	2.856910E+00
1.729140E+00	3.233390E+00	2.774400E+00
2.354610E+00	1.063480E+00	2.645890E+00
2.294040E+00	1.057450E+00	2.681030E+00
2.391390E+00	1.020410E+00	2.725670E+00
1.795490E+00	3.320720E+00	2.789620E+00
2.593350E+00	1.011470E+00	2.700870E+00
2.516040E+00	1.007680E+00	2.736120E+00
2.599550E+00	9.824600E-01	2.768690E+00
1.871680E+00	3.414200E+00	2.841300E+00
1.932700E+00	3.486550E+00	2.847700E+00
1.918850E+00	3.464170E+00	2.790420E+00
2.684860E+00	9.895750E-01	2.756600E+00
1.985610E+00	3.536110E+00	2.751960E+00
1.991630E+00	3.558820E+00	2.890500E+00
2.833970E+00	9.821770E-01	2.783310E+00
2.935960E+00	9.751570E-01	2.829270E+00
2.061910E+00	3.629190E+00	2.911760E+00
2.134850E+00	3.684420E+00	2.893080E+00
2.071700E+00	3.629910E+00	2.820320E+00
3.031390E+00	9.937640E-01	2.809510E+00
2.181740E+00	3.708800E+00	2.792310E+00
2.203480E+00	3.734770E+00	2.876260E+00
3.187290E+00	1.024170E+00	2.787520E+00
2.300150E+00	3.796070E+00	2.876650E+00
3.353870E+00	1.067060E+00	2.784960E+00
3.294090E+00	1.029840E+00	2.848130E+00
3.377330E+00	1.035780E+00	2.890990E+00
2.456800E+00	3.852910E+00	2.853840E+00
3.466910E+00	1.110420E+00	2.773770E+00
3.469210E+00	1.085000E+00	2.856030E+00
2.591060E+00	3.889620E+00	2.894140E+00
2.549480E+00	3.875550E+00	2.804440E+00
3.555800E+00	1.145210E+00	2.812120E+00
2.655770E+00	3.886060E+00	2.830380E+00
2.662340E+00	3.895510E+00	2.905680E+00
3.774920E+00	1.291830E+00	2.825600E+00
3.664220E+00	1.196830E+00	2.878960E+00
2.717820E+00	3.895870E+00	2.908850E+00
2.795430E+00	3.888030E+00	2.860010E+00
3.867900E+00	1.381870E+00	2.813870E+00
3.849230E+00	1.348280E+00	2.863030E+00
2.907360E+00	3.874210E+00	2.847440E+00
4.057320E+00	1.596090E+00	2.796530E+00
3.959320E+00	1.480540E+00	2.853890E+00
3.891390E+00	1.390230E+00	2.884370E+00
3.026930E+00	3.845520E+00	2.864780E+00
3.184530E+00	3.803870E+00	2.900920E+00
4.187820E+00	1.783630E+00	2.834830E+00
4.235830E+00	1.870810E+00	2.736080E+00
4.256980E+00	1.894880E+00	2.810370E+00
4.110740E+00	1.672080E+00	2.849560E+00
3.285870E+00	3.775020E+00	2.951260E+00
3.315020E+00	3.754810E+00	2.873350E+00
4.313880E+00	2.063650E+00	2.792840E+00
4.287380E+00	1.974300E+00	2.856630E+00
3.372100E+00	3.745590E+00	2.941490E+00
3.446330E+00	3.711360E+00	2.877120E+00
3.569440E+00	3.671680E+00	2.928280E+00
4.293190E+00	2.655730E+00	2.774190E+00
4.324680E+00	2.517810E+00	2.872790E+00
4.334040E+00	2.387740E+00	2.834890E+00
4.341080E+00	2.259050E+00	2.813700E+00
4.335360E+00	2.150220E+00	2.814470E+00
3.668860E+00	3.627280E+00	2.868610E+00
3.795290E+00	3.583300E+00	2.925610E+00
3.857830E+00	3.547030E+00	2.846290E+00
4.209120E+00	3.107530E+00	2.845230E+00
4.237490E+00	2.995460E+00	2.863930E+00
4.249080E+00	2.902340E+00	2.831600E+00
4.272310E+00	2.778450E+00	2.804230E+00
3.898450E+00	3.536000E+00	2.930900E+00
3.944780E+00	3.498840E+00	2.862890E+00
4.051530E+00	3.416840E+00	2.875490E+00
4.132580E+00	3.334500E+00	2.894320E+00
4.158330E+00	3.282780E+00	2.869740E+00
4.178080E+00	3.217930E+00	2.876330E+00
4.175210E+00	3.261660E+00	2.910280E+00
4.165180E+00	3.292870E+00	2.924800E+00
1.268170E+00	2.035750E+00	2.751690E+00
1.287030E+00	2.120410E+00	2.756610E+00
1.301380E+00	2.055610E+00	2.673720E+00
1.294680E+00	1.914420E+00	2.675050E+00
1.261020E+00	1.951710E+00	2.747910E+00
1.297410E+00	1.830230E+00	2.684510E+00
1.266320E+00	1.832150E+00	2.740980E+00
1.302140E+00	1.748990E+00	2.710770E+00
1.491410E+00	2.863200E+00	3.004940E+00
1.518090E+00	2.929140E+00	2.999180E+00
1.506900E+00	2.875040E+00	2.912930E+00
1.469370E+00	2.738630E+00	2.870750E+00
1.470450E+00	2.777380E+00	2.973680E+00
1.429370E+00	2.605510E+00	2.814950E+00
1.435750E+00	2.650200E+00	2.932540E+00
1.397870E+00	2.473080E+00	2.763760E+00
1.394710E+00	2.511830E+00	2.875820E+00
1.359550E+00	2.337560E+00	2.716630E+00
1.356600E+00	2.375160E+00	2.821100E+00
1.327390E+00	2.203550E+00	2.686760E+00
1.315430E+00	2.244680E+00	2.774730E+00
1.447430E+00	1.654640E+00	2.597350E+00
1.368490E+00	1.696810E+00	2.655740E+00
1.503820E+00	1.519350E+00	2.627880E+00
1.416360E+00	1.557360E+00	2.690890E+00
1.577080E+00	1.389270E+00	2.655360E+00
1.478420E+00	1.421380E+00	2.719210E+00
1.656150E+00	1.279280E+00	2.692330E+00
1.553840E+00	1.279040E+00	2.776780E+00
1.700920E+00	1.213380E+00	2.727610E+00
1.654720E+00	1.210470E+00	2.770310E+00
1.739960E+00	1.147130E+00	2.791330E+00
1.549120E+00	2.997230E+00	3.042630E+00
1.595760E+00	3.070800E+00	3.010460E+00
1.559470E+00	2.994780E+00	2.957090E+00
1.913310E+00	1.138180E+00	2.700110E+00
1.843110E+00	1.133560E+00	2.738990E+00
1.943630E+00	1.086210E+00	2.775100E+00
1.640220E+00	3.115500E+00	2.910320E+00
1.657100E+00	3.165450E+00	3.041820E+00
2.073290E+00	1.034480E+00	2.803840E+00
2.191800E+00	1.003530E+00	2.842850E+00
1.717830E+00	3.252200E+00	3.056450E+00
1.770400E+00	3.317850E+00	3.025230E+00
1.717200E+00	3.239160E+00	2.964100E+00
2.312170E+00	9.826680E-01	2.843630E+00
2.455490E+00	9.726750E-01	2.845170E+00
2.413140E+00	9.511340E-01	2.912830E+00
2.500180E+00	9.333170E-01	2.956540E+00
1.798950E+00	3.338550E+00	2.919480E+00
1.821420E+00	3.375710E+00	2.995640E+00
2.614330E+00	9.506850E-01	2.879700E+00
1.894370E+00	3.453870E+00	2.972340E+00
2.755710E+00	9.533650E-01	2.876670E+00
2.718480E+00	9.321150E-01	2.936190E+00
2.799840E+00	9.194630E-01	2.974070E+00
1.978430E+00	3.553640E+00	3.002700E+00
2.023920E+00	3.603320E+00	3.021630E+00
2.027440E+00	3.602300E+00	2.963250E+00
2.894940E+00	9.448770E-01	2.916470E+00
2.097740E+00	3.664930E+00	3.018480E+00
3.002430E+00	9.619830E-01	2.897060E+00
2.203530E+00	3.739060E+00	2.956140E+00
3.122360E+00	9.724810E-01	2.909910E+00
2.289570E+00	3.804070E+00	3.005820E+00
2.372700E+00	3.850770E+00	3.037900E+00
2.336710E+00	3.826540E+00	2.970160E+00
3.273550E+00	9.943970E-01	2.928970E+00
3.400110E+00	1.002680E+00	2.976780E+00
2.410160E+00	3.853030E+00	2.972240E+00
2.426260E+00	3.873090E+00	3.041790E+00
3.488820E+00	1.050360E+00	2.953380E+00
2.475810E+00	3.890270E+00	3.043010E+00
2.545820E+00	3.898800E+00	2.993160E+00
3.576150E+00	1.118440E+00	2.920820E+00
2.697400E+00	3.911470E+00	2.991440E+00
3.779820E+00	1.248360E+00	2.954750E+00
3.685470E+00	1.160730E+00	2.991840E+00
2.841850E+00	3.929560E+00	3.034240E+00
2.792190E+00	3.905930E+00	2.950900E+00
3.854780E+00	1.331200E+00	2.919260E+00
2.915750E+00	3.889130E+00	2.955780E+00
2.932310E+00	3.918000E+00	3.055840E+00
4.068680E+00	1.585520E+00	2.928280E+00
4.001290E+00	1.485900E+00	2.969730E+00
3.930510E+00	1.403760E+00	2.955120E+00
2.999660E+00	3.895630E+00	3.040250E+00
3.080430E+00	3.882770E+00	3.084970E+00
3.079900E+00	3.861000E+00	2.990170E+00
4.250540E+00	1.873320E+00	2.919840E+00
4.200310E+00	1.767800E+00	2.980860E+00
4.137010E+00	1.690460E+00	2.932170E+00
3.140780E+00	3.860330E+00	3.058390E+00
3.232000E+00	3.811630E+00	3.041490E+00
4.323380E+00	2.072630E+00	2.916230E+00
4.299200E+00	1.960110E+00	2.981750E+00
3.352070E+00	3.765160E+00	3.011700E+00
3.483020E+00	3.719130E+00	3.007610E+00
3.586280E+00	3.682470E+00	2.997470E+00
4.318760E+00	2.638850E+00	2.929010E+00
4.348760E+00	2.505970E+00	2.987050E+00
4.354800E+00	2.394230E+00	2.970240E+00
4.355700E+00	2.258430E+00	2.945260E+00
4.343030E+00	2.174860E+00	2.896510E+00
3.683150E+00	3.644040E+00	2.991040E+00
3.799510E+00	3.609090E+00	3.044910E+00
4.244190E+00	3.025120E+00	2.950000E+00
4.275340E+00	2.894050E+00	2.988680E+00
4.262440E+00	2.994110E+00	3.017970E+00
4.287530E+00	2.778410E+00	2.926380E+00
3.899890E+00	3.554470E+00	3.029360E+00
3.986490E+00	3.489110E+00	2.977790E+00
4.078400E+00	3.432890E+00	3.027270E+00
4.115820E+00	3.379970E+00	2.964860E+00
4.183110E+00	3.258270E+00	2.981130E+00
4.223790E+00	3.129780E+00	3.004480E+00
4.247890E+00	3.047730E+00	3.000180E+00
4.134570E+00	3.377740E+00	3.040360E+00
4.155060E+00	3.329040E+00	2.976660E+00
1.338870E+00	2.381360E+00	2.987490E+00
1.363190E+00	2.448270E+00	3.015310E+00
1.356840E+00	2.408310E+00	2.932310E+00
1.312550E+00	2.275880E+00	2.865800E+00
1.309030E+00	2.300260E+00	2.954420E+00
1.284980E+00	2.166320E+00	2.825810E+00
1.273510E+00	2.170980E+00	2.904150E+00
1.249510E+00	2.032330E+00	2.833920E+00
1.232380E+00	1.865460E+00	2.825220E+00
1.251830E+00	1.712270E+00	2.817920E+00
1.327220E+00	1.600340E+00	2.765590E+00
1.268960E+00	1.552090E+00	2.878120E+00
1.395320E+00	1.464300E+00	2.777840E+00
1.333350E+00	1.483690E+00	2.836240E+00
1.455380E+00	1.349520E+00	2.806500E+00
1.379720E+00	1.385140E+00	2.857960E+00
1.491190E+00	1.280100E+00	2.835490E+00
1.439520E+00	1.288150E+00	2.886130E+00
1.515390E+00	1.218280E+00	2.886800E+00
1.512120E+00	2.916710E+00	3.081430E+00
1.480060E+00	2.820840E+00	3.060150E+00
1.454570E+00	2.717310E+00	3.051730E+00
1.402060E+00	2.559630E+00	3.004330E+00
1.632350E+00	1.150260E+00	2.883530E+00
1.744260E+00	1.087500E+00	2.894370E+00
1.590250E+00	3.070450E+00	3.106120E+00
1.545100E+00	2.992780E+00	3.101670E+00
1.859040E+00	1.055780E+00	2.886240E+00
1.975050E+00	1.034810E+00	2.872910E+00
1.956370E+00	1.017480E+00	2.933390E+00
2.047160E+00	9.860870E-01	2.958870E+00
1.653480E+00	3.169170E+00	3.149730E+00
1.694640E+00	3.229330E+00	3.166300E+00
1.695170E+00	3.225820E+00	3.111170E+00
2.232540E+00	9.762970E-01	2.900510E+00
2.164320E+00	9.779320E-01	2.931280E+00
2.268830E+00	9.452820E-01	2.977140E+00
1.750260E+00	3.301200E+00	3.154310E+00
2.397960E+00	9.243780E-01	2.999340E+00
2.513100E+00	8.975880E-01	3.055660E+00
1.825470E+00	3.387420E+00	3.075940E+00
2.607460E+00	8.985570E-01	3.025040E+00
1.892610E+00	3.462860E+00	3.116640E+00
1.939810E+00	3.516690E+00	3.137470E+00
1.940980E+00	3.515880E+00	3.068160E+00
2.709220E+00	9.083260E-01	3.003130E+00
2.810240E+00	8.803570E-01	3.073070E+00
2.007750E+00	3.588150E+00	3.123270E+00
2.898140E+00	8.987270E-01	3.025820E+00
2.104620E+00	3.675560E+00	3.146460E+00
2.183890E+00	3.738180E+00	3.170610E+00
2.145690E+00	3.708770E+00	3.100500E+00
3.036910E+00	9.154920E-01	3.017820E+00
2.214760E+00	3.758190E+00	3.078490E+00
2.262230E+00	3.794770E+00	3.179130E+00
3.199440E+00	9.375480E-01	3.019000E+00
3.150340E+00	8.941050E-01	3.090390E+00
3.244330E+00	9.056790E-01	3.110650E+00
2.339340E+00	3.836980E+00	3.130470E+00
3.350050E+00	9.531900E-01	3.065620E+00
2.465220E+00	3.891770E+00	3.121130E+00
3.498310E+00	1.011820E+00	3.056960E+00
2.544660E+00	3.925340E+00	3.149180E+00
2.546700E+00	3.921060E+00	3.094290E+00
3.601020E+00	1.081160E+00	3.025340E+00
2.596000E+00	3.937010E+00	3.158640E+00
2.657770E+00	3.934140E+00	3.116240E+00
3.791730E+00	1.208920E+00	3.083640E+00
3.692190E+00	1.127640E+00	3.082050E+00
2.795620E+00	3.941220E+00	3.125670E+00
3.890110E+00	1.311600E+00	3.024240E+00
2.907950E+00	3.930060E+00	3.131980E+00
4.064780E+00	1.529130E+00	3.035280E+00
3.987180E+00	1.422400E+00	3.065140E+00
4.061130E+00	1.496880E+00	3.108720E+00
2.999360E+00	3.905200E+00	3.119260E+00
3.090200E+00	3.881670E+00	3.182980E+00
4.268870E+00	1.860680E+00	3.036370E+00
4.221490E+00	1.765950E+00	3.098140E+00
4.145990E+00	1.635410E+00	3.051140E+00
4.101020E+00	1.551630E+00	3.092820E+00
3.169570E+00	3.847220E+00	3.131370E+00
3.271680E+00	3.797470E+00	3.169960E+00
4.341850E+00	2.060770E+00	3.066800E+00
4.351340E+00	2.145710E+00	2.976510E+00
4.367490E+00	2.181260E+00	3.043290E+00
4.306330E+00	1.944150E+00	3.082040E+00
3.399610E+00	3.751660E+00	3.131500E+00
3.538900E+00	3.707780E+00	3.114030E+00
3.613760E+00	3.682840E+00	3.062480E+00
4.358140E+00	2.556570E+00	3.055260E+00
4.374240E+00	2.428000E+00	3.102870E+00
4.370530E+00	2.511900E+00	3.116800E+00
4.377290E+00	2.284780E+00	3.067720E+00
3.658010E+00	3.670440E+00	3.157110E+00
3.729730E+00	3.649860E+00	3.154530E+00
3.733090E+00	3.643690E+00	3.106030E+00
4.280840E+00	2.958160E+00	3.123540E+00
4.255510E+00	3.041600E+00	3.045360E+00
4.252580E+00	3.067180E+00	3.098720E+00
4.311580E+00	2.818060E+00	3.128220E+00
4.336200E+00	2.694180E+00	3.071190E+00
4.365870E+00	2.569800E+00	3.125380E+00
3.771870E+00	3.633180E+00	3.156630E+00
3.865240E+00	3.584960E+00	3.168020E+00
4.026110E+00	3.477670E+00	3.118440E+00
4.083900E+00	3.439410E+00	3.097700E+00
4.191270E+00	3.249980E+00	3.127040E+00
4.167530E+00	3.319950E+00	3.050220E+00
4.145240E+00	3.360400E+00	3.114480E+00
4.232080E+00	3.134960E+00	3.132320E+00
4.112820E+00	3.410340E+00	3.088260E+00
1.357720E+00	2.461360E+00	3.193280E+00
1.383080E+00	2.517730E+00	3.178430E+00
1.357350E+00	2.449860E+00	3.137260E+00
1.326280E+00	2.365730E+00	3.055890E+00
1.319910E+00	2.368650E+00	3.157770E+00
1.267240E+00	2.204500E+00	3.000270E+00
1.268920E+00	2.238840E+00	3.103540E+00
1.228100E+00	2.059310E+00	2.950780E+00
1.222780E+00	2.096140E+00	3.051220E+00
1.204850E+00	1.914430E+00	2.917600E+00
1.186340E+00	1.955810E+00	3.011940E+00
1.200600E+00	1.768710E+00	2.906120E+00
1.167420E+00	1.815250E+00	2.989020E+00
1.213360E+00	1.635070E+00	2.921310E+00
1.168480E+00	1.681310E+00	2.987850E+00
1.227270E+00	1.550480E+00	2.942980E+00
1.188280E+00	1.541800E+00	3.016140E+00
1.244340E+00	1.466350E+00	2.968580E+00
1.418770E+00	2.606000E+00	3.202300E+00
1.457470E+00	2.712890E+00	3.227050E+00
1.438660E+00	2.659090E+00	3.132340E+00
1.385650E+00	2.517650E+00	3.103050E+00
1.308410E+00	1.423900E+00	2.911100E+00
1.363050E+00	1.316470E+00	2.946260E+00
1.444560E+00	1.196910E+00	3.003920E+00
1.541020E+00	1.147810E+00	2.960930E+00
1.524900E+00	1.122060E+00	3.026570E+00
1.611130E+00	1.083310E+00	3.033470E+00
1.524890E+00	2.937210E+00	3.241140E+00
1.554200E+00	3.015970E+00	3.268190E+00
1.544330E+00	2.981020E+00	3.173850E+00
1.490400E+00	2.827940E+00	3.180230E+00
1.785080E+00	1.047800E+00	2.946940E+00
1.719640E+00	1.060820E+00	2.982720E+00
1.832660E+00	1.006860E+00	3.035250E+00
1.587930E+00	3.093310E+00	3.290510E+00
1.618730E+00	3.141060E+00	3.277880E+00
1.603080E+00	3.099370E+00	3.218330E+00
1.948510E+00	9.946590E-01	3.006550E+00
2.040970E+00	9.526610E-01	3.072440E+00
1.675940E+00	3.214840E+00	3.257440E+00
2.183490E+00	9.265940E-01	3.092940E+00
2.324470E+00	8.980410E-01	3.090400E+00
2.287240E+00	8.874950E-01	3.148410E+00
2.361360E+00	8.662760E-01	3.191190E+00
1.750360E+00	3.316530E+00	3.272080E+00
1.804890E+00	3.382750E+00	3.286200E+00
1.784790E+00	3.351580E+00	3.226880E+00
2.461510E+00	8.762820E-01	3.149100E+00
1.833030E+00	3.401780E+00	3.197770E+00
1.850740E+00	3.430540E+00	3.277160E+00
2.596660E+00	8.630380E-01	3.137920E+00
1.920950E+00	3.500810E+00	3.247810E+00
2.703760E+00	8.699290E-01	3.108280E+00
2.800780E+00	8.459240E-01	3.169470E+00
2.013800E+00	3.601450E+00	3.266230E+00
2.080870E+00	3.665590E+00	3.296980E+00
2.066550E+00	3.646240E+00	3.216740E+00
2.933160E+00	8.504230E-01	3.146210E+00
2.149910E+00	3.715250E+00	3.260870E+00
3.073650E+00	8.616600E-01	3.136880E+00
3.034570E+00	8.245980E-01	3.201700E+00
3.099180E+00	8.305780E-01	3.196320E+00
2.251710E+00	3.792960E+00	3.265030E+00
3.182620E+00	8.545200E-01	3.181550E+00
2.345670E+00	3.847580E+00	3.256170E+00
3.343060E+00	8.880310E-01	3.202430E+00
2.455270E+00	3.895130E+00	3.242380E+00
3.487370E+00	9.663140E-01	3.175230E+00
2.578840E+00	3.942720E+00	3.229420E+00
3.644660E+00	1.062030E+00	3.158420E+00
2.661010E+00	3.967250E+00	3.264530E+00
2.661050E+00	3.951470E+00	3.213140E+00
3.737460E+00	1.139790E+00	3.145080E+00
3.747550E+00	1.122170E+00	3.196610E+00
2.713390E+00	3.975270E+00	3.277320E+00
2.769020E+00	3.962770E+00	3.237830E+00
3.940490E+00	1.301750E+00	3.183630E+00
3.814430E+00	1.182360E+00	3.193890E+00
2.889710E+00	3.948800E+00	3.234520E+00
4.034720E+00	1.430930E+00	3.168420E+00
4.031870E+00	1.378200E+00	3.226410E+00
2.993840E+00	3.913280E+00	3.216320E+00
3.095380E+00	3.898650E+00	3.289460E+00
4.286650E+00	1.871250E+00	3.153790E+00
4.247930E+00	1.775970E+00	3.183430E+00
4.199490E+00	1.677990E+00	3.173950E+00
4.127250E+00	1.542140E+00	3.177320E+00
4.081930E+00	1.437650E+00	3.239180E+00
3.209930E+00	3.835990E+00	3.253160E+00
3.288830E+00	3.796900E+00	3.233640E+00
4.371460E+00	2.176890E+00	3.146770E+00
4.356880E+00	2.065440E+00	3.205990E+00
4.323790E+00	1.976960E+00	3.159180E+00
3.345820E+00	3.772860E+00	3.220170E+00
3.444720E+00	3.745360E+00	3.273280E+00
3.551040E+00	3.704410E+00	3.207260E+00
3.589810E+00	3.702900E+00	3.308190E+00
4.378430E+00	2.500460E+00	3.179750E+00
4.394100E+00	2.402370E+00	3.237160E+00
4.389100E+00	2.294830E+00	3.190760E+00
3.686110E+00	3.668840E+00	3.250750E+00
3.757100E+00	3.639780E+00	3.196160E+00
3.822760E+00	3.629350E+00	3.287630E+00
4.264150E+00	3.059340E+00	3.195540E+00
4.301120E+00	2.960300E+00	3.271590E+00
4.324560E+00	2.838090E+00	3.238590E+00
4.351790E+00	2.714100E+00	3.214140E+00
4.373180E+00	2.597530E+00	3.198830E+00
3.939020E+00	3.570550E+00	3.293770E+00
4.028320E+00	3.493300E+00	3.260190E+00
4.137500E+00	3.369610E+00	3.218280E+00
4.104380E+00	3.415060E+00	3.133180E+00
4.201830E+00	3.252590E+00	3.255360E+00
4.233090E+00	3.160620E+00	3.229280E+00
1.234420E+00	2.245930E+00	3.294970E+00
1.257450E+00	2.293140E+00	3.294630E+00
1.239890E+00	2.251930E+00	3.267460E+00
1.224640E+00	2.204530E+00	3.270290E+00
1.297760E+00	2.368610E+00	3.284170E+00
1.345960E+00	2.472340E+00	3.317000E+00
1.330230E+00	2.415000E+00	3.237780E+00
1.260840E+00	2.266890E+00	3.217800E+00
1.221990E+00	2.127660E+00	3.147170E+00
1.213000E+00	2.142710E+00	3.219270E+00
1.181800E+00	1.993810E+00	3.104700E+00
1.179230E+00	2.030160E+00	3.191110E+00
1.151940E+00	1.856460E+00	3.076200E+00
1.143150E+00	1.894490E+00	3.161520E+00
1.138890E+00	1.720610E+00	3.065390E+00
1.121260E+00	1.757720E+00	3.147190E+00
1.148810E+00	1.605510E+00	3.067630E+00
1.114740E+00	1.610520E+00	3.161700E+00
1.160070E+00	1.539430E+00	3.076480E+00
1.142300E+00	1.535820E+00	3.124990E+00
1.167270E+00	1.474880E+00	3.114470E+00
1.385650E+00	2.538520E+00	3.257340E+00
1.289690E+00	1.355870E+00	3.002870E+00
1.222740E+00	1.387190E+00	3.090360E+00
1.347850E+00	1.263230E+00	3.037210E+00
1.289460E+00	1.295110E+00	3.084440E+00
1.383230E+00	1.207900E+00	3.072170E+00
1.338090E+00	1.221220E+00	3.123310E+00
1.409430E+00	1.160360E+00	3.129460E+00
1.470980E+00	2.754620E+00	3.343760E+00
1.486930E+00	2.811990E+00	3.362640E+00
1.479700E+00	2.785730E+00	3.295520E+00
1.443900E+00	2.679700E+00	3.303140E+00
1.517460E+00	1.089510E+00	3.129930E+00
1.634370E+00	1.040700E+00	3.152910E+00
1.545040E+00	3.013980E+00	3.388430E+00
1.575400E+00	3.081790E+00	3.415660E+00
1.562800E+00	3.049450E+00	3.341560E+00
1.517950E+00	2.922940E+00	3.332500E+00
1.730870E+00	1.015390E+00	3.122500E+00
1.850200E+00	9.732010E-01	3.174650E+00
1.615440E+00	3.145670E+00	3.346910E+00
1.961110E+00	9.566470E-01	3.142890E+00
2.076260E+00	9.253120E-01	3.161630E+00
2.045500E+00	9.126590E-01	3.238610E+00
2.166080E+00	8.882340E-01	3.258990E+00
1.676470E+00	3.237280E+00	3.384430E+00
1.727600E+00	3.305500E+00	3.415010E+00
1.719240E+00	3.288270E+00	3.339800E+00
2.289020E+00	8.685950E-01	3.226310E+00
2.365230E+00	8.477780E-01	3.249140E+00
1.770370E+00	3.351780E+00	3.366210E+00
2.455030E+00	8.341340E-01	3.292140E+00
1.850720E+00	3.437960E+00	3.380200E+00
2.589830E+00	8.245060E-01	3.256930E+00
1.931340E+00	3.525130E+00	3.387610E+00
1.988920E+00	3.588890E+00	3.418980E+00
1.978830E+00	3.573040E+00	3.339210E+00
2.706720E+00	8.315050E-01	3.220800E+00
2.848540E+00	7.912750E-01	3.279980E+00
2.052250E+00	3.646190E+00	3.381100E+00
2.969020E+00	7.956570E-01	3.257140E+00
2.924910E+00	7.704180E-01	3.308910E+00
2.981890E+00	7.616770E-01	3.326210E+00
2.148770E+00	3.723520E+00	3.372400E+00
3.103350E+00	7.828900E-01	3.280570E+00
2.246810E+00	3.798530E+00	3.365060E+00
3.261160E+00	8.183710E-01	3.270190E+00
3.212220E+00	7.706930E-01	3.335590E+00
3.295540E+00	7.916810E-01	3.341700E+00
2.348390E+00	3.861760E+00	3.364110E+00
3.341130E+00	8.446630E-01	3.266180E+00
3.343240E+00	8.225830E-01	3.309490E+00
2.455660E+00	3.913340E+00	3.359720E+00
3.475450E+00	9.175100E-01	3.264570E+00
3.406150E+00	8.617630E-01	3.295440E+00
2.569530E+00	3.964220E+00	3.349520E+00
3.614310E+00	9.799110E-01	3.301230E+00
2.690220E+00	3.985770E+00	3.344970E+00
3.787030E+00	1.114780E+00	3.282970E+00
2.781080E+00	4.006960E+00	3.390070E+00
2.779410E+00	3.995060E+00	3.331280E+00
3.880930E+00	1.205110E+00	3.258570E+00
3.887780E+00	1.186900E+00	3.316120E+00
2.822540E+00	4.006250E+00	3.380250E+00
2.879860E+00	3.983380E+00	3.363230E+00
4.057390E+00	1.352250E+00	3.313690E+00
3.955140E+00	1.246920E+00	3.311210E+00
2.995410E+00	3.934400E+00	3.327720E+00
3.092110E+00	3.906150E+00	3.390150E+00
4.293000E+00	1.823500E+00	3.235170E+00
4.257600E+00	1.727490E+00	3.253960E+00
4.220820E+00	1.607860E+00	3.275280E+00
4.154710E+00	1.488360E+00	3.307070E+00
4.221800E+00	1.556830E+00	3.347040E+00
3.178260E+00	3.863840E+00	3.365500E+00
3.268640E+00	3.814500E+00	3.353230E+00
3.324860E+00	3.788540E+00	3.287710E+00
3.383250E+00	3.768710E+00	3.386720E+00
4.392560E+00	2.179540E+00	3.276490E+00
4.376570E+00	2.062540E+00	3.298150E+00
4.343980E+00	1.936020E+00	3.267660E+00
4.315070E+00	1.798300E+00	3.321420E+00
4.273420E+00	1.676130E+00	3.342120E+00
4.248390E+00	1.605000E+00	3.345160E+00
3.508500E+00	3.726960E+00	3.366180E+00
3.613800E+00	3.698190E+00	3.404290E+00
4.395540E+00	2.505620E+00	3.283540E+00
4.409630E+00	2.394400E+00	3.357010E+00
4.406320E+00	2.301370E+00	3.296620E+00
3.717160E+00	3.669980E+00	3.349200E+00
3.833840E+00	3.638760E+00	3.400100E+00
4.273430E+00	3.077050E+00	3.312130E+00
4.311800E+00	2.971380E+00	3.396570E+00
4.337570E+00	2.850000E+00	3.360600E+00
4.365520E+00	2.732900E+00	3.328680E+00
4.387120E+00	2.619230E+00	3.306940E+00
3.919120E+00	3.596000E+00	3.366370E+00
4.036540E+00	3.519800E+00	3.394130E+00
4.131900E+00	3.407350E+00	3.360470E+00
4.195190E+00	3.292080E+00	3.348110E+00
4.235760E+00	3.185460E+00	3.336640E+00
1.307080E+00	2.451910E+00	3.462520E+00
1.344940E+00	2.527280E+00	3.475020E+00
1.315580E+00	2.452270E+00	3.424470E+00
1.298760E+00	2.388380E+00	3.357920E+00
1.283110E+00	2.378260E+00	3.432830E+00
1.233730E+00	2.235900E+00	3.354340E+00
1.185360E+00	2.086660E+00	3.278680E+00
1.179720E+00	2.088700E+00	3.358170E+00
1.139640E+00	1.936180E+00	3.245430E+00
1.141440E+00	1.972300E+00	3.327590E+00
1.108690E+00	1.796550E+00	3.227930E+00
1.104700E+00	1.836750E+00	3.307650E+00
1.094710E+00	1.676770E+00	3.220320E+00
1.080380E+00	1.689960E+00	3.314890E+00
1.094430E+00	1.609060E+00	3.225390E+00
1.085310E+00	1.609710E+00	3.275430E+00
1.096060E+00	1.546990E+00	3.259630E+00
1.351030E+00	2.508150E+00	3.397490E+00
1.390900E+00	2.598520E+00	3.443280E+00
1.130570E+00	1.457720E+00	3.222800E+00
1.174280E+00	1.402650E+00	3.173200E+00
1.165440E+00	1.378490E+00	3.228840E+00
1.203810E+00	1.331310E+00	3.211640E+00
1.430800E+00	2.678110E+00	3.445600E+00
1.465520E+00	2.771830E+00	3.481510E+00
1.461470E+00	2.738390E+00	3.394920E+00
1.404850E+00	2.604700E+00	3.368260E+00
1.269650E+00	1.266690E+00	3.174420E+00
1.350710E+00	1.158620E+00	3.247020E+00
1.437510E+00	1.109780E+00	3.205740E+00
1.429540E+00	1.096250E+00	3.264750E+00
1.497900E+00	1.058460E+00	3.258800E+00
1.524020E+00	2.975250E+00	3.544340E+00
1.548770E+00	3.040850E+00	3.535760E+00
1.535020E+00	2.986780E+00	3.458380E+00
1.496390E+00	2.854320E+00	3.427100E+00
1.499690E+00	2.886460E+00	3.515190E+00
1.696860E+00	1.004620E+00	3.217940E+00
1.620660E+00	1.017210E+00	3.255650E+00
1.709670E+00	9.834880E-01	3.282190E+00
1.575700E+00	3.103370E+00	3.581600E+00
1.617760E+00	3.171170E+00	3.554680E+00
1.579200E+00	3.095880E+00	3.498820E+00
1.787030E+00	9.640190E-01	3.263180E+00
1.631220E+00	3.178490E+00	3.460000E+00
1.661980E+00	3.233460E+00	3.539390E+00
1.948610E+00	9.216240E-01	3.297180E+00
2.081290E+00	8.808070E-01	3.326430E+00
2.184390E+00	8.486030E-01	3.396510E+00
1.697110E+00	3.271830E+00	3.480930E+00
2.299620E+00	8.314540E-01	3.352930E+00
2.361330E+00	8.357040E-01	3.294990E+00
1.777310E+00	3.365770E+00	3.497460E+00
2.401080E+00	8.181560E-01	3.364860E+00
2.493990E+00	7.943560E-01	3.427630E+00
1.859310E+00	3.454330E+00	3.510210E+00
1.911430E+00	3.514490E+00	3.527100E+00
1.901030E+00	3.496050E+00	3.457870E+00
2.593190E+00	7.843880E-01	3.384300E+00
1.953830E+00	3.556020E+00	3.480090E+00
2.707870E+00	7.874770E-01	3.342190E+00
2.810740E+00	7.476880E-01	3.416400E+00
2.037930E+00	3.645730E+00	3.511460E+00
2.911260E+00	7.466040E-01	3.372390E+00
3.020550E+00	7.214040E-01	3.416030E+00
2.136540E+00	3.722500E+00	3.472280E+00
3.141110E+00	7.358540E-01	3.390020E+00
3.097740E+00	7.077570E-01	3.441400E+00
3.166660E+00	7.063160E-01	3.473290E+00
2.239780E+00	3.801740E+00	3.466250E+00
3.261630E+00	7.514340E-01	3.421410E+00
2.345540E+00	3.868650E+00	3.468980E+00
3.399450E+00	8.200140E-01	3.392740E+00
2.454900E+00	3.924980E+00	3.469830E+00
3.512610E+00	9.039780E-01	3.352260E+00
3.527140E+00	8.842320E-01	3.443670E+00
2.562230E+00	3.975500E+00	3.463740E+00
3.585960E+00	9.412800E-01	3.363360E+00
3.577880E+00	9.251330E-01	3.403780E+00
2.665910E+00	3.997330E+00	3.457510E+00
3.753400E+00	1.039090E+00	3.436950E+00
3.632220E+00	9.617290E-01	3.394130E+00
2.762120E+00	4.012500E+00	3.454330E+00
3.915200E+00	1.186880E+00	3.404720E+00
2.834950E+00	4.010080E+00	3.437130E+00
2.912910E+00	3.995370E+00	3.494010E+00
4.008000E+00	1.268210E+00	3.386610E+00
4.009700E+00	1.249340E+00	3.440090E+00
3.022530E+00	3.937270E+00	3.459250E+00
3.101430E+00	3.905910E+00	3.446890E+00
4.200620E+00	1.505830E+00	3.389240E+00
4.145690E+00	1.423010E+00	3.407090E+00
4.080010E+00	1.315780E+00	3.449560E+00
3.151070E+00	3.879390E+00	3.433850E+00
3.246430E+00	3.829400E+00	3.457310E+00
3.386310E+00	3.780770E+00	3.495330E+00
4.395660E+00	2.116810E+00	3.364470E+00
4.381680E+00	2.009910E+00	3.372670E+00
4.365550E+00	1.883090E+00	3.397200E+00
4.328530E+00	1.739440E+00	3.443650E+00
4.371200E+00	1.831970E+00	3.455920E+00
4.258440E+00	1.583650E+00	3.424540E+00
4.206900E+00	1.481310E+00	3.455370E+00
3.502280E+00	3.733960E+00	3.451760E+00
3.621930E+00	3.714130E+00	3.493790E+00
4.406870E+00	2.529630E+00	3.412630E+00
4.427570E+00	2.393520E+00	3.484510E+00
4.417480E+00	2.236810E+00	3.418790E+00
4.409260E+00	2.079410E+00	3.449860E+00
4.398160E+00	1.964200E+00	3.457540E+00
4.389230E+00	1.883240E+00	3.469150E+00
3.733250E+00	3.674270E+00	3.448480E+00
3.844570E+00	3.654170E+00	3.487520E+00
4.279320E+00	3.100530E+00	3.439790E+00
4.329800E+00	2.979700E+00	3.512360E+00
4.352390E+00	2.862590E+00	3.474100E+00
4.382230E+00	2.734350E+00	3.447840E+00
4.393020E+00	2.645450E+00	3.396570E+00
3.951390E+00	3.600030E+00	3.466610E+00
4.059490E+00	3.541190E+00	3.494770E+00
4.097490E+00	3.493910E+00	3.461860E+00
4.145130E+00	3.431220E+00	3.459570E+00
4.211230E+00	3.310930E+00	3.482740E+00
4.190770E+00	3.386420E+00	3.504210E+00
4.233920E+00	3.212950E+00	3.423190E+00
4.127970E+00	3.483060E+00	3.511910E+00
4.172350E+00	3.427830E+00	3.517770E+00
1.300420E+00	2.525640E+00	3.638670E+00
1.327370E+00	2.578770E+00	3.621340E+00
1.305760E+00	2.517690E+00	3.588850E+00
1.295320E+00	2.441730E+00	3.521550E+00
1.279290E+00	2.447020E+00	3.610030E+00
1.244800E+00	2.288690E+00	3.473130E+00
1.248690E+00	2.331700E+00	3.567790E+00
1.196450E+00	2.144310E+00	3.434150E+00
1.206800E+00	2.193220E+00	3.525670E+00
1.149570E+00	2.009320E+00	3.408890E+00
1.160950E+00	2.055520E+00	3.492740E+00
1.110110E+00	1.877970E+00	3.388130E+00
1.117500E+00	1.921770E+00	3.470150E+00
1.081700E+00	1.759640E+00	3.373540E+00
1.081110E+00	1.779650E+00	3.468180E+00
1.072810E+00	1.694730E+00	3.375390E+00
1.070220E+00	1.701230E+00	3.421250E+00
1.069660E+00	1.636340E+00	3.407510E+00
1.343120E+00	2.570080E+00	3.559290E+00
1.381230E+00	2.670390E+00	3.633440E+00
1.081560E+00	1.535810E+00	3.374030E+00
1.101090E+00	1.477610E+00	3.315010E+00
1.100100E+00	1.456320E+00	3.373910E+00
1.122670E+00	1.407600E+00	3.351890E+00
1.410310E+00	2.670210E+00	3.525960E+00
1.431030E+00	2.744130E+00	3.599490E+00
1.171730E+00	1.336340E+00	3.307910E+00
1.249560E+00	1.237870E+00	3.292410E+00
1.216880E+00	1.241930E+00	3.411340E+00
1.301300E+00	1.174320E+00	3.321810E+00
1.276320E+00	1.182800E+00	3.373820E+00
1.340810E+00	1.129200E+00	3.372050E+00
1.452240E+00	2.792400E+00	3.613180E+00
1.469820E+00	2.838770E+00	3.629860E+00
1.465000E+00	2.803720E+00	3.567290E+00
1.440540E+00	1.068290E+00	3.346780E+00
1.568190E+00	1.003860E+00	3.358280E+00
1.515480E+00	9.973200E-01	3.464160E+00
1.624840E+00	9.590130E-01	3.449980E+00
1.540540E+00	3.028230E+00	3.609820E+00
1.502190E+00	2.921610E+00	3.612570E+00
1.726860E+00	9.477850E-01	3.379570E+00
1.612350E+00	3.167720E+00	3.641850E+00
1.574200E+00	3.097560E+00	3.671050E+00
1.851120E+00	9.231120E-01	3.358300E+00
1.860190E+00	8.991440E-01	3.435790E+00
1.937470E+00	8.908210E-01	3.410110E+00
1.659420E+00	3.235270E+00	3.622940E+00
2.064740E+00	8.542870E-01	3.439060E+00
2.198170E+00	8.165310E-01	3.508990E+00
1.713220E+00	3.300420E+00	3.584400E+00
2.295780E+00	8.017430E-01	3.482290E+00
1.781560E+00	3.381990E+00	3.643890E+00
1.840100E+00	3.447520E+00	3.651340E+00
1.827680E+00	3.428940E+00	3.583080E+00
2.398770E+00	7.970390E-01	3.458610E+00
2.506790E+00	7.620980E-01	3.544850E+00
1.888850E+00	3.497550E+00	3.608120E+00
2.603160E+00	7.493650E-01	3.507590E+00
1.961030E+00	3.575320E+00	3.577610E+00
2.701620E+00	7.481160E-01	3.466040E+00
2.803180E+00	7.096480E-01	3.536250E+00
2.035470E+00	3.661290E+00	3.634870E+00
2.116200E+00	3.735790E+00	3.632740E+00
2.075220E+00	3.694940E+00	3.580250E+00
2.901640E+00	7.078440E-01	3.481480E+00
2.989450E+00	6.763040E-01	3.543730E+00
2.127840E+00	3.733360E+00	3.558290E+00
2.194640E+00	3.800430E+00	3.620130E+00
3.083380E+00	6.845590E-01	3.505350E+00
3.170660E+00	6.751420E-01	3.571640E+00
2.223910E+00	3.810480E+00	3.555140E+00
2.245470E+00	3.843010E+00	3.612020E+00
3.267860E+00	7.128640E-01	3.535620E+00
2.287090E+00	3.871950E+00	3.611270E+00
2.336110E+00	3.887870E+00	3.572240E+00
3.377450E+00	7.643720E-01	3.504190E+00
2.453510E+00	3.946270E+00	3.575080E+00
3.472570E+00	8.281900E-01	3.495090E+00
2.563430E+00	4.002040E+00	3.569110E+00
3.580090E+00	8.913300E-01	3.554230E+00
3.629450E+00	9.425020E-01	3.464100E+00
3.714470E+00	9.803060E-01	3.554600E+00
2.660370E+00	4.022480E+00	3.559340E+00
3.825370E+00	1.060630E+00	3.563470E+00
2.751110E+00	4.033890E+00	3.548740E+00
3.910110E+00	1.144770E+00	3.529630E+00
2.836810E+00	4.033160E+00	3.530410E+00
2.915750E+00	4.023760E+00	3.597210E+00
4.013970E+00	1.235890E+00	3.503700E+00
2.989940E+00	3.980280E+00	3.556550E+00
3.097070E+00	3.943070E+00	3.568790E+00
3.135180E+00	3.897120E+00	3.488000E+00
3.196180E+00	3.878730E+00	3.538980E+00
4.170150E+00	1.401130E+00	3.508480E+00
4.111950E+00	1.308080E+00	3.563680E+00
3.298330E+00	3.831680E+00	3.550330E+00
3.389110E+00	3.800920E+00	3.555700E+00
4.385590E+00	1.812850E+00	3.523090E+00
4.354160E+00	1.710390E+00	3.550320E+00
4.311680E+00	1.611380E+00	3.538070E+00
4.242260E+00	1.497760E+00	3.533520E+00
3.498940E+00	3.766680E+00	3.544440E+00
3.617330E+00	3.738180E+00	3.554350E+00
4.428360E+00	2.534330E+00	3.565150E+00
4.410420E+00	2.621570E+00	3.473370E+00
4.411030E+00	2.669370E+00	3.535430E+00
4.440940E+00	2.384830E+00	3.589700E+00
4.443150E+00	2.269750E+00	3.559020E+00
4.435280E+00	2.129560E+00	3.543910E+00
4.422910E+00	1.996500E+00	3.539130E+00
4.408340E+00	1.907020E+00	3.521100E+00
3.744480E+00	3.703000E+00	3.549460E+00
3.930490E+00	3.645050E+00	3.574990E+00
4.299740E+00	3.100940E+00	3.586290E+00
4.257310E+00	3.187770E+00	3.499700E+00
4.255080E+00	3.222290E+00	3.566870E+00
4.338900E+00	2.969810E+00	3.604500E+00
4.360820E+00	2.878030E+00	3.571930E+00
4.388720E+00	2.771760E+00	3.548880E+00
4.003860E+00	3.616400E+00	3.583150E+00
4.016680E+00	3.595500E+00	3.550100E+00
4.197670E+00	3.391270E+00	3.568330E+00
4.232010E+00	3.302920E+00	3.611680E+00
4.036920E+00	3.595530E+00	3.586660E+00
4.092770E+00	3.541400E+00	3.592090E+00
4.158300E+00	3.460570E+00	3.559870E+00
1.240430E+00	2.349000E+00	3.712200E+00
1.259710E+00	2.405120E+00	3.721580E+00
1.250150E+00	2.363620E+00	3.658830E+00
1.215880E+00	2.238200E+00	3.614960E+00
1.223070E+00	2.276030E+00	3.695470E+00
1.175630E+00	2.104620E+00	3.580240E+00
1.190310E+00	2.152680E+00	3.665910E+00
1.130380E+00	1.969840E+00	3.555200E+00
1.149690E+00	2.022480E+00	3.642020E+00
1.096490E+00	1.852330E+00	3.537380E+00
1.109450E+00	1.877880E+00	3.641770E+00
1.079090E+00	1.784440E+00	3.533700E+00
1.085490E+00	1.790640E+00	3.588690E+00
1.072530E+00	1.724080E+00	3.564070E+00
1.327630E+00	2.582410E+00	3.696580E+00
1.283350E+00	2.472570E+00	3.684010E+00
1.065200E+00	1.650990E+00	3.502930E+00
1.068750E+00	1.566090E+00	3.475880E+00
1.073060E+00	1.548680E+00	3.587790E+00
1.081990E+00	1.480620E+00	3.521070E+00
1.380390E+00	2.684890E+00	3.724930E+00
1.418970E+00	2.750970E+00	3.728550E+00
1.403090E+00	2.724130E+00	3.685290E+00
1.106150E+00	1.415750E+00	3.455620E+00
1.154870E+00	1.323170E+00	3.440690E+00
1.143620E+00	1.335340E+00	3.558120E+00
1.190290E+00	1.266220E+00	3.475180E+00
1.179230E+00	1.277580E+00	3.526570E+00
1.219540E+00	1.219520E+00	3.518910E+00
1.439060E+00	2.780190E+00	3.667360E+00
1.458510E+00	2.823420E+00	3.764920E+00
1.290260E+00	1.147050E+00	3.473130E+00
1.403600E+00	1.061340E+00	3.471550E+00
1.361970E+00	1.073630E+00	3.582890E+00
1.467270E+00	1.010680E+00	3.513420E+00
1.441630E+00	1.018880E+00	3.560760E+00
1.511410E+00	9.739470E-01	3.567780E+00
1.489230E+00	2.897350E+00	3.769020E+00
1.506170E+00	2.937120E+00	3.752950E+00
1.486380E+00	2.888580E+00	3.701800E+00
1.708650E+00	9.180000E-01	3.496450E+00
1.622480E+00	9.315190E-01	3.556310E+00
1.756180E+00	8.734140E-01	3.589780E+00
1.536730E+00	3.006490E+00	3.730770E+00
1.825630E+00	8.791620E-01	3.512980E+00
1.922890E+00	8.376780E-01	3.578930E+00
1.857700E+00	8.424190E-01	3.604420E+00
1.950740E+00	8.097660E-01	3.655550E+00
1.615260E+00	3.160500E+00	3.731900E+00
1.581040E+00	3.099020E+00	3.747450E+00
1.968050E+00	8.512990E-01	3.515270E+00
2.015420E+00	8.052760E-01	3.612600E+00
1.652380E+00	3.220780E+00	3.706810E+00
2.142990E+00	7.929420E-01	3.612600E+00
1.717310E+00	3.304830E+00	3.720930E+00
2.288450E+00	7.692500E-01	3.601530E+00
1.830770E+00	3.438940E+00	3.722120E+00
1.781300E+00	3.383820E+00	3.740800E+00
2.402470E+00	7.676560E-01	3.576050E+00
2.511480E+00	7.325240E-01	3.664090E+00
1.878740E+00	3.492130E+00	3.694530E+00
2.609820E+00	7.190740E-01	3.626930E+00
1.953520E+00	3.577160E+00	3.707940E+00
2.705190E+00	7.159160E-01	3.586000E+00
2.803420E+00	6.776090E-01	3.656480E+00
2.098890E+00	3.726640E+00	3.719110E+00
2.030190E+00	3.664230E+00	3.732410E+00
2.894990E+00	6.714160E-01	3.599890E+00
2.983500E+00	6.409040E-01	3.658760E+00
2.183520E+00	3.798940E+00	3.704910E+00
3.076630E+00	6.526520E-01	3.610400E+00
3.171450E+00	6.455500E-01	3.680930E+00
2.275660E+00	3.872260E+00	3.681810E+00
3.269420E+00	6.824800E-01	3.646960E+00
2.350810E+00	3.925100E+00	3.712170E+00
2.348610E+00	3.914200E+00	3.658760E+00
3.375380E+00	7.336490E-01	3.614970E+00
2.388050E+00	3.942110E+00	3.702210E+00
2.443500E+00	3.960970E+00	3.690950E+00
3.477560E+00	8.035420E-01	3.588680E+00
2.559560E+00	4.014130E+00	3.674240E+00
3.683260E+00	9.489980E-01	3.661540E+00
3.573720E+00	8.624430E-01	3.676830E+00
2.668660E+00	4.039830E+00	3.667310E+00
3.807000E+00	1.042130E+00	3.656590E+00
2.737230E+00	4.046790E+00	3.627730E+00
3.916470E+00	1.138730E+00	3.641350E+00
2.825290E+00	4.054290E+00	3.641780E+00
2.921690E+00	4.043340E+00	3.698780E+00
4.019570E+00	1.225370E+00	3.608410E+00
3.008430E+00	3.996940E+00	3.643970E+00
3.124550E+00	3.966850E+00	3.669680E+00
3.216350E+00	3.894370E+00	3.608230E+00
4.191980E+00	1.402900E+00	3.618110E+00
4.118810E+00	1.305710E+00	3.671800E+00
3.251860E+00	3.914530E+00	3.680270E+00
3.340710E+00	3.883580E+00	3.680210E+00
3.373700E+00	3.838600E+00	3.618570E+00
4.380630E+00	1.751240E+00	3.612870E+00
4.344670E+00	1.640680E+00	3.639440E+00
4.379390E+00	1.710550E+00	3.677580E+00
4.273090E+00	1.517080E+00	3.640750E+00
3.442000E+00	3.856440E+00	3.685450E+00
3.570110E+00	3.823870E+00	3.703410E+00
3.593030E+00	3.775380E+00	3.626650E+00
4.413270E+00	2.687110E+00	3.638260E+00
4.440440E+00	2.556270E+00	3.708830E+00
4.446810E+00	2.422150E+00	3.679700E+00
4.454650E+00	2.292100E+00	3.667950E+00
4.448450E+00	2.159430E+00	3.654630E+00
4.438670E+00	2.019810E+00	3.643970E+00
4.415510E+00	1.864830E+00	3.624980E+00
4.396280E+00	1.768500E+00	3.666020E+00
3.688700E+00	3.774270E+00	3.697770E+00
3.804070E+00	3.748330E+00	3.746080E+00
3.815730E+00	3.708760E+00	3.659650E+00
4.264400E+00	3.209450E+00	3.661580E+00
4.308540E+00	3.116870E+00	3.727380E+00
4.337090E+00	3.004030E+00	3.687450E+00
4.364160E+00	2.885990E+00	3.670340E+00
4.384970E+00	2.800300E+00	3.624730E+00
3.914620E+00	3.685900E+00	3.738540E+00
3.999580E+00	3.618200E+00	3.689460E+00
4.023740E+00	3.603980E+00	3.614580E+00
4.064520E+00	3.576440E+00	3.650940E+00
4.199920E+00	3.396140E+00	3.695430E+00
4.161060E+00	3.459220E+00	3.617810E+00
4.131110E+00	3.504070E+00	3.673890E+00
4.243800E+00	3.290570E+00	3.702830E+00
4.098670E+00	3.546740E+00	3.654900E+00
1.234860E+00	2.351100E+00	3.851080E+00
1.256610E+00	2.416590E+00	3.836780E+00
1.239930E+00	2.343650E+00	3.772450E+00
1.204000E+00	2.205620E+00	3.749140E+00
1.215900E+00	2.262670E+00	3.832370E+00
1.167430E+00	2.080560E+00	3.725500E+00
1.188490E+00	2.146350E+00	3.815430E+00
1.130220E+00	1.964340E+00	3.709390E+00
1.152910E+00	2.026850E+00	3.795680E+00
1.108980E+00	1.892670E+00	3.710260E+00
1.121110E+00	1.919340E+00	3.778980E+00
1.100250E+00	1.834290E+00	3.743480E+00
1.278480E+00	2.487100E+00	3.870650E+00
1.307730E+00	2.559350E+00	3.852190E+00
1.289830E+00	2.486290E+00	3.779400E+00
1.083050E+00	1.728530E+00	3.696370E+00
1.072250E+00	1.632030E+00	3.627510E+00
1.075010E+00	1.638350E+00	3.706540E+00
1.073540E+00	1.569100E+00	3.650690E+00
1.075780E+00	1.583920E+00	3.709060E+00
1.079450E+00	1.523310E+00	3.691050E+00
1.337700E+00	2.627090E+00	3.889500E+00
1.374540E+00	2.690130E+00	3.875320E+00
1.346700E+00	2.626400E+00	3.803260E+00
1.111630E+00	1.402320E+00	3.577920E+00
1.098260E+00	1.445840E+00	3.669330E+00
1.131820E+00	1.362330E+00	3.612260E+00
1.124790E+00	1.379540E+00	3.653980E+00
1.149570E+00	1.328580E+00	3.657480E+00
1.410340E+00	2.738570E+00	3.814330E+00
1.200070E+00	1.241050E+00	3.637360E+00
1.271030E+00	1.150150E+00	3.593990E+00
1.249680E+00	1.168860E+00	3.657400E+00
1.319330E+00	1.100140E+00	3.631580E+00
1.291120E+00	1.121560E+00	3.676620E+00
1.354600E+00	1.062910E+00	3.682120E+00
1.456270E+00	2.834930E+00	3.869900E+00
1.486780E+00	2.905990E+00	3.875210E+00
1.480470E+00	2.882880E+00	3.817680E+00
1.461880E+00	9.838970E-01	3.680190E+00
1.566940E+00	9.260800E-01	3.652250E+00
1.541530E+00	9.256030E-01	3.715580E+00
1.601070E+00	8.979420E-01	3.734240E+00
1.510010E+00	2.948780E+00	3.820980E+00
1.690560E+00	8.755330E-01	3.689570E+00
1.550980E+00	3.038610E+00	3.865530E+00
1.585950E+00	3.107960E+00	3.862900E+00
1.572670E+00	3.080030E+00	3.802450E+00
1.847910E+00	8.260730E-01	3.699480E+00
1.980500E+00	7.857060E-01	3.742250E+00
1.606900E+00	3.141610E+00	3.810630E+00
2.088530E+00	7.707080E-01	3.707130E+00
1.665590E+00	3.231820E+00	3.823950E+00
2.157760E+00	7.683480E-01	3.685130E+00
2.185400E+00	7.561940E-01	3.723640E+00
1.731070E+00	3.325320E+00	3.842970E+00
1.777590E+00	3.387240E+00	3.863330E+00
1.763640E+00	3.365850E+00	3.797090E+00
2.267710E+00	7.411870E-01	3.728270E+00
2.194260E+00	7.631880E-01	3.689560E+00
1.819410E+00	3.432600E+00	3.815880E+00
2.400940E+00	7.365180E-01	3.699450E+00
2.518880E+00	7.054090E-01	3.785060E+00
1.886180E+00	3.505520E+00	3.779080E+00
2.614670E+00	6.902560E-01	3.748220E+00
1.956860E+00	3.594730E+00	3.845450E+00
2.023950E+00	3.672270E+00	3.861790E+00
2.004690E+00	3.644310E+00	3.791360E+00
2.709490E+00	6.837920E-01	3.706720E+00
2.813860E+00	6.479310E-01	3.780030E+00
2.078200E+00	3.719030E+00	3.818220E+00
2.899590E+00	6.377340E-01	3.723100E+00
2.989790E+00	6.151470E-01	3.762950E+00
2.168300E+00	3.796720E+00	3.802590E+00
3.076610E+00	6.218910E-01	3.720920E+00
3.176850E+00	6.164070E-01	3.791200E+00
2.254090E+00	3.869860E+00	3.785070E+00
3.275490E+00	6.525600E-01	3.758100E+00
2.334470E+00	3.924770E+00	3.773980E+00
3.380210E+00	7.063400E-01	3.728060E+00
2.400980E+00	3.955280E+00	3.755730E+00
2.477120E+00	3.998520E+00	3.810870E+00
3.479310E+00	7.791610E-01	3.700240E+00
2.557780E+00	4.031440E+00	3.774770E+00
3.676600E+00	9.228110E-01	3.770550E+00
3.580660E+00	8.335860E-01	3.784540E+00
2.648070E+00	4.051860E+00	3.760160E+00
3.792840E+00	1.015870E+00	3.757560E+00
2.730990E+00	4.065680E+00	3.751410E+00
2.762700E+00	4.061170E+00	3.696430E+00
2.838460E+00	4.085210E+00	3.769760E+00
3.925650E+00	1.138060E+00	3.758420E+00
2.936630E+00	4.067980E+00	3.769140E+00
4.029000E+00	1.226790E+00	3.707830E+00
3.030780E+00	4.037220E+00	3.746800E+00
3.189590E+00	3.998340E+00	3.756140E+00
4.214700E+00	1.403200E+00	3.761080E+00
4.117930E+00	1.293570E+00	3.738670E+00
3.281320E+00	3.986910E+00	3.783790E+00
3.329170E+00	3.928340E+00	3.733190E+00
4.367620E+00	1.648350E+00	3.718640E+00
4.320410E+00	1.546050E+00	3.734720E+00
4.295880E+00	1.488140E+00	3.783800E+00
3.374280E+00	3.967010E+00	3.796800E+00
3.483770E+00	3.935620E+00	3.814450E+00
3.485670E+00	3.891140E+00	3.754780E+00
4.435490E+00	2.696140E+00	3.785610E+00
4.398360E+00	2.781840E+00	3.696330E+00
4.392260E+00	2.843360E+00	3.764500E+00
4.457090E+00	2.551560E+00	3.806570E+00
4.465540E+00	2.442140E+00	3.783080E+00
4.477330E+00	2.314990E+00	3.768880E+00
4.472120E+00	2.181930E+00	3.758980E+00
4.465120E+00	2.049100E+00	3.748570E+00
4.450050E+00	1.909340E+00	3.747990E+00
4.408470E+00	1.745080E+00	3.748020E+00
4.372430E+00	1.607780E+00	3.786570E+00
4.333750E+00	1.531870E+00	3.797020E+00
3.575940E+00	3.888060E+00	3.807200E+00
3.659840E+00	3.823980E+00	3.764700E+00
3.801200E+00	3.783580E+00	3.821570E+00
4.273900E+00	3.235010E+00	3.781450E+00
4.313690E+00	3.133020E+00	3.860430E+00
4.347060E+00	3.021800E+00	3.795940E+00
4.361950E+00	2.935280E+00	3.746480E+00
3.915870E+00	3.713130E+00	3.812000E+00
4.016370E+00	3.634190E+00	3.796190E+00
4.126410E+00	3.524710E+00	3.780580E+00
4.088580E+00	3.555640E+00	3.692110E+00
4.219070E+00	3.397790E+00	3.832940E+00
4.243680E+00	3.325260E+00	3.769790E+00
1.257530E+00	2.411650E+00	3.911980E+00
1.231610E+00	2.318080E+00	3.903410E+00
1.216860E+00	2.224420E+00	3.910100E+00
1.187600E+00	2.102740E+00	3.896280E+00
1.154020E+00	1.983990E+00	3.879690E+00
1.126360E+00	1.857250E+00	3.879490E+00
1.094950E+00	1.776910E+00	3.797890E+00
1.106210E+00	1.773180E+00	3.863810E+00
1.095040E+00	1.719340E+00	3.834820E+00
1.306290E+00	2.552830E+00	3.926780E+00
1.278090E+00	2.484350E+00	3.923000E+00
1.088670E+00	1.628520E+00	3.810310E+00
1.088680E+00	1.538440E+00	3.787550E+00
1.093470E+00	1.481750E+00	3.761430E+00
1.108250E+00	1.491270E+00	3.841950E+00
1.124810E+00	1.431290E+00	3.827850E+00
1.370710E+00	2.680630E+00	3.934900E+00
1.344960E+00	2.628260E+00	3.956040E+00
1.140300E+00	1.360100E+00	3.752760E+00
1.171300E+00	1.293770E+00	3.728580E+00
1.180800E+00	1.303320E+00	3.814870E+00
1.208100E+00	1.239330E+00	3.776820E+00
1.420750E+00	2.759160E+00	3.943250E+00
1.247920E+00	1.169310E+00	3.728590E+00
1.317850E+00	1.092340E+00	3.777590E+00
1.392520E+00	1.023730E+00	3.760460E+00
1.390480E+00	1.028700E+00	3.864300E+00
1.461240E+00	9.721570E-01	3.815640E+00
1.479560E+00	2.889200E+00	3.930820E+00
1.460160E+00	2.840140E+00	3.953440E+00
1.555470E+00	9.168270E-01	3.812940E+00
1.684870E+00	8.637290E-01	3.821240E+00
1.517440E+00	2.966430E+00	3.945360E+00
1.795770E+00	8.246800E-01	3.799030E+00
1.783470E+00	8.243150E-01	3.879740E+00
1.868200E+00	8.046190E-01	3.890560E+00
1.587250E+00	3.104430E+00	3.938290E+00
1.557210E+00	3.046270E+00	3.960800E+00
1.945660E+00	7.881200E-01	3.833780E+00
1.622740E+00	3.167350E+00	3.900870E+00
2.083360E+00	7.542120E-01	3.824780E+00
1.678340E+00	3.246170E+00	3.966720E+00
1.727840E+00	3.318800E+00	3.984740E+00
1.710220E+00	3.297830E+00	3.911440E+00
2.195140E+00	7.435500E-01	3.799660E+00
1.764040E+00	3.369890E+00	3.940800E+00
2.299320E+00	7.150360E-01	3.855580E+00
1.823300E+00	3.443560E+00	3.919370E+00
2.416360E+00	7.104560E-01	3.839480E+00
2.535360E+00	6.869200E-01	3.890660E+00
1.884140E+00	3.513140E+00	3.884920E+00
2.618180E+00	6.717840E-01	3.872790E+00
2.014400E+00	3.667310E+00	3.940390E+00
1.946900E+00	3.592860E+00	3.959480E+00
2.722430E+00	6.599500E-01	3.838100E+00
2.818800E+00	6.320860E-01	3.874320E+00
2.083780E+00	3.734720E+00	3.925110E+00
2.927500E+00	6.051900E-01	3.884980E+00
2.161810E+00	3.802610E+00	3.905910E+00
3.073990E+00	5.982330E-01	3.838110E+00
2.242410E+00	3.873120E+00	3.884550E+00
2.320430E+00	3.928860E+00	3.867390E+00
3.390790E+00	6.809080E-01	3.844110E+00
3.276740E+00	6.254420E-01	3.866270E+00
2.400370E+00	3.966630E+00	3.848160E+00
2.474510E+00	4.003410E+00	3.914920E+00
3.495640E+00	7.531000E-01	3.810560E+00
2.564440E+00	4.042180E+00	3.880380E+00
3.669900E+00	8.900500E-01	3.884520E+00
3.582170E+00	8.082860E-01	3.870700E+00
2.631960E+00	4.059100E+00	3.833300E+00
3.782910E+00	9.928940E-01	3.862090E+00
2.723510E+00	4.077600E+00	3.843980E+00
2.836190E+00	4.110650E+00	3.901410E+00
3.878990E+00	1.083230E+00	3.841350E+00
2.976430E+00	4.094960E+00	3.852810E+00
3.993830E+00	1.199600E+00	3.890230E+00
[truncated: 10,719 more rows]
