# Supplementary material for: A New MRI-Based Model of Heart Function with Coupled Hemodynamics and Application to Normal and Diseased Canine Left Ventricles
Source: Front Bioeng Biotechnol. 2015 Sep 23;3:140. doi: 10.3389/fbioe.2015.00140 (PMC4585083; doi:10.3389/fbioe.2015.00140)
Supplement: Supplementary file 4 [file Data_Sheet_4.ZIP › Case2_Normal_LBBB_Diastole/nodes/case2_diastole_time_0.2300.csv]

3.321260E+00	2.067350E+00	1.068210E+00
3.346350E+00	2.114710E+00	1.043490E+00
3.364800E+00	2.075290E+00	1.058560E+00
3.365680E+00	2.029360E+00	1.091110E+00
3.402230E+00	2.173970E+00	1.013410E+00
3.436910E+00	2.235250E+00	9.931210E-01
3.458930E+00	2.186710E+00	1.014310E+00
3.456700E+00	2.099790E+00	1.061190E+00
3.565100E+00	2.030320E+00	1.124500E+00
3.479930E+00	1.981870E+00	1.144450E+00
3.612350E+00	1.963800E+00	1.196710E+00
3.543970E+00	2.223040E+00	1.021780E+00
3.614430E+00	2.111380E+00	1.095980E+00
3.656550E+00	2.032960E+00	1.157570E+00
2.992940E+00	2.275210E+00	1.082980E+00
3.011380E+00	2.364190E+00	1.059310E+00
3.055530E+00	2.321640E+00	1.050790E+00
3.073410E+00	2.266270E+00	1.064120E+00
3.069780E+00	2.455380E+00	1.044970E+00
3.091600E+00	2.540120E+00	1.046310E+00
3.137580E+00	2.491760E+00	1.031750E+00
3.194880E+00	2.379120E+00	1.014710E+00
3.322910E+00	2.219580E+00	1.003790E+00
3.163890E+00	2.213430E+00	1.061250E+00
3.241260E+00	2.059520E+00	1.109170E+00
3.372560E+00	1.923860E+00	1.188870E+00
3.232160E+00	1.914940E+00	1.233180E+00
3.442240E+00	1.837810E+00	1.326050E+00
3.325290E+00	1.817910E+00	1.351460E+00
3.434900E+00	1.788890E+00	1.408490E+00
3.224440E+00	2.565120E+00	1.019960E+00
3.440320E+00	2.546050E+00	1.000510E+00
3.455730E+00	2.349300E+00	9.812280E-01
3.527060E+00	1.892580E+00	1.261290E+00
3.565640E+00	1.805500E+00	1.437960E+00
3.576500E+00	2.476220E+00	1.014650E+00
3.594700E+00	2.573070E+00	1.031760E+00
3.641400E+00	2.354140E+00	1.027480E+00
3.698550E+00	2.215430E+00	1.088420E+00
3.726210E+00	2.096420E+00	1.165420E+00
3.734850E+00	2.004570E+00	1.249460E+00
3.667730E+00	1.904550E+00	1.326390E+00
3.709740E+00	2.518700E+00	1.078820E+00
3.781730E+00	2.334700E+00	1.115850E+00
3.805860E+00	2.174010E+00	1.198580E+00
3.789670E+00	2.079230E+00	1.244090E+00
2.567590E+00	2.669200E+00	1.245680E+00
2.589940E+00	2.738380E+00	1.246130E+00
2.627520E+00	2.678980E+00	1.222120E+00
2.723990E+00	2.618110E+00	1.186550E+00
2.582780E+00	2.588920E+00	1.242990E+00
2.783740E+00	2.447680E+00	1.159990E+00
2.628300E+00	2.441270E+00	1.237340E+00
2.871540E+00	2.277740E+00	1.137710E+00
2.687990E+00	2.284300E+00	1.242330E+00
2.867960E+00	2.107310E+00	1.231340E+00
2.749100E+00	2.128450E+00	1.295540E+00
2.932440E+00	2.021150E+00	1.249210E+00
2.824150E+00	1.981160E+00	1.348250E+00
2.943120E+00	1.929230E+00	1.336150E+00
2.702320E+00	2.773230E+00	1.216850E+00
2.902020E+00	2.780810E+00	1.142060E+00
2.884460E+00	2.603980E+00	1.112750E+00
2.961390E+00	2.480960E+00	1.080960E+00
3.016080E+00	2.143930E+00	1.146250E+00
3.072190E+00	1.959970E+00	1.248180E+00
3.157910E+00	1.839720E+00	1.370410E+00
3.025900E+00	1.860290E+00	1.391240E+00
3.232840E+00	1.736810E+00	1.489290E+00
3.078260E+00	1.757430E+00	1.502230E+00
3.285910E+00	1.661530E+00	1.591990E+00
3.147570E+00	1.637260E+00	1.642780E+00
3.269560E+00	1.591870E+00	1.698190E+00
3.103220E+00	2.674460E+00	1.069720E+00
3.150820E+00	2.871670E+00	1.138320E+00
3.421180E+00	1.724140E+00	1.520640E+00
3.394550E+00	1.624380E+00	1.677540E+00
3.294810E+00	2.817180E+00	1.084400E+00
3.359690E+00	2.940350E+00	1.146880E+00
3.366890E+00	2.704290E+00	1.029340E+00
3.562160E+00	1.738580E+00	1.564880E+00
3.575680E+00	1.677200E+00	1.698240E+00
3.471390E+00	2.847910E+00	1.107660E+00
3.535730E+00	2.973800E+00	1.200990E+00
3.612880E+00	2.704480E+00	1.077280E+00
3.771630E+00	1.949650E+00	1.381680E+00
3.749700E+00	1.861240E+00	1.495830E+00
3.671100E+00	1.768840E+00	1.604320E+00
3.644130E+00	2.883510E+00	1.173050E+00
3.671190E+00	2.975960E+00	1.262570E+00
3.747690E+00	2.807000E+00	1.187420E+00
3.802650E+00	2.663620E+00	1.172590E+00
3.854500E+00	2.471570E+00	1.194830E+00
3.886150E+00	2.276610E+00	1.269100E+00
3.856760E+00	2.070470E+00	1.390550E+00
3.919460E+00	2.204810E+00	1.397110E+00
3.820960E+00	1.939770E+00	1.472170E+00
3.747420E+00	2.906200E+00	1.260420E+00
3.857170E+00	2.810630E+00	1.321620E+00
3.910000E+00	2.602720E+00	1.318470E+00
3.934360E+00	2.415970E+00	1.345980E+00
3.943660E+00	2.287440E+00	1.397330E+00
2.212710E+00	2.701190E+00	1.486340E+00
2.239160E+00	2.793160E+00	1.476290E+00
2.269910E+00	2.713190E+00	1.441150E+00
2.330260E+00	2.624840E+00	1.407310E+00
2.226560E+00	2.611770E+00	1.486090E+00
2.389010E+00	2.462440E+00	1.393350E+00
2.271400E+00	2.461380E+00	1.477910E+00
2.436110E+00	2.298110E+00	1.397540E+00
2.323300E+00	2.306390E+00	1.471550E+00
2.494470E+00	2.143840E+00	1.441110E+00
2.385130E+00	2.153960E+00	1.513020E+00
2.553710E+00	2.005020E+00	1.475830E+00
2.442950E+00	2.009570E+00	1.548030E+00
2.624830E+00	1.907540E+00	1.529210E+00
2.521210E+00	1.861230E+00	1.628260E+00
2.652340E+00	1.795770E+00	1.634220E+00
2.295570E+00	2.907660E+00	1.458710E+00
2.344150E+00	3.021990E+00	1.468080E+00
2.363340E+00	2.940640E+00	1.427180E+00
2.373250E+00	2.818990E+00	1.393000E+00
2.487100E+00	2.659600E+00	1.304200E+00
2.506290E+00	2.451540E+00	1.309260E+00
2.550170E+00	2.289680E+00	1.315890E+00
2.610760E+00	2.138080E+00	1.369040E+00
2.676010E+00	2.002400E+00	1.416720E+00
2.750040E+00	1.867500E+00	1.517610E+00
2.815200E+00	1.796560E+00	1.565680E+00
2.762480E+00	1.750650E+00	1.638650E+00
2.842530E+00	1.737260E+00	1.616790E+00
2.445580E+00	2.978670E+00	1.399540E+00
2.449250E+00	3.070830E+00	1.434650E+00
2.594620E+00	2.898360E+00	1.297510E+00
2.907910E+00	1.813550E+00	1.499540E+00
3.007290E+00	1.683920E+00	1.613980E+00
2.908700E+00	1.690660E+00	1.636910E+00
3.053510E+00	1.614270E+00	1.682110E+00
2.978960E+00	1.591510E+00	1.730210E+00
3.085800E+00	1.561250E+00	1.745470E+00
2.552580E+00	3.077850E+00	1.389010E+00
2.745070E+00	3.083060E+00	1.345940E+00
2.751320E+00	2.985950E+00	1.284750E+00
2.803280E+00	2.915990E+00	1.226580E+00
3.348800E+00	1.545100E+00	1.794620E+00
3.194400E+00	1.513530E+00	1.830860E+00
3.323260E+00	1.483110E+00	1.905400E+00
2.866830E+00	3.039340E+00	1.272480E+00
2.881570E+00	3.121540E+00	1.329520E+00
3.025060E+00	2.985340E+00	1.210910E+00
3.493830E+00	1.583360E+00	1.801150E+00
3.444880E+00	1.513330E+00	1.905480E+00
3.010440E+00	3.123720E+00	1.316900E+00
3.248710E+00	3.117560E+00	1.300000E+00
3.245710E+00	3.002560E+00	1.199410E+00
3.592750E+00	1.616090E+00	1.815100E+00
3.601390E+00	1.560830E+00	1.928560E+00
3.421530E+00	3.063290E+00	1.250340E+00
3.403940E+00	3.141790E+00	1.331640E+00
3.781080E+00	1.813170E+00	1.660890E+00
3.752990E+00	1.740920E+00	1.767910E+00
3.682520E+00	1.653560E+00	1.849260E+00
3.508350E+00	3.138280E+00	1.363250E+00
3.605940E+00	3.063400E+00	1.317640E+00
3.958740E+00	2.197790E+00	1.526920E+00
3.926670E+00	2.050360E+00	1.622340E+00
3.857450E+00	1.908630E+00	1.640230E+00
3.831050E+00	1.806610E+00	1.751720E+00
3.771550E+00	2.998310E+00	1.378760E+00
3.907340E+00	2.905560E+00	1.478940E+00
3.934490E+00	2.809540E+00	1.443060E+00
3.963790E+00	2.699860E+00	1.453500E+00
3.986980E+00	2.510590E+00	1.490770E+00
4.002710E+00	2.625090E+00	1.571390E+00
3.980620E+00	2.347050E+00	1.478770E+00
3.974510E+00	2.785050E+00	1.546950E+00
3.996720E+00	2.698970E+00	1.564850E+00
2.012840E+00	2.753910E+00	1.673880E+00
2.045500E+00	2.852470E+00	1.668190E+00
2.071310E+00	2.772030E+00	1.622280E+00
2.137900E+00	2.679900E+00	1.557890E+00
2.019900E+00	2.661250E+00	1.661660E+00
2.162390E+00	2.472010E+00	1.570600E+00
2.053890E+00	2.496710E+00	1.656730E+00
2.213070E+00	2.311330E+00	1.562470E+00
2.082770E+00	2.295230E+00	1.667370E+00
2.279690E+00	2.168060E+00	1.585810E+00
2.183750E+00	2.181650E+00	1.653780E+00
2.335110E+00	2.025230E+00	1.609720E+00
2.227640E+00	2.047610E+00	1.679820E+00
2.403510E+00	1.899180E+00	1.658260E+00
2.297090E+00	1.913070E+00	1.712550E+00
2.449210E+00	1.820100E+00	1.699540E+00
2.388460E+00	1.779430E+00	1.768990E+00
2.482160E+00	1.753690E+00	1.742890E+00
2.103200E+00	2.974560E+00	1.653080E+00
2.150250E+00	3.100010E+00	1.668740E+00
2.169290E+00	3.024000E+00	1.611930E+00
2.179950E+00	2.907630E+00	1.564260E+00
2.694510E+00	1.672380E+00	1.737260E+00
2.576030E+00	1.706200E+00	1.741920E+00
2.728770E+00	1.596690E+00	1.809540E+00
2.639470E+00	1.563650E+00	1.872110E+00
2.763220E+00	1.519050E+00	1.891100E+00
2.260060E+00	3.087380E+00	1.563150E+00
2.309000E+00	3.227230E+00	1.626270E+00
2.829320E+00	1.613040E+00	1.748010E+00
2.936490E+00	1.498830E+00	1.869100E+00
2.853100E+00	1.483980E+00	1.903810E+00
3.004620E+00	1.423610E+00	1.952440E+00
2.918700E+00	1.383450E+00	2.009750E+00
3.019570E+00	1.361860E+00	2.036870E+00
2.452860E+00	3.170870E+00	1.496200E+00
2.482960E+00	3.317160E+00	1.610470E+00
3.048840E+00	1.495740E+00	1.856400E+00
3.113450E+00	1.401520E+00	1.982340E+00
2.596480E+00	3.285230E+00	1.528910E+00
2.652440E+00	3.372590E+00	1.619130E+00
2.664290E+00	3.200890E+00	1.446250E+00
3.405170E+00	1.449690E+00	2.002420E+00
3.263930E+00	1.414890E+00	2.009420E+00
3.389050E+00	1.400880E+00	2.104100E+00
2.763190E+00	3.317770E+00	1.535940E+00
2.797600E+00	3.398770E+00	1.627740E+00
2.905890E+00	3.232640E+00	1.418410E+00
3.526850E+00	1.488970E+00	2.004240E+00
3.510320E+00	1.445230E+00	2.104430E+00
2.860050E+00	3.440580E+00	1.668260E+00
2.874330E+00	3.484920E+00	1.727460E+00
2.916820E+00	3.449830E+00	1.681830E+00
2.948110E+00	3.387470E+00	1.604700E+00
3.091450E+00	3.320000E+00	1.518330E+00
3.164870E+00	3.232300E+00	1.421470E+00
3.603300E+00	1.512570E+00	2.014550E+00
3.596040E+00	1.489860E+00	2.074660E+00
2.972830E+00	3.475910E+00	1.734600E+00
3.097680E+00	3.441230E+00	1.703140E+00
3.139650E+00	3.380920E+00	1.621870E+00
3.283200E+00	3.335270E+00	1.558490E+00
3.423650E+00	3.232280E+00	1.435470E+00
3.787140E+00	1.699870E+00	1.909320E+00
3.760720E+00	1.622490E+00	2.000720E+00
3.673000E+00	1.534630E+00	2.057950E+00
3.255370E+00	3.422970E+00	1.705880E+00
3.396850E+00	3.389730E+00	1.675430E+00
3.447560E+00	3.325770E+00	1.589950E+00
3.579420E+00	3.284220E+00	1.591600E+00
3.674370E+00	3.170940E+00	1.477510E+00
3.989110E+00	2.124490E+00	1.740590E+00
3.953690E+00	1.968380E+00	1.832970E+00
4.006770E+00	2.075750E+00	1.887700E+00
3.871280E+00	1.789870E+00	1.899840E+00
3.838620E+00	1.695490E+00	1.994320E+00
3.536770E+00	3.369760E+00	1.711010E+00
3.665380E+00	3.325080E+00	1.708600E+00
3.704560E+00	3.253420E+00	1.633160E+00
3.788740E+00	3.188790E+00	1.634970E+00
3.860680E+00	3.059540E+00	1.585080E+00
4.021310E+00	2.529520E+00	1.662280E+00
4.028460E+00	2.324840E+00	1.726310E+00
4.041690E+00	2.479920E+00	1.766950E+00
4.020390E+00	2.163470E+00	1.847490E+00
3.788620E+00	3.275320E+00	1.759450E+00
3.889570E+00	3.152490E+00	1.742440E+00
3.956080E+00	3.030020E+00	1.755870E+00
3.981310E+00	2.887690E+00	1.692960E+00
4.027340E+00	2.670790E+00	1.708820E+00
4.037260E+00	2.557600E+00	1.733800E+00
1.849940E+00	2.798720E+00	1.887240E+00
1.893810E+00	2.922320E+00	1.888470E+00
1.901460E+00	2.820480E+00	1.830930E+00
1.944940E+00	2.727110E+00	1.748840E+00
1.840780E+00	2.701610E+00	1.861160E+00
1.952890E+00	2.522150E+00	1.747000E+00
1.856300E+00	2.544830E+00	1.840320E+00
1.982700E+00	2.361730E+00	1.730150E+00
1.872810E+00	2.343060E+00	1.834170E+00
2.006000E+00	2.276750E+00	1.734720E+00
1.954120E+00	2.267180E+00	1.785350E+00
2.008220E+00	2.190070E+00	1.779580E+00
2.105410E+00	1.912150E+00	1.848660E+00
2.074490E+00	1.974520E+00	1.827450E+00
2.170760E+00	1.939820E+00	1.783310E+00
2.265230E+00	1.806040E+00	1.825810E+00
2.151060E+00	1.833460E+00	1.878860E+00
2.341570E+00	1.672040E+00	1.886260E+00
2.227380E+00	1.700910E+00	1.931670E+00
2.389410E+00	1.587380E+00	1.937370E+00
2.313930E+00	1.552810E+00	2.010760E+00
2.426600E+00	1.509470E+00	2.010590E+00
2.001410E+00	2.958260E+00	1.752580E+00
1.977930E+00	3.057920E+00	1.834850E+00
2.103690E+00	2.091680E+00	1.748630E+00
2.476540E+00	1.617350E+00	1.876800E+00
2.565510E+00	1.519450E+00	1.940860E+00
2.520620E+00	1.462240E+00	2.031200E+00
2.619470E+00	1.442580E+00	2.015840E+00
2.014860E+00	3.140030E+00	1.844430E+00
2.087280E+00	3.242170E+00	1.850780E+00
2.063280E+00	3.131990E+00	1.772080E+00
2.815180E+00	1.410410E+00	1.999900E+00
2.716550E+00	1.431680E+00	2.006580E+00
2.849890E+00	1.349270E+00	2.065110E+00
2.786010E+00	1.318580E+00	2.127710E+00
2.891210E+00	1.298090E+00	2.132050E+00
2.191940E+00	3.246560E+00	1.736200E+00
2.219580E+00	3.345330E+00	1.811320E+00
3.094050E+00	1.325400E+00	2.101450E+00
2.996270E+00	1.298180E+00	2.138740E+00
3.104740E+00	1.271930E+00	2.189850E+00
2.296610E+00	3.420320E+00	1.832100E+00
2.368010E+00	3.499330E+00	1.897020E+00
2.371430E+00	3.444910E+00	1.814680E+00
2.355030E+00	3.375970E+00	1.731860E+00
3.182780E+00	1.351010E+00	2.085280E+00
3.177320E+00	1.300590E+00	2.163290E+00
2.468750E+00	3.478290E+00	1.804150E+00
2.538430E+00	3.565330E+00	1.899770E+00
2.551750E+00	3.435580E+00	1.701950E+00
3.299190E+00	1.337640E+00	2.165010E+00
2.637480E+00	3.521430E+00	1.812610E+00
2.685340E+00	3.582220E+00	1.911320E+00
2.749650E+00	3.463360E+00	1.718440E+00
3.505030E+00	1.373150E+00	2.233710E+00
2.753340E+00	3.612170E+00	1.956180E+00
2.761690E+00	3.642140E+00	2.013150E+00
2.810150E+00	3.620240E+00	1.963450E+00
2.858990E+00	3.558650E+00	1.866260E+00
3.669080E+00	1.479250E+00	2.186070E+00
2.853020E+00	3.637810E+00	2.006040E+00
2.959470E+00	3.605060E+00	1.979300E+00
3.015240E+00	3.566270E+00	1.923270E+00
3.142100E+00	3.507760E+00	1.852060E+00
3.776530E+00	1.566370E+00	2.140650E+00
3.782850E+00	1.524570E+00	2.214590E+00
3.099570E+00	3.585700E+00	1.992640E+00
3.237530E+00	3.547400E+00	1.969780E+00
3.299820E+00	3.511170E+00	1.906160E+00
3.421340E+00	3.457850E+00	1.835290E+00
4.018250E+00	1.992390E+00	1.984420E+00
3.988110E+00	1.852440E+00	2.052700E+00
3.890680E+00	1.686320E+00	2.134040E+00
4.008020E+00	1.784300E+00	2.188410E+00
3.848750E+00	1.567680E+00	2.224140E+00
3.376200E+00	3.529850E+00	1.976570E+00
3.503440E+00	3.491560E+00	1.966540E+00
3.560220E+00	3.452800E+00	1.917180E+00
3.670150E+00	3.391750E+00	1.865850E+00
4.069390E+00	2.435820E+00	1.932000E+00
4.046770E+00	2.547690E+00	1.807790E+00
4.064540E+00	2.589150E+00	1.907150E+00
4.067170E+00	2.298110E+00	1.938310E+00
4.072460E+00	2.131430E+00	2.023790E+00
4.054460E+00	1.944310E+00	2.123940E+00
4.040870E+00	1.852350E+00	2.165850E+00
3.630660E+00	3.466800E+00	1.995610E+00
3.742670E+00	3.422430E+00	1.996440E+00
3.778610E+00	3.380970E+00	1.954760E+00
3.829110E+00	3.319740E+00	1.919230E+00
3.911030E+00	3.206370E+00	1.886370E+00
3.979370E+00	3.074930E+00	1.887090E+00
4.030190E+00	2.923600E+00	1.905190E+00
4.071830E+00	2.746250E+00	1.950510E+00
4.080170E+00	2.838320E+00	2.000510E+00
3.847770E+00	3.365970E+00	2.053520E+00
3.943190E+00	3.254370E+00	2.029900E+00
4.012110E+00	3.124860E+00	2.021190E+00
4.053350E+00	2.989250E+00	2.022850E+00
4.080050E+00	2.887570E+00	2.035180E+00
1.721490E+00	2.813450E+00	2.095280E+00
1.763100E+00	2.924170E+00	2.096040E+00
1.755630E+00	2.833100E+00	2.042640E+00
1.785000E+00	2.757050E+00	1.959620E+00
1.704890E+00	2.724680E+00	2.065850E+00
1.770560E+00	2.571670E+00	1.928510E+00
1.698060E+00	2.589570E+00	2.020310E+00
1.783870E+00	2.404740E+00	1.916910E+00
1.709680E+00	2.431460E+00	2.001030E+00
1.793760E+00	2.304580E+00	1.911910E+00
1.723600E+00	2.273900E+00	1.988560E+00
1.815310E+00	2.217930E+00	1.928400E+00
1.897640E+00	2.000480E+00	1.961840E+00
1.899260E+00	2.049260E+00	1.937150E+00
1.927280E+00	2.012990E+00	1.932300E+00
1.932580E+00	1.963360E+00	1.951000E+00
2.040620E+00	1.713990E+00	2.035620E+00
2.016070E+00	1.781170E+00	2.005560E+00
2.105090E+00	1.736930E+00	1.975890E+00
2.188790E+00	1.607390E+00	2.031050E+00
2.083720E+00	1.631320E+00	2.073340E+00
2.242740E+00	1.526100E+00	2.081380E+00
2.173700E+00	1.490690E+00	2.159640E+00
2.290200E+00	1.444420E+00	2.148870E+00
1.826620E+00	2.936490E+00	1.993790E+00
1.850620E+00	3.049250E+00	2.041270E+00
1.911550E+00	2.172190E+00	1.873010E+00
1.983500E+00	2.040170E+00	1.869660E+00
2.034260E+00	1.889030E+00	1.915410E+00
2.460320E+00	1.435490E+00	2.088110E+00
2.396900E+00	1.398770E+00	2.154940E+00
2.500200E+00	1.359710E+00	2.161930E+00
1.910960E+00	3.149840E+00	2.040670E+00
1.968350E+00	3.264960E+00	2.072200E+00
1.963250E+00	3.204150E+00	2.000190E+00
1.945620E+00	3.112450E+00	1.935850E+00
2.678220E+00	1.343830E+00	2.121050E+00
2.588900E+00	1.350820E+00	2.136400E+00
2.720320E+00	1.281500E+00	2.187910E+00
2.659980E+00	1.247830E+00	2.247900E+00
2.768190E+00	1.231630E+00	2.256320E+00
2.032330E+00	3.274530E+00	1.962830E+00
2.071980E+00	3.369070E+00	2.024790E+00
2.946000E+00	1.244620E+00	2.214330E+00
2.873460E+00	1.226090E+00	2.246920E+00
2.947520E+00	1.210540E+00	2.283970E+00
2.142560E+00	3.442550E+00	2.039350E+00
2.207640E+00	3.524630E+00	2.097550E+00
2.204470E+00	3.480460E+00	2.012390E+00
2.185820E+00	3.407060E+00	1.932220E+00
3.039230E+00	1.228810E+00	2.273260E+00
2.286350E+00	3.532380E+00	1.998960E+00
2.326660E+00	3.595870E+00	2.088020E+00
3.218930E+00	1.259320E+00	2.280960E+00
2.403240E+00	3.639830E+00	2.128000E+00
2.473130E+00	3.690900E+00	2.195250E+00
2.472090E+00	3.656670E+00	2.114820E+00
2.447880E+00	3.608040E+00	2.024860E+00
3.400870E+00	1.300260E+00	2.298320E+00
3.348840E+00	1.257530E+00	2.367860E+00
3.448330E+00	1.275170E+00	2.390920E+00
2.562970E+00	3.677160E+00	2.105630E+00
2.623000E+00	3.728210E+00	2.205500E+00
2.638180E+00	3.637460E+00	1.999580E+00
3.495280E+00	1.328360E+00	2.313170E+00
3.499060E+00	1.307070E+00	2.364330E+00
2.744760E+00	3.680390E+00	2.116270E+00
2.727840E+00	3.728480E+00	2.219630E+00
3.680790E+00	1.420950E+00	2.350920E+00
3.569390E+00	1.345340E+00	2.359050E+00
2.837820E+00	3.724770E+00	2.219690E+00
2.986010E+00	3.702500E+00	2.239040E+00
2.970120E+00	3.650830E+00	2.107960E+00
3.795850E+00	1.509360E+00	2.292200E+00
3.095870E+00	3.662730E+00	2.195390E+00
3.085410E+00	3.688940E+00	2.254490E+00
3.241540E+00	3.592420E+00	2.113620E+00
3.994320E+00	1.711040E+00	2.279120E+00
3.920580E+00	1.599130E+00	2.330140E+00
3.990330E+00	1.666350E+00	2.350690E+00
3.185850E+00	3.658060E+00	2.243840E+00
3.312730E+00	3.617280E+00	2.217180E+00
3.379760E+00	3.585570E+00	2.166650E+00
3.504130E+00	3.531820E+00	2.110720E+00
4.115160E+00	2.528290E+00	2.124470E+00
4.111290E+00	2.393360E+00	2.118900E+00
4.101390E+00	2.290390E+00	2.075400E+00
4.138030E+00	2.166300E+00	2.199220E+00
4.121790E+00	2.094760E+00	2.180230E+00
4.120100E+00	1.999550E+00	2.215520E+00
4.089800E+00	1.834860E+00	2.293500E+00
4.140030E+00	1.936470E+00	2.302290E+00
4.029870E+00	1.717050E+00	2.361840E+00
3.438650E+00	3.592050E+00	2.231540E+00
3.565090E+00	3.553060E+00	2.224280E+00
3.631130E+00	3.520730E+00	2.179710E+00
3.741990E+00	3.463240E+00	2.136950E+00
4.112040E+00	2.793430E+00	2.122640E+00
4.129000E+00	2.667870E+00	2.161150E+00
4.159200E+00	2.066310E+00	2.275720E+00
4.156800E+00	1.990080E+00	2.313010E+00
3.682900E+00	3.526180E+00	2.256020E+00
3.815830E+00	3.471900E+00	2.287490E+00
3.848280E+00	3.436740E+00	2.221870E+00
3.891520E+00	3.384470E+00	2.190630E+00
3.972830E+00	3.283860E+00	2.175590E+00
4.046380E+00	3.153530E+00	2.174660E+00
4.048510E+00	3.214450E+00	2.253020E+00
4.085840E+00	3.002080E+00	2.163730E+00
4.099330E+00	2.896060E+00	2.132270E+00
3.916560E+00	3.401890E+00	2.304150E+00
3.987770E+00	3.317670E+00	2.283430E+00
4.025560E+00	3.261220E+00	2.266500E+00
1.624380E+00	2.722090E+00	2.248360E+00
1.659560E+00	2.819440E+00	2.267640E+00
1.676930E+00	2.767140E+00	2.169860E+00
1.638370E+00	2.600630E+00	2.123140E+00
1.595140E+00	2.625010E+00	2.221790E+00
1.645160E+00	2.454760E+00	2.092510E+00
1.575630E+00	2.453140E+00	2.207590E+00
1.654600E+00	2.327870E+00	2.059590E+00
1.603930E+00	2.347630E+00	2.132200E+00
1.666230E+00	2.251130E+00	2.060580E+00
1.620030E+00	2.249670E+00	2.118910E+00
1.675370E+00	2.173670E+00	2.084520E+00
2.004540E+00	1.501280E+00	2.239230E+00
1.969580E+00	1.566580E+00	2.208270E+00
2.050430E+00	1.537820E+00	2.179460E+00
2.108700E+00	1.455200E+00	2.221680E+00
2.048920E+00	1.416490E+00	2.290920E+00
2.153270E+00	1.375380E+00	2.281600E+00
1.693840E+00	2.915380E+00	2.275310E+00
1.745550E+00	3.015450E+00	2.274160E+00
1.724270E+00	2.927610E+00	2.205080E+00
1.844430E+00	2.104690E+00	1.955630E+00
1.761950E+00	2.124480E+00	2.014840E+00
1.835800E+00	1.978060E+00	2.016610E+00
1.939070E+00	1.858970E+00	2.013570E+00
1.864850E+00	1.831480E+00	2.091830E+00
1.963680E+00	1.698230E+00	2.112940E+00
2.332200E+00	1.360860E+00	2.212950E+00
2.263370E+00	1.330550E+00	2.283540E+00
2.368600E+00	1.286250E+00	2.290780E+00
1.816530E+00	3.138630E+00	2.272300E+00
1.877560E+00	3.254140E+00	2.306930E+00
1.865240E+00	3.196410E+00	2.233900E+00
1.836830E+00	3.106430E+00	2.157240E+00
2.563940E+00	1.266520E+00	2.247000E+00
2.474440E+00	1.250810E+00	2.315270E+00
2.602780E+00	1.221280E+00	2.304620E+00
2.565690E+00	1.206710E+00	2.346370E+00
2.635930E+00	1.176750E+00	2.375470E+00
1.928050E+00	3.272320E+00	2.196790E+00
1.968590E+00	3.365800E+00	2.257360E+00
2.834060E+00	1.180880E+00	2.340090E+00
2.749650E+00	1.166720E+00	2.380730E+00
2.842330E+00	1.141500E+00	2.407810E+00
2.031180E+00	3.444990E+00	2.267180E+00
2.091880E+00	3.524660E+00	2.320660E+00
2.083400E+00	3.482330E+00	2.237410E+00
2.056880E+00	3.417450E+00	2.151760E+00
2.951200E+00	1.163860E+00	2.391060E+00
2.155240E+00	3.534150E+00	2.216800E+00
2.197290E+00	3.603330E+00	2.295250E+00
3.145480E+00	1.187620E+00	2.405000E+00
3.082380E+00	1.132840E+00	2.478480E+00
3.183250E+00	1.143140E+00	2.502780E+00
2.262190E+00	3.663180E+00	2.316180E+00
2.323960E+00	3.714370E+00	2.382820E+00
2.321130E+00	3.689630E+00	2.296520E+00
2.303350E+00	3.638730E+00	2.210950E+00
3.277880E+00	1.223120E+00	2.402620E+00
3.278510E+00	1.182350E+00	2.485880E+00
2.403670E+00	3.712820E+00	2.296500E+00
2.468570E+00	3.760830E+00	2.401100E+00
3.412440E+00	1.228900E+00	2.465700E+00
2.545100E+00	3.754580E+00	2.298160E+00
2.611500E+00	3.793280E+00	2.412740E+00
3.570540E+00	1.291220E+00	2.454900E+00
2.712600E+00	3.761970E+00	2.318780E+00
2.708730E+00	3.794180E+00	2.425260E+00
3.655650E+00	1.351240E+00	2.429270E+00
3.672810E+00	1.330760E+00	2.483240E+00
2.805420E+00	3.789170E+00	2.422540E+00
2.942810E+00	3.767010E+00	2.419670E+00
2.886750E+00	3.751410E+00	2.323500E+00
3.833760E+00	1.485560E+00	2.425220E+00
3.747480E+00	1.386330E+00	2.493630E+00
3.067650E+00	3.712230E+00	2.335060E+00
3.043100E+00	3.747200E+00	2.425300E+00
4.004960E+00	1.645990E+00	2.421260E+00
3.951970E+00	1.553330E+00	2.484630E+00
3.154190E+00	3.719670E+00	2.425860E+00
3.266860E+00	3.685210E+00	2.423790E+00
3.292780E+00	3.649500E+00	2.329970E+00
4.143770E+00	2.402420E+00	2.207740E+00
4.164240E+00	2.287610E+00	2.244840E+00
4.163710E+00	1.915140E+00	2.398080E+00
4.136570E+00	1.810240E+00	2.450720E+00
4.072870E+00	1.728440E+00	2.445440E+00
3.385150E+00	3.653730E+00	2.424180E+00
3.503830E+00	3.619990E+00	2.434400E+00
3.531970E+00	3.585040E+00	2.345100E+00
4.161040E+00	2.706230E+00	2.255310E+00
4.180820E+00	2.573280E+00	2.323900E+00
4.187250E+00	2.394740E+00	2.332200E+00
4.214010E+00	2.242340E+00	2.401530E+00
4.192030E+00	2.122840E+00	2.371190E+00
4.180310E+00	2.015050E+00	2.377690E+00
3.615530E+00	3.588310E+00	2.453870E+00
3.742410E+00	3.551780E+00	2.491450E+00
3.738400E+00	3.525260E+00	2.392200E+00
4.094510E+00	3.134760E+00	2.299470E+00
4.127460E+00	3.011000E+00	2.313050E+00
4.159340E+00	2.823620E+00	2.307520E+00
4.172540E+00	2.900220E+00	2.413810E+00
4.185820E+00	2.674980E+00	2.354130E+00
3.814720E+00	3.514390E+00	2.478730E+00
3.912660E+00	3.443680E+00	2.458850E+00
4.012940E+00	3.324120E+00	2.416520E+00
4.075320E+00	3.202160E+00	2.374580E+00
4.141420E+00	3.052470E+00	2.409850E+00
4.161970E+00	2.968750E+00	2.418080E+00
1.543270E+00	2.662110E+00	2.410400E+00
1.583660E+00	2.758160E+00	2.433300E+00
1.585970E+00	2.692830E+00	2.327710E+00
1.544070E+00	2.537470E+00	2.294190E+00
1.517730E+00	2.575470E+00	2.385870E+00
1.532350E+00	2.445160E+00	2.288560E+00
1.505430E+00	2.451740E+00	2.357490E+00
1.511400E+00	2.354660E+00	2.292770E+00
1.876740E+00	1.410210E+00	2.405090E+00
1.840610E+00	1.523680E+00	2.333200E+00
1.946470E+00	1.477310E+00	2.302200E+00
1.989080E+00	1.401150E+00	2.340980E+00
1.950370E+00	1.379560E+00	2.388610E+00
2.011780E+00	1.332020E+00	2.399730E+00
1.649450E+00	2.949770E+00	2.486680E+00
1.694310E+00	3.028820E+00	2.495750E+00
1.675420E+00	2.969160E+00	2.437680E+00
1.662840E+00	2.894020E+00	2.357660E+00
1.622630E+00	2.881060E+00	2.462490E+00
1.553610E+00	2.284600E+00	2.201590E+00
1.591660E+00	2.136840E+00	2.193980E+00
1.692910E+00	2.022470E+00	2.125650E+00
1.605870E+00	1.999320E+00	2.225990E+00
1.766150E+00	1.873230E+00	2.143710E+00
1.665850E+00	1.894160E+00	2.224450E+00
1.832960E+00	1.738650E+00	2.181900E+00
1.734080E+00	1.769120E+00	2.244130E+00
1.889010E+00	1.608990E+00	2.233370E+00
1.792160E+00	1.643860E+00	2.281440E+00
2.193100E+00	1.302110E+00	2.347520E+00
2.119040E+00	1.274910E+00	2.412530E+00
2.232430E+00	1.232360E+00	2.422380E+00
1.751790E+00	3.134060E+00	2.494390E+00
1.803210E+00	3.236480E+00	2.526570E+00
1.790200E+00	3.188140E+00	2.457000E+00
1.762510E+00	3.100940E+00	2.391040E+00
2.406510E+00	1.221560E+00	2.377240E+00
2.342100E+00	1.192620E+00	2.436230E+00
2.449940E+00	1.158690E+00	2.458530E+00
1.844560E+00	3.259990E+00	2.422040E+00
1.884300E+00	3.340520E+00	2.485680E+00
2.570690E+00	1.122080E+00	2.473070E+00
2.690360E+00	1.108740E+00	2.473540E+00
2.650060E+00	1.075830E+00	2.529030E+00
2.713960E+00	1.064890E+00	2.559070E+00
1.949190E+00	3.429370E+00	2.508530E+00
2.008040E+00	3.502020E+00	2.511660E+00
1.992460E+00	3.468200E+00	2.460580E+00
1.962650E+00	3.407590E+00	2.381720E+00
2.842500E+00	1.084790E+00	2.511590E+00
2.049390E+00	3.524030E+00	2.439090E+00
2.074140E+00	3.580230E+00	2.539320E+00
2.997870E+00	1.098110E+00	2.526040E+00
2.954320E+00	1.063220E+00	2.598100E+00
3.043590E+00	1.071780E+00	2.611230E+00
2.164720E+00	3.659640E+00	2.543920E+00
2.229910E+00	3.712760E+00	2.551670E+00
2.209120E+00	3.683930E+00	2.498370E+00
2.179680E+00	3.632500E+00	2.423860E+00
3.135700E+00	1.102160E+00	2.575900E+00
2.273090E+00	3.721730E+00	2.487480E+00
2.321320E+00	3.772820E+00	2.606690E+00
3.271620E+00	1.141780E+00	2.581710E+00
2.396380E+00	3.771200E+00	2.497710E+00
2.463520E+00	3.813810E+00	2.600960E+00
3.385200E+00	1.184060E+00	2.564230E+00
2.543340E+00	3.817420E+00	2.515370E+00
2.543480E+00	3.836520E+00	2.599120E+00
3.544600E+00	1.231220E+00	2.610340E+00
2.606920E+00	3.843420E+00	2.594420E+00
2.721740E+00	3.823610E+00	2.530800E+00
3.677600E+00	1.315820E+00	2.558190E+00
2.892440E+00	3.822870E+00	2.579230E+00
2.874070E+00	3.807940E+00	2.492210E+00
3.866310E+00	1.463730E+00	2.565760E+00
3.788290E+00	1.375880E+00	2.627960E+00
3.022940E+00	3.776730E+00	2.507860E+00
2.988290E+00	3.803870E+00	2.595240E+00
4.035260E+00	1.635070E+00	2.538700E+00
3.967240E+00	1.542520E+00	2.621050E+00
3.094180E+00	3.781940E+00	2.598960E+00
3.199850E+00	3.751880E+00	2.599580E+00
3.236090E+00	3.720160E+00	2.511660E+00
4.185800E+00	1.847160E+00	2.523940E+00
4.119970E+00	1.745990E+00	2.584970E+00
4.176840E+00	1.814670E+00	2.598770E+00
3.310490E+00	3.713700E+00	2.598650E+00
3.424410E+00	3.682290E+00	2.602080E+00
3.463970E+00	3.655400E+00	2.520990E+00
4.238790E+00	2.444650E+00	2.469890E+00
4.265330E+00	2.284730E+00	2.508370E+00
4.276140E+00	2.371470E+00	2.564270E+00
4.258150E+00	2.122480E+00	2.527530E+00
4.223880E+00	1.967580E+00	2.517880E+00
4.205490E+00	1.865280E+00	2.595570E+00
3.529560E+00	3.646070E+00	2.621720E+00
3.654050E+00	3.607710E+00	2.652800E+00
3.661750E+00	3.592330E+00	2.561960E+00
4.214470E+00	2.791130E+00	2.482250E+00
4.245260E+00	2.605770E+00	2.510600E+00
4.244510E+00	2.717360E+00	2.551700E+00
4.266390E+00	2.451540E+00	2.555610E+00
3.728510E+00	3.575550E+00	2.635880E+00
3.828200E+00	3.522770E+00	2.599340E+00
3.962410E+00	3.442140E+00	2.603600E+00
3.997800E+00	3.405420E+00	2.552660E+00
4.046740E+00	3.343550E+00	2.546550E+00
4.115150E+00	3.217310E+00	2.553700E+00
4.105140E+00	3.277100E+00	2.630470E+00
4.169820E+00	3.068500E+00	2.537630E+00
4.201260E+00	2.911310E+00	2.525290E+00
4.236250E+00	2.779430E+00	2.574660E+00
4.043330E+00	3.373790E+00	2.628910E+00
4.082200E+00	3.324740E+00	2.633380E+00
1.418350E+00	2.122320E+00	2.450180E+00
1.428940E+00	2.190010E+00	2.433660E+00
1.444220E+00	2.124840E+00	2.404610E+00
1.467290E+00	2.046610E+00	2.378490E+00
1.418550E+00	2.048160E+00	2.452720E+00
1.502320E+00	1.950460E+00	2.366460E+00
1.441310E+00	1.909350E+00	2.462990E+00
1.518830E+00	1.838810E+00	2.407550E+00
1.758550E+00	1.411400E+00	2.484360E+00
1.725460E+00	1.476070E+00	2.462680E+00
1.792750E+00	1.452880E+00	2.422860E+00
1.811910E+00	1.361340E+00	2.489560E+00
1.613170E+00	2.983940E+00	2.711640E+00
1.660000E+00	3.058430E+00	2.692210E+00
1.634940E+00	2.992810E+00	2.645630E+00
1.622110E+00	2.927870E+00	2.556220E+00
1.581480E+00	2.899830E+00	2.664270E+00
1.577040E+00	2.798910E+00	2.513350E+00
1.553930E+00	2.788560E+00	2.602280E+00
1.518270E+00	2.652480E+00	2.502360E+00
1.478670E+00	2.486510E+00	2.463640E+00
1.454380E+00	2.327790E+00	2.411440E+00
1.491130E+00	2.190550E+00	2.320570E+00
1.533380E+00	2.039390E+00	2.294040E+00
1.575070E+00	1.903020E+00	2.311300E+00
1.647280E+00	1.788710E+00	2.312850E+00
1.583380E+00	1.789790E+00	2.374210E+00
1.705570E+00	1.671740E+00	2.338730E+00
1.629050E+00	1.691840E+00	2.397890E+00
1.755250E+00	1.556250E+00	2.375730E+00
1.680470E+00	1.581400E+00	2.427260E+00
1.930700E+00	1.279980E+00	2.504910E+00
2.031630E+00	1.251660E+00	2.477520E+00
2.012020E+00	1.210600E+00	2.541910E+00
2.081590E+00	1.183820E+00	2.544170E+00
1.708720E+00	3.099090E+00	2.598310E+00
1.712040E+00	3.159010E+00	2.715520E+00
2.275620E+00	1.164220E+00	2.496500E+00
2.203390E+00	1.144630E+00	2.561600E+00
2.317830E+00	1.108690E+00	2.567660E+00
1.771300E+00	3.255370E+00	2.720730E+00
1.825050E+00	3.318100E+00	2.694960E+00
1.780460E+00	3.241940E+00	2.639510E+00
2.492980E+00	1.100310E+00	2.536690E+00
2.423850E+00	1.082190E+00	2.591540E+00
2.537930E+00	1.057540E+00	2.611880E+00
1.873440E+00	3.355260E+00	2.599110E+00
1.897750E+00	3.411790E+00	2.727150E+00
2.642690E+00	1.045110E+00	2.613840E+00
2.778330E+00	1.029180E+00	2.656790E+00
1.977160E+00	3.489490E+00	2.610350E+00
2.894210E+00	1.034500E+00	2.651270E+00
2.858260E+00	1.006500E+00	2.705820E+00
2.929650E+00	9.995950E-01	2.742170E+00
2.047290E+00	3.578730E+00	2.640920E+00
2.097590E+00	3.632520E+00	2.708210E+00
2.113270E+00	3.633030E+00	2.613820E+00
3.023550E+00	1.034130E+00	2.693490E+00
2.196550E+00	3.700080E+00	2.646830E+00
3.129440E+00	1.060950E+00	2.666370E+00
2.283530E+00	3.770750E+00	2.727110E+00
2.369230E+00	3.819930E+00	2.764560E+00
2.344040E+00	3.798880E+00	2.694390E+00
3.250440E+00	1.087530E+00	2.677780E+00
2.421330E+00	3.822290E+00	2.696220E+00
2.429470E+00	3.840830E+00	2.764900E+00
3.419730E+00	1.139670E+00	2.679370E+00
2.483190E+00	3.854500E+00	2.759810E+00
2.567380E+00	3.857130E+00	2.694710E+00
3.541060E+00	1.174310E+00	2.706510E+00
3.517040E+00	1.141200E+00	2.741760E+00
3.567250E+00	1.163230E+00	2.750950E+00
2.725280E+00	3.872570E+00	2.744030E+00
2.679580E+00	3.849500E+00	2.646110E+00
3.714680E+00	1.290940E+00	2.683040E+00
3.631380E+00	1.207570E+00	2.749860E+00
2.805430E+00	3.848530E+00	2.661010E+00
2.860390E+00	3.876870E+00	2.762660E+00
3.900110E+00	1.443560E+00	2.708710E+00
3.821530E+00	1.348820E+00	2.730030E+00
2.969370E+00	3.827230E+00	2.681430E+00
2.959830E+00	3.860490E+00	2.784000E+00
4.052450E+00	1.623410E+00	2.670230E+00
3.996600E+00	1.532460E+00	2.729980E+00
3.050650E+00	3.836990E+00	2.762070E+00
3.138070E+00	3.823190E+00	2.796640E+00
3.170970E+00	3.781520E+00	2.689610E+00
4.188370E+00	1.807610E+00	2.678130E+00
4.125440E+00	1.699430E+00	2.736320E+00
3.259150E+00	3.774760E+00	2.787210E+00
3.377360E+00	3.740120E+00	2.794040E+00
3.387730E+00	3.711690E+00	2.693440E+00
4.293920E+00	2.285640E+00	2.621400E+00
4.295310E+00	2.158890E+00	2.650100E+00
4.274810E+00	1.997580E+00	2.696910E+00
4.310820E+00	2.083340E+00	2.718940E+00
4.229510E+00	1.899640E+00	2.647150E+00
3.473020E+00	3.703770E+00	2.776240E+00
3.566860E+00	3.672460E+00	2.821920E+00
3.575900E+00	3.653110E+00	2.723650E+00
4.261910E+00	2.681400E+00	2.635630E+00
4.301070E+00	2.536330E+00	2.718280E+00
4.299970E+00	2.385970E+00	2.669610E+00
4.326270E+00	2.224200E+00	2.715900E+00
4.326770E+00	2.131440E+00	2.737340E+00
3.646420E+00	3.640250E+00	2.785510E+00
3.748410E+00	3.591880E+00	2.750540E+00
3.890760E+00	3.525110E+00	2.751340E+00
3.939470E+00	3.477760E+00	2.687810E+00
4.153680E+00	3.200680E+00	2.690820E+00
4.201940E+00	3.070290E+00	2.713330E+00
4.193010E+00	3.143490E+00	2.748250E+00
4.224240E+00	2.918030E+00	2.681790E+00
4.248500E+00	2.787120E+00	2.668190E+00
3.978100E+00	3.475890E+00	2.776620E+00
4.023580E+00	3.420190E+00	2.717400E+00
4.122690E+00	3.310920E+00	2.753360E+00
4.179340E+00	3.198070E+00	2.775560E+00
1.343980E+00	2.077250E+00	2.594670E+00
1.356920E+00	2.163260E+00	2.598550E+00
1.383030E+00	2.102560E+00	2.518670E+00
1.380980E+00	1.962010E+00	2.527020E+00
1.337930E+00	1.990260E+00	2.596720E+00
1.392180E+00	1.875150E+00	2.539530E+00
1.346580E+00	1.846280E+00	2.615740E+00
1.410770E+00	1.786780E+00	2.560140E+00
1.541270E+00	2.892840E+00	2.839310E+00
1.581520E+00	2.970620E+00	2.864690E+00
1.565960E+00	2.916320E+00	2.768290E+00
1.531230E+00	2.796610E+00	2.710430E+00
1.518310E+00	2.816950E+00	2.812000E+00
1.497050E+00	2.666320E+00	2.644490E+00
1.486570E+00	2.693830E+00	2.762230E+00
1.460930E+00	2.529430E+00	2.582400E+00
1.447570E+00	2.562540E+00	2.700360E+00
1.432650E+00	2.385740E+00	2.541890E+00
1.419820E+00	2.429140E+00	2.654960E+00
1.400590E+00	2.245920E+00	2.515700E+00
1.381150E+00	2.292820E+00	2.614910E+00
1.554280E+00	1.715380E+00	2.448580E+00
1.480500E+00	1.753350E+00	2.500540E+00
1.605930E+00	1.598900E+00	2.479830E+00
1.529760E+00	1.620010E+00	2.536700E+00
1.661220E+00	1.501860E+00	2.499980E+00
1.595200E+00	1.495770E+00	2.560520E+00
1.704950E+00	1.373600E+00	2.563170E+00
1.814650E+00	1.279650E+00	2.569560E+00
1.760460E+00	1.225610E+00	2.669520E+00
1.875390E+00	1.195550E+00	2.636340E+00
1.639010E+00	3.052160E+00	2.783970E+00
2.004000E+00	1.143010E+00	2.648220E+00
2.112280E+00	1.115850E+00	2.635220E+00
2.093030E+00	1.079300E+00	2.700990E+00
2.183770E+00	1.053670E+00	2.723790E+00
1.695180E+00	3.158200E+00	2.807440E+00
1.739030E+00	3.230960E+00	2.858460E+00
1.742550E+00	3.226840E+00	2.775900E+00
2.356450E+00	1.061040E+00	2.642980E+00
2.295840E+00	1.054950E+00	2.678160E+00
2.393250E+00	1.018130E+00	2.722900E+00
1.807850E+00	3.314740E+00	2.790900E+00
2.595470E+00	1.009380E+00	2.697970E+00
2.518050E+00	1.005570E+00	2.733330E+00
2.601590E+00	9.805220E-01	2.766010E+00
1.882170E+00	3.409260E+00	2.842220E+00
1.941580E+00	3.482670E+00	2.848300E+00
1.927840E+00	3.460270E+00	2.791040E+00
2.686970E+00	9.876980E-01	2.753880E+00
1.992970E+00	3.533490E+00	2.752180E+00
1.999350E+00	3.555800E+00	2.890840E+00
2.836230E+00	9.803390E-01	2.780550E+00
2.938270E+00	9.733060E-01	2.826620E+00
2.068230E+00	3.627260E+00	2.911800E+00
2.139740E+00	3.683720E+00	2.892780E+00
2.077500E+00	3.628440E+00	2.820230E+00
3.033900E+00	9.917350E-01	2.806630E+00
2.185700E+00	3.709130E+00	2.791670E+00
2.207280E+00	3.735220E+00	2.875630E+00
3.190070E+00	1.021870E+00	2.784390E+00
2.302930E+00	3.797860E+00	2.875630E+00
3.357040E+00	1.064390E+00	2.781540E+00
3.297110E+00	1.027230E+00	2.844980E+00
3.380510E+00	1.032970E+00	2.887860E+00
2.458590E+00	3.856380E+00	2.852280E+00
3.470260E+00	1.107630E+00	2.770280E+00
3.472560E+00	1.082110E+00	2.852740E+00
2.592410E+00	3.894230E+00	2.892250E+00
2.550990E+00	3.880050E+00	2.802480E+00
3.559360E+00	1.142280E+00	2.808610E+00
2.657150E+00	3.891220E+00	2.828210E+00
2.663610E+00	3.900560E+00	2.903660E+00
3.779090E+00	1.288940E+00	2.822010E+00
3.668050E+00	1.193820E+00	2.875570E+00
2.719090E+00	3.901300E+00	2.906690E+00
2.796820E+00	3.894090E+00	2.857540E+00
3.872300E+00	1.379210E+00	2.810340E+00
3.853640E+00	1.345460E+00	2.859550E+00
2.908970E+00	3.880800E+00	2.844720E+00
4.062750E+00	1.593820E+00	2.793020E+00
3.964200E+00	1.478040E+00	2.850490E+00
3.895940E+00	1.387500E+00	2.880990E+00
3.028870E+00	3.852680E+00	2.861840E+00
3.186940E+00	3.811380E+00	2.897890E+00
4.194040E+00	1.781570E+00	2.831460E+00
4.242260E+00	1.868980E+00	2.732570E+00
4.263460E+00	1.893030E+00	2.807000E+00
4.116500E+00	1.669870E+00	2.846200E+00
3.288740E+00	3.782860E+00	2.948170E+00
3.318020E+00	3.762720E+00	2.870070E+00
4.320830E+00	2.062110E+00	2.789320E+00
4.294160E+00	1.972510E+00	2.853290E+00
3.375290E+00	3.753440E+00	2.938360E+00
3.449780E+00	3.719060E+00	2.873860E+00
3.573500E+00	3.679350E+00	2.925080E+00
4.300860E+00	2.657060E+00	2.770560E+00
4.332180E+00	2.518390E+00	2.869400E+00
4.341150E+00	2.387570E+00	2.831500E+00
4.348140E+00	2.258250E+00	2.810250E+00
4.342220E+00	2.149000E+00	2.811080E+00
3.673270E+00	3.634510E+00	2.865280E+00
3.800490E+00	3.590330E+00	2.922340E+00
3.863190E+00	3.553550E+00	2.842860E+00
4.216900E+00	3.111120E+00	2.841800E+00
4.245570E+00	2.998630E+00	2.860480E+00
4.257050E+00	2.905000E+00	2.828100E+00
4.280310E+00	2.780520E+00	2.800590E+00
3.904060E+00	3.542480E+00	2.927710E+00
3.950490E+00	3.504740E+00	2.859600E+00
4.057940E+00	3.422040E+00	2.872230E+00
4.139600E+00	3.339210E+00	2.891080E+00
4.165560E+00	3.287190E+00	2.866420E+00
4.185530E+00	3.222060E+00	2.873020E+00
4.182610E+00	3.266030E+00	2.907060E+00
4.172480E+00	3.297410E+00	2.921620E+00
1.277930E+00	2.032760E+00	2.751810E+00
1.297430E+00	2.116890E+00	2.756860E+00
1.309930E+00	2.052410E+00	2.673500E+00
1.301980E+00	1.912110E+00	2.674660E+00
1.269970E+00	1.949330E+00	2.747940E+00
1.304440E+00	1.828400E+00	2.684060E+00
1.274430E+00	1.830540E+00	2.740870E+00
1.309250E+00	1.747640E+00	2.710410E+00
1.509390E+00	2.854890E+00	3.006890E+00
1.535920E+00	2.920690E+00	3.001160E+00
1.524490E+00	2.866850E+00	2.914920E+00
1.486210E+00	2.731080E+00	2.872580E+00
1.488510E+00	2.769250E+00	2.975620E+00
1.444660E+00	2.598890E+00	2.816450E+00
1.452680E+00	2.642940E+00	2.934260E+00
1.411620E+00	2.467250E+00	2.764880E+00
1.410390E+00	2.505420E+00	2.877250E+00
1.371480E+00	2.332600E+00	2.717240E+00
1.370230E+00	2.369850E+00	2.822080E+00
1.337460E+00	2.199470E+00	2.686940E+00
1.327420E+00	2.240210E+00	2.775320E+00
1.451110E+00	1.652960E+00	2.595910E+00
1.373890E+00	1.695400E+00	2.654910E+00
1.507320E+00	1.517970E+00	2.626370E+00
1.421550E+00	1.556540E+00	2.690080E+00
1.580270E+00	1.388030E+00	2.653820E+00
1.483090E+00	1.420850E+00	2.718340E+00
1.659170E+00	1.278040E+00	2.690710E+00
1.558490E+00	1.278880E+00	2.775920E+00
1.703830E+00	1.212190E+00	2.726000E+00
1.658340E+00	1.209840E+00	2.769070E+00
1.743040E+00	1.146250E+00	2.789870E+00
1.566900E+00	2.988600E+00	3.044570E+00
1.613230E+00	3.062170E+00	3.012410E+00
1.577480E+00	2.986070E+00	2.959140E+00
1.915150E+00	1.136080E+00	2.697820E+00
1.845340E+00	1.131850E+00	2.736980E+00
1.945700E+00	1.084430E+00	2.773000E+00
1.656450E+00	3.107470E+00	2.912180E+00
1.672800E+00	3.157520E+00	3.043510E+00
2.075190E+00	1.032540E+00	2.801570E+00
2.193650E+00	1.001750E+00	2.840640E+00
1.732340E+00	3.244770E+00	3.057950E+00
1.784130E+00	3.310850E+00	3.026610E+00
1.731980E+00	3.231680E+00	2.965710E+00
2.313990E+00	9.808160E-01	2.841300E+00
2.457350E+00	9.709000E-01	2.842830E+00
2.414990E+00	9.496010E-01	2.910730E+00
2.502070E+00	9.319050E-01	2.954530E+00
1.812080E+00	3.331990E+00	2.920820E+00
1.833910E+00	3.369430E+00	2.996850E+00
2.616290E+00	9.490470E-01	2.877420E+00
1.904760E+00	3.448900E+00	2.973200E+00
2.757790E+00	9.516990E-01	2.874300E+00
2.720490E+00	9.305650E-01	2.934030E+00
2.801920E+00	9.178790E-01	2.971950E+00
1.986670E+00	3.550150E+00	3.003140E+00
2.031090E+00	3.600610E+00	3.021860E+00
2.034600E+00	3.599680E+00	2.963470E+00
2.897140E+00	9.431250E-01	2.914110E+00
2.103430E+00	3.663430E+00	3.018410E+00
3.004820E+00	9.600280E-01	2.894510E+00
2.207460E+00	3.739350E+00	2.955580E+00
3.124960E+00	9.702760E-01	2.907220E+00
2.292480E+00	3.805590E+00	3.004940E+00
2.374870E+00	3.853170E+00	3.036820E+00
2.339250E+00	3.828620E+00	2.969110E+00
3.276510E+00	9.917570E-01	2.926050E+00
3.403300E+00	9.997600E-01	2.973860E+00
2.412170E+00	3.855850E+00	2.970990E+00
2.428050E+00	3.876050E+00	3.040560E+00
3.492280E+00	1.047260E+00	2.950260E+00
2.477330E+00	3.893740E+00	3.041640E+00
2.547160E+00	3.902980E+00	2.991520E+00
3.579830E+00	1.115300E+00	2.917520E+00
2.698540E+00	3.916640E+00	2.989480E+00
3.784150E+00	1.245200E+00	2.951380E+00
3.689350E+00	1.157560E+00	2.988710E+00
2.842980E+00	3.935520E+00	3.032070E+00
2.793430E+00	3.911820E+00	2.948640E+00
3.859300E+00	1.328230E+00	2.915850E+00
2.917190E+00	3.895510E+00	2.953320E+00
2.933600E+00	3.924220E+00	3.053610E+00
4.074380E+00	1.583000E+00	2.924930E+00
4.006570E+00	1.483210E+00	2.966480E+00
3.935260E+00	1.400990E+00	2.951890E+00
3.001190E+00	3.902180E+00	3.037870E+00
3.082170E+00	3.889550E+00	3.082570E+00
3.081800E+00	3.868080E+00	2.987490E+00
4.257190E+00	1.871260E+00	2.916600E+00
4.206800E+00	1.765500E+00	2.977690E+00
4.143040E+00	1.688130E+00	2.928920E+00
3.142780E+00	3.867300E+00	3.055880E+00
3.234480E+00	3.818960E+00	3.038790E+00
4.330510E+00	2.071000E+00	2.912920E+00
4.306250E+00	1.958140E+00	2.978570E+00
3.355140E+00	3.772920E+00	3.008760E+00
3.486640E+00	3.726780E+00	3.004670E+00
3.590390E+00	3.690110E+00	2.994450E+00
4.326540E+00	2.640140E+00	2.925740E+00
4.356510E+00	2.506520E+00	2.983860E+00
4.362150E+00	2.394090E+00	2.967100E+00
4.362980E+00	2.257570E+00	2.942010E+00
4.350010E+00	2.173680E+00	2.893250E+00
3.687650E+00	3.651330E+00	2.988040E+00
3.804630E+00	3.616150E+00	3.042020E+00
4.252540E+00	3.028560E+00	2.946720E+00
4.283670E+00	2.896820E+00	2.985520E+00
4.270910E+00	2.997440E+00	3.014860E+00
4.295810E+00	2.780580E+00	2.923000E+00
3.905480E+00	3.561080E+00	3.026440E+00
3.992550E+00	3.495080E+00	2.974760E+00
4.084930E+00	3.438340E+00	3.024400E+00
4.122670E+00	3.385010E+00	2.961810E+00
4.190640E+00	3.262740E+00	2.978060E+00
4.231770E+00	3.133640E+00	3.001450E+00
4.256280E+00	3.051290E+00	2.997030E+00
4.141440E+00	3.382760E+00	3.037550E+00
4.162250E+00	3.333800E+00	2.973620E+00
1.355040E+00	2.375660E+00	2.988780E+00
1.379870E+00	2.442070E+00	3.016720E+00
1.372510E+00	2.402470E+00	2.933590E+00
1.326410E+00	2.271070E+00	2.866710E+00
1.324760E+00	2.295060E+00	2.955580E+00
1.296920E+00	2.162500E+00	2.826400E+00
1.287030E+00	2.167060E+00	2.904980E+00
1.260720E+00	2.029520E+00	2.834370E+00
1.242300E+00	1.863990E+00	2.825570E+00
1.260870E+00	1.711780E+00	2.818210E+00
1.334470E+00	1.600060E+00	2.765470E+00
1.278800E+00	1.553070E+00	2.878760E+00
1.401760E+00	1.464450E+00	2.777600E+00
1.341560E+00	1.484490E+00	2.836530E+00
1.461350E+00	1.350010E+00	2.806210E+00
1.387480E+00	1.386390E+00	2.858250E+00
1.497140E+00	1.280850E+00	2.835210E+00
1.446870E+00	1.289690E+00	2.886330E+00
1.521710E+00	1.219510E+00	2.886670E+00
1.529760E+00	2.908390E+00	3.083280E+00
1.498030E+00	2.812660E+00	3.062020E+00
1.472260E+00	2.709600E+00	3.053500E+00
1.419350E+00	2.552670E+00	3.005940E+00
1.637270E+00	1.150880E+00	2.882930E+00
1.748140E+00	1.087570E+00	2.893350E+00
1.607370E+00	3.061950E+00	3.107910E+00
1.562700E+00	2.984240E+00	3.103510E+00
1.862130E+00	1.055210E+00	2.884810E+00
1.977460E+00	1.033650E+00	2.871130E+00
1.959140E+00	1.016860E+00	2.931880E+00
2.049630E+00	9.852900E-01	2.957230E+00
1.668960E+00	3.161280E+00	3.151280E+00
1.709280E+00	3.221770E+00	3.167730E+00
1.709890E+00	3.218260E+00	3.112650E+00
2.234450E+00	9.747930E-01	2.898460E+00
2.166380E+00	9.767030E-01	2.929410E+00
2.270790E+00	9.441290E-01	2.975330E+00
1.764030E+00	3.294050E+00	3.155610E+00
2.399830E+00	9.232090E-01	2.997550E+00
2.514950E+00	8.965300E-01	3.054040E+00
1.837490E+00	3.381310E+00	3.077040E+00
2.609350E+00	8.972940E-01	3.023250E+00
1.902760E+00	3.457870E+00	3.117410E+00
1.948770E+00	3.512500E+00	3.138030E+00
1.949960E+00	3.511740E+00	3.068760E+00
2.711170E+00	9.069130E-01	3.001200E+00
2.812220E+00	8.789170E-01	3.071310E+00
2.015180E+00	3.585110E+00	3.123560E+00
2.900230E+00	8.970810E-01	3.023830E+00
2.110080E+00	3.674130E+00	3.146360E+00
2.188010E+00	3.738060E+00	3.170190E+00
2.150410E+00	3.708050E+00	3.100240E+00
3.039240E+00	9.135130E-01	3.015600E+00
2.218440E+00	3.758590E+00	3.077940E+00
2.265350E+00	3.795880E+00	3.178410E+00
3.202060E+00	9.351770E-01	3.016580E+00
3.152740E+00	8.919000E-01	3.088310E+00
3.246920E+00	9.031850E-01	3.108480E+00
2.341740E+00	3.839000E+00	3.129520E+00
3.352980E+00	9.503970E-01	3.063110E+00
2.466730E+00	3.895130E+00	3.119850E+00
3.501670E+00	1.008680E+00	3.054180E+00
2.545810E+00	3.929510E+00	3.147700E+00
2.547880E+00	3.925200E+00	3.092780E+00
3.604720E+00	1.077880E+00	3.022310E+00
2.597020E+00	3.941580E+00	3.157060E+00
2.658760E+00	3.939010E+00	3.114530E+00
3.795970E+00	1.205680E+00	3.080710E+00
3.696020E+00	1.124400E+00	3.079220E+00
2.796600E+00	3.946960E+00	3.123710E+00
3.894700E+00	1.308550E+00	3.021110E+00
2.909100E+00	3.936180E+00	3.129900E+00
4.070460E+00	1.526420E+00	3.032160E+00
3.992210E+00	1.419590E+00	3.062210E+00
4.066760E+00	1.494070E+00	3.105840E+00
3.000800E+00	3.911650E+00	3.117040E+00
3.091930E+00	3.888520E+00	3.180730E+00
4.275740E+00	1.858480E+00	3.033340E+00
4.228190E+00	1.763540E+00	3.095260E+00
4.151980E+00	1.632910E+00	3.048180E+00
4.106850E+00	1.548920E+00	3.089900E+00
3.171660E+00	3.854210E+00	3.128980E+00
3.274360E+00	3.804910E+00	3.167490E+00
4.349200E+00	2.059050E+00	3.063810E+00
4.358480E+00	2.144350E+00	2.973380E+00
4.374710E+00	2.180080E+00	3.040330E+00
4.313470E+00	1.942120E+00	3.079120E+00
3.402840E+00	3.759180E+00	3.128930E+00
3.542820E+00	3.715380E+00	3.111370E+00
3.617940E+00	3.690330E+00	3.059690E+00
4.366040E+00	2.557430E+00	3.052280E+00
4.381940E+00	2.428140E+00	3.100070E+00
4.378570E+00	2.512560E+00	3.113980E+00
4.384740E+00	2.284080E+00	3.064800E+00
3.662480E+00	3.677890E+00	3.154550E+00
3.734530E+00	3.657180E+00	3.151970E+00
3.737850E+00	3.650900E+00	3.103360E+00
4.289530E+00	2.961400E+00	3.120720E+00
4.263940E+00	3.045150E+00	3.042340E+00
4.261020E+00	3.070890E+00	3.095880E+00
4.320380E+00	2.820580E+00	3.125360E+00
4.344430E+00	2.695900E+00	3.068260E+00
4.374080E+00	2.570790E+00	3.122570E+00
3.776940E+00	3.640470E+00	3.154040E+00
3.870850E+00	3.592060E+00	3.165420E+00
4.032450E+00	3.483670E+00	3.115790E+00
4.090450E+00	3.444960E+00	3.095040E+00
4.199000E+00	3.254590E+00	3.124360E+00
4.174770E+00	3.324710E+00	3.047400E+00
4.152320E+00	3.365470E+00	3.111840E+00
4.240280E+00	3.139000E+00	3.129620E+00
4.119520E+00	3.415620E+00	3.085590E+00
1.375580E+00	2.455100E+00	3.194660E+00
1.401070E+00	2.511020E+00	3.179890E+00
1.374770E+00	2.443710E+00	3.138640E+00
1.342840E+00	2.360200E+00	3.057170E+00
1.337440E+00	2.363110E+00	3.159050E+00
1.282480E+00	2.200270E+00	3.001320E+00
1.285480E+00	2.234390E+00	3.104690E+00
1.241890E+00	2.056390E+00	2.951630E+00
1.237990E+00	2.093080E+00	3.052220E+00
1.217040E+00	1.912840E+00	2.918340E+00
1.200440E+00	1.954050E+00	3.012890E+00
1.212120E+00	1.768320E+00	2.906870E+00
1.180860E+00	1.814840E+00	2.990030E+00
1.224500E+00	1.635840E+00	2.922190E+00
1.181280E+00	1.682080E+00	2.988960E+00
1.238680E+00	1.552010E+00	2.943990E+00
1.201140E+00	1.543920E+00	3.017420E+00
1.255710E+00	1.468540E+00	2.969680E+00
1.436570E+00	2.598920E+00	3.203810E+00
1.475200E+00	2.705310E+00	3.228620E+00
1.456260E+00	2.651740E+00	3.133950E+00
1.403120E+00	2.511000E+00	3.104550E+00
1.318060E+00	1.425720E+00	2.911860E+00
1.372520E+00	1.318960E+00	2.947050E+00
1.453050E+00	1.199720E+00	3.004540E+00
1.547710E+00	1.149720E+00	2.961000E+00
1.532320E+00	1.124750E+00	3.026930E+00
1.617620E+00	1.085630E+00	3.033530E+00
1.542150E+00	2.928990E+00	3.242760E+00
1.571140E+00	3.007650E+00	3.269770E+00
1.562010E+00	2.972450E+00	3.175600E+00
1.508490E+00	2.819710E+00	3.181960E+00
1.789060E+00	1.048130E+00	2.945960E+00
1.724420E+00	1.061870E+00	2.982140E+00
1.836750E+00	1.007770E+00	3.034490E+00
1.603800E+00	3.085330E+00	3.291970E+00
1.633980E+00	3.133290E+00	3.279290E+00
1.619650E+00	3.091030E+00	3.219940E+00
1.951590E+00	9.946770E-01	3.005360E+00
2.043730E+00	9.528370E-01	3.071350E+00
1.690280E+00	3.207400E+00	3.258760E+00
2.185740E+00	9.264250E-01	3.091760E+00
2.326420E+00	8.974650E-01	3.089050E+00
2.289300E+00	8.873350E-01	3.147340E+00
2.363330E+00	8.660870E-01	3.190210E+00
1.763280E+00	3.309750E+00	3.273200E+00
1.816400E+00	3.376740E+00	3.287130E+00
1.797500E+00	3.344950E+00	3.227980E+00
2.463360E+00	8.756650E-01	3.147890E+00
1.844650E+00	3.395800E+00	3.198730E+00
1.861250E+00	3.425140E+00	3.277950E+00
2.598500E+00	8.621040E-01	3.136560E+00
1.930070E+00	3.496390E+00	3.248380E+00
2.705620E+00	8.687440E-01	3.106760E+00
2.802710E+00	8.445890E-01	3.168030E+00
2.020760E+00	3.598630E+00	3.266420E+00
2.086360E+00	3.663940E+00	3.296910E+00
2.072690E+00	3.644180E+00	3.216760E+00
2.935180E+00	8.487890E-01	3.144590E+00
2.154420E+00	3.714620E+00	3.260560E+00
3.075890E+00	8.596320E-01	3.135040E+00
3.036720E+00	8.226470E-01	3.200070E+00
3.101430E+00	8.284590E-01	3.194610E+00
2.254820E+00	3.793960E+00	3.264350E+00
3.185000E+00	8.522000E-01	3.179710E+00
2.347940E+00	3.849730E+00	3.255230E+00
3.345810E+00	8.852070E-01	3.200380E+00
2.456780E+00	3.898460E+00	3.241170E+00
3.490590E+00	9.631340E-01	3.172860E+00
2.579840E+00	3.947270E+00	3.227900E+00
3.648390E+00	1.058630E+00	3.155800E+00
2.661860E+00	3.972320E+00	3.262900E+00
2.661950E+00	3.956500E+00	3.211480E+00
3.741460E+00	1.136470E+00	3.142390E+00
3.751570E+00	1.118760E+00	3.194040E+00
2.714210E+00	3.980670E+00	3.275610E+00
2.769890E+00	3.968520E+00	3.235980E+00
3.945310E+00	1.298580E+00	3.180960E+00
3.818770E+00	1.178980E+00	3.191250E+00
2.890750E+00	3.954980E+00	3.232550E+00
4.040130E+00	1.427990E+00	3.165710E+00
4.037160E+00	1.375140E+00	3.223850E+00
2.995210E+00	3.919780E+00	3.214220E+00
3.097060E+00	3.905450E+00	3.287370E+00
4.293920E+00	1.868960E+00	3.151000E+00
4.255090E+00	1.773430E+00	3.180670E+00
4.206000E+00	1.675410E+00	3.171270E+00
4.133330E+00	1.539290E+00	3.174580E+00
4.087560E+00	1.434670E+00	3.236630E+00
3.212210E+00	3.843100E+00	3.250930E+00
3.291610E+00	3.804430E+00	3.231260E+00
4.379070E+00	2.175680E+00	3.144010E+00
4.364840E+00	2.063660E+00	3.203230E+00
4.331390E+00	1.974920E+00	3.156360E+00
3.348880E+00	3.780530E+00	3.217730E+00
3.448220E+00	3.752880E+00	3.270980E+00
3.555150E+00	3.712150E+00	3.204760E+00
3.594090E+00	3.710540E+00	3.305910E+00
4.386800E+00	2.501120E+00	3.177020E+00
4.402340E+00	2.402410E+00	3.234580E+00
4.397160E+00	2.294210E+00	3.188040E+00
3.690780E+00	3.676310E+00	3.248380E+00
3.762150E+00	3.647160E+00	3.193650E+00
3.828130E+00	3.636670E+00	3.285300E+00
4.273080E+00	3.063220E+00	3.192850E+00
4.310310E+00	2.963710E+00	3.269050E+00
4.333850E+00	2.840840E+00	3.235920E+00
4.360800E+00	2.716130E+00	3.211450E+00
4.381800E+00	2.598760E+00	3.196150E+00
3.944880E+00	3.577350E+00	3.291490E+00
4.034850E+00	3.499680E+00	3.257790E+00
4.144770E+00	3.375010E+00	3.215810E+00
4.111150E+00	3.420540E+00	3.130590E+00
4.209810E+00	3.257400E+00	3.252930E+00
4.241430E+00	3.164910E+00	3.226770E+00
1.252040E+00	2.241790E+00	3.296030E+00
1.275210E+00	2.288530E+00	3.295720E+00
1.257610E+00	2.247620E+00	3.268570E+00
1.242180E+00	2.200740E+00	3.271350E+00
1.315440E+00	2.363370E+00	3.285340E+00
1.363360E+00	2.466420E+00	3.318220E+00
1.347990E+00	2.409230E+00	3.239060E+00
1.278770E+00	2.262230E+00	3.218980E+00
1.238630E+00	2.124440E+00	3.148250E+00
1.230370E+00	2.139450E+00	3.220350E+00
1.197590E+00	1.991850E+00	3.105750E+00
1.196590E+00	2.027970E+00	3.192210E+00
1.166960E+00	1.855950E+00	3.077320E+00
1.159860E+00	1.893810E+00	3.162690E+00
1.153440E+00	1.721390E+00	3.066620E+00
1.137910E+00	1.758490E+00	3.148500E+00
1.162980E+00	1.607450E+00	3.068990E+00
1.131190E+00	1.612990E+00	3.163210E+00
1.174210E+00	1.542000E+00	3.077910E+00
1.157640E+00	1.538770E+00	3.126520E+00
1.181800E+00	1.478180E+00	3.116000E+00
1.403520E+00	2.531880E+00	3.258730E+00
1.300790E+00	1.358910E+00	3.004030E+00
1.235830E+00	1.390860E+00	3.091820E+00
1.358560E+00	1.266800E+00	3.038330E+00
1.301660E+00	1.299210E+00	3.085820E+00
1.393540E+00	1.211740E+00	3.073230E+00
1.350000E+00	1.225830E+00	3.124660E+00
1.419840E+00	1.164770E+00	3.130570E+00
1.487640E+00	2.747380E+00	3.345120E+00
1.503340E+00	2.804650E+00	3.363980E+00
1.496930E+00	2.778090E+00	3.297020E+00
1.460870E+00	2.672670E+00	3.304530E+00
1.526090E+00	1.093500E+00	3.130670E+00
1.641730E+00	1.044310E+00	3.153340E+00
1.560450E+00	3.006410E+00	3.389720E+00
1.590080E+00	3.074400E+00	3.416860E+00
1.578460E+00	3.041670E+00	3.342940E+00
1.534110E+00	2.915300E+00	3.333910E+00
1.736540E+00	1.017900E+00	3.122460E+00
1.854980E+00	9.754900E-01	3.174450E+00
1.629800E+00	3.138330E+00	3.348150E+00
1.964650E+00	9.578780E-01	3.142290E+00
2.079110E+00	9.260860E-01	3.160880E+00
2.048660E+00	9.140800E-01	3.238190E+00
2.168620E+00	8.891160E-01	3.258480E+00
1.689270E+00	3.230560E+00	3.385480E+00
1.739320E+00	3.299280E+00	3.415900E+00
1.731810E+00	3.281650E+00	3.340840E+00
2.291130E+00	8.687690E-01	3.225520E+00
2.367190E+00	8.477600E-01	3.248360E+00
1.781740E+00	3.345760E+00	3.367090E+00
2.456830E+00	8.338840E-01	3.291420E+00
1.860310E+00	3.432990E+00	3.380830E+00
2.591620E+00	8.237810E-01	3.255950E+00
1.939210E+00	3.521360E+00	3.387970E+00
1.995480E+00	3.586090E+00	3.419120E+00
1.986000E+00	3.569890E+00	3.339450E+00
2.708530E+00	8.304530E-01	3.219610E+00
2.850380E+00	7.898820E-01	3.278820E+00
2.057850E+00	3.644260E+00	3.381060E+00
2.970980E+00	7.939400E-01	3.255790E+00
2.926740E+00	7.688550E-01	3.307780E+00
2.983750E+00	7.599470E-01	3.325060E+00
2.152910E+00	3.723040E+00	3.372050E+00
3.105460E+00	7.807910E-01	3.279130E+00
2.249740E+00	3.799550E+00	3.364380E+00
3.263590E+00	8.157880E-01	3.268490E+00
3.214400E+00	7.683210E-01	3.334210E+00
3.297930E+00	7.890170E-01	3.340200E+00
2.350440E+00	3.864020E+00	3.363160E+00
3.343760E+00	8.418550E-01	3.264360E+00
3.345780E+00	8.197930E-01	3.307830E+00
2.457030E+00	3.916770E+00	3.358520E+00
3.478440E+00	9.144010E-01	3.262550E+00
3.408850E+00	8.588470E-01	3.293650E+00
2.570470E+00	3.968800E+00	3.348050E+00
3.617740E+00	9.765110E-01	3.299110E+00
2.691020E+00	3.991090E+00	3.343320E+00
3.791100E+00	1.111340E+00	3.280640E+00
2.781900E+00	4.013000E+00	3.388280E+00
2.780230E+00	4.000940E+00	3.329480E+00
3.885400E+00	1.201780E+00	3.256130E+00
3.892130E+00	1.183600E+00	3.313890E+00
2.823400E+00	4.012460E+00	3.378400E+00
2.880830E+00	3.989670E+00	3.361360E+00
4.062640E+00	1.349170E+00	3.311410E+00
3.959810E+00	1.243710E+00	3.308940E+00
2.996720E+00	3.940910E+00	3.325750E+00
3.093800E+00	3.913040E+00	3.388160E+00
4.300540E+00	1.820990E+00	3.232490E+00
4.264690E+00	1.724880E+00	3.251390E+00
4.227280E+00	1.605150E+00	3.272860E+00
4.160630E+00	1.485500E+00	3.304740E+00
4.228150E+00	1.554050E+00	3.344820E+00
3.180330E+00	3.870820E+00	3.363470E+00
3.271260E+00	3.821790E+00	3.351110E+00
3.327790E+00	3.796040E+00	3.285420E+00
3.386490E+00	3.776230E+00	3.384600E+00
4.400590E+00	2.178370E+00	3.273980E+00
4.384630E+00	2.060800E+00	3.295630E+00
4.351710E+00	1.933870E+00	3.265100E+00
4.322620E+00	1.795770E+00	3.318990E+00
4.280340E+00	1.673490E+00	3.339840E+00
4.254970E+00	1.602290E+00	3.342920E+00
3.512410E+00	3.734570E+00	3.364020E+00
3.618260E+00	3.705870E+00	3.402160E+00
4.404210E+00	2.506360E+00	3.281020E+00
4.418220E+00	2.394470E+00	3.354670E+00
4.414620E+00	2.300830E+00	3.294140E+00
3.721990E+00	3.677410E+00	3.347020E+00
3.839300E+00	3.646140E+00	3.397980E+00
4.282370E+00	3.081010E+00	3.309720E+00
4.321290E+00	2.974930E+00	3.394260E+00
4.347030E+00	2.852830E+00	3.358220E+00
4.374800E+00	2.735070E+00	3.326250E+00
4.396010E+00	2.620650E+00	3.304500E+00
3.924860E+00	3.602950E+00	3.364230E+00
4.043030E+00	3.526350E+00	3.392000E+00
4.138910E+00	3.412950E+00	3.358340E+00
4.202970E+00	3.297080E+00	3.345900E+00
4.244050E+00	3.189900E+00	3.334380E+00
1.323870E+00	2.446660E+00	3.463490E+00
1.361630E+00	2.521520E+00	3.476030E+00
1.332610E+00	2.446870E+00	3.425490E+00
1.316050E+00	2.383280E+00	3.358980E+00
1.300330E+00	2.373450E+00	3.433780E+00
1.251340E+00	2.232020E+00	3.355310E+00
1.203160E+00	2.084100E+00	3.279710E+00
1.197810E+00	2.086330E+00	3.359090E+00
1.157440E+00	1.935180E+00	3.246550E+00
1.159750E+00	1.971060E+00	3.328590E+00
1.126950E+00	1.797170E+00	3.229240E+00
1.123410E+00	1.837120E+00	3.308810E+00
1.112330E+00	1.678700E+00	3.221750E+00
1.099040E+00	1.691980E+00	3.316190E+00
1.112090E+00	1.611840E+00	3.226930E+00
1.103510E+00	1.612620E+00	3.276910E+00
1.114140E+00	1.550550E+00	3.261230E+00
1.368140E+00	2.502240E+00	3.398600E+00
1.407230E+00	2.592400E+00	3.444360E+00
1.147250E+00	1.461860E+00	3.224470E+00
1.189340E+00	1.406910E+00	3.174830E+00
1.181250E+00	1.383290E+00	3.230530E+00
1.218950E+00	1.336390E+00	3.213330E+00
1.446580E+00	2.671720E+00	3.446710E+00
1.480850E+00	2.765190E+00	3.482600E+00
1.477680E+00	2.731460E+00	3.396160E+00
1.421530E+00	2.598300E+00	3.369470E+00
1.283570E+00	1.271880E+00	3.176040E+00
1.363410E+00	1.164390E+00	3.248500E+00
1.448110E+00	1.114900E+00	3.206920E+00
1.440650E+00	1.101890E+00	3.266020E+00
1.507840E+00	1.063800E+00	3.259880E+00
1.537350E+00	2.968820E+00	3.545300E+00
1.562080E+00	3.034250E+00	3.536730E+00
1.549840E+00	2.979580E+00	3.459530E+00
1.512010E+00	2.847200E+00	3.428320E+00
1.513870E+00	2.879920E+00	3.516210E+00
1.703650E+00	1.008340E+00	3.218340E+00
1.628880E+00	1.021870E+00	3.256400E+00
1.716430E+00	9.875520E-01	3.282710E+00
1.587550E+00	3.097370E+00	3.582420E+00
1.629270E+00	3.165200E+00	3.555500E+00
1.592680E+00	3.089070E+00	3.499840E+00
1.792730E+00	9.673940E-01	3.263430E+00
1.644040E+00	3.171850E+00	3.461000E+00
1.673060E+00	3.227610E+00	3.540170E+00
1.952600E+00	9.240090E-01	3.297170E+00
2.084270E+00	8.824690E-01	3.326280E+00
2.186870E+00	8.498870E-01	3.396440E+00
1.708600E+00	3.265730E+00	3.481780E+00
2.301660E+00	8.319550E-01	3.352580E+00
2.363270E+00	8.358110E-01	3.294380E+00
1.787310E+00	3.360440E+00	3.498120E+00
2.402900E+00	8.182350E-01	3.364440E+00
2.495660E+00	7.940530E-01	3.427260E+00
1.867640E+00	3.450020E+00	3.510650E+00
1.918610E+00	3.510950E+00	3.527380E+00
1.909090E+00	3.492020E+00	3.458260E+00
2.594840E+00	7.837300E-01	3.383710E+00
1.960670E+00	3.552860E+00	3.480290E+00
2.709530E+00	7.864850E-01	3.341370E+00
2.812400E+00	7.463590E-01	3.415650E+00
2.043080E+00	3.643920E+00	3.511380E+00
2.912990E+00	7.450710E-01	3.371450E+00
3.022370E+00	7.195330E-01	3.415070E+00
2.140560E+00	3.721990E+00	3.471920E+00
3.143100E+00	7.336850E-01	3.388880E+00
3.099620E+00	7.056850E-01	3.440430E+00
3.168600E+00	7.040740E-01	3.472320E+00
2.242610E+00	3.802780E+00	3.465560E+00
3.263860E+00	7.488420E-01	3.420170E+00
2.347520E+00	3.870980E+00	3.468020E+00
3.402010E+00	8.170800E-01	3.391260E+00
2.456220E+00	3.928530E+00	3.468610E+00
3.515570E+00	9.007930E-01	3.350480E+00
3.530080E+00	8.809460E-01	3.442120E+00
2.563180E+00	3.980250E+00	3.462250E+00
3.589170E+00	9.379350E-01	3.361510E+00
3.581020E+00	9.217760E-01	3.402060E+00
2.666740E+00	4.002720E+00	3.455880E+00
3.757200E+00	1.035530E+00	3.435120E+00
3.635550E+00	9.583190E-01	3.392320E+00
2.762950E+00	4.018580E+00	3.452540E+00
3.919600E+00	1.183570E+00	3.402740E+00
2.835860E+00	4.016520E+00	3.435260E+00
2.913990E+00	4.001960E+00	3.492140E+00
4.012920E+00	1.265000E+00	3.384540E+00
4.014610E+00	1.246080E+00	3.438160E+00
3.023980E+00	3.944140E+00	3.457320E+00
3.103170E+00	3.912930E+00	3.444910E+00
4.206790E+00	1.502980E+00	3.387140E+00
4.151370E+00	1.420070E+00	3.405060E+00
4.085350E+00	1.312580E+00	3.447600E+00
3.153040E+00	3.886430E+00	3.431870E+00
3.248980E+00	3.836760E+00	3.455290E+00
3.389620E+00	3.788400E+00	3.493310E+00
4.403900E+00	2.115360E+00	3.362130E+00
4.389870E+00	2.008010E+00	3.370330E+00
4.373440E+00	1.880800E+00	3.394950E+00
4.336240E+00	1.736780E+00	3.441480E+00
4.379200E+00	1.829520E+00	3.453770E+00
4.265180E+00	1.580840E+00	3.422460E+00
4.213050E+00	1.478430E+00	3.453420E+00
3.506270E+00	3.741700E+00	3.449680E+00
3.626470E+00	3.721880E+00	3.491760E+00
4.416150E+00	2.530600E+00	3.410320E+00
4.436630E+00	2.393640E+00	3.482360E+00
4.426170E+00	2.236000E+00	3.416530E+00
4.417810E+00	2.077770E+00	3.447640E+00
4.406440E+00	1.962170E+00	3.455370E+00
4.397270E+00	1.880970E+00	3.467040E+00
3.738270E+00	3.681830E+00	3.446430E+00
3.850060E+00	3.661590E+00	3.485510E+00
4.288470E+00	3.104690E+00	3.437600E+00
4.339450E+00	2.983300E+00	3.510220E+00
4.362210E+00	2.865550E+00	3.471880E+00
4.392020E+00	2.736630E+00	3.445570E+00
4.402300E+00	2.647090E+00	3.394270E+00
3.957280E+00	3.606970E+00	3.464610E+00
4.066010E+00	3.547810E+00	3.492790E+00
4.104250E+00	3.500230E+00	3.459830E+00
4.152100E+00	3.436960E+00	3.457600E+00
4.219080E+00	3.316030E+00	3.480750E+00
4.197970E+00	3.391740E+00	3.502320E+00
4.242270E+00	3.217620E+00	3.421060E+00
4.134650E+00	3.489080E+00	3.510010E+00
4.179240E+00	3.433340E+00	3.515910E+00
1.314500E+00	2.521050E+00	3.639340E+00
1.341350E+00	2.573890E+00	3.622070E+00
1.320540E+00	2.512840E+00	3.589610E+00
1.311370E+00	2.436890E+00	3.522390E+00
1.293940E+00	2.442730E+00	3.610700E+00
1.262350E+00	2.284630E+00	3.473980E+00
1.264690E+00	2.327860E+00	3.568480E+00
1.214440E+00	2.141560E+00	3.434980E+00
1.223990E+00	2.190280E+00	3.526370E+00
1.168490E+00	2.007830E+00	3.409770E+00
1.179680E+00	2.053760E+00	3.493480E+00
1.129370E+00	1.878030E+00	3.389120E+00
1.136960E+00	1.921450E+00	3.470970E+00
1.101370E+00	1.761020E+00	3.374670E+00
1.101890E+00	1.781030E+00	3.469140E+00
1.092230E+00	1.696860E+00	3.376580E+00
1.090290E+00	1.703400E+00	3.422350E+00
1.089460E+00	1.639300E+00	3.408710E+00
1.358140E+00	2.564780E+00	3.560130E+00
1.394340E+00	2.665320E+00	3.634170E+00
1.100960E+00	1.539840E+00	3.375430E+00
1.119120E+00	1.481930E+00	3.316560E+00
1.118700E+00	1.461040E+00	3.375370E+00
1.140350E+00	1.412670E+00	3.353420E+00
1.425080E+00	2.664370E+00	3.526900E+00
1.444350E+00	2.738570E+00	3.600310E+00
1.188110E+00	1.341850E+00	3.309550E+00
1.264510E+00	1.243870E+00	3.294050E+00
1.233360E+00	1.248550E+00	3.412890E+00
1.315300E+00	1.180620E+00	3.323370E+00
1.291180E+00	1.189420E+00	3.375370E+00
1.354370E+00	1.135880E+00	3.373540E+00
1.465180E+00	2.786810E+00	3.613990E+00
1.482270E+00	2.833240E+00	3.630630E+00
1.478690E+00	2.797720E+00	3.568200E+00
1.451850E+00	1.074490E+00	3.348070E+00
1.577500E+00	1.009600E+00	3.359330E+00
1.525950E+00	1.003960E+00	3.465400E+00
1.633410E+00	9.648620E-01	3.451020E+00
1.552520E+00	3.022330E+00	3.610620E+00
1.514450E+00	2.915880E+00	3.613370E+00
1.733540E+00	9.523590E-01	3.380270E+00
1.622560E+00	3.162430E+00	3.642500E+00
1.584810E+00	3.092210E+00	3.671700E+00
1.856220E+00	9.266370E-01	3.358690E+00
1.865280E+00	9.030110E-01	3.436360E+00
1.941680E+00	8.939030E-01	3.410470E+00
1.669220E+00	3.230090E+00	3.623560E+00
2.067910E+00	8.565190E-01	3.439280E+00
2.200490E+00	8.178300E-01	3.509160E+00
1.722860E+00	3.295270E+00	3.585020E+00
2.297780E+00	8.024120E-01	3.482280E+00
1.789440E+00	3.377770E+00	3.644300E+00
1.847060E+00	3.443870E+00	3.651640E+00
1.835580E+00	3.424780E+00	3.583490E+00
2.400550E+00	7.971950E-01	3.458430E+00
2.508270E+00	7.616340E-01	3.544700E+00
1.895510E+00	3.494180E+00	3.608360E+00
2.604650E+00	7.486000E-01	3.507260E+00
1.966800E+00	3.572730E+00	3.577700E+00
2.703150E+00	7.470920E-01	3.465530E+00
2.804660E+00	7.082840E-01	3.535760E+00
2.039710E+00	3.659890E+00	3.634720E+00
2.119570E+00	3.735400E+00	3.632370E+00
2.079300E+00	3.693910E+00	3.580020E+00
2.903250E+00	7.062920E-01	3.480790E+00
2.991070E+00	6.745240E-01	3.543090E+00
2.131470E+00	3.732950E+00	3.557920E+00
2.197280E+00	3.801060E+00	3.619550E+00
3.085170E+00	6.825330E-01	3.504530E+00
3.172500E+00	6.729100E-01	3.570880E+00
2.226540E+00	3.811410E+00	3.554500E+00
2.247690E+00	3.844300E+00	3.611300E+00
3.269960E+00	7.102870E-01	3.534660E+00
2.289030E+00	3.873730E+00	3.610450E+00
2.337880E+00	3.890150E+00	3.571310E+00
3.379860E+00	7.614440E-01	3.503010E+00
2.454720E+00	3.949800E+00	3.573890E+00
3.475250E+00	8.250320E-01	3.493770E+00
2.564330E+00	4.006750E+00	3.567660E+00
3.583040E+00	8.879490E-01	3.552930E+00
3.632700E+00	9.390630E-01	3.462480E+00
3.717860E+00	9.768370E-01	3.553170E+00
2.661200E+00	4.027810E+00	3.557760E+00
3.829230E+00	1.057110E+00	3.561950E+00
2.751960E+00	4.039840E+00	3.547020E+00
3.914280E+00	1.141430E+00	3.528010E+00
2.837730E+00	4.039600E+00	3.528580E+00
2.916880E+00	4.030330E+00	3.595390E+00
4.018800E+00	1.232650E+00	3.501930E+00
2.991290E+00	3.987060E+00	3.554680E+00
3.098790E+00	3.950080E+00	3.566900E+00
3.137080E+00	3.904180E+00	3.486060E+00
3.198380E+00	3.885830E+00	3.537080E+00
4.175760E+00	1.398210E+00	3.506720E+00
4.117120E+00	1.305010E+00	3.562060E+00
3.301130E+00	3.839110E+00	3.548380E+00
3.392360E+00	3.808420E+00	3.553770E+00
4.393500E+00	1.810410E+00	3.521100E+00
4.361610E+00	1.707820E+00	3.548460E+00
4.318630E+00	1.608650E+00	3.536230E+00
4.248570E+00	1.494930E+00	3.531740E+00
3.502840E+00	3.774350E+00	3.542480E+00
3.621780E+00	3.745870E+00	3.552400E+00
4.437810E+00	2.535360E+00	3.563110E+00
4.419930E+00	2.623100E+00	3.471180E+00
4.420580E+00	2.671200E+00	3.533350E+00
4.450020E+00	2.384930E+00	3.587740E+00
4.452080E+00	2.269170E+00	3.557000E+00
4.443870E+00	2.128250E+00	3.541910E+00
4.431290E+00	1.994620E+00	3.537130E+00
4.416400E+00	1.904870E+00	3.519110E+00
3.749450E+00	3.710510E+00	3.547540E+00
3.936010E+00	3.651940E+00	3.573180E+00
4.308710E+00	3.104950E+00	3.584360E+00
4.265830E+00	3.192270E+00	3.497680E+00
4.263290E+00	3.226860E+00	3.564980E+00
4.348370E+00	2.973250E+00	3.602540E+00
4.370440E+00	2.880990E+00	3.569910E+00
4.398530E+00	2.774210E+00	3.546790E+00
4.009640E+00	3.623010E+00	3.581360E+00
4.022660E+00	3.602130E+00	3.548250E+00
4.204720E+00	3.396480E+00	3.566560E+00
4.239690E+00	3.307790E+00	3.609900E+00
4.042880E+00	3.602030E+00	3.584870E+00
4.099070E+00	3.547640E+00	3.590290E+00
4.164940E+00	3.466220E+00	3.558090E+00
1.254570E+00	2.345750E+00	3.712660E+00
1.273200E+00	2.401630E+00	3.722060E+00
1.264790E+00	2.360050E+00	3.659370E+00
1.231870E+00	2.235240E+00	3.615510E+00
1.238070E+00	2.273100E+00	3.695920E+00
1.193040E+00	2.102690E+00	3.580810E+00
1.206490E+00	2.150620E+00	3.666340E+00
1.149130E+00	1.969130E+00	3.555830E+00
1.167540E+00	2.021450E+00	3.642460E+00
1.116340E+00	1.852970E+00	3.538100E+00
1.128490E+00	1.878390E+00	3.642210E+00
1.099510E+00	1.785830E+00	3.534480E+00
1.105520E+00	1.792010E+00	3.589310E+00
1.092690E+00	1.726130E+00	3.564800E+00
1.340700E+00	2.577910E+00	3.697190E+00
1.297070E+00	2.468480E+00	3.684580E+00
1.085510E+00	1.653910E+00	3.503910E+00
1.089460E+00	1.570100E+00	3.477050E+00
1.093300E+00	1.552810E+00	3.588620E+00
1.102020E+00	1.485410E+00	3.522190E+00
1.392160E+00	2.680350E+00	3.725510E+00
1.430420E+00	2.746250E+00	3.729140E+00
1.415300E+00	2.719200E+00	3.685950E+00
1.125220E+00	1.421110E+00	3.456970E+00
1.172890E+00	1.329410E+00	3.442170E+00
1.161910E+00	1.341470E+00	3.559280E+00
1.207710E+00	1.272910E+00	3.476620E+00
1.196840E+00	1.284180E+00	3.527890E+00
1.236110E+00	1.226410E+00	3.520270E+00
1.451290E+00	2.774990E+00	3.668060E+00
1.468980E+00	2.818880E+00	3.765460E+00
1.305300E+00	1.154230E+00	3.474590E+00
1.416290E+00	1.068460E+00	3.472940E+00
1.375240E+00	1.080830E+00	3.584160E+00
1.478400E+00	1.017530E+00	3.514700E+00
1.453100E+00	1.025780E+00	3.562000E+00
1.521420E+00	9.805030E-01	3.568960E+00
1.499180E+00	2.892820E+00	3.769540E+00
1.516250E+00	2.932410E+00	3.753500E+00
1.497480E+00	2.883530E+00	3.702440E+00
1.715540E+00	9.231280E-01	3.497360E+00
1.630630E+00	9.373660E-01	3.557370E+00
1.761990E+00	8.781060E-01	3.590670E+00
1.547100E+00	3.001460E+00	3.731370E+00
1.830930E+00	8.834230E-01	3.513720E+00
1.926910E+00	8.410400E-01	3.579600E+00
1.862330E+00	8.463420E-01	3.605210E+00
1.954310E+00	8.127800E-01	3.656270E+00
1.624290E+00	3.155850E+00	3.732410E+00
1.590500E+00	3.094260E+00	3.747980E+00
1.971840E+00	8.543170E-01	3.515780E+00
2.018530E+00	8.077900E-01	3.613180E+00
1.661230E+00	3.216120E+00	3.707320E+00
2.145360E+00	7.945130E-01	3.613020E+00
1.725200E+00	3.300610E+00	3.721340E+00
2.290220E+00	7.697670E-01	3.601740E+00
1.837160E+00	3.435570E+00	3.722360E+00
1.788090E+00	3.380180E+00	3.741100E+00
2.404020E+00	7.676380E-01	3.576080E+00
2.512740E+00	7.317950E-01	3.664110E+00
1.884780E+00	3.489050E+00	3.694710E+00
2.611080E+00	7.180990E-01	3.626800E+00
1.958370E+00	3.574980E+00	3.707940E+00
2.706540E+00	7.147630E-01	3.585700E+00
2.804750E+00	6.761200E-01	3.656190E+00
2.102060E+00	3.726180E+00	3.718760E+00
2.033890E+00	3.663030E+00	3.732220E+00
2.896440E+00	6.698250E-01	3.599440E+00
2.985030E+00	6.390790E-01	3.658320E+00
2.186000E+00	3.799480E+00	3.704350E+00
3.078320E+00	6.506370E-01	3.609810E+00
3.173270E+00	6.432640E-01	3.680380E+00
2.277540E+00	3.873940E+00	3.681010E+00
3.271470E+00	6.798720E-01	3.646240E+00
2.352270E+00	3.927580E+00	3.711200E+00
2.350150E+00	3.916650E+00	3.657800E+00
3.377670E+00	7.307350E-01	3.614070E+00
2.389390E+00	3.944970E+00	3.701170E+00
2.444680E+00	3.964410E+00	3.689780E+00
3.480140E+00	8.003620E-01	3.587600E+00
2.560510E+00	4.018840E+00	3.672790E+00
3.686450E+00	9.454870E-01	3.660410E+00
3.576610E+00	8.589250E-01	3.675820E+00
2.669550E+00	4.045200E+00	3.665730E+00
3.810760E+00	1.038510E+00	3.655330E+00
2.738110E+00	4.052620E+00	3.626050E+00
3.920550E+00	1.135400E+00	3.640030E+00
2.826280E+00	4.060670E+00	3.639990E+00
2.922920E+00	4.050010E+00	3.696960E+00
4.024230E+00	1.222190E+00	3.606950E+00
3.009890E+00	4.003890E+00	3.642100E+00
3.126430E+00	3.974040E+00	3.667790E+00
3.218630E+00	3.901490E+00	3.606370E+00
4.197560E+00	1.400060E+00	3.616630E+00
4.123990E+00	1.302630E+00	3.670440E+00
3.254350E+00	3.921800E+00	3.678420E+00
3.343650E+00	3.891030E+00	3.678340E+00
3.376830E+00	3.846050E+00	3.616690E+00
4.388270E+00	1.748750E+00	3.611120E+00
4.351750E+00	1.638060E+00	3.637830E+00
4.386890E+00	1.708020E+00	3.675990E+00
4.279590E+00	1.514280E+00	3.639200E+00
3.445440E+00	3.863910E+00	3.683620E+00
3.574320E+00	3.831660E+00	3.701540E+00
3.597350E+00	3.783130E+00	3.624750E+00
4.422900E+00	2.689040E+00	3.636350E+00
4.450070E+00	2.557440E+00	3.706990E+00
4.456080E+00	2.422510E+00	3.677860E+00
4.463800E+00	2.291670E+00	3.666100E+00
4.457190E+00	2.158320E+00	3.652810E+00
4.447210E+00	2.018060E+00	3.642170E+00
4.423480E+00	1.862620E+00	3.623230E+00
4.404080E+00	1.766040E+00	3.664360E+00
3.693350E+00	3.781860E+00	3.695960E+00
3.809200E+00	3.755830E+00	3.744300E+00
3.820940E+00	3.716210E+00	3.657830E+00
4.272640E+00	3.213910E+00	3.659810E+00
4.317370E+00	3.120870E+00	3.725630E+00
4.346640E+00	3.007660E+00	3.685580E+00
4.373800E+00	2.888970E+00	3.668460E+00
4.394780E+00	2.802880E+00	3.622770E+00
3.919940E+00	3.692800E+00	3.736860E+00
4.005360E+00	3.624810E+00	3.687760E+00
4.029620E+00	3.610520E+00	3.612810E+00
4.070650E+00	3.582860E+00	3.649200E+00
4.206850E+00	3.401290E+00	3.693790E+00
4.167650E+00	3.464810E+00	3.616100E+00
4.137560E+00	3.510020E+00	3.672190E+00
4.251600E+00	3.295370E+00	3.701130E+00
4.104970E+00	3.552980E+00	3.653160E+00
1.246390E+00	2.348630E+00	3.851360E+00
1.267850E+00	2.413750E+00	3.837110E+00
1.253100E+00	2.340740E+00	3.772830E+00
1.218650E+00	2.203430E+00	3.749470E+00
1.228540E+00	2.260500E+00	3.832630E+00
1.183930E+00	2.079270E+00	3.725810E+00
1.202510E+00	2.144870E+00	3.815630E+00
1.148030E+00	1.964010E+00	3.709690E+00
1.168800E+00	2.026160E+00	3.795860E+00
1.127460E+00	1.893120E+00	3.710550E+00
1.138240E+00	1.919590E+00	3.779150E+00
1.119150E+00	1.835390E+00	3.743720E+00
1.288760E+00	2.484150E+00	3.870980E+00
1.318000E+00	2.556030E+00	3.852570E+00
1.301930E+00	2.482690E+00	3.779850E+00
1.103000E+00	1.730660E+00	3.696740E+00
1.092280E+00	1.635220E+00	3.628130E+00
1.094870E+00	1.641480E+00	3.706940E+00
1.093890E+00	1.573050E+00	3.651300E+00
1.096000E+00	1.587710E+00	3.709500E+00
1.099790E+00	1.527710E+00	3.691590E+00
1.346870E+00	2.623890E+00	3.889850E+00
1.383580E+00	2.686710E+00	3.875690E+00
1.357420E+00	2.622570E+00	3.803720E+00
1.130540E+00	1.407790E+00	3.578930E+00
1.117690E+00	1.450860E+00	3.670010E+00
1.150320E+00	1.368160E+00	3.613220E+00
1.143480E+00	1.385190E+00	3.654790E+00
1.167800E+00	1.334700E+00	3.658360E+00
1.420250E+00	2.734580E+00	3.814790E+00
1.216970E+00	1.247700E+00	3.638390E+00
1.286090E+00	1.157200E+00	3.595200E+00
1.265140E+00	1.175770E+00	3.658450E+00
1.333400E+00	1.107350E+00	3.632760E+00
1.305670E+00	1.128660E+00	3.677690E+00
1.367890E+00	1.070120E+00	3.683250E+00
1.464750E+00	2.831270E+00	3.870280E+00
1.494810E+00	2.902370E+00	3.875570E+00
1.489590E+00	2.878780E+00	3.818130E+00
1.472490E+00	9.905620E-01	3.681310E+00
1.575600E+00	9.322140E-01	3.653350E+00
1.550300E+00	9.317190E-01	3.716670E+00
1.608740E+00	9.036000E-01	3.735300E+00
1.518820E+00	2.944670E+00	3.821420E+00
1.697010E+00	8.806200E-01	3.690570E+00
1.558740E+00	3.034840E+00	3.865880E+00
1.593290E+00	3.104300E+00	3.863240E+00
1.581290E+00	3.075740E+00	3.802890E+00
1.852450E+00	8.300060E-01	3.700370E+00
1.983570E+00	7.882250E-01	3.742970E+00
1.614810E+00	3.137590E+00	3.811030E+00
2.091020E+00	7.725130E-01	3.707730E+00
1.672540E+00	3.228170E+00	3.824280E+00
2.159910E+00	7.696520E-01	3.685620E+00
2.187320E+00	7.571620E-01	3.724110E+00
1.737010E+00	3.322150E+00	3.843210E+00
1.782750E+00	3.384490E+00	3.863500E+00
1.769870E+00	3.362510E+00	3.797340E+00
2.269300E+00	7.415190E-01	3.728640E+00
2.196220E+00	7.641800E-01	3.689990E+00
1.824740E+00	3.429780E+00	3.816040E+00
2.402280E+00	7.362280E-01	3.699650E+00
2.519930E+00	7.044060E-01	3.785180E+00
1.891240E+00	3.502970E+00	3.779170E+00
2.615760E+00	6.890530E-01	3.748220E+00
1.960390E+00	3.593210E+00	3.845360E+00
2.026730E+00	3.671420E+00	3.861570E+00
2.008200E+00	3.643040E+00	3.791200E+00
2.710690E+00	6.824500E-01	3.706580E+00
2.815090E+00	6.463270E-01	3.779880E+00
2.080910E+00	3.718560E+00	3.817900E+00
2.900970E+00	6.360340E-01	3.722820E+00
2.991310E+00	6.132650E-01	3.762640E+00
2.170480E+00	3.797150E+00	3.802080E+00
3.078290E+00	6.198080E-01	3.720490E+00
3.178690E+00	6.140860E-01	3.790800E+00
2.255800E+00	3.871260E+00	3.784350E+00
3.277560E+00	6.498870E-01	3.757550E+00
2.335880E+00	3.927020E+00	3.773070E+00
3.382510E+00	7.033300E-01	3.727370E+00
2.402210E+00	3.958210E+00	3.754670E+00
2.478120E+00	4.002110E+00	3.809680E+00
3.481900E+00	7.758310E-01	3.699390E+00
2.558720E+00	4.035950E+00	3.773370E+00
3.679690E+00	9.192170E-01	3.769680E+00
3.583520E+00	8.299460E-01	3.783750E+00
2.648980E+00	4.056980E+00	3.758630E+00
3.796470E+00	1.012170E+00	3.756530E+00
2.731940E+00	4.071390E+00	3.749770E+00
2.763650E+00	4.067230E+00	3.694710E+00
2.839530E+00	4.091470E+00	3.768020E+00
3.929680E+00	1.134700E+00	3.757350E+00
2.937910E+00	4.074530E+00	3.767360E+00
4.033720E+00	1.223550E+00	3.706570E+00
3.032370E+00	4.044320E+00	3.744910E+00
3.191730E+00	4.005530E+00	3.754300E+00
4.220300E+00	1.400400E+00	3.759880E+00
4.123050E+00	1.290460E+00	3.737440E+00
3.283880E+00	3.994210E+00	3.781960E+00
3.332000E+00	3.935750E+00	3.731350E+00
4.374770E+00	1.645780E+00	3.717180E+00
4.327220E+00	1.543280E+00	3.733320E+00
4.302190E+00	1.485390E+00	3.782570E+00
3.377190E+00	3.974270E+00	3.795020E+00
3.487170E+00	3.942800E+00	3.812730E+00
3.489230E+00	3.898510E+00	3.753010E+00
4.444920E+00	2.698050E+00	3.783920E+00
4.408240E+00	2.784340E+00	3.694440E+00
4.401830E+00	2.846060E+00	3.762750E+00
4.466410E+00	2.552650E+00	3.804910E+00
4.474710E+00	2.442620E+00	3.781410E+00
4.486430E+00	2.314700E+00	3.767200E+00
4.480890E+00	2.180970E+00	3.757340E+00
4.473770E+00	2.047480E+00	3.746930E+00
4.458150E+00	1.907310E+00	3.746450E+00
4.416110E+00	1.742640E+00	3.746550E+00
4.379290E+00	1.605200E+00	3.785280E+00
4.340320E+00	1.529180E+00	3.795780E+00
3.579840E+00	3.895370E+00	3.805480E+00
3.664220E+00	3.831440E+00	3.762950E+00
3.806090E+00	3.790800E+00	3.819880E+00
4.281810E+00	3.239410E+00	3.779840E+00
4.321910E+00	3.136810E+00	3.858900E+00
4.356160E+00	3.025320E+00	3.794250E+00
4.371370E+00	2.938450E+00	3.744720E+00
3.921010E+00	3.719870E+00	3.810380E+00
4.021940E+00	3.640520E+00	3.794600E+00
4.132600E+00	3.530560E+00	3.778990E+00
4.094870E+00	3.561980E+00	3.690390E+00
4.225690E+00	3.402600E+00	3.831480E+00
4.251060E+00	3.330000E+00	3.768200E+00
1.267540E+00	2.409230E+00	3.912240E+00
1.242580E+00	2.315990E+00	3.903620E+00
1.228480E+00	2.222800E+00	3.910250E+00
1.200760E+00	2.101830E+00	3.896350E+00
1.168720E+00	1.983850E+00	3.879710E+00
1.142440E+00	1.858180E+00	3.879450E+00
1.113320E+00	1.778530E+00	3.798010E+00
1.123370E+00	1.774810E+00	3.863770E+00
1.112810E+00	1.721440E+00	3.834860E+00
1.315460E+00	2.549950E+00	3.927080E+00
1.287570E+00	2.481680E+00	3.923280E+00
1.107090E+00	1.631570E+00	3.810450E+00
1.107840E+00	1.542440E+00	3.787810E+00
1.112680E+00	1.486290E+00	3.761810E+00
1.126130E+00	1.495400E+00	3.842100E+00
1.142300E+00	1.435890E+00	3.828110E+00
1.378890E+00	2.677600E+00	3.935210E+00
1.353140E+00	2.625440E+00	3.956320E+00
1.158260E+00	1.365690E+00	3.753330E+00
1.188840E+00	1.299980E+00	3.729310E+00
1.197280E+00	1.308960E+00	3.815360E+00
1.224190E+00	1.245520E+00	3.777500E+00
1.428500E+00	2.756050E+00	3.943560E+00
1.263150E+00	1.176010E+00	3.729490E+00
1.331160E+00	1.099030E+00	3.778510E+00
1.404250E+00	1.030410E+00	3.761480E+00
1.401230E+00	1.034550E+00	3.865130E+00
1.470750E+00	9.780190E-01	3.816600E+00
1.486860E+00	2.885980E+00	3.931120E+00
1.467390E+00	2.837060E+00	3.953720E+00
1.563300E+00	9.222570E-01	3.813940E+00
1.690630E+00	8.682080E-01	3.822190E+00
1.524300E+00	2.963270E+00	3.945630E+00
1.800320E+00	8.285280E-01	3.799950E+00
1.787710E+00	8.277860E-01	3.880640E+00
1.871670E+00	8.074550E-01	3.891410E+00
1.593590E+00	3.101310E+00	3.938530E+00
1.563670E+00	3.043170E+00	3.961040E+00
1.948650E+00	7.905340E-01	3.834550E+00
1.629050E+00	3.164150E+00	3.901130E+00
2.085460E+00	7.555670E-01	3.825400E+00
1.683310E+00	3.243610E+00	3.966870E+00
1.732160E+00	3.316540E+00	3.984840E+00
1.715510E+00	3.295040E+00	3.911620E+00
2.196790E+00	7.441720E-01	3.800140E+00
1.768480E+00	3.367540E+00	3.940910E+00
2.300480E+00	7.147570E-01	3.855950E+00
1.827410E+00	3.441410E+00	3.919430E+00
2.417370E+00	7.097240E-01	3.839730E+00
2.536210E+00	6.856370E-01	3.890840E+00
1.888050E+00	3.511190E+00	3.884930E+00
2.619080E+00	6.703730E-01	3.872890E+00
2.016750E+00	3.666600E+00	3.940170E+00
1.949600E+00	3.591700E+00	3.959360E+00
2.723480E+00	6.584490E-01	3.838070E+00
2.819970E+00	6.304160E-01	3.874260E+00
2.085850E+00	3.734510E+00	3.924770E+00
2.928870E+00	6.033920E-01	3.884860E+00
2.163580E+00	3.803050E+00	3.905430E+00
3.075680E+00	5.961600E-01	3.837830E+00
2.243870E+00	3.874350E+00	3.883890E+00
2.321680E+00	3.930840E+00	3.866560E+00
3.393120E+00	6.778270E-01	3.843610E+00
3.278870E+00	6.227160E-01	3.865880E+00
2.401480E+00	3.969370E+00	3.847160E+00
2.475470E+00	4.006740E+00	3.913790E+00
3.498240E+00	7.496620E-01	3.809910E+00
2.565360E+00	4.046390E+00	3.879050E+00
3.672940E+00	8.862840E-01	3.883870E+00
3.585060E+00	8.044960E-01	3.870090E+00
2.632870E+00	4.063850E+00	3.831870E+00
3.786380E+00	9.891390E-01	3.861310E+00
2.724470E+00	4.082920E+00	3.842440E+00
2.837310E+00	4.116480E+00	3.899780E+00
3.882780E+00	1.079680E+00	3.840480E+00
2.977820E+00	4.101370E+00	3.851080E+00
3.998160E+00	1.196310E+00	3.889400E+00
[truncated: 10,719 more rows]
