# Supplementary material for: A New MRI-Based Model of Heart Function with Coupled Hemodynamics and Application to Normal and Diseased Canine Left Ventricles
Source: Front Bioeng Biotechnol. 2015 Sep 23;3:140. doi: 10.3389/fbioe.2015.00140 (PMC4585083; doi:10.3389/fbioe.2015.00140)
Supplement: Supplementary file 4 [file Data_Sheet_4.ZIP › Case2_Normal_LBBB_Diastole/nodes/case2_diastole_time_0.2400.csv]

3.327920E+00	2.065330E+00	1.054620E+00
3.353400E+00	2.113230E+00	1.029050E+00
3.372020E+00	2.073250E+00	1.044450E+00
3.372920E+00	2.026740E+00	1.077560E+00
3.410120E+00	2.173220E+00	9.976670E-01
3.445540E+00	2.235290E+00	9.761550E-01
3.467640E+00	2.186040E+00	9.981170E-01
3.465210E+00	2.097850E+00	1.046280E+00
3.575370E+00	2.027090E+00	1.109770E+00
3.488700E+00	1.978350E+00	1.130970E+00
3.623300E+00	1.959530E+00	1.182700E+00
3.554360E+00	2.222730E+00	1.004400E+00
3.625540E+00	2.109180E+00	1.080090E+00
3.668270E+00	2.029450E+00	1.142480E+00
2.995890E+00	2.276160E+00	1.070910E+00
3.014490E+00	2.366090E+00	1.046200E+00
3.059190E+00	2.323060E+00	1.037240E+00
3.077310E+00	2.267070E+00	1.050780E+00
3.073660E+00	2.458570E+00	1.029900E+00
3.095850E+00	2.544460E+00	1.030030E+00
3.142410E+00	2.495570E+00	1.015190E+00
3.200310E+00	2.381260E+00	9.988090E-01
3.329980E+00	2.219570E+00	9.878760E-01
3.168800E+00	2.213530E+00	1.047430E+00
3.247000E+00	2.057550E+00	1.096560E+00
3.379860E+00	1.919960E+00	1.176810E+00
3.237700E+00	1.911410E+00	1.222700E+00
3.450360E+00	1.832370E+00	1.315390E+00
3.332080E+00	1.812590E+00	1.341700E+00
3.443170E+00	1.782550E+00	1.398490E+00
3.230600E+00	2.569970E+00	1.002000E+00
3.450060E+00	2.550920E+00	9.803400E-01
3.464950E+00	2.350890E+00	9.630230E-01
3.536420E+00	1.887670E+00	1.249220E+00
3.576050E+00	1.798630E+00	1.427250E+00
3.588520E+00	2.480030E+00	9.942830E-01
3.607300E+00	2.578450E+00	1.010800E+00
3.653770E+00	2.355660E+00	1.008380E+00
3.711240E+00	2.214720E+00	1.071150E+00
3.739030E+00	2.093670E+00	1.149850E+00
3.747720E+00	2.000410E+00	1.235220E+00
3.679210E+00	1.899180E+00	1.314110E+00
3.724020E+00	2.523120E+00	1.058540E+00
3.796440E+00	2.335690E+00	1.097500E+00
3.820680E+00	2.172320E+00	1.182040E+00
3.803850E+00	2.075920E+00	1.228900E+00
2.567190E+00	2.673060E+00	1.235730E+00
2.589450E+00	2.743000E+00	1.235300E+00
2.627260E+00	2.683230E+00	1.211360E+00
2.724380E+00	2.622170E+00	1.175140E+00
2.582610E+00	2.592240E+00	1.233290E+00
2.784820E+00	2.450370E+00	1.149040E+00
2.628590E+00	2.443580E+00	1.228310E+00
2.873450E+00	2.278800E+00	1.127040E+00
2.688880E+00	2.285370E+00	1.234000E+00
2.870100E+00	2.106700E+00	1.222620E+00
2.750600E+00	2.128170E+00	1.288230E+00
2.935120E+00	2.019610E+00	1.240600E+00
2.826280E+00	1.979490E+00	1.341400E+00
2.945970E+00	1.926790E+00	1.328700E+00
2.702290E+00	2.778720E+00	1.204600E+00
2.903650E+00	2.787410E+00	1.127310E+00
2.886090E+00	2.608430E+00	1.099360E+00
2.963930E+00	2.484260E+00	1.067410E+00
3.019400E+00	2.143440E+00	1.135310E+00
3.076180E+00	1.957400E+00	1.238590E+00
3.162800E+00	1.835300E+00	1.361800E+00
3.029590E+00	1.856660E+00	1.383660E+00
3.238590E+00	1.730810E+00	1.481230E+00
3.082600E+00	1.752260E+00	1.494960E+00
3.292070E+00	1.654460E+00	1.584490E+00
3.152410E+00	1.630440E+00	1.635980E+00
3.275590E+00	1.583850E+00	1.691010E+00
3.107540E+00	2.680550E+00	1.052930E+00
3.155870E+00	2.880540E+00	1.120580E+00
3.429180E+00	1.717000E+00	1.511710E+00
3.402030E+00	1.616000E+00	1.669740E+00
3.302330E+00	2.825890E+00	1.065130E+00
3.368340E+00	2.951020E+00	1.127530E+00
3.375460E+00	2.711580E+00	1.009400E+00
3.572220E+00	1.730860E+00	1.555540E+00
3.585860E+00	1.668450E+00	1.689680E+00
3.481940E+00	2.857470E+00	1.087530E+00
3.547810E+00	2.985610E+00	1.181120E+00
3.625930E+00	2.712170E+00	1.056370E+00
3.785190E+00	1.944390E+00	1.369060E+00
3.762640E+00	1.854600E+00	1.484870E+00
3.682870E+00	1.760880E+00	1.594670E+00
3.658060E+00	2.894090E+00	1.152590E+00
3.685690E+00	2.988030E+00	1.243030E+00
3.763510E+00	2.816500E+00	1.166960E+00
3.819170E+00	2.670610E+00	1.152430E+00
3.872060E+00	2.475210E+00	1.175080E+00
3.903580E+00	2.276350E+00	1.251550E+00
3.872970E+00	2.066410E+00	1.376320E+00
3.937440E+00	2.203050E+00	1.381730E+00
3.835740E+00	1.933970E+00	1.460010E+00
3.763070E+00	2.917060E+00	1.241110E+00
3.875580E+00	2.820310E+00	1.302380E+00
3.929060E+00	2.608540E+00	1.299710E+00
3.953170E+00	2.418170E+00	1.328720E+00
3.962600E+00	2.287050E+00	1.381240E+00
2.213770E+00	2.702840E+00	1.479590E+00
2.239880E+00	2.795570E+00	1.468760E+00
2.270290E+00	2.715520E+00	1.433690E+00
2.330400E+00	2.627060E+00	1.399860E+00
2.227660E+00	2.613020E+00	1.479740E+00
2.389320E+00	2.464000E+00	1.386450E+00
2.272380E+00	2.462220E+00	1.471990E+00
2.436780E+00	2.298760E+00	1.391520E+00
2.324290E+00	2.306660E+00	1.466150E+00
2.495510E+00	2.143590E+00	1.435800E+00
2.386320E+00	2.153480E+00	1.508250E+00
2.555090E+00	2.003860E+00	1.470840E+00
2.444310E+00	2.008310E+00	1.543620E+00
2.626490E+00	1.905540E+00	1.524370E+00
2.522850E+00	1.858860E+00	1.623940E+00
2.654330E+00	1.792550E+00	1.629400E+00
2.295710E+00	2.911270E+00	1.450250E+00
2.344050E+00	3.026880E+00	1.458550E+00
2.362990E+00	2.945140E+00	1.417830E+00
2.372870E+00	2.822770E+00	1.383950E+00
2.486720E+00	2.662920E+00	1.295290E+00
2.506410E+00	2.453510E+00	1.301600E+00
2.550760E+00	2.290610E+00	1.309060E+00
2.611860E+00	2.137910E+00	1.362940E+00
2.677590E+00	2.001110E+00	1.410940E+00
2.752140E+00	1.864840E+00	1.512240E+00
2.817730E+00	1.792910E+00	1.560140E+00
2.764890E+00	1.746690E+00	1.633460E+00
2.845290E+00	1.732880E+00	1.611230E+00
2.444990E+00	2.984040E+00	1.389410E+00
2.448770E+00	3.076830E+00	1.424340E+00
2.594020E+00	2.904110E+00	1.286330E+00
2.910880E+00	1.809760E+00	1.493240E+00
3.010990E+00	1.678400E+00	1.607800E+00
2.911800E+00	1.685610E+00	1.631150E+00
3.057640E+00	1.607650E+00	1.675760E+00
2.982560E+00	1.585080E+00	1.724190E+00
3.090240E+00	1.553790E+00	1.738910E+00
2.552000E+00	3.084740E+00	1.377850E+00
2.745300E+00	3.091320E+00	1.333300E+00
2.751520E+00	2.993490E+00	1.271820E+00
2.803890E+00	2.923240E+00	1.213040E+00
3.355670E+00	1.536010E+00	1.787230E+00
3.199660E+00	1.505040E+00	1.824010E+00
3.329920E+00	1.473410E+00	1.898020E+00
2.867970E+00	3.048260E+00	1.258140E+00
2.882900E+00	3.131030E+00	1.315830E+00
3.028200E+00	2.994840E+00	1.194780E+00
3.502320E+00	1.574110E+00	1.793490E+00
3.452820E+00	1.503300E+00	1.897860E+00
3.013340E+00	3.134090E+00	1.302220E+00
3.255310E+00	3.129450E+00	1.283340E+00
3.252400E+00	3.013590E+00	1.181180E+00
3.602680E+00	1.606690E+00	1.807140E+00
3.611580E+00	1.550430E+00	1.920550E+00
3.431380E+00	3.075800E+00	1.231500E+00
3.413250E+00	3.154680E+00	1.314550E+00
3.794800E+00	1.805300E+00	1.651140E+00
3.765870E+00	1.732260E+00	1.759080E+00
3.693770E+00	1.644230E+00	1.841160E+00
3.519690E+00	3.151540E+00	1.346130E+00
3.619430E+00	3.076470E+00	1.298990E+00
3.977710E+00	2.195600E+00	1.512980E+00
3.944610E+00	2.045340E+00	1.610370E+00
3.872990E+00	1.901890E+00	1.629620E+00
3.845710E+00	1.798360E+00	1.742290E+00
3.788150E+00	3.010710E+00	1.360700E+00
3.926820E+00	2.916600E+00	1.461760E+00
3.954750E+00	2.819180E+00	1.425200E+00
3.984380E+00	2.707490E+00	1.436160E+00
4.008240E+00	2.514510E+00	1.474200E+00
4.024230E+00	2.630890E+00	1.555900E+00
4.000700E+00	2.347580E+00	1.463260E+00
3.995550E+00	2.793980E+00	1.530670E+00
4.018060E+00	2.706260E+00	1.549130E+00
2.018920E+00	2.752600E+00	1.669390E+00
2.051100E+00	2.851920E+00	1.663100E+00
2.075650E+00	2.771870E+00	1.616910E+00
2.140390E+00	2.680450E+00	1.552130E+00
2.025300E+00	2.659890E+00	1.657380E+00
2.164790E+00	2.471780E+00	1.565610E+00
2.058460E+00	2.495210E+00	1.652550E+00
2.214940E+00	2.310810E+00	1.557900E+00
2.086400E+00	2.293400E+00	1.663500E+00
2.281350E+00	2.167160E+00	1.581530E+00
2.186240E+00	2.180110E+00	1.649810E+00
2.336700E+00	2.023760E+00	1.605580E+00
2.229750E+00	2.045710E+00	1.675920E+00
2.405110E+00	1.897040E+00	1.654160E+00
2.298890E+00	1.910820E+00	1.708670E+00
2.450890E+00	1.817390E+00	1.695320E+00
2.390200E+00	1.776450E+00	1.764850E+00
2.483910E+00	1.750530E+00	1.738610E+00
2.107840E+00	2.975390E+00	1.646920E+00
2.154560E+00	3.101890E+00	1.662040E+00
2.172390E+00	3.026150E+00	1.604890E+00
2.182130E+00	2.909580E+00	1.557330E+00
2.696730E+00	1.668070E+00	1.732370E+00
2.577960E+00	1.702540E+00	1.737370E+00
2.731160E+00	1.591580E+00	1.804450E+00
2.641660E+00	1.558560E+00	1.867080E+00
2.765860E+00	1.513000E+00	1.885610E+00
2.261470E+00	3.091230E+00	1.555040E+00
2.310890E+00	3.232340E+00	1.617830E+00
2.832130E+00	1.607550E+00	1.742550E+00
2.939920E+00	1.491680E+00	1.863030E+00
2.856170E+00	1.477100E+00	1.897880E+00
3.008460E+00	1.415600E+00	1.946060E+00
2.922020E+00	1.375770E+00	2.003580E+00
3.023490E+00	1.353450E+00	2.030390E+00
2.452800E+00	3.177390E+00	1.486210E+00
2.483970E+00	3.324800E+00	1.600870E+00
3.053010E+00	1.487900E+00	1.849970E+00
3.118060E+00	1.392600E+00	1.975530E+00
2.596770E+00	3.294080E+00	1.517940E+00
2.653580E+00	3.382440E+00	1.608690E+00
2.664320E+00	3.209660E+00	1.434450E+00
3.412540E+00	1.439420E+00	1.994910E+00
3.269780E+00	1.405250E+00	2.002300E+00
3.396160E+00	1.390430E+00	2.096650E+00
2.764280E+00	3.328170E+00	1.524360E+00
2.799440E+00	3.410140E+00	1.616860E+00
2.907690E+00	3.243570E+00	1.405000E+00
3.535690E+00	1.478530E+00	1.996580E+00
3.518790E+00	1.434670E+00	2.096890E+00
2.862530E+00	3.453080E+00	1.657350E+00
2.877240E+00	3.498170E+00	1.716790E+00
2.919760E+00	3.462860E+00	1.670850E+00
2.950950E+00	3.399820E+00	1.593140E+00
3.095830E+00	3.333090E+00	1.504860E+00
3.170190E+00	3.245160E+00	1.406460E+00
3.613240E+00	1.501910E+00	2.006680E+00
3.605740E+00	1.479180E+00	2.066910E+00
2.976500E+00	3.489650E+00	1.723870E+00
3.102580E+00	3.455710E+00	1.691650E+00
3.144830E+00	3.394800E+00	1.609570E+00
3.290460E+00	3.349360E+00	1.545000E+00
3.433410E+00	3.246420E+00	1.419520E+00
3.800360E+00	1.690630E+00	1.901050E+00
3.772850E+00	1.612710E+00	1.992880E+00
3.683690E+00	1.524120E+00	2.050150E+00
3.262310E+00	3.437900E+00	1.694140E+00
3.405990E+00	3.405000E+00	1.662880E+00
3.457540E+00	3.340500E+00	1.576270E+00
3.592070E+00	3.299240E+00	1.577270E+00
3.688710E+00	3.184970E+00	1.461340E+00
4.008670E+00	2.120500E+00	1.729310E+00
3.971440E+00	1.962040E+00	1.823240E+00
4.026560E+00	2.070740E+00	1.877780E+00
3.886730E+00	1.781100E+00	1.890990E+00
3.852610E+00	1.686100E+00	1.986150E+00
3.548380E+00	3.385240E+00	1.698440E+00
3.679350E+00	3.340570E+00	1.695490E+00
3.719240E+00	3.268170E+00	1.619200E+00
3.805100E+00	3.202840E+00	1.620830E+00
3.879310E+00	3.072640E+00	1.569430E+00
4.044180E+00	2.533400E+00	1.647780E+00
4.050580E+00	2.324370E+00	1.713550E+00
4.064990E+00	2.482600E+00	1.753850E+00
4.040910E+00	2.160030E+00	1.836960E+00
3.804750E+00	3.290220E+00	1.746730E+00
3.907990E+00	3.166130E+00	1.729120E+00
3.976570E+00	3.042370E+00	1.742200E+00
4.002680E+00	2.897960E+00	1.678550E+00
4.050210E+00	2.677300E+00	1.694680E+00
4.060780E+00	2.561840E+00	1.719970E+00
1.866890E+00	2.791830E+00	1.886090E+00
1.909940E+00	2.916240E+00	1.886780E+00
1.914740E+00	2.815510E+00	1.828720E+00
1.953950E+00	2.724040E+00	1.745590E+00
1.855660E+00	2.695400E+00	1.859880E+00
1.960660E+00	2.518920E+00	1.743980E+00
1.868790E+00	2.539290E+00	1.838700E+00
1.988410E+00	2.358930E+00	1.727020E+00
1.882270E+00	2.338260E+00	1.832170E+00
2.011030E+00	2.274000E+00	1.731490E+00
1.960570E+00	2.263620E+00	1.782600E+00
2.013280E+00	2.186970E+00	1.776550E+00
2.108580E+00	1.908970E+00	1.845230E+00
2.078050E+00	1.971380E+00	1.824120E+00
2.173280E+00	1.937150E+00	1.779700E+00
2.267250E+00	1.803060E+00	1.821980E+00
2.153820E+00	1.830150E+00	1.875210E+00
2.343420E+00	1.668510E+00	1.882170E+00
2.229620E+00	1.697430E+00	1.927840E+00
2.391260E+00	1.583320E+00	1.932980E+00
2.315940E+00	1.548860E+00	2.006600E+00
2.428530E+00	1.505040E+00	2.006090E+00
2.009890E+00	2.956550E+00	1.748300E+00
1.989820E+00	3.054730E+00	1.831480E+00
2.106970E+00	2.089150E+00	1.745070E+00
2.478370E+00	1.613330E+00	1.872400E+00
2.567600E+00	1.514370E+00	1.935880E+00
2.522640E+00	1.457290E+00	2.026480E+00
2.621680E+00	1.436990E+00	2.010720E+00
2.025960E+00	3.137730E+00	1.840640E+00
2.097110E+00	3.241550E+00	1.846040E+00
2.071090E+00	3.131680E+00	1.767010E+00
2.818050E+00	1.403480E+00	1.994100E+00
2.719020E+00	1.425510E+00	2.001160E+00
2.852910E+00	1.341850E+00	2.059120E+00
2.788810E+00	1.311420E+00	2.121890E+00
2.894480E+00	1.290050E+00	2.125760E+00
2.196910E+00	3.249320E+00	1.729400E+00
2.225650E+00	3.348170E+00	1.805040E+00
3.098540E+00	1.316170E+00	2.094580E+00
3.000120E+00	1.289510E+00	2.132180E+00
3.109450E+00	1.262170E+00	2.182730E+00
2.301890E+00	3.424820E+00	1.825370E+00
2.373780E+00	3.505190E+00	1.890050E+00
2.375610E+00	3.451020E+00	1.807190E+00
2.358010E+00	3.382040E+00	1.723710E+00
3.187870E+00	1.341470E+00	2.078280E+00
3.182480E+00	1.290620E+00	2.156080E+00
2.472060E+00	3.486150E+00	1.796040E+00
2.542600E+00	3.574540E+00	1.891880E+00
2.553530E+00	3.444800E+00	1.692560E+00
3.305490E+00	1.327150E+00	2.157560E+00
2.640340E+00	3.532150E+00	1.803530E+00
2.689170E+00	3.593750E+00	1.902770E+00
2.751870E+00	3.474990E+00	1.708290E+00
3.513330E+00	1.362200E+00	2.226120E+00
2.757430E+00	3.624650E+00	1.947760E+00
2.766140E+00	3.654610E+00	2.005170E+00
2.814310E+00	3.633620E+00	1.954830E+00
2.862700E+00	3.572380E+00	1.856740E+00
3.679760E+00	1.468230E+00	2.178200E+00
2.857480E+00	3.651730E+00	1.997570E+00
2.964230E+00	3.620020E+00	1.970300E+00
3.020200E+00	3.581660E+00	1.913690E+00
3.147940E+00	3.523530E+00	1.841670E+00
3.788700E+00	1.556050E+00	2.132880E+00
3.795010E+00	1.513930E+00	2.206810E+00
3.105460E+00	3.602200E+00	1.983190E+00
3.244770E+00	3.564330E+00	1.959990E+00
3.307810E+00	3.528000E+00	1.895820E+00
3.430720E+00	3.473920E+00	1.824410E+00
4.037570E+00	1.986230E+00	1.975310E+00
4.004990E+00	1.844780E+00	2.044500E+00
3.905240E+00	1.676910E+00	2.126140E+00
4.024890E+00	1.775920E+00	2.180480E+00
3.862040E+00	1.557230E+00	2.216280E+00
3.385340E+00	3.547550E+00	1.966420E+00
3.514220E+00	3.508630E+00	1.956410E+00
3.571990E+00	3.469440E+00	1.906600E+00
3.683530E+00	3.407440E+00	1.854800E+00
4.093380E+00	2.437200E+00	1.920760E+00
4.070400E+00	2.551510E+00	1.794940E+00
4.088900E+00	2.593470E+00	1.895220E+00
4.090630E+00	2.296720E+00	1.927490E+00
4.093700E+00	2.127290E+00	2.014470E+00
4.073460E+00	1.937770E+00	2.115630E+00
4.058640E+00	1.844760E+00	2.157840E+00
3.643380E+00	3.483760E+00	1.985480E+00
3.756770E+00	3.438230E+00	1.986500E+00
3.793700E+00	3.396450E+00	1.944320E+00
3.845860E+00	3.335070E+00	1.908020E+00
3.929420E+00	3.220360E+00	1.874720E+00
3.999820E+00	3.087250E+00	1.875140E+00
4.052480E+00	2.933800E+00	1.893220E+00
4.096500E+00	2.753660E+00	1.938550E+00
4.104120E+00	2.846880E+00	1.989180E+00
3.863950E+00	3.381260E+00	2.043670E+00
3.961540E+00	3.268520E+00	2.019560E+00
4.032330E+00	3.137200E+00	2.010660E+00
4.075800E+00	3.000170E+00	2.011840E+00
4.103270E+00	2.896690E+00	2.024360E+00
1.752110E+00	2.799890E+00	2.097650E+00
1.792900E+00	2.911020E+00	2.097970E+00
1.782030E+00	2.821570E+00	2.044010E+00
1.806100E+00	2.747980E+00	1.959760E+00
1.732860E+00	2.712320E+00	2.067890E+00
1.788200E+00	2.563780E+00	1.928300E+00
1.721520E+00	2.579130E+00	2.021590E+00
1.798110E+00	2.397970E+00	1.916130E+00
1.729090E+00	2.422590E+00	2.001550E+00
1.806240E+00	2.298310E+00	1.910730E+00
1.739240E+00	2.266350E+00	1.988260E+00
1.826630E+00	2.211940E+00	1.926930E+00
1.905330E+00	1.995510E+00	1.959420E+00
1.907100E+00	2.044290E+00	1.934740E+00
1.934190E+00	2.008350E+00	1.929710E+00
1.939070E+00	1.958850E+00	1.948360E+00
2.044600E+00	1.710270E+00	2.032480E+00
2.020430E+00	1.777290E+00	2.002440E+00
2.108260E+00	1.733240E+00	1.972310E+00
2.191300E+00	1.603790E+00	2.027390E+00
2.087210E+00	1.627770E+00	2.070130E+00
2.245120E+00	1.522370E+00	2.077610E+00
2.176790E+00	1.487150E+00	2.156220E+00
2.292570E+00	1.440510E+00	2.145030E+00
1.849190E+00	2.927070E+00	1.993810E+00
1.875540E+00	3.038860E+00	2.041490E+00
1.919410E+00	2.167600E+00	1.870720E+00
1.988910E+00	2.036290E+00	1.866780E+00
2.038340E+00	1.885350E+00	1.912220E+00
2.462330E+00	1.430820E+00	2.083650E+00
2.399050E+00	1.394330E+00	2.150690E+00
2.502340E+00	1.354620E+00	2.157290E+00
1.933160E+00	3.141150E+00	2.040070E+00
1.989580E+00	3.257250E+00	2.071080E+00
1.981580E+00	3.197960E+00	1.998390E+00
1.962350E+00	3.106790E+00	1.933770E+00
2.680630E+00	1.337520E+00	2.115680E+00
2.591140E+00	1.345070E+00	2.131340E+00
2.722920E+00	1.274690E+00	2.182320E+00
2.662440E+00	1.241480E+00	2.242620E+00
2.770950E+00	1.224550E+00	2.250690E+00
2.047110E+00	3.271030E+00	1.959630E+00
2.087140E+00	3.365730E+00	2.021780E+00
2.949570E+00	1.236130E+00	2.207900E+00
2.876680E+00	1.218100E+00	2.240780E+00
2.951040E+00	1.202230E+00	2.277770E+00
2.155910E+00	3.441000E+00	2.035740E+00
2.220720E+00	3.524050E+00	2.093850E+00
2.215330E+00	3.481180E+00	2.007880E+00
2.195410E+00	3.408050E+00	1.927240E+00
3.043380E+00	1.219740E+00	2.266650E+00
2.294980E+00	3.535690E+00	1.993490E+00
2.336250E+00	3.599000E+00	2.083120E+00
3.224410E+00	1.249170E+00	2.273820E+00
2.412170E+00	3.644370E+00	2.122900E+00
2.481730E+00	3.696690E+00	2.190130E+00
2.479590E+00	3.663030E+00	2.109180E+00
2.454430E+00	3.614660E+00	2.018580E+00
3.408090E+00	1.289230E+00	2.290770E+00
3.355650E+00	1.246580E+00	2.360450E+00
3.456030E+00	1.263980E+00	2.383440E+00
2.569200E+00	3.685820E+00	2.099290E+00
2.629830E+00	3.737880E+00	2.199290E+00
2.642810E+00	3.648150E+00	1.991950E+00
3.503370E+00	1.317360E+00	2.305690E+00
3.507240E+00	1.295940E+00	2.356850E+00
2.750080E+00	3.692350E+00	2.109070E+00
2.734030E+00	3.739970E+00	2.213060E+00
3.691170E+00	1.410000E+00	2.343390E+00
3.578430E+00	1.334120E+00	2.351490E+00
2.843650E+00	3.738610E+00	2.212460E+00
2.991990E+00	3.718030E+00	2.231540E+00
2.975500E+00	3.665930E+00	2.099870E+00
3.808030E+00	1.498770E+00	2.284570E+00
3.102280E+00	3.679690E+00	2.187250E+00
3.091860E+00	3.705760E+00	2.246720E+00
3.248980E+00	3.609760E+00	2.104850E+00
4.010040E+00	1.702300E+00	2.271570E+00
3.934560E+00	1.589360E+00	2.322650E+00
4.005460E+00	1.657420E+00	2.343340E+00
3.192920E+00	3.675530E+00	2.235840E+00
3.321150E+00	3.635580E+00	2.208730E+00
3.389000E+00	3.604050E+00	2.157750E+00
3.514880E+00	3.549560E+00	2.101550E+00
4.140410E+00	2.530970E+00	2.114380E+00
4.135410E+00	2.393520E+00	2.109270E+00
4.124910E+00	2.288750E+00	2.065690E+00
4.160610E+00	2.162710E+00	2.190520E+00
4.143650E+00	2.089990E+00	2.171550E+00
4.141120E+00	1.993600E+00	2.207070E+00
4.107920E+00	1.827300E+00	2.285790E+00
4.159620E+00	1.930190E+00	2.294530E+00
4.046140E+00	1.708510E+00	2.354410E+00
3.448480E+00	3.610570E+00	2.223010E+00
3.576930E+00	3.571690E+00	2.215440E+00
3.643960E+00	3.539050E+00	2.170550E+00
3.755980E+00	3.479830E+00	2.127890E+00
4.136740E+00	2.800900E+00	2.112300E+00
4.153980E+00	2.673000E+00	2.151270E+00
4.180750E+00	2.061360E+00	2.267520E+00
4.177330E+00	1.984360E+00	2.305120E+00
3.696060E+00	3.544150E+00	2.247420E+00
3.830840E+00	3.488680E+00	2.279110E+00
3.864010E+00	3.453040E+00	2.213080E+00
3.908200E+00	3.400030E+00	2.181600E+00
3.991440E+00	3.298190E+00	2.166260E+00
4.066960E+00	3.165970E+00	2.165210E+00
4.068550E+00	3.227590E+00	2.244090E+00
4.109080E+00	3.012950E+00	2.153650E+00
4.122880E+00	2.905060E+00	2.122180E+00
3.933030E+00	3.417330E+00	2.295890E+00
4.005950E+00	3.331990E+00	2.274890E+00
4.044890E+00	3.274950E+00	2.257700E+00
1.667110E+00	2.703130E+00	2.253280E+00
1.704040E+00	2.799410E+00	2.272680E+00
1.714050E+00	2.750600E+00	2.173610E+00
1.670010E+00	2.586700E+00	2.126160E+00
1.634630E+00	2.607770E+00	2.226300E+00
1.671500E+00	2.443120E+00	2.094570E+00
1.610500E+00	2.438230E+00	2.211370E+00
1.675780E+00	2.318290E+00	2.060620E+00
1.630760E+00	2.335980E+00	2.134430E+00
1.685570E+00	2.242270E+00	2.061220E+00
1.643450E+00	2.239420E+00	2.120440E+00
1.693590E+00	2.165330E+00	2.084940E+00
2.009850E+00	1.498440E+00	2.236950E+00
1.975440E+00	1.563390E+00	2.206030E+00
2.054780E+00	1.534500E+00	2.176600E+00
2.112520E+00	1.452100E+00	2.218750E+00
2.053800E+00	1.414200E+00	2.288750E+00
2.156930E+00	1.372660E+00	2.278830E+00
1.737380E+00	2.895480E+00	2.280020E+00
1.788000E+00	2.995830E+00	2.278330E+00
1.762450E+00	2.910310E+00	2.208720E+00
1.854070E+00	2.099140E+00	1.953730E+00
1.774660E+00	2.117950E+00	2.013890E+00
1.845020E+00	1.972660E+00	2.014710E+00
1.945130E+00	1.854620E+00	2.010940E+00
1.873130E+00	1.826680E+00	2.089840E+00
1.969420E+00	1.694350E+00	2.110430E+00
2.334590E+00	1.356800E+00	2.209020E+00
2.266260E+00	1.327270E+00	2.280230E+00
2.371110E+00	1.282240E+00	2.286930E+00
1.855610E+00	3.120540E+00	2.275490E+00
1.915180E+00	3.236640E+00	2.309560E+00
1.899910E+00	3.180750E+00	2.236010E+00
1.869260E+00	3.092080E+00	2.159050E+00
2.566260E+00	1.260880E+00	2.242110E+00
2.476830E+00	1.246200E+00	2.311090E+00
2.605170E+00	1.215580E+00	2.299810E+00
2.568100E+00	1.201460E+00	2.341870E+00
2.638430E+00	1.171030E+00	2.370740E+00
1.957790E+00	3.259630E+00	2.197600E+00
1.997280E+00	3.353620E+00	2.258010E+00
2.837070E+00	1.173480E+00	2.334450E+00
2.752390E+00	1.160120E+00	2.375570E+00
2.845420E+00	1.134100E+00	2.402270E+00
2.056270E+00	3.435220E+00	2.266950E+00
2.115950E+00	3.515740E+00	2.320130E+00
2.105450E+00	3.474990E+00	2.236220E+00
2.077160E+00	3.410970E+00	2.150230E+00
2.954770E+00	1.155650E+00	2.385090E+00
2.173890E+00	3.529620E+00	2.214620E+00
2.215240E+00	3.599110E+00	2.293320E+00
3.150400E+00	1.177890E+00	2.398270E+00
3.086840E+00	1.123640E+00	2.472170E+00
3.188380E+00	1.133420E+00	2.496270E+00
2.277470E+00	3.661200E+00	2.313730E+00
2.338610E+00	3.713360E+00	2.380240E+00
2.334150E+00	3.690020E+00	2.293330E+00
2.315760E+00	3.639710E+00	2.207220E+00
3.283970E+00	1.212620E+00	2.395510E+00
3.284540E+00	1.171980E+00	2.479010E+00
2.414860E+00	3.715530E+00	2.292630E+00
2.479860E+00	3.763980E+00	2.397480E+00
3.419840E+00	1.217700E+00	2.458340E+00
2.553500E+00	3.761390E+00	2.293220E+00
2.620320E+00	3.800620E+00	2.408050E+00
3.579750E+00	1.279580E+00	2.447260E+00
2.719510E+00	3.772300E+00	2.313010E+00
2.716520E+00	3.803600E+00	2.420130E+00
3.665700E+00	1.339830E+00	2.421670E+00
3.682970E+00	1.319320E+00	2.475730E+00
2.812430E+00	3.801100E+00	2.416770E+00
2.949440E+00	3.781420E+00	2.413290E+00
2.892940E+00	3.765300E+00	2.316820E+00
3.846600E+00	1.474750E+00	2.417590E+00
3.758460E+00	1.375370E+00	2.486320E+00
3.074200E+00	3.728610E+00	2.327850E+00
3.049890E+00	3.763300E+00	2.418540E+00
4.020230E+00	1.636910E+00	2.413960E+00
3.966240E+00	1.543290E+00	2.477260E+00
3.161450E+00	3.737160E+00	2.418750E+00
3.274880E+00	3.703330E+00	2.416560E+00
3.300920E+00	3.667540E+00	2.322280E+00
4.168390E+00	2.402650E+00	2.198520E+00
4.188450E+00	2.285830E+00	2.235950E+00
4.183310E+00	1.908740E+00	2.390550E+00
4.155410E+00	1.802510E+00	2.443140E+00
4.090210E+00	1.719960E+00	2.437950E+00
3.394370E+00	3.672650E+00	2.416680E+00
3.514440E+00	3.638880E+00	2.426870E+00
3.543020E+00	3.603630E+00	2.337130E+00
4.186110E+00	2.711810E+00	2.245990E+00
4.205860E+00	2.576270E+00	2.315150E+00
4.211470E+00	2.394740E+00	2.323790E+00
4.237650E+00	2.240020E+00	2.393490E+00
4.214070E+00	2.118820E+00	2.363320E+00
4.201450E+00	2.009640E+00	2.369890E+00
3.627910E+00	3.607570E+00	2.446120E+00
3.756220E+00	3.570080E+00	2.483970E+00
3.752270E+00	3.543210E+00	2.384300E+00
4.115680E+00	3.146570E+00	2.290750E+00
4.150570E+00	3.021390E+00	2.304070E+00
4.183840E+00	2.830930E+00	2.298510E+00
4.196550E+00	2.908540E+00	2.405420E+00
4.210610E+00	2.679690E+00	2.345530E+00
3.829910E+00	3.532410E+00	2.471030E+00
3.929120E+00	3.460200E+00	2.451170E+00
4.031620E+00	3.338640E+00	2.408560E+00
4.095830E+00	3.215050E+00	2.366270E+00
4.164570E+00	3.063340E+00	2.401350E+00
4.185750E+00	2.978340E+00	2.409620E+00
1.598320E+00	2.638290E+00	2.417510E+00
1.643560E+00	2.731470E+00	2.440950E+00
1.634350E+00	2.671560E+00	2.333700E+00
1.587320E+00	2.519110E+00	2.299480E+00
1.569490E+00	2.553650E+00	2.392580E+00
1.572140E+00	2.428620E+00	2.293350E+00
1.550850E+00	2.433200E+00	2.363280E+00
1.548770E+00	2.339590E+00	2.297210E+00
1.886440E+00	1.409780E+00	2.404940E+00
1.850590E+00	1.521710E+00	2.332670E+00
1.953430E+00	1.475180E+00	2.300730E+00
1.995380E+00	1.399620E+00	2.339550E+00
1.958020E+00	1.378830E+00	2.387810E+00
2.018250E+00	1.331270E+00	2.398530E+00
1.710120E+00	2.921320E+00	2.494120E+00
1.754010E+00	3.000240E+00	2.502820E+00
1.732270E+00	2.942450E+00	2.444470E+00
1.713810E+00	2.870630E+00	2.363700E+00
1.683280E+00	2.853200E+00	2.470070E+00
1.583660E+00	2.272090E+00	2.204530E+00
1.615780E+00	2.126920E+00	2.195760E+00
1.709140E+00	2.015140E+00	2.125630E+00
1.627670E+00	1.990880E+00	2.227310E+00
1.778000E+00	1.867660E+00	2.142750E+00
1.683040E+00	1.887620E+00	2.224920E+00
1.842590E+00	1.734100E+00	2.180390E+00
1.747680E+00	1.764210E+00	2.243870E+00
1.896880E+00	1.605680E+00	2.231750E+00
1.803240E+00	1.640500E+00	2.280890E+00
2.196860E+00	1.299760E+00	2.344890E+00
2.124120E+00	1.273680E+00	2.410640E+00
2.236310E+00	1.230390E+00	2.419900E+00
1.807250E+00	3.106920E+00	2.500560E+00
1.856530E+00	3.209730E+00	2.532140E+00
1.841340E+00	3.163040E+00	2.462320E+00
1.812360E+00	3.077100E+00	2.396320E+00
2.409210E+00	1.217770E+00	2.373580E+00
2.345250E+00	1.189760E+00	2.433120E+00
2.452730E+00	1.155100E+00	2.455020E+00
1.891430E+00	3.237040E+00	2.426360E+00
1.930160E+00	3.317650E+00	2.489770E+00
2.573320E+00	1.117360E+00	2.468960E+00
2.693050E+00	1.102950E+00	2.468880E+00
2.652780E+00	1.070770E+00	2.524790E+00
2.716780E+00	1.059460E+00	2.554720E+00
1.988690E+00	3.409770E+00	2.511520E+00
2.042910E+00	3.485170E+00	2.513680E+00
2.027120E+00	3.451750E+00	2.462540E+00
1.996660E+00	3.391790E+00	2.383600E+00
2.845660E+00	1.077670E+00	2.506340E+00
2.080070E+00	3.510340E+00	2.440080E+00
2.105050E+00	3.565780E+00	2.540580E+00
3.001740E+00	1.089850E+00	2.520300E+00
2.957990E+00	1.055630E+00	2.592820E+00
3.047820E+00	1.063360E+00	2.605590E+00
2.189260E+00	3.649510E+00	2.544080E+00
2.250550E+00	3.705620E+00	2.551090E+00
2.230220E+00	3.676690E+00	2.497730E+00
2.201710E+00	3.624910E+00	2.423150E+00
3.140490E+00	1.092900E+00	2.569790E+00
2.291010E+00	3.717390E+00	2.486030E+00
2.338980E+00	3.768320E+00	2.605490E+00
3.277510E+00	1.131730E+00	2.575250E+00
2.410680E+00	3.770850E+00	2.495200E+00
2.476570E+00	3.814210E+00	2.598610E+00
3.392200E+00	1.173290E+00	2.557340E+00
2.553710E+00	3.821720E+00	2.511830E+00
2.554320E+00	3.839690E+00	2.596140E+00
3.553330E+00	1.219940E+00	2.603300E+00
2.616580E+00	3.848460E+00	2.590970E+00
2.729700E+00	3.832280E+00	2.526280E+00
3.687760E+00	1.304470E+00	2.550900E+00
2.899360E+00	3.835080E+00	2.574050E+00
2.880960E+00	3.820820E+00	2.486480E+00
3.879230E+00	1.453130E+00	2.558530E+00
3.799890E+00	1.364910E+00	2.620910E+00
3.029750E+00	3.792020E+00	2.501650E+00
2.995110E+00	3.817710E+00	2.589760E+00
4.050820E+00	1.626090E+00	2.531640E+00
3.981710E+00	1.532580E+00	2.614010E+00
3.101250E+00	3.797870E+00	2.592990E+00
3.207380E+00	3.768960E+00	2.593370E+00
3.243860E+00	3.737910E+00	2.504910E+00
4.204730E+00	1.840240E+00	2.516790E+00
4.137860E+00	1.737920E+00	2.577840E+00
4.195610E+00	1.807420E+00	2.591750E+00
3.318940E+00	3.731930E+00	2.592150E+00
3.433880E+00	3.701040E+00	2.595440E+00
3.473890E+00	3.674190E+00	2.513960E+00
4.263660E+00	2.445450E+00	2.461910E+00
4.289470E+00	2.283060E+00	2.500640E+00
4.300440E+00	2.371080E+00	2.556780E+00
4.280360E+00	2.118710E+00	2.520180E+00
4.244430E+00	1.962010E+00	2.510620E+00
4.224670E+00	1.858700E+00	2.588640E+00
3.540370E+00	3.665010E+00	2.615030E+00
3.666640E+00	3.626900E+00	2.646010E+00
3.674330E+00	3.611150E+00	2.554840E+00
4.239520E+00	2.797570E+00	2.474090E+00
4.270350E+00	2.609010E+00	2.502730E+00
4.269370E+00	2.722430E+00	2.544000E+00
4.291140E+00	2.452420E+00	2.548010E+00
3.742020E+00	3.594160E+00	2.629060E+00
3.843350E+00	3.540750E+00	2.592250E+00
3.979020E+00	3.458090E+00	2.596740E+00
4.014940E+00	3.420530E+00	2.545620E+00
4.065310E+00	3.357930E+00	2.539300E+00
4.135880E+00	3.230210E+00	2.546220E+00
4.125460E+00	3.290930E+00	2.623330E+00
4.192480E+00	3.079130E+00	2.529930E+00
4.225050E+00	2.919500E+00	2.517520E+00
4.261040E+00	2.785490E+00	2.567020E+00
4.061500E+00	3.388530E+00	2.622090E+00
4.101600E+00	3.339010E+00	2.626390E+00
1.460120E+00	2.109080E+00	2.455850E+00
1.471970E+00	2.175290E+00	2.439410E+00
1.482500E+00	2.112210E+00	2.409610E+00
1.501030E+00	2.035940E+00	2.382710E+00
1.458450E+00	2.036510E+00	2.458190E+00
1.531200E+00	1.941980E+00	2.369860E+00
1.475630E+00	1.901320E+00	2.467800E+00
1.546300E+00	1.832520E+00	2.410960E+00
1.772790E+00	1.412580E+00	2.485890E+00
1.741230E+00	1.476280E+00	2.464360E+00
1.805170E+00	1.452590E+00	2.423510E+00
1.824290E+00	1.362880E+00	2.490640E+00
1.689440E+00	2.947460E+00	2.721000E+00
1.732980E+00	3.022710E+00	2.701020E+00
1.706720E+00	2.958430E+00	2.654440E+00
1.687710E+00	2.897210E+00	2.564390E+00
1.656470E+00	2.865070E+00	2.673670E+00
1.642500E+00	2.769490E+00	2.521730E+00
1.625630E+00	2.756480E+00	2.611470E+00
1.579470E+00	2.626290E+00	2.510370E+00
1.533770E+00	2.464260E+00	2.470940E+00
1.500710E+00	2.310290E+00	2.417540E+00
1.525160E+00	2.177920E+00	2.324590E+00
1.560490E+00	2.029810E+00	2.296710E+00
1.598050E+00	1.895830E+00	2.313330E+00
1.666060E+00	1.783400E+00	2.314030E+00
1.606760E+00	1.784370E+00	2.376640E+00
1.721090E+00	1.668300E+00	2.339510E+00
1.649780E+00	1.688230E+00	2.400030E+00
1.768740E+00	1.554520E+00	2.376330E+00
1.698420E+00	1.579920E+00	2.429120E+00
1.940190E+00	1.281620E+00	2.505160E+00
2.038470E+00	1.252010E+00	2.476680E+00
2.019880E+00	1.212400E+00	2.541770E+00
2.088140E+00	1.185020E+00	2.543480E+00
1.772450E+00	3.067730E+00	2.605800E+00
1.779650E+00	3.124820E+00	2.723400E+00
2.279450E+00	1.162700E+00	2.494170E+00
2.208420E+00	1.144900E+00	2.560210E+00
2.321710E+00	1.107720E+00	2.565500E+00
1.835060E+00	3.222150E+00	2.727830E+00
1.885130E+00	3.286460E+00	2.701350E+00
1.840620E+00	3.211030E+00	2.646130E+00
2.495860E+00	1.097010E+00	2.533350E+00
2.427240E+00	1.080340E+00	2.588890E+00
2.540970E+00	1.054480E+00	2.608660E+00
1.924090E+00	3.329040E+00	2.604060E+00
1.949530E+00	3.383990E+00	2.732270E+00
2.645600E+00	1.040820E+00	2.610040E+00
2.781480E+00	1.023630E+00	2.652480E+00
2.017290E+00	3.468790E+00	2.613480E+00
2.897710E+00	1.027580E+00	2.646350E+00
2.861700E+00	1.000250E+00	2.701270E+00
2.933320E+00	9.929160E-01	2.737550E+00
2.082750E+00	3.560680E+00	2.643170E+00
2.130620E+00	3.615660E+00	2.710130E+00
2.142880E+00	3.618920E+00	2.615040E+00
3.027730E+00	1.026120E+00	2.688190E+00
2.221140E+00	3.689450E+00	2.647200E+00
3.134340E+00	1.051760E+00	2.660470E+00
2.304330E+00	3.763040E+00	2.726820E+00
2.386600E+00	3.815160E+00	2.763660E+00
2.362190E+00	3.793870E+00	2.693410E+00
3.256220E+00	1.077650E+00	2.671640E+00
2.436720E+00	3.819970E+00	2.694660E+00
2.444530E+00	3.838280E+00	2.763540E+00
3.427040E+00	1.128830E+00	2.672770E+00
2.496390E+00	3.854000E+00	2.758020E+00
2.578390E+00	3.860070E+00	2.691990E+00
3.549620E+00	1.163110E+00	2.699810E+00
3.525190E+00	1.130220E+00	2.735300E+00
3.576020E+00	1.152020E+00	2.744390E+00
2.733770E+00	3.879380E+00	2.740620E+00
2.688590E+00	3.855850E+00	2.642510E+00
3.725390E+00	1.279440E+00	2.675980E+00
3.641040E+00	1.196070E+00	2.743070E+00
2.813050E+00	3.858220E+00	2.656700E+00
2.867560E+00	3.887090E+00	2.758560E+00
3.913550E+00	1.432850E+00	2.701740E+00
3.833640E+00	1.337580E+00	2.723100E+00
2.976370E+00	3.840270E+00	2.676430E+00
2.966670E+00	3.872530E+00	2.779570E+00
4.068550E+00	1.614260E+00	2.663330E+00
4.011570E+00	1.522500E+00	2.723140E+00
3.057590E+00	3.851230E+00	2.757070E+00
3.145220E+00	3.838750E+00	2.791460E+00
3.178530E+00	3.798340E+00	2.683750E+00
4.207560E+00	1.800230E+00	2.671190E+00
4.143220E+00	1.691020E+00	2.729510E+00
3.267130E+00	3.791990E+00	2.781620E+00
3.386420E+00	3.758740E+00	2.788140E+00
3.397060E+00	3.730750E+00	2.687060E+00
4.318220E+00	2.284060E+00	2.614040E+00
4.318270E+00	2.155710E+00	2.643020E+00
4.296530E+00	1.992450E+00	2.689970E+00
4.333580E+00	2.079190E+00	2.711990E+00
4.249330E+00	1.893480E+00	2.640310E+00
3.482990E+00	3.722600E+00	2.770230E+00
3.578040E+00	3.691540E+00	2.815940E+00
3.587400E+00	3.672470E+00	2.717210E+00
4.286960E+00	2.685850E+00	2.628260E+00
4.327130E+00	2.538510E+00	2.710960E+00
4.324820E+00	2.385830E+00	2.662350E+00
4.350530E+00	2.221910E+00	2.708790E+00
4.349770E+00	2.127980E+00	2.730490E+00
3.658630E+00	3.659390E+00	2.779300E+00
3.762090E+00	3.610590E+00	2.744140E+00
3.906740E+00	3.543220E+00	2.744760E+00
3.956000E+00	3.494810E+00	2.681100E+00
4.175020E+00	3.213340E+00	2.683880E+00
4.224910E+00	3.080850E+00	2.706350E+00
4.214730E+00	3.154870E+00	2.741630E+00
4.248250E+00	2.926260E+00	2.674640E+00
4.273710E+00	2.793320E+00	2.660820E+00
3.994700E+00	3.492370E+00	2.770380E+00
4.041140E+00	3.435710E+00	2.710930E+00
4.142750E+00	3.325050E+00	2.746760E+00
4.200430E+00	3.210310E+00	2.769090E+00
1.395420E+00	2.063640E+00	2.602070E+00
1.411200E+00	2.147030E+00	2.606160E+00
1.429110E+00	2.089060E+00	2.525140E+00
1.422550E+00	1.952240E+00	2.533100E+00
1.386430E+00	1.979230E+00	2.603900E+00
1.430950E+00	1.867990E+00	2.545410E+00
1.390990E+00	1.840020E+00	2.622800E+00
1.447980E+00	1.782010E+00	2.566010E+00
1.623410E+00	2.854950E+00	2.849280E+00
1.663550E+00	2.931490E+00	2.874510E+00
1.645020E+00	2.879450E+00	2.778030E+00
1.611010E+00	2.760960E+00	2.720520E+00
1.600750E+00	2.779980E+00	2.822150E+00
1.568870E+00	2.635790E+00	2.653780E+00
1.565120E+00	2.660300E+00	2.772120E+00
1.525650E+00	2.503390E+00	2.590950E+00
1.522260E+00	2.532530E+00	2.710020E+00
1.489520E+00	2.364430E+00	2.549520E+00
1.487130E+00	2.403940E+00	2.663870E+00
1.451970E+00	2.228330E+00	2.522720E+00
1.442480E+00	2.271960E+00	2.623250E+00
1.579740E+00	1.711540E+00	2.451890E+00
1.511210E+00	1.749070E+00	2.505080E+00
1.628360E+00	1.597760E+00	2.482900E+00
1.556960E+00	1.619200E+00	2.541020E+00
1.680890E+00	1.502480E+00	2.502720E+00
1.619140E+00	1.497720E+00	2.564530E+00
1.722740E+00	1.377080E+00	2.566060E+00
1.828250E+00	1.283570E+00	2.571420E+00
1.778000E+00	1.232910E+00	2.672900E+00
1.888420E+00	1.201100E+00	2.638310E+00
1.715570E+00	3.014610E+00	2.793150E+00
2.013470E+00	1.147390E+00	2.649040E+00
2.119370E+00	1.118690E+00	2.635020E+00
2.101230E+00	1.083910E+00	2.701390E+00
2.190650E+00	1.057440E+00	2.723640E+00
1.765770E+00	3.122270E+00	2.815660E+00
1.807440E+00	3.195050E+00	2.866190E+00
1.808640E+00	3.192500E+00	2.783400E+00
2.360570E+00	1.060730E+00	2.641000E+00
2.300750E+00	1.056020E+00	2.676810E+00
2.397570E+00	1.018510E+00	2.721140E+00
1.870160E+00	3.281470E+00	2.797660E+00
2.598690E+00	1.006400E+00	2.694770E+00
2.521590E+00	1.004180E+00	2.730850E+00
2.604920E+00	9.783380E-01	2.763220E+00
1.937170E+00	3.379040E+00	2.847860E+00
1.989950E+00	3.455750E+00	2.852910E+00
1.976700E+00	3.433510E+00	2.795730E+00
2.690150E+00	9.842140E-01	2.750580E+00
2.035180E+00	3.510660E+00	2.755710E+00
2.042880E+00	3.531240E+00	2.894680E+00
2.839610E+00	9.750850E-01	2.776600E+00
2.941960E+00	9.672980E-01	2.822510E+00
2.105830E+00	3.606150E+00	2.914730E+00
2.171150E+00	3.666780E+00	2.894740E+00
2.112870E+00	3.609280E+00	2.822740E+00
3.038100E+00	9.844040E-01	2.801940E+00
2.212620E+00	3.695970E+00	2.792750E+00
2.233430E+00	3.722180E+00	2.876710E+00
3.195290E+00	1.012840E+00	2.778920E+00
2.323690E+00	3.789340E+00	2.875690E+00
3.363760E+00	1.053960E+00	2.775450E+00
3.303250E+00	1.017540E+00	2.839430E+00
3.387480E+00	1.022590E+00	2.882150E+00
2.472920E+00	3.854110E+00	2.851030E+00
3.477890E+00	1.096860E+00	2.764020E+00
3.480230E+00	1.071440E+00	2.846810E+00
2.603130E+00	3.896390E+00	2.890160E+00
2.562280E+00	3.881590E+00	2.800350E+00
3.567980E+00	1.131240E+00	2.802320E+00
2.666540E+00	3.895570E+00	2.825550E+00
2.673090E+00	3.904650E+00	2.901190E+00
3.790470E+00	1.277670E+00	2.815450E+00
3.678040E+00	1.182470E+00	2.869280E+00
2.727720E+00	3.906910E+00	2.903920E+00
2.804450E+00	3.902100E+00	2.854180E+00
3.885000E+00	1.368320E+00	2.803750E+00
3.866170E+00	1.334310E+00	2.853060E+00
2.915900E+00	3.891450E+00	2.840770E+00
4.078810E+00	1.584520E+00	2.786440E+00
3.978490E+00	1.467840E+00	2.844060E+00
3.909090E+00	1.376640E+00	2.874590E+00
3.035730E+00	3.865820E+00	2.857400E+00
3.194460E+00	3.827370E+00	2.892910E+00
4.212970E+00	1.774140E+00	2.825020E+00
4.261980E+00	1.862560E+00	2.725930E+00
4.283460E+00	1.887000E+00	2.800620E+00
4.133810E+00	1.661330E+00	2.839800E+00
3.297160E+00	3.800460E+00	2.942950E+00
3.326610E+00	3.780650E+00	2.864580E+00
4.343300E+00	2.057830E+00	2.782640E+00
4.315550E+00	1.967330E+00	2.846910E+00
3.384610E+00	3.772260E+00	2.932830E+00
3.459560E+00	3.737780E+00	2.868200E+00
3.584990E+00	3.698770E+00	2.919340E+00
4.326130E+00	2.661060E+00	2.763650E+00
4.358050E+00	2.520360E+00	2.862700E+00
4.365950E+00	2.387540E+00	2.824840E+00
4.372500E+00	2.256470E+00	2.803480E+00
4.365220E+00	2.145870E+00	2.804510E+00
3.685840E+00	3.653570E+00	2.859360E+00
3.815090E+00	3.609230E+00	2.916450E+00
3.878550E+00	3.571840E+00	2.836720E+00
4.238930E+00	3.121890E+00	2.835560E+00
4.269040E+00	3.007950E+00	2.854130E+00
4.280980E+00	2.912800E+00	2.821600E+00
4.305470E+00	2.786490E+00	2.793780E+00
3.920200E+00	3.560910E+00	2.921750E+00
3.966780E+00	3.521930E+00	2.853610E+00
4.075760E+00	3.437470E+00	2.866360E+00
4.159150E+00	3.353400E+00	2.885160E+00
4.185770E+00	3.300650E+00	2.860380E+00
4.206450E+00	3.234650E+00	2.866960E+00
4.203270E+00	3.279280E+00	2.901100E+00
4.192840E+00	3.311110E+00	2.915720E+00
1.339140E+00	2.019520E+00	2.760540E+00
1.361410E+00	2.100670E+00	2.765700E+00
1.367640E+00	2.038630E+00	2.681860E+00
1.353070E+00	1.903610E+00	2.682540E+00
1.327030E+00	1.939420E+00	2.756390E+00
1.353930E+00	1.822860E+00	2.692030E+00
1.327190E+00	1.825220E+00	2.749230E+00
1.357920E+00	1.744810E+00	2.718540E+00
1.597130E+00	2.815210E+00	3.017050E+00
1.621800E+00	2.880690E+00	3.011110E+00
1.611230E+00	2.827300E+00	2.925250E+00
1.570550E+00	2.694700E+00	2.882800E+00
1.577150E+00	2.730530E+00	2.985990E+00
1.524770E+00	2.566530E+00	2.826410E+00
1.538770E+00	2.607690E+00	2.944470E+00
1.486780E+00	2.438960E+00	2.774510E+00
1.493210E+00	2.474030E+00	2.887320E+00
1.441940E+00	2.308600E+00	2.726580E+00
1.446350E+00	2.343790E+00	2.831690E+00
1.400740E+00	2.180480E+00	2.695650E+00
1.397670E+00	2.218820E+00	2.784590E+00
1.484810E+00	1.652110E+00	2.601650E+00
1.415620E+00	1.693860E+00	2.662080E+00
1.537730E+00	1.520920E+00	2.631970E+00
1.459820E+00	1.559870E+00	2.697240E+00
1.606370E+00	1.394040E+00	2.658970E+00
1.515890E+00	1.427810E+00	2.724920E+00
1.682360E+00	1.286550E+00	2.695540E+00
1.588000E+00	1.290240E+00	2.782270E+00
1.724860E+00	1.221700E+00	2.730470E+00
1.682510E+00	1.221110E+00	2.774370E+00
1.763120E+00	1.157650E+00	2.794270E+00
1.651360E+00	2.948030E+00	3.054210E+00
1.696220E+00	3.021110E+00	3.021930E+00
1.662970E+00	2.945010E+00	2.969130E+00
1.927810E+00	1.142970E+00	2.699910E+00
1.860630E+00	1.140670E+00	2.739990E+00
1.958510E+00	1.093090E+00	2.775320E+00
1.735000E+00	3.067990E+00	2.921310E+00
1.747980E+00	3.118810E+00	3.051970E+00
2.084870E+00	1.039970E+00	2.802850E+00
2.201500E+00	1.008130E+00	2.841270E+00
1.802080E+00	3.207450E+00	3.065640E+00
1.850960E+00	3.274280E+00	3.033880E+00
1.803060E+00	3.194030E+00	2.973660E+00
2.319800E+00	9.847980E-01	2.840940E+00
2.461720E+00	9.723570E-01	2.841520E+00
2.420190E+00	9.531490E-01	2.910130E+00
2.506620E+00	9.343420E-01	2.953590E+00
1.877760E+00	3.296150E+00	2.927940E+00
1.896440E+00	3.334690E+00	3.003510E+00
2.619920E+00	9.482380E-01	2.875290E+00
1.958860E+00	3.418270E+00	2.978670E+00
2.761180E+00	9.486000E-01	2.871380E+00
2.724030E+00	9.287450E-01	2.931650E+00
2.805480E+00	9.150210E-01	2.969290E+00
2.031830E+00	3.524080E+00	3.007300E+00
2.071710E+00	3.577090E+00	3.025370E+00
2.075520E+00	3.576280E+00	2.966940E+00
2.900810E+00	9.382890E-01	2.910620E+00
2.137910E+00	3.643790E+00	3.021000E+00
3.008880E+00	9.536530E-01	2.890430E+00
2.234300E+00	3.725480E+00	2.956860E+00
3.129790E+00	9.623820E-01	2.902580E+00
2.313980E+00	3.795860E+00	3.005360E+00
2.392340E+00	3.846870E+00	3.036590E+00
2.358790E+00	3.820900E+00	2.969070E+00
3.282500E+00	9.824580E-01	2.920920E+00
3.410410E+00	9.894500E-01	2.968460E+00
2.428660E+00	3.850980E+00	2.970390E+00
2.443270E+00	3.871900E+00	3.039930E+00
3.500230E+00	1.036480E+00	2.944580E+00
2.490700E+00	3.891560E+00	3.040640E+00
2.558770E+00	3.903390E+00	2.989930E+00
3.588840E+00	1.104030E+00	2.911490E+00
2.707370E+00	3.921460E+00	2.987020E+00
3.795770E+00	1.233690E+00	2.945160E+00
3.699450E+00	1.146250E+00	2.982840E+00
2.849970E+00	3.944270E+00	3.028900E+00
2.801100E+00	3.919470E+00	2.945530E+00
3.872120E+00	1.316810E+00	2.909400E+00
2.924160E+00	3.906000E+00	2.949630E+00
2.940180E+00	3.934780E+00	3.050120E+00
4.091050E+00	1.573440E+00	2.918600E+00
4.021650E+00	1.473040E+00	2.960340E+00
3.948950E+00	1.390270E+00	2.945720E+00
3.007760E+00	3.914140E+00	3.034060E+00
3.088840E+00	3.903170E+00	3.078500E+00
3.088720E+00	3.882070E+00	2.983140E+00
4.277400E+00	1.864910E+00	2.910440E+00
4.226130E+00	1.757900E+00	2.971580E+00
4.161130E+00	1.679700E+00	2.922670E+00
3.149740E+00	3.882020E+00	3.051530E+00
3.242180E+00	3.835180E+00	3.034090E+00
4.353640E+00	2.066800E+00	2.906500E+00
4.328000E+00	1.952810E+00	2.972470E+00
3.364160E+00	3.791310E+00	3.003500E+00
3.496890E+00	3.745690E+00	2.999300E+00
3.602040E+00	3.709620E+00	2.988870E+00
4.352260E+00	2.643930E+00	2.919300E+00
4.382880E+00	2.508420E+00	2.977420E+00
4.387500E+00	2.394260E+00	2.960760E+00
4.388170E+00	2.255830E+00	2.935490E+00
4.373630E+00	2.170890E+00	2.886840E+00
3.700390E+00	3.670540E+00	2.982460E+00
3.818860E+00	3.634870E+00	3.036560E+00
4.276160E+00	3.038410E+00	2.940610E+00
4.308100E+00	2.904530E+00	2.979500E+00
4.294670E+00	3.006730E+00	3.009000E+00
4.321560E+00	2.786680E+00	2.916530E+00
3.921270E+00	3.579370E+00	3.020850E+00
4.009470E+00	3.512100E+00	2.969110E+00
4.102890E+00	3.453940E+00	3.018990E+00
4.141590E+00	3.399830E+00	2.956150E+00
4.211440E+00	3.275990E+00	2.972310E+00
4.253720E+00	3.144740E+00	2.995770E+00
4.279560E+00	3.061340E+00	2.991160E+00
4.160200E+00	3.397260E+00	3.032200E+00
4.182070E+00	3.347890E+00	2.967940E+00
1.440530E+00	2.347380E+00	2.998690E+00
1.466130E+00	2.411720E+00	3.026540E+00
1.456140E+00	2.373690E+00	2.943570E+00
1.404260E+00	2.247300E+00	2.876460E+00
1.409620E+00	2.269110E+00	2.965680E+00
1.366480E+00	2.144100E+00	2.835540E+00
1.362510E+00	2.147670E+00	2.914470E+00
1.326830E+00	2.016260E+00	2.843410E+00
1.301180E+00	1.857840E+00	2.834340E+00
1.314380E+00	1.711320E+00	2.826900E+00
1.380270E+00	1.603250E+00	2.773700E+00
1.331870E+00	1.559930E+00	2.887970E+00
1.442190E+00	1.471850E+00	2.785420E+00
1.388330E+00	1.492770E+00	2.845210E+00
1.497120E+00	1.361000E+00	2.813560E+00
1.430320E+00	1.398110E+00	2.866630E+00
1.531430E+00	1.294200E+00	2.842470E+00
1.486410E+00	1.304800E+00	2.894450E+00
1.556160E+00	1.235520E+00	2.894060E+00
1.615410E+00	2.868780E+00	3.092920E+00
1.586150E+00	2.773590E+00	3.071980E+00
1.559800E+00	2.672680E+00	3.063380E+00
1.507490E+00	2.518760E+00	3.016050E+00
1.665400E+00	1.166870E+00	2.889220E+00
1.770560E+00	1.103050E+00	2.898480E+00
1.689750E+00	3.021140E+00	3.117110E+00
1.647140E+00	2.943780E+00	3.112950E+00
1.880190E+00	1.069280E+00	2.888870E+00
1.991120E+00	1.044990E+00	2.873920E+00
1.974660E+00	1.030600E+00	2.935300E+00
2.062370E+00	9.977420E-01	2.959850E+00
1.743880E+00	3.122510E+00	3.159500E+00
1.780090E+00	3.184050E+00	3.175410E+00
1.780910E+00	3.180580E+00	3.120440E+00
2.242120E+00	9.817350E-01	2.899150E+00
2.175950E+00	9.860500E-01	2.930900E+00
2.278360E+00	9.518790E-01	2.976150E+00
1.831460E+00	3.257020E+00	3.162850E+00
2.405610E+00	9.286040E-01	2.997570E+00
2.519720E+00	9.002920E-01	3.053600E+00
1.897910E+00	3.347340E+00	3.083410E+00
2.613380E+00	8.986030E-01	3.022020E+00
1.955620E+00	3.427310E+00	3.122740E+00
1.996830E+00	3.484290E+00	3.142680E+00
1.998030E+00	3.483810E+00	3.073400E+00
2.714820E+00	9.060410E-01	2.999260E+00
2.815840E+00	8.769740E-01	3.069200E+00
2.056840E+00	3.560530E+00	3.127300E+00
2.903910E+00	8.932170E-01	3.020980E+00
2.143480E+00	3.654640E+00	3.148920E+00
2.215490E+00	3.722740E+00	3.171850E+00
2.180550E+00	3.690970E+00	3.102270E+00
3.043440E+00	9.075350E-01	3.012010E+00
2.243830E+00	3.745180E+00	3.079190E+00
2.287840E+00	3.784590E+00	3.179250E+00
3.207210E+00	9.272480E-01	3.012300E+00
3.157460E+00	8.849880E-01	3.084660E+00
3.252270E+00	8.953230E-01	3.104570E+00
2.360580E+00	3.831120E+00	3.129660E+00
3.359360E+00	9.410920E-01	3.058460E+00
2.480320E+00	3.892450E+00	3.119020E+00
3.509490E+00	9.982500E-01	3.049040E+00
2.556840E+00	3.929930E+00	3.146300E+00
2.558920E+00	3.925650E+00	3.091330E+00
3.613890E+00	1.066620E+00	3.016640E+00
2.606970E+00	3.943670E+00	3.155330E+00
2.667770E+00	3.942720E+00	3.112460E+00
3.807360E+00	1.194440E+00	3.075100E+00
3.705990E+00	1.113250E+00	3.073770E+00
2.803830E+00	3.954540E+00	3.120900E+00
3.907690E+00	1.297240E+00	3.015070E+00
2.915720E+00	3.946330E+00	3.126580E+00
4.086590E+00	1.516610E+00	3.026210E+00
4.006400E+00	1.409330E+00	3.056530E+00
4.082550E+00	1.484190E+00	3.100210E+00
3.007310E+00	3.923580E+00	3.113370E+00
3.098740E+00	3.902570E+00	3.176680E+00
4.295960E+00	1.852120E+00	3.027550E+00
4.247380E+00	1.756170E+00	3.089660E+00
4.169320E+00	1.624240E+00	3.042420E+00
4.123450E+00	1.539380E+00	3.084180E+00
3.178860E+00	3.869440E+00	3.124640E+00
3.282590E+00	3.821960E+00	3.162820E+00
4.372110E+00	2.054880E+00	3.057940E+00
4.382080E+00	2.141200E+00	2.967180E+00
4.398410E+00	2.177500E+00	3.034400E+00
4.334810E+00	1.936750E+00	3.073450E+00
3.412310E+00	3.777750E+00	3.123880E+00
3.553800E+00	3.734510E+00	3.106180E+00
3.629780E+00	3.709660E+00	3.054310E+00
4.391920E+00	2.560000E+00	3.046230E+00
4.407100E+00	2.428910E+00	3.094270E+00
4.404460E+00	2.514570E+00	3.108130E+00
4.409500E+00	2.282800E+00	3.058830E+00
3.674990E+00	3.697340E+00	3.149330E+00
3.747760E+00	3.676220E+00	3.146790E+00
3.751030E+00	3.669770E+00	3.098120E+00
4.313440E+00	2.970090E+00	3.115230E+00
4.287110E+00	3.055020E+00	3.036660E+00
4.283790E+00	3.081060E+00	3.090430E+00
4.345660E+00	2.827170E+00	3.119690E+00
4.369870E+00	2.700590E+00	3.062390E+00
4.400000E+00	2.573600E+00	3.116760E+00
3.790790E+00	3.659420E+00	3.148850E+00
3.886350E+00	3.610930E+00	3.160120E+00
4.049690E+00	3.500230E+00	3.110590E+00
4.108320E+00	3.460580E+00	3.089850E+00
4.219710E+00	3.267650E+00	3.119110E+00
4.194460E+00	3.338470E+00	3.042020E+00
4.171410E+00	3.379820E+00	3.106680E+00
4.262100E+00	3.150130E+00	3.124370E+00
4.137770E+00	3.430640E+00	3.080400E+00
1.466230E+00	2.423890E+00	3.203770E+00
1.492360E+00	2.477820E+00	3.189240E+00
1.464080E+00	2.413000E+00	3.147960E+00
1.429480E+00	2.332480E+00	3.066740E+00
1.428060E+00	2.334810E+00	3.168270E+00
1.363540E+00	2.178980E+00	3.010820E+00
1.371430E+00	2.211410E+00	3.113830E+00
1.317100E+00	2.041550E+00	2.961110E+00
1.317400E+00	2.076940E+00	3.061300E+00
1.284170E+00	1.904740E+00	2.927530E+00
1.273870E+00	1.944210E+00	3.022010E+00
1.274850E+00	1.766400E+00	2.916190E+00
1.249870E+00	1.811540E+00	2.999390E+00
1.282770E+00	1.639790E+00	2.931470E+00
1.245290E+00	1.684570E+00	2.998260E+00
1.296180E+00	1.559900E+00	2.953490E+00
1.262260E+00	1.553040E+00	3.026810E+00
1.311250E+00	1.479840E+00	2.979110E+00
1.526760E+00	2.564000E+00	3.213040E+00
1.563370E+00	2.668690E+00	3.237730E+00
1.544830E+00	2.615930E+00	3.143470E+00
1.492320E+00	2.478190E+00	3.114140E+00
1.367880E+00	1.437560E+00	2.921010E+00
1.419560E+00	1.335520E+00	2.956140E+00
1.494370E+00	1.219740E+00	3.012750E+00
1.581930E+00	1.168890E+00	2.968370E+00
1.568420E+00	1.146240E+00	3.034400E+00
1.650010E+00	1.107560E+00	3.040480E+00
1.626310E+00	2.889800E+00	3.251690E+00
1.652880E+00	2.968140E+00	3.278430E+00
1.647240E+00	2.931810E+00	3.184910E+00
1.598200E+00	2.779980E+00	3.191600E+00
1.811030E+00	1.065260E+00	2.951040E+00
1.750080E+00	1.080860E+00	2.987980E+00
1.858480E+00	1.027070E+00	3.039480E+00
1.681260E+00	3.046670E+00	3.300160E+00
1.708360E+00	3.095340E+00	3.287190E+00
1.700080E+00	3.050710E+00	3.228630E+00
1.968410E+00	1.010650E+00	3.009190E+00
2.057890E+00	9.684100E-01	3.074550E+00
1.759890E+00	3.170540E+00	3.266180E+00
2.196210E+00	9.391010E-01	3.093930E+00
2.333710E+00	9.063590E-01	3.090110E+00
2.297740E+00	8.984620E-01	3.148970E+00
2.370750E+00	8.762190E-01	3.191530E+00
1.826840E+00	3.274490E+00	3.279870E+00
1.874430E+00	3.343690E+00	3.293110E+00
1.860640E+00	3.309500E+00	3.234610E+00
2.469160E+00	8.823770E-01	3.148330E+00
1.903610E+00	3.362140E+00	3.204840E+00
1.915170E+00	3.393890E+00	3.283420E+00
2.602970E+00	8.653440E-01	3.136060E+00
1.978430E+00	3.467790E+00	3.253110E+00
2.709480E+00	8.693270E-01	3.105480E+00
2.806510E+00	8.437640E-01	3.166450E+00
2.059910E+00	3.575120E+00	3.269910E+00
2.119150E+00	3.644340E+00	3.299540E+00
2.108670E+00	3.622780E+00	3.219750E+00
2.939010E+00	8.454420E-01	3.142240E+00
2.183270E+00	3.697940E+00	3.262550E+00
3.080210E+00	8.539450E-01	3.131940E+00
3.040870E+00	8.179110E-01	3.197460E+00
3.105890E+00	8.226420E-01	3.191640E+00
2.276980E+00	3.782570E+00	3.265260E+00
3.189870E+00	8.453120E-01	3.176350E+00
2.365840E+00	3.842330E+00	3.255340E+00
3.351950E+00	8.764480E-01	3.196440E+00
2.470360E+00	3.895500E+00	3.240460E+00
3.498210E+00	9.530270E-01	3.168270E+00
2.589890E+00	3.949010E+00	3.226290E+00
3.658040E+00	1.047260E+00	3.150580E+00
2.670260E+00	3.976590E+00	3.260840E+00
2.670720E+00	3.960530E+00	3.209420E+00
3.751980E+00	1.125280E+00	3.137120E+00
3.762210E+00	1.107500E+00	3.188930E+00
2.721810E+00	3.986410E+00	3.273290E+00
2.777140E+00	3.975680E+00	3.233350E+00
3.958830E+00	1.287370E+00	3.175510E+00
3.830470E+00	1.167590E+00	3.185980E+00
2.897340E+00	3.965060E+00	3.229330E+00
4.055110E+00	1.417780E+00	3.160330E+00
4.051700E+00	1.364690E+00	3.218670E+00
3.001720E+00	3.931780E+00	3.210630E+00
3.103690E+00	3.919570E+00	3.283420E+00
4.314600E+00	1.862740E+00	3.145540E+00
4.274870E+00	1.766160E+00	3.175270E+00
4.224200E+00	1.667300E+00	3.165940E+00
4.150450E+00	1.529590E+00	3.169060E+00
4.103080E+00	1.424580E+00	3.231460E+00
3.219730E+00	3.859030E+00	3.246580E+00
3.300050E+00	3.821830E+00	3.226590E+00
4.402950E+00	2.173090E+00	3.138380E+00
4.388510E+00	2.059530E+00	3.197650E+00
4.353730E+00	1.969860E+00	3.150780E+00
3.358050E+00	3.798990E+00	3.212800E+00
3.458170E+00	3.771650E+00	3.266090E+00
3.566560E+00	3.731690E+00	3.199620E+00
3.605840E+00	3.730000E+00	3.300910E+00
4.413080E+00	2.503050E+00	3.171280E+00
4.427560E+00	2.402890E+00	3.229160E+00
4.422570E+00	2.293120E+00	3.182350E+00
3.703590E+00	3.695650E+00	3.243310E+00
3.775870E+00	3.666230E+00	3.188520E+00
3.842600E+00	3.655480E+00	3.280310E+00
4.296380E+00	3.073420E+00	3.187590E+00
4.334330E+00	2.972400E+00	3.263950E+00
4.359190E+00	2.847730E+00	3.230550E+00
4.386840E+00	2.721290E+00	3.205910E+00
4.407880E+00	2.602010E+00	3.190540E+00
3.960700E+00	3.595230E+00	3.286580E+00
4.052180E+00	3.516560E+00	3.252830E+00
4.164030E+00	3.389810E+00	3.210810E+00
4.129500E+00	3.435860E+00	3.125470E+00
4.230560E+00	3.270450E+00	3.247990E+00
4.263050E+00	3.176440E+00	3.221780E+00
1.339980E+00	2.219640E+00	3.303720E+00
1.364610E+00	2.264200E+00	3.303620E+00
1.346280E+00	2.224810E+00	3.276610E+00
1.329260E+00	2.180290E+00	3.279180E+00
1.405230E+00	2.336250E+00	3.293500E+00
1.451930E+00	2.436410E+00	3.326240E+00
1.438270E+00	2.380010E+00	3.247740E+00
1.369460E+00	2.237840E+00	3.227670E+00
1.323030E+00	2.106890E+00	3.156960E+00
1.316580E+00	2.121500E+00	3.228590E+00
1.276980E+00	1.980410E+00	3.114540E+00
1.281430E+00	2.014860E+00	3.200670E+00
1.241000E+00	1.851350E+00	3.086240E+00
1.239570E+00	1.887710E+00	3.171240E+00
1.223380E+00	1.722810E+00	3.075700E+00
1.215280E+00	1.758890E+00	3.157370E+00
1.228920E+00	1.614430E+00	3.078120E+00
1.203810E+00	1.620990E+00	3.172040E+00
1.238920E+00	1.552060E+00	3.087110E+00
1.225950E+00	1.549810E+00	3.135620E+00
1.246430E+00	1.491460E+00	3.125060E+00
1.493810E+00	2.498910E+00	3.267520E+00
1.352810E+00	1.375070E+00	3.013250E+00
1.294070E+00	1.407260E+00	3.100810E+00
1.408130E+00	1.286970E+00	3.047350E+00
1.355960E+00	1.319550E+00	3.094880E+00
1.441000E+00	1.233890E+00	3.081840E+00
1.402870E+00	1.249600E+00	3.133530E+00
1.466810E+00	1.189470E+00	3.138840E+00
1.571940E+00	2.711880E+00	3.353310E+00
1.586820E+00	2.768430E+00	3.372120E+00
1.582840E+00	2.741100E+00	3.305690E+00
1.546590E+00	2.638150E+00	3.312900E+00
1.565770E+00	1.119190E+00	3.138240E+00
1.676940E+00	1.071140E+00	3.160380E+00
1.637790E+00	2.969270E+00	3.397490E+00
1.664770E+00	3.037460E+00	3.424360E+00
1.655960E+00	3.003770E+00	3.350930E+00
1.614660E+00	2.878240E+00	3.342080E+00
1.764980E+00	1.041810E+00	3.128540E+00
1.879380E+00	9.995800E-01	3.179830E+00
1.701200E+00	3.101860E+00	3.355560E+00
1.983190E+00	9.777800E-01	3.146550E+00
2.093460E+00	9.434940E-01	3.164220E+00
2.064650E+00	9.338860E-01	3.241910E+00
2.180940E+00	9.059860E-01	3.261380E+00
1.753520E+00	3.196170E+00	3.392080E+00
1.799040E+00	3.266240E+00	3.421970E+00
1.794360E+00	3.247340E+00	3.347330E+00
2.300030E+00	8.813220E-01	3.227430E+00
2.374760E+00	8.586720E-01	3.249850E+00
1.839670E+00	3.313080E+00	3.373010E+00
2.463200E+00	8.427810E-01	3.292450E+00
1.910820E+00	3.403460E+00	3.385860E+00
2.596460E+00	8.286190E-01	3.256000E+00
1.982480E+00	3.495350E+00	3.392090E+00
2.032970E+00	3.563300E+00	3.422500E+00
2.025990E+00	3.545750E+00	3.343130E+00
2.712650E+00	8.322180E-01	3.218840E+00
2.854190E+00	7.889530E-01	3.277470E+00
2.091030E+00	3.624190E+00	3.383830E+00
2.974870E+00	7.907090E-01	3.253770E+00
2.930500E+00	7.667360E-01	3.306210E+00
2.987580E+00	7.569100E-01	3.323310E+00
2.179770E+00	3.707410E+00	3.373880E+00
3.109780E+00	7.754200E-01	3.276560E+00
2.270700E+00	3.788740E+00	3.365250E+00
3.268810E+00	8.083880E-01	3.265270E+00
3.219120E+00	7.618670E-01	3.331520E+00
3.303260E+00	7.814580E-01	3.337180E+00
2.366780E+00	3.857570E+00	3.363190E+00
3.349670E+00	8.334200E-01	3.260760E+00
3.351580E+00	8.115380E-01	3.304450E+00
2.469420E+00	3.914590E+00	3.357760E+00
3.485610E+00	9.047980E-01	3.258490E+00
3.415210E+00	8.499420E-01	3.289980E+00
2.579810E+00	3.970870E+00	3.346480E+00
3.626590E+00	9.657490E-01	3.294680E+00
2.698590E+00	3.996510E+00	3.341110E+00
3.802030E+00	1.100120E+00	3.275840E+00
2.788390E+00	4.021210E+00	3.385540E+00
2.786870E+00	4.008740E+00	3.326810E+00
3.897820E+00	1.190440E+00	3.251030E+00
3.904320E+00	1.172440E+00	3.309090E+00
2.829680E+00	4.021700E+00	3.375460E+00
2.887040E+00	3.999990E+00	3.358190E+00
4.077080E+00	1.338790E+00	3.306570E+00
3.972840E+00	1.232750E+00	3.304100E+00
3.002980E+00	3.953110E+00	3.322210E+00
3.100380E+00	3.927430E+00	3.384210E+00
4.321100E+00	1.814260E+00	3.227220E+00
4.283780E+00	1.717400E+00	3.246310E+00
4.244700E+00	1.596700E+00	3.267940E+00
4.176880E+00	1.476000E+00	3.299860E+00
4.245110E+00	1.545310E+00	3.340160E+00
3.187460E+00	3.886340E+00	3.359290E+00
3.279290E+00	3.838640E+00	3.346660E+00
3.336520E+00	3.813870E+00	3.280720E+00
3.395910E+00	3.794850E+00	3.379810E+00
4.424350E+00	2.175950E+00	3.268780E+00
4.407690E+00	2.056840E+00	3.290470E+00
4.373350E+00	1.928550E+00	3.259960E+00
4.342740E+00	1.789040E+00	3.314090E+00
4.298590E+00	1.665850E+00	3.335170E+00
4.272370E+00	1.594030E+00	3.338290E+00
3.523130E+00	3.753590E+00	3.359160E+00
3.630480E+00	3.725590E+00	3.397170E+00
4.429940E+00	2.508350E+00	3.275700E+00
4.442920E+00	2.394890E+00	3.349710E+00
4.439360E+00	2.299940E+00	3.288910E+00
3.735020E+00	3.696450E+00	3.342130E+00
3.853900E+00	3.665000E+00	3.393110E+00
4.304970E+00	3.091150E+00	3.304880E+00
4.345220E+00	2.983710E+00	3.389490E+00
4.371730E+00	2.859730E+00	3.353310E+00
4.400170E+00	2.740370E+00	3.321160E+00
4.421330E+00	2.624170E+00	3.299360E+00
3.940300E+00	3.621020E+00	3.359420E+00
4.060130E+00	3.543250E+00	3.387290E+00
4.157320E+00	3.427880E+00	3.353720E+00
4.222970E+00	3.310380E+00	3.341250E+00
4.265090E+00	3.201560E+00	3.329720E+00
1.410710E+00	2.418950E+00	3.470160E+00
1.448630E+00	2.491500E+00	3.482920E+00
1.420470E+00	2.418550E+00	3.432530E+00
1.404620E+00	2.356440E+00	3.366420E+00
1.388890E+00	2.347540E+00	3.440550E+00
1.339140E+00	2.210770E+00	3.362380E+00
1.289160E+00	2.069130E+00	3.287330E+00
1.284450E+00	2.071870E+00	3.365840E+00
1.240540E+00	1.927270E+00	3.254440E+00
1.244670E+00	1.961840E+00	3.335580E+00
1.209050E+00	1.796320E+00	3.237580E+00
1.206560E+00	1.834900E+00	3.316100E+00
1.189500E+00	1.683650E+00	3.230080E+00
1.178680E+00	1.696980E+00	3.323400E+00
1.187500E+00	1.620520E+00	3.235310E+00
1.179950E+00	1.621630E+00	3.284710E+00
1.189340E+00	1.562640E+00	3.269400E+00
1.456620E+00	2.471740E+00	3.406080E+00
1.492790E+00	2.560800E+00	3.451590E+00
1.217320E+00	1.477360E+00	3.232980E+00
1.253600E+00	1.424100E+00	3.183580E+00
1.246690E+00	1.402290E+00	3.238860E+00
1.281690E+00	1.357550E+00	3.221890E+00
1.528860E+00	2.639330E+00	3.453930E+00
1.560780E+00	2.731740E+00	3.489740E+00
1.560860E+00	2.697000E+00	3.403930E+00
1.507780E+00	2.565810E+00	3.377270E+00
1.342610E+00	1.295630E+00	3.184990E+00
1.417080E+00	1.192230E+00	3.256550E+00
1.494490E+00	1.142570E+00	3.214740E+00
1.488240E+00	1.131060E+00	3.273480E+00
1.551120E+00	1.093510E+00	3.267120E+00
1.607200E+00	2.936290E+00	3.551730E+00
1.631340E+00	3.000860E+00	3.543270E+00
1.625200E+00	2.943980E+00	3.466830E+00
1.592780E+00	2.811610E+00	3.435980E+00
1.588340E+00	2.846830E+00	3.522980E+00
1.736280E+00	1.036010E+00	3.224780E+00
1.666580E+00	1.051820E+00	3.263270E+00
1.748660E+00	1.016260E+00	3.288750E+00
1.651030E+00	3.065970E+00	3.588340E+00
1.690040E+00	3.133970E+00	3.561340E+00
1.662310E+00	3.054530E+00	3.506610E+00
1.820550E+00	9.943890E-01	3.269050E+00
1.709600E+00	3.137870E+00	3.467550E+00
1.731120E+00	3.196710E+00	3.545840E+00
1.973050E+00	9.476850E-01	3.301590E+00
2.099460E+00	9.029400E-01	3.329770E+00
2.199460E+00	8.686900E-01	3.399390E+00
1.767690E+00	3.233570E+00	3.487680E+00
2.310870E+00	8.461880E-01	3.354720E+00
2.371040E+00	8.474360E-01	3.296010E+00
1.839870E+00	3.330540E+00	3.503330E+00
2.410380E+00	8.298040E-01	3.366030E+00
2.501960E+00	8.033930E-01	3.428420E+00
1.912940E+00	3.423240E+00	3.515030E+00
1.958980E+00	3.486610E+00	3.531180E+00
1.953340E+00	3.465530E+00	3.462500E+00
2.599920E+00	7.898010E-01	3.384190E+00
1.999490E+00	3.529290E+00	3.483870E+00
2.713750E+00	7.892600E-01	3.341070E+00
2.816330E+00	7.470590E-01	3.415000E+00
2.073860E+00	3.625160E+00	3.513940E+00
2.916750E+00	7.435430E-01	3.370200E+00
3.026240E+00	7.161540E-01	3.413460E+00
2.166600E+00	3.706690E+00	3.473720E+00
3.147430E+00	7.282720E-01	3.386660E+00
3.103710E+00	7.010580E-01	3.438560E+00
3.172920E+00	6.985680E-01	3.470300E+00
2.262750E+00	3.792370E+00	3.466390E+00
3.268870E+00	7.418870E-01	3.417590E+00
2.363030E+00	3.865080E+00	3.467980E+00
3.408250E+00	8.083290E-01	3.387990E+00
2.467850E+00	3.926980E+00	3.467790E+00
3.522950E+00	8.911310E-01	3.346710E+00
3.537600E+00	8.711600E-01	3.438620E+00
2.572170E+00	3.982770E+00	3.460640E+00
3.597500E+00	9.275710E-01	3.357490E+00
3.589240E+00	9.114830E-01	3.398210E+00
2.674350E+00	4.008140E+00	3.453700E+00
3.767680E+00	1.024250E+00	3.430890E+00
3.644500E+00	9.475590E-01	3.388240E+00
2.769490E+00	4.026610E+00	3.449870E+00
3.932130E+00	1.172380E+00	3.398230E+00
2.842080E+00	4.026450E+00	3.432180E+00
2.920000E+00	4.013550E+00	3.488760E+00
4.026600E+00	1.254160E+00	3.379940E+00
4.028290E+00	1.235150E+00	3.433700E+00
3.030270E+00	3.957510E+00	3.453590E+00
3.109830E+00	3.927750E+00	3.440890E+00
4.223390E+00	1.493800E+00	3.382570E+00
4.167020E+00	1.410260E+00	3.400530E+00
4.100220E+00	1.301790E+00	3.443080E+00
3.160020E+00	3.901910E+00	3.427720E+00
3.256850E+00	3.853580E+00	3.450890E+00
3.399100E+00	3.807240E+00	3.488520E+00
4.427040E+00	2.112170E+00	3.357240E+00
4.412450E+00	2.003560E+00	3.365450E+00
4.394450E+00	1.875050E+00	3.390280E+00
4.356140E+00	1.729590E+00	3.436930E+00
4.400100E+00	1.823190E+00	3.449210E+00
4.282740E+00	1.572360E+00	3.418000E+00
4.229520E+00	1.469160E+00	3.449050E+00
3.517060E+00	3.760950E+00	3.444820E+00
3.638780E+00	3.741750E+00	3.486780E+00
4.441940E+00	2.532980E+00	3.405370E+00
4.461260E+00	2.394100E+00	3.477730E+00
4.450520E+00	2.234410E+00	3.411680E+00
4.441020E+00	2.074140E+00	3.442940E+00
4.428500E+00	1.957360E+00	3.450790E+00
4.418290E+00	1.875320E+00	3.462580E+00
3.751620E+00	3.701030E+00	3.441570E+00
3.864670E+00	3.680460E+00	3.480710E+00
4.310890E+00	3.115080E+00	3.433050E+00
4.363220E+00	2.992050E+00	3.505710E+00
4.386930E+00	2.872610E+00	3.467210E+00
4.417720E+00	2.742030E+00	3.440720E+00
4.427550E+00	2.651030E+00	3.389390E+00
3.972920E+00	3.624770E+00	3.459940E+00
4.083070E+00	3.564600E+00	3.488200E+00
4.122180E+00	3.516680E+00	3.455190E+00
4.170410E+00	3.452090E+00	3.453110E+00
4.238870E+00	3.329280E+00	3.476350E+00
4.216490E+00	3.405620E+00	3.498030E+00
4.263210E+00	3.229750E+00	3.416540E+00
4.152410E+00	3.504800E+00	3.505550E+00
4.197260E+00	3.447800E+00	3.511620E+00
1.392850E+00	2.495270E+00	3.644290E+00
1.419250E+00	2.546880E+00	3.627330E+00
1.400570E+00	2.486350E+00	3.595040E+00
1.395070E+00	2.410910E+00	3.528340E+00
1.372970E+00	2.418720E+00	3.615600E+00
1.350810E+00	2.262070E+00	3.480140E+00
1.347550E+00	2.306050E+00	3.573520E+00
1.301400E+00	2.125200E+00	3.441040E+00
1.308370E+00	2.172900E+00	3.531490E+00
1.256140E+00	1.997150E+00	3.415970E+00
1.266850E+00	2.041700E+00	3.498800E+00
1.214800E+00	1.874270E+00	3.395450E+00
1.223300E+00	1.915810E+00	3.476380E+00
1.186030E+00	1.763020E+00	3.381260E+00
1.189560E+00	1.782720E+00	3.474690E+00
1.174290E+00	1.702120E+00	3.383090E+00
1.174370E+00	1.708680E+00	3.428380E+00
1.170830E+00	1.648100E+00	3.414900E+00
1.438970E+00	2.536440E+00	3.566070E+00
1.467960E+00	2.637710E+00	3.639470E+00
1.179740E+00	1.553670E+00	3.382190E+00
1.192780E+00	1.497460E+00	3.324000E+00
1.193750E+00	1.478260E+00	3.382110E+00
1.211460E+00	1.431720E+00	3.360380E+00
1.503700E+00	2.634090E+00	3.533310E+00
1.517570E+00	2.709180E+00	3.606110E+00
1.254060E+00	1.363760E+00	3.317070E+00
1.325430E+00	1.269950E+00	3.301860E+00
1.298950E+00	1.276340E+00	3.419410E+00
1.372890E+00	1.209180E+00	3.330750E+00
1.351550E+00	1.218690E+00	3.382260E+00
1.410210E+00	1.166790E+00	3.380350E+00
1.536870E+00	2.757130E+00	3.619750E+00
1.551840E+00	2.803690E+00	3.636270E+00
1.552500E+00	2.766680E+00	3.574430E+00
1.499920E+00	1.105940E+00	3.354810E+00
1.618970E+00	1.042430E+00	3.365730E+00
1.571080E+00	1.038930E+00	3.471120E+00
1.672760E+00	9.993050E-01	3.456660E+00
1.617600E+00	2.991370E+00	3.616460E+00
1.581680E+00	2.885780E+00	3.619130E+00
1.765540E+00	9.829840E-01	3.385740E+00
1.679360E+00	3.133470E+00	3.647700E+00
1.644890E+00	3.062780E+00	3.677000E+00
1.881760E+00	9.544600E-01	3.363640E+00
1.890930E+00	9.322000E-01	3.441040E+00
1.963460E+00	9.203090E-01	3.414790E+00
1.723120E+00	3.201480E+00	3.628630E+00
2.084410E+00	8.796270E-01	3.442880E+00
2.212890E+00	8.372580E-01	3.511960E+00
1.774830E+00	3.266660E+00	3.590030E+00
2.307580E+00	8.183890E-01	3.484590E+00
1.834100E+00	3.352220E+00	3.648520E+00
1.887430E+00	3.420060E+00	3.655410E+00
1.879430E+00	3.399120E+00	3.587680E+00
2.408470E+00	8.100410E-01	3.460220E+00
2.514400E+00	7.709990E-01	3.545860E+00
1.934130E+00	3.470970E+00	3.611960E+00
2.609760E+00	7.550760E-01	3.507910E+00
2.000870E+00	3.551930E+00	3.580750E+00
2.707560E+00	7.508280E-01	3.465600E+00
2.808500E+00	7.095060E-01	3.535420E+00
2.066460E+00	3.643570E+00	3.636870E+00
2.142140E+00	3.722090E+00	3.633900E+00
2.105130E+00	3.678310E+00	3.581980E+00
2.906980E+00	7.053320E-01	3.479900E+00
2.994700E+00	6.720600E-01	3.541990E+00
2.155290E+00	3.718950E+00	3.559530E+00
2.216110E+00	3.790910E+00	3.620460E+00
3.089090E+00	6.783330E-01	3.502940E+00
3.176650E+00	6.675980E-01	3.569180E+00
2.245280E+00	3.801670E+00	3.555280E+00
2.264040E+00	3.836410E+00	3.611780E+00
3.274780E+00	7.035700E-01	3.532470E+00
2.303700E+00	3.867550E+00	3.610610E+00
2.351670E+00	3.885230E+00	3.571190E+00
3.385750E+00	7.530750E-01	3.500220E+00
2.465080E+00	3.949140E+00	3.572980E+00
3.482020E+00	8.158080E-01	3.490650E+00
2.572340E+00	4.009980E+00	3.565990E+00
3.591020E+00	8.778350E-01	3.549650E+00
3.641560E+00	9.283530E-01	3.458650E+00
3.727490E+00	9.659550E-01	3.549540E+00
2.668120E+00	4.033580E+00	3.555590E+00
3.840420E+00	1.045760E+00	3.558080E+00
2.758090E+00	4.047880E+00	3.544410E+00
3.926460E+00	1.130270E+00	3.523950E+00
2.843570E+00	4.049780E+00	3.525510E+00
2.922500E+00	4.042200E+00	3.592010E+00
4.032350E+00	1.221780E+00	3.497710E+00
2.997180E+00	4.000040E+00	3.551070E+00
3.105130E+00	3.965010E+00	3.562890E+00
3.143880E+00	3.919540E+00	3.481940E+00
3.205490E+00	3.901850E+00	3.532860E+00
4.191200E+00	1.388500E+00	3.502550E+00
4.131810E+00	1.294560E+00	3.558000E+00
3.309340E+00	3.856570E+00	3.543890E+00
3.401580E+00	3.826920E+00	3.549070E+00
4.413880E+00	1.804090E+00	3.516820E+00
4.380650E+00	1.700740E+00	3.544370E+00
4.336470E+00	1.600700E+00	3.532160E+00
4.265120E+00	1.486030E+00	3.527670E+00
3.513320E+00	3.793380E+00	3.537700E+00
3.633760E+00	3.765510E+00	3.547490E+00
4.462640E+00	2.537740E+00	3.558680E+00
4.445160E+00	2.626670E+00	3.466490E+00
4.445280E+00	2.675410E+00	3.528880E+00
4.474000E+00	2.385300E+00	3.583480E+00
4.475910E+00	2.268080E+00	3.552640E+00
4.466570E+00	2.125420E+00	3.537610E+00
4.453220E+00	1.990300E+00	3.532850E+00
4.437310E+00	1.899640E+00	3.514870E+00
3.762600E+00	3.729510E+00	3.542770E+00
3.950810E+00	3.669610E+00	3.568650E+00
4.330560E+00	3.114900E+00	3.580170E+00
4.286850E+00	3.203730E+00	3.493330E+00
4.283690E+00	3.238540E+00	3.560790E+00
4.371680E+00	2.981610E+00	3.598290E+00
4.394290E+00	2.888010E+00	3.565580E+00
4.423410E+00	2.779920E+00	3.542300E+00
4.024990E+00	3.639810E+00	3.576970E+00
4.038400E+00	3.618910E+00	3.543820E+00
4.222910E+00	3.410070E+00	3.562410E+00
4.259130E+00	3.320350E+00	3.605780E+00
4.058680E+00	3.618540E+00	3.580510E+00
4.115890E+00	3.563680E+00	3.585930E+00
4.182550E+00	3.481020E+00	3.553830E+00
1.331710E+00	2.325980E+00	3.716190E+00
1.348280E+00	2.380780E+00	3.725680E+00
1.343810E+00	2.338980E+00	3.663480E+00
1.313310E+00	2.217360E+00	3.619680E+00
1.317380E+00	2.254900E+00	3.699390E+00
1.276380E+00	2.089770E+00	3.585010E+00
1.286940E+00	2.136800E+00	3.669640E+00
1.233820E+00	1.961740E+00	3.560140E+00
1.251100E+00	2.012400E+00	3.645720E+00
1.201530E+00	1.851550E+00	3.542570E+00
1.211920E+00	1.876470E+00	3.645190E+00
1.185220E+00	1.787660E+00	3.539030E+00
1.190170E+00	1.793930E+00	3.592980E+00
1.176210E+00	1.731050E+00	3.568800E+00
1.416110E+00	2.552110E+00	3.701800E+00
1.373690E+00	2.444920E+00	3.688880E+00
1.167750E+00	1.662420E+00	3.508840E+00
1.171490E+00	1.583340E+00	3.482560E+00
1.173300E+00	1.567180E+00	3.592290E+00
1.180620E+00	1.502620E+00	3.527030E+00
1.461260E+00	2.654600E+00	3.730030E+00
1.497800E+00	2.719740E+00	3.733810E+00
1.485530E+00	2.691950E+00	3.690930E+00
1.200310E+00	1.440980E+00	3.462750E+00
1.243250E+00	1.353870E+00	3.448250E+00
1.232670E+00	1.365600E+00	3.563600E+00
1.275770E+00	1.300210E+00	3.482350E+00
1.265240E+00	1.311000E+00	3.532820E+00
1.301230E+00	1.255440E+00	3.525390E+00
1.521090E+00	2.746630E+00	3.673330E+00
1.531850E+00	2.793010E+00	3.769900E+00
1.365520E+00	1.185860E+00	3.480410E+00
1.468710E+00	1.102590E+00	3.478710E+00
1.429650E+00	1.114860E+00	3.588450E+00
1.525640E+00	1.052240E+00	3.519870E+00
1.501650E+00	1.060450E+00	3.566580E+00
1.565210E+00	1.015450E+00	3.573430E+00
1.558840E+00	2.867090E+00	3.773950E+00
1.575720E+00	2.906010E+00	3.758080E+00
1.561670E+00	2.855720E+00	3.707460E+00
1.748450E+00	9.555210E-01	3.502170E+00
1.668370E+00	9.716490E-01	3.561870E+00
1.791020E+00	9.096080E-01	3.594530E+00
1.606980E+00	2.973610E+00	3.736270E+00
1.857470E+00	9.136760E-01	3.518060E+00
1.948630E+00	8.689720E-01	3.583190E+00
1.886770E+00	8.762120E-01	3.608830E+00
1.974710E+00	8.403350E-01	3.659390E+00
1.677170E+00	3.129140E+00	3.737010E+00
1.646190E+00	3.067120E+00	3.752670E+00
1.991950E+00	8.806310E-01	3.519550E+00
2.036250E+00	8.330460E-01	3.616310E+00
1.712300E+00	3.189330E+00	3.711910E+00
2.159290E+00	8.163300E-01	3.615800E+00
1.771280E+00	3.275300E+00	3.725530E+00
2.300060E+00	7.862650E-01	3.603900E+00
1.875490E+00	3.413070E+00	3.725860E+00
1.828690E+00	3.357000E+00	3.744790E+00
2.411770E+00	7.805930E-01	3.577790E+00
2.518840E+00	7.412750E-01	3.665240E+00
1.921390E+00	3.467070E+00	3.698060E+00
2.616080E+00	7.245790E-01	3.627490E+00
1.989040E+00	3.556220E+00	3.710620E+00
2.710810E+00	7.185900E-01	3.585920E+00
2.808550E+00	6.774580E-01	3.656020E+00
2.123720E+00	3.713340E+00	3.720240E+00
2.058340E+00	3.648130E+00	3.734140E+00
2.900030E+00	6.691830E-01	3.598830E+00
2.988600E+00	6.367970E-01	3.657480E+00
2.204080E+00	3.789710E+00	3.705230E+00
3.082100E+00	6.467010E-01	3.608520E+00
3.177400E+00	6.379230E-01	3.678920E+00
2.291690E+00	3.867990E+00	3.681180E+00
3.276190E+00	6.732020E-01	3.644370E+00
2.363690E+00	3.924650E+00	3.710810E+00
2.362290E+00	3.913140E+00	3.657480E+00
3.383340E+00	7.225840E-01	3.611700E+00
2.400050E+00	3.943160E+00	3.700550E+00
2.454270E+00	3.964290E+00	3.688830E+00
3.486790E+00	7.912200E-01	3.584820E+00
2.568050E+00	4.022640E+00	3.671060E+00
3.695750E+00	9.346020E-01	3.657170E+00
3.584550E+00	8.486510E-01	3.672930E+00
2.675980E+00	4.051800E+00	3.663440E+00
3.821910E+00	1.026990E+00	3.651740E+00
2.744040E+00	4.060670E+00	3.623470E+00
3.932830E+00	1.124170E+00	3.636330E+00
2.831820E+00	4.071030E+00	3.636940E+00
2.928430E+00	4.062510E+00	3.693470E+00
4.037690E+00	1.211400E+00	3.603100E+00
3.015730E+00	4.017650E+00	3.638340E+00
3.132890E+00	3.990000E+00	3.663570E+00
3.225770E+00	3.917840E+00	3.602110E+00
4.213000E+00	1.390550E+00	3.612840E+00
4.139120E+00	1.291920E+00	3.666620E+00
3.261730E+00	3.938850E+00	3.674010E+00
3.352010E+00	3.909160E+00	3.673710E+00
3.385680E+00	3.864380E+00	3.612030E+00
4.407870E+00	1.742040E+00	3.607190E+00
4.369980E+00	1.630460E+00	3.634050E+00
4.406130E+00	1.701010E+00	3.672240E+00
4.296610E+00	1.505570E+00	3.635420E+00
3.454810E+00	3.882600E+00	3.678890E+00
3.585430E+00	3.851230E+00	3.696640E+00
3.608970E+00	3.802810E+00	3.619830E+00
4.447360E+00	2.693480E+00	3.632130E+00
4.474760E+00	2.560090E+00	3.702890E+00
4.480170E+00	2.423420E+00	3.673790E+00
4.487690E+00	2.290870E+00	3.662000E+00
4.479910E+00	2.155940E+00	3.648820E+00
4.469230E+00	2.014040E+00	3.638170E+00
4.443860E+00	1.857030E+00	3.619330E+00
4.424080E+00	1.759440E+00	3.660520E+00
3.705830E+00	3.801420E+00	3.691060E+00
3.822870E+00	3.774870E+00	3.739510E+00
3.834930E+00	3.735190E+00	3.653060E+00
4.293200E+00	3.225320E+00	3.655750E+00
4.339010E+00	3.130830E+00	3.721660E+00
4.370120E+00	3.016570E+00	3.681390E+00
4.397600E+00	2.896080E+00	3.664320E+00
4.419360E+00	2.808910E+00	3.618470E+00
3.934520E+00	3.710760E+00	3.732280E+00
4.020830E+00	3.641650E+00	3.683370E+00
4.045260E+00	3.627120E+00	3.608450E+00
4.087030E+00	3.599220E+00	3.644840E+00
4.225040E+00	3.414810E+00	3.689760E+00
4.185260E+00	3.479500E+00	3.611900E+00
4.155130E+00	3.525670E+00	3.667870E+00
4.271350E+00	3.307720E+00	3.697090E+00
4.121960E+00	3.569090E+00	3.648810E+00
1.314510E+00	2.331970E+00	3.853380E+00
1.335160E+00	2.395460E+00	3.839550E+00
1.326590E+00	2.322400E+00	3.775700E+00
1.295010E+00	2.188750E+00	3.752070E+00
1.299450E+00	2.245530E+00	3.834520E+00
1.264170E+00	2.068830E+00	3.728240E+00
1.275640E+00	2.133480E+00	3.817230E+00
1.229870E+00	1.958170E+00	3.712000E+00
1.245830E+00	2.018610E+00	3.797290E+00
1.209310E+00	1.890910E+00	3.712680E+00
1.216360E+00	1.916580E+00	3.780470E+00
1.200930E+00	1.836230E+00	3.745330E+00
1.353730E+00	2.464950E+00	3.873410E+00
1.383210E+00	2.535080E+00	3.855460E+00
1.372790E+00	2.461080E+00	3.783250E+00
1.186450E+00	1.736150E+00	3.698860E+00
1.173130E+00	1.645440E+00	3.631120E+00
1.175230E+00	1.651690E+00	3.708840E+00
1.174710E+00	1.586870E+00	3.654000E+00
1.176360E+00	1.600960E+00	3.711380E+00
1.180240E+00	1.543960E+00	3.693750E+00
1.408130E+00	2.603170E+00	3.892600E+00
1.443380E+00	2.665150E+00	3.878750E+00
1.423410E+00	2.599670E+00	3.807300E+00
1.204200E+00	1.428630E+00	3.582830E+00
1.194270E+00	1.470220E+00	3.672490E+00
1.222260E+00	1.391180E+00	3.616630E+00
1.216380E+00	1.407570E+00	3.657560E+00
1.238660E+00	1.359680E+00	3.661160E+00
1.482160E+00	2.710910E+00	3.818570E+00
1.283580E+00	1.276300E+00	3.641640E+00
1.346340E+00	1.188620E+00	3.599200E+00
1.327120E+00	1.206780E+00	3.661530E+00
1.390570E+00	1.140840E+00	3.636350E+00
1.364520E+00	1.161430E+00	3.680640E+00
1.422870E+00	1.105070E+00	3.686290E+00
1.520750E+00	2.808630E+00	3.873720E+00
1.547830E+00	2.879890E+00	3.879030E+00
1.546600E+00	2.854670E+00	3.822070E+00
1.519050E+00	1.025970E+00	3.684490E+00
1.615640E+00	9.674750E-01	3.656910E+00
1.590820E+00	9.667650E-01	3.719570E+00
1.645620E+00	9.379850E-01	3.738070E+00
1.573570E+00	2.920470E+00	3.825380E+00
1.729310E+00	9.137210E-01	3.693720E+00
1.609250E+00	3.011450E+00	3.869580E+00
1.641220E+00	3.081210E+00	3.866900E+00
1.633960E+00	3.050500E+00	3.807100E+00
1.877250E+00	8.606660E-01	3.703460E+00
2.002210E+00	8.144870E-01	3.745570E+00
1.663780E+00	3.113320E+00	3.815020E+00
2.106440E+00	7.963260E-01	3.710370E+00
1.716400E+00	3.205240E+00	3.827960E+00
2.173450E+00	7.913580E-01	3.688150E+00
2.199840E+00	7.775820E-01	3.726400E+00
1.775600E+00	3.300940E+00	3.846500E+00
1.817370E+00	3.364880E+00	3.866460E+00
1.808580E+00	3.340690E+00	3.800770E+00
2.279500E+00	7.587460E-01	3.730620E+00
2.208630E+00	7.844240E-01	3.692370E+00
1.859090E+00	3.409780E+00	3.819060E+00
2.410140E+00	7.495880E-01	3.701260E+00
2.525690E+00	7.132460E-01	3.786130E+00
1.923730E+00	3.483430E+00	3.782060E+00
2.620610E+00	6.952860E-01	3.748870E+00
1.985490E+00	3.577900E+00	3.847450E+00
2.047410E+00	3.658890E+00	3.863140E+00
2.032090E+00	3.628440E+00	3.793130E+00
2.714910E+00	6.862250E-01	3.706850E+00
2.818760E+00	6.473040E-01	3.779750E+00
2.100510E+00	3.706910E+00	3.819260E+00
2.904540E+00	6.353040E-01	3.722360E+00
2.994840E+00	6.108080E-01	3.761910E+00
2.186930E+00	3.788240E+00	3.802900E+00
3.082060E+00	6.158130E-01	3.719400E+00
3.182750E+00	6.086580E-01	3.789550E+00
2.268970E+00	3.865610E+00	3.784560E+00
3.282230E+00	6.431420E-01	3.755930E+00
2.346820E+00	3.924100E+00	3.772740E+00
3.388150E+00	6.950830E-01	3.725300E+00
2.411980E+00	3.957220E+00	3.753950E+00
2.485830E+00	4.003880E+00	3.808480E+00
3.488610E+00	7.664850E-01	3.696900E+00
2.565560E+00	4.040110E+00	3.771650E+00
3.688720E+00	9.083920E-01	3.766830E+00
3.591360E+00	8.196070E-01	3.781190E+00
2.655110E+00	4.063380E+00	3.756450E+00
3.807300E+00	1.000710E+00	3.753320E+00
2.737490E+00	4.079710E+00	3.747210E+00
2.769250E+00	4.076270E+00	3.691960E+00
2.844610E+00	4.102340E+00	3.764930E+00
3.942080E+00	1.123440E+00	3.753990E+00
2.943120E+00	4.087160E+00	3.763900E+00
4.047550E+00	1.212600E+00	3.702960E+00
3.038040E+00	4.058770E+00	3.741040E+00
3.198330E+00	4.022170E+00	3.749960E+00
4.235880E+00	1.390990E+00	3.756500E+00
4.138130E+00	1.279690E+00	3.733820E+00
3.291170E+00	4.011670E+00	3.777470E+00
3.340040E+00	3.953830E+00	3.726720E+00
4.393190E+00	1.638300E+00	3.713600E+00
4.344950E+00	1.534780E+00	3.729740E+00
4.318920E+00	1.476720E+00	3.779230E+00
3.385340E+00	3.992530E+00	3.790360E+00
3.496290E+00	3.961120E+00	3.808070E+00
3.498710E+00	3.917080E+00	3.748310E+00
4.468670E+00	2.702450E+00	3.780090E+00
4.433040E+00	2.790150E+00	3.690250E+00
4.425570E+00	2.852420E+00	3.758800E+00
4.490230E+00	2.555150E+00	3.801150E+00
4.498270E+00	2.443770E+00	3.777650E+00
4.509810E+00	2.314200E+00	3.763420E+00
4.503410E+00	2.178930E+00	3.753630E+00
4.495720E+00	2.043860E+00	3.743230E+00
4.478640E+00	1.902360E+00	3.742900E+00
4.435620E+00	1.736020E+00	3.742990E+00
4.397150E+00	1.597530E+00	3.781950E+00
4.357630E+00	1.520820E+00	3.792470E+00
3.590200E+00	3.914100E+00	3.800740E+00
3.675940E+00	3.850660E+00	3.758120E+00
3.819180E+00	3.809300E+00	3.815200E+00
4.301860E+00	3.250710E+00	3.775970E+00
4.342750E+00	3.146510E+00	3.855210E+00
4.378720E+00	3.034020E+00	3.790370E+00
4.394640E+00	2.946160E+00	3.740730E+00
3.935200E+00	3.737510E+00	3.805880E+00
4.037080E+00	3.656790E+00	3.790350E+00
4.149650E+00	3.545870E+00	3.774800E+00
4.111830E+00	3.578240E+00	3.686010E+00
4.243420E+00	3.415360E+00	3.827670E+00
4.270030E+00	3.342290E+00	3.764310E+00
1.331420E+00	2.392460E+00	3.913960E+00
1.309440E+00	2.300830E+00	3.905030E+00
1.296270E+00	2.210140E+00	3.911210E+00
1.271310E+00	2.092930E+00	3.896880E+00
1.241800E+00	1.978890E+00	3.879980E+00
1.216620E+00	1.858780E+00	3.879290E+00
1.192270E+00	1.782130E+00	3.798780E+00
1.199210E+00	1.778850E+00	3.863590E+00
1.188910E+00	1.727680E+00	3.835010E+00
1.377920E+00	2.530460E+00	3.929320E+00
1.350370E+00	2.463490E+00	3.925250E+00
1.182650E+00	1.642230E+00	3.810870E+00
1.184140E+00	1.557590E+00	3.788560E+00
1.188670E+00	1.503950E+00	3.762970E+00
1.198560E+00	1.512260E+00	3.842010E+00
1.212490E+00	1.455210E+00	3.828290E+00
1.436290E+00	2.657410E+00	3.937770E+00
1.411420E+00	2.606060E+00	3.958560E+00
1.228470E+00	1.388820E+00	3.754730E+00
1.257430E+00	1.326480E+00	3.731200E+00
1.262850E+00	1.334160E+00	3.815960E+00
1.288330E+00	1.273550E+00	3.778800E+00
1.483690E+00	2.735270E+00	3.946310E+00
1.324420E+00	1.206710E+00	3.731610E+00
1.386090E+00	1.131720E+00	3.780200E+00
1.454560E+00	1.064980E+00	3.763620E+00
1.449260E+00	1.067280E+00	3.865850E+00
1.514150E+00	1.011420E+00	3.818160E+00
1.537900E+00	2.864850E+00	3.934140E+00
1.519360E+00	2.816380E+00	3.956540E+00
1.601060E+00	9.555620E-01	3.815770E+00
1.721130E+00	8.996930E-01	3.824130E+00
1.572580E+00	2.942210E+00	3.948670E+00
1.825690E+00	8.585800E-01	3.802230E+00
1.812770E+00	8.570830E-01	3.882240E+00
1.893760E+00	8.355510E-01	3.893040E+00
1.638630E+00	3.079940E+00	3.941710E+00
1.610010E+00	3.021990E+00	3.964100E+00
1.967910E+00	8.168020E-01	3.836570E+00
1.672320E+00	3.142660E+00	3.904420E+00
2.100000E+00	7.780260E-01	3.827390E+00
1.720550E+00	3.224340E+00	3.969680E+00
1.765520E+00	3.298590E+00	3.987410E+00
1.752760E+00	3.275040E+00	3.914620E+00
2.208510E+00	7.633810E-01	3.802050E+00
1.801180E+00	3.349340E+00	3.943560E+00
2.309410E+00	7.299190E-01	3.857380E+00
1.857560E+00	3.423900E+00	3.921950E+00
2.424460E+00	7.215980E-01	3.840930E+00
2.541610E+00	6.935350E-01	3.891560E+00
1.916440E+00	3.494170E+00	3.887340E+00
2.623720E+00	6.760580E-01	3.873400E+00
2.035990E+00	3.654990E+00	3.941600E+00
1.972070E+00	3.578090E+00	3.961160E+00
2.727470E+00	6.615450E-01	3.838270E+00
2.823590E+00	6.310790E-01	3.874130E+00
2.102940E+00	3.724530E+00	3.925870E+00
2.932370E+00	6.018730E-01	3.884430E+00
2.178340E+00	3.795180E+00	3.906120E+00
3.079390E+00	5.921120E-01	3.836920E+00
2.255790E+00	3.869340E+00	3.884060E+00
2.331670E+00	3.928300E+00	3.866250E+00
3.398660E+00	6.695450E-01	3.841860E+00
3.283500E+00	6.158490E-01	3.864500E+00
2.410190E+00	3.969010E+00	3.846400E+00
2.482560E+00	4.008890E+00	3.912590E+00
3.504870E+00	7.402820E-01	3.807750E+00
2.571520E+00	4.051080E+00	3.877310E+00
3.681790E+00	8.753330E-01	3.881420E+00
3.592870E+00	7.939800E-01	3.867800E+00
2.638670E+00	4.070030E+00	3.829800E+00
3.796880E+00	9.777420E-01	3.858510E+00
2.729640E+00	4.091160E+00	3.839950E+00
2.841990E+00	4.127410E+00	3.896750E+00
3.894640E+00	1.068130E+00	3.837430E+00
2.982800E+00	4.114510E+00	3.847560E+00
4.011440E+00	1.185310E+00	3.886430E+00
[truncated: 10,719 more rows]
