# Supplementary material for: A New MRI-Based Model of Heart Function with Coupled Hemodynamics and Application to Normal and Diseased Canine Left Ventricles
Source: Front Bioeng Biotechnol. 2015 Sep 23;3:140. doi: 10.3389/fbioe.2015.00140 (PMC4585083; doi:10.3389/fbioe.2015.00140)
Supplement: Supplementary file 4 [file Data_Sheet_4.ZIP › Case2_Normal_LBBB_Diastole/nodes/case2_diastole_time_0.2500.csv]

3.341310E+00	2.053860E+00	1.014150E+00
3.367770E+00	2.103360E+00	9.870310E-01
3.387100E+00	2.061940E+00	1.003340E+00
3.388220E+00	2.013760E+00	1.037590E+00
3.426980E+00	2.165280E+00	9.528950E-01
3.464400E+00	2.229190E+00	9.283080E-01
3.487010E+00	2.178280E+00	9.521960E-01
3.484300E+00	2.086790E+00	1.003400E+00
3.598980E+00	2.013000E+00	1.068870E+00
3.509120E+00	1.962830E+00	1.090990E+00
3.649030E+00	1.942960E+00	1.144180E+00
3.577480E+00	2.215880E+00	9.573790E-01
3.651240E+00	2.097930E+00	1.037560E+00
3.696410E+00	2.014790E+00	1.101550E+00
2.998240E+00	2.272160E+00	1.031280E+00
3.017200E+00	2.365010E+00	1.005030E+00
3.063340E+00	2.320490E+00	9.953000E-01
3.082200E+00	2.262670E+00	1.009150E+00
3.078250E+00	2.460730E+00	9.852270E-01
3.101240E+00	2.549420E+00	9.837630E-01
3.149620E+00	2.499070E+00	9.676460E-01
3.209530E+00	2.380600E+00	9.518750E-01
3.343790E+00	2.213320E+00	9.421950E-01
3.177020E+00	2.207230E+00	1.004610E+00
3.257980E+00	2.045500E+00	1.056600E+00
3.395660E+00	1.903310E+00	1.140210E+00
3.248460E+00	1.894690E+00	1.187830E+00
3.469320E+00	1.811430E+00	1.282320E+00
3.346460E+00	1.791450E+00	1.310140E+00
3.462680E+00	1.758770E+00	1.366730E+00
3.241140E+00	2.576040E+00	9.517420E-01
3.470360E+00	2.556330E+00	9.271700E-01
3.484830E+00	2.348650E+00	9.131280E-01
3.558360E+00	1.868820E+00	1.213710E+00
3.600830E+00	1.774630E+00	1.395510E+00
3.614390E+00	2.482660E+00	9.427990E-01
3.634050E+00	2.584530E+00	9.596070E-01
3.681710E+00	2.353180E+00	9.598200E-01
3.741650E+00	2.206930E+00	1.025680E+00
3.770520E+00	2.080840E+00	1.107890E+00
3.779810E+00	1.983900E+00	1.196000E+00
3.707470E+00	1.879700E+00	1.279590E+00
3.756940E+00	2.527040E+00	1.008130E+00
3.831080E+00	2.331870E+00	1.051370E+00
3.856300E+00	2.162230E+00	1.139620E+00
3.838340E+00	2.061880E+00	1.188920E+00
2.564130E+00	2.677890E+00	1.208610E+00
2.586530E+00	2.749640E+00	1.206980E+00
2.623990E+00	2.689150E+00	1.181590E+00
2.721260E+00	2.627600E+00	1.141290E+00
2.579270E+00	2.595420E+00	1.205660E+00
2.782320E+00	2.451590E+00	1.113790E+00
2.625060E+00	2.443780E+00	1.199670E+00
2.872890E+00	2.274920E+00	1.091210E+00
2.685650E+00	2.281440E+00	1.204520E+00
2.869920E+00	2.097520E+00	1.190990E+00
2.748460E+00	2.119810E+00	1.260340E+00
2.936590E+00	2.007440E+00	1.208620E+00
2.825700E+00	1.966500E+00	1.314160E+00
2.948000E+00	1.911780E+00	1.299870E+00
2.699380E+00	2.787940E+00	1.171140E+00
2.903550E+00	2.799030E+00	1.087100E+00
2.885480E+00	2.614550E+00	1.060110E+00
2.965220E+00	2.487090E+00	1.025530E+00
3.022740E+00	2.135020E+00	1.098140E+00
3.081580E+00	1.942810E+00	1.205270E+00
3.171510E+00	1.815460E+00	1.331410E+00
3.034020E+00	1.838270E+00	1.354860E+00
3.250120E+00	1.706630E+00	1.452760E+00
3.088950E+00	1.729970E+00	1.468080E+00
3.305090E+00	1.628150E+00	1.558860E+00
3.161180E+00	1.604060E+00	1.611540E+00
3.288380E+00	1.554650E+00	1.666370E+00
3.113240E+00	2.690190E+00	1.006890E+00
3.163480E+00	2.896710E+00	1.075440E+00
3.447850E+00	1.691330E+00	1.483200E+00
3.419420E+00	1.587050E+00	1.644610E+00
3.315420E+00	2.840820E+00	1.016740E+00
3.384240E+00	2.970220E+00	1.081410E+00
3.391760E+00	2.722960E+00	9.586720E-01
3.596520E+00	1.704570E+00	1.527370E+00
3.610750E+00	1.639580E+00	1.663910E+00
3.503080E+00	2.873790E+00	1.038800E+00
3.572020E+00	3.006630E+00	1.135240E+00
3.653690E+00	2.723520E+00	1.006400E+00
3.819120E+00	1.925170E+00	1.334230E+00
3.795400E+00	1.831640E+00	1.453630E+00
3.712690E+00	1.734190E+00	1.566310E+00
3.687260E+00	2.911640E+00	1.106290E+00
3.716520E+00	3.009060E+00	1.199390E+00
3.798430E+00	2.831590E+00	1.119680E+00
3.856290E+00	2.680160E+00	1.105360E+00
3.912650E+00	2.476950E+00	1.128320E+00
3.945320E+00	2.269370E+00	1.208600E+00
3.912480E+00	2.050580E+00	1.339610E+00
3.982000E+00	2.192460E+00	1.342840E+00
3.872160E+00	1.913730E+00	1.427260E+00
3.797190E+00	2.935480E+00	1.197500E+00
3.915920E+00	2.835210E+00	1.260310E+00
3.973320E+00	2.615250E+00	1.256470E+00
3.998700E+00	2.416910E+00	1.286940E+00
4.009530E+00	2.279540E+00	1.341020E+00
2.221470E+00	2.700960E+00	1.466820E+00
2.247340E+00	2.795120E+00	1.454940E+00
2.275270E+00	2.715310E+00	1.418450E+00
2.332460E+00	2.626920E+00	1.382650E+00
2.234110E+00	2.610370E+00	1.466680E+00
2.389030E+00	2.462120E+00	1.367270E+00
2.276210E+00	2.458450E+00	1.457490E+00
2.434990E+00	2.293890E+00	1.371420E+00
2.325450E+00	2.301070E+00	1.450370E+00
2.493240E+00	2.135480E+00	1.415600E+00
2.386200E+00	2.145380E+00	1.491850E+00
2.552620E+00	1.992410E+00	1.450180E+00
2.443130E+00	1.997200E+00	1.526220E+00
2.624580E+00	1.891520E+00	1.503780E+00
2.521460E+00	1.843960E+00	1.605760E+00
2.653090E+00	1.774640E+00	1.608870E+00
2.301960E+00	2.913310E+00	1.434980E+00
2.350230E+00	3.031080E+00	1.442060E+00
2.367030E+00	2.949520E+00	1.399980E+00
2.375040E+00	2.826180E+00	1.364970E+00
2.484790E+00	2.666250E+00	1.271680E+00
2.503670E+00	2.452850E+00	1.278000E+00
2.547570E+00	2.286390E+00	1.285330E+00
2.609020E+00	2.129880E+00	1.339440E+00
2.675250E+00	1.988960E+00	1.386750E+00
2.751140E+00	1.848530E+00	1.489270E+00
2.817980E+00	1.773800E+00	1.536980E+00
2.764660E+00	1.726300E+00	1.611250E+00
2.846300E+00	1.711780E+00	1.588340E+00
2.447100E+00	2.991160E+00	1.368380E+00
2.452130E+00	3.084600E+00	1.404300E+00
2.592520E+00	2.913340E+00	1.259680E+00
2.912740E+00	1.790450E+00	1.467820E+00
3.015600E+00	1.654550E+00	1.583670E+00
2.914260E+00	1.662830E+00	1.608050E+00
3.063660E+00	1.581350E+00	1.652150E+00
2.986930E+00	1.558730E+00	1.701290E+00
3.097360E+00	1.525830E+00	1.715750E+00
2.553230E+00	3.095230E+00	1.354660E+00
2.745400E+00	3.106420E+00	1.304140E+00
2.750440E+00	3.007530E+00	1.240030E+00
2.802600E+00	2.936730E+00	1.178410E+00
3.371210E+00	1.505230E+00	1.763700E+00
3.210440E+00	1.474350E+00	1.800880E+00
3.345010E+00	1.440680E+00	1.874980E+00
2.868410E+00	3.065040E+00	1.223960E+00
2.884390E+00	3.149050E+00	1.284220E+00
3.031640E+00	3.013400E+00	1.153880E+00
3.523420E+00	1.542900E+00	1.769490E+00
3.472780E+00	1.469580E+00	1.874200E+00
3.017140E+00	3.154360E+00	1.267580E+00
3.266580E+00	3.152360E+00	1.244700E+00
3.263830E+00	3.034800E+00	1.136240E+00
3.627540E+00	1.576180E+00	1.783400E+00
3.637340E+00	1.517290E+00	1.897230E+00
3.450200E+00	3.098690E+00	1.188750E+00
3.430810E+00	3.178840E+00	1.276690E+00
3.829790E+00	1.779000E+00	1.623120E+00
3.799090E+00	1.703760E+00	1.733320E+00
3.723030E+00	1.613790E+00	1.817300E+00
3.541930E+00	3.176210E+00	1.308570E+00
3.646340E+00	3.099300E+00	1.259000E+00
4.025050E+00	2.183970E+00	1.477410E+00
3.989810E+00	2.026740E+00	1.578760E+00
3.911750E+00	1.879270E+00	1.600860E+00
3.882330E+00	1.771900E+00	1.716200E+00
3.823880E+00	3.032380E+00	1.321350E+00
3.970100E+00	2.935150E+00	1.424870E+00
4.000870E+00	2.834380E+00	1.385840E+00
4.033060E+00	2.718720E+00	1.396220E+00
4.059630E+00	2.517050E+00	1.434570E+00
4.074630E+00	2.638200E+00	1.520430E+00
4.050000E+00	2.342360E+00	1.424980E+00
4.043970E+00	2.808140E+00	1.494520E+00
4.067880E+00	2.717020E+00	1.513470E+00
2.044030E+00	2.743130E+00	1.665340E+00
2.075060E+00	2.843590E+00	1.658250E+00
2.095470E+00	2.764950E+00	1.610610E+00
2.153100E+00	2.675870E+00	1.542950E+00
2.047590E+00	2.650960E+00	1.652970E+00
2.174890E+00	2.465740E+00	1.555720E+00
2.076980E+00	2.486380E+00	1.646880E+00
2.221010E+00	2.303780E+00	1.546330E+00
2.100150E+00	2.284170E+00	1.656560E+00
2.284840E+00	2.158550E+00	1.568550E+00
2.194140E+00	2.170780E+00	1.639730E+00
2.338050E+00	2.012920E+00	1.591170E+00
2.235030E+00	2.034790E+00	1.664330E+00
2.405120E+00	1.883870E+00	1.638550E+00
2.301640E+00	1.898520E+00	1.695850E+00
2.450360E+00	1.802080E+00	1.678620E+00
2.391130E+00	1.761510E+00	1.750150E+00
2.483350E+00	1.733860E+00	1.721610E+00
2.129710E+00	2.969190E+00	1.640270E+00
2.175770E+00	3.097070E+00	1.654500E+00
2.189990E+00	3.022880E+00	1.595790E+00
2.195920E+00	2.907090E+00	1.547220E+00
2.696360E+00	1.647390E+00	1.712380E+00
2.577110E+00	1.684220E+00	1.719150E+00
2.731560E+00	1.568830E+00	1.784520E+00
2.641900E+00	1.536570E+00	1.848470E+00
2.767180E+00	1.487650E+00	1.865150E+00
2.273930E+00	3.091760E+00	1.543130E+00
2.325490E+00	3.233760E+00	1.606110E+00
2.833520E+00	1.583970E+00	1.721330E+00
2.944120E+00	1.463590E+00	1.841240E+00
2.858920E+00	1.450210E+00	1.877010E+00
3.014390E+00	1.385730E+00	1.924530E+00
2.926470E+00	1.347200E+00	1.983270E+00
3.030080E+00	1.322930E+00	2.009520E+00
2.458370E+00	3.185290E+00	1.468160E+00
2.493520E+00	3.332750E+00	1.585120E+00
3.059630E+00	1.458510E+00	1.827610E+00
3.126750E+00	1.361370E+00	1.953950E+00
2.601840E+00	3.306390E+00	1.498030E+00
2.660650E+00	3.395990E+00	1.590230E+00
2.666580E+00	3.224250E+00	1.410110E+00
3.430550E+00	1.405670E+00	1.972520E+00
3.282950E+00	1.372170E+00	1.980220E+00
3.413840E+00	1.355820E+00	2.074800E+00
2.768560E+00	3.345360E+00	1.501360E+00
2.805870E+00	3.428110E+00	1.596270E+00
2.910900E+00	3.264220E+00	1.375400E+00
3.558220E+00	1.444390E+00	1.973900E+00
3.540930E+00	1.399680E+00	2.074790E+00
2.869800E+00	3.472990E+00	1.636930E+00
2.885590E+00	3.518420E+00	1.697590E+00
2.927430E+00	3.484590E+00	1.649810E+00
2.957450E+00	3.421730E+00	1.569830E+00
3.103530E+00	3.357310E+00	1.476770E+00
3.179490E+00	3.270260E+00	1.372900E+00
3.638610E+00	1.468190E+00	1.984230E+00
3.630920E+00	1.444970E+00	2.044840E+00
2.985270E+00	3.512910E+00	1.703230E+00
3.112430E+00	3.481320E+00	1.669150E+00
3.154680E+00	3.420390E+00	1.584520E+00
3.303630E+00	3.376040E+00	1.516870E+00
3.452320E+00	3.273500E+00	1.384840E+00
3.834670E+00	1.660620E+00	1.877350E+00
3.804970E+00	1.580910E+00	1.970300E+00
3.712240E+00	1.490240E+00	2.027810E+00
3.275630E+00	3.466110E+00	1.670240E+00
3.423510E+00	3.433690E+00	1.637750E+00
3.476910E+00	3.368480E+00	1.548040E+00
3.616800E+00	3.326960E+00	1.548400E+00
3.718460E+00	3.210800E+00	1.427380E+00
4.057460E+00	2.104600E+00	1.700000E+00
4.016730E+00	1.940130E+00	1.797000E+00
4.076170E+00	2.052250E+00	1.851760E+00
3.926030E+00	1.753090E+00	1.866660E+00
3.888500E+00	1.656340E+00	1.963570E+00
3.570930E+00	3.414360E+00	1.673520E+00
3.707590E+00	3.369380E+00	1.669700E+00
3.750150E+00	3.296170E+00	1.590440E+00
3.839550E+00	3.229060E+00	1.591890E+00
3.918700E+00	3.095520E+00	1.537580E+00
4.098120E+00	2.536280E+00	1.613930E+00
4.103550E+00	2.317200E+00	1.682480E+00
4.119440E+00	2.483070E+00	1.723380E+00
4.091330E+00	2.145820E+00	1.810190E+00
3.838000E+00	3.318060E+00	1.721690E+00
3.947210E+00	3.191300E+00	1.702510E+00
4.022010E+00	3.065010E+00	1.713780E+00
4.051120E+00	2.916030E+00	1.647440E+00
4.103010E+00	2.686740E+00	1.662870E+00
4.115020E+00	2.565790E+00	1.688470E+00
1.916130E+00	2.771970E+00	1.889220E+00
1.958150E+00	2.896590E+00	1.888940E+00
1.956800E+00	2.798720E+00	1.829910E+00
1.985980E+00	2.711390E+00	1.744310E+00
1.900570E+00	2.677470E+00	1.862720E+00
1.988750E+00	2.506910E+00	1.742160E+00
1.908410E+00	2.523400E+00	1.840720E+00
2.010120E+00	2.348180E+00	1.723700E+00
1.914690E+00	2.324680E+00	1.832960E+00
2.030450E+00	2.263310E+00	1.727310E+00
1.984670E+00	2.251840E+00	1.780420E+00
2.032820E+00	2.175860E+00	1.772730E+00
2.120560E+00	1.897550E+00	1.838530E+00
2.091950E+00	1.960120E+00	1.818220E+00
2.181330E+00	1.925650E+00	1.770630E+00
2.271920E+00	1.789670E+00	1.810540E+00
2.163530E+00	1.818000E+00	1.867120E+00
2.346250E+00	1.653420E+00	1.869400E+00
2.236280E+00	1.684110E+00	1.917930E+00
2.393340E+00	1.566700E+00	1.919250E+00
2.320390E+00	1.534340E+00	1.995490E+00
2.430740E+00	1.487570E+00	1.992240E+00
2.042100E+00	2.944700E+00	1.745880E+00
2.030650E+00	3.038740E+00	1.831000E+00
2.118870E+00	2.078560E+00	1.737870E+00
2.478910E+00	1.595140E+00	1.856550E+00
2.568160E+00	1.493280E+00	1.918620E+00
2.524170E+00	1.437730E+00	2.011230E+00
2.622910E+00	1.415050E+00	1.993800E+00
2.064860E+00	3.122750E+00	1.839440E+00
2.132910E+00	3.228730E+00	1.843220E+00
2.101840E+00	3.121200E+00	1.763490E+00
2.820700E+00	1.377080E+00	1.974610E+00
2.720630E+00	1.401070E+00	1.982640E+00
2.856530E+00	1.314430E+00	2.039870E+00
2.792060E+00	1.284620E+00	2.103330E+00
2.899310E+00	1.260910E+00	2.106200E+00
2.220680E+00	3.244340E+00	1.722060E+00
2.252280E+00	3.341810E+00	1.798840E+00
3.107320E+00	1.283920E+00	2.073550E+00
3.006980E+00	1.257820E+00	2.111440E+00
3.119030E+00	1.228900E+00	2.161850E+00
2.326030E+00	3.420960E+00	1.818190E+00
2.398120E+00	3.502790E+00	1.882360E+00
2.395880E+00	3.450930E+00	1.798180E+00
2.375120E+00	3.383390E+00	1.713360E+00
3.198990E+00	1.308230E+00	2.056760E+00
3.194060E+00	1.256010E+00	2.134410E+00
2.488880E+00	3.490360E+00	1.784930E+00
2.560740E+00	3.579510E+00	1.881500E+00
2.564700E+00	3.454150E+00	1.677920E+00
3.320560E+00	1.291590E+00	2.135590E+00
2.653110E+00	3.543060E+00	1.789830E+00
2.703620E+00	3.605180E+00	1.890110E+00
2.760640E+00	3.491550E+00	1.690210E+00
3.535440E+00	1.325770E+00	2.204380E+00
2.771430E+00	3.637990E+00	1.935090E+00
2.780980E+00	3.667180E+00	1.993530E+00
2.827470E+00	3.648980E+00	1.941730E+00
2.873780E+00	3.590790E+00	1.841050E+00
3.708730E+00	1.432610E+00	2.156120E+00
2.870730E+00	3.668120E+00	1.984750E+00
2.976440E+00	3.641100E+00	1.955410E+00
3.031930E+00	3.605120E+00	1.896960E+00
3.160130E+00	3.550290E+00	1.822360E+00
3.821840E+00	1.522130E+00	2.110790E+00
3.828070E+00	1.479300E+00	2.185090E+00
3.118210E+00	3.627270E+00	1.967240E+00
3.259440E+00	3.593400E+00	1.942040E+00
3.323510E+00	3.557880E+00	1.876390E+00
3.449410E+00	3.504140E+00	1.803170E+00
4.086070E+00	1.964980E+00	1.951280E+00
4.048900E+00	1.819280E+00	2.022180E+00
3.943780E+00	1.646620E+00	2.104500E+00
4.069760E+00	1.747970E+00	2.158860E+00
3.897400E+00	1.524130E+00	2.195060E+00
3.403140E+00	3.578410E+00	1.948020E+00
3.536040E+00	3.540850E+00	1.936920E+00
3.595570E+00	3.500940E+00	1.886240E+00
3.711130E+00	3.437510E+00	1.833280E+00
4.149110E+00	2.435390E+00	1.894780E+00
4.124820E+00	2.554870E+00	1.765830E+00
4.144230E+00	2.598580E+00	1.868780E+00
4.145560E+00	2.288080E+00	1.901750E+00
4.144940E+00	2.112040E+00	1.991400E+00
4.121350E+00	1.915810E+00	2.094070E+00
4.104500E+00	1.819590E+00	2.136620E+00
3.669230E+00	3.515620E+00	1.966410E+00
3.786510E+00	3.469280E+00	1.967160E+00
3.825070E+00	3.426450E+00	1.924150E+00
3.880250E+00	3.363940E+00	1.886660E+00
3.969570E+00	3.247500E+00	1.851390E+00
4.045080E+00	3.110820E+00	1.850680E+00
4.102450E+00	2.952880E+00	1.868040E+00
4.151410E+00	2.765960E+00	1.913220E+00
4.156700E+00	2.862200E+00	1.965860E+00
3.897780E+00	3.410810E+00	2.025020E+00
4.001810E+00	3.296610E+00	1.999090E+00
4.076720E+00	3.161570E+00	1.989540E+00
4.125150E+00	3.021040E+00	1.989540E+00
4.154670E+00	2.913760E+00	2.002100E+00
1.829900E+00	2.767930E+00	2.106170E+00
1.867540E+00	2.879250E+00	2.105300E+00
1.850800E+00	2.793240E+00	2.051010E+00
1.863960E+00	2.724690E+00	1.965160E+00
1.805250E+00	2.683430E+00	2.076210E+00
1.840010E+00	2.543710E+00	1.933490E+00
1.785490E+00	2.554730E+00	2.029350E+00
1.842790E+00	2.380950E+00	1.920400E+00
1.785410E+00	2.402010E+00	2.008580E+00
1.847360E+00	2.282710E+00	1.914400E+00
1.788780E+00	2.249070E+00	1.994470E+00
1.864860E+00	2.197370E+00	1.929990E+00
1.934160E+00	1.983440E+00	1.959820E+00
1.936090E+00	2.031790E+00	1.934930E+00
1.960680E+00	1.996140E+00	1.928960E+00
1.964440E+00	1.947190E+00	1.947550E+00
2.061760E+00	1.700510E+00	2.029380E+00
2.039120E+00	1.766960E+00	1.999590E+00
2.120860E+00	1.722010E+00	1.966360E+00
2.200110E+00	1.592100E+00	2.019780E+00
2.101890E+00	1.618450E+00	2.066300E+00
2.252740E+00	1.510050E+00	2.069180E+00
2.188240E+00	1.477450E+00	2.150710E+00
2.299610E+00	1.428040E+00	2.136410E+00
1.909400E+00	2.901770E+00	1.998590E+00
1.940720E+00	3.010520E+00	2.046310E+00
1.947950E+00	2.154800E+00	1.870450E+00
2.010540E+00	2.024380E+00	1.863970E+00
2.055210E+00	1.874120E+00	1.908020E+00
2.465010E+00	1.413100E+00	2.070250E+00
2.403410E+00	1.378960E+00	2.139520E+00
2.505320E+00	1.336030E+00	2.143770E+00
1.994180E+00	3.114200E+00	2.043600E+00
2.050210E+00	3.229800E+00	2.073780E+00
2.035650E+00	3.174500E+00	2.000270E+00
2.013060E+00	3.085610E+00	1.935340E+00
2.682970E+00	1.313660E+00	2.098640E+00
2.593450E+00	1.323930E+00	2.116030E+00
2.726020E+00	1.249290E+00	2.164890E+00
2.665700E+00	1.219010E+00	2.227340E+00
2.774840E+00	1.199120E+00	2.233910E+00
2.094010E+00	3.251610E+00	1.959520E+00
2.134000E+00	3.345800E+00	2.021580E+00
2.955800E+00	1.205660E+00	2.188360E+00
2.881790E+00	1.190080E+00	2.222740E+00
2.957540E+00	1.172720E+00	2.259350E+00
2.198790E+00	3.423500E+00	2.034320E+00
2.263810E+00	3.506510E+00	2.092050E+00
2.253150E+00	3.467400E+00	2.004930E+00
2.230270E+00	3.396370E+00	1.923540E+00
3.051630E+00	1.188160E+00	2.247180E+00
2.327180E+00	3.526340E+00	1.988930E+00
2.369740E+00	3.588580E+00	2.079220E+00
3.237470E+00	1.214250E+00	2.252960E+00
2.442960E+00	3.636710E+00	2.118200E+00
2.511280E+00	3.690740E+00	2.185110E+00
2.506670E+00	3.659180E+00	2.103290E+00
2.479330E+00	3.612430E+00	2.011700E+00
3.426810E+00	1.252830E+00	2.269550E+00
3.372990E+00	1.210290E+00	2.339750E+00
3.477100E+00	1.226160E+00	2.362190E+00
2.591960E+00	3.686880E+00	2.092020E+00
2.652650E+00	3.740190E+00	2.192190E+00
2.660020E+00	3.655640E+00	1.981860E+00
3.525270E+00	1.280490E+00	2.284370E+00
3.529710E+00	1.258330E+00	2.335530E+00
2.767770E+00	3.702340E+00	2.099150E+00
2.754070E+00	3.747470E+00	2.204560E+00
3.720250E+00	1.373970E+00	2.322450E+00
3.603030E+00	1.297250E+00	2.330480E+00
2.860820E+00	3.751450E+00	2.202710E+00
3.007380E+00	3.737630E+00	2.220150E+00
2.989490E+00	3.685990E+00	2.087040E+00
3.841280E+00	1.464420E+00	2.263580E+00
3.116960E+00	3.703630E+00	2.174370E+00
3.106850E+00	3.728730E+00	2.234750E+00
3.264470E+00	3.638340E+00	2.089540E+00
4.052400E+00	1.673420E+00	2.251100E+00
3.973190E+00	1.557310E+00	2.302200E+00
4.047100E+00	1.627590E+00	2.323340E+00
3.208330E+00	3.702300E+00	2.222710E+00
3.338140E+00	3.665430E+00	2.194430E+00
3.407470E+00	3.635340E+00	2.142320E+00
3.536800E+00	3.582290E+00	2.084560E+00
4.198680E+00	2.533330E+00	2.092050E+00
4.192020E+00	2.389750E+00	2.087160E+00
4.180330E+00	2.280140E+00	2.042840E+00
4.215530E+00	2.149470E+00	2.169500E+00
4.196960E+00	2.073500E+00	2.150280E+00
4.192860E+00	1.973900E+00	2.186160E+00
4.154410E+00	1.802780E+00	2.265970E+00
4.209380E+00	1.909460E+00	2.274960E+00
4.090040E+00	1.680120E+00	2.334510E+00
3.468470E+00	3.642900E+00	2.208030E+00
3.600560E+00	3.605010E+00	2.199790E+00
3.670240E+00	3.572810E+00	2.153890E+00
3.786210E+00	3.512910E+00	2.110300E+00
4.192220E+00	2.814610E+00	2.090760E+00
4.211560E+00	2.681750E+00	2.129940E+00
4.234400E+00	2.044480E+00	2.247330E+00
4.229410E+00	1.965220E+00	2.285380E+00
3.723820E+00	3.578170E+00	2.231560E+00
3.862860E+00	3.521520E+00	2.263440E+00
3.897520E+00	3.485050E+00	2.196530E+00
3.944150E+00	3.430930E+00	2.164370E+00
4.033070E+00	3.327600E+00	2.147740E+00
4.112610E+00	3.191470E+00	2.146380E+00
4.112980E+00	3.254660E+00	2.226490E+00
4.160430E+00	3.034400E+00	2.133480E+00
4.175610E+00	2.922580E+00	2.101440E+00
3.969430E+00	3.448690E+00	2.280010E+00
4.046360E+00	3.361450E+00	2.258230E+00
4.087730E+00	3.303200E+00	2.240470E+00
1.763720E+00	2.664610E+00	2.264950E+00
1.804820E+00	2.757580E+00	2.284040E+00
1.803010E+00	2.714490E+00	2.183960E+00
1.749610E+00	2.556610E+00	2.136540E+00
1.726070E+00	2.573020E+00	2.238200E+00
1.741730E+00	2.418030E+00	2.104270E+00
1.694730E+00	2.408930E+00	2.223540E+00
1.736830E+00	2.297710E+00	2.069400E+00
1.702300E+00	2.312380E+00	2.145280E+00
1.743580E+00	2.223400E+00	2.069720E+00
1.709440E+00	2.218790E+00	2.130790E+00
1.749860E+00	2.148060E+00	2.093520E+00
2.031770E+00	1.494440E+00	2.238130E+00
1.999510E+00	1.558450E+00	2.207680E+00
2.073120E+00	1.527860E+00	2.175330E+00
2.127620E+00	1.445720E+00	2.216360E+00
2.073280E+00	1.411660E+00	2.289630E+00
2.170490E+00	1.367250E+00	2.276250E+00
1.835870E+00	2.853070E+00	2.290410E+00
1.883790E+00	2.952990E+00	2.287600E+00
1.851490E+00	2.871990E+00	2.217950E+00
1.888260E+00	2.086000E+00	1.955900E+00
1.818050E+00	2.103570E+00	2.019160E+00
1.879270E+00	1.960920E+00	2.017640E+00
1.969750E+00	1.844230E+00	2.010570E+00
1.905380E+00	1.817290E+00	2.092950E+00
1.993650E+00	1.686170E+00	2.110860E+00
2.340930E+00	1.344410E+00	2.200330E+00
2.275630E+00	1.318740E+00	2.274590E+00
2.377590E+00	1.270390E+00	2.278610E+00
1.945460E+00	3.078700E+00	2.283220E+00
2.003750E+00	3.193540E+00	2.316340E+00
1.982310E+00	3.141950E+00	2.242420E+00
1.948090E+00	3.056450E+00	2.165550E+00
2.569600E+00	1.241490E+00	2.228600E+00
2.481770E+00	1.231010E+00	2.300530E+00
2.608940E+00	1.196180E+00	2.286690E+00
2.572500E+00	1.184000E+00	2.330080E+00
2.642820E+00	1.151590E+00	2.358020E+00
2.033700E+00	3.223580E+00	2.202540E+00
2.070910E+00	3.317420E+00	2.262430E+00
2.842200E+00	1.147580E+00	2.318230E+00
2.757080E+00	1.136810E+00	2.360840E+00
2.851110E+00	1.108470E+00	2.386650E+00
2.122240E+00	3.402400E+00	2.270060E+00
2.179630E+00	3.483310E+00	2.322570E+00
2.164960E+00	3.446030E+00	2.238040E+00
2.134240E+00	3.384310E+00	2.151850E+00
2.961990E+00	1.126530E+00	2.367690E+00
2.227290E+00	3.504650E+00	2.214960E+00
2.267360E+00	3.573840E+00	2.293770E+00
3.161930E+00	1.144590E+00	2.379120E+00
3.096930E+00	1.092330E+00	2.454480E+00
3.201070E+00	1.100070E+00	2.477890E+00
2.323500E+00	3.639610E+00	2.313320E+00
2.382310E+00	3.693300E+00	2.379420E+00
2.374420E+00	3.672930E+00	2.291770E+00
2.355250E+00	3.624060E+00	2.205100E+00
3.299270E+00	1.176830E+00	2.375210E+00
3.299840E+00	1.136850E+00	2.459690E+00
2.450320E+00	3.703030E+00	2.289780E+00
2.515790E+00	3.751610E+00	2.394700E+00
3.439630E+00	1.180560E+00	2.437960E+00
2.581490E+00	3.756730E+00	2.288450E+00
2.647850E+00	3.797300E+00	2.403410E+00
3.604740E+00	1.241750E+00	2.426460E+00
2.741520E+00	3.776690E+00	2.306050E+00
2.740680E+00	3.805780E+00	2.414210E+00
3.693950E+00	1.302370E+00	2.400750E+00
3.711800E+00	1.281640E+00	2.455090E+00
2.833280E+00	3.808620E+00	2.409730E+00
2.967330E+00	3.796960E+00	2.404360E+00
2.910370E+00	3.778810E+00	2.307800E+00
3.881900E+00	1.439810E+00	2.397100E+00
3.789860E+00	1.338840E+00	2.466080E+00
3.089970E+00	3.750110E+00	2.316990E+00
3.066690E+00	3.783290E+00	2.408680E+00
4.062550E+00	1.606470E+00	2.394160E+00
4.006790E+00	1.509770E+00	2.457100E+00
3.178000E+00	3.762220E+00	2.407750E+00
3.292230E+00	3.732160E+00	2.404620E+00
3.317950E+00	3.696600E+00	2.309490E+00
4.226710E+00	2.399510E+00	2.177460E+00
4.246900E+00	2.277550E+00	2.215050E+00
4.234350E+00	1.887480E+00	2.371420E+00
4.204730E+00	1.777400E+00	2.423850E+00
4.136020E+00	1.692320E+00	2.418560E+00
3.413550E+00	3.704250E+00	2.404090E+00
3.536480E+00	3.672620E+00	2.413650E+00
3.565670E+00	3.637010E+00	2.323040E+00
4.244600E+00	2.722200E+00	2.225930E+00
4.265550E+00	2.580740E+00	2.295780E+00
4.270450E+00	2.391670E+00	2.304400E+00
4.297540E+00	2.230690E+00	2.374080E+00
4.269980E+00	2.104620E+00	2.344000E+00
4.256100E+00	1.991250E+00	2.350240E+00
3.653340E+00	3.642190E+00	2.432610E+00
3.785990E+00	3.605340E+00	2.470190E+00
3.782530E+00	3.578380E+00	2.369470E+00
4.162860E+00	3.171060E+00	2.273520E+00
4.202910E+00	3.042770E+00	2.285970E+00
4.240380E+00	2.845560E+00	2.279680E+00
4.253380E+00	2.926460E+00	2.387730E+00
4.270050E+00	2.688770E+00	2.326710E+00
3.862330E+00	3.567130E+00	2.456940E+00
3.966240E+00	3.494050E+00	2.436340E+00
4.073680E+00	3.369010E+00	2.392980E+00
4.142240E+00	3.242250E+00	2.349780E+00
4.217570E+00	3.086260E+00	2.384200E+00
4.242000E+00	2.999070E+00	2.391910E+00
1.715950E+00	2.592900E+00	2.432010E+00
1.767500E+00	2.681080E+00	2.455150E+00
1.741370E+00	2.629510E+00	2.346770E+00
1.686420E+00	2.483270E+00	2.313020E+00
1.683370E+00	2.511790E+00	2.407530E+00
1.666040E+00	2.396600E+00	2.307020E+00
1.655160E+00	2.397760E+00	2.378260E+00
1.640330E+00	2.310650E+00	2.311490E+00
1.920230E+00	1.414610E+00	2.413180E+00
1.887100E+00	1.522800E+00	2.340850E+00
1.980540E+00	1.474360E+00	2.304980E+00
2.019730E+00	1.400250E+00	2.343280E+00
1.985950E+00	1.382190E+00	2.393580E+00
2.042190E+00	1.334240E+00	2.402680E+00
1.834680E+00	2.866360E+00	2.506780E+00
1.876660E+00	2.944220E+00	2.514660E+00
1.851220E+00	2.889600E+00	2.456470E+00
1.826170E+00	2.822440E+00	2.375680E+00
1.809370E+00	2.799250E+00	2.483480E+00
1.661100E+00	2.248330E+00	2.217070E+00
1.683430E+00	2.108680E+00	2.207530E+00
1.763080E+00	2.000990E+00	2.134560E+00
1.691680E+00	1.976750E+00	2.239430E+00
1.821260E+00	1.857840E+00	2.149750E+00
1.738440E+00	1.877310E+00	2.235710E+00
1.879000E+00	1.727150E+00	2.185930E+00
1.795790E+00	1.757740E+00	2.253540E+00
1.927380E+00	1.601770E+00	2.236270E+00
1.843920E+00	1.637860E+00	2.289420E+00
2.209980E+00	1.295360E+00	2.342360E+00
2.141850E+00	1.274020E+00	2.411500E+00
2.249230E+00	1.227100E+00	2.417510E+00
1.923430E+00	3.051700E+00	2.511100E+00
1.968480E+00	3.154100E+00	2.541680E+00
1.950080E+00	3.110400E+00	2.471800E+00
1.920950E+00	3.026500E+00	2.406290E+00
2.416130E+00	1.206490E+00	2.365700E+00
2.354490E+00	1.182830E+00	2.428010E+00
2.459640E+00	1.144350E+00	2.447420E+00
1.994130E+00	3.186100E+00	2.434710E+00
2.032190E+00	3.265290E+00	2.497710E+00
2.578830E+00	1.102460E+00	2.459060E+00
2.698180E+00	1.083160E+00	2.456450E+00
2.658380E+00	1.054090E+00	2.514170E+00
2.722640E+00	1.040830E+00	2.543260E+00
2.080220E+00	3.361250E+00	2.518090E+00
2.125680E+00	3.440340E+00	2.519020E+00
2.110060E+00	3.407690E+00	2.467930E+00
2.080210E+00	3.348840E+00	2.389170E+00
2.851930E+00	1.053590E+00	2.492130E+00
2.155170E+00	3.470270E+00	2.444230E+00
2.180240E+00	3.524190E+00	2.544870E+00
3.010330E+00	1.060980E+00	2.504010E+00
2.966340E+00	1.028790E+00	2.577920E+00
3.057760E+00	1.034090E+00	2.589760E+00
2.253110E+00	3.614130E+00	2.546890E+00
2.307010E+00	3.674730E+00	2.552900E+00
2.287550E+00	3.645810E+00	2.499520E+00
2.261640E+00	3.593430E+00	2.425000E+00
3.152230E+00	1.061280E+00	2.552750E+00
2.341610E+00	3.691230E+00	2.486750E+00
2.388430E+00	3.742300E+00	2.606270E+00
3.292820E+00	1.097360E+00	2.557050E+00
2.452120E+00	3.752360E+00	2.494130E+00
2.515880E+00	3.797340E+00	2.597470E+00
3.410910E+00	1.137460E+00	2.538390E+00
2.585750E+00	3.812160E+00	2.509030E+00
2.587680E+00	3.828500E+00	2.593970E+00
3.577710E+00	1.182430E+00	2.583850E+00
2.646050E+00	3.841730E+00	2.587920E+00
2.753890E+00	3.833420E+00	2.521270E+00
3.716890E+00	1.266920E+00	2.530870E+00
2.918620E+00	3.845530E+00	2.567440E+00
2.900070E+00	3.831380E+00	2.479300E+00
3.915540E+00	1.418570E+00	2.539160E+00
3.833310E+00	1.328280E+00	2.601500E+00
3.046830E+00	3.810050E+00	2.492890E+00
3.013040E+00	3.833220E+00	2.582130E+00
4.093700E+00	1.596270E+00	2.512850E+00
4.023720E+00	1.498830E+00	2.594590E+00
3.118200E+00	3.818440E+00	2.584360E+00
3.224510E+00	3.794630E+00	2.583590E+00
3.260940E+00	3.765270E+00	2.494080E+00
4.255130E+00	1.817380E+00	2.498470E+00
4.185860E+00	1.711590E+00	2.559510E+00
4.246520E+00	1.783330E+00	2.573580E+00
3.337070E+00	3.761170E+00	2.581580E+00
3.454110E+00	3.733580E+00	2.584100E+00
3.494740E+00	3.707250E+00	2.501790E+00
4.325120E+00	2.445090E+00	2.443650E+00
4.349390E+00	2.276180E+00	2.482680E+00
4.360690E+00	2.367980E+00	2.539670E+00
4.336880E+00	2.105830E+00	2.502470E+00
4.298240E+00	1.943400E+00	2.492410E+00
4.276360E+00	1.836750E+00	2.570830E+00
3.563210E+00	3.699320E+00	2.603280E+00
3.693600E+00	3.662720E+00	2.633840E+00
3.701120E+00	3.646200E+00	2.542130E+00
4.299670E+00	2.811250E+00	2.456520E+00
4.331150E+00	2.615100E+00	2.485390E+00
4.330060E+00	2.733280E+00	2.527170E+00
4.352380E+00	2.452620E+00	2.530790E+00
3.771630E+00	3.630290E+00	2.616430E+00
3.876370E+00	3.575920E+00	2.579140E+00
4.017730E+00	3.491990E+00	2.583110E+00
4.054310E+00	3.452560E+00	2.531750E+00
4.107160E+00	3.388100E+00	2.525210E+00
4.183610E+00	3.257840E+00	2.531340E+00
4.172080E+00	3.320320E+00	2.609220E+00
4.245460E+00	3.102220E+00	2.514190E+00
4.282080E+00	2.937620E+00	2.501020E+00
4.321440E+00	2.798690E+00	2.550460E+00
4.103140E+00	3.419920E+00	2.608630E+00
4.145690E+00	3.369120E+00	2.612710E+00
1.562290E+00	2.085940E+00	2.474420E+00
1.575640E+00	2.148780E+00	2.457290E+00
1.579300E+00	2.089830E+00	2.427370E+00
1.591140E+00	2.017610E+00	2.400280E+00
1.558270E+00	2.016910E+00	2.477360E+00
1.611460E+00	1.928680E+00	2.386550E+00
1.565150E+00	1.889710E+00	2.486840E+00
1.623280E+00	1.824850E+00	2.428360E+00
1.818580E+00	1.422350E+00	2.498990E+00
1.791870E+00	1.483980E+00	2.478440E+00
1.847440E+00	1.458660E+00	2.434840E+00
1.864270E+00	1.373200E+00	2.502070E+00
1.836010E+00	2.881440E+00	2.735320E+00
1.875640E+00	2.956340E+00	2.714530E+00
1.848410E+00	2.894370E+00	2.668250E+00
1.821520E+00	2.838590E+00	2.577990E+00
1.805730E+00	2.800390E+00	2.688830E+00
1.775070E+00	2.714530E+00	2.536270E+00
1.770090E+00	2.696750E+00	2.627020E+00
1.706630E+00	2.577470E+00	2.525700E+00
1.652710E+00	2.423040E+00	2.487140E+00
1.609770E+00	2.277360E+00	2.434610E+00
1.612970E+00	2.154600E+00	2.339940E+00
1.636210E+00	2.013510E+00	2.311350E+00
1.665680E+00	1.885220E+00	2.327560E+00
1.725660E+00	1.777170E+00	2.327250E+00
1.675330E+00	1.778630E+00	2.392440E+00
1.773510E+00	1.666350E+00	2.351860E+00
1.712570E+00	1.686620E+00	2.415330E+00
1.815520E+00	1.557110E+00	2.388200E+00
1.754560E+00	1.583470E+00	2.443860E+00
1.971250E+00	1.291580E+00	2.513390E+00
2.062260E+00	1.258150E+00	2.481460E+00
2.046190E+00	1.222480E+00	2.548240E+00
2.109940E+00	1.192700E+00	2.547760E+00
1.903430E+00	3.005920E+00	2.617930E+00
1.914470E+00	3.059440E+00	2.735710E+00
2.291480E+00	1.160720E+00	2.491960E+00
2.224440E+00	1.148600E+00	2.561150E+00
2.333400E+00	1.106930E+00	2.563440E+00
1.962080E+00	3.157790E+00	2.738980E+00
2.008350E+00	3.222410E+00	2.711760E+00
1.963800E+00	3.149190E+00	2.656800E+00
2.502920E+00	1.087160E+00	2.526210E+00
2.436390E+00	1.075390E+00	2.584320E+00
2.548480E+00	1.045010E+00	2.601720E+00
2.035830E+00	3.270570E+00	2.613020E+00
2.061000E+00	3.323790E+00	2.741310E+00
2.652160E+00	1.026510E+00	2.600810E+00
2.788450E+00	1.004240E+00	2.641080E+00
2.110200E+00	3.417710E+00	2.620120E+00
2.905600E+00	1.003560E+00	2.632970E+00
2.869430E+00	9.789090E-01	2.689330E+00
2.941980E+00	9.694120E-01	2.724920E+00
2.166560E+00	3.513280E+00	2.648620E+00
2.209080E+00	3.570410E+00	2.715070E+00
2.216290E+00	3.577300E+00	2.619170E+00
3.037770E+00	9.980220E-01	2.673330E+00
2.285590E+00	3.652760E+00	2.650210E+00
3.146500E+00	1.020450E+00	2.644160E+00
2.359910E+00	3.731900E+00	2.728820E+00
2.433890E+00	3.790360E+00	2.764530E+00
2.411430E+00	3.767820E+00	2.694310E+00
3.271560E+00	1.043250E+00	2.654100E+00
2.480450E+00	3.798880E+00	2.694540E+00
2.487180E+00	3.817580E+00	2.763620E+00
3.447310E+00	1.092310E+00	2.654390E+00
2.535090E+00	3.837010E+00	2.757420E+00
2.611330E+00	3.849380E+00	2.690020E+00
3.573580E+00	1.125940E+00	2.681320E+00
3.548180E+00	1.093390E+00	2.717290E+00
3.600550E+00	1.115230E+00	2.726430E+00
2.759130E+00	3.878700E+00	2.736900E+00
2.715750E+00	3.852950E+00	2.638810E+00
3.757040E+00	1.240550E+00	2.656160E+00
3.668330E+00	1.158700E+00	2.724720E+00
2.835520E+00	3.862680E+00	2.651650E+00
2.887950E+00	3.894650E+00	2.753410E+00
3.951970E+00	1.397730E+00	2.682970E+00
3.868120E+00	1.300890E+00	2.704380E+00
2.995040E+00	3.854440E+00	2.669490E+00
2.985070E+00	3.885740E+00	2.773370E+00
4.113260E+00	1.583910E+00	2.645000E+00
4.054680E+00	1.488970E+00	2.704460E+00
3.074860E+00	3.868970E+00	2.749900E+00
3.162060E+00	3.860820E+00	2.783600E+00
3.195890E+00	3.822780E+00	2.674750E+00
4.260300E+00	1.775630E+00	2.653070E+00
4.191410E+00	1.663780E+00	2.711990E+00
3.284760E+00	3.819420E+00	2.772550E+00
3.405730E+00	3.790100E+00	2.778290E+00
3.416910E+00	3.762850E+00	2.676400E+00
4.379250E+00	2.277780E+00	2.596950E+00
4.376870E+00	2.144950E+00	2.626180E+00
4.353420E+00	1.975640E+00	2.672840E+00
4.391460E+00	2.065880E+00	2.695480E+00
4.302710E+00	1.872970E+00	2.622830E+00
3.504400E+00	3.756600E+00	2.759620E+00
3.601840E+00	3.726780E+00	2.805260E+00
3.611530E+00	3.707610E+00	2.705910E+00
4.349000E+00	2.695510E+00	2.611910E+00
4.390850E+00	2.542420E+00	2.694790E+00
4.386760E+00	2.383720E+00	2.645830E+00
4.411310E+00	2.214010E+00	2.692370E+00
4.408060E+00	2.116800E+00	2.714390E+00
3.684850E+00	3.695290E+00	2.768110E+00
3.791910E+00	3.646890E+00	2.732310E+00
3.942250E+00	3.579060E+00	2.732400E+00
3.994560E+00	3.530550E+00	2.667850E+00
4.226000E+00	3.241410E+00	2.669540E+00
4.280270E+00	3.104570E+00	2.691670E+00
4.267100E+00	3.180560E+00	2.727740E+00
4.307500E+00	2.945200E+00	2.659110E+00
4.335820E+00	2.807160E+00	2.644690E+00
4.033470E+00	3.527220E+00	2.757980E+00
4.081900E+00	3.468920E+00	2.698030E+00
4.188710E+00	3.354930E+00	2.733730E+00
4.251320E+00	3.237760E+00	2.755560E+00
1.515040E+00	2.039980E+00	2.623210E+00
1.534470E+00	2.118030E+00	2.626460E+00
1.538500E+00	2.065700E+00	2.544790E+00
1.524340E+00	1.936890E+00	2.553340E+00
1.500370E+00	1.961060E+00	2.625340E+00
1.527890E+00	1.858290E+00	2.566030E+00
1.496890E+00	1.832050E+00	2.645040E+00
1.543210E+00	1.777650E+00	2.587510E+00
1.785090E+00	2.785100E+00	2.865420E+00
1.821970E+00	2.860500E+00	2.890000E+00
1.798520E+00	2.812410E+00	2.793350E+00
1.764610E+00	2.697220E+00	2.736680E+00
1.761210E+00	2.712840E+00	2.838570E+00
1.714010E+00	2.579600E+00	2.670350E+00
1.718600E+00	2.600000E+00	2.788810E+00
1.661530E+00	2.454990E+00	2.608100E+00
1.671820E+00	2.478180E+00	2.727770E+00
1.614870E+00	2.324830E+00	2.567380E+00
1.628080E+00	2.357820E+00	2.682440E+00
1.569100E+00	2.196420E+00	2.541430E+00
1.578150E+00	2.233260E+00	2.643260E+00
1.651450E+00	1.709800E+00	2.469370E+00
1.594120E+00	1.746130E+00	2.524670E+00
1.692500E+00	1.602080E+00	2.499780E+00
1.631200E+00	1.623940E+00	2.560120E+00
1.739150E+00	1.511150E+00	2.518940E+00
1.685460E+00	1.509010E+00	2.583020E+00
1.775550E+00	1.392060E+00	2.581820E+00
1.869840E+00	1.299530E+00	2.584110E+00
1.827610E+00	1.256350E+00	2.688570E+00
1.926670E+00	1.220130E+00	2.650140E+00
1.863470E+00	2.945870E+00	2.807260E+00
2.042790E+00	1.163430E+00	2.657350E+00
2.141220E+00	1.129690E+00	2.639760E+00
2.125280E+00	1.099070E+00	2.707490E+00
2.210530E+00	1.069680E+00	2.727460E+00
1.906130E+00	3.054070E+00	2.828660E+00
1.943680E+00	3.126410E+00	2.878650E+00
1.940020E+00	3.126670E+00	2.795220E+00
2.372350E+00	1.061030E+00	2.639040E+00
2.315240E+00	1.060880E+00	2.677040E+00
2.409330E+00	1.019950E+00	2.719270E+00
1.996690E+00	3.215420E+00	2.808700E+00
2.606400E+00	9.967170E-01	2.687790E+00
2.530740E+00	9.996250E-01	2.726140E+00
2.613110E+00	9.707950E-01	2.757270E+00
2.055370E+00	3.314740E+00	2.857950E+00
2.096370E+00	3.396030E+00	2.861660E+00
2.083200E+00	3.374550E+00	2.804370E+00
2.697660E+00	9.716950E-01	2.742480E+00
2.129860E+00	3.457000E+00	2.762790E+00
2.141030E+00	3.474530E+00	2.902530E+00
2.847470E+00	9.568520E-01	2.766350E+00
2.951030E+00	9.456260E-01	2.811170E+00
2.192990E+00	3.554770E+00	2.921330E+00
2.247670E+00	3.621360E+00	2.899970E+00
2.195970E+00	3.560650E+00	2.828620E+00
3.048450E+00	9.587530E-01	2.788930E+00
2.280600E+00	3.656150E+00	2.796650E+00
2.300880E+00	3.682340E+00	2.880710E+00
3.209010E+00	9.816590E-01	2.763570E+00
2.379440E+00	3.757780E+00	2.878070E+00
3.381820E+00	1.019410E+00	2.758760E+00
3.319820E+00	9.844850E-01	2.823840E+00
3.406730E+00	9.878900E-01	2.866230E+00
2.514590E+00	3.834510E+00	2.851120E+00
3.499470E+00	1.060420E+00	2.746430E+00
3.502270E+00	1.035010E+00	2.829890E+00
2.635140E+00	3.886890E+00	2.888550E+00
2.596020E+00	3.869450E+00	2.799040E+00
3.592300E+00	1.094710E+00	2.784960E+00
2.694710E+00	3.890610E+00	2.822950E+00
2.701480E+00	3.900130E+00	2.898660E+00
3.823660E+00	1.240240E+00	2.797310E+00
3.707140E+00	1.144920E+00	2.851810E+00
2.753840E+00	3.905870E+00	2.900750E+00
2.827310E+00	3.905700E+00	2.850070E+00
3.921530E+00	1.332740E+00	2.785890E+00
3.902340E+00	1.297880E+00	2.835350E+00
2.935390E+00	3.901950E+00	2.835330E+00
4.123500E+00	1.554060E+00	2.769040E+00
4.020240E+00	1.433640E+00	2.826340E+00
3.947340E+00	1.340890E+00	2.857050E+00
3.053570E+00	3.882700E+00	2.850760E+00
3.212040E+00	3.852610E+00	2.884720E+00
4.265330E+00	1.749670E+00	2.808210E+00
4.315170E+00	1.841400E+00	2.709000E+00
4.337090E+00	1.867410E+00	2.784530E+00
4.181520E+00	1.633550E+00	2.823080E+00
3.315650E+00	3.829930E+00	2.934070E+00
3.345300E+00	3.810570E+00	2.855350E+00
4.400860E+00	2.044240E+00	2.766730E+00
4.372040E+00	1.950680E+00	2.831150E+00
3.404560E+00	3.804820E+00	2.923280E+00
3.481020E+00	3.772200E+00	2.857990E+00
3.609580E+00	3.735200E+00	2.908840E+00
4.388310E+00	2.669720E+00	2.748450E+00
4.422700E+00	2.524040E+00	2.847600E+00
4.428410E+00	2.386140E+00	2.809610E+00
4.434050E+00	2.250220E+00	2.787860E+00
4.424050E+00	2.135780E+00	2.789030E+00
3.713450E+00	3.690450E+00	2.848330E+00
3.847050E+00	3.646400E+00	2.905320E+00
3.912590E+00	3.608000E+00	2.825150E+00
4.292730E+00	3.146540E+00	2.822250E+00
4.327340E+00	3.029590E+00	2.840240E+00
4.340120E+00	2.930860E+00	2.807420E+00
4.367130E+00	2.799890E+00	2.778950E+00
3.956740E+00	3.598050E+00	2.910210E+00
4.005040E+00	3.558100E+00	2.841650E+00
4.117510E+00	3.470690E+00	2.854490E+00
4.205110E+00	3.384120E+00	2.873100E+00
4.234270E+00	3.330360E+00	2.847830E+00
4.257940E+00	3.263330E+00	2.853990E+00
4.253690E+00	3.309040E+00	2.888480E+00
4.241710E+00	3.341320E+00	2.903410E+00
1.470590E+00	1.996990E+00	2.782240E+00
1.498080E+00	2.072140E+00	2.786910E+00
1.495140E+00	2.015220E+00	2.703850E+00
1.468030E+00	1.890760E+00	2.704580E+00
1.450940E+00	1.923410E+00	2.778190E+00
1.465350E+00	1.816150E+00	2.714760E+00
1.443020E+00	1.818440E+00	2.771730E+00
1.467050E+00	1.743610E+00	2.741640E+00
1.765410E+00	2.743920E+00	3.033860E+00
1.786490E+00	2.808840E+00	3.027460E+00
1.779980E+00	2.755230E+00	2.942130E+00
1.734030E+00	2.629190E+00	2.899820E+00
1.744890E+00	2.662150E+00	3.003010E+00
1.684330E+00	2.507320E+00	2.844130E+00
1.706580E+00	2.543920E+00	2.962150E+00
1.637850E+00	2.387990E+00	2.792910E+00
1.656910E+00	2.417210E+00	2.905840E+00
1.588690E+00	2.265180E+00	2.746620E+00
1.603820E+00	2.295640E+00	2.851390E+00
1.536350E+00	2.146850E+00	2.716360E+00
1.544180E+00	2.180400E+00	2.805050E+00
1.572320E+00	1.656130E+00	2.623110E+00
1.515950E+00	1.695760E+00	2.685080E+00
1.617040E+00	1.533670E+00	2.653250E+00
1.551880E+00	1.572180E+00	2.720280E+00
1.673880E+00	1.413020E+00	2.678460E+00
1.596450E+00	1.447890E+00	2.746570E+00
1.742420E+00	1.311400E+00	2.713900E+00
1.658570E+00	1.319220E+00	2.802320E+00
1.780560E+00	1.249250E+00	2.747770E+00
1.743430E+00	1.251560E+00	2.792710E+00
1.815870E+00	1.188810E+00	2.810520E+00
1.812740E+00	2.875370E+00	3.070210E+00
1.853650E+00	2.947660E+00	3.037370E+00
1.823730E+00	2.872520E+00	2.984920E+00
1.963770E+00	1.164410E+00	2.711060E+00
1.902200E+00	1.166100E+00	2.753120E+00
1.993920E+00	1.118170E+00	2.786260E+00
1.888180E+00	2.995010E+00	2.935920E+00
1.896110E+00	3.046700E+00	3.066470E+00
2.112270E+00	1.061690E+00	2.810590E+00
2.223640E+00	1.026460E+00	2.846400E+00
1.940510E+00	3.137040E+00	3.079120E+00
1.984260E+00	3.204260E+00	3.046550E+00
1.942100E+00	3.123800E+00	2.986780E+00
2.336430E+00	9.964780E-01	2.842990E+00
2.473620E+00	9.756180E-01	2.839930E+00
2.434260E+00	9.616270E-01	2.910400E+00
2.518820E+00	9.393530E-01	2.952410E+00
2.010970E+00	3.225660E+00	2.939980E+00
2.024350E+00	3.265830E+00	3.015340E+00
2.629210E+00	9.437830E-01	2.870660E+00
2.073760E+00	3.354330E+00	2.988890E+00
2.769540E+00	9.364150E-01	2.863810E+00
2.732870E+00	9.200960E-01	2.925550E+00
2.814300E+00	9.033530E-01	2.962300E+00
2.131670E+00	3.466190E+00	3.015880E+00
2.163740E+00	3.522910E+00	3.033110E+00
2.167840E+00	3.522060E+00	2.974390E+00
2.909920E+00	9.202550E-01	2.901100E+00
2.218930E+00	3.595500E+00	3.027350E+00
3.019190E+00	9.304220E-01	2.878880E+00
2.302480E+00	3.685050E+00	2.961190E+00
3.142310E+00	9.350140E-01	2.889600E+00
2.370590E+00	3.763560E+00	3.008280E+00
2.439910E+00	3.821950E+00	3.038220E+00
2.410600E+00	3.792440E+00	2.971120E+00
3.298770E+00	9.503300E-01	2.906260E+00
3.430200E+00	9.551080E-01	2.953340E+00
2.474230E+00	3.828010E+00	2.971400E+00
2.486200E+00	3.851150E+00	3.040780E+00
3.523220E+00	9.996430E-01	2.928240E+00
2.529690E+00	3.874610E+00	3.040800E+00
2.593210E+00	3.891190E+00	2.989090E+00
3.614410E+00	1.067010E+00	2.894740E+00
2.733870E+00	3.919860E+00	2.984170E+00
3.829480E+00	1.195850E+00	2.927870E+00
3.729000E+00	1.108890E+00	2.966340E+00
2.870610E+00	3.952390E+00	3.024380E+00
2.824120E+00	3.923390E+00	2.941570E+00
3.908980E+00	1.279780E+00	2.891870E+00
2.943700E+00	3.917690E+00	2.944230E+00
2.958740E+00	3.948550E+00	3.044560E+00
4.137420E+00	1.542460E+00	2.901810E+00
4.065180E+00	1.439330E+00	2.943450E+00
3.989040E+00	1.354790E+00	2.928620E+00
3.025460E+00	3.931080E+00	3.027870E+00
3.105830E+00	3.924540E+00	3.071560E+00
3.105920E+00	3.902350E+00	2.976220E+00
4.332330E+00	1.844260E+00	2.894650E+00
4.279800E+00	1.733120E+00	2.955530E+00
4.211050E+00	1.652440E+00	2.906320E+00
3.166580E+00	3.905910E+00	3.044080E+00
3.259780E+00	3.862970E+00	3.025810E+00
4.413210E+00	2.053700E+00	2.891130E+00
4.384940E+00	1.936150E+00	2.957500E+00
3.383450E+00	3.823140E+00	2.994350E+00
3.519180E+00	3.781410E+00	2.989290E+00
3.626920E+00	3.746410E+00	2.978570E+00
4.416060E+00	2.652320E+00	2.904950E+00
4.448440E+00	2.511980E+00	2.962940E+00
4.451520E+00	2.393520E+00	2.946220E+00
4.452080E+00	2.249900E+00	2.920340E+00
4.434400E+00	2.161890E+00	2.871680E+00
3.728540E+00	3.708360E+00	2.971770E+00
3.850250E+00	3.672210E+00	3.026010E+00
4.334330E+00	3.061100E+00	2.927290E+00
4.368120E+00	2.922400E+00	2.966270E+00
4.352940E+00	3.028130E+00	2.996190E+00
4.384820E+00	2.800480E+00	2.902290E+00
3.956930E+00	3.616310E+00	3.009950E+00
4.049330E+00	3.548370E+00	2.957590E+00
4.144850E+00	3.487350E+00	3.007950E+00
4.185800E+00	3.431730E+00	2.944660E+00
4.262080E+00	3.305700E+00	2.960070E+00
4.307530E+00	3.170310E+00	2.983450E+00
4.336310E+00	3.084360E+00	2.978430E+00
4.204570E+00	3.428820E+00	3.021150E+00
4.228930E+00	3.378560E+00	2.956230E+00
1.609940E+00	2.295870E+00	3.017860E+00
1.635220E+00	2.356800E+00	3.044870E+00
1.622760E+00	2.321360E+00	2.962860E+00
1.565440E+00	2.203440E+00	2.897200E+00
1.578180E+00	2.222200E+00	2.985900E+00
1.513460E+00	2.110740E+00	2.856480E+00
1.518360E+00	2.112380E+00	2.935400E+00
1.468110E+00	1.992710E+00	2.865240E+00
1.427970E+00	1.848420E+00	2.856590E+00
1.431230E+00	1.713410E+00	2.849820E+00
1.482680E+00	1.613580E+00	2.796780E+00
1.444120E+00	1.575910E+00	2.911320E+00
1.536190E+00	1.491810E+00	2.808550E+00
1.492200E+00	1.513200E+00	2.868910E+00
1.580960E+00	1.388220E+00	2.835380E+00
1.526250E+00	1.425280E+00	2.889580E+00
1.611320E+00	1.326450E+00	2.863790E+00
1.574940E+00	1.339310E+00	2.916670E+00
1.634870E+00	1.272810E+00	2.914960E+00
1.783870E+00	2.795890E+00	3.109690E+00
1.756800E+00	2.702780E+00	3.089040E+00
1.729200E+00	2.606070E+00	3.080470E+00
1.677690E+00	2.457930E+00	3.033970E+00
1.732330E+00	1.205420E+00	2.908210E+00
1.826150E+00	1.141270E+00	2.914950E+00
1.850830E+00	2.946120E+00	3.133200E+00
1.811080E+00	2.870230E+00	3.129310E+00
1.925400E+00	1.104240E+00	2.902670E+00
2.028030E+00	1.075820E+00	2.885170E+00
2.014760E+00	1.065820E+00	2.947350E+00
2.095970E+00	1.029730E+00	2.969620E+00
1.894190E+00	3.049330E+00	3.174640E+00
1.922040E+00	3.112750E+00	3.189760E+00
1.923110E+00	3.109250E+00	3.134580E+00
2.263780E+00	1.001070E+00	2.903970E+00
2.201650E+00	1.010460E+00	2.937600E+00
2.299250E+00	9.723260E-01	2.980640E+00
1.967920E+00	3.185800E+00	3.176530E+00
2.421140E+00	9.414920E-01	2.999090E+00
2.532540E+00	9.083790E-01	3.053290E+00
2.025090E+00	3.278410E+00	3.095610E+00
2.623880E+00	8.994820E-01	3.019410E+00
2.070790E+00	3.362690E+00	3.133770E+00
2.103990E+00	3.422730E+00	3.152840E+00
2.104050E+00	3.423030E+00	3.083100E+00
2.724050E+00	9.000270E-01	2.994290E+00
2.825100E+00	8.675960E-01	3.063410E+00
2.152760E+00	3.504130E+00	3.135990E+00
2.913230E+00	8.779230E-01	3.013040E+00
2.224030E+00	3.606510E+00	3.155720E+00
2.285860E+00	3.680940E+00	3.177270E+00
2.255120E+00	3.646370E+00	3.108100E+00
3.054220E+00	8.858020E-01	3.001840E+00
2.309820E+00	3.706170E+00	3.083710E+00
2.348250E+00	3.749950E+00	3.183200E+00
3.221200E+00	8.992860E-01	2.999940E+00
3.170240E+00	8.601200E-01	3.073970E+00
3.267140E+00	8.672610E-01	3.092920E+00
2.411970E+00	3.803520E+00	3.132060E+00
3.377000E+00	9.097500E-01	3.045270E+00
2.520320E+00	3.875160E+00	3.119420E+00
3.532020E+00	9.630170E-01	3.034230E+00
2.590430E+00	3.919560E+00	3.145470E+00
2.592350E+00	3.914880E+00	3.090480E+00
3.639890E+00	1.030090E+00	3.000960E+00
2.637290E+00	3.937490E+00	3.153730E+00
2.695310E+00	3.940300E+00	3.110030E+00
3.840510E+00	1.157680E+00	3.059380E+00
3.735470E+00	1.076210E+00	3.058210E+00
2.826090E+00	3.961070E+00	3.116780E+00
3.945270E+00	1.260730E+00	2.998540E+00
2.934900E+00	3.960030E+00	3.121110E+00
4.131590E+00	1.485140E+00	3.010360E+00
4.047750E+00	1.375470E+00	3.040730E+00
4.127160E+00	1.452280E+00	3.084920E+00
3.025160E+00	3.941800E+00	3.107020E+00
3.116010E+00	3.925980E+00	3.169430E+00
4.350260E+00	1.831960E+00	3.012850E+00
4.300770E+00	1.732310E+00	3.074820E+00
4.217610E+00	1.596350E+00	3.027170E+00
4.169850E+00	1.508870E+00	3.068910E+00
3.196190E+00	3.895860E+00	3.116760E+00
3.301230E+00	3.853060E+00	3.154050E+00
4.431350E+00	2.042160E+00	3.043790E+00
4.442590E+00	2.131360E+00	2.952510E+00
4.459500E+00	2.169360E+00	3.020320E+00
4.391100E+00	1.920100E+00	3.059360E+00
3.433190E+00	3.812710E+00	3.114320E+00
3.577770E+00	3.771900E+00	3.096100E+00
3.655480E+00	3.747060E+00	3.044080E+00
4.456500E+00	2.565400E+00	3.032530E+00
4.471550E+00	2.429890E+00	3.080720E+00
4.470260E+00	2.518630E+00	3.094570E+00
4.473040E+00	2.278290E+00	3.044810E+00
3.703010E+00	3.736670E+00	3.138860E+00
3.777820E+00	3.715640E+00	3.136250E+00
3.780760E+00	3.708390E+00	3.087620E+00
4.372720E+00	2.990430E+00	3.102960E+00
4.343710E+00	3.077700E+00	3.024280E+00
4.339720E+00	3.104600E+00	3.078470E+00
4.407630E+00	2.842260E+00	3.107090E+00
4.433200E+00	2.711230E+00	3.049180E+00
4.465160E+00	2.579640E+00	3.103470E+00
3.821950E+00	3.698350E+00	3.138370E+00
3.921050E+00	3.649140E+00	3.149600E+00
4.090650E+00	3.536100E+00	3.099720E+00
4.150570E+00	3.494410E+00	3.079070E+00
4.271150E+00	3.297610E+00	3.107570E+00
4.241620E+00	3.368820E+00	3.030720E+00
4.217170E+00	3.411500E+00	3.095780E+00
4.316230E+00	3.176160E+00	3.112740E+00
4.181110E+00	3.463390E+00	3.069590E+00
1.643640E+00	2.366590E+00	3.221110E+00
1.669760E+00	2.417300E+00	3.206670E+00
1.640690E+00	2.356230E+00	3.165790E+00
1.603630E+00	2.280780E+00	3.085590E+00
1.609830E+00	2.281360E+00	3.186620E+00
1.526420E+00	2.140160E+00	3.030590E+00
1.545550E+00	2.167950E+00	3.132770E+00
1.470710E+00	2.014730E+00	2.982280E+00
1.479270E+00	2.046650E+00	3.080990E+00
1.423270E+00	1.890810E+00	2.949170E+00
1.422560E+00	1.926350E+00	3.042300E+00
1.406000E+00	1.764570E+00	2.938910E+00
1.389250E+00	1.806250E+00	3.020680E+00
1.403580E+00	1.648960E+00	2.953940E+00
1.375060E+00	1.690190E+00	3.019720E+00
1.413440E+00	1.576630E+00	2.976080E+00
1.384720E+00	1.571280E+00	3.048160E+00
1.424370E+00	1.503250E+00	3.001350E+00
1.703870E+00	2.499610E+00	3.230270E+00
1.735690E+00	2.601870E+00	3.254550E+00
1.719950E+00	2.549700E+00	3.160870E+00
1.667330E+00	2.418040E+00	3.131920E+00
1.473410E+00	1.463300E+00	2.944090E+00
1.517440E+00	1.369960E+00	2.978400E+00
1.583600E+00	1.262990E+00	3.033330E+00
1.657730E+00	1.211150E+00	2.987840E+00
1.647110E+00	1.192340E+00	3.053180E+00
1.721510E+00	1.155160E+00	3.058280E+00
1.791960E+00	2.817940E+00	3.268340E+00
1.812850E+00	2.896110E+00	3.294770E+00
1.812490E+00	2.858240E+00	3.201510E+00
1.773030E+00	2.707510E+00	3.208960E+00
1.863840E+00	1.105730E+00	2.966420E+00
1.810330E+00	1.124810E+00	3.004590E+00
1.909980E+00	1.071670E+00	3.053630E+00
1.837150E+00	2.974000E+00	3.316340E+00
1.859220E+00	3.023360E+00	3.302890E+00
1.857700E+00	2.976610E+00	3.244750E+00
2.010640E+00	1.050050E+00	3.021350E+00
2.094890E+00	1.007230E+00	3.084740E+00
1.900870E+00	3.100510E+00	3.280860E+00
2.224080E+00	9.707560E-01	3.101100E+00
2.353630E+00	9.283750E-01	3.094120E+00
2.320610E+00	9.258000E-01	3.154170E+00
2.390370E+00	8.995590E-01	3.195280E+00
1.957870E+00	3.205810E+00	3.293630E+00
1.998420E+00	3.276640E+00	3.306180E+00
1.990840E+00	3.239980E+00	3.247990E+00
2.484720E+00	8.974590E-01	3.149910E+00
2.028910E+00	3.293700E+00	3.217470E+00
2.032360E+00	3.329080E+00	3.295650E+00
2.614820E+00	8.707880E-01	3.134870E+00
2.085550E+00	3.406600E+00	3.263920E+00
2.719530E+00	8.668970E-01	3.101920E+00
2.816400E+00	8.370920E-01	3.161810E+00
2.151270E+00	3.521230E+00	3.278830E+00
2.198920E+00	3.596860E+00	3.307080E+00
2.193480E+00	3.572300E+00	3.227480E+00
2.949070E+00	8.306750E-01	3.135110E+00
2.255390E+00	3.655080E+00	3.268740E+00
3.091690E+00	8.327600E-01	3.122790E+00
3.051900E+00	7.991700E-01	3.189450E+00
3.117770E+00	8.010900E-01	3.182760E+00
2.336590E+00	3.748580E+00	3.269500E+00
3.203400E+00	8.199360E-01	3.166140E+00
2.414850E+00	3.817040E+00	3.257760E+00
3.369030E+00	8.465540E-01	3.184850E+00
2.510070E+00	3.879060E+00	3.241050E+00
3.520430E+00	9.184580E-01	3.154670E+00
2.620480E+00	3.942720E+00	3.224870E+00
3.686200E+00	1.009950E+00	3.135640E+00
2.696070E+00	3.977300E+00	3.258110E+00
2.697490E+00	3.960030E+00	3.206790E+00
3.783340E+00	1.087890E+00	3.121840E+00
3.793800E+00	1.070010E+00	3.174020E+00
2.745470E+00	3.990870E+00	3.269830E+00
2.799590E+00	3.982590E+00	3.229320E+00
3.999170E+00	1.250310E+00	3.159890E+00
3.864290E+00	1.130850E+00	3.171110E+00
2.916530E+00	3.979430E+00	3.223850E+00
4.098050E+00	1.384620E+00	3.145390E+00
4.093540E+00	1.330860E+00	3.204170E+00
3.019670E+00	3.951300E+00	3.204110E+00
3.120580E+00	3.944830E+00	3.275900E+00
4.369900E+00	1.843340E+00	3.131660E+00
4.329370E+00	1.742910E+00	3.161000E+00
4.275280E+00	1.641130E+00	3.151580E+00
4.198280E+00	1.498840E+00	3.154180E+00
4.146600E+00	1.392670E+00	3.217350E+00
3.237430E+00	3.888690E+00	3.238180E+00
3.318830E+00	3.854020E+00	3.217690E+00
4.464990E+00	2.165010E+00	3.124830E+00
4.449250E+00	2.047230E+00	3.184220E+00
4.412030E+00	1.954440E+00	3.137050E+00
3.377910E+00	3.832990E+00	3.203540E+00
3.480260E+00	3.809000E+00	3.256210E+00
3.591360E+00	3.770240E+00	3.189440E+00
3.631640E+00	3.769280E+00	3.290710E+00
4.479880E+00	2.506890E+00	3.157910E+00
4.492030E+00	2.403160E+00	3.216400E+00
4.487980E+00	2.289180E+00	3.168820E+00
3.732520E+00	3.735560E+00	3.232870E+00
3.806810E+00	3.705650E+00	3.178030E+00
3.875090E+00	3.694290E+00	3.270070E+00
4.353130E+00	3.096930E+00	3.175990E+00
4.392880E+00	2.992470E+00	3.252600E+00
4.420420E+00	2.863430E+00	3.218690E+00
4.451230E+00	2.732990E+00	3.193370E+00
4.472960E+00	2.609170E+00	3.177730E+00
3.997650E+00	3.633150E+00	3.276270E+00
4.092950E+00	3.552880E+00	3.242390E+00
4.209920E+00	3.422310E+00	3.200200E+00
4.173140E+00	3.469330E+00	3.114710E+00
4.281710E+00	3.300330E+00	3.237060E+00
4.316600E+00	3.203430E+00	3.210620E+00
1.518130E+00	2.176440E+00	3.319740E+00
1.546170E+00	2.216800E+00	3.319940E+00
1.524200E+00	2.180950E+00	3.293100E+00
1.504290E+00	2.140730E+00	3.295440E+00
1.586960E+00	2.284010E+00	3.310070E+00
1.630560E+00	2.379320E+00	3.342370E+00
1.617260E+00	2.325330E+00	3.264740E+00
1.549360E+00	2.191850E+00	3.245240E+00
1.494220E+00	2.073150E+00	3.175600E+00
1.489120E+00	2.086880E+00	3.245840E+00
1.437730E+00	1.958400E+00	3.133800E+00
1.450050E+00	1.989420E+00	3.218670E+00
1.390120E+00	1.842640E+00	3.106090E+00
1.397350E+00	1.875470E+00	3.189700E+00
1.364490E+00	1.725630E+00	3.096100E+00
1.368290E+00	1.759040E+00	3.176790E+00
1.360420E+00	1.627700E+00	3.098450E+00
1.344420E+00	1.634870E+00	3.190880E+00
1.367830E+00	1.571540E+00	3.107610E+00
1.360150E+00	1.570500E+00	3.155510E+00
1.375200E+00	1.516990E+00	3.145170E+00
1.670740E+00	2.438180E+00	3.284240E+00
1.458140E+00	1.407240E+00	3.034560E+00
1.410700E+00	1.438890E+00	3.120890E+00
1.509390E+00	1.327980E+00	3.068310E+00
1.464230E+00	1.359180E+00	3.115130E+00
1.540850E+00	1.280260E+00	3.102290E+00
1.510280E+00	1.297390E+00	3.153630E+00
1.566180E+00	1.240730E+00	3.158290E+00
1.742970E+00	2.644770E+00	3.369780E+00
1.758480E+00	2.699060E+00	3.388880E+00
1.753550E+00	2.672570E+00	3.322380E+00
1.719190E+00	2.573200E+00	3.329320E+00
1.649980E+00	1.171950E+00	3.156060E+00
1.752750E+00	1.127320E+00	3.177190E+00
1.797310E+00	2.898210E+00	3.413970E+00
1.821800E+00	2.965300E+00	3.440910E+00
1.814640E+00	2.931560E+00	3.367400E+00
1.780110E+00	2.807550E+00	3.358730E+00
1.830480E+00	1.095230E+00	3.144350E+00
1.935300E+00	1.052690E+00	3.193410E+00
1.851720E+00	3.030240E+00	3.371490E+00
2.029760E+00	1.025770E+00	3.158680E+00
2.130110E+00	9.849570E-01	3.173750E+00
2.104890E+00	9.802750E-01	3.251640E+00
2.212510E+00	9.455690E-01	3.268890E+00
1.890540E+00	3.127770E+00	3.406910E+00
1.928620E+00	3.199110E+00	3.436230E+00
1.926710E+00	3.179180E+00	3.361570E+00
2.323690E+00	9.112500E-01	3.232730E+00
2.394720E+00	8.835780E-01	3.253670E+00
1.966290E+00	3.245760E+00	3.386790E+00
2.480240E+00	8.627450E-01	3.294840E+00
2.025650E+00	3.339840E+00	3.398390E+00
2.609290E+00	8.377490E-01	3.255810E+00
2.085170E+00	3.436210E+00	3.403160E+00
2.125330E+00	3.509160E+00	3.432370E+00
2.121610E+00	3.489810E+00	3.353040E+00
2.723400E+00	8.323460E-01	3.216230E+00
2.864200E+00	7.815400E-01	3.273090E+00
2.173570E+00	3.575300E+00	3.392190E+00
2.985230E+00	7.759320E-01	3.247260E+00
2.940630E+00	7.551910E-01	3.300900E+00
2.998020E+00	7.425290E-01	3.317340E+00
2.250030E+00	3.666020E+00	3.380300E+00
3.121410E+00	7.550500E-01	3.268660E+00
2.329690E+00	3.755600E+00	3.369750E+00
3.283440E+00	7.816350E-01	3.255310E+00
3.232560E+00	7.373690E-01	3.322790E+00
3.318420E+00	7.542710E-01	3.327660E+00
2.413610E+00	3.834590E+00	3.365560E+00
3.366160E+00	8.044700E-01	3.250040E+00
3.367910E+00	7.829230E-01	3.294210E+00
2.507070E+00	3.900790E+00	3.358200E+00
3.506450E+00	8.719850E-01	3.246290E+00
3.433510E+00	8.193350E-01	3.278900E+00
2.609300E+00	3.966570E+00	3.344970E+00
3.652120E+00	9.306910E-01	3.281830E+00
2.722540E+00	4.001110E+00	3.337740E+00
3.834040E+00	1.063570E+00	3.261930E+00
2.809030E+00	4.032650E+00	3.380840E+00
2.807770E+00	4.018630E+00	3.322360E+00
3.933690E+00	1.154270E+00	3.236720E+00
3.939930E+00	1.136580E+00	3.295380E+00
2.849100E+00	4.035430E+00	3.370300E+00
2.905570E+00	4.016730E+00	3.352380E+00
4.118540E+00	1.305510E+00	3.292990E+00
4.011460E+00	1.196960E+00	3.290100E+00
3.020390E+00	3.974900E+00	3.315340E+00
3.117440E+00	3.954750E+00	3.376270E+00
4.375540E+00	1.793670E+00	3.213850E+00
4.335870E+00	1.693880E+00	3.232920E+00
4.293620E+00	1.569660E+00	3.254530E+00
4.222830E+00	1.445870E+00	3.286440E+00
4.293530E+00	1.517100E+00	3.327160E+00
3.204870E+00	3.916720E+00	3.350770E+00
3.297810E+00	3.871810E+00	3.337600E+00
3.355780E+00	3.847610E+00	3.271570E+00
3.416980E+00	3.832180E+00	3.369950E+00
4.485890E+00	2.168450E+00	3.256220E+00
4.467410E+00	2.045060E+00	3.277930E+00
4.429720E+00	1.912610E+00	3.247250E+00
4.396120E+00	1.768580E+00	3.301580E+00
4.348720E+00	1.641900E+00	3.322700E+00
4.321250E+00	1.567640E+00	3.325580E+00
3.547250E+00	3.793270E+00	3.348850E+00
3.657870E+00	3.766640E+00	3.386610E+00
4.495180E+00	2.512430E+00	3.263270E+00
4.506760E+00	2.395080E+00	3.337820E+00
4.503140E+00	2.296600E+00	3.276430E+00
3.765100E+00	3.737180E+00	3.331620E+00
3.887330E+00	3.704960E+00	3.382740E+00
4.359990E+00	3.114680E+00	3.294120E+00
4.403810E+00	3.004230E+00	3.378700E+00
4.432110E+00	2.875720E+00	3.342230E+00
4.463310E+00	2.752550E+00	3.309520E+00
4.484850E+00	2.632100E+00	3.287500E+00
3.976580E+00	3.659790E+00	3.349130E+00
4.100850E+00	3.580240E+00	3.377070E+00
4.202100E+00	3.461450E+00	3.343570E+00
4.272420E+00	3.340980E+00	3.330840E+00
4.317620E+00	3.229140E+00	3.319130E+00
1.591230E+00	2.364230E+00	3.484700E+00
1.627930E+00	2.433080E+00	3.497790E+00
1.602190E+00	2.362930E+00	3.447630E+00
1.589060E+00	2.303070E+00	3.382230E+00
1.574590E+00	2.295300E+00	3.455430E+00
1.520080E+00	2.168190E+00	3.377600E+00
1.461600E+00	2.039440E+00	3.303410E+00
1.461330E+00	2.042080E+00	3.380500E+00
1.403650E+00	1.911220E+00	3.271020E+00
1.414380E+00	1.942440E+00	3.350450E+00
1.367040E+00	1.793550E+00	3.255000E+00
1.369370E+00	1.828970E+00	3.331340E+00
1.338140E+00	1.691480E+00	3.247490E+00
1.333970E+00	1.704440E+00	3.338340E+00
1.330750E+00	1.634990E+00	3.252520E+00
1.325600E+00	1.636530E+00	3.300520E+00
1.331160E+00	1.583560E+00	3.285840E+00
1.637550E+00	2.412760E+00	3.421760E+00
1.670590E+00	2.498990E+00	3.467160E+00
1.351530E+00	1.505530E+00	3.250580E+00
1.379040E+00	1.455940E+00	3.202230E+00
1.372270E+00	1.436720E+00	3.255960E+00
1.401710E+00	1.396010E+00	3.239430E+00
1.700640E+00	2.576200E+00	3.469520E+00
1.727720E+00	2.666940E+00	3.505400E+00
1.731860E+00	2.631020E+00	3.420130E+00
1.685790E+00	2.502760E+00	3.393450E+00
1.456220E+00	1.340080E+00	3.203810E+00
1.524210E+00	1.246580E+00	3.273500E+00
1.590140E+00	1.197830E+00	3.232050E+00
1.585660E+00	1.188740E+00	3.289330E+00
1.640100E+00	1.152300E+00	3.282580E+00
1.759530E+00	2.871120E+00	3.567130E+00
1.781450E+00	2.934230E+00	3.558890E+00
1.782310E+00	2.875460E+00	3.482910E+00
1.762150E+00	2.742270E+00	3.452600E+00
1.748910E+00	2.780980E+00	3.538680E+00
1.808040E+00	1.094970E+00	3.239960E+00
1.745660E+00	1.112780E+00	3.278340E+00
1.820490E+00	1.078060E+00	3.302600E+00
1.796540E+00	2.999750E+00	3.603810E+00
1.827930E+00	3.068700E+00	3.576340E+00
1.811820E+00	2.985960E+00	3.522480E+00
1.883580E+00	1.052960E+00	3.282220E+00
1.851520E+00	3.069710E+00	3.482910E+00
1.861780E+00	3.132420E+00	3.560330E+00
2.023160E+00	1.002670E+00	3.312490E+00
2.138120E+00	9.506650E-01	3.338310E+00
2.232120E+00	9.126770E-01	3.406210E+00
1.897080E+00	3.168070E+00	3.502040E+00
2.335650E+00	8.799820E-01	3.359860E+00
2.391710E+00	8.741980E-01	3.300000E+00
1.958590E+00	3.267360E+00	3.516730E+00
2.430400E+00	8.560890E-01	3.369510E+00
2.519320E+00	8.244610E-01	3.430580E+00
2.019350E+00	3.364060E+00	3.527140E+00
2.057420E+00	3.430420E+00	3.542400E+00
2.057370E+00	3.406410E+00	3.474090E+00
2.613840E+00	8.019370E-01	3.384610E+00
2.094650E+00	3.474080E+00	3.494440E+00
2.725180E+00	7.919830E-01	3.339360E+00
2.827090E+00	7.440130E-01	3.412140E+00
2.152920E+00	3.578590E+00	3.522490E+00
2.927040E+00	7.335010E-01	3.365560E+00
3.036940E+00	7.007120E-01	3.407720E+00
2.235220E+00	3.666510E+00	3.480380E+00
3.159520E+00	7.071480E-01	3.379290E+00
3.114940E+00	6.824560E-01	3.432200E+00
3.185060E+00	6.770420E-01	3.463350E+00
2.320310E+00	3.760500E+00	3.471060E+00
3.283280E+00	7.158730E-01	3.408990E+00
2.408130E+00	3.843880E+00	3.470370E+00
3.426380E+00	7.778480E-01	3.377740E+00
2.503840E+00	3.915370E+00	3.468110E+00
3.544640E+00	8.580620E-01	3.335140E+00
3.559650E+00	8.378350E-01	3.427650E+00
2.600920E+00	3.980200E+00	3.459030E+00
3.621690E+00	8.933070E-01	3.345480E+00
3.613100E+00	8.773610E-01	3.386590E+00
2.698400E+00	4.013530E+00	3.450360E+00
3.799200E+00	9.866440E-01	3.417970E+00
3.670700E+00	9.122410E-01	3.376030E+00
2.790280E+00	4.038180E+00	3.445230E+00
3.969220E+00	1.136160E+00	3.384990E+00
2.860990E+00	4.042140E+00	3.426680E+00
2.937400E+00	4.034910E+00	3.482110E+00
4.067170E+00	1.218640E+00	3.366440E+00
4.068650E+00	1.199610E+00	3.420610E+00
3.047480E+00	3.983360E+00	3.445940E+00
3.126890E+00	3.956540E+00	3.432670E+00
4.271250E+00	1.464150E+00	3.369640E+00
4.211670E+00	1.379120E+00	3.387800E+00
4.142390E+00	1.267990E+00	3.430320E+00
3.177360E+00	3.932540E+00	3.419130E+00
3.275280E+00	3.887820E+00	3.441590E+00
3.420200E+00	3.845670E+00	3.478430E+00
4.487620E+00	2.102540E+00	3.345230E+00
4.471870E+00	1.990270E+00	3.353300E+00
4.449920E+00	1.857890E+00	3.378460E+00
4.408740E+00	1.708020E+00	3.425180E+00
4.455030E+00	1.804480E+00	3.437630E+00
4.332020E+00	1.545380E+00	3.405660E+00
4.276710E+00	1.439490E+00	3.436650E+00
3.541450E+00	3.801770E+00	3.434250E+00
3.666360E+00	3.783420E+00	3.476100E+00
4.508130E+00	2.538070E+00	3.393560E+00
4.524780E+00	2.394430E+00	3.466590E+00
4.514730E+00	2.229170E+00	3.399750E+00
4.501950E+00	2.063290E+00	3.431270E+00
4.486690E+00	1.943100E+00	3.439260E+00
4.473760E+00	1.858590E+00	3.451270E+00
3.782820E+00	3.743000E+00	3.430810E+00
3.898300E+00	3.720790E+00	3.470310E+00
4.365430E+00	3.139410E+00	3.422800E+00
4.420770E+00	3.012320E+00	3.495550E+00
4.446920E+00	2.888930E+00	3.456690E+00
4.481850E+00	2.754470E+00	3.429500E+00
4.491350E+00	2.660110E+00	3.377990E+00
4.010220E+00	3.663790E+00	3.449670E+00
4.123220E+00	3.601060E+00	3.478280E+00
4.164690E+00	3.552520E+00	3.445150E+00
4.215400E+00	3.486450E+00	3.443060E+00
4.287800E+00	3.360030E+00	3.466370E+00
4.262480E+00	3.437880E+00	3.488260E+00
4.316030E+00	3.258710E+00	3.406080E+00
4.195410E+00	3.539820E+00	3.495670E+00
4.242110E+00	3.481230E+00	3.501830E+00
1.571360E+00	2.439800E+00	3.657110E+00
1.597450E+00	2.488790E+00	3.640880E+00
1.578400E+00	2.430760E+00	3.608320E+00
1.573420E+00	2.358250E+00	3.541840E+00
1.550350E+00	2.367400E+00	3.627840E+00
1.534850E+00	2.216270E+00	3.493800E+00
1.529160E+00	2.259550E+00	3.585600E+00
1.480100E+00	2.091390E+00	3.454410E+00
1.485520E+00	2.136540E+00	3.543100E+00
1.432520E+00	1.974400E+00	3.429450E+00
1.443950E+00	2.015950E+00	3.510460E+00
1.383680E+00	1.864760E+00	3.408920E+00
1.394570E+00	1.902470E+00	3.487910E+00
1.352680E+00	1.764640E+00	3.395160E+00
1.358850E+00	1.783340E+00	3.486110E+00
1.335250E+00	1.709720E+00	3.396680E+00
1.338190E+00	1.716090E+00	3.440870E+00
1.327660E+00	1.661920E+00	3.427490E+00
1.615740E+00	2.478160E+00	3.580130E+00
1.636870E+00	2.578890E+00	3.653180E+00
1.330490E+00	1.577740E+00	3.395780E+00
1.334690E+00	1.525480E+00	3.339010E+00
1.339470E+00	1.509400E+00	3.395720E+00
1.349520E+00	1.466220E+00	3.374340E+00
1.672840E+00	2.573410E+00	3.548000E+00
1.681560E+00	2.648340E+00	3.620520E+00
1.380510E+00	1.403460E+00	3.332000E+00
1.442760E+00	1.318760E+00	3.317440E+00
1.424560E+00	1.327730E+00	3.431940E+00
1.487160E+00	1.264500E+00	3.345750E+00
1.470600E+00	1.274900E+00	3.395990E+00
1.523180E+00	1.227300E+00	3.394180E+00
1.699370E+00	2.695110E+00	3.634420E+00
1.712250E+00	2.741020E+00	3.651070E+00
1.715290E+00	2.703480E+00	3.589510E+00
1.599050E+00	1.168300E+00	3.368710E+00
1.705410E+00	1.108590E+00	3.379000E+00
1.663250E+00	1.107680E+00	3.481970E+00
1.756690E+00	1.070590E+00	3.467990E+00
1.766250E+00	2.926510E+00	3.631740E+00
1.735870E+00	2.822510E+00	3.634110E+00
1.838760E+00	1.050190E+00	3.397910E+00
1.815670E+00	3.069720E+00	3.662490E+00
1.788650E+00	2.998250E+00	3.692110E+00
1.941550E+00	1.016300E+00	3.374910E+00
1.950810E+00	9.964430E-01	3.451120E+00
2.016930E+00	9.811230E-01	3.424690E+00
1.851560E+00	3.138740E+00	3.642960E+00
2.125920E+00	9.323210E-01	3.450790E+00
2.245240E+00	8.825390E-01	3.517760E+00
1.897280E+00	3.204240E+00	3.603940E+00
2.333820E+00	8.557120E-01	3.489400E+00
1.945190E+00	3.293290E+00	3.661460E+00
1.989870E+00	3.363800E+00	3.667480E+00
1.986250E+00	3.340750E+00	3.600090E+00
2.429500E+00	8.387440E-01	3.463700E+00
2.531800E+00	7.925220E-01	3.547720E+00
2.032560E+00	3.415430E+00	3.623490E+00
2.623880E+00	7.680010E-01	3.508390E+00
2.090260E+00	3.500070E+00	3.591050E+00
2.719640E+00	7.557360E-01	3.464520E+00
2.819220E+00	7.079280E-01	3.533220E+00
2.140780E+00	3.600100E+00	3.645300E+00
2.206440E+00	3.684960E+00	3.640680E+00
2.175330E+00	3.637150E+00	3.589560E+00
2.917160E+00	6.968930E-01	3.476110E+00
3.004770E+00	6.591770E-01	3.537550E+00
2.220600E+00	3.680990E+00	3.566150E+00
2.273170E+00	3.759310E+00	3.625820E+00
3.099850E+00	6.609430E-01	3.497270E+00
3.188410E+00	6.465330E-01	3.563000E+00
2.300560E+00	3.771350E+00	3.560070E+00
2.314750E+00	3.809840E+00	3.616000E+00
3.288500E+00	6.785910E-01	3.524990E+00
2.349400E+00	3.845250E+00	3.613880E+00
2.393820E+00	3.866380E+00	3.573540E+00
3.402500E+00	7.241700E-01	3.491310E+00
2.498430E+00	3.940340E+00	3.573090E+00
3.502070E+00	7.836760E-01	3.480560E+00
2.598760E+00	4.010230E+00	3.564120E+00
3.614340E+00	8.442750E-01	3.539400E+00
3.667340E+00	8.934040E-01	3.447110E+00
3.756410E+00	9.298890E-01	3.538210E+00
2.690390E+00	4.040910E+00	3.552140E+00
3.873260E+00	1.009340E+00	3.546430E+00
2.777640E+00	4.060730E+00	3.539730E+00
3.962450E+00	1.094390E+00	3.511860E+00
2.861200E+00	4.067300E+00	3.519810E+00
2.938910E+00	4.065800E+00	3.585040E+00
4.072030E+00	1.186830E+00	3.485310E+00
3.013670E+00	4.026340E+00	3.543430E+00
3.121530E+00	3.995830E+00	3.554310E+00
3.160910E+00	3.950320E+00	3.473340E+00
3.222830E+00	3.935570E+00	3.523680E+00
4.235400E+00	1.357740E+00	3.490680E+00
4.173890E+00	1.261710E+00	3.546350E+00
3.328130E+00	3.893030E+00	3.534180E+00
3.422380E+00	3.865750E+00	3.538890E+00
4.467790E+00	1.785420E+00	3.505840E+00
4.431500E+00	1.679530E+00	3.533650E+00
4.384930E+00	1.576380E+00	3.521190E+00
4.311980E+00	1.457870E+00	3.516170E+00
3.536940E+00	3.834190E+00	3.527140E+00
3.660800E+00	3.807250E+00	3.536790E+00
4.526380E+00	2.542890E+00	3.548100E+00
4.508730E+00	2.634800E+00	3.455490E+00
4.507630E+00	2.685180E+00	3.518390E+00
4.536460E+00	2.385410E+00	3.573110E+00
4.538420E+00	2.264270E+00	3.541920E+00
4.526250E+00	2.116960E+00	3.526940E+00
4.511330E+00	1.977520E+00	3.522020E+00
4.492720E+00	1.884150E+00	3.504050E+00
3.793440E+00	3.771450E+00	3.532040E+00
3.986770E+00	3.709300E+00	3.558340E+00
4.384040E+00	3.138510E+00	3.570600E+00
4.339070E+00	3.230970E+00	3.483350E+00
4.334820E+00	3.266520E+00	3.551060E+00
4.429130E+00	3.001440E+00	3.588510E+00
4.452960E+00	2.904560E+00	3.555660E+00
4.485130E+00	2.793140E+00	3.531920E+00
4.062470E+00	3.677890E+00	3.566960E+00
4.076330E+00	3.656360E+00	3.533900E+00
4.268700E+00	3.442200E+00	3.552790E+00
4.308160E+00	3.350430E+00	3.596150E+00
4.096960E+00	3.655690E+00	3.570640E+00
4.156610E+00	3.599560E+00	3.576170E+00
4.226470E+00	3.515210E+00	3.544070E+00
1.509380E+00	2.281600E+00	3.725840E+00
1.522660E+00	2.334260E+00	3.735670E+00
1.524510E+00	2.292220E+00	3.674340E+00
1.492520E+00	2.178260E+00	3.630010E+00
1.496570E+00	2.214260E+00	3.708660E+00
1.453540E+00	2.061240E+00	3.594820E+00
1.463830E+00	2.105610E+00	3.678060E+00
1.407480E+00	1.944530E+00	3.569640E+00
1.429390E+00	1.991070E+00	3.653610E+00
1.371060E+00	1.845990E+00	3.551950E+00
1.384570E+00	1.869470E+00	3.651920E+00
1.353890E+00	1.788490E+00	3.548320E+00
1.361210E+00	1.794860E+00	3.600690E+00
1.342770E+00	1.737770E+00	3.576940E+00
1.591710E+00	2.495750E+00	3.714390E+00
1.549330E+00	2.393690E+00	3.700340E+00
1.326480E+00	1.675530E+00	3.518580E+00
1.325630E+00	1.605210E+00	3.493120E+00
1.329490E+00	1.592240E+00	3.599140E+00
1.330820E+00	1.533050E+00	3.536020E+00
1.624870E+00	2.598300E+00	3.742630E+00
1.657120E+00	2.662170E+00	3.746870E+00
1.648690E+00	2.633540E+00	3.704360E+00
1.344070E+00	1.476310E+00	3.473880E+00
1.376430E+00	1.397400E+00	3.459690E+00
1.369510E+00	1.409340E+00	3.571160E+00
1.404760E+00	1.349770E+00	3.492820E+00
1.396050E+00	1.359930E+00	3.541510E+00
1.426970E+00	1.309720E+00	3.534460E+00
1.682620E+00	2.686190E+00	3.687430E+00
1.685310E+00	2.735370E+00	3.782960E+00
1.483730E+00	1.245990E+00	3.491240E+00
1.574060E+00	1.168470E+00	3.489540E+00
1.541270E+00	1.181950E+00	3.595760E+00
1.622760E+00	1.120930E+00	3.529300E+00
1.602590E+00	1.129870E+00	3.574600E+00
1.657970E+00	1.086870E+00	3.581300E+00
1.706090E+00	2.809350E+00	3.787160E+00
1.720630E+00	2.847550E+00	3.771580E+00
1.714470E+00	2.795200E+00	3.721570E+00
1.823250E+00	1.025960E+00	3.511870E+00
1.751790E+00	1.044910E+00	3.570230E+00
1.860280E+00	9.802720E-01	3.601770E+00
1.749860E+00	2.913130E+00	3.750360E+00
1.919400E+00	9.798770E-01	3.526690E+00
2.002430E+00	9.330890E-01	3.590180E+00
1.945910E+00	9.433190E-01	3.615550E+00
2.026600E+00	9.047590E-01	3.665100E+00
1.808320E+00	3.068670E+00	3.751020E+00
1.783130E+00	3.006280E+00	3.766810E+00
2.041910E+00	9.410270E-01	3.527360E+00
2.082250E+00	8.925400E-01	3.622320E+00
1.838150E+00	3.128900E+00	3.725800E+00
2.195950E+00	8.675250E-01	3.621060E+00
1.887600E+00	3.216600E+00	3.738810E+00
2.327750E+00	8.265910E-01	3.608070E+00
1.975090E+00	3.358940E+00	3.737660E+00
1.933920E+00	3.301640E+00	3.757100E+00
2.433390E+00	8.108220E-01	3.580820E+00
2.537020E+00	7.639910E-01	3.666830E+00
2.017360E+00	3.413340E+00	3.709480E+00
2.630630E+00	7.381230E-01	3.627900E+00
2.074870E+00	3.506800E+00	3.720840E+00
2.723050E+00	7.241980E-01	3.585070E+00
2.819480E+00	6.762970E-01	3.654120E+00
2.186690E+00	3.677150E+00	3.727160E+00
2.129090E+00	3.607060E+00	3.742380E+00
2.910120E+00	6.617560E-01	3.595710E+00
2.998620E+00	6.242320E-01	3.653600E+00
2.259830E+00	3.759100E+00	3.710690E+00
3.092620E+00	6.298380E-01	3.603550E+00
3.189050E+00	6.166330E-01	3.673310E+00
2.336970E+00	3.846070E+00	3.684610E+00
3.289750E+00	6.481220E-01	3.637620E+00
2.400680E+00	3.910790E+00	3.712540E+00
2.401000E+00	3.897740E+00	3.659370E+00
3.399720E+00	6.939340E-01	3.603710E+00
2.434780E+00	3.932220E+00	3.701570E+00
2.486320E+00	3.957320E+00	3.688880E+00
3.506710E+00	7.590860E-01	3.575520E+00
2.593610E+00	4.024760E+00	3.669040E+00
3.723780E+00	8.985370E-01	3.646790E+00
3.607790E+00	8.145510E-01	3.663540E+00
2.697050E+00	4.062140E+00	3.659560E+00
3.854910E+00	9.897810E-01	3.640630E+00
2.763350E+00	4.074590E+00	3.618720E+00
3.969670E+00	1.087790E+00	3.624950E+00
2.848870E+00	4.090310E+00	3.631030E+00
2.944220E+00	4.088470E+00	3.686110E+00
4.077540E+00	1.176530E+00	3.591530E+00
3.031950E+00	4.046980E+00	3.630100E+00
3.149300E+00	4.024460E+00	3.654220E+00
3.243260E+00	3.953820E+00	3.592430E+00
4.257870E+00	1.360100E+00	3.601760E+00
4.182510E+00	1.258460E+00	3.655490E+00
3.279640E+00	3.977520E+00	3.663730E+00
3.371300E+00	3.949070E+00	3.663220E+00
3.405890E+00	3.903810E+00	3.601680E+00
4.460670E+00	1.721940E+00	3.596770E+00
4.419480E+00	1.607440E+00	3.623830E+00
4.458020E+00	1.680050E+00	3.662230E+00
4.344620E+00	1.478120E+00	3.624670E+00
3.476510E+00	3.924540E+00	3.667980E+00
3.610320E+00	3.893830E+00	3.685640E+00
3.635140E+00	3.845170E+00	3.608930E+00
4.510090E+00	2.704020E+00	3.622050E+00
4.538520E+00	2.565970E+00	3.693000E+00
4.543370E+00	2.424960E+00	3.663800E+00
4.551210E+00	2.287820E+00	3.651770E+00
4.540460E+00	2.148670E+00	3.638750E+00
4.528870E+00	2.001980E+00	3.627830E+00
4.498850E+00	1.840350E+00	3.609100E+00
4.478210E+00	1.739710E+00	3.650300E+00
3.735240E+00	3.845210E+00	3.679810E+00
3.854970E+00	3.817240E+00	3.728580E+00
3.868050E+00	3.777510E+00	3.642180E+00
4.345280E+00	3.253200E+00	3.646110E+00
4.392020E+00	3.154690E+00	3.712480E+00
4.427300E+00	3.037510E+00	3.671830E+00
4.456470E+00	2.913000E+00	3.654710E+00
4.480690E+00	2.823060E+00	3.608450E+00
3.970590E+00	3.752080E+00	3.721550E+00
4.059230E+00	3.680690E+00	3.673100E+00
4.083530E+00	3.664920E+00	3.598460E+00
4.126780E+00	3.636150E+00	3.634950E+00
4.271690E+00	3.447610E+00	3.680090E+00
4.229960E+00	3.514120E+00	3.602060E+00
4.198750E+00	3.561580E+00	3.657930E+00
4.321160E+00	3.337520E+00	3.687550E+00
4.163230E+00	3.605360E+00	3.638960E+00
1.484700E+00	2.291690E+00	3.860160E+00
1.502870E+00	2.352010E+00	3.847390E+00
1.499990E+00	2.280340E+00	3.784010E+00
1.468370E+00	2.155210E+00	3.759220E+00
1.470950E+00	2.209710E+00	3.840570E+00
1.440060E+00	2.044290E+00	3.734620E+00
1.446240E+00	2.106010E+00	3.822070E+00
1.404220E+00	1.943210E+00	3.717700E+00
1.418430E+00	1.999710E+00	3.801270E+00
1.380930E+00	1.883190E+00	3.717690E+00
1.385740E+00	1.907220E+00	3.783780E+00
1.371110E+00	1.834750E+00	3.748970E+00
1.520540E+00	2.418580E+00	3.881730E+00
1.551500E+00	2.484680E+00	3.865130E+00
1.542440E+00	2.412360E+00	3.793150E+00
1.357070E+00	1.744010E+00	3.703310E+00
1.334820E+00	1.662150E+00	3.637000E+00
1.337350E+00	1.668470E+00	3.712430E+00
1.334200E+00	1.610760E+00	3.659030E+00
1.335640E+00	1.623650E+00	3.714690E+00
1.338750E+00	1.573030E+00	3.697480E+00
1.571770E+00	2.552080E+00	3.902380E+00
1.601320E+00	2.613010E+00	3.889270E+00
1.588170E+00	2.546740E+00	3.818300E+00
1.349100E+00	1.466660E+00	3.589780E+00
1.347870E+00	1.506190E+00	3.676750E+00
1.364250E+00	1.433460E+00	3.622490E+00
1.361640E+00	1.448920E+00	3.662160E+00
1.378420E+00	1.405870E+00	3.665650E+00
1.638080E+00	2.656400E+00	3.830330E+00
1.415680E+00	1.330970E+00	3.646860E+00
1.468160E+00	1.250080E+00	3.605950E+00
1.453040E+00	1.267830E+00	3.666310E+00
1.508150E+00	1.207010E+00	3.642120E+00
1.485370E+00	1.226200E+00	3.684980E+00
1.536160E+00	1.174200E+00	3.690700E+00
1.670320E+00	2.753720E+00	3.885580E+00
1.690250E+00	2.825280E+00	3.891030E+00
1.692940E+00	2.798520E+00	3.834650E+00
1.618950E+00	1.099260E+00	3.689280E+00
1.704240E+00	1.042810E+00	3.662780E+00
1.680350E+00	1.041390E+00	3.723660E+00
1.729700E+00	1.013220E+00	3.741900E+00
1.714130E+00	2.864250E+00	3.838110E+00
1.806460E+00	9.886300E-01	3.698930E+00
1.744520E+00	2.954730E+00	3.882420E+00
1.772180E+00	3.024070E+00	3.879920E+00
1.768850E+00	2.991820E+00	3.820620E+00
1.937240E+00	9.291180E-01	3.708460E+00
2.050990E+00	8.769700E-01	3.749740E+00
1.792320E+00	3.055510E+00	3.828320E+00
2.146760E+00	8.517490E-01	3.714800E+00
1.834430E+00	3.149110E+00	3.840780E+00
2.209520E+00	8.427120E-01	3.692610E+00
2.234130E+00	8.270190E-01	3.730280E+00
1.883780E+00	3.246690E+00	3.858770E+00
1.916760E+00	3.313410E+00	3.877980E+00
1.913030E+00	3.286710E+00	3.812870E+00
2.308810E+00	8.017190E-01	3.733960E+00
2.242590E+00	8.334940E-01	3.696610E+00
1.954390E+00	3.358750E+00	3.830340E+00
2.432570E+00	7.812460E-01	3.703760E+00
2.543350E+00	7.347250E-01	3.787090E+00
2.013470E+00	3.433300E+00	3.792850E+00
2.635000E+00	7.083290E-01	3.749020E+00
2.063420E+00	3.533480E+00	3.856930E+00
2.113460E+00	3.621060E+00	3.871040E+00
2.103770E+00	3.587080E+00	3.801680E+00
2.727220E+00	6.917820E-01	3.706030E+00
2.829370E+00	6.452000E-01	3.777890E+00
2.161330E+00	3.672210E+00	3.826230E+00
2.914520E+00	6.275460E-01	3.719530E+00
3.004650E+00	5.978430E-01	3.758350E+00
2.239720E+00	3.759540E+00	3.808330E+00
3.092400E+00	5.988380E-01	3.714930E+00
3.194090E+00	5.871720E-01	3.784530E+00
2.312770E+00	3.844450E+00	3.788200E+00
3.295360E+00	6.181540E-01	3.749930E+00
2.383230E+00	3.910300E+00	3.774680E+00
3.404220E+00	6.664610E-01	3.718100E+00
2.444490E+00	3.948500E+00	3.754640E+00
2.513020E+00	4.002230E+00	3.807740E+00
3.508640E+00	7.337600E-01	3.688290E+00
2.589060E+00	4.044050E+00	3.769540E+00
3.715720E+00	8.729530E-01	3.757560E+00
3.614170E+00	7.856760E-01	3.772760E+00
2.675260E+00	4.073750E+00	3.752830E+00
3.839250E+00	9.639560E-01	3.743220E+00
2.755410E+00	4.095270E+00	3.742380E+00
2.787190E+00	4.092920E+00	3.686740E+00
2.859880E+00	4.124270E+00	3.758710E+00
3.979100E+00	1.087300E+00	3.743570E+00
2.957790E+00	4.114440E+00	3.756400E+00
4.088040E+00	1.177670E+00	3.692040E+00
3.053020E+00	4.090020E+00	3.732550E+00
3.214540E+00	4.059870E+00	3.739970E+00
4.280920E+00	1.361150E+00	3.746500E+00
4.181080E+00	1.246410E+00	3.723250E+00
3.308370E+00	4.051580E+00	3.767000E+00
3.358700E+00	3.994290E+00	3.716090E+00
4.442960E+00	1.615940E+00	3.703940E+00
4.393050E+00	1.509170E+00	3.719910E+00
4.365450E+00	1.449990E+00	3.769770E+00
3.404290E+00	4.034130E+00	3.779510E+00
3.517880E+00	4.004350E+00	3.796840E+00
3.520790E+00	3.959800E+00	3.737210E+00
4.529710E+00	2.712880E+00	3.770900E+00
4.495260E+00	2.803780E+00	3.680390E+00
4.484580E+00	2.867490E+00	3.749610E+00
4.552170E+00	2.560690E+00	3.792020E+00
4.560000E+00	2.445930E+00	3.768430E+00
4.571160E+00	2.312050E+00	3.754110E+00
4.563150E+00	2.172730E+00	3.744350E+00
4.554430E+00	2.033190E+00	3.733770E+00
4.533840E+00	1.887770E+00	3.733610E+00
4.488330E+00	1.716360E+00	3.733490E+00
4.445810E+00	1.574500E+00	3.772810E+00
4.405050E+00	1.495540E+00	3.783230E+00
3.614180E+00	3.956900E+00	3.789650E+00
3.703170E+00	3.893590E+00	3.747040E+00
3.850460E+00	3.851410E+00	3.804270E+00
4.352370E+00	3.278290E+00	3.766770E+00
4.395080E+00	3.170460E+00	3.846400E+00
4.434190E+00	3.054750E+00	3.781360E+00
4.452230E+00	2.964550E+00	3.731470E+00
3.970770E+00	3.778700E+00	3.795140E+00
4.075200E+00	3.695190E+00	3.780180E+00
4.192110E+00	3.581350E+00	3.765040E+00
4.152830E+00	3.614780E+00	3.676130E+00
4.289720E+00	3.447200E+00	3.818310E+00
4.317980E+00	3.372120E+00	3.755050E+00
1.497570E+00	2.350890E+00	3.920450E+00
1.480310E+00	2.263000E+00	3.910470E+00
1.466040E+00	2.178400E+00	3.915190E+00
1.442210E+00	2.070020E+00	3.899330E+00
1.412850E+00	1.964890E+00	3.881340E+00
1.384290E+00	1.857020E+00	3.879150E+00
1.360020E+00	1.786650E+00	3.800290E+00
1.367350E+00	1.784670E+00	3.863040E+00
1.354110E+00	1.737880E+00	3.834940E+00
1.544880E+00	2.481910E+00	3.937800E+00
1.515510E+00	2.418540E+00	3.932680E+00
1.341010E+00	1.660940E+00	3.811050E+00
1.339120E+00	1.585380E+00	3.789090E+00
1.341790E+00	1.536890E+00	3.764240E+00
1.351670E+00	1.545290E+00	3.840490E+00
1.360470E+00	1.493140E+00	3.827150E+00
1.592690E+00	2.607050E+00	3.947350E+00
1.571310E+00	2.557080E+00	3.967310E+00
1.369850E+00	1.432260E+00	3.756150E+00
1.393480E+00	1.376370E+00	3.733460E+00
1.398190E+00	1.383500E+00	3.815280E+00
1.418950E+00	1.328590E+00	3.779510E+00
1.635210E+00	2.683410E+00	3.956650E+00
1.449570E+00	1.267480E+00	3.734120E+00
1.501420E+00	1.197680E+00	3.781350E+00
1.561110E+00	1.135660E+00	3.765720E+00
1.556830E+00	1.138040E+00	3.864610E+00
1.612070E+00	1.084160E+00	3.818850E+00
1.679650E+00	2.811860E+00	3.945420E+00
1.664740E+00	2.764010E+00	3.967330E+00
1.688590E+00	1.029710E+00	3.817120E+00
1.797110E+00	9.736150E-01	3.825890E+00
1.706930E+00	2.889400E+00	3.960100E+00
1.889340E+00	9.280720E-01	3.804950E+00
1.878210E+00	9.273980E-01	3.883170E+00
1.952170E+00	9.033650E-01	3.894220E+00
1.766550E+00	3.025030E+00	3.953970E+00
1.740210E+00	2.968260E+00	3.975890E+00
2.019890E+00	8.813830E-01	3.839040E+00
1.794820E+00	3.087590E+00	3.916890E+00
2.140670E+00	8.335800E-01	3.830070E+00
1.831340E+00	3.172410E+00	3.981290E+00
1.867880E+00	3.248620E+00	3.998560E+00
1.862210E+00	3.221590E+00	3.926680E+00
2.242120E+00	8.117460E-01	3.804910E+00
1.899640E+00	3.299440E+00	3.954730E+00
2.337190E+00	7.700170E-01	3.859230E+00
1.947900E+00	3.375910E+00	3.932580E+00
2.446310E+00	7.515650E-01	3.842300E+00
2.559070E+00	7.135440E-01	3.891900E+00
2.002440E+00	3.446570E+00	3.897730E+00
2.638230E+00	6.885410E-01	3.873160E+00
2.100560E+00	3.618340E+00	3.949400E+00
2.046650E+00	3.536170E+00	3.970240E+00
2.739510E+00	6.657840E-01	3.837220E+00
2.834250E+00	6.282770E-01	3.872260E+00
2.159900E+00	3.692640E+00	3.932470E+00
2.942290E+00	5.916780E-01	3.881640E+00
2.229220E+00	3.768090E+00	3.911500E+00
3.089580E+00	5.748370E-01	3.832930E+00
2.298270E+00	3.849240E+00	3.887780E+00
2.367050E+00	3.915260E+00	3.868320E+00
3.414520E+00	6.406660E-01	3.835480E+00
3.296490E+00	5.903170E-01	3.859100E+00
2.440820E+00	3.962190E+00	3.846970E+00
2.508900E+00	4.008720E+00	3.911790E+00
3.524440E+00	7.079860E-01	3.800160E+00
2.593540E+00	4.057270E+00	3.874990E+00
3.708390E+00	8.394270E-01	3.873140E+00
3.615690E+00	7.594530E-01	3.860010E+00
2.658310E+00	4.080480E+00	3.826380E+00
3.828400E+00	9.408180E-01	3.849390E+00
2.746660E+00	4.107770E+00	3.835130E+00
2.856200E+00	4.151300E+00	3.890370E+00
3.930030E+00	1.031360E+00	3.827800E+00
2.996500E+00	4.144760E+00	3.839550E+00
4.051380E+00	1.149760E+00	3.876980E+00
[truncated: 10,719 more rows]
