# Supplementary material for: A New MRI-Based Model of Heart Function with Coupled Hemodynamics and Application to Normal and Diseased Canine Left Ventricles
Source: Front Bioeng Biotechnol. 2015 Sep 23;3:140. doi: 10.3389/fbioe.2015.00140 (PMC4585083; doi:10.3389/fbioe.2015.00140)
Supplement: Supplementary file 4 [file Data_Sheet_4.ZIP › Case2_Normal_LBBB_Diastole/nodes/case2_diastole_time_0.2600.csv]

3.351690E+00	2.027980E+00	9.376530E-01
3.379450E+00	2.080690E+00	9.081710E-01
3.399860E+00	2.036770E+00	9.264870E-01
3.401450E+00	1.985260E+00	9.623230E-01
3.441950E+00	2.146530E+00	8.706190E-01
3.481810E+00	2.213940E+00	8.431790E-01
3.505810E+00	2.160440E+00	8.705970E-01
3.503010E+00	2.063400E+00	9.270580E-01
3.626070E+00	1.984600E+00	9.964310E-01
3.530330E+00	1.931770E+00	1.020080E+00
3.679370E+00	1.910840E+00	1.076870E+00
3.602950E+00	2.199850E+00	8.745400E-01
3.680840E+00	2.075150E+00	9.639630E-01
3.729170E+00	1.986880E+00	1.032550E+00
2.991390E+00	2.258290E+00	9.547550E-01
3.011070E+00	2.357040E+00	9.264100E-01
3.058960E+00	2.309730E+00	9.146110E-01
3.078660E+00	2.248160E+00	9.279940E-01
3.074500E+00	2.458670E+00	9.001590E-01
3.098630E+00	2.552400E+00	8.979600E-01
3.148980E+00	2.499380E+00	8.785520E-01
3.212000E+00	2.373980E+00	8.645450E-01
3.354300E+00	2.196780E+00	8.559350E-01
3.177980E+00	2.189540E+00	9.220110E-01
3.264010E+00	2.018100E+00	9.809010E-01
3.410040E+00	1.868250E+00	1.071150E+00
3.254820E+00	1.858610E+00	1.121240E+00
3.489410E+00	1.770240E+00	1.222550E+00
3.360070E+00	1.747290E+00	1.249470E+00
3.483770E+00	1.712620E+00	1.309120E+00
3.245660E+00	2.581080E+00	8.628600E-01
3.488760E+00	2.560300E+00	8.372140E-01
3.503630E+00	2.340460E+00	8.263060E-01
3.583330E+00	1.832470E+00	1.151340E+00
3.631940E+00	1.728990E+00	1.339350E+00
3.643200E+00	2.482350E+00	8.538810E-01
3.663280E+00	2.589890E+00	8.744400E-01
3.713140E+00	2.345240E+00	8.784910E-01
3.777260E+00	2.190600E+00	9.510660E-01
3.808270E+00	2.057020E+00	1.039980E+00
3.818920E+00	1.954260E+00	1.133250E+00
3.742070E+00	1.843920E+00	1.221950E+00
3.794600E+00	2.528720E+00	9.288870E-01
3.873520E+00	2.322180E+00	9.777520E-01
3.901520E+00	2.142570E+00	1.070960E+00
3.881830E+00	2.036170E+00	1.124900E+00
2.561560E+00	2.680060E+00	1.165140E+00
2.584180E+00	2.754540E+00	1.162280E+00
2.618990E+00	2.693190E+00	1.131940E+00
2.713210E+00	2.630870E+00	1.082780E+00
2.574940E+00	2.594740E+00	1.160040E+00
2.771920E+00	2.447160E+00	1.047730E+00
2.617400E+00	2.437510E+00	1.148330E+00
2.862340E+00	2.260470E+00	1.019930E+00
2.675780E+00	2.267250E+00	1.149700E+00
2.860340E+00	2.072930E+00	1.127260E+00
2.738860E+00	2.097090E+00	1.205790E+00
2.928840E+00	1.977240E+00	1.144430E+00
2.816850E+00	1.934040E+00	1.257920E+00
2.941880E+00	1.875980E+00	1.240830E+00
2.694180E+00	2.796830E+00	1.117700E+00
2.896830E+00	2.812990E+00	1.017440E+00
2.876710E+00	2.619590E+00	9.880360E-01
2.957420E+00	2.485830E+00	9.471690E-01
3.017290E+00	2.112630E+00	1.024660E+00
3.079670E+00	1.908520E+00	1.138280E+00
3.175240E+00	1.771780E+00	1.270460E+00
3.031890E+00	1.796830E+00	1.296440E+00
3.259670E+00	1.657560E+00	1.398290E+00
3.090710E+00	1.681670E+00	1.413490E+00
3.319170E+00	1.575000E+00	1.509040E+00
3.168340E+00	1.549010E+00	1.561880E+00
3.303070E+00	1.497240E+00	1.618780E+00
3.111690E+00	2.701720E+00	9.228790E-01
3.165440E+00	2.918650E+00	9.985140E-01
3.469060E+00	1.641680E+00	1.431150E+00
3.441010E+00	1.530540E+00	1.596900E+00
3.324720E+00	2.860300E+00	9.354190E-01
3.397810E+00	2.996440E+00	1.005050E+00
3.405190E+00	2.737110E+00	8.697100E-01
3.628500E+00	1.654940E+00	1.477420E+00
3.645050E+00	1.585790E+00	1.617990E+00
3.523350E+00	2.894620E+00	9.612510E-01
3.597450E+00	3.033610E+00	1.064770E+00
3.684260E+00	2.736850E+00	9.248350E-01
3.863410E+00	1.890640E+00	1.277940E+00
3.838350E+00	1.791360E+00	1.403560E+00
3.752460E+00	1.686000E+00	1.518550E+00
3.719100E+00	2.933790E+00	1.035330E+00
3.749850E+00	3.034500E+00	1.136900E+00
3.838250E+00	2.849010E+00	1.050510E+00
3.901800E+00	2.690490E+00	1.032470E+00
3.962940E+00	2.475340E+00	1.055820E+00
3.996910E+00	2.255110E+00	1.143850E+00
3.964010E+00	2.022010E+00	1.282100E+00
4.038670E+00	2.172770E+00	1.285150E+00
3.920860E+00	1.877810E+00	1.375050E+00
3.836590E+00	2.957790E+00	1.134500E+00
3.963870E+00	2.852160E+00	1.200970E+00
4.026900E+00	2.620910E+00	1.194910E+00
4.055580E+00	2.411170E+00	1.226280E+00
4.068420E+00	2.264690E+00	1.283080E+00
2.249980E+00	2.691690E+00	1.457210E+00
2.274530E+00	2.787650E+00	1.443960E+00
2.297050E+00	2.708680E+00	1.403440E+00
2.347140E+00	2.620610E+00	1.361710E+00
2.259720E+00	2.600410E+00	1.455590E+00
2.396940E+00	2.452610E+00	1.339610E+00
2.295250E+00	2.446860E+00	1.441580E+00
2.437100E+00	2.279250E+00	1.339700E+00
2.336690E+00	2.286310E+00	1.429070E+00
2.491790E+00	2.115030E+00	1.381050E+00
2.392810E+00	2.125850E+00	1.466750E+00
2.547970E+00	1.965290E+00	1.411980E+00
2.445100E+00	1.972030E+00	1.496930E+00
2.619010E+00	1.859030E+00	1.463610E+00
2.520270E+00	1.812280E+00	1.572950E+00
2.648310E+00	1.735210E+00	1.568120E+00
2.326040E+00	2.909050E+00	1.420930E+00
2.373620E+00	3.029000E+00	1.426560E+00
2.386330E+00	2.948620E+00	1.380860E+00
2.390060E+00	2.824610E+00	1.342710E+00
2.487700E+00	2.665530E+00	1.236890E+00
2.502510E+00	2.445320E+00	1.239610E+00
2.542430E+00	2.272190E+00	1.243110E+00
2.601840E+00	2.107960E+00	1.294400E+00
2.666780E+00	1.958900E+00	1.338920E+00
2.744520E+00	1.811530E+00	1.443540E+00
2.812490E+00	1.730780E+00	1.489320E+00
2.759870E+00	1.682580E+00	1.566950E+00
2.841970E+00	1.664980E+00	1.540620E+00
2.461320E+00	2.994210E+00	1.343920E+00
2.468550E+00	3.087750E+00	1.382850E+00
2.594660E+00	2.922020E+00	1.220560E+00
2.907810E+00	1.746980E+00	1.415620E+00
3.016250E+00	1.603930E+00	1.534520E+00
2.911770E+00	1.613490E+00	1.560140E+00
3.067360E+00	1.526760E+00	1.604200E+00
2.988540E+00	1.505230E+00	1.655610E+00
3.103530E+00	1.468600E+00	1.668930E+00
2.562900E+00	3.103870E+00	1.325440E+00
2.748330E+00	3.123040E+00	1.263110E+00
2.749890E+00	3.023410E+00	1.192670E+00
2.798760E+00	2.953250E+00	1.122550E+00
3.391960E+00	1.444590E+00	1.717980E+00
3.223150E+00	1.413720E+00	1.755330E+00
3.366180E+00	1.377170E+00	1.830360E+00
2.867200E+00	3.085800E+00	1.171520E+00
2.885900E+00	3.171490E+00	1.236940E+00
3.030820E+00	3.037560E+00	1.088340E+00
3.553010E+00	1.484460E+00	1.725610E+00
3.500830E+00	1.407020E+00	1.830590E+00
3.019470E+00	3.180390E+00	1.215450E+00
3.275740E+00	3.182480E+00	1.186530E+00
3.271600E+00	3.062360E+00	1.066040E+00
3.664010E+00	1.518720E+00	1.740210E+00
3.676460E+00	1.455310E+00	1.854390E+00
3.467300E+00	3.128000E+00	1.125310E+00
3.447660E+00	3.210710E+00	1.220560E+00
3.879440E+00	1.732100E+00	1.576990E+00
3.846600E+00	1.653620E+00	1.690790E+00
3.765690E+00	1.558740E+00	1.775880E+00
3.565410E+00	3.208050E+00	1.254610E+00
3.675250E+00	3.128030E+00	1.201630E+00
4.086510E+00	2.162810E+00	1.426230E+00
4.050280E+00	1.994520E+00	1.531770E+00
3.965750E+00	1.839170E+00	1.555110E+00
3.935300E+00	1.724980E+00	1.673500E+00
3.865810E+00	3.058410E+00	1.266940E+00
4.021780E+00	2.956640E+00	1.375860E+00
4.055280E+00	2.850860E+00	1.334060E+00
4.092940E+00	2.730000E+00	1.342080E+00
4.124220E+00	2.516280E+00	1.380150E+00
4.138980E+00	2.644640E+00	1.472320E+00
4.112720E+00	2.330980E+00	1.371080E+00
4.103080E+00	2.823330E+00	1.447510E+00
4.131140E+00	2.727960E+00	1.465550E+00
2.101810E+00	2.723990E+00	1.670430E+00
2.130950E+00	2.825000E+00	1.662110E+00
2.146470E+00	2.748280E+00	1.612410E+00
2.192610E+00	2.662560E+00	1.539760E+00
2.101640E+00	2.632900E+00	1.657290E+00
2.209160E+00	2.451010E+00	1.549920E+00
2.125760E+00	2.468760E+00	1.648800E+00
2.245130E+00	2.287950E+00	1.535330E+00
2.140000E+00	2.266590E+00	1.655080E+00
2.301390E+00	2.139710E+00	1.552110E+00
2.221830E+00	2.152480E+00	1.631250E+00
2.347790E+00	1.989590E+00	1.569290E+00
2.255500E+00	2.014450E+00	1.651690E+00
2.410210E+00	1.856840E+00	1.613220E+00
2.314810E+00	1.875220E+00	1.678290E+00
2.453200E+00	1.772010E+00	1.651040E+00
2.398470E+00	1.733150E+00	1.727080E+00
2.485400E+00	1.701610E+00	1.692970E+00
2.182670E+00	2.951900E+00	1.641690E+00
2.225280E+00	3.080890E+00	1.654350E+00
2.235010E+00	3.009390E+00	1.593560E+00
2.235630E+00	2.895560E+00	1.543080E+00
2.693410E+00	1.605210E+00	1.673970E+00
2.575750E+00	1.647170E+00	1.685470E+00
2.730110E+00	1.523500E+00	1.746240E+00
2.641810E+00	1.493660E+00	1.813480E+00
2.767440E+00	1.438990E+00	1.826580E+00
2.308730E+00	3.083650E+00	1.535670E+00
2.362990E+00	3.225220E+00	1.598480E+00
2.831640E+00	1.535130E+00	1.678730E+00
2.947040E+00	1.407690E+00	1.797990E+00
2.860510E+00	1.396940E+00	1.835910E+00
3.021070E+00	1.328750E+00	1.883400E+00
2.931620E+00	1.293360E+00	1.944900E+00
3.038880E+00	1.265340E+00	1.970030E+00
2.479140E+00	3.187370E+00	1.450320E+00
2.519630E+00	3.332960E+00	1.571090E+00
3.066460E+00	1.399670E+00	1.782970E+00
3.137990E+00	1.300830E+00	1.911980E+00
2.618580E+00	3.314620E+00	1.476100E+00
2.680240E+00	3.404400E+00	1.570500E+00
2.676690E+00	3.237680E+00	1.379550E+00
3.456780E+00	1.342440E+00	1.930690E+00
3.301720E+00	1.309620E+00	1.938420E+00
3.440980E+00	1.289990E+00	2.033280E+00
2.780460E+00	3.361190E+00	1.473950E+00
2.821010E+00	3.444190E+00	1.571990E+00
2.915950E+00	3.288510E+00	1.333870E+00
3.592350E+00	1.381780E+00	1.932650E+00
3.575460E+00	1.335070E+00	2.034160E+00
2.885090E+00	3.491430E+00	1.612490E+00
2.902290E+00	3.535370E+00	1.675940E+00
2.942060E+00	3.505040E+00	1.624860E+00
2.969280E+00	3.444830E+00	1.540540E+00
3.112670E+00	3.386310E+00	1.438940E+00
3.187900E+00	3.301930E+00	1.324690E+00
3.677680E+00	1.405990E+00	1.943370E+00
3.670700E+00	1.381200E+00	2.004140E+00
3.000510E+00	3.534290E+00	1.679640E+00
3.126440E+00	3.509680E+00	1.640580E+00
3.167300E+00	3.450940E+00	1.551180E+00
3.318000E+00	3.408970E+00	1.479300E+00
3.471010E+00	3.307310E+00	1.336890E+00
3.886810E+00	1.606860E+00	1.836860E+00
3.854440E+00	1.524220E+00	1.931260E+00
3.756250E+00	1.429020E+00	1.988070E+00
3.291760E+00	3.498790E+00	1.639950E+00
3.443280E+00	3.469210E+00	1.604730E+00
3.497800E+00	3.402940E+00	1.511180E+00
3.644800E+00	3.361620E+00	1.510390E+00
3.751480E+00	3.242510E+00	1.382170E+00
4.124240E+00	2.076610E+00	1.657290E+00
4.081320E+00	1.901940E+00	1.756830E+00
4.148100E+00	2.018990E+00	1.812080E+00
3.984800E+00	1.703240E+00	1.826300E+00
3.943720E+00	1.603230E+00	1.925110E+00
3.597090E+00	3.450460E+00	1.641500E+00
3.739550E+00	3.404220E+00	1.637650E+00
3.785380E+00	3.329790E+00	1.554260E+00
3.882010E+00	3.262060E+00	1.553770E+00
3.965920E+00	3.123100E+00	1.496360E+00
4.168690E+00	2.535960E+00	1.567450E+00
4.174560E+00	2.302340E+00	1.638710E+00
4.191830E+00	2.479320E+00	1.681460E+00
4.163130E+00	2.119540E+00	1.770350E+00
3.878030E+00	3.352060E+00	1.690440E+00
3.994970E+00	3.222190E+00	1.668930E+00
4.076890E+00	3.091450E+00	1.678890E+00
4.112000E+00	2.937270E+00	1.607180E+00
4.171980E+00	2.696210E+00	1.619880E+00
4.185430E+00	2.567240E+00	1.646080E+00
2.005970E+00	2.741090E+00	1.902710E+00
2.044150E+00	2.865170E+00	1.900380E+00
2.037690E+00	2.770820E+00	1.841420E+00
2.054440E+00	2.688620E+00	1.753360E+00
1.986820E+00	2.649120E+00	1.876560E+00
2.052340E+00	2.486170E+00	1.750540E+00
1.989470E+00	2.498280E+00	1.854350E+00
2.063470E+00	2.329770E+00	1.729140E+00
1.985490E+00	2.303820E+00	1.844910E+00
2.079930E+00	2.245100E+00	1.730980E+00
2.042260E+00	2.232930E+00	1.787580E+00
2.082710E+00	2.157500E+00	1.776540E+00
2.155450E+00	1.879490E+00	1.835450E+00
2.131080E+00	1.941930E+00	1.816950E+00
2.208570E+00	1.905960E+00	1.762900E+00
2.289310E+00	1.766690E+00	1.796200E+00
2.193030E+00	1.799510E+00	1.861230E+00
2.357920E+00	1.627530E+00	1.850910E+00
2.257860E+00	1.664490E+00	1.907800E+00
2.402640E+00	1.539430E+00	1.899110E+00
2.335780E+00	1.513120E+00	1.981650E+00
2.440170E+00	1.460290E+00	1.972300E+00
2.109430E+00	2.920810E+00	1.752710E+00
2.107770E+00	3.009440E+00	1.839300E+00
2.154710E+00	2.060140E+00	1.734870E+00
2.483380E+00	1.562650E+00	1.830670E+00
2.570670E+00	1.455460E+00	1.888900E+00
2.530330E+00	1.405530E+00	1.987170E+00
2.626280E+00	1.376440E+00	1.964640E+00
2.138720E+00	3.093610E+00	1.846370E+00
2.203060E+00	3.200120E+00	1.847960E+00
2.165880E+00	3.097100E+00	1.768190E+00
2.823760E+00	1.327850E+00	1.938430E+00
2.723230E+00	1.357310E+00	1.949870E+00
2.861530E+00	1.263250E+00	2.003900E+00
2.797600E+00	1.237520E+00	2.070640E+00
2.906380E+00	1.207380E+00	2.070000E+00
2.272020E+00	3.226310E+00	1.721570E+00
2.306090E+00	3.321120E+00	1.798710E+00
3.120220E+00	1.221810E+00	2.032890E+00
3.016930E+00	1.200480E+00	2.073690E+00
3.133470E+00	1.167370E+00	2.123040E+00
2.376180E+00	3.402040E+00	1.816100E+00
2.447310E+00	3.483870E+00	1.879320E+00
2.440630E+00	3.436050E+00	1.793770E+00
2.414890E+00	3.372280E+00	1.707600E+00
3.215070E+00	1.245010E+00	2.015640E+00
3.211080E+00	1.192220E+00	2.094240E+00
2.526070E+00	3.481580E+00	1.777410E+00
2.597250E+00	3.570730E+00	1.874010E+00
2.591890E+00	3.454720E+00	1.664720E+00
3.344100E+00	1.224750E+00	2.094230E+00
2.681960E+00	3.543200E+00	1.777750E+00
2.733070E+00	3.604330E+00	1.879410E+00
2.780600E+00	3.502160E+00	1.671530E+00
3.570400E+00	1.259790E+00	2.165150E+00
2.798730E+00	3.639710E+00	1.923840E+00
2.809600E+00	3.666920E+00	1.983410E+00
2.852670E+00	3.654010E+00	1.929310E+00
2.895320E+00	3.602390E+00	1.824660E+00
3.753630E+00	1.369350E+00	2.117270E+00
2.895720E+00	3.673890E+00	1.972450E+00
2.997730E+00	3.654340E+00	1.940300E+00
3.051090E+00	3.623860E+00	1.878870E+00
3.177480E+00	3.577270E+00	1.799300E+00
3.875530E+00	1.460500E+00	2.071400E+00
3.881260E+00	1.417640E+00	2.146970E+00
3.137540E+00	3.648470E+00	1.949510E+00
3.278690E+00	3.621490E+00	1.921610E+00
3.343340E+00	3.590150E+00	1.852830E+00
3.471670E+00	3.539580E+00	1.776480E+00
4.157870E+00	1.927370E+00	1.913800E+00
4.116190E+00	1.774310E+00	1.985810E+00
4.004080E+00	1.592700E+00	2.067510E+00
4.140510E+00	1.698690E+00	2.122700E+00
3.954380E+00	1.464760E+00	2.157780E+00
3.424700E+00	3.611440E+00	1.926050E+00
3.561990E+00	3.577030E+00	1.913390E+00
3.624500E+00	3.539120E+00	1.860250E+00
3.744430E+00	3.474800E+00	1.805950E+00
4.225480E+00	2.428360E+00	1.858130E+00
4.196670E+00	2.555490E+00	1.726430E+00
4.217720E+00	2.602100E+00	1.832930E+00
4.222020E+00	2.270480E+00	1.864540E+00
4.219590E+00	2.084010E+00	1.956290E+00
4.195880E+00	1.875830E+00	2.058640E+00
4.177060E+00	1.774220E+00	2.101020E+00
3.700300E+00	3.553250E+00	1.942730E+00
3.823290E+00	3.507020E+00	1.942900E+00
3.864410E+00	3.463980E+00	1.898380E+00
3.923020E+00	3.400130E+00	1.859510E+00
4.019250E+00	3.280850E+00	1.822090E+00
4.102110E+00	3.139840E+00	1.819800E+00
4.168740E+00	2.976760E+00	1.834610E+00
4.222980E+00	2.779570E+00	1.879810E+00
4.224900E+00	2.880660E+00	1.935440E+00
3.941140E+00	3.448490E+00	2.000780E+00
4.051790E+00	3.330880E+00	1.973660E+00
4.134550E+00	3.192700E+00	1.962140E+00
4.189440E+00	3.047020E+00	1.960560E+00
4.222480E+00	2.935120E+00	1.972670E+00
1.952080E+00	2.724730E+00	2.122890E+00
1.983340E+00	2.835610E+00	2.119790E+00
1.964480E+00	2.752850E+00	2.066920E+00
1.964970E+00	2.690420E+00	1.980670E+00
1.922110E+00	2.644240E+00	2.093640E+00
1.934830E+00	2.514690E+00	1.950000E+00
1.894400E+00	2.521400E+00	2.047720E+00
1.929270E+00	2.356590E+00	1.936360E+00
1.885800E+00	2.374230E+00	2.027050E+00
1.929540E+00	2.260790E+00	1.929940E+00
1.881390E+00	2.226440E+00	2.012820E+00
1.943540E+00	2.177250E+00	1.944810E+00
1.997860E+00	1.968400E+00	1.970630E+00
1.999720E+00	2.015650E+00	1.945410E+00
2.019790E+00	1.980410E+00	1.937730E+00
2.021940E+00	1.932570E+00	1.956090E+00
2.104670E+00	1.689820E+00	2.032850E+00
2.084550E+00	1.755130E+00	2.003830E+00
2.155750E+00	1.707570E+00	1.964790E+00
2.226520E+00	1.577790E+00	2.014510E+00
2.139800E+00	1.609050E+00	2.068130E+00
2.275390E+00	1.495040E+00	2.061610E+00
2.218700E+00	1.469570E+00	2.149600E+00
2.319890E+00	1.413400E+00	2.127880E+00
2.009970E+00	2.864040E+00	2.011740E+00
2.045340E+00	2.968560E+00	2.058300E+00
2.011680E+00	2.136280E+00	1.880260E+00
2.061740E+00	2.007250E+00	1.868870E+00
2.097800E+00	1.858660E+00	1.909810E+00
2.474890E+00	1.386330E+00	2.051000E+00
2.417470E+00	1.358680E+00	2.125560E+00
2.514950E+00	1.309330E+00	2.124690E+00
2.092020E+00	3.072720E+00	2.053580E+00
2.147910E+00	3.185310E+00	2.082200E+00
2.125540E+00	3.135580E+00	2.008780E+00
2.099080E+00	3.050870E+00	1.944580E+00
2.688170E+00	1.273380E+00	2.069860E+00
2.600000E+00	1.289620E+00	2.091340E+00
2.732410E+00	1.208570E+00	2.136770E+00
2.673640E+00	1.184970E+00	2.203900E+00
2.782660E+00	1.158340E+00	2.206790E+00
2.175670E+00	3.215660E+00	1.966140E+00
2.214500E+00	3.307890E+00	2.027160E+00
2.965280E+00	1.153100E+00	2.154400E+00
2.890350E+00	1.142190E+00	2.191670E+00
2.968190E+00	1.122410E+00	2.227780E+00
2.272270E+00	3.387620E+00	2.038110E+00
2.335470E+00	3.469660E+00	2.094600E+00
2.319240E+00	3.435480E+00	2.007030E+00
2.293210E+00	3.368400E+00	1.925580E+00
3.064790E+00	1.132470E+00	2.212800E+00
2.386110E+00	3.498470E+00	1.989100E+00
2.429860E+00	3.557940E+00	2.079460E+00
3.257640E+00	1.151930E+00	2.215750E+00
2.497380E+00	3.609020E+00	2.117250E+00
2.561840E+00	3.664600E+00	2.183350E+00
2.555140E+00	3.636310E+00	2.100780E+00
2.526050E+00	3.592350E+00	2.008700E+00
3.456470E+00	1.186130E+00	2.230790E+00
3.401210E+00	1.143360E+00	2.301730E+00
3.510320E+00	1.159090E+00	2.324650E+00
2.634770E+00	3.669410E+00	2.087560E+00
2.693960E+00	3.722440E+00	2.187970E+00
2.694340E+00	3.647730E+00	1.974340E+00
3.560520E+00	1.213630E+00	2.245920E+00
3.566080E+00	1.190490E+00	2.297270E+00
2.800560E+00	3.696800E+00	2.091080E+00
2.789360E+00	3.736780E+00	2.198530E+00
3.766930E+00	1.309390E+00	2.285280E+00
3.644080E+00	1.228530E+00	2.291610E+00
2.891100E+00	3.748340E+00	2.194550E+00
3.032630E+00	3.744240E+00	2.209670E+00
3.013640E+00	3.695800E+00	2.074340E+00
3.895780E+00	1.402570E+00	2.226360E+00
3.139580E+00	3.719450E+00	2.160790E+00
3.130110E+00	3.741830E+00	2.222630E+00
3.285710E+00	3.664160E+00	2.072190E+00
4.120030E+00	1.622580E+00	2.216460E+00
4.035360E+00	1.500540E+00	2.266840E+00
4.114690E+00	1.574630E+00	2.288910E+00
3.230390E+00	3.721650E+00	2.208920E+00
3.360550E+00	3.692940E+00	2.178020E+00
3.430740E+00	3.666580E+00	2.124100E+00
3.563710E+00	3.618000E+00	2.063990E+00
4.277280E+00	2.532760E+00	2.061200E+00
4.271010E+00	2.380010E+00	2.055360E+00
4.258830E+00	2.262570E+00	2.009340E+00
4.295010E+00	2.124980E+00	2.137680E+00
4.275310E+00	2.043670E+00	2.117410E+00
4.270380E+00	1.938790E+00	2.153070E+00
4.228690E+00	1.758560E+00	2.232500E+00
4.286360E+00	1.872350E+00	2.243070E+00
4.162110E+00	1.629050E+00	2.300040E+00
3.493040E+00	3.674800E+00	2.190660E+00
3.629500E+00	3.641330E+00	2.180760E+00
3.701810E+00	3.610590E+00	2.133540E+00
3.824000E+00	3.552210E+00	2.088100E+00
4.264700E+00	2.830780E+00	2.062270E+00
4.288370E+00	2.690930E+00	2.100960E+00
4.314270E+00	2.014250E+00	2.215850E+00
4.309100E+00	1.930860E+00	2.253630E+00
3.757200E+00	3.615830E+00	2.212380E+00
3.903970E+00	3.561220E+00	2.243170E+00
3.940280E+00	3.524400E+00	2.175050E+00
3.989710E+00	3.469350E+00	2.142090E+00
4.085350E+00	3.363620E+00	2.124280E+00
4.173850E+00	3.225000E+00	2.120910E+00
4.171620E+00	3.289350E+00	2.203110E+00
4.227390E+00	3.061410E+00	2.106890E+00
4.245880E+00	2.944880E+00	2.073520E+00
4.016230E+00	3.487570E+00	2.259280E+00
4.098470E+00	3.398360E+00	2.236550E+00
4.143520E+00	3.338840E+00	2.217890E+00
1.900570E+00	2.617990E+00	2.282310E+00
1.947300E+00	2.705900E+00	2.300260E+00
1.932090E+00	2.669570E+00	2.200990E+00
1.871220E+00	2.519070E+00	2.155720E+00
1.858350E+00	2.531190E+00	2.257020E+00
1.855400E+00	2.386490E+00	2.124330E+00
1.820880E+00	2.374220E+00	2.244320E+00
1.841600E+00	2.271930E+00	2.089770E+00
1.816140E+00	2.284310E+00	2.166640E+00
1.845450E+00	2.200100E+00	2.090230E+00
1.818060E+00	2.194670E+00	2.152510E+00
1.848710E+00	2.127610E+00	2.114040E+00
2.079750E+00	1.497400E+00	2.248380E+00
2.050950E+00	1.559360E+00	2.218770E+00
2.115400E+00	1.525420E+00	2.181440E+00
2.164980E+00	1.444660E+00	2.220840E+00
2.117700E+00	1.417460E+00	2.299250E+00
2.204650E+00	1.368540E+00	2.280240E+00
1.973690E+00	2.800280E+00	2.304800E+00
2.016890E+00	2.898810E+00	2.300210E+00
1.979070E+00	2.823130E+00	2.232190E+00
1.960630E+00	2.068870E+00	1.969390E+00
1.903150E+00	2.085610E+00	2.036620E+00
1.952860E+00	1.947080E+00	2.032410E+00
2.025830E+00	1.832700E+00	2.019530E+00
1.973370E+00	1.808880E+00	2.107320E+00
2.047050E+00	1.679960E+00	2.120270E+00
2.359300E+00	1.331260E+00	2.191790E+00
2.300420E+00	1.313980E+00	2.272310E+00
2.396250E+00	1.259420E+00	2.270860E+00
2.070610E+00	3.024140E+00	2.293830E+00
2.125650E+00	3.136170E+00	2.325250E+00
2.098390E+00	3.089710E+00	2.252100E+00
2.062520E+00	3.008230E+00	2.176880E+00
2.579110E+00	1.213910E+00	2.209180E+00
2.496290E+00	1.213730E+00	2.288180E+00
2.619080E+00	1.168500E+00	2.267580E+00
2.584440E+00	1.160880E+00	2.313990E+00
2.653840E+00	1.124840E+00	2.339910E+00
2.142640E+00	3.172540E+00	2.211160E+00
2.178980E+00	3.263590E+00	2.269820E+00
2.852040E+00	1.105000E+00	2.291290E+00
2.767270E+00	1.102060E+00	2.338470E+00
2.862040E+00	1.067680E+00	2.361470E+00
2.220820E+00	3.350690E+00	2.276110E+00
2.274180E+00	3.430770E+00	2.327550E+00
2.255350E+00	3.397800E+00	2.243180E+00
2.223710E+00	3.339330E+00	2.157740E+00
2.974420E+00	1.078500E+00	2.338760E+00
2.308740E+00	3.460330E+00	2.218780E+00
2.347680E+00	3.527510E+00	2.297080E+00
3.180480E+00	1.085950E+00	2.345410E+00
3.113920E+00	1.038990E+00	2.424430E+00
3.221640E+00	1.043090E+00	2.446690E+00
2.396780E+00	3.595760E+00	2.315780E+00
2.452110E+00	3.649940E+00	2.381360E+00
2.441190E+00	3.632900E+00	2.293350E+00
2.420720E+00	3.587210E+00	2.206480E+00
3.323920E+00	1.113100E+00	2.339230E+00
3.324640E+00	1.075430E+00	2.426210E+00
2.509860E+00	3.667910E+00	2.290110E+00
2.572970E+00	3.716850E+00	2.394650E+00
3.470770E+00	1.115330E+00	2.402450E+00
2.630540E+00	3.729910E+00	2.286550E+00
2.694700E+00	3.771210E+00	2.401560E+00
3.645640E+00	1.173500E+00	2.389270E+00
2.780120E+00	3.760850E+00	2.301640E+00
2.780760E+00	3.786860E+00	2.410950E+00
3.739210E+00	1.235650E+00	2.363800E+00
3.757560E+00	1.215840E+00	2.419430E+00
2.868200E+00	3.796730E+00	2.404840E+00
2.996210E+00	3.795040E+00	2.397310E+00
2.940800E+00	3.775010E+00	2.300450E+00
3.939760E+00	1.377280E+00	2.360960E+00
3.840750E+00	1.274610E+00	2.430930E+00
3.114910E+00	3.759920E+00	2.306330E+00
3.092510E+00	3.789210E+00	2.399800E+00
4.131430E+00	1.552700E+00	2.360120E+00
4.071140E+00	1.452460E+00	2.423300E+00
3.201860E+00	3.775550E+00	2.397150E+00
3.315690E+00	3.753490E+00	2.392080E+00
3.341270E+00	3.721160E+00	2.295140E+00
4.307260E+00	2.390960E+00	2.147450E+00
4.328950E+00	2.261150E+00	2.184640E+00
4.313540E+00	1.849820E+00	2.340170E+00
4.281890E+00	1.733660E+00	2.392050E+00
4.210340E+00	1.643090E+00	2.385400E+00
3.438130E+00	3.732100E+00	2.389880E+00
3.563930E+00	3.705620E+00	2.398230E+00
3.594220E+00	3.671960E+00	2.305980E+00
4.322150E+00	2.733640E+00	2.198940E+00
4.347530E+00	2.583940E+00	2.268590E+00
4.354970E+00	2.383350E+00	2.275790E+00
4.386730E+00	2.212230E+00	2.344060E+00
4.354240E+00	2.078540E+00	2.313610E+00
4.339610E+00	1.958280E+00	2.318750E+00
3.684480E+00	3.678660E+00	2.416310E+00
3.822540E+00	3.643940E+00	2.453430E+00
3.819790E+00	3.617570E+00	2.351180E+00
4.225970E+00	3.203300E+00	2.250150E+00
4.271310E+00	3.069800E+00	2.261960E+00
4.315130E+00	2.863510E+00	2.254380E+00
4.329320E+00	2.949180E+00	2.363590E+00
4.352170E+00	2.698910E+00	2.300200E+00
3.902980E+00	3.607030E+00	2.439190E+00
4.012710E+00	3.533960E+00	2.417490E+00
4.128670E+00	3.407350E+00	2.372260E+00
4.204790E+00	3.277850E+00	2.327150E+00
4.286040E+00	3.115180E+00	2.361520E+00
4.315410E+00	3.024850E+00	2.368330E+00
1.868020E+00	2.542420E+00	2.449610E+00
1.922620E+00	2.625790E+00	2.470970E+00
1.886910E+00	2.580560E+00	2.364430E+00
1.827690E+00	2.441150E+00	2.333330E+00
1.833940E+00	2.465070E+00	2.426920E+00
1.802470E+00	2.359350E+00	2.328420E+00
1.799120E+00	2.357970E+00	2.399600E+00
1.776260E+00	2.277330E+00	2.334630E+00
1.984980E+00	1.432220E+00	2.433360E+00
1.957990E+00	1.534320E+00	2.361690E+00
2.036830E+00	1.482970E+00	2.320000E+00
2.070550E+00	1.411100E+00	2.356910E+00
2.041120E+00	1.397340E+00	2.409920E+00
2.090610E+00	1.349000E+00	2.416370E+00
1.989130E+00	2.804720E+00	2.519210E+00
2.027440E+00	2.881120E+00	2.525790E+00
1.999800E+00	2.829860E+00	2.468850E+00
1.974850E+00	2.765690E+00	2.390220E+00
1.966710E+00	2.738940E+00	2.497320E+00
1.781990E+00	2.221040E+00	2.239980E+00
1.793380E+00	2.089010E+00	2.230640E+00
1.857610E+00	1.986450E+00	2.155650E+00
1.798130E+00	1.963580E+00	2.263740E+00
1.903000E+00	1.849590E+00	2.168850E+00
1.834070E+00	1.869550E+00	2.258840E+00
1.951780E+00	1.724410E+00	2.203550E+00
1.883240E+00	1.756350E+00	2.276090E+00
1.990350E+00	1.604530E+00	2.252210E+00
1.922320E+00	1.642590E+00	2.310890E+00
2.241870E+00	1.298920E+00	2.345990E+00
2.181230E+00	1.286110E+00	2.420700E+00
2.279310E+00	1.233030E+00	2.420910E+00
2.068450E+00	2.987500E+00	2.520920E+00
2.107700E+00	3.088530E+00	2.550220E+00
2.086950E+00	3.048060E+00	2.481040E+00
2.060470E+00	2.966280E+00	2.417100E+00
2.435200E+00	1.197620E+00	2.358790E+00
2.377730E+00	1.182270E+00	2.426160E+00
2.477870E+00	1.137380E+00	2.441160E+00
2.124110E+00	3.124290E+00	2.443270E+00
2.163000E+00	3.199790E+00	2.505390E+00
2.592780E+00	1.086400E+00	2.447360E+00
2.710130E+00	1.057860E+00	2.439820E+00
2.671960E+00	1.035010E+00	2.500990E+00
2.736170E+00	1.017870E+00	2.528330E+00
2.201800E+00	3.296940E+00	2.524790E+00
2.237810E+00	3.378000E+00	2.524940E+00
2.222040E+00	3.347000E+00	2.474090E+00
2.195420E+00	3.289220E+00	2.396140E+00
2.864440E+00	1.017490E+00	2.470490E+00
2.258740E+00	3.412100E+00	2.449660E+00
2.284350E+00	3.463310E+00	2.550060E+00
3.025530E+00	1.014810E+00	2.477960E+00
2.981780E+00	9.875430E-01	2.554880E+00
3.075580E+00	9.860190E-01	2.563880E+00
2.343890E+00	3.558220E+00	2.551080E+00
2.390260E+00	3.621570E+00	2.556490E+00
2.370920E+00	3.593750E+00	2.503100E+00
2.347670E+00	3.541850E+00	2.428760E+00
3.172230E+00	1.007020E+00	2.523740E+00
2.418170E+00	3.642360E+00	2.489660E+00
2.464530E+00	3.692130E+00	2.609250E+00
3.318310E+00	1.037260E+00	2.525660E+00
2.516910E+00	3.710580E+00	2.495660E+00
2.577220E+00	3.757270E+00	2.598740E+00
3.441380E+00	1.073660E+00	2.505100E+00
2.638480E+00	3.779180E+00	2.508890E+00
2.642230E+00	3.793610E+00	2.594340E+00
3.617910E+00	1.115350E+00	2.549610E+00
2.695490E+00	3.811330E+00	2.587540E+00
2.794240E+00	3.812980E+00	2.518830E+00
3.763830E+00	1.200780E+00	2.496080E+00
2.950840E+00	3.836310E+00	2.562990E+00
2.931890E+00	3.822600E+00	2.474310E+00
3.974920E+00	1.357310E+00	2.505430E+00
3.889080E+00	1.262420E+00	2.567120E+00
3.073330E+00	3.812410E+00	2.485600E+00
3.041450E+00	3.831480E+00	2.576270E+00
4.164490E+00	1.543240E+00	2.480370E+00
4.091940E+00	1.440340E+00	2.561560E+00
3.143810E+00	3.824580E+00	2.576820E+00
3.248520E+00	3.808080E+00	2.574550E+00
3.284270E+00	3.782430E+00	2.483510E+00
4.334530E+00	1.777510E+00	2.468390E+00
4.263660E+00	1.664920E+00	2.528400E+00
4.327750E+00	1.741170E+00	2.543380E+00
3.361410E+00	3.782920E+00	2.570540E+00
3.479720E+00	3.761270E+00	2.571740E+00
3.520770E+00	3.737170E+00	2.488210E+00
4.414240E+00	2.441060E+00	2.416410E+00
4.439340E+00	2.261900E+00	2.454840E+00
4.451390E+00	2.359960E+00	2.513180E+00
4.424530E+00	2.081920E+00	2.474020E+00
4.382630E+00	1.910220E+00	2.462740E+00
4.359030E+00	1.798010E+00	2.541230E+00
3.592210E+00	3.732860E+00	2.589540E+00
3.726670E+00	3.699920E+00	2.619340E+00
3.734140E+00	3.683250E+00	2.526810E+00
4.380440E+00	2.827820E+00	2.432470E+00
4.417280E+00	2.621270E+00	2.460290E+00
4.416450E+00	2.746390E+00	2.502770E+00
4.443900E+00	2.449650E+00	2.504390E+00
3.808210E+00	3.669240E+00	2.601110E+00
3.918420E+00	3.616650E+00	2.562440E+00
4.067870E+00	3.532880E+00	2.565350E+00
4.106580E+00	3.492720E+00	2.513180E+00
4.163110E+00	3.426890E+00	2.506100E+00
4.246870E+00	3.293210E+00	2.511250E+00
4.233150E+00	3.357480E+00	2.590330E+00
4.315180E+00	3.131740E+00	2.493070E+00
4.359760E+00	2.960890E+00	2.478190E+00
4.405890E+00	2.815110E+00	2.526850E+00
4.159590E+00	3.460520E+00	2.590110E+00
4.204280E+00	3.407760E+00	2.594160E+00
1.703870E+00	2.063090E+00	2.501060E+00
1.718720E+00	2.121480E+00	2.482790E+00
1.716140E+00	2.067570E+00	2.453890E+00
1.723120E+00	2.000470E+00	2.428080E+00
1.698060E+00	1.998850E+00	2.505390E+00
1.734250E+00	1.917800E+00	2.414540E+00
1.694870E+00	1.881610E+00	2.515840E+00
1.740020E+00	1.822130E+00	2.457010E+00
1.898860E+00	1.446660E+00	2.524900E+00
1.876850E+00	1.504730E+00	2.504980E+00
1.923500E+00	1.477790E+00	2.458820E+00
1.937030E+00	1.398680E+00	2.526070E+00
2.001880E+00	2.813100E+00	2.746540E+00
2.036350E+00	2.887450E+00	2.724900E+00
2.010630E+00	2.827370E+00	2.679430E+00
1.985080E+00	2.773770E+00	2.590600E+00
1.976420E+00	2.733220E+00	2.701400E+00
1.939160E+00	2.654000E+00	2.551020E+00
1.940190E+00	2.633850E+00	2.641410E+00
1.868120E+00	2.523520E+00	2.542860E+00
1.807410E+00	2.378090E+00	2.507280E+00
1.758070E+00	2.241890E+00	2.458340E+00
1.744960E+00	2.129310E+00	2.365230E+00
1.757230E+00	1.997650E+00	2.337950E+00
1.775770E+00	1.877570E+00	2.354050E+00
1.825100E+00	1.776450E+00	2.353100E+00
1.783250E+00	1.778840E+00	2.420270E+00
1.864310E+00	1.672020E+00	2.377010E+00
1.813070E+00	1.692890E+00	2.442760E+00
1.897170E+00	1.569910E+00	2.412520E+00
1.845570E+00	1.596970E+00	2.470500E+00
2.029610E+00	1.317070E+00	2.532730E+00
2.110100E+00	1.278940E+00	2.496070E+00
2.097780E+00	1.249260E+00	2.565140E+00
2.155970E+00	1.217150E+00	2.562010E+00
2.059210E+00	2.937850E+00	2.627990E+00
2.070420E+00	2.989080E+00	2.745190E+00
2.319870E+00	1.169040E+00	2.495270E+00
2.260080E+00	1.166470E+00	2.569800E+00
2.360760E+00	1.117190E+00	2.566600E+00
2.109830E+00	3.087380E+00	2.747640E+00
2.152140E+00	3.151150E+00	2.719950E+00
2.109270E+00	3.080370E+00	2.665340E+00
2.520910E+00	1.081570E+00	2.520330E+00
2.458820E+00	1.079130E+00	2.583270E+00
2.566550E+00	1.039530E+00	2.595550E+00
2.175540E+00	3.199760E+00	2.620770E+00
2.197980E+00	3.252170E+00	2.749030E+00
2.667830E+00	1.012100E+00	2.590110E+00
2.803310E+00	9.793880E-01	2.625780E+00
2.230940E+00	3.351120E+00	2.626520E+00
2.920930E+00	9.683820E-01	2.613040E+00
2.884930E+00	9.495430E-01	2.672430E+00
2.958470E+00	9.363710E-01	2.706920E+00
2.277290E+00	3.448680E+00	2.654360E+00
2.313010E+00	3.507820E+00	2.720590E+00
2.316480E+00	3.516740E+00	2.624120E+00
3.055680E+00	9.546040E-01	2.650470E+00
2.375430E+00	3.595940E+00	2.654510E+00
3.167290E+00	9.681250E-01	2.617150E+00
2.441440E+00	3.678460E+00	2.732760E+00
2.505730E+00	3.742820E+00	2.767730E+00
2.485090E+00	3.719020E+00	2.697410E+00
3.296820E+00	9.854220E-01	2.625060E+00
2.545870E+00	3.755670E+00	2.696750E+00
2.552250E+00	3.774690E+00	2.766110E+00
3.479860E+00	1.028860E+00	2.623020E+00
2.595180E+00	3.797770E+00	2.759270E+00
2.664300E+00	3.815770E+00	2.690620E+00
3.612600E+00	1.060610E+00	2.649480E+00
3.585520E+00	1.029170E+00	2.686600E+00
3.640670E+00	1.050200E+00	2.695440E+00
2.800570E+00	3.856980E+00	2.735710E+00
2.760220E+00	3.827720E+00	2.637740E+00
3.807020E+00	1.174290E+00	2.622920E+00
3.712030E+00	1.093520E+00	2.693420E+00
2.872410E+00	3.846700E+00	2.648900E+00
2.921960E+00	3.882640E+00	2.750530E+00
4.013150E+00	1.337440E+00	2.651410E+00
3.924710E+00	1.236140E+00	2.671970E+00
3.024330E+00	3.850690E+00	2.664580E+00
3.014850E+00	3.881310E+00	2.769200E+00
4.187220E+00	1.530060E+00	2.613360E+00
4.124220E+00	1.431670E+00	2.673210E+00
3.101360E+00	3.871480E+00	2.744270E+00
3.186840E+00	3.869420E+00	2.776930E+00
3.220130E+00	3.833600E+00	2.666940E+00
4.343130E+00	1.733600E+00	2.623570E+00
4.268360E+00	1.616810E+00	2.682950E+00
3.308560E+00	3.836620E+00	2.764070E+00
3.430320E+00	3.814750E+00	2.768210E+00
3.441750E+00	3.788200E+00	2.665370E+00
4.473290E+00	2.264360E+00	2.569760E+00
4.468800E+00	2.124510E+00	2.598890E+00
4.444250E+00	1.945300E+00	2.644620E+00
4.482150E+00	2.041650E+00	2.668850E+00
4.388080E+00	1.836690E+00	2.593880E+00
3.530880E+00	3.786270E+00	2.748310E+00
3.632120E+00	3.762150E+00	2.792780E+00
3.641590E+00	3.742550E+00	2.692750E+00
4.439620E+00	2.707300E+00	2.587530E+00
4.483450E+00	2.545380E+00	2.670780E+00
4.479940E+00	2.377470E+00	2.620280E+00
4.504450E+00	2.198500E+00	2.666490E+00
4.498760E+00	2.096220E+00	2.688650E+00
3.717340E+00	3.732390E+00	2.754920E+00
3.829010E+00	3.686300E+00	2.718000E+00
3.986210E+00	3.619770E+00	2.717150E+00
4.042290E+00	3.571400E+00	2.651380E+00
4.292420E+00	3.276510E+00	2.650540E+00
4.353520E+00	3.134800E+00	2.671930E+00
4.337310E+00	3.213690E+00	2.708900E+00
4.389720E+00	2.969820E+00	2.637170E+00
4.422410E+00	2.824470E+00	2.621750E+00
4.083200E+00	3.568450E+00	2.742170E+00
4.135830E+00	3.510090E+00	2.680890E+00
4.248620E+00	3.392510E+00	2.716540E+00
4.319010E+00	3.272660E+00	2.737420E+00
1.670710E+00	2.017740E+00	2.650720E+00
1.693010E+00	2.089240E+00	2.652140E+00
1.688100E+00	2.042840E+00	2.572110E+00
1.666650E+00	1.924070E+00	2.582450E+00
1.650260E+00	1.945410E+00	2.653780E+00
1.663240E+00	1.852780E+00	2.595770E+00
1.635500E+00	1.828840E+00	2.674520E+00
1.676890E+00	1.779640E+00	2.618860E+00
1.967800E+00	2.712840E+00	2.878190E+00
1.997440E+00	2.788470E+00	2.901890E+00
1.975240E+00	2.741910E+00	2.805620E+00
1.938640E+00	2.632010E+00	2.750250E+00
1.942770E+00	2.643610E+00	2.851880E+00
1.885740E+00	2.520640E+00	2.686320E+00
1.897180E+00	2.536790E+00	2.803610E+00
1.829210E+00	2.403410E+00	2.626930E+00
1.846600E+00	2.422020E+00	2.744910E+00
1.777850E+00	2.282150E+00	2.589510E+00
1.797860E+00	2.310230E+00	2.702460E+00
1.726440E+00	2.162640E+00	2.566340E+00
1.746980E+00	2.193690E+00	2.666920E+00
1.762740E+00	1.715800E+00	2.498780E+00
1.718340E+00	1.750350E+00	2.555740E+00
1.793540E+00	1.616240E+00	2.528530E+00
1.744350E+00	1.638090E+00	2.590850E+00
1.832350E+00	1.532300E+00	2.547300E+00
1.787180E+00	1.532790E+00	2.613200E+00
1.861900E+00	1.421950E+00	2.609690E+00
1.942510E+00	1.332590E+00	2.608940E+00
1.906180E+00	1.297510E+00	2.714950E+00
1.992930E+00	1.257630E+00	2.673080E+00
2.030140E+00	2.874510E+00	2.817960E+00
2.096530E+00	1.197690E+00	2.675610E+00
2.185460E+00	1.158300E+00	2.653750E+00
2.171730E+00	1.133170E+00	2.722750E+00
2.250200E+00	1.099660E+00	2.739300E+00
2.068160E+00	2.981000E+00	2.838670E+00
2.099870E+00	3.053200E+00	2.888470E+00
2.093170E+00	3.054980E+00	2.804410E+00
2.399060E+00	1.073330E+00	2.642110E+00
2.345960E+00	1.079780E+00	2.683340E+00
2.435820E+00	1.034750E+00	2.722470E+00
2.146060E+00	3.141630E+00	2.817550E+00
2.624360E+00	9.912070E-01	2.681320E+00
2.551800E+00	1.003490E+00	2.723980E+00
2.632350E+00	9.691550E-01	2.752420E+00
2.200250E+00	3.239390E+00	2.866780E+00
2.228900E+00	3.323970E+00	2.869800E+00
2.216760E+00	3.302760E+00	2.812170E+00
2.714860E+00	9.614880E-01	2.734000E+00
2.251030E+00	3.388530E+00	2.769640E+00
2.264970E+00	3.404220E+00	2.910520E+00
2.863980E+00	9.332650E-01	2.752460E+00
2.968800E+00	9.152130E-01	2.795000E+00
2.306280E+00	3.487970E+00	2.928800E+00
2.350150E+00	3.558690E+00	2.906470E+00
2.306800E+00	3.494600E+00	2.835170E+00
3.067610E+00	9.190270E-01	2.768980E+00
2.375230E+00	3.596560E+00	2.801920E+00
2.394820E+00	3.622950E+00	2.886410E+00
3.232110E+00	9.307300E-01	2.739000E+00
2.462700E+00	3.703750E+00	2.882800E+00
3.411910E+00	9.589350E-01	2.730300E+00
3.348110E+00	9.272040E-01	2.797550E+00
3.438660E+00	9.271750E-01	2.839160E+00
2.578780E+00	3.793080E+00	2.853710E+00
3.534300E+00	9.976080E-01	2.716860E+00
3.538170E+00	9.717980E-01	2.801350E+00
2.687670E+00	3.855460E+00	2.889690E+00
2.650930E+00	3.834620E+00	2.800340E+00
3.632590E+00	1.029500E+00	2.754800E+00
2.741680E+00	3.863670E+00	2.823030E+00
2.748280E+00	3.874560E+00	2.898860E+00
3.878440E+00	1.174180E+00	2.766020E+00
3.753610E+00	1.079730E+00	2.822250E+00
2.796680E+00	3.884840E+00	2.900130E+00
2.865550E+00	3.889690E+00	2.848260E+00
3.981160E+00	1.270200E+00	2.755260E+00
3.962080E+00	1.233060E+00	2.804580E+00
2.968000E+00	3.893870E+00	2.832050E+00
4.197520E+00	1.500330E+00	2.739270E+00
4.087630E+00	1.375110E+00	2.796710E+00
4.008990E+00	1.278940E+00	2.827400E+00
3.081550E+00	3.884390E+00	2.845690E+00
3.236800E+00	3.865680E+00	2.877590E+00
4.349710E+00	1.707410E+00	2.780470E+00
4.400160E+00	1.804550E+00	2.681180E+00
4.424380E+00	1.832690E+00	2.757750E+00
4.259090E+00	1.585180E+00	2.795010E+00
3.340080E+00	3.851080E+00	2.925500E+00
3.369950E+00	3.832760E+00	2.846170E+00
4.492390E+00	2.019470E+00	2.740810E+00
4.464630E+00	1.920530E+00	2.804760E+00
3.429670E+00	3.830930E+00	2.913630E+00
3.507530E+00	3.801590E+00	2.847300E+00
3.640480E+00	3.771900E+00	2.896670E+00
4.479170E+00	2.680290E+00	2.725900E+00
4.518950E+00	2.526950E+00	2.824730E+00
4.523440E+00	2.381390E+00	2.786030E+00
4.528960E+00	2.237560E+00	2.763260E+00
4.516490E+00	2.117000E+00	2.764180E+00
3.747720E+00	3.729190E+00	2.835250E+00
3.887850E+00	3.688850E+00	2.891420E+00
3.955820E+00	3.649870E+00	2.810580E+00
4.367060E+00	3.179270E+00	2.803680E+00
4.409070E+00	3.058080E+00	2.820570E+00
4.425590E+00	2.955310E+00	2.786720E+00
4.455500E+00	2.817130E+00	2.757410E+00
4.001990E+00	3.640350E+00	2.896030E+00
4.053360E+00	3.600090E+00	2.826660E+00
4.174640E+00	3.513450E+00	2.838250E+00
4.265840E+00	3.423220E+00	2.857020E+00
4.297790E+00	3.367710E+00	2.831240E+00
4.326490E+00	3.299660E+00	2.836600E+00
4.319300E+00	3.346050E+00	2.871940E+00
4.305130E+00	3.378990E+00	2.887340E+00
1.634950E+00	1.975980E+00	2.808160E+00
1.667360E+00	2.044190E+00	2.811630E+00
1.654030E+00	1.993900E+00	2.730520E+00
1.614070E+00	1.881350E+00	2.732200E+00
1.606410E+00	1.909840E+00	2.804590E+00
1.606560E+00	1.814230E+00	2.743310E+00
1.588690E+00	1.816070E+00	2.799460E+00
1.606800E+00	1.748580E+00	2.771050E+00
1.953330E+00	2.670850E+00	3.047600E+00
1.971510E+00	2.734830E+00	3.040830E+00
1.963200E+00	2.683540E+00	2.955200E+00
1.916430E+00	2.562730E+00	2.913860E+00
1.929820E+00	2.593170E+00	3.016800E+00
1.868650E+00	2.445640E+00	2.860160E+00
1.893830E+00	2.478960E+00	2.977070E+00
1.815520E+00	2.335280E+00	2.811150E+00
1.840480E+00	2.360090E+00	2.922580E+00
1.764990E+00	2.220750E+00	2.768210E+00
1.788780E+00	2.246120E+00	2.871360E+00
1.702830E+00	2.113510E+00	2.740320E+00
1.722140E+00	2.141150E+00	2.827610E+00
1.697120E+00	1.668540E+00	2.654730E+00
1.648940E+00	1.705030E+00	2.715960E+00
1.730170E+00	1.557660E+00	2.684610E+00
1.675060E+00	1.593780E+00	2.751280E+00
1.773870E+00	1.445720E+00	2.708330E+00
1.710890E+00	1.481210E+00	2.777760E+00
1.830890E+00	1.351160E+00	2.741810E+00
1.759450E+00	1.362780E+00	2.831330E+00
1.864990E+00	1.294360E+00	2.775020E+00
1.833110E+00	1.298990E+00	2.820460E+00
1.899280E+00	1.240420E+00	2.837270E+00
1.993490E+00	2.800920E+00	3.083570E+00
2.027510E+00	2.873280E+00	3.049980E+00
1.999690E+00	2.799850E+00	2.997290E+00
2.026060E+00	1.205070E+00	2.732490E+00
1.972900E+00	1.212160E+00	2.777070E+00
2.055000E+00	1.163280E+00	2.806910E+00
2.055680E+00	2.921400E+00	2.947110E+00
2.065830E+00	2.970850E+00	3.079170E+00
2.163050E+00	1.104370E+00	2.827450E+00
2.265850E+00	1.064070E+00	2.859190E+00
2.101280E+00	3.061890E+00	3.091480E+00
2.140080E+00	3.128400E+00	3.058260E+00
2.100300E+00	3.049940E+00	2.997800E+00
2.370750E+00	1.025960E+00	2.851420E+00
2.500150E+00	9.924750E-01	2.842750E+00
2.464260E+00	9.865540E-01	2.915840E+00
2.545160E+00	9.578920E-01	2.954920E+00
2.162460E+00	3.150470E+00	2.950050E+00
2.176320E+00	3.189290E+00	3.026450E+00
2.650510E+00	9.469930E-01	2.867570E+00
2.213980E+00	3.280400E+00	2.998900E+00
2.787860E+00	9.248570E-01	2.855130E+00
2.752370E+00	9.155690E-01	2.919660E+00
2.833200E+00	8.918740E-01	2.954070E+00
2.258990E+00	3.395070E+00	3.025420E+00
2.285000E+00	3.453450E+00	3.042420E+00
2.286810E+00	3.453440E+00	2.982840E+00
2.928210E+00	8.968670E-01	2.888240E+00
2.328380E+00	3.530650E+00	3.035640E+00
3.038520E+00	8.962330E-01	2.861940E+00
2.396830E+00	3.626170E+00	2.967560E+00
3.164440E+00	8.908680E-01	2.869090E+00
2.455590E+00	3.709970E+00	3.014120E+00
2.513710E+00	3.776080E+00	3.042980E+00
2.488380E+00	3.742910E+00	2.975940E+00
3.326080E+00	8.965200E-01	2.882440E+00
3.462120E+00	8.966090E-01	2.928500E+00
2.543110E+00	3.784640E+00	2.975180E+00
2.553310E+00	3.810140E+00	3.044690E+00
3.559970E+00	9.370200E-01	2.901330E+00
2.591730E+00	3.837530E+00	3.043970E+00
2.649090E+00	3.858340E+00	2.991120E+00
3.656650E+00	1.000790E+00	2.865680E+00
2.778000E+00	3.898860E+00	2.984000E+00
3.883800E+00	1.130530E+00	2.898810E+00
3.775760E+00	1.044770E+00	2.938940E+00
2.906360E+00	3.943550E+00	3.022030E+00
2.862370E+00	3.908860E+00	2.939940E+00
3.968850E+00	1.215030E+00	2.861930E+00
2.976010E+00	3.912190E+00	2.940940E+00
2.990400E+00	3.946990E+00	3.040880E+00
4.213530E+00	1.488460E+00	2.873400E+00
4.135190E+00	1.382190E+00	2.915590E+00
4.052460E+00	1.294950E+00	2.900540E+00
3.054390E+00	3.934470E+00	3.023180E+00
3.132920E+00	3.935220E+00	3.065470E+00
3.132410E+00	3.910220E+00	2.970460E+00
4.421310E+00	1.808260E+00	2.868580E+00
4.364680E+00	1.691560E+00	2.929790E+00
4.290330E+00	1.606200E+00	2.879650E+00
3.192200E+00	3.919570E+00	3.037370E+00
3.284430E+00	3.882150E+00	3.017990E+00
4.507330E+00	2.030160E+00	2.866350E+00
4.476460E+00	1.906850E+00	2.933110E+00
3.408350E+00	3.849290E+00	2.985000E+00
3.546720E+00	3.814280E+00	2.978530E+00
3.658000E+00	3.784060E+00	2.966630E+00
4.509720E+00	2.662660E+00	2.883630E+00
4.544580E+00	2.514870E+00	2.941500E+00
4.547570E+00	2.390120E+00	2.924170E+00
4.548810E+00	2.238200E+00	2.897040E+00
4.529400E+00	2.145080E+00	2.847510E+00
3.763270E+00	3.748390E+00	2.959200E+00
3.891300E+00	3.716200E+00	3.012600E+00
4.414270E+00	3.090670E+00	2.908870E+00
4.454410E+00	2.946540E+00	2.947170E+00
4.435110E+00	3.056610E+00	2.978120E+00
4.475370E+00	2.818300E+00	2.881660E+00
4.002150E+00	3.659600E+00	2.996310E+00
4.100380E+00	3.591290E+00	2.943040E+00
4.201730E+00	3.530130E+00	2.993110E+00
4.244660E+00	3.472400E+00	2.929320E+00
4.328260E+00	3.342800E+00	2.944080E+00
4.382200E+00	3.204330E+00	2.966370E+00
4.414860E+00	3.114770E+00	2.960790E+00
4.264530E+00	3.469730E+00	3.006280E+00
4.290440E+00	3.417320E+00	2.940840E+00
1.801940E+00	2.243300E+00	3.035640E+00
1.826380E+00	2.300450E+00	3.061450E+00
1.810000E+00	2.268720E+00	2.980720E+00
1.750680E+00	2.159950E+00	2.918210E+00
1.767870E+00	2.175580E+00	3.005140E+00
1.690190E+00	2.077610E+00	2.879610E+00
1.699100E+00	2.077790E+00	2.957070E+00
1.639480E+00	1.970700E+00	2.890200E+00
1.582300E+00	1.842430E+00	2.882670E+00
1.576970E+00	1.721250E+00	2.877890E+00
1.615350E+00	1.631440E+00	2.826420E+00
1.579680E+00	1.598400E+00	2.938650E+00
1.662190E+00	1.523290E+00	2.839710E+00
1.622580E+00	1.542840E+00	2.898450E+00
1.696870E+00	1.428430E+00	2.865640E+00
1.650330E+00	1.463400E+00	2.919010E+00
1.720110E+00	1.371910E+00	2.892810E+00
1.689550E+00	1.385100E+00	2.944870E+00
1.740230E+00	1.323900E+00	2.942620E+00
1.974290E+00	2.720310E+00	3.124030E+00
1.947050E+00	2.630280E+00	3.103280E+00
1.920720E+00	2.536900E+00	3.095010E+00
1.868400E+00	2.395610E+00	3.049500E+00
1.825800E+00	1.260340E+00	2.934770E+00
1.909690E+00	1.198780E+00	2.939930E+00
2.028180E+00	2.870670E+00	3.147110E+00
1.993860E+00	2.795340E+00	3.143380E+00
1.997060E+00	1.158950E+00	2.925110E+00
2.088610E+00	1.126340E+00	2.904780E+00
2.078330E+00	1.120540E+00	2.966950E+00
2.152900E+00	1.083540E+00	2.987090E+00
2.065380E+00	2.973340E+00	3.188940E+00
2.086660E+00	3.037540E+00	3.203980E+00
2.087670E+00	3.033780E+00	3.147930E+00
2.304190E+00	1.039320E+00	2.915550E+00
2.248110E+00	1.055420E+00	2.951640E+00
2.339110E+00	1.013060E+00	2.991450E+00
2.126610E+00	3.110140E+00	3.190300E+00
2.454050E+00	9.734030E-01	3.006020E+00
2.560480E+00	9.313990E-01	3.056600E+00
2.180210E+00	3.200270E+00	3.108070E+00
2.647620E+00	9.113800E-01	3.019130E+00
2.214720E+00	3.287450E+00	3.146040E+00
2.239580E+00	3.349730E+00	3.164800E+00
2.238900E+00	3.349880E+00	3.094020E+00
2.744680E+00	8.999740E-01	2.990070E+00
2.845230E+00	8.591570E-01	3.056630E+00
2.278940E+00	3.433340E+00	3.146960E+00
2.932390E+00	8.590620E-01	3.002650E+00
2.334230E+00	3.542290E+00	3.165490E+00
2.385370E+00	3.621760E+00	3.186150E+00
2.358950E+00	3.584370E+00	3.116710E+00
3.074610E+00	8.530230E-01	2.986740E+00
2.405830E+00	3.647360E+00	3.091270E+00
2.438910E+00	3.695560E+00	3.191020E+00
3.245300E+00	8.538900E-01	2.980530E+00
3.193310E+00	8.194340E-01	3.057050E+00
3.292980E+00	8.199500E-01	3.074040E+00
2.491970E+00	3.755080E+00	3.138090E+00
3.406950E+00	8.546310E-01	3.023020E+00
2.584080E+00	3.838380E+00	3.123090E+00
3.568910E+00	9.015430E-01	3.009400E+00
2.646680E+00	3.889820E+00	3.147920E+00
2.648470E+00	3.884000E+00	3.092760E+00
3.682460E+00	9.651280E-01	2.974080E+00
2.689430E+00	3.912020E+00	3.155360E+00
2.742880E+00	3.918710E+00	3.110620E+00
3.894770E+00	1.092950E+00	3.032600E+00
3.782860E+00	1.011520E+00	3.031990E+00
2.864830E+00	3.951290E+00	3.114940E+00
4.005090E+00	1.198420E+00	2.971170E+00
2.968160E+00	3.958690E+00	3.117610E+00
4.205400E+00	1.430720E+00	2.983850E+00
4.114910E+00	1.317400E+00	3.014470E+00
4.200890E+00	1.396750E+00	3.059160E+00
3.054620E+00	3.947510E+00	3.102060E+00
3.143280E+00	3.940230E+00	3.162850E+00
4.438840E+00	1.796850E+00	2.988690E+00
4.388280E+00	1.691170E+00	3.050390E+00
4.295150E+00	1.549040E+00	3.002290E+00
4.245780E+00	1.456130E+00	3.043410E+00
3.221980E+00	3.913360E+00	3.109440E+00
3.326810E+00	3.878550E+00	3.145200E+00
4.525690E+00	2.019520E+00	3.021110E+00
4.536500E+00	2.113630E+00	2.929470E+00
4.554920E+00	2.154340E+00	2.998190E+00
4.483170E+00	1.890660E+00	3.036180E+00
3.459810E+00	3.844250E+00	3.104160E+00
3.608430E+00	3.810470E+00	3.084390E+00
3.688020E+00	3.786900E+00	3.031930E+00
4.551940E+00	2.571390E+00	3.012230E+00
4.569970E+00	2.429300E+00	3.059980E+00
4.568410E+00	2.522540E+00	3.074290E+00
4.570660E+00	2.269040E+00	3.023160E+00
3.738040E+00	3.779430E+00	3.126360E+00
3.816280E+00	3.760280E+00	3.123280E+00
3.819100E+00	3.752290E+00	3.074640E+00
4.459560E+00	3.018510E+00	3.085030E+00
4.423400E+00	3.108150E+00	3.006890E+00
4.419260E+00	3.136740E+00	3.061490E+00
4.497690E+00	2.862750E+00	3.088760E+00
4.527170E+00	2.725150E+00	3.029550E+00
4.561350E+00	2.586700E+00	3.083790E+00
3.862850E+00	3.744290E+00	3.125030E+00
3.966060E+00	3.695190E+00	3.136100E+00
4.146020E+00	3.581330E+00	3.085280E+00
4.208680E+00	3.538430E+00	3.064410E+00
4.340520E+00	3.336170E+00	3.092110E+00
4.304780E+00	3.407960E+00	3.015650E+00
4.279340E+00	3.452950E+00	3.081030E+00
4.393660E+00	3.211900E+00	3.096180E+00
4.240550E+00	3.506230E+00	3.054880E+00
1.840980E+00	2.307960E+00	3.236450E+00
1.865660E+00	2.355850E+00	3.221890E+00
1.836570E+00	2.298470E+00	3.181570E+00
1.801420E+00	2.227470E+00	3.103070E+00
1.809790E+00	2.227440E+00	3.202910E+00
1.715280E+00	2.100830E+00	3.050250E+00
1.742400E+00	2.124010E+00	3.150700E+00
1.650230E+00	1.989030E+00	3.004470E+00
1.669550E+00	2.016080E+00	3.101190E+00
1.586470E+00	1.879350E+00	2.972710E+00
1.597020E+00	1.909720E+00	3.063640E+00
1.560080E+00	1.767190E+00	2.964250E+00
1.551470E+00	1.804160E+00	3.043460E+00
1.547860E+00	1.663290E+00	2.979430E+00
1.528910E+00	1.700250E+00	3.043350E+00
1.552510E+00	1.599190E+00	3.001440E+00
1.528950E+00	1.594970E+00	3.071620E+00
1.560030E+00	1.534200E+00	3.026670E+00
1.902500E+00	2.432960E+00	3.245540E+00
1.932200E+00	2.531890E+00	3.269900E+00
1.916130E+00	2.481300E+00	3.175950E+00
1.861420E+00	2.356860E+00	3.147430E+00
1.602750E+00	1.498010E+00	2.971520E+00
1.639990E+00	1.414050E+00	3.005050E+00
1.699540E+00	1.319650E+00	3.058900E+00
1.760790E+00	1.269040E+00	3.013520E+00
1.754460E+00	1.254670E+00	3.077740E+00
1.820710E+00	1.219600E+00	3.082030E+00
1.983540E+00	2.742360E+00	3.284470E+00
1.998500E+00	2.820520E+00	3.311210E+00
1.996600E+00	2.783630E+00	3.216460E+00
1.964700E+00	2.634820E+00	3.224080E+00
1.944160E+00	1.166030E+00	2.989640E+00
1.898830E+00	1.188000E+00	3.028430E+00
1.989000E+00	1.136870E+00	3.074840E+00
2.020750E+00	2.896740E+00	3.333460E+00
2.039060E+00	2.945890E+00	3.319800E+00
2.035810E+00	2.900710E+00	3.260400E+00
2.077450E+00	1.110120E+00	3.040630E+00
2.156980E+00	1.069850E+00	3.102060E+00
2.070360E+00	3.024540E+00	3.296900E+00
2.274080E+00	1.025200E+00	3.114660E+00
2.393490E+00	9.727100E-01	3.103970E+00
2.363740E+00	9.755510E-01	3.164820E+00
2.429450E+00	9.449500E-01	3.203920E+00
2.119030E+00	3.129430E+00	3.309670E+00
2.157310E+00	3.198750E+00	3.322520E+00
2.148750E+00	3.163250E+00	3.263120E+00
2.516990E+00	9.303910E-01	3.155560E+00
2.182210E+00	3.216910E+00	3.231810E+00
2.185220E+00	3.252180E+00	3.311400E+00
2.640790E+00	8.889360E-01	3.136190E+00
2.225320E+00	3.333150E+00	3.278050E+00
2.741890E+00	8.720500E-01	3.099430E+00
2.837570E+00	8.328120E-01	3.156630E+00
2.278060E+00	3.451300E+00	3.292040E+00
2.314220E+00	3.531960E+00	3.319420E+00
2.310090E+00	3.506150E+00	3.238880E+00
2.969370E+00	8.118630E-01	3.125570E+00
2.359920E+00	3.594730E+00	3.279300E+00
3.113450E+00	7.989480E-01	3.108560E+00
3.073090E+00	7.706500E-01	3.177500E+00
3.139910E+00	7.662080E-01	3.168850E+00
2.429520E+00	3.694300E+00	3.278490E+00
3.227180E+00	7.784530E-01	3.150040E+00
2.493870E+00	3.771670E+00	3.264640E+00
3.398060E+00	7.936650E-01	3.165260E+00
2.574800E+00	3.844160E+00	3.245470E+00
3.556310E+00	8.585900E-01	3.132070E+00
2.673600E+00	3.918050E+00	3.226910E+00
3.731270E+00	9.444720E-01	3.110380E+00
2.742340E+00	3.961000E+00	3.258600E+00
2.744090E+00	3.941880E+00	3.207310E+00
3.833840E+00	1.022720E+00	3.096120E+00
3.844400E+00	1.004980E+00	3.149080E+00
2.787760E+00	3.979850E+00	3.269230E+00
2.838860E+00	3.974730E+00	3.227740E+00
4.062060E+00	1.188840E+00	3.134770E+00
3.918950E+00	1.066570E+00	3.146000E+00
2.950250E+00	3.980360E+00	3.220320E+00
4.168060E+00	1.327640E+00	3.120530E+00
4.161480E+00	1.272970E+00	3.180170E+00
3.049410E+00	3.959660E+00	3.198920E+00
3.148110E+00	3.963580E+00	3.268610E+00
4.460230E+00	1.809560E+00	3.108880E+00
4.417970E+00	1.703220E+00	3.137750E+00
4.356860E+00	1.597310E+00	3.128500E+00
4.274060E+00	1.447500E+00	3.130230E+00
4.216870E+00	1.338340E+00	3.194210E+00
3.263280E+00	3.912650E+00	3.229800E+00
3.344630E+00	3.882410E+00	3.208350E+00
4.561860E+00	2.150280E+00	3.103610E+00
4.543730E+00	2.026030E+00	3.163320E+00
4.505940E+00	1.927380E+00	3.114820E+00
3.404140E+00	3.864170E+00	3.193600E+00
3.508530E+00	3.846250E+00	3.245120E+00
3.622890E+00	3.811050E+00	3.177480E+00
3.665380E+00	3.814070E+00	3.278030E+00
4.578290E+00	2.510500E+00	3.138200E+00
4.589620E+00	2.401780E+00	3.197200E+00
4.586370E+00	2.281220E+00	3.148480E+00
3.769160E+00	3.780480E+00	3.220140E+00
3.846980E+00	3.751600E+00	3.164850E+00
3.919000E+00	3.742920E+00	3.256480E+00
4.433220E+00	3.128890E+00	3.159710E+00
4.478250E+00	3.020370E+00	3.236220E+00
4.508880E+00	2.884950E+00	3.201660E+00
4.544670E+00	2.748240E+00	3.175250E+00
4.568100E+00	2.618040E+00	3.159050E+00
4.046640E+00	3.680510E+00	3.262790E+00
4.148160E+00	3.599160E+00	3.228510E+00
4.272150E+00	3.464820E+00	3.185920E+00
4.233020E+00	3.513110E+00	3.100070E+00
4.351420E+00	3.339410E+00	3.222360E+00
4.392360E+00	3.240050E+00	3.195020E+00
1.725690E+00	2.130040E+00	3.334770E+00
1.756680E+00	2.165960E+00	3.335180E+00
1.730080E+00	2.134310E+00	3.308460E+00
1.707720E+00	2.098660E+00	3.310700E+00
1.796110E+00	2.228250E+00	3.325380E+00
1.835270E+00	2.318710E+00	3.357360E+00
1.819610E+00	2.268230E+00	3.280090E+00
1.751880E+00	2.144660E+00	3.261240E+00
1.689020E+00	2.039180E+00	3.193520E+00
1.687380E+00	2.051080E+00	3.262090E+00
1.622780E+00	1.937110E+00	3.153220E+00
1.642290E+00	1.964120E+00	3.235880E+00
1.561140E+00	1.836020E+00	3.126570E+00
1.575040E+00	1.864520E+00	3.207650E+00
1.528720E+00	1.732190E+00	3.117890E+00
1.538950E+00	1.762140E+00	3.195970E+00
1.513440E+00	1.644960E+00	3.120210E+00
1.502720E+00	1.651710E+00	3.209560E+00
1.516390E+00	1.595710E+00	3.129440E+00
1.511160E+00	1.595130E+00	3.175800E+00
1.522350E+00	1.548000E+00	3.166280E+00
1.871410E+00	2.374540E+00	3.299450E+00
1.588100E+00	1.448220E+00	3.059440E+00
1.549590E+00	1.477800E+00	3.143130E+00
1.634320E+00	1.378350E+00	3.092720E+00
1.594190E+00	1.406300E+00	3.137750E+00
1.664250E+00	1.337280E+00	3.126180E+00
1.637290E+00	1.352910E+00	3.175540E+00
1.688940E+00	1.303360E+00	3.180580E+00
1.942840E+00	2.573070E+00	3.386190E+00
1.958470E+00	2.625450E+00	3.405920E+00
1.951420E+00	2.599950E+00	3.338600E+00
1.922390E+00	2.502770E+00	3.345250E+00
1.760820E+00	1.239110E+00	3.177840E+00
1.854120E+00	1.198340E+00	3.197850E+00
1.986710E+00	2.822520E+00	3.432100E+00
2.008570E+00	2.888620E+00	3.459790E+00
2.001670E+00	2.854960E+00	3.385120E+00
1.977950E+00	2.730860E+00	3.376220E+00
1.923120E+00	1.166530E+00	3.165440E+00
2.016980E+00	1.124470E+00	3.211670E+00
2.034210E+00	2.952200E+00	3.389620E+00
2.100250E+00	1.093880E+00	3.176250E+00
2.191420E+00	1.050340E+00	3.189290E+00
2.171420E+00	1.051730E+00	3.266610E+00
2.268480E+00	1.010200E+00	3.281440E+00
2.061040E+00	3.051810E+00	3.425030E+00
2.092960E+00	3.123320E+00	3.454640E+00
2.091470E+00	3.103070E+00	3.378830E+00
2.368480E+00	9.647350E-01	3.242980E+00
2.434910E+00	9.315550E-01	3.262100E+00
2.127820E+00	3.168680E+00	3.404490E+00
2.515700E+00	9.028090E-01	3.300880E+00
2.178550E+00	3.263620E+00	3.415730E+00
2.637250E+00	8.612950E-01	3.258080E+00
2.225360E+00	3.362990E+00	3.419490E+00
2.257300E+00	3.438520E+00	3.448310E+00
2.255730E+00	3.417570E+00	3.368080E+00
2.746940E+00	8.410260E-01	3.214760E+00
2.886010E+00	7.747930E-01	3.267640E+00
2.294360E+00	3.508790E+00	3.406260E+00
3.006150E+00	7.557030E-01	3.238150E+00
2.962150E+00	7.405820E-01	3.293580E+00
3.019470E+00	7.216090E-01	3.308520E+00
2.355470E+00	3.606510E+00	3.392220E+00
3.143740E+00	7.208860E-01	3.255890E+00
2.424650E+00	3.701700E+00	3.379900E+00
3.309170E+00	7.351270E-01	3.238790E+00
3.256830E+00	6.949790E-01	3.308290E+00
3.345500E+00	7.045690E-01	3.311030E+00
2.492450E+00	3.791400E+00	3.373150E+00
3.394670E+00	7.522160E-01	3.231630E+00
3.396640E+00	7.300990E-01	3.276200E+00
2.571540E+00	3.868840E+00	3.363060E+00
3.540550E+00	8.140780E-01	3.225750E+00
3.464360E+00	7.640370E-01	3.259830E+00
2.663610E+00	3.944520E+00	3.347320E+00
3.693870E+00	8.673380E-01	3.259610E+00
2.766550E+00	3.990200E+00	3.337520E+00
3.886460E+00	9.985890E-01	3.238160E+00
2.846590E+00	4.031890E+00	3.378480E+00
2.845890E+00	4.015510E+00	3.320230E+00
3.990650E+00	1.092210E+00	3.213060E+00
3.997050E+00	1.074290E+00	3.272460E+00
2.884790E+00	4.037590E+00	3.367170E+00
2.939620E+00	4.022100E+00	3.348380E+00
4.187260E+00	1.247330E+00	3.270120E+00
4.073020E+00	1.136230E+00	3.267190E+00
3.050440E+00	3.987900E+00	3.309470E+00
3.145770E+00	3.977380E+00	3.368310E+00
4.463920E+00	1.758310E+00	3.192190E+00
4.420710E+00	1.653850E+00	3.211210E+00
4.372800E+00	1.524150E+00	3.232910E+00
4.296480E+00	1.395290E+00	3.264790E+00
4.372950E+00	1.469140E+00	3.305910E+00
3.231850E+00	3.943170E+00	3.341960E+00
3.324530E+00	3.903410E+00	3.327690E+00
3.382260E+00	3.880010E+00	3.261450E+00
3.445140E+00	3.870630E+00	3.358610E+00
4.582120E+00	2.154890E+00	3.236740E+00
4.561650E+00	2.024610E+00	3.258300E+00
4.520130E+00	1.885160E+00	3.226970E+00
4.484390E+00	1.732870E+00	3.281020E+00
4.431870E+00	1.600500E+00	3.302150E+00
4.402230E+00	1.522210E+00	3.304630E+00
3.578810E+00	3.836800E+00	3.336470E+00
3.693590E+00	3.814580E+00	3.373320E+00
4.593020E+00	2.516690E+00	3.244800E+00
4.605600E+00	2.393780E+00	3.319620E+00
4.601360E+00	2.289640E+00	3.257400E+00
3.804690E+00	3.785690E+00	3.318210E+00
3.933260E+00	3.756450E+00	3.368650E+00
4.440110E+00	3.148000E+00	3.278650E+00
4.490010E+00	3.033240E+00	3.363040E+00
4.521190E+00	2.898370E+00	3.326070E+00
4.556760E+00	2.769040E+00	3.292470E+00
4.579880E+00	2.642560E+00	3.269940E+00
4.025360E+00	3.709120E+00	3.335430E+00
4.157210E+00	3.628920E+00	3.363150E+00
4.265040E+00	3.506940E+00	3.329490E+00
4.341220E+00	3.382180E+00	3.316570E+00
4.394270E+00	3.267800E+00	3.303950E+00
1.802840E+00	2.304770E+00	3.498930E+00
1.838340E+00	2.369810E+00	3.512770E+00
1.811700E+00	2.303470E+00	3.462060E+00
1.800870E+00	2.246000E+00	3.397010E+00
1.788640E+00	2.239230E+00	3.469470E+00
1.729970E+00	2.122580E+00	3.391850E+00
1.663820E+00	2.008030E+00	3.318750E+00
1.667820E+00	2.010290E+00	3.394300E+00
1.590350E+00	1.895370E+00	3.286720E+00
1.610820E+00	1.922300E+00	3.364430E+00
1.544290E+00	1.792800E+00	3.271450E+00
1.554380E+00	1.823990E+00	3.345540E+00
1.506890E+00	1.702090E+00	3.264250E+00
1.512780E+00	1.714250E+00	3.352470E+00
1.493010E+00	1.652100E+00	3.269010E+00
1.492370E+00	1.653910E+00	3.315520E+00
1.491440E+00	1.607550E+00	3.301380E+00
1.844150E+00	2.350480E+00	3.436670E+00
1.879180E+00	2.432090E+00	3.482930E+00
1.503760E+00	1.538670E+00	3.267720E+00
1.523610E+00	1.493710E+00	3.221340E+00
1.518770E+00	1.477160E+00	3.273060E+00
1.542190E+00	1.440410E+00	3.257210E+00
1.906570E+00	2.506840E+00	3.485950E+00
1.931360E+00	2.595350E+00	3.522960E+00
1.933010E+00	2.560170E+00	3.436700E+00
1.892500E+00	2.435000E+00	3.409220E+00
1.588710E+00	1.390510E+00	3.223260E+00
1.654970E+00	1.311200E+00	3.291360E+00
1.711900E+00	1.266100E+00	3.251540E+00
1.711760E+00	1.260440E+00	3.307000E+00
1.757670E+00	1.225690E+00	3.300220E+00
1.958290E+00	2.795490E+00	3.587180E+00
1.975910E+00	2.857710E+00	3.579360E+00
1.975480E+00	2.800240E+00	3.501840E+00
1.963180E+00	2.667820E+00	3.470590E+00
1.954740E+00	2.705200E+00	3.558090E+00
1.907220E+00	1.170870E+00	3.258620E+00
1.852220E+00	1.189140E+00	3.296040E+00
1.921510E+00	1.158160E+00	3.319580E+00
1.991750E+00	2.921310E+00	3.625540E+00
2.015080E+00	2.990670E+00	3.597740E+00
2.002260E+00	2.908500E+00	3.542870E+00
1.975470E+00	1.131490E+00	3.299140E+00
2.031780E+00	2.992910E+00	3.502580E+00
2.038320E+00	3.056040E+00	3.581050E+00
2.100240E+00	1.080310E+00	3.327480E+00
2.204740E+00	1.025850E+00	3.351640E+00
2.289550E+00	9.817710E-01	3.416740E+00
2.066140E+00	3.092470E+00	3.521620E+00
2.383000E+00	9.388590E-01	3.369210E+00
2.433450E+00	9.249870E-01	3.308440E+00
2.121040E+00	3.190880E+00	3.536560E+00
2.470790E+00	9.050780E-01	3.376700E+00
2.554610E+00	8.639690E-01	3.435240E+00
2.171340E+00	3.289170E+00	3.546390E+00
2.201900E+00	3.357030E+00	3.561230E+00
2.201720E+00	3.333020E+00	3.491860E+00
2.643880E+00	8.292200E-01	3.387110E+00
2.232410E+00	3.402140E+00	3.511930E+00
2.750560E+00	8.041150E-01	3.338630E+00
2.850650E+00	7.436950E-01	3.408590E+00
2.276290E+00	3.512350E+00	3.538650E+00
2.949100E+00	7.211080E-01	3.359090E+00
3.058390E+00	6.760960E-01	3.398620E+00
2.341540E+00	3.607880E+00	3.493610E+00
3.182300E+00	6.705670E-01	3.366910E+00
3.136630E+00	6.502840E-01	3.421490E+00
3.207400E+00	6.394510E-01	3.451590E+00
2.414490E+00	3.708640E+00	3.482160E+00
3.308550E+00	6.698020E-01	3.394330E+00
2.486220E+00	3.803030E+00	3.478660E+00
3.457010E+00	7.220700E-01	3.359750E+00
2.567460E+00	3.886370E+00	3.473370E+00
3.580750E+00	7.979180E-01	3.314980E+00
3.596000E+00	7.771370E-01	3.408460E+00
2.654480E+00	3.961310E+00	3.461640E+00
3.661810E+00	8.303230E-01	3.324340E+00
3.652530E+00	8.146980E-01	3.366100E+00
2.743300E+00	4.004160E+00	3.450580E+00
3.849450E+00	9.210610E-01	3.396230E+00
3.713000E+00	8.486240E-01	3.354920E+00
2.828240E+00	4.038010E+00	3.443150E+00
4.027790E+00	1.074360E+00	3.363190E+00
2.895650E+00	4.047210E+00	3.423180E+00
2.969070E+00	4.047680E+00	3.477030E+00
4.133200E+00	1.157650E+00	3.344020E+00
4.133400E+00	1.139390E+00	3.399170E+00
3.076800E+00	4.003370E+00	3.438860E+00
3.154910E+00	3.981570E+00	3.424330E+00
4.348000E+00	1.414780E+00	3.348910E+00
4.282980E+00	1.326910E+00	3.367260E+00
4.210870E+00	1.210130E+00	3.409240E+00
3.204780E+00	3.959790E+00	3.410260E+00
3.302290E+00	3.921340E+00	3.431400E+00
3.448720E+00	3.887340E+00	3.466470E+00
4.583090E+00	2.085710E+00	3.326500E+00
4.566210E+00	1.967320E+00	3.334170E+00
4.538790E+00	1.828670E+00	3.359670E+00
4.494140E+00	1.671240E+00	3.406250E+00
4.542110E+00	1.773170E+00	3.419480E+00
4.412910E+00	1.499510E+00	3.385530E+00
4.351760E+00	1.390520E+00	3.416990E+00
3.573150E+00	3.846940E+00	3.421560E+00
3.702340E+00	3.832960E+00	3.462510E+00
4.606480E+00	2.544000E+00	3.376230E+00
4.622530E+00	2.393490E+00	3.449800E+00
4.614160E+00	2.219250E+00	3.381500E+00
4.596510E+00	2.044880E+00	3.413410E+00
4.578220E+00	1.918980E+00	3.421370E+00
4.561690E+00	1.830520E+00	3.433590E+00
3.823960E+00	3.793740E+00	3.416990E+00
3.944410E+00	3.773000E+00	3.456170E+00
4.445230E+00	3.174300E+00	3.408010E+00
4.505100E+00	3.041210E+00	3.480920E+00
4.534630E+00	2.912060E+00	3.441550E+00
4.574900E+00	2.771160E+00	3.413460E+00
4.586860E+00	2.672350E+00	3.361130E+00
4.060920E+00	3.714190E+00	3.435850E+00
4.179600E+00	3.650230E+00	3.464510E+00
4.223330E+00	3.600050E+00	3.431470E+00
4.277760E+00	3.532370E+00	3.429330E+00
4.356660E+00	3.402220E+00	3.452540E+00
4.328100E+00	3.482550E+00	3.474550E+00
4.391470E+00	3.298500E+00	3.391410E+00
4.255400E+00	3.586950E+00	3.482080E+00
4.305700E+00	3.527030E+00	3.488190E+00
1.792270E+00	2.376580E+00	3.671780E+00
1.818260E+00	2.422470E+00	3.656600E+00
1.797790E+00	2.367380E+00	3.623100E+00
1.790070E+00	2.298920E+00	3.555800E+00
1.771660E+00	2.308040E+00	3.641380E+00
1.751590E+00	2.166230E+00	3.506780E+00
1.755540E+00	2.205430E+00	3.598240E+00
1.689140E+00	2.054890E+00	3.466750E+00
1.701240E+00	2.095370E+00	3.554260E+00
1.635790E+00	1.950580E+00	3.441670E+00
1.655070E+00	1.987680E+00	3.521000E+00
1.574770E+00	1.855370E+00	3.420980E+00
1.592700E+00	1.888440E+00	3.497870E+00
1.539150E+00	1.767980E+00	3.407620E+00
1.549950E+00	1.785130E+00	3.495460E+00
1.517410E+00	1.719380E+00	3.408940E+00
1.522310E+00	1.725400E+00	3.451550E+00
1.504860E+00	1.677480E+00	3.438390E+00
1.833420E+00	2.411900E+00	3.595830E+00
1.851970E+00	2.510470E+00	3.670040E+00
1.498070E+00	1.604030E+00	3.407790E+00
1.496140E+00	1.557850E+00	3.353170E+00
1.503160E+00	1.544570E+00	3.407960E+00
1.508850E+00	1.506020E+00	3.387450E+00
1.884180E+00	2.504010E+00	3.564790E+00
1.891040E+00	2.577950E+00	3.638360E+00
1.529560E+00	1.449000E+00	3.346590E+00
1.581100E+00	1.373990E+00	3.332880E+00
1.569720E+00	1.383790E+00	3.442940E+00
1.623890E+00	1.328260E+00	3.360800E+00
1.610130E+00	1.337820E+00	3.408940E+00
1.660420E+00	1.297640E+00	3.407890E+00
1.908580E+00	2.623150E+00	3.653100E+00
1.921820E+00	2.667550E+00	3.670570E+00
1.923870E+00	2.630410E+00	3.608260E+00
1.727250E+00	1.244230E+00	3.383710E+00
1.818830E+00	1.188110E+00	3.393450E+00
1.783730E+00	1.189390E+00	3.492340E+00
1.867280E+00	1.155490E+00	3.479350E+00
1.963120E+00	2.850650E+00	3.652770E+00
1.941170E+00	2.747430E+00	3.654400E+00
1.940080E+00	1.134880E+00	3.412000E+00
2.004040E+00	2.992590E+00	3.684640E+00
1.983820E+00	2.921500E+00	3.714280E+00
2.029170E+00	1.098350E+00	3.389060E+00
2.038750E+00	1.081200E+00	3.463030E+00
2.097390E+00	1.063870E+00	3.437200E+00
2.029750E+00	3.062660E+00	3.664630E+00
2.195800E+00	1.012030E+00	3.461960E+00
2.303770E+00	9.544200E-01	3.526280E+00
2.067920E+00	3.127920E+00	3.625150E+00
2.383640E+00	9.186340E-01	3.497270E+00
2.107950E+00	3.217840E+00	3.682970E+00
2.143550E+00	3.290040E+00	3.688400E+00
2.143390E+00	3.265260E+00	3.620680E+00
2.471480E+00	8.904170E-01	3.470180E+00
2.568560E+00	8.335090E-01	3.551540E+00
2.180300E+00	3.341950E+00	3.643560E+00
2.655270E+00	7.966660E-01	3.510450E+00
2.229920E+00	3.427630E+00	3.610080E+00
2.746390E+00	7.707130E-01	3.464210E+00
2.843730E+00	7.096120E-01	3.530250E+00
2.263550E+00	3.535220E+00	3.662700E+00
2.314340E+00	3.627150E+00	3.655820E+00
2.290410E+00	3.575270E+00	3.605330E+00
2.939290E+00	6.865230E-01	3.470630E+00
3.026010E+00	6.386980E-01	3.530270E+00
2.327800E+00	3.622800E+00	3.580480E+00
2.371770E+00	3.706700E+00	3.639150E+00
3.121120E+00	6.303850E-01	3.487520E+00
3.210560E+00	6.082520E-01	3.551990E+00
2.396720E+00	3.719550E+00	3.572380E+00
2.405970E+00	3.761850E+00	3.627890E+00
3.313080E+00	6.325460E-01	3.511650E+00
2.433740E+00	3.801900E+00	3.624480E+00
2.471940E+00	3.827170E+00	3.582600E+00
3.431070E+00	6.703370E-01	3.475390E+00
2.561540E+00	3.914170E+00	3.578660E+00
3.534940E+00	7.255380E-01	3.463040E+00
2.651620E+00	3.995020E+00	3.566720E+00
3.653280E+00	7.811270E-01	3.520840E+00
3.708730E+00	8.304750E-01	3.427170E+00
3.802700E+00	8.657780E-01	3.518780E+00
2.734740E+00	4.034750E+00	3.552340E+00
3.927740E+00	9.431270E-01	3.525970E+00
2.815300E+00	4.063220E+00	3.537630E+00
4.019940E+00	1.032310E+00	3.491720E+00
2.894710E+00	4.076290E+00	3.515920E+00
2.969770E+00	4.083060E+00	3.579340E+00
4.136090E+00	1.127230E+00	3.464910E+00
3.043100E+00	4.047780E+00	3.536450E+00
3.149520E+00	4.025980E+00	3.545110E+00
3.188450E+00	3.978780E+00	3.464330E+00
3.250090E+00	3.969560E+00	3.513490E+00
4.306170E+00	1.306330E+00	3.471630E+00
4.242990E+00	1.205010E+00	3.526980E+00
3.355880E+00	3.933490E+00	3.522470E+00
3.451310E+00	3.910030E+00	3.526340E+00
4.554220E+00	1.753900E+00	3.488530E+00
4.514980E+00	1.643080E+00	3.516310E+00
4.465500E+00	1.534310E+00	3.503200E+00
4.389070E+00	1.410060E+00	3.497480E+00
3.568650E+00	3.881860E+00	3.513900E+00
3.696850E+00	3.858490E+00	3.522790E+00
4.624130E+00	2.549350E+00	3.532240E+00
4.603510E+00	2.645710E+00	3.439380E+00
4.602130E+00	2.698790E+00	3.502850E+00
4.635110E+00	2.384250E+00	3.557130E+00
4.637750E+00	2.256600E+00	3.525290E+00
4.621420E+00	2.102050E+00	3.510310E+00
4.604480E+00	1.955460E+00	3.505020E+00
4.581440E+00	1.857870E+00	3.487050E+00
3.835350E+00	3.824390E+00	3.517740E+00
4.037240E+00	3.762410E+00	3.544010E+00
4.464870E+00	3.173910E+00	3.556380E+00
4.415730E+00	3.269770E+00	3.468980E+00
4.410940E+00	3.307040E+00	3.536870E+00
4.515110E+00	3.030440E+00	3.574150E+00
4.540880E+00	2.928790E+00	3.541090E+00
4.576340E+00	2.811630E+00	3.516910E+00
4.117100E+00	3.730910E+00	3.552560E+00
4.131140E+00	3.708160E+00	3.519730E+00
4.335770E+00	3.487960E+00	3.538950E+00
4.380130E+00	3.393720E+00	3.582240E+00
4.153320E+00	3.708250E+00	3.556290E+00
4.215380E+00	3.649780E+00	3.562190E+00
4.289030E+00	3.562270E+00	3.530400E+00
1.737340E+00	2.228840E+00	3.736810E+00
1.748580E+00	2.278630E+00	3.747460E+00
1.751190E+00	2.237630E+00	3.686280E+00
1.715090E+00	2.132980E+00	3.640560E+00
1.722570E+00	2.166760E+00	3.718590E+00
1.671730E+00	2.028560E+00	3.604110E+00
1.683550E+00	2.069550E+00	3.686270E+00
1.616630E+00	1.925220E+00	3.577970E+00
1.646830E+00	1.966930E+00	3.660610E+00
1.569640E+00	1.840160E+00	3.559630E+00
1.590090E+00	1.861550E+00	3.657100E+00
1.550170E+00	1.790250E+00	3.555680E+00
1.561880E+00	1.796480E+00	3.606590E+00
1.539470E+00	1.746140E+00	3.583100E+00
1.813780E+00	2.430560E+00	3.729820E+00
1.771100E+00	2.334210E+00	3.713690E+00
1.511160E+00	1.690460E+00	3.526190E+00
1.500200E+00	1.628830E+00	3.501370E+00
1.511440E+00	1.619560E+00	3.603640E+00
1.503870E+00	1.567230E+00	3.542580E+00
1.841580E+00	2.530840E+00	3.759550E+00
1.870060E+00	2.593180E+00	3.764920E+00
1.860880E+00	2.564990E+00	3.721860E+00
1.508160E+00	1.516130E+00	3.482880E+00
1.530880E+00	1.445510E+00	3.469300E+00
1.534280E+00	1.458920E+00	3.576360E+00
1.555730E+00	1.404180E+00	3.501190E+00
1.551930E+00	1.414330E+00	3.547910E+00
1.576770E+00	1.370200E+00	3.541320E+00
1.892580E+00	2.615630E+00	3.705920E+00
1.899960E+00	2.663650E+00	3.802620E+00
1.625770E+00	1.314410E+00	3.500340E+00
1.708580E+00	1.246710E+00	3.499380E+00
1.686560E+00	1.262740E+00	3.601280E+00
1.751060E+00	1.203570E+00	3.537690E+00
1.736800E+00	1.213800E+00	3.581240E+00
1.782190E+00	1.172940E+00	3.587970E+00
1.917620E+00	2.736110E+00	3.807880E+00
1.927300E+00	2.774220E+00	3.792530E+00
1.923110E+00	2.721880E+00	3.741860E+00
1.928430E+00	1.115520E+00	3.521990E+00
1.865730E+00	1.134860E+00	3.578020E+00
1.963800E+00	1.075140E+00	3.609300E+00
1.950050E+00	2.839020E+00	3.771860E+00
2.012850E+00	1.069340E+00	3.536430E+00
2.087950E+00	1.023600E+00	3.598420E+00
2.037770E+00	1.035710E+00	3.622900E+00
2.110170E+00	9.959090E-01	3.671420E+00
1.999130E+00	2.992310E+00	3.773870E+00
1.981340E+00	2.929640E+00	3.789690E+00
2.122470E+00	1.028210E+00	3.537190E+00
2.160240E+00	9.814760E-01	3.629940E+00
2.019040E+00	3.053580E+00	3.748170E+00
2.261500E+00	9.468790E-01	3.628220E+00
2.059430E+00	3.141470E+00	3.761270E+00
2.380520E+00	8.937100E-01	3.614550E+00
2.130100E+00	3.285830E+00	3.759280E+00
2.097410E+00	3.227180E+00	3.779480E+00
2.477680E+00	8.656170E-01	3.586240E+00
2.575150E+00	8.059490E-01	3.669690E+00
2.165180E+00	3.341130E+00	3.730320E+00
2.663710E+00	7.679130E-01	3.629410E+00
2.213680E+00	3.436330E+00	3.741050E+00
2.751350E+00	7.402710E-01	3.584620E+00
2.844400E+00	6.780270E-01	3.651220E+00
2.296420E+00	3.619370E+00	3.743360E+00
2.251750E+00	3.543310E+00	3.760670E+00
2.932830E+00	6.522200E-01	3.590780E+00
3.019620E+00	6.039690E-01	3.646970E+00
2.357930E+00	3.707700E+00	3.724690E+00
3.113760E+00	5.993150E-01	3.594580E+00
3.210560E+00	5.778940E-01	3.663130E+00
2.421250E+00	3.803490E+00	3.695760E+00
3.313820E+00	6.014410E-01	3.625250E+00
2.473290E+00	3.877490E+00	3.721380E+00
2.475050E+00	3.862670E+00	3.668170E+00
3.427970E+00	6.392150E-01	3.588850E+00
2.502910E+00	3.902730E+00	3.709230E+00
2.548760E+00	3.933360E+00	3.694890E+00
3.539830E+00	6.995280E-01	3.558800E+00
2.645320E+00	4.012420E+00	3.671700E+00
3.768070E+00	8.343790E-01	3.628830E+00
3.646230E+00	7.504680E-01	3.646320E+00
2.739450E+00	4.060370E+00	3.659350E+00
3.909060E+00	9.228050E-01	3.621170E+00
2.801190E+00	4.078580E+00	3.616720E+00
4.028450E+00	1.024990E+00	3.605910E+00
2.882110E+00	4.102620E+00	3.626900E+00
2.973710E+00	4.109710E+00	3.679890E+00
4.143070E+00	1.116030E+00	3.572100E+00
3.060400E+00	4.073370E+00	3.622200E+00
3.176170E+00	4.059770E+00	3.644060E+00
3.270640E+00	3.992150E+00	3.581310E+00
4.330710E+00	1.308750E+00	3.583770E+00
4.252450E+00	1.201890E+00	3.637310E+00
3.306670E+00	4.020580E+00	3.651600E+00
3.399530E+00	3.996930E+00	3.649860E+00
3.434880E+00	3.950640E+00	3.588520E+00
4.546580E+00	1.687610E+00	3.580080E+00
4.501120E+00	1.567830E+00	3.607180E+00
4.541740E+00	1.644620E+00	3.646340E+00
4.425130E+00	1.430630E+00	3.606830E+00
3.506420E+00	3.975030E+00	3.654040E+00
3.644570E+00	3.948420E+00	3.670770E+00
3.670590E+00	3.898370E+00	3.594420E+00
4.605550E+00	2.718890E+00	3.607080E+00
4.635000E+00	2.573680E+00	3.678470E+00
4.642400E+00	2.426000E+00	3.648580E+00
4.650820E+00	2.281530E+00	3.636140E+00
4.637450E+00	2.135680E+00	3.623020E+00
4.624460E+00	1.981120E+00	3.611620E+00
4.587490E+00	1.812020E+00	3.592930E+00
4.564630E+00	1.706630E+00	3.634250E+00
3.774100E+00	3.899940E+00	3.665030E+00
3.899790E+00	3.873640E+00	3.713430E+00
3.914330E+00	3.833590E+00	3.627120E+00
4.423370E+00	3.294020E+00	3.631970E+00
4.472120E+00	3.190650E+00	3.698870E+00
4.511170E+00	3.067810E+00	3.658070E+00
4.544250E+00	2.937790E+00	3.640680E+00
4.571200E+00	2.843180E+00	3.593980E+00
4.020930E+00	3.807230E+00	3.706720E+00
4.115040E+00	3.734990E+00	3.658390E+00
4.139950E+00	3.718370E+00	3.583910E+00
4.185060E+00	3.688570E+00	3.620580E+00
4.340050E+00	3.494420E+00	3.666210E+00
4.293860E+00	3.562030E+00	3.588230E+00
4.260380E+00	3.610870E+00	3.644050E+00
4.394130E+00	3.380430E+00	3.673820E+00
4.222650E+00	3.656110E+00	3.624900E+00
1.720380E+00	2.240180E+00	3.869510E+00
1.734320E+00	2.296940E+00	3.858310E+00
1.732560E+00	2.228230E+00	3.794200E+00
1.692840E+00	2.115000E+00	3.766830E+00
1.704420E+00	2.164550E+00	3.848240E+00
1.661340E+00	2.015740E+00	3.740390E+00
1.672680E+00	2.072280E+00	3.827230E+00
1.618190E+00	1.926230E+00	3.722090E+00
1.642910E+00	1.977040E+00	3.804510E+00
1.588910E+00	1.874350E+00	3.721050E+00
1.599730E+00	1.896070E+00	3.785620E+00
1.577990E+00	1.833130E+00	3.750600E+00
1.751160E+00	2.360110E+00	3.894040E+00
1.784260E+00	2.421180E+00	3.879570E+00
1.769610E+00	2.352720E+00	3.806220E+00
1.558550E+00	1.753480E+00	3.705360E+00
1.526330E+00	1.680630E+00	3.640630E+00
1.531310E+00	1.687220E+00	3.713340E+00
1.520240E+00	1.636420E+00	3.661510E+00
1.524560E+00	1.648320E+00	3.715140E+00
1.522730E+00	1.604520E+00	3.698290E+00
1.801140E+00	2.487280E+00	3.917830E+00
1.823980E+00	2.546950E+00	3.905930E+00
1.815590E+00	2.480410E+00	3.834310E+00
1.522360E+00	1.510500E+00	3.594340E+00
1.527320E+00	1.546560E+00	3.678100E+00
1.535260E+00	1.481620E+00	3.625800E+00
1.535560E+00	1.495920E+00	3.663950E+00
1.546850E+00	1.457630E+00	3.667250E+00
1.856020E+00	2.588170E+00	3.848240E+00
1.574130E+00	1.391360E+00	3.649310E+00
1.618200E+00	1.320930E+00	3.610430E+00
1.606240E+00	1.336800E+00	3.668220E+00
1.657050E+00	1.284820E+00	3.645530E+00
1.636130E+00	1.301180E+00	3.686360E+00
1.682300E+00	1.255790E+00	3.692240E+00
1.887500E+00	2.683010E+00	3.905350E+00
1.901990E+00	2.753850E+00	3.911680E+00
1.907360E+00	2.725820E+00	3.855310E+00
1.751130E+00	1.186150E+00	3.691560E+00
1.823090E+00	1.133070E+00	3.666900E+00
1.802140E+00	1.131840E+00	3.725230E+00
1.846920E+00	1.106630E+00	3.743340E+00
1.921790E+00	2.791420E+00	3.859360E+00
1.916870E+00	1.084590E+00	3.702770E+00
1.947660E+00	2.880640E+00	3.904920E+00
1.973100E+00	2.948010E+00	3.903400E+00
1.971060E+00	2.915280E+00	3.843790E+00
2.031190E+00	1.023160E+00	3.712920E+00
2.133370E+00	9.686850E-01	3.753800E+00
1.989670E+00	2.978600E+00	3.851910E+00
2.218090E+00	9.363660E-01	3.719990E+00
2.017550E+00	3.074030E+00	3.864090E+00
2.273760E+00	9.211650E-01	3.698180E+00
2.296380E+00	9.036570E-01	3.735020E+00
2.057480E+00	3.171570E+00	3.882300E+00
2.081380E+00	3.240010E+00	3.901090E+00
2.080810E+00	3.211870E+00	3.835950E+00
2.364450E+00	8.717490E-01	3.738450E+00
2.303580E+00	9.089470E-01	3.702000E+00
2.111790E+00	3.286040E+00	3.852800E+00
2.478330E+00	8.373810E-01	3.707730E+00
2.582730E+00	7.765820E-01	3.788710E+00
2.161380E+00	3.361560E+00	3.814470E+00
2.668630E+00	7.374360E-01	3.749630E+00
2.203050E+00	3.463730E+00	3.878320E+00
2.236460E+00	3.558320E+00	3.890260E+00
2.232670E+00	3.521120E+00	3.821320E+00
2.755660E+00	7.070250E-01	3.705110E+00
2.854130E+00	6.448870E-01	3.774660E+00
2.274600E+00	3.613570E+00	3.843730E+00
2.936690E+00	6.168440E-01	3.714770E+00
3.025340E+00	5.760130E-01	3.751930E+00
2.339750E+00	3.708090E+00	3.823390E+00
3.112880E+00	5.678580E-01	3.706650E+00
3.215180E+00	5.468390E-01	3.774990E+00
2.399110E+00	3.801710E+00	3.800480E+00
3.318610E+00	5.707750E-01	3.738580E+00
2.457650E+00	3.876430E+00	3.784280E+00
3.431250E+00	6.122250E-01	3.704710E+00
2.510800E+00	3.921580E+00	3.762080E+00
2.570870E+00	3.985120E+00	3.812850E+00
3.540940E+00	6.742630E-01	3.672950E+00
2.639250E+00	4.034680E+00	3.772220E+00
3.758780E+00	8.088940E-01	3.741230E+00
3.652130E+00	7.209410E-01	3.756960E+00
2.717990E+00	4.072860E+00	3.753060E+00
3.891140E+00	8.983140E-01	3.725670E+00
2.792100E+00	4.102570E+00	3.740300E+00
2.822580E+00	4.101570E+00	3.683930E+00
2.890830E+00	4.142210E+00	3.753840E+00
4.038210E+00	1.025210E+00	3.726210E+00
2.985790E+00	4.139510E+00	3.749550E+00
4.153830E+00	1.117920E+00	3.673970E+00
3.079240E+00	4.121510E+00	3.723810E+00
3.239550E+00	4.101090E+00	3.728600E+00
4.354630E+00	1.310740E+00	3.730320E+00
4.250420E+00	1.190150E+00	3.706050E+00
3.333850E+00	4.098840E+00	3.754090E+00
3.385870E+00	4.042790E+00	3.702700E+00
4.524010E+00	1.578000E+00	3.688480E+00
4.472860E+00	1.465170E+00	3.703870E+00
4.444020E+00	1.403490E+00	3.754080E+00
3.431270E+00	4.085630E+00	3.765490E+00
3.548030E+00	4.059290E+00	3.781940E+00
3.551490E+00	4.013330E+00	3.722610E+00
4.624250E+00	2.728000E+00	3.757130E+00
4.586130E+00	2.822900E+00	3.666360E+00
4.572820E+00	2.889660E+00	3.736220E+00
4.649280E+00	2.568180E+00	3.778220E+00
4.658900E+00	2.448060E+00	3.754200E+00
4.669070E+00	2.307270E+00	3.739780E+00
4.660020E+00	2.161330E+00	3.729790E+00
4.649070E+00	2.014580E+00	3.718970E+00
4.623480E+00	1.862770E+00	3.718940E+00
4.573350E+00	1.683160E+00	3.718530E+00
4.526290E+00	1.534910E+00	3.757990E+00
4.485040E+00	1.451360E+00	3.767930E+00
3.648500E+00	4.014660E+00	3.774000E+00
3.740450E+00	3.949710E+00	3.731870E+00
3.895420E+00	3.909570E+00	3.788620E+00
4.429180E+00	3.319550E+00	3.753080E+00
4.477010E+00	3.208090E+00	3.832870E+00
4.517400E+00	3.085710E+00	3.768150E+00
4.538350E+00	2.991600E+00	3.717960E+00
4.021370E+00	3.834950E+00	3.779990E+00
4.132870E+00	3.750880E+00	3.765080E+00
4.254210E+00	3.631910E+00	3.750930E+00
4.212160E+00	3.666170E+00	3.661950E+00
4.361170E+00	3.495260E+00	3.804160E+00
4.390290E+00	3.416490E+00	3.741340E+00
1.729090E+00	2.297930E+00	3.930260E+00
1.716080E+00	2.214980E+00	3.918280E+00
1.697570E+00	2.138650E+00	3.920560E+00
1.671110E+00	2.041790E+00	3.901940E+00
1.638380E+00	1.947870E+00	3.881880E+00
1.599640E+00	1.854700E+00	3.877330E+00
1.568900E+00	1.792400E+00	3.799470E+00
1.580070E+00	1.791960E+00	3.860250E+00
1.563580E+00	1.750520E+00	3.832260E+00
1.776880E+00	2.420900E+00	3.951230E+00
1.745810E+00	2.361670E+00	3.944250E+00
1.540730E+00	1.682540E+00	3.808260E+00
1.528940E+00	1.616750E+00	3.786380E+00
1.526440E+00	1.574440E+00	3.762120E+00
1.542510E+00	1.583740E+00	3.835540E+00
1.547390E+00	1.538400E+00	3.822300E+00
1.816190E+00	2.542670E+00	3.963340E+00
1.800020E+00	2.494150E+00	3.982100E+00
1.545270E+00	1.482600E+00	3.753930E+00
1.560510E+00	1.432530E+00	3.732210E+00
1.571790E+00	1.441150E+00	3.810680E+00
1.583130E+00	1.391640E+00	3.776410E+00
1.854180E+00	2.617010E+00	3.974340E+00
1.604940E+00	1.337120E+00	3.733110E+00
1.654520E+00	1.277940E+00	3.778620E+00
1.705120E+00	1.221560E+00	3.764190E+00
1.707110E+00	1.226420E+00	3.859140E+00
1.749100E+00	1.174580E+00	3.815880E+00
1.892490E+00	2.741980E+00	3.965570E+00
1.881620E+00	2.695210E+00	3.986690E+00
1.813380E+00	1.123390E+00	3.815310E+00
1.913120E+00	1.073870E+00	3.825170E+00
1.912520E+00	2.819180E+00	3.981130E+00
1.992660E+00	1.026970E+00	3.805970E+00
1.985330E+00	1.028070E+00	3.881730E+00
2.049400E+00	1.000840E+00	3.893410E+00
1.965870E+00	2.951210E+00	3.977090E+00
1.942690E+00	2.896100E+00	3.998230E+00
2.108690E+00	9.767630E-01	3.840540E+00
1.986820E+00	3.013220E+00	3.940270E+00
2.215710E+00	9.214740E-01	3.832660E+00
2.012090E+00	3.099960E+00	4.004620E+00
2.041440E+00	3.176160E+00	4.022130E+00
2.038020E+00	3.147850E+00	3.950200E+00
2.305370E+00	8.891820E-01	3.808220E+00
2.065700E+00	3.227310E+00	3.977960E+00
2.393530E+00	8.397860E-01	3.861680E+00
2.102070E+00	3.305620E+00	3.955030E+00
2.493700E+00	8.077070E-01	3.844380E+00
2.598770E+00	7.534680E-01	3.892370E+00
2.149230E+00	3.376350E+00	3.919770E+00
2.673190E+00	7.174370E-01	3.872890E+00
2.223240E+00	3.556680E+00	3.968900E+00
2.183420E+00	3.469300E+00	3.991650E+00
2.768400E+00	6.788000E-01	3.835520E+00
2.859110E+00	6.265160E-01	3.868800E+00
2.270040E+00	3.636540E+00	3.950010E+00
2.964080E+00	5.760080E-01	3.876490E+00
2.327900E+00	3.718290E+00	3.926890E+00
3.110070E+00	5.422200E-01	3.825070E+00
2.384430E+00	3.807510E+00	3.900550E+00
2.442460E+00	3.881720E+00	3.878550E+00
3.441270E+00	5.848590E-01	3.823120E+00
3.319390E+00	5.413130E-01	3.848510E+00
2.506950E+00	3.936990E+00	3.854660E+00
2.565920E+00	3.993630E+00	3.917010E+00
3.556650E+00	6.473560E-01	3.786030E+00
2.642620E+00	4.051200E+00	3.877460E+00
3.750820E+00	7.741210E-01	3.858180E+00
3.653700E+00	6.932640E-01	3.845090E+00
2.701920E+00	4.080090E+00	3.826970E+00
3.879980E+00	8.743220E-01	3.833180E+00
2.783270E+00	4.117240E+00	3.833040E+00
2.886230E+00	4.173770E+00	3.885000E+00
3.987820E+00	9.660030E-01	3.811060E+00
3.022550E+00	4.176310E+00	3.831350E+00
4.116640E+00	1.088670E+00	3.861130E+00
[truncated: 10,719 more rows]
