# Supplementary material for: A New MRI-Based Model of Heart Function with Coupled Hemodynamics and Application to Normal and Diseased Canine Left Ventricles
Source: Front Bioeng Biotechnol. 2015 Sep 23;3:140. doi: 10.3389/fbioe.2015.00140 (PMC4585083; doi:10.3389/fbioe.2015.00140)
Supplement: Supplementary file 4 [file Data_Sheet_4.ZIP › Case2_Normal_LBBB_Diastole/nodes/case2_diastole_time_0.2700.csv]

3.351980E+00	1.976080E+00	8.260030E-01
3.381290E+00	2.034370E+00	7.952230E-01
3.403500E+00	1.986660E+00	8.158770E-01
3.405850E+00	1.929490E+00	8.526230E-01
3.447800E+00	2.106400E+00	7.547220E-01
3.490090E+00	2.179090E+00	7.248200E-01
3.516030E+00	2.121620E+00	7.554690E-01
3.513870E+00	2.016130E+00	8.177780E-01
3.646810E+00	1.931380E+00	8.958070E-01
3.545100E+00	1.871260E+00	9.147600E-01
3.705510E+00	1.852940E+00	9.837480E-01
3.619540E+00	2.165170E+00	7.642840E-01
3.704350E+00	2.031290E+00	8.645880E-01
3.757870E+00	1.934960E+00	9.375360E-01
2.970860E+00	2.224780E+00	8.446020E-01
2.991730E+00	2.332930E+00	8.159450E-01
3.041190E+00	2.281400E+00	8.013980E-01
3.061470E+00	2.213600E+00	8.127850E-01
3.057840E+00	2.442650E+00	7.859250E-01
3.084170E+00	2.544060E+00	7.877800E-01
3.136160E+00	2.486960E+00	7.625090E-01
3.202030E+00	2.351700E+00	7.434260E-01
3.353530E+00	2.159520E+00	7.354900E-01
3.166220E+00	2.149700E+00	8.030520E-01
3.258640E+00	1.962050E+00	8.665730E-01
3.416930E+00	1.802190E+00	9.684060E-01
3.251440E+00	1.788890E+00	1.017810E+00
3.506010E+00	1.693500E+00	1.130320E+00
3.367460E+00	1.665870E+00	1.154750E+00
3.502580E+00	1.628860E+00	1.219440E+00
3.238290E+00	2.575860E+00	7.478700E-01
3.496200E+00	2.553920E+00	7.242510E-01
3.512690E+00	2.317020E+00	7.093870E-01
3.604140E+00	1.765960E+00	1.060310E+00
3.662210E+00	1.651300E+00	1.258150E+00
3.660970E+00	2.470170E+00	7.464620E-01
3.681180E+00	2.585700E+00	7.741940E-01
3.736050E+00	2.323570E+00	7.758430E-01
3.806380E+00	2.156340E+00	8.534910E-01
3.840910E+00	2.012770E+00	9.502950E-01
3.854700E+00	1.901780E+00	1.049920E+00
3.776280E+00	1.780230E+00	1.140240E+00
3.821010E+00	2.519640E+00	8.363880E-01
3.906730E+00	2.299210E+00	8.899830E-01
3.940160E+00	2.106220E+00	9.873130E-01
3.920430E+00	1.991640E+00	1.045090E+00
2.562750E+00	2.671710E+00	1.117900E+00
2.586020E+00	2.748780E+00	1.116390E+00
2.615430E+00	2.686840E+00	1.077380E+00
2.701300E+00	2.623800E+00	1.011520E+00
2.572550E+00	2.583520E+00	1.108150E+00
2.752180E+00	2.428750E+00	9.589140E-01
2.607370E+00	2.418740E+00	1.084350E+00
2.839510E+00	2.227380E+00	9.201650E-01
2.659260E+00	2.237000E+00	1.075410E+00
2.838920E+00	2.024690E+00	1.033990E+00
2.720010E+00	2.052660E+00	1.125820E+00
2.908710E+00	1.919130E+00	1.047430E+00
2.797080E+00	1.873530E+00	1.172000E+00
2.924330E+00	1.808740E+00	1.148740E+00
2.689510E+00	2.795470E+00	1.060510E+00
2.884830E+00	2.817760E+00	9.383980E-01
2.859490E+00	2.614300E+00	8.971910E-01
2.937910E+00	2.471370E+00	8.423640E-01
2.997700E+00	2.065010E+00	9.140490E-01
3.065440E+00	1.842470E+00	1.035470E+00
3.170080E+00	1.690810E+00	1.174140E+00
3.018940E+00	1.719580E+00	1.203290E+00
3.263930E+00	1.569300E+00	1.311390E+00
3.084680E+00	1.596370E+00	1.327680E+00
3.331150E+00	1.481220E+00	1.428700E+00
3.172040E+00	1.455310E+00	1.483400E+00
3.317410E+00	1.399620E+00	1.542880E+00
3.099610E+00	2.704040E+00	8.195590E-01
3.159100E+00	2.932650E+00	9.115180E-01
3.490060E+00	1.554180E+00	1.350100E+00
3.464960E+00	1.435130E+00	1.522220E+00
3.323260E+00	2.872610E+00	8.417830E-01
3.400730E+00	3.013890E+00	9.248840E-01
3.407370E+00	2.742860E+00	7.650650E-01
3.663130E+00	1.570740E+00	1.402690E+00
3.684750E+00	1.498030E+00	1.549620E+00
3.531770E+00	2.908400E+00	8.738620E-01
3.608810E+00	3.050630E+00	9.962810E-01
3.702430E+00	2.741370E+00	8.339300E-01
3.906930E+00	1.832390E+00	1.203380E+00
3.883930E+00	1.724600E+00	1.334890E+00
3.798820E+00	1.604410E+00	1.447470E+00
3.737370E+00	2.947470E+00	9.614230E-01
3.768000E+00	3.049530E+00	1.078750E+00
3.862360E+00	2.857450E+00	9.807780E-01
3.932670E+00	2.690980E+00	9.564060E-01
4.001620E+00	2.462250E+00	9.767910E-01
4.041330E+00	2.226870E+00	1.070100E+00
4.014130E+00	1.974210E+00	1.211210E+00
4.091770E+00	2.137160E+00	1.217580E+00
3.970720E+00	1.819930E+00	1.308290E+00
3.859500E+00	2.969840E+00	1.075210E+00
3.995540E+00	2.858900E+00	1.146180E+00
4.067310E+00	2.616340E+00	1.133000E+00
4.103310E+00	2.393330E+00	1.160930E+00
4.120400E+00	2.236410E+00	1.219330E+00
2.298770E+00	2.672580E+00	1.455060E+00
2.320800E+00	2.769470E+00	1.441620E+00
2.336620E+00	2.691930E+00	1.395560E+00
2.375920E+00	2.604840E+00	1.344940E+00
2.304500E+00	2.581380E+00	1.450710E+00
2.414000E+00	2.433340E+00	1.310760E+00
2.331120E+00	2.426200E+00	1.428930E+00
2.444270E+00	2.253240E+00	1.301740E+00
2.359950E+00	2.262210E+00	1.407400E+00
2.492670E+00	2.080140E+00	1.336170E+00
2.407720E+00	2.094760E+00	1.436920E+00
2.542630E+00	1.920210E+00	1.359900E+00
2.451030E+00	1.932140E+00	1.458420E+00
2.610860E+00	1.805590E+00	1.406770E+00
2.520710E+00	1.764030E+00	1.529160E+00
2.641150E+00	1.674190E+00	1.511300E+00
2.368500E+00	2.891970E+00	1.416920E+00
2.413400E+00	3.012220E+00	1.422370E+00
2.420970E+00	2.934500E+00	1.371420E+00
2.418520E+00	2.811940E+00	1.327250E+00
2.497650E+00	2.654280E+00	1.199660E+00
2.504310E+00	2.425880E+00	1.192450E+00
2.536350E+00	2.243730E+00	1.187700E+00
2.591150E+00	2.068490E+00	1.232510E+00
2.652320E+00	1.907090E+00	1.270650E+00
2.731440E+00	1.747780E+00	1.374790E+00
2.799890E+00	1.657030E+00	1.416050E+00
2.749860E+00	1.611010E+00	1.500720E+00
2.831380E+00	1.587880E+00	1.468750E+00
2.488550E+00	2.983240E+00	1.328410E+00
2.499420E+00	3.074650E+00	1.372570E+00
2.604530E+00	2.918340E+00	1.184910E+00
2.894570E+00	1.671280E+00	1.335370E+00
3.010580E+00	1.516450E+00	1.456300E+00
2.903510E+00	1.532120E+00	1.487310E+00
3.066680E+00	1.435350E+00	1.529030E+00
2.986360E+00	1.416690E+00	1.584630E+00
3.107230E+00	1.374710E+00	1.596390E+00
2.584410E+00	3.096060E+00	1.306850E+00
2.757680E+00	3.124150E+00	1.229120E+00
2.753270E+00	3.026230E+00	1.148870E+00
2.795480E+00	2.958480E+00	1.066140E+00
3.416220E+00	1.344670E+00	1.646520E+00
3.237000E+00	1.313580E+00	1.683610E+00
3.391220E+00	1.277070E+00	1.762910E+00
2.867950E+00	3.093200E+00	1.123910E+00
2.890690E+00	3.178380E+00	1.196640E+00
3.025840E+00	3.050930E+00	1.022160E+00
3.589960E+00	1.385580E+00	1.655670E+00
3.536210E+00	1.305970E+00	1.763160E+00
3.021300E+00	3.192310E+00	1.167920E+00
3.278280E+00	3.200620E+00	1.131620E+00
3.270830E+00	3.080430E+00	9.942360E-01
3.709870E+00	1.424960E+00	1.674160E+00
3.725900E+00	1.359260E+00	1.791020E+00
3.473880E+00	3.147340E+00	1.064230E+00
3.454970E+00	3.230140E+00	1.169770E+00
3.935050E+00	1.659060E+00	1.514150E+00
3.903770E+00	1.574040E+00	1.629790E+00
3.820310E+00	1.469020E+00	1.712860E+00
3.576380E+00	3.227100E+00	1.206890E+00
3.690100E+00	3.145570E+00	1.150150E+00
4.145770E+00	2.126920E+00	1.368850E+00
4.114920E+00	1.943260E+00	1.473790E+00
4.026270E+00	1.776210E+00	1.495030E+00
3.998390E+00	1.652300E+00	1.614950E+00
3.889360E+00	3.072030E+00	1.221230E+00
4.055610E+00	2.965970E+00	1.335520E+00
4.092060E+00	2.856400E+00	1.289510E+00
4.135400E+00	2.730210E+00	1.294580E+00
4.175170E+00	2.504960E+00	1.329640E+00
4.189970E+00	2.640550E+00	1.429410E+00
4.167070E+00	2.308140E+00	1.315880E+00
4.144920E+00	2.827230E+00	1.408810E+00
4.178610E+00	2.727750E+00	1.424720E+00
2.181130E+00	2.697760E+00	1.684720E+00
2.207100E+00	2.797710E+00	1.675510E+00
2.216810E+00	2.723950E+00	1.623030E+00
2.252400E+00	2.641050E+00	1.544170E+00
2.178040E+00	2.608430E+00	1.670370E+00
2.262610E+00	2.429120E+00	1.549340E+00
2.195920E+00	2.445910E+00	1.658230E+00
2.285760E+00	2.264590E+00	1.527030E+00
2.199660E+00	2.244390E+00	1.659430E+00
2.331770E+00	2.112220E+00	1.535840E+00
2.267410E+00	2.127610E+00	1.626050E+00
2.367010E+00	1.956740E+00	1.545030E+00
2.291180E+00	1.987020E+00	1.640630E+00
2.421850E+00	1.818180E+00	1.582620E+00
2.340200E+00	1.843400E+00	1.659930E+00
2.460870E+00	1.728540E+00	1.616340E+00
2.413190E+00	1.693790E+00	1.699450E+00
2.491410E+00	1.654060E+00	1.655490E+00
2.255310E+00	2.922940E+00	1.653690E+00
2.294090E+00	3.049670E+00	1.665810E+00
2.298960E+00	2.982560E+00	1.602440E+00
2.295740E+00	2.872210E+00	1.549080E+00
2.688740E+00	1.540060E+00	1.619400E+00
2.575790E+00	1.592140E+00	1.640270E+00
2.726970E+00	1.453050E+00	1.690600E+00
2.642650E+00	1.433030E+00	1.767210E+00
2.766730E+00	1.366410E+00	1.771990E+00
2.361690E+00	3.059870E+00	1.540250E+00
2.416630E+00	3.197090E+00	1.604430E+00
2.826360E+00	1.457690E+00	1.615650E+00
2.948410E+00	1.320840E+00	1.733980E+00
2.861120E+00	1.318520E+00	1.778290E+00
3.027950E+00	1.240730E+00	1.822530E+00
2.937840E+00	1.212640E+00	1.889870E+00
3.049520E+00	1.175990E+00	1.911150E+00
2.516280E+00	3.169820E+00	1.445390E+00
2.560990E+00	3.308550E+00	1.572000E+00
3.071990E+00	1.305940E+00	1.714970E+00
3.151300E+00	1.207330E+00	1.849810E+00
2.648430E+00	3.299390E+00	1.469030E+00
2.712160E+00	3.384970E+00	1.566520E+00
2.697350E+00	3.230670E+00	1.362130E+00
3.491090E+00	1.241540E+00	1.866660E+00
3.325460E+00	1.209400E+00	1.874100E+00
3.477200E+00	1.186340E+00	1.970300E+00
2.802820E+00	3.351370E+00	1.461420E+00
2.846170E+00	3.429910E+00	1.564260E+00
2.925390E+00	3.292430E+00	1.304890E+00
3.636330E+00	1.283070E+00	1.870230E+00
3.620780E+00	1.233620E+00	1.972680E+00
2.908510E+00	3.477590E+00	1.605290E+00
2.927140E+00	3.518020E+00	1.671410E+00
2.963420E+00	3.493240E+00	1.616640E+00
2.986900E+00	3.439860E+00	1.526170E+00
3.123130E+00	3.391790E+00	1.414760E+00
3.193580E+00	3.315080E+00	1.287480E+00
3.728920E+00	1.308910E+00	1.882180E+00
3.723060E+00	1.282470E+00	1.943430E+00
3.021590E+00	3.521580E+00	1.672540E+00
3.142390E+00	3.505820E+00	1.628590E+00
3.180140E+00	3.454340E+00	1.532480E+00
3.327960E+00	3.419840E+00	1.454070E+00
3.479970E+00	3.324790E+00	1.299350E+00
3.950720E+00	1.525500E+00	1.779700E+00
3.918290E+00	1.436520E+00	1.873890E+00
3.815690E+00	1.331820E+00	1.927440E+00
3.304770E+00	3.502410E+00	1.624470E+00
3.455580E+00	3.479810E+00	1.585280E+00
3.509670E+00	3.417570E+00	1.485680E+00
3.659610E+00	3.377450E+00	1.484430E+00
3.769070E+00	3.259330E+00	1.347350E+00
4.194400E+00	2.034070E+00	1.608210E+00
4.156350E+00	1.844030E+00	1.705030E+00
4.227270E+00	1.970920E+00	1.764750E+00
4.057550E+00	1.627800E+00	1.770190E+00
4.014180E+00	1.522840E+00	1.870350E+00
3.611590E+00	3.463180E+00	1.622420E+00
3.757410E+00	3.419100E+00	1.617310E+00
3.804460E+00	3.345480E+00	1.529750E+00
3.905590E+00	3.277290E+00	1.528090E+00
3.995470E+00	3.136690E+00	1.465400E+00
4.227200E+00	2.525510E+00	1.525740E+00
4.242080E+00	2.276760E+00	1.594390E+00
4.257540E+00	2.465380E+00	1.642010E+00
4.240500E+00	2.079690E+00	1.724410E+00
3.900940E+00	3.366730E+00	1.670900E+00
4.025180E+00	3.236520E+00	1.646060E+00
4.113510E+00	3.103280E+00	1.654220E+00
4.154360E+00	2.945390E+00	1.576740E+00
4.226460E+00	2.694760E+00	1.584040E+00
4.245260E+00	2.558920E+00	1.608430E+00
2.113730E+00	2.706240E+00	1.923490E+00
2.146500E+00	2.827680E+00	1.919420E+00
2.136360E+00	2.737950E+00	1.860700E+00
2.145400E+00	2.659980E+00	1.771310E+00
2.092580E+00	2.617430E+00	1.897750E+00
2.139280E+00	2.461220E+00	1.767130E+00
2.090760E+00	2.470930E+00	1.875140E+00
2.139940E+00	2.307540E+00	1.742090E+00
2.077450E+00	2.281280E+00	1.863760E+00
2.151430E+00	2.223310E+00	1.741480E+00
2.121870E+00	2.211380E+00	1.801680E+00
2.153910E+00	2.136070E+00	1.786660E+00
2.206430E+00	1.858430E+00	1.835960E+00
2.186820E+00	1.921020E+00	1.819830E+00
2.251630E+00	1.880500E+00	1.757150E+00
2.318870E+00	1.737410E+00	1.782050E+00
2.237310E+00	1.777840E+00	1.858180E+00
2.378920E+00	1.595030E+00	1.831090E+00
2.293240E+00	1.640920E+00	1.899110E+00
2.419780E+00	1.505120E+00	1.876590E+00
2.361710E+00	1.487860E+00	1.967600E+00
2.456860E+00	1.424790E+00	1.948470E+00
2.195850E+00	2.887620E+00	1.769130E+00
2.198750E+00	2.971250E+00	1.856150E+00
2.208920E+00	2.037290E+00	1.736200E+00
2.492610E+00	1.518320E+00	1.798440E+00
2.576850E+00	1.404770E+00	1.851780E+00
2.542140E+00	1.362420E+00	1.956940E+00
2.633200E+00	1.323860E+00	1.927140E+00
2.226000E+00	3.053200E+00	1.862290E+00
2.286950E+00	3.156030E+00	1.862960E+00
2.246510E+00	3.059890E+00	1.783130E+00
2.827700E+00	1.256190E+00	1.888160E+00
2.727570E+00	1.294570E+00	1.905210E+00
2.868170E+00	1.189470E+00	1.954070E+00
2.805580E+00	1.172530E+00	2.027000E+00
2.915790E+00	1.132590E+00	2.021250E+00
2.342580E+00	3.188660E+00	1.733900E+00
2.375050E+00	3.279340E+00	1.810830E+00
3.136260E+00	1.129270E+00	1.974440E+00
3.029520E+00	1.116000E+00	2.020010E+00
3.151900E+00	1.079480E+00	2.069670E+00
2.440020E+00	3.358570E+00	1.826990E+00
2.509520E+00	3.435740E+00	1.889850E+00
2.499930E+00	3.393650E+00	1.803340E+00
2.470790E+00	3.336040E+00	1.716010E+00
3.236120E+00	1.145630E+00	1.953430E+00
3.233150E+00	1.096960E+00	2.036460E+00
2.578570E+00	3.441590E+00	1.785140E+00
2.646230E+00	3.527230E+00	1.881640E+00
2.634040E+00	3.424620E+00	1.667990E+00
3.374070E+00	1.124510E+00	2.034340E+00
2.722620E+00	3.509170E+00	1.781680E+00
2.773940E+00	3.564770E+00	1.884600E+00
2.812280E+00	3.478720E+00	1.669950E+00
3.617160E+00	1.158110E+00	2.106910E+00
2.837400E+00	3.599210E+00	1.928790E+00
2.849480E+00	3.622890E+00	1.989090E+00
2.887930E+00	3.616290E+00	1.933200E+00
2.924960E+00	3.575180E+00	1.824950E+00
3.813240E+00	1.272870E+00	2.060160E+00
2.929590E+00	3.636110E+00	1.976060E+00
3.025890E+00	3.624160E+00	1.941240E+00
3.075240E+00	3.601260E+00	1.877200E+00
3.195520E+00	3.567960E+00	1.792120E+00
3.944090E+00	1.369640E+00	2.015380E+00
3.949780E+00	1.327240E+00	2.093040E+00
3.159800E+00	3.627260E+00	1.947550E+00
3.296330E+00	3.610600E+00	1.916070E+00
3.358850E+00	3.586520E+00	1.844360E+00
3.486030E+00	3.545530E+00	1.763330E+00
4.241370E+00	1.873310E+00	1.866770E+00
4.199310E+00	1.708450E+00	1.936620E+00
4.082170E+00	1.512250E+00	2.014850E+00
4.227050E+00	1.629740E+00	2.074720E+00
4.029470E+00	1.376880E+00	2.104550E+00
3.440280E+00	3.608960E+00	1.917970E+00
3.577590E+00	3.581170E+00	1.902950E+00
3.640700E+00	3.547370E+00	1.847670E+00
3.763540E+00	3.487960E+00	1.790150E+00
4.299820E+00	2.411790E+00	1.821410E+00
4.260750E+00	2.546430E+00	1.690320E+00
4.283400E+00	2.596390E+00	1.800310E+00
4.300600E+00	2.242600E+00	1.824600E+00
4.305190E+00	2.042660E+00	1.913630E+00
4.285510E+00	1.819090E+00	2.012720E+00
4.265330E+00	1.710710E+00	2.054240E+00
3.718200E+00	3.562010E+00	1.930900E+00
3.844280E+00	3.518800E+00	1.929670E+00
3.886950E+00	3.477160E+00	1.883820E+00
3.948420E+00	3.414580E+00	1.843200E+00
4.050420E+00	3.295400E+00	1.803170E+00
4.140710E+00	3.152920E+00	1.798420E+00
4.216980E+00	2.986480E+00	1.810080E+00
4.281810E+00	2.782520E+00	1.852280E+00
4.281210E+00	2.887960E+00	1.910480E+00
3.967960E+00	3.462720E+00	1.986220E+00
4.084110E+00	3.345400E+00	1.957270E+00
4.174930E+00	3.206820E+00	1.943150E+00
4.237350E+00	3.058660E+00	1.939130E+00
4.278040E+00	2.944430E+00	1.948720E+00
2.079570E+00	2.683080E+00	2.143190E+00
2.104170E+00	2.791770E+00	2.138210E+00
2.086720E+00	2.712390E+00	2.087530E+00
2.083830E+00	2.653550E+00	2.002880E+00
2.047470E+00	2.606350E+00	2.115120E+00
2.048660E+00	2.484480E+00	1.973040E+00
2.015810E+00	2.489070E+00	2.070830E+00
2.036720E+00	2.331250E+00	1.959030E+00
2.002640E+00	2.346930E+00	2.050900E+00
2.031950E+00	2.238420E+00	1.951910E+00
1.991460E+00	2.204430E+00	2.036620E+00
2.044600E+00	2.156380E+00	1.966390E+00
2.083030E+00	1.952830E+00	1.987570E+00
2.084670E+00	1.998850E+00	1.962190E+00
2.100430E+00	1.963910E+00	1.952820E+00
2.101260E+00	1.917190E+00	1.970840E+00
2.162940E+00	1.679020E+00	2.039950E+00
2.146770E+00	1.743030E+00	2.012440E+00
2.206060E+00	1.691460E+00	1.966390E+00
2.266230E+00	1.561400E+00	2.010940E+00
2.191650E+00	1.599670E+00	2.072870E+00
2.309790E+00	1.478700E+00	2.055230E+00
2.261970E+00	1.462780E+00	2.150620E+00
2.351670E+00	1.398760E+00	2.120600E+00
2.123080E+00	2.822450E+00	2.031120E+00
2.157560E+00	2.922470E+00	2.075940E+00
2.098020E+00	2.116250E+00	1.896980E+00
2.132600E+00	1.988840E+00	1.879720E+00
2.158940E+00	1.841900E+00	1.916720E+00
2.491640E+00	1.352320E+00	2.027880E+00
2.440270E+00	1.335750E+00	2.110640E+00
2.531530E+00	1.277530E+00	2.102710E+00
2.196690E+00	3.024400E+00	2.069770E+00
2.249900E+00	3.131200E+00	2.097230E+00
2.225150E+00	3.086230E+00	2.024840E+00
2.197630E+00	3.007060E+00	1.961630E+00
2.696790E+00	1.219570E+00	2.032850E+00
2.611640E+00	1.247110E+00	2.061840E+00
2.742710E+00	1.154590E+00	2.100620E+00
2.687150E+00	1.141580E+00	2.174710E+00
2.795130E+00	1.103730E+00	2.171420E+00
2.269930E+00	3.164690E+00	1.981880E+00
2.304710E+00	3.253330E+00	2.041480E+00
2.978360E+00	1.078770E+00	2.108140E+00
2.902980E+00	1.077030E+00	2.150800E+00
2.983350E+00	1.051060E+00	2.184560E+00
2.356360E+00	3.330840E+00	2.051520E+00
2.414940E+00	3.409420E+00	2.106830E+00
2.397410E+00	3.379350E+00	2.019960E+00
2.370230E+00	3.317830E+00	1.938870E+00
3.082530E+00	1.052440E+00	2.165150E+00
2.456770E+00	3.443270E+00	2.001030E+00
2.498940E+00	3.498640E+00	2.090680E+00
3.284820E+00	1.057940E+00	2.161810E+00
2.562290E+00	3.547860E+00	2.127880E+00
2.623740E+00	3.600390E+00	2.193530E+00
2.614690E+00	3.577260E+00	2.110780E+00
2.585720E+00	3.537590E+00	2.018920E+00
3.496950E+00	1.084290E+00	2.173850E+00
3.438150E+00	1.046210E+00	2.248620E+00
3.554640E+00	1.058880E+00	2.270710E+00
2.687530E+00	3.613510E+00	2.096480E+00
2.745580E+00	3.661900E+00	2.196830E+00
2.740650E+00	3.599710E+00	1.981740E+00
3.608280E+00	1.110570E+00	2.188770E+00
3.614220E+00	1.088820E+00	2.241970E+00
2.843320E+00	3.646460E+00	2.097910E+00
2.835350E+00	3.679250E+00	2.206460E+00
3.830480E+00	1.210130E+00	2.230180E+00
3.698390E+00	1.126650E+00	2.235970E+00
2.929300E+00	3.698110E+00	2.200720E+00
3.063690E+00	3.701310E+00	2.213850E+00
3.043590E+00	3.659290E+00	2.077020E+00
3.967500E+00	1.311050E+00	2.173120E+00
3.164550E+00	3.687470E+00	2.162220E+00
3.156200E+00	3.706290E+00	2.225010E+00
3.305010E+00	3.646940E+00	2.069240E+00
4.206240E+00	1.549280E+00	2.168690E+00
4.118420E+00	1.415390E+00	2.215710E+00
4.200810E+00	1.498780E+00	2.241530E+00
3.252580E+00	3.693970E+00	2.209170E+00
3.379020E+00	3.675820E+00	2.175480E+00
3.447720E+00	3.657040E+00	2.119270E+00
3.580180E+00	3.617940E+00	2.056010E+00
4.353000E+00	2.524100E+00	2.030470E+00
4.353380E+00	2.361550E+00	2.020730E+00
4.344210E+00	2.234530E+00	1.971040E+00
4.385270E+00	2.089550E+00	2.099210E+00
4.365940E+00	2.001420E+00	2.076790E+00
4.363680E+00	1.888880E+00	2.110430E+00
4.323420E+00	1.694630E+00	2.186720E+00
4.381490E+00	1.819290E+00	2.200760E+00
4.252480E+00	1.557310E+00	2.253600E+00
3.510000E+00	3.666410E+00	2.185720E+00
3.646770E+00	3.640910E+00	2.173570E+00
3.719930E+00	3.615100E+00	2.124570E+00
3.844910E+00	3.561850E+00	2.076940E+00
4.326270E+00	2.836780E+00	2.037790E+00
4.358230E+00	2.691330E+00	2.073990E+00
4.408720E+00	1.971190E+00	2.175950E+00
4.405790E+00	1.881890E+00	2.212240E+00
3.776540E+00	3.620860E+00	2.203570E+00
3.927580E+00	3.571270E+00	2.232670E+00
3.965370E+00	3.536220E+00	2.163330E+00
4.017720E+00	3.482850E+00	2.128950E+00
4.118710E+00	3.378020E+00	2.109480E+00
4.215980E+00	3.239710E+00	2.103530E+00
4.211560E+00	3.304310E+00	2.187330E+00
4.277830E+00	3.073860E+00	2.086860E+00
4.303000E+00	2.954860E+00	2.050740E+00
4.045410E+00	3.500960E+00	2.246910E+00
4.132480E+00	3.412950E+00	2.222640E+00
4.180610E+00	3.353700E+00	2.203030E+00
2.038090E+00	2.575620E+00	2.301280E+00
2.086540E+00	2.659210E+00	2.317830E+00
2.067390E+00	2.626630E+00	2.221030E+00
2.000640E+00	2.484090E+00	2.177970E+00
1.994520E+00	2.493070E+00	2.277790E+00
1.980150E+00	2.356980E+00	2.147990E+00
1.954380E+00	2.342490E+00	2.267280E+00
1.958610E+00	2.247990E+00	2.113990E+00
1.940510E+00	2.258530E+00	2.190980E+00
1.960570E+00	2.178530E+00	2.114730E+00
1.939110E+00	2.172530E+00	2.177570E+00
1.961450E+00	2.108660E+00	2.138390E+00
2.141300E+00	1.502700E+00	2.261290E+00
2.117740E+00	1.562340E+00	2.233220E+00
2.171470E+00	1.524930E+00	2.190600E+00
2.215480E+00	1.445630E+00	2.227520E+00
2.174040E+00	1.425920E+00	2.310670E+00
2.251240E+00	1.372230E+00	2.285890E+00
2.106500E+00	2.751960E+00	2.320530E+00
2.144580E+00	2.847580E+00	2.314610E+00
2.108150E+00	2.775850E+00	2.249090E+00
2.053930E+00	2.051280E+00	1.989060E+00
2.005260E+00	2.068240E+00	2.059030E+00
2.044650E+00	1.933560E+00	2.052200E+00
2.100740E+00	1.821090E+00	2.033630E+00
2.057140E+00	1.801400E+00	2.125630E+00
2.116770E+00	1.675240E+00	2.133790E+00
2.388410E+00	1.318440E+00	2.184000E+00
2.336940E+00	1.311550E+00	2.271520E+00
2.424290E+00	1.248940E+00	2.263090E+00
2.190970E+00	2.969560E+00	2.306970E+00
2.240310E+00	3.076710E+00	2.336960E+00
2.213050E+00	3.033970E+00	2.265380E+00
2.179210E+00	2.957110E+00	2.192270E+00
2.595710E+00	1.181260E+00	2.186460E+00
2.519250E+00	1.194810E+00	2.274120E+00
2.635940E+00	1.135500E+00	2.244850E+00
2.603850E+00	1.135340E+00	2.295730E+00
2.671510E+00	1.093850E+00	2.318710E+00
2.253090E+00	3.113490E+00	2.224730E+00
2.286690E+00	3.200070E+00	2.282090E+00
2.866740E+00	1.049420E+00	2.256920E+00
2.783090E+00	1.058600E+00	2.310720E+00
2.878320E+00	1.016340E+00	2.330400E+00
2.320450E+00	3.285490E+00	2.287730E+00
2.368930E+00	3.361970E+00	2.338320E+00
2.350540E+00	3.331560E+00	2.255090E+00
2.318340E+00	3.278590E+00	2.170670E+00
2.991960E+00	1.013070E+00	2.300570E+00
2.397090E+00	3.393670E+00	2.230590E+00
2.431560E+00	3.458890E+00	2.307770E+00
3.205370E+00	1.003160E+00	2.299670E+00
3.137200E+00	9.659120E-01	2.384830E+00
3.250040E+00	9.607980E-01	2.403570E+00
2.474110E+00	3.526560E+00	2.326100E+00
2.526700E+00	3.577440E+00	2.391410E+00
2.514580E+00	3.563290E+00	2.303840E+00
2.494350E+00	3.521200E+00	2.217440E+00
3.356040E+00	1.021190E+00	2.289340E+00
3.357700E+00	9.866810E-01	2.379890E+00
2.578650E+00	3.598040E+00	2.300500E+00
2.638040E+00	3.645330E+00	2.404410E+00
3.512470E+00	1.019400E+00	2.352480E+00
2.688180E+00	3.664030E+00	2.296000E+00
2.749420E+00	3.703560E+00	2.410650E+00
3.698810E+00	1.075280E+00	2.337850E+00
2.827980E+00	3.699560E+00	2.309940E+00
2.829820E+00	3.722170E+00	2.419530E+00
3.800140E+00	1.135980E+00	2.310650E+00
3.819610E+00	1.117120E+00	2.368020E+00
2.910340E+00	3.737940E+00	2.412380E+00
3.030560E+00	3.743810E+00	2.403340E+00
2.977310E+00	3.723850E+00	2.306520E+00
4.014770E+00	1.287470E+00	2.310870E+00
3.908350E+00	1.179590E+00	2.380930E+00
3.142390E+00	3.720470E+00	2.309720E+00
3.121670E+00	3.744820E+00	2.404430E+00
4.218220E+00	1.477210E+00	2.314200E+00
4.154830E+00	1.369840E+00	2.376420E+00
3.225910E+00	3.739890E+00	2.399850E+00
3.336100E+00	3.726160E+00	2.392850E+00
3.360870E+00	3.698910E+00	2.294300E+00
4.390840E+00	2.374530E+00	2.114800E+00
4.417750E+00	2.236070E+00	2.149720E+00
4.409090E+00	1.797650E+00	2.299800E+00
4.377920E+00	1.672550E+00	2.349920E+00
4.303470E+00	1.574560E+00	2.341250E+00
3.456000E+00	3.714760E+00	2.388250E+00
3.581040E+00	3.696160E+00	2.394620E+00
3.611590E+00	3.666870E+00	2.300690E+00
4.392290E+00	2.736480E+00	2.173810E+00
4.426260E+00	2.580290E+00	2.241220E+00
4.443070E+00	2.367900E+00	2.244170E+00
4.482090E+00	2.185950E+00	2.309800E+00
4.449630E+00	2.042430E+00	2.276760E+00
4.437040E+00	1.912920E+00	2.279300E+00
3.702660E+00	3.676800E+00	2.410740E+00
3.843190E+00	3.648060E+00	2.446280E+00
3.840440E+00	3.623020E+00	2.343020E+00
4.273270E+00	3.218740E+00	2.232630E+00
4.325080E+00	3.083120E+00	2.242830E+00
4.380000E+00	2.871780E+00	2.231830E+00
4.391640E+00	2.960390E+00	2.343270E+00
4.427080E+00	2.701100E+00	2.274970E+00
3.926040E+00	3.614930E+00	2.430740E+00
4.040460E+00	3.545840E+00	2.407110E+00
4.163920E+00	3.422110E+00	2.359290E+00
4.247700E+00	3.293360E+00	2.311670E+00
4.338710E+00	3.129550E+00	2.343820E+00
4.373020E+00	3.037530E+00	2.349410E+00
2.012840E+00	2.498690E+00	2.466110E+00
2.068000E+00	2.577930E+00	2.485580E+00
2.026750E+00	2.537940E+00	2.382020E+00
1.967470E+00	2.404350E+00	2.353970E+00
1.978950E+00	2.424610E+00	2.445300E+00
1.939200E+00	2.326630E+00	2.350160E+00
1.939670E+00	2.323450E+00	2.420080E+00
1.912000E+00	2.248370E+00	2.357670E+00
2.061010E+00	1.452710E+00	2.454430E+00
2.037840E+00	1.546880E+00	2.382740E+00
2.105000E+00	1.493980E+00	2.336740E+00
2.133280E+00	1.425250E+00	2.372270E+00
2.108840E+00	1.416160E+00	2.427930E+00
2.150910E+00	1.367470E+00	2.431640E+00
2.127000E+00	2.751890E+00	2.530090E+00
2.160270E+00	2.826420E+00	2.535560E+00
2.134880E+00	2.777330E+00	2.480360E+00
2.112270E+00	2.716050E+00	2.404460E+00
2.110680E+00	2.686840E+00	2.509780E+00
1.912170E+00	2.196290E+00	2.265130E+00
1.914450E+00	2.071090E+00	2.256110E+00
1.964850E+00	1.973680E+00	2.179880E+00
1.914570E+00	1.952140E+00	2.289790E+00
1.999560E+00	1.842530E+00	2.191310E+00
1.941440E+00	1.862950E+00	2.283950E+00
2.039590E+00	1.723300E+00	2.224340E+00
1.980550E+00	1.756110E+00	2.299840E+00
2.068690E+00	1.608970E+00	2.271090E+00
2.011510E+00	1.648490E+00	2.333470E+00
2.285040E+00	1.306060E+00	2.351170E+00
2.231450E+00	1.302190E+00	2.431220E+00
2.321140E+00	1.244360E+00	2.426210E+00
2.196840E+00	2.929530E+00	2.530010E+00
2.229150E+00	3.027890E+00	2.558330E+00
2.210370E+00	2.989260E+00	2.490380E+00
2.187620E+00	2.910520E+00	2.428210E+00
2.463280E+00	1.190540E+00	2.351850E+00
2.411610E+00	1.186200E+00	2.425520E+00
2.506150E+00	1.133190E+00	2.434960E+00
2.242500E+00	3.062930E+00	2.452930E+00
2.281870E+00	3.132900E+00	2.514250E+00
2.615360E+00	1.071000E+00	2.434860E+00
2.729160E+00	1.028380E+00	2.420110E+00
2.693150E+00	1.014010E+00	2.485750E+00
2.756980E+00	9.909920E-01	2.510400E+00
2.312980E+00	3.228110E+00	2.533310E+00
2.342250E+00	3.307030E+00	2.533550E+00
2.327750E+00	3.277550E+00	2.483160E+00
2.303400E+00	3.222900E+00	2.406220E+00
2.883420E+00	9.724650E-01	2.443910E+00
2.359330E+00	3.340510E+00	2.459140E+00
2.382940E+00	3.389800E+00	2.558730E+00
3.047350E+00	9.513390E-01	2.443340E+00
3.003890E+00	9.325290E-01	2.525030E+00
3.099850E+00	9.222250E-01	2.530640E+00
2.432370E+00	3.484640E+00	2.559900E+00
2.472950E+00	3.547020E+00	2.565570E+00
2.454990E+00	3.520100E+00	2.512300E+00
2.434470E+00	3.469720E+00	2.438370E+00
3.199700E+00	9.311320E-01	2.484810E+00
2.498010E+00	3.567200E+00	2.499230E+00
2.542450E+00	3.615190E+00	2.618730E+00
3.352470E+00	9.504700E-01	2.482200E+00
2.589740E+00	3.634110E+00	2.505550E+00
2.644110E+00	3.683260E+00	2.608190E+00
3.482640E+00	9.798330E-01	2.458260E+00
2.698620E+00	3.707830E+00	2.518230E+00
2.702460E+00	3.722270E+00	2.603610E+00
3.670070E+00	1.019030E+00	2.502440E+00
2.751620E+00	3.741500E+00	2.596720E+00
2.843310E+00	3.747150E+00	2.527480E+00
3.827960E+00	1.100890E+00	2.445530E+00
2.988940E+00	3.779630E+00	2.570250E+00
2.970360E+00	3.765880E+00	2.481450E+00
4.054020E+00	1.267470E+00	2.457770E+00
3.961380E+00	1.168370E+00	2.519850E+00
3.104280E+00	3.764270E+00	2.491130E+00
3.074640E+00	3.780200E+00	2.582630E+00
4.255730E+00	1.467760E+00	2.436000E+00
4.178560E+00	1.358310E+00	2.517000E+00
3.171380E+00	3.781480E+00	2.581640E+00
3.271730E+00	3.772730E+00	2.577790E+00
3.306090E+00	3.750430E+00	2.485650E+00
4.432370E+00	1.721950E+00	2.428970E+00
4.362470E+00	1.598990E+00	2.486520E+00
4.427310E+00	1.683020E+00	2.504090E+00
3.381310E+00	3.756580E+00	2.571850E+00
3.497560E+00	3.744210E+00	2.570920E+00
3.538250E+00	3.723360E+00	2.486120E+00
4.504620E+00	2.430860E+00	2.387280E+00
4.536730E+00	2.240650E+00	2.422860E+00
4.547680E+00	2.346040E+00	2.483400E+00
4.524770E+00	2.048900E+00	2.439470E+00
4.483230E+00	1.864550E+00	2.425160E+00
4.458510E+00	1.745230E+00	2.503440E+00
3.609740E+00	3.723350E+00	2.587010E+00
3.745710E+00	3.699100E+00	2.614700E+00
3.753480E+00	3.683300E+00	2.521270E+00
4.450670E+00	2.835820E+00	2.410790E+00
4.500550E+00	2.621410E+00	2.434850E+00
4.494850E+00	2.752040E+00	2.479620E+00
4.538490E+00	2.440680E+00	2.475540E+00
3.828690E+00	3.672380E+00	2.595240E+00
3.942380E+00	3.625130E+00	2.554590E+00
4.097770E+00	3.545980E+00	2.555520E+00
4.138990E+00	3.506890E+00	2.502240E+00
4.200310E+00	3.442680E+00	2.493760E+00
4.292000E+00	3.309560E+00	2.496960E+00
4.275280E+00	3.374200E+00	2.577500E+00
4.369890E+00	3.147110E+00	2.476210E+00
4.424600E+00	2.973120E+00	2.458570E+00
4.479870E+00	2.823430E+00	2.505300E+00
4.195460E+00	3.476240E+00	2.578850E+00
4.243740E+00	3.424380E+00	2.582010E+00
1.841480E+00	2.042840E+00	2.524970E+00
1.859740E+00	2.097190E+00	2.506250E+00
1.851590E+00	2.047830E+00	2.478360E+00
1.854360E+00	1.985620E+00	2.453900E+00
1.834130E+00	1.982960E+00	2.530510E+00
1.860130E+00	1.908290E+00	2.441210E+00
1.823360E+00	1.873780E+00	2.541870E+00
1.858980E+00	1.819430E+00	2.483510E+00
1.983860E+00	1.470720E+00	2.548860E+00
1.965920E+00	1.524660E+00	2.529360E+00
2.006940E+00	1.497840E+00	2.482040E+00
2.017130E+00	1.424980E+00	2.549070E+00
2.140630E+00	2.757670E+00	2.753550E+00
2.170290E+00	2.830810E+00	2.731600E+00
2.146900E+00	2.772630E+00	2.687090E+00
2.124960E+00	2.720710E+00	2.600420E+00
2.121690E+00	2.678500E+00	2.709820E+00
2.085430E+00	2.603640E+00	2.563410E+00
2.086450E+00	2.582980E+00	2.652020E+00
2.016490E+00	2.478020E+00	2.557710E+00
1.953810E+00	2.339580E+00	2.525360E+00
1.902390E+00	2.211180E+00	2.480340E+00
1.878220E+00	2.107100E+00	2.389880E+00
1.880900E+00	1.984060E+00	2.363990E+00
1.891740E+00	1.870990E+00	2.380230E+00
1.930150E+00	1.776470E+00	2.378380E+00
1.894750E+00	1.779380E+00	2.446470E+00
1.962090E+00	1.678610E+00	2.401760E+00
1.919100E+00	1.699580E+00	2.468980E+00
1.986270E+00	1.582960E+00	2.436150E+00
1.942770E+00	1.610020E+00	2.495760E+00
2.097290E+00	1.344670E+00	2.552080E+00
2.167810E+00	1.302930E+00	2.511340E+00
2.157020E+00	1.278280E+00	2.581620E+00
2.210070E+00	1.244700E+00	2.576090E+00
2.189560E+00	2.880760E+00	2.635590E+00
2.200780E+00	2.929630E+00	2.751420E+00
2.359950E+00	1.183220E+00	2.500170E+00
2.306430E+00	1.190120E+00	2.579510E+00
2.398300E+00	1.132800E+00	2.570750E+00
2.233720E+00	3.025780E+00	2.753800E+00
2.274200E+00	3.085940E+00	2.726520E+00
2.231920E+00	3.019480E+00	2.672070E+00
2.548450E+00	1.079040E+00	2.514450E+00
2.490620E+00	1.087180E+00	2.582620E+00
2.593390E+00	1.037680E+00	2.589630E+00
2.293920E+00	3.133020E+00	2.628210E+00
2.316880E+00	3.182730E+00	2.755920E+00
2.691070E+00	9.977790E-01	2.578270E+00
2.825410E+00	9.516000E-01	2.608220E+00
2.337670E+00	3.281190E+00	2.634160E+00
2.942870E+00	9.248730E-01	2.588890E+00
2.907740E+00	9.144080E-01	2.652410E+00
2.982590E+00	8.931710E-01	2.684080E+00
2.378560E+00	3.375130E+00	2.662380E+00
2.410680E+00	3.433130E+00	2.728760E+00
2.410520E+00	3.442970E+00	2.632470E+00
3.080460E+00	8.979140E-01	2.621640E+00
2.462020E+00	3.521290E+00	2.663170E+00
3.195080E+00	8.979970E-01	2.582480E+00
2.524680E+00	3.600220E+00	2.742260E+00
2.582870E+00	3.665300E+00	2.777590E+00
2.563580E+00	3.640500E+00	2.707130E+00
3.330130E+00	9.044190E-01	2.586200E+00
2.617850E+00	3.679300E+00	2.706450E+00
2.623530E+00	3.699530E+00	2.775880E+00
3.523260E+00	9.367960E-01	2.579600E+00
2.661600E+00	3.724550E+00	2.768940E+00
2.724100E+00	3.744340E+00	2.700070E+00
3.663320E+00	9.670650E-01	2.605960E+00
3.634730E+00	9.358960E-01	2.644110E+00
3.693430E+00	9.562840E-01	2.652740E+00
2.850930E+00	3.790600E+00	2.744900E+00
2.812670E+00	3.759590E+00	2.646830E+00
3.871810E+00	1.079280E+00	2.577230E+00
3.770160E+00	9.983870E-01	2.649810E+00
2.916370E+00	3.784980E+00	2.657170E+00
2.963240E+00	3.823630E+00	2.758800E+00
4.093170E+00	1.250840E+00	2.607970E+00
3.998730E+00	1.143770E+00	2.627640E+00
3.059260E+00	3.797300E+00	2.671610E+00
3.051100E+00	3.827430E+00	2.776750E+00
4.280100E+00	1.455880E+00	2.571660E+00
4.212200E+00	1.352270E+00	2.631780E+00
3.132360E+00	3.824030E+00	2.750600E+00
3.213650E+00	3.829240E+00	2.782060E+00
3.244870E+00	3.795450E+00	2.671170E+00
4.442800E+00	1.676970E+00	2.586210E+00
4.365730E+00	1.551270E+00	2.644550E+00
3.330870E+00	3.805280E+00	2.767380E+00
3.449510E+00	3.793830E+00	2.769350E+00
3.460270E+00	3.767730E+00	2.665870E+00
4.573160E+00	2.244730E+00	2.539180E+00
4.571250E+00	2.096470E+00	2.566810E+00
4.549170E+00	1.904790E+00	2.610460E+00
4.585840E+00	2.008920E+00	2.636980E+00
4.488630E+00	1.788190E+00	2.557910E+00
3.548820E+00	3.772270E+00	2.747770E+00
3.650530E+00	3.756060E+00	2.790610E+00
3.659650E+00	3.736170E+00	2.690070E+00
4.522360E+00	2.712180E+00	2.564260E+00
4.574750E+00	2.543460E+00	2.646070E+00
4.577040E+00	2.366000E+00	2.592320E+00
4.607650E+00	2.176230E+00	2.636430E+00
4.602400E+00	2.067880E+00	2.657920E+00
3.736770E+00	3.731540E+00	2.751150E+00
3.850330E+00	3.690520E+00	2.712610E+00
4.012720E+00	3.631060E+00	2.709500E+00
4.070590E+00	3.583780E+00	2.642710E+00
4.340180E+00	3.293530E+00	2.636980E+00
4.410750E+00	3.151250E+00	2.656360E+00
4.390780E+00	3.231210E+00	2.694550E+00
4.456910E+00	2.983270E+00	2.618800E+00
4.497520E+00	2.833790E+00	2.601120E+00
4.113470E+00	3.582520E+00	2.733560E+00
4.169310E+00	3.525280E+00	2.671030E+00
4.291400E+00	3.410460E+00	2.704640E+00
4.368900E+00	3.290540E+00	2.724140E+00
1.811330E+00	1.998040E+00	2.672330E+00
1.837160E+00	2.063930E+00	2.672400E+00
1.826760E+00	2.022870E+00	2.594930E+00
1.800000E+00	1.912290E+00	2.606850E+00
1.787450E+00	1.930900E+00	2.676420E+00
1.789740E+00	1.846530E+00	2.620200E+00
1.761810E+00	1.823770E+00	2.697490E+00
1.798790E+00	1.779680E+00	2.643700E+00
2.114470E+00	2.657100E+00	2.884830E+00
2.138670E+00	2.732430E+00	2.907960E+00
2.120440E+00	2.686270E+00	2.812690E+00
2.087620E+00	2.579000E+00	2.759080E+00
2.090930E+00	2.589600E+00	2.859260E+00
2.037480E+00	2.471750E+00	2.698000E+00
2.049610E+00	2.485500E+00	2.812970E+00
1.978640E+00	2.360800E+00	2.641720E+00
2.000830E+00	2.375180E+00	2.757020E+00
1.925140E+00	2.246640E+00	2.607630E+00
1.948480E+00	2.270450E+00	2.717410E+00
1.872730E+00	2.133790E+00	2.587520E+00
1.898090E+00	2.160320E+00	2.685220E+00
1.875740E+00	1.721460E+00	2.525650E+00
1.836690E+00	1.753340E+00	2.582030E+00
1.897260E+00	1.628920E+00	2.554580E+00
1.854550E+00	1.649650E+00	2.616970E+00
1.926650E+00	1.551190E+00	2.572270E+00
1.885700E+00	1.552620E+00	2.638300E+00
1.948720E+00	1.449610E+00	2.633800E+00
2.019030E+00	1.364420E+00	2.631140E+00
1.985250E+00	1.334940E+00	2.737330E+00
2.063980E+00	1.295030E+00	2.693860E+00
2.164760E+00	2.818060E+00	2.824020E+00
2.157520E+00	1.234610E+00	2.693070E+00
2.238640E+00	1.191610E+00	2.667810E+00
2.227060E+00	1.171530E+00	2.737890E+00
2.300340E+00	1.135560E+00	2.751820E+00
2.198780E+00	2.922070E+00	2.844510E+00
2.226490E+00	2.993000E+00	2.894390E+00
2.219090E+00	2.994620E+00	2.810320E+00
2.435360E+00	1.091060E+00	2.646000E+00
2.387090E+00	1.105030E+00	2.690760E+00
2.471840E+00	1.054790E+00	2.726250E+00
2.268680E+00	3.077630E+00	2.823780E+00
2.651020E+00	9.887210E-01	2.674850E+00
2.582510E+00	1.012390E+00	2.722390E+00
2.660370E+00	9.700310E-01	2.747240E+00
2.319640E+00	3.171760E+00	2.873650E+00
2.341140E+00	3.255340E+00	2.877040E+00
2.330620E+00	3.233850E+00	2.819130E+00
2.740730E+00	9.509570E-01	2.724060E+00
2.358430E+00	3.316750E+00	2.777080E+00
2.373010E+00	3.333210E+00	2.918600E+00
2.888340E+00	9.050070E-01	2.735800E+00
2.994170E+00	8.749580E-01	2.774250E+00
2.409200E+00	3.415020E+00	2.937600E+00
2.445200E+00	3.485530E+00	2.915490E+00
2.406900E+00	3.421250E+00	2.843410E+00
3.094230E+00	8.661240E-01	2.743330E+00
2.464960E+00	3.521940E+00	2.810700E+00
2.483830E+00	3.548590E+00	2.895820E+00
3.263890E+00	8.580420E-01	2.705570E+00
2.545950E+00	3.627150E+00	2.892970E+00
3.451930E+00	8.726730E-01	2.691610E+00
3.384580E+00	8.479850E-01	2.762800E+00
3.479730E+00	8.424580E-01	2.803150E+00
2.647900E+00	3.720500E+00	2.863730E+00
3.581270E+00	9.044180E-01	2.675070E+00
3.585350E+00	8.799450E-01	2.761700E+00
2.747130E+00	3.786950E+00	2.899840E+00
2.712050E+00	3.764120E+00	2.810070E+00
3.685460E+00	9.353360E-01	2.713170E+00
2.796640E+00	3.795910E+00	2.832770E+00
2.803710E+00	3.807850E+00	2.908980E+00
3.948910E+00	1.080890E+00	2.723560E+00
3.814450E+00	9.853660E-01	2.781310E+00
2.848540E+00	3.820420E+00	2.910000E+00
2.911340E+00	3.828990E+00	2.857280E+00
4.061100E+00	1.178550E+00	2.712170E+00
4.040340E+00	1.140590E+00	2.762370E+00
3.007180E+00	3.838380E+00	2.840190E+00
4.293510E+00	1.424350E+00	2.699050E+00
4.173190E+00	1.293530E+00	2.757140E+00
4.089450E+00	1.190480E+00	2.786770E+00
3.114430E+00	3.836760E+00	2.852570E+00
3.262400E+00	3.830560E+00	2.882260E+00
4.452740E+00	1.649970E+00	2.745080E+00
4.501970E+00	1.754970E+00	2.646370E+00
4.529210E+00	1.785750E+00	2.724240E+00
4.357170E+00	1.517980E+00	2.758000E+00
3.362670E+00	3.824670E+00	2.928650E+00
3.390950E+00	3.807900E+00	2.848570E+00
4.599090E+00	1.985490E+00	2.709240E+00
4.573560E+00	1.879880E+00	2.772460E+00
3.449850E+00	3.812050E+00	2.915080E+00
3.526140E+00	3.787400E+00	2.847360E+00
3.659500E+00	3.767850E+00	2.894610E+00
4.568040E+00	2.685390E+00	2.703010E+00
4.614430E+00	2.525460E+00	2.801150E+00
4.624510E+00	2.371940E+00	2.759870E+00
4.633400E+00	2.218770E+00	2.734940E+00
4.622170E+00	2.090820E+00	2.734520E+00
3.767940E+00	3.731000E+00	2.831300E+00
3.911780E+00	3.698320E+00	2.885730E+00
3.981770E+00	3.661340E+00	2.803640E+00
4.424760E+00	3.197660E+00	2.789220E+00
4.474410E+00	3.074760E+00	2.804610E+00
4.498880E+00	2.970100E+00	2.768540E+00
4.535510E+00	2.827460E+00	2.737260E+00
4.029900E+00	3.654370E+00	2.888900E+00
4.082660E+00	3.614400E+00	2.818770E+00
4.210960E+00	3.531240E+00	2.828690E+00
4.308840E+00	3.442740E+00	2.846100E+00
4.343330E+00	3.386810E+00	2.819630E+00
4.376000E+00	3.318580E+00	2.824220E+00
4.366620E+00	3.365510E+00	2.860290E+00
4.351020E+00	3.398810E+00	2.876080E+00
1.778160E+00	1.956340E+00	2.826790E+00
1.814050E+00	2.019140E+00	2.829080E+00
1.797920E+00	1.974250E+00	2.751040E+00
1.746570E+00	1.870760E+00	2.753430E+00
1.742460E+00	1.895710E+00	2.823700E+00
1.732160E+00	1.809650E+00	2.764740E+00
1.714250E+00	1.810560E+00	2.819270E+00
1.729070E+00	1.749750E+00	2.792780E+00
2.106150E+00	2.613620E+00	3.053950E+00
2.121900E+00	2.676940E+00	3.047090E+00
2.113690E+00	2.626850E+00	2.961640E+00
2.068310E+00	2.509480E+00	2.921370E+00
2.083280E+00	2.537850E+00	3.023420E+00
2.023720E+00	2.395830E+00	2.869760E+00
2.053650E+00	2.425050E+00	2.984890E+00
1.967680E+00	2.292000E+00	2.823270E+00
1.995110E+00	2.313110E+00	2.932190E+00
1.919320E+00	2.183420E+00	2.783730E+00
1.943140E+00	2.205560E+00	2.883830E+00
1.852800E+00	2.084000E+00	2.758390E+00
1.874720E+00	2.107700E+00	2.843000E+00
1.814320E+00	1.677850E+00	2.680340E+00
1.770460E+00	1.710860E+00	2.740100E+00
1.836480E+00	1.576140E+00	2.709610E+00
1.787730E+00	1.608860E+00	2.775200E+00
1.870430E+00	1.473960E+00	2.733010E+00
1.813930E+00	1.506900E+00	2.801590E+00
1.917780E+00	1.385870E+00	2.765040E+00
1.851830E+00	1.397470E+00	2.853540E+00
1.946260E+00	1.333040E+00	2.797070E+00
1.916600E+00	1.337890E+00	2.842000E+00
1.977200E+00	1.284090E+00	2.858030E+00
2.138430E+00	2.743610E+00	3.089910E+00
2.166830E+00	2.815710E+00	3.056230E+00
2.143000E+00	2.742720E+00	3.003300E+00
2.094280E+00	1.246810E+00	2.752360E+00
2.045650E+00	1.256140E+00	2.797870E+00
2.120710E+00	1.208310E+00	2.825430E+00
2.190780E+00	2.863130E+00	2.953000E+00
2.202320E+00	2.911550E+00	3.086030E+00
2.219690E+00	1.148060E+00	2.842750E+00
2.316060E+00	1.105070E+00	2.871430E+00
2.232530E+00	3.001500E+00	3.098870E+00
2.268100E+00	3.065540E+00	3.065790E+00
2.230530E+00	2.989220E+00	3.004280E+00
2.412830E+00	1.058780E+00	2.859550E+00
2.535440E+00	1.013840E+00	2.845650E+00
2.502890E+00	1.015640E+00	2.921070E+00
2.581190E+00	9.813500E-01	2.957490E+00
2.287730E+00	3.085780E+00	2.956880E+00
2.303450E+00	3.122900E+00	3.034230E+00
2.680080E+00	9.523800E-01	2.863970E+00
2.334440E+00	3.212120E+00	3.006910E+00
2.814330E+00	9.124150E-01	2.844940E+00
2.780750E+00	9.111480E-01	2.912460E+00
2.860750E+00	8.783960E-01	2.944000E+00
2.370800E+00	3.324990E+00	3.034410E+00
2.393690E+00	3.382030E+00	3.052040E+00
2.394400E+00	3.381060E+00	2.991910E+00
2.954090E+00	8.671130E-01	2.872280E+00
2.429800E+00	3.458670E+00	3.045600E+00
3.065080E+00	8.514550E-01	2.840510E+00
2.488110E+00	3.551890E+00	2.977650E+00
3.193790E+00	8.316950E-01	2.842820E+00
2.542990E+00	3.633890E+00	3.025400E+00
2.592950E+00	3.703290E+00	3.054460E+00
2.571200E+00	3.666790E+00	2.987040E+00
3.361130E+00	8.225020E-01	2.851230E+00
3.503840E+00	8.129750E-01	2.894720E+00
2.618560E+00	3.711440E+00	2.986120E+00
2.626850E+00	3.739780E+00	3.056020E+00
3.607030E+00	8.480710E-01	2.864950E+00
2.660640E+00	3.769010E+00	3.055170E+00
2.712650E+00	3.790220E+00	3.001920E+00
3.710420E+00	9.080410E-01	2.826790E+00
2.832510E+00	3.834320E+00	2.994520E+00
3.952230E+00	1.040120E+00	2.860330E+00
3.837280E+00	9.511610E-01	2.900760E+00
2.950700E+00	3.888330E+00	3.031420E+00
2.909480E+00	3.848930E+00	2.949470E+00
4.045880E+00	1.124460E+00	2.821750E+00
3.016150E+00	3.858250E+00	2.949520E+00
3.030140E+00	3.896690E+00	3.049550E+00
4.309080E+00	1.415020E+00	2.836600E+00
4.223020E+00	1.304290E+00	2.879350E+00
4.134090E+00	1.210710E+00	2.862750E+00
3.090470E+00	3.887820E+00	3.031020E+00
3.164610E+00	3.896730E+00	3.071970E+00
3.163680E+00	3.868660E+00	2.976950E+00
4.526280E+00	1.760890E+00	2.836870E+00
4.468270E+00	1.635730E+00	2.897530E+00
4.388850E+00	1.543180E+00	2.845380E+00
3.221030E+00	3.884700E+00	3.042900E+00
3.309760E+00	3.853210E+00	3.022140E+00
4.614280E+00	1.998850E+00	2.837270E+00
4.586130E+00	1.867130E+00	2.903180E+00
3.429670E+00	3.830150E+00	2.986860E+00
3.566140E+00	3.805030E+00	2.978110E+00
3.677710E+00	3.782590E+00	2.964310E+00
4.600990E+00	2.668320E+00	2.862260E+00
4.642760E+00	2.513850E+00	2.919010E+00
4.650080E+00	2.382580E+00	2.899970E+00
4.653940E+00	2.221190E+00	2.870920E+00
4.635540E+00	2.121770E+00	2.819510E+00
3.784550E+00	3.753030E+00	2.955260E+00
3.916490E+00	3.728460E+00	3.006880E+00
4.479270E+00	3.108880E+00	2.893850E+00
4.531790E+00	2.962690E+00	2.929870E+00
4.504620E+00	3.075160E+00	2.962760E+00
4.557110E+00	2.829650E+00	2.862610E+00
4.031430E+00	3.675890E+00	2.989160E+00
4.132640E+00	3.608510E+00	2.934990E+00
4.240570E+00	3.550880E+00	2.983790E+00
4.286170E+00	3.492760E+00	2.919150E+00
4.377430E+00	3.363380E+00	2.932540E+00
4.441840E+00	3.224950E+00	2.952890E+00
4.480200E+00	3.134250E+00	2.946140E+00
4.308270E+00	3.491780E+00	2.996030E+00
4.335690E+00	3.438190E+00	2.930010E+00
1.961170E+00	2.199240E+00	3.045030E+00
1.984590E+00	2.253690E+00	3.069750E+00
1.967580E+00	2.224520E+00	2.990720E+00
1.906250E+00	2.122990E+00	2.931050E+00
1.926640E+00	2.135650E+00	3.015960E+00
1.840070E+00	2.048250E+00	2.894650E+00
1.852540E+00	2.046500E+00	2.970310E+00
1.784910E+00	1.949750E+00	2.906660E+00
1.711880E+00	1.833170E+00	2.899920E+00
1.697740E+00	1.723330E+00	2.896640E+00
1.730050E+00	1.642010E+00	2.847660E+00
1.692390E+00	1.610570E+00	2.956550E+00
1.768720E+00	1.544390E+00	2.861460E+00
1.730650E+00	1.561180E+00	2.918110E+00
1.797420E+00	1.458430E+00	2.887380E+00
1.754340E+00	1.489900E+00	2.938990E+00
1.816390E+00	1.406420E+00	2.913850E+00
1.789670E+00	1.418970E+00	2.964800E+00
1.833270E+00	1.362480E+00	2.962380E+00
2.126470E+00	2.662400E+00	3.130570E+00
2.100650E+00	2.573880E+00	3.109670E+00
2.078170E+00	2.481580E+00	3.101610E+00
2.027700E+00	2.344330E+00	3.057160E+00
1.910090E+00	1.304080E+00	2.954230E+00
1.988370E+00	1.248230E+00	2.959130E+00
2.170550E+00	2.812840E+00	3.154200E+00
2.141320E+00	2.737620E+00	3.150160E+00
2.070130E+00	1.210310E+00	2.943800E+00
2.153160E+00	1.175510E+00	2.921700E+00
2.145520E+00	1.172810E+00	2.983610E+00
2.214250E+00	1.135340E+00	3.001990E+00
2.206690E+00	2.913360E+00	3.197210E+00
2.224810E+00	2.976910E+00	3.212810E+00
2.222870E+00	2.973700E+00	3.155900E+00
2.352780E+00	1.080970E+00	2.926610E+00
2.302210E+00	1.102590E+00	2.964580E+00
2.386710E+00	1.055980E+00	3.001390E+00
2.260120E+00	3.048020E+00	3.199510E+00
2.495480E+00	1.008360E+00	3.012300E+00
2.597440E+00	9.576070E-01	3.059290E+00
2.307940E+00	3.134700E+00	3.116880E+00
2.680300E+00	9.249000E-01	3.017920E+00
2.337840E+00	3.220690E+00	3.155910E+00
2.358110E+00	3.282240E+00	3.175320E+00
2.354680E+00	3.282180E+00	3.103440E+00
2.774590E+00	8.998660E-01	2.984380E+00
2.873440E+00	8.478900E-01	3.047780E+00
2.391530E+00	3.363570E+00	3.157860E+00
2.959560E+00	8.332190E-01	2.988970E+00
2.437990E+00	3.471920E+00	3.177200E+00
2.482750E+00	3.550690E+00	3.198660E+00
2.456800E+00	3.513570E+00	3.127900E+00
3.102680E+00	8.085460E-01	2.967020E+00
2.498300E+00	3.574710E+00	3.102700E+00
2.532070E+00	3.622430E+00	3.204300E+00
3.277700E+00	7.888820E-01	2.954060E+00
3.223880E+00	7.620890E-01	3.034220E+00
3.326440E+00	7.529040E-01	3.048390E+00
2.576410E+00	3.682860E+00	3.150680E+00
3.445550E+00	7.767640E-01	2.992950E+00
2.654920E+00	3.771240E+00	3.135010E+00
3.616200E+00	8.133490E-01	2.975300E+00
2.711370E+00	3.825460E+00	3.159920E+00
2.712130E+00	3.818670E+00	3.104250E+00
3.738110E+00	8.714330E-01	2.937020E+00
2.751190E+00	3.848740E+00	3.167380E+00
2.800470E+00	3.856220E+00	3.122040E+00
3.963540E+00	1.002640E+00	2.996680E+00
3.844850E+00	9.171530E-01	2.995260E+00
2.912650E+00	3.896360E+00	3.125130E+00
4.084190E+00	1.108790E+00	2.933400E+00
3.009510E+00	3.909710E+00	3.126690E+00
4.300840E+00	1.355040E+00	2.948630E+00
4.200380E+00	1.237130E+00	2.979680E+00
4.293860E+00	1.321600E+00	3.025720E+00
3.091070E+00	3.903590E+00	3.109990E+00
3.175650E+00	3.905260E+00	3.169300E+00
4.546860E+00	1.749480E+00	2.958560E+00
4.494560E+00	1.636560E+00	3.020010E+00
4.393840E+00	1.483580E+00	2.969710E+00
4.343220E+00	1.383390E+00	3.009780E+00
3.250270E+00	3.882820E+00	3.114510E+00
3.352020E+00	3.856920E+00	3.148470E+00
4.636050E+00	1.988720E+00	2.993920E+00
4.643840E+00	2.089210E+00	2.902420E+00
4.664260E+00	2.133060E+00	2.972190E+00
4.594290E+00	1.850770E+00	3.007590E+00
3.481300E+00	3.832640E+00	3.104880E+00
3.628810E+00	3.808600E+00	3.082720E+00
3.708700E+00	3.789120E+00	3.029010E+00
4.648960E+00	2.573860E+00	2.991060E+00
4.674070E+00	2.424980E+00	3.037490E+00
4.668100E+00	2.523000E+00	3.053200E+00
4.677460E+00	2.255060E+00	2.998860E+00
3.760400E+00	3.787080E+00	3.122480E+00
3.840020E+00	3.771540E+00	3.118440E+00
3.842440E+00	3.762410E+00	3.069880E+00
4.533960E+00	3.037520E+00	3.069560E+00
4.490480E+00	3.128210E+00	2.992230E+00
4.485650E+00	3.158040E+00	3.047360E+00
4.581820E+00	2.877740E+00	3.071380E+00
4.618860E+00	2.734490E+00	3.009950E+00
4.658310E+00	2.590490E+00	3.063530E+00
3.887970E+00	3.757810E+00	3.119590E+00
3.995500E+00	3.713690E+00	3.129200E+00
4.182360E+00	3.602650E+00	3.076750E+00
4.248390E+00	3.560590E+00	3.055140E+00
4.392960E+00	3.359200E+00	3.080720E+00
4.352250E+00	3.430250E+00	3.004760E+00
4.325230E+00	3.476390E+00	3.070680E+00
4.455350E+00	3.234450E+00	3.083150E+00
4.282560E+00	3.528770E+00	3.045140E+00
2.006450E+00	2.257840E+00	3.242730E+00
2.030660E+00	2.303780E+00	3.228260E+00
1.999200E+00	2.249680E+00	3.188350E+00
1.961740E+00	2.183200E+00	3.111400E+00
1.975020E+00	2.181160E+00	3.209760E+00
1.871880E+00	2.065890E+00	3.061000E+00
1.902550E+00	2.085480E+00	3.158950E+00
1.802850E+00	1.964040E+00	3.018000E+00
1.824570E+00	1.987370E+00	3.111710E+00
1.723970E+00	1.864990E+00	2.987460E+00
1.740670E+00	1.891080E+00	3.075790E+00
1.686090E+00	1.764030E+00	2.980100E+00
1.681420E+00	1.796390E+00	3.056610E+00
1.666910E+00	1.669040E+00	2.995720E+00
1.651410E+00	1.702020E+00	3.057380E+00
1.665850E+00	1.610440E+00	3.017370E+00
1.642080E+00	1.605700E+00	3.085160E+00
1.667830E+00	1.551570E+00	3.042180E+00
2.072040E+00	2.376560E+00	3.252030E+00
2.098700E+00	2.474050E+00	3.276630E+00
2.080740E+00	2.424950E+00	3.182520E+00
2.022170E+00	2.306200E+00	3.154300E+00
1.708640E+00	1.520130E+00	2.989350E+00
1.742970E+00	1.444740E+00	3.022960E+00
1.795330E+00	1.358670E+00	3.075440E+00
1.849880E+00	1.312440E+00	3.031370E+00
1.843900E+00	1.299560E+00	3.093750E+00
1.906200E+00	1.268410E+00	3.098030E+00
2.143100E+00	2.682610E+00	3.292500E+00
2.152740E+00	2.761480E+00	3.319960E+00
2.149130E+00	2.724850E+00	3.223940E+00
2.123930E+00	2.576740E+00	3.231020E+00
2.022260E+00	1.219460E+00	3.008010E+00
1.980120E+00	1.240240E+00	3.046080E+00
2.065280E+00	1.193160E+00	3.090930E+00
2.172470E+00	2.837160E+00	3.343180E+00
2.188430E+00	2.885690E+00	3.329770E+00
2.183510E+00	2.841280E+00	3.269140E+00
2.145860E+00	1.164780E+00	3.056180E+00
2.220180E+00	1.125390E+00	3.115310E+00
2.213970E+00	2.963820E+00	3.307060E+00
2.329260E+00	1.077320E+00	3.125660E+00
2.439460E+00	1.016230E+00	3.111910E+00
2.413130E+00	1.023900E+00	3.173230E+00
2.476300E+00	9.904260E-01	3.210640E+00
2.257570E+00	3.066780E+00	3.320950E+00
2.295490E+00	3.133340E+00	3.334860E+00
2.285520E+00	3.098560E+00	3.274120E+00
2.558330E+00	9.659010E-01	3.160050E+00
2.316640E+00	3.149970E+00	3.242880E+00
2.319950E+00	3.185640E+00	3.323930E+00
2.675390E+00	9.080360E-01	3.136200E+00
2.350570E+00	3.266130E+00	3.290330E+00
2.772810E+00	8.765800E-01	3.095310E+00
2.866950E+00	8.258850E-01	3.149390E+00
2.395890E+00	3.381890E+00	3.305390E+00
2.425040E+00	3.463110E+00	3.333410E+00
2.420990E+00	3.435920E+00	3.251610E+00
2.997060E+00	7.848090E-01	3.112560E+00
2.462770E+00	3.525230E+00	3.292900E+00
3.142100E+00	7.529070E-01	3.089900E+00
3.101620E+00	7.305450E-01	3.161300E+00
3.169200E+00	7.173000E-01	3.150100E+00
2.525880E+00	3.622440E+00	3.292890E+00
3.258520E+00	7.186580E-01	3.127820E+00
2.580980E+00	3.701450E+00	3.278760E+00
3.435140E+00	7.186010E-01	3.138590E+00
2.649210E+00	3.778580E+00	3.258700E+00
3.601390E+00	7.734430E-01	3.101310E+00
2.737880E+00	3.855520E+00	3.239620E+00
3.788480E+00	8.518460E-01	3.076060E+00
2.801670E+00	3.901840E+00	3.271140E+00
2.803330E+00	3.880960E+00	3.219610E+00
3.897350E+00	9.313590E-01	3.061460E+00
3.907950E+00	9.139640E-01	3.115560E+00
2.842900E+00	3.924150E+00	3.281200E+00
2.889880E+00	3.920950E+00	3.238860E+00
4.141290E+00	1.104680E+00	3.101690E+00
3.987760E+00	9.776260E-01	3.112630E+00
2.993840E+00	3.933250E+00	3.229940E+00
4.255600E+00	1.251130E+00	3.088510E+00
4.247740E+00	1.194310E+00	3.148850E+00
3.087740E+00	3.917580E+00	3.207250E+00
3.181190E+00	3.932810E+00	3.274820E+00
4.568450E+00	1.765130E+00	3.081210E+00
4.524970E+00	1.651230E+00	3.109350E+00
4.457110E+00	1.539170E+00	3.099640E+00
4.369870E+00	1.378080E+00	3.099320E+00
4.307190E+00	1.263960E+00	3.163820E+00
3.291880E+00	3.888480E+00	3.234120E+00
3.370190E+00	3.864200E+00	3.211140E+00
4.671440E+00	2.129800E+00	3.079150E+00
4.654230E+00	1.997500E+00	3.138590E+00
4.617220E+00	1.891200E+00	3.088080E+00
3.427880E+00	3.850850E+00	3.195150E+00
3.531330E+00	3.842560E+00	3.244530E+00
3.644600E+00	3.812960E+00	3.175260E+00
3.688900E+00	3.822370E+00	3.274540E+00
4.679280E+00	2.510860E+00	3.117620E+00
4.696470E+00	2.397080E+00	3.175900E+00
4.693650E+00	2.269160E+00	3.125970E+00
3.793520E+00	3.792620E+00	3.215430E+00
3.872260E+00	3.765510E+00	3.159460E+00
3.948390E+00	3.763200E+00	3.249670E+00
4.502060E+00	3.151360E+00	3.145810E+00
4.556470E+00	3.041470E+00	3.221180E+00
4.595040E+00	2.902030E+00	3.184940E+00
4.636450E+00	2.759570E+00	3.157220E+00
4.665370E+00	2.623940E+00	3.139670E+00
4.081190E+00	3.704820E+00	3.254660E+00
4.187180E+00	3.624280E+00	3.219640E+00
4.319780E+00	3.490570E+00	3.175570E+00
4.275170E+00	3.536380E+00	3.090460E+00
4.407160E+00	3.365120E+00	3.210910E+00
4.454440E+00	3.264460E+00	3.182460E+00
1.894700E+00	2.088470E+00	3.339760E+00
1.926740E+00	2.121810E+00	3.340260E+00
1.898330E+00	2.092550E+00	3.313910E+00
1.874480E+00	2.059870E+00	3.316110E+00
1.966310E+00	2.180630E+00	3.330740E+00
2.005460E+00	2.267260E+00	3.362780E+00
1.987670E+00	2.219190E+00	3.285990E+00
1.918580E+00	2.102580E+00	3.267470E+00
1.849420E+00	2.006780E+00	3.201570E+00
1.851330E+00	2.016720E+00	3.268610E+00
1.774540E+00	1.914230E+00	3.162810E+00
1.803190E+00	1.937170E+00	3.243420E+00
1.696700E+00	1.823950E+00	3.137040E+00
1.718690E+00	1.848340E+00	3.215830E+00
1.655080E+00	1.730370E+00	3.129300E+00
1.671640E+00	1.756840E+00	3.204920E+00
1.632500E+00	1.650620E+00	3.131900E+00
1.626890E+00	1.656110E+00	3.218490E+00
1.630880E+00	1.605800E+00	3.141010E+00
1.627700E+00	1.605020E+00	3.185940E+00
1.634090E+00	1.562710E+00	3.176980E+00
2.040160E+00	2.320820E+00	3.305510E+00
1.691490E+00	1.474120E+00	3.074770E+00
1.655750E+00	1.499870E+00	3.155150E+00
1.734940E+00	1.411290E+00	3.107660E+00
1.696650E+00	1.435770E+00	3.150680E+00
1.763050E+00	1.374380E+00	3.140290E+00
1.738920E+00	1.388410E+00	3.187850E+00
1.787570E+00	1.344520E+00	3.193230E+00
2.111900E+00	2.514740E+00	3.393710E+00
2.127540E+00	2.566300E+00	3.414200E+00
2.116340E+00	2.541830E+00	3.346020E+00
2.093440E+00	2.444800E+00	3.352040E+00
1.852970E+00	1.286970E+00	3.190960E+00
1.942490E+00	1.252110E+00	3.210860E+00
2.149790E+00	2.762220E+00	3.442650E+00
2.170600E+00	2.827610E+00	3.471590E+00
2.158560E+00	2.795360E+00	3.395240E+00
2.142770E+00	2.670780E+00	3.385210E+00
2.007140E+00	1.223520E+00	3.179590E+00
2.096820E+00	1.185440E+00	3.224530E+00
2.187880E+00	2.891490E+00	3.400830E+00
2.170820E+00	1.152820E+00	3.189000E+00
2.255220E+00	1.108870E+00	3.200850E+00
2.238920E+00	1.113200E+00	3.277070E+00
2.328940E+00	1.069130E+00	3.290600E+00
2.210650E+00	2.990440E+00	3.437630E+00
2.240800E+00	3.060400E+00	3.468570E+00
2.234340E+00	3.041430E+00	3.391010E+00
2.419870E+00	1.016070E+00	3.250760E+00
2.483000E+00	9.789400E-01	3.268390E+00
2.271160E+00	3.104460E+00	3.418040E+00
2.560380E+00	9.437540E-01	3.305070E+00
2.318390E+00	3.197000E+00	3.430400E+00
2.674280E+00	8.849390E-01	3.258600E+00
2.355650E+00	3.295830E+00	3.434650E+00
2.384940E+00	3.369480E+00	3.464660E+00
2.379080E+00	3.349440E+00	3.382580E+00
2.779620E+00	8.486690E-01	3.211370E+00
2.915590E+00	7.622510E-01	3.259300E+00
2.412160E+00	3.440160E+00	3.421840E+00
3.035020E+00	7.246990E-01	3.224870E+00
2.991340E+00	7.162820E-01	3.282380E+00
3.048530E+00	6.893350E-01	3.295430E+00
2.461450E+00	3.538410E+00	3.407640E+00
3.173490E+00	6.713370E-01	3.237910E+00
2.523140E+00	3.631970E+00	3.395710E+00
3.343000E+00	6.667070E-01	3.215290E+00
3.288670E+00	6.320840E-01	3.287290E+00
3.379630E+00	6.339650E-01	3.287960E+00
2.580000E+00	3.724350E+00	3.388470E+00
3.431460E+00	6.767240E-01	3.205930E+00
3.433250E+00	6.543610E-01	3.251100E+00
2.646920E+00	3.806240E+00	3.377460E+00
3.584470E+00	7.289070E-01	3.196680E+00
3.504570E+00	6.821780E-01	3.232520E+00
2.728880E+00	3.885540E+00	3.360880E+00
3.746790E+00	7.767850E-01	3.228930E+00
2.823200E+00	3.935980E+00	3.349990E+00
3.952940E+00	9.072090E-01	3.205890E+00
2.895490E+00	3.985570E+00	3.389640E+00
2.894980E+00	3.966920E+00	3.331250E+00
4.064260E+00	1.004540E+00	3.180860E+00
4.070560E+00	9.865120E-01	3.241200E+00
2.930630E+00	3.993710E+00	3.377620E+00
2.982980E+00	3.980220E+00	3.358090E+00
4.275460E+00	1.167940E+00	3.239890E+00
4.150950E+00	1.052690E+00	3.236670E+00
3.088770E+00	3.950690E+00	3.317600E+00
3.179500E+00	3.950130E+00	3.374430E+00
4.573600E+00	1.710700E+00	3.165130E+00
4.527300E+00	1.599950E+00	3.183740E+00
4.472810E+00	1.462990E+00	3.205250E+00
4.391090E+00	1.326340E+00	3.236410E+00
4.471800E+00	1.406090E+00	3.279080E+00
3.262200E+00	3.921290E+00	3.346460E+00
3.351790E+00	3.887960E+00	3.330450E+00
3.407340E+00	3.867190E+00	3.263190E+00
3.469890E+00	3.866540E+00	3.358610E+00
4.694400E+00	2.135660E+00	3.213760E+00
4.673680E+00	1.996740E+00	3.234700E+00
4.631960E+00	1.847590E+00	3.201690E+00
4.595240E+00	1.684560E+00	3.254970E+00
4.535890E+00	1.545600E+00	3.276230E+00
4.503190E+00	1.462430E+00	3.278210E+00
3.602320E+00	3.841050E+00	3.334230E+00
3.718690E+00	3.827720E+00	3.368840E+00
4.696400E+00	2.518100E+00	3.225000E+00
4.714170E+00	2.389440E+00	3.299360E+00
4.710930E+00	2.278750E+00	3.235890E+00
3.831000E+00	3.802470E+00	3.312600E+00
3.964460E+00	3.780310E+00	3.361200E+00
4.511800E+00	3.173080E+00	3.264860E+00
4.568990E+00	3.055990E+00	3.348620E+00
4.608330E+00	2.917010E+00	3.310100E+00
4.649420E+00	2.782140E+00	3.275310E+00
4.679060E+00	2.650470E+00	3.251340E+00
4.059760E+00	3.734870E+00	3.327230E+00
4.198320E+00	3.657680E+00	3.353800E+00
4.313420E+00	3.535790E+00	3.319180E+00
4.396810E+00	3.410250E+00	3.305320E+00
4.457100E+00	3.294390E+00	3.291670E+00
1.983430E+00	2.252500E+00	3.503500E+00
2.020650E+00	2.314600E+00	3.518320E+00
1.989720E+00	2.251460E+00	3.466790E+00
1.974920E+00	2.196940E+00	3.401700E+00
1.968920E+00	2.189540E+00	3.473510E+00
1.901700E+00	2.081180E+00	3.395910E+00
1.829020E+00	1.976760E+00	3.324160E+00
1.836960E+00	1.978240E+00	3.397940E+00
1.742210E+00	1.875100E+00	3.292860E+00
1.770350E+00	1.898650E+00	3.368550E+00
1.682660E+00	1.783830E+00	3.278120E+00
1.698570E+00	1.811270E+00	3.350010E+00
1.637900E+00	1.701790E+00	3.271420E+00
1.647880E+00	1.712570E+00	3.356860E+00
1.619300E+00	1.656120E+00	3.276120E+00
1.620120E+00	1.657650E+00	3.321160E+00
1.613620E+00	1.615660E+00	3.307570E+00
2.020390E+00	2.296730E+00	3.442080E+00
2.063430E+00	2.373590E+00	3.489530E+00
1.618370E+00	1.553970E+00	3.275290E+00
1.633640E+00	1.513880E+00	3.230700E+00
1.629550E+00	1.498880E+00	3.280880E+00
1.650660E+00	1.466060E+00	3.265880E+00
2.089970E+00	2.446730E+00	3.493500E+00
2.111260E+00	2.535140E+00	3.531920E+00
2.107530E+00	2.501020E+00	3.444490E+00
2.069840E+00	2.377540E+00	3.415660E+00
1.693700E+00	1.421650E+00	3.233560E+00
1.757820E+00	1.351600E+00	3.300240E+00
1.810390E+00	1.311950E+00	3.262270E+00
1.811650E+00	1.307220E+00	3.315900E+00
1.853910E+00	1.276410E+00	3.309680E+00
2.135690E+00	2.733750E+00	3.599640E+00
2.148320E+00	2.796170E+00	3.592530E+00
2.146430E+00	2.738840E+00	3.513250E+00
2.138580E+00	2.606700E+00	3.480200E+00
2.136310E+00	2.643020E+00	3.569190E+00
1.996370E+00	1.229890E+00	3.270380E+00
1.943900E+00	1.245270E+00	3.306230E+00
2.011330E+00	1.219000E+00	3.329500E+00
2.165710E+00	2.858750E+00	3.640410E+00
2.182650E+00	2.928040E+00	3.612900E+00
2.170130E+00	2.846530E+00	3.556260E+00
2.060950E+00	1.194090E+00	3.309820E+00
2.192720E+00	2.930560E+00	3.516230E+00
2.198560E+00	2.993780E+00	3.596420E+00
2.174950E+00	1.143390E+00	3.336890E+00
2.271680E+00	1.088980E+00	3.360060E+00
2.352090E+00	1.043810E+00	3.423230E+00
2.219790E+00	3.030000E+00	3.536360E+00
2.436340E+00	9.929520E-01	3.375260E+00
2.482480E+00	9.737450E-01	3.314360E+00
2.273050E+00	3.125190E+00	3.552950E+00
2.519530E+00	9.526120E-01	3.381250E+00
2.600210E+00	9.039770E-01	3.437560E+00
2.316840E+00	3.222270E+00	3.563640E+00
2.341230E+00	3.289910E+00	3.579020E+00
2.339610E+00	3.265870E+00	3.508300E+00
2.682490E+00	8.547870E-01	3.387220E+00
2.366290E+00	3.333740E+00	3.529240E+00
2.784310E+00	8.137180E-01	3.335550E+00
2.882400E+00	7.384610E-01	3.402180E+00
2.401360E+00	3.443970E+00	3.556640E+00
2.978600E+00	6.993980E-01	3.348880E+00
3.087440E+00	6.389480E-01	3.385090E+00
2.452610E+00	3.540260E+00	3.510750E+00
3.212020E+00	6.170680E-01	3.349170E+00
3.165600E+00	6.027970E-01	3.405820E+00
3.237400E+00	5.824810E-01	3.433930E+00
2.517930E+00	3.639240E+00	3.499730E+00
3.340930E+00	6.028170E-01	3.373440E+00
2.577180E+00	3.737140E+00	3.495460E+00
3.495640E+00	6.416610E-01	3.334480E+00
2.645570E+00	3.825260E+00	3.489070E+00
3.625750E+00	7.117460E-01	3.286980E+00
3.641190E+00	6.900100E-01	3.381730E+00
2.722460E+00	3.904340E+00	3.476290E+00
3.711410E+00	7.417400E-01	3.295510E+00
3.701050E+00	7.265880E-01	3.338170E+00
2.803340E+00	3.951410E+00	3.464120E+00
3.910660E+00	8.309500E-01	3.367320E+00
3.765610E+00	7.586990E-01	3.326000E+00
2.879460E+00	3.992030E+00	3.454920E+00
4.101500E+00	9.892910E-01	3.334110E+00
2.941320E+00	4.005680E+00	3.433610E+00
3.011640E+00	4.011880E+00	3.486410E+00
4.213880E+00	1.077590E+00	3.315440E+00
4.213090E+00	1.059790E+00	3.371670E+00
3.114760E+00	3.972650E+00	3.446490E+00
3.188890E+00	3.956920E+00	3.430190E+00
4.443350E+00	1.350080E+00	3.322740E+00
4.373490E+00	1.257000E+00	3.340660E+00
4.297690E+00	1.132790E+00	3.381880E+00
3.236790E+00	3.938350E+00	3.415140E+00
3.331620E+00	3.907480E+00	3.434370E+00
3.474940E+00	3.887520E+00	3.465790E+00
4.694560E+00	2.062930E+00	3.304410E+00
4.678560E+00	1.936530E+00	3.311170E+00
4.647880E+00	1.789780E+00	3.336490E+00
4.602310E+00	1.621920E+00	3.382280E+00
4.651100E+00	1.731130E+00	3.396710E+00
4.513410E+00	1.439900E+00	3.360410E+00
4.446320E+00	1.325840E+00	3.391920E+00
3.597870E+00	3.853660E+00	3.418960E+00
3.728960E+00	3.849790E+00	3.457280E+00
4.709490E+00	2.547620E+00	3.357850E+00
4.733340E+00	2.389820E+00	3.430580E+00
4.726510E+00	2.204920E+00	3.360700E+00
4.708520E+00	2.020120E+00	3.392160E+00
4.690420E+00	1.886300E+00	3.399360E+00
4.671270E+00	1.792740E+00	3.411500E+00
3.852250E+00	3.814430E+00	3.410580E+00
3.977460E+00	3.800000E+00	3.448050E+00
4.517680E+00	3.201620E+00	3.394660E+00
4.586780E+00	3.065790E+00	3.466660E+00
4.623470E+00	2.932330E+00	3.426080E+00
4.668730E+00	2.785190E+00	3.397090E+00
4.685370E+00	2.682090E+00	3.343510E+00
4.098300E+00	3.743420E+00	3.426900E+00
4.223810E+00	3.682550E+00	3.454440E+00
4.269320E+00	3.631480E+00	3.421320E+00
4.327490E+00	3.563500E+00	3.418810E+00
4.415330E+00	3.433480E+00	3.440990E+00
4.382640E+00	3.514650E+00	3.463460E+00
4.453900E+00	3.326840E+00	3.379410E+00
4.304070E+00	3.619830E+00	3.471520E+00
4.357780E+00	3.559500E+00	3.477350E+00
1.985560E+00	2.321450E+00	3.677060E+00
2.011940E+00	2.365220E+00	3.662950E+00
1.986330E+00	2.312790E+00	3.628240E+00
1.974170E+00	2.246920E+00	3.559990E+00
1.961760E+00	2.255880E+00	3.645240E+00
1.934090E+00	2.120430E+00	3.509750E+00
1.944180E+00	2.157520E+00	3.600730E+00
1.864920E+00	2.018490E+00	3.469180E+00
1.883430E+00	2.055490E+00	3.555710E+00
1.806550E+00	1.923200E+00	3.444010E+00
1.834510E+00	1.956700E+00	3.521930E+00
1.728380E+00	1.838720E+00	3.423410E+00
1.757750E+00	1.867670E+00	3.498550E+00
1.682340E+00	1.761020E+00	3.410320E+00
1.701440E+00	1.776390E+00	3.495780E+00
1.656560E+00	1.717150E+00	3.411550E+00
1.665440E+00	1.722650E+00	3.452910E+00
1.642770E+00	1.679130E+00	3.440080E+00
2.021850E+00	2.355080E+00	3.602000E+00
2.047310E+00	2.450670E+00	3.678240E+00
1.625610E+00	1.612650E+00	3.410520E+00
1.615270E+00	1.571020E+00	3.357820E+00
1.624660E+00	1.559440E+00	3.410880E+00
1.626000E+00	1.524890E+00	3.391220E+00
2.071840E+00	2.444170E+00	3.572570E+00
2.080090E+00	2.517790E+00	3.647750E+00
1.641230E+00	1.473660E+00	3.352120E+00
1.687790E+00	1.406450E+00	3.339480E+00
1.683110E+00	1.416130E+00	3.445580E+00
1.729380E+00	1.366280E+00	3.366870E+00
1.718560E+00	1.375010E+00	3.413170E+00
1.767350E+00	1.340440E+00	3.412660E+00
2.098560E+00	2.562070E+00	3.663630E+00
2.114430E+00	2.605120E+00	3.682280E+00
2.109330E+00	2.569530E+00	3.618530E+00
1.828850E+00	1.293560E+00	3.389980E+00
1.914590E+00	1.244390E+00	3.400070E+00
1.886160E+00	1.246810E+00	3.495480E+00
1.965100E+00	1.217910E+00	3.483680E+00
2.142520E+00	2.788500E+00	3.666960E+00
2.129280E+00	2.684580E+00	3.667220E+00
2.031790E+00	1.199160E+00	3.418950E+00
2.180040E+00	2.928850E+00	3.701440E+00
2.167030E+00	2.857630E+00	3.730750E+00
2.112320E+00	1.163460E+00	3.396890E+00
2.123800E+00	1.148900E+00	3.468840E+00
2.175910E+00	1.130400E+00	3.443780E+00
2.196370E+00	2.999690E+00	3.681580E+00
2.267410E+00	1.079420E+00	3.468090E+00
2.368690E+00	1.019360E+00	3.530810E+00
2.226470E+00	3.064580E+00	3.642100E+00
2.441340E+00	9.772470E-01	3.501660E+00
2.268540E+00	3.151390E+00	3.702340E+00
2.298500E+00	3.222950E+00	3.708320E+00
2.295280E+00	3.198790E+00	3.639120E+00
2.523520E+00	9.413650E-01	3.473850E+00
2.615380E+00	8.735540E-01	3.552610E+00
2.326120E+00	3.275020E+00	3.662800E+00
2.695810E+00	8.228210E-01	3.509760E+00
2.367130E+00	3.359330E+00	3.629280E+00
2.782490E+00	7.827540E-01	3.461180E+00
2.877340E+00	7.060940E-01	3.524130E+00
2.393110E+00	3.467480E+00	3.682880E+00
2.431670E+00	3.560780E+00	3.675540E+00
2.410760E+00	3.508520E+00	3.624210E+00
2.970130E+00	6.662680E-01	3.461110E+00
3.055640E+00	6.057270E-01	3.518470E+00
2.441340E+00	3.556180E+00	3.598920E+00
2.480820E+00	3.640220E+00	3.658660E+00
3.150050E+00	5.846730E-01	3.472810E+00
3.240020E+00	5.509690E-01	3.535320E+00
2.501880E+00	3.652270E+00	3.590940E+00
2.508600E+00	3.696400E+00	3.646970E+00
3.345090E+00	5.645600E-01	3.491970E+00
2.530920E+00	3.737970E+00	3.643100E+00
2.563490E+00	3.763980E+00	3.600360E+00
3.467820E+00	5.912600E-01	3.452330E+00
2.640460E+00	3.855560E+00	3.595210E+00
3.577320E+00	6.384320E-01	3.437380E+00
2.718940E+00	3.941930E+00	3.581670E+00
3.701880E+00	6.905080E-01	3.494700E+00
3.760790E+00	7.400680E-01	3.399380E+00
3.860320E+00	7.744590E-01	3.491750E+00
2.794180E+00	3.986080E+00	3.565950E+00
3.995350E+00	8.520240E-01	3.498400E+00
2.866990E+00	4.020090E+00	3.549610E+00
4.093840E+00	9.446420E-01	3.463990E+00
2.940170E+00	4.038310E+00	3.526290E+00
3.011380E+00	4.051690E+00	3.588380E+00
4.216210E+00	1.047330E+00	3.438290E+00
3.082060E+00	4.018950E+00	3.544360E+00
3.183480E+00	4.006020E+00	3.550540E+00
3.221530E+00	3.958240E+00	3.469340E+00
3.281450E+00	3.955360E+00	3.517030E+00
4.397360E+00	1.236800E+00	3.446600E+00
4.332150E+00	1.128250E+00	3.501250E+00
3.384230E+00	3.927970E+00	3.523630E+00
3.478030E+00	3.912850E+00	3.525160E+00
4.664210E+00	1.711060E+00	3.466400E+00
4.623080E+00	1.593600E+00	3.493770E+00
4.569840E+00	1.477710E+00	3.479790E+00
4.487390E+00	1.346750E+00	3.473410E+00
3.594460E+00	3.891700E+00	3.510740E+00
3.724090E+00	3.877190E+00	3.517190E+00
4.730130E+00	2.554100E+00	3.514780E+00
4.704770E+00	2.654840E+00	3.421970E+00
4.702820E+00	2.710650E+00	3.486040E+00
4.747470E+00	2.380530E+00	3.538690E+00
4.752360E+00	2.245000E+00	3.505850E+00
4.735810E+00	2.081460E+00	3.490160E+00
4.719120E+00	1.925320E+00	3.483940E+00
4.692580E+00	1.822260E+00	3.465670E+00
3.865240E+00	3.848750E+00	3.510530E+00
4.074750E+00	3.794020E+00	3.534670E+00
4.541820E+00	3.203770E+00	3.542810E+00
4.483090E+00	3.299480E+00	3.456460E+00
4.477590E+00	3.338470E+00	3.524500E+00
4.598660E+00	3.055560E+00	3.560030E+00
4.630630E+00	2.950560E+00	3.526020E+00
4.670170E+00	2.828230E+00	3.501230E+00
4.158080E+00	3.764010E+00	3.542700E+00
4.172920E+00	3.741000E+00	3.509830E+00
4.391750E+00	3.521400E+00	3.527650E+00
4.442860E+00	3.427350E+00	3.570230E+00
4.196620E+00	3.742300E+00	3.546080E+00
4.263040E+00	3.684930E+00	3.551420E+00
4.340230E+00	3.595870E+00	3.519550E+00
1.939890E+00	2.179680E+00	3.738450E+00
1.949970E+00	2.227600E+00	3.750140E+00
1.948090E+00	2.188070E+00	3.688510E+00
1.905010E+00	2.090270E+00	3.641340E+00
1.922520E+00	2.121330E+00	3.719110E+00
1.855310E+00	1.994820E+00	3.603820E+00
1.875210E+00	2.032580E+00	3.685180E+00
1.792280E+00	1.900740E+00	3.577080E+00
1.834250E+00	1.938760E+00	3.658250E+00
1.730650E+00	1.825390E+00	3.558540E+00
1.762710E+00	1.844890E+00	3.653670E+00
1.705410E+00	1.781190E+00	3.554420E+00
1.721770E+00	1.787120E+00	3.604000E+00
1.692930E+00	1.742040E+00	3.580870E+00
2.015200E+00	2.372660E+00	3.736510E+00
1.967840E+00	2.280940E+00	3.717870E+00
1.656320E+00	1.691290E+00	3.525370E+00
1.637320E+00	1.635390E+00	3.501230E+00
1.653290E+00	1.628110E+00	3.600410E+00
1.636010E+00	1.580630E+00	3.541290E+00
2.043560E+00	2.470870E+00	3.768550E+00
2.070170E+00	2.532390E+00	3.775520E+00
2.058420E+00	2.504550E+00	3.731490E+00
1.632510E+00	1.534710E+00	3.483540E+00
1.650010E+00	1.471640E+00	3.470670E+00
1.660400E+00	1.484920E+00	3.574260E+00
1.674230E+00	1.435090E+00	3.501800E+00
1.673580E+00	1.444700E+00	3.546940E+00
1.694680E+00	1.405060E+00	3.540820E+00
2.088190E+00	2.554210E+00	3.716750E+00
2.103550E+00	2.601130E+00	3.815420E+00
1.738340E+00	1.355620E+00	3.501690E+00
1.817710E+00	1.297640E+00	3.501580E+00
1.801590E+00	1.312570E+00	3.599690E+00
1.857720E+00	1.259780E+00	3.539060E+00
1.846450E+00	1.269270E+00	3.580940E+00
1.887250E+00	1.232510E+00	3.587930E+00
2.120160E+00	2.672530E+00	3.822270E+00
2.125610E+00	2.710780E+00	3.807390E+00
2.123060E+00	2.657730E+00	3.755490E+00
2.024600E+00	1.183090E+00	3.525560E+00
1.965870E+00	1.199620E+00	3.579180E+00
2.058260E+00	1.145650E+00	3.610360E+00
2.140830E+00	2.775950E+00	3.787550E+00
2.101340E+00	1.138930E+00	3.540100E+00
2.170560E+00	1.094630E+00	3.600810E+00
2.125440E+00	1.107420E+00	3.624200E+00
2.193550E+00	1.069490E+00	3.672070E+00
2.182330E+00	2.927910E+00	3.792100E+00
2.169600E+00	2.865490E+00	3.807320E+00
2.201320E+00	1.097860E+00	3.541410E+00
2.238350E+00	1.053900E+00	3.632070E+00
2.193690E+00	2.989780E+00	3.766490E+00
2.332830E+00	1.016890E+00	3.630720E+00
2.228100E+00	3.076740E+00	3.780860E+00
2.441240E+00	9.548940E-01	3.617050E+00
2.290100E+00	3.218570E+00	3.780390E+00
2.263520E+00	3.160450E+00	3.800500E+00
2.531710E+00	9.179390E-01	3.588410E+00
2.624330E+00	8.468910E-01	3.669450E+00
2.317690E+00	3.273580E+00	3.751240E+00
2.705940E+00	7.941830E-01	3.627810E+00
2.360600E+00	3.366750E+00	3.763010E+00
2.789050E+00	7.527100E-01	3.581170E+00
2.879270E+00	6.747740E-01	3.645010E+00
2.419550E+00	3.552980E+00	3.764510E+00
2.386330E+00	3.475530E+00	3.782490E+00
2.964070E+00	6.333770E-01	3.581950E+00
3.049010E+00	5.718330E-01	3.636060E+00
2.471540E+00	3.641410E+00	3.745540E+00
3.142150E+00	5.547470E-01	3.581040E+00
3.239460E+00	5.201620E-01	3.647580E+00
2.521780E+00	3.739880E+00	3.715400E+00
3.344770E+00	5.337250E-01	3.607120E+00
2.565500E+00	3.816720E+00	3.740550E+00
2.566250E+00	3.801300E+00	3.686780E+00
3.463300E+00	5.611230E-01	3.567680E+00
2.591300E+00	3.842940E+00	3.727960E+00
2.631180E+00	3.875870E+00	3.712740E+00
3.581400E+00	6.125340E-01	3.534640E+00
2.713700E+00	3.961910E+00	3.687210E+00
3.822790E+00	7.430930E-01	3.603830E+00
3.693290E+00	6.599450E-01	3.622380E+00
2.798260E+00	4.015560E+00	3.673060E+00
3.973810E+00	8.332730E-01	3.595740E+00
2.853800E+00	4.037200E+00	3.629010E+00
4.101710E+00	9.391060E-01	3.580440E+00
2.928140E+00	4.067690E+00	3.637420E+00
3.015240E+00	4.081950E+00	3.688700E+00
4.223190E+00	1.036850E+00	3.547180E+00
3.097930E+00	4.049260E+00	3.629440E+00
3.208410E+00	4.045730E+00	3.648440E+00
3.300810E+00	3.982290E+00	3.584030E+00
4.422300E+00	1.241480E+00	3.560710E+00
4.340840E+00	1.127230E+00	3.613770E+00
3.335340E+00	4.016040E+00	3.653170E+00
3.426370E+00	3.999880E+00	3.649200E+00
3.461610E+00	3.954430E+00	3.587340E+00
4.655380E+00	1.641800E+00	3.558810E+00
4.605310E+00	1.515560E+00	3.585870E+00
4.649050E+00	1.597280E+00	3.625910E+00
4.525480E+00	1.369710E+00	3.584470E+00
3.532420E+00	3.985790E+00	3.651100E+00
3.671610E+00	3.968330E+00	3.665190E+00
3.697770E+00	3.917700E+00	3.588820E+00
4.705510E+00	2.732070E+00	3.591150E+00
4.741590E+00	2.580370E+00	3.662170E+00
4.754770E+00	2.424820E+00	3.631100E+00
4.764590E+00	2.271990E+00	3.618090E+00
4.752760E+00	2.117660E+00	3.604150E+00
4.738990E+00	1.953410E+00	3.592030E+00
4.697410E+00	1.774550E+00	3.572760E+00
4.673720E+00	1.662670E+00	3.613910E+00
3.803950E+00	3.926370E+00	3.657510E+00
3.934190E+00	3.906140E+00	3.704190E+00
3.948030E+00	3.863950E+00	3.618370E+00
4.492870E+00	3.326630E+00	3.619390E+00
4.551570E+00	3.222850E+00	3.685320E+00
4.594310E+00	3.095140E+00	3.644280E+00
4.634360E+00	2.960550E+00	3.626100E+00
4.664220E+00	2.861660E+00	3.578860E+00
4.060290E+00	3.842680E+00	3.696510E+00
4.158230E+00	3.770600E+00	3.647920E+00
4.182850E+00	3.752670E+00	3.573700E+00
4.231540E+00	3.724550E+00	3.609810E+00
4.398890E+00	3.530360E+00	3.654450E+00
4.346370E+00	3.596730E+00	3.577160E+00
4.312190E+00	3.647500E+00	3.632760E+00
4.460360E+00	3.415630E+00	3.661420E+00
4.271530E+00	3.692510E+00	3.613860E+00
1.931180E+00	2.192710E+00	3.870200E+00
1.942120E+00	2.246920E+00	3.860680E+00
1.939040E+00	2.179850E+00	3.795370E+00
1.893730E+00	2.074460E+00	3.765610E+00
1.912830E+00	2.121380E+00	3.847210E+00
1.858250E+00	1.983810E+00	3.737290E+00
1.874750E+00	2.036960E+00	3.824050E+00
1.808200E+00	1.902440E+00	3.717790E+00
1.843140E+00	1.949620E+00	3.799460E+00
1.769240E+00	1.856640E+00	3.716160E+00
1.788860E+00	1.876700E+00	3.779590E+00
1.755120E+00	1.820840E+00	3.744570E+00
1.961150E+00	2.307820E+00	3.898170E+00
1.994690E+00	2.365770E+00	3.885730E+00
1.973160E+00	2.299480E+00	3.810600E+00
1.724330E+00	1.750010E+00	3.699630E+00
1.678230E+00	1.683640E+00	3.636360E+00
1.690900E+00	1.690530E+00	3.706870E+00
1.669090E+00	1.644050E+00	3.656450E+00
1.679980E+00	1.655510E+00	3.708450E+00
1.671280E+00	1.616050E+00	3.692040E+00
2.015440E+00	2.429940E+00	3.925860E+00
2.034470E+00	2.488580E+00	3.915590E+00
2.023350E+00	2.422280E+00	3.842210E+00
1.652990E+00	1.531030E+00	3.591530E+00
1.667740E+00	1.564340E+00	3.672470E+00
1.666230E+00	1.505950E+00	3.621980E+00
1.670640E+00	1.519330E+00	3.658800E+00
1.679670E+00	1.485440E+00	3.662010E+00
2.060870E+00	2.528480E+00	3.858990E+00
1.700700E+00	1.425880E+00	3.644920E+00
1.736530E+00	1.362500E+00	3.607890E+00
1.729910E+00	1.377550E+00	3.663470E+00
1.776020E+00	1.332050E+00	3.642040E+00
1.758980E+00	1.346840E+00	3.681230E+00
1.802900E+00	1.307900E+00	3.687300E+00
2.098960E+00	2.620750E+00	3.919260E+00
2.111290E+00	2.690820E+00	3.927190E+00
2.113090E+00	2.662830E+00	3.869810E+00
1.865050E+00	1.246380E+00	3.687440E+00
1.928150E+00	1.197780E+00	3.664570E+00
1.911450E+00	1.197420E+00	3.720790E+00
1.954160E+00	1.175560E+00	3.738930E+00
2.122280E+00	2.728700E+00	3.875020E+00
2.019690E+00	1.156630E+00	3.700340E+00
2.146080E+00	2.817410E+00	3.922910E+00
2.168750E+00	2.883800E+00	3.922730E+00
2.162940E+00	2.851640E+00	3.861750E+00
2.123720E+00	1.098080E+00	3.711600E+00
2.218770E+00	1.045660E+00	3.752720E+00
2.178460E+00	2.914500E+00	3.870930E+00
2.296750E+00	1.012030E+00	3.720390E+00
2.197040E+00	3.010390E+00	3.884170E+00
2.346980E+00	9.932380E-01	3.699240E+00
2.368960E+00	9.752820E-01	3.735420E+00
2.231740E+00	3.106480E+00	3.903990E+00
2.252720E+00	3.173860E+00	3.923830E+00
2.250070E+00	3.145960E+00	3.857490E+00
2.430730E+00	9.375760E-01	3.738900E+00
2.374260E+00	9.790050E-01	3.703030E+00
2.275440E+00	3.219720E+00	3.875070E+00
2.536110E+00	8.923300E-01	3.708200E+00
2.634020E+00	8.177210E-01	3.787180E+00
2.316050E+00	3.294220E+00	3.836720E+00
2.713520E+00	7.641820E-01	3.747060E+00
2.353820E+00	3.395000E+00	3.902270E+00
2.375010E+00	3.491560E+00	3.913770E+00
2.373140E+00	3.453210E+00	3.844130E+00
2.795720E+00	7.194520E-01	3.700960E+00
2.889970E+00	6.398610E-01	3.768050E+00
2.402760E+00	3.547870E+00	3.866180E+00
2.968560E+00	5.968770E-01	3.706050E+00
3.054990E+00	5.422150E-01	3.741240E+00
2.456540E+00	3.643180E+00	3.845240E+00
3.141270E+00	5.223340E-01	3.693790E+00
3.244010E+00	4.869600E-01	3.760130E+00
2.503440E+00	3.739360E+00	3.821150E+00
3.349330E+00	5.010920E-01	3.721420E+00
2.552080E+00	3.816460E+00	3.803990E+00
3.466010E+00	5.330130E-01	3.685000E+00
2.598640E+00	3.863310E+00	3.780990E+00
2.649220E+00	3.933080E+00	3.830330E+00
3.581590E+00	5.870540E-01	3.650650E+00
2.707880E+00	3.987080E+00	3.787870E+00
3.813200E+00	7.153580E-01	3.717690E+00
3.699380E+00	6.282370E-01	3.734400E+00
2.778800E+00	4.029620E+00	3.767190E+00
3.954520E+00	8.080730E-01	3.701960E+00
2.846040E+00	4.064070E+00	3.752860E+00
2.873610E+00	4.063720E+00	3.695830E+00
2.936170E+00	4.112310E+00	3.763850E+00
4.113130E+00	9.388910E-01	3.702520E+00
3.026410E+00	4.115260E+00	3.757770E+00
4.235010E+00	1.039470E+00	3.650710E+00
3.115280E+00	4.102730E+00	3.730160E+00
3.269100E+00	4.095050E+00	3.731050E+00
4.448510E+00	1.244470E+00	3.709330E+00
4.339940E+00	1.114440E+00	3.683260E+00
3.360750E+00	4.100300E+00	3.754340E+00
3.412410E+00	4.046480E+00	3.702050E+00
4.629350E+00	1.527110E+00	3.668340E+00
4.577610E+00	1.406120E+00	3.682760E+00
4.545970E+00	1.342010E+00	3.733540E+00
3.456610E+00	4.095050E+00	3.763320E+00
3.573160E+00	4.076120E+00	3.777540E+00
3.577220E+00	4.028850E+00	3.718460E+00
4.727320E+00	2.742460E+00	3.741830E+00
4.681210E+00	2.840960E+00	3.651430E+00
4.667450E+00	2.911400E+00	3.721620E+00
4.758140E+00	2.574950E+00	3.762420E+00
4.774170E+00	2.448330E+00	3.737300E+00
4.784710E+00	2.299550E+00	3.722570E+00
4.779180E+00	2.144880E+00	3.711650E+00
4.765850E+00	1.989160E+00	3.700510E+00
4.737010E+00	1.828950E+00	3.700220E+00
4.683430E+00	1.638230E+00	3.699010E+00
4.631540E+00	1.481750E+00	3.738450E+00
4.590020E+00	1.392250E+00	3.747660E+00
3.675320E+00	4.037520E+00	3.767760E+00
3.770050E+00	3.977030E+00	3.724220E+00
3.930260E+00	3.943890E+00	3.778940E+00
4.501500E+00	3.355060E+00	3.740160E+00
4.558040E+00	3.242100E+00	3.819410E+00
4.602710E+00	3.115070E+00	3.754390E+00
4.627410E+00	3.016960E+00	3.703790E+00
4.061510E+00	3.872170E+00	3.769340E+00
4.179010E+00	3.789460E+00	3.753840E+00
4.309020E+00	3.671840E+00	3.738870E+00
4.261640E+00	3.703600E+00	3.650700E+00
4.424430E+00	3.533850E+00	3.791790E+00
4.457340E+00	3.453800E+00	3.728700E+00
1.943370E+00	2.248890E+00	3.932150E+00
1.931950E+00	2.169600E+00	3.917800E+00
1.910860E+00	2.099000E+00	3.917880E+00
1.878380E+00	2.010870E+00	3.896660E+00
1.841600E+00	1.925090E+00	3.874610E+00
1.789950E+00	1.842290E+00	3.868560E+00
1.745040E+00	1.785890E+00	3.791760E+00
1.761340E+00	1.786820E+00	3.850960E+00
1.738670E+00	1.749510E+00	3.823160E+00
1.994320E+00	2.366110E+00	3.957290E+00
1.960640E+00	2.309850E+00	3.948230E+00
1.707300E+00	1.688050E+00	3.799150E+00
1.685820E+00	1.628500E+00	3.777600E+00
1.676350E+00	1.590370E+00	3.753950E+00
1.699180E+00	1.600450E+00	3.825250E+00
1.698620E+00	1.560210E+00	3.812280E+00
2.032160E+00	2.484730E+00	3.973030E+00
2.020120E+00	2.437170E+00	3.990410E+00
1.687120E+00	1.509430E+00	3.745860E+00
1.697490E+00	1.464610E+00	3.724830E+00
1.715590E+00	1.474360E+00	3.800830E+00
1.720450E+00	1.429180E+00	3.767740E+00
2.070080E+00	2.557210E+00	3.986590E+00
1.733780E+00	1.379210E+00	3.726110E+00
1.782330E+00	1.328670E+00	3.770580E+00
1.828140E+00	1.279480E+00	3.757130E+00
1.835140E+00	1.285330E+00	3.848950E+00
1.869240E+00	1.238030E+00	3.807790E+00
2.108580E+00	2.678700E+00	3.981400E+00
2.101200E+00	2.632630E+00	4.001600E+00
1.926300E+00	1.191470E+00	3.808230E+00
2.021230E+00	1.148630E+00	3.819070E+00
2.121310E+00	2.756450E+00	3.998540E+00
2.092440E+00	1.104080E+00	3.801650E+00
2.089730E+00	1.106780E+00	3.874990E+00
2.148370E+00	1.080350E+00	3.887380E+00
2.168330E+00	2.886470E+00	3.997510E+00
2.148560E+00	2.832390E+00	4.017680E+00
2.199630E+00	1.055300E+00	3.836930E+00
2.180130E+00	2.948790E+00	3.960920E+00
2.298550E+00	9.997110E-01	3.830560E+00
2.199110E+00	3.035930E+00	4.026920E+00
2.224240E+00	3.110970E+00	4.045780E+00
2.218620E+00	3.082950E+00	3.972570E+00
2.379270E+00	9.613380E-01	3.807240E+00
2.243380E+00	3.161040E+00	4.001740E+00
2.460970E+00	9.048970E-01	3.860050E+00
2.270100E+00	3.239220E+00	3.978890E+00
2.553550E+00	8.624880E-01	3.842930E+00
2.651410E+00	7.932640E-01	3.889590E+00
2.308880E+00	3.308930E+00	3.943720E+00
2.720240E+00	7.446130E-01	3.869380E+00
2.366990E+00	3.489590E+00	3.993630E+00
2.341700E+00	3.399950E+00	4.017490E+00
2.809670E+00	6.898690E-01	3.830650E+00
2.895370E+00	6.208690E-01	3.862080E+00
2.401520E+00	3.570970E+00	3.973930E+00
2.995620E+00	5.515540E-01	3.867640E+00
2.448210E+00	3.654130E+00	3.949940E+00
3.138440E+00	4.964000E-01	3.813040E+00
2.491140E+00	3.746610E+00	3.922060E+00
2.539020E+00	3.823200E+00	3.898950E+00
3.475440E+00	5.047070E-01	3.804950E+00
3.349360E+00	4.714440E-01	3.832760E+00
2.595170E+00	3.880980E+00	3.873910E+00
2.646010E+00	3.943440E+00	3.934940E+00
3.596890E+00	5.594980E-01	3.765410E+00
2.710630E+00	4.007000E+00	3.892980E+00
3.803460E+00	6.807900E-01	3.836980E+00
3.699430E+00	6.018390E-01	3.824470E+00
2.763560E+00	4.038500E+00	3.841200E+00
3.941290E+00	7.848030E-01	3.811650E+00
2.837480E+00	4.081370E+00	3.845480E+00
2.930950E+00	4.148290E+00	3.894450E+00
4.059590E+00	8.766460E-01	3.788420E+00
3.059890E+00	4.158170E+00	3.838130E+00
4.195640E+00	1.009320E+00	3.840860E+00
[truncated: 10,719 more rows]
