# Supplementary material for: A New MRI-Based Model of Heart Function with Coupled Hemodynamics and Application to Normal and Diseased Canine Left Ventricles
Source: Front Bioeng Biotechnol. 2015 Sep 23;3:140. doi: 10.3389/fbioe.2015.00140 (PMC4585083; doi:10.3389/fbioe.2015.00140)
Supplement: Supplementary file 4 [file Data_Sheet_4.ZIP › Case2_Normal_LBBB_Diastole/nodes/case2_diastole_time_0.2800.csv]

3.333590E+00	1.909840E+00	7.176280E-01
3.363190E+00	1.974250E+00	6.889740E-01
3.387220E+00	1.922580E+00	7.103410E-01
3.390580E+00	1.859250E+00	7.455810E-01
3.431110E+00	2.053590E+00	6.524710E-01
3.474220E+00	2.132600E+00	6.274920E-01
3.502090E+00	2.071360E+00	6.590860E-01
3.502200E+00	1.957220E+00	7.210840E-01
3.642850E+00	1.866040E+00	8.055820E-01
3.538680E+00	1.799610E+00	8.180510E-01
3.707110E+00	1.785930E+00	9.025500E-01
3.608200E+00	2.118530E+00	6.755960E-01
3.699250E+00	1.977250E+00	7.837740E-01
3.758250E+00	1.875310E+00	8.607120E-01
2.938240E+00	2.178270E+00	7.420340E-01
2.961220E+00	2.295190E+00	7.184990E-01
3.010570E+00	2.239640E+00	6.992400E-01
3.030130E+00	2.165380E+00	7.053270E-01
3.029570E+00	2.411440E+00	6.916820E-01
3.058780E+00	2.518800E+00	7.027380E-01
3.109490E+00	2.458380E+00	6.700290E-01
3.174870E+00	2.314870E+00	6.409910E-01
3.332130E+00	2.108310E+00	6.266220E-01
3.137030E+00	2.095420E+00	6.902560E-01
3.235860E+00	1.892200E+00	7.548700E-01
3.405910E+00	1.721400E+00	8.650520E-01
3.232840E+00	1.704600E+00	9.112890E-01
3.506450E+00	1.604480E+00	1.038100E+00
3.360680E+00	1.567910E+00	1.053220E+00
3.506680E+00	1.535360E+00	1.130390E+00
3.215130E+00	2.552970E+00	6.654760E-01
3.477360E+00	2.530570E+00	6.507190E-01
3.495920E+00	2.280860E+00	6.206200E-01
3.606140E+00	1.687490E+00	9.732400E-01
3.676050E+00	1.563990E+00	1.179140E+00
3.645080E+00	2.442630E+00	6.779350E-01
3.663680E+00	2.563200E+00	7.175270E-01
3.723920E+00	2.289930E+00	7.078990E-01
3.800110E+00	2.112680E+00	7.853050E-01
3.841220E+00	1.960780E+00	8.834360E-01
3.861670E+00	1.842500E+00	9.843780E-01
3.787370E+00	1.709480E+00	1.069530E+00
3.804910E+00	2.494230E+00	7.894230E-01
3.896950E+00	2.264970E+00	8.387750E-01
3.939120E+00	2.062620E+00	9.334890E-01
3.925210E+00	1.940800E+00	9.882470E-01
2.570320E+00	2.645260E+00	1.089650E+00
2.595830E+00	2.722310E+00	1.093010E+00
2.618330E+00	2.661180E+00	1.044210E+00
2.692960E+00	2.598950E+00	9.629160E-01
2.574800E+00	2.556490E+00	1.072370E+00
2.729470E+00	2.396820E+00	8.852640E-01
2.597320E+00	2.386990E+00	1.030590E+00
2.806690E+00	2.181000E+00	8.241460E-01
2.638340E+00	2.195930E+00	1.005890E+00
2.806360E+00	1.963490E+00	9.377000E-01
2.693590E+00	1.997900E+00	1.045540E+00
2.875610E+00	1.846940E+00	9.444190E-01
2.767490E+00	1.802090E+00	1.081620E+00
2.894760E+00	1.728040E+00	1.050020E+00
2.693020E+00	2.770550E+00	1.031800E+00
2.874750E+00	2.796990E+00	8.920740E-01
2.839290E+00	2.590040E+00	8.280690E-01
2.910580E+00	2.441460E+00	7.564690E-01
2.964440E+00	2.003900E+00	8.051040E-01
3.037310E+00	1.761610E+00	9.270260E-01
3.151060E+00	1.592800E+00	1.068420E+00
2.994420E+00	1.628770E+00	1.103290E+00
3.257940E+00	1.469880E+00	1.220300E+00
3.069040E+00	1.499030E+00	1.235430E+00
3.335070E+00	1.374850E+00	1.342090E+00
3.168130E+00	1.351500E+00	1.399230E+00
3.325640E+00	1.295000E+00	1.463930E+00
3.078610E+00	2.684460E+00	7.496990E-01
3.145590E+00	2.913860E+00	8.684180E-01
3.499560E+00	1.457070E+00	1.267520E+00
3.480980E+00	1.332490E+00	1.445100E+00
3.305820E+00	2.856020E+00	7.932380E-01
3.385690E+00	2.995290E+00	8.950170E-01
3.388210E+00	2.725770E+00	7.040390E-01
3.684720E+00	1.478480E+00	1.328620E+00
3.714610E+00	1.404500E+00	1.481470E+00
3.513230E+00	2.890920E+00	8.378340E-01
3.591030E+00	3.029540E+00	9.804080E-01
3.683260E+00	2.722100E+00	7.929800E-01
3.922710E+00	1.769190E+00	1.144150E+00
3.909130E+00	1.652650E+00	1.275230E+00
3.829070E+00	1.520500E+00	1.382690E+00
3.716930E+00	2.927800E+00	9.424020E-01
3.747390E+00	3.026070E+00	1.072660E+00
3.840140E+00	2.836600E+00	9.639600E-01
3.912210E+00	2.668800E+00	9.321920E-01
3.987630E+00	2.435460E+00	9.457790E-01
4.038370E+00	2.191510E+00	1.033870E+00
4.027020E+00	1.924240E+00	1.165470E+00
4.098210E+00	2.097330E+00	1.183430E+00
3.993080E+00	1.759920E+00	1.257510E+00
3.836690E+00	2.946800E+00	1.068290E+00
3.972200E+00	2.835120E+00	1.142140E+00
4.048660E+00	2.591340E+00	1.120350E+00
4.094470E+00	2.363330E+00	1.138830E+00
4.122050E+00	2.201990E+00	1.192130E+00
2.347590E+00	2.643030E+00	1.465790E+00
2.369670E+00	2.736940E+00	1.454760E+00
2.380590E+00	2.661820E+00	1.402460E+00
2.411110E+00	2.576450E+00	1.342870E+00
2.349810E+00	2.553800E+00	1.457270E+00
2.434970E+00	2.405430E+00	1.293430E+00
2.367080E+00	2.399480E+00	1.424810E+00
2.452540E+00	2.221560E+00	1.271230E+00
2.383330E+00	2.233860E+00	1.391740E+00
2.491920E+00	2.040520E+00	1.294730E+00
2.421580E+00	2.061230E+00	1.411190E+00
2.533260E+00	1.870150E+00	1.307710E+00
2.454930E+00	1.891870E+00	1.423410E+00
2.597810E+00	1.746960E+00	1.348470E+00
2.519200E+00	1.716490E+00	1.488410E+00
2.630470E+00	1.611680E+00	1.455380E+00
2.417770E+00	2.853920E+00	1.432740E+00
2.460880E+00	2.969430E+00	1.440810E+00
2.465050E+00	2.896120E+00	1.384840E+00
2.456280E+00	2.779430E+00	1.332760E+00
2.514070E+00	2.627200E+00	1.181130E+00
2.508020E+00	2.396230E+00	1.156640E+00
2.528440E+00	2.207050E+00	1.137480E+00
2.575790E+00	2.021180E+00	1.171360E+00
2.631620E+00	1.847910E+00	1.201010E+00
2.712230E+00	1.677580E+00	1.303910E+00
2.780550E+00	1.576420E+00	1.339470E+00
2.735770E+00	1.538150E+00	1.435720E+00
2.814750E+00	1.505450E+00	1.394590E+00
2.526480E+00	2.944350E+00	1.339060E+00
2.541090E+00	3.029310E+00	1.389180E+00
2.625510E+00	2.886320E+00	1.177580E+00
2.872050E+00	1.584280E+00	1.248470E+00
2.998110E+00	1.421840E+00	1.374860E+00
2.888950E+00	1.444790E+00	1.411660E+00
3.060260E+00	1.337210E+00	1.450440E+00
2.979600E+00	1.325380E+00	1.512930E+00
3.105880E+00	1.275440E+00	1.521110E+00
2.619280E+00	3.051520E+00	1.319190E+00
2.778910E+00	3.083820E+00	1.232600E+00
2.767320E+00	2.993870E+00	1.140760E+00
2.800720E+00	2.931720E+00	1.045440E+00
3.434590E+00	1.240120E+00	1.573160E+00
3.245960E+00	1.213450E+00	1.612810E+00
3.411850E+00	1.175500E+00	1.695260E+00
2.877870E+00	3.059660E+00	1.115560E+00
2.905050E+00	3.138490E+00	1.197510E+00
3.023330E+00	3.026340E+00	1.000390E+00
3.620780E+00	1.282000E+00	1.584440E+00
3.566070E+00	1.205790E+00	1.697350E+00
3.028000E+00	3.155750E+00	1.165180E+00
3.273210E+00	3.169080E+00	1.125730E+00
3.261070E+00	3.058280E+00	9.723710E-01
3.747570E+00	1.328210E+00	1.608330E+00
3.767860E+00	1.264750E+00	1.729860E+00
3.460790E+00	3.121810E+00	1.054310E+00
3.444890E+00	3.198570E+00	1.168510E+00
3.972380E+00	1.585170E+00	1.459230E+00
3.947820E+00	1.493090E+00	1.573020E+00
3.866020E+00	1.377910E+00	1.651650E+00
3.562430E+00	3.195550E+00	1.208580E+00
3.671340E+00	3.117700E+00	1.148720E+00
4.160730E+00	2.087230E+00	1.339860E+00
4.145390E+00	1.892730E+00	1.435890E+00
4.061610E+00	1.714580E+00	1.448660E+00
4.043940E+00	1.580610E+00	1.563990E+00
3.866930E+00	3.045020E+00	1.224150E+00
4.033730E+00	2.939750E+00	1.340870E+00
4.070540E+00	2.831640E+00	1.291790E+00
4.117450E+00	2.706110E+00	1.293130E+00
4.167380E+00	2.479050E+00	1.320370E+00
4.179250E+00	2.615900E+00	1.426960E+00
4.168820E+00	2.277410E+00	1.296890E+00
4.126600E+00	2.801820E+00	1.412370E+00
4.164650E+00	2.703450E+00	1.425120E+00
2.247300E+00	2.667560E+00	1.708060E+00
2.272250E+00	2.762440E+00	1.700080E+00
2.279530E+00	2.692320E+00	1.644800E+00
2.308590E+00	2.612180E+00	1.560040E+00
2.243160E+00	2.581440E+00	1.691800E+00
2.311750E+00	2.404750E+00	1.556990E+00
2.255870E+00	2.423240E+00	1.674240E+00
2.323490E+00	2.240530E+00	1.525020E+00
2.250970E+00	2.224710E+00	1.668580E+00
2.360190E+00	2.084790E+00	1.524520E+00
2.307990E+00	2.104580E+00	1.625340E+00
2.384810E+00	1.925030E+00	1.525000E+00
2.322650E+00	1.962320E+00	1.633400E+00
2.432690E+00	1.781450E+00	1.556130E+00
2.362950E+00	1.814300E+00	1.644910E+00
2.467550E+00	1.687870E+00	1.585740E+00
2.426580E+00	1.659380E+00	1.676620E+00
2.496070E+00	1.610140E+00	1.622140E+00
2.320430E+00	2.879520E+00	1.680280E+00
2.357440E+00	2.997940E+00	1.694030E+00
2.360960E+00	2.936060E+00	1.628670E+00
2.355290E+00	2.832300E+00	1.571590E+00
2.681880E+00	1.475890E+00	1.567090E+00
2.573910E+00	1.538430E+00	1.597320E+00
2.722150E+00	1.386440E+00	1.638750E+00
2.643060E+00	1.378700E+00	1.726150E+00
2.765230E+00	1.300770E+00	1.723050E+00
2.418230E+00	3.010130E+00	1.565540E+00
2.474320E+00	3.135230E+00	1.633520E+00
2.817480E+00	1.377730E+00	1.551860E+00
2.947020E+00	1.238270E+00	1.673590E+00
2.860000E+00	1.244820E+00	1.724450E+00
3.032930E+00	1.156990E+00	1.764950E+00
2.942740E+00	1.138420E+00	1.839110E+00
3.058490E+00	1.092590E+00	1.856140E+00
2.562210E+00	3.115730E+00	1.467830E+00
2.610610E+00	3.238510E+00	1.600850E+00
3.074070E+00	1.213020E+00	1.648260E+00
3.162010E+00	1.115430E+00	1.788890E+00
2.689230E+00	3.236670E+00	1.493280E+00
2.754030E+00	3.309240E+00	1.594950E+00
2.730910E+00	3.177420E+00	1.379580E+00
3.521410E+00	1.141430E+00	1.803580E+00
3.346640E+00	1.109210E+00	1.810150E+00
3.509020E+00	1.087640E+00	1.910410E+00
2.835430E+00	3.285210E+00	1.484530E+00
2.881270E+00	3.349950E+00	1.592350E+00
2.944550E+00	3.241970E+00	1.317190E+00
3.675940E+00	1.183640E+00	1.808020E+00
3.662190E+00	1.133280E+00	1.912160E+00
2.940510E+00	3.394890E+00	1.633460E+00
2.958650E+00	3.431030E+00	1.700010E+00
2.991580E+00	3.411590E+00	1.643810E+00
3.011170E+00	3.367430E+00	1.550190E+00
3.136330E+00	3.331390E+00	1.432430E+00
3.198450E+00	3.269610E+00	1.296000E+00
3.773910E+00	1.213810E+00	1.822840E+00
3.769190E+00	1.186890E+00	1.885050E+00
3.046800E+00	3.436600E+00	1.699630E+00
3.159850E+00	3.426700E+00	1.653450E+00
3.193200E+00	3.385590E+00	1.553970E+00
3.330410E+00	3.363380E+00	1.470540E+00
3.472350E+00	3.285110E+00	1.307670E+00
4.002670E+00	1.445880E+00	1.726650E+00
3.974590E+00	1.348830E+00	1.817860E+00
3.868110E+00	1.238130E+00	1.869540E+00
3.311760E+00	3.431490E+00	1.646090E+00
3.454240E+00	3.418890E+00	1.603790E+00
3.504010E+00	3.366620E+00	1.500900E+00
3.647610E+00	3.331950E+00	1.498280E+00
3.751680E+00	3.225120E+00	1.356590E+00
4.228280E+00	1.992030E+00	1.578450E+00
4.204820E+00	1.789160E+00	1.665680E+00
4.273420E+00	1.926470E+00	1.732540E+00
4.113100E+00	1.556880E+00	1.721640E+00
4.073110E+00	1.445080E+00	1.819440E+00
3.603050E+00	3.406820E+00	1.639490E+00
3.743970E+00	3.370960E+00	1.632170E+00
3.788590E+00	3.304160E+00	1.542860E+00
3.887330E+00	3.240260E+00	1.539990E+00
3.975020E+00	3.105300E+00	1.475130E+00
4.227180E+00	2.501220E+00	1.519250E+00
4.260850E+00	2.246900E+00	1.577000E+00
4.267390E+00	2.440700E+00	1.632400E+00
4.278530E+00	2.041510E+00	1.697330E+00
3.884140E+00	3.322740E+00	1.684290E+00
4.007440E+00	3.201180E+00	1.656890E+00
4.096130E+00	3.071530E+00	1.663240E+00
4.138400E+00	2.918250E+00	1.583050E+00
4.220580E+00	2.671400E+00	1.583360E+00
4.247330E+00	2.535330E+00	1.603030E+00
2.188070E+00	2.675510E+00	1.950080E+00
2.218430E+00	2.789660E+00	1.946460E+00
2.208940E+00	2.705480E+00	1.887320E+00
2.215810E+00	2.631390E+00	1.796270E+00
2.168490E+00	2.590610E+00	1.924270E+00
2.206940E+00	2.439840E+00	1.788440E+00
2.164860E+00	2.450030E+00	1.899680E+00
2.201810E+00	2.289560E+00	1.759030E+00
2.147190E+00	2.265850E+00	1.885200E+00
2.209250E+00	2.206390E+00	1.755470E+00
2.184680E+00	2.196010E+00	1.818740E+00
2.211740E+00	2.120630E+00	1.800130E+00
2.249600E+00	1.843910E+00	1.840210E+00
2.233300E+00	1.906730E+00	1.826300E+00
2.287670E+00	1.861060E+00	1.755280E+00
2.345060E+00	1.714410E+00	1.772650E+00
2.275090E+00	1.762790E+00	1.859080E+00
2.399240E+00	1.569240E+00	1.816570E+00
2.323760E+00	1.623800E+00	1.894210E+00
2.436750E+00	1.478560E+00	1.859890E+00
2.385140E+00	1.470670E+00	1.958560E+00
2.472990E+00	1.398820E+00	1.931090E+00
2.264190E+00	2.846570E+00	1.796400E+00
2.267750E+00	2.924130E+00	1.884250E+00
2.254320E+00	2.019690E+00	1.741330E+00
2.501900E+00	1.481510E+00	1.772410E+00
2.583230E+00	1.360830E+00	1.819770E+00
2.553730E+00	1.328690E+00	1.932930E+00
2.640450E+00	1.279900E+00	1.895450E+00
2.293330E+00	2.999550E+00	1.890820E+00
2.355100E+00	3.090350E+00	1.893620E+00
2.312160E+00	3.006870E+00	1.811780E+00
2.831040E+00	1.191010E+00	1.842320E+00
2.732130E+00	1.241020E+00	1.866920E+00
2.874080E+00	1.123900E+00	1.909300E+00
2.813760E+00	1.119290E+00	1.990610E+00
2.924480E+00	1.069730E+00	1.979670E+00
2.406210E+00	3.124230E+00	1.764470E+00
2.437260E+00	3.206030E+00	1.841610E+00
3.149780E+00	1.044460E+00	1.920660E+00
3.040720E+00	1.043410E+00	1.973630E+00
3.168130E+00	1.001390E+00	2.022120E+00
2.499650E+00	3.276540E+00	1.858320E+00
2.568090E+00	3.341390E+00	1.922100E+00
2.557270E+00	3.307180E+00	1.835350E+00
2.526680E+00	3.260680E+00	1.746710E+00
3.253820E+00	1.054780E+00	1.896460E+00
3.252120E+00	1.012610E+00	1.985280E+00
2.633160E+00	3.349420E+00	1.817940E+00
2.697650E+00	3.425700E+00	1.913770E+00
2.683610E+00	3.340070E+00	1.699750E+00
3.400630E+00	1.030880E+00	1.978530E+00
2.767890E+00	3.414250E+00	1.813090E+00
2.818060E+00	3.459010E+00	1.916290E+00
2.851380E+00	3.390290E+00	1.700350E+00
3.660570E+00	1.059670E+00	2.050730E+00
2.878840E+00	3.487660E+00	1.960400E+00
2.890680E+00	3.506720E+00	2.020320E+00
2.926360E+00	3.504230E+00	1.964390E+00
2.959440E+00	3.473490E+00	1.855300E+00
3.867250E+00	1.180210E+00	2.005610E+00
2.965370E+00	3.522140E+00	2.006450E+00
3.054810E+00	3.514680E+00	1.970660E+00
3.100620E+00	3.496940E+00	1.906220E+00
3.211850E+00	3.478010E+00	1.817910E+00
4.003740E+00	1.283660E+00	1.962800E+00
4.010700E+00	1.241250E+00	2.041980E+00
3.180390E+00	3.521220E+00	1.975310E+00
3.307170E+00	3.515310E+00	1.941000E+00
3.365440E+00	3.499620E+00	1.867870E+00
3.485080E+00	3.475040E+00	1.783110E+00
4.298120E+00	1.823270E+00	1.830330E+00
4.263290E+00	1.647090E+00	1.894130E+00
4.148180E+00	1.436450E+00	1.966390E+00
4.296600E+00	1.566280E+00	2.032210E+00
4.095920E+00	1.293790E+00	2.054460E+00
3.442930E+00	3.522680E+00	1.940120E+00
3.572790E+00	3.505870E+00	1.922220E+00
3.633050E+00	3.479530E+00	1.865600E+00
3.751520E+00	3.432340E+00	1.805420E+00
4.322420E+00	2.387550E+00	1.807770E+00
4.267480E+00	2.523360E+00	1.683700E+00
4.292280E+00	2.574700E+00	1.794090E+00
4.334630E+00	2.213110E+00	1.804180E+00
4.356020E+00	2.004000E+00	1.884370E+00
4.349250E+00	1.768270E+00	1.975850E+00
4.333380E+00	1.652870E+00	2.014120E+00
3.708280E+00	3.495740E+00	1.947410E+00
3.830430E+00	3.461040E+00	1.943930E+00
3.871830E+00	3.423190E+00	1.897590E+00
3.932250E+00	3.365930E+00	1.855970E+00
4.034190E+00	3.256330E+00	1.813460E+00
4.125500E+00	3.119250E+00	1.806580E+00
4.207420E+00	2.959700E+00	1.814390E+00
4.282590E+00	2.760470E+00	1.850930E+00
4.278760E+00	2.864310E+00	1.911000E+00
3.952260E+00	3.410860E+00	1.998300E+00
4.068170E+00	3.302510E+00	1.966960E+00
4.161380E+00	3.171810E+00	1.950210E+00
4.228380E+00	3.030030E+00	1.943240E+00
4.274240E+00	2.919920E+00	1.949970E+00
2.153410E+00	2.653940E+00	2.167310E+00
2.174090E+00	2.756920E+00	2.161840E+00
2.159840E+00	2.682000E+00	2.112250E+00
2.158570E+00	2.625890E+00	2.028620E+00
2.122460E+00	2.581160E+00	2.139550E+00
2.123180E+00	2.464440E+00	1.997770E+00
2.090320E+00	2.469630E+00	2.094940E+00
2.110520E+00	2.315830E+00	1.982680E+00
2.077740E+00	2.331970E+00	2.074830E+00
2.102900E+00	2.225640E+00	1.974070E+00
2.063530E+00	2.193710E+00	2.059180E+00
2.114910E+00	2.145230E+00	1.987710E+00
2.144050E+00	1.945470E+00	2.004240E+00
2.146630E+00	1.990120E+00	1.979250E+00
2.160170E+00	1.955190E+00	1.968480E+00
2.159810E+00	1.909540E+00	1.985910E+00
2.208330E+00	1.675180E+00	2.048730E+00
2.194750E+00	1.737890E+00	2.022510E+00
2.246190E+00	1.682520E+00	1.970720E+00
2.299220E+00	1.552350E+00	2.010830E+00
2.233360E+00	1.596960E+00	2.079750E+00
2.339380E+00	1.470210E+00	2.052920E+00
2.296700E+00	1.461850E+00	2.153650E+00
2.380330E+00	1.391870E+00	2.117240E+00
2.193670E+00	2.785460E+00	2.056510E+00
2.226560E+00	2.878100E+00	2.101150E+00
2.164670E+00	2.103790E+00	1.915690E+00
2.189070E+00	1.977370E+00	1.892990E+00
2.208570E+00	1.831880E+00	1.926110E+00
2.508210E+00	1.329050E+00	2.011560E+00
2.462500E+00	1.322500E+00	2.101330E+00
2.548330E+00	1.256090E+00	2.086880E+00
2.262830E+00	2.972280E+00	2.095050E+00
2.316060E+00	3.066300E+00	2.123520E+00
2.291220E+00	3.028230E+00	2.051440E+00
2.265320E+00	2.957010E+00	1.988620E+00
2.706250E+00	1.178490E+00	2.003750E+00
2.624130E+00	1.215880E+00	2.039150E+00
2.753850E+00	1.113260E+00	2.071950E+00
2.701270E+00	1.110730E+00	2.152450E+00
2.807790E+00	1.061200E+00	2.142800E+00
2.336620E+00	3.098360E+00	2.010390E+00
2.369140E+00	3.178590E+00	2.069270E+00
2.990690E+00	1.016870E+00	2.069120E+00
2.915310E+00	1.023720E+00	2.116530E+00
2.997440E+00	9.930590E-01	2.148860E+00
2.419590E+00	3.247010E+00	2.079830E+00
2.477140E+00	3.314370E+00	2.135270E+00
2.459420E+00	3.290930E+00	2.049200E+00
2.433510E+00	3.237490E+00	1.968980E+00
3.098730E+00	9.831000E-01	2.123630E+00
2.516070E+00	3.349150E+00	2.030890E+00
2.557230E+00	3.395120E+00	2.119890E+00
3.308900E+00	9.743190E-01	2.113950E+00
2.619090E+00	3.436080E+00	2.157410E+00
2.678150E+00	3.481550E+00	2.222490E+00
2.669420E+00	3.462190E+00	2.140870E+00
2.640630E+00	3.430720E+00	2.049650E+00
3.532370E+00	9.923250E-01	2.122640E+00
3.470130E+00	9.593810E-01	2.201570E+00
3.593640E+00	9.684060E-01	2.222560E+00
2.738010E+00	3.496030E+00	2.126680E+00
2.793450E+00	3.536640E+00	2.226260E+00
2.786740E+00	3.488840E+00	2.012600E+00
3.651390E+00	1.014330E+00	2.135630E+00
3.657020E+00	9.954400E-01	2.191580E+00
2.886890E+00	3.520020E+00	2.129270E+00
2.879610E+00	3.548230E+00	2.236700E+00
3.888570E+00	1.115840E+00	2.178040E+00
3.746230E+00	1.033230E+00	2.185210E+00
2.967230E+00	3.568750E+00	2.230360E+00
3.092570E+00	3.572570E+00	2.242850E+00
3.073010E+00	3.537700E+00	2.106660E+00
4.030890E+00	1.225060E+00	2.123250E+00
3.186690E+00	3.564640E+00	2.190450E+00
3.178970E+00	3.580760E+00	2.252990E+00
3.316270E+00	3.539400E+00	2.094810E+00
4.278030E+00	1.481200E+00	2.125220E+00
4.191110E+00	1.335660E+00	2.168080E+00
4.273380E+00	1.428640E+00	2.198380E+00
3.268040E+00	3.576170E+00	2.235480E+00
3.386250E+00	3.565380E+00	2.200320E+00
3.450660E+00	3.556090E+00	2.142390E+00
3.575430E+00	3.532290E+00	2.075980E+00
4.375660E+00	2.504250E+00	2.019010E+00
4.387420E+00	2.338130E+00	2.003470E+00
4.385510E+00	2.205930E+00	1.949150E+00
4.440220E+00	2.055910E+00	2.071840E+00
4.424740E+00	1.962660E+00	2.046420E+00
4.430360E+00	1.843020E+00	2.075770E+00
4.397790E+00	1.636400E+00	2.146800E+00
4.451000E+00	1.771540E+00	2.165790E+00
4.325940E+00	1.492320E+00	2.212480E+00
3.509240E+00	3.568400E+00	2.207450E+00
3.639120E+00	3.552910E+00	2.192980E+00
3.709680E+00	3.536880E+00	2.142020E+00
3.830720E+00	3.496320E+00	2.091650E+00
4.329710E+00	2.815230E+00	2.035440E+00
4.371830E+00	2.672250E+00	2.067020E+00
4.471830E+00	1.932070E+00	2.145140E+00
4.473710E+00	1.838080E+00	2.179060E+00
3.764170E+00	3.544560E+00	2.220020E+00
3.911480E+00	3.506100E+00	2.246330E+00
3.949230E+00	3.476860E+00	2.175890E+00
4.001260E+00	3.428820E+00	2.140300E+00
4.102040E+00	3.330830E+00	2.118870E+00
4.203390E+00	3.203320E+00	2.109540E+00
4.197660E+00	3.264500E+00	2.194080E+00
4.270830E+00	3.044950E+00	2.089600E+00
4.301010E+00	2.930550E+00	2.051010E+00
4.028390E+00	3.445670E+00	2.258020E+00
4.115640E+00	3.364120E+00	2.231940E+00
4.165120E+00	3.309830E+00	2.210970E+00
2.107110E+00	2.552790E+00	2.321250E+00
2.154510E+00	2.631920E+00	2.337640E+00
2.139220E+00	2.600710E+00	2.243240E+00
2.074250E+00	2.465130E+00	2.200640E+00
2.064850E+00	2.474130E+00	2.298140E+00
2.055900E+00	2.342000E+00	2.171370E+00
2.027160E+00	2.328330E+00	2.288280E+00
2.032230E+00	2.236700E+00	2.136880E+00
2.013900E+00	2.247130E+00	2.213130E+00
2.034290E+00	2.169010E+00	2.137550E+00
2.012990E+00	2.163420E+00	2.200000E+00
2.034310E+00	2.100960E+00	2.160750E+00
2.185170E+00	1.510490E+00	2.272330E+00
2.165340E+00	1.568480E+00	2.245690E+00
2.213880E+00	1.528680E+00	2.199740E+00
2.253150E+00	1.450590E+00	2.234240E+00
2.214680E+00	1.436450E+00	2.320430E+00
2.286590E+00	1.379720E+00	2.291620E+00
2.170690E+00	2.720520E+00	2.339640E+00
2.206920E+00	2.809490E+00	2.333910E+00
2.174050E+00	2.742790E+00	2.269890E+00
2.120030E+00	2.042560E+00	2.008470E+00
2.074740E+00	2.060710E+00	2.080270E+00
2.108330E+00	1.928600E+00	2.070670E+00
2.156790E+00	1.816710E+00	2.048110E+00
2.116940E+00	1.800440E+00	2.142670E+00
2.168690E+00	1.676200E+00	2.146940E+00
2.414770E+00	1.313480E+00	2.180090E+00
2.367290E+00	1.315070E+00	2.272800E+00
2.449230E+00	1.246970E+00	2.259470E+00
2.251290E+00	2.922390E+00	2.326650E+00
2.299300E+00	3.018310E+00	2.356750E+00
2.273800E+00	2.980840E+00	2.286320E+00
2.244370E+00	2.910170E+00	2.215000E+00
2.612290E+00	1.159300E+00	2.169470E+00
2.540350E+00	1.186160E+00	2.265380E+00
2.652840E+00	1.114630E+00	2.228470E+00
2.623010E+00	1.121110E+00	2.283130E+00
2.689490E+00	1.075300E+00	2.303840E+00
2.315920E+00	3.050320E+00	2.247840E+00
2.347880E+00	3.128150E+00	2.304530E+00
2.881040E+00	1.006920E+00	2.229610E+00
2.798940E+00	1.027960E+00	2.289800E+00
2.894210E+00	9.775540E-01	2.305950E+00
2.380720E+00	3.205550E+00	2.310490E+00
2.429270E+00	3.271010E+00	2.361240E+00
2.411540E+00	3.245680E+00	2.279220E+00
2.381590E+00	3.199020E+00	2.196330E+00
3.008280E+00	9.614730E-01	2.270030E+00
2.458320E+00	3.299660E+00	2.256200E+00
2.490670E+00	3.358210E+00	2.332220E+00
3.227180E+00	9.325980E-01	2.260930E+00
3.158180E+00	9.026120E-01	2.350790E+00
3.274880E+00	8.890860E-01	2.366580E+00
2.531320E+00	3.420040E+00	2.350660E+00
2.583480E+00	3.462250E+00	2.416200E+00
2.571050E+00	3.451930E+00	2.329440E+00
2.551800E+00	3.415060E+00	2.244210E+00
3.384430E+00	9.386960E-01	2.245140E+00
3.387330E+00	9.051580E-01	2.338150E+00
2.634520E+00	3.478930E+00	2.327430E+00
2.693020E+00	3.517670E+00	2.431120E+00
3.549380E+00	9.320430E-01	2.307760E+00
2.739290E+00	3.537800E+00	2.323890E+00
2.798490E+00	3.569930E+00	2.438340E+00
3.745930E+00	9.847960E-01	2.291100E+00
2.873400E+00	3.563250E+00	2.339450E+00
2.875830E+00	3.582910E+00	2.448320E+00
3.854960E+00	1.043720E+00	2.261880E+00
3.876000E+00	1.024690E+00	2.320370E+00
2.951150E+00	3.599460E+00	2.441110E+00
3.062690E+00	3.606880E+00	2.431950E+00
3.012310E+00	3.590530E+00	2.335280E+00
4.081200E+00	1.203870E+00	2.264580E+00
3.970510E+00	1.088580E+00	2.333460E+00
3.166870E+00	3.588380E+00	2.338140E+00
3.148130E+00	3.608500E+00	2.432990E+00
4.292260E+00	1.407090E+00	2.272200E+00
4.228930E+00	1.292120E+00	2.332690E+00
3.244340E+00	3.611570E+00	2.426830E+00
3.346690E+00	3.602310E+00	2.418980E+00
3.369460E+00	3.580910E+00	2.319720E+00
4.427650E+00	2.352470E+00	2.097230E+00
4.464460E+00	2.210170E+00	2.127690E+00
4.479650E+00	1.750880E+00	2.266310E+00
4.454720E+00	1.616390E+00	2.312860E+00
4.380000E+00	1.511770E+00	2.301880E+00
3.458970E+00	3.601680E+00	2.412130E+00
3.576220E+00	3.592500E+00	2.416460E+00
3.605190E+00	3.569500E+00	2.321450E+00
4.405640E+00	2.718240E+00	2.167280E+00
4.450810E+00	2.563700E+00	2.230290E+00
4.482540E+00	2.348150E+00	2.226820E+00
4.534860E+00	2.160860E+00	2.287310E+00
4.509260E+00	2.009920E+00	2.249950E+00
4.503760E+00	1.872720E+00	2.248430E+00
3.692530E+00	3.584220E+00	2.430180E+00
3.827750E+00	3.567420E+00	2.463070E+00
3.825090E+00	3.544610E+00	2.359360E+00
4.262740E+00	3.184610E+00	2.237150E+00
4.319900E+00	3.054850E+00	2.244540E+00
4.385980E+00	2.851120E+00	2.228570E+00
4.394540E+00	2.937970E+00	2.341590E+00
4.444690E+00	2.684650E+00	2.267140E+00
3.908920E+00	3.542050E+00	2.445770E+00
4.022530E+00	3.485170E+00	2.419230E+00
4.146360E+00	3.371390E+00	2.368670E+00
4.234560E+00	3.254200E+00	2.317750E+00
4.332210E+00	3.099080E+00	2.346180E+00
4.371420E+00	3.011880E+00	2.349620E+00
2.078010E+00	2.479130E+00	2.482150E+00
2.130690E+00	2.555010E+00	2.500970E+00
2.094300E+00	2.516710E+00	2.400200E+00
2.039010E+00	2.387880E+00	2.373330E+00
2.047410E+00	2.407260E+00	2.462370E+00
2.010960E+00	2.312640E+00	2.369640E+00
2.009980E+00	2.309180E+00	2.438060E+00
1.983880E+00	2.236780E+00	2.377160E+00
2.106810E+00	1.468320E+00	2.468180E+00
2.088740E+00	1.558400E+00	2.398010E+00
2.151450E+00	1.505410E+00	2.349820E+00
2.176850E+00	1.439180E+00	2.384230E+00
2.153100E+00	1.432190E+00	2.440720E+00
2.192170E+00	1.383930E+00	2.442950E+00
2.182270E+00	2.722070E+00	2.543630E+00
2.213440E+00	2.792020E+00	2.548990E+00
2.191670E+00	2.745500E+00	2.495220E+00
2.175350E+00	2.686420E+00	2.421800E+00
2.169410E+00	2.659620E+00	2.524180E+00
1.984980E+00	2.186640E+00	2.286280E+00
1.985510E+00	2.064940E+00	2.277130E+00
2.032730E+00	1.970080E+00	2.200500E+00
1.982390E+00	1.949800E+00	2.309910E+00
2.062930E+00	1.842270E+00	2.210270E+00
2.006430E+00	1.863250E+00	2.303450E+00
2.096420E+00	1.726600E+00	2.240910E+00
2.040080E+00	1.759930E+00	2.317730E+00
2.120960E+00	1.616150E+00	2.286060E+00
2.067200E+00	1.656360E+00	2.350190E+00
2.318920E+00	1.316270E+00	2.356430E+00
2.267460E+00	1.317360E+00	2.439370E+00
2.353210E+00	1.257080E+00	2.430950E+00
2.249030E+00	2.887860E+00	2.543950E+00
2.279740E+00	2.978540E+00	2.572140E+00
2.263510E+00	2.942550E+00	2.505520E+00
2.244980E+00	2.868210E+00	2.444910E+00
2.488350E+00	1.191520E+00	2.348650E+00
2.439840E+00	1.194800E+00	2.426460E+00
2.530710E+00	1.135330E+00	2.431440E+00
2.297470E+00	3.007550E+00	2.469730E+00
2.336010E+00	3.069710E+00	2.530630E+00
2.636710E+00	1.064300E+00	2.426270E+00
2.747500E+00	1.009860E+00	2.405910E+00
2.712720E+00	1.002770E+00	2.475270E+00
2.775880E+00	9.741180E-01	2.497560E+00
2.367440E+00	3.155930E+00	2.550240E+00
2.397400E+00	3.226560E+00	2.551360E+00
2.383770E+00	3.199720E+00	2.501610E+00
2.362170E+00	3.148470E+00	2.426180E+00
2.901080E+00	9.385550E-01	2.423040E+00
2.417070E+00	3.253890E+00	2.479120E+00
2.439460E+00	3.298740E+00	2.577580E+00
3.066780E+00	8.989890E-01	2.414880E+00
3.023060E+00	8.892890E-01	2.501650E+00
3.120770E+00	8.682160E-01	2.503070E+00
2.488570E+00	3.384610E+00	2.579950E+00
2.528610E+00	3.440720E+00	2.586520E+00
2.510950E+00	3.416580E+00	2.533440E+00
2.492400E+00	3.368330E+00	2.460510E+00
3.222810E+00	8.670190E-01	2.452520E+00
2.553840E+00	3.457060E+00	2.521600E+00
2.599250E+00	3.496680E+00	2.641520E+00
3.381970E+00	8.720710E-01	2.443940E+00
2.645570E+00	3.510910E+00	2.530210E+00
2.699340E+00	3.553620E+00	2.633350E+00
3.518080E+00	8.953620E-01	2.417050E+00
2.749790E+00	3.577560E+00	2.544180E+00
2.754240E+00	3.590430E+00	2.629420E+00
3.715450E+00	9.302370E-01	2.460030E+00
2.801110E+00	3.606470E+00	2.623360E+00
2.888560E+00	3.607680E+00	2.555550E+00
3.884870E+00	1.009050E+00	2.399660E+00
3.024490E+00	3.641470E+00	2.598390E+00
3.006400E+00	3.629620E+00	2.509380E+00
4.124210E+00	1.183770E+00	2.413850E+00
4.025150E+00	1.081650E+00	2.476940E+00
3.131960E+00	3.627580E+00	2.519410E+00
3.105070E+00	3.640390E+00	2.611400E+00
4.333370E+00	1.397930E+00	2.395650E+00
4.253160E+00	1.283150E+00	2.476840E+00
3.195060E+00	3.646170E+00	2.609750E+00
3.287580E+00	3.643920E+00	2.604800E+00
3.318940E+00	3.625260E+00	2.511870E+00
4.507510E+00	1.671750E+00	2.395370E+00
4.441310E+00	1.539860E+00	2.450320E+00
4.504140E+00	1.631140E+00	2.470890E+00
3.389840E+00	3.632540E+00	2.598030E+00
3.498470E+00	3.631990E+00	2.594730E+00
3.536240E+00	3.616500E+00	2.508650E+00
4.543700E+00	2.414580E+00	2.371860E+00
4.588580E+00	2.219430E+00	2.402670E+00
4.594110E+00	2.329250E+00	2.466360E+00
4.587300E+00	2.019380E+00	2.414550E+00
4.554240E+00	1.823960E+00	2.395100E+00
4.532790E+00	1.698470E+00	2.472260E+00
3.603940E+00	3.617820E+00	2.609540E+00
3.734150E+00	3.607370E+00	2.634380E+00
3.741470E+00	3.594440E+00	2.540030E+00
4.462210E+00	2.818350E+00	2.406020E+00
4.527330E+00	2.607630E+00	2.424630E+00
4.513530E+00	2.737810E+00	2.472720E+00
4.578810E+00	2.425880E+00	2.460740E+00
3.813570E+00	3.587300E+00	2.613370E+00
3.924880E+00	3.551620E+00	2.570000E+00
4.079250E+00	3.487540E+00	2.567340E+00
4.120920E+00	3.452860E+00	2.512810E+00
4.183370E+00	3.394090E+00	2.502800E+00
4.279500E+00	3.271180E+00	2.502860E+00
4.260730E+00	3.331840E+00	2.584870E+00
4.364400E+00	3.117650E+00	2.478490E+00
4.428800E+00	2.951980E+00	2.456840E+00
4.494090E+00	2.807820E+00	2.500160E+00
4.178020E+00	3.425890E+00	2.588600E+00
4.227700E+00	3.378570E+00	2.590460E+00
1.908350E+00	2.035690E+00	2.541230E+00
1.928760E+00	2.088430E+00	2.523050E+00
1.919900E+00	2.041060E+00	2.495780E+00
1.922070E+00	1.981340E+00	2.471970E+00
1.899620E+00	1.977870E+00	2.546770E+00
1.927420E+00	1.906760E+00	2.459840E+00
1.886660E+00	1.872250E+00	2.558160E+00
1.921360E+00	1.820700E+00	2.500810E+00
2.029450E+00	1.486340E+00	2.562780E+00
2.014190E+00	1.537960E+00	2.543950E+00
2.054290E+00	1.512010E+00	2.496480E+00
2.061180E+00	1.442680E+00	2.562570E+00
2.188430E+00	2.729580E+00	2.762050E+00
2.217180E+00	2.798540E+00	2.740780E+00
2.196420E+00	2.742920E+00	2.697030E+00
2.179160E+00	2.692560E+00	2.612390E+00
2.174010E+00	2.652580E+00	2.719430E+00
2.144530E+00	2.579780E+00	2.576670E+00
2.143560E+00	2.559810E+00	2.663220E+00
2.079070E+00	2.458800E+00	2.571440E+00
2.020320E+00	2.324250E+00	2.540510E+00
1.972080E+00	2.199670E+00	2.497350E+00
1.950980E+00	2.099080E+00	2.409550E+00
1.950030E+00	1.980510E+00	2.383650E+00
1.958700E+00	1.871130E+00	2.399660E+00
1.991670E+00	1.780080E+00	2.396650E+00
1.955900E+00	1.782660E+00	2.464120E+00
2.019300E+00	1.686120E+00	2.418980E+00
1.976400E+00	1.706200E+00	2.485800E+00
2.038830E+00	1.593890E+00	2.452090E+00
1.995930E+00	1.620070E+00	2.511620E+00
2.138710E+00	1.365280E+00	2.564470E+00
2.205690E+00	1.322150E+00	2.521760E+00
2.194640E+00	1.300120E+00	2.592350E+00
2.245230E+00	1.265950E+00	2.585330E+00
2.239100E+00	2.843410E+00	2.647050E+00
2.246340E+00	2.891770E+00	2.760750E+00
2.390290E+00	1.198120E+00	2.504290E+00
2.338940E+00	1.210380E+00	2.586260E+00
2.427790E+00	1.149470E+00	2.574450E+00
2.279190E+00	2.980600E+00	2.763890E+00
2.321970E+00	3.032400E+00	2.738140E+00
2.279570E+00	2.972680E+00	2.683590E+00
2.572210E+00	1.082160E+00	2.510870E+00
2.516830E+00	1.098060E+00	2.582830E+00
2.616980E+00	1.041010E+00	2.585880E+00
2.345920E+00	3.070310E+00	2.642550E+00
2.366580E+00	3.119100E+00	2.768670E+00
2.712020E+00	9.913590E-01	2.570250E+00
2.845300E+00	9.310560E-01	2.594490E+00
2.391070E+00	3.204720E+00	2.650000E+00
2.962280E+00	8.910370E-01	2.569950E+00
2.927810E+00	8.861980E-01	2.636150E+00
3.002800E+00	8.570870E-01	2.665400E+00
2.434040E+00	3.287260E+00	2.679550E+00
2.465690E+00	3.341400E+00	2.746090E+00
2.466980E+00	3.347030E+00	2.651170E+00
3.101970E+00	8.476620E-01	2.596890E+00
2.517620E+00	3.418490E+00	2.682790E+00
3.218390E+00	8.371740E-01	2.553380E+00
2.580710E+00	3.488580E+00	2.763460E+00
2.639780E+00	3.544370E+00	2.800930E+00
2.620460E+00	3.520680E+00	2.730010E+00
3.358630E+00	8.301380E-01	2.551970E+00
2.674050E+00	3.553510E+00	2.730670E+00
2.679430E+00	3.574920E+00	2.800160E+00
3.560580E+00	8.520080E-01	2.541040E+00
2.715640E+00	3.598090E+00	2.793800E+00
2.774970E+00	3.613190E+00	2.725910E+00
3.707990E+00	8.780750E-01	2.565970E+00
3.678140E+00	8.460670E-01	2.604660E+00
3.739410E+00	8.672970E-01	2.613640E+00
2.896670E+00	3.653190E+00	2.772970E+00
2.860410E+00	3.620120E+00	2.674590E+00
3.929500E+00	9.905210E-01	2.535560E+00
3.821350E+00	9.088000E-01	2.609990E+00
2.957870E+00	3.645580E+00	2.685400E+00
3.001460E+00	3.687530E+00	2.787400E+00
4.165580E+00	1.168440E+00	2.567500E+00
4.064850E+00	1.057490E+00	2.587050E+00
3.091150E+00	3.658310E+00	2.700490E+00
3.084030E+00	3.690340E+00	2.806210E+00
4.359440E+00	1.387330E+00	2.534170E+00
4.288930E+00	1.278490E+00	2.594130E+00
3.159860E+00	3.688350E+00	2.779810E+00
3.235380E+00	3.698760E+00	2.810800E+00
3.263370E+00	3.665560E+00	2.698780E+00
4.521070E+00	1.625670E+00	2.554390E+00
4.446690E+00	1.490740E+00	2.610520E+00
3.344070E+00	3.680160E+00	2.795110E+00
3.455070E+00	3.678210E+00	2.795220E+00
3.464280E+00	3.651740E+00	2.690910E+00
4.626700E+00	2.225360E+00	2.520210E+00
4.634270E+00	2.070990E+00	2.544420E+00
4.622910E+00	1.868610E+00	2.583800E+00
4.654200E+00	1.979740E+00	2.613500E+00
4.562430E+00	1.745240E+00	2.528780E+00
3.547790E+00	3.665070E+00	2.771680E+00
3.644520E+00	3.656330E+00	2.813280E+00
3.652350E+00	3.636210E+00	2.711960E+00
4.546020E+00	2.699530E+00	2.556360E+00
4.612380E+00	2.531970E+00	2.634330E+00
4.625670E+00	2.350830E+00	2.576140E+00
4.669130E+00	2.154810E+00	2.616140E+00
4.668680E+00	2.042170E+00	2.635890E+00
3.726770E+00	3.640780E+00	2.771470E+00
3.835470E+00	3.608180E+00	2.730700E+00
3.995180E+00	3.564440E+00	2.723910E+00
4.052060E+00	3.521760E+00	2.655670E+00
4.329680E+00	3.257920E+00	2.642310E+00
4.407660E+00	3.123810E+00	2.658520E+00
4.384620E+00	3.201210E+00	2.698180E+00
4.463350E+00	2.963720E+00	2.617200E+00
4.513300E+00	2.818940E+00	2.596160E+00
4.095600E+00	3.524830E+00	2.745880E+00
4.151640E+00	3.472320E+00	2.681810E+00
4.277490E+00	3.369080E+00	2.712250E+00
4.360270E+00	3.257740E+00	2.729030E+00
1.874240E+00	1.990350E+00	2.685370E+00
1.902240E+00	2.053870E+00	2.685390E+00
1.892000E+00	2.015430E+00	2.609690E+00
1.863180E+00	1.908440E+00	2.621750E+00
1.848800E+00	1.925350E+00	2.689560E+00
1.850080E+00	1.844780E+00	2.634710E+00
1.817450E+00	1.821580E+00	2.709840E+00
1.855580E+00	1.780520E+00	2.657630E+00
2.164260E+00	2.632300E+00	2.891050E+00
2.185320E+00	2.706000E+00	2.913900E+00
2.169540E+00	2.660880E+00	2.820070E+00
2.140750E+00	2.556520E+00	2.767640E+00
2.142340E+00	2.566560E+00	2.865850E+00
2.096650E+00	2.451910E+00	2.708460E+00
2.104720E+00	2.465010E+00	2.820590E+00
2.042470E+00	2.343760E+00	2.654070E+00
2.060600E+00	2.357030E+00	2.766380E+00
1.991070E+00	2.232900E+00	2.621260E+00
2.010750E+00	2.255070E+00	2.728160E+00
1.941270E+00	2.122790E+00	2.602460E+00
1.964320E+00	2.147430E+00	2.697700E+00
1.932920E+00	1.726680E+00	2.541770E+00
1.894210E+00	1.756420E+00	2.597280E+00
1.950950E+00	1.637950E+00	2.570080E+00
1.908860E+00	1.657240E+00	2.631870E+00
1.976170E+00	1.563310E+00	2.586900E+00
1.934830E+00	1.564110E+00	2.652310E+00
1.992850E+00	1.466150E+00	2.647080E+00
2.060900E+00	1.385150E+00	2.643970E+00
2.023520E+00	1.355850E+00	2.748700E+00
2.102550E+00	1.318380E+00	2.705460E+00
2.209830E+00	2.787650E+00	2.831470E+00
2.193230E+00	1.259280E+00	2.703260E+00
2.272150E+00	1.215610E+00	2.676390E+00
2.259750E+00	1.197170E+00	2.746400E+00
2.331960E+00	1.161060E+00	2.759020E+00
2.242950E+00	2.886020E+00	2.852350E+00
2.270300E+00	2.952830E+00	2.902310E+00
2.263320E+00	2.953410E+00	2.819190E+00
2.463830E+00	1.108370E+00	2.649160E+00
2.417290E+00	1.126560E+00	2.695850E+00
2.498700E+00	1.071740E+00	2.728610E+00
2.314520E+00	3.027480E+00	2.833830E+00
2.673730E+00	9.899950E-01	2.670210E+00
2.606890E+00	1.021230E+00	2.720920E+00
2.683020E+00	9.725520E-01	2.743180E+00
2.368830E+00	3.110870E+00	2.885120E+00
2.391270E+00	3.187750E+00	2.889610E+00
2.380360E+00	3.167250E+00	2.831800E+00
2.761920E+00	9.440180E-01	2.716340E+00
2.410160E+00	3.240460E+00	2.791550E+00
2.425290E+00	3.257830E+00	2.932540E+00
2.908650E+00	8.815650E-01	2.722020E+00
3.014500E+00	8.398910E-01	2.756940E+00
2.463810E+00	3.330570E+00	2.953420E+00
2.500400E+00	3.393180E+00	2.932960E+00
2.461590E+00	3.333270E+00	2.859750E+00
3.115740E+00	8.180850E-01	2.721120E+00
2.519970E+00	3.423040E+00	2.829300E+00
2.539620E+00	3.448210E+00	2.915030E+00
3.289260E+00	7.928620E-01	2.676940E+00
2.603940E+00	3.513430E+00	2.915230E+00
3.484440E+00	7.937280E-01	2.657680E+00
3.413700E+00	7.740040E-01	2.731990E+00
3.512280E+00	7.640280E-01	2.771510E+00
2.704080E+00	3.594820E+00	2.888960E+00
3.621710E+00	8.161390E-01	2.636970E+00
3.624330E+00	7.942960E-01	2.726370E+00
2.798390E+00	3.657360E+00	2.927180E+00
2.763800E+00	3.635670E+00	2.835990E+00
3.730440E+00	8.469730E-01	2.675500E+00
2.845620E+00	3.661180E+00	2.860800E+00
2.853090E+00	3.674200E+00	2.937760E+00
4.009840E+00	9.952000E-01	2.685580E+00
3.867230E+00	8.965780E-01	2.744190E+00
2.896070E+00	3.684620E+00	2.939570E+00
2.954560E+00	3.692030E+00	2.886810E+00
4.132100E+00	1.093360E+00	2.672940E+00
4.108270E+00	1.056460E+00	2.724930E+00
3.043570E+00	3.701680E+00	2.870080E+00
4.375460E+00	1.354590E+00	2.663130E+00
4.247710E+00	1.218170E+00	2.721590E+00
4.161050E+00	1.107930E+00	2.749880E+00
3.144570E+00	3.699410E+00	2.883270E+00
3.281620E+00	3.702610E+00	2.911790E+00
4.533430E+00	1.598730E+00	2.715470E+00
4.578820E+00	1.710510E+00	2.617670E+00
4.606210E+00	1.744490E+00	2.697500E+00
4.438560E+00	1.456760E+00	2.725750E+00
3.375570E+00	3.702420E+00	2.957780E+00
3.401190E+00	3.686080E+00	2.876580E+00
4.669720E+00	1.955840E+00	2.686140E+00
4.650070E+00	1.844530E+00	2.747870E+00
3.456930E+00	3.697480E+00	2.942340E+00
3.527430E+00	3.678600E+00	2.872550E+00
3.654190E+00	3.670020E+00	2.917790E+00
4.598150E+00	2.674840E+00	2.694300E+00
4.657500E+00	2.515870E+00	2.789540E+00
4.676610E+00	2.359130E+00	2.744900E+00
4.693040E+00	2.200730E+00	2.716930E+00
4.688430E+00	2.067310E+00	2.713940E+00
3.757270E+00	3.643370E+00	2.851500E+00
3.897010E+00	3.622480E+00	2.903470E+00
3.965290E+00	3.592190E+00	2.819220E+00
4.422350E+00	3.171680E+00	2.791910E+00
4.479490E+00	3.055030E+00	2.804690E+00
4.510170E+00	2.954230E+00	2.766300E+00
4.555620E+00	2.815140E+00	2.731960E+00
4.013790E+00	3.590710E+00	2.903600E+00
4.065290E+00	3.554240E+00	2.832180E+00
4.195360E+00	3.483390E+00	2.838910E+00
4.296360E+00	3.403540E+00	2.853830E+00
4.332160E+00	3.350170E+00	2.826350E+00
4.367810E+00	3.286100E+00	2.829540E+00
4.357100E+00	3.331090E+00	2.866450E+00
4.340600E+00	3.362960E+00	2.882810E+00
1.835140E+00	1.947270E+00	2.835900E+00
1.873140E+00	2.008020E+00	2.838060E+00
1.857460E+00	1.966080E+00	2.762050E+00
1.801500E+00	1.865730E+00	2.764200E+00
1.796550E+00	1.888500E+00	2.832760E+00
1.783460E+00	1.806620E+00	2.775070E+00
1.763630E+00	1.806360E+00	2.828210E+00
1.777040E+00	1.748730E+00	2.802500E+00
2.155970E+00	2.590170E+00	3.057740E+00
2.170100E+00	2.652470E+00	3.051140E+00
2.163240E+00	2.603050E+00	2.966670E+00
2.121340E+00	2.487980E+00	2.926960E+00
2.134410E+00	2.515800E+00	3.027410E+00
2.081660E+00	2.375980E+00	2.876640E+00
2.109170E+00	2.404130E+00	2.989590E+00
2.026880E+00	2.274940E+00	2.831330E+00
2.052730E+00	2.294390E+00	2.938020E+00
1.981640E+00	2.168830E+00	2.793360E+00
2.003500E+00	2.189130E+00	2.891090E+00
1.915540E+00	2.072040E+00	2.769050E+00
1.936670E+00	2.093510E+00	2.851590E+00
1.867220E+00	1.683050E+00	2.693810E+00
1.820420E+00	1.713000E+00	2.751580E+00
1.884560E+00	1.585290E+00	2.722330E+00
1.833850E+00	1.614950E+00	2.786180E+00
1.912990E+00	1.487700E+00	2.744890E+00
1.855250E+00	1.517390E+00	2.811990E+00
1.956820E+00	1.403800E+00	2.776250E+00
1.889510E+00	1.413400E+00	2.863390E+00
1.983020E+00	1.353100E+00	2.807600E+00
1.952900E+00	1.357180E+00	2.851990E+00
2.011900E+00	1.306290E+00	2.867660E+00
2.185270E+00	2.717860E+00	3.093880E+00
2.211510E+00	2.787580E+00	3.060990E+00
2.188740E+00	2.716780E+00	3.008070E+00
2.130070E+00	1.271790E+00	2.762810E+00
2.080910E+00	1.280530E+00	2.808080E+00
2.154940E+00	1.235250E+00	2.834980E+00
2.234660E+00	2.831530E+00	2.959150E+00
2.247050E+00	2.879190E+00	3.091530E+00
2.251820E+00	1.176070E+00	2.850930E+00
2.347620E+00	1.133470E+00	2.878280E+00
2.277440E+00	2.964170E+00	3.105400E+00
2.313760E+00	3.021860E+00	3.073670E+00
2.274150E+00	2.951380E+00	3.011180E+00
2.441890E+00	1.083190E+00	2.864270E+00
2.561320E+00	1.029760E+00	2.846720E+00
2.529500E+00	1.035250E+00	2.923280E+00
2.606560E+00	9.961170E-01	2.957580E+00
2.333660E+00	3.036850E+00	2.965940E+00
2.350740E+00	3.072170E+00	3.043520E+00
2.703330E+00	9.562550E-01	2.860390E+00
2.383530E+00	3.152660E+00	3.017900E+00
2.835830E+00	8.999550E-01	2.835600E+00
2.802810E+00	9.039600E-01	2.905120E+00
2.882380E+00	8.623070E-01	2.933830E+00
2.422720E+00	3.255020E+00	3.047680E+00
2.447770E+00	3.305630E+00	3.066840E+00
2.447960E+00	3.302900E+00	3.006690E+00
2.974910E+00	8.387870E-01	2.857970E+00
2.485100E+00	3.374110E+00	3.062300E+00
3.086420E+00	8.081530E-01	2.821070E+00
2.544030E+00	3.454230E+00	2.996950E+00
3.216810E+00	7.757070E-01	2.819390E+00
2.601310E+00	3.525620E+00	3.047990E+00
2.652180E+00	3.587130E+00	3.079750E+00
2.629690E+00	3.552470E+00	3.010670E+00
3.389130E+00	7.502000E-01	2.822490E+00
3.536930E+00	7.330160E-01	2.864060E+00
2.676160E+00	3.592270E+00	3.011200E+00
2.684670E+00	3.621440E+00	3.082210E+00
3.646200E+00	7.617830E-01	2.831340E+00
2.716590E+00	3.649260E+00	3.082040E+00
2.765570E+00	3.666660E+00	3.029250E+00
3.755570E+00	8.205290E-01	2.791670E+00
2.881100E+00	3.701970E+00	3.024730E+00
4.012090E+00	9.549800E-01	2.825320E+00
3.891690E+00	8.598840E-01	2.864900E+00
2.992420E+00	3.755260E+00	3.063530E+00
2.953420E+00	3.714200E+00	2.979940E+00
4.113790E+00	1.040610E+00	2.785630E+00
3.053010E+00	3.723310E+00	2.980740E+00
3.067160E+00	3.762420E+00	3.082830E+00
4.392310E+00	1.346660E+00	2.803630E+00
4.300310E+00	1.231620E+00	2.846640E+00
4.208160E+00	1.130140E+00	2.827700E+00
3.123800E+00	3.753020E+00	3.064320E+00
3.193570E+00	3.764760E+00	3.105680E+00
3.191350E+00	3.736720E+00	3.008700E+00
4.606490E+00	1.718480E+00	2.811090E+00
4.552540E+00	1.584630E+00	2.869950E+00
4.471500E+00	1.484950E+00	2.815360E+00
3.245080E+00	3.757140E+00	3.075100E+00
3.327150E+00	3.730080E+00	3.053000E+00
4.687190E+00	1.971080E+00	2.815900E+00
4.667680E+00	1.831320E+00	2.879440E+00
3.438880E+00	3.715470E+00	3.015220E+00
3.566610E+00	3.702460E+00	3.003450E+00
3.672630E+00	3.689370E+00	2.987180E+00
4.637860E+00	2.659950E+00	2.853170E+00
4.690700E+00	2.505470E+00	2.907290E+00
4.706680E+00	2.371340E+00	2.885570E+00
4.717580E+00	2.204400E+00	2.853810E+00
4.703040E+00	2.100320E+00	2.800160E+00
3.774950E+00	3.670180E+00	2.975400E+00
3.903950E+00	3.657980E+00	3.024340E+00
4.484840E+00	3.089510E+00	2.894340E+00
4.548960E+00	2.950260E+00	2.926930E+00
4.514650E+00	3.059360E+00	2.962180E+00
4.581330E+00	2.819120E+00	2.857140E+00
4.017160E+00	3.615630E+00	3.003700E+00
4.116910E+00	3.554380E+00	2.947450E+00
4.227960E+00	3.508710E+00	2.993290E+00
4.273880E+00	3.453070E+00	2.927500E+00
4.369900E+00	3.331460E+00	2.938260E+00
4.442380E+00	3.202010E+00	2.955470E+00
4.485940E+00	3.115380E+00	2.946860E+00
4.298070E+00	3.455750E+00	3.003720E+00
4.325430E+00	3.402420E+00	2.937100E+00
2.019120E+00	2.180960E+00	3.049070E+00
2.041650E+00	2.234430E+00	3.073220E+00
2.025570E+00	2.206660E+00	2.995720E+00
1.966880E+00	2.107280E+00	2.937720E+00
1.985310E+00	2.118720E+00	3.020750E+00
1.899640E+00	2.035000E+00	2.902230E+00
1.910510E+00	2.032300E+00	2.976280E+00
1.841220E+00	1.939500E+00	2.914220E+00
1.761010E+00	1.826700E+00	2.907250E+00
1.741650E+00	1.721410E+00	2.904120E+00
1.773520E+00	1.644630E+00	2.856580E+00
1.730810E+00	1.612080E+00	2.963110E+00
1.809340E+00	1.551580E+00	2.870500E+00
1.769300E+00	1.566020E+00	2.925740E+00
1.834960E+00	1.470020E+00	2.896240E+00
1.790210E+00	1.498180E+00	2.946460E+00
1.852560E+00	1.420590E+00	2.922530E+00
1.824000E+00	1.431130E+00	2.972270E+00
1.867290E+00	1.378110E+00	2.970280E+00
2.176890E+00	2.637720E+00	3.133890E+00
2.152140E+00	2.550710E+00	3.112800E+00
2.132140E+00	2.459350E+00	3.104610E+00
2.084160E+00	2.323840E+00	3.060730E+00
1.943340E+00	1.323540E+00	2.962440E+00
2.020710E+00	1.271450E+00	2.967300E+00
2.217190E+00	2.785080E+00	3.158380E+00
2.189600E+00	2.711960E+00	3.153710E+00
2.103320E+00	1.237140E+00	2.952380E+00
2.186190E+00	1.204200E+00	2.930180E+00
2.177850E+00	1.201500E+00	2.991390E+00
2.245430E+00	1.164730E+00	3.008950E+00
2.253760E+00	2.881870E+00	3.202290E+00
2.271940E+00	2.942670E+00	3.218630E+00
2.268860E+00	2.938810E+00	3.161830E+00
2.383510E+00	1.109240E+00	2.932610E+00
2.333240E+00	1.131930E+00	2.971050E+00
2.416010E+00	1.083430E+00	3.006230E+00
2.307760E+00	3.008260E+00	3.206640E+00
2.522150E+00	1.029700E+00	3.014590E+00
2.622880E+00	9.726420E-01	3.058930E+00
2.357340E+00	3.083900E+00	3.126250E+00
2.703910E+00	9.312940E-01	3.015000E+00
2.389450E+00	3.163720E+00	3.166830E+00
2.410800E+00	3.220530E+00	3.187540E+00
2.406340E+00	3.218610E+00	3.115650E+00
2.796710E+00	8.946770E-01	2.977840E+00
2.894850E+00	8.317530E-01	3.038040E+00
2.446740E+00	3.291640E+00	3.172400E+00
2.980080E+00	8.058730E-01	2.975810E+00
2.495020E+00	3.389950E+00	3.194620E+00
2.540760E+00	3.460730E+00	3.218720E+00
2.513640E+00	3.425800E+00	3.146340E+00
3.123950E+00	7.627410E-01	2.948100E+00
2.556080E+00	3.477700E+00	3.123340E+00
2.592230E+00	3.521530E+00	3.227580E+00
3.302200E+00	7.249880E-01	2.929540E+00
3.246280E+00	7.044840E-01	3.012640E+00
3.351520E+00	6.844270E-01	3.023700E+00
2.637660E+00	3.570470E+00	3.176320E+00
3.474810E+00	7.010960E-01	2.965250E+00
2.712290E+00	3.653190E+00	3.162750E+00
3.653950E+00	7.284110E-01	2.943990E+00
2.765900E+00	3.704730E+00	3.189520E+00
2.766090E+00	3.696610E+00	3.133150E+00
3.783580E+00	7.839380E-01	2.903780E+00
2.804420E+00	3.724620E+00	3.198390E+00
2.852060E+00	3.726370E+00	3.153980E+00
4.022370E+00	9.185100E-01	2.964370E+00
3.897310E+00	8.280690E-01	2.961860E+00
2.958670E+00	3.762750E+00	3.158970E+00
4.153960E+00	1.025590E+00	2.899290E+00
3.048900E+00	3.775960E+00	3.161260E+00
4.383230E+00	1.285800E+00	2.917470E+00
4.275580E+00	1.162620E+00	2.948360E+00
4.374190E+00	1.253140E+00	2.996360E+00
3.125780E+00	3.767820E+00	3.145130E+00
3.204980E+00	3.775380E+00	3.204320E+00
4.630060E+00	1.707290E+00	2.934090E+00
4.580000E+00	1.587600E+00	2.994650E+00
4.477860E+00	1.423280E+00	2.941060E+00
4.426820E+00	1.317310E+00	2.980390E+00
3.273120E+00	3.757130E+00	3.147580E+00
3.368390E+00	3.736850E+00	3.180750E+00
4.712690E+00	1.961770E+00	2.973900E+00
4.715180E+00	2.066840E+00	2.883080E+00
4.735000E+00	2.113520E+00	2.954210E+00
4.676680E+00	1.815600E+00	2.985260E+00
3.488660E+00	3.724630E+00	3.133380E+00
3.627490E+00	3.712560E+00	3.107830E+00
3.703280E+00	3.700850E+00	3.051420E+00
4.695240E+00	2.567200E+00	2.980520E+00
4.731440E+00	2.416390E+00	3.024470E+00
4.719460E+00	2.516480E+00	3.041920E+00
4.741830E+00	2.241040E+00	2.983280E+00
3.754290E+00	3.706160E+00	3.143930E+00
3.831060E+00	3.697280E+00	3.137990E+00
3.832620E+00	3.687150E+00	3.089230E+00
4.550410E+00	3.025960E+00	3.067670E+00
4.498140E+00	3.111070E+00	2.992590E+00
4.493330E+00	3.141190E+00	3.048030E+00
4.610520E+00	2.870460E+00	3.066180E+00
4.655130E+00	2.728180E+00	3.002240E+00
4.706370E+00	2.584920E+00	3.053230E+00
3.877830E+00	3.687450E+00	3.138040E+00
3.984110E+00	3.654020E+00	3.144660E+00
4.169950E+00	3.556720E+00	3.087860E+00
4.237250E+00	3.520660E+00	3.064410E+00
4.389760E+00	3.332250E+00	3.085620E+00
4.344290E+00	3.397850E+00	3.011230E+00
4.317370E+00	3.443540E+00	3.077740E+00
4.459460E+00	3.215050E+00	3.085220E+00
4.272330E+00	3.491730E+00	3.053470E+00
2.064740E+00	2.236890E+00	3.244030E+00
2.088740E+00	2.282380E+00	3.229780E+00
2.057180E+00	2.229190E+00	3.190250E+00
2.020190E+00	2.164120E+00	3.114380E+00
2.033830E+00	2.161200E+00	3.211430E+00
1.929180E+00	2.049670E+00	3.065010E+00
1.960610E+00	2.067420E+00	3.161340E+00
1.857320E+00	1.951620E+00	3.023110E+00
1.879660E+00	1.972630E+00	3.114980E+00
1.772970E+00	1.856050E+00	2.993020E+00
1.790270E+00	1.879760E+00	3.079620E+00
1.729240E+00	1.758990E+00	2.985740E+00
1.724480E+00	1.788700E+00	3.060650E+00
1.705630E+00	1.667300E+00	3.001200E+00
1.689640E+00	1.697860E+00	3.061490E+00
1.701860E+00	1.610520E+00	3.022510E+00
1.676340E+00	1.604590E+00	3.088970E+00
1.700860E+00	1.553650E+00	3.046930E+00
2.130590E+00	2.354080E+00	3.253480E+00
2.155510E+00	2.451120E+00	3.278190E+00
2.138040E+00	2.402260E+00	3.184690E+00
2.079690E+00	2.285210E+00	3.156600E+00
1.742730E+00	1.525180E+00	2.995410E+00
1.774960E+00	1.453590E+00	3.028840E+00
1.826180E+00	1.372160E+00	3.081030E+00
1.880980E+00	1.329330E+00	3.037990E+00
1.874030E+00	1.316390E+00	3.099380E+00
1.936500E+00	1.288020E+00	3.103870E+00
2.196330E+00	2.657940E+00	3.295130E+00
2.205030E+00	2.735750E+00	3.323140E+00
2.199090E+00	2.699640E+00	3.227080E+00
2.177100E+00	2.553390E+00	3.233310E+00
2.053880E+00	1.244400E+00	3.015530E+00
2.011120E+00	1.263110E+00	3.052910E+00
2.097020E+00	1.220450E+00	3.097490E+00
2.224860E+00	2.809510E+00	3.347150E+00
2.239970E+00	2.856450E+00	3.334300E+00
2.232720E+00	2.813330E+00	3.273240E+00
2.177700E+00	1.193930E+00	3.063060E+00
2.251420E+00	1.155910E+00	3.121120E+00
2.263930E+00	2.931470E+00	3.312580E+00
2.360410E+00	1.108400E+00	3.130620E+00
2.467740E+00	1.042420E+00	3.115070E+00
2.442370E+00	1.052190E+00	3.176530E+00
2.504290E+00	1.015430E+00	3.212500E+00
2.308820E+00	3.027850E+00	3.328370E+00
2.349440E+00	3.088260E+00	3.343980E+00
2.336280E+00	3.055680E+00	3.282330E+00
2.585160E+00	9.854250E-01	3.160510E+00
2.368230E+00	3.101380E+00	3.252310E+00
2.374510E+00	3.136100E+00	3.334190E+00
2.700190E+00	9.168260E-01	3.133540E+00
2.404750E+00	3.209630E+00	3.302260E+00
2.795570E+00	8.729170E-01	3.089210E+00
2.889030E+00	8.112950E-01	3.140250E+00
2.453550E+00	3.313280E+00	3.320780E+00
2.484290E+00	3.387770E+00	3.351160E+00
2.478350E+00	3.360440E+00	3.268250E+00
3.017480E+00	7.529750E-01	3.098830E+00
2.521450E+00	3.442200E+00	3.312460E+00
3.163190E+00	7.030860E-01	3.071050E+00
3.122360E+00	6.843750E-01	3.143960E+00
3.190480E+00	6.639800E-01	3.130800E+00
2.586980E+00	3.525190E+00	3.316770E+00
3.281470E+00	6.560070E-01	3.105760E+00
2.642710E+00	3.593670E+00	3.305760E+00
3.463030E+00	6.417860E-01	3.112520E+00
2.707540E+00	3.665210E+00	3.287610E+00
3.637200E+00	6.884570E-01	3.072010E+00
2.792020E+00	3.734540E+00	3.271240E+00
3.835290E+00	7.646320E-01	3.045060E+00
2.854300E+00	3.774770E+00	3.305760E+00
2.855460E+00	3.753390E+00	3.253100E+00
3.951880E+00	8.439450E-01	3.029550E+00
3.962720E+00	8.262110E-01	3.084380E+00
2.894120E+00	3.794300E+00	3.317170E+00
2.938030E+00	3.790220E+00	3.274340E+00
4.211930E+00	1.025790E+00	3.071640E+00
4.047480E+00	8.935230E-01	3.082130E+00
3.034840E+00	3.802590E+00	3.265840E+00
4.333600E+00	1.179710E+00	3.059640E+00
4.325260E+00	1.120650E+00	3.120350E+00
3.123450E+00	3.784560E+00	3.243620E+00
3.210990E+00	3.805440E+00	3.311430E+00
4.654020E+00	1.724970E+00	3.058490E+00
4.614190E+00	1.603190E+00	3.084930E+00
4.542640E+00	1.485340E+00	3.074400E+00
4.455020E+00	1.313100E+00	3.071520E+00
4.388100E+00	1.194430E+00	3.136270E+00
3.313020E+00	3.767630E+00	3.268160E+00
3.386040E+00	3.747500E+00	3.243640E+00
4.745660E+00	2.110780E+00	3.061740E+00
4.734940E+00	1.971780E+00	3.119680E+00
4.701710E+00	1.858480E+00	3.066880E+00
3.439840E+00	3.739400E+00	3.225940E+00
3.537300E+00	3.743040E+00	3.272800E+00
3.643900E+00	3.721040E+00	3.200380E+00
3.687910E+00	3.738320E+00	3.298720E+00
4.733970E+00	2.504780E+00	3.106080E+00
4.760650E+00	2.388980E+00	3.162530E+00
4.761820E+00	2.256540E+00	3.110970E+00
3.787800E+00	3.718100E+00	3.236060E+00
3.863210E+00	3.695310E+00	3.178230E+00
3.940050E+00	3.703880E+00	3.266120E+00
4.513820E+00	3.137600E+00	3.145730E+00
4.578320E+00	3.033770E+00	3.218490E+00
4.626730E+00	2.896750E+00	3.179610E+00
4.676520E+00	2.755420E+00	3.149600E+00
4.714780E+00	2.619570E+00	3.129660E+00
4.072080E+00	3.657130E+00	3.267540E+00
4.178160E+00	3.583570E+00	3.230050E+00
4.314320E+00	3.460420E+00	3.182300E+00
4.265690E+00	3.499840E+00	3.098860E+00
4.408100E+00	3.343050E+00	3.214860E+00
4.460070E+00	3.246840E+00	3.184490E+00
1.954050E+00	2.068450E+00	3.339750E+00
1.986890E+00	2.101240E+00	3.340320E+00
1.957170E+00	2.072760E+00	3.314200E+00
1.932310E+00	2.040860E+00	3.316340E+00
2.026740E+00	2.159450E+00	3.331010E+00
2.066540E+00	2.245040E+00	3.363030E+00
2.046890E+00	2.198200E+00	3.286790E+00
1.976910E+00	2.083280E+00	3.268370E+00
1.905060E+00	1.990510E+00	3.203440E+00
1.907060E+00	1.999520E+00	3.269480E+00
1.826630E+00	1.900920E+00	3.165330E+00
1.856330E+00	1.922470E+00	3.244730E+00
1.741310E+00	1.814060E+00	3.139760E+00
1.764910E+00	1.836820E+00	3.217430E+00
1.694060E+00	1.724200E+00	3.132190E+00
1.711810E+00	1.749010E+00	3.206710E+00
1.668140E+00	1.647170E+00	3.134880E+00
1.661820E+00	1.651660E+00	3.220200E+00
1.664620E+00	1.603900E+00	3.143950E+00
1.660980E+00	1.602730E+00	3.188230E+00
1.665610E+00	1.562300E+00	3.179490E+00
2.099900E+00	2.298540E+00	3.306360E+00
1.721790E+00	1.479700E+00	3.079290E+00
1.685300E+00	1.502790E+00	3.158220E+00
1.764740E+00	1.420540E+00	3.112190E+00
1.725450E+00	1.442540E+00	3.154250E+00
1.792850E+00	1.385810E+00	3.144670E+00
1.767790E+00	1.398120E+00	3.191320E+00
1.817130E+00	1.357490E+00	3.197060E+00
2.171960E+00	2.490900E+00	3.395000E+00
2.187510E+00	2.542140E+00	3.415830E+00
2.173970E+00	2.518180E+00	3.347610E+00
2.154240E+00	2.421070E+00	3.353080E+00
1.882540E+00	1.304010E+00	3.195250E+00
1.972710E+00	1.272990E+00	3.215250E+00
2.207170E+00	2.736420E+00	3.445810E+00
2.228070E+00	2.800610E+00	3.475530E+00
2.213530E+00	2.768850E+00	3.398740E+00
2.200630E+00	2.645650E+00	3.387620E+00
2.038190E+00	1.247800E+00	3.184760E+00
2.129020E+00	1.213710E+00	3.229380E+00
2.242460E+00	2.862220E+00	3.405480E+00
2.202790E+00	1.182950E+00	3.194260E+00
2.286570E+00	1.140070E+00	3.205560E+00
2.270620E+00	1.144530E+00	3.280910E+00
2.360730E+00	1.101160E+00	3.293850E+00
2.265280E+00	2.958150E+00	3.443600E+00
2.296610E+00	3.024460E+00	3.475930E+00
2.287480E+00	3.005600E+00	3.397880E+00
2.449330E+00	1.044590E+00	3.253310E+00
2.511330E+00	1.004150E+00	3.269730E+00
2.326790E+00	3.063690E+00	3.426480E+00
2.588510E+00	9.649450E-01	3.304800E+00
2.376230E+00	3.148910E+00	3.441070E+00
2.699830E+00	8.951780E-01	3.255810E+00
2.414130E+00	3.239900E+00	3.447790E+00
2.445630E+00	3.306920E+00	3.480150E+00
2.438070E+00	3.286040E+00	3.397340E+00
2.802870E+00	8.454600E-01	3.205290E+00
2.936750E+00	7.421260E-01	3.249100E+00
2.473120E+00	3.369530E+00	3.439290E+00
3.055260E+00	6.875450E-01	3.210340E+00
3.011730E+00	6.853860E-01	3.269680E+00
3.068880E+00	6.500390E-01	3.280720E+00
2.522220E+00	3.457710E+00	3.428220E+00
3.194270E+00	6.178620E-01	3.219350E+00
2.586370E+00	3.536460E+00	3.420780E+00
3.367400E+00	5.952510E-01	3.191690E+00
3.310860E+00	5.669320E-01	3.266280E+00
3.403950E+00	5.612060E-01	3.264950E+00
2.643580E+00	3.618040E+00	3.417110E+00
3.458240E+00	6.003900E-01	3.180890E+00
3.459330E+00	5.787970E-01	3.226890E+00
2.706850E+00	3.694500E+00	3.408300E+00
3.618460E+00	6.438370E-01	3.168730E+00
3.533830E+00	6.024280E-01	3.206810E+00
2.785090E+00	3.765540E+00	3.394770E+00
3.787840E+00	6.918620E-01	3.201140E+00
2.876580E+00	3.806290E+00	3.387270E+00
4.008430E+00	8.224270E-01	3.176830E+00
2.944210E+00	3.856760E+00	3.427950E+00
2.943570E+00	3.836600E+00	3.368870E+00
4.128580E+00	9.225180E-01	3.151590E+00
4.133790E+00	9.057230E-01	3.213220E+00
2.976530E+00	3.865620E+00	3.415720E+00
3.025650E+00	3.851120E+00	3.396300E+00
4.352500E+00	1.096260E+00	3.213260E+00
4.218600E+00	9.761940E-01	3.209470E+00
3.125720E+00	3.817940E+00	3.356410E+00
3.210770E+00	3.822840E+00	3.412820E+00
4.663440E+00	1.667010E+00	3.142160E+00
4.616860E+00	1.550470E+00	3.159980E+00
4.559430E+00	1.406620E+00	3.180820E+00
4.474230E+00	1.263170E+00	3.211210E+00
4.557940E+00	1.348480E+00	3.255440E+00
3.286820E+00	3.799290E+00	3.382900E+00
3.370400E+00	3.770440E+00	3.365340E+00
3.421440E+00	3.754940E+00	3.295410E+00
3.481190E+00	3.762260E+00	3.389940E+00
4.771930E+00	2.117820E+00	3.197120E+00
4.755710E+00	1.971990E+00	3.216660E+00
4.719040E+00	1.813710E+00	3.181180E+00
4.685500E+00	1.641190E+00	3.233140E+00
4.624380E+00	1.495480E+00	3.253730E+00
4.590520E+00	1.407760E+00	3.255040E+00
3.605770E+00	3.748620E+00	3.361670E+00
3.718010E+00	3.748980E+00	3.392450E+00
4.753750E+00	2.513320E+00	3.213660E+00
4.782100E+00	2.382180E+00	3.286190E+00
4.781410E+00	2.267360E+00	3.221430E+00
3.825820E+00	3.733840E+00	3.332510E+00
3.958160E+00	3.725670E+00	3.377150E+00
4.526540E+00	3.162550E+00	3.264330E+00
4.594900E+00	3.051260E+00	3.345390E+00
4.643260E+00	2.914290E+00	3.304530E+00
4.691560E+00	2.779940E+00	3.267830E+00
4.729810E+00	2.647830E+00	3.241740E+00
4.052310E+00	3.687920E+00	3.340450E+00
4.192550E+00	3.621910E+00	3.363550E+00
4.310920E+00	3.509420E+00	3.325550E+00
4.399090E+00	3.389960E+00	3.309280E+00
4.464870E+00	3.279430E+00	3.293420E+00
2.047880E+00	2.229940E+00	3.502950E+00
2.086520E+00	2.291350E+00	3.518120E+00
2.053270E+00	2.228960E+00	3.466400E+00
2.037260E+00	2.175020E+00	3.401450E+00
2.032650E+00	2.167570E+00	3.472830E+00
1.962150E+00	2.061010E+00	3.395390E+00
1.884320E+00	1.960070E+00	3.324300E+00
1.894050E+00	1.960920E+00	3.397260E+00
1.790690E+00	1.861910E+00	3.293350E+00
1.822600E+00	1.883840E+00	3.368110E+00
1.724200E+00	1.774300E+00	3.278830E+00
1.742750E+00	1.800020E+00	3.349760E+00
1.674450E+00	1.695340E+00	3.272290E+00
1.685950E+00	1.705180E+00	3.356620E+00
1.653560E+00	1.651140E+00	3.276970E+00
1.654800E+00	1.652270E+00	3.321400E+00
1.646270E+00	1.611870E+00	3.308060E+00
2.083880E+00	2.273790E+00	3.442040E+00
2.129440E+00	2.349660E+00	3.489770E+00
1.648280E+00	1.552960E+00	3.276380E+00
1.662490E+00	1.515180E+00	3.232570E+00
1.657540E+00	1.500430E+00	3.282100E+00
1.678220E+00	1.469560E+00	3.267490E+00
2.155240E+00	2.422630E+00	3.494180E+00
2.176100E+00	2.511050E+00	3.533250E+00
2.169650E+00	2.477080E+00	3.445600E+00
2.134240E+00	2.353480E+00	3.416130E+00
1.721480E+00	1.428300E+00	3.235980E+00
1.786080E+00	1.362640E+00	3.302230E+00
1.839260E+00	1.326320E+00	3.265200E+00
1.840730E+00	1.321700E+00	3.318050E+00
1.883150E+00	1.293360E+00	3.312170E+00
2.201620E+00	2.708120E+00	3.602810E+00
2.212360E+00	2.769910E+00	3.596370E+00
2.207210E+00	2.713460E+00	3.516270E+00
2.200480E+00	2.582240E+00	3.482110E+00
2.202580E+00	2.617960E+00	3.571500E+00
2.027340E+00	1.253260E+00	3.274130E+00
1.974220E+00	1.266240E+00	3.309200E+00
2.043000E+00	1.243510E+00	3.332480E+00
2.231810E+00	2.831120E+00	3.645210E+00
2.246330E+00	2.898870E+00	3.618470E+00
2.231550E+00	2.819300E+00	3.560630E+00
2.093170E+00	1.221230E+00	3.313310E+00
2.251140E+00	2.901110E+00	3.521510E+00
2.259880E+00	2.962750E+00	3.602830E+00
2.207870E+00	1.174390E+00	3.340140E+00
2.304640E+00	1.121900E+00	3.362840E+00
2.385720E+00	1.077380E+00	3.424980E+00
2.277900E+00	2.996910E+00	3.543220E+00
2.467220E+00	1.022470E+00	3.376540E+00
2.511460E+00	9.996660E-01	3.315380E+00
2.333360E+00	3.085470E+00	3.562130E+00
2.549360E+00	9.776360E-01	3.381250E+00
2.630510E+00	9.247740E-01	3.435860E+00
2.378270E+00	3.175860E+00	3.575130E+00
2.403390E+00	3.238420E+00	3.592370E+00
2.399140E+00	3.215010E+00	3.520700E+00
2.709890E+00	8.659820E-01	3.383820E+00
2.427520E+00	3.276880E+00	3.543780E+00
2.808510E+00	8.110740E-01	3.329320E+00
2.905500E+00	7.233420E-01	3.393090E+00
2.464610E+00	3.378020E+00	3.574520E+00
2.999620E+00	6.701300E-01	3.336710E+00
3.108450E+00	5.936080E-01	3.369300E+00
2.514500E+00	3.463820E+00	3.531570E+00
3.232880E+00	5.598380E-01	3.330640E+00
3.186230E+00	5.501740E-01	3.388700E+00
3.258230E+00	5.236070E-01	3.415760E+00
2.581730E+00	3.548180E+00	3.525220E+00
3.364150E+00	5.322260E-01	3.351870E+00
2.640750E+00	3.635630E+00	3.524610E+00
3.523520E+00	5.626340E-01	3.310330E+00
2.706110E+00	3.716540E+00	3.521050E+00
3.660160E+00	6.266240E-01	3.260270E+00
3.676050E+00	6.030010E-01	3.355720E+00
2.779640E+00	3.787400E+00	3.511320E+00
3.749500E+00	6.571850E-01	3.268930E+00
3.738430E+00	6.413960E-01	3.312010E+00
2.857640E+00	3.826760E+00	3.501870E+00
3.960710E+00	7.467340E-01	3.341060E+00
3.806720E+00	6.737020E-01	3.299550E+00
2.929210E+00	3.865510E+00	3.493590E+00
4.166060E+00	9.099950E-01	3.307730E+00
2.986500E+00	3.879600E+00	3.472120E+00
3.052770E+00	3.886180E+00	3.525900E+00
4.284230E+00	1.004880E+00	3.290150E+00
4.283030E+00	9.870690E-01	3.347120E+00
3.150860E+00	3.843960E+00	3.486370E+00
3.219650E+00	3.832240E+00	3.468680E+00
4.528170E+00	1.290300E+00	3.299310E+00
4.455340E+00	1.191820E+00	3.316520E+00
4.375880E+00	1.061520E+00	3.357160E+00
3.263850E+00	3.816510E+00	3.452570E+00
3.352490E+00	3.790880E+00	3.470480E+00
3.486940E+00	3.786500E+00	3.497480E+00
4.776230E+00	2.042250E+00	3.287560E+00
4.764920E+00	1.908760E+00	3.292810E+00
4.737120E+00	1.754170E+00	3.316920E+00
4.696400E+00	1.575690E+00	3.360900E+00
4.742710E+00	1.692240E+00	3.376950E+00
4.603330E+00	1.384040E+00	3.337680E+00
4.531300E+00	1.265800E+00	3.369220E+00
3.602620E+00	3.762760E+00	3.446900E+00
3.729170E+00	3.774700E+00	3.480610E+00
4.769860E+00	2.544750E+00	3.346800E+00
4.806020E+00	2.383360E+00	3.417410E+00
4.805340E+00	2.190920E+00	3.345460E+00
4.794000E+00	1.997550E+00	3.375250E+00
4.780730E+00	1.856220E+00	3.380930E+00
4.761760E+00	1.758020E+00	3.392600E+00
3.848220E+00	3.750150E+00	3.429980E+00
3.972750E+00	3.749510E+00	3.463310E+00
4.535700E+00	3.194190E+00	3.393640E+00
4.616390E+00	3.064030E+00	3.462820E+00
4.661840E+00	2.931870E+00	3.420140E+00
4.715230E+00	2.784980E+00	3.389210E+00
4.737500E+00	2.680840E+00	3.334160E+00
4.093040E+00	3.702720E+00	3.438750E+00
4.220910E+00	3.652530E+00	3.462900E+00
4.266970E+00	3.603880E+00	3.428740E+00
4.327450E+00	3.540520E+00	3.424580E+00
4.421720E+00	3.418250E+00	3.443880E+00
4.386360E+00	3.497200E+00	3.467460E+00
4.463070E+00	3.313410E+00	3.381090E+00
4.303970E+00	3.596450E+00	3.477760E+00
4.360120E+00	3.540320E+00	3.482100E+00
2.057730E+00	2.297710E+00	3.676610E+00
2.085240E+00	2.340720E+00	3.662870E+00
2.056560E+00	2.289100E+00	3.627740E+00
2.040580E+00	2.224230E+00	3.559200E+00
2.031550E+00	2.232880E+00	3.644280E+00
1.997670E+00	2.099470E+00	3.508600E+00
2.011940E+00	2.135600E+00	3.599280E+00
1.924210E+00	2.000050E+00	3.467990E+00
1.946180E+00	2.035950E+00	3.554020E+00
1.862430E+00	1.907370E+00	3.442870E+00
1.892890E+00	1.940100E+00	3.520190E+00
1.776410E+00	1.826110E+00	3.422410E+00
1.809610E+00	1.854010E+00	3.496880E+00
1.724300E+00	1.751720E+00	3.409500E+00
1.745980E+00	1.766630E+00	3.494170E+00
1.695830E+00	1.709510E+00	3.410740E+00
1.705680E+00	1.714890E+00	3.451720E+00
1.680590E+00	1.672870E+00	3.439040E+00
2.092540E+00	2.330780E+00	3.601880E+00
2.121440E+00	2.425770E+00	3.678880E+00
1.660050E+00	1.608730E+00	3.409870E+00
1.646590E+00	1.568780E+00	3.357820E+00
1.656430E+00	1.557780E+00	3.410370E+00
1.655950E+00	1.524830E+00	3.391020E+00
2.141120E+00	2.419620E+00	3.573150E+00
2.151620E+00	2.493040E+00	3.648990E+00
1.669270E+00	1.476290E+00	3.352550E+00
1.715220E+00	1.413080E+00	3.340450E+00
1.711930E+00	1.422300E+00	3.445310E+00
1.757560E+00	1.375740E+00	3.367800E+00
1.747120E+00	1.383810E+00	3.413490E+00
1.797020E+00	1.352270E+00	3.413290E+00
2.170560E+00	2.537120E+00	3.665360E+00
2.187300E+00	2.579850E+00	3.684500E+00
2.179110E+00	2.544650E+00	3.620260E+00
1.859050E+00	1.309250E+00	3.391250E+00
1.945390E+00	1.264730E+00	3.401670E+00
1.917660E+00	1.266450E+00	3.495740E+00
1.997580E+00	1.241390E+00	3.484440E+00
2.210410E+00	2.762320E+00	3.670940E+00
2.200410E+00	2.658890E+00	3.670130E+00
2.064960E+00	1.225790E+00	3.420880E+00
2.247360E+00	2.900130E+00	3.707310E+00
2.236470E+00	2.830550E+00	3.735850E+00
2.146460E+00	1.193890E+00	3.399390E+00
2.158730E+00	1.180270E+00	3.470420E+00
2.210320E+00	1.162630E+00	3.445710E+00
2.261130E+00	2.969020E+00	3.688350E+00
2.301840E+00	1.113400E+00	3.469630E+00
2.403900E+00	1.053990E+00	3.531250E+00
2.289380E+00	3.030370E+00	3.650040E+00
2.474360E+00	1.008430E+00	3.501800E+00
2.334320E+00	3.112450E+00	3.712440E+00
2.364080E+00	3.179790E+00	3.720040E+00
2.359740E+00	3.155280E+00	3.650280E+00
2.554970E+00	9.677610E-01	3.473210E+00
2.647870E+00	8.953510E-01	3.549980E+00
2.390650E+00	3.226690E+00	3.675910E+00
2.724530E+00	8.342250E-01	3.505710E+00
2.432360E+00	3.301840E+00	3.645130E+00
2.808110E+00	7.818430E-01	3.454980E+00
2.901950E+00	6.931260E-01	3.515390E+00
2.458950E+00	3.403780E+00	3.701550E+00
2.496640E+00	3.488520E+00	3.697200E+00
2.475130E+00	3.439810E+00	3.643970E+00
2.992120E+00	6.389510E-01	3.449590E+00
3.076920E+00	5.670310E-01	3.504900E+00
2.505160E+00	3.481390E+00	3.620470E+00
2.546800E+00	3.556740E+00	3.683980E+00
3.170510E+00	5.349230E-01	3.456830E+00
3.260630E+00	4.936640E-01	3.518440E+00
2.567410E+00	3.563660E+00	3.617100E+00
2.574820E+00	3.606220E+00	3.674500E+00
3.367380E+00	4.964490E-01	3.472320E+00
2.596590E+00	3.643920E+00	3.672020E+00
2.628360E+00	3.664790E+00	3.630530E+00
3.493400E+00	5.154160E-01	3.430430E+00
2.702860E+00	3.746980E+00	3.628940E+00
3.608510E+00	5.540650E-01	3.412930E+00
2.777200E+00	3.825570E+00	3.618340E+00
3.737870E+00	6.063220E-01	3.470900E+00
3.801290E+00	6.545070E-01	3.373750E+00
3.905450E+00	6.908300E-01	3.467610E+00
2.849150E+00	3.863360E+00	3.604860E+00
4.048830E+00	7.724260E-01	3.474880E+00
2.917600E+00	3.895510E+00	3.589250E+00
4.156790E+00	8.652210E-01	3.439370E+00
2.985250E+00	3.914760E+00	3.565580E+00
3.052690E+00	3.927630E+00	3.628810E+00
4.285570E+00	9.753890E-01	3.414760E+00
3.119970E+00	3.892310E+00	3.585160E+00
3.214840E+00	3.883900E+00	3.590080E+00
3.249900E+00	3.837150E+00	3.507360E+00
3.305880E+00	3.838130E+00	3.554560E+00
4.479300E+00	1.172800E+00	3.423950E+00
4.409800E+00	1.060330E+00	3.478810E+00
3.402490E+00	3.816920E+00	3.559280E+00
3.490380E+00	3.812730E+00	3.557320E+00
4.756290E+00	1.672000E+00	3.447240E+00
4.715780E+00	1.548410E+00	3.473920E+00
4.660980E+00	1.426000E+00	3.458970E+00
4.573970E+00	1.289240E+00	3.451970E+00
3.600370E+00	3.802210E+00	3.539290E+00
3.725240E+00	3.802450E+00	3.540990E+00
4.794360E+00	2.552760E+00	3.503840E+00
4.761410E+00	2.654330E+00	3.412080E+00
4.756870E+00	2.711380E+00	3.476960E+00
4.822990E+00	2.374440E+00	3.525720E+00
4.832210E+00	2.233580E+00	3.491660E+00
4.821630E+00	2.062660E+00	3.474330E+00
4.809080E+00	1.898200E+00	3.466660E+00
4.783230E+00	1.789830E+00	3.447540E+00
3.862600E+00	3.788240E+00	3.529560E+00
4.071570E+00	3.754780E+00	3.546750E+00
4.565160E+00	3.201030E+00	3.540650E+00
4.496780E+00	3.290410E+00	3.456810E+00
4.491650E+00	3.330470E+00	3.524910E+00
4.632150E+00	3.056220E+00	3.555530E+00
4.670290E+00	2.951890E+00	3.520060E+00
4.716850E+00	2.829700E+00	3.493700E+00
4.155710E+00	3.731500E+00	3.552550E+00
4.170160E+00	3.708840E+00	3.519370E+00
4.397410E+00	3.506430E+00	3.531080E+00
4.454290E+00	3.417760E+00	3.571680E+00
4.195010E+00	3.712980E+00	3.554850E+00
4.263390E+00	3.661020E+00	3.558310E+00
4.342650E+00	3.576520E+00	3.524600E+00
2.011970E+00	2.158030E+00	3.736830E+00
2.022670E+00	2.205480E+00	3.748890E+00
2.019070E+00	2.165910E+00	3.687020E+00
1.972490E+00	2.069680E+00	3.639380E+00
1.993010E+00	2.100580E+00	3.717130E+00
1.917700E+00	1.977100E+00	3.601590E+00
1.941370E+00	2.014070E+00	3.682750E+00
1.849560E+00	1.885830E+00	3.574740E+00
1.897230E+00	1.922860E+00	3.655450E+00
1.780410E+00	1.813610E+00	3.556340E+00
1.818450E+00	1.832550E+00	3.650720E+00
1.751580E+00	1.771350E+00	3.552270E+00
1.770530E+00	1.777240E+00	3.601430E+00
1.737550E+00	1.734010E+00	3.578510E+00
2.090780E+00	2.348520E+00	3.736560E+00
2.040180E+00	2.258000E+00	3.717080E+00
1.696080E+00	1.684900E+00	3.523520E+00
1.673900E+00	1.630930E+00	3.499670E+00
1.692650E+00	1.624500E+00	3.597910E+00
1.670870E+00	1.578550E+00	3.539460E+00
2.120140E+00	2.446510E+00	3.769540E+00
2.146480E+00	2.507970E+00	3.777190E+00
2.133070E+00	2.480070E+00	3.732730E+00
1.664120E+00	1.534450E+00	3.482410E+00
1.679650E+00	1.474620E+00	3.469890E+00
1.692860E+00	1.487920E+00	3.572380E+00
1.704010E+00	1.440340E+00	3.500840E+00
1.704510E+00	1.449730E+00	3.545470E+00
1.725040E+00	1.412310E+00	3.539560E+00
2.162080E+00	2.529500E+00	3.718500E+00
2.182320E+00	2.576190E+00	3.818040E+00
1.768210E+00	1.366020E+00	3.501130E+00
1.849010E+00	1.313040E+00	3.501410E+00
1.835360E+00	1.327690E+00	3.598190E+00
1.889760E+00	1.278260E+00	3.538620E+00
1.879630E+00	1.287430E+00	3.579900E+00
1.920590E+00	1.253660E+00	3.587030E+00
2.198540E+00	2.647220E+00	3.825650E+00
2.201800E+00	2.685470E+00	3.811060E+00
2.197930E+00	2.632540E+00	3.758440E+00
2.058970E+00	1.210680E+00	3.526040E+00
2.000170E+00	1.224830E+00	3.578720E+00
2.095730E+00	1.177510E+00	3.609860E+00
2.213890E+00	2.750350E+00	3.791840E+00
2.137300E+00	1.170890E+00	3.540650E+00
2.208130E+00	1.129770E+00	3.600680E+00
2.163980E+00	1.142440E+00	3.623710E+00
2.232660E+00	1.106380E+00	3.671160E+00
2.253240E+00	2.899740E+00	3.798350E+00
2.242510E+00	2.838480E+00	3.812880E+00
2.237170E+00	1.131960E+00	3.542060E+00
2.276380E+00	1.090720E+00	3.631650E+00
2.261700E+00	2.960130E+00	3.773430E+00
2.371290E+00	1.054580E+00	3.630220E+00
2.295670E+00	3.043590E+00	3.789480E+00
2.477510E+00	9.888860E-01	3.616100E+00
2.357480E+00	3.177340E+00	3.792130E+00
2.332210E+00	3.122800E+00	3.811040E+00
2.566240E+00	9.466090E-01	3.586760E+00
2.660030E+00	8.708990E-01	3.666040E+00
2.383810E+00	3.227890E+00	3.764330E+00
2.737150E+00	8.067700E-01	3.623140E+00
2.427880E+00	3.313000E+00	3.779060E+00
2.816730E+00	7.529410E-01	3.574680E+00
2.906560E+00	6.631600E-01	3.636180E+00
2.485410E+00	3.484910E+00	3.785760E+00
2.453330E+00	3.414740E+00	3.801330E+00
2.987650E+00	6.084440E-01	3.571050E+00
3.071450E+00	5.352440E-01	3.623350E+00
2.537840E+00	3.562030E+00	3.770540E+00
3.163050E+00	5.071990E-01	3.566240E+00
3.260510E+00	4.637310E-01	3.631770E+00
2.587390E+00	3.649740E+00	3.743890E+00
3.367050E+00	4.663870E-01	3.588830E+00
2.630230E+00	3.720060E+00	3.771770E+00
2.630940E+00	3.703490E+00	3.717740E+00
3.488030E+00	4.872420E-01	3.547680E+00
2.655720E+00	3.742250E+00	3.760490E+00
2.694660E+00	3.770120E+00	3.746940E+00
3.611280E+00	5.308650E-01	3.512280E+00
2.772490E+00	3.848500E+00	3.724120E+00
3.865680E+00	6.587350E-01	3.581260E+00
3.728400E+00	5.757670E-01	3.600420E+00
2.852940E+00	3.895830E+00	3.712260E+00
4.025370E+00	7.539810E-01	3.573750E+00
2.905500E+00	3.914090E+00	3.669110E+00
4.164400E+00	8.613390E-01	3.557870E+00
2.974570E+00	3.945390E+00	3.677600E+00
3.056310E+00	3.960240E+00	3.729250E+00
4.291830E+00	9.666950E-01	3.525510E+00
3.135010E+00	3.924630E+00	3.670570E+00
3.237840E+00	3.928000E+00	3.687550E+00
3.324370E+00	3.866410E+00	3.621980E+00
4.504440E+00	1.180100E+00	3.539960E+00
4.420350E+00	1.059420E+00	3.592590E+00
3.356710E+00	3.904530E+00	3.690300E+00
3.442470E+00	3.896050E+00	3.683760E+00
3.475480E+00	3.852580E+00	3.620730E+00
4.749360E+00	1.599550E+00	3.539900E+00
4.698010E+00	1.466990E+00	3.566500E+00
4.744140E+00	1.553030E+00	3.607250E+00
4.615710E+00	1.313600E+00	3.564170E+00
3.542380E+00	3.893380E+00	3.681850E+00
3.675990E+00	3.889610E+00	3.691400E+00
3.700650E+00	3.839890E+00	3.614240E+00
4.761330E+00	2.734200E+00	3.582180E+00
4.809510E+00	2.580790E+00	3.651380E+00
4.831540E+00	2.420490E+00	3.618570E+00
4.847030E+00	2.262060E+00	3.604330E+00
4.842010E+00	2.100600E+00	3.588820E+00
4.831060E+00	1.928020E+00	3.575550E+00
4.789840E+00	1.740170E+00	3.555160E+00
4.769080E+00	1.621630E+00	3.595520E+00
3.804490E+00	3.862480E+00	3.678620E+00
3.933630E+00	3.856580E+00	3.720590E+00
3.946240E+00	3.813570E+00	3.634680E+00
4.511130E+00	3.322150E+00	3.618790E+00
4.578950E+00	3.223600E+00	3.682420E+00
4.628900E+00	3.097260E+00	3.639760E+00
4.677010E+00	2.963690E+00	3.619830E+00
4.711750E+00	2.864400E+00	3.571470E+00
4.059920E+00	3.806020E+00	3.708440E+00
4.158220E+00	3.741060E+00	3.657180E+00
4.181610E+00	3.722990E+00	3.582710E+00
4.232280E+00	3.699840E+00	3.617240E+00
4.408360E+00	3.519420E+00	3.656930E+00
4.350630E+00	3.579420E+00	3.581730E+00
4.316450E+00	3.629420E+00	3.637870E+00
4.475650E+00	3.409680E+00	3.661820E+00
4.273630E+00	3.670980E+00	3.620180E+00
2.008640E+00	2.171680E+00	3.868550E+00
2.019430E+00	2.225140E+00	3.859570E+00
2.013080E+00	2.158660E+00	3.793700E+00
1.963580E+00	2.055450E+00	3.763210E+00
1.987990E+00	2.101610E+00	3.844980E+00
1.923930E+00	1.967490E+00	3.734410E+00
1.945180E+00	2.019710E+00	3.821230E+00
1.870350E+00	1.888380E+00	3.714580E+00
1.909710E+00	1.935100E+00	3.796100E+00
1.827210E+00	1.844430E+00	3.712880E+00
1.850380E+00	1.864490E+00	3.776020E+00
1.810940E+00	1.810690E+00	3.741110E+00
2.041230E+00	2.285340E+00	3.897750E+00
2.076850E+00	2.342110E+00	3.885950E+00
2.049460E+00	2.276760E+00	3.810030E+00
1.774000E+00	1.742720E+00	3.696370E+00
1.721710E+00	1.678310E+00	3.633510E+00
1.736780E+00	1.685730E+00	3.703530E+00
1.711300E+00	1.640410E+00	3.653450E+00
1.724150E+00	1.652090E+00	3.705100E+00
1.713150E+00	1.613990E+00	3.688830E+00
2.099820E+00	2.405920E+00	3.926830E+00
2.117780E+00	2.464420E+00	3.917180E+00
2.104540E+00	2.397930E+00	3.842910E+00
1.687520E+00	1.531750E+00	3.589350E+00
1.706560E+00	1.564360E+00	3.669510E+00
1.701020E+00	1.508380E+00	3.619590E+00
1.707110E+00	1.521490E+00	3.656060E+00
1.715220E+00	1.489550E+00	3.659320E+00
2.141750E+00	2.504000E+00	3.860890E+00
1.734760E+00	1.433260E+00	3.642510E+00
1.769170E+00	1.373350E+00	3.606060E+00
1.764230E+00	1.388110E+00	3.661030E+00
1.810550E+00	1.345910E+00	3.639960E+00
1.794130E+00	1.359860E+00	3.678710E+00
1.838840E+00	1.324160E+00	3.684860E+00
2.183400E+00	2.595530E+00	3.922530E+00
2.194500E+00	2.665460E+00	3.931200E+00
2.194880E+00	2.637310E+00	3.873310E+00
1.900900E+00	1.267370E+00	3.685300E+00
1.963760E+00	1.222800E+00	3.662990E+00
1.948010E+00	1.222520E+00	3.718540E+00
1.991910E+00	1.203410E+00	3.736620E+00
2.201770E+00	2.703220E+00	3.879190E+00
2.058420E+00	1.187660E+00	3.698650E+00
2.225050E+00	2.791400E+00	3.928390E+00
2.246860E+00	2.856670E+00	3.929090E+00
2.239060E+00	2.824820E+00	3.867430E+00
2.164280E+00	1.134440E+00	3.710070E+00
2.259880E+00	1.084550E+00	3.750900E+00
2.253900E+00	2.886600E+00	3.877450E+00
2.337250E+00	1.051420E+00	3.718990E+00
2.269800E+00	2.980610E+00	3.892010E+00
2.386950E+00	1.032170E+00	3.698000E+00
2.409720E+00	1.014670E+00	3.733740E+00
2.304290E+00	3.072830E+00	3.913770E+00
2.325340E+00	3.137340E+00	3.934970E+00
2.321220E+00	3.109690E+00	3.867960E+00
2.470640E+00	9.750160E-01	3.736920E+00
2.414070E+00	1.017530E+00	3.701670E+00
2.346210E+00	3.179920E+00	3.887100E+00
2.574090E+00	9.238340E-01	3.705640E+00
2.672390E+00	8.436840E-01	3.783050E+00
2.384940E+00	3.248450E+00	3.850670E+00
2.747080E+00	7.784270E-01	3.741950E+00
2.425560E+00	3.341780E+00	3.919500E+00
2.444690E+00	3.433060E+00	3.933070E+00
2.442500E+00	3.395090E+00	3.862630E+00
2.825800E+00	7.209970E-01	3.694200E+00
2.919110E+00	6.300100E-01	3.759460E+00
2.470860E+00	3.483160E+00	3.887290E+00
2.993590E+00	5.735780E-01	3.695670E+00
3.078130E+00	5.076320E-01	3.729450E+00
2.524610E+00	3.566960E+00	3.870210E+00
3.162810E+00	4.765730E-01	3.680040E+00
3.265460E+00	4.324600E-01	3.745720E+00
2.570210E+00	3.653530E+00	3.849320E+00
3.371650E+00	4.353960E-01	3.704700E+00
2.617710E+00	3.722130E+00	3.835040E+00
3.490620E+00	4.601890E-01	3.666600E+00
2.663530E+00	3.761950E+00	3.814330E+00
2.712990E+00	3.826060E+00	3.866140E+00
3.611200E+00	5.057540E-01	3.629920E+00
2.766830E+00	3.876470E+00	3.824750E+00
3.854640E+00	6.321840E-01	3.697130E+00
3.733360E+00	5.469200E-01	3.714820E+00
2.834030E+00	3.913920E+00	3.805790E+00
4.003800E+00	7.295520E-01	3.681770E+00
2.897810E+00	3.944930E+00	3.792660E+00
2.923700E+00	3.942810E+00	3.735880E+00
2.981800E+00	3.992870E+00	3.804010E+00
4.176130E+00	8.626010E-01	3.681910E+00
3.066600E+00	3.994750E+00	3.798350E+00
4.304990E+00	9.699820E-01	3.630370E+00
3.150620E+00	3.981970E+00	3.770770E+00
3.293820E+00	3.983470E+00	3.768680E+00
4.531960E+00	1.184850E+00	3.690500E+00
4.418750E+00	1.047220E+00	3.663100E+00
3.380100E+00	3.994010E+00	3.790300E+00
3.429030E+00	3.943800E+00	3.736560E+00
4.723070E+00	1.479910E+00	3.649880E+00
4.671570E+00	1.351800E+00	3.663410E+00
4.635680E+00	1.286930E+00	3.715160E+00
3.470610E+00	3.998520E+00	3.796020E+00
3.581430E+00	3.991170E+00	3.806330E+00
3.585200E+00	3.943180E+00	3.747300E+00
4.786360E+00	2.746320E+00	3.732920E+00
4.732280E+00	2.844740E+00	3.643590E+00
4.715970E+00	2.916350E+00	3.714460E+00
4.828280E+00	2.575920E+00	3.751830E+00
4.851230E+00	2.445320E+00	3.725430E+00
4.868110E+00	2.291250E+00	3.709470E+00
4.869840E+00	2.129430E+00	3.697050E+00
4.858740E+00	1.966200E+00	3.685030E+00
4.832060E+00	1.797980E+00	3.683770E+00
4.779100E+00	1.596880E+00	3.681380E+00
4.724330E+00	1.433350E+00	3.720740E+00
4.682240E+00	1.339210E+00	3.729500E+00
3.680040E+00	3.962970E+00	3.792970E+00
3.771990E+00	3.912280E+00	3.745930E+00
3.930580E+00	3.895860E+00	3.795060E+00
4.522600E+00	3.353780E+00	3.738920E+00
4.588660E+00	3.245870E+00	3.815970E+00
4.639270E+00	3.119460E+00	3.749600E+00
4.668090E+00	3.021060E+00	3.698070E+00
4.062220E+00	3.837210E+00	3.780920E+00
4.181340E+00	3.764510E+00	3.761890E+00
4.315580E+00	3.656870E+00	3.743290E+00
4.264330E+00	3.682510E+00	3.657010E+00
4.438380E+00	3.528090E+00	3.792870E+00
4.473070E+00	3.449090E+00	3.729010E+00
2.023050E+00	2.227720E+00	3.931120E+00
2.010830E+00	2.149450E+00	3.915940E+00
1.987700E+00	2.080650E+00	3.915400E+00
1.950760E+00	1.995440E+00	3.893430E+00
1.911220E+00	1.912240E+00	3.870710E+00
1.853750E+00	1.832690E+00	3.864350E+00
1.799870E+00	1.778070E+00	3.787970E+00
1.819490E+00	1.779810E+00	3.846770E+00
1.792640E+00	1.743920E+00	3.819100E+00
2.078300E+00	2.343160E+00	3.957680E+00
2.042060E+00	2.287860E+00	3.947920E+00
1.756330E+00	1.684770E+00	3.795170E+00
1.730800E+00	1.627230E+00	3.773770E+00
1.718540E+00	1.590310E+00	3.750340E+00
1.745260E+00	1.601360E+00	3.821040E+00
1.742270E+00	1.562850E+00	3.808230E+00
2.116790E+00	2.461160E+00	3.974770E+00
2.105680E+00	2.413930E+00	3.991680E+00
1.725890E+00	1.513420E+00	3.742450E+00
1.734530E+00	1.470860E+00	3.721660E+00
1.756040E+00	1.481660E+00	3.796970E+00
1.758550E+00	1.438360E+00	3.764240E+00
2.155160E+00	2.533350E+00	3.989320E+00
1.769770E+00	1.390490E+00	3.723090E+00
1.820170E+00	1.344360E+00	3.767230E+00
1.865650E+00	1.298610E+00	3.754080E+00
1.876620E+00	1.306220E+00	3.844820E+00
1.908450E+00	1.261280E+00	3.804330E+00
2.193190E+00	2.653910E+00	3.985510E+00
2.187070E+00	2.608230E+00	4.005320E+00
1.965930E+00	1.218840E+00	3.804980E+00
2.063880E+00	1.182310E+00	3.815870E+00
2.203570E+00	2.731690E+00	4.003550E+00
2.135730E+00	1.141480E+00	3.798860E+00
2.136590E+00	1.146400E+00	3.871200E+00
2.195580E+00	1.121860E+00	3.883630E+00
2.248030E+00	2.860060E+00	4.004200E+00
2.229800E+00	2.806980E+00	4.023760E+00
2.244250E+00	1.096250E+00	3.833990E+00
2.257190E+00	2.921060E+00	3.968200E+00
2.343200E+00	1.042420E+00	3.827860E+00
2.275020E+00	3.006880E+00	4.035700E+00
2.299880E+00	3.079250E+00	4.056000E+00
2.292550E+00	3.051500E+00	3.982010E+00
2.422630E+00	1.002750E+00	3.804730E+00
2.317260E+00	3.126680E+00	4.012730E+00
2.505260E+00	9.451470E-01	3.856740E+00
2.341990E+00	3.200800E+00	3.991340E+00
2.596530E+00	8.976410E-01	3.839140E+00
2.692840E+00	8.207890E-01	3.884740E+00
2.380030E+00	3.264480E+00	3.958130E+00
2.757580E+00	7.619020E-01	3.863800E+00
2.437120E+00	3.433990E+00	4.012570E+00
2.413970E+00	3.350410E+00	4.034430E+00
2.843180E+00	6.933760E-01	3.823580E+00
2.927140E+00	6.129770E-01	3.853550E+00
2.470530E+00	3.507750E+00	3.995410E+00
3.022670E+00	5.284210E-01	3.857740E+00
2.517080E+00	3.581160E+00	3.974630E+00
3.161250E+00	4.535990E-01	3.800580E+00
2.558560E+00	3.664570E+00	3.949730E+00
2.605830E+00	3.731620E+00	3.929790E+00
3.500210E+00	4.337600E-01	3.788550E+00
3.372350E+00	4.072010E-01	3.817580E+00
2.662000E+00	3.779650E+00	3.907980E+00
2.710360E+00	3.839540E+00	3.970210E+00
3.625830E+00	4.812640E-01	3.747090E+00
2.769990E+00	3.898240E+00	3.929780E+00
3.843820E+00	5.985720E-01	3.818770E+00
3.732750E+00	5.222620E-01	3.806780E+00
2.819870E+00	3.924760E+00	3.879540E+00
3.988790E+00	7.073870E-01	3.793600E+00
2.890490E+00	3.962930E+00	3.885500E+00
2.977680E+00	4.029830E+00	3.934600E+00
4.117070E+00	8.008130E-01	3.769710E+00
3.098530E+00	4.036880E+00	3.879250E+00
4.262580E+00	9.401260E-01	3.823530E+00
[truncated: 10,719 more rows]
