# Supplementary material for: A New MRI-Based Model of Heart Function with Coupled Hemodynamics and Application to Normal and Diseased Canine Left Ventricles
Source: Front Bioeng Biotechnol. 2015 Sep 23;3:140. doi: 10.3389/fbioe.2015.00140 (PMC4585083; doi:10.3389/fbioe.2015.00140)
Supplement: Supplementary file 4 [file Data_Sheet_4.ZIP › Case2_Normal_LBBB_Diastole/nodes/case2_diastole_time_0.2900.csv]

3.290400E+00	1.852100E+00	6.295520E-01
3.319620E+00	1.920880E+00	6.051050E-01
3.345450E+00	1.866550E+00	6.266750E-01
3.350400E+00	1.799840E+00	6.612130E-01
3.387260E+00	2.006050E+00	5.771940E-01
3.429730E+00	2.089670E+00	5.603260E-01
3.459410E+00	2.026630E+00	5.935810E-01
3.462720E+00	1.906720E+00	6.521990E-01
3.607520E+00	1.814060E+00	7.484770E-01
3.505150E+00	1.742860E+00	7.504400E-01
3.677830E+00	1.735670E+00	8.544970E-01
3.564220E+00	2.076930E+00	6.242130E-01
3.660070E+00	1.932520E+00	7.386650E-01
3.724080E+00	1.829570E+00	8.197150E-01
2.877230E+00	2.133140E+00	6.435000E-01
2.903900E+00	2.257630E+00	6.293250E-01
2.953870E+00	2.198960E+00	6.074740E-01
2.972300E+00	2.119530E+00	6.080190E-01
2.976490E+00	2.378990E+00	6.131330E-01
3.010060E+00	2.490060E+00	6.369870E-01
3.058590E+00	2.427200E+00	5.980790E-01
3.121790E+00	2.277460E+00	5.585980E-01
3.284580E+00	2.061540E+00	5.434560E-01
3.081390E+00	2.044470E+00	5.908080E-01
3.188200E+00	1.830650E+00	6.586600E-01
3.371130E+00	1.654660E+00	7.827280E-01
3.191010E+00	1.632250E+00	8.179120E-01
3.483120E+00	1.537800E+00	9.713580E-01
3.332800E+00	1.493360E+00	9.747340E-01
3.488640E+00	1.467830E+00	1.067480E+00
3.167940E+00	2.524610E+00	6.103970E-01
3.429260E+00	2.500520E+00	6.159490E-01
3.449470E+00	2.244720E+00	5.669600E-01
3.581210E+00	1.628350E+00	9.145920E-01
3.663660E+00	1.504770E+00	1.130450E+00
3.593570E+00	2.410100E+00	6.538160E-01
3.609320E+00	2.530950E+00	7.065990E-01
3.673870E+00	2.255520E+00	6.829450E-01
3.753070E+00	2.074730E+00	7.596850E-01
3.802280E+00	1.920630E+00	8.567610E-01
3.830500E+00	1.800090E+00	9.568580E-01
3.766050E+00	1.660120E+00	1.031940E+00
3.745250E+00	2.460740E+00	7.903010E-01
3.840260E+00	2.230790E+00	8.349800E-01
3.892910E+00	2.027480E+00	9.235960E-01
3.888010E+00	1.902980E+00	9.713560E-01
2.542830E+00	2.616620E+00	1.052640E+00
2.573880E+00	2.692830E+00	1.063170E+00
2.588540E+00	2.632490E+00	1.004590E+00
2.654640E+00	2.571270E+00	9.122200E-01
2.540490E+00	2.527740E+00	1.026850E+00
2.674260E+00	2.364140E+00	8.086130E-01
2.548040E+00	2.354480E+00	9.655760E-01
2.742740E+00	2.136300E+00	7.274480E-01
2.578300E+00	2.154830E+00	9.247580E-01
2.741280E+00	1.905160E+00	8.370330E-01
2.629500E+00	1.944740E+00	9.556420E-01
2.812140E+00	1.779730E+00	8.392810E-01
2.706270E+00	1.737140E+00	9.887060E-01
2.837350E+00	1.655140E+00	9.522250E-01
2.669890E+00	2.740610E+00	1.002350E+00
2.843650E+00	2.768830E+00	8.567710E-01
2.792970E+00	2.562250E+00	7.661140E-01
2.856540E+00	2.409870E+00	6.783810E-01
2.902760E+00	1.946720E+00	7.002400E-01
2.984130E+00	1.690170E+00	8.256800E-01
3.110320E+00	1.512340E+00	9.764120E-01
2.945310E+00	1.550450E+00	1.009540E+00
3.234040E+00	1.394050E+00	1.147690E+00
3.034500E+00	1.421700E+00	1.156650E+00
3.322400E+00	1.298590E+00	1.277450E+00
3.149010E+00	1.275460E+00	1.333470E+00
3.319520E+00	1.224970E+00	1.408310E+00
3.035820E+00	2.657540E+00	7.023270E-01
3.112930E+00	2.880910E+00	8.509760E-01
3.489340E+00	1.388780E+00	1.209720E+00
3.480250E+00	1.265100E+00	1.393020E+00
3.265580E+00	2.824310E+00	7.782260E-01
3.349200E+00	2.957290E+00	8.986440E-01
3.343820E+00	2.697180E+00	6.800370E-01
3.682290E+00	1.418250E+00	1.283200E+00
3.722350E+00	1.345840E+00	1.439860E+00
3.466850E+00	2.854930E+00	8.413380E-01
3.545530E+00	2.984620E+00	1.001100E+00
3.627100E+00	2.687540E+00	7.972070E-01
3.900500E+00	1.727650E+00	1.121540E+00
3.900320E+00	1.606660E+00	1.247630E+00
3.830520E+00	1.468680E+00	1.347950E+00
3.662340E+00	2.886100E+00	9.646390E-01
3.693750E+00	2.977340E+00	1.102550E+00
3.776470E+00	2.794940E+00	9.917580E-01
3.844250E+00	2.631240E+00	9.564680E-01
3.922480E+00	2.402050E+00	9.629830E-01
3.983720E+00	2.159550E+00	1.042420E+00
3.995220E+00	1.890050E+00	1.158510E+00
4.052600E+00	2.066390E+00	1.191650E+00
3.976930E+00	1.721700E+00	1.240680E+00
3.774370E+00	2.899380E+00	1.101220E+00
3.902520E+00	2.789020E+00	1.178680E+00
3.976300E+00	2.552890E+00	1.152690E+00
4.029270E+00	2.330060E+00	1.162710E+00
4.069870E+00	2.171490E+00	1.207440E+00
2.346150E+00	2.615850E+00	1.459710E+00
2.372300E+00	2.706490E+00	1.452940E+00
2.376740E+00	2.633600E+00	1.393050E+00
2.398810E+00	2.548730E+00	1.323860E+00
2.343570E+00	2.528450E+00	1.446070E+00
2.407650E+00	2.377480E+00	1.258070E+00
2.349470E+00	2.374630E+00	1.401350E+00
2.413660E+00	2.189750E+00	1.222990E+00
2.354780E+00	2.206340E+00	1.356520E+00
2.445650E+00	2.001370E+00	1.237250E+00
2.385530E+00	2.028480E+00	1.367530E+00
2.482770E+00	1.822070E+00	1.243150E+00
2.414770E+00	1.852850E+00	1.374080E+00
2.548630E+00	1.692500E+00	1.282230E+00
2.481790E+00	1.672420E+00	1.439360E+00
2.589310E+00	1.556370E+00	1.396380E+00
2.424800E+00	2.817410E+00	1.435670E+00
2.471960E+00	2.926680E+00	1.449050E+00
2.471360E+00	2.857480E+00	1.387200E+00
2.454830E+00	2.746350E+00	1.325960E+00
2.492920E+00	2.598890E+00	1.151800E+00
2.469310E+00	2.366430E+00	1.106740E+00
2.477640E+00	2.170570E+00	1.072540E+00
2.518820E+00	1.975020E+00	1.097120E+00
2.572870E+00	1.791430E+00	1.121140E+00
2.661630E+00	1.613910E+00	1.229270E+00
2.735500E+00	1.508480E+00	1.266290E+00
2.696930E+00	1.477080E+00	1.373450E+00
2.775970E+00	1.437900E+00	1.326700E+00
2.531980E+00	2.902530E+00	1.341420E+00
2.551910E+00	2.981480E+00	1.398290E+00
2.618400E+00	2.849680E+00	1.166840E+00
2.824900E+00	1.510340E+00	1.166110E+00
2.967870E+00	1.347380E+00	1.305370E+00
2.854710E+00	1.373980E+00	1.344190E+00
3.039200E+00	1.265510E+00	1.388530E+00
2.958050E+00	1.258530E+00	1.455840E+00
3.091550E+00	1.206860E+00	1.465220E+00
2.627480E+00	3.001660E+00	1.327030E+00
2.780240E+00	3.032690E+00	1.239190E+00
2.760400E+00	2.952850E+00	1.136000E+00
2.784860E+00	2.895770E+00	1.030440E+00
3.438290E+00	1.174650E+00	1.524830E+00
3.242690E+00	1.148530E+00	1.563710E+00
3.419000E+00	1.113790E+00	1.651220E+00
2.869830E+00	3.014400E+00	1.115390E+00
2.902740E+00	3.084670E+00	1.206730E+00
3.004520E+00	2.986910E+00	9.955780E-01
3.632290E+00	1.219770E+00	1.540340E+00
3.579760E+00	1.146060E+00	1.655760E+00
3.019480E+00	3.101990E+00	1.176070E+00
3.251340E+00	3.114960E+00	1.142540E+00
3.233490E+00	3.016340E+00	9.773940E-01
3.763270E+00	1.270750E+00	1.568900E+00
3.788870E+00	1.210170E+00	1.693060E+00
3.425610E+00	3.071110E+00	1.074400E+00
3.415190E+00	3.140900E+00	1.192770E+00
3.976990E+00	1.541240E+00	1.433550E+00
3.961870E+00	1.445510E+00	1.543140E+00
3.886010E+00	1.324070E+00	1.615960E+00
3.525050E+00	3.135590E+00	1.237760E+00
3.624130E+00	3.062190E+00	1.179450E+00
4.121870E+00	2.056770E+00	1.349160E+00
4.129560E+00	1.860790E+00	1.431070E+00
4.059000E+00	1.677290E+00	1.432160E+00
4.055340E+00	1.538170E+00	1.539830E+00
3.807110E+00	2.989930E+00	1.260790E+00
3.966500E+00	2.887480E+00	1.379080E+00
3.999170E+00	2.783490E+00	1.330670E+00
4.045230E+00	2.663030E+00	1.330420E+00
4.102110E+00	2.443520E+00	1.350670E+00
4.112410E+00	2.575560E+00	1.460090E+00
4.113850E+00	2.246130E+00	1.318110E+00
4.057400E+00	2.754090E+00	1.449120E+00
4.096850E+00	2.660370E+00	1.459760E+00
2.252180E+00	2.644740E+00	1.713910E+00
2.280220E+00	2.734220E+00	1.708840E+00
2.285060E+00	2.666530E+00	1.649330E+00
2.309560E+00	2.586580E+00	1.557780E+00
2.245490E+00	2.561310E+00	1.694410E+00
2.302610E+00	2.382960E+00	1.544190E+00
2.252390E+00	2.405830E+00	1.669890E+00
2.305670E+00	2.217870E+00	1.502850E+00
2.241080E+00	2.208250E+00	1.656990E+00
2.334360E+00	2.057890E+00	1.493510E+00
2.290110E+00	2.083060E+00	1.604030E+00
2.354200E+00	1.893520E+00	1.488200E+00
2.301420E+00	1.938390E+00	1.608140E+00
2.401140E+00	1.745880E+00	1.516830E+00
2.338340E+00	1.785940E+00	1.614910E+00
2.436810E+00	1.649640E+00	1.545780E+00
2.401980E+00	1.627160E+00	1.644470E+00
2.466920E+00	1.570420E+00	1.582450E+00
2.332480E+00	2.842560E+00	1.692590E+00
2.372760E+00	2.952800E+00	1.709950E+00
2.374990E+00	2.894630E+00	1.641630E+00
2.365950E+00	2.795690E+00	1.579680E+00
2.650960E+00	1.422490E+00	1.516860E+00
2.543010E+00	1.492070E+00	1.552210E+00
2.697260E+00	1.334260E+00	1.592770E+00
2.621980E+00	1.335540E+00	1.688480E+00
2.747320E+00	1.252890E+00	1.683170E+00
2.434100E+00	2.963020E+00	1.579680E+00
2.493750E+00	3.076070E+00	1.653170E+00
2.790270E+00	1.315670E+00	1.496950E+00
2.932820E+00	1.181540E+00	1.628290E+00
2.845120E+00	1.193480E+00	1.683170E+00
3.026630E+00	1.102970E+00	1.724380E+00
2.935690E+00	1.090650E+00	1.803140E+00
3.056150E+00	1.042150E+00	1.819570E+00
2.578370E+00	3.057900E+00	1.483980E+00
2.631050E+00	3.166810E+00	1.623680E+00
3.064300E+00	1.151050E+00	1.600170E+00
3.161430E+00	1.059250E+00	1.748230E+00
2.706110E+00	3.167860E+00	1.514300E+00
2.772430E+00	3.227620E+00	1.620390E+00
2.742150E+00	3.116110E+00	1.395770E+00
3.536680E+00	1.083110E+00	1.763760E+00
3.354750E+00	1.050420E+00	1.769210E+00
3.525190E+00	1.033140E+00	1.874150E+00
2.848930E+00	3.207870E+00	1.508250E+00
2.896730E+00	3.259700E+00	1.620270E+00
2.947800E+00	3.176540E+00	1.335800E+00
3.696930E+00	1.126730E+00	1.769740E+00
3.684530E+00	1.077930E+00	1.875690E+00
2.954180E+00	3.300610E+00	1.662170E+00
2.972390E+00	3.331200E+00	1.729270E+00
3.002830E+00	3.315740E+00	1.672810E+00
3.019550E+00	3.277860E+00	1.578450E+00
3.134880E+00	3.251240E+00	1.459030E+00
3.188540E+00	3.201680E+00	1.319140E+00
3.798330E+00	1.159450E+00	1.786630E+00
3.794740E+00	1.133000E+00	1.849490E+00
3.056120E+00	3.334130E+00	1.729610E+00
3.162360E+00	3.327400E+00	1.683710E+00
3.191600E+00	3.293700E+00	1.583940E+00
3.317380E+00	3.279880E+00	1.500460E+00
3.445900E+00	3.217640E+00	1.336540E+00
4.025690E+00	1.399490E+00	1.696970E+00
4.002970E+00	1.299050E+00	1.785210E+00
3.896150E+00	1.185650E+00	1.834980E+00
3.303640E+00	3.334930E+00	1.676730E+00
3.435990E+00	3.328700E+00	1.634810E+00
3.479850E+00	3.285180E+00	1.532170E+00
3.612450E+00	3.253640E+00	1.531160E+00
3.706270E+00	3.160640E+00	1.390430E+00
4.213280E+00	1.963320E+00	1.577820E+00
4.209640E+00	1.756600E+00	1.652770E+00
4.272450E+00	1.897720E+00	1.725020E+00
4.133490E+00	1.515720E+00	1.697040E+00
4.101190E+00	1.399340E+00	1.790080E+00
3.573830E+00	3.318430E+00	1.671120E+00
3.706000E+00	3.289950E+00	1.663560E+00
3.745150E+00	3.229970E+00	1.575730E+00
3.835720E+00	3.169310E+00	1.574360E+00
3.915350E+00	3.042080E+00	1.511390E+00
4.171060E+00	2.466100E+00	1.545250E+00
4.225320E+00	2.218570E+00	1.589970E+00
4.221230E+00	2.408800E+00	1.652090E+00
4.266140E+00	2.014400E+00	1.696650E+00
3.837070E+00	3.244510E+00	1.715630E+00
3.952630E+00	3.132470E+00	1.688800E+00
4.035390E+00	3.008540E+00	1.695560E+00
4.071980E+00	2.862870E+00	1.617730E+00
4.159180E+00	2.629540E+00	1.612990E+00
4.193410E+00	2.499500E+00	1.627630E+00
2.187580E+00	2.658820E+00	1.960300E+00
2.220650E+00	2.765590E+00	1.959130E+00
2.211780E+00	2.685160E+00	1.897680E+00
2.219290E+00	2.612020E+00	1.803590E+00
2.167660E+00	2.577130E+00	1.932660E+00
2.205890E+00	2.426000E+00	1.789910E+00
2.162880E+00	2.439790E+00	1.904390E+00
2.197100E+00	2.276930E+00	1.755200E+00
2.143170E+00	2.257760E+00	1.885490E+00
2.202340E+00	2.193510E+00	1.748690E+00
2.179060E+00	2.185340E+00	1.814600E+00
2.203830E+00	2.108380E+00	1.792520E+00
2.237700E+00	1.828610E+00	1.826490E+00
2.222170E+00	1.892370E+00	1.813880E+00
2.271770E+00	1.841500E+00	1.736450E+00
2.327450E+00	1.691210E+00	1.750320E+00
2.262700E+00	1.746490E+00	1.844120E+00
2.382110E+00	1.543560E+00	1.792660E+00
2.310780E+00	1.605150E+00	1.876870E+00
2.421950E+00	1.453440E+00	1.837110E+00
2.374460E+00	1.452530E+00	1.941730E+00
2.461170E+00	1.375420E+00	1.910200E+00
2.273590E+00	2.814190E+00	1.809750E+00
2.276320E+00	2.888520E+00	1.899690E+00
2.241810E+00	2.003580E+00	1.727220E+00
2.482730E+00	1.449100E+00	1.742930E+00
2.566250E+00	1.324860E+00	1.788770E+00
2.542060E+00	1.301390E+00	1.909330E+00
2.628070E+00	1.246860E+00	1.867870E+00
2.303960E+00	2.957490E+00	1.907900E+00
2.369420E+00	3.036380E+00	1.913620E+00
2.325780E+00	2.962410E+00	1.829090E+00
2.820630E+00	1.146750E+00	1.807820E+00
2.720410E+00	1.203030E+00	1.836260E+00
2.867430E+00	1.082290E+00	1.877840E+00
2.808570E+00	1.084930E+00	1.964390E+00
2.921470E+00	1.031550E+00	1.951740E+00
2.424800E+00	3.065790E+00	1.785210E+00
2.456130E+00	3.140370E+00	1.863830E+00
3.151970E+00	9.964130E-01	1.887170E+00
3.040770E+00	1.001190E+00	1.943910E+00
3.172650E+00	9.576810E-01	1.992890E+00
2.519980E+00	3.201340E+00	1.882110E+00
2.589320E+00	3.253170E+00	1.947820E+00
2.579220E+00	3.224470E+00	1.860830E+00
2.547910E+00	3.187560E+00	1.770310E+00
3.259500E+00	1.003510E+00	1.861160E+00
3.259010E+00	9.658680E-01	1.954110E+00
2.656150E+00	3.258250E+00	1.845260E+00
2.719330E+00	3.325400E+00	1.941280E+00
2.704960E+00	3.254870E+00	1.726000E+00
3.412840E+00	9.802930E-01	1.945370E+00
2.788990E+00	3.312830E+00	1.841980E+00
2.838100E+00	3.348580E+00	1.945390E+00
2.869500E+00	3.292350E+00	1.729360E+00
3.683740E+00	1.007520E+00	2.017830E+00
2.897450E+00	3.371050E+00	1.989790E+00
2.909170E+00	3.385130E+00	2.049740E+00
2.943280E+00	3.386580E+00	1.993690E+00
2.974640E+00	3.362110E+00	1.885150E+00
3.897630E+00	1.128510E+00	1.972360E+00
2.980890E+00	3.400530E+00	2.035750E+00
3.066150E+00	3.392520E+00	2.000570E+00
3.109330E+00	3.378730E+00	1.936510E+00
3.213120E+00	3.366870E+00	1.848440E+00
4.035460E+00	1.235890E+00	1.931730E+00
4.043950E+00	1.193460E+00	2.011280E+00
3.185080E+00	3.398870E+00	2.005190E+00
3.302930E+00	3.398100E+00	1.970690E+00
3.356680E+00	3.388040E+00	1.898030E+00
3.467080E+00	3.373970E+00	1.813180E+00
4.308520E+00	1.792410E+00	1.816610E+00
4.286020E+00	1.611430E+00	1.873020E+00
4.180000E+00	1.393060E+00	1.938410E+00
4.325420E+00	1.529270E+00	2.008900E+00
4.131080E+00	1.247100E+00	2.024400E+00
3.429800E+00	3.410500E+00	1.969150E+00
3.549620E+00	3.400280E+00	1.951040E+00
3.604910E+00	3.378700E+00	1.895120E+00
3.714890E+00	3.340830E+00	1.835160E+00
4.287550E+00	2.357830E+00	1.819810E+00
4.218760E+00	2.488830E+00	1.704750E+00
4.244490E+00	2.538210E+00	1.813520E+00
4.313880E+00	2.186590E+00	1.808570E+00
4.354680E+00	1.977620E+00	1.878020E+00
4.366470E+00	1.737710E+00	1.959350E+00
4.358420E+00	1.618410E+00	1.993170E+00
3.676620E+00	3.395460E+00	1.975420E+00
3.790030E+00	3.366690E+00	1.971870E+00
3.827910E+00	3.332330E+00	1.926340E+00
3.884210E+00	3.280090E+00	1.885300E+00
3.980790E+00	3.181620E+00	1.842490E+00
4.064590E+00	3.049620E+00	1.836770E+00
4.147680E+00	2.902370E+00	1.841870E+00
4.229380E+00	2.715980E+00	1.873180E+00
4.223370E+00	2.813870E+00	1.933930E+00
3.904290E+00	3.318870E+00	2.025950E+00
4.014820E+00	3.222420E+00	1.993740E+00
4.103010E+00	3.099690E+00	1.976980E+00
4.171110E+00	2.968900E+00	1.967960E+00
4.218530E+00	2.866360E+00	1.972800E+00
2.141540E+00	2.644610E+00	2.177520E+00
2.164230E+00	2.741550E+00	2.173490E+00
2.151670E+00	2.669690E+00	2.123080E+00
2.153560E+00	2.613900E+00	2.038630E+00
2.111530E+00	2.574510E+00	2.148860E+00
2.118110E+00	2.457460E+00	2.004360E+00
2.081550E+00	2.465480E+00	2.102290E+00
2.105000E+00	2.310870E+00	1.986380E+00
2.069690E+00	2.329530E+00	2.080040E+00
2.097420E+00	2.220960E+00	1.975760E+00
2.056530E+00	2.191560E+00	2.061750E+00
2.108770E+00	2.140610E+00	1.987910E+00
2.137120E+00	1.939590E+00	2.000620E+00
2.139840E+00	1.983940E+00	1.975900E+00
2.153070E+00	1.948090E+00	1.963900E+00
2.152530E+00	1.902490E+00	1.980890E+00
2.200890E+00	1.666940E+00	2.040870E+00
2.187150E+00	1.729760E+00	2.015190E+00
2.237030E+00	1.670760E+00	1.959850E+00
2.290250E+00	1.539430E+00	1.998410E+00
2.226120E+00	1.588460E+00	2.071140E+00
2.331530E+00	1.457490E+00	2.040400E+00
2.290720E+00	1.453990E+00	2.144610E+00
2.374050E+00	1.380100E+00	2.105070E+00
2.190370E+00	2.764800E+00	2.069290E+00
2.223380E+00	2.851020E+00	2.115510E+00
2.158460E+00	2.096050E+00	1.912610E+00
2.181200E+00	1.967480E+00	1.886020E+00
2.199590E+00	1.820990E+00	1.916870E+00
2.499490E+00	1.308150E+00	1.992880E+00
2.456330E+00	1.307500E+00	2.086900E+00
2.542340E+00	1.237240E+00	2.069980E+00
2.263210E+00	2.936250E+00	2.110960E+00
2.319430E+00	3.017990E+00	2.141640E+00
2.296030E+00	2.984530E+00	2.068960E+00
2.270080E+00	2.920650E+00	2.004630E+00
2.699660E+00	1.149780E+00	1.980640E+00
2.617470E+00	1.191960E+00	2.018940E+00
2.750050E+00	1.085430E+00	2.050250E+00
2.698720E+00	1.088950E+00	2.134720E+00
2.806260E+00	1.034050E+00	2.122460E+00
2.346180E+00	3.044520E+00	2.030120E+00
2.379360E+00	3.116830E+00	2.089950E+00
2.991300E+00	9.804920E-01	2.043860E+00
2.915010E+00	9.916390E-01	2.093790E+00
2.999240E+00	9.591210E-01	2.126080E+00
2.432420E+00	3.176960E+00	2.101330E+00
2.491570E+00	3.233260E+00	2.157740E+00
2.475200E+00	3.214110E+00	2.071860E+00
2.449440E+00	3.168590E+00	1.991000E+00
3.102490E+00	9.438450E-01	2.098000E+00
2.534880E+00	3.261910E+00	2.055350E+00
2.576030E+00	3.298560E+00	2.144910E+00
3.318880E+00	9.285430E-01	2.085340E+00
2.638500E+00	3.331430E+00	2.183040E+00
2.697420E+00	3.369360E+00	2.248140E+00
2.689550E+00	3.353590E+00	2.167080E+00
2.661940E+00	3.326020E+00	2.076680E+00
3.550210E+00	9.432090E-01	2.092580E+00
3.485060E+00	9.123830E-01	2.174010E+00
3.613000E+00	9.195840E-01	2.194320E+00
2.758300E+00	3.381930E+00	2.153600E+00
2.813300E+00	3.412360E+00	2.253440E+00
2.807220E+00	3.374400E+00	2.041000E+00
3.673560E+00	9.641980E-01	2.105110E+00
3.678760E+00	9.463670E-01	2.162560E+00
2.905440E+00	3.393680E+00	2.158110E+00
2.898490E+00	3.416510E+00	2.265000E+00
3.919940E+00	1.065580E+00	2.147340E+00
3.771530E+00	9.840810E-01	2.155760E+00
2.983420E+00	3.434910E+00	2.258890E+00
3.103810E+00	3.432390E+00	2.272450E+00
3.084280E+00	3.406080E+00	2.136480E+00
4.065270E+00	1.177620E+00	2.093300E+00
3.192400E+00	3.429700E+00	2.219740E+00
3.185720E+00	3.440910E+00	2.282490E+00
3.312380E+00	3.411260E+00	2.124430E+00
4.310150E+00	1.442500E+00	2.100630E+00
4.226560E+00	1.292440E+00	2.140810E+00
4.307040E+00	1.389140E+00	2.173620E+00
3.268600E+00	3.439970E+00	2.264670E+00
3.378590E+00	3.433640E+00	2.229430E+00
3.438150E+00	3.431570E+00	2.171020E+00
3.552510E+00	3.416100E+00	2.104590E+00
4.340150E+00	2.472900E+00	2.029770E+00
4.362770E+00	2.311380E+00	2.008820E+00
4.370590E+00	2.181100E+00	1.950020E+00
4.439060E+00	2.032110E+00	2.065490E+00
4.430370E+00	1.937360E+00	2.036630E+00
4.444450E+00	1.815450E+00	2.061630E+00
4.424050E+00	1.603430E+00	2.126570E+00
4.468820E+00	1.744150E+00	2.150480E+00
4.357510E+00	1.455500E+00	2.189570E+00
3.492620E+00	3.443670E+00	2.235660E+00
3.612750E+00	3.434460E+00	2.220910E+00
3.678760E+00	3.426300E+00	2.169330E+00
3.790620E+00	3.394130E+00	2.118920E+00
4.277510E+00	2.767370E+00	2.054700E+00
4.327060E+00	2.633470E+00	2.081940E+00
4.480110E+00	1.908040E+00	2.134510E+00
4.487680E+00	1.812620E+00	2.165800E+00
3.729730E+00	3.433870E+00	2.246910E+00
3.867020E+00	3.401550E+00	2.272970E+00
3.903340E+00	3.379010E+00	2.202040E+00
3.952130E+00	3.335740E+00	2.166400E+00
4.046910E+00	3.245170E+00	2.144770E+00
4.145800E+00	3.128800E+00	2.134000E+00
4.141130E+00	3.186070E+00	2.218020E+00
4.214260E+00	2.982230E+00	2.111990E+00
4.245900E+00	2.875840E+00	2.072140E+00
3.977590E+00	3.349260E+00	2.283850E+00
4.059600E+00	3.273830E+00	2.257600E+00
4.108570E+00	3.226230E+00	2.235670E+00
2.085030E+00	2.551940E+00	2.329410E+00
2.131920E+00	2.627770E+00	2.346820E+00
2.121550E+00	2.595910E+00	2.252470E+00
2.059970E+00	2.464050E+00	2.207740E+00
2.045120E+00	2.475230E+00	2.305050E+00
2.043890E+00	2.342070E+00	2.176910E+00
2.009440E+00	2.331270E+00	2.293420E+00
2.022810E+00	2.236560E+00	2.140730E+00
2.001140E+00	2.248750E+00	2.217190E+00
2.025370E+00	2.168770E+00	2.140360E+00
2.001780E+00	2.164580E+00	2.202900E+00
2.025000E+00	2.100950E+00	2.162690E+00
2.178770E+00	1.508050E+00	2.267090E+00
2.158340E+00	1.565710E+00	2.240640E+00
2.207670E+00	1.524050E+00	2.193360E+00
2.247780E+00	1.446220E+00	2.227420E+00
2.209190E+00	1.434740E+00	2.315020E+00
2.282170E+00	1.376340E+00	2.284730E+00
2.149470E+00	2.711750E+00	2.349660E+00
2.187890E+00	2.793540E+00	2.345410E+00
2.157000E+00	2.730980E+00	2.280700E+00
2.113370E+00	2.037990E+00	2.007160E+00
2.067460E+00	2.058460E+00	2.080830E+00
2.101400E+00	1.924700E+00	2.068470E+00
2.149570E+00	1.810600E+00	2.043110E+00
2.109570E+00	1.797080E+00	2.139490E+00
2.161810E+00	1.671420E+00	2.141640E+00
2.410230E+00	1.303490E+00	2.168980E+00
2.363750E+00	1.309720E+00	2.264380E+00
2.446630E+00	1.239230E+00	2.249730E+00
2.236580E+00	2.895900E+00	2.339890E+00
2.288270E+00	2.980240E+00	2.371480E+00
2.263930E+00	2.946990E+00	2.300850E+00
2.235420E+00	2.882700E+00	2.228940E+00
2.609200E+00	1.141770E+00	2.153920E+00
2.538660E+00	1.175410E+00	2.253970E+00
2.651450E+00	1.098070E+00	2.213930E+00
2.622360E+00	1.107540E+00	2.270300E+00
2.689710E+00	1.059650E+00	2.290430E+00
2.311790E+00	3.005490E+00	2.264430E+00
2.344840E+00	3.073510E+00	2.322340E+00
2.881880E+00	9.801290E-01	2.210950E+00
2.799750E+00	1.006360E+00	2.273930E+00
2.896060E+00	9.516940E-01	2.288770E+00
2.381730E+00	3.142640E+00	2.329040E+00
2.433420E+00	3.198560E+00	2.380380E+00
2.416490E+00	3.176580E+00	2.298690E+00
2.387120E+00	3.136400E+00	2.215780E+00
3.011380E+00	9.295770E-01	2.250070E+00
2.467810E+00	3.220950E+00	2.277070E+00
2.501610E+00	3.269990E+00	2.353690E+00
3.234660E+00	8.916250E-01	2.237180E+00
3.163960E+00	8.634180E-01	2.329130E+00
3.283250E+00	8.455150E-01	2.343450E+00
2.545270E+00	3.322440E+00	2.373180E+00
2.598950E+00	3.356850E+00	2.439220E+00
2.587340E+00	3.347450E+00	2.353120E+00
2.568050E+00	3.315790E+00	2.268040E+00
3.396450E+00	8.925630E-01	2.218770E+00
3.399070E+00	8.577480E-01	2.312740E+00
2.652560E+00	3.367060E+00	2.352160E+00
2.711500E+00	3.399630E+00	2.455760E+00
3.566790E+00	8.828770E-01	2.280830E+00
2.759040E+00	3.415520E+00	2.349850E+00
2.818740E+00	3.438750E+00	2.464960E+00
3.770100E+00	9.362070E-01	2.263670E+00
2.892900E+00	3.426900E+00	2.367660E+00
2.895750E+00	3.444620E+00	2.476160E+00
3.883940E+00	9.946040E-01	2.233260E+00
3.905000E+00	9.758540E-01	2.292720E+00
2.969240E+00	3.458560E+00	2.469400E+00
3.076800E+00	3.461060E+00	2.461300E+00
3.027550E+00	3.449360E+00	2.364210E+00
4.116650E+00	1.157620E+00	2.236700E+00
4.002880E+00	1.040580E+00	2.305910E+00
3.175060E+00	3.443770E+00	2.367920E+00
3.158320E+00	3.461570E+00	2.462720E+00
4.326980E+00	1.367290E+00	2.247800E+00
4.264610E+00	1.250280E+00	2.307740E+00
3.248380E+00	3.467830E+00	2.456250E+00
3.343630E+00	3.459680E+00	2.448650E+00
3.363710E+00	3.440540E+00	2.349490E+00
4.404570E+00	2.326810E+00	2.101470E+00
4.453220E+00	2.187880E+00	2.126460E+00
4.498280E+00	1.724210E+00	2.251400E+00
4.480880E+00	1.585360E+00	2.294490E+00
4.410900E+00	1.476560E+00	2.280590E+00
3.447910E+00	3.465480E+00	2.441100E+00
3.555670E+00	3.461910E+00	2.445110E+00
3.581240E+00	3.441480E+00	2.350150E+00
4.361800E+00	2.679070E+00	2.181300E+00
4.416470E+00	2.533020E+00	2.239550E+00
4.462610E+00	2.325290E+00	2.229600E+00
4.528480E+00	2.141030E+00	2.284140E+00
4.512230E+00	1.988660E+00	2.242400E+00
4.515600E+00	1.848880E+00	2.236660E+00
3.664070E+00	3.460660E+00	2.458140E+00
3.789610E+00	3.452130E+00	2.490370E+00
3.786160E+00	3.431350E+00	2.386510E+00
4.205280E+00	3.112140E+00	2.259780E+00
4.263610E+00	2.991590E+00	2.265220E+00
4.335100E+00	2.802230E+00	2.245600E+00
4.342120E+00	2.884310E+00	2.359170E+00
4.404210E+00	2.648380E+00	2.279090E+00
3.865820E+00	3.432540E+00	2.472500E+00
3.973420E+00	3.385600E+00	2.444800E+00
4.089180E+00	3.279200E+00	2.394070E+00
4.177240E+00	3.175460E+00	2.340940E+00
4.274730E+00	3.032080E+00	2.367100E+00
4.317040E+00	2.952910E+00	2.368530E+00
2.048610E+00	2.483580E+00	2.487750E+00
2.098560E+00	2.557740E+00	2.507600E+00
2.068880E+00	2.518610E+00	2.407100E+00
2.016810E+00	2.391780E+00	2.378760E+00
2.020280E+00	2.412470E+00	2.467250E+00
1.990210E+00	2.316950E+00	2.374140E+00
1.986010E+00	2.314480E+00	2.441960E+00
1.964520E+00	2.241020E+00	2.380560E+00
2.097310E+00	1.469170E+00	2.464000E+00
2.079170E+00	1.558390E+00	2.394160E+00
2.144180E+00	1.504670E+00	2.345380E+00
2.170400E+00	1.438920E+00	2.379560E+00
2.145530E+00	1.432840E+00	2.436310E+00
2.185890E+00	1.384620E+00	2.438270E+00
2.150030E+00	2.717780E+00	2.551670E+00
2.182600E+00	2.782360E+00	2.558020E+00
2.162390E+00	2.738460E+00	2.504030E+00
2.149270E+00	2.681300E+00	2.430660E+00
2.136680E+00	2.658470E+00	2.531780E+00
1.970080E+00	2.189460E+00	2.289440E+00
1.972370E+00	2.066980E+00	2.278820E+00
2.023270E+00	1.969940E+00	2.200680E+00
1.969860E+00	1.951160E+00	2.310080E+00
2.054000E+00	1.841070E+00	2.208590E+00
1.994960E+00	1.863770E+00	2.302520E+00
2.087970E+00	1.725040E+00	2.237910E+00
2.029540E+00	1.759880E+00	2.315650E+00
2.112780E+00	1.614640E+00	2.281990E+00
2.057340E+00	1.656080E+00	2.347020E+00
2.315560E+00	1.314130E+00	2.349850E+00
2.263290E+00	1.317680E+00	2.434130E+00
2.350930E+00	1.256390E+00	2.424970E+00
2.221620E+00	2.869710E+00	2.554410E+00
2.256380E+00	2.951340E+00	2.583600E+00
2.240610E+00	2.918340E+00	2.517010E+00
2.222060E+00	2.849290E+00	2.456140E+00
2.487470E+00	1.185310E+00	2.339850E+00
2.439110E+00	1.192170E+00	2.419540E+00
2.531120E+00	1.129690E+00	2.423120E+00
2.280290E+00	2.973820E+00	2.482850E+00
2.320030E+00	3.026940E+00	2.544770E+00
2.637960E+00	1.054100E+00	2.416080E+00
2.749100E+00	9.935480E-01	2.393490E+00
2.714630E+00	9.894250E-01	2.464560E+00
2.778030E+00	9.569730E-01	2.485740E+00
2.356100E+00	3.102380E+00	2.565730E+00
2.391670E+00	3.164350E+00	2.567720E+00
2.377250E+00	3.140590E+00	2.517970E+00
2.355360E+00	3.094360E+00	2.442630E+00
2.903520E+00	9.134820E-01	2.407700E+00
2.415920E+00	3.186290E+00	2.496590E+00
2.439680E+00	3.225020E+00	2.595230E+00
3.070840E+00	8.639500E-01	2.395810E+00
3.026330E+00	8.561220E-01	2.484430E+00
3.125010E+00	8.290300E-01	2.483710E+00
2.495630E+00	3.296310E+00	2.599620E+00
2.539780E+00	3.343010E+00	2.607500E+00
2.520900E+00	3.322290E+00	2.554140E+00
2.500720E+00	3.280530E+00	2.480770E+00
3.229070E+00	8.251290E-01	2.431550E+00
2.567070E+00	3.354280E+00	2.543590E+00
2.614860E+00	3.388220E+00	2.664060E+00
3.392170E+00	8.243270E-01	2.420330E+00
2.662960E+00	3.395510E+00	2.554030E+00
2.719060E+00	3.432110E+00	2.658000E+00
3.532920E+00	8.462720E-01	2.392120E+00
2.770480E+00	3.448800E+00	2.570010E+00
2.775740E+00	3.461130E+00	2.655400E+00
3.736330E+00	8.806740E-01	2.435000E+00
2.823390E+00	3.470540E+00	2.650570E+00
2.909780E+00	3.463750E+00	2.584190E+00
3.913020E+00	9.608070E-01	2.373430E+00
3.042290E+00	3.492300E+00	2.628290E+00
3.023670E+00	3.483070E+00	2.538570E+00
4.159700E+00	1.138720E+00	2.388310E+00
4.057490E+00	1.035330E+00	2.452110E+00
3.144320E+00	3.475490E+00	2.549970E+00
3.119980E+00	3.487380E+00	2.642350E+00
4.368260E+00	1.359230E+00	2.372980E+00
4.288240E+00	1.242910E+00	2.454410E+00
3.204960E+00	3.495670E+00	2.640510E+00
3.291020E+00	3.495360E+00	2.635570E+00
3.318880E+00	3.477650E+00	2.542290E+00
4.529970E+00	1.644350E+00	2.379990E+00
4.469810E+00	1.508280E+00	2.432450E+00
4.528470E+00	1.603180E+00	2.455550E+00
3.386140E+00	3.485380E+00	2.629010E+00
3.486320E+00	3.493380E+00	2.624620E+00
3.519760E+00	3.480780E+00	2.537980E+00
4.522430E+00	2.392620E+00	2.375560E+00
4.579800E+00	2.201430E+00	2.401350E+00
4.579390E+00	2.310650E+00	2.467880E+00
4.590210E+00	2.000760E+00	2.408310E+00
4.568460E+00	1.801080E+00	2.383570E+00
4.553600E+00	1.672980E+00	2.458680E+00
3.583200E+00	3.483290E+00	2.639410E+00
3.704850E+00	3.484210E+00	2.662870E+00
3.710230E+00	3.471380E+00	2.568260E+00
4.417580E+00	2.775660E+00	2.419910E+00
4.495450E+00	2.578990E+00	2.433020E+00
4.475880E+00	2.702880E+00	2.483760E+00
4.558780E+00	2.405170E+00	2.464420E+00
3.777640E+00	3.468910E+00	2.641410E+00
3.881340E+00	3.440210E+00	2.597260E+00
4.027430E+00	3.388460E+00	2.593130E+00
4.066010E+00	3.355900E+00	2.538530E+00
4.126200E+00	3.302190E+00	2.527860E+00
4.222920E+00	3.193410E+00	2.525200E+00
4.204330E+00	3.249350E+00	2.608060E+00
4.307670E+00	3.050780E+00	2.498870E+00
4.378890E+00	2.900090E+00	2.473390E+00
4.452300E+00	2.767630E+00	2.512990E+00
4.121980E+00	3.332890E+00	2.613760E+00
4.171280E+00	3.291290E+00	2.614580E+00
1.884720E+00	2.039330E+00	2.540850E+00
1.904920E+00	2.092750E+00	2.523440E+00
1.898180E+00	2.044630E+00	2.495840E+00
1.902680E+00	1.984020E+00	2.471550E+00
1.877010E+00	1.980640E+00	2.545660E+00
1.909620E+00	1.908520E+00	2.458660E+00
1.864620E+00	1.873570E+00	2.555730E+00
1.902630E+00	1.821740E+00	2.498450E+00
2.016040E+00	1.487250E+00	2.558500E+00
1.999880E+00	1.538550E+00	2.539770E+00
2.042430E+00	1.512740E+00	2.492390E+00
2.049250E+00	1.444060E+00	2.558250E+00
2.149280E+00	2.728760E+00	2.768020E+00
2.180350E+00	2.792450E+00	2.747890E+00
2.159760E+00	2.739950E+00	2.703790E+00
2.143930E+00	2.691190E+00	2.619470E+00
2.134500E+00	2.655020E+00	2.725010E+00
2.108630E+00	2.582990E+00	2.583030E+00
2.105530E+00	2.564720E+00	2.668440E+00
2.045820E+00	2.464890E+00	2.576140E+00
1.990750E+00	2.330960E+00	2.543830E+00
1.947850E+00	2.204960E+00	2.499330E+00
1.932500E+00	2.102720E+00	2.411060E+00
1.934540E+00	1.982770E+00	2.383940E+00
1.944040E+00	1.872410E+00	2.398600E+00
1.978490E+00	1.780770E+00	2.394740E+00
1.939800E+00	1.783530E+00	2.461810E+00
2.006910E+00	1.686490E+00	2.416130E+00
1.960930E+00	1.706760E+00	2.482770E+00
2.026700E+00	1.594230E+00	2.448420E+00
1.980930E+00	1.620470E+00	2.507840E+00
2.129610E+00	1.367560E+00	2.560020E+00
2.199480E+00	1.324140E+00	2.517190E+00
2.187740E+00	1.303010E+00	2.588020E+00
2.240270E+00	1.268850E+00	2.580960E+00
2.206780E+00	2.831340E+00	2.655830E+00
2.212380E+00	2.878600E+00	2.768930E+00
2.389160E+00	1.198490E+00	2.498670E+00
2.336790E+00	1.212970E+00	2.581550E+00
2.427750E+00	1.150240E+00	2.568980E+00
2.250730E+00	2.957940E+00	2.773420E+00
2.298070E+00	3.000460E+00	2.749270E+00
2.252810E+00	2.948980E+00	2.693740E+00
2.573650E+00	1.076420E+00	2.502750E+00
2.518110E+00	1.095780E+00	2.576240E+00
2.619150E+00	1.034290E+00	2.577780E+00
2.327240E+00	3.029690E+00	2.655600E+00
2.348030E+00	3.074630E+00	2.781670E+00
2.714360E+00	9.789640E-01	2.560460E+00
2.847710E+00	9.089140E-01	2.581650E+00
2.381690E+00	3.147800E+00	2.665100E+00
2.964990E+00	8.612180E-01	2.554510E+00
2.930120E+00	8.580600E-01	2.621800E+00
3.004990E+00	8.231180E-01	2.649530E+00
2.431730E+00	3.218190E+00	2.696080E+00
2.467630E+00	3.263690E+00	2.763790E+00
2.470260E+00	3.266960E+00	2.669380E+00
3.105380E+00	8.072770E-01	2.578140E+00
2.526640E+00	3.326110E+00	2.702790E+00
3.223660E+00	7.931290E-01	2.533020E+00
2.595490E+00	3.383440E+00	2.785670E+00
2.659230E+00	3.429730E+00	2.824990E+00
2.637780E+00	3.409490E+00	2.753130E+00
3.366870E+00	7.799510E-01	2.529210E+00
2.693910E+00	3.435180E+00	2.755060E+00
2.701010E+00	3.454590E+00	2.825290E+00
3.575060E+00	7.994280E-01	2.516730E+00
2.738580E+00	3.472750E+00	2.819870E+00
2.798260E+00	3.480490E+00	2.753000E+00
3.727030E+00	8.261480E-01	2.541770E+00
3.695290E+00	7.931110E-01	2.580820E+00
3.758810E+00	8.154110E-01	2.590040E+00
2.921300E+00	3.507520E+00	2.803210E+00
2.883280E+00	3.479000E+00	2.703090E+00
3.957210E+00	9.427490E-01	2.511550E+00
3.844650E+00	8.572320E-01	2.585940E+00
2.979010E+00	3.500430E+00	2.714920E+00
3.023490E+00	3.538740E+00	2.818740E+00
4.201090E+00	1.124260E+00	2.544450E+00
4.097640E+00	1.011180E+00	2.563690E+00
3.108130E+00	3.506410E+00	2.731860E+00
3.103640E+00	3.536350E+00	2.839150E+00
4.394560E+00	1.349470E+00	2.513560E+00
4.324660E+00	1.238800E+00	2.573340E+00
3.175210E+00	3.535320E+00	2.812520E+00
3.246250E+00	3.549780E+00	2.843400E+00
3.270130E+00	3.517690E+00	2.730030E+00
4.546130E+00	1.597910E+00	2.539810E+00
4.477370E+00	1.458700E+00	2.593810E+00
3.347160E+00	3.530590E+00	2.828170E+00
3.450130E+00	3.536680E+00	2.827130E+00
3.456670E+00	3.511920E+00	2.721480E+00
4.619290E+00	2.208820E+00	2.519250E+00
4.635580E+00	2.054310E+00	2.540080E+00
4.636080E+00	1.848640E+00	2.574990E+00
4.661580E+00	1.963060E+00	2.607590E+00
4.580970E+00	1.721720E+00	2.516950E+00
3.534470E+00	3.528790E+00	2.802800E+00
3.624440E+00	3.524440E+00	2.844430E+00
3.630190E+00	3.505980E+00	2.741910E+00
4.512320E+00	2.668100E+00	2.565990E+00
4.590490E+00	2.509960E+00	2.639770E+00
4.611980E+00	2.332950E+00	2.577940E+00
4.667840E+00	2.139820E+00	2.613680E+00
4.673190E+00	2.026760E+00	2.631390E+00
3.700340E+00	3.516970E+00	2.800950E+00
3.799940E+00	3.491600E+00	2.759100E+00
3.951340E+00	3.461380E+00	2.750220E+00
4.003950E+00	3.422660E+00	2.681290E+00
4.274680E+00	3.184680E+00	2.663620E+00
4.354380E+00	3.060520E+00	2.677700E+00
4.331100E+00	3.134130E+00	2.718200E+00
4.416720E+00	2.914000E+00	2.632740E+00
4.473290E+00	2.779610E+00	2.608570E+00
4.046580E+00	3.428700E+00	2.771410E+00
4.099110E+00	3.379590E+00	2.706760E+00
4.223210E+00	3.288380E+00	2.735090E+00
4.306720E+00	3.187250E+00	2.749790E+00
1.846680E+00	1.993000E+00	2.683350E+00
1.873460E+00	2.057770E+00	2.684140E+00
1.866540E+00	2.018740E+00	2.608570E+00
1.838830E+00	1.909920E+00	2.619250E+00
1.821890E+00	1.926720E+00	2.686720E+00
1.825840E+00	1.845360E+00	2.631500E+00
1.790600E+00	1.821260E+00	2.705870E+00
1.831480E+00	1.780440E+00	2.653840E+00
2.121450E+00	2.637580E+00	2.895010E+00
2.144330E+00	2.708140E+00	2.918370E+00
2.127360E+00	2.664520E+00	2.824860E+00
2.098770E+00	2.563070E+00	2.771840E+00
2.099060E+00	2.573640E+00	2.869380E+00
2.058980E+00	2.459420E+00	2.711920E+00
2.063650E+00	2.473300E+00	2.823320E+00
2.008630E+00	2.351390E+00	2.656790E+00
2.022180E+00	2.365590E+00	2.768330E+00
1.961460E+00	2.239390E+00	2.622810E+00
1.976860E+00	2.262370E+00	2.729160E+00
1.914220E+00	2.127800E+00	2.602720E+00
1.933820E+00	2.153000E+00	2.697570E+00
1.914470E+00	1.727120E+00	2.538460E+00
1.872860E+00	1.756700E+00	2.593770E+00
1.933040E+00	1.638050E+00	2.566040E+00
1.888010E+00	1.656870E+00	2.627540E+00
1.959460E+00	1.563540E+00	2.582570E+00
1.915190E+00	1.563700E+00	2.647610E+00
1.976940E+00	1.466740E+00	2.642540E+00
2.048280E+00	1.387050E+00	2.639520E+00
2.007640E+00	1.357380E+00	2.743990E+00
2.090740E+00	1.321270E+00	2.701070E+00
2.170800E+00	2.783930E+00	2.837650E+00
2.185490E+00	1.263140E+00	2.699210E+00
2.267870E+00	1.219550E+00	2.672320E+00
2.254700E+00	1.201800E+00	2.742510E+00
2.329290E+00	1.165770E+00	2.754990E+00
2.207440E+00	2.875080E+00	2.859660E+00
2.238940E+00	2.936090E+00	2.910220E+00
2.232020E+00	2.935450E+00	2.827720E+00
2.464500E+00	1.108940E+00	2.643780E+00
2.417030E+00	1.129120E+00	2.691150E+00
2.499820E+00	1.071680E+00	2.723160E+00
2.288680E+00	2.998610E+00	2.844050E+00
2.676090E+00	9.805140E-01	2.661850E+00
2.609040E+00	1.016040E+00	2.713910E+00
2.685290E+00	9.624160E-01	2.734900E+00
2.349340E+00	3.070170E+00	2.897100E+00
2.377880E+00	3.138230E+00	2.902870E+00
2.364890E+00	3.118600E+00	2.845150E+00
2.764050E+00	9.278800E-01	2.706230E+00
2.401870E+00	3.181070E+00	2.806450E+00
2.418980E+00	3.199100E+00	2.947210E+00
2.910410E+00	8.537040E-01	2.708370E+00
3.015890E+00	8.029540E-01	2.740850E+00
2.464870E+00	3.259740E+00	2.970240E+00
2.507280E+00	3.310700E+00	2.951830E+00
2.462520E+00	3.259350E+00	2.876870E+00
3.117800E+00	7.750060E-01	2.702890E+00
2.529150E+00	3.331480E+00	2.849370E+00
2.551390E+00	3.355380E+00	2.935720E+00
3.294080E+00	7.433440E-01	2.656250E+00
2.621650E+00	3.408170E+00	2.938340E+00
3.494010E+00	7.410430E-01	2.635420E+00
3.420120E+00	7.197040E-01	2.710250E+00
3.520780E+00	7.080870E-01	2.749520E+00
2.727680E+00	3.473160E+00	2.915170E+00
3.636210E+00	7.623080E-01	2.613520E+00
3.637200E+00	7.392840E-01	2.703790E+00
2.825780E+00	3.522870E+00	2.956840E+00
2.789120E+00	3.503310E+00	2.863900E+00
3.748280E+00	7.946540E-01	2.652710E+00
2.872380E+00	3.519430E+00	2.891120E+00
2.881080E+00	3.534390E+00	2.968910E+00
4.038680E+00	9.490250E-01	2.664000E+00
3.890250E+00	8.448380E-01	2.721870E+00
2.923570E+00	3.542780E+00	2.971340E+00
2.979620E+00	3.547610E+00	2.918440E+00
4.166190E+00	1.048600E+00	2.651180E+00
4.141050E+00	1.011500E+00	2.703940E+00
3.065600E+00	3.552460E+00	2.902800E+00
4.411080E+00	1.317500E+00	2.644320E+00
4.283180E+00	1.177830E+00	2.702150E+00
4.195710E+00	1.063840E+00	2.729390E+00
3.162480E+00	3.548880E+00	2.916870E+00
3.291120E+00	3.557520E+00	2.945320E+00
4.560890E+00	1.571510E+00	2.702290E+00
4.599910E+00	1.686650E+00	2.605930E+00
4.626450E+00	1.722680E+00	2.687360E+00
4.471300E+00	1.424170E+00	2.709860E+00
3.379790E+00	3.559870E+00	2.991980E+00
3.401850E+00	3.542710E+00	2.909670E+00
4.679700E+00	1.939650E+00	2.680140E+00
4.666950E+00	1.825800E+00	2.739880E+00
3.454760E+00	3.561230E+00	2.975170E+00
3.517840E+00	3.544480E+00	2.904200E+00
3.636030E+00	3.544250E+00	2.948800E+00
4.570840E+00	2.647950E+00	2.702220E+00
4.642460E+00	2.497180E+00	2.793630E+00
4.668570E+00	2.344150E+00	2.746190E+00
4.692230E+00	2.187230E+00	2.715420E+00
4.693650E+00	2.053130E+00	2.710120E+00
3.730000E+00	3.523950E+00	2.880860E+00
3.861320E+00	3.513660E+00	2.931660E+00
3.924240E+00	3.486520E+00	2.846420E+00
4.370960E+00	3.108480E+00	2.811040E+00
4.434200E+00	3.002850E+00	2.820790E+00
4.469350E+00	2.909930E+00	2.780130E+00
4.520900E+00	2.779780E+00	2.742980E+00
3.972740E+00	3.492790E+00	2.929750E+00
4.019380E+00	3.457310E+00	2.858020E+00
4.144940E+00	3.396240E+00	2.863120E+00
4.244500E+00	3.325560E+00	2.876290E+00
4.278890E+00	3.274520E+00	2.848380E+00
4.315570E+00	3.215830E+00	2.850320E+00
4.305270E+00	3.259140E+00	2.887650E+00
4.289130E+00	3.289550E+00	2.904350E+00
1.802970E+00	1.948320E+00	2.832450E+00
1.840010E+00	2.010600E+00	2.835330E+00
1.827190E+00	1.967960E+00	2.759150E+00
1.772020E+00	1.865470E+00	2.760150E+00
1.764930E+00	1.888170E+00	2.828670E+00
1.754320E+00	1.805420E+00	2.770540E+00
1.732970E+00	1.804650E+00	2.823520E+00
1.747850E+00	1.746720E+00	2.797580E+00
2.111850E+00	2.597710E+00	3.060210E+00
2.127110E+00	2.658150E+00	3.054140E+00
2.119880E+00	2.609670E+00	2.969790E+00
2.079420E+00	2.496310E+00	2.929230E+00
2.091150E+00	2.524270E+00	3.029360E+00
2.041170E+00	2.384860E+00	2.878150E+00
2.067360E+00	2.413130E+00	2.990750E+00
1.989570E+00	2.282870E+00	2.831930E+00
2.013690E+00	2.302640E+00	2.938380E+00
1.947600E+00	2.174940E+00	2.792850E+00
1.967600E+00	2.195590E+00	2.890460E+00
1.882980E+00	2.076300E+00	2.767380E+00
1.902030E+00	2.098110E+00	2.849860E+00
1.843190E+00	1.682090E+00	2.689170E+00
1.793390E+00	1.711430E+00	2.746690E+00
1.860590E+00	1.583890E+00	2.717090E+00
1.806150E+00	1.612590E+00	2.780580E+00
1.891130E+00	1.486690E+00	2.739660E+00
1.829050E+00	1.515110E+00	2.806350E+00
1.937060E+00	1.403760E+00	2.771170E+00
1.865240E+00	1.411790E+00	2.858060E+00
1.964390E+00	1.353800E+00	2.802690E+00
1.932090E+00	1.357140E+00	2.846990E+00
1.994310E+00	1.307910E+00	2.863150E+00
2.144740E+00	2.720910E+00	3.097260E+00
2.172270E+00	2.786550E+00	3.065440E+00
2.147650E+00	2.719250E+00	3.011970E+00
2.118870E+00	1.275470E+00	2.758570E+00
2.067160E+00	1.283670E+00	2.803710E+00
2.144480E+00	1.239750E+00	2.831060E+00
2.196980E+00	2.826110E+00	2.964910E+00
2.211670E+00	2.872000E+00	3.097050E+00
2.246000E+00	1.181550E+00	2.847330E+00
2.345140E+00	1.139140E+00	2.874580E+00
2.247510E+00	2.949400E+00	3.112200E+00
2.287640E+00	2.998720E+00	3.082130E+00
2.242590E+00	2.936420E+00	3.018350E+00
2.441910E+00	1.086540E+00	2.859930E+00
2.563120E+00	1.027630E+00	2.840810E+00
2.530840E+00	1.035100E+00	2.918120E+00
2.608490E+00	9.918550E-01	2.951340E+00
2.308700E+00	3.008810E+00	2.975540E+00
2.328200E+00	3.040400E+00	3.053690E+00
2.705430E+00	9.446560E-01	2.852020E+00
2.367080E+00	3.110160E+00	3.029990E+00
2.837330E+00	8.761260E-01	2.823580E+00
2.804180E+00	8.829990E-01	2.894270E+00
2.883050E+00	8.339870E-01	2.921040E+00
2.416370E+00	3.199460E+00	3.062010E+00
2.446820E+00	3.241950E+00	3.082750E+00
2.446440E+00	3.238160E+00	3.022590E+00
2.975650E+00	8.035090E-01	2.842930E+00
2.490860E+00	3.298110E+00	3.080640E+00
3.087330E+00	7.638460E-01	2.803170E+00
2.556970E+00	3.361770E+00	3.018210E+00
3.218670E+00	7.252810E-01	2.799800E+00
2.621120E+00	3.421800E+00	3.072150E+00
2.677150E+00	3.473870E+00	3.106500E+00
2.651390E+00	3.443000E+00	3.035690E+00
3.393640E+00	6.929110E-01	2.800730E+00
3.544680E+00	6.747500E-01	2.842270E+00
2.700900E+00	3.475350E+00	3.037930E+00
2.711790E+00	3.502990E+00	3.110290E+00
3.658070E+00	7.046120E-01	2.809260E+00
2.745150E+00	3.526340E+00	3.111280E+00
2.794750E+00	3.535840E+00	3.059650E+00
3.772770E+00	7.665000E-01	2.769730E+00
2.911030E+00	3.559910E+00	3.058040E+00
4.040140E+00	9.074150E-01	2.805020E+00
3.914270E+00	8.071280E-01	2.843630E+00
3.020000E+00	3.612310E+00	3.098380E+00
2.980470E+00	3.571160E+00	3.012960E+00
4.146610E+00	9.953040E-01	2.765300E+00
3.077050E+00	3.575230E+00	3.015340E+00
3.092660E+00	3.616300E+00	3.119150E+00
4.429710E+00	1.309600E+00	2.786410E+00
4.337750E+00	1.191870E+00	2.828780E+00
4.244170E+00	1.087010E+00	2.808420E+00
3.146620E+00	3.605180E+00	3.100840E+00
3.212880E+00	3.621760E+00	3.142200E+00
3.209090E+00	3.590530E+00	3.043970E+00
4.630690E+00	1.695770E+00	2.800920E+00
4.583740E+00	1.557070E+00	2.857570E+00
4.504520E+00	1.453760E+00	2.800940E+00
3.260440E+00	3.614870E+00	3.111000E+00
3.336600E+00	3.586820E+00	3.088940E+00
4.699810E+00	1.955880E+00	2.810430E+00
4.688510E+00	1.812830E+00	2.871610E+00
3.439720E+00	3.578360E+00	3.049430E+00
3.556690E+00	3.573010E+00	3.036210E+00
3.654900E+00	3.566720E+00	3.018520E+00
4.617310E+00	2.636570E+00	2.859580E+00
4.681700E+00	2.489620E+00	2.910120E+00
4.703640E+00	2.358160E+00	2.886250E+00
4.721130E+00	2.192150E+00	2.852020E+00
4.709420E+00	2.086960E+00	2.796830E+00
3.749450E+00	3.556430E+00	3.004900E+00
3.870740E+00	3.552090E+00	3.053030E+00
4.441590E+00	3.038170E+00	2.910180E+00
4.515050E+00	2.911680E+00	2.938890E+00
4.476170E+00	3.013640E+00	2.976380E+00
4.550790E+00	2.786150E+00	2.867240E+00
3.978320E+00	3.520350E+00	3.029970E+00
4.072000E+00	3.464840E+00	2.972360E+00
4.182090E+00	3.429770E+00	3.016100E+00
4.225360E+00	3.376230E+00	2.949710E+00
4.320570E+00	3.262990E+00	2.958720E+00
4.397210E+00	3.144660E+00	2.973030E+00
4.443820E+00	3.064360E+00	2.962630E+00
4.251050E+00	3.382460E+00	3.025370E+00
4.275940E+00	3.329380E+00	2.958600E+00
1.981080E+00	2.187160E+00	3.047990E+00
2.002750E+00	2.241610E+00	3.072630E+00
1.987850E+00	2.213400E+00	2.994980E+00
1.931100E+00	2.112110E+00	2.936040E+00
1.947850E+00	2.123710E+00	3.019060E+00
1.865010E+00	2.038100E+00	2.899730E+00
1.874280E+00	2.035210E+00	2.973680E+00
1.807430E+00	1.940140E+00	2.910670E+00
1.728270E+00	1.824780E+00	2.902720E+00
1.709960E+00	1.718130E+00	2.899060E+00
1.743540E+00	1.641310E+00	2.851080E+00
1.697660E+00	1.607340E+00	2.957760E+00
1.780380E+00	1.548350E+00	2.864870E+00
1.738340E+00	1.561940E+00	2.920280E+00
1.807680E+00	1.467180E+00	2.890850E+00
1.760310E+00	1.494320E+00	2.941160E+00
1.825900E+00	1.418080E+00	2.917330E+00
1.795130E+00	1.427840E+00	2.967190E+00
1.840250E+00	1.375800E+00	2.965330E+00
2.135260E+00	2.643780E+00	3.136370E+00
2.109320E+00	2.558740E+00	3.114680E+00
2.090350E+00	2.468040E+00	3.105780E+00
2.042640E+00	2.332620E+00	3.060960E+00
1.920440E+00	1.323250E+00	2.957900E+00
2.002450E+00	1.273530E+00	2.963340E+00
2.179850E+00	2.784670E+00	3.162220E+00
2.150280E+00	2.715330E+00	3.156720E+00
2.089330E+00	1.241260E+00	2.948740E+00
2.176540E+00	1.209540E+00	2.926770E+00
2.167070E+00	1.207070E+00	2.988170E+00
2.238100E+00	1.171170E+00	3.005900E+00
2.220760E+00	2.875530E+00	3.207190E+00
2.242540E+00	2.931660E+00	3.224370E+00
2.238300E+00	2.927430E+00	3.167820E+00
2.381870E+00	1.114730E+00	2.928940E+00
2.329770E+00	1.138350E+00	2.967720E+00
2.414990E+00	1.088660E+00	3.002520E+00
2.282670E+00	2.989640E+00	3.213920E+00
2.523250E+00	1.030360E+00	3.009710E+00
2.624860E+00	9.673750E-01	3.052500E+00
2.336700E+00	3.052610E+00	3.136190E+00
2.705620E+00	9.191170E-01	3.006790E+00
2.375680E+00	3.124070E+00	3.178350E+00
2.402490E+00	3.174240E+00	3.200380E+00
2.396860E+00	3.170570E+00	3.128700E+00
2.797760E+00	8.736660E-01	2.967200E+00
2.894760E+00	8.006240E-01	3.024830E+00
2.445570E+00	3.233470E+00	3.187630E+00
2.979680E+00	7.685870E-01	2.960930E+00
2.503280E+00	3.316300E+00	3.213400E+00
2.555740E+00	3.375660E+00	3.240460E+00
2.524650E+00	3.344840E+00	3.166330E+00
3.123430E+00	7.144790E-01	2.930110E+00
2.571950E+00	3.385980E+00	3.145550E+00
2.613040E+00	3.425370E+00	3.252230E+00
3.303520E+00	6.683610E-01	2.909080E+00
3.245650E+00	6.482210E-01	2.992990E+00
3.352080E+00	6.226950E-01	3.002530E+00
2.662130E+00	3.464040E+00	3.202840E+00
3.479100E+00	6.413670E-01	2.944140E+00
2.741640E+00	3.533690E+00	3.192540E+00
3.664150E+00	6.706090E-01	2.922960E+00
2.797730E+00	3.578350E+00	3.221860E+00
2.797040E+00	3.568850E+00	3.164680E+00
3.799920E+00	7.300290E-01	2.883130E+00
2.837170E+00	3.593760E+00	3.232240E+00
2.884140E+00	3.590710E+00	3.188240E+00
4.049750E+00	8.709670E-01	2.945640E+00
3.918360E+00	7.762690E-01	2.942120E+00
2.988660E+00	3.624030E+00	3.194670E+00
4.187120E+00	9.815800E-01	2.880720E+00
3.076190E+00	3.633580E+00	3.198360E+00
4.421720E+00	1.248470E+00	2.901250E+00
4.313510E+00	1.121650E+00	2.931140E+00
4.414060E+00	1.214980E+00	2.980570E+00
3.149630E+00	3.623670E+00	3.182540E+00
3.225190E+00	3.635310E+00	3.242340E+00
4.657570E+00	1.684900E+00	2.924370E+00
4.614410E+00	1.560310E+00	2.983020E+00
4.514730E+00	1.390520E+00	2.926900E+00
4.466280E+00	1.281160E+00	2.965200E+00
3.287790E+00	3.617930E+00	3.184280E+00
3.377370E+00	3.600600E+00	3.217620E+00
4.730830E+00	1.947330E+00	2.968250E+00
4.725640E+00	2.053860E+00	2.879150E+00
4.746330E+00	2.101690E+00	2.950720E+00
4.701370E+00	1.797060E+00	2.977390E+00
3.487740E+00	3.596220E+00	3.167640E+00
3.615440E+00	3.590310E+00	3.140560E+00
3.684890E+00	3.582870E+00	3.082560E+00
4.686300E+00	2.550720E+00	2.983810E+00
4.732640E+00	2.404510E+00	3.024780E+00
4.716120E+00	2.502640E+00	3.043760E+00
4.748920E+00	2.230120E+00	2.981440E+00
3.734550E+00	3.597570E+00	3.174050E+00
3.805700E+00	3.593110E+00	3.167140E+00
3.805510E+00	3.579890E+00	3.118640E+00
4.517940E+00	2.986380E+00	3.079950E+00
4.457980E+00	3.062100E+00	3.007780E+00
4.453760E+00	3.091830E+00	3.063370E+00
4.586340E+00	2.840250E+00	3.075170E+00
4.637910E+00	2.705390E+00	3.008440E+00
4.699770E+00	2.569090E+00	3.056170E+00
3.849550E+00	3.585870E+00	3.166640E+00
3.950870E+00	3.561730E+00	3.171120E+00
4.126980E+00	3.474710E+00	3.111750E+00
4.193160E+00	3.444430E+00	3.086820E+00
4.344140E+00	3.268470E+00	3.105150E+00
4.295960E+00	3.327250E+00	3.032390E+00
4.271720E+00	3.373530E+00	3.098800E+00
4.418600E+00	3.161970E+00	3.101680E+00
4.227360E+00	3.418120E+00	3.075250E+00
2.026470E+00	2.243790E+00	3.243660E+00
2.049640E+00	2.290130E+00	3.229650E+00
2.018990E+00	2.236020E+00	3.189730E+00
1.982210E+00	2.169880E+00	3.113220E+00
1.996070E+00	2.166790E+00	3.210550E+00
1.891060E+00	2.052810E+00	3.062620E+00
1.922700E+00	2.070920E+00	3.159570E+00
1.820460E+00	1.952190E+00	3.019710E+00
1.841650E+00	1.973580E+00	3.112150E+00
1.737390E+00	1.854180E+00	2.988770E+00
1.752500E+00	1.878070E+00	3.075810E+00
1.694720E+00	1.755480E+00	2.981000E+00
1.687590E+00	1.785080E+00	3.056270E+00
1.670710E+00	1.662380E+00	2.996100E+00
1.652960E+00	1.692760E+00	3.056780E+00
1.666220E+00	1.604930E+00	3.017310E+00
1.638750E+00	1.598320E+00	3.084180E+00
1.665380E+00	1.547750E+00	3.041870E+00
2.090540E+00	2.362600E+00	3.253760E+00
2.116240E+00	2.459400E+00	3.278930E+00
2.097760E+00	2.410850E+00	3.185310E+00
2.040200E+00	2.293120E+00	3.156450E+00
1.710110E+00	1.520240E+00	2.990210E+00
1.743390E+00	1.449130E+00	3.023940E+00
1.795570E+00	1.368750E+00	3.076640E+00
1.853340E+00	1.327340E+00	3.033460E+00
1.845680E+00	1.314330E+00	3.095380E+00
1.911510E+00	1.287740E+00	3.100260E+00
2.158180E+00	2.663360E+00	3.297120E+00
2.169440E+00	2.738490E+00	3.325660E+00
2.160970E+00	2.703480E+00	3.229670E+00
2.136780E+00	2.561030E+00	3.234790E+00
2.036740E+00	1.247590E+00	3.011960E+00
1.991060E+00	1.265090E+00	3.049320E+00
2.081300E+00	1.225120E+00	3.094590E+00
2.191560E+00	2.809010E+00	3.350360E+00
2.207900E+00	2.853260E+00	3.338150E+00
2.198080E+00	2.811960E+00	3.276880E+00
2.166330E+00	1.199940E+00	3.060140E+00
2.243910E+00	1.163200E+00	3.118600E+00
2.235180E+00	2.922740E+00	3.317630E+00
2.357620E+00	1.115970E+00	3.127770E+00
2.468050E+00	1.046370E+00	3.111210E+00
2.442240E+00	1.057800E+00	3.173230E+00
2.505560E+00	1.018490E+00	3.208530E+00
2.286490E+00	3.009300E+00	3.335490E+00
2.331550E+00	3.061960E+00	3.352850E+00
2.315350E+00	3.031960E+00	3.290650E+00
2.587210E+00	9.835580E-01	3.155120E+00
2.350420E+00	3.070780E+00	3.262120E+00
2.360020E+00	3.103720E+00	3.344420E+00
2.702020E+00	9.052260E-01	3.125650E+00
2.396360E+00	3.167690E+00	3.314520E+00
2.796350E+00	8.509960E-01	3.078510E+00
2.888710E+00	7.806610E-01	3.127560E+00
2.455620E+00	3.255810E+00	3.336680E+00
2.493020E+00	3.320210E+00	3.369730E+00
2.484510E+00	3.293510E+00	3.286080E+00
3.015790E+00	7.103290E-01	3.083160E+00
2.535170E+00	3.363470E+00	3.333570E+00
3.161180E+00	6.491070E-01	3.052330E+00
3.119570E+00	6.320480E-01	3.126140E+00
3.187990E+00	6.081330E-01	3.112050E+00
2.608650E+00	3.431230E+00	3.341980E+00
3.280060E+00	5.958300E-01	3.085700E+00
2.670150E+00	3.486710E+00	3.334430E+00
3.464940E+00	5.790760E-01	3.091840E+00
2.738900E+00	3.547240E+00	3.319250E+00
3.645190E+00	6.271440E-01	3.051130E+00
2.826040E+00	3.604900E+00	3.306230E+00
3.852300E+00	7.106030E-01	3.025680E+00
2.889250E+00	3.640240E+00	3.343130E+00
2.889500E+00	3.618200E+00	3.289500E+00
3.975150E+00	7.934080E-01	3.010750E+00
3.985900E+00	7.760730E-01	3.066210E+00
2.928730E+00	3.658160E+00	3.355450E+00
2.970840E+00	3.652640E+00	3.312310E+00
4.247660E+00	9.827900E-01	3.055050E+00
4.076110E+00	8.452100E-01	3.064200E+00
3.064630E+00	3.660960E+00	3.305180E+00
4.375000E+00	1.138640E+00	3.043340E+00
4.367080E+00	1.078620E+00	3.104230E+00
3.149320E+00	3.641060E+00	3.283210E+00
3.232740E+00	3.666080E+00	3.351650E+00
4.684920E+00	1.703040E+00	3.049180E+00
4.651370E+00	1.575990E+00	3.073590E+00
4.581680E+00	1.454480E+00	3.061750E+00
4.496700E+00	1.276750E+00	3.056920E+00
4.430680E+00	1.154850E+00	3.121050E+00
3.327330E+00	3.630140E+00	3.307130E+00
3.395090E+00	3.612840E+00	3.281480E+00
4.761530E+00	2.099270E+00	3.057700E+00
4.757970E+00	1.957860E+00	3.113760E+00
4.727860E+00	1.841080E+00	3.059450E+00
3.444580E+00	3.609330E+00	3.262290E+00
3.535250E+00	3.620970E+00	3.308070E+00
3.632910E+00	3.604310E+00	3.233230E+00
3.676160E+00	3.628020E+00	3.331360E+00
4.734090E+00	2.492310E+00	3.107160E+00
4.769020E+00	2.379170E+00	3.161390E+00
4.773480E+00	2.246590E+00	3.108560E+00
3.767830E+00	3.615070E+00	3.266040E+00
3.836930E+00	3.594890E+00	3.206960E+00
3.912350E+00	3.612320E+00	3.293520E+00
4.478980E+00	3.093320E+00	3.159590E+00
4.552270E+00	2.999690E+00	3.229020E+00
4.607030E+00	2.869570E+00	3.187530E+00
4.664340E+00	2.735000E+00	3.154790E+00
4.709940E+00	2.604340E+00	3.132400E+00
4.037710E+00	3.575000E+00	3.292530E+00
4.139590E+00	3.508080E+00	3.253030E+00
4.272690E+00	3.395080E+00	3.202380E+00
4.222200E+00	3.427470E+00	3.120440E+00
4.367710E+00	3.286010E+00	3.232780E+00
4.422560E+00	3.196710E+00	3.200220E+00
1.915010E+00	2.071600E+00	3.339030E+00
1.948490E+00	2.105230E+00	3.339720E+00
1.918070E+00	2.076050E+00	3.313290E+00
1.892840E+00	2.043360E+00	3.315330E+00
1.988920E+00	2.164680E+00	3.330570E+00
2.029120E+00	2.251740E+00	3.363000E+00
2.008970E+00	2.204280E+00	3.286320E+00
1.938340E+00	2.087030E+00	3.267260E+00
1.866600E+00	1.991950E+00	3.201400E+00
1.867690E+00	2.001060E+00	3.267960E+00
1.787920E+00	1.899850E+00	3.162380E+00
1.816410E+00	1.922010E+00	3.242640E+00
1.703190E+00	1.810770E+00	3.136140E+00
1.725460E+00	1.834020E+00	3.214710E+00
1.656290E+00	1.719310E+00	3.128210E+00
1.672820E+00	1.744550E+00	3.203660E+00
1.629900E+00	1.641090E+00	3.130680E+00
1.621930E+00	1.645480E+00	3.217090E+00
1.626320E+00	1.597450E+00	3.139790E+00
1.621930E+00	1.596220E+00	3.184660E+00
1.627360E+00	1.555720E+00	3.175830E+00
2.060700E+00	2.306420E+00	3.306390E+00
1.687820E+00	1.474090E+00	3.074660E+00
1.649020E+00	1.496490E+00	3.154380E+00
1.732020E+00	1.415760E+00	3.108020E+00
1.691100E+00	1.436960E+00	3.150500E+00
1.760740E+00	1.381690E+00	3.140940E+00
1.734290E+00	1.393450E+00	3.188150E+00
1.785130E+00	1.354020E+00	3.194070E+00
2.135390E+00	2.498570E+00	3.395850E+00
2.151520E+00	2.549370E+00	3.416880E+00
2.135890E+00	2.525930E+00	3.348630E+00
2.116230E+00	2.429190E+00	3.353650E+00
1.853760E+00	1.302390E+00	3.192460E+00
1.948570E+00	1.274160E+00	3.213010E+00
2.174990E+00	2.739380E+00	3.447870E+00
2.198030E+00	2.801070E+00	3.478100E+00
2.180760E+00	2.770440E+00	3.401260E+00
2.164850E+00	2.651210E+00	3.389260E+00
2.018370E+00	1.251080E+00	3.182430E+00
2.113710E+00	1.219780E+00	3.227640E+00
2.212610E+00	2.859220E+00	3.409030E+00
2.192110E+00	1.190130E+00	3.192280E+00
2.280590E+00	1.148360E+00	3.203480E+00
2.263750E+00	1.153490E+00	3.279320E+00
2.358090E+00	1.110590E+00	3.291790E+00
2.240870E+00	2.949280E+00	3.448310E+00
2.276520E+00	3.009780E+00	3.481950E+00
2.264930E+00	2.991530E+00	3.403850E+00
2.449570E+00	1.050800E+00	3.250230E+00
2.513010E+00	1.007390E+00	3.265800E+00
2.308520E+00	3.043230E+00	3.433920E+00
2.591340E+00	9.641240E-01	3.299680E+00
2.364250E+00	3.118740E+00	3.450830E+00
2.702040E+00	8.842090E-01	3.248180E+00
2.409960E+00	3.198700E+00	3.460240E+00
2.447750E+00	3.256580E+00	3.495110E+00
2.437960E+00	3.236060E+00	3.411770E+00
2.803580E+00	8.234350E-01	3.194900E+00
2.935350E+00	7.068940E-01	3.235890E+00
2.480410E+00	3.308710E+00	3.456760E+00
3.052340E+00	6.405340E-01	3.194270E+00
3.009010E+00	6.420510E-01	3.254760E+00
3.065350E+00	6.005120E-01	3.264380E+00
2.537140E+00	3.382740E+00	3.449460E+00
3.190990E+00	5.620180E-01	3.201340E+00
2.608800E+00	3.446060E+00	3.446330E+00
3.366160E+00	5.332110E-01	3.171990E+00
3.308120E+00	5.067290E-01	3.247710E+00
3.402610E+00	4.996180E-01	3.246080E+00
2.672270E+00	3.513730E+00	3.446740E+00
3.459070E+00	5.388000E-01	3.161250E+00
3.459630E+00	5.177790E-01	3.207860E+00
2.739320E+00	3.579860E+00	3.441100E+00
3.624450E+00	5.827660E-01	3.148890E+00
3.536520E+00	5.415010E-01	3.187550E+00
2.820100E+00	3.640250E+00	3.430920E+00
3.800390E+00	6.376500E-01	3.183340E+00
2.912070E+00	3.672510E+00	3.426210E+00
4.033050E+00	7.748430E-01	3.160190E+00
2.978880E+00	3.720460E+00	3.468930E+00
2.977620E+00	3.699860E+00	3.408740E+00
4.160360E+00	8.770310E-01	3.135040E+00
4.165550E+00	8.607220E-01	3.197360E+00
3.010120E+00	3.728210E+00	3.456960E+00
3.057440E+00	3.711460E+00	3.437930E+00
4.395170E+00	1.055010E+00	3.198150E+00
4.254110E+00	9.338740E-01	3.194290E+00
3.153150E+00	3.675570E+00	3.398170E+00
3.233690E+00	3.685250E+00	3.454540E+00
4.699010E+00	1.643030E+00	3.132120E+00
4.656530E+00	1.522230E+00	3.148510E+00
4.602930E+00	1.373240E+00	3.167780E+00
4.518230E+00	1.226410E+00	3.197370E+00
4.604610E+00	1.312960E+00	3.242070E+00
3.304400E+00	3.664090E+00	3.423440E+00
3.382340E+00	3.637880E+00	3.404840E+00
3.428850E+00	3.624020E+00	3.333280E+00
3.485430E+00	3.640000E+00	3.427030E+00
4.792700E+00	2.107150E+00	3.192530E+00
4.782210E+00	1.958360E+00	3.210430E+00
4.749990E+00	1.795480E+00	3.173200E+00
4.724460E+00	1.616450E+00	3.222930E+00
4.667840E+00	1.465320E+00	3.241910E+00
4.636530E+00	1.374010E+00	3.242160E+00
3.600460E+00	3.633520E+00	3.396420E+00
3.706260E+00	3.645590E+00	3.424330E+00
4.758270E+00	2.502460E+00	3.213890E+00
4.796230E+00	2.373580E+00	3.284000E+00
4.797210E+00	2.258330E+00	3.218420E+00
3.805580E+00	3.636310E+00	3.362120E+00
3.932930E+00	3.640890E+00	3.403580E+00
4.495740E+00	3.121920E+00	3.277180E+00
4.572760E+00	3.020170E+00	3.354960E+00
4.628000E+00	2.889790E+00	3.311450E+00
4.683210E+00	2.761350E+00	3.272260E+00
4.728700E+00	2.634150E+00	3.243800E+00
4.021350E+00	3.608080E+00	3.365240E+00
4.157660E+00	3.551920E+00	3.385680E+00
4.273690E+00	3.448460E+00	3.344910E+00
4.360380E+00	3.333590E+00	3.327260E+00
4.430080E+00	3.231610E+00	3.308670E+00
2.011920E+00	2.236000E+00	3.503630E+00
2.050470E+00	2.298430E+00	3.518840E+00
2.017140E+00	2.235090E+00	3.466870E+00
2.000350E+00	2.180400E+00	3.401480E+00
1.996060E+00	2.172760E+00	3.473360E+00
1.923720E+00	2.064100E+00	3.395170E+00
1.844150E+00	1.960560E+00	3.323100E+00
1.854160E+00	1.961610E+00	3.396920E+00
1.749670E+00	1.859680E+00	3.291500E+00
1.781210E+00	1.882380E+00	3.367230E+00
1.683670E+00	1.770200E+00	3.276650E+00
1.701490E+00	1.796510E+00	3.348520E+00
1.633680E+00	1.689690E+00	3.269890E+00
1.644380E+00	1.699900E+00	3.355390E+00
1.612120E+00	1.644730E+00	3.274560E+00
1.612670E+00	1.645890E+00	3.319580E+00
1.604010E+00	1.605020E+00	3.306020E+00
2.047440E+00	2.280740E+00	3.442420E+00
2.093250E+00	2.357370E+00	3.490410E+00
1.607630E+00	1.545990E+00	3.273970E+00
1.624090E+00	1.508470E+00	3.229660E+00
1.618380E+00	1.493610E+00	3.279840E+00
1.640290E+00	1.463050E+00	3.265100E+00
2.120160E+00	2.430300E+00	3.494890E+00
2.142300E+00	2.518380E+00	3.534130E+00
2.134290E+00	2.484650E+00	3.446390E+00
2.097240E+00	2.361320E+00	3.416580E+00
1.685690E+00	1.422600E+00	3.233280E+00
1.751460E+00	1.358560E+00	3.300520E+00
1.807010E+00	1.323580E+00	3.263120E+00
1.807910E+00	1.319170E+00	3.316650E+00
1.852650E+00	1.292100E+00	3.310790E+00
2.172490E+00	2.712190E+00	3.604270E+00
2.184270E+00	2.772150E+00	3.598240E+00
2.176140E+00	2.717250E+00	3.517980E+00
2.166250E+00	2.588890E+00	3.483250E+00
2.170670E+00	2.624000E+00	3.572660E+00
2.005720E+00	1.256600E+00	3.272640E+00
1.949190E+00	1.267910E+00	3.307980E+00
2.022140E+00	1.247800E+00	3.331630E+00
2.206510E+00	2.831200E+00	3.647450E+00
2.222560E+00	2.895690E+00	3.621520E+00
2.203710E+00	2.819400E+00	3.563090E+00
2.075430E+00	1.227060E+00	3.312280E+00
2.225350E+00	2.896910E+00	3.525030E+00
2.238540E+00	2.955590E+00	3.606830E+00
2.197200E+00	1.183010E+00	3.339210E+00
2.299960E+00	1.132130E+00	3.361570E+00
2.385040E+00	1.088040E+00	3.423470E+00
2.257240E+00	2.986050E+00	3.548240E+00
2.468790E+00	1.029410E+00	3.373710E+00
2.513460E+00	1.003430E+00	3.311600E+00
2.317970E+00	3.065240E+00	3.569530E+00
2.552500E+00	9.803690E-01	3.377130E+00
2.634830E+00	9.230860E-01	3.430470E+00
2.369260E+00	3.146270E+00	3.584930E+00
2.399620E+00	3.201880E+00	3.604020E+00
2.393070E+00	3.179260E+00	3.532000E+00
2.712960E+00	8.555090E-01	3.376350E+00
2.427120E+00	3.232980E+00	3.557290E+00
2.809500E+00	7.887820E-01	3.319030E+00
2.905030E+00	6.922800E-01	3.381250E+00
2.472330E+00	3.321120E+00	3.591790E+00
2.997050E+00	6.280830E-01	3.322350E+00
3.104630E+00	5.421720E-01	3.353130E+00
2.529600E+00	3.392120E+00	3.552870E+00
3.229270E+00	5.034290E-01	3.313410E+00
3.182390E+00	4.969270E-01	3.372570E+00
3.254710E+00	4.691660E-01	3.399800E+00
2.605050E+00	3.459370E+00	3.551610E+00
3.361650E+00	4.721890E-01	3.334090E+00
2.670730E+00	3.531690E+00	3.555710E+00
3.524910E+00	5.025050E-01	3.292220E+00
2.739710E+00	3.602660E+00	3.555460E+00
3.666550E+00	5.671460E-01	3.241720E+00
3.682280E+00	5.451890E-01	3.338430E+00
2.815940E+00	3.662610E+00	3.549390E+00
3.759610E+00	6.016730E-01	3.251440E+00
3.747710E+00	5.855580E-01	3.294810E+00
2.894910E+00	3.693200E+00	3.542900E+00
3.981080E+00	6.991490E-01	3.325940E+00
3.819450E+00	6.197680E-01	3.282630E+00
2.965330E+00	3.728350E+00	3.536000E+00
4.199960E+00	8.654190E-01	3.292660E+00
3.020610E+00	3.740860E+00	3.514910E+00
3.085760E+00	3.742260E+00	3.571410E+00
4.323950E+00	9.629920E-01	3.275540E+00
4.322800E+00	9.452000E-01	3.332890E+00
3.178630E+00	3.702330E+00	3.530620E+00
3.242770E+00	3.694690E+00	3.511480E+00
4.575460E+00	1.253460E+00	3.285790E+00
4.501800E+00	1.152600E+00	3.302510E+00
4.420720E+00	1.019850E+00	3.342820E+00
3.283830E+00	3.681040E+00	3.494490E+00
3.367080E+00	3.658600E+00	3.511820E+00
3.492440E+00	3.665630E+00	3.535900E+00
4.803220E+00	2.030310E+00	3.281720E+00
4.797030E+00	1.893130E+00	3.285480E+00
4.774520E+00	1.733770E+00	3.308040E+00
4.740670E+00	1.548420E+00	3.350040E+00
4.783560E+00	1.669560E+00	3.367400E+00
4.652460E+00	1.348810E+00	3.324570E+00
4.579600E+00	1.228520E+00	3.355890E+00
3.599110E+00	3.650000E+00	3.482220E+00
3.718570E+00	3.674290E+00	3.512720E+00
4.778220E+00	2.535070E+00	3.346420E+00
4.824670E+00	2.375990E+00	3.414440E+00
4.829190E+00	2.181740E+00	3.340820E+00
4.825130E+00	1.984740E+00	3.368690E+00
4.817160E+00	1.839130E+00	3.372900E+00
4.800750E+00	1.737950E+00	3.383770E+00
3.829280E+00	3.658340E+00	3.458970E+00
3.949400E+00	3.669340E+00	3.489130E+00
4.509010E+00	3.157510E+00	3.405390E+00
4.598710E+00	3.037010E+00	3.471110E+00
4.650710E+00	2.910660E+00	3.425970E+00
4.711710E+00	2.769360E+00	3.392470E+00
4.738340E+00	2.667870E+00	3.335940E+00
4.063670E+00	3.629980E+00	3.462150E+00
4.189300E+00	3.589360E+00	3.483530E+00
4.233690E+00	3.543160E+00	3.448440E+00
4.293440E+00	3.484240E+00	3.442900E+00
4.388780E+00	3.369600E+00	3.459840E+00
4.353720E+00	3.446460E+00	3.484210E+00
4.430410E+00	3.267480E+00	3.395940E+00
4.271510E+00	3.539610E+00	3.496500E+00
4.327580E+00	3.487670E+00	3.499520E+00
2.024180E+00	2.304150E+00	3.678130E+00
2.051850E+00	2.347640E+00	3.664160E+00
2.022210E+00	2.295600E+00	3.629000E+00
2.004950E+00	2.230080E+00	3.560230E+00
1.997000E+00	2.238580E+00	3.645850E+00
1.959930E+00	2.103550E+00	3.509500E+00
1.975150E+00	2.140190E+00	3.600880E+00
1.884880E+00	2.001900E+00	3.468550E+00
1.906900E+00	2.038710E+00	3.555500E+00
1.821230E+00	1.906980E+00	3.443140E+00
1.851690E+00	1.940790E+00	3.521530E+00
1.734870E+00	1.823580E+00	3.422310E+00
1.767040E+00	1.852500E+00	3.498010E+00
1.682880E+00	1.747670E+00	3.409170E+00
1.703730E+00	1.763400E+00	3.495270E+00
1.654160E+00	1.704640E+00	3.410410E+00
1.663740E+00	1.710400E+00	3.452110E+00
1.638340E+00	1.667550E+00	3.439210E+00
2.057700E+00	2.337950E+00	3.602910E+00
2.089780E+00	2.432840E+00	3.680010E+00
1.617700E+00	1.602470E+00	3.409510E+00
1.604720E+00	1.561930E+00	3.356560E+00
1.614840E+00	1.551340E+00	3.410050E+00
1.615280E+00	1.518280E+00	3.390380E+00
2.107050E+00	2.427130E+00	3.573990E+00
2.120340E+00	2.500110E+00	3.649940E+00
1.630060E+00	1.469770E+00	3.351340E+00
1.677980E+00	1.407370E+00	3.339150E+00
1.673970E+00	1.417060E+00	3.445770E+00
1.721820E+00	1.371200E+00	3.367010E+00
1.710860E+00	1.379260E+00	3.413440E+00
1.762400E+00	1.349040E+00	3.413310E+00
2.140130E+00	2.543940E+00	3.666320E+00
2.157900E+00	2.586220E+00	3.685500E+00
2.147560E+00	2.551530E+00	3.621210E+00
1.827120E+00	1.307680E+00	3.390980E+00
1.918830E+00	1.266100E+00	3.401640E+00
1.889150E+00	1.267700E+00	3.497130E+00
1.974390E+00	1.245450E+00	3.485530E+00
2.184220E+00	2.764970E+00	3.672550E+00
2.172160E+00	2.664000E+00	3.671290E+00
2.045800E+00	1.231630E+00	3.421070E+00
2.225630E+00	2.897590E+00	3.709990E+00
2.213240E+00	2.831010E+00	3.737810E+00
2.132260E+00	1.201890E+00	3.399190E+00
2.145690E+00	1.189450E+00	3.470890E+00
2.200440E+00	1.172510E+00	3.445690E+00
2.241740E+00	2.962480E+00	3.692020E+00
2.297820E+00	1.125080E+00	3.469130E+00
2.405060E+00	1.066200E+00	3.530020E+00
2.272200E+00	3.018350E+00	3.655170E+00
2.477470E+00	1.017250E+00	3.499410E+00
2.322040E+00	3.093880E+00	3.719270E+00
2.355960E+00	3.154840E+00	3.728620E+00
2.349750E+00	3.130650E+00	3.658760E+00
2.559260E+00	9.719670E-01	3.469380E+00
2.653930E+00	8.946260E-01	3.544520E+00
2.386040E+00	3.194840E+00	3.686370E+00
2.728880E+00	8.247230E-01	3.498450E+00
2.434010E+00	3.258240E+00	3.658860E+00
2.810180E+00	7.622510E-01	3.445630E+00
2.902570E+00	6.645410E-01	3.504420E+00
2.467290E+00	3.350190E+00	3.718420E+00
2.511530E+00	3.423000E+00	3.717740E+00
2.486550E+00	3.379360E+00	3.662650E+00
2.990210E+00	6.000040E-01	3.436500E+00
3.073990E+00	5.218130E-01	3.491010E+00
2.520570E+00	3.412660E+00	3.641530E+00
2.568170E+00	3.477300E+00	3.708840E+00
3.166830E+00	4.844660E-01	3.441860E+00
3.257230E+00	4.418730E-01	3.503940E+00
2.590740E+00	3.478070E+00	3.643360E+00
2.600240E+00	3.517670E+00	3.702200E+00
3.364690E+00	4.406380E-01	3.456720E+00
2.624580E+00	3.549470E+00	3.701620E+00
2.658530E+00	3.563920E+00	3.661840E+00
3.493210E+00	4.591970E-01	3.414480E+00
2.736800E+00	3.635180E+00	3.664030E+00
3.611750E+00	4.972030E-01	3.396560E+00
2.814370E+00	3.701010E+00	3.657810E+00
3.746000E+00	5.544090E-01	3.456180E+00
3.813200E+00	6.015950E-01	3.357740E+00
3.921830E+00	6.435240E-01	3.453770E+00
2.887660E+00	3.729020E+00	3.647630E+00
4.074020E+00	7.289850E-01	3.461760E+00
2.955130E+00	3.757250E+00	3.633400E+00
4.189420E+00	8.219920E-01	3.425690E+00
3.020530E+00	3.774460E+00	3.610380E+00
3.086150E+00	3.784380E+00	3.675510E+00
4.325400E+00	9.340150E-01	3.401130E+00
3.150820E+00	3.746940E+00	3.632120E+00
3.239890E+00	3.743840E+00	3.635590E+00
3.271610E+00	3.700060E+00	3.550750E+00
3.324660E+00	3.702040E+00	3.598430E+00
4.527180E+00	1.133660E+00	3.410530E+00
4.455870E+00	1.019680E+00	3.465490E+00
3.415110E+00	3.686990E+00	3.601340E+00
3.496580E+00	3.691690E+00	3.596630E+00
4.799260E+00	1.648660E+00	3.437530E+00
4.762350E+00	1.520590E+00	3.463140E+00
4.710020E+00	1.393450E+00	3.447030E+00
4.624070E+00	1.252500E+00	3.439060E+00
3.598720E+00	3.688920E+00	3.576070E+00
3.716140E+00	3.701770E+00	3.573870E+00
4.808060E+00	2.545100E+00	3.502470E+00
4.766760E+00	2.643680E+00	3.412750E+00
4.761360E+00	2.700390E+00	3.478040E+00
4.846010E+00	2.367790E+00	3.522040E+00
4.858840E+00	2.225730E+00	3.486870E+00
4.853810E+00	2.051670E+00	3.468040E+00
4.846380E+00	1.882530E+00	3.458900E+00
4.822750E+00	1.770890E+00	3.438950E+00
3.845230E+00	3.698900E+00	3.558810E+00
4.046150E+00	3.683980E+00	3.570230E+00
4.543840E+00	3.169910E+00	3.550740E+00
4.468480E+00	3.250530E+00	3.469850E+00
4.464060E+00	3.290800E+00	3.538060E+00
4.618170E+00	3.032170E+00	3.562800E+00
4.661850E+00	2.932570E+00	3.525300E+00
4.714760E+00	2.814860E+00	3.496820E+00
4.128020E+00	3.666350E+00	3.574260E+00
4.141080E+00	3.643560E+00	3.540960E+00
4.366440E+00	3.457950E+00	3.547300E+00
4.425810E+00	3.375290E+00	3.585940E+00
4.166670E+00	3.650840E+00	3.575590E+00
4.233710E+00	3.603680E+00	3.577520E+00
4.310830E+00	3.523090E+00	3.542440E+00
1.976180E+00	2.162880E+00	3.739650E+00
1.988110E+00	2.210810E+00	3.751480E+00
1.983570E+00	2.170840E+00	3.689290E+00
1.934480E+00	2.073210E+00	3.641640E+00
1.955800E+00	2.104770E+00	3.720120E+00
1.877480E+00	1.978820E+00	3.603820E+00
1.902240E+00	2.016770E+00	3.685850E+00
1.806380E+00	1.885430E+00	3.576980E+00
1.855660E+00	1.923850E+00	3.658690E+00
1.737310E+00	1.811540E+00	3.558390E+00
1.775150E+00	1.831630E+00	3.654240E+00
1.708730E+00	1.768480E+00	3.554290E+00
1.727510E+00	1.774930E+00	3.604230E+00
1.694590E+00	1.730720E+00	3.580990E+00
2.058210E+00	2.355390E+00	3.738240E+00
2.006530E+00	2.263940E+00	3.719080E+00
1.652860E+00	1.680260E+00	3.525180E+00
1.630350E+00	1.625400E+00	3.500990E+00
1.648600E+00	1.619700E+00	3.600880E+00
1.627060E+00	1.572880E+00	3.541500E+00
2.090050E+00	2.453390E+00	3.770940E+00
2.117540E+00	2.514780E+00	3.778380E+00
2.103110E+00	2.487000E+00	3.733890E+00
1.622340E+00	1.528460E+00	3.483450E+00
1.639840E+00	1.468850E+00	3.470730E+00
1.651910E+00	1.482880E+00	3.574940E+00
1.664900E+00	1.435190E+00	3.502250E+00
1.664800E+00	1.444800E+00	3.547610E+00
1.686530E+00	1.407860E+00	3.541630E+00
2.132590E+00	2.536290E+00	3.719540E+00
2.155300E+00	2.582430E+00	3.819160E+00
1.731950E+00	1.362550E+00	3.502620E+00
1.815760E+00	1.311950E+00	3.502960E+00
1.800910E+00	1.326850E+00	3.601210E+00
1.859110E+00	1.278900E+00	3.540670E+00
1.848100E+00	1.288020E+00	3.582560E+00
1.892680E+00	1.255920E+00	3.589610E+00
2.173310E+00	2.652450E+00	3.826740E+00
2.177120E+00	2.690050E+00	3.812190E+00
2.170960E+00	2.638120E+00	3.759510E+00
2.040020E+00	1.217650E+00	3.527460E+00
1.977800E+00	1.230100E+00	3.580900E+00
2.080260E+00	1.186990E+00	3.611900E+00
2.190130E+00	2.753460E+00	3.793190E+00
2.123660E+00	1.180710E+00	3.541860E+00
2.199970E+00	1.142040E+00	3.601790E+00
2.153290E+00	1.154130E+00	3.625370E+00
2.227220E+00	1.120190E+00	3.672460E+00
2.233150E+00	2.897660E+00	3.800770E+00
2.220990E+00	2.838850E+00	3.814740E+00
2.230020E+00	1.143880E+00	3.542550E+00
2.273200E+00	1.104700E+00	3.632220E+00
2.243320E+00	2.954880E+00	3.776650E+00
2.372670E+00	1.069000E+00	3.629770E+00
2.280790E+00	3.032450E+00	3.794220E+00
2.482410E+00	9.996390E-01	3.614000E+00
2.349330E+00	3.154330E+00	3.800190E+00
2.321000E+00	3.105230E+00	3.817550E+00
2.572440E+00	9.524590E-01	3.583030E+00
2.668100E+00	8.723290E-01	3.660870E+00
2.379210E+00	3.198520E+00	3.774200E+00
2.743150E+00	7.989680E-01	3.616190E+00
2.429780E+00	3.272390E+00	3.792280E+00
2.820170E+00	7.349710E-01	3.565750E+00
2.908790E+00	6.373930E-01	3.626050E+00
2.499080E+00	3.423290E+00	3.805510E+00
2.461560E+00	3.363330E+00	3.817900E+00
2.986900E+00	5.723790E-01	3.559030E+00
3.069740E+00	4.943750E-01	3.611060E+00
2.558720E+00	3.484830E+00	3.795230E+00
3.159910E+00	4.597000E-01	3.552630E+00
3.257780E+00	4.156450E-01	3.618930E+00
2.615030E+00	3.556820E+00	3.773580E+00
3.364480E+00	4.131890E-01	3.574800E+00
2.661440E+00	3.618860E+00	3.804460E+00
2.661740E+00	3.602720E+00	3.749900E+00
3.487460E+00	4.337950E-01	3.533450E+00
2.688180E+00	3.637370E+00	3.794390E+00
2.728740E+00	3.659600E+00	3.782710E+00
3.614080E+00	4.767790E-01	3.497580E+00
2.810160E+00	3.723770E+00	3.764720E+00
3.880140E+00	6.109420E-01	3.568290E+00
3.735710E+00	5.263130E-01	3.587460E+00
2.891940E+00	3.760700E+00	3.756470E+00
4.049280E+00	7.111270E-01	3.561580E+00
2.943370E+00	3.777100E+00	3.713720E+00
4.198390E+00	8.183540E-01	3.545090E+00
3.010410E+00	3.806290E+00	3.723260E+00
3.090390E+00	3.815140E+00	3.777550E+00
4.333060E+00	9.252080E-01	3.512540E+00
3.165340E+00	3.780720E+00	3.718100E+00
3.262080E+00	3.788840E+00	3.733910E+00
3.342740E+00	3.730700E+00	3.666610E+00
4.555190E+00	1.140340E+00	3.526850E+00
4.468400E+00	1.018210E+00	3.579710E+00
3.373930E+00	3.769390E+00	3.735530E+00
3.453950E+00	3.769090E+00	3.726330E+00
3.483740E+00	3.729750E+00	3.661350E+00
4.797090E+00	1.572990E+00	3.529400E+00
4.748270E+00	1.435760E+00	3.555100E+00
4.793460E+00	1.525070E+00	3.596610E+00
4.669090E+00	1.276450E+00	3.551430E+00
3.546830E+00	3.775630E+00	3.721480E+00
3.672610E+00	3.783840E+00	3.727210E+00
3.694440E+00	3.736880E+00	3.648530E+00
4.768000E+00	2.724250E+00	3.582930E+00
4.826530E+00	2.574560E+00	3.649570E+00
4.855060E+00	2.414610E+00	3.615040E+00
4.875950E+00	2.255020E+00	3.599410E+00
4.876980E+00	2.090420E+00	3.582390E+00
4.870680E+00	1.913060E+00	3.567800E+00
4.833720E+00	1.719100E+00	3.545980E+00
4.817490E+00	1.595760E+00	3.585230E+00
3.793320E+00	3.770630E+00	3.709740E+00
3.917530E+00	3.776580E+00	3.747990E+00
3.927890E+00	3.734270E+00	3.661390E+00
4.487290E+00	3.287050E+00	3.630560E+00
4.562010E+00	3.196880E+00	3.691220E+00
4.616000E+00	3.074230E+00	3.646870E+00
4.671340E+00	2.946450E+00	3.624390E+00
4.710370E+00	2.849850E+00	3.574600E+00
4.038910E+00	3.738410E+00	3.731620E+00
4.133210E+00	3.679780E+00	3.678030E+00
4.154210E+00	3.660760E+00	3.603600E+00
4.205070E+00	3.642750E+00	3.636570E+00
4.381360E+00	3.475980E+00	3.671780E+00
4.320220E+00	3.528070E+00	3.599060E+00
4.288140E+00	3.578110E+00	3.655350E+00
4.450940E+00	3.372290E+00	3.674550E+00
4.245710E+00	3.616670E+00	3.638610E+00
1.973460E+00	2.176540E+00	3.872450E+00
1.985840E+00	2.230460E+00	3.862880E+00
1.977210E+00	2.163550E+00	3.797060E+00
1.924760E+00	2.059070E+00	3.767080E+00
1.950390E+00	2.105880E+00	3.849320E+00
1.883310E+00	1.969680E+00	3.738530E+00
1.905280E+00	2.022920E+00	3.826030E+00
1.827200E+00	1.889020E+00	3.719010E+00
1.867330E+00	1.937040E+00	3.801390E+00
1.783470E+00	1.844140E+00	3.717460E+00
1.805640E+00	1.865020E+00	3.781620E+00
1.766830E+00	1.810130E+00	3.746260E+00
2.009400E+00	2.291110E+00	3.900810E+00
2.046020E+00	2.348380E+00	3.888480E+00
2.016500E+00	2.282840E+00	3.812560E+00
1.730860E+00	1.740850E+00	3.700850E+00
1.678400E+00	1.674650E+00	3.637000E+00
1.693440E+00	1.682930E+00	3.708250E+00
1.667760E+00	1.636470E+00	3.657370E+00
1.680580E+00	1.648870E+00	3.709940E+00
1.669650E+00	1.610260E+00	3.693430E+00
2.071250E+00	2.412150E+00	3.929120E+00
2.090700E+00	2.470670E+00	3.919000E+00
2.074310E+00	2.404580E+00	3.844850E+00
1.645110E+00	1.526650E+00	3.592200E+00
1.663810E+00	1.560250E+00	3.673760E+00
1.659660E+00	1.503800E+00	3.622930E+00
1.665550E+00	1.517320E+00	3.660040E+00
1.674750E+00	1.485640E+00	3.663330E+00
2.114440E+00	2.510470E+00	3.862300E+00
1.696040E+00	1.429750E+00	3.646220E+00
1.732370E+00	1.370590E+00	3.609180E+00
1.727200E+00	1.385640E+00	3.665030E+00
1.775380E+00	1.344680E+00	3.643620E+00
1.758400E+00	1.358490E+00	3.683000E+00
1.805130E+00	1.324280E+00	3.689200E+00
2.159320E+00	2.601150E+00	3.923750E+00
2.172120E+00	2.670170E+00	3.932320E+00
2.170590E+00	2.642560E+00	3.874420E+00
1.871910E+00	1.269840E+00	3.689320E+00
1.940090E+00	1.227670E+00	3.666270E+00
1.923680E+00	1.227480E+00	3.722580E+00
1.970830E+00	1.210420E+00	3.740560E+00
2.179090E+00	2.707350E+00	3.880320E+00
2.041260E+00	1.196840E+00	3.701790E+00
2.205110E+00	2.793560E+00	3.929690E+00
2.228310E+00	2.856820E+00	3.930750E+00
2.218490E+00	2.825800E+00	3.869050E+00
2.154550E+00	1.147410E+00	3.712410E+00
2.257300E+00	1.100460E+00	3.752320E+00
2.235090E+00	2.885400E+00	3.879510E+00
2.338670E+00	1.067640E+00	3.719300E+00
2.254120E+00	2.975140E+00	3.895050E+00
2.390170E+00	1.047540E+00	3.697590E+00
2.414470E+00	1.030390E+00	3.733110E+00
2.291980E+00	3.061530E+00	3.918320E+00
2.315690E+00	3.121800E+00	3.940680E+00
2.309930E+00	3.094610E+00	3.873660E+00
2.477590E+00	9.887840E-01	3.735270E+00
2.418370E+00	1.032390E+00	3.700880E+00
2.338560E+00	3.159450E+00	3.894310E+00
2.582670E+00	9.323000E-01	3.702160E+00
2.683160E+00	8.479920E-01	3.778060E+00
2.381770E+00	3.219060E+00	3.860550E+00
2.755340E+00	7.736120E-01	3.735510E+00
2.428330E+00	3.303000E+00	3.932220E+00
2.452550E+00	3.385310E+00	3.948620E+00
2.448940E+00	3.348310E+00	3.877830E+00
2.831160E+00	7.061090E-01	3.686060E+00
2.923570E+00	6.079680E-01	3.750340E+00
2.482980E+00	3.426640E+00	3.905630E+00
2.994630E+00	5.422200E-01	3.685200E+00
3.077920E+00	4.712620E-01	3.718730E+00
2.544240E+00	3.494160E+00	3.893820E+00
3.160870E+00	4.339670E-01	3.668270E+00
3.263850E+00	3.887980E-01	3.734710E+00
2.596570E+00	3.565060E+00	3.878050E+00
3.369920E+00	3.872730E-01	3.692810E+00
2.648230E+00	3.623550E+00	3.867160E+00
3.490420E+00	4.110550E-01	3.654400E+00
2.696590E+00	3.655850E+00	3.848960E+00
2.748730E+00	3.711240E+00	3.903990E+00
3.613870E+00	4.552320E-01	3.617110E+00
2.805260E+00	3.750440E+00	3.866370E+00
3.868030E+00	5.878650E-01	3.686120E+00
3.740540E+00	5.019800E-01	3.704040E+00
2.874020E+00	3.777680E+00	3.850920E+00
4.025780E+00	6.886080E-01	3.671050E+00
2.936920E+00	3.805340E+00	3.839060E+00
2.961620E+00	3.803870E+00	3.781800E+00
3.018080E+00	3.851790E+00	3.851210E+00
4.210430E+00	8.215720E-01	3.670550E+00
3.100560E+00	3.848910E+00	3.847330E+00
4.347450E+00	9.288130E-01	3.618120E+00
3.180830E+00	3.836870E+00	3.819560E+00
3.315400E+00	3.844530E+00	3.815700E+00
4.584120E+00	1.145480E+00	3.678260E+00
4.466280E+00	1.006620E+00	3.650870E+00
3.396820E+00	3.859560E+00	3.836040E+00
3.442150E+00	3.814100E+00	3.780480E+00
4.773530E+00	1.449680E+00	3.638990E+00
4.724590E+00	1.316840E+00	3.651610E+00
4.689030E+00	1.250370E+00	3.703400E+00
3.481310E+00	3.874310E+00	3.838440E+00
3.585080E+00	3.876170E+00	3.845780E+00
3.587910E+00	3.827200E+00	3.786850E+00
4.797300E+00	2.738750E+00	3.732890E+00
4.734580E+00	2.832690E+00	3.645750E+00
4.716720E+00	2.903670E+00	3.717240E+00
4.848710E+00	2.570870E+00	3.749520E+00
4.876260E+00	2.440400E+00	3.721880E+00
4.898320E+00	2.285240E+00	3.704650E+00
4.905310E+00	2.120490E+00	3.690940E+00
4.898210E+00	1.953070E+00	3.677820E+00
4.876380E+00	1.779380E+00	3.675260E+00
4.828410E+00	1.570720E+00	3.671310E+00
4.776230E+00	1.401630E+00	3.709850E+00
4.735600E+00	1.304270E+00	3.718060E+00
3.678030E+00	3.857520E+00	3.829210E+00
3.763850E+00	3.817140E+00	3.778530E+00
3.915860E+00	3.815150E+00	3.822980E+00
4.502180E+00	3.322320E+00	3.749690E+00
4.575300E+00	3.222300E+00	3.823860E+00
4.629500E+00	3.099140E+00	3.755940E+00
4.661790E+00	3.003590E+00	3.703020E+00
4.042390E+00	3.769800E+00	3.804300E+00
4.158470E+00	3.707090E+00	3.781800E+00
4.290110E+00	3.608510E+00	3.760080E+00
4.237680E+00	3.629000E+00	3.675280E+00
4.415480E+00	3.490100E+00	3.806160E+00
4.450030E+00	3.413150E+00	3.741410E+00
1.989950E+00	2.232940E+00	3.934970E+00
1.975150E+00	2.154160E+00	3.920470E+00
1.949850E+00	2.084790E+00	3.920600E+00
1.910720E+00	1.998610E+00	3.899200E+00
1.868180E+00	1.914250E+00	3.877110E+00
1.808610E+00	1.833460E+00	3.871310E+00
1.755490E+00	1.777420E+00	3.793950E+00
1.774780E+00	1.779770E+00	3.853610E+00
1.748410E+00	1.743150E+00	3.825610E+00
2.048170E+00	2.349200E+00	3.960650E+00
2.010590E+00	2.293520E+00	3.951320E+00
1.712260E+00	1.682920E+00	3.801480E+00
1.686580E+00	1.624500E+00	3.779900E+00
1.674780E+00	1.587090E+00	3.756110E+00
1.701210E+00	1.599170E+00	3.827940E+00
1.699010E+00	1.560500E+00	3.814930E+00
2.090320E+00	2.467220E+00	3.976870E+00
2.077830E+00	2.419980E+00	3.994260E+00
1.684440E+00	1.510360E+00	3.747970E+00
1.694700E+00	1.467930E+00	3.726750E+00
1.715740E+00	1.479770E+00	3.803310E+00
1.719730E+00	1.436460E+00	3.770020E+00
2.130640E+00	2.539240E+00	3.990960E+00
1.732650E+00	1.388730E+00	3.728150E+00
1.784840E+00	1.344660E+00	3.772980E+00
1.833380E+00	1.300450E+00	3.759420E+00
1.844310E+00	1.309170E+00	3.851320E+00
1.879850E+00	1.265340E+00	3.809910E+00
2.171470E+00	2.658700E+00	3.986700E+00
2.164550E+00	2.613530E+00	4.006660E+00
1.942770E+00	1.225470E+00	3.809900E+00
2.047640E+00	1.193400E+00	3.820080E+00
2.183800E+00	2.735260E+00	4.004660E+00
2.124740E+00	1.155280E+00	3.802190E+00
2.126030E+00	1.160990E+00	3.874970E+00
2.189370E+00	1.138260E+00	3.886670E+00
2.230740E+00	2.860400E+00	4.005710E+00
2.211730E+00	2.808910E+00	4.024990E+00
2.241270E+00	1.113290E+00	3.836070E+00
2.240880E+00	2.919080E+00	3.970240E+00
2.346530E+00	1.061130E+00	3.828460E+00
2.261790E+00	3.001310E+00	4.038480E+00
2.288730E+00	3.069530E+00	4.059860E+00
2.280030E+00	3.042760E+00	3.985720E+00
2.429090E+00	1.019890E+00	3.804100E+00
2.307370E+00	3.113290E+00	4.017700E+00
2.515590E+00	9.607370E-01	3.854730E+00
2.335430E+00	3.181190E+00	3.998150E+00
2.608580E+00	9.091330E-01	3.835550E+00
2.705660E+00	8.268930E-01	3.879850E+00
2.377430E+00	3.236820E+00	3.967400E+00
2.768530E+00	7.606680E-01	3.857820E+00
2.444150E+00	3.388720E+00	4.027340E+00
2.416160E+00	3.314270E+00	4.046290E+00
2.851180E+00	6.815560E-01	3.815950E+00
2.933590E+00	5.941390E-01	3.845140E+00
2.483070E+00	3.451670E+00	4.013680E+00
3.026160E+00	5.014420E-01	3.848810E+00
2.535990E+00	3.510900E+00	3.997540E+00
3.161050E+00	4.154920E-01	3.790390E+00
2.583500E+00	3.580470E+00	3.977200E+00
2.635180E+00	3.636930E+00	3.960810E+00
3.500860E+00	3.886370E-01	3.778310E+00
3.371640E+00	3.622790E-01	3.807230E+00
2.694770E+00	3.675000E+00	3.942390E+00
2.745960E+00	3.725400E+00	4.007930E+00
3.629020E+00	4.352970E-01	3.736480E+00
2.808290E+00	3.772670E+00	3.971420E+00
3.856870E+00	5.560710E-01	3.809360E+00
3.739970E+00	4.797590E-01	3.797410E+00
2.859330E+00	3.791740E+00	3.923760E+00
4.009920E+00	6.676550E-01	3.784210E+00
2.929380E+00	3.825220E+00	3.931460E+00
3.014070E+00	3.889600E+00	3.981580E+00
4.147520E+00	7.604860E-01	3.759520E+00
3.131020E+00	3.892380E+00	3.927980E+00
4.303700E+00	8.994510E-01	3.813010E+00
[truncated: 10,719 more rows]
