# Supplementary material for: A New MRI-Based Model of Heart Function with Coupled Hemodynamics and Application to Normal and Diseased Canine Left Ventricles
Source: Front Bioeng Biotechnol. 2015 Sep 23;3:140. doi: 10.3389/fbioe.2015.00140 (PMC4585083; doi:10.3389/fbioe.2015.00140)
Supplement: Supplementary file 5 [file Data_Sheet_5.ZIP]

Archive with 47 entries (44 files):
- Case2_Normal_LBBB_Systole/
- Case2_Normal_LBBB_Systole/elems/
- Case2_Normal_LBBB_Systole/elems/case2_systole_time_0.2970.csv
- Case2_Normal_LBBB_Systole/elems/case2_systole_time_0.3006.csv
- Case2_Normal_LBBB_Systole/elems/case2_systole_time_0.3106.csv
- Case2_Normal_LBBB_Systole/elems/case2_systole_time_0.3206.csv
- Case2_Normal_LBBB_Systole/elems/case2_systole_time_0.3306.csv
- Case2_Normal_LBBB_Systole/elems/case2_systole_time_0.3406.csv
- Case2_Normal_LBBB_Systole/elems/case2_systole_time_0.3506.csv
- Case2_Normal_LBBB_Systole/elems/case2_systole_time_0.3606.csv
- Case2_Normal_LBBB_Systole/elems/case2_systole_time_0.3706.csv
- Case2_Normal_LBBB_Systole/elems/case2_systole_time_0.3806.csv
- Case2_Normal_LBBB_Systole/elems/case2_systole_time_0.3906.csv
- Case2_Normal_LBBB_Systole/elems/case2_systole_time_0.4000.csv
- Case2_Normal_LBBB_Systole/elems/case2_systole_time_0.4100.csv
- Case2_Normal_LBBB_Systole/elems/case2_systole_time_0.4200.csv
- Case2_Normal_LBBB_Systole/elems/case2_systole_time_0.4300.csv
- Case2_Normal_LBBB_Systole/elems/case2_systole_time_0.4400.csv
- Case2_Normal_LBBB_Systole/elems/case2_systole_time_0.4500.csv
- Case2_Normal_LBBB_Systole/elems/case2_systole_time_0.4600.csv
- Case2_Normal_LBBB_Systole/elems/case2_systole_time_0.4700.csv
- Case2_Normal_LBBB_Systole/elems/case2_systole_time_0.4800.csv
- Case2_Normal_LBBB_Systole/elems/case2_systole_time_0.4900.csv
- Case2_Normal_LBBB_Systole/elems/case2_systole_time_0.5000.csv
- Case2_Normal_LBBB_Systole/nodes/
- Case2_Normal_LBBB_Systole/nodes/case2_systole_time_0.2970.csv
- Case2_Normal_LBBB_Systole/nodes/case2_systole_time_0.3006.csv
- Case2_Normal_LBBB_Systole/nodes/case2_systole_time_0.3106.csv
- Case2_Normal_LBBB_Systole/nodes/case2_systole_time_0.3206.csv
- Case2_Normal_LBBB_Systole/nodes/case2_systole_time_0.3306.csv
- Case2_Normal_LBBB_Systole/nodes/case2_systole_time_0.3406.csv
- Case2_Normal_LBBB_Systole/nodes/case2_systole_time_0.3506.csv
- Case2_Normal_LBBB_Systole/nodes/case2_systole_time_0.3606.csv
- Case2_Normal_LBBB_Systole/nodes/case2_systole_time_0.3706.csv
- Case2_Normal_LBBB_Systole/nodes/case2_systole_time_0.3806.csv
- Case2_Normal_LBBB_Systole/nodes/case2_systole_time_0.3906.csv
- Case2_Normal_LBBB_Systole/nodes/case2_systole_time_0.4000.csv
- Case2_Normal_LBBB_Systole/nodes/case2_systole_time_0.4100.csv
- Case2_Normal_LBBB_Systole/nodes/case2_systole_time_0.4200.csv
- Case2_Normal_LBBB_Systole/nodes/case2_systole_time_0.4300.csv
- Case2_Normal_LBBB_Systole/nodes/case2_systole_time_0.4400.csv
- Case2_Normal_LBBB_Systole/nodes/case2_systole_time_0.4500.csv
- Case2_Normal_LBBB_Systole/nodes/case2_systole_time_0.4600.csv
- Case2_Normal_LBBB_Systole/nodes/case2_systole_time_0.4700.csv
- Case2_Normal_LBBB_Systole/nodes/case2_systole_time_0.4800.csv
- Case2_Normal_LBBB_Systole/nodes/case2_systole_time_0.4900.csv
- Case2_Normal_LBBB_Systole/nodes/case2_systole_time_0.5000.csv
