# Supplementary material for: A New MRI-Based Model of Heart Function with Coupled Hemodynamics and Application to Normal and Diseased Canine Left Ventricles
Source: Front Bioeng Biotechnol. 2015 Sep 23;3:140. doi: 10.3389/fbioe.2015.00140 (PMC4585083; doi:10.3389/fbioe.2015.00140)
Supplement: Supplementary file 5 [file Data_Sheet_5.ZIP › Case2_Normal_LBBB_Systole/nodes/case2_systole_time_0.3006.csv]

3.239970E+00	1.812250E+00	5.724760E-01
3.268280E+00	1.882720E+00	5.520460E-01
3.295870E+00	1.828050E+00	5.747340E-01
3.302980E+00	1.761080E+00	6.098690E-01
3.335840E+00	1.971470E+00	5.348140E-01
3.376500E+00	2.056950E+00	5.262250E-01
3.407720E+00	1.993930E+00	5.611490E-01
3.413260E+00	1.872320E+00	6.158530E-01
3.559080E+00	1.783050E+00	7.262140E-01
3.460940E+00	1.709240E+00	7.170140E-01
3.634070E+00	1.709870E+00	8.410600E-01
3.508580E+00	2.045710E+00	6.065360E-01
3.606340E+00	1.903260E+00	7.266010E-01
3.674200E+00	1.804050E+00	8.126900E-01
2.805590E+00	2.098880E+00	5.656420E-01
2.836310E+00	2.228610E+00	5.619810E-01
2.887800E+00	2.167260E+00	5.387780E-01
2.905710E+00	2.084440E+00	5.348560E-01
2.913220E+00	2.352620E+00	5.585700E-01
2.950650E+00	2.465480E+00	5.948770E-01
2.997950E+00	2.400530E+00	5.522260E-01
3.061210E+00	2.247000E+00	5.055780E-01
3.230070E+00	2.026210E+00	4.925460E-01
3.019110E+00	2.006320E+00	5.199820E-01
3.134330E+00	1.788270E+00	5.924960E-01
3.327620E+00	1.614520E+00	7.335270E-01
3.142080E+00	1.586280E+00	7.545430E-01
3.447390E+00	1.506110E+00	9.410730E-01
3.296130E+00	1.455170E+00	9.319090E-01
3.457790E+00	1.439140E+00	1.041180E+00
3.111340E+00	2.498250E+00	5.829920E-01
3.370270E+00	2.470380E+00	6.115890E-01
3.393350E+00	2.214140E+00	5.455970E-01
3.541800E+00	1.599180E+00	8.912850E-01
3.633530E+00	1.484470E+00	1.118500E+00
3.527540E+00	2.377820E+00	6.613340E-01
3.540010E+00	2.496190E+00	7.249780E-01
3.608900E+00	2.225120E+00	6.894140E-01
3.689130E+00	2.046720E+00	7.662570E-01
3.745450E+00	1.896890E+00	8.624110E-01
3.778580E+00	1.779380E+00	9.624070E-01
3.724730E+00	1.640180E+00	1.028770E+00
3.669500E+00	2.426230E+00	8.186940E-01
3.766260E+00	2.201720E+00	8.601820E-01
3.826410E+00	2.004090E+00	9.438790E-01
3.829020E+00	1.882290E+00	9.855280E-01
2.480450E+00	2.600320E+00	1.010540E+00
2.518390E+00	2.675890E+00	1.027960E+00
2.526340E+00	2.615440E+00	9.622340E-01
2.590640E+00	2.553380E+00	8.655180E-01
2.472320E+00	2.510800E+00	9.780160E-01
2.597820E+00	2.341110E+00	7.417790E-01
2.467890E+00	2.333250E+00	9.015900E-01
2.664380E+00	2.103320E+00	6.471440E-01
2.492000E+00	2.125160E+00	8.484300E-01
2.660790E+00	1.861600E+00	7.508110E-01
2.543300E+00	1.905060E+00	8.741690E-01
2.738250E+00	1.731650E+00	7.541890E-01
2.630350E+00	1.690540E+00	9.108440E-01
2.769190E+00	1.604240E+00	8.742240E-01
2.618480E+00	2.721570E+00	9.718970E-01
2.794340E+00	2.747400E+00	8.313650E-01
2.729340E+00	2.541710E+00	7.182190E-01
2.788960E+00	2.385520E+00	6.190360E-01
2.831860E+00	1.904530E+00	6.173660E-01
2.923260E+00	1.640850E+00	7.487020E-01
3.063660E+00	1.465590E+00	9.166310E-01
2.888530E+00	1.500620E+00	9.415900E-01
3.201480E+00	1.357200E+00	1.107760E+00
2.992320E+00	1.377800E+00	1.105310E+00
3.298500E+00	1.269660E+00	1.248420E+00
3.122050E+00	1.243240E+00	1.299840E+00
3.301700E+00	1.203430E+00	1.385850E+00
2.979920E+00	2.632740E+00	6.762550E-01
3.066580E+00	2.849830E+00	8.495840E-01
3.464290E+00	1.364340E+00	1.188020E+00
3.463960E+00	1.248130E+00	1.376310E+00
3.212980E+00	2.791050E+00	7.844660E-01
3.299520E+00	2.916950E+00	9.185450E-01
3.287110E+00	2.665930E+00	6.823930E-01
3.659320E+00	1.402610E+00	1.273810E+00
3.706220E+00	1.336170E+00	1.432910E+00
3.408300E+00	2.815320E+00	8.654490E-01
3.486400E+00	2.935730E+00	1.035810E+00
3.556520E+00	2.648730E+00	8.264890E-01
3.856140E+00	1.712520E+00	1.130310E+00
3.865650E+00	1.594440E+00	1.252400E+00
3.806910E+00	1.458260E+00	1.346510E+00
3.592770E+00	2.838160E+00	1.004620E+00
3.627770E+00	2.924560E+00	1.143670E+00
3.697940E+00	2.747670E+00	1.037020E+00
3.756660E+00	2.587660E+00	1.003760E+00
3.836150E+00	2.367420E+00	1.005220E+00
3.907680E+00	2.134610E+00	1.076130E+00
3.938790E+00	1.874180E+00	1.179290E+00
3.981710E+00	2.045590E+00	1.224070E+00
3.934770E+00	1.709720E+00	1.252880E+00
3.698860E+00	2.846620E+00	1.147050E+00
3.817450E+00	2.736990E+00	1.228400E+00
3.886560E+00	2.511070E+00	1.201680E+00
3.942970E+00	2.298120E+00	1.206790E+00
3.992850E+00	2.147130E+00	1.244770E+00
2.290760E+00	2.604050E+00	1.432910E+00
2.324210E+00	2.692560E+00	1.431080E+00
2.322800E+00	2.620820E+00	1.365280E+00
2.337980E+00	2.535410E+00	1.288750E+00
2.283910E+00	2.517130E+00	1.415220E+00
2.333310E+00	2.361370E+00	1.209660E+00
2.280060E+00	2.361500E+00	1.360890E+00
2.332510E+00	2.167880E+00	1.165640E+00
2.278810E+00	2.188290E+00	1.307810E+00
2.362620E+00	1.972070E+00	1.175240E+00
2.306920E+00	2.004030E+00	1.314340E+00
2.402310E+00	1.785340E+00	1.179250E+00
2.338620E+00	1.821710E+00	1.319530E+00
2.474380E+00	1.650970E+00	1.220350E+00
2.415770E+00	1.636900E+00	1.389780E+00
2.527550E+00	1.515870E+00	1.344800E+00
2.384630E+00	2.798610E+00	1.419490E+00
2.439240E+00	2.902030E+00	1.438780E+00
2.433630E+00	2.836230E+00	1.372100E+00
2.408720E+00	2.729430E+00	1.302860E+00
2.432470E+00	2.583410E+00	1.113230E+00
2.392690E+00	2.348030E+00	1.051010E+00
2.392600E+00	2.144820E+00	1.005250E+00
2.432440E+00	1.940560E+00	1.024710E+00
2.490890E+00	1.749440E+00	1.048180E+00
2.592230E+00	1.568110E+00	1.165410E+00
2.677170E+00	1.463370E+00	1.209440E+00
2.643340E+00	1.435910E+00	1.324300E+00
2.725070E+00	1.394480E+00	1.275930E+00
2.496380E+00	2.878150E+00	1.327810E+00
2.523030E+00	2.952210E+00	1.390710E+00
2.576760E+00	2.827250E+00	1.147300E+00
2.767610E+00	1.462780E+00	1.104650E+00
2.929310E+00	1.306970E+00	1.261140E+00
2.810390E+00	1.331880E+00	1.297360E+00
3.010180E+00	1.232480E+00	1.353940E+00
2.927900E+00	1.226310E+00	1.422440E+00
3.068330E+00	1.179680E+00	1.436950E+00
2.599410E+00	2.970510E+00	1.320470E+00
2.752080E+00	2.995490E+00	1.237210E+00
2.725790E+00	2.923620E+00	1.126550E+00
2.743440E+00	2.869710E+00	1.015190E+00
3.426280E+00	1.162310E+00	1.509910E+00
3.227590E+00	1.131640E+00	1.544230E+00
3.409480E+00	1.106410E+00	1.638710E+00
2.838260E+00	2.980430E+00	1.113130E+00
2.875830E+00	3.042510E+00	1.211270E+00
2.967010E+00	2.952800E+00	9.966070E-01
3.621820E+00	1.212070E+00	1.530760E+00
3.571990E+00	1.142230E+00	1.646440E+00
2.990230E+00	3.055570E+00	1.186470E+00
3.213900E+00	3.063130E+00	1.164510E+00
3.190980E+00	2.975100E+00	9.933150E-01
3.752420E+00	1.265650E+00	1.562930E+00
3.781480E+00	1.209370E+00	1.687610E+00
3.378070E+00	3.020630E+00	1.103220E+00
3.371350E+00	3.082880E+00	1.222880E+00
3.951680E+00	1.533830E+00	1.437590E+00
3.944390E+00	1.440200E+00	1.543360E+00
3.874740E+00	1.320530E+00	1.612420E+00
3.473660E+00	3.073090E+00	1.273460E+00
3.564500E+00	3.003480E+00	1.218620E+00
4.057440E+00	2.037870E+00	1.378610E+00
4.082840E+00	1.848730E+00	1.449350E+00
4.025400E+00	1.668810E+00	1.442170E+00
4.032580E+00	1.532200E+00	1.543740E+00
3.733970E+00	2.930120E+00	1.306030E+00
3.885110E+00	2.829220E+00	1.425170E+00
3.914240E+00	2.730880E+00	1.378210E+00
3.956040E+00	2.615280E+00	1.378880E+00
4.016450E+00	2.406910E+00	1.394780E+00
4.023970E+00	2.530090E+00	1.505030E+00
4.036430E+00	2.219200E+00	1.356420E+00
3.971090E+00	2.700580E+00	1.494800E+00
4.007750E+00	2.610750E+00	1.505720E+00
2.199790E+00	2.638020E+00	1.696920E+00
2.233270E+00	2.723880E+00	1.695160E+00
2.234730E+00	2.657460E+00	1.631410E+00
2.253470E+00	2.576740E+00	1.533040E+00
2.189870E+00	2.555750E+00	1.674300E+00
2.236160E+00	2.372770E+00	1.510320E+00
2.191100E+00	2.399820E+00	1.643690E+00
2.234730E+00	2.203670E+00	1.462630E+00
2.176610E+00	2.198950E+00	1.625650E+00
2.258970E+00	2.037730E+00	1.447620E+00
2.220480E+00	2.067490E+00	1.565610E+00
2.280500E+00	1.867000E+00	1.440420E+00
2.234060E+00	1.918040E+00	1.568790E+00
2.334410E+00	1.715660E+00	1.471520E+00
2.274070E+00	1.760530E+00	1.575030E+00
2.375070E+00	1.617040E+00	1.502410E+00
2.345280E+00	1.597780E+00	1.606970E+00
2.410520E+00	1.537360E+00	1.541960E+00
2.291360E+00	2.825820E+00	1.682540E+00
2.339610E+00	2.929540E+00	1.704660E+00
2.338910E+00	2.874220E+00	1.632940E+00
2.324080E+00	2.779190E+00	1.565510E+00
2.602790E+00	1.385170E+00	1.475950E+00
2.489990E+00	1.456420E+00	1.511170E+00
2.657680E+00	1.300600E+00	1.558320E+00
2.582640E+00	1.304170E+00	1.657330E+00
2.715590E+00	1.224360E+00	1.655300E+00
2.404120E+00	2.937180E+00	1.573280E+00
2.471130E+00	3.039070E+00	1.653350E+00
2.750910E+00	1.279020E+00	1.458810E+00
2.908600E+00	1.156760E+00	1.603140E+00
2.818370E+00	1.167680E+00	1.657790E+00
3.008390E+00	1.085200E+00	1.704810E+00
2.916340E+00	1.072460E+00	1.784470E+00
3.040980E+00	1.028690E+00	1.803770E+00
2.554910E+00	3.020510E+00	1.482200E+00
2.615000E+00	3.118380E+00	1.628870E+00
3.044400E+00	1.129150E+00	1.576880E+00
3.148030E+00	1.047580E+00	1.732750E+00
2.689750E+00	3.118360E+00	1.520110E+00
2.760200E+00	3.167780E+00	1.630760E+00
2.721850E+00	3.071310E+00	1.399200E+00
3.529890E+00	1.082350E+00	1.755010E+00
3.345650E+00	1.045320E+00	1.757600E+00
3.518740E+00	1.035040E+00	1.867010E+00
2.833770E+00	3.149150E+00	1.519160E+00
2.885030E+00	3.192730E+00	1.634500E+00
2.927040E+00	3.124430E+00	1.347040E+00
3.691030E+00	1.127870E+00	1.763300E+00
3.678970E+00	1.081630E+00	1.870090E+00
2.943520E+00	3.227350E+00	1.678870E+00
2.963010E+00	3.252130E+00	1.747250E+00
2.991680E+00	3.238680E+00	1.691140E+00
3.005360E+00	3.206690E+00	1.596320E+00
3.113770E+00	3.183310E+00	1.479570E+00
3.160700E+00	3.141890E+00	1.340240E+00
3.792540E+00	1.161240E+00	1.781320E+00
3.789260E+00	1.136360E+00	1.844500E+00
3.044650E+00	3.250430E+00	1.749830E+00
3.146250E+00	3.245340E+00	1.705810E+00
3.171680E+00	3.217790E+00	1.606550E+00
3.288980E+00	3.205050E+00	1.527130E+00
3.406260E+00	3.153080E+00	1.366850E+00
4.012590E+00	1.397040E+00	1.695730E+00
3.993840E+00	1.298810E+00	1.782180E+00
3.890080E+00	1.187930E+00	1.830740E+00
3.280370E+00	3.249970E+00	1.702310E+00
3.404950E+00	3.248110E+00	1.662520E+00
3.442940E+00	3.209700E+00	1.562200E+00
3.565960E+00	3.178470E+00	1.564550E+00
3.649080E+00	3.093420E+00	1.428330E+00
4.165710E+00	1.949490E+00	1.596110E+00
4.177340E+00	1.748280E+00	1.661920E+00
4.231640E+00	1.886280E+00	1.737480E+00
4.115250E+00	1.511470E+00	1.698640E+00
4.088830E+00	1.397480E+00	1.788560E+00
3.533470E+00	3.235650E+00	1.701550E+00
3.657580E+00	3.211950E+00	1.695300E+00
3.690770E+00	3.156210E+00	1.610390E+00
3.772300E+00	3.095790E+00	1.612060E+00
3.843080E+00	2.974850E+00	1.552600E+00
4.091900E+00	2.428990E+00	1.582880E+00
4.161440E+00	2.195040E+00	1.617440E+00
4.148290E+00	2.375630E+00	1.683850E+00
4.217260E+00	1.999170E+00	1.713890E+00
3.778300E+00	3.165870E+00	1.749440E+00
3.884340E+00	3.059180E+00	1.725020E+00
3.959650E+00	2.940520E+00	1.733230E+00
3.989360E+00	2.801560E+00	1.658930E+00
4.076630E+00	2.582540E+00	1.652010E+00
4.116470E+00	2.461000E+00	1.662600E+00
2.130290E+00	2.659270E+00	1.949490E+00
2.169040E+00	2.760730E+00	1.951370E+00
2.158570E+00	2.682380E+00	1.886540E+00
2.164450E+00	2.608620E+00	1.787950E+00
2.107930E+00	2.579330E+00	1.919270E+00
2.145670E+00	2.423820E+00	1.768730E+00
2.101500E+00	2.441850E+00	1.887150E+00
2.134290E+00	2.272550E+00	1.729480E+00
2.080320E+00	2.257560E+00	1.864090E+00
2.139120E+00	2.186780E+00	1.720990E+00
2.116430E+00	2.180530E+00	1.789230E+00
2.140010E+00	2.100290E+00	1.764340E+00
2.179200E+00	1.811640E+00	1.796740E+00
2.162290E+00	1.877350E+00	1.784270E+00
2.209530E+00	1.821680E+00	1.702420E+00
2.270780E+00	1.666630E+00	1.716920E+00
2.207590E+00	1.727330E+00	1.815070E+00
2.332670E+00	1.516740E+00	1.761890E+00
2.260490E+00	1.582090E+00	1.848580E+00
2.379180E+00	1.427090E+00	1.809670E+00
2.332930E+00	1.428680E+00	1.917140E+00
2.423370E+00	1.349890E+00	1.885670E+00
2.228830E+00	2.802190E+00	1.800780E+00
2.233280E+00	2.874690E+00	1.894460E+00
2.178220E+00	1.989970E+00	1.695180E+00
2.438050E+00	1.419620E+00	1.711940E+00
2.527980E+00	1.295390E+00	1.760520E+00
2.507890E+00	1.275610E+00	1.885680E+00
2.597330E+00	1.221630E+00	1.844830E+00
2.265780E+00	2.938700E+00	1.904970E+00
2.337810E+00	3.008420E+00	1.913890E+00
2.290500E+00	2.941520E+00	1.825400E+00
2.796340E+00	1.124020E+00	1.786200E+00
2.692990E+00	1.178960E+00	1.813980E+00
2.847270E+00	1.063630E+00	1.859990E+00
2.787370E+00	1.065620E+00	1.947110E+00
2.904380E+00	1.016460E+00	1.936920E+00
2.399070E+00	3.032290E+00	1.785660E+00
2.434230E+00	3.100340E+00	1.867550E+00
3.140120E+00	9.883160E-01	1.875190E+00
3.026570E+00	9.899000E-01	1.930850E+00
3.161340E+00	9.513150E-01	1.982770E+00
2.502720E+00	3.152880E+00	1.888460E+00
2.575750E+00	3.195040E+00	1.957030E+00
2.564790E+00	3.170740E+00	1.868630E+00
2.531210E+00	3.138860E+00	1.775970E+00
3.249610E+00	9.985250E-01	1.850360E+00
3.249160E+00	9.623560E-01	1.944820E+00
2.645120E+00	3.197870E+00	1.855220E+00
2.711900E+00	3.253720E+00	1.954270E+00
2.694320E+00	3.194080E+00	1.736270E+00
3.405060E+00	9.809090E-01	1.937930E+00
2.781680E+00	3.239750E+00	1.855900E+00
2.832280E+00	3.266780E+00	1.961180E+00
2.860440E+00	3.219230E+00	1.744380E+00
3.677530E+00	1.013680E+00	2.013450E+00
2.892200E+00	3.284890E+00	2.006770E+00
2.904490E+00	3.297730E+00	2.066760E+00
2.937960E+00	3.298140E+00	2.011500E+00
2.967570E+00	3.276710E+00	1.903370E+00
3.891490E+00	1.134090E+00	1.968670E+00
2.975610E+00	3.309370E+00	2.054140E+00
3.058480E+00	3.297170E+00	2.020790E+00
3.099490E+00	3.285490E+00	1.957330E+00
3.197590E+00	3.277040E+00	1.871040E+00
4.027310E+00	1.238790E+00	1.928810E+00
4.035900E+00	1.198040E+00	2.008530E+00
3.173040E+00	3.303450E+00	2.026690E+00
3.284260E+00	3.300500E+00	1.994530E+00
3.334560E+00	3.294730E+00	1.922610E+00
3.436850E+00	3.285720E+00	1.839840E+00
4.274860E+00	1.783890E+00	1.824490E+00
4.262490E+00	1.606880E+00	1.875800E+00
4.166440E+00	1.392860E+00	1.937170E+00
4.303400E+00	1.526910E+00	2.010310E+00
4.121270E+00	1.250180E+00	2.022150E+00
3.404200E+00	3.316480E+00	1.993820E+00
3.514910E+00	3.306490E+00	1.977820E+00
3.566480E+00	3.288830E+00	1.922740E+00
3.668640E+00	3.257040E+00	1.864340E+00
4.219900E+00	2.327920E+00	1.845440E+00
4.144070E+00	2.451040E+00	1.736880E+00
4.170240E+00	2.497830E+00	1.843650E+00
4.256420E+00	2.165550E+00	1.828760E+00
4.310500E+00	1.965000E+00	1.890410E+00
4.334900E+00	1.731470E+00	1.964930E+00
4.332300E+00	1.614510E+00	1.996100E+00
3.634700E+00	3.305900E+00	2.002500E+00
3.738970E+00	3.278590E+00	2.000610E+00
3.773990E+00	3.246950E+00	1.955930E+00
3.826510E+00	3.199160E+00	1.915760E+00
3.914690E+00	3.105610E+00	1.875140E+00
3.990360E+00	2.978070E+00	1.871290E+00
4.068890E+00	2.838840E+00	1.876530E+00
4.152790E+00	2.665560E+00	1.904420E+00
4.145590E+00	2.756480E+00	1.965300E+00
3.846850E+00	3.234650E+00	2.054700E+00
3.948270E+00	3.142940E+00	2.024290E+00
4.027790E+00	3.023100E+00	2.009640E+00
4.094470E+00	2.902030E+00	1.999800E+00
4.140200E+00	2.805260E+00	2.004200E+00
2.073940E+00	2.653320E+00	2.169740E+00
2.102450E+00	2.745740E+00	2.167980E+00
2.088630E+00	2.675490E+00	2.115160E+00
2.090660E+00	2.618750E+00	2.027880E+00
2.042510E+00	2.584640E+00	2.139150E+00
2.053200E+00	2.463430E+00	1.989640E+00
2.013930E+00	2.474920E+00	2.089730E+00
2.037680E+00	2.315530E+00	1.968000E+00
2.000470E+00	2.337520E+00	2.064140E+00
2.032440E+00	2.223110E+00	1.956030E+00
1.990370E+00	2.195530E+00	2.043490E+00
2.043050E+00	2.140540E+00	1.966550E+00
2.076800E+00	1.932410E+00	1.977440E+00
2.078750E+00	1.977950E+00	1.952720E+00
2.093210E+00	1.940220E+00	1.940050E+00
2.093180E+00	1.893230E+00	1.956790E+00
2.150410E+00	1.650750E+00	2.017430E+00
2.134380E+00	1.715320E+00	1.991440E+00
2.186110E+00	1.652460E+00	1.934470E+00
2.243930E+00	1.518090E+00	1.973790E+00
2.178520E+00	1.570480E+00	2.048160E+00
2.290060E+00	1.435560E+00	2.017550E+00
2.250030E+00	1.434540E+00	2.123800E+00
2.337020E+00	1.358340E+00	2.084150E+00
2.134680E+00	2.763930E+00	2.063010E+00
2.170350E+00	2.845870E+00	2.111950E+00
2.095360E+00	2.091910E+00	1.888780E+00
2.121630E+00	1.957990E+00	1.860290E+00
2.143160E+00	1.807000E+00	1.890710E+00
2.465540E+00	1.283730E+00	1.970800E+00
2.423530E+00	1.285110E+00	2.066830E+00
2.513140E+00	1.214680E+00	2.050720E+00
2.216530E+00	2.924050E+00	2.109520E+00
2.278560E+00	2.996970E+00	2.143010E+00
2.254750E+00	2.966200E+00	2.068560E+00
2.225310E+00	2.906790E+00	2.001600E+00
2.675230E+00	1.128470E+00	1.962190E+00
2.590390E+00	1.169480E+00	1.999830E+00
2.728640E+00	1.065830E+00	2.033850E+00
2.677370E+00	1.069180E+00	2.119200E+00
2.787560E+00	1.015880E+00	2.108030E+00
2.310920E+00	3.017850E+00	2.031470E+00
2.348420E+00	3.084240E+00	2.093700E+00
2.976630E+00	9.680130E-01	2.031490E+00
2.898980E+00	9.766190E-01	2.080870E+00
2.984830E+00	9.458590E-01	2.114440E+00
2.407420E+00	3.136640E+00	2.107040E+00
2.471230E+00	3.184030E+00	2.165680E+00
2.454730E+00	3.167480E+00	2.078820E+00
2.426440E+00	3.126380E+00	1.996280E+00
3.089690E+00	9.338020E-01	2.087410E+00
2.519320E+00	3.206810E+00	2.064170E+00
2.562530E+00	3.237690E+00	2.155240E+00
3.309020E+00	9.257440E-01	2.077520E+00
2.628110E+00	3.263300E+00	2.194930E+00
2.690030E+00	3.293890E+00	2.261480E+00
2.681750E+00	3.280470E+00	2.180020E+00
2.652910E+00	3.257330E+00	2.088740E+00
3.542430E+00	9.470760E-01	2.087500E+00
3.475380E+00	9.133790E-01	2.168430E+00
3.603820E+00	9.235570E-01	2.190010E+00
2.753060E+00	3.301810E+00	2.168050E+00
2.809620E+00	3.325800E+00	2.269000E+00
2.802330E+00	3.291470E+00	2.056520E+00
3.666290E+00	9.703000E-01	2.101220E+00
3.670500E+00	9.523400E-01	2.158950E+00
2.901360E+00	3.305120E+00	2.174760E+00
2.895350E+00	3.326770E+00	2.281440E+00
3.911770E+00	1.073580E+00	2.145040E+00
3.763600E+00	9.917300E-01	2.152830E+00
2.980140E+00	3.341010E+00	2.276490E+00
3.098050E+00	3.334820E+00	2.291420E+00
3.077570E+00	3.310120E+00	2.155860E+00
4.056230E+00	1.183280E+00	2.091150E+00
3.182530E+00	3.332120E+00	2.239790E+00
3.177050E+00	3.344190E+00	2.301940E+00
3.295330E+00	3.313460E+00	2.146640E+00
4.290560E+00	1.442740E+00	2.101380E+00
4.211980E+00	1.295940E+00	2.140300E+00
4.287300E+00	1.391380E+00	2.174570E+00
3.255590E+00	3.341270E+00	2.285390E+00
3.359070E+00	3.335700E+00	2.251410E+00
3.414250E+00	3.336100E+00	2.193730E+00
3.519670E+00	3.321890E+00	2.129370E+00
4.270180E+00	2.437940E+00	2.053840E+00
4.298340E+00	2.284930E+00	2.029720E+00
4.314130E+00	2.161420E+00	1.967530E+00
4.390280E+00	2.019540E+00	2.078170E+00
4.387200E+00	1.927450E+00	2.046870E+00
4.406660E+00	1.808750E+00	2.069250E+00
4.395420E+00	1.601370E+00	2.130430E+00
4.432310E+00	1.740040E+00	2.157380E+00
4.334440E+00	1.456590E+00	2.191640E+00
3.465350E+00	3.348010E+00	2.258580E+00
3.577050E+00	3.340080E+00	2.245210E+00
3.638720E+00	3.335560E+00	2.194140E+00
3.741480E+00	3.305470E+00	2.145590E+00
4.200890E+00	2.713680E+00	2.083350E+00
4.251690E+00	2.588420E+00	2.108650E+00
4.435980E+00	1.900260E+00	2.144580E+00
4.446530E+00	1.807330E+00	2.174380E+00
3.686280E+00	3.343610E+00	2.271690E+00
3.813680E+00	3.312790E+00	2.299220E+00
3.847760E+00	3.292230E+00	2.228830E+00
3.893330E+00	3.251970E+00	2.193690E+00
3.980090E+00	3.164580E+00	2.173610E+00
4.072350E+00	3.052790E+00	2.163900E+00
4.068690E+00	3.107380E+00	2.247190E+00
4.138960E+00	2.915960E+00	2.141320E+00
4.168420E+00	2.814930E+00	2.101840E+00
3.917570E+00	3.264980E+00	2.310630E+00
3.992590E+00	3.191450E+00	2.285780E+00
4.038210E+00	3.145810E+00	2.264470E+00
2.007350E+00	2.568150E+00	2.321670E+00
2.056460E+00	2.642010E+00	2.340870E+00
2.046890E+00	2.608850E+00	2.244490E+00
1.987070E+00	2.477200E+00	2.196770E+00
1.968820E+00	2.491180E+00	2.295630E+00
1.970930E+00	2.353590E+00	2.163060E+00
1.932540E+00	2.345930E+00	2.281090E+00
1.954570E+00	2.244420E+00	2.125050E+00
1.929440E+00	2.259280E+00	2.202790E+00
1.957810E+00	2.174490E+00	2.123400E+00
1.931920E+00	2.172010E+00	2.186790E+00
1.956900E+00	2.105210E+00	2.144820E+00
2.133220E+00	1.492660E+00	2.247240E+00
2.109200E+00	1.551070E+00	2.219910E+00
2.162630E+00	1.507550E+00	2.172770E+00
2.206590E+00	1.428320E+00	2.207600E+00
2.167730E+00	1.418500E+00	2.296210E+00
2.243630E+00	1.357560E+00	2.265550E+00
2.078950E+00	2.722470E+00	2.345500E+00
2.122140E+00	2.798940E+00	2.343010E+00
2.089750E+00	2.738800E+00	2.276160E+00
2.049290E+00	2.035140E+00	1.984970E+00
2.002050E+00	2.058700E+00	2.060680E+00
2.040550E+00	1.918960E+00	2.046600E+00
2.092420E+00	1.799690E+00	2.019720E+00
2.051760E+00	1.788430E+00	2.117960E+00
2.110500E+00	1.658010E+00	2.120050E+00
2.377530E+00	1.282550E+00	2.150120E+00
2.329510E+00	1.289780E+00	2.245890E+00
2.417650E+00	1.219130E+00	2.232690E+00
2.178000E+00	2.893010E+00	2.339600E+00
2.236480E+00	2.968930E+00	2.373470E+00
2.210900E+00	2.937970E+00	2.301420E+00
2.179030E+00	2.877900E+00	2.227370E+00
2.584980E+00	1.120780E+00	2.137370E+00
2.512880E+00	1.154480E+00	2.237550E+00
2.629290E+00	1.077570E+00	2.198540E+00
2.599610E+00	1.086620E+00	2.254870E+00
2.669480E+00	1.039270E+00	2.276100E+00
2.265240E+00	2.987800E+00	2.266460E+00
2.302690E+00	3.049540E+00	2.326370E+00
2.865290E+00	9.625820E-01	2.198180E+00
2.781590E+00	9.864280E-01	2.260320E+00
2.879790E+00	9.326540E-01	2.276250E+00
2.346260E+00	3.111400E+00	2.334540E+00
2.404110E+00	3.159880E+00	2.387520E+00
2.386040E+00	3.139370E+00	2.305060E+00
2.353750E+00	3.103090E+00	2.220800E+00
2.996380E+00	9.132910E-01	2.238460E+00
2.443470E+00	3.175280E+00	2.284860E+00
2.481130E+00	3.218970E+00	2.362800E+00
3.221950E+00	8.820640E-01	2.228160E+00
3.149820E+00	8.474960E-01	2.318660E+00
3.269590E+00	8.323830E-01	2.334070E+00
2.529500E+00	3.263920E+00	2.383630E+00
2.586340E+00	3.291940E+00	2.450910E+00
2.574680E+00	3.283620E+00	2.364430E+00
2.553600E+00	3.253470E+00	2.278870E+00
3.385380E+00	8.889650E-01	2.211820E+00
3.386670E+00	8.505340E-01	2.305210E+00
2.643280E+00	3.297200E+00	2.364530E+00
2.705250E+00	3.323560E+00	2.469320E+00
3.555770E+00	8.834530E-01	2.275690E+00
2.754830E+00	3.334980E+00	2.364140E+00
2.816450E+00	3.353560E+00	2.480150E+00
3.760300E+00	9.433640E-01	2.261050E+00
2.890540E+00	3.339120E+00	2.383530E+00
2.894380E+00	3.356710E+00	2.492000E+00
3.874760E+00	1.003100E+00	2.231310E+00
3.894960E+00	9.843330E-01	2.291160E+00
2.968140E+00	3.367440E+00	2.486020E+00
3.074180E+00	3.366100E+00	2.479060E+00
3.024840E+00	3.355640E+00	2.381660E+00
4.104660E+00	1.165060E+00	2.235970E+00
3.991740E+00	1.049810E+00	2.305080E+00
3.167870E+00	3.348840E+00	2.386580E+00
3.153100E+00	3.367200E+00	2.480910E+00
4.305930E+00	1.370590E+00	2.249310E+00
4.247350E+00	1.256040E+00	2.308750E+00
3.239180E+00	3.372780E+00	2.475280E+00
3.329330E+00	3.364530E+00	2.468590E+00
3.346780E+00	3.344910E+00	2.370110E+00
4.341140E+00	2.301480E+00	2.121250E+00
4.396840E+00	2.170450E+00	2.142510E+00
4.459450E+00	1.721570E+00	2.259020E+00
4.447560E+00	1.585450E+00	2.300150E+00
4.384340E+00	1.478110E+00	2.284080E+00
3.426930E+00	3.373210E+00	2.461660E+00
3.526770E+00	3.369750E+00	2.466990E+00
3.549340E+00	3.348820E+00	2.372870E+00
4.286090E+00	2.632280E+00	2.207350E+00
4.345650E+00	2.496700E+00	2.262450E+00
4.398500E+00	2.301680E+00	2.248720E+00
4.470470E+00	2.127190E+00	2.299800E+00
4.461320E+00	1.979540E+00	2.254980E+00
4.469930E+00	1.843530E+00	2.246750E+00
3.628230E+00	3.371910E+00	2.480600E+00
3.743910E+00	3.364580E+00	2.514370E+00
3.739610E+00	3.343070E+00	2.410950E+00
4.130630E+00	3.037950E+00	2.288560E+00
4.187120E+00	2.924830E+00	2.293480E+00
4.256720E+00	2.746030E+00	2.273120E+00
4.264440E+00	2.824510E+00	2.386430E+00
4.330210E+00	2.604900E+00	2.303670E+00
3.814740E+00	3.345670E+00	2.497370E+00
3.915080E+00	3.301570E+00	2.470640E+00
4.022110E+00	3.198160E+00	2.421430E+00
4.105280E+00	3.099260E+00	2.368930E+00
4.199230E+00	2.964060E+00	2.394770E+00
4.240230E+00	2.889610E+00	2.395940E+00
1.964170E+00	2.504670E+00	2.480630E+00
2.012160E+00	2.579060E+00	2.502030E+00
1.988050E+00	2.537380E+00	2.399800E+00
1.937410E+00	2.409350E+00	2.368700E+00
1.936530E+00	2.432710E+00	2.458490E+00
1.911680E+00	2.333260E+00	2.362780E+00
1.904010E+00	2.332630E+00	2.431230E+00
1.888070E+00	2.255220E+00	2.368130E+00
2.048490E+00	1.456480E+00	2.445390E+00
2.026330E+00	1.546710E+00	2.374570E+00
2.097300E+00	1.490790E+00	2.326190E+00
2.127380E+00	1.424200E+00	2.361220E+00
2.100920E+00	1.418890E+00	2.418100E+00
2.144750E+00	1.369620E+00	2.420500E+00
2.072320E+00	2.733620E+00	2.549570E+00
2.108740E+00	2.794120E+00	2.557260E+00
2.087000E+00	2.751880E+00	2.501960E+00
2.073390E+00	2.695660E+00	2.426800E+00
2.055210E+00	2.676810E+00	2.528370E+00
1.897640E+00	2.199820E+00	2.275000E+00
1.901800E+00	2.073050E+00	2.262170E+00
1.958320E+00	1.970070E+00	2.181870E+00
1.903080E+00	1.952950E+00	2.292480E+00
1.991340E+00	1.835830E+00	2.187850E+00
1.930160E+00	1.861610E+00	2.283410E+00
2.030830E+00	1.715850E+00	2.217220E+00
1.968920E+00	1.753890E+00	2.295990E+00
2.059240E+00	1.602010E+00	2.261100E+00
2.000890E+00	1.646450E+00	2.327090E+00
2.280740E+00	1.295930E+00	2.332150E+00
2.226940E+00	1.301200E+00	2.416940E+00
2.319720E+00	1.238980E+00	2.408790E+00
2.153720E+00	2.874800E+00	2.555200E+00
2.195720E+00	2.949490E+00	2.586020E+00
2.177590E+00	2.918310E+00	2.518440E+00
2.155180E+00	2.853170E+00	2.455960E+00
2.461730E+00	1.165700E+00	2.324250E+00
2.412740E+00	1.173770E+00	2.404400E+00
2.507720E+00	1.109530E+00	2.408300E+00
2.223740E+00	2.966200E+00	2.485360E+00
2.267620E+00	3.013490E+00	2.548890E+00
2.617810E+00	1.033000E+00	2.402110E+00
2.731090E+00	9.717030E-01	2.380100E+00
2.696380E+00	9.665390E-01	2.451070E+00
2.760170E+00	9.321250E-01	2.472050E+00
2.310580E+00	3.080920E+00	2.571350E+00
2.353600E+00	3.135630E+00	2.574410E+00
2.336480E+00	3.113500E+00	2.524140E+00
2.311420E+00	3.070790E+00	2.447700E+00
2.887050E+00	8.904030E-01	2.394840E+00
2.382010E+00	3.152040E+00	2.503710E+00
2.409670E+00	3.187940E+00	2.603250E+00
3.055160E+00	8.420400E-01	2.383650E+00
3.009140E+00	8.288340E-01	2.470880E+00
3.108340E+00	8.032260E-01	2.470900E+00
2.474060E+00	3.248040E+00	2.609300E+00
2.523260E+00	3.287230E+00	2.618360E+00
2.502380E+00	3.268120E+00	2.564530E+00
2.478990E+00	3.230000E+00	2.490310E+00
3.213720E+00	8.053930E-01	2.420600E+00
2.552420E+00	3.293260E+00	2.555000E+00
2.604130E+00	3.324850E+00	2.676330E+00
3.377830E+00	8.111640E-01	2.411570E+00
2.654720E+00	3.325740E+00	2.566810E+00
2.715000E+00	3.358610E+00	2.671780E+00
3.519740E+00	8.411900E-01	2.385850E+00
2.768210E+00	3.369180E+00	2.584430E+00
2.774570E+00	3.382660E+00	2.670000E+00
3.723160E+00	8.832210E-01	2.431750E+00
2.823500E+00	3.389250E+00	2.665650E+00
2.909910E+00	3.378020E+00	2.599900E+00
3.901620E+00	9.688410E-01	2.372230E+00
3.043010E+00	3.402790E+00	2.645210E+00
3.023350E+00	3.391340E+00	2.555540E+00
4.144990E+00	1.147160E+00	2.389070E+00
4.043450E+00	1.044960E+00	2.452550E+00
3.140970E+00	3.383250E+00	2.567690E+00
3.118950E+00	3.397660E+00	2.659740E+00
4.344980E+00	1.363670E+00	2.375920E+00
4.268000E+00	1.250130E+00	2.457050E+00
3.200920E+00	3.406530E+00	2.658310E+00
3.283050E+00	3.405830E+00	2.654050E+00
3.307610E+00	3.384760E+00	2.561470E+00
4.491780E+00	1.644610E+00	2.387690E+00
4.437550E+00	1.511000E+00	2.438460E+00
4.489710E+00	1.604890E+00	2.463640E+00
3.372620E+00	3.397210E+00	2.648080E+00
3.466100E+00	3.407070E+00	2.644390E+00
3.495270E+00	3.391280E+00	2.558700E+00
4.456960E+00	2.368090E+00	2.395210E+00
4.520100E+00	2.186910E+00	2.418030E+00
4.514920E+00	2.291030E+00	2.486690E+00
4.536610E+00	1.993410E+00	2.422110E+00
4.522540E+00	1.798490E+00	2.394080E+00
4.512120E+00	1.673580E+00	2.467780E+00
3.556280E+00	3.397830E+00	2.660190E+00
3.669710E+00	3.401970E+00	2.684520E+00
3.672940E+00	3.386690E+00	2.590370E+00
4.343700E+00	2.725910E+00	2.444820E+00
4.425400E+00	2.543350E+00	2.455280E+00
4.404650E+00	2.660220E+00	2.507100E+00
4.492270E+00	2.380860E+00	2.484390E+00
3.736050E+00	3.386160E+00	2.664170E+00
3.831950E+00	3.357540E+00	2.621250E+00
3.967610E+00	3.307320E+00	2.618860E+00
4.001940E+00	3.273300E+00	2.565270E+00
4.059200E+00	3.222160E+00	2.554830E+00
4.151230E+00	3.118840E+00	2.552470E+00
4.136380E+00	3.175240E+00	2.634460E+00
4.231120E+00	2.981730E+00	2.526590E+00
4.301400E+00	2.840420E+00	2.500280E+00
4.380140E+00	2.720210E+00	2.537090E+00
4.057330E+00	3.254220E+00	2.640130E+00
4.105080E+00	3.215450E+00	2.640850E+00
1.804960E+00	2.049490E+00	2.526030E+00
1.823770E+00	2.104870E+00	2.509200E+00
1.819560E+00	2.054370E+00	2.480720E+00
1.828140E+00	1.990490E+00	2.455570E+00
1.799950E+00	1.988030E+00	2.530140E+00
1.837870E+00	1.911280E+00	2.441410E+00
1.789590E+00	1.876170E+00	2.538450E+00
1.831420E+00	1.821590E+00	2.480250E+00
1.962900E+00	1.476630E+00	2.540380E+00
1.943320E+00	1.528800E+00	2.521060E+00
1.988880E+00	1.501580E+00	2.473430E+00
1.999160E+00	1.432340E+00	2.540310E+00
2.067350E+00	2.748790E+00	2.767660E+00
2.102370E+00	2.808230E+00	2.748480E+00
2.079800E+00	2.757940E+00	2.703280E+00
2.063500E+00	2.709740E+00	2.617490E+00
2.048060E+00	2.677830E+00	2.723230E+00
2.022310E+00	2.605100E+00	2.578760E+00
2.016440E+00	2.589090E+00	2.664750E+00
1.959610E+00	2.487540E+00	2.569650E+00
1.904720E+00	2.351710E+00	2.534390E+00
1.866760E+00	2.220630E+00	2.487210E+00
1.856760E+00	2.112950E+00	2.396370E+00
1.864460E+00	1.987500E+00	2.367540E+00
1.876460E+00	1.872630E+00	2.380690E+00
1.914890E+00	1.777290E+00	2.376070E+00
1.872910E+00	1.781340E+00	2.443420E+00
1.947150E+00	1.679520E+00	2.397000E+00
1.897590E+00	1.701710E+00	2.464120E+00
1.969270E+00	1.584440E+00	2.428820E+00
1.920350E+00	1.612450E+00	2.488690E+00
2.085550E+00	1.354190E+00	2.542690E+00
2.160600E+00	1.309400E+00	2.500320E+00
2.149490E+00	1.289470E+00	2.572070E+00
2.205560E+00	1.254640E+00	2.565500E+00
2.134100E+00	2.841850E+00	2.656620E+00
2.140540E+00	2.888640E+00	2.770880E+00
2.361350E+00	1.181240E+00	2.483660E+00
2.307350E+00	1.197560E+00	2.566900E+00
2.402890E+00	1.132960E+00	2.554940E+00
2.186910E+00	2.960250E+00	2.776660E+00
2.239190E+00	2.995720E+00	2.753530E+00
2.189360E+00	2.950230E+00	2.696610E+00
2.551990E+00	1.055180E+00	2.488380E+00
2.496080E+00	1.076180E+00	2.562370E+00
2.599670E+00	1.012480E+00	2.564260E+00
2.273690E+00	3.018440E+00	2.660230E+00
2.296490E+00	3.060900E+00	2.787520E+00
2.696310E+00	9.546640E-01	2.546980E+00
2.829960E+00	8.801630E-01	2.567570E+00
2.340130E+00	3.123560E+00	2.671740E+00
2.947450E+00	8.316840E-01	2.540530E+00
2.912240E+00	8.264880E-01	2.607460E+00
2.986470E+00	7.888700E-01	2.634710E+00
2.399410E+00	3.184520E+00	2.704170E+00
2.440930E+00	3.223880E+00	2.773080E+00
2.444620E+00	3.224990E+00	2.678500E+00
3.087670E+00	7.765280E-01	2.564260E+00
2.507810E+00	3.273840E+00	2.713640E+00
3.206860E+00	7.675820E-01	2.520760E+00
2.583540E+00	3.323270E+00	2.798140E+00
2.653370E+00	3.364580E+00	2.838410E+00
2.629320E+00	3.344570E+00	2.766100E+00
3.350630E+00	7.593390E-01	2.518610E+00
2.689390E+00	3.364990E+00	2.768830E+00
2.698270E+00	3.385350E+00	2.839360E+00
3.559870E+00	7.901610E-01	2.509760E+00
2.738040E+00	3.399790E+00	2.834520E+00
2.799080E+00	3.401140E+00	2.768300E+00
3.712360E+00	8.246800E-01	2.537670E+00
3.680280E+00	7.881730E-01	2.575800E+00
3.743870E+00	8.138850E-01	2.586190E+00
2.925070E+00	3.424870E+00	2.819600E+00
2.884810E+00	3.395750E+00	2.718860E+00
3.943550E+00	9.504830E-01	2.511070E+00
3.830150E+00	8.596470E-01	2.583490E+00
2.981540E+00	3.413690E+00	2.731560E+00
3.028080E+00	3.452740E+00	2.836140E+00
4.184160E+00	1.133200E+00	2.546460E+00
4.083050E+00	1.020260E+00	2.564630E+00
3.109090E+00	3.417510E+00	2.749480E+00
3.106960E+00	3.450330E+00	2.857040E+00
4.368980E+00	1.355040E+00	2.517880E+00
4.303670E+00	1.245980E+00	2.576750E+00
3.175710E+00	3.449520E+00	2.830490E+00
3.244670E+00	3.465170E+00	2.861830E+00
3.264940E+00	3.429530E+00	2.748500E+00
4.507050E+00	1.600080E+00	2.548340E+00
4.446580E+00	1.462790E+00	2.600170E+00
3.340090E+00	3.446340E+00	2.847100E+00
3.436730E+00	3.455230E+00	2.846400E+00
3.440330E+00	3.427230E+00	2.740910E+00
4.559810E+00	2.195260E+00	2.536050E+00
4.579900E+00	2.046560E+00	2.555040E+00
4.587480E+00	1.846750E+00	2.587160E+00
4.610910E+00	1.958840E+00	2.620950E+00
4.537090E+00	1.721770E+00	2.527130E+00
3.514610E+00	3.447150E+00	2.822820E+00
3.599430E+00	3.445800E+00	2.865000E+00
3.602240E+00	3.423830E+00	2.762800E+00
4.443180E+00	2.629200E+00	2.588390E+00
4.526660E+00	2.482410E+00	2.659630E+00
4.549800E+00	2.314040E+00	2.596270E+00
4.612440E+00	2.130430E+00	2.629120E+00
4.620900E+00	2.020980E+00	2.645540E+00
3.668840E+00	3.438500E+00	2.822110E+00
3.759080E+00	3.411430E+00	2.781820E+00
3.900770E+00	3.383480E+00	2.774170E+00
3.947390E+00	3.342860E+00	2.706420E+00
4.203030E+00	3.112960E+00	2.690650E+00
4.280600E+00	2.994610E+00	2.704480E+00
4.257010E+00	3.064070E+00	2.745680E+00
4.344180E+00	2.858070E+00	2.657950E+00
4.403390E+00	2.733430E+00	2.631980E+00
3.988810E+00	3.350420E+00	2.796870E+00
4.036090E+00	3.299790E+00	2.733250E+00
4.156810E+00	3.215210E+00	2.761300E+00
4.235140E+00	3.116650E+00	2.776830E+00
1.764670E+00	2.002810E+00	2.669330E+00
1.788250E+00	2.070890E+00	2.670990E+00
1.786430E+00	2.028770E+00	2.594270E+00
1.761960E+00	1.914800E+00	2.603350E+00
1.741950E+00	1.933140E+00	2.671650E+00
1.750060E+00	1.847700E+00	2.614840E+00
1.712770E+00	1.823340E+00	2.689640E+00
1.757560E+00	1.780510E+00	2.636880E+00
2.033530E+00	2.663350E+00	2.894090E+00
2.060950E+00	2.731090E+00	2.918510E+00
2.041260E+00	2.688390E+00	2.823850E+00
2.006500E+00	2.589710E+00	2.768940E+00
2.008380E+00	2.600820E+00	2.867440E+00
1.968520E+00	2.484860E+00	2.706750E+00
1.972600E+00	2.500110E+00	2.819480E+00
1.919580E+00	2.374650E+00	2.649050E+00
1.929450E+00	2.391220E+00	2.761940E+00
1.876530E+00	2.258450E+00	2.612730E+00
1.887420E+00	2.284380E+00	2.720590E+00
1.831250E+00	2.142330E+00	2.590090E+00
1.847170E+00	2.170150E+00	2.686410E+00
1.847840E+00	1.723710E+00	2.520260E+00
1.802590E+00	1.755170E+00	2.576160E+00
1.869900E+00	1.631530E+00	2.547530E+00
1.821490E+00	1.651760E+00	2.609630E+00
1.900180E+00	1.555090E+00	2.564250E+00
1.853000E+00	1.556070E+00	2.629780E+00
1.922840E+00	1.456980E+00	2.625400E+00
1.999830E+00	1.375510E+00	2.622620E+00
1.957050E+00	1.346650E+00	2.727950E+00
2.045360E+00	1.309660E+00	2.685080E+00
2.092230E+00	2.801790E+00	2.838470E+00
2.148400E+00	1.251200E+00	2.684640E+00
2.236230E+00	1.206370E+00	2.658240E+00
2.223160E+00	1.189600E+00	2.729080E+00
2.301330E+00	1.152490E+00	2.741900E+00
2.135440E+00	2.887060E+00	2.861820E+00
2.172490E+00	2.943310E+00	2.913420E+00
2.165810E+00	2.941560E+00	2.830650E+00
2.441920E+00	1.091370E+00	2.630480E+00
2.392940E+00	1.113250E+00	2.678030E+00
2.478640E+00	1.053140E+00	2.710170E+00
2.229370E+00	2.996700E+00	2.848340E+00
2.658080E+00	9.561800E-01	2.648580E+00
2.590120E+00	9.938590E-01	2.700800E+00
2.667300E+00	9.365500E-01	2.721520E+00
2.297670E+00	3.059560E+00	2.903020E+00
2.333560E+00	3.120450E+00	2.909810E+00
2.318300E+00	3.101940E+00	2.851670E+00
2.745800E+00	8.982290E-01	2.692010E+00
2.363480E+00	3.155590E+00	2.813950E+00
2.382980E+00	3.173780E+00	2.955380E+00
2.891620E+00	8.189520E-01	2.693310E+00
2.996010E+00	7.642010E-01	2.725030E+00
2.437400E+00	3.225140E+00	2.979900E+00
2.486360E+00	3.266970E+00	2.962850E+00
2.435180E+00	3.223380E+00	2.886180E+00
3.098380E+00	7.380500E-01	2.687740E+00
2.510950E+00	3.282240E+00	2.860550E+00
2.535890E+00	3.303870E+00	2.947920E+00
3.275660E+00	7.128790E-01	2.643160E+00
2.613210E+00	3.348620E+00	2.951800E+00
3.477070E+00	7.219740E-01	2.625970E+00
3.401500E+00	6.924770E-01	2.698490E+00
3.502110E+00	6.850480E-01	2.739220E+00
2.727600E+00	3.402770E+00	2.930230E+00
3.620540E+00	7.522310E-01	2.606950E+00
3.620250E+00	7.255270E-01	2.696390E+00
2.831050E+00	3.445140E+00	2.973740E+00
2.791780E+00	3.427290E+00	2.879490E+00
3.732580E+00	7.904850E-01	2.648290E+00
2.877310E+00	3.440000E+00	2.907690E+00
2.887620E+00	3.454740E+00	2.986360E+00
4.023980E+00	9.565830E-01	2.664470E+00
3.874740E+00	8.459760E-01	2.719680E+00
2.930690E+00	3.461850E+00	2.989130E+00
2.986210E+00	3.464540E+00	2.936200E+00
4.150540E+00	1.057270E+00	2.652980E+00
4.125870E+00	1.019700E+00	2.705490E+00
3.071210E+00	3.467300E+00	2.921060E+00
4.386640E+00	1.323370E+00	2.649070E+00
4.264080E+00	1.185700E+00	2.705530E+00
4.179510E+00	1.072120E+00	2.731640E+00
3.165430E+00	3.464880E+00	2.935450E+00
3.289430E+00	3.474080E+00	2.964830E+00
4.523310E+00	1.574480E+00	2.711120E+00
4.558280E+00	1.687750E+00	2.615780E+00
4.583830E+00	1.723510E+00	2.697920E+00
4.442200E+00	1.428780E+00	2.716240E+00
3.374200E+00	3.478760E+00	3.012070E+00
3.393210E+00	3.461890E+00	2.929070E+00
4.630420E+00	1.936550E+00	2.693210E+00
4.620800E+00	1.825140E+00	2.751830E+00
3.443990E+00	3.482230E+00	2.995260E+00
3.501340E+00	3.465550E+00	2.924230E+00
3.612440E+00	3.467790E+00	2.969770E+00
4.504000E+00	2.612320E+00	2.723840E+00
4.583920E+00	2.473080E+00	2.811900E+00
4.610840E+00	2.327250E+00	2.763420E+00
4.637960E+00	2.177120E+00	2.730910E+00
4.641430E+00	2.047160E+00	2.724510E+00
3.697950E+00	3.448080E+00	2.902260E+00
3.820990E+00	3.439300E+00	2.954460E+00
3.878350E+00	3.411620E+00	2.869570E+00
4.299930E+00	3.043140E+00	2.837380E+00
4.366220E+00	2.946340E+00	2.845240E+00
4.400610E+00	2.858040E+00	2.804110E+00
4.453300E+00	2.735860E+00	2.765710E+00
3.925360E+00	3.419980E+00	2.953340E+00
3.966700E+00	3.382610E+00	2.882390E+00
4.085260E+00	3.322580E+00	2.888600E+00
4.181190E+00	3.255320E+00	2.901960E+00
4.213310E+00	3.205230E+00	2.874230E+00
4.247890E+00	3.148010E+00	2.876410E+00
4.239530E+00	3.191240E+00	2.913490E+00
4.224410E+00	3.220950E+00	2.930170E+00
1.719610E+00	1.957010E+00	2.819630E+00
1.753740E+00	2.022850E+00	2.823410E+00
1.743490E+00	1.977280E+00	2.745420E+00
1.691660E+00	1.869640E+00	2.745010E+00
1.683810E+00	1.893710E+00	2.815030E+00
1.676680E+00	1.807180E+00	2.755200E+00
1.655540E+00	1.806560E+00	2.809230E+00
1.672950E+00	1.746280E+00	2.782440E+00
2.021190E+00	2.626230E+00	3.059710E+00
2.040100E+00	2.684670E+00	3.054220E+00
2.028640E+00	2.637540E+00	2.968990E+00
1.987570E+00	2.524450E+00	2.926730E+00
1.998500E+00	2.553450E+00	3.027930E+00
1.948950E+00	2.411620E+00	2.873430E+00
1.973650E+00	2.441540E+00	2.987580E+00
1.898770E+00	2.306720E+00	2.824980E+00
1.920710E+00	2.328570E+00	2.933090E+00
1.858960E+00	2.194180E+00	2.783270E+00
1.878340E+00	2.216640E+00	2.882780E+00
1.793900E+00	2.091470E+00	2.755260E+00
1.812990E+00	2.114840E+00	2.839560E+00
1.772320E+00	1.678450E+00	2.671790E+00
1.719690E+00	1.709350E+00	2.730230E+00
1.792060E+00	1.577170E+00	2.699290E+00
1.734110E+00	1.607040E+00	2.763620E+00
1.830050E+00	1.478090E+00	2.722890E+00
1.762980E+00	1.507450E+00	2.790200E+00
1.881890E+00	1.393930E+00	2.755300E+00
1.805820E+00	1.402610E+00	2.843440E+00
1.912430E+00	1.343730E+00	2.787600E+00
1.878360E+00	1.347510E+00	2.832620E+00
1.945490E+00	1.298480E+00	2.849550E+00
2.062730E+00	2.744860E+00	3.098110E+00
2.093310E+00	2.807150E+00	3.066960E+00
2.064260E+00	2.742830E+00	3.012600E+00
2.077000E+00	1.264460E+00	2.743870E+00
2.022360E+00	1.273340E+00	2.789290E+00
2.106260E+00	1.229900E+00	2.818090E+00
2.120070E+00	2.843050E+00	2.966810E+00
2.139380E+00	2.887240E+00	3.099590E+00
2.215380E+00	1.171230E+00	2.835400E+00
2.319410E+00	1.127720E+00	2.863210E+00
2.182680E+00	2.958190E+00	3.115750E+00
2.227700E+00	3.001190E+00	3.086650E+00
2.175540E+00	2.945150E+00	3.021750E+00
2.420400E+00	1.071960E+00	2.848480E+00
2.544280E+00	1.007880E+00	2.828640E+00
2.511920E+00	1.017500E+00	2.906800E+00
2.590720E+00	9.706400E-01	2.939720E+00
2.249560E+00	3.007380E+00	2.980450E+00
2.272490E+00	3.036550E+00	3.059190E+00
2.687640E+00	9.173660E-01	2.838870E+00
2.318540E+00	3.097800E+00	3.036740E+00
2.818220E+00	8.410710E-01	2.808560E+00
2.785210E+00	8.488720E-01	2.879780E+00
2.863170E+00	7.959140E-01	2.905900E+00
2.380310E+00	3.176760E+00	3.070250E+00
2.416930E+00	3.213300E+00	3.091980E+00
2.415910E+00	3.208390E+00	3.031750E+00
2.955510E+00	7.636870E-01	2.827230E+00
2.468410E+00	3.260160E+00	3.091430E+00
3.066690E+00	7.227720E-01	2.787150E+00
2.542320E+00	3.310510E+00	3.030950E+00
3.198080E+00	6.864940E-01	2.784690E+00
2.614210E+00	3.364490E+00	3.086260E+00
2.676440E+00	3.411110E+00	3.121930E+00
2.647100E+00	3.381650E+00	3.050200E+00
3.373590E+00	6.602640E-01	2.787630E+00
3.525430E+00	6.502540E-01	2.831880E+00
2.700810E+00	3.408930E+00	3.053380E+00
2.714190E+00	3.436390E+00	3.126530E+00
3.640490E+00	6.889540E-01	2.801630E+00
2.750000E+00	3.456210E+00	3.128280E+00
2.801010E+00	3.460820E+00	3.077090E+00
3.756250E+00	7.602270E-01	2.765010E+00
2.919680E+00	3.480220E+00	3.076560E+00
4.025700E+00	9.130480E-01	2.805140E+00
3.899340E+00	8.068990E-01	2.841400E+00
3.030450E+00	3.529130E+00	3.118510E+00
2.989050E+00	3.488070E+00	3.031810E+00
4.131910E+00	1.002850E+00	2.766780E+00
3.084740E+00	3.489820E+00	3.034990E+00
3.102220E+00	3.532860E+00	3.139860E+00
4.406480E+00	1.314760E+00	2.791360E+00
4.319940E+00	1.197930E+00	2.832270E+00
4.228280E+00	1.094410E+00	2.811000E+00
3.154020E+00	3.522600E+00	3.121280E+00
3.218720E+00	3.540270E+00	3.163280E+00
3.213020E+00	3.507880E+00	3.063950E+00
4.591180E+00	1.696900E+00	2.810830E+00
4.550760E+00	1.559280E+00	2.865570E+00
4.475320E+00	1.457430E+00	2.807660E+00
3.263740E+00	3.533520E+00	3.131840E+00
3.335520E+00	3.506210E+00	3.109700E+00
4.652990E+00	1.952860E+00	2.823070E+00
4.646960E+00	1.812380E+00	2.882470E+00
3.431560E+00	3.500280E+00	3.069890E+00
3.540330E+00	3.495900E+00	3.057310E+00
3.631670E+00	3.491790E+00	3.039820E+00
4.557440E+00	2.605320E+00	2.879050E+00
4.628640E+00	2.468430E+00	2.926720E+00
4.651700E+00	2.342870E+00	2.901880E+00
4.671310E+00	2.183090E+00	2.866330E+00
4.658650E+00	2.080600E+00	2.811000E+00
3.718610E+00	3.482540E+00	3.026870E+00
3.833220E+00	3.480470E+00	3.075830E+00
4.375600E+00	2.981720E+00	2.934390E+00
4.450850E+00	2.863630E+00	2.961610E+00
4.412320E+00	2.960620E+00	2.999770E+00
4.487520E+00	2.744850E+00	2.888740E+00
3.933310E+00	3.449760E+00	3.053440E+00
4.018150E+00	3.391800E+00	2.997380E+00
4.125190E+00	3.360140E+00	3.041180E+00
4.164330E+00	3.305890E+00	2.975330E+00
4.255370E+00	3.195850E+00	2.984620E+00
4.330240E+00	3.082060E+00	2.998590E+00
4.378370E+00	3.007200E+00	2.986960E+00
4.190700E+00	3.313730E+00	3.050930E+00
4.212410E+00	3.260040E+00	2.984570E+00
1.890470E+00	2.209360E+00	3.042390E+00
1.911730E+00	2.266020E+00	3.068210E+00
1.896710E+00	2.236400E+00	2.989020E+00
1.840540E+00	2.130550E+00	2.927410E+00
1.856410E+00	2.143410E+00	3.011910E+00
1.776330E+00	2.052570E+00	2.889290E+00
1.783100E+00	2.050560E+00	2.964300E+00
1.722220E+00	1.949230E+00	2.899040E+00
1.648260E+00	1.828020E+00	2.889980E+00
1.634940E+00	1.716960E+00	2.885770E+00
1.671380E+00	1.637150E+00	2.836210E+00
1.623670E+00	1.602410E+00	2.944890E+00
1.711260E+00	1.541820E+00	2.849910E+00
1.667320E+00	1.555910E+00	2.906570E+00
1.743250E+00	1.459140E+00	2.876680E+00
1.692610E+00	1.486960E+00	2.927950E+00
1.763480E+00	1.409230E+00	2.903710E+00
1.730190E+00	1.419270E+00	2.954440E+00
1.778180E+00	1.366490E+00	2.952510E+00
2.049090E+00	2.670720E+00	3.136670E+00
2.019170E+00	2.587600E+00	3.114160E+00
1.999800E+00	2.496650E+00	3.104340E+00
1.948790E+00	2.360270E+00	3.057480E+00
1.865430E+00	1.314280E+00	2.945560E+00
1.954250E+00	1.265250E+00	2.951660E+00
2.101870E+00	2.805830E+00	3.163880E+00
2.068520E+00	2.739700E+00	3.157680E+00
2.047040E+00	1.233230E+00	2.937270E+00
2.141220E+00	1.201240E+00	2.915650E+00
2.130870E+00	1.199710E+00	2.977910E+00
2.207210E+00	1.163610E+00	2.996150E+00
2.148820E+00	2.891540E+00	3.209830E+00
2.175780E+00	2.943440E+00	3.227650E+00
2.171320E+00	2.938960E+00	3.171050E+00
2.358090E+00	1.103260E+00	2.918250E+00
2.303340E+00	1.128750E+00	2.957380E+00
2.393020E+00	1.077110E+00	2.992600E+00
2.221700E+00	2.995190E+00	3.218210E+00
2.504510E+00	1.013970E+00	2.999170E+00
2.607590E+00	9.458240E-01	3.041530E+00
2.282870E+00	3.048950E+00	3.141830E+00
2.687610E+00	8.909110E-01	2.994140E+00
2.329430E+00	3.113230E+00	3.185240E+00
2.362820E+00	3.157770E+00	3.208190E+00
2.356860E+00	3.153440E+00	3.136330E+00
2.778220E+00	8.385010E-01	2.952680E+00
2.874080E+00	7.607790E-01	3.009800E+00
2.414750E+00	3.207860E+00	3.196880E+00
2.958310E+00	7.259730E-01	2.945070E+00
2.482940E+00	3.278040E+00	3.225160E+00
2.542490E+00	3.328360E+00	3.254210E+00
2.507670E+00	3.301670E+00	3.178690E+00
3.101270E+00	6.702880E-01	2.913960E+00
2.560370E+00	3.335810E+00	3.159040E+00
2.606470E+00	3.371450E+00	3.267330E+00
3.281390E+00	6.279450E-01	2.894060E+00
3.222150E+00	6.039630E-01	2.977210E+00
3.328810E+00	5.816060E-01	2.987740E+00
2.660610E+00	3.404000E+00	3.218730E+00
3.458050E+00	6.103430E-01	2.932140E+00
2.747470E+00	3.463930E+00	3.210450E+00
3.645880E+00	6.529160E-01	2.915040E+00
2.807610E+00	3.502520E+00	3.241590E+00
2.805860E+00	3.493870E+00	3.183490E+00
3.783730E+00	7.228140E-01	2.878500E+00
2.848460E+00	3.515630E+00	3.252690E+00
2.895260E+00	3.511880E+00	3.208340E+00
4.036520E+00	8.747710E-01	2.945390E+00
3.903790E+00	7.746230E-01	2.939650E+00
3.001060E+00	3.541150E+00	3.216060E+00
4.174160E+00	9.877940E-01	2.882180E+00
3.087800E+00	3.549020E+00	3.220460E+00
4.403510E+00	1.252590E+00	2.905170E+00
4.299240E+00	1.126930E+00	2.933800E+00
4.398780E+00	1.218190E+00	2.983830E+00
3.158550E+00	3.540950E+00	3.204200E+00
3.232240E+00	3.553020E+00	3.264990E+00
4.622170E+00	1.685620E+00	2.933360E+00
4.584600E+00	1.561380E+00	2.990370E+00
4.491010E+00	1.393280E+00	2.932430E+00
4.447930E+00	1.284030E+00	2.969330E+00
3.291170E+00	3.536200E+00	3.206370E+00
3.376320E+00	3.521220E+00	3.239960E+00
4.688730E+00	1.944820E+00	2.979650E+00
4.678550E+00	2.048850E+00	2.892230E+00
4.699920E+00	2.095850E+00	2.963760E+00
4.663080E+00	1.796540E+00	2.987400E+00
3.478620E+00	3.520280E+00	3.189310E+00
3.597620E+00	3.516710E+00	3.162300E+00
3.661120E+00	3.510340E+00	3.104070E+00
4.633970E+00	2.527160E+00	3.000540E+00
4.684830E+00	2.389090E+00	3.039370E+00
4.667840E+00	2.482990E+00	3.058970E+00
4.702470E+00	2.220720E+00	2.994940E+00
3.708750E+00	3.526520E+00	3.196470E+00
3.774800E+00	3.522350E+00	3.190040E+00
3.773740E+00	3.508930E+00	3.141180E+00
4.458060E+00	2.938220E+00	3.101910E+00
4.393930E+00	3.006440E+00	3.031680E+00
4.391120E+00	3.036090E+00	3.087110E+00
4.528300E+00	2.799940E+00	3.095530E+00
4.582400E+00	2.673340E+00	3.027020E+00
4.650120E+00	2.546070E+00	3.072150E+00
3.816000E+00	3.515770E+00	3.189670E+00
3.911230E+00	3.493660E+00	3.194430E+00
4.075330E+00	3.406710E+00	3.136230E+00
4.138440E+00	3.377330E+00	3.111420E+00
4.282750E+00	3.205260E+00	3.130180E+00
4.233340E+00	3.259470E+00	3.058220E+00
4.212480E+00	3.306930E+00	3.124120E+00
4.356620E+00	3.103640E+00	3.125870E+00
4.170400E+00	3.350950E+00	3.100170E+00
1.935260E+00	2.269250E+00	3.241680E+00
1.956580E+00	2.317480E+00	3.227850E+00
1.928200E+00	2.260900E+00	3.186980E+00
1.892330E+00	2.191690E+00	3.108500E+00
1.905630E+00	2.189210E+00	3.207440E+00
1.799630E+00	2.069550E+00	3.055160E+00
1.831840E+00	2.089100E+00	3.154510E+00
1.731920E+00	1.962970E+00	3.010060E+00
1.752820E+00	1.986140E+00	3.104940E+00
1.653080E+00	1.859310E+00	2.977590E+00
1.666770E+00	1.884820E+00	3.066760E+00
1.615660E+00	1.756130E+00	2.969330E+00
1.606290E+00	1.787190E+00	3.046360E+00
1.594370E+00	1.659160E+00	2.984260E+00
1.575390E+00	1.690800E+00	3.046580E+00
1.590730E+00	1.599880E+00	3.005670E+00
1.563100E+00	1.593170E+00	3.074360E+00
1.592560E+00	1.541360E+00	3.030910E+00
1.997110E+00	2.391590E+00	3.252700E+00
2.026750E+00	2.488280E+00	3.278670E+00
2.006250E+00	2.439610E+00	3.184030E+00
1.948070E+00	2.319920E+00	3.153810E+00
1.639840E+00	1.513380E+00	2.978060E+00
1.676630E+00	1.441040E+00	3.012600E+00
1.732010E+00	1.359830E+00	3.066530E+00
1.793370E+00	1.318080E+00	3.022290E+00
1.786440E+00	1.305540E+00	3.086040E+00
1.857200E+00	1.279860E+00	3.091370E+00
2.074820E+00	2.689760E+00	3.297990E+00
2.090810E+00	2.762240E+00	3.326970E+00
2.078890E+00	2.728480E+00	3.230720E+00
2.046700E+00	2.590320E+00	3.234930E+00
1.991060E+00	1.240090E+00	3.001380E+00
1.942290E+00	1.257700E+00	3.039410E+00
2.039130E+00	1.219110E+00	3.086100E+00
2.116760E+00	2.829930E+00	3.352130E+00
2.135720E+00	2.871750E+00	3.340320E+00
2.122100E+00	2.832350E+00	3.278850E+00
2.130480E+00	1.193700E+00	3.051240E+00
2.214000E+00	1.157630E+00	3.111000E+00
2.168540E+00	2.936250E+00	3.320560E+00
2.333830E+00	1.108740E+00	3.120050E+00
2.449090E+00	1.034410E+00	3.102590E+00
2.422690E+00	1.048120E+00	3.165720E+00
2.487850E+00	1.006150E+00	3.200780E+00
2.228070E+00	3.014850E+00	3.339720E+00
2.278460E+00	3.061660E+00	3.358130E+00
2.258770E+00	3.033650E+00	3.295650E+00
2.570350E+00	9.660940E-01	3.145860E+00
2.297760E+00	3.067040E+00	3.268090E+00
2.311510E+00	3.098550E+00	3.350560E+00
2.684460E+00	8.786070E-01	3.114250E+00
2.355850E+00	3.154440E+00	3.321990E+00
2.776880E+00	8.162830E-01	3.064840E+00
2.868100E+00	7.420780E-01	3.113630E+00
2.427560E+00	3.230450E+00	3.346390E+00
2.472440E+00	3.286560E+00	3.381280E+00
2.461350E+00	3.260660E+00	3.297110E+00
2.993070E+00	6.656220E-01	3.067590E+00
2.520180E+00	3.321570E+00	3.346710E+00
3.137540E+00	6.031840E-01	3.036420E+00
3.095600E+00	5.861030E-01	3.110730E+00
3.164230E+00	5.635800E-01	3.097000E+00
2.602450E+00	3.379740E+00	3.357210E+00
3.256280E+00	5.527880E-01	3.070850E+00
2.670830E+00	3.427400E+00	3.351340E+00
3.443240E+00	5.468630E-01	3.080140E+00
2.746000E+00	3.478710E+00	3.338240E+00
3.625900E+00	6.063810E-01	3.042580E+00
2.838010E+00	3.527880E+00	3.327260E+00
3.836890E+00	7.043530E-01	3.021690E+00
2.903080E+00	3.561590E+00	3.365130E+00
2.902460E+00	3.538910E+00	3.310980E+00
3.961730E+00	7.937650E-01	3.009150E+00
3.973410E+00	7.762960E-01	3.064640E+00
2.943240E+00	3.578420E+00	3.377980E+00
2.984980E+00	3.571060E+00	3.334840E+00
4.238080E+00	9.866750E-01	3.056210E+00
4.065000E+00	8.478980E-01	3.063730E+00
3.078070E+00	3.577000E+00	3.328480E+00
4.363410E+00	1.141410E+00	3.045580E+00
4.358440E+00	1.080540E+00	3.105710E+00
3.159830E+00	3.558110E+00	3.306200E+00
3.241170E+00	3.584990E+00	3.375360E+00
4.652760E+00	1.702850E+00	3.057370E+00
4.624420E+00	1.576010E+00	3.080230E+00
4.559540E+00	1.454910E+00	3.067040E+00
4.481080E+00	1.277950E+00	3.060430E+00
4.421120E+00	1.155680E+00	3.122930E+00
3.330670E+00	3.549410E+00	3.330570E+00
3.394010E+00	3.534380E+00	3.304360E+00
4.718900E+00	2.093920E+00	3.069600E+00
4.720820E+00	1.955210E+00	3.123710E+00
4.690940E+00	1.839910E+00	3.069130E+00
3.439930E+00	3.532490E+00	3.284870E+00
3.525510E+00	3.545990E+00	3.331190E+00
3.615460E+00	3.530920E+00	3.255930E+00
3.657770E+00	3.557460E+00	3.354340E+00
4.688700E+00	2.474330E+00	3.121400E+00
4.726500E+00	2.366440E+00	3.174180E+00
4.731630E+00	2.237730E+00	3.120680E+00
3.741180E+00	3.544430E+00	3.289330E+00
3.804610E+00	3.524310E+00	3.230350E+00
3.878000E+00	3.544960E+00	3.316960E+00
4.419170E+00	3.040390E+00	3.182540E+00
4.496050E+00	2.954140E+00	3.250030E+00
4.552150E+00	2.830390E+00	3.207130E+00
4.614560E+00	2.704960E+00	3.171750E+00
4.662680E+00	2.581200E+00	3.147790E+00
3.995030E+00	3.508390E+00	3.316680E+00
4.090820E+00	3.442420E+00	3.277430E+00
4.214980E+00	3.329330E+00	3.227840E+00
4.166620E+00	3.361210E+00	3.145210E+00
4.308540E+00	3.224760E+00	3.257530E+00
4.363000E+00	3.139470E+00	3.224060E+00
1.824260E+00	2.090110E+00	3.337520E+00
1.858500E+00	2.125190E+00	3.338390E+00
1.826820E+00	2.094830E+00	3.311250E+00
1.801470E+00	2.060640E+00	3.313160E+00
1.899760E+00	2.186880E+00	3.329350E+00
1.939980E+00	2.276990E+00	3.362630E+00
1.919090E+00	2.228070E+00	3.284640E+00
1.846710E+00	2.106480E+00	3.264390E+00
1.775870E+00	2.006360E+00	3.196430E+00
1.776240E+00	2.016200E+00	3.264480E+00
1.699710E+00	1.908580E+00	3.155680E+00
1.725730E+00	1.932610E+00	3.237990E+00
1.619850E+00	1.814480E+00	3.128420E+00
1.638770E+00	1.839400E+00	3.209020E+00
1.577100E+00	1.718770E+00	3.120040E+00
1.590550E+00	1.745530E+00	3.197500E+00
1.552500E+00	1.637370E+00	3.122320E+00
1.541490E+00	1.642010E+00	3.211030E+00
1.549830E+00	1.592410E+00	3.131600E+00
1.543730E+00	1.591190E+00	3.177680E+00
1.551540E+00	1.549700E+00	3.168650E+00
1.968720E+00	2.334000E+00	3.305530E+00
1.619460E+00	1.466420E+00	3.064800E+00
1.577770E+00	1.489280E+00	3.146740E+00
1.666110E+00	1.407400E+00	3.099020E+00
1.623350E+00	1.428830E+00	3.142780E+00
1.695670E+00	1.373130E+00	3.132800E+00
1.667440E+00	1.385000E+00	3.181340E+00
1.719720E+00	1.345490E+00	3.187310E+00
2.049060E+00	2.526920E+00	3.396350E+00
2.065730E+00	2.577730E+00	3.417580E+00
2.048880E+00	2.554520E+00	3.349010E+00
2.028240E+00	2.457460E+00	3.353730E+00
1.793380E+00	1.294290E+00	3.185790E+00
1.895170E+00	1.267900E+00	3.207070E+00
2.097620E+00	2.763360E+00	3.449100E+00
2.123490E+00	2.822870E+00	3.479610E+00
2.104590E+00	2.793170E+00	3.402690E+00
2.083000E+00	2.677600E+00	3.390170E+00
1.970450E+00	1.245650E+00	3.175860E+00
2.072370E+00	1.215840E+00	3.222170E+00
2.141500E+00	2.877790E+00	3.411080E+00
2.157930E+00	1.186060E+00	3.186140E+00
2.252550E+00	1.143880E+00	3.197300E+00
2.234850E+00	1.150250E+00	3.274570E+00
2.334580E+00	1.106010E+00	3.286680E+00
2.177130E+00	2.962270E+00	3.451110E+00
2.217750E+00	3.017830E+00	3.485580E+00
2.204970E+00	3.000300E+00	3.407420E+00
2.430460E+00	1.041980E+00	3.243660E+00
2.495750E+00	9.954060E-01	3.258660E+00
2.252860E+00	3.046930E+00	3.438450E+00
2.575090E+00	9.482770E-01	3.291970E+00
2.316510E+00	3.114320E+00	3.456880E+00
2.684410E+00	8.584500E-01	3.237820E+00
2.373030E+00	3.184820E+00	3.468000E+00
2.418580E+00	3.235030E+00	3.504490E+00
2.406770E+00	3.215670E+00	3.420710E+00
2.783850E+00	7.892960E-01	3.182270E+00
2.913260E+00	6.664240E-01	3.222440E+00
2.457710E+00	3.278740E+00	3.467930E+00
3.027920E+00	5.946330E-01	3.179270E+00
2.984880E+00	5.978000E-01	3.240590E+00
3.040410E+00	5.550580E-01	3.250040E+00
2.523020E+00	3.341560E+00	3.463190E+00
3.166850E+00	5.188840E-01	3.187350E+00
2.603310E+00	3.395480E+00	3.462170E+00
3.343170E+00	4.960940E-01	3.159440E+00
3.284330E+00	4.683120E-01	3.235280E+00
3.380060E+00	4.664900E-01	3.235030E+00
2.674750E+00	3.454100E+00	3.464760E+00
3.437370E+00	5.076170E-01	3.150240E+00
3.437840E+00	4.875270E-01	3.197350E+00
2.748490E+00	3.510360E+00	3.461690E+00
3.604830E+00	5.615140E-01	3.140540E+00
3.515420E+00	5.152400E-01	3.177950E+00
2.833850E+00	3.563240E+00	3.453510E+00
3.784220E+00	6.289550E-01	3.178730E+00
2.927430E+00	3.592720E+00	3.449620E+00
4.022640E+00	7.760240E-01	3.159080E+00
2.995530E+00	3.638130E+00	3.493680E+00
2.993410E+00	3.618230E+00	3.432600E+00
4.152030E+00	8.798230E-01	3.135040E+00
4.158410E+00	8.629470E-01	3.197150E+00
3.026640E+00	3.645140E+00	3.481880E+00
3.073010E+00	3.627620E+00	3.462950E+00
4.389620E+00	1.055070E+00	3.198930E+00
4.248180E+00	9.359070E-01	3.194600E+00
3.165180E+00	3.593270E+00	3.422500E+00
3.243560E+00	3.602650E+00	3.479890E+00
4.671730E+00	1.642390E+00	3.138870E+00
4.634500E+00	1.521380E+00	3.153780E+00
4.587520E+00	1.371890E+00	3.171270E+00
4.508780E+00	1.225030E+00	3.199310E+00
4.593480E+00	1.310290E+00	3.244400E+00
3.310780E+00	3.582520E+00	3.448420E+00
3.383990E+00	3.559390E+00	3.429040E+00
3.426470E+00	3.547490E+00	3.356390E+00
3.480780E+00	3.564120E+00	3.451260E+00
4.754270E+00	2.102200E+00	3.203080E+00
4.747770E+00	1.955690E+00	3.219480E+00
4.718260E+00	1.794200E+00	3.181280E+00
4.700340E+00	1.615020E+00	3.228720E+00
4.650960E+00	1.463160E+00	3.245750E+00
4.623250E+00	1.371430E+00	3.245040E+00
3.588200E+00	3.560610E+00	3.420150E+00
3.687210E+00	3.575750E+00	3.448030E+00
4.715940E+00	2.485430E+00	3.227180E+00
4.757370E+00	2.362260E+00	3.295520E+00
4.758350E+00	2.249870E+00	3.229590E+00
3.778850E+00	3.567810E+00	3.385640E+00
3.899940E+00	3.575570E+00	3.427100E+00
4.438350E+00	3.070410E+00	3.299640E+00
4.520470E+00	2.977190E+00	3.374820E+00
4.577590E+00	2.853140E+00	3.329690E+00
4.636580E+00	2.732170E+00	3.288380E+00
4.684220E+00	2.611440E+00	3.258420E+00
3.981850E+00	3.542970E+00	3.389100E+00
4.112360E+00	3.489450E+00	3.409510E+00
4.221280E+00	3.386690E+00	3.369220E+00
4.303830E+00	3.273190E+00	3.351730E+00
4.373880E+00	3.176480E+00	3.331750E+00
1.923310E+00	2.260410E+00	3.505020E+00
1.960290E+00	2.325170E+00	3.520230E+00
1.928270E+00	2.259670E+00	3.467830E+00
1.911870E+00	2.203090E+00	3.401510E+00
1.907160E+00	2.195200E+00	3.474500E+00
1.833500E+00	2.082430E+00	3.394910E+00
1.754100E+00	1.973410E+00	3.320730E+00
1.764250E+00	1.974760E+00	3.396530E+00
1.661250E+00	1.866710E+00	3.287850E+00
1.692150E+00	1.890980E+00	3.365850E+00
1.599310E+00	1.772610E+00	3.272440E+00
1.616220E+00	1.800390E+00	3.346460E+00
1.552100E+00	1.688140E+00	3.265360E+00
1.562610E+00	1.699130E+00	3.353470E+00
1.531000E+00	1.641270E+00	3.270050E+00
1.531880E+00	1.642640E+00	3.316440E+00
1.523890E+00	1.600360E+00	3.302400E+00
1.957360E+00	2.307160E+00	3.443070E+00
2.002560E+00	2.385610E+00	3.491450E+00
1.530200E+00	1.539750E+00	3.269430E+00
1.549830E+00	1.501430E+00	3.224000E+00
1.544630E+00	1.486290E+00	3.275580E+00
1.568420E+00	1.455180E+00	3.260440E+00
2.032850E+00	2.458450E+00	3.495840E+00
2.057030E+00	2.546610E+00	3.535090E+00
2.047880E+00	2.513020E+00	3.447090E+00
2.007360E+00	2.389430E+00	3.417020E+00
1.616460E+00	1.414270E+00	3.227740E+00
1.684750E+00	1.350160E+00	3.296770E+00
1.742250E+00	1.315260E+00	3.258190E+00
1.743810E+00	1.311170E+00	3.313330E+00
1.791930E+00	1.284610E+00	3.307320E+00
2.096620E+00	2.736630E+00	3.605170E+00
2.110610E+00	2.795010E+00	3.599260E+00
2.098660E+00	2.741830E+00	3.519060E+00
2.081670E+00	2.616860E+00	3.484150E+00
2.089910E+00	2.650640E+00	3.573590E+00
1.955840E+00	1.251840E+00	3.268180E+00
1.895770E+00	1.262340E+00	3.304500E+00
1.973810E+00	1.243790E+00	3.328730E+00
2.136220E+00	2.851950E+00	3.648520E+00
2.156280E+00	2.913270E+00	3.623060E+00
2.131540E+00	2.840490E+00	3.564450E+00
2.031280E+00	1.223600E+00	3.308790E+00
2.157600E+00	2.914020E+00	3.527040E+00
2.176720E+00	2.969480E+00	3.608960E+00
2.163640E+00	1.180730E+00	3.336090E+00
2.273850E+00	1.129610E+00	3.358250E+00
2.363710E+00	1.084640E+00	3.420500E+00
2.197150E+00	2.997030E+00	3.551120E+00
2.451250E+00	1.021700E+00	3.368840E+00
2.496570E+00	9.922270E-01	3.305110E+00
2.264480E+00	3.068880E+00	3.573790E+00
2.536570E+00	9.683870E-01	3.371120E+00
2.619250E+00	9.067920E-01	3.423880E+00
2.324750E+00	3.141810E+00	3.590700E+00
2.362250E+00	3.191330E+00	3.610950E+00
2.352930E+00	3.169610E+00	3.538910E+00
2.695920E+00	8.315880E-01	3.367550E+00
2.394420E+00	3.216630E+00	3.565540E+00
2.790030E+00	7.563360E-01	3.307820E+00
2.883970E+00	6.567020E-01	3.370140E+00
2.449480E+00	3.294130E+00	3.602470E+00
2.973520E+00	5.863790E-01	3.309380E+00
3.080720E+00	5.015550E-01	3.340880E+00
2.515330E+00	3.353370E+00	3.566370E+00
3.205600E+00	4.650610E-01	3.301480E+00
3.159040E+00	4.598370E-01	3.361440E+00
3.231520E+00	4.354540E-01	3.389680E+00
2.599910E+00	3.410280E+00	3.567620E+00
3.338920E+00	4.398900E-01	3.323810E+00
2.673930E+00	3.472630E+00	3.574320E+00
3.503910E+00	4.782450E-01	3.283630E+00
2.749840E+00	3.533150E+00	3.576970E+00
3.647670E+00	5.502170E-01	3.234870E+00
3.664350E+00	5.320340E-01	3.332910E+00
2.830490E+00	3.585870E+00	3.572970E+00
3.742570E+00	5.913350E-01	3.246420E+00
3.730750E+00	5.753170E-01	3.289920E+00
2.911110E+00	3.613710E+00	3.567310E+00
3.971100E+00	6.992660E-01	3.324340E+00
3.804000E+00	6.129070E-01	3.278680E+00
2.982390E+00	3.646540E+00	3.561160E+00
4.195150E+00	8.668280E-01	3.292280E+00
3.037580E+00	3.657260E+00	3.540560E+00
3.101910E+00	3.658220E+00	3.597780E+00
4.320600E+00	9.631740E-01	3.275560E+00
4.320730E+00	9.448500E-01	3.332600E+00
3.191300E+00	3.619320E+00	3.556550E+00
3.252900E+00	3.611900E+00	3.537410E+00
4.567590E+00	1.250270E+00	3.287270E+00
4.497230E+00	1.149740E+00	3.303140E+00
4.419130E+00	1.017740E+00	3.342620E+00
3.292080E+00	3.598200E+00	3.520440E+00
3.371120E+00	3.578160E+00	3.537480E+00
3.488980E+00	3.589620E+00	3.560990E+00
4.769120E+00	2.026800E+00	3.290720E+00
4.765770E+00	1.891050E+00	3.293390E+00
4.748860E+00	1.732010E+00	3.314210E+00
4.722530E+00	1.545780E+00	3.354030E+00
4.761480E+00	1.667430E+00	3.372430E+00
4.642170E+00	1.345140E+00	3.326590E+00
4.574260E+00	1.224410E+00	3.356660E+00
3.588200E+00	3.575960E+00	3.506940E+00
3.700330E+00	3.604920E+00	3.536830E+00
4.739560E+00	2.518650E+00	3.358600E+00
4.789810E+00	2.366190E+00	3.424520E+00
4.795310E+00	2.176220E+00	3.350030E+00
4.794840E+00	1.982050E+00	3.376330E+00
4.789570E+00	1.837260E+00	3.379520E+00
4.776750E+00	1.735990E+00	3.389330E+00
3.802660E+00	3.589870E+00	3.483220E+00
3.917190E+00	3.604900E+00	3.512800E+00
4.455110E+00	3.108340E+00	3.426980E+00
4.548800E+00	2.995730E+00	3.490300E+00
4.604060E+00	2.876350E+00	3.443040E+00
4.669230E+00	2.742830E+00	3.407180E+00
4.696740E+00	2.645590E+00	3.349760E+00
4.023340E+00	3.565080E+00	3.486610E+00
4.145120E+00	3.528370E+00	3.507250E+00
4.186740E+00	3.482770E+00	3.472150E+00
4.243070E+00	3.424260E+00	3.466880E+00
4.334990E+00	3.311730E+00	3.483730E+00
4.302020E+00	3.387960E+00	3.508060E+00
4.376420E+00	3.213340E+00	3.418680E+00
4.223940E+00	3.480160E+00	3.520170E+00
4.277710E+00	3.429220E+00	3.523180E+00
1.936820E+00	2.329300E+00	3.681020E+00
1.964530E+00	2.373880E+00	3.666590E+00
1.935110E+00	2.320700E+00	3.631460E+00
1.917420E+00	2.253750E+00	3.562300E+00
1.910460E+00	2.261740E+00	3.648920E+00
1.869710E+00	2.123590E+00	3.511380E+00
1.887120E+00	2.160740E+00	3.604060E+00
1.793770E+00	2.017450E+00	3.469900E+00
1.816240E+00	2.055750E+00	3.558500E+00
1.729950E+00	1.917460E+00	3.443970E+00
1.760410E+00	1.953110E+00	3.524200E+00
1.647110E+00	1.829270E+00	3.422540E+00
1.676320E+00	1.860020E+00	3.500320E+00
1.598820E+00	1.749490E+00	3.408960E+00
1.617560E+00	1.766320E+00	3.497540E+00
1.571460E+00	1.704320E+00	3.410240E+00
1.580030E+00	1.710510E+00	3.453200E+00
1.555510E+00	1.665620E+00	3.439950E+00
1.969950E+00	2.364470E+00	3.604860E+00
2.005050E+00	2.459690E+00	3.681880E+00
1.536800E+00	1.598160E+00	3.409330E+00
1.526810E+00	1.556340E+00	3.354610E+00
1.536420E+00	1.545680E+00	3.409880E+00
1.539480E+00	1.511830E+00	3.389570E+00
2.021250E+00	2.454610E+00	3.575330E+00
2.037010E+00	2.527440E+00	3.651250E+00
1.557620E+00	1.462250E+00	3.349290E+00
1.608800E+00	1.399010E+00	3.336700E+00
1.602710E+00	1.409010E+00	3.446670E+00
1.654420E+00	1.362910E+00	3.365420E+00
1.642290E+00	1.371040E+00	3.413350E+00
1.695310E+00	1.341100E+00	3.413180E+00
2.057460E+00	2.571330E+00	3.667460E+00
2.076590E+00	2.613220E+00	3.686510E+00
2.065050E+00	2.578930E+00	3.622250E+00
1.763970E+00	1.300270E+00	3.390090E+00
1.863440E+00	1.260410E+00	3.400940E+00
1.830520E+00	1.261600E+00	3.499130E+00
1.922770E+00	1.241340E+00	3.486890E+00
2.111020E+00	2.788080E+00	3.673330E+00
2.094830E+00	2.689410E+00	3.672130E+00
1.999270E+00	1.228620E+00	3.420570E+00
2.159680E+00	2.915590E+00	3.711160E+00
2.143280E+00	2.851970E+00	3.738560E+00
2.093220E+00	1.199780E+00	3.397780E+00
2.107760E+00	1.187940E+00	3.470990E+00
2.167280E+00	1.171240E+00	3.444850E+00
2.180610E+00	2.976640E+00	3.693770E+00
2.271430E+00	1.123790E+00	3.467810E+00
2.385190E+00	1.063340E+00	3.528340E+00
2.215080E+00	3.028030E+00	3.657870E+00
2.460570E+00	1.010990E+00	3.496140E+00
2.269790E+00	3.098030E+00	3.722960E+00
2.310350E+00	3.153260E+00	3.733420E+00
2.302480E+00	3.129950E+00	3.663570E+00
2.543720E+00	9.611830E-01	3.464480E+00
2.638870E+00	8.790220E-01	3.538930E+00
2.346450E+00	3.187490E+00	3.692480E+00
2.712000E+00	8.019780E-01	3.490880E+00
2.403340E+00	3.241380E+00	3.667140E+00
2.791330E+00	7.330340E-01	3.436300E+00
2.881830E+00	6.319930E-01	3.494960E+00
2.444830E+00	3.323980E+00	3.729010E+00
2.496870E+00	3.387500E+00	3.730730E+00
2.467990E+00	3.348320E+00	3.674400E+00
2.967230E+00	5.624370E-01	3.425530E+00
3.050650E+00	4.858460E-01	3.480950E+00
2.506570E+00	3.375840E+00	3.654720E+00
2.560870E+00	3.432920E+00	3.724170E+00
3.143640E+00	4.495810E-01	3.431800E+00
3.234260E+00	4.122170E-01	3.495470E+00
2.585420E+00	3.430970E+00	3.659200E+00
2.597720E+00	3.467500E+00	3.719070E+00
3.342190E+00	4.135140E-01	3.448500E+00
2.625470E+00	3.494890E+00	3.719710E+00
2.662320E+00	3.505340E+00	3.680890E+00
3.472390E+00	4.382520E-01	3.407400E+00
2.747690E+00	3.565460E+00	3.686330E+00
3.592650E+00	4.818400E-01	3.390700E+00
2.829690E+00	3.624630E+00	3.682070E+00
3.729760E+00	5.486260E-01	3.452820E+00
3.798250E+00	5.961620E-01	3.354310E+00
3.910780E+00	6.438390E-01	3.452110E+00
2.904600E+00	3.649710E+00	3.672760E+00
4.068110E+00	7.312560E-01	3.460910E+00
2.972910E+00	3.675460E+00	3.659300E+00
4.186480E+00	8.231010E-01	3.424980E+00
3.038300E+00	3.690770E+00	3.636820E+00
3.103490E+00	3.698460E+00	3.703200E+00
4.324700E+00	9.330470E-01	3.400520E+00
3.165500E+00	3.663230E+00	3.658970E+00
3.251540E+00	3.660960E+00	3.662460E+00
3.280960E+00	3.617750E+00	3.576930E+00
3.332080E+00	3.620890E+00	3.624760E+00
4.525490E+00	1.129140E+00	3.410340E+00
4.456710E+00	1.015740E+00	3.464650E+00
3.417430E+00	3.609230E+00	3.626980E+00
3.493970E+00	3.616330E+00	3.621870E+00
4.778890E+00	1.646130E+00	3.441930E+00
4.747150E+00	1.517050E+00	3.466130E+00
4.700070E+00	1.388920E+00	3.448740E+00
4.619530E+00	1.247300E+00	3.439510E+00
3.589760E+00	3.616320E+00	3.600800E+00
3.699680E+00	3.633500E+00	3.597820E+00
4.772740E+00	2.530250E+00	3.513450E+00
4.727600E+00	2.623830E+00	3.425560E+00
4.722820E+00	2.679080E+00	3.490930E+00
4.813590E+00	2.359240E+00	3.531160E+00
4.827850E+00	2.220270E+00	3.495090E+00
4.823870E+00	2.048630E+00	3.475460E+00
4.819380E+00	1.880560E+00	3.465210E+00
4.798440E+00	1.768900E+00	3.444480E+00
3.820660E+00	3.633090E+00	3.582560E+00
4.010710E+00	3.622240E+00	3.593660E+00
4.493470E+00	3.124180E+00	3.571120E+00
4.416050E+00	3.199270E+00	3.491810E+00
4.413100E+00	3.239710E+00	3.559880E+00
4.571700E+00	2.994060E+00	3.580690E+00
4.617690E+00	2.899590E+00	3.541610E+00
4.673270E+00	2.787590E+00	3.511450E+00
4.089420E+00	3.606290E+00	3.597450E+00
4.100600E+00	3.582580E+00	3.564510E+00
4.316850E+00	3.401690E+00	3.570400E+00
4.375950E+00	3.322280E+00	3.608220E+00
4.126670E+00	3.591730E+00	3.598610E+00
4.190410E+00	3.545440E+00	3.600600E+00
4.263070E+00	3.465270E+00	3.565770E+00
1.888180E+00	2.183290E+00	3.744710E+00
1.901280E+00	2.232470E+00	3.756050E+00
1.895990E+00	2.191830E+00	3.693560E+00
1.845010E+00	2.091230E+00	3.646100E+00
1.866050E+00	2.123680E+00	3.725630E+00
1.787680E+00	1.992730E+00	3.608160E+00
1.811760E+00	2.032320E+00	3.691700E+00
1.715410E+00	1.894680E+00	3.581250E+00
1.764690E+00	1.935080E+00	3.664850E+00
1.649080E+00	1.816870E+00	3.562320E+00
1.685000E+00	1.838230E+00	3.660890E+00
1.622580E+00	1.771660E+00	3.558160E+00
1.640980E+00	1.778620E+00	3.609500E+00
1.610000E+00	1.732160E+00	3.585650E+00
1.970420E+00	2.381540E+00	3.741160E+00
1.919470E+00	2.287630E+00	3.722710E+00
1.569100E+00	1.679070E+00	3.528350E+00
1.546750E+00	1.621950E+00	3.503560E+00
1.566280E+00	1.616460E+00	3.606350E+00
1.545630E+00	1.567980E+00	3.545210E+00
2.006540E+00	2.479730E+00	3.773010E+00
2.035020E+00	2.541590E+00	3.779900E+00
2.019470E+00	2.514040E+00	3.735540E+00
1.543690E+00	1.522380E+00	3.485500E+00
1.565420E+00	1.461550E+00	3.472370E+00
1.576760E+00	1.476230E+00	3.579530E+00
1.592070E+00	1.427460E+00	3.504770E+00
1.591640E+00	1.437370E+00	3.551390E+00
1.615250E+00	1.399940E+00	3.545220E+00
2.049410E+00	2.563710E+00	3.720810E+00
2.076260E+00	2.608360E+00	3.820220E+00
1.662900E+00	1.354470E+00	3.505110E+00
1.749790E+00	1.304570E+00	3.505410E+00
1.734600E+00	1.319610E+00	3.606430E+00
1.797940E+00	1.272290E+00	3.543930E+00
1.786060E+00	1.281340E+00	3.587010E+00
1.835870E+00	1.250120E+00	3.593920E+00
2.098040E+00	2.677110E+00	3.827440E+00
2.103270E+00	2.714140E+00	3.812760E+00
2.092960E+00	2.663840E+00	3.760340E+00
1.993680E+00	1.214970E+00	3.529470E+00
1.927810E+00	1.226270E+00	3.584480E+00
2.038520E+00	1.185100E+00	3.615420E+00
2.118270E+00	2.776400E+00	3.793660E+00
2.084760E+00	1.179230E+00	3.543520E+00
2.168400E+00	1.141470E+00	3.603760E+00
2.118100E+00	1.153190E+00	3.628340E+00
2.197970E+00	1.120040E+00	3.675300E+00
2.168520E+00	2.915560E+00	3.801550E+00
2.153180E+00	2.859130E+00	3.815230E+00
2.199880E+00	1.143260E+00	3.543160E+00
2.247040E+00	1.104470E+00	3.633790E+00
2.182250E+00	2.969820E+00	3.777920E+00
2.351970E+00	1.067840E+00	3.629980E+00
2.224800E+00	3.042360E+00	3.796330E+00
2.466660E+00	9.946480E-01	3.612120E+00
2.303650E+00	3.154110E+00	3.804370E+00
2.270440E+00	3.109800E+00	3.820630E+00
2.557920E+00	9.428670E-01	3.579300E+00
2.654130E+00	8.587830E-01	3.656580E+00
2.339090E+00	3.192770E+00	3.779700E+00
2.727470E+00	7.789880E-01	3.610110E+00
2.398970E+00	3.257150E+00	3.799960E+00
2.802150E+00	7.086510E-01	3.557970E+00
2.889530E+00	6.096060E-01	3.618530E+00
2.483110E+00	3.390880E+00	3.817590E+00
2.439020E+00	3.338920E+00	3.827820E+00
2.965120E+00	5.395170E-01	3.550040E+00
3.048240E+00	4.645190E-01	3.603240E+00
2.550730E+00	3.442260E+00	3.810110E+00
3.137570E+00	4.292070E-01	3.544320E+00
3.236250E+00	3.918720E-01	3.612470E+00
2.615260E+00	3.503260E+00	3.791540E+00
3.342880E+00	3.912270E-01	3.568400E+00
2.667140E+00	3.558170E+00	3.824490E+00
2.667190E+00	3.541860E+00	3.769910E+00
3.466930E+00	4.170550E-01	3.527900E+00
2.696150E+00	3.573150E+00	3.815460E+00
2.739590E+00	3.590330E+00	3.805290E+00
3.595200E+00	4.649600E-01	3.492940E+00
2.825870E+00	3.646640E+00	3.789660E+00
3.868400E+00	6.122920E-01	3.566870E+00
3.720220E+00	5.239820E-01	3.585190E+00
2.909780E+00	3.679480E+00	3.782710E+00
4.043460E+00	7.142220E-01	3.560830E+00
2.961840E+00	3.693990E+00	3.740460E+00
4.197060E+00	8.192230E-01	3.544200E+00
3.029510E+00	3.719640E+00	3.751270E+00
3.108650E+00	3.726560E+00	3.806470E+00
4.334230E+00	9.232920E-01	3.511490E+00
3.180600E+00	3.695030E+00	3.746090E+00
3.274230E+00	3.703530E+00	3.762100E+00
3.350190E+00	3.649200E+00	3.693530E+00
4.555380E+00	1.134300E+00	3.526060E+00
4.470590E+00	1.013430E+00	3.578470E+00
3.380820E+00	3.687660E+00	3.762910E+00
3.456150E+00	3.690940E+00	3.752830E+00
3.483070E+00	3.653540E+00	3.687130E+00
4.780500E+00	1.569620E+00	3.532610E+00
4.737880E+00	1.431140E+00	3.556730E+00
4.779510E+00	1.521380E+00	3.599040E+00
4.664900E+00	1.270570E+00	3.551600E+00
3.543830E+00	3.700110E+00	3.747480E+00
3.662390E+00	3.713790E+00	3.751920E+00
3.681090E+00	3.668330E+00	3.672690E+00
4.731920E+00	2.703760E+00	3.595070E+00
4.794440E+00	2.561020E+00	3.659460E+00
4.824730E+00	2.406030E+00	3.623570E+00
4.846970E+00	2.249930E+00	3.606920E+00
4.848730E+00	2.087630E+00	3.589180E+00
4.845150E+00	1.911260E+00	3.573520E+00
4.812840E+00	1.716820E+00	3.550340E+00
4.800760E+00	1.592640E+00	3.588370E+00
3.775210E+00	3.704250E+00	3.733770E+00
3.893870E+00	3.714700E+00	3.771000E+00
3.901550E+00	3.672280E+00	3.684450E+00
4.438790E+00	3.238990E+00	3.651360E+00
4.515180E+00	3.154030E+00	3.710460E+00
4.570670E+00	3.036060E+00	3.664630E+00
4.630110E+00	2.915490E+00	3.639730E+00
4.670250E+00	2.822570E+00	3.588930E+00
4.007730E+00	3.678610E+00	3.754510E+00
4.096280E+00	3.620890E+00	3.701000E+00
4.115340E+00	3.601900E+00	3.626520E+00
4.164670E+00	3.585210E+00	3.659310E+00
4.334860E+00	3.422770E+00	3.693880E+00
4.273790E+00	3.471770E+00	3.621920E+00
4.243850E+00	3.521470E+00	3.678250E+00
4.402890E+00	3.321820E+00	3.696040E+00
4.203290E+00	3.559470E+00	3.661450E+00
1.887250E+00	2.195720E+00	3.878860E+00
1.900760E+00	2.251230E+00	3.868310E+00
1.889820E+00	2.183400E+00	3.802780E+00
1.833960E+00	2.075960E+00	3.773890E+00
1.861870E+00	2.123390E+00	3.856600E+00
1.792260E+00	1.982840E+00	3.745930E+00
1.815240E+00	2.037650E+00	3.834200E+00
1.734060E+00	1.898440E+00	3.727070E+00
1.776090E+00	1.948210E+00	3.810380E+00
1.691440E+00	1.851250E+00	3.725770E+00
1.712870E+00	1.872920E+00	3.791200E+00
1.676100E+00	1.815610E+00	3.755350E+00
1.924630E+00	2.313280E+00	3.905670E+00
1.961540E+00	2.372110E+00	3.892420E+00
1.930540E+00	2.306080E+00	3.816780E+00
1.644290E+00	1.743140E+00	3.708970E+00
1.594930E+00	1.673670E+00	3.643450E+00
1.608820E+00	1.682380E+00	3.716740E+00
1.584610E+00	1.634000E+00	3.664570E+00
1.596390E+00	1.646910E+00	3.718620E+00
1.586400E+00	1.606960E+00	3.701770E+00
1.988910E+00	2.436170E+00	3.932400E+00
2.010430E+00	2.495230E+00	3.921370E+00
1.991110E+00	2.429480E+00	3.847770E+00
1.567200E+00	1.520960E+00	3.597360E+00
1.583120E+00	1.555590E+00	3.681510E+00
1.583260E+00	1.497780E+00	3.628980E+00
1.587890E+00	1.511680E+00	3.667260E+00
1.599160E+00	1.479390E+00	3.670580E+00
2.034490E+00	2.535930E+00	3.864010E+00
1.623830E+00	1.422560E+00	3.652880E+00
1.663440E+00	1.362860E+00	3.614700E+00
1.657000E+00	1.378060E+00	3.672230E+00
1.707540E+00	1.337250E+00	3.650180E+00
1.689180E+00	1.350930E+00	3.690740E+00
1.737900E+00	1.317030E+00	3.697060E+00
2.082980E+00	2.625820E+00	3.924700E+00
2.099390E+00	2.693730E+00	3.932800E+00
2.095960E+00	2.666910E+00	3.875120E+00
1.811880E+00	1.263630E+00	3.696550E+00
1.888100E+00	1.223010E+00	3.672120E+00
1.870370E+00	1.222400E+00	3.729830E+00
1.921360E+00	1.206500E+00	3.747700E+00
2.107550E+00	2.730540E+00	3.880690E+00
1.996060E+00	1.194420E+00	3.707650E+00
2.137180E+00	2.814880E+00	3.929650E+00
2.163150E+00	2.876250E+00	3.930750E+00
2.151320E+00	2.846260E+00	3.869270E+00
2.119190E+00	1.146700E+00	3.717000E+00
2.230100E+00	1.100810E+00	3.755880E+00
2.171240E+00	2.903640E+00	3.879840E+00
2.316300E+00	1.067600E+00	3.721230E+00
2.195990E+00	2.989200E+00	3.895790E+00
2.370740E+00	1.046510E+00	3.698390E+00
2.396500E+00	1.029090E+00	3.733860E+00
2.238500E+00	3.070710E+00	3.919840E+00
2.266070E+00	3.127220E+00	3.942860E+00
2.258900E+00	3.100900E+00	3.876020E+00
2.462380E+00	9.854570E-01	3.734830E+00
2.400430E+00	1.030690E+00	3.701220E+00
2.293210E+00	3.160780E+00	3.897600E+00
2.569110E+00	9.243120E-01	3.699670E+00
2.670280E+00	8.363640E-01	3.774750E+00
2.343740E+00	3.212940E+00	3.865710E+00
2.740760E+00	7.564250E-01	3.730750E+00
2.398530E+00	3.288190E+00	3.939280E+00
2.429520E+00	3.362730E+00	3.957650E+00
2.424080E+00	3.327480E+00	3.886630E+00
2.814380E+00	6.835540E-01	3.679940E+00
2.905600E+00	5.846510E-01	3.744490E+00
2.465250E+00	3.397680E+00	3.916520E+00
2.974660E+00	5.154750E-01	3.678440E+00
3.057710E+00	4.465420E-01	3.712670E+00
2.534990E+00	3.454240E+00	3.907810E+00
3.140040E+00	4.094420E-01	3.662010E+00
3.243320E+00	3.706540E-01	3.730030E+00
2.595100E+00	3.514650E+00	3.895060E+00
3.349510E+00	3.715700E-01	3.688370E+00
2.652770E+00	3.564910E+00	3.886570E+00
3.471010E+00	4.002340E-01	3.650670E+00
2.705160E+00	3.591020E+00	3.870230E+00
2.761170E+00	3.639680E+00	3.927310E+00
3.595990E+00	4.483380E-01	3.613980E+00
2.820980E+00	3.673720E+00	3.891290E+00
3.856510E+00	5.922860E-01	3.685450E+00
3.725820E+00	5.040730E-01	3.702940E+00
2.891760E+00	3.696830E+00	3.877170E+00
4.019750E+00	6.935030E-01	3.670630E+00
2.955830E+00	3.721240E+00	3.866370E+00
2.980730E+00	3.718840E+00	3.809380E+00
3.037890E+00	3.763180E+00	3.880060E+00
4.210220E+00	8.227670E-01	3.669640E+00
3.119040E+00	3.759680E+00	3.876530E+00
4.349620E+00	9.264390E-01	3.616860E+00
3.196690E+00	3.749500E+00	3.848330E+00
3.326530E+00	3.758630E+00	3.844350E+00
4.584940E+00	1.139020E+00	3.677140E+00
4.468900E+00	1.001870E+00	3.649490E+00
3.404160E+00	3.777310E+00	3.863750E+00
3.446080E+00	3.734580E+00	3.807450E+00
4.762850E+00	1.445300E+00	3.640530E+00
4.718820E+00	1.311250E+00	3.651960E+00
4.685940E+00	1.244360E+00	3.703090E+00
3.484140E+00	3.795800E+00	3.865200E+00
3.582560E+00	3.801440E+00	3.871650E+00
3.584030E+00	3.752290E+00	3.812850E+00
4.764230E+00	2.720220E+00	3.743960E+00
4.696910E+00	2.807930E+00	3.659070E+00
4.678880E+00	2.876990E+00	3.731010E+00
4.818580E+00	2.558780E+00	3.758640E+00
4.847600E+00	2.432350E+00	3.729850E+00
4.870370E+00	2.280490E+00	3.711730E+00
4.877920E+00	2.118130E+00	3.697290E+00
4.873030E+00	1.951670E+00	3.683260E+00
4.854420E+00	1.777840E+00	3.679650E+00
4.812730E+00	1.567610E+00	3.674010E+00
4.767220E+00	1.396820E+00	3.710850E+00
4.730130E+00	1.298640E+00	3.718240E+00
3.669790E+00	3.787690E+00	3.853830E+00
3.749130E+00	3.749950E+00	3.802700E+00
3.894300E+00	3.754130E+00	3.845600E+00
4.455490E+00	3.275510E+00	3.770040E+00
4.532560E+00	3.182720E+00	3.841680E+00
4.586300E+00	3.062390E+00	3.773060E+00
4.620780E+00	2.971260E+00	3.718660E+00
4.013380E+00	3.711650E+00	3.826530E+00
4.123590E+00	3.651040E+00	3.803820E+00
4.247570E+00	3.552750E+00	3.782700E+00
4.196110E+00	3.571900E+00	3.698090E+00
4.372450E+00	3.441060E+00	3.826750E+00
4.403780E+00	3.363580E+00	3.762500E+00
1.904750E+00	2.253080E+00	3.941080E+00
1.887930E+00	2.172370E+00	3.927870E+00
1.860520E+00	2.101040E+00	3.929260E+00
1.821000E+00	2.011750E+00	3.908890E+00
1.776950E+00	1.923930E+00	3.887880E+00
1.717070E+00	1.839630E+00	3.883000E+00
1.666870E+00	1.781240E+00	3.804140E+00
1.685940E+00	1.783640E+00	3.865120E+00
1.661600E+00	1.745380E+00	3.836590E+00
1.963020E+00	2.372400E+00	3.965100E+00
1.925450E+00	2.315330E+00	3.956580E+00
1.627600E+00	1.682450E+00	3.812160E+00
1.602860E+00	1.621750E+00	3.790350E+00
1.592010E+00	1.583160E+00	3.766080E+00
1.618820E+00	1.595850E+00	3.839510E+00
1.618330E+00	1.556200E+00	3.826180E+00
2.010140E+00	2.491210E+00	3.979480E+00
1.996000E+00	2.443380E+00	3.997710E+00
1.606510E+00	1.504760E+00	3.757550E+00
1.619620E+00	1.461520E+00	3.735710E+00
1.640150E+00	1.473900E+00	3.814080E+00
1.646430E+00	1.429690E+00	3.779950E+00
2.052100E+00	2.563770E+00	3.992580E+00
1.661600E+00	1.381220E+00	3.737070E+00
1.715840E+00	1.337270E+00	3.782930E+00
1.768220E+00	1.293500E+00	3.768760E+00
1.780030E+00	1.302530E+00	3.862490E+00
1.820820E+00	1.259310E+00	3.819570E+00
2.098730E+00	2.682060E+00	3.987200E+00
2.089730E+00	2.637330E+00	4.007510E+00
1.890860E+00	1.220890E+00	3.818620E+00
2.003070E+00	1.191170E+00	3.827900E+00
2.114830E+00	2.757300E+00	4.004610E+00
2.086960E+00	1.154320E+00	3.808590E+00
2.088150E+00	1.160120E+00	3.882460E+00
2.156900E+00	1.138400E+00	3.893170E+00
2.166520E+00	2.879560E+00	4.005400E+00
2.145740E+00	2.829390E+00	4.024610E+00
2.213080E+00	1.113910E+00	3.840950E+00
2.179640E+00	2.936080E+00	3.970240E+00
2.325290E+00	1.061770E+00	3.831430E+00
2.206180E+00	3.014440E+00	4.038590E+00
2.236660E+00	3.079140E+00	4.060470E+00
2.225380E+00	3.053670E+00	3.986550E+00
2.412300E+00	1.018950E+00	3.805280E+00
2.257020E+00	3.120110E+00	4.019160E+00
2.502550E+00	9.579650E-01	3.854720E+00
2.291150E+00	3.182470E+00	4.000900E+00
2.596690E+00	9.028130E-01	3.833940E+00
2.694330E+00	8.174060E-01	3.877290E+00
2.339720E+00	3.231270E+00	3.971940E+00
2.756010E+00	7.473630E-01	3.854290E+00
2.420320E+00	3.367850E+00	4.035590E+00
2.385780E+00	3.301230E+00	4.052350E+00
2.836110E+00	6.631050E-01	3.811250E+00
2.917550E+00	5.751560E-01	3.840500E+00
2.466090E+00	3.422380E+00	4.024320E+00
3.008960E+00	4.823850E-01	3.844310E+00
2.526330E+00	3.471380E+00	4.011200E+00
3.141880E+00	3.964040E-01	3.785780E+00
2.581090E+00	3.530440E+00	3.993980E+00
2.638680E+00	3.579030E+00	3.979930E+00
3.482510E+00	3.834600E-01	3.776080E+00
3.352790E+00	3.516650E-01	3.804170E+00
2.703190E+00	3.609690E+00	3.963780E+00
2.758190E+00	3.653220E+00	4.031310E+00
3.612110E+00	4.338450E-01	3.734800E+00
2.824490E+00	3.693530E+00	3.997040E+00
3.845700E+00	5.632680E-01	3.809290E+00
3.725970E+00	4.846230E-01	3.796960E+00
2.877140E+00	3.710040E+00	3.950250E+00
4.003790E+00	6.743800E-01	3.784100E+00
2.948720E+00	3.739200E+00	3.959360E+00
3.034990E+00	3.796650E+00	4.011680E+00
4.145830E+00	7.639400E-01	3.758900E+00
3.149460E+00	3.801300E+00	3.957770E+00
4.306010E+00	8.984640E-01	3.811720E+00
[truncated: 10,719 more rows]
