# Supplementary material for: A New MRI-Based Model of Heart Function with Coupled Hemodynamics and Application to Normal and Diseased Canine Left Ventricles
Source: Front Bioeng Biotechnol. 2015 Sep 23;3:140. doi: 10.3389/fbioe.2015.00140 (PMC4585083; doi:10.3389/fbioe.2015.00140)
Supplement: Supplementary file 5 [file Data_Sheet_5.ZIP › Case2_Normal_LBBB_Systole/nodes/case2_systole_time_0.3106.csv]

3.208850E+00	1.810810E+00	6.007720E-01
3.235290E+00	1.879030E+00	5.840800E-01
3.262920E+00	1.826780E+00	6.054550E-01
3.270640E+00	1.762760E+00	6.385630E-01
3.300670E+00	1.965240E+00	5.715560E-01
3.338840E+00	2.047470E+00	5.676510E-01
3.368580E+00	1.987680E+00	6.017270E-01
3.373370E+00	1.871620E+00	6.537460E-01
3.512910E+00	1.789230E+00	7.669000E-01
3.420410E+00	1.717440E+00	7.523780E-01
3.585300E+00	1.722510E+00	8.815660E-01
3.462210E+00	2.038100E+00	6.536500E-01
3.554190E+00	1.904870E+00	7.733350E-01
3.620810E+00	1.812160E+00	8.574600E-01
2.783730E+00	2.085590E+00	5.850910E-01
2.815080E+00	2.211570E+00	5.874140E-01
2.864730E+00	2.151770E+00	5.650660E-01
2.881920E+00	2.071350E+00	5.589920E-01
2.891110E+00	2.330370E+00	5.927940E-01
2.928450E+00	2.438490E+00	6.342320E-01
2.973570E+00	2.375730E+00	5.922050E-01
3.034530E+00	2.228660E+00	5.421700E-01
3.198320E+00	2.016530E+00	5.279660E-01
2.993140E+00	1.996050E+00	5.457910E-01
3.106340E+00	1.786580E+00	6.155760E-01
3.294230E+00	1.623890E+00	7.607330E-01
3.114320E+00	1.593380E+00	7.739180E-01
3.408890E+00	1.526830E+00	9.725920E-01
3.265680E+00	1.473680E+00	9.558310E-01
3.420340E+00	1.465280E+00	1.071960E+00
3.083770E+00	2.469490E+00	6.292810E-01
3.328880E+00	2.441970E+00	6.667810E-01
3.352690E+00	2.198220E+00	5.937300E-01
3.497270E+00	1.617030E+00	9.280070E-01
3.587360E+00	1.513570E+00	1.154920E+00
3.473510E+00	2.352620E+00	7.219100E-01
3.484910E+00	2.465060E+00	7.870130E-01
3.552140E+00	2.209620E+00	7.461070E-01
3.628540E+00	2.041760E+00	8.199800E-01
3.682980E+00	1.902390E+00	9.133900E-01
3.716180E+00	1.792810E+00	1.010970E+00
3.668160E+00	1.662260E+00	1.072690E+00
3.604080E+00	2.399410E+00	8.810610E-01
3.695320E+00	2.189150E+00	9.201720E-01
3.755650E+00	2.004660E+00	9.990360E-01
3.760110E+00	1.891020E+00	1.038060E+00
2.469440E+00	2.575200E+00	1.026070E+00
2.508990E+00	2.647850E+00	1.045990E+00
2.515550E+00	2.588580E+00	9.807310E-01
2.578220E+00	2.527690E+00	8.866780E-01
2.459150E+00	2.488730E+00	9.915370E-01
2.580650E+00	2.321790E+00	7.594630E-01
2.450770E+00	2.316080E+00	9.113890E-01
2.643590E+00	2.090280E+00	6.606240E-01
2.471290E+00	2.113000E+00	8.538200E-01
2.637880E+00	1.854690E+00	7.565730E-01
2.520890E+00	1.897880E+00	8.755280E-01
2.716080E+00	1.728400E+00	7.595930E-01
2.609320E+00	1.688770E+00	9.116200E-01
2.747880E+00	1.605500E+00	8.783920E-01
2.609340E+00	2.689080E+00	9.963260E-01
2.782410E+00	2.711300E+00	8.656030E-01
2.714430E+00	2.513630E+00	7.482130E-01
2.770100E+00	2.362890E+00	6.477490E-01
2.808510E+00	1.896850E+00	6.311760E-01
2.899200E+00	1.642410E+00	7.600820E-01
3.040120E+00	1.477330E+00	9.309050E-01
2.867580E+00	1.507740E+00	9.496160E-01
3.175570E+00	1.381430E+00	1.127980E+00
2.972180E+00	1.394370E+00	1.117010E+00
3.271750E+00	1.302980E+00	1.271420E+00
3.102330E+00	1.272350E+00	1.316280E+00
3.277070E+00	1.243410E+00	1.408480E+00
2.958270E+00	2.596710E+00	7.217390E-01
3.045640E+00	2.804810E+00	8.955160E-01
3.426620E+00	1.399330E+00	1.219290E+00
3.431000E+00	1.291680E+00	1.404800E+00
3.182610E+00	2.747180E+00	8.372210E-01
3.266090E+00	2.866410E+00	9.705410E-01
3.250540E+00	2.626780E+00	7.394560E-01
3.612990E+00	1.440720E+00	1.309850E+00
3.658110E+00	1.383760E+00	1.469220E+00
3.366080E+00	2.769630E+00	9.210540E-01
3.440610E+00	2.883860E+00	1.088400E+00
3.500870E+00	2.609450E+00	8.880270E-01
3.792670E+00	1.733050E+00	1.176030E+00
3.804030E+00	1.623980E+00	1.295560E+00
3.753200E+00	1.496200E+00	1.384950E+00
3.538390E+00	2.790780E+00	1.060260E+00
3.573140E+00	2.873700E+00	1.194010E+00
3.633240E+00	2.704290E+00	1.094670E+00
3.682670E+00	2.550670E+00	1.066500E+00
3.756420E+00	2.344280E+00	1.067810E+00
3.828090E+00	2.128290E+00	1.133120E+00
3.862900E+00	1.886590E+00	1.230630E+00
3.898140E+00	2.046340E+00	1.278270E+00
3.866850E+00	1.732700E+00	1.298430E+00
3.635960E+00	2.797960E+00	1.200290E+00
3.742870E+00	2.692690E+00	1.283000E+00
3.803740E+00	2.479520E+00	1.259250E+00
3.856290E+00	2.280600E+00	1.264390E+00
3.905050E+00	2.141010E+00	1.300790E+00
2.273840E+00	2.589810E+00	1.434060E+00
2.309630E+00	2.675040E+00	1.434560E+00
2.308200E+00	2.604130E+00	1.368740E+00
2.323080E+00	2.519130E+00	1.292490E+00
2.266090E+00	2.505020E+00	1.415010E+00
2.315280E+00	2.348230E+00	1.210920E+00
2.260570E+00	2.351770E+00	1.358720E+00
2.312080E+00	2.158650E+00	1.163570E+00
2.258180E+00	2.180940E+00	1.303510E+00
2.341490E+00	1.966180E+00	1.170920E+00
2.286280E+00	1.999220E+00	1.308480E+00
2.382200E+00	1.782380E+00	1.174110E+00
2.319270E+00	1.819270E+00	1.313130E+00
2.455510E+00	1.651060E+00	1.215900E+00
2.399590E+00	1.638160E+00	1.384610E+00
2.512770E+00	1.520100E+00	1.342080E+00
2.373520E+00	2.775280E+00	1.426650E+00
2.430230E+00	2.872800E+00	1.448760E+00
2.424630E+00	2.808930E+00	1.382230E+00
2.398310E+00	2.705520E+00	1.312090E+00
2.420650E+00	2.560970E+00	1.124350E+00
2.375620E+00	2.332570E+00	1.056530E+00
2.371910E+00	2.133860E+00	1.006440E+00
2.410280E+00	1.933670E+00	1.022670E+00
2.470020E+00	1.746360E+00	1.045050E+00
2.574200E+00	1.570710E+00	1.163900E+00
2.660980E+00	1.470640E+00	1.210610E+00
2.629190E+00	1.444440E+00	1.324910E+00
2.710050E+00	1.405630E+00	1.278780E+00
2.489220E+00	2.846470E+00	1.341430E+00
2.516450E+00	2.918270E+00	1.404320E+00
2.570060E+00	2.793320E+00	1.167030E+00
2.749940E+00	1.470410E+00	1.108200E+00
2.912530E+00	1.326840E+00	1.271050E+00
2.795800E+00	1.347110E+00	1.302920E+00
2.994140E+00	1.259080E+00	1.366500E+00
2.914030E+00	1.252000E+00	1.432770E+00
3.051920E+00	1.212940E+00	1.451910E+00
2.594140E+00	2.932670E+00	1.338300E+00
2.745910E+00	2.949580E+00	1.263100E+00
2.719090E+00	2.880780E+00	1.154000E+00
2.735390E+00	2.828190E+00	1.046000E+00
3.396900E+00	1.212710E+00	1.536870E+00
3.206640E+00	1.177680E+00	1.565360E+00
3.381820E+00	1.162450E+00	1.665000E+00
2.829710E+00	2.934290E+00	1.144310E+00
2.867110E+00	2.992610E+00	1.241440E+00
2.952490E+00	2.903350E+00	1.037170E+00
3.583650E+00	1.263650E+00	1.561770E+00
3.537060E+00	1.200550E+00	1.676240E+00
2.977410E+00	3.001890E+00	1.221220E+00
3.189270E+00	3.006830E+00	1.205610E+00
3.164960E+00	2.922770E+00	1.040450E+00
3.706170E+00	1.317750E+00	1.597030E+00
3.735310E+00	1.267270E+00	1.720880E+00
3.343120E+00	2.967640E+00	1.148570E+00
3.338400E+00	3.026510E+00	1.264150E+00
3.888120E+00	1.569700E+00	1.478100E+00
3.885360E+00	1.482460E+00	1.580680E+00
3.822220E+00	1.370530E+00	1.647360E+00
3.433580E+00	3.016160E+00	1.315530E+00
3.516200E+00	2.948990E+00	1.265060E+00
3.973140E+00	2.040150E+00	1.427730E+00
4.002580E+00	1.865000E+00	1.494960E+00
3.953460E+00	1.697580E+00	1.485440E+00
3.966950E+00	1.568510E+00	1.582540E+00
3.671800E+00	2.878040E+00	1.353240E+00
3.812590E+00	2.781760E+00	1.470490E+00
3.836910E+00	2.688360E+00	1.426580E+00
3.872030E+00	2.577710E+00	1.429770E+00
3.925530E+00	2.382190E+00	1.447450E+00
3.935560E+00	2.497440E+00	1.553220E+00
3.948620E+00	2.208630E+00	1.408170E+00
3.887970E+00	2.658150E+00	1.541750E+00
3.920290E+00	2.572590E+00	1.553830E+00
2.174380E+00	2.631850E+00	1.693670E+00
2.210180E+00	2.714550E+00	1.693620E+00
2.212640E+00	2.648230E+00	1.629650E+00
2.233450E+00	2.566170E+00	1.531670E+00
2.164770E+00	2.551010E+00	1.670180E+00
2.213790E+00	2.366160E+00	1.505720E+00
2.165960E+00	2.396950E+00	1.637890E+00
2.212900E+00	2.198880E+00	1.456400E+00
2.153090E+00	2.197910E+00	1.618240E+00
2.237850E+00	2.034320E+00	1.440440E+00
2.198620E+00	2.065730E+00	1.557900E+00
2.260950E+00	1.865140E+00	1.432820E+00
2.214340E+00	1.917260E+00	1.560860E+00
2.317950E+00	1.715890E+00	1.465090E+00
2.257390E+00	1.760860E+00	1.567910E+00
2.360300E+00	1.619020E+00	1.496890E+00
2.331890E+00	1.600360E+00	1.601510E+00
2.397610E+00	1.541090E+00	1.537570E+00
2.271820E+00	2.810780E+00	1.683710E+00
2.322850E+00	2.909560E+00	1.707980E+00
2.323180E+00	2.854580E+00	1.636490E+00
2.308270E+00	2.761720E+00	1.568360E+00
2.591090E+00	1.395660E+00	1.476160E+00
2.478010E+00	1.462740E+00	1.508490E+00
2.647610E+00	1.315540E+00	1.560650E+00
2.573830E+00	1.317220E+00	1.658070E+00
2.706680E+00	1.244760E+00	1.659840E+00
2.392720E+00	2.911240E+00	1.580230E+00
2.460960E+00	3.007760E+00	1.661680E+00
2.739320E+00	1.296440E+00	1.463310E+00
2.897030E+00	1.187530E+00	1.613680E+00
2.808650E+00	1.194310E+00	1.665510E+00
2.995260E+00	1.125920E+00	1.719150E+00
2.905770E+00	1.108650E+00	1.795910E+00
3.028020E+00	1.071630E+00	1.818550E+00
2.548490E+00	2.983920E+00	1.495500E+00
2.608480E+00	3.077140E+00	1.641780E+00
3.029850E+00	1.166540E+00	1.591570E+00
3.131140E+00	1.096420E+00	1.751450E+00
2.684750E+00	3.071840E+00	1.537500E+00
2.754380E+00	3.117670E+00	1.647550E+00
2.716810E+00	3.024870E+00	1.419710E+00
3.496780E+00	1.146140E+00	1.784340E+00
3.321690E+00	1.102890E+00	1.781690E+00
3.487150E+00	1.099880E+00	1.894810E+00
2.827360E+00	3.096600E+00	1.540150E+00
2.877730E+00	3.137620E+00	1.654020E+00
2.918220E+00	3.070510E+00	1.374580E+00
3.649830E+00	1.191360E+00	1.795190E+00
3.638970E+00	1.147690E+00	1.900810E+00
2.935340E+00	3.169150E+00	1.698810E+00
2.954730E+00	3.193400E+00	1.766130E+00
2.982470E+00	3.179000E+00	1.711670E+00
2.995320E+00	3.147840E+00	1.619190E+00
3.098340E+00	3.123090E+00	1.507860E+00
3.141780E+00	3.083630E+00	1.373410E+00
3.747020E+00	1.222640E+00	1.813800E+00
3.744020E+00	1.199830E+00	1.876500E+00
3.034050E+00	3.190240E+00	1.769900E+00
3.131230E+00	3.183400E+00	1.728550E+00
3.154730E+00	3.156330E+00	1.632130E+00
3.265510E+00	3.143170E+00	1.556900E+00
3.374000E+00	3.094750E+00	1.402640E+00
3.949720E+00	1.445040E+00	1.732410E+00
3.935230E+00	1.351710E+00	1.816750E+00
3.840580E+00	1.246190E+00	1.862780E+00
3.259260E+00	3.186740E+00	1.727100E+00
3.376840E+00	3.186700E+00	1.689240E+00
3.410790E+00	3.148940E+00	1.592650E+00
3.526180E+00	3.119160E+00	1.596550E+00
3.600610E+00	3.037450E+00	1.466060E+00
4.083030E+00	1.958570E+00	1.637490E+00
4.099870E+00	1.770660E+00	1.700270E+00
4.144350E+00	1.900000E+00	1.777230E+00
4.047620E+00	1.549110E+00	1.734590E+00
4.025000E+00	1.443210E+00	1.823040E+00
3.497580E+00	3.173940E+00	1.729460E+00
3.613990E+00	3.152890E+00	1.724390E+00
3.642960E+00	3.098490E+00	1.642590E+00
3.717640E+00	3.039450E+00	1.646100E+00
3.779280E+00	2.922200E+00	1.591200E+00
4.002580E+00	2.403750E+00	1.628030E+00
4.073050E+00	2.186700E+00	1.660230E+00
4.057060E+00	2.353740E+00	1.726320E+00
4.129490E+00	2.004560E+00	1.753960E+00
3.725730E+00	3.106940E+00	1.779920E+00
3.823410E+00	3.004740E+00	1.757630E+00
3.887220E+00	2.887540E+00	1.769620E+00
3.910590E+00	2.754170E+00	1.699060E+00
3.989140E+00	2.546780E+00	1.694750E+00
4.027060E+00	2.433710E+00	1.705250E+00
2.094580E+00	2.661790E+00	1.944460E+00
2.136060E+00	2.759320E+00	1.947960E+00
2.126650E+00	2.681710E+00	1.882310E+00
2.135480E+00	2.606410E+00	1.783390E+00
2.072700E+00	2.583060E+00	1.913410E+00
2.116650E+00	2.424510E+00	1.762110E+00
2.067830E+00	2.446410E+00	1.880160E+00
2.107630E+00	2.273700E+00	1.721930E+00
2.049610E+00	2.262450E+00	1.856080E+00
2.113610E+00	2.188050E+00	1.712960E+00
2.089430E+00	2.183350E+00	1.781050E+00
2.114780E+00	2.102430E+00	1.755970E+00
2.160480E+00	1.813730E+00	1.789030E+00
2.141970E+00	1.879390E+00	1.776190E+00
2.191000E+00	1.822830E+00	1.694520E+00
2.256030E+00	1.668790E+00	1.710320E+00
2.191180E+00	1.729680E+00	1.808040E+00
2.321460E+00	1.520980E+00	1.757220E+00
2.247380E+00	1.585380E+00	1.842760E+00
2.369870E+00	1.433550E+00	1.806400E+00
2.323390E+00	1.434570E+00	1.913360E+00
2.415310E+00	1.358680E+00	1.883560E+00
2.203750E+00	2.793210E+00	1.799480E+00
2.205890E+00	2.865930E+00	1.893470E+00
2.156670E+00	1.990850E+00	1.687030E+00
2.428340E+00	1.427190E+00	1.709270E+00
2.520000E+00	1.307440E+00	1.760320E+00
2.500750E+00	1.287790E+00	1.885380E+00
2.590370E+00	1.238100E+00	1.846790E+00
2.240700E+00	2.926870E+00	1.905150E+00
2.317030E+00	2.990480E+00	1.916160E+00
2.269270E+00	2.926500E+00	1.826650E+00
2.787730E+00	1.152120E+00	1.793700E+00
2.685460E+00	1.201030E+00	1.818530E+00
2.838510E+00	1.095330E+00	1.868950E+00
2.779630E+00	1.094420E+00	1.954250E+00
2.894740E+00	1.052490E+00	1.947520E+00
2.384400E+00	3.007180E+00	1.790680E+00
2.419890E+00	3.072320E+00	1.873190E+00
3.124460E+00	1.037370E+00	1.892650E+00
3.014210E+00	1.032990E+00	1.944820E+00
3.144710E+00	1.002560E+00	2.000520E+00
2.490430E+00	3.119670E+00	1.895630E+00
2.564740E+00	3.157600E+00	1.965200E+00
2.554650E+00	3.133630E+00	1.877300E+00
2.521490E+00	3.102610E+00	1.784960E+00
3.230090E+00	1.053300E+00	1.871180E+00
3.229530E+00	1.018430E+00	1.965300E+00
2.637110E+00	3.155180E+00	1.865930E+00
2.704440E+00	3.207040E+00	1.965320E+00
2.688000E+00	3.146340E+00	1.750050E+00
3.378910E+00	1.043150E+00	1.962460E+00
2.775110E+00	3.189870E+00	1.869240E+00
2.825220E+00	3.215320E+00	1.974030E+00
2.853470E+00	3.164770E+00	1.761300E+00
3.638220E+00	1.081630E+00	2.042800E+00
2.884950E+00	3.231460E+00	2.020060E+00
2.897320E+00	3.245330E+00	2.079350E+00
2.930480E+00	3.242750E+00	2.025470E+00
2.959430E+00	3.219350E+00	1.919310E+00
3.840620E+00	1.198070E+00	2.000710E+00
2.967830E+00	3.253970E+00	2.067950E+00
3.048550E+00	3.239550E+00	2.036130E+00
3.087860E+00	3.226210E+00	1.974230E+00
3.181820E+00	3.215680E+00	1.890840E+00
3.968590E+00	1.295030E+00	1.961670E+00
3.977750E+00	1.256290E+00	2.040610E+00
3.159250E+00	3.244040E+00	2.043510E+00
3.265630E+00	3.239420E+00	2.013270E+00
3.313090E+00	3.233660E+00	1.942860E+00
3.409190E+00	3.224920E+00	1.862740E+00
4.191400E+00	1.803250E+00	1.860910E+00
4.183150E+00	1.638260E+00	1.911010E+00
4.097330E+00	1.438690E+00	1.970650E+00
4.224400E+00	1.562000E+00	2.043710E+00
4.059590E+00	1.302530E+00	2.053520E+00
3.379650E+00	3.256200E+00	2.013630E+00
3.483950E+00	3.245810E+00	1.999350E+00
3.532350E+00	3.229090E+00	1.945470E+00
3.627510E+00	3.198820E+00	1.889240E+00
4.127320E+00	2.309420E+00	1.884150E+00
4.053750E+00	2.424350E+00	1.777870E+00
4.081240E+00	2.468460E+00	1.881540E+00
4.163610E+00	2.159010E+00	1.867680E+00
4.220110E+00	1.972510E+00	1.927200E+00
4.249190E+00	1.754040E+00	1.999690E+00
4.248860E+00	1.644700E+00	2.030430E+00
3.597740E+00	3.247940E+00	2.024370E+00
3.694690E+00	3.220530E+00	2.024250E+00
3.726270E+00	3.188500E+00	1.981100E+00
3.774530E+00	3.141600E+00	1.942460E+00
3.854730E+00	3.050350E+00	1.904390E+00
3.919870E+00	2.924800E+00	1.903900E+00
3.990410E+00	2.790390E+00	1.911240E+00
4.066250E+00	2.625800E+00	1.940620E+00
4.062520E+00	2.712590E+00	1.999500E+00
3.796480E+00	3.178750E+00	2.078870E+00
3.887280E+00	3.086420E+00	2.051830E+00
3.958110E+00	2.968890E+00	2.039770E+00
4.017030E+00	2.851080E+00	2.032240E+00
4.059160E+00	2.759150E+00	2.037290E+00
2.027720E+00	2.663620E+00	2.164280E+00
2.059730E+00	2.752800E+00	2.163730E+00
2.046100E+00	2.683300E+00	2.109990E+00
2.050560E+00	2.625270E+00	2.022030E+00
1.996540E+00	2.595840E+00	2.132900E+00
2.014150E+00	2.471510E+00	1.982300E+00
1.970560E+00	2.485930E+00	2.082530E+00
2.000320E+00	2.323750E+00	1.959710E+00
1.958670E+00	2.348330E+00	2.055960E+00
1.998040E+00	2.230550E+00	1.947550E+00
1.952980E+00	2.204780E+00	2.034890E+00
2.009670E+00	2.147680E+00	1.957770E+00
2.050490E+00	1.937440E+00	1.969150E+00
2.051880E+00	1.983030E+00	1.944410E+00
2.067970E+00	1.944740E+00	1.931840E+00
2.068710E+00	1.897630E+00	1.948620E+00
2.133120E+00	1.654380E+00	2.010650E+00
2.115580E+00	1.718920E+00	1.984330E+00
2.170090E+00	1.655720E+00	1.927780E+00
2.231390E+00	1.522220E+00	1.968390E+00
2.163280E+00	1.574300E+00	2.041990E+00
2.279620E+00	1.441000E+00	2.013200E+00
2.238360E+00	1.439720E+00	2.119020E+00
2.328150E+00	1.365350E+00	2.080810E+00
2.097320E+00	2.766550E+00	2.059170E+00
2.133410E+00	2.846070E+00	2.109330E+00
2.067030E+00	2.096700E+00	1.880360E+00
2.098260E+00	1.961350E+00	1.852190E+00
2.123280E+00	1.810060E+00	1.883110E+00
2.458400E+00	1.294860E+00	1.969720E+00
2.416410E+00	1.294920E+00	2.065070E+00
2.506950E+00	1.228160E+00	2.050780E+00
2.182950E+00	2.919840E+00	2.108190E+00
2.248680E+00	2.987910E+00	2.143230E+00
2.225190E+00	2.957670E+00	2.068250E+00
2.194280E+00	2.899870E+00	2.000340E+00
2.668520E+00	1.151360E+00	1.966520E+00
2.584210E+00	1.187060E+00	2.001840E+00
2.721860E+00	1.091110E+00	2.039200E+00
2.671340E+00	1.090570E+00	2.122820E+00
2.780330E+00	1.042540E+00	2.114100E+00
2.286180E+00	3.003510E+00	2.032730E+00
2.325800E+00	3.066660E+00	2.096080E+00
2.965540E+00	1.007610E+00	2.043440E+00
2.889710E+00	1.010260E+00	2.090140E+00
2.973530E+00	9.837180E-01	2.125530E+00
2.388040E+00	3.113670E+00	2.110850E+00
2.453780E+00	3.156800E+00	2.170530E+00
2.438130E+00	3.139940E+00	2.083810E+00
2.409270E+00	3.099580E+00	2.001070E+00
3.075500E+00	9.779760E-01	2.101590E+00
2.505850E+00	3.174530E+00	2.070480E+00
2.549830E+00	3.204320E+00	2.161700E+00
3.287170E+00	9.819360E-01	2.097750E+00
2.617400E+00	3.226120E+00	2.202280E+00
2.681000E+00	3.253770E+00	2.269420E+00
2.672710E+00	3.239440E+00	2.188380E+00
2.643680E+00	3.216920E+00	2.097290E+00
3.510640E+00	1.011620E+00	2.112970E+00
3.445420E+00	9.761570E-01	2.192000E+00
3.568770E+00	9.882230E-01	2.215330E+00
2.745500E+00	3.256880E+00	2.177500E+00
2.802620E+00	3.280910E+00	2.278250E+00
2.795420E+00	3.242900E+00	2.067700E+00
3.628610E+00	1.036500E+00	2.128630E+00
3.632180E+00	1.018660E+00	2.185940E+00
2.894110E+00	3.254820E+00	2.186070E+00
2.888520E+00	3.279270E+00	2.291570E+00
3.859920E+00	1.139040E+00	2.175580E+00
3.720280E+00	1.059260E+00	2.181580E+00
2.972940E+00	3.290280E+00	2.287710E+00
3.088420E+00	3.283690E+00	2.303470E+00
3.067630E+00	3.255520E+00	2.169400E+00
3.997470E+00	1.241370E+00	2.122320E+00
3.169760E+00	3.277300E+00	2.253660E+00
3.165170E+00	3.292100E+00	2.314760E+00
3.277420E+00	3.256210E+00	2.162880E+00
4.214150E+00	1.483030E+00	2.133610E+00
4.142060E+00	1.345420E+00	2.171900E+00
4.209240E+00	1.436110E+00	2.207240E+00
3.240680E+00	3.287510E+00	2.299360E+00
3.338930E+00	3.281030E+00	2.266890E+00
3.390630E+00	3.279530E+00	2.210680E+00
3.490050E+00	3.264400E+00	2.148340E+00
4.174870E+00	2.412140E+00	2.090040E+00
4.202040E+00	2.269450E+00	2.066320E+00
4.216580E+00	2.154960E+00	2.005390E+00
4.295960E+00	2.022660E+00	2.112990E+00
4.294420E+00	1.936990E+00	2.081780E+00
4.316600E+00	1.825130E+00	2.103120E+00
4.310280E+00	1.630490E+00	2.163060E+00
4.341350E+00	1.760610E+00	2.190710E+00
4.254200E+00	1.495650E+00	2.223740E+00
3.439550E+00	3.292500E+00	2.275400E+00
3.545350E+00	3.285040E+00	2.263280E+00
3.603060E+00	3.280000E+00	2.213450E+00
3.698900E+00	3.249290E+00	2.166960E+00
4.114800E+00	2.672170E+00	2.116740E+00
4.159950E+00	2.553060E+00	2.143260E+00
4.339720E+00	1.911330E+00	2.179260E+00
4.351300E+00	1.823830E+00	2.208620E+00
3.648280E+00	3.289230E+00	2.290840E+00
3.768840E+00	3.259450E+00	2.319640E+00
3.800120E+00	3.237920E+00	2.250440E+00
3.841230E+00	3.197040E+00	2.216780E+00
3.917820E+00	3.107690E+00	2.199940E+00
4.003440E+00	2.999150E+00	2.191850E+00
4.001720E+00	3.052540E+00	2.274060E+00
4.061750E+00	2.865790E+00	2.171760E+00
4.087300E+00	2.768900E+00	2.133650E+00
3.865460E+00	3.211620E+00	2.332810E+00
3.931770E+00	3.135750E+00	2.310800E+00
3.973350E+00	3.089990E+00	2.290750E+00
1.953580E+00	2.584320E+00	2.315780E+00
2.003600E+00	2.656830E+00	2.335850E+00
1.995640E+00	2.622560E+00	2.238590E+00
1.938040E+00	2.491350E+00	2.189680E+00
1.916280E+00	2.507380E+00	2.289010E+00
1.923820E+00	2.367150E+00	2.155080E+00
1.880940E+00	2.361860E+00	2.273420E+00
1.912880E+00	2.255850E+00	2.116830E+00
1.883610E+00	2.272600E+00	2.194680E+00
1.917600E+00	2.185180E+00	2.114910E+00
1.888630E+00	2.183980E+00	2.178300E+00
1.917210E+00	2.115540E+00	2.136160E+00
2.116420E+00	1.497120E+00	2.241150E+00
2.090280E+00	1.555360E+00	2.213300E+00
2.147130E+00	1.511880E+00	2.166860E+00
2.193350E+00	1.433410E+00	2.202310E+00
2.153060E+00	1.423530E+00	2.290660E+00
2.231920E+00	1.363500E+00	2.260810E+00
2.029190E+00	2.734870E+00	2.341430E+00
2.075710E+00	2.807810E+00	2.339950E+00
2.042600E+00	2.749000E+00	2.271990E+00
2.018920E+00	2.041490E+00	1.976390E+00
1.967830E+00	2.066750E+00	2.052020E+00
2.012200E+00	1.924830E+00	2.038220E+00
2.069620E+00	1.804020E+00	2.011990E+00
2.026110E+00	1.793630E+00	2.110120E+00
2.090550E+00	1.662170E+00	2.113070E+00
2.370010E+00	1.291090E+00	2.147630E+00
2.320850E+00	1.297290E+00	2.242560E+00
2.411110E+00	1.229300E+00	2.230850E+00
2.135570E+00	2.896870E+00	2.337800E+00
2.198270E+00	2.968330E+00	2.372960E+00
2.171820E+00	2.938010E+00	2.300210E+00
2.138280E+00	2.879700E+00	2.225130E+00
2.579380E+00	1.137490E+00	2.138870E+00
2.507190E+00	1.167910E+00	2.237180E+00
2.623650E+00	1.095960E+00	2.200690E+00
2.594140E+00	1.103080E+00	2.256080E+00
2.663710E+00	1.058110E+00	2.278460E+00
2.230840E+00	2.982530E+00	2.266290E+00
2.271760E+00	3.041070E+00	2.327310E+00
2.856560E+00	9.918050E-01	2.205340E+00
2.774450E+00	1.009940E+00	2.264870E+00
2.870610E+00	9.604610E-01	2.282810E+00
2.319600E+00	3.098180E+00	2.336570E+00
2.380840E+00	3.142590E+00	2.390570E+00
2.362360E+00	3.121820E+00	2.307900E+00
2.328640E+00	3.087000E+00	2.223060E+00
2.984200E+00	9.490090E-01	2.248400E+00
2.423130E+00	3.152300E+00	2.288820E+00
2.463180E+00	3.195010E+00	2.367130E+00
3.201980E+00	9.316180E-01	2.244510E+00
3.132750E+00	8.870040E-01	2.330710E+00
3.248370E+00	8.772250E-01	2.348640E+00
2.514770E+00	3.236890E+00	2.388610E+00
2.573920E+00	3.262740E+00	2.456380E+00
2.562220E+00	3.253410E+00	2.370080E+00
2.539880E+00	3.222670E+00	2.284610E+00
3.359290E+00	9.463270E-01	2.232370E+00
3.360690E+00	9.034230E-01	2.323660E+00
2.633080E+00	3.262900E+00	2.371060E+00
2.696680E+00	3.287630E+00	2.476150E+00
3.522570E+00	9.452880E-01	2.298870E+00
2.747550E+00	3.294830E+00	2.372010E+00
2.810040E+00	3.314230E+00	2.487830E+00
3.717470E+00	1.010010E+00	2.288300E+00
2.884130E+00	3.295310E+00	2.392530E+00
2.888450E+00	3.315400E+00	2.500290E+00
3.826510E+00	1.068600E+00	2.259990E+00
3.846620E+00	1.048390E+00	2.318880E+00
2.962100E+00	3.323450E+00	2.495090E+00
3.066500E+00	3.321290E+00	2.488880E+00
3.017650E+00	3.308450E+00	2.391940E+00
4.042520E+00	1.223410E+00	2.266510E+00
3.936080E+00	1.113830E+00	2.334600E+00
3.156910E+00	3.300160E+00	2.398200E+00
3.143280E+00	3.321410E+00	2.491500E+00
4.227040E+00	1.415980E+00	2.281570E+00
4.176410E+00	1.306040E+00	2.339040E+00
3.226550E+00	3.325340E+00	2.486880E+00
3.312850E+00	3.317200E+00	2.481040E+00
3.328540E+00	3.294800E+00	2.383770E+00
4.244490E+00	2.285230E+00	2.156560E+00
4.298700E+00	2.163660E+00	2.177730E+00
4.365410E+00	1.743410E+00	2.292420E+00
4.357670E+00	1.614960E+00	2.332540E+00
4.301860E+00	1.514180E+00	2.315370E+00
3.405190E+00	3.324630E+00	2.475500E+00
3.499810E+00	3.320390E+00	2.482100E+00
3.520490E+00	3.297620E+00	2.389020E+00
4.191950E+00	2.593870E+00	2.241840E+00
4.250540E+00	2.468270E+00	2.296290E+00
4.299600E+00	2.285810E+00	2.283390E+00
4.367760E+00	2.123320E+00	2.334940E+00
4.360960E+00	1.985470E+00	2.289810E+00
4.370040E+00	1.858060E+00	2.281720E+00
3.595770E+00	3.322960E+00	2.496820E+00
3.704350E+00	3.314430E+00	2.532350E+00
3.699230E+00	3.291060E+00	2.429650E+00
4.060120E+00	2.986110E+00	2.315890E+00
4.108360E+00	2.874810E+00	2.323200E+00
4.168960E+00	2.703000E+00	2.305340E+00
4.179780E+00	2.778360E+00	2.417210E+00
4.237690E+00	2.569770E+00	2.336710E+00
3.771390E+00	3.295140E+00	2.516340E+00
3.864600E+00	3.249740E+00	2.491600E+00
3.960500E+00	3.143330E+00	2.445940E+00
4.038180E+00	3.046400E+00	2.394960E+00
4.122050E+00	2.913590E+00	2.423510E+00
4.157680E+00	2.840530E+00	2.426240E+00
1.904580E+00	2.524560E+00	2.475080E+00
1.951310E+00	2.599030E+00	2.497180E+00
1.931400E+00	2.555520E+00	2.394120E+00
1.882280E+00	2.427110E+00	2.361870E+00
1.877410E+00	2.452350E+00	2.452220E+00
1.857980E+00	2.350300E+00	2.355540E+00
1.847120E+00	2.351030E+00	2.424230E+00
1.836480E+00	2.271060E+00	2.360590E+00
2.026230E+00	1.461270E+00	2.438540E+00
2.001700E+00	1.551430E+00	2.367220E+00
2.078290E+00	1.495350E+00	2.319800E+00
2.110640E+00	1.429070E+00	2.355320E+00
2.082350E+00	1.423830E+00	2.411890E+00
2.128840E+00	1.375010E+00	2.414820E+00
2.017450E+00	2.749820E+00	2.546600E+00
2.056870E+00	2.807710E+00	2.555030E+00
2.033740E+00	2.766500E+00	2.498950E+00
2.019510E+00	2.710820E+00	2.422820E+00
1.997450E+00	2.694760E+00	2.524640E+00
1.850660E+00	2.213460E+00	2.266850E+00
1.858450E+00	2.084610E+00	2.253610E+00
1.922290E+00	1.978660E+00	2.173290E+00
1.863460E+00	1.962410E+00	2.283910E+00
1.959630E+00	1.842550E+00	2.179310E+00
1.893750E+00	1.869560E+00	2.274710E+00
2.004270E+00	1.721140E+00	2.209340E+00
1.937380E+00	1.760230E+00	2.287720E+00
2.036150E+00	1.606600E+00	2.253720E+00
1.973050E+00	1.651680E+00	2.319150E+00
2.270700E+00	1.302640E+00	2.328110E+00
2.214810E+00	1.307530E+00	2.412190E+00
2.311050E+00	1.246650E+00	2.405280E+00
2.105550E+00	2.884530E+00	2.553840E+00
2.152070E+00	2.955530E+00	2.585610E+00
2.132030E+00	2.925110E+00	2.517410E+00
2.107340E+00	2.861840E+00	2.454040E+00
2.455940E+00	1.176950E+00	2.322820E+00
2.406430E+00	1.183460E+00	2.402060E+00
2.502400E+00	1.121250E+00	2.407040E+00
2.182220E+00	2.968680E+00	2.484960E+00
2.229930E+00	3.013100E+00	2.549400E+00
2.612600E+00	1.047220E+00	2.402450E+00
2.724770E+00	9.895960E-01	2.382260E+00
2.690430E+00	9.817040E-01	2.451970E+00
2.753160E+00	9.483620E-01	2.473520E+00
2.278020E+00	3.075990E+00	2.572790E+00
2.325580E+00	3.126300E+00	2.576600E+00
2.306720E+00	3.104840E+00	2.526020E+00
2.279320E+00	3.063680E+00	2.448980E+00
2.877430E+00	9.134290E-01	2.399510E+00
2.356090E+00	3.138760E+00	2.506340E+00
2.386320E+00	3.174310E+00	2.606250E+00
3.041120E+00	8.724770E-01	2.391750E+00
2.995830E+00	8.534650E-01	2.476440E+00
3.092170E+00	8.318900E-01	2.478450E+00
2.455810E+00	3.229400E+00	2.613120E+00
2.508380E+00	3.265410E+00	2.622700E+00
2.486040E+00	3.246390E+00	2.568760E+00
2.460110E+00	3.208500E+00	2.494370E+00
3.193960E+00	8.425690E-01	2.431800E+00
2.538780E+00	3.268310E+00	2.559770E+00
2.593210E+00	3.299720E+00	2.681310E+00
3.352150E+00	8.575100E-01	2.427070E+00
2.645260E+00	3.295350E+00	2.572600E+00
2.707830E+00	3.327710E+00	2.677790E+00
3.487880E+00	8.969450E-01	2.405830E+00
2.761970E+00	3.334490E+00	2.591100E+00
2.768880E+00	3.349950E+00	2.676370E+00
3.681210E+00	9.461680E-01	2.455900E+00
2.818480E+00	3.355560E+00	2.672280E+00
2.904890E+00	3.340340E+00	2.607470E+00
3.853030E+00	1.031640E+00	2.398890E+00
3.037580E+00	3.364610E+00	2.653360E+00
3.017490E+00	3.349870E+00	2.564260E+00
4.081120E+00	1.203770E+00	2.418160E+00
3.984750E+00	1.107240E+00	2.480990E+00
3.132480E+00	3.341430E+00	2.577220E+00
3.111890E+00	3.359400E+00	2.668350E+00
4.265820E+00	1.407000E+00	2.406590E+00
4.193880E+00	1.300470E+00	2.487010E+00
3.191660E+00	3.367100E+00	2.667700E+00
3.270960E+00	3.365870E+00	2.664170E+00
3.293380E+00	3.341330E+00	2.572640E+00
4.396260E+00	1.670890E+00	2.420660E+00
4.348650E+00	1.544700E+00	2.469950E+00
4.392140E+00	1.633980E+00	2.496960E+00
3.356200E+00	3.356550E+00	2.659270E+00
3.444940E+00	3.364920E+00	2.656880E+00
3.471530E+00	3.345800E+00	2.572320E+00
4.356380E+00	2.348610E+00	2.429400E+00
4.415080E+00	2.179690E+00	2.453050E+00
4.411500E+00	2.276860E+00	2.521090E+00
4.432480E+00	1.998420E+00	2.456660E+00
4.421900E+00	1.815200E+00	2.427970E+00
4.412710E+00	1.698570E+00	2.501270E+00
3.530420E+00	3.355050E+00	2.673830E+00
3.636910E+00	3.357550E+00	2.700030E+00
3.639330E+00	3.340520E+00	2.606300E+00
4.254850E+00	2.685610E+00	2.476250E+00
4.330560E+00	2.513560E+00	2.487880E+00
4.313350E+00	2.624130E+00	2.538800E+00
4.389060E+00	2.360700E+00	2.519010E+00
3.698730E+00	3.339670E+00	2.681050E+00
3.789420E+00	3.309820E+00	2.639540E+00
3.915810E+00	3.257040E+00	2.639870E+00
3.946810E+00	3.221790E+00	2.587320E+00
3.999390E+00	3.169870E+00	2.578280E+00
4.083700E+00	3.066720E+00	2.578110E+00
4.072300E+00	3.123480E+00	2.659050E+00
4.153830E+00	2.931240E+00	2.555030E+00
4.216360E+00	2.793980E+00	2.530820E+00
4.292300E+00	2.681530E+00	2.567820E+00
3.999770E+00	3.203120E+00	2.662810E+00
4.044190E+00	3.164100E+00	2.664490E+00
1.751230E+00	2.063560E+00	2.517780E+00
1.768560E+00	2.120210E+00	2.501070E+00
1.767250E+00	2.068190E+00	2.472360E+00
1.779630E+00	2.002410E+00	2.447040E+00
1.748460E+00	2.000480E+00	2.521700E+00
1.792400E+00	1.921390E+00	2.432600E+00
1.740520E+00	1.886240E+00	2.529480E+00
1.787440E+00	1.830250E+00	2.471330E+00
1.935090E+00	1.481450E+00	2.532940E+00
1.912990E+00	1.533830E+00	2.513210E+00
1.962160E+00	1.506420E+00	2.465910E+00
1.974060E+00	1.437190E+00	2.533220E+00
2.009980E+00	2.767650E+00	2.766040E+00
2.048150E+00	2.824500E+00	2.747300E+00
2.023620E+00	2.775570E+00	2.701450E+00
2.006580E+00	2.727720E+00	2.614720E+00
1.986710E+00	2.698730E+00	2.720750E+00
1.961340E+00	2.625500E+00	2.574720E+00
1.953080E+00	2.611060E+00	2.661220E+00
1.898470E+00	2.508470E+00	2.564600E+00
1.844150E+00	2.371820E+00	2.528010E+00
1.810730E+00	2.237770E+00	2.479810E+00
1.806730E+00	2.126930E+00	2.388160E+00
1.820600E+00	1.998350E+00	2.359110E+00
1.835750E+00	1.881460E+00	2.372010E+00
1.878840E+00	1.784490E+00	2.367620E+00
1.833200E+00	1.789040E+00	2.434750E+00
1.914610E+00	1.685490E+00	2.388700E+00
1.860870E+00	1.708260E+00	2.455560E+00
1.939400E+00	1.589660E+00	2.420740E+00
1.886350E+00	1.618090E+00	2.480270E+00
2.066250E+00	1.359570E+00	2.536620E+00
2.145730E+00	1.315400E+00	2.495000E+00
2.134200E+00	1.295680E+00	2.566900E+00
2.192940E+00	1.261500E+00	2.560860E+00
2.083010E+00	2.854930E+00	2.655410E+00
2.090400E+00	2.901700E+00	2.770450E+00
2.354050E+00	1.189920E+00	2.480580E+00
2.298460E+00	1.205550E+00	2.563220E+00
2.396690E+00	1.142250E+00	2.552200E+00
2.141830E+00	2.969240E+00	2.776900E+00
2.197520E+00	3.001060E+00	2.754220E+00
2.144000E+00	2.958470E+00	2.696570E+00
2.546970E+00	1.066840E+00	2.487260E+00
2.491000E+00	1.086420E+00	2.560360E+00
2.594670E+00	1.023600E+00	2.563220E+00
2.235530E+00	3.019750E+00	2.661090E+00
2.260800E+00	3.061500E+00	2.789030E+00
2.690330E+00	9.675810E-01	2.546980E+00
2.821330E+00	8.948980E-01	2.568820E+00
2.310110E+00	3.117490E+00	2.673810E+00
2.935660E+00	8.509940E-01	2.543900E+00
2.901320E+00	8.414530E-01	2.609150E+00
2.973450E+00	8.043800E-01	2.636850E+00
2.374740E+00	3.173610E+00	2.707060E+00
2.419700E+00	3.210900E+00	2.776430E+00
2.423830E+00	3.209940E+00	2.681930E+00
3.072110E+00	7.990230E-01	2.569410E+00
2.491400E+00	3.254990E+00	2.717710E+00
3.187260E+00	7.986090E-01	2.529470E+00
2.571960E+00	3.301780E+00	2.802760E+00
2.645410E+00	3.340190E+00	2.843580E+00
2.619850E+00	3.319740E+00	2.771180E+00
3.326400E+00	7.976220E-01	2.530600E+00
2.682040E+00	3.337110E+00	2.774450E+00
2.691930E+00	3.358950E+00	2.844870E+00
3.527080E+00	8.413270E-01	2.527600E+00
2.732760E+00	3.371990E+00	2.840280E+00
2.794360E+00	3.370240E+00	2.774510E+00
3.672280E+00	8.829480E-01	2.559120E+00
3.643130E+00	8.418320E-01	2.594950E+00
3.703500E+00	8.705900E-01	2.606900E+00
2.921890E+00	3.392890E+00	2.826360E+00
2.880490E+00	3.361750E+00	2.725720E+00
3.892660E+00	1.012180E+00	2.536770E+00
3.786300E+00	9.182350E-01	2.605770E+00
2.977420E+00	3.377780E+00	2.739060E+00
3.024760E+00	3.420360E+00	2.843330E+00
4.118440E+00	1.188400E+00	2.574400E+00
4.026230E+00	1.078280E+00	2.590670E+00
3.103080E+00	3.381820E+00	2.757580E+00
3.102320E+00	3.418090E+00	2.864640E+00
4.287930E+00	1.398000E+00	2.547910E+00
4.230580E+00	1.293520E+00	2.604940E+00
3.169160E+00	3.415880E+00	2.838700E+00
3.236620E+00	3.431910E+00	2.870480E+00
3.254520E+00	3.392200E+00	2.757960E+00
4.410620E+00	1.628530E+00	2.580610E+00
4.360080E+00	1.497950E+00	2.629920E+00
3.327870E+00	3.411900E+00	2.856770E+00
3.419950E+00	3.419450E+00	2.857300E+00
3.421390E+00	3.387790E+00	2.752580E+00
4.455560E+00	2.187970E+00	2.570160E+00
4.475980E+00	2.048150E+00	2.588690E+00
4.484980E+00	1.860270E+00	2.620120E+00
4.508470E+00	1.965920E+00	2.653600E+00
4.437570E+00	1.743100E+00	2.559980E+00
3.493620E+00	3.409480E+00	2.834870E+00
3.574250E+00	3.407540E+00	2.878230E+00
3.575150E+00	3.383000E+00	2.776550E+00
4.351470E+00	2.595580E+00	2.619840E+00
4.429070E+00	2.457900E+00	2.692080E+00
4.448530E+00	2.299210E+00	2.629500E+00
4.508980E+00	2.127330E+00	2.662260E+00
4.518390E+00	2.024240E+00	2.678110E+00
3.638730E+00	3.397650E+00	2.836740E+00
3.722250E+00	3.366830E+00	2.798500E+00
3.855810E+00	3.336310E+00	2.793210E+00
3.897480E+00	3.293160E+00	2.726940E+00
4.132620E+00	3.060400E+00	2.717190E+00
4.203400E+00	2.944580E+00	2.732770E+00
4.183600E+00	3.012610E+00	2.773030E+00
4.261480E+00	2.812860E+00	2.687450E+00
4.316660E+00	2.694980E+00	2.662180E+00
3.938120E+00	3.301120E+00	2.817740E+00
3.981040E+00	3.249090E+00	2.755310E+00
4.094060E+00	3.163870E+00	2.785610E+00
4.164510E+00	3.064410E+00	2.803500E+00
1.707260E+00	2.016690E+00	2.661490E+00
1.728200E+00	2.086870E+00	2.663480E+00
1.731450E+00	2.042710E+00	2.586280E+00
1.709620E+00	1.925900E+00	2.594790E+00
1.685970E+00	1.945130E+00	2.663370E+00
1.699190E+00	1.857360E+00	2.606120E+00
1.659320E+00	1.832720E+00	2.681090E+00
1.708670E+00	1.788840E+00	2.628230E+00
1.971150E+00	2.685900E+00	2.892580E+00
2.002290E+00	2.751730E+00	2.917570E+00
1.980600E+00	2.709680E+00	2.822060E+00
1.941180E+00	2.613030E+00	2.766040E+00
1.943950E+00	2.624300E+00	2.865370E+00
1.903770E+00	2.507690E+00	2.702670E+00
1.907480E+00	2.523540E+00	2.816380E+00
1.855860E+00	2.396400E+00	2.643690E+00
1.862750E+00	2.414460E+00	2.757470E+00
1.816440E+00	2.277620E+00	2.606370E+00
1.823240E+00	2.305470E+00	2.715100E+00
1.773230E+00	2.159070E+00	2.582660E+00
1.785160E+00	2.188620E+00	2.679720E+00
1.807450E+00	1.730670E+00	2.511600E+00
1.758050E+00	1.762820E+00	2.567470E+00
1.832620E+00	1.637290E+00	2.539050E+00
1.780000E+00	1.657780E+00	2.601070E+00
1.866560E+00	1.560240E+00	2.556230E+00
1.815910E+00	1.561120E+00	2.621720E+00
1.892590E+00	1.461750E+00	2.618080E+00
1.974940E+00	1.380600E+00	2.615950E+00
1.928860E+00	1.351890E+00	2.721350E+00
2.023190E+00	1.315460E+00	2.679140E+00
2.037790E+00	2.819200E+00	2.837630E+00
2.132750E+00	1.258190E+00	2.679790E+00
2.224800E+00	1.214150E+00	2.654040E+00
2.211140E+00	1.197800E+00	2.724920E+00
2.292090E+00	1.161210E+00	2.738270E+00
2.085450E+00	2.901210E+00	2.861700E+00
2.125900E+00	2.955140E+00	2.913890E+00
2.119480E+00	2.952560E+00	2.830830E+00
2.436420E+00	1.100720E+00	2.627860E+00
2.386500E+00	1.122270E+00	2.675000E+00
2.473500E+00	1.062300E+00	2.707530E+00
2.187800E+00	3.003640E+00	2.849190E+00
2.652530E+00	9.661510E-01	2.647330E+00
2.585150E+00	1.002900E+00	2.698840E+00
2.661450E+00	9.453330E-01	2.719780E+00
2.261810E+00	3.062070E+00	2.904680E+00
2.302400E+00	3.119100E+00	2.911990E+00
2.285830E+00	3.101000E+00	2.853600E+00
2.738610E+00	9.078860E-01	2.690880E+00
2.335840E+00	3.149720E+00	2.816420E+00
2.356550E+00	3.168790E+00	2.958140E+00
2.880820E+00	8.303410E-01	2.693560E+00
2.982190E+00	7.766090E-01	2.726000E+00
2.415730E+00	3.216180E+00	2.983240E+00
2.468690E+00	3.254180E+00	2.966660E+00
2.413810E+00	3.213060E+00	2.889450E+00
3.081880E+00	7.552060E-01	2.690830E+00
2.495230E+00	3.266240E+00	2.864520E+00
2.521770E+00	3.287690E+00	2.952150E+00
3.253910E+00	7.401060E-01	2.650430E+00
2.603600E+00	3.328210E+00	2.956660E+00
3.448400E+00	7.620970E-01	2.638680E+00
3.375220E+00	7.253770E-01	2.707980E+00
3.472270E+00	7.230700E-01	2.750600E+00
2.722420E+00	3.376810E+00	2.935970E+00
3.586920E+00	8.003980E-01	2.623440E+00
3.586700E+00	7.708720E-01	2.711270E+00
2.828390E+00	3.417870E+00	2.979920E+00
2.788050E+00	3.399370E+00	2.885430E+00
3.693030E+00	8.446490E-01	2.667490E+00
2.874700E+00	3.410990E+00	2.914040E+00
2.885630E+00	3.426510E+00	2.992870E+00
3.970850E+00	1.014960E+00	2.688650E+00
3.829310E+00	9.028690E-01	2.740720E+00
2.928960E+00	3.432740E+00	2.995910E+00
2.984100E+00	3.434100E+00	2.943190E+00
4.089910E+00	1.112590E+00	2.678690E+00
4.067910E+00	1.075070E+00	2.730090E+00
3.067940E+00	3.436440E+00	2.928410E+00
4.307670E+00	1.365510E+00	2.677320E+00
4.193520E+00	1.236360E+00	2.732620E+00
4.116520E+00	1.126680E+00	2.757210E+00
3.160070E+00	3.433280E+00	2.943520E+00
3.280590E+00	3.441820E+00	2.973960E+00
4.426080E+00	1.603870E+00	2.742540E+00
4.460210E+00	1.710470E+00	2.647560E+00
4.484220E+00	1.743930E+00	2.729500E+00
4.355860E+00	1.465790E+00	2.745370E+00
3.362020E+00	3.446110E+00	3.022190E+00
3.379200E+00	3.427980E+00	2.939400E+00
4.526980E+00	1.945030E+00	2.725710E+00
4.518550E+00	1.839540E+00	2.783660E+00
3.428260E+00	3.448060E+00	3.006340E+00
3.482080E+00	3.429640E+00	2.936040E+00
3.587470E+00	3.430150E+00	2.983310E+00
4.408970E+00	2.579650E+00	2.755960E+00
4.488930E+00	2.450630E+00	2.842950E+00
4.511010E+00	2.312640E+00	2.795500E+00
4.535060E+00	2.171720E+00	2.763480E+00
4.538240E+00	2.048940E+00	2.756900E+00
3.666740E+00	3.407220E+00	2.917480E+00
3.783190E+00	3.395600E+00	2.971900E+00
3.836620E+00	3.366490E+00	2.887820E+00
4.227140E+00	2.993790E+00	2.864440E+00
4.289090E+00	2.900220E+00	2.873200E+00
4.319260E+00	2.814740E+00	2.833000E+00
4.365890E+00	2.698030E+00	2.795910E+00
3.880610E+00	3.372930E+00	2.973000E+00
3.918620E+00	3.334380E+00	2.902760E+00
4.031090E+00	3.273110E+00	2.910710E+00
4.120430E+00	3.204540E+00	2.926030E+00
4.148670E+00	3.153730E+00	2.899370E+00
4.179200E+00	3.096010E+00	2.902740E+00
4.172610E+00	3.138830E+00	2.939490E+00
4.159540E+00	3.168810E+00	2.955630E+00
1.659120E+00	1.970140E+00	2.812580E+00
1.691380E+00	2.038170E+00	2.816790E+00
1.683820E+00	1.990940E+00	2.737790E+00
1.634730E+00	1.880180E+00	2.736820E+00
1.625090E+00	1.904870E+00	2.807630E+00
1.622380E+00	1.816020E+00	2.747090E+00
1.600440E+00	1.815220E+00	2.801670E+00
1.620500E+00	1.753640E+00	2.774530E+00
1.956740E+00	2.650410E+00	3.058870E+00
1.978550E+00	2.707510E+00	3.053600E+00
1.963570E+00	2.661580E+00	2.967730E+00
1.921500E+00	2.548700E+00	2.924620E+00
1.932190E+00	2.578180E+00	3.026610E+00
1.882050E+00	2.435390E+00	2.870140E+00
1.905320E+00	2.466310E+00	2.985380E+00
1.833050E+00	2.328830E+00	2.820530E+00
1.852580E+00	2.352040E+00	2.929780E+00
1.794730E+00	2.213850E+00	2.777520E+00
1.812800E+00	2.237290E+00	2.878240E+00
1.730010E+00	2.108880E+00	2.748300E+00
1.748010E+00	2.133100E+00	2.833680E+00
1.725690E+00	1.684960E+00	2.663110E+00
1.669270E+00	1.716290E+00	2.721750E+00
1.748670E+00	1.582340E+00	2.690860E+00
1.685690E+00	1.612390E+00	2.755220E+00
1.792730E+00	1.482420E+00	2.715300E+00
1.720140E+00	1.511580E+00	2.782610E+00
1.849090E+00	1.398380E+00	2.748410E+00
1.767690E+00	1.406180E+00	2.836880E+00
1.882130E+00	1.348500E+00	2.781270E+00
1.845870E+00	1.351850E+00	2.826550E+00
1.917190E+00	1.303820E+00	2.844110E+00
2.005060E+00	2.765980E+00	3.097930E+00
2.038600E+00	2.826220E+00	3.066970E+00
2.005840E+00	2.763790E+00	3.012120E+00
2.057190E+00	1.270910E+00	2.738650E+00
1.999170E+00	1.279370E+00	2.783900E+00
2.088190E+00	1.237100E+00	2.813630E+00
2.066790E+00	2.860130E+00	2.966790E+00
2.089110E+00	2.903460E+00	3.100080E+00
2.202910E+00	1.179850E+00	2.831710E+00
2.310560E+00	1.136860E+00	2.860120E+00
2.137150E+00	2.971160E+00	3.116640E+00
2.185790E+00	3.010950E+00	3.087860E+00
2.128660E+00	2.958010E+00	3.022460E+00
2.414460E+00	1.080930E+00	2.845710E+00
2.539420E+00	1.016130E+00	2.826210E+00
2.506890E+00	1.025820E+00	2.904280E+00
2.585510E+00	9.779120E-01	2.937300E+00
2.208270E+00	3.015070E+00	2.981700E+00
2.233970E+00	3.043100E+00	3.060750E+00
2.681400E+00	9.245330E-01	2.836740E+00
2.285070E+00	3.099850E+00	3.038800E+00
2.809190E+00	8.487360E-01	2.807180E+00
2.776820E+00	8.551250E-01	2.877790E+00
2.852600E+00	8.020490E-01	2.904280E+00
2.353930E+00	3.173600E+00	3.072990E+00
2.393930E+00	3.207540E+00	3.095110E+00
2.392570E+00	3.201840E+00	3.034870E+00
2.942580E+00	7.725170E-01	2.826830E+00
2.449740E+00	3.250530E+00	3.095090E+00
3.050760E+00	7.355140E-01	2.788460E+00
2.528670E+00	3.295260E+00	3.035260E+00
3.177820E+00	7.054040E-01	2.788420E+00
2.605220E+00	3.345930E+00	3.091250E+00
2.670690E+00	3.389680E+00	3.127560E+00
2.639670E+00	3.360760E+00	3.055440E+00
3.348370E+00	6.885550E-01	2.795020E+00
3.495710E+00	6.867040E-01	2.842230E+00
2.695500E+00	3.385690E+00	3.059060E+00
2.709990E+00	3.413490E+00	3.132460E+00
3.607100E+00	7.324880E-01	2.815210E+00
2.746950E+00	3.432310E+00	3.134420E+00
2.798690E+00	3.435490E+00	3.083290E+00
3.716930E+00	8.119690E-01	2.782600E+00
2.918660E+00	3.452620E+00	3.083400E+00
3.974920E+00	9.694310E-01	2.827120E+00
3.855820E+00	8.606490E-01	2.860330E+00
3.029820E+00	3.500500E+00	3.126090E+00
2.987760E+00	3.458960E+00	3.038910E+00
4.075380E+00	1.056980E+00	2.790300E+00
3.082170E+00	3.460350E+00	3.042560E+00
3.100550E+00	3.503790E+00	3.147950E+00
4.328510E+00	1.355380E+00	2.818110E+00
4.251130E+00	1.243610E+00	2.857100E+00
4.164260E+00	1.146190E+00	2.835730E+00
3.151010E+00	3.493060E+00	3.129630E+00
3.214540E+00	3.509680E+00	3.172450E+00
3.207930E+00	3.477500E+00	3.072520E+00
4.494090E+00	1.718180E+00	2.840940E+00
4.458740E+00	1.587150E+00	2.894190E+00
4.388880E+00	1.491350E+00	2.835790E+00
3.257930E+00	3.502830E+00	3.141130E+00
3.326390E+00	3.474850E+00	3.119570E+00
4.551960E+00	1.960210E+00	2.854080E+00
4.548000E+00	1.826820E+00	2.912380E+00
3.417570E+00	3.467230E+00	3.080810E+00
3.520930E+00	3.460790E+00	3.069670E+00
3.606830E+00	3.454460E+00	3.053630E+00
4.466050E+00	2.575110E+00	2.909550E+00
4.535000E+00	2.447230E+00	2.956870E+00
4.554630E+00	2.328350E+00	2.932520E+00
4.571420E+00	2.177830E+00	2.897270E+00
4.556940E+00	2.080630E+00	2.842530E+00
3.688020E+00	3.442190E+00	3.042430E+00
3.797440E+00	3.437850E+00	3.093190E+00
4.299790E+00	2.934740E+00	2.962170E+00
4.368310E+00	2.820170E+00	2.990900E+00
4.335230E+00	2.914550E+00	3.027860E+00
4.401360E+00	2.707490E+00	2.918420E+00
3.890250E+00	3.403430E+00	3.073010E+00
3.967650E+00	3.341830E+00	3.019080E+00
4.071280E+00	3.310130E+00	3.063870E+00
4.106330E+00	3.255150E+00	2.998920E+00
4.187790E+00	3.142800E+00	3.011080E+00
4.258500E+00	3.031720E+00	3.025790E+00
4.303900E+00	2.959730E+00	3.014500E+00
4.132510E+00	3.262730E+00	3.074870E+00
4.150180E+00	3.208260E+00	3.009430E+00
1.822720E+00	2.230700E+00	3.039380E+00
1.844020E+00	2.288470E+00	3.065830E+00
1.829120E+00	2.258210E+00	2.985630E+00
1.773270E+00	2.149950E+00	2.922580E+00
1.787840E+00	2.163540E+00	3.008070E+00
1.711210E+00	2.069360E+00	2.883540E+00
1.715320E+00	2.068000E+00	2.959270E+00
1.659220E+00	1.962650E+00	2.892760E+00
1.589790E+00	1.837390E+00	2.883270E+00
1.580580E+00	1.723400E+00	2.878900E+00
1.620580E+00	1.642360E+00	2.828660E+00
1.570060E+00	1.606550E+00	2.938510E+00
1.664140E+00	1.545960E+00	2.842700E+00
1.617290E+00	1.559810E+00	2.899880E+00
1.699720E+00	1.462530E+00	2.870050E+00
1.645270E+00	1.490140E+00	2.921680E+00
1.721330E+00	1.412380E+00	2.897480E+00
1.684750E+00	1.422130E+00	2.948560E+00
1.736280E+00	1.369560E+00	2.946870E+00
1.987430E+00	2.693910E+00	3.136390E+00
1.954360E+00	2.612050E+00	3.113500E+00
1.933890E+00	2.521110E+00	3.103310E+00
1.879830E+00	2.384610E+00	3.055440E+00
1.830680E+00	1.318580E+00	2.940510E+00
1.925310E+00	1.271130E+00	2.947200E+00
2.047130E+00	2.825400E+00	3.164140E+00
2.010530E+00	2.761200E+00	3.157680E+00
2.023950E+00	1.240350E+00	2.933230E+00
2.124220E+00	1.209540E+00	2.912020E+00
2.112600E+00	1.208230E+00	2.974630E+00
2.192880E+00	1.173250E+00	2.993270E+00
2.098000E+00	2.908560E+00	3.210490E+00
2.128250E+00	2.958350E+00	3.228540E+00
2.123930E+00	2.953540E+00	3.171890E+00
2.350260E+00	1.112620E+00	2.915480E+00
2.293250E+00	1.138470E+00	2.954560E+00
2.385970E+00	1.086580E+00	2.990140E+00
2.178250E+00	3.006960E+00	3.219440E+00
2.499260E+00	1.022350E+00	2.996780E+00
2.602080E+00	9.525190E-01	3.039220E+00
2.245180E+00	3.055720E+00	3.143510E+00
2.680870E+00	8.966820E-01	2.991610E+00
2.296550E+00	3.116400E+00	3.187450E+00
2.333690E+00	3.158130E+00	3.210780E+00
2.327940E+00	3.153220E+00	3.138840E+00
2.769660E+00	8.438390E-01	2.950360E+00
2.862780E+00	7.658190E-01	3.007930E+00
2.390610E+00	3.203900E+00	3.200040E+00
2.944610E+00	7.325520E-01	2.943880E+00
2.464870E+00	3.268900E+00	3.229140E+00
2.528840E+00	3.315460E+00	3.258870E+00
2.491910E+00	3.290160E+00	3.182900E+00
3.083700E+00	6.816740E-01	2.914710E+00
2.548180E+00	3.321010E+00	3.163700E+00
2.596950E+00	3.354870E+00	3.272660E+00
3.258680E+00	6.482790E-01	2.898060E+00
3.200340E+00	6.207350E-01	2.979620E+00
3.304900E+00	6.038120E-01	2.992060E+00
2.654040E+00	3.383850E+00	3.224580E+00
3.429770E+00	6.421890E-01	2.940040E+00
2.744580E+00	3.440260E+00	3.216960E+00
3.612730E+00	6.952940E-01	2.927290E+00
2.806600E+00	3.477480E+00	3.248560E+00
2.804560E+00	3.468840E+00	3.190170E+00
3.745860E+00	7.719490E-01	2.894250E+00
2.848200E+00	3.489680E+00	3.259960E+00
2.895190E+00	3.484910E+00	3.215690E+00
3.987150E+00	9.301620E-01	2.965540E+00
3.861420E+00	8.271700E-01	2.957170E+00
3.001410E+00	3.512150E+00	3.224170E+00
4.118940E+00	1.039130E+00	2.903920E+00
3.087000E+00	3.519500E+00	3.229020E+00
4.331520E+00	1.293190E+00	2.929430E+00
4.233740E+00	1.174910E+00	2.957280E+00
4.329550E+00	1.259190E+00	3.006850E+00
3.156090E+00	3.510740E+00	3.213190E+00
3.228360E+00	3.521360E+00	3.275000E+00
4.526670E+00	1.706700E+00	2.962040E+00
4.493380E+00	1.588120E+00	3.017720E+00
4.407230E+00	1.429090E+00	2.958970E+00
4.372610E+00	1.322750E+00	2.993680E+00
3.284800E+00	3.504560E+00	3.216460E+00
3.366190E+00	3.488190E+00	3.251200E+00
4.587870E+00	1.952690E+00	3.009550E+00
4.577760E+00	2.050730E+00	2.922900E+00
4.597790E+00	2.095330E+00	2.994530E+00
4.564990E+00	1.811570E+00	3.016330E+00
3.463370E+00	3.485540E+00	3.201620E+00
3.576130E+00	3.480030E+00	3.176030E+00
3.635530E+00	3.472400E+00	3.118540E+00
4.543320E+00	2.503130E+00	3.029880E+00
4.590090E+00	2.372890E+00	3.068900E+00
4.577350E+00	2.462190E+00	3.087680E+00
4.603710E+00	2.213780E+00	3.025000E+00
3.680760E+00	3.485950E+00	3.212530E+00
3.743330E+00	3.480250E+00	3.207060E+00
3.742020E+00	3.467470E+00	3.157840E+00
4.380400E+00	2.893510E+00	3.130030E+00
4.319880E+00	2.959480E+00	3.059080E+00
4.318930E+00	2.988600E+00	3.114160E+00
4.446000E+00	2.761320E+00	3.124070E+00
4.494520E+00	2.640860E+00	3.056460E+00
4.561760E+00	2.521740E+00	3.100600E+00
3.782340E+00	3.472800E+00	3.207300E+00
3.871210E+00	3.447410E+00	3.214050E+00
4.024740E+00	3.356530E+00	3.158620E+00
4.084860E+00	3.326920E+00	3.134390E+00
4.216740E+00	3.152770E+00	3.156560E+00
4.171230E+00	3.207780E+00	3.083260E+00
4.153170E+00	3.255080E+00	3.148750E+00
4.286690E+00	3.053650E+00	3.152780E+00
4.114600E+00	3.300100E+00	3.123700E+00
1.866020E+00	2.292320E+00	3.241070E+00
1.886430E+00	2.341780E+00	3.227230E+00
1.859450E+00	2.283670E+00	3.185840E+00
1.824400E+00	2.212760E+00	3.106200E+00
1.836240E+00	2.210690E+00	3.206270E+00
1.730830E+00	2.087710E+00	3.051390E+00
1.762080E+00	2.108090E+00	3.152310E+00
1.665210E+00	1.977440E+00	3.005060E+00
1.684980E+00	2.001470E+00	3.101540E+00
1.590020E+00	1.869960E+00	2.971810E+00
1.601490E+00	1.896360E+00	3.062330E+00
1.557130E+00	1.763490E+00	2.963380E+00
1.545130E+00	1.795280E+00	3.041510E+00
1.537590E+00	1.664000E+00	2.978320E+00
1.516690E+00	1.696050E+00	3.041580E+00
1.535240E+00	1.603540E+00	3.000020E+00
1.506530E+00	1.596240E+00	3.069820E+00
1.539520E+00	1.543960E+00	3.025790E+00
1.926980E+00	2.416880E+00	3.252400E+00
1.960460E+00	2.513010E+00	3.278660E+00
1.938170E+00	2.464580E+00	3.183390E+00
1.879060E+00	2.343830E+00	3.152550E+00
1.589590E+00	1.516240E+00	2.972290E+00
1.628620E+00	1.443340E+00	3.007400E+00
1.686880E+00	1.362010E+00	3.062340E+00
1.753340E+00	1.321050E+00	3.017760E+00
1.745870E+00	1.308200E+00	3.082500E+00
1.821190E+00	1.283830E+00	3.088220E+00
2.014640E+00	2.712670E+00	3.298230E+00
2.034440E+00	2.783460E+00	3.327340E+00
2.020220E+00	2.750480E+00	3.230890E+00
1.981120E+00	2.615270E+00	3.234870E+00
1.963940E+00	1.246650E+00	2.997600E+00
1.911780E+00	1.263470E+00	3.035850E+00
2.014130E+00	1.226410E+00	3.083510E+00
2.063260E+00	2.849630E+00	3.352610E+00
2.084200E+00	2.890160E+00	3.340900E+00
2.068450E+00	2.851670E+00	3.279340E+00
2.111620E+00	1.202370E+00	3.048610E+00
2.199150E+00	1.167420E+00	3.109140E+00
2.120800E+00	2.952080E+00	3.321360E+00
2.324120E+00	1.118620E+00	3.118350E+00
2.443040E+00	1.043350E+00	3.100690E+00
2.415760E+00	1.057460E+00	3.164200E+00
2.481900E+00	1.014760E+00	3.199290E+00
2.185920E+00	3.026750E+00	3.340930E+00
2.240100E+00	3.070650E+00	3.359700E+00
2.218470E+00	3.043600E+00	3.297120E+00
2.564880E+00	9.733930E-01	3.143980E+00
2.260620E+00	3.074170E+00	3.269900E+00
2.276390E+00	3.104970E+00	3.352450E+00
2.677670E+00	8.840440E-01	3.112000E+00
2.325840E+00	3.156650E+00	3.324420E+00
2.768210E+00	8.209290E-01	3.062540E+00
2.856820E+00	7.468670E-01	3.111840E+00
2.404480E+00	3.227040E+00	3.349670E+00
2.453600E+00	3.279480E+00	3.385250E+00
2.441360E+00	3.254020E+00	3.300830E+00
2.977950E+00	6.722760E-01	3.066510E+00
2.505020E+00	3.310930E+00	3.351220E+00
3.118530E+00	6.154300E-01	3.037280E+00
3.077980E+00	5.965070E-01	3.110950E+00
3.144840E+00	5.771900E-01	3.098230E+00
2.592730E+00	3.364050E+00	3.362680E+00
3.234590E+00	5.707850E-01	3.073510E+00
2.665020E+00	3.407660E+00	3.357620E+00
3.416890E+00	5.767500E-01	3.086590E+00
2.743460E+00	3.455650E+00	3.345180E+00
3.594150E+00	6.471110E-01	3.053210E+00
2.838010E+00	3.502080E+00	3.334840E+00
3.798870E+00	7.537830E-01	3.036620E+00
2.904340E+00	3.533570E+00	3.373550E+00
2.903180E+00	3.511510E+00	3.318960E+00
3.917110E+00	8.478030E-01	3.027150E+00
3.930380E+00	8.290460E-01	3.081630E+00
2.944940E+00	3.549070E+00	3.386890E+00
2.986300E+00	3.541590E+00	3.343630E+00
4.183360E+00	1.035080E+00	3.076050E+00
4.018260E+00	9.006550E-01	3.081930E+00
3.078280E+00	3.546750E+00	3.337730E+00
4.299570E+00	1.184600E+00	3.067050E+00
4.298910E+00	1.123810E+00	3.125570E+00
3.158070E+00	3.527190E+00	3.315860E+00
3.238010E+00	3.551720E+00	3.386380E+00
4.559740E+00	1.722110E+00	3.084330E+00
4.536110E+00	1.600530E+00	3.105830E+00
4.476840E+00	1.485110E+00	3.091670E+00
4.407890E+00	1.314770E+00	3.083250E+00
4.357160E+00	1.195870E+00	3.143290E+00
3.323580E+00	3.516290E+00	3.341850E+00
3.383690E+00	3.500520E+00	3.316210E+00
4.619640E+00	2.093750E+00	3.098840E+00
4.623130E+00	1.962470E+00	3.151630E+00
4.593390E+00	1.852650E+00	3.097270E+00
3.427270E+00	3.497770E+00	3.297240E+00
3.509350E+00	3.509140E+00	3.344940E+00
3.593520E+00	3.492790E+00	3.270590E+00
3.634400E+00	3.516990E+00	3.370320E+00
4.598550E+00	2.454400E+00	3.149640E+00
4.631540E+00	2.351950E+00	3.202880E+00
4.635960E+00	2.230390E+00	3.149130E+00
3.712400E+00	3.502280E+00	3.306340E+00
3.771780E+00	3.481130E+00	3.248060E+00
3.842370E+00	3.499560E+00	3.336080E+00
4.346090E+00	2.992370E+00	3.210020E+00
4.417460E+00	2.908510E+00	3.278550E+00
4.469920E+00	2.790180E+00	3.235770E+00
4.530150E+00	2.672430E+00	3.199890E+00
4.575400E+00	2.555280E+00	3.175870E+00
3.951650E+00	3.459060E+00	3.338160E+00
4.040850E+00	3.391040E+00	3.300490E+00
4.155160E+00	3.275540E+00	3.253330E+00
4.110880E+00	3.309640E+00	3.169040E+00
4.242670E+00	3.171500E+00	3.284330E+00
4.293270E+00	3.087830E+00	3.251400E+00
1.753200E+00	2.108870E+00	3.337800E+00
1.788140E+00	2.144880E+00	3.338690E+00
1.755640E+00	2.113860E+00	3.311140E+00
1.730160E+00	2.078630E+00	3.313050E+00
1.830570E+00	2.207890E+00	3.329550E+00
1.871410E+00	2.299710E+00	3.363160E+00
1.850140E+00	2.250090E+00	3.284370E+00
1.775540E+00	2.126140E+00	3.263660E+00
1.705530E+00	2.022830E+00	3.194500E+00
1.705020E+00	2.032940E+00	3.263570E+00
1.631180E+00	1.921390E+00	3.152810E+00
1.654410E+00	1.946600E+00	3.236470E+00
1.555860E+00	1.823500E+00	3.124960E+00
1.571160E+00	1.849530E+00	3.206910E+00
1.516200E+00	1.724650E+00	3.116350E+00
1.526460E+00	1.752300E+00	3.195130E+00
1.493060E+00	1.641100E+00	3.118610E+00
1.478250E+00	1.645610E+00	3.208810E+00
1.491600E+00	1.595210E+00	3.128080E+00
1.483540E+00	1.593830E+00	3.174930E+00
1.493900E+00	1.551660E+00	3.165810E+00
1.899240E+00	2.358240E+00	3.305560E+00
1.569380E+00	1.468100E+00	3.060400E+00
1.524120E+00	1.490520E+00	3.143650E+00
1.617650E+00	1.408920E+00	3.095270E+00
1.572570E+00	1.429810E+00	3.139730E+00
1.647710E+00	1.374670E+00	3.129690E+00
1.617100E+00	1.386050E+00	3.178980E+00
1.671250E+00	1.347030E+00	3.185120E+00
1.984350E+00	2.551330E+00	3.396870E+00
2.001570E+00	2.602210E+00	3.418110E+00
1.984600E+00	2.578930E+00	3.349330E+00
1.962060E+00	2.481880E+00	3.354100E+00
1.750690E+00	1.296800E+00	3.183810E+00
1.858500E+00	1.272550E+00	3.205640E+00
2.040770E+00	2.785080E+00	3.449540E+00
2.068780E+00	2.843470E+00	3.480070E+00
2.049300E+00	2.814030E+00	3.403130E+00
2.022770E+00	2.700700E+00	3.390590E+00
1.938840E+00	1.251920E+00	3.174180E+00
2.046730E+00	1.223730E+00	3.221220E+00
2.089770E+00	2.896530E+00	3.411650E+00
2.138730E+00	1.195370E+00	3.184920E+00
2.238300E+00	1.154180E+00	3.196200E+00
2.219090E+00	1.160340E+00	3.274150E+00
2.323650E+00	1.115950E+00	3.286170E+00
2.129970E+00	2.978270E+00	3.451870E+00
2.173940E+00	3.031460E+00	3.486570E+00
2.160930E+00	3.014000E+00	3.408420E+00
2.423310E+00	1.051350E+00	3.242560E+00
2.489730E+00	1.003870E+00	3.257430E+00
2.211690E+00	3.058260E+00	3.439760E+00
2.569230E+00	9.555760E-01	3.290700E+00
2.280800E+00	3.121440E+00	3.458740E+00
2.677200E+00	8.640550E-01	3.235930E+00
2.343820E+00	3.187010E+00	3.470560E+00
2.393790E+00	3.233580E+00	3.507680E+00
2.381280E+00	3.214620E+00	3.423740E+00
2.774700E+00	7.939200E-01	3.180270E+00
2.899880E+00	6.723360E-01	3.221130E+00
2.436970E+00	3.273410E+00	3.471790E+00
3.011590E+00	6.029150E-01	3.178720E+00
2.969360E+00	6.054690E-01	3.239810E+00
3.023980E+00	5.646040E-01	3.249880E+00
2.507610E+00	3.331010E+00	3.468050E+00
3.147550E+00	5.336170E-01	3.188740E+00
2.593440E+00	3.379810E+00	3.468040E+00
3.320330E+00	5.197060E-01	3.163530E+00
3.262820E+00	4.898320E-01	3.238440E+00
3.356560E+00	4.939110E-01	3.239890E+00
2.669370E+00	3.433730E+00	3.471680E+00
3.411900E+00	5.375140E-01	3.156270E+00
3.412510E+00	5.182670E-01	3.203340E+00
2.746650E+00	3.486260E+00	3.469460E+00
3.574780E+00	6.011800E-01	3.149940E+00
3.487870E+00	5.503830E-01	3.185440E+00
2.834660E+00	3.536000E+00	3.462070E+00
3.748530E+00	6.786400E-01	3.191610E+00
2.929560E+00	3.562320E+00	3.459150E+00
3.979550E+00	8.286220E-01	3.175400E+00
2.998250E+00	3.605240E+00	3.504190E+00
2.995720E+00	3.586440E+00	3.442570E+00
4.104000E+00	9.301020E-01	3.152720E+00
4.110700E+00	9.136110E-01	3.214270E+00
3.029070E+00	3.612130E+00	3.492450E+00
3.074470E+00	3.594680E+00	3.473570E+00
4.331540E+00	1.097170E+00	3.217450E+00
4.196540E+00	9.841280E-01	3.212440E+00
3.164260E+00	3.559940E+00	3.433420E+00
3.240970E+00	3.566700E+00	3.492120E+00
4.581250E+00	1.663830E+00	3.164370E+00
4.550390E+00	1.547110E+00	3.177610E+00
4.509810E+00	1.403610E+00	3.193640E+00
4.440090E+00	1.261520E+00	3.219690E+00
4.520200E+00	1.342680E+00	3.265060E+00
3.305450E+00	3.546950E+00	3.460770E+00
3.375060E+00	3.523350E+00	3.441930E+00
3.415150E+00	3.512190E+00	3.369080E+00
3.467390E+00	3.525230E+00	3.465750E+00
4.654360E+00	2.101970E+00	3.231550E+00
4.649690E+00	1.963190E+00	3.246760E+00
4.622780E+00	1.808830E+00	3.207820E+00
4.610090E+00	1.637350E+00	3.253340E+00
4.570660E+00	1.490310E+00	3.267800E+00
4.546660E+00	1.401920E+00	3.266340E+00
3.569150E+00	3.520590E+00	3.435630E+00
3.662240E+00	3.531930E+00	3.465600E+00
4.625780E+00	2.465290E+00	3.255000E+00
4.664450E+00	2.348780E+00	3.322880E+00
4.662920E+00	2.242220E+00	3.257350E+00
3.749050E+00	3.523410E+00	3.403850E+00
3.863540E+00	3.527410E+00	3.447520E+00
4.366350E+00	3.021700E+00	3.327050E+00
4.444480E+00	2.932060E+00	3.402520E+00
4.498520E+00	2.813590E+00	3.357200E+00
4.554830E+00	2.699480E+00	3.315520E+00
4.597620E+00	2.584380E+00	3.286100E+00
3.940210E+00	3.493130E+00	3.410690E+00
4.063540E+00	3.437140E+00	3.433020E+00
4.163670E+00	3.332050E+00	3.394850E+00
4.241030E+00	3.219930E+00	3.378030E+00
4.306480E+00	3.124940E+00	3.358660E+00
1.853870E+00	2.282500E+00	3.506850E+00
1.890250E+00	2.348830E+00	3.521910E+00
1.858770E+00	2.281960E+00	3.469360E+00
1.842550E+00	2.224320E+00	3.402540E+00
1.836870E+00	2.216230E+00	3.476320E+00
1.762090E+00	2.100970E+00	3.396060E+00
1.683100E+00	1.988450E+00	3.320680E+00
1.692400E+00	1.989760E+00	3.397860E+00
1.591660E+00	1.877810E+00	3.287110E+00
1.621140E+00	1.902930E+00	3.366650E+00
1.533190E+00	1.780160E+00	3.271380E+00
1.548690E+00	1.808710E+00	3.346850E+00
1.487430E+00	1.692790E+00	3.264110E+00
1.497180E+00	1.703890E+00	3.354030E+00
1.466870E+00	1.644590E+00	3.268860E+00
1.467740E+00	1.645820E+00	3.316190E+00
1.461140E+00	1.602610E+00	3.301880E+00
1.887470E+00	2.330740E+00	3.444280E+00
1.932300E+00	2.410470E+00	3.492750E+00
1.470650E+00	1.540980E+00	3.268320E+00
1.493000E+00	1.502290E+00	3.222150E+00
1.487660E+00	1.486610E+00	3.274650E+00
1.512900E+00	1.455310E+00	3.259270E+00
1.965770E+00	2.483010E+00	3.496900E+00
1.992320E+00	2.571040E+00	3.535960E+00
1.982420E+00	2.537580E+00	3.447820E+00
1.938160E+00	2.414150E+00	3.417870E+00
1.563480E+00	1.414650E+00	3.226070E+00
1.634020E+00	1.350680E+00	3.296420E+00
1.694580E+00	1.316680E+00	3.257220E+00
1.696130E+00	1.312270E+00	3.313370E+00
1.747870E+00	1.286490E+00	3.307310E+00
2.039190E+00	2.758790E+00	3.605580E+00
2.055300E+00	2.816270E+00	3.599580E+00
2.041040E+00	2.763990E+00	3.519510E+00
2.018150E+00	2.641240E+00	3.484770E+00
2.028790E+00	2.674130E+00	3.574220E+00
1.921610E+00	1.257610E+00	3.267690E+00
1.858080E+00	1.266520E+00	3.304530E+00
1.940230E+00	1.249500E+00	3.329180E+00
2.082690E+00	2.872330E+00	3.648730E+00
2.105900E+00	2.931890E+00	3.623360E+00
2.077870E+00	2.860790E+00	3.564810E+00
2.001950E+00	1.230430E+00	3.308930E+00
2.107200E+00	2.932290E+00	3.527550E+00
2.129680E+00	2.986110E+00	3.609400E+00
2.143350E+00	1.189580E+00	3.336450E+00
2.259580E+00	1.139260E+00	3.358580E+00
2.353120E+00	1.093920E+00	3.420980E+00
2.151940E+00	3.012130E+00	3.551830E+00
2.444090E+00	1.030470E+00	3.368490E+00
2.490450E+00	1.000580E+00	3.304160E+00
2.224050E+00	3.080320E+00	3.574930E+00
2.530480E+00	9.762000E-01	3.370440E+00
2.612800E+00	9.137780E-01	3.423180E+00
2.290220E+00	3.148880E+00	3.592430E+00
2.331990E+00	3.195170E+00	3.613170E+00
2.321510E+00	3.173980E+00	3.541110E+00
2.688520E+00	8.374440E-01	3.366320E+00
2.367320E+00	3.217610E+00	3.568280E+00
2.780610E+00	7.614920E-01	3.306340E+00
2.871790E+00	6.637620E-01	3.369400E+00
2.428240E+00	3.289880E+00	3.606200E+00
2.958670E+00	5.946470E-01	3.308860E+00
3.064130E+00	5.144900E-01	3.341690E+00
2.499500E+00	3.343700E+00	3.571200E+00
3.185960E+00	4.838240E-01	3.303750E+00
3.140840E+00	4.774670E-01	3.363370E+00
3.211750E+00	4.579420E-01	3.392670E+00
2.589890E+00	3.395060E+00	3.573620E+00
3.316980E+00	4.664120E-01	3.328060E+00
2.668740E+00	3.452330E+00	3.581510E+00
3.477450E+00	5.143520E-01	3.290730E+00
2.748460E+00	3.508450E+00	3.585250E+00
3.616540E+00	5.941110E-01	3.244920E+00
3.633950E+00	5.777730E-01	3.342770E+00
2.831710E+00	3.557710E+00	3.582180E+00
3.707880E+00	6.412270E-01	3.258470E+00
3.697220E+00	6.246380E-01	3.301390E+00
2.913640E+00	3.582640E+00	3.577390E+00
3.932320E+00	7.518630E-01	3.338250E+00
3.768810E+00	6.638300E-01	3.291130E+00
2.985410E+00	3.613430E+00	3.571920E+00
4.147460E+00	9.165290E-01	3.308550E+00
3.040140E+00	3.623670E+00	3.551500E+00
3.103620E+00	3.623110E+00	3.609500E+00
4.268790E+00	1.007780E+00	3.292330E+00
4.270400E+00	9.892550E-01	3.348490E+00
3.190620E+00	3.583250E+00	3.568790E+00
3.250370E+00	3.575200E+00	3.550050E+00
4.499070E+00	1.283950E+00	3.306520E+00
4.433510E+00	1.187700E+00	3.321560E+00
4.364550E+00	1.058160E+00	3.358860E+00
3.287970E+00	3.561510E+00	3.533220E+00
3.363510E+00	3.540530E+00	3.551040E+00
3.476160E+00	3.549000E+00	3.576240E+00
4.673350E+00	2.030630E+00	3.317070E+00
4.669230E+00	1.901680E+00	3.319430E+00
4.658230E+00	1.749070E+00	3.338190E+00
4.638860E+00	1.569410E+00	3.375720E+00
4.672720E+00	1.687190E+00	3.395250E+00
4.568740E+00	1.375170E+00	3.346280E+00
4.508270E+00	1.258060E+00	3.374630E+00
3.569660E+00	3.534320E+00	3.523110E+00
3.675510E+00	3.559480E+00	3.555100E+00
4.653020E+00	2.497780E+00	3.384900E+00
4.698080E+00	2.353290E+00	3.450650E+00
4.701540E+00	2.173190E+00	3.375970E+00
4.701430E+00	1.988440E+00	3.401070E+00
4.696270E+00	1.850100E+00	3.403720E+00
4.687000E+00	1.752880E+00	3.412330E+00
3.771920E+00	3.542840E+00	3.502650E+00
3.880400E+00	3.554960E+00	3.534020E+00
4.382740E+00	3.057570E+00	3.454950E+00
4.473040E+00	2.950220E+00	3.517920E+00
4.525330E+00	2.836200E+00	3.470350E+00
4.588610E+00	2.710590E+00	3.433590E+00
4.612700E+00	2.617790E+00	3.376500E+00
3.980060E+00	3.512790E+00	3.509430E+00
4.096280E+00	3.475090E+00	3.531240E+00
4.133650E+00	3.428030E+00	3.497220E+00
4.184460E+00	3.367350E+00	3.493510E+00
4.272230E+00	3.257070E+00	3.510580E+00
4.241570E+00	3.331690E+00	3.534920E+00
4.309770E+00	3.160670E+00	3.445790E+00
4.169340E+00	3.424680E+00	3.545780E+00
4.219220E+00	3.372830E+00	3.549730E+00
1.867310E+00	2.351830E+00	3.683760E+00
1.895220E+00	2.397270E+00	3.668930E+00
1.866300E+00	2.343120E+00	3.633920E+00
1.848480E+00	2.275210E+00	3.564620E+00
1.841520E+00	2.282780E+00	3.651910E+00
1.797830E+00	2.143030E+00	3.513890E+00
1.816680E+00	2.180160E+00	3.607370E+00
1.720850E+00	2.033890E+00	3.472290E+00
1.743820E+00	2.072830E+00	3.561910E+00
1.656080E+00	1.930620E+00	3.446270E+00
1.686630E+00	1.967140E+00	3.527660E+00
1.576750E+00	1.838740E+00	3.424470E+00
1.603350E+00	1.870620E+00	3.503650E+00
1.531350E+00	1.755930E+00	3.410650E+00
1.548190E+00	1.773220E+00	3.500900E+00
1.504630E+00	1.709130E+00	3.412010E+00
1.512090E+00	1.715450E+00	3.455810E+00
1.488060E+00	1.669140E+00	3.442370E+00
1.901190E+00	2.387900E+00	3.606870E+00
1.938080E+00	2.483490E+00	3.683650E+00
1.472040E+00	1.600060E+00	3.411140E+00
1.465690E+00	1.557500E+00	3.355220E+00
1.474330E+00	1.546480E+00	3.411690E+00
1.479710E+00	1.512060E+00	3.390950E+00
1.954840E+00	2.478630E+00	3.576700E+00
1.972100E+00	2.551470E+00	3.652460E+00
1.500810E+00	1.461950E+00	3.349850E+00
1.555040E+00	1.398540E+00	3.337070E+00
1.545910E+00	1.407900E+00	3.449270E+00
1.602100E+00	1.362600E+00	3.366430E+00
1.588310E+00	1.370300E+00	3.415330E+00
1.642940E+00	1.340940E+00	3.415220E+00
1.993080E+00	2.595540E+00	3.668470E+00
2.013180E+00	2.637300E+00	3.687340E+00
2.001550E+00	2.602970E+00	3.623150E+00
1.716240E+00	1.301130E+00	3.391670E+00
1.822860E+00	1.263130E+00	3.402630E+00
1.786620E+00	1.262820E+00	3.502460E+00
1.884580E+00	1.244800E+00	3.489850E+00
2.054970E+00	2.809710E+00	3.673570E+00
2.035020E+00	2.712420E+00	3.672650E+00
1.966130E+00	1.234130E+00	3.422450E+00
2.108380E+00	2.934750E+00	3.711270E+00
2.089040E+00	2.872690E+00	3.738620E+00
2.067440E+00	1.207030E+00	3.399070E+00
2.082310E+00	1.194960E+00	3.473120E+00
2.146010E+00	1.179540E+00	3.446470E+00
2.133020E+00	2.993660E+00	3.694030E+00
2.255810E+00	1.132990E+00	3.469190E+00
2.374980E+00	1.072000E+00	3.529390E+00
2.170840E+00	3.042670E+00	3.658440E+00
2.452930E+00	1.019490E+00	3.496520E+00
2.228530E+00	3.110040E+00	3.723820E+00
2.273660E+00	3.162030E+00	3.734740E+00
2.265180E+00	3.139160E+00	3.664900E+00
2.537270E+00	9.690190E-01	3.464290E+00
2.632170E+00	8.861720E-01	3.538690E+00
2.314060E+00	3.193030E+00	3.694370E+00
2.704180E+00	8.085560E-01	3.490230E+00
2.376840E+00	3.241950E+00	3.669960E+00
2.781830E+00	7.394080E-01	3.435500E+00
2.869770E+00	6.410150E-01	3.494840E+00
2.423240E+00	3.319580E+00	3.732880E+00
2.479830E+00	3.378380E+00	3.735670E+00
2.448870E+00	3.341600E+00	3.678750E+00
2.952850E+00	5.727400E-01	3.425640E+00
3.035060E+00	5.005490E-01	3.482110E+00
2.490360E+00	3.366370E+00	3.659630E+00
2.548720E+00	3.419400E+00	3.730060E+00
3.125900E+00	4.683210E-01	3.433880E+00
3.214560E+00	4.381150E-01	3.498940E+00
2.574860E+00	3.416190E+00	3.665280E+00
2.588710E+00	3.451030E+00	3.725630E+00
3.320450E+00	4.440010E-01	3.453220E+00
2.618660E+00	3.476100E+00	3.726830E+00
2.657370E+00	3.484430E+00	3.688480E+00
3.447360E+00	4.759020E-01	3.414080E+00
2.746910E+00	3.538980E+00	3.695400E+00
3.565040E+00	5.245730E-01	3.399060E+00
2.831680E+00	3.594400E+00	3.692170E+00
3.697080E+00	6.013080E-01	3.463640E+00
3.764110E+00	6.475910E-01	3.366130E+00
3.874020E+00	6.985950E-01	3.464660E+00
2.907810E+00	3.616700E+00	3.683690E+00
4.027830E+00	7.839510E-01	3.474270E+00
2.976590E+00	3.640630E+00	3.670810E+00
4.140950E+00	8.734880E-01	3.439600E+00
3.041480E+00	3.655690E+00	3.648460E+00
3.105950E+00	3.660970E+00	3.715860E+00
4.274870E+00	9.777360E-01	3.415700E+00
3.166260E+00	3.625290E+00	3.671920E+00
3.250110E+00	3.621430E+00	3.676220E+00
3.277740E+00	3.580330E+00	3.590000E+00
3.327100E+00	3.581970E+00	3.638640E+00
4.462800E+00	1.166890E+00	3.427380E+00
4.400820E+00	1.056130E+00	3.479990E+00
3.408490E+00	3.568690E+00	3.641870E+00
3.481550E+00	3.574250E+00	3.637690E+00
4.689490E+00	1.667140E+00	3.464200E+00
4.664330E+00	1.541850E+00	3.486540E+00
4.622880E+00	1.417960E+00	3.468010E+00
4.552130E+00	1.279680E+00	3.456860E+00
3.572270E+00	3.573270E+00	3.617500E+00
3.675830E+00	3.587440E+00	3.616280E+00
4.686970E+00	2.509580E+00	3.538770E+00
4.641810E+00	2.597140E+00	3.452260E+00
4.638760E+00	2.650140E+00	3.517330E+00
4.724230E+00	2.347600E+00	3.555850E+00
4.736860E+00	2.215850E+00	3.519430E+00
4.730750E+00	2.052140E+00	3.499590E+00
4.725230E+00	1.892070E+00	3.488960E+00
4.707690E+00	1.784600E+00	3.467280E+00
3.790570E+00	3.585140E+00	3.602380E+00
3.970180E+00	3.569860E+00	3.616290E+00
4.421800E+00	3.073860E+00	3.598810E+00
4.347560E+00	3.146570E+00	3.519380E+00
4.347180E+00	3.187180E+00	3.586890E+00
4.497800E+00	2.950200E+00	3.607400E+00
4.540900E+00	2.859640E+00	3.568220E+00
4.594170E+00	2.753570E+00	3.537510E+00
4.045820E+00	3.553690E+00	3.620580E+00
4.055830E+00	3.530070E+00	3.587730E+00
4.257540E+00	3.346170E+00	3.596920E+00
4.313650E+00	3.268350E+00	3.634910E+00
4.081200E+00	3.538820E+00	3.622120E+00
4.140540E+00	3.491230E+00	3.625170E+00
4.207110E+00	3.409630E+00	3.591720E+00
1.817090E+00	2.202360E+00	3.749240E+00
1.831490E+00	2.252330E+00	3.760130E+00
1.825340E+00	2.211430E+00	3.697550E+00
1.772790E+00	2.108810E+00	3.650450E+00
1.793340E+00	2.141760E+00	3.730610E+00
1.715140E+00	2.007390E+00	3.612680E+00
1.738370E+00	2.047930E+00	3.697140E+00
1.641890E+00	1.906180E+00	3.585900E+00
1.690110E+00	1.947700E+00	3.670800E+00
1.578180E+00	1.825340E+00	3.566760E+00
1.611820E+00	1.847250E+00	3.667230E+00
1.553170E+00	1.778410E+00	3.562590E+00
1.571040E+00	1.785500E+00	3.614920E+00
1.541400E+00	1.737390E+00	3.590690E+00
1.900460E+00	2.404890E+00	3.743800E+00
1.849930E+00	2.309010E+00	3.726040E+00
1.500870E+00	1.682690E+00	3.532410E+00
1.479160E+00	1.624080E+00	3.507220E+00
1.499620E+00	1.618060E+00	3.612010E+00
1.480870E+00	1.568690E+00	3.549610E+00
1.940280E+00	2.503130E+00	3.774870E+00
1.969980E+00	2.565370E+00	3.781250E+00
1.953520E+00	2.537980E+00	3.737040E+00
1.481310E+00	1.522410E+00	3.488760E+00
1.505890E+00	1.460660E+00	3.475410E+00
1.516620E+00	1.475160E+00	3.584550E+00
1.533740E+00	1.426150E+00	3.508420E+00
1.533020E+00	1.435950E+00	3.555880E+00
1.558320E+00	1.398320E+00	3.549590E+00
1.984130E+00	2.588050E+00	3.721940E+00
2.013820E+00	2.631650E+00	3.821120E+00
1.608270E+00	1.353310E+00	3.508800E+00
1.699040E+00	1.304380E+00	3.509070E+00
1.682520E+00	1.318420E+00	3.611940E+00
1.751580E+00	1.272490E+00	3.548050E+00
1.738470E+00	1.280960E+00	3.591920E+00
1.792770E+00	1.250540E+00	3.598680E+00
2.038520E+00	2.699670E+00	3.827950E+00
2.045120E+00	2.736350E+00	3.813110E+00
2.031810E+00	2.687150E+00	3.760950E+00
1.959800E+00	1.219450E+00	3.532800E+00
1.890290E+00	1.228790E+00	3.588780E+00
2.008070E+00	1.189320E+00	3.619600E+00
2.062150E+00	2.797990E+00	3.793780E+00
2.057820E+00	1.185110E+00	3.546540E+00
2.147130E+00	1.148140E+00	3.606880E+00
2.093570E+00	1.158670E+00	3.632050E+00
2.177870E+00	1.126450E+00	3.678910E+00
2.117580E+00	2.934640E+00	3.801470E+00
2.099930E+00	2.879420E+00	3.815130E+00
2.180290E+00	1.151190E+00	3.545540E+00
2.230000E+00	1.111750E+00	3.636630E+00
2.134080E+00	2.987310E+00	3.777970E+00
2.340050E+00	1.075590E+00	3.631940E+00
2.180500E+00	3.057190E+00	3.796590E+00
2.458930E+00	1.002440E+00	3.613070E+00
2.266740E+00	3.163410E+00	3.805430E+00
2.230040E+00	3.121740E+00	3.821230E+00
2.551420E+00	9.504070E-01	3.579600E+00
2.647460E+00	8.663340E-01	3.656830E+00
2.306080E+00	3.199040E+00	3.781330E+00
2.719850E+00	7.863880E-01	3.610010E+00
2.372100E+00	3.258200E+00	3.802560E+00
2.792730E+00	7.164800E-01	3.557760E+00
2.878210E+00	6.207650E-01	3.619010E+00
2.465430E+00	3.382850E+00	3.822190E+00
2.417450E+00	3.334900E+00	3.831480E+00
2.951580E+00	5.520070E-01	3.550710E+00
3.033770E+00	4.816860E-01	3.604850E+00
2.538190E+00	3.429290E+00	3.815850E+00
3.120650E+00	4.502390E-01	3.546750E+00
3.217810E+00	4.204180E-01	3.616170E+00
2.608100E+00	3.484840E+00	3.798590E+00
3.322090E+00	4.245410E-01	3.573270E+00
2.663700E+00	3.535140E+00	3.832720E+00
2.663370E+00	3.519320E+00	3.778020E+00
3.442430E+00	4.578090E-01	3.534610E+00
2.694070E+00	3.548190E+00	3.824220E+00
2.739080E+00	3.563020E+00	3.814710E+00
3.567860E+00	5.104850E-01	3.501260E+00
2.828200E+00	3.615370E+00	3.800170E+00
3.833710E+00	6.677050E-01	3.578180E+00
3.689490E+00	5.774340E-01	3.595030E+00
2.913600E+00	3.644820E+00	3.794250E+00
4.004290E+00	7.680970E-01	3.573260E+00
2.965970E+00	3.657870E+00	3.752470E+00
4.151750E+00	8.699020E-01	3.557790E+00
3.033470E+00	3.682500E+00	3.763670E+00
3.111640E+00	3.687800E+00	3.819540E+00
4.284460E+00	9.684800E-01	3.525720E+00
3.181660E+00	3.654960E+00	3.759830E+00
3.272860E+00	3.662210E+00	3.776550E+00
3.344950E+00	3.608100E+00	3.708290E+00
4.492440E+00	1.171550E+00	3.542030E+00
4.415010E+00	1.053740E+00	3.592660E+00
3.374900E+00	3.645050E+00	3.778310E+00
3.446760E+00	3.646610E+00	3.769200E+00
3.471670E+00	3.609480E+00	3.703600E+00
4.695420E+00	1.592960E+00	3.552960E+00
4.659850E+00	1.458820E+00	3.575170E+00
4.698310E+00	1.546070E+00	3.617790E+00
4.595950E+00	1.302100E+00	3.568170E+00
3.530500E+00	3.655030E+00	3.764540E+00
3.642500E+00	3.666630E+00	3.770420E+00
3.658850E+00	3.621030E+00	3.691480E+00
4.651160E+00	2.675000E+00	3.620210E+00
4.711100E+00	2.539980E+00	3.683460E+00
4.738470E+00	2.393090E+00	3.647070E+00
4.759830E+00	2.244840E+00	3.629550E+00
4.758810E+00	2.089980E+00	3.611690E+00
4.754970E+00	1.921620E+00	3.595420E+00
4.725400E+00	1.734820E+00	3.571280E+00
4.716170E+00	1.615230E+00	3.608060E+00
3.748950E+00	3.654650E+00	3.753830E+00
3.861910E+00	3.663670E+00	3.792220E+00
3.867460E+00	3.620760E+00	3.706070E+00
4.371800E+00	3.186170E+00	3.678690E+00
4.442460E+00	3.102200E+00	3.738680E+00
4.497580E+00	2.990610E+00	3.691410E+00
4.554430E+00	2.875770E+00	3.665810E+00
4.592950E+00	2.787490E+00	3.614530E+00
3.968150E+00	3.624000E+00	3.777880E+00
4.051900E+00	3.566170E+00	3.725040E+00
4.070430E+00	3.548610E+00	3.650100E+00
4.116690E+00	3.530520E+00	3.683820E+00
4.274990E+00	3.366060E+00	3.720970E+00
4.217750E+00	3.415790E+00	3.648070E+00
4.190020E+00	3.464990E+00	3.704230E+00
4.339130E+00	3.267250E+00	3.723230E+00
4.152690E+00	3.504010E+00	3.686590E+00
1.817340E+00	2.213520E+00	3.884260E+00
1.832090E+00	2.270200E+00	3.872910E+00
1.819300E+00	2.201850E+00	3.807720E+00
1.760720E+00	2.092290E+00	3.779830E+00
1.790250E+00	2.139950E+00	3.862740E+00
1.718130E+00	1.996460E+00	3.752530E+00
1.742640E+00	2.052010E+00	3.841120E+00
1.657830E+00	1.909470E+00	3.734340E+00
1.701920E+00	1.960040E+00	3.818110E+00
1.616820E+00	1.860390E+00	3.733180E+00
1.638070E+00	1.882330E+00	3.799400E+00
1.603050E+00	1.823210E+00	3.763260E+00
1.856060E+00	2.333400E+00	3.909750E+00
1.893170E+00	2.393570E+00	3.895760E+00
1.861810E+00	2.326950E+00	3.820420E+00
1.573780E+00	1.748390E+00	3.716370E+00
1.526550E+00	1.676720E+00	3.649830E+00
1.539340E+00	1.685370E+00	3.724480E+00
1.516530E+00	1.635830E+00	3.671470E+00
1.527330E+00	1.648840E+00	3.726510E+00
1.518580E+00	1.607970E+00	3.709400E+00
1.921810E+00	2.458010E+00	3.935170E+00
1.945380E+00	2.517460E+00	3.923410E+00
1.924320E+00	2.451810E+00	3.850300E+00
1.504990E+00	1.520580E+00	3.602750E+00
1.518080E+00	1.555560E+00	3.688680E+00
1.521900E+00	1.496890E+00	3.635020E+00
1.525390E+00	1.510870E+00	3.674070E+00
1.538120E+00	1.478020E+00	3.677430E+00
1.970570E+00	2.558770E+00	3.865510E+00
1.565360E+00	1.420590E+00	3.659400E+00
1.608320E+00	1.360950E+00	3.620410E+00
1.600210E+00	1.375750E+00	3.679110E+00
1.653330E+00	1.335390E+00	3.656620E+00
1.633380E+00	1.348600E+00	3.697960E+00
1.684510E+00	1.315030E+00	3.704290E+00
2.021240E+00	2.648510E+00	3.925510E+00
2.040580E+00	2.715740E+00	3.933160E+00
2.036270E+00	2.689310E+00	3.875660E+00
1.765390E+00	1.262590E+00	3.703170E+00
1.848270E+00	1.223690E+00	3.677840E+00
1.829360E+00	1.222150E+00	3.736360E+00
1.883220E+00	1.207160E+00	3.754180E+00
2.050440E+00	2.752240E+00	3.880880E+00
1.961550E+00	1.196920E+00	3.713360E+00
2.082530E+00	2.835700E+00	3.929400E+00
2.110390E+00	2.896200E+00	3.930360E+00
2.097910E+00	2.866620E+00	3.869070E+00
2.093950E+00	1.151340E+00	3.721620E+00
2.211310E+00	1.106900E+00	3.759790E+00
2.120050E+00	2.922880E+00	3.879570E+00
2.302320E+00	1.074530E+00	3.724060E+00
2.149040E+00	3.006100E+00	3.895550E+00
2.359420E+00	1.053820E+00	3.700570E+00
2.386160E+00	1.036290E+00	3.735970E+00
2.194970E+00	3.085030E+00	3.919810E+00
2.225130E+00	3.139500E+00	3.943080E+00
2.217590E+00	3.113660E+00	3.876330E+00
2.454200E+00	9.928490E-01	3.736370E+00
2.390300E+00	1.038090E+00	3.703150E+00
2.255790E+00	3.170700E+00	3.898290E+00
2.562490E+00	9.318460E-01	3.700440E+00
2.663830E+00	8.446230E-01	3.775320E+00
2.311870E+00	3.218620E+00	3.867240E+00
2.733320E+00	7.651290E-01	3.731100E+00
2.372210E+00	3.288660E+00	3.941770E+00
2.407450E+00	3.358710E+00	3.961160E+00
2.401000E+00	3.324930E+00	3.889870E+00
2.805240E+00	6.933080E-01	3.680290E+00
2.894730E+00	5.987690E-01	3.745470E+00
2.446360E+00	3.390590E+00	3.920800E+00
2.961990E+00	5.310360E-01	3.679690E+00
3.043820E+00	4.668740E-01	3.714690E+00
2.521660E+00	3.441820E+00	3.913350E+00
3.124050E+00	4.336160E-01	3.664780E+00
3.225370E+00	4.032110E-01	3.733990E+00
2.587140E+00	3.496870E+00	3.901910E+00
3.329380E+00	4.086980E-01	3.693400E+00
2.648880E+00	3.542150E+00	3.894730E+00
3.447420E+00	4.442940E-01	3.657280E+00
2.703710E+00	3.564850E+00	3.879330E+00
2.762180E+00	3.609190E+00	3.937620E+00
3.569670E+00	4.962420E-01	3.621940E+00
2.823750E+00	3.641360E+00	3.902100E+00
3.822350E+00	6.501940E-01	3.695970E+00
3.695490E+00	5.605350E-01	3.712280E+00
2.895800E+00	3.661880E+00	3.888760E+00
3.981040E+00	7.499090E-01	3.682200E+00
2.960520E+00	3.684240E+00	3.878620E+00
2.985210E+00	3.681980E+00	3.821630E+00
3.042610E+00	3.724330E+00	3.892930E+00
4.164000E+00	8.746680E-01	3.682250E+00
3.122450E+00	3.719690E+00	3.889940E+00
4.299800E+00	9.712980E-01	3.630020E+00
3.198340E+00	3.708520E+00	3.862290E+00
3.324180E+00	3.716570E+00	3.859120E+00
4.521160E+00	1.176590E+00	3.691730E+00
4.413260E+00	1.043180E+00	3.663050E+00
3.398930E+00	3.734020E+00	3.879230E+00
3.438180E+00	3.690870E+00	3.823420E+00
4.684230E+00	1.472930E+00	3.658260E+00
4.645650E+00	1.342590E+00	3.668380E+00
4.616710E+00	1.277690E+00	3.718290E+00
3.475800E+00	3.751450E+00	3.881370E+00
3.569730E+00	3.756290E+00	3.888590E+00
3.569970E+00	3.707270E+00	3.829940E+00
4.683730E+00	2.691730E+00	3.768400E+00
4.618910E+00	2.774000E+00	3.684370E+00
4.601610E+00	2.839650E+00	3.756680E+00
4.736500E+00	2.538930E+00	3.781630E+00
4.762700E+00	2.419100E+00	3.752430E+00
4.784300E+00	2.274610E+00	3.733480E+00
4.788570E+00	2.119900E+00	3.718840E+00
4.784130E+00	1.960880E+00	3.703990E+00
4.767030E+00	1.793880E+00	3.699480E+00
4.728630E+00	1.591580E+00	3.692720E+00
4.688180E+00	1.427080E+00	3.727990E+00
4.656280E+00	1.331020E+00	3.734210E+00
3.651950E+00	3.741210E+00	3.871800E+00
3.726040E+00	3.701740E+00	3.821900E+00
3.864210E+00	3.704020E+00	3.866250E+00
4.389350E+00	3.222310E+00	3.797300E+00
4.463300E+00	3.132880E+00	3.868560E+00
4.514440E+00	3.016980E+00	3.799410E+00
4.546410E+00	2.929550E+00	3.744750E+00
3.975750E+00	3.658490E+00	3.849160E+00
4.079570E+00	3.596520E+00	3.827760E+00
4.195050E+00	3.496310E+00	3.808520E+00
4.145770E+00	3.515850E+00	3.723420E+00
4.313840E+00	3.386030E+00	3.853140E+00
4.341180E+00	3.308470E+00	3.789630E+00
1.835620E+00	2.271550E+00	3.946130E+00
1.816880E+00	2.189400E+00	3.934000E+00
1.787900E+00	2.116500E+00	3.936380E+00
1.748140E+00	2.024670E+00	3.916940E+00
1.702400E+00	1.934290E+00	3.896930E+00
1.643220E+00	1.847180E+00	3.892700E+00
1.595640E+00	1.787170E+00	3.812800E+00
1.614490E+00	1.789290E+00	3.874710E+00
1.591530E+00	1.749850E+00	3.845870E+00
1.893670E+00	2.393540E+00	3.968780E+00
1.856420E+00	2.335160E+00	3.960910E+00
1.558750E+00	1.684960E+00	3.821320E+00
1.535140E+00	1.622680E+00	3.799320E+00
1.525490E+00	1.583290E+00	3.774680E+00
1.552620E+00	1.596000E+00	3.849220E+00
1.553880E+00	1.555610E+00	3.835620E+00
1.944840E+00	2.513050E+00	3.981690E+00
1.929160E+00	2.464760E+00	4.000560E+00
1.544020E+00	1.503440E+00	3.765880E+00
1.558900E+00	1.459600E+00	3.743690E+00
1.579480E+00	1.471960E+00	3.823230E+00
1.587180E+00	1.427250E+00	3.788590E+00
1.988310E+00	2.586160E+00	3.993970E+00
1.604060E+00	1.378530E+00	3.745060E+00
1.661030E+00	1.334490E+00	3.791460E+00
1.717510E+00	1.291260E+00	3.776740E+00
1.729750E+00	1.299770E+00	3.871690E+00
1.775320E+00	1.257410E+00	3.827620E+00
2.039520E+00	2.703920E+00	3.987610E+00
2.028810E+00	2.659390E+00	4.008230E+00
1.850900E+00	1.220290E+00	3.826020E+00
1.969030E+00	1.192560E+00	3.834680E+00
2.058860E+00	2.778290E+00	4.004540E+00
2.059320E+00	1.157400E+00	3.814240E+00
2.060000E+00	1.162460E+00	3.888770E+00
2.133180E+00	1.141960E+00	3.898760E+00
2.114040E+00	2.899280E+00	4.004870E+00
2.092050E+00	2.849610E+00	4.024170E+00
2.193080E+00	1.118880E+00	3.845550E+00
2.129520E+00	2.954680E+00	3.969740E+00
2.311590E+00	1.067850E+00	3.834690E+00
2.160560E+00	3.030530E+00	4.038040E+00
2.193960E+00	3.093170E+00	4.060070E+00
2.180690E+00	3.068830E+00	3.986240E+00
2.402460E+00	1.025810E+00	3.807510E+00
2.215540E+00	3.132920E+00	4.019080E+00
2.495310E+00	9.651020E-01	3.856330E+00
2.254180E+00	3.192090E+00	4.001390E+00
2.590540E+00	9.105680E-01	3.834950E+00
2.688470E+00	8.265160E-01	3.878000E+00
2.307840E+00	3.236890E+00	3.973260E+00
2.749420E+00	7.574310E-01	3.854900E+00
2.398140E+00	3.364260E+00	4.038800E+00
2.359520E+00	3.301970E+00	4.054500E+00
2.827610E+00	6.752270E-01	3.811970E+00
2.907710E+00	5.910620E-01	3.841630E+00
2.447920E+00	3.414520E+00	4.028610E+00
2.997590E+00	5.024010E-01	3.845970E+00
2.512970E+00	3.458740E+00	4.016670E+00
3.126980E+00	4.233970E-01	3.788660E+00
2.572820E+00	3.512520E+00	4.000790E+00
2.634540E+00	3.555880E+00	3.988150E+00
3.459480E+00	4.312120E-01	3.782520E+00
3.333950E+00	3.909030E-01	3.808940E+00
2.702050E+00	3.581880E+00	3.973330E+00
2.759430E+00	3.621950E+00	4.041710E+00
3.585970E+00	4.855400E-01	3.742570E+00
2.827780E+00	3.659520E+00	4.008250E+00
3.812970E+00	6.222370E-01	3.818640E+00
3.696820E+00	5.417390E-01	3.805510E+00
2.881380E+00	3.674300E+00	3.962030E+00
3.965550E+00	7.328100E-01	3.794730E+00
2.953950E+00	3.700450E+00	3.972060E+00
3.040660E+00	3.755300E+00	4.025130E+00
4.103290E+00	8.175160E-01	3.770160E+00
3.153110E+00	3.758790E+00	3.971920E+00
4.256050E+00	9.477220E-01	3.823400E+00
[truncated: 10,719 more rows]
