# Supplementary material for: A New MRI-Based Model of Heart Function with Coupled Hemodynamics and Application to Normal and Diseased Canine Left Ventricles
Source: Front Bioeng Biotechnol. 2015 Sep 23;3:140. doi: 10.3389/fbioe.2015.00140 (PMC4585083; doi:10.3389/fbioe.2015.00140)
Supplement: Supplementary file 5 [file Data_Sheet_5.ZIP › Case2_Normal_LBBB_Systole/nodes/case2_systole_time_0.3206.csv]

3.178510E+00	1.820070E+00	6.628640E-01
3.202860E+00	1.884690E+00	6.505250E-01
3.229680E+00	1.835750E+00	6.686500E-01
3.236970E+00	1.775940E+00	6.989850E-01
3.264630E+00	1.966730E+00	6.410810E-01
3.300620E+00	2.044200E+00	6.393230E-01
3.327110E+00	1.988830E+00	6.729590E-01
3.330360E+00	1.880290E+00	7.220870E-01
3.459950E+00	1.806230E+00	8.332930E-01
3.373100E+00	1.738280E+00	8.168720E-01
3.526410E+00	1.746610E+00	9.446320E-01
3.412520E+00	2.037200E+00	7.279510E-01
3.494890E+00	1.915220E+00	8.456180E-01
3.558570E+00	1.830090E+00	9.236330E-01
2.774670E+00	2.076460E+00	6.426930E-01
2.805320E+00	2.195340E+00	6.512940E-01
2.852230E+00	2.138610E+00	6.307850E-01
2.868400E+00	2.063070E+00	6.221380E-01
2.878820E+00	2.306670E+00	6.625990E-01
2.914730E+00	2.406760E+00	7.080110E-01
2.957420E+00	2.348750E+00	6.660010E-01
3.014070E+00	2.211640E+00	6.156260E-01
3.168530E+00	2.013720E+00	5.987240E-01
2.974200E+00	1.992830E+00	6.105720E-01
3.081070E+00	1.796230E+00	6.741000E-01
3.257150E+00	1.647060E+00	8.179430E-01
3.086930E+00	1.615360E+00	8.258490E-01
3.361270E+00	1.562670E+00	1.028010E+00
3.229560E+00	1.508370E+00	1.005070E+00
3.371750E+00	1.507620E+00	1.125050E+00
3.060870E+00	2.436290E+00	7.070270E-01
3.288120E+00	2.411160E+00	7.482410E-01
3.311300E+00	2.185170E+00	6.716020E-01
3.442720E+00	1.648320E+00	9.888170E-01
3.526690E+00	1.556940E+00	1.210230E+00
3.418940E+00	2.328470E+00	8.049850E-01
3.428130E+00	2.432160E+00	8.710480E-01
3.490970E+00	2.197470E+00	8.267690E-01
3.561870E+00	2.043700E+00	8.943270E-01
3.609640E+00	1.916540E+00	9.849870E-01
3.640640E+00	1.816770E+00	1.078650E+00
3.596590E+00	1.696780E+00	1.136570E+00
3.536420E+00	2.373460E+00	9.599250E-01
3.616250E+00	2.180900E+00	9.987440E-01
3.672590E+00	2.013130E+00	1.072740E+00
3.677070E+00	1.908730E+00	1.109510E+00
2.472230E+00	2.543880E+00	1.063820E+00
2.511780E+00	2.611990E+00	1.085510E+00
2.518210E+00	2.555150E+00	1.022630E+00
2.579500E+00	2.495210E+00	9.358260E-01
2.461460E+00	2.460860E+00	1.030260E+00
2.580050E+00	2.300200E+00	8.106530E-01
2.451830E+00	2.297090E+00	9.493570E-01
2.639180E+00	2.080780E+00	7.110160E-01
2.470180E+00	2.103230E+00	8.912190E-01
2.631220E+00	1.856870E+00	7.991770E-01
2.516790E+00	1.898150E+00	9.095970E-01
2.706800E+00	1.737340E+00	8.006860E-01
2.602420E+00	1.699050E+00	9.432770E-01
2.737160E+00	1.620640E+00	9.139660E-01
2.611070E+00	2.646340E+00	1.044930E+00
2.778810E+00	2.665180E+00	9.255270E-01
2.711950E+00	2.479010E+00	8.102790E-01
2.763780E+00	2.337700E+00	7.109530E-01
2.796820E+00	1.897760E+00	6.838580E-01
2.882110E+00	1.658400E+00	8.075280E-01
3.017120E+00	1.505450E+00	9.728500E-01
2.852060E+00	1.530840E+00	9.862110E-01
3.143940E+00	1.423180E+00	1.170730E+00
2.952270E+00	1.428190E+00	1.152210E+00
3.235950E+00	1.353710E+00	1.312760E+00
3.077070E+00	1.319410E+00	1.350490E+00
3.242480E+00	1.300610E+00	1.446980E+00
2.944230E+00	2.554120E+00	7.956730E-01
3.028280E+00	2.750830E+00	9.624630E-01
3.375750E+00	1.451460E+00	1.270580E+00
3.384050E+00	1.352260E+00	1.449800E+00
3.154570E+00	2.694650E+00	9.123180E-01
3.234450E+00	2.809340E+00	1.037470E+00
3.217050E+00	2.582450E+00	8.190110E-01
3.549170E+00	1.494390E+00	1.363640E+00
3.589830E+00	1.447500E+00	1.522330E+00
3.324080E+00	2.717710E+00	9.933910E-01
3.395520E+00	2.827840E+00	1.151570E+00
3.445540E+00	2.567910E+00	9.648690E-01
3.711290E+00	1.765040E+00	1.239310E+00
3.721920E+00	1.666320E+00	1.356090E+00
3.678880E+00	1.548570E+00	1.440230E+00
3.483660E+00	2.740310E+00	1.127020E+00
3.518400E+00	2.821180E+00	1.252030E+00
3.567060E+00	2.659010E+00	1.162660E+00
3.606790E+00	2.514960E+00	1.139800E+00
3.671210E+00	2.324580E+00	1.142710E+00
3.737220E+00	2.127770E+00	1.204000E+00
3.769710E+00	1.907940E+00	1.297510E+00
3.799690E+00	2.054830E+00	1.345460E+00
3.778910E+00	1.766880E+00	1.360120E+00
3.571920E+00	2.748640E+00	1.261500E+00
3.663390E+00	2.647930E+00	1.346560E+00
3.712460E+00	2.449970E+00	1.327860E+00
3.759270E+00	2.268440E+00	1.333190E+00
3.803540E+00	2.141100E+00	1.368860E+00
2.266930E+00	2.572370E+00	1.444960E+00
2.303760E+00	2.653260E+00	1.447620E+00
2.304000E+00	2.583080E+00	1.383890E+00
2.320390E+00	2.498380E+00	1.311140E+00
2.259140E+00	2.489940E+00	1.425760E+00
2.312970E+00	2.332920E+00	1.230610E+00
2.254610E+00	2.340260E+00	1.370260E+00
2.309290E+00	2.150340E+00	1.182720E+00
2.252900E+00	2.174170E+00	1.315510E+00
2.337790E+00	1.965220E+00	1.188500E+00
2.281130E+00	1.998400E+00	1.319650E+00
2.378320E+00	1.787870E+00	1.190390E+00
2.314710E+00	1.823920E+00	1.323830E+00
2.450820E+00	1.662240E+00	1.232340E+00
2.395300E+00	1.649660E+00	1.395140E+00
2.507850E+00	1.537080E+00	1.356280E+00
2.369590E+00	2.747440E+00	1.443150E+00
2.427000E+00	2.839910E+00	1.466810E+00
2.422730E+00	2.776690E+00	1.402730E+00
2.397300E+00	2.674720E+00	1.335140E+00
2.422170E+00	2.532820E+00	1.155180E+00
2.376010E+00	2.314520E+00	1.086120E+00
2.370830E+00	2.124270E+00	1.034710E+00
2.407190E+00	1.932880E+00	1.048720E+00
2.465650E+00	1.753410E+00	1.068320E+00
2.567810E+00	1.586330E+00	1.184980E+00
2.652850E+00	1.493050E+00	1.232850E+00
2.622040E+00	1.468200E+00	1.343730E+00
2.700760E+00	1.432890E+00	1.301040E+00
2.488740E+00	2.809230E+00	1.366400E+00
2.515000E+00	2.879250E+00	1.427480E+00
2.571500E+00	2.751210E+00	1.203750E+00
2.739140E+00	1.493680E+00	1.135780E+00
2.895830E+00	1.364280E+00	1.300300E+00
2.784070E+00	1.378950E+00	1.326820E+00
2.975270E+00	1.303030E+00	1.395510E+00
2.898790E+00	1.295030E+00	1.458350E+00
3.030610E+00	1.263880E+00	1.481860E+00
2.593860E+00	2.887260E+00	1.368210E+00
2.743620E+00	2.895330E+00	1.302990E+00
2.718150E+00	2.829690E+00	1.197620E+00
2.734290E+00	2.777660E+00	1.096260E+00
3.353580E+00	1.281080E+00	1.579120E+00
3.176330E+00	1.242400E+00	1.601110E+00
3.340750E+00	1.236010E+00	1.705190E+00
2.824980E+00	2.878390E+00	1.191980E+00
2.860580E+00	2.933050E+00	1.286440E+00
2.941850E+00	2.844020E+00	1.095930E+00
3.527770E+00	1.331720E+00	1.608000E+00
3.485600E+00	1.275230E+00	1.720170E+00
2.965920E+00	2.939870E+00	1.270010E+00
3.164280E+00	2.942980E+00	1.259680E+00
3.140400E+00	2.861250E+00	1.103880E+00
3.638770E+00	1.386100E+00	1.647070E+00
3.667760E+00	1.341140E+00	1.769310E+00
3.307640E+00	2.908480E+00	1.205480E+00
3.304050E+00	2.965400E+00	1.315360E+00
3.801660E+00	1.618450E+00	1.534610E+00
3.802650E+00	1.538680E+00	1.633970E+00
3.746810E+00	1.435770E+00	1.698080E+00
3.391580E+00	2.955590E+00	1.366450E+00
3.466480E+00	2.891050E+00	1.320120E+00
3.868710E+00	2.050530E+00	1.490720E+00
3.897100E+00	1.891170E+00	1.556820E+00
3.855920E+00	1.738610E+00	1.545650E+00
3.875960E+00	1.617860E+00	1.637640E+00
3.608510E+00	2.826630E+00	1.405940E+00
3.735330E+00	2.736450E+00	1.521630E+00
3.753950E+00	2.647550E+00	1.481640E+00
3.782160E+00	2.544030E+00	1.487180E+00
3.823280E+00	2.362130E+00	1.509250E+00
3.834560E+00	2.468920E+00	1.610400E+00
3.843390E+00	2.203930E+00	1.472580E+00
3.798230E+00	2.618900E+00	1.594780E+00
3.825080E+00	2.539270E+00	1.608310E+00
2.156090E+00	2.624210E+00	1.694100E+00
2.193040E+00	2.703690E+00	1.695510E+00
2.197920E+00	2.636740E+00	1.632870E+00
2.222390E+00	2.553280E+00	1.537660E+00
2.147380E+00	2.544910E+00	1.670390E+00
2.202730E+00	2.358470E+00	1.510450E+00
2.149830E+00	2.392990E+00	1.638020E+00
2.203760E+00	2.194890E+00	1.461530E+00
2.139280E+00	2.197690E+00	1.617840E+00
2.230410E+00	2.034180E+00	1.445980E+00
2.188350E+00	2.066570E+00	1.559540E+00
2.255010E+00	1.869110E+00	1.438610E+00
2.205910E+00	1.921240E+00	1.562740E+00
2.313200E+00	1.724550E+00	1.471580E+00
2.251470E+00	1.768260E+00	1.570890E+00
2.356090E+00	1.630950E+00	1.503940E+00
2.327750E+00	1.612460E+00	1.606230E+00
2.393900E+00	1.555960E+00	1.544960E+00
2.257910E+00	2.794450E+00	1.688350E+00
2.310380E+00	2.888310E+00	1.714340E+00
2.312710E+00	2.832850E+00	1.644450E+00
2.298730E+00	2.741020E+00	1.577390E+00
2.585420E+00	1.420900E+00	1.490490E+00
2.474090E+00	1.481980E+00	1.518590E+00
2.641420E+00	1.346050E+00	1.575590E+00
2.569530E+00	1.344600E+00	1.669380E+00
2.699780E+00	1.281040E+00	1.675520E+00
2.385810E+00	2.881940E+00	1.592860E+00
2.453550E+00	2.975540E+00	1.673880E+00
2.730570E+00	1.329750E+00	1.482040E+00
2.883310E+00	1.236340E+00	1.637060E+00
2.798630E+00	1.237890E+00	1.684820E+00
2.977970E+00	1.184010E+00	1.745150E+00
2.892520E+00	1.163330E+00	1.818430E+00
3.010100E+00	1.132340E+00	1.844310E+00
2.545470E+00	2.943060E+00	1.516470E+00
2.603590E+00	3.035020E+00	1.659320E+00
3.010300E+00	1.221960E+00	1.619620E+00
3.106550E+00	1.164070E+00	1.782590E+00
2.681250E+00	3.023100E+00	1.561440E+00
2.748790E+00	3.068130E+00	1.668850E+00
2.714040E+00	2.973910E+00	1.449580E+00
3.447530E+00	1.227640E+00	1.827640E+00
3.285800E+00	1.178630E+00	1.818740E+00
3.440650E+00	1.181660E+00	1.935380E+00
2.821070E+00	3.041930E+00	1.568030E+00
2.869660E+00	3.082410E+00	1.678540E+00
2.910030E+00	3.011560E+00	1.412280E+00
3.589370E+00	1.271240E+00	1.841400E+00
3.580780E+00	1.229770E+00	1.944960E+00
2.925720E+00	3.111760E+00	1.722970E+00
2.944390E+00	3.135470E+00	1.788680E+00
2.971360E+00	3.120750E+00	1.736160E+00
2.983770E+00	3.089140E+00	1.647370E+00
3.081240E+00	3.061330E+00	1.543050E+00
3.121860E+00	3.021530E+00	1.415760E+00
3.680490E+00	1.299960E+00	1.860860E+00
3.678390E+00	1.278830E+00	1.922540E+00
3.020810E+00	3.131620E+00	1.793550E+00
3.113280E+00	3.122190E+00	1.755530E+00
3.135400E+00	3.094960E+00	1.662950E+00
3.239840E+00	3.081510E+00	1.592040E+00
3.340300E+00	3.035270E+00	1.444960E+00
3.860800E+00	1.507590E+00	1.785420E+00
3.851460E+00	1.419690E+00	1.867060E+00
3.769460E+00	1.319230E+00	1.908980E+00
3.235070E+00	3.125400E+00	1.755620E+00
3.345670E+00	3.126640E+00	1.719850E+00
3.376200E+00	3.088940E+00	1.627700E+00
3.484290E+00	3.061920E+00	1.632350E+00
3.550020E+00	2.982190E+00	1.508760E+00
3.975220E+00	1.976400E+00	1.693910E+00
3.996500E+00	1.803790E+00	1.754080E+00
4.031350E+00	1.922540E+00	1.831710E+00
3.953290E+00	1.600040E+00	1.786740E+00
3.934460E+00	1.503500E+00	1.873680E+00
3.458880E+00	3.114710E+00	1.760460E+00
3.568040E+00	3.096940E+00	1.756120E+00
3.593150E+00	3.043970E+00	1.677820E+00
3.659820E+00	2.985920E+00	1.683780E+00
3.711460E+00	2.871300E+00	1.634410E+00
3.896990E+00	2.382690E+00	1.683380E+00
3.962630E+00	2.184400E+00	1.716050E+00
3.948270E+00	2.336910E+00	1.779140E+00
4.017030E+00	2.018310E+00	1.808200E+00
3.670670E+00	3.052210E+00	1.812680E+00
3.757690E+00	2.953080E+00	1.793870E+00
3.810120E+00	2.838610E+00	1.809540E+00
3.823830E+00	2.710400E+00	1.744780E+00
3.888740E+00	2.515550E+00	1.745480E+00
3.919640E+00	2.410130E+00	1.758430E+00
2.064710E+00	2.663590E+00	1.939820E+00
2.108030E+00	2.757740E+00	1.944640E+00
2.100130E+00	2.680120E+00	1.878980E+00
2.112740E+00	2.603150E+00	1.781040E+00
2.044000E+00	2.585940E+00	1.908360E+00
2.094500E+00	2.424640E+00	1.758650E+00
2.040520E+00	2.450450E+00	1.874620E+00
2.089160E+00	2.275250E+00	1.718730E+00
2.025920E+00	2.267820E+00	1.850370E+00
2.096520E+00	2.190470E+00	1.709890E+00
2.069900E+00	2.187410E+00	1.776580E+00
2.098030E+00	2.106550E+00	1.752340E+00
2.150210E+00	1.821170E+00	1.786960E+00
2.130010E+00	1.886010E+00	1.773540E+00
2.182250E+00	1.829500E+00	1.693970E+00
2.250230E+00	1.678830E+00	1.711580E+00
2.182840E+00	1.738630E+00	1.806810E+00
2.317800E+00	1.535280E+00	1.760300E+00
2.241930E+00	1.596970E+00	1.843210E+00
2.367000E+00	1.451670E+00	1.810800E+00
2.320200E+00	1.450860E+00	1.915930E+00
2.412840E+00	1.379490E+00	1.888670E+00
2.183400E+00	2.783710E+00	1.799700E+00
2.183460E+00	2.857100E+00	1.893040E+00
2.144550E+00	1.995120E+00	1.685400E+00
2.425320E+00	1.446960E+00	1.715780E+00
2.516810E+00	1.333310E+00	1.769200E+00
2.498060E+00	1.313370E+00	1.892860E+00
2.586490E+00	1.269940E+00	1.857540E+00
2.219770E+00	2.915150E+00	1.905810E+00
2.299320E+00	2.973140E+00	1.918970E+00
2.251730E+00	2.911000E+00	1.829190E+00
2.778880E+00	1.197570E+00	1.811600E+00
2.679570E+00	1.239870E+00	1.832830E+00
2.828440E+00	1.144340E+00	1.887730E+00
2.771830E+00	1.139350E+00	1.970130E+00
2.882980E+00	1.105490E+00	1.967390E+00
2.372010E+00	2.981750E+00	1.797630E+00
2.407550E+00	3.045940E+00	1.879700E+00
3.102060E+00	1.104050E+00	1.920880E+00
2.997650E+00	1.092860E+00	1.968470E+00
3.121280E+00	1.071480E+00	2.028540E+00
2.479740E+00	3.088970E+00	1.903590E+00
2.554570E+00	3.122850E+00	1.973970E+00
2.545600E+00	3.098410E+00	1.887300E+00
2.513230E+00	3.067940E+00	1.795870E+00
3.201610E+00	1.125480E+00	1.903400E+00
3.201570E+00	1.091210E+00	1.996300E+00
2.629400E+00	3.113860E+00	1.878510E+00
2.696240E+00	3.163440E+00	1.977350E+00
2.681820E+00	3.099900E+00	1.766720E+00
3.340740E+00	1.122430E+00	1.998630E+00
2.767590E+00	3.142110E+00	1.884690E+00
2.816580E+00	3.166680E+00	1.988340E+00
2.845270E+00	3.110960E+00	1.781830E+00
3.581340E+00	1.166140E+00	2.084980E+00
2.875470E+00	3.180090E+00	2.034960E+00
2.887790E+00	3.195060E+00	2.093330E+00
2.920410E+00	3.189810E+00	2.041040E+00
2.948890E+00	3.164830E+00	1.937390E+00
3.768690E+00	1.276600E+00	2.046250E+00
2.957180E+00	3.201560E+00	2.083140E+00
3.035210E+00	3.184870E+00	2.053220E+00
3.072750E+00	3.169570E+00	1.993330E+00
3.162520E+00	3.156260E+00	1.913570E+00
3.885570E+00	1.365690E+00	2.009180E+00
3.895930E+00	1.328790E+00	2.086770E+00
3.141400E+00	3.186140E+00	2.062640E+00
3.242860E+00	3.181010E+00	2.034180E+00
3.287640E+00	3.175340E+00	1.965540E+00
3.377520E+00	3.165640E+00	1.888770E+00
4.081700E+00	1.832280E+00	1.911960E+00
4.077140E+00	1.680700E+00	1.961190E+00
4.002770E+00	1.497710E+00	2.018900E+00
4.118330E+00	1.608630E+00	2.091660E+00
3.973870E+00	1.368630E+00	2.098850E+00
3.350590E+00	3.197660E+00	2.035920E+00
3.448850E+00	3.187320E+00	2.023220E+00
3.494540E+00	3.172010E+00	1.970490E+00
3.582870E+00	3.143100E+00	1.916630E+00
4.015900E+00	2.296380E+00	1.933030E+00
3.944720E+00	2.401410E+00	1.829370E+00
3.974610E+00	2.442840E+00	1.928760E+00
4.047720E+00	2.158310E+00	1.918990E+00
4.101890E+00	1.987930E+00	1.978470E+00
4.134650E+00	1.786960E+00	2.049540E+00
4.135890E+00	1.686280E+00	2.080260E+00
3.556470E+00	3.191770E+00	2.048600E+00
3.645750E+00	3.163770E+00	2.050520E+00
3.674730E+00	3.132510E+00	2.008560E+00
3.719560E+00	3.087900E+00	1.971130E+00
3.790740E+00	2.999090E+00	1.936210E+00
3.843000E+00	2.874790E+00	1.940240E+00
3.902310E+00	2.745740E+00	1.951100E+00
3.966970E+00	2.589640E+00	1.983470E+00
3.965770E+00	2.671010E+00	2.040300E+00
3.741860E+00	3.124880E+00	2.105330E+00
3.822140E+00	3.033850E+00	2.081550E+00
3.879360E+00	2.916350E+00	2.074270E+00
3.930640E+00	2.803590E+00	2.069040E+00
3.965490E+00	2.715700E+00	2.076330E+00
1.987960E+00	2.673150E+00	2.157990E+00
2.022620E+00	2.759490E+00	2.158470E+00
2.008990E+00	2.690600E+00	2.104010E+00
2.016310E+00	2.631210E+00	2.015990E+00
1.957220E+00	2.606220E+00	2.126000E+00
1.980960E+00	2.479380E+00	1.975310E+00
1.932320E+00	2.496900E+00	2.074810E+00
1.970220E+00	2.331960E+00	1.952620E+00
1.922920E+00	2.359300E+00	2.047980E+00
1.970290E+00	2.238750E+00	1.940550E+00
1.920900E+00	2.215300E+00	2.026970E+00
1.983470E+00	2.156070E+00	1.950930E+00
2.031240E+00	1.945660E+00	1.963700E+00
2.032220E+00	1.990840E+00	1.938920E+00
2.049990E+00	1.952460E+00	1.926780E+00
2.051600E+00	1.905640E+00	1.943740E+00
2.122660E+00	1.664410E+00	2.007860E+00
2.103800E+00	1.728180E+00	1.981050E+00
2.161510E+00	1.665680E+00	1.925930E+00
2.225880E+00	1.534730E+00	1.968260E+00
2.154900E+00	1.585280E+00	2.040080E+00
2.275510E+00	1.456120E+00	2.014280E+00
2.232990E+00	1.453630E+00	2.118850E+00
2.324970E+00	1.382910E+00	2.082920E+00
2.064530E+00	2.769090E+00	2.054590E+00
2.101510E+00	2.846340E+00	2.105790E+00
2.046340E+00	2.103190E+00	1.874950E+00
2.082420E+00	1.968040E+00	1.847940E+00
2.111200E+00	1.817950E+00	1.879910E+00
2.456060E+00	1.318600E+00	1.975530E+00
2.414160E+00	1.316870E+00	2.069390E+00
2.504530E+00	1.255430E+00	2.057680E+00
2.153450E+00	2.916000E+00	2.105930E+00
2.222470E+00	2.979970E+00	2.142480E+00
2.198770E+00	2.949920E+00	2.067160E+00
2.167620E+00	2.893500E+00	1.998700E+00
2.663560E+00	1.189980E+00	1.979110E+00
2.580820E+00	1.219860E+00	2.011550E+00
2.715900E+00	1.132380E+00	2.052580E+00
2.666770E+00	1.127280E+00	2.133720E+00
2.772920E+00	1.085370E+00	2.128050E+00
2.264300E+00	2.990430E+00	2.033530E+00
2.305880E+00	3.050920E+00	2.097770E+00
2.951250E+00	1.064580E+00	2.064540E+00
2.878440E+00	1.061420E+00	2.108110E+00
2.959160E+00	1.038700E+00	2.145340E+00
2.370770E+00	3.093050E+00	2.114020E+00
2.438150E+00	3.132790E+00	2.174680E+00
2.422970E+00	3.114990E+00	2.088360E+00
2.394040E+00	3.075670E+00	2.005620E+00
3.056210E+00	1.039880E+00	2.125220E+00
2.493210E+00	3.144930E+00	2.076630E+00
2.537860E+00	3.174020E+00	2.167880E+00
3.256510E+00	1.055000E+00	2.128160E+00
2.606710E+00	3.192140E+00	2.209470E+00
2.671130E+00	3.217350E+00	2.277160E+00
2.663090E+00	3.202160E+00	2.196670E+00
2.634030E+00	3.178740E+00	2.106240E+00
3.465810E+00	1.091910E+00	2.149420E+00
3.404530E+00	1.054430E+00	2.225680E+00
3.520740E+00	1.067610E+00	2.250980E+00
2.736780E+00	3.216540E+00	2.186990E+00
2.793990E+00	3.240290E+00	2.287590E+00
2.786900E+00	3.197500E+00	2.079690E+00
3.575470E+00	1.117970E+00	2.167520E+00
3.579120E+00	1.099630E+00	2.223830E+00
2.884680E+00	3.207980E+00	2.198130E+00
2.879380E+00	3.234860E+00	2.302290E+00
3.788490E+00	1.218240E+00	2.218310E+00
3.659880E+00	1.141570E+00	2.222010E+00
2.962850E+00	3.243620E+00	2.299530E+00
3.075050E+00	3.234830E+00	2.316820E+00
3.054260E+00	3.204180E+00	2.184240E+00
3.915960E+00	1.313040E+00	2.166770E+00
3.153040E+00	3.224740E+00	2.269040E+00
3.149280E+00	3.241560E+00	2.329160E+00
3.255310E+00	3.201550E+00	2.180910E+00
4.111900E+00	1.534940E+00	2.179540E+00
4.048820E+00	1.406790E+00	2.216310E+00
4.105370E+00	1.492510E+00	2.253340E+00
3.221550E+00	3.235740E+00	2.314920E+00
3.314160E+00	3.227600E+00	2.284350E+00
3.362720E+00	3.224660E+00	2.229600E+00
3.456320E+00	3.208770E+00	2.169380E+00
4.059320E+00	2.389620E+00	2.135610E+00
4.081970E+00	2.258850E+00	2.114150E+00
4.092620E+00	2.153780E+00	2.056210E+00
4.174590E+00	2.032170E+00	2.160650E+00
4.172520E+00	1.953940E+00	2.130840E+00
4.200130E+00	1.849600E+00	2.150170E+00
4.198710E+00	1.669430E+00	2.208990E+00
4.224480E+00	1.789530E+00	2.236610E+00
4.147300E+00	1.546090E+00	2.269310E+00
3.409410E+00	3.237990E+00	2.294260E+00
3.509340E+00	3.231060E+00	2.283420E+00
3.563330E+00	3.225870E+00	2.234790E+00
3.652170E+00	3.194520E+00	2.190530E+00
4.014800E+00	2.633210E+00	2.156400E+00
4.052300E+00	2.521440E+00	2.184970E+00
4.216960E+00	1.928960E+00	2.226430E+00
4.231130E+00	1.847590E+00	2.254830E+00
3.605750E+00	3.235060E+00	2.312290E+00
3.719010E+00	3.205830E+00	2.342590E+00
3.747720E+00	3.184210E+00	2.274440E+00
3.784570E+00	3.143470E+00	2.242160E+00
3.851590E+00	3.054460E+00	2.228240E+00
3.926050E+00	2.947330E+00	2.223540E+00
3.927360E+00	2.999770E+00	2.304070E+00
3.975430E+00	2.818600E+00	2.206260E+00
3.994190E+00	2.725680E+00	2.170800E+00
3.807660E+00	3.158030E+00	2.357710E+00
3.865420E+00	3.081570E+00	2.338350E+00
3.902500E+00	3.036550E+00	2.319660E+00
1.906090E+00	2.599820E+00	2.308800E+00
1.956620E+00	2.671020E+00	2.329560E+00
1.951460E+00	2.635410E+00	2.231790E+00
1.895240E+00	2.505090E+00	2.181940E+00
1.869090E+00	2.523400E+00	2.281420E+00
1.883590E+00	2.380430E+00	2.146990E+00
1.835360E+00	2.377760E+00	2.265350E+00
1.876850E+00	2.267920E+00	2.108750E+00
1.843950E+00	2.286230E+00	2.186620E+00
1.882880E+00	2.197010E+00	2.106820E+00
1.851310E+00	2.196860E+00	2.170210E+00
1.883970E+00	2.127110E+00	2.128350E+00
2.106060E+00	1.508280E+00	2.238510E+00
2.078240E+00	1.565670E+00	2.210090E+00
2.138300E+00	1.523230E+00	2.164770E+00
2.186440E+00	1.446420E+00	2.201130E+00
2.144340E+00	1.436060E+00	2.288670E+00
2.226230E+00	1.377840E+00	2.260310E+00
1.984870E+00	2.746880E+00	2.335970E+00
2.035070E+00	2.816330E+00	2.335520E+00
2.000870E+00	2.758950E+00	2.266530E+00
1.995800E+00	2.049870E+00	1.970090E+00
1.940090E+00	2.076610E+00	2.044800E+00
1.990300E+00	1.933900E+00	2.032070E+00
2.053980E+00	1.812720E+00	2.007480E+00
2.007510E+00	1.802770E+00	2.104920E+00
2.077380E+00	1.671950E+00	2.109390E+00
2.367570E+00	1.310600E+00	2.150490E+00
2.317540E+00	1.314650E+00	2.243940E+00
2.409000E+00	1.251000E+00	2.234250E+00
2.098330E+00	2.900730E+00	2.334590E+00
2.164510E+00	2.968310E+00	2.371030E+00
2.136880E+00	2.938600E+00	2.297580E+00
2.103370E+00	2.881690E+00	2.221720E+00
2.576380E+00	1.168580E+00	2.147140E+00
2.504940E+00	1.194050E+00	2.242670E+00
2.620030E+00	1.128620E+00	2.209420E+00
2.590960E+00	1.133440E+00	2.263540E+00
2.659370E+00	1.091470E+00	2.287250E+00
2.200260E+00	2.978460E+00	2.264800E+00
2.244570E+00	3.034180E+00	2.326930E+00
2.846570E+00	1.037540E+00	2.220310E+00
2.767260E+00	1.049010E+00	2.276510E+00
2.859920E+00	1.005410E+00	2.297110E+00
2.296370E+00	3.086850E+00	2.337410E+00
2.360480E+00	3.127530E+00	2.392540E+00
2.341420E+00	3.106490E+00	2.309660E+00
2.306920E+00	3.073280E+00	2.224260E+00
2.969200E+00	1.001520E+00	2.266500E+00
2.404700E+00	3.132050E+00	2.291800E+00
2.446730E+00	3.173770E+00	2.370580E+00
3.175710E+00	9.982360E-01	2.270010E+00
3.110590E+00	9.447990E-01	2.351590E+00
3.220910E+00	9.393970E-01	2.372060E+00
2.501050E+00	3.213130E+00	2.392830E+00
2.562150E+00	3.237210E+00	2.461200E+00
2.550250E+00	3.226400E+00	2.375140E+00
2.526790E+00	3.195010E+00	2.289750E+00
3.323890E+00	1.020230E+00	2.262720E+00
3.325850E+00	9.738290E-01	2.351760E+00
2.622660E+00	3.231820E+00	2.377240E+00
2.687430E+00	3.256530E+00	2.482510E+00
3.477860E+00	1.022680E+00	2.331990E+00
2.739060E+00	3.259180E+00	2.379660E+00
2.802110E+00	3.279490E+00	2.495430E+00
3.658940E+00	1.091070E+00	2.326360E+00
2.875590E+00	3.254880E+00	2.401950E+00
2.880330E+00	3.277810E+00	2.508880E+00
3.760160E+00	1.148110E+00	2.300110E+00
3.780740E+00	1.125980E+00	2.357520E+00
2.953350E+00	3.283780E+00	2.504560E+00
3.055370E+00	3.279350E+00	2.499650E+00
3.007330E+00	3.264870E+00	2.402950E+00
3.958010E+00	1.294730E+00	2.309500E+00
3.860040E+00	1.191530E+00	2.375900E+00
3.142140E+00	3.253120E+00	2.411260E+00
3.129730E+00	3.277340E+00	2.503420E+00
4.121160E+00	1.473510E+00	2.327380E+00
4.082180E+00	1.367370E+00	2.381260E+00
3.210050E+00	3.279830E+00	2.499870E+00
3.291980E+00	3.270430E+00	2.495350E+00
3.305740E+00	3.245130E+00	2.399420E+00
4.123740E+00	2.273050E+00	2.202590E+00
4.173910E+00	2.160900E+00	2.224800E+00
4.245070E+00	1.773250E+00	2.338000E+00
4.242500E+00	1.653070E+00	2.376800E+00
4.193270E+00	1.560730E+00	2.359290E+00
3.379360E+00	3.275930E+00	2.491360E+00
3.468870E+00	3.270880E+00	2.499270E+00
3.487290E+00	3.246310E+00	2.407360E+00
4.082120E+00	2.558770E+00	2.282860E+00
4.130130E+00	2.441090E+00	2.340130E+00
4.175080E+00	2.273180E+00	2.328630E+00
4.240220E+00	2.123050E+00	2.380450E+00
4.233450E+00	1.997010E+00	2.336490E+00
4.245110E+00	1.878950E+00	2.328170E+00
3.559040E+00	3.272870E+00	2.515370E+00
3.660450E+00	3.262780E+00	2.552810E+00
3.654720E+00	3.238680E+00	2.450630E+00
3.979510E+00	2.934930E+00	2.347360E+00
4.019280E+00	2.826920E+00	2.357080E+00
4.064250E+00	2.661190E+00	2.344230E+00
4.080600E+00	2.734090E+00	2.453410E+00
4.125450E+00	2.536640E+00	2.377400E+00
3.723360E+00	3.243270E+00	2.537820E+00
3.808400E+00	3.196550E+00	2.515390E+00
3.893140E+00	3.089260E+00	2.473080E+00
3.963070E+00	2.994770E+00	2.424290E+00
4.034260E+00	2.864350E+00	2.456380E+00
4.063920E+00	2.793950E+00	2.460780E+00
1.851870E+00	2.543580E+00	2.468690E+00
1.898250E+00	2.617710E+00	2.491360E+00
1.881790E+00	2.572680E+00	2.387440E+00
1.832760E+00	2.444700E+00	2.354270E+00
1.824870E+00	2.471410E+00	2.445290E+00
1.810270E+00	2.367250E+00	2.347830E+00
1.797110E+00	2.368970E+00	2.416910E+00
1.790360E+00	2.287270E+00	2.352820E+00
2.010410E+00	1.471380E+00	2.434650E+00
1.983880E+00	1.561080E+00	2.362720E+00
2.065660E+00	1.506020E+00	2.316530E+00
2.099970E+00	1.440610E+00	2.352680E+00
2.070040E+00	1.434840E+00	2.408850E+00
2.118970E+00	1.386980E+00	2.412500E+00
1.968440E+00	2.765400E+00	2.542340E+00
2.011420E+00	2.820580E+00	2.551530E+00
1.986940E+00	2.780400E+00	2.494660E+00
1.972290E+00	2.725100E+00	2.417570E+00
1.945760E+00	2.711990E+00	2.519690E+00
1.808670E+00	2.228040E+00	2.258700E+00
1.821070E+00	2.097500E+00	2.245740E+00
1.892510E+00	1.989460E+00	2.166030E+00
1.828940E+00	1.974230E+00	2.276310E+00
1.935260E+00	1.852360E+00	2.173000E+00
1.863200E+00	1.880430E+00	2.267580E+00
1.984570E+00	1.730710E+00	2.204080E+00
1.911920E+00	1.770250E+00	2.281440E+00
2.019990E+00	1.616400E+00	2.249390E+00
1.951400E+00	1.661460E+00	2.313650E+00
2.266140E+00	1.318100E+00	2.328240E+00
2.208400E+00	1.321340E+00	2.411170E+00
2.307310E+00	1.263250E+00	2.405860E+00
2.063660E+00	2.893740E+00	2.551180E+00
2.113410E+00	2.961630E+00	2.583850E+00
2.092280E+00	2.931770E+00	2.515030E+00
2.066620E+00	2.869940E+00	2.450790E+00
2.453860E+00	1.200100E+00	2.326550E+00
2.404120E+00	1.203610E+00	2.404270E+00
2.500150E+00	1.144350E+00	2.410830E+00
2.145940E+00	2.971630E+00	2.483170E+00
2.196770E+00	3.013660E+00	2.548570E+00
2.609190E+00	1.074460E+00	2.408370E+00
2.719040E+00	1.022150E+00	2.390720E+00
2.685440E+00	1.010550E+00	2.458610E+00
2.746440E+00	9.789310E-01	2.481040E+00
2.250040E+00	3.072380E+00	2.572990E+00
2.301490E+00	3.118560E+00	2.577670E+00
2.281350E+00	3.097870E+00	2.526710E+00
2.252060E+00	3.058140E+00	2.448960E+00
2.866620E+00	9.529030E-01	2.411320E+00
2.333740E+00	3.127560E+00	2.507850E+00
2.365730E+00	3.162610E+00	2.608250E+00
3.024060E+00	9.198720E-01	2.407640E+00
2.980620E+00	8.942320E-01	2.489100E+00
3.072720E+00	8.773990E-01	2.493550E+00
2.439140E+00	3.213590E+00	2.616010E+00
2.494610E+00	3.247090E+00	2.626190E+00
2.470870E+00	3.227870E+00	2.572100E+00
2.443020E+00	3.190070E+00	2.497470E+00
3.169670E+00	8.965550E-01	2.451040E+00
2.525940E+00	3.246850E+00	2.563800E+00
2.582640E+00	3.278670E+00	2.685610E+00
3.319240E+00	9.205720E-01	2.451280E+00
2.635440E+00	3.268660E+00	2.577930E+00
2.699740E+00	3.301900E+00	2.683260E+00
3.446470E+00	9.684600E-01	2.434990E+00
2.754360E+00	3.304280E+00	2.597520E+00
2.761760E+00	3.322170E+00	2.682420E+00
3.626550E+00	1.022890E+00	2.489390E+00
2.811650E+00	3.326040E+00	2.678860E+00
2.897400E+00	3.305690E+00	2.615460E+00
3.788000E+00	1.107180E+00	2.435670E+00
3.028650E+00	3.328830E+00	2.662380E+00
3.008370E+00	3.311370E+00	2.573730E+00
3.996450E+00	1.271810E+00	2.458200E+00
3.905860E+00	1.182350E+00	2.520340E+00
3.120090E+00	3.300320E+00	2.588210E+00
3.101000E+00	3.322150E+00	2.678280E+00
4.160980E+00	1.461200E+00	2.449470E+00
4.096270E+00	1.361390E+00	2.528170E+00
3.178400E+00	3.328000E+00	2.678660E+00
3.254510E+00	3.325480E+00	2.676160E+00
3.274650E+00	3.297500E+00	2.585770E+00
4.275180E+00	1.704460E+00	2.464870E+00
4.234710E+00	1.587040E+00	2.512650E+00
4.269180E+00	1.670230E+00	2.541210E+00
3.335210E+00	3.314070E+00	2.672730E+00
3.419560E+00	3.320550E+00	2.671720E+00
3.443460E+00	3.298580E+00	2.588290E+00
4.233250E+00	2.331200E+00	2.472230E+00
4.283140E+00	2.174810E+00	2.498340E+00
4.281620E+00	2.264870E+00	2.565160E+00
4.300030E+00	2.007740E+00	2.502330E+00
4.295620E+00	1.837770E+00	2.472690E+00
4.285900E+00	1.730470E+00	2.546160E+00
3.500220E+00	3.309710E+00	2.689960E+00
3.599970E+00	3.310130E+00	2.718120E+00
3.601200E+00	3.291670E+00	2.624850E+00
4.145120E+00	2.644870E+00	2.515240E+00
4.212400E+00	2.484750E+00	2.528900E+00
4.201350E+00	2.588260E+00	2.577850E+00
4.262820E+00	2.342180E+00	2.562070E+00
3.657450E+00	3.290740E+00	2.700400E+00
3.742110E+00	3.259700E+00	2.660490E+00
3.857590E+00	3.204310E+00	2.663960E+00
3.884070E+00	3.167600E+00	2.612850E+00
3.931870E+00	3.115920E+00	2.605080E+00
4.007390E+00	3.014820E+00	2.607160E+00
4.000570E+00	3.071320E+00	2.686720E+00
4.063480E+00	2.880420E+00	2.588270E+00
4.114660E+00	2.748410E+00	2.567280E+00
4.182650E+00	2.641920E+00	2.606230E+00
3.934720E+00	3.149730E+00	2.688800E+00
3.975750E+00	3.111380E+00	2.691310E+00
1.702900E+00	2.078790E+00	2.510200E+00
1.718970E+00	2.136490E+00	2.493450E+00
1.721060E+00	2.083010E+00	2.464740E+00
1.736820E+00	2.015830E+00	2.439420E+00
1.701580E+00	2.014620E+00	2.514030E+00
1.752820E+00	1.933540E+00	2.425070E+00
1.696380E+00	1.898570E+00	2.521790E+00
1.749760E+00	1.841240E+00	2.464070E+00
1.912690E+00	1.490870E+00	2.527910E+00
1.888610E+00	1.543100E+00	2.507800E+00
1.941850E+00	1.515900E+00	2.461100E+00
1.954440E+00	1.447010E+00	2.528710E+00
1.959060E+00	2.785560E+00	2.763440E+00
2.001220E+00	2.839640E+00	2.745100E+00
1.974530E+00	2.792060E+00	2.698550E+00
1.955710E+00	2.744890E+00	2.610740E+00
1.932450E+00	2.718380E+00	2.717340E+00
1.906800E+00	2.644940E+00	2.569580E+00
1.897690E+00	2.631430E+00	2.656790E+00
1.842870E+00	2.528950E+00	2.558670E+00
1.789580E+00	2.391690E+00	2.521230E+00
1.760120E+00	2.255400E+00	2.472400E+00
1.762580E+00	2.141850E+00	2.380360E+00
1.782130E+00	2.010980E+00	2.351470E+00
1.800910E+00	1.892750E+00	2.364720E+00
1.848920E+00	1.794760E+00	2.360920E+00
1.799790E+00	1.799440E+00	2.427860E+00
1.888190E+00	1.695310E+00	2.382550E+00
1.829990E+00	1.718170E+00	2.448990E+00
1.916490E+00	1.599090E+00	2.415320E+00
1.858550E+00	1.627600E+00	2.474200E+00
2.052720E+00	1.370610E+00	2.533470E+00
2.136490E+00	1.327940E+00	2.492920E+00
2.124190E+00	1.308090E+00	2.564680E+00
2.185290E+00	1.275130E+00	2.559320E+00
2.039190E+00	2.867010E+00	2.653020E+00
2.047020E+00	2.914000E+00	2.768960E+00
2.350980E+00	1.207810E+00	2.481500E+00
2.293920E+00	1.221450E+00	2.563020E+00
2.394010E+00	1.160910E+00	2.553330E+00
2.102150E+00	2.978280E+00	2.776020E+00
2.161170E+00	3.006920E+00	2.753730E+00
2.104880E+00	2.966490E+00	2.695320E+00
2.544290E+00	1.089750E+00	2.490990E+00
2.488590E+00	1.106680E+00	2.562610E+00
2.591270E+00	1.046420E+00	2.566930E+00
2.202710E+00	3.021730E+00	2.660700E+00
2.230220E+00	3.063210E+00	2.789400E+00
2.685100E+00	9.940320E-01	2.552380E+00
2.812120E+00	9.248260E-01	2.576210E+00
2.284870E+00	3.112900E+00	2.674740E+00
2.922470E+00	8.865070E-01	2.553970E+00
2.889390E+00	8.721830E-01	2.617150E+00
2.959130E+00	8.359800E-01	2.645450E+00
2.353490E+00	3.164900E+00	2.708910E+00
2.400520E+00	3.200700E+00	2.778810E+00
2.405420E+00	3.197650E+00	2.684370E+00
3.053780E+00	8.384230E-01	2.581680E+00
2.476490E+00	3.239930E+00	2.720830E+00
3.163580E+00	8.467040E-01	2.545820E+00
2.560700E+00	3.284490E+00	2.806590E+00
2.636670E+00	3.320450E+00	2.848050E+00
2.610180E+00	3.299390E+00	2.775580E+00
3.296220E+00	8.527500E-01	2.550630E+00
2.673760E+00	3.314320E+00	2.779430E+00
2.684260E+00	3.337480E+00	2.849760E+00
3.485100E+00	9.083090E-01	2.554070E+00
2.725800E+00	3.349150E+00	2.845510E+00
2.787750E+00	3.343960E+00	2.780500E+00
3.619800E+00	9.567340E-01	2.589830E+00
3.595030E+00	9.109060E-01	2.622800E+00
3.651020E+00	9.423000E-01	2.636470E+00
2.915530E+00	3.363700E+00	2.833540E+00
2.873760E+00	3.331430E+00	2.732800E+00
3.825290E+00	1.086250E+00	2.571990E+00
3.729010E+00	9.905560E-01	2.636890E+00
2.970040E+00	3.345320E+00	2.747070E+00
3.017420E+00	3.389720E+00	2.851380E+00
4.031650E+00	1.254570E+00	2.612600E+00
3.950060E+00	1.148560E+00	2.626690E+00
3.093010E+00	3.346900E+00	2.767010E+00
3.093220E+00	3.385950E+00	2.873620E+00
4.179860E+00	1.451820E+00	2.589900E+00
4.133280E+00	1.351610E+00	2.643950E+00
3.157980E+00	3.381120E+00	2.848690E+00
3.223650E+00	3.396890E+00	2.881100E+00
3.239570E+00	3.354040E+00	2.769320E+00
4.287180E+00	1.664060E+00	2.623920E+00
4.247630E+00	1.541640E+00	2.670460E+00
3.310400E+00	3.374340E+00	2.868890E+00
3.397970E+00	3.379130E+00	2.871020E+00
3.397870E+00	3.345210E+00	2.766800E+00
4.319980E+00	2.182310E+00	2.615530E+00
4.341380E+00	2.052970E+00	2.633540E+00
4.351480E+00	1.878400E+00	2.664620E+00
4.372170E+00	1.976710E+00	2.698340E+00
4.308850E+00	1.770950E+00	2.604390E+00
3.467600E+00	3.367230E+00	2.849800E+00
3.543850E+00	3.364200E+00	2.894480E+00
3.543200E+00	3.338030E+00	2.793170E+00
4.238620E+00	2.562470E+00	2.658590E+00
4.303430E+00	2.433150E+00	2.734050E+00
4.318940E+00	2.285740E+00	2.672630E+00
4.373310E+00	2.125910E+00	2.706710E+00
4.382680E+00	2.030630E+00	2.722380E+00
3.603460E+00	3.351630E+00	2.854460E+00
3.680810E+00	3.318250E+00	2.818010E+00
3.805690E+00	3.285900E+00	2.815050E+00
3.842090E+00	3.241020E+00	2.750270E+00
4.053030E+00	3.008190E+00	2.747120E+00
4.110580E+00	2.892790E+00	2.766570E+00
4.096440E+00	2.959750E+00	2.805240E+00
4.161470E+00	2.767690E+00	2.722870E+00
4.208520E+00	2.655610E+00	2.699720E+00
3.880890E+00	3.248410E+00	2.841770E+00
3.918030E+00	3.194840E+00	2.780960E+00
4.022570E+00	3.110470E+00	2.813420E+00
4.083040E+00	3.011590E+00	2.834060E+00
1.654850E+00	2.031830E+00	2.654480E+00
1.673960E+00	2.103650E+00	2.656670E+00
1.681120E+00	2.058000E+00	2.578910E+00
1.661240E+00	1.939160E+00	2.587170E+00
1.634730E+00	1.958860E+00	2.656170E+00
1.653290E+00	1.869170E+00	2.598700E+00
1.611580E+00	1.843940E+00	2.674080E+00
1.664980E+00	1.799420E+00	2.621070E+00
1.915220E+00	2.707300E+00	2.890320E+00
1.950130E+00	2.771290E+00	2.915840E+00
1.925380E+00	2.730270E+00	2.819370E+00
1.883240E+00	2.634950E+00	2.762410E+00
1.886080E+00	2.646560E+00	2.862590E+00
1.845770E+00	2.529530E+00	2.697970E+00
1.847780E+00	2.546360E+00	2.812680E+00
1.798480E+00	2.417590E+00	2.637910E+00
1.801980E+00	2.437190E+00	2.752710E+00
1.761470E+00	2.297060E+00	2.599840E+00
1.765020E+00	2.326320E+00	2.709570E+00
1.719530E+00	2.176920E+00	2.575420E+00
1.728270E+00	2.207730E+00	2.673330E+00
1.772340E+00	1.740650E+00	2.504670E+00
1.718390E+00	1.773120E+00	2.560290E+00
1.800660E+00	1.646630E+00	2.532590E+00
1.743560E+00	1.666950E+00	2.594350E+00
1.838550E+00	1.569250E+00	2.550420E+00
1.784500E+00	1.569570E+00	2.615790E+00
1.867480E+00	1.470620E+00	2.612990E+00
1.955610E+00	1.390320E+00	2.611840E+00
1.906010E+00	1.361090E+00	2.717220E+00
2.006790E+00	1.325820E+00	2.675890E+00
1.989900E+00	2.835620E+00	2.835850E+00
2.122050E+00	1.270620E+00	2.677650E+00
2.217850E+00	1.228220E+00	2.652820E+00
2.203280E+00	1.211780E+00	2.723520E+00
2.286610E+00	1.176230E+00	2.737580E+00
2.041920E+00	2.914580E+00	2.860600E+00
2.085380E+00	2.966680E+00	2.913370E+00
2.078600E+00	2.963350E+00	2.829960E+00
2.433880E+00	1.118860E+00	2.628980E+00
2.383350E+00	1.139100E+00	2.675370E+00
2.470800E+00	1.079810E+00	2.708510E+00
2.151140E+00	3.011080E+00	2.848930E+00
2.647960E+00	9.882570E-01	2.650850E+00
2.581600E+00	1.022240E+00	2.701020E+00
2.656450E+00	9.658950E-01	2.722580E+00
2.231190E+00	3.065660E+00	2.905240E+00
2.275970E+00	3.119360E+00	2.913060E+00
2.258120E+00	3.101400E+00	2.854430E+00
2.731850E+00	9.306290E-01	2.694930E+00
2.311990E+00	3.145630E+00	2.817850E+00
2.333600E+00	3.166340E+00	2.959790E+00
2.869440E+00	8.567430E-01	2.699660E+00
2.967250E+00	8.050890E-01	2.733160E+00
2.395970E+00	3.210840E+00	2.985420E+00
2.452230E+00	3.245810E+00	2.969280E+00
2.394580E+00	3.205720E+00	2.891660E+00
3.063180E+00	7.893720E-01	2.700650E+00
2.480520E+00	3.254210E+00	2.867480E+00
2.508340E+00	3.276380E+00	2.955240E+00
3.228330E+00	7.845400E-01	2.665020E+00
2.593540E+00	3.313090E+00	2.960510E+00
3.413190E+00	8.186390E-01	2.659150E+00
3.343730E+00	7.755050E-01	2.724880E+00
3.436200E+00	7.778660E-01	2.769370E+00
2.715380E+00	3.356700E+00	2.940910E+00
3.544300E+00	8.638590E-01	2.647990E+00
3.544960E+00	8.315420E-01	2.733710E+00
2.822720E+00	3.395160E+00	2.985820E+00
2.781990E+00	3.376070E+00	2.891030E+00
3.642590E+00	9.133500E-01	2.694920E+00
2.869000E+00	3.385590E+00	2.920460E+00
2.880070E+00	3.401990E+00	2.999410E+00
3.900820E+00	1.085040E+00	2.721660E+00
3.770490E+00	9.730210E-01	2.769910E+00
2.923260E+00	3.407000E+00	3.002890E+00
2.977850E+00	3.406570E+00	2.950620E+00
4.009830E+00	1.178870E+00	2.713690E+00
3.990930E+00	1.141790E+00	2.763720E+00
3.060140E+00	3.406790E+00	2.936760E+00
4.203330E+00	1.417360E+00	2.716190E+00
4.099840E+00	1.297270E+00	2.769620E+00
4.033080E+00	1.192120E+00	2.791980E+00
3.149870E+00	3.401080E+00	2.953160E+00
3.266320E+00	3.407300E+00	2.985200E+00
4.300470E+00	1.640060E+00	2.784740E+00
4.331680E+00	1.739640E+00	2.690910E+00
4.351320E+00	1.770630E+00	2.773140E+00
4.242550E+00	1.511530E+00	2.785160E+00
3.343850E+00	3.409010E+00	3.035070E+00
3.359830E+00	3.390020E+00	2.952380E+00
4.386970E+00	1.957260E+00	2.770980E+00
4.381610E+00	1.858660E+00	2.827660E+00
3.406740E+00	3.408560E+00	3.020430E+00
3.457690E+00	3.389000E+00	2.950670E+00
3.556860E+00	3.386640E+00	3.000070E+00
4.291120E+00	2.547530E+00	2.795680E+00
4.360400E+00	2.426700E+00	2.885080E+00
4.377810E+00	2.298300E+00	2.838740E+00
4.395200E+00	2.167120E+00	2.808560E+00
4.400410E+00	2.053350E+00	2.801200E+00
3.630580E+00	3.361140E+00	2.935710E+00
3.740350E+00	3.347070E+00	2.992280E+00
3.789840E+00	3.317370E+00	2.908890E+00
4.138530E+00	2.941980E+00	2.896990E+00
4.194420E+00	2.852160E+00	2.907090E+00
4.218680E+00	2.770510E+00	2.868270E+00
4.255240E+00	2.658740E+00	2.833870E+00
3.830800E+00	3.321990E+00	2.995410E+00
3.865180E+00	3.282970E+00	2.925860E+00
3.969390E+00	3.220330E+00	2.936080E+00
4.050430E+00	3.150860E+00	2.953720E+00
4.074570E+00	3.100350E+00	2.928060E+00
4.100200E+00	3.043120E+00	2.932720E+00
4.095960E+00	3.084910E+00	2.969050E+00
4.084760E+00	3.114290E+00	2.984800E+00
1.601070E+00	1.985150E+00	2.806300E+00
1.632360E+00	2.054860E+00	2.810830E+00
1.628150E+00	2.006140E+00	2.731070E+00
1.582540E+00	1.892550E+00	2.730010E+00
1.569350E+00	1.918020E+00	2.801260E+00
1.572600E+00	1.826770E+00	2.740420E+00
1.548850E+00	1.825820E+00	2.795360E+00
1.571340E+00	1.763200E+00	2.767960E+00
1.897600E+00	2.673870E+00	3.057560E+00
1.921910E+00	2.729860E+00	3.052430E+00
1.905780E+00	2.684150E+00	2.965910E+00
1.862170E+00	2.571700E+00	2.922030E+00
1.872040E+00	2.601840E+00	3.024900E+00
1.820250E+00	2.458790E+00	2.866500E+00
1.842360E+00	2.490500E+00	2.982960E+00
1.772190E+00	2.350890E+00	2.815980E+00
1.790370E+00	2.374900E+00	2.926440E+00
1.734180E+00	2.234370E+00	2.771940E+00
1.751060E+00	2.258480E+00	2.873810E+00
1.671190E+00	2.127170E+00	2.742030E+00
1.686320E+00	2.152560E+00	2.828200E+00
1.684130E+00	1.694200E+00	2.656230E+00
1.623010E+00	1.725690E+00	2.714890E+00
1.711300E+00	1.590420E+00	2.684630E+00
1.642000E+00	1.620480E+00	2.748760E+00
1.760380E+00	1.490010E+00	2.709810E+00
1.681240E+00	1.518570E+00	2.776840E+00
1.820800E+00	1.406490E+00	2.743660E+00
1.733220E+00	1.412800E+00	2.832080E+00
1.856210E+00	1.356990E+00	2.777070E+00
1.817480E+00	1.359590E+00	2.822400E+00
1.893130E+00	1.312680E+00	2.840640E+00
1.952710E+00	2.786510E+00	3.097160E+00
1.989980E+00	2.844560E+00	3.066310E+00
1.953360E+00	2.783940E+00	3.010970E+00
2.042430E+00	1.282000E+00	2.735930E+00
1.980720E+00	1.289530E+00	2.780790E+00
2.074380E+00	1.248930E+00	2.811380E+00
2.020780E+00	2.876160E+00	2.965930E+00
2.044630E+00	2.919370E+00	3.099800E+00
2.193950E+00	1.193680E+00	2.830330E+00
2.304870E+00	1.151550E+00	2.859510E+00
2.096490E+00	2.984610E+00	3.116660E+00
2.148280E+00	3.021770E+00	3.088100E+00
2.087120E+00	2.971040E+00	3.022270E+00
2.410950E+00	1.096690E+00	2.845730E+00
2.536030E+00	1.032890E+00	2.827140E+00
2.503460E+00	1.041400E+00	2.904710E+00
2.581300E+00	9.937560E-01	2.938090E+00
2.172270E+00	3.023600E+00	2.981920E+00
2.200020E+00	3.051030E+00	3.061260E+00
2.675660E+00	9.432430E-01	2.838770E+00
2.256160E+00	3.103750E+00	3.039760E+00
2.799870E+00	8.700400E-01	2.810870E+00
2.768480E+00	8.741070E-01	2.880450E+00
2.841700E+00	8.221380E-01	2.907590E+00
2.330250E+00	3.173310E+00	3.074610E+00
2.372580E+00	3.205380E+00	3.097050E+00
2.371160E+00	3.198670E+00	3.036860E+00
2.928680E+00	7.970380E-01	2.832090E+00
2.431760E+00	3.245490E+00	3.097470E+00
3.032950E+00	7.652930E-01	2.796100E+00
2.515230E+00	3.285250E+00	3.038340E+00
3.154470E+00	7.425820E-01	2.799030E+00
2.595120E+00	3.333100E+00	3.095030E+00
2.662700E+00	3.374530E+00	3.131980E+00
2.630750E+00	3.345640E+00	3.059600E+00
3.318240E+00	7.349920E-01	2.809650E+00
3.459690E+00	7.402910E-01	2.859700E+00
2.687950E+00	3.368450E+00	3.063730E+00
2.702990E+00	3.396950E+00	3.137250E+00
3.565340E+00	7.920410E-01	2.836110E+00
2.740710E+00	3.414590E+00	3.139530E+00
2.793040E+00	3.415320E+00	3.088880E+00
3.666600E+00	8.787660E-01	2.808050E+00
2.913320E+00	3.428420E+00	3.090280E+00
3.907230E+00	1.038480E+00	2.857520E+00
3.798890E+00	9.280580E-01	2.886930E+00
3.023930E+00	3.474600E+00	3.134000E+00
2.981810E+00	3.432620E+00	3.046420E+00
3.999740E+00	1.122670E+00	2.822630E+00
3.074480E+00	3.431620E+00	3.051190E+00
3.093350E+00	3.475910E+00	3.156840E+00
4.223850E+00	1.405820E+00	2.855260E+00
4.157270E+00	1.300200E+00	2.891860E+00
4.077940E+00	1.209140E+00	2.869840E+00
3.142380E+00	3.463340E+00	3.139210E+00
3.204490E+00	3.478570E+00	3.182950E+00
3.197180E+00	3.445520E+00	3.082850E+00
4.361590E+00	1.746090E+00	2.883440E+00
4.335260E+00	1.622340E+00	2.933940E+00
4.273940E+00	1.533720E+00	2.874590E+00
3.246190E+00	3.470610E+00	3.152100E+00
3.311100E+00	3.440080E+00	3.131750E+00
4.413440E+00	1.970940E+00	2.897760E+00
4.413860E+00	1.845960E+00	2.954220E+00
3.397350E+00	3.428660E+00	3.094740E+00
3.495470E+00	3.419670E+00	3.085190E+00
3.575650E+00	3.410270E+00	3.070960E+00
4.347050E+00	2.544050E+00	2.949050E+00
4.405750E+00	2.424000E+00	2.998640E+00
4.423530E+00	2.313460E+00	2.974330E+00
4.435090E+00	2.173110E+00	2.940290E+00
4.420240E+00	2.082550E+00	2.885860E+00
3.651220E+00	3.394780E+00	3.061590E+00
3.755530E+00	3.388960E+00	3.113910E+00
4.205890E+00	2.884980E+00	2.996050E+00
4.266170E+00	2.775920E+00	3.026530E+00
4.239200E+00	2.865780E+00	3.062240E+00
4.290880E+00	2.668410E+00	2.956070E+00
3.840930E+00	3.351680E+00	3.095830E+00
3.911180E+00	3.288370E+00	3.043670E+00
4.009550E+00	3.256500E+00	3.089830E+00
4.039230E+00	3.200860E+00	3.026140E+00
4.109220E+00	3.087430E+00	3.041520E+00
4.170650E+00	2.978540E+00	3.058460E+00
4.210650E+00	2.908820E+00	3.048360E+00
4.064410E+00	3.207780E+00	3.102650E+00
4.077130E+00	3.152680E+00	3.038440E+00
1.757630E+00	2.252750E+00	3.036610E+00
1.779710E+00	2.311160E+00	3.063550E+00
1.765490E+00	2.280280E+00	2.982440E+00
1.710150E+00	2.170080E+00	2.918220E+00
1.722160E+00	2.184600E+00	3.004680E+00
1.650170E+00	2.087130E+00	2.878410E+00
1.651920E+00	2.086200E+00	2.954990E+00
1.599340E+00	1.977670E+00	2.887330E+00
1.534970E+00	1.848470E+00	2.877730E+00
1.528940E+00	1.731900E+00	2.873250E+00
1.572810E+00	1.650080E+00	2.822570E+00
1.520150E+00	1.612740E+00	2.933660E+00
1.620720E+00	1.552640E+00	2.837090E+00
1.571150E+00	1.565920E+00	2.894780E+00
1.659350E+00	1.468570E+00	2.865000E+00
1.601220E+00	1.495580E+00	2.916990E+00
1.682870E+00	1.418160E+00	2.892960E+00
1.642600E+00	1.427350E+00	2.944350E+00
1.698620E+00	1.375100E+00	2.943040E+00
1.931210E+00	2.716370E+00	3.135630E+00
1.895220E+00	2.635580E+00	3.112440E+00
1.872480E+00	2.545130E+00	3.101990E+00
1.815210E+00	2.408800E+00	3.053340E+00
1.800140E+00	1.325610E+00	2.937280E+00
1.900370E+00	1.279920E+00	2.944590E+00
1.998730E+00	2.844220E+00	3.163790E+00
1.958240E+00	2.781990E+00	3.157160E+00
2.005020E+00	1.250820E+00	2.931110E+00
2.111000E+00	1.221950E+00	2.910410E+00
2.097810E+00	1.220480E+00	2.973230E+00
2.181530E+00	1.186840E+00	2.992310E+00
2.053270E+00	2.925420E+00	3.210440E+00
2.085820E+00	2.973850E+00	3.228640E+00
2.082010E+00	2.968380E+00	3.171910E+00
2.345240E+00	1.127400E+00	2.915110E+00
2.286230E+00	1.152700E+00	2.953960E+00
2.381230E+00	1.101370E+00	2.989950E+00
2.139480E+00	3.019980E+00	3.219730E+00
2.495470E+00	1.037300E+00	2.997000E+00
2.597260E+00	9.677950E-01	3.039830E+00
2.212160E+00	3.064070E+00	3.144140E+00
2.674710E+00	9.130290E-01	2.992760E+00
2.267890E+00	3.121980E+00	3.188470E+00
2.307700E+00	3.161710E+00	3.212100E+00
2.302370E+00	3.155720E+00	3.140180E+00
2.761360E+00	8.614580E-01	2.952430E+00
2.851050E+00	7.849500E-01	3.010690E+00
2.368190E+00	3.204150E+00	3.201830E+00
2.930350E+00	7.548490E-01	2.948020E+00
2.446950E+00	3.265640E+00	3.231530E+00
2.514500E+00	3.309200E+00	3.261850E+00
2.476270E+00	3.284570E+00	3.185560E+00
3.064540E+00	7.105580E-01	2.921540E+00
2.535500E+00	3.312290E+00	3.166870E+00
2.585680E+00	3.345150E+00	3.276390E+00
3.233270E+00	6.865520E-01	2.908600E+00
3.176780E+00	6.555100E-01	2.988150E+00
3.278090E+00	6.439670E-01	3.002570E+00
2.645030E+00	3.370790E+00	3.228910E+00
3.396870E+00	6.915290E-01	2.954540E+00
2.738080E+00	3.423520E+00	3.222180E+00
3.571970E+00	7.536380E-01	2.946290E+00
2.801240E+00	3.458670E+00	3.254490E+00
2.799260E+00	3.449820E+00	3.195910E+00
3.697780E+00	8.355150E-01	2.917040E+00
2.843240E+00	3.469310E+00	3.266420E+00
2.890310E+00	3.462810E+00	3.222540E+00
3.921520E+00	9.981450E-01	2.993260E+00
3.806300E+00	8.932190E-01	2.981710E+00
2.996130E+00	3.487310E+00	3.232090E+00
4.044690E+00	1.101580E+00	2.933790E+00
3.080360E+00	3.492070E+00	3.238060E+00
4.233900E+00	1.343740E+00	2.963240E+00
4.143840E+00	1.234200E+00	2.990060E+00
4.234060E+00	1.310880E+00	3.039330E+00
3.147730E+00	3.480960E+00	3.223170E+00
3.218120E+00	3.489170E+00	3.286300E+00
4.393710E+00	1.734610E+00	3.003300E+00
4.366860E+00	1.622850E+00	3.056920E+00
4.294570E+00	1.473690E+00	2.995760E+00
4.270450E+00	1.371160E+00	3.027620E+00
3.272130E+00	3.471190E+00	3.228260E+00
3.349340E+00	3.451010E+00	3.264950E+00
4.447690E+00	1.963830E+00	3.052350E+00
4.441390E+00	2.054830E+00	2.965410E+00
4.460000E+00	2.096220E+00	3.037050E+00
4.429930E+00	1.831700E+00	3.057490E+00
3.441900E+00	3.445720E+00	3.216710E+00
3.548320E+00	3.437190E+00	3.192930E+00
3.603560E+00	3.427510E+00	3.136470E+00
4.416870E+00	2.476790E+00	3.070770E+00
4.460160E+00	2.355270E+00	3.109850E+00
4.450680E+00	2.438960E+00	3.128070E+00
4.466340E+00	2.206920E+00	3.067610E+00
3.646290E+00	3.438380E+00	3.232050E+00
3.705570E+00	3.431440E+00	3.227470E+00
3.704220E+00	3.419470E+00	3.177830E+00
4.282920E+00	2.846340E+00	3.164590E+00
4.226820E+00	2.909020E+00	3.092840E+00
4.228560E+00	2.937710E+00	3.147250E+00
4.337200E+00	2.719990E+00	3.161130E+00
4.376230E+00	2.605440E+00	3.095760E+00
4.439080E+00	2.495080E+00	3.140110E+00
3.742330E+00	3.423270E+00	3.228300E+00
3.824420E+00	3.394810E+00	3.237130E+00
3.967400E+00	3.302580E+00	3.183960E+00
4.023750E+00	3.273110E+00	3.160450E+00
4.138460E+00	3.097040E+00	3.187280E+00
4.097350E+00	3.151810E+00	3.112710E+00
4.083610E+00	3.199390E+00	3.177240E+00
4.201420E+00	3.000950E+00	3.184810E+00
4.050350E+00	3.245810E+00	3.150550E+00
1.800520E+00	2.315280E+00	3.240640E+00
1.821250E+00	2.365510E+00	3.226700E+00
1.794640E+00	2.306340E+00	3.184840E+00
1.758780E+00	2.234590E+00	3.104110E+00
1.769770E+00	2.232570E+00	3.205400E+00
1.664450E+00	2.106980E+00	3.048190E+00
1.695160E+00	2.127820E+00	3.150540E+00
1.600620E+00	1.993440E+00	3.000930E+00
1.618410E+00	2.018220E+00	3.098740E+00
1.530550E+00	1.882130E+00	2.967220E+00
1.537920E+00	1.909580E+00	3.058810E+00
1.501290E+00	1.772550E+00	2.958650E+00
1.485700E+00	1.804980E+00	3.037690E+00
1.483230E+00	1.670820E+00	2.973730E+00
1.458570E+00	1.703190E+00	3.037650E+00
1.482540E+00	1.609140E+00	2.995780E+00
1.451650E+00	1.601140E+00	3.066420E+00
1.488690E+00	1.548390E+00	3.021990E+00
1.861110E+00	2.441900E+00	3.252110E+00
1.897960E+00	2.537560E+00	3.278530E+00
1.874870E+00	2.489060E+00	3.182600E+00
1.814820E+00	2.367320E+00	3.151310E+00
1.542250E+00	1.521080E+00	2.968010E+00
1.582410E+00	1.447750E+00	3.003620E+00
1.643830E+00	1.366270E+00	3.059500E+00
1.716690E+00	1.326300E+00	3.014840E+00
1.708000E+00	1.312880E+00	3.080290E+00
1.787940E+00	1.289960E+00	3.086390E+00
1.958620E+00	2.735540E+00	3.298140E+00
1.982750E+00	2.804610E+00	3.327300E+00
1.966930E+00	2.771990E+00	3.230630E+00
1.921690E+00	2.639200E+00	3.234530E+00
1.940210E+00	1.256100E+00	2.995550E+00
1.884170E+00	1.271890E+00	3.033830E+00
1.992040E+00	1.236430E+00	3.082350E+00
2.014930E+00	2.869320E+00	3.352600E+00
2.037640E+00	2.908840E+00	3.340910E+00
2.020430E+00	2.870800E+00	3.279280E+00
2.095700E+00	1.214550E+00	3.047580E+00
2.186820E+00	1.180560E+00	3.108750E+00
2.077160E+00	2.968910E+00	3.321460E+00
2.316830E+00	1.132420E+00	3.118290E+00
2.438630E+00	1.057590E+00	3.100780E+00
2.410660E+00	1.071290E+00	3.164410E+00
2.477330E+00	1.028530E+00	3.199660E+00
2.147360E+00	3.040580E+00	3.341240E+00
2.205440E+00	3.082040E+00	3.360230E+00
2.182010E+00	3.055640E+00	3.297580E+00
2.560300E+00	9.876120E-01	3.144440E+00
2.227600E+00	3.083620E+00	3.270610E+00
2.244680E+00	3.114190E+00	3.353210E+00
2.671390E+00	8.992740E-01	3.112880E+00
2.298240E+00	3.162440E+00	3.325600E+00
2.759640E+00	8.373880E-01	3.064140E+00
2.845170E+00	7.652740E-01	3.114210E+00
2.381730E+00	3.228790E+00	3.351470E+00
2.434320E+00	3.278740E+00	3.387480E+00
2.421210E+00	3.253120E+00	3.302990E+00
2.962140E+00	6.952450E-01	3.070480E+00
2.489000E+00	3.306990E+00	3.353950E+00
3.097900E+00	6.454940E-01	3.043850E+00
3.059390E+00	6.237370E-01	3.116290E+00
3.123950E+00	6.080970E-01	3.104790E+00
2.581000E+00	3.355420E+00	3.366410E+00
3.210830E+00	6.063800E-01	3.081780E+00
2.655970E+00	3.395190E+00	3.362230E+00
3.386020E+00	6.243310E-01	3.098940E+00
2.736720E+00	3.439750E+00	3.350630E+00
3.554870E+00	7.049270E-01	3.070230E+00
2.833080E+00	3.482320E+00	3.341370E+00
3.749770E+00	8.177810E-01	3.058080E+00
2.900050E+00	3.511380E+00	3.380980E+00
2.898540E+00	3.489270E+00	3.326240E+00
3.857570E+00	9.159350E-01	3.052410E+00
3.872420E+00	8.959530E-01	3.105630E+00
2.940770E+00	3.525530E+00	3.394820E+00
2.981660E+00	3.517030E+00	3.351840E+00
4.107040E+00	1.095610E+00	3.103980E+00
3.954290E+00	9.670320E-01	3.107500E+00
3.072330E+00	3.519310E+00	3.347090E+00
4.209490E+00	1.239810E+00	3.097870E+00
4.214620E+00	1.179080E+00	3.154060E+00
3.150020E+00	3.496790E+00	3.326390E+00
3.228310E+00	3.518800E+00	3.398240E+00
4.428120E+00	1.748160E+00	3.123860E+00
4.411530E+00	1.633060E+00	3.143250E+00
4.359870E+00	1.524960E+00	3.127630E+00
4.306170E+00	1.361840E+00	3.115780E+00
4.267090E+00	1.247390E+00	3.172490E+00
3.309650E+00	3.480600E+00	3.355030E+00
3.366380E+00	3.462160E+00	3.330630E+00
4.483390E+00	2.094920E+00	3.140080E+00
4.486420E+00	1.972770E+00	3.192070E+00
4.458490E+00	1.869730E+00	3.137570E+00
3.407690E+00	3.457760E+00	3.312450E+00
3.486330E+00	3.466860E+00	3.361530E+00
3.564550E+00	3.447780E+00	3.288670E+00
3.603940E+00	3.469790E+00	3.389640E+00
4.472780E+00	2.432080E+00	3.189350E+00
4.501720E+00	2.336270E+00	3.242810E+00
4.501920E+00	2.222890E+00	3.189900E+00
3.676470E+00	3.452590E+00	3.327050E+00
3.732250E+00	3.430970E+00	3.269300E+00
3.799330E+00	3.447030E+00	3.358870E+00
4.254380E+00	2.940930E+00	3.243630E+00
4.316660E+00	2.859170E+00	3.314310E+00
4.360830E+00	2.746980E+00	3.272960E+00
4.414150E+00	2.635880E+00	3.238220E+00
4.455560E+00	2.526970E+00	3.214390E+00
3.899990E+00	3.402580E+00	3.363580E+00
3.983020E+00	3.334570E+00	3.326990E+00
4.084760E+00	3.217640E+00	3.282770E+00
4.047080E+00	3.254860E+00	3.196040E+00
4.162280E+00	3.113220E+00	3.316330E+00
4.208590E+00	3.033180E+00	3.283740E+00
1.683290E+00	2.128470E+00	3.338450E+00
1.718880E+00	2.165430E+00	3.339320E+00
1.685580E+00	2.133790E+00	3.311450E+00
1.660070E+00	2.097470E+00	3.313400E+00
1.762750E+00	2.229630E+00	3.330010E+00
1.805820E+00	2.322470E+00	3.363820E+00
1.783420E+00	2.272530E+00	3.284350E+00
1.706240E+00	2.146560E+00	3.263390E+00
1.637490E+00	2.040140E+00	3.193190E+00
1.635200E+00	2.050550E+00	3.263260E+00
1.564890E+00	1.935530E+00	3.150690E+00
1.584660E+00	1.961770E+00	3.235720E+00
1.493750E+00	1.833930E+00	3.122360E+00
1.505950E+00	1.860790E+00	3.205650E+00
1.455850E+00	1.732170E+00	3.113530E+00
1.463460E+00	1.760360E+00	3.193660E+00
1.434890E+00	1.646570E+00	3.115850E+00
1.416820E+00	1.650670E+00	3.207580E+00
1.435350E+00	1.599640E+00	3.125570E+00
1.425900E+00	1.597920E+00	3.173200E+00
1.438460E+00	1.555000E+00	3.163990E+00
1.833300E+00	2.382390E+00	3.305680E+00
1.520450E+00	1.471580E+00	3.057160E+00
1.471770E+00	1.493200E+00	3.141560E+00
1.570520E+00	1.412280E+00	3.092650E+00
1.523170E+00	1.432350E+00	3.137710E+00
1.601850E+00	1.377920E+00	3.127700E+00
1.568860E+00	1.388560E+00	3.177710E+00
1.625680E+00	1.350010E+00	3.184080E+00
1.924160E+00	2.575280E+00	3.397270E+00
1.942670E+00	2.626040E+00	3.418480E+00
1.924710E+00	2.602960E+00	3.349490E+00
1.898820E+00	2.506440E+00	3.354410E+00
1.711000E+00	1.300790E+00	3.182990E+00
1.824410E+00	1.278770E+00	3.205350E+00
1.988920E+00	2.806710E+00	3.449640E+00
2.019300E+00	2.864210E+00	3.480110E+00
1.999250E+00	2.834740E+00	3.403170E+00
1.967030E+00	2.723630E+00	3.390720E+00
1.910010E+00	1.260040E+00	3.173690E+00
2.023870E+00	1.233610E+00	3.221430E+00
2.043280E+00	2.915560E+00	3.411670E+00
2.122190E+00	1.207270E+00	3.184960E+00
2.226630E+00	1.167140E+00	3.196430E+00
2.205380E+00	1.172930E+00	3.274870E+00
2.314840E+00	1.128990E+00	3.286850E+00
2.086920E+00	2.995640E+00	3.451910E+00
2.133700E+00	3.047270E+00	3.486680E+00
2.120820E+00	3.029400E+00	3.408580E+00
2.417830E+00	1.064980E+00	3.243010E+00
2.484930E+00	1.017500E+00	3.257930E+00
2.174570E+00	3.071860E+00	3.440070E+00
2.564150E+00	9.694660E-01	3.291370E+00
2.248510E+00	3.131730E+00	3.459410E+00
2.670670E+00	8.789130E-01	3.236830E+00
2.316130E+00	3.193710E+00	3.471720E+00
2.368790E+00	3.237920E+00	3.509260E+00
2.356620E+00	3.218630E+00	3.425260E+00
2.765800E+00	8.099920E-01	3.181780E+00
2.886470E+00	6.927990E-01	3.223890E+00
2.415670E+00	3.274660E+00	3.473820E+00
2.995270E+00	6.270860E-01	3.182820E+00
2.954120E+00	6.285040E-01	3.243320E+00
3.007470E+00	5.899200E-01	3.254070E+00
2.491080E+00	3.327890E+00	3.470880E+00
3.127240E+00	5.649620E-01	3.194910E+00
2.581190E+00	3.371720E+00	3.471960E+00
3.294860E+00	5.601990E-01	3.172750E+00
3.239420E+00	5.281250E-01	3.246310E+00
3.329880E+00	5.383140E-01	3.249590E+00
2.660130E+00	3.421240E+00	3.476680E+00
3.382630E+00	5.841950E-01	3.167580E+00
3.383500E+00	5.656880E-01	3.214360E+00
2.739980E+00	3.470190E+00	3.475360E+00
3.538360E+00	6.571040E-01	3.164950E+00
3.455800E+00	6.017490E-01	3.198100E+00
2.830060E+00	3.515970E+00	3.469070E+00
3.703520E+00	7.430830E-01	3.210060E+00
2.925630E+00	3.538530E+00	3.467350E+00
3.921350E+00	8.945280E-01	3.198120E+00
2.994480E+00	3.578360E+00	3.513570E+00
2.991680E+00	3.560720E+00	3.451430E+00
4.037730E+00	9.928190E-01	3.177370E+00
4.044610E+00	9.769310E-01	3.238120E+00
3.025010E+00	3.584430E+00	3.502130E+00
3.069460E+00	3.565790E+00	3.483720E+00
4.249030E+00	1.151250E+00	3.244020E+00
4.123910E+00	1.044750E+00	3.237560E+00
3.156900E+00	3.528540E+00	3.444610E+00
3.231550E+00	3.531830E+00	3.504890E+00
4.453870E+00	1.692420E+00	3.201670E+00
4.431380E+00	1.581550E+00	3.212580E+00
4.398270E+00	1.445930E+00	3.226750E+00
4.342320E+00	1.309280E+00	3.249340E+00
4.413740E+00	1.386460E+00	3.295970E+00
3.293180E+00	3.510550E+00	3.474340E+00
3.359170E+00	3.484290E+00	3.456790E+00
3.396960E+00	3.472550E+00	3.384210E+00
3.447090E+00	3.482300E+00	3.482540E+00
4.517150E+00	2.102850E+00	3.271970E+00
4.511180E+00	1.973820E+00	3.286790E+00
4.490570E+00	1.828530E+00	3.246050E+00
4.483420E+00	1.667130E+00	3.289360E+00
4.454780E+00	1.527470E+00	3.300850E+00
4.435010E+00	1.443570E+00	3.298450E+00
3.543050E+00	3.475060E+00	3.453990E+00
3.630230E+00	3.481790E+00	3.486360E+00
4.498700E+00	2.442350E+00	3.294630E+00
4.534520E+00	2.333660E+00	3.362040E+00
4.527220E+00	2.234190E+00	3.297880E+00
3.712510E+00	3.472640E+00	3.425300E+00
3.819840E+00	3.472740E+00	3.471410E+00
4.275400E+00	2.969130E+00	3.360690E+00
4.345050E+00	2.882080E+00	3.437890E+00
4.392090E+00	2.769980E+00	3.393470E+00
4.440190E+00	2.661780E+00	3.353280E+00
4.478600E+00	2.554340E+00	3.324150E+00
3.890700E+00	3.436570E+00	3.435990E+00
4.006180E+00	3.378990E+00	3.460250E+00
4.096570E+00	3.273540E+00	3.424030E+00
4.164050E+00	3.161150E+00	3.409470E+00
4.223900E+00	3.069380E+00	3.390750E+00
1.787220E+00	2.304530E+00	3.508860E+00
1.823920E+00	2.372180E+00	3.523700E+00
1.792480E+00	2.304080E+00	3.471050E+00
1.775490E+00	2.245860E+00	3.403760E+00
1.768800E+00	2.237470E+00	3.478370E+00
1.692650E+00	2.119990E+00	3.397500E+00
1.611910E+00	2.004700E+00	3.321190E+00
1.621350E+00	2.005570E+00	3.399600E+00
1.523250E+00	1.890080E+00	3.287110E+00
1.551110E+00	1.915900E+00	3.367950E+00
1.467440E+00	1.788830E+00	3.271150E+00
1.481590E+00	1.818010E+00	3.347860E+00
1.422170E+00	1.698840E+00	3.263770E+00
1.430650E+00	1.709780E+00	3.355220E+00
1.403120E+00	1.649300E+00	3.268610E+00
1.403100E+00	1.650320E+00	3.316720E+00
1.398970E+00	1.606090E+00	3.302190E+00
1.821950E+00	2.353780E+00	3.445560E+00
1.865990E+00	2.435060E+00	3.494100E+00
1.411960E+00	1.543290E+00	3.268140E+00
1.437160E+00	1.504310E+00	3.221290E+00
1.430350E+00	1.487940E+00	3.274630E+00
1.457290E+00	1.456530E+00	3.259060E+00
1.901910E+00	2.507600E+00	3.497970E+00
1.931490E+00	2.595340E+00	3.536780E+00
1.921530E+00	2.561660E+00	3.448470E+00
1.873210E+00	2.438520E+00	3.418710E+00
1.511630E+00	1.416280E+00	3.225430E+00
1.584370E+00	1.352240E+00	3.296980E+00
1.649060E+00	1.319240E+00	3.257310E+00
1.649770E+00	1.314340E+00	3.314270E+00
1.705260E+00	1.289370E+00	3.308180E+00
1.985230E+00	2.781490E+00	3.605810E+00
2.003970E+00	2.838060E+00	3.599640E+00
1.987410E+00	2.786470E+00	3.519710E+00
1.959430E+00	2.665290E+00	3.485220E+00
1.970820E+00	2.698080E+00	3.574700E+00
1.889230E+00	1.264840E+00	3.268250E+00
1.821980E+00	1.271960E+00	3.305460E+00
1.908140E+00	1.256520E+00	3.330460E+00
2.033410E+00	2.893410E+00	3.648620E+00
2.058980E+00	2.951890E+00	3.623190E+00
2.028330E+00	2.881800E+00	3.564790E+00
1.974460E+00	1.238810E+00	3.309980E+00
2.060540E+00	2.951840E+00	3.527500E+00
2.085460E+00	3.004710E+00	3.609250E+00
2.124970E+00	1.200620E+00	3.337670E+00
2.247440E+00	1.151210E+00	3.359760E+00
2.344640E+00	1.105930E+00	3.422260E+00
2.109490E+00	3.029520E+00	3.551800E+00
2.438430E+00	1.043340E+00	3.369320E+00
2.485480E+00	1.014020E+00	3.304770E+00
2.186370E+00	3.094770E+00	3.575110E+00
2.525430E+00	9.894040E-01	3.371250E+00
2.607210E+00	9.276240E-01	3.424200E+00
2.257600E+00	3.159810E+00	3.592990E+00
2.302580E+00	3.203670E+00	3.614070E+00
2.291480E+00	3.182720E+00	3.542010E+00
2.681740E+00	8.521580E-01	3.367420E+00
2.340220E+00	3.223920E+00	3.569560E+00
2.771310E+00	7.780370E-01	3.307950E+00
2.859550E+00	6.840570E-01	3.371930E+00
2.405930E+00	3.292260E+00	3.608140E+00
2.943860E+00	6.178170E-01	3.312250E+00
3.046860E+00	5.429130E-01	3.346400E+00
2.482030E+00	3.341410E+00	3.574030E+00
3.164660E+00	5.193230E-01	3.310380E+00
3.121320E+00	5.109790E-01	3.369210E+00
3.190460E+00	4.959700E-01	3.399460E+00
2.577090E+00	3.387240E+00	3.577700E+00
3.292190E+00	5.095160E-01	3.336670E+00
2.659280E+00	3.439640E+00	3.586820E+00
3.446270E+00	5.669780E-01	3.302560E+00
2.741910E+00	3.491720E+00	3.591590E+00
3.578110E+00	6.543810E-01	3.260270E+00
3.595770E+00	6.396490E-01	3.357480E+00
2.827330E+00	3.536730E+00	3.589710E+00
3.663990E+00	7.072440E-01	3.275990E+00
3.654310E+00	6.905910E-01	3.318230E+00
2.910090E+00	3.557950E+00	3.586090E+00
3.879490E+00	8.187350E-01	3.357730E+00
3.723350E+00	7.302430E-01	3.308940E+00
2.981990E+00	3.586040E+00	3.581530E+00
4.079410E+00	9.799610E-01	3.331700E+00
3.036160E+00	3.594640E+00	3.561730E+00
3.098780E+00	3.590910E+00	3.620990E+00
4.193780E+00	1.065540E+00	3.316630E+00
4.197170E+00	1.047000E+00	3.371630E+00
3.183170E+00	3.548650E+00	3.581360E+00
3.240880E+00	3.539120E+00	3.563340E+00
4.398850E+00	1.329620E+00	3.335450E+00
4.340290E+00	1.238450E+00	3.349000E+00
4.285300E+00	1.111190E+00	3.382650E+00
3.276760E+00	3.524460E+00	3.547030E+00
3.348550E+00	3.499980E+00	3.566520E+00
3.456110E+00	3.504190E+00	3.593860E+00
4.537100E+00	2.036830E+00	3.356080E+00
4.532360E+00	1.916120E+00	3.358050E+00
4.528730E+00	1.772580E+00	3.374080E+00
4.520060E+00	1.601560E+00	3.408010E+00
4.545750E+00	1.714210E+00	3.429560E+00
4.461730E+00	1.416340E+00	3.376060E+00
4.411320E+00	1.303990E+00	3.401800E+00
3.543620E+00	3.486970E+00	3.542270E+00
3.643360E+00	3.507520E+00	3.576660E+00
4.530130E+00	2.473720E+00	3.422750E+00
4.568880E+00	2.338300E+00	3.488650E+00
4.566260E+00	2.170020E+00	3.414940E+00
4.566440E+00	1.997820E+00	3.438580E+00
4.563990E+00	1.867600E+00	3.439860E+00
4.558430E+00	1.776260E+00	3.447010E+00
3.734080E+00	3.489450E+00	3.525390E+00
3.835880E+00	3.498170E+00	3.558900E+00
4.292820E+00	3.003360E+00	3.488660E+00
4.370670E+00	2.897870E+00	3.554380E+00
4.419490E+00	2.791360E+00	3.506420E+00
4.476280E+00	2.673280E+00	3.470220E+00
4.496780E+00	2.586250E+00	3.413490E+00
3.928000E+00	3.453220E+00	3.536320E+00
4.037480E+00	3.414700E+00	3.559600E+00
4.070750E+00	3.367210E+00	3.526400E+00
4.116210E+00	3.306150E+00	3.523860E+00
4.194450E+00	3.196120E+00	3.542940E+00
4.169200E+00	3.270380E+00	3.566230E+00
4.227840E+00	3.103140E+00	3.478240E+00
4.103770E+00	3.362500E+00	3.575950E+00
4.149570E+00	3.311000E+00	3.580630E+00
1.801990E+00	2.373830E+00	3.686510E+00
1.830060E+00	2.420270E+00	3.671260E+00
1.800920E+00	2.365280E+00	3.636430E+00
1.781620E+00	2.296810E+00	3.567120E+00
1.775410E+00	2.303680E+00	3.655000E+00
1.727520E+00	2.162850E+00	3.516690E+00
1.747590E+00	2.199970E+00	3.610850E+00
1.649510E+00	2.050650E+00	3.475080E+00
1.672370E+00	2.090290E+00	3.565650E+00
1.584030E+00	1.944400E+00	3.448990E+00
1.612570E+00	1.981880E+00	3.531620E+00
1.508130E+00	1.848820E+00	3.426870E+00
1.532150E+00	1.881660E+00	3.507410E+00
1.464040E+00	1.763130E+00	3.412890E+00
1.478980E+00	1.780560E+00	3.504800E+00
1.437590E+00	1.714820E+00	3.414330E+00
1.443960E+00	1.721100E+00	3.459010E+00
1.421120E+00	1.673500E+00	3.445330E+00
1.835460E+00	2.411340E+00	3.608940E+00
1.874670E+00	2.507170E+00	3.685440E+00
1.408790E+00	1.602820E+00	3.413460E+00
1.405070E+00	1.559580E+00	3.356480E+00
1.413340E+00	1.547970E+00	3.414020E+00
1.420170E+00	1.512980E+00	3.392910E+00
1.890580E+00	2.503070E+00	3.578110E+00
1.911170E+00	2.575300E+00	3.653670E+00
1.443250E+00	1.462470E+00	3.351090E+00
1.501370E+00	1.399000E+00	3.338170E+00
1.489770E+00	1.407330E+00	3.452420E+00
1.550700E+00	1.363110E+00	3.368080E+00
1.535600E+00	1.370210E+00	3.417850E+00
1.592400E+00	1.341360E+00	3.417780E+00
1.933200E+00	2.619450E+00	3.669430E+00
1.954190E+00	2.661260E+00	3.688090E+00
1.941910E+00	2.626970E+00	3.624000E+00
1.670290E+00	1.302650E+00	3.393820E+00
1.784000E+00	1.266570E+00	3.404900E+00
1.744040E+00	1.264250E+00	3.506280E+00
1.847720E+00	1.248670E+00	3.493340E+00
2.003170E+00	2.831750E+00	3.673610E+00
1.978930E+00	2.735750E+00	3.673050E+00
1.934960E+00	1.240480E+00	3.424890E+00
2.060670E+00	2.955280E+00	3.710970E+00
2.038750E+00	2.894320E+00	3.738400E+00
2.043940E+00	1.215680E+00	3.400980E+00
2.059000E+00	1.203130E+00	3.475760E+00
2.126850E+00	1.189310E+00	3.448670E+00
2.088490E+00	3.012620E+00	3.693740E+00
2.242530E+00	1.143830E+00	3.471140E+00
2.366670E+00	1.083450E+00	3.531090E+00
2.129660E+00	3.059680E+00	3.658280E+00
2.446820E+00	1.031740E+00	3.497820E+00
2.190340E+00	3.125080E+00	3.723770E+00
2.238900E+00	3.174620E+00	3.734980E+00
2.230480E+00	3.151810E+00	3.665180E+00
2.531970E+00	9.819660E-01	3.465380E+00
2.626270E+00	9.004380E-01	3.539980E+00
2.282930E+00	3.202970E+00	3.695010E+00
2.697140E+00	8.238580E-01	3.491620E+00
2.350200E+00	3.248100E+00	3.671250E+00
2.772710E+00	7.565630E-01	3.437280E+00
2.857930E+00	6.626870E-01	3.497520E+00
2.400580E+00	3.321990E+00	3.734870E+00
2.461200E+00	3.376620E+00	3.738540E+00
2.428650E+00	3.342020E+00	3.681090E+00
2.938870E+00	5.966690E-01	3.428980E+00
3.019220E+00	5.295360E-01	3.486440E+00
2.472660E+00	3.364270E+00	3.662490E+00
2.534100E+00	3.413190E+00	3.733940E+00
3.107190E+00	5.021910E-01	3.439460E+00
3.193320E+00	4.791730E-01	3.505720E+00
2.561630E+00	3.408800E+00	3.669360E+00
2.576440E+00	3.441930E+00	3.730200E+00
3.296160E+00	4.898310E-01	3.461530E+00
2.607970E+00	3.464870E+00	3.731920E+00
2.648100E+00	3.471460E+00	3.693980E+00
3.418300E+00	5.288220E-01	3.424640E+00
2.740860E+00	3.521110E+00	3.702180E+00
3.531610E+00	5.823890E-01	3.411560E+00
2.828050E+00	3.571710E+00	3.700310E+00
3.655840E+00	6.688070E-01	3.478660E+00
3.719980E+00	7.140150E-01	3.382860E+00
3.825070E+00	7.671890E-01	3.481800E+00
2.905010E+00	3.590390E+00	3.692970E+00
3.971770E+00	8.501340E-01	3.492760E+00
2.973880E+00	3.611820E+00	3.680930E+00
4.076380E+00	9.371740E-01	3.460150E+00
3.038180E+00	3.625020E+00	3.659280E+00
3.101880E+00	3.626080E+00	3.728270E+00
4.202460E+00	1.035660E+00	3.437710E+00
3.160400E+00	3.589560E+00	3.684810E+00
3.241750E+00	3.583130E+00	3.690300E+00
3.267460E+00	3.542890E+00	3.603910E+00
3.314990E+00	3.542040E+00	3.653690E+00
4.371120E+00	1.217500E+00	3.452830E+00
4.319470E+00	1.109540E+00	3.502580E+00
3.392460E+00	3.525450E+00	3.658540E+00
3.462070E+00	3.528750E+00	3.655560E+00
4.561640E+00	1.695900E+00	3.497790E+00
4.546280E+00	1.575980E+00	3.517150E+00
4.512220E+00	1.457700E+00	3.496930E+00
4.453540E+00	1.324220E+00	3.483140E+00
3.547430E+00	3.525100E+00	3.636940E+00
3.644900E+00	3.535380E+00	3.637830E+00
4.562910E+00	2.484890E+00	3.576160E+00
4.524230E+00	2.566950E+00	3.489140E+00
4.522200E+00	2.616290E+00	3.554220E+00
4.595280E+00	2.333420E+00	3.592940E+00
4.601060E+00	2.210640E+00	3.557510E+00
4.596020E+00	2.057700E+00	3.536380E+00
4.588930E+00	1.907950E+00	3.525340E+00
4.577580E+00	1.806480E+00	3.501810E+00
3.753250E+00	3.530830E+00	3.625540E+00
3.921670E+00	3.510940E+00	3.642630E+00
4.330510E+00	3.018510E+00	3.633090E+00
4.262720E+00	3.088800E+00	3.552650E+00
4.264270E+00	3.128290E+00	3.620000E+00
4.397190E+00	2.899070E+00	3.643060E+00
4.436440E+00	2.813800E+00	3.603890E+00
4.483350E+00	2.713880E+00	3.573790E+00
3.993620E+00	3.494540E+00	3.647590E+00
4.001950E+00	3.470630E+00	3.615050E+00
4.185900E+00	3.285000E+00	3.628130E+00
4.236140E+00	3.208050E+00	3.667200E+00
4.026600E+00	3.479210E+00	3.649680E+00
4.079990E+00	3.429750E+00	3.654360E+00
4.139610E+00	3.347400E+00	3.622370E+00
1.748010E+00	2.221470E+00	3.753890E+00
1.763970E+00	2.272120E+00	3.764330E+00
1.757130E+00	2.230980E+00	3.701630E+00
1.702730E+00	2.126430E+00	3.654910E+00
1.723110E+00	2.159740E+00	3.735680E+00
1.642870E+00	2.022430E+00	3.617490E+00
1.667210E+00	2.063330E+00	3.702710E+00
1.568910E+00	1.918210E+00	3.590880E+00
1.616900E+00	1.960490E+00	3.676890E+00
1.507960E+00	1.834140E+00	3.571600E+00
1.541070E+00	1.856200E+00	3.673610E+00
1.483500E+00	1.785500E+00	3.567490E+00
1.501480E+00	1.792540E+00	3.620630E+00
1.471850E+00	1.742960E+00	3.596180E+00
1.834400E+00	2.427940E+00	3.746460E+00
1.783960E+00	2.329970E+00	3.729420E+00
1.431310E+00	1.686930E+00	3.537070E+00
1.412240E+00	1.626850E+00	3.511420E+00
1.433120E+00	1.620010E+00	3.617940E+00
1.416390E+00	1.569750E+00	3.554470E+00
1.876640E+00	2.526750E+00	3.776820E+00
1.908260E+00	2.589220E+00	3.782650E+00
1.891380E+00	2.561750E+00	3.738590E+00
1.419280E+00	1.522790E+00	3.492600E+00
1.446080E+00	1.460130E+00	3.479060E+00
1.455320E+00	1.474120E+00	3.590030E+00
1.474990E+00	1.425120E+00	3.512650E+00
1.473350E+00	1.434670E+00	3.560890E+00
1.501110E+00	1.396890E+00	3.554440E+00
1.923370E+00	2.612060E+00	3.723060E+00
1.953870E+00	2.655580E+00	3.822020E+00
1.554750E+00	1.352420E+00	3.512960E+00
1.649820E+00	1.304340E+00	3.513210E+00
1.631590E+00	1.317180E+00	3.617630E+00
1.706060E+00	1.272710E+00	3.552600E+00
1.691760E+00	1.280520E+00	3.597110E+00
1.750560E+00	1.250930E+00	3.603710E+00
1.981030E+00	2.723230E+00	3.828420E+00
1.989190E+00	2.759590E+00	3.813400E+00
1.973560E+00	2.711090E+00	3.761500E+00
1.926870E+00	1.224370E+00	3.536640E+00
1.853550E+00	1.231530E+00	3.593420E+00
1.979220E+00	1.193980E+00	3.623940E+00
2.009010E+00	2.820500E+00	3.793780E+00
2.032580E+00	1.191870E+00	3.549940E+00
2.127670E+00	1.156000E+00	3.610230E+00
2.071090E+00	1.165030E+00	3.635880E+00
2.160110E+00	1.133790E+00	3.682530E+00
2.068810E+00	2.955670E+00	3.801040E+00
2.049420E+00	2.901120E+00	3.814800E+00
2.162330E+00	1.160530E+00	3.548370E+00
2.215250E+00	1.120330E+00	3.639600E+00
2.087950E+00	3.007110E+00	3.777530E+00
2.330330E+00	1.085540E+00	3.634160E+00
2.138210E+00	3.074870E+00	3.796200E+00
2.452730E+00	1.013940E+00	3.614660E+00
2.230910E+00	3.176680E+00	3.805520E+00
2.191230E+00	3.137110E+00	3.821030E+00
2.545960E+00	9.631770E-01	3.580930E+00
2.641750E+00	8.805250E-01	3.658270E+00
2.273580E+00	3.209830E+00	3.781810E+00
2.712830E+00	8.023310E-01	3.611590E+00
2.344360E+00	3.264880E+00	3.803760E+00
2.783520E+00	7.350590E-01	3.559790E+00
2.866980E+00	6.436460E-01	3.621740E+00
2.445830E+00	3.381640E+00	3.824970E+00
2.394500E+00	3.337230E+00	3.833480E+00
2.938110E+00	5.776170E-01	3.554110E+00
3.018720E+00	5.122160E-01	3.609050E+00
2.523000E+00	3.423210E+00	3.819730E+00
3.102360E+00	4.862930E-01	3.552240E+00
3.197560E+00	4.629490E-01	3.622570E+00
2.597070E+00	3.473560E+00	3.803740E+00
3.298260E+00	4.729110E-01	3.581250E+00
2.655660E+00	3.519750E+00	3.838900E+00
2.654830E+00	3.504650E+00	3.784040E+00
3.413480E+00	5.141210E-01	3.544760E+00
2.687080E+00	3.531180E+00	3.830840E+00
2.733390E+00	3.543780E+00	3.821940E+00
3.534560E+00	5.708580E-01	3.513240E+00
2.825060E+00	3.590830E+00	3.808910E+00
3.787250E+00	7.376210E-01	3.593620E+00
3.649880E+00	6.459150E-01	3.608540E+00
2.911520E+00	3.615610E+00	3.804470E+00
3.949360E+00	8.360870E-01	3.590500E+00
2.963800E+00	3.627280E+00	3.763180E+00
4.085850E+00	9.352420E-01	3.577260E+00
3.030970E+00	3.649340E+00	3.775300E+00
3.108170E+00	3.650420E+00	3.832730E+00
4.211090E+00	1.027920E+00	3.546610E+00
3.176000E+00	3.615990E+00	3.773850E+00
3.264420E+00	3.620540E+00	3.791840E+00
3.332590E+00	3.565780E+00	3.724260E+00
4.397760E+00	1.223260E+00	3.566700E+00
4.332940E+00	1.107850E+00	3.613990E+00
3.361720E+00	3.599470E+00	3.795520E+00
3.430210E+00	3.598500E+00	3.787700E+00
3.453400E+00	3.562690E+00	3.721840E+00
4.572820E+00	1.625350E+00	3.583980E+00
4.546180E+00	1.497560E+00	3.603480E+00
4.581100E+00	1.580560E+00	3.646510E+00
4.495140E+00	1.345880E+00	3.593480E+00
3.509770E+00	3.605130E+00	3.784200E+00
3.614760E+00	3.612190E+00	3.792530E+00
3.629630E+00	3.568110E+00	3.713200E+00
4.537370E+00	2.640410E+00	3.656020E+00
4.591790E+00	2.514400E+00	3.718800E+00
4.613310E+00	2.376530E+00	3.682760E+00
4.630990E+00	2.238580E+00	3.664910E+00
4.628110E+00	2.093500E+00	3.646520E+00
4.621760E+00	1.936210E+00	3.629930E+00
4.596720E+00	1.760490E+00	3.604020E+00
4.593470E+00	1.646770E+00	3.638430E+00
3.715160E+00	3.598070E+00	3.777470E+00
3.821260E+00	3.604200E+00	3.817820E+00
3.825830E+00	3.562600E+00	3.731290E+00
4.287240E+00	3.126720E+00	3.712370E+00
4.350020E+00	3.044500E+00	3.773720E+00
4.398610E+00	2.937650E+00	3.726930E+00
4.451690E+00	2.829630E+00	3.700860E+00
4.485830E+00	2.746660E+00	3.649800E+00
3.920020E+00	3.561970E+00	3.805420E+00
3.998480E+00	3.504700E+00	3.753180E+00
4.016600E+00	3.488770E+00	3.677670E+00
4.058830E+00	3.468960E+00	3.712670E+00
4.202150E+00	3.302960E+00	3.753140E+00
4.149950E+00	3.353090E+00	3.679010E+00
4.123860E+00	3.400470E+00	3.735490E+00
4.259130E+00	3.205750E+00	3.756460E+00
4.091160E+00	3.441190E+00	3.716470E+00
1.749620E+00	2.231280E+00	3.889670E+00
1.765910E+00	2.289050E+00	3.877550E+00
1.750270E+00	2.220460E+00	3.812800E+00
1.689490E+00	2.108460E+00	3.785880E+00
1.720710E+00	2.156450E+00	3.868880E+00
1.644810E+00	2.010020E+00	3.759400E+00
1.671590E+00	2.066170E+00	3.848160E+00
1.584100E+00	1.920390E+00	3.741660E+00
1.627720E+00	1.971940E+00	3.826130E+00
1.545190E+00	1.869250E+00	3.740580E+00
1.565280E+00	1.891560E+00	3.807640E+00
1.532250E+00	1.830450E+00	3.771230E+00
1.791230E+00	2.353110E+00	3.913790E+00
1.828370E+00	2.414860E+00	3.899050E+00
1.796000E+00	2.347660E+00	3.824130E+00
1.504070E+00	1.753440E+00	3.723990E+00
1.458180E+00	1.680020E+00	3.656440E+00
1.470240E+00	1.688310E+00	3.732440E+00
1.449490E+00	1.637820E+00	3.678470E+00
1.459230E+00	1.650760E+00	3.734530E+00
1.452430E+00	1.608950E+00	3.717070E+00
1.858000E+00	2.479860E+00	3.937920E+00
1.883520E+00	2.539750E+00	3.925490E+00
1.859560E+00	2.474580E+00	3.852880E+00
1.442410E+00	1.520250E+00	3.608500E+00
1.454410E+00	1.555430E+00	3.695920E+00
1.460330E+00	1.495930E+00	3.641320E+00
1.463390E+00	1.509880E+00	3.681060E+00
1.477260E+00	1.476440E+00	3.684490E+00
1.909540E+00	2.581850E+00	3.867070E+00
1.507250E+00	1.418530E+00	3.666070E+00
1.554000E+00	1.359070E+00	3.626300E+00
1.544790E+00	1.373330E+00	3.686020E+00
1.600890E+00	1.333420E+00	3.663050E+00
1.579640E+00	1.346070E+00	3.705110E+00
1.633490E+00	1.312730E+00	3.711410E+00
1.962720E+00	2.671560E+00	3.926320E+00
1.984380E+00	2.738480E+00	3.933520E+00
1.978940E+00	2.712540E+00	3.876190E+00
1.720630E+00	1.261210E+00	3.709790E+00
1.809850E+00	1.224250E+00	3.683620E+00
1.789660E+00	1.221550E+00	3.742950E+00
1.846140E+00	1.207500E+00	3.760750E+00
1.995780E+00	2.774870E+00	3.881050E+00
1.928730E+00	1.199340E+00	3.719080E+00
2.031050E+00	2.857410E+00	3.929100E+00
2.060610E+00	2.917420E+00	3.929830E+00
2.047330E+00	2.888230E+00	3.868710E+00
2.070990E+00	1.156520E+00	3.726180E+00
2.194900E+00	1.113860E+00	3.763630E+00
2.071200E+00	2.943840E+00	3.879050E+00
2.290890E+00	1.083050E+00	3.726890E+00
2.103980E+00	3.025280E+00	3.894940E+00
2.350370E+00	1.063370E+00	3.702910E+00
2.377920E+00	1.045980E+00	3.738250E+00
2.153890E+00	3.101880E+00	3.919270E+00
2.186440E+00	3.154660E+00	3.942670E+00
2.178220E+00	3.129450E+00	3.875980E+00
2.447720E+00	1.003560E+00	3.738290E+00
2.382270E+00	1.048060E+00	3.705310E+00
2.219750E+00	3.184140E+00	3.898200E+00
2.557150E+00	9.442950E-01	3.701960E+00
2.658290E+00	8.594610E-01	3.776860E+00
2.280180E+00	3.228760E+00	3.867720E+00
2.726560E+00	7.820550E-01	3.732800E+00
2.345410E+00	3.294270E+00	3.943000E+00
2.384600E+00	3.360370E+00	3.963180E+00
2.377000E+00	3.328200E+00	3.891620E+00
2.796450E+00	7.130900E-01	3.682420E+00
2.884030E+00	6.238390E-01	3.748220E+00
2.426190E+00	3.389710E+00	3.923420E+00
2.949390E+00	5.583650E-01	3.683020E+00
3.029370E+00	4.995950E-01	3.718780E+00
2.506150E+00	3.435860E+00	3.917140E+00
3.106890E+00	4.710320E-01	3.669920E+00
3.205840E+00	4.483130E-01	3.739990E+00
2.575900E+00	3.485890E+00	3.906900E+00
3.306480E+00	4.590970E-01	3.700770E+00
2.640830E+00	3.526840E+00	3.900830E+00
3.419710E+00	5.018900E-01	3.666520E+00
2.697520E+00	3.546570E+00	3.886240E+00
2.758410E+00	3.586360E+00	3.945730E+00
3.537320E+00	5.581420E-01	3.632940E+00
2.821460E+00	3.615370E+00	3.911160E+00
3.777340E+00	7.213270E-01	3.709770E+00
3.656880E+00	6.304270E-01	3.724440E+00
2.894380E+00	3.632200E+00	3.898990E+00
3.927740E+00	8.194820E-01	3.697780E+00
2.959310E+00	3.651960E+00	3.889720E+00
2.983480E+00	3.649540E+00	3.832900E+00
3.041140E+00	3.688970E+00	3.905110E+00
4.097860E+00	9.404070E-01	3.700030E+00
3.119580E+00	3.681130E+00	3.903400E+00
4.226540E+00	1.030270E+00	3.649440E+00
3.193390E+00	3.667690E+00	3.876810E+00
3.314680E+00	3.672260E+00	3.875410E+00
4.427030E+00	1.228230E+00	3.714050E+00
4.331990E+00	1.098110E+00	3.683240E+00
3.386490E+00	3.686830E+00	3.896860E+00
3.422890E+00	3.642280E+00	3.841930E+00
4.570750E+00	1.511400E+00	3.685360E+00
4.541070E+00	1.385520E+00	3.693120E+00
4.516950E+00	1.323550E+00	3.741280E+00
3.460200E+00	3.702620E+00	3.899970E+00
3.549150E+00	3.705220E+00	3.908590E+00
3.547990E+00	3.655660E+00	3.850340E+00
4.568220E+00	2.655980E+00	3.804140E+00
4.510850E+00	2.734160E+00	3.719430E+00
4.496480E+00	2.795960E+00	3.791560E+00
4.616760E+00	2.513820E+00	3.816400E+00
4.637350E+00	2.401230E+00	3.787550E+00
4.658190E+00	2.267120E+00	3.767340E+00
4.659750E+00	2.122190E+00	3.752190E+00
4.654160E+00	1.973860E+00	3.736530E+00
4.641140E+00	1.816450E+00	3.730100E+00
4.608130E+00	1.624870E+00	3.721290E+00
4.574530E+00	1.468990E+00	3.754060E+00
4.550990E+00	1.375380E+00	3.758200E+00
3.625920E+00	3.686950E+00	3.893620E+00
3.694640E+00	3.645090E+00	3.845260E+00
3.824890E+00	3.644730E+00	3.891620E+00
4.303610E+00	3.160570E+00	3.831840E+00
4.372360E+00	3.074730E+00	3.903270E+00
4.415900E+00	2.962950E+00	3.834920E+00
4.443940E+00	2.879600E+00	3.780350E+00
3.928700E+00	3.596570E+00	3.876540E+00
4.025510E+00	3.534140E+00	3.856400E+00
4.128680E+00	3.430190E+00	3.840420E+00
4.084280E+00	3.452170E+00	3.753610E+00
4.240380E+00	3.322760E+00	3.885580E+00
4.262830E+00	3.246190E+00	3.822750E+00
1.769730E+00	2.289660E+00	3.951160E+00
1.748800E+00	2.206170E+00	3.940030E+00
1.718760E+00	2.131460E+00	3.943350E+00
1.677620E+00	2.037110E+00	3.924970E+00
1.629720E+00	1.944390E+00	3.905920E+00
1.572570E+00	1.854180E+00	3.902130E+00
1.525600E+00	1.792690E+00	3.821590E+00
1.545000E+00	1.794390E+00	3.884240E+00
1.522130E+00	1.753880E+00	3.855280E+00
1.828570E+00	2.414280E+00	3.972350E+00
1.791510E+00	2.354470E+00	3.965160E+00
1.489890E+00	1.687220E+00	3.830670E+00
1.468170E+00	1.623400E+00	3.808390E+00
1.460230E+00	1.583150E+00	3.783350E+00
1.487730E+00	1.595780E+00	3.858850E+00
1.490500E+00	1.554540E+00	3.845050E+00
1.882450E+00	2.535020E+00	3.983940E+00
1.864770E+00	2.486390E+00	4.003430E+00
1.481760E+00	1.501620E+00	3.774430E+00
1.498270E+00	1.457260E+00	3.751900E+00
1.518750E+00	1.469390E+00	3.832550E+00
1.528000E+00	1.424300E+00	3.797410E+00
1.927790E+00	2.608690E+00	3.995390E+00
1.547850E+00	1.375530E+00	3.753070E+00
1.607850E+00	1.331220E+00	3.799910E+00
1.668390E+00	1.288440E+00	3.784690E+00
1.681400E+00	1.296400E+00	3.880590E+00
1.731020E+00	1.254910E+00	3.835610E+00
1.982460E+00	2.726650E+00	3.988030E+00
1.970040E+00	2.682220E+00	4.008980E+00
1.811980E+00	1.219220E+00	3.833410E+00
1.936220E+00	1.193710E+00	3.841400E+00
2.005000E+00	2.800310E+00	4.004480E+00
2.033660E+00	1.160730E+00	3.819750E+00
2.034250E+00	1.164960E+00	3.894720E+00
2.111880E+00	1.145970E+00	3.904010E+00
2.063690E+00	2.920530E+00	4.004220E+00
2.040520E+00	2.871100E+00	4.023690E+00
2.175230E+00	1.124620E+00	3.849960E+00
2.081420E+00	2.975130E+00	3.969030E+00
2.300270E+00	1.075530E+00	3.837800E+00
2.115850E+00	3.049120E+00	4.037210E+00
2.152250E+00	3.109910E+00	4.059320E+00
2.138080E+00	3.086400E+00	3.985540E+00
2.394560E+00	1.035290E+00	3.809870E+00
2.175430E+00	3.148660E+00	4.018500E+00
2.489550E+00	9.757980E-01	3.858200E+00
2.217900E+00	3.205260E+00	4.001180E+00
2.585470E+00	9.234140E-01	3.836530E+00
2.683320E+00	8.419620E-01	3.879460E+00
2.276200E+00	3.246670E+00	3.973650E+00
2.743160E+00	7.753440E-01	3.856540E+00
2.374890E+00	3.365790E+00	4.040790E+00
2.332510E+00	3.307290E+00	4.055650E+00
2.819080E+00	6.972820E-01	3.814150E+00
2.897630E+00	6.174060E-01	3.844230E+00
2.427980E+00	3.412270E+00	4.031480E+00
2.985530E+00	5.335610E-01	3.849190E+00
2.497310E+00	3.452030E+00	4.020570E+00
3.110450E+00	4.634690E-01	3.793470E+00
2.561550E+00	3.500950E+00	4.005860E+00
2.626630E+00	3.539750E+00	3.994390E+00
3.431810E+00	4.925360E-01	3.791100E+00
3.311770E+00	4.433850E-01	3.815660E+00
2.696490E+00	3.561940E+00	3.980620E+00
2.756290E+00	3.597330E+00	4.050210E+00
3.553610E+00	5.504840E-01	3.752760E+00
2.826360E+00	3.630950E+00	4.017940E+00
3.769180E+00	6.951060E-01	3.830870E+00
3.659060E+00	6.127030E-01	3.816600E+00
2.880480E+00	3.643580E+00	3.972460E+00
3.912550E+00	8.052380E-01	3.809000E+00
2.953530E+00	3.666270E+00	3.983610E+00
3.040340E+00	3.717420E+00	4.037840E+00
4.042470E+00	8.853090E-01	3.785880E+00
3.150490E+00	3.717520E+00	3.986160E+00
4.182540E+00	1.012380E+00	3.840590E+00
[truncated: 10,719 more rows]
