# Supplementary material for: A New MRI-Based Model of Heart Function with Coupled Hemodynamics and Application to Normal and Diseased Canine Left Ventricles
Source: Front Bioeng Biotechnol. 2015 Sep 23;3:140. doi: 10.3389/fbioe.2015.00140 (PMC4585083; doi:10.3389/fbioe.2015.00140)
Supplement: Supplementary file 5 [file Data_Sheet_5.ZIP › Case2_Normal_LBBB_Systole/nodes/case2_systole_time_0.3306.csv]

3.157310E+00	1.827790E+00	7.384530E-01
3.179890E+00	1.888170E+00	7.293660E-01
3.205280E+00	1.842740E+00	7.437100E-01
3.211790E+00	1.787100E+00	7.712630E-01
3.237090E+00	1.965390E+00	7.231040E-01
3.270380E+00	2.038260E+00	7.231200E-01
3.293910E+00	1.986810E+00	7.556830E-01
3.296540E+00	1.885810E+00	7.997770E-01
3.415960E+00	1.819220E+00	9.055340E-01
3.334170E+00	1.755420E+00	8.902310E-01
3.476220E+00	1.765420E+00	1.010950E+00
3.371620E+00	2.032990E+00	8.109640E-01
3.445740E+00	1.920920E+00	9.224620E-01
3.505770E+00	1.843110E+00	9.923430E-01
2.778310E+00	2.065930E+00	7.232580E-01
2.807830E+00	2.175950E+00	7.376860E-01
2.851950E+00	2.123270E+00	7.174880E-01
2.866950E+00	2.053280E+00	7.076220E-01
2.877460E+00	2.279460E+00	7.532940E-01
2.911050E+00	2.371860E+00	7.983750E-01
2.950870E+00	2.318940E+00	7.567990E-01
3.003230E+00	2.191350E+00	7.073620E-01
3.147770E+00	2.008520E+00	6.855220E-01
2.965890E+00	1.987960E+00	6.951430E-01
3.065150E+00	1.805130E+00	7.494670E-01
3.228660E+00	1.667320E+00	8.846030E-01
3.068750E+00	1.636460E+00	8.916190E-01
3.321480E+00	1.593710E+00	1.088210E+00
3.200910E+00	1.539830E+00	1.061660E+00
3.329600E+00	1.544980E+00	1.182460E+00
3.046280E+00	2.399250E+00	7.996770E-01
3.255640E+00	2.377580E+00	8.386700E-01
3.278620E+00	2.168810E+00	7.597930E-01
3.397270E+00	1.673770E+00	1.053030E+00
3.473260E+00	1.593050E+00	1.265570E+00
3.373350E+00	2.301600E+00	8.955450E-01
3.381150E+00	2.396870E+00	9.596880E-01
3.439950E+00	2.181550E+00	9.125540E-01
3.504840E+00	2.041640E+00	9.725380E-01
3.547360E+00	1.925040E+00	1.057080E+00
3.574700E+00	1.834740E+00	1.146160E+00
3.533780E+00	1.724020E+00	1.200450E+00
3.479050E+00	2.345550E+00	1.041170E+00
3.548960E+00	2.168800E+00	1.077810E+00
3.598740E+00	2.016600E+00	1.147670E+00
3.604740E+00	1.920260E+00	1.179880E+00
2.486990E+00	2.507290E+00	1.118860E+00
2.525100E+00	2.570860E+00	1.141120E+00
2.532500E+00	2.516180E+00	1.082620E+00
2.593360E+00	2.456960E+00	1.005360E+00
2.477040E+00	2.428620E+00	1.086560E+00
2.594700E+00	2.274640E+00	8.861960E-01
2.468460E+00	2.274900E+00	1.008210E+00
2.649760E+00	2.070220E+00	7.841900E-01
2.485920E+00	2.092210E+00	9.509790E-01
2.640250E+00	1.859930E+00	8.638370E-01
2.529390E+00	1.898840E+00	9.664350E-01
2.711240E+00	1.747790E+00	8.629030E-01
2.610120E+00	1.711380E+00	9.957380E-01
2.738430E+00	1.637750E+00	9.680630E-01
2.622320E+00	2.599060E+00	1.108600E+00
2.782800E+00	2.614270E+00	1.000830E+00
2.720500E+00	2.439710E+00	8.916290E-01
2.769020E+00	2.309100E+00	7.952800E-01
2.798090E+00	1.898360E+00	7.585250E-01
2.876910E+00	1.674920E+00	8.731130E-01
3.002170E+00	1.533480E+00	1.027310E+00
2.846470E+00	1.555610E+00	1.038330E+00
3.118460E+00	1.462460E+00	1.221040E+00
2.939360E+00	1.462200E+00	1.198230E+00
3.204520E+00	1.400140E+00	1.357340E+00
3.055200E+00	1.365570E+00	1.390520E+00
3.210490E+00	1.353370E+00	1.487730E+00
2.938300E+00	2.507250E+00	8.859220E-01
3.015780E+00	2.692120E+00	1.041140E+00
3.331090E+00	1.496760E+00	1.323400E+00
3.340520E+00	1.406170E+00	1.495380E+00
3.132870E+00	2.639250E+00	9.962690E-01
3.207040E+00	2.749480E+00	1.111770E+00
3.190440E+00	2.535450E+00	9.084740E-01
3.490950E+00	1.540000E+00	1.416360E+00
3.526670E+00	1.501540E+00	1.572730E+00
3.288000E+00	2.663250E+00	1.071840E+00
3.354820E+00	2.769940E+00	1.219920E+00
3.397750E+00	2.524350E+00	1.046830E+00
3.638380E+00	1.789970E+00	1.300660E+00
3.647050E+00	1.700510E+00	1.413980E+00
3.610380E+00	1.592190E+00	1.492890E+00
3.435030E+00	2.688190E+00	1.197290E+00
3.468680E+00	2.768550E+00	1.312580E+00
3.509140E+00	2.613710E+00	1.231620E+00
3.539070E+00	2.477210E+00	1.215410E+00
3.595650E+00	2.302830E+00	1.218270E+00
3.657310E+00	2.123600E+00	1.273010E+00
3.687040E+00	1.922950E+00	1.360950E+00
3.710930E+00	2.059280E+00	1.409930E+00
3.698870E+00	1.793940E+00	1.418810E+00
3.514050E+00	2.698840E+00	1.324550E+00
3.592340E+00	2.604640E+00	1.409460E+00
3.630200E+00	2.419310E+00	1.396000E+00
3.670870E+00	2.253810E+00	1.401350E+00
3.713520E+00	2.138050E+00	1.433230E+00
2.271120E+00	2.549430E+00	1.466280E+00
2.307970E+00	2.625880E+00	1.470450E+00
2.310980E+00	2.556230E+00	1.410730E+00
2.330300E+00	2.471970E+00	1.343510E+00
2.264340E+00	2.469240E+00	1.448050E+00
2.325480E+00	2.313980E+00	1.266120E+00
2.262260E+00	2.324670E+00	1.394730E+00
2.322970E+00	2.139700E+00	1.219510E+00
2.262430E+00	2.164710E+00	1.341690E+00
2.350560E+00	1.963720E+00	1.224330E+00
2.290640E+00	1.996580E+00	1.345760E+00
2.389070E+00	1.794940E+00	1.223510E+00
2.323290E+00	1.829510E+00	1.348350E+00
2.458370E+00	1.675430E+00	1.263570E+00
2.400920E+00	1.663070E+00	1.417390E+00
2.511320E+00	1.557490E+00	1.382440E+00
2.374220E+00	2.713230E+00	1.469380E+00
2.430560E+00	2.801910E+00	1.493120E+00
2.428650E+00	2.738020E+00	1.433460E+00
2.405690E+00	2.638930E+00	1.368980E+00
2.436050E+00	2.499250E+00	1.202330E+00
2.392380E+00	2.293020E+00	1.134690E+00
2.387020E+00	2.113330E+00	1.082240E+00
2.421360E+00	1.932140E+00	1.094410E+00
2.476390E+00	1.762510E+00	1.110670E+00
2.572770E+00	1.604920E+00	1.221810E+00
2.653700E+00	1.518080E+00	1.268100E+00
2.622390E+00	1.495340E+00	1.374230E+00
2.698500E+00	1.462320E+00	1.333980E+00
2.495170E+00	2.765380E+00	1.402140E+00
2.519350E+00	2.834360E+00	1.459750E+00
2.580740E+00	2.702210E+00	1.254270E+00
2.737400E+00	1.519800E+00	1.178100E+00
2.884610E+00	1.402270E+00	1.337860E+00
2.777720E+00	1.413200E+00	1.360450E+00
2.959470E+00	1.347140E+00	1.430770E+00
2.886390E+00	1.338790E+00	1.490090E+00
3.011140E+00	1.314000E+00	1.516350E+00
2.598820E+00	2.835850E+00	1.407960E+00
2.744930E+00	2.836990E+00	1.352070E+00
2.722190E+00	2.773380E+00	1.253040E+00
2.739100E+00	2.720840E+00	1.160500E+00
3.311870E+00	1.343570E+00	1.621760E+00
3.146870E+00	1.304130E+00	1.639040E+00
3.300010E+00	1.303950E+00	1.745730E+00
2.824220E+00	2.817330E+00	1.250740E+00
2.857100E+00	2.869350E+00	1.340080E+00
2.935250E+00	2.780900E+00	1.165050E+00
3.474110E+00	1.391910E+00	1.652960E+00
3.435480E+00	1.341720E+00	1.762850E+00
2.956790E+00	2.875390E+00	1.326010E+00
3.142270E+00	2.877850E+00	1.319130E+00
3.119730E+00	2.796900E+00	1.175360E+00
3.573810E+00	1.445870E+00	1.695190E+00
3.602450E+00	1.405520E+00	1.815280E+00
3.275730E+00	2.848360E+00	1.266970E+00
3.272090E+00	2.902850E+00	1.371120E+00
3.722420E+00	1.658320E+00	1.586840E+00
3.724930E+00	1.586090E+00	1.683810E+00
3.674940E+00	1.491880E+00	1.745970E+00
3.352650E+00	2.894490E+00	1.420900E+00
3.421500E+00	2.834360E+00	1.377060E+00
3.772860E+00	2.057340E+00	1.550390E+00
3.800310E+00	1.911480E+00	1.614220E+00
3.766260E+00	1.771550E+00	1.601360E+00
3.790630E+00	1.658980E+00	1.688950E+00
3.549300E+00	2.775860E+00	1.460770E+00
3.663290E+00	2.692700E+00	1.573060E+00
3.678390E+00	2.608930E+00	1.535820E+00
3.699040E+00	2.511280E+00	1.544120E+00
3.731180E+00	2.342780E+00	1.568070E+00
3.740680E+00	2.441440E+00	1.666020E+00
3.748170E+00	2.196930E+00	1.533730E+00
3.715390E+00	2.582630E+00	1.646540E+00
3.735160E+00	2.507540E+00	1.662310E+00
2.148120E+00	2.611370E+00	1.700250E+00
2.185580E+00	2.687110E+00	1.703170E+00
2.193170E+00	2.619960E+00	1.642610E+00
2.222050E+00	2.535330E+00	1.552090E+00
2.140370E+00	2.533550E+00	1.676880E+00
2.204050E+00	2.346790E+00	1.524750E+00
2.144960E+00	2.384420E+00	1.645190E+00
2.207790E+00	2.187660E+00	1.477780E+00
2.136440E+00	2.193930E+00	1.624860E+00
2.235770E+00	2.032360E+00	1.463270E+00
2.189190E+00	2.065250E+00	1.569890E+00
2.260710E+00	1.872910E+00	1.455720E+00
2.207510E+00	1.923980E+00	1.573010E+00
2.318030E+00	1.734290E+00	1.488510E+00
2.253700E+00	1.776030E+00	1.581890E+00
2.359660E+00	1.644320E+00	1.519930E+00
2.329420E+00	1.626110E+00	1.617950E+00
2.396140E+00	1.572960E+00	1.560170E+00
2.252240E+00	2.771920E+00	1.698960E+00
2.305090E+00	2.861470E+00	1.725930E+00
2.309650E+00	2.804830E+00	1.658840E+00
2.297660E+00	2.713850E+00	1.594040E+00
2.584600E+00	1.448910E+00	1.513220E+00
2.475370E+00	1.503810E+00	1.536830E+00
2.637860E+00	1.379480E+00	1.596940E+00
2.566820E+00	1.375440E+00	1.686370E+00
2.693440E+00	1.320330E+00	1.696350E+00
2.385220E+00	2.847600E+00	1.611690E+00
2.451300E+00	2.937340E+00	1.691890E+00
2.725010E+00	1.365370E+00	1.507940E+00
2.869910E+00	1.287500E+00	1.665420E+00
2.788500E+00	1.284630E+00	1.709140E+00
2.959860E+00	1.241800E+00	1.774000E+00
2.877860E+00	1.219710E+00	1.844080E+00
2.990100E+00	1.194300E+00	1.872900E+00
2.547200E+00	2.896570E+00	1.544920E+00
2.602050E+00	2.985700E+00	1.683650E+00
2.990740E+00	1.277940E+00	1.651700E+00
3.080860E+00	1.230590E+00	1.815890E+00
2.680340E+00	2.968880E+00	1.592210E+00
2.744820E+00	3.013110E+00	1.696530E+00
2.714220E+00	2.917880E+00	1.487470E+00
3.398380E+00	1.301940E+00	1.870120E+00
3.248580E+00	1.250900E+00	1.856800E+00
3.392950E+00	1.257860E+00	1.975870E+00
2.816090E+00	2.980850E+00	1.603560E+00
2.862300E+00	3.022320E+00	1.709420E+00
2.903400E+00	2.947270E+00	1.458270E+00
3.529780E+00	1.342480E+00	1.885880E+00
3.522610E+00	1.303890E+00	1.987840E+00
2.916350E+00	3.052380E+00	1.751930E+00
2.934060E+00	3.076700E+00	1.815030E+00
2.960110E+00	3.061230E+00	1.765090E+00
2.971910E+00	3.027250E+00	1.681370E+00
3.063980E+00	2.996000E+00	1.584680E+00
3.102700E+00	2.955170E+00	1.465450E+00
3.614960E+00	1.368580E+00	1.906050E+00
3.613450E+00	1.349200E+00	1.966850E+00
3.006920E+00	3.071710E+00	1.821280E+00
3.094830E+00	3.060570E+00	1.786530E+00
3.115430E+00	3.031410E+00	1.699110E+00
3.213750E+00	3.019090E+00	1.631670E+00
3.307540E+00	2.974200E+00	1.492100E+00
3.777170E+00	1.560330E+00	1.834440E+00
3.770560E+00	1.478920E+00	1.914640E+00
3.699900E+00	1.383690E+00	1.953080E+00
3.210240E+00	3.065510E+00	1.787250E+00
3.314350E+00	3.068110E+00	1.753400E+00
3.341290E+00	3.028700E+00	1.666700E+00
3.442760E+00	3.005560E+00	1.671050E+00
3.502440E+00	2.928530E+00	1.553110E+00
3.872470E+00	1.990730E+00	1.748060E+00
3.898910E+00	1.831850E+00	1.804740E+00
3.925550E+00	1.941410E+00	1.882720E+00
3.863750E+00	1.643420E+00	1.835550E+00
3.846630E+00	1.556250E+00	1.921910E+00
3.420760E+00	3.058910E+00	1.793110E+00
3.522960E+00	3.044350E+00	1.789170E+00
3.543940E+00	2.991060E+00	1.715270E+00
3.603910E+00	2.934780E+00	1.722780E+00
3.646930E+00	2.823610E+00	1.678220E+00
3.798390E+00	2.363280E+00	1.736620E+00
3.858180E+00	2.181120E+00	1.769710E+00
3.844440E+00	2.321830E+00	1.830390E+00
3.909840E+00	2.029890E+00	1.860070E+00
3.615960E+00	3.000370E+00	1.846640E+00
3.694840E+00	2.905630E+00	1.829950E+00
3.736140E+00	2.794240E+00	1.849100E+00
3.742340E+00	2.670320E+00	1.789540E+00
3.792600E+00	2.486570E+00	1.795450E+00
3.819050E+00	2.388790E+00	1.809350E+00
2.044970E+00	2.659770E+00	1.938300E+00
2.089060E+00	2.750380E+00	1.944410E+00
2.083040E+00	2.672970E+00	1.879170E+00
2.100110E+00	2.594930E+00	1.783250E+00
2.025180E+00	2.583580E+00	1.906490E+00
2.083200E+00	2.419930E+00	1.760390E+00
2.023140E+00	2.449470E+00	1.872610E+00
2.081050E+00	2.272680E+00	1.721200E+00
2.011380E+00	2.269060E+00	1.848130E+00
2.089690E+00	2.189120E+00	1.712660E+00
2.059940E+00	2.187680E+00	1.776770E+00
2.090610E+00	2.107420E+00	1.753740E+00
2.145760E+00	1.827090E+00	1.788830E+00
2.124930E+00	1.890580E+00	1.775160E+00
2.180650E+00	1.835130E+00	1.699080E+00
2.249570E+00	1.688940E+00	1.718180E+00
2.178980E+00	1.746550E+00	1.809160E+00
2.316840E+00	1.550880E+00	1.767700E+00
2.239040E+00	1.608740E+00	1.846770E+00
2.365280E+00	1.471320E+00	1.818730E+00
2.317340E+00	1.468530E+00	1.921020E+00
2.410130E+00	1.402290E+00	1.896690E+00
2.171550E+00	2.768800E+00	1.804170E+00
2.169150E+00	2.842820E+00	1.895920E+00
2.141370E+00	1.997080E+00	1.689930E+00
2.424490E+00	1.468570E+00	1.727250E+00
2.514040E+00	1.362070E+00	1.782340E+00
2.494450E+00	1.342220E+00	1.903670E+00
2.581570E+00	1.305940E+00	1.872170E+00
2.206590E+00	2.897690E+00	1.909800E+00
2.288070E+00	2.949180E+00	1.925380E+00
2.241560E+00	2.889980E+00	1.835600E+00
2.768600E+00	1.246220E+00	1.833360E+00
2.672520E+00	1.281710E+00	1.850790E+00
2.816170E+00	1.197190E+00	1.910120E+00
2.761450E+00	1.187250E+00	1.988910E+00
2.868780E+00	1.160420E+00	1.989800E+00
2.365220E+00	2.950600E+00	1.808890E+00
2.399800E+00	3.013410E+00	1.889990E+00
3.077200E+00	1.171280E+00	1.951450E+00
2.978430E+00	1.153610E+00	1.994360E+00
3.095330E+00	1.139310E+00	2.057900E+00
2.473070E+00	3.052530E+00	1.915250E+00
2.547870E+00	3.082660E+00	1.986160E+00
2.539910E+00	3.056980E+00	1.901440E+00
2.508800E+00	3.027650E+00	1.811350E+00
3.171010E+00	1.196160E+00	1.937230E+00
3.171420E+00	1.161370E+00	2.028210E+00
2.624140E+00	3.067280E+00	1.895170E+00
2.690000E+00	3.116120E+00	1.992550E+00
2.677790E+00	3.050000E+00	1.787870E+00
3.300590E+00	1.197680E+00	2.035260E+00
2.761160E+00	3.089830E+00	1.904280E+00
2.808790E+00	3.114000E+00	2.006130E+00
2.837820E+00	3.053670E+00	1.807160E+00
3.522880E+00	1.244340E+00	2.126670E+00
2.866320E+00	3.125470E+00	2.052840E+00
2.878210E+00	3.140210E+00	2.110300E+00
2.910240E+00	3.134350E+00	2.059400E+00
2.937990E+00	3.108050E+00	1.958950E+00
3.698270E+00	1.345880E+00	2.089550E+00
2.945870E+00	3.145840E+00	2.101140E+00
3.020710E+00	3.127610E+00	2.073270E+00
3.056590E+00	3.111280E+00	2.015550E+00
3.141950E+00	3.096320E+00	1.939510E+00
3.805390E+00	1.427260E+00	2.053990E+00
3.815770E+00	1.392860E+00	2.130820E+00
3.122170E+00	3.127020E+00	2.084300E+00
3.218440E+00	3.123050E+00	2.057300E+00
3.260640E+00	3.117630E+00	1.990690E+00
3.344830E+00	3.107660E+00	1.917100E+00
3.978770E+00	1.857420E+00	1.959680E+00
3.978340E+00	1.716960E+00	2.007630E+00
3.912630E+00	1.549110E+00	2.064270E+00
4.018460E+00	1.649280E+00	2.136330E+00
3.890020E+00	1.427520E+00	2.142320E+00
3.320150E+00	3.139820E+00	2.060100E+00
3.413120E+00	3.131490E+00	2.048240E+00
3.456200E+00	3.117880E+00	1.996730E+00
3.537990E+00	3.090510E+00	1.945160E+00
3.908370E+00	2.284960E+00	1.980560E+00
3.840940E+00	2.380800E+00	1.879120E+00
3.871390E+00	2.419600E+00	1.974960E+00
3.938960E+00	2.157650E+00	1.967380E+00
3.991120E+00	2.001220E+00	2.026400E+00
4.026580E+00	1.815870E+00	2.096190E+00
4.029370E+00	1.722450E+00	2.126740E+00
3.514510E+00	3.138070E+00	2.073710E+00
3.597420E+00	3.111190E+00	2.076830E+00
3.624200E+00	3.081340E+00	2.035990E+00
3.665000E+00	3.038180E+00	2.000210E+00
3.727470E+00	2.951300E+00	1.968390E+00
3.768710E+00	2.829910E+00	1.976020E+00
3.815590E+00	2.704650E+00	1.990860E+00
3.870560E+00	2.557660E+00	2.025350E+00
3.872240E+00	2.633910E+00	2.079760E+00
3.686820E+00	3.074310E+00	2.132030E+00
3.756170E+00	2.984120E+00	2.111650E+00
3.803020E+00	2.869070E+00	2.107660E+00
3.843850E+00	2.759780E+00	2.105870E+00
3.872710E+00	2.675680E+00	2.114870E+00
1.958710E+00	2.677090E+00	2.153440E+00
1.994750E+00	2.760640E+00	2.154890E+00
1.981920E+00	2.692390E+00	2.100050E+00
1.992860E+00	2.631710E+00	2.012560E+00
1.928330E+00	2.611450E+00	2.120830E+00
1.958540E+00	2.482050E+00	1.971060E+00
1.904320E+00	2.503030E+00	2.068990E+00
1.950280E+00	2.335500E+00	1.948150E+00
1.897700E+00	2.365510E+00	2.042030E+00
1.951880E+00	2.242630E+00	1.936080E+00
1.898310E+00	2.221400E+00	2.020950E+00
1.966340E+00	2.160260E+00	1.946570E+00
2.018300E+00	1.950640E+00	1.960160E+00
2.019250E+00	1.995400E+00	1.935590E+00
2.038300E+00	1.957150E+00	1.923960E+00
2.040350E+00	1.910730E+00	1.940880E+00
2.114680E+00	1.672420E+00	2.006210E+00
2.095250E+00	1.735330E+00	1.979140E+00
2.155720E+00	1.674340E+00	1.926050E+00
2.221410E+00	1.547020E+00	1.969890E+00
2.147880E+00	1.594800E+00	2.039070E+00
2.271280E+00	1.471440E+00	2.016850E+00
2.227130E+00	1.467190E+00	2.119340E+00
2.320620E+00	1.401220E+00	2.086170E+00
2.040790E+00	2.766180E+00	2.052280E+00
2.078030E+00	2.841190E+00	2.104190E+00
2.033780E+00	2.106150E+00	1.872610E+00
2.073150E+00	1.972050E+00	1.846820E+00
2.103910E+00	1.823990E+00	1.879200E+00
2.452370E+00	1.344460E+00	1.983770E+00
2.410090E+00	1.340380E+00	2.075290E+00
2.499800E+00	1.285370E+00	2.066720E+00
2.132210E+00	2.906510E+00	2.105740E+00
2.203430E+00	2.965600E+00	2.143870E+00
2.180400E+00	2.936380E+00	2.068480E+00
2.149990E+00	2.881730E+00	1.999820E+00
2.656350E+00	1.230880E+00	1.994260E+00
2.575210E+00	1.255540E+00	2.023740E+00
2.707020E+00	1.176000E+00	2.068220E+00
2.658980E+00	1.166970E+00	2.146700E+00
2.762010E+00	1.131770E+00	2.144470E+00
2.249360E+00	2.971170E+00	2.037080E+00
2.291410E+00	3.028720E+00	2.101850E+00
2.933910E+00	1.122550E+00	2.087530E+00
2.863840E+00	1.115320E+00	2.128370E+00
2.941260E+00	1.095600E+00	2.167180E+00
2.358190E+00	3.066440E+00	2.119460E+00
2.426970E+00	3.102880E+00	2.180970E+00
2.412300E+00	3.084790E+00	2.095240E+00
2.383800E+00	3.046480E+00	2.012990E+00
3.033310E+00	1.103470E+00	2.150980E+00
2.484510E+00	3.109960E+00	2.085350E+00
2.529230E+00	3.136990E+00	2.176580E+00
3.222760E+00	1.126300E+00	2.159620E+00
2.598690E+00	3.151570E+00	2.219110E+00
2.663250E+00	3.174720E+00	2.287130E+00
2.655510E+00	3.158710E+00	2.207480E+00
2.626650E+00	3.134840E+00	2.117890E+00
3.418670E+00	1.167610E+00	2.185970E+00
3.361590E+00	1.127810E+00	2.259170E+00
3.471060E+00	1.140910E+00	2.286000E+00
2.729290E+00	3.169890E+00	2.199220E+00
2.786000E+00	3.192360E+00	2.299600E+00
2.779220E+00	3.146700E+00	2.094790E+00
3.520270E+00	1.193970E+00	2.206260E+00
3.524530E+00	1.174290E+00	2.261120E+00
2.875160E+00	3.155370E+00	2.213060E+00
2.870060E+00	3.183440E+00	2.315690E+00
3.717840E+00	1.289050E+00	2.259320E+00
3.598380E+00	1.216900E+00	2.261590E+00
2.951730E+00	3.190960E+00	2.313950E+00
3.059600E+00	3.179190E+00	2.333080E+00
3.039230E+00	3.148050E+00	2.202080E+00
3.835680E+00	1.376900E+00	2.209520E+00
3.134280E+00	3.168040E+00	2.286910E+00
3.130850E+00	3.184680E+00	2.346360E+00
3.230610E+00	3.144520E+00	2.201410E+00
4.014910E+00	1.580580E+00	2.222700E+00
3.960030E+00	1.460710E+00	2.258100E+00
4.008010E+00	1.541430E+00	2.296070E+00
3.199590E+00	3.179280E+00	2.333000E+00
3.286430E+00	3.170470E+00	2.304190E+00
3.332340E+00	3.167530E+00	2.250630E+00
3.420400E+00	3.152700E+00	2.192130E+00
3.950060E+00	2.370500E+00	2.178390E+00
3.966840E+00	2.249820E+00	2.159710E+00
3.978600E+00	2.153170E+00	2.102800E+00
4.057030E+00	2.041400E+00	2.206420E+00
4.054930E+00	1.969280E+00	2.177750E+00
4.089060E+00	1.871900E+00	2.194730E+00
4.092910E+00	1.704000E+00	2.252210E+00
4.113700E+00	1.815750E+00	2.279790E+00
4.046280E+00	1.590400E+00	2.311890E+00
3.376500E+00	3.180560E+00	2.315130E+00
3.470720E+00	3.175550E+00	2.305130E+00
3.521550E+00	3.171360E+00	2.257430E+00
3.604340E+00	3.141190E+00	2.214830E+00
3.917510E+00	2.598590E+00	2.194630E+00
3.947300E+00	2.493200E+00	2.225180E+00
4.100980E+00	1.944900E+00	2.270580E+00
4.118280E+00	1.869200E+00	2.297840E+00
3.560440E+00	3.179040E+00	2.335220E+00
3.667090E+00	3.151670E+00	2.366360E+00
3.694700E+00	3.132310E+00	2.298580E+00
3.727770E+00	3.092730E+00	2.267440E+00
3.784470E+00	3.003840E+00	2.256630E+00
3.849310E+00	2.899190E+00	2.254560E+00
3.851210E+00	2.948550E+00	2.334210E+00
3.889040E+00	2.775080E+00	2.240300E+00
3.901550E+00	2.685710E+00	2.207380E+00
3.748310E+00	3.105210E+00	2.382920E+00
3.796860E+00	3.028600E+00	2.366270E+00
3.828980E+00	2.984070E+00	2.349060E+00
1.869640E+00	2.610190E+00	2.303030E+00
1.920600E+00	2.679710E+00	2.324550E+00
1.918990E+00	2.642580E+00	2.226570E+00
1.862700E+00	2.514000E+00	2.175480E+00
1.832640E+00	2.534590E+00	2.274990E+00
1.853520E+00	2.389020E+00	2.140210E+00
1.800780E+00	2.388810E+00	2.258400E+00
1.849280E+00	2.275930E+00	2.101750E+00
1.813400E+00	2.295580E+00	2.179410E+00
1.856540E+00	2.204740E+00	2.099820E+00
1.822610E+00	2.205550E+00	2.162910E+00
1.858850E+00	2.134560E+00	2.121430E+00
2.096170E+00	1.517350E+00	2.235560E+00
2.067470E+00	1.573760E+00	2.206690E+00
2.129820E+00	1.533090E+00	2.162700E+00
2.179190E+00	1.458090E+00	2.200040E+00
2.135320E+00	1.446450E+00	2.286270E+00
2.219690E+00	1.391110E+00	2.259890E+00
1.950260E+00	2.753510E+00	2.331690E+00
2.003270E+00	2.819420E+00	2.332260E+00
1.969330E+00	2.763270E+00	2.262530E+00
1.980270E+00	2.054560E+00	1.965810E+00
1.920240E+00	2.082470E+00	2.039030E+00
1.974670E+00	1.939430E+00	2.027270E+00
2.042750E+00	1.818750E+00	2.004220E+00
1.992970E+00	1.808920E+00	2.100170E+00
2.066290E+00	1.679430E+00	2.105970E+00
2.363210E+00	1.331580E+00	2.154440E+00
2.312510E+00	1.332350E+00	2.245790E+00
2.404360E+00	1.273620E+00	2.238460E+00
2.069750E+00	2.898810E+00	2.332660E+00
2.138150E+00	2.961950E+00	2.370370E+00
2.110850E+00	2.933190E+00	2.296460E+00
2.077700E+00	2.877890E+00	2.219930E+00
2.570320E+00	1.203150E+00	2.157500E+00
2.499630E+00	1.221890E+00	2.249400E+00
2.613150E+00	1.163720E+00	2.219790E+00
2.584460E+00	1.165630E+00	2.272250E+00
2.651430E+00	1.126410E+00	2.297250E+00
2.177880E+00	2.968030E+00	2.265040E+00
2.223830E+00	3.020700E+00	2.328120E+00
2.832970E+00	1.085770E+00	2.237180E+00
2.756200E+00	1.090280E+00	2.289770E+00
2.845430E+00	1.051920E+00	2.312760E+00
2.278620E+00	3.068920E+00	2.339800E+00
2.344820E+00	3.105610E+00	2.395980E+00
2.325680E+00	3.084920E+00	2.313020E+00
2.290940E+00	3.053120E+00	2.227360E+00
2.950580E+00	1.054310E+00	2.285780E+00
2.391270E+00	3.106060E+00	2.296460E+00
2.434460E+00	3.145630E+00	2.375710E+00
3.146660E+00	1.062240E+00	2.295800E+00
3.084440E+00	1.003070E+00	2.373600E+00
3.189870E+00	1.000350E+00	2.396110E+00
2.490730E+00	3.181400E+00	2.398950E+00
2.553100E+00	3.202940E+00	2.468040E+00
2.541060E+00	3.190840E+00	2.382360E+00
2.517280E+00	3.160470E+00	2.296980E+00
3.285930E+00	1.090440E+00	2.293170E+00
3.287490E+00	1.042180E+00	2.380420E+00
2.614240E+00	3.192020E+00	2.385720E+00
2.679650E+00	3.217060E+00	2.490990E+00
3.431020E+00	1.094610E+00	2.364570E+00
2.731410E+00	3.215060E+00	2.389780E+00
2.794440E+00	3.235390E+00	2.505570E+00
3.598830E+00	1.165350E+00	2.363610E+00
2.866520E+00	3.205010E+00	2.414280E+00
2.871700E+00	3.231000E+00	2.520110E+00
3.693330E+00	1.220200E+00	2.339030E+00
3.713800E+00	1.196860E+00	2.395300E+00
2.943290E+00	3.235500E+00	2.516670E+00
3.041950E+00	3.228130E+00	2.513430E+00
2.995110E+00	3.212780E+00	2.416920E+00
3.875080E+00	1.358210E+00	2.350660E+00
3.783380E+00	1.262220E+00	2.416230E+00
3.124460E+00	3.197650E+00	2.427440E+00
3.113410E+00	3.224290E+00	2.518340E+00
4.020510E+00	1.524080E+00	2.370330E+00
3.991210E+00	1.421930E+00	2.421390E+00
3.190190E+00	3.226290E+00	2.515750E+00
3.267120E+00	3.215590E+00	2.512660E+00
3.278870E+00	3.188400E+00	2.418050E+00
4.007700E+00	2.262780E+00	2.246290E+00
4.056030E+00	2.158990E+00	2.268710E+00
4.130060E+00	1.800650E+00	2.381100E+00
4.132750E+00	1.687500E+00	2.418560E+00
4.088590E+00	1.602840E+00	2.401170E+00
3.349520E+00	3.219780E+00	2.510040E+00
3.433880E+00	3.215060E+00	2.518930E+00
3.450130E+00	3.190030E+00	2.428030E+00
3.976160E+00	2.527960E+00	2.321570E+00
4.014610E+00	2.416930E+00	2.381110E+00
4.052510E+00	2.262190E+00	2.372140E+00
4.118900E+00	2.123550E+00	2.422870E+00
4.110240E+00	2.007980E+00	2.380880E+00
4.127710E+00	1.898060E+00	2.371300E+00
3.517920E+00	3.216570E+00	2.536330E+00
3.612040E+00	3.205050E+00	2.575500E+00
3.606730E+00	3.182510E+00	2.473340E+00
3.898330E+00	2.886190E+00	2.378270E+00
3.929510E+00	2.781960E+00	2.390270E+00
3.963450E+00	2.623760E+00	2.380680E+00
3.982190E+00	2.692530E+00	2.488170E+00
4.013720E+00	2.506410E+00	2.416690E+00
3.671660E+00	3.187100E+00	2.560950E+00
3.749950E+00	3.141660E+00	2.539900E+00
3.823480E+00	3.035430E+00	2.500520E+00
3.885140E+00	2.943400E+00	2.453950E+00
3.946690E+00	2.818060E+00	2.488120E+00
3.969910E+00	2.749980E+00	2.494260E+00
1.809440E+00	2.557950E+00	2.462950E+00
1.856500E+00	2.631100E+00	2.486360E+00
1.841960E+00	2.585250E+00	2.381520E+00
1.793200E+00	2.457850E+00	2.347470E+00
1.782600E+00	2.485920E+00	2.439000E+00
1.772450E+00	2.379800E+00	2.340870E+00
1.757040E+00	2.382520E+00	2.410160E+00
1.753060E+00	2.299450E+00	2.345550E+00
1.995730E+00	1.478590E+00	2.429920E+00
1.967950E+00	1.567640E+00	2.357500E+00
2.053580E+00	1.514290E+00	2.312600E+00
2.089050E+00	1.449950E+00	2.349270E+00
2.057890E+00	1.443450E+00	2.404950E+00
2.108760E+00	1.396800E+00	2.409430E+00
1.928950E+00	2.775750E+00	2.538850E+00
1.974680E+00	2.828160E+00	2.548770E+00
1.949710E+00	2.788880E+00	2.491200E+00
1.934870E+00	2.733980E+00	2.413240E+00
1.905000E+00	2.723670E+00	2.515600E+00
1.776060E+00	2.238290E+00	2.251320E+00
1.792130E+00	2.106120E+00	2.238430E+00
1.869050E+00	1.996430E+00	2.159070E+00
1.801170E+00	1.982000E+00	2.268860E+00
1.916270E+00	1.858470E+00	2.166930E+00
1.838920E+00	1.887180E+00	2.260550E+00
1.968510E+00	1.736990E+00	2.198760E+00
1.890790E+00	1.776430E+00	2.274880E+00
2.006280E+00	1.623230E+00	2.244840E+00
1.933060E+00	1.667630E+00	2.307760E+00
2.260060E+00	1.333170E+00	2.328360E+00
2.200890E+00	1.333910E+00	2.409750E+00
2.301520E+00	1.280010E+00	2.406400E+00
2.030330E+00	2.897240E+00	2.549320E+00
2.082090E+00	2.961690E+00	2.582920E+00
2.061290E+00	2.932370E+00	2.513570E+00
2.034590E+00	2.872270E+00	2.448470E+00
2.448670E+00	1.223970E+00	2.330890E+00
2.398900E+00	1.224270E+00	2.406710E+00
2.494510E+00	1.168610E+00	2.415290E+00
2.117830E+00	2.968160E+00	2.482420E+00
2.170600E+00	3.007650E+00	2.548760E+00
2.602020E+00	1.103670E+00	2.415250E+00
2.709150E+00	1.056880E+00	2.400440E+00
2.676420E+00	1.040770E+00	2.466120E+00
2.735520E+00	1.010710E+00	2.489440E+00
2.227870E+00	3.062030E+00	2.574230E+00
2.282580E+00	3.103890E+00	2.579850E+00
2.261700E+00	3.084130E+00	2.528530E+00
2.230900E+00	3.045730E+00	2.450200E+00
2.851580E+00	9.945700E-01	2.424470E+00
2.316640E+00	3.109590E+00	2.510570E+00
2.349590E+00	3.143560E+00	2.611440E+00
3.002830E+00	9.684840E-01	2.424760E+00
2.961640E+00	9.348050E-01	2.502290E+00
3.049680E+00	9.224210E-01	2.509070E+00
2.426250E+00	3.189740E+00	2.620310E+00
2.483930E+00	3.219900E+00	2.631320E+00
2.459370E+00	3.201330E+00	2.576990E+00
2.430410E+00	3.164480E+00	2.502030E+00
3.142080E+00	9.494420E-01	2.470700E+00
2.516110E+00	3.216640E+00	2.569590E+00
2.574080E+00	3.247690E+00	2.691820E+00
3.283020E+00	9.817670E-01	2.475880E+00
2.627290E+00	3.232620E+00	2.585300E+00
2.692540E+00	3.266320E+00	2.690840E+00
3.402440E+00	1.036050E+00	2.464010E+00
2.747220E+00	3.264310E+00	2.606300E+00
2.754940E+00	3.284160E+00	2.690810E+00
3.570790E+00	1.092620E+00	2.521740E+00
2.804620E+00	3.285660E+00	2.688030E+00
2.888850E+00	3.260230E+00	2.626280E+00
3.722020E+00	1.176020E+00	2.471580E+00
3.017190E+00	3.281700E+00	2.674580E+00
2.997140E+00	3.262990E+00	2.586140E+00
3.913370E+00	1.332680E+00	2.496660E+00
3.827530E+00	1.249510E+00	2.558140E+00
3.104480E+00	3.248110E+00	2.602570E+00
3.086890E+00	3.272800E+00	2.691670E+00
4.059940E+00	1.509630E+00	2.490270E+00
4.002870E+00	1.414950E+00	2.566870E+00
3.161370E+00	3.277570E+00	2.692990E+00
3.233510E+00	3.273770E+00	2.691660E+00
3.251370E+00	3.243490E+00	2.602290E+00
4.161920E+00	1.734400E+00	2.505750E+00
4.126630E+00	1.624980E+00	2.552680E+00
4.154310E+00	1.702420E+00	2.581990E+00
3.308930E+00	3.259710E+00	2.689940E+00
3.388910E+00	3.265330E+00	2.690040E+00
3.410440E+00	3.242260E+00	2.607380E+00
4.114460E+00	2.316110E+00	2.512280E+00
4.160800E+00	2.170800E+00	2.539180E+00
4.156980E+00	2.254200E+00	2.605990E+00
4.176630E+00	2.016340E+00	2.543900E+00
4.178660E+00	1.858210E+00	2.513490E+00
4.167620E+00	1.758810E+00	2.587370E+00
3.464350E+00	3.254160E+00	2.709430E+00
3.557180E+00	3.252890E+00	2.739390E+00
3.556850E+00	3.233450E+00	2.646650E+00
4.039010E+00	2.608080E+00	2.551520E+00
4.095540E+00	2.457790E+00	2.567970E+00
4.089220E+00	2.554910E+00	2.615300E+00
4.141910E+00	2.326040E+00	2.601820E+00
3.610350E+00	3.232760E+00	2.722720E+00
3.689310E+00	3.202390E+00	2.683880E+00
3.794770E+00	3.146820E+00	2.689630E+00
3.817840E+00	3.110740E+00	2.639300E+00
3.860510E+00	3.060050E+00	2.632690E+00
3.926740E+00	2.961100E+00	2.636920E+00
3.924240E+00	3.016670E+00	2.715290E+00
3.973040E+00	2.831790E+00	2.620320E+00
4.011910E+00	2.704480E+00	2.602670E+00
4.073350E+00	2.604780E+00	2.642890E+00
3.865770E+00	3.093410E+00	2.715740E+00
3.903140E+00	3.056150E+00	2.718980E+00
1.663380E+00	2.089690E+00	2.502890E+00
1.679140E+00	2.148300E+00	2.486270E+00
1.683540E+00	2.093560E+00	2.457350E+00
1.701460E+00	2.025200E+00	2.431800E+00
1.662720E+00	2.024540E+00	2.506490E+00
1.720100E+00	1.941650E+00	2.417430E+00
1.660050E+00	1.906520E+00	2.514190E+00
1.718430E+00	1.848080E+00	2.456590E+00
1.892230E+00	1.496540E+00	2.521960E+00
1.866790E+00	1.548550E+00	2.501530E+00
1.923590E+00	1.521900E+00	2.455440E+00
1.936550E+00	1.453240E+00	2.523360E+00
1.916340E+00	2.798720E+00	2.761240E+00
1.962190E+00	2.849730E+00	2.743320E+00
1.933420E+00	2.803720E+00	2.696070E+00
1.913340E+00	2.757280E+00	2.607330E+00
1.887460E+00	2.733110E+00	2.714350E+00
1.862800E+00	2.659330E+00	2.565170E+00
1.851440E+00	2.647280E+00	2.652780E+00
1.796930E+00	2.545110E+00	2.553310E+00
1.745760E+00	2.406920E+00	2.515100E+00
1.719040E+00	2.268790E+00	2.465430E+00
1.726940E+00	2.152650E+00	2.372900E+00
1.750270E+00	2.019750E+00	2.343790E+00
1.771930E+00	1.900120E+00	2.357200E+00
1.823210E+00	1.801230E+00	2.353620E+00
1.771340E+00	1.805890E+00	2.420420E+00
1.864980E+00	1.701380E+00	2.375620E+00
1.803200E+00	1.724150E+00	2.441720E+00
1.896460E+00	1.604890E+00	2.409160E+00
1.834550E+00	1.633110E+00	2.467470E+00
2.039670E+00	1.378850E+00	2.529470E+00
2.126800E+00	1.338210E+00	2.490110E+00
2.113580E+00	1.318150E+00	2.561560E+00
2.176520E+00	1.286710E+00	2.557050E+00
2.002930E+00	2.873760E+00	2.651180E+00
2.011350E+00	2.920790E+00	2.767960E+00
2.345480E+00	1.225230E+00	2.482270E+00
2.287410E+00	1.236240E+00	2.562320E+00
2.388490E+00	1.178530E+00	2.554160E+00
2.069460E+00	2.981460E+00	2.775690E+00
2.131550E+00	3.006480E+00	2.753900E+00
2.072660E+00	2.968480E+00	2.694680E+00
2.538060E+00	1.113400E+00	2.495200E+00
2.482770E+00	1.126610E+00	2.564890E+00
2.583970E+00	1.069710E+00	2.570880E+00
2.175840E+00	3.017070E+00	2.661140E+00
2.205330E+00	3.058350E+00	2.790510E+00
2.675710E+00	1.020680E+00	2.558120E+00
2.798520E+00	9.551700E-01	2.584010E+00
2.264680E+00	3.101180E+00	2.676630E+00
2.905460E+00	9.212440E-01	2.564160E+00
2.873310E+00	9.026490E-01	2.625270E+00
2.940740E+00	8.671310E-01	2.654140E+00
2.336830E+00	3.148720E+00	2.711800E+00
2.385740E+00	3.182950E+00	2.782260E+00
2.391100E+00	3.177430E+00	2.688030E+00
3.031550E+00	8.772050E-01	2.594090E+00
2.465060E+00	3.216330E+00	2.725380E+00
3.136830E+00	8.926630E-01	2.561940E+00
2.551690E+00	3.257810E+00	2.812110E+00
2.629170E+00	3.291180E+00	2.854360E+00
2.602240E+00	3.269720E+00	2.781750E+00
3.263000E+00	9.053330E-01	2.570450E+00
2.666610E+00	3.282360E+00	2.786290E+00
2.677450E+00	3.306660E+00	2.856550E+00
3.440850E+00	9.705520E-01	2.579840E+00
2.719340E+00	3.316730E+00	2.852800E+00
2.781210E+00	3.307590E+00	2.788790E+00
3.564930E+00	1.025150E+00	2.619880E+00
3.543900E+00	9.759500E-01	2.650410E+00
3.595620E+00	1.009490E+00	2.665760E+00
2.907800E+00	3.323900E+00	2.843370E+00
2.866240E+00	3.290510E+00	2.742480E+00
3.757160E+00	1.153120E+00	2.606070E+00
3.669680E+00	1.057160E+00	2.667360E+00
2.960830E+00	3.302470E+00	2.757840E+00
3.007580E+00	3.347440E+00	2.862540E+00
3.945930E+00	1.314000E+00	2.649420E+00
3.872350E+00	1.213040E+00	2.662210E+00
3.079950E+00	3.300290E+00	2.779700E+00
3.080880E+00	3.341040E+00	2.886060E+00
4.073670E+00	1.500610E+00	2.630460E+00
4.037680E+00	1.403760E+00	2.681520E+00
3.143150E+00	3.334170E+00	2.862110E+00
3.206260E+00	3.349220E+00	2.895360E+00
3.220370E+00	3.304570E+00	2.784080E+00
4.170670E+00	1.695810E+00	2.664140E+00
4.138620E+00	1.581360E+00	2.709190E+00
3.287540E+00	3.323270E+00	2.885010E+00
3.370430E+00	3.325810E+00	2.888630E+00
3.369480E+00	3.291480E+00	2.784440E+00
4.193360E+00	2.177340E+00	2.656460E+00
4.213890E+00	2.057790E+00	2.674720E+00
4.226840E+00	1.894710E+00	2.705130E+00
4.243100E+00	1.986330E+00	2.739450E+00
4.187640E+00	1.796040E+00	2.645400E+00
3.435770E+00	3.312890E+00	2.868430E+00
3.506640E+00	3.308090E+00	2.914690E+00
3.505230E+00	3.281950E+00	2.813300E+00
4.124760E+00	2.531060E+00	2.695990E+00
4.183700E+00	2.410540E+00	2.772370E+00
4.194140E+00	2.273700E+00	2.712560E+00
4.245920E+00	2.124990E+00	2.746980E+00
4.253180E+00	2.036580E+00	2.763240E+00
3.561380E+00	3.293580E+00	2.875970E+00
3.632900E+00	3.259230E+00	2.840830E+00
3.748880E+00	3.226560E+00	2.839770E+00
3.781620E+00	3.182520E+00	2.775590E+00
3.969650E+00	2.954110E+00	2.777430E+00
4.017380E+00	2.842440E+00	2.799150E+00
4.006320E+00	2.905800E+00	2.837340E+00
4.058360E+00	2.722950E+00	2.757800E+00
4.100290E+00	2.618110E+00	2.735640E+00
3.816410E+00	3.187080E+00	2.868610E+00
3.850830E+00	3.135980E+00	2.807910E+00
3.946560E+00	3.053970E+00	2.842110E+00
3.995910E+00	2.955610E+00	2.865610E+00
1.608950E+00	2.043140E+00	2.647280E+00
1.627620E+00	2.116400E+00	2.649900E+00
1.638340E+00	2.069260E+00	2.571600E+00
1.619730E+00	1.948340E+00	2.579490E+00
1.589740E+00	1.968710E+00	2.648740E+00
1.613690E+00	1.876830E+00	2.591080E+00
1.569640E+00	1.851030E+00	2.666740E+00
1.626090E+00	1.805920E+00	2.613380E+00
1.865990E+00	2.724880E+00	2.888270E+00
1.904140E+00	2.786940E+00	2.914330E+00
1.878170E+00	2.746490E+00	2.817050E+00
1.835170E+00	2.652120E+00	2.759180E+00
1.835800E+00	2.664920E+00	2.860070E+00
1.796420E+00	2.547390E+00	2.693550E+00
1.796010E+00	2.565450E+00	2.809260E+00
1.750170E+00	2.434780E+00	2.632490E+00
1.750950E+00	2.455640E+00	2.748290E+00
1.715020E+00	2.312630E+00	2.593590E+00
1.715620E+00	2.343200E+00	2.704260E+00
1.674930E+00	2.190600E+00	2.568550E+00
1.679750E+00	2.222950E+00	2.667070E+00
1.742160E+00	1.746560E+00	2.497260E+00
1.683870E+00	1.779290E+00	2.552670E+00
1.772830E+00	1.651910E+00	2.525530E+00
1.711370E+00	1.672080E+00	2.587020E+00
1.813370E+00	1.574360E+00	2.543750E+00
1.755970E+00	1.574130E+00	2.608960E+00
1.843500E+00	1.475800E+00	2.606690E+00
1.937440E+00	1.396620E+00	2.606760E+00
1.884830E+00	1.366460E+00	2.712190E+00
1.991140E+00	1.333160E+00	2.671690E+00
1.948920E+00	2.847490E+00	2.834430E+00
2.110670E+00	1.280630E+00	2.674520E+00
2.209500E+00	1.240340E+00	2.650820E+00
2.194300E+00	1.223160E+00	2.721340E+00
2.279450E+00	1.189190E+00	2.736240E+00
2.004860E+00	2.922870E+00	2.859910E+00
2.050420E+00	2.972880E+00	2.913260E+00
2.044050E+00	2.968680E+00	2.829590E+00
2.428210E+00	1.136110E+00	2.629800E+00
2.377500E+00	1.154660E+00	2.675250E+00
2.464800E+00	1.096240E+00	2.709230E+00
2.119870E+00	3.012700E+00	2.849250E+00
2.639150E+00	1.010700E+00	2.654500E+00
2.574120E+00	1.041490E+00	2.703180E+00
2.647330E+00	9.858870E-01	2.725330E+00
2.205500E+00	3.062830E+00	2.906470E+00
2.254260E+00	3.112790E+00	2.914890E+00
2.235350E+00	3.095130E+00	2.856030E+00
2.720730E+00	9.531910E-01	2.699130E+00
2.292890E+00	3.134500E+00	2.820170E+00
2.315110E+00	3.156670E+00	2.962280E+00
2.853930E+00	8.827020E-01	2.705770E+00
2.948430E+00	8.326950E-01	2.740210E+00
2.380390E+00	3.197930E+00	2.988560E+00
2.439310E+00	3.229290E+00	2.973070E+00
2.379090E+00	3.190470E+00	2.894950E+00
3.040580E+00	8.228960E-01	2.710450E+00
2.468880E+00	3.233460E+00	2.871830E+00
2.497720E+00	3.256240E+00	2.959730E+00
3.199450E+00	8.271990E-01	2.679370E+00
2.585240E+00	3.288650E+00	2.966020E+00
3.375190E+00	8.720180E-01	2.679170E+00
3.309540E+00	8.227920E-01	2.741240E+00
3.398190E+00	8.282840E-01	2.787140E+00
2.708940E+00	3.327050E+00	2.947800E+00
3.498900E+00	9.235440E-01	2.672190E+00
3.501130E+00	8.878190E-01	2.755440E+00
2.816660E+00	3.362130E+00	2.994050E+00
2.775880E+00	3.342340E+00	2.898950E+00
3.589800E+00	9.771880E-01	2.721830E+00
2.862350E+00	3.349160E+00	2.929470E+00
2.873520E+00	3.367110E+00	3.008390E+00
3.829970E+00	1.148280E+00	2.753710E+00
3.710570E+00	1.036480E+00	2.798000E+00
2.916090E+00	3.370830E+00	3.012420E+00
2.969480E+00	3.367750E+00	2.960940E+00
3.929920E+00	1.238610E+00	2.747640E+00
3.913780E+00	1.201820E+00	2.796290E+00
3.049400E+00	3.364570E+00	2.948460E+00
4.101230E+00	1.464010E+00	2.753580E+00
4.008530E+00	1.350930E+00	2.804800E+00
3.950400E+00	1.250510E+00	2.825410E+00
3.135980E+00	3.356240E+00	2.966260E+00
3.247150E+00	3.359600E+00	3.000230E+00
4.182710E+00	1.671880E+00	2.823560E+00
4.210550E+00	1.765580E+00	2.730940E+00
4.226060E+00	1.794230E+00	2.813290E+00
4.132340E+00	1.552690E+00	2.823160E+00
3.320330E+00	3.358240E+00	3.051930E+00
3.334990E+00	3.338550E+00	2.969300E+00
4.254690E+00	1.967970E+00	2.812410E+00
4.251500E+00	1.875830E+00	2.868280E+00
3.379890E+00	3.356180E+00	3.038270E+00
3.427450E+00	3.335630E+00	2.969090E+00
3.519830E+00	3.330550E+00	3.020610E+00
4.174300E+00	2.517290E+00	2.833280E+00
4.235010E+00	2.404360E+00	2.924400E+00
4.246740E+00	2.285230E+00	2.879490E+00
4.262210E+00	2.162900E+00	2.849810E+00
4.267010E+00	2.057640E+00	2.842570E+00
3.587590E+00	3.302960E+00	2.957650E+00
3.690690E+00	3.287910E+00	3.015940E+00
3.735510E+00	3.257830E+00	2.933300E+00
4.044860E+00	2.888180E+00	2.930030E+00
4.094190E+00	2.803200E+00	2.941340E+00
4.111690E+00	2.724940E+00	2.904120E+00
4.144310E+00	2.620860E+00	2.870200E+00
3.773730E+00	3.261200E+00	3.020920E+00
3.803730E+00	3.221670E+00	2.952190E+00
3.901030E+00	3.160490E+00	2.963670E+00
3.975230E+00	3.093050E+00	2.982590E+00
3.994620E+00	3.043200E+00	2.957960E+00
4.014380E+00	2.986280E+00	2.964100E+00
4.013580E+00	3.027600E+00	2.999660E+00
4.005000E+00	3.056530E+00	3.014850E+00
1.549490E+00	1.996100E+00	2.800010E+00
1.580090E+00	2.067530E+00	2.804870E+00
1.579850E+00	2.017200E+00	2.724320E+00
1.537450E+00	1.900640E+00	2.723160E+00
1.520260E+00	1.926960E+00	2.794910E+00
1.528650E+00	1.833290E+00	2.733530E+00
1.502540E+00	1.832240E+00	2.788850E+00
1.526950E+00	1.768540E+00	2.761080E+00
1.845720E+00	2.693420E+00	3.056400E+00
1.871990E+00	2.748340E+00	3.051430E+00
1.855780E+00	2.702540E+00	2.964250E+00
1.809400E+00	2.591380E+00	2.919540E+00
1.819150E+00	2.621780E+00	3.023310E+00
1.765540E+00	2.478850E+00	2.863020E+00
1.786740E+00	2.511150E+00	2.980610E+00
1.719540E+00	2.369160E+00	2.811640E+00
1.735320E+00	2.394290E+00	2.923130E+00
1.682270E+00	2.250890E+00	2.766590E+00
1.695720E+00	2.276390E+00	2.869380E+00
1.621560E+00	2.141050E+00	2.735970E+00
1.632530E+00	2.167990E+00	2.822860E+00
1.646940E+00	1.699290E+00	2.648710E+00
1.581660E+00	1.730820E+00	2.707560E+00
1.677910E+00	1.594310E+00	2.677720E+00
1.603280E+00	1.624050E+00	2.741910E+00
1.730640E+00	1.493580E+00	2.703470E+00
1.645280E+00	1.521160E+00	2.770420E+00
1.794580E+00	1.410560E+00	2.738080E+00
1.700790E+00	1.415190E+00	2.826570E+00
1.831870E+00	1.361470E+00	2.772040E+00
1.790450E+00	1.363320E+00	2.817410E+00
1.869640E+00	1.317670E+00	2.836240E+00
1.905510E+00	2.803580E+00	3.096570E+00
1.947260E+00	2.858770E+00	3.065860E+00
1.907460E+00	2.800020E+00	3.010010E+00
2.027950E+00	1.290130E+00	2.732290E+00
1.963010E+00	1.296260E+00	2.776820E+00
2.060170E+00	1.257820E+00	2.808190E+00
1.981270E+00	2.887430E+00	2.965350E+00
2.005680E+00	2.930700E+00	3.099820E+00
2.183770E+00	1.204560E+00	2.828090E+00
2.297270E+00	1.164010E+00	2.858140E+00
2.060400E+00	2.993280E+00	3.117060E+00
2.115520E+00	3.027370E+00	3.088780E+00
2.051730E+00	2.978770E+00	3.022440E+00
2.404570E+00	1.110380E+00	2.845120E+00
2.528850E+00	1.048410E+00	2.827660E+00
2.496470E+00	1.055280E+00	2.904630E+00
2.573040E+00	1.008170E+00	2.938410E+00
2.141930E+00	3.026190E+00	2.982620E+00
2.171200E+00	3.053190E+00	3.062290E+00
2.665570E+00	9.606300E-01	2.840460E+00
2.232300E+00	3.101330E+00	3.041340E+00
2.786130E+00	8.903250E-01	2.814310E+00
2.755520E+00	8.919610E-01	2.882800E+00
2.826160E+00	8.411650E-01	2.910530E+00
2.310920E+00	3.166210E+00	3.077000E+00
2.355110E+00	3.196080E+00	3.099880E+00
2.354080E+00	3.188340E+00	3.039690E+00
2.910560E+00	8.203510E-01	2.836970E+00
2.417210E+00	3.232890E+00	3.100890E+00
3.011180E+00	7.939970E-01	2.803460E+00
2.504550E+00	3.266820E+00	3.042760E+00
3.127970E+00	7.774050E-01	2.808960E+00
2.586640E+00	3.311580E+00	3.100360E+00
2.655690E+00	3.350830E+00	3.138040E+00
2.623160E+00	3.321970E+00	3.065340E+00
3.285090E+00	7.788440E-01	2.823640E+00
3.421010E+00	7.903020E-01	2.876380E+00
2.681260E+00	3.342600E+00	3.070110E+00
2.696640E+00	3.371630E+00	3.143800E+00
3.521100E+00	8.475330E-01	2.856300E+00
2.734780E+00	3.387580E+00	3.146600E+00
2.787190E+00	3.385100E+00	3.096730E+00
3.614310E+00	9.401050E-01	2.832590E+00
2.906480E+00	3.393450E+00	3.099820E+00
3.837570E+00	1.101390E+00	2.887270E+00
3.739310E+00	9.904290E-01	2.913110E+00
3.015130E+00	3.435880E+00	3.145320E+00
2.973670E+00	3.395070E+00	3.056820E+00
3.923180E+00	1.182100E+00	2.854150E+00
3.063660E+00	3.390190E+00	3.063240E+00
3.082530E+00	3.434160E+00	3.169500E+00
4.119290E+00	1.451750E+00	2.891590E+00
4.062490E+00	1.351570E+00	2.926050E+00
3.991180E+00	1.265850E+00	2.903080E+00
3.129720E+00	3.419680E+00	3.152660E+00
3.189760E+00	3.433640E+00	3.197370E+00
3.182050E+00	3.400230E+00	3.096950E+00
4.232980E+00	1.771090E+00	2.923650E+00
4.216190E+00	1.653620E+00	2.971450E+00
4.161160E+00	1.572120E+00	2.911920E+00
3.229220E+00	3.424010E+00	3.167220E+00
3.289930E+00	3.390370E+00	3.148330E+00
4.276270E+00	1.980580E+00	2.939610E+00
4.282620E+00	1.863360E+00	2.994000E+00
3.371200E+00	3.375840E+00	3.112880E+00
3.463400E+00	3.364890E+00	3.104850E+00
3.537640E+00	3.352810E+00	3.092300E+00
4.227260E+00	2.514450E+00	2.987030E+00
4.278070E+00	2.402200E+00	3.038180E+00
4.292030E+00	2.299700E+00	3.014560E+00
4.300540E+00	2.168540E+00	2.981180E+00
4.285420E+00	2.084600E+00	2.927060E+00
3.607950E+00	3.335480E+00	3.084320E+00
3.706010E+00	3.328450E+00	3.138270E+00
4.107730E+00	2.834670E+00	3.029940E+00
4.159090E+00	2.731030E+00	3.062250E+00
4.137830E+00	2.816160E+00	3.096960E+00
4.179900E+00	2.630610E+00	2.992210E+00
3.783350E+00	3.289010E+00	3.122180E+00
3.846430E+00	3.225040E+00	3.071480E+00
3.939480E+00	3.194340E+00	3.118650E+00
3.966280E+00	3.141020E+00	3.055000E+00
4.024560E+00	3.028540E+00	3.073120E+00
4.075360E+00	2.921630E+00	3.092550E+00
4.112380E+00	2.856630E+00	3.082570E+00
3.988980E+00	3.146300E+00	3.132590E+00
3.999160E+00	3.093330E+00	3.068440E+00
1.698840E+00	2.271350E+00	3.033840E+00
1.721230E+00	2.330640E+00	3.061280E+00
1.708540E+00	2.298890E+00	2.979230E+00
1.653800E+00	2.186530E+00	2.913790E+00
1.663860E+00	2.201700E+00	3.001290E+00
1.595190E+00	2.101090E+00	2.873150E+00
1.595030E+00	2.100340E+00	2.950560E+00
1.544250E+00	1.988900E+00	2.881630E+00
1.484730E+00	1.855450E+00	2.871890E+00
1.480430E+00	1.736270E+00	2.867120E+00
1.528950E+00	1.653440E+00	2.816080E+00
1.473480E+00	1.614460E+00	2.928340E+00
1.579490E+00	1.554810E+00	2.830790E+00
1.527110E+00	1.567540E+00	2.888990E+00
1.620150E+00	1.470120E+00	2.859100E+00
1.558290E+00	1.496410E+00	2.911460E+00
1.646030E+00	1.419480E+00	2.887650E+00
1.602410E+00	1.427820E+00	2.939440E+00
1.663080E+00	1.376060E+00	2.938540E+00
1.879940E+00	2.735670E+00	3.134990E+00
1.841790E+00	2.655880E+00	3.111490E+00
1.815930E+00	2.566450E+00	3.100720E+00
1.757660E+00	2.429470E+00	3.051320E+00
1.770690E+00	1.328410E+00	2.933240E+00
1.875820E+00	1.284600E+00	2.941080E+00
1.955430E+00	2.859200E+00	3.163640E+00
1.910640E+00	2.799480E+00	3.156770E+00
1.986300E+00	1.257780E+00	2.928120E+00
2.096920E+00	1.231350E+00	2.907820E+00
2.082570E+00	1.229260E+00	2.971000E+00
2.169430E+00	1.196730E+00	2.990610E+00
2.014180E+00	2.937670E+00	3.210660E+00
2.048900E+00	2.984500E+00	3.229050E+00
2.044950E+00	2.978500E+00	3.172260E+00
2.338040E+00	1.139850E+00	2.914010E+00
2.277720E+00	1.164130E+00	2.952630E+00
2.374110E+00	1.113380E+00	2.989120E+00
2.105800E+00	3.027910E+00	3.220400E+00
2.488300E+00	1.049920E+00	2.996710E+00
2.588380E+00	9.809560E-01	3.039960E+00
2.183740E+00	3.066800E+00	3.145290E+00
2.664340E+00	9.272660E-01	2.993500E+00
2.244010E+00	3.121420E+00	3.190100E+00
2.286390E+00	3.158840E+00	3.214110E+00
2.281170E+00	3.151680E+00	3.142230E+00
2.748530E+00	8.776250E-01	2.954170E+00
2.834890E+00	8.025470E-01	3.013030E+00
2.349970E+00	3.197460E+00	3.204440E+00
2.911870E+00	7.757900E-01	2.951750E+00
2.432640E+00	3.255110E+00	3.234910E+00
2.503020E+00	3.295430E+00	3.265990E+00
2.463690E+00	3.271290E+00	3.189340E+00
3.041180E+00	7.383430E-01	2.928000E+00
2.525180E+00	3.295290E+00	3.171400E+00
2.576380E+00	3.327790E+00	3.281430E+00
3.204540E+00	7.226880E-01	2.918570E+00
3.150520E+00	6.873490E-01	2.995880E+00
3.248560E+00	6.813770E-01	3.012380E+00
2.637410E+00	3.349790E+00	3.234670E+00
3.361430E+00	7.373720E-01	2.968220E+00
2.732060E+00	3.397980E+00	3.229220E+00
3.528720E+00	8.080370E-01	2.964640E+00
2.795650E+00	3.430180E+00	3.262610E+00
2.793680E+00	3.420760E+00	3.203900E+00
3.647320E+00	8.943290E-01	2.939220E+00
2.837560E+00	3.438840E+00	3.275250E+00
2.884180E+00	3.430240E+00	3.231890E+00
3.854660E+00	1.059220E+00	3.020090E+00
3.749340E+00	9.535310E-01	3.005540E+00
2.988340E+00	3.450810E+00	3.243070E+00
3.969200E+00	1.158100E+00	2.963070E+00
3.070360E+00	3.451610E+00	3.250640E+00
4.136350E+00	1.389400E+00	2.996280E+00
4.053840E+00	1.287000E+00	3.021910E+00
4.137870E+00	1.357560E+00	3.071210E+00
3.135380E+00	3.437910E+00	3.236830E+00
3.203000E+00	3.443430E+00	3.301520E+00
4.263410E+00	1.759410E+00	3.042670E+00
4.243500E+00	1.653560E+00	3.094220E+00
4.184690E+00	1.513200E+00	3.030900E+00
4.169270E+00	1.414440E+00	3.060470E+00
3.254030E+00	3.423670E+00	3.244200E+00
3.326610E+00	3.399590E+00	3.282910E+00
4.306190E+00	1.973810E+00	3.094200E+00
4.305590E+00	2.058750E+00	3.006290E+00
4.322450E+00	2.097220E+00	3.078030E+00
4.294920E+00	1.850170E+00	3.097470E+00
3.414070E+00	3.392070E+00	3.235910E+00
3.513210E+00	3.380350E+00	3.214110E+00
3.564120E+00	3.368710E+00	3.158670E+00
4.286330E+00	2.450830E+00	3.111270E+00
4.326340E+00	2.338610E+00	3.150400E+00
4.318990E+00	2.416040E+00	3.168470E+00
4.326360E+00	2.199990E+00	3.109490E+00
3.604870E+00	3.378340E+00	3.255350E+00
3.660740E+00	3.370950E+00	3.251460E+00
3.659060E+00	3.359300E+00	3.201570E+00
4.178980E+00	2.798240E+00	3.199870E+00
4.127590E+00	2.856720E+00	3.127360E+00
4.130630E+00	2.883940E+00	3.181690E+00
4.223380E+00	2.678470E+00	3.198320E+00
4.255510E+00	2.571680E+00	3.134110E+00
4.308690E+00	2.468280E+00	3.180450E+00
3.695060E+00	3.362430E+00	3.252800E+00
3.770250E+00	3.332120E+00	3.263380E+00
3.900970E+00	3.238940E+00	3.212610E+00
3.953750E+00	3.210590E+00	3.189530E+00
4.051870E+00	3.036770E+00	3.219910E+00
4.016770E+00	3.091070E+00	3.143770E+00
4.006460E+00	3.137560E+00	3.207860E+00
4.106770E+00	2.943680E+00	3.218970E+00
3.977520E+00	3.183570E+00	3.180170E+00
1.740050E+00	2.335110E+00	3.240090E+00
1.761700E+00	2.386020E+00	3.226070E+00
1.734380E+00	2.326120E+00	3.183710E+00
1.697910E+00	2.253360E+00	3.101960E+00
1.708020E+00	2.251280E+00	3.204360E+00
1.604520E+00	2.122090E+00	3.044960E+00
1.632820E+00	2.143910E+00	3.148600E+00
1.542170E+00	2.005130E+00	2.996680E+00
1.555410E+00	2.031060E+00	3.095750E+00
1.476660E+00	1.889920E+00	2.962440E+00
1.479530E+00	1.918320E+00	3.055200E+00
1.449220E+00	1.777270E+00	2.953560E+00
1.430030E+00	1.810140E+00	3.033680E+00
1.433000E+00	1.673150E+00	2.968850E+00
1.404150E+00	1.705730E+00	3.033570E+00
1.433460E+00	1.610060E+00	2.991260E+00
1.399320E+00	1.601150E+00	3.062800E+00
1.440080E+00	1.548000E+00	3.017850E+00
1.801580E+00	2.463540E+00	3.251760E+00
1.840580E+00	2.559200E+00	3.278410E+00
1.816150E+00	2.510920E+00	3.181760E+00
1.755650E+00	2.387880E+00	3.150000E+00
1.496860E+00	1.521230E+00	2.963170E+00
1.538160E+00	1.447180E+00	2.999360E+00
1.602280E+00	1.365270E+00	3.056260E+00
1.681670E+00	1.326740E+00	3.011390E+00
1.670680E+00	1.312450E+00	3.077600E+00
1.754730E+00	1.291260E+00	3.084000E+00
1.908070E+00	2.754960E+00	3.298170E+00
1.935760E+00	2.822430E+00	3.327440E+00
1.919050E+00	2.789910E+00	3.230480E+00
1.868570E+00	2.659530E+00	3.234230E+00
1.916990E+00	1.261280E+00	2.992770E+00
1.856730E+00	1.275700E+00	3.031160E+00
1.969810E+00	1.242270E+00	3.080570E+00
1.971530E+00	2.885290E+00	3.352840E+00
1.996250E+00	2.923470E+00	3.341200E+00
1.978050E+00	2.885820E+00	3.279440E+00
2.079160E+00	1.222980E+00	3.045870E+00
2.173340E+00	1.189940E+00	3.107730E+00
2.038580E+00	2.981360E+00	3.321880E+00
2.307710E+00	1.143170E+00	3.117610E+00
2.431200E+00	1.069040E+00	3.100320E+00
2.402850E+00	1.082130E+00	3.164070E+00
2.469490E+00	1.039320E+00	3.199570E+00
2.113210E+00	3.049860E+00	3.341960E+00
2.175490E+00	3.088400E+00	3.361250E+00
2.150610E+00	3.062560E+00	3.298480E+00
2.551690E+00	9.996240E-01	3.144410E+00
2.199800E+00	3.087460E+00	3.271810E+00
2.217850E+00	3.117980E+00	3.354520E+00
2.660670E+00	9.122870E-01	3.113340E+00
2.275350E+00	3.162270E+00	3.327420E+00
2.746450E+00	8.520940E-01	3.065370E+00
2.828520E+00	7.823090E-01	3.116200E+00
2.362750E+00	3.224150E+00	3.354100E+00
2.418310E+00	3.271490E+00	3.390630E+00
2.404860E+00	3.245470E+00	3.306040E+00
2.942310E+00	7.164000E-01	3.074010E+00
2.475890E+00	3.296090E+00	3.357770E+00
3.073910E+00	6.733140E-01	3.049760E+00
3.036820E+00	6.493550E-01	3.121200E+00
3.099500E+00	6.369480E-01	3.110760E+00
2.571180E+00	3.339340E+00	3.371460E+00
3.184080E+00	6.394580E-01	3.089370E+00
2.648140E+00	3.375100E+00	3.368320E+00
3.352250E+00	6.689610E-01	3.110590E+00
2.730420E+00	3.415210E+00	3.357950E+00
3.512990E+00	7.589500E-01	3.086550E+00
2.827410E+00	3.452130E+00	3.350420E+00
3.698700E+00	8.764000E-01	3.078770E+00
2.894160E+00	3.478300E+00	3.391180E+00
2.892430E+00	3.456330E+00	3.336200E+00
3.796100E+00	9.779390E-01	3.076920E+00
3.811390E+00	9.578790E-01	3.129350E+00
2.934510E+00	3.491040E+00	3.405620E+00
2.974480E+00	3.480860E+00	3.363160E+00
4.028490E+00	1.150440E+00	3.131580E+00
3.887370E+00	1.028100E+00	3.132820E+00
3.062810E+00	3.478300E+00	3.360260E+00
4.116290E+00	1.290500E+00	3.128790E+00
4.126760E+00	1.229910E+00	3.182850E+00
3.137720E+00	3.452640E+00	3.340860E+00
3.213270E+00	3.471760E+00	3.414320E+00
4.292170E+00	1.772300E+00	3.163620E+00
4.284950E+00	1.662620E+00	3.180370E+00
4.241810E+00	1.560970E+00	3.163050E+00
4.203900E+00	1.404200E+00	3.147700E+00
4.174550E+00	1.294320E+00	3.201710E+00
3.289410E+00	3.429570E+00	3.372890E+00
3.342640E+00	3.408770E+00	3.349610E+00
4.343880E+00	2.096120E+00	3.180990E+00
4.345290E+00	1.982100E+00	3.232700E+00
4.321040E+00	1.885470E+00	3.177520E+00
3.381710E+00	3.403440E+00	3.331980E+00
3.455830E+00	3.409990E+00	3.382720E+00
3.528170E+00	3.388990E+00	3.311030E+00
3.564930E+00	3.407820E+00	3.413740E+00
4.342090E+00	2.410250E+00	3.229150E+00
4.367150E+00	2.321530E+00	3.282840E+00
4.363280E+00	2.215370E+00	3.230750E+00
3.632800E+00	3.389950E+00	3.351850E+00
3.685480E+00	3.369450E+00	3.294080E+00
3.747720E+00	3.382670E+00	3.385610E+00
4.155930E+00	2.887430E+00	3.278300E+00
4.209830E+00	2.809810E+00	3.350670E+00
4.245310E+00	2.703540E+00	3.310840E+00
4.293650E+00	2.600570E+00	3.276480E+00
4.327990E+00	2.498880E+00	3.253850E+00
3.839760E+00	3.336130E+00	3.392410E+00
3.915860E+00	3.268870E+00	3.356810E+00
4.006530E+00	3.153530E+00	3.314470E+00
3.974800E+00	3.192270E+00	3.225760E+00
4.073310E+00	3.050780E+00	3.350300E+00
4.113890E+00	2.973860E+00	3.318480E+00
1.617300E+00	2.144220E+00	3.339010E+00
1.653540E+00	2.182430E+00	3.339850E+00
1.620270E+00	2.149720E+00	3.311660E+00
1.594160E+00	2.112170E+00	3.313660E+00
1.698690E+00	2.248280E+00	3.330390E+00
1.743680E+00	2.342550E+00	3.364420E+00
1.721260E+00	2.291850E+00	3.284230E+00
1.642510E+00	2.162960E+00	3.262970E+00
1.573100E+00	2.053460E+00	3.191580E+00
1.569750E+00	2.063850E+00	3.262780E+00
1.502280E+00	1.945370E+00	3.148300E+00
1.519740E+00	1.972260E+00	3.234730E+00
1.434450E+00	1.839790E+00	3.119500E+00
1.444350E+00	1.867230E+00	3.204120E+00
1.397030E+00	1.735040E+00	3.110410E+00
1.402280E+00	1.763550E+00	3.191840E+00
1.378840E+00	1.647200E+00	3.112850E+00
1.358220E+00	1.650590E+00	3.206070E+00
1.380560E+00	1.599050E+00	3.122750E+00
1.369770E+00	1.596850E+00	3.171120E+00
1.383470E+00	1.553100E+00	3.161780E+00
1.772710E+00	2.403380E+00	3.305750E+00
1.472610E+00	1.470080E+00	3.053550E+00
1.419290E+00	1.490670E+00	3.139050E+00
1.524040E+00	1.410410E+00	3.089620E+00
1.474040E+00	1.429660E+00	3.135270E+00
1.556330E+00	1.375750E+00	3.125250E+00
1.521200E+00	1.385520E+00	3.176000E+00
1.580590E+00	1.347240E+00	3.182580E+00
1.867590E+00	2.596820E+00	3.397710E+00
1.888220E+00	2.647060E+00	3.418910E+00
1.869270E+00	2.624220E+00	3.349710E+00
1.838800E+00	2.528820E+00	3.354740E+00
1.671400E+00	1.299230E+00	3.181690E+00
1.790020E+00	1.279600E+00	3.204580E+00
1.941710E+00	2.825110E+00	3.449950E+00
1.975190E+00	2.881190E+00	3.480410E+00
1.953680E+00	2.852140E+00	3.403430E+00
1.915400E+00	2.743730E+00	3.391000E+00
1.880580E+00	1.263160E+00	3.172610E+00
2.000920E+00	1.238890E+00	3.221160E+00
2.001750E+00	2.930650E+00	3.411990E+00
2.104750E+00	1.215130E+00	3.184400E+00
2.214010E+00	1.176150E+00	3.196100E+00
2.190920E+00	1.180900E+00	3.275190E+00
2.304460E+00	1.138160E+00	3.287160E+00
2.048720E+00	3.008810E+00	3.452320E+00
2.098600E+00	3.058620E+00	3.487220E+00
2.084840E+00	3.040590E+00	3.409140E+00
2.409710E+00	1.075160E+00	3.243040E+00
2.476840E+00	1.027890E+00	3.258070E+00
2.142340E+00	3.080730E+00	3.440840E+00
2.555170E+00	9.804070E-01	3.291750E+00
2.221570E+00	3.136600E+00	3.460640E+00
2.659850E+00	8.909950E-01	3.237420E+00
2.293320E+00	3.194580E+00	3.473550E+00
2.348250E+00	3.236380E+00	3.511580E+00
2.336050E+00	3.216510E+00	3.427560E+00
2.752090E+00	8.242010E-01	3.182970E+00
2.868810E+00	7.108420E-01	3.226280E+00
2.398230E+00	3.269750E+00	3.476690E+00
2.974980E+00	6.493180E-01	3.186560E+00
2.935090E+00	6.490150E-01	3.246480E+00
2.987170E+00	6.130320E-01	3.257960E+00
2.477750E+00	3.318250E+00	3.474700E+00
3.103420E+00	5.939690E-01	3.200580E+00
2.571140E+00	3.356700E+00	3.477060E+00
3.266210E+00	5.984010E-01	3.181470E+00
3.213140E+00	5.634590E-01	3.253640E+00
3.300440E+00	5.795530E-01	3.258690E+00
2.652350E+00	3.401580E+00	3.483030E+00
3.350460E+00	6.279160E-01	3.178270E+00
3.351920E+00	6.095530E-01	3.224670E+00
2.733850E+00	3.445800E+00	3.483070E+00
3.499020E+00	7.096300E-01	3.179470E+00
3.421340E+00	6.491690E-01	3.210030E+00
2.824800E+00	3.486240E+00	3.478410E+00
3.656550E+00	8.018710E-01	3.227730E+00
2.919890E+00	3.504670E+00	3.478150E+00
3.860550E+00	9.548030E-01	3.220500E+00
2.988190E+00	3.541180E+00	3.525730E+00
2.985070E+00	3.524150E+00	3.463210E+00
3.969000E+00	1.049880E+00	3.201770E+00
3.976780E+00	1.033760E+00	3.261430E+00
3.018140E+00	3.545920E+00	3.514780E+00
3.061170E+00	3.524990E+00	3.497220E+00
4.164550E+00	1.199910E+00	3.270380E+00
4.049460E+00	1.098970E+00	3.262230E+00
3.145210E+00	3.483950E+00	3.459610E+00
3.216990E+00	3.483910E+00	3.521580E+00
4.322610E+00	1.718570E+00	3.239230E+00
4.309390E+00	1.613010E+00	3.247620E+00
4.284770E+00	1.483890E+00	3.259660E+00
4.243420E+00	1.351890E+00	3.278570E+00
4.304170E+00	1.425990E+00	3.326980E+00
3.274980E+00	3.459980E+00	3.492250E+00
3.336820E+00	3.430720E+00	3.476140E+00
3.371860E+00	3.417680E+00	3.404070E+00
3.419870E+00	3.425820E+00	3.503610E+00
4.376930E+00	2.103760E+00	3.312180E+00
4.367950E+00	1.983360E+00	3.327200E+00
4.354830E+00	1.846720E+00	3.284380E+00
4.352390E+00	1.694350E+00	3.325810E+00
4.333220E+00	1.561870E+00	3.334730E+00
4.318670E+00	1.481600E+00	3.331100E+00
3.508970E+00	3.415550E+00	3.476870E+00
3.590210E+00	3.418600E+00	3.511400E+00
4.365530E+00	2.419790E+00	3.334860E+00
4.396790E+00	2.319290E+00	3.402410E+00
4.385940E+00	2.226160E+00	3.338930E+00
3.667540E+00	3.409120E+00	3.450950E+00
3.767600E+00	3.407050E+00	3.499080E+00
4.175050E+00	2.913220E+00	3.396430E+00
4.237590E+00	2.831590E+00	3.474690E+00
4.273810E+00	2.724710E+00	3.432330E+00
4.316720E+00	2.624030E+00	3.392530E+00
4.348860E+00	2.524280E+00	3.364200E+00
3.832700E+00	3.370070E+00	3.464710E+00
3.940250E+00	3.313150E+00	3.490370E+00
4.018880E+00	3.207040E+00	3.456570E+00
4.077540E+00	3.097200E+00	3.443410E+00
4.129800E+00	3.008590E+00	3.425830E+00
1.724510E+00	2.323550E+00	3.510770E+00
1.762460E+00	2.392410E+00	3.525410E+00
1.729920E+00	2.323320E+00	3.472610E+00
1.711220E+00	2.264650E+00	3.404850E+00
1.704520E+00	2.255550E+00	3.480250E+00
1.626170E+00	2.135290E+00	3.398810E+00
1.543690E+00	2.016550E+00	3.321620E+00
1.551590E+00	2.017190E+00	3.401200E+00
1.458890E+00	1.897280E+00	3.286990E+00
1.483720E+00	1.923990E+00	3.369150E+00
1.403970E+00	1.792310E+00	3.270760E+00
1.415730E+00	1.822030E+00	3.348810E+00
1.360010E+00	1.699580E+00	3.263270E+00
1.364460E+00	1.710180E+00	3.356380E+00
1.342720E+00	1.648570E+00	3.268230E+00
1.340710E+00	1.649210E+00	3.317210E+00
1.338690E+00	1.603870E+00	3.302440E+00
1.760450E+00	2.374010E+00	3.446740E+00
1.805090E+00	2.456550E+00	3.495360E+00
1.354140E+00	1.539900E+00	3.267820E+00
1.381910E+00	1.500830E+00	3.220120E+00
1.373640E+00	1.483510E+00	3.274480E+00
1.402770E+00	1.452040E+00	3.258650E+00
1.842650E+00	2.529470E+00	3.499010E+00
1.875630E+00	2.616730E+00	3.537680E+00
1.864630E+00	2.583220E+00	3.449140E+00
1.811920E+00	2.460460E+00	3.419490E+00
1.460880E+00	1.412280E+00	3.224490E+00
1.535110E+00	1.347400E+00	3.297420E+00
1.604040E+00	1.315570E+00	3.257140E+00
1.602930E+00	1.309750E+00	3.315090E+00
1.662150E+00	1.285810E+00	3.308930E+00
1.935300E+00	2.801520E+00	3.606290E+00
1.957230E+00	2.856770E+00	3.600000E+00
1.938800E+00	2.805720E+00	3.520110E+00
1.906350E+00	2.686020E+00	3.485780E+00
1.917700E+00	2.719100E+00	3.575360E+00
1.856480E+00	1.266270E+00	3.268500E+00
1.785030E+00	1.271290E+00	3.306240E+00
1.874850E+00	1.257460E+00	3.331610E+00
1.988990E+00	2.911190E+00	3.648870E+00
2.016690E+00	2.968420E+00	3.623420E+00
1.984120E+00	2.899180E+00	3.565090E+00
1.946560E+00	1.241670E+00	3.310800E+00
2.019590E+00	2.967240E+00	3.527800E+00
2.045480E+00	3.019820E+00	3.609510E+00
2.105330E+00	1.206800E+00	3.338680E+00
2.234040E+00	1.158810E+00	3.360670E+00
2.334200E+00	1.114010E+00	3.423330E+00
2.071920E+00	3.042870E+00	3.552180E+00
2.429740E+00	1.052720E+00	3.369940E+00
2.477160E+00	1.024140E+00	3.305100E+00
2.153890E+00	3.104680E+00	3.575790E+00
2.516600E+00	9.995330E-01	3.371870E+00
2.597390E+00	9.383780E-01	3.425100E+00
2.230140E+00	3.165690E+00	3.594180E+00
2.277620E+00	3.206990E+00	3.615690E+00
2.266610E+00	3.185990E+00	3.543550E+00
2.670360E+00	8.641640E-01	3.368400E+00
2.317420E+00	3.224750E+00	3.571580E+00
2.757130E+00	7.924780E-01	3.309430E+00
2.842360E+00	7.021200E-01	3.374370E+00
2.386920E+00	3.289200E+00	3.610930E+00
2.925040E+00	6.384660E-01	3.315390E+00
3.025360E+00	5.695080E-01	3.350980E+00
2.467740E+00	3.333080E+00	3.577820E+00
3.140010E+00	5.519600E-01	3.316570E+00
3.097620E+00	5.423970E-01	3.374860E+00
3.165440E+00	5.311300E-01	3.405970E+00
2.566480E+00	3.372730E+00	3.583010E+00
3.264010E+00	5.501360E-01	3.344940E+00
2.651160E+00	3.419720E+00	3.593590E+00
3.412770E+00	6.153140E-01	3.313650E+00
2.735740E+00	3.466470E+00	3.599910E+00
3.537490E+00	7.098700E-01	3.274850E+00
3.554470E+00	6.976910E-01	3.371780E+00
2.822240E+00	3.505860E+00	3.599750E+00
3.618590E+00	7.669110E-01	3.292470E+00
3.609150E+00	7.511900E-01	3.334290E+00
2.904860E+00	3.523260E+00	3.597420E+00
3.823840E+00	8.800570E-01	3.376820E+00
3.676020E+00	7.906250E-01	3.325900E+00
2.976140E+00	3.548380E+00	3.593960E+00
4.008740E+00	1.037270E+00	3.354530E+00
3.029270E+00	3.554510E+00	3.575080E+00
3.090370E+00	3.546320E+00	3.636120E+00
4.115750E+00	1.117850E+00	3.340870E+00
4.120000E+00	1.099810E+00	3.394990E+00
3.171090E+00	3.501080E+00	3.597840E+00
3.226020E+00	3.489630E+00	3.580770E+00
4.294530E+00	1.371200E+00	3.364780E+00
4.243740E+00	1.284310E+00	3.376590E+00
4.202590E+00	1.159360E+00	3.406640E+00
3.259740E+00	3.473440E+00	3.565180E+00
3.326990E+00	3.444560E+00	3.586750E+00
3.428550E+00	3.445080E+00	3.616190E+00
4.393160E+00	2.042640E+00	3.396380E+00
4.390340E+00	1.929230E+00	3.397300E+00
4.391550E+00	1.794580E+00	3.411380E+00
4.394790E+00	1.631330E+00	3.441480E+00
4.411870E+00	1.739050E+00	3.465190E+00
4.347480E+00	1.454650E+00	3.407170E+00
4.308660E+00	1.346290E+00	3.429870E+00
3.509490E+00	3.425770E+00	3.566030E+00
3.602220E+00	3.441400E+00	3.603130E+00
4.397340E+00	2.449600E+00	3.462640E+00
4.431440E+00	2.324180E+00	3.528280E+00
4.424650E+00	2.166750E+00	3.454930E+00
4.423370E+00	2.006350E+00	3.477700E+00
4.425630E+00	1.883720E+00	3.477080E+00
4.422500E+00	1.797910E+00	3.483140E+00
3.687800E+00	3.424200E+00	3.552190E+00
3.781890E+00	3.429720E+00	3.588030E+00
4.192910E+00	2.946070E+00	3.524760E+00
4.259810E+00	2.845400E+00	3.592500E+00
4.301180E+00	2.745250E+00	3.545380E+00
4.353780E+00	2.635740E+00	3.509000E+00
4.369830E+00	2.554800E+00	3.452740E+00
3.867580E+00	3.384740E+00	3.566460E+00
3.970200E+00	3.347260E+00	3.590800E+00
3.999440E+00	3.300190E+00	3.558140E+00
4.037850E+00	3.238180E+00	3.557290E+00
4.106700E+00	3.130100E+00	3.578060E+00
4.084670E+00	3.201410E+00	3.601370E+00
4.136050E+00	3.041800E+00	3.513090E+00
4.028730E+00	3.293960E+00	3.609020E+00
4.068020E+00	3.241530E+00	3.615290E+00
1.740410E+00	2.393160E+00	3.689260E+00
1.768510E+00	2.440850E+00	3.673590E+00
1.738840E+00	2.384860E+00	3.638950E+00
1.718050E+00	2.315530E+00	3.569590E+00
1.711880E+00	2.321950E+00	3.658100E+00
1.661630E+00	2.178750E+00	3.519340E+00
1.681140E+00	2.216560E+00	3.614320E+00
1.581070E+00	2.063030E+00	3.477700E+00
1.603930E+00	2.103400E+00	3.569400E+00
1.515060E+00	1.953230E+00	3.451490E+00
1.542000E+00	1.991550E+00	3.535490E+00
1.441250E+00	1.853560E+00	3.429120E+00
1.464250E+00	1.887090E+00	3.511060E+00
1.396600E+00	1.764810E+00	3.415040E+00
1.410960E+00	1.782020E+00	3.508690E+00
1.370590E+00	1.714900E+00	3.416540E+00
1.376750E+00	1.720980E+00	3.462070E+00
1.355460E+00	1.672010E+00	3.448140E+00
1.773390E+00	2.432250E+00	3.611000E+00
1.814420E+00	2.528820E+00	3.687290E+00
1.345710E+00	1.599500E+00	3.415690E+00
1.343650E+00	1.555570E+00	3.357740E+00
1.351080E+00	1.543130E+00	3.416320E+00
1.358660E+00	1.507570E+00	3.394860E+00
1.829770E+00	2.525240E+00	3.579580E+00
1.853570E+00	2.596980E+00	3.655010E+00
1.384650E+00	1.456790E+00	3.352330E+00
1.447690E+00	1.393230E+00	3.339220E+00
1.433630E+00	1.400150E+00	3.455480E+00
1.498670E+00	1.357030E+00	3.369690E+00
1.482350E+00	1.363420E+00	3.420300E+00
1.540920E+00	1.334790E+00	3.420290E+00
1.877460E+00	2.640910E+00	3.670560E+00
1.899870E+00	2.682550E+00	3.689030E+00
1.886360E+00	2.648480E+00	3.624990E+00
1.622740E+00	1.297130E+00	3.395950E+00
1.743680E+00	1.263410E+00	3.407140E+00
1.700590E+00	1.258370E+00	3.510220E+00
1.809710E+00	1.245460E+00	3.496930E+00
1.955900E+00	2.850880E+00	3.673970E+00
1.926950E+00	2.756580E+00	3.673690E+00
1.902570E+00	1.240580E+00	3.427250E+00
2.018290E+00	2.972250E+00	3.711100E+00
1.994130E+00	2.912470E+00	3.738580E+00
2.019440E+00	1.219110E+00	3.402760E+00
2.034990E+00	1.205640E+00	3.478340E+00
2.106630E+00	1.193800E+00	3.450720E+00
2.048600E+00	3.028110E+00	3.693900E+00
2.228300E+00	1.149810E+00	3.472890E+00
2.356230E+00	1.090420E+00	3.532750E+00
2.092820E+00	3.073050E+00	3.658600E+00
2.437800E+00	1.039900E+00	3.499060E+00
2.157940E+00	3.135650E+00	3.724290E+00
2.209890E+00	3.182400E+00	3.735870E+00
2.201050E+00	3.159740E+00	3.666070E+00
2.523010E+00	9.914130E-01	3.466370E+00
2.616180E+00	9.109190E-01	3.541360E+00
2.256710E+00	3.207940E+00	3.696360E+00
2.685480E+00	8.359740E-01	3.493080E+00
2.327370E+00	3.249110E+00	3.673330E+00
2.758510E+00	7.712980E-01	3.439100E+00
2.841550E+00	6.809090E-01	3.500190E+00
2.381550E+00	3.319400E+00	3.737650E+00
2.446090E+00	3.369410E+00	3.742310E+00
2.411760E+00	3.337160E+00	3.684280E+00
2.920510E+00	6.178440E-01	3.432250E+00
2.999180E+00	5.556050E-01	3.490740E+00
2.458080E+00	3.356450E+00	3.666310E+00
2.522270E+00	3.400800E+00	3.738960E+00
3.084350E+00	5.332980E-01	3.444890E+00
3.168920E+00	5.155330E-01	3.512130E+00
2.550700E+00	3.394830E+00	3.674700E+00
2.566370E+00	3.426270E+00	3.736040E+00
3.268530E+00	5.320460E-01	3.469530E+00
2.599050E+00	3.446870E+00	3.738400E+00
2.640130E+00	3.451330E+00	3.700990E+00
3.386300E+00	5.776020E-01	3.434700E+00
2.735140E+00	3.495030E+00	3.710900E+00
3.495350E+00	6.360700E-01	3.423610E+00
2.823720E+00	3.539940E+00	3.710750E+00
3.612620E+00	7.297360E-01	3.492880E+00
3.673150E+00	7.753020E-01	3.399060E+00
3.774230E+00	8.288240E-01	3.498230E+00
2.900650E+00	3.554920E+00	3.704660E+00
3.913540E+00	9.094680E-01	3.510720E+00
2.968910E+00	3.573370E+00	3.693700E+00
4.009170E+00	9.944290E-01	3.480450E+00
3.032040E+00	3.583470E+00	3.673200E+00
3.094590E+00	3.580430E+00	3.743800E+00
4.126370E+00	1.088270E+00	3.459920E+00
3.150390E+00	3.542000E+00	3.701240E+00
3.228210E+00	3.532400E+00	3.708260E+00
3.251310E+00	3.491320E+00	3.622290E+00
3.296420E+00	3.487330E+00	3.673520E+00
4.275450E+00	1.263120E+00	3.478700E+00
4.235440E+00	1.157260E+00	3.525140E+00
3.369330E+00	3.467370E+00	3.680100E+00
3.434930E+00	3.469090E+00	3.678190E+00
4.428320E+00	1.721930E+00	3.532390E+00
4.421940E+00	1.607350E+00	3.548930E+00
4.395390E+00	1.494120E+00	3.526950E+00
4.349280E+00	1.365030E+00	3.510340E+00
3.513770E+00	3.462180E+00	3.661490E+00
3.604560E+00	3.468830E+00	3.664510E+00
4.426660E+00	2.460000E+00	3.616530E+00
4.395910E+00	2.537130E+00	3.528350E+00
4.394830E+00	2.582890E+00	3.593550E+00
4.454140E+00	2.319840E+00	3.632970E+00
4.455600E+00	2.205210E+00	3.597830E+00
4.451620E+00	2.063000E+00	3.575330E+00
4.446760E+00	1.922320E+00	3.562890E+00
4.440220E+00	1.826720E+00	3.537800E+00
3.706350E+00	3.463750E+00	3.653360E+00
3.862600E+00	3.440610E+00	3.673470E+00
4.225990E+00	2.959190E+00	3.670990E+00
4.167180E+00	3.027410E+00	3.588620E+00
4.170150E+00	3.065330E+00	3.656120E+00
4.283980E+00	2.846270E+00	3.681890E+00
4.315760E+00	2.765590E+00	3.643810E+00
4.358360E+00	2.672500E+00	3.613710E+00
3.931380E+00	3.425730E+00	3.678570E+00
3.938400E+00	3.402050E+00	3.646080E+00
4.100960E+00	3.215670E+00	3.663640E+00
4.146760E+00	3.141980E+00	3.703060E+00
3.962090E+00	3.410710E+00	3.680990E+00
4.009820E+00	3.360980E+00	3.686810E+00
4.060750E+00	3.277910E+00	3.656620E+00
1.682780E+00	2.237160E+00	3.758480E+00
1.700040E+00	2.288840E+00	3.768520E+00
1.691950E+00	2.247460E+00	3.705660E+00
1.635140E+00	2.140190E+00	3.659390E+00
1.656880E+00	2.173780E+00	3.740660E+00
1.571210E+00	2.033010E+00	3.622490E+00
1.598140E+00	2.074320E+00	3.708340E+00
1.498550E+00	1.924760E+00	3.595910E+00
1.545280E+00	1.968240E+00	3.683040E+00
1.439160E+00	1.837040E+00	3.576560E+00
1.471710E+00	1.859250E+00	3.680130E+00
1.414260E+00	1.786550E+00	3.572600E+00
1.431670E+00	1.793470E+00	3.626650E+00
1.401900E+00	1.742300E+00	3.601960E+00
1.773440E+00	2.448080E+00	3.749090E+00
1.721780E+00	2.348050E+00	3.732790E+00
1.363720E+00	1.684930E+00	3.541750E+00
1.347470E+00	1.623250E+00	3.515560E+00
1.366590E+00	1.615170E+00	3.624150E+00
1.351880E+00	1.563960E+00	3.559560E+00
1.817410E+00	2.547940E+00	3.778840E+00
1.851450E+00	2.610450E+00	3.784210E+00
1.833690E+00	2.583030E+00	3.740240E+00
1.356920E+00	1.516550E+00	3.496470E+00
1.386230E+00	1.453020E+00	3.482670E+00
1.392440E+00	1.465830E+00	3.595910E+00
1.416720E+00	1.417260E+00	3.516920E+00
1.413430E+00	1.426270E+00	3.566140E+00
1.443960E+00	1.388270E+00	3.559480E+00
1.867600E+00	2.633350E+00	3.724330E+00
1.898910E+00	2.676920E+00	3.823140E+00
1.501250E+00	1.344250E+00	3.517200E+00
1.599950E+00	1.296640E+00	3.517500E+00
1.578630E+00	1.307640E+00	3.623810E+00
1.659210E+00	1.265120E+00	3.557480E+00
1.642910E+00	1.271900E+00	3.602800E+00
1.706380E+00	1.243460E+00	3.609210E+00
1.928040E+00	2.744410E+00	3.829170E+00
1.937820E+00	2.780350E+00	3.813980E+00
1.920780E+00	2.732130E+00	3.762270E+00
1.893060E+00	1.222190E+00	3.540640E+00
1.814520E+00	1.226540E+00	3.598540E+00
1.949090E+00	1.191740E+00	3.628600E+00
1.960830E+00	2.840190E+00	3.794130E+00
2.006610E+00	1.192370E+00	3.553470E+00
2.106740E+00	1.157810E+00	3.613820E+00
2.047220E+00	1.165140E+00	3.640000E+00
2.141110E+00	1.135110E+00	3.686340E+00
2.025460E+00	2.973350E+00	3.801060E+00
2.004250E+00	2.919670E+00	3.814900E+00
2.143420E+00	1.163990E+00	3.551240E+00
2.199120E+00	1.123380E+00	3.642710E+00
2.047050E+00	3.023450E+00	3.777570E+00
2.318550E+00	1.090800E+00	3.636530E+00
2.101010E+00	3.088940E+00	3.796340E+00
2.443300E+00	1.021160E+00	3.616420E+00
2.200620E+00	3.185450E+00	3.806280E+00
2.157880E+00	3.148400E+00	3.821440E+00
2.536660E+00	9.721450E-01	3.582420E+00
2.631560E+00	8.909190E-01	3.659990E+00
2.246210E+00	3.215890E+00	3.783010E+00
2.700830E+00	8.150440E-01	3.613490E+00
2.320420E+00	3.266900E+00	3.805750E+00
2.769220E+00	7.506460E-01	3.562050E+00
2.850720E+00	6.630630E-01	3.624730E+00
2.429490E+00	3.375280E+00	3.828660E+00
2.374660E+00	3.334980E+00	3.836300E+00
2.920230E+00	5.997660E-01	3.557600E+00
2.998960E+00	5.397550E-01	3.613460E+00
2.510500E+00	3.410980E+00	3.824840E+00
3.079990E+00	5.186870E-01	3.557650E+00
3.173340E+00	5.012490E-01	3.628900E+00
2.587730E+00	3.455390E+00	3.810380E+00
3.270770E+00	5.174080E-01	3.589040E+00
2.648380E+00	3.496970E+00	3.846810E+00
2.647380E+00	3.482880E+00	3.791610E+00
3.382010E+00	5.646820E-01	3.554270E+00
2.680640E+00	3.506630E+00	3.839230E+00
2.727950E+00	3.516440E+00	3.831130E+00
3.498910E+00	6.257140E-01	3.524580E+00
2.821310E+00	3.557340E+00	3.819940E+00
3.738260E+00	8.010370E-01	3.608460E+00
3.607250E+00	7.088770E-01	3.621570E+00
2.907910E+00	3.577710E+00	3.816980E+00
3.891580E+00	8.975330E-01	3.607310E+00
2.959590E+00	3.587890E+00	3.776250E+00
4.016710E+00	9.941620E-01	3.596510E+00
3.025940E+00	3.606150E+00	3.789770E+00
3.101550E+00	3.601780E+00	3.849260E+00
4.134170E+00	1.081470E+00	3.567530E+00
3.166350E+00	3.566500E+00	3.791030E+00
3.250920E+00	3.567230E+00	3.810840E+00
3.314130E+00	3.510100E+00	3.744570E+00
4.297210E+00	1.270430E+00	3.592120E+00
4.246070E+00	1.157030E+00	3.635790E+00
3.342610E+00	3.541380E+00	3.816870E+00
3.407290E+00	3.538720E+00	3.810140E+00
3.428070E+00	3.503210E+00	3.744350E+00
4.442590E+00	1.655240E+00	3.616580E+00
4.423550E+00	1.533720E+00	3.633630E+00
4.454000E+00	1.612910E+00	3.677410E+00
4.386480E+00	1.386640E+00	3.620240E+00
3.481810E+00	3.543380E+00	3.808000E+00
3.579400E+00	3.546420E+00	3.818740E+00
3.592010E+00	3.502610E+00	3.739410E+00
4.410250E+00	2.605490E+00	3.695290E+00
4.456670E+00	2.488280E+00	3.758490E+00
4.474290E+00	2.360220E+00	3.722110E+00
4.485300E+00	2.231900E+00	3.704740E+00
4.482890E+00	2.096960E+00	3.685030E+00
4.475480E+00	1.949810E+00	3.667680E+00
4.456700E+00	1.784630E+00	3.639360E+00
4.460760E+00	1.676180E+00	3.671060E+00
3.673250E+00	3.531160E+00	3.805000E+00
3.771290E+00	3.534410E+00	3.847640E+00
3.774800E+00	3.493770E+00	3.760690E+00
4.191640E+00	3.064000E+00	3.749020E+00
4.243900E+00	2.983500E+00	3.812620E+00
4.286810E+00	2.882590E+00	3.765910E+00
4.332990E+00	2.781380E+00	3.740240E+00
4.361700E+00	2.703230E+00	3.689740E+00
3.861580E+00	3.489820E+00	3.837320E+00
3.935130E+00	3.434500E+00	3.785170E+00
3.952860E+00	3.420030E+00	3.709000E+00
3.991370E+00	3.399790E+00	3.744950E+00
4.116960E+00	3.233390E+00	3.789230E+00
4.071040E+00	3.283740E+00	3.713440E+00
4.048520E+00	3.330610E+00	3.769570E+00
4.167560E+00	3.139450E+00	3.793150E+00
4.020340E+00	3.371810E+00	3.749460E+00
1.684220E+00	2.246150E+00	3.895260E+00
1.702170E+00	2.305270E+00	3.882370E+00
1.684640E+00	2.235730E+00	3.817930E+00
1.621960E+00	2.120170E+00	3.792000E+00
1.653950E+00	2.169250E+00	3.875200E+00
1.574250E+00	2.018590E+00	3.766340E+00
1.602210E+00	2.075840E+00	3.855570E+00
1.514130E+00	1.925550E+00	3.748910E+00
1.555700E+00	1.978550E+00	3.834430E+00
1.476320E+00	1.872100E+00	3.748040E+00
1.495680E+00	1.894760E+00	3.816040E+00
1.463350E+00	1.831400E+00	3.779440E+00
1.729690E+00	2.370330E+00	3.917970E+00
1.767020E+00	2.433930E+00	3.902460E+00
1.733940E+00	2.365570E+00	3.827920E+00
1.434910E+00	1.752070E+00	3.731840E+00
1.389710E+00	1.676810E+00	3.663290E+00
1.402400E+00	1.684660E+00	3.740540E+00
1.382750E+00	1.633060E+00	3.685670E+00
1.392610E+00	1.645890E+00	3.742660E+00
1.386900E+00	1.602930E+00	3.724940E+00
1.797570E+00	2.499840E+00	3.940810E+00
1.824690E+00	2.560350E+00	3.927780E+00
1.797940E+00	2.495380E+00	3.855600E+00
1.377600E+00	1.512600E+00	3.614720E+00
1.389690E+00	1.548000E+00	3.703530E+00
1.396410E+00	1.487540E+00	3.648110E+00
1.399530E+00	1.501470E+00	3.688480E+00
1.414840E+00	1.467420E+00	3.691940E+00
1.851980E+00	2.602990E+00	3.868860E+00
1.448070E+00	1.408980E+00	3.673090E+00
1.498460E+00	1.349390E+00	3.632580E+00
1.488600E+00	1.363160E+00	3.693240E+00
1.546820E+00	1.323270E+00	3.669920E+00
1.525110E+00	1.335510E+00	3.712620E+00
1.581190E+00	1.302090E+00	3.718970E+00
1.908480E+00	2.692560E+00	3.927400E+00
1.932200E+00	2.759310E+00	3.934200E+00
1.925440E+00	2.733790E+00	3.877010E+00
1.674310E+00	1.251660E+00	3.716880E+00
1.769460E+00	1.216950E+00	3.689900E+00
1.748670E+00	1.212980E+00	3.750030E+00
1.807820E+00	1.199800E+00	3.767820E+00
1.944840E+00	2.795510E+00	3.881560E+00
1.894960E+00	1.194210E+00	3.725130E+00
1.984060E+00	2.876750E+00	3.929230E+00
2.015500E+00	2.936050E+00	3.929780E+00
2.001360E+00	2.907180E+00	3.868800E+00
2.047150E+00	1.155180E+00	3.731010E+00
2.177560E+00	1.114680E+00	3.767670E+00
2.026680E+00	2.962170E+00	3.879000E+00
2.277870E+00	1.086350E+00	3.729900E+00
2.062600E+00	3.041960E+00	3.894840E+00
2.339130E+00	1.068070E+00	3.705450E+00
2.367270E+00	1.050710E+00	3.740790E+00
2.117220E+00	3.115670E+00	3.919320E+00
2.152730E+00	3.166290E+00	3.942930E+00
2.143550E+00	3.141740E+00	3.876230E+00
2.438230E+00	1.009450E+00	3.740490E+00
2.371730E+00	1.053250E+00	3.707700E+00
2.188340E+00	3.193790E+00	3.898780E+00
2.547920E+00	9.525880E-01	3.703770E+00
2.648290E+00	8.698430E-01	3.778820E+00
2.252500E+00	3.234720E+00	3.868960E+00
2.714820E+00	7.951050E-01	3.734930E+00
2.321630E+00	3.295870E+00	3.945060E+00
2.364720E+00	3.357870E+00	3.966030E+00
2.355770E+00	3.327200E+00	3.894200E+00
2.782340E+00	7.294490E-01	3.684950E+00
2.868520E+00	6.441330E-01	3.751290E+00
2.408910E+00	3.384110E+00	3.926970E+00
2.931960E+00	5.818450E-01	3.686640E+00
3.010260E+00	5.281900E-01	3.723110E+00
2.493100E+00	3.423970E+00	3.922190E+00
3.085090E+00	5.046440E-01	3.675220E+00
3.182780E+00	4.871710E-01	3.745840E+00
2.566130E+00	3.467910E+00	3.913530E+00
3.279830E+00	5.046130E-01	3.708030E+00
2.633440E+00	3.504180E+00	3.908700E+00
3.388710E+00	5.540450E-01	3.675430E+00
2.691640E+00	3.520590E+00	3.895030E+00
2.754520E+00	3.555360E+00	3.955920E+00
3.501960E+00	6.148610E-01	3.643540E+00
2.818510E+00	3.580260E+00	3.922620E+00
3.730090E+00	7.849490E-01	3.722930E+00
3.616080E+00	6.928490E-01	3.735910E+00
2.891600E+00	3.593250E+00	3.911730E+00
3.871830E+00	8.818050E-01	3.712900E+00
2.956120E+00	3.610050E+00	3.903540E+00
2.979590E+00	3.607440E+00	3.846870E+00
3.037130E+00	3.642220E+00	3.920660E+00
4.028220E+00	9.995040E-01	3.717730E+00
3.113500E+00	3.630720E+00	3.920470E+00
4.148310E+00	1.084230E+00	3.669290E+00
3.184350E+00	3.615390E+00	3.894930E+00
3.299810E+00	3.615040E+00	3.895990E+00
4.325450E+00	1.275790E+00	3.737640E+00
4.245930E+00	1.147910E+00	3.703940E+00
3.368290E+00	3.626870E+00	3.918850E+00
3.401530E+00	3.581960E+00	3.864430E+00
4.447570E+00	1.547320E+00	3.714590E+00
4.428540E+00	1.425270E+00	3.719460E+00
4.409500E+00	1.366030E+00	3.765720E+00
3.438230E+00	3.641450E+00	3.922920E+00
3.521180E+00	3.641490E+00	3.933270E+00
3.518580E+00	3.591880E+00	3.875170E+00
4.438870E+00	2.619900E+00	3.843780E+00
4.386930E+00	2.692370E+00	3.758920E+00
4.373100E+00	2.749570E+00	3.831690E+00
4.477350E+00	2.487500E+00	3.856780E+00
4.496510E+00	2.383270E+00	3.827020E+00
4.512400E+00	2.259200E+00	3.806600E+00
4.514850E+00	2.124320E+00	3.789870E+00
4.507720E+00	1.986130E+00	3.773380E+00
4.500960E+00	1.838140E+00	3.764280E+00
4.477500E+00	1.655930E+00	3.752240E+00
4.452900E+00	1.507500E+00	3.781820E+00
4.438400E+00	1.416240E+00	3.783620E+00
3.592180E+00	3.620630E+00	3.919980E+00
3.655400E+00	3.577920E+00	3.872650E+00
3.776250E+00	3.575100E+00	3.921350E+00
4.205800E+00	3.095060E+00	3.869930E+00
4.264380E+00	3.011740E+00	3.943190E+00
4.300120E+00	2.904630E+00	3.875620E+00
4.326570E+00	2.827850E+00	3.820070E+00
3.871050E+00	3.524460E+00	3.908490E+00
3.959840E+00	3.461930E+00	3.889730E+00
4.051360E+00	3.357280E+00	3.876090E+00
4.013420E+00	3.381860E+00	3.787020E+00
4.152440E+00	3.252000E+00	3.922920E+00
4.170800E+00	3.177400E+00	3.860330E+00
1.706890E+00	2.305080E+00	3.956330E+00
1.683770E+00	2.219760E+00	3.946190E+00
1.652770E+00	2.142490E+00	3.950500E+00
1.608190E+00	2.045050E+00	3.933450E+00
1.558470E+00	1.949200E+00	3.915300E+00
1.503220E+00	1.855030E+00	3.912060E+00
1.456170E+00	1.791710E+00	3.830900E+00
1.475430E+00	1.792980E+00	3.894440E+00
1.452560E+00	1.751250E+00	3.865330E+00
1.768170E+00	2.432490E+00	3.976000E+00
1.730580E+00	2.371140E+00	3.969530E+00
1.421790E+00	1.682620E+00	3.840490E+00
1.402290E+00	1.616980E+00	3.817840E+00
1.395410E+00	1.575700E+00	3.792420E+00
1.422620E+00	1.588100E+00	3.869130E+00
1.426080E+00	1.545740E+00	3.855240E+00
1.824190E+00	2.554990E+00	3.986380E+00
1.805110E+00	2.505790E+00	4.006410E+00
1.418840E+00	1.492200E+00	3.783470E+00
1.437370E+00	1.447370E+00	3.760470E+00
1.456910E+00	1.458890E+00	3.842590E+00
1.468770E+00	1.413530E+00	3.806690E+00
1.872310E+00	2.628960E+00	3.997060E+00
1.491760E+00	1.364690E+00	3.761390E+00
1.554060E+00	1.319470E+00	3.808960E+00
1.618070E+00	1.277030E+00	3.793280E+00
1.630860E+00	1.284170E+00	3.890470E+00
1.684880E+00	1.243830E+00	3.844450E+00
1.930260E+00	2.747230E+00	3.988770E+00
1.916630E+00	2.702740E+00	4.010000E+00
1.771100E+00	1.209760E+00	3.841640E+00
1.902030E+00	1.186850E+00	3.848800E+00
1.955740E+00	2.820230E+00	4.004810E+00
2.007120E+00	1.156980E+00	3.825740E+00
2.007270E+00	1.160300E+00	3.901280E+00
2.089120E+00	1.143110E+00	3.909850E+00
2.018660E+00	2.939120E+00	4.004070E+00
1.993980E+00	2.890200E+00	4.023690E+00
2.156080E+00	1.123830E+00	3.854800E+00
2.038070E+00	2.992970E+00	3.968830E+00
2.287110E+00	1.077690E+00	3.841290E+00
2.075380E+00	3.065310E+00	4.036940E+00
2.114980E+00	3.123960E+00	4.059190E+00
2.100200E+00	3.101070E+00	3.985420E+00
2.383980E+00	1.039570E+00	3.812630E+00
2.140660E+00	3.161000E+00	4.018590E+00
2.480340E+00	9.816220E-01	3.860570E+00
2.186640E+00	3.214720E+00	4.001690E+00
2.576310E+00	9.316650E-01	3.838600E+00
2.673350E+00	8.530320E-01	3.881540E+00
2.248570E+00	3.252600E+00	3.974820E+00
2.731650E+00	7.892020E-01	3.858810E+00
2.354420E+00	3.363410E+00	4.043600E+00
2.308150E+00	3.309030E+00	4.057630E+00
2.805260E+00	7.149820E-01	3.816840E+00
2.882410E+00	6.388740E-01	3.847300E+00
2.411030E+00	3.405430E+00	4.035290E+00
2.968390E+00	5.601570E-01	3.852850E+00
2.484180E+00	3.439640E+00	4.025720E+00
3.089640E+00	4.979650E-01	3.798370E+00
2.551830E+00	3.482860E+00	4.012450E+00
2.619470E+00	3.516910E+00	4.002230E+00
3.401550E+00	5.460640E-01	3.799110E+00
3.285830E+00	4.902550E-01	3.822250E+00
2.691220E+00	3.534860E+00	3.989650E+00
2.753020E+00	3.564700E+00	4.060750E+00
3.518810E+00	6.084610E-01	3.762360E+00
2.824320E+00	3.593800E+00	4.029870E+00
3.722900E+00	7.604820E-01	3.842400E+00
3.618930E+00	6.761700E-01	3.826980E+00
2.878420E+00	3.604210E+00	3.985190E+00
3.857280E+00	8.695750E-01	3.822570E+00
2.951260E+00	3.623140E+00	3.997640E+00
3.037650E+00	3.668130E+00	4.053950E+00
3.978790E+00	9.459280E-01	3.801190E+00
3.144520E+00	3.664920E+00	4.003920E+00
4.103640E+00	1.071450E+00	3.858060E+00
[truncated: 10,719 more rows]
