# Supplementary material for: A New MRI-Based Model of Heart Function with Coupled Hemodynamics and Application to Normal and Diseased Canine Left Ventricles
Source: Front Bioeng Biotechnol. 2015 Sep 23;3:140. doi: 10.3389/fbioe.2015.00140 (PMC4585083; doi:10.3389/fbioe.2015.00140)
Supplement: Supplementary file 5 [file Data_Sheet_5.ZIP › Case2_Normal_LBBB_Systole/nodes/case2_systole_time_0.3406.csv]

3.146330E+00	1.837840E+00	8.222680E-01
3.167300E+00	1.893880E+00	8.146960E-01
3.190880E+00	1.851810E+00	8.261620E-01
3.196600E+00	1.800070E+00	8.513160E-01
3.220120E+00	1.965570E+00	8.105200E-01
3.250610E+00	2.033650E+00	8.130900E-01
3.272100E+00	1.985930E+00	8.431400E-01
3.274210E+00	1.892860E+00	8.825020E-01
3.384260E+00	1.832640E+00	9.812690E-01
3.307260E+00	1.773180E+00	9.690620E-01
3.438720E+00	1.783650E+00	1.079730E+00
3.343380E+00	2.029760E+00	8.968650E-01
3.410640E+00	1.927090E+00	1.000310E+00
3.466230E+00	1.856020E+00	1.062790E+00
2.793530E+00	2.058550E+00	8.193400E-01
2.821080E+00	2.160180E+00	8.346590E-01
2.862470E+00	2.111620E+00	8.149650E-01
2.876540E+00	2.046620E+00	8.050220E-01
2.885880E+00	2.255400E+00	8.523840E-01
2.916310E+00	2.341200E+00	8.958010E-01
2.953450E+00	2.292120E+00	8.558670E-01
3.002420E+00	2.174130E+00	8.064870E-01
3.137650E+00	2.005230E+00	7.783240E-01
2.967870E+00	1.985810E+00	7.902890E-01
3.059840E+00	1.817120E+00	8.364330E-01
3.210560E+00	1.689270E+00	9.583280E-01
3.061330E+00	1.661130E+00	9.681610E-01
3.292800E+00	1.625250E+00	1.153550E+00
3.182020E+00	1.573210E+00	1.126050E+00
3.297750E+00	1.582910E+00	1.245350E+00
3.041330E+00	2.366360E+00	8.975580E-01
3.234260E+00	2.347660E+00	9.313560E-01
3.257500E+00	2.154890E+00	8.506240E-01
3.364330E+00	1.698750E+00	1.120310E+00
3.431230E+00	1.627480E+00	1.322330E+00
3.341400E+00	2.277080E+00	9.874050E-01
3.348520E+00	2.366130E+00	1.046900E+00
3.404200E+00	2.167970E+00	9.969140E-01
3.462680E+00	2.039970E+00	1.051600E+00
3.501610E+00	1.933080E+00	1.127760E+00
3.524210E+00	1.851740E+00	1.212940E+00
3.485220E+00	1.749470E+00	1.264430E+00
3.437470E+00	2.320670E+00	1.120760E+00
3.500490E+00	2.158550E+00	1.153240E+00
3.543270E+00	2.019580E+00	1.220120E+00
3.550390E+00	1.930960E+00	1.247300E+00
2.510300E+00	2.473760E+00	1.185340E+00
2.546580E+00	2.532410E+00	1.208480E+00
2.555190E+00	2.480670E+00	1.153450E+00
2.615710E+00	2.423500E+00	1.084480E+00
2.502040E+00	2.400240E+00	1.154840E+00
2.620430E+00	2.252420E+00	9.747770E-01
2.496950E+00	2.255290E+00	1.082980E+00
2.671840E+00	2.063280E+00	8.719510E-01
2.515620E+00	2.084950E+00	1.029600E+00
2.661810E+00	1.868110E+00	9.442610E-01
2.556260E+00	1.904690E+00	1.041650E+00
2.727840E+00	1.763430E+00	9.418490E-01
2.630900E+00	1.729540E+00	1.065290E+00
2.751580E+00	1.661270E+00	1.039130E+00
2.640110E+00	2.556890E+00	1.180620E+00
2.793700E+00	2.567600E+00	1.084720E+00
2.737370E+00	2.404960E+00	9.821730E-01
2.784370E+00	2.283160E+00	8.921910E-01
2.811150E+00	1.903160E+00	8.473500E-01
2.883080E+00	1.695910E+00	9.512640E-01
2.997030E+00	1.566400E+00	1.094700E+00
2.851940E+00	1.586300E+00	1.105030E+00
3.102160E+00	1.504610E+00	1.280410E+00
2.935520E+00	1.501590E+00	1.256430E+00
3.180660E+00	1.446930E+00	1.407110E+00
3.040350E+00	1.414560E+00	1.438260E+00
3.184300E+00	1.405830E+00	1.532980E+00
2.940330E+00	2.465370E+00	9.807020E-01
3.010170E+00	2.640030E+00	1.122100E+00
3.296590E+00	1.540700E+00	1.379620E+00
3.304010E+00	1.458050E+00	1.543590E+00
3.119910E+00	2.590290E+00	1.081160E+00
3.188170E+00	2.696450E+00	1.184560E+00
3.173680E+00	2.492960E+00	9.990840E-01
3.443260E+00	1.582690E+00	1.469080E+00
3.473640E+00	1.550240E+00	1.621270E+00
3.262810E+00	2.615160E+00	1.148850E+00
3.325010E+00	2.717290E+00	1.286320E+00
3.363960E+00	2.485260E+00	1.126520E+00
3.581220E+00	1.812560E+00	1.359650E+00
3.586840E+00	1.731410E+00	1.468660E+00
3.553230E+00	1.632100E+00	1.543600E+00
3.399790E+00	2.642320E+00	1.263700E+00
3.431880E+00	2.721090E+00	1.369670E+00
3.465950E+00	2.572740E+00	1.297830E+00
3.490110E+00	2.443800E+00	1.285940E+00
3.538770E+00	2.282890E+00	1.290940E+00
3.597010E+00	2.120290E+00	1.337890E+00
3.623700E+00	1.936430E+00	1.419230E+00
3.642220E+00	2.063450E+00	1.469110E+00
3.634730E+00	1.818430E+00	1.473620E+00
3.471860E+00	2.655020E+00	1.382810E+00
3.538240E+00	2.565520E+00	1.468320E+00
3.569500E+00	2.393090E+00	1.457520E+00
3.604270E+00	2.240740E+00	1.463540E+00
3.644860E+00	2.136030E+00	1.491400E+00
2.285530E+00	2.526330E+00	1.499120E+00
2.321050E+00	2.599510E+00	1.503250E+00
2.327350E+00	2.530460E+00	1.448470E+00
2.349790E+00	2.448350E+00	1.386550E+00
2.280310E+00	2.449170E+00	1.482000E+00
2.350330E+00	2.297070E+00	1.316530E+00
2.282330E+00	2.310210E+00	1.433180E+00
2.350330E+00	2.132380E+00	1.272380E+00
2.285140E+00	2.157720E+00	1.382500E+00
2.377560E+00	1.966310E+00	1.277080E+00
2.314130E+00	1.998100E+00	1.387710E+00
2.413860E+00	1.807760E+00	1.274370E+00
2.345330E+00	1.840180E+00	1.388640E+00
2.478880E+00	1.695320E+00	1.311860E+00
2.418070E+00	1.682870E+00	1.454050E+00
2.525970E+00	1.585850E+00	1.423680E+00
2.385660E+00	2.681550E+00	1.503410E+00
2.439790E+00	2.765510E+00	1.527100E+00
2.440470E+00	2.702180E+00	1.471720E+00
2.421130E+00	2.606660E+00	1.411550E+00
2.458680E+00	2.468490E+00	1.261180E+00
2.420190E+00	2.274470E+00	1.197480E+00
2.416140E+00	2.106290E+00	1.145530E+00
2.449090E+00	1.936110E+00	1.156700E+00
2.501260E+00	1.777710E+00	1.171550E+00
2.590260E+00	1.631140E+00	1.275580E+00
2.665230E+00	1.550440E+00	1.318540E+00
2.632700E+00	1.529300E+00	1.417930E+00
2.705610E+00	1.498650E+00	1.380270E+00
2.506950E+00	2.724260E+00	1.445530E+00
2.528580E+00	2.791080E+00	1.499930E+00
2.595480E+00	2.658500E+00	1.311910E+00
2.746560E+00	1.553890E+00	1.236910E+00
2.881610E+00	1.444950E+00	1.385730E+00
2.780040E+00	1.453960E+00	1.406140E+00
2.949930E+00	1.395490E+00	1.474770E+00
2.880290E+00	1.386980E+00	1.530760E+00
2.997020E+00	1.366920E+00	1.558150E+00
2.607660E+00	2.788410E+00	1.453870E+00
2.749670E+00	2.783050E+00	1.406830E+00
2.730420E+00	2.721690E+00	1.314780E+00
2.748780E+00	2.669860E+00	1.230440E+00
3.275900E+00	1.402070E+00	1.665650E+00
3.122220E+00	1.363710E+00	1.680170E+00
3.263000E+00	1.368030E+00	1.787740E+00
2.827640E+00	2.760970E+00	1.314840E+00
2.857010E+00	2.812270E+00	1.396850E+00
2.933350E+00	2.724190E+00	1.236700E+00
3.427030E+00	1.446990E+00	1.697110E+00
3.390240E+00	1.402280E+00	1.804980E+00
2.951230E+00	2.817160E+00	1.384530E+00
3.126230E+00	2.819480E+00	1.378630E+00
3.105970E+00	2.738540E+00	1.247530E+00
3.516120E+00	1.500400E+00	1.741580E+00
3.544050E+00	1.462560E+00	1.858590E+00
3.251570E+00	2.792720E+00	1.328740E+00
3.247630E+00	2.846150E+00	1.425920E+00
3.657280E+00	1.693550E+00	1.634260E+00
3.658440E+00	1.628480E+00	1.729570E+00
3.611390E+00	1.542410E+00	1.791040E+00
3.322640E+00	2.838800E+00	1.473850E+00
3.387280E+00	2.782500E+00	1.431730E+00
3.697860E+00	2.063700E+00	1.603350E+00
3.723850E+00	1.929660E+00	1.664020E+00
3.693870E+00	1.800340E+00	1.650780E+00
3.718760E+00	1.695470E+00	1.734960E+00
3.503900E+00	2.728890E+00	1.512430E+00
3.609190E+00	2.654370E+00	1.619020E+00
3.620560E+00	2.574340E+00	1.585350E+00
3.636190E+00	2.482180E+00	1.595210E+00
3.660690E+00	2.326300E+00	1.620400E+00
3.669660E+00	2.418500E+00	1.714000E+00
3.675990E+00	2.191350E+00	1.587410E+00
3.651130E+00	2.550430E+00	1.692980E+00
3.666420E+00	2.479850E+00	1.709630E+00
2.150770E+00	2.596980E+00	1.714750E+00
2.188010E+00	2.669430E+00	1.718560E+00
2.198460E+00	2.602410E+00	1.661050E+00
2.232390E+00	2.516780E+00	1.577170E+00
2.144450E+00	2.520600E+00	1.692390E+00
2.217750E+00	2.335040E+00	1.551730E+00
2.151930E+00	2.375070E+00	1.662550E+00
2.224860E+00	2.181490E+00	1.507830E+00
2.145820E+00	2.190250E+00	1.642990E+00
2.255070E+00	2.032980E+00	1.496140E+00
2.202820E+00	2.065380E+00	1.593440E+00
2.279690E+00	1.881060E+00	1.487880E+00
2.221310E+00	1.929490E+00	1.596220E+00
2.335210E+00	1.749480E+00	1.520040E+00
2.267450E+00	1.788230E+00	1.605840E+00
2.373990E+00	1.663770E+00	1.549120E+00
2.340610E+00	1.645430E+00	1.641010E+00
2.407940E+00	1.596440E+00	1.587680E+00
2.255030E+00	2.748410E+00	1.717020E+00
2.306950E+00	2.834560E+00	1.744080E+00
2.313830E+00	2.777080E+00	1.680250E+00
2.304740E+00	2.688040E+00	1.618320E+00
2.592570E+00	1.483970E+00	1.548150E+00
2.486000E+00	1.533070E+00	1.567900E+00
2.640960E+00	1.418700E+00	1.627850E+00
2.570340E+00	1.412990E+00	1.712530E+00
2.691980E+00	1.365570E+00	1.725510E+00
2.390460E+00	2.815340E+00	1.636790E+00
2.453760E+00	2.901390E+00	1.715130E+00
2.726410E+00	1.407670E+00	1.544610E+00
2.861150E+00	1.341510E+00	1.700340E+00
2.782760E+00	1.336850E+00	1.741320E+00
2.944640E+00	1.300830E+00	1.807910E+00
2.866260E+00	1.276540E+00	1.874140E+00
2.972150E+00	1.256200E+00	1.905280E+00
2.553000E+00	2.853600E+00	1.579230E+00
2.603320E+00	2.940480E+00	1.711950E+00
2.975150E+00	1.335790E+00	1.689580E+00
3.058200E+00	1.294890E+00	1.852160E+00
2.681720E+00	2.920250E+00	1.626510E+00
2.742680E+00	2.960980E+00	1.728390E+00
2.716990E+00	2.866280E+00	1.530290E+00
3.353650E+00	1.368390E+00	1.911450E+00
3.214260E+00	1.318200E+00	1.895830E+00
3.347600E+00	1.328180E+00	2.016430E+00
2.813300E+00	2.925810E+00	1.641770E+00
2.856480E+00	2.966200E+00	1.743490E+00
2.899180E+00	2.889670E+00	1.506250E+00
3.475590E+00	1.405550E+00	1.928120E+00
3.468070E+00	1.370640E+00	2.029360E+00
2.908180E+00	2.996570E+00	1.784030E+00
2.924770E+00	3.021890E+00	1.844230E+00
2.950010E+00	3.004830E+00	1.797180E+00
2.961650E+00	2.969100E+00	1.718050E+00
3.050270E+00	2.936570E+00	1.627340E+00
3.087990E+00	2.895140E+00	1.515610E+00
3.555070E+00	1.429470E+00	1.948690E+00
3.553120E+00	1.412170E+00	2.009140E+00
2.994360E+00	3.015040E+00	1.851840E+00
3.078610E+00	3.002430E+00	1.819820E+00
3.098310E+00	2.971720E+00	1.736970E+00
3.192130E+00	2.961490E+00	1.671510E+00
3.281810E+00	2.918000E+00	1.538520E+00
3.705280E+00	1.606160E+00	1.878330E+00
3.698720E+00	1.531150E+00	1.958070E+00
3.636150E+00	1.441130E+00	1.994520E+00
3.188470E+00	3.009110E+00	1.820350E+00
3.287440E+00	3.011920E+00	1.788170E+00
3.312650E+00	2.972170E+00	1.705410E+00
3.409440E+00	2.953700E+00	1.708200E+00
3.465730E+00	2.879980E+00	1.594890E+00
3.787430E+00	2.004260E+00	1.795900E+00
3.816610E+00	1.857470E+00	1.849540E+00
3.837820E+00	1.959200E+00	1.926860E+00
3.787060E+00	1.681620E+00	1.878900E+00
3.768650E+00	1.603150E+00	1.965760E+00
3.389070E+00	3.006930E+00	1.825460E+00
3.486100E+00	2.995450E+00	1.821170E+00
3.504580E+00	2.942260E+00	1.750780E+00
3.559710E+00	2.888480E+00	1.759060E+00
3.595570E+00	2.779390E+00	1.719130E+00
3.720290E+00	2.347540E+00	1.783310E+00
3.774740E+00	2.179730E+00	1.816000E+00
3.761090E+00	2.310060E+00	1.874840E+00
3.821000E+00	2.041360E+00	1.905240E+00
3.572790E+00	2.954250E+00	1.877740E+00
3.645380E+00	2.863920E+00	1.862510E+00
3.677820E+00	2.755020E+00	1.884370E+00
3.679260E+00	2.635950E+00	1.828870E+00
3.718320E+00	2.462320E+00	1.838370E+00
3.740180E+00	2.371990E+00	1.853080E+00
2.037310E+00	2.652730E+00	1.943010E+00
2.081510E+00	2.740110E+00	1.950150E+00
2.077850E+00	2.663370E+00	1.885990E+00
2.099190E+00	2.584280E+00	1.793470E+00
2.018480E+00	2.577860E+00	1.911360E+00
2.084350E+00	2.413040E+00	1.771040E+00
2.018490E+00	2.445390E+00	1.878100E+00
2.085190E+00	2.268610E+00	1.733580E+00
2.009090E+00	2.267890E+00	1.853990E+00
2.094940E+00	2.187030E+00	1.725400E+00
2.062180E+00	2.186640E+00	1.786220E+00
2.095040E+00	2.108000E+00	1.764990E+00
2.151090E+00	1.835440E+00	1.800050E+00
2.130200E+00	1.896860E+00	1.786230E+00
2.189530E+00	1.843940E+00	1.714970E+00
2.258270E+00	1.703790E+00	1.735270E+00
2.184160E+00	1.757590E+00	1.820620E+00
2.323610E+00	1.572370E+00	1.784570E+00
2.243500E+00	1.625130E+00	1.858550E+00
2.369880E+00	1.496220E+00	1.834800E+00
2.319950E+00	1.491450E+00	1.933100E+00
2.412240E+00	1.430650E+00	1.911750E+00
2.169900E+00	2.752110E+00	1.815530E+00
2.164430E+00	2.826850E+00	1.904590E+00
2.149690E+00	2.000180E+00	1.705330E+00
2.430610E+00	1.496800E+00	1.748370E+00
2.516730E+00	1.397290E+00	1.803760E+00
2.495080E+00	1.377230E+00	1.921470E+00
2.580800E+00	1.346700E+00	1.893360E+00
2.202160E+00	2.879210E+00	1.919080E+00
2.284180E+00	2.925430E+00	1.936550E+00
2.239590E+00	2.868580E+00	1.847730E+00
2.761760E+00	1.298210E+00	1.861100E+00
2.669130E+00	1.327430E+00	1.875030E+00
2.806380E+00	1.252790E+00	1.937530E+00
2.753020E+00	1.239530E+00	2.013130E+00
2.856260E+00	1.217320E+00	2.016550E+00
2.364730E+00	2.921460E+00	1.825040E+00
2.397480E+00	2.982570E+00	1.904560E+00
3.053670E+00	1.237790E+00	1.985180E+00
2.960310E+00	1.215210E+00	2.024060E+00
3.070830E+00	1.204520E+00	2.089420E+00
2.470590E+00	3.017050E+00	1.931230E+00
2.544360E+00	3.043260E+00	2.002510E+00
2.537600E+00	3.017060E+00	1.919800E+00
2.508300E+00	2.989120E+00	1.831490E+00
3.141930E+00	1.263960E+00	1.973120E+00
3.142540E+00	1.228250E+00	2.061950E+00
2.621310E+00	3.023660E+00	1.915490E+00
2.685410E+00	3.071250E+00	2.011180E+00
2.675840E+00	3.003120E+00	1.813070E+00
3.261960E+00	1.268090E+00	2.072820E+00
2.756020E+00	3.039750E+00	1.927610E+00
2.801930E+00	3.063600E+00	2.027350E+00
2.831840E+00	3.000030E+00	1.835940E+00
3.467990E+00	1.313950E+00	2.166740E+00
2.857920E+00	3.075050E+00	2.073270E+00
2.869290E+00	3.090460E+00	2.129260E+00
2.900620E+00	3.083470E+00	2.080040E+00
2.927520E+00	3.054380E+00	1.983360E+00
3.633800E+00	1.406400E+00	2.129850E+00
2.934990E+00	3.094850E+00	2.121120E+00
3.006860E+00	3.074120E+00	2.095540E+00
3.041140E+00	3.055720E+00	2.040420E+00
3.122860E+00	3.039740E+00	1.967390E+00
3.733160E+00	1.481190E+00	2.095100E+00
3.742990E+00	1.448780E+00	2.171300E+00
3.104230E+00	3.073000E+00	2.107320E+00
3.195840E+00	3.069350E+00	2.081680E+00
3.235710E+00	3.062770E+00	2.017450E+00
3.316020E+00	3.052970E+00	1.946190E+00
3.891280E+00	1.881050E+00	2.001560E+00
3.893170E+00	1.749680E+00	2.048760E+00
3.832560E+00	1.594630E+00	2.105390E+00
3.932570E+00	1.685340E+00	2.175540E+00
3.813660E+00	1.479640E+00	2.182410E+00
3.293090E+00	3.086850E+00	2.084790E+00
3.381960E+00	3.080680E+00	2.073150E+00
3.422730E+00	3.067700E+00	2.022960E+00
3.499320E+00	3.041060E+00	1.973350E+00
3.818420E+00	2.276610E+00	2.022400E+00
3.758280E+00	2.364970E+00	1.921710E+00
3.787520E+00	2.401450E+00	2.014830E+00
3.849220E+00	2.159330E+00	2.009150E+00
3.899160E+00	2.014440E+00	2.067570E+00
3.935570E+00	1.842080E+00	2.136430E+00
3.939430E+00	1.754450E+00	2.166820E+00
3.478650E+00	3.089820E+00	2.097940E+00
3.556800E+00	3.064240E+00	2.101660E+00
3.581740E+00	3.034930E+00	2.062030E+00
3.619760E+00	2.993190E+00	2.027400E+00
3.676440E+00	2.909500E+00	1.997330E+00
3.707560E+00	2.790060E+00	2.008460E+00
3.746280E+00	2.670090E+00	2.025340E+00
3.790960E+00	2.530800E+00	2.062200E+00
3.796500E+00	2.603800E+00	2.113640E+00
3.640630E+00	3.029530E+00	2.156540E+00
3.703200E+00	2.941920E+00	2.137930E+00
3.741000E+00	2.829220E+00	2.136800E+00
3.774000E+00	2.723130E+00	2.137450E+00
3.798370E+00	2.643460E+00	2.147450E+00
1.943130E+00	2.676500E+00	2.153630E+00
1.979700E+00	2.757660E+00	2.155930E+00
1.968420E+00	2.689880E+00	2.101230E+00
1.982290E+00	2.628100E+00	2.014960E+00
1.913260E+00	2.611990E+00	2.120690E+00
1.949190E+00	2.480570E+00	1.973150E+00
1.890710E+00	2.504270E+00	2.068780E+00
1.942660E+00	2.335680E+00	1.950250E+00
1.885830E+00	2.367520E+00	2.041740E+00
1.945430E+00	2.243630E+00	1.938350E+00
1.888270E+00	2.224070E+00	2.020750E+00
1.960670E+00	2.162200E+00	1.948840E+00
2.015030E+00	1.955350E+00	1.963180E+00
2.016340E+00	1.999410E+00	1.939190E+00
2.036420E+00	1.961740E+00	1.928200E+00
2.038420E+00	1.916140E+00	1.944770E+00
2.113700E+00	1.682940E+00	2.010620E+00
2.094300E+00	1.744530E+00	1.983600E+00
2.157180E+00	1.686130E+00	1.933190E+00
2.222860E+00	1.564150E+00	1.978230E+00
2.146980E+00	1.607630E+00	2.043850E+00
2.272140E+00	1.491730E+00	2.025660E+00
2.225900E+00	1.484810E+00	2.125040E+00
2.320340E+00	1.424120E+00	2.094880E+00
2.029560E+00	2.759550E+00	2.055340E+00
2.066140E+00	2.833100E+00	2.107330E+00
2.032450E+00	2.107980E+00	1.878160E+00
2.074490E+00	1.976180E+00	1.854080E+00
2.105510E+00	1.831750E+00	1.886200E+00
2.452430E+00	1.376530E+00	1.998510E+00
2.409420E+00	1.369010E+00	2.086830E+00
2.498070E+00	1.320800E+00	2.081510E+00
2.121820E+00	2.895040E+00	2.110000E+00
2.193750E+00	2.949880E+00	2.149250E+00
2.171980E+00	2.921330E+00	2.074330E+00
2.142420E+00	2.867900E+00	2.006020E+00
2.651600E+00	1.276470E+00	2.015080E+00
2.572490E+00	1.296450E+00	2.041760E+00
2.699960E+00	1.223240E+00	2.088700E+00
2.652820E+00	1.210440E+00	2.164290E+00
2.752440E+00	1.181510E+00	2.165280E+00
2.242770E+00	2.951030E+00	2.045130E+00
2.284210E+00	3.006390E+00	2.109780E+00
2.917800E+00	1.180540E+00	2.113790E+00
2.850620E+00	1.170100E+00	2.152130E+00
2.924190E+00	1.153330E+00	2.192450E+00
2.351600E+00	3.040570E+00	2.128400E+00
2.420480E+00	3.073740E+00	2.190370E+00
2.406820E+00	3.055730E+00	2.105610E+00
2.379230E+00	3.017770E+00	2.024470E+00
3.011390E+00	1.166240E+00	2.179520E+00
2.479840E+00	3.076420E+00	2.097500E+00
2.523730E+00	3.101600E+00	2.188150E+00
3.189990E+00	1.193770E+00	2.192520E+00
2.592930E+00	3.113430E+00	2.231230E+00
2.657100E+00	3.135170E+00	2.299120E+00
2.649670E+00	3.118250E+00	2.220620E+00
2.621570E+00	3.094710E+00	2.132140E+00
3.373010E+00	1.237350E+00	2.222710E+00
3.320010E+00	1.196320E+00	2.293490E+00
3.423340E+00	1.207980E+00	2.321000E+00
2.722930E+00	3.125960E+00	2.213830E+00
2.778780E+00	3.147530E+00	2.313470E+00
2.772660E+00	3.099610E+00	2.112480E+00
3.466690E+00	1.263720E+00	2.244790E+00
3.471790E+00	1.242640E+00	2.298230E+00
2.865940E+00	3.106480E+00	2.229970E+00
2.861130E+00	3.136530E+00	2.330500E+00
3.651740E+00	1.352030E+00	2.298370E+00
3.539190E+00	1.285520E+00	2.300590E+00
2.940680E+00	3.142380E+00	2.329750E+00
3.044620E+00	3.128130E+00	2.350300E+00
3.024320E+00	3.094980E+00	2.221830E+00
3.761270E+00	1.433630E+00	2.249590E+00
3.116180E+00	3.116160E+00	2.305650E+00
3.113210E+00	3.133400E+00	2.363990E+00
3.207000E+00	3.091340E+00	2.222950E+00
3.929080E+00	1.621470E+00	2.261620E+00
3.879680E+00	1.508860E+00	2.296630E+00
3.922490E+00	1.584520E+00	2.334380E+00
3.178640E+00	3.127930E+00	2.351480E+00
3.260760E+00	3.118360E+00	2.324210E+00
3.304410E+00	3.115120E+00	2.271880E+00
3.388230E+00	3.101860E+00	2.214550E+00
3.859460E+00	2.356590E+00	2.214960E+00
3.872470E+00	2.244230E+00	2.198160E+00
3.885970E+00	2.155220E+00	2.141950E+00
3.957130E+00	2.051560E+00	2.246020E+00
3.956820E+00	1.984330E+00	2.217650E+00
3.993450E+00	1.893380E+00	2.233780E+00
4.000400E+00	1.735530E+00	2.290690E+00
4.017360E+00	1.840470E+00	2.318030E+00
3.958340E+00	1.629490E+00	2.349690E+00
3.347090E+00	3.129510E+00	2.335320E+00
3.436560E+00	3.126150E+00	2.325850E+00
3.484780E+00	3.122550E+00	2.279040E+00
3.562710E+00	3.093380E+00	2.237770E+00
3.835650E+00	2.570110E+00	2.227950E+00
3.860420E+00	2.470720E+00	2.259440E+00
4.002570E+00	1.960680E+00	2.308710E+00
4.021540E+00	1.889940E+00	2.335380E+00
3.521710E+00	3.130490E+00	2.356140E+00
3.622770E+00	3.105060E+00	2.387590E+00
3.649520E+00	3.087280E+00	2.320370E+00
3.679150E+00	3.048160E+00	2.290390E+00
3.728410E+00	2.960350E+00	2.281650E+00
3.785160E+00	2.858780E+00	2.281590E+00
3.789190E+00	2.906790E+00	2.359500E+00
3.816280E+00	2.737980E+00	2.270110E+00
3.825160E+00	2.653040E+00	2.238710E+00
3.697400E+00	3.059480E+00	2.405250E+00
3.739440E+00	2.983550E+00	2.390410E+00
3.768860E+00	2.940730E+00	2.373860E+00
1.847900E+00	2.615350E+00	2.300990E+00
1.899440E+00	2.683240E+00	2.323240E+00
1.900470E+00	2.644850E+00	2.225530E+00
1.844300E+00	2.517960E+00	2.173610E+00
1.810770E+00	2.540570E+00	2.272420E+00
1.837180E+00	2.393070E+00	2.138230E+00
1.779920E+00	2.395160E+00	2.255200E+00
1.834890E+00	2.279900E+00	2.099860E+00
1.795350E+00	2.300950E+00	2.176390E+00
1.843140E+00	2.208750E+00	2.097950E+00
1.806300E+00	2.210560E+00	2.159990E+00
1.845540E+00	2.138920E+00	2.119240E+00
2.091220E+00	1.529200E+00	2.236650E+00
2.062110E+00	1.584300E+00	2.207370E+00
2.126440E+00	1.545960E+00	2.165230E+00
2.176320E+00	1.473450E+00	2.203470E+00
2.130850E+00	1.459780E+00	2.287860E+00
2.216920E+00	1.408590E+00	2.263820E+00
1.929800E+00	2.755310E+00	2.331010E+00
1.984120E+00	2.818500E+00	2.332430E+00
1.951070E+00	2.763000E+00	2.262460E+00
1.975220E+00	2.057920E+00	1.967980E+00
1.911490E+00	2.086110E+00	2.038810E+00
1.968780E+00	1.944220E+00	2.028200E+00
2.039830E+00	1.825840E+00	2.007030E+00
1.986540E+00	1.815430E+00	2.100360E+00
2.062080E+00	1.688520E+00	2.107560E+00
2.361950E+00	1.357490E+00	2.163410E+00
2.310510E+00	1.355220E+00	2.252330E+00
2.402100E+00	1.301650E+00	2.247570E+00
2.052850E+00	2.894000E+00	2.333940E+00
2.122610E+00	2.953430E+00	2.372630E+00
2.096020E+00	2.925280E+00	2.298680E+00
2.063070E+00	2.871140E+00	2.222000E+00
2.566330E+00	1.242310E+00	2.172700E+00
2.496240E+00	1.255690E+00	2.261250E+00
2.607790E+00	1.203720E+00	2.234940E+00
2.579510E+00	1.202910E+00	2.285720E+00
2.644690E+00	1.166020E+00	2.311860E+00
2.165370E+00	2.955510E+00	2.268730E+00
2.211660E+00	3.005660E+00	2.332290E+00
2.820320E+00	1.137600E+00	2.258400E+00
2.746120E+00	1.136210E+00	2.307650E+00
2.832160E+00	1.101260E+00	2.332400E+00
2.267760E+00	3.050270E+00	2.344890E+00
2.334630E+00	3.083910E+00	2.401650E+00
2.316090E+00	3.063230E+00	2.319120E+00
2.281590E+00	3.031870E+00	2.233820E+00
2.932730E+00	1.109190E+00	2.308860E+00
2.383080E+00	3.080610E+00	2.303790E+00
2.426540E+00	3.118620E+00	2.382960E+00
3.118920E+00	1.124410E+00	2.323840E+00
3.059930E+00	1.060830E+00	2.398250E+00
3.160180E+00	1.059960E+00	2.422430E+00
2.483710E+00	3.151000E+00	2.406980E+00
2.546270E+00	3.169570E+00	2.476540E+00
2.534580E+00	3.157460E+00	2.391350E+00
2.510990E+00	3.127520E+00	2.306560E+00
3.249410E+00	1.156810E+00	2.324950E+00
3.251050E+00	1.106700E+00	2.410340E+00
2.607850E+00	3.155470E+00	2.395740E+00
2.672960E+00	3.178760E+00	2.501000E+00
3.386620E+00	1.160150E+00	2.397150E+00
2.724730E+00	3.173360E+00	2.401540E+00
2.787000E+00	3.191860E+00	2.517260E+00
3.541960E+00	1.231730E+00	2.399770E+00
2.857640E+00	3.158700E+00	2.427780E+00
2.862930E+00	3.185760E+00	2.532550E+00
3.630820E+00	1.284050E+00	2.376170E+00
3.650830E+00	1.259920E+00	2.431530E+00
2.932790E+00	3.188610E+00	2.529990E+00
3.028180E+00	3.178290E+00	2.528280E+00
2.982700E+00	3.163410E+00	2.432070E+00
3.799340E+00	1.413620E+00	2.388740E+00
3.712180E+00	1.324390E+00	2.454210E+00
3.107070E+00	3.146290E+00	2.444140E+00
3.097020E+00	3.173700E+00	2.533910E+00
3.932960E+00	1.567970E+00	2.408360E+00
3.909400E+00	1.470020E+00	2.458080E+00
3.170440E+00	3.175440E+00	2.532050E+00
3.243060E+00	3.163680E+00	2.530110E+00
3.253490E+00	3.136010E+00	2.436700E+00
3.911740E+00	2.256200E+00	2.283190E+00
3.958540E+00	2.160020E+00	2.305680E+00
4.030110E+00	1.826140E+00	2.419070E+00
4.036550E+00	1.718860E+00	2.455690E+00
3.996560E+00	1.640430E+00	2.438550E+00
3.321610E+00	3.167610E+00	2.528270E+00
3.401710E+00	3.163970E+00	2.537620E+00
3.416420E+00	3.139280E+00	2.447670E+00
3.889340E+00	2.503700E+00	2.353850E+00
3.921640E+00	2.399510E+00	2.414340E+00
3.952400E+00	2.255050E+00	2.407930E+00
4.015540E+00	2.126450E+00	2.459160E+00
4.005890E+00	2.019260E+00	2.418830E+00
4.027900E+00	1.916510E+00	2.408480E+00
3.480980E+00	3.165720E+00	2.555710E+00
3.569930E+00	3.154600E+00	2.595530E+00
3.564300E+00	3.132670E+00	2.494010E+00
3.830440E+00	2.846010E+00	2.404510E+00
3.854130E+00	2.744480E+00	2.418470E+00
3.880150E+00	2.594190E+00	2.411070E+00
3.900350E+00	2.659180E+00	2.516900E+00
3.922030E+00	2.482780E+00	2.448980E+00
3.626700E+00	3.138270E+00	2.581250E+00
3.699080E+00	3.094100E+00	2.561310E+00
3.762710E+00	2.988450E+00	2.524590E+00
3.819180E+00	2.900490E+00	2.479170E+00
3.871330E+00	2.778940E+00	2.515330E+00
3.890800E+00	2.713710E+00	2.522290E+00
1.780590E+00	2.567650E+00	2.459850E+00
1.828650E+00	2.639700E+00	2.483910E+00
1.816740E+00	2.592730E+00	2.378870E+00
1.768850E+00	2.465700E+00	2.344180E+00
1.754420E+00	2.495590E+00	2.435540E+00
1.748690E+00	2.387600E+00	2.337230E+00
1.730550E+00	2.391550E+00	2.406290E+00
1.729180E+00	2.307300E+00	2.341510E+00
1.986180E+00	1.487480E+00	2.428050E+00
1.958120E+00	1.575450E+00	2.355440E+00
2.046760E+00	1.524650E+00	2.312260E+00
2.082910E+00	1.461530E+00	2.349410E+00
2.050390E+00	1.454120E+00	2.404200E+00
2.102670E+00	1.409170E+00	2.409650E+00
1.902760E+00	2.781570E+00	2.537620E+00
1.949930E+00	2.831840E+00	2.548130E+00
1.925070E+00	2.793070E+00	2.490210E+00
1.911400E+00	2.738100E+00	2.411990E+00
1.878260E+00	2.730520E+00	2.513950E+00
1.756020E+00	2.244610E+00	2.247570E+00
1.774280E+00	2.111750E+00	2.234590E+00
1.855930E+00	2.001340E+00	2.156430E+00
1.783900E+00	1.987490E+00	2.264790E+00
1.905960E+00	1.863910E+00	2.164990E+00
1.824110E+00	1.892430E+00	2.256900E+00
1.959760E+00	1.743810E+00	2.197420E+00
1.878030E+00	1.782160E+00	2.271760E+00
1.998780E+00	1.631630E+00	2.244010E+00
1.922180E+00	1.674220E+00	2.305270E+00
2.257170E+00	1.352560E+00	2.332640E+00
2.196680E+00	1.350160E+00	2.411970E+00
2.298270E+00	1.301120E+00	2.410880E+00
2.008000E+00	2.897610E+00	2.549470E+00
2.061440E+00	2.959150E+00	2.583800E+00
2.040880E+00	2.930150E+00	2.514250E+00
2.013590E+00	2.871370E+00	2.448720E+00
2.445440E+00	1.252740E+00	2.339810E+00
2.395610E+00	1.249340E+00	2.413320E+00
2.490350E+00	1.198090E+00	2.424150E+00
2.099680E+00	2.962210E+00	2.483950E+00
2.153510E+00	2.999340E+00	2.550900E+00
2.596000E+00	1.137960E+00	2.426540E+00
2.700140E+00	1.096610E+00	2.414670E+00
2.668190E+00	1.076830E+00	2.478290E+00
2.725310E+00	1.048900E+00	2.502710E+00
2.212830E+00	3.049900E+00	2.577230E+00
2.269410E+00	3.088230E+00	2.583630E+00
2.248250E+00	3.068910E+00	2.532260E+00
2.217060E+00	3.031540E+00	2.453780E+00
2.837640E+00	1.040190E+00	2.441760E+00
2.304800E+00	3.090840E+00	2.515160E+00
2.338200E+00	3.124460E+00	2.615950E+00
2.982370E+00	1.020170E+00	2.445750E+00
2.943610E+00	9.798770E-01	2.519720E+00
3.027850E+00	9.710560E-01	2.528510E+00
2.417130E+00	3.166050E+00	2.625850E+00
2.476060E+00	3.192560E+00	2.637710E+00
2.451230E+00	3.175030E+00	2.583250E+00
2.421670E+00	3.139070E+00	2.508300E+00
3.115660E+00	1.003780E+00	2.493580E+00
2.508840E+00	3.186810E+00	2.576780E+00
2.567000E+00	3.215730E+00	2.699260E+00
3.247630E+00	1.042880E+00	2.503220E+00
2.620640E+00	3.197860E+00	2.593830E+00
2.685890E+00	3.229390E+00	2.699750E+00
3.360080E+00	1.100080E+00	2.494300E+00
2.740480E+00	3.224140E+00	2.616410E+00
2.748120E+00	3.243850E+00	2.700710E+00
3.517730E+00	1.156330E+00	2.554080E+00
2.797300E+00	3.243050E+00	2.698660E+00
2.879970E+00	3.215530E+00	2.638080E+00
3.659190E+00	1.238070E+00	2.506570E+00
3.004810E+00	3.232860E+00	2.688030E+00
2.985410E+00	3.215130E+00	2.599600E+00
3.836230E+00	1.387010E+00	2.532990E+00
3.755100E+00	1.308510E+00	2.593780E+00
3.088840E+00	3.197980E+00	2.617350E+00
3.071970E+00	3.222190E+00	2.706030E+00
3.969290E+00	1.552910E+00	2.527480E+00
3.919760E+00	1.461710E+00	2.601940E+00
3.143620E+00	3.226640E+00	2.708000E+00
3.212000E+00	3.221630E+00	2.707670E+00
3.228740E+00	3.191850E+00	2.618810E+00
4.062640E+00	1.762070E+00	2.542090E+00
4.031950E+00	1.659100E+00	2.588280E+00
4.055380E+00	1.731350E+00	2.617550E+00
3.283030E+00	3.205880E+00	2.707200E+00
3.359460E+00	3.211830E+00	2.707860E+00
3.379970E+00	3.190320E+00	2.625390E+00
4.012350E+00	2.304950E+00	2.546430E+00
4.058290E+00	2.169360E+00	2.573270E+00
4.052520E+00	2.246450E+00	2.639750E+00
4.071970E+00	2.025350E+00	2.579240E+00
4.077840E+00	1.877850E+00	2.549030E+00
4.066070E+00	1.784500E+00	2.623120E+00
3.430270E+00	3.200890E+00	2.728000E+00
3.517260E+00	3.198620E+00	2.759170E+00
3.517100E+00	3.180610E+00	2.666380E+00
3.950180E+00	2.578950E+00	2.581410E+00
3.999180E+00	2.437080E+00	2.599670E+00
3.994060E+00	2.527870E+00	2.646310E+00
4.039200E+00	2.313840E+00	2.635030E+00
3.567320E+00	3.179160E+00	2.742980E+00
3.642270E+00	3.151250E+00	2.704480E+00
3.738800E+00	3.096170E+00	2.711960E+00
3.759530E+00	3.061200E+00	2.662180E+00
3.797790E+00	3.011300E+00	2.656530E+00
3.858230E+00	2.916300E+00	2.661630E+00
3.856770E+00	2.968870E+00	2.739740E+00
3.895810E+00	2.791280E+00	2.647050E+00
3.927970E+00	2.669820E+00	2.631000E+00
3.980370E+00	2.574860E+00	2.673180E+00
3.803100E+00	3.042840E+00	2.739480E+00
3.837830E+00	3.006930E+00	2.743100E+00
1.635450E+00	2.097650E+00	2.497760E+00
1.651480E+00	2.156740E+00	2.481400E+00
1.657340E+00	2.101170E+00	2.452300E+00
1.676900E+00	2.032030E+00	2.426650E+00
1.635180E+00	2.031860E+00	2.501160E+00
1.697730E+00	1.947620E+00	2.412350E+00
1.634410E+00	1.912370E+00	2.508750E+00
1.696260E+00	1.853420E+00	2.451330E+00
1.878150E+00	1.502830E+00	2.518450E+00
1.851440E+00	1.554420E+00	2.497580E+00
1.911250E+00	1.528890E+00	2.452390E+00
1.924530E+00	1.460520E+00	2.520560E+00
1.884810E+00	2.808250E+00	2.760190E+00
1.933320E+00	2.856600E+00	2.742720E+00
1.903600E+00	2.811740E+00	2.695050E+00
1.884710E+00	2.765070E+00	2.605930E+00
1.854820E+00	2.743790E+00	2.712790E+00
1.833360E+00	2.668750E+00	2.562970E+00
1.818710E+00	2.658690E+00	2.650570E+00
1.765450E+00	2.556380E+00	2.550240E+00
1.715720E+00	2.417610E+00	2.511310E+00
1.690630E+00	2.278320E+00	2.460940E+00
1.703630E+00	2.159910E+00	2.368360E+00
1.729490E+00	2.025880E+00	2.339140E+00
1.752950E+00	1.905600E+00	2.352580E+00
1.806340E+00	1.806640E+00	2.349280E+00
1.751350E+00	1.811250E+00	2.415410E+00
1.850030E+00	1.707080E+00	2.371730E+00
1.784410E+00	1.729490E+00	2.436890E+00
1.883210E+00	1.611140E+00	2.405750E+00
1.817820E+00	1.638530E+00	2.463100E+00
2.031090E+00	1.389030E+00	2.528190E+00
2.120710E+00	1.351310E+00	2.490400E+00
2.106670E+00	1.330480E+00	2.561340E+00
2.171000E+00	1.301150E+00	2.557940E+00
1.977230E+00	2.877390E+00	2.650910E+00
1.985100E+00	2.924730E+00	2.767990E+00
2.341980E+00	1.247140E+00	2.486920E+00
2.283290E+00	1.254720E+00	2.565140E+00
2.384690E+00	1.200290E+00	2.558830E+00
2.045630E+00	2.981980E+00	2.776370E+00
2.110100E+00	3.003480E+00	2.755190E+00
2.049610E+00	2.967970E+00	2.695370E+00
2.533000E+00	1.142980E+00	2.503880E+00
2.478250E+00	1.151720E+00	2.571320E+00
2.577820E+00	1.098580E+00	2.579190E+00
2.157160E+00	3.010150E+00	2.663070E+00
2.187010E+00	3.051010E+00	2.792670E+00
2.667300E+00	1.053130E+00	2.568440E+00
2.786340E+00	9.909570E-01	2.596190E+00
2.249860E+00	3.087880E+00	2.679860E+00
2.889940E+00	9.606400E-01	2.578510E+00
2.858900E+00	9.381010E-01	2.637460E+00
2.923940E+00	9.034720E-01	2.666850E+00
2.324330E+00	3.131520E+00	2.715830E+00
2.374690E+00	3.163940E+00	2.786660E+00
2.380560E+00	3.156670E+00	2.692830E+00
3.011190E+00	9.197630E-01	2.610210E+00
2.456370E+00	3.191280E+00	2.731120E+00
3.112110E+00	9.405060E-01	2.581200E+00
2.544340E+00	3.229080E+00	2.818680E+00
2.622560E+00	3.259580E+00	2.861690E+00
2.595420E+00	3.238090E+00	2.789060E+00
3.231860E+00	9.580260E-01	2.592750E+00
2.660070E+00	3.248120E+00	2.794350E+00
2.671100E+00	3.272970E+00	2.864480E+00
3.399300E+00	1.029160E+00	2.606630E+00
2.713020E+00	3.280950E+00	2.861320E+00
2.774400E+00	3.267750E+00	2.798500E+00
3.513960E+00	1.086920E+00	2.649560E+00
3.495630E+00	1.036220E+00	2.678420E+00
3.543240E+00	1.071100E+00	2.695090E+00
2.899150E+00	3.281060E+00	2.854340E+00
2.858030E+00	3.247030E+00	2.753500E+00
3.693820E+00	1.212080E+00	2.638570E+00
3.613810E+00	1.117170E+00	2.697270E+00
2.950510E+00	3.256650E+00	2.769950E+00
2.996510E+00	3.301260E+00	2.874880E+00
3.867620E+00	1.366150E+00	2.683550E+00
3.799370E+00	1.270400E+00	2.696060E+00
3.065820E+00	3.250860E+00	2.793470E+00
3.067230E+00	3.292240E+00	2.899540E+00
3.980600E+00	1.542980E+00	2.666430E+00
3.951860E+00	1.449450E+00	2.715650E+00
3.127170E+00	3.284550E+00	2.876250E+00
3.187510E+00	3.298320E+00	2.910340E+00
3.200250E+00	3.253240E+00	2.799460E+00
4.069590E+00	1.724440E+00	2.699320E+00
4.040910E+00	1.617420E+00	2.744260E+00
3.263840E+00	3.269470E+00	2.901570E+00
3.342780E+00	3.271090E+00	2.906110E+00
3.341590E+00	3.237790E+00	2.801810E+00
4.088240E+00	2.174640E+00	2.689940E+00
4.106180E+00	2.063170E+00	2.709130E+00
4.121990E+00	1.909970E+00	2.739100E+00
4.135670E+00	1.995370E+00	2.773290E+00
4.083460E+00	1.819010E+00	2.680840E+00
3.404540E+00	3.258540E+00	2.886470E+00
3.469980E+00	3.251500E+00	2.934190E+00
3.469190E+00	3.227640E+00	2.832240E+00
4.025320E+00	2.504550E+00	2.727610E+00
4.082530E+00	2.392440E+00	2.803660E+00
4.087730E+00	2.264200E+00	2.745800E+00
4.139740E+00	2.125410E+00	2.779900E+00
4.145200E+00	2.042420E+00	2.796780E+00
3.521520E+00	3.237160E+00	2.896010E+00
3.589220E+00	3.204480E+00	2.861240E+00
3.698320E+00	3.173460E+00	2.861090E+00
3.727860E+00	3.130840E+00	2.797390E+00
3.897580E+00	2.908410E+00	2.802570E+00
3.936300E+00	2.799900E+00	2.826220E+00
3.929130E+00	2.860980E+00	2.863510E+00
3.970410E+00	2.685920E+00	2.786430E+00
4.005780E+00	2.586980E+00	2.765810E+00
3.759650E+00	3.133470E+00	2.891270E+00
3.790930E+00	3.084320E+00	2.830970E+00
3.879040E+00	3.004360E+00	2.866470E+00
3.921200E+00	2.908620E+00	2.891340E+00
1.574570E+00	2.051910E+00	2.641970E+00
1.593200E+00	2.126210E+00	2.644960E+00
1.607720E+00	2.077590E+00	2.566400E+00
1.590300E+00	1.955030E+00	2.574010E+00
1.556330E+00	1.976220E+00	2.643250E+00
1.584950E+00	1.882480E+00	2.585480E+00
1.537280E+00	1.856450E+00	2.661000E+00
1.597280E+00	1.810850E+00	2.607640E+00
1.828790E+00	2.738640E+00	2.887060E+00
1.868490E+00	2.799330E+00	2.913510E+00
1.843580E+00	2.758590E+00	2.815760E+00
1.799490E+00	2.665330E+00	2.757180E+00
1.797940E+00	2.679360E+00	2.858480E+00
1.759590E+00	2.561300E+00	2.690720E+00
1.756800E+00	2.580670E+00	2.806970E+00
1.715850E+00	2.447480E+00	2.629050E+00
1.712640E+00	2.470210E+00	2.745260E+00
1.682010E+00	2.324180E+00	2.589450E+00
1.678310E+00	2.356610E+00	2.700510E+00
1.643760E+00	2.200500E+00	2.563890E+00
1.643940E+00	2.234720E+00	2.662680E+00
1.720530E+00	1.751550E+00	2.492000E+00
1.659040E+00	1.784150E+00	2.547160E+00
1.753070E+00	1.656680E+00	2.520640E+00
1.688170E+00	1.676340E+00	2.581780E+00
1.795280E+00	1.579410E+00	2.539220E+00
1.734820E+00	1.578350E+00	2.604060E+00
1.826370E+00	1.481070E+00	2.602640E+00
1.924900E+00	1.403820E+00	2.604030E+00
1.869020E+00	1.372230E+00	2.708960E+00
1.979860E+00	1.341800E+00	2.669640E+00
1.918240E+00	2.856090E+00	2.833880E+00
2.102550E+00	1.292470E+00	2.673880E+00
2.203900E+00	1.255150E+00	2.651760E+00
2.188000E+00	1.236860E+00	2.721810E+00
2.274330E+00	1.205160E+00	2.737770E+00
1.977110E+00	2.928360E+00	2.859970E+00
2.023710E+00	2.976470E+00	2.913790E+00
2.018740E+00	2.971270E+00	2.830050E+00
2.423910E+00	1.157640E+00	2.634360E+00
2.373160E+00	1.173900E+00	2.678520E+00
2.459870E+00	1.117560E+00	2.713640E+00
2.097100E+00	3.011660E+00	2.850380E+00
2.631380E+00	1.038680E+00	2.662400E+00
2.567560E+00	1.066730E+00	2.709450E+00
2.639140E+00	1.011940E+00	2.732300E+00
2.185900E+00	3.057350E+00	2.908460E+00
2.237310E+00	3.103820E+00	2.917470E+00
2.218150E+00	3.086590E+00	2.858470E+00
2.710540E+00	9.821180E-01	2.707690E+00
2.278420E+00	3.121660E+00	2.823350E+00
2.300450E+00	3.144530E+00	2.965450E+00
2.839920E+00	9.147760E-01	2.716090E+00
2.931240E+00	8.665030E-01	2.751410E+00
2.368250E+00	3.182210E+00	2.992410E+00
2.429240E+00	3.209510E+00	2.977720E+00
2.367320E+00	3.173510E+00	2.898980E+00
3.019700E+00	8.618470E-01	2.724200E+00
2.459940E+00	3.210490E+00	2.877100E+00
2.489140E+00	3.232300E+00	2.965260E+00
3.172700E+00	8.722440E-01	2.696720E+00
2.577950E+00	3.259980E+00	2.972650E+00
3.339720E+00	9.242870E-01	2.700980E+00
3.277600E+00	8.714120E-01	2.760190E+00
3.363280E+00	8.777390E-01	2.806610E+00
2.702540E+00	3.292590E+00	2.956010E+00
3.455840E+00	9.800950E-01	2.697430E+00
3.459710E+00	9.416350E-01	2.778400E+00
2.809830E+00	3.323370E+00	3.003640E+00
2.769380E+00	3.304180E+00	2.908190E+00
3.539000E+00	1.037240E+00	2.749570E+00
2.854760E+00	3.308110E+00	2.939750E+00
2.865920E+00	3.326890E+00	3.018590E+00
3.762950E+00	1.204790E+00	2.784670E+00
3.654460E+00	1.093450E+00	2.825470E+00
2.907660E+00	3.329330E+00	3.023160E+00
2.959600E+00	3.323470E+00	2.972610E+00
3.855030E+00	1.292050E+00	2.779990E+00
3.841960E+00	1.254960E+00	2.827130E+00
3.037010E+00	3.316720E+00	2.961490E+00
4.008980E+00	1.505600E+00	2.787700E+00
3.926570E+00	1.397560E+00	2.836770E+00
3.874840E+00	1.301540E+00	2.856380E+00
3.120360E+00	3.306500E+00	2.980400E+00
3.226120E+00	3.306940E+00	3.016120E+00
4.081860E+00	1.699980E+00	2.856900E+00
4.106230E+00	1.789110E+00	2.765490E+00
4.120850E+00	1.815060E+00	2.846890E+00
4.035220E+00	1.589000E+00	2.856860E+00
3.295520E+00	3.303540E+00	3.069080E+00
3.308760E+00	3.282900E+00	2.986780E+00
4.147010E+00	1.977560E+00	2.845660E+00
4.144090E+00	1.890990E+00	2.901380E+00
3.352140E+00	3.300850E+00	3.056050E+00
3.396550E+00	3.279920E+00	2.987400E+00
3.482600E+00	3.272820E+00	3.040560E+00
4.074790E+00	2.491870E+00	2.863980E+00
4.130280E+00	2.386100E+00	2.955800E+00
4.138540E+00	2.274450E+00	2.911920E+00
4.154610E+00	2.160190E+00	2.882230E+00
4.157540E+00	2.061720E+00	2.875750E+00
3.545420E+00	3.244380E+00	2.978590E+00
3.643300E+00	3.230490E+00	3.037590E+00
3.685100E+00	3.201920E+00	2.955130E+00
3.962020E+00	2.842180E+00	2.957580E+00
4.003300E+00	2.759730E+00	2.970680E+00
4.019060E+00	2.686350E+00	2.933560E+00
4.048030E+00	2.589140E+00	2.900210E+00
3.720400E+00	3.203890E+00	3.043640E+00
3.747440E+00	3.165470E+00	2.975220E+00
3.838180E+00	3.106270E+00	2.987640E+00
3.905930E+00	3.040600E+00	3.007630E+00
3.921850E+00	2.991840E+00	2.983650E+00
3.937950E+00	2.936500E+00	2.990480E+00
3.938830E+00	2.976310E+00	3.025800E+00
3.932040E+00	3.004480E+00	3.040680E+00
1.509590E+00	2.004860E+00	2.795140E+00
1.539300E+00	2.077820E+00	2.800260E+00
1.542050E+00	2.026180E+00	2.719050E+00
1.502350E+00	1.906940E+00	2.717730E+00
1.482190E+00	1.933920E+00	2.789920E+00
1.493730E+00	1.838370E+00	2.727930E+00
1.465840E+00	1.837150E+00	2.783580E+00
1.491770E+00	1.772620E+00	2.755490E+00
1.804420E+00	2.709670E+00	3.055590E+00
1.832400E+00	2.763510E+00	3.050770E+00
1.816080E+00	2.717790E+00	2.963160E+00
1.767280E+00	2.607980E+00	2.917820E+00
1.776050E+00	2.638920E+00	3.022140E+00
1.723740E+00	2.495060E+00	2.860630E+00
1.741120E+00	2.529120E+00	2.978860E+00
1.679200E+00	2.383960E+00	2.808520E+00
1.691220E+00	2.410760E+00	2.920710E+00
1.642670E+00	2.264230E+00	2.762670E+00
1.652380E+00	2.291270E+00	2.866160E+00
1.583530E+00	2.152130E+00	2.731390E+00
1.591340E+00	2.180380E+00	2.818890E+00
1.619260E+00	1.703260E+00	2.643120E+00
1.549360E+00	1.734770E+00	2.701730E+00
1.652320E+00	1.597540E+00	2.672430E+00
1.573010E+00	1.626630E+00	2.736430E+00
1.707630E+00	1.496920E+00	2.698670E+00
1.617220E+00	1.523060E+00	2.765340E+00
1.774480E+00	1.414550E+00	2.734040E+00
1.675820E+00	1.416960E+00	2.822460E+00
1.813250E+00	1.365870E+00	2.768540E+00
1.769510E+00	1.366640E+00	2.813840E+00
1.851580E+00	1.322360E+00	2.833370E+00
1.867690E+00	2.817550E+00	3.096240E+00
1.913080E+00	2.870090E+00	3.065720E+00
1.870700E+00	2.813170E+00	3.009460E+00
2.017200E+00	1.299660E+00	2.730670E+00
1.949850E+00	1.303670E+00	2.774650E+00
2.049600E+00	1.267470E+00	2.806980E+00
1.949950E+00	2.896030E+00	2.965270E+00
1.974810E+00	2.939100E+00	3.100110E+00
2.176480E+00	1.216720E+00	2.828200E+00
2.291590E+00	1.178520E+00	2.859330E+00
2.032150E+00	2.998840E+00	3.117750E+00
2.090220E+00	3.029750E+00	3.089840E+00
2.023950E+00	2.983630E+00	3.023020E+00
2.399460E+00	1.127250E+00	2.847530E+00
2.522730E+00	1.068940E+00	2.831810E+00
2.490380E+00	1.073500E+00	2.907720E+00
2.565680E+00	1.027680E+00	2.942090E+00
2.118300E+00	3.025890E+00	2.983900E+00
2.148880E+00	3.052080E+00	3.063800E+00
2.656680E+00	9.836440E-01	2.846090E+00
2.213510E+00	3.095770E+00	3.043490E+00
2.773990E+00	9.170790E-01	2.821860E+00
2.744020E+00	9.161230E-01	2.889010E+00
2.812450E+00	8.668510E-01	2.917270E+00
2.295860E+00	3.156130E+00	3.079910E+00
2.341740E+00	3.183660E+00	3.103220E+00
2.340860E+00	3.175060E+00	3.043130E+00
2.894660E+00	8.499440E-01	2.845830E+00
2.406170E+00	3.216640E+00	3.104970E+00
2.991690E+00	8.285640E-01	2.814710E+00
2.496000E+00	3.244030E+00	3.048120E+00
3.104590E+00	8.160180E-01	2.822140E+00
2.579410E+00	3.285430E+00	3.106610E+00
2.649250E+00	3.322020E+00	3.145070E+00
2.616420E+00	3.293670E+00	3.072070E+00
3.255220E+00	8.239280E-01	2.839980E+00
3.386020E+00	8.387330E-01	2.894320E+00
2.674950E+00	3.311710E+00	3.077570E+00
2.690530E+00	3.340890E+00	3.151380E+00
3.480390E+00	8.995780E-01	2.877140E+00
2.728770E+00	3.354900E+00	3.154750E+00
2.780930E+00	3.349490E+00	3.105630E+00
3.565730E+00	9.960750E-01	2.857120E+00
2.898510E+00	3.353480E+00	3.110280E+00
3.772810E+00	1.156450E+00	2.915390E+00
3.683290E+00	1.046420E+00	2.938600E+00
3.004860E+00	3.391570E+00	3.157550E+00
2.964120E+00	3.352060E+00	3.068320E+00
3.852440E+00	1.234190E+00	2.883650E+00
3.051340E+00	3.343520E+00	3.076210E+00
3.070070E+00	3.387070E+00	3.182910E+00
4.026030E+00	1.491950E+00	2.924070E+00
3.976720E+00	1.396360E+00	2.957060E+00
3.912430E+00	1.315060E+00	2.933440E+00
3.115360E+00	3.371310E+00	3.166680E+00
3.172910E+00	3.383370E+00	3.212440E+00
3.165270E+00	3.350650E+00	3.111560E+00
4.124550E+00	1.792750E+00	2.957190E+00
4.113600E+00	1.681060E+00	3.003580E+00
4.061220E+00	1.606270E+00	2.944990E+00
3.210300E+00	3.372360E+00	3.182910E+00
3.267010E+00	3.335890E+00	3.165340E+00
4.163420E+00	1.988760E+00	2.973200E+00
4.172240E+00	1.878500E+00	3.026770E+00
3.344120E+00	3.320150E+00	3.130810E+00
3.430740E+00	3.308000E+00	3.123990E+00
3.499810E+00	3.294250E+00	3.112690E+00
4.124380E+00	2.488780E+00	3.018010E+00
4.171540E+00	2.384070E+00	3.069530E+00
4.180970E+00	2.287730E+00	3.047020E+00
4.188890E+00	2.164880E+00	3.013840E+00
4.172790E+00	2.086660E+00	2.960430E+00
3.565760E+00	3.276340E+00	3.105570E+00
3.657830E+00	3.268710E+00	3.160800E+00
4.018450E+00	2.790070E+00	3.058830E+00
4.065080E+00	2.692090E+00	3.091750E+00
4.046110E+00	2.772060E+00	3.126360E+00
4.081910E+00	2.597990E+00	3.022340E+00
3.728860E+00	3.229080E+00	3.145850E+00
3.787430E+00	3.167490E+00	3.095420E+00
3.875550E+00	3.138320E+00	3.143280E+00
3.899750E+00	3.087400E+00	3.079650E+00
3.948400E+00	2.976300E+00	3.099770E+00
3.991510E+00	2.873080E+00	3.120550E+00
4.023750E+00	2.810910E+00	3.111380E+00
3.919990E+00	3.091120E+00	3.158130E+00
3.927950E+00	3.040050E+00	3.094080E+00
1.650160E+00	2.287760E+00	3.031670E+00
1.672650E+00	2.347840E+00	3.059510E+00
1.661360E+00	2.315310E+00	2.976740E+00
1.608710E+00	2.200400E+00	2.910440E+00
1.615840E+00	2.216610E+00	2.998610E+00
1.551500E+00	2.112640E+00	2.869120E+00
1.547710E+00	2.112600E+00	2.947000E+00
1.500600E+00	1.998060E+00	2.877240E+00
1.444300E+00	1.860820E+00	2.867210E+00
1.441760E+00	1.739340E+00	2.862230E+00
1.494600E+00	1.655560E+00	2.810900E+00
1.434880E+00	1.614940E+00	2.923880E+00
1.546740E+00	1.555930E+00	2.825750E+00
1.490950E+00	1.567960E+00	2.884230E+00
1.589560E+00	1.470720E+00	2.854560E+00
1.522980E+00	1.496110E+00	2.906950E+00
1.616960E+00	1.419870E+00	2.883580E+00
1.569630E+00	1.427160E+00	2.935470E+00
1.634180E+00	1.375980E+00	2.934970E+00
1.838520E+00	2.751780E+00	3.134590E+00
1.798390E+00	2.673140E+00	3.110810E+00
1.769460E+00	2.584930E+00	3.099780E+00
1.710660E+00	2.447330E+00	3.049780E+00
1.746430E+00	1.330360E+00	2.930200E+00
1.855790E+00	1.288580E+00	2.938720E+00
1.919790E+00	2.871470E+00	3.163690E+00
1.871500E+00	2.814160E+00	3.156590E+00
1.971460E+00	1.264700E+00	2.926560E+00
2.085980E+00	1.240980E+00	2.907030E+00
2.070310E+00	1.238060E+00	2.970230E+00
2.159980E+00	1.206940E+00	2.990560E+00
1.982070E+00	2.947010E+00	3.211090E+00
2.018630E+00	2.992030E+00	3.229700E+00
2.015040E+00	2.985630E+00	3.172870E+00
2.332320E+00	1.154480E+00	2.915390E+00
2.271030E+00	1.177190E+00	2.953410E+00
2.368160E+00	1.127640E+00	2.990610E+00
2.078340E+00	3.032530E+00	3.221390E+00
2.481920E+00	1.066490E+00	2.999220E+00
2.580570E+00	9.986370E-01	3.043080E+00
2.161340E+00	3.066090E+00	3.146860E+00
2.655040E+00	9.469870E-01	2.997590E+00
2.224830E+00	3.117230E+00	3.192220E+00
2.269360E+00	3.152170E+00	3.216620E+00
2.264400E+00	3.144360E+00	3.144760E+00
2.736960E+00	9.002580E-01	2.959540E+00
2.820700E+00	8.269500E-01	3.018880E+00
2.335680E+00	3.186850E+00	3.207600E+00
2.895580E+00	8.033930E-01	2.959140E+00
2.421600E+00	3.239580E+00	3.239020E+00
2.493930E+00	3.275780E+00	3.271030E+00
2.453830E+00	3.253000E+00	3.193960E+00
3.020440E+00	7.718760E-01	2.937880E+00
2.516730E+00	3.272930E+00	3.176880E+00
2.568640E+00	3.304480E+00	3.287360E+00
3.178860E+00	7.620070E-01	2.931200E+00
3.127480E+00	7.229900E-01	3.006250E+00
3.222130E+00	7.212640E-01	3.024400E+00
2.630570E+00	3.322890E+00	3.241410E+00
3.328970E+00	7.839120E-01	2.983760E+00
2.726010E+00	3.366110E+00	3.237340E+00
3.488110E+00	8.601300E-01	2.983930E+00
2.789600E+00	3.395560E+00	3.271650E+00
2.787580E+00	3.385610E+00	3.212930E+00
3.599830E+00	9.484160E-01	2.961460E+00
2.831150E+00	3.402590E+00	3.284870E+00
2.876930E+00	3.391800E+00	3.242160E+00
3.791430E+00	1.113450E+00	3.045830E+00
3.695190E+00	1.008100E+00	3.029000E+00
2.978890E+00	3.407780E+00	3.255070E+00
3.898650E+00	1.208000E+00	2.990590E+00
3.058500E+00	3.404990E+00	3.264050E+00
4.047650E+00	1.429870E+00	3.026330E+00
3.971540E+00	1.333150E+00	3.051070E+00
4.051240E+00	1.398280E+00	3.099810E+00
3.120960E+00	3.389240E+00	3.251180E+00
3.185660E+00	3.392510E+00	3.317180E+00
4.154640E+00	1.780340E+00	3.074990E+00
4.139840E+00	1.679620E+00	3.125110E+00
4.087420E+00	1.547970E+00	3.061930E+00
4.079190E+00	1.452240E+00	3.089620E+00
3.233590E+00	3.370410E+00	3.260760E+00
3.301780E+00	3.343340E+00	3.301060E+00
4.191010E+00	1.981690E+00	3.127160E+00
4.191120E+00	2.062040E+00	3.039610E+00
4.207670E+00	2.097910E+00	3.110900E+00
4.182750E+00	1.865620E+00	3.129800E+00
3.384380E+00	3.334420E+00	3.255070E+00
3.476500E+00	3.320120E+00	3.235000E+00
3.524260E+00	3.308070E+00	3.180050E+00
4.179040E+00	2.429160E+00	3.142770E+00
4.211730E+00	2.323930E+00	3.183310E+00
4.207900E+00	2.396490E+00	3.200650E+00
4.211700E+00	2.193850E+00	3.142260E+00
3.562660E+00	3.316350E+00	3.277700E+00
3.615660E+00	3.309420E+00	3.274160E+00
3.613750E+00	3.298030E+00	3.224100E+00
4.083200E+00	2.754240E+00	3.230240E+00
4.037160E+00	2.810350E+00	3.156690E+00
4.040190E+00	2.835740E+00	3.211260E+00
4.123730E+00	2.642430E+00	3.228820E+00
4.151430E+00	2.542380E+00	3.165240E+00
4.198540E+00	2.445060E+00	3.212610E+00
3.647780E+00	3.301020E+00	3.275840E+00
3.716550E+00	3.269650E+00	3.287790E+00
3.837890E+00	3.178740E+00	3.238110E+00
3.888550E+00	3.152970E+00	3.214840E+00
3.970490E+00	2.981000E+00	3.248470E+00
3.942170E+00	3.035860E+00	3.170580E+00
3.934050E+00	3.080750E+00	3.234550E+00
4.019870E+00	2.892490E+00	3.248120E+00
3.910150E+00	3.126880E+00	3.205720E+00
1.686770E+00	2.353630E+00	3.239640E+00
1.709740E+00	2.404920E+00	3.225570E+00
1.682000E+00	2.344330E+00	3.182850E+00
1.647240E+00	2.269930E+00	3.100310E+00
1.654110E+00	2.268590E+00	3.203550E+00
1.554690E+00	2.135230E+00	3.042340E+00
1.579710E+00	2.158210E+00	3.147080E+00
1.493330E+00	2.015280E+00	2.993170E+00
1.503050E+00	2.042120E+00	3.093370E+00
1.431980E+00	1.896200E+00	2.958480E+00
1.431290E+00	1.925380E+00	3.052220E+00
1.405780E+00	1.780770E+00	2.949280E+00
1.383440E+00	1.813980E+00	3.030240E+00
1.391550E+00	1.674250E+00	2.964730E+00
1.359470E+00	1.706980E+00	3.030090E+00
1.392430E+00	1.609700E+00	2.987340E+00
1.355700E+00	1.599760E+00	3.059670E+00
1.399290E+00	1.546360E+00	3.014210E+00
1.749950E+00	2.483310E+00	3.251480E+00
1.790710E+00	2.578910E+00	3.278310E+00
1.765760E+00	2.530700E+00	3.181140E+00
1.705500E+00	2.406300E+00	3.149010E+00
1.458590E+00	1.520210E+00	2.958990E+00
1.501520E+00	1.445340E+00	2.995730E+00
1.568060E+00	1.362660E+00	3.053580E+00
1.652740E+00	1.325910E+00	3.008620E+00
1.639810E+00	1.310370E+00	3.075480E+00
1.727070E+00	1.290850E+00	3.082250E+00
1.865930E+00	2.771430E+00	3.298260E+00
1.896590E+00	2.837260E+00	3.327660E+00
1.878690E+00	2.805260E+00	3.230460E+00
1.823360E+00	2.677500E+00	3.234020E+00
1.898250E+00	1.265700E+00	2.991050E+00
1.834200E+00	1.278230E+00	3.029320E+00
1.951990E+00	1.246930E+00	3.079760E+00
1.935640E+00	2.898100E+00	3.353200E+00
1.962470E+00	2.934750E+00	3.341630E+00
1.942860E+00	2.897900E+00	3.279740E+00
2.065970E+00	1.230730E+00	3.045400E+00
2.162700E+00	1.198680E+00	3.108030E+00
2.007630E+00	2.990140E+00	3.322490E+00
2.300230E+00	1.154470E+00	3.118600E+00
2.424740E+00	1.082630E+00	3.102020E+00
2.395960E+00	1.094420E+00	3.165550E+00
2.462340E+00	1.052550E+00	3.201400E+00
2.086210E+00	3.055130E+00	3.342950E+00
2.151920E+00	3.090530E+00	3.362620E+00
2.125710E+00	3.065500E+00	3.299720E+00
2.544020E+00	1.015200E+00	3.146830E+00
2.177620E+00	3.087290E+00	3.273430E+00
2.196800E+00	3.117490E+00	3.356220E+00
2.651210E+00	9.300570E-01	3.116650E+00
2.257550E+00	3.157810E+00	3.329670E+00
2.734790E+00	8.728510E-01	3.069810E+00
2.814350E+00	8.053830E-01	3.121210E+00
2.348620E+00	3.214800E+00	3.357200E+00
2.406390E+00	3.258920E+00	3.394400E+00
2.392640E+00	3.232850E+00	3.309680E+00
2.925460E+00	7.432820E-01	3.080560E+00
2.465950E+00	3.279530E+00	3.362310E+00
3.053430E+00	7.054610E-01	3.058300E+00
3.017650E+00	6.795740E-01	3.128520E+00
3.078830E+00	6.694280E-01	3.118920E+00
2.563220E+00	3.317520E+00	3.377250E+00
3.161040E+00	6.751780E-01	3.098960E+00
2.641390E+00	3.349390E+00	3.375110E+00
3.322620E+00	7.128380E-01	3.123280E+00
2.724410E+00	3.384810E+00	3.366040E+00
3.474940E+00	8.094700E-01	3.103240E+00
2.821210E+00	3.416690E+00	3.360030E+00
3.651200E+00	9.289460E-01	3.098920E+00
2.887150E+00	3.439800E+00	3.401970E+00
2.885280E+00	3.418190E+00	3.346720E+00
3.738900E+00	1.032390E+00	3.100190E+00
3.754310E+00	1.012330E+00	3.151790E+00
2.926780E+00	3.450530E+00	3.417170E+00
2.965730E+00	3.438650E+00	3.375230E+00
3.956380E+00	1.197840E+00	3.156750E+00
3.824810E+00	1.081410E+00	3.156510E+00
3.051520E+00	3.431780E+00	3.373950E+00
4.031580E+00	1.334490E+00	3.156620E+00
4.044760E+00	1.274940E+00	3.209370E+00
3.123430E+00	3.403810E+00	3.355580E+00
3.195600E+00	3.419060E+00	3.430910E+00
4.178180E+00	1.792230E+00	3.196060E+00
4.177670E+00	1.687550E+00	3.211120E+00
4.139970E+00	1.591770E+00	3.193120E+00
4.113340E+00	1.440950E+00	3.175670E+00
4.089200E+00	1.335960E+00	3.228340E+00
3.267050E+00	3.373970E+00	3.390830E+00
3.317120E+00	3.351750E+00	3.368330E+00
4.224200E+00	2.096720E+00	3.214530E+00
4.224790E+00	1.989260E+00	3.266020E+00
4.205160E+00	1.898580E+00	3.210070E+00
3.354060E+00	3.345880E+00	3.351120E+00
3.423480E+00	3.350050E+00	3.403420E+00
3.490710E+00	3.327910E+00	3.332570E+00
3.524640E+00	3.343770E+00	3.436880E+00
4.229340E+00	2.391110E+00	3.261540E+00
4.249630E+00	2.307900E+00	3.315910E+00
4.244560E+00	2.208020E+00	3.264030E+00
3.589170E+00	3.327070E+00	3.375000E+00
3.638840E+00	3.307680E+00	3.317230E+00
3.696500E+00	3.318820E+00	3.410360E+00
4.065030E+00	2.839360E+00	3.308000E+00
4.112940E+00	2.765440E+00	3.381390E+00
4.145180E+00	2.666070E+00	3.341510E+00
4.187720E+00	2.569610E+00	3.307960E+00
4.217190E+00	2.473780E+00	3.286130E+00
3.780030E+00	3.270430E+00	3.419090E+00
3.851770E+00	3.206460E+00	3.383390E+00
3.933930E+00	3.095310E+00	3.341700E+00
3.907210E+00	3.134620E+00	3.251630E+00
3.990100E+00	2.993510E+00	3.379780E+00
4.027460E+00	2.920930E+00	3.347900E+00
1.559690E+00	2.158480E+00	3.339480E+00
1.596670E+00	2.197880E+00	3.340300E+00
1.563310E+00	2.164190E+00	3.311810E+00
1.536380E+00	2.125520E+00	3.313830E+00
1.642790E+00	2.265460E+00	3.330700E+00
1.688880E+00	2.361190E+00	3.364940E+00
1.666620E+00	2.309850E+00	3.284110E+00
1.586690E+00	2.177990E+00	3.262590E+00
1.516310E+00	2.065610E+00	3.190280E+00
1.511690E+00	2.076080E+00	3.262290E+00
1.449460E+00	1.953550E+00	3.146390E+00
1.463210E+00	1.981470E+00	3.233840E+00
1.384230E+00	1.844150E+00	3.117110E+00
1.390670E+00	1.872220E+00	3.202780E+00
1.348340E+00	1.736520E+00	3.107830E+00
1.349140E+00	1.765380E+00	3.190240E+00
1.332270E+00	1.646300E+00	3.110320E+00
1.307660E+00	1.648870E+00	3.204680E+00
1.334260E+00	1.596900E+00	3.120330E+00
1.321170E+00	1.594070E+00	3.169290E+00
1.335950E+00	1.549540E+00	3.159840E+00
1.720160E+00	2.422520E+00	3.305790E+00
1.433160E+00	1.467260E+00	3.050460E+00
1.375140E+00	1.486600E+00	3.136930E+00
1.485750E+00	1.406860E+00	3.087110E+00
1.432960E+00	1.425270E+00	3.133240E+00
1.518180E+00	1.371590E+00	3.123260E+00
1.480390E+00	1.380350E+00	3.174560E+00
1.541450E+00	1.342100E+00	3.181340E+00
1.818190E+00	2.616300E+00	3.398130E+00
1.841010E+00	2.665760E+00	3.419360E+00
1.821890E+00	2.643020E+00	3.349930E+00
1.787280E+00	2.548880E+00	3.355030E+00
1.637230E+00	1.295390E+00	3.180710E+00
1.759800E+00	1.278010E+00	3.204150E+00
1.901250E+00	2.840730E+00	3.450360E+00
1.937880E+00	2.895040E+00	3.480880E+00
1.915300E+00	2.866560E+00	3.403800E+00
1.871950E+00	2.760850E+00	3.391310E+00
1.855520E+00	1.264130E+00	3.172130E+00
1.981370E+00	1.242430E+00	3.221470E+00
1.967460E+00	2.942340E+00	3.412480E+00
2.090100E+00	1.221550E+00	3.184760E+00
2.203590E+00	1.184640E+00	3.196880E+00
2.179000E+00	1.187670E+00	3.276250E+00
2.295640E+00	1.147110E+00	3.288490E+00
2.017150E+00	3.018260E+00	3.453000E+00
2.069840E+00	3.065930E+00	3.488090E+00
2.055660E+00	3.047920E+00	3.409990E+00
2.402430E+00	1.086600E+00	3.244580E+00
2.469470E+00	1.040520E+00	3.259920E+00
2.116350E+00	3.085460E+00	3.441970E+00
2.547110E+00	9.942100E-01	3.293950E+00
2.200320E+00	3.136870E+00	3.462310E+00
2.650080E+00	9.075860E-01	3.240310E+00
2.275690E+00	3.190530E+00	3.475880E+00
2.332860E+00	3.229450E+00	3.514440E+00
2.320350E+00	3.209510E+00	3.430340E+00
2.739800E+00	8.443990E-01	3.186920E+00
2.853690E+00	7.345840E-01	3.231130E+00
2.385140E+00	3.259280E+00	3.480170E+00
2.957510E+00	6.769360E-01	3.192690E+00
2.918820E+00	6.747610E-01	3.251840E+00
2.969680E+00	6.410830E-01	3.263860E+00
2.467560E+00	3.302490E+00	3.479290E+00
3.082870E+00	6.269020E-01	3.208150E+00
2.562960E+00	3.335580E+00	3.482920E+00
3.240790E+00	6.383730E-01	3.191620E+00
3.190080E+00	6.009390E-01	3.262310E+00
3.274260E+00	6.214790E-01	3.268790E+00
2.645660E+00	3.376170E+00	3.490020E+00
3.321830E+00	6.715180E-01	3.189950E+00
3.323690E+00	6.532980E-01	3.235880E+00
2.727960E+00	3.415240E+00	3.491520E+00
3.462670E+00	7.598030E-01	3.194470E+00
3.390170E+00	6.952340E-01	3.222620E+00
2.818820E+00	3.450270E+00	3.488490E+00
3.612380E+00	8.555590E-01	3.245120E+00
2.912590E+00	3.464430E+00	3.489740E+00
3.801860E+00	1.008980E+00	3.242090E+00
2.979740E+00	3.496950E+00	3.538840E+00
2.976390E+00	3.480230E+00	3.476080E+00
3.904010E+00	1.100210E+00	3.224650E+00
3.912630E+00	1.083760E+00	3.283260E+00
3.008910E+00	3.499970E+00	3.528480E+00
3.050390E+00	3.476890E+00	3.511710E+00
4.086310E+00	1.242740E+00	3.294460E+00
3.979660E+00	1.146450E+00	3.285060E+00
3.130860E+00	3.433370E+00	3.475220E+00
3.199350E+00	3.430120E+00	3.538820E+00
4.209890E+00	1.740490E+00	3.270580E+00
4.203620E+00	1.639910E+00	3.277300E+00
4.185670E+00	1.516310E+00	3.287870E+00
4.155420E+00	1.388730E+00	3.304190E+00
4.209310E+00	1.459340E+00	3.353250E+00
3.253750E+00	3.403530E+00	3.510660E+00
3.311610E+00	3.372020E+00	3.495690E+00
3.344670E+00	3.359070E+00	3.423670E+00
3.389880E+00	3.365340E+00	3.524500E+00
4.256720E+00	2.103830E+00	3.345000E+00
4.246970E+00	1.990400E+00	3.359870E+00
4.238110E+00	1.861860E+00	3.316170E+00
4.240780E+00	1.716850E+00	3.355870E+00
4.228170E+00	1.590790E+00	3.363210E+00
4.218550E+00	1.513440E+00	3.358520E+00
3.472350E+00	3.352300E+00	3.499440E+00
3.548510E+00	3.353280E+00	3.535460E+00
4.251560E+00	2.400080E+00	3.367280E+00
4.274850E+00	2.305690E+00	3.436150E+00
4.266060E+00	2.218260E+00	3.371970E+00
3.621610E+00	3.344410E+00	3.475300E+00
3.714920E+00	3.341310E+00	3.524960E+00
4.082800E+00	2.863200E+00	3.426870E+00
4.138030E+00	2.785610E+00	3.506360E+00
4.169700E+00	2.685030E+00	3.464250E+00
4.207910E+00	2.591210E+00	3.424820E+00
4.235460E+00	2.497330E+00	3.397090E+00
3.773920E+00	3.303220E+00	3.491750E+00
3.874970E+00	3.248500E+00	3.518110E+00
3.945280E+00	3.145280E+00	3.485140E+00
3.993490E+00	3.036760E+00	3.473860E+00
4.040690E+00	2.952110E+00	3.456660E+00
1.667270E+00	2.341830E+00	3.512410E+00
1.707060E+00	2.411450E+00	3.526870E+00
1.672750E+00	2.341800E+00	3.473980E+00
1.653830E+00	2.282310E+00	3.405830E+00
1.645870E+00	2.272910E+00	3.481870E+00
1.566900E+00	2.149340E+00	3.399980E+00
1.484740E+00	2.026990E+00	3.321900E+00
1.489900E+00	2.027550E+00	3.402610E+00
1.403060E+00	1.902980E+00	3.286770E+00
1.425330E+00	1.930410E+00	3.370140E+00
1.348420E+00	1.794420E+00	3.270250E+00
1.358250E+00	1.824490E+00	3.349540E+00
1.306730E+00	1.698820E+00	3.262660E+00
1.308390E+00	1.708880E+00	3.357270E+00
1.290750E+00	1.646160E+00	3.267710E+00
1.287610E+00	1.646320E+00	3.317460E+00
1.286540E+00	1.599800E+00	3.302460E+00
1.704900E+00	2.393150E+00	3.447780E+00
1.750370E+00	2.476680E+00	3.496450E+00
1.303510E+00	1.534730E+00	3.267320E+00
1.333780E+00	1.495640E+00	3.218980E+00
1.325040E+00	1.477330E+00	3.274130E+00
1.356170E+00	1.445740E+00	3.258120E+00
1.789050E+00	2.550040E+00	3.499940E+00
1.826410E+00	2.636030E+00	3.538520E+00
1.813710E+00	2.603180E+00	3.449770E+00
1.757830E+00	2.480680E+00	3.420200E+00
1.417340E+00	1.406280E+00	3.223580E+00
1.492500E+00	1.339890E+00	3.297700E+00
1.564540E+00	1.309210E+00	3.256930E+00
1.562450E+00	1.302280E+00	3.315760E+00
1.625100E+00	1.279450E+00	3.309590E+00
1.893200E+00	2.818220E+00	3.606880E+00
1.918100E+00	2.872000E+00	3.600520E+00
1.897200E+00	2.822040E+00	3.520610E+00
1.860250E+00	2.704280E+00	3.486340E+00
1.872700E+00	2.736960E+00	3.576040E+00
1.828160E+00	1.265050E+00	3.268930E+00
1.753080E+00	1.267700E+00	3.307040E+00
1.846640E+00	1.255400E+00	3.332840E+00
1.952290E+00	2.925110E+00	3.649390E+00
1.982600E+00	2.980610E+00	3.623950E+00
1.947500E+00	2.912880E+00	3.565600E+00
1.923160E+00	1.242030E+00	3.311840E+00
1.986110E+00	2.978670E+00	3.528360E+00
2.013620E+00	3.030380E+00	3.610110E+00
2.088980E+00	1.210580E+00	3.340090E+00
2.222850E+00	1.165100E+00	3.362220E+00
2.324920E+00	1.121490E+00	3.425180E+00
2.041800E+00	3.051810E+00	3.552900E+00
2.421950E+00	1.062770E+00	3.371740E+00
2.469670E+00	1.036090E+00	3.306960E+00
2.128630E+00	3.109740E+00	3.576880E+00
2.508630E+00	1.011560E+00	3.373920E+00
2.588470E+00	9.517960E-01	3.427480E+00
2.209330E+00	3.166450E+00	3.595820E+00
2.259020E+00	3.205050E+00	3.617760E+00
2.247730E+00	3.184150E+00	3.545550E+00
2.660180E+00	8.800700E-01	3.371200E+00
2.300630E+00	3.220210E+00	3.574060E+00
2.744670E+00	8.120860E-01	3.313060E+00
2.828010E+00	7.245680E-01	3.378560E+00
2.373150E+00	3.280540E+00	3.614220E+00
2.909200E+00	6.637070E-01	3.320390E+00
3.007120E+00	5.996890E-01	3.356970E+00
2.457210E+00	3.318920E+00	3.582220E+00
3.119200E+00	5.865030E-01	3.323900E+00
3.077700E+00	5.759830E-01	3.381550E+00
3.143980E+00	5.677350E-01	3.413280E+00
2.558240E+00	3.352760E+00	3.588800E+00
3.239510E+00	5.908580E-01	3.353850E+00
2.644500E+00	3.394750E+00	3.600720E+00
3.383060E+00	6.611250E-01	3.324930E+00
2.730020E+00	3.435740E+00	3.608680E+00
3.499810E+00	7.617550E-01	3.289540E+00
3.516700E+00	7.505990E-01	3.385560E+00
2.816540E+00	3.469660E+00	3.610190E+00
3.576640E+00	8.207670E-01	3.308470E+00
3.568010E+00	8.051670E-01	3.349560E+00
2.898190E+00	3.483120E+00	3.609220E+00
3.771360E+00	9.337100E-01	3.394590E+00
3.632270E+00	8.441270E-01	3.341990E+00
2.968190E+00	3.504300E+00	3.607160E+00
3.943200E+00	1.086580E+00	3.375250E+00
3.020000E+00	3.507680E+00	3.589250E+00
3.079100E+00	3.495310E+00	3.651980E+00
4.043620E+00	1.163140E+00	3.362800E+00
4.047970E+00	1.145870E+00	3.416220E+00
3.156040E+00	3.448360E+00	3.614640E+00
3.208090E+00	3.434800E+00	3.598560E+00
4.203190E+00	1.406500E+00	3.389840E+00
4.157970E+00	1.323500E+00	3.400530E+00
4.126610E+00	1.201340E+00	3.428130E+00
3.239760E+00	3.417280E+00	3.583590E+00
3.302840E+00	3.385560E+00	3.606650E+00
3.398370E+00	3.383110E+00	3.637990E+00
4.267890E+00	2.046530E+00	3.429770E+00
4.268970E+00	1.939490E+00	3.429370E+00
4.270970E+00	1.812890E+00	3.442850E+00
4.284170E+00	1.656710E+00	3.469990E+00
4.293430E+00	1.759770E+00	3.495490E+00
4.246610E+00	1.487320E+00	3.433800E+00
4.216730E+00	1.382770E+00	3.454300E+00
3.473260E+00	3.362080E+00	3.589020E+00
3.560360E+00	3.375050E+00	3.627920E+00
4.279910E+00	2.427690E+00	3.495810E+00
4.309550E+00	2.310830E+00	3.561450E+00
4.302050E+00	2.162960E+00	3.487760E+00
4.297920E+00	2.012410E+00	3.510410E+00
4.305040E+00	1.896750E+00	3.508100E+00
4.302110E+00	1.815880E+00	3.513840E+00
3.640940E+00	3.358790E+00	3.577290E+00
3.728800E+00	3.363050E+00	3.614640E+00
4.100390E+00	2.894380E+00	3.555740E+00
4.158810E+00	2.798860E+00	3.624760E+00
4.195640E+00	2.704570E+00	3.577800E+00
4.242770E+00	2.602370E+00	3.541790E+00
4.253520E+00	2.525630E+00	3.486440E+00
3.807960E+00	3.318130E+00	3.594020E+00
3.904470E+00	3.282360E+00	3.619110E+00
3.930400E+00	3.236180E+00	3.586700E+00
3.963860E+00	3.175230E+00	3.586550E+00
4.023170E+00	3.069390E+00	3.608860E+00
4.005710E+00	3.138870E+00	3.631710E+00
4.047580E+00	2.983950E+00	3.544200E+00
3.956420E+00	3.228980E+00	3.638650E+00
3.991120E+00	3.177480E+00	3.645630E+00
1.684200E+00	2.411490E+00	3.691710E+00
1.713040E+00	2.460060E+00	3.675670E+00
1.682810E+00	2.403230E+00	3.641160E+00
1.660570E+00	2.333310E+00	3.571690E+00
1.653720E+00	2.339430E+00	3.660840E+00
1.601920E+00	2.193710E+00	3.521570E+00
1.621440E+00	2.232040E+00	3.617290E+00
1.517870E+00	2.074680E+00	3.479990E+00
1.541990E+00	2.115480E+00	3.572570E+00
1.453550E+00	1.960690E+00	3.453640E+00
1.479000E+00	2.000030E+00	3.538680E+00
1.381380E+00	1.856650E+00	3.431080E+00
1.403330E+00	1.890950E+00	3.514120E+00
1.336970E+00	1.764820E+00	3.416890E+00
1.349680E+00	1.781810E+00	3.511960E+00
1.312220E+00	1.713180E+00	3.418420E+00
1.317100E+00	1.719050E+00	3.464660E+00
1.297690E+00	1.668470E+00	3.450510E+00
1.718410E+00	2.451460E+00	3.612800E+00
1.759640E+00	2.549150E+00	3.689010E+00
1.289800E+00	1.593880E+00	3.417630E+00
1.290470E+00	1.549570E+00	3.358730E+00
1.295780E+00	1.535970E+00	3.418320E+00
1.305320E+00	1.500010E+00	3.396510E+00
1.776360E+00	2.545430E+00	3.580850E+00
1.802310E+00	2.616730E+00	3.656290E+00
1.335280E+00	1.449110E+00	3.353290E+00
1.401980E+00	1.385060E+00	3.340030E+00
1.384390E+00	1.390070E+00	3.458120E+00
1.453620E+00	1.348050E+00	3.371090E+00
1.435560E+00	1.353500E+00	3.422480E+00
1.495120E+00	1.324700E+00	3.422580E+00
1.828390E+00	2.660080E+00	3.671680E+00
1.852500E+00	2.701240E+00	3.690020E+00
1.838220E+00	2.667380E+00	3.625970E+00
1.580900E+00	1.288130E+00	3.397940E+00
1.708150E+00	1.256710E+00	3.409310E+00
1.662070E+00	1.248720E+00	3.513760E+00
1.775610E+00	1.238320E+00	3.500250E+00
1.915800E+00	2.866680E+00	3.674540E+00
1.882280E+00	2.774390E+00	3.674440E+00
1.874300E+00	1.237230E+00	3.429610E+00
1.983480E+00	2.985050E+00	3.711610E+00
1.957000E+00	2.926760E+00	3.739100E+00
1.998290E+00	1.219640E+00	3.404760E+00
2.013880E+00	1.205150E+00	3.480970E+00
2.089020E+00	1.195560E+00	3.453000E+00
2.015940E+00	3.039320E+00	3.694460E+00
2.216020E+00	1.154200E+00	3.475020E+00
2.346890E+00	1.096760E+00	3.534940E+00
2.063310E+00	3.081870E+00	3.659330E+00
2.429480E+00	1.048620E+00	3.501120E+00
2.132700E+00	3.141270E+00	3.725320E+00
2.187890E+00	3.184900E+00	3.737300E+00
2.178540E+00	3.162570E+00	3.667450E+00
2.514660E+00	1.002740E+00	3.468550E+00
2.607010E+00	9.238300E-01	3.543820E+00
2.236870E+00	3.207590E+00	3.698240E+00
2.674790E+00	8.519710E-01	3.495950E+00
2.310330E+00	3.244640E+00	3.675930E+00
2.745770E+00	7.908920E-01	3.442620E+00
2.827400E+00	7.032800E-01	3.504170E+00
2.367390E+00	3.311340E+00	3.740970E+00
2.434940E+00	3.356770E+00	3.746590E+00
2.399240E+00	3.326810E+00	3.687990E+00
2.904780E+00	6.433770E-01	3.436970E+00
2.981580E+00	5.855890E-01	3.496150E+00
2.447290E+00	3.343020E+00	3.670680E+00
2.513290E+00	3.383070E+00	3.744440E+00
3.064500E+00	5.673680E-01	3.451330E+00
3.147660E+00	5.528890E-01	3.519030E+00
2.542230E+00	3.375540E+00	3.680490E+00
2.558540E+00	3.405570E+00	3.742260E+00
3.243630E+00	5.749440E-01	3.478020E+00
2.591990E+00	3.423980E+00	3.745180E+00
2.633590E+00	3.426170E+00	3.708350E+00
3.357660E+00	6.243460E-01	3.444790E+00
2.729640E+00	3.462920E+00	3.720260E+00
3.462000E+00	6.863280E-01	3.435440E+00
2.818360E+00	3.501670E+00	3.721980E+00
3.571580E+00	7.855840E-01	3.506580E+00
3.629530E+00	8.299280E-01	3.414330E+00
3.725350E+00	8.838000E-01	3.513740E+00
2.894460E+00	3.513200E+00	3.717100E+00
3.857400E+00	9.619540E-01	3.527530E+00
2.961470E+00	3.527870E+00	3.707480E+00
3.944620E+00	1.045160E+00	3.499360E+00
3.023050E+00	3.534440E+00	3.688250E+00
3.083840E+00	3.527590E+00	3.760400E+00
4.054060E+00	1.134920E+00	3.480410E+00
3.136810E+00	3.487710E+00	3.718590E+00
3.210630E+00	3.474500E+00	3.727310E+00
3.231990E+00	3.434340E+00	3.641050E+00
3.274400E+00	3.426950E+00	3.693840E+00
4.188370E+00	1.302810E+00	3.501610E+00
4.158410E+00	1.198730E+00	3.545260E+00
3.343000E+00	3.405100E+00	3.701620E+00
3.404610E+00	3.405550E+00	3.700700E+00
4.312170E+00	1.743230E+00	3.561380E+00
4.312680E+00	1.633690E+00	3.575860E+00
4.290790E+00	1.525280E+00	3.552980E+00
4.255330E+00	1.400320E+00	3.534140E+00
3.477590E+00	3.396260E+00	3.685520E+00
3.562720E+00	3.400770E+00	3.690050E+00
4.307300E+00	2.437800E+00	3.649830E+00
4.279720E+00	2.509710E+00	3.561670E+00
4.279110E+00	2.552790E+00	3.627000E+00
4.329670E+00	2.307050E+00	3.666300E+00
4.332010E+00	2.199470E+00	3.630300E+00
4.326970E+00	2.066220E+00	3.607300E+00
4.325470E+00	1.933290E+00	3.593460E+00
4.320610E+00	1.843070E+00	3.567830E+00
3.658700E+00	3.396340E+00	3.679600E+00
3.804060E+00	3.371910E+00	3.701910E+00
4.129660E+00	2.906060E+00	3.703440E+00
4.076900E+00	2.970690E+00	3.620140E+00
4.078930E+00	3.005940E+00	3.688580E+00
4.178540E+00	2.798760E+00	3.715490E+00
4.206320E+00	2.722610E+00	3.677590E+00
4.246820E+00	2.636570E+00	3.646930E+00
3.869890E+00	3.358900E+00	3.707030E+00
3.875900E+00	3.335790E+00	3.674420E+00
4.020010E+00	3.151490E+00	3.695000E+00
4.059410E+00	3.079780E+00	3.735420E+00
3.898480E+00	3.344400E+00	3.709680E+00
3.940140E+00	3.294140E+00	3.716730E+00
3.984130E+00	3.211740E+00	3.687560E+00
1.622570E+00	2.252270E+00	3.762480E+00
1.640910E+00	2.305040E+00	3.772190E+00
1.631660E+00	2.263350E+00	3.709220E+00
1.573330E+00	2.152930E+00	3.663330E+00
1.595700E+00	2.187050E+00	3.745040E+00
1.506980E+00	2.042390E+00	3.626760E+00
1.533330E+00	2.084550E+00	3.713410E+00
1.436530E+00	1.929590E+00	3.600130E+00
1.480530E+00	1.974560E+00	3.688420E+00
1.377680E+00	1.838190E+00	3.580770E+00
1.408650E+00	1.860380E+00	3.685920E+00
1.352800E+00	1.785830E+00	3.576870E+00
1.369340E+00	1.792480E+00	3.631850E+00
1.340720E+00	1.739690E+00	3.606820E+00
1.718040E+00	2.467040E+00	3.751450E+00
1.664230E+00	2.365490E+00	3.735800E+00
1.304800E+00	1.680910E+00	3.545580E+00
1.289820E+00	1.617300E+00	3.519020E+00
1.307880E+00	1.607650E+00	3.629530E+00
1.294720E+00	1.555680E+00	3.563840E+00
1.763880E+00	2.567660E+00	3.780720E+00
1.800860E+00	2.629720E+00	3.785720E+00
1.781220E+00	2.602890E+00	3.741830E+00
1.301030E+00	1.507830E+00	3.499730E+00
1.333680E+00	1.443340E+00	3.485700E+00
1.338430E+00	1.454910E+00	3.600850E+00
1.365890E+00	1.406580E+00	3.520490E+00
1.361800E+00	1.415070E+00	3.570520E+00
1.394240E+00	1.376540E+00	3.563760E+00
1.817830E+00	2.652650E+00	3.725600E+00
1.851770E+00	2.695290E+00	3.824340E+00
1.453650E+00	1.332530E+00	3.520880E+00
1.555120E+00	1.284990E+00	3.521290E+00
1.531660E+00	1.293850E+00	3.629400E+00
1.618150E+00	1.253710E+00	3.561750E+00
1.600180E+00	1.259260E+00	3.607860E+00
1.667830E+00	1.231960E+00	3.614130E+00
1.883280E+00	2.762180E+00	3.830070E+00
1.894370E+00	2.797690E+00	3.814760E+00
1.875250E+00	2.750220E+00	3.763170E+00
1.863870E+00	1.216340E+00	3.544240E+00
1.780700E+00	1.217400E+00	3.603140E+00
1.923250E+00	1.185750E+00	3.632880E+00
1.920180E+00	2.856360E+00	3.794740E+00
1.984270E+00	1.189630E+00	3.556790E+00
2.088850E+00	1.156440E+00	3.617250E+00
2.026510E+00	1.161710E+00	3.643910E+00
2.124460E+00	1.133390E+00	3.690060E+00
1.990660E+00	2.986380E+00	3.801520E+00
1.967450E+00	2.933920E+00	3.815380E+00
2.127370E+00	1.164800E+00	3.554060E+00
2.185220E+00	1.124050E+00	3.645820E+00
2.014060E+00	3.035200E+00	3.778060E+00
2.308050E+00	1.094670E+00	3.639190E+00
2.071730E+00	3.098110E+00	3.796990E+00
2.434760E+00	1.028440E+00	3.618740E+00
2.178060E+00	3.188790E+00	3.807580E+00
2.132670E+00	3.154380E+00	3.822390E+00
2.528230E+00	9.823640E-01	3.584700E+00
2.622160E+00	9.034820E-01	3.662550E+00
2.225860E+00	3.216480E+00	3.784740E+00
2.689980E+00	8.309600E-01	3.616390E+00
2.302910E+00	3.263380E+00	3.808250E+00
2.756630E+00	7.699940E-01	3.565470E+00
2.836840E+00	6.854700E-01	3.628520E+00
2.417710E+00	3.363800E+00	3.832760E+00
2.360240E+00	3.327490E+00	3.839570E+00
2.904900E+00	6.253170E-01	3.562010E+00
2.981910E+00	5.697140E-01	3.618430E+00
2.501280E+00	3.393880E+00	3.830270E+00
3.060920E+00	5.524280E-01	3.563540E+00
3.152440E+00	5.391670E-01	3.635230E+00
2.580590E+00	3.432860E+00	3.817150E+00
3.246600E+00	5.604400E-01	3.596700E+00
2.642500E+00	3.469760E+00	3.854880E+00
2.641320E+00	3.456440E+00	3.799420E+00
3.354060E+00	6.118480E-01	3.563400E+00
2.675170E+00	3.477280E+00	3.847910E+00
2.722850E+00	3.483780E+00	3.840770E+00
3.465970E+00	6.765870E-01	3.535510E+00
2.816490E+00	3.518460E+00	3.831460E+00
3.691980E+00	8.566060E-01	3.622020E+00
3.567670E+00	7.648440E-01	3.633490E+00
2.902240E+00	3.534510E+00	3.829990E+00
3.836430E+00	9.511420E-01	3.622690E+00
2.952840E+00	3.542200E+00	3.790140E+00
3.951890E+00	1.045080E+00	3.613860E+00
3.017880E+00	3.556430E+00	3.805130E+00
3.091380E+00	3.547580E+00	3.866430E+00
4.062190E+00	1.128110E+00	3.586460E+00
3.152800E+00	3.510820E+00	3.809030E+00
3.233180E+00	3.507230E+00	3.830840E+00
3.291690E+00	3.447980E+00	3.765690E+00
4.208180E+00	1.310200E+00	3.613910E+00
4.166890E+00	1.199520E+00	3.654940E+00
3.319560E+00	3.477720E+00	3.838790E+00
3.380480E+00	3.474020E+00	3.832940E+00
3.399000E+00	3.438830E+00	3.767160E+00
4.329720E+00	1.679750E+00	3.643680E+00
4.314610E+00	1.564230E+00	3.659360E+00
4.341730E+00	1.639890E+00	3.703590E+00
4.289400E+00	1.421440E+00	3.643290E+00
3.450010E+00	3.476710E+00	3.832160E+00
3.541020E+00	3.476810E+00	3.844840E+00
3.551600E+00	3.433480E+00	3.765330E+00
4.291620E+00	2.573670E+00	3.729590E+00
4.335150E+00	2.464600E+00	3.792180E+00
4.349760E+00	2.345320E+00	3.755400E+00
4.358540E+00	2.224870E+00	3.737610E+00
4.355790E+00	2.098760E+00	3.717030E+00
4.350400E+00	1.959860E+00	3.698430E+00
4.335340E+00	1.803880E+00	3.668640E+00
4.345160E+00	1.700180E+00	3.698280E+00
3.629170E+00	3.461900E+00	3.831850E+00
3.719990E+00	3.463440E+00	3.876350E+00
3.722670E+00	3.424140E+00	3.788730E+00
4.098780E+00	3.004850E+00	3.782080E+00
4.145850E+00	2.928990E+00	3.846080E+00
4.182780E+00	2.833600E+00	3.799560E+00
4.221420E+00	2.737250E+00	3.774780E+00
4.248230E+00	2.664580E+00	3.723840E+00
3.803600E+00	3.419140E+00	3.866980E+00
3.872520E+00	3.366420E+00	3.814620E+00
3.889670E+00	3.353120E+00	3.737900E+00
3.924580E+00	3.332790E+00	3.774650E+00
4.034800E+00	3.168280E+00	3.821550E+00
3.992900E+00	3.216570E+00	3.745150E+00
3.973690E+00	3.262890E+00	3.801020E+00
4.079160E+00	3.077880E+00	3.825930E+00
3.949960E+00	3.304520E+00	3.779890E+00
1.624560E+00	2.260170E+00	3.900170E+00
1.643900E+00	2.320690E+00	3.886630E+00
1.625010E+00	2.250140E+00	3.822350E+00
1.559720E+00	2.131000E+00	3.797360E+00
1.593340E+00	2.180950E+00	3.880740E+00
1.509100E+00	2.026230E+00	3.772400E+00
1.538850E+00	2.084450E+00	3.862060E+00
1.450640E+00	1.929090E+00	3.755230E+00
1.491780E+00	1.983670E+00	3.841480E+00
1.413380E+00	1.873100E+00	3.754630E+00
1.433190E+00	1.896100E+00	3.823330E+00
1.400500E+00	1.830400E+00	3.786660E+00
1.673350E+00	2.386620E+00	3.921750E+00
1.711900E+00	2.451560E+00	3.905540E+00
1.677580E+00	2.382450E+00	3.831260E+00
1.372150E+00	1.748540E+00	3.738750E+00
1.329270E+00	1.671120E+00	3.669250E+00
1.341620E+00	1.678490E+00	3.747630E+00
1.322880E+00	1.625430E+00	3.692070E+00
1.332630E+00	1.638200E+00	3.749840E+00
1.327180E+00	1.593780E+00	3.732010E+00
1.742680E+00	2.518530E+00	3.943510E+00
1.771430E+00	2.579460E+00	3.929990E+00
1.743620E+00	2.514260E+00	3.858030E+00
1.321070E+00	1.502310E+00	3.620060E+00
1.330670E+00	1.537340E+00	3.710410E+00
1.340430E+00	1.476250E+00	3.654020E+00
1.342360E+00	1.489930E+00	3.695100E+00
1.359520E+00	1.455200E+00	3.698530E+00
1.801290E+00	2.621930E+00	3.870590E+00
1.396040E+00	1.395890E+00	3.679290E+00
1.449420E+00	1.335810E+00	3.638180E+00
1.438320E+00	1.348860E+00	3.699790E+00
1.498010E+00	1.308580E+00	3.676270E+00
1.475550E+00	1.320370E+00	3.719540E+00
1.533120E+00	1.286520E+00	3.726030E+00
1.861540E+00	2.710760E+00	3.928630E+00
1.887360E+00	2.777080E+00	3.935100E+00
1.880140E+00	2.751690E+00	3.877990E+00
1.632620E+00	1.237500E+00	3.723420E+00
1.733360E+00	1.205070E+00	3.695730E+00
1.712070E+00	1.199870E+00	3.756500E+00
1.773810E+00	1.187550E+00	3.774270E+00
1.901820E+00	2.812690E+00	3.882320E+00
1.865160E+00	1.184760E+00	3.730710E+00
1.944710E+00	2.892390E+00	3.929750E+00
1.978560E+00	2.950460E+00	3.930190E+00
1.963800E+00	2.921900E+00	3.869280E+00
2.026000E+00	1.150160E+00	3.735600E+00
2.162400E+00	1.112830E+00	3.771530E+00
1.991040E+00	2.975800E+00	3.879420E+00
2.266130E+00	1.087950E+00	3.733060E+00
2.029640E+00	3.053860E+00	3.895260E+00
2.328770E+00	1.071560E+00	3.708300E+00
2.357420E+00	1.054480E+00	3.743620E+00
2.088430E+00	3.124620E+00	3.919940E+00
2.126880E+00	3.172870E+00	3.943790E+00
2.117130E+00	3.148820E+00	3.877050E+00
2.429430E+00	1.015250E+00	3.743050E+00
2.361980E+00	1.057530E+00	3.710440E+00
2.164860E+00	3.198070E+00	3.899950E+00
2.539290E+00	9.620800E-01	3.706200E+00
2.638900E+00	8.823300E-01	3.781360E+00
2.232100E+00	3.235240E+00	3.870750E+00
2.703800E+00	8.113360E-01	3.737830E+00
2.303480E+00	3.292290E+00	3.947700E+00
2.349650E+00	3.350610E+00	3.969360E+00
2.340020E+00	3.321070E+00	3.897270E+00
2.769640E+00	7.491990E-01	3.688310E+00
2.854740E+00	6.672150E-01	3.754900E+00
2.396150E+00	3.373670E+00	3.930940E+00
2.916610E+00	6.083390E-01	3.690860E+00
2.993040E+00	5.594260E-01	3.727870E+00
2.483400E+00	3.407210E+00	3.927640E+00
3.066020E+00	5.394510E-01	3.680720E+00
3.162130E+00	5.258770E-01	3.751610E+00
2.558610E+00	3.445410E+00	3.920400E+00
3.255360E+00	5.495140E-01	3.715140E+00
2.627410E+00	3.476920E+00	3.916840E+00
3.360650E+00	6.028120E-01	3.683770E+00
2.686420E+00	3.489430E+00	3.904270E+00
2.750110E+00	3.517920E+00	3.967000E+00
3.469270E+00	6.668300E-01	3.653400E+00
2.814210E+00	3.539110E+00	3.934840E+00
3.684160E+00	8.420800E-01	3.735140E+00
3.576810E+00	7.497250E-01	3.746580E+00
2.886660E+00	3.548840E+00	3.925090E+00
3.817120E+00	9.373490E-01	3.726950E+00
2.950190E+00	3.562200E+00	3.918140E+00
2.972950E+00	3.559560E+00	3.861550E+00
3.029750E+00	3.589240E+00	3.937120E+00
3.960650E+00	1.052190E+00	3.734100E+00
3.103530E+00	3.574480E+00	3.938350E+00
4.074110E+00	1.131930E+00	3.687330E+00
3.171020E+00	3.557130E+00	3.913940E+00
3.280450E+00	3.551080E+00	3.917690E+00
4.231470E+00	1.317340E+00	3.758680E+00
4.166130E+00	1.191490E+00	3.722410E+00
3.345630E+00	3.560940E+00	3.941730E+00
3.375960E+00	3.516310E+00	3.887520E+00
4.336690E+00	1.577780E+00	3.739870E+00
4.326680E+00	1.459320E+00	3.742420E+00
4.311660E+00	1.402610E+00	3.787170E+00
3.411820E+00	3.574880E+00	3.946630E+00
3.488800E+00	3.571950E+00	3.958850E+00
3.485070E+00	3.522690E+00	3.900610E+00
4.320090E+00	2.588060E+00	3.877950E+00
4.272580E+00	2.655070E+00	3.793000E+00
4.258930E+00	2.708040E+00	3.866460E+00
4.353980E+00	2.464270E+00	3.890610E+00
4.372240E+00	2.367490E+00	3.859970E+00
4.385260E+00	2.251190E+00	3.839170E+00
4.388130E+00	2.125020E+00	3.821230E+00
4.380860E+00	1.994830E+00	3.803880E+00
4.378070E+00	1.855200E+00	3.792950E+00
4.362710E+00	1.681270E+00	3.778340E+00
4.344410E+00	1.539660E+00	3.805680E+00
4.337410E+00	1.450800E+00	3.805590E+00
3.554520E+00	3.549200E+00	3.946920E+00
3.613250E+00	3.507340E+00	3.899880E+00
3.724540E+00	3.502030E+00	3.951040E+00
4.111780E+00	3.034480E+00	3.903990E+00
4.161860E+00	2.954220E+00	3.978630E+00
4.193840E+00	2.853910E+00	3.910340E+00
4.216700E+00	2.781440E+00	3.854700E+00
3.812130E+00	3.451480E+00	3.939280E+00
3.895270E+00	3.392180E+00	3.920480E+00
3.975200E+00	3.287540E+00	3.908840E+00
3.943720E+00	3.314370E+00	3.817560E+00
4.066050E+00	3.184600E+00	3.957220E+00
4.082960E+00	3.114290E+00	3.893640E+00
1.648450E+00	2.319970E+00	3.961000E+00
1.623780E+00	2.232620E+00	3.951690E+00
1.591510E+00	2.152600E+00	3.956970E+00
1.543320E+00	2.051970E+00	3.941140E+00
1.494330E+00	1.952260E+00	3.923580E+00
1.440080E+00	1.853670E+00	3.921000E+00
1.393860E+00	1.788660E+00	3.839000E+00
1.412680E+00	1.789320E+00	3.903530E+00
1.390830E+00	1.746360E+00	3.874090E+00
1.713090E+00	2.449600E+00	3.979350E+00
1.674350E+00	2.387030E+00	3.973530E+00
1.361950E+00	1.675460E+00	3.848960E+00
1.343560E+00	1.607580E+00	3.826130E+00
1.336930E+00	1.565120E+00	3.800450E+00
1.364420E+00	1.577180E+00	3.878310E+00
1.368740E+00	1.533710E+00	3.864290E+00
1.770880E+00	2.573760E+00	3.988740E+00
1.750840E+00	2.524010E+00	4.009190E+00
1.362940E+00	1.479620E+00	3.791380E+00
1.383470E+00	1.434080E+00	3.767980E+00
1.403040E+00	1.445040E+00	3.851330E+00
1.416900E+00	1.399130E+00	3.814800E+00
1.822910E+00	2.647230E+00	3.998800E+00
1.441540E+00	1.349670E+00	3.768860E+00
1.505900E+00	1.303200E+00	3.817120E+00
1.573040E+00	1.261050E+00	3.801030E+00
1.585800E+00	1.267150E+00	3.899550E+00
1.644460E+00	1.228340E+00	3.852380E+00
1.885170E+00	2.764960E+00	3.989740E+00
1.870430E+00	2.720530E+00	4.011220E+00
1.735400E+00	1.195800E+00	3.849040E+00
1.872740E+00	1.175820E+00	3.855410E+00
1.913660E+00	2.836990E+00	4.005480E+00
1.984110E+00	1.149440E+00	3.831210E+00
1.983670E+00	1.151600E+00	3.907370E+00
2.069120E+00	1.136490E+00	3.915340E+00
1.981710E+00	2.953580E+00	4.004430E+00
1.955270E+00	2.905550E+00	4.024130E+00
2.139590E+00	1.120020E+00	3.859300E+00
2.002620E+00	3.006510E+00	3.969170E+00
2.275460E+00	1.078000E+00	3.844750E+00
2.042990E+00	3.076980E+00	4.037260E+00
2.085990E+00	3.133220E+00	4.059680E+00
2.069860E+00	3.111220E+00	3.985900E+00
2.374430E+00	1.042890E+00	3.815510E+00
2.113940E+00	3.168420E+00	4.019310E+00
2.471930E+00	9.874430E-01	3.863130E+00
2.163060E+00	3.219030E+00	4.002840E+00
2.567870E+00	9.407970E-01	3.841010E+00
2.663940E+00	8.659640E-01	3.884010E+00
2.227600E+00	3.253330E+00	3.976610E+00
2.720960E+00	8.053950E-01	3.861520E+00
2.339030E+00	3.356550E+00	4.046840E+00
2.289770E+00	3.305950E+00	4.060150E+00
2.792930E+00	7.349320E-01	3.819960E+00
2.868950E+00	6.622200E-01	3.850620E+00
2.398550E+00	3.394130E+00	4.039490E+00
2.953090E+00	5.883590E-01	3.856630E+00
2.474420E+00	3.422640E+00	4.031260E+00
3.071390E+00	5.324760E-01	3.803200E+00
2.544270E+00	3.460160E+00	4.019400E+00
2.613490E+00	3.489320E+00	4.010480E+00
3.374020E+00	5.951340E-01	3.806370E+00
3.262450E+00	5.345550E-01	3.828320E+00
2.686290E+00	3.502280E+00	3.999300E+00
2.749150E+00	3.526430E+00	4.072030E+00
3.485930E+00	6.617430E-01	3.771230E+00
2.820610E+00	3.551080E+00	4.042530E+00
3.678630E+00	8.180110E-01	3.852750E+00
3.581040E+00	7.324940E-01	3.836270E+00
2.874090E+00	3.559220E+00	3.998680E+00
3.803990E+00	9.258250E-01	3.834880E+00
2.946000E+00	3.573970E+00	4.012610E+00
3.031390E+00	3.613490E+00	4.070840E+00
3.917480E+00	9.992880E-01	3.815190E+00
3.134270E+00	3.606870E+00	4.022520E+00
4.029360E+00	1.122780E+00	3.873700E+00
[truncated: 10,719 more rows]
