# Supplementary material for: A New MRI-Based Model of Heart Function with Coupled Hemodynamics and Application to Normal and Diseased Canine Left Ventricles
Source: Front Bioeng Biotechnol. 2015 Sep 23;3:140. doi: 10.3389/fbioe.2015.00140 (PMC4585083; doi:10.3389/fbioe.2015.00140)
Supplement: Supplementary file 5 [file Data_Sheet_5.ZIP › Case2_Normal_LBBB_Systole/nodes/case2_systole_time_0.3506.csv]

3.140390E+00	1.854620E+00	9.084800E-01
3.160000E+00	1.906740E+00	9.017430E-01
3.181890E+00	1.867670E+00	9.115840E-01
3.186960E+00	1.819400E+00	9.345260E-01
3.209470E+00	1.972840E+00	8.978160E-01
3.237890E+00	2.035990E+00	9.023940E-01
3.257910E+00	1.992010E+00	9.293990E-01
3.259210E+00	1.906730E+00	9.664280E-01
3.361300E+00	1.851710E+00	1.057520E+00
3.288660E+00	1.796660E+00	1.048950E+00
3.410540E+00	1.806970E+00	1.150130E+00
3.324270E+00	2.033270E+00	9.801190E-01
3.385400E+00	1.939670E+00	1.077210E+00
3.436430E+00	1.874580E+00	1.134610E+00
2.811230E+00	2.059530E+00	9.167440E-01
2.836500E+00	2.153890E+00	9.314200E-01
2.875360E+00	2.108760E+00	9.130060E-01
2.888510E+00	2.048260E+00	9.025670E-01
2.896330E+00	2.241260E+00	9.485600E-01
2.924140E+00	2.320210E+00	9.919800E-01
2.959320E+00	2.274670E+00	9.533120E-01
3.005950E+00	2.166250E+00	9.053100E-01
3.132720E+00	2.009300E+00	8.692040E-01
2.973750E+00	1.991780E+00	8.869540E-01
3.059540E+00	1.836210E+00	9.263890E-01
3.198500E+00	1.717570E+00	1.035660E+00
3.059130E+00	1.692930E+00	1.049310E+00
3.271820E+00	1.662320E+00	1.222920E+00
3.168820E+00	1.613080E+00	1.196570E+00
3.273720E+00	1.626220E+00	1.312410E+00
3.041180E+00	2.343410E+00	9.929850E-01
3.220470E+00	2.326750E+00	1.021330E+00
3.243800E+00	2.149190E+00	9.401600E-01
3.340090E+00	1.728850E+00	1.189760E+00
3.398000E+00	1.666300E+00	1.381700E+00
3.320350E+00	2.261990E+00	1.073030E+00
3.326360E+00	2.344730E+00	1.130120E+00
3.379230E+00	2.162620E+00	1.077870E+00
3.432280E+00	2.044640E+00	1.128970E+00
3.468230E+00	1.946850E+00	1.197340E+00
3.486440E+00	1.873630E+00	1.279140E+00
3.448230E+00	1.779370E+00	1.328890E+00
3.408610E+00	2.304080E+00	1.196040E+00
3.466160E+00	2.155790E+00	1.225360E+00
3.503790E+00	2.028240E+00	1.288610E+00
3.510490E+00	1.947100E+00	1.312460E+00
2.533350E+00	2.450390E+00	1.251480E+00
2.567180E+00	2.504730E+00	1.273810E+00
2.577180E+00	2.455910E+00	1.222880E+00
2.637890E+00	2.400330E+00	1.163860E+00
2.527660E+00	2.380910E+00	1.225350E+00
2.645650E+00	2.240150E+00	1.062540E+00
2.526230E+00	2.244470E+00	1.160440E+00
2.695600E+00	2.064530E+00	9.639220E-01
2.547450E+00	2.086190E+00	1.114000E+00
2.685880E+00	1.885100E+00	1.031700E+00
2.585460E+00	1.919440E+00	1.123110E+00
2.747930E+00	1.787500E+00	1.028190E+00
2.654560E+00	1.756360E+00	1.142940E+00
2.768850E+00	1.693900E+00	1.119190E+00
2.657330E+00	2.525370E+00	1.251100E+00
2.805690E+00	2.532100E+00	1.165800E+00
2.755820E+00	2.380380E+00	1.073850E+00
2.801340E+00	2.267090E+00	9.872800E-01
2.827100E+00	1.916350E+00	9.395480E-01
2.892630E+00	1.724720E+00	1.034720E+00
2.996860E+00	1.607670E+00	1.171010E+00
2.861370E+00	1.625230E+00	1.179920E+00
3.091330E+00	1.553270E+00	1.346310E+00
2.936050E+00	1.549600E+00	1.323890E+00
3.162090E+00	1.498500E+00	1.462470E+00
3.030350E+00	1.468800E+00	1.492520E+00
3.162550E+00	1.462410E+00	1.583250E+00
2.945220E+00	2.435250E+00	1.072240E+00
3.008520E+00	2.598960E+00	1.200540E+00
3.269700E+00	1.589090E+00	1.440270E+00
3.273520E+00	1.513290E+00	1.595470E+00
3.112400E+00	2.552450E+00	1.161380E+00
3.175740E+00	2.655070E+00	1.252480E+00
3.163490E+00	2.462010E+00	1.083820E+00
3.404870E+00	1.628090E+00	1.522970E+00
3.429350E+00	1.600420E+00	1.670370E+00
3.245990E+00	2.577200E+00	1.221750E+00
3.304850E+00	2.676260E+00	1.346690E+00
3.341460E+00	2.457020E+00	1.199720E+00
3.537370E+00	1.839030E+00	1.418080E+00
3.540160E+00	1.764850E+00	1.521410E+00
3.506460E+00	1.674550E+00	1.594130E+00
3.375230E+00	2.606010E+00	1.325210E+00
3.406450E+00	2.683450E+00	1.421440E+00
3.435770E+00	2.540370E+00	1.359080E+00
3.456210E+00	2.420020E+00	1.350860E+00
3.499190E+00	2.270750E+00	1.357930E+00
3.553080E+00	2.123060E+00	1.399740E+00
3.576820E+00	1.954130E+00	1.474080E+00
3.592170E+00	2.072370E+00	1.523440E+00
3.585430E+00	1.845870E+00	1.525750E+00
3.442360E+00	2.620010E+00	1.436400E+00
3.501100E+00	2.535190E+00	1.520490E+00
3.526990E+00	2.375130E+00	1.513180E+00
3.557920E+00	2.234830E+00	1.518960E+00
3.594890E+00	2.139740E+00	1.544550E+00
2.301530E+00	2.509640E+00	1.533900E+00
2.335510E+00	2.579420E+00	1.538010E+00
2.344500E+00	2.512020E+00	1.487470E+00
2.370490E+00	2.432150E+00	1.432440E+00
2.298350E+00	2.435640E+00	1.518810E+00
2.376560E+00	2.287210E+00	1.371200E+00
2.304760E+00	2.301930E+00	1.475830E+00
2.379980E+00	2.132610E+00	1.331460E+00
2.311190E+00	2.157380E+00	1.429670E+00
2.407430E+00	1.976860E+00	1.337160E+00
2.341090E+00	2.006530E+00	1.436720E+00
2.443190E+00	1.829310E+00	1.335620E+00
2.371820E+00	1.858390E+00	1.437950E+00
2.504410E+00	1.724360E+00	1.370670E+00
2.440160E+00	1.711100E+00	1.500340E+00
2.545520E+00	1.622620E+00	1.474520E+00
2.398100E+00	2.657120E+00	1.538790E+00
2.449760E+00	2.736750E+00	1.561720E+00
2.453000E+00	2.674570E+00	1.510780E+00
2.437520E+00	2.581610E+00	1.456330E+00
2.481850E+00	2.446660E+00	1.321930E+00
2.448690E+00	2.264020E+00	1.263700E+00
2.447490E+00	2.107110E+00	1.215560E+00
2.479860E+00	1.948550E+00	1.226660E+00
2.529890E+00	1.801370E+00	1.241060E+00
2.611660E+00	1.666450E+00	1.338760E+00
2.681290E+00	1.592710E+00	1.380310E+00
2.647250E+00	1.571640E+00	1.471190E+00
2.717480E+00	1.544100E+00	1.437210E+00
2.518970E+00	2.693210E+00	1.488180E+00
2.537870E+00	2.757500E+00	1.538990E+00
2.610130E+00	2.624760E+00	1.369440E+00
2.760470E+00	1.597580E+00	1.306090E+00
2.882760E+00	1.494890E+00	1.442070E+00
2.786960E+00	1.502440E+00	1.460840E+00
2.944410E+00	1.450340E+00	1.526390E+00
2.877860E+00	1.441600E+00	1.578990E+00
2.986780E+00	1.425790E+00	1.607130E+00
2.616150E+00	2.752070E+00	1.497620E+00
2.755260E+00	2.740900E+00	1.459280E+00
2.739440E+00	2.681240E+00	1.375340E+00
2.759410E+00	2.630180E+00	1.299130E+00
3.245320E+00	1.461290E+00	1.711930E+00
3.101640E+00	1.424520E+00	1.724910E+00
3.229930E+00	1.432560E+00	1.831860E+00
2.832070E+00	2.717550E+00	1.375020E+00
2.858180E+00	2.767370E+00	1.450330E+00
2.933750E+00	2.680180E+00	1.304520E+00
3.386590E+00	1.502080E+00	1.741640E+00
3.349870E+00	1.462390E+00	1.847730E+00
2.948200E+00	2.770030E+00	1.440430E+00
3.115280E+00	2.772540E+00	1.433850E+00
3.097430E+00	2.693970E+00	1.313180E+00
3.466550E+00	1.554840E+00	1.787030E+00
3.492230E+00	1.518660E+00	1.900850E+00
3.234920E+00	2.747440E+00	1.386100E+00
3.230400E+00	2.799310E+00	1.476680E+00
3.604900E+00	1.730060E+00	1.679020E+00
3.603350E+00	1.671090E+00	1.772390E+00
3.556250E+00	1.593190E+00	1.834510E+00
3.301580E+00	2.793050E+00	1.521820E+00
3.363820E+00	2.741260E+00	1.480360E+00
3.641960E+00	2.074230E+00	1.651150E+00
3.665730E+00	1.950690E+00	1.708350E+00
3.637170E+00	1.830760E+00	1.696120E+00
3.660440E+00	1.732490E+00	1.776790E+00
3.472580E+00	2.691590E+00	1.557810E+00
3.571030E+00	2.623500E+00	1.659640E+00
3.579850E+00	2.546830E+00	1.629210E+00
3.592310E+00	2.460850E+00	1.639770E+00
3.610280E+00	2.316010E+00	1.666690E+00
3.619200E+00	2.402870E+00	1.755000E+00
3.623670E+00	2.191630E+00	1.635250E+00
3.606410E+00	2.525710E+00	1.732470E+00
3.618600E+00	2.460010E+00	1.749440E+00
2.157660E+00	2.585640E+00	1.732710E+00
2.194180E+00	2.655620E+00	1.736790E+00
2.207560E+00	2.588600E+00	1.683090E+00
2.246090E+00	2.502850E+00	1.606080E+00
2.152980E+00	2.510910E+00	1.711670E+00
2.236000E+00	2.327700E+00	1.584930E+00
2.164050E+00	2.368990E+00	1.685380E+00
2.246380E+00	2.180980E+00	1.544350E+00
2.160860E+00	2.190530E+00	1.667710E+00
2.278970E+00	2.039730E+00	1.536260E+00
2.222650E+00	2.070680E+00	1.625450E+00
2.303660E+00	1.896240E+00	1.528300E+00
2.241260E+00	1.941160E+00	1.628030E+00
2.357210E+00	1.772070E+00	1.560110E+00
2.287340E+00	1.807230E+00	1.638870E+00
2.393590E+00	1.691450E+00	1.587760E+00
2.357230E+00	1.672080E+00	1.672830E+00
2.425430E+00	1.628700E+00	1.625290E+00
2.260550E+00	2.730590E+00	1.736510E+00
2.310880E+00	2.813540E+00	1.763260E+00
2.320010E+00	2.756050E+00	1.702520E+00
2.314190E+00	2.668240E+00	1.644700E+00
2.604990E+00	1.527200E+00	1.592160E+00
2.502350E+00	1.571550E+00	1.609420E+00
2.648250E+00	1.465220E+00	1.667200E+00
2.577960E+00	1.456750E+00	1.745930E+00
2.694220E+00	1.417090E+00	1.761920E+00
2.397120E+00	2.789650E+00	1.663030E+00
2.457380E+00	2.872640E+00	1.739030E+00
2.732170E+00	1.458300E+00	1.590520E+00
2.855770E+00	1.398980E+00	1.740830E+00
2.780570E+00	1.393590E+00	1.779560E+00
2.931760E+00	1.364140E+00	1.847330E+00
2.857100E+00	1.336150E+00	1.908890E+00
2.956460E+00	1.319830E+00	1.941550E+00
2.559310E+00	2.818810E+00	1.613810E+00
2.605010E+00	2.905300E+00	1.739280E+00
2.963130E+00	1.396930E+00	1.732800E+00
3.038230E+00	1.360690E+00	1.892140E+00
2.683680E+00	2.880560E+00	1.660720E+00
2.741300E+00	2.919390E+00	1.758920E+00
2.720390E+00	2.823250E+00	1.573200E+00
3.313600E+00	1.432010E+00	1.952570E+00
3.183120E+00	1.384500E+00	1.936540E+00
3.305660E+00	1.395700E+00	2.056890E+00
2.811620E+00	2.881660E+00	1.678510E+00
2.851750E+00	2.921630E+00	1.775310E+00
2.896350E+00	2.842390E+00	1.552320E+00
3.427330E+00	1.465650E+00	1.968990E+00
3.417900E+00	1.434440E+00	2.069850E+00
2.901280E+00	2.950830E+00	1.814410E+00
2.916810E+00	2.976250E+00	1.872210E+00
2.941570E+00	2.957850E+00	1.827730E+00
2.953590E+00	2.921650E+00	1.752540E+00
3.040080E+00	2.887720E+00	1.667650E+00
3.077260E+00	2.845620E+00	1.562720E+00
3.501780E+00	1.487400E+00	1.989280E+00
3.498310E+00	1.472290E+00	2.049680E+00
2.984010E+00	2.967600E+00	1.880940E+00
3.065640E+00	2.954210E+00	1.850720E+00
3.085130E+00	2.923370E+00	1.771420E+00
3.175880E+00	2.913750E+00	1.708250E+00
3.262830E+00	2.870260E+00	1.581970E+00
3.644260E+00	1.651120E+00	1.918680E+00
3.636760E+00	1.581050E+00	1.997750E+00
3.578970E+00	1.496140E+00	2.033630E+00
3.171250E+00	2.961110E+00	1.851120E+00
3.267100E+00	2.964340E+00	1.819640E+00
3.291900E+00	2.925880E+00	1.739720E+00
3.385180E+00	2.910410E+00	1.741180E+00
3.438910E+00	2.838130E+00	1.633260E+00
3.721370E+00	2.021050E+00	1.837310E+00
3.749170E+00	1.885240E+00	1.889460E+00
3.768560E+00	1.979450E+00	1.964320E+00
3.722890E+00	1.719760E+00	1.917840E+00
3.702200E+00	1.648190E+00	2.005030E+00
3.365270E+00	2.962590E+00	1.854460E+00
3.458860E+00	2.953370E+00	1.849560E+00
3.475930E+00	2.900790E+00	1.782090E+00
3.527400E+00	2.848530E+00	1.791170E+00
3.559980E+00	2.743550E+00	1.753700E+00
3.662730E+00	2.337770E+00	1.823250E+00
3.711580E+00	2.183580E+00	1.855500E+00
3.699390E+00	2.303850E+00	1.912060E+00
3.751940E+00	2.055960E+00	1.943480E+00
3.541490E+00	2.915150E+00	1.904670E+00
3.609370E+00	2.828110E+00	1.890670E+00
3.636460E+00	2.723150E+00	1.913750E+00
3.633290E+00	2.608140E+00	1.862650E+00
3.664770E+00	2.445210E+00	1.874220E+00
3.681530E+00	2.361300E+00	1.890260E+00
2.035800E+00	2.647210E+00	1.950910E+00
2.079710E+00	2.732270E+00	1.958460E+00
2.078360E+00	2.655700E+00	1.896080E+00
2.103350E+00	2.575740E+00	1.807300E+00
2.018230E+00	2.573220E+00	1.919940E+00
2.091100E+00	2.408440E+00	1.786260E+00
2.020550E+00	2.442500E+00	1.887950E+00
2.094900E+00	2.267270E+00	1.751090E+00
2.013630E+00	2.268140E+00	1.865090E+00
2.105980E+00	2.188130E+00	1.743930E+00
2.070640E+00	2.188220E+00	1.801310E+00
2.105670E+00	2.111830E+00	1.782570E+00
2.162860E+00	1.849080E+00	1.818850E+00
2.141790E+00	1.907890E+00	1.804480E+00
2.204690E+00	1.858470E+00	1.738890E+00
2.272610E+00	1.724990E+00	1.760030E+00
2.195650E+00	1.774370E+00	1.839710E+00
2.335550E+00	1.600780E+00	1.809080E+00
2.253790E+00	1.648030E+00	1.877800E+00
2.379300E+00	1.528010E+00	1.858280E+00
2.327120E+00	1.519780E+00	1.951380E+00
2.418650E+00	1.465220E+00	1.933420E+00
2.172360E+00	2.738730E+00	1.829390E+00
2.164060E+00	2.814100E+00	1.915560E+00
2.164020E+00	2.007700E+00	1.727860E+00
2.441650E+00	1.532580E+00	1.777630E+00
2.523690E+00	1.439480E+00	1.832450E+00
2.499660E+00	1.417820E+00	1.945470E+00
2.583500E+00	1.392330E+00	1.920490E+00
2.201420E+00	2.864730E+00	1.930290E+00
2.283210E+00	2.907630E+00	1.948830E+00
2.240780E+00	2.851330E+00	1.861870E+00
2.758020E+00	1.355010E+00	1.894820E+00
2.668900E+00	1.378640E+00	1.905620E+00
2.799190E+00	1.310300E+00	1.969000E+00
2.746780E+00	1.295560E+00	2.042000E+00
2.845440E+00	1.276250E+00	2.047010E+00
2.366180E+00	2.898420E+00	1.842240E+00
2.397020E+00	2.958910E+00	1.919670E+00
3.032180E+00	1.304030E+00	2.021350E+00
2.943540E+00	1.278800E+00	2.057380E+00
3.047670E+00	1.269920E+00	2.123440E+00
2.469390E+00	2.989770E+00	1.947280E+00
2.541590E+00	3.012940E+00	2.018470E+00
2.536230E+00	2.986630E+00	1.937690E+00
2.508750E+00	2.958760E+00	1.851660E+00
3.115010E+00	1.330630E+00	2.010790E+00
3.114880E+00	1.294980E+00	2.097870E+00
2.619120E+00	2.989670E+00	1.935200E+00
2.681020E+00	3.034590E+00	2.029570E+00
2.674350E+00	2.965130E+00	1.837780E+00
3.224780E+00	1.338060E+00	2.112070E+00
2.751570E+00	2.999660E+00	1.949940E+00
2.795400E+00	3.022330E+00	2.047770E+00
2.826750E+00	2.956750E+00	1.863300E+00
3.417320E+00	1.379090E+00	2.205440E+00
2.849810E+00	3.033160E+00	2.093080E+00
2.860630E+00	3.049310E+00	2.147650E+00
2.891390E+00	3.040460E+00	2.100170E+00
2.918140E+00	3.009740E+00	2.006590E+00
3.574940E+00	1.463610E+00	2.168020E+00
2.924640E+00	3.051400E+00	2.140690E+00
2.994300E+00	3.027960E+00	2.117180E+00
3.027680E+00	3.008420E+00	2.063970E+00
3.107260E+00	2.992730E+00	1.992890E+00
3.667990E+00	1.533030E+00	2.133470E+00
3.677740E+00	1.501100E+00	2.208570E+00
3.088630E+00	3.026790E+00	2.129070E+00
3.176670E+00	3.022150E+00	2.104770E+00
3.215300E+00	3.014770E+00	2.042330E+00
3.294040E+00	3.006670E+00	1.972150E+00
3.819140E+00	1.906540E+00	2.037710E+00
3.820520E+00	1.783010E+00	2.085120E+00
3.761330E+00	1.639280E+00	2.143130E+00
3.859140E+00	1.720510E+00	2.209840E+00
3.745310E+00	1.528720E+00	2.219080E+00
3.270820E+00	3.039690E+00	2.107910E+00
3.357050E+00	3.035810E+00	2.095870E+00
3.396550E+00	3.023580E+00	2.046540E+00
3.470680E+00	2.998700E+00	1.997750E+00
3.749500E+00	2.273680E+00	2.056790E+00
3.697170E+00	2.355300E+00	1.957000E+00
3.723730E+00	2.389890E+00	2.047770E+00
3.778620E+00	2.165810E+00	2.044110E+00
3.824700E+00	2.030690E+00	2.102380E+00
3.859560E+00	1.869270E+00	2.171030E+00
3.863950E+00	1.786110E+00	2.201310E+00
3.450310E+00	3.046580E+00	2.119910E+00
3.525780E+00	3.022980E+00	2.123440E+00
3.549830E+00	2.994700E+00	2.084500E+00
3.586380E+00	2.955020E+00	2.050380E+00
3.638680E+00	2.873900E+00	2.021810E+00
3.663190E+00	2.757140E+00	2.035120E+00
3.694850E+00	2.642630E+00	2.053770E+00
3.731320E+00	2.510550E+00	2.092280E+00
3.738950E+00	2.580070E+00	2.141630E+00
3.606360E+00	2.991750E+00	2.177020E+00
3.663870E+00	2.906570E+00	2.159770E+00
3.694950E+00	2.795910E+00	2.160840E+00
3.722960E+00	2.694420E+00	2.162730E+00
3.742470E+00	2.618340E+00	2.173970E+00
1.934910E+00	2.676100E+00	2.156650E+00
1.971680E+00	2.755670E+00	2.159460E+00
1.961840E+00	2.687920E+00	2.105280E+00
1.978230E+00	2.625180E+00	2.020590E+00
1.905720E+00	2.612160E+00	2.123710E+00
1.946930E+00	2.479420E+00	1.979060E+00
1.884790E+00	2.504950E+00	2.072090E+00
1.942190E+00	2.336280E+00	1.956860E+00
1.881360E+00	2.369230E+00	2.045390E+00
1.946160E+00	2.245390E+00	1.945390E+00
1.885510E+00	2.226930E+00	2.024820E+00
1.962040E+00	2.165400E+00	1.956130E+00
2.018310E+00	1.962610E+00	1.971630E+00
2.020190E+00	2.005740E+00	1.948360E+00
2.041210E+00	1.969090E+00	1.938220E+00
2.042960E+00	1.924590E+00	1.954390E+00
2.118150E+00	1.697970E+00	2.020660E+00
2.099120E+00	1.757720E+00	1.993780E+00
2.164400E+00	1.702990E+00	1.946760E+00
2.229390E+00	1.586870E+00	1.992740E+00
2.151210E+00	1.625660E+00	2.054310E+00
2.277420E+00	1.517520E+00	2.040170E+00
2.229070E+00	1.507580E+00	2.135990E+00
2.323850E+00	1.452490E+00	2.108960E+00
2.024450E+00	2.754520E+00	2.060940E+00
2.060020E+00	2.827060E+00	2.112750E+00
2.038110E+00	2.112060E+00	1.889670E+00
2.082460E+00	1.983640E+00	1.867710E+00
2.113570E+00	1.843780E+00	1.899940E+00
2.456140E+00	1.414610E+00	2.019200E+00
2.412150E+00	1.403790E+00	2.104040E+00
2.499470E+00	1.362330E+00	2.101970E+00
2.116300E+00	2.886540E+00	2.116180E+00
2.188110E+00	2.938720E+00	2.156040E+00
2.167630E+00	2.909990E+00	2.081900E+00
2.139280E+00	2.857180E+00	2.014230E+00
2.649190E+00	1.326690E+00	2.041040E+00
2.572500E+00	1.342170E+00	2.064920E+00
2.694830E+00	1.275120E+00	2.114040E+00
2.648570E+00	1.257600E+00	2.186130E+00
2.744720E+00	1.233920E+00	2.189850E+00
2.239370E+00	2.936090E+00	2.054420E+00
2.279840E+00	2.990270E+00	2.118560E+00
2.902900E+00	1.240340E+00	2.143440E+00
2.838930E+00	1.226290E+00	2.179100E+00
2.908450E+00	1.211930E+00	2.220550E+00
2.347240E+00	3.021590E+00	2.137940E+00
2.415460E+00	3.052070E+00	2.200170E+00
2.402960E+00	3.033450E+00	2.116610E+00
2.376540E+00	2.996080E+00	2.036400E+00
2.991090E+00	1.228570E+00	2.210260E+00
2.476060E+00	3.049970E+00	2.110170E+00
2.518790E+00	3.074860E+00	2.199700E+00
3.158800E+00	1.259310E+00	2.226600E+00
2.587270E+00	3.084370E+00	2.243090E+00
2.650520E+00	3.103860E+00	2.311010E+00
2.643770E+00	3.086520E+00	2.233560E+00
2.616730E+00	3.063020E+00	2.146360E+00
3.329730E+00	1.303680E+00	2.259340E+00
3.279820E+00	1.262930E+00	2.328780E+00
3.377180E+00	1.272780E+00	2.356520E+00
2.716380E+00	3.090620E+00	2.228180E+00
2.770880E+00	3.111000E+00	2.327050E+00
2.766120E+00	3.060570E+00	2.130060E+00
3.415920E+00	1.329880E+00	2.282730E+00
3.420780E+00	1.308560E+00	2.335540E+00
2.856700E+00	3.066620E+00	2.246150E+00
2.851670E+00	3.097960E+00	2.344810E+00
3.589880E+00	1.411500E+00	2.335880E+00
3.482160E+00	1.351600E+00	2.339390E+00
2.929340E+00	3.101030E+00	2.345190E+00
3.030180E+00	3.084270E+00	2.366830E+00
3.010670E+00	3.050140E+00	2.240550E+00
3.693380E+00	1.486820E+00	2.286840E+00
3.099440E+00	3.071380E+00	2.323380E+00
3.096750E+00	3.089550E+00	2.380590E+00
3.186740E+00	3.045170E+00	2.242990E+00
3.853340E+00	1.661020E+00	2.296540E+00
3.806040E+00	1.555320E+00	2.332530E+00
3.845530E+00	1.626260E+00	2.369460E+00
3.159520E+00	3.083000E+00	2.368970E+00
3.238120E+00	3.071800E+00	2.343110E+00
3.280670E+00	3.068790E+00	2.291520E+00
3.362240E+00	3.057650E+00	2.234650E+00
3.788640E+00	2.348700E+00	2.244700E+00
3.799340E+00	2.244030E+00	2.229150E+00
3.812320E+00	2.161860E+00	2.174430E+00
3.876600E+00	2.064690E+00	2.278490E+00
3.877970E+00	2.001680E+00	2.250410E+00
3.913630E+00	1.916300E+00	2.266850E+00
3.920120E+00	1.766950E+00	2.324460E+00
3.933410E+00	1.866520E+00	2.351650E+00
3.880240E+00	1.667410E+00	2.383790E+00
3.322090E+00	3.084550E+00	2.353800E+00
3.408010E+00	3.082230E+00	2.344610E+00
3.454580E+00	3.078860E+00	2.298510E+00
3.530300E+00	3.051700E+00	2.257610E+00
3.773370E+00	2.548570E+00	2.254620E+00
3.793780E+00	2.455480E+00	2.286720E+00
3.920190E+00	1.978870E+00	2.340970E+00
3.938150E+00	1.912560E+00	2.368050E+00
3.490060E+00	3.087520E+00	2.374700E+00
3.587880E+00	3.065070E+00	2.405540E+00
3.614070E+00	3.048200E+00	2.338920E+00
3.641760E+00	3.010080E+00	2.309570E+00
3.685850E+00	2.924240E+00	2.302100E+00
3.735340E+00	2.824610E+00	2.303980E+00
3.741120E+00	2.872170E+00	2.380200E+00
3.761710E+00	2.708910E+00	2.293710E+00
3.766850E+00	2.627760E+00	2.263940E+00
3.658350E+00	3.021270E+00	2.423480E+00
3.696170E+00	2.947020E+00	2.409680E+00
3.722930E+00	2.905350E+00	2.393880E+00
1.834100E+00	2.619710E+00	2.301400E+00
1.885920E+00	2.686600E+00	2.324140E+00
1.889670E+00	2.646810E+00	2.227190E+00
1.834620E+00	2.520730E+00	2.174990E+00
1.797270E+00	2.545330E+00	2.272540E+00
1.828960E+00	2.396150E+00	2.139760E+00
1.766940E+00	2.400320E+00	2.254840E+00
1.828380E+00	2.283210E+00	2.101790E+00
1.785610E+00	2.305210E+00	2.176860E+00
1.837380E+00	2.212460E+00	2.099990E+00
1.797950E+00	2.214860E+00	2.160670E+00
1.839630E+00	2.143300E+00	2.121000E+00
2.090610E+00	1.544740E+00	2.241920E+00
2.061450E+00	1.598370E+00	2.212340E+00
2.127770E+00	1.563090E+00	2.172590E+00
2.177590E+00	1.493270E+00	2.211490E+00
2.130200E+00	1.477260E+00	2.293500E+00
2.217650E+00	1.430870E+00	2.272100E+00
1.916610E+00	2.757580E+00	2.332340E+00
1.971330E+00	2.819050E+00	2.334440E+00
1.939820E+00	2.763540E+00	2.264560E+00
1.976990E+00	2.063010E+00	1.975350E+00
1.909620E+00	2.090750E+00	2.043170E+00
1.969320E+00	1.951220E+00	2.034030E+00
2.042910E+00	1.836260E+00	2.015220E+00
1.986190E+00	1.824800E+00	2.105390E+00
2.063340E+00	1.701370E+00	2.114130E+00
2.363920E+00	1.388340E+00	2.177300E+00
2.311550E+00	1.382740E+00	2.263280E+00
2.402510E+00	1.334670E+00	2.261290E+00
2.041370E+00	2.891940E+00	2.336730E+00
2.111830E+00	2.948920E+00	2.375980E+00
2.086150E+00	2.920780E+00	2.302290E+00
2.054190E+00	2.867010E+00	2.225900E+00
2.564690E+00	1.284990E+00	2.192140E+00
2.495190E+00	1.294290E+00	2.277560E+00
2.604260E+00	1.247340E+00	2.254130E+00
2.576360E+00	1.244500E+00	2.303360E+00
2.639400E+00	1.210320E+00	2.330740E+00
2.157040E+00	2.947450E+00	2.273620E+00
2.202810E+00	2.996080E+00	2.337290E+00
2.809090E+00	1.191430E+00	2.282860E+00
2.737420E+00	1.186480E+00	2.329670E+00
2.820130E+00	1.153980E+00	2.355750E+00
2.259350E+00	3.038040E+00	2.350560E+00
2.326280E+00	3.069660E+00	2.407570E+00
2.308500E+00	3.048440E+00	2.325680E+00
2.275000E+00	3.017610E+00	2.240810E+00
2.915720E+00	1.166930E+00	2.335480E+00
2.376320E+00	3.062290E+00	2.311500E+00
2.419380E+00	3.099210E+00	2.390410E+00
3.092230E+00	1.186800E+00	2.354160E+00
3.037120E+00	1.119600E+00	2.425500E+00
3.132090E+00	1.119800E+00	2.450920E+00
2.476790E+00	3.129220E+00	2.414890E+00
2.538990E+00	3.146040E+00	2.484490E+00
2.527930E+00	3.133220E+00	2.400090E+00
2.504770E+00	3.102570E+00	2.316270E+00
3.214000E+00	1.222360E+00	2.358400E+00
3.216680E+00	1.169750E+00	2.441610E+00
2.601060E+00	3.128210E+00	2.405400E+00
2.665390E+00	3.149670E+00	2.510440E+00
3.344320E+00	1.223010E+00	2.430260E+00
2.717330E+00	3.140780E+00	2.412820E+00
2.778500E+00	3.158090E+00	2.528020E+00
3.487960E+00	1.294580E+00	2.435520E+00
2.848160E+00	3.121960E+00	2.440420E+00
2.853170E+00	3.149770E+00	2.544050E+00
3.571770E+00	1.344410E+00	2.412380E+00
3.591900E+00	1.318730E+00	2.466500E+00
2.921570E+00	3.150080E+00	2.542430E+00
3.014380E+00	3.136670E+00	2.542010E+00
2.970350E+00	3.122530E+00	2.446300E+00
3.729530E+00	1.465460E+00	2.424490E+00
3.646950E+00	1.381280E+00	2.489870E+00
3.090800E+00	3.103420E+00	2.459470E+00
3.081130E+00	3.131300E+00	2.548130E+00
3.855310E+00	1.609340E+00	2.442650E+00
3.835450E+00	1.514880E+00	2.491760E+00
3.151850E+00	3.131970E+00	2.546970E+00
3.221130E+00	3.118560E+00	2.546040E+00
3.231290E+00	3.090950E+00	2.453660E+00
3.835930E+00	2.255000E+00	2.313010E+00
3.879210E+00	2.165740E+00	2.336190E+00
3.944550E+00	1.851880E+00	2.451790E+00
3.953100E+00	1.749320E+00	2.488120E+00
3.915980E+00	1.676100E+00	2.471640E+00
3.297150E+00	3.122750E+00	2.544490E+00
3.373980E+00	3.119860E+00	2.554060E+00
3.388280E+00	3.095640E+00	2.464920E+00
3.822130E+00	2.486660E+00	2.379490E+00
3.848440E+00	2.388930E+00	2.440810E+00
3.873870E+00	2.253460E+00	2.436300E+00
3.930350E+00	2.133310E+00	2.489020E+00
3.920660E+00	2.033040E+00	2.450020E+00
3.943460E+00	1.936670E+00	2.440150E+00
3.449510E+00	3.121430E+00	2.572610E+00
3.534950E+00	3.111320E+00	2.612480E+00
3.529760E+00	3.089830E+00	2.511590E+00
3.778300E+00	2.813390E+00	2.425500E+00
3.797240E+00	2.715780E+00	2.440380E+00
3.815420E+00	2.572010E+00	2.435220E+00
3.835830E+00	2.633970E+00	2.539580E+00
3.851730E+00	2.467020E+00	2.473960E+00
3.589800E+00	3.096520E+00	2.598250E+00
3.657900E+00	3.053570E+00	2.579010E+00
3.715770E+00	2.950540E+00	2.543580E+00
3.767890E+00	2.865800E+00	2.499250E+00
3.812990E+00	2.748250E+00	2.536590E+00
3.829340E+00	2.686150E+00	2.544130E+00
1.760690E+00	2.575940E+00	2.458720E+00
1.809010E+00	2.647580E+00	2.483170E+00
1.800150E+00	2.598990E+00	2.378470E+00
1.752930E+00	2.472050E+00	2.343300E+00
1.735310E+00	2.503540E+00	2.434180E+00
1.732700E+00	2.394080E+00	2.336000E+00
1.712230E+00	2.399050E+00	2.404600E+00
1.712980E+00	2.313880E+00	2.339930E+00
1.980670E+00	1.499040E+00	2.429210E+00
1.952690E+00	1.586200E+00	2.356630E+00
2.044040E+00	1.538480E+00	2.315600E+00
2.080620E+00	1.476710E+00	2.353210E+00
2.046760E+00	1.467880E+00	2.406800E+00
2.100130E+00	1.425100E+00	2.413380E+00
1.883610E+00	2.788180E+00	2.537610E+00
1.931180E+00	2.837330E+00	2.548540E+00
1.907530E+00	2.798260E+00	2.490600E+00
1.895810E+00	2.742400E+00	2.412570E+00
1.859210E+00	2.737500E+00	2.513710E+00
1.743690E+00	2.249900E+00	2.246790E+00
1.763350E+00	2.117060E+00	2.233870E+00
1.850020E+00	2.006810E+00	2.157770E+00
1.773170E+00	1.993140E+00	2.263750E+00
1.901910E+00	1.871110E+00	2.167170E+00
1.815290E+00	1.898580E+00	2.256430E+00
1.956630E+00	1.753100E+00	2.200160E+00
1.870870E+00	1.789590E+00	2.272010E+00
1.996010E+00	1.643180E+00	2.247040E+00
1.916270E+00	1.683250E+00	2.306090E+00
2.257330E+00	1.377080E+00	2.341210E+00
2.195580E+00	1.370720E+00	2.418010E+00
2.297680E+00	1.326360E+00	2.419270E+00
1.990730E+00	2.901010E+00	2.550440E+00
2.045370E+00	2.960630E+00	2.585190E+00
2.025490E+00	2.931490E+00	2.515730E+00
1.998660E+00	2.872970E+00	2.450230E+00
2.444470E+00	1.287080E+00	2.353330E+00
2.394580E+00	1.279050E+00	2.424070E+00
2.488210E+00	1.232270E+00	2.437080E+00
2.086320E+00	2.960540E+00	2.486240E+00
2.139990E+00	2.996180E+00	2.553460E+00
2.591630E+00	1.176650E+00	2.441840E+00
2.692680E+00	1.141080E+00	2.433040E+00
2.661490E+00	1.117950E+00	2.494570E+00
2.716680E+00	1.092550E+00	2.520180E+00
2.200090E+00	3.043930E+00	2.580430E+00
2.257620E+00	3.079560E+00	2.587450E+00
2.236690E+00	3.060500E+00	2.536150E+00
2.206340E+00	3.023680E+00	2.457780E+00
2.825420E+00	1.088820E+00	2.462440E+00
2.294420E+00	3.079620E+00	2.519790E+00
2.327590E+00	3.112980E+00	2.620290E+00
2.963580E+00	1.074510E+00	2.469920E+00
2.926940E+00	1.029700E+00	2.541030E+00
3.007570E+00	1.023660E+00	2.551500E+00
2.407980E+00	3.150440E+00	2.631090E+00
2.467640E+00	3.174060E+00	2.643580E+00
2.442760E+00	3.156990E+00	2.589220E+00
2.413240E+00	3.121730E+00	2.514460E+00
3.090870E+00	1.059840E+00	2.519180E+00
2.500850E+00	3.165920E+00	2.583490E+00
2.558960E+00	3.193790E+00	2.705760E+00
3.213880E+00	1.104440E+00	2.532710E+00
2.612950E+00	3.172340E+00	2.601710E+00
2.678040E+00	3.201750E+00	2.707740E+00
3.320000E+00	1.162000E+00	2.525500E+00
2.732490E+00	3.193190E+00	2.625690E+00
2.740080E+00	3.213330E+00	2.709470E+00
3.466670E+00	1.217700E+00	2.587010E+00
2.788800E+00	3.210750E+00	2.707970E+00
2.870060E+00	3.180120E+00	2.648770E+00
3.599680E+00	1.296410E+00	2.540790E+00
2.992290E+00	3.193410E+00	2.699890E+00
2.973190E+00	3.175510E+00	2.611970E+00
3.763850E+00	1.438130E+00	2.567660E+00
3.686320E+00	1.364170E+00	2.628520E+00
3.073520E+00	3.156470E+00	2.630620E+00
3.057410E+00	3.181350E+00	2.718490E+00
3.887550E+00	1.593710E+00	2.561380E+00
3.843330E+00	1.505670E+00	2.634740E+00
3.126730E+00	3.184660E+00	2.721060E+00
3.192320E+00	3.178130E+00	2.721550E+00
3.207960E+00	3.147750E+00	2.633590E+00
3.973880E+00	1.789930E+00	2.574640E+00
3.946490E+00	1.692360E+00	2.620670E+00
3.967390E+00	1.759880E+00	2.649320E+00
3.260240E+00	3.161310E+00	2.721850E+00
3.334050E+00	3.167540E+00	2.722790E+00
3.353630E+00	3.146380E+00	2.640890E+00
3.928400E+00	2.299300E+00	2.574150E+00
3.971290E+00	2.172470E+00	2.601870E+00
3.966850E+00	2.243850E+00	2.666970E+00
3.981410E+00	2.037100E+00	2.609590E+00
3.988160E+00	1.899180E+00	2.580620E+00
3.975890E+00	1.810330E+00	2.654930E+00
3.401070E+00	3.156190E+00	2.743530E+00
3.483620E+00	3.153110E+00	2.775440E+00
3.484240E+00	3.136470E+00	2.682700E+00
3.879140E+00	2.557320E+00	2.605030E+00
3.921480E+00	2.423700E+00	2.624800E+00
3.919390E+00	2.508910E+00	2.670130E+00
3.954640E+00	2.307180E+00	2.661850E+00
3.531540E+00	3.134430E+00	2.759510E+00
3.603840E+00	3.108720E+00	2.721150E+00
3.693840E+00	3.054380E+00	2.729690E+00
3.713750E+00	3.020960E+00	2.680130E+00
3.749360E+00	2.972760E+00	2.674860E+00
3.804230E+00	2.880880E+00	2.680860E+00
3.803630E+00	2.931340E+00	2.758480E+00
3.835540E+00	2.759860E+00	2.667670E+00
3.861680E+00	2.643960E+00	2.653020E+00
3.907000E+00	2.553150E+00	2.696520E+00
3.753530E+00	3.002120E+00	2.757860E+00
3.786520E+00	2.968000E+00	2.761560E+00
1.614050E+00	2.104790E+00	2.494250E+00
1.630750E+00	2.164120E+00	2.478240E+00
1.637960E+00	2.107930E+00	2.449140E+00
1.659170E+00	2.038280E+00	2.423600E+00
1.614130E+00	2.038560E+00	2.497470E+00
1.681690E+00	1.953420E+00	2.409420E+00
1.614430E+00	1.918100E+00	2.504830E+00
1.679620E+00	1.859080E+00	2.448010E+00
1.868190E+00	1.511160E+00	2.517240E+00
1.840450E+00	1.562100E+00	2.495930E+00
1.903250E+00	1.538150E+00	2.452060E+00
1.916310E+00	1.470180E+00	2.520180E+00
1.859760E+00	2.819020E+00	2.759540E+00
1.910070E+00	2.865640E+00	2.742470E+00
1.880730E+00	2.820910E+00	2.694640E+00
1.863500E+00	2.773340E+00	2.605510E+00
1.829980E+00	2.754670E+00	2.711910E+00
1.811590E+00	2.677850E+00	2.562060E+00
1.794070E+00	2.669560E+00	2.649340E+00
1.741890E+00	2.566630E+00	2.548620E+00
1.693430E+00	2.426930E+00	2.509150E+00
1.670180E+00	2.286370E+00	2.458430E+00
1.687390E+00	2.166240E+00	2.366090E+00
1.715200E+00	2.031770E+00	2.336970E+00
1.739860E+00	1.911470E+00	2.350410E+00
1.795130E+00	1.813090E+00	2.347680E+00
1.737090E+00	1.817240E+00	2.412730E+00
1.840550E+00	1.714330E+00	2.370720E+00
1.771260E+00	1.735780E+00	2.434490E+00
1.874750E+00	1.619490E+00	2.405160E+00
1.805880E+00	1.645410E+00	2.461070E+00
2.025660E+00	1.402190E+00	2.529620E+00
2.117670E+00	1.367910E+00	2.493910E+00
2.102630E+00	1.346220E+00	2.564080E+00
2.168170E+00	1.319630E+00	2.562080E+00
1.957120E+00	2.883570E+00	2.651220E+00
1.963270E+00	2.932090E+00	2.768130E+00
2.340690E+00	1.273100E+00	2.495280E+00
2.281430E+00	1.277510E+00	2.571460E+00
2.382830E+00	1.226950E+00	2.567330E+00
2.025780E+00	2.986860E+00	2.777000E+00
2.092330E+00	3.005380E+00	2.756420E+00
2.031350E+00	2.971580E+00	2.696240E+00
2.529700E+00	1.177550E+00	2.516580E+00
2.475530E+00	1.182680E+00	2.581910E+00
2.573290E+00	1.133450E+00	2.591810E+00
2.142030E+00	3.008570E+00	2.665110E+00
2.170690E+00	3.049510E+00	2.794600E+00
2.660330E+00	1.092220E+00	2.583340E+00
2.775950E+00	1.033180E+00	2.612780E+00
2.236730E+00	3.081640E+00	2.682900E+00
2.875950E+00	1.005870E+00	2.597070E+00
2.846480E+00	9.797590E-01	2.653860E+00
2.909310E+00	9.462220E-01	2.683730E+00
2.312540E+00	3.122090E+00	2.719460E+00
2.363550E+00	3.152510E+00	2.790580E+00
2.370310E+00	3.143950E+00	2.697210E+00
2.992740E+00	9.678140E-01	2.630320E+00
2.447120E+00	3.174810E+00	2.736240E+00
3.089030E+00	9.922000E-01	2.603890E+00
2.535720E+00	3.208880E+00	2.824460E+00
2.614560E+00	3.235900E+00	2.868210E+00
2.587270E+00	3.215320E+00	2.795520E+00
3.202100E+00	1.013720E+00	2.618190E+00
2.652110E+00	3.222100E+00	2.801610E+00
2.663260E+00	3.246700E+00	2.871640E+00
3.359440E+00	1.087920E+00	2.635330E+00
2.705130E+00	3.252410E+00	2.869070E+00
2.766050E+00	3.236180E+00	2.807230E+00
3.466010E+00	1.146250E+00	2.679860E+00
3.450500E+00	1.094490E+00	2.707230E+00
3.494600E+00	1.129500E+00	2.724600E+00
2.889170E+00	3.245420E+00	2.864230E+00
2.848580E+00	3.212810E+00	2.763250E+00
3.634060E+00	1.267360E+00	2.670460E+00
3.561530E+00	1.173600E+00	2.727020E+00
2.939260E+00	3.218740E+00	2.780850E+00
2.984600E+00	3.261740E+00	2.885990E+00
3.795350E+00	1.414150E+00	2.715700E+00
3.731590E+00	1.323040E+00	2.728330E+00
3.051540E+00	3.209710E+00	2.805570E+00
3.053380E+00	3.251160E+00	2.911290E+00
3.897940E+00	1.581940E+00	2.698780E+00
3.874330E+00	1.491260E+00	2.746910E+00
3.111310E+00	3.242390E+00	2.888600E+00
3.169470E+00	3.254500E+00	2.923340E+00
3.181120E+00	3.209300E+00	2.812940E+00
3.980610E+00	1.752040E+00	2.730310E+00
3.952700E+00	1.651370E+00	2.775980E+00
3.242270E+00	3.223990E+00	2.915530E+00
3.318260E+00	3.225250E+00	2.920570E+00
3.316760E+00	3.192480E+00	2.816480E+00
4.000150E+00	2.176240E+00	2.717450E+00
4.014390E+00	2.071130E+00	2.737960E+00
4.030490E+00	1.926450E+00	2.768440E+00
4.043250E+00	2.006240E+00	2.801890E+00
3.992050E+00	1.842040E+00	2.711850E+00
3.377110E+00	3.212730E+00	2.901390E+00
3.438670E+00	3.204420E+00	2.949920E+00
3.437930E+00	3.181550E+00	2.847980E+00
3.946750E+00	2.486220E+00	2.751770E+00
3.996310E+00	2.380250E+00	2.829280E+00
3.999240E+00	2.259540E+00	2.772640E+00
4.048160E+00	2.129090E+00	2.807550E+00
4.051930E+00	2.050440E+00	2.825120E+00
3.487990E+00	3.190530E+00	2.912050E+00
3.552420E+00	3.158890E+00	2.877670E+00
3.656030E+00	3.129250E+00	2.878140E+00
3.682730E+00	3.087080E+00	2.815110E+00
3.838830E+00	2.871850E+00	2.822230E+00
3.870800E+00	2.766480E+00	2.847170E+00
3.866060E+00	2.825290E+00	2.883860E+00
3.899620E+00	2.658170E+00	2.808520E+00
3.928510E+00	2.563610E+00	2.789530E+00
3.712420E+00	3.089020E+00	2.909220E+00
3.741100E+00	3.040990E+00	2.849450E+00
3.824790E+00	2.964980E+00	2.885100E+00
3.860550E+00	2.871590E+00	2.911110E+00
1.547260E+00	2.059800E+00	2.637710E+00
1.565750E+00	2.134950E+00	2.641020E+00
1.583400E+00	2.085190E+00	2.562430E+00
1.566920E+00	1.961280E+00	2.569720E+00
1.529740E+00	1.983020E+00	2.638770E+00
1.561610E+00	1.888030E+00	2.580940E+00
1.510670E+00	1.861750E+00	2.656110E+00
1.574020E+00	1.815970E+00	2.603010E+00
1.798810E+00	2.752710E+00	2.885930E+00
1.839570E+00	2.812640E+00	2.912660E+00
1.815740E+00	2.771380E+00	2.814740E+00
1.771090E+00	2.678430E+00	2.755740E+00
1.766990E+00	2.693900E+00	2.857070E+00
1.731570E+00	2.573950E+00	2.688870E+00
1.724380E+00	2.595640E+00	2.805080E+00
1.689650E+00	2.458720E+00	2.626740E+00
1.682160E+00	2.483580E+00	2.742960E+00
1.656380E+00	2.334430E+00	2.586590E+00
1.648730E+00	2.368670E+00	2.697680E+00
1.619670E+00	2.209190E+00	2.560550E+00
1.616020E+00	2.245000E+00	2.659350E+00
1.704050E+00	1.757260E+00	2.488620E+00
1.639280E+00	1.789490E+00	2.543060E+00
1.737730E+00	1.662610E+00	2.517500E+00
1.669670E+00	1.681430E+00	2.577900E+00
1.781240E+00	1.586000E+00	2.536510E+00
1.717800E+00	1.583830E+00	2.600570E+00
1.813520E+00	1.487970E+00	2.600440E+00
1.915960E+00	1.413380E+00	2.603470E+00
1.856920E+00	1.379650E+00	2.707440E+00
1.971770E+00	1.352710E+00	2.669750E+00
1.892670E+00	2.866870E+00	2.833400E+00
2.097370E+00	1.306930E+00	2.675880E+00
2.200840E+00	1.273550E+00	2.655780E+00
2.184170E+00	1.253730E+00	2.725030E+00
2.271340E+00	1.224660E+00	2.742260E+00
1.953550E+00	2.937140E+00	2.859910E+00
2.001210E+00	2.983870E+00	2.914030E+00
1.997280E+00	2.977870E+00	2.830370E+00
2.421490E+00	1.184530E+00	2.642820E+00
2.370770E+00	1.197650E+00	2.685340E+00
2.456830E+00	1.144400E+00	2.721860E+00
2.077700E+00	3.015250E+00	2.851280E+00
2.625410E+00	1.072880E+00	2.674580E+00
2.562940E+00	1.097600E+00	2.719710E+00
2.632870E+00	1.044500E+00	2.743440E+00
2.168420E+00	3.057290E+00	2.910070E+00
2.221480E+00	3.100990E+00	2.919580E+00
2.202150E+00	3.084090E+00	2.860560E+00
2.702470E+00	1.017830E+00	2.720520E+00
2.264330E+00	3.115710E+00	2.826140E+00
2.286200E+00	3.138870E+00	2.968050E+00
2.828310E+00	9.535540E-01	2.730540E+00
2.916450E+00	9.078330E-01	2.766900E+00
2.356010E+00	3.172880E+00	2.995680E+00
2.418630E+00	3.196470E+00	2.981730E+00
2.355540E+00	3.163550E+00	2.902440E+00
3.001650E+00	9.068350E-01	2.741790E+00
2.450190E+00	3.195030E+00	2.881720E+00
2.479660E+00	3.215820E+00	2.970000E+00
3.148470E+00	9.213610E-01	2.717290E+00
2.569510E+00	3.239060E+00	2.978380E+00
3.307020E+00	9.776480E-01	2.724870E+00
3.248340E+00	9.233850E-01	2.781980E+00
3.330860E+00	9.297810E-01	2.828600E+00
2.694700E+00	3.264950E+00	2.963390E+00
3.415450E+00	1.036010E+00	2.724020E+00
3.420470E+00	9.961260E-01	2.803210E+00
2.801410E+00	3.290760E+00	3.012320E+00
2.761360E+00	3.273400E+00	2.916460E+00
3.491050E+00	1.095540E+00	2.778140E+00
2.845770E+00	3.274340E+00	2.948890E+00
2.856740E+00	3.292240E+00	3.027900E+00
3.699220E+00	1.257720E+00	2.815080E+00
3.601010E+00	1.148100E+00	2.853400E+00
2.897710E+00	3.292830E+00	3.033050E+00
2.948610E+00	3.284980E+00	2.983180E+00
3.783990E+00	1.342090E+00	2.811360E+00
3.773270E+00	1.305020E+00	2.857420E+00
3.024100E+00	3.275750E+00	2.972970E+00
3.924460E+00	1.544240E+00	2.819150E+00
3.850570E+00	1.440740E+00	2.866920E+00
3.803540E+00	1.349170E+00	2.886340E+00
3.104670E+00	3.263660E+00	2.992730E+00
3.205780E+00	3.260260E+00	3.030010E+00
3.990930E+00	1.727110E+00	2.886890E+00
4.012910E+00	1.812540E+00	2.796200E+00
4.026460E+00	1.836060E+00	2.876780E+00
3.946190E+00	1.623260E+00	2.887860E+00
3.272010E+00	3.255000E+00	3.083860E+00
3.285010E+00	3.235640E+00	3.001340E+00
4.054050E+00	1.988680E+00	2.873830E+00
4.050380E+00	1.906680E+00	2.929800E+00
3.326420E+00	3.252400E+00	3.071130E+00
3.368980E+00	3.232510E+00	3.002550E+00
3.449600E+00	3.223150E+00	3.056990E+00
3.992850E+00	2.473640E+00	2.888090E+00
4.042420E+00	2.373420E+00	2.980790E+00
4.048800E+00	2.268120E+00	2.937720E+00
4.063300E+00	2.160900E+00	2.908840E+00
4.063920E+00	2.067890E+00	2.903380E+00
3.509920E+00	3.196180E+00	2.995140E+00
3.602710E+00	3.182470E+00	3.054840E+00
3.643210E+00	3.156180E+00	2.972190E+00
3.894730E+00	2.806020E+00	2.978630E+00
3.931040E+00	2.726940E+00	2.992590E+00
3.944430E+00	2.657700E+00	2.955890E+00
3.968460E+00	2.565150E+00	2.923730E+00
3.674830E+00	3.156080E+00	3.061650E+00
3.700340E+00	3.119200E+00	2.993290E+00
3.785490E+00	3.061310E+00	3.006490E+00
3.849020E+00	2.998270E+00	3.026870E+00
3.863220E+00	2.951530E+00	3.003040E+00
3.875630E+00	2.897390E+00	3.010560E+00
3.877650E+00	2.935730E+00	3.045710E+00
3.872030E+00	2.962850E+00	3.060430E+00
1.475460E+00	2.013210E+00	2.790610E+00
1.504090E+00	2.087680E+00	2.795930E+00
1.511260E+00	2.034360E+00	2.714590E+00
1.472850E+00	1.912920E+00	2.712900E+00
1.449340E+00	1.940640E+00	2.785190E+00
1.464020E+00	1.843450E+00	2.722870E+00
1.433660E+00	1.842220E+00	2.778520E+00
1.461750E+00	1.776900E+00	2.750380E+00
1.768900E+00	2.726610E+00	3.054490E+00
1.798540E+00	2.779670E+00	3.049810E+00
1.783480E+00	2.733250E+00	2.961990E+00
1.732670E+00	2.624140E+00	2.916190E+00
1.738840E+00	2.656440E+00	3.020770E+00
1.689440E+00	2.510380E+00	2.858510E+00
1.703080E+00	2.546380E+00	2.977110E+00
1.645530E+00	2.397920E+00	2.805820E+00
1.654380E+00	2.426270E+00	2.918410E+00
1.610310E+00	2.276380E+00	2.759410E+00
1.616200E+00	2.305130E+00	2.863200E+00
1.552290E+00	2.162170E+00	2.727510E+00
1.556590E+00	2.191880E+00	2.815240E+00
1.597160E+00	1.707670E+00	2.638670E+00
1.523090E+00	1.738870E+00	2.696840E+00
1.631540E+00	1.601590E+00	2.668260E+00
1.547500E+00	1.629730E+00	2.731650E+00
1.689120E+00	1.501280E+00	2.695120E+00
1.593770E+00	1.525820E+00	2.761040E+00
1.758250E+00	1.419720E+00	2.731290E+00
1.654910E+00	1.419720E+00	2.819020E+00
1.798040E+00	1.371610E+00	2.766270E+00
1.751870E+00	1.371140E+00	2.811160E+00
1.836970E+00	1.328440E+00	2.831660E+00
1.834950E+00	2.832970E+00	3.095510E+00
1.883030E+00	2.883680E+00	3.065190E+00
1.839580E+00	2.827700E+00	3.008670E+00
2.009300E+00	1.311230E+00	2.731130E+00
1.939620E+00	1.313070E+00	2.774180E+00
2.041650E+00	1.279240E+00	2.807690E+00
1.923190E+00	2.907290E+00	2.964920E+00
1.947350E+00	2.950480E+00	3.099930E+00
2.171600E+00	1.231940E+00	2.830720E+00
2.287960E+00	1.196750E+00	2.863290E+00
2.007200E+00	3.007760E+00	3.117930E+00
2.067650E+00	3.035970E+00	3.090410E+00
1.999560E+00	2.992270E+00	3.023170E+00
2.396190E+00	1.149300E+00	2.853320E+00
2.518500E+00	1.096230E+00	2.839940E+00
2.486370E+00	1.097760E+00	2.914430E+00
2.560590E+00	1.053410E+00	2.949430E+00
2.097750E+00	3.030030E+00	2.984750E+00
2.128570E+00	3.055300E+00	3.064850E+00
2.649850E+00	1.014380E+00	2.856010E+00
2.195550E+00	3.095340E+00	3.045170E+00
2.764270E+00	9.521870E-01	2.833860E+00
2.735180E+00	9.487620E-01	2.899550E+00
2.801890E+00	9.011280E-01	2.928280E+00
2.280810E+00	3.151460E+00	3.082300E+00
2.328360E+00	3.176490E+00	3.106050E+00
2.327510E+00	3.167630E+00	3.046020E+00
2.881370E+00	8.883060E-01	2.859190E+00
2.394780E+00	3.205520E+00	3.108530E+00
2.974710E+00	8.717700E-01	2.830500E+00
2.486390E+00	3.227370E+00	3.052860E+00
3.083960E+00	8.615580E-01	2.839270E+00
2.570980E+00	3.264650E+00	3.112240E+00
2.641550E+00	3.297490E+00	3.151590E+00
2.608310E+00	3.270760E+00	3.078210E+00
3.227810E+00	8.745160E-01	2.859850E+00
3.354200E+00	8.895010E-01	2.914560E+00
2.667120E+00	3.285400E+00	3.084540E+00
2.683010E+00	3.313960E+00	3.158490E+00
3.442420E+00	9.523720E-01	2.899770E+00
2.721280E+00	3.325970E+00	3.162380E+00
2.772970E+00	3.317970E+00	3.113950E+00
3.519500E+00	1.051460E+00	2.883000E+00
2.888960E+00	3.317410E+00	3.120010E+00
3.712460E+00	1.207120E+00	2.942690E+00
3.631310E+00	1.098960E+00	2.963920E+00
2.993420E+00	3.351200E+00	3.168670E+00
2.953040E+00	3.312610E+00	3.079090E+00
3.785880E+00	1.282460E+00	2.912230E+00
3.037970E+00	3.301140E+00	3.088030E+00
3.056750E+00	3.344650E+00	3.194820E+00
3.942230E+00	1.528300E+00	2.953380E+00
3.899090E+00	1.436490E+00	2.985350E+00
3.840270E+00	1.359560E+00	2.961800E+00
3.100320E+00	3.327710E+00	3.179110E+00
3.155550E+00	3.337460E+00	3.225800E+00
3.148000E+00	3.305550E+00	3.124620E+00
4.029460E+00	1.813430E+00	2.986180E+00
4.021560E+00	1.706840E+00	3.032090E+00
3.971370E+00	1.637700E+00	2.974630E+00
3.191310E+00	3.325400E+00	3.196730E+00
3.244990E+00	3.287270E+00	3.179970E+00
4.068080E+00	1.997950E+00	3.000780E+00
4.075500E+00	1.893540E+00	3.054770E+00
3.318830E+00	3.271180E+00	3.145950E+00
3.400880E+00	3.258240E+00	3.139970E+00
3.466060E+00	3.243580E+00	3.129450E+00
4.038770E+00	2.469740E+00	3.042250E+00
4.080800E+00	2.370860E+00	3.094660E+00
4.087720E+00	2.279630E+00	3.072870E+00
4.094400E+00	2.164190E+00	3.040270E+00
4.077700E+00	2.090690E+00	2.987630E+00
3.528910E+00	3.226060E+00	3.122710E+00
3.616480E+00	3.218910E+00	3.178520E+00
3.943860E+00	2.754490E+00	3.081290E+00
3.985570E+00	2.661650E+00	3.114880E+00
3.969830E+00	2.737300E+00	3.148990E+00
3.998110E+00	2.572220E+00	3.046480E+00
3.682750E+00	3.179870E+00	3.164210E+00
3.736330E+00	3.119030E+00	3.114510E+00
3.820960E+00	3.091820E+00	3.162600E+00
3.843260E+00	3.042760E+00	3.099050E+00
3.885290E+00	2.934690E+00	3.120150E+00
3.920510E+00	2.833830E+00	3.142420E+00
3.949170E+00	2.774130E+00	3.133840E+00
3.861760E+00	3.045770E+00	3.177950E+00
3.868500E+00	2.996690E+00	3.113890E+00
1.607670E+00	2.303660E+00	3.029330E+00
1.629700E+00	2.364830E+00	3.057470E+00
1.621160E+00	2.330890E+00	2.974270E+00
1.570920E+00	2.213190E+00	2.907240E+00
1.574530E+00	2.230740E+00	2.995870E+00
1.514040E+00	2.123580E+00	2.865200E+00
1.507220E+00	2.124200E+00	2.943480E+00
1.463580E+00	2.006700E+00	2.872970E+00
1.409020E+00	1.866260E+00	2.862490E+00
1.408600E+00	1.742670E+00	2.857420E+00
1.464630E+00	1.658080E+00	2.805890E+00
1.401510E+00	1.615850E+00	2.919400E+00
1.518370E+00	1.557750E+00	2.820970E+00
1.459800E+00	1.568980E+00	2.879560E+00
1.564060E+00	1.472110E+00	2.850480E+00
1.493520E+00	1.496460E+00	2.902710E+00
1.592780E+00	1.421030E+00	2.879970E+00
1.542270E+00	1.427110E+00	2.931820E+00
1.609960E+00	1.376600E+00	2.931840E+00
1.803200E+00	2.768560E+00	3.133770E+00
1.760690E+00	2.690950E+00	3.109740E+00
1.728650E+00	2.603790E+00	3.098480E+00
1.669740E+00	2.464900E+00	3.048010E+00
1.726130E+00	1.333030E+00	2.927810E+00
1.839800E+00	1.293480E+00	2.937380E+00
1.888630E+00	2.885590E+00	3.163260E+00
1.837950E+00	2.829930E+00	3.155960E+00
1.959870E+00	1.272900E+00	2.926360E+00
2.077990E+00	1.252330E+00	2.908060E+00
2.060970E+00	1.248140E+00	2.971030E+00
2.153080E+00	1.219210E+00	2.992350E+00
1.953660E+00	2.958830E+00	3.211010E+00
1.991920E+00	3.002220E+00	3.229840E+00
1.988890E+00	2.995610E+00	3.172960E+00
2.328580E+00	1.172870E+00	2.919560E+00
2.266490E+00	1.193220E+00	2.956580E+00
2.364110E+00	1.145950E+00	2.994830E+00
2.054230E+00	3.040060E+00	3.221870E+00
2.477580E+00	1.088910E+00	3.005000E+00
2.574990E+00	1.023180E+00	3.049660E+00
2.141060E+00	3.069180E+00	3.147960E+00
2.648190E+00	9.745330E-01	3.005490E+00
2.206770E+00	3.117100E+00	3.193850E+00
2.252970E+00	3.149670E+00	3.218640E+00
2.248130E+00	3.141770E+00	3.146780E+00
2.728290E+00	9.314610E-01	2.969000E+00
2.809860E+00	8.607780E-01	3.028800E+00
2.321820E+00	3.180570E+00	3.210270E+00
2.882680E+00	8.399240E-01	2.970650E+00
2.410500E+00	3.227930E+00	3.242710E+00
2.484270E+00	3.259640E+00	3.275670E+00
2.443620E+00	3.239260E+00	3.198050E+00
3.003620E+00	8.131970E-01	2.951580E+00
2.507570E+00	3.255660E+00	3.181720E+00
2.560050E+00	3.284340E+00	3.292900E+00
3.156630E+00	8.075060E-01	2.947180E+00
3.108090E+00	7.659680E-01	3.019990E+00
3.198990E+00	7.677970E-01	3.039560E+00
2.622700E+00	3.299410E+00	3.247720E+00
3.300390E+00	8.339910E-01	3.001660E+00
2.718560E+00	3.337070E+00	3.245030E+00
3.450980E+00	9.127830E-01	3.004640E+00
2.781990E+00	3.363590E+00	3.280160E+00
2.779990E+00	3.354140E+00	3.221270E+00
3.555850E+00	1.000770E+00	2.984330E+00
2.823150E+00	3.369050E+00	3.293870E+00
2.868130E+00	3.356540E+00	3.251670E+00
3.731370E+00	1.164180E+00	3.071220E+00
3.644000E+00	1.060240E+00	3.052690E+00
2.968020E+00	3.367540E+00	3.266160E+00
3.833030E+00	1.253460E+00	3.016750E+00
3.045450E+00	3.361900E+00	3.276170E+00
3.965780E+00	1.466770E+00	3.054030E+00
3.895030E+00	1.375080E+00	3.078360E+00
3.970760E+00	1.435430E+00	3.126380E+00
3.105590E+00	3.344500E+00	3.264010E+00
3.167210E+00	3.344510E+00	3.331340E+00
4.058120E+00	1.800090E+00	3.103100E+00
4.047380E+00	1.703690E+00	3.152240E+00
3.996910E+00	1.580400E+00	3.090580E+00
3.995850E+00	1.486850E+00	3.116510E+00
3.212740E+00	3.320840E+00	3.275550E+00
3.277090E+00	3.291400E+00	3.317020E+00
4.093300E+00	1.989980E+00	3.154090E+00
4.093210E+00	2.066710E+00	3.067020E+00
4.109490E+00	2.100200E+00	3.137770E+00
4.085150E+00	1.880370E+00	3.157130E+00
3.356160E+00	3.282860E+00	3.271370E+00
3.442900E+00	3.267160E+00	3.252360E+00
3.489110E+00	3.256270E+00	3.197310E+00
4.089610E+00	2.413220E+00	3.167320E+00
4.116920E+00	2.313210E+00	3.208860E+00
4.115310E+00	2.382000E+00	3.225680E+00
4.115960E+00	2.190650E+00	3.168190E+00
3.524160E+00	3.261820E+00	3.296200E+00
3.575120E+00	3.256000E+00	3.292680E+00
3.573980E+00	3.246000E+00	3.242140E+00
4.003050E+00	2.719420E+00	3.253620E+00
3.961670E+00	2.773380E+00	3.179290E+00
3.963570E+00	2.796710E+00	3.234280E+00
4.038580E+00	2.613650E+00	3.252850E+00
4.065040E+00	2.519690E+00	3.189280E+00
4.107790E+00	2.427830E+00	3.237260E+00
3.605540E+00	3.248020E+00	3.294520E+00
3.669260E+00	3.216570E+00	3.307290E+00
3.783250E+00	3.128630E+00	3.258180E+00
3.832550E+00	3.105170E+00	3.234660E+00
3.902640E+00	2.936570E+00	3.270220E+00
3.880480E+00	2.991580E+00	3.190970E+00
3.872270E+00	3.033710E+00	3.255390E+00
3.944990E+00	2.850630E+00	3.271050E+00
3.852530E+00	3.079910E+00	3.225690E+00
1.639100E+00	2.372080E+00	3.238690E+00
1.663630E+00	2.423660E+00	3.224590E+00
1.635980E+00	2.362180E+00	3.181520E+00
1.602730E+00	2.286110E+00	3.098290E+00
1.606830E+00	2.285410E+00	3.202250E+00
1.510140E+00	2.148200E+00	3.039400E+00
1.532780E+00	2.172200E+00	3.145040E+00
1.451030E+00	2.025060E+00	2.989550E+00
1.456360E+00	2.053230E+00	3.090480E+00
1.393070E+00	1.902380E+00	2.954390E+00
1.388330E+00	1.932490E+00	3.048800E+00
1.368540E+00	1.784470E+00	2.944960E+00
1.342100E+00	1.818140E+00	3.026430E+00
1.355760E+00	1.675630E+00	2.960510E+00
1.320380E+00	1.708560E+00	3.026280E+00
1.356530E+00	1.609770E+00	2.983240E+00
1.316880E+00	1.598860E+00	3.056040E+00
1.363620E+00	1.545300E+00	3.010360E+00
1.704310E+00	2.502960E+00	3.250700E+00
1.745670E+00	2.599240E+00	3.277680E+00
1.722660E+00	2.549990E+00	3.180090E+00
1.661520E+00	2.424410E+00	3.147600E+00
1.425940E+00	1.519760E+00	2.954880E+00
1.470060E+00	1.443990E+00	2.992120E+00
1.538010E+00	1.360470E+00	3.050750E+00
1.627910E+00	1.325670E+00	3.006080E+00
1.613160E+00	1.308850E+00	3.073330E+00
1.703050E+00	1.290930E+00	3.080610E+00
1.828430E+00	2.788930E+00	3.297830E+00
1.861270E+00	2.853550E+00	3.327370E+00
1.843610E+00	2.821650E+00	3.229960E+00
1.783730E+00	2.695960E+00	3.233350E+00
1.883090E+00	1.271050E+00	2.990270E+00
1.815280E+00	1.281410E+00	3.028080E+00
1.937300E+00	1.252520E+00	3.079720E+00
1.903040E+00	2.912630E+00	3.353060E+00
1.931730E+00	2.947990E+00	3.341580E+00
1.911010E+00	2.912030E+00	3.279530E+00
2.055450E+00	1.239700E+00	3.046180E+00
2.154640E+00	1.209230E+00	3.109760E+00
1.979530E+00	3.001250E+00	3.322630E+00
2.294780E+00	1.168690E+00	3.121540E+00
2.420230E+00	1.101270E+00	3.106430E+00
2.391090E+00	1.110740E+00	3.169310E+00
2.457350E+00	1.070650E+00	3.205680E+00
2.061720E+00	3.062680E+00	3.343530E+00
2.130320E+00	3.094840E+00	3.363660E+00
2.102970E+00	3.071100E+00	3.300550E+00
2.538710E+00	1.036830E+00	3.152230E+00
2.157000E+00	3.090170E+00	3.274650E+00
2.176990E+00	3.119430E+00	3.357620E+00
2.644320E+00	9.558550E-01	3.123450E+00
2.240270E+00	3.156330E+00	3.331580E+00
2.726020E+00	9.032090E-01	3.078220E+00
2.803840E+00	8.380330E-01	3.130010E+00
2.335090E+00	3.208040E+00	3.360000E+00
2.394980E+00	3.248390E+00	3.397920E+00
2.380600E+00	3.223160E+00	3.313020E+00
2.912070E+00	7.800420E-01	3.091010E+00
2.455870E+00	3.265190E+00	3.366600E+00
3.036700E+00	7.462710E-01	3.070390E+00
3.002540E+00	7.186150E-01	3.139180E+00
3.062180E+00	7.100110E-01	3.130260E+00
2.554710E+00	3.297890E+00	3.382720E+00
3.141600E+00	7.183240E-01	3.111630E+00
2.633770E+00	3.325300E+00	3.381650E+00
3.296780E+00	7.611490E-01	3.138260E+00
2.717110E+00	3.355780E+00	3.373820E+00
3.439810E+00	8.621170E-01	3.121770E+00
2.813510E+00	3.383630E+00	3.368950E+00
3.606690E+00	9.798670E-01	3.119650E+00
2.878730E+00	3.404010E+00	3.411780E+00
2.876570E+00	3.382300E+00	3.356500E+00
3.684570E+00	1.084020E+00	3.123590E+00
3.701240E+00	1.062840E+00	3.173810E+00
2.917700E+00	3.412820E+00	3.427610E+00
2.955570E+00	3.398950E+00	3.386250E+00
3.890030E+00	1.240200E+00	3.180180E+00
3.766680E+00	1.130040E+00	3.179330E+00
3.039000E+00	3.388770E+00	3.386140E+00
3.954140E+00	1.373550E+00	3.182070E+00
3.970030E+00	1.314510E+00	3.233410E+00
3.107910E+00	3.358310E+00	3.368780E+00
3.177130E+00	3.370550E+00	3.445430E+00
4.080600E+00	1.810080E+00	3.223010E+00
4.084200E+00	1.709840E+00	3.237250E+00
4.049170E+00	1.619330E+00	3.219470E+00
4.031300E+00	1.473790E+00	3.200780E+00
4.010750E+00	1.373010E+00	3.252540E+00
3.244420E+00	3.322630E+00	3.406530E+00
3.291830E+00	3.299550E+00	3.384560E+00
4.123520E+00	2.098400E+00	3.241320E+00
4.123100E+00	1.996230E+00	3.292810E+00
4.106140E+00	1.910870E+00	3.236830E+00
3.326960E+00	3.293450E+00	3.367620E+00
3.392360E+00	3.296170E+00	3.420950E+00
3.455230E+00	3.272780E+00	3.350870E+00
3.487110E+00	3.287230E+00	3.456060E+00
4.133710E+00	2.376470E+00	3.287100E+00
4.149170E+00	2.297150E+00	3.342310E+00
4.144990E+00	2.203250E+00	3.290250E+00
3.549120E+00	3.271860E+00	3.394060E+00
3.596600E+00	3.253810E+00	3.336180E+00
3.650520E+00	3.263880E+00	3.430310E+00
3.984560E+00	2.798650E+00	3.332020E+00
4.029940E+00	2.729170E+00	3.405430E+00
4.058550E+00	2.635550E+00	3.365850E+00
4.097360E+00	2.544440E+00	3.332770E+00
4.124780E+00	2.454420E+00	3.311070E+00
3.727990E+00	3.215710E+00	3.439960E+00
3.795440E+00	3.154200E+00	3.404370E+00
3.869980E+00	3.045870E+00	3.363480E+00
3.848410E+00	3.086170E+00	3.272130E+00
3.919260E+00	2.947060E+00	3.402510E+00
3.951760E+00	2.877130E+00	3.371260E+00
1.506690E+00	2.173160E+00	3.339120E+00
1.544780E+00	2.213590E+00	3.339970E+00
1.510990E+00	2.179000E+00	3.311200E+00
1.482880E+00	2.139420E+00	3.313200E+00
1.591870E+00	2.282900E+00	3.330300E+00
1.638720E+00	2.380250E+00	3.364770E+00
1.616970E+00	2.328070E+00	3.283400E+00
1.536290E+00	2.193030E+00	3.261590E+00
1.466700E+00	2.077580E+00	3.188380E+00
1.459090E+00	2.088600E+00	3.261130E+00
1.403150E+00	1.961640E+00	3.143880E+00
1.413400E+00	1.990610E+00	3.232300E+00
1.339670E+00	1.848870E+00	3.114090E+00
1.343220E+00	1.877450E+00	3.200760E+00
1.305950E+00	1.738400E+00	3.104680E+00
1.303430E+00	1.767580E+00	3.188010E+00
1.291210E+00	1.645830E+00	3.107160E+00
1.263610E+00	1.647540E+00	3.202610E+00
1.293530E+00	1.595320E+00	3.117280E+00
1.279030E+00	1.591890E+00	3.166810E+00
1.295240E+00	1.546700E+00	3.157310E+00
1.672290E+00	2.442000E+00	3.305260E+00
1.398850E+00	1.465000E+00	3.047090E+00
1.337500E+00	1.483220E+00	3.134290E+00
1.452200E+00	1.403730E+00	3.084230E+00
1.397590E+00	1.421370E+00	3.130750E+00
1.484900E+00	1.367820E+00	3.120870E+00
1.445170E+00	1.375510E+00	3.172660E+00
1.507890E+00	1.337310E+00	3.179730E+00
1.773740E+00	2.636260E+00	3.397960E+00
1.798810E+00	2.684870E+00	3.419250E+00
1.778860E+00	2.662640E+00	3.349580E+00
1.740520E+00	2.569520E+00	3.354700E+00
1.608400E+00	1.291940E+00	3.179550E+00
1.734290E+00	1.276470E+00	3.203700E+00
1.865240E+00	2.857100E+00	3.450320E+00
1.904170E+00	2.909920E+00	3.480950E+00
1.880910E+00	2.882120E+00	3.403680E+00
1.833550E+00	2.778560E+00	3.391100E+00
1.835030E+00	1.265430E+00	3.171910E+00
1.965230E+00	1.246150E+00	3.222280E+00
1.936720E+00	2.955470E+00	3.412540E+00
2.078620E+00	1.228660E+00	3.186030E+00
2.195660E+00	1.194720E+00	3.198970E+00
2.169520E+00	1.195650E+00	3.278290E+00
2.288700E+00	1.158230E+00	3.291200E+00
1.989330E+00	3.028960E+00	3.453300E+00
2.044240E+00	3.074390E+00	3.488680E+00
2.029890E+00	3.056840E+00	3.410440E+00
2.397080E+00	1.101860E+00	3.248150E+00
2.464150E+00	1.058120E+00	3.264070E+00
2.093260E+00	3.091590E+00	3.442790E+00
2.541270E+00	1.013880E+00	3.298580E+00
2.180790E+00	3.138720E+00	3.463750E+00
2.643020E+00	9.319840E-01	3.246200E+00
2.259340E+00	3.188210E+00	3.477970E+00
2.318680E+00	3.223780E+00	3.517130E+00
2.305830E+00	3.204590E+00	3.432850E+00
2.730960E+00	8.736180E-01	3.194290E+00
2.842630E+00	7.674870E-01	3.239120E+00
2.373030E+00	3.250180E+00	3.483460E+00
2.944160E+00	7.136610E-01	3.201980E+00
2.906510E+00	7.100030E-01	3.260190E+00
2.956200E+00	6.786830E-01	3.272650E+00
2.457630E+00	3.288030E+00	3.483670E+00
3.066770E+00	6.675200E-01	3.218400E+00
2.554520E+00	3.315900E+00	3.488490E+00
3.219560E+00	6.840170E-01	3.204020E+00
3.170910E+00	6.456320E-01	3.273280E+00
3.252050E+00	6.691330E-01	3.280850E+00
2.638290E+00	3.351710E+00	3.496750E+00
3.297470E+00	7.190280E-01	3.203490E+00
3.299630E+00	7.011860E-01	3.248830E+00
2.721010E+00	3.385980E+00	3.499480E+00
3.430260E+00	8.112910E-01	3.210720E+00
3.362950E+00	7.442080E-01	3.236730E+00
2.811560E+00	3.417040E+00	3.497580E+00
3.572030E+00	9.075610E-01	3.262770E+00
2.903900E+00	3.426860E+00	3.500200E+00
3.747160E+00	1.058800E+00	3.262910E+00
2.969850E+00	3.455460E+00	3.550600E+00
2.966500E+00	3.439740E+00	3.487470E+00
3.843890E+00	1.145430E+00	3.246150E+00
3.852490E+00	1.129180E+00	3.303950E+00
2.998350E+00	3.457360E+00	3.540620E+00
3.038370E+00	3.432980E+00	3.524350E+00
4.012980E+00	1.281210E+00	3.316750E+00
3.914540E+00	1.189010E+00	3.306350E+00
3.115330E+00	3.387010E+00	3.488890E+00
3.180250E+00	3.379710E+00	3.554140E+00
4.112290E+00	1.759840E+00	3.296820E+00
4.109870E+00	1.663820E+00	3.302850E+00
4.096890E+00	1.544900E+00	3.312550E+00
4.074720E+00	1.421620E+00	3.327280E+00
4.124390E+00	1.488500E+00	3.376200E+00
3.231520E+00	3.350870E+00	3.526910E+00
3.286090E+00	3.318090E+00	3.512680E+00
3.318030E+00	3.306270E+00	3.440360E+00
3.359800E+00	3.309900E+00	3.542570E+00
4.152340E+00	2.104620E+00	3.371890E+00
4.143870E+00	1.996950E+00	3.386300E+00
4.135590E+00	1.875600E+00	3.342890E+00
4.143290E+00	1.736560E+00	3.381180E+00
4.134810E+00	1.616070E+00	3.387760E+00
4.129470E+00	1.541140E+00	3.382270E+00
3.436760E+00	3.294910E+00	3.518710E+00
3.508100E+00	3.293850E+00	3.556020E+00
4.154130E+00	2.384570E+00	3.392970E+00
4.172540E+00	2.294760E+00	3.462500E+00
4.164790E+00	2.212530E+00	3.398100E+00
3.579060E+00	3.287580E+00	3.495370E+00
3.665750E+00	3.283040E+00	3.546490E+00
4.001970E+00	2.821380E+00	3.451100E+00
4.051720E+00	2.747160E+00	3.531410E+00
4.081350E+00	2.653080E+00	3.489010E+00
4.116140E+00	2.564580E+00	3.449860E+00
4.141620E+00	2.476200E+00	3.422210E+00
3.721120E+00	3.245890E+00	3.513530E+00
3.816740E+00	3.193720E+00	3.540250E+00
3.879820E+00	3.092960E+00	3.507980E+00
3.921300E+00	2.987050E+00	3.497530E+00
3.964200E+00	2.906370E+00	3.480550E+00
1.614240E+00	2.360690E+00	3.513340E+00
1.655620E+00	2.431090E+00	3.527690E+00
1.620550E+00	2.360610E+00	3.474630E+00
1.602080E+00	2.300070E+00	3.406030E+00
1.592540E+00	2.290500E+00	3.482730E+00
1.513000E+00	2.163730E+00	3.400230E+00
1.431130E+00	2.037920E+00	3.321310E+00
1.435120E+00	2.038190E+00	3.402980E+00
1.352570E+00	1.909000E+00	3.285730E+00
1.372820E+00	1.937180E+00	3.370120E+00
1.298960E+00	1.797030E+00	3.268950E+00
1.306420E+00	1.827590E+00	3.349220E+00
1.259900E+00	1.698410E+00	3.261290E+00
1.259010E+00	1.708040E+00	3.357080E+00
1.244390E+00	1.644100E+00	3.266390E+00
1.239780E+00	1.643800E+00	3.316750E+00
1.239400E+00	1.596190E+00	3.301580E+00
1.654470E+00	2.412490E+00	3.448140E+00
1.700700E+00	2.496980E+00	3.496930E+00
1.259210E+00	1.530190E+00	3.266080E+00
1.292930E+00	1.491120E+00	3.217240E+00
1.282980E+00	1.471710E+00	3.273070E+00
1.315940E+00	1.439890E+00	3.256950E+00
1.740320E+00	2.570930E+00	3.500290E+00
1.780770E+00	2.656130E+00	3.538860E+00
1.768070E+00	2.623380E+00	3.449820E+00
1.709640E+00	2.500800E+00	3.420250E+00
1.379700E+00	1.400620E+00	3.222140E+00
1.454350E+00	1.332360E+00	3.297330E+00
1.530130E+00	1.302990E+00	3.256300E+00
1.526680E+00	1.294860E+00	3.315790E+00
1.592900E+00	1.273180E+00	3.309740E+00
1.854810E+00	2.835430E+00	3.607120E+00
1.882200E+00	2.887920E+00	3.600740E+00
1.859490E+00	2.839070E+00	3.520700E+00
1.818900E+00	2.722930E+00	3.486430E+00
1.831650E+00	2.755330E+00	3.576320E+00
1.803990E+00	1.263720E+00	3.269330E+00
1.725060E+00	1.263910E+00	3.307540E+00
1.822570E+00	1.253250E+00	3.333850E+00
1.919050E+00	2.939380E+00	3.649690E+00
1.951890E+00	2.993260E+00	3.624270E+00
1.913840E+00	2.927500E+00	3.565790E+00
1.903340E+00	1.242440E+00	3.312950E+00
1.955750E+00	2.991130E+00	3.528610E+00
1.984830E+00	3.041510E+00	3.610520E+00
2.075540E+00	1.214730E+00	3.341920E+00
2.213900E+00	1.172770E+00	3.364650E+00
2.317610E+00	1.130830E+00	3.428070E+00
2.014290E+00	3.061750E+00	3.553390E+00
2.416080E+00	1.076700E+00	3.375200E+00
2.464130E+00	1.053050E+00	3.310960E+00
2.105630E+00	3.115470E+00	3.577850E+00
2.502820E+00	1.028620E+00	3.377950E+00
2.581970E+00	9.709790E-01	3.431850E+00
2.190140E+00	3.167840E+00	3.597390E+00
2.242060E+00	3.203660E+00	3.619760E+00
2.230090E+00	3.183410E+00	3.547440E+00
2.652730E+00	9.038660E-01	3.376530E+00
2.285150E+00	3.216510E+00	3.576440E+00
2.735470E+00	8.413760E-01	3.319730E+00
2.817610E+00	7.558850E-01	3.385280E+00
2.360720E+00	3.272080E+00	3.617460E+00
2.897200E+00	6.985960E-01	3.328150E+00
2.993010E+00	6.390770E-01	3.365430E+00
2.447060E+00	3.304850E+00	3.586600E+00
3.102430E+00	6.289970E-01	3.333520E+00
3.062250E+00	6.171900E-01	3.390270E+00
3.126890E+00	6.109130E-01	3.422270E+00
2.549750E+00	3.333160E+00	3.594440E+00
3.218850E+00	6.380590E-01	3.364660E+00
2.637240E+00	3.370160E+00	3.607580E+00
3.356990E+00	7.104430E-01	3.337600E+00
2.723250E+00	3.406060E+00	3.616870E+00
3.465200E+00	8.154640E-01	3.305400E+00
3.482620E+00	8.038040E-01	3.399980E+00
2.809510E+00	3.435940E+00	3.619540E+00
3.537880E+00	8.745210E-01	3.325140E+00
3.530190E+00	8.589440E-01	3.365450E+00
2.889980E+00	3.445510E+00	3.619810E+00
3.722600E+00	9.831650E-01	3.411720E+00
3.591790E+00	8.961280E-01	3.358340E+00
2.958690E+00	3.463000E+00	3.618930E+00
3.882250E+00	1.130710E+00	3.394600E+00
3.009210E+00	3.464200E+00	3.601750E+00
3.066370E+00	3.449570E+00	3.665480E+00
3.976410E+00	1.203450E+00	3.383070E+00
3.981760E+00	1.186220E+00	3.435470E+00
3.139350E+00	3.399710E+00	3.629350E+00
3.188590E+00	3.383650E+00	3.614260E+00
4.121450E+00	1.437170E+00	3.411730E+00
4.080230E+00	1.357710E+00	3.421810E+00
4.057310E+00	1.237960E+00	3.447340E+00
3.218250E+00	3.364500E+00	3.599940E+00
3.277590E+00	3.330780E+00	3.624090E+00
3.367830E+00	3.326820E+00	3.656650E+00
4.162430E+00	2.050010E+00	3.456280E+00
4.165610E+00	1.948600E+00	3.455240E+00
4.167510E+00	1.828390E+00	3.468570E+00
4.186930E+00	1.678600E+00	3.493940E+00
4.190080E+00	1.777430E+00	3.520620E+00
4.158550E+00	1.515080E+00	3.456290E+00
4.135070E+00	1.414040E+00	3.475330E+00
3.437080E+00	3.303470E+00	3.608920E+00
3.519810E+00	3.315440E+00	3.648840E+00
4.179550E+00	2.410080E+00	3.521950E+00
4.202160E+00	2.299150E+00	3.588590E+00
4.196180E+00	2.160240E+00	3.514220E+00
4.189700E+00	2.017560E+00	3.536940E+00
4.198760E+00	1.908210E+00	3.533920E+00
4.195230E+00	1.831390E+00	3.539660E+00
3.596240E+00	3.300140E+00	3.598400E+00
3.678700E+00	3.303790E+00	3.636830E+00
4.016390E+00	2.849720E+00	3.581170E+00
4.070630E+00	2.759510E+00	3.650410E+00
4.104600E+00	2.671030E+00	3.603310E+00
4.145830E+00	2.574200E+00	3.568060E+00
4.156540E+00	2.502120E+00	3.512330E+00
3.752690E+00	3.259480E+00	3.616790E+00
3.845260E+00	3.226840E+00	3.641870E+00
3.868510E+00	3.181820E+00	3.609550E+00
3.896810E+00	3.121300E+00	3.610230E+00
3.947760E+00	3.017050E+00	3.633890E+00
3.934050E+00	3.085130E+00	3.656350E+00
3.969400E+00	2.935540E+00	3.568990E+00
3.892290E+00	3.174510E+00	3.662100E+00
3.922280E+00	3.123410E+00	3.669850E+00
1.632190E+00	2.430320E+00	3.693490E+00
1.662190E+00	2.479540E+00	3.677130E+00
1.630700E+00	2.422260E+00	3.642690E+00
1.606560E+00	2.352010E+00	3.573050E+00
1.599800E+00	2.357620E+00	3.662790E+00
1.546740E+00	2.209190E+00	3.522980E+00
1.566090E+00	2.248210E+00	3.619370E+00
1.460750E+00	2.086820E+00	3.481290E+00
1.483440E+00	2.128660E+00	3.574790E+00
1.398960E+00	1.968350E+00	3.454720E+00
1.421580E+00	2.009100E+00	3.540810E+00
1.328050E+00	1.860290E+00	3.431920E+00
1.347960E+00	1.895290E+00	3.516130E+00
1.285210E+00	1.765410E+00	3.417560E+00
1.295150E+00	1.782200E+00	3.514080E+00
1.261740E+00	1.711930E+00	3.419130E+00
1.265430E+00	1.717550E+00	3.466090E+00
1.247320E+00	1.665320E+00	3.451750E+00
1.667380E+00	2.471230E+00	3.613950E+00
1.709980E+00	2.569520E+00	3.690160E+00
1.241010E+00	1.588910E+00	3.418410E+00
1.243620E+00	1.544270E+00	3.358640E+00
1.248610E+00	1.529670E+00	3.419160E+00
1.259920E+00	1.493250E+00	3.397040E+00
1.726350E+00	2.566480E+00	3.581560E+00
1.755200E+00	2.636890E+00	3.657070E+00
1.292530E+00	1.441930E+00	3.353270E+00
1.361760E+00	1.377110E+00	3.340010E+00
1.341850E+00	1.380200E+00	3.459780E+00
1.414000E+00	1.339220E+00	3.371600E+00
1.395000E+00	1.343790E+00	3.423710E+00
1.455590E+00	1.314810E+00	3.423950E+00
1.783590E+00	2.679470E+00	3.672380E+00
1.809700E+00	2.719920E+00	3.690650E+00
1.793960E+00	2.686760E+00	3.626510E+00
1.545240E+00	1.279390E+00	3.399090E+00
1.677920E+00	1.249880E+00	3.410860E+00
1.628890E+00	1.238690E+00	3.516570E+00
1.746430E+00	1.230550E+00	3.503010E+00
1.879580E+00	2.882650E+00	3.674860E+00
1.842310E+00	2.792100E+00	3.674870E+00
1.850860E+00	1.233650E+00	3.431620E+00
1.952560E+00	2.997710E+00	3.712000E+00
1.923360E+00	2.941070E+00	3.739500E+00
1.980700E+00	1.220000E+00	3.406750E+00
1.996140E+00	1.204140E+00	3.483560E+00
2.074630E+00	1.197230E+00	3.455430E+00
1.987270E+00	3.050340E+00	3.694930E+00
2.206000E+00	1.159320E+00	3.477720E+00
2.339160E+00	1.104930E+00	3.538020E+00
2.037240E+00	3.090730E+00	3.659960E+00
2.422960E+00	1.060570E+00	3.504460E+00
2.110320E+00	3.146630E+00	3.726370E+00
2.168250E+00	3.187220E+00	3.738760E+00
2.158400E+00	3.165480E+00	3.668800E+00
2.508470E+00	1.018420E+00	3.472330E+00
2.599980E+00	9.426800E-01	3.547940E+00
2.219210E+00	3.207350E+00	3.700070E+00
2.666830E+00	8.754920E-01	3.500840E+00
2.295400E+00	3.240370E+00	3.678440E+00
2.736670E+00	8.186240E-01	3.448390E+00
2.817070E+00	7.339540E-01	3.510070E+00
2.354870E+00	3.303000E+00	3.744250E+00
2.424620E+00	3.343850E+00	3.750800E+00
2.388040E+00	3.316340E+00	3.691650E+00
2.893110E+00	6.776140E-01	3.443820E+00
2.968120E+00	6.241290E-01	3.503340E+00
2.437260E+00	3.329570E+00	3.674950E+00
2.504470E+00	3.365630E+00	3.749670E+00
3.049430E+00	6.083340E-01	3.459370E+00
3.130440E+00	5.969930E-01	3.527240E+00
2.533850E+00	3.356850E+00	3.685950E+00
2.550620E+00	3.385650E+00	3.748050E+00
3.223080E+00	6.229020E-01	3.487630E+00
2.584660E+00	3.402130E+00	3.751440E+00
2.626660E+00	3.402100E+00	3.715140E+00
3.333410E+00	6.736220E-01	3.455670E+00
2.723230E+00	3.432870E+00	3.728640E+00
3.432570E+00	7.375620E-01	3.447820E+00
2.811700E+00	3.467020E+00	3.731680E+00
3.534310E+00	8.401450E-01	3.520180E+00
3.589940E+00	8.819140E-01	3.429450E+00
3.679850E+00	9.351570E-01	3.528590E+00
2.886710E+00	3.474890E+00	3.727970E+00
3.804570E+00	1.009890E+00	3.543320E+00
2.952440E+00	3.485990E+00	3.719510E+00
3.884720E+00	1.090310E+00	3.516670E+00
3.012570E+00	3.490120E+00	3.701130E+00
3.071220E+00	3.479890E+00	3.774620E+00
3.987340E+00	1.175850E+00	3.498870E+00
3.121590E+00	3.439030E+00	3.733360E+00
3.191710E+00	3.422400E+00	3.743530E+00
3.211380E+00	3.382130E+00	3.657290E+00
3.251480E+00	3.372790E+00	3.711050E+00
4.109770E+00	1.337140E+00	3.521610E+00
4.087410E+00	1.235150E+00	3.563210E+00
3.316020E+00	3.349320E+00	3.719860E+00
3.373950E+00	3.348560E+00	3.719780E+00
4.208570E+00	1.761580E+00	3.585930E+00
4.213590E+00	1.656830E+00	3.599120E+00
4.195750E+00	1.552450E+00	3.575590E+00
4.170320E+00	1.431000E+00	3.554830E+00
3.441930E+00	3.337300E+00	3.705780E+00
3.522510E+00	3.340810E+00	3.711250E+00
4.204570E+00	2.419410E+00	3.676240E+00
4.179790E+00	2.486830E+00	3.588070E+00
4.179260E+00	2.527330E+00	3.653550E+00
4.222430E+00	2.295830E+00	3.692980E+00
4.225230E+00	2.194630E+00	3.656420E+00
4.216940E+00	2.068700E+00	3.633760E+00
4.218540E+00	1.942770E+00	3.618840E+00
4.212670E+00	1.857360E+00	3.593450E+00
3.613610E+00	3.337150E+00	3.701290E+00
3.749550E+00	3.311840E+00	3.725340E+00
4.043910E+00	2.861030E+00	3.729560E+00
3.996720E+00	2.923030E+00	3.645350E+00
3.998750E+00	2.956360E+00	3.714300E+00
4.087570E+00	2.758950E+00	3.741940E+00
4.113990E+00	2.687790E+00	3.703600E+00
4.150250E+00	2.606610E+00	3.673240E+00
3.813120E+00	3.300660E+00	3.730380E+00
3.818800E+00	3.278440E+00	3.697480E+00
3.947060E+00	3.096970E+00	3.720260E+00
3.979820E+00	3.025790E+00	3.761990E+00
3.840170E+00	3.286890E+00	3.733120E+00
3.877690E+00	3.237350E+00	3.740720E+00
3.916640E+00	3.156840E+00	3.711880E+00
1.566380E+00	2.268170E+00	3.765680E+00
1.585230E+00	2.322200E+00	3.775140E+00
1.576240E+00	2.279780E+00	3.711910E+00
1.516140E+00	2.166460E+00	3.666260E+00
1.538740E+00	2.201080E+00	3.748550E+00
1.448180E+00	2.052680E+00	3.629810E+00
1.474050E+00	2.095640E+00	3.717330E+00
1.379840E+00	1.935000E+00	3.603170E+00
1.422660E+00	1.981350E+00	3.692470E+00
1.321390E+00	1.840060E+00	3.583770E+00
1.351860E+00	1.862170E+00	3.690360E+00
1.297270E+00	1.785810E+00	3.579900E+00
1.313610E+00	1.792230E+00	3.635640E+00
1.286320E+00	1.737660E+00	3.610310E+00
1.666640E+00	2.486430E+00	3.753260E+00
1.610430E+00	2.383690E+00	3.738130E+00
1.252070E+00	1.677150E+00	3.548260E+00
1.238080E+00	1.611640E+00	3.521410E+00
1.255390E+00	1.600540E+00	3.633570E+00
1.243510E+00	1.547840E+00	3.566940E+00
1.713400E+00	2.588120E+00	3.782190E+00
1.753130E+00	2.649660E+00	3.786920E+00
1.732590E+00	2.623150E+00	3.743000E+00
1.253010E+00	1.499740E+00	3.501880E+00
1.288620E+00	1.434030E+00	3.487670E+00
1.291420E+00	1.444270E+00	3.604500E+00
1.321410E+00	1.395930E+00	3.523050E+00
1.316360E+00	1.403860E+00	3.573790E+00
1.350200E+00	1.364620E+00	3.567000E+00
1.772120E+00	2.672170E+00	3.726500E+00
1.807920E+00	2.713940E+00	3.825310E+00
1.411570E+00	1.320590E+00	3.523670E+00
1.516030E+00	1.273100E+00	3.524220E+00
1.490820E+00	1.279960E+00	3.633790E+00
1.582530E+00	1.241970E+00	3.565150E+00
1.563310E+00	1.246430E+00	3.611850E+00
1.634680E+00	1.220050E+00	3.618110E+00
1.842080E+00	2.779980E+00	3.830820E+00
1.854330E+00	2.815110E+00	3.815390E+00
1.833780E+00	2.768280E+00	3.763840E+00
1.838890E+00	1.209820E+00	3.547370E+00
1.751530E+00	1.207560E+00	3.606970E+00
1.901290E+00	1.179080E+00	3.636660E+00
1.882670E+00	2.872660E+00	3.795250E+00
1.964990E+00	1.186180E+00	3.559930E+00
2.073650E+00	1.154730E+00	3.620580E+00
2.008810E+00	1.157600E+00	3.647560E+00
2.110440E+00	1.131370E+00	3.693670E+00
1.959090E+00	2.999210E+00	3.801980E+00
1.933700E+00	2.948110E+00	3.815860E+00
2.113840E+00	1.165570E+00	3.557030E+00
2.173520E+00	1.124990E+00	3.649100E+00
1.984310E+00	3.046730E+00	3.778560E+00
2.299230E+00	1.099670E+00	3.642360E+00
2.045230E+00	3.106970E+00	3.797700E+00
2.427880E+00	1.038750E+00	3.622000E+00
2.157840E+00	3.191660E+00	3.808980E+00
2.110060E+00	3.159840E+00	3.823460E+00
2.521630E+00	9.970010E-01	3.588310E+00
2.614840E+00	9.215700E-01	3.666350E+00
2.207590E+00	3.216770E+00	3.786530E+00
2.681650E+00	8.542570E-01	3.620910E+00
2.287320E+00	3.259460E+00	3.810780E+00
2.747180E+00	7.976760E-01	3.570730E+00
2.826470E+00	7.156530E-01	3.633730E+00
2.406830E+00	3.351840E+00	3.836810E+00
2.347350E+00	3.319460E+00	3.842840E+00
2.893170E+00	6.597010E-01	3.568130E+00
2.968650E+00	6.079430E-01	3.624760E+00
2.492180E+00	3.376850E+00	3.835460E+00
3.045870E+00	5.939970E-01	3.570810E+00
3.135470E+00	5.829890E-01	3.642420E+00
2.573120E+00	3.411320E+00	3.823380E+00
3.226050E+00	6.092060E-01	3.605300E+00
2.635990E+00	3.444130E+00	3.862140E+00
2.634670E+00	3.431170E+00	3.806570E+00
3.329870E+00	6.623390E-01	3.573150E+00
2.668870E+00	3.449510E+00	3.855730E+00
2.716610E+00	3.453040E+00	3.849400E+00
3.436350E+00	7.289690E-01	3.546840E+00
2.810000E+00	3.482630E+00	3.841560E+00
3.648920E+00	9.087910E-01	3.634990E+00
3.531670E+00	8.192360E-01	3.645130E+00
2.894530E+00	3.494250E+00	3.841530E+00
3.784570E+00	9.999980E-01	3.637060E+00
2.944070E+00	3.499230E+00	3.802550E+00
3.891170E+00	1.090570E+00	3.629770E+00
3.007610E+00	3.509920E+00	3.818760E+00
3.078790E+00	3.498480E+00	3.881220E+00
3.994400E+00	1.169760E+00	3.603770E+00
3.137030E+00	3.460030E+00	3.824640E+00
3.213520E+00	3.452610E+00	3.848100E+00
3.267990E+00	3.392170E+00	3.783660E+00
4.127540E+00	1.344570E+00	3.632930E+00
4.094940E+00	1.236300E+00	3.671690E+00
3.295090E+00	3.420880E+00	3.857370E+00
3.352540E+00	3.416220E+00	3.852280E+00
3.369090E+00	3.381050E+00	3.786560E+00
4.229840E+00	1.700710E+00	3.666440E+00
4.217640E+00	1.590210E+00	3.681180E+00
4.242200E+00	1.662900E+00	3.725550E+00
4.202470E+00	1.451290E+00	3.663040E+00
3.417630E+00	3.417050E+00	3.852660E+00
3.503250E+00	3.415330E+00	3.866670E+00
3.512000E+00	3.372130E+00	3.787090E+00
4.188310E+00	2.546370E+00	3.757080E+00
4.228660E+00	2.444240E+00	3.819410E+00
4.239680E+00	2.331930E+00	3.782670E+00
4.249810E+00	2.218640E+00	3.763820E+00
4.245070E+00	2.099830E+00	3.743060E+00
4.242700E+00	1.968090E+00	3.723260E+00
4.229070E+00	1.819920E+00	3.692860E+00
4.243880E+00	1.720430E+00	3.720820E+00
3.586420E+00	3.400840E+00	3.854270E+00
3.671460E+00	3.401710E+00	3.900000E+00
3.672510E+00	3.362300E+00	3.812290E+00
4.015030E+00	2.954120E+00	3.808990E+00
4.057250E+00	2.882120E+00	3.873430E+00
4.089810E+00	2.791160E+00	3.826970E+00
4.125590E+00	2.700700E+00	3.801880E+00
4.150370E+00	2.632640E+00	3.750700E+00
3.748390E+00	3.356750E+00	3.891790E+00
3.813030E+00	3.305600E+00	3.839470E+00
3.831070E+00	3.294530E+00	3.761760E+00
3.862650E+00	3.274030E+00	3.799240E+00
3.958060E+00	3.111210E+00	3.848500E+00
3.923190E+00	3.160270E+00	3.770380E+00
3.905680E+00	3.204840E+00	3.826560E+00
3.996790E+00	3.023210E+00	3.853460E+00
3.885450E+00	3.246120E+00	3.804840E+00
1.568850E+00	2.275100E+00	3.904240E+00
1.588890E+00	2.337210E+00	3.890150E+00
1.568610E+00	2.265620E+00	3.825990E+00
1.500340E+00	2.143040E+00	3.801850E+00
1.536250E+00	2.193690E+00	3.885390E+00
1.449050E+00	2.034770E+00	3.777330E+00
1.478770E+00	2.094430E+00	3.867500E+00
1.392740E+00	1.933140E+00	3.760370E+00
1.432700E+00	1.989610E+00	3.847330E+00
1.355900E+00	1.874690E+00	3.760010E+00
1.375220E+00	1.898060E+00	3.829470E+00
1.342950E+00	1.830030E+00	3.792660E+00
1.620350E+00	2.403780E+00	3.924930E+00
1.660450E+00	2.469750E+00	3.908120E+00
1.623760E+00	2.400450E+00	3.834030E+00
1.316750E+00	1.745480E+00	3.744260E+00
1.276080E+00	1.665760E+00	3.673790E+00
1.287690E+00	1.672490E+00	3.753400E+00
1.270080E+00	1.618150E+00	3.697080E+00
1.279070E+00	1.630620E+00	3.755780E+00
1.274410E+00	1.584950E+00	3.737760E+00
1.692310E+00	2.537340E+00	3.945770E+00
1.722310E+00	2.598760E+00	3.931840E+00
1.692550E+00	2.533820E+00	3.860020E+00
1.272070E+00	1.492600E+00	3.623980E+00
1.279890E+00	1.527300E+00	3.715810E+00
1.292530E+00	1.465490E+00	3.658470E+00
1.293720E+00	1.478940E+00	3.700210E+00
1.312260E+00	1.443290E+00	3.703700E+00
1.753500E+00	2.641480E+00	3.872040E+00
1.350960E+00	1.382790E+00	3.684220E+00
1.406430E+00	1.322110E+00	3.642600E+00
1.394620E+00	1.334410E+00	3.705130E+00
1.456000E+00	1.293910E+00	3.681340E+00
1.432580E+00	1.305040E+00	3.725280E+00
1.492030E+00	1.270850E+00	3.731870E+00
1.818830E+00	2.728660E+00	3.929720E+00
1.846970E+00	2.794310E+00	3.935940E+00
1.838800E+00	2.769380E+00	3.878840E+00
1.597280E+00	1.223000E+00	3.728870E+00
1.702720E+00	1.192500E+00	3.700630E+00
1.680500E+00	1.185770E+00	3.762140E+00
1.744260E+00	1.174030E+00	3.779980E+00
1.862590E+00	2.829630E+00	3.882990E+00
1.839860E+00	1.174380E+00	3.735590E+00
1.909060E+00	2.907560E+00	3.930310E+00
1.945540E+00	2.964160E+00	3.930700E+00
1.929510E+00	2.936360E+00	3.869790E+00
2.007690E+00	1.144060E+00	3.739930E+00
2.149240E+00	1.110590E+00	3.775410E+00
1.959080E+00	2.988850E+00	3.879910E+00
2.256000E+00	1.089870E+00	3.736520E+00
2.000540E+00	3.064910E+00	3.895810E+00
2.320080E+00	1.076040E+00	3.711570E+00
2.349060E+00	1.059480E+00	3.746890E+00
2.063190E+00	3.132620E+00	3.920710E+00
2.104320E+00	3.178500E+00	3.944800E+00
2.093740E+00	3.155140E+00	3.878000E+00
2.422090E+00	1.023310E+00	3.746240E+00
2.353870E+00	1.063230E+00	3.713650E+00
2.144290E+00	3.201550E+00	3.901250E+00
2.532440E+00	9.753040E-01	3.709550E+00
2.631180E+00	9.001590E-01	3.784870E+00
2.214080E+00	3.235180E+00	3.872600E+00
2.695210E+00	8.339820E-01	3.741850E+00
2.287880E+00	3.288250E+00	3.950260E+00
2.336340E+00	3.343100E+00	3.972550E+00
2.326280E+00	3.314460E+00	3.900280E+00
2.760230E+00	7.756790E-01	3.692870E+00
2.844110E+00	6.973390E-01	3.759430E+00
2.384700E+00	3.363080E+00	3.934720E+00
2.904870E+00	6.423110E-01	3.696140E+00
2.979690E+00	5.974530E-01	3.733370E+00
2.474100E+00	3.391170E+00	3.932620E+00
3.051360E+00	5.799290E-01	3.686920E+00
3.145090E+00	5.698440E-01	3.757770E+00
2.550950E+00	3.424810E+00	3.926430E+00
3.235040E+00	5.979190E-01	3.722430E+00
2.620860E+00	3.451940E+00	3.923950E+00
3.336750E+00	6.530790E-01	3.692130E+00
2.680280E+00	3.460650E+00	3.912380E+00
2.744210E+00	3.484260E+00	3.976480E+00
3.440190E+00	7.191430E-01	3.663220E+00
2.808060E+00	3.502450E+00	3.945210E+00
3.641630E+00	8.953120E-01	3.746410E+00
3.540950E+00	8.045890E-01	3.756610E+00
2.879560E+00	3.508610E+00	3.936630E+00
3.765980E+00	9.876260E-01	3.739720E+00
2.941920E+00	3.518300E+00	3.930890E+00
2.963990E+00	3.514830E+00	3.874560E+00
3.019820E+00	3.541200E+00	3.951340E+00
3.898100E+00	1.098620E+00	3.748620E+00
3.090930E+00	3.524040E+00	3.953650E+00
4.005730E+00	1.173530E+00	3.703290E+00
3.155270E+00	3.504450E+00	3.930300E+00
3.259500E+00	3.494220E+00	3.936010E+00
4.146790E+00	1.353010E+00	3.776640E+00
4.093510E+00	1.229260E+00	3.738440E+00
3.321580E+00	3.502600E+00	3.961010E+00
3.349390E+00	3.458370E+00	3.906890E+00
4.237020E+00	1.603970E+00	3.761340E+00
4.235300E+00	1.488570E+00	3.761910E+00
4.222220E+00	1.434570E+00	3.805710E+00
3.384250E+00	3.515370E+00	3.966810E+00
3.456180E+00	3.509930E+00	3.980530E+00
3.451850E+00	3.461910E+00	3.921810E+00
4.214140E+00	2.560010E+00	3.906040E+00
4.170710E+00	2.623130E+00	3.820770E+00
4.159400E+00	2.673290E+00	3.894160E+00
4.246920E+00	2.444330E+00	3.917740E+00
4.262260E+00	2.353290E+00	3.887020E+00
4.275270E+00	2.243680E+00	3.865410E+00
4.276400E+00	2.125050E+00	3.847030E+00
4.270290E+00	2.001590E+00	3.828790E+00
4.268540E+00	1.869540E+00	3.816950E+00
4.260390E+00	1.702940E+00	3.800270E+00
4.245080E+00	1.567690E+00	3.826310E+00
4.245460E+00	1.480830E+00	3.824510E+00
3.517920E+00	3.486850E+00	3.969260E+00
3.572860E+00	3.446160E+00	3.922280E+00
3.676520E+00	3.439500E+00	3.975180E+00
4.027160E+00	2.982480E+00	3.931710E+00
4.071160E+00	2.905870E+00	4.007070E+00
4.099800E+00	2.810610E+00	3.938350E+00
4.120740E+00	2.742090E+00	3.882340E+00
3.757560E+00	3.389040E+00	3.964350E+00
3.835040E+00	3.331320E+00	3.945950E+00
3.906500E+00	3.228160E+00	3.935290E+00
3.879140E+00	3.255240E+00	3.842850E+00
3.987280E+00	3.127070E+00	3.985220E+00
4.001680E+00	3.058940E+00	3.921350E+00
1.593730E+00	2.335780E+00	3.964960E+00
1.568030E+00	2.246260E+00	3.956330E+00
1.534140E+00	2.163700E+00	3.962510E+00
1.484010E+00	2.059890E+00	3.947550E+00
1.436130E+00	1.955900E+00	3.930500E+00
1.382660E+00	1.853000E+00	3.928540E+00
1.337200E+00	1.786230E+00	3.845760E+00
1.356450E+00	1.786320E+00	3.911080E+00
1.335590E+00	1.741930E+00	3.881370E+00
1.661620E+00	2.467230E+00	3.982270E+00
1.621360E+00	2.403790E+00	3.976970E+00
1.308000E+00	1.668340E+00	3.856120E+00
1.290110E+00	1.598130E+00	3.833220E+00
1.284360E+00	1.554660E+00	3.807250E+00
1.312380E+00	1.566400E+00	3.886090E+00
1.318010E+00	1.521870E+00	3.871890E+00
1.721260E+00	2.592840E+00	3.990820E+00
1.700060E+00	2.542670E+00	4.011660E+00
1.314090E+00	1.467090E+00	3.797970E+00
1.336470E+00	1.420610E+00	3.774250E+00
1.355720E+00	1.430920E+00	3.858740E+00
1.370850E+00	1.384100E+00	3.821790E+00
1.776800E+00	2.665720E+00	4.000400E+00
1.397080E+00	1.334060E+00	3.775280E+00
1.462890E+00	1.286090E+00	3.824280E+00
1.533740E+00	1.244440E+00	3.807730E+00
1.547120E+00	1.249770E+00	3.907300E+00
1.609440E+00	1.212090E+00	3.859240E+00
1.844220E+00	2.782220E+00	3.990700E+00
1.827950E+00	2.738100E+00	4.012400E+00
1.704180E+00	1.180600E+00	3.855580E+00
1.847330E+00	1.163550E+00	3.861310E+00
1.875160E+00	2.853370E+00	4.006210E+00
1.963670E+00	1.140460E+00	3.836370E+00
1.963020E+00	1.141560E+00	3.912990E+00
2.051690E+00	1.128780E+00	3.920440E+00
1.948380E+00	2.967340E+00	4.004960E+00
1.919730E+00	2.920490E+00	4.024720E+00
2.125140E+00	1.115570E+00	3.863650E+00
1.971420E+00	3.019020E+00	3.969660E+00
2.264990E+00	1.078450E+00	3.848450E+00
2.013710E+00	3.087890E+00	4.037820E+00
2.059880E+00	3.141720E+00	4.060400E+00
2.043060E+00	3.120410E+00	3.986570E+00
2.366080E+00	1.047530E+00	3.818810E+00
2.090250E+00	3.174950E+00	4.020220E+00
2.464660E+00	9.957400E-01	3.866210E+00
2.142380E+00	3.222500E+00	4.004130E+00
2.560700E+00	9.537030E-01	3.844140E+00
2.656000E+00	8.840700E-01	3.887210E+00
2.209280E+00	3.253450E+00	3.978440E+00
2.712170E+00	8.277260E-01	3.865050E+00
2.324970E+00	3.349580E+00	4.049970E+00
2.273130E+00	3.302530E+00	4.062650E+00
2.783170E+00	7.614700E-01	3.823920E+00
2.858190E+00	6.923450E-01	3.854610E+00
2.386900E+00	3.383010E+00	4.043440E+00
2.940650E+00	6.237770E-01	3.860990E+00
2.464760E+00	3.406510E+00	4.036310E+00
3.056590E+00	5.731740E-01	3.808470E+00
2.536350E+00	3.439560E+00	4.025470E+00
2.606800E+00	3.464280E+00	4.017630E+00
3.349690E+00	6.463340E-01	3.813510E+00
3.242100E+00	5.834780E-01	3.834530E+00
2.680210E+00	3.472380E+00	4.007740E+00
2.743300E+00	3.491310E+00	4.081910E+00
3.456120E+00	7.152680E-01	3.779770E+00
2.814510E+00	3.512200E+00	4.053550E+00
3.636800E+00	8.724730E-01	3.862330E+00
3.545720E+00	7.875050E-01	3.845020E+00
2.867330E+00	3.518320E+00	4.010390E+00
3.753100E+00	9.777240E-01	3.846190E+00
2.937950E+00	3.528270E+00	4.025900E+00
3.021680E+00	3.562500E+00	4.085950E+00
3.859100E+00	1.047720E+00	3.827910E+00
3.120740E+00	3.553520E+00	4.038910E+00
3.959670E+00	1.168240E+00	3.887600E+00
[truncated: 10,719 more rows]
