# Supplementary material for: A New MRI-Based Model of Heart Function with Coupled Hemodynamics and Application to Normal and Diseased Canine Left Ventricles
Source: Front Bioeng Biotechnol. 2015 Sep 23;3:140. doi: 10.3389/fbioe.2015.00140 (PMC4585083; doi:10.3389/fbioe.2015.00140)
Supplement: Supplementary file 5 [file Data_Sheet_5.ZIP › Case2_Normal_LBBB_Systole/nodes/case2_systole_time_0.3606.csv]

3.137530E+00	1.876760E+00	9.900410E-01
3.156300E+00	1.925800E+00	9.841400E-01
3.176960E+00	1.889090E+00	9.927980E-01
3.181530E+00	1.843540E+00	1.013310E+00
3.203760E+00	1.986980E+00	9.784510E-01
3.231060E+00	2.045590E+00	9.826920E-01
3.249860E+00	2.004920E+00	1.007650E+00
3.250260E+00	1.926300E+00	1.044380E+00
3.346140E+00	1.875230E+00	1.127940E+00
3.276860E+00	1.824050E+00	1.122480E+00
3.391180E+00	1.834440E+00	1.216470E+00
3.312820E+00	2.043640E+00	1.054380E+00
3.368860E+00	1.958170E+00	1.147930E+00
3.416100E+00	1.898170E+00	1.202330E+00
2.825550E+00	2.068590E+00	1.004100E+00
2.849380E+00	2.156900E+00	1.019600E+00
2.886570E+00	2.114580E+00	1.003280E+00
2.899060E+00	2.058020E+00	9.921280E-01
2.905780E+00	2.237980E+00	1.035390E+00
2.931740E+00	2.310790E+00	1.077460E+00
2.965750E+00	2.268620E+00	1.039750E+00
3.010870E+00	2.168030E+00	9.950560E-01
3.130940E+00	2.020650E+00	9.520330E-01
2.980250E+00	2.005440E+00	9.756220E-01
3.060960E+00	1.860210E+00	1.009700E+00
3.190910E+00	1.749800E+00	1.109360E+00
3.058710E+00	1.728250E+00	1.126220E+00
3.257140E+00	1.702340E+00	1.289920E+00
3.159450E+00	1.656470E+00	1.266590E+00
3.256360E+00	1.671610E+00	1.376880E+00
3.043180E+00	2.332300E+00	1.075950E+00
3.213430E+00	2.316930E+00	1.099900E+00
3.236380E+00	2.152040E+00	1.021580E+00
3.323280E+00	1.762410E+00	1.255650E+00
3.373130E+00	1.708100E+00	1.439190E+00
3.308290E+00	2.257570E+00	1.146990E+00
3.313600E+00	2.334200E+00	1.202050E+00
3.363730E+00	2.165740E+00	1.150600E+00
3.412970E+00	2.056120E+00	1.198520E+00
3.446020E+00	1.966280E+00	1.261740E+00
3.460890E+00	1.899650E+00	1.340110E+00
3.422330E+00	1.812670E+00	1.388960E+00
3.391260E+00	2.297370E+00	1.261750E+00
3.444440E+00	2.160830E+00	1.290350E+00
3.478620E+00	2.042900E+00	1.349030E+00
3.483880E+00	1.968440E+00	1.371520E+00
2.550250E+00	2.438070E+00	1.308930E+00
2.581880E+00	2.489170E+00	1.329470E+00
2.593540E+00	2.442380E+00	1.284000E+00
2.655240E+00	2.388050E+00	1.236000E+00
2.546640E+00	2.371890E+00	1.287110E+00
2.665510E+00	2.238440E+00	1.142010E+00
2.548300E+00	2.243590E+00	1.229000E+00
2.715050E+00	2.073750E+00	1.048510E+00
2.571540E+00	2.095280E+00	1.189670E+00
2.706000E+00	1.908540E+00	1.115360E+00
2.608610E+00	1.940810E+00	1.200230E+00
2.764500E+00	1.816250E+00	1.109130E+00
2.674170E+00	1.788420E+00	1.218770E+00
2.783190E+00	1.730560E+00	1.196030E+00
2.670260E+00	2.506510E+00	1.312250E+00
2.815020E+00	2.510590E+00	1.235000E+00
2.770510E+00	2.367790E+00	1.154340E+00
2.814900E+00	2.262350E+00	1.070670E+00
2.840450E+00	1.936050E+00	1.025600E+00
2.901130E+00	1.758210E+00	1.115070E+00
2.997930E+00	1.652300E+00	1.246110E+00
2.869380E+00	1.668050E+00	1.254170E+00
3.082980E+00	1.604160E+00	1.411300E+00
2.936960E+00	1.600890E+00	1.391880E+00
3.147090E+00	1.552060E+00	1.518670E+00
3.022200E+00	1.523890E+00	1.547330E+00
3.144150E+00	1.519960E+00	1.634020E+00
2.950810E+00	2.417740E+00	1.154730E+00
3.009020E+00	2.571560E+00	1.267920E+00
3.249150E+00	1.639710E+00	1.500260E+00
3.248680E+00	1.569350E+00	1.646670E+00
3.108940E+00	2.528070E+00	1.230410E+00
3.168770E+00	2.625550E+00	1.311920E+00
3.158440E+00	2.443370E+00	1.159170E+00
3.375480E+00	1.674960E+00	1.574790E+00
3.393460E+00	1.652320E+00	1.718100E+00
3.236770E+00	2.551960E+00	1.284100E+00
3.292830E+00	2.646830E+00	1.398450E+00
3.328280E+00	2.440150E+00	1.263640E+00
3.506440E+00	1.869160E+00	1.472430E+00
3.506500E+00	1.800460E+00	1.569890E+00
3.470640E+00	1.718720E+00	1.641600E+00
3.360630E+00	2.580900E+00	1.377310E+00
3.390610E+00	2.655520E+00	1.466630E+00
3.417850E+00	2.519360E+00	1.410710E+00
3.435300E+00	2.406260E+00	1.407760E+00
3.475090E+00	2.268050E+00	1.415050E+00
3.524530E+00	2.132370E+00	1.454730E+00
3.544760E+00	1.976330E+00	1.523580E+00
3.559280E+00	2.086460E+00	1.570570E+00
3.550580E+00	1.876040E+00	1.572890E+00
3.424250E+00	2.594730E+00	1.482730E+00
3.478940E+00	2.515830E+00	1.563470E+00
3.500770E+00	2.366020E+00	1.560470E+00
3.528590E+00	2.236820E+00	1.566300E+00
3.562100E+00	2.149410E+00	1.590520E+00
2.312280E+00	2.501620E+00	1.562610E+00
2.344890E+00	2.568290E+00	1.566470E+00
2.356500E+00	2.502490E+00	1.520680E+00
2.386060E+00	2.424470E+00	1.473700E+00
2.311150E+00	2.430000E+00	1.550430E+00
2.396320E+00	2.285790E+00	1.420070E+00
2.321240E+00	2.301100E+00	1.513340E+00
2.403320E+00	2.140110E+00	1.386600E+00
2.331580E+00	2.163650E+00	1.473590E+00
2.431370E+00	1.993920E+00	1.394160E+00
2.362580E+00	2.020880E+00	1.483390E+00
2.467190E+00	1.855890E+00	1.394990E+00
2.393970E+00	1.881820E+00	1.487360E+00
2.525060E+00	1.757450E+00	1.427960E+00
2.458740E+00	1.743180E+00	1.547030E+00
2.561500E+00	1.662260E+00	1.525820E+00
2.406200E+00	2.642010E+00	1.568380E+00
2.455790E+00	2.718810E+00	1.589700E+00
2.461320E+00	2.657140E+00	1.543540E+00
2.449030E+00	2.566550E+00	1.494570E+00
2.498920E+00	2.435550E+00	1.374670E+00
2.470250E+00	2.262920E+00	1.322290E+00
2.472300E+00	2.115350E+00	1.280440E+00
2.504380E+00	1.967310E+00	1.292420E+00
2.552440E+00	1.829420E+00	1.306830E+00
2.629000E+00	1.706000E+00	1.401770E+00
2.694990E+00	1.639360E+00	1.443830E+00
2.659500E+00	1.617460E+00	1.526440E+00
2.727650E+00	1.592710E+00	1.495790E+00
2.526860E+00	2.673260E+00	1.523900E+00
2.543290E+00	2.736210E+00	1.570320E+00
2.620430E+00	2.602410E+00	1.419150E+00
2.771830E+00	1.643650E+00	1.373550E+00
2.883610E+00	1.547530E+00	1.500230E+00
2.792560E+00	1.552840E+00	1.516490E+00
2.939690E+00	1.506370E+00	1.579330E+00
2.875160E+00	1.497520E+00	1.628780E+00
2.977740E+00	1.485170E+00	1.657150E+00
2.621540E+00	2.727770E+00	1.534360E+00
2.759170E+00	2.712180E+00	1.503830E+00
2.746190E+00	2.653420E+00	1.427900E+00
2.767320E+00	2.603980E+00	1.357320E+00
3.219280E+00	1.520430E+00	1.758180E+00
3.083340E+00	1.484750E+00	1.770200E+00
3.200860E+00	1.495320E+00	1.875150E+00
2.835390E+00	2.687370E+00	1.426790E+00
2.859050E+00	2.735800E+00	1.496060E+00
2.935030E+00	2.649020E+00	1.364000E+00
3.352790E+00	1.557080E+00	1.784900E+00
3.314720E+00	1.521450E+00	1.889140E+00
2.946660E+00	2.736360E+00	1.488620E+00
3.108520E+00	2.738540E+00	1.481200E+00
3.092660E+00	2.662410E+00	1.369750E+00
3.426010E+00	1.608780E+00	1.829780E+00
3.447310E+00	1.575010E+00	1.941210E+00
3.224970E+00	2.714580E+00	1.435370E+00
3.219890E+00	2.765080E+00	1.519530E+00
3.564840E+00	1.768510E+00	1.720110E+00
3.560010E+00	1.714300E+00	1.811380E+00
3.510900E+00	1.644010E+00	1.874730E+00
3.288690E+00	2.760130E+00	1.561330E+00
3.349350E+00	2.711180E+00	1.521630E+00
3.603610E+00	2.089600E+00	1.692390E+00
3.623850E+00	1.975380E+00	1.747190E+00
3.594990E+00	1.863690E+00	1.736890E+00
3.615630E+00	1.770570E+00	1.813950E+00
3.453100E+00	2.664290E+00	1.595980E+00
3.546930E+00	2.601140E+00	1.693330E+00
3.554610E+00	2.528700E+00	1.664940E+00
3.564320E+00	2.448220E+00	1.676980E+00
3.577640E+00	2.313060E+00	1.705370E+00
3.586220E+00	2.394800E+00	1.788850E+00
3.588600E+00	2.198450E+00	1.676290E+00
3.578080E+00	2.509840E+00	1.764470E+00
3.587640E+00	2.448430E+00	1.782070E+00
2.161580E+00	2.580630E+00	1.747060E+00
2.197330E+00	2.648720E+00	1.751190E+00
2.213100E+00	2.581790E+00	1.700920E+00
2.255160E+00	2.496780E+00	1.629670E+00
2.158570E+00	2.507350E+00	1.727660E+00
2.249010E+00	2.327120E+00	1.613170E+00
2.173130E+00	2.368500E+00	1.705770E+00
2.262870E+00	2.186500E+00	1.577390E+00
2.173170E+00	2.196020E+00	1.691180E+00
2.297310E+00	2.051630E+00	1.573050E+00
2.238440E+00	2.080960E+00	1.655400E+00
2.322990E+00	1.915740E+00	1.567470E+00
2.257810E+00	1.957430E+00	1.659160E+00
2.375340E+00	1.798530E+00	1.600080E+00
2.303840E+00	1.829900E+00	1.671820E+00
2.410320E+00	1.723080E+00	1.627590E+00
2.371820E+00	1.702610E+00	1.706670E+00
2.440750E+00	1.664910E+00	1.665060E+00
2.262940E+00	2.721010E+00	1.751430E+00
2.311760E+00	2.801650E+00	1.777440E+00
2.322910E+00	2.743800E+00	1.719930E+00
2.319730E+00	2.656650E+00	1.666170E+00
2.614990E+00	1.572940E+00	1.637760E+00
2.515890E+00	1.612270E+00	1.651740E+00
2.654240E+00	1.514220E+00	1.709200E+00
2.584090E+00	1.501630E+00	1.781230E+00
2.695720E+00	1.468960E+00	1.800210E+00
2.400430E+00	2.773500E+00	1.683960E+00
2.458140E+00	2.854120E+00	1.757710E+00
2.736730E+00	1.510260E+00	1.637810E+00
2.850180E+00	1.456270E+00	1.782900E+00
2.777840E+00	1.448880E+00	1.818660E+00
2.919100E+00	1.426920E+00	1.888080E+00
2.847320E+00	1.395630E+00	1.945380E+00
2.940880E+00	1.383110E+00	1.979430E+00
2.562260E+00	2.795950E+00	1.641220E+00
2.604500E+00	2.880960E+00	1.761460E+00
2.952160E+00	1.457630E+00	1.777340E+00
3.019190E+00	1.425020E+00	1.932640E+00
2.683810E+00	2.851740E+00	1.689530E+00
2.738850E+00	2.889910E+00	1.783900E+00
2.721940E+00	2.793860E+00	1.607940E+00
3.277730E+00	1.493830E+00	1.992560E+00
3.154160E+00	1.449710E+00	1.977430E+00
3.267650E+00	1.459530E+00	2.095520E+00
2.809300E+00	2.849550E+00	1.709200E+00
2.847030E+00	2.889050E+00	1.801710E+00
2.894010E+00	2.808200E+00	1.590850E+00
3.384820E+00	1.524380E+00	2.007990E+00
3.373050E+00	1.495390E+00	2.108000E+00
2.894950E+00	2.916750E+00	1.839740E+00
2.909480E+00	2.941880E+00	1.895590E+00
2.934250E+00	2.922580E+00	1.853240E+00
2.947010E+00	2.885900E+00	1.781800E+00
3.032560E+00	2.850680E+00	1.701850E+00
3.070030E+00	2.809560E+00	1.601680E+00
3.455380E+00	1.543970E+00	2.027400E+00
3.450120E+00	1.530170E+00	2.087430E+00
2.975210E+00	2.931580E+00	1.905290E+00
3.055350E+00	2.917560E+00	1.876400E+00
3.075230E+00	2.886680E+00	1.800300E+00
3.164280E+00	2.876050E+00	1.740080E+00
3.250550E+00	2.833990E+00	1.618140E+00
3.593740E+00	1.696880E+00	1.955350E+00
3.584650E+00	1.630220E+00	2.033640E+00
3.529300E+00	1.549640E+00	2.069680E+00
3.158210E+00	2.923330E+00	1.877190E+00
3.252710E+00	2.927460E+00	1.845670E+00
3.277730E+00	2.889760E+00	1.768590E+00
3.368800E+00	2.876160E+00	1.768900E+00
3.421650E+00	2.805700E+00	1.665240E+00
3.673990E+00	2.041460E+00	1.871490E+00
3.696480E+00	1.915930E+00	1.924090E+00
3.715820E+00	2.002970E+00	1.995690E+00
3.670830E+00	1.759270E+00	1.952380E+00
3.647340E+00	1.692840E+00	2.039710E+00
3.348360E+00	2.927320E+00	1.878590E+00
3.439940E+00	2.919420E+00	1.873160E+00
3.456980E+00	2.868030E+00	1.807830E+00
3.506710E+00	2.818080E+00	1.816730E+00
3.537440E+00	2.717270E+00	1.781560E+00
3.624560E+00	2.334790E+00	1.855230E+00
3.666680E+00	2.193010E+00	1.888080E+00
3.656580E+00	2.303950E+00	1.941970E+00
3.700630E+00	2.074400E+00	1.975200E+00
3.519900E+00	2.883370E+00	1.926870E+00
3.585390E+00	2.800320E+00	1.913060E+00
3.608490E+00	2.699180E+00	1.937340E+00
3.602830E+00	2.588220E+00	1.889620E+00
3.628180E+00	2.435640E+00	1.903250E+00
3.640980E+00	2.357150E+00	1.920420E+00
2.032960E+00	2.646500E+00	1.956460E+00
2.076520E+00	2.730040E+00	1.964150E+00
2.077010E+00	2.653350E+00	1.903420E+00
2.105020E+00	2.572860E+00	1.817870E+00
2.016520E+00	2.573130E+00	1.926120E+00
2.095560E+00	2.408620E+00	1.799180E+00
2.021060E+00	2.443790E+00	1.895850E+00
2.102300E+00	2.270440E+00	1.766850E+00
2.016600E+00	2.272070E+00	1.874700E+00
2.114970E+00	2.193600E+00	1.761510E+00
2.077290E+00	2.193710E+00	1.815360E+00
2.114410E+00	2.119530E+00	1.799520E+00
2.173310E+00	1.865950E+00	1.838440E+00
2.152070E+00	1.922460E+00	1.823420E+00
2.218020E+00	1.876530E+00	1.763540E+00
2.284990E+00	1.749020E+00	1.785770E+00
2.205790E+00	1.794030E+00	1.859660E+00
2.345890E+00	1.631340E+00	1.835200E+00
2.263010E+00	1.673480E+00	1.898650E+00
2.387600E+00	1.562030E+00	1.883870E+00
2.333590E+00	1.549950E+00	1.971730E+00
2.424390E+00	1.501750E+00	1.957490E+00
2.172260E+00	2.732570E+00	1.839390E+00
2.161560E+00	2.808370E+00	1.923110E+00
2.176270E+00	2.019400E+00	1.750230E+00
2.451310E+00	1.570050E+00	1.808670E+00
2.529210E+00	1.482120E+00	1.862610E+00
2.503360E+00	1.459250E+00	1.971500E+00
2.585070E+00	1.438820E+00	1.949770E+00
2.198450E+00	2.857750E+00	1.938020E+00
2.280000E+00	2.898200E+00	1.957450E+00
2.239210E+00	2.842410E+00	1.871650E+00
2.753560E+00	1.411450E+00	1.930140E+00
2.667780E+00	1.431150E+00	1.938740E+00
2.791440E+00	1.366440E+00	2.001760E+00
2.740000E+00	1.349290E+00	2.071740E+00
2.834060E+00	1.333070E+00	2.078360E+00
2.364910E+00	2.884480E+00	1.855030E+00
2.394240E+00	2.944520E+00	1.930900E+00
3.011520E+00	1.367090E+00	2.057490E+00
2.926780E+00	1.340130E+00	2.091360E+00
3.024590E+00	1.333000E+00	2.157850E+00
2.466040E+00	2.972990E+00	1.959140E+00
2.537010E+00	2.994400E+00	2.030050E+00
2.532810E+00	2.967200E+00	1.951160E+00
2.506740E+00	2.939400E+00	1.866820E+00
3.089440E+00	1.394660E+00	2.048350E+00
3.087780E+00	1.359380E+00	2.133900E+00
2.615230E+00	2.966610E+00	1.950670E+00
2.675460E+00	3.010110E+00	2.043620E+00
2.671300E+00	2.938610E+00	1.857550E+00
3.189340E+00	1.405680E+00	2.150870E+00
2.746250E+00	2.971650E+00	1.967690E+00
2.788430E+00	2.994070E+00	2.063500E+00
2.821270E+00	2.925370E+00	1.885610E+00
3.370150E+00	1.441910E+00	2.242690E+00
2.841560E+00	3.003270E+00	2.108700E+00
2.851740E+00	3.019300E+00	2.162390E+00
2.882390E+00	3.009000E+00	2.116300E+00
2.909580E+00	2.976930E+00	2.025510E+00
3.521570E+00	1.519600E+00	2.203910E+00
2.914710E+00	3.018840E+00	2.156610E+00
2.983210E+00	2.993640E+00	2.134570E+00
3.016380E+00	2.973620E+00	2.082790E+00
3.094800E+00	2.956730E+00	2.014030E+00
3.610420E+00	1.584230E+00	2.168630E+00
3.619480E+00	1.552250E+00	2.242820E+00
3.075450E+00	2.991360E+00	2.146850E+00
3.161400E+00	2.985230E+00	2.123770E+00
3.199940E+00	2.977870E+00	2.062540E+00
3.278000E+00	2.970490E+00	1.993490E+00
3.762290E+00	1.934150E+00	2.067930E+00
3.761020E+00	1.817430E+00	2.116180E+00
3.698930E+00	1.684650E+00	2.177260E+00
3.796570E+00	1.756420E+00	2.239750E+00
3.684480E+00	1.577030E+00	2.252520E+00
3.253880E+00	3.002830E+00	2.126610E+00
3.338460E+00	3.000200E+00	2.114340E+00
3.377630E+00	2.988690E+00	2.065640E+00
3.450680E+00	2.965080E+00	2.017540E+00
3.700330E+00	2.276680E+00	2.083540E+00
3.654460E+00	2.351940E+00	1.985410E+00
3.678500E+00	2.384800E+00	2.073610E+00
3.726030E+00	2.176910E+00	2.072270E+00
3.766820E+00	2.050230E+00	2.130760E+00
3.796430E+00	1.898630E+00	2.200590E+00
3.800620E+00	1.818980E+00	2.230950E+00
3.429520E+00	3.011570E+00	2.137750E+00
3.503490E+00	2.989860E+00	2.140870E+00
3.527280E+00	2.962720E+00	2.102370E+00
3.563020E+00	2.924520E+00	2.068720E+00
3.612870E+00	2.845710E+00	2.041140E+00
3.633180E+00	2.732690E+00	2.055730E+00
3.659220E+00	2.622560E+00	2.075930E+00
3.689530E+00	2.498100E+00	2.115290E+00
3.697610E+00	2.563360E+00	2.163420E+00
3.581420E+00	2.960980E+00	2.193530E+00
3.635070E+00	2.877330E+00	2.177500E+00
3.662250E+00	2.770110E+00	2.179600E+00
3.685630E+00	2.672620E+00	2.182840E+00
3.701540E+00	2.599760E+00	2.194970E+00
1.926220E+00	2.679790E+00	2.158140E+00
1.963220E+00	2.758420E+00	2.161170E+00
1.954550E+00	2.690410E+00	2.107490E+00
1.973380E+00	2.626560E+00	2.024230E+00
1.897770E+00	2.615950E+00	2.125300E+00
1.944030E+00	2.481840E+00	1.983510E+00
1.878680E+00	2.508670E+00	2.074180E+00
1.941070E+00	2.339990E+00	1.962490E+00
1.876710E+00	2.373580E+00	2.048250E+00
1.946360E+00	2.250170E+00	1.951790E+00
1.882740E+00	2.232220E+00	2.028590E+00
1.963010E+00	2.171530E+00	1.963260E+00
2.021430E+00	1.972560E+00	1.980750E+00
2.023650E+00	2.014890E+00	1.957880E+00
2.045610E+00	1.979380E+00	1.948850E+00
2.047300E+00	1.935860E+00	1.964940E+00
2.122650E+00	1.715290E+00	2.032380E+00
2.103920E+00	1.773330E+00	2.005450E+00
2.171460E+00	1.722740E+00	1.962220E+00
2.235550E+00	1.611180E+00	2.009000E+00
2.155390E+00	1.645570E+00	2.066500E+00
2.282090E+00	1.544180E+00	2.056240E+00
2.231890E+00	1.531550E+00	2.148580E+00
2.326760E+00	1.481930E+00	2.124890E+00
2.018540E+00	2.754820E+00	2.064200E+00
2.053000E+00	2.826920E+00	2.115790E+00
2.042640E+00	2.119390E+00	1.900810E+00
2.089380E+00	1.994450E+00	1.881620E+00
2.121090E+00	1.858970E+00	1.914960E+00
2.459200E+00	1.452970E+00	2.041710E+00
2.414240E+00	1.439590E+00	2.123310E+00
2.499940E+00	1.403340E+00	2.123910E+00
2.109440E+00	2.884690E+00	2.119850E+00
2.180820E+00	2.935290E+00	2.160190E+00
2.161590E+00	2.906120E+00	2.086590E+00
2.134600E+00	2.853310E+00	2.019530E+00
2.645990E+00	1.376180E+00	2.068640E+00
2.571450E+00	1.386850E+00	2.089450E+00
2.688830E+00	1.326390E+00	2.141010E+00
2.643340E+00	1.304820E+00	2.209950E+00
2.736160E+00	1.285300E+00	2.215890E+00
2.234110E+00	2.929640E+00	2.060380E+00
2.273690E+00	2.983230E+00	2.124110E+00
2.887240E+00	1.299100E+00	2.174430E+00
2.826320E+00	1.281220E+00	2.207370E+00
2.892100E+00	1.269080E+00	2.249840E+00
2.341070E+00	3.012110E+00	2.144260E+00
2.408610E+00	3.040520E+00	2.206900E+00
2.397140E+00	3.021330E+00	2.124120E+00
2.371930E+00	2.984220E+00	2.044680E+00
2.970610E+00	1.288860E+00	2.241780E+00
2.470300E+00	3.034810E+00	2.118930E+00
2.512010E+00	3.059160E+00	2.207910E+00
3.128140E+00	1.322660E+00	2.260910E+00
2.580000E+00	3.066360E+00	2.251830E+00
2.642370E+00	3.083530E+00	2.320010E+00
2.636370E+00	3.065650E+00	2.243430E+00
2.610230E+00	3.042300E+00	2.157040E+00
3.288740E+00	1.366880E+00	2.294950E+00
3.241080E+00	1.326390E+00	2.363480E+00
3.332720E+00	1.335070E+00	2.391400E+00
2.708580E+00	3.066530E+00	2.239300E+00
2.761860E+00	3.085910E+00	2.337580E+00
2.758650E+00	3.033620E+00	2.143570E+00
3.368700E+00	1.392520E+00	2.318940E+00
3.372490E+00	1.371500E+00	2.371580E+00
2.847220E+00	3.037870E+00	2.259090E+00
2.841550E+00	3.069950E+00	2.356310E+00
3.533020E+00	1.468270E+00	2.371010E+00
3.428880E+00	1.414400E+00	2.376340E+00
2.917980E+00	3.069680E+00	2.357900E+00
3.016820E+00	3.050610E+00	2.380390E+00
2.998530E+00	3.016680E+00	2.255670E+00
3.632900E+00	1.537760E+00	2.320700E+00
3.084830E+00	3.036650E+00	2.337940E+00
3.081890E+00	3.054770E+00	2.394490E+00
3.170360E+00	3.008830E+00	2.259550E+00
3.787640E+00	1.700210E+00	2.327230E+00
3.740030E+00	1.600830E+00	2.365060E+00
3.776600E+00	1.667900E+00	2.401140E+00
3.142950E+00	3.046680E+00	2.383700E+00
3.219760E+00	3.034700E+00	2.358640E+00
3.262120E+00	3.032310E+00	2.307430E+00
3.342320E+00	3.022000E+00	2.251170E+00
3.735180E+00	2.346530E+00	2.268110E+00
3.743120E+00	2.249200E+00	2.253910E+00
3.754210E+00	2.173210E+00	2.201140E+00
3.812950E+00	2.080880E+00	2.304570E+00
3.814790E+00	2.021820E+00	2.277190E+00
3.848160E+00	1.941030E+00	2.294270E+00
3.852260E+00	1.798680E+00	2.353140E+00
3.862350E+00	1.893840E+00	2.380040E+00
3.810920E+00	1.705490E+00	2.414230E+00
3.302080E+00	3.047980E+00	2.369080E+00
3.385740E+00	3.045980E+00	2.360130E+00
3.432030E+00	3.043410E+00	2.314250E+00
3.506820E+00	3.018350E+00	2.273390E+00
3.728280E+00	2.534370E+00	2.274980E+00
3.743510E+00	2.446970E+00	2.307990E+00
3.852290E+00	1.999570E+00	2.367590E+00
3.867110E+00	1.937200E+00	2.395760E+00
3.465670E+00	3.051630E+00	2.390010E+00
3.561360E+00	3.032010E+00	2.420120E+00
3.587850E+00	3.016460E+00	2.353670E+00
3.614440E+00	2.979470E+00	2.324710E+00
3.654470E+00	2.894900E+00	2.318370E+00
3.699820E+00	2.798360E+00	2.321040E+00
3.704690E+00	2.843820E+00	2.396760E+00
3.721790E+00	2.687390E+00	2.311920E+00
3.724250E+00	2.609400E+00	2.283460E+00
3.628770E+00	2.989920E+00	2.438160E+00
3.662770E+00	2.916640E+00	2.425410E+00
3.687560E+00	2.875860E+00	2.410170E+00
1.821050E+00	2.626780E+00	2.300930E+00
1.872710E+00	2.693530E+00	2.323930E+00
1.879060E+00	2.652140E+00	2.227710E+00
1.825320E+00	2.525990E+00	2.175480E+00
1.784840E+00	2.552170E+00	2.271960E+00
1.820850E+00	2.401500E+00	2.140670E+00
1.754660E+00	2.407200E+00	2.254060E+00
1.822080E+00	2.288570E+00	2.103330E+00
1.776360E+00	2.311220E+00	2.176990E+00
1.831760E+00	2.218210E+00	2.101860E+00
1.789910E+00	2.220950E+00	2.161230E+00
1.833830E+00	2.149650E+00	2.122800E+00
2.090170E+00	1.561270E+00	2.248710E+00
2.061000E+00	1.613750E+00	2.218810E+00
2.129200E+00	1.581890E+00	2.181710E+00
2.178840E+00	1.514270E+00	2.221230E+00
2.129530E+00	1.495410E+00	2.300590E+00
2.218120E+00	1.453540E+00	2.281920E+00
1.903690E+00	2.764080E+00	2.332350E+00
1.958720E+00	2.824710E+00	2.334870E+00
1.928830E+00	2.768460E+00	2.265180E+00
1.978500E+00	2.070690E+00	1.982870E+00
1.907740E+00	2.097630E+00	2.047650E+00
1.969860E+00	1.960490E+00	2.040490E+00
2.045950E+00	1.848800E+00	2.024480E+00
1.985770E+00	1.836010E+00	2.111260E+00
2.064660E+00	1.716160E+00	2.122090E+00
2.365340E+00	1.420500E+00	2.193400E+00
2.312050E+00	1.410370E+00	2.275900E+00
2.402340E+00	1.367790E+00	2.276840E+00
2.029600E+00	2.895910E+00	2.337760E+00
2.100240E+00	2.951460E+00	2.377490E+00
2.075720E+00	2.922790E+00	2.303990E+00
2.044900E+00	2.868670E+00	2.227860E+00
2.562040E+00	1.327410E+00	2.213350E+00
2.493340E+00	1.331710E+00	2.295230E+00
2.599790E+00	1.290280E+00	2.274940E+00
2.572210E+00	1.285090E+00	2.322490E+00
2.633150E+00	1.254020E+00	2.351290E+00
2.147690E+00	2.946920E+00	2.276300E+00
2.192750E+00	2.995130E+00	2.339940E+00
2.797150E+00	1.242990E+00	2.308250E+00
2.727950E+00	1.235030E+00	2.352880E+00
2.807200E+00	1.205220E+00	2.380390E+00
2.249620E+00	3.035240E+00	2.353730E+00
2.316390E+00	3.064970E+00	2.411190E+00
2.299570E+00	3.043350E+00	2.329620E+00
2.267100E+00	3.012520E+00	2.245030E+00
2.898140E+00	1.222960E+00	2.363190E+00
2.367980E+00	3.054100E+00	2.316490E+00
2.410180E+00	3.090020E+00	2.395440E+00
3.065490E+00	1.246760E+00	2.384970E+00
3.013850E+00	1.177520E+00	2.454140E+00
3.103700E+00	1.178980E+00	2.480740E+00
2.467620E+00	3.117920E+00	2.420440E+00
2.529680E+00	3.133210E+00	2.490210E+00
2.519120E+00	3.119640E+00	2.406350E+00
2.496710E+00	3.089010E+00	2.322940E+00
3.179210E+00	1.285380E+00	2.391920E+00
3.182570E+00	1.231410E+00	2.473660E+00
2.592280E+00	3.111240E+00	2.412710E+00
2.655920E+00	3.130900E+00	2.517820E+00
3.303020E+00	1.283920E+00	2.463390E+00
2.708060E+00	3.118220E+00	2.421860E+00
2.768500E+00	3.134850E+00	2.536630E+00
3.435690E+00	1.355950E+00	2.470860E+00
2.837620E+00	3.094800E+00	2.450880E+00
2.842290E+00	3.123470E+00	2.553550E+00
3.515570E+00	1.403160E+00	2.447520E+00
3.536170E+00	1.375470E+00	2.500280E+00
2.909720E+00	3.120700E+00	2.552920E+00
3.000910E+00	3.104450E+00	2.553540E+00
2.957870E+00	3.090450E+00	2.458420E+00
3.664860E+00	1.516000E+00	2.458000E+00
3.586660E+00	1.435390E+00	2.523430E+00
3.075820E+00	3.069220E+00	2.472470E+00
3.066200E+00	3.097680E+00	2.560190E+00
3.785140E+00	1.650530E+00	2.473900E+00
3.768280E+00	1.558390E+00	2.522630E+00
3.135060E+00	3.096450E+00	2.559780E+00
3.202340E+00	3.081690E+00	2.559530E+00
3.212500E+00	3.053930E+00	2.468080E+00
3.777000E+00	2.259010E+00	2.336580E+00
3.815380E+00	2.175620E+00	2.360840E+00
3.870370E+00	1.878990E+00	2.480040E+00
3.880450E+00	1.780000E+00	2.516310E+00
3.844640E+00	1.711600E+00	2.501020E+00
3.276740E+00	3.085900E+00	2.558140E+00
3.351240E+00	3.083020E+00	2.567920E+00
3.365560E+00	3.059120E+00	2.479480E+00
3.769980E+00	2.476270E+00	2.399650E+00
3.789630E+00	2.383960E+00	2.462110E+00
3.810450E+00	2.256920E+00	2.459170E+00
3.859870E+00	2.143760E+00	2.513450E+00
3.849670E+00	2.049720E+00	2.475870E+00
3.870880E+00	1.959200E+00	2.467240E+00
3.424210E+00	3.084100E+00	2.586790E+00
3.507130E+00	3.074860E+00	2.626550E+00
3.503340E+00	3.054690E+00	2.525870E+00
3.739110E+00	2.787810E+00	2.441910E+00
3.753460E+00	2.694060E+00	2.457680E+00
3.765340E+00	2.556410E+00	2.454190E+00
3.785560E+00	2.615490E+00	2.557330E+00
3.796160E+00	2.457670E+00	2.493730E+00
3.560990E+00	3.061810E+00	2.612120E+00
3.626580E+00	3.020710E+00	2.593080E+00
3.679870E+00	2.919980E+00	2.558680E+00
3.729200E+00	2.838180E+00	2.515010E+00
3.768590E+00	2.725380E+00	2.553000E+00
3.781490E+00	2.665650E+00	2.561240E+00
1.741960E+00	2.586250E+00	2.456870E+00
1.790490E+00	2.658020E+00	2.481630E+00
1.784280E+00	2.607740E+00	2.377270E+00
1.737580E+00	2.480280E+00	2.341820E+00
1.716920E+00	2.513320E+00	2.432160E+00
1.717010E+00	2.402300E+00	2.334280E+00
1.693790E+00	2.408400E+00	2.402290E+00
1.697120E+00	2.321930E+00	2.337950E+00
1.974880E+00	1.510780E+00	2.431140E+00
1.946950E+00	1.597540E+00	2.358590E+00
2.041320E+00	1.552730E+00	2.320090E+00
2.078180E+00	1.492400E+00	2.358240E+00
2.042870E+00	1.481980E+00	2.410430E+00
2.097310E+00	1.441530E+00	2.418390E+00
1.865530E+00	2.798720E+00	2.536530E+00
1.913270E+00	2.847610E+00	2.547710E+00
1.890830E+00	2.807660E+00	2.489840E+00
1.880600E+00	2.750660E+00	2.411990E+00
1.841210E+00	2.747860E+00	2.512500E+00
1.732010E+00	2.256590E+00	2.245860E+00
1.752890E+00	2.123790E+00	2.233280E+00
1.844450E+00	2.014050E+00	2.159550E+00
1.762930E+00	2.000030E+00	2.263050E+00
1.898060E+00	1.880240E+00	2.170180E+00
1.806860E+00	1.906060E+00	2.256540E+00
1.953790E+00	1.763950E+00	2.203960E+00
1.864100E+00	1.798210E+00	2.273040E+00
1.993430E+00	1.655840E+00	2.251270E+00
1.910400E+00	1.693300E+00	2.307760E+00
2.256870E+00	1.401410E+00	2.351170E+00
2.193950E+00	1.391810E+00	2.425560E+00
2.296320E+00	1.351640E+00	2.429260E+00
1.973860E+00	2.910130E+00	2.550040E+00
2.029250E+00	2.968710E+00	2.585110E+00
2.010280E+00	2.938900E+00	2.515760E+00
1.983800E+00	2.880160E+00	2.450290E+00
2.442680E+00	1.321160E+00	2.368500E+00
2.392740E+00	1.309230E+00	2.436720E+00
2.485120E+00	1.266500E+00	2.451860E+00
2.072700E+00	2.965650E+00	2.486930E+00
2.125920E+00	3.000880E+00	2.554310E+00
2.586140E+00	1.215730E+00	2.459200E+00
2.684190E+00	1.186320E+00	2.453680E+00
2.653920E+00	1.159550E+00	2.513000E+00
2.707470E+00	1.135880E+00	2.539440E+00
2.186400E+00	3.047050E+00	2.581730E+00
2.244650E+00	3.080600E+00	2.589280E+00
2.224240E+00	3.061520E+00	2.538010E+00
2.194550E+00	3.024520E+00	2.459750E+00
2.812330E+00	1.137470E+00	2.485060E+00
2.282930E+00	3.078070E+00	2.522340E+00
2.315280E+00	3.111390E+00	2.622760E+00
2.944300E+00	1.128930E+00	2.495970E+00
2.910020E+00	1.079710E+00	2.564160E+00
2.987430E+00	1.075750E+00	2.575940E+00
2.396510E+00	3.145110E+00	2.634490E+00
2.456640E+00	3.166220E+00	2.647580E+00
2.432020E+00	3.149630E+00	2.593190E+00
2.402950E+00	3.114730E+00	2.518500E+00
3.066160E+00	1.115040E+00	2.546030E+00
2.490590E+00	3.156020E+00	2.588120E+00
2.548490E+00	3.182410E+00	2.710500E+00
3.181200E+00	1.163920E+00	2.562700E+00
2.603030E+00	3.157120E+00	2.607720E+00
2.667800E+00	3.184160E+00	2.714100E+00
3.281390E+00	1.221270E+00	2.556630E+00
2.722340E+00	3.172430E+00	2.633140E+00
2.729830E+00	3.193070E+00	2.716510E+00
3.417820E+00	1.276400E+00	2.619380E+00
2.778330E+00	3.188460E+00	2.715570E+00
2.858600E+00	3.153440E+00	2.657890E+00
3.543900E+00	1.351850E+00	2.573530E+00
2.979040E+00	3.162270E+00	2.710180E+00
2.960300E+00	3.144330E+00	2.622640E+00
3.697160E+00	1.486720E+00	2.599860E+00
3.621630E+00	1.417350E+00	2.661640E+00
3.058470E+00	3.122890E+00	2.642130E+00
3.042800E+00	3.148680E+00	2.729270E+00
3.814910E+00	1.632820E+00	2.591600E+00
3.772700E+00	1.548270E+00	2.665250E+00
3.110440E+00	3.150020E+00	2.732530E+00
3.174060E+00	3.141520E+00	2.733780E+00
3.188960E+00	3.110210E+00	2.646650E+00
3.896690E+00	1.817840E+00	2.602650E+00
3.869620E+00	1.725320E+00	2.649630E+00
3.888580E+00	1.788700E+00	2.677510E+00
3.239990E+00	3.123820E+00	2.734580E+00
3.312040E+00	3.130140E+00	2.735670E+00
3.331010E+00	3.108850E+00	2.654320E+00
3.861180E+00	2.298730E+00	2.595920E+00
3.896980E+00	2.179500E+00	2.625670E+00
3.894230E+00	2.245910E+00	2.689420E+00
3.904020E+00	2.051390E+00	2.634990E+00
3.909590E+00	1.921860E+00	2.607830E+00
3.895050E+00	1.836870E+00	2.683080E+00
3.376380E+00	3.118210E+00	2.756830E+00
3.456120E+00	3.114830E+00	2.789040E+00
3.457020E+00	3.098360E+00	2.696690E+00
3.823060E+00	2.542450E+00	2.623430E+00
3.857110E+00	2.416050E+00	2.645100E+00
3.858790E+00	2.496550E+00	2.689000E+00
3.884090E+00	2.305430E+00	2.683620E+00
3.502780E+00	3.097110E+00	2.773160E+00
3.573340E+00	3.073300E+00	2.734810E+00
3.659170E+00	3.020720E+00	2.743720E+00
3.678070E+00	2.988320E+00	2.694470E+00
3.711040E+00	2.941350E+00	2.689630E+00
3.761350E+00	2.852160E+00	2.696280E+00
3.761780E+00	2.901410E+00	2.773270E+00
3.787900E+00	2.735940E+00	2.683890E+00
3.807940E+00	2.624560E+00	2.670650E+00
3.848010E+00	2.538190E+00	2.714860E+00
3.715370E+00	2.970110E+00	2.772160E+00
3.746490E+00	2.937200E+00	2.776040E+00
1.592260E+00	2.113010E+00	2.490270E+00
1.609550E+00	2.172700E+00	2.474590E+00
1.617990E+00	2.115930E+00	2.445550E+00
1.640910E+00	2.045660E+00	2.420230E+00
1.592740E+00	2.046170E+00	2.493360E+00
1.664850E+00	1.960360E+00	2.406220E+00
1.593610E+00	1.924670E+00	2.500450E+00
1.662060E+00	1.865700E+00	2.444420E+00
1.858030E+00	1.519270E+00	2.516390E+00
1.829340E+00	1.569780E+00	2.494630E+00
1.895020E+00	1.547620E+00	2.452280E+00
1.907740E+00	1.479490E+00	2.520240E+00
1.836160E+00	2.833720E+00	2.757820E+00
1.887660E+00	2.879630E+00	2.741030E+00
1.858700E+00	2.834460E+00	2.693110E+00
1.843190E+00	2.785450E+00	2.604060E+00
1.806400E+00	2.768910E+00	2.710010E+00
1.790920E+00	2.689740E+00	2.560280E+00
1.770110E+00	2.683400E+00	2.647170E+00
1.719890E+00	2.578640E+00	2.546300E+00
1.671600E+00	2.437800E+00	2.506360E+00
1.649920E+00	2.295700E+00	2.455420E+00
1.670610E+00	2.174030E+00	2.363480E+00
1.700840E+00	2.038830E+00	2.334780E+00
1.726280E+00	1.918480E+00	2.348300E+00
1.783910E+00	1.820500E+00	2.346450E+00
1.722240E+00	1.824130E+00	2.410030E+00
1.830950E+00	1.722470E+00	2.370190E+00
1.757800E+00	1.742700E+00	2.432210E+00
1.865970E+00	1.628550E+00	2.405120E+00
1.793630E+00	1.652690E+00	2.459250E+00
2.019770E+00	1.414680E+00	2.531770E+00
2.114250E+00	1.384350E+00	2.498580E+00
2.098050E+00	1.361210E+00	2.567710E+00
2.164690E+00	1.337280E+00	2.567230E+00
1.936930E+00	2.895590E+00	2.650210E+00
1.941940E+00	2.945350E+00	2.766970E+00
2.338620E+00	1.298800E+00	2.505250E+00
2.278690E+00	1.299270E+00	2.578970E+00
2.380090E+00	1.253400E+00	2.577450E+00
2.006300E+00	2.998360E+00	2.776270E+00
2.074480E+00	3.014670E+00	2.756210E+00
2.013040E+00	2.981870E+00	2.695720E+00
2.525420E+00	1.211750E+00	2.531010E+00
2.471860E+00	1.213450E+00	2.594210E+00
2.567700E+00	1.168490E+00	2.606360E+00
2.126090E+00	3.015110E+00	2.665560E+00
2.153700E+00	3.056850E+00	2.794910E+00
2.652510E+00	1.132010E+00	2.600380E+00
2.764960E+00	1.076140E+00	2.631450E+00
2.222160E+00	3.084960E+00	2.684170E+00
2.861410E+00	1.052300E+00	2.617830E+00
2.833470E+00	1.023490E+00	2.672760E+00
2.894270E+00	9.918320E-01	2.703360E+00
2.299130E+00	3.122480E+00	2.721370E+00
2.350480E+00	3.151230E+00	2.792820E+00
2.357960E+00	3.141230E+00	2.699880E+00
2.974140E+00	1.017340E+00	2.652630E+00
2.435440E+00	3.168990E+00	2.739610E+00
3.065910E+00	1.044440E+00	2.628360E+00
2.524600E+00	3.199690E+00	2.828480E+00
2.603990E+00	3.222630E+00	2.873130E+00
2.576760E+00	3.203240E+00	2.800250E+00
3.172410E+00	1.069990E+00	2.645350E+00
2.641790E+00	3.206600E+00	2.807190E+00
2.652860E+00	3.230780E+00	2.877200E+00
3.320180E+00	1.146110E+00	2.665010E+00
2.694790E+00	3.234420E+00	2.875150E+00
2.755660E+00	3.215480E+00	2.814120E+00
3.419160E+00	1.204650E+00	2.710760E+00
3.406420E+00	1.152210E+00	2.736900E+00
3.447770E+00	1.186440E+00	2.754420E+00
2.877560E+00	3.218920E+00	2.872580E+00
2.837490E+00	3.188190E+00	2.771350E+00
3.576960E+00	1.320710E+00	2.701680E+00
3.511560E+00	1.228080E+00	2.756590E+00
2.927010E+00	3.190050E+00	2.790060E+00
2.971780E+00	3.231310E+00	2.895380E+00
3.727600E+00	1.460360E+00	2.746240E+00
3.667840E+00	1.373270E+00	2.759270E+00
3.037160E+00	3.177480E+00	2.815850E+00
3.039100E+00	3.218700E+00	2.921310E+00
3.822660E+00	1.619670E+00	2.728320E+00
3.803670E+00	1.531000E+00	2.775630E+00
3.095560E+00	3.208150E+00	2.899280E+00
3.152180E+00	3.218270E+00	2.934590E+00
3.163300E+00	3.173100E+00	2.824590E+00
3.901250E+00	1.779580E+00	2.757720E+00
3.874030E+00	1.683730E+00	2.804130E+00
3.222340E+00	3.185860E+00	2.927620E+00
3.296370E+00	3.186830E+00	2.932930E+00
3.295040E+00	3.154730E+00	2.828990E+00
3.923460E+00	2.181730E+00	2.740710E+00
3.934960E+00	2.081710E+00	2.762260E+00
3.949240E+00	1.944380E+00	2.793950E+00
3.962620E+00	2.019090E+00	2.826170E+00
3.910190E+00	1.865930E+00	2.739230E+00
3.352980E+00	3.173760E+00	2.914210E+00
3.411620E+00	3.164290E+00	2.963280E+00
3.411230E+00	3.142110E+00	2.861430E+00
3.882880E+00	2.474650E+00	2.770800E+00
3.923070E+00	2.373140E+00	2.850130E+00
3.925090E+00	2.259520E+00	2.794390E+00
3.968220E+00	2.135640E+00	2.830850E+00
3.970650E+00	2.060620E+00	2.849040E+00
3.459320E+00	3.150420E+00	2.925720E+00
3.521880E+00	3.120170E+00	2.891410E+00
3.621560E+00	3.092070E+00	2.892110E+00
3.647590E+00	3.051680E+00	2.829120E+00
3.792220E+00	2.843020E+00	2.837630E+00
3.818620E+00	2.741380E+00	2.863410E+00
3.815440E+00	2.797580E+00	2.899780E+00
3.842270E+00	2.637650E+00	2.825890E+00
3.867190E+00	2.547570E+00	2.807780E+00
3.674460E+00	3.052390E+00	2.923620E+00
3.702310E+00	3.006640E+00	2.863830E+00
3.781110E+00	2.933510E+00	2.899850E+00
3.811270E+00	2.842120E+00	2.926770E+00
1.518580E+00	2.068760E+00	2.632480E+00
1.536760E+00	2.144990E+00	2.636090E+00
1.558450E+00	2.093790E+00	2.557850E+00
1.542450E+00	1.968350E+00	2.564710E+00
1.501480E+00	1.990730E+00	2.633250E+00
1.536880E+00	1.894370E+00	2.575630E+00
1.481810E+00	1.867910E+00	2.650010E+00
1.549470E+00	1.821690E+00	2.597610E+00
1.769930E+00	2.770230E+00	2.883690E+00
1.811670E+00	2.830140E+00	2.910650E+00
1.789520E+00	2.787450E+00	2.812680E+00
1.744080E+00	2.694120E+00	2.753350E+00
1.736920E+00	2.711480E+00	2.854590E+00
1.704390E+00	2.588800E+00	2.686090E+00
1.693600E+00	2.612560E+00	2.802240E+00
1.663340E+00	2.471860E+00	2.623570E+00
1.652310E+00	2.498590E+00	2.739700E+00
1.630650E+00	2.346130E+00	2.583010E+00
1.618680E+00	2.382400E+00	2.693870E+00
1.595070E+00	2.219050E+00	2.556550E+00
1.587270E+00	2.256600E+00	2.655070E+00
1.687120E+00	1.763440E+00	2.485090E+00
1.618770E+00	1.795320E+00	2.538560E+00
1.721750E+00	1.668690E+00	2.514220E+00
1.649880E+00	1.686680E+00	2.573460E+00
1.766880E+00	1.592390E+00	2.533850E+00
1.699540E+00	1.589060E+00	2.596580E+00
1.800080E+00	1.494310E+00	2.598180E+00
1.906180E+00	1.422220E+00	2.603060E+00
1.844050E+00	1.385950E+00	2.705700E+00
1.962600E+00	1.362520E+00	2.670010E+00
1.867930E+00	2.882610E+00	2.831720E+00
2.091460E+00	1.320410E+00	2.678560E+00
2.196870E+00	1.291190E+00	2.660790E+00
2.179530E+00	1.269490E+00	2.729120E+00
2.267390E+00	1.243160E+00	2.747890E+00
1.930010E+00	2.952180E+00	2.858510E+00
1.978530E+00	2.998180E+00	2.912860E+00
1.976050E+00	2.991050E+00	2.829330E+00
2.418080E+00	1.211970E+00	2.653160E+00
2.367380E+00	1.221660E+00	2.693880E+00
2.452820E+00	1.171870E+00	2.732050E+00
2.058120E+00	3.026350E+00	2.850740E+00
2.618410E+00	1.108910E+00	2.689300E+00
2.557330E+00	1.129430E+00	2.732170E+00
2.625840E+00	1.078760E+00	2.756990E+00
2.149710E+00	3.066260E+00	2.910080E+00
2.203840E+00	3.107980E+00	2.920040E+00
2.184790E+00	3.091160E+00	2.860980E+00
2.693840E+00	1.055560E+00	2.735870E+00
2.248840E+00	3.119710E+00	2.827200E+00
2.270060E+00	3.143160E+00	2.969040E+00
2.816390E+00	9.947850E-01	2.747580E+00
2.901790E+00	9.521430E-01	2.785020E+00
2.341530E+00	3.173620E+00	2.997380E+00
2.405360E+00	3.193920E+00	2.984140E+00
2.341400E+00	3.163710E+00	2.904310E+00
2.983980E+00	9.541110E-01	2.761770E+00
2.437610E+00	3.190350E+00	2.884690E+00
2.467360E+00	3.210200E+00	2.973080E+00
3.124430E+00	9.725840E-01	2.740140E+00
2.558390E+00	3.228740E+00	2.982500E+00
3.275130E+00	1.031410E+00	2.750220E+00
3.220330E+00	9.760820E-01	2.805290E+00
3.299650E+00	9.825220E-01	2.851960E+00
2.684300E+00	3.247720E+00	2.969160E+00
3.376060E+00	1.091670E+00	2.751660E+00
3.382810E+00	1.050180E+00	2.828840E+00
2.790940E+00	3.268620E+00	3.019240E+00
2.750990E+00	3.252980E+00	2.923050E+00
3.445710E+00	1.151700E+00	2.806660E+00
2.834820E+00	3.250080E+00	2.956450E+00
2.845790E+00	3.267350E+00	3.035520E+00
3.639820E+00	1.307510E+00	2.844090E+00
3.550220E+00	1.200750E+00	2.881030E+00
2.886270E+00	3.265840E+00	3.041230E+00
2.936480E+00	3.255880E+00	2.992020E+00
3.718010E+00	1.389120E+00	2.840900E+00
3.708450E+00	1.352620E+00	2.886440E+00
3.010650E+00	3.244180E+00	2.982570E+00
3.848870E+00	1.580250E+00	2.847260E+00
3.780150E+00	1.481670E+00	2.895080E+00
3.735940E+00	1.394830E+00	2.915130E+00
3.089170E+00	3.229520E+00	3.003160E+00
3.187200E+00	3.222680E+00	3.041570E+00
3.908090E+00	1.753800E+00	2.913840E+00
3.930440E+00	1.835860E+00	2.822880E+00
3.940310E+00	1.857490E+00	2.903430E+00
3.864700E+00	1.656020E+00	2.916020E+00
3.250980E+00	3.215620E+00	3.096080E+00
3.263900E+00	3.197120E+00	3.013480E+00
3.971010E+00	2.001650E+00	2.898250E+00
3.964430E+00	1.923590E+00	2.955180E+00
3.303800E+00	3.212840E+00	3.083580E+00
3.345050E+00	3.193260E+00	3.015190E+00
3.421720E+00	3.182130E+00	3.070470E+00
3.922970E+00	2.461590E+00	2.907690E+00
3.966300E+00	2.365520E+00	3.001340E+00
3.970680E+00	2.265960E+00	2.959170E+00
3.981300E+00	2.164780E+00	2.931760E+00
3.980440E+00	2.076290E+00	2.927130E+00
3.480340E+00	3.156060E+00	3.008750E+00
3.569270E+00	3.142820E+00	3.068750E+00
3.608910E+00	3.118040E+00	2.986070E+00
3.840960E+00	2.778700E+00	2.994800E+00
3.872290E+00	2.702770E+00	3.009540E+00
3.881880E+00	2.636180E+00	2.973740E+00
3.902130E+00	2.547910E+00	2.942430E+00
3.637660E+00	3.116720E+00	3.076040E+00
3.662630E+00	3.081470E+00	3.007610E+00
3.744290E+00	3.026140E+00	3.020910E+00
3.804020E+00	2.965550E+00	3.041550E+00
3.816160E+00	2.920020E+00	3.018050E+00
3.825390E+00	2.866820E+00	3.026160E+00
3.828310E+00	2.904060E+00	3.061100E+00
3.823800E+00	2.930480E+00	3.075630E+00
1.440190E+00	2.022370E+00	2.784820E+00
1.467970E+00	2.098530E+00	2.790420E+00
1.479300E+00	2.043440E+00	2.708970E+00
1.441060E+00	1.919820E+00	2.706670E+00
1.414540E+00	1.948220E+00	2.779060E+00
1.432490E+00	1.849260E+00	2.716500E+00
1.399920E+00	1.847980E+00	2.772140E+00
1.430550E+00	1.781550E+00	2.744040E+00
1.734990E+00	2.746540E+00	3.052250E+00
1.766620E+00	2.799120E+00	3.047720E+00
1.752120E+00	2.751950E+00	2.959690E+00
1.698300E+00	2.643290E+00	2.913370E+00
1.703150E+00	2.676530E+00	3.018250E+00
1.655580E+00	2.527680E+00	2.855300E+00
1.666190E+00	2.565670E+00	2.974180E+00
1.611800E+00	2.413480E+00	2.802080E+00
1.616680E+00	2.443940E+00	2.914830E+00
1.577840E+00	2.289640E+00	2.755140E+00
1.579310E+00	2.320520E+00	2.859040E+00
1.519840E+00	2.173410E+00	2.722490E+00
1.520650E+00	2.204620E+00	2.810380E+00
1.573520E+00	1.712300E+00	2.633320E+00
1.495360E+00	1.743260E+00	2.690780E+00
1.609140E+00	1.605540E+00	2.663150E+00
1.520680E+00	1.632750E+00	2.725730E+00
1.669530E+00	1.504970E+00	2.690820E+00
1.569680E+00	1.527990E+00	2.755820E+00
1.741120E+00	1.423700E+00	2.727930E+00
1.632750E+00	1.421200E+00	2.814580E+00
1.782200E+00	1.375810E+00	2.763550E+00
1.733260E+00	1.373940E+00	2.807750E+00
1.821600E+00	1.332660E+00	2.829470E+00
1.803530E+00	2.852630E+00	3.093580E+00
1.853940E+00	2.902330E+00	3.063400E+00
1.810140E+00	2.846220E+00	3.006700E+00
2.000670E+00	1.321090E+00	2.731800E+00
1.928630E+00	1.320510E+00	2.773600E+00
2.032990E+00	1.288900E+00	2.808590E+00
1.896680E+00	2.924410E+00	2.963250E+00
1.919880E+00	2.968250E+00	3.098390E+00
2.165790E+00	1.245550E+00	2.833850E+00
2.283190E+00	1.213900E+00	2.868260E+00
1.982080E+00	3.023780E+00	3.116690E+00
2.044910E+00	3.049730E+00	3.089540E+00
1.975580E+00	3.007580E+00	3.021930E+00
2.391870E+00	1.171490E+00	2.860700E+00
2.513330E+00	1.123850E+00	2.849890E+00
2.481290E+00	1.122990E+00	2.923060E+00
2.554600E+00	1.080660E+00	2.958870E+00
2.076920E+00	3.041970E+00	2.984140E+00
2.107660E+00	3.066860E+00	3.064390E+00
2.642370E+00	1.047450E+00	2.868340E+00
2.176440E+00	3.104280E+00	3.045230E+00
2.754380E+00	9.898770E-01	2.848300E+00
2.726020E+00	9.848840E-01	2.912750E+00
2.791190E+00	9.395210E-01	2.942090E+00
2.263800E+00	3.156680E+00	3.083100E+00
2.312640E+00	3.179210E+00	3.107330E+00
2.312150E+00	3.170140E+00	3.047340E+00
2.868000E+00	9.308620E-01	2.875430E+00
2.380640E+00	3.204580E+00	3.110560E+00
2.958300E+00	9.181450E-01	2.848780E+00
2.474030E+00	3.221670E+00	3.055910E+00
3.063900E+00	9.100720E-01	2.858770E+00
2.559750E+00	3.254220E+00	3.116290E+00
2.631000E+00	3.282560E+00	3.156660E+00
2.597550E+00	3.258180E+00	3.082760E+00
3.201210E+00	9.277450E-01	2.881850E+00
3.323180E+00	9.422950E-01	2.936610E+00
2.656670E+00	3.269380E+00	3.089900E+00
2.672670E+00	3.296540E+00	3.164150E+00
3.405440E+00	1.006100E+00	2.923750E+00
2.711010E+00	3.306510E+00	3.168520E+00
2.762600E+00	3.296450E+00	3.120620E+00
3.474620E+00	1.106600E+00	2.909670E+00
2.877560E+00	3.290000E+00	3.128220E+00
3.655170E+00	1.255670E+00	2.969410E+00
3.581850E+00	1.149950E+00	2.989260E+00
2.980680E+00	3.318700E+00	3.178240E+00
2.940850E+00	3.282580E+00	3.088050E+00
3.722520E+00	1.328770E+00	2.939950E+00
3.024150E+00	3.268290E+00	3.097850E+00
3.042720E+00	3.310250E+00	3.204970E+00
3.865780E+00	1.562430E+00	2.980090E+00
3.828180E+00	1.473850E+00	3.011390E+00
3.772910E+00	1.401680E+00	2.988680E+00
3.084990E+00	3.291960E+00	3.189740E+00
3.138610E+00	3.299310E+00	3.237180E+00
3.131160E+00	3.268470E+00	3.135760E+00
3.943970E+00	1.833890E+00	3.011680E+00
3.938580E+00	1.731400E+00	3.057330E+00
3.889540E+00	1.667570E+00	3.001390E+00
3.173180E+00	3.286220E+00	3.208480E+00
3.224690E+00	3.247120E+00	3.192210E+00
3.983890E+00	2.008640E+00	3.024300E+00
3.988900E+00	1.908790E+00	3.079010E+00
3.296150E+00	3.230680E+00	3.158570E+00
3.374710E+00	3.216610E+00	3.153270E+00
3.437110E+00	3.201240E+00	3.143260E+00
3.966030E+00	2.456910E+00	3.061660E+00
4.001900E+00	2.362110E+00	3.115200E+00
4.007750E+00	2.275560E+00	3.093810E+00
4.011610E+00	2.166280E+00	3.062320E+00
3.994040E+00	2.096880E+00	3.010600E+00
3.497760E+00	3.184200E+00	3.136710E+00
3.581690E+00	3.177510E+00	3.192850E+00
3.883560E+00	2.728300E+00	3.098420E+00
3.917420E+00	2.638380E+00	3.133460E+00
3.905850E+00	2.711080E+00	3.166730E+00
3.929230E+00	2.553850E+00	3.065190E+00
3.643790E+00	3.138470E+00	3.179150E+00
3.694420E+00	3.079130E+00	3.129720E+00
3.776550E+00	3.054330E+00	3.177660E+00
3.798300E+00	3.007870E+00	3.113870E+00
3.833190E+00	2.901730E+00	3.136120E+00
3.862170E+00	2.803400E+00	3.159390E+00
3.887970E+00	2.746470E+00	3.151150E+00
3.814710E+00	3.010070E+00	3.193170E+00
3.820480E+00	2.962830E+00	3.129130E+00
1.565200E+00	2.320920E+00	3.025680E+00
1.586740E+00	2.383490E+00	3.054160E+00
1.580610E+00	2.348070E+00	2.970470E+00
1.531390E+00	2.227510E+00	2.902610E+00
1.532370E+00	2.246220E+00	2.991700E+00
1.474280E+00	2.136050E+00	2.859820E+00
1.464260E+00	2.137470E+00	2.938280E+00
1.424270E+00	2.016470E+00	2.867140E+00
1.370920E+00	1.872710E+00	2.856130E+00
1.373330E+00	1.746390E+00	2.851050E+00
1.432840E+00	1.660610E+00	2.799480E+00
1.365720E+00	1.616880E+00	2.913130E+00
1.489120E+00	1.559180E+00	2.815020E+00
1.426690E+00	1.569810E+00	2.873320E+00
1.537490E+00	1.472630E+00	2.845200E+00
1.462700E+00	1.496170E+00	2.896980E+00
1.567230E+00	1.421050E+00	2.875080E+00
1.513580E+00	1.426010E+00	2.926690E+00
1.584470E+00	1.375880E+00	2.927350E+00
1.768970E+00	2.789120E+00	3.131750E+00
1.723760E+00	2.712050E+00	3.107490E+00
1.688850E+00	2.625290E+00	3.095970E+00
1.629310E+00	2.484330E+00	3.045020E+00
1.704460E+00	1.333850E+00	2.924270E+00
1.823100E+00	1.296320E+00	2.935320E+00
1.857550E+00	2.905360E+00	3.161520E+00
1.805220E+00	2.850260E+00	3.154080E+00
1.947230E+00	1.278800E+00	2.925760E+00
2.069110E+00	1.261670E+00	2.909220E+00
2.050920E+00	1.255910E+00	2.971790E+00
2.145320E+00	1.229500E+00	2.994450E+00
1.924980E+00	2.977200E+00	3.209540E+00
1.965100E+00	3.019270E+00	3.228580E+00
1.962330E+00	3.012630E+00	3.171630E+00
2.323720E+00	1.190730E+00	2.924950E+00
2.260840E+00	1.207940E+00	2.960570E+00
2.359010E+00	1.163880E+00	3.000320E+00
2.029810E+00	3.054990E+00	3.220930E+00
2.472330E+00	1.111600E+00	3.012400E+00
2.568700E+00	1.049170E+00	3.058150E+00
2.119460E+00	3.080950E+00	3.147540E+00
2.640900E+00	1.004920E+00	3.015750E+00
2.186560E+00	3.126490E+00	3.193920E+00
2.234310E+00	3.156800E+00	3.219120E+00
2.229490E+00	3.149050E+00	3.147220E+00
2.719450E+00	9.663370E-01	2.981120E+00
2.799360E+00	8.984480E-01	3.041230E+00
2.305470E+00	3.183900E+00	3.211440E+00
2.869960E+00	8.814240E-01	2.985130E+00
2.396540E+00	3.226150E+00	3.244890E+00
2.471730E+00	3.253760E+00	3.278710E+00
2.430350E+00	3.235710E+00	3.200600E+00
2.987360E+00	8.591570E-01	2.968100E+00
2.495360E+00	3.248750E+00	3.184990E+00
2.548700E+00	3.274020E+00	3.296900E+00
3.134830E+00	8.574930E-01	2.965890E+00
3.089660E+00	8.130320E-01	3.036060E+00
3.177180E+00	8.178360E-01	3.056760E+00
2.612070E+00	3.285440E+00	3.252540E+00
3.273330E+00	8.860430E-01	3.021270E+00
2.708460E+00	3.317520E+00	3.251160E+00
3.415770E+00	9.657580E-01	3.026360E+00
2.771950E+00	3.340680E+00	3.287100E+00
2.769880E+00	3.331720E+00	3.228110E+00
3.513990E+00	1.052340E+00	3.007680E+00
2.812860E+00	3.343970E+00	3.301380E+00
2.857300E+00	3.329470E+00	3.259710E+00
3.675650E+00	1.211720E+00	3.095470E+00
3.596220E+00	1.110140E+00	3.075950E+00
2.955830E+00	3.335470E+00	3.275570E+00
3.772440E+00	1.295820E+00	3.041370E+00
3.031700E+00	3.327200E+00	3.286380E+00
3.891900E+00	1.500490E+00	3.078920E+00
3.825620E+00	1.413370E+00	3.103220E+00
3.896630E+00	1.469720E+00	3.150680E+00
3.090110E+00	3.307900E+00	3.274870E+00
3.149280E+00	3.304280E+00	3.343370E+00
3.971090E+00	1.819130E+00	3.127680E+00
3.962310E+00	1.726700E+00	3.176590E+00
3.914800E+00	1.610210E+00	3.116160E+00
3.919520E+00	1.518750E+00	3.140860E+00
3.193540E+00	3.280430E+00	3.287740E+00
3.254910E+00	3.249300E+00	3.329990E+00
4.005880E+00	1.999280E+00	3.177160E+00
4.007870E+00	2.073010E+00	3.089850E+00
4.022340E+00	2.104240E+00	3.160410E+00
3.996040E+00	1.895170E+00	3.181150E+00
3.331390E+00	3.240660E+00	3.284620E+00
3.414350E+00	3.223910E+00	3.266310E+00
3.459220E+00	3.213370E+00	3.211330E+00
4.010720E+00	2.402050E+00	3.187550E+00
4.035090E+00	2.306420E+00	3.229520E+00
4.034990E+00	2.371970E+00	3.245930E+00
4.030880E+00	2.190270E+00	3.189940E+00
3.492120E+00	3.217870E+00	3.310750E+00
3.541450E+00	3.212780E+00	3.307260E+00
3.540860E+00	3.203610E+00	3.256440E+00
3.935890E+00	2.693370E+00	3.271750E+00
3.899210E+00	2.745460E+00	3.196780E+00
3.901190E+00	2.767430E+00	3.251750E+00
3.966200E+00	2.591900E+00	3.271810E+00
3.990950E+00	2.503300E+00	3.208500E+00
4.029160E+00	2.415710E+00	3.257130E+00
3.570480E+00	3.205050E+00	3.309220E+00
3.629980E+00	3.173350E+00	3.322630E+00
3.738660E+00	3.088210E+00	3.273770E+00
3.787210E+00	3.067020E+00	3.249930E+00
3.846890E+00	2.901960E+00	3.286910E+00
3.830090E+00	2.956910E+00	3.206680E+00
3.822770E+00	2.997370E+00	3.271110E+00
3.884070E+00	2.818610E+00	3.288460E+00
3.806120E+00	3.042820E+00	3.240960E+00
1.591270E+00	2.392590E+00	3.236380E+00
1.617200E+00	2.444700E+00	3.222280E+00
1.588950E+00	2.382330E+00	3.178800E+00
1.557570E+00	2.303910E+00	3.094910E+00
1.558790E+00	2.304090E+00	3.199510E+00
1.464310E+00	2.162610E+00	3.034940E+00
1.483250E+00	2.188220E+00	3.141370E+00
1.407370E+00	2.035930E+00	2.984300E+00
1.408210E+00	2.065690E+00	3.086000E+00
1.351400E+00	1.909730E+00	2.948470E+00
1.343360E+00	1.940720E+00	3.043700E+00
1.329390E+00	1.788890E+00	2.938930E+00
1.299640E+00	1.823180E+00	3.021010E+00
1.317990E+00	1.677350E+00	2.954510E+00
1.280070E+00	1.710580E+00	3.020830E+00
1.319290E+00	1.610060E+00	2.977450E+00
1.277330E+00	1.598260E+00	3.050860E+00
1.327490E+00	1.544200E+00	3.004970E+00
1.659700E+00	2.524770E+00	3.248670E+00
1.702530E+00	2.622000E+00	3.275850E+00
1.679960E+00	2.572010E+00	3.177750E+00
1.616580E+00	2.444980E+00	3.144850E+00
1.392200E+00	1.518980E+00	2.949170E+00
1.437740E+00	1.441780E+00	2.986950E+00
1.507650E+00	1.357020E+00	3.046570E+00
1.602630E+00	1.323800E+00	3.002320E+00
1.586200E+00	1.305630E+00	3.069960E+00
1.678540E+00	1.288790E+00	3.077820E+00
1.792520E+00	2.810250E+00	3.296230E+00
1.826850E+00	2.874530E+00	3.325870E+00
1.809780E+00	2.842360E+00	3.228210E+00
1.745130E+00	2.717820E+00	3.231450E+00
1.867400E+00	1.274030E+00	2.988880E+00
1.796230E+00	1.282210E+00	3.026030E+00
1.921880E+00	1.255240E+00	3.079080E+00
1.870300E+00	2.932910E+00	3.351660E+00
1.900720E+00	2.967380E+00	3.340240E+00
1.879600E+00	2.931770E+00	3.278030E+00
2.044310E+00	1.245960E+00	3.046810E+00
2.145590E+00	1.217490E+00	3.111620E+00
1.951320E+00	3.018950E+00	3.321430E+00
2.288090E+00	1.181380E+00	3.125140E+00
2.414600E+00	1.119920E+00	3.112140E+00
2.385030E+00	1.126950E+00	3.174200E+00
2.451290E+00	1.089080E+00	3.211260E+00
2.036610E+00	3.077580E+00	3.342740E+00
2.107120E+00	3.107300E+00	3.363300E+00
2.079530E+00	3.084440E+00	3.299950E+00
2.532460E+00	1.059720E+00	3.159270E+00
2.135150E+00	3.101600E+00	3.274380E+00
2.155070E+00	3.130120E+00	3.357560E+00
2.636910E+00	9.850230E-01	3.132470E+00
2.220700E+00	3.164050E+00	3.332010E+00
2.717260E+00	9.372730E-01	3.089010E+00
2.793510E+00	8.754720E-01	3.141300E+00
2.318850E+00	3.210300E+00	3.361420E+00
2.380530E+00	3.246780E+00	3.400100E+00
2.365850E+00	3.222870E+00	3.314910E+00
2.899260E+00	8.221510E-01	3.104030E+00
2.442690E+00	3.260340E+00	3.369450E+00
3.021060E+00	7.914820E-01	3.084750E+00
2.988300E+00	7.632430E-01	3.152250E+00
3.046470E+00	7.558290E-01	3.143900E+00
2.543210E+00	3.287250E+00	3.386820E+00
3.123050E+00	7.665290E-01	3.126570E+00
2.623210E+00	3.309440E+00	3.386930E+00
3.272120E+00	8.130250E-01	3.155050E+00
2.706920E+00	3.334840E+00	3.380320E+00
3.405990E+00	9.167860E-01	3.141630E+00
2.803270E+00	3.358070E+00	3.376580E+00
3.564450E+00	1.029990E+00	3.140590E+00
2.867910E+00	3.374360E+00	3.420500E+00
2.865640E+00	3.353380E+00	3.365040E+00
3.633100E+00	1.133840E+00	3.146650E+00
3.650570E+00	1.111970E+00	3.195750E+00
2.906350E+00	3.380840E+00	3.436970E+00
2.943430E+00	3.365350E+00	3.396070E+00
3.828650E+00	1.279470E+00	3.202110E+00
3.711440E+00	1.176790E+00	3.201690E+00
3.025180E+00	3.352460E+00	3.396810E+00
3.882330E+00	1.409640E+00	3.205620E+00
3.902070E+00	1.350260E+00	3.255250E+00
3.091870E+00	3.319820E+00	3.380200E+00
3.158560E+00	3.328270E+00	3.458110E+00
3.993080E+00	1.826960E+00	3.246360E+00
4.000000E+00	1.730570E+00	3.260120E+00
3.965820E+00	1.644910E+00	3.243140E+00
3.955900E+00	1.504040E+00	3.223600E+00
3.939410E+00	1.406370E+00	3.274370E+00
3.223020E+00	3.279170E+00	3.419790E+00
3.268590E+00	3.256040E+00	3.398020E+00
4.035740E+00	2.101560E+00	3.263400E+00
4.034650E+00	2.003720E+00	3.314900E+00
4.017680E+00	1.923070E+00	3.259720E+00
3.302420E+00	3.249870E+00	3.381240E+00
3.364380E+00	3.250670E+00	3.435470E+00
3.424690E+00	3.227340E+00	3.365620E+00
3.454490E+00	3.240210E+00	3.471540E+00
4.051940E+00	2.366270E+00	3.307410E+00
4.063690E+00	2.290110E+00	3.363170E+00
4.058810E+00	2.201260E+00	3.311480E+00
3.514750E+00	3.226120E+00	3.409380E+00
3.561110E+00	3.209800E+00	3.351190E+00
3.611370E+00	3.218440E+00	3.446200E+00
3.918620E+00	2.767940E+00	3.350240E+00
3.958120E+00	2.700950E+00	3.424520E+00
3.982960E+00	2.611600E+00	3.385410E+00
4.020980E+00	2.525880E+00	3.352120E+00
4.045580E+00	2.440640E+00	3.330830E+00
3.683310E+00	3.170100E+00	3.456680E+00
3.747240E+00	3.110470E+00	3.421200E+00
3.817580E+00	3.006920E+00	3.380140E+00
3.801110E+00	3.048060E+00	3.287720E+00
3.858980E+00	2.909890E+00	3.420380E+00
3.887560E+00	2.842160E+00	3.389600E+00
1.452090E+00	2.189890E+00	3.337380E+00
1.491690E+00	2.231220E+00	3.338310E+00
1.457530E+00	2.195680E+00	3.309180E+00
1.428360E+00	2.155180E+00	3.311130E+00
1.540720E+00	2.302110E+00	3.328640E+00
1.587890E+00	2.401720E+00	3.363400E+00
1.567610E+00	2.348000E+00	3.281390E+00
1.484800E+00	2.209840E+00	3.259090E+00
1.414800E+00	2.091440E+00	3.184750E+00
1.405970E+00	2.102720E+00	3.258360E+00
1.354170E+00	1.971160E+00	3.139600E+00
1.362150E+00	2.001160E+00	3.229050E+00
1.292950E+00	1.854790E+00	3.109360E+00
1.293530E+00	1.884150E+00	3.196930E+00
1.262070E+00	1.740930E+00	3.099860E+00
1.256330E+00	1.770740E+00	3.184010E+00
1.248320E+00	1.645820E+00	3.102310E+00
1.217790E+00	1.646890E+00	3.198730E+00
1.251450E+00	1.594130E+00	3.112580E+00
1.235400E+00	1.590230E+00	3.162580E+00
1.253710E+00	1.544150E+00	3.153120E+00
1.624790E+00	2.463640E+00	3.303510E+00
1.363960E+00	1.462160E+00	3.042230E+00
1.299100E+00	1.479600E+00	3.130080E+00
1.417530E+00	1.399580E+00	3.079820E+00
1.360890E+00	1.416710E+00	3.126640E+00
1.450270E+00	1.362840E+00	3.116900E+00
1.408450E+00	1.369690E+00	3.169060E+00
1.473520E+00	1.331380E+00	3.176490E+00
1.729110E+00	2.659960E+00	3.396640E+00
1.756570E+00	2.707920E+00	3.418010E+00
1.736460E+00	2.685700E+00	3.348070E+00
1.694640E+00	2.592930E+00	3.353220E+00
1.579240E+00	1.286890E+00	3.176980E+00
1.708480E+00	1.272700E+00	3.201970E+00
1.829260E+00	2.878530E+00	3.449080E+00
1.870040E+00	2.930450E+00	3.479810E+00
1.846210E+00	2.903200E+00	3.402350E+00
1.795720E+00	2.800520E+00	3.389740E+00
1.814090E+00	1.264240E+00	3.170680E+00
1.948500E+00	1.246950E+00	3.222330E+00
1.905030E+00	2.975020E+00	3.411310E+00
2.066380E+00	1.233130E+00	3.186980E+00
2.186630E+00	1.202620E+00	3.201200E+00
2.159170E+00	1.201010E+00	3.280270E+00
2.280650E+00	1.167270E+00	3.294260E+00
1.960610E+00	3.046470E+00	3.452320E+00
2.017750E+00	3.089800E+00	3.487990E+00
2.003050E+00	3.073010E+00	3.409550E+00
2.390660E+00	1.116590E+00	3.252670E+00
2.457890E+00	1.075570E+00	3.269310E+00
2.068650E+00	3.105300E+00	3.442300E+00
2.534600E+00	1.034350E+00	3.304500E+00
2.158710E+00	3.148980E+00	3.463850E+00
2.635520E+00	9.596370E-01	3.254040E+00
2.240220E+00	3.194440E+00	3.478740E+00
2.301860E+00	3.226260E+00	3.518570E+00
2.288450E+00	3.208360E+00	3.434020E+00
2.722030E+00	9.074650E-01	3.204050E+00
2.832060E+00	8.054090E-01	3.249310E+00
2.358060E+00	3.249440E+00	3.485490E+00
2.931550E+00	7.563520E-01	3.213670E+00
2.894980E+00	7.507480E-01	3.270680E+00
2.943810E+00	7.216070E-01	3.283450E+00
2.444640E+00	3.282300E+00	3.486720E+00
3.051750E+00	7.133630E-01	3.230730E+00
2.543190E+00	3.304520E+00	3.492750E+00
3.199490E+00	7.343880E-01	3.218390E+00
3.153130E+00	6.949380E-01	3.285960E+00
3.231610E+00	7.200640E-01	3.294260E+00
2.628050E+00	3.334670E+00	3.502310E+00
3.274460E+00	7.700290E-01	3.218680E+00
3.277210E+00	7.520520E-01	3.263150E+00
2.711220E+00	3.363980E+00	3.506220E+00
3.399160E+00	8.651080E-01	3.228340E+00
3.337200E+00	7.957920E-01	3.252160E+00
2.801740E+00	3.390610E+00	3.505430E+00
3.534350E+00	9.586620E-01	3.280590E+00
2.893050E+00	3.395340E+00	3.509430E+00
3.696730E+00	1.105510E+00	3.282790E+00
2.958220E+00	3.420450E+00	3.560830E+00
2.954790E+00	3.405520E+00	3.497460E+00
3.788490E+00	1.187390E+00	3.266390E+00
3.797510E+00	1.170910E+00	3.323130E+00
2.986240E+00	3.421540E+00	3.551090E+00
3.025010E+00	3.395810E+00	3.535290E+00
3.946840E+00	1.315460E+00	3.336630E+00
3.855550E+00	1.227510E+00	3.325710E+00
3.099080E+00	3.347090E+00	3.500780E+00
3.161170E+00	3.336020E+00	3.567370E+00
4.026430E+00	1.777450E+00	3.319040E+00
4.026220E+00	1.685320E+00	3.324900E+00
4.017800E+00	1.570240E+00	3.333930E+00
4.001560E+00	1.451060E+00	3.347750E+00
4.048090E+00	1.514330E+00	3.396200E+00
3.210440E+00	3.306390E+00	3.540530E+00
3.262600E+00	3.273300E+00	3.526630E+00
3.293530E+00	3.261880E+00	3.454230E+00
3.332570E+00	3.263540E+00	3.557380E+00
4.060870E+00	2.106510E+00	3.393940E+00
4.053090E+00	2.003760E+00	3.408210E+00
4.045070E+00	1.888260E+00	3.365320E+00
4.056530E+00	1.754260E+00	3.402720E+00
4.050700E+00	1.638500E+00	3.409030E+00
4.049640E+00	1.565570E+00	3.402840E+00
3.405710E+00	3.247530E+00	3.534200E+00
3.473370E+00	3.245230E+00	3.572330E+00
4.068800E+00	2.373140E+00	3.413740E+00
4.084580E+00	2.287200E+00	3.483440E+00
4.075600E+00	2.209390E+00	3.419480E+00
3.542770E+00	3.240920E+00	3.511280E+00
3.624440E+00	3.235710E+00	3.563310E+00
3.933490E+00	2.788500E+00	3.469980E+00
3.978500E+00	2.717540E+00	3.550830E+00
4.004750E+00	2.628000E+00	3.508660E+00
4.037600E+00	2.544250E+00	3.469550E+00
4.060220E+00	2.460590E+00	3.442230E+00
3.676930E+00	3.199540E+00	3.530450E+00
3.767250E+00	3.148750E+00	3.557700E+00
3.825550E+00	3.051080E+00	3.525560E+00
3.861350E+00	2.948180E+00	3.515610E+00
3.898960E+00	2.869750E+00	3.499280E+00
1.561330E+00	2.381770E+00	3.513180E+00
1.604360E+00	2.453120E+00	3.527490E+00
1.567940E+00	2.381820E+00	3.474120E+00
1.549350E+00	2.320110E+00	3.405000E+00
1.538910E+00	2.310190E+00	3.482400E+00
1.456380E+00	2.180600E+00	3.399130E+00
1.377040E+00	2.050300E+00	3.319250E+00
1.378680E+00	2.050770E+00	3.401900E+00
1.300780E+00	1.916460E+00	3.283080E+00
1.318300E+00	1.945580E+00	3.368610E+00
1.249400E+00	1.800760E+00	3.266030E+00
1.253680E+00	1.832090E+00	3.347420E+00
1.212440E+00	1.698770E+00	3.258260E+00
1.208570E+00	1.708040E+00	3.355440E+00
1.197630E+00	1.642840E+00	3.263450E+00
1.191530E+00	1.642080E+00	3.314560E+00
1.192850E+00	1.593370E+00	3.299220E+00
1.603180E+00	2.434570E+00	3.447350E+00
1.651680E+00	2.519760E+00	3.496350E+00
1.216020E+00	1.526150E+00	3.263320E+00
1.252140E+00	1.486710E+00	3.213910E+00
1.241580E+00	1.466180E+00	3.270530E+00
1.275890E+00	1.433890E+00	3.254260E+00
1.692840E+00	2.594510E+00	3.499560E+00
1.735960E+00	2.679500E+00	3.538180E+00
1.722410E+00	2.647200E+00	3.448740E+00
1.661300E+00	2.523760E+00	3.419160E+00
1.341520E+00	1.394410E+00	3.219070E+00
1.417010E+00	1.324120E+00	3.295540E+00
1.496660E+00	1.295750E+00	3.254220E+00
1.492020E+00	1.286410E+00	3.314490E+00
1.561490E+00	1.265450E+00	3.308620E+00
1.816280E+00	2.857260E+00	3.606370E+00
1.845670E+00	2.909030E+00	3.599920E+00
1.822410E+00	2.860600E+00	3.519690E+00
1.778120E+00	2.745400E+00	3.485420E+00
1.791090E+00	2.777600E+00	3.575610E+00
1.780220E+00	1.259980E+00	3.268630E+00
1.697510E+00	1.257870E+00	3.306850E+00
1.798670E+00	1.248530E+00	3.333850E+00
1.884110E+00	2.959530E+00	3.648960E+00
1.919670E+00	3.012030E+00	3.623530E+00
1.879570E+00	2.947680E+00	3.564890E+00
1.883310E+00	1.239920E+00	3.313210E+00
1.924810E+00	3.009670E+00	3.527680E+00
1.954700E+00	3.059020E+00	3.609820E+00
2.061460E+00	1.215880E+00	3.343340E+00
2.203670E+00	1.177830E+00	3.367120E+00
2.308930E+00	1.138490E+00	3.431300E+00
1.986140E+00	3.078150E+00	3.552700E+00
2.408900E+00	1.090090E+00	3.379480E+00
2.457600E+00	1.069670E+00	3.315960E+00
2.080840E+00	3.128280E+00	3.577660E+00
2.495860E+00	1.046020E+00	3.383050E+00
2.574470E+00	9.921270E-01	3.437530E+00
2.168050E+00	3.176990E+00	3.597800E+00
2.221930E+00	3.210020E+00	3.620630E+00
2.209810E+00	3.190780E+00	3.548070E+00
2.644620E+00	9.313320E-01	3.383590E+00
2.266900E+00	3.220650E+00	3.577640E+00
2.726450E+00	8.742570E-01	3.328210E+00
2.807490E+00	7.922450E-01	3.393810E+00
2.345340E+00	3.270960E+00	3.619640E+00
2.885890E+00	7.391570E-01	3.337870E+00
2.979890E+00	6.844120E-01	3.375670E+00
2.433840E+00	3.298680E+00	3.589790E+00
3.086850E+00	6.767030E-01	3.344780E+00
3.047800E+00	6.642110E-01	3.400640E+00
3.110630E+00	6.602550E-01	3.432910E+00
2.538310E+00	3.320970E+00	3.598940E+00
3.199430E+00	6.903490E-01	3.376950E+00
2.626990E+00	3.351780E+00	3.613490E+00
3.332460E+00	7.625430E-01	3.351310E+00
2.713470E+00	3.382250E+00	3.624100E+00
3.432970E+00	8.697730E-01	3.321790E+00
3.449870E+00	8.592040E-01	3.415190E+00
2.799760E+00	3.407990E+00	3.627820E+00
3.501810E+00	9.277350E-01	3.341930E+00
3.494490E+00	9.132000E-01	3.381700E+00
2.879320E+00	3.412990E+00	3.629350E+00
3.676550E+00	1.030960E+00	3.428430E+00
3.553720E+00	9.475970E-01	3.374730E+00
2.947100E+00	3.427130E+00	3.629420E+00
3.825730E+00	1.171630E+00	3.412610E+00
2.996710E+00	3.426870E+00	3.612700E+00
3.051890E+00	3.409220E+00	3.677470E+00
3.914590E+00	1.240140E+00	3.401560E+00
3.920640E+00	1.223020E+00	3.453100E+00
3.121480E+00	3.356170E+00	3.642500E+00
3.168590E+00	3.338100E+00	3.628140E+00
4.047280E+00	1.464490E+00	3.431030E+00
4.008670E+00	1.388520E+00	3.440940E+00
3.994060E+00	1.270790E+00	3.464590E+00
3.196990E+00	3.318420E+00	3.614080E+00
3.253410E+00	3.283730E+00	3.638840E+00
3.339010E+00	3.278020E+00	3.672460E+00
4.070490E+00	2.053930E+00	3.477930E+00
4.073830E+00	1.957330E+00	3.476880E+00
4.076510E+00	1.842010E+00	3.490010E+00
4.100620E+00	1.697620E+00	3.514200E+00
4.100420E+00	1.792600E+00	3.541250E+00
4.080130E+00	1.539210E+00	3.475600E+00
4.061760E+00	1.441410E+00	3.493630E+00
3.404550E+00	3.253930E+00	3.625280E+00
3.483410E+00	3.264640E+00	3.666070E+00
4.092990E+00	2.396960E+00	3.542670E+00
4.110390E+00	2.290710E+00	3.609940E+00
4.103630E+00	2.159040E+00	3.535680E+00
4.096730E+00	2.022670E+00	3.558210E+00
4.105380E+00	1.918390E+00	3.555200E+00
4.102810E+00	1.844590E+00	3.560690E+00
3.557370E+00	3.251290E+00	3.615370E+00
3.635060E+00	3.254110E+00	3.654710E+00
3.944500E+00	2.813890E+00	3.601140E+00
3.993860E+00	2.728010E+00	3.670790E+00
4.025020E+00	2.644240E+00	3.623670E+00
4.064240E+00	2.552680E+00	3.588300E+00
4.074630E+00	2.484830E+00	3.532360E+00
3.705040E+00	3.210950E+00	3.634910E+00
3.793660E+00	3.180410E+00	3.660150E+00
3.814820E+00	3.136420E+00	3.627870E+00
3.839280E+00	3.076680E+00	3.629030E+00
3.883560E+00	2.975060E+00	3.653420E+00
3.872400E+00	3.040840E+00	3.675880E+00
3.902480E+00	2.896750E+00	3.588420E+00
3.835850E+00	3.128470E+00	3.681090E+00
3.862130E+00	3.078010E+00	3.689350E+00
1.578980E+00	2.452100E+00	3.694520E+00
1.610510E+00	2.501970E+00	3.677800E+00
1.577440E+00	2.444170E+00	3.643400E+00
1.552520E+00	2.372950E+00	3.573460E+00
1.544520E+00	2.378640E+00	3.663920E+00
1.490860E+00	2.226750E+00	3.523240E+00
1.509660E+00	2.266680E+00	3.620560E+00
1.402800E+00	2.101080E+00	3.481190E+00
1.424140E+00	2.144040E+00	3.575930E+00
1.342760E+00	1.977760E+00	3.454370E+00
1.364220E+00	2.019770E+00	3.541700E+00
1.272880E+00	1.865650E+00	3.431260E+00
1.291840E+00	1.901380E+00	3.516780E+00
1.232460E+00	1.767210E+00	3.416750E+00
1.241160E+00	1.783920E+00	3.514800E+00
1.209840E+00	1.711630E+00	3.418370E+00
1.213070E+00	1.717090E+00	3.466060E+00
1.195530E+00	1.663130E+00	3.451520E+00
1.615980E+00	2.493750E+00	3.614260E+00
1.659670E+00	2.593280E+00	3.690500E+00
1.191360E+00	1.584800E+00	3.417730E+00
1.197230E+00	1.539580E+00	3.357180E+00
1.201560E+00	1.523960E+00	3.418580E+00
1.214570E+00	1.486750E+00	3.396200E+00
1.677330E+00	2.590220E+00	3.581320E+00
1.706900E+00	2.661040E+00	3.657000E+00
1.249710E+00	1.434600E+00	3.351910E+00
1.321530E+00	1.368710E+00	3.338620E+00
1.299400E+00	1.370200E+00	3.460080E+00
1.374230E+00	1.329710E+00	3.370750E+00
1.354240E+00	1.333600E+00	3.423560E+00
1.416100E+00	1.304200E+00	3.423920E+00
1.737750E+00	2.702950E+00	3.672220E+00
1.766180E+00	2.742690E+00	3.690440E+00
1.749160E+00	2.710070E+00	3.626150E+00
1.510020E+00	1.269480E+00	3.398920E+00
1.647630E+00	1.241020E+00	3.411190E+00
1.596780E+00	1.227260E+00	3.518220E+00
1.717980E+00	1.220750E+00	3.504630E+00
1.842010E+00	2.903920E+00	3.674230E+00
1.801770E+00	2.814260E+00	3.674390E+00
1.827320E+00	1.227520E+00	3.432640E+00
1.919870E+00	3.016280E+00	3.711430E+00
1.888090E+00	2.960870E+00	3.738990E+00
1.962320E+00	1.217250E+00	3.408040E+00
1.977930E+00	1.200140E+00	3.485450E+00
2.059590E+00	1.196060E+00	3.457370E+00
1.956680E+00	3.067650E+00	3.694380E+00
2.194780E+00	1.161840E+00	3.480360E+00
2.330180E+00	1.111260E+00	3.541370E+00
2.009030E+00	3.106280E+00	3.659530E+00
2.415190E+00	1.071660E+00	3.508400E+00
2.085330E+00	3.158530E+00	3.726460E+00
2.145530E+00	3.196330E+00	3.739260E+00
2.135090E+00	3.175650E+00	3.669110E+00
2.501120E+00	1.034380E+00	3.477040E+00
2.591920E+00	9.632420E-01	3.553170E+00
2.198220E+00	3.214350E+00	3.700890E+00
2.658290E+00	9.021670E-01	3.507150E+00
2.277380E+00	3.243220E+00	3.679930E+00
2.727430E+00	8.505680E-01	3.455830E+00
2.807010E+00	7.690250E-01	3.517380E+00
2.339510E+00	3.301020E+00	3.746630E+00
2.411220E+00	3.337230E+00	3.754110E+00
2.373720E+00	3.312480E+00	3.694380E+00
2.881870E+00	7.180720E-01	3.452450E+00
2.955690E+00	6.678860E-01	3.511900E+00
2.423920E+00	3.322890E+00	3.678280E+00
2.492590E+00	3.354460E+00	3.753950E+00
3.035430E+00	6.547600E-01	3.468880E+00
3.114400E+00	6.458580E-01	3.536540E+00
2.522300E+00	3.344560E+00	3.690490E+00
2.539690E+00	3.371610E+00	3.752960E+00
3.203980E+00	6.751440E-01	3.498340E+00
2.574380E+00	3.385790E+00	3.756850E+00
2.616700E+00	3.383290E+00	3.721140E+00
3.310560E+00	7.261980E-01	3.467530E+00
2.713860E+00	3.408220E+00	3.736060E+00
3.404500E+00	7.913180E-01	3.461020E+00
2.802380E+00	3.438020E+00	3.740220E+00
3.499780E+00	8.938860E-01	3.533670E+00
3.552400E+00	9.338400E-01	3.444730E+00
3.637730E+00	9.841490E-01	3.542770E+00
2.876540E+00	3.441780E+00	3.737660E+00
3.756070E+00	1.054350E+00	3.557900E+00
2.941300E+00	3.449700E+00	3.730130E+00
3.830330E+00	1.131250E+00	3.532370E+00
3.000250E+00	3.451810E+00	3.712400E+00
3.056970E+00	3.438670E+00	3.786940E+00
3.926790E+00	1.212430E+00	3.515420E+00
3.104880E+00	3.395750E+00	3.746440E+00
3.171890E+00	3.375910E+00	3.757820E+00
3.190190E+00	3.335150E+00	3.671720E+00
3.228540E+00	3.324920E+00	3.726010E+00
4.039740E+00	1.366900E+00	3.538890E+00
4.023690E+00	1.267100E+00	3.578810E+00
3.289910E+00	3.300820E+00	3.735380E+00
3.344780E+00	3.298900E+00	3.735970E+00
4.117550E+00	1.777330E+00	3.606210E+00
4.124540E+00	1.676790E+00	3.618830E+00
4.112470E+00	1.575350E+00	3.594400E+00
4.095070E+00	1.457270E+00	3.572360E+00
3.408880E+00	3.286170E+00	3.722790E+00
3.486000E+00	3.289270E+00	3.728840E+00
4.112800E+00	2.404870E+00	3.697840E+00
4.094300E+00	2.469700E+00	3.608700E+00
4.093220E+00	2.507620E+00	3.674450E+00
4.128260E+00	2.287270E+00	3.714510E+00
4.128900E+00	2.191440E+00	3.678130E+00
4.119450E+00	2.071270E+00	3.655500E+00
4.122380E+00	1.951440E+00	3.640100E+00
4.117070E+00	1.869670E+00	3.614690E+00
3.573270E+00	3.286550E+00	3.719120E+00
3.702100E+00	3.261670E+00	3.744100E+00
3.968710E+00	2.823780E+00	3.750530E+00
3.925290E+00	2.883210E+00	3.665880E+00
3.928150E+00	2.915490E+00	3.734950E+00
4.009050E+00	2.727150E+00	3.762770E+00
4.032830E+00	2.659630E+00	3.724440E+00
4.066120E+00	2.582520E+00	3.694210E+00
3.763910E+00	3.252240E+00	3.749000E+00
3.769170E+00	3.230640E+00	3.715910E+00
3.884110E+00	3.051920E+00	3.740300E+00
3.912120E+00	2.982520E+00	3.782660E+00
3.789750E+00	3.239240E+00	3.751750E+00
3.823480E+00	3.190260E+00	3.759810E+00
3.857370E+00	3.110600E+00	3.731510E+00
1.509840E+00	2.286310E+00	3.768150E+00
1.529400E+00	2.341700E+00	3.777380E+00
1.519880E+00	2.298680E+00	3.713810E+00
1.456220E+00	2.182770E+00	3.668350E+00
1.480530E+00	2.217550E+00	3.751300E+00
1.388270E+00	2.065090E+00	3.631880E+00
1.413370E+00	2.109260E+00	3.720320E+00
1.321870E+00	1.942170E+00	3.605170E+00
1.363350E+00	1.990060E+00	3.695610E+00
1.264870E+00	1.843560E+00	3.585630E+00
1.293680E+00	1.865830E+00	3.693840E+00
1.242180E+00	1.787140E+00	3.581760E+00
1.257380E+00	1.793430E+00	3.638410E+00
1.231670E+00	1.736690E+00	3.612760E+00
1.615090E+00	2.508510E+00	3.754380E+00
1.555870E+00	2.404620E+00	3.739720E+00
1.199470E+00	1.674420E+00	3.549710E+00
1.187260E+00	1.607150E+00	3.522440E+00
1.202470E+00	1.594370E+00	3.636630E+00
1.194280E+00	1.540990E+00	3.568840E+00
1.663540E+00	2.611390E+00	3.782940E+00
1.705300E+00	2.672950E+00	3.787390E+00
1.683770E+00	2.646780E+00	3.743380E+00
1.206490E+00	1.492290E+00	3.502670E+00
1.244050E+00	1.424870E+00	3.488320E+00
1.244890E+00	1.433710E+00	3.607170E+00
1.277800E+00	1.385380E+00	3.524380E+00
1.271660E+00	1.392700E+00	3.575990E+00
1.307160E+00	1.352740E+00	3.569150E+00
1.725700E+00	2.695510E+00	3.726600E+00
1.763320E+00	2.736340E+00	3.825630E+00
1.371020E+00	1.308580E+00	3.525170E+00
1.478950E+00	1.260740E+00	3.525870E+00
1.451050E+00	1.265460E+00	3.637190E+00
1.548330E+00	1.229150E+00	3.567470E+00
1.527590E+00	1.232550E+00	3.614870E+00
1.602070E+00	1.206460E+00	3.621220E+00
1.800160E+00	2.801780E+00	3.830890E+00
1.813670E+00	2.836690E+00	3.815300E+00
1.792090E+00	2.790260E+00	3.763730E+00
1.814350E+00	1.200870E+00	3.549620E+00
1.722560E+00	1.195370E+00	3.609980E+00
1.878720E+00	1.169420E+00	3.639870E+00
1.844180E+00	2.893620E+00	3.794960E+00
1.945280E+00	1.179620E+00	3.562440E+00
2.057530E+00	1.149920E+00	3.623580E+00
1.989990E+00	1.150190E+00	3.650820E+00
2.095310E+00	1.126440E+00	3.697060E+00
1.925860E+00	3.017460E+00	3.801610E+00
1.898100E+00	2.967580E+00	3.815530E+00
2.099560E+00	1.163390E+00	3.559670E+00
2.160300E+00	1.122930E+00	3.652320E+00
1.953130E+00	3.063860E+00	3.778180E+00
2.288780E+00	1.102310E+00	3.645710E+00
2.016840E+00	3.121620E+00	3.797560E+00
2.419410E+00	1.048040E+00	3.625800E+00
2.134550E+00	3.200820E+00	3.809540E+00
2.084650E+00	3.171280E+00	3.823730E+00
2.513680E+00	1.011690E+00	3.592690E+00
2.606070E+00	9.417580E-01	3.671200E+00
2.186240E+00	3.223650E+00	3.787420E+00
2.672370E+00	8.806760E-01	3.626640E+00
2.268890E+00	3.261760E+00	3.812450E+00
2.737620E+00	8.283900E-01	3.577160E+00
2.815990E+00	7.504680E-01	3.640120E+00
2.392810E+00	3.345410E+00	3.840140E+00
2.331520E+00	3.317030E+00	3.845370E+00
2.881890E+00	6.993460E-01	3.575510E+00
2.955880E+00	6.520320E-01	3.632230E+00
2.479880E+00	3.365410E+00	3.839850E+00
3.031990E+00	6.399650E-01	3.579040E+00
3.119090E+00	6.326090E-01	3.650570E+00
2.562660E+00	3.394910E+00	3.828820E+00
3.206710E+00	6.624600E-01	3.614650E+00
2.626460E+00	3.422920E+00	3.868710E+00
2.625100E+00	3.410850E+00	3.812910E+00
3.307280E+00	7.153640E-01	3.583400E+00
2.659560E+00	3.426280E+00	3.862790E+00
2.707390E+00	3.427210E+00	3.857120E+00
3.408620E+00	7.827390E-01	3.558480E+00
2.800800E+00	3.452290E+00	3.850460E+00
3.608110E+00	9.598520E-01	3.647490E+00
3.497240E+00	8.744410E-01	3.656790E+00
2.884370E+00	3.459180E+00	3.851780E+00
3.735860E+00	1.046280E+00	3.650490E+00
2.933220E+00	3.462360E+00	3.813340E+00
3.834920E+00	1.132400E+00	3.644200E+00
2.995510E+00	3.470330E+00	3.830440E+00
3.064120E+00	3.455240E+00	3.894220E+00
3.932200E+00	1.207240E+00	3.619170E+00
3.119670E+00	3.414880E+00	3.838410E+00
3.192610E+00	3.403710E+00	3.863330E+00
3.244300E+00	3.343260E+00	3.799120E+00
4.054430E+00	1.374610E+00	3.649410E+00
4.029250E+00	1.268890E+00	3.686370E+00
3.269940E+00	3.370050E+00	3.873650E+00
3.324390E+00	3.364570E+00	3.869160E+00
3.340170E+00	3.330420E+00	3.803130E+00
4.138840E+00	1.719030E+00	3.685930E+00
4.129360E+00	1.612590E+00	3.699920E+00
4.151760E+00	1.682740E+00	3.744300E+00
4.123620E+00	1.477190E+00	3.680010E+00
3.385560E+00	3.363480E+00	3.870560E+00
3.466510E+00	3.360170E+00	3.885650E+00
3.475540E+00	3.319210E+00	3.805240E+00
4.100770E+00	2.525190E+00	3.778380E+00
4.134560E+00	2.428060E+00	3.841420E+00
4.144090E+00	2.321380E+00	3.804430E+00
4.153580E+00	2.214210E+00	3.785160E+00
4.146690E+00	2.101030E+00	3.764470E+00
4.145990E+00	1.975550E+00	3.743980E+00
4.133220E+00	1.833710E+00	3.713310E+00
4.152460E+00	1.737920E+00	3.739900E+00
3.546110E+00	3.346950E+00	3.873390E+00
3.625260E+00	3.346530E+00	3.920400E+00
3.627380E+00	3.309310E+00	3.831720E+00
3.941120E+00	2.912170E+00	3.830680E+00
3.976990E+00	2.841800E+00	3.896180E+00
4.009430E+00	2.756750E+00	3.848690E+00
4.042370E+00	2.671310E+00	3.823370E+00
4.065740E+00	2.606960E+00	3.771950E+00
3.697240E+00	3.301880E+00	3.912790E+00
3.760360E+00	3.254380E+00	3.859640E+00
3.780360E+00	3.246040E+00	3.780720E+00
3.808900E+00	3.225410E+00	3.818810E+00
3.890010E+00	3.062870E+00	3.870500E+00
3.862230E+00	3.113160E+00	3.790660E+00
3.845430E+00	3.155960E+00	3.847300E+00
3.924710E+00	2.978180E+00	3.875510E+00
3.829290E+00	3.197750E+00	3.824750E+00
1.511420E+00	2.292680E+00	3.907930E+00
1.532190E+00	2.356570E+00	3.893260E+00
1.511620E+00	2.283370E+00	3.829070E+00
1.440170E+00	2.157470E+00	3.805660E+00
1.476730E+00	2.209090E+00	3.889700E+00
1.389450E+00	2.045150E+00	3.781390E+00
1.417100E+00	2.106860E+00	3.872480E+00
1.334070E+00	1.939030E+00	3.764680E+00
1.372930E+00	1.997310E+00	3.852650E+00
1.298000E+00	1.878140E+00	3.764510E+00
1.316500E+00	1.901800E+00	3.835010E+00
1.285810E+00	1.831330E+00	3.797820E+00
1.565180E+00	2.424090E+00	3.927740E+00
1.607210E+00	2.491090E+00	3.910300E+00
1.569030E+00	2.421200E+00	3.836260E+00
1.261530E+00	1.743630E+00	3.748840E+00
1.221410E+00	1.661320E+00	3.677430E+00
1.233580E+00	1.667550E+00	3.758300E+00
1.216510E+00	1.611890E+00	3.701150E+00
1.225750E+00	1.624180E+00	3.760790E+00
1.222450E+00	1.577290E+00	3.742490E+00
1.640420E+00	2.559450E+00	3.947610E+00
1.670980E+00	2.621940E+00	3.933230E+00
1.640820E+00	2.556360E+00	3.861480E+00
1.223850E+00	1.483290E+00	3.626910E+00
1.230160E+00	1.518090E+00	3.720190E+00
1.244820E+00	1.454870E+00	3.662010E+00
1.245630E+00	1.468310E+00	3.704390E+00
1.265230E+00	1.431480E+00	3.707980E+00
1.703970E+00	2.664920E+00	3.872940E+00
1.305890E+00	1.369560E+00	3.688280E+00
1.363990E+00	1.308130E+00	3.646070E+00
1.351560E+00	1.319910E+00	3.709550E+00
1.414840E+00	1.278880E+00	3.685450E+00
1.390940E+00	1.289730E+00	3.730020E+00
1.452690E+00	1.255010E+00	3.736690E+00
1.774150E+00	2.750680E+00	3.930300E+00
1.804660E+00	2.815850E+00	3.936230E+00
1.796010E+00	2.791240E+00	3.879080E+00
1.562980E+00	1.207440E+00	3.733460E+00
1.672030E+00	1.177840E+00	3.704800E+00
1.649480E+00	1.169990E+00	3.767080E+00
1.715190E+00	1.158600E+00	3.785050E+00
1.821560E+00	2.851130E+00	3.883030E+00
1.814650E+00	1.161680E+00	3.739840E+00
1.870410E+00	2.927940E+00	3.930260E+00
1.909420E+00	2.983240E+00	3.930580E+00
1.892600E+00	2.956190E+00	3.869580E+00
1.988630E+00	1.134990E+00	3.743840E+00
2.134970E+00	1.105430E+00	3.779160E+00
1.924430E+00	3.007380E+00	3.879700E+00
2.244400E+00	1.089130E+00	3.740000E+00
1.968490E+00	3.081630E+00	3.895650E+00
2.309830E+00	1.078460E+00	3.715010E+00
2.339190E+00	1.062640E+00	3.750390E+00
2.034610E+00	3.146250E+00	3.920840E+00
2.078280E+00	3.189590E+00	3.945210E+00
2.067120E+00	3.167250E+00	3.878260E+00
2.413110E+00	1.030150E+00	3.749860E+00
2.344170E+00	1.067210E+00	3.717150E+00
2.120100E+00	3.210840E+00	3.901880E+00
2.523960E+00	9.887890E-01	3.713640E+00
2.621980E+00	9.194260E-01	3.789210E+00
2.192520E+00	3.241210E+00	3.873720E+00
2.685640E+00	8.590480E-01	3.746830E+00
2.269150E+00	3.289420E+00	3.952220E+00
2.320030E+00	3.340270E+00	3.975200E+00
2.309420E+00	3.313100E+00	3.902660E+00
2.750280E+00	8.056400E-01	3.698470E+00
2.833270E+00	7.315600E-01	3.764830E+00
2.369960E+00	3.357150E+00	3.937970E+00
2.893120E+00	6.821030E-01	3.702540E+00
2.966890E+00	6.403220E-01	3.739710E+00
2.461310E+00	3.379800E+00	3.937020E+00
3.037320E+00	6.256490E-01	3.694010E+00
3.128860E+00	6.182820E-01	3.764490E+00
2.540090E+00	3.408740E+00	3.931810E+00
3.215800E+00	6.504760E-01	3.730300E+00
2.611250E+00	3.431110E+00	3.930410E+00
3.313970E+00	7.065380E-01	3.700930E+00
2.671060E+00	3.436080E+00	3.919770E+00
2.735370E+00	3.455880E+00	3.984800E+00
3.412240E+00	7.738460E-01	3.673350E+00
2.799090E+00	3.471030E+00	3.954360E+00
3.601680E+00	9.466780E-01	3.757080E+00
3.507310E+00	8.587390E-01	3.766290E+00
2.869750E+00	3.473230E+00	3.946940E+00
3.718280E+00	1.034790E+00	3.751500E+00
2.931140E+00	3.479600E+00	3.942210E+00
2.952750E+00	3.475760E+00	3.886020E+00
3.007600E+00	3.499480E+00	3.963660E+00
3.840910E+00	1.140520E+00	3.761500E+00
3.076140E+00	3.479800E+00	3.966990E+00
3.942450E+00	1.211090E+00	3.717550E+00
3.137570E+00	3.457420E+00	3.944740E+00
3.237320E+00	3.443970E+00	3.951910E+00
4.071650E+00	1.383370E+00	3.791720E+00
4.027730E+00	1.262440E+00	3.752320E+00
3.296730E+00	3.451540E+00	3.977540E+00
3.322030E+00	3.406440E+00	3.923870E+00
4.147990E+00	1.626040E+00	3.779360E+00
4.153780E+00	1.513400E+00	3.778290E+00
4.142060E+00	1.461810E+00	3.821290E+00
3.356430E+00	3.463200E+00	3.984070E+00
3.424230E+00	3.456070E+00	3.998840E+00
3.418530E+00	3.407200E+00	3.940350E+00
4.120820E+00	2.536890E+00	3.928740E+00
4.082600E+00	2.597230E+00	3.842780E+00
4.070650E+00	2.644310E+00	3.916770E+00
4.149320E+00	2.427750E+00	3.940400E+00
4.162230E+00	2.341250E+00	3.909650E+00
4.176430E+00	2.237910E+00	3.887090E+00
4.174630E+00	2.125290E+00	3.868720E+00
4.171470E+00	2.007680E+00	3.849380E+00
4.169540E+00	1.881830E+00	3.837110E+00
4.168220E+00	1.721530E+00	3.818690E+00
4.155900E+00	1.591450E+00	3.843610E+00
4.162710E+00	1.506540E+00	3.840420E+00
3.482390E+00	3.432390E+00	3.988190E+00
3.533750E+00	3.391670E+00	3.941580E+00
3.630740E+00	3.384280E+00	3.995780E+00
3.950330E+00	2.938110E+00	3.954690E+00
3.989120E+00	2.864260E+00	4.030710E+00
4.016600E+00	2.774250E+00	3.961100E+00
4.036400E+00	2.709830E+00	3.904570E+00
3.706250E+00	3.333770E+00	3.985720E+00
3.780070E+00	3.278660E+00	3.967160E+00
3.844030E+00	3.177160E+00	3.957220E+00
3.822160E+00	3.205720E+00	3.863270E+00
3.915610E+00	3.077240E+00	4.008600E+00
3.928790E+00	3.011860E+00	3.944150E+00
1.537390E+00	2.354420E+00	3.968560E+00
1.510470E+00	2.262480E+00	3.960670E+00
1.474120E+00	2.177540E+00	3.967780E+00
1.422950E+00	2.070160E+00	3.953590E+00
1.375770E+00	1.961360E+00	3.937180E+00
1.323760E+00	1.854040E+00	3.935740E+00
1.280750E+00	1.785130E+00	3.851910E+00
1.299590E+00	1.784590E+00	3.918220E+00
1.279890E+00	1.738470E+00	3.888230E+00
1.608610E+00	2.487880E+00	3.984830E+00
1.566560E+00	2.423560E+00	3.980070E+00
1.253400E+00	1.662020E+00	3.862870E+00
1.237400E+00	1.589710E+00	3.839670E+00
1.233650E+00	1.545270E+00	3.813200E+00
1.260580E+00	1.556360E+00	3.893420E+00
1.268140E+00	1.510560E+00	3.878960E+00
1.670440E+00	2.615260E+00	3.992450E+00
1.648620E+00	2.564210E+00	4.013730E+00
1.266560E+00	1.454960E+00	3.803810E+00
1.290370E+00	1.407340E+00	3.779740E+00
1.308720E+00	1.416650E+00	3.865740E+00
1.325620E+00	1.369090E+00	3.828180E+00
1.728930E+00	2.687930E+00	4.001560E+00
1.354180E+00	1.318720E+00	3.780830E+00
1.422030E+00	1.269080E+00	3.830640E+00
1.496410E+00	1.227440E+00	3.813630E+00
1.509290E+00	1.231550E+00	3.914640E+00
1.575160E+00	1.194520E+00	3.865670E+00
1.801600E+00	2.803450E+00	3.991160E+00
1.783830E+00	2.759430E+00	4.013130E+00
1.672910E+00	1.163260E+00	3.861820E+00
1.821640E+00	1.148700E+00	3.866960E+00
1.834600E+00	2.874060E+00	4.006430E+00
1.942360E+00	1.128320E+00	3.841330E+00
1.940910E+00	1.128090E+00	3.918650E+00
2.032910E+00	1.117840E+00	3.925560E+00
1.912270E+00	2.985960E+00	4.004950E+00
1.881520E+00	2.940090E+00	4.024800E+00
2.109330E+00	1.107940E+00	3.868010E+00
1.937430E+00	3.036660E+00	3.969570E+00
2.252790E+00	1.075960E+00	3.852300E+00
1.981920E+00	3.103460E+00	4.037870E+00
2.030650E+00	3.154910E+00	4.060670E+00
2.013290E+00	3.134710E+00	3.986670E+00
2.356020E+00	1.050180E+00	3.822380E+00
2.063360E+00	3.186390E+00	4.020620E+00
2.455300E+00	1.002730E+00	3.869820E+00
2.118300E+00	3.231060E+00	4.004880E+00
2.551590E+00	9.666340E-01	3.847930E+00
2.646090E+00	9.037860E-01	3.891220E+00
2.187550E+00	3.258920E+00	3.979680E+00
2.701950E+00	8.519480E-01	3.869340E+00
2.308040E+00	3.346970E+00	4.052590E+00
2.253590E+00	3.303730E+00	4.064630E+00
2.772740E+00	7.905620E-01	3.828590E+00
2.846850E+00	7.264440E-01	3.859300E+00
2.372180E+00	3.376130E+00	4.046870E+00
2.928000E+00	6.639340E-01	3.865980E+00
2.451910E+00	3.394950E+00	4.040710E+00
3.042540E+00	6.175370E-01	3.814160E+00
2.525400E+00	3.423610E+00	4.030780E+00
2.597230E+00	3.443720E+00	4.023980E+00
3.326640E+00	6.995080E-01	3.820640E+00
3.222840E+00	6.355210E-01	3.840870E+00
2.671210E+00	3.447270E+00	4.015210E+00
2.734470E+00	3.461820E+00	4.090490E+00
3.428030E+00	7.695400E-01	3.788170E+00
2.805600E+00	3.479370E+00	4.063050E+00
3.596880E+00	9.255620E-01	3.871230E+00
3.512140E+00	8.421350E-01	3.853300E+00
2.857890E+00	3.483090E+00	4.020620E+00
3.705170E+00	1.026630E+00	3.856430E+00
2.927420E+00	3.489030E+00	4.037340E+00
3.009460E+00	3.518800E+00	4.098850E+00
3.805070E+00	1.092140E+00	3.839160E+00
3.105130E+00	3.507240E+00	4.052980E+00
3.894440E+00	1.209570E+00	3.899830E+00
[truncated: 10,719 more rows]
