# Supplementary material for: A New MRI-Based Model of Heart Function with Coupled Hemodynamics and Application to Normal and Diseased Canine Left Ventricles
Source: Front Bioeng Biotechnol. 2015 Sep 23;3:140. doi: 10.3389/fbioe.2015.00140 (PMC4585083; doi:10.3389/fbioe.2015.00140)
Supplement: Supplementary file 5 [file Data_Sheet_5.ZIP › Case2_Normal_LBBB_Systole/nodes/case2_systole_time_0.3706.csv]

3.139550E+00	1.901540E+00	1.054570E+00
3.157980E+00	1.948470E+00	1.049210E+00
3.177760E+00	1.913070E+00	1.056300E+00
3.181750E+00	1.869360E+00	1.074810E+00
3.204220E+00	2.005680E+00	1.040450E+00
3.230860E+00	2.060700E+00	1.042560E+00
3.248660E+00	2.022490E+00	1.066850E+00
3.248260E+00	1.948700E+00	1.104140E+00
3.339420E+00	1.900480E+00	1.182460E+00
3.272370E+00	1.852190E+00	1.179110E+00
3.381230E+00	1.863080E+00	1.268650E+00
3.309270E+00	2.059200E+00	1.109990E+00
3.361450E+00	1.980270E+00	1.202670E+00
3.405920E+00	1.923910E+00	1.255220E+00
2.838510E+00	2.084380E+00	1.071830E+00
2.861720E+00	2.168340E+00	1.088160E+00
2.898010E+00	2.128110E+00	1.072940E+00
2.910060E+00	2.074520E+00	1.061390E+00
2.916090E+00	2.245090E+00	1.101990E+00
2.940580E+00	2.313590E+00	1.140660E+00
2.973980E+00	2.273720E+00	1.104130E+00
3.018160E+00	2.178250E+00	1.062170E+00
3.133910E+00	2.037600E+00	1.016150E+00
2.988520E+00	2.024460E+00	1.043680E+00
3.065430E+00	1.886370E+00	1.074960E+00
3.189060E+00	1.782210E+00	1.168050E+00
3.061230E+00	1.763680E+00	1.188230E+00
3.249400E+00	1.741250E+00	1.344160E+00
3.155330E+00	1.699080E+00	1.324980E+00
3.246060E+00	1.714880E+00	1.429340E+00
3.048380E+00	2.333510E+00	1.136340E+00
3.213420E+00	2.318840E+00	1.156440E+00
3.236050E+00	2.162360E+00	1.081750E+00
3.314380E+00	1.796090E+00	1.308330E+00
3.356920E+00	1.749210E+00	1.486750E+00
3.304760E+00	2.263170E+00	1.201070E+00
3.309700E+00	2.335290E+00	1.253390E+00
3.357830E+00	2.176350E+00	1.204900E+00
3.404310E+00	2.072930E+00	1.250600E+00
3.434600E+00	1.989060E+00	1.311720E+00
3.446660E+00	1.927010E+00	1.387440E+00
3.406960E+00	1.846130E+00	1.436490E+00
3.384240E+00	2.300960E+00	1.309760E+00
3.434280E+00	2.172650E+00	1.338860E+00
3.465420E+00	2.061780E+00	1.394260E+00
3.469020E+00	1.992390E+00	1.416800E+00
2.562450E+00	2.436800E+00	1.351870E+00
2.592720E+00	2.485660E+00	1.370960E+00
2.605980E+00	2.440430E+00	1.330360E+00
2.668880E+00	2.387910E+00	1.289880E+00
2.560270E+00	2.373420E+00	1.333220E+00
2.681620E+00	2.246650E+00	1.203300E+00
2.564830E+00	2.251800E+00	1.282260E+00
2.730900E+00	2.089430E+00	1.113230E+00
2.589740E+00	2.111110E+00	1.248980E+00
2.722430E+00	1.935150E+00	1.181690E+00
2.627120E+00	1.966870E+00	1.263790E+00
2.778260E+00	1.846590E+00	1.173570E+00
2.689950E+00	1.822050E+00	1.280680E+00
2.795190E+00	1.767720E+00	1.258980E+00
2.680480E+00	2.501240E+00	1.357310E+00
2.823730E+00	2.503620E+00	1.286360E+00
2.782590E+00	2.367950E+00	1.212850E+00
2.827150E+00	2.268300E+00	1.134200E+00
2.853000E+00	1.960060E+00	1.094780E+00
2.910070E+00	1.792860E+00	1.180570E+00
3.000890E+00	1.695330E+00	1.307450E+00
2.877250E+00	1.711120E+00	1.317120E+00
3.078010E+00	1.653410E+00	1.466410E+00
2.938920E+00	1.650250E+00	1.449280E+00
3.136550E+00	1.603740E+00	1.567740E+00
3.016180E+00	1.576150E+00	1.595020E+00
3.129920E+00	1.574600E+00	1.678680E+00
2.958240E+00	2.414330E+00	1.214870E+00
3.012470E+00	2.560500E+00	1.315570E+00
3.235420E+00	1.688130E+00	1.550510E+00
3.230030E+00	1.622080E+00	1.690570E+00
3.110480E+00	2.518910E+00	1.280890E+00
3.167850E+00	2.611540E+00	1.353860E+00
3.159520E+00	2.438310E+00	1.214700E+00
3.354750E+00	1.720190E+00	1.618510E+00
3.365960E+00	1.702580E+00	1.759280E+00
3.234780E+00	2.541780E+00	1.328080E+00
3.288500E+00	2.632110E+00	1.434010E+00
3.323870E+00	2.435570E+00	1.310010E+00
3.487280E+00	1.899850E+00	1.515080E+00
3.484070E+00	1.835460E+00	1.608950E+00
3.445180E+00	1.761020E+00	1.680810E+00
3.354960E+00	2.569640E+00	1.413550E+00
3.383660E+00	2.640470E+00	1.498490E+00
3.410090E+00	2.511170E+00	1.447290E+00
3.425830E+00	2.403660E+00	1.448220E+00
3.463130E+00	2.274330E+00	1.456400E+00
3.508850E+00	2.146900E+00	1.495270E+00
3.524810E+00	2.000930E+00	1.562220E+00
3.539400E+00	2.104350E+00	1.606150E+00
3.527750E+00	1.906450E+00	1.610270E+00
3.416140E+00	2.582590E+00	1.514980E+00
3.467810E+00	2.508120E+00	1.593960E+00
3.486980E+00	2.366390E+00	1.594260E+00
3.511850E+00	2.245830E+00	1.601430E+00
3.542450E+00	2.163770E+00	1.624940E+00
2.317980E+00	2.502160E+00	1.582690E+00
2.349540E+00	2.566810E+00	1.585730E+00
2.363620E+00	2.502220E+00	1.544620E+00
2.396110E+00	2.425950E+00	1.504230E+00
2.318460E+00	2.432280E+00	1.573240E+00
2.409640E+00	2.292650E+00	1.456710E+00
2.331690E+00	2.307470E+00	1.541560E+00
2.419520E+00	2.153540E+00	1.429120E+00
2.345480E+00	2.175710E+00	1.508360E+00
2.448350E+00	2.015060E+00	1.439470E+00
2.377660E+00	2.039660E+00	1.521270E+00
2.484040E+00	1.883900E+00	1.442430E+00
2.409890E+00	1.907790E+00	1.528590E+00
2.539860E+00	1.791420E+00	1.475700E+00
2.471730E+00	1.775680E+00	1.586520E+00
2.573020E+00	1.702110E+00	1.570690E+00
2.409980E+00	2.637800E+00	1.587930E+00
2.458140E+00	2.712570E+00	1.607800E+00
2.465560E+00	2.651310E+00	1.565490E+00
2.455850E+00	2.562930E+00	1.520980E+00
2.510340E+00	2.435140E+00	1.412860E+00
2.485390E+00	2.270340E+00	1.366570E+00
2.489970E+00	2.129630E+00	1.330360E+00
2.522370E+00	1.990060E+00	1.345230E+00
2.569300E+00	1.859500E+00	1.360940E+00
2.642350E+00	1.746260E+00	1.455530E+00
2.705400E+00	1.684790E+00	1.497540E+00
2.668670E+00	1.662660E+00	1.574820E+00
2.735140E+00	1.639620E+00	1.545990E+00
2.531290E+00	2.665460E+00	1.548510E+00
2.545890E+00	2.727380E+00	1.591490E+00
2.627680E+00	2.594010E+00	1.454280E+00
2.780660E+00	1.688260E+00	1.429840E+00
2.884640E+00	1.598870E+00	1.551570E+00
2.796580E+00	1.601580E+00	1.565140E+00
2.936060E+00	1.559480E+00	1.625930E+00
2.872450E+00	1.550960E+00	1.673250E+00
2.970150E+00	1.540590E+00	1.701070E+00
2.624940E+00	2.716660E+00	1.560310E+00
2.762350E+00	2.698290E+00	1.535200E+00
2.751410E+00	2.641150E+00	1.464170E+00
2.773820E+00	2.593430E+00	1.397990E+00
3.198280E+00	1.576440E+00	1.799200E+00
3.067650E+00	1.541960E+00	1.811080E+00
3.176500E+00	1.553550E+00	1.913590E+00
2.838980E+00	2.672400E+00	1.463880E+00
2.860920E+00	2.719260E+00	1.529200E+00
2.938270E+00	2.634390E+00	1.405720E+00
3.325680E+00	1.609530E+00	1.823010E+00
3.285420E+00	1.576760E+00	1.925720E+00
2.947450E+00	2.718580E+00	1.523040E+00
3.106480E+00	2.719580E+00	1.515420E+00
3.092440E+00	2.646540E+00	1.409780E+00
3.394020E+00	1.659860E+00	1.866790E+00
3.410030E+00	1.628520E+00	1.976600E+00
3.221580E+00	2.696710E+00	1.469930E+00
3.215690E+00	2.745770E+00	1.549680E+00
3.535520E+00	1.806100E+00	1.753950E+00
3.526920E+00	1.755800E+00	1.844120E+00
3.475210E+00	1.691760E+00	1.908840E+00
3.282890E+00	2.741390E+00	1.588860E+00
3.342800E+00	2.694030E+00	1.551020E+00
3.578650E+00	2.108310E+00	1.723700E+00
3.594320E+00	2.001910E+00	1.778190E+00
3.564680E+00	1.896760E+00	1.769930E+00
3.581960E+00	1.807550E+00	1.844630E+00
3.443600E+00	2.649340E+00	1.622310E+00
3.533860E+00	2.589790E+00	1.716280E+00
3.540740E+00	2.521060E+00	1.689800E+00
3.548240E+00	2.444620E+00	1.703520E+00
3.557830E+00	2.317590E+00	1.733450E+00
3.565850E+00	2.394420E+00	1.813460E+00
3.566470E+00	2.210600E+00	1.707120E+00
3.561240E+00	2.503350E+00	1.787340E+00
3.568690E+00	2.445140E+00	1.805790E+00
2.160360E+00	2.583220E+00	1.754460E+00
2.195480E+00	2.650200E+00	1.758410E+00
2.213340E+00	2.583260E+00	1.710840E+00
2.258760E+00	2.498580E+00	1.645010E+00
2.158830E+00	2.510780E+00	1.736800E+00
2.255650E+00	2.332930E+00	1.632720E+00
2.176080E+00	2.373970E+00	1.718610E+00
2.272870E+00	2.196870E+00	1.602420E+00
2.179190E+00	2.205730E+00	1.707830E+00
2.309130E+00	2.067330E+00	1.602110E+00
2.247290E+00	2.094500E+00	1.677610E+00
2.336190E+00	1.937690E+00	1.600070E+00
2.267850E+00	1.975790E+00	1.683840E+00
2.387680E+00	1.825990E+00	1.633640E+00
2.314240E+00	1.853600E+00	1.699000E+00
2.421620E+00	1.754740E+00	1.661500E+00
2.381450E+00	1.733680E+00	1.736330E+00
2.450740E+00	1.700030E+00	1.698960E+00
2.260950E+00	2.720700E+00	1.759240E+00
2.308910E+00	2.800060E+00	1.784610E+00
2.321770E+00	2.741600E+00	1.729840E+00
2.320630E+00	2.654820E+00	1.679190E+00
2.621630E+00	1.617470E+00	1.678220E+00
2.524520E+00	1.651320E+00	1.688150E+00
2.657600E+00	1.561460E+00	1.747070E+00
2.587210E+00	1.545020E+00	1.813610E+00
2.695240E+00	1.517840E+00	1.834990E+00
2.400070E+00	2.768870E+00	1.696310E+00
2.455880E+00	2.848180E+00	1.768050E+00
2.739170E+00	1.559200E+00	1.679290E+00
2.844130E+00	1.511050E+00	1.821640E+00
2.773750E+00	1.500660E+00	1.854220E+00
2.907020E+00	1.485040E+00	1.925060E+00
2.836670E+00	1.452060E+00	1.979560E+00
2.925560E+00	1.442700E+00	2.014720E+00
2.562800E+00	2.786410E+00	1.658770E+00
2.602270E+00	2.870140E+00	1.775120E+00
2.942220E+00	1.514760E+00	1.817660E+00
3.001520E+00	1.484440E+00	1.969270E+00
2.682810E+00	2.838260E+00	1.707630E+00
2.735990E+00	2.875400E+00	1.799600E+00
2.722670E+00	2.780010E+00	1.630910E+00
3.246560E+00	1.551830E+00	2.028470E+00
3.128220E+00	1.511170E+00	2.014850E+00
3.234150E+00	1.518400E+00	2.130210E+00
2.807330E+00	2.832900E+00	1.729390E+00
2.843260E+00	2.871430E+00	1.819120E+00
2.893350E+00	2.790140E+00	1.617340E+00
3.348280E+00	1.580140E+00	2.042910E+00
3.334080E+00	1.552090E+00	2.142040E+00
2.890190E+00	2.897820E+00	1.856330E+00
2.903750E+00	2.922610E+00	1.910670E+00
2.928980E+00	2.902810E+00	1.869830E+00
2.942720E+00	2.865820E+00	1.801270E+00
3.028420E+00	2.829840E+00	1.724700E+00
3.066860E+00	2.789490E+00	1.628470E+00
3.415860E+00	1.597680E+00	2.061240E+00
3.408900E+00	1.584380E+00	2.120810E+00
2.968820E+00	2.911070E+00	1.920990E+00
3.048530E+00	2.895850E+00	1.893410E+00
3.069210E+00	2.864880E+00	1.819890E+00
3.157880E+00	2.853120E+00	1.761870E+00
3.244800E+00	2.813190E+00	1.642280E+00
3.552950E+00	1.740920E+00	1.986540E+00
3.541310E+00	1.677250E+00	2.064730E+00
3.487210E+00	1.600080E+00	2.101310E+00
3.150110E+00	2.899900E+00	1.894740E+00
3.244250E+00	2.904320E+00	1.863120E+00
3.269850E+00	2.867280E+00	1.788150E+00
3.359700E+00	2.854280E+00	1.787940E+00
3.412900E+00	2.786390E+00	1.686830E+00
3.640580E+00	2.063660E+00	1.897880E+00
3.656780E+00	1.946660E+00	1.951820E+00
3.675730E+00	2.028090E+00	2.020760E+00
3.629590E+00	1.797730E+00	1.981140E+00
3.602310E+00	1.735890E+00	2.069320E+00
3.338230E+00	2.904280E+00	1.894970E+00
3.429000E+00	2.897190E+00	1.888980E+00
3.446550E+00	2.847320E+00	1.825120E+00
3.495230E+00	2.799370E+00	1.833860E+00
3.524700E+00	2.701420E+00	1.800880E+00
3.600110E+00	2.338400E+00	1.878410E+00
3.635730E+00	2.206330E+00	1.912690E+00
3.627430E+00	2.309970E+00	1.963960E+00
3.663000E+00	2.095050E+00	1.999820E+00
3.507140E+00	2.862790E+00	1.941560E+00
3.571090E+00	2.782870E+00	1.928090E+00
3.590930E+00	2.684270E+00	1.953750E+00
3.584290E+00	2.577950E+00	1.908170E+00
3.604350E+00	2.433440E+00	1.924190E+00
3.614270E+00	2.359530E+00	1.942150E+00
2.024960E+00	2.652730E+00	1.956520E+00
2.068380E+00	2.735830E+00	1.964310E+00
2.070600E+00	2.658360E+00	1.904930E+00
2.101760E+00	2.576850E+00	1.822380E+00
2.009690E+00	2.579140E+00	1.926840E+00
2.094670E+00	2.414170E+00	1.806250E+00
2.016180E+00	2.450000E+00	1.898300E+00
2.104260E+00	2.277940E+00	1.777010E+00
2.014230E+00	2.279350E+00	1.879240E+00
2.118410E+00	2.202830E+00	1.773710E+00
2.078560E+00	2.202440E+00	1.824400E+00
2.117580E+00	2.130030E+00	1.811290E+00
2.178230E+00	1.882990E+00	1.853490E+00
2.156940E+00	1.938000E+00	1.837930E+00
2.225510E+00	1.895480E+00	1.783190E+00
2.292310E+00	1.773350E+00	1.807700E+00
2.210570E+00	1.813270E+00	1.875380E+00
2.351840E+00	1.660920E+00	1.858170E+00
2.267270E+00	1.697500E+00	1.915940E+00
2.391800E+00	1.593990E+00	1.906280E+00
2.336050E+00	1.578450E+00	1.989660E+00
2.426380E+00	1.535890E+00	1.978950E+00
2.167580E+00	2.735130E+00	1.843050E+00
2.154560E+00	2.812210E+00	1.924530E+00
2.182670E+00	2.033530E+00	1.767160E+00
2.456820E+00	1.605590E+00	1.836040E+00
2.531320E+00	1.522040E+00	1.889800E+00
2.503580E+00	1.497820E+00	1.995080E+00
2.583730E+00	1.482970E+00	1.977010E+00
2.191150E+00	2.861110E+00	1.939470E+00
2.272880E+00	2.899890E+00	1.959810E+00
2.233700E+00	2.843790E+00	1.874870E+00
2.747400E+00	1.463370E+00	1.962170E+00
2.664440E+00	1.480220E+00	1.969140E+00
2.782260E+00	1.419200E+00	2.032460E+00
2.731700E+00	1.398560E+00	2.099290E+00
2.821820E+00	1.386110E+00	2.107930E+00
2.360280E+00	2.882320E+00	1.860750E+00
2.388100E+00	2.942630E+00	1.935380E+00
2.991780E+00	1.425660E+00	2.090950E+00
2.910250E+00	1.396870E+00	2.123040E+00
3.002240E+00	1.391210E+00	2.189830E+00
2.459830E+00	2.969400E+00	1.964230E+00
2.530270E+00	2.989320E+00	2.035340E+00
2.527070E+00	2.961140E+00	1.957740E+00
2.502290E+00	2.933190E+00	1.874520E+00
3.065540E+00	1.454890E+00	2.083270E+00
3.062160E+00	1.419300E+00	2.167390E+00
2.609650E+00	2.957400E+00	1.959120E+00
2.668880E+00	3.000160E+00	2.051120E+00
2.667220E+00	2.926630E+00	1.869190E+00
3.157240E+00	1.467810E+00	2.186120E+00
2.740450E+00	2.958310E+00	1.978070E+00
2.781510E+00	2.980340E+00	2.072710E+00
2.816310E+00	2.908890E+00	1.899660E+00
3.327150E+00	1.501200E+00	2.276910E+00
2.833930E+00	2.987960E+00	2.118050E+00
2.843460E+00	3.003970E+00	2.171100E+00
2.874470E+00	2.992300E+00	2.126120E+00
2.902350E+00	2.958410E+00	2.037690E+00
3.474580E+00	1.572520E+00	2.235980E+00
2.906150E+00	3.001320E+00	2.166280E+00
2.974310E+00	2.974230E+00	2.145480E+00
3.007710E+00	2.953240E+00	2.094960E+00
3.085830E+00	2.934040E+00	2.028430E+00
3.561170E+00	1.632640E+00	2.199260E+00
3.568240E+00	1.601130E+00	2.273290E+00
3.065390E+00	2.969690E+00	2.158530E+00
3.150520E+00	2.961810E+00	2.136500E+00
3.189460E+00	2.954120E+00	2.076250E+00
3.267500E+00	2.946630E+00	2.008060E+00
3.718020E+00	1.962080E+00	2.092270E+00
3.713490E+00	1.850800E+00	2.141540E+00
3.646250E+00	1.728110E+00	2.206470E+00
3.743710E+00	1.791760E+00	2.265170E+00
3.631040E+00	1.623580E+00	2.282160E+00
3.242290E+00	2.979060E+00	2.139080E+00
3.325960E+00	2.976290E+00	2.126920E+00
3.365230E+00	2.964860E+00	2.078840E+00
3.437960E+00	2.941800E+00	2.031270E+00
3.665110E+00	2.284590E+00	2.103560E+00
3.625200E+00	2.354790E+00	2.006270E+00
3.647270E+00	2.385720E+00	2.092450E+00
3.687380E+00	2.191140E+00	2.093860E+00
3.722650E+00	2.071240E+00	2.152900E+00
3.744960E+00	1.928140E+00	2.224840E+00
3.748030E+00	1.851510E+00	2.255710E+00
3.415830E+00	2.987750E+00	2.149860E+00
3.488950E+00	2.967140E+00	2.152680E+00
3.512840E+00	2.940790E+00	2.114480E+00
3.548260E+00	2.903640E+00	2.081190E+00
3.596750E+00	2.827070E+00	2.054240E+00
3.613690E+00	2.717030E+00	2.070140E+00
3.636040E+00	2.610980E+00	2.091300E+00
3.660720E+00	2.493050E+00	2.131760E+00
3.669460E+00	2.554830E+00	2.178570E+00
3.564560E+00	2.939080E+00	2.204990E+00
3.616140E+00	2.857340E+00	2.189550E+00
3.640220E+00	2.753300E+00	2.192560E+00
3.659970E+00	2.658800E+00	2.196980E+00
3.673440E+00	2.589250E+00	2.209590E+00
1.911960E+00	2.690370E+00	2.154840E+00
1.949610E+00	2.768790E+00	2.158180E+00
1.942080E+00	2.699750E+00	2.104860E+00
1.963340E+00	2.634280E+00	2.022750E+00
1.884500E+00	2.625640E+00	2.122180E+00
1.935590E+00	2.489130E+00	1.982860E+00
1.867260E+00	2.517070E+00	2.071680E+00
1.934330E+00	2.347260E+00	1.963000E+00
1.866660E+00	2.381430E+00	2.046470E+00
1.940990E+00	2.257690E+00	1.953310E+00
1.874620E+00	2.239800E+00	2.027930E+00
1.958310E+00	2.179720E+00	1.965570E+00
2.019460E+00	1.983180E+00	1.985890E+00
2.021910E+00	2.025090E+00	1.963200E+00
2.044850E+00	1.990580E+00	1.955400E+00
2.046530E+00	1.947640E+00	1.971570E+00
2.122780E+00	1.731600E+00	2.041200E+00
2.104140E+00	1.788350E+00	2.013890E+00
2.173670E+00	1.741610E+00	1.974310E+00
2.237270E+00	1.633490E+00	2.022350E+00
2.155310E+00	1.663400E+00	2.075790E+00
2.282870E+00	1.568480E+00	2.069950E+00
2.230740E+00	1.552160E+00	2.158560E+00
2.326130E+00	1.508420E+00	2.138780E+00
2.007860E+00	2.762750E+00	2.062530E+00
2.041440E+00	2.835510E+00	2.113910E+00
2.041650E+00	2.128730E+00	1.907080E+00
2.091030E+00	2.006600E+00	1.891190E+00
2.123310E+00	1.874130E+00	1.925830E+00
2.458930E+00	1.488260E+00	2.062070E+00
2.413030E+00	1.471540E+00	2.140380E+00
2.497310E+00	1.439830E+00	2.143570E+00
2.098070E+00	2.892810E+00	2.118360E+00
2.169040E+00	2.943180E+00	2.159010E+00
2.151210E+00	2.912800E+00	2.085850E+00
2.125380E+00	2.859160E+00	2.019260E+00
2.640740E+00	1.422110E+00	2.094460E+00
2.567770E+00	1.428040E+00	2.112250E+00
2.681090E+00	1.372830E+00	2.165920E+00
2.636010E+00	1.348430E+00	2.232510E+00
2.725940E+00	1.332430E+00	2.240430E+00
2.224850E+00	2.934250E+00	2.060730E+00
2.263870E+00	2.987910E+00	2.124320E+00
2.871060E+00	1.353810E+00	2.203800E+00
2.812510E+00	1.332520E+00	2.234420E+00
2.875050E+00	1.322840E+00	2.278080E+00
2.331540E+00	3.015260E+00	2.145160E+00
2.398640E+00	3.042730E+00	2.208180E+00
2.388320E+00	3.022520E+00	2.125920E+00
2.364040E+00	2.984760E+00	2.047090E+00
2.950070E+00	1.345070E+00	2.271720E+00
2.462090E+00	3.033570E+00	2.121770E+00
2.502920E+00	3.057650E+00	2.210580E+00
3.098440E+00	1.382780E+00	2.293670E+00
2.570860E+00	3.062570E+00	2.255280E+00
2.632900E+00	3.077930E+00	2.323910E+00
2.627490E+00	3.059460E+00	2.247830E+00
2.602200E+00	3.036200E+00	2.161830E+00
3.250550E+00	1.426310E+00	2.328190E+00
3.204820E+00	1.385370E+00	2.395910E+00
3.291240E+00	1.393400E+00	2.424010E+00
2.699920E+00	3.057560E+00	2.244740E+00
2.752540E+00	3.075650E+00	2.342980E+00
2.750960E+00	3.021900E+00	2.150800E+00
3.325390E+00	1.451330E+00	2.352400E+00
3.328150E+00	1.430190E+00	2.404860E+00
2.838100E+00	3.023340E+00	2.266670E+00
2.831840E+00	3.056330E+00	2.362860E+00
3.482050E+00	1.521380E+00	2.402730E+00
3.380760E+00	1.472550E+00	2.409930E+00
2.907910E+00	3.053120E+00	2.365440E+00
3.005650E+00	3.031130E+00	2.388920E+00
2.988360E+00	2.997310E+00	2.265260E+00
3.579670E+00	1.586010E+00	2.350770E+00
3.073170E+00	3.015180E+00	2.347540E+00
3.069830E+00	3.033260E+00	2.403620E+00
3.157930E+00	2.985110E+00	2.270860E+00
3.731270E+00	1.738180E+00	2.353670E+00
3.682500E+00	1.644110E+00	2.393510E+00
3.716500E+00	1.707980E+00	2.428760E+00
3.130080E+00	3.023580E+00	2.393520E+00
3.206130E+00	3.010680E+00	2.369050E+00
3.248580E+00	3.008170E+00	2.318240E+00
3.328050E+00	2.997390E+00	2.262670E+00
3.695120E+00	2.349540E+00	2.285690E+00
3.699520E+00	2.258720E+00	2.273180E+00
3.709200E+00	2.187630E+00	2.221990E+00
3.762460E+00	2.099020E+00	2.325230E+00
3.763830E+00	2.043560E+00	2.298810E+00
3.794330E+00	1.966530E+00	2.316760E+00
3.795560E+00	1.829740E+00	2.377060E+00
3.803790E+00	1.920960E+00	2.403250E+00
3.750730E+00	1.742450E+00	2.440610E+00
3.287420E+00	3.023390E+00	2.379520E+00
3.369890E+00	3.020940E+00	2.370860E+00
3.416350E+00	3.018790E+00	2.325140E+00
3.490670E+00	2.994880E+00	2.284340E+00
3.695600E+00	2.527360E+00	2.289740E+00
3.705970E+00	2.444350E+00	2.323820E+00
3.796920E+00	2.021420E+00	2.389120E+00
3.808280E+00	1.962240E+00	2.418460E+00
3.448620E+00	3.026770E+00	2.400520E+00
3.542430E+00	3.008240E+00	2.430390E+00
3.569620E+00	2.993760E+00	2.363990E+00
3.595480E+00	2.957330E+00	2.335390E+00
3.633020E+00	2.874220E+00	2.329700E+00
3.675420E+00	2.780920E+00	2.332830E+00
3.679600E+00	2.824610E+00	2.408100E+00
3.693520E+00	2.673390E+00	2.324870E+00
3.694130E+00	2.598550E+00	2.297310E+00
3.607240E+00	2.966690E+00	2.448770E+00
3.638880E+00	2.894500E+00	2.436630E+00
3.662940E+00	2.855260E+00	2.421470E+00
1.802540E+00	2.639570E+00	2.296360E+00
1.853850E+00	2.707320E+00	2.319480E+00
1.862470E+00	2.664140E+00	2.223640E+00
1.810530E+00	2.535900E+00	2.171640E+00
1.767000E+00	2.563680E+00	2.267340E+00
1.807290E+00	2.410330E+00	2.137210E+00
1.736730E+00	2.417460E+00	2.249140E+00
1.810660E+00	2.296300E+00	2.100650E+00
1.761830E+00	2.319660E+00	2.173000E+00
1.820940E+00	2.225800E+00	2.099540E+00
1.776550E+00	2.228740E+00	2.157660E+00
1.822840E+00	2.157210E+00	2.120440E+00
2.085940E+00	1.574640E+00	2.252850E+00
2.056490E+00	1.626270E+00	2.222390E+00
2.126530E+00	1.597590E+00	2.187950E+00
2.176210E+00	1.531870E+00	2.228450E+00
2.125330E+00	1.509880E+00	2.305320E+00
2.215030E+00	1.472400E+00	2.289600E+00
1.885440E+00	2.778080E+00	2.328190E+00
1.941280E+00	2.838620E+00	2.331100E+00
1.912390E+00	2.781130E+00	2.261380E+00
1.974670E+00	2.079570E+00	1.985930E+00
1.900660E+00	2.105580E+00	2.047840E+00
1.965440E+00	1.969900E+00	2.043060E+00
2.044290E+00	1.860910E+00	2.030210E+00
1.980750E+00	1.845900E+00	2.113500E+00
2.061730E+00	1.729160E+00	2.127010E+00
2.363380E+00	1.449430E+00	2.207770E+00
2.309260E+00	1.434600E+00	2.286930E+00
2.399130E+00	1.397250E+00	2.290920E+00
2.013210E+00	2.909290E+00	2.334540E+00
2.083950E+00	2.964820E+00	2.374680E+00
2.060540E+00	2.935000E+00	2.301220E+00
2.030730E+00	2.879760E+00	2.225140E+00
2.556730E+00	1.366310E+00	2.233270E+00
2.488720E+00	1.364970E+00	2.311480E+00
2.593060E+00	1.329970E+00	2.294880E+00
2.565790E+00	1.321990E+00	2.340650E+00
2.625060E+00	1.293810E+00	2.370920E+00
2.133500E+00	2.957730E+00	2.274150E+00
2.178490E+00	3.005910E+00	2.338040E+00
2.783950E+00	1.290820E+00	2.332720E+00
2.717080E+00	1.279070E+00	2.374940E+00
2.793180E+00	1.252520E+00	2.404230E+00
2.236260E+00	3.044540E+00	2.352420E+00
2.303100E+00	3.073160E+00	2.410440E+00
2.287200E+00	3.050720E+00	2.328950E+00
2.255330E+00	3.019560E+00	2.244330E+00
2.880250E+00	1.274800E+00	2.389810E+00
2.356440E+00	3.059200E+00	2.316670E+00
2.398090E+00	3.094900E+00	2.395780E+00
3.039330E+00	1.302580E+00	2.414430E+00
2.990530E+00	1.231850E+00	2.482090E+00
3.075330E+00	1.235820E+00	2.510380E+00
2.455880E+00	3.120940E+00	2.421380E+00
2.517970E+00	3.134160E+00	2.491800E+00
2.508140E+00	3.120250E+00	2.408020E+00
2.486380E+00	3.089590E+00	2.324660E+00
3.146160E+00	1.344050E+00	2.423610E+00
3.149430E+00	1.289840E+00	2.504780E+00
2.581710E+00	3.108590E+00	2.415430E+00
2.644750E+00	3.126150E+00	2.521100E+00
3.263540E+00	1.341580E+00	2.495100E+00
2.697860E+00	3.110690E+00	2.426090E+00
2.757720E+00	3.125110E+00	2.541280E+00
3.386240E+00	1.414690E+00	2.504460E+00
2.827120E+00	3.081490E+00	2.456890E+00
2.831270E+00	3.110160E+00	2.559230E+00
3.463590E+00	1.458870E+00	2.480180E+00
3.483950E+00	1.429840E+00	2.532150E+00
2.898390E+00	3.104440E+00	2.559490E+00
2.988900E+00	3.085180E+00	2.561050E+00
2.946690E+00	3.072490E+00	2.465900E+00
3.606290E+00	1.564270E+00	2.488420E+00
3.530950E+00	1.487100E+00	2.554660E+00
3.063170E+00	3.047590E+00	2.481190E+00
3.053360E+00	3.076230E+00	2.568380E+00
3.722380E+00	1.690860E+00	2.501820E+00
3.707400E+00	1.600630E+00	2.550680E+00
3.121230E+00	3.072790E+00	2.568690E+00
3.187410E+00	3.056820E+00	2.568950E+00
3.197810E+00	3.029260E+00	2.477990E+00
3.731240E+00	2.267140E+00	2.354760E+00
3.764990E+00	2.188250E+00	2.380090E+00
3.806850E+00	1.906490E+00	2.503940E+00
3.817100E+00	1.810670E+00	2.540710E+00
3.781500E+00	1.746710E+00	2.526920E+00
3.260830E+00	3.060300E+00	2.567810E+00
3.333810E+00	3.056600E+00	2.577930E+00
3.348350E+00	3.033050E+00	2.489920E+00
3.730330E+00	2.471910E+00	2.414630E+00
3.743510E+00	2.383910E+00	2.478380E+00
3.759220E+00	2.264410E+00	2.477240E+00
3.801590E+00	2.156840E+00	2.533200E+00
3.790730E+00	2.068340E+00	2.497010E+00
3.809100E+00	1.982940E+00	2.489940E+00
3.405380E+00	3.057220E+00	2.596980E+00
3.486490E+00	3.048380E+00	2.636680E+00
3.483850E+00	3.029170E+00	2.536130E+00
3.710820E+00	2.770470E+00	2.453530E+00
3.720660E+00	2.679370E+00	2.470330E+00
3.727520E+00	2.547740E+00	2.468120E+00
3.747330E+00	2.603730E+00	2.570420E+00
3.752170E+00	2.453830E+00	2.508890E+00
3.539610E+00	3.036280E+00	2.622180E+00
3.603360E+00	2.996230E+00	2.603370E+00
3.653360E+00	2.897240E+00	2.569730E+00
3.700990E+00	2.818690E+00	2.526300E+00
3.734930E+00	2.709580E+00	2.565100E+00
3.745100E+00	2.651850E+00	2.573880E+00
1.717500E+00	2.601640E+00	2.451340E+00
1.766000E+00	2.674740E+00	2.476340E+00
1.763140E+00	2.621710E+00	2.372250E+00
1.716770E+00	2.492360E+00	2.336470E+00
1.692620E+00	2.527430E+00	2.426380E+00
1.695970E+00	2.413600E+00	2.328680E+00
1.669590E+00	2.421050E+00	2.396160E+00
1.676100E+00	2.332240E+00	2.332160E+00
1.965550E+00	1.517740E+00	2.430120E+00
1.937500E+00	1.604720E+00	2.357370E+00
2.035080E+00	1.563230E+00	2.321880E+00
2.072380E+00	1.503890E+00	2.360790E+00
2.035620E+00	1.491470E+00	2.411460E+00
2.091110E+00	1.453190E+00	2.420960E+00
1.841920E+00	2.817040E+00	2.531850E+00
1.890140E+00	2.866410E+00	2.543270E+00
1.868470E+00	2.825280E+00	2.485280E+00
1.859670E+00	2.766480E+00	2.407420E+00
1.817290E+00	2.765620E+00	2.507600E+00
1.714850E+00	2.265170E+00	2.240860E+00
1.737170E+00	2.131310E+00	2.228650E+00
1.833860E+00	2.021350E+00	2.157350E+00
1.747820E+00	2.006610E+00	2.258500E+00
1.889160E+00	1.888190E+00	2.169220E+00
1.793650E+00	1.912540E+00	2.252870E+00
1.946360E+00	1.772780E+00	2.204200E+00
1.852900E+00	1.804900E+00	2.270490E+00
1.986640E+00	1.665610E+00	2.252310E+00
1.900290E+00	1.700410E+00	2.306020E+00
2.253150E+00	1.421010E+00	2.359100E+00
2.188940E+00	1.407450E+00	2.430750E+00
2.291930E+00	1.372120E+00	2.437540E+00
1.952030E+00	2.928610E+00	2.546010E+00
2.008580E+00	2.986660E+00	2.581570E+00
1.990040E+00	2.956220E+00	2.512050E+00
1.963830E+00	2.896720E+00	2.446360E+00
2.438190E+00	1.350280E+00	2.382040E+00
2.388160E+00	1.334810E+00	2.448000E+00
2.479510E+00	1.296390E+00	2.465610E+00
2.054040E+00	2.981570E+00	2.483690E+00
2.107230E+00	3.016910E+00	2.551400E+00
2.578520E+00	1.251690E+00	2.476280E+00
2.674090E+00	1.227950E+00	2.473870E+00
2.644620E+00	1.198590E+00	2.531590E+00
2.696870E+00	1.176230E+00	2.558740E+00
2.168770E+00	3.061870E+00	2.579360E+00
2.228230E+00	3.093600E+00	2.587490E+00
2.207910E+00	3.074600E+00	2.536030E+00
2.178380E+00	3.037500E+00	2.457550E+00
2.797910E+00	1.183790E+00	2.507910E+00
2.267850E+00	3.088960E+00	2.520990E+00
2.299780E+00	3.122260E+00	2.621690E+00
2.924450E+00	1.181050E+00	2.522170E+00
2.892640E+00	1.127680E+00	2.587690E+00
2.967200E+00	1.125380E+00	2.600520E+00
2.382030E+00	3.153130E+00	2.634260E+00
2.442920E+00	3.171830E+00	2.648010E+00
2.418460E+00	3.155830E+00	2.593380E+00
2.389390E+00	3.121460E+00	2.518460E+00
3.041290E+00	1.168280E+00	2.573110E+00
2.477860E+00	3.159570E+00	2.589010E+00
2.535510E+00	3.183750E+00	2.712070E+00
3.149370E+00	1.220740E+00	2.592320E+00
2.591210E+00	3.155270E+00	2.610100E+00
2.655500E+00	3.179450E+00	2.717260E+00
3.244230E+00	1.277580E+00	2.586890E+00
2.711010E+00	3.165090E+00	2.636970E+00
2.718000E+00	3.185380E+00	2.720390E+00
3.371710E+00	1.331900E+00	2.650310E+00
2.766650E+00	3.178260E+00	2.720090E+00
2.846900E+00	3.139100E+00	2.663630E+00
3.491860E+00	1.404600E+00	2.604370E+00
2.966310E+00	3.142720E+00	2.717270E+00
2.948360E+00	3.126070E+00	2.629540E+00
3.636420E+00	1.532940E+00	2.629320E+00
3.562150E+00	1.467520E+00	2.692310E+00
3.045240E+00	3.101160E+00	2.650070E+00
3.029230E+00	3.126790E+00	2.737010E+00
3.750410E+00	1.670600E+00	2.618440E+00
3.708380E+00	1.589330E+00	2.693100E+00
3.095750E+00	3.125370E+00	2.741070E+00
3.158250E+00	3.114990E+00	2.742930E+00
3.173590E+00	3.084630E+00	2.655840E+00
3.830470E+00	1.845520E+00	2.626460E+00
3.801840E+00	1.757560E+00	2.675020E+00
3.819490E+00	1.817350E+00	2.701990E+00
3.223080E+00	3.096620E+00	2.744040E+00
3.293900E+00	3.102050E+00	2.745430E+00
3.313190E+00	3.081570E+00	2.664150E+00
3.807230E+00	2.302380E+00	2.612870E+00
3.835610E+00	2.189240E+00	2.644730E+00
3.833080E+00	2.251630E+00	2.707640E+00
3.839420E+00	2.067470E+00	2.655730E+00
3.842600E+00	1.945050E+00	2.630650E+00
3.824860E+00	1.863370E+00	2.707200E+00
3.356350E+00	3.089120E+00	2.767030E+00
3.434390E+00	3.085550E+00	2.799380E+00
3.436100E+00	3.069990E+00	2.707030E+00
3.779320E+00	2.533870E+00	2.637240E+00
3.805540E+00	2.413160E+00	2.660720E+00
3.809490E+00	2.489710E+00	2.703660E+00
3.826360E+00	2.307850E+00	2.700770E+00
3.480260E+00	3.068650E+00	2.783480E+00
3.549630E+00	3.046180E+00	2.745110E+00
3.631970E+00	2.994560E+00	2.754450E+00
3.650360E+00	2.963070E+00	2.705350E+00
3.681490E+00	2.917170E+00	2.700770E+00
3.728770E+00	2.831180E+00	2.707630E+00
3.729180E+00	2.878520E+00	2.784470E+00
3.750510E+00	2.718890E+00	2.696120E+00
3.766050E+00	2.611640E+00	2.683850E+00
3.800350E+00	2.529150E+00	2.729020E+00
3.685290E+00	2.945020E+00	2.783180E+00
3.715110E+00	2.913260E+00	2.787100E+00
1.564710E+00	2.122060E+00	2.482550E+00
1.582010E+00	2.182750E+00	2.467030E+00
1.592260E+00	2.124720E+00	2.438140E+00
1.617380E+00	2.053020E+00	2.413070E+00
1.565940E+00	2.053910E+00	2.485540E+00
1.642780E+00	1.966490E+00	2.399160E+00
1.567430E+00	1.930370E+00	2.492260E+00
1.639560E+00	1.870680E+00	2.437010E+00
1.844460E+00	1.522490E+00	2.512380E+00
1.814690E+00	1.573040E+00	2.490070E+00
1.883060E+00	1.552460E+00	2.449260E+00
1.895680E+00	1.483550E+00	2.517210E+00
1.807160E+00	2.856230E+00	2.753150E+00
1.859630E+00	2.902520E+00	2.736460E+00
1.831270E+00	2.856050E+00	2.688430E+00
1.817620E+00	2.804860E+00	2.599280E+00
1.777130E+00	2.790330E+00	2.705050E+00
1.764630E+00	2.707980E+00	2.555040E+00
1.740640E+00	2.703380E+00	2.641800E+00
1.692310E+00	2.595540E+00	2.540520E+00
1.643020E+00	2.452730E+00	2.499750E+00
1.623560E+00	2.307410E+00	2.448590E+00
1.648460E+00	2.182890E+00	2.357020E+00
1.681760E+00	2.045700E+00	2.328830E+00
1.708210E+00	1.924250E+00	2.342500E+00
1.768680E+00	1.825860E+00	2.341740E+00
1.703200E+00	1.828840E+00	2.403740E+00
1.817300E+00	1.727680E+00	2.366230E+00
1.740170E+00	1.746750E+00	2.426380E+00
1.853220E+00	1.633660E+00	2.401660E+00
1.777380E+00	1.656290E+00	2.453970E+00
2.010800E+00	1.421670E+00	2.531360E+00
2.107630E+00	1.395600E+00	2.501000E+00
2.090640E+00	1.370420E+00	2.569130E+00
2.158360E+00	1.349030E+00	2.570320E+00
1.911950E+00	2.916470E+00	2.645890E+00
1.915290E+00	2.968110E+00	2.762780E+00
2.333860E+00	1.320170E+00	2.514070E+00
2.273360E+00	1.315800E+00	2.585080E+00
2.375020E+00	1.275370E+00	2.586680E+00
1.982230E+00	3.019550E+00	2.772620E+00
2.052050E+00	3.034510E+00	2.752930E+00
1.989990E+00	3.002050E+00	2.692040E+00
2.518920E+00	1.242450E+00	2.545100E+00
2.466020E+00	1.239790E+00	2.605870E+00
2.560290E+00	1.200110E+00	2.620830E+00
2.105680E+00	3.032880E+00	2.662590E+00
2.132630E+00	3.075370E+00	2.792190E+00
2.643360E+00	1.168480E+00	2.617400E+00
2.753050E+00	1.116280E+00	2.650340E+00
2.203920E+00	3.100150E+00	2.682080E+00
2.846340E+00	1.096830E+00	2.639130E+00
2.819750E+00	1.065890E+00	2.692530E+00
2.878740E+00	1.036790E+00	2.724150E+00
2.282230E+00	3.135110E+00	2.720070E+00
2.334020E+00	3.162320E+00	2.792040E+00
2.342170E+00	3.151420E+00	2.699210E+00
2.955540E+00	1.064880E+00	2.675390E+00
2.420420E+00	3.176390E+00	2.739730E+00
3.042870E+00	1.094870E+00	2.653230E+00
2.510970E+00	3.202630E+00	2.829680E+00
2.591180E+00	3.221220E+00	2.875390E+00
2.563840E+00	3.203270E+00	2.802160E+00
3.143420E+00	1.124160E+00	2.672610E+00
2.629290E+00	3.203320E+00	2.809940E+00
2.640420E+00	3.226850E+00	2.880060E+00
3.282150E+00	1.201930E+00	2.694320E+00
2.682630E+00	3.228410E+00	2.878500E+00
2.743830E+00	3.206490E+00	2.818230E+00
3.373830E+00	1.261020E+00	2.741200E+00
3.363020E+00	1.208860E+00	2.766820E+00
3.402030E+00	1.242040E+00	2.784200E+00
2.865250E+00	3.203120E+00	2.878380E+00
2.825450E+00	3.174670E+00	2.776700E+00
3.522870E+00	1.371880E+00	2.731570E+00
3.463280E+00	1.280920E+00	2.785710E+00
2.914480E+00	3.172260E+00	2.796520E+00
2.958880E+00	3.211400E+00	2.902190E+00
3.663660E+00	1.505560E+00	2.775270E+00
3.607060E+00	1.422170E+00	2.789050E+00
3.023510E+00	3.155510E+00	2.823400E+00
3.025100E+00	3.195800E+00	2.928910E+00
3.754060E+00	1.656590E+00	2.755250E+00
3.738370E+00	1.569820E+00	2.802340E+00
3.080690E+00	3.183050E+00	2.907520E+00
3.136030E+00	3.190570E+00	2.943520E+00
3.147540E+00	3.146480E+00	2.833470E+00
3.830150E+00	1.807430E+00	2.782070E+00
3.802870E+00	1.715680E+00	2.829540E+00
3.204640E+00	3.156720E+00	2.937090E+00
3.277260E+00	3.156710E+00	2.942730E+00
3.276820E+00	3.126180E+00	2.838580E+00
3.856800E+00	2.190210E+00	2.760200E+00
3.866290E+00	2.094550E+00	2.782670E+00
3.876630E+00	1.963820E+00	2.816270E+00
3.891990E+00	2.033850E+00	2.846910E+00
3.837600E+00	1.890460E+00	2.763110E+00
3.332450E+00	3.142890E+00	2.924390E+00
3.388610E+00	3.131740E+00	2.974070E+00
3.389740E+00	3.111710E+00	2.871770E+00
3.829500E+00	2.468160E+00	2.785950E+00
3.862770E+00	2.370350E+00	2.866510E+00
3.861730E+00	2.263260E+00	2.812250E+00
3.899480E+00	2.144580E+00	2.850190E+00
3.900430E+00	2.072790E+00	2.869100E+00
3.435940E+00	3.118810E+00	2.936400E+00
3.497680E+00	3.090310E+00	2.901890E+00
3.594630E+00	3.063320E+00	2.902730E+00
3.620340E+00	3.024520E+00	2.839710E+00
3.755910E+00	2.821720E+00	2.849180E+00
3.776560E+00	2.723000E+00	2.875890E+00
3.775010E+00	2.777140E+00	2.911890E+00
3.796280E+00	2.623280E+00	2.839190E+00
3.817390E+00	2.537450E+00	2.821900E+00
3.644460E+00	3.024000E+00	2.934630E+00
3.671900E+00	2.980130E+00	2.874780E+00
3.746380E+00	2.909000E+00	2.911160E+00
3.771950E+00	2.819940E+00	2.938700E+00
1.485160E+00	2.078080E+00	2.624080E+00
1.502480E+00	2.156170E+00	2.627930E+00
1.528440E+00	2.102930E+00	2.549830E+00
1.513130E+00	1.974910E+00	2.556240E+00
1.468430E+00	1.998220E+00	2.624480E+00
1.507920E+00	1.899580E+00	2.566990E+00
1.449060E+00	1.872860E+00	2.640830E+00
1.521190E+00	1.825520E+00	2.588990E+00
1.736110E+00	2.794090E+00	2.878980E+00
1.779070E+00	2.854610E+00	2.906200E+00
1.758200E+00	2.810270E+00	2.807920E+00
1.710920E+00	2.716270E+00	2.747930E+00
1.701650E+00	2.734990E+00	2.849500E+00
1.671350E+00	2.608810E+00	2.680160E+00
1.657090E+00	2.634820E+00	2.796520E+00
1.630960E+00	2.489060E+00	2.617050E+00
1.615470E+00	2.518410E+00	2.733220E+00
1.599250E+00	2.360590E+00	2.575990E+00
1.581980E+00	2.399790E+00	2.686740E+00
1.564480E+00	2.230680E+00	2.548940E+00
1.552430E+00	2.270390E+00	2.647440E+00
1.665660E+00	1.766920E+00	2.477820E+00
1.593980E+00	1.798860E+00	2.530470E+00
1.701620E+00	1.671150E+00	2.507310E+00
1.626070E+00	1.688480E+00	2.565450E+00
1.749230E+00	1.594460E+00	2.527920E+00
1.678350E+00	1.589750E+00	2.589390E+00
1.783790E+00	1.495300E+00	2.592890E+00
1.893340E+00	1.424810E+00	2.599710E+00
1.828230E+00	1.385570E+00	2.700960E+00
1.950660E+00	1.365310E+00	2.667530E+00
1.838460E+00	2.906330E+00	2.827310E+00
2.082960E+00	1.327330E+00	2.679090E+00
2.190320E+00	1.302420E+00	2.663960E+00
2.172360E+00	1.278850E+00	2.731490E+00
2.261120E+00	1.256080E+00	2.752380E+00
1.902060E+00	2.975850E+00	2.854460E+00
1.951680E+00	3.021460E+00	2.909180E+00
1.950530E+00	3.013320E+00	2.825560E+00
2.412520E+00	1.234630E+00	2.662780E+00
2.361780E+00	1.241060E+00	2.701750E+00
2.446760E+00	1.195180E+00	2.741980E+00
2.034590E+00	3.047200E+00	2.847490E+00
2.609940E+00	1.142350E+00	2.704440E+00
2.549940E+00	1.158490E+00	2.745030E+00
2.617460E+00	1.111090E+00	2.771330E+00
2.127300E+00	3.085950E+00	2.907400E+00
2.182880E+00	3.126000E+00	2.917810E+00
2.164080E+00	3.109200E+00	2.858580E+00
2.684110E+00	1.091310E+00	2.751950E+00
2.230130E+00	3.135070E+00	2.825390E+00
2.250570E+00	3.158700E+00	2.967470E+00
2.803610E+00	1.035520E+00	2.765940E+00
2.886660E+00	9.965410E-01	2.804710E+00
2.323570E+00	3.186070E+00	2.996560E+00
2.388540E+00	3.203590E+00	2.983960E+00
2.324110E+00	3.175690E+00	2.903470E+00
2.966050E+00	1.001010E+00	2.783070E+00
2.422150E+00	3.198040E+00	2.884840E+00
2.451910E+00	3.216650E+00	2.973590E+00
3.100170E+00	1.023850E+00	2.764350E+00
2.544580E+00	3.229830E+00	2.984210E+00
3.243540E+00	1.084250E+00	2.776270E+00
3.192690E+00	1.027990E+00	2.829540E+00
3.268970E+00	1.034210E+00	2.876010E+00
2.671640E+00	3.242000E+00	2.972460E+00
3.336970E+00	1.146630E+00	2.779900E+00
3.345900E+00	1.103110E+00	2.854920E+00
2.778810E+00	3.256960E+00	3.023870E+00
2.739010E+00	3.243900E+00	2.927110E+00
3.401610E+00	1.206340E+00	2.835200E+00
2.822540E+00	3.236060E+00	2.961710E+00
2.833450E+00	3.252500E+00	3.040930E+00
3.583800E+00	1.355210E+00	2.871870E+00
3.501590E+00	1.251360E+00	2.908070E+00
2.873670E+00	3.248850E+00	3.047180E+00
2.923510E+00	3.236700E+00	2.998560E+00
3.656220E+00	1.434300E+00	2.868860E+00
3.647670E+00	1.398140E+00	2.913950E+00
2.996950E+00	3.222080E+00	2.989860E+00
3.780580E+00	1.615040E+00	2.872760E+00
3.714710E+00	1.521290E+00	2.921450E+00
3.672220E+00	1.438900E+00	2.942500E+00
3.073880E+00	3.203750E+00	3.011460E+00
3.169840E+00	3.193410E+00	3.050860E+00
3.833590E+00	1.780410E+00	2.937860E+00
3.857660E+00	1.859530E+00	2.846120E+00
3.864330E+00	1.879130E+00	2.926520E+00
3.791320E+00	1.687710E+00	2.941290E+00
3.231950E+00	3.184920E+00	3.105790E+00
3.244890E+00	3.166690E+00	3.023250E+00
3.897430E+00	2.016310E+00	2.919290E+00
3.885950E+00	1.941730E+00	2.977780E+00
3.283610E+00	3.181380E+00	3.093580E+00
3.323870E+00	3.161330E+00	3.025510E+00
3.397900E+00	3.148910E+00	3.081310E+00
3.863800E+00	2.454280E+00	2.923390E+00
3.900270E+00	2.361430E+00	3.018220E+00
3.902050E+00	2.267300E+00	2.977120E+00
3.908910E+00	2.171150E+00	2.951150E+00
3.907420E+00	2.086690E+00	2.947200E+00
3.455570E+00	3.123640E+00	3.019630E+00
3.541720E+00	3.111020E+00	3.079720E+00
3.580930E+00	3.087410E+00	2.997010E+00
3.796330E+00	2.758000E+00	3.007490E+00
3.822450E+00	2.684300E+00	3.023110E+00
3.829700E+00	2.620320E+00	2.987820E+00
3.846980E+00	2.536430E+00	2.957110E+00
3.607600E+00	3.085480E+00	3.087230E+00
3.632090E+00	3.051500E+00	3.018790E+00
3.710700E+00	2.998260E+00	3.032180E+00
3.766970E+00	2.939440E+00	3.053090E+00
3.777490E+00	2.894990E+00	3.029840E+00
3.784370E+00	2.843090E+00	3.038270E+00
3.787950E+00	2.879180E+00	3.073080E+00
3.784230E+00	2.904870E+00	3.087500E+00
1.399420E+00	2.032020E+00	2.775900E+00
1.426380E+00	2.110520E+00	2.781880E+00
1.441870E+00	2.053000E+00	2.700140E+00
1.403730E+00	1.926370E+00	2.697120E+00
1.373970E+00	1.955880E+00	2.769680E+00
1.396370E+00	1.854040E+00	2.706970E+00
1.361700E+00	1.852870E+00	2.762700E+00
1.395040E+00	1.784480E+00	2.734520E+00
1.695750E+00	2.772650E+00	3.047850E+00
1.729890E+00	2.824950E+00	3.043500E+00
1.715170E+00	2.777160E+00	2.955000E+00
1.658460E+00	2.667920E+00	2.908040E+00
1.661070E+00	2.702910E+00	3.013350E+00
1.615890E+00	2.549500E+00	2.849370E+00
1.622800E+00	2.590280E+00	2.968760E+00
1.571460E+00	2.433020E+00	2.795280E+00
1.572330E+00	2.465960E+00	2.908600E+00
1.538850E+00	2.305670E+00	2.747660E+00
1.536590E+00	2.338790E+00	2.852090E+00
1.480950E+00	2.186500E+00	2.714180E+00
1.478540E+00	2.219470E+00	2.802470E+00
1.546030E+00	1.713950E+00	2.624620E+00
1.463570E+00	1.745260E+00	2.681480E+00
1.583360E+00	1.605370E+00	2.654770E+00
1.490310E+00	1.632410E+00	2.716600E+00
1.646680E+00	1.503270E+00	2.683230E+00
1.542660E+00	1.525540E+00	2.747460E+00
1.720960E+00	1.421430E+00	2.721390E+00
1.607920E+00	1.416670E+00	2.807010E+00
1.763860E+00	1.373400E+00	2.757870E+00
1.712520E+00	1.370100E+00	2.801420E+00
1.804280E+00	1.329700E+00	2.824600E+00
1.768020E+00	2.878830E+00	3.089650E+00
1.820350E+00	2.928640E+00	3.059430E+00
1.775770E+00	2.871960E+00	3.002460E+00
1.989510E+00	1.323930E+00	2.730020E+00
1.915110E+00	1.320620E+00	2.770330E+00
2.022240E+00	1.291380E+00	2.807360E+00
1.864920E+00	2.950370E+00	2.959060E+00
1.888440E+00	2.994100E+00	3.094720E+00
2.157830E+00	1.252260E+00	2.835350E+00
2.276470E+00	1.225080E+00	2.872300E+00
1.953570E+00	3.048070E+00	3.113400E+00
2.018810E+00	3.072460E+00	3.086510E+00
1.947310E+00	3.031860E+00	3.018370E+00
2.385770E+00	1.188660E+00	2.867650E+00
2.506590E+00	1.147570E+00	2.859930E+00
2.474650E+00	1.143700E+00	2.931590E+00
2.547240E+00	1.105150E+00	2.968890E+00
2.052020E+00	3.063880E+00	2.981070E+00
2.083150E+00	3.088330E+00	3.061610E+00
2.633960E+00	1.078250E+00	2.881390E+00
2.153800E+00	3.123940E+00	3.042850E+00
2.743800E+00	1.026210E+00	2.863790E+00
2.716190E+00	1.019540E+00	2.926970E+00
2.779840E+00	9.776480E-01	2.957360E+00
2.243870E+00	3.172590E+00	3.081560E+00
2.293980E+00	3.192820E+00	3.106300E+00
2.293550E+00	3.183840E+00	3.046260E+00
2.854350E+00	9.731620E-01	2.893100E+00
2.363450E+00	3.215130E+00	3.110210E+00
2.942000E+00	9.636180E-01	2.868220E+00
2.458740E+00	3.227640E+00	3.056530E+00
3.043830E+00	9.583170E-01	2.879580E+00
2.546060E+00	3.254910E+00	3.118050E+00
2.618100E+00	3.278970E+00	3.159370E+00
2.584360E+00	3.256780E+00	3.084990E+00
3.175300E+00	9.798170E-01	2.904670E+00
3.292300E+00	9.948160E-01	2.959680E+00
2.644000E+00	3.264770E+00	3.092860E+00
2.660150E+00	3.290640E+00	3.167380E+00
3.369040E+00	1.058990E+00	2.948320E+00
2.698770E+00	3.298540E+00	3.172200E+00
2.750590E+00	3.285970E+00	3.124890E+00
3.431090E+00	1.160070E+00	2.936300E+00
2.865070E+00	3.273040E+00	3.134070E+00
3.599820E+00	1.303020E+00	2.995660E+00
3.533240E+00	1.200170E+00	3.014790E+00
2.967460E+00	3.296750E+00	3.185270E+00
2.928020E+00	3.263010E+00	3.094560E+00
3.662110E+00	1.373680E+00	2.966670E+00
3.010200E+00	3.245180E+00	3.105280E+00
3.028380E+00	3.285440E+00	3.212760E+00
3.795240E+00	1.595770E+00	3.004800E+00
3.761470E+00	1.510550E+00	3.036120E+00
3.708460E+00	1.443160E+00	3.014690E+00
3.069670E+00	3.265280E+00	3.198060E+00
3.122000E+00	3.269980E+00	3.246220E+00
3.115000E+00	3.240440E+00	3.144510E+00
3.866280E+00	1.854970E+00	3.034480E+00
3.862300E+00	1.756230E+00	3.080360E+00
3.813890E+00	1.697260E+00	3.026020E+00
3.155820E+00	3.255960E+00	3.217820E+00
3.205640E+00	3.215570E+00	3.202040E+00
3.907610E+00	2.021210E+00	3.044990E+00
3.910480E+00	1.924950E+00	3.100420E+00
3.275550E+00	3.198380E+00	3.168730E+00
3.351500E+00	3.182630E+00	3.164100E+00
3.412170E+00	3.166840E+00	3.154390E+00
3.902660E+00	2.448440E+00	3.077550E+00
3.934050E+00	2.357090E+00	3.131830E+00
3.937750E+00	2.274830E+00	3.111180E+00
3.937930E+00	2.170760E+00	3.081060E+00
3.919480E+00	2.105180E+00	3.030320E+00
3.471490E+00	3.150450E+00	3.147840E+00
3.552020E+00	3.143380E+00	3.204400E+00
3.832940E+00	2.708430E+00	3.111910E+00
3.860640E+00	2.621120E+00	3.147950E+00
3.851000E+00	2.690790E+00	3.180910E+00
3.871240E+00	2.541140E+00	3.080000E+00
3.611510E+00	3.105010E+00	3.190950E+00
3.660860E+00	3.048190E+00	3.141320E+00
3.740120E+00	3.024810E+00	3.189320E+00
3.761490E+00	2.980390E+00	3.125380E+00
3.790380E+00	2.875870E+00	3.148520E+00
3.813850E+00	2.780290E+00	3.172540E+00
3.836260E+00	2.725360E+00	3.164790E+00
3.775300E+00	2.981510E+00	3.205150E+00
3.780760E+00	2.935910E+00	3.141060E+00
1.515970E+00	2.341730E+00	3.019550E+00
1.537150E+00	2.406210E+00	3.048490E+00
1.533160E+00	2.369020E+00	2.964080E+00
1.485510E+00	2.244340E+00	2.895240E+00
1.482970E+00	2.264800E+00	2.984890E+00
1.429410E+00	2.149990E+00	2.851720E+00
1.414930E+00	2.152810E+00	2.930440E+00
1.379980E+00	2.026760E+00	2.858560E+00
1.329020E+00	1.878650E+00	2.847160E+00
1.334520E+00	1.748370E+00	2.841950E+00
1.397480E+00	1.660440E+00	2.789980E+00
1.327220E+00	1.615320E+00	2.904390E+00
1.457710E+00	1.556710E+00	2.806260E+00
1.391740E+00	1.567170E+00	2.864550E+00
1.508730E+00	1.468190E+00	2.837090E+00
1.429690E+00	1.491490E+00	2.888610E+00
1.539530E+00	1.415490E+00	2.867410E+00
1.482600E+00	1.419680E+00	2.918850E+00
1.556820E+00	1.369070E+00	2.920110E+00
1.730350E+00	2.815680E+00	3.127840E+00
1.681860E+00	2.738830E+00	3.103240E+00
1.644060E+00	2.651860E+00	3.091410E+00
1.581960E+00	2.508610E+00	3.039660E+00
1.681010E+00	1.327480E+00	2.918020E+00
1.804530E+00	1.291370E+00	2.930680E+00
1.822330E+00	2.932470E+00	3.157830E+00
1.768430E+00	2.877050E+00	3.150340E+00
1.932530E+00	1.276460E+00	2.922750E+00
2.058290E+00	1.263400E+00	2.908450E+00
2.038920E+00	1.255860E+00	2.970580E+00
2.135470E+00	1.232310E+00	2.994930E+00
1.891860E+00	3.003960E+00	3.206110E+00
1.934350E+00	3.044770E+00	3.225390E+00
1.932090E+00	3.037890E+00	3.168330E+00
2.316990E+00	1.203040E+00	2.929680E+00
2.253200E+00	1.216250E+00	2.963530E+00
2.352130E+00	1.176800E+00	3.005480E+00
2.001920E+00	3.078700E+00	3.218020E+00
2.465550E+00	1.130200E+00	3.019920E+00
2.561260E+00	1.072760E+00	3.067360E+00
2.094630E+00	3.102440E+00	3.144930E+00
2.632650E+00	1.034100E+00	3.027150E+00
2.163080E+00	3.146360E+00	3.191750E+00
2.212380E+00	3.174590E+00	3.217370E+00
2.208050E+00	3.166730E+00	3.145400E+00
2.709840E+00	1.000420E+00	2.994520E+00
2.788220E+00	9.362860E-01	3.055280E+00
2.285920E+00	3.198100E+00	3.210390E+00
2.856620E+00	9.241260E-01	3.001570E+00
2.379080E+00	3.235950E+00	3.244770E+00
2.456100E+00	3.259310E+00	3.279440E+00
2.413820E+00	3.243800E+00	3.200820E+00
2.970940E+00	9.054840E-01	2.986230E+00
2.480320E+00	3.253170E+00	3.185950E+00
2.534610E+00	3.274780E+00	3.298630E+00
3.112630E+00	9.087980E-01	2.986460E+00
3.070900E+00	8.611680E-01	3.053920E+00
3.155320E+00	8.683870E-01	3.075500E+00
2.598750E+00	3.282550E+00	3.255090E+00
3.246120E+00	9.383670E-01	3.042280E+00
2.696070E+00	3.309250E+00	3.254900E+00
3.380540E+00	1.018740E+00	3.049180E+00
2.759930E+00	3.328600E+00	3.291670E+00
2.757840E+00	3.320070E+00	3.232600E+00
3.472540E+00	1.103340E+00	3.031610E+00
2.800780E+00	3.329410E+00	3.306530E+00
2.844860E+00	3.312570E+00	3.265470E+00
3.622210E+00	1.257710E+00	3.119240E+00
3.549640E+00	1.158900E+00	3.099300E+00
2.942660E+00	3.313820E+00	3.282490E+00
3.714460E+00	1.337210E+00	3.065340E+00
3.017450E+00	3.302350E+00	3.294140E+00
3.823540E+00	1.533300E+00	3.102100E+00
3.760910E+00	1.450340E+00	3.126670E+00
3.827960E+00	1.502830E+00	3.173270E+00
3.074500E+00	3.280420E+00	3.283370E+00
3.132040E+00	3.273980E+00	3.352670E+00
3.892930E+00	1.838380E+00	3.149350E+00
3.883610E+00	1.749800E+00	3.198790E+00
3.840570E+00	1.638890E+00	3.139200E+00
3.849310E+00	1.549620E+00	3.163290E+00
3.175190E+00	3.249090E+00	3.297400E+00
3.234230E+00	3.216280E+00	3.340270E+00
3.926400E+00	2.010030E+00	3.197360E+00
3.932500E+00	2.081180E+00	3.109260E+00
3.945170E+00	2.110050E+00	3.179560E+00
3.914570E+00	1.910600E+00	3.202460E+00
3.308560E+00	3.206280E+00	3.295430E+00
3.388570E+00	3.187840E+00	3.277830E+00
3.432820E+00	3.177740E+00	3.222840E+00
3.941110E+00	2.394460E+00	3.204240E+00
3.962450E+00	2.302790E+00	3.246720E+00
3.963770E+00	2.365260E+00	3.262700E+00
3.954090E+00	2.192160E+00	3.208510E+00
3.464160E+00	3.181910E+00	3.322450E+00
3.512260E+00	3.177310E+00	3.318980E+00
3.512060E+00	3.168500E+00	3.268060E+00
3.876720E+00	2.672700E+00	3.286550E+00
3.845370E+00	2.723760E+00	3.210790E+00
3.847230E+00	2.744590E+00	3.265750E+00
3.903350E+00	2.575480E+00	3.287070E+00
3.925240E+00	2.491470E+00	3.224330E+00
3.958830E+00	2.407080E+00	3.273670E+00
3.540200E+00	3.169690E+00	3.321050E+00
3.596620E+00	3.137980E+00	3.334860E+00
3.701600E+00	3.055970E+00	3.285940E+00
3.749460E+00	3.036620E+00	3.261850E+00
3.799620E+00	2.874250E+00	3.300120E+00
3.787280E+00	2.928810E+00	3.219210E+00
3.780660E+00	2.968040E+00	3.283590E+00
3.832560E+00	2.793810E+00	3.302110E+00
3.767240E+00	3.013190E+00	3.252950E+00
1.535830E+00	2.417880E+00	3.232260E+00
1.563070E+00	2.470880E+00	3.218110E+00
1.535160E+00	2.406710E+00	3.174180E+00
1.506180E+00	2.324990E+00	3.089330E+00
1.503650E+00	2.326580E+00	3.194890E+00
1.411300E+00	2.179780E+00	3.027890E+00
1.427080E+00	2.207200E+00	3.135680E+00
1.357410E+00	2.048120E+00	2.976410E+00
1.354790E+00	2.079750E+00	3.079320E+00
1.304310E+00	1.917420E+00	2.939990E+00
1.292720E+00	1.949860E+00	3.036160E+00
1.286270E+00	1.792350E+00	2.930450E+00
1.253040E+00	1.828000E+00	3.013310E+00
1.276370E+00	1.677340E+00	2.946030E+00
1.235780E+00	1.711490E+00	3.013030E+00
1.279000E+00	1.608160E+00	2.969280E+00
1.235590E+00	1.595850E+00	3.043610E+00
1.288840E+00	1.540260E+00	2.997240E+00
1.608050E+00	2.551940E+00	3.244870E+00
1.653100E+00	2.650600E+00	3.272300E+00
1.631470E+00	2.599100E+00	3.173560E+00
1.565210E+00	2.470020E+00	3.140120E+00
1.355760E+00	1.514460E+00	2.940880E+00
1.402260E+00	1.434850E+00	2.978980E+00
1.475900E+00	1.348250E+00	3.039910E+00
1.575430E+00	1.315440E+00	2.995850E+00
1.558020E+00	1.296090E+00	3.064120E+00
1.652780E+00	1.279390E+00	3.072480E+00
1.752160E+00	2.837840E+00	3.293000E+00
1.788560E+00	2.902110E+00	3.322750E+00
1.771360E+00	2.869840E+00	3.224690E+00
1.700630E+00	2.746000E+00	3.227770E+00
1.849640E+00	1.268810E+00	2.984910E+00
1.775550E+00	1.275230E+00	3.021420E+00
1.904750E+00	1.249440E+00	3.076100E+00
1.833880E+00	2.960300E+00	3.348640E+00
1.866000E+00	2.994300E+00	3.337190E+00
1.843580E+00	2.959460E+00	3.274680E+00
2.031450E+00	1.244270E+00	3.045500E+00
2.134810E+00	1.217830E+00	3.111930E+00
1.919680E+00	3.044570E+00	3.318460E+00
2.279830E+00	1.187600E+00	3.127930E+00
2.407610E+00	1.133240E+00	3.117570E+00
2.377490E+00	1.137580E+00	3.178720E+00
2.443870E+00	1.102730E+00	3.216740E+00
2.008710E+00	3.100870E+00	3.340140E+00
2.081080E+00	3.129030E+00	3.360990E+00
2.052900E+00	3.106970E+00	3.297400E+00
2.525050E+00	1.079200E+00	3.166670E+00
2.109810E+00	3.123080E+00	3.272000E+00
2.130320E+00	3.150630E+00	3.355460E+00
2.628700E+00	1.012380E+00	3.142380E+00
2.198280E+00	3.182040E+00	3.330310E+00
2.707940E+00	9.699760E-01	3.100900E+00
2.782730E+00	9.123240E-01	3.153830E+00
2.299680E+00	3.223260E+00	3.360670E+00
2.362950E+00	3.256480E+00	3.399990E+00
2.347870E+00	3.233780E+00	3.314550E+00
2.886390E+00	8.642880E-01	3.118490E+00
2.426560E+00	3.266990E+00	3.369940E+00
3.005380E+00	8.368540E-01	3.100550E+00
2.974100E+00	8.078360E-01	3.166570E+00
3.030690E+00	8.019620E-01	3.158880E+00
2.529070E+00	3.287840E+00	3.388560E+00
3.104500E+00	8.151770E-01	3.142880E+00
2.610130E+00	3.305170E+00	3.389730E+00
3.247560E+00	8.645710E-01	3.172860E+00
2.694550E+00	3.325860E+00	3.384160E+00
3.372650E+00	9.705450E-01	3.162170E+00
2.791180E+00	3.343500E+00	3.381710E+00
3.523050E+00	1.078980E+00	3.161740E+00
2.855370E+00	3.355400E+00	3.426700E+00
2.853210E+00	3.335330E+00	3.371020E+00
3.583450E+00	1.182080E+00	3.169390E+00
3.600830E+00	1.160300E+00	3.217730E+00
2.893430E+00	3.359600E+00	3.443740E+00
2.930280E+00	3.343110E+00	3.403100E+00
3.770210E+00	1.317730E+00	3.223260E+00
3.657450E+00	1.222800E+00	3.223920E+00
3.010820E+00	3.326850E+00	3.404730E+00
3.814690E+00	1.444710E+00	3.227890E+00
3.837490E+00	1.385180E+00	3.276170E+00
3.075850E+00	3.291420E+00	3.388940E+00
3.140410E+00	3.296010E+00	3.467980E+00
3.912570E+00	1.844250E+00	3.267320E+00
3.921250E+00	1.751650E+00	3.281160E+00
3.887210E+00	1.670440E+00	3.265210E+00
3.884870E+00	1.533900E+00	3.245080E+00
3.871410E+00	1.439220E+00	3.295280E+00
3.202780E+00	3.245680E+00	3.430140E+00
3.246900E+00	3.221910E+00	3.408670E+00
3.956680E+00	2.106370E+00	3.282320E+00
3.954380E+00	2.012400E+00	3.334120E+00
3.935740E+00	1.936170E+00	3.280230E+00
3.279760E+00	3.215260E+00	3.392080E+00
3.338560E+00	3.213520E+00	3.447250E+00
3.397620E+00	3.190480E+00	3.377460E+00
3.424890E+00	3.201260E+00	3.484160E+00
3.980040E+00	2.359400E+00	3.324040E+00
3.988430E+00	2.286040E+00	3.380300E+00
3.981300E+00	2.201440E+00	3.329450E+00
3.484600E+00	3.188800E+00	3.421650E+00
3.530500E+00	3.173870E+00	3.363180E+00
3.576880E+00	3.180550E+00	3.459100E+00
3.862300E+00	2.744360E+00	3.364550E+00
3.894380E+00	2.678370E+00	3.440030E+00
3.917890E+00	2.593350E+00	3.400900E+00
3.954090E+00	2.512200E+00	3.367740E+00
3.975450E+00	2.430600E+00	3.347030E+00
3.644580E+00	3.132220E+00	3.470150E+00
3.707040E+00	3.075750E+00	3.434230E+00
3.773210E+00	2.975920E+00	3.393170E+00
3.761540E+00	3.017740E+00	3.299890E+00
3.807480E+00	2.880080E+00	3.434460E+00
3.834020E+00	2.815300E+00	3.403700E+00
1.390170E+00	2.210360E+00	3.334130E+00
1.431160E+00	2.252700E+00	3.335140E+00
1.396160E+00	2.216230E+00	3.305500E+00
1.366480E+00	2.174520E+00	3.307420E+00
1.482630E+00	2.325270E+00	3.325460E+00
1.530590E+00	2.427600E+00	3.360670E+00
1.511010E+00	2.372270E+00	3.277690E+00
1.424730E+00	2.230640E+00	3.254740E+00
1.356670E+00	2.107690E+00	3.179260E+00
1.345500E+00	2.119910E+00	3.253820E+00
1.299670E+00	1.981980E+00	3.133340E+00
1.303960E+00	2.013730E+00	3.223960E+00
1.242580E+00	1.861030E+00	3.102750E+00
1.238650E+00	1.891930E+00	3.191380E+00
1.214840E+00	1.742820E+00	3.093100E+00
1.205150E+00	1.773790E+00	3.178330E+00
1.203210E+00	1.644700E+00	3.095630E+00
1.168520E+00	1.645600E+00	3.193260E+00
1.207930E+00	1.591410E+00	3.106150E+00
1.190050E+00	1.587220E+00	3.156790E+00
1.210600E+00	1.539640E+00	3.147290E+00
1.570110E+00	2.490320E+00	3.300130E+00
1.326480E+00	1.455500E+00	3.034890E+00
1.258870E+00	1.473070E+00	3.123980E+00
1.381240E+00	1.391030E+00	3.073040E+00
1.322480E+00	1.408250E+00	3.120460E+00
1.414950E+00	1.353190E+00	3.110780E+00
1.370350E+00	1.359510E+00	3.163450E+00
1.438240E+00	1.320400E+00	3.171220E+00
1.679500E+00	2.688990E+00	3.393990E+00
1.709150E+00	2.736750E+00	3.415460E+00
1.689110E+00	2.714280E+00	3.345090E+00
1.643720E+00	2.621210E+00	3.350310E+00
1.548830E+00	1.275410E+00	3.172180E+00
1.681080E+00	1.261230E+00	3.197870E+00
1.789130E+00	2.906640E+00	3.446460E+00
1.831340E+00	2.958550E+00	3.477190E+00
1.807810E+00	2.930980E+00	3.399520E+00
1.753810E+00	2.828360E+00	3.386980E+00
1.791720E+00	1.254860E+00	3.167170E+00
1.929830E+00	1.238900E+00	3.220230E+00
1.869620E+00	3.002070E+00	3.408500E+00
2.052500E+00	1.229290E+00	3.186190E+00
2.175690E+00	1.202600E+00	3.202060E+00
2.147000E+00	1.198430E+00	3.280840E+00
2.271060E+00	1.169770E+00	3.296500E+00
1.928570E+00	3.071890E+00	3.449710E+00
1.988160E+00	3.113630E+00	3.485610E+00
1.973490E+00	3.097150E+00	3.406980E+00
2.382710E+00	1.126070E+00	3.256910E+00
2.450300E+00	1.088560E+00	3.274530E+00
2.041030E+00	3.127930E+00	3.439980E+00
2.526760E+00	1.051730E+00	3.310810E+00
2.133120E+00	3.169600E+00	3.461890E+00
2.627010E+00	9.861650E-01	3.262910E+00
2.217760E+00	3.211280E+00	3.477390E+00
2.281750E+00	3.239510E+00	3.517850E+00
2.268030E+00	3.222700E+00	3.433060E+00
2.712460E+00	9.402060E-01	3.214880E+00
2.820970E+00	8.439800E-01	3.260930E+00
2.339660E+00	3.259950E+00	3.485260E+00
2.918760E+00	7.997490E-01	3.226760E+00
2.883130E+00	7.924110E-01	3.282590E+00
2.931230E+00	7.651480E-01	3.295560E+00
2.428370E+00	3.288250E+00	3.487370E+00
3.036440E+00	7.602620E-01	3.244490E+00
2.528910E+00	3.304460E+00	3.494630E+00
3.179280E+00	7.854280E-01	3.234040E+00
3.135070E+00	7.453100E-01	3.300020E+00
3.211080E+00	7.710760E-01	3.308770E+00
2.614920E+00	3.329170E+00	3.505370E+00
3.251230E+00	8.213150E-01	3.235020E+00
3.254530E+00	8.032230E-01	3.278630E+00
2.698750E+00	3.353640E+00	3.510370E+00
3.367350E+00	9.198270E-01	3.247250E+00
3.310920E+00	8.480110E-01	3.268840E+00
2.789540E+00	3.374800E+00	3.510830E+00
3.496680E+00	1.009300E+00	3.299050E+00
2.880160E+00	3.374070E+00	3.516210E+00
3.646970E+00	1.151750E+00	3.302900E+00
2.944930E+00	3.395920E+00	3.568420E+00
2.941420E+00	3.381500E+00	3.504930E+00
3.734610E+00	1.228780E+00	3.286460E+00
3.744620E+00	1.211600E+00	3.341950E+00
2.972630E+00	3.395960E+00	3.558950E+00
3.010500E+00	3.368690E+00	3.543600E+00
3.885190E+00	1.348340E+00	3.355310E+00
3.799490E+00	1.264900E+00	3.344400E+00
3.082420E+00	3.316820E+00	3.510040E+00
3.142540E+00	3.302830E+00	3.577550E+00
3.947980E+00	1.795120E+00	3.338880E+00
3.949000E+00	1.706550E+00	3.344920E+00
3.945170E+00	1.594790E+00	3.353410E+00
3.933430E+00	1.479600E+00	3.366800E+00
3.978080E+00	1.539180E+00	3.414370E+00
3.190160E+00	3.272080E+00	3.551130E+00
3.240180E+00	3.237900E+00	3.537700E+00
3.270430E+00	3.226390E+00	3.465350E+00
3.307130E+00	3.226190E+00	3.569260E+00
3.980020E+00	2.109730E+00	3.412340E+00
3.971120E+00	2.011470E+00	3.427030E+00
3.963660E+00	1.901020E+00	3.384750E+00
3.977670E+00	1.771630E+00	3.421740E+00
3.973970E+00	1.660020E+00	3.428040E+00
3.976930E+00	1.588950E+00	3.421300E+00
3.377130E+00	3.208500E+00	3.546780E+00
3.442360E+00	3.205700E+00	3.585340E+00
3.993940E+00	2.364970E+00	3.430600E+00
4.005770E+00	2.282290E+00	3.500830E+00
3.995430E+00	2.208240E+00	3.437420E+00
3.510470E+00	3.202370E+00	3.524130E+00
3.588220E+00	3.196640E+00	3.576790E+00
3.873630E+00	2.762620E+00	3.485030E+00
3.912910E+00	2.693670E+00	3.566650E+00
3.936540E+00	2.607960E+00	3.524660E+00
3.967740E+00	2.528670E+00	3.485570E+00
3.987090E+00	2.448690E+00	3.458770E+00
3.638160E+00	3.160790E+00	3.544150E+00
3.725100E+00	3.112250E+00	3.571410E+00
3.779100E+00	3.017540E+00	3.539330E+00
3.808750E+00	2.916320E+00	3.530140E+00
3.842580E+00	2.840420E+00	3.514110E+00
1.500290E+00	2.407950E+00	3.512070E+00
1.545120E+00	2.480560E+00	3.526330E+00
1.507360E+00	2.408050E+00	3.472590E+00
1.489700E+00	2.344280E+00	3.402770E+00
1.477150E+00	2.334530E+00	3.481080E+00
1.392320E+00	2.201350E+00	3.396800E+00
1.316750E+00	2.065170E+00	3.315640E+00
1.316060E+00	2.066040E+00	3.399660E+00
1.242850E+00	1.925710E+00	3.278770E+00
1.257920E+00	1.956120E+00	3.365810E+00
1.195180E+00	1.805070E+00	3.261520E+00
1.196910E+00	1.837730E+00	3.344320E+00
1.160020E+00	1.699040E+00	3.253570E+00
1.154310E+00	1.708400E+00	3.352510E+00
1.146910E+00	1.641260E+00	3.258920E+00
1.140230E+00	1.640310E+00	3.310940E+00
1.143950E+00	1.590020E+00	3.295410E+00
1.544260E+00	2.461790E+00	3.445450E+00
1.595260E+00	2.548030E+00	3.494700E+00
1.170250E+00	1.520500E+00	3.259000E+00
1.208740E+00	1.479890E+00	3.208880E+00
1.197400E+00	1.458400E+00	3.266330E+00
1.233200E+00	1.425170E+00	3.249810E+00
1.638600E+00	2.623860E+00	3.497720E+00
1.684990E+00	2.708920E+00	3.536390E+00
1.670690E+00	2.676840E+00	3.446430E+00
1.606560E+00	2.551740E+00	3.416870E+00
1.300970E+00	1.384590E+00	3.214080E+00
1.378510E+00	1.311690E+00	3.291800E+00
1.461920E+00	1.283190E+00	3.250060E+00
1.456590E+00	1.272960E+00	3.311240E+00
1.528950E+00	1.251790E+00	3.305440E+00
1.774040E+00	2.885080E+00	3.604500E+00
1.805480E+00	2.936670E+00	3.597870E+00
1.780960E+00	2.888720E+00	3.517380E+00
1.731880E+00	2.774070E+00	3.483200E+00
1.745950E+00	2.805750E+00	3.573810E+00
1.754950E+00	1.248370E+00	3.265670E+00
1.668560E+00	1.244500E+00	3.303910E+00
1.773600E+00	1.236080E+00	3.331750E+00
1.845410E+00	2.986730E+00	3.646990E+00
1.884150E+00	3.038100E+00	3.621410E+00
1.841300E+00	2.975140E+00	3.562600E+00
1.861670E+00	1.228960E+00	3.311330E+00
1.889940E+00	3.036080E+00	3.525230E+00
1.921820E+00	3.083990E+00	3.607650E+00
2.046040E+00	1.208910E+00	3.343120E+00
2.191940E+00	1.175200E+00	3.368380E+00
2.298780E+00	1.139740E+00	3.433850E+00
1.955040E+00	3.102540E+00	3.550410E+00
2.400480E+00	1.097960E+00	3.383400E+00
2.449840E+00	1.081710E+00	3.320880E+00
2.053140E+00	3.150120E+00	3.575670E+00
2.487740E+00	1.059260E+00	3.388170E+00
2.565740E+00	1.010710E+00	3.443630E+00
2.142900E+00	3.196230E+00	3.596190E+00
2.198810E+00	3.226680E+00	3.619420E+00
2.186190E+00	3.208660E+00	3.546600E+00
2.635680E+00	9.565950E-01	3.391280E+00
2.245610E+00	3.235290E+00	3.576710E+00
2.716890E+00	9.055550E-01	3.337530E+00
2.796900E+00	8.280550E-01	3.403220E+00
2.326820E+00	3.280970E+00	3.619520E+00
2.874360E+00	7.798740E-01	3.348700E+00
2.966840E+00	7.289720E-01	3.386700E+00
2.417540E+00	3.304320E+00	3.590480E+00
3.071100E+00	7.247480E-01	3.357140E+00
3.033190E+00	7.111480E-01	3.411860E+00
3.093970E+00	7.104210E-01	3.444490E+00
2.524040E+00	3.320370E+00	3.600910E+00
3.180240E+00	7.417740E-01	3.389950E+00
2.613920E+00	3.345400E+00	3.616720E+00
3.307770E+00	8.143180E-01	3.365870E+00
2.701040E+00	3.370660E+00	3.628510E+00
3.400740E+00	9.235650E-01	3.339000E+00
3.417220E+00	9.137080E-01	3.430870E+00
2.787540E+00	3.391120E+00	3.633460E+00
3.466150E+00	9.796500E-01	3.359160E+00
3.459310E+00	9.658590E-01	3.398220E+00
2.866520E+00	3.391270E+00	3.636220E+00
3.631350E+00	1.077800E+00	3.445100E+00
3.516090E+00	9.978090E-01	3.391390E+00
2.933740E+00	3.402130E+00	3.637140E+00
3.771720E+00	1.211320E+00	3.430000E+00
2.982780E+00	3.400140E+00	3.620890E+00
3.036150E+00	3.378780E+00	3.686770E+00
3.856430E+00	1.275480E+00	3.419040E+00
3.862300E+00	1.258920E+00	3.469970E+00
3.103550E+00	3.323260E+00	3.652600E+00
3.149300E+00	3.303790E+00	3.638710E+00
3.978380E+00	1.490880E+00	3.448780E+00
3.941410E+00	1.418350E+00	3.458810E+00
3.934350E+00	1.302660E+00	3.480870E+00
3.176760E+00	3.283640E+00	3.624850E+00
3.230490E+00	3.247290E+00	3.650320E+00
3.312040E+00	3.238760E+00	3.685100E+00
3.987710E+00	2.058810E+00	3.496330E+00
3.989800E+00	1.966470E+00	3.495710E+00
3.994110E+00	1.855290E+00	3.508640E+00
4.021340E+00	1.715880E+00	3.532250E+00
4.019500E+00	1.807150E+00	3.559140E+00
4.008180E+00	1.562300E+00	3.493010E+00
3.993260E+00	1.467870E+00	3.510570E+00
3.375030E+00	3.213950E+00	3.638310E+00
3.450830E+00	3.223480E+00	3.679790E+00
4.015860E+00	2.386980E+00	3.559630E+00
4.029550E+00	2.284910E+00	3.627260E+00
4.020300E+00	2.159120E+00	3.553710E+00
4.013220E+00	2.028380E+00	3.576210E+00
4.021120E+00	1.928310E+00	3.573450E+00
4.020230E+00	1.857130E+00	3.578650E+00
3.523160E+00	3.211540E+00	3.628860E+00
3.596810E+00	3.213330E+00	3.668990E+00
3.882930E+00	2.786100E+00	3.616660E+00
3.924700E+00	2.702430E+00	3.687410E+00
3.954910E+00	2.622890E+00	3.639990E+00
3.992600E+00	2.536160E+00	3.604490E+00
4.000930E+00	2.471490E+00	3.548840E+00
3.663690E+00	3.171030E+00	3.649350E+00
3.749170E+00	3.142280E+00	3.674650E+00
3.769410E+00	3.099950E+00	3.642120E+00
3.790840E+00	3.041470E+00	3.643510E+00
3.827480E+00	2.941010E+00	3.668950E+00
3.819470E+00	3.005520E+00	3.691130E+00
3.845140E+00	2.865840E+00	3.603630E+00
3.787670E+00	3.091240E+00	3.695990E+00
3.810880E+00	3.041790E+00	3.704520E+00
1.517670E+00	2.479230E+00	3.695100E+00
1.551520E+00	2.529600E+00	3.677950E+00
1.516890E+00	2.471070E+00	3.643520E+00
1.491010E+00	2.398710E+00	3.573050E+00
1.481560E+00	2.404560E+00	3.664560E+00
1.425620E+00	2.249130E+00	3.522570E+00
1.445220E+00	2.289720E+00	3.621130E+00
1.336740E+00	2.119210E+00	3.480120E+00
1.357000E+00	2.163730E+00	3.576260E+00
1.279070E+00	1.989950E+00	3.452990E+00
1.299150E+00	2.033740E+00	3.541710E+00
1.212280E+00	1.872910E+00	3.429610E+00
1.228520E+00	1.910170E+00	3.516540E+00
1.175110E+00	1.769850E+00	3.414920E+00
1.181330E+00	1.787090E+00	3.514660E+00
1.153270E+00	1.711920E+00	3.416600E+00
1.154830E+00	1.717430E+00	3.465110E+00
1.138980E+00	1.661500E+00	3.450360E+00
1.557800E+00	2.521240E+00	3.613840E+00
1.602960E+00	2.622340E+00	3.690230E+00
1.139670E+00	1.580510E+00	3.416060E+00
1.149310E+00	1.533970E+00	3.354470E+00
1.152260E+00	1.517290E+00	3.416960E+00
1.167020E+00	1.478840E+00	3.394200E+00
1.622640E+00	2.619040E+00	3.580170E+00
1.653090E+00	2.690570E+00	3.656150E+00
1.205120E+00	1.425330E+00	3.349130E+00
1.280140E+00	1.357510E+00	3.335630E+00
1.254930E+00	1.357910E+00	3.459170E+00
1.333880E+00	1.316860E+00	3.368320E+00
1.312360E+00	1.320350E+00	3.422040E+00
1.375750E+00	1.289750E+00	3.422390E+00
1.686200E+00	2.732170E+00	3.671280E+00
1.717130E+00	2.771360E+00	3.689410E+00
1.699280E+00	2.738930E+00	3.624880E+00
1.474040E+00	1.254560E+00	3.397070E+00
1.615850E+00	1.225320E+00	3.409660E+00
1.562720E+00	1.209850E+00	3.518220E+00
1.687480E+00	1.203790E+00	3.504490E+00
1.800390E+00	2.931780E+00	3.672480E+00
1.756860E+00	2.842320E+00	3.672980E+00
1.802220E+00	1.213430E+00	3.431830E+00
1.883120E+00	3.042540E+00	3.709550E+00
1.848000E+00	2.988330E+00	3.737270E+00
1.942390E+00	1.205960E+00	3.407550E+00
1.957810E+00	1.187720E+00	3.485700E+00
2.042920E+00	1.186710E+00	3.457850E+00
1.922820E+00	3.092720E+00	3.692410E+00
2.181690E+00	1.156570E+00	3.481870E+00
2.319740E+00	1.111750E+00	3.544150E+00
1.978190E+00	3.129800E+00	3.657550E+00
2.405950E+00	1.077640E+00	3.512060E+00
2.056750E+00	3.179900E+00	3.724770E+00
2.118770E+00	3.215880E+00	3.737800E+00
2.108410E+00	3.195770E+00	3.667480E+00
2.492410E+00	1.046480E+00	3.481790E+00
2.582560E+00	9.815230E-01	3.558810E+00
2.173560E+00	3.231930E+00	3.699640E+00
2.648600E+00	9.272670E-01	3.514120E+00
2.256140E+00	3.256680E+00	3.679280E+00
2.717450E+00	8.809100E-01	3.463890E+00
2.796230E+00	8.040090E-01	3.525500E+00
2.320670E+00	3.310200E+00	3.746720E+00
2.394230E+00	3.342440E+00	3.754940E+00
2.356020E+00	3.320160E+00	3.694710E+00
2.870140E+00	7.590880E-01	3.462040E+00
2.942820E+00	7.120950E-01	3.521340E+00
2.407330E+00	3.328150E+00	3.679080E+00
2.477300E+00	3.355070E+00	3.755690E+00
3.021020E+00	7.016980E-01	3.479250E+00
3.097770E+00	6.958450E-01	3.546770E+00
2.507660E+00	3.343960E+00	3.692470E+00
2.525420E+00	3.369060E+00	3.755340E+00
3.184450E+00	7.280280E-01	3.509920E+00
2.560690E+00	3.380800E+00	3.759760E+00
2.603370E+00	3.376010E+00	3.724580E+00
3.287230E+00	7.789230E-01	3.480130E+00
2.701190E+00	3.395090E+00	3.740840E+00
3.375850E+00	8.453360E-01	3.474970E+00
2.790020E+00	3.419380E+00	3.746300E+00
3.464930E+00	9.471480E-01	3.547680E+00
3.514850E+00	9.850390E-01	3.460340E+00
3.595800E+00	1.032520E+00	3.557180E+00
2.863530E+00	3.418410E+00	3.744970E+00
3.708880E+00	1.097760E+00	3.572300E+00
2.927670E+00	3.423210E+00	3.738270E+00
3.777760E+00	1.171300E+00	3.547720E+00
2.985940E+00	3.423250E+00	3.721100E+00
3.040970E+00	3.406550E+00	3.796750E+00
3.868670E+00	1.248310E+00	3.531380E+00
3.087070E+00	3.361590E+00	3.756920E+00
3.151850E+00	3.339040E+00	3.769230E+00
3.169750E+00	3.299350E+00	3.682810E+00
3.206280E+00	3.287460E+00	3.737760E+00
3.974440E+00	1.395430E+00	3.554900E+00
3.964500E+00	1.297600E+00	3.593260E+00
3.264860E+00	3.261990E+00	3.747780E+00
3.317250E+00	3.258500E+00	3.749040E+00
4.036310E+00	1.792080E+00	3.623530E+00
4.044810E+00	1.695120E+00	3.635810E+00
4.038020E+00	1.596500E+00	3.610760E+00
4.026230E+00	1.482050E+00	3.588150E+00
3.378330E+00	3.244280E+00	3.736550E+00
3.453010E+00	3.247110E+00	3.742950E+00
4.030710E+00	2.393340E+00	3.715490E+00
4.018220E+00	2.456470E+00	3.625470E+00
4.016410E+00	2.492270E+00	3.691420E+00
4.043740E+00	2.281040E+00	3.732240E+00
4.042070E+00	2.189510E+00	3.696210E+00
4.033730E+00	2.074400E+00	3.673320E+00
4.036260E+00	1.959790E+00	3.658030E+00
4.032820E+00	1.881060E+00	3.632460E+00
3.537290E+00	3.244870E+00	3.733450E+00
3.659910E+00	3.219650E+00	3.759340E+00
3.902130E+00	2.793750E+00	3.767320E+00
3.863680E+00	2.851380E+00	3.682010E+00
3.864990E+00	2.881460E+00	3.751750E+00
3.937370E+00	2.700880E+00	3.779960E+00
3.959430E+00	2.636420E+00	3.741550E+00
3.991810E+00	2.563520E+00	3.711020E+00
3.720550E+00	3.211800E+00	3.764040E+00
3.725430E+00	3.190660E+00	3.730820E+00
3.829360E+00	3.015480E+00	3.756150E+00
3.851670E+00	2.946690E+00	3.799390E+00
3.745340E+00	3.199380E+00	3.766800E+00
3.775830E+00	3.150860E+00	3.775230E+00
3.806320E+00	3.073010E+00	3.746980E+00
1.443870E+00	2.309660E+00	3.770430E+00
1.464630E+00	2.366480E+00	3.779380E+00
1.454580E+00	2.322620E+00	3.715400E+00
1.387300E+00	2.203920E+00	3.670050E+00
1.411670E+00	2.239460E+00	3.753880E+00
1.321580E+00	2.081040E+00	3.633370E+00
1.343570E+00	2.127530E+00	3.723080E+00
1.256960E+00	1.952450E+00	3.606510E+00
1.295540E+00	2.002410E+00	3.698490E+00
1.202910E+00	1.849350E+00	3.586760E+00
1.228650E+00	1.872380E+00	3.697020E+00
1.181860E+00	1.790170E+00	3.582880E+00
1.195860E+00	1.796500E+00	3.640660E+00
1.171780E+00	1.737200E+00	3.614580E+00
1.555450E+00	2.536160E+00	3.755090E+00
1.492360E+00	2.431090E+00	3.740980E+00
1.141600E+00	1.672760E+00	3.550310E+00
1.132510E+00	1.603150E+00	3.522550E+00
1.146980E+00	1.589090E+00	3.639030E+00
1.142280E+00	1.534100E+00	3.569860E+00
1.606550E+00	2.640400E+00	3.783170E+00
1.650430E+00	2.702360E+00	3.787280E+00
1.627480E+00	2.676600E+00	3.743170E+00
1.156210E+00	1.483760E+00	3.502480E+00
1.196130E+00	1.414040E+00	3.487880E+00
1.195800E+00	1.422320E+00	3.608990E+00
1.231680E+00	1.373110E+00	3.524570E+00
1.224840E+00	1.380290E+00	3.577160E+00
1.262540E+00	1.339130E+00	3.570160E+00
1.672380E+00	2.725080E+00	3.726020E+00
1.712990E+00	2.764610E+00	3.825310E+00
1.328810E+00	1.293590E+00	3.525340E+00
1.440250E+00	1.243990E+00	3.526020E+00
1.410300E+00	1.247720E+00	3.639450E+00
1.512720E+00	1.211450E+00	3.568310E+00
1.490730E+00	1.214390E+00	3.616590E+00
1.568020E+00	1.187640E+00	3.622980E+00
1.753430E+00	2.829490E+00	3.830200E+00
1.768420E+00	2.864390E+00	3.814360E+00
1.745090E+00	2.818380E+00	3.762810E+00
1.788260E+00	1.184650E+00	3.550200E+00
1.692340E+00	1.176990E+00	3.611470E+00
1.854650E+00	1.152480E+00	3.641700E+00
1.801050E+00	2.921370E+00	3.793670E+00
1.923920E+00	1.165190E+00	3.563360E+00
2.040200E+00	1.137800E+00	3.625340E+00
1.969960E+00	1.135500E+00	3.652770E+00
2.078600E+00	1.114210E+00	3.699450E+00
1.888600E+00	3.043340E+00	3.799990E+00
1.858120E+00	2.994440E+00	3.814050E+00
2.083750E+00	1.153590E+00	3.561040E+00
2.145630E+00	1.113530E+00	3.654530E+00
1.918290E+00	3.088880E+00	3.776420E+00
2.277010E+00	1.098770E+00	3.648360E+00
1.985250E+00	3.144620E+00	3.795880E+00
2.409570E+00	1.052170E+00	3.629290E+00
2.107500E+00	3.220040E+00	3.808190E+00
2.055830E+00	3.191960E+00	3.822250E+00
2.504390E+00	1.022680E+00	3.597100E+00
2.595840E+00	9.592350E-01	3.676320E+00
2.161050E+00	3.241080E+00	3.786280E+00
2.662170E+00	9.042580E-01	3.632640E+00
2.247080E+00	3.274630E+00	3.811980E+00
2.727320E+00	8.573430E-01	3.584070E+00
2.804770E+00	7.845110E-01	3.647000E+00
2.375360E+00	3.350670E+00	3.840970E+00
2.312380E+00	3.325630E+00	3.845600E+00
2.870110E+00	7.389620E-01	3.583620E+00
2.942950E+00	6.947750E-01	3.640050E+00
2.464280E+00	3.365830E+00	3.841630E+00
3.017810E+00	6.856190E-01	3.587870E+00
3.102310E+00	6.821870E-01	3.659180E+00
2.548830E+00	3.389910E+00	3.831720E+00
3.187430E+00	7.143860E-01	3.624330E+00
2.613400E+00	3.413130E+00	3.872670E+00
2.612040E+00	3.401970E+00	3.816670E+00
3.284380E+00	7.677950E-01	3.594160E+00
2.646750E+00	3.414630E+00	3.867180E+00
2.694800E+00	3.412980E+00	3.862130E+00
3.380460E+00	8.362730E-01	3.570720E+00
2.788500E+00	3.432450E+00	3.856820E+00
3.567770E+00	1.009570E+00	3.659950E+00
3.462960E+00	9.280640E-01	3.668520E+00
2.871420E+00	3.434190E+00	3.859500E+00
3.688680E+00	1.091080E+00	3.663520E+00
2.919810E+00	3.435530E+00	3.821560E+00
3.781560E+00	1.172570E+00	3.657890E+00
2.981250E+00	3.440680E+00	3.839470E+00
3.047560E+00	3.420970E+00	3.904720E+00
3.874000E+00	1.242970E+00	3.633540E+00
3.101320E+00	3.378990E+00	3.849470E+00
3.171710E+00	3.364730E+00	3.875500E+00
3.221380E+00	3.304640E+00	3.811330E+00
3.987490E+00	1.402810E+00	3.664210E+00
3.968120E+00	1.299980E+00	3.699800E+00
3.245770E+00	3.329420E+00	3.886650E+00
3.297880E+00	3.322690E+00	3.882750E+00
3.313070E+00	3.289430E+00	3.816420E+00
4.056090E+00	1.736050E+00	3.702810E+00
4.049770E+00	1.633050E+00	3.716120E+00
4.068330E+00	1.701140E+00	3.760770E+00
4.051760E+00	1.501360E+00	3.695000E+00
3.356260E+00	3.319920E+00	3.884920E+00
3.433770E+00	3.315400E+00	3.900780E+00
3.442890E+00	3.276250E+00	3.819680E+00
4.022180E+00	2.508420E+00	3.795710E+00
4.050360E+00	2.415040E+00	3.859380E+00
4.058970E+00	2.313320E+00	3.822160E+00
4.065330E+00	2.211090E+00	3.803180E+00
4.058060E+00	2.102630E+00	3.782360E+00
4.057160E+00	1.982820E+00	3.761760E+00
4.047280E+00	1.846350E+00	3.730630E+00
4.068500E+00	1.754220E+00	3.756530E+00
3.510490E+00	3.302910E+00	3.888670E+00
3.584780E+00	3.300950E+00	3.936830E+00
3.588040E+00	3.266030E+00	3.847150E+00
3.875980E+00	2.877740E+00	3.848060E+00
3.906740E+00	2.809350E+00	3.914250E+00
3.937540E+00	2.728860E+00	3.866230E+00
3.967680E+00	2.647190E+00	3.840850E+00
3.990300E+00	2.586240E+00	3.789130E+00
3.652660E+00	3.256830E+00	3.929590E+00
3.714290E+00	3.211970E+00	3.875830E+00
3.735780E+00	3.205580E+00	3.796010E+00
3.761830E+00	3.184940E+00	3.834560E+00
3.831930E+00	3.024330E+00	3.887620E+00
3.809730E+00	3.074840E+00	3.806650E+00
3.793390E+00	3.115790E+00	3.863780E+00
3.860900E+00	2.941160E+00	3.893250E+00
3.780240E+00	3.157520E+00	3.840730E+00
1.445160E+00	2.315230E+00	3.911720E+00
1.467330E+00	2.380930E+00	3.896330E+00
1.445770E+00	2.306130E+00	3.832030E+00
1.370250E+00	2.177090E+00	3.809320E+00
1.407740E+00	2.229600E+00	3.894110E+00
1.320990E+00	2.059680E+00	3.785300E+00
1.347720E+00	2.123680E+00	3.877410E+00
1.266440E+00	1.948660E+00	3.768850E+00
1.304860E+00	2.008890E+00	3.857970E+00
1.232200E+00	1.884880E+00	3.768840E+00
1.250230E+00	1.909090E+00	3.840460E+00
1.221700E+00	1.835440E+00	3.802820E+00
1.501360E+00	2.449800E+00	3.930570E+00
1.546060E+00	2.517730E+00	3.912370E+00
1.506190E+00	2.447220E+00	3.838270E+00
1.199060E+00	1.743600E+00	3.753270E+00
1.161540E+00	1.658270E+00	3.680710E+00
1.172640E+00	1.664190E+00	3.763040E+00
1.158500E+00	1.606760E+00	3.704860E+00
1.166800E+00	1.619120E+00	3.765560E+00
1.165970E+00	1.570440E+00	3.746900E+00
1.580940E+00	2.586990E+00	3.949320E+00
1.612740E+00	2.650640E+00	3.934360E+00
1.582530E+00	2.583940E+00	3.862640E+00
1.172710E+00	1.473490E+00	3.629130E+00
1.176200E+00	1.508780E+00	3.724210E+00
1.193800E+00	1.443560E+00	3.664960E+00
1.193340E+00	1.457040E+00	3.708150E+00
1.214330E+00	1.418830E+00	3.711790E+00
1.648590E+00	2.693730E+00	3.873380E+00
1.258490E+00	1.355150E+00	3.691630E+00
1.320510E+00	1.292080E+00	3.648550E+00
1.306520E+00	1.303610E+00	3.713210E+00
1.372130E+00	1.261050E+00	3.688640E+00
1.347160E+00	1.272000E+00	3.734000E+00
1.410980E+00	1.235830E+00	3.740700E+00
1.723420E+00	2.778650E+00	3.930370E+00
1.757090E+00	2.843470E+00	3.935880E+00
1.748300E+00	2.818880E+00	3.878660E+00
1.526480E+00	1.187320E+00	3.737120E+00
1.639060E+00	1.157250E+00	3.707880E+00
1.616020E+00	1.148860E+00	3.771060E+00
1.684190E+00	1.137760E+00	3.789080E+00
1.776150E+00	2.878640E+00	3.882290E+00
1.787600E+00	1.142530E+00	3.742980E+00
1.826860E+00	2.955370E+00	3.929270E+00
1.868590E+00	3.009770E+00	3.929390E+00
1.851550E+00	2.983050E+00	3.868310E+00
1.967880E+00	1.118850E+00	3.746680E+00
2.118970E+00	1.093370E+00	3.782090E+00
1.885910E+00	3.033210E+00	3.878320E+00
2.231160E+00	1.081970E+00	3.742810E+00
1.933320E+00	3.105900E+00	3.894180E+00
2.297990E+00	1.075000E+00	3.717940E+00
2.327610E+00	1.060230E+00	3.753500E+00
2.002640E+00	3.168330E+00	3.919440E+00
2.048240E+00	3.209960E+00	3.943950E+00
2.037240E+00	3.188200E+00	3.876850E+00
2.402330E+00	1.031950E+00	3.753290E+00
2.332820E+00	1.065550E+00	3.720230E+00
2.092140E+00	3.229850E+00	3.900680E+00
2.513810E+00	9.986660E-01	3.717790E+00
2.611060E+00	9.362090E-01	3.793870E+00
2.167430E+00	3.257480E+00	3.872820E+00
2.674700E+00	8.818710E-01	3.752130E+00
2.246730E+00	3.301070E+00	3.952060E+00
2.299940E+00	3.348200E+00	3.975620E+00
2.289200E+00	3.322470E+00	3.902800E+00
2.739330E+00	8.338910E-01	3.704420E+00
2.821290E+00	7.656860E-01	3.770750E+00
2.351430E+00	3.362570E+00	3.938840E+00
2.880530E+00	7.219640E-01	3.709470E+00
2.953350E+00	6.830980E-01	3.746500E+00
2.444770E+00	3.380170E+00	3.938870E+00
3.022710E+00	6.712100E-01	3.701500E+00
3.111700E+00	6.678280E-01	3.771760E+00
2.525550E+00	3.403800E+00	3.934720E+00
3.195920E+00	7.031980E-01	3.738570E+00
2.597800E+00	3.421220E+00	3.934410E+00
3.290550E+00	7.597620E-01	3.710090E+00
2.658060E+00	3.422750E+00	3.924570E+00
2.722620E+00	3.437870E+00	3.990720E+00
3.383900E+00	8.279370E-01	3.683760E+00
2.786570E+00	3.449410E+00	3.961180E+00
3.561420E+00	9.975110E-01	3.767880E+00
3.473100E+00	9.123420E-01	3.776230E+00
2.856600E+00	3.447080E+00	3.954970E+00
3.671180E+00	1.081150E+00	3.763120E+00
2.917320E+00	3.450300E+00	3.951130E+00
2.938980E+00	3.446820E+00	3.894830E+00
2.992760E+00	3.466800E+00	3.973590E+00
3.785730E+00	1.181290E+00	3.773830E+00
3.059030E+00	3.443440E+00	3.978140E+00
3.881980E+00	1.247620E+00	3.730980E+00
3.118160E+00	3.418070E+00	3.956930E+00
3.214530E+00	3.401730E+00	3.965270E+00
4.002450E+00	1.411730E+00	3.805220E+00
3.966070E+00	1.294210E+00	3.765070E+00
3.271580E+00	3.407750E+00	3.991660E+00
3.295480E+00	3.362970E+00	3.937980E+00
4.066900E+00	1.646150E+00	3.795060E+00
4.079320E+00	1.536350E+00	3.792670E+00
4.069220E+00	1.486780E+00	3.834920E+00
3.328650E+00	3.417550E+00	3.999030E+00
3.393090E+00	3.408530E+00	4.014750E+00
3.387200E+00	3.360590E+00	3.955910E+00
4.037800E+00	2.518520E+00	3.947040E+00
4.005290E+00	2.576660E+00	3.860300E+00
3.991610E+00	2.620520E+00	3.935080E+00
4.060420E+00	2.413990E+00	3.959230E+00
4.073850E+00	2.331800E+00	3.927910E+00
4.086640E+00	2.233620E+00	3.905130E+00
4.084070E+00	2.125810E+00	3.886560E+00
4.082280E+00	2.013500E+00	3.866640E+00
4.080880E+00	1.892710E+00	3.854040E+00
4.084280E+00	1.738440E+00	3.834590E+00
4.076440E+00	1.612620E+00	3.858300E+00
4.088040E+00	1.529900E+00	3.854160E+00
3.448840E+00	3.384960E+00	4.004370E+00
3.498220E+00	3.345650E+00	3.957540E+00
3.589370E+00	3.336860E+00	4.013010E+00
3.880100E+00	2.900210E+00	3.973870E+00
3.915300E+00	2.829370E+00	4.050110E+00
3.941050E+00	2.744160E+00	3.979810E+00
3.960030E+00	2.683100E+00	3.922810E+00
3.660760E+00	3.287240E+00	4.003240E+00
3.731050E+00	3.234130E+00	3.984600E+00
3.788320E+00	3.133800E+00	3.975290E+00
3.772310E+00	3.164480E+00	3.879720E+00
3.852340E+00	3.035910E+00	4.027520E+00
3.863490E+00	2.972720E+00	3.962730E+00
1.471620E+00	2.378480E+00	3.972340E+00
1.442770E+00	2.283980E+00	3.965310E+00
1.402790E+00	2.196910E+00	3.973490E+00
1.352620E+00	2.084850E+00	3.959980E+00
1.306080E+00	1.970780E+00	3.944250E+00
1.257570E+00	1.858230E+00	3.943170E+00
1.217930E+00	1.786390E+00	3.858000E+00
1.235960E+00	1.785250E+00	3.925580E+00
1.217590E+00	1.737090E+00	3.895220E+00
1.546470E+00	2.514290E+00	3.987450E+00
1.502210E+00	2.449060E+00	3.983300E+00
1.193300E+00	1.657600E+00	3.869520E+00
1.180710E+00	1.582650E+00	3.845810E+00
1.178920E+00	1.536570E+00	3.818820E+00
1.204960E+00	1.547280E+00	3.900600E+00
1.214380E+00	1.499610E+00	3.885880E+00
1.611410E+00	2.643750E+00	3.993920E+00
1.588920E+00	2.591500E+00	4.015740E+00
1.214790E+00	1.442480E+00	3.809300E+00
1.240510E+00	1.393350E+00	3.784760E+00
1.258410E+00	1.402110E+00	3.872410E+00
1.277800E+00	1.353480E+00	3.834000E+00
1.672990E+00	2.716610E+00	4.002430E+00
1.309000E+00	1.301890E+00	3.785680E+00
1.379460E+00	1.250030E+00	3.836260E+00
1.457140E+00	1.207320E+00	3.818730E+00
1.469510E+00	1.210590E+00	3.921510E+00
1.539140E+00	1.173360E+00	3.871370E+00
1.752980E+00	2.830990E+00	3.991060E+00
1.733000E+00	2.787060E+00	4.013420E+00
1.640170E+00	1.141590E+00	3.867180E+00
1.794630E+00	1.128490E+00	3.871700E+00
1.788300E+00	2.901560E+00	4.005920E+00
1.919770E+00	1.110080E+00	3.845270E+00
1.917310E+00	1.108650E+00	3.923570E+00
2.012720E+00	1.100820E+00	3.930000E+00
1.870630E+00	3.012420E+00	4.003900E+00
1.837480E+00	2.967240E+00	4.023970E+00
2.092090E+00	1.093890E+00	3.871630E+00
1.898820E+00	3.062080E+00	3.968320E+00
2.239180E+00	1.067610E+00	3.855560E+00
1.945950E+00	3.127130E+00	4.036610E+00
1.997410E+00	3.176580E+00	4.059470E+00
1.979420E+00	3.157530E+00	3.985340E+00
2.344300E+00	1.047500E+00	3.825640E+00
2.032150E+00	3.206960E+00	4.019440E+00
2.444150E+00	1.005010E+00	3.873350E+00
2.089710E+00	3.249530E+00	4.003850E+00
2.540730E+00	9.761550E-01	3.851840E+00
2.634550E+00	9.201970E-01	3.895420E+00
2.161510E+00	3.274810E+00	3.978940E+00
2.690490E+00	8.731170E-01	3.873810E+00
2.287360E+00	3.354820E+00	4.053050E+00
2.230300E+00	3.315130E+00	4.064560E+00
2.761150E+00	8.180960E-01	3.833590E+00
2.834450E+00	7.596670E-01	3.864340E+00
2.353390E+00	3.380280E+00	4.047990E+00
2.914680E+00	7.026340E-01	3.871210E+00
2.434940E+00	3.394680E+00	4.042700E+00
3.027790E+00	6.616490E-01	3.820230E+00
2.510430E+00	3.418420E+00	4.033740E+00
2.583530E+00	3.433520E+00	4.028030E+00
3.302980E+00	7.521610E-01	3.828060E+00
3.203340E+00	6.862860E-01	3.847400E+00
2.658020E+00	3.432610E+00	4.020320E+00
2.721730E+00	3.442520E+00	4.096680E+00
3.399310E+00	8.234420E-01	3.796890E+00
2.793000E+00	3.455910E+00	4.070310E+00
3.557420E+00	9.768270E-01	3.879980E+00
3.478610E+00	8.950160E-01	3.861580E+00
2.844870E+00	3.456680E+00	4.028690E+00
3.658670E+00	1.073640E+00	3.866280E+00
2.913600E+00	3.458680E+00	4.046540E+00
2.994510E+00	3.484200E+00	4.109330E+00
3.753450E+00	1.134710E+00	3.849800E+00
3.087360E+00	3.468650E+00	4.064860E+00
3.833410E+00	1.248590E+00	3.910900E+00
[truncated: 10,719 more rows]
