# Supplementary material for: A New MRI-Based Model of Heart Function with Coupled Hemodynamics and Application to Normal and Diseased Canine Left Ventricles
Source: Front Bioeng Biotechnol. 2015 Sep 23;3:140. doi: 10.3389/fbioe.2015.00140 (PMC4585083; doi:10.3389/fbioe.2015.00140)
Supplement: Supplementary file 5 [file Data_Sheet_5.ZIP › Case2_Normal_LBBB_Systole/nodes/case2_systole_time_0.3806.csv]

3.148460E+00	1.926690E+00	1.098060E+00
3.166920E+00	1.972310E+00	1.092440E+00
3.185900E+00	1.937250E+00	1.098200E+00
3.189230E+00	1.894580E+00	1.115820E+00
3.212390E+00	2.026700E+00	1.080750E+00
3.238640E+00	2.079440E+00	1.080640E+00
3.255850E+00	2.042800E+00	1.105080E+00
3.254770E+00	1.972010E+00	1.143200E+00
3.342890E+00	1.925530E+00	1.218260E+00
3.276700E+00	1.879250E+00	1.216830E+00
3.382340E+00	1.890460E+00	1.302870E+00
3.315220E+00	2.078320E+00	1.145330E+00
3.365050E+00	2.003860E+00	1.237940E+00
3.407500E+00	1.949190E+00	1.288850E+00
2.853000E+00	2.105880E+00	1.117820E+00
2.875910E+00	2.187270E+00	1.132950E+00
2.911770E+00	2.147990E+00	1.118140E+00
2.923660E+00	2.096090E+00	1.107330E+00
2.929130E+00	2.261320E+00	1.143980E+00
2.952500E+00	2.327430E+00	1.179030E+00
2.985960E+00	2.288570E+00	1.144140E+00
3.030130E+00	2.195830E+00	1.105140E+00
3.143710E+00	2.058260E+00	1.058740E+00
3.000800E+00	2.047190E+00	1.089510E+00
3.075530E+00	1.913240E+00	1.120260E+00
3.194650E+00	1.812190E+00	1.208360E+00
3.069290E+00	1.797410E+00	1.232860E+00
3.250210E+00	1.776490E+00	1.381980E+00
3.158540E+00	1.737310E+00	1.366600E+00
3.244280E+00	1.753460E+00	1.466270E+00
3.058920E+00	2.346050E+00	1.172810E+00
3.221610E+00	2.330870E+00	1.189120E+00
3.244110E+00	2.178550E+00	1.118360E+00
3.315180E+00	1.827690E+00	1.344550E+00
3.351130E+00	1.786680E+00	1.520230E+00
3.311400E+00	2.277320E+00	1.232970E+00
3.316060E+00	2.346930E+00	1.282330E+00
3.363210E+00	2.193000E+00	1.237170E+00
3.407470E+00	2.093120E+00	1.282240E+00
3.435370E+00	2.012790E+00	1.342980E+00
3.444700E+00	1.953510E+00	1.417410E+00
3.403240E+00	1.877260E+00	1.467840E+00
3.388870E+00	2.313740E+00	1.336900E+00
3.436720E+00	2.189780E+00	1.366690E+00
3.464740E+00	2.083090E+00	1.421440E+00
3.466720E+00	2.016850E+00	1.444810E+00
2.571480E+00	2.447850E+00	1.375710E+00
2.600920E+00	2.495510E+00	1.393190E+00
2.615690E+00	2.451390E+00	1.356190E+00
2.680100E+00	2.400400E+00	1.320350E+00
2.570540E+00	2.386330E+00	1.359980E+00
2.695650E+00	2.263960E+00	1.241750E+00
2.578120E+00	2.269260E+00	1.316470E+00
2.745840E+00	2.110650E+00	1.156700E+00
2.604670E+00	2.133170E+00	1.288350E+00
2.737680E+00	1.963670E+00	1.227850E+00
2.642940E+00	1.995690E+00	1.308010E+00
2.792320E+00	1.877500E+00	1.219990E+00
2.703970E+00	1.855090E+00	1.324700E+00
2.807970E+00	1.804070E+00	1.305720E+00
2.689070E+00	2.510360E+00	1.381260E+00
2.833760E+00	2.512160E+00	1.315480E+00
2.794740E+00	2.380740E+00	1.247880E+00
2.840720E+00	2.284310E+00	1.175110E+00
2.867510E+00	1.986850E+00	1.143380E+00
2.921710E+00	1.826120E+00	1.227210E+00
3.008020E+00	1.734610E+00	1.352010E+00
2.887380E+00	1.751120E+00	1.363460E+00
3.078780E+00	1.698170E+00	1.507580E+00
2.943810E+00	1.694130E+00	1.491290E+00
3.132390E+00	1.649560E+00	1.604650E+00
3.014010E+00	1.622520E+00	1.631540E+00
3.121510E+00	1.622570E+00	1.712870E+00
2.968910E+00	2.424800E+00	1.248530E+00
3.020490E+00	2.565910E+00	1.340790E+00
3.229960E+00	1.731090E+00	1.586590E+00
3.218760E+00	1.668200E+00	1.723270E+00
3.118820E+00	2.525290E+00	1.308480E+00
3.174020E+00	2.614090E+00	1.374370E+00
3.168100E+00	2.446770E+00	1.244890E+00
3.344000E+00	1.761030E+00	1.650200E+00
3.348160E+00	1.747840E+00	1.789860E+00
3.241170E+00	2.546380E+00	1.350600E+00
3.292910E+00	2.633040E+00	1.450370E+00
3.329850E+00	2.443340E+00	1.334810E+00
3.480610E+00	1.928850E+00	1.542330E+00
3.473320E+00	1.867720E+00	1.635200E+00
3.430740E+00	1.798780E+00	1.708350E+00
3.359260E+00	2.572460E+00	1.431110E+00
3.386810E+00	2.640400E+00	1.512470E+00
3.413490E+00	2.515700E+00	1.465110E+00
3.428480E+00	2.412040E+00	1.468490E+00
3.463860E+00	2.288140E+00	1.478900E+00
3.506380E+00	2.165470E+00	1.518280E+00
3.517540E+00	2.026350E+00	1.586510E+00
3.532530E+00	2.125150E+00	1.627330E+00
3.517240E+00	1.935460E+00	1.634700E+00
3.418780E+00	2.584420E+00	1.529720E+00
3.468370E+00	2.512230E+00	1.608460E+00
3.485680E+00	2.376140E+00	1.611540E+00
3.508060E+00	2.261140E+00	1.621020E+00
3.536040E+00	2.182180E+00	1.644810E+00
2.319110E+00	2.512590E+00	1.589800E+00
2.350090E+00	2.576310E+00	1.591720E+00
2.366090E+00	2.512650E+00	1.554110E+00
2.400800E+00	2.437640E+00	1.518090E+00
2.320730E+00	2.443740E+00	1.582500E+00
2.417430E+00	2.307570E+00	1.476880E+00
2.336700E+00	2.321530E+00	1.556000E+00
2.429670E+00	2.172300E+00	1.454610E+00
2.353230E+00	2.193290E+00	1.528390E+00
2.459770E+00	2.039030E+00	1.469290E+00
2.386780E+00	2.061570E+00	1.545280E+00
2.495900E+00	1.912380E+00	1.475330E+00
2.419800E+00	1.933990E+00	1.555910E+00
2.551000E+00	1.824800E+00	1.510680E+00
2.480130E+00	1.806650E+00	1.614900E+00
2.581630E+00	1.739670E+00	1.604680E+00
2.410180E+00	2.646160E+00	1.593290E+00
2.457660E+00	2.719900E+00	1.611950E+00
2.466610E+00	2.658980E+00	1.572400E+00
2.458860E+00	2.571900E+00	1.531630E+00
2.517780E+00	2.446390E+00	1.432890E+00
2.495980E+00	2.286260E+00	1.393410E+00
2.502800E+00	2.149740E+00	1.362630E+00
2.536330E+00	2.016210E+00	1.382130E+00
2.582910E+00	1.890320E+00	1.399880E+00
2.653260E+00	1.783940E+00	1.494680E+00
2.714120E+00	1.725870E+00	1.536860E+00
2.675810E+00	1.703380E+00	1.610700E+00
2.741680E+00	1.682110E+00	1.583770E+00
2.533180E+00	2.672420E+00	1.557190E+00
2.546510E+00	2.733670E+00	1.597760E+00
2.632920E+00	2.601290E+00	1.470190E+00
2.789620E+00	1.729860E+00	1.472190E+00
2.887660E+00	1.644780E+00	1.590640E+00
2.801020E+00	1.645960E+00	1.602820E+00
2.934950E+00	1.605950E+00	1.661570E+00
2.871290E+00	1.597920E+00	1.707750E+00
2.965340E+00	1.588670E+00	1.734890E+00
2.626890E+00	2.722090E+00	1.569360E+00
2.765860E+00	2.702150E+00	1.547970E+00
2.756500E+00	2.646210E+00	1.480360E+00
2.780600E+00	2.599450E+00	1.418260E+00
3.183560E+00	1.625410E+00	1.830760E+00
3.056020E+00	1.592580E+00	1.843530E+00
3.157760E+00	1.603980E+00	1.943730E+00
2.844060E+00	2.675790E+00	1.480420E+00
2.864780E+00	2.721460E+00	1.543090E+00
2.944500E+00	2.637840E+00	1.425420E+00
3.306270E+00	1.656420E+00	1.852550E+00
3.262760E+00	1.625430E+00	1.954500E+00
2.951490E+00	2.719690E+00	1.537420E+00
3.110610E+00	2.718870E+00	1.530450E+00
3.098160E+00	2.648330E+00	1.428810E+00
3.371150E+00	1.705380E+00	1.895000E+00
3.381290E+00	1.675860E+00	2.004120E+00
3.225770E+00	2.695910E+00	1.484850E+00
3.218880E+00	2.743510E+00	1.562280E+00
3.517180E+00	1.840670E+00	1.777680E+00
3.504040E+00	1.793600E+00	1.868140E+00
3.449250E+00	1.734110E+00	1.934480E+00
3.285380E+00	2.738620E+00	1.600410E+00
3.345630E+00	2.692240E+00	1.563780E+00
3.566820E+00	2.129580E+00	1.742540E+00
3.577200E+00	2.029060E+00	1.798610E+00
3.546350E+00	1.928310E+00	1.792380E+00
3.559110E+00	1.841880E+00	1.866720E+00
3.444630E+00	2.648320E+00	1.633470E+00
3.532040E+00	2.590250E+00	1.726330E+00
3.538610E+00	2.524120E+00	1.701350E+00
3.544600E+00	2.450550E+00	1.716380E+00
3.550680E+00	2.329490E+00	1.748530E+00
3.558060E+00	2.402500E+00	1.826160E+00
3.557580E+00	2.227510E+00	1.724720E+00
3.556320E+00	2.506950E+00	1.798370E+00
3.562150E+00	2.450990E+00	1.817650E+00
2.154890E+00	2.593740E+00	1.752160E+00
2.189800E+00	2.660760E+00	1.755670E+00
2.209460E+00	2.593360E+00	1.710350E+00
2.257780E+00	2.508980E+00	1.648790E+00
2.154240E+00	2.521400E+00	1.735830E+00
2.256990E+00	2.345310E+00	1.640680E+00
2.173550E+00	2.385240E+00	1.720810E+00
2.277040E+00	2.212180E+00	1.615630E+00
2.178910E+00	2.218750E+00	1.713860E+00
2.315150E+00	2.086220E+00	1.619600E+00
2.250070E+00	2.110670E+00	1.689210E+00
2.343630E+00	1.960610E+00	1.621440E+00
2.271830E+00	1.995050E+00	1.698520E+00
2.394610E+00	1.852230E+00	1.656420E+00
2.318860E+00	1.876360E+00	1.716450E+00
2.427850E+00	1.783710E+00	1.685180E+00
2.385730E+00	1.761530E+00	1.756610E+00
2.455890E+00	1.731210E+00	1.722910E+00
2.255560E+00	2.731180E+00	1.756630E+00
2.303280E+00	2.810530E+00	1.781500E+00
2.317370E+00	2.751470E+00	1.728350E+00
2.317890E+00	2.664340E+00	1.680090E+00
2.625900E+00	1.656950E+00	1.708650E+00
2.529510E+00	1.686580E+00	1.715340E+00
2.659010E+00	1.602520E+00	1.775840E+00
2.587850E+00	1.583190E+00	1.838690E+00
2.693300E+00	1.559960E+00	1.861960E+00
2.396920E+00	2.777440E+00	1.696330E+00
2.451820E+00	2.856620E+00	1.766770E+00
2.740790E+00	1.602300E+00	1.711270E+00
2.838870E+00	1.559250E+00	1.852600E+00
2.769260E+00	1.545940E+00	1.882590E+00
2.896520E+00	1.534390E+00	1.954240E+00
2.826310E+00	1.500710E+00	2.007210E+00
2.911610E+00	1.493170E+00	2.042920E+00
2.561890E+00	2.792470E+00	1.662400E+00
2.599410E+00	2.876290E+00	1.775810E+00
2.934390E+00	1.564120E+00	1.849240E+00
2.986230E+00	1.535530E+00	1.998600E+00
2.681760E+00	2.842380E+00	1.711240E+00
2.733960E+00	2.878830E+00	1.802010E+00
2.723570E+00	2.783480E+00	1.638110E+00
3.220970E+00	1.602630E+00	2.057200E+00
3.106650E+00	1.564460E+00	2.044950E+00
3.205690E+00	1.569620E+00	2.158380E+00
2.806950E+00	2.834780E+00	1.734840E+00
2.841750E+00	2.872610E+00	1.823000E+00
2.895310E+00	2.790730E+00	1.627070E+00
3.318490E+00	1.629890E+00	2.071020E+00
3.301340E+00	1.602180E+00	2.169760E+00
2.888350E+00	2.897880E+00	1.859880E+00
2.901210E+00	2.922450E+00	1.913450E+00
2.927130E+00	2.901990E+00	1.873580E+00
2.941890E+00	2.864850E+00	1.806590E+00
3.028940E+00	2.827620E+00	1.732540E+00
3.068980E+00	2.787530E+00	1.639080E+00
3.383880E+00	1.645600E+00	2.088300E+00
3.374940E+00	1.632540E+00	2.147720E+00
2.966450E+00	2.909410E+00	1.924540E+00
3.046740E+00	2.892380E+00	1.898260E+00
3.068480E+00	2.861360E+00	1.826190E+00
3.157910E+00	2.848540E+00	1.769360E+00
3.246380E+00	2.809010E+00	1.651590E+00
3.521810E+00	1.781090E+00	2.010290E+00
3.506510E+00	1.720090E+00	2.089270E+00
3.452790E+00	1.645170E+00	2.126650E+00
3.148370E+00	2.894540E+00	1.900200E+00
3.242910E+00	2.897720E+00	1.868970E+00
3.269440E+00	2.861180E+00	1.795090E+00
3.359110E+00	2.847720E+00	1.794970E+00
3.413430E+00	2.781590E+00	1.695220E+00
3.619880E+00	2.087060E+00	1.915020E+00
3.629660E+00	1.975990E+00	1.970930E+00
3.647570E+00	2.053820E+00	2.038110E+00
3.598930E+00	1.833250E+00	2.002500E+00
3.566530E+00	1.775760E+00	2.092470E+00
3.336300E+00	2.896580E+00	1.900770E+00
3.426980E+00	2.889340E+00	1.894670E+00
3.445230E+00	2.840610E+00	1.831540E+00
3.493400E+00	2.793520E+00	1.840510E+00
3.522570E+00	2.697820E+00	1.808800E+00
3.588390E+00	2.348990E+00	1.891150E+00
3.618200E+00	2.223320E+00	1.927480E+00
3.611070E+00	2.322040E+00	1.976650E+00
3.638130E+00	2.117330E+00	2.015970E+00
3.503890E+00	2.855250E+00	1.947140E+00
3.567070E+00	2.776900E+00	1.934220E+00
3.584830E+00	2.680500E+00	1.960860E+00
3.577460E+00	2.578220E+00	1.916800E+00
3.593440E+00	2.439430E+00	1.934980E+00
3.600580E+00	2.368960E+00	1.954020E+00
2.013380E+00	2.665740E+00	1.949640E+00
2.056780E+00	2.749950E+00	1.957240E+00
2.060590E+00	2.670810E+00	1.898820E+00
2.094280E+00	2.587950E+00	1.818270E+00
1.999000E+00	2.590820E+00	1.920600E+00
2.088510E+00	2.425160E+00	1.804150E+00
2.006680E+00	2.460760E+00	1.893250E+00
2.100380E+00	2.289280E+00	1.777950E+00
2.006560E+00	2.289240E+00	1.876280E+00
2.115520E+00	2.214950E+00	1.776300E+00
2.073850E+00	2.213710E+00	1.824850E+00
2.114520E+00	2.142290E+00	1.814080E+00
2.177060E+00	1.898450E+00	1.860550E+00
2.155520E+00	1.952660E+00	1.844150E+00
2.226770E+00	1.913520E+00	1.794030E+00
2.294260E+00	1.795780E+00	1.821960E+00
2.209630E+00	1.830250E+00	1.883710E+00
2.352950E+00	1.686390E+00	1.873770E+00
2.266290E+00	1.717690E+00	1.926400E+00
2.391570E+00	1.620480E+00	1.921640E+00
2.333860E+00	1.601440E+00	2.001180E+00
2.424230E+00	1.563590E+00	1.993850E+00
2.159580E+00	2.747000E+00	1.837980E+00
2.144910E+00	2.825620E+00	1.918340E+00
2.182720E+00	2.048560E+00	1.774840E+00
2.458190E+00	1.636290E+00	1.855840E+00
2.530450E+00	1.556380E+00	1.910600E+00
2.500380E+00	1.530040E+00	2.012650E+00
2.579830E+00	1.520280E+00	1.997980E+00
2.181670E+00	2.874830E+00	1.933350E+00
2.263870E+00	2.913820E+00	1.954020E+00
2.225880E+00	2.855900E+00	1.869740E+00
2.740280E+00	1.507470E+00	1.987490E+00
2.659290E+00	1.520900E+00	1.992370E+00
2.772340E+00	1.464720E+00	2.057510E+00
2.722180E+00	1.439950E+00	2.121310E+00
2.809400E+00	1.431560E+00	2.132240E+00
2.353740E+00	2.893490E+00	1.856700E+00
2.380560E+00	2.955010E+00	1.930620E+00
2.973690E+00	1.476120E+00	2.118410E+00
2.894640E+00	1.444980E+00	2.148830E+00
2.981470E+00	1.440930E+00	2.216230E+00
2.452750E+00	2.980960E+00	1.960030E+00
2.523100E+00	3.000660E+00	2.031520E+00
2.520830E+00	2.971180E+00	1.954490E+00
2.497000E+00	2.942220E+00	1.871860E+00
3.044300E+00	1.507690E+00	2.112220E+00
3.039010E+00	1.471150E+00	2.195200E+00
2.604130E+00	2.965710E+00	1.956930E+00
2.662950E+00	3.008040E+00	2.048960E+00
2.663520E+00	2.932190E+00	1.868960E+00
3.129420E+00	1.520930E+00	2.214810E+00
2.736000E+00	2.963040E+00	1.977670E+00
2.776430E+00	2.984660E+00	2.072250E+00
2.813490E+00	2.910930E+00	1.901620E+00
3.289340E+00	1.553700E+00	2.305560E+00
2.828780E+00	2.990950E+00	2.118110E+00
2.837860E+00	3.007010E+00	2.171080E+00
2.869490E+00	2.994050E+00	2.126650E+00
2.898280E+00	2.958860E+00	2.039160E+00
3.434620E+00	1.619660E+00	2.262250E+00
2.900950E+00	3.002260E+00	2.167050E+00
2.969550E+00	2.972870E+00	2.147290E+00
3.003530E+00	2.950710E+00	2.097500E+00
3.082370E+00	2.929300E+00	2.032330E+00
3.520140E+00	1.676310E+00	2.224000E+00
3.524280E+00	1.645600E+00	2.298480E+00
3.060600E+00	2.965500E+00	2.161440E+00
3.145970E+00	2.955650E+00	2.140240E+00
3.185580E+00	2.947280E+00	2.080450E+00
3.264280E+00	2.938640E+00	2.012930E+00
3.685120E+00	1.989570E+00	2.109880E+00
3.676680E+00	1.882200E+00	2.160650E+00
3.603230E+00	1.767820E+00	2.229590E+00
3.700090E+00	1.825140E+00	2.285380E+00
3.585320E+00	1.666280E+00	2.306640E+00
3.237720E+00	2.971080E+00	2.143240E+00
3.321320E+00	2.967000E+00	2.131570E+00
3.361040E+00	2.955320E+00	2.083770E+00
3.434120E+00	2.932450E+00	2.036380E+00
3.642350E+00	2.297650E+00	2.116120E+00
3.608790E+00	2.364520E+00	2.018050E+00
3.628920E+00	2.393560E+00	2.103280E+00
3.661510E+00	2.208510E+00	2.107910E+00
3.690500E+00	2.093410E+00	2.168450E+00
3.704610E+00	1.956710E+00	2.243120E+00
3.705550E+00	1.882540E+00	2.274960E+00
3.410790E+00	2.977690E+00	2.154570E+00
3.483540E+00	2.957150E+00	2.157470E+00
3.507690E+00	2.931200E+00	2.119400E+00
3.543100E+00	2.894670E+00	2.086310E+00
3.590860E+00	2.819680E+00	2.059840E+00
3.605490E+00	2.711900E+00	2.076770E+00
3.624860E+00	2.609400E+00	2.098860E+00
3.644520E+00	2.496040E+00	2.140800E+00
3.653790E+00	2.555210E+00	2.186690E+00
3.557620E+00	2.928960E+00	2.210040E+00
3.608100E+00	2.848870E+00	2.194950E+00
3.629790E+00	2.746980E+00	2.198780E+00
3.647030E+00	2.655130E+00	2.203980E+00
3.657950E+00	2.588180E+00	2.217320E+00
1.894240E+00	2.706800E+00	2.146240E+00
1.932840E+00	2.786110E+00	2.149960E+00
1.926110E+00	2.715400E+00	2.096570E+00
1.949590E+00	2.647800E+00	2.015050E+00
1.867370E+00	2.640250E+00	2.113620E+00
1.922510E+00	2.500420E+00	1.975600E+00
1.850920E+00	2.529380E+00	2.063110E+00
1.922620E+00	2.356870E+00	1.956790E+00
1.851280E+00	2.391690E+00	2.038300E+00
1.930120E+00	2.266640E+00	1.947910E+00
1.860300E+00	2.248310E+00	2.020390E+00
1.947880E+00	2.188510E+00	1.960800E+00
2.011250E+00	1.992510E+00	1.983900E+00
2.014100E+00	2.034600E+00	1.961350E+00
2.037890E+00	2.000750E+00	1.954640E+00
2.039460E+00	1.957780E+00	1.970900E+00
2.116810E+00	1.743750E+00	2.043210E+00
2.098220E+00	1.799930E+00	2.015410E+00
2.169950E+00	1.756430E+00	1.979350E+00
2.233710E+00	1.650860E+00	2.029340E+00
2.149550E+00	1.676170E+00	2.078580E+00
2.278960E+00	1.587500E+00	2.077940E+00
2.224890E+00	1.566740E+00	2.162960E+00
2.321280E+00	1.528560E+00	2.147210E+00
1.993820E+00	2.778500E+00	2.054680E+00
2.027070E+00	2.852910E+00	2.106160E+00
2.034860E+00	2.138920E+00	1.905750E+00
2.086580E+00	2.018390E+00	1.893070E+00
2.119370E+00	1.886900E+00	1.929130E+00
2.454920E+00	1.516910E+00	2.076630E+00
2.408020E+00	1.496110E+00	2.151790E+00
2.491520E+00	1.469050E+00	2.157940E+00
2.084240E+00	2.911080E+00	2.110750E+00
2.155410E+00	2.962460E+00	2.151700E+00
2.138550E+00	2.930440E+00	2.078510E+00
2.113540E+00	2.875070E+00	2.012060E+00
2.633520E+00	1.460150E+00	2.114540E+00
2.561560E+00	1.462170E+00	2.129830E+00
2.671840E+00	1.410510E+00	2.185290E+00
2.626800E+00	1.383290E+00	2.249840E+00
2.714420E+00	1.371060E+00	2.260000E+00
2.213640E+00	2.950870E+00	2.053950E+00
2.252440E+00	3.005560E+00	2.117750E+00
2.855260E+00	1.399730E+00	2.227770E+00
2.798240E+00	1.375710E+00	2.256640E+00
2.858120E+00	1.368170E+00	2.301430E+00
2.320680E+00	3.032680E+00	2.139020E+00
2.387810E+00	3.060290E+00	2.202560E+00
2.378450E+00	3.038590E+00	2.120270E+00
2.354550E+00	3.000110E+00	2.041230E+00
2.930330E+00	1.392580E+00	2.296460E+00
2.453360E+00	3.047730E+00	2.116950E+00
2.493740E+00	3.072330E+00	2.206120E+00
3.070890E+00	1.435370E+00	2.321500E+00
2.561930E+00	3.076170E+00	2.251470E+00
2.624120E+00	3.090270E+00	2.320850E+00
2.619260E+00	3.071210E+00	2.244660E+00
2.594610E+00	3.047430E+00	2.158490E+00
3.216060E+00	1.478580E+00	2.356340E+00
3.171880E+00	1.436600E+00	2.423330E+00
3.253660E+00	1.444770E+00	2.451870E+00
2.692570E+00	3.066520E+00	2.242530E+00
2.744970E+00	3.083130E+00	2.341540E+00
2.745000E+00	3.027900E+00	2.149500E+00
3.286590E+00	1.503610E+00	2.380870E+00
3.288430E+00	1.482030E+00	2.433170E+00
2.831500E+00	3.027240E+00	2.266380E+00
2.824620E+00	3.060750E+00	2.362490E+00
3.437360E+00	1.568770E+00	2.429410E+00
3.338270E+00	1.523810E+00	2.438240E+00
2.901090E+00	3.054630E+00	2.365990E+00
2.998790E+00	3.028830E+00	2.390760E+00
2.982390E+00	2.995720E+00	2.266950E+00
3.533470E+00	1.630010E+00	2.375940E+00
3.066580E+00	3.010550E+00	2.350180E+00
3.062800E+00	3.028580E+00	2.406220E+00
3.151780E+00	2.978410E+00	2.274420E+00
3.683480E+00	1.773890E+00	2.375310E+00
3.633140E+00	1.683870E+00	2.417080E+00
3.665170E+00	1.745170E+00	2.451530E+00
3.123020E+00	3.017180E+00	2.396710E+00
3.199100E+00	3.002610E+00	2.372820E+00
3.241950E+00	2.999340E+00	2.322300E+00
3.321570E+00	2.987220E+00	2.267300E+00
3.667730E+00	2.358520E+00	2.297050E+00
3.668080E+00	2.272660E+00	2.286340E+00
3.677170E+00	2.204840E+00	2.236130E+00
3.723480E+00	2.119090E+00	2.340480E+00
3.723720E+00	2.066560E+00	2.315090E+00
3.750780E+00	1.992360E+00	2.334190E+00
3.748420E+00	1.859630E+00	2.396240E+00
3.756060E+00	1.947660E+00	2.421470E+00
3.699410E+00	1.777140E+00	2.462320E+00
3.280040E+00	3.013460E+00	2.383820E+00
3.362210E+00	3.009840E+00	2.375560E+00
3.409150E+00	3.007630E+00	2.329880E+00
3.483520E+00	2.983860E+00	2.289200E+00
3.675150E+00	2.528510E+00	2.298430E+00
3.681190E+00	2.448630E+00	2.333670E+00
3.752460E+00	2.044260E+00	2.405720E+00
3.760460E+00	1.987360E+00	2.436190E+00
3.440380E+00	3.015100E+00	2.405350E+00
3.532920E+00	2.996150E+00	2.435520E+00
3.560940E+00	2.982220E+00	2.369040E+00
3.586550E+00	2.946240E+00	2.340600E+00
3.622560E+00	2.864720E+00	2.335260E+00
3.662490E+00	2.773580E+00	2.338960E+00
3.666220E+00	2.816020E+00	2.414030E+00
3.677630E+00	2.668870E+00	2.331870E+00
3.676400E+00	2.596840E+00	2.305030E+00
3.596230E+00	2.954700E+00	2.454230E+00
3.626610E+00	2.883950E+00	2.442350E+00
3.650070E+00	2.845810E+00	2.427290E+00
1.779190E+00	2.657570E+00	2.286920E+00
1.830180E+00	2.727820E+00	2.310060E+00
1.841770E+00	2.681680E+00	2.214490E+00
1.790980E+00	2.549450E+00	2.162500E+00
1.744090E+00	2.579080E+00	2.257770E+00
1.788640E+00	2.421450E+00	2.128030E+00
1.713340E+00	2.429830E+00	2.238930E+00
1.793560E+00	2.305160E+00	2.091860E+00
1.741860E+00	2.329110E+00	2.163380E+00
1.804010E+00	2.233890E+00	2.090760E+00
1.757300E+00	2.236760E+00	2.148060E+00
1.805800E+00	2.164420E+00	2.111670E+00
2.076350E+00	1.581550E+00	2.250940E+00
2.046480E+00	1.632820E+00	2.219800E+00
2.118600E+00	1.607040E+00	2.188090E+00
2.168610E+00	1.542690E+00	2.229890E+00
2.115960E+00	1.517300E+00	2.304240E+00
2.207270E+00	1.484100E+00	2.291870E+00
1.862980E+00	2.799450E+00	2.319310E+00
1.920500E+00	2.860690E+00	2.322750E+00
1.892140E+00	2.801110E+00	2.252690E+00
1.964940E+00	2.088040E+00	1.982030E+00
1.887470E+00	2.112940E+00	2.041230E+00
1.954740E+00	1.977500E+00	2.038750E+00
2.036480E+00	1.870320E+00	2.029070E+00
1.969880E+00	1.852530E+00	2.109340E+00
2.053010E+00	1.737750E+00	2.125590E+00
2.357420E+00	1.470450E+00	2.216490E+00
2.302260E+00	1.451560E+00	2.292820E+00
2.392200E+00	1.418490E+00	2.299720E+00
1.993840E+00	2.932700E+00	2.326510E+00
2.064870E+00	2.989940E+00	2.366890E+00
2.042300E+00	2.958490E+00	2.293180E+00
2.013830E+00	2.900330E+00	2.217170E+00
2.548880E+00	1.397330E+00	2.248290E+00
2.481020E+00	1.390520E+00	2.323070E+00
2.584080E+00	1.361780E+00	2.310260E+00
2.556980E+00	1.351300E+00	2.354550E+00
2.615090E+00	1.325480E+00	2.386230E+00
2.116680E+00	2.980820E+00	2.266320E+00
2.162030E+00	3.029520E+00	2.330800E+00
2.769810E+00	1.331060E+00	2.353020E+00
2.704850E+00	1.314960E+00	2.392720E+00
2.778420E+00	1.292030E+00	2.424050E+00
2.221180E+00	3.067360E+00	2.345790E+00
2.288450E+00	3.096060E+00	2.404400E+00
2.273240E+00	3.072570E+00	2.322550E+00
2.241910E+00	3.040140E+00	2.237620E+00
2.862520E+00	1.318270E+00	2.411970E+00
2.343590E+00	3.079850E+00	2.310670E+00
2.385300E+00	3.115500E+00	2.390460E+00
3.014520E+00	1.350640E+00	2.439490E+00
2.967920E+00	1.278180E+00	2.505880E+00
3.048190E+00	1.285540E+00	2.536170E+00
2.443970E+00	3.140020E+00	2.416760E+00
2.506230E+00	3.152070E+00	2.487960E+00
2.497240E+00	3.137380E+00	2.403900E+00
2.475840E+00	3.106500E+00	2.320080E+00
3.115830E+00	1.394700E+00	2.450450E+00
3.118660E+00	1.340470E+00	2.531460E+00
2.571620E+00	3.123420E+00	2.412040E+00
2.634320E+00	3.139590E+00	2.518640E+00
3.227170E+00	1.392360E+00	2.522460E+00
2.689120E+00	3.120960E+00	2.424090E+00
2.748580E+00	3.133050E+00	2.540340E+00
3.341450E+00	1.467050E+00	2.533440E+00
2.819090E+00	3.086250E+00	2.456630E+00
2.822480E+00	3.114720E+00	2.559260E+00
3.417270E+00	1.508430E+00	2.508020E+00
3.436710E+00	1.478800E+00	2.559760E+00
2.889950E+00	3.106110E+00	2.560290E+00
2.980640E+00	3.082900E+00	2.562940E+00
2.939140E+00	3.072380E+00	2.467080E+00
3.554680E+00	1.608240E+00	2.514260E+00
3.480750E+00	1.534070E+00	2.581710E+00
3.055320E+00	3.042750E+00	2.483860E+00
3.044910E+00	3.071230E+00	2.571070E+00
3.667730E+00	1.728550E+00	2.525290E+00
3.653450E+00	1.639910E+00	2.574710E+00
3.112580E+00	3.065480E+00	2.572050E+00
3.178400E+00	3.047760E+00	2.572850E+00
3.189530E+00	3.020660E+00	2.481860E+00
3.697510E+00	2.279690E+00	2.367480E+00
3.726900E+00	2.203870E+00	2.393980E+00
3.753840E+00	1.933630E+00	2.523140E+00
3.762570E+00	1.840550E+00	2.561000E+00
3.726580E+00	1.780240E+00	2.548680E+00
3.251470E+00	3.049410E+00	2.572240E+00
3.323700E+00	3.044070E+00	2.582880E+00
3.338980E+00	3.021090E+00	2.494840E+00
3.703650E+00	2.474500E+00	2.424140E+00
3.710520E+00	2.389820E+00	2.489400E+00
3.720070E+00	2.276160E+00	2.490360E+00
3.755320E+00	2.172670E+00	2.548210E+00
3.743020E+00	2.088700E+00	2.513450E+00
3.757990E+00	2.007260E+00	2.507990E+00
3.394650E+00	3.043790E+00	2.602190E+00
3.474520E+00	3.034290E+00	2.642160E+00
3.473170E+00	3.016120E+00	2.541430E+00
3.694530E+00	2.762880E+00	2.459970E+00
3.700780E+00	2.673960E+00	2.477620E+00
3.702280E+00	2.547120E+00	2.476860E+00
3.721520E+00	2.600360E+00	2.578750E+00
3.720910E+00	2.456560E+00	2.519050E+00
3.527250E+00	3.022240E+00	2.627760E+00
3.590010E+00	2.982560E+00	2.609180E+00
3.638200E+00	2.885550E+00	2.575890E+00
3.684410E+00	2.809460E+00	2.532670E+00
3.713470E+00	2.702740E+00	2.572430E+00
3.721240E+00	2.646730E+00	2.581720E+00
1.688120E+00	2.621090E+00	2.441580E+00
1.736550E+00	2.697070E+00	2.466860E+00
1.737300E+00	2.640230E+00	2.362740E+00
1.690330E+00	2.507430E+00	2.326130E+00
1.662900E+00	2.544730E+00	2.416050E+00
1.669180E+00	2.426900E+00	2.317890E+00
1.639860E+00	2.435570E+00	2.385110E+00
1.648930E+00	2.343560E+00	2.320910E+00
1.951300E+00	1.517350E+00	2.423320E+00
1.922680E+00	1.605510E+00	2.350050E+00
2.023630E+00	1.567240E+00	2.317810E+00
2.061580E+00	1.508250E+00	2.357640E+00
2.023560E+00	1.493520E+00	2.406860E+00
2.080240E+00	1.456800E+00	2.417910E+00
1.813450E+00	2.843460E+00	2.523150E+00
1.862770E+00	2.894060E+00	2.534890E+00
1.841890E+00	2.850820E+00	2.476670E+00
1.834540E+00	2.789330E+00	2.398470E+00
1.788160E+00	2.790840E+00	2.498500E+00
1.691480E+00	2.274150E+00	2.230080E+00
1.715340E+00	2.137830E+00	2.217980E+00
1.816860E+00	2.026720E+00	2.148590E+00
1.725880E+00	2.010930E+00	2.247400E+00
1.874150E+00	1.892720E+00	2.161710E+00
1.773670E+00	1.915780E+00	2.242460E+00
1.932930E+00	1.777060E+00	2.198030E+00
1.835010E+00	1.807090E+00	2.261100E+00
1.974120E+00	1.669720E+00	2.247080E+00
1.883730E+00	1.701890E+00	2.297490E+00
2.245330E+00	1.433160E+00	2.362080E+00
2.179830E+00	1.414740E+00	2.430750E+00
2.283930E+00	1.384440E+00	2.441080E+00
1.926530E+00	2.957160E+00	2.538030E+00
1.984330E+00	3.016120E+00	2.574050E+00
1.966440E+00	2.984240E+00	2.504260E+00
1.940960E+00	2.922340E+00	2.438330E+00
2.430560E+00	1.371230E+00	2.390940E+00
2.380370E+00	1.351770E+00	2.454600E+00
2.471140E+00	1.318160E+00	2.475210E+00
2.032210E+00	3.009420E+00	2.476020E+00
2.085170E+00	3.046240E+00	2.544050E+00
2.568770E+00	1.279630E+00	2.489440E+00
2.662510E+00	1.260660E+00	2.489760E+00
2.633580E+00	1.229370E+00	2.546350E+00
2.684780E+00	1.208740E+00	2.574480E+00
2.148570E+00	3.090220E+00	2.572720E+00
2.209790E+00	3.120690E+00	2.581410E+00
2.189460E+00	3.101480E+00	2.529620E+00
2.160160E+00	3.063460E+00	2.450670E+00
2.782560E+00	1.222920E+00	2.527340E+00
2.250980E+00	3.114530E+00	2.514970E+00
2.282590E+00	3.148370E+00	2.616210E+00
2.904850E+00	1.225070E+00	2.544390E+00
2.875110E+00	1.168710E+00	2.608010E+00
2.947170E+00	1.168310E+00	2.621930E+00
2.366390E+00	3.177290E+00	2.629480E+00
2.428550E+00	3.193640E+00	2.643910E+00
2.403950E+00	3.178480E+00	2.588790E+00
2.374790E+00	3.144540E+00	2.513300E+00
3.016890E+00	1.215350E+00	2.597090E+00
2.464640E+00	3.179740E+00	2.585050E+00
2.522190E+00	3.202010E+00	2.709160E+00
3.119320E+00	1.270760E+00	2.618280E+00
2.579510E+00	3.171150E+00	2.607350E+00
2.643750E+00	3.192450E+00	2.715630E+00
3.209540E+00	1.327410E+00	2.613360E+00
2.700810E+00	3.175180E+00	2.635750E+00
2.707160E+00	3.194910E+00	2.719570E+00
3.329450E+00	1.381480E+00	2.677390E+00
2.756290E+00	3.185120E+00	2.719900E+00
2.837510E+00	3.142380E+00	2.664190E+00
3.444510E+00	1.452270E+00	2.631330E+00
2.956850E+00	3.140100E+00	2.719370E+00
2.939700E+00	3.125060E+00	2.631120E+00
3.582080E+00	1.575390E+00	2.654830E+00
3.508750E+00	1.512850E+00	2.718900E+00
3.036220E+00	3.095770E+00	2.652860E+00
3.019380E+00	3.121050E+00	2.739940E+00
3.693660E+00	1.706140E+00	2.641330E+00
3.651270E+00	1.627320E+00	2.717080E+00
3.085590E+00	3.116850E+00	2.744720E+00
3.147740E+00	3.104550E+00	2.747090E+00
3.163930E+00	3.075010E+00	2.659820E+00
3.773880E+00	1.872750E+00	2.646170E+00
3.742860E+00	1.788400E+00	2.696440E+00
3.759920E+00	1.845230E+00	2.722470E+00
3.211970E+00	3.084510E+00	2.748690E+00
3.282160E+00	3.088060E+00	2.750590E+00
3.302370E+00	3.068440E+00	2.669130E+00
3.765200E+00	2.310810E+00	2.625450E+00
3.786760E+00	2.202080E+00	2.659260E+00
3.784060E+00	2.261260E+00	2.721540E+00
3.786210E+00	2.085460E+00	2.672190E+00
3.786150E+00	1.968690E+00	2.649200E+00
3.765130E+00	1.889390E+00	2.727090E+00
3.343420E+00	3.073640E+00	2.772690E+00
3.420350E+00	3.069120E+00	2.805340E+00
3.423470E+00	3.054950E+00	2.712660E+00
3.747900E+00	2.532560E+00	2.646580E+00
3.767300E+00	2.416100E+00	2.671720E+00
3.772820E+00	2.489340E+00	2.713930E+00
3.781040E+00	2.315000E+00	2.713570E+00
3.465790E+00	3.052380E+00	2.789500E+00
3.534630E+00	3.030280E+00	2.751240E+00
3.614660E+00	2.978850E+00	2.760990E+00
3.633580E+00	2.948680E+00	2.711730E+00
3.663660E+00	2.903970E+00	2.707240E+00
3.707930E+00	2.820210E+00	2.714500E+00
3.707860E+00	2.865590E+00	2.791400E+00
3.725490E+00	2.710650E+00	2.703840E+00
3.737000E+00	2.606990E+00	2.692470E+00
3.764870E+00	2.527120E+00	2.738900E+00
3.665990E+00	2.930200E+00	2.789920E+00
3.694850E+00	2.899400E+00	2.793900E+00
1.529970E+00	2.130080E+00	2.468830E+00
1.547280E+00	2.192450E+00	2.453610E+00
1.559830E+00	2.132340E+00	2.424810E+00
1.586930E+00	2.058420E+00	2.399630E+00
1.531560E+00	2.059880E+00	2.471350E+00
1.613850E+00	1.969800E+00	2.385590E+00
1.533750E+00	1.933080E+00	2.477400E+00
1.610790E+00	1.871750E+00	2.423190E+00
1.825130E+00	1.517810E+00	2.501880E+00
1.794390E+00	1.569060E+00	2.479080E+00
1.865750E+00	1.549960E+00	2.440040E+00
1.878110E+00	1.479350E+00	2.507860E+00
1.773040E+00	2.887190E+00	2.745120E+00
1.827110E+00	2.934590E+00	2.728540E+00
1.799370E+00	2.885810E+00	2.680320E+00
1.786980E+00	2.832130E+00	2.590640E+00
1.742680E+00	2.819100E+00	2.696590E+00
1.732750E+00	2.732810E+00	2.545660E+00
1.706000E+00	2.729370E+00	2.632630E+00
1.658900E+00	2.616850E+00	2.530460E+00
1.607760E+00	2.470450E+00	2.488210E+00
1.590520E+00	2.319920E+00	2.436340E+00
1.619540E+00	2.191280E+00	2.344530E+00
1.655770E+00	2.050590E+00	2.316440E+00
1.683520E+00	1.926840E+00	2.330140E+00
1.747050E+00	1.826950E+00	2.330430E+00
1.678060E+00	1.829230E+00	2.391040E+00
1.797180E+00	1.727480E+00	2.355490E+00
1.716370E+00	1.745560E+00	2.413990E+00
1.834810E+00	1.632360E+00	2.391820E+00
1.755340E+00	1.653680E+00	2.442240E+00
1.997240E+00	1.420300E+00	2.525410E+00
2.096570E+00	1.398070E+00	2.497940E+00
2.079030E+00	1.370850E+00	2.565330E+00
2.148110E+00	1.352040E+00	2.568510E+00
1.883360E+00	2.946570E+00	2.638020E+00
1.884290E+00	3.001290E+00	2.755240E+00
2.325730E+00	1.333220E+00	2.518470E+00
2.264650E+00	1.324190E+00	2.587000E+00
2.366830E+00	1.289140E+00	2.591940E+00
1.954200E+00	3.052150E+00	2.765630E+00
2.025840E+00	3.066970E+00	2.746070E+00
1.963550E+00	3.033180E+00	2.684870E+00
2.509840E+00	1.265710E+00	2.555700E+00
2.457490E+00	1.258290E+00	2.613970E+00
2.550710E+00	1.224370E+00	2.632110E+00
2.082250E+00	3.063460E+00	2.655700E+00
2.108170E+00	3.107510E+00	2.785850E+00
2.632580E+00	1.197150E+00	2.631030E+00
2.740070E+00	1.149610E+00	2.666330E+00
2.183670E+00	3.128860E+00	2.676120E+00
2.830860E+00	1.134840E+00	2.657550E+00
2.805420E+00	1.102120E+00	2.709700E+00
2.862990E+00	1.075570E+00	2.742330E+00
2.263460E+00	3.162690E+00	2.714780E+00
2.315390E+00	3.189690E+00	2.787240E+00
2.324920E+00	3.177430E+00	2.694290E+00
2.937150E+00	1.105970E+00	2.695250E+00
2.404340E+00	3.200110E+00	2.735610E+00
3.020430E+00	1.139430E+00	2.675290E+00
2.496350E+00	3.222080E+00	2.826850E+00
2.577710E+00	3.236690E+00	2.873580E+00
2.550140E+00	3.220590E+00	2.799790E+00
3.116060E+00	1.171950E+00	2.696620E+00
2.616430E+00	3.217610E+00	2.808280E+00
2.627670E+00	3.239800E+00	2.878810E+00
3.246590E+00	1.251800E+00	2.720280E+00
2.670510E+00	3.239010E+00	2.877750E+00
2.732620E+00	3.214090E+00	2.818070E+00
3.331950E+00	1.311570E+00	2.768120E+00
3.322380E+00	1.260300E+00	2.793670E+00
3.359460E+00	1.292440E+00	2.810840E+00
2.854410E+00	3.203760E+00	2.879890E+00
2.814900E+00	3.178240E+00	2.777440E+00
3.473470E+00	1.418230E+00	2.757880E+00
3.418580E+00	1.328850E+00	2.811660E+00
2.904210E+00	3.171390E+00	2.798310E+00
2.948160E+00	3.207100E+00	2.904800E+00
3.605440E+00	1.547470E+00	2.800910E+00
3.551220E+00	1.467250E+00	2.815550E+00
3.013020E+00	3.149030E+00	2.826540E+00
3.013800E+00	3.187780E+00	2.932420E+00
3.693150E+00	1.691300E+00	2.778470E+00
3.679410E+00	1.606230E+00	2.825810E+00
3.069260E+00	3.172880E+00	2.911550E+00
3.123810E+00	3.177740E+00	2.948190E+00
3.136320E+00	3.135130E+00	2.837820E+00
3.767690E+00	1.834830E+00	2.802830E+00
3.739340E+00	1.746430E+00	2.851580E+00
3.191740E+00	3.142170E+00	2.942230E+00
3.263430E+00	3.140020E+00	2.948420E+00
3.264290E+00	3.111310E+00	2.843890E+00
3.802300E+00	2.201800E+00	2.775400E+00
3.808820E+00	2.109730E+00	2.799080E+00
3.813250E+00	1.984410E+00	2.835020E+00
3.830970E+00	2.050540E+00	2.864140E+00
3.775380E+00	1.914900E+00	2.782910E+00
3.318070E+00	3.125300E+00	2.930360E+00
3.372380E+00	3.112420E+00	2.980570E+00
3.375310E+00	3.094440E+00	2.877800E+00
3.788150E+00	2.467730E+00	2.796980E+00
3.815080E+00	2.372710E+00	2.878750E+00
3.809220E+00	2.271160E+00	2.826310E+00
3.842130E+00	2.156240E+00	2.865610E+00
3.840660E+00	2.087170E+00	2.885490E+00
3.419930E+00	3.100120E+00	2.942800E+00
3.481230E+00	3.072250E+00	2.908300E+00
3.576330E+00	3.045230E+00	2.909420E+00
3.602160E+00	3.007560E+00	2.846380E+00
3.730630E+00	2.809540E+00	2.856680E+00
3.746090E+00	2.712790E+00	2.884310E+00
3.745700E+00	2.765180E+00	2.920030E+00
3.762460E+00	2.616670E+00	2.848340E+00
3.779140E+00	2.534190E+00	2.832050E+00
3.623710E+00	3.005760E+00	2.941700E+00
3.651510E+00	2.963600E+00	2.881700E+00
3.722590E+00	2.894050E+00	2.918400E+00
3.743630E+00	2.806660E+00	2.946640E+00
1.444690E+00	2.086050E+00	2.609820E+00
1.461180E+00	2.166890E+00	2.614150E+00
1.490880E+00	2.111000E+00	2.535710E+00
1.475950E+00	1.979140E+00	2.541190E+00
1.428130E+00	2.003640E+00	2.609580E+00
1.471820E+00	1.901640E+00	2.551880E+00
1.410240E+00	1.874390E+00	2.625680E+00
1.486050E+00	1.825200E+00	2.573780E+00
1.696720E+00	2.825200E+00	2.871120E+00
1.741380E+00	2.887070E+00	2.898780E+00
1.721140E+00	2.840900E+00	2.799830E+00
1.671980E+00	2.744780E+00	2.738960E+00
1.660230E+00	2.765260E+00	2.841010E+00
1.632850E+00	2.633230E+00	2.670370E+00
1.613940E+00	2.662630E+00	2.787030E+00
1.591670E+00	2.509710E+00	2.605820E+00
1.571450E+00	2.542280E+00	2.722440E+00
1.560550E+00	2.376910E+00	2.563700E+00
1.538720E+00	2.419390E+00	2.674970E+00
1.525520E+00	2.242910E+00	2.535300E+00
1.510110E+00	2.285080E+00	2.634410E+00
1.637460E+00	1.765290E+00	2.463740E+00
1.561760E+00	1.797680E+00	2.515340E+00
1.675390E+00	1.667560E+00	2.493790E+00
1.595220E+00	1.684360E+00	2.550360E+00
1.725980E+00	1.589650E+00	2.515590E+00
1.651640E+00	1.583530E+00	2.575770E+00
1.762130E+00	1.488250E+00	2.581280E+00
1.875680E+00	1.418730E+00	2.590420E+00
1.808200E+00	1.375990E+00	2.690620E+00
1.935030E+00	1.359100E+00	2.659920E+00
1.803640E+00	2.939730E+00	2.819610E+00
2.070880E+00	1.324940E+00	2.674820E+00
2.180410E+00	1.304770E+00	2.662810E+00
2.161820E+00	1.278790E+00	2.729530E+00
2.251750E+00	1.260240E+00	2.753110E+00
1.869450E+00	3.009970E+00	2.847220E+00
1.920960E+00	3.055290E+00	2.902560E+00
1.920710E+00	3.046640E+00	2.818590E+00
2.404200E+00	1.248750E+00	2.668660E+00
2.353290E+00	1.251650E+00	2.705830E+00
2.438120E+00	1.209980E+00	2.748490E+00
2.007110E+00	3.080370E+00	2.840930E+00
2.599830E+00	1.167870E+00	2.716360E+00
2.540430E+00	1.180130E+00	2.755000E+00
2.607360E+00	1.136150E+00	2.782890E+00
2.101750E+00	3.118580E+00	2.901460E+00
2.159440E+00	3.157220E+00	2.912360E+00
2.140470E+00	3.140740E+00	2.852780E+00
2.673000E+00	1.119940E+00	2.765240E+00
2.208960E+00	3.164750E+00	2.820010E+00
2.228760E+00	3.188290E+00	2.962650E+00
2.789870E+00	1.070930E+00	2.782220E+00
2.871020E+00	1.035770E+00	2.822400E+00
2.303150E+00	3.214000E+00	2.992280E+00
2.369820E+00	3.229020E+00	2.980220E+00
2.304760E+00	3.203060E+00	2.899010E+00
2.948000E+00	1.042610E+00	2.802160E+00
2.405260E+00	3.221610E+00	2.881210E+00
2.435100E+00	3.238640E+00	2.970550E+00
3.076570E+00	1.070290E+00	2.786300E+00
2.529620E+00	3.247010E+00	2.982240E+00
3.213390E+00	1.132120E+00	2.799790E+00
3.166120E+00	1.075170E+00	2.851580E+00
3.239560E+00	1.081690E+00	2.898030E+00
2.658690E+00	3.252580E+00	2.971880E+00
3.299860E+00	1.197050E+00	2.805570E+00
3.310820E+00	1.151890E+00	2.878790E+00
2.766710E+00	3.260560E+00	3.024850E+00
2.727360E+00	3.250680E+00	2.927270E+00
3.360220E+00	1.256360E+00	2.861030E+00
2.810960E+00	3.237840E+00	2.963050E+00
2.821330E+00	3.252930E+00	3.042630E+00
3.532270E+00	1.399040E+00	2.896710E+00
3.456530E+00	1.297530E+00	2.932330E+00
2.861570E+00	3.247140E+00	3.049360E+00
2.911850E+00	3.232960E+00	3.001150E+00
3.599640E+00	1.476110E+00	2.893780E+00
3.592320E+00	1.439890E+00	2.938340E+00
2.985220E+00	3.214580E+00	2.993280E+00
3.719490E+00	1.647800E+00	2.894990E+00
3.655440E+00	1.558130E+00	2.944730E+00
3.614300E+00	1.479370E+00	2.966720E+00
3.061160E+00	3.192030E+00	3.015910E+00
3.155900E+00	3.177860E+00	3.056220E+00
3.767890E+00	1.806270E+00	2.958420E+00
3.794180E+00	1.883290E+00	2.865770E+00
3.798830E+00	1.900740E+00	2.945760E+00
3.726420E+00	1.717610E+00	2.963040E+00
3.216640E+00	3.166980E+00	3.111740E+00
3.230240E+00	3.149470E+00	3.029060E+00
3.833880E+00	2.032480E+00	2.936720E+00
3.817730E+00	1.960410E+00	2.996630E+00
3.267580E+00	3.162040E+00	3.099900E+00
3.307850E+00	3.141830E+00	3.031950E+00
3.379910E+00	3.127740E+00	3.088250E+00
3.817520E+00	2.452610E+00	2.934870E+00
3.846270E+00	2.362090E+00	3.031120E+00
3.844310E+00	2.272460E+00	2.991320E+00
3.848730E+00	2.180220E+00	2.966430E+00
3.845530E+00	2.099230E+00	2.963460E+00
3.437620E+00	3.103320E+00	3.026480E+00
3.521020E+00	3.089660E+00	3.087030E+00
3.560820E+00	3.067330E+00	3.004130E+00
3.762150E+00	2.745070E+00	3.016410E+00
3.784070E+00	2.673170E+00	3.032720E+00
3.789930E+00	2.611900E+00	2.997730E+00
3.803640E+00	2.531470E+00	2.967810E+00
3.585070E+00	3.064140E+00	3.094780E+00
3.609740E+00	3.031350E+00	3.026260E+00
3.686050E+00	2.979360E+00	3.039780E+00
3.739510E+00	2.921830E+00	3.060940E+00
3.749060E+00	2.878690E+00	3.037800E+00
3.753550E+00	2.827900E+00	3.046580E+00
3.757630E+00	2.862790E+00	3.081300E+00
3.754520E+00	2.887700E+00	3.095630E+00
1.350500E+00	2.040290E+00	2.761080E+00
1.377330E+00	2.121900E+00	2.767850E+00
1.397460E+00	2.061050E+00	2.685630E+00
1.360240E+00	1.930220E+00	2.681860E+00
1.325480E+00	1.961480E+00	2.754280E+00
1.354330E+00	1.855290E+00	2.691690E+00
1.316840E+00	1.854360E+00	2.747430E+00
1.352790E+00	1.783100E+00	2.718890E+00
1.649920E+00	2.806100E+00	3.040580E+00
1.687160E+00	2.858530E+00	3.036540E+00
1.672630E+00	2.809270E+00	2.947370E+00
1.612980E+00	2.698000E+00	2.899440E+00
1.612250E+00	2.735900E+00	3.005380E+00
1.568840E+00	2.576030E+00	2.839420E+00
1.572960E+00	2.619780E+00	2.959990E+00
1.523050E+00	2.456140E+00	2.783870E+00
1.521090E+00	2.491570E+00	2.898390E+00
1.492070E+00	2.323300E+00	2.735120E+00
1.486320E+00	2.359220E+00	2.840460E+00
1.434990E+00	2.199650E+00	2.700610E+00
1.428210E+00	2.235260E+00	2.789260E+00
1.511930E+00	1.710200E+00	2.609230E+00
1.425640E+00	1.742450E+00	2.666000E+00
1.552200E+00	1.598560E+00	2.640130E+00
1.454710E+00	1.626080E+00	2.701530E+00
1.618670E+00	1.493640E+00	2.669460E+00
1.509990E+00	1.515450E+00	2.732870E+00
1.696530E+00	1.410540E+00	2.709170E+00
1.577920E+00	1.403330E+00	2.793400E+00
1.741430E+00	1.361800E+00	2.746680E+00
1.687750E+00	1.357120E+00	2.789590E+00
1.783040E+00	1.316850E+00	2.814350E+00
1.726840E+00	2.913500E+00	3.083100E+00
1.780880E+00	2.964830E+00	3.052650E+00
1.735940E+00	2.906090E+00	2.995450E+00
1.974840E+00	1.317330E+00	2.723390E+00
1.897780E+00	1.310840E+00	2.761900E+00
2.008020E+00	1.284030E+00	2.801480E+00
1.828650E+00	2.985840E+00	2.952020E+00
1.851710E+00	3.030470E+00	3.088340E+00
2.146550E+00	1.249260E+00	2.832740E+00
2.266910E+00	1.227490E+00	2.873020E+00
1.920720E+00	3.083040E+00	3.107510E+00
1.988500E+00	3.106970E+00	3.080710E+00
1.914580E+00	3.067010E+00	3.012030E+00
2.376990E+00	1.197250E+00	2.871480E+00
2.497570E+00	1.164080E+00	2.867470E+00
2.465730E+00	1.156590E+00	2.937570E+00
2.537800E+00	1.122640E+00	2.976760E+00
2.023230E+00	3.098070E+00	2.974980E+00
2.054550E+00	3.122690E+00	3.055860E+00
2.623870E+00	1.102390E+00	2.892190E+00
2.127760E+00	3.157010E+00	3.037420E+00
2.731850E+00	1.057130E+00	2.877440E+00
2.704880E+00	1.048310E+00	2.939310E+00
2.767140E+00	1.010870E+00	2.971100E+00
2.221120E+00	3.202520E+00	3.076950E+00
2.272580E+00	3.221130E+00	3.102120E+00
2.272160E+00	3.212630E+00	3.041880E+00
2.839950E+00	1.010460E+00	2.909040E+00
2.343710E+00	3.241060E+00	3.106550E+00
2.925380E+00	1.004050E+00	2.885780E+00
2.441620E+00	3.249080E+00	3.053740E+00
3.023720E+00	1.002570E+00	2.898820E+00
2.530850E+00	3.270980E+00	3.116430E+00
2.604050E+00	3.290790E+00	3.158650E+00
2.569730E+00	3.271320E+00	3.083700E+00
3.150450E+00	1.027050E+00	2.925380E+00
3.262650E+00	1.043500E+00	2.980930E+00
2.630260E+00	3.276000E+00	3.092260E+00
2.646740E+00	3.299940E+00	3.167160E+00
3.334720E+00	1.107660E+00	2.970720E+00
2.685870E+00	3.305430E+00	3.172480E+00
2.738230E+00	3.290220E+00	3.125720E+00
3.390630E+00	1.208720E+00	2.960240E+00
2.852860E+00	3.270840E+00	3.136320E+00
3.548600E+00	1.346720E+00	3.019300E+00
3.487570E+00	1.246760E+00	3.038070E+00
2.955040E+00	3.288660E+00	3.188760E+00
2.915980E+00	3.258030E+00	3.097420E+00
3.606900E+00	1.414960E+00	2.990450E+00
2.997630E+00	3.235680E+00	3.109150E+00
3.015040E+00	3.273670E+00	3.217100E+00
3.731850E+00	1.627130E+00	3.026450E+00
3.700360E+00	1.545090E+00	3.058230E+00
3.649140E+00	1.481830E+00	3.038020E+00
3.055790E+00	3.251560E+00	3.202880E+00
3.106890E+00	3.253290E+00	3.251760E+00
3.101080E+00	3.225600E+00	3.149620E+00
3.797710E+00	1.876110E+00	3.053910E+00
3.793130E+00	1.780710E+00	3.100590E+00
3.746060E+00	1.725590E+00	3.047460E+00
3.140620E+00	3.238540E+00	3.223540E+00
3.189580E+00	3.196850E+00	3.208130E+00
3.839780E+00	2.035560E+00	3.062560E+00
3.840780E+00	1.941830E+00	3.118670E+00
3.258710E+00	3.178140E+00	3.175230E+00
3.333160E+00	3.160600E+00	3.171130E+00
3.392990E+00	3.144440E+00	3.161600E+00
3.850340E+00	2.445040E+00	3.089690E+00
3.877520E+00	2.356460E+00	3.144690E+00
3.877610E+00	2.277740E+00	3.125120E+00
3.874420E+00	2.177920E+00	3.096300E+00
3.855310E+00	2.115800E+00	3.046450E+00
3.451400E+00	3.128090E+00	3.155140E+00
3.528900E+00	3.119650E+00	3.212230E+00
3.793050E+00	2.695630E+00	3.121610E+00
3.815710E+00	2.610790E+00	3.158420E+00
3.807640E+00	2.677540E+00	3.191090E+00
3.823750E+00	2.534540E+00	3.091140E+00
3.586790E+00	3.081830E+00	3.198920E+00
3.635340E+00	3.026710E+00	3.149230E+00
3.711870E+00	3.003820E+00	3.197420E+00
3.733570E+00	2.961210E+00	3.133310E+00
3.757670E+00	2.858510E+00	3.157090E+00
3.775480E+00	2.764770E+00	3.181950E+00
3.795240E+00	2.711360E+00	3.174610E+00
3.744460E+00	2.961000E+00	3.213570E+00
3.750610E+00	2.917350E+00	3.149290E+00
1.459240E+00	2.365090E+00	3.009420E+00
1.479830E+00	2.432500E+00	3.039030E+00
1.478890E+00	2.392460E+00	2.953680E+00
1.432290E+00	2.262270E+00	2.883080E+00
1.425990E+00	2.285000E+00	2.973710E+00
1.377260E+00	2.163890E+00	2.838410E+00
1.359510E+00	2.167970E+00	2.917950E+00
1.327990E+00	2.035660E+00	2.844320E+00
1.280630E+00	1.881640E+00	2.832610E+00
1.288660E+00	1.745900E+00	2.826810E+00
1.355980E+00	1.654840E+00	2.774450E+00
1.284190E+00	1.608140E+00	2.890540E+00
1.420880E+00	1.547320E+00	2.791560E+00
1.351750E+00	1.557990E+00	2.850170E+00
1.474770E+00	1.455810E+00	2.823070E+00
1.391930E+00	1.479490E+00	2.874740E+00
1.507380E+00	1.401600E+00	2.854150E+00
1.447870E+00	1.405470E+00	2.905940E+00
1.525570E+00	1.353540E+00	2.907800E+00
1.685980E+00	2.849680E+00	3.121380E+00
1.633320E+00	2.772630E+00	3.096160E+00
1.592240E+00	2.684660E+00	3.083800E+00
1.526440E+00	2.537840E+00	3.030660E+00
1.654440E+00	1.311580E+00	2.906820E+00
1.782630E+00	1.275970E+00	2.921160E+00
1.782100E+00	2.968520E+00	3.151680E+00
1.726400E+00	2.911840E+00	3.144160E+00
1.914740E+00	1.263690E+00	2.915180E+00
2.044390E+00	1.254890E+00	2.903460E+00
2.023880E+00	1.245130E+00	2.965230E+00
2.122460E+00	1.224360E+00	2.991560E+00
1.854210E+00	3.040350E+00	3.200320E+00
1.899340E+00	3.080280E+00	3.219880E+00
1.897690E+00	3.073170E+00	3.162600E+00
2.307570E+00	1.206330E+00	2.931290E+00
2.242820E+00	1.215220E+00	2.963270E+00
2.342500E+00	1.180500E+00	3.007720E+00
1.970160E+00	3.113220E+00	3.212690E+00
2.456340E+00	1.140970E+00	3.025110E+00
2.551550E+00	1.089980E+00	3.074910E+00
2.066180E+00	3.136250E+00	3.139560E+00
2.622400E+00	1.057070E+00	3.036830E+00
2.136840E+00	3.178610E+00	3.186880E+00
2.187900E+00	3.205160E+00	3.212900E+00
2.183960E+00	3.197440E+00	3.140740E+00
2.698550E+00	1.028740E+00	3.006230E+00
2.775390E+00	9.701750E-01	3.068340E+00
2.263820E+00	3.226200E+00	3.206420E+00
2.842270E+00	9.623710E-01	3.016620E+00
2.359120E+00	3.260630E+00	3.241540E+00
2.438360E+00	3.279370E+00	3.277110E+00
2.395310E+00	3.266530E+00	3.197910E+00
2.954070E+00	9.473620E-01	3.002800E+00
2.463650E+00	3.272180E+00	3.183760E+00
2.518580E+00	3.290210E+00	3.297230E+00
3.090670E+00	9.564860E-01	3.005580E+00
3.051610E+00	9.068600E-01	3.070960E+00
3.133500E+00	9.160210E-01	3.093200E+00
2.583810E+00	3.294890E+00	3.254330E+00
3.219370E+00	9.875100E-01	3.061960E+00
2.682730E+00	3.315670E+00	3.255300E+00
3.346700E+00	1.068520E+00	3.070420E+00
2.747130E+00	3.330630E+00	3.292970E+00
2.745250E+00	3.322720E+00	3.233770E+00
3.433330E+00	1.150720E+00	3.053560E+00
2.788010E+00	3.328890E+00	3.308370E+00
2.832060E+00	3.309980E+00	3.267800E+00
3.572290E+00	1.300630E+00	3.140950E+00
3.505530E+00	1.204590E+00	3.120860E+00
2.929670E+00	3.305990E+00	3.285930E+00
3.660780E+00	1.375860E+00	3.087040E+00
3.003650E+00	3.290260E+00	3.298550E+00
3.761100E+00	1.564350E+00	3.122790E+00
3.701570E+00	1.484930E+00	3.147700E+00
3.765630E+00	1.533780E+00	3.193280E+00
3.059690E+00	3.265310E+00	3.288530E+00
3.115910E+00	3.255940E+00	3.358530E+00
3.823610E+00	1.857650E+00	3.167870E+00
3.812810E+00	1.772200E+00	3.218040E+00
3.774070E+00	1.666010E+00	3.159290E+00
3.785770E+00	1.578690E+00	3.183090E+00
3.158590E+00	3.229930E+00	3.303570E+00
3.215790E+00	3.194890E+00	3.347060E+00
3.855830E+00	2.022090E+00	3.214370E+00
3.866720E+00	2.091470E+00	3.125350E+00
3.878550E+00	2.117980E+00	3.195140E+00
3.842850E+00	1.926310E+00	3.220370E+00
3.288720E+00	3.182760E+00	3.302820E+00
3.367170E+00	3.162970E+00	3.285660E+00
3.411930E+00	3.153770E+00	3.230460E+00
3.883320E+00	2.391350E+00	3.216980E+00
3.899440E+00	2.302750E+00	3.260480E+00
3.903160E+00	2.362590E+00	3.275790E+00
3.887780E+00	2.196600E+00	3.223460E+00
3.440920E+00	3.156400E+00	3.330550E+00
3.488060E+00	3.151670E+00	3.327200E+00
3.488670E+00	3.143570E+00	3.276080E+00
3.828000E+00	2.658460E+00	3.297520E+00
3.801990E+00	2.708990E+00	3.220970E+00
3.802360E+00	2.728370E+00	3.276180E+00
3.850420E+00	2.564980E+00	3.298650E+00
3.869860E+00	2.484640E+00	3.236480E+00
3.899110E+00	2.402670E+00	3.286510E+00
3.515150E+00	3.143890E+00	3.329380E+00
3.569340E+00	3.112110E+00	3.343470E+00
3.671620E+00	3.032360E+00	3.294590E+00
3.719110E+00	3.014310E+00	3.270340E+00
3.761340E+00	2.854450E+00	3.309610E+00
3.753870E+00	2.908940E+00	3.227990E+00
3.746500E+00	2.946300E+00	3.292600E+00
3.789600E+00	2.776030E+00	3.312230E+00
3.736000E+00	2.991390E+00	3.261520E+00
1.473690E+00	2.446710E+00	3.225260E+00
1.502170E+00	2.501190E+00	3.211080E+00
1.475020E+00	2.434260E+00	3.166400E+00
1.447250E+00	2.348600E+00	3.079890E+00
1.441900E+00	2.351480E+00	3.187030E+00
1.350460E+00	2.197870E+00	3.016350E+00
1.363980E+00	2.227370E+00	3.126010E+00
1.300510E+00	2.059220E+00	2.963680E+00
1.294180E+00	2.093350E+00	3.068140E+00
1.251650E+00	1.922660E+00	2.926660E+00
1.235080E+00	1.957270E+00	3.023910E+00
1.237460E+00	1.791970E+00	2.916930E+00
1.200620E+00	1.829530E+00	3.001010E+00
1.229860E+00	1.672650E+00	2.932730E+00
1.185750E+00	1.708190E+00	3.000600E+00
1.234250E+00	1.600800E+00	2.956470E+00
1.189120E+00	1.588060E+00	3.031980E+00
1.245120E+00	1.529930E+00	2.984750E+00
1.549250E+00	2.584270E+00	3.238430E+00
1.596650E+00	2.685500E+00	3.266310E+00
1.576810E+00	2.631300E+00	3.166620E+00
1.506820E+00	2.499200E+00	3.132120E+00
1.314500E+00	1.503010E+00	2.927460E+00
1.362640E+00	1.420360E+00	2.966150E+00
1.440590E+00	1.330840E+00	3.028620E+00
1.544470E+00	1.297350E+00	2.984500E+00
1.525910E+00	1.276560E+00	3.053470E+00
1.623230E+00	1.259300E+00	3.062320E+00
1.705740E+00	2.873280E+00	3.287610E+00
1.744370E+00	2.938370E+00	3.317500E+00
1.727570E+00	2.905260E+00	3.218910E+00
1.650020E+00	2.781000E+00	3.221720E+00
1.828320E+00	1.252350E+00	2.976140E+00
1.751400E+00	1.257260E+00	3.012040E+00
1.884220E+00	1.232140E+00	3.068640E+00
1.791680E+00	2.997190E+00	3.343440E+00
1.825600E+00	3.031190E+00	3.331930E+00
1.801710E+00	2.996990E+00	3.269010E+00
2.015500E+00	1.231550E+00	3.040160E+00
2.121090E+00	1.207430E+00	3.108760E+00
1.883110E+00	3.080350E+00	3.313270E+00
2.268940E+00	1.184510E+00	3.128050E+00
2.398060E+00	1.138100E+00	3.120710E+00
2.367380E+00	1.139130E+00	3.180920E+00
2.433840E+00	1.108170E+00	3.220300E+00
1.976760E+00	3.135010E+00	3.335260E+00
2.051230E+00	3.162570E+00	3.356260E+00
2.022130E+00	3.141270E+00	3.292380E+00
2.515200E+00	1.091770E+00	3.172460E+00
2.080670E+00	3.157010E+00	3.267000E+00
2.102040E+00	3.183460E+00	3.350830E+00
2.618300E+00	1.033500E+00	3.150870E+00
2.172730E+00	3.212840E+00	3.325990E+00
2.696660E+00	9.973660E-01	3.111530E+00
2.770210E+00	9.447230E-01	3.165380E+00
2.277640E+00	3.250050E+00	3.357110E+00
2.342870E+00	3.280190E+00	3.397000E+00
2.326860E+00	3.259520E+00	3.311180E+00
2.872410E+00	9.024190E-01	3.131950E+00
2.408180E+00	3.287790E+00	3.367480E+00
2.988920E+00	8.793100E-01	3.115530E+00
2.958980E+00	8.490130E-01	3.180020E+00
3.014170E+00	8.453900E-01	3.173130E+00
2.513110E+00	3.302610E+00	3.387260E+00
3.085660E+00	8.611410E-01	3.158390E+00
2.595450E+00	3.315550E+00	3.389310E+00
3.223300E+00	9.131140E-01	3.189610E+00
2.681060E+00	3.331230E+00	3.384740E+00
3.340710E+00	1.020870E+00	3.181270E+00
2.778370E+00	3.342900E+00	3.383520E+00
3.483910E+00	1.124740E+00	3.181240E+00
2.842430E+00	3.350810E+00	3.429370E+00
2.840310E+00	3.331410E+00	3.373570E+00
3.537120E+00	1.226870E+00	3.190140E+00
3.554300E+00	1.205340E+00	3.237780E+00
2.880310E+00	3.352860E+00	3.446870E+00
2.917090E+00	3.334880E+00	3.406580E+00
3.716440E+00	1.353400E+00	3.242290E+00
3.607290E+00	1.265570E+00	3.244080E+00
2.996740E+00	3.314280E+00	3.409210E+00
3.753130E+00	1.477280E+00	3.247650E+00
3.778130E+00	1.417840E+00	3.294920E+00
3.060480E+00	3.275490E+00	3.394260E+00
3.123180E+00	3.276400E+00	3.474220E+00
3.840320E+00	1.861620E+00	3.285320E+00
3.848780E+00	1.772500E+00	3.299780E+00
3.815840E+00	1.694780E+00	3.284540E+00
3.819850E+00	1.562170E+00	3.264180E+00
3.808360E+00	1.470280E+00	3.314160E+00
3.184250E+00	3.224340E+00	3.436880E+00
3.227380E+00	3.199400E+00	3.415760E+00
3.886990E+00	2.113130E+00	3.297950E+00
3.881630E+00	2.022400E+00	3.350530E+00
3.861760E+00	1.949910E+00	3.297780E+00
3.259580E+00	3.191840E+00	3.399430E+00
3.315710E+00	3.187390E+00	3.455400E+00
3.374670E+00	3.164640E+00	3.385580E+00
3.399180E+00	3.173270E+00	3.492980E+00
3.918050E+00	2.356340E+00	3.337150E+00
3.922290E+00	2.285090E+00	3.394080E+00
3.912750E+00	2.204040E+00	3.344160E+00
3.459120E+00	3.161920E+00	3.430210E+00
3.504970E+00	3.147670E+00	3.371620E+00
3.547830E+00	3.152340E+00	3.468280E+00
3.814910E+00	2.727220E+00	3.375260E+00
3.841360E+00	2.662240E+00	3.451500E+00
3.863160E+00	2.581060E+00	3.412540E+00
3.896410E+00	2.503290E+00	3.379870E+00
3.915240E+00	2.424680E+00	3.359660E+00
3.612690E+00	3.104440E+00	3.479600E+00
3.673850E+00	3.050050E+00	3.443510E+00
3.736590E+00	2.952660E+00	3.402630E+00
3.729180E+00	2.995110E+00	3.308690E+00
3.765260E+00	2.858370E+00	3.444600E+00
3.789500E+00	2.795860E+00	3.414030E+00
1.320390E+00	2.232860E+00	3.327850E+00
1.362600E+00	2.276660E+00	3.329020E+00
1.326580E+00	2.238910E+00	3.298660E+00
1.297260E+00	2.195290E+00	3.300590E+00
1.417140E+00	2.351370E+00	3.319510E+00
1.466190E+00	2.457500E+00	3.355460E+00
1.447250E+00	2.399860E+00	3.271170E+00
1.357060E+00	2.253380E+00	3.247140E+00
1.293190E+00	2.123580E+00	3.170100E+00
1.279140E+00	2.137240E+00	3.246020E+00
1.238950E+00	1.991390E+00	3.122850E+00
1.239730E+00	2.025320E+00	3.215320E+00
1.186790E+00	1.864480E+00	3.091910E+00
1.179300E+00	1.897340E+00	3.182290E+00
1.161730E+00	1.740850E+00	3.081950E+00
1.149070E+00	1.773300E+00	3.168940E+00
1.153540E+00	1.638990E+00	3.084830E+00
1.116050E+00	1.639990E+00	3.184470E+00
1.160150E+00	1.583490E+00	3.095700E+00
1.141110E+00	1.579110E+00	3.147370E+00
1.163370E+00	1.529440E+00	3.137650E+00
1.507390E+00	2.522050E+00	3.294080E+00
1.283600E+00	1.441520E+00	3.022670E+00
1.214180E+00	1.460100E+00	3.113750E+00
1.340840E+00	1.374680E+00	3.061670E+00
1.280190E+00	1.392650E+00	3.110060E+00
1.376410E+00	1.335420E+00	3.100370E+00
1.329550E+00	1.341700E+00	3.153960E+00
1.400300E+00	1.300980E+00	3.162040E+00
1.623640E+00	2.724270E+00	3.389310E+00
1.655700E+00	2.772130E+00	3.411010E+00
1.634720E+00	2.749870E+00	3.339900E+00
1.585740E+00	2.655490E+00	3.345130E+00
1.515250E+00	1.254120E+00	3.163250E+00
1.650870E+00	1.239100E+00	3.189720E+00
1.743880E+00	2.942490E+00	3.442070E+00
1.787440E+00	2.995190E+00	3.472800E+00
1.764220E+00	2.967110E+00	3.394760E+00
1.706160E+00	2.863600E+00	3.382300E+00
1.766480E+00	1.234290E+00	3.159480E+00
1.908460E+00	1.219350E+00	3.214420E+00
1.829430E+00	3.038160E+00	3.403720E+00
2.035940E+00	1.214270E+00	3.181940E+00
2.162130E+00	1.192020E+00	3.199950E+00
2.131840E+00	1.184580E+00	3.278430E+00
2.258650E+00	1.162490E+00	3.296420E+00
1.892550E+00	3.106470E+00	3.445230E+00
1.954930E+00	3.147230E+00	3.481290E+00
1.940210E+00	3.131070E+00	3.402370E+00
2.371980E+00	1.126340E+00	3.259010E+00
2.439900E+00	1.093520E+00	3.278030E+00
2.009930E+00	3.161180E+00	3.435530E+00
2.516000E+00	1.062370E+00	3.315880E+00
2.104610E+00	3.201730E+00	3.457610E+00
2.615810E+00	1.006280E+00	3.270550E+00
2.192760E+00	3.240200E+00	3.473600E+00
2.258800E+00	3.265860E+00	3.514510E+00
2.245090E+00	3.249840E+00	3.429500E+00
2.700760E+00	9.671080E-01	3.224450E+00
2.807970E+00	8.788820E-01	3.271850E+00
2.318570E+00	3.284240E+00	3.482230E+00
2.904750E+00	8.393450E-01	3.238970E+00
2.869620E+00	8.308000E-01	3.293890E+00
2.917140E+00	8.056360E-01	3.307080E+00
2.409940E+00	3.307980E+00	3.485130E+00
3.020050E+00	8.051360E-01	3.257740E+00
2.512750E+00	3.318410E+00	3.493490E+00
3.158980E+00	8.335970E-01	3.248790E+00
3.116270E+00	7.939980E-01	3.313630E+00
3.190170E+00	8.199930E-01	3.322670E+00
2.600100E+00	3.338330E+00	3.505160E+00
3.228010E+00	8.701400E-01	3.250510E+00
3.231620E+00	8.524060E-01	3.293450E+00
2.685030E+00	3.357660E+00	3.511180E+00
3.336250E+00	9.721090E-01	3.265110E+00
3.284590E+00	8.985240E-01	3.284850E+00
2.776350E+00	3.373050E+00	3.512860E+00
3.460330E+00	1.057410E+00	3.316360E+00
2.866700E+00	3.367290E+00	3.519360E+00
3.599700E+00	1.195670E+00	3.321570E+00
2.931130E+00	3.385330E+00	3.572400E+00
2.927830E+00	3.371670E+00	3.508740E+00
3.684120E+00	1.267790E+00	3.304840E+00
3.695020E+00	1.250010E+00	3.359250E+00
2.958620E+00	3.383970E+00	3.563250E+00
2.995780E+00	3.354710E+00	3.548390E+00
3.828500E+00	1.379200E+00	3.372110E+00
3.747240E+00	1.300200E+00	3.361480E+00
3.065950E+00	3.299160E+00	3.515800E+00
3.124270E+00	3.282010E+00	3.584160E+00
3.876420E+00	1.812800E+00	3.356230E+00
3.878130E+00	1.727200E+00	3.362620E+00
3.878940E+00	1.618200E+00	3.370620E+00
3.870640E+00	1.506630E+00	3.383900E+00
3.914470E+00	1.562600E+00	3.430360E+00
3.170620E+00	3.249650E+00	3.558180E+00
3.218990E+00	3.213770E+00	3.545270E+00
3.249330E+00	3.202130E+00	3.472940E+00
3.283270E+00	3.199280E+00	3.577690E+00
3.908970E+00	2.114700E+00	3.427360E+00
3.897560E+00	2.020180E+00	3.442840E+00
3.890850E+00	1.914030E+00	3.401230E+00
3.906290E+00	1.788600E+00	3.438190E+00
3.904850E+00	1.680340E+00	3.444490E+00
3.911300E+00	1.610990E+00	3.437400E+00
3.351210E+00	3.179930E+00	3.555770E+00
3.414650E+00	3.176480E+00	3.594650E+00
3.929590E+00	2.360530E+00	3.443740E+00
3.935680E+00	2.280210E+00	3.514860E+00
3.924980E+00	2.209340E+00	3.451900E+00
3.482060E+00	3.173390E+00	3.533410E+00
3.556420E+00	3.166420E+00	3.586710E+00
3.822050E+00	2.743160E+00	3.496430E+00
3.855910E+00	2.675530E+00	3.578750E+00
3.877880E+00	2.593640E+00	3.536840E+00
3.906690E+00	2.517830E+00	3.498050E+00
3.923990E+00	2.440870E+00	3.471590E+00
3.605120E+00	3.131350E+00	3.554040E+00
3.689210E+00	3.084440E+00	3.581360E+00
3.738890E+00	2.991320E+00	3.549620E+00
3.764270E+00	2.892070E+00	3.540840E+00
3.794810E+00	2.818630E+00	3.525060E+00
1.432190E+00	2.438000E+00	3.509200E+00
1.478220E+00	2.512790E+00	3.523490E+00
1.440330E+00	2.437830E+00	3.469150E+00
1.423560E+00	2.371340E+00	3.398200E+00
1.408700E+00	2.361850E+00	3.477820E+00
1.322120E+00	2.223630E+00	3.391830E+00
1.249880E+00	2.079870E+00	3.308870E+00
1.248030E+00	2.081100E+00	3.394750E+00
1.179220E+00	1.933340E+00	3.271240E+00
1.191910E+00	1.965530E+00	3.360090E+00
1.135540E+00	1.806230E+00	3.253740E+00
1.135000E+00	1.840760E+00	3.338280E+00
1.102650E+00	1.695530E+00	3.245670E+00
1.094720E+00	1.705250E+00	3.346650E+00
1.092280E+00	1.635450E+00	3.251380E+00
1.084460E+00	1.634400E+00	3.304390E+00
1.090650E+00	1.581830E+00	3.288660E+00
1.478950E+00	2.493030E+00	3.441560E+00
1.531670E+00	2.581430E+00	3.491340E+00
1.119630E+00	1.509160E+00	3.251500E+00
1.161320E+00	1.467150E+00	3.200470E+00
1.148750E+00	1.444650E+00	3.258970E+00
1.186750E+00	1.410190E+00	3.242150E+00
1.577600E+00	2.658880E+00	3.494210E+00
1.626490E+00	2.745270E+00	3.533020E+00
1.613060E+00	2.712270E+00	3.442310E+00
1.545210E+00	2.584660E+00	3.412530E+00
1.257330E+00	1.367800E+00	3.205620E+00
1.336250E+00	1.290720E+00	3.284600E+00
1.423900E+00	1.261470E+00	3.242270E+00
1.417540E+00	1.250310E+00	3.304490E+00
1.492710E+00	1.228100E+00	3.298590E+00
1.725960E+00	2.920460E+00	3.601200E+00
1.759430E+00	2.972610E+00	3.594280E+00
1.733740E+00	2.924690E+00	3.513460E+00
1.679420E+00	2.809660E+00	3.479310E+00
1.694260E+00	2.841160E+00	3.570550E+00
1.726670E+00	1.225430E+00	3.258860E+00
1.636040E+00	1.220020E+00	3.297120E+00
1.745530E+00	1.212250E+00	3.326010E+00
1.801600E+00	3.022160E+00	3.643540E+00
1.843760E+00	3.072910E+00	3.617710E+00
1.796960E+00	3.011770E+00	3.558610E+00
1.836630E+00	1.205870E+00	3.305710E+00
1.849950E+00	3.071780E+00	3.521010E+00
1.884670E+00	3.117920E+00	3.603830E+00
2.027840E+00	1.190530E+00	3.339850E+00
2.177540E+00	1.162250E+00	3.367190E+00
2.285830E+00	1.131300E+00	3.434490E+00
1.919840E+00	3.136410E+00	3.546310E+00
2.389140E+00	1.097060E+00	3.385620E+00
2.439170E+00	1.085810E+00	3.324210E+00
2.021620E+00	3.182890E+00	3.571610E+00
2.476620E+00	1.065060E+00	3.392010E+00
2.553770E+00	1.022230E+00	3.448750E+00
2.114400E+00	3.227270E+00	3.592290E+00
2.172990E+00	3.255050E+00	3.615900E+00
2.159480E+00	3.238670E+00	3.542750E+00
2.623870E+00	9.752010E-01	3.397960E+00
2.221510E+00	3.262370E+00	3.573310E+00
2.704770E+00	9.316790E-01	3.346020E+00
2.783970E+00	8.598390E-01	3.412110E+00
2.305710E+00	3.304170E+00	3.616730E+00
2.860950E+00	8.174210E-01	3.359080E+00
2.952220E+00	7.705770E-01	3.397290E+00
2.398920E+00	3.323600E+00	3.588340E+00
3.054090E+00	7.714240E-01	3.369280E+00
3.017160E+00	7.560140E-01	3.422770E+00
3.076190E+00	7.584840E-01	3.455700E+00
2.507840E+00	3.333570E+00	3.599890E+00
3.160530E+00	7.906710E-01	3.402390E+00
2.599150E+00	3.353520E+00	3.616680E+00
3.282880E+00	8.644680E-01	3.379930E+00
2.687290E+00	3.373410E+00	3.629540E+00
3.369020E+00	9.753040E-01	3.355420E+00
3.385580E+00	9.651640E-01	3.445550E+00
2.774190E+00	3.388400E+00	3.635670E+00
3.431610E+00	1.028920E+00	3.375370E+00
3.425380E+00	1.015530E+00	3.413680E+00
2.852920E+00	3.384110E+00	3.639430E+00
3.588750E+00	1.121940E+00	3.460430E+00
3.479860E+00	1.045430E+00	3.407020E+00
2.919830E+00	3.391470E+00	3.641140E+00
3.721680E+00	1.248430E+00	3.445760E+00
2.968430E+00	3.387030E+00	3.625460E+00
3.020230E+00	3.361960E+00	3.692320E+00
3.803030E+00	1.308490E+00	3.434750E+00
3.808560E+00	1.292530E+00	3.485120E+00
3.085840E+00	3.303460E+00	3.658960E+00
3.130490E+00	3.282260E+00	3.645540E+00
3.915610E+00	1.515600E+00	3.464430E+00
3.880250E+00	1.446020E+00	3.474550E+00
3.879730E+00	1.332430E+00	3.495360E+00
3.157140E+00	3.261170E+00	3.631950E+00
3.208610E+00	3.222600E+00	3.658130E+00
3.286700E+00	3.210510E+00	3.694050E+00
3.913480E+00	2.064990E+00	3.511610E+00
3.913980E+00	1.976080E+00	3.511570E+00
3.920170E+00	1.868430E+00	3.524390E+00
3.949150E+00	1.733270E+00	3.547850E+00
3.946160E+00	1.821350E+00	3.574440E+00
3.942980E+00	1.584020E+00	3.508180E+00
3.930450E+00	1.492690E+00	3.525530E+00
3.348220E+00	3.184870E+00	3.647550E+00
3.421580E+00	3.193000E+00	3.689620E+00
3.948390E+00	2.380520E+00	3.572950E+00
3.957590E+00	2.281800E+00	3.641160E+00
3.946380E+00	2.160880E+00	3.568350E+00
3.937610E+00	2.035000E+00	3.591300E+00
3.945260E+00	1.938320E+00	3.588780E+00
3.946010E+00	1.869440E+00	3.593810E+00
3.492740E+00	3.181350E+00	3.638680E+00
3.563270E+00	3.181890E+00	3.679450E+00
3.829280E+00	2.764880E+00	3.628440E+00
3.864880E+00	2.682930E+00	3.700000E+00
3.894510E+00	2.607250E+00	3.652370E+00
3.929400E+00	2.524240E+00	3.617130E+00
3.935820E+00	2.462080E+00	3.561830E+00
3.628450E+00	3.140700E+00	3.659760E+00
3.711390E+00	3.113180E+00	3.685150E+00
3.730680E+00	3.072010E+00	3.652500E+00
3.748990E+00	3.014060E+00	3.654240E+00
3.779760E+00	2.914750E+00	3.680400E+00
3.773540E+00	2.977750E+00	3.702540E+00
3.796330E+00	2.842510E+00	3.614870E+00
3.746420E+00	3.062600E+00	3.706880E+00
3.766350E+00	3.013430E+00	3.715830E+00
1.449410E+00	2.510720E+00	3.694620E+00
1.485560E+00	2.561920E+00	3.676980E+00
1.449240E+00	2.502370E+00	3.642360E+00
1.421980E+00	2.428490E+00	3.571080E+00
1.411970E+00	2.434180E+00	3.663980E+00
1.352380E+00	2.274320E+00	3.520000E+00
1.373340E+00	2.315850E+00	3.620220E+00
1.265700E+00	2.137770E+00	3.476960E+00
1.283000E+00	2.185200E+00	3.574830E+00
1.210200E+00	2.001440E+00	3.449290E+00
1.227630E+00	2.047790E+00	3.539850E+00
1.147680E+00	1.878050E+00	3.425570E+00
1.160100E+00	1.917690E+00	3.514370E+00
1.113020E+00	1.769440E+00	3.410570E+00
1.115840E+00	1.787530E+00	3.512600E+00
1.092590E+00	1.708920E+00	3.412370E+00
1.092200E+00	1.714610E+00	3.462030E+00
1.079480E+00	1.656320E+00	3.447050E+00
1.492080E+00	2.553740E+00	3.612040E+00
1.539820E+00	2.656480E+00	3.688900E+00
1.084700E+00	1.571670E+00	3.412020E+00
1.096630E+00	1.523080E+00	3.348950E+00
1.098950E+00	1.505510E+00	3.412930E+00
1.115400E+00	1.465600E+00	3.389620E+00
1.560390E+00	2.653810E+00	3.577550E+00
1.592760E+00	2.725950E+00	3.654090E+00
1.156640E+00	1.410200E+00	3.343500E+00
1.235270E+00	1.339370E+00	3.329610E+00
1.207800E+00	1.339490E+00	3.456010E+00
1.290200E+00	1.296340E+00	3.362870E+00
1.267660E+00	1.300010E+00	3.417910E+00
1.332460E+00	1.267410E+00	3.418110E+00
1.628180E+00	2.767550E+00	3.669170E+00
1.661750E+00	2.806450E+00	3.687270E+00
1.642510E+00	2.774430E+00	3.622280E+00
1.435150E+00	1.230850E+00	3.392160E+00
1.581200E+00	1.199660E+00	3.404920E+00
1.525240E+00	1.182950E+00	3.515700E+00
1.654300E+00	1.176820E+00	3.501670E+00
1.753600E+00	2.967060E+00	3.669440E+00
1.706220E+00	2.877150E+00	3.670360E+00
1.774630E+00	1.188420E+00	3.427960E+00
1.841860E+00	3.076940E+00	3.706300E+00
1.802550E+00	3.023900E+00	3.734290E+00
1.920180E+00	1.183700E+00	3.404060E+00
1.935430E+00	1.164450E+00	3.483340E+00
2.023770E+00	1.166260E+00	3.455760E+00
1.885290E+00	3.126050E+00	3.688980E+00
2.165970E+00	1.140820E+00	3.481220E+00
2.306020E+00	1.102430E+00	3.545360E+00
1.944060E+00	3.162290E+00	3.653900E+00
2.393350E+00	1.074510E+00	3.514310E+00
2.024990E+00	3.211390E+00	3.721220E+00
2.088970E+00	3.246390E+00	3.734270E+00
2.078840E+00	3.226680E+00	3.663780E+00
2.480360E+00	1.050890E+00	3.485430E+00
2.569340E+00	9.928240E-01	3.563770E+00
2.146490E+00	3.260540E+00	3.696230E+00
2.635570E+00	9.453120E-01	3.520210E+00
2.232580E+00	3.282030E+00	3.676240E+00
2.704690E+00	9.054470E-01	3.471170E+00
2.782580E+00	8.352680E-01	3.533290E+00
2.299450E+00	3.332170E+00	3.744190E+00
2.375210E+00	3.360950E+00	3.752950E+00
2.336180E+00	3.340890E+00	3.692320E+00
2.856230E+00	7.962500E-01	3.471140E+00
2.927850E+00	7.531170E-01	3.530390E+00
2.388820E+00	3.346640E+00	3.677060E+00
2.460290E+00	3.369070E+00	3.754500E+00
3.004850E+00	7.466000E-01	3.489350E+00
3.079320E+00	7.450900E-01	3.556970E+00
2.491360E+00	3.356900E+00	3.691470E+00
2.509430E+00	3.380300E+00	3.754660E+00
3.164030E+00	7.786050E-01	3.521030E+00
2.545240E+00	3.390070E+00	3.759460E+00
2.588460E+00	3.383420E+00	3.724660E+00
3.263390E+00	8.299850E-01	3.492270E+00
2.687170E+00	3.396620E+00	3.742130E+00
3.347400E+00	8.973170E-01	3.488260E+00
2.776310E+00	3.415080E+00	3.748860E+00
3.430580E+00	9.982920E-01	3.560970E+00
3.478630E+00	1.033570E+00	3.474920E+00
3.555150E+00	1.079160E+00	3.570770E+00
2.849430E+00	3.409940E+00	3.748510E+00
3.664130E+00	1.139100E+00	3.585620E+00
2.913270E+00	3.411530E+00	3.742550E+00
3.728250E+00	1.209320E+00	3.561790E+00
2.971040E+00	3.408680E+00	3.726070E+00
3.024300E+00	3.387830E+00	3.802860E+00
3.814350E+00	1.282390E+00	3.545900E+00
3.069130E+00	3.341060E+00	3.763520E+00
3.132070E+00	3.315660E+00	3.776650E+00
3.149930E+00	3.276490E+00	3.690050E+00
3.184510E+00	3.262410E+00	3.745710E+00
3.914490E+00	1.422130E+00	3.569120E+00
3.910130E+00	1.326220E+00	3.606160E+00
3.240490E+00	3.234460E+00	3.756540E+00
3.290730E+00	3.228800E+00	3.758500E+00
3.963000E+00	1.806240E+00	3.638240E+00
3.973160E+00	1.712150E+00	3.650270E+00
3.970910E+00	1.616200E+00	3.624850E+00
3.963220E+00	1.505250E+00	3.602060E+00
3.349750E+00	3.213110E+00	3.746530E+00
3.422690E+00	3.215310E+00	3.753260E+00
3.959480E+00	2.385420E+00	3.729140E+00
3.951460E+00	2.447100E+00	3.638570E+00
3.948790E+00	2.481070E+00	3.704630E+00
3.968370E+00	2.277370E+00	3.746410E+00
3.965810E+00	2.189270E+00	3.710600E+00
3.957760E+00	2.078600E+00	3.687790E+00
3.959480E+00	1.968190E+00	3.672830E+00
3.957830E+00	1.892150E+00	3.647240E+00
3.504500E+00	3.212480E+00	3.744130E+00
3.622420E+00	3.186380E+00	3.770770E+00
3.843010E+00	2.770310E+00	3.780240E+00
3.811480E+00	2.827560E+00	3.693840E+00
3.811140E+00	2.855560E+00	3.764150E+00
3.873870E+00	2.680250E+00	3.793270E+00
3.895770E+00	2.619030E+00	3.754550E+00
3.926630E+00	2.549580E+00	3.723990E+00
3.682460E+00	3.179830E+00	3.775270E+00
3.687640E+00	3.159570E+00	3.741780E+00
3.780900E+00	2.986320E+00	3.768210E+00
3.798630E+00	2.918140E+00	3.812100E+00
3.706520E+00	3.167910E+00	3.778010E+00
3.734590E+00	3.120080E+00	3.786630E+00
3.761870E+00	3.043640E+00	3.758510E+00
1.369880E+00	2.336560E+00	3.771930E+00
1.392000E+00	2.395210E+00	3.780630E+00
1.382260E+00	2.349820E+00	3.715980E+00
1.312440E+00	2.227160E+00	3.670390E+00
1.334770E+00	2.264500E+00	3.755610E+00
1.249340E+00	2.097580E+00	3.633340E+00
1.268720E+00	2.146910E+00	3.724790E+00
1.186330E+00	1.962250E+00	3.606200E+00
1.222370E+00	2.014870E+00	3.700190E+00
1.135760E+00	1.853290E+00	3.586220E+00
1.159410E+00	1.877560E+00	3.699050E+00
1.115650E+00	1.790730E+00	3.582330E+00
1.129270E+00	1.797330E+00	3.641480E+00
1.106260E+00	1.735050E+00	3.614850E+00
1.488000E+00	2.568880E+00	3.754980E+00
1.421460E+00	2.461790E+00	3.741360E+00
1.078740E+00	1.667870E+00	3.549170E+00
1.073860E+00	1.595070E+00	3.520900E+00
1.087830E+00	1.579980E+00	3.640030E+00
1.084960E+00	1.522410E+00	3.569230E+00
1.541610E+00	2.675330E+00	3.782630E+00
1.587100E+00	2.738480E+00	3.786340E+00
1.564010E+00	2.712260E+00	3.742050E+00
1.101110E+00	1.470060E+00	3.500390E+00
1.145070E+00	1.397900E+00	3.485450E+00
1.142880E+00	1.406010E+00	3.609200E+00
1.182330E+00	1.355080E+00	3.522850E+00
1.174540E+00	1.362410E+00	3.576590E+00
1.214460E+00	1.319360E+00	3.569340E+00
1.612130E+00	2.760830E+00	3.724450E+00
1.654890E+00	2.799730E+00	3.824190E+00
1.282730E+00	1.271040E+00	3.523390E+00
1.397860E+00	1.218790E+00	3.523870E+00
1.366310E+00	1.222720E+00	3.639880E+00
1.473800E+00	1.185130E+00	3.566900E+00
1.450880E+00	1.188340E+00	3.616280E+00
1.531170E+00	1.160430E+00	3.622620E+00
1.699890E+00	2.864110E+00	3.828670E+00
1.716690E+00	2.899210E+00	3.812510E+00
1.691480E+00	2.853300E+00	3.760940E+00
1.759430E+00	1.157890E+00	3.548240E+00
1.659810E+00	1.149590E+00	3.610670E+00
1.828450E+00	1.125820E+00	3.641340E+00
1.751670E+00	2.956860E+00	3.791310E+00
1.900040E+00	1.140090E+00	3.561850E+00
2.020430E+00	1.115320E+00	3.625070E+00
1.947990E+00	1.111130E+00	3.652700E+00
2.059350E+00	1.091790E+00	3.700150E+00
1.846080E+00	3.077710E+00	3.797100E+00
1.812060E+00	3.029820E+00	3.811370E+00
2.065060E+00	1.132680E+00	3.560220E+00
2.128310E+00	1.094010E+00	3.654990E+00
1.879140E+00	3.122330E+00	3.773300E+00
2.262120E+00	1.085610E+00	3.649610E+00
1.950070E+00	3.176650E+00	3.792660E+00
2.396120E+00	1.047350E+00	3.631680E+00
2.076870E+00	3.250440E+00	3.804820E+00
2.023430E+00	3.222970E+00	3.818950E+00
2.491360E+00	1.026090E+00	3.600700E+00
2.581780E+00	9.690250E-01	3.680860E+00
2.132800E+00	3.269860E+00	3.783000E+00
2.648530E+00	9.210260E-01	3.638060E+00
2.222760E+00	3.299260E+00	3.809200E+00
2.713800E+00	8.811250E-01	3.590530E+00
2.790490E+00	8.145260E-01	3.653710E+00
2.355810E+00	3.369090E+00	3.839040E+00
2.290990E+00	3.346720E+00	3.843270E+00
2.855600E+00	7.754920E-01	3.591580E+00
2.927750E+00	7.341040E-01	3.647690E+00
2.446930E+00	3.379580E+00	3.840500E+00
3.001470E+00	7.297960E-01	3.596680E+00
3.083900E+00	7.298210E-01	3.667690E+00
2.533180E+00	3.398970E+00	3.831460E+00
3.167020E+00	7.642110E-01	3.633800E+00
2.598590E+00	3.418080E+00	3.873230E+00
2.597130E+00	3.407850E+00	3.817060E+00
3.260530E+00	8.190910E-01	3.604730E+00
2.632240E+00	3.417830E+00	3.868110E+00
2.680620E+00	3.413400E+00	3.863660E+00
3.351960E+00	8.885480E-01	3.582610E+00
2.774600E+00	3.426900E+00	3.859680E+00
3.528800E+00	1.056980E+00	3.671630E+00
3.429380E+00	9.788860E-01	3.679570E+00
2.857070E+00	3.423890E+00	3.863490E+00
3.644260E+00	1.133360E+00	3.675470E+00
2.905180E+00	3.423200E+00	3.826030E+00
3.731930E+00	1.210280E+00	3.670270E+00
2.965900E+00	3.424810E+00	3.844820E+00
3.030330E+00	3.400420E+00	3.911410E+00
3.820160E+00	1.276560E+00	3.646480E+00
3.082750E+00	3.356720E+00	3.856620E+00
3.151140E+00	3.339430E+00	3.883580E+00
3.198720E+00	3.278200E+00	3.819770E+00
3.926940E+00	1.428810E+00	3.677080E+00
3.912480E+00	1.328870E+00	3.711550E+00
3.222180E+00	3.301260E+00	3.895710E+00
3.272290E+00	3.292620E+00	3.892450E+00
3.286640E+00	3.259260E+00	3.826090E+00
3.981930E+00	1.751800E+00	3.717000E+00
3.979080E+00	1.651730E+00	3.729690E+00
3.993220E+00	1.718020E+00	3.774630E+00
3.987040E+00	1.523570E+00	3.707860E+00
3.328550E+00	3.288010E+00	3.895270E+00
3.403500E+00	3.282070E+00	3.911790E+00
3.412340E+00	3.243600E+00	3.830350E+00
3.951730E+00	2.495790E+00	3.809400E+00
3.976200E+00	2.405530E+00	3.873400E+00
3.982780E+00	2.308040E+00	3.836310E+00
3.986010E+00	2.209620E+00	3.817740E+00
3.979350E+00	2.105290E+00	3.796770E+00
3.977140E+00	1.990170E+00	3.776450E+00
3.970980E+00	1.858350E+00	3.744900E+00
3.992500E+00	1.769430E+00	3.770560E+00
3.477710E+00	3.269050E+00	3.900030E+00
3.547970E+00	3.265200E+00	3.949240E+00
3.551910E+00	3.231560E+00	3.858890E+00
3.819550E+00	2.851130E+00	3.861080E+00
3.845160E+00	2.784280E+00	3.927960E+00
3.873650E+00	2.706870E+00	3.879810E+00
3.902080E+00	2.628690E+00	3.854290E+00
3.923670E+00	2.570720E+00	3.802430E+00
3.612650E+00	3.221020E+00	3.942350E+00
3.673670E+00	3.178380E+00	3.887990E+00
3.696530E+00	3.173450E+00	3.807470E+00
3.720610E+00	3.152870E+00	3.846350E+00
3.780760E+00	2.993660E+00	3.900610E+00
3.763560E+00	3.044590E+00	3.818670E+00
3.748210E+00	3.084390E+00	3.876030E+00
3.805620E+00	2.912060E+00	3.906590E+00
3.737560E+00	3.125860E+00	3.852650E+00
1.371160E+00	2.341380E+00	3.915130E+00
1.394830E+00	2.409280E+00	3.898950E+00
1.371460E+00	2.332650E+00	3.834410E+00
1.292530E+00	2.199360E+00	3.812300E+00
1.331020E+00	2.253270E+00	3.898050E+00
1.245930E+00	2.075140E+00	3.788510E+00
1.272140E+00	2.142230E+00	3.881810E+00
1.193000E+00	1.958240E+00	3.772260E+00
1.230060E+00	2.021280E+00	3.862800E+00
1.161290E+00	1.890740E+00	3.772420E+00
1.178280E+00	1.916090E+00	3.845370E+00
1.152000E+00	1.838160E+00	3.807250E+00
1.429780E+00	2.479990E+00	3.933020E+00
1.476990E+00	2.549330E+00	3.914010E+00
1.434890E+00	2.478070E+00	3.839660E+00
1.130730E+00	1.741330E+00	3.757000E+00
1.098420E+00	1.652330E+00	3.682740E+00
1.107250E+00	1.658200E+00	3.767060E+00
1.097400E+00	1.598230E+00	3.707490E+00
1.103910E+00	1.610920E+00	3.769600E+00
1.105310E+00	1.559780E+00	3.750540E+00
1.513790E+00	2.619640E+00	3.950690E+00
1.547360E+00	2.684660E+00	3.935040E+00
1.516210E+00	2.616950E+00	3.863210E+00
1.117130E+00	1.459030E+00	3.629870E+00
1.117660E+00	1.495180E+00	3.727370E+00
1.139290E+00	1.427780E+00	3.666570E+00
1.137280E+00	1.441450E+00	3.710880E+00
1.160330E+00	1.401790E+00	3.714510E+00
1.585260E+00	2.728770E+00	3.873180E+00
1.208460E+00	1.335630E+00	3.693700E+00
1.273790E+00	1.269560E+00	3.649410E+00
1.258400E+00	1.281380E+00	3.715670E+00
1.326230E+00	1.236530E+00	3.690400E+00
1.299720E+00	1.247760E+00	3.736900E+00
1.365780E+00	1.209870E+00	3.743570E+00
1.665660E+00	2.812910E+00	3.929870E+00
1.703210E+00	2.877460E+00	3.934900E+00
1.693880E+00	2.853130E+00	3.877510E+00
1.487320E+00	1.160020E+00	3.739390E+00
1.604430E+00	1.129110E+00	3.709190E+00
1.580280E+00	1.120310E+00	3.773640E+00
1.651200E+00	1.109360E+00	3.791700E+00
1.724650E+00	2.912980E+00	3.880730E+00
1.758510E+00	1.114630E+00	3.744460E+00
1.777990E+00	2.989890E+00	3.927420E+00
1.822870E+00	3.043760E+00	3.927220E+00
1.804820E+00	3.017870E+00	3.865970E+00
1.945090E+00	1.093350E+00	3.747880E+00
2.099880E+00	1.070960E+00	3.783680E+00
1.842450E+00	3.067000E+00	3.875820E+00
2.214730E+00	1.065020E+00	3.744390E+00
1.894530E+00	3.138030E+00	3.891480E+00
2.282680E+00	1.061740E+00	3.719720E+00
2.312150E+00	1.047860E+00	3.755630E+00
1.967810E+00	3.198920E+00	3.916600E+00
2.015400E+00	3.239610E+00	3.941060E+00
2.004240E+00	3.218640E+00	3.873790E+00
2.387420E+00	1.024180E+00	3.755900E+00
2.317790E+00	1.054050E+00	3.722250E+00
2.061370E+00	3.258960E+00	3.897650E+00
2.499590E+00	1.000520E+00	3.721350E+00
2.595720E+00	9.451890E-01	3.798210E+00
2.139790E+00	3.284590E+00	3.869860E+00
2.659980E+00	8.975830E-01	3.757020E+00
2.222390E+00	3.323800E+00	3.949680E+00
2.278000E+00	3.368070E+00	3.973590E+00
2.266990E+00	3.343720E+00	3.900510E+00
2.724990E+00	8.566970E-01	3.710080E+00
2.805750E+00	7.959030E-01	3.776680E+00
2.331200E+00	3.380640E+00	3.937020E+00
2.865160E+00	7.574360E-01	3.716190E+00
2.937250E+00	7.222750E-01	3.753150E+00
2.426840E+00	3.393660E+00	3.937830E+00
3.005910E+00	7.145050E-01	3.708930E+00
3.092350E+00	7.161290E-01	3.779090E+00
2.509470E+00	3.412620E+00	3.934530E+00
3.174740E+00	7.533790E-01	3.746600E+00
2.582710E+00	3.426050E+00	3.935020E+00
3.266170E+00	8.113240E-01	3.719010E+00
2.643540E+00	3.424390E+00	3.925850E+00
2.708180E+00	3.434430E+00	3.993150E+00
3.355460E+00	8.798950E-01	3.693750E+00
2.772360E+00	3.442190E+00	3.964460E+00
3.521850E+00	1.046520E+00	3.778060E+00
3.438920E+00	9.639180E-01	3.785700E+00
2.841960E+00	3.435840E+00	3.959240E+00
3.626190E+00	1.125310E+00	3.773800E+00
2.902240E+00	3.435970E+00	3.956170E+00
2.924040E+00	3.432440E+00	3.899840E+00
2.976570E+00	3.447880E+00	3.979850E+00
3.733780E+00	1.219950E+00	3.784970E+00
3.040950E+00	3.420550E+00	3.985560E+00
3.826120E+00	1.281870E+00	3.742890E+00
3.098650E+00	3.392950E+00	3.964990E+00
3.192270E+00	3.373160E+00	3.974460E+00
3.939100E+00	1.438050E+00	3.816940E+00
3.909410E+00	1.323990E+00	3.776270E+00
3.247040E+00	3.376470E+00	4.001800E+00
3.270100E+00	3.332080E+00	3.947990E+00
3.993930E+00	1.664530E+00	3.808270E+00
4.011550E+00	1.557620E+00	3.805000E+00
4.002710E+00	1.509840E+00	3.846660E+00
3.302000E+00	3.383930E+00	4.010000E+00
3.364000E+00	3.373160E+00	4.026450E+00
3.358350E+00	3.326770E+00	3.967040E+00
3.964120E+00	2.504650E+00	3.961320E+00
3.936950E+00	2.561190E+00	3.873860E+00
3.922760E+00	2.602580E+00	3.949040E+00
3.983100E+00	2.403960E+00	3.973720E+00
3.996100E+00	2.325440E+00	3.942180E+00
4.006450E+00	2.231130E+00	3.919560E+00
4.004110E+00	2.127380E+00	3.900770E+00
4.001650E+00	2.019540E+00	3.880850E+00
4.001660E+00	1.902900E+00	3.867940E+00
4.007770E+00	1.754120E+00	3.848050E+00
4.005110E+00	1.631890E+00	3.870630E+00
4.020240E+00	1.551390E+00	3.865870E+00
3.417960E+00	3.349500E+00	4.016260E+00
3.465690E+00	3.310770E+00	3.969340E+00
3.551600E+00	3.299510E+00	4.026150E+00
3.819880E+00	2.870940E+00	3.988180E+00
3.849650E+00	2.801900E+00	4.065100E+00
3.873400E+00	2.720200E+00	3.994430E+00
3.893210E+00	2.662410E+00	3.936770E+00
3.619260E+00	3.249720E+00	4.016810E+00
3.687250E+00	3.198230E+00	3.998010E+00
3.740110E+00	3.099900E+00	3.988780E+00
3.729030E+00	3.132100E+00	3.891970E+00
3.795510E+00	3.002360E+00	4.042240E+00
3.806100E+00	2.941410E+00	3.976940E+00
1.397960E+00	2.406600E+00	3.975920E+00
1.366820E+00	2.309100E+00	3.969800E+00
1.323980E+00	2.219210E+00	3.979070E+00
1.276240E+00	2.100920E+00	3.966210E+00
1.230830E+00	1.980770E+00	3.951100E+00
1.186690E+00	1.861630E+00	3.950420E+00
1.149160E+00	1.786020E+00	3.863740E+00
1.166980E+00	1.784440E+00	3.932820E+00
1.149790E+00	1.733930E+00	3.901950E+00
1.475770E+00	2.545830E+00	3.989870E+00
1.429510E+00	2.479260E+00	3.986350E+00
1.128600E+00	1.650830E+00	3.875750E+00
1.119380E+00	1.572260E+00	3.851520E+00
1.118800E+00	1.523890E+00	3.824010E+00
1.144900E+00	1.534770E+00	3.907550E+00
1.155860E+00	1.484900E+00	3.892520E+00
1.544300E+00	2.677890E+00	3.995120E+00
1.520510E+00	2.624370E+00	4.017580E+00
1.158370E+00	1.425780E+00	3.814220E+00
1.187060E+00	1.374860E+00	3.789020E+00
1.204510E+00	1.383520E+00	3.878550E+00
1.226490E+00	1.333090E+00	3.839160E+00
1.608420E+00	2.751750E+00	4.002980E+00
1.259980E+00	1.279170E+00	3.789730E+00
1.332620E+00	1.224630E+00	3.841180E+00
1.414470E+00	1.180710E+00	3.822900E+00
1.427050E+00	1.184170E+00	3.927770E+00
1.500480E+00	1.145920E+00	3.876130E+00
1.697420E+00	2.865000E+00	3.990460E+00
1.674320E+00	2.821280E+00	4.013300E+00
1.605350E+00	1.113260E+00	3.871370E+00
1.765530E+00	1.100410E+00	3.875190E+00
1.735570E+00	2.935940E+00	4.004800E+00
1.894950E+00	1.083050E+00	3.847850E+00
1.891930E+00	1.081340E+00	3.927320E+00
1.990260E+00	1.075140E+00	3.933390E+00
1.823330E+00	3.046620E+00	4.001990E+00
1.786950E+00	3.002100E+00	4.022390E+00
2.071930E+00	1.070120E+00	3.874110E+00
1.855830E+00	3.095020E+00	3.966070E+00
2.222100E+00	1.049670E+00	3.857910E+00
1.906110E+00	3.158710E+00	4.034250E+00
1.960720E+00	3.206820E+00	4.056960E+00
1.942480E+00	3.188440E+00	3.982730E+00
2.328400E+00	1.034920E+00	3.828160E+00
1.997670E+00	3.236750E+00	4.016740E+00
2.428720E+00	9.984150E-01	3.876440E+00
2.058000E+00	3.278090E+00	4.001050E+00
2.525380E+00	9.777550E-01	3.855510E+00
2.618840E+00	9.288100E-01	3.899500E+00
2.133130E+00	3.301100E+00	3.976250E+00
2.675080E+00	8.876260E-01	3.878200E+00
2.264700E+00	3.374420E+00	4.051130E+00
2.204890E+00	3.337420E+00	4.062370E+00
2.745740E+00	8.407380E-01	3.838610E+00
2.818410E+00	7.888220E-01	3.869570E+00
2.332610E+00	3.397220E+00	4.046440E+00
2.898290E+00	7.373970E-01	3.876600E+00
2.416270E+00	3.407590E+00	4.041830E+00
3.010330E+00	7.042750E-01	3.826480E+00
2.493700E+00	3.426790E+00	4.033690E+00
2.567790E+00	3.437820E+00	4.028800E+00
3.277830E+00	8.040100E-01	3.835520E+00
3.182100E+00	7.353370E-01	3.854010E+00
2.642940E+00	3.432870E+00	4.021960E+00
2.707020E+00	3.437520E+00	4.099500E+00
3.369950E+00	8.759090E-01	3.805380E+00
2.778290E+00	3.446470E+00	4.074180E+00
3.518590E+00	1.025970E+00	3.888300E+00
3.444990E+00	9.458670E-01	3.869600E+00
2.829850E+00	3.444670E+00	4.033200E+00
3.614030E+00	1.118390E+00	3.875400E+00
2.897950E+00	3.442740E+00	4.052060E+00
2.977720E+00	3.462810E+00	4.116350E+00
3.704570E+00	1.175070E+00	3.859490E+00
3.068130E+00	3.442600E+00	4.073260E+00
3.777000E+00	1.284930E+00	3.920650E+00
[truncated: 10,719 more rows]
