# Supplementary material for: A New MRI-Based Model of Heart Function with Coupled Hemodynamics and Application to Normal and Diseased Canine Left Ventricles
Source: Front Bioeng Biotechnol. 2015 Sep 23;3:140. doi: 10.3389/fbioe.2015.00140 (PMC4585083; doi:10.3389/fbioe.2015.00140)
Supplement: Supplementary file 5 [file Data_Sheet_5.ZIP › Case2_Normal_LBBB_Systole/nodes/case2_systole_time_0.3906.csv]

3.161640E+00	1.951980E+00	1.124130E+00
3.180560E+00	1.997110E+00	1.117750E+00
3.198860E+00	1.961900E+00	1.123130E+00
3.201420E+00	1.919620E+00	1.140770E+00
3.226160E+00	2.050160E+00	1.104070E+00
3.252460E+00	2.101700E+00	1.101950E+00
3.269420E+00	2.066040E+00	1.126950E+00
3.267540E+00	1.996800E+00	1.166070E+00
3.353450E+00	1.950540E+00	1.238580E+00
3.287310E+00	1.905980E+00	1.239620E+00
3.391010E+00	1.916790E+00	1.322110E+00
3.328270E+00	2.100630E+00	1.164260E+00
3.376500E+00	2.028550E+00	1.256670E+00
3.417130E+00	1.974230E+00	1.306660E+00
2.868210E+00	2.131720E+00	1.144440E+00
2.891050E+00	2.212180E+00	1.156700E+00
2.927050E+00	2.173090E+00	1.143070E+00
2.939010E+00	2.121840E+00	1.134000E+00
2.944310E+00	2.285320E+00	1.164880E+00
2.967180E+00	2.350700E+00	1.196510E+00
3.001320E+00	2.312080E+00	1.163780E+00
3.045890E+00	2.220010E+00	1.128090E+00
3.158060E+00	2.081660E+00	1.083090E+00
3.016360E+00	2.073640E+00	1.117590E+00
3.089300E+00	1.940560E+00	1.148520E+00
3.205110E+00	1.840430E+00	1.233830E+00
3.081020E+00	1.829370E+00	1.262260E+00
3.257070E+00	1.809270E+00	1.406260E+00
3.166320E+00	1.771400E+00	1.393370E+00
3.248440E+00	1.788730E+00	1.490130E+00
3.073880E+00	2.368220E+00	1.188730E+00
3.236510E+00	2.351480E+00	1.202420E+00
3.258650E+00	2.200130E+00	1.136660E+00
3.322950E+00	1.857720E+00	1.366800E+00
3.352840E+00	1.820670E+00	1.540870E+00
3.326220E+00	2.298850E+00	1.246000E+00
3.330850E+00	2.367560E+00	1.292350E+00
3.376840E+00	2.214630E+00	1.251050E+00
3.419180E+00	2.116140E+00	1.297180E+00
3.445010E+00	2.037670E+00	1.358660E+00
3.451500E+00	1.979890E+00	1.433070E+00
3.407640E+00	1.906650E+00	1.485500E+00
3.402750E+00	2.334140E+00	1.345860E+00
3.448690E+00	2.211700E+00	1.377520E+00
3.473490E+00	2.107010E+00	1.433830E+00
3.473750E+00	2.042490E+00	1.458570E+00
2.578020E+00	2.469930E+00	1.380420E+00
2.607090E+00	2.517400E+00	1.396030E+00
2.623270E+00	2.473640E+00	1.362000E+00
2.690060E+00	2.423830E+00	1.330410E+00
2.578190E+00	2.409090E+00	1.367820E+00
2.708460E+00	2.289290E+00	1.260090E+00
2.588420E+00	2.294230E+00	1.331060E+00
2.760350E+00	2.136740E+00	1.182250E+00
2.616690E+00	2.159720E+00	1.308780E+00
2.752280E+00	1.994210E+00	1.257010E+00
2.656080E+00	2.025810E+00	1.333730E+00
2.806350E+00	1.908540E+00	1.250350E+00
2.716580E+00	1.887440E+00	1.353250E+00
2.820860E+00	1.838690E+00	1.336980E+00
2.696980E+00	2.532720E+00	1.385180E+00
2.844900E+00	2.534630E+00	1.322410E+00
2.807280E+00	2.404460E+00	1.261810E+00
2.855100E+00	2.308640E+00	1.194950E+00
2.882740E+00	2.015270E+00	1.173080E+00
2.934780E+00	1.857980E+00	1.257690E+00
3.018070E+00	1.771040E+00	1.382420E+00
2.898220E+00	1.787100E+00	1.393900E+00
3.083380E+00	1.737830E+00	1.535090E+00
2.950290E+00	1.732950E+00	1.519530E+00
3.132360E+00	1.688890E+00	1.629350E+00
3.014380E+00	1.662680E+00	1.656920E+00
3.117030E+00	1.663090E+00	1.736120E+00
2.982800E+00	2.447270E+00	1.260330E+00
3.033160E+00	2.586400E+00	1.345260E+00
3.230260E+00	1.769800E+00	1.610240E+00
3.212570E+00	1.708310E+00	1.745350E+00
3.132770E+00	2.545140E+00	1.314410E+00
3.186610E+00	2.630970E+00	1.375760E+00
3.182630E+00	2.466470E+00	1.253830E+00
3.340570E+00	1.797700E+00	1.670390E+00
3.337810E+00	1.787750E+00	1.809730E+00
3.255380E+00	2.564260E+00	1.353960E+00
3.305340E+00	2.647900E+00	1.449640E+00
3.344440E+00	2.461910E+00	1.340510E+00
3.483110E+00	1.957340E+00	1.556790E+00
3.471150E+00	1.898240E+00	1.650280E+00
3.424230E+00	1.832880E+00	1.725320E+00
3.372300E+00	2.587610E+00	1.431740E+00
3.398710E+00	2.653420E+00	1.510630E+00
3.426350E+00	2.531270E+00	1.466180E+00
3.440860E+00	2.429780E+00	1.472050E+00
3.474890E+00	2.308710E+00	1.485440E+00
3.514300E+00	2.188270E+00	1.526840E+00
3.520360E+00	2.053430E+00	1.598320E+00
3.536130E+00	2.149270E+00	1.635960E+00
3.516210E+00	1.964150E+00	1.647810E+00
3.430870E+00	2.598390E+00	1.528750E+00
3.479480E+00	2.527310E+00	1.608170E+00
3.495050E+00	2.394500E+00	1.614430E+00
3.515360E+00	2.282790E+00	1.626710E+00
3.540490E+00	2.204970E+00	1.651860E+00
2.316250E+00	2.532380E+00	1.582200E+00
2.347290E+00	2.596170E+00	1.583250E+00
2.364750E+00	2.532790E+00	1.548060E+00
2.401630E+00	2.458230E+00	1.515830E+00
2.318690E+00	2.463430E+00	1.576900E+00
2.421080E+00	2.329250E+00	1.481010E+00
2.336950E+00	2.341730E+00	1.555430E+00
2.435420E+00	2.195320E+00	1.464300E+00
2.355690E+00	2.214460E+00	1.532920E+00
2.467000E+00	2.064900E+00	1.484200E+00
2.390810E+00	2.084730E+00	1.554750E+00
2.503880E+00	1.940330E+00	1.494030E+00
2.424840E+00	1.959090E+00	1.569350E+00
2.558740E+00	1.855520E+00	1.531860E+00
2.484670E+00	1.834480E+00	1.631270E+00
2.587070E+00	1.771910E+00	1.625520E+00
2.407920E+00	2.666540E+00	1.583990E+00
2.455430E+00	2.741150E+00	1.601120E+00
2.465590E+00	2.679960E+00	1.563710E+00
2.459220E+00	2.592950E+00	1.526070E+00
2.522390E+00	2.468360E+00	1.435040E+00
2.503240E+00	2.309780E+00	1.403120E+00
2.512060E+00	2.174710E+00	1.378210E+00
2.546900E+00	2.044380E+00	1.402920E+00
2.593390E+00	1.920180E+00	1.423360E+00
2.661720E+00	1.817770E+00	1.519370E+00
2.721410E+00	1.762680E+00	1.562960E+00
2.680880E+00	1.738370E+00	1.633750E+00
2.747250E+00	1.719520E+00	1.609280E+00
2.533430E+00	2.694010E+00	1.549030E+00
2.545910E+00	2.755700E+00	1.587460E+00
2.637090E+00	2.622570E+00	1.467640E+00
2.798310E+00	1.767550E+00	1.500740E+00
2.891360E+00	1.683780E+00	1.616790E+00
2.805270E+00	1.684130E+00	1.628390E+00
2.935130E+00	1.645110E+00	1.685960E+00
2.870690E+00	1.636560E+00	1.730980E+00
2.962190E+00	1.628960E+00	1.758270E+00
2.628260E+00	2.743590E+00	1.560800E+00
2.770530E+00	2.723680E+00	1.541760E+00
2.762350E+00	2.667420E+00	1.477440E+00
2.788310E+00	2.620800E+00	1.418860E+00
3.173280E+00	1.666840E+00	1.852380E+00
3.047440E+00	1.634890E+00	1.866070E+00
3.143200E+00	1.645710E+00	1.964550E+00
2.850970E+00	2.696020E+00	1.477240E+00
2.870960E+00	2.741600E+00	1.537450E+00
2.954070E+00	2.657290E+00	1.425340E+00
3.292890E+00	1.697310E+00	1.872980E+00
3.245290E+00	1.667020E+00	1.974800E+00
2.959290E+00	2.738650E+00	1.532600E+00
3.120500E+00	2.735420E+00	1.526590E+00
3.109330E+00	2.665850E+00	1.428530E+00
3.355330E+00	1.745040E+00	1.914040E+00
3.359480E+00	1.716490E+00	2.023190E+00
3.237140E+00	2.710480E+00	1.482250E+00
3.229450E+00	2.757550E+00	1.557850E+00
3.507280E+00	1.873090E+00	1.792200E+00
3.489050E+00	1.828400E+00	1.883810E+00
3.430660E+00	1.771560E+00	1.951790E+00
3.296160E+00	2.751610E+00	1.596000E+00
3.357020E+00	2.705010E+00	1.560560E+00
3.565630E+00	2.153720E+00	1.750300E+00
3.570410E+00	2.057090E+00	1.808970E+00
3.537600E+00	1.959040E+00	1.805040E+00
3.544850E+00	1.874080E+00	1.880610E+00
3.455160E+00	2.659900E+00	1.630810E+00
3.540590E+00	2.601650E+00	1.724500E+00
3.547280E+00	2.537290E+00	1.700460E+00
3.551940E+00	2.465550E+00	1.716820E+00
3.554530E+00	2.348390E+00	1.751810E+00
3.561370E+00	2.418860E+00	1.827720E+00
3.559880E+00	2.249260E+00	1.730280E+00
3.562600E+00	2.520450E+00	1.797830E+00
3.566870E+00	2.465850E+00	1.818140E+00
2.145880E+00	2.611650E+00	1.739320E+00
2.181160E+00	2.680180E+00	1.742210E+00
2.202160E+00	2.611840E+00	1.698410E+00
2.252810E+00	2.527830E+00	1.639440E+00
2.145640E+00	2.538560E+00	1.723880E+00
2.253680E+00	2.363450E+00	1.635680E+00
2.166480E+00	2.401370E+00	1.711720E+00
2.275920E+00	2.231180E+00	1.615220E+00
2.173260E+00	2.234020E+00	1.708350E+00
2.315850E+00	2.106380E+00	1.623860E+00
2.247450E+00	2.127960E+00	1.688800E+00
2.345630E+00	1.982180E+00	1.629630E+00
2.270180E+00	2.013170E+00	1.701190E+00
2.396760E+00	1.875250E+00	1.667230E+00
2.318110E+00	1.895610E+00	1.722260E+00
2.429710E+00	1.808170E+00	1.697510E+00
2.385100E+00	1.783340E+00	1.765530E+00
2.456940E+00	1.756760E+00	1.735830E+00
2.247550E+00	2.752870E+00	1.742270E+00
2.295620E+00	2.833650E+00	1.766650E+00
2.310710E+00	2.773400E+00	1.714420E+00
2.312440E+00	2.684780E+00	1.668090E+00
2.627650E+00	1.688930E+00	1.727390E+00
2.531160E+00	1.715360E+00	1.731300E+00
2.658370E+00	1.635020E+00	1.793870E+00
2.585870E+00	1.612220E+00	1.853510E+00
2.689860E+00	1.592880E+00	1.879200E+00
2.392150E+00	2.799120E+00	1.683280E+00
2.447030E+00	2.879960E+00	1.752820E+00
2.741470E+00	1.638050E+00	1.732730E+00
2.833880E+00	1.597560E+00	1.873230E+00
2.764280E+00	1.581840E+00	1.901460E+00
2.887000E+00	1.572770E+00	1.973670E+00
2.816290E+00	1.537410E+00	2.025180E+00
2.898790E+00	1.531660E+00	2.061690E+00
2.560400E+00	2.814660E+00	1.650650E+00
2.596970E+00	2.899680E+00	1.762570E+00
2.927810E+00	1.604160E+00	1.870780E+00
2.972830E+00	1.576550E+00	2.018960E+00
2.681720E+00	2.863920E+00	1.699800E+00
2.733880E+00	2.901100E+00	1.789940E+00
2.725620E+00	2.804780E+00	1.628470E+00
3.199950E+00	1.645190E+00	2.077600E+00
3.088850E+00	1.607280E+00	2.065780E+00
3.181600E+00	1.611710E+00	2.178560E+00
2.809000E+00	2.855650E+00	1.724400E+00
2.843350E+00	2.893320E+00	1.812100E+00
2.900440E+00	2.809720E+00	1.619260E+00
3.294560E+00	1.672350E+00	2.091130E+00
3.274120E+00	1.644390E+00	2.189900E+00
2.890280E+00	2.917310E+00	1.849490E+00
2.902790E+00	2.941600E+00	1.903250E+00
2.929570E+00	2.920360E+00	1.863730E+00
2.945390E+00	2.882980E+00	1.797180E+00
3.034750E+00	2.844170E+00	1.724710E+00
3.076760E+00	2.803820E+00	1.632660E+00
3.358390E+00	1.686590E+00	2.107570E+00
3.347310E+00	1.673560E+00	2.167140E+00
2.969020E+00	2.926870E+00	1.915320E+00
3.050720E+00	2.907870E+00	1.890010E+00
3.073630E+00	2.876770E+00	1.818190E+00
3.164600E+00	2.861590E+00	1.762580E+00
3.255550E+00	2.820940E+00	1.646080E+00
3.498500E+00	1.817720E+00	2.026600E+00
3.478850E+00	1.758620E+00	2.106890E+00
3.424830E+00	1.684330E+00	2.145040E+00
3.153340E+00	2.907030E+00	1.893280E+00
3.249100E+00	2.907710E+00	1.862910E+00
3.276840E+00	2.871440E+00	1.789200E+00
3.366910E+00	2.856290E+00	1.789900E+00
3.422720E+00	2.790530E+00	1.690820E+00
3.609600E+00	2.112010E+00	1.923540E+00
3.612820E+00	2.004460E+00	1.982010E+00
3.629710E+00	2.080180E+00	2.047960E+00
3.577040E+00	1.866020E+00	2.016620E+00
3.538750E+00	1.812230E+00	2.108830E+00
3.342570E+00	2.904350E+00	1.895800E+00
3.433510E+00	2.895290E+00	1.890510E+00
3.452830E+00	2.847390E+00	1.827260E+00
3.501210E+00	2.800390E+00	1.836660E+00
3.530530E+00	2.706360E+00	1.805680E+00
3.587740E+00	2.366390E+00	1.894080E+00
3.611990E+00	2.244200E+00	1.933050E+00
3.605940E+00	2.339910E+00	1.980590E+00
3.623920E+00	2.141420E+00	2.024260E+00
3.509910E+00	2.860210E+00	1.943920E+00
3.573070E+00	2.782470E+00	1.931520E+00
3.589290E+00	2.687750E+00	1.959140E+00
3.581480E+00	2.588620E+00	1.915880E+00
3.593880E+00	2.453500E+00	1.936250E+00
3.598050E+00	2.385240E+00	1.956830E+00
1.998300E+00	2.685330E+00	1.934680E+00
2.042260E+00	2.772260E+00	1.941980E+00
2.047230E+00	2.690500E+00	1.883900E+00
2.082840E+00	2.605700E+00	1.804220E+00
1.984180E+00	2.608040E+00	1.905900E+00
2.077460E+00	2.440520E+00	1.791600E+00
1.992220E+00	2.475690E+00	1.878920E+00
2.090810E+00	2.302970E+00	1.768000E+00
1.992890E+00	2.300820E+00	1.863520E+00
2.106780E+00	2.228260E+00	1.767860E+00
2.062930E+00	2.225930E+00	1.814540E+00
2.105460E+00	2.154550E+00	1.806220E+00
2.170000E+00	1.910210E+00	1.857520E+00
2.147960E+00	1.964360E+00	1.839930E+00
2.222220E+00	1.928490E+00	1.794010E+00
2.290700E+00	1.812940E+00	1.825480E+00
2.203080E+00	1.842530E+00	1.882260E+00
2.349240E+00	1.704290E+00	1.879070E+00
2.260110E+00	1.730890E+00	1.927070E+00
2.387200E+00	1.638510E+00	1.927500E+00
2.327180E+00	1.615050E+00	2.003220E+00
2.418390E+00	1.581630E+00	1.999610E+00
2.148940E+00	2.768470E+00	1.823020E+00
2.133200E+00	2.848850E+00	1.903480E+00
2.176860E+00	2.062700E+00	1.771550E+00
2.455810E+00	1.659360E+00	1.865850E+00
2.526750E+00	1.581440E+00	1.922070E+00
2.494150E+00	1.551970E+00	2.021100E+00
2.573600E+00	1.546130E+00	2.009230E+00
2.170620E+00	2.899360E+00	1.918630E+00
2.253760E+00	2.940710E+00	1.938950E+00
2.216260E+00	2.879690E+00	1.854790E+00
2.732370E+00	1.540880E+00	2.003700E+00
2.652490E+00	1.550260E+00	2.005990E+00
2.762060E+00	1.498800E+00	2.073660E+00
2.711850E+00	1.469740E+00	2.134830E+00
2.797210E+00	1.464890E+00	2.147860E+00
2.346210E+00	2.918520E+00	1.841740E+00
2.372820E+00	2.982010E+00	1.915780E+00
2.957230E+00	1.515670E+00	2.137480E+00
2.880080E+00	1.480820E+00	2.165860E+00
2.962550E+00	1.479180E+00	2.234510E+00
2.446070E+00	3.008750E+00	1.945460E+00
2.516850E+00	3.030650E+00	2.016970E+00
2.515320E+00	2.998790E+00	1.940000E+00
2.491860E+00	2.968130E+00	1.857200E+00
3.025760E+00	1.549840E+00	2.132610E+00
3.018520E+00	1.511780E+00	2.214750E+00
2.600050E+00	2.992240E+00	1.943100E+00
2.659300E+00	3.035210E+00	2.035960E+00
2.661380E+00	2.956040E+00	1.855780E+00
3.105580E+00	1.562840E+00	2.234970E+00
2.734280E+00	2.987300E+00	1.965270E+00
2.774690E+00	3.009870E+00	2.060290E+00
2.813790E+00	2.932610E+00	1.890130E+00
3.256830E+00	1.597320E+00	2.326780E+00
2.827570E+00	3.014690E+00	2.107240E+00
2.836410E+00	3.030440E+00	2.160960E+00
2.868860E+00	3.016090E+00	2.116580E+00
2.898730E+00	2.979280E+00	2.029060E+00
3.401110E+00	1.659990E+00	2.281720E+00
2.900520E+00	3.023020E+00	2.157920E+00
2.970300E+00	2.991060E+00	2.138970E+00
3.005140E+00	2.967900E+00	2.089220E+00
3.085340E+00	2.943850E+00	2.024870E+00
3.486260E+00	1.714910E+00	2.242360E+00
3.487190E+00	1.684820E+00	2.317580E+00
3.062270E+00	2.980580E+00	2.154500E+00
3.148570E+00	2.967650E+00	2.134390E+00
3.189100E+00	2.958100E+00	2.074700E+00
3.268990E+00	2.947320E+00	2.007730E+00
3.661960E+00	2.016820E+00	2.120940E+00
3.648870E+00	1.911880E+00	2.173710E+00
3.568760E+00	1.803660E+00	2.246410E+00
3.664890E+00	1.856330E+00	2.300240E+00
3.547130E+00	1.704220E+00	2.325160E+00
3.241060E+00	2.979890E+00	2.138560E+00
3.325180E+00	2.973650E+00	2.127700E+00
3.365460E+00	2.961280E+00	2.079970E+00
3.439100E+00	2.937150E+00	2.033050E+00
3.630820E+00	2.315760E+00	2.121410E+00
3.603630E+00	2.380900E+00	2.021390E+00
3.621930E+00	2.408290E+00	2.106580E+00
3.646830E+00	2.229180E+00	2.114730E+00
3.668600E+00	2.117020E+00	2.177820E+00
3.674120E+00	1.984520E+00	2.255600E+00
3.672120E+00	1.912050E+00	2.288740E+00
3.414600E+00	2.981930E+00	2.151790E+00
3.487380E+00	2.960120E+00	2.155360E+00
3.511890E+00	2.934270E+00	2.117200E+00
3.547510E+00	2.897900E+00	2.084190E+00
3.595110E+00	2.823710E+00	2.057990E+00
3.608180E+00	2.717780E+00	2.075670E+00
3.624700E+00	2.617590E+00	2.099030E+00
3.639980E+00	2.507050E+00	2.142700E+00
3.649680E+00	2.564140E+00	2.188260E+00
3.560600E+00	2.930970E+00	2.208870E+00
3.610440E+00	2.851580E+00	2.194140E+00
3.630590E+00	2.751250E+00	2.198560E+00
3.645480E+00	2.661270E+00	2.204620E+00
3.653990E+00	2.596000E+00	2.218800E+00
1.872680E+00	2.729070E+00	2.131360E+00
1.912710E+00	2.810790E+00	2.135450E+00
1.906400E+00	2.737540E+00	2.081530E+00
1.932000E+00	2.666950E+00	2.000050E+00
1.845760E+00	2.659570E+00	2.098510E+00
1.904710E+00	2.515200E+00	1.960550E+00
1.829000E+00	2.545110E+00	2.047180E+00
1.905420E+00	2.368050E+00	1.942360E+00
1.829970E+00	2.403400E+00	2.022430E+00
1.913260E+00	2.276120E+00	1.933840E+00
1.839270E+00	2.256550E+00	2.004420E+00
1.931280E+00	2.196800E+00	1.947160E+00
1.996140E+00	1.998490E+00	1.972170E+00
1.999520E+00	2.041490E+00	1.949830E+00
2.024200E+00	2.007810E+00	1.944040E+00
2.025690E+00	1.964060E+00	1.960440E+00
2.104590E+00	1.748580E+00	2.035540E+00
2.085850E+00	1.805140E+00	2.007220E+00
2.160520E+00	1.764620E+00	1.974950E+00
2.225010E+00	1.659960E+00	2.027030E+00
2.138140E+00	1.680950E+00	2.072140E+00
2.270280E+00	1.597180E+00	2.076740E+00
2.214380E+00	1.572000E+00	2.158700E+00
2.312210E+00	1.538220E+00	2.146650E+00
1.976360E+00	2.802640E+00	2.039410E+00
2.009910E+00	2.879730E+00	2.091410E+00
2.021820E+00	2.148430E+00	1.894660E+00
2.075630E+00	2.027760E+00	1.884760E+00
2.109350E+00	1.895220E+00	1.922790E+00
2.447540E+00	1.535120E+00	2.082320E+00
2.399560E+00	1.509750E+00	2.154450E+00
2.483050E+00	1.487020E+00	2.163720E+00
2.068430E+00	2.939900E+00	2.096180E+00
2.140650E+00	2.993800E+00	2.137410E+00
2.124450E+00	2.959380E+00	2.063840E+00
2.099870E+00	2.900930E+00	1.997310E+00
2.624650E+00	1.485860E+00	2.125460E+00
2.553140E+00	1.484330E+00	2.138390E+00
2.661550E+00	1.435910E+00	2.196200E+00
2.616370E+00	1.405210E+00	2.258640E+00
2.702360E+00	1.397360E+00	2.271470E+00
2.201340E+00	2.980650E+00	2.038970E+00
2.240160E+00	3.038050E+00	2.102990E+00
2.840360E+00	1.432740E+00	2.243150E+00
2.784320E+00	1.406170E+00	2.270530E+00
2.842140E+00	1.400440E+00	2.316380E+00
2.309540E+00	3.065810E+00	2.124610E+00
2.377610E+00	3.093980E+00	2.189220E+00
2.368790E+00	3.070820E+00	2.106050E+00
2.344920E+00	3.030960E+00	2.026230E+00
2.911990E+00	1.427770E+00	2.313060E+00
2.445400E+00	3.079280E+00	2.103070E+00
2.485840E+00	3.105040E+00	2.193300E+00
3.046400E+00	1.476260E+00	2.341220E+00
2.554830E+00	3.108920E+00	2.239310E+00
2.617750E+00	3.122130E+00	2.309900E+00
2.613370E+00	3.102090E+00	2.233020E+00
2.588890E+00	3.077780E+00	2.145680E+00
3.185640E+00	1.521060E+00	2.377160E+00
3.142790E+00	1.477250E+00	2.443360E+00
3.220490E+00	1.486750E+00	2.472850E+00
2.688220E+00	3.094940E+00	2.231680E+00
2.740890E+00	3.110970E+00	2.332030E+00
2.742260E+00	3.054090E+00	2.138090E+00
3.252730E+00	1.546880E+00	2.402260E+00
3.253700E+00	1.524750E+00	2.454520E+00
2.829200E+00	3.051880E+00	2.256970E+00
2.821610E+00	3.085860E+00	2.353950E+00
3.398910E+00	1.609100E+00	2.449760E+00
3.301620E+00	1.566290E+00	2.459560E+00
2.899220E+00	3.076010E+00	2.358660E+00
2.997990E+00	3.045910E+00	2.384950E+00
2.982330E+00	3.013820E+00	2.259810E+00
3.494070E+00	1.668790E+00	2.395280E+00
3.066760E+00	3.025370E+00	2.344800E+00
3.062460E+00	3.042930E+00	2.401400E+00
3.153200E+00	2.989940E+00	2.269720E+00
3.643850E+00	1.806840E+00	2.391730E+00
3.591650E+00	1.719470E+00	2.435200E+00
3.622290E+00	1.779010E+00	2.469010E+00
3.123210E+00	3.029110E+00	2.392610E+00
3.200040E+00	3.011740E+00	2.369510E+00
3.243660E+00	3.007380E+00	2.319050E+00
3.324040E+00	2.993250E+00	2.264510E+00
3.652000E+00	2.373320E+00	2.302600E+00
3.648380E+00	2.290850E+00	2.293500E+00
3.656740E+00	2.225060E+00	2.244000E+00
3.695050E+00	2.141190E+00	2.350580E+00
3.693660E+00	2.090830E+00	2.326150E+00
3.716910E+00	2.018560E+00	2.346580E+00
3.710010E+00	1.888320E+00	2.410670E+00
3.718230E+00	1.974080E+00	2.434840E+00
3.656580E+00	1.809200E+00	2.479030E+00
3.281310E+00	3.019800E+00	2.381460E+00
3.363750E+00	3.014020E+00	2.373920E+00
3.411280E+00	3.010960E+00	2.328330E+00
3.486080E+00	2.986020E+00	2.288010E+00
3.666760E+00	2.537670E+00	2.301340E+00
3.668620E+00	2.459890E+00	2.337920E+00
3.718160E+00	2.068190E+00	2.417530E+00
3.722870E+00	2.012690E+00	2.449120E+00
3.441700E+00	3.017120E+00	2.404580E+00
3.533690E+00	2.996480E+00	2.435580E+00
3.562530E+00	2.982820E+00	2.368810E+00
3.588080E+00	2.947120E+00	2.340400E+00
3.623000E+00	2.866470E+00	2.335460E+00
3.661160E+00	2.776490E+00	2.339750E+00
3.664360E+00	2.817700E+00	2.415090E+00
3.673550E+00	2.673880E+00	2.333440E+00
3.670380E+00	2.603960E+00	2.307180E+00
3.596150E+00	2.954620E+00	2.454800E+00
3.625590E+00	2.884670E+00	2.443190E+00
3.648580E+00	2.847040E+00	2.428260E+00
1.750280E+00	2.680330E+00	2.271720E+00
1.801510E+00	2.754550E+00	2.294990E+00
1.816820E+00	2.704120E+00	2.199550E+00
1.765500E+00	2.566320E+00	2.146590E+00
1.714900E+00	2.598070E+00	2.242040E+00
1.763470E+00	2.434330E+00	2.111460E+00
1.683180E+00	2.443800E+00	2.222050E+00
1.768870E+00	2.314380E+00	2.074690E+00
1.714560E+00	2.339020E+00	2.146120E+00
1.779300E+00	2.241510E+00	2.073300E+00
1.730270E+00	2.244270E+00	2.130200E+00
1.781150E+00	2.170170E+00	2.094280E+00
2.061210E+00	1.579170E+00	2.240140E+00
2.030730E+00	1.630840E+00	2.208290E+00
2.105390E+00	1.607730E+00	2.179500E+00
2.156250E+00	1.543870E+00	2.222800E+00
2.101430E+00	1.514590E+00	2.294350E+00
2.195130E+00	1.485320E+00	2.285650E+00
1.836220E+00	2.828010E+00	2.305050E+00
1.896350E+00	2.891150E+00	2.309130E+00
1.868360E+00	2.828090E+00	2.238530E+00
1.948570E+00	2.094550E+00	1.968980E+00
1.867280E+00	2.118290E+00	2.025850E+00
1.936950E+00	1.981440E+00	2.025040E+00
2.021890E+00	1.874420E+00	2.018270E+00
1.952080E+00	1.853720E+00	2.095890E+00
2.037620E+00	1.739030E+00	2.114540E+00
2.347940E+00	1.479830E+00	2.216380E+00
2.291440E+00	1.456760E+00	2.289890E+00
2.382260E+00	1.427730E+00	2.300070E+00
1.971690E+00	2.966820E+00	2.312940E+00
2.043550E+00	3.027520E+00	2.353440E+00
2.021780E+00	2.993440E+00	2.279330E+00
1.994570E+00	2.930550E+00	2.203230E+00
2.539210E+00	1.415720E+00	2.254760E+00
2.471010E+00	1.404180E+00	2.326590E+00
2.573610E+00	1.380720E+00	2.317260E+00
2.546530E+00	1.368190E+00	2.360400E+00
2.603980E+00	1.344580E+00	2.393640E+00
2.098640E+00	3.015760E+00	2.252500E+00
2.144510E+00	3.066720E+00	2.317580E+00
2.755700E+00	1.359040E+00	2.365560E+00
2.692110E+00	1.338800E+00	2.402970E+00
2.763930E+00	1.319330E+00	2.436360E+00
2.205370E+00	3.105260E+00	2.332940E+00
2.273610E+00	3.135090E+00	2.392240E+00
2.258800E+00	3.110530E+00	2.309460E+00
2.227960E+00	3.075430E+00	2.224000E+00
2.845810E+00	1.349130E+00	2.426300E+00
2.330920E+00	3.117100E+00	2.297770E+00
2.373220E+00	3.152970E+00	2.378780E+00
2.991980E+00	1.387340E+00	2.457200E+00
2.947000E+00	1.313030E+00	2.522560E+00
3.023700E+00	1.323840E+00	2.554770E+00
2.433290E+00	3.176670E+00	2.405810E+00
2.496140E+00	3.188710E+00	2.477930E+00
2.487860E+00	3.173120E+00	2.393040E+00
2.466570E+00	3.141780E+00	2.308150E+00
3.089010E+00	1.434060E+00	2.469760E+00
3.091370E+00	1.379730E+00	2.550790E+00
2.563580E+00	3.157530E+00	2.401660E+00
2.626590E+00	3.172220E+00	2.509910E+00
3.194790E+00	1.433490E+00	2.543100E+00
2.683470E+00	3.150580E+00	2.415110E+00
2.742980E+00	3.160950E+00	2.533010E+00
3.302390E+00	1.510350E+00	2.555570E+00
2.815290E+00	3.111090E+00	2.449210E+00
2.817840E+00	3.139460E+00	2.552840E+00
3.377070E+00	1.550010E+00	2.529390E+00
3.395290E+00	1.520200E+00	2.581290E+00
2.886290E+00	3.127290E+00	2.554780E+00
2.978060E+00	3.099600E+00	2.558600E+00
2.936960E+00	3.091380E+00	2.461400E+00
3.510260E+00	1.646860E+00	2.534480E+00
3.436750E+00	1.574580E+00	2.603030E+00
3.054110E+00	3.056840E+00	2.479720E+00
3.042810E+00	3.085150E+00	2.567520E+00
3.621610E+00	1.762810E+00	2.543560E+00
3.607110E+00	1.675100E+00	2.593730E+00
3.110940E+00	3.076390E+00	2.569320E+00
3.177090E+00	3.055850E+00	2.570930E+00
3.189200E+00	3.029160E+00	2.479400E+00
3.675320E+00	2.296660E+00	2.374940E+00
3.700320E+00	2.222660E+00	2.402800E+00
3.711140E+00	1.960330E+00	2.537600E+00
3.716950E+00	1.869310E+00	2.576890E+00
3.680100E+00	1.811660E+00	2.565800E+00
3.250470E+00	3.054770E+00	2.571080E+00
3.322660E+00	3.047200E+00	2.582420E+00
3.338960E+00	3.024760E+00	2.493940E+00
3.689510E+00	2.484080E+00	2.428640E+00
3.690030E+00	2.401660E+00	2.495700E+00
3.693050E+00	2.292100E+00	2.498730E+00
3.721150E+00	2.191280E+00	2.558650E+00
3.706250E+00	2.110740E+00	2.525300E+00
3.717510E+00	2.032110E+00	2.521340E+00
3.393420E+00	3.044860E+00	2.602380E+00
3.472520E+00	3.033210E+00	2.643120E+00
3.472630E+00	3.016330E+00	2.541830E+00
3.690390E+00	2.764970E+00	2.461730E+00
3.693400E+00	2.677770E+00	2.480220E+00
3.689620E+00	2.554340E+00	2.480850E+00
3.708300E+00	2.605310E+00	2.582820E+00
3.702700E+00	2.465970E+00	2.524550E+00
3.525320E+00	3.020610E+00	2.628930E+00
3.587820E+00	2.980840E+00	2.610560E+00
3.634770E+00	2.885140E+00	2.577580E+00
3.679930E+00	2.810350E+00	2.534630E+00
3.704790E+00	2.705150E+00	2.575420E+00
3.710080E+00	2.650390E+00	2.585290E+00
1.652410E+00	2.644460E+00	2.426530E+00
1.701410E+00	2.724620E+00	2.452410E+00
1.705230E+00	2.663330E+00	2.347560E+00
1.656540E+00	2.525390E+00	2.309370E+00
1.626080E+00	2.565140E+00	2.399890E+00
1.634920E+00	2.441870E+00	2.300490E+00
1.602470E+00	2.451880E+00	2.367610E+00
1.613450E+00	2.355570E+00	2.302440E+00
1.931760E+00	1.508050E+00	2.408290E+00
1.901830E+00	1.598120E+00	2.334110E+00
2.006230E+00	1.561900E+00	2.304680E+00
2.045270E+00	1.502610E+00	2.345580E+00
2.006300E+00	1.485870E+00	2.393770E+00
2.064810E+00	1.450360E+00	2.406700E+00
1.780250E+00	2.877340E+00	2.510030E+00
1.831600E+00	2.929940E+00	2.522280E+00
1.811300E+00	2.883710E+00	2.463600E+00
1.804700E+00	2.819170E+00	2.384360E+00
1.753850E+00	2.822860E+00	2.484720E+00
1.660340E+00	2.282970E+00	2.211770E+00
1.685690E+00	2.142510E+00	2.199210E+00
1.791730E+00	2.028850E+00	2.130630E+00
1.695490E+00	2.012010E+00	2.227460E+00
1.852040E+00	1.892400E+00	2.145330E+00
1.745850E+00	1.914490E+00	2.223150E+00
1.912770E+00	1.774950E+00	2.182880E+00
1.809360E+00	1.803170E+00	2.242380E+00
1.955510E+00	1.666030E+00	2.233030E+00
1.860460E+00	1.696170E+00	2.280060E+00
2.233680E+00	1.434420E+00	2.356850E+00
2.167080E+00	1.411730E+00	2.423120E+00
2.272830E+00	1.385550E+00	2.436890E+00
1.898010E+00	2.995540E+00	2.525810E+00
1.957040E+00	3.057620E+00	2.562070E+00
1.940180E+00	3.022960E+00	2.491990E+00
1.915270E+00	2.957270E+00	2.425590E+00
2.420480E+00	1.380660E+00	2.392140E+00
2.370090E+00	1.357220E+00	2.453680E+00
2.460890E+00	1.328380E+00	2.477550E+00
2.008230E+00	3.049020E+00	2.463560E+00
2.061240E+00	3.088540E+00	2.532020E+00
2.557880E+00	1.295010E+00	2.495010E+00
2.650410E+00	1.280960E+00	2.498230E+00
2.621960E+00	1.247560E+00	2.553750E+00
2.672330E+00	1.229590E+00	2.583400E+00
2.127180E+00	3.132430E+00	2.561460E+00
2.190580E+00	3.163040E+00	2.570510E+00
2.170280E+00	3.142770E+00	2.518320E+00
2.141140E+00	3.102810E+00	2.438650E+00
2.767650E+00	1.249930E+00	2.539560E+00
2.233710E+00	3.155840E+00	2.503680E+00
2.265000E+00	3.191270E+00	2.605730E+00
2.886650E+00	1.256830E+00	2.559310E+00
2.858720E+00	1.198270E+00	2.621610E+00
2.928530E+00	1.200750E+00	2.637080E+00
2.351220E+00	3.218660E+00	2.619680E+00
2.415190E+00	3.233200E+00	2.634740E+00
2.390290E+00	3.218630E+00	2.578960E+00
2.360970E+00	3.184340E+00	2.502650E+00
2.994430E+00	1.251930E+00	2.614590E+00
2.452640E+00	3.218530E+00	2.575540E+00
2.510420E+00	3.239260E+00	2.701090E+00
3.092500E+00	1.309880E+00	2.637390E+00
2.569800E+00	3.206770E+00	2.598760E+00
2.634600E+00	3.224300E+00	2.708800E+00
3.178460E+00	1.367680E+00	2.633470E+00
2.693630E+00	3.204710E+00	2.628840E+00
2.699330E+00	3.223540E+00	2.713480E+00
3.292120E+00	1.422650E+00	2.698460E+00
2.749290E+00	3.211490E+00	2.714310E+00
2.832240E+00	3.165250E+00	2.658980E+00
3.402760E+00	1.492780E+00	2.652580E+00
2.952460E+00	3.155800E+00	2.716150E+00
2.936090E+00	3.142820E+00	2.626920E+00
3.534770E+00	1.612870E+00	2.675240E+00
3.461860E+00	1.552160E+00	2.740190E+00
3.033230E+00	3.108780E+00	2.649950E+00
3.015210E+00	3.133470E+00	2.737590E+00
3.645070E+00	1.738690E+00	2.659570E+00
3.601930E+00	1.661390E+00	2.736350E+00
3.081750E+00	3.126220E+00	2.743110E+00
3.144110E+00	3.111150E+00	2.746150E+00
3.161540E+00	3.082350E+00	2.658400E+00
3.726810E+00	1.899320E+00	2.661640E+00
3.692740E+00	1.817530E+00	2.713550E+00
3.709880E+00	1.872120E+00	2.738730E+00
3.208370E+00	3.088460E+00	2.748450E+00
3.278580E+00	3.089520E+00	2.750970E+00
3.300130E+00	3.070740E+00	2.669090E+00
3.735340E+00	2.324000E+00	2.633930E+00
3.750500E+00	2.218070E+00	2.669540E+00
3.748040E+00	2.274740E+00	2.731290E+00
3.744210E+00	2.105310E+00	2.684540E+00
3.740330E+00	1.992680E+00	2.663440E+00
3.715660E+00	1.914830E+00	2.742710E+00
3.339320E+00	3.073150E+00	2.773650E+00
3.415530E+00	3.066400E+00	2.806950E+00
3.420340E+00	3.053680E+00	2.713740E+00
3.729450E+00	2.538530E+00	2.651830E+00
3.742300E+00	2.424940E+00	2.678590E+00
3.749860E+00	2.495530E+00	2.720110E+00
3.748440E+00	2.326770E+00	2.722360E+00
3.460960E+00	3.049070E+00	2.791320E+00
3.530100E+00	3.026630E+00	2.753200E+00
3.608970E+00	2.974940E+00	2.763340E+00
3.628510E+00	2.945790E+00	2.713910E+00
3.657690E+00	2.901640E+00	2.709620E+00
3.699390E+00	2.818940E+00	2.717440E+00
3.698530E+00	2.862650E+00	2.794520E+00
3.713580E+00	2.711440E+00	2.707510E+00
3.720870E+00	2.610430E+00	2.697080E+00
3.742800E+00	2.532080E+00	2.744800E+00
3.658550E+00	2.926370E+00	2.792670E+00
3.686460E+00	2.895920E+00	2.796830E+00
1.486180E+00	2.136790E+00	2.447370E+00
1.503750E+00	2.201480E+00	2.432720E+00
1.518400E+00	2.138520E+00	2.403550E+00
1.546920E+00	2.061560E+00	2.377550E+00
1.487660E+00	2.063900E+00	2.448920E+00
1.575980E+00	1.969910E+00	2.363300E+00
1.491620E+00	1.932530E+00	2.454410E+00
1.573880E+00	1.868500E+00	2.400860E+00
1.799870E+00	1.504530E+00	2.483070E+00
1.767790E+00	1.556960E+00	2.459640E+00
1.842640E+00	1.539120E+00	2.422520E+00
1.855510E+00	1.466420E+00	2.490730E+00
1.734070E+00	2.925870E+00	2.733470E+00
1.790730E+00	2.974910E+00	2.717080E+00
1.762850E+00	2.923440E+00	2.668350E+00
1.750710E+00	2.867200E+00	2.577530E+00
1.702740E+00	2.854860E+00	2.684130E+00
1.694590E+00	2.763920E+00	2.531450E+00
1.664890E+00	2.761530E+00	2.618870E+00
1.618550E+00	2.642250E+00	2.515250E+00
1.564990E+00	2.490340E+00	2.470790E+00
1.548680E+00	2.333040E+00	2.416980E+00
1.581750E+00	2.198780E+00	2.324130E+00
1.620690E+00	2.052880E+00	2.295320E+00
1.650470E+00	1.925420E+00	2.309010E+00
1.716910E+00	1.822420E+00	2.309640E+00
1.644760E+00	1.824510E+00	2.369420E+00
1.769060E+00	1.720480E+00	2.335230E+00
1.684880E+00	1.738330E+00	2.392680E+00
1.809880E+00	1.623440E+00	2.373270E+00
1.726670E+00	1.644050E+00	2.422020E+00
1.979380E+00	1.409150E+00	2.511800E+00
2.081740E+00	1.390250E+00	2.487340E+00
2.063610E+00	1.360860E+00	2.554110E+00
2.134520E+00	1.344660E+00	2.559600E+00
1.851140E+00	2.986020E+00	2.626200E+00
1.850230E+00	3.043800E+00	2.744310E+00
2.314900E+00	1.334670E+00	2.515420E+00
2.253040E+00	1.321590E+00	2.581830E+00
2.356280E+00	1.291500E+00	2.590200E+00
1.923330E+00	3.095830E+00	2.755100E+00
1.997220E+00	3.111700E+00	2.735410E+00
1.934370E+00	3.075440E+00	2.673850E+00
2.499180E+00	1.277300E+00	2.559250E+00
2.447190E+00	1.265840E+00	2.615530E+00
2.540040E+00	1.237110E+00	2.636710E+00
2.056850E+00	3.107080E+00	2.644550E+00
2.082110E+00	3.152880E+00	2.775760E+00
2.621240E+00	1.214260E+00	2.638050E+00
2.727230E+00	1.172510E+00	2.676350E+00
2.162620E+00	3.171930E+00	2.665910E+00
2.816220E+00	1.162050E+00	2.669770E+00
2.791770E+00	1.128130E+00	2.721100E+00
2.848250E+00	1.104200E+00	2.754830E+00
2.244350E+00	3.206260E+00	2.705060E+00
2.296610E+00	3.234000E+00	2.778070E+00
2.307840E+00	3.220020E+00	2.684740E+00
2.920060E+00	1.137290E+00	2.709410E+00
2.389210E+00	3.240760E+00	2.726940E+00
2.999930E+00	1.174360E+00	2.691540E+00
2.482690E+00	3.260770E+00	2.819280E+00
2.565640E+00	3.271670E+00	2.867020E+00
2.537870E+00	3.257620E+00	2.792440E+00
3.091600E+00	1.209760E+00	2.714550E+00
2.605650E+00	3.251150E+00	2.801710E+00
2.616790E+00	3.271780E+00	2.872890E+00
3.214660E+00	1.292940E+00	2.740510E+00
2.660600E+00	3.268480E+00	2.872340E+00
2.724220E+00	3.241250E+00	2.812880E+00
3.294910E+00	1.353630E+00	2.789250E+00
3.286250E+00	1.303300E+00	2.814880E+00
3.321760E+00	1.334630E+00	2.831920E+00
2.847190E+00	3.223540E+00	2.876460E+00
2.808070E+00	3.201520E+00	2.772860E+00
3.429720E+00	1.458010E+00	2.779000E+00
3.378890E+00	1.369450E+00	2.832410E+00
2.898370E+00	3.189230E+00	2.794990E+00
2.941700E+00	3.220740E+00	2.902720E+00
3.554350E+00	1.584590E+00	2.821780E+00
3.501770E+00	1.506760E+00	2.837170E+00
3.007790E+00	3.160600E+00	2.824700E+00
3.007320E+00	3.197390E+00	2.931250E+00
3.640720E+00	1.723020E+00	2.797200E+00
3.627890E+00	1.639160E+00	2.845010E+00
3.063270E+00	3.180240E+00	2.910810E+00
3.117390E+00	3.181850E+00	2.948210E+00
3.131480E+00	3.140810E+00	2.837330E+00
3.714560E+00	1.861370E+00	2.819570E+00
3.684420E+00	1.775340E+00	2.869590E+00
3.185260E+00	3.143420E+00	2.942900E+00
3.256630E+00	3.138400E+00	2.949750E+00
3.259300E+00	3.111770E+00	2.844660E+00
3.761270E+00	2.216450E+00	2.786350E+00
3.763180E+00	2.127130E+00	2.811540E+00
3.760910E+00	2.005760E+00	2.849780E+00
3.780780E+00	2.068910E+00	2.877670E+00
3.724010E+00	1.939080E+00	2.798460E+00
3.311420E+00	3.122460E+00	2.931980E+00
3.364240E+00	3.107270E+00	2.982820E+00
3.369390E+00	3.091370E+00	2.879500E+00
3.760820E+00	2.473580E+00	2.803980E+00
3.780400E+00	2.380250E+00	2.887240E+00
3.769410E+00	2.283120E+00	2.836480E+00
3.797210E+00	2.170550E+00	2.877160E+00
3.792100E+00	2.103590E+00	2.898220E+00
3.412430E+00	3.094810E+00	2.945080E+00
3.473950E+00	3.066600E+00	2.910760E+00
3.568210E+00	3.038620E+00	2.912270E+00
3.594970E+00	3.002150E+00	2.849080E+00
3.717550E+00	2.806570E+00	2.860510E+00
3.728580E+00	2.711160E+00	2.888970E+00
3.728940E+00	2.761940E+00	2.924480E+00
3.741550E+00	2.617940E+00	2.853750E+00
3.754020E+00	2.537890E+00	2.838430E+00
3.613810E+00	2.998670E+00	2.944920E+00
3.642500E+00	2.958010E+00	2.884760E+00
3.710420E+00	2.888790E+00	2.922000E+00
3.727390E+00	2.802260E+00	2.950950E+00
1.394270E+00	2.092870E+00	2.587760E+00
1.410200E+00	2.177350E+00	2.593010E+00
1.443560E+00	2.117900E+00	2.513730E+00
1.429220E+00	1.981010E+00	2.517960E+00
1.378050E+00	2.007230E+00	2.586710E+00
1.426860E+00	1.900410E+00	2.528680E+00
1.362850E+00	1.872610E+00	2.602790E+00
1.441650E+00	1.820580E+00	2.549970E+00
1.651150E+00	2.863500E+00	2.859670E+00
1.698260E+00	2.927450E+00	2.888010E+00
1.678210E+00	2.878900E+00	2.788050E+00
1.627070E+00	2.778980E+00	2.725990E+00
1.612010E+00	2.802050E+00	2.828650E+00
1.587320E+00	2.662040E+00	2.655840E+00
1.563680E+00	2.695360E+00	2.773270E+00
1.543210E+00	2.533960E+00	2.588600E+00
1.519430E+00	2.569760E+00	2.706570E+00
1.512410E+00	2.394980E+00	2.544720E+00
1.486780E+00	2.441280E+00	2.657270E+00
1.476550E+00	2.255570E+00	2.514170E+00
1.457410E+00	2.300970E+00	2.614140E+00
1.601620E+00	1.758290E+00	2.441180E+00
1.520700E+00	1.791580E+00	2.491420E+00
1.642690E+00	1.657620E+00	2.472240E+00
1.557110E+00	1.674340E+00	2.527080E+00
1.696260E+00	1.577230E+00	2.494950E+00
1.618220E+00	1.570030E+00	2.554000E+00
1.734210E+00	1.472540E+00	2.561360E+00
1.853470E+00	1.403670E+00	2.573790E+00
1.784040E+00	1.357490E+00	2.673560E+00
1.915730E+00	1.343550E+00	2.645620E+00
1.763870E+00	2.982260E+00	2.808380E+00
2.055450E+00	1.312290E+00	2.663830E+00
2.167700E+00	1.296910E+00	2.655220E+00
2.148720E+00	1.268540E+00	2.721530E+00
2.240090E+00	1.253710E+00	2.747800E+00
1.832860E+00	3.054140E+00	2.836630E+00
1.887040E+00	3.099710E+00	2.892770E+00
1.887650E+00	3.090660E+00	2.808240E+00
2.394060E+00	1.252080E+00	2.668250E+00
2.342840E+00	1.251280E+00	2.703630E+00
2.428090E+00	1.214280E+00	2.749230E+00
1.976630E+00	3.126210E+00	2.830760E+00
2.589200E+00	1.182230E+00	2.722130E+00
2.530080E+00	1.190810E+00	2.759020E+00
2.596780E+00	1.150570E+00	2.788770E+00
2.074330E+00	3.164480E+00	2.892040E+00
2.134800E+00	3.202380E+00	2.903410E+00
2.115390E+00	3.186210E+00	2.843330E+00
2.661650E+00	1.138520E+00	2.773040E+00
2.186840E+00	3.209800E+00	2.810670E+00
2.206180E+00	3.233080E+00	2.954230E+00
2.776570E+00	1.096820E+00	2.793230E+00
2.856270E+00	1.065470E+00	2.834890E+00
2.282380E+00	3.258230E+00	2.984250E+00
2.351460E+00	3.270780E+00	2.972670E+00
2.284900E+00	3.247330E+00	2.890490E+00
2.931070E+00	1.075500E+00	2.816270E+00
2.388830E+00	3.262500E+00	2.873390E+00
2.419000E+00	3.277680E+00	2.963530E+00
3.055290E+00	1.107730E+00	2.802920E+00
2.515670E+00	3.282840E+00	2.975960E+00
3.186110E+00	1.171900E+00	2.818250E+00
3.142100E+00	1.114170E+00	2.868760E+00
3.212890E+00	1.122050E+00	2.915700E+00
2.647770E+00	3.281450E+00	2.966940E+00
3.266500E+00	1.239560E+00	2.826040E+00
3.279280E+00	1.193380E+00	2.898000E+00
2.756930E+00	3.283250E+00	3.021300E+00
2.718150E+00	3.276280E+00	2.922830E+00
3.323370E+00	1.298580E+00	2.881660E+00
2.802400E+00	3.258720E+00	2.959670E+00
2.811920E+00	3.272550E+00	3.039730E+00
3.486390E+00	1.437370E+00	2.917120E+00
3.416240E+00	1.337350E+00	2.952150E+00
2.852530E+00	3.264160E+00	3.046960E+00
2.903890E+00	3.247240E+00	2.999170E+00
3.549550E+00	1.513060E+00	2.914300E+00
3.543360E+00	1.476640E+00	2.958440E+00
2.977750E+00	3.224640E+00	2.992150E+00
3.666260E+00	1.677870E+00	2.913280E+00
3.603280E+00	1.591210E+00	2.963970E+00
3.563200E+00	1.515160E+00	2.986690E+00
3.053480E+00	3.197900E+00	3.015700E+00
3.147580E+00	3.178590E+00	3.057140E+00
3.711400E+00	1.831130E+00	2.975230E+00
3.740690E+00	1.906830E+00	2.881560E+00
3.743870E+00	1.922280E+00	2.961180E+00
3.670310E+00	1.745390E+00	2.980850E+00
3.207030E+00	3.164070E+00	3.113490E+00
3.221930E+00	3.147440E+00	3.030580E+00
3.781390E+00	2.050000E+00	2.950440E+00
3.761040E+00	1.979490E+00	3.011550E+00
3.257810E+00	3.157360E+00	3.102040E+00
3.299030E+00	3.137130E+00	3.034080E+00
3.369390E+00	3.120370E+00	3.091060E+00
3.785160E+00	2.456720E+00	2.942480E+00
3.805130E+00	2.367510E+00	3.040340E+00
3.799450E+00	2.281320E+00	3.001740E+00
3.801610E+00	2.192050E+00	2.977820E+00
3.795240E+00	2.113860E+00	2.976040E+00
3.427870E+00	3.095950E+00	3.029330E+00
3.508750E+00	3.079810E+00	3.090610E+00
3.550200E+00	3.058720E+00	3.007460E+00
3.740530E+00	2.740470E+00	3.021640E+00
3.758810E+00	2.669970E+00	3.038570E+00
3.763060E+00	2.610900E+00	3.003960E+00
3.773610E+00	2.533000E+00	2.974770E+00
3.571700E+00	3.053750E+00	3.098630E+00
3.597570E+00	3.022300E+00	3.029910E+00
3.672170E+00	2.970640E+00	3.043700E+00
3.723100E+00	2.913620E+00	3.065230E+00
3.731950E+00	2.871570E+00	3.042210E+00
3.734110E+00	2.821420E+00	3.051390E+00
3.738390E+00	2.855230E+00	3.086020E+00
3.735770E+00	2.879510E+00	3.100270E+00
1.292390E+00	2.047420E+00	2.739380E+00
1.319410E+00	2.132770E+00	2.747300E+00
1.343870E+00	2.067890E+00	2.663890E+00
1.308810E+00	1.931590E+00	2.659560E+00
1.269130E+00	1.965110E+00	2.732330E+00
1.304350E+00	1.853190E+00	2.669260E+00
1.264070E+00	1.852590E+00	2.725360E+00
1.302750E+00	1.777830E+00	2.696170E+00
1.597930E+00	2.846100E+00	3.030230E+00
1.638810E+00	2.899180E+00	3.026620E+00
1.624320E+00	2.847860E+00	2.936430E+00
1.560380E+00	2.733670E+00	2.886890E+00
1.557210E+00	2.774460E+00	2.994090E+00
1.512850E+00	2.607310E+00	2.824600E+00
1.515910E+00	2.653900E+00	2.947280E+00
1.465820E+00	2.482410E+00	2.767070E+00
1.460900E+00	2.521100E+00	2.883190E+00
1.436010E+00	2.342520E+00	2.716360E+00
1.426420E+00	2.382070E+00	2.823010E+00
1.380250E+00	2.212940E+00	2.680450E+00
1.368480E+00	2.252040E+00	2.769770E+00
1.469490E+00	1.701080E+00	2.585430E+00
1.379960E+00	1.735140E+00	2.642950E+00
1.513900E+00	1.584960E+00	2.617460E+00
1.412660E+00	1.613910E+00	2.679420E+00
1.584910E+00	1.476590E+00	2.648350E+00
1.470960E+00	1.498260E+00	2.711190E+00
1.667800E+00	1.391610E+00	2.690440E+00
1.543220E+00	1.382070E+00	2.773600E+00
1.714850E+00	1.341270E+00	2.729080E+00
1.658830E+00	1.335360E+00	2.771610E+00
1.757370E+00	1.293840E+00	2.797580E+00
1.680130E+00	2.956330E+00	3.073690E+00
1.736330E+00	3.010110E+00	3.042970E+00
1.691110E+00	2.947900E+00	2.985470E+00
1.956870E+00	1.300840E+00	2.710410E+00
1.877030E+00	1.291400E+00	2.747320E+00
1.990470E+00	1.265960E+00	2.789330E+00
1.788550E+00	3.030140E+00	2.941970E+00
1.810700E+00	3.076780E+00	3.079160E+00
2.132770E+00	1.235890E+00	2.824480E+00
2.255270E+00	1.219360E+00	2.868350E+00
1.884510E+00	3.128670E+00	3.098900E+00
1.955120E+00	3.153530E+00	3.071960E+00
1.878870E+00	3.112310E+00	3.002850E+00
2.366620E+00	1.195590E+00	2.870120E+00
2.487450E+00	1.170760E+00	2.870010E+00
2.455670E+00	1.159960E+00	2.939020E+00
2.527480E+00	1.130500E+00	2.980210E+00
1.991970E+00	3.144370E+00	2.965730E+00
2.023440E+00	3.169920E+00	3.047010E+00
2.613210E+00	1.117010E+00	2.898200E+00
2.100250E+00	3.203340E+00	3.028860E+00
2.719760E+00	1.079500E+00	2.886590E+00
2.693270E+00	1.068570E+00	2.947410E+00
2.754490E+00	1.035740E+00	2.980700E+00
2.197150E+00	3.247990E+00	3.068920E+00
2.249980E+00	3.266160E+00	3.094320E+00
2.249850E+00	3.257920E+00	3.033830E+00
2.826150E+00	1.038890E+00	2.920390E+00
2.323430E+00	3.283920E+00	3.099230E+00
2.909660E+00	1.036180E+00	2.898820E+00
2.424920E+00	3.287900E+00	3.047080E+00
3.005050E+00	1.039280E+00	2.913760E+00
2.516070E+00	3.305860E+00	3.110710E+00
2.590920E+00	3.320760E+00	3.153900E+00
2.555850E+00	3.304920E+00	3.078170E+00
3.127980E+00	1.066410E+00	2.941620E+00
3.235800E+00	1.085550E+00	2.998200E+00
2.617790E+00	3.305660E+00	3.087480E+00
2.634520E+00	3.327020E+00	3.162970E+00
3.304070E+00	1.149360E+00	2.988850E+00
2.674350E+00	3.330000E+00	3.168760E+00
2.727550E+00	3.312840E+00	3.122340E+00
3.354610E+00	1.250210E+00	2.979590E+00
2.843140E+00	3.287000E+00	3.134190E+00
3.502900E+00	1.385130E+00	3.038930E+00
3.446410E+00	1.287620E+00	3.057450E+00
2.945500E+00	3.297430E+00	3.188070E+00
2.907040E+00	3.270770E+00	3.095920E+00
3.558060E+00	1.451310E+00	3.010120E+00
2.988740E+00	3.243380E+00	3.108670E+00
3.004950E+00	3.278650E+00	3.217200E+00
3.676310E+00	1.655930E+00	3.044440E+00
3.646110E+00	1.576450E+00	3.076780E+00
3.596550E+00	1.516320E+00	3.057450E+00
3.045720E+00	3.254670E+00	3.203360E+00
3.095820E+00	3.253150E+00	3.252920E+00
3.091660E+00	3.227410E+00	3.150340E+00
3.739190E+00	1.897100E+00	3.069720E+00
3.732490E+00	1.804340E+00	3.117480E+00
3.687110E+00	1.752090E+00	3.065160E+00
3.129880E+00	3.237190E+00	3.224930E+00
3.178550E+00	3.193420E+00	3.209980E+00
3.782430E+00	2.051410E+00	3.076650E+00
3.781490E+00	1.959220E+00	3.133420E+00
3.247630E+00	3.172460E+00	3.177580E+00
3.321450E+00	3.152750E+00	3.173990E+00
3.380910E+00	3.135460E+00	3.164750E+00
3.811430E+00	2.446990E+00	3.098070E+00
3.832910E+00	2.360210E+00	3.154090E+00
3.829130E+00	2.284240E+00	3.135600E+00
3.823070E+00	2.187770E+00	3.107910E+00
3.802690E+00	2.128660E+00	3.059000E+00
3.438730E+00	3.118120E+00	3.158580E+00
3.513540E+00	3.107350E+00	3.216310E+00
3.765570E+00	2.690540E+00	3.127680E+00
3.782830E+00	2.607350E+00	3.165330E+00
3.776680E+00	2.671760E+00	3.197580E+00
3.788650E+00	2.534140E+00	3.098730E+00
3.570630E+00	3.069510E+00	3.203190E+00
3.619420E+00	3.015620E+00	3.153480E+00
3.693270E+00	2.992160E+00	3.202010E+00
3.716010E+00	2.951250E+00	3.137760E+00
3.735700E+00	2.849790E+00	3.162170E+00
3.748560E+00	2.757120E+00	3.187810E+00
3.766420E+00	2.705010E+00	3.180790E+00
3.723770E+00	2.949570E+00	3.218450E+00
3.731090E+00	2.907820E+00	3.154010E+00
1.394300E+00	2.390900E+00	2.994630E+00
1.414440E+00	2.462040E+00	3.025280E+00
1.416470E+00	2.418450E+00	2.938430E+00
1.369430E+00	2.281760E+00	2.864910E+00
1.360580E+00	2.306870E+00	2.957390E+00
1.315810E+00	2.178050E+00	2.818780E+00
1.295720E+00	2.183350E+00	2.899690E+00
1.265660E+00	2.043640E+00	2.823060E+00
1.223810E+00	1.881760E+00	2.811470E+00
1.234160E+00	1.739290E+00	2.804790E+00
1.308180E+00	1.644100E+00	2.752560E+00
1.234170E+00	1.595190E+00	2.870580E+00
1.377330E+00	1.531260E+00	2.770110E+00
1.304290E+00	1.542190E+00	2.829090E+00
1.434880E+00	1.436050E+00	2.802620E+00
1.348030E+00	1.460640E+00	2.854770E+00
1.469940E+00	1.379750E+00	2.834770E+00
1.408260E+00	1.383780E+00	2.887460E+00
1.489480E+00	1.329420E+00	2.889710E+00
1.635640E+00	2.890960E+00	3.112060E+00
1.577800E+00	2.813150E+00	3.085920E+00
1.532850E+00	2.723430E+00	3.072740E+00
1.462780E+00	2.571440E+00	3.017600E+00
1.623820E+00	1.286450E+00	2.889940E+00
1.756950E+00	1.250350E+00	2.905880E+00
1.736840E+00	3.013610E+00	3.142810E+00
1.678970E+00	2.954640E+00	3.135290E+00
1.894060E+00	1.240840E+00	2.902220E+00
2.027670E+00	1.235630E+00	2.892860E+00
2.006330E+00	1.223600E+00	2.954740E+00
2.107500E+00	1.205970E+00	2.983490E+00
1.813020E+00	3.085890E+00	3.192090E+00
1.861280E+00	3.125440E+00	3.211970E+00
1.859940E+00	3.118450E+00	3.154300E+00
2.296430E+00	1.199160E+00	2.927920E+00
2.230660E+00	1.203820E+00	2.958270E+00
2.331420E+00	1.173720E+00	3.005440E+00
1.935610E+00	3.158750E+00	3.204790E+00
2.445930E+00	1.142280E+00	3.026210E+00
2.540770E+00	1.097810E+00	3.078570E+00
2.035270E+00	3.182940E+00	3.131240E+00
2.611430E+00	1.070770E+00	3.042420E+00
2.109170E+00	3.223940E+00	3.179130E+00
2.162350E+00	3.249560E+00	3.205460E+00
2.158570E+00	3.242470E+00	3.132950E+00
2.686840E+00	1.048680E+00	3.013980E+00
2.762390E+00	9.962550E-01	3.077770E+00
2.240800E+00	3.269810E+00	3.199160E+00
2.828490E+00	9.918460E-01	3.027470E+00
2.339030E+00	3.301140E+00	3.234960E+00
2.420710E+00	3.316000E+00	3.271290E+00
2.376870E+00	3.305380E+00	3.191540E+00
2.938070E+00	9.819410E-01	3.015550E+00
2.447260E+00	3.308310E+00	3.177880E+00
2.502620E+00	3.323710E+00	3.292010E+00
3.070750E+00	9.965130E-01	3.020580E+00
3.033650E+00	9.462370E-01	3.084630E+00
3.113550E+00	9.570410E-01	3.107440E+00
2.569560E+00	3.325220E+00	3.249640E+00
3.194790E+00	1.030500E+00	3.078110E+00
2.670570E+00	3.339560E+00	3.251780E+00
3.316360E+00	1.111810E+00	3.087850E+00
2.735540E+00	3.350470E+00	3.290230E+00
2.734130E+00	3.343150E+00	3.230880E+00
3.398100E+00	1.191930E+00	3.071680E+00
2.776580E+00	3.346450E+00	3.306080E+00
2.821100E+00	3.325510E+00	3.265880E+00
3.527470E+00	1.338770E+00	3.159270E+00
3.465570E+00	1.245120E+00	3.139050E+00
2.918960E+00	3.315100E+00	3.285240E+00
3.612910E+00	1.410280E+00	3.105260E+00
2.992460E+00	3.294820E+00	3.298780E+00
3.705490E+00	1.592980E+00	3.140330E+00
3.648630E+00	1.516200E+00	3.165480E+00
3.710140E+00	1.562100E+00	3.210250E+00
3.048180E+00	3.267020E+00	3.289360E+00
3.103240E+00	3.253970E+00	3.360100E+00
3.763600E+00	1.876840E+00	3.183150E+00
3.750810E+00	1.793650E+00	3.234090E+00
3.715750E+00	1.691280E+00	3.176100E+00
3.729390E+00	1.605530E+00	3.199860E+00
3.146190E+00	3.226470E+00	3.305460E+00
3.201740E+00	3.188090E+00	3.349710E+00
3.795580E+00	2.035350E+00	3.228040E+00
3.811490E+00	2.103800E+00	3.138120E+00
3.822900E+00	2.128060E+00	3.207370E+00
3.781700E+00	1.942320E+00	3.234840E+00
3.274370E+00	3.173650E+00	3.305990E+00
3.352250E+00	3.152130E+00	3.289260E+00
3.397950E+00	3.143060E+00	3.234020E+00
3.837880E+00	2.392830E+00	3.226140E+00
3.847510E+00	2.306270E+00	3.270860E+00
3.853960E+00	2.364090E+00	3.285450E+00
3.833480E+00	2.203700E+00	3.234850E+00
3.424000E+00	3.143340E+00	3.334710E+00
3.470420E+00	3.137730E+00	3.331600E+00
3.472240E+00	3.130490E+00	3.280280E+00
3.791270E+00	2.651360E+00	3.304760E+00
3.770890E+00	2.701830E+00	3.227430E+00
3.769220E+00	2.719660E+00	3.282910E+00
3.808520E+00	2.560410E+00	3.306770E+00
3.827200E+00	2.483100E+00	3.244930E+00
3.851390E+00	2.402790E+00	3.295790E+00
3.496900E+00	3.129490E+00	3.333940E+00
3.549330E+00	3.097040E+00	3.348360E+00
3.650340E+00	3.018410E+00	3.299640E+00
3.697790E+00	3.001030E+00	3.275360E+00
3.732770E+00	2.842940E+00	3.315620E+00
3.730880E+00	2.898050E+00	3.233200E+00
3.722130E+00	2.933520E+00	3.298030E+00
3.756900E+00	2.765710E+00	3.318870E+00
3.714210E+00	2.978540E+00	3.266590E+00
1.404730E+00	2.478810E+00	3.214940E+00
1.434300E+00	2.535350E+00	3.200730E+00
1.407280E+00	2.465180E+00	3.154870E+00
1.379630E+00	2.374880E+00	3.065930E+00
1.372550E+00	2.378910E+00	3.175310E+00
1.281980E+00	2.216600E+00	2.999870E+00
1.292060E+00	2.249130E+00	3.111660E+00
1.235470E+00	2.069470E+00	2.945310E+00
1.224990E+00	2.106610E+00	3.051860E+00
1.191700E+00	1.925580E+00	2.907630E+00
1.170440E+00	1.962830E+00	3.006730E+00
1.180770E+00	1.787950E+00	2.897370E+00
1.140990E+00	1.827740E+00	2.983610E+00
1.177070E+00	1.663320E+00	2.914050E+00
1.129550E+00	1.700740E+00	2.983420E+00
1.183190E+00	1.587850E+00	2.938420E+00
1.136060E+00	1.574530E+00	3.015680E+00
1.194900E+00	1.513390E+00	2.967160E+00
1.483590E+00	2.621240E+00	3.229000E+00
1.533790E+00	2.725930E+00	3.257670E+00
1.514970E+00	2.668740E+00	3.156420E+00
1.440020E+00	2.532770E+00	3.120210E+00
1.266900E+00	1.485070E+00	2.908340E+00
1.318640E+00	1.399010E+00	2.948500E+00
1.400460E+00	1.304680E+00	3.012530E+00
1.508900E+00	1.269900E+00	2.967920E+00
1.488540E+00	1.246930E+00	3.037730E+00
1.589470E+00	1.229020E+00	3.047240E+00
1.653860E+00	2.916080E+00	3.279900E+00
1.694780E+00	2.983070E+00	3.309960E+00
1.678790E+00	2.948240E+00	3.210680E+00
1.593640E+00	2.822220E+00	3.213050E+00
1.803890E+00	1.225580E+00	2.962200E+00
1.723660E+00	1.228650E+00	2.997500E+00
1.860970E+00	1.203930E+00	3.056500E+00
1.744130E+00	3.043560E+00	3.335950E+00
1.780460E+00	3.077700E+00	3.324380E+00
1.755470E+00	3.043330E+00	3.261000E+00
1.997000E+00	1.207400E+00	3.029960E+00
2.105350E+00	1.185950E+00	3.101320E+00
1.842950E+00	3.125890E+00	3.305820E+00
2.256290E+00	1.170540E+00	3.124170E+00
2.387050E+00	1.133120E+00	3.120120E+00
2.355770E+00	1.130380E+00	3.179590E+00
2.422330E+00	1.103780E+00	3.220640E+00
1.941720E+00	3.180600E+00	3.327950E+00
2.018620E+00	3.208800E+00	3.348920E+00
1.988620E+00	3.187690E+00	3.284760E+00
2.504090E+00	1.094980E+00	3.174880E+00
2.049510E+00	3.203370E+00	3.259320E+00
2.071560E+00	3.229350E+00	3.343530E+00
2.606960E+00	1.045600E+00	3.155870E+00
2.145750E+00	3.257440E+00	3.318840E+00
2.684740E+00	1.016810E+00	3.118740E+00
2.757430E+00	9.695510E-01	3.173780E+00
2.254190E+00	3.293040E+00	3.350290E+00
2.321990E+00	3.319830E+00	3.390790E+00
2.305000E+00	3.301640E+00	3.304440E+00
2.858780E+00	9.332130E-01	3.142100E+00
2.389470E+00	3.324810E+00	3.361680E+00
2.973200E+00	9.159740E-01	3.127540E+00
2.944430E+00	8.843900E-01	3.190740E+00
2.998510E+00	8.833770E-01	3.184680E+00
2.497060E+00	3.334940E+00	3.382280E+00
3.068240E+00	9.012200E-01	3.170960E+00
2.581090E+00	3.343600E+00	3.385090E+00
3.201030E+00	9.562870E-01	3.203540E+00
2.668320E+00	3.353830E+00	3.381500E+00
3.312040E+00	1.065160E+00	3.197100E+00
2.766660E+00	3.359960E+00	3.381310E+00
3.448610E+00	1.165320E+00	3.197660E+00
2.830880E+00	3.363610E+00	3.427950E+00
2.828850E+00	3.345160E+00	3.372000E+00
3.495450E+00	1.266640E+00	3.207650E+00
3.512610E+00	1.245370E+00	3.254720E+00
2.868740E+00	3.363160E+00	3.445930E+00
2.905670E+00	3.343360E+00	3.406000E+00
3.668420E+00	1.385420E+00	3.258450E+00
3.562570E+00	1.303490E+00	3.261070E+00
2.984790E+00	3.317950E+00	3.409600E+00
3.698370E+00	1.506780E+00	3.264390E+00
3.725230E+00	1.447380E+00	3.310870E+00
3.047890E+00	3.275890E+00	3.395350E+00
3.109010E+00	3.272690E+00	3.476170E+00
3.777290E+00	1.878970E+00	3.300220E+00
3.784390E+00	1.792680E+00	3.315490E+00
3.753300E+00	1.717520E+00	3.300670E+00
3.761880E+00	1.588310E+00	3.280450E+00
3.751940E+00	1.498610E+00	3.330290E+00
3.169480E+00	3.217950E+00	3.439430E+00
3.212080E+00	3.191250E+00	3.418720E+00
3.827630E+00	2.121960E+00	3.310350E+00
3.817980E+00	2.033630E+00	3.363930E+00
3.798050E+00	1.964150E+00	3.312020E+00
3.243990E+00	3.182560E+00	3.402650E+00
3.298050E+00	3.175430E+00	3.459270E+00
3.357530E+00	3.152230E+00	3.389570E+00
3.379180E+00	3.158710E+00	3.497540E+00
3.866700E+00	2.357230E+00	3.346960E+00
3.866210E+00	2.287300E+00	3.404670E+00
3.855060E+00	2.209200E+00	3.355530E+00
3.439620E+00	3.147110E+00	3.434820E+00
3.485920E+00	3.132860E+00	3.376280E+00
3.525530E+00	3.135490E+00	3.473520E+00
3.778300E+00	2.717200E+00	3.382380E+00
3.799500E+00	2.652970E+00	3.459270E+00
3.818860E+00	2.574630E+00	3.420750E+00
3.849660E+00	2.499370E+00	3.388560E+00
3.866370E+00	2.423220E+00	3.368840E+00
3.588060E+00	3.087210E+00	3.485200E+00
3.648440E+00	3.033800E+00	3.449150E+00
3.708990E+00	2.938180E+00	3.408510E+00
3.705820E+00	2.981330E+00	3.314010E+00
3.732260E+00	2.844860E+00	3.451170E+00
3.754590E+00	2.783880E+00	3.420870E+00
1.242950E+00	2.257020E+00	3.318320E+00
1.285690E+00	2.302950E+00	3.319610E+00
1.249680E+00	2.263170E+00	3.288510E+00
1.221610E+00	2.216850E+00	3.290520E+00
1.344010E+00	2.380260E+00	3.310450E+00
1.394300E+00	2.491330E+00	3.347450E+00
1.376480E+00	2.430390E+00	3.261470E+00
1.282430E+00	2.277630E+00	3.235950E+00
1.222520E+00	2.139310E+00	3.156640E+00
1.206720E+00	2.154410E+00	3.234680E+00
1.170370E+00	1.999500E+00	3.107620E+00
1.168950E+00	2.035800E+00	3.202780E+00
1.123640E+00	1.864920E+00	3.076410E+00
1.113710E+00	1.900070E+00	3.169230E+00
1.101260E+00	1.734920E+00	3.066170E+00
1.085980E+00	1.769060E+00	3.155410E+00
1.097420E+00	1.628200E+00	3.069710E+00
1.057840E+00	1.629400E+00	3.172070E+00
1.105360E+00	1.569740E+00	3.080820E+00
1.085370E+00	1.565230E+00	3.133880E+00
1.109220E+00	1.513080E+00	3.123800E+00
1.437330E+00	2.558180E+00	3.285120E+00
1.235420E+00	1.420850E+00	3.005890E+00
1.163210E+00	1.440520E+00	3.099240E+00
1.295240E+00	1.350370E+00	3.045780E+00
1.232210E+00	1.369440E+00	3.095330E+00
1.332380E+00	1.308860E+00	3.085380E+00
1.283260E+00	1.315400E+00	3.140240E+00
1.357320E+00	1.272540E+00	3.148630E+00
1.560770E+00	2.766050E+00	3.382290E+00
1.595910E+00	2.814180E+00	3.404390E+00
1.573280E+00	2.792250E+00	3.332260E+00
1.520400E+00	2.695670E+00	3.337400E+00
1.477020E+00	1.222850E+00	3.149880E+00
1.617460E+00	1.206660E+00	3.177400E+00
1.693620E+00	2.986260E+00	3.435740E+00
1.739080E+00	3.040170E+00	3.466530E+00
1.715350E+00	3.011980E+00	3.387860E+00
1.652730E+00	2.906320E+00	3.375460E+00
1.738010E+00	1.202400E+00	3.147230E+00
1.885120E+00	1.188500E+00	3.204720E+00
1.784790E+00	3.083540E+00	3.396830E+00
2.017280E+00	1.187460E+00	3.173560E+00
2.146960E+00	1.170450E+00	3.194180E+00
2.115040E+00	1.158930E+00	3.272590E+00
2.244430E+00	1.143190E+00	3.293010E+00
1.853310E+00	3.150470E+00	3.438750E+00
1.918910E+00	3.191170E+00	3.474900E+00
1.903850E+00	3.175450E+00	3.395570E+00
2.359670E+00	1.115810E+00	3.257860E+00
2.427850E+00	1.088350E+00	3.278520E+00
1.976150E+00	3.205940E+00	3.428740E+00
2.503480E+00	1.062940E+00	3.318070E+00
2.074430E+00	3.246050E+00	3.450890E+00
2.603530E+00	1.016640E+00	3.275010E+00
2.166620E+00	3.282540E+00	3.467140E+00
2.234640E+00	3.307180E+00	3.508220E+00
2.220920E+00	3.291810E+00	3.422970E+00
2.688370E+00	9.859110E-01	3.231010E+00
2.794780E+00	9.064270E-01	3.279990E+00
2.296730E+00	3.323830E+00	3.476140E+00
2.891040E+00	8.724100E-01	3.248450E+00
2.856160E+00	8.624070E-01	3.302560E+00
2.903230E+00	8.402210E-01	3.316190E+00
2.391310E+00	3.343240E+00	3.479710E+00
3.004410E+00	8.450310E-01	3.268590E+00
2.496520E+00	3.349400E+00	3.488780E+00
3.140380E+00	8.761610E-01	3.260880E+00
3.098880E+00	8.373220E-01	3.324800E+00
3.170850E+00	8.642150E-01	3.334310E+00
2.585590E+00	3.364720E+00	3.501250E+00
3.206700E+00	9.140630E-01	3.263470E+00
3.210510E+00	8.970840E-01	3.305940E+00
2.671970E+00	3.378630E+00	3.508220E+00
3.308340E+00	1.018600E+00	3.279990E+00
3.260500E+00	9.444100E-01	3.298400E+00
2.764100E+00	3.388800E+00	3.510870E+00
3.427430E+00	1.100550E+00	3.331040E+00
2.854580E+00	3.377820E+00	3.518360E+00
3.557260E+00	1.235020E+00	3.337470E+00
2.918700E+00	3.391340E+00	3.572280E+00
2.915820E+00	3.378440E+00	3.508470E+00
3.638840E+00	1.302750E+00	3.320520E+00
3.650390E+00	1.284590E+00	3.374090E+00
2.946090E+00	3.388370E+00	3.563460E+00
2.982680E+00	3.357040E+00	3.549050E+00
3.777850E+00	1.407240E+00	3.386530E+00
3.700130E+00	1.332230E+00	3.376210E+00
3.051800E+00	3.297890E+00	3.517250E+00
3.108470E+00	3.277030E+00	3.586440E+00
3.812710E+00	1.830290E+00	3.370880E+00
3.815050E+00	1.746930E+00	3.377590E+00
3.819970E+00	1.640130E+00	3.385280E+00
3.814270E+00	1.531550E+00	3.398600E+00
3.857720E+00	1.584310E+00	3.444010E+00
3.154110E+00	3.242440E+00	3.560960E+00
3.201360E+00	3.204210E+00	3.548610E+00
3.232490E+00	3.192230E+00	3.476320E+00
3.263540E+00	3.186570E+00	3.581820E+00
3.847700E+00	2.121560E+00	3.439300E+00
3.833250E+00	2.029950E+00	3.455660E+00
3.827320E+00	1.927370E+00	3.414740E+00
3.842880E+00	1.805080E+00	3.452000E+00
3.843810E+00	1.699380E+00	3.458300E+00
3.853040E+00	1.631510E+00	3.451040E+00
3.330500E+00	3.165500E+00	3.560330E+00
3.392100E+00	3.160200E+00	3.599740E+00
3.875600E+00	2.359920E+00	3.453590E+00
3.875320E+00	2.281070E+00	3.525660E+00
3.865160E+00	2.212900E+00	3.463070E+00
3.459370E+00	3.156370E+00	3.538650E+00
3.530880E+00	3.147530E+00	3.592580E+00
3.780960E+00	2.730870E+00	3.504090E+00
3.809430E+00	2.664170E+00	3.587080E+00
3.829030E+00	2.585180E+00	3.545520E+00
3.856050E+00	2.511940E+00	3.507050E+00
3.872050E+00	2.437500E+00	3.480900E+00
3.578940E+00	3.112810E+00	3.559960E+00
3.660090E+00	3.065870E+00	3.587640E+00
3.706670E+00	2.973710E+00	3.556250E+00
3.728720E+00	2.876360E+00	3.547810E+00
3.755840E+00	2.804360E+00	3.532460E+00
1.357770E+00	2.471380E+00	3.504330E+00
1.404810E+00	2.549140E+00	3.518750E+00
1.367060E+00	2.470890E+00	3.463500E+00
1.350280E+00	2.401350E+00	3.390910E+00
1.333830E+00	2.391830E+00	3.472300E+00
1.244810E+00	2.247420E+00	3.383900E+00
1.176000E+00	2.094080E+00	3.298800E+00
1.173340E+00	2.095730E+00	3.386940E+00
1.109790E+00	1.938730E+00	3.260440E+00
1.119360E+00	1.973310E+00	3.351400E+00
1.069080E+00	1.803830E+00	3.242560E+00
1.065820E+00	1.840470E+00	3.329220E+00
1.040050E+00	1.687740E+00	3.234680E+00
1.028480E+00	1.697850E+00	3.338010E+00
1.032140E+00	1.624600E+00	3.240800E+00
1.022520E+00	1.623320E+00	3.295040E+00
1.030310E+00	1.567840E+00	3.278910E+00
1.407100E+00	2.528200E+00	3.435320E+00
1.461640E+00	2.619500E+00	3.485970E+00
1.062680E+00	1.491910E+00	3.240870E+00
1.108350E+00	1.448320E+00	3.188600E+00
1.094860E+00	1.424750E+00	3.248660E+00
1.135250E+00	1.388570E+00	3.231370E+00
1.510350E+00	2.699200E+00	3.488780E+00
1.561440E+00	2.787970E+00	3.527890E+00
1.549160E+00	2.753600E+00	3.436090E+00
1.476780E+00	2.622610E+00	3.405790E+00
1.208500E+00	1.343380E+00	3.193570E+00
1.288000E+00	1.260450E+00	3.273940E+00
1.381340E+00	1.230540E+00	3.230850E+00
1.373550E+00	1.218130E+00	3.294360E+00
1.451960E+00	1.194230E+00	3.288200E+00
1.672040E+00	2.963780E+00	3.596310E+00
1.707630E+00	3.017260E+00	3.589020E+00
1.681320E+00	2.968330E+00	3.507800E+00
1.621260E+00	2.851900E+00	3.473550E+00
1.636420E+00	2.883780E+00	3.565650E+00
1.695470E+00	1.191050E+00	3.248170E+00
1.600340E+00	1.184780E+00	3.286750E+00
1.714360E+00	1.176230E+00	3.316530E+00
1.752530E+00	3.066570E+00	3.638470E+00
1.798800E+00	3.117020E+00	3.612310E+00
1.747440E+00	3.057440E+00	3.552840E+00
1.809120E+00	1.170600E+00	3.296390E+00
1.806100E+00	3.116440E+00	3.514980E+00
1.843730E+00	3.161360E+00	3.598250E+00
2.007460E+00	1.158930E+00	3.333020E+00
2.161320E+00	1.136980E+00	3.362880E+00
2.270880E+00	1.110160E+00	3.432270E+00
1.881480E+00	3.180110E+00	3.540320E+00
2.375860E+00	1.084910E+00	3.385050E+00
2.426680E+00	1.079550E+00	3.324680E+00
1.987140E+00	3.227650E+00	3.565310E+00
2.463590E+00	1.060490E+00	3.393250E+00
2.540060E+00	1.023120E+00	3.451330E+00
2.083830E+00	3.271060E+00	3.586000E+00
2.145600E+00	3.296670E+00	3.609850E+00
2.131400E+00	3.281580E+00	3.536400E+00
2.610750E+00	9.842980E-01	3.402020E+00
2.195920E+00	3.303870E+00	3.567130E+00
2.691710E+00	9.500030E-01	3.351970E+00
2.770450E+00	8.847150E-01	3.418800E+00
2.283320E+00	3.342840E+00	3.610920E+00
2.847390E+00	8.485250E-01	3.367130E+00
2.937770E+00	8.074060E-01	3.405940E+00
2.379770E+00	3.358470E+00	3.583050E+00
3.037860E+00	8.138020E-01	3.379430E+00
3.001650E+00	7.967120E-01	3.431880E+00
3.059480E+00	8.017690E-01	3.464990E+00
2.491300E+00	3.363800E+00	3.595340E+00
3.142290E+00	8.348950E-01	3.412800E+00
2.584420E+00	3.378830E+00	3.612960E+00
3.260040E+00	9.105670E-01	3.391950E+00
2.673930E+00	3.393050E+00	3.626830E+00
3.340400E+00	1.021790E+00	3.369270E+00
3.357230E+00	1.011370E+00	3.457910E+00
2.761490E+00	3.403060E+00	3.633880E+00
3.400400E+00	1.073150E+00	3.389110E+00
3.394790E+00	1.060130E+00	3.426770E+00
2.840270E+00	3.394270E+00	3.638510E+00
3.550750E+00	1.161650E+00	3.473500E+00
3.447070E+00	1.088510E+00	3.420380E+00
2.907100E+00	3.397460E+00	3.641050E+00
3.676870E+00	1.281810E+00	3.459270E+00
2.955420E+00	3.390240E+00	3.625930E+00
3.005830E+00	3.361430E+00	3.693650E+00
3.755290E+00	1.338380E+00	3.448260E+00
3.760660E+00	1.322860E+00	3.498090E+00
3.070120E+00	3.299710E+00	3.661010E+00
3.114040E+00	3.276320E+00	3.648070E+00
3.859710E+00	1.538220E+00	3.477760E+00
3.826120E+00	1.471020E+00	3.487910E+00
3.831340E+00	1.359260E+00	3.507700E+00
3.140150E+00	3.253950E+00	3.634780E+00
3.189800E+00	3.212410E+00	3.661710E+00
3.265290E+00	3.196490E+00	3.698630E+00
3.848240E+00	2.072570E+00	3.523950E+00
3.847590E+00	1.986270E+00	3.524440E+00
3.854960E+00	1.881570E+00	3.537390E+00
3.885010E+00	1.749690E+00	3.560910E+00
3.880680E+00	1.835280E+00	3.587220E+00
3.884990E+00	1.604130E+00	3.521040E+00
3.874510E+00	1.515310E+00	3.538270E+00
3.326090E+00	3.169580E+00	3.652430E+00
3.397320E+00	3.175450E+00	3.695140E+00
3.890800E+00	2.377910E+00	3.582960E+00
3.894680E+00	2.281510E+00	3.651920E+00
3.882430E+00	2.164670E+00	3.579810E+00
3.870450E+00	2.042670E+00	3.603570E+00
3.878530E+00	1.948610E+00	3.601250E+00
3.880250E+00	1.881710E+00	3.606310E+00
3.467690E+00	3.162850E+00	3.644430E+00
3.535960E+00	3.161890E+00	3.685740E+00
3.784630E+00	2.750590E+00	3.636590E+00
3.815450E+00	2.670300E+00	3.708700E+00
3.843520E+00	2.597470E+00	3.661220E+00
3.875520E+00	2.517090E+00	3.626400E+00
3.881150E+00	2.457080E+00	3.571340E+00
3.599890E+00	3.120990E+00	3.666150E+00
3.680400E+00	3.093430E+00	3.691850E+00
3.698770E+00	3.052760E+00	3.659240E+00
3.714600E+00	2.995120E+00	3.661270E+00
3.740910E+00	2.897130E+00	3.687940E+00
3.736040E+00	2.958660E+00	3.710030E+00
3.755830E+00	2.826860E+00	3.622500E+00
3.712170E+00	3.042640E+00	3.714040E+00
3.729580E+00	2.993640E+00	3.723310E+00
1.374570E+00	2.546360E+00	3.692790E+00
1.412830E+00	2.598880E+00	3.674620E+00
1.374520E+00	2.537990E+00	3.639650E+00
1.346030E+00	2.461870E+00	3.567310E+00
1.335710E+00	2.467390E+00	3.661910E+00
1.272520E+00	2.301560E+00	3.515310E+00
1.294040E+00	2.344790E+00	3.617580E+00
1.189600E+00	2.156240E+00	3.471500E+00
1.203400E+00	2.207520E+00	3.571590E+00
1.135680E+00	2.011670E+00	3.443120E+00
1.150130E+00	2.061180E+00	3.536050E+00
1.077120E+00	1.880320E+00	3.419010E+00
1.086480E+00	1.922870E+00	3.510290E+00
1.043900E+00	1.765310E+00	3.403580E+00
1.043580E+00	1.784450E+00	3.508660E+00
1.025790E+00	1.701790E+00	3.405660E+00
1.024170E+00	1.707810E+00	3.456830E+00
1.014590E+00	1.646480E+00	3.441580E+00
1.419090E+00	2.591080E+00	3.608620E+00
1.470040E+00	2.695950E+00	3.686250E+00
1.022590E+00	1.557090E+00	3.405520E+00
1.036070E+00	1.506000E+00	3.340580E+00
1.038710E+00	1.487830E+00	3.406440E+00
1.057330E+00	1.446260E+00	3.382490E+00
1.490950E+00	2.694340E+00	3.573260E+00
1.525240E+00	2.767690E+00	3.650550E+00
1.102340E+00	1.388350E+00	3.335190E+00
1.184100E+00	1.312880E+00	3.320550E+00
1.154970E+00	1.313510E+00	3.450560E+00
1.239770E+00	1.266550E+00	3.354230E+00
1.216790E+00	1.271080E+00	3.411010E+00
1.283490E+00	1.236120E+00	3.410940E+00
1.563350E+00	2.809480E+00	3.665650E+00
1.600000E+00	2.848220E+00	3.683780E+00
1.578620E+00	2.816840E+00	3.618120E+00
1.391670E+00	1.197620E+00	3.384170E+00
1.543120E+00	1.163490E+00	3.396950E+00
1.484540E+00	1.146280E+00	3.510630E+00
1.618990E+00	1.139210E+00	3.496090E+00
1.701360E+00	3.010490E+00	3.664920E+00
1.649670E+00	2.919240E+00	3.666360E+00
1.744600E+00	1.151260E+00	3.420790E+00
1.796460E+00	3.119960E+00	3.701570E+00
1.752380E+00	3.067720E+00	3.729940E+00
1.896090E+00	1.148920E+00	3.397300E+00
1.911430E+00	1.128320E+00	3.478010E+00
2.002750E+00	1.132360E+00	3.450560E+00
1.844250E+00	3.168410E+00	3.683960E+00
2.148470E+00	1.112050E+00	3.477790E+00
2.289800E+00	1.079100E+00	3.543970E+00
1.906800E+00	3.204920E+00	3.648410E+00
2.378510E+00	1.059080E+00	3.514090E+00
1.990750E+00	3.254000E+00	3.715690E+00
2.057430E+00	3.288420E+00	3.728650E+00
2.047020E+00	3.269650E+00	3.657860E+00
2.466200E+00	1.044160E+00	3.486680E+00
2.554080E+00	9.926660E-01	3.566420E+00
2.118070E+00	3.301350E+00	3.690530E+00
2.621240E+00	9.533890E-01	3.523980E+00
2.207740E+00	3.321330E+00	3.670530E+00
2.690900E+00	9.219520E-01	3.476270E+00
2.768030E+00	8.595320E-01	3.539190E+00
2.277280E+00	3.368620E+00	3.738860E+00
2.355770E+00	3.394130E+00	3.748030E+00
2.315600E+00	3.376360E+00	3.687040E+00
2.842130E+00	8.266560E-01	3.478180E+00
2.912870E+00	7.887950E-01	3.537670E+00
2.369850E+00	3.380130E+00	3.672040E+00
2.443090E+00	3.398660E+00	3.750100E+00
2.989090E+00	7.873370E-01	3.497750E+00
3.061780E+00	7.900660E-01	3.565490E+00
2.474850E+00	3.386010E+00	3.687110E+00
2.493290E+00	3.407890E+00	3.750570E+00
3.145160E+00	8.244920E-01	3.530280E+00
2.529760E+00	3.416060E+00	3.755620E+00
2.573710E+00	3.407600E+00	3.721130E+00
3.241520E+00	8.771890E-01	3.502620E+00
2.673610E+00	3.414890E+00	3.739670E+00
3.321810E+00	9.445930E-01	3.499480E+00
2.763260E+00	3.428300E+00	3.747360E+00
3.399560E+00	1.044690E+00	3.572260E+00
3.445980E+00	1.077480E+00	3.487350E+00
3.518530E+00	1.121770E+00	3.582440E+00
2.836340E+00	3.419080E+00	3.747830E+00
3.624160E+00	1.176470E+00	3.597000E+00
2.900020E+00	3.416810E+00	3.742650E+00
3.683800E+00	1.243740E+00	3.573880E+00
2.957440E+00	3.410640E+00	3.726850E+00
3.008940E+00	3.385780E+00	3.804610E+00
3.765680E+00	1.313330E+00	3.558380E+00
3.052850E+00	3.337000E+00	3.765730E+00
3.114240E+00	3.308150E+00	3.779680E+00
3.132550E+00	3.269030E+00	3.692980E+00
3.165290E+00	3.252370E+00	3.749330E+00
3.861280E+00	1.446290E+00	3.581190E+00
3.861770E+00	1.352140E+00	3.617180E+00
3.219190E+00	3.221380E+00	3.760960E+00
3.267960E+00	3.213540E+00	3.763490E+00
3.897530E+00	1.819940E+00	3.650520E+00
3.909590E+00	1.728040E+00	3.662330E+00
3.911240E+00	1.634440E+00	3.636720E+00
3.906840E+00	1.526470E+00	3.613930E+00
3.325860E+00	3.196300E+00	3.751920E+00
3.397240E+00	3.196690E+00	3.759150E+00
3.898210E+00	2.381400E+00	3.739330E+00
3.894730E+00	2.441960E+00	3.648230E+00
3.891190E+00	2.474380E+00	3.714310E+00
3.902360E+00	2.276440E+00	3.757310E+00
3.899740E+00	2.191110E+00	3.721700E+00
3.890660E+00	2.084080E+00	3.699350E+00
3.891900E+00	1.976960E+00	3.684770E+00
3.891660E+00	1.903240E+00	3.659320E+00
3.477080E+00	3.192050E+00	3.750550E+00
3.591870E+00	3.164650E+00	3.777810E+00
3.792830E+00	2.754040E+00	3.789280E+00
3.767930E+00	2.811400E+00	3.701920E+00
3.766060E+00	2.837910E+00	3.772580E+00
3.820780E+00	2.666640E+00	3.802530E+00
3.841780E+00	2.607850E+00	3.763800E+00
3.870730E+00	2.540780E+00	3.733450E+00
3.651220E+00	3.158340E+00	3.782350E+00
3.656750E+00	3.138730E+00	3.748680E+00
3.740810E+00	2.965920E+00	3.776240E+00
3.754850E+00	2.898610E+00	3.820580E+00
3.674550E+00	3.146480E+00	3.785180E+00
3.700120E+00	3.098680E+00	3.794090E+00
3.724520E+00	3.022810E+00	3.766220E+00
1.289230E+00	2.366340E+00	3.772390E+00
1.312770E+00	2.427270E+00	3.780860E+00
1.303620E+00	2.379810E+00	3.715270E+00
1.231810E+00	2.251970E+00	3.669180E+00
1.251960E+00	2.291630E+00	3.756200E+00
1.171180E+00	2.114060E+00	3.631730E+00
1.189360E+00	2.166620E+00	3.725270E+00
1.109810E+00	1.970610E+00	3.604300E+00
1.144020E+00	2.026570E+00	3.700620E+00
1.061910E+00	1.854270E+00	3.584120E+00
1.084780E+00	1.880290E+00	3.699940E+00
1.041730E+00	1.787890E+00	3.580220E+00
1.055520E+00	1.794940E+00	3.640950E+00
1.033740E+00	1.729270E+00	3.613690E+00
1.413880E+00	2.606250E+00	3.753770E+00
1.344170E+00	2.496210E+00	3.740560E+00
1.010410E+00	1.658570E+00	3.546490E+00
1.008580E+00	1.581600E+00	3.517570E+00
1.021340E+00	1.565580E+00	3.639770E+00
1.019720E+00	1.504950E+00	3.567090E+00
1.469710E+00	2.715820E+00	3.781080E+00
1.516460E+00	2.780920E+00	3.784370E+00
1.494080E+00	2.753530E+00	3.739800E+00
1.040350E+00	1.450780E+00	3.496500E+00
1.088900E+00	1.375430E+00	3.481080E+00
1.084080E+00	1.383580E+00	3.607960E+00
1.127250E+00	1.329900E+00	3.519290E+00
1.118190E+00	1.337540E+00	3.574390E+00
1.159900E+00	1.291780E+00	3.566760E+00
1.545390E+00	2.802720E+00	3.721670E+00
1.589290E+00	2.841900E+00	3.822100E+00
1.230490E+00	1.239990E+00	3.519310E+00
1.351330E+00	1.185020E+00	3.519450E+00
1.317460E+00	1.189580E+00	3.638440E+00
1.431090E+00	1.149410E+00	3.563210E+00
1.407100E+00	1.153350E+00	3.613860E+00
1.490880E+00	1.123380E+00	3.619980E+00
1.639570E+00	2.906060E+00	3.826130E+00
1.658560E+00	2.941550E+00	3.809580E+00
1.631650E+00	2.895190E+00	3.757930E+00
1.728240E+00	1.118640E+00	3.543480E+00
1.624830E+00	1.111170E+00	3.607400E+00
1.799990E+00	1.086040E+00	3.638340E+00
1.696380E+00	3.000390E+00	3.787770E+00
1.874330E+00	1.101750E+00	3.557600E+00
1.998260E+00	1.077850E+00	3.622090E+00
1.923920E+00	1.072730E+00	3.650030E+00
2.037720E+00	1.054360E+00	3.698400E+00
1.798900E+00	3.120890E+00	3.792860E+00
1.760420E+00	3.074070E+00	3.807420E+00
2.044150E+00	1.097110E+00	3.556600E+00
2.108610E+00	1.059850E+00	3.652970E+00
1.836250E+00	3.164620E+00	3.768760E+00
2.244550E+00	1.057760E+00	3.648500E+00
1.911760E+00	3.218580E+00	3.787790E+00
2.380100E+00	1.029560E+00	3.631900E+00
2.043850E+00	3.292770E+00	3.799380E+00
1.987960E+00	3.265560E+00	3.813720E+00
2.475810E+00	1.017710E+00	3.602190E+00
2.565800E+00	9.676230E-01	3.683500E+00
2.103040E+00	3.310570E+00	3.777530E+00
2.633340E+00	9.284050E-01	3.641610E+00
2.197030E+00	3.337490E+00	3.803870E+00
2.698970E+00	8.971610E-01	3.595200E+00
2.775200E+00	8.378250E-01	3.658920E+00
2.335560E+00	3.402190E+00	3.834210E+00
2.268400E+00	3.382290E+00	3.838180E+00
2.840560E+00	8.056270E-01	3.597820E+00
2.912380E+00	7.686740E-01	3.653940E+00
2.429240E+00	3.408730E+00	3.836230E+00
2.985220E+00	7.706720E-01	3.604150E+00
3.066360E+00	7.735860E-01	3.674880E+00
2.517290E+00	3.424770E+00	3.827690E+00
3.147920E+00	8.102660E-01	3.641820E+00
2.583780E+00	3.439880E+00	3.870160E+00
2.582280E+00	3.430690E+00	3.813790E+00
3.238420E+00	8.673000E-01	3.613850E+00
2.617850E+00	3.437790E+00	3.865380E+00
2.666640E+00	3.430590E+00	3.861440E+00
3.326110E+00	9.367460E-01	3.592750E+00
2.761050E+00	3.438900E+00	3.858470E+00
3.493670E+00	1.100430E+00	3.681670E+00
3.399070E+00	1.025260E+00	3.689000E+00
2.843380E+00	3.431170E+00	3.863260E+00
3.604690E+00	1.171590E+00	3.685650E+00
2.891430E+00	3.428050E+00	3.826280E+00
3.687540E+00	1.244400E+00	3.680880E+00
2.951460E+00	3.425610E+00	3.845960E+00
3.014270E+00	3.396470E+00	3.913730E+00
3.771970E+00	1.307100E+00	3.657610E+00
3.065600E+00	3.350830E+00	3.859350E+00
3.132250E+00	3.329640E+00	3.887300E+00
3.178170E+00	3.266450E+00	3.823920E+00
3.873400E+00	1.452230E+00	3.687950E+00
3.863380E+00	1.354830E+00	3.721470E+00
3.200580E+00	3.287440E+00	3.900500E+00
3.249080E+00	3.276470E+00	3.897870E+00
3.263070E+00	3.243120E+00	3.831400E+00
3.916290E+00	1.766490E+00	3.728700E+00
3.916910E+00	1.668830E+00	3.740880E+00
3.927050E+00	1.733500E+00	3.785980E+00
3.929650E+00	1.543710E+00	3.718660E+00
3.303870E+00	3.269820E+00	3.901250E+00
3.376900E+00	3.261730E+00	3.918430E+00
3.385990E+00	3.224030E+00	3.836620E+00
3.890760E+00	2.487780E+00	3.819490E+00
3.911820E+00	2.400100E+00	3.883830E+00
3.915250E+00	2.305800E+00	3.847210E+00
3.916770E+00	2.210290E+00	3.828930E+00
3.909840E+00	2.109410E+00	3.808140E+00
3.906620E+00	1.997880E+00	3.788170E+00
3.903570E+00	1.870030E+00	3.756520E+00
3.925010E+00	1.783640E+00	3.782090E+00
3.448990E+00	3.246980E+00	3.907200E+00
3.516190E+00	3.240870E+00	3.957330E+00
3.521060E+00	3.208510E+00	3.866360E+00
3.771500E+00	2.832620E+00	3.870080E+00
3.792520E+00	2.766720E+00	3.937590E+00
3.819520E+00	2.691890E+00	3.889350E+00
3.845800E+00	2.616500E+00	3.863900E+00
3.865820E+00	2.560620E+00	3.812160E+00
3.579110E+00	3.196680E+00	3.950600E+00
3.639760E+00	3.155370E+00	3.895870E+00
3.664030E+00	3.151530E+00	3.814830E+00
3.686140E+00	3.130590E+00	3.854060E+00
3.737710E+00	2.971810E+00	3.909420E+00
3.724190E+00	3.022830E+00	3.826840E+00
3.709760E+00	3.061990E+00	3.884290E+00
3.759540E+00	2.891940E+00	3.915590E+00
3.701610E+00	3.103610E+00	3.860540E+00
1.290170E+00	2.370740E+00	3.917880E+00
1.315210E+00	2.441410E+00	3.900850E+00
1.289750E+00	2.362360E+00	3.835940E+00
1.209530E+00	2.222970E+00	3.814390E+00
1.247530E+00	2.279460E+00	3.901290E+00
1.165400E+00	2.090570E+00	3.790860E+00
1.191170E+00	2.161610E+00	3.885560E+00
1.114770E+00	1.966560E+00	3.774810E+00
1.149420E+00	2.033470E+00	3.867050E+00
1.085240E+00	1.894470E+00	3.775250E+00
1.101010E+00	1.921540E+00	3.849760E+00
1.075900E+00	1.838340E+00	3.811170E+00
1.351030E+00	2.514520E+00	3.934810E+00
1.400440E+00	2.585860E+00	3.914920E+00
1.356020E+00	2.513380E+00	3.840190E+00
1.056510E+00	1.735910E+00	3.759980E+00
1.029770E+00	1.642120E+00	3.683660E+00
1.036810E+00	1.648280E+00	3.770380E+00
1.030100E+00	1.584900E+00	3.709190E+00
1.034990E+00	1.598190E+00	3.773040E+00
1.037820E+00	1.544200E+00	3.753530E+00
1.439300E+00	2.657580E+00	3.951420E+00
1.474490E+00	2.724490E+00	3.935020E+00
1.442200E+00	2.655460E+00	3.862970E+00
1.055120E+00	1.439010E+00	3.629260E+00
1.053010E+00	1.476680E+00	3.729650E+00
1.079170E+00	1.406440E+00	3.666930E+00
1.075960E+00	1.420730E+00	3.712540E+00
1.101240E+00	1.379200E+00	3.716150E+00
1.513550E+00	2.770610E+00	3.872110E+00
1.152700E+00	1.309380E+00	3.694510E+00
1.220860E+00	1.239160E+00	3.648620E+00
1.204530E+00	1.252050E+00	3.716880E+00
1.275430E+00	1.204630E+00	3.690560E+00
1.247180E+00	1.216580E+00	3.738510E+00
1.316880E+00	1.177090E+00	3.744980E+00
1.600570E+00	2.854060E+00	3.928580E+00
1.642590E+00	2.918610E+00	3.933100E+00
1.632400E+00	2.894660E+00	3.875440E+00
1.445230E+00	1.124510E+00	3.739890E+00
1.567580E+00	1.091340E+00	3.708380E+00
1.542070E+00	1.082520E+00	3.774380E+00
1.616020E+00	1.070890E+00	3.792390E+00
1.666540E+00	2.955000E+00	3.878200E+00
1.727260E+00	1.074710E+00	3.743710E+00
1.723180E+00	3.032520E+00	3.924560E+00
1.771830E+00	3.086170E+00	3.923960E+00
1.751990E+00	3.061620E+00	3.862430E+00
1.920240E+00	1.053870E+00	3.746770E+00
2.078100E+00	1.033050E+00	3.783100E+00
1.793760E+00	3.109700E+00	3.872080E+00
2.195600E+00	1.033020E+00	3.743850E+00
1.851780E+00	3.179170E+00	3.887450E+00
2.264560E+00	1.033450E+00	3.719370E+00
2.293740E+00	1.020270E+00	3.755750E+00
1.929870E+00	3.239430E+00	3.912200E+00
1.979900E+00	3.279770E+00	3.936480E+00
1.968050E+00	3.260130E+00	3.868930E+00
2.369880E+00	1.002720E+00	3.756640E+00
2.299980E+00	1.027810E+00	3.722170E+00
2.028020E+00	3.299580E+00	3.892690E+00
2.482930E+00	9.901410E-01	3.723110E+00
2.578420E+00	9.426460E-01	3.800970E+00
2.110390E+00	3.323780E+00	3.864740E+00
2.643720E+00	9.039190E-01	3.760400E+00
2.196930E+00	3.359240E+00	3.944950E+00
2.255230E+00	3.401330E+00	3.969010E+00
2.243630E+00	3.378760E+00	3.895620E+00
2.709310E+00	8.717960E-01	3.714280E+00
2.789080E+00	8.190070E-01	3.781370E+00
2.310360E+00	3.412700E+00	3.932480E+00
2.849390E+00	7.863540E-01	3.721510E+00
2.921010E+00	7.566360E-01	3.758620E+00
2.408730E+00	3.421790E+00	3.933800E+00
2.989340E+00	7.541620E-01	3.715200E+00
3.073890E+00	7.603430E-01	3.785260E+00
2.493270E+00	3.437400E+00	3.930990E+00
3.154990E+00	7.996660E-01	3.753380E+00
2.567660E+00	3.447450E+00	3.932050E+00
3.243710E+00	8.596160E-01	3.726660E+00
2.629200E+00	3.442580E+00	3.923480E+00
2.694010E+00	3.447720E+00	3.991780E+00
3.329760E+00	9.277740E-01	3.702270E+00
2.758530E+00	3.452360E+00	3.963710E+00
3.486120E+00	1.091570E+00	3.786740E+00
3.407940E+00	1.011290E+00	3.793750E+00
2.827950E+00	3.442250E+00	3.959290E+00
3.586130E+00	1.165320E+00	3.782820E+00
2.887880E+00	3.438790E+00	3.956990E+00
2.909850E+00	3.434940E+00	3.900660E+00
2.961180E+00	3.445690E+00	3.981850E+00
3.687340E+00	1.254980E+00	3.794420E+00
3.024150E+00	3.414630E+00	3.988480E+00
3.776610E+00	1.312750E+00	3.752960E+00
3.080790E+00	3.384520E+00	3.968500E+00
3.171850E+00	3.359860E+00	3.979250E+00
3.883000E+00	1.461750E+00	3.826730E+00
3.859300E+00	1.350820E+00	3.785680E+00
3.224610E+00	3.359940E+00	4.007520E+00
3.247020E+00	3.315370E+00	3.953660E+00
3.929650E+00	1.681310E+00	3.819100E+00
3.951150E+00	1.577020E+00	3.815280E+00
3.943370E+00	1.530730E+00	3.856460E+00
3.278110E+00	3.365050E+00	4.016390E+00
3.338170E+00	3.352080E+00	4.033540E+00
3.332690E+00	3.306740E+00	3.973700E+00
3.900210E+00	2.495720E+00	3.971800E+00
3.877330E+00	2.551040E+00	3.883820E+00
3.863330E+00	2.590750E+00	3.959090E+00
3.916280E+00	2.398180E+00	3.984410E+00
3.927540E+00	2.322350E+00	3.953020E+00
3.936050E+00	2.230910E+00	3.930630E+00
3.933580E+00	2.130470E+00	3.911840E+00
3.929720E+00	2.026120E+00	3.892210E+00
3.931730E+00	1.912870E+00	3.879070E+00
3.939470E+00	1.768670E+00	3.859130E+00
3.941970E+00	1.649450E+00	3.880760E+00
3.959710E+00	1.570950E+00	3.875640E+00
3.390480E+00	3.327160E+00	4.023740E+00
3.436880E+00	3.287930E+00	3.976900E+00
3.518180E+00	3.273270E+00	4.035060E+00
3.769250E+00	2.850740E+00	3.997960E+00
3.792560E+00	2.782300E+00	4.075810E+00
3.816190E+00	2.703770E+00	4.004670E+00
3.836500E+00	2.648620E+00	3.946610E+00
3.583930E+00	3.223510E+00	4.025860E+00
3.650630E+00	3.173190E+00	4.006910E+00
3.699220E+00	3.075750E+00	3.997950E+00
3.692630E+00	3.109380E+00	3.900090E+00
3.747280E+00	2.977990E+00	4.052480E+00
3.758710E+00	2.919670E+00	3.986500E+00
1.317570E+00	2.438360E+00	3.978980E+00
1.284160E+00	2.337220E+00	3.973800E+00
1.239920E+00	2.243410E+00	3.984130E+00
1.194800E+00	2.117530E+00	3.972060E+00
1.151010E+00	1.990240E+00	3.957570E+00
1.110640E+00	1.863160E+00	3.957550E+00
1.073460E+00	1.783030E+00	3.869210E+00
1.091960E+00	1.781270E+00	3.939960E+00
1.075970E+00	1.728060E+00	3.908460E+00
1.397770E+00	2.582210E+00	3.991760E+00
1.349690E+00	2.513760E+00	3.988870E+00
1.058160E+00	1.640400E+00	3.881700E+00
1.050780E+00	1.557260E+00	3.857020E+00
1.051230E+00	1.506440E+00	3.828890E+00
1.078160E+00	1.517940E+00	3.914400E+00
1.091150E+00	1.465830E+00	3.898900E+00
1.469770E+00	2.717690E+00	3.995760E+00
1.444420E+00	2.662680E+00	4.018940E+00
1.096630E+00	1.404180E+00	3.818540E+00
1.128300E+00	1.350680E+00	3.792530E+00
1.145280E+00	1.359730E+00	3.884210E+00
1.169160E+00	1.306460E+00	3.843720E+00
1.535980E+00	2.793380E+00	4.002950E+00
1.204830E+00	1.249560E+00	3.792920E+00
1.280840E+00	1.192750E+00	3.845160E+00
1.368400E+00	1.147270E+00	3.825790E+00
1.381450E+00	1.151820E+00	3.932980E+00
1.458710E+00	1.110860E+00	3.879530E+00
1.634870E+00	2.906040E+00	3.989170E+00
1.608020E+00	2.862440E+00	4.012570E+00
1.567940E+00	1.075920E+00	3.873930E+00
1.733950E+00	1.060550E+00	3.876770E+00
1.676340E+00	2.977740E+00	4.002930E+00
1.867840E+00	1.042690E+00	3.848370E+00
1.864550E+00	1.041780E+00	3.929200E+00
1.965460E+00	1.035570E+00	3.934940E+00
1.770720E+00	3.088920E+00	3.999130E+00
1.730280E+00	3.044980E+00	4.019970E+00
2.048930E+00	1.030900E+00	3.874600E+00
1.808360E+00	3.136210E+00	3.962730E+00
2.201950E+00	1.016210E+00	3.858440E+00
1.862490E+00	3.198860E+00	4.030740E+00
1.920630E+00	3.246570E+00	4.053090E+00
1.902450E+00	3.228390E+00	3.978770E+00
2.309280E+00	1.006870E+00	3.828880E+00
1.960280E+00	3.276640E+00	4.012490E+00
2.410500E+00	9.787010E-01	3.878090E+00
2.024100E+00	3.317330E+00	3.996510E+00
2.507280E+00	9.668110E-01	3.857790E+00
2.601130E+00	9.268720E-01	3.902420E+00
2.103400E+00	3.338510E+00	3.971600E+00
2.657840E+00	8.932060E-01	3.881500E+00
2.241040E+00	3.407220E+00	4.046740E+00
2.178250E+00	3.371870E+00	4.057980E+00
2.728690E+00	8.559790E-01	3.842580E+00
2.801120E+00	8.112560E-01	3.873870E+00
2.311280E+00	3.427980E+00	4.042210E+00
2.881290E+00	7.667090E-01	3.881100E+00
2.397470E+00	3.434780E+00	4.038060E+00
2.992750E+00	7.438990E-01	3.831880E+00
2.476820E+00	3.450810E+00	4.030370E+00
2.552050E+00	3.458710E+00	4.026020E+00
3.254350E+00	8.533030E-01	3.841990E+00
3.161940E+00	7.814920E-01	3.859710E+00
2.628110E+00	3.449640E+00	4.019940E+00
2.692280E+00	3.449080E+00	4.098590E+00
3.343270E+00	9.244980E-01	3.812600E+00
2.763650E+00	3.454510E+00	4.074010E+00
3.483220E+00	1.071550E+00	3.895450E+00
3.414240E+00	9.930830E-01	3.876470E+00
2.815290E+00	3.450540E+00	4.033460E+00
3.573920E+00	1.159270E+00	3.883150E+00
2.882830E+00	3.444130E+00	4.053350E+00
2.961200E+00	3.457870E+00	4.119220E+00
3.660710E+00	1.211790E+00	3.867700E+00
3.050020E+00	3.433550E+00	4.077120E+00
3.726610E+00	1.317870E+00	3.928830E+00
[truncated: 10,719 more rows]
