# Supplementary material for: A New MRI-Based Model of Heart Function with Coupled Hemodynamics and Application to Normal and Diseased Canine Left Ventricles
Source: Front Bioeng Biotechnol. 2015 Sep 23;3:140. doi: 10.3389/fbioe.2015.00140 (PMC4585083; doi:10.3389/fbioe.2015.00140)
Supplement: Supplementary file 5 [file Data_Sheet_5.ZIP › Case2_Normal_LBBB_Systole/nodes/case2_systole_time_0.4000.csv]

3.171920E+00	1.975410E+00	1.145400E+00
3.191470E+00	2.020420E+00	1.138590E+00
3.209140E+00	1.984990E+00	1.143730E+00
3.210990E+00	1.942970E+00	1.161420E+00
3.237450E+00	2.072510E+00	1.123500E+00
3.263880E+00	2.122870E+00	1.119530E+00
3.280560E+00	2.087890E+00	1.144840E+00
3.277920E+00	2.019880E+00	1.184740E+00
3.362290E+00	1.973400E+00	1.254820E+00
3.295940E+00	1.930610E+00	1.258210E+00
3.398710E+00	1.941030E+00	1.337540E+00
3.339260E+00	2.121490E+00	1.179410E+00
3.386530E+00	2.051430E+00	1.271470E+00
3.425940E+00	1.997660E+00	1.320940E+00
2.880470E+00	2.155770E+00	1.165960E+00
2.903630E+00	2.235830E+00	1.175850E+00
2.939670E+00	2.197000E+00	1.163460E+00
2.951540E+00	2.146280E+00	1.156020E+00
2.957390E+00	2.308810E+00	1.181890E+00
2.980180E+00	2.373840E+00	1.210570E+00
3.014530E+00	2.335020E+00	1.179490E+00
3.058780E+00	2.242690E+00	1.146170E+00
3.169630E+00	2.103740E+00	1.102990E+00
3.028700E+00	2.098220E+00	1.140400E+00
3.099820E+00	1.965330E+00	1.171150E+00
3.213330E+00	1.866790E+00	1.255080E+00
3.089940E+00	1.858250E+00	1.286070E+00
3.262970E+00	1.839540E+00	1.426360E+00
3.172520E+00	1.802820E+00	1.415560E+00
3.252460E+00	1.821290E+00	1.509910E+00
3.087010E+00	2.389980E+00	1.200970E+00
3.250130E+00	2.372310E+00	1.212860E+00
3.271040E+00	2.220860E+00	1.151410E+00
3.329670E+00	1.885030E+00	1.384740E+00
3.355550E+00	1.851220E+00	1.557230E+00
3.339730E+00	2.319820E+00	1.255750E+00
3.344890E+00	2.388380E+00	1.299510E+00
3.389300E+00	2.235410E+00	1.261630E+00
3.430200E+00	2.138300E+00	1.308990E+00
3.454600E+00	2.061620E+00	1.371300E+00
3.458910E+00	2.004800E+00	1.445560E+00
3.412820E+00	1.933800E+00	1.499510E+00
3.416750E+00	2.355160E+00	1.352150E+00
3.461020E+00	2.233640E+00	1.385640E+00
3.483110E+00	2.130310E+00	1.443480E+00
3.481880E+00	2.067040E+00	1.469380E+00
2.585230E+00	2.492100E+00	1.384540E+00
2.614250E+00	2.539970E+00	1.398480E+00
2.631380E+00	2.496320E+00	1.366950E+00
2.699930E+00	2.447700E+00	1.338830E+00
2.586130E+00	2.431600E+00	1.374640E+00
2.720000E+00	2.314040E+00	1.275420E+00
2.598020E+00	2.318000E+00	1.343300E+00
2.772300E+00	2.161060E+00	1.203170E+00
2.627310E+00	2.184750E+00	1.326090E+00
2.764200E+00	2.022470E+00	1.281230E+00
2.667430E+00	2.054280E+00	1.355850E+00
2.817340E+00	1.936710E+00	1.275190E+00
2.727020E+00	1.917520E+00	1.377600E+00
2.830850E+00	1.869800E+00	1.362520E+00
2.705760E+00	2.556660E+00	1.388280E+00
2.855830E+00	2.557900E+00	1.327150E+00
2.818630E+00	2.427740E+00	1.272690E+00
2.867430E+00	2.331950E+00	1.210660E+00
2.894770E+00	2.041510E+00	1.197270E+00
2.945010E+00	1.887690E+00	1.283260E+00
3.025830E+00	1.804230E+00	1.407570E+00
2.906670E+00	1.820180E+00	1.419370E+00
3.087240E+00	1.773350E+00	1.557520E+00
2.955610E+00	1.769140E+00	1.543720E+00
3.132740E+00	1.724370E+00	1.649730E+00
3.014990E+00	1.699020E+00	1.678280E+00
3.114100E+00	1.699290E+00	1.755270E+00
2.995700E+00	2.470410E+00	1.269320E+00
3.045940E+00	2.609050E+00	1.347620E+00
3.231560E+00	1.805680E+00	1.629960E+00
3.208780E+00	1.744870E+00	1.763630E+00
3.146650E+00	2.566800E+00	1.317840E+00
3.200250E+00	2.651360E+00	1.375370E+00
3.196520E+00	2.487300E+00	1.260200E+00
3.339670E+00	1.830510E+00	1.686330E+00
3.332070E+00	1.822890E+00	1.825080E+00
3.270110E+00	2.584910E+00	1.355290E+00
3.319190E+00	2.666710E+00	1.447130E+00
3.358940E+00	2.481730E+00	1.343820E+00
3.487820E+00	1.984150E+00	1.568080E+00
3.472190E+00	1.926590E+00	1.662050E+00
3.421570E+00	1.863890E+00	1.738570E+00
3.386720E+00	2.605970E+00	1.430410E+00
3.412800E+00	2.670980E+00	1.506860E+00
3.441000E+00	2.549960E+00	1.465200E+00
3.454830E+00	2.449670E+00	1.473430E+00
3.487670E+00	2.330350E+00	1.489540E+00
3.524280E+00	2.210900E+00	1.532740E+00
3.526220E+00	2.079260E+00	1.607060E+00
3.543250E+00	2.172980E+00	1.641740E+00
3.518780E+00	1.990910E+00	1.657710E+00
3.445470E+00	2.616700E+00	1.525670E+00
3.493990E+00	2.546780E+00	1.605480E+00
3.507630E+00	2.415480E+00	1.614900E+00
3.526130E+00	2.305610E+00	1.629680E+00
3.548690E+00	2.227860E+00	1.656080E+00
2.316170E+00	2.552520E+00	1.576860E+00
2.347340E+00	2.616930E+00	1.576880E+00
2.366040E+00	2.553530E+00	1.543950E+00
2.404650E+00	2.479300E+00	1.515040E+00
2.319300E+00	2.483240E+00	1.573490E+00
2.426200E+00	2.350910E+00	1.485830E+00
2.339380E+00	2.361730E+00	1.556520E+00
2.441910E+00	2.217690E+00	1.473790E+00
2.359740E+00	2.234970E+00	1.538400E+00
2.474410E+00	2.089570E+00	1.498070E+00
2.396020E+00	2.107270E+00	1.564630E+00
2.511420E+00	1.966270E+00	1.510720E+00
2.430570E+00	1.983190E+00	1.582450E+00
2.565790E+00	1.883630E+00	1.550410E+00
2.489630E+00	1.860650E+00	1.646590E+00
2.592190E+00	1.801320E+00	1.643890E+00
2.408500E+00	2.688700E+00	1.576390E+00
2.456090E+00	2.765070E+00	1.591510E+00
2.467220E+00	2.702950E+00	1.556340E+00
2.461940E+00	2.615390E+00	1.521770E+00
2.528210E+00	2.490520E+00	1.437320E+00
2.510870E+00	2.332700E+00	1.411980E+00
2.520830E+00	2.198290E+00	1.391870E+00
2.556310E+00	2.070350E+00	1.420750E+00
2.602430E+00	1.947650E+00	1.443520E+00
2.669190E+00	1.849470E+00	1.541170E+00
2.727850E+00	1.797060E+00	1.585940E+00
2.685660E+00	1.771080E+00	1.654380E+00
2.752180E+00	1.753840E+00	1.631410E+00
2.536180E+00	2.717490E+00	1.541960E+00
2.548090E+00	2.780260E+00	1.578190E+00
2.643070E+00	2.645760E+00	1.465320E+00
2.805370E+00	1.801580E+00	1.524630E+00
2.894450E+00	1.719380E+00	1.639060E+00
2.808870E+00	1.718430E+00	1.650020E+00
2.935510E+00	1.680910E+00	1.706900E+00
2.870480E+00	1.671400E+00	1.750820E+00
2.960050E+00	1.665630E+00	1.778310E+00
2.632320E+00	2.768230E+00	1.552790E+00
2.777390E+00	2.748940E+00	1.535240E+00
2.769870E+00	2.691420E+00	1.474110E+00
2.797090E+00	2.644250E+00	1.418540E+00
3.166130E+00	1.704140E+00	1.870220E+00
3.041390E+00	1.672280E+00	1.884710E+00
3.132640E+00	1.682540E+00	1.981540E+00
2.859600E+00	2.719530E+00	1.473340E+00
2.879420E+00	2.766120E+00	1.531030E+00
2.964930E+00	2.680270E+00	1.423980E+00
3.284140E+00	1.733460E+00	1.889280E+00
3.232980E+00	1.703780E+00	1.991130E+00
2.969360E+00	2.762950E+00	1.526520E+00
3.132530E+00	2.757200E+00	1.521040E+00
3.121740E+00	2.687050E+00	1.426560E+00
3.345220E+00	1.779830E+00	1.928770E+00
3.344670E+00	1.751680E+00	2.037810E+00
3.250380E+00	2.730120E+00	1.477930E+00
3.242690E+00	2.778160E+00	1.551390E+00
3.502890E+00	1.902550E+00	1.803110E+00
3.480520E+00	1.859830E+00	1.895690E+00
3.418750E+00	1.804820E+00	1.965060E+00
3.309630E+00	2.771140E+00	1.589470E+00
3.370820E+00	2.723220E+00	1.555320E+00
3.569700E+00	2.177170E+00	1.754900E+00
3.570060E+00	2.082990E+00	1.815650E+00
3.535010E+00	1.987070E+00	1.813990E+00
3.537510E+00	1.902890E+00	1.890690E+00
3.469160E+00	2.677320E+00	1.625840E+00
3.553280E+00	2.618330E+00	1.720140E+00
3.559980E+00	2.554800E+00	1.697100E+00
3.563480E+00	2.483990E+00	1.714710E+00
3.563340E+00	2.369160E+00	1.752200E+00
3.570140E+00	2.438410E+00	1.826310E+00
3.567110E+00	2.271400E+00	1.732840E+00
3.573790E+00	2.538360E+00	1.794420E+00
3.576800E+00	2.484460E+00	1.815710E+00
2.140130E+00	2.630210E+00	1.729140E+00
2.175680E+00	2.700480E+00	1.731140E+00
2.198000E+00	2.631180E+00	1.688980E+00
2.250830E+00	2.547330E+00	1.632540E+00
2.140390E+00	2.556270E+00	1.714810E+00
2.253130E+00	2.381800E+00	1.633080E+00
2.162670E+00	2.417910E+00	1.705590E+00
2.277100E+00	2.249800E+00	1.616650E+00
2.170710E+00	2.249500E+00	1.705670E+00
2.318420E+00	2.125960E+00	1.629390E+00
2.247380E+00	2.145060E+00	1.690510E+00
2.349040E+00	2.002810E+00	1.638420E+00
2.270780E+00	2.030680E+00	1.705430E+00
2.400130E+00	1.897400E+00	1.678310E+00
2.319230E+00	1.914050E+00	1.729080E+00
2.432710E+00	1.831560E+00	1.709800E+00
2.386150E+00	1.804230E+00	1.774980E+00
2.459150E+00	1.780850E+00	1.748400E+00
2.242780E+00	2.775690E+00	1.730120E+00
2.291230E+00	2.858270E+00	1.753670E+00
2.307380E+00	2.796620E+00	1.702620E+00
2.310180E+00	2.706350E+00	1.658350E+00
2.629800E+00	1.718350E+00	1.744280E+00
2.533500E+00	1.741630E+00	1.745850E+00
2.658530E+00	1.665010E+00	1.810230E+00
2.585020E+00	1.638550E+00	1.866980E+00
2.687710E+00	1.623170E+00	1.894860E+00
2.390620E+00	2.823210E+00	1.671760E+00
2.445500E+00	2.906670E+00	1.739780E+00
2.742510E+00	1.670590E+00	1.751550E+00
2.830320E+00	1.631510E+00	1.890810E+00
2.760830E+00	1.613960E+00	1.917910E+00
2.879740E+00	1.606880E+00	1.990300E+00
2.808740E+00	1.569270E+00	2.040390E+00
2.888680E+00	1.565750E+00	2.077760E+00
2.561990E+00	2.840190E+00	1.639700E+00
2.598000E+00	2.927470E+00	1.749700E+00
2.922930E+00	1.640420E+00	1.889350E+00
2.962600E+00	1.612950E+00	2.036200E+00
2.685010E+00	2.890790E+00	1.688240E+00
2.737380E+00	2.930030E+00	1.777120E+00
2.730690E+00	2.831430E+00	1.618480E+00
3.184430E+00	1.682690E+00	2.094110E+00
3.075600E+00	1.644190E+00	2.082600E+00
3.163260E+00	1.648340E+00	2.194860E+00
2.814430E+00	2.882630E+00	1.713240E+00
2.848750E+00	2.921420E+00	1.799980E+00
2.908660E+00	2.835030E+00	1.610280E+00
3.277580E+00	1.709070E+00	2.106830E+00
3.254070E+00	1.680710E+00	2.205750E+00
2.896240E+00	2.945240E+00	1.837330E+00
2.908560E+00	2.969890E+00	1.890940E+00
2.936160E+00	2.947990E+00	1.851740E+00
2.952820E+00	2.909810E+00	1.785860E+00
3.044040E+00	2.868660E+00	1.714970E+00
3.087500E+00	2.827020E+00	1.624410E+00
3.340410E+00	1.721890E+00	2.122370E+00
3.327430E+00	1.708740E+00	2.182100E+00
2.975870E+00	2.954280E+00	1.903580E+00
3.058890E+00	2.933250E+00	1.879130E+00
3.082760E+00	2.901320E+00	1.807820E+00
3.175270E+00	2.883610E+00	1.753270E+00
3.268090E+00	2.840800E+00	1.638190E+00
3.483740E+00	1.850050E+00	2.038640E+00
3.459980E+00	1.792540E+00	2.120190E+00
3.404860E+00	1.718330E+00	2.159180E+00
3.162790E+00	2.929780E+00	1.883370E+00
3.259660E+00	2.928110E+00	1.853700E+00
3.288250E+00	2.891110E+00	1.780460E+00
3.378810E+00	2.873710E+00	1.781950E+00
3.435850E+00	2.806990E+00	1.683820E+00
3.607060E+00	2.135670E+00	1.928420E+00
3.604880E+00	2.030040E+00	1.989030E+00
3.621380E+00	2.104490E+00	2.053720E+00
3.564130E+00	1.894600E+00	2.026480E+00
3.520750E+00	1.843860E+00	2.120650E+00
3.353250E+00	2.922120E+00	1.887610E+00
3.444680E+00	2.910890E+00	1.883040E+00
3.465060E+00	2.863310E+00	1.819790E+00
3.513710E+00	2.815980E+00	1.829650E+00
3.542880E+00	2.722060E+00	1.799760E+00
3.593580E+00	2.386200E+00	1.893770E+00
3.613370E+00	2.265490E+00	1.935080E+00
3.608440E+00	2.359630E+00	1.981000E+00
3.618650E+00	2.164370E+00	2.028650E+00
3.520730E+00	2.874460E+00	1.937370E+00
3.583940E+00	2.796120E+00	1.925630E+00
3.599050E+00	2.702040E+00	1.954280E+00
3.591210E+00	2.604800E+00	1.911810E+00
3.600740E+00	2.471370E+00	1.934290E+00
3.602540E+00	2.404200E+00	1.956290E+00
1.986180E+00	2.705100E+00	1.921680E+00
2.030810E+00	2.794830E+00	1.928500E+00
2.036960E+00	2.710530E+00	1.871160E+00
2.074720E+00	2.623790E+00	1.792940E+00
1.972270E+00	2.625610E+00	1.893320E+00
2.069990E+00	2.455950E+00	1.782340E+00
1.980990E+00	2.490900E+00	1.867250E+00
2.084800E+00	2.316800E+00	1.761380E+00
1.982520E+00	2.312780E+00	1.853660E+00
2.101580E+00	2.241700E+00	1.762710E+00
2.055660E+00	2.238210E+00	1.807600E+00
2.099890E+00	2.167060E+00	1.801540E+00
2.166010E+00	1.922280E+00	1.856880E+00
2.143620E+00	1.976390E+00	1.838350E+00
2.220310E+00	1.943220E+00	1.795910E+00
2.289410E+00	1.829360E+00	1.830190E+00
2.199400E+00	1.855030E+00	1.882860E+00
2.347650E+00	1.721330E+00	1.885180E+00
2.256570E+00	1.743660E+00	1.929130E+00
2.384910E+00	1.655670E+00	1.933980E+00
2.322970E+00	1.627890E+00	2.006190E+00
2.414720E+00	1.598590E+00	2.005780E+00
2.141410E+00	2.791240E+00	1.809950E+00
2.124460E+00	2.873380E+00	1.889950E+00
2.174030E+00	2.077090E+00	1.770860E+00
2.455110E+00	1.681050E+00	1.875810E+00
2.524640E+00	1.604190E+00	1.932770E+00
2.489990E+00	1.571810E+00	2.029150E+00
2.569320E+00	1.569110E+00	2.019460E+00
2.162470E+00	2.925550E+00	1.904890E+00
2.246740E+00	2.969630E+00	1.924650E+00
2.209540E+00	2.905460E+00	1.840980E+00
2.726510E+00	1.570740E+00	2.018020E+00
2.647560E+00	1.576910E+00	2.018440E+00
2.754190E+00	1.528600E+00	2.087580E+00
2.703770E+00	1.496210E+00	2.146810E+00
2.787630E+00	1.493640E+00	2.161100E+00
2.341990E+00	2.946100E+00	1.827800E+00
2.368440E+00	3.012270E+00	1.901300E+00
2.944160E+00	1.550610E+00	2.153720E+00
2.868390E+00	1.512080E+00	2.180330E+00
2.947280E+00	1.512460E+00	2.249910E+00
2.442830E+00	3.041080E+00	1.930620E+00
2.514320E+00	3.065620E+00	2.001930E+00
2.513370E+00	3.031360E+00	1.925160E+00
2.490090E+00	2.998820E+00	1.842490E+00
3.011510E+00	1.586200E+00	2.149370E+00
3.002400E+00	1.546690E+00	2.230860E+00
2.599810E+00	3.024430E+00	1.928690E+00
2.659730E+00	3.069760E+00	2.021530E+00
2.663010E+00	2.986530E+00	1.841800E+00
3.087050E+00	1.598620E+00	2.251250E+00
2.736560E+00	3.019570E+00	1.951300E+00
2.777170E+00	3.043990E+00	2.046340E+00
2.818040E+00	2.962240E+00	1.877160E+00
3.231850E+00	1.634510E+00	2.343660E+00
2.830750E+00	3.047870E+00	2.094070E+00
2.839400E+00	3.063550E+00	2.148310E+00
2.872750E+00	3.048180E+00	2.103910E+00
2.903640E+00	3.009530E+00	2.016540E+00
3.376230E+00	1.694520E+00	2.296780E+00
2.904700E+00	3.054500E+00	2.145840E+00
2.975770E+00	3.021040E+00	2.127320E+00
3.011390E+00	2.996640E+00	2.077730E+00
3.092860E+00	2.969140E+00	2.014410E+00
3.462010E+00	1.748180E+00	2.256260E+00
3.459880E+00	1.718520E+00	2.332210E+00
3.068620E+00	3.007280E+00	2.144190E+00
3.156040E+00	2.991480E+00	2.124980E+00
3.197480E+00	2.980820E+00	2.065340E+00
3.278270E+00	2.967280E+00	1.999050E+00
3.649080E+00	2.041510E+00	2.127830E+00
3.631520E+00	1.937870E+00	2.182510E+00
3.545390E+00	1.834210E+00	2.258490E+00
3.640910E+00	1.883310E+00	2.310720E+00
3.519610E+00	1.736450E+00	2.339050E+00
3.249250E+00	3.001050E+00	2.130030E+00
3.333700E+00	2.991930E+00	2.120130E+00
3.374540E+00	2.978380E+00	2.072590E+00
3.448810E+00	2.952350E+00	2.026200E+00
3.628300E+00	2.335380E+00	2.122840E+00
3.606130E+00	2.399860E+00	2.021180E+00
3.622940E+00	2.426120E+00	2.106240E+00
3.641650E+00	2.250020E+00	2.117590E+00
3.657010E+00	2.139240E+00	2.183150E+00
3.655090E+00	2.009160E+00	2.263720E+00
3.650070E+00	1.937780E+00	2.298180E+00
3.423150E+00	2.997350E+00	2.145320E+00
3.495940E+00	2.973770E+00	2.149590E+00
3.520830E+00	2.947670E+00	2.111430E+00
3.556690E+00	2.910820E+00	2.078590E+00
3.604450E+00	2.836380E+00	2.052750E+00
3.616500E+00	2.731260E+00	2.071210E+00
3.631020E+00	2.632020E+00	2.095750E+00
3.643030E+00	2.522680E+00	2.140990E+00
3.652840E+00	2.578370E+00	2.186280E+00
3.568180E+00	2.942670E+00	2.204260E+00
3.617870E+00	2.862980E+00	2.189930E+00
3.637100E+00	2.763260E+00	2.194910E+00
3.650240E+00	2.673970E+00	2.201830E+00
3.657040E+00	2.609450E+00	2.216780E+00
1.853920E+00	2.751210E+00	2.117470E+00
1.895020E+00	2.835800E+00	2.121530E+00
1.889340E+00	2.759860E+00	2.067600E+00
1.917280E+00	2.686150E+00	1.986760E+00
1.827020E+00	2.678580E+00	2.084740E+00
1.890150E+00	2.530060E+00	1.947790E+00
1.810420E+00	2.560500E+00	2.033280E+00
1.891640E+00	2.379420E+00	1.930530E+00
1.812280E+00	2.414880E+00	2.008980E+00
1.899990E+00	2.285940E+00	1.922560E+00
1.822380E+00	2.264830E+00	1.991370E+00
1.918430E+00	2.205400E+00	1.936450E+00
1.984980E+00	2.004900E+00	1.963420E+00
1.988740E+00	2.048840E+00	1.941270E+00
2.014350E+00	2.015310E+00	1.936450E+00
2.015830E+00	1.970760E+00	1.952970E+00
2.096120E+00	1.753880E+00	2.030340E+00
2.077230E+00	1.810860E+00	2.001660E+00
2.154400E+00	1.773140E+00	1.972750E+00
2.219230E+00	1.668760E+00	2.026180E+00
2.130170E+00	1.686060E+00	2.067770E+00
2.264280E+00	1.606290E+00	2.076590E+00
2.206760E+00	1.577200E+00	2.155710E+00
2.305780E+00	1.547230E+00	2.146930E+00
1.961530E+00	2.827100E+00	2.025340E+00
1.995340E+00	2.907000E+00	2.077430E+00
2.012400E+00	2.158260E+00	1.886640E+00
2.068300E+00	2.037570E+00	1.879470E+00
2.102830E+00	1.904000E+00	1.919160E+00
2.442390E+00	1.552030E+00	2.088170E+00
2.393520E+00	1.522480E+00	2.157620E+00
2.476860E+00	1.503110E+00	2.169250E+00
2.055500E+00	2.969290E+00	2.082270E+00
2.128850E+00	3.026830E+00	2.123160E+00
2.113340E+00	2.989500E+00	2.049770E+00
2.089220E+00	2.927460E+00	1.983670E+00
2.617870E+00	1.508790E+00	2.135340E+00
2.546900E+00	1.503770E+00	2.146120E+00
2.653400E+00	1.458370E+00	2.205920E+00
2.608040E+00	1.424350E+00	2.266440E+00
2.692510E+00	1.420310E+00	2.281500E+00
2.192000E+00	3.012540E+00	2.024350E+00
2.230820E+00	3.073310E+00	2.088050E+00
2.828290E+00	1.461020E+00	2.256090E+00
2.773040E+00	1.432160E+00	2.282260E+00
2.828910E+00	1.427980E+00	2.328970E+00
2.301730E+00	3.101710E+00	2.110000E+00
2.371000E+00	3.131330E+00	2.175160E+00
2.362630E+00	3.106680E+00	2.091420E+00
2.338850E+00	3.064400E+00	2.011520E+00
2.896740E+00	1.458300E+00	2.327160E+00
2.440930E+00	3.116160E+00	2.088190E+00
2.481590E+00	3.143140E+00	2.179210E+00
3.026760E+00	1.510870E+00	2.357330E+00
2.551680E+00	3.147220E+00	2.225800E+00
2.615550E+00	3.160750E+00	2.297160E+00
2.611600E+00	3.139460E+00	2.219760E+00
2.587140E+00	3.114460E+00	2.131510E+00
3.161040E+00	1.557780E+00	2.394300E+00
3.118800E+00	1.512120E+00	2.459950E+00
3.193250E+00	1.522910E+00	2.490250E+00
2.688050E+00	3.131570E+00	2.218660E+00
2.741060E+00	3.148190E+00	2.319920E+00
2.743730E+00	3.089720E+00	2.124260E+00
3.225940E+00	1.583860E+00	2.419570E+00
3.225800E+00	1.561290E+00	2.471930E+00
2.831390E+00	3.085890E+00	2.245030E+00
2.823020E+00	3.120730E+00	2.342700E+00
3.368920E+00	1.643580E+00	2.465940E+00
3.272730E+00	1.602300E+00	2.476630E+00
2.901950E+00	3.108370E+00	2.348190E+00
3.001870E+00	3.075420E+00	2.375510E+00
2.986980E+00	3.043720E+00	2.249280E+00
3.464510E+00	1.702060E+00	2.410270E+00
3.071620E+00	3.052260E+00	2.335880E+00
3.066730E+00	3.069400E+00	2.393010E+00
3.159450E+00	3.013460E+00	2.261400E+00
3.615660E+00	1.835130E+00	2.403730E+00
3.561170E+00	1.749760E+00	2.448880E+00
3.591010E+00	1.807950E+00	2.482060E+00
3.128090E+00	3.053170E+00	2.384880E+00
3.205820E+00	3.033630E+00	2.362300E+00
3.250170E+00	3.028200E+00	2.311870E+00
3.331150E+00	3.011070E+00	2.257980E+00
3.645600E+00	2.390330E+00	2.304340E+00
3.639030E+00	2.309850E+00	2.296580E+00
3.646810E+00	2.245140E+00	2.247790E+00
3.677950E+00	2.162100E+00	2.356580E+00
3.675130E+00	2.113260E+00	2.333010E+00
3.695100E+00	2.042130E+00	2.354680E+00
3.683330E+00	1.913360E+00	2.420910E+00
3.692710E+00	1.997450E+00	2.443980E+00
3.625410E+00	1.836850E+00	2.491450E+00
3.287220E+00	3.038650E+00	2.375240E+00
3.369840E+00	3.029890E+00	2.368580E+00
3.418030E+00	3.025800E+00	2.323080E+00
3.493210E+00	2.999140E+00	2.283160E+00
3.666240E+00	2.551590E+00	2.300610E+00
3.664660E+00	2.474720E+00	2.338480E+00
3.695880E+00	2.090030E+00	2.425200E+00
3.697750E+00	2.035300E+00	2.457810E+00
3.447510E+00	3.030380E+00	2.400180E+00
3.538740E+00	3.007050E+00	2.432230E+00
3.568420E+00	2.993450E+00	2.365180E+00
3.594050E+00	2.957530E+00	2.336870E+00
3.628410E+00	2.876850E+00	2.332320E+00
3.665500E+00	2.787100E+00	2.337160E+00
3.667800E+00	2.827110E+00	2.412930E+00
3.675830E+00	2.685330E+00	2.331660E+00
3.671450E+00	2.616700E+00	2.305840E+00
3.600380E+00	2.963710E+00	2.452160E+00
3.629300E+00	2.893810E+00	2.440840E+00
3.652130E+00	2.856280E+00	2.426020E+00
1.724510E+00	2.701950E+00	2.257320E+00
1.776320E+00	2.779930E+00	2.280730E+00
1.795050E+00	2.725700E+00	2.185610E+00
1.742770E+00	2.582830E+00	2.131840E+00
1.688730E+00	2.616260E+00	2.227180E+00
1.741520E+00	2.446840E+00	2.096570E+00
1.656580E+00	2.457040E+00	2.206430E+00
1.747580E+00	2.323570E+00	2.059570E+00
1.690370E+00	2.348760E+00	2.130260E+00
1.758560E+00	2.249090E+00	2.058320E+00
1.706800E+00	2.251750E+00	2.114150E+00
1.760470E+00	2.175930E+00	2.079240E+00
2.049810E+00	1.577330E+00	2.231210E+00
2.018800E+00	1.629370E+00	2.198770E+00
2.095670E+00	1.608890E+00	2.172800E+00
2.147180E+00	1.545330E+00	2.217260E+00
2.090600E+00	1.512420E+00	2.286190E+00
2.186110E+00	1.486440E+00	2.280550E+00
1.812670E+00	2.855550E+00	2.291310E+00
1.875040E+00	2.921200E+00	2.295710E+00
1.847610E+00	2.854410E+00	2.224970E+00
1.935960E+00	2.101490E+00	1.958780E+00
1.851170E+00	2.123960E+00	2.013280E+00
1.923200E+00	1.985870E+00	2.014150E+00
2.011120E+00	1.878950E+00	2.010150E+00
1.938050E+00	1.855420E+00	2.084710E+00
2.026100E+00	1.740830E+00	2.105810E+00
2.341100E+00	1.488400E+00	2.216930E+00
2.283470E+00	1.461240E+00	2.287680E+00
2.374780E+00	1.436010E+00	2.300820E+00
1.952270E+00	3.000990E+00	2.299330E+00
2.025440E+00	3.065090E+00	2.339890E+00
2.004420E+00	3.028020E+00	2.265700E+00
1.978070E+00	2.960820E+00	2.189630E+00
2.531740E+00	1.431540E+00	2.260480E+00
2.463190E+00	1.416070E+00	2.329850E+00
2.565190E+00	1.397000E+00	2.323400E+00
2.538070E+00	1.382660E+00	2.365510E+00
2.594670E+00	1.361220E+00	2.400210E+00
2.084060E+00	3.050920E+00	2.238830E+00
2.130300E+00	3.105210E+00	2.304000E+00
2.743860E+00	1.383100E+00	2.376300E+00
2.681220E+00	1.359740E+00	2.412040E+00
2.751530E+00	1.342720E+00	2.446920E+00
2.192740E+00	3.145340E+00	2.319410E+00
2.262240E+00	3.176530E+00	2.379240E+00
2.247750E+00	3.150600E+00	2.295820E+00
2.217210E+00	3.112720E+00	2.210000E+00
2.831490E+00	1.375570E+00	2.438520E+00
2.322000E+00	3.156840E+00	2.284260E+00
2.364880E+00	3.194140E+00	2.365960E+00
2.972890E+00	1.418880E+00	2.472190E+00
2.928480E+00	1.343450E+00	2.537090E+00
3.002450E+00	1.356580E+00	2.570610E+00
2.426360E+00	3.218360E+00	2.393310E+00
2.490000E+00	3.230680E+00	2.466210E+00
2.482220E+00	3.214650E+00	2.380440E+00
2.461010E+00	3.182360E+00	2.294790E+00
3.066670E+00	1.467550E+00	2.485790E+00
3.068010E+00	1.413230E+00	2.567090E+00
2.559530E+00	3.197770E+00	2.389480E+00
2.623150E+00	3.211610E+00	2.499150E+00
3.167360E+00	1.469150E+00	2.560560E+00
2.682020E+00	3.188610E+00	2.403680E+00
2.741650E+00	3.197850E+00	2.523060E+00
3.270690E+00	1.547180E+00	2.573650E+00
2.815840E+00	3.145450E+00	2.439030E+00
2.817550E+00	3.173560E+00	2.543710E+00
3.344780E+00	1.585550E+00	2.546740E+00
3.361330E+00	1.555960E+00	2.599070E+00
2.887040E+00	3.158660E+00	2.546330E+00
2.979930E+00	3.128070E+00	2.550870E+00
2.939280E+00	3.121590E+00	2.452440E+00
3.475820E+00	1.680050E+00	2.550510E+00
3.401010E+00	1.609790E+00	2.620570E+00
3.057430E+00	3.082720E+00	2.472100E+00
3.045140E+00	3.110940E+00	2.560530E+00
3.587200E+00	1.792180E+00	2.557470E+00
3.571360E+00	1.705390E+00	2.608720E+00
3.113710E+00	3.099050E+00	2.563150E+00
3.180240E+00	3.076150E+00	2.565400E+00
3.193460E+00	3.049840E+00	2.473260E+00
3.663560E+00	2.314620E+00	2.378470E+00
3.684920E+00	2.241290E+00	2.407630E+00
3.681170E+00	1.983910E+00	2.547860E+00
3.683440E+00	1.894580E+00	2.588760E+00
3.645410E+00	1.839060E+00	2.578810E+00
3.253890E+00	3.072600E+00	2.566210E+00
3.325920E+00	3.062100E+00	2.578400E+00
3.343340E+00	3.040010E+00	2.489440E+00
3.683890E+00	2.497320E+00	2.429600E+00
3.678950E+00	2.415780E+00	2.498430E+00
3.676940E+00	2.308690E+00	2.503240E+00
3.698950E+00	2.209210E+00	2.565150E+00
3.681620E+00	2.131170E+00	2.533110E+00
3.689810E+00	2.054410E+00	2.530470E+00
3.396370E+00	3.057070E+00	2.599160E+00
3.474650E+00	3.042730E+00	2.640780E+00
3.476330E+00	3.027310E+00	2.538800E+00
3.691900E+00	2.773970E+00	2.460330E+00
3.692350E+00	2.687480E+00	2.479640E+00
3.684790E+00	2.565980E+00	2.481430E+00
3.702230E+00	2.615080E+00	2.583730E+00
3.693400E+00	2.478490E+00	2.526560E+00
3.527500E+00	3.029150E+00	2.626840E+00
3.589750E+00	2.988370E+00	2.608860E+00
3.635960E+00	2.892800E+00	2.576240E+00
3.680680E+00	2.818450E+00	2.533500E+00
3.702210E+00	2.713570E+00	2.575330E+00
3.705510E+00	2.659350E+00	2.585780E+00
1.620150E+00	2.666510E+00	2.411780E+00
1.669750E+00	2.750650E+00	2.438170E+00
1.676020E+00	2.685480E+00	2.332750E+00
1.626170E+00	2.542520E+00	2.293430E+00
1.592860E+00	2.584420E+00	2.384190E+00
1.604580E+00	2.455910E+00	2.284170E+00
1.569170E+00	2.467100E+00	2.350960E+00
1.582100E+00	2.366850E+00	2.285180E+00
1.916250E+00	1.499430E+00	2.394720E+00
1.885200E+00	1.591240E+00	2.319870E+00
1.992550E+00	1.556960E+00	2.293120E+00
2.032710E+00	1.497530E+00	2.335120E+00
1.992770E+00	1.478820E+00	2.382080E+00
2.053030E+00	1.444580E+00	2.396960E+00
1.750850E+00	2.909200E+00	2.497060E+00
1.804260E+00	2.963970E+00	2.509740E+00
1.784290E+00	2.914940E+00	2.450670E+00
1.777970E+00	2.847900E+00	2.370480E+00
1.723300E+00	2.852940E+00	2.471150E+00
1.633250E+00	2.291430E+00	2.195030E+00
1.660250E+00	2.147030E+00	2.182230E+00
1.770830E+00	2.031350E+00	2.115030E+00
1.669920E+00	2.013230E+00	2.209640E+00
1.834350E+00	1.892590E+00	2.131420E+00
1.722970E+00	1.913460E+00	2.206150E+00
1.896910E+00	1.773530E+00	2.170030E+00
1.788770E+00	1.799920E+00	2.226180E+00
1.941120E+00	1.662890E+00	2.221060E+00
1.842290E+00	1.691220E+00	2.265130E+00
2.224850E+00	1.435310E+00	2.352370E+00
2.157400E+00	1.408940E+00	2.416530E+00
2.264270E+00	1.386320E+00	2.433250E+00
1.873030E+00	3.032760E+00	2.513390E+00
1.933120E+00	3.098410E+00	2.549710E+00
1.917250E+00	3.060860E+00	2.479460E+00
1.892590E+00	2.991770E+00	2.412650E+00
2.412520E+00	1.389080E+00	2.393470E+00
2.361980E+00	1.362090E+00	2.453100E+00
2.452530E+00	1.337260E+00	2.479690E+00
1.987740E+00	3.087910E+00	2.450850E+00
2.041400E+00	3.129850E+00	2.519790E+00
2.548750E+00	1.308080E+00	2.499810E+00
2.639860E+00	1.298740E+00	2.505780E+00
2.611780E+00	1.263400E+00	2.560330E+00
2.661150E+00	1.248000E+00	2.591430E+00
2.109690E+00	3.174980E+00	2.549650E+00
2.175020E+00	3.206990E+00	2.558740E+00
2.154790E+00	3.185130E+00	2.506320E+00
2.125640E+00	3.143100E+00	2.426040E+00
2.754590E+00	1.272880E+00	2.550040E+00
2.220120E+00	3.198780E+00	2.491560E+00
2.251170E+00	3.236410E+00	2.594230E+00
2.870240E+00	1.284460E+00	2.572380E+00
2.843700E+00	1.223900E+00	2.633610E+00
2.911250E+00	1.229350E+00	2.650650E+00
2.340120E+00	3.263050E+00	2.608680E+00
2.405830E+00	3.277530E+00	2.623970E+00
2.380690E+00	3.262670E+00	2.567750E+00
2.351200E+00	3.227000E+00	2.490900E+00
2.974190E+00	1.283800E+00	2.629940E+00
2.444580E+00	3.262740E+00	2.564290E+00
2.502800E+00	3.282050E+00	2.691240E+00
3.068760E+00	1.343540E+00	2.653840E+00
2.564300E+00	3.248420E+00	2.588300E+00
2.629810E+00	3.263130E+00	2.699850E+00
3.151190E+00	1.402890E+00	2.650870E+00
2.690710E+00	3.243020E+00	2.619390E+00
2.695800E+00	3.260610E+00	2.704960E+00
3.260100E+00	1.458430E+00	2.716460E+00
2.746570E+00	3.246870E+00	2.706130E+00
2.831260E+00	3.197670E+00	2.651020E+00
3.367820E+00	1.528110E+00	2.670460E+00
2.952350E+00	3.182410E+00	2.709850E+00
2.936840E+00	3.171670E+00	2.619570E+00
3.496790E+00	1.645500E+00	2.691930E+00
3.422650E+00	1.586910E+00	2.758220E+00
3.034560E+00	3.133540E+00	2.643680E+00
3.015280E+00	3.157230E+00	2.732030E+00
3.607560E+00	1.767100E+00	2.673940E+00
3.562500E+00	1.691310E+00	2.752070E+00
3.082090E+00	3.146880E+00	2.738280E+00
3.144600E+00	3.129110E+00	2.741960E+00
3.163430E+00	3.101510E+00	2.653540E+00
3.691960E+00	1.922930E+00	2.673280E+00
3.654240E+00	1.843380E+00	2.726970E+00
3.671800E+00	1.896190E+00	2.751340E+00
3.208910E+00	3.104090E+00	2.744830E+00
3.279110E+00	3.102640E+00	2.747960E+00
3.302070E+00	3.084780E+00	2.665570E+00
3.716180E+00	2.338240E+00	2.638850E+00
3.726250E+00	2.233770E+00	2.676100E+00
3.723800E+00	2.288560E+00	2.737440E+00
3.714600E+00	2.123830E+00	2.693140E+00
3.707410E+00	2.014230E+00	2.673730E+00
3.678520E+00	1.937660E+00	2.754620E+00
3.339280E+00	3.083800E+00	2.771330E+00
3.414610E+00	3.074150E+00	2.805430E+00
3.421200E+00	3.062990E+00	2.711610E+00
3.719200E+00	2.548250E+00	2.653880E+00
3.726820E+00	2.436040E+00	2.682180E+00
3.735950E+00	2.504680E+00	2.723070E+00
3.726780E+00	2.339510E+00	2.727700E+00
3.460080E+00	3.056030E+00	2.790010E+00
3.529660E+00	3.032770E+00	2.752070E+00
3.607470E+00	2.979630E+00	2.762810E+00
3.627670E+00	2.951110E+00	2.713230E+00
3.656160E+00	2.906900E+00	2.709200E+00
3.695980E+00	2.824270E+00	2.717580E+00
3.693900E+00	2.866460E+00	2.794960E+00
3.707780E+00	2.717860E+00	2.708290E+00
3.711920E+00	2.618370E+00	2.698700E+00
3.729360E+00	2.540410E+00	2.747560E+00
3.655410E+00	2.930160E+00	2.792690E+00
3.682520E+00	2.899540E+00	2.797110E+00
1.448010E+00	2.142690E+00	2.427180E+00
1.465830E+00	2.209560E+00	2.413120E+00
1.482070E+00	2.144010E+00	2.383480E+00
1.511940E+00	2.064410E+00	2.356820E+00
1.449520E+00	2.067430E+00	2.427890E+00
1.543830E+00	1.969910E+00	2.342930E+00
1.455930E+00	1.931720E+00	2.433250E+00
1.542540E+00	1.865220E+00	2.380190E+00
1.779970E+00	1.492590E+00	2.466380E+00
1.746230E+00	1.545720E+00	2.441940E+00
1.824230E+00	1.529200E+00	2.406780E+00
1.838060E+00	1.454830E+00	2.475670E+00
1.699410E+00	2.962050E+00	2.721760E+00
1.758720E+00	3.012720E+00	2.705540E+00
1.730170E+00	2.959030E+00	2.656220E+00
1.718100E+00	2.900370E+00	2.564410E+00
1.666770E+00	2.888510E+00	2.671540E+00
1.660230E+00	2.793180E+00	2.517410E+00
1.627520E+00	2.791990E+00	2.605040E+00
1.582540E+00	2.665790E+00	2.500480E+00
1.527380E+00	2.508450E+00	2.454260E+00
1.511520E+00	2.345150E+00	2.398520E+00
1.549100E+00	2.205630E+00	2.305370E+00
1.590690E+00	2.055070E+00	2.276090E+00
1.622690E+00	1.924030E+00	2.289860E+00
1.691400E+00	1.818160E+00	2.290570E+00
1.616460E+00	1.819940E+00	2.349370E+00
1.746200E+00	1.714140E+00	2.317210E+00
1.658580E+00	1.731550E+00	2.373110E+00
1.789700E+00	1.615090E+00	2.356540E+00
1.703120E+00	1.634880E+00	2.403500E+00
1.965560E+00	1.398770E+00	2.499600E+00
2.070480E+00	1.383180E+00	2.478100E+00
2.051720E+00	1.351650E+00	2.544080E+00
2.124060E+00	1.337880E+00	2.551690E+00
1.822670E+00	3.023940E+00	2.614150E+00
1.820730E+00	3.083870E+00	2.733290E+00
2.306400E+00	1.335800E+00	2.512790E+00
2.243820E+00	1.318830E+00	2.577050E+00
2.347790E+00	1.293660E+00	2.588800E+00
1.896610E+00	3.137900E+00	2.744290E+00
1.972860E+00	3.155000E+00	2.724430E+00
1.908790E+00	3.116790E+00	2.662380E+00
2.490220E+00	1.287120E+00	2.562300E+00
2.438520E+00	1.272540E+00	2.617000E+00
2.530860E+00	1.248010E+00	2.640720E+00
2.035430E+00	3.150110E+00	2.632960E+00
2.060600E+00	3.197350E+00	2.765290E+00
2.611100E+00	1.229360E+00	2.644390E+00
2.715440E+00	1.192610E+00	2.685360E+00
2.145400E+00	3.216180E+00	2.654860E+00
2.802680E+00	1.185610E+00	2.680600E+00
2.778980E+00	1.150750E+00	2.731310E+00
2.834120E+00	1.129310E+00	2.766170E+00
2.229200E+00	3.251620E+00	2.694370E+00
2.282260E+00	3.279870E+00	2.768010E+00
2.294870E+00	3.264840E+00	2.674120E+00
2.903800E+00	1.165050E+00	2.722310E+00
2.378400E+00	3.284870E+00	2.716960E+00
2.980900E+00	1.204940E+00	2.706050E+00
2.473220E+00	3.305070E+00	2.809990E+00
2.557920E+00	3.312520E+00	2.858710E+00
2.530010E+00	3.299930E+00	2.783400E+00
3.069080E+00	1.242690E+00	2.730410E+00
2.599360E+00	3.290810E+00	2.793260E+00
2.610260E+00	3.310460E+00	2.865030E+00
3.185600E+00	1.329460E+00	2.758550E+00
2.654980E+00	3.305880E+00	2.864730E+00
2.720120E+00	3.277480E+00	2.805180E+00
3.262040E+00	1.390570E+00	2.807770E+00
3.253650E+00	1.341220E+00	2.833680E+00
3.287980E+00	1.371820E+00	2.850520E+00
2.844230E+00	3.252800E+00	2.870430E+00
2.805590E+00	3.233860E+00	2.765690E+00
3.391820E+00	1.493480E+00	2.797380E+00
3.343420E+00	1.405630E+00	2.850790E+00
2.896810E+00	3.217090E+00	2.788870E+00
2.939410E+00	3.245190E+00	2.897720E+00
3.511940E+00	1.617590E+00	2.839420E+00
3.459420E+00	1.542250E+00	2.855930E+00
3.006750E+00	3.183510E+00	2.819730E+00
3.004990E+00	3.218200E+00	2.927060E+00
3.598960E+00	1.751240E+00	2.812460E+00
3.585520E+00	1.668750E+00	2.861160E+00
3.061370E+00	3.198790E+00	2.907030E+00
3.114990E+00	3.197000E+00	2.945220E+00
3.130670E+00	3.157720E+00	2.833700E+00
3.673230E+00	1.885460E+00	2.832870E+00
3.640470E+00	1.801630E+00	2.884350E+00
3.182760E+00	3.155840E+00	2.940490E+00
3.253850E+00	3.148090E+00	2.947930E+00
3.258340E+00	3.123890E+00	2.842130E+00
3.732820E+00	2.230860E+00	2.793650E+00
3.730080E+00	2.143700E+00	2.820470E+00
3.721840E+00	2.025390E+00	2.860870E+00
3.743400E+00	2.086210E+00	2.887720E+00
3.685300E+00	1.961000E+00	2.810350E+00
3.308750E+00	3.130720E+00	2.930460E+00
3.360080E+00	3.112690E+00	2.982040E+00
3.367380E+00	3.099000E+00	2.878090E+00
3.743160E+00	2.482050E+00	2.807770E+00
3.756150E+00	2.389450E+00	2.892620E+00
3.741640E+00	2.295580E+00	2.843170E+00
3.764780E+00	2.184530E+00	2.885320E+00
3.756060E+00	2.119320E+00	2.907590E+00
3.408810E+00	3.099700E+00	2.944390E+00
3.470620E+00	3.070890E+00	2.910230E+00
3.564250E+00	3.041160E+00	2.912250E+00
3.591960E+00	3.005580E+00	2.848910E+00
3.709820E+00	2.809780E+00	2.861660E+00
3.717470E+00	2.714840E+00	2.890880E+00
3.718250E+00	2.764390E+00	2.926240E+00
3.727920E+00	2.623510E+00	2.856340E+00
3.737610E+00	2.544960E+00	2.841750E+00
3.608250E+00	2.999980E+00	2.945380E+00
3.637760E+00	2.960320E+00	2.885120E+00
3.702990E+00	2.890200E+00	2.923050E+00
3.716890E+00	2.803790E+00	2.952630E+00
1.350010E+00	2.098940E+00	2.566860E+00
1.365510E+00	2.186700E+00	2.573000E+00
1.402370E+00	2.123960E+00	2.493110E+00
1.389440E+00	1.982500E+00	2.496610E+00
1.334770E+00	2.010360E+00	2.565400E+00
1.388540E+00	1.898900E+00	2.507210E+00
1.322070E+00	1.870620E+00	2.581370E+00
1.403530E+00	1.816070E+00	2.527740E+00
1.610190E+00	2.899370E+00	2.848150E+00
1.659420E+00	2.965630E+00	2.877070E+00
1.639840E+00	2.914350E+00	2.776260E+00
1.587090E+00	2.810570E+00	2.713140E+00
1.568910E+00	2.836120E+00	2.816390E+00
1.546490E+00	2.688710E+00	2.641510E+00
1.519170E+00	2.725220E+00	2.759850E+00
1.499830E+00	2.556350E+00	2.571920E+00
1.473230E+00	2.594820E+00	2.691140E+00
1.469810E+00	2.411410E+00	2.526640E+00
1.440440E+00	2.461310E+00	2.640080E+00
1.434040E+00	2.266940E+00	2.494470E+00
1.410230E+00	2.315660E+00	2.594570E+00
1.571970E+00	1.751790E+00	2.420690E+00
1.486400E+00	1.785900E+00	2.469640E+00
1.616020E+00	1.648250E+00	2.452690E+00
1.526090E+00	1.665010E+00	2.506190E+00
1.671870E+00	1.565480E+00	2.475970E+00
1.590750E+00	1.557350E+00	2.534030E+00
1.711810E+00	1.458120E+00	2.543320E+00
1.836180E+00	1.389880E+00	2.558900E+00
1.764800E+00	1.340300E+00	2.657830E+00
1.900520E+00	1.328930E+00	2.632380E+00
1.728580E+00	3.022150E+00	2.797090E+00
2.043450E+00	1.300680E+00	2.653790E+00
2.157810E+00	1.289710E+00	2.648340E+00
2.138750E+00	1.259470E+00	2.714420E+00
2.231070E+00	1.247810E+00	2.743000E+00
1.800900E+00	3.095820E+00	2.825940E+00
1.857390E+00	3.142540E+00	2.882700E+00
1.858920E+00	3.132810E+00	2.797670E+00
2.385740E+00	1.255270E+00	2.668060E+00
2.334500E+00	1.251200E+00	2.701820E+00
2.419800E+00	1.218370E+00	2.750070E+00
1.950300E+00	3.170860E+00	2.820240E+00
2.579740E+00	1.194950E+00	2.727400E+00
2.521170E+00	1.200160E+00	2.762640E+00
2.587230E+00	1.163540E+00	2.794250E+00
2.051330E+00	3.209880E+00	2.882190E+00
2.114420E+00	3.248200E+00	2.893800E+00
2.094650E+00	3.231770E+00	2.833320E+00
2.651070E+00	1.155350E+00	2.780350E+00
2.168770E+00	3.256320E+00	2.800470E+00
2.187770E+00	3.279530E+00	2.944980E+00
2.763920E+00	1.119480E+00	2.803240E+00
2.841810E+00	1.091730E+00	2.846410E+00
2.266130E+00	3.304080E+00	2.975410E+00
2.337670E+00	3.315040E+00	2.964140E+00
2.269230E+00	3.293870E+00	2.880980E+00
2.914270E+00	1.105150E+00	2.829520E+00
2.376710E+00	3.307270E+00	2.864260E+00
2.407240E+00	3.321000E+00	2.955170E+00
3.034940E+00	1.140450E+00	2.817960E+00
2.506070E+00	3.324020E+00	2.968090E+00
3.160000E+00	1.207660E+00	2.835260E+00
3.118600E+00	1.149070E+00	2.884700E+00
3.186740E+00	1.158560E+00	2.932280E+00
2.641180E+00	3.317510E+00	2.960000E+00
3.235620E+00	1.277470E+00	2.844540E+00
3.249420E+00	1.230610E+00	2.915640E+00
2.751430E+00	3.314920E+00	3.015380E+00
2.713130E+00	3.310830E+00	2.915980E+00
3.289700E+00	1.336100E+00	2.900150E+00
2.798110E+00	3.288740E+00	2.953830E+00
2.806850E+00	3.301220E+00	3.034410E+00
3.445730E+00	1.472330E+00	2.935340E+00
3.379040E+00	1.373740E+00	2.970280E+00
2.847800E+00	3.290470E+00	3.042090E+00
2.900130E+00	3.271500E+00	2.994540E+00
3.506460E+00	1.546580E+00	2.932240E+00
3.500480E+00	1.510300E+00	2.976290E+00
2.974480E+00	3.245680E+00	2.988100E+00
3.622420E+00	1.705380E+00	2.928730E+00
3.558920E+00	1.621580E+00	2.980690E+00
3.518760E+00	1.548060E+00	3.004370E+00
3.050000E+00	3.214850E+00	3.012510E+00
3.143270E+00	3.190260E+00	3.055080E+00
3.666000E+00	1.854360E+00	2.989100E+00
3.699310E+00	1.928500E+00	2.894020E+00
3.701060E+00	1.942440E+00	2.973430E+00
3.624410E+00	1.771120E+00	2.995830E+00
3.201440E+00	3.172260E+00	3.112220E+00
3.217650E+00	3.156630E+00	3.029010E+00
3.741760E+00	2.066640E+00	2.960830E+00
3.717400E+00	1.997550E+00	3.023190E+00
3.252120E+00	3.163950E+00	3.101090E+00
3.294310E+00	3.143590E+00	3.033100E+00
3.362900E+00	3.123440E+00	3.090900E+00
3.762830E+00	2.463280E+00	2.947070E+00
3.775190E+00	2.374610E+00	3.046520E+00
3.767040E+00	2.290970E+00	3.008880E+00
3.767160E+00	2.204030E+00	2.985930E+00
3.757520E+00	2.128160E+00	2.985410E+00
3.422030E+00	3.098580E+00	3.029260E+00
3.500690E+00	3.079560E+00	3.091290E+00
3.543920E+00	3.059440E+00	3.007900E+00
3.725760E+00	2.741310E+00	3.024130E+00
3.741130E+00	2.671490E+00	3.041680E+00
3.744260E+00	2.613920E+00	3.007400E+00
3.752910E+00	2.537730E+00	2.978760E+00
3.562870E+00	3.052440E+00	3.099630E+00
3.590000E+00	3.022010E+00	3.030740E+00
3.662920E+00	2.969460E+00	3.045010E+00
3.711720E+00	2.912100E+00	3.066990E+00
3.720110E+00	2.870750E+00	3.044070E+00
3.720490E+00	2.820880E+00	3.053580E+00
3.724670E+00	2.853790E+00	3.088210E+00
3.722370E+00	2.877650E+00	3.102380E+00
1.242660E+00	2.053800E+00	2.719420E+00
1.269410E+00	2.142410E+00	2.728170E+00
1.297150E+00	2.073990E+00	2.643370E+00
1.264790E+00	1.932570E+00	2.638860E+00
1.221530E+00	1.968210E+00	2.712330E+00
1.261360E+00	1.851040E+00	2.648270E+00
1.219020E+00	1.850850E+00	2.704990E+00
1.260420E+00	1.773060E+00	2.675290E+00
1.551890E+00	2.882910E+00	3.020020E+00
1.595830E+00	2.936960E+00	3.016740E+00
1.581180E+00	2.883700E+00	2.925490E+00
1.513120E+00	2.766740E+00	2.874430E+00
1.508580E+00	2.809640E+00	2.983010E+00
1.462850E+00	2.636040E+00	2.810170E+00
1.465100E+00	2.685200E+00	2.934800E+00
1.415560E+00	2.506100E+00	2.751050E+00
1.406870E+00	2.548410E+00	2.868300E+00
1.386630E+00	2.359940E+00	2.698450E+00
1.373370E+00	2.402930E+00	2.806320E+00
1.332500E+00	2.224840E+00	2.661400E+00
1.316720E+00	2.267080E+00	2.751580E+00
1.433930E+00	1.692520E+00	2.563580E+00
1.341320E+00	1.728340E+00	2.621620E+00
1.481420E+00	1.571980E+00	2.596120E+00
1.377270E+00	1.602440E+00	2.658820E+00
1.557570E+00	1.461120E+00	2.629160E+00
1.438900E+00	1.482770E+00	2.691400E+00
1.644810E+00	1.374070E+00	2.673260E+00
1.515430E+00	1.362770E+00	2.755770E+00
1.693590E+00	1.322170E+00	2.712820E+00
1.635700E+00	1.315210E+00	2.755100E+00
1.736970E+00	1.272680E+00	2.782170E+00
1.638230E+00	2.996790E+00	3.064220E+00
1.696800E+00	3.052620E+00	3.033260E+00
1.651180E+00	2.987060E+00	2.975430E+00
1.942870E+00	1.285530E+00	2.698400E+00
1.861080E+00	1.273800E+00	2.734150E+00
1.976980E+00	1.249450E+00	2.778230E+00
1.753210E+00	3.071830E+00	2.931820E+00
1.774890E+00	3.120360E+00	3.069990E+00
2.122460E+00	1.224270E+00	2.817230E+00
2.246330E+00	1.212260E+00	2.864180E+00
1.852930E+00	3.172710E+00	3.090120E+00
1.926150E+00	3.199080E+00	3.062950E+00
1.848020E+00	3.155470E+00	2.993570E+00
2.358360E+00	1.194800E+00	2.869210E+00
2.478840E+00	1.177010E+00	2.872470E+00
2.447330E+00	1.163600E+00	2.940610E+00
2.518630E+00	1.138000E+00	2.983590E+00
1.965210E+00	3.189430E+00	2.956170E+00
1.997020E+00	3.216040E+00	3.037910E+00
2.603380E+00	1.130610E+00	2.904020E+00
2.077480E+00	3.249260E+00	3.019910E+00
2.708100E+00	1.099840E+00	2.895280E+00
2.682180E+00	1.087230E+00	2.955220E+00
2.742330E+00	1.057880E+00	2.989720E+00
2.177340E+00	3.295370E+00	3.060120E+00
2.231560E+00	3.313520E+00	3.085680E+00
2.231960E+00	3.304870E+00	3.025000E+00
2.812600E+00	1.064010E+00	2.930940E+00
2.307690E+00	3.329040E+00	3.091070E+00
2.893810E+00	1.065200E+00	2.911210E+00
2.412560E+00	3.331240E+00	3.039110E+00
2.986460E+00	1.071970E+00	2.927750E+00
2.505450E+00	3.346590E+00	3.103440E+00
2.581960E+00	3.356960E+00	3.147540E+00
2.546370E+00	3.344110E+00	3.071080E+00
3.105540E+00	1.101570E+00	2.956870E+00
3.209010E+00	1.123620E+00	3.014600E+00
2.609640E+00	3.341880E+00	3.080950E+00
2.626400E+00	3.361130E+00	3.156990E+00
3.274340E+00	1.186910E+00	3.005780E+00
2.666850E+00	3.362500E+00	3.163070E+00
2.720910E+00	3.344600E+00	3.116680E+00
3.320570E+00	1.287760E+00	2.997440E+00
2.837540E+00	3.312550E+00	3.129650E+00
3.461020E+00	1.420860E+00	3.057000E+00
3.407060E+00	1.325830E+00	3.075770E+00
2.939960E+00	3.316790E+00	3.184720E+00
2.902210E+00	3.293720E+00	3.091770E+00
3.514710E+00	1.484920E+00	3.027810E+00
2.983990E+00	3.262380E+00	3.105270E+00
2.999020E+00	3.294730E+00	3.214480E+00
3.629310E+00	1.683100E+00	3.060120E+00
3.598850E+00	1.606160E+00	3.093370E+00
3.550370E+00	1.548510E+00	3.074850E+00
3.039850E+00	3.268900E+00	3.200970E+00
3.089030E+00	3.263980E+00	3.251210E+00
3.086360E+00	3.240220E+00	3.148160E+00
3.692380E+00	1.917270E+00	3.082680E+00
3.682430E+00	1.827180E+00	3.131830E+00
3.638340E+00	1.777170E+00	3.080230E+00
3.123290E+00	3.246730E+00	3.223440E+00
3.171630E+00	3.200880E+00	3.208920E+00
3.738100E+00	2.066950E+00	3.087570E+00
3.734780E+00	1.976210E+00	3.145230E+00
3.240730E+00	3.177880E+00	3.176910E+00
3.313960E+00	3.155730E+00	3.173840E+00
3.372930E+00	3.136750E+00	3.164980E+00
3.783380E+00	2.451410E+00	3.103450E+00
3.799620E+00	2.365760E+00	3.160560E+00
3.793020E+00	2.291890E+00	3.142990E+00
3.784530E+00	2.198160E+00	3.116400E+00
3.762730E+00	2.141630E+00	3.068430E+00
3.430130E+00	3.117950E+00	3.159160E+00
3.502720E+00	3.104500E+00	3.217530E+00
3.745810E+00	2.690320E+00	3.131020E+00
3.758630E+00	2.607890E+00	3.169500E+00
3.754010E+00	2.670670E+00	3.201330E+00
3.763410E+00	2.536980E+00	3.103350E+00
3.559300E+00	3.066170E+00	3.204630E+00
3.608320E+00	3.012840E+00	3.154990E+00
3.679800E+00	2.987880E+00	3.204020E+00
3.703510E+00	2.948270E+00	3.139670E+00
3.719630E+00	2.847150E+00	3.164700E+00
3.728970E+00	2.754960E+00	3.190960E+00
3.745500E+00	2.703690E+00	3.184230E+00
3.708680E+00	2.945110E+00	3.220740E+00
3.716980E+00	2.904840E+00	3.156200E+00
1.337220E+00	2.414390E+00	2.980560E+00
1.356900E+00	2.488890E+00	3.012160E+00
1.361260E+00	2.442160E+00	2.923740E+00
1.313880E+00	2.299670E+00	2.847620E+00
1.303160E+00	2.326830E+00	2.941900E+00
1.262430E+00	2.190770E+00	2.800480E+00
1.239850E+00	2.197360E+00	2.882450E+00
1.211460E+00	2.051060E+00	2.803340E+00
1.174820E+00	1.881790E+00	2.791930E+00
1.188320E+00	1.733580E+00	2.784920E+00
1.268490E+00	1.634280E+00	2.732740E+00
1.190970E+00	1.583310E+00	2.851860E+00
1.341280E+00	1.516830E+00	2.750610E+00
1.264300E+00	1.528060E+00	2.809780E+00
1.402360E+00	1.418240E+00	2.784130E+00
1.311950E+00	1.443900E+00	2.836720E+00
1.439080E+00	1.359510E+00	2.816880E+00
1.375570E+00	1.363870E+00	2.870400E+00
1.459500E+00	1.306980E+00	2.872730E+00
1.590540E+00	2.929680E+00	3.102730E+00
1.528230E+00	2.850660E+00	3.075780E+00
1.479750E+00	2.759240E+00	3.061870E+00
1.406670E+00	2.602000E+00	3.005040E+00
1.599330E+00	1.263450E+00	2.874370E+00
1.736790E+00	1.227050E+00	2.891800E+00
1.696060E+00	3.056770E+00	3.133770E+00
1.636230E+00	2.995330E+00	3.126290E+00
1.878370E+00	1.220220E+00	2.890420E+00
2.015040E+00	1.218390E+00	2.883250E+00
1.993300E+00	1.204460E+00	2.945280E+00
2.096710E+00	1.190240E+00	2.976490E+00
1.776900E+00	3.129170E+00	3.183810E+00
1.828130E+00	3.168820E+00	3.203980E+00
1.826910E+00	3.162010E+00	3.145880E+00
2.287930E+00	1.193340E+00	2.925080E+00
2.221610E+00	1.194030E+00	2.953860E+00
2.323050E+00	1.168650E+00	3.003720E+00
1.905510E+00	3.203420E+00	3.196670E+00
2.437490E+00	1.144300E+00	3.027550E+00
2.531560E+00	1.105440E+00	3.082180E+00
2.008790E+00	3.229240E+00	3.122590E+00
2.601500E+00	1.083820E+00	3.047940E+00
2.085990E+00	3.269670E+00	3.170960E+00
2.141130E+00	3.295330E+00	3.197460E+00
2.137370E+00	3.289050E+00	3.124500E+00
2.675710E+00	1.067180E+00	3.021520E+00
2.749950E+00	1.019400E+00	3.086670E+00
2.221990E+00	3.315620E+00	3.191170E+00
2.815000E+00	1.017730E+00	3.037590E+00
2.323480E+00	3.344140E+00	3.227610E+00
2.407270E+00	3.357100E+00	3.264350E+00
2.362770E+00	3.347720E+00	3.184190E+00
2.921690E+00	1.013180E+00	3.027820E+00
2.434960E+00	3.349650E+00	3.170670E+00
2.490790E+00	3.362780E+00	3.285450E+00
3.050690E+00	1.031680E+00	3.034630E+00
3.015310E+00	9.810060E-01	3.097610E+00
3.092900E+00	9.935370E-01	3.121100E+00
2.559560E+00	3.361260E+00	3.243500E+00
3.169300E+00	1.069850E+00	3.093870E+00
2.662440E+00	3.371050E+00	3.246420E+00
3.286290E+00	1.150810E+00	3.104340E+00
2.727870E+00	3.379070E+00	3.285420E+00
2.726970E+00	3.372220E+00	3.225900E+00
3.363590E+00	1.229970E+00	3.088920E+00
2.769100E+00	3.373040E+00	3.301620E+00
2.814240E+00	3.350080E+00	3.261720E+00
3.485300E+00	1.374790E+00	3.176540E+00
3.426610E+00	1.283370E+00	3.156560E+00
2.912240E+00	3.334330E+00	3.282030E+00
3.569350E+00	1.442800E+00	3.122070E+00
2.985400E+00	3.310560E+00	3.296210E+00
3.656870E+00	1.620740E+00	3.156140E+00
3.601320E+00	1.546310E+00	3.181760E+00
3.660940E+00	1.589930E+00	3.225770E+00
3.041040E+00	3.279940E+00	3.287290E+00
3.094820E+00	3.262930E+00	3.358830E+00
3.714710E+00	1.895840E+00	3.195920E+00
3.699140E+00	1.814920E+00	3.247840E+00
3.666230E+00	1.715890E+00	3.190840E+00
3.680100E+00	1.631930E+00	3.215000E+00
3.138010E+00	3.233900E+00	3.304450E+00
3.192000E+00	3.192210E+00	3.349410E+00
3.748210E+00	2.048900E+00	3.238800E+00
3.768710E+00	2.116440E+00	3.147940E+00
3.779790E+00	2.138810E+00	3.216700E+00
3.732840E+00	1.958430E+00	3.246580E+00
3.264570E+00	3.175740E+00	3.306080E+00
3.341810E+00	3.151890E+00	3.289850E+00
3.388230E+00	3.142460E+00	3.234670E+00
3.803870E+00	2.396520E+00	3.232380E+00
3.808120E+00	2.311410E+00	3.278220E+00
3.816570E+00	2.367650E+00	3.292190E+00
3.792240E+00	2.211850E+00	3.243200E+00
3.411470E+00	3.140190E+00	3.335960E+00
3.457280E+00	3.133510E+00	3.333100E+00
3.460240E+00	3.127110E+00	3.281590E+00
3.763720E+00	2.648880E+00	3.309160E+00
3.748160E+00	2.699730E+00	3.231110E+00
3.744820E+00	2.716310E+00	3.286760E+00
3.777070E+00	2.559470E+00	3.311930E+00
3.795850E+00	2.484500E+00	3.250380E+00
3.815360E+00	2.405300E+00	3.302130E+00
3.483300E+00	3.124720E+00	3.335580E+00
3.534400E+00	3.091240E+00	3.350340E+00
3.634460E+00	3.012470E+00	3.301940E+00
3.681940E+00	2.995220E+00	3.277720E+00
3.710800E+00	2.837560E+00	3.318950E+00
3.713860E+00	2.893710E+00	3.235800E+00
3.703840E+00	2.927730E+00	3.300780E+00
3.732360E+00	2.761060E+00	3.322650E+00
3.698110E+00	2.972960E+00	3.269010E+00
1.343610E+00	2.508320E+00	3.204930E+00
1.373970E+00	2.566810E+00	3.190620E+00
1.346890E+00	2.493780E+00	3.143670E+00
1.319830E+00	2.399030E+00	3.052670E+00
1.310910E+00	2.404300E+00	3.164030E+00
1.222830E+00	2.233510E+00	2.984610E+00
1.228300E+00	2.269450E+00	3.098100E+00
1.178770E+00	2.079010E+00	2.928100E+00
1.164510E+00	2.119010E+00	3.036790E+00
1.139880E+00	1.928310E+00	2.889940E+00
1.115170E+00	1.968100E+00	2.991090E+00
1.131580E+00	1.784590E+00	2.879120E+00
1.089600E+00	1.826530E+00	2.967610E+00
1.132050E+00	1.655010E+00	2.896820E+00
1.082040E+00	1.694450E+00	2.967860E+00
1.139450E+00	1.576290E+00	2.921640E+00
1.090790E+00	1.562770E+00	3.000770E+00
1.152670E+00	1.499060E+00	2.951130E+00
1.425280E+00	2.655280E+00	3.219730E+00
1.477900E+00	2.763260E+00	3.249130E+00
1.459450E+00	2.703560E+00	3.146290E+00
1.380190E+00	2.563890E+00	3.108590E+00
1.227140E+00	1.469340E+00	2.890890E+00
1.282640E+00	1.380020E+00	2.932520E+00
1.367650E+00	1.281070E+00	2.997810E+00
1.480370E+00	1.245410E+00	2.952840E+00
1.458750E+00	1.220680E+00	3.023580E+00
1.563420E+00	1.202320E+00	3.033880E+00
1.607570E+00	2.956380E+00	3.272160E+00
1.650240E+00	3.025720E+00	3.302350E+00
1.635160E+00	2.988870E+00	3.202380E+00
1.543490E+00	2.860480E+00	3.204410E+00
1.785470E+00	1.201920E+00	2.949740E+00
1.702350E+00	1.203040E+00	2.984380E+00
1.843900E+00	1.178940E+00	3.045770E+00
1.701550E+00	3.087990E+00	3.328380E+00
1.740630E+00	3.121940E+00	3.316830E+00
1.714750E+00	3.086970E+00	3.253010E+00
1.983510E+00	1.185980E+00	3.020860E+00
2.094150E+00	1.167390E+00	3.094870E+00
1.807930E+00	3.169560E+00	3.298350E+00
2.247120E+00	1.158640E+00	3.120820E+00
2.378590E+00	1.129930E+00	3.120000E+00
2.347180E+00	1.123860E+00	3.178720E+00
2.413610E+00	1.101190E+00	3.221300E+00
1.910970E+00	3.225950E+00	3.320400E+00
1.990270E+00	3.255250E+00	3.341310E+00
1.959600E+00	3.233650E+00	3.276930E+00
2.495070E+00	1.098800E+00	3.177390E+00
2.023110E+00	3.249220E+00	3.251430E+00
2.045620E+00	3.275470E+00	3.335950E+00
2.596990E+00	1.057460E+00	3.160880E+00
2.123140E+00	3.303390E+00	3.311210E+00
2.673540E+00	1.035140E+00	3.125890E+00
2.745440E+00	9.917840E-01	3.181780E+00
2.234790E+00	3.338810E+00	3.342770E+00
2.305270E+00	3.362460E+00	3.383850E+00
2.287710E+00	3.345860E+00	3.297070E+00
2.845210E+00	9.606390E-01	3.151830E+00
2.374860E+00	3.365990E+00	3.354910E+00
2.956980E+00	9.488280E-01	3.139190E+00
2.929550E+00	9.160090E-01	3.201160E+00
2.982430E+00	9.169750E-01	3.195820E+00
2.484810E+00	3.373300E+00	3.375970E+00
3.050260E+00	9.364200E-01	3.183000E+00
2.570660E+00	3.377910E+00	3.379440E+00
3.177600E+00	9.954050E-01	3.217270E+00
2.659370E+00	3.384230E+00	3.376470E+00
3.282970E+00	1.105080E+00	3.212360E+00
2.758710E+00	3.386070E+00	3.377000E+00
3.413300E+00	1.203330E+00	3.213670E+00
2.823080E+00	3.385450E+00	3.424390E+00
2.821250E+00	3.368100E+00	3.368220E+00
3.455030E+00	1.304310E+00	3.224510E+00
3.471880E+00	1.283370E+00	3.271140E+00
2.860920E+00	3.382690E+00	3.442770E+00
2.898040E+00	3.361620E+00	3.403040E+00
3.623530E+00	1.416720E+00	3.273830E+00
3.519850E+00	1.339540E+00	3.277320E+00
2.976800E+00	3.332470E+00	3.407310E+00
3.648870E+00	1.535930E+00	3.279930E+00
3.676620E+00	1.476830E+00	3.325930E+00
3.039530E+00	3.287390E+00	3.393620E+00
3.099160E+00	3.279750E+00	3.475300E+00
3.725420E+00	1.896700E+00	3.312740E+00
3.730330E+00	1.813140E+00	3.329020E+00
3.700250E+00	1.740280E+00	3.314770E+00
3.710660E+00	1.614500E+00	3.295300E+00
3.700790E+00	1.527060E+00	3.345360E+00
3.159050E+00	3.222260E+00	3.439110E+00
3.201220E+00	3.193940E+00	3.418730E+00
3.780970E+00	2.131790E+00	3.319900E+00
3.767090E+00	2.045650E+00	3.374560E+00
3.747160E+00	1.978800E+00	3.323480E+00
3.232920E+00	3.184260E+00	3.402860E+00
3.285270E+00	3.174360E+00	3.460080E+00
3.345000E+00	3.150240E+00	3.390580E+00
3.364140E+00	3.154430E+00	3.499070E+00
3.827190E+00	2.360210E+00	3.353880E+00
3.822820E+00	2.291280E+00	3.412290E+00
3.810570E+00	2.215730E+00	3.363900E+00
3.424860E+00	3.142080E+00	3.436520E+00
3.471560E+00	3.127650E+00	3.378030E+00
3.508620E+00	3.128170E+00	3.475780E+00
3.750700E+00	2.712490E+00	3.386600E+00
3.767460E+00	2.648410E+00	3.464110E+00
3.784940E+00	2.572000E+00	3.426040E+00
3.814330E+00	2.498580E+00	3.394270E+00
3.829150E+00	2.424350E+00	3.375100E+00
3.569250E+00	3.078910E+00	3.487840E+00
3.628930E+00	3.025600E+00	3.451970E+00
3.687790E+00	2.930810E+00	3.411640E+00
3.688240E+00	2.974940E+00	3.316630E+00
3.706570E+00	2.837570E+00	3.454950E+00
3.727800E+00	2.777640E+00	3.424870E+00
1.174730E+00	2.279580E+00	3.309380E+00
1.217210E+00	2.327630E+00	3.310670E+00
1.182380E+00	2.285620E+00	3.279030E+00
1.155570E+00	2.236800E+00	3.281170E+00
1.278900E+00	2.407130E+00	3.301750E+00
1.329980E+00	2.522810E+00	3.339610E+00
1.313830E+00	2.458500E+00	3.252140E+00
1.216960E+00	2.300050E+00	3.225390E+00
1.160160E+00	2.154110E+00	3.143950E+00
1.143400E+00	2.170410E+00	3.224090E+00
1.110540E+00	2.007450E+00	3.093580E+00
1.107100E+00	2.046020E+00	3.191110E+00
1.068570E+00	1.865770E+00	3.062110E+00
1.056410E+00	1.903110E+00	3.157090E+00
1.049620E+00	1.730280E+00	3.051930E+00
1.031080E+00	1.766090E+00	3.142890E+00
1.049220E+00	1.618830E+00	3.055900E+00
1.007460E+00	1.620420E+00	3.160570E+00
1.058100E+00	1.557840E+00	3.067140E+00
1.037030E+00	1.553290E+00	3.121340E+00
1.062910E+00	1.499100E+00	3.111100E+00
1.375270E+00	2.591370E+00	3.276420E+00
1.195850E+00	1.402800E+00	2.990890E+00
1.120380E+00	1.423450E+00	3.086080E+00
1.257430E+00	1.328540E+00	3.031340E+00
1.191660E+00	1.348450E+00	3.081740E+00
1.295890E+00	1.284960E+00	3.071630E+00
1.244270E+00	1.291630E+00	3.127440E+00
1.322060E+00	1.247080E+00	3.136260E+00
1.503930E+00	2.805490E+00	3.375170E+00
1.542140E+00	2.853850E+00	3.397660E+00
1.518200E+00	2.831880E+00	3.324620E+00
1.461610E+00	2.733280E+00	3.329670E+00
1.446340E+00	1.194760E+00	3.137610E+00
1.591720E+00	1.177460E+00	3.166200E+00
1.648360E+00	3.028420E+00	3.429250E+00
1.695970E+00	3.083380E+00	3.460150E+00
1.671090E+00	3.055430E+00	3.380780E+00
1.604680E+00	2.946980E+00	3.368520E+00
1.716260E+00	1.173370E+00	3.136010E+00
1.868210E+00	1.160720E+00	3.195930E+00
1.745040E+00	3.127330E+00	3.389830E+00
2.003890E+00	1.163530E+00	3.165990E+00
2.136340E+00	1.151740E+00	3.189120E+00
2.103490E+00	1.136590E+00	3.267460E+00
2.234530E+00	1.126470E+00	3.289990E+00
1.818790E+00	3.193480E+00	3.432150E+00
1.887270E+00	3.234980E+00	3.468310E+00
1.871790E+00	3.219520E+00	3.388550E+00
2.350770E+00	1.107840E+00	3.257120E+00
2.418820E+00	1.085060E+00	3.279270E+00
1.946480E+00	3.251110E+00	3.421680E+00
2.493820E+00	1.064460E+00	3.320250E+00
2.048730E+00	3.290920E+00	3.443890E+00
2.593370E+00	1.027010E+00	3.279400E+00
2.144650E+00	3.326890E+00	3.460190E+00
2.214570E+00	3.351120E+00	3.501370E+00
2.200650E+00	3.336640E+00	3.415790E+00
2.677270E+00	1.003490E+00	3.237410E+00
2.782610E+00	9.306070E-01	3.287640E+00
2.279080E+00	3.366100E+00	3.469430E+00
2.877440E+00	9.017880E-01	3.257590E+00
2.843270E+00	8.902170E-01	3.310810E+00
2.889470E+00	8.710030E-01	3.325010E+00
2.376700E+00	3.382630E+00	3.473400E+00
2.988530E+00	8.798930E-01	3.279010E+00
2.484100E+00	3.386100E+00	3.482860E+00
3.120830E+00	9.137730E-01	3.272660E+00
3.080970E+00	8.748350E-01	3.335510E+00
3.150370E+00	9.035980E-01	3.345800E+00
2.574930E+00	3.397240E+00	3.495980E+00
3.184140E+00	9.535930E-01	3.276280E+00
3.188100E+00	9.372170E-01	3.318320E+00
2.662590E+00	3.407190E+00	3.503590E+00
3.279740E+00	1.060200E+00	3.294410E+00
3.235210E+00	9.857150E-01	3.311760E+00
2.755530E+00	3.413240E+00	3.506910E+00
3.393500E+00	1.140710E+00	3.345640E+00
2.846220E+00	3.397400E+00	3.515240E+00
3.515690E+00	1.272510E+00	3.352970E+00
2.909930E+00	3.407070E+00	3.569850E+00
2.907540E+00	3.394850E+00	3.505890E+00
3.595190E+00	1.336710E+00	3.335730E+00
3.606930E+00	1.318420E+00	3.388650E+00
2.937270E+00	3.402870E+00	3.561240E+00
2.973470E+00	3.370010E+00	3.547110E+00
3.730810E+00	1.435500E+00	3.400290E+00
3.654820E+00	1.364140E+00	3.390630E+00
3.042020E+00	3.307630E+00	3.515900E+00
3.097060E+00	3.282900E+00	3.585890E+00
3.759300E+00	1.848410E+00	3.383420E+00
3.761590E+00	1.767100E+00	3.390600E+00
3.768490E+00	1.662610E+00	3.398480E+00
3.763570E+00	1.556940E+00	3.412240E+00
3.807370E+00	1.606720E+00	3.456480E+00
3.142070E+00	3.246010E+00	3.560850E+00
3.188420E+00	3.205530E+00	3.548970E+00
3.220370E+00	3.193260E+00	3.476690E+00
3.248940E+00	3.185030E+00	3.582810E+00
3.799010E+00	2.129730E+00	3.448480E+00
3.781590E+00	2.040720E+00	3.465790E+00
3.775490E+00	1.941500E+00	3.425830E+00
3.789440E+00	1.822350E+00	3.463820E+00
3.791440E+00	1.719110E+00	3.470440E+00
3.802030E+00	1.652780E+00	3.463330E+00
3.315010E+00	3.161890E+00	3.561750E+00
3.374670E+00	3.154110E+00	3.601750E+00
3.833720E+00	2.361570E+00	3.460520E+00
3.828240E+00	2.283860E+00	3.533400E+00
3.818610E+00	2.218070E+00	3.471270E+00
3.441860E+00	3.149240E+00	3.540860E+00
3.511110E+00	3.138400E+00	3.595330E+00
3.749770E+00	2.724220E+00	3.508680E+00
3.773420E+00	2.657810E+00	3.592330E+00
3.791100E+00	2.580770E+00	3.551160E+00
3.817390E+00	2.509430E+00	3.512960E+00
3.832240E+00	2.436990E+00	3.487200E+00
3.558680E+00	3.103470E+00	3.562830E+00
3.636980E+00	3.055330E+00	3.591030E+00
3.681620E+00	2.963740E+00	3.559900E+00
3.700630E+00	2.867300E+00	3.551880E+00
3.725460E+00	2.796120E+00	3.536870E+00
1.291420E+00	2.502370E+00	3.499380E+00
1.339470E+00	2.582790E+00	3.513900E+00
1.301640E+00	2.501620E+00	3.457810E+00
1.284590E+00	2.429450E+00	3.383750E+00
1.266990E+00	2.419820E+00	3.466770E+00
1.175850E+00	2.269950E+00	3.376270E+00
1.110960E+00	2.107790E+00	3.289430E+00
1.106830E+00	2.110040E+00	3.379510E+00
1.049550E+00	1.944310E+00	3.250520E+00
1.055610E+00	1.981340E+00	3.343340E+00
1.011330E+00	1.802700E+00	3.232260E+00
1.004520E+00	1.841290E+00	3.320780E+00
9.866310E-01	1.681610E+00	3.224680E+00
9.713630E-01	1.692280E+00	3.330130E+00
9.802970E-01	1.615600E+00	3.231060E+00
9.687400E-01	1.614160E+00	3.286420E+00
9.780690E-01	1.556270E+00	3.269930E+00
1.342790E+00	2.560940E+00	3.429050E+00
1.399250E+00	2.654830E+00	3.480500E+00
1.014790E+00	1.477640E+00	3.231230E+00
1.063820E+00	1.432210E+00	3.177760E+00
1.049830E+00	1.407780E+00	3.239280E+00
1.092010E+00	1.369670E+00	3.221450E+00
1.450240E+00	2.736820E+00	3.483220E+00
1.503440E+00	2.827890E+00	3.522640E+00
1.491660E+00	2.792480E+00	3.429720E+00
1.415270E+00	2.658100E+00	3.398990E+00
1.167280E+00	1.321510E+00	3.182300E+00
1.248800E+00	1.234150E+00	3.264250E+00
1.347300E+00	1.203230E+00	3.220430E+00
1.338510E+00	1.189770E+00	3.285130E+00
1.419820E+00	1.163990E+00	3.278730E+00
1.623360E+00	3.005730E+00	3.591220E+00
1.660830E+00	3.060740E+00	3.583570E+00
1.634370E+00	3.010140E+00	3.502000E+00
1.569350E+00	2.891720E+00	3.467670E+00
1.584630E+00	2.924340E+00	3.560590E+00
1.671880E+00	1.159800E+00	3.238390E+00
1.573250E+00	1.153180E+00	3.277360E+00
1.690870E+00	1.143050E+00	3.307780E+00
1.708390E+00	3.110100E+00	3.633200E+00
1.758830E+00	3.160170E+00	3.606780E+00
1.703380E+00	3.101420E+00	3.547000E+00
1.789110E+00	1.138790E+00	3.287990E+00
1.767620E+00	3.159490E+00	3.508890E+00
1.807530E+00	3.204260E+00	3.592530E+00
1.993060E+00	1.130110E+00	3.326720E+00
2.150150E+00	1.114510E+00	3.358960E+00
2.260670E+00	1.091910E+00	3.430210E+00
1.847770E+00	3.223390E+00	3.534180E+00
2.366430E+00	1.075570E+00	3.384730E+00
2.417400E+00	1.075340E+00	3.325390E+00
1.956760E+00	3.273240E+00	3.558730E+00
2.453960E+00	1.057740E+00	3.394550E+00
2.529930E+00	1.025280E+00	3.453770E+00
2.057770E+00	3.315800E+00	3.579430E+00
2.122270E+00	3.340610E+00	3.603330E+00
2.107760E+00	3.325900E+00	3.529680E+00
2.600340E+00	9.938210E-01	3.405970E+00
2.174230E+00	3.348290E+00	3.560360E+00
2.680440E+00	9.672760E-01	3.357750E+00
2.758640E+00	9.068940E-01	3.425090E+00
2.264770E+00	3.384860E+00	3.604480E+00
2.834690E+00	8.758840E-01	3.374770E+00
2.923580E+00	8.401710E-01	3.414360E+00
2.364500E+00	3.397560E+00	3.576910E+00
3.021550E+00	8.504430E-01	3.389130E+00
2.986350E+00	8.321790E-01	3.440630E+00
3.042980E+00	8.388700E-01	3.473820E+00
2.478310E+00	3.400170E+00	3.589560E+00
3.123310E+00	8.737430E-01	3.422980E+00
2.573270E+00	3.410610E+00	3.607890E+00
3.236000E+00	9.518050E-01	3.403890E+00
2.664040E+00	3.420560E+00	3.622430E+00
3.310840E+00	1.063600E+00	3.382860E+00
3.327840E+00	1.052950E+00	3.470180E+00
2.752260E+00	3.426590E+00	3.630130E+00
3.368030E+00	1.113870E+00	3.402800E+00
3.363030E+00	1.100980E+00	3.439850E+00
2.831190E+00	3.413490E+00	3.635510E+00
3.512590E+00	1.199150E+00	3.486510E+00
3.413100E+00	1.128680E+00	3.433820E+00
2.897950E+00	3.413030E+00	3.638690E+00
3.633100E+00	1.314750E+00	3.472630E+00
2.946090E+00	3.403650E+00	3.623940E+00
2.995350E+00	3.371520E+00	3.692340E+00
3.709740E+00	1.368420E+00	3.461450E+00
3.714770E+00	1.353310E+00	3.510790E+00
3.058650E+00	3.306810E+00	3.660270E+00
3.101920E+00	3.281120E+00	3.647770E+00
3.809590E+00	1.561520E+00	3.490060E+00
3.776890E+00	1.496500E+00	3.500410E+00
3.785940E+00	1.386380E+00	3.519580E+00
3.127540E+00	3.257410E+00	3.634740E+00
3.175650E+00	3.212910E+00	3.662320E+00
3.249160E+00	3.193500E+00	3.700020E+00
3.795720E+00	2.081450E+00	3.533560E+00
3.793970E+00	1.997510E+00	3.534640E+00
3.800680E+00	1.895800E+00	3.548180E+00
3.830340E+00	1.767040E+00	3.572120E+00
3.825320E+00	1.850340E+00	3.597990E+00
3.833670E+00	1.625170E+00	3.532690E+00
3.824050E+00	1.538670E+00	3.550050E+00
3.309250E+00	3.165000E+00	3.654140E+00
3.378480E+00	3.168160E+00	3.697520E+00
3.845510E+00	2.377850E+00	3.589960E+00
3.844880E+00	2.283240E+00	3.659620E+00
3.831620E+00	2.170120E+00	3.588360E+00
3.815880E+00	2.051620E+00	3.613140E+00
3.823900E+00	1.960040E+00	3.611230E+00
3.825260E+00	1.895170E+00	3.616650E+00
3.448090E+00	3.154250E+00	3.647070E+00
3.514760E+00	3.151680E+00	3.688820E+00
3.749940E+00	2.742030E+00	3.641580E+00
3.776800E+00	2.662740E+00	3.714220E+00
3.803360E+00	2.591810E+00	3.667010E+00
3.833550E+00	2.513340E+00	3.632560E+00
3.838940E+00	2.455160E+00	3.577730E+00
3.577460E+00	3.110240E+00	3.669460E+00
3.655640E+00	3.081630E+00	3.695590E+00
3.673300E+00	3.041200E+00	3.663030E+00
3.687510E+00	2.983790E+00	3.665280E+00
3.710080E+00	2.886400E+00	3.692420E+00
3.706630E+00	2.947090E+00	3.714380E+00
3.723590E+00	2.817310E+00	3.627150E+00
3.684970E+00	3.030420E+00	3.718140E+00
3.700710E+00	2.981560E+00	3.727630E+00
1.307420E+00	2.579670E+00	3.690580E+00
1.347560E+00	2.633480E+00	3.671920E+00
1.307170E+00	2.571410E+00	3.636640E+00
1.277900E+00	2.493070E+00	3.563400E+00
1.266980E+00	2.498620E+00	3.659500E+00
1.201690E+00	2.327080E+00	3.510630E+00
1.222410E+00	2.372280E+00	3.614710E+00
1.122370E+00	2.173810E+00	3.466190E+00
1.133030E+00	2.228580E+00	3.568310E+00
1.069940E+00	2.022050E+00	3.437190E+00
1.081520E+00	2.074530E+00	3.532310E+00
1.014600E+00	1.883440E+00	3.412740E+00
1.021790E+00	1.928660E+00	3.506300E+00
9.830710E-01	1.762950E+00	3.396970E+00
9.803220E-01	1.783260E+00	3.504800E+00
9.677230E-01	1.696540E+00	3.399340E+00
9.653110E-01	1.702980E+00	3.451840E+00
9.580420E-01	1.638650E+00	3.436300E+00
1.353540E+00	2.626020E+00	3.604970E+00
1.407340E+00	2.733100E+00	3.683260E+00
9.680290E-01	1.545060E+00	3.399240E+00
9.841510E-01	1.491990E+00	3.332890E+00
9.870830E-01	1.473250E+00	3.400300E+00
1.008050E+00	1.430020E+00	3.375850E+00
1.428540E+00	2.732420E+00	3.568780E+00
1.464100E+00	2.807390E+00	3.646710E+00
1.056350E+00	1.369290E+00	3.327450E+00
1.140600E+00	1.289260E+00	3.312010E+00
1.110220E+00	1.290630E+00	3.445130E+00
1.197580E+00	1.240240E+00	3.346100E+00
1.174040E+00	1.245500E+00	3.404300E+00
1.243420E+00	1.208630E+00	3.404090E+00
1.504940E+00	2.849310E+00	3.661840E+00
1.544610E+00	2.887970E+00	3.680030E+00
1.521040E+00	2.857130E+00	3.613740E+00
1.356850E+00	1.167760E+00	3.376620E+00
1.513530E+00	1.130400E+00	3.389410E+00
1.452710E+00	1.112620E+00	3.505510E+00
1.592250E+00	1.104300E+00	3.490520E+00
1.654150E+00	3.052940E+00	3.660160E+00
1.598810E+00	2.959790E+00	3.662100E+00
1.722080E+00	1.116440E+00	3.413850E+00
1.756240E+00	3.162170E+00	3.696670E+00
1.707840E+00	3.110330E+00	3.725400E+00
1.878770E+00	1.116570E+00	3.390880E+00
1.894370E+00	1.094530E+00	3.472770E+00
1.988020E+00	1.101020E+00	3.445520E+00
1.807950E+00	3.210510E+00	3.678740E+00
2.136640E+00	1.086330E+00	3.474500E+00
2.278930E+00	1.059020E+00	3.542550E+00
1.873750E+00	3.248150E+00	3.642660E+00
2.368420E+00	1.047020E+00	3.513930E+00
1.960700E+00	3.297750E+00	3.709870E+00
2.030390E+00	3.331520E+00	3.722760E+00
2.019350E+00	3.313940E+00	3.651630E+00
2.456180E+00	1.039610E+00	3.487870E+00
2.543320E+00	9.940930E-01	3.568760E+00
2.093860E+00	3.344040E+00	3.684440E+00
2.610450E+00	9.621820E-01	3.527480E+00
2.186580E+00	3.364000E+00	3.664200E+00
2.679720E+00	9.376450E-01	3.481100E+00
2.756020E+00	8.810450E-01	3.544590E+00
2.258880E+00	3.408510E+00	3.732920E+00
2.340020E+00	3.431410E+00	3.742370E+00
2.298700E+00	3.415520E+00	3.681080E+00
2.829590E+00	8.532540E-01	3.484740E+00
2.899030E+00	8.203970E-01	3.544600E+00
2.354530E+00	3.417980E+00	3.666190E+00
2.429300E+00	3.433880E+00	3.744650E+00
2.973930E+00	8.227530E-01	3.505750E+00
3.044940E+00	8.282870E-01	3.573480E+00
2.461740E+00	3.421140E+00	3.681610E+00
2.480510E+00	3.441600E+00	3.745310E+00
3.125940E+00	8.645210E-01	3.539290E+00
2.517640E+00	3.448310E+00	3.750580E+00
2.562390E+00	3.438200E+00	3.716310E+00
3.218770E+00	9.188940E-01	3.512870E+00
2.663440E+00	3.440910E+00	3.735570E+00
3.295280E+00	9.865200E-01	3.510600E+00
2.753670E+00	3.450290E+00	3.743930E+00
3.367300E+00	1.087020E+00	3.583640E+00
3.412130E+00	1.118210E+00	3.499890E+00
3.481200E+00	1.161630E+00	3.594210E+00
2.826800E+00	3.437190E+00	3.745080E+00
3.584090E+00	1.212210E+00	3.608430E+00
2.890360E+00	3.431530E+00	3.740510E+00
3.639710E+00	1.277730E+00	3.586000E+00
2.947570E+00	3.422690E+00	3.725190E+00
2.997530E+00	3.394540E+00	3.803680E+00
3.718790E+00	1.344440E+00	3.570650E+00
3.040800E+00	3.343850E+00	3.765140E+00
3.100790E+00	3.311450E+00	3.779820E+00
3.119580E+00	3.272220E+00	3.693050E+00
3.150730E+00	3.253110E+00	3.749990E+00
3.812490E+00	1.471070E+00	3.592520E+00
3.816140E+00	1.378510E+00	3.627830E+00
3.203050E+00	3.219400E+00	3.762220E+00
3.250820E+00	3.209680E+00	3.765160E+00
3.841890E+00	1.834770E+00	3.660830E+00
3.854970E+00	1.744910E+00	3.672660E+00
3.858640E+00	1.653760E+00	3.647300E+00
3.855800E+00	1.548670E+00	3.624880E+00
3.307730E+00	3.190580E+00	3.753990E+00
3.377470E+00	3.188610E+00	3.761780E+00
3.849580E+00	2.380050E+00	3.746400E+00
3.850390E+00	2.439790E+00	3.654790E+00
3.846160E+00	2.470920E+00	3.720800E+00
3.849900E+00	2.277540E+00	3.765030E+00
3.847120E+00	2.194720E+00	3.729780E+00
3.836100E+00	2.091000E+00	3.708170E+00
3.836600E+00	1.986900E+00	3.694140E+00
3.836590E+00	1.915500E+00	3.669130E+00
3.455780E+00	3.181970E+00	3.753650E+00
3.568030E+00	3.152620E+00	3.781520E+00
3.753650E+00	2.743810E+00	3.794880E+00
3.733460E+00	2.801320E+00	3.706880E+00
3.729970E+00	2.826620E+00	3.777810E+00
3.778940E+00	2.658230E+00	3.808460E+00
3.799000E+00	2.601040E+00	3.769860E+00
3.826770E+00	2.535640E+00	3.739700E+00
3.626420E+00	3.145700E+00	3.786270E+00
3.632190E+00	3.126470E+00	3.752490E+00
3.709400E+00	2.953340E+00	3.780950E+00
3.719800E+00	2.886220E+00	3.825760E+00
3.648980E+00	3.133560E+00	3.789220E+00
3.672180E+00	3.085270E+00	3.798460E+00
3.694910E+00	3.009840E+00	3.770720E+00
1.217070E+00	2.394300E+00	3.772320E+00
1.241840E+00	2.457240E+00	3.780580E+00
1.233110E+00	2.408000E+00	3.714110E+00
1.159740E+00	2.275550E+00	3.667610E+00
1.178430E+00	2.317120E+00	3.756230E+00
1.101240E+00	2.130240E+00	3.629890E+00
1.118930E+00	2.185440E+00	3.725250E+00
1.041990E+00	1.979500E+00	3.602270E+00
1.074410E+00	2.038560E+00	3.700550E+00
9.958550E-01	1.856580E+00	3.581910E+00
1.018350E+00	1.884160E+00	3.700310E+00
9.761570E-01	1.787040E+00	3.578000E+00
9.896610E-01	1.794480E+00	3.640060E+00
9.702950E-01	1.725700E+00	3.612300E+00
1.347820E+00	2.641010E+00	3.752140E+00
1.275030E+00	2.528300E+00	3.739320E+00
9.511100E-01	1.651440E+00	3.543750E+00
9.515150E-01	1.570790E+00	3.514200E+00
9.625430E-01	1.554010E+00	3.639040E+00
9.638570E-01	1.491050E+00	3.564800E+00
1.405570E+00	2.753710E+00	3.779140E+00
1.453560E+00	2.820700E+00	3.782060E+00
1.431740E+00	2.792180E+00	3.737190E+00
9.892430E-01	1.434960E+00	3.492630E+00
1.041330E+00	1.356050E+00	3.476710E+00
1.033900E+00	1.364290E+00	3.606320E+00
1.080570E+00	1.307940E+00	3.515590E+00
1.070130E+00	1.315820E+00	3.571880E+00
1.113750E+00	1.267650E+00	3.563890E+00
1.485790E+00	2.842200E+00	3.718570E+00
1.530620E+00	2.881980E+00	3.819680E+00
1.187850E+00	1.213220E+00	3.515170E+00
1.314520E+00	1.155150E+00	3.514960E+00
1.278270E+00	1.160240E+00	3.636410E+00
1.397240E+00	1.116550E+00	3.559240E+00
1.372230E+00	1.121190E+00	3.610950E+00
1.458900E+00	1.088410E+00	3.616800E+00
1.585560E+00	2.946420E+00	3.823280E+00
1.606470E+00	2.982480E+00	3.806370E+00
1.578260E+00	2.935210E+00	3.754640E+00
1.704790E+00	1.081130E+00	3.538550E+00
1.598080E+00	1.074590E+00	3.603680E+00
1.778940E+00	1.047880E+00	3.634880E+00
1.646890E+00	3.042680E+00	3.783990E+00
1.855890E+00	1.065480E+00	3.553210E+00
1.982560E+00	1.042040E+00	3.618770E+00
1.906750E+00	1.035840E+00	3.646900E+00
2.022900E+00	1.019670E+00	3.696200E+00
1.757310E+00	3.163230E+00	3.788450E+00
1.714610E+00	3.117230E+00	3.803260E+00
2.029680E+00	1.064160E+00	3.552910E+00
2.095320E+00	1.028720E+00	3.650680E+00
1.798510E+00	3.206510E+00	3.764030E+00
2.232820E+00	1.032830E+00	3.647110E+00
1.877930E+00	3.261270E+00	3.782660E+00
2.369440E+00	1.015460E+00	3.631960E+00
2.015430E+00	3.336200E+00	3.793670E+00
1.956630E+00	3.309680E+00	3.808170E+00
2.465060E+00	1.011700E+00	3.603440E+00
2.554780E+00	9.683620E-01	3.685730E+00
2.077820E+00	3.352840E+00	3.771750E+00
2.622180E+00	9.368120E-01	3.644830E+00
2.175090E+00	3.379140E+00	3.797960E+00
2.687350E+00	9.125970E-01	3.599500E+00
2.762990E+00	8.587070E-01	3.663610E+00
2.318880E+00	3.439530E+00	3.828660E+00
2.249330E+00	3.421820E+00	3.832430E+00
2.827790E+00	8.319850E-01	3.603530E+00
2.898700E+00	7.994410E-01	3.659830E+00
2.414840E+00	3.443720E+00	3.830900E+00
2.969910E+00	8.065500E-01	3.611270E+00
3.049840E+00	8.110680E-01	3.681660E+00
2.504640E+00	3.457150E+00	3.822680E+00
3.128790E+00	8.505610E-01	3.649660E+00
2.572180E+00	3.468620E+00	3.865740E+00
2.570790E+00	3.460170E+00	3.809200E+00
3.215640E+00	9.098930E-01	3.622930E+00
2.606680E+00	3.465000E+00	3.861190E+00
2.655870E+00	3.455790E+00	3.857570E+00
3.299360E+00	9.794180E-01	3.602840E+00
2.750820E+00	3.460070E+00	3.855280E+00
3.457740E+00	1.140750E+00	3.691910E+00
3.367760E+00	1.067290E+00	3.698570E+00
2.833120E+00	3.447720E+00	3.860900E+00
3.565110E+00	1.207800E+00	3.695910E+00
2.881210E+00	3.442410E+00	3.824290E+00
3.643650E+00	1.277910E+00	3.691540E+00
2.940670E+00	3.436720E+00	3.844610E+00
3.002090E+00	3.403410E+00	3.913300E+00
3.725390E+00	1.337780E+00	3.668600E+00
3.052570E+00	3.355930E+00	3.859230E+00
3.117550E+00	3.330670E+00	3.888070E+00
3.162270E+00	3.265680E+00	3.825000E+00
3.824300E+00	1.476260E+00	3.698100E+00
3.817230E+00	1.381040E+00	3.730980E+00
3.183630E+00	3.284730E+00	3.902130E+00
3.231030E+00	3.271800E+00	3.899920E+00
3.245140E+00	3.238670E+00	3.833300E+00
3.860250E+00	1.782130E+00	3.738510E+00
3.862790E+00	1.686870E+00	3.750560E+00
3.870340E+00	1.749830E+00	3.795450E+00
3.878030E+00	1.564730E+00	3.728450E+00
3.284790E+00	3.263170E+00	3.903750E+00
3.356010E+00	3.252370E+00	3.921610E+00
3.365440E+00	3.215330E+00	3.839490E+00
3.842670E+00	2.483160E+00	3.826240E+00
3.860090E+00	2.397470E+00	3.891010E+00
3.860800E+00	2.305710E+00	3.854910E+00
3.861450E+00	2.212780E+00	3.836930E+00
3.853070E+00	2.115050E+00	3.816620E+00
3.848940E+00	2.006720E+00	3.797140E+00
3.846870E+00	1.882840E+00	3.765930E+00
3.867430E+00	1.798770E+00	3.791610E+00
3.426270E+00	3.235550E+00	3.910880E+00
3.491320E+00	3.227360E+00	3.961690E+00
3.497040E+00	3.196120E+00	3.870230E+00
3.732500E+00	2.820420E+00	3.875790E+00
3.750460E+00	2.755170E+00	3.943730E+00
3.776550E+00	2.682330E+00	3.895460E+00
3.800600E+00	2.608770E+00	3.870250E+00
3.819760E+00	2.554380E+00	3.818630E+00
3.552750E+00	3.182610E+00	3.955170E+00
3.612580E+00	3.141450E+00	3.900380E+00
3.638000E+00	3.138310E+00	3.818990E+00
3.658150E+00	3.116660E+00	3.858580E+00
3.703360E+00	2.957820E+00	3.914770E+00
3.692640E+00	3.008980E+00	3.831700E+00
3.678420E+00	3.047510E+00	3.889290E+00
3.722310E+00	2.878860E+00	3.921210E+00
3.672240E+00	3.089400E+00	3.865250E+00
1.217260E+00	2.398450E+00	3.919900E+00
1.243510E+00	2.471620E+00	3.902100E+00
1.216150E+00	2.390440E+00	3.836870E+00
1.136100E+00	2.245240E+00	3.815800E+00
1.172530E+00	2.304370E+00	3.903740E+00
1.093710E+00	2.105840E+00	3.792540E+00
1.118920E+00	2.180250E+00	3.888490E+00
1.045710E+00	1.975430E+00	3.776640E+00
1.077480E+00	2.045990E+00	3.870420E+00
1.017730E+00	1.899230E+00	3.777350E+00
1.032340E+00	1.927850E+00	3.853260E+00
1.007810E+00	1.840190E+00	3.814280E+00
1.280330E+00	2.546830E+00	3.935950E+00
1.331870E+00	2.620020E+00	3.915270E+00
1.285050E+00	2.546480E+00	3.840180E+00
9.918910E-01	1.732810E+00	3.762100E+00
9.695680E-01	1.634260E+00	3.683970E+00
9.754040E-01	1.640820E+00	3.772800E+00
9.710150E-01	1.574380E+00	3.710160E+00
9.744760E-01	1.588260E+00	3.775580E+00
9.792020E-01	1.531990E+00	3.755600E+00
1.372840E+00	2.693070E+00	3.951600E+00
1.409240E+00	2.762050E+00	3.934500E+00
1.375870E+00	2.691630E+00	3.862250E+00
1.002400E+00	1.422440E+00	3.628200E+00
9.980670E-01	1.461880E+00	3.731000E+00
1.028000E+00	1.388380E+00	3.666620E+00
1.024020E+00	1.403480E+00	3.713320E+00
1.051060E+00	1.359920E+00	3.716890E+00
1.448850E+00	2.810430E+00	3.870630E+00
1.105420E+00	1.286500E+00	3.694470E+00
1.177000E+00	1.212650E+00	3.647190E+00
1.159900E+00	1.226680E+00	3.717100E+00
1.234360E+00	1.176760E+00	3.689850E+00
1.204660E+00	1.189710E+00	3.739020E+00
1.278030E+00	1.148230E+00	3.745250E+00
1.542340E+00	2.893420E+00	3.926910E+00
1.588350E+00	2.958350E+00	3.930950E+00
1.577260E+00	2.934680E+00	3.873030E+00
1.411960E+00	1.091480E+00	3.739360E+00
1.539190E+00	1.055730E+00	3.706700E+00
1.512420E+00	1.046920E+00	3.774030E+00
1.589280E+00	1.034300E+00	3.792000E+00
1.614260E+00	2.995970E+00	3.875360E+00
1.703850E+00	1.036240E+00	3.742090E+00
1.674000E+00	3.074510E+00	3.921390E+00
1.726360E+00	3.128100E+00	3.920420E+00
1.704610E+00	3.104790E+00	3.858630E+00
1.902730E+00	1.016310E+00	3.744970E+00
2.063580E+00	9.987940E-01	3.781960E+00
1.750440E+00	3.151990E+00	3.868100E+00
2.183050E+00	1.004360E+00	3.742860E+00
1.813900E+00	3.220640E+00	3.883150E+00
2.252790E+00	1.008890E+00	3.718630E+00
2.281960E+00	9.970200E-01	3.755450E+00
1.896140E+00	3.281490E+00	3.907440E+00
1.948510E+00	3.321820E+00	3.931520E+00
1.935740E+00	3.303620E+00	3.863680E+00
2.358660E+00	9.857060E-01	3.756980E+00
2.288480E+00	1.005700E+00	3.721730E+00
1.998740E+00	3.342170E+00	3.887360E+00
2.471910E+00	9.827180E-01	3.724430E+00
2.566840E+00	9.426690E-01	3.803170E+00
2.085170E+00	3.365300E+00	3.859210E+00
2.632160E+00	9.115430E-01	3.763300E+00
2.175120E+00	3.398480E+00	3.939590E+00
2.235920E+00	3.438790E+00	3.963740E+00
2.223680E+00	3.418020E+00	3.890040E+00
2.697500E+00	8.863980E-01	3.718020E+00
2.776340E+00	8.395030E-01	3.785410E+00
2.292940E+00	3.449190E+00	3.927190E+00
2.836530E+00	8.118280E-01	3.726290E+00
2.907090E+00	7.870710E-01	3.763660E+00
2.393870E+00	3.455620E+00	3.928770E+00
2.974420E+00	7.886180E-01	3.721070E+00
3.057140E+00	7.978190E-01	3.790950E+00
2.480120E+00	3.468940E+00	3.926210E+00
3.135790E+00	8.399260E-01	3.759940E+00
2.555750E+00	3.475840E+00	3.927740E+00
3.221180E+00	9.018200E-01	3.734240E+00
2.618020E+00	3.468310E+00	3.919580E+00
2.682990E+00	3.469620E+00	3.988610E+00
3.303540E+00	9.699220E-01	3.710770E+00
2.747950E+00	3.471770E+00	3.960940E+00
3.449900E+00	1.132910E+00	3.795580E+00
3.376190E+00	1.054050E+00	3.801950E+00
2.817300E+00	3.458050E+00	3.957180E+00
3.546320E+00	1.202660E+00	3.791890E+00
2.876960E+00	3.451330E+00	3.955500E+00
2.899120E+00	3.447290E+00	3.899130E+00
2.949510E+00	3.454130E+00	3.981210E+00
3.641720E+00	1.289130E+00	3.803840E+00
3.011380E+00	3.419830E+00	3.988530E+00
3.729240E+00	1.343390E+00	3.762770E+00
3.067060E+00	3.387110E+00	3.969070E+00
3.155760E+00	3.357570E+00	3.980910E+00
3.831710E+00	1.485840E+00	3.835680E+00
3.812190E+00	1.377710E+00	3.794650E+00
3.206890E+00	3.354820E+00	4.009900E+00
3.228950E+00	3.310090E+00	3.955960E+00
3.873830E+00	1.698920E+00	3.828270E+00
3.897010E+00	1.597310E+00	3.824400E+00
3.889660E+00	1.552330E+00	3.865230E+00
3.259380E+00	3.357860E+00	4.019260E+00
3.317750E+00	3.342490E+00	4.037030E+00
3.312610E+00	3.298140E+00	3.976820E+00
3.849040E+00	2.490180E+00	3.978830E+00
3.829470E+00	2.544620E+00	3.890480E+00
3.815290E+00	2.583060E+00	3.965800E+00
3.862280E+00	2.395190E+00	3.991740E+00
3.871900E+00	2.321450E+00	3.960610E+00
3.879340E+00	2.232450E+00	3.938440E+00
3.875800E+00	2.135060E+00	3.919960E+00
3.870380E+00	2.033800E+00	3.900770E+00
3.873240E+00	1.923850E+00	3.887750E+00
3.880820E+00	1.784030E+00	3.868230E+00
3.886460E+00	1.667760E+00	3.889390E+00
3.905290E+00	1.591290E+00	3.884240E+00
3.368460E+00	3.315820E+00	4.027650E+00
3.413920E+00	3.275830E+00	3.980900E+00
3.491840E+00	3.258200E+00	4.040040E+00
3.728030E+00	2.837250E+00	4.004230E+00
3.746190E+00	2.768970E+00	4.082790E+00
3.770620E+00	2.693080E+00	4.011250E+00
3.790930E+00	2.639720E+00	3.953050E+00
3.556300E+00	3.208110E+00	4.030980E+00
3.621280E+00	3.157640E+00	4.012150E+00
3.665820E+00	3.059930E+00	4.003600E+00
3.662950E+00	3.094890E+00	3.904940E+00
3.708800E+00	2.962050E+00	4.058820E+00
3.720690E+00	2.905540E+00	3.992450E+00
1.245680E+00	2.468010E+00	3.981270E+00
1.210150E+00	2.363680E+00	3.976920E+00
1.165400E+00	2.266180E+00	3.988160E+00
1.122310E+00	2.133720E+00	3.976820E+00
1.080410E+00	2.000170E+00	3.962820E+00
1.042970E+00	1.866050E+00	3.963420E+00
1.006070E+00	1.782230E+00	3.873620E+00
1.025560E+00	1.780220E+00	3.945770E+00
1.011210E+00	1.724560E+00	3.913680E+00
1.328420E+00	2.615980E+00	3.992990E+00
1.278440E+00	2.545860E+00	3.990680E+00
9.962480E-01	1.632480E+00	3.886450E+00
9.903860E-01	1.545480E+00	3.861340E+00
9.931550E-01	1.492760E+00	3.832560E+00
1.020390E+00	1.504670E+00	3.919760E+00
1.036010E+00	1.450480E+00	3.903770E+00
1.403590E+00	2.754900E+00	3.995880E+00
1.376900E+00	2.698370E+00	4.019720E+00
1.044350E+00	1.386100E+00	3.821630E+00
1.078360E+00	1.329850E+00	3.794900E+00
1.094810E+00	1.339220E+00	3.888410E+00
1.120450E+00	1.283300E+00	3.846950E+00
1.471700E+00	2.832540E+00	4.002450E+00
1.159330E+00	1.224190E+00	3.794860E+00
1.239380E+00	1.165130E+00	3.847630E+00
1.331820E+00	1.116970E+00	3.827310E+00
1.345170E+00	1.122490E+00	3.936410E+00
1.425370E+00	1.077690E+00	3.881440E+00
1.579220E+00	2.945420E+00	3.987510E+00
1.549150E+00	2.901630E+00	4.011450E+00
1.538940E+00	1.040390E+00	3.875110E+00
1.710070E+00	1.021620E+00	3.877140E+00
1.623610E+00	3.018290E+00	4.000740E+00
1.848500E+00	1.004270E+00	3.847930E+00
1.844990E+00	1.004090E+00	3.929880E+00
1.948090E+00	9.978830E-01	3.935410E+00
1.724380E+00	3.130390E+00	3.996000E+00
1.680150E+00	3.086790E+00	4.017260E+00
2.033280E+00	9.946720E-01	3.874300E+00
1.766470E+00	3.177130E+00	3.959130E+00
2.188710E+00	9.860810E-01	3.858310E+00
1.824170E+00	3.239410E+00	4.026950E+00
1.885210E+00	3.287750E+00	4.048880E+00
1.867190E+00	3.269310E+00	3.974500E+00
2.297130E+00	9.834900E-01	3.829060E+00
1.927390E+00	3.318120E+00	4.007890E+00
2.398760E+00	9.631800E-01	3.879150E+00
1.994770E+00	3.358210E+00	3.991630E+00
2.495490E+00	9.590710E-01	3.859430E+00
2.589140E+00	9.276020E-01	3.904710E+00
2.078010E+00	3.378250E+00	3.966520E+00
2.645670E+00	9.003480E-01	3.884240E+00
2.220840E+00	3.444400E+00	4.041640E+00
2.155350E+00	3.410150E+00	4.052950E+00
2.716030E+00	8.707020E-01	3.845980E+00
2.787980E+00	8.314190E-01	3.877520E+00
2.293470E+00	3.463260E+00	4.037220E+00
2.867560E+00	7.930140E-01	3.885090E+00
2.381980E+00	3.467640E+00	4.033290E+00
2.977340E+00	7.784300E-01	3.836850E+00
2.463000E+00	3.481680E+00	4.025820E+00
2.539500E+00	3.486620E+00	4.021890E+00
3.231230E+00	8.962010E-01	3.848370E+00
3.142550E+00	8.219480E-01	3.865240E+00
2.616470E+00	3.474040E+00	4.016380E+00
2.680560E+00	3.469680E+00	4.095780E+00
3.316430E+00	9.670260E-01	3.819810E+00
2.752250E+00	3.472250E+00	4.071690E+00
3.447460E+00	1.113240E+00	3.902810E+00
3.382790E+00	1.035730E+00	3.883560E+00
2.804150E+00	3.466000E+00	4.031520E+00
3.534150E+00	1.197180E+00	3.890970E+00
2.871140E+00	3.455460E+00	4.052250E+00
2.948290E+00	3.464030E+00	4.119290E+00
3.617340E+00	1.246920E+00	3.875970E+00
3.036120E+00	3.436090E+00	4.077900E+00
3.678220E+00	1.349980E+00	3.936800E+00
[truncated: 10,719 more rows]
