# Supplementary material for: A New MRI-Based Model of Heart Function with Coupled Hemodynamics and Application to Normal and Diseased Canine Left Ventricles
Source: Front Bioeng Biotechnol. 2015 Sep 23;3:140. doi: 10.3389/fbioe.2015.00140 (PMC4585083; doi:10.3389/fbioe.2015.00140)
Supplement: Supplementary file 5 [file Data_Sheet_5.ZIP › Case2_Normal_LBBB_Systole/nodes/case2_systole_time_0.4100.csv]

3.183560E+00	2.000600E+00	1.171540E+00
3.204000E+00	2.045460E+00	1.164330E+00
3.220910E+00	2.009590E+00	1.168980E+00
3.221900E+00	1.967760E+00	1.186550E+00
3.250550E+00	2.096140E+00	1.147380E+00
3.277370E+00	2.145230E+00	1.141360E+00
3.293800E+00	2.110860E+00	1.166840E+00
3.290200E+00	2.044050E+00	1.207370E+00
3.373530E+00	1.997620E+00	1.274790E+00
3.306310E+00	1.956240E+00	1.280370E+00
3.408960E+00	1.966750E+00	1.356390E+00
3.353010E+00	2.143740E+00	1.198620E+00
3.399550E+00	2.075860E+00	1.290040E+00
3.437700E+00	2.022570E+00	1.338720E+00
2.892440E+00	2.181510E+00	1.190850E+00
2.916220E+00	2.261100E+00	1.198060E+00
2.952380E+00	2.222390E+00	1.187180E+00
2.964110E+00	2.172180E+00	1.181610E+00
2.970860E+00	2.333600E+00	1.201660E+00
2.993800E+00	2.398020E+00	1.226930E+00
3.028540E+00	2.358940E+00	1.197880E+00
3.072750E+00	2.266640E+00	1.167760E+00
3.183040E+00	2.127840E+00	1.128120E+00
3.041400E+00	2.123900E+00	1.166880E+00
3.111120E+00	1.991640E+00	1.198120E+00
3.222720E+00	1.894410E+00	1.280260E+00
3.099250E+00	1.888310E+00	1.313420E+00
3.270100E+00	1.870220E+00	1.448940E+00
3.179530E+00	1.835410E+00	1.440940E+00
3.257590E+00	1.853920E+00	1.531550E+00
3.101900E+00	2.412970E+00	1.216130E+00
3.266420E+00	2.393990E+00	1.226390E+00
3.285840E+00	2.242660E+00	1.169980E+00
3.338210E+00	1.913260E+00	1.405570E+00
3.359890E+00	1.882420E+00	1.575350E+00
3.356640E+00	2.341690E+00	1.268470E+00
3.362500E+00	2.409960E+00	1.309170E+00
3.405280E+00	2.257400E+00	1.275500E+00
3.444670E+00	2.161830E+00	1.324150E+00
3.467490E+00	2.086830E+00	1.387040E+00
3.469220E+00	2.030750E+00	1.460640E+00
3.420310E+00	1.961970E+00	1.515820E+00
3.434960E+00	2.377270E+00	1.360990E+00
3.477090E+00	2.256440E+00	1.396300E+00
3.496050E+00	2.154410E+00	1.455460E+00
3.493080E+00	2.092350E+00	1.482440E+00
2.591280E+00	2.514960E+00	1.387500E+00
2.620530E+00	2.563460E+00	1.399730E+00
2.638420E+00	2.519990E+00	1.370920E+00
2.708630E+00	2.472250E+00	1.346710E+00
2.592700E+00	2.454840E+00	1.380500E+00
2.730010E+00	2.339410E+00	1.290920E+00
2.605930E+00	2.342780E+00	1.355080E+00
2.782920E+00	2.186230E+00	1.225710E+00
2.636050E+00	2.210720E+00	1.343630E+00
2.774400E+00	2.051060E+00	1.306650E+00
2.676830E+00	2.083570E+00	1.378650E+00
2.827050E+00	1.965610E+00	1.302160E+00
2.735530E+00	1.947410E+00	1.402510E+00
2.839540E+00	1.901350E+00	1.389880E+00
2.713750E+00	2.581200E+00	1.390330E+00
2.867120E+00	2.582220E+00	1.332160E+00
2.829600E+00	2.451940E+00	1.284370E+00
2.879710E+00	2.356800E+00	1.228610E+00
2.906390E+00	2.069400E+00	1.225040E+00
2.954750E+00	1.918390E+00	1.311880E+00
3.033220E+00	1.837290E+00	1.434600E+00
2.914330E+00	1.853880E+00	1.447050E+00
3.091160E+00	1.808870E+00	1.581340E+00
2.960350E+00	1.804910E+00	1.568950E+00
3.133420E+00	1.759800E+00	1.671150E+00
3.015350E+00	1.733820E+00	1.699520E+00
3.111320E+00	1.734510E+00	1.774370E+00
3.009430E+00	2.494130E+00	1.279810E+00
3.060250E+00	2.631860E+00	1.350690E+00
3.233760E+00	1.841210E+00	1.650730E+00
3.205600E+00	1.780640E+00	1.782000E+00
3.163180E+00	2.589320E+00	1.322840E+00
3.216580E+00	2.672020E+00	1.376050E+00
3.212940E+00	2.508840E+00	1.268920E+00
3.340000E+00	1.863350E+00	1.703070E+00
3.327190E+00	1.857350E+00	1.840120E+00
3.287700E+00	2.605360E+00	1.357960E+00
3.336180E+00	2.685150E+00	1.445430E+00
3.377220E+00	2.502030E+00	1.349020E+00
3.495050E+00	2.011400E+00	1.580910E+00
3.475310E+00	1.955440E+00	1.674940E+00
3.420350E+00	1.895270E+00	1.752470E+00
3.405080E+00	2.624500E+00	1.430200E+00
3.430250E+00	2.688070E+00	1.503730E+00
3.459440E+00	2.568620E+00	1.465390E+00
3.472500E+00	2.469700E+00	1.476280E+00
3.504040E+00	2.352140E+00	1.495230E+00
3.537450E+00	2.233650E+00	1.540060E+00
3.534830E+00	2.105170E+00	1.616870E+00
3.553230E+00	2.196840E+00	1.648370E+00
3.523690E+00	2.017920E+00	1.668530E+00
3.463480E+00	2.634520E+00	1.523310E+00
3.511580E+00	2.565420E+00	1.603380E+00
3.523410E+00	2.436140E+00	1.616140E+00
3.540030E+00	2.328160E+00	1.633430E+00
3.559820E+00	2.250760E+00	1.661020E+00
2.316000E+00	2.571980E+00	1.569870E+00
2.347390E+00	2.637310E+00	1.568750E+00
2.366870E+00	2.574000E+00	1.537950E+00
2.406670E+00	2.500130E+00	1.512340E+00
2.319530E+00	2.502440E+00	1.568430E+00
2.429690E+00	2.372460E+00	1.488770E+00
2.340780E+00	2.381470E+00	1.555830E+00
2.446390E+00	2.239820E+00	1.481610E+00
2.362270E+00	2.255230E+00	1.542150E+00
2.479580E+00	2.113580E+00	1.510330E+00
2.399440E+00	2.129540E+00	1.572870E+00
2.516780E+00	1.991330E+00	1.526150E+00
2.434370E+00	2.006470E+00	1.593890E+00
2.570900E+00	1.910940E+00	1.568140E+00
2.492900E+00	1.885280E+00	1.660320E+00
2.595800E+00	1.829740E+00	1.661510E+00
2.409140E+00	2.710450E+00	1.566980E+00
2.457060E+00	2.788310E+00	1.580200E+00
2.468770E+00	2.725270E+00	1.547290E+00
2.464060E+00	2.637310E+00	1.515600E+00
2.532820E+00	2.512740E+00	1.438060E+00
2.516530E+00	2.355640E+00	1.419300E+00
2.527360E+00	2.221890E+00	1.404410E+00
2.563470E+00	2.096340E+00	1.437940E+00
2.609430E+00	1.975140E+00	1.463640E+00
2.674910E+00	1.880570E+00	1.562730E+00
2.732650E+00	1.829790E+00	1.608130E+00
2.689080E+00	1.802370E+00	1.674220E+00
2.755700E+00	1.786240E+00	1.652650E+00
2.538900E+00	2.740400E+00	1.533380E+00
2.550640E+00	2.804190E+00	1.567410E+00
2.648660E+00	2.669380E+00	1.461630E+00
2.811000E+00	1.834800E+00	1.548770E+00
2.896860E+00	1.754300E+00	1.661760E+00
2.811380E+00	1.751190E+00	1.671200E+00
2.935490E+00	1.715200E+00	1.727600E+00
2.869750E+00	1.704500E+00	1.770020E+00
2.957770E+00	1.700100E+00	1.797480E+00
2.636580E+00	2.792940E+00	1.543080E+00
2.784560E+00	2.773550E+00	1.527630E+00
2.777460E+00	2.715270E+00	1.469810E+00
2.805950E+00	2.668020E+00	1.417550E+00
3.159330E+00	1.740280E+00	1.887440E+00
3.035480E+00	1.707050E+00	1.901870E+00
3.122400E+00	1.717370E+00	1.997040E+00
2.868900E+00	2.743210E+00	1.468780E+00
2.888760E+00	2.790560E+00	1.523680E+00
2.976820E+00	2.703450E+00	1.422580E+00
3.276040E+00	1.768170E+00	1.904670E+00
3.221290E+00	1.738560E+00	2.005940E+00
2.980390E+00	2.786590E+00	1.519920E+00
3.146670E+00	2.778460E+00	1.515470E+00
3.136470E+00	2.708420E+00	1.425150E+00
3.335700E+00	1.813920E+00	1.942700E+00
3.330220E+00	1.785670E+00	2.050970E+00
3.266020E+00	2.748990E+00	1.474130E+00
3.257960E+00	2.797430E+00	1.545100E+00
3.500030E+00	1.931860E+00	1.814060E+00
3.473080E+00	1.891080E+00	1.907160E+00
3.407460E+00	1.837860E+00	1.977580E+00
3.325540E+00	2.789280E+00	1.583030E+00
3.387650E+00	2.740570E+00	1.550370E+00
3.576090E+00	2.200630E+00	1.759790E+00
3.571550E+00	2.108830E+00	1.822280E+00
3.534090E+00	2.014880E+00	1.822880E+00
3.531360E+00	1.931530E+00	1.900330E+00
3.486150E+00	2.693890E+00	1.621140E+00
3.568610E+00	2.633960E+00	1.715900E+00
3.575560E+00	2.571480E+00	1.693940E+00
3.577780E+00	2.501780E+00	1.712880E+00
3.574730E+00	2.389490E+00	1.752820E+00
3.581000E+00	2.457300E+00	1.824920E+00
3.576980E+00	2.293350E+00	1.735730E+00
3.587220E+00	2.555200E+00	1.791070E+00
3.588860E+00	2.502230E+00	1.813310E+00
2.136030E+00	2.647270E+00	1.718410E+00
2.172030E+00	2.719100E+00	1.719630E+00
2.195000E+00	2.649160E+00	1.678590E+00
2.249190E+00	2.565650E+00	1.624230E+00
2.136460E+00	2.572630E+00	1.704950E+00
2.252260E+00	2.399240E+00	1.628880E+00
2.159500E+00	2.433320E+00	1.698430E+00
2.277390E+00	2.267600E+00	1.616420E+00
2.168240E+00	2.264050E+00	1.701770E+00
2.319830E+00	2.145110E+00	1.633450E+00
2.246760E+00	2.161330E+00	1.690860E+00
2.351130E+00	2.022970E+00	1.645830E+00
2.270680E+00	2.047310E+00	1.708370E+00
2.402280E+00	1.918670E+00	1.688120E+00
2.319680E+00	1.931650E+00	1.734820E+00
2.434570E+00	1.853580E+00	1.720680E+00
2.386600E+00	1.823910E+00	1.783220E+00
2.460400E+00	1.803050E+00	1.759390E+00
2.239970E+00	2.796630E+00	1.717630E+00
2.289030E+00	2.881230E+00	1.740390E+00
2.305680E+00	2.818600E+00	1.690010E+00
2.308900E+00	2.726980E+00	1.647410E+00
2.631050E+00	1.746060E+00	1.760110E+00
2.534830E+00	1.765890E+00	1.758960E+00
2.658140E+00	1.692710E+00	1.825210E+00
2.583900E+00	1.662660E+00	1.879050E+00
2.685430E+00	1.650570E+00	1.908760E+00
2.390220E+00	2.846910E+00	1.658700E+00
2.445540E+00	2.932420E+00	1.725770E+00
2.742790E+00	1.700560E+00	1.769010E+00
2.826570E+00	1.662670E+00	1.906760E+00
2.757320E+00	1.642630E+00	1.932300E+00
2.872730E+00	1.637980E+00	2.004990E+00
2.801650E+00	1.597400E+00	2.053200E+00
2.879080E+00	1.596560E+00	2.091510E+00
2.564400E+00	2.865350E+00	1.627170E+00
2.600480E+00	2.954720E+00	1.735620E+00
2.918090E+00	1.674110E+00	1.906480E+00
2.953010E+00	1.645610E+00	2.050980E+00
2.689240E+00	2.917440E+00	1.675080E+00
2.742140E+00	2.958020E+00	1.763210E+00
2.736300E+00	2.857590E+00	1.606900E+00
3.169400E+00	1.717850E+00	2.108530E+00
3.062840E+00	1.677940E+00	2.097030E+00
3.145480E+00	1.682330E+00	2.208680E+00
2.821030E+00	2.908900E+00	1.700870E+00
2.855590E+00	2.948820E+00	1.786730E+00
2.918100E+00	2.860390E+00	1.599960E+00
3.261180E+00	1.743530E+00	2.120400E+00
3.234660E+00	1.714510E+00	2.219090E+00
2.903750E+00	2.972780E+00	1.823940E+00
2.916030E+00	2.998030E+00	1.877350E+00
2.944230E+00	2.975080E+00	1.838590E+00
2.961530E+00	2.935660E+00	1.773540E+00
3.054840E+00	2.891860E+00	1.704490E+00
3.100200E+00	2.849430E+00	1.615470E+00
3.322680E+00	1.755740E+00	2.135290E+00
3.307870E+00	1.742180E+00	2.194930E+00
2.984250E+00	2.980940E+00	1.890830E+00
3.068670E+00	2.957400E+00	1.867470E+00
3.093510E+00	2.924460E+00	1.796740E+00
3.187740E+00	2.904360E+00	1.743380E+00
3.282740E+00	2.859200E+00	1.630060E+00
3.469720E+00	1.881700E+00	2.049440E+00
3.441410E+00	1.825860E+00	2.131950E+00
3.384980E+00	1.751490E+00	2.171580E+00
3.174020E+00	2.951510E+00	1.872660E+00
3.271750E+00	2.946750E+00	1.844080E+00
3.301340E+00	2.908850E+00	1.771460E+00
3.392840E+00	2.889530E+00	1.773690E+00
3.451660E+00	2.822270E+00	1.676630E+00
3.605880E+00	2.159690E+00	1.932950E+00
3.597880E+00	2.055860E+00	1.995380E+00
3.613650E+00	2.129220E+00	2.058730E+00
3.551910E+00	1.922890E+00	2.035310E+00
3.503260E+00	1.874780E+00	2.130910E+00
3.365800E+00	2.938290E+00	1.879000E+00
3.457670E+00	2.924990E+00	1.875230E+00
3.479110E+00	2.877510E+00	1.812120E+00
3.527790E+00	2.829620E+00	1.822610E+00
3.557080E+00	2.736150E+00	1.793900E+00
3.601320E+00	2.405840E+00	1.893280E+00
3.616400E+00	2.286970E+00	1.936770E+00
3.612410E+00	2.379280E+00	1.981040E+00
3.614250E+00	2.187600E+00	2.032440E+00
3.533110E+00	2.887070E+00	1.930610E+00
3.596540E+00	2.808310E+00	1.919560E+00
3.610470E+00	2.715200E+00	1.949250E+00
3.602910E+00	2.620130E+00	1.907510E+00
3.609360E+00	2.488770E+00	1.932110E+00
3.608640E+00	2.422970E+00	1.955460E+00
1.977750E+00	2.722260E+00	1.909870E+00
2.023300E+00	2.814840E+00	1.916210E+00
2.030020E+00	2.728190E+00	1.859260E+00
2.069030E+00	2.639980E+00	1.781820E+00
1.963600E+00	2.640810E+00	1.881650E+00
2.064400E+00	2.469750E+00	1.773040E+00
1.972550E+00	2.503950E+00	1.856300E+00
2.079960E+00	2.329510E+00	1.754300E+00
1.974220E+00	2.323280E+00	1.844110E+00
2.097250E+00	2.254160E+00	1.756990E+00
2.049850E+00	2.249400E+00	1.800590E+00
2.095220E+00	2.178800E+00	1.796430E+00
2.162530E+00	1.933770E+00	1.855650E+00
2.139820E+00	1.987830E+00	1.836160E+00
2.218370E+00	1.956940E+00	1.796840E+00
2.288100E+00	1.844730E+00	1.833990E+00
2.196200E+00	1.866910E+00	1.882810E+00
2.346270E+00	1.737290E+00	1.890430E+00
2.253750E+00	1.755630E+00	1.930680E+00
2.383070E+00	1.671500E+00	1.939530E+00
2.319860E+00	1.639930E+00	2.008730E+00
2.411880E+00	1.613850E+00	2.010860E+00
2.136630E+00	2.812170E+00	1.797000E+00
2.119040E+00	2.896270E+00	1.876820E+00
2.171280E+00	2.090610E+00	1.769130E+00
2.454240E+00	1.700630E+00	1.884270E+00
2.522680E+00	1.624470E+00	1.941900E+00
2.486640E+00	1.589060E+00	2.035620E+00
2.565630E+00	1.589490E+00	2.028070E+00
2.157660E+00	2.950110E+00	1.891590E+00
2.243100E+00	2.996890E+00	1.910800E+00
2.205720E+00	2.929400E+00	1.827420E+00
2.721200E+00	1.596770E+00	2.029950E+00
2.643150E+00	1.600630E+00	2.029010E+00
2.747150E+00	1.554180E+00	2.098800E+00
2.696720E+00	1.519050E+00	2.156330E+00
2.778950E+00	1.518560E+00	2.171720E+00
2.340310E+00	2.972660E+00	1.813510E+00
2.366970E+00	3.042200E+00	1.886370E+00
2.931940E+00	1.581740E+00	2.167180E+00
2.857490E+00	1.539920E+00	2.192260E+00
2.933110E+00	1.541820E+00	2.262300E+00
2.442370E+00	3.073080E+00	1.915260E+00
2.514800E+00	3.099550E+00	1.986890E+00
2.514040E+00	3.063250E+00	1.909830E+00
2.490550E+00	3.028490E+00	1.827250E+00
2.998140E+00	1.618450E+00	2.163160E+00
2.987340E+00	1.577500E+00	2.243870E+00
2.602000E+00	3.056730E+00	1.913280E+00
2.662710E+00	3.104520E+00	2.006410E+00
2.666400E+00	3.017020E+00	1.826520E+00
3.069220E+00	1.631080E+00	2.264660E+00
2.740860E+00	3.051470E+00	1.936390E+00
2.781930E+00	3.077350E+00	2.031990E+00
2.824000E+00	2.991330E+00	1.863070E+00
3.207760E+00	1.668680E+00	2.357460E+00
2.836360E+00	3.081200E+00	2.080230E+00
2.845000E+00	3.097430E+00	2.134880E+00
2.879060E+00	3.081030E+00	2.090310E+00
2.910520E+00	3.039650E+00	2.003120E+00
3.351430E+00	1.727690E+00	2.309550E+00
2.911340E+00	3.087180E+00	2.132730E+00
2.983270E+00	3.051100E+00	2.114940E+00
3.019400E+00	3.024500E+00	2.065760E+00
3.102090E+00	2.993310E+00	2.003390E+00
3.438000E+00	1.780570E+00	2.268130E+00
3.432700E+00	1.751290E+00	2.344620E+00
3.076990E+00	3.033610E+00	2.133330E+00
3.165460E+00	3.015030E+00	2.114930E+00
3.207450E+00	3.002530E+00	2.055530E+00
3.288980E+00	2.985550E+00	1.990100E+00
3.636340E+00	2.067040E+00	2.133800E+00
3.614190E+00	1.964330E+00	2.190110E+00
3.522320E+00	1.864190E+00	2.268710E+00
3.616640E+00	1.910790E+00	2.319720E+00
3.492310E+00	1.767820E+00	2.350770E+00
3.259050E+00	3.021190E+00	2.121220E+00
3.343910E+00	3.009010E+00	2.112350E+00
3.385260E+00	2.994140E+00	2.064990E+00
3.459950E+00	2.966050E+00	2.019170E+00
3.626590E+00	2.355460E+00	2.123690E+00
3.609870E+00	2.418620E+00	2.020600E+00
3.624900E+00	2.444000E+00	2.105480E+00
3.637150E+00	2.271390E+00	2.119780E+00
3.645730E+00	2.162270E+00	2.187590E+00
3.636140E+00	2.034490E+00	2.270590E+00
3.627900E+00	1.964100E+00	2.306210E+00
3.433440E+00	3.011860E+00	2.138600E+00
3.505970E+00	2.986310E+00	2.143750E+00
3.531120E+00	2.959730E+00	2.105610E+00
3.567230E+00	2.922320E+00	2.072940E+00
3.615280E+00	2.847730E+00	2.047390E+00
3.626170E+00	2.743710E+00	2.066610E+00
3.638700E+00	2.645970E+00	2.092190E+00
3.647330E+00	2.538290E+00	2.138870E+00
3.657430E+00	2.592630E+00	2.183910E+00
3.577420E+00	2.953510E+00	2.199590E+00
3.627090E+00	2.873690E+00	2.185550E+00
3.645270E+00	2.774750E+00	2.191060E+00
3.656490E+00	2.686440E+00	2.198800E+00
3.661590E+00	2.622930E+00	2.214410E+00
1.839800E+00	2.770580E+00	2.105680E+00
1.881950E+00	2.858180E+00	2.109600E+00
1.876840E+00	2.779290E+00	2.055710E+00
1.906580E+00	2.702570E+00	1.975100E+00
1.812740E+00	2.694820E+00	2.073060E+00
1.879020E+00	2.542750E+00	1.936220E+00
1.796150E+00	2.573360E+00	2.021430E+00
1.880580E+00	2.389300E+00	1.919520E+00
1.798240E+00	2.424560E+00	1.997230E+00
1.889160E+00	2.294660E+00	1.911950E+00
1.808790E+00	2.272120E+00	1.979870E+00
1.907950E+00	2.213160E+00	1.926500E+00
1.976000E+00	2.011300E+00	1.955560E+00
1.979960E+00	2.055990E+00	1.933370E+00
2.006430E+00	2.022680E+00	1.929470E+00
2.007970E+00	1.977520E+00	1.946270E+00
2.089730E+00	1.759800E+00	2.025990E+00
2.070620E+00	1.817160E+00	1.996940E+00
2.149650E+00	1.781620E+00	1.970650E+00
2.214930E+00	1.677270E+00	2.025340E+00
2.124210E+00	1.691760E+00	2.064080E+00
2.259900E+00	1.615100E+00	2.076410E+00
2.201180E+00	1.583010E+00	2.153170E+00
2.301140E+00	1.556100E+00	2.147180E+00
1.951400E+00	2.848300E+00	2.013310E+00
1.985570E+00	2.931310E+00	2.065470E+00
2.004720E+00	2.167360E+00	1.878920E+00
2.062290E+00	2.047070E+00	1.874230E+00
2.097570E+00	1.912800E+00	1.915670E+00
2.438410E+00	1.566890E+00	2.092690E+00
2.389020E+00	1.534230E+00	2.160070E+00
2.472060E+00	1.517200E+00	2.173420E+00
2.047260E+00	2.996300E+00	2.070080E+00
2.121530E+00	3.058720E+00	2.110070E+00
2.106580E+00	3.017740E+00	2.036990E+00
2.082650E+00	2.951820E+00	1.971200E+00
2.612060E+00	1.529050E+00	2.143390E+00
2.541800E+00	1.520760E+00	2.152220E+00
2.646480E+00	1.477950E+00	2.213600E+00
2.601110E+00	1.441230E+00	2.272520E+00
2.684080E+00	1.440110E+00	2.289190E+00
2.186750E+00	3.042420E+00	2.010850E+00
2.225820E+00	3.106750E+00	2.074360E+00
2.817280E+00	1.485760E+00	2.266390E+00
2.763030E+00	1.454550E+00	2.291340E+00
2.816810E+00	1.452200E+00	2.338890E+00
2.298110E+00	3.136660E+00	2.096210E+00
2.368370E+00	3.169060E+00	2.161370E+00
2.360290E+00	3.142480E+00	2.077100E+00
2.336460E+00	3.096880E+00	1.997200E+00
2.882570E+00	1.485370E+00	2.338430E+00
2.439930E+00	3.152930E+00	2.073470E+00
2.480930E+00	3.181520E+00	2.165250E+00
3.008230E+00	1.541510E+00	2.370140E+00
2.552110E+00	3.185990E+00	2.212340E+00
2.616860E+00	3.200790E+00	2.284250E+00
2.613180E+00	3.177970E+00	2.206180E+00
2.588650E+00	3.151890E+00	2.117000E+00
3.137010E+00	1.591790E+00	2.408490E+00
3.095400E+00	1.544320E+00	2.473640E+00
3.166710E+00	1.556530E+00	2.504680E+00
2.690900E+00	3.169410E+00	2.205160E+00
2.744300E+00	3.186480E+00	2.307640E+00
2.747810E+00	3.125650E+00	2.109950E+00
3.199970E+00	1.617960E+00	2.433770E+00
3.198700E+00	1.595140E+00	2.486300E+00
2.836390E+00	3.120630E+00	2.232630E+00
2.827490E+00	3.156910E+00	2.331110E+00
3.339070E+00	1.676710E+00	2.479610E+00
3.244570E+00	1.635860E+00	2.490740E+00
2.907610E+00	3.142740E+00	2.337090E+00
3.008430E+00	3.106000E+00	2.365700E+00
2.993930E+00	3.073850E+00	2.238280E+00
3.435010E+00	1.734490E+00	2.422980E+00
3.079050E+00	3.079610E+00	2.326650E+00
3.073770E+00	3.096900E+00	2.384230E+00
3.167930E+00	3.037140E+00	2.252630E+00
3.587080E+00	1.863880E+00	2.414030E+00
3.530660E+00	1.779810E+00	2.460530E+00
3.559660E+00	1.837100E+00	2.493240E+00
3.135820E+00	3.078580E+00	2.376620E+00
3.214110E+00	3.056230E+00	2.354720E+00
3.258790E+00	3.048730E+00	2.304550E+00
3.340260E+00	3.028260E+00	2.251310E+00
3.640120E+00	2.408100E+00	2.305450E+00
3.630440E+00	2.329630E+00	2.298860E+00
3.637520E+00	2.265880E+00	2.250720E+00
3.661140E+00	2.184120E+00	2.361530E+00
3.656720E+00	2.136770E+00	2.338750E+00
3.673370E+00	2.066730E+00	2.361490E+00
3.656460E+00	1.939320E+00	2.429700E+00
3.667380E+00	2.021910E+00	2.451720E+00
3.594060E+00	1.865080E+00	2.502150E+00
3.295570E+00	3.057630E+00	2.368870E+00
3.378550E+00	3.046050E+00	2.363030E+00
3.427110E+00	3.040570E+00	2.317660E+00
3.502200E+00	3.011640E+00	2.278300E+00
3.667300E+00	2.565890E+00	2.299470E+00
3.662040E+00	2.490250E+00	2.338540E+00
3.673900E+00	2.113160E+00	2.431640E+00
3.673010E+00	2.059090E+00	2.465150E+00
3.456020E+00	3.044070E+00	2.395600E+00
3.546530E+00	3.017900E+00	2.428790E+00
3.576650E+00	3.003930E+00	2.361550E+00
3.602230E+00	2.967710E+00	2.333300E+00
3.636160E+00	2.887220E+00	2.329050E+00
3.672080E+00	2.797830E+00	2.334400E+00
3.674070E+00	2.837090E+00	2.410540E+00
3.679970E+00	2.697070E+00	2.329640E+00
3.674220E+00	2.629770E+00	2.304160E+00
3.607550E+00	2.973260E+00	2.449400E+00
3.635990E+00	2.903510E+00	2.438290E+00
3.658620E+00	2.866110E+00	2.423570E+00
1.703750E+00	2.720350E+00	2.245460E+00
1.756650E+00	2.801760E+00	2.269150E+00
1.778170E+00	2.744260E+00	2.174020E+00
1.724430E+00	2.596780E+00	2.119330E+00
1.667060E+00	2.631760E+00	2.214660E+00
1.723600E+00	2.457340E+00	2.083820E+00
1.634000E+00	2.468460E+00	2.192930E+00
1.730140E+00	2.331490E+00	2.046580E+00
1.669530E+00	2.357400E+00	2.116210E+00
1.741650E+00	2.255780E+00	2.045490E+00
1.686930E+00	2.258540E+00	2.100180E+00
1.743270E+00	2.181400E+00	2.066210E+00
2.041550E+00	1.578250E+00	2.224430E+00
2.009890E+00	1.630410E+00	2.191320E+00
2.088530E+00	1.611850E+00	2.167490E+00
2.140690E+00	1.548490E+00	2.212910E+00
2.082980E+00	1.513210E+00	2.280150E+00
2.179820E+00	1.489350E+00	2.276660E+00
1.794480E+00	2.879810E+00	2.280090E+00
1.858840E+00	2.948330E+00	2.284580E+00
1.831940E+00	2.877740E+00	2.213690E+00
1.925560E+00	2.108140E+00	1.949380E+00
1.837910E+00	2.129490E+00	2.002130E+00
1.912070E+00	1.990620E+00	2.004590E+00
2.002640E+00	1.884120E+00	2.003190E+00
1.926580E+00	1.858350E+00	2.075020E+00
2.017340E+00	1.744070E+00	2.098720E+00
2.336220E+00	1.496930E+00	2.217400E+00
2.277930E+00	1.466730E+00	2.286090E+00
2.369370E+00	1.444340E+00	2.301400E+00
1.938160E+00	3.032110E+00	2.288020E+00
2.012780E+00	3.100050E+00	2.328430E+00
1.992500E+00	3.059570E+00	2.254280E+00
1.966580E+00	2.988340E+00	2.178080E+00
2.525820E+00	1.445530E+00	2.264840E+00
2.457240E+00	1.427020E+00	2.332180E+00
2.558310E+00	1.411660E+00	2.328130E+00
2.531240E+00	1.395930E+00	2.369400E+00
2.586830E+00	1.376610E+00	2.405380E+00
2.074540E+00	3.084170E+00	2.226820E+00
2.121010E+00	3.142390E+00	2.291910E+00
2.733440E+00	1.404020E+00	2.384510E+00
2.671770E+00	1.378480E+00	2.419070E+00
2.740500E+00	1.363480E+00	2.455120E+00
2.184850E+00	3.184250E+00	2.307270E+00
2.255500E+00	3.217550E+00	2.367290E+00
2.241430E+00	3.189370E+00	2.283490E+00
2.211030E+00	3.148720E+00	2.197200E+00
2.818260E+00	1.399330E+00	2.448260E+00
2.317540E+00	3.196240E+00	2.271610E+00
2.360800E+00	3.236480E+00	2.353580E+00
2.954960E+00	1.447160E+00	2.484190E+00
2.911050E+00	1.371300E+00	2.548950E+00
2.982330E+00	1.386400E+00	2.583520E+00
2.423400E+00	3.261880E+00	2.380970E+00
2.487770E+00	3.274060E+00	2.454670E+00
2.480450E+00	3.257540E+00	2.368080E+00
2.459330E+00	3.223440E+00	2.281840E+00
3.045150E+00	1.498090E+00	2.498870E+00
3.045380E+00	1.444210E+00	2.580590E+00
2.559290E+00	3.239670E+00	2.377320E+00
2.623390E+00	3.253400E+00	2.488160E+00
3.140440E+00	1.502630E+00	2.575230E+00
2.683960E+00	3.229250E+00	2.391850E+00
2.743650E+00	3.236730E+00	2.512900E+00
3.239710E+00	1.581720E+00	2.588770E+00
2.819600E+00	3.181750E+00	2.428470E+00
2.820570E+00	3.209630E+00	2.534300E+00
3.312670E+00	1.619610E+00	2.561470E+00
3.327270E+00	1.590690E+00	2.614430E+00
2.891050E+00	3.192500E+00	2.537420E+00
2.984920E+00	3.158440E+00	2.542780E+00
2.944630E+00	3.154050E+00	2.442910E+00
3.441590E+00	1.712580E+00	2.564220E+00
3.365190E+00	1.644310E+00	2.635790E+00
3.063720E+00	3.109890E+00	2.464110E+00
3.050630E+00	3.138220E+00	2.553260E+00
3.552770E+00	1.821860E+00	2.569460E+00
3.535500E+00	1.735800E+00	2.621760E+00
3.119820E+00	3.123560E+00	2.556580E+00
3.186800E+00	3.098350E+00	2.559440E+00
3.200730E+00	3.071890E+00	2.466690E+00
3.652660E+00	2.333860E+00	2.381170E+00
3.670360E+00	2.261150E+00	2.411490E+00
3.651680E+00	2.008700E+00	2.556620E+00
3.649990E+00	1.921060E+00	2.599110E+00
3.610480E+00	1.867470E+00	2.590190E+00
3.260610E+00	3.091640E+00	2.561090E+00
3.332730E+00	3.078190E+00	2.574130E+00
3.350840E+00	3.056050E+00	2.484710E+00
3.680260E+00	2.511620E+00	2.429990E+00
3.669890E+00	2.431310E+00	2.500420E+00
3.662560E+00	2.326730E+00	2.506790E+00
3.678370E+00	2.228690E+00	2.570510E+00
3.657920E+00	2.153040E+00	2.539680E+00
3.662880E+00	2.078010E+00	2.538190E+00
3.403240E+00	3.070890E+00	2.595600E+00
3.480910E+00	3.053850E+00	2.638120E+00
3.483470E+00	3.039230E+00	2.535560E+00
3.696400E+00	2.783740E+00	2.458650E+00
3.694170E+00	2.698180E+00	2.478700E+00
3.682650E+00	2.578800E+00	2.481480E+00
3.699790E+00	2.626470E+00	2.584080E+00
3.686750E+00	2.492390E+00	2.527900E+00
3.533700E+00	3.039010E+00	2.624520E+00
3.595710E+00	2.997130E+00	2.606930E+00
3.641150E+00	2.901750E+00	2.574620E+00
3.685160E+00	2.827650E+00	2.532060E+00
3.703370E+00	2.723370E+00	2.574840E+00
3.704620E+00	2.669870E+00	2.585790E+00
1.591990E+00	2.686150E+00	2.399010E+00
1.642650E+00	2.773790E+00	2.426060E+00
1.651350E+00	2.704780E+00	2.320280E+00
1.600170E+00	2.557430E+00	2.279820E+00
1.563590E+00	2.601670E+00	2.370470E+00
1.578400E+00	2.468230E+00	2.270090E+00
1.539950E+00	2.480700E+00	2.336430E+00
1.554750E+00	2.377140E+00	2.270140E+00
1.904590E+00	1.495950E+00	2.384500E+00
1.872300E+00	1.588670E+00	2.308760E+00
1.982550E+00	1.555870E+00	2.284450E+00
2.023810E+00	1.496480E+00	2.327510E+00
1.982990E+00	1.476460E+00	2.373520E+00
2.044720E+00	1.443120E+00	2.389940E+00
1.726700E+00	2.937630E+00	2.486300E+00
1.782130E+00	2.994850E+00	2.499270E+00
1.762420E+00	2.943040E+00	2.439910E+00
1.756490E+00	2.873400E+00	2.359040E+00
1.697910E+00	2.879610E+00	2.459840E+00
1.609760E+00	2.299250E+00	2.180320E+00
1.638110E+00	2.151880E+00	2.167260E+00
1.753470E+00	2.034700E+00	2.101700E+00
1.648100E+00	2.015880E+00	2.194380E+00
1.819790E+00	1.894380E+00	2.119580E+00
1.703830E+00	1.914500E+00	2.191870E+00
1.884160E+00	1.774380E+00	2.159320E+00
1.772230E+00	1.799660E+00	2.213130E+00
1.930060E+00	1.662650E+00	2.211560E+00
1.828140E+00	1.689840E+00	2.253410E+00
2.218680E+00	1.438220E+00	2.349020E+00
2.150630E+00	1.409450E+00	2.411690E+00
2.258250E+00	1.389530E+00	2.430710E+00
1.853140E+00	3.067270E+00	2.502890E+00
1.914420E+00	3.136310E+00	2.539230E+00
1.899430E+00	3.096160E+00	2.468830E+00
1.874840E+00	3.023990E+00	2.401670E+00
2.406560E+00	1.397770E+00	2.394470E+00
2.356050E+00	1.368470E+00	2.452880E+00
2.446110E+00	1.346580E+00	2.481420E+00
1.972510E+00	3.124320E+00	2.440010E+00
2.026920E+00	3.168880E+00	2.509240E+00
2.541240E+00	1.320950E+00	2.503730E+00
2.630750E+00	1.315540E+00	2.511850E+00
2.602990E+00	1.279060E+00	2.565830E+00
2.651270E+00	1.265840E+00	2.598080E+00
2.097040E+00	3.216530E+00	2.539080E+00
2.164050E+00	3.250470E+00	2.548020E+00
2.144010E+00	3.226780E+00	2.495460E+00
2.114940E+00	3.182720E+00	2.414680E+00
2.742880E+00	1.293850E+00	2.558380E+00
2.211200E+00	3.241120E+00	2.480490E+00
2.241890E+00	3.281340E+00	2.583590E+00
2.854630E+00	1.310420E+00	2.583280E+00
2.829370E+00	1.248510E+00	2.643810E+00
2.894610E+00	1.256760E+00	2.662240E+00
2.333290E+00	3.308830E+00	2.598060E+00
2.400420E+00	3.324340E+00	2.613260E+00
2.375230E+00	3.308440E+00	2.556810E+00
2.345770E+00	3.270680E+00	2.479620E+00
2.954880E+00	1.313480E+00	2.642740E+00
2.440510E+00	3.308540E+00	2.553290E+00
2.499000E+00	3.326580E+00	2.681450E+00
3.045510E+00	1.375360E+00	2.667840E+00
2.562680E+00	3.292020E+00	2.577870E+00
2.628630E+00	3.305080E+00	2.690550E+00
3.124270E+00	1.436460E+00	2.665810E+00
2.691260E+00	3.284590E+00	2.609540E+00
2.695680E+00	3.300740E+00	2.696040E+00
3.228400E+00	1.492880E+00	2.732080E+00
2.747190E+00	3.284820E+00	2.697640E+00
2.833660E+00	3.232770E+00	2.642670E+00
3.332670E+00	1.562750E+00	2.686130E+00
2.955560E+00	3.211800E+00	2.703040E+00
2.940850E+00	3.203400E+00	2.611700E+00
3.458900E+00	1.677990E+00	2.706570E+00
3.383380E+00	1.621540E+00	2.774270E+00
3.039230E+00	3.160420E+00	2.637030E+00
3.018750E+00	3.183240E+00	2.726050E+00
3.569870E+00	1.796330E+00	2.686630E+00
3.523130E+00	1.721750E+00	2.766070E+00
3.085970E+00	3.169710E+00	2.733030E+00
3.148860E+00	3.149450E+00	2.737280E+00
3.169050E+00	3.123210E+00	2.648160E+00
3.657520E+00	1.948020E+00	2.683490E+00
3.615910E+00	1.870590E+00	2.738900E+00
3.634280E+00	1.921790E+00	2.762540E+00
3.213400E+00	3.122020E+00	2.740720E+00
3.283700E+00	3.117700E+00	2.744540E+00
3.307880E+00	3.100570E+00	2.661710E+00
3.699730E+00	2.354460E+00	2.642790E+00
3.704450E+00	2.251370E+00	2.681540E+00
3.702950E+00	2.304450E+00	2.742450E+00
3.686620E+00	2.144270E+00	2.700510E+00
3.675510E+00	2.037430E+00	2.682640E+00
3.642260E+00	1.962110E+00	2.765140E+00
3.343640E+00	3.096360E+00	2.768600E+00
3.418560E+00	3.084110E+00	2.803430E+00
3.426540E+00	3.074300E+00	2.709050E+00
3.713000E+00	2.559910E+00	2.655220E+00
3.714840E+00	2.449170E+00	2.684940E+00
3.726510E+00	2.515940E+00	2.725210E+00
3.708620E+00	2.354390E+00	2.731980E+00
3.464150E+00	3.065120E+00	2.788220E+00
3.534040E+00	3.040790E+00	2.750520E+00
3.611040E+00	2.986250E+00	2.761860E+00
3.631670E+00	2.958240E+00	2.712180E+00
3.659580E+00	2.914060E+00	2.708370E+00
3.697800E+00	2.831630E+00	2.717200E+00
3.695060E+00	2.872550E+00	2.794830E+00
3.706830E+00	2.726320E+00	2.708500E+00
3.707520E+00	2.628420E+00	2.699650E+00
3.720860E+00	2.550930E+00	2.749480E+00
3.657730E+00	2.936090E+00	2.792230E+00
3.684230E+00	2.905380E+00	2.796840E+00
1.413560E+00	2.149590E+00	2.409070E+00
1.431850E+00	2.217980E+00	2.395650E+00
1.449440E+00	2.150450E+00	2.365630E+00
1.481150E+00	2.068860E+00	2.338860E+00
1.415320E+00	2.072650E+00	2.409240E+00
1.516200E+00	1.972120E+00	2.325700E+00
1.424720E+00	1.933590E+00	2.415070E+00
1.515470E+00	1.865250E+00	2.362750E+00
1.764970E+00	1.487290E+00	2.454250E+00
1.729360E+00	1.540760E+00	2.428610E+00
1.810140E+00	1.524970E+00	2.394970E+00
1.825140E+00	1.449660E+00	2.464820E+00
1.669280E+00	2.995110E+00	2.711490E+00
1.731460E+00	3.047460E+00	2.695510E+00
1.702070E+00	2.991670E+00	2.645730E+00
1.690550E+00	2.930100E+00	2.553370E+00
1.634990E+00	2.919370E+00	2.660450E+00
1.630790E+00	2.819150E+00	2.505510E+00
1.594320E+00	2.819790E+00	2.592910E+00
1.550930E+00	2.686770E+00	2.487640E+00
1.494130E+00	2.524720E+00	2.439680E+00
1.478120E+00	2.356690E+00	2.382030E+00
1.520680E+00	2.212600E+00	2.289120E+00
1.564830E+00	2.058660E+00	2.259640E+00
1.599000E+00	1.925050E+00	2.273730E+00
1.670170E+00	1.817390E+00	2.275000E+00
1.592230E+00	1.819040E+00	2.332600E+00
1.728010E+00	1.712020E+00	2.303120E+00
1.636700E+00	1.729200E+00	2.357270E+00
1.773800E+00	1.611690E+00	2.343590E+00
1.683830E+00	1.630930E+00	2.388780E+00
1.955680E+00	1.394450E+00	2.491000E+00
2.062670E+00	1.381080E+00	2.471660E+00
2.043500E+00	1.348350E+00	2.537300E+00
2.116830E+00	1.336130E+00	2.546290E+00
1.799030E+00	3.059290E+00	2.603800E+00
1.796040E+00	3.121060E+00	2.723640E+00
2.300380E+00	1.339740E+00	2.511260E+00
2.237380E+00	1.320090E+00	2.574000E+00
2.341550E+00	1.298740E+00	2.588290E+00
1.874580E+00	3.177420E+00	2.734740E+00
1.953400E+00	3.195850E+00	2.714750E+00
1.887790E+00	3.156080E+00	2.652300E+00
2.483160E+00	1.297570E+00	2.564880E+00
2.431780E+00	1.280930E+00	2.618520E+00
2.523200E+00	1.259960E+00	2.644330E+00
2.019040E+00	3.191320E+00	2.622760E+00
2.043880E+00	3.240160E+00	2.755830E+00
2.602160E+00	1.245000E+00	2.649950E+00
2.704620E+00	1.212420E+00	2.693050E+00
2.132570E+00	3.260530E+00	2.644600E+00
2.789830E+00	1.208600E+00	2.689910E+00
2.766810E+00	1.173260E+00	2.740260E+00
2.820310E+00	1.154670E+00	2.776360E+00
2.218390E+00	3.297000E+00	2.684340E+00
2.272330E+00	3.325340E+00	2.758530E+00
2.286220E+00	3.310250E+00	2.664020E+00
2.887960E+00	1.192380E+00	2.733660E+00
2.371600E+00	3.330670E+00	2.707120E+00
2.962430E+00	1.234300E+00	2.718570E+00
2.467570E+00	3.350160E+00	2.800900E+00
2.553820E+00	3.354780E+00	2.850380E+00
2.525960E+00	3.343150E+00	2.774510E+00
3.046790E+00	1.274630E+00	2.744340E+00
2.596700E+00	3.332560E+00	2.784670E+00
2.607190E+00	3.351670E+00	2.856920E+00
3.156730E+00	1.365060E+00	2.774520E+00
2.652670E+00	3.346330E+00	2.856730E+00
2.719350E+00	3.315890E+00	2.797250E+00
3.229390E+00	1.426600E+00	2.824200E+00
3.221260E+00	1.378350E+00	2.850500E+00
3.254200E+00	1.408480E+00	2.867270E+00
2.844550E+00	3.284580E+00	2.864000E+00
2.806450E+00	3.268330E+00	2.758240E+00
3.353490E+00	1.529020E+00	2.813990E+00
3.307580E+00	1.441780E+00	2.867540E+00
2.898580E+00	3.247670E+00	2.782280E+00
2.940380E+00	3.272520E+00	2.892210E+00
3.469630E+00	1.650980E+00	2.855330E+00
3.416800E+00	1.578190E+00	2.873040E+00
3.009110E+00	3.208600E+00	2.814370E+00
3.005970E+00	3.241270E+00	2.922440E+00
3.557300E+00	1.780590E+00	2.826220E+00
3.543000E+00	1.699380E+00	2.875920E+00
3.062950E+00	3.219480E+00	2.902820E+00
3.116220E+00	3.214380E+00	2.941740E+00
3.133650E+00	3.177000E+00	2.829580E+00
3.632500E+00	1.911360E+00	2.844870E+00
3.596660E+00	1.829660E+00	2.897860E+00
3.184270E+00	3.170750E+00	2.937510E+00
3.255290E+00	3.160100E+00	2.945570E+00
3.261600E+00	3.138200E+00	2.839130E+00
3.707800E+00	2.247380E+00	2.799730E+00
3.699570E+00	2.162450E+00	2.828160E+00
3.684830E+00	2.047080E+00	2.870650E+00
3.708440E+00	2.105780E+00	2.896550E+00
3.647870E+00	1.984730E+00	2.820890E+00
3.310540E+00	3.141180E+00	2.928420E+00
3.360720E+00	3.120310E+00	2.980690E+00
3.370200E+00	3.108900E+00	2.876170E+00
3.730610E+00	2.492860E+00	2.810610E+00
3.736590E+00	2.401250E+00	2.896960E+00
3.718160E+00	2.310350E+00	2.848630E+00
3.735560E+00	2.200850E+00	2.892330E+00
3.722670E+00	2.137400E+00	2.915800E+00
3.410270E+00	3.107000E+00	2.943110E+00
3.472670E+00	3.077640E+00	2.909120E+00
3.565870E+00	3.046000E+00	2.911670E+00
3.594450E+00	3.011170E+00	2.848240E+00
3.708470E+00	2.815550E+00	2.862110E+00
3.712540E+00	2.721210E+00	2.892040E+00
3.714100E+00	2.769580E+00	2.927210E+00
3.720140E+00	2.631710E+00	2.858090E+00
3.727000E+00	2.554510E+00	2.844120E+00
3.608550E+00	3.003720E+00	2.945240E+00
3.638850E+00	2.965010E+00	2.884930E+00
3.701910E+00	2.894240E+00	2.923420E+00
3.713130E+00	2.808100E+00	2.953510E+00
1.310400E+00	2.106440E+00	2.548280E+00
1.325320E+00	2.196660E+00	2.555010E+00
1.365560E+00	2.131180E+00	2.474790E+00
1.354730E+00	1.986210E+00	2.478250E+00
1.296800E+00	2.015480E+00	2.546900E+00
1.355160E+00	1.900430E+00	2.488900E+00
1.286450E+00	1.871870E+00	2.563060E+00
1.370820E+00	1.815670E+00	2.509290E+00
1.573240E+00	2.932460E+00	2.837620E+00
1.624440E+00	3.001160E+00	2.867020E+00
1.605860E+00	2.946700E+00	2.765750E+00
1.551340E+00	2.839400E+00	2.701610E+00
1.530180E+00	2.867260E+00	2.805240E+00
1.509680E+00	2.713050E+00	2.628630E+00
1.479180E+00	2.752340E+00	2.747660E+00
1.461090E+00	2.576640E+00	2.557110E+00
1.431020E+00	2.617990E+00	2.676890E+00
1.431680E+00	2.426710E+00	2.510490E+00
1.398000E+00	2.480180E+00	2.624240E+00
1.396250E+00	2.278140E+00	2.476990E+00
1.367230E+00	2.330180E+00	2.576730E+00
1.547160E+00	1.749740E+00	2.404050E+00
1.457500E+00	1.784620E+00	2.451880E+00
1.594100E+00	1.644230E+00	2.437180E+00
1.500700E+00	1.661180E+00	2.489820E+00
1.652300E+00	1.560150E+00	2.461420E+00
1.568710E+00	1.551510E+00	2.518880E+00
1.694770E+00	1.451350E+00	2.530420E+00
1.823480E+00	1.383340E+00	2.548420E+00
1.750310E+00	1.331530E+00	2.646830E+00
1.889320E+00	1.321710E+00	2.623040E+00
1.698160E+00	3.058490E+00	2.787170E+00
2.035120E+00	1.295860E+00	2.647160E+00
2.150910E+00	1.287780E+00	2.643770E+00
2.131900E+00	1.256240E+00	2.709890E+00
2.224790E+00	1.247030E+00	2.740250E+00
1.773780E+00	3.134310E+00	2.816490E+00
1.832020E+00	3.183030E+00	2.873540E+00
1.834860E+00	3.172220E+00	2.788300E+00
2.379410E+00	1.261300E+00	2.668530E+00
2.328350E+00	1.254900E+00	2.701230E+00
2.413310E+00	1.225260E+00	2.751450E+00
1.928710E+00	3.212900E+00	2.810850E+00
2.571390E+00	1.209090E+00	2.732320E+00
2.513590E+00	1.211500E+00	2.766250E+00
2.578590E+00	1.178430E+00	2.799550E+00
2.032840E+00	3.253780E+00	2.873090E+00
2.098140E+00	3.293740E+00	2.884680E+00
2.078330E+00	3.276460E+00	2.824020E+00
2.641310E+00	1.173360E+00	2.787070E+00
2.154980E+00	3.302380E+00	2.790920E+00
2.173330E+00	3.325710E+00	2.936110E+00
2.751800E+00	1.142520E+00	2.812210E+00
2.827360E+00	1.119020E+00	2.857130E+00
2.254010E+00	3.349140E+00	2.966960E+00
2.327770E+00	3.359690E+00	2.955780E+00
2.257740E+00	3.340070E+00	2.871940E+00
2.897530E+00	1.135360E+00	2.841680E+00
2.368390E+00	3.353660E+00	2.855180E+00
2.399070E+00	3.365600E+00	2.946820E+00
3.014730E+00	1.172810E+00	2.831500E+00
2.499980E+00	3.365920E+00	2.960280E+00
3.133580E+00	1.243550E+00	2.850880E+00
3.094680E+00	1.184520E+00	2.899580E+00
3.160200E+00	1.195660E+00	2.947850E+00
2.637820E+00	3.355910E+00	2.952760E+00
3.204740E+00	1.314970E+00	2.861310E+00
3.219270E+00	1.268010E+00	2.931990E+00
2.748980E+00	3.347910E+00	3.009260E+00
2.711250E+00	3.347950E+00	2.908800E+00
3.255870E+00	1.373450E+00	2.917050E+00
2.796940E+00	3.320680E+00	2.947680E+00
2.804810E+00	3.331180E+00	3.028860E+00
3.404550E+00	1.508040E+00	2.952300E+00
3.341210E+00	1.410830E+00	2.987320E+00
2.846070E+00	3.318470E+00	3.036890E+00
2.899480E+00	3.298110E+00	2.989460E+00
3.463110E+00	1.580890E+00	2.948820E+00
3.457250E+00	1.544880E+00	2.992970E+00
2.974410E+00	3.268900E+00	2.983610E+00
3.578470E+00	1.734410E+00	2.943050E+00
3.514430E+00	1.653130E+00	2.996270E+00
3.474090E+00	1.582010E+00	3.020920E+00
3.049870E+00	3.233560E+00	3.008910E+00
3.142600E+00	3.203910E+00	3.052510E+00
3.621370E+00	1.879630E+00	3.001880E+00
3.659020E+00	1.952210E+00	2.905280E+00
3.659740E+00	1.964760E+00	2.984570E+00
3.578880E+00	1.798630E+00	3.009730E+00
3.199710E+00	3.182550E+00	3.110360E+00
3.217450E+00	3.168020E+00	3.026870E+00
3.704690E+00	2.085610E+00	2.970030E+00
3.676110E+00	2.017890E+00	3.033670E+00
3.250530E+00	3.172580E+00	3.099550E+00
3.293980E+00	3.152100E+00	3.031560E+00
3.361090E+00	3.128580E+00	3.090120E+00
3.746030E+00	2.472570E+00	2.950630E+00
3.750580E+00	2.384500E+00	3.051550E+00
3.739570E+00	2.303230E+00	3.014800E+00
3.736560E+00	2.218510E+00	2.992900E+00
3.722860E+00	2.144900E+00	2.993630E+00
3.421410E+00	3.103570E+00	3.028540E+00
3.498310E+00	3.081790E+00	3.091230E+00
3.543390E+00	3.062610E+00	3.007680E+00
3.717970E+00	2.745110E+00	3.025690E+00
3.730190E+00	2.676000E+00	3.043810E+00
3.732070E+00	2.619860E+00	3.009840E+00
3.738570E+00	2.545280E+00	2.981710E+00
3.559900E+00	3.053580E+00	3.099910E+00
3.588380E+00	3.024190E+00	3.030890E+00
3.659980E+00	2.970930E+00	3.045570E+00
3.707010E+00	2.913390E+00	3.067930E+00
3.715160E+00	2.872770E+00	3.045080E+00
3.714050E+00	2.823270E+00	3.054850E+00
3.717980E+00	2.855270E+00	3.089480E+00
3.715850E+00	2.878670E+00	3.103610E+00
1.199020E+00	2.061500E+00	2.701710E+00
1.225000E+00	2.152710E+00	2.710890E+00
1.255300E+00	2.081590E+00	2.624950E+00
1.226180E+00	1.935920E+00	2.620830E+00
1.180200E+00	1.973140E+00	2.694890E+00
1.223680E+00	1.852120E+00	2.630190E+00
1.179870E+00	1.852140E+00	2.687470E+00
1.224180E+00	1.772220E+00	2.657850E+00
1.510290E+00	2.916680E+00	3.010360E+00
1.557000E+00	2.971790E+00	3.007430E+00
1.541910E+00	2.916920E+00	2.915220E+00
1.469840E+00	2.797340E+00	2.862750E+00
1.464370E+00	2.841960E+00	2.972490E+00
1.417440E+00	2.662470E+00	2.796810E+00
1.418340E+00	2.714350E+00	2.922840E+00
1.370080E+00	2.528040E+00	2.736260E+00
1.357020E+00	2.574190E+00	2.854150E+00
1.341490E+00	2.376840E+00	2.681770E+00
1.325290E+00	2.422790E+00	2.790830E+00
1.289340E+00	2.237030E+00	2.643960E+00
1.270560E+00	2.281820E+00	2.734980E+00
1.404210E+00	1.689240E+00	2.546150E+00
1.308420E+00	1.726150E+00	2.604120E+00
1.454560E+00	1.565880E+00	2.579580E+00
1.347150E+00	1.596890E+00	2.642190E+00
1.535960E+00	1.453380E+00	2.615050E+00
1.412860E+00	1.474820E+00	2.676490E+00
1.626740E+00	1.364720E+00	2.660760E+00
1.493610E+00	1.352140E+00	2.743080E+00
1.677310E+00	1.311950E+00	2.701430E+00
1.617890E+00	1.304060E+00	2.743560E+00
1.722060E+00	1.261240E+00	2.771990E+00
1.600320E+00	3.034290E+00	3.055240E+00
1.661840E+00	3.091500E+00	3.024280E+00
1.615240E+00	3.023350E+00	2.966060E+00
1.932880E+00	1.277950E+00	2.690300E+00
1.849670E+00	1.264590E+00	2.725350E+00
1.967700E+00	1.241100E+00	2.771160E+00
1.722220E+00	3.110500E+00	2.922540E+00
1.743840E+00	3.160340E+00	3.061520E+00
2.115430E+00	1.219040E+00	2.812790E+00
2.239970E+00	1.210520E+00	2.861990E+00
1.825610E+00	3.214040E+00	3.081890E+00
1.901510E+00	3.241980E+00	3.054550E+00
1.821570E+00	3.195850E+00	2.985000E+00
2.351980E+00	1.198240E+00	2.869510E+00
2.471560E+00	1.186120E+00	2.875300E+00
2.440360E+00	1.170550E+00	2.942770E+00
2.510760E+00	1.148550E+00	2.987270E+00
1.942880E+00	3.232150E+00	2.947370E+00
1.975210E+00	3.259470E+00	3.029480E+00
2.594170E+00	1.146750E+00	2.909840E+00
2.059090E+00	3.293500E+00	3.011490E+00
2.696890E+00	1.121560E+00	2.903390E+00
2.671510E+00	1.107800E+00	2.962700E+00
2.730480E+00	1.081510E+00	2.998230E+00
2.161580E+00	3.341610E+00	3.051690E+00
2.217300E+00	3.359290E+00	3.077480E+00
2.218310E+00	3.350300E+00	3.016660E+00
2.799060E+00	1.090540E+00	2.940910E+00
2.295950E+00	3.373290E+00	3.083210E+00
2.877760E+00	1.095600E+00	2.922940E+00
2.403790E+00	3.375030E+00	3.031210E+00
2.967850E+00	1.105190E+00	2.940740E+00
2.498210E+00	3.387250E+00	3.096270E+00
2.576040E+00	3.394040E+00	3.141070E+00
2.540280E+00	3.383450E+00	3.064060E+00
3.082600E+00	1.137690E+00	2.971330E+00
3.181860E+00	1.162490E+00	3.030220E+00
2.604620E+00	3.379400E+00	3.074260E+00
2.621150E+00	3.396740E+00	3.150780E+00
3.244170E+00	1.225050E+00	3.021820E+00
2.662100E+00	3.396720E+00	3.157100E+00
2.717090E+00	3.377810E+00	3.110790E+00
3.285930E+00	1.325960E+00	3.014300E+00
2.834750E+00	3.339630E+00	3.124790E+00
3.418620E+00	1.457680E+00	3.074210E+00
3.366850E+00	1.365370E+00	3.093440E+00
2.937140E+00	3.338160E+00	3.180890E+00
2.900300E+00	3.318840E+00	3.087170E+00
3.470930E+00	1.519640E+00	3.044540E+00
2.982290E+00	3.283120E+00	3.101460E+00
2.995860E+00	3.312350E+00	3.211320E+00
3.582270E+00	1.712110E+00	3.074950E+00
3.551230E+00	1.637610E+00	3.109200E+00
3.503860E+00	1.582100E+00	3.091380E+00
3.036890E+00	3.284530E+00	3.198160E+00
3.085120E+00	3.276120E+00	3.249040E+00
3.084200E+00	3.254580E+00	3.145540E+00
3.646950E+00	1.939800E+00	3.094680E+00
3.633010E+00	1.852400E+00	3.145380E+00
3.590040E+00	1.804310E+00	3.094390E+00
3.119790E+00	3.257820E+00	3.221440E+00
3.168160E+00	3.210150E+00	3.207280E+00
3.696700E+00	2.085000E+00	3.097350E+00
3.690180E+00	1.995680E+00	3.156080E+00
3.237690E+00	3.185290E+00	3.175630E+00
3.310640E+00	3.160610E+00	3.173080E+00
3.369480E+00	3.140060E+00	3.164560E+00
3.761230E+00	2.458770E+00	3.107710E+00
3.771420E+00	2.374200E+00	3.165940E+00
3.761810E+00	2.302310E+00	3.149220E+00
3.749950E+00	2.211230E+00	3.123800E+00
3.726120E+00	2.157190E+00	3.076760E+00
3.426500E+00	3.120070E+00	3.159030E+00
3.497160E+00	3.104070E+00	3.217960E+00
3.732860E+00	2.693200E+00	3.133350E+00
3.741060E+00	2.611530E+00	3.172580E+00
3.737970E+00	2.672710E+00	3.204020E+00
3.744980E+00	2.542810E+00	3.106820E+00
3.553560E+00	3.065300E+00	3.205270E+00
3.603190E+00	3.012590E+00	3.155730E+00
3.672540E+00	2.986310E+00	3.205170E+00
3.697490E+00	2.948080E+00	3.140740E+00
3.710470E+00	2.847480E+00	3.166270E+00
3.716350E+00	2.755920E+00	3.193070E+00
3.731340E+00	2.705500E+00	3.186640E+00
3.699970E+00	2.943490E+00	3.222120E+00
3.709500E+00	2.904730E+00	3.157490E+00
1.285740E+00	2.436570E+00	2.967170E+00
1.305000E+00	2.513930E+00	2.999630E+00
1.310870E+00	2.464700E+00	2.909730E+00
1.263890E+00	2.317140E+00	2.831610E+00
1.251440E+00	2.346060E+00	2.927270E+00
1.215270E+00	2.203570E+00	2.783940E+00
1.190070E+00	2.211380E+00	2.866600E+00
1.164570E+00	2.059590E+00	2.786110E+00
1.132560E+00	1.884290E+00	2.775240E+00
1.150000E+00	1.731790E+00	2.768850E+00
1.235210E+00	1.629620E+00	2.716860E+00
1.154050E+00	1.576820E+00	2.836870E+00
1.311780E+00	1.509300E+00	2.735750E+00
1.231560E+00	1.520530E+00	2.795120E+00
1.376050E+00	1.408240E+00	2.770530E+00
1.282530E+00	1.434300E+00	2.823280E+00
1.414010E+00	1.347720E+00	2.803880E+00
1.348500E+00	1.351750E+00	2.857700E+00
1.435240E+00	1.293560E+00	2.860570E+00
1.549450E+00	2.965630E+00	3.093740E+00
1.483200E+00	2.885150E+00	3.066070E+00
1.431330E+00	2.792270E+00	3.051410E+00
1.355740E+00	2.630280E+00	2.992990E+00
1.580450E+00	1.249750E+00	2.863660E+00
1.721940E+00	1.213230E+00	2.882510E+00
1.659090E+00	3.097100E+00	3.125090E+00
1.597140E+00	3.033460E+00	3.117570E+00
1.867170E+00	1.207910E+00	2.882650E+00
2.006360E+00	1.208910E+00	2.877200E+00
1.984260E+00	1.192950E+00	2.939200E+00
2.089300E+00	1.180940E+00	2.972110E+00
1.745130E+00	3.169310E+00	3.175920E+00
1.799240E+00	3.209390E+00	3.196330E+00
1.798080E+00	3.202830E+00	3.137890E+00
2.281650E+00	1.192560E+00	2.923890E+00
2.215160E+00	1.189650E+00	2.951390E+00
2.316670E+00	1.168260E+00	3.003320E+00
1.879470E+00	3.245740E+00	3.188880E+00
2.430440E+00	1.149770E+00	3.029460E+00
2.523240E+00	1.116360E+00	3.086090E+00
1.986640E+00	3.273230E+00	3.114420E+00
2.592080E+00	1.099930E+00	3.053600E+00
2.066860E+00	3.314060E+00	3.163050E+00
2.123740E+00	3.340170E+00	3.189630E+00
2.119970E+00	3.335030E+00	3.116270E+00
2.665000E+00	1.087840E+00	3.028810E+00
2.737800E+00	1.044320E+00	3.095150E+00
2.207010E+00	3.360290E+00	3.183420E+00
2.801440E+00	1.045490E+00	3.047350E+00
2.311670E+00	3.386310E+00	3.220420E+00
2.397200E+00	3.398000E+00	3.257460E+00
2.352140E+00	3.390220E+00	3.176870E+00
2.905090E+00	1.046110E+00	3.039630E+00
2.425880E+00	3.391560E+00	3.163440E+00
2.482230E+00	3.401190E+00	3.278990E+00
3.030280E+00	1.067980E+00	3.048070E+00
2.996710E+00	1.017180E+00	3.110150E+00
3.071530E+00	1.032050E+00	3.134600E+00
2.552620E+00	3.397340E+00	3.237360E+00
3.143120E+00	1.111000E+00	3.109300E+00
2.656990E+00	3.403640E+00	3.240840E+00
3.255710E+00	1.190730E+00	3.120260E+00
2.722750E+00	3.408370E+00	3.280410E+00
2.722400E+00	3.402350E+00	3.220690E+00
3.328030E+00	1.269450E+00	3.105740E+00
2.764130E+00	3.400140E+00	3.296980E+00
2.809910E+00	3.375430E+00	3.257320E+00
3.442570E+00	1.412130E+00	3.193310E+00
3.386640E+00	1.323280E+00	3.173760E+00
2.908000E+00	3.355060E+00	3.278400E+00
3.525090E+00	1.476830E+00	3.138340E+00
2.980990E+00	3.327570E+00	3.293220E+00
3.607830E+00	1.650590E+00	3.171430E+00
3.553430E+00	1.578280E+00	3.197560E+00
3.611360E+00	1.619800E+00	3.240890E+00
3.036640E+00	3.293930E+00	3.284820E+00
3.089000E+00	3.273030E+00	3.357060E+00
3.667010E+00	1.917310E+00	3.207930E+00
3.648360E+00	1.838520E+00	3.260920E+00
3.616900E+00	1.742660E+00	3.204970E+00
3.630590E+00	1.660430E+00	3.229700E+00
3.132810E+00	3.242740E+00	3.302900E+00
3.185400E+00	3.197970E+00	3.348480E+00
3.703610E+00	2.065000E+00	3.248580E+00
3.728950E+00	2.131760E+00	3.156750E+00
3.739870E+00	2.152260E+00	3.225040E+00
3.685980E+00	1.977010E+00	3.257490E+00
3.258410E+00	3.179590E+00	3.305510E+00
3.335310E+00	3.153420E+00	3.289760E+00
3.382890E+00	3.143840E+00	3.234630E+00
3.775050E+00	2.403150E+00	3.237520E+00
3.773560E+00	2.319350E+00	3.284410E+00
3.784020E+00	2.374100E+00	3.297800E+00
3.755030E+00	2.222750E+00	3.250490E+00
3.403030E+00	3.138970E+00	3.336450E+00
3.448600E+00	3.131450E+00	3.333770E+00
3.453020E+00	3.125980E+00	3.282090E+00
3.742480E+00	2.649530E+00	3.312410E+00
3.732140E+00	2.700790E+00	3.233710E+00
3.727160E+00	2.716160E+00	3.289480E+00
3.752060E+00	2.561640E+00	3.315860E+00
3.770550E+00	2.488950E+00	3.254670E+00
3.784330E+00	2.410760E+00	3.307360E+00
3.474360E+00	3.122190E+00	3.336380E+00
3.524430E+00	3.087790E+00	3.351420E+00
3.624250E+00	3.009110E+00	3.303330E+00
3.672160E+00	2.992160E+00	3.279140E+00
3.695350E+00	2.835170E+00	3.321200E+00
3.703350E+00	2.892280E+00	3.237440E+00
3.691690E+00	2.924810E+00	3.302550E+00
3.714700E+00	2.759620E+00	3.325250E+00
3.688210E+00	2.970200E+00	3.270480E+00
1.288390E+00	2.535890E+00	3.194990E+00
1.318980E+00	2.596280E+00	3.180520E+00
1.292060E+00	2.520690E+00	3.132680E+00
1.266330E+00	2.421730E+00	3.040090E+00
1.255520E+00	2.428230E+00	3.153050E+00
1.170940E+00	2.249710E+00	2.970520E+00
1.172150E+00	2.288710E+00	3.085470E+00
1.128720E+00	2.089280E+00	2.912450E+00
1.112260E+00	2.131300E+00	3.023290E+00
1.094790E+00	1.932710E+00	2.874470E+00
1.067980E+00	1.974270E+00	2.977490E+00
1.089220E+00	1.784370E+00	2.863740E+00
1.045610E+00	1.827600E+00	2.954000E+00
1.093370E+00	1.650670E+00	2.882630E+00
1.041770E+00	1.691390E+00	2.955110E+00
1.101900E+00	1.569630E+00	2.908050E+00
1.052510E+00	1.555720E+00	2.989000E+00
1.117230E+00	1.490490E+00	2.938670E+00
1.372130E+00	2.686950E+00	3.210440E+00
1.426980E+00	2.797790E+00	3.240570E+00
1.408230E+00	2.736210E+00	3.136250E+00
1.325570E+00	2.593050E+00	3.097240E+00
1.194210E+00	1.460140E+00	2.877630E+00
1.252840E+00	1.368220E+00	2.920570E+00
1.341160E+00	1.266060E+00	2.987340E+00
1.458070E+00	1.230330E+00	2.942450E+00
1.435610E+00	1.203880E+00	3.013980E+00
1.543680E+00	1.184770E+00	3.024900E+00
1.565600E+00	2.993680E+00	3.264530E+00
1.609980E+00	3.065200E+00	3.294860E+00
1.595370E+00	3.026820E+00	3.194230E+00
1.497640E+00	2.895970E+00	3.195840E+00
1.772200E+00	1.187160E+00	2.941560E+00
1.686600E+00	1.186600E+00	2.975640E+00
1.831790E+00	1.161770E+00	3.038630E+00
1.663630E+00	3.128770E+00	3.321030E+00
1.705690E+00	3.162360E+00	3.309590E+00
1.678700E+00	3.126950E+00	3.245350E+00
1.974180E+00	1.171960E+00	3.014960E+00
2.086370E+00	1.154640E+00	3.090630E+00
1.777520E+00	3.209940E+00	3.291170E+00
2.240370E+00	1.151550E+00	3.118860E+00
2.371720E+00	1.130790E+00	3.120670E+00
2.340390E+00	1.121560E+00	3.178650E+00
2.406450E+00	1.102140E+00	3.222340E+00
1.884420E+00	3.268710E+00	3.313090E+00
1.966350E+00	3.298930E+00	3.333980E+00
1.935010E+00	3.276720E+00	3.269440E+00
2.487160E+00	1.106000E+00	3.180170E+00
2.001180E+00	3.292430E+00	3.243890E+00
2.024150E+00	3.319050E+00	3.328660E+00
2.587580E+00	1.072760E+00	3.166060E+00
2.104600E+00	3.347740E+00	3.303780E+00
2.662680E+00	1.056140E+00	3.132930E+00
2.733720E+00	1.016270E+00	3.189540E+00
2.219470E+00	3.382510E+00	3.335540E+00
2.292270E+00	3.403890E+00	3.377050E+00
2.274460E+00	3.388220E+00	3.289980E+00
2.831430E+00	9.906480E-01	3.161460E+00
2.363610E+00	3.406960E+00	3.348140E+00
2.940530E+00	9.836540E-01	3.150590E+00
2.914530E+00	9.499770E-01	3.211470E+00
2.966220E+00	9.524640E-01	3.206770E+00
2.475630E+00	3.411330E+00	3.369680E+00
3.031930E+00	9.734550E-01	3.194880E+00
2.563030E+00	3.412330E+00	3.373710E+00
3.153620E+00	1.036600E+00	3.230990E+00
2.652880E+00	3.415740E+00	3.371190E+00
3.253500E+00	1.146140E+00	3.227310E+00
2.753070E+00	3.412870E+00	3.372470E+00
3.377110E+00	1.242940E+00	3.229570E+00
2.817400E+00	3.408180E+00	3.420530E+00
2.815930E+00	3.391820E+00	3.364170E+00
3.413940E+00	1.343470E+00	3.241110E+00
3.430600E+00	1.322840E+00	3.287370E+00
2.855150E+00	3.403390E+00	3.439250E+00
2.892520E+00	3.381400E+00	3.399650E+00
3.577990E+00	1.449740E+00	3.289040E+00
3.476760E+00	1.376920E+00	3.293290E+00
2.971060E+00	3.348480E+00	3.404540E+00
3.598930E+00	1.567060E+00	3.295210E+00
3.627450E+00	1.508250E+00	3.340870E+00
3.033590E+00	3.299970E+00	3.391440E+00
3.091600E+00	3.288060E+00	3.473890E+00
3.674800E+00	1.916950E+00	3.324590E+00
3.677130E+00	1.835980E+00	3.341950E+00
3.647800E+00	1.765280E+00	3.328350E+00
3.659320E+00	1.642810E+00	3.309830E+00
3.649190E+00	1.557610E+00	3.360280E+00
3.151280E+00	3.228070E+00	3.438160E+00
3.193280E+00	3.198280E+00	3.418080E+00
3.737250E+00	2.144330E+00	3.328510E+00
3.718590E+00	2.060270E+00	3.384320E+00
3.698510E+00	1.995950E+00	3.334080E+00
3.224990E+00	3.187660E+00	3.402390E+00
3.275580E+00	3.175030E+00	3.460150E+00
3.335970E+00	3.149920E+00	3.390870E+00
3.352210E+00	3.151950E+00	3.499810E+00
3.792060E+00	2.366080E+00	3.359710E+00
3.783320E+00	2.298040E+00	3.418830E+00
3.769720E+00	2.225010E+00	3.371250E+00
3.413830E+00	3.139030E+00	3.437380E+00
3.461550E+00	3.124620E+00	3.378920E+00
3.495780E+00	3.123150E+00	3.477100E+00
3.729200E+00	2.710940E+00	3.389670E+00
3.740680E+00	2.646950E+00	3.467790E+00
3.756510E+00	2.572410E+00	3.430140E+00
3.784370E+00	2.500790E+00	3.398810E+00
3.796580E+00	2.428440E+00	3.380270E+00
3.554770E+00	3.073000E+00	3.489510E+00
3.614220E+00	3.019890E+00	3.453810E+00
3.671960E+00	2.926200E+00	3.413760E+00
3.676650E+00	2.971330E+00	3.318280E+00
3.686430E+00	2.833200E+00	3.457610E+00
3.707050E+00	2.774490E+00	3.427710E+00
1.116030E+00	2.300090E+00	3.300990E+00
1.157590E+00	2.350270E+00	3.302120E+00
1.124420E+00	2.306070E+00	3.270100E+00
1.098940E+00	2.254970E+00	3.272480E+00
1.221350E+00	2.431960E+00	3.293240E+00
1.272280E+00	2.551970E+00	3.331720E+00
1.257970E+00	2.484550E+00	3.242940E+00
1.159650E+00	2.320870E+00	3.215290E+00
1.105640E+00	2.168390E+00	3.132290E+00
1.088740E+00	2.185380E+00	3.214320E+00
1.059460E+00	2.015750E+00	3.081360E+00
1.054000E+00	2.056100E+00	3.180680E+00
1.021540E+00	1.868210E+00	3.050010E+00
1.007180E+00	1.907040E+00	3.146630E+00
1.006230E+00	1.728300E+00	3.040390E+00
9.843430E-01	1.765270E+00	3.132570E+00
1.008140E+00	1.613190E+00	3.044860E+00
9.638450E-01	1.614650E+00	3.151260E+00
1.018040E+00	1.550450E+00	3.056440E+00
9.956500E-01	1.545650E+00	3.111480E+00
1.023730E+00	1.490060E+00	3.101330E+00
1.319540E+00	2.621970E+00	3.267720E+00
1.162870E+00	1.391330E+00	2.979610E+00
1.084100E+00	1.412090E+00	3.076100E+00
1.226340E+00	1.314480E+00	3.020860E+00
1.157190E+00	1.334360E+00	3.071600E+00
1.266200E+00	1.269330E+00	3.061870E+00
1.211800E+00	1.275660E+00	3.118150E+00
1.293350E+00	1.229780E+00	3.127470E+00
1.451640E+00	2.842340E+00	3.367830E+00
1.492900E+00	2.890810E+00	3.390740E+00
1.468140E+00	2.868440E+00	3.316940E+00
1.407940E+00	2.768260E+00	3.321820E+00
1.421950E+00	1.175230E+00	3.129050E+00
1.571970E+00	1.156180E+00	3.158340E+00
1.607010E+00	3.067990E+00	3.422630E+00
1.657260E+00	3.123470E+00	3.453750E+00
1.630730E+00	3.096130E+00	3.373690E+00
1.560850E+00	2.984910E+00	3.361510E+00
1.699980E+00	1.152270E+00	3.128260E+00
1.856050E+00	1.139150E+00	3.189590E+00
1.709780E+00	3.167840E+00	3.382980E+00
1.994460E+00	1.145660E+00	3.160700E+00
2.128820E+00	1.137760E+00	3.185520E+00
2.095380E+00	1.118700E+00	3.263530E+00
2.227310E+00	1.113710E+00	3.287670E+00
1.788580E+00	3.233730E+00	3.425650E+00
1.859830E+00	3.276380E+00	3.461780E+00
1.843790E+00	3.261270E+00	3.381630E+00
2.343810E+00	1.103840E+00	3.256920E+00
2.411450E+00	1.085120E+00	3.280200E+00
1.920850E+00	3.294080E+00	3.414710E+00
2.485670E+00	1.069260E+00	3.322400E+00
2.027350E+00	3.333590E+00	3.437050E+00
2.584100E+00	1.040870E+00	3.283800E+00
2.126600E+00	3.369910E+00	3.453300E+00
2.198560E+00	3.393200E+00	3.494680E+00
2.184140E+00	3.380210E+00	3.408710E+00
2.666770E+00	1.023790E+00	3.243650E+00
2.770810E+00	9.572930E-01	3.295090E+00
2.265260E+00	3.406880E+00	3.462870E+00
2.863830E+00	9.339310E-01	3.266690E+00
2.830530E+00	9.209950E-01	3.319010E+00
2.875810E+00	9.048650E-01	3.333840E+00
2.365380E+00	3.421740E+00	3.467070E+00
2.972770E+00	9.165950E-01	3.289240E+00
2.474670E+00	3.422480E+00	3.476920E+00
3.100940E+00	9.536170E-01	3.284500E+00
3.062960E+00	9.145720E-01	3.346260E+00
3.129650E+00	9.453950E-01	3.357440E+00
2.566960E+00	3.429890E+00	3.490620E+00
3.161230E+00	9.951820E-01	3.289140E+00
3.165430E+00	9.794530E-01	3.330790E+00
2.655570E+00	3.436650E+00	3.498710E+00
3.251000E+00	1.102950E+00	3.308660E+00
3.209740E+00	1.028690E+00	3.325110E+00
2.749110E+00	3.438410E+00	3.502710E+00
3.358960E+00	1.182460E+00	3.360320E+00
2.839830E+00	3.417970E+00	3.511770E+00
3.473650E+00	1.311430E+00	3.368420E+00
2.902960E+00	3.424400E+00	3.566930E+00
2.901200E+00	3.412690E+00	3.502860E+00
3.550890E+00	1.372280E+00	3.350910E+00
3.562750E+00	1.353920E+00	3.403310E+00
2.930280E+00	3.419000E+00	3.558520E+00
2.966230E+00	3.384530E+00	3.544650E+00
3.683330E+00	1.465550E+00	3.414050E+00
3.608800E+00	1.397840E+00	3.405130E+00
3.034420E+00	3.318550E+00	3.514050E+00
3.087620E+00	3.290140E+00	3.584720E+00
3.706610E+00	1.869010E+00	3.395440E+00
3.708680E+00	1.789590E+00	3.403170E+00
3.717040E+00	1.687270E+00	3.411430E+00
3.712580E+00	1.584370E+00	3.425780E+00
3.756910E+00	1.631110E+00	3.468820E+00
3.132260E+00	3.251130E+00	3.560070E+00
3.178000E+00	3.208600E+00	3.548590E+00
3.211110E+00	3.196030E+00	3.476350E+00
3.236920E+00	3.185400E+00	3.582980E+00
3.752630E+00	2.140570E+00	3.456820E+00
3.731980E+00	2.054000E+00	3.475110E+00
3.725060E+00	1.958120E+00	3.436280E+00
3.736660E+00	1.841900E+00	3.475190E+00
3.739480E+00	1.740940E+00	3.482250E+00
3.751070E+00	1.676090E+00	3.475420E+00
3.302250E+00	3.160100E+00	3.562370E+00
3.359760E+00	3.149930E+00	3.602890E+00
3.795590E+00	2.366050E+00	3.466380E+00
3.784490E+00	2.289330E+00	3.540060E+00
3.775170E+00	2.225940E+00	3.478490E+00
3.427680E+00	3.144270E+00	3.542140E+00
3.494690E+00	3.131630E+00	3.597050E+00
3.724070E+00	2.720760E+00	3.512050E+00
3.741640E+00	2.654540E+00	3.596370E+00
3.757840E+00	2.579360E+00	3.555550E+00
3.783470E+00	2.509910E+00	3.517660E+00
3.796570E+00	2.439390E+00	3.492390E+00
3.542170E+00	3.096510E+00	3.564680E+00
3.617650E+00	3.047230E+00	3.593350E+00
3.661120E+00	2.956630E+00	3.562440E+00
3.677190E+00	2.861110E+00	3.554810E+00
3.700570E+00	2.791010E+00	3.540030E+00
1.232480E+00	2.530820E+00	3.494120E+00
1.281160E+00	2.613690E+00	3.508680E+00
1.243170E+00	2.530030E+00	3.451830E+00
1.226050E+00	2.455520E+00	3.376540E+00
1.207890E+00	2.445570E+00	3.461040E+00
1.115840E+00	2.290650E+00	3.368970E+00
1.055490E+00	2.120590E+00	3.281040E+00
1.049590E+00	2.123340E+00	3.372760E+00
9.984680E-01	1.950050E+00	3.241990E+00
1.001500E+00	1.989040E+00	3.336410E+00
9.623600E-01	1.803130E+00	3.223700E+00
9.521370E-01	1.843150E+00	3.313810E+00
9.410860E-01	1.677900E+00	3.216580E+00
9.226170E-01	1.688840E+00	3.323910E+00
9.356620E-01	1.609720E+00	3.223260E+00
9.224090E-01	1.608100E+00	3.279630E+00
9.335500E-01	1.548640E+00	3.262980E+00
1.284760E+00	2.591390E+00	3.422460E+00
1.342970E+00	2.687540E+00	3.474660E+00
9.742250E-01	1.468010E+00	3.223840E+00
1.025810E+00	1.421200E+00	3.169430E+00
1.011350E+00	1.395980E+00	3.232150E+00
1.054910E+00	1.356460E+00	3.213900E+00
1.395610E+00	2.771790E+00	3.477290E+00
1.451060E+00	2.864660E+00	3.517080E+00
1.438750E+00	2.828900E+00	3.423010E+00
1.359230E+00	2.691250E+00	3.391910E+00
1.131970E+00	1.306350E+00	3.173800E+00
1.216980E+00	1.215940E+00	3.257350E+00
1.319820E+00	1.183870E+00	3.212970E+00
1.310260E+00	1.169200E+00	3.278500E+00
1.394150E+00	1.141560E+00	3.271900E+00
1.579180E+00	3.044910E+00	3.585920E+00
1.618670E+00	3.101130E+00	3.578010E+00
1.591930E+00	3.048980E+00	3.496060E+00
1.522210E+00	2.928670E+00	3.461560E+00
1.537820E+00	2.961910E+00	3.555310E+00
1.654070E+00	1.135730E+00	3.231310E+00
1.552490E+00	1.128920E+00	3.270560E+00
1.673080E+00	1.116260E+00	3.301190E+00
1.668920E+00	3.150590E+00	3.627840E+00
1.723750E+00	3.200120E+00	3.601240E+00
1.664440E+00	3.141720E+00	3.541170E+00
1.774570E+00	1.113270E+00	3.281730E+00
1.734020E+00	3.199150E+00	3.502880E+00
1.776030E+00	3.244270E+00	3.586820E+00
1.982840E+00	1.105880E+00	3.321680E+00
2.142100E+00	1.095120E+00	3.355510E+00
2.253200E+00	1.077180E+00	3.428210E+00
1.818580E+00	3.263910E+00	3.528090E+00
2.359040E+00	1.069800E+00	3.384490E+00
2.409850E+00	1.074370E+00	3.326150E+00
1.931000E+00	3.316060E+00	3.552280E+00
2.446070E+00	1.058170E+00	3.395690E+00
2.521490E+00	1.031170E+00	3.455990E+00
2.036350E+00	3.358140E+00	3.572990E+00
2.103050E+00	3.383260E+00	3.596810E+00
2.088420E+00	3.368360E+00	3.523050E+00
2.591070E+00	1.007100E+00	3.409790E+00
2.156650E+00	3.391070E+00	3.553690E+00
2.670020E+00	9.875360E-01	3.363290E+00
2.747640E+00	9.319810E-01	3.431150E+00
2.250160E+00	3.425400E+00	3.598140E+00
2.822310E+00	9.064560E-01	3.382360E+00
2.909740E+00	8.760780E-01	3.422790E+00
2.352600E+00	3.436380E+00	3.570730E+00
3.005540E+00	8.891290E-01	3.398730E+00
2.971580E+00	8.700010E-01	3.449300E+00
3.027020E+00	8.781510E-01	3.482620E+00
2.468310E+00	3.436400E+00	3.583730E+00
3.104340E+00	9.151470E-01	3.433350E+00
2.564740E+00	3.442800E+00	3.602660E+00
3.211920E+00	9.948210E-01	3.415930E+00
2.656350E+00	3.449450E+00	3.617700E+00
3.281050E+00	1.106800E+00	3.396470E+00
3.298380E+00	1.095900E+00	3.482560E+00
2.745020E+00	3.451280E+00	3.626060E+00
3.335190E+00	1.156160E+00	3.416630E+00
3.330950E+00	1.143330E+00	3.453070E+00
2.823900E+00	3.433990E+00	3.632120E+00
3.474330E+00	1.237700E+00	3.499600E+00
3.378770E+00	1.170310E+00	3.447420E+00
2.890470E+00	3.430390E+00	3.635800E+00
3.588840E+00	1.349180E+00	3.486110E+00
2.938440E+00	3.418950E+00	3.621390E+00
2.986490E+00	3.383610E+00	3.690400E+00
3.663820E+00	1.400000E+00	3.474720E+00
3.668760E+00	1.385110E+00	3.523540E+00
3.048920E+00	3.315510E+00	3.658900E+00
3.091560E+00	3.287510E+00	3.646810E+00
3.759430E+00	1.586610E+00	3.502240E+00
3.727650E+00	1.523620E+00	3.512830E+00
3.740550E+00	1.414790E+00	3.531470E+00
3.116810E+00	3.262530E+00	3.634010E+00
3.163500E+00	3.215340E+00	3.662140E+00
3.235140E+00	3.192710E+00	3.700530E+00
3.745120E+00	2.092790E+00	3.542320E+00
3.742110E+00	2.011100E+00	3.544070E+00
3.747230E+00	1.912330E+00	3.558440E+00
3.776180E+00	1.786410E+00	3.582940E+00
3.770340E+00	1.867610E+00	3.608310E+00
3.782400E+00	1.648080E+00	3.544170E+00
3.773610E+00	1.563680E+00	3.561710E+00
3.294670E+00	3.162410E+00	3.654990E+00
3.361790E+00	3.163010E+00	3.698940E+00
3.802960E+00	2.380560E+00	3.595900E+00
3.797210E+00	2.287540E+00	3.666290E+00
3.782680E+00	2.178140E+00	3.596030E+00
3.762650E+00	2.062940E+00	3.621930E+00
3.770280E+00	1.973760E+00	3.620560E+00
3.770720E+00	1.910900E+00	3.626480E+00
3.431160E+00	3.147900E+00	3.648710E+00
3.496360E+00	3.143960E+00	3.690830E+00
3.719680E+00	2.736650E+00	3.645310E+00
3.741340E+00	2.658240E+00	3.718520E+00
3.766560E+00	2.589070E+00	3.671600E+00
3.795170E+00	2.512480E+00	3.637520E+00
3.800370E+00	2.456130E+00	3.582980E+00
3.557990E+00	3.101880E+00	3.671710E+00
3.633910E+00	3.072300E+00	3.698230E+00
3.651400E+00	3.032250E+00	3.665690E+00
3.664190E+00	2.975300E+00	3.668110E+00
3.682710E+00	2.878550E+00	3.695720E+00
3.680700E+00	2.938490E+00	3.717510E+00
3.695720E+00	2.810760E+00	3.630560E+00
3.661210E+00	3.021030E+00	3.721040E+00
3.675380E+00	2.972500E+00	3.730700E+00
1.247160E+00	2.610420E+00	3.687810E+00
1.288770E+00	2.665500E+00	3.668680E+00
1.246650E+00	2.602310E+00	3.633140E+00
1.217480E+00	2.521670E+00	3.559130E+00
1.205530E+00	2.527440E+00	3.656590E+00
1.140420E+00	2.350140E+00	3.505860E+00
1.159350E+00	2.397390E+00	3.611540E+00
1.064630E+00	2.189720E+00	3.461150E+00
1.072820E+00	2.247350E+00	3.565060E+00
1.013810E+00	2.031750E+00	3.431940E+00
1.023160E+00	2.086640E+00	3.528930E+00
9.606110E-01	1.887000E+00	3.407440E+00
9.665730E-01	1.934260E+00	3.502930E+00
9.309680E-01	1.762150E+00	3.391650E+00
9.264680E-01	1.783360E+00	3.501760E+00
9.176750E-01	1.693280E+00	3.394340E+00
9.146910E-01	1.700050E+00	3.447900E+00
9.085700E-01	1.633360E+00	3.432130E+00
1.294690E+00	2.658250E+00	3.600880E+00
1.350290E+00	2.767780E+00	3.679730E+00
9.205240E-01	1.536850E+00	3.394420E+00
9.400550E-01	1.482460E+00	3.327140E+00
9.426200E-01	1.463100E+00	3.395670E+00
9.654530E-01	1.418480E+00	3.370850E+00
1.372020E+00	2.767700E+00	3.563890E+00
1.408020E+00	2.844600E+00	3.642390E+00
1.016570E+00	1.355700E+00	3.321650E+00
1.103710E+00	1.272670E+00	3.305750E+00
1.071720E+00	1.274240E+00	3.441030E+00
1.162610E+00	1.221710E+00	3.340270E+00
1.137960E+00	1.227190E+00	3.399350E+00
1.210310E+00	1.188650E+00	3.399040E+00
1.451580E+00	2.886520E+00	3.657600E+00
1.494270E+00	2.925030E+00	3.675890E+00
1.468670E+00	2.894570E+00	3.609010E+00
1.328420E+00	1.145010E+00	3.370960E+00
1.490140E+00	1.104100E+00	3.383610E+00
1.427270E+00	1.085850E+00	3.501230E+00
1.571700E+00	1.075210E+00	3.485740E+00
1.611240E+00	3.092870E+00	3.655160E+00
1.552570E+00	2.997780E+00	3.657540E+00
1.705000E+00	1.086860E+00	3.408120E+00
1.720820E+00	3.201500E+00	3.691670E+00
1.668300E+00	3.149890E+00	3.720720E+00
1.866130E+00	1.088070E+00	3.385400E+00
1.882080E+00	1.064290E+00	3.467880E+00
1.977520E+00	1.073380E+00	3.440910E+00
1.776240E+00	3.250080E+00	3.673460E+00
2.128300E+00	1.063520E+00	3.471170E+00
2.271230E+00	1.042760E+00	3.540810E+00
1.844930E+00	3.289390E+00	3.636840E+00
2.360880E+00	1.038530E+00	3.513430E+00
1.935150E+00	3.339380E+00	3.704030E+00
2.008060E+00	3.372480E+00	3.716900E+00
1.996230E+00	3.356020E+00	3.645460E+00
2.448320E+00	1.038400E+00	3.488690E+00
2.534720E+00	9.996010E-01	3.570680E+00
2.073890E+00	3.385430E+00	3.678310E+00
2.601310E+00	9.748910E-01	3.530670E+00
2.169300E+00	3.405810E+00	3.657830E+00
2.669820E+00	9.566510E-01	3.485620E+00
2.745370E+00	9.056270E-01	3.549630E+00
2.244320E+00	3.447530E+00	3.726980E+00
2.327670E+00	3.468760E+00	3.736580E+00
2.285390E+00	3.454130E+00	3.675080E+00
2.817850E+00	8.831940E-01	3.491190E+00
2.886120E+00	8.555170E-01	3.551440E+00
2.342470E+00	3.455970E+00	3.660220E+00
2.418490E+00	3.469780E+00	3.739010E+00
2.959660E+00	8.605400E-01	3.513620E+00
3.029080E+00	8.686690E-01	3.581370E+00
2.451470E+00	3.456820E+00	3.675930E+00
2.470550E+00	3.475900E+00	3.739890E+00
3.107240E+00	9.070130E-01	3.548390E+00
2.508250E+00	3.481150E+00	3.745370E+00
2.553610E+00	3.469590E+00	3.711270E+00
3.196500E+00	9.621990E-01	3.523180E+00
2.655420E+00	3.468590E+00	3.731110E+00
3.269010E+00	1.029720E+00	3.521790E+00
2.745990E+00	3.473810E+00	3.740130E+00
3.335150E+00	1.130640E+00	3.595150E+00
3.378230E+00	1.160160E+00	3.512560E+00
3.444130E+00	1.202280E+00	3.606050E+00
2.818980E+00	3.456950E+00	3.741900E+00
3.543910E+00	1.248910E+00	3.619990E+00
2.882290E+00	3.448300E+00	3.737820E+00
3.595270E+00	1.313040E+00	3.598300E+00
2.939250E+00	3.436900E+00	3.722910E+00
2.987620E+00	3.405730E+00	3.802030E+00
3.671890E+00	1.376800E+00	3.582970E+00
3.030330E+00	3.352750E+00	3.763860E+00
3.088840E+00	3.316890E+00	3.779200E+00
3.108330E+00	3.277250E+00	3.692390E+00
3.137940E+00	3.256040E+00	3.749810E+00
3.763720E+00	1.497300E+00	3.603800E+00
3.770490E+00	1.406050E+00	3.638500E+00
3.188870E+00	3.219860E+00	3.762550E+00
3.235710E+00	3.208300E+00	3.765870E+00
3.786370E+00	1.851700E+00	3.670740E+00
3.800500E+00	1.763670E+00	3.682650E+00
3.805930E+00	1.674940E+00	3.657690E+00
3.804560E+00	1.572540E+00	3.635760E+00
3.291570E+00	3.187220E+00	3.755100E+00
3.359660E+00	3.182930E+00	3.763390E+00
3.802540E+00	2.381350E+00	3.752390E+00
3.808720E+00	2.440440E+00	3.660260E+00
3.803670E+00	2.470280E+00	3.726130E+00
3.799010E+00	2.281130E+00	3.771680E+00
3.795730E+00	2.200770E+00	3.736950E+00
3.782290E+00	2.100230E+00	3.716210E+00
3.782080E+00	1.999020E+00	3.702830E+00
3.781890E+00	1.929970E+00	3.678420E+00
3.436840E+00	3.174540E+00	3.755630E+00
3.546530E+00	3.143260E+00	3.784070E+00
3.717910E+00	2.736940E+00	3.799110E+00
3.702870E+00	2.794340E+00	3.710560E+00
3.697230E+00	2.818510E+00	3.781700E+00
3.739480E+00	2.652960E+00	3.813110E+00
3.758810E+00	2.597190E+00	3.774670E+00
3.785650E+00	2.533380E+00	3.744730E+00
3.603820E+00	3.135590E+00	3.789050E+00
3.610100E+00	3.116690E+00	3.755180E+00
3.681200E+00	2.943950E+00	3.784350E+00
3.687220E+00	2.876930E+00	3.829650E+00
3.625630E+00	3.123180E+00	3.792120E+00
3.646790E+00	3.074600E+00	3.801610E+00
3.668710E+00	3.000000E+00	3.773910E+00
1.153900E+00	2.419550E+00	3.771700E+00
1.179310E+00	2.484480E+00	3.779710E+00
1.170980E+00	2.433680E+00	3.712440E+00
1.097110E+00	2.296830E+00	3.665760E+00
1.114820E+00	2.339910E+00	3.755760E+00
1.040940E+00	2.144850E+00	3.628100E+00
1.058240E+00	2.202240E+00	3.724950E+00
9.840070E-01	1.987700E+00	3.600570E+00
1.014560E+00	2.049480E+00	3.700430E+00
9.386440E-01	1.859480E+00	3.580240E+00
9.605400E-01	1.888300E+00	3.700810E+00
9.200350E-01	1.787450E+00	3.576420E+00
9.324800E-01	1.795240E+00	3.639590E+00
9.156950E-01	1.723870E+00	3.611460E+00
1.288730E+00	2.672970E+00	3.749920E+00
1.213540E+00	2.557690E+00	3.737470E+00
8.995560E-01	1.646750E+00	3.541800E+00
9.020320E-01	1.563560E+00	3.511730E+00
9.107860E-01	1.546300E+00	3.638800E+00
9.160020E-01	1.481660E+00	3.563280E+00
1.347800E+00	2.788700E+00	3.776660E+00
1.397010E+00	2.857350E+00	3.779260E+00
1.375330E+00	2.828010E+00	3.734060E+00
9.451150E-01	1.423840E+00	3.489780E+00
9.999720E-01	1.342180E+00	3.473410E+00
9.898070E-01	1.350530E+00	3.605210E+00
1.040410E+00	1.292340E+00	3.512820E+00
1.028500E+00	1.300410E+00	3.570060E+00
1.074500E+00	1.250590E+00	3.561750E+00
1.431700E+00	2.878880E+00	3.715000E+00
1.477710E+00	2.919150E+00	3.816840E+00
1.152490E+00	1.194020E+00	3.512020E+00
1.284510E+00	1.132440E+00	3.511350E+00
1.245890E+00	1.138110E+00	3.634540E+00
1.369670E+00	1.090370E+00	3.555770E+00
1.343590E+00	1.095580E+00	3.608200E+00
1.433100E+00	1.059990E+00	3.613700E+00
1.536790E+00	2.984050E+00	3.820090E+00
1.559450E+00	3.020680E+00	3.802860E+00
1.530080E+00	2.972430E+00	3.751000E+00
1.687200E+00	1.048870E+00	3.533950E+00
1.577520E+00	1.043390E+00	3.599940E+00
1.763710E+00	1.014440E+00	3.631060E+00
1.602510E+00	3.082000E+00	3.779970E+00
1.842680E+00	1.032960E+00	3.548770E+00
1.971630E+00	1.009800E+00	3.614960E+00
1.894550E+00	1.002030E+00	3.643110E+00
2.012810E+00	9.886710E-01	3.693160E+00
1.721010E+00	3.202480E+00	3.783950E+00
1.674290E+00	3.157090E+00	3.798990E+00
2.019670E+00	1.035000E+00	3.549050E+00
2.086200E+00	1.000530E+00	3.647670E+00
1.765750E+00	3.245650E+00	3.759220E+00
2.224670E+00	1.011160E+00	3.645000E+00
1.848770E+00	3.301800E+00	3.777450E+00
2.361670E+00	1.004930E+00	3.631390E+00
1.992090E+00	3.377160E+00	3.788040E+00
1.930240E+00	3.351410E+00	3.802630E+00
2.456920E+00	1.009190E+00	3.604060E+00
2.546170E+00	9.735290E-01	3.687430E+00
2.057240E+00	3.393440E+00	3.765950E+00
2.612970E+00	9.495230E-01	3.647620E+00
2.157320E+00	3.419890E+00	3.791990E+00
2.677400E+00	9.316520E-01	3.603390E+00
2.752470E+00	8.831650E-01	3.667930E+00
2.305770E+00	3.477000E+00	3.822960E+00
2.234190E+00	3.460800E+00	3.826630E+00
2.816240E+00	8.621410E-01	3.609050E+00
2.886220E+00	8.342650E-01	3.665650E+00
2.403460E+00	3.479880E+00	3.825300E+00
2.955820E+00	8.452070E-01	3.618230E+00
3.034500E+00	8.511290E-01	3.688380E+00
2.494750E+00	3.490410E+00	3.817450E+00
3.110430E+00	8.936550E-01	3.657620E+00
2.563000E+00	3.498980E+00	3.860970E+00
2.561810E+00	3.490830E+00	3.804340E+00
3.193650E+00	9.541810E-01	3.632050E+00
2.597770E+00	3.494220E+00	3.856590E+00
2.647180E+00	3.483380E+00	3.853220E+00
3.273080E+00	1.023360E+00	3.613010E+00
2.742430E+00	3.483340E+00	3.851620E+00
3.422210E+00	1.181820E+00	3.702240E+00
3.336820E+00	1.110490E+00	3.708290E+00
2.824440E+00	3.466540E+00	3.857990E+00
3.525680E+00	1.244710E+00	3.706260E+00
2.872500E+00	3.459170E+00	3.821690E+00
3.599560E+00	1.312510E+00	3.702350E+00
2.931300E+00	3.450590E+00	3.842540E+00
2.991130E+00	3.413330E+00	3.912060E+00
3.678720E+00	1.369630E+00	3.679690E+00
3.040810E+00	3.363540E+00	3.858320E+00
3.103890E+00	3.334450E+00	3.887950E+00
3.147970E+00	3.267570E+00	3.825140E+00
3.775210E+00	1.501590E+00	3.708190E+00
3.771230E+00	1.408180E+00	3.740460E+00
3.168020E+00	3.285120E+00	3.902710E+00
3.214560E+00	3.270300E+00	3.900880E+00
3.229120E+00	3.237090E+00	3.834150E+00
3.804410E+00	1.799550E+00	3.747890E+00
3.808740E+00	1.706540E+00	3.759920E+00
3.813830E+00	1.767780E+00	3.804480E+00
3.826330E+00	1.587210E+00	3.738100E+00
3.267240E+00	3.259560E+00	3.905150E+00
3.336430E+00	3.245970E+00	3.923650E+00
3.346500E+00	3.209300E+00	3.841300E+00
3.796450E+00	2.481410E+00	3.831770E+00
3.808580E+00	2.397480E+00	3.897130E+00
3.806990E+00	2.308080E+00	3.861530E+00
3.806820E+00	2.217650E+00	3.843940E+00
3.796420E+00	2.122910E+00	3.824280E+00
3.791850E+00	2.017600E+00	3.805330E+00
3.790230E+00	1.897600E+00	3.774820E+00
3.809980E+00	1.815620E+00	3.800650E+00
3.405140E+00	3.227210E+00	3.913330E+00
3.468220E+00	3.217250E+00	3.964720E+00
3.475010E+00	3.186820E+00	3.872860E+00
3.695850E+00	2.811440E+00	3.880140E+00
3.710450E+00	2.747020E+00	3.948450E+00
3.735310E+00	2.675990E+00	3.900280E+00
3.756850E+00	2.604010E+00	3.875360E+00
3.775860E+00	2.551050E+00	3.823830E+00
3.527990E+00	3.171710E+00	3.958450E+00
3.586890E+00	3.130280E+00	3.903680E+00
3.613910E+00	3.127670E+00	3.821990E+00
3.631900E+00	3.105350E+00	3.861900E+00
3.671190E+00	2.947150E+00	3.918750E+00
3.664150E+00	2.998400E+00	3.835210E+00
3.649280E+00	3.036060E+00	3.892960E+00
3.686800E+00	2.868940E+00	3.925500E+00
3.644770E+00	3.077940E+00	3.868720E+00
1.152590E+00	2.423710E+00	3.921270E+00
1.179510E+00	2.499360E+00	3.902690E+00
1.151390E+00	2.415890E+00	3.837220E+00
1.072900E+00	2.264950E+00	3.816740E+00
1.106730E+00	2.326850E+00	3.905580E+00
1.031990E+00	2.119530E+00	3.793930E+00
1.056070E+00	2.196910E+00	3.890960E+00
9.863550E-01	1.983590E+00	3.778320E+00
1.015120E+00	2.057390E+00	3.873450E+00
9.590740E-01	1.904090E+00	3.779400E+00
9.724250E-01	1.934000E+00	3.856570E+00
9.482710E-01	1.842900E+00	3.817290E+00
1.216830E+00	2.576650E+00	3.936400E+00
1.270190E+00	2.651610E+00	3.914970E+00
1.221600E+00	2.576900E+00	3.839550E+00
9.360820E-01	1.731530E+00	3.764190E+00
9.163260E-01	1.629130E+00	3.684560E+00
9.213630E-01	1.636220E+00	3.775230E+00
9.189240E-01	1.567520E+00	3.711280E+00
9.212020E-01	1.581990E+00	3.778090E+00
9.281970E-01	1.524140E+00	3.757610E+00
1.312860E+00	2.726020E+00	3.951150E+00
1.349900E+00	2.797180E+00	3.933400E+00
1.316060E+00	2.725150E+00	3.860940E+00
9.562670E-01	1.410770E+00	3.627600E+00
9.503480E-01	1.451930E+00	3.732330E+00
9.829590E-01	1.375620E+00	3.666560E+00
9.785080E-01	1.391500E+00	3.714150E+00
1.007070E+00	1.346460E+00	3.717630E+00
1.389880E+00	2.847660E+00	3.868620E+00
1.064560E+00	1.270420E+00	3.694450E+00
1.140090E+00	1.193580E+00	3.645990E+00
1.122220E+00	1.208830E+00	3.717140E+00
1.200170E+00	1.156310E+00	3.689000E+00
1.169240E+00	1.170560E+00	3.739140E+00
1.246080E+00	1.126890E+00	3.744980E+00
1.489440E+00	2.930290E+00	3.924800E+00
1.539120E+00	2.995740E+00	3.928430E+00
1.527290E+00	2.972160E+00	3.870250E+00
1.385140E+00	1.065450E+00	3.738130E+00
1.517390E+00	1.026560E+00	3.704400E+00
1.489780E+00	1.018680E+00	3.772710E+00
1.569280E+00	1.004110E+00	3.790450E+00
1.566780E+00	3.034560E+00	3.872190E+00
1.686730E+00	1.003320E+00	3.739510E+00
1.629560E+00	3.114190E+00	3.917970E+00
1.685890E+00	3.167520E+00	3.916700E+00
1.662400E+00	3.145080E+00	3.854660E+00
1.890580E+00	9.824690E-01	3.742080E+00
2.053940E+00	9.684960E-01	3.779700E+00
1.712270E+00	3.191530E+00	3.863990E+00
2.174590E+00	9.789580E-01	3.740850E+00
1.780810E+00	3.260000E+00	3.878720E+00
2.244770E+00	9.881420E-01	3.717020E+00
2.273990E+00	9.780200E-01	3.754250E+00
1.866760E+00	3.322310E+00	3.902490E+00
1.921620E+00	3.362540E+00	3.926430E+00
1.907940E+00	3.345530E+00	3.858330E+00
2.350840E+00	9.727250E-01	3.756480E+00
2.280610E+00	9.876300E-01	3.720470E+00
1.974220E+00	3.383050E+00	3.881980E+00
2.463820E+00	9.792810E-01	3.725030E+00
2.558070E+00	9.475680E-01	3.804750E+00
2.064450E+00	3.405780E+00	3.853570E+00
2.623000E+00	9.236910E-01	3.765690E+00
2.157260E+00	3.437860E+00	3.934010E+00
2.220380E+00	3.476530E+00	3.958290E+00
2.207560E+00	3.457210E+00	3.884310E+00
2.687750E+00	9.049220E-01	3.721310E+00
2.765800E+00	8.637830E-01	3.789030E+00
2.279080E+00	3.486220E+00	3.921700E+00
2.825330E+00	8.413390E-01	3.730850E+00
2.894870E+00	8.212710E-01	3.768520E+00
2.382010E+00	3.491170E+00	3.923370E+00
2.961060E+00	8.259500E-01	3.726770E+00
3.041990E+00	8.377400E-01	3.796510E+00
2.469650E+00	3.502220E+00	3.921090E+00
3.117850E+00	8.826580E-01	3.766510E+00
2.546260E+00	3.506110E+00	3.923050E+00
3.199830E+00	9.454270E-01	3.741810E+00
2.608990E+00	3.496500E+00	3.915190E+00
2.673910E+00	3.494450E+00	3.984860E+00
3.278060E+00	1.013190E+00	3.719340E+00
2.739110E+00	3.493880E+00	3.957600E+00
3.414510E+00	1.174540E+00	3.804380E+00
3.345110E+00	1.097730E+00	3.810190E+00
2.808170E+00	3.476530E+00	3.954470E+00
3.507010E+00	1.240320E+00	3.800940E+00
2.867400E+00	3.466890E+00	3.953300E+00
2.889740E+00	3.462580E+00	3.896890E+00
2.939100E+00	3.465930E+00	3.979750E+00
3.596240E+00	1.324000E+00	3.813260E+00
2.999750E+00	3.428260E+00	3.987720E+00
3.682180E+00	1.374780E+00	3.772550E+00
3.054320E+00	3.392730E+00	3.968760E+00
3.140610E+00	3.358570E+00	3.981560E+00
3.780470E+00	1.511000E+00	3.844450E+00
3.765340E+00	1.405370E+00	3.803530E+00
3.190230E+00	3.353300E+00	4.011160E+00
3.212210E+00	3.308220E+00	3.957130E+00
3.817980E+00	1.718090E+00	3.837070E+00
3.842660E+00	1.619010E+00	3.833280E+00
3.835650E+00	1.575200E+00	3.873780E+00
3.241730E+00	3.354240E+00	4.020970E+00
3.298230E+00	3.336300E+00	4.039340E+00
3.293760E+00	3.292780E+00	3.978770E+00
3.798550E+00	2.487490E+00	3.984610E+00
3.782980E+00	2.541070E+00	3.895890E+00
3.768060E+00	2.578330E+00	3.971230E+00
3.808000E+00	2.394790E+00	3.997950E+00
3.816070E+00	2.322950E+00	3.967130E+00
3.822650E+00	2.236290E+00	3.945250E+00
3.817360E+00	2.141800E+00	3.927250E+00
3.810780E+00	2.043440E+00	3.908540E+00
3.814310E+00	1.936720E+00	3.895830E+00
3.821930E+00	1.801020E+00	3.876830E+00
3.830540E+00	1.687560E+00	3.897690E+00
3.850360E+00	1.613020E+00	3.892610E+00
3.347380E+00	3.307780E+00	4.030360E+00
3.392340E+00	3.267050E+00	3.983640E+00
3.467310E+00	3.246970E+00	4.043560E+00
3.688390E+00	2.827180E+00	4.009060E+00
3.701350E+00	2.759360E+00	4.088210E+00
3.726240E+00	2.685780E+00	4.016450E+00
3.746340E+00	2.633900E+00	3.958220E+00
3.530190E+00	3.196210E+00	4.034710E+00
3.593150E+00	3.145220E+00	4.016090E+00
3.634160E+00	3.047440E+00	4.007850E+00
3.634900E+00	3.083190E+00	3.908550E+00
3.672090E+00	2.949920E+00	4.063630E+00
3.684230E+00	2.894810E+00	3.996980E+00
1.181760E+00	2.495080E+00	3.982860E+00
1.144860E+00	2.387630E+00	3.979350E+00
1.100460E+00	2.286510E+00	3.991510E+00
1.059030E+00	2.148270E+00	3.981040E+00
1.018940E+00	2.009360E+00	3.967620E+00
9.831810E-01	1.869620E+00	3.968950E+00
9.470230E-01	1.782950E+00	3.877820E+00
9.671300E-01	1.780800E+00	3.951220E+00
9.543340E-01	1.723160E+00	3.918590E+00
1.266340E+00	2.647050E+00	3.993540E+00
1.214780E+00	2.575310E+00	3.991780E+00
9.409330E-01	1.627700E+00	3.890980E+00
9.371380E-01	1.538150E+00	3.865390E+00
9.427800E-01	1.484060E+00	3.835920E+00
9.696300E-01	1.496350E+00	3.924600E+00
9.876700E-01	1.440520E+00	3.908100E+00
1.343850E+00	2.789440E+00	3.995390E+00
1.316200E+00	2.731370E+00	4.019870E+00
9.984300E-01	1.373870E+00	3.824370E+00
1.034840E+00	1.315650E+00	3.796920E+00
1.050350E+00	1.325390E+00	3.891990E+00
1.078480E+00	1.267720E+00	3.849550E+00
1.413670E+00	2.868930E+00	4.001430E+00
1.121200E+00	1.206820E+00	3.796210E+00
1.204930E+00	1.145530E+00	3.849160E+00
1.301900E+00	1.094170E+00	3.827820E+00
1.315420E+00	1.100830E+00	3.938370E+00
1.398390E+00	1.051940E+00	3.881980E+00
1.528880E+00	2.982350E+00	3.985460E+00
1.495980E+00	2.938220E+00	4.009890E+00
1.516920E+00	1.012120E+00	3.874800E+00
1.692780E+00	9.887520E-01	3.875940E+00
1.576050E+00	3.056390E+00	3.998230E+00
1.835100E+00	9.702500E-01	3.846020E+00
1.831390E+00	9.708930E-01	3.928810E+00
1.936230E+00	9.643780E-01	3.934220E+00
1.683440E+00	3.169200E+00	3.992690E+00
1.635500E+00	3.125860E+00	4.014340E+00
2.022860E+00	9.627520E-01	3.872620E+00
1.729640E+00	3.215700E+00	3.955370E+00
2.179850E+00	9.594950E-01	3.856960E+00
1.790850E+00	3.278030E+00	4.023010E+00
1.854550E+00	3.327480E+00	4.044510E+00
1.836600E+00	3.308680E+00	3.970060E+00
2.288960E+00	9.646500E-01	3.828250E+00
1.899340E+00	3.358020E+00	4.003190E+00
2.390540E+00	9.517040E-01	3.879270E+00
1.970330E+00	3.397520E+00	3.986690E+00
2.486980E+00	9.558750E-01	3.860270E+00
2.580030E+00	9.334390E-01	3.906400E+00
2.057100E+00	3.417290E+00	3.961280E+00
2.636120E+00	9.123360E-01	3.886450E+00
2.204540E+00	3.481950E+00	4.036340E+00
2.136590E+00	3.448690E+00	4.047710E+00
2.705880E+00	8.895120E-01	3.848870E+00
2.777190E+00	8.557530E-01	3.880780E+00
2.279320E+00	3.499290E+00	4.032000E+00
2.855780E+00	8.238970E-01	3.888860E+00
2.369620E+00	3.502340E+00	4.028150E+00
2.963900E+00	8.158060E-01	3.841580E+00
2.452000E+00	3.514500E+00	4.020880E+00
2.529500E+00	3.516500E+00	4.017370E+00
3.209620E+00	9.401960E-01	3.854650E+00
3.124530E+00	8.652840E-01	3.870760E+00
2.607000E+00	3.501110E+00	4.012300E+00
2.670690E+00	3.493760E+00	4.092310E+00
3.290540E+00	1.010440E+00	3.827000E+00
2.742550E+00	3.493060E+00	4.068750E+00
3.412440E+00	1.155330E+00	3.910150E+00
3.351870E+00	1.079530E+00	3.890720E+00
2.794560E+00	3.484340E+00	4.028950E+00
3.494830E+00	1.235360E+00	3.898750E+00
2.860730E+00	3.470140E+00	4.050400E+00
2.936430E+00	3.474200E+00	4.118440E+00
3.573960E+00	1.282690E+00	3.884240E+00
3.023160E+00	3.442140E+00	4.077770E+00
3.629780E+00	1.382800E+00	3.944700E+00
[truncated: 10,719 more rows]
