# Supplementary material for: A New MRI-Based Model of Heart Function with Coupled Hemodynamics and Application to Normal and Diseased Canine Left Ventricles
Source: Front Bioeng Biotechnol. 2015 Sep 23;3:140. doi: 10.3389/fbioe.2015.00140 (PMC4585083; doi:10.3389/fbioe.2015.00140)
Supplement: Supplementary file 5 [file Data_Sheet_5.ZIP › Case2_Normal_LBBB_Systole/nodes/case2_systole_time_0.4200.csv]

3.187280E+00	2.020240E+00	1.189500E+00
3.208170E+00	2.064880E+00	1.181900E+00
3.224640E+00	2.028700E+00	1.186260E+00
3.225090E+00	1.987090E+00	1.203850E+00
3.255120E+00	2.114560E+00	1.163740E+00
3.282310E+00	2.162950E+00	1.156580E+00
3.298420E+00	2.129190E+00	1.182320E+00
3.294030E+00	2.063250E+00	1.223280E+00
3.376310E+00	2.017250E+00	1.289320E+00
3.308660E+00	1.976750E+00	1.296150E+00
3.410700E+00	1.987640E+00	1.370300E+00
3.357840E+00	2.161890E+00	1.212590E+00
3.403230E+00	2.095730E+00	1.303680E+00
3.440310E+00	2.042650E+00	1.351770E+00
2.897340E+00	2.201320E+00	1.207580E+00
2.921530E+00	2.280580E+00	1.212870E+00
2.957590E+00	2.241860E+00	1.202960E+00
2.969110E+00	2.191980E+00	1.198630E+00
2.976670E+00	2.352770E+00	1.214760E+00
2.999850E+00	2.417060E+00	1.237870E+00
3.034720E+00	2.377880E+00	1.210360E+00
3.078660E+00	2.285690E+00	1.182670E+00
3.188010E+00	2.146640E+00	1.145320E+00
3.046280E+00	2.143970E+00	1.184970E+00
3.114780E+00	2.012390E+00	1.216860E+00
3.224600E+00	1.916000E+00	1.297740E+00
3.101250E+00	1.912220E+00	1.332690E+00
3.269890E+00	1.894610E+00	1.465050E+00
3.179460E+00	1.861080E+00	1.458840E+00
3.255930E+00	1.879830E+00	1.547080E+00
3.108620E+00	2.431730E+00	1.226750E+00
3.273470E+00	2.411650E+00	1.235950E+00
3.291700E+00	2.260110E+00	1.183050E+00
3.338860E+00	1.936260E+00	1.420870E+00
3.357320E+00	1.908040E+00	1.589030E+00
3.363600E+00	2.359970E+00	1.277910E+00
3.370020E+00	2.428320E+00	1.316500E+00
3.411230E+00	2.275510E+00	1.285810E+00
3.449130E+00	2.180980E+00	1.335400E+00
3.470530E+00	2.107160E+00	1.398690E+00
3.470580E+00	2.051870E+00	1.472000E+00
3.419860E+00	1.984980E+00	1.528140E+00
3.442200E+00	2.395900E+00	1.367820E+00
3.482520E+00	2.275310E+00	1.404480E+00
3.499210E+00	2.174300E+00	1.464700E+00
3.494970E+00	2.113070E+00	1.492430E+00
2.593810E+00	2.533090E+00	1.389080E+00
2.623240E+00	2.582290E+00	1.400040E+00
2.641450E+00	2.538590E+00	1.373120E+00
2.712440E+00	2.491250E+00	1.351620E+00
2.595410E+00	2.473090E+00	1.384160E+00
2.734260E+00	2.358650E+00	1.300970E+00
2.609180E+00	2.362000E+00	1.362780E+00
2.787320E+00	2.205480E+00	1.240810E+00
2.639530E+00	2.230420E+00	1.355190E+00
2.778170E+00	2.072880E+00	1.323760E+00
2.680260E+00	2.105490E+00	1.393660E+00
2.830370E+00	1.987940E+00	1.320600E+00
2.738220E+00	1.970010E+00	1.419250E+00
2.841950E+00	1.925920E+00	1.408820E+00
2.717400E+00	2.600590E+00	1.391220E+00
2.872590E+00	2.602210E+00	1.335240E+00
2.834610E+00	2.471190E+00	1.292150E+00
2.885140E+00	2.376290E+00	1.240650E+00
2.910740E+00	2.090770E+00	1.243690E+00
2.957490E+00	1.941840E+00	1.331210E+00
3.033920E+00	1.863170E+00	1.453420E+00
2.915630E+00	1.879840E+00	1.466030E+00
3.089100E+00	1.837490E+00	1.598660E+00
2.959460E+00	1.832560E+00	1.586500E+00
3.129260E+00	1.788330E+00	1.686930E+00
3.011610E+00	1.761320E+00	1.714870E+00
3.105120E+00	1.762900E+00	1.788630E+00
3.015810E+00	2.513260E+00	1.286840E+00
3.067500E+00	2.651510E+00	1.352670E+00
3.230030E+00	1.869340E+00	1.665710E+00
3.198720E+00	1.809190E+00	1.795620E+00
3.171120E+00	2.608450E+00	1.326300E+00
3.224760E+00	2.690250E+00	1.376480E+00
3.220480E+00	2.526650E+00	1.275070E+00
3.334830E+00	1.890360E+00	1.715840E+00
3.318530E+00	1.885680E+00	1.851710E+00
3.296290E+00	2.623390E+00	1.359980E+00
3.344930E+00	2.702650E+00	1.444410E+00
3.385520E+00	2.519840E+00	1.353180E+00
3.494180E+00	2.033640E+00	1.590800E+00
3.471830E+00	1.979100E+00	1.684950E+00
3.414160E+00	1.920990E+00	1.763260E+00
3.414050E+00	2.641830E+00	1.430430E+00
3.438910E+00	2.704640E+00	1.501790E+00
3.467870E+00	2.585670E+00	1.466050E+00
3.479860E+00	2.487470E+00	1.478980E+00
3.509860E+00	2.370830E+00	1.500040E+00
3.540810E+00	2.252960E+00	1.546150E+00
3.534760E+00	2.126820E+00	1.624750E+00
3.554320E+00	2.217360E+00	1.654060E+00
3.521300E+00	2.040300E+00	1.677140E+00
3.471960E+00	2.651380E+00	1.522040E+00
3.519220E+00	2.583000E+00	1.602360E+00
3.529150E+00	2.454840E+00	1.617730E+00
3.543950E+00	2.348040E+00	1.636930E+00
3.561830E+00	2.270790E+00	1.665480E+00
2.314440E+00	2.587590E+00	1.564280E+00
2.346040E+00	2.653700E+00	1.562260E+00
2.366030E+00	2.590160E+00	1.533130E+00
2.406620E+00	2.516300E+00	1.510020E+00
2.318230E+00	2.517710E+00	1.564330E+00
2.430440E+00	2.388930E+00	1.490440E+00
2.340190E+00	2.396990E+00	1.554950E+00
2.447680E+00	2.256580E+00	1.486740E+00
2.362400E+00	2.270860E+00	1.544510E+00
2.481110E+00	2.131780E+00	1.518640E+00
2.400000E+00	2.146570E+00	1.578440E+00
2.518340E+00	2.010490E+00	1.536840E+00
2.435120E+00	2.024160E+00	1.601790E+00
2.572100E+00	1.932140E+00	1.580680E+00
2.493220E+00	1.904420E+00	1.670220E+00
2.595960E+00	1.852150E+00	1.674310E+00
2.408350E+00	2.727810E+00	1.559660E+00
2.456660E+00	2.806910E+00	1.571550E+00
2.468730E+00	2.743070E+00	1.540360E+00
2.464260E+00	2.654550E+00	1.510790E+00
2.534500E+00	2.530280E+00	1.438210E+00
2.518610E+00	2.373340E+00	1.424040E+00
2.529810E+00	2.239910E+00	1.412810E+00
2.566060E+00	2.116340E+00	1.449730E+00
2.611730E+00	1.996140E+00	1.477420E+00
2.675980E+00	1.904220E+00	1.577530E+00
2.732810E+00	1.854790E+00	1.623510E+00
2.688650E+00	1.826460E+00	1.688200E+00
2.755020E+00	1.811390E+00	1.667690E+00
2.539750E+00	2.759070E+00	1.526750E+00
2.551460E+00	2.824000E+00	1.559020E+00
2.651140E+00	2.688590E+00	1.458510E+00
2.811390E+00	1.860830E+00	1.565800E+00
2.894870E+00	1.781760E+00	1.678030E+00
2.809900E+00	1.777080E+00	1.686530E+00
2.931950E+00	1.742110E+00	1.742540E+00
2.866050E+00	1.730790E+00	1.784160E+00
2.952700E+00	1.727220E+00	1.811480E+00
2.638500E+00	2.813380E+00	1.535550E+00
2.788360E+00	2.794500E+00	1.521740E+00
2.781340E+00	2.735280E+00	1.466350E+00
2.810440E+00	2.687990E+00	1.416460E+00
3.150300E+00	1.769460E+00	1.900480E+00
3.027600E+00	1.735010E+00	1.914830E+00
3.111430E+00	1.745650E+00	2.009010E+00
2.873830E+00	2.763690E+00	1.465100E+00
2.893820E+00	2.811950E+00	1.517940E+00
2.982970E+00	2.723340E+00	1.421250E+00
3.265820E+00	1.796280E+00	1.916410E+00
3.209140E+00	1.766530E+00	2.017280E+00
2.986390E+00	2.807410E+00	1.514870E+00
3.154330E+00	2.798380E+00	1.511240E+00
3.144190E+00	2.727830E+00	1.424010E+00
3.324220E+00	1.842020E+00	1.953590E+00
3.315710E+00	1.813500E+00	2.061260E+00
3.274300E+00	2.766810E+00	1.471390E+00
3.266220E+00	2.816000E+00	1.540430E+00
3.492830E+00	1.955840E+00	1.822680E+00
3.462930E+00	1.916590E+00	1.916140E+00
3.394860E+00	1.864980E+00	1.987410E+00
3.334240E+00	2.807680E+00	1.578170E+00
3.396370E+00	2.757950E+00	1.546890E+00
3.574970E+00	2.221060E+00	1.764240E+00
3.566940E+00	2.130920E+00	1.827960E+00
3.527970E+00	2.038010E+00	1.830100E+00
3.522030E+00	1.955200E+00	1.908040E+00
3.494430E+00	2.710580E+00	1.617950E+00
3.575640E+00	2.650170E+00	1.713080E+00
3.582310E+00	2.588220E+00	1.692070E+00
3.583220E+00	2.519040E+00	1.712140E+00
3.577540E+00	2.408300E+00	1.754010E+00
3.583840E+00	2.475470E+00	1.824440E+00
3.578390E+00	2.312980E+00	1.738690E+00
3.592390E+00	2.572180E+00	1.789000E+00
3.592780E+00	2.519720E+00	1.812030E+00
2.131170E+00	2.661360E+00	1.709500E+00
2.167590E+00	2.734300E+00	1.710190E+00
2.191140E+00	2.663810E+00	1.670150E+00
2.246510E+00	2.580380E+00	1.617650E+00
2.131760E+00	2.586120E+00	1.696810E+00
2.250120E+00	2.413200E+00	1.625520E+00
2.155570E+00	2.445900E+00	1.692670E+00
2.276110E+00	2.281720E+00	1.616090E+00
2.165030E+00	2.275840E+00	1.698720E+00
2.319290E+00	2.160370E+00	1.636370E+00
2.244970E+00	2.174440E+00	1.691200E+00
2.351030E+00	2.038860E+00	1.651190E+00
2.269350E+00	2.060750E+00	1.710760E+00
2.402200E+00	1.935360E+00	1.695320E+00
2.318780E+00	1.945900E+00	1.739420E+00
2.434250E+00	1.870830E+00	1.728730E+00
2.385600E+00	1.839670E+00	1.789660E+00
2.459670E+00	1.820530E+00	1.767650E+00
2.236370E+00	2.813730E+00	1.707480E+00
2.285990E+00	2.900170E+00	1.729520E+00
2.303050E+00	2.836870E+00	1.679690E+00
2.306580E+00	2.743940E+00	1.638600E+00
2.629710E+00	1.767910E+00	1.771790E+00
2.533930E+00	1.785210E+00	1.768870E+00
2.655710E+00	1.714620E+00	1.836440E+00
2.581340E+00	1.682410E+00	1.888650E+00
2.681710E+00	1.672470E+00	1.919430E+00
2.388680E+00	2.866550E+00	1.648150E+00
2.444530E+00	2.953550E+00	1.714610E+00
2.740380E+00	1.724090E+00	1.781800E+00
2.821130E+00	1.687940E+00	1.919050E+00
2.752450E+00	1.665760E+00	1.943430E+00
2.865080E+00	1.663250E+00	2.016530E+00
2.794250E+00	1.620630E+00	2.063620E+00
2.869640E+00	1.621830E+00	2.102610E+00
2.565230E+00	2.886730E+00	1.617180E+00
2.601530E+00	2.977930E+00	1.724340E+00
2.911560E+00	1.700950E+00	1.919370E+00
2.943360E+00	1.671800E+00	2.062440E+00
2.691480E+00	2.940280E+00	1.664680E+00
2.744930E+00	2.982180E+00	1.752230E+00
2.739310E+00	2.879780E+00	1.597970E+00
3.155170E+00	1.746280E+00	2.119740E+00
3.050410E+00	1.705470E+00	2.108400E+00
3.129520E+00	1.710020E+00	2.219640E+00
2.825020E+00	2.932590E+00	1.690950E+00
2.859840E+00	2.973690E+00	1.776050E+00
2.923460E+00	2.883140E+00	1.591850E+00
3.245750E+00	1.771400E+00	2.130930E+00
3.217440E+00	1.741860E+00	2.229540E+00
2.908520E+00	2.998060E+00	1.813090E+00
2.920920E+00	3.024120E+00	1.866150E+00
2.949370E+00	3.000100E+00	1.827970E+00
2.966880E+00	2.959460E+00	1.763740E+00
3.061420E+00	2.914340E+00	1.696060E+00
3.107640E+00	2.871360E+00	1.608290E+00
3.306070E+00	1.783470E+00	2.145450E+00
3.290200E+00	1.769500E+00	2.205010E+00
2.989710E+00	3.006040E+00	1.880360E+00
3.074990E+00	2.981300E+00	1.857770E+00
3.100170E+00	2.947430E+00	1.787700E+00
3.195140E+00	2.925380E+00	1.735430E+00
3.291140E+00	2.878110E+00	1.623690E+00
3.455530E+00	1.907370E+00	2.057840E+00
3.424140E+00	1.852900E+00	2.141100E+00
3.366940E+00	1.778650E+00	2.181340E+00
3.181000E+00	2.973900E+00	1.863740E+00
3.279130E+00	2.966670E+00	1.836140E+00
3.309130E+00	2.927910E+00	1.764160E+00
3.400910E+00	2.907290E+00	1.767000E+00
3.460240E+00	2.838910E+00	1.671150E+00
3.599800E+00	2.180760E+00	1.937030E+00
3.588020E+00	2.077840E+00	2.000720E+00
3.603370E+00	2.150520E+00	2.062970E+00
3.538850E+00	1.946220E+00	2.042350E+00
3.486770E+00	1.899910E+00	2.138890E+00
3.373420E+00	2.956920E+00	1.871670E+00
3.465170E+00	2.941580E+00	1.868720E+00
3.486850E+00	2.893700E+00	1.806030E+00
3.535280E+00	2.845240E+00	1.817100E+00
3.564060E+00	2.751700E+00	1.789550E+00
3.601830E+00	2.424620E+00	1.893470E+00
3.613420E+00	2.306600E+00	1.938650E+00
3.610510E+00	2.397860E+00	1.981510E+00
3.606310E+00	2.207930E+00	2.035780E+00
3.540040E+00	2.902350E+00	1.924910E+00
3.603120E+00	2.823110E+00	1.914550E+00
3.615590E+00	2.730270E+00	1.945270E+00
3.607490E+00	2.636720E+00	1.904350E+00
3.611090E+00	2.506180E+00	1.930800E+00
3.608330E+00	2.441100E+00	1.955270E+00
1.968870E+00	2.736920E+00	1.899290E+00
2.015120E+00	2.831900E+00	1.905110E+00
2.022490E+00	2.743180E+00	1.848820E+00
2.062760E+00	2.653600E+00	1.772380E+00
1.954620E+00	2.653920E+00	1.871330E+00
2.058500E+00	2.481360E+00	1.765400E+00
1.964200E+00	2.515200E+00	1.847050E+00
2.074880E+00	2.340230E+00	1.748640E+00
1.966510E+00	2.332510E+00	1.836480E+00
2.092730E+00	2.264600E+00	1.752560E+00
2.044250E+00	2.259020E+00	1.795190E+00
2.090570E+00	2.188790E+00	1.792630E+00
2.159210E+00	1.943690E+00	1.855330E+00
2.136190E+00	1.997610E+00	1.834990E+00
2.216030E+00	1.968330E+00	1.798060E+00
2.286230E+00	1.857680E+00	1.837560E+00
2.193180E+00	1.877250E+00	1.883560E+00
2.344370E+00	1.750780E+00	1.895180E+00
2.251160E+00	1.766270E+00	1.932900E+00
2.380880E+00	1.685040E+00	1.944660E+00
2.317100E+00	1.650930E+00	2.011990E+00
2.409030E+00	1.627080E+00	2.015820E+00
2.131010E+00	2.829340E+00	1.786110E+00
2.112650E+00	2.915500E+00	1.865260E+00
2.168150E+00	2.101720E+00	1.768060E+00
2.452350E+00	1.716620E+00	1.891190E+00
2.519920E+00	1.641450E+00	1.949600E+00
2.483200E+00	1.603880E+00	2.041630E+00
2.561600E+00	1.606840E+00	2.035630E+00
2.151930E+00	2.970480E+00	1.880030E+00
2.238680E+00	3.019380E+00	1.898970E+00
2.201090E+00	2.948930E+00	1.816110E+00
2.715450E+00	1.617980E+00	2.039570E+00
2.638330E+00	1.620260E+00	2.037800E+00
2.740120E+00	1.575310E+00	2.108110E+00
2.689960E+00	1.538200E+00	2.164570E+00
2.770650E+00	1.539550E+00	2.180810E+00
2.337710E+00	2.994630E+00	1.801720E+00
2.364540E+00	3.067300E+00	1.873730E+00
2.920600E+00	1.607130E+00	2.178030E+00
2.847280E+00	1.563260E+00	2.202320E+00
2.920480E+00	1.566000E+00	2.272580E+00
2.440960E+00	3.099550E+00	1.902530E+00
2.514410E+00	3.127650E+00	1.974410E+00
2.513750E+00	3.089990E+00	1.897170E+00
2.490010E+00	3.052880E+00	1.815040E+00
2.985710E+00	1.644660E+00	2.174150E+00
2.973860E+00	1.602730E+00	2.254470E+00
2.603020E+00	3.084750E+00	1.900340E+00
2.664450E+00	3.133870E+00	1.993940E+00
2.668230E+00	3.042980E+00	1.814280E+00
3.053380E+00	1.657780E+00	2.275550E+00
2.743630E+00	3.079210E+00	1.924160E+00
2.785210E+00	3.106340E+00	2.020120E+00
2.827890E+00	3.017720E+00	1.851490E+00
3.187340E+00	1.696320E+00	2.368420E+00
2.840380E+00	3.111100E+00	2.068510E+00
2.849130E+00	3.128170E+00	2.123290E+00
2.883570E+00	3.110840E+00	2.078760E+00
2.915240E+00	3.067170E+00	1.991890E+00
3.330140E+00	1.754730E+00	2.319620E+00
2.916120E+00	3.117010E+00	2.121530E+00
2.988520E+00	3.078750E+00	2.104530E+00
3.024920E+00	3.050690E+00	2.055690E+00
3.108270E+00	3.017490E+00	1.993940E+00
3.417340E+00	1.806780E+00	2.277360E+00
3.409780E+00	1.777810E+00	2.354310E+00
3.082910E+00	3.059600E+00	2.123780E+00
3.171760E+00	3.039010E+00	2.106140E+00
3.213890E+00	3.024810E+00	2.047120E+00
3.295800E+00	3.005450E+00	1.982360E+00
3.622670E+00	2.088790E+00	2.138700E+00
3.597760E+00	1.986390E+00	2.196150E+00
3.502240E+00	1.888530E+00	2.276610E+00
3.595610E+00	1.933320E+00	2.326680E+00
3.469380E+00	1.793130E+00	2.359850E+00
3.265450E+00	3.042440E+00	2.113460E+00
3.350470E+00	3.028360E+00	2.105300E+00
3.391910E+00	3.012370E+00	2.058200E+00
3.466540E+00	2.982330E+00	2.013020E+00
3.620740E+00	2.374260E+00	2.124560E+00
3.608040E+00	2.436600E+00	2.020480E+00
3.621990E+00	2.461410E+00	2.105060E+00
3.629290E+00	2.290640E+00	2.121740E+00
3.633300E+00	2.182240E+00	2.191230E+00
3.618690E+00	2.055590E+00	2.275950E+00
3.608320E+00	1.985780E+00	2.312440E+00
3.439750E+00	3.029010E+00	2.132460E+00
3.511830E+00	3.001530E+00	2.138410E+00
3.537000E+00	2.974530E+00	2.100370E+00
3.573070E+00	2.936640E+00	2.067900E+00
3.620810E+00	2.861790E+00	2.042740E+00
3.630210E+00	2.758210E+00	2.062790E+00
3.640730E+00	2.661280E+00	2.089330E+00
3.646460E+00	2.554370E+00	2.137210E+00
3.657100E+00	2.607790E+00	2.181910E+00
3.582520E+00	2.967150E+00	2.195160E+00
3.631660E+00	2.887220E+00	2.181460E+00
3.648460E+00	2.788430E+00	2.187600E+00
3.657850E+00	2.700440E+00	2.196140E+00
3.661420E+00	2.637410E+00	2.212340E+00
1.825830E+00	2.787450E+00	2.094290E+00
1.868660E+00	2.877410E+00	2.098040E+00
1.864300E+00	2.795920E+00	2.044480E+00
1.895730E+00	2.716770E+00	1.964330E+00
1.798940E+00	2.709130E+00	2.061960E+00
1.868080E+00	2.554110E+00	1.925790E+00
1.782830E+00	2.584920E+00	2.010580E+00
1.870200E+00	2.398410E+00	1.910000E+00
1.785660E+00	2.433570E+00	1.986970E+00
1.879380E+00	2.302790E+00	1.903160E+00
1.797240E+00	2.279210E+00	1.970430E+00
1.898870E+00	2.220510E+00	1.918630E+00
1.968930E+00	2.017700E+00	1.950210E+00
1.972820E+00	2.062930E+00	1.927800E+00
2.000020E+00	2.029800E+00	1.924750E+00
2.001780E+00	1.984210E+00	1.941910E+00
2.085090E+00	1.766080E+00	2.024030E+00
2.065700E+00	1.823710E+00	1.994560E+00
2.145910E+00	1.789680E+00	1.970190E+00
2.211610E+00	1.685560E+00	2.026140E+00
2.119920E+00	1.697990E+00	2.062770E+00
2.256510E+00	1.623860E+00	2.077900E+00
2.197160E+00	1.589620E+00	2.153000E+00
2.297490E+00	1.565140E+00	2.149110E+00
1.940980E+00	2.866090E+00	2.002200E+00
1.975470E+00	2.951610E+00	2.054360E+00
1.997960E+00	2.175650E+00	1.873150E+00
2.057030E+00	2.055690E+00	1.870650E+00
2.093200E+00	1.921030E+00	1.913810E+00
2.434740E+00	1.579970E+00	2.097400E+00
2.385190E+00	1.545290E+00	2.163480E+00
2.467730E+00	1.529990E+00	2.178060E+00
2.038500E+00	3.018820E+00	2.058820E+00
2.113520E+00	3.085230E+00	2.098130E+00
2.099120E+00	3.041070E+00	2.025470E+00
2.075310E+00	2.972240E+00	1.959900E+00
2.606430E+00	1.546570E+00	2.150750E+00
2.536940E+00	1.535870E+00	2.158260E+00
2.640030E+00	1.494910E+00	2.220720E+00
2.594780E+00	1.456400E+00	2.278690E+00
2.676400E+00	1.457300E+00	2.296410E+00
2.180840E+00	3.066680E+00	1.999080E+00
2.220290E+00	3.133670E+00	2.062540E+00
2.807190E+00	1.506810E+00	2.275410E+00
2.753870E+00	1.473780E+00	2.299550E+00
2.805820E+00	1.473050E+00	2.347830E+00
2.293910E+00	3.165390E+00	2.084220E+00
2.365150E+00	3.200290E+00	2.149350E+00
2.357220E+00	3.171840E+00	2.064850E+00
2.333300E+00	3.123700E+00	1.984910E+00
2.869950E+00	1.508200E+00	2.348190E+00
2.438170E+00	3.182630E+00	2.061260E+00
2.479660E+00	3.212990E+00	2.153430E+00
2.992010E+00	1.566930E+00	2.380860E+00
2.551980E+00	3.218320E+00	2.200810E+00
2.617580E+00	3.234170E+00	2.273260E+00
2.614030E+00	3.210520E+00	2.194540E+00
2.589290E+00	3.183540E+00	2.104700E+00
3.116380E+00	1.619880E+00	2.420160E+00
3.075150E+00	1.571230E+00	2.485150E+00
3.144160E+00	1.584260E+00	2.516580E+00
2.692810E+00	3.201350E+00	2.193770E+00
2.746700E+00	3.218540E+00	2.297320E+00
2.750610E+00	3.156230E+00	2.098140E+00
3.178030E+00	1.645790E+00	2.445240E+00
3.175840E+00	1.622870E+00	2.497990E+00
2.840150E+00	3.151460E+00	2.221890E+00
2.830940E+00	3.188460E+00	2.321130E+00
3.314010E+00	1.703860E+00	2.490570E+00
3.220890E+00	1.663280E+00	2.502120E+00
2.911860E+00	3.173150E+00	2.327530E+00
3.013270E+00	3.133780E+00	2.357170E+00
2.998940E+00	3.101470E+00	2.228800E+00
3.410360E+00	1.760870E+00	2.432960E+00
3.084440E+00	3.105790E+00	2.318400E+00
3.079000E+00	3.123290E+00	2.376270E+00
3.173690E+00	3.060820E+00	2.244760E+00
3.562820E+00	1.887500E+00	2.422050E+00
3.505250E+00	1.804260E+00	2.469620E+00
3.533510E+00	1.860910E+00	2.501930E+00
3.141340E+00	3.103710E+00	2.369040E+00
3.219620E+00	3.078700E+00	2.347890E+00
3.264440E+00	3.069700E+00	2.297930E+00
3.346110E+00	3.047250E+00	2.245080E+00
3.632170E+00	2.424680E+00	2.306210E+00
3.620160E+00	2.347480E+00	2.300580E+00
3.626710E+00	2.284290E+00	2.253030E+00
3.645110E+00	2.202950E+00	2.365320E+00
3.639570E+00	2.156600E+00	2.343150E+00
3.654010E+00	2.087120E+00	2.366690E+00
3.633580E+00	1.960660E+00	2.436480E+00
3.645530E+00	2.042140E+00	2.457640E+00
3.567880E+00	1.888190E+00	2.510460E+00
3.301040E+00	3.077610E+00	2.362900E+00
3.384010E+00	3.064170E+00	2.357660E+00
3.432570E+00	3.057350E+00	2.312500E+00
3.507360E+00	3.026390E+00	2.273680E+00
3.664420E+00	2.580360E+00	2.298350E+00
3.656320E+00	2.505280E+00	2.338410E+00
3.654260E+00	2.132580E+00	2.436550E+00
3.651530E+00	2.078840E+00	2.470730E+00
3.460980E+00	3.059770E+00	2.391110E+00
3.550690E+00	3.030970E+00	2.425300E+00
3.581060E+00	3.016850E+00	2.357900E+00
3.606410E+00	2.980360E+00	2.329770E+00
3.639520E+00	2.899900E+00	2.325820E+00
3.674040E+00	2.810300E+00	2.331740E+00
3.675970E+00	2.848970E+00	2.408080E+00
3.679780E+00	2.709910E+00	2.327700E+00
3.672810E+00	2.643500E+00	2.302560E+00
3.610910E+00	2.985070E+00	2.446500E+00
3.638610E+00	2.915400E+00	2.435620E+00
3.660850E+00	2.878010E+00	2.421010E+00
1.685200E+00	2.736260E+00	2.234040E+00
1.738810E+00	2.820370E+00	2.257870E+00
1.762260E+00	2.760520E+00	2.162710E+00
1.707810E+00	2.609340E+00	2.107680E+00
1.647800E+00	2.645550E+00	2.202730E+00
1.707990E+00	2.467020E+00	2.072550E+00
1.614710E+00	2.478940E+00	2.180740E+00
1.715620E+00	2.339110E+00	2.035750E+00
1.651990E+00	2.365760E+00	2.104130E+00
1.727920E+00	2.262410E+00	2.035140E+00
1.670910E+00	2.265300E+00	2.088800E+00
1.729620E+00	2.187150E+00	2.055990E+00
2.036170E+00	1.581290E+00	2.221250E+00
2.003990E+00	1.633450E+00	2.187510E+00
2.083640E+00	1.616350E+00	2.165230E+00
2.136270E+00	1.553160E+00	2.211470E+00
2.078070E+00	1.516160E+00	2.277620E+00
2.175560E+00	1.493910E+00	2.275720E+00
1.777600E+00	2.900430E+00	2.269020E+00
1.843490E+00	2.971100E+00	2.273660E+00
1.816730E+00	2.897830E+00	2.202460E+00
1.916960E+00	2.114750E+00	1.942340E+00
1.827210E+00	2.135290E+00	1.993570E+00
1.903570E+00	1.995830E+00	1.997990E+00
1.996370E+00	1.889790E+00	1.999020E+00
1.918310E+00	1.862450E+00	2.068850E+00
2.011300E+00	1.748520E+00	2.094910E+00
2.332370E+00	1.505710E+00	2.219530E+00
2.273860E+00	1.473340E+00	2.286870E+00
2.365040E+00	1.453060E+00	2.303690E+00
1.924770E+00	3.057660E+00	2.277200E+00
2.000830E+00	3.128700E+00	2.317630E+00
1.980940E+00	3.085540E+00	2.243430E+00
1.955030E+00	3.011380E+00	2.167010E+00
2.520490E+00	1.458530E+00	2.269810E+00
2.452130E+00	1.437750E+00	2.335780E+00
2.552060E+00	1.425380E+00	2.333490E+00
2.525070E+00	1.408700E+00	2.374240E+00
2.579620E+00	1.391120E+00	2.411200E+00
2.064900E+00	3.111830E+00	2.215520E+00
2.111870E+00	3.172630E+00	2.280860E+00
2.723930E+00	1.422330E+00	2.392290E+00
2.663130E+00	1.395250E+00	2.426090E+00
2.730340E+00	1.381820E+00	2.463000E+00
2.177180E+00	3.215520E+00	2.296440E+00
2.249120E+00	3.250910E+00	2.356680E+00
2.235230E+00	3.220620E+00	2.272600E+00
2.204570E+00	3.178030E+00	2.185770E+00
2.806180E+00	1.420130E+00	2.457290E+00
2.312980E+00	3.228400E+00	2.260490E+00
2.356710E+00	3.271270E+00	2.342700E+00
2.939140E+00	1.470980E+00	2.494610E+00
2.895420E+00	1.395030E+00	2.559520E+00
2.964420E+00	1.411620E+00	2.594810E+00
2.420410E+00	3.297450E+00	2.370290E+00
2.485750E+00	3.309620E+00	2.444700E+00
2.478610E+00	3.292440E+00	2.357520E+00
2.457370E+00	3.256620E+00	2.270820E+00
3.026340E+00	1.523750E+00	2.510030E+00
3.025390E+00	1.470440E+00	2.592280E+00
2.558870E+00	3.274640E+00	2.366810E+00
2.623620E+00	3.288500E+00	2.478610E+00
3.117260E+00	1.530600E+00	2.587590E+00
2.685380E+00	3.263350E+00	2.381740E+00
2.745390E+00	3.269370E+00	2.504190E+00
3.213590E+00	1.610160E+00	2.601160E+00
2.822670E+00	3.213480E+00	2.419240E+00
2.823170E+00	3.240780E+00	2.526090E+00
3.285670E+00	1.647690E+00	2.573460E+00
3.298460E+00	1.619550E+00	2.627050E+00
2.894320E+00	3.222210E+00	2.529590E+00
2.988760E+00	3.185420E+00	2.535670E+00
2.948760E+00	3.183100E+00	2.434530E+00
3.413300E+00	1.739100E+00	2.575080E+00
3.335150E+00	1.672880E+00	2.648170E+00
3.068440E+00	3.135590E+00	2.456840E+00
3.054780E+00	3.163360E+00	2.546700E+00
3.524230E+00	1.846120E+00	2.578840E+00
3.505790E+00	1.760780E+00	2.632110E+00
3.124230E+00	3.147090E+00	2.550490E+00
3.191200E+00	3.119930E+00	2.553910E+00
3.205630E+00	3.093830E+00	2.460580E+00
3.640690E+00	2.351170E+00	2.383140E+00
3.655930E+00	2.278480E+00	2.414370E+00
3.626800E+00	2.029060E+00	2.563310E+00
3.622120E+00	1.942780E+00	2.607120E+00
3.581440E+00	1.890770E+00	2.599060E+00
3.264920E+00	3.110740E+00	2.556240E+00
3.336870E+00	3.095360E+00	2.569900E+00
3.355480E+00	3.073540E+00	2.480030E+00
3.673860E+00	2.525530E+00	2.430050E+00
3.659470E+00	2.445640E+00	2.501750E+00
3.648300E+00	2.342620E+00	2.509340E+00
3.659690E+00	2.245220E+00	2.574500E+00
3.637040E+00	2.171390E+00	2.544620E+00
3.639820E+00	2.097490E+00	2.544010E+00
3.407070E+00	3.086240E+00	2.591950E+00
3.483940E+00	3.066590E+00	2.635300E+00
3.487170E+00	3.052780E+00	2.532260E+00
3.696740E+00	2.794890E+00	2.456860E+00
3.692230E+00	2.709680E+00	2.477560E+00
3.677500E+00	2.591620E+00	2.481180E+00
3.694380E+00	2.637830E+00	2.584010E+00
3.678160E+00	2.505470E+00	2.528680E+00
3.536520E+00	3.050640E+00	2.622000E+00
3.598030E+00	3.007800E+00	2.604760E+00
3.642360E+00	2.912400E+00	2.572760E+00
3.685540E+00	2.838200E+00	2.530420E+00
3.700850E+00	2.733820E+00	2.574070E+00
3.700450E+00	2.680680E+00	2.585430E+00
1.567850E+00	2.703170E+00	2.386850E+00
1.619100E+00	2.793600E+00	2.414270E+00
1.629890E+00	2.721400E+00	2.308410E+00
1.578290E+00	2.570540E+00	2.267400E+00
1.538950E+00	2.616780E+00	2.357770E+00
1.556820E+00	2.479260E+00	2.257630E+00
1.516210E+00	2.492690E+00	2.323660E+00
1.532830E+00	2.386560E+00	2.257330E+00
1.897330E+00	1.495750E+00	2.378940E+00
1.864020E+00	1.589070E+00	2.302370E+00
1.976260E+00	1.557460E+00	2.280070E+00
2.018250E+00	1.498120E+00	2.323950E+00
1.976950E+00	1.477160E+00	2.369270E+00
2.039500E+00	1.444500E+00	2.386770E+00
1.705770E+00	2.961350E+00	2.475780E+00
1.762740E+00	3.020570E+00	2.489030E+00
1.742940E+00	2.966740E+00	2.429270E+00
1.737160E+00	2.895040E+00	2.347800E+00
1.675800E+00	2.902060E+00	2.448750E+00
1.590610E+00	2.306930E+00	2.167860E+00
1.620690E+00	2.157240E+00	2.155290E+00
1.740480E+00	2.038930E+00	2.091970E+00
1.631950E+00	2.019560E+00	2.183070E+00
1.809170E+00	1.897590E+00	2.111430E+00
1.690080E+00	1.917060E+00	2.181800E+00
1.875260E+00	1.777030E+00	2.152540E+00
1.760910E+00	1.801430E+00	2.204580E+00
1.922710E+00	1.664630E+00	2.206100E+00
1.818790E+00	1.690870E+00	2.246230E+00
2.214370E+00	1.442940E+00	2.348570E+00
2.146080E+00	1.412330E+00	2.410080E+00
2.253820E+00	1.394620E+00	2.430890E+00
1.835430E+00	3.095870E+00	2.492660E+00
1.898130E+00	3.167020E+00	2.529350E+00
1.883250E+00	3.125390E+00	2.458470E+00
1.858260E+00	3.051140E+00	2.390800E+00
2.401560E+00	1.406950E+00	2.397170E+00
2.351250E+00	1.376000E+00	2.454740E+00
2.440540E+00	1.356260E+00	2.484670E+00
1.958600E+00	3.154300E+00	2.429670E+00
2.014100E+00	3.200760E+00	2.499380E+00
2.534370E+00	1.333490E+00	2.508660E+00
2.622340E+00	1.330920E+00	2.518280E+00
2.594770E+00	1.293680E+00	2.571920E+00
2.642000E+00	1.282030E+00	2.604980E+00
2.085860E+00	3.250450E+00	2.529380E+00
2.154440E+00	3.285620E+00	2.538390E+00
2.134300E+00	3.260710E+00	2.485560E+00
2.104830E+00	3.215390E+00	2.404130E+00
2.731970E+00	1.312410E+00	2.566470E+00
2.203200E+00	3.275490E+00	2.470560E+00
2.234020E+00	3.317670E+00	2.574220E+00
2.840190E+00	1.333120E+00	2.593400E+00
2.815750E+00	1.270270E+00	2.653480E+00
2.879050E+00	1.280540E+00	2.672890E+00
2.327500E+00	3.346620E+00	2.588670E+00
2.395890E+00	3.362630E+00	2.603970E+00
2.370550E+00	3.345750E+00	2.547290E+00
2.340880E+00	3.306720E+00	2.469580E+00
2.937330E+00	1.338790E+00	2.654140E+00
2.437110E+00	3.345380E+00	2.543910E+00
2.496180E+00	3.363270E+00	2.673010E+00
3.024520E+00	1.402610E+00	2.680180E+00
2.561540E+00	3.328270E+00	2.568840E+00
2.628050E+00	3.340850E+00	2.682370E+00
3.100570E+00	1.464890E+00	2.678670E+00
2.691920E+00	3.319240E+00	2.601130E+00
2.695990E+00	3.334650E+00	2.688310E+00
3.200910E+00	1.521840E+00	2.745270E+00
2.748140E+00	3.317080E+00	2.690270E+00
2.835950E+00	3.263560E+00	2.635270E+00
3.302680E+00	1.591810E+00	2.699170E+00
2.958310E+00	3.238160E+00	2.696940E+00
2.944120E+00	3.231450E+00	2.604770E+00
3.427290E+00	1.704910E+00	2.718410E+00
3.350150E+00	1.650560E+00	2.787500E+00
3.042850E+00	3.185190E+00	2.630990E+00
3.021580E+00	3.207090E+00	2.720610E+00
3.538480E+00	1.820540E+00	2.696720E+00
3.490210E+00	1.747130E+00	2.777390E+00
3.088980E+00	3.191550E+00	2.728070E+00
3.151910E+00	3.169540E+00	2.732740E+00
3.172940E+00	3.144590E+00	2.643030E+00
3.628660E+00	1.968810E+00	2.691460E+00
3.583950E+00	1.893210E+00	2.748340E+00
3.602910E+00	1.943100E+00	2.771370E+00
3.216300E+00	3.140060E+00	2.736700E+00
3.286440E+00	3.133510E+00	2.741060E+00
3.311450E+00	3.117340E+00	2.657820E+00
3.683800E+00	2.368660E+00	2.645620E+00
3.684700E+00	2.266400E+00	2.685600E+00
3.683820E+00	2.318160E+00	2.746160E+00
3.662330E+00	2.161450E+00	2.706140E+00
3.648500E+00	2.056690E+00	2.689500E+00
3.611860E+00	1.982470E+00	2.773400E+00
3.345890E+00	3.110310E+00	2.765670E+00
3.420110E+00	3.095840E+00	2.801120E+00
3.429180E+00	3.087380E+00	2.706250E+00
3.704660E+00	2.571080E+00	2.655960E+00
3.702130E+00	2.461160E+00	2.686870E+00
3.715720E+00	2.526480E+00	2.726630E+00
3.691420E+00	2.367410E+00	2.735120E+00
3.465560E+00	3.075950E+00	2.786140E+00
3.535430E+00	3.050630E+00	2.748680E+00
3.611350E+00	2.994710E+00	2.760550E+00
3.632190E+00	2.967190E+00	2.710780E+00
3.659430E+00	2.922870E+00	2.707180E+00
3.696040E+00	2.840210E+00	2.716460E+00
3.692880E+00	2.879960E+00	2.794290E+00
3.702640E+00	2.735410E+00	2.708320E+00
3.700570E+00	2.638520E+00	2.700080E+00
3.710780E+00	2.560950E+00	2.750700E+00
3.656720E+00	2.943690E+00	2.791360E+00
3.682590E+00	2.912730E+00	2.796170E+00
1.387800E+00	2.156280E+00	2.395010E+00
1.406260E+00	2.225750E+00	2.381850E+00
1.425150E+00	2.156800E+00	2.351860E+00
1.458920E+00	2.073740E+00	2.325560E+00
1.390270E+00	2.078140E+00	2.395210E+00
1.496630E+00	1.975360E+00	2.313330E+00
1.402600E+00	1.936610E+00	2.402030E+00
1.496640E+00	1.867070E+00	2.350610E+00
1.755800E+00	1.485760E+00	2.447290E+00
1.718800E+00	1.539480E+00	2.420710E+00
1.801310E+00	1.524170E+00	2.388130E+00
1.817280E+00	1.448200E+00	2.458770E+00
1.644280E+00	3.022420E+00	2.701750E+00
1.708600E+00	3.076210E+00	2.685940E+00
1.678400E+00	3.018710E+00	2.635690E+00
1.667340E+00	2.954600E+00	2.542820E+00
1.608430E+00	2.945050E+00	2.649860E+00
1.605960E+00	2.840820E+00	2.494130E+00
1.566810E+00	2.842900E+00	2.581510E+00
1.524860E+00	2.704500E+00	2.475740E+00
1.467440E+00	2.538690E+00	2.426830E+00
1.452060E+00	2.367000E+00	2.368290E+00
1.499150E+00	2.219310E+00	2.276270E+00
1.545850E+00	2.062960E+00	2.247320E+00
1.582180E+00	1.927520E+00	2.262260E+00
1.655760E+00	1.818770E+00	2.264650E+00
1.575560E+00	1.820310E+00	2.321200E+00
1.716130E+00	1.712500E+00	2.294280E+00
1.622100E+00	1.729480E+00	2.346940E+00
1.763610E+00	1.611410E+00	2.335800E+00
1.671210E+00	1.630230E+00	2.379520E+00
1.949700E+00	1.393730E+00	2.486710E+00
2.057770E+00	1.382020E+00	2.468910E+00
2.038460E+00	1.348450E+00	2.534370E+00
2.112160E+00	1.337360E+00	2.544330E+00
1.778640E+00	3.088650E+00	2.593810E+00
1.775310E+00	3.151790E+00	2.714500E+00
2.295740E+00	1.345410E+00	2.512190E+00
2.232770E+00	1.323770E+00	2.573860E+00
2.336480E+00	1.305290E+00	2.589970E+00
1.856070E+00	3.209860E+00	2.725830E+00
1.937070E+00	3.229270E+00	2.705810E+00
1.869660E+00	3.188480E+00	2.642730E+00
2.476840E+00	1.308160E+00	2.568810E+00
2.425880E+00	1.289910E+00	2.621630E+00
2.516020E+00	1.271910E+00	2.649070E+00
2.004980E+00	3.225080E+00	2.613320E+00
2.030010E+00	3.275350E+00	2.747230E+00
2.593610E+00	1.259760E+00	2.656120E+00
2.694140E+00	1.230200E+00	2.700730E+00
2.121420E+00	3.297190E+00	2.635260E+00
2.777360E+00	1.229050E+00	2.698900E+00
2.754830E+00	1.193250E+00	2.748950E+00
2.806640E+00	1.177030E+00	2.786070E+00
2.209350E+00	3.334150E+00	2.675430E+00
2.264430E+00	3.362540E+00	2.750240E+00
2.279060E+00	3.347800E+00	2.655050E+00
2.872780E+00	1.216110E+00	2.744150E+00
2.366100E+00	3.368790E+00	2.698430E+00
2.945160E+00	1.259490E+00	2.729860E+00
2.463520E+00	3.386700E+00	2.793230E+00
2.551180E+00	3.390200E+00	2.843220E+00
2.523230E+00	3.378800E+00	2.766890E+00
3.026100E+00	1.302150E+00	2.756780E+00
2.595110E+00	3.367680E+00	2.777220E+00
2.605360E+00	3.386710E+00	2.849870E+00
3.130870E+00	1.395320E+00	2.788360E+00
2.651460E+00	3.380520E+00	2.849850E+00
2.719330E+00	3.348020E+00	2.790470E+00
3.200490E+00	1.457140E+00	2.838270E+00
3.192260E+00	1.409920E+00	2.865000E+00
3.224040E+00	1.439770E+00	2.881690E+00
2.845470E+00	3.312940E+00	2.858220E+00
2.807700E+00	3.298250E+00	2.751670E+00
3.320320E+00	1.559220E+00	2.828010E+00
3.275790E+00	1.472760E+00	2.881930E+00
2.900440E+00	3.274860E+00	2.776390E+00
2.941660E+00	3.297300E+00	2.887210E+00
3.433790E+00	1.679160E+00	2.868450E+00
3.380140E+00	1.608810E+00	2.887390E+00
3.011180E+00	3.231460E+00	2.809490E+00
3.007140E+00	3.262750E+00	2.918160E+00
3.522380E+00	1.805200E+00	2.837330E+00
3.507000E+00	1.725360E+00	2.888050E+00
3.064420E+00	3.239380E+00	2.898800E+00
3.117320E+00	3.231960E+00	2.938260E+00
3.135840E+00	3.196050E+00	2.825560E+00
3.598320E+00	1.933120E+00	2.854440E+00
3.559680E+00	1.853470E+00	2.908840E+00
3.185220E+00	3.186400E+00	2.934430E+00
3.255910E+00	3.173320E+00	2.943010E+00
3.263410E+00	3.153150E+00	2.836060E+00
3.685570E+00	2.261440E+00	2.804330E+00
3.673170E+00	2.178260E+00	2.834080E+00
3.653490E+00	2.065300E+00	2.878300E+00
3.678500E+00	2.122350E+00	2.903450E+00
3.616380E+00	2.004570E+00	2.829180E+00
3.311160E+00	3.153290E+00	2.926110E+00
3.360220E+00	3.130180E+00	2.978920E+00
3.371170E+00	3.120750E+00	2.873910E+00
3.717390E+00	2.502800E+00	2.812610E+00
3.717960E+00	2.411800E+00	2.900220E+00
3.696910E+00	2.323040E+00	2.852730E+00
3.709930E+00	2.214790E+00	2.897760E+00
3.693850E+00	2.152810E+00	2.922230E+00
3.410140E+00	3.116650E+00	2.941390E+00
3.472580E+00	3.086540E+00	2.907610E+00
3.565040E+00	3.053070E+00	2.910650E+00
3.593980E+00	3.018740E+00	2.847180E+00
3.704070E+00	2.822390E+00	2.862080E+00
3.705140E+00	2.728240E+00	2.892650E+00
3.707480E+00	2.775780E+00	2.927660E+00
3.710470E+00	2.639930E+00	2.859190E+00
3.715200E+00	2.563540E+00	2.845730E+00
3.606430E+00	3.009680E+00	2.944630E+00
3.637000E+00	2.971630E+00	2.884290E+00
3.698070E+00	2.899910E+00	2.923300E+00
3.706960E+00	2.813690E+00	2.953850E+00
1.281930E+00	2.113410E+00	2.534600E+00
1.295950E+00	2.205370E+00	2.541360E+00
1.338530E+00	2.138010E+00	2.460850E+00
1.330190E+00	1.990480E+00	2.465020E+00
1.270120E+00	2.020720E+00	2.533720E+00
1.331850E+00	1.903250E+00	2.476020E+00
1.261900E+00	1.874600E+00	2.550510E+00
1.348650E+00	1.817300E+00	2.496840E+00
1.543690E+00	2.959420E+00	2.828080E+00
1.596150E+00	3.030320E+00	2.857840E+00
1.578350E+00	2.973130E+00	2.756030E+00
1.522190E+00	2.863280E+00	2.690890E+00
1.499510E+00	2.892470E+00	2.795240E+00
1.480090E+00	2.733230E+00	2.617000E+00
1.447690E+00	2.774350E+00	2.736860E+00
1.430900E+00	2.593340E+00	2.544370E+00
1.397720E+00	2.637130E+00	2.664450E+00
1.402410E+00	2.439560E+00	2.497080E+00
1.365310E+00	2.495790E+00	2.611030E+00
1.367920E+00	2.287880E+00	2.463100E+00
1.335180E+00	2.342350E+00	2.562680E+00
1.530460E+00	1.750180E+00	2.392970E+00
1.438010E+00	1.785590E+00	2.439940E+00
1.579600E+00	1.643400E+00	2.427160E+00
1.484160E+00	1.660510E+00	2.479330E+00
1.639830E+00	1.558610E+00	2.452490E+00
1.554840E+00	1.549660E+00	2.509640E+00
1.684540E+00	1.448900E+00	2.523050E+00
1.815930E+00	1.380990E+00	2.542730E+00
1.741880E+00	1.327860E+00	2.640850E+00
1.882680E+00	1.319010E+00	2.618200E+00
1.673490E+00	3.087980E+00	2.778030E+00
2.030070E+00	1.294960E+00	2.644300E+00
2.146310E+00	1.288950E+00	2.642370E+00
2.127460E+00	1.256450E+00	2.708420E+00
2.220280E+00	1.249230E+00	2.740120E+00
1.751680E+00	3.165720E+00	2.807810E+00
1.811190E+00	3.216420E+00	2.865160E+00
1.814980E+00	3.204460E+00	2.779650E+00
2.374010E+00	1.268570E+00	2.670850E+00
2.323340E+00	1.260470E+00	2.702750E+00
2.407530E+00	1.233170E+00	2.754340E+00
1.911060E+00	3.247040E+00	2.802380E+00
2.563280E+00	1.222730E+00	2.737980E+00
2.506330E+00	1.223000E+00	2.770890E+00
2.570040E+00	1.192710E+00	2.805480E+00
2.017770E+00	3.290110E+00	2.864950E+00
2.084750E+00	3.331840E+00	2.876510E+00
2.064920E+00	3.313360E+00	2.815700E+00
2.631650E+00	1.189840E+00	2.794020E+00
2.143730E+00	3.339860E+00	2.782510E+00
2.161710E+00	3.364010E+00	2.928340E+00
2.739660E+00	1.162940E+00	2.820920E+00
2.812700E+00	1.143150E+00	2.867370E+00
2.244650E+00	3.386420E+00	2.959700E+00
2.320190E+00	3.397220E+00	2.948520E+00
2.248780E+00	3.377980E+00	2.864130E+00
2.881050E+00	1.161440E+00	2.852900E+00
2.361970E+00	3.392140E+00	2.847340E+00
2.392930E+00	3.402940E+00	2.939620E+00
2.995250E+00	1.200630E+00	2.843740E+00
2.495800E+00	3.400920E+00	2.953620E+00
3.108820E+00	1.274540E+00	2.864800E+00
3.071600E+00	1.215240E+00	2.913020E+00
3.134800E+00	1.227660E+00	2.961780E+00
2.635890E+00	3.389050E+00	2.946430E+00
3.176610E+00	1.347060E+00	2.875940E+00
3.191150E+00	1.300310E+00	2.946450E+00
2.747940E+00	3.376410E+00	3.003950E+00
2.710470E+00	3.379540E+00	2.902610E+00
3.225210E+00	1.405560E+00	2.931750E+00
2.796840E+00	3.348910E+00	2.942220E+00
2.804110E+00	3.357770E+00	3.023930E+00
3.368270E+00	1.538960E+00	2.966820E+00
3.307010E+00	1.443080E+00	3.002150E+00
2.845600E+00	3.343840E+00	3.032190E+00
2.899730E+00	3.322530E+00	2.984790E+00
3.425560E+00	1.610460E+00	2.962830E+00
3.419370E+00	1.574940E+00	3.007210E+00
2.974930E+00	3.290450E+00	2.979450E+00
3.541100E+00	1.759320E+00	2.954870E+00
3.476110E+00	1.680440E+00	3.009340E+00
3.435100E+00	1.611560E+00	3.034990E+00
3.050150E+00	3.251780E+00	3.005420E+00
3.142180E+00	3.218480E+00	3.049790E+00
3.583520E+00	1.901410E+00	3.012320E+00
3.624930E+00	1.972340E+00	2.914310E+00
3.624670E+00	1.983950E+00	2.993550E+00
3.540150E+00	1.822390E+00	3.021180E+00
3.198250E+00	3.194430E+00	3.108230E+00
3.217040E+00	3.180720E+00	3.024500E+00
3.673010E+00	2.101860E+00	2.977310E+00
3.641050E+00	2.035440E+00	3.042070E+00
3.248940E+00	3.183040E+00	3.097680E+00
3.293100E+00	3.162490E+00	3.029670E+00
3.358710E+00	3.136420E+00	3.088820E+00
3.729460E+00	2.481210E+00	2.953280E+00
3.728090E+00	2.393470E+00	3.055380E+00
3.715100E+00	2.314020E+00	3.019350E+00
3.709730E+00	2.231110E+00	2.998350E+00
3.692950E+00	2.159360E+00	3.000110E+00
3.419680E+00	3.111210E+00	3.027300E+00
3.494900E+00	3.086870E+00	3.090590E+00
3.541150E+00	3.068310E+00	3.006940E+00
3.708600E+00	2.750020E+00	3.026610E+00
3.718240E+00	2.681220E+00	3.045220E+00
3.719120E+00	2.626100E+00	3.011500E+00
3.723920E+00	2.552670E+00	2.983820E+00
3.555660E+00	3.057540E+00	3.099580E+00
3.584970E+00	3.028900E+00	3.030490E+00
3.655190E+00	2.974740E+00	3.045560E+00
3.700580E+00	2.916720E+00	3.068260E+00
3.708400E+00	2.876570E+00	3.045480E+00
3.705980E+00	2.827260E+00	3.055480E+00
3.709820E+00	2.858570E+00	3.090100E+00
3.707890E+00	2.881660E+00	3.104180E+00
1.167750E+00	2.068730E+00	2.688920E+00
1.192680E+00	2.161740E+00	2.698060E+00
1.225240E+00	2.088710E+00	2.611530E+00
1.199150E+00	1.940070E+00	2.608250E+00
1.151030E+00	1.978430E+00	2.682630E+00
1.197630E+00	1.854900E+00	2.617870E+00
1.152560E+00	1.855170E+00	2.675480E+00
1.199650E+00	1.773780E+00	2.646310E+00
1.477800E+00	2.943890E+00	3.001920E+00
1.526370E+00	3.000080E+00	2.999190E+00
1.510650E+00	2.944060E+00	2.906020E+00
1.435920E+00	2.822060E+00	2.852550E+00
1.429800E+00	2.868040E+00	2.963300E+00
1.382570E+00	2.683630E+00	2.785520E+00
1.381960E+00	2.737900E+00	2.912610E+00
1.335350E+00	2.545790E+00	2.723960E+00
1.319060E+00	2.594810E+00	2.842550E+00
1.307150E+00	2.390930E+00	2.668300E+00
1.289330E+00	2.438780E+00	2.778570E+00
1.257500E+00	2.247410E+00	2.630590E+00
1.236590E+00	2.293990E+00	2.722270E+00
1.384710E+00	1.689030E+00	2.534920E+00
1.286440E+00	1.726710E+00	2.592660E+00
1.437660E+00	1.564080E+00	2.569510E+00
1.327250E+00	1.595500E+00	2.631570E+00
1.522710E+00	1.450380E+00	2.606730E+00
1.396570E+00	1.471940E+00	2.667550E+00
1.615770E+00	1.360660E+00	2.653520E+00
1.480620E+00	1.347620E+00	2.735880E+00
1.667800E+00	1.307440E+00	2.695130E+00
1.607510E+00	1.299050E+00	2.737170E+00
1.713770E+00	1.256010E+00	2.766660E+00
1.570360E+00	3.064790E+00	3.047330E+00
1.634200E+00	3.123020E+00	3.016340E+00
1.586360E+00	3.053190E+00	2.957570E+00
1.927080E+00	1.275090E+00	2.686330E+00
1.843190E+00	1.260550E+00	2.720810E+00
1.962440E+00	1.237780E+00	2.767900E+00
1.697120E+00	3.142280E+00	2.914080E+00
1.719340E+00	3.192900E+00	3.054110E+00
2.111000E+00	1.217850E+00	2.811290E+00
2.235290E+00	1.212240E+00	2.862210E+00
1.803770E+00	3.248180E+00	3.074660E+00
1.881840E+00	3.277250E+00	3.047200E+00
1.800200E+00	3.229200E+00	2.977310E+00
2.346510E+00	1.203820E+00	2.871550E+00
2.464600E+00	1.196060E+00	2.879300E+00
2.433800E+00	1.178970E+00	2.946170E+00
2.502940E+00	1.159960E+00	2.991890E+00
1.924780E+00	3.267410E+00	2.939500E+00
1.957900E+00	3.295160E+00	3.022140E+00
2.584770E+00	1.162310E+00	2.916230E+00
2.044410E+00	3.330310E+00	3.004110E+00
2.685470E+00	1.141000E+00	2.911430E+00
2.660540E+00	1.126460E+00	2.970220E+00
2.718160E+00	1.102500E+00	3.006540E+00
2.149290E+00	3.379500E+00	3.044550E+00
2.206440E+00	3.396670E+00	3.070620E+00
2.207820E+00	3.387490E+00	3.009580E+00
2.785010E+00	1.114090E+00	2.950550E+00
2.287140E+00	3.410160E+00	3.076550E+00
2.861430E+00	1.122150E+00	2.933970E+00
2.397400E+00	3.411320E+00	3.024550E+00
2.949260E+00	1.133670E+00	2.952620E+00
2.493320E+00	3.421140E+00	3.090290E+00
2.572230E+00	3.426170E+00	3.135500E+00
2.536310E+00	3.416650E+00	3.058110E+00
3.059930E+00	1.169000E+00	2.984530E+00
3.155480E+00	1.195920E+00	3.044230E+00
2.601510E+00	3.411670E+00	3.068500E+00
2.617870E+00	3.427890E+00	3.145400E+00
3.215410E+00	1.258130E+00	3.036130E+00
2.659250E+00	3.426630E+00	3.151930E+00
2.715030E+00	3.406410E+00	3.105740E+00
3.253750E+00	1.359270E+00	3.029200E+00
2.833510E+00	3.364540E+00	3.120360E+00
3.380380E+00	1.490040E+00	3.089160E+00
3.329700E+00	1.400190E+00	3.109040E+00
2.935830E+00	3.358640E+00	3.177270E+00
2.899660E+00	3.342120E+00	3.082940E+00
3.432180E+00	1.550100E+00	3.058920E+00
2.981640E+00	3.302690E+00	3.097890E+00
2.994210E+00	3.329700E+00	3.208260E+00
3.541730E+00	1.737560E+00	3.087400E+00
3.509640E+00	1.665420E+00	3.122680E+00
3.462910E+00	1.611740E+00	3.105550E+00
3.035240E+00	3.300420E+00	3.195330E+00
3.082710E+00	3.289440E+00	3.246680E+00
3.082970E+00	3.269670E+00	3.142800E+00
3.608130E+00	1.959560E+00	3.104510E+00
3.590530E+00	1.874790E+00	3.156650E+00
3.548690E+00	1.828090E+00	3.106150E+00
3.117550E+00	3.270450E+00	3.219190E+00
3.165660E+00	3.221320E+00	3.205300E+00
3.661290E+00	2.100760E+00	3.105180E+00
3.651950E+00	2.012960E+00	3.164950E+00
3.235150E+00	3.194850E+00	3.173960E+00
3.307490E+00	3.168170E+00	3.171810E+00
3.365930E+00	3.146470E+00	3.163550E+00
3.740460E+00	2.465820E+00	3.110950E+00
3.745960E+00	2.382110E+00	3.170100E+00
3.734200E+00	2.311750E+00	3.154070E+00
3.719740E+00	2.222880E+00	3.129670E+00
3.694460E+00	2.170820E+00	3.083370E+00
3.422590E+00	3.125450E+00	3.158250E+00
3.491630E+00	3.107090E+00	3.217670E+00
3.719340E+00	2.697160E+00	3.134920E+00
3.723930E+00	2.615880E+00	3.174770E+00
3.722170E+00	2.675940E+00	3.205880E+00
3.727180E+00	2.548740E+00	3.109340E+00
3.547460E+00	3.067690E+00	3.205210E+00
3.597030E+00	3.015260E+00	3.155800E+00
3.664700E+00	2.987670E+00	3.205590E+00
3.690240E+00	2.950340E+00	3.141150E+00
3.700430E+00	2.849870E+00	3.167120E+00
3.703430E+00	2.758580E+00	3.194410E+00
3.717040E+00	2.708650E+00	3.188260E+00
3.690840E+00	2.944580E+00	3.222760E+00
3.700960E+00	2.906910E+00	3.158110E+00
1.246900E+00	2.454390E+00	2.956630E+00
1.265780E+00	2.533820E+00	2.989630E+00
1.272680E+00	2.482880E+00	2.898550E+00
1.227050E+00	2.331340E+00	2.819470E+00
1.212600E+00	2.361770E+00	2.915970E+00
1.181080E+00	2.214310E+00	2.771750E+00
1.153580E+00	2.223170E+00	2.854940E+00
1.131490E+00	2.067430E+00	2.774040E+00
1.103180E+00	1.888230E+00	2.763970E+00
1.124350E+00	1.732970E+00	2.758540E+00
1.213230E+00	1.628920E+00	2.706770E+00
1.129900E+00	1.575480E+00	2.827770E+00
1.293070E+00	1.506870E+00	2.726770E+00
1.210850E+00	1.518330E+00	2.786410E+00
1.359820E+00	1.404260E+00	2.762610E+00
1.264130E+00	1.430730E+00	2.815450E+00
1.398940E+00	1.342780E+00	2.796570E+00
1.331760E+00	1.346650E+00	2.850440E+00
1.421000E+00	1.287710E+00	2.853940E+00
1.517240E+00	2.994790E+00	3.085940E+00
1.448380E+00	2.912720E+00	3.057780E+00
1.394130E+00	2.818520E+00	3.042600E+00
1.316870E+00	2.652780E+00	2.983050E+00
1.569680E+00	1.243220E+00	2.857890E+00
1.713790E+00	1.206420E+00	2.877690E+00
1.629710E+00	3.130150E+00	3.117490E+00
1.566090E+00	3.064780E+00	3.109920E+00
1.860980E+00	1.201800E+00	2.878730E+00
2.001390E+00	1.204890E+00	2.874550E+00
1.979170E+00	1.187630E+00	2.936430E+00
2.084800E+00	1.177160E+00	2.970440E+00
1.719920E+00	3.202470E+00	3.169050E+00
1.776170E+00	3.243210E+00	3.189660E+00
1.775060E+00	3.236720E+00	3.130890E+00
2.276700E+00	1.195210E+00	2.924780E+00
2.210570E+00	1.189630E+00	2.951230E+00
2.311440E+00	1.171420E+00	3.004700E+00
1.858520E+00	3.281250E+00	3.182070E+00
2.423880E+00	1.157290E+00	3.032580E+00
2.514870E+00	1.128410E+00	3.090830E+00
1.969090E+00	3.309690E+00	3.107370E+00
2.582380E+00	1.115650E+00	3.059720E+00
2.051580E+00	3.351680E+00	3.156190E+00
2.109890E+00	3.378160E+00	3.182900E+00
2.106120E+00	3.373600E+00	3.109180E+00
2.653960E+00	1.106570E+00	3.036120E+00
2.724980E+00	1.066390E+00	3.103410E+00
2.195440E+00	3.397550E+00	3.176900E+00
2.787120E+00	1.069950E+00	3.056750E+00
2.302820E+00	3.422080E+00	3.214350E+00
2.389880E+00	3.432570E+00	3.251700E+00
2.344190E+00	3.426440E+00	3.170640E+00
2.887920E+00	1.074370E+00	3.050610E+00
2.419310E+00	3.426890E+00	3.157350E+00
2.476330E+00	3.433560E+00	3.273650E+00
3.009390E+00	1.099230E+00	3.060440E+00
2.977230E+00	1.048090E+00	3.121760E+00
3.049100E+00	1.065500E+00	3.147210E+00
2.548040E+00	3.428480E+00	3.232140E+00
3.116800E+00	1.146520E+00	3.123370E+00
2.653670E+00	3.432220E+00	3.236030E+00
3.225840E+00	1.225470E+00	3.134620E+00
2.719770E+00	3.434140E+00	3.276110E+00
2.719800E+00	3.428880E+00	3.216190E+00
3.294050E+00	1.304420E+00	3.120880E+00
2.761290E+00	3.424320E+00	3.292940E+00
2.807580E+00	3.398660E+00	3.253370E+00
3.403110E+00	1.445490E+00	3.208150E+00
3.348830E+00	1.358940E+00	3.189210E+00
2.905740E+00	3.374960E+00	3.274990E+00
3.485180E+00	1.507260E+00	3.152550E+00
2.978490E+00	3.344350E+00	3.290320E+00
3.564800E+00	1.677390E+00	3.184520E+00
3.510770E+00	1.607110E+00	3.211270E+00
3.567440E+00	1.646990E+00	3.253970E+00
3.033980E+00	3.308460E+00	3.282280E+00
3.085100E+00	3.284780E+00	3.355030E+00
3.625890E+00	1.936670E+00	3.217920E+00
3.604490E+00	1.859950E+00	3.271890E+00
3.573960E+00	1.766780E+00	3.216970E+00
3.587010E+00	1.686340E+00	3.242350E+00
3.129240E+00	3.253550E+00	3.301020E+00
3.180490E+00	3.206320E+00	3.347070E+00
3.665390E+00	2.079600E+00	3.256510E+00
3.694540E+00	2.145430E+00	3.163840E+00
3.705320E+00	2.164510E+00	3.231760E+00
3.645730E+00	1.993910E+00	3.266480E+00
3.253490E+00	3.186260E+00	3.304400E+00
3.329720E+00	3.158270E+00	3.289010E+00
3.378020E+00	3.148660E+00	3.233910E+00
3.749210E+00	2.409660E+00	3.241470E+00
3.743460E+00	2.326920E+00	3.289210E+00
3.755380E+00	2.380460E+00	3.302100E+00
3.722750E+00	2.232820E+00	3.256270E+00
3.395740E+00	3.141710E+00	3.336120E+00
3.441050E+00	3.133410E+00	3.333600E+00
3.446550E+00	3.128650E+00	3.281810E+00
3.722820E+00	2.651580E+00	3.314670E+00
3.716520E+00	2.703330E+00	3.235460E+00
3.710450E+00	2.717800E+00	3.291270E+00
3.729500E+00	2.564720E+00	3.318670E+00
3.747560E+00	2.493760E+00	3.257870E+00
3.756800E+00	2.416350E+00	3.311350E+00
3.466520E+00	3.123670E+00	3.336320E+00
3.515430E+00	3.088250E+00	3.351640E+00
3.614450E+00	3.009230E+00	3.303880E+00
3.662590E+00	2.992360E+00	3.279750E+00
3.680790E+00	2.835420E+00	3.322500E+00
3.692660E+00	2.893380E+00	3.238300E+00
3.679950E+00	2.924830E+00	3.303460E+00
3.698210E+00	2.760380E+00	3.326910E+00
3.678420E+00	2.970510E+00	3.271150E+00
1.246040E+00	2.557960E+00	3.187090E+00
1.276660E+00	2.619870E+00	3.172350E+00
1.250250E+00	2.542180E+00	3.124020E+00
1.226190E+00	2.439870E+00	3.030390E+00
1.213270E+00	2.447560E+00	3.144580E+00
1.132520E+00	2.263140E+00	2.960060E+00
1.130430E+00	2.304420E+00	3.076210E+00
1.092010E+00	2.098780E+00	2.901220E+00
1.074000E+00	2.142160E+00	3.013700E+00
1.062630E+00	1.938070E+00	2.863890E+00
1.034010E+00	1.980910E+00	2.968150E+00
1.060020E+00	1.786830E+00	2.853760E+00
1.014520E+00	1.831040E+00	2.944980E+00
1.066940E+00	1.650570E+00	2.873640E+00
1.014030E+00	1.692150E+00	2.947000E+00
1.076710E+00	1.568270E+00	2.899690E+00
1.027000E+00	1.554220E+00	2.981900E+00
1.094140E+00	1.487940E+00	2.931290E+00
1.331130E+00	2.712310E+00	3.202790E+00
1.387530E+00	2.825510E+00	3.233380E+00
1.368600E+00	2.762430E+00	3.127890E+00
1.284100E+00	2.616140E+00	3.088170E+00
1.173270E+00	1.457040E+00	2.869880E+00
1.234210E+00	1.363510E+00	2.913740E+00
1.325360E+00	1.259390E+00	2.981660E+00
1.445240E+00	1.223310E+00	2.936900E+00
1.422390E+00	1.195890E+00	3.008960E+00
1.532650E+00	1.175900E+00	3.020180E+00
1.532730E+00	3.024110E+00	3.257970E+00
1.578410E+00	3.097450E+00	3.288460E+00
1.563760E+00	3.058150E+00	3.187080E+00
1.461830E+00	2.924720E+00	3.188500E+00
1.764990E+00	1.179630E+00	2.937340E+00
1.677960E+00	1.178210E+00	2.971070E+00
1.825290E+00	1.152590E+00	3.034960E+00
1.634040E+00	3.162010E+00	3.314820E+00
1.678400E+00	3.195430E+00	3.303450E+00
1.650330E+00	3.159720E+00	3.238730E+00
1.969030E+00	1.165100E+00	3.012210E+00
2.081730E+00	1.148720E+00	3.088920E+00
1.753530E+00	3.243400E+00	3.285040E+00
2.235470E+00	1.150280E+00	3.118940E+00
2.365660E+00	1.135270E+00	3.122770E+00
2.334680E+00	1.124060E+00	3.180130E+00
2.400040E+00	1.107140E+00	3.224620E+00
1.863310E+00	3.304430E+00	3.306880E+00
1.947550E+00	3.335290E+00	3.327850E+00
1.915570E+00	3.312550E+00	3.263080E+00
2.479430E+00	1.115590E+00	3.183940E+00
1.983900E+00	3.328550E+00	3.237480E+00
2.007320E+00	3.355590E+00	3.322540E+00
2.577760E+00	1.088320E+00	3.171810E+00
2.090070E+00	3.384980E+00	3.297550E+00
2.651320E+00	1.075390E+00	3.140040E+00
2.721160E+00	1.038180E+00	3.197210E+00
2.207900E+00	3.418750E+00	3.329640E+00
2.282520E+00	3.439060E+00	3.371430E+00
2.264560E+00	3.423700E+00	3.284110E+00
2.816470E+00	1.016950E+00	3.170770E+00
2.355310E+00	3.441870E+00	3.342510E+00
2.923010E+00	1.013290E+00	3.161230E+00
2.898230E+00	9.788190E-01	3.221190E+00
2.948710E+00	9.824610E-01	3.217000E+00
2.469210E+00	3.443550E+00	3.364510E+00
3.012240E+00	1.005130E+00	3.206020E+00
2.557930E+00	3.442390E+00	3.368870E+00
3.128510E+00	1.072200E+00	3.243760E+00
2.648750E+00	3.443620E+00	3.366670E+00
3.223890E+00	1.181860E+00	3.241000E+00
2.749700E+00	3.436870E+00	3.368540E+00
3.341870E+00	1.278360E+00	3.244060E+00
2.814020E+00	3.429540E+00	3.417030E+00
2.812820E+00	3.413910E+00	3.360510E+00
3.375060E+00	1.378600E+00	3.256020E+00
3.391140E+00	1.358430E+00	3.302070E+00
2.851700E+00	3.423370E+00	3.435960E+00
2.889260E+00	3.400820E+00	3.396410E+00
3.536120E+00	1.480030E+00	3.302560E+00
3.436260E+00	1.410730E+00	3.307620E+00
2.967560E+00	3.364660E+00	3.401810E+00
3.554100E+00	1.595660E+00	3.308570E+00
3.582590E+00	1.537450E+00	3.354110E+00
3.029740E+00	3.313450E+00	3.389140E+00
3.086440E+00	3.298380E+00	3.472140E+00
3.631040E+00	1.935640E+00	3.334490E+00
3.630890E+00	1.857130E+00	3.352880E+00
3.602010E+00	1.788320E+00	3.339900E+00
3.613770E+00	1.668930E+00	3.322410E+00
3.602450E+00	1.586150E+00	3.373440E+00
3.145670E+00	3.236480E+00	3.436750E+00
3.187320E+00	3.205480E+00	3.416880E+00
3.699590E+00	2.156040E+00	3.335440E+00
3.676910E+00	2.073970E+00	3.392270E+00
3.656740E+00	2.011800E+00	3.342810E+00
3.218870E+00	3.194050E+00	3.401340E+00
3.267910E+00	3.179120E+00	3.459530E+00
3.328360E+00	3.153290E+00	3.390400E+00
3.342520E+00	3.153530E+00	3.499670E+00
3.761290E+00	2.372010E+00	3.364180E+00
3.749230E+00	2.304790E+00	3.423890E+00
3.734460E+00	2.233930E+00	3.377070E+00
3.404580E+00	3.140220E+00	3.437330E+00
3.452910E+00	3.125740E+00	3.378920E+00
3.484990E+00	3.122460E+00	3.477440E+00
3.709500E+00	2.711430E+00	3.391720E+00
3.716870E+00	2.647270E+00	3.470320E+00
3.731300E+00	2.574100E+00	3.433060E+00
3.757820E+00	2.503840E+00	3.402160E+00
3.767770E+00	2.432970E+00	3.384190E+00
3.542310E+00	3.071310E+00	3.490160E+00
3.601150E+00	3.018110E+00	3.454660E+00
3.657350E+00	2.924890E+00	3.414910E+00
3.665590E+00	2.971020E+00	3.319060E+00
3.668350E+00	2.831810E+00	3.459200E+00
3.688280E+00	2.773910E+00	3.429500E+00
1.071630E+00	2.316890E+00	3.294880E+00
1.112300E+00	2.368650E+00	3.295780E+00
1.080590E+00	2.322810E+00	3.263540E+00
1.056140E+00	2.270110E+00	3.266180E+00
1.177340E+00	2.451930E+00	3.286730E+00
1.227980E+00	2.575180E+00	3.325520E+00
1.215260E+00	2.505400E+00	3.235760E+00
1.115950E+00	2.338040E+00	3.207710E+00
1.064750E+00	2.180900E+00	3.123940E+00
1.047390E+00	2.198390E+00	3.207280E+00
1.022370E+00	2.024030E+00	3.073060E+00
1.014380E+00	2.065860E+00	3.173450E+00
9.879600E-01	1.872700E+00	3.042070E+00
9.710650E-01	1.912670E+00	3.139680E+00
9.761940E-01	1.729890E+00	3.033150E+00
9.512320E-01	1.767840E+00	3.126090E+00
9.802100E-01	1.612620E+00	3.038170E+00
9.333980E-01	1.614170E+00	3.145650E+00
9.913320E-01	1.548880E+00	3.050150E+00
9.678130E-01	1.544010E+00	3.105740E+00
9.978160E-01	1.487450E+00	3.095740E+00
1.276950E+00	2.646210E+00	3.260740E+00
1.141870E+00	1.387020E+00	2.973160E+00
1.060500E+00	1.407970E+00	3.070480E+00
1.207360E+00	1.308720E+00	3.015170E+00
1.135610E+00	1.328760E+00	3.066100E+00
1.248410E+00	1.262530E+00	3.056700E+00
1.192030E+00	1.268850E+00	3.113290E+00
1.276170E+00	1.221760E+00	3.122880E+00
1.410950E+00	2.872070E+00	3.361720E+00
1.454490E+00	2.920770E+00	3.384930E+00
1.429520E+00	2.897710E+00	3.310550E+00
1.366570E+00	2.796190E+00	3.315360E+00
1.407780E+00	1.165420E+00	3.124620E+00
1.560840E+00	1.144690E+00	3.154170E+00
1.574100E+00	3.100970E+00	3.416950E+00
1.626570E+00	3.156830E+00	3.448270E+00
1.598810E+00	3.129760E+00	3.367640E+00
1.526480E+00	3.015960E+00	3.355560E+00
1.691100E+00	1.140830E+00	3.124200E+00
1.849510E+00	1.127170E+00	3.186240E+00
1.682010E+00	3.201340E+00	3.377170E+00
1.989260E+00	1.136490E+00	3.158190E+00
2.124170E+00	1.131400E+00	3.184170E+00
2.090660E+00	1.110010E+00	3.261840E+00
2.222400E+00	1.109360E+00	3.287290E+00
1.764520E+00	3.267680E+00	3.420100E+00
1.837790E+00	3.311640E+00	3.456220E+00
1.821330E+00	3.296640E+00	3.375720E+00
2.338090E+00	1.105490E+00	3.258190E+00
2.404960E+00	1.089750E+00	3.282320E+00
1.900290E+00	3.330540E+00	3.408810E+00
2.477960E+00	1.077710E+00	3.325540E+00
2.010430E+00	3.369880E+00	3.431300E+00
2.574580E+00	1.055530E+00	3.288760E+00
2.112330E+00	3.406660E+00	3.447540E+00
2.186260E+00	3.428630E+00	3.489220E+00
2.171330E+00	3.416940E+00	3.402870E+00
2.655690E+00	1.042640E+00	3.250030E+00
2.757880E+00	9.808380E-01	3.302440E+00
2.254800E+00	3.441510E+00	3.457470E+00
2.848850E+00	9.614310E-01	3.275420E+00
2.816350E+00	9.475750E-01	3.327000E+00
2.860600E+00	9.335400E-01	3.342300E+00
2.356960E+00	3.455420E+00	3.461810E+00
2.955490E+00	9.472050E-01	3.298820E+00
2.468020E+00	3.453620E+00	3.472050E+00
3.079350E+00	9.876000E-01	3.295660E+00
3.042950E+00	9.481510E-01	3.356460E+00
3.106940E+00	9.809340E-01	3.368470E+00
2.561590E+00	3.458530E+00	3.486110E+00
3.136820E+00	1.030840E+00	3.301170E+00
3.141030E+00	1.015550E+00	3.342510E+00
2.651030E+00	3.462850E+00	3.494560E+00
3.221460E+00	1.139980E+00	3.321820E+00
3.182840E+00	1.065660E+00	3.337570E+00
2.745140E+00	3.461110E+00	3.499070E+00
3.324120E+00	1.219640E+00	3.373940E+00
2.835940E+00	3.437580E+00	3.508590E+00
3.432990E+00	1.347000E+00	3.382560E+00
2.898640E+00	3.441580E+00	3.564130E+00
2.897360E+00	3.430320E+00	3.499960E+00
3.509110E+00	1.405020E+00	3.364630E+00
3.520630E+00	1.386860E+00	3.416680E+00
2.925950E+00	3.435200E+00	3.555860E+00
2.961680E+00	3.399410E+00	3.542190E+00
3.639410E+00	1.493930E+00	3.426410E+00
3.565530E+00	1.429290E+00	3.418270E+00
3.029390E+00	3.330650E+00	3.512020E+00
3.081030E+00	3.299570E+00	3.583150E+00
3.660600E+00	1.888410E+00	3.405630E+00
3.662240E+00	1.810760E+00	3.413920E+00
3.671220E+00	1.710600E+00	3.422700E+00
3.666340E+00	1.610430E+00	3.437760E+00
3.711610E+00	1.654440E+00	3.479650E+00
3.125270E+00	3.258920E+00	3.558780E+00
3.170310E+00	3.214720E+00	3.547600E+00
3.204130E+00	3.201890E+00	3.475390E+00
3.227700E+00	3.189260E+00	3.582410E+00
3.712700E+00	2.151080E+00	3.463530E+00
3.689420E+00	2.066730E+00	3.482700E+00
3.681380E+00	1.973920E+00	3.445000E+00
3.690540E+00	1.860580E+00	3.484840E+00
3.693580E+00	1.761810E+00	3.492420E+00
3.705620E+00	1.698380E+00	3.485960E+00
3.292060E+00	3.162160E+00	3.562140E+00
3.347640E+00	3.150120E+00	3.603020E+00
3.762590E+00	2.370920E+00	3.470830E+00
3.747370E+00	2.295110E+00	3.545120E+00
3.737940E+00	2.233800E+00	3.484160E+00
3.416180E+00	3.143870E+00	3.542380E+00
3.481210E+00	3.129540E+00	3.597650E+00
3.701490E+00	2.719730E+00	3.514240E+00
3.714070E+00	2.653360E+00	3.599080E+00
3.729230E+00	2.579560E+00	3.558590E+00
3.754200E+00	2.511570E+00	3.521030E+00
3.765640E+00	2.442570E+00	3.496250E+00
3.528320E+00	3.094030E+00	3.565420E+00
3.601310E+00	3.043610E+00	3.594460E+00
3.643380E+00	2.953410E+00	3.563790E+00
3.656840E+00	2.858320E+00	3.556510E+00
3.679030E+00	2.788910E+00	3.541960E+00
1.186570E+00	2.553710E+00	3.489950E+00
1.235930E+00	2.638370E+00	3.504490E+00
1.197570E+00	2.552970E+00	3.447090E+00
1.180700E+00	2.476630E+00	3.371000E+00
1.161740E+00	2.466530E+00	3.456600E+00
1.069790E+00	2.307860E+00	3.363670E+00
1.013690E+00	2.132230E+00	3.275190E+00
1.005710E+00	2.135550E+00	3.368110E+00
9.606090E-01	1.956910E+00	3.236320E+00
9.609270E-01	1.997320E+00	3.331860E+00
9.269510E-01	1.806640E+00	3.218280E+00
9.137080E-01	1.847740E+00	3.309470E+00
9.087510E-01	1.678650E+00	3.211640E+00
8.876760E-01	1.689880E+00	3.320290E+00
9.043810E-01	1.609210E+00	3.218610E+00
8.899900E-01	1.607560E+00	3.275710E+00
9.031130E-01	1.547100E+00	3.259060E+00
1.239610E+00	2.615850E+00	3.417200E+00
1.299280E+00	2.713770E+00	3.469880E+00
9.470380E-01	1.465060E+00	3.219720E+00
1.000610E+00	1.417300E+00	3.164780E+00
9.858880E-01	1.391630E+00	3.228260E+00
1.030630E+00	1.351260E+00	3.209810E+00
1.353000E+00	2.800020E+00	3.472340E+00
1.410440E+00	2.894280E+00	3.512430E+00
1.397200E+00	2.858550E+00	3.417380E+00
1.315790E+00	2.717830E+00	3.386160E+00
1.109480E+00	1.300060E+00	3.169260E+00
1.197700E+00	1.207520E+00	3.253910E+00
1.303420E+00	1.174330E+00	3.209140E+00
1.293400E+00	1.158890E+00	3.275180E+00
1.379130E+00	1.129970E+00	3.268460E+00
1.544450E+00	3.077280E+00	3.581450E+00
1.585630E+00	3.134420E+00	3.573350E+00
1.558490E+00	3.081090E+00	3.491000E+00
1.485340E+00	2.958830E+00	3.456390E+00
1.501320E+00	2.992590E+00	3.550850E+00
1.644240E+00	1.122530E+00	3.227570E+00
1.540870E+00	1.115740E+00	3.267030E+00
1.663380E+00	1.101500E+00	3.297750E+00
1.637840E+00	3.184300E+00	3.623340E+00
1.696140E+00	3.233490E+00	3.596600E+00
1.634020E+00	3.174910E+00	3.536280E+00
1.766880E+00	1.099170E+00	3.278440E+00
1.707560E+00	3.232220E+00	3.497800E+00
1.751060E+00	3.278010E+00	3.582030E+00
1.977380E+00	1.093200E+00	3.319190E+00
2.137240E+00	1.085960E+00	3.354100E+00
2.248070E+00	1.072210E+00	3.427950E+00
1.795360E+00	3.298170E+00	3.522960E+00
2.353000E+00	1.070790E+00	3.385620E+00
2.403290E+00	1.078490E+00	3.328100E+00
1.910670E+00	3.351980E+00	3.546970E+00
2.439020E+00	1.063680E+00	3.397940E+00
2.513330E+00	1.040900E+00	3.459100E+00
2.019550E+00	3.394010E+00	3.567700E+00
2.087910E+00	3.419640E+00	3.591450E+00
2.073230E+00	3.404420E+00	3.517580E+00
2.581540E+00	1.021700E+00	3.414220E+00
2.143040E+00	3.427030E+00	3.548290E+00
2.658980E+00	1.006510E+00	3.369030E+00
2.735510E+00	9.544380E-01	3.437310E+00
2.239080E+00	3.459700E+00	3.593020E+00
2.808370E+00	9.330060E-01	3.389870E+00
2.894110E+00	9.060970E-01	3.430910E+00
2.343730E+00	3.469720E+00	3.565660E+00
2.987560E+00	9.213430E-01	3.407860E+00
2.954870E+00	9.012640E-01	3.457600E+00
3.008830E+00	9.108040E-01	3.491130E+00
2.461210E+00	3.467310E+00	3.578990E+00
3.083060E+00	9.501540E-01	3.443300E+00
2.558890E+00	3.471110E+00	3.598290E+00
3.185850E+00	1.031730E+00	3.427350E+00
2.651250E+00	3.475300E+00	3.613680E+00
3.249990E+00	1.144600E+00	3.409230E+00
3.267240E+00	1.133560E+00	3.494350E+00
2.740370E+00	3.473640E+00	3.622550E+00
3.301450E+00	1.193680E+00	3.429590E+00
3.297710E+00	1.180840E+00	3.465550E+00
2.819240E+00	3.453540E+00	3.629010E+00
3.436110E+00	1.272890E+00	3.511880E+00
3.343700E+00	1.207520E+00	3.460190E+00
2.885700E+00	3.447730E+00	3.633020E+00
3.546390E+00	1.381420E+00	3.498530E+00
2.933570E+00	3.434580E+00	3.618860E+00
2.980570E+00	3.396680E+00	3.688310E+00
3.620560E+00	1.429860E+00	3.486800E+00
3.625210E+00	1.415210E+00	3.535220E+00
3.042130E+00	3.325970E+00	3.657210E+00
3.084190E+00	3.296310E+00	3.645380E+00
3.714080E+00	1.610690E+00	3.513000E+00
3.682510E+00	1.549590E+00	3.523920E+00
3.698100E+00	1.441920E+00	3.542270E+00
3.109110E+00	3.270340E+00	3.632750E+00
3.154430E+00	3.220950E+00	3.661290E+00
3.224340E+00	3.195610E+00	3.700190E+00
3.701920E+00	2.103890E+00	3.549340E+00
3.697690E+00	2.024290E+00	3.551770E+00
3.700820E+00	1.928370E+00	3.567010E+00
3.728740E+00	1.805180E+00	3.592120E+00
3.722390E+00	1.884460E+00	3.616970E+00
3.736490E+00	1.670180E+00	3.554200E+00
3.727780E+00	1.587820E+00	3.572050E+00
3.283010E+00	3.163790E+00	3.654910E+00
3.348330E+00	3.162370E+00	3.699260E+00
3.766580E+00	2.383970E+00	3.600300E+00
3.756910E+00	2.292350E+00	3.671280E+00
3.740910E+00	2.186320E+00	3.602040E+00
3.717170E+00	2.074140E+00	3.628960E+00
3.724120E+00	1.987270E+00	3.628210E+00
3.723290E+00	1.926350E+00	3.634680E+00
3.417420E+00	3.146350E+00	3.649190E+00
3.481320E+00	3.141030E+00	3.691610E+00
3.693640E+00	2.734040E+00	3.647680E+00
3.710970E+00	2.655950E+00	3.721370E+00
3.735050E+00	2.588060E+00	3.674720E+00
3.762440E+00	2.512970E+00	3.641000E+00
3.767300E+00	2.458150E+00	3.586790E+00
3.541680E+00	3.098130E+00	3.672730E+00
3.615740E+00	3.067570E+00	3.699540E+00
3.632980E+00	3.027770E+00	3.667050E+00
3.644310E+00	2.970940E+00	3.669640E+00
3.659190E+00	2.874240E+00	3.697660E+00
3.658620E+00	2.933780E+00	3.719290E+00
3.671850E+00	2.807470E+00	3.632620E+00
3.641370E+00	3.016090E+00	3.722560E+00
3.654020E+00	2.967580E+00	3.732390E+00
1.199640E+00	2.635270E+00	3.685520E+00
1.242690E+00	2.691280E+00	3.666020E+00
1.199090E+00	2.627220E+00	3.630320E+00
1.170380E+00	2.544640E+00	3.555780E+00
1.156910E+00	2.550880E+00	3.654260E+00
1.092800E+00	2.369110E+00	3.502280E+00
1.109730E+00	2.418020E+00	3.609160E+00
1.019810E+00	2.203680E+00	3.457590E+00
1.026030E+00	2.263210E+00	3.562760E+00
9.708080E-01	2.041530E+00	3.428460E+00
9.780610E-01	2.098060E+00	3.526700E+00
9.196560E-01	1.892790E+00	3.404110E+00
9.243880E-01	1.941260E+00	3.500880E+00
8.928340E-01	1.765020E+00	3.388540E+00
8.865500E-01	1.786760E+00	3.500110E+00
8.811900E-01	1.694460E+00	3.391500E+00
8.775610E-01	1.701410E+00	3.445720E+00
8.725160E-01	1.633260E+00	3.429880E+00
1.248910E+00	2.684020E+00	3.597570E+00
1.305560E+00	2.795870E+00	3.676760E+00
8.873990E-01	1.535010E+00	3.391920E+00
9.102250E-01	1.479680E+00	3.324110E+00
9.121140E-01	1.459820E+00	3.393350E+00
9.365220E-01	1.414290E+00	3.368340E+00
1.328230E+00	2.795960E+00	3.559860E+00
1.364020E+00	2.874860E+00	3.638760E+00
9.903490E-01	1.350330E+00	3.318710E+00
1.080480E+00	1.265560E+00	3.302670E+00
1.046670E+00	1.266910E+00	3.439180E+00
1.141010E+00	1.213180E+00	3.337490E+00
1.115190E+00	1.218660E+00	3.397060E+00
1.189810E+00	1.178820E+00	3.396690E+00
1.409740E+00	2.916870E+00	3.654030E+00
1.454810E+00	2.955390E+00	3.672370E+00
1.427870E+00	2.924930E+00	3.605050E+00
1.311220E+00	1.133030E+00	3.368190E+00
1.476740E+00	1.089730E+00	3.380700E+00
1.412350E+00	1.071250E+00	3.499220E+00
1.560110E+00	1.058810E+00	3.483300E+00
1.577150E+00	3.126310E+00	3.650900E+00
1.516130E+00	3.029250E+00	3.653650E+00
1.695700E+00	1.070290E+00	3.405100E+00
1.692790E+00	3.234660E+00	3.687450E+00
1.637110E+00	3.183020E+00	3.716740E+00
1.859370E+00	1.071980E+00	3.382440E+00
1.875600E+00	1.047540E+00	3.465270E+00
1.971940E+00	1.058750E+00	3.438570E+00
1.750950E+00	3.283800E+00	3.668990E+00
2.123470E+00	1.052530E+00	3.469720E+00
2.266040E+00	1.037420E+00	3.540620E+00
1.821710E+00	3.324850E+00	3.631920E+00
2.355050E+00	1.038190E+00	3.514220E+00
1.914710E+00	3.375010E+00	3.699190E+00
1.990390E+00	3.407490E+00	3.712070E+00
1.977950E+00	3.391800E+00	3.640380E+00
2.441440E+00	1.043140E+00	3.490600E+00
2.526560E+00	1.009340E+00	3.573430E+00
2.058030E+00	3.421150E+00	3.673220E+00
2.592070E+00	9.891210E-01	3.534440E+00
2.155760E+00	3.441510E+00	3.652640E+00
2.659330E+00	9.748660E-01	3.490470E+00
2.733700E+00	9.276210E-01	3.554860E+00
2.233130E+00	3.480950E+00	3.722150E+00
2.318310E+00	3.501190E+00	3.731830E+00
2.275240E+00	3.487440E+00	3.670170E+00
2.804570E+00	9.091010E-01	3.497680E+00
2.871440E+00	8.847090E-01	3.558190E+00
2.333360E+00	3.489030E+00	3.655300E+00
2.410500E+00	3.500890E+00	3.734400E+00
2.943450E+00	8.915000E-01	3.521210E+00
3.010830E+00	9.019340E-01	3.589080E+00
2.443990E+00	3.487680E+00	3.671290E+00
2.463360E+00	3.505590E+00	3.735460E+00
3.086020E+00	9.424510E-01	3.557250E+00
2.501570E+00	3.509750E+00	3.741080E+00
2.547480E+00	3.497330E+00	3.707070E+00
3.171900E+00	9.987260E-01	3.533110E+00
2.650030E+00	3.493510E+00	3.727290E+00
3.240570E+00	1.067060E+00	3.532560E+00
2.740970E+00	3.495290E+00	3.736820E+00
3.301250E+00	1.169060E+00	3.606230E+00
3.343310E+00	1.197480E+00	3.524560E+00
3.406250E+00	1.238970E+00	3.617340E+00
2.813910E+00	3.475800E+00	3.738970E+00
3.503700E+00	1.282990E+00	3.630990E+00
2.877080E+00	3.465040E+00	3.735200E+00
3.551870E+00	1.346290E+00	3.609810E+00
2.933840E+00	3.451640E+00	3.720580E+00
2.980920E+00	3.418040E+00	3.800150E+00
3.627210E+00	1.407550E+00	3.594310E+00
3.023070E+00	3.363310E+00	3.762220E+00
3.080330E+00	3.324930E+00	3.777990E+00
3.100240E+00	3.284970E+00	3.691170E+00
3.128620E+00	3.262070E+00	3.748930E+00
3.718680E+00	1.522660E+00	3.613960E+00
3.727480E+00	1.432650E+00	3.648300E+00
3.178240E+00	3.223840E+00	3.762060E+00
3.224170E+00	3.210750E+00	3.765640E+00
3.737850E+00	1.868350E+00	3.679050E+00
3.752520E+00	1.782050E+00	3.691160E+00
3.758730E+00	1.695660E+00	3.666750E+00
3.757980E+00	1.595800E+00	3.645410E+00
3.278870E+00	3.187980E+00	3.755190E+00
3.345500E+00	3.181890E+00	3.763820E+00
3.762860E+00	2.383510E+00	3.756700E+00
3.773080E+00	2.442140E+00	3.664220E+00
3.767710E+00	2.470870E+00	3.729890E+00
3.756470E+00	2.285290E+00	3.776550E+00
3.752260E+00	2.207210E+00	3.742390E+00
3.736470E+00	2.109570E+00	3.722520E+00
3.735380E+00	2.011080E+00	3.709830E+00
3.734480E+00	1.944290E+00	3.686090E+00
3.421740E+00	3.172080E+00	3.756330E+00
3.528900E+00	3.138780E+00	3.785250E+00
3.687810E+00	2.732970E+00	3.801760E+00
3.676860E+00	2.790530E+00	3.712800E+00
3.669770E+00	2.813800E+00	3.784030E+00
3.706020E+00	2.649900E+00	3.816150E+00
3.724900E+00	2.595210E+00	3.777870E+00
3.751010E+00	2.532660E+00	3.748160E+00
3.585140E+00	3.130340E+00	3.790410E+00
3.591810E+00	3.111670E+00	3.756500E+00
3.657450E+00	2.938590E+00	3.786280E+00
3.659660E+00	2.871330E+00	3.831950E+00
3.606350E+00	3.117670E+00	3.793560E+00
3.625950E+00	3.068800E+00	3.803220E+00
3.646960E+00	2.994600E+00	3.775640E+00
1.104090E+00	2.440130E+00	3.771180E+00
1.130080E+00	2.506490E+00	3.778980E+00
1.121740E+00	2.454730E+00	3.711120E+00
1.047690E+00	2.314690E+00	3.664440E+00
1.064710E+00	2.358710E+00	3.755400E+00
9.934920E-01	2.158060E+00	3.626980E+00
1.010240E+00	2.216820E+00	3.724830E+00
9.391680E-01	1.996440E+00	3.599680E+00
9.675150E-01	2.060090E+00	3.700580E+00
8.950490E-01	1.864830E+00	3.579500E+00
9.154720E-01	1.894310E+00	3.701520E+00
8.782650E-01	1.791060E+00	3.575800E+00
8.891700E-01	1.799100E+00	3.639720E+00
8.750810E-01	1.725860E+00	3.611400E+00
1.242570E+00	2.698600E+00	3.748050E+00
1.165070E+00	2.581420E+00	3.735930E+00
8.618860E-01	1.646930E+00	3.541020E+00
8.669260E-01	1.562190E+00	3.510670E+00
8.736110E-01	1.544470E+00	3.639250E+00
8.826850E-01	1.478700E+00	3.562920E+00
1.302950E+00	2.816770E+00	3.774530E+00
1.353250E+00	2.886800E+00	3.776850E+00
1.331320E+00	2.856970E+00	3.731380E+00
9.147270E-01	1.419750E+00	3.488560E+00
9.722020E-01	1.336400E+00	3.471980E+00
9.596490E-01	1.344600E+00	3.605210E+00
1.013990E+00	1.285420E+00	3.511780E+00
1.000870E+00	1.293530E+00	3.569630E+00
1.049010E+00	1.242600E+00	3.561130E+00
1.389360E+00	2.908760E+00	3.711940E+00
1.436620E+00	2.949340E+00	3.814400E+00
1.130130E+00	1.184560E+00	3.510780E+00
1.266130E+00	1.120370E+00	3.509790E+00
1.225450E+00	1.126060E+00	3.634060E+00
1.353090E+00	1.076030E+00	3.554290E+00
1.325960E+00	1.081290E+00	3.607160E+00
1.417940E+00	1.044240E+00	3.612420E+00
1.498730E+00	3.014990E+00	3.817340E+00
1.522700E+00	3.052210E+00	3.799850E+00
1.492420E+00	3.003020E+00	3.747880E+00
1.677740E+00	1.031010E+00	3.531620E+00
1.565910E+00	1.025640E+00	3.598140E+00
1.755650E+00	9.956840E-01	3.629130E+00
1.567780E+00	3.114590E+00	3.776560E+00
1.835790E+00	1.014960E+00	3.546450E+00
1.965980E+00	9.929640E-01	3.613090E+00
1.888180E+00	9.834800E-01	3.641170E+00
2.007480E+00	9.724810E-01	3.691720E+00
1.692540E+00	3.235420E+00	3.780160E+00
1.642850E+00	3.190200E+00	3.795400E+00
2.014420E+00	1.020090E+00	3.547170E+00
2.081220E+00	9.863420E-01	3.646280E+00
1.739820E+00	3.278850E+00	3.755170E+00
2.219660E+00	1.002340E+00	3.644410E+00
1.825500E+00	3.336470E+00	3.773090E+00
2.355840E+00	1.003540E+00	3.632000E+00
1.973780E+00	3.411900E+00	3.783440E+00
1.909450E+00	3.386710E+00	3.798110E+00
2.450000E+00	1.013450E+00	3.605700E+00
2.538060E+00	9.831350E-01	3.689890E+00
2.041020E+00	3.428250E+00	3.761190E+00
2.603680E+00	9.639190E-01	3.650980E+00
2.143480E+00	3.454630E+00	3.787160E+00
2.666960E+00	9.499460E-01	3.607630E+00
2.740940E+00	9.051610E-01	3.672510E+00
2.295780E+00	3.509510E+00	3.818310E+00
2.222550E+00	3.494140E+00	3.821940E+00
2.803120E+00	8.882610E-01	3.614720E+00
2.871860E+00	8.633620E-01	3.671550E+00
2.394970E+00	3.511290E+00	3.820730E+00
2.939740E+00	8.766120E-01	3.625030E+00
3.016660E+00	8.840910E-01	3.695130E+00
2.487670E+00	3.519270E+00	3.813190E+00
3.089290E+00	9.295030E-01	3.665540E+00
2.556540E+00	3.526120E+00	3.856950E+00
2.555540E+00	3.517990E+00	3.800280E+00
3.169000E+00	9.912900E-01	3.640980E+00
2.591570E+00	3.520590E+00	3.852660E+00
2.641230E+00	3.508380E+00	3.849480E+00
3.244240E+00	1.061290E+00	3.622960E+00
2.736850E+00	3.504690E+00	3.848410E+00
3.385390E+00	1.218580E+00	3.712300E+00
3.303700E+00	1.148450E+00	3.717910E+00
2.818660E+00	3.484830E+00	3.855240E+00
3.485910E+00	1.278770E+00	3.716240E+00
2.866770E+00	3.475940E+00	3.819130E+00
3.556190E+00	1.345170E+00	3.712630E+00
2.925080E+00	3.465140E+00	3.840340E+00
2.983510E+00	3.424890E+00	3.910410E+00
3.633770E+00	1.400140E+00	3.690050E+00
3.032450E+00	3.373250E+00	3.856920E+00
3.093920E+00	3.341500E+00	3.887030E+00
3.137530E+00	3.272890E+00	3.824460E+00
3.729760E+00	1.526220E+00	3.717310E+00
3.727850E+00	1.434340E+00	3.749200E+00
3.156500E+00	3.289460E+00	3.902280E+00
3.202230E+00	3.273000E+00	3.900740E+00
3.217020E+00	3.239490E+00	3.833990E+00
3.755630E+00	1.816640E+00	3.755750E+00
3.760760E+00	1.725820E+00	3.767960E+00
3.764430E+00	1.785340E+00	3.812030E+00
3.779500E+00	1.609170E+00	3.746620E+00
3.253790E+00	3.260450E+00	3.905340E+00
3.321090E+00	3.244610E+00	3.924300E+00
3.331520E+00	3.208070E+00	3.841820E+00
3.757730E+00	2.480990E+00	3.835560E+00
3.765210E+00	2.398380E+00	3.901410E+00
3.762190E+00	2.311050E+00	3.866230E+00
3.761010E+00	2.222960E+00	3.849090E+00
3.748590E+00	2.130940E+00	3.830100E+00
3.743480E+00	2.028460E+00	3.811740E+00
3.741220E+00	1.912200E+00	3.782090E+00
3.760080E+00	1.832130E+00	3.808120E+00
3.388450E+00	3.224300E+00	3.914270E+00
3.449790E+00	3.212780E+00	3.966060E+00
3.457300E+00	3.182820E+00	3.873990E+00
3.665080E+00	2.805890E+00	3.882770E+00
3.676750E+00	2.741810E+00	3.951410E+00
3.700230E+00	2.672000E+00	3.903400E+00
3.719900E+00	2.601140E+00	3.878730E+00
3.739150E+00	2.549390E+00	3.827300E+00
3.507730E+00	3.166150E+00	3.960060E+00
3.565450E+00	3.124140E+00	3.905380E+00
3.593950E+00	3.121940E+00	3.823510E+00
3.610060E+00	3.099020E+00	3.863640E+00
3.643940E+00	2.940650E+00	3.921060E+00
3.640530E+00	2.992410E+00	3.837120E+00
3.625150E+00	3.029500E+00	3.894960E+00
3.656600E+00	2.862640E+00	3.928090E+00
3.622050E+00	3.071470E+00	3.870550E+00
1.101050E+00	2.444380E+00	3.922300E+00
1.128660E+00	2.521890E+00	3.903100E+00
1.100220E+00	2.436620E+00	3.837470E+00
1.023170E+00	2.281400E+00	3.817500E+00
1.054440E+00	2.345450E+00	3.907000E+00
9.832610E-01	2.131920E+00	3.795110E+00
1.006060E+00	2.211270E+00	3.892910E+00
9.399280E-01	1.992090E+00	3.779790E+00
9.657670E-01	2.068120E+00	3.875880E+00
9.133270E-01	1.910370E+00	3.781180E+00
9.252550E-01	1.941020E+00	3.859280E+00
9.022430E-01	1.847710E+00	3.819800E+00
1.166430E+00	2.600790E+00	3.936660E+00
1.221710E+00	2.677000E+00	3.914630E+00
1.171630E+00	2.601360E+00	3.838970E+00
8.940140E-01	1.733550E+00	3.766090E+00
8.765580E-01	1.628830E+00	3.685520E+00
8.810220E-01	1.635970E+00	3.777410E+00
8.808280E-01	1.565990E+00	3.712600E+00
8.821260E-01	1.580660E+00	3.780320E+00
8.914920E-01	1.521740E+00	3.759500E+00
1.266000E+00	2.752520E+00	3.950650E+00
1.303480E+00	2.825610E+00	3.932360E+00
1.269420E+00	2.752030E+00	3.859780E+00
9.239230E-01	1.406060E+00	3.627900E+00
9.164190E-01	1.448030E+00	3.733820E+00
9.514900E-01	1.370070E+00	3.667200E+00
9.464780E-01	1.386270E+00	3.715340E+00
9.765680E-01	1.340260E+00	3.718760E+00
1.344010E+00	2.877700E+00	3.866870E+00
1.037140E+00	1.262580E+00	3.695130E+00
1.116070E+00	1.183720E+00	3.645940E+00
1.097390E+00	1.199510E+00	3.717830E+00
1.178100E+00	1.145200E+00	3.689140E+00
1.146140E+00	1.160150E+00	3.739870E+00
1.225680E+00	1.114880E+00	3.745460E+00
1.448100E+00	2.960510E+00	3.922940E+00
1.500530E+00	3.026740E+00	3.926210E+00
1.488230E+00	3.003010E+00	3.867850E+00
1.368680E+00	1.050480E+00	3.737970E+00
1.504790E+00	1.009720E+00	3.703490E+00
1.476590E+00	1.002320E+00	3.772410E+00
1.557790E+00	9.863930E-01	3.789990E+00
1.529480E+00	3.066660E+00	3.869450E+00
1.677290E+00	9.844950E-01	3.738360E+00
1.594480E+00	3.147570E+00	3.915020E+00
1.654030E+00	3.200760E+00	3.913520E+00
1.629400E+00	3.178640E+00	3.851320E+00
1.884170E+00	9.637080E-01	3.740690E+00
2.048750E+00	9.528610E-01	3.778750E+00
1.682310E+00	3.224790E+00	3.860520E+00
2.169700E+00	9.673000E-01	3.740170E+00
1.754520E+00	3.293720E+00	3.874970E+00
2.239740E+00	9.799620E-01	3.716720E+00
2.268850E+00	9.710860E-01	3.754220E+00
1.843050E+00	3.357820E+00	3.898330E+00
1.900060E+00	3.397760E+00	3.922210E+00
1.885790E+00	3.381380E+00	3.853930E+00
2.345250E+00	9.697490E-01	3.756990E+00
2.275430E+00	9.812870E-01	3.720430E+00
1.954840E+00	3.418010E+00	3.877580E+00
2.457060E+00	9.829870E-01	3.726490E+00
2.550020E+00	9.568870E-01	3.806950E+00
2.048070E+00	3.440730E+00	3.848940E+00
2.613970E+00	9.374830E-01	3.768580E+00
2.143120E+00	3.472150E+00	3.929430E+00
2.208240E+00	3.509390E+00	3.953820E+00
2.195000E+00	3.490980E+00	3.879670E+00
2.677600E+00	9.227820E-01	3.724960E+00
2.754440E+00	8.853970E-01	3.792940E+00
2.268360E+00	3.518640E+00	3.917180E+00
2.812700E+00	8.666900E-01	3.735630E+00
2.881040E+00	8.492950E-01	3.773510E+00
2.372980E+00	3.522690E+00	3.918880E+00
2.945720E+00	8.562120E-01	3.732520E+00
3.024480E+00	8.701260E-01	3.802210E+00
2.461950E+00	3.531520E+00	3.916850E+00
3.097290E+00	9.176280E-01	3.773190E+00
2.539490E+00	3.533280E+00	3.919080E+00
3.175830E+00	9.815870E-01	3.749400E+00
2.602660E+00	3.522290E+00	3.911400E+00
2.667650E+00	3.517480E+00	3.981520E+00
3.249890E+00	1.050280E+00	3.727940E+00
2.733100E+00	3.514630E+00	3.954560E+00
3.377850E+00	1.211250E+00	3.813100E+00
3.311880E+00	1.135660E+00	3.818510E+00
2.802000E+00	3.494680E+00	3.951820E+00
3.467270E+00	1.274620E+00	3.809780E+00
2.860940E+00	3.483000E+00	3.950970E+00
2.883470E+00	3.478430E+00	3.894540E+00
2.932030E+00	3.479110E+00	3.977920E+00
3.551790E+00	1.356570E+00	3.822260E+00
2.991600E+00	3.438770E+00	3.986340E+00
3.637070E+00	1.404610E+00	3.781710E+00
3.045150E+00	3.401110E+00	3.967720E+00
3.129550E+00	3.363650E+00	3.981110E+00
3.733210E+00	1.535330E+00	3.852350E+00
3.721120E+00	1.431890E+00	3.811750E+00
3.178000E+00	3.356430E+00	4.011110E+00
3.199760E+00	3.310830E+00	3.957080E+00
3.768630E+00	1.736840E+00	3.844530E+00
3.793870E+00	1.640140E+00	3.840980E+00
3.786730E+00	1.597420E+00	3.881290E+00
3.228570E+00	3.355620E+00	4.021250E+00
3.283330E+00	3.335560E+00	4.040070E+00
3.279290E+00	3.292480E+00	3.979300E+00
3.756470E+00	2.486050E+00	3.988480E+00
3.744070E+00	2.539100E+00	3.899500E+00
3.728470E+00	2.575290E+00	3.974810E+00
3.762660E+00	2.395190E+00	4.002210E+00
3.769640E+00	2.325020E+00	3.971660E+00
3.775340E+00	2.240550E+00	3.950130E+00
3.768010E+00	2.148750E+00	3.932680E+00
3.760460E+00	2.053050E+00	3.914450E+00
3.763670E+00	1.949490E+00	3.902240E+00
3.770690E+00	1.817630E+00	3.883900E+00
3.780760E+00	1.706890E+00	3.904770E+00
3.800840E+00	1.634180E+00	3.899890E+00
3.331150E+00	3.305570E+00	4.031350E+00
3.375560E+00	3.264040E+00	3.984690E+00
3.448000E+00	3.241920E+00	4.045170E+00
3.655160E+00	2.820610E+00	4.012010E+00
3.663850E+00	2.752910E+00	4.091600E+00
3.688800E+00	2.680910E+00	4.019780E+00
3.708610E+00	2.630110E+00	3.961590E+00
3.508950E+00	3.190040E+00	4.036590E+00
3.569840E+00	3.138160E+00	4.018190E+00
3.608000E+00	3.040040E+00	4.010200E+00
3.611560E+00	3.076480E+00	3.910480E+00
3.641170E+00	2.942190E+00	4.066480E+00
3.653390E+00	2.887890E+00	3.999710E+00
1.131170E+00	2.516950E+00	3.984020E+00
1.092950E+00	2.407230E+00	3.981170E+00
1.049030E+00	2.303320E+00	3.994050E+00
1.008660E+00	2.161020E+00	3.984290E+00
9.703680E-01	2.018270E+00	3.971330E+00
9.361810E-01	1.874600E+00	3.973250E+00
9.017110E-01	1.786200E+00	3.881170E+00
9.220210E-01	1.783690E+00	3.955440E+00
9.108260E-01	1.724670E+00	3.922470E+00
1.217770E+00	2.671900E+00	3.993850E+00
1.164600E+00	2.598960E+00	3.992530E+00
8.989820E-01	1.627020E+00	3.894680E+00
8.983160E-01	1.535830E+00	3.868680E+00
9.066310E-01	1.480740E+00	3.838740E+00
9.326410E-01	1.492950E+00	3.928430E+00
9.527190E-01	1.435920E+00	3.911610E+00
1.297500E+00	2.817170E+00	3.994850E+00
1.269120E+00	2.757710E+00	4.019840E+00
9.660160E-01	1.368070E+00	3.826840E+00
1.004910E+00	1.308700E+00	3.798900E+00
1.019140E+00	1.318240E+00	3.895020E+00
1.049990E+00	1.259600E+00	3.851900E+00
1.368740E+00	2.898290E+00	4.000430E+00
1.095940E+00	1.197510E+00	3.797730E+00
1.182300E+00	1.134250E+00	3.850820E+00
1.282810E+00	1.080780E+00	3.828800E+00
1.295950E+00	1.087430E+00	3.940270E+00
1.381580E+00	1.036590E+00	3.882980E+00
1.489680E+00	3.012770E+00	3.983640E+00
1.454780E+00	2.968070E+00	4.008460E+00
1.503900E+00	9.952050E-01	3.875150E+00
1.683050E+00	9.695740E-01	3.875710E+00
1.538950E+00	3.088060E+00	3.996040E+00
1.827840E+00	9.507040E-01	3.845270E+00
1.823820E+00	9.513530E-01	3.928600E+00
1.929720E+00	9.455610E-01	3.933960E+00
1.651460E+00	3.201830E+00	3.989850E+00
1.600800E+00	3.158420E+00	4.011820E+00
2.017220E+00	9.458010E-01	3.872050E+00
1.700610E+00	3.248500E+00	3.952160E+00
2.174720E+00	9.470810E-01	3.856680E+00
1.764550E+00	3.311190E+00	4.019670E+00
1.830240E+00	3.361760E+00	4.040850E+00
1.812130E+00	3.342860E+00	3.966290E+00
2.283640E+00	9.578720E-01	3.828460E+00
1.877050E+00	3.392430E+00	3.999280E+00
2.384510E+00	9.497100E-01	3.880130E+00
1.951010E+00	3.431420E+00	3.982600E+00
2.479940E+00	9.598410E-01	3.861790E+00
2.571650E+00	9.432600E-01	3.908580E+00
2.040510E+00	3.451360E+00	3.956940E+00
2.626870E+00	9.259440E-01	3.889060E+00
2.191820E+00	3.514620E+00	4.032010E+00
2.121790E+00	3.482310E+00	4.043390E+00
2.695550E+00	9.073630E-01	3.852070E+00
2.765620E+00	8.774310E-01	3.884320E+00
2.268410E+00	3.530940E+00	4.027700E+00
2.842630E+00	8.499350E-01	3.892900E+00
2.360210E+00	3.533160E+00	4.023860E+00
2.948720E+00	8.456250E-01	3.846420E+00
2.443850E+00	3.543490E+00	4.016780E+00
2.522310E+00	3.543300E+00	4.013550E+00
3.185480E+00	9.761900E-01	3.861100E+00
3.103890E+00	9.005050E-01	3.876530E+00
2.600340E+00	3.526030E+00	4.008720E+00
2.663790E+00	3.516440E+00	4.089140E+00
3.261990E+00	1.047370E+00	3.834390E+00
2.735890E+00	3.512930E+00	4.065980E+00
3.375990E+00	1.192180E+00	3.917630E+00
3.318570E+00	1.117600E+00	3.898140E+00
2.788020E+00	3.502370E+00	4.026420E+00
3.454960E+00	1.269840E+00	3.906510E+00
2.853620E+00	3.485680E+00	4.048290E+00
2.928230E+00	3.486500E+00	4.116950E+00
3.530840E+00	1.315820E+00	3.892330E+00
3.013920E+00	3.451020E+00	4.076810E+00
3.583170E+00	1.413460E+00	3.952250E+00
[truncated: 10,719 more rows]
