# Supplementary material for: A New MRI-Based Model of Heart Function with Coupled Hemodynamics and Application to Normal and Diseased Canine Left Ventricles
Source: Front Bioeng Biotechnol. 2015 Sep 23;3:140. doi: 10.3389/fbioe.2015.00140 (PMC4585083; doi:10.3389/fbioe.2015.00140)
Supplement: Supplementary file 5 [file Data_Sheet_5.ZIP › Case2_Normal_LBBB_Systole/nodes/case2_systole_time_0.4300.csv]

3.192010E+00	2.036540E+00	1.203700E+00
3.213540E+00	2.081250E+00	1.195650E+00
3.229620E+00	2.044720E+00	1.199970E+00
3.229480E+00	2.003080E+00	1.217680E+00
3.261340E+00	2.130590E+00	1.176610E+00
3.289160E+00	2.178720E+00	1.168460E+00
3.305030E+00	2.145370E+00	1.194510E+00
3.299660E+00	2.079740E+00	1.235830E+00
3.381100E+00	2.033730E+00	1.300640E+00
3.312710E+00	1.993750E+00	1.308620E+00
3.414490E+00	2.004820E+00	1.380850E+00
3.364880E+00	2.177950E+00	1.223260E+00
3.409110E+00	2.112650E+00	1.313830E+00
3.445110E+00	2.059420E+00	1.361440E+00
2.901260E+00	2.217970E+00	1.219070E+00
2.926070E+00	2.297330E+00	1.222380E+00
2.962340E+00	2.258580E+00	1.213730E+00
2.973720E+00	2.208790E+00	1.210770E+00
2.982260E+00	2.369760E+00	1.222760E+00
3.005930E+00	2.434200E+00	1.243870E+00
3.041260E+00	2.395120E+00	1.218090E+00
3.085200E+00	2.302780E+00	1.193100E+00
3.194130E+00	2.162820E+00	1.158540E+00
3.051460E+00	2.161250E+00	1.198770E+00
3.119040E+00	2.029520E+00	1.231620E+00
3.227630E+00	1.933240E+00	1.311530E+00
3.103770E+00	1.931080E+00	1.347680E+00
3.271170E+00	1.913750E+00	1.477270E+00
3.180420E+00	1.880610E+00	1.472270E+00
3.255760E+00	1.899690E+00	1.558440E+00
3.116160E+00	2.448940E+00	1.232790E+00
3.282460E+00	2.428050E+00	1.241550E+00
3.299580E+00	2.275990E+00	1.192520E+00
3.341350E+00	1.954860E+00	1.432640E+00
3.356670E+00	1.928010E+00	1.598880E+00
3.372840E+00	2.376670E+00	1.283550E+00
3.379730E+00	2.445140E+00	1.319990E+00
3.419490E+00	2.291650E+00	1.292540E+00
3.455930E+00	2.197520E+00	1.343140E+00
3.475910E+00	2.124360E+00	1.406820E+00
3.474120E+00	2.069370E+00	1.479970E+00
3.421400E+00	2.003460E+00	1.536920E+00
3.451700E+00	2.412600E+00	1.370840E+00
3.490330E+00	2.291950E+00	1.409130E+00
3.504690E+00	2.191390E+00	1.470590E+00
3.499090E+00	2.130530E+00	1.499080E+00
2.594230E+00	2.548250E+00	1.385540E+00
2.623980E+00	2.598090E+00	1.395310E+00
2.642440E+00	2.554170E+00	1.370090E+00
2.714410E+00	2.507380E+00	1.351120E+00
2.595850E+00	2.488250E+00	1.382400E+00
2.736570E+00	2.374870E+00	1.305260E+00
2.609830E+00	2.377680E+00	1.364370E+00
2.790080E+00	2.221530E+00	1.250590E+00
2.640460E+00	2.246070E+00	1.360650E+00
2.780190E+00	2.090230E+00	1.335250E+00
2.681290E+00	2.122310E+00	1.402320E+00
2.832340E+00	2.005350E+00	1.333760E+00
2.739160E+00	1.987040E+00	1.430370E+00
2.843200E+00	1.944490E+00	1.422260E+00
2.719460E+00	2.617190E+00	1.387130E+00
2.877070E+00	2.619850E+00	1.333170E+00
2.838390E+00	2.488080E+00	1.294550E+00
2.889550E+00	2.393290E+00	1.247170E+00
2.914130E+00	2.108080E+00	1.257050E+00
2.959710E+00	1.959980E+00	1.345540E+00
3.034850E+00	1.882840E+00	1.467520E+00
2.916370E+00	1.898980E+00	1.479480E+00
3.087990E+00	1.858680E+00	1.611010E+00
2.958720E+00	1.852410E+00	1.598570E+00
3.126600E+00	1.808850E+00	1.697860E+00
3.009010E+00	1.780590E+00	1.725200E+00
3.100910E+00	1.782680E+00	1.797950E+00
3.022300E+00	2.530630E+00	1.289060E+00
3.075150E+00	2.669590E+00	1.350140E+00
3.227930E+00	1.890240E+00	1.676030E+00
3.194020E+00	1.829420E+00	1.804440E+00
3.179900E+00	2.625830E+00	1.325390E+00
3.234020E+00	2.706950E+00	1.373070E+00
3.229380E+00	2.543100E+00	1.277070E+00
3.331690E+00	1.910910E+00	1.724580E+00
3.312340E+00	1.906570E+00	1.858970E+00
3.306620E+00	2.640290E+00	1.358100E+00
3.355180E+00	2.718840E+00	1.440070E+00
3.395810E+00	2.536240E+00	1.353640E+00
3.495330E+00	2.051750E+00	1.597370E+00
3.470360E+00	1.997800E+00	1.691520E+00
3.410180E+00	1.940570E+00	1.770300E+00
3.424720E+00	2.657740E+00	1.427320E+00
3.448880E+00	2.719560E+00	1.497080E+00
3.478100E+00	2.601180E+00	1.463540E+00
3.489170E+00	2.503470E+00	1.478410E+00
3.517850E+00	2.387460E+00	1.501540E+00
3.546270E+00	2.269730E+00	1.549130E+00
3.536710E+00	2.145010E+00	1.629440E+00
3.557280E+00	2.234900E+00	1.656730E+00
3.520880E+00	2.058570E+00	1.682560E+00
3.481850E+00	2.666490E+00	1.517950E+00
3.528220E+00	2.598610E+00	1.598620E+00
3.536480E+00	2.471340E+00	1.616380E+00
3.549690E+00	2.365470E+00	1.637340E+00
3.565630E+00	2.288110E+00	1.666980E+00
2.312220E+00	2.599400E+00	1.556300E+00
2.344090E+00	2.666150E+00	1.553570E+00
2.364160E+00	2.602510E+00	1.525460E+00
2.405070E+00	2.528830E+00	1.504110E+00
2.316020E+00	2.529270E+00	1.557490E+00
2.429130E+00	2.401750E+00	1.487550E+00
2.338120E+00	2.408750E+00	1.550380E+00
2.446700E+00	2.269450E+00	1.486950E+00
2.360710E+00	2.282590E+00	1.542650E+00
2.480420E+00	2.145470E+00	1.521780E+00
2.398670E+00	2.159100E+00	1.579350E+00
2.517900E+00	2.024570E+00	1.542380E+00
2.434170E+00	2.036940E+00	1.605020E+00
2.571680E+00	1.947380E+00	1.587890E+00
2.492450E+00	1.918020E+00	1.675590E+00
2.595190E+00	1.867800E+00	1.681880E+00
2.407020E+00	2.741120E+00	1.550400E+00
2.455940E+00	2.821290E+00	1.561390E+00
2.467970E+00	2.757060E+00	1.531160E+00
2.463300E+00	2.668220E+00	1.502870E+00
2.534230E+00	2.544750E+00	1.433700E+00
2.518250E+00	2.387700E+00	1.423400E+00
2.529680E+00	2.254160E+00	1.415630E+00
2.566120E+00	2.131720E+00	1.455660E+00
2.611880E+00	2.011670E+00	1.485480E+00
2.675670E+00	1.920990E+00	1.586570E+00
2.732140E+00	1.872440E+00	1.633270E+00
2.687670E+00	1.843020E+00	1.696730E+00
2.753980E+00	1.828980E+00	1.677360E+00
2.539670E+00	2.774120E+00	1.517450E+00
2.551640E+00	2.839880E+00	1.548530E+00
2.652190E+00	2.704660E+00	1.451320E+00
2.811080E+00	1.879670E+00	1.577280E+00
2.893250E+00	1.800830E+00	1.688780E+00
2.808500E+00	1.795090E+00	1.696580E+00
2.929450E+00	1.760420E+00	1.752240E+00
2.863490E+00	1.748380E+00	1.793080E+00
2.949280E+00	1.745350E+00	1.820260E+00
2.639510E+00	2.829920E+00	1.525460E+00
2.791350E+00	2.812220E+00	1.512640E+00
2.784250E+00	2.752550E+00	1.459000E+00
2.813920E+00	2.705600E+00	1.410830E+00
3.144070E+00	1.789410E+00	1.908420E+00
3.022310E+00	1.753700E+00	1.922610E+00
3.104050E+00	1.764380E+00	2.015790E+00
2.878040E+00	2.781480E+00	1.457590E+00
2.898230E+00	2.830100E+00	1.509000E+00
2.988960E+00	2.741060E+00	1.415810E+00
3.258460E+00	1.816150E+00	1.923580E+00
3.200690E+00	1.785390E+00	2.023680E+00
2.992140E+00	2.825380E+00	1.506610E+00
3.162240E+00	2.815810E+00	1.503920E+00
3.152440E+00	2.745380E+00	1.419040E+00
3.315780E+00	1.862270E+00	1.960100E+00
3.305150E+00	1.832870E+00	2.066940E+00
3.283610E+00	2.782970E+00	1.465520E+00
3.275090E+00	2.832320E+00	1.533080E+00
3.487750E+00	1.974340E+00	1.827970E+00
3.455340E+00	1.935670E+00	1.921440E+00
3.385520E+00	1.884590E+00	1.993100E+00
3.343590E+00	2.823820E+00	1.570810E+00
3.405980E+00	2.773290E+00	1.540860E+00
3.575450E+00	2.238260E+00	1.765970E+00
3.564030E+00	2.149030E+00	1.830770E+00
3.523740E+00	2.056430E+00	1.834210E+00
3.514940E+00	1.973470E+00	1.912530E+00
3.503650E+00	2.725240E+00	1.612440E+00
3.583660E+00	2.664550E+00	1.708180E+00
3.590260E+00	2.603170E+00	1.687890E+00
3.589860E+00	2.534280E+00	1.709060E+00
3.581660E+00	2.424630E+00	1.752730E+00
3.587530E+00	2.491060E+00	1.821900E+00
3.581350E+00	2.329920E+00	1.738950E+00
3.598300E+00	2.586870E+00	1.785040E+00
3.597460E+00	2.534770E+00	1.808810E+00
2.127880E+00	2.671330E+00	1.700910E+00
2.164760E+00	2.745120E+00	1.701300E+00
2.188260E+00	2.674400E+00	1.661390E+00
2.243860E+00	2.591310E+00	1.609530E+00
2.128350E+00	2.595720E+00	1.688570E+00
2.247460E+00	2.423660E+00	1.619760E+00
2.152290E+00	2.455020E+00	1.685980E+00
2.273820E+00	2.292290E+00	1.612650E+00
2.162080E+00	2.284500E+00	1.694210E+00
2.317460E+00	2.171740E+00	1.635570E+00
2.242720E+00	2.184240E+00	1.689050E+00
2.349660E+00	2.050410E+00	1.652590E+00
2.267550E+00	2.070700E+00	1.710440E+00
2.401220E+00	1.947220E+00	1.698620E+00
2.317540E+00	1.956220E+00	1.741130E+00
2.433380E+00	1.882890E+00	1.732930E+00
2.384650E+00	1.850600E+00	1.792910E+00
2.458790E+00	1.832560E+00	1.772200E+00
2.234180E+00	2.826250E+00	1.697810E+00
2.284390E+00	2.914310E+00	1.719320E+00
2.301320E+00	2.850640E+00	1.669250E+00
2.304600E+00	2.756700E+00	1.628880E+00
2.628500E+00	1.782520E+00	1.778710E+00
2.532990E+00	1.798380E+00	1.774630E+00
2.654130E+00	1.728900E+00	1.843030E+00
2.579980E+00	1.695300E+00	1.894250E+00
2.679620E+00	1.686450E+00	1.925550E+00
2.387560E+00	2.881440E+00	1.637130E+00
2.444230E+00	2.969760E+00	1.703640E+00
2.738610E+00	1.739760E+00	1.789710E+00
2.817790E+00	1.704280E+00	1.926290E+00
2.749630E+00	1.680570E+00	1.949870E+00
2.860610E+00	1.679120E+00	2.022910E+00
2.790220E+00	1.635060E+00	2.069240E+00
2.864350E+00	1.637320E+00	2.108370E+00
2.565730E+00	2.903850E+00	1.605630E+00
2.602700E+00	2.996370E+00	1.712650E+00
2.907430E+00	1.718270E+00	1.926910E+00
2.937540E+00	1.688150E+00	2.068550E+00
2.693400E+00	2.958610E+00	1.653020E+00
2.747600E+00	3.001580E+00	1.740640E+00
2.741730E+00	2.897930E+00	1.586900E+00
3.145620E+00	1.764770E+00	2.125580E+00
3.042430E+00	1.723080E+00	2.114370E+00
3.119150E+00	1.727700E+00	2.225070E+00
2.828590E+00	2.952210E+00	1.679280E+00
2.863750E+00	2.993800E+00	1.764540E+00
2.928220E+00	2.901910E+00	1.581340E+00
3.234920E+00	1.790050E+00	2.136440E+00
3.205760E+00	1.759730E+00	2.234720E+00
2.912920E+00	3.018290E+00	1.801800E+00
2.925530E+00	3.045000E+00	1.854890E+00
2.954160E+00	3.020110E+00	1.816930E+00
2.971870E+00	2.978770E+00	1.752850E+00
3.067850E+00	2.933360E+00	1.685570E+00
3.114940E+00	2.890050E+00	1.598550E+00
3.294120E+00	1.802410E+00	2.150780E+00
3.277710E+00	1.787900E+00	2.210130E+00
2.994910E+00	3.026290E+00	1.869600E+00
3.080970E+00	3.000800E+00	1.847360E+00
3.106500E+00	2.966240E+00	1.777460E+00
3.202360E+00	2.942760E+00	1.725950E+00
3.299980E+00	2.894510E+00	1.615070E+00
3.444800E+00	1.926020E+00	2.062360E+00
3.411280E+00	1.871960E+00	2.145870E+00
3.353870E+00	1.797310E+00	2.186400E+00
3.187570E+00	2.991920E+00	1.854190E+00
3.286300E+00	2.982930E+00	1.827370E+00
3.316950E+00	2.943830E+00	1.755500E+00
3.408970E+00	2.922040E+00	1.759070E+00
3.469200E+00	2.853120E+00	1.663880E+00
3.595290E+00	2.198110E+00	1.938580E+00
3.580290E+00	2.095370E+00	2.003300E+00
3.595230E+00	2.167570E+00	2.064670E+00
3.528650E+00	1.963870E+00	2.046150E+00
3.474150E+00	1.918130E+00	2.143020E+00
3.380780E+00	2.972130E+00	1.863630E+00
3.472410E+00	2.955030E+00	1.861570E+00
3.494530E+00	2.907040E+00	1.798950E+00
3.542840E+00	2.858290E+00	1.810520E+00
3.571380E+00	2.764970E+00	1.783790E+00
3.603210E+00	2.440680E+00	1.891610E+00
3.611650E+00	2.323160E+00	1.938320E+00
3.609650E+00	2.413610E+00	1.980100E+00
3.600160E+00	2.224480E+00	2.036790E+00
3.546960E+00	2.915060E+00	1.918540E+00
3.609710E+00	2.835550E+00	1.908740E+00
3.620870E+00	2.743050E+00	1.940360E+00
3.612440E+00	2.650960E+00	1.899790E+00
3.613450E+00	2.521070E+00	1.927850E+00
3.608880E+00	2.456560E+00	1.953270E+00
1.964180E+00	2.746830E+00	1.891610E+00
2.011030E+00	2.843770E+00	1.896970E+00
2.018440E+00	2.753460E+00	1.840750E+00
2.058960E+00	2.663030E+00	1.764180E+00
1.949640E+00	2.662720E+00	1.863670E+00
2.054570E+00	2.489530E+00	1.758330E+00
1.959300E+00	2.522840E+00	1.839880E+00
2.071160E+00	2.348000E+00	1.742790E+00
1.961760E+00	2.339120E+00	1.830400E+00
2.089340E+00	2.272250E+00	1.747710E+00
2.040480E+00	2.266090E+00	1.790140E+00
2.087280E+00	2.196240E+00	1.788610E+00
2.157200E+00	1.951250E+00	1.854480E+00
2.133860E+00	2.005030E+00	1.833360E+00
2.214280E+00	1.976780E+00	1.797840E+00
2.285030E+00	1.867060E+00	1.839160E+00
2.191530E+00	1.885080E+00	1.883610E+00
2.343500E+00	1.760210E+00	1.897770E+00
2.250070E+00	1.774180E+00	1.934170E+00
2.380120E+00	1.694330E+00	1.947640E+00
2.316350E+00	1.658840E+00	2.014070E+00
2.408180E+00	1.636000E+00	2.018740E+00
2.128090E+00	2.841320E+00	1.777120E+00
2.109660E+00	2.929150E+00	1.856400E+00
2.165640E+00	2.109970E+00	1.765780E+00
2.451430E+00	1.727360E+00	1.895120E+00
2.518750E+00	1.652610E+00	1.954120E+00
2.482010E+00	1.613590E+00	2.045080E+00
2.559960E+00	1.617910E+00	2.039860E+00
2.149470E+00	2.985180E+00	1.871200E+00
2.237110E+00	3.036260E+00	1.889610E+00
2.199060E+00	2.963050E+00	1.806900E+00
2.712520E+00	1.631150E+00	2.044810E+00
2.636120E+00	1.632490E+00	2.042570E+00
2.736600E+00	1.588300E+00	2.113000E+00
2.686870E+00	1.549950E+00	2.168780E+00
2.766450E+00	1.552480E+00	2.185450E+00
2.336850E+00	3.011150E+00	1.791440E+00
2.364180E+00	3.086540E+00	1.863230E+00
2.914140E+00	1.622630E+00	2.183460E+00
2.841800E+00	1.577570E+00	2.207360E+00
2.913410E+00	1.580830E+00	2.277570E+00
2.441370E+00	3.120110E+00	1.891870E+00
2.515670E+00	3.150260E+00	1.963780E+00
2.514830E+00	3.111280E+00	1.886010E+00
2.490620E+00	3.071780E+00	1.804050E+00
2.978180E+00	1.660950E+00	2.179690E+00
2.965930E+00	1.618330E+00	2.259650E+00
2.604930E+00	3.107270E+00	1.888550E+00
2.667090E+00	3.157490E+00	1.983040E+00
2.670370E+00	3.063350E+00	1.802610E+00
3.043560E+00	1.674570E+00	2.280840E+00
2.746850E+00	3.101650E+00	1.912670E+00
2.789020E+00	3.130070E+00	2.009310E+00
2.831680E+00	3.039060E+00	1.839800E+00
3.174070E+00	1.714040E+00	2.373630E+00
2.844810E+00	3.135630E+00	2.057970E+00
2.853810E+00	3.153760E+00	2.113020E+00
2.888330E+00	3.135080E+00	2.068440E+00
2.919960E+00	3.089460E+00	1.981200E+00
3.315310E+00	1.772860E+00	2.324550E+00
2.921180E+00	3.141370E+00	2.111630E+00
2.993950E+00	3.101350E+00	2.095020E+00
3.030460E+00	3.072050E+00	2.046120E+00
3.114260E+00	3.037200E+00	1.984450E+00
3.402430E+00	1.824840E+00	2.281950E+00
3.393550E+00	1.795880E+00	2.359040E+00
3.088990E+00	3.081160E+00	2.114820E+00
3.177970E+00	3.058390E+00	2.097890E+00
3.220150E+00	3.042700E+00	2.038960E+00
3.302460E+00	3.021650E+00	1.974390E+00
3.611710E+00	2.105940E+00	2.140890E+00
3.584810E+00	2.003220E+00	2.199110E+00
3.487230E+00	1.905990E+00	2.280520E+00
3.579700E+00	1.949970E+00	2.330120E+00
3.452840E+00	1.810680E+00	2.364330E+00
3.271900E+00	3.059760E+00	2.106100E+00
3.357040E+00	3.044140E+00	2.098520E+00
3.398430E+00	3.027060E+00	2.051540E+00
3.472990E+00	2.995470E+00	2.006760E+00
3.616430E+00	2.389890E+00	2.123720E+00
3.607210E+00	2.451760E+00	2.018710E+00
3.620200E+00	2.476010E+00	2.103280E+00
3.623220E+00	2.306430E+00	2.121750E+00
3.623480E+00	2.198290E+00	2.192540E+00
3.605260E+00	2.071860E+00	2.278410E+00
3.593410E+00	2.002100E+00	2.315440E+00
3.446110E+00	3.042880E+00	2.126670E+00
3.517940E+00	3.014000E+00	2.133290E+00
3.543040E+00	2.986670E+00	2.095210E+00
3.579040E+00	2.948450E+00	2.062780E+00
3.626430E+00	2.873410E+00	2.037830E+00
3.634510E+00	2.770290E+00	2.058520E+00
3.643320E+00	2.674140E+00	2.085760E+00
3.646560E+00	2.567890E+00	2.134640E+00
3.657880E+00	2.620670E+00	2.179190E+00
3.588270E+00	2.978650E+00	2.190880E+00
3.636880E+00	2.898650E+00	2.177360E+00
3.652410E+00	2.800000E+00	2.183980E+00
3.660200E+00	2.712370E+00	2.193060E+00
3.662530E+00	2.649790E+00	2.209660E+00
1.818450E+00	2.798580E+00	2.087360E+00
1.861910E+00	2.890340E+00	2.091030E+00
1.857820E+00	2.806880E+00	2.037460E+00
1.889930E+00	2.726180E+00	1.957050E+00
1.791420E+00	2.718450E+00	2.055070E+00
1.861880E+00	2.561650E+00	1.918530E+00
1.775350E+00	2.592450E+00	2.003620E+00
1.864010E+00	2.404810E+00	1.903190E+00
1.778330E+00	2.439730E+00	1.980210E+00
1.873550E+00	2.308700E+00	1.896930E+00
1.790440E+00	2.284520E+00	1.964240E+00
1.893470E+00	2.226170E+00	1.913120E+00
1.965000E+00	2.023220E+00	1.946740E+00
1.968720E+00	2.068700E+00	1.923950E+00
1.996380E+00	2.035710E+00	1.921430E+00
1.998380E+00	1.989940E+00	1.939040E+00
2.083190E+00	1.771730E+00	2.023270E+00
2.063460E+00	1.829530E+00	1.993360E+00
2.144310E+00	1.796220E+00	1.970020E+00
2.210590E+00	1.692160E+00	2.026970E+00
2.118440E+00	1.703630E+00	2.062560E+00
2.255650E+00	1.630670E+00	2.079170E+00
2.196130E+00	1.595490E+00	2.153570E+00
2.296650E+00	1.572060E+00	2.150590E+00
1.935850E+00	2.878190E+00	1.994890E+00
1.970710E+00	2.965900E+00	2.047150E+00
1.993800E+00	2.182060E+00	1.868560E+00
2.053790E+00	2.062460E+00	1.867560E+00
2.090830E+00	1.927740E+00	1.912350E+00
2.433680E+00	1.588670E+00	2.100120E+00
2.384230E+00	1.553020E+00	2.165560E+00
2.466390E+00	1.538540E+00	2.180680E+00
2.034630E+00	3.035240E+00	2.051330E+00
2.110310E+00	3.105110E+00	2.090100E+00
2.096040E+00	3.058240E+00	2.017510E+00
2.072030E+00	2.987010E+00	1.951780E+00
2.604160E+00	1.557490E+00	2.154590E+00
2.535190E+00	1.545620E+00	2.161540E+00
2.637330E+00	1.505540E+00	2.224360E+00
2.592290E+00	1.466290E+00	2.281920E+00
2.672990E+00	1.468260E+00	2.300070E+00
2.178700E+00	3.084830E+00	1.990570E+00
2.218600E+00	3.154370E+00	2.054100E+00
2.802010E+00	1.519890E+00	2.279890E+00
2.749390E+00	1.485920E+00	2.303660E+00
2.800150E+00	1.486310E+00	2.352260E+00
2.293060E+00	3.188180E+00	2.075350E+00
2.365020E+00	3.225700E+00	2.140340E+00
2.357040E+00	3.195080E+00	2.055580E+00
2.332830E+00	3.144770E+00	1.975210E+00
2.863150E+00	1.522460E+00	2.352930E+00
2.438810E+00	3.206270E+00	2.051770E+00
2.480810E+00	3.239000E+00	2.144200E+00
2.982420E+00	1.582940E+00	2.386020E+00
2.553940E+00	3.245730E+00	2.191520E+00
2.620180E+00	3.262640E+00	2.264410E+00
2.616590E+00	3.238020E+00	2.185030E+00
2.591540E+00	3.209630E+00	2.094600E+00
3.103460E+00	1.637860E+00	2.425780E+00
3.062620E+00	1.588810E+00	2.490860E+00
3.129920E+00	1.602550E+00	2.522550E+00
2.696070E+00	3.228150E+00	2.184340E+00
2.750500E+00	3.246000E+00	2.288790E+00
2.754290E+00	3.181390E+00	2.087970E+00
3.163960E+00	1.663780E+00	2.450780E+00
3.161210E+00	1.641060E+00	2.503770E+00
2.844810E+00	3.177750E+00	2.212520E+00
2.835580E+00	3.215650E+00	2.312720E+00
3.297050E+00	1.722140E+00	2.496010E+00
3.205420E+00	1.681400E+00	2.507740E+00
2.917050E+00	3.198990E+00	2.319480E+00
3.019210E+00	3.157700E+00	2.349810E+00
3.004570E+00	3.124720E+00	2.220320E+00
3.393060E+00	1.778890E+00	2.437880E+00
3.090720E+00	3.128170E+00	2.311110E+00
3.085430E+00	3.146310E+00	2.369300E+00
3.179950E+00	3.080540E+00	2.237610E+00
3.544860E+00	1.904680E+00	2.426050E+00
3.486990E+00	1.821530E+00	2.474180E+00
3.514680E+00	1.878030E+00	2.506300E+00
3.147920E+00	3.125190E+00	2.362450E+00
3.226180E+00	3.097670E+00	2.341920E+00
3.270980E+00	3.087350E+00	2.291980E+00
3.352650E+00	3.063190E+00	2.239300E+00
3.627040E+00	2.438550E+00	2.305620E+00
3.612990E+00	2.362170E+00	2.300580E+00
3.618670E+00	2.299330E+00	2.253420E+00
3.633320E+00	2.217960E+00	2.366790E+00
3.626740E+00	2.172200E+00	2.344980E+00
3.639480E+00	2.102910E+00	2.369050E+00
3.616550E+00	1.976650E+00	2.439830E+00
3.629440E+00	2.057670E+00	2.460480E+00
3.548940E+00	1.905030E+00	2.514660E+00
3.307890E+00	3.094870E+00	2.357590E+00
3.390810E+00	3.079630E+00	2.352920E+00
3.439080E+00	3.071420E+00	2.307920E+00
3.513500E+00	3.038800E+00	2.269460E+00
3.663760E+00	2.592680E+00	2.296550E+00
3.653380E+00	2.518040E+00	2.337340E+00
3.639840E+00	2.147860E+00	2.438750E+00
3.635870E+00	2.094150E+00	2.473370E+00
3.467590E+00	3.073280E+00	2.387200E+00
3.557060E+00	3.042660E+00	2.422190E+00
3.587190E+00	3.028140E+00	2.354630E+00
3.612160E+00	2.991330E+00	2.326520E+00
3.644600E+00	2.910870E+00	2.322760E+00
3.677880E+00	2.821050E+00	2.329120E+00
3.680400E+00	2.859520E+00	2.405730E+00
3.681680E+00	2.721030E+00	2.325490E+00
3.673470E+00	2.655280E+00	2.300470E+00
3.616820E+00	2.995800E+00	2.443870E+00
3.643910E+00	2.926170E+00	2.433110E+00
3.665700E+00	2.888680E+00	2.418580E+00
1.674850E+00	2.746380E+00	2.227430E+00
1.729170E+00	2.832490E+00	2.251400E+00
1.753580E+00	2.771170E+00	2.155980E+00
1.698410E+00	2.617360E+00	2.100680E+00
1.636700E+00	2.654280E+00	2.195690E+00
1.698940E+00	2.473440E+00	2.065640E+00
1.603230E+00	2.485780E+00	2.173430E+00
1.707140E+00	2.344520E+00	2.029060E+00
1.641610E+00	2.371550E+00	2.096870E+00
1.719890E+00	2.267430E+00	2.028800E+00
1.661480E+00	2.270380E+00	2.082030E+00
1.721630E+00	2.191900E+00	2.049870E+00
2.034390E+00	1.585770E+00	2.220550E+00
2.001810E+00	1.637920E+00	2.186410E+00
2.082090E+00	1.621440E+00	2.164820E+00
2.135100E+00	1.558250E+00	2.211540E+00
2.076680E+00	1.520640E+00	2.277320E+00
2.174560E+00	1.498970E+00	2.276090E+00
1.768680E+00	2.914220E+00	2.262650E+00
1.835630E+00	2.986830E+00	2.267300E+00
1.808740E+00	2.911520E+00	2.195800E+00
1.911950E+00	2.120230E+00	1.937610E+00
1.820980E+00	2.140250E+00	1.988190E+00
1.898930E+00	2.000720E+00	1.994120E+00
1.993240E+00	1.895130E+00	1.996760E+00
1.914190E+00	1.867090E+00	2.065840E+00
2.008760E+00	1.753390E+00	2.093420E+00
2.331500E+00	1.512450E+00	2.221100E+00
2.272960E+00	1.479260E+00	2.287930E+00
2.363960E+00	1.459920E+00	2.305340E+00
1.918300E+00	3.076040E+00	2.270740E+00
1.995340E+00	3.150280E+00	2.310930E+00
1.975580E+00	3.104810E+00	2.236690E+00
1.949530E+00	3.027990E+00	2.160150E+00
2.518640E+00	1.467340E+00	2.272550E+00
2.450520E+00	1.445660E+00	2.337960E+00
2.549690E+00	1.434820E+00	2.336430E+00
2.522750E+00	1.417880E+00	2.377000E+00
2.576610E+00	1.401400E+00	2.414410E+00
2.060730E+00	3.133100E+00	2.208100E+00
2.108130E+00	3.196100E+00	2.273610E+00
2.719300E+00	1.434440E+00	2.396280E+00
2.659150E+00	1.406710E+00	2.429800E+00
2.725200E+00	1.394500E+00	2.467220E+00
2.174380E+00	3.240350E+00	2.289140E+00
2.247160E+00	3.278460E+00	2.349220E+00
2.233330E+00	3.245920E+00	2.264970E+00
2.202440E+00	3.201230E+00	2.177830E+00
2.799730E+00	1.434130E+00	2.461990E+00
2.312110E+00	3.254970E+00	2.252380E+00
2.356220E+00	3.300580E+00	2.334720E+00
2.930000E+00	1.486790E+00	2.499940E+00
2.886430E+00	1.411620E+00	2.565270E+00
2.953650E+00	1.429410E+00	2.601040E+00
2.420670E+00	3.327700E+00	2.362310E+00
2.486730E+00	3.340740E+00	2.436980E+00
2.479650E+00	3.322380E+00	2.349450E+00
2.458210E+00	3.284500E+00	2.262430E+00
3.014910E+00	1.540750E+00	2.515690E+00
3.013080E+00	1.488650E+00	2.598590E+00
2.560890E+00	3.305250E+00	2.358480E+00
2.626130E+00	3.319740E+00	2.470900E+00
3.102640E+00	1.549650E+00	2.594090E+00
2.688630E+00	3.292990E+00	2.373620E+00
2.749040E+00	3.298460E+00	2.497010E+00
3.196570E+00	1.629490E+00	2.607600E+00
2.827270E+00	3.241630E+00	2.411480E+00
2.827540E+00	3.268740E+00	2.519210E+00
3.267700E+00	1.666790E+00	2.579640E+00
3.279180E+00	1.639570E+00	2.633770E+00
2.899210E+00	3.248670E+00	2.523020E+00
2.994300E+00	3.209400E+00	2.529650E+00
2.954200E+00	3.208490E+00	2.427470E+00
3.393840E+00	1.757510E+00	2.580650E+00
3.314860E+00	1.692790E+00	2.654750E+00
3.074740E+00	3.158510E+00	2.450480E+00
3.060810E+00	3.185930E+00	2.541060E+00
3.504040E+00	1.863550E+00	2.583660E+00
3.484950E+00	1.778660E+00	2.637620E+00
3.130620E+00	3.168120E+00	2.545240E+00
3.197750E+00	3.139050E+00	2.549170E+00
3.212240E+00	3.113030E+00	2.455270E+00
3.632660E+00	2.365490E+00	2.383420E+00
3.645880E+00	2.292640E+00	2.415300E+00
3.609180E+00	2.044550E+00	2.566630E+00
3.602330E+00	1.959020E+00	2.611280E+00
3.560810E+00	1.907870E+00	2.603670E+00
3.271700E+00	3.127910E+00	2.552040E+00
3.343870E+00	3.111040E+00	2.566190E+00
3.362360E+00	3.089210E+00	2.475880E+00
3.671060E+00	2.537590E+00	2.429260E+00
3.653810E+00	2.457990E+00	2.501800E+00
3.639380E+00	2.355910E+00	2.510130E+00
3.647480E+00	2.258670E+00	2.576240E+00
3.622650E+00	2.185910E+00	2.546880E+00
3.623610E+00	2.112600E+00	2.546810E+00
3.414040E+00	3.100260E+00	2.588790E+00
3.490720E+00	3.078610E+00	2.632840E+00
3.493770E+00	3.065100E+00	2.529370E+00
3.700170E+00	2.804990E+00	2.455030E+00
3.693850E+00	2.720120E+00	2.476140E+00
3.676400E+00	2.603020E+00	2.480230E+00
3.694220E+00	2.648300E+00	2.583340E+00
3.674420E+00	2.516970E+00	2.528460E+00
3.543240E+00	3.061780E+00	2.619780E+00
3.604340E+00	3.018080E+00	2.602800E+00
3.647720E+00	2.922520E+00	2.570970E+00
3.689770E+00	2.848030E+00	2.528770E+00
3.702970E+00	2.743620E+00	2.573010E+00
3.701310E+00	2.690770E+00	2.584610E+00
1.553930E+00	2.713660E+00	2.379850E+00
1.605850E+00	2.805990E+00	2.407620E+00
1.617770E+00	2.731720E+00	2.301650E+00
1.565530E+00	2.578700E+00	2.260130E+00
1.524570E+00	2.626050E+00	2.350390E+00
1.544000E+00	2.486310E+00	2.250230E+00
1.502170E+00	2.500180E+00	2.316130E+00
1.519650E+00	2.392840E+00	2.249680E+00
1.894580E+00	1.499440E+00	2.377570E+00
1.860520E+00	1.592800E+00	2.300320E+00
1.974030E+00	1.561480E+00	2.278970E+00
2.016520E+00	1.502230E+00	2.323310E+00
1.974950E+00	1.481060E+00	2.368460E+00
2.038010E+00	1.448680E+00	2.386430E+00
1.694530E+00	2.976900E+00	2.469890E+00
1.752540E+00	3.038070E+00	2.483210E+00
1.732540E+00	2.982650E+00	2.423250E+00
1.726790E+00	2.909280E+00	2.341470E+00
1.663710E+00	2.916510E+00	2.442540E+00
1.579020E+00	2.312480E+00	2.160390E+00
1.610150E+00	2.161960E+00	2.148270E+00
1.733080E+00	2.043240E+00	2.086540E+00
1.622500E+00	2.023690E+00	2.176830E+00
1.803430E+00	1.901830E+00	2.107260E+00
1.682330E+00	1.920930E+00	2.176600E+00
1.870930E+00	1.781210E+00	2.149560E+00
1.754980E+00	1.805200E+00	2.200630E+00
1.919570E+00	1.668690E+00	2.204170E+00
1.814350E+00	1.694580E+00	2.243410E+00
2.213380E+00	1.448260E+00	2.349220E+00
2.144990E+00	1.417130E+00	2.410380E+00
2.252730E+00	1.400350E+00	2.431880E+00
1.826340E+00	3.116120E+00	2.486700E+00
1.890090E+00	3.189210E+00	2.523470E+00
1.875090E+00	3.146610E+00	2.452350E+00
1.849790E+00	3.070470E+00	2.384490E+00
2.400080E+00	1.414390E+00	2.399050E+00
2.349870E+00	1.382900E+00	2.456370E+00
2.438540E+00	1.364320E+00	2.486910E+00
1.951900E+00	3.176780E+00	2.423340E+00
2.008100E+00	3.225340E+00	2.493120E+00
2.531390E+00	1.343310E+00	2.511690E+00
2.618340E+00	1.342350E+00	2.521990E+00
2.590760E+00	1.305180E+00	2.575660E+00
2.637180E+00	1.294730E+00	2.609200E+00
2.080870E+00	3.277320E+00	2.522980E+00
2.150480E+00	3.314010E+00	2.531840E+00
2.130220E+00	3.288090E+00	2.478890E+00
2.100480E+00	3.241350E+00	2.397190E+00
2.726060E+00	1.326240E+00	2.571180E+00
2.200220E+00	3.303820E+00	2.463660E+00
2.231170E+00	3.347870E+00	2.567550E+00
2.831870E+00	1.349760E+00	2.599210E+00
2.807640E+00	1.287180E+00	2.659420E+00
2.869600E+00	1.298800E+00	2.679380E+00
2.325970E+00	3.378940E+00	2.581700E+00
2.395180E+00	3.395360E+00	2.596990E+00
2.369720E+00	3.377650E+00	2.540170E+00
2.339900E+00	3.337810E+00	2.462100E+00
2.926640E+00	1.357520E+00	2.660810E+00
2.437150E+00	3.377080E+00	2.536790E+00
2.496650E+00	3.395790E+00	2.666330E+00
3.011270E+00	1.422630E+00	2.687350E+00
2.563150E+00	3.360540E+00	2.561630E+00
2.630060E+00	3.373210E+00	2.675680E+00
3.085420E+00	1.485290E+00	2.685940E+00
2.694810E+00	3.350010E+00	2.594330E+00
2.698640E+00	3.365230E+00	2.681960E+00
3.182700E+00	1.542890E+00	2.752880E+00
2.751350E+00	3.346510E+00	2.684100E+00
2.840240E+00	3.291740E+00	2.629020E+00
3.282460E+00	1.612500E+00	2.706410E+00
2.963190E+00	3.262260E+00	2.691750E+00
2.949210E+00	3.256580E+00	2.598960E+00
3.405510E+00	1.724250E+00	2.724950E+00
3.327490E+00	1.671710E+00	2.795120E+00
3.048700E+00	3.207830E+00	2.625810E+00
3.026830E+00	3.229150E+00	2.715910E+00
3.516410E+00	1.838300E+00	2.702200E+00
3.467320E+00	1.765830E+00	2.783830E+00
3.094660E+00	3.211970E+00	2.723730E+00
3.157850E+00	3.188290E+00	2.728790E+00
3.179410E+00	3.164010E+00	2.638630E+00
3.608440E+00	1.984630E+00	2.695710E+00
3.561580E+00	1.910210E+00	2.753560E+00
3.581140E+00	1.959340E+00	2.776260E+00
3.222440E+00	3.156930E+00	2.733200E+00
3.292840E+00	3.148640E+00	2.737990E+00
3.318440E+00	3.133200E+00	2.654380E+00
3.674810E+00	2.380850E+00	2.646740E+00
3.672440E+00	2.278940E+00	2.687510E+00
3.672720E+00	2.329930E+00	2.747900E+00
3.646200E+00	2.175290E+00	2.708990E+00
3.629900E+00	2.071700E+00	2.693070E+00
3.590920E+00	1.998140E+00	2.777940E+00
3.352290E+00	3.123910E+00	2.763040E+00
3.426290E+00	3.107450E+00	2.799040E+00
3.435860E+00	3.099970E+00	2.703770E+00
3.702540E+00	2.581440E+00	2.655870E+00
3.696200E+00	2.471960E+00	2.687520E+00
3.711880E+00	2.536370E+00	2.727020E+00
3.681960E+00	2.378820E+00	2.736500E+00
3.471710E+00	3.086760E+00	2.784250E+00
3.541680E+00	3.060660E+00	2.746980E+00
3.617030E+00	3.003610E+00	2.759260E+00
3.637840E+00	2.976400E+00	2.709410E+00
3.664640E+00	2.931940E+00	2.705950E+00
3.700060E+00	2.848990E+00	2.715540E+00
3.697060E+00	2.887970E+00	2.793540E+00
3.704480E+00	2.744490E+00	2.707730E+00
3.700070E+00	2.648280E+00	2.699820E+00
3.707860E+00	2.570540E+00	2.750980E+00
3.661690E+00	2.951900E+00	2.790400E+00
3.687170E+00	2.920710E+00	2.795340E+00
1.372470E+00	2.161450E+00	2.386770E+00
1.391030E+00	2.231280E+00	2.373720E+00
1.410720E+00	2.161800E+00	2.343880E+00
1.445890E+00	2.078190E+00	2.318100E+00
1.375610E+00	2.082860E+00	2.387220E+00
1.485310E+00	1.979290E+00	2.306670E+00
1.389920E+00	1.940510E+00	2.395020E+00
1.486020E+00	1.870730E+00	2.344460E+00
1.751890E+00	1.489090E+00	2.445370E+00
1.713990E+00	1.542850E+00	2.418180E+00
1.797540E+00	1.527680E+00	2.386110E+00
1.814180E+00	1.451600E+00	2.457350E+00
1.630940E+00	3.039620E+00	2.696300E+00
1.696580E+00	3.095080E+00	2.680510E+00
1.665820E+00	3.036080E+00	2.630090E+00
1.654900E+00	2.970150E+00	2.536980E+00
1.594000E+00	2.960890E+00	2.643980E+00
1.592180E+00	2.854220E+00	2.487750E+00
1.551670E+00	2.856790E+00	2.575170E+00
1.509900E+00	2.715190E+00	2.468880E+00
1.451740E+00	2.547160E+00	2.419230E+00
1.436500E+00	2.373680E+00	2.360130E+00
1.486240E+00	2.224400E+00	2.268740E+00
1.534610E+00	2.067250E+00	2.240400E+00
1.572510E+00	1.931330E+00	2.256270E+00
1.647930E+00	1.822390E+00	2.259740E+00
1.566360E+00	1.823940E+00	2.315710E+00
1.710120E+00	1.715990E+00	2.290610E+00
1.614400E+00	1.732980E+00	2.342440E+00
1.758860E+00	1.614940E+00	2.333040E+00
1.664950E+00	1.633700E+00	2.375990E+00
1.947790E+00	1.397340E+00	2.486140E+00
2.056480E+00	1.386160E+00	2.468880E+00
2.037100E+00	1.352320E+00	2.534380E+00
2.110970E+00	1.341660E+00	2.544680E+00
1.768060E+00	3.108720E+00	2.588100E+00
1.764610E+00	3.172770E+00	2.709150E+00
2.294420E+00	1.351620E+00	2.513550E+00
2.231450E+00	1.329220E+00	2.574910E+00
2.334750E+00	1.312230E+00	2.591740E+00
1.846750E+00	3.232810E+00	2.720440E+00
1.929060E+00	3.253880E+00	2.700240E+00
1.860540E+00	3.211620E+00	2.637030E+00
2.474130E+00	1.317270E+00	2.571550E+00
2.423420E+00	1.298330E+00	2.624080E+00
2.512470E+00	1.282380E+00	2.652390E+00
1.998300E+00	3.250900E+00	2.607310E+00
2.023470E+00	3.302500E+00	2.741520E+00
2.589090E+00	1.272040E+00	2.660170E+00
2.687990E+00	1.244880E+00	2.705760E+00
2.116500E+00	3.326690E+00	2.628880E+00
2.769780E+00	1.245650E+00	2.704720E+00
2.747320E+00	1.210090E+00	2.754820E+00
2.797790E+00	1.195980E+00	2.792730E+00
2.205760E+00	3.364890E+00	2.669060E+00
2.261540E+00	3.393790E+00	2.744090E+00
2.276640E+00	3.379890E+00	2.648390E+00
2.863140E+00	1.235360E+00	2.751010E+00
2.364710E+00	3.401800E+00	2.691790E+00
2.934160E+00	1.279310E+00	2.737010E+00
2.463070E+00	3.418270E+00	2.787210E+00
2.551630E+00	3.421620E+00	2.837380E+00
2.523660E+00	3.410410E+00	2.760750E+00
3.012600E+00	1.323650E+00	2.764640E+00
2.596330E+00	3.399130E+00	2.771120E+00
2.606350E+00	3.417860E+00	2.844080E+00
3.113790E+00	1.418380E+00	2.796890E+00
2.652890E+00	3.410810E+00	2.844200E+00
2.721700E+00	3.376900E+00	2.784840E+00
3.181020E+00	1.480440E+00	2.846990E+00
3.172610E+00	1.434480E+00	2.874230E+00
3.203470E+00	1.464060E+00	2.890880E+00
2.848740E+00	3.339160E+00	2.853230E+00
2.811190E+00	3.325840E+00	2.746060E+00
3.297590E+00	1.581820E+00	2.836460E+00
3.253960E+00	1.496660E+00	2.891020E+00
2.904490E+00	3.299820E+00	2.771350E+00
2.945360E+00	3.320120E+00	2.882900E+00
3.408940E+00	1.700320E+00	2.876330E+00
3.354730E+00	1.632020E+00	2.896200E+00
3.015820E+00	3.252630E+00	2.805270E+00
3.011080E+00	3.282910E+00	2.914390E+00
3.498070E+00	1.823710E+00	2.843790E+00
3.481840E+00	1.745110E+00	2.895390E+00
3.068880E+00	3.258320E+00	2.895230E+00
3.121710E+00	3.248950E+00	2.935110E+00
3.141130E+00	3.213990E+00	2.822040E+00
3.574710E+00	1.949890E+00	2.859950E+00
3.533920E+00	1.871790E+00	2.915380E+00
3.189930E+00	3.201590E+00	2.931660E+00
3.260800E+00	3.186510E+00	2.940670E+00
3.269170E+00	3.167610E+00	2.833330E+00
3.672110E+00	2.273350E+00	2.806680E+00
3.656230E+00	2.191270E+00	2.837270E+00
3.632530E+00	2.079900E+00	2.882630E+00
3.658800E+00	2.135950E+00	2.907360E+00
3.594940E+00	2.020050E+00	2.833830E+00
3.316490E+00	3.165700E+00	2.923940E+00
3.364980E+00	3.140770E+00	2.977190E+00
3.377070E+00	3.132780E+00	2.871830E+00
3.712110E+00	2.512250E+00	2.813410E+00
3.708430E+00	2.421640E+00	2.901840E+00
3.684880E+00	2.334150E+00	2.854800E+00
3.693870E+00	2.226660E+00	2.900760E+00
3.675100E+00	2.165680E+00	2.925890E+00
3.415370E+00	3.126910E+00	2.939740E+00
3.478040E+00	3.096010E+00	2.906160E+00
3.570360E+00	3.061150E+00	2.909600E+00
3.599460E+00	3.027080E+00	2.846090E+00
3.706920E+00	2.830010E+00	2.861690E+00
3.705560E+00	2.735970E+00	2.892660E+00
3.708690E+00	2.782960E+00	2.927590E+00
3.708910E+00	2.648420E+00	2.859460E+00
3.711630E+00	2.572490E+00	2.846290E+00
3.610930E+00	3.016900E+00	2.943870E+00
3.641720E+00	2.979250E+00	2.883500E+00
3.701540E+00	2.906780E+00	2.922880E+00
3.708660E+00	2.820470E+00	2.953730E+00
1.266130E+00	2.118400E+00	2.526850E+00
1.279440E+00	2.211050E+00	2.533460E+00
1.322750E+00	2.143160E+00	2.452700E+00
1.316310E+00	1.994620E+00	2.457730E+00
1.255570E+00	2.025000E+00	2.526520E+00
1.318880E+00	1.907000E+00	2.469220E+00
1.248980E+00	1.878130E+00	2.544180E+00
1.336750E+00	1.820780E+00	2.490710E+00
1.527990E+00	2.975160E+00	2.822780E+00
1.581290E+00	3.047780E+00	2.852710E+00
1.563610E+00	2.989020E+00	2.750620E+00
1.506110E+00	2.877450E+00	2.684850E+00
1.483030E+00	2.906950E+00	2.789680E+00
1.463500E+00	2.744980E+00	2.610370E+00
1.430380E+00	2.786870E+00	2.730720E+00
1.413720E+00	2.602990E+00	2.536970E+00
1.378910E+00	2.648040E+00	2.657180E+00
1.385330E+00	2.447320E+00	2.489090E+00
1.346830E+00	2.504740E+00	2.603280E+00
1.351290E+00	2.294200E+00	2.454830E+00
1.317120E+00	2.349610E+00	2.554460E+00
1.521440E+00	1.753630E+00	2.387880E+00
1.427430E+00	1.789030E+00	2.434220E+00
1.572090E+00	1.646820E+00	2.423100E+00
1.475650E+00	1.663750E+00	2.474970E+00
1.633840E+00	1.561960E+00	2.449420E+00
1.548160E+00	1.552870E+00	2.506460E+00
1.680150E+00	1.452070E+00	2.521170E+00
1.813160E+00	1.384200E+00	2.541750E+00
1.738770E+00	1.330670E+00	2.640000E+00
1.880540E+00	1.322060E+00	2.617730E+00
1.660680E+00	3.106560E+00	2.772890E+00
2.028680E+00	1.298400E+00	2.644450E+00
2.145050E+00	1.293280E+00	2.643020E+00
2.126190E+00	1.260140E+00	2.709030E+00
2.218720E+00	1.253940E+00	2.741240E+00
1.740440E+00	3.186380E+00	2.802780E+00
1.800750E+00	3.238990E+00	2.860140E+00
1.804970E+00	3.226570E+00	2.774500E+00
2.371800E+00	1.276150E+00	2.673000E+00
2.321370E+00	1.267130E+00	2.704560E+00
2.404740E+00	1.241380E+00	2.756850E+00
1.902450E+00	3.271380E+00	2.797120E+00
2.558720E+00	1.234870E+00	2.741990E+00
2.502300E+00	1.233800E+00	2.774400E+00
2.564910E+00	1.205730E+00	2.809820E+00
2.010650E+00	3.317520E+00	2.859510E+00
2.078580E+00	3.361470E+00	2.870840E+00
2.058720E+00	3.341910E+00	2.810040E+00
2.625740E+00	1.204330E+00	2.798920E+00
2.138820E+00	3.369630E+00	2.776640E+00
2.156630E+00	3.394260E+00	2.922770E+00
2.731730E+00	1.180740E+00	2.827080E+00
2.802770E+00	1.164280E+00	2.874720E+00
2.240860E+00	3.416840E+00	2.954240E+00
2.317430E+00	3.428820E+00	2.942880E+00
2.245270E+00	3.409100E+00	2.858350E+00
2.870000E+00	1.183660E+00	2.860740E+00
2.360000E+00	3.424530E+00	2.841340E+00
2.391050E+00	3.434620E+00	2.933970E+00
2.982080E+00	1.223790E+00	2.852120E+00
2.495160E+00	3.431460E+00	2.948210E+00
3.091930E+00	1.299730E+00	2.874130E+00
3.055620E+00	1.241000E+00	2.922410E+00
3.117050E+00	1.254490E+00	2.971600E+00
2.636740E+00	3.418760E+00	2.941120E+00
3.157430E+00	1.372560E+00	2.885510E+00
3.171580E+00	1.326760E+00	2.956350E+00
2.749440E+00	3.402300E+00	2.999370E+00
2.712210E+00	3.407900E+00	2.897420E+00
3.204080E+00	1.431040E+00	2.941410E+00
2.799220E+00	3.375150E+00	2.937440E+00
2.805950E+00	3.382310E+00	3.019590E+00
3.342830E+00	1.563140E+00	2.976220E+00
3.283070E+00	1.468860E+00	3.012090E+00
2.847660E+00	3.367380E+00	3.028020E+00
2.902490E+00	3.345290E+00	2.980670E+00
3.399200E+00	1.633410E+00	2.971760E+00
3.392640E+00	1.598630E+00	3.016520E+00
2.978150E+00	3.310640E+00	2.975770E+00
3.514870E+00	1.778620E+00	2.962200E+00
3.449170E+00	1.701800E+00	3.017730E+00
3.407590E+00	1.634920E+00	3.044240E+00
3.053570E+00	3.269260E+00	3.002260E+00
3.145510E+00	3.232840E+00	3.047250E+00
3.557220E+00	1.918690E+00	3.018790E+00
3.601520E+00	1.988240E+00	2.919620E+00
3.600620E+00	1.999390E+00	2.999010E+00
3.513070E+00	1.841090E+00	3.028380E+00
3.201090E+00	3.206510E+00	3.106170E+00
3.220850E+00	3.193450E+00	3.022290E+00
3.651980E+00	2.115330E+00	2.981590E+00
3.617320E+00	2.049870E+00	3.047220E+00
3.252000E+00	3.193960E+00	3.095860E+00
3.297060E+00	3.173410E+00	3.027840E+00
3.362020E+00	3.145350E+00	3.087450E+00
3.721920E+00	2.489820E+00	2.954590E+00
3.715700E+00	2.402200E+00	3.057510E+00
3.700790E+00	2.323920E+00	3.021910E+00
3.692990E+00	2.242160E+00	3.001490E+00
3.673500E+00	2.171640E+00	3.003920E+00
3.423710E+00	3.119840E+00	3.026020E+00
3.497950E+00	3.093420E+00	3.089790E+00
3.545280E+00	3.075340E+00	3.006090E+00
3.707700E+00	2.756240E+00	3.026890E+00
3.715240E+00	2.687630E+00	3.045810E+00
3.715240E+00	2.633210E+00	3.012220E+00
3.718380E+00	2.560500E+00	2.984800E+00
3.558380E+00	3.063260E+00	3.099030E+00
3.588420E+00	3.035150E+00	3.029890E+00
3.657780E+00	2.980250E+00	3.045250E+00
3.702090E+00	2.921830E+00	3.068180E+00
3.709730E+00	2.882040E+00	3.045450E+00
3.706310E+00	2.832850E+00	3.055590E+00
3.710130E+00	2.863670E+00	3.090210E+00
3.708330E+00	2.886540E+00	3.104260E+00
1.151790E+00	2.073440E+00	2.682020E+00
1.175820E+00	2.167200E+00	2.690890E+00
1.209250E+00	2.093590E+00	2.604140E+00
1.185200E+00	1.943820E+00	2.601770E+00
1.136410E+00	1.982390E+00	2.676300E+00
1.184510E+00	1.858280E+00	2.611860E+00
1.139120E+00	1.858510E+00	2.669690E+00
1.187630E+00	1.776870E+00	2.641060E+00
1.460690E+00	2.959100E+00	2.997190E+00
1.510310E+00	3.016260E+00	2.994550E+00
1.494000E+00	2.959630E+00	2.900870E+00
1.417740E+00	2.835790E+00	2.846840E+00
1.411360E+00	2.882460E+00	2.958120E+00
1.363640E+00	2.695240E+00	2.779050E+00
1.362490E+00	2.750740E+00	2.906810E+00
1.316170E+00	2.555650E+00	2.716760E+00
1.298930E+00	2.605840E+00	2.835960E+00
1.288010E+00	2.399060E+00	2.660340E+00
1.270200E+00	2.447500E+00	2.771510E+00
1.240100E+00	2.253670E+00	2.622890E+00
1.218560E+00	2.300870E+00	2.714980E+00
1.374780E+00	1.692240E+00	2.530120E+00
1.275400E+00	1.729860E+00	2.587610E+00
1.429590E+00	1.567190E+00	2.565960E+00
1.317630E+00	1.598600E+00	2.627590E+00
1.516760E+00	1.453440E+00	2.604490E+00
1.389150E+00	1.474880E+00	2.664970E+00
1.611210E+00	1.363620E+00	2.652160E+00
1.475200E+00	1.350130E+00	2.734580E+00
1.664170E+00	1.309970E+00	2.694250E+00
1.603470E+00	1.301320E+00	2.736290E+00
1.710900E+00	1.257710E+00	2.766180E+00
1.554910E+00	3.082380E+00	3.042860E+00
1.620070E+00	3.141830E+00	3.011790E+00
1.571220E+00	3.070920E+00	2.952760E+00
1.925350E+00	1.277720E+00	2.686180E+00
1.841130E+00	1.262640E+00	2.720490E+00
1.960940E+00	1.239680E+00	2.767930E+00
1.684260E+00	3.162280E+00	2.909210E+00
1.707120E+00	3.213100E+00	3.049730E+00
2.109650E+00	1.220420E+00	2.811810E+00
2.233370E+00	1.216510E+00	2.863430E+00
1.793050E+00	3.270390E+00	3.070200E+00
1.872340E+00	3.301160E+00	3.042540E+00
1.789540E+00	3.251340E+00	2.972620E+00
2.343760E+00	1.210630E+00	2.873650E+00
2.460510E+00	1.206130E+00	2.882550E+00
2.429880E+00	1.187950E+00	2.949040E+00
2.497840E+00	1.171380E+00	2.995520E+00
1.915980E+00	3.292420E+00	2.934470E+00
1.949670E+00	3.320510E+00	3.017310E+00
2.578640E+00	1.176880E+00	2.921040E+00
2.037580E+00	3.357950E+00	2.999000E+00
2.677810E+00	1.158520E+00	2.917320E+00
2.653030E+00	1.143570E+00	2.975830E+00
2.709470E+00	1.121720E+00	3.012800E+00
2.143910E+00	3.408490E+00	3.039410E+00
2.201880E+00	3.425820E+00	3.065560E+00
2.203410E+00	3.416970E+00	3.004350E+00
2.775170E+00	1.135330E+00	2.957720E+00
2.283650E+00	3.440070E+00	3.071430E+00
2.850080E+00	1.145550E+00	2.942030E+00
2.395330E+00	3.441680E+00	3.019300E+00
2.936260E+00	1.158440E+00	2.961250E+00
2.492100E+00	3.450110E+00	3.085380E+00
2.571610E+00	3.454450E+00	3.130770E+00
2.535670E+00	3.445580E+00	3.053160E+00
3.043940E+00	1.195930E+00	2.994090E+00
3.136740E+00	1.224440E+00	3.054440E+00
2.601420E+00	3.440060E+00	3.063650E+00
2.617580E+00	3.455430E+00	3.140780E+00
3.195000E+00	1.285910E+00	3.046370E+00
2.659230E+00	3.453120E+00	3.147490E+00
2.715640E+00	3.431880E+00	3.101400E+00
3.231090E+00	1.386570E+00	3.039530E+00
2.834910E+00	3.387720E+00	3.116370E+00
3.353230E+00	1.516240E+00	3.099450E+00
3.303370E+00	1.428760E+00	3.120000E+00
2.937290E+00	3.377950E+00	3.173950E+00
2.901640E+00	3.363620E+00	3.079180E+00
3.404650E+00	1.574490E+00	3.068610E+00
2.983890E+00	3.321060E+00	3.094670E+00
2.995640E+00	3.346530E+00	3.205360E+00
3.513110E+00	1.757880E+00	3.095590E+00
3.480170E+00	1.687770E+00	3.131750E+00
3.433800E+00	1.635590E+00	3.115140E+00
3.036910E+00	3.316110E+00	3.192620E+00
3.083960E+00	3.303150E+00	3.244320E+00
3.085260E+00	3.284640E+00	3.140200E+00
3.581280E+00	1.975730E+00	3.110790E+00
3.560710E+00	1.893070E+00	3.164080E+00
3.519720E+00	1.847160E+00	3.113780E+00
3.119130E+00	3.283510E+00	3.216940E+00
3.167390E+00	3.233070E+00	3.203320E+00
3.637600E+00	2.114140E+00	3.110030E+00
3.625640E+00	2.027540E+00	3.170700E+00
3.237310E+00	3.205150E+00	3.172260E+00
3.309760E+00	3.176980E+00	3.170430E+00
3.368300E+00	3.154390E+00	3.162370E+00
3.729670E+00	2.473310E+00	3.112750E+00
3.731100E+00	2.390170E+00	3.172560E+00
3.717420E+00	2.320810E+00	3.156980E+00
3.700400E+00	2.233420E+00	3.133270E+00
3.673820E+00	2.182660E+00	3.087380E+00
3.424920E+00	3.132420E+00	3.157300E+00
3.492840E+00	3.112190E+00	3.217100E+00
3.715130E+00	2.702680E+00	3.135660E+00
3.716740E+00	2.621650E+00	3.175910E+00
3.715990E+00	2.680930E+00	3.206830E+00
3.719270E+00	2.555540E+00	3.110670E+00
3.548570E+00	3.072290E+00	3.204840E+00
3.598440E+00	3.020020E+00	3.155550E+00
3.664780E+00	2.991380E+00	3.205600E+00
3.691000E+00	2.954670E+00	3.141150E+00
3.699260E+00	2.854350E+00	3.167390E+00
3.699700E+00	2.763200E+00	3.195020E+00
3.712110E+00	2.713590E+00	3.189050E+00
3.689990E+00	2.948080E+00	3.222910E+00
3.700850E+00	2.911210E+00	3.158240E+00
1.227270E+00	2.463680E+00	2.950730E+00
1.245800E+00	2.544170E+00	2.984020E+00
1.252930E+00	2.492490E+00	2.892220E+00
1.208320E+00	2.338930E+00	2.812700E+00
1.193220E+00	2.369970E+00	2.909740E+00
1.163850E+00	2.220300E+00	2.765050E+00
1.135930E+00	2.229420E+00	2.848740E+00
1.115570E+00	2.072110E+00	2.767820E+00
1.089440E+00	1.891590E+00	2.758700E+00
1.112590E+00	1.735730E+00	2.754310E+00
1.202940E+00	1.631670E+00	2.702940E+00
1.119390E+00	1.577920E+00	2.824950E+00
1.284570E+00	1.509590E+00	2.724020E+00
1.201740E+00	1.520820E+00	2.783850E+00
1.352770E+00	1.406860E+00	2.760850E+00
1.256170E+00	1.433140E+00	2.813670E+00
1.392690E+00	1.345130E+00	2.795340E+00
1.324730E+00	1.348880E+00	2.849280E+00
1.415340E+00	1.289590E+00	2.853170E+00
1.500500E+00	3.011130E+00	3.081550E+00
1.430180E+00	2.927780E+00	3.053140E+00
1.374660E+00	2.832600E+00	3.037660E+00
1.296520E+00	2.664710E+00	2.977400E+00
1.565680E+00	1.244410E+00	2.857400E+00
1.711110E+00	1.206800E+00	2.877390E+00
1.614810E+00	3.149460E+00	3.113120E+00
1.550080E+00	3.082690E+00	3.105560E+00
1.859140E+00	1.201940E+00	2.878510E+00
1.999940E+00	1.205770E+00	2.874630E+00
1.977670E+00	1.187450E+00	2.936330E+00
2.083310E+00	1.177420E+00	2.970550E+00
1.707350E+00	3.222810E+00	3.164900E+00
1.764800E+00	3.264690E+00	3.185490E+00
1.763710E+00	3.258310E+00	3.126580E+00
2.274360E+00	1.199990E+00	2.926240E+00
2.208610E+00	1.192490E+00	2.952100E+00
2.308640E+00	1.176320E+00	3.006220E+00
1.848350E+00	3.304810E+00	3.177670E+00
2.419790E+00	1.165520E+00	3.035130E+00
2.509090E+00	1.140490E+00	3.094490E+00
1.960840E+00	3.335350E+00	3.102660E+00
2.575630E+00	1.130600E+00	3.064340E+00
2.044510E+00	3.379500E+00	3.151310E+00
2.103620E+00	3.406750E+00	3.177990E+00
2.099890E+00	3.402500E+00	3.104120E+00
2.646220E+00	1.123870E+00	3.041600E+00
2.715640E+00	1.086870E+00	3.109720E+00
2.190460E+00	3.426330E+00	3.172020E+00
2.776730E+00	1.092400E+00	3.063930E+00
2.299240E+00	3.451210E+00	3.209520E+00
2.387140E+00	3.461170E+00	3.247010E+00
2.341120E+00	3.456300E+00	3.165660E+00
2.875560E+00	1.099740E+00	3.058920E+00
2.417060E+00	3.456280E+00	3.152450E+00
2.474390E+00	3.461010E+00	3.269160E+00
2.994310E+00	1.126950E+00	3.069810E+00
2.962950E+00	1.076000E+00	3.130760E+00
3.032620E+00	1.095600E+00	3.157040E+00
2.546880E+00	3.455790E+00	3.227640E+00
3.097880E+00	1.177470E+00	3.133950E+00
2.653260E+00	3.457740E+00	3.231810E+00
3.204380E+00	1.255170E+00	3.145250E+00
2.719590E+00	3.457500E+00	3.272240E+00
2.719910E+00	3.452880E+00	3.212190E+00
3.269670E+00	1.333840E+00	3.131870E+00
2.761260E+00	3.446630E+00	3.289230E+00
2.808010E+00	3.420460E+00	3.249710E+00
3.374890E+00	1.473060E+00	3.218800E+00
3.321740E+00	1.388740E+00	3.200440E+00
2.906380E+00	3.394010E+00	3.271760E+00
3.456570E+00	1.532180E+00	3.162530E+00
2.979170E+00	3.360800E+00	3.287510E+00
3.534190E+00	1.699200E+00	3.193510E+00
3.480330E+00	1.630710E+00	3.220870E+00
3.536130E+00	1.669340E+00	3.263170E+00
3.034810E+00	3.323160E+00	3.279750E+00
3.085250E+00	3.297530E+00	3.352840E+00
3.597070E+00	1.952890E+00	3.224590E+00
3.573550E+00	1.877830E+00	3.279400E+00
3.543510E+00	1.786560E+00	3.225160E+00
3.555940E+00	1.707620E+00	3.251170E+00
3.129860E+00	3.265260E+00	3.299020E+00
3.180420E+00	3.216110E+00	3.345430E+00
3.639270E+00	2.092400E+00	3.261720E+00
3.671590E+00	2.157460E+00	3.168310E+00
3.682240E+00	2.175580E+00	3.236080E+00
3.617760E+00	2.008390E+00	3.272510E+00
3.253810E+00	3.194530E+00	3.303060E+00
3.330080E+00	3.165130E+00	3.287980E+00
3.379260E+00	3.155380E+00	3.232930E+00
3.733960E+00	2.416750E+00	3.243850E+00
3.724570E+00	2.334720E+00	3.292200E+00
3.737760E+00	2.387440E+00	3.304760E+00
3.701680E+00	2.242360E+00	3.259960E+00
3.395120E+00	3.147010E+00	3.335390E+00
3.440350E+00	3.137990E+00	3.333030E+00
3.446740E+00	3.133640E+00	3.281190E+00
3.713300E+00	2.655710E+00	3.315910E+00
3.710430E+00	2.707830E+00	3.236350E+00
3.703380E+00	2.721670E+00	3.292210E+00
3.717480E+00	2.569540E+00	3.320310E+00
3.734890E+00	2.499710E+00	3.259760E+00
3.740120E+00	2.422800E+00	3.313800E+00
3.465650E+00	3.127830E+00	3.335850E+00
3.513880E+00	3.091620E+00	3.351390E+00
3.612750E+00	3.012180E+00	3.303940E+00
3.661160E+00	2.995250E+00	3.279870E+00
3.675750E+00	2.838440E+00	3.323090E+00
3.690720E+00	2.896930E+00	3.238590E+00
3.676970E+00	2.927630E+00	3.303790E+00
3.691380E+00	2.763690E+00	3.327750E+00
3.676870E+00	2.973460E+00	3.271320E+00
1.225060E+00	2.569240E+00	3.182770E+00
1.255290E+00	2.632080E+00	3.167830E+00
1.229570E+00	2.553120E+00	3.119290E+00
1.206550E+00	2.449080E+00	3.025110E+00
1.193020E+00	2.457220E+00	3.140080E+00
1.114400E+00	2.269930E+00	2.954570E+00
1.111440E+00	2.312020E+00	3.071550E+00
1.075160E+00	2.103900E+00	2.895670E+00
1.057110E+00	2.147540E+00	3.009130E+00
1.048210E+00	1.941660E+00	2.859120E+00
1.019270E+00	1.984670E+00	2.964070E+00
1.047220E+00	1.789660E+00	2.849790E+00
1.001170E+00	1.833860E+00	2.941470E+00
1.055350E+00	1.653000E+00	2.870640E+00
1.002110E+00	1.694430E+00	2.944340E+00
1.065800E+00	1.570560E+00	2.897280E+00
1.016090E+00	1.556200E+00	2.980130E+00
1.084190E+00	1.490070E+00	2.929580E+00
1.310020E+00	2.725650E+00	3.198480E+00
1.366890E+00	2.840350E+00	3.229270E+00
1.348010E+00	2.776350E+00	3.123200E+00
1.263160E+00	2.628030E+00	3.083160E+00
1.164260E+00	1.459320E+00	2.868110E+00
1.226310E+00	1.365540E+00	2.912670E+00
1.318960E+00	1.260580E+00	2.981260E+00
1.440300E+00	1.224260E+00	2.936570E+00
1.417320E+00	1.196100E+00	3.008770E+00
1.528660E+00	1.175060E+00	3.019920E+00
1.515690E+00	3.041090E+00	3.254160E+00
1.562240E+00	3.115670E+00	3.284690E+00
1.547360E+00	3.076050E+00	3.182940E+00
1.443070E+00	2.940450E+00	3.184320E+00
1.762740E+00	1.178920E+00	2.937020E+00
1.675070E+00	1.177330E+00	2.970740E+00
1.823350E+00	1.149830E+00	3.034390E+00
1.619160E+00	3.181070E+00	3.311100E+00
1.664810E+00	3.214870E+00	3.299710E+00
1.635980E+00	3.178920E+00	3.234780E+00
1.967490E+00	1.163440E+00	3.011850E+00
2.080070E+00	1.146740E+00	3.088530E+00
1.741760E+00	3.264060E+00	3.281180E+00
2.232990E+00	1.151650E+00	3.119420E+00
2.361930E+00	1.140970E+00	3.124450E+00
2.331200E+00	1.128170E+00	3.181270E+00
2.395830E+00	1.113260E+00	3.226210E+00
1.853250E+00	3.327680E+00	3.302760E+00
1.938830E+00	3.359890E+00	3.323610E+00
1.906380E+00	3.336620E+00	3.258810E+00
2.474060E+00	1.125690E+00	3.186780E+00
1.975840E+00	3.353930E+00	3.233030E+00
1.999610E+00	3.381290E+00	3.318170E+00
2.570670E+00	1.103430E+00	3.176150E+00
2.083560E+00	3.412240E+00	3.292970E+00
2.643120E+00	1.093400E+00	3.145380E+00
2.711860E+00	1.058740E+00	3.203120E+00
2.202990E+00	3.446460E+00	3.325080E+00
2.278490E+00	3.467220E+00	3.366860E+00
2.260460E+00	3.451840E+00	3.279480E+00
2.805330E+00	1.041410E+00	3.178070E+00
2.352030E+00	3.470350E+00	3.337890E+00
2.910070E+00	1.040330E+00	3.169550E+00
2.886130E+00	1.005360E+00	3.228880E+00
2.935740E+00	1.009910E+00	3.225110E+00
2.466960E+00	3.470800E+00	3.360090E+00
2.997680E+00	1.033950E+00	3.214850E+00
2.556400E+00	3.468920E+00	3.364570E+00
3.110200E+00	1.103860E+00	3.253770E+00
2.647790E+00	3.468610E+00	3.362590E+00
3.202550E+00	1.212710E+00	3.251420E+00
2.749260E+00	3.459160E+00	3.364850E+00
3.316450E+00	1.308430E+00	3.254930E+00
2.813650E+00	3.450370E+00	3.413560E+00
2.812670E+00	3.435030E+00	3.356990E+00
3.347230E+00	1.407960E+00	3.266970E+00
3.362850E+00	1.388340E+00	3.313030E+00
2.851350E+00	3.443290E+00	3.432640E+00
2.889130E+00	3.420000E+00	3.393190E+00
3.506150E+00	1.505150E+00	3.312450E+00
3.407280E+00	1.438950E+00	3.318210E+00
2.967460E+00	3.381070E+00	3.399010E+00
3.522150E+00	1.619310E+00	3.318170E+00
3.550470E+00	1.561780E+00	3.363840E+00
3.029670E+00	3.327710E+00	3.386690E+00
3.085670E+00	3.310660E+00	3.470020E+00
3.600280E+00	1.951620E+00	3.341320E+00
3.598160E+00	1.875050E+00	3.360540E+00
3.569550E+00	1.807610E+00	3.348030E+00
3.581290E+00	1.690630E+00	3.331410E+00
3.569010E+00	1.609970E+00	3.383090E+00
3.144850E+00	3.246840E+00	3.434980E+00
3.186470E+00	3.214670E+00	3.415350E+00
3.674010E+00	2.166860E+00	3.340040E+00
3.648030E+00	2.086360E+00	3.397700E+00
3.627680E+00	2.025670E+00	3.348770E+00
3.218060E+00	3.202470E+00	3.399950E+00
3.266160E+00	3.186010E+00	3.458420E+00
3.327130E+00	3.159360E+00	3.389500E+00
3.339690E+00	3.158740E+00	3.498900E+00
3.741850E+00	2.378730E+00	3.367010E+00
3.726880E+00	2.312110E+00	3.427200E+00
3.710910E+00	2.242760E+00	3.380920E+00
3.402380E+00	3.144700E+00	3.436740E+00
3.451380E+00	3.129790E+00	3.378450E+00
3.481740E+00	3.125460E+00	3.477150E+00
3.699810E+00	2.714540E+00	3.392850E+00
3.703650E+00	2.650320E+00	3.471770E+00
3.716900E+00	2.578010E+00	3.434800E+00
3.742030E+00	2.508600E+00	3.404210E+00
3.749900E+00	2.438730E+00	3.386650E+00
3.538020E+00	3.073490E+00	3.490140E+00
3.596610E+00	3.019990E+00	3.454850E+00
3.651920E+00	2.926920E+00	3.415370E+00
3.662970E+00	2.973580E+00	3.319290E+00
3.660200E+00	2.833860E+00	3.459950E+00
3.679460E+00	2.776390E+00	3.430420E+00
1.052100E+00	2.324700E+00	3.292040E+00
1.091900E+00	2.377380E+00	3.292700E+00
1.061150E+00	2.330670E+00	3.260410E+00
1.037530E+00	2.277100E+00	3.263320E+00
1.156670E+00	2.461750E+00	3.283370E+00
1.206260E+00	2.586940E+00	3.322170E+00
1.194610E+00	2.515880E+00	3.231910E+00
1.096110E+00	2.346290E+00	3.203940E+00
1.047070E+00	2.186820E+00	3.120150E+00
1.029620E+00	2.204430E+00	3.204160E+00
1.006840E+00	2.028160E+00	3.069640E+00
9.978710E-01	2.070450E+00	3.170570E+00
9.740020E-01	1.875590E+00	3.039190E+00
9.561800E-01	1.915760E+00	3.137330E+00
9.636280E-01	1.732100E+00	3.030950E+00
9.375690E-01	1.770120E+00	3.124300E+00
9.683900E-01	1.614510E+00	3.036520E+00
9.204260E-01	1.615920E+00	3.144580E+00
9.800150E-01	1.550660E+00	3.048830E+00
9.559870E-01	1.545690E+00	3.104730E+00
9.867170E-01	1.489090E+00	3.094900E+00
1.255530E+00	2.658700E+00	3.256860E+00
1.132870E+00	1.388930E+00	2.972170E+00
1.050310E+00	1.409590E+00	3.069820E+00
1.199460E+00	1.310150E+00	3.014660E+00
1.126500E+00	1.330190E+00	3.065690E+00
1.241120E+00	1.263430E+00	3.056450E+00
1.183810E+00	1.269700E+00	3.113160E+00
1.269150E+00	1.221910E+00	3.122820E+00
1.389660E+00	2.888010E+00	3.358180E+00
1.434320E+00	2.937030E+00	3.381520E+00
1.409400E+00	2.913410E+00	3.306870E+00
1.345160E+00	2.810950E+00	3.311680E+00
1.402290E+00	1.164340E+00	3.124530E+00
1.556850E+00	1.141490E+00	3.153730E+00
1.557010E+00	3.119660E+00	3.413460E+00
1.610840E+00	3.176050E+00	3.444840E+00
1.582510E+00	3.148820E+00	3.363990E+00
1.508620E+00	3.033160E+00	3.352040E+00
1.688180E+00	1.137050E+00	3.123560E+00
1.847490E+00	1.121460E+00	3.185120E+00
1.668150E+00	3.221020E+00	3.373560E+00
1.987570E+00	1.132270E+00	3.157300E+00
2.122270E+00	1.128670E+00	3.183570E+00
2.088820E+00	1.105330E+00	3.260730E+00
2.219870E+00	1.108050E+00	3.286880E+00
1.752720E+00	3.288750E+00	3.416430E+00
1.827140E+00	3.334450E+00	3.452370E+00
1.810480E+00	3.319270E+00	3.371770E+00
2.334570E+00	1.108820E+00	3.258950E+00
2.400680E+00	1.095560E+00	3.283660E+00
1.890550E+00	3.354710E+00	3.404710E+00
2.472570E+00	1.086920E+00	3.327620E+00
2.002660E+00	3.395580E+00	3.427050E+00
2.567680E+00	1.069900E+00	3.292350E+00
2.105960E+00	3.433930E+00	3.443100E+00
2.180960E+00	3.455720E+00	3.484860E+00
2.165780E+00	3.444590E+00	3.398360E+00
2.647560E+00	1.060490E+00	3.254820E+00
2.748240E+00	1.003020E+00	3.308160E+00
2.250410E+00	3.469030E+00	3.453030E+00
2.837710E+00	9.869550E-01	3.282320E+00
2.805800E+00	9.724320E-01	3.333300E+00
2.849350E+00	9.600890E-01	3.349000E+00
2.353580E+00	3.483390E+00	3.457320E+00
2.942740E+00	9.751980E-01	3.306470E+00
2.465610E+00	3.480420E+00	3.467740E+00
3.063520E+00	1.018270E+00	3.304590E+00
3.028300E+00	9.786090E-01	3.364690E+00
3.090420E+00	1.012810E+00	3.377340E+00
2.559880E+00	3.484400E+00	3.481940E+00
3.119030E+00	1.062640E+00	3.310730E+00
3.123270E+00	1.047750E+00	3.351880E+00
2.649800E+00	3.487140E+00	3.490620E+00
3.200230E+00	1.172090E+00	3.332030E+00
3.163380E+00	1.098270E+00	3.347420E+00
2.744300E+00	3.482980E+00	3.495480E+00
3.299170E+00	1.251300E+00	3.384440E+00
2.835300E+00	3.457500E+00	3.505270E+00
3.403800E+00	1.377020E+00	3.393320E+00
2.897850E+00	3.459970E+00	3.561050E+00
2.896820E+00	3.448620E+00	3.496890E+00
3.479300E+00	1.432320E+00	3.374890E+00
3.490650E+00	1.414360E+00	3.426780E+00
2.925180E+00	3.452700E+00	3.552910E+00
2.960870E+00	3.415720E+00	3.539420E+00
3.607950E+00	1.517690E+00	3.435700E+00
3.534750E+00	1.455440E+00	3.428130E+00
3.028500E+00	3.344600E+00	3.509630E+00
3.079380E+00	3.312040E+00	3.581000E+00
3.627920E+00	1.905160E+00	3.412870E+00
3.629160E+00	1.828860E+00	3.421640E+00
3.638500E+00	1.730350E+00	3.430940E+00
3.633190E+00	1.632430E+00	3.446680E+00
3.679400E+00	1.674180E+00	3.487700E+00
3.123470E+00	3.269730E+00	3.556920E+00
3.168170E+00	3.223960E+00	3.546040E+00
3.202580E+00	3.210340E+00	3.473990E+00
3.224690E+00	3.196880E+00	3.581150E+00
3.685190E+00	2.161160E+00	3.468130E+00
3.659840E+00	2.078450E+00	3.487980E+00
3.650660E+00	1.987920E+00	3.451160E+00
3.657900E+00	1.876780E+00	3.491800E+00
3.661070E+00	1.779640E+00	3.499880E+00
3.673360E+00	1.717310E+00	3.493740E+00
3.288630E+00	3.168190E+00	3.561200E+00
3.343120E+00	3.155080E+00	3.602300E+00
3.741160E+00	2.376940E+00	3.473710E+00
3.722600E+00	2.301790E+00	3.548470E+00
3.712760E+00	2.241930E+00	3.487970E+00
3.412270E+00	3.147710E+00	3.541880E+00
3.475920E+00	3.132230E+00	3.597390E+00
3.689290E+00	2.721940E+00	3.515440E+00
3.697750E+00	2.655560E+00	3.600630E+00
3.712020E+00	2.582560E+00	3.560400E+00
3.736130E+00	2.515440E+00	3.523120E+00
3.745930E+00	2.447440E+00	3.498700E+00
3.522890E+00	3.096080E+00	3.565360E+00
3.594240E+00	3.044800E+00	3.594690E+00
3.635220E+00	2.954520E+00	3.564290E+00
3.646870E+00	2.859680E+00	3.557270E+00
3.667950E+00	2.790580E+00	3.542930E+00
1.163980E+00	2.565420E+00	3.487640E+00
1.213070E+00	2.651230E+00	3.502070E+00
1.175150E+00	2.564680E+00	3.444510E+00
1.159190E+00	2.487110E+00	3.368130E+00
1.139790E+00	2.476980E+00	3.454300E+00
1.049560E+00	2.315840E+00	3.361290E+00
9.962350E-01	2.137480E+00	3.272900E+00
9.873280E-01	2.141000E+00	3.366450E+00
9.450490E-01	1.960270E+00	3.234500E+00
9.442330E-01	2.001110E+00	3.330550E+00
9.123300E-01	1.809020E+00	3.216910E+00
8.978460E-01	1.850320E+00	3.308570E+00
8.949720E-01	1.680470E+00	3.210730E+00
8.726370E-01	1.691670E+00	3.319950E+00
8.908840E-01	1.610840E+00	3.217950E+00
8.759350E-01	1.609130E+00	3.275360E+00
8.898550E-01	1.548560E+00	3.258760E+00
1.217010E+00	2.628490E+00	3.414270E+00
1.276740E+00	2.727620E+00	3.467100E+00
9.350650E-01	1.466430E+00	3.219470E+00
9.895290E-01	1.418710E+00	3.164440E+00
9.745570E-01	1.392850E+00	3.228210E+00
1.019890E+00	1.352420E+00	3.209760E+00
1.330570E+00	2.815190E+00	3.469390E+00
1.388870E+00	2.910350E+00	3.509590E+00
1.375220E+00	2.874570E+00	3.414050E+00
1.293530E+00	2.731780E+00	3.382900E+00
1.099780E+00	1.301100E+00	3.169200E+00
1.189540E+00	1.207320E+00	3.254070E+00
1.296720E+00	1.173420E+00	3.209180E+00
1.286470E+00	1.157440E+00	3.275240E+00
1.373190E+00	1.127550E+00	3.268350E+00
1.526190E+00	3.095420E+00	3.578580E+00
1.568530E+00	3.153230E+00	3.570350E+00
1.541010E+00	3.099200E+00	3.487840E+00
1.465870E+00	2.975410E+00	3.453270E+00
1.482000E+00	3.009560E+00	3.548060E+00
1.640870E+00	1.117440E+00	3.226770E+00
1.536640E+00	1.111120E+00	3.266420E+00
1.660090E+00	1.095010E+00	3.296670E+00
1.621890E+00	3.203780E+00	3.620340E+00
1.682290E+00	3.253320E+00	3.593470E+00
1.618520E+00	3.193980E+00	3.533130E+00
1.764430E+00	1.092150E+00	3.277130E+00
1.694360E+00	3.252000E+00	3.494460E+00
1.738770E+00	3.298750E+00	3.578710E+00
1.975550E+00	1.085960E+00	3.317570E+00
2.135130E+00	1.080800E+00	3.352730E+00
2.245260E+00	1.070420E+00	3.427170E+00
1.784070E+00	3.319760E+00	3.519410E+00
2.349200E+00	1.073600E+00	3.385920E+00
2.398980E+00	1.083900E+00	3.329190E+00
1.901180E+00	3.375770E+00	3.543120E+00
2.434220E+00	1.070440E+00	3.399160E+00
2.507560E+00	1.051510E+00	3.461060E+00
2.011950E+00	3.419470E+00	3.563620E+00
2.081200E+00	3.446380E+00	3.587200E+00
2.066420E+00	3.430740E+00	3.513340E+00
2.574620E+00	1.036270E+00	3.417280E+00
2.137130E+00	3.453950E+00	3.543980E+00
2.650880E+00	1.024620E+00	3.373230E+00
2.726560E+00	9.758590E-01	3.442010E+00
2.234450E+00	3.486980E+00	3.588680E+00
2.798020E+00	9.579790E-01	3.395780E+00
2.882680E+00	9.337990E-01	3.437360E+00
2.340190E+00	3.497530E+00	3.561240E+00
2.974430E+00	9.507370E-01	3.415220E+00
2.942750E+00	9.298610E-01	3.464260E+00
2.995790E+00	9.404070E-01	3.498000E+00
2.458620E+00	3.494210E+00	3.574690E+00
3.067710E+00	9.815920E-01	3.451360E+00
2.556990E+00	3.497240E+00	3.594090E+00
3.167080E+00	1.064310E+00	3.436500E+00
2.649790E+00	3.500000E+00	3.609680E+00
3.227800E+00	1.177170E+00	3.419200E+00
3.245260E+00	1.165760E+00	3.503620E+00
2.739230E+00	3.496050E+00	3.618880E+00
3.277430E+00	1.225640E+00	3.439660E+00
3.274160E+00	1.212740E+00	3.475280E+00
2.818210E+00	3.474350E+00	3.625570E+00
3.409050E+00	1.302420E+00	3.521420E+00
3.318800E+00	1.239020E+00	3.470130E+00
2.884690E+00	3.466910E+00	3.629820E+00
3.516450E+00	1.408200E+00	3.508010E+00
2.932540E+00	3.452180E+00	3.615900E+00
2.979090E+00	3.412950E+00	3.685570E+00
3.589900E+00	1.454700E+00	3.495990E+00
3.594580E+00	1.440140E+00	3.544130E+00
3.040280E+00	3.339990E+00	3.654820E+00
3.082090E+00	3.308900E+00	3.643220E+00
3.681960E+00	1.630980E+00	3.521070E+00
3.650550E+00	1.571380E+00	3.532310E+00
3.668220E+00	1.464450E+00	3.550520E+00
3.106840E+00	3.281900E+00	3.630770E+00
3.151390E+00	3.230840E+00	3.659630E+00
3.220300E+00	3.203490E+00	3.698910E+00
3.672050E+00	2.114420E+00	3.554210E+00
3.666800E+00	2.036360E+00	3.557200E+00
3.668310E+00	1.942600E+00	3.573180E+00
3.695560E+00	1.821400E+00	3.598870E+00
3.688870E+00	1.899300E+00	3.623280E+00
3.704250E+00	1.688890E+00	3.561680E+00
3.695630E+00	1.608100E+00	3.579860E+00
3.278530E+00	3.170040E+00	3.653940E+00
3.342840E+00	3.167410E+00	3.698530E+00
3.742550E+00	2.389040E+00	3.603150E+00
3.729730E+00	2.298430E+00	3.674610E+00
3.712220E+00	2.194740E+00	3.606180E+00
3.685690E+00	2.084790E+00	3.633910E+00
3.692000E+00	1.999600E+00	3.633690E+00
3.690190E+00	1.940140E+00	3.640630E+00
3.411890E+00	3.150110E+00	3.648710E+00
3.474860E+00	3.143710E+00	3.691360E+00
3.678670E+00	2.735500E+00	3.648940E+00
3.692410E+00	2.657660E+00	3.722950E+00
3.715480E+00	2.590430E+00	3.676570E+00
3.741580E+00	2.516180E+00	3.643150E+00
3.745930E+00	2.462290E+00	3.589210E+00
3.534430E+00	3.099860E+00	3.672740E+00
3.607260E+00	3.068490E+00	3.699790E+00
3.624300E+00	3.028570E+00	3.667410E+00
3.634420E+00	2.971700E+00	3.670170E+00
3.646630E+00	2.875040E+00	3.698470E+00
3.647090E+00	2.934420E+00	3.719940E+00
3.659020E+00	2.808650E+00	3.633600E+00
3.631610E+00	3.016780E+00	3.722980E+00
3.643060E+00	2.968190E+00	3.732960E+00
1.175090E+00	2.648520E+00	3.684040E+00
1.218640E+00	2.705090E+00	3.664300E+00
1.174790E+00	2.640340E+00	3.628590E+00
1.147230E+00	2.556380E+00	3.553900E+00
1.132570E+00	2.563080E+00	3.652850E+00
1.071060E+00	2.378220E+00	3.500580E+00
1.086370E+00	2.428200E+00	3.607950E+00
1.000490E+00	2.210020E+00	3.456270E+00
1.005340E+00	2.270540E+00	3.561900E+00
9.528390E-01	2.045920E+00	3.427540E+00
9.588680E-01	2.103130E+00	3.526200E+00
9.024160E-01	1.895730E+00	3.403610E+00
9.064210E-01	1.944580E+00	3.500790E+00
8.766020E-01	1.767160E+00	3.388330E+00
8.692490E-01	1.789020E+00	3.500400E+00
8.652140E-01	1.696270E+00	3.391500E+00
8.611500E-01	1.703230E+00	3.445950E+00
8.563220E-01	1.634870E+00	3.430170E+00
1.225320E+00	2.697660E+00	3.595550E+00
1.281570E+00	2.811200E+00	3.674790E+00
8.725670E-01	1.536360E+00	3.392200E+00
8.968940E-01	1.480950E+00	3.324240E+00
8.981670E-01	1.461000E+00	3.393750E+00
9.232720E-01	1.415370E+00	3.368710E+00
1.305180E+00	2.811090E+00	3.557390E+00
1.340330E+00	2.891390E+00	3.636430E+00
9.785390E-01	1.351250E+00	3.318990E+00
1.070270E+00	1.266040E+00	3.302960E+00
1.035270E+00	1.267180E+00	3.439730E+00
1.131600E+00	1.212990E+00	3.337810E+00
1.105070E+00	1.218470E+00	3.397480E+00
1.180900E+00	1.177820E+00	3.396980E+00
1.387100E+00	2.933610E+00	3.651690E+00
1.433460E+00	2.972270E+00	3.670040E+00
1.406030E+00	2.941550E+00	3.602540E+00
1.304070E+00	1.130460E+00	3.368170E+00
1.471670E+00	1.084610E+00	3.380100E+00
1.406460E+00	1.066490E+00	3.498770E+00
1.555860E+00	1.051540E+00	3.482200E+00
1.559190E+00	3.145400E+00	3.648070E+00
1.496610E+00	3.046950E+00	3.651090E+00
1.692570E+00	1.061970E+00	3.403620E+00
1.678530E+00	3.254530E+00	3.684490E+00
1.620860E+00	3.202390E+00	3.713980E+00
1.857210E+00	1.062690E+00	3.380510E+00
1.873490E+00	1.037630E+00	3.463190E+00
1.970040E+00	1.049940E+00	3.436560E+00
1.738390E+00	3.304720E+00	3.665790E+00
2.121410E+00	1.046000E+00	3.467970E+00
2.263210E+00	1.035660E+00	3.539690E+00
1.810440E+00	3.347660E+00	3.628350E+00
2.351450E+00	1.040280E+00	3.514080E+00
1.905090E+00	3.399090E+00	3.695470E+00
1.982310E+00	3.432360E+00	3.708220E+00
1.969580E+00	3.416720E+00	3.636450E+00
2.436820E+00	1.049520E+00	3.491470E+00
2.520950E+00	1.020240E+00	3.575000E+00
2.050890E+00	3.447510E+00	3.669090E+00
2.585540E+00	1.003590E+00	3.536920E+00
2.149890E+00	3.468790E+00	3.648340E+00
2.651750E+00	9.925840E-01	3.493940E+00
2.725380E+00	9.487050E-01	3.558760E+00
2.228460E+00	3.508160E+00	3.717880E+00
2.314540E+00	3.529070E+00	3.727450E+00
2.271050E+00	3.515080E+00	3.665810E+00
2.794930E+00	9.335480E-01	3.502760E+00
2.861070E+00	9.116030E-01	3.563470E+00
2.329690E+00	3.517150E+00	3.650850E+00
2.407480E+00	3.528540E+00	3.730030E+00
2.931910E+00	9.197110E-01	3.527270E+00
2.998090E+00	9.317760E-01	3.595260E+00
2.441220E+00	3.515030E+00	3.666940E+00
2.460770E+00	3.532660E+00	3.731170E+00
3.071180E+00	9.737820E-01	3.564380E+00
2.499270E+00	3.536480E+00	3.736840E+00
2.545470E+00	3.523750E+00	3.702850E+00
3.154590E+00	1.030620E+00	3.541070E+00
2.648490E+00	3.518420E+00	3.723290E+00
3.220570E+00	1.099230E+00	3.541140E+00
2.739720E+00	3.517960E+00	3.733150E+00
3.277840E+00	1.201130E+00	3.614890E+00
3.318810E+00	1.228840E+00	3.533910E+00
3.379890E+00	1.269430E+00	3.626160E+00
2.812730E+00	3.496910E+00	3.735520E+00
3.475740E+00	1.311130E+00	3.639560E+00
2.875890E+00	3.484630E+00	3.731970E+00
3.521740E+00	1.373650E+00	3.618670E+00
2.932580E+00	3.469490E+00	3.717610E+00
2.979140E+00	3.434820E+00	3.797380E+00
3.596050E+00	1.432880E+00	3.603000E+00
3.021010E+00	3.378410E+00	3.759700E+00
3.077690E+00	3.338310E+00	3.775760E+00
3.097750E+00	3.297070E+00	3.689120E+00
3.125470E+00	3.273260E+00	3.747060E+00
3.687200E+00	1.543840E+00	3.621700E+00
3.697620E+00	1.454590E+00	3.655830E+00
3.174340E+00	3.233350E+00	3.760510E+00
3.219730E+00	3.218950E+00	3.764330E+00
3.704130E+00	1.882980E+00	3.685140E+00
3.719330E+00	1.797890E+00	3.697450E+00
3.726000E+00	1.713250E+00	3.673530E+00
3.725640E+00	1.615300E+00	3.652700E+00
3.273750E+00	3.194660E+00	3.754160E+00
3.339590E+00	3.187220E+00	3.763050E+00
3.736450E+00	2.387840E+00	3.759460E+00
3.749610E+00	2.446120E+00	3.666740E+00
3.744200E+00	2.474180E+00	3.732230E+00
3.727900E+00	2.290950E+00	3.779760E+00
3.722600E+00	2.214420E+00	3.746110E+00
3.704950E+00	2.118840E+00	3.726930E+00
3.703140E+00	2.022310E+00	3.714830E+00
3.701550E+00	1.957220E+00	3.691650E+00
3.415280E+00	3.175980E+00	3.755840E+00
3.520760E+00	3.140880E+00	3.785180E+00
3.669950E+00	2.734040E+00	3.803080E+00
3.662230E+00	2.791520E+00	3.713880E+00
3.654340E+00	2.814590E+00	3.785060E+00
3.685360E+00	2.651400E+00	3.817790E+00
3.703710E+00	2.597160E+00	3.779680E+00
3.728900E+00	2.535230E+00	3.750220E+00
3.576360E+00	3.131720E+00	3.790510E+00
3.583270E+00	3.112900E+00	3.756630E+00
3.644820E+00	2.939170E+00	3.786960E+00
3.644410E+00	2.871960E+00	3.832850E+00
3.597210E+00	3.118800E+00	3.793730E+00
3.615770E+00	3.069670E+00	3.803530E+00
3.635850E+00	2.995230E+00	3.776150E+00
1.079900E+00	2.450570E+00	3.770760E+00
1.105550E+00	2.517910E+00	3.778360E+00
1.097780E+00	2.465430E+00	3.710320E+00
1.025050E+00	2.323240E+00	3.663900E+00
1.041120E+00	2.367950E+00	3.755190E+00
9.726890E-01	2.164060E+00	3.626860E+00
9.885400E-01	2.223640E+00	3.725010E+00
9.198070E-01	2.000430E+00	3.599960E+00
9.467550E-01	2.064950E+00	3.701160E+00
8.760780E-01	1.867650E+00	3.580070E+00
8.952530E-01	1.897410E+00	3.702640E+00
8.599490E-01	1.793390E+00	3.576500E+00
8.698950E-01	1.801540E+00	3.640720E+00
8.567240E-01	1.727840E+00	3.612390E+00
1.218220E+00	2.712470E+00	3.746690E+00
1.140320E+00	2.593990E+00	3.734840E+00
8.447450E-01	1.648550E+00	3.541810E+00
8.508720E-01	1.563560E+00	3.511400E+00
8.562060E-01	1.545820E+00	3.640530E+00
8.670720E-01	1.479870E+00	3.563890E+00
1.278680E+00	2.832200E+00	3.772960E+00
1.329400E+00	2.903080E+00	3.775110E+00
1.307380E+00	2.872950E+00	3.729520E+00
9.004710E-01	1.420770E+00	3.489300E+00
9.592810E-01	1.337110E+00	3.472660E+00
9.453480E-01	1.345310E+00	3.606260E+00
1.001790E+00	1.285810E+00	3.512490E+00
9.879890E-01	1.293950E+00	3.570490E+00
1.037270E+00	1.242640E+00	3.561880E+00
1.366260E+00	2.925330E+00	3.709860E+00
1.414130E+00	2.966250E+00	3.812600E+00
1.120080E+00	1.183900E+00	3.511280E+00
1.258290E+00	1.117840E+00	3.509870E+00
1.216460E+00	1.123910E+00	3.634340E+00
1.346310E+00	1.071960E+00	3.554040E+00
1.318590E+00	1.077470E+00	3.607000E+00
1.411990E+00	1.038940E+00	3.611880E+00
1.478010E+00	3.032500E+00	3.815350E+00
1.502810E+00	3.070120E+00	3.797690E+00
1.471990E+00	3.020260E+00	3.745710E+00
1.674510E+00	1.022000E+00	3.530030E+00
1.561690E+00	1.017640E+00	3.596900E+00
1.752970E+00	9.853650E-01	3.627190E+00
1.549260E+00	3.133250E+00	3.774150E+00
1.833570E+00	1.004500E+00	3.544320E+00
1.964040E+00	9.829830E-01	3.610880E+00
1.886080E+00	9.725990E-01	3.638930E+00
2.005550E+00	9.629310E-01	3.689630E+00
1.677990E+00	3.255210E+00	3.777410E+00
1.626490E+00	3.209600E+00	3.792820E+00
2.012540E+00	1.011080E+00	3.545050E+00
2.079250E+00	9.779050E-01	3.644200E+00
1.726820E+00	3.299380E+00	3.752200E+00
2.217170E+00	9.982760E-01	3.643010E+00
1.814190E+00	3.358980E+00	3.769770E+00
2.352370E+00	1.005210E+00	3.631580E+00
1.965410E+00	3.436380E+00	3.779720E+00
1.899720E+00	3.410520E+00	3.794550E+00
2.445490E+00	1.019850E+00	3.606260E+00
2.532630E+00	9.942740E-01	3.691230E+00
2.033720E+00	3.453890E+00	3.757240E+00
2.597310E+00	9.788220E-01	3.653100E+00
2.137490E+00	3.481540E+00	3.783000E+00
2.659670E+00	9.679010E-01	3.610550E+00
2.732940E+00	9.264240E-01	3.675880E+00
2.291770E+00	3.537520E+00	3.813950E+00
2.217720E+00	3.521490E+00	3.817710E+00
2.793900E+00	9.129380E-01	3.619070E+00
2.861970E+00	8.902640E-01	3.676150E+00
2.391770E+00	3.539480E+00	3.816310E+00
2.928630E+00	9.050300E-01	3.630370E+00
3.004500E+00	9.135170E-01	3.700530E+00
2.485240E+00	3.546480E+00	3.808900E+00
3.074840E+00	9.608990E-01	3.671880E+00
2.554520E+00	3.553340E+00	3.852660E+00
2.553550E+00	3.544650E+00	3.796060E+00
3.152010E+00	1.023310E+00	3.648130E+00
2.589710E+00	3.547450E+00	3.848410E+00
2.639550E+00	3.534310E+00	3.845360E+00
3.224260E+00	1.093630E+00	3.630880E+00
2.735460E+00	3.528230E+00	3.844640E+00
3.360180E+00	1.248750E+00	3.720160E+00
3.281180E+00	1.179830E+00	3.725440E+00
2.817290E+00	3.506720E+00	3.851710E+00
3.458580E+00	1.306640E+00	3.724020E+00
2.865440E+00	3.496370E+00	3.815810E+00
3.526420E+00	1.371820E+00	3.720580E+00
2.923560E+00	3.484050E+00	3.837260E+00
2.981340E+00	3.442320E+00	3.907600E+00
3.602700E+00	1.425150E+00	3.698050E+00
3.029930E+00	3.388930E+00	3.854360E+00
3.090650E+00	3.355640E+00	3.884740E+00
3.133890E+00	3.284460E+00	3.822570E+00
3.698450E+00	1.546630E+00	3.724280E+00
3.698210E+00	1.455710E+00	3.755930E+00
3.152330E+00	3.301180E+00	3.900430E+00
3.197510E+00	3.283140E+00	3.899170E+00
3.212330E+00	3.248520E+00	3.832570E+00
3.722230E+00	1.831440E+00	3.761530E+00
3.728020E+00	1.742160E+00	3.773940E+00
3.731000E+00	1.800370E+00	3.817570E+00
3.747520E+00	1.627480E+00	3.753050E+00
3.248360E+00	3.269020E+00	3.904050E+00
3.314550E+00	3.251500E+00	3.923340E+00
3.325150E+00	3.214180E+00	3.840950E+00
3.732510E+00	2.483850E+00	3.837840E+00
3.736420E+00	2.402070E+00	3.904050E+00
3.732370E+00	2.316000E+00	3.869250E+00
3.730120E+00	2.229430E+00	3.852540E+00
3.716140E+00	2.139250E+00	3.834100E+00
3.710610E+00	2.038740E+00	3.816250E+00
3.707700E+00	1.925190E+00	3.787360E+00
3.726270E+00	1.846400E+00	3.813570E+00
3.381100E+00	3.229640E+00	3.913600E+00
3.441290E+00	3.216890E+00	3.965700E+00
3.449210E+00	3.186510E+00	3.873630E+00
3.647420E+00	2.806630E+00	3.883890E+00
3.656530E+00	2.742680E+00	3.952770E+00
3.678490E+00	2.673230E+00	3.905000E+00
3.696670E+00	2.602820E+00	3.880570E+00
3.715840E+00	2.551570E+00	3.829300E+00
3.497950E+00	3.168970E+00	3.959990E+00
3.554870E+00	3.125910E+00	3.905510E+00
3.584380E+00	3.123260E+00	3.823650E+00
3.599320E+00	3.100170E+00	3.863900E+00
3.628930E+00	2.941300E+00	3.921820E+00
3.628220E+00	2.993090E+00	3.837670E+00
3.612720E+00	3.030370E+00	3.895420E+00
3.639480E+00	2.863260E+00	3.929080E+00
3.610720E+00	3.072450E+00	3.870890E+00
1.075390E+00	2.455110E+00	3.922580E+00
1.102730E+00	2.533840E+00	3.902990E+00
1.075210E+00	2.447190E+00	3.837410E+00
1.000090E+00	2.289290E+00	3.817920E+00
1.029370E+00	2.354710E+00	3.907600E+00
9.612960E-01	2.137640E+00	3.796000E+00
9.827900E-01	2.218110E+00	3.894000E+00
9.190870E-01	1.996080E+00	3.781040E+00
9.432610E-01	2.073110E+00	3.877420E+00
8.925870E-01	1.913560E+00	3.782710E+00
9.035710E-01	1.944500E+00	3.861160E+00
8.811660E-01	1.850440E+00	3.821710E+00
1.139870E+00	2.613970E+00	3.936390E+00
1.195770E+00	2.690980E+00	3.914010E+00
1.145730E+00	2.614470E+00	3.838310E+00
8.745050E-01	1.735560E+00	3.767810E+00
8.578040E-01	1.630420E+00	3.686990E+00
8.618520E-01	1.637540E+00	3.779320E+00
8.627560E-01	1.567370E+00	3.714180E+00
8.634960E-01	1.582060E+00	3.782240E+00
8.739240E-01	1.522980E+00	3.761260E+00
1.240420E+00	2.767320E+00	3.949910E+00
1.277830E+00	2.841590E+00	3.931310E+00
1.244250E+00	2.766850E+00	3.858720E+00
9.083890E-01	1.407020E+00	3.629090E+00
8.999930E-01	1.449070E+00	3.735410E+00
9.363330E-01	1.370860E+00	3.668470E+00
9.309470E-01	1.387110E+00	3.716790E+00
9.618810E-01	1.340890E+00	3.720130E+00
1.318810E+00	2.894430E+00	3.865440E+00
1.024210E+00	1.262750E+00	3.696210E+00
1.105000E+00	1.183060E+00	3.646660E+00
1.085810E+00	1.199140E+00	3.718750E+00
1.168110E+00	1.143810E+00	3.689700E+00
1.135510E+00	1.159270E+00	3.740660E+00
1.216640E+00	1.112900E+00	3.745910E+00
1.425130E+00	2.977730E+00	3.921410E+00
1.479210E+00	3.044560E+00	3.924460E+00
1.466780E+00	3.020560E+00	3.866020E+00
1.361900E+00	1.046190E+00	3.737780E+00
1.500020E+00	1.002880E+00	3.702590E+00
1.471520E+00	9.962970E-01	3.771770E+00
1.553540E+00	9.789200E-01	3.789030E+00
1.509160E+00	3.085070E+00	3.867400E+00
1.674000E+00	9.752170E-01	3.736870E+00
1.575570E+00	3.167110E+00	3.912780E+00
1.637220E+00	3.220600E+00	3.911110E+00
1.612060E+00	3.198250E+00	3.848860E+00
1.882010E+00	9.530150E-01	3.738690E+00
2.046760E+00	9.440160E-01	3.776960E+00
1.666820E+00	3.244770E+00	3.857930E+00
2.167500E+00	9.613110E-01	3.738630E+00
1.741280E+00	3.314960E+00	3.872080E+00
2.237190E+00	9.766270E-01	3.715520E+00
2.266150E+00	9.688720E-01	3.753260E+00
1.831460E+00	3.381420E+00	3.894990E+00
1.889800E+00	3.421870E+00	3.918750E+00
1.875300E+00	3.405360E+00	3.850430E+00
2.342060E+00	9.706290E-01	3.756510E+00
2.272660E+00	9.793830E-01	3.719470E+00
1.945900E+00	3.442570E+00	3.873960E+00
2.452770E+00	9.893190E-01	3.726930E+00
2.544850E+00	9.679610E-01	3.808170E+00
2.040730E+00	3.466820E+00	3.844990E+00
2.608020E+00	9.520090E-01	3.770390E+00
2.136990E+00	3.499460E+00	3.925290E+00
2.203150E+00	3.536870E+00	3.949640E+00
2.189710E+00	3.518470E+00	3.875450E+00
2.670730E+00	9.405530E-01	3.727470E+00
2.746910E+00	9.061890E-01	3.795810E+00
2.264010E+00	3.546800E+00	3.912850E+00
2.804120E+00	8.906150E-01	3.739300E+00
2.871870E+00	8.748890E-01	3.777360E+00
2.369520E+00	3.551600E+00	3.914400E+00
2.935390E+00	8.835090E-01	3.737040E+00
3.012970E+00	8.985240E-01	3.806720E+00
2.459240E+00	3.559540E+00	3.912480E+00
3.083660E+00	9.477140E-01	3.778500E+00
2.537320E+00	3.560850E+00	3.914760E+00
3.159710E+00	1.012260E+00	3.755440E+00
2.600790E+00	3.549340E+00	3.907140E+00
2.665910E+00	3.543000E+00	3.977540E+00
3.230740E+00	1.081470E+00	3.734770E+00
2.731550E+00	3.538600E+00	3.950790E+00
3.353270E+00	1.240780E+00	3.819840E+00
3.289790E+00	1.166370E+00	3.824960E+00
2.800460E+00	3.517200E+00	3.948270E+00
3.440430E+00	1.302260E+00	3.816630E+00
2.859330E+00	3.504220E+00	3.947610E+00
2.881940E+00	3.499000E+00	3.891230E+00
2.930130E+00	3.498220E+00	3.974910E+00
3.521950E+00	1.382610E+00	3.829150E+00
2.989170E+00	3.455990E+00	3.983650E+00
3.606430E+00	1.428730E+00	3.788750E+00
3.042230E+00	3.416820E+00	3.965250E+00
3.125690E+00	3.376990E+00	3.979060E+00
3.701390E+00	1.555220E+00	3.858330E+00
3.691250E+00	1.453370E+00	3.818040E+00
3.173480E+00	3.368270E+00	4.009360E+00
3.195030E+00	3.321570E+00	3.955450E+00
3.735390E+00	1.752670E+00	3.850030E+00
3.761150E+00	1.657630E+00	3.846730E+00
3.754070E+00	1.615640E+00	3.886900E+00
3.223450E+00	3.365930E+00	4.019780E+00
3.277200E+00	3.344280E+00	4.038920E+00
3.273340E+00	3.300840E+00	3.978130E+00
3.729170E+00	2.488480E+00	3.990710E+00
3.719180E+00	2.541200E+00	3.901560E+00
3.703420E+00	2.576950E+00	3.976740E+00
3.732800E+00	2.398620E+00	4.004770E+00
3.738860E+00	2.329400E+00	3.974490E+00
3.743660E+00	2.246290E+00	3.953300E+00
3.734730E+00	2.156280E+00	3.936330E+00
3.726610E+00	2.062390E+00	3.918540E+00
3.729520E+00	1.961060E+00	3.906800E+00
3.736330E+00	1.831890E+00	3.889030E+00
3.747460E+00	1.723050E+00	3.910000E+00
3.767820E+00	1.651630E+00	3.905300E+00
3.324260E+00	3.312900E+00	4.030450E+00
3.368230E+00	3.270020E+00	3.983980E+00
3.439070E+00	3.246310E+00	4.044870E+00
3.636040E+00	2.821260E+00	4.013170E+00
3.641570E+00	2.753680E+00	4.093050E+00
3.665760E+00	2.681960E+00	4.021390E+00
3.684970E+00	2.631470E+00	3.963350E+00
3.498650E+00	3.192990E+00	4.036580E+00
3.558180E+00	3.139960E+00	4.018440E+00
3.594380E+00	3.041120E+00	4.010730E+00
3.599790E+00	3.077590E+00	3.910820E+00
3.624010E+00	2.942830E+00	4.067400E+00
3.636000E+00	2.888470E+00	4.000690E+00
1.105210E+00	2.528640E+00	3.984260E+00
1.067250E+00	2.417340E+00	3.981860E+00
1.024330E+00	2.311650E+00	3.995230E+00
9.850430E-01	2.167080E+00	3.986060E+00
9.477960E-01	2.022500E+00	3.973540E+00
9.140060E-01	1.877340E+00	3.975950E+00
8.805580E-01	1.788500E+00	3.883500E+00
9.006410E-01	1.785830E+00	3.958170E+00
8.900110E-01	1.726530E+00	3.925090E+00
1.191690E+00	2.685660E+00	3.993550E+00
1.138150E+00	2.611900E+00	3.992500E+00
8.785930E-01	1.628500E+00	3.897270E+00
8.795440E-01	1.537080E+00	3.871030E+00
8.890460E-01	1.481870E+00	3.840850E+00
9.144650E-01	1.494000E+00	3.930980E+00
9.354330E-01	1.436840E+00	3.913990E+00
1.271840E+00	2.832800E+00	3.994050E+00
1.243350E+00	2.772480E+00	4.019320E+00
9.502050E-01	1.368860E+00	3.828700E+00
9.905380E-01	1.309220E+00	3.800470E+00
1.003960E+00	1.318770E+00	3.897020E+00
1.036410E+00	1.259870E+00	3.853490E+00
1.343640E+00	2.914970E+00	3.999360E+00
1.084100E+00	1.197290E+00	3.798880E+00
1.171970E+00	1.133170E+00	3.851750E+00
1.274530E+00	1.078140E+00	3.829180E+00
1.287310E+00	1.084970E+00	3.940990E+00
1.374650E+00	1.032610E+00	3.883070E+00
1.467890E+00	3.030290E+00	3.982100E+00
1.431780E+00	2.985180E+00	4.007150E+00
1.498880E+00	9.890300E-01	3.874650E+00
1.679590E+00	9.606970E-01	3.874590E+00
1.518520E+00	3.106470E+00	3.994250E+00
1.825340E+00	9.402150E-01	3.843670E+00
1.821110E+00	9.411390E-01	3.927370E+00
1.927330E+00	9.355600E-01	3.932710E+00
1.634470E+00	3.221390E+00	3.987610E+00
1.582050E+00	3.177590E+00	4.009800E+00
2.015070E+00	9.365490E-01	3.870560E+00
1.685530E+00	3.268640E+00	3.949650E+00
2.172400E+00	9.411250E-01	3.855500E+00
1.751210E+00	3.332410E+00	4.016950E+00
1.818270E+00	3.384480E+00	4.037820E+00
1.799950E+00	3.365400E+00	3.963230E+00
2.280850E+00	9.561010E-01	3.827740E+00
1.866310E+00	3.415820E+00	3.996030E+00
2.381060E+00	9.518170E-01	3.880070E+00
1.942020E+00	3.455560E+00	3.979130E+00
2.475620E+00	9.667850E-01	3.862390E+00
2.566360E+00	9.548110E-01	3.909870E+00
2.033000E+00	3.477170E+00	3.953120E+00
2.620990E+00	9.403530E-01	3.890730E+00
2.186480E+00	3.541830E+00	4.027920E+00
2.115340E+00	3.509090E+00	4.039420E+00
2.688870E+00	9.250510E-01	3.854270E+00
2.758130E+00	8.982050E-01	3.886950E+00
2.264000E+00	3.558840E+00	4.023470E+00
2.834170E+00	8.739410E-01	3.895980E+00
2.356600E+00	3.561730E+00	4.019500E+00
2.938900E+00	8.720610E-01	3.850170E+00
2.440950E+00	3.571480E+00	4.012480E+00
2.519960E+00	3.570730E+00	4.009310E+00
3.169680E+00	1.006040E+00	3.866150E+00
3.090600E+00	9.302800E-01	3.881060E+00
2.598350E+00	3.552820E+00	4.004570E+00
2.661790E+00	3.542290E+00	4.085180E+00
3.243030E+00	1.077730E+00	3.840190E+00
2.734070E+00	3.536920E+00	4.062300E+00
3.351860E+00	1.221420E+00	3.923380E+00
3.296580E+00	1.148170E+00	3.903890E+00
2.786310E+00	3.525160E+00	4.022890E+00
3.428270E+00	1.297340E+00	3.912500E+00
2.851700E+00	3.507100E+00	4.044990E+00
2.925760E+00	3.506040E+00	4.114040E+00
3.502010E+00	1.342190E+00	3.898550E+00
3.010930E+00	3.467790E+00	4.074310E+00
3.552170E+00	1.437770E+00	3.957970E+00
[truncated: 10,719 more rows]
