# Supplementary material for: A New MRI-Based Model of Heart Function with Coupled Hemodynamics and Application to Normal and Diseased Canine Left Ventricles
Source: Front Bioeng Biotechnol. 2015 Sep 23;3:140. doi: 10.3389/fbioe.2015.00140 (PMC4585083; doi:10.3389/fbioe.2015.00140)
Supplement: Supplementary file 5 [file Data_Sheet_5.ZIP › Case2_Normal_LBBB_Systole/nodes/case2_systole_time_0.4400.csv]

3.195060E+00	2.048120E+00	1.210480E+00
3.217160E+00	2.093070E+00	1.201980E+00
3.232950E+00	2.056220E+00	1.206490E+00
3.232320E+00	2.014420E+00	1.224450E+00
3.265740E+00	2.142440E+00	1.182300E+00
3.294140E+00	2.190590E+00	1.173420E+00
3.309800E+00	2.157470E+00	1.199750E+00
3.303580E+00	2.091840E+00	1.241520E+00
3.384370E+00	2.045740E+00	1.305800E+00
3.315320E+00	2.005970E+00	1.314610E+00
3.416960E+00	2.017300E+00	1.385660E+00
3.370040E+00	2.190070E+00	1.227480E+00
3.413270E+00	2.125230E+00	1.317940E+00
3.448420E+00	2.071790E+00	1.365520E+00
2.903380E+00	2.230020E+00	1.223290E+00
2.928770E+00	2.309810E+00	1.225030E+00
2.965240E+00	2.270970E+00	1.217370E+00
2.976480E+00	2.221070E+00	1.215470E+00
2.985950E+00	2.382860E+00	1.224200E+00
3.010110E+00	2.447710E+00	1.243880E+00
3.045820E+00	2.408630E+00	1.219270E+00
3.089710E+00	2.315830E+00	1.196330E+00
3.198360E+00	2.174700E+00	1.164230E+00
3.054740E+00	2.173850E+00	1.204700E+00
3.121610E+00	2.041590E+00	1.238690E+00
3.229350E+00	1.945280E+00	1.318500E+00
3.104910E+00	1.944070E+00	1.355260E+00
3.271570E+00	1.927220E+00	1.483390E+00
3.180480E+00	1.894020E+00	1.479130E+00
3.255100E+00	1.913600E+00	1.564110E+00
3.121620E+00	2.462670E+00	1.232780E+00
3.289330E+00	2.441360E+00	1.241600E+00
3.305460E+00	2.288310E+00	1.195580E+00
3.342720E+00	1.968170E+00	1.438340E+00
3.355740E+00	1.942240E+00	1.603600E+00
3.379860E+00	2.390050E+00	1.283820E+00
3.387160E+00	2.458890E+00	1.318710E+00
3.425690E+00	2.304310E+00	1.293930E+00
3.460910E+00	2.210190E+00	1.345530E+00
3.479710E+00	2.137360E+00	1.409740E+00
3.476470E+00	2.082460E+00	1.483080E+00
3.422160E+00	2.016970E+00	1.540760E+00
3.458980E+00	2.426210E+00	1.369500E+00
3.496210E+00	2.305220E+00	1.409300E+00
3.508660E+00	2.204670E+00	1.472030E+00
3.501960E+00	2.143860E+00	1.501210E+00
2.593890E+00	2.560050E+00	1.379780E+00
2.623940E+00	2.610580E+00	1.388590E+00
2.642540E+00	2.566330E+00	1.364540E+00
2.715220E+00	2.519940E+00	1.347100E+00
2.595460E+00	2.499860E+00	1.377890E+00
2.737480E+00	2.387050E+00	1.304510E+00
2.609460E+00	2.389310E+00	1.362080E+00
2.791240E+00	2.233090E+00	1.253840E+00
2.640250E+00	2.257280E+00	1.361280E+00
2.780710E+00	2.102320E+00	1.340000E+00
2.681110E+00	2.134040E+00	1.405330E+00
2.832850E+00	2.017250E+00	1.339910E+00
2.738990E+00	1.998650E+00	1.435520E+00
2.843220E+00	1.957040E+00	1.428850E+00
2.720510E+00	2.630570E+00	1.380580E+00
2.880060E+00	2.634200E+00	1.327580E+00
2.840610E+00	2.501310E+00	1.292170E+00
2.892190E+00	2.406290E+00	1.247560E+00
2.915790E+00	2.120250E+00	1.262830E+00
2.960510E+00	1.972370E+00	1.352590E+00
3.034790E+00	1.896240E+00	1.474770E+00
2.916100E+00	1.911860E+00	1.486270E+00
3.086570E+00	1.873150E+00	1.617360E+00
2.957560E+00	1.865810E+00	1.604820E+00
3.124270E+00	1.822770E+00	1.703570E+00
3.006840E+00	1.793530E+00	1.730740E+00
3.097790E+00	1.795970E+00	1.802870E+00
3.026950E+00	2.544760E+00	1.286420E+00
3.080940E+00	2.684960E+00	1.344120E+00
3.225950E+00	1.904790E+00	1.681140E+00
3.190510E+00	1.843210E+00	1.808930E+00
3.186630E+00	2.640500E+00	1.320630E+00
3.241340E+00	2.721570E+00	1.366800E+00
3.236220E+00	2.556800E+00	1.274490E+00
3.329090E+00	1.925470E+00	1.728780E+00
3.307880E+00	1.921170E+00	1.862360E+00
3.314770E+00	2.654990E+00	1.352850E+00
3.363420E+00	2.733420E+00	1.433400E+00
3.403800E+00	2.550070E+00	1.350300E+00
3.495880E+00	2.065320E+00	1.599820E+00
3.468990E+00	2.011570E+00	1.694240E+00
3.407100E+00	1.954590E+00	1.773490E+00
3.433210E+00	2.671790E+00	1.421600E+00
3.456940E+00	2.733140E+00	1.490610E+00
3.486260E+00	2.614850E+00	1.458490E+00
3.496500E+00	2.517150E+00	1.474850E+00
3.524030E+00	2.401250E+00	1.499610E+00
3.550330E+00	2.283200E+00	1.548670E+00
3.537940E+00	2.159100E+00	1.630500E+00
3.559410E+00	2.248920E+00	1.656340E+00
3.520330E+00	2.072380E+00	1.684410E+00
3.489820E+00	2.680130E+00	1.511980E+00
3.535440E+00	2.612610E+00	1.593120E+00
3.542230E+00	2.485520E+00	1.612680E+00
3.554090E+00	2.380020E+00	1.635000E+00
3.568490E+00	2.302240E+00	1.665690E+00
2.310400E+00	2.608620E+00	1.549190E+00
2.342420E+00	2.675950E+00	1.545780E+00
2.362500E+00	2.612160E+00	1.518250E+00
2.403560E+00	2.538520E+00	1.497950E+00
2.314210E+00	2.538200E+00	1.551250E+00
2.427700E+00	2.411400E+00	1.483390E+00
2.336380E+00	2.417660E+00	1.545700E+00
2.445480E+00	2.278870E+00	1.485130E+00
2.359230E+00	2.291260E+00	1.539980E+00
2.479410E+00	2.155220E+00	1.522180E+00
2.397490E+00	2.168160E+00	1.578780E+00
2.517120E+00	2.034390E+00	1.544650E+00
2.433320E+00	2.046020E+00	1.606280E+00
2.570940E+00	1.957870E+00	1.591440E+00
2.491830E+00	1.927600E+00	1.678590E+00
2.594430E+00	1.878540E+00	1.686040E+00
2.405800E+00	2.751750E+00	1.542000E+00
2.455190E+00	2.832940E+00	1.552240E+00
2.467130E+00	2.768340E+00	1.522520E+00
2.462220E+00	2.679120E+00	1.494980E+00
2.533440E+00	2.556060E+00	1.427610E+00
2.517270E+00	2.398460E+00	1.420100E+00
2.528820E+00	2.264460E+00	1.414970E+00
2.565370E+00	2.142530E+00	1.457320E+00
2.611270E+00	2.022320E+00	1.488950E+00
2.674900E+00	1.932380E+00	1.591090E+00
2.731180E+00	1.884380E+00	1.638380E+00
2.686690E+00	1.854270E+00	1.701380E+00
2.752850E+00	1.840850E+00	1.682580E+00
2.539320E+00	2.786410E+00	1.508390E+00
2.551560E+00	2.852910E+00	1.538720E+00
2.652580E+00	2.717760E+00	1.443030E+00
2.810200E+00	1.892370E+00	1.583170E+00
2.891680E+00	1.813570E+00	1.694530E+00
2.807160E+00	1.807170E+00	1.702060E+00
2.927470E+00	1.772620E+00	1.757530E+00
2.861640E+00	1.760100E+00	1.798040E+00
2.946860E+00	1.757410E+00	1.825080E+00
2.640070E+00	2.843620E+00	1.515600E+00
2.793500E+00	2.827330E+00	1.502910E+00
2.786230E+00	2.767100E+00	1.450290E+00
2.816240E+00	2.720300E+00	1.403000E+00
3.139860E+00	1.802790E+00	1.912490E+00
3.018870E+00	1.766150E+00	1.926760E+00
3.099550E+00	1.776740E+00	2.019240E+00
2.881130E+00	2.796700E+00	1.448620E+00
2.901590E+00	2.845800E+00	1.499220E+00
2.993510E+00	2.756340E+00	1.408040E+00
3.253450E+00	1.829650E+00	1.927140E+00
3.195440E+00	1.797910E+00	2.026830E+00
2.996680E+00	2.841230E+00	1.497210E+00
3.168610E+00	2.831490E+00	1.495160E+00
3.158910E+00	2.760770E+00	1.411600E+00
3.310110E+00	1.876190E+00	1.963170E+00
3.298610E+00	1.845820E+00	2.069540E+00
3.291200E+00	2.797740E+00	1.457820E+00
3.282390E+00	2.847430E+00	1.524550E+00
3.484000E+00	1.987810E+00	1.830150E+00
3.450050E+00	1.949250E+00	1.923720E+00
3.379350E+00	1.898140E+00	1.995670E+00
3.351250E+00	2.838870E+00	1.562420E+00
3.413790E+00	2.787450E+00	1.533490E+00
3.575880E+00	2.252060E+00	1.765240E+00
3.561950E+00	2.163040E+00	1.831050E+00
3.520650E+00	2.070230E+00	1.835480E+00
3.509960E+00	1.986730E+00	1.914310E+00
3.511170E+00	2.738890E+00	1.605750E+00
3.590320E+00	2.678080E+00	1.702200E+00
3.596760E+00	2.616900E+00	1.682370E+00
3.595280E+00	2.547930E+00	1.704460E+00
3.585060E+00	2.438660E+00	1.749570E+00
3.590760E+00	2.504810E+00	1.818040E+00
3.583730E+00	2.344000E+00	1.736950E+00
3.603320E+00	2.600350E+00	1.780040E+00
3.601490E+00	2.548300E+00	1.804440E+00
2.125750E+00	2.679300E+00	1.694370E+00
2.162830E+00	2.753760E+00	1.694350E+00
2.186260E+00	2.682830E+00	1.654430E+00
2.241920E+00	2.599900E+00	1.602770E+00
2.126200E+00	2.603340E+00	1.682390E+00
2.245610E+00	2.431750E+00	1.614880E+00
2.150340E+00	2.462230E+00	1.681070E+00
2.272250E+00	2.300280E+00	1.609500E+00
2.160560E+00	2.291290E+00	1.691190E+00
2.316230E+00	2.180200E+00	1.634350E+00
2.241540E+00	2.191760E+00	1.687470E+00
2.348810E+00	2.058840E+00	1.653080E+00
2.266740E+00	2.078240E+00	1.710310E+00
2.400710E+00	1.955800E+00	1.700630E+00
2.317170E+00	1.963930E+00	1.742550E+00
2.433010E+00	1.891550E+00	1.735650E+00
2.384540E+00	1.858620E+00	1.795440E+00
2.458500E+00	1.841170E+00	1.775250E+00
2.232580E+00	2.836330E+00	1.689950E+00
2.283160E+00	2.925780E+00	1.710880E+00
2.299950E+00	2.861800E+00	1.660500E+00
2.303020E+00	2.766910E+00	1.620640E+00
2.627730E+00	1.792540E+00	1.782840E+00
2.532530E+00	1.807600E+00	1.778260E+00
2.653300E+00	1.738690E+00	1.847120E+00
2.579560E+00	1.704370E+00	1.898070E+00
2.678680E+00	1.696060E+00	1.929470E+00
2.386600E+00	2.893510E+00	1.627710E+00
2.443960E+00	2.983110E+00	1.694240E+00
2.737390E+00	1.750330E+00	1.794330E+00
2.815860E+00	1.715250E+00	1.930520E+00
2.748190E+00	1.690630E+00	1.953830E+00
2.858270E+00	1.689670E+00	2.026590E+00
2.788420E+00	1.644790E+00	2.072660E+00
2.861860E+00	1.647580E+00	2.111700E+00
2.565960E+00	2.918040E+00	1.595160E+00
2.603610E+00	3.011890E+00	1.702260E+00
2.904890E+00	1.729780E+00	1.931140E+00
2.934450E+00	1.698910E+00	2.071920E+00
2.694880E+00	2.974210E+00	1.642300E+00
2.749830E+00	3.018360E+00	1.730060E+00
2.743540E+00	2.913390E+00	1.576250E+00
3.140170E+00	1.776790E+00	2.128380E+00
3.038040E+00	1.734530E+00	2.117420E+00
3.113670E+00	1.739020E+00	2.227630E+00
2.831500E+00	2.969420E+00	1.668130E+00
2.867070E+00	3.011500E+00	1.753840E+00
2.932010E+00	2.918340E+00	1.570760E+00
3.228590E+00	1.802220E+00	2.138960E+00
3.199400E+00	1.771150E+00	2.237040E+00
2.916730E+00	3.036250E+00	1.791390E+00
2.929590E+00	3.063630E+00	1.844650E+00
2.958340E+00	3.038090E+00	1.806710E+00
2.976150E+00	2.996210E+00	1.742410E+00
3.073280E+00	2.950910E+00	1.674920E+00
3.120880E+00	2.906990E+00	1.588310E+00
3.287070E+00	1.814800E+00	2.153150E+00
3.270630E+00	1.799770E+00	2.212370E+00
2.999560E+00	3.044790E+00	1.859600E+00
3.086270E+00	3.018920E+00	1.837480E+00
3.111980E+00	2.983710E+00	1.767440E+00
3.208560E+00	2.959190E+00	1.716340E+00
3.307360E+00	2.910110E+00	1.605820E+00
3.437980E+00	1.938920E+00	2.064220E+00
3.403470E+00	1.884720E+00	2.147860E+00
3.346220E+00	1.809470E+00	2.188600E+00
3.193410E+00	3.009020E+00	1.844990E+00
3.292670E+00	2.998840E+00	1.818700E+00
3.323750E+00	2.959390E+00	1.746650E+00
3.415930E+00	2.936580E+00	1.750910E+00
3.476710E+00	2.866920E+00	1.656050E+00
3.592330E+00	2.211770E+00	1.938150E+00
3.575200E+00	2.108570E+00	2.003780E+00
3.590210E+00	2.180570E+00	2.064570E+00
3.522040E+00	1.976370E+00	2.047580E+00
3.466400E+00	1.930560E+00	2.144650E+00
3.387350E+00	2.987310E+00	1.855660E+00
3.478890E+00	2.968720E+00	1.854410E+00
3.501250E+00	2.920450E+00	1.791700E+00
3.549460E+00	2.871420E+00	1.803690E+00
3.577670E+00	2.777940E+00	1.777510E+00
3.604750E+00	2.454600E+00	1.888430E+00
3.610830E+00	2.336910E+00	1.936430E+00
3.609740E+00	2.427170E+00	1.977470E+00
3.596440E+00	2.237480E+00	2.036150E+00
3.553320E+00	2.928330E+00	1.912060E+00
3.615670E+00	2.848290E+00	1.902750E+00
3.625800E+00	2.755740E+00	1.935090E+00
3.616960E+00	2.664500E+00	1.894600E+00
3.615900E+00	2.534510E+00	1.923960E+00
3.609970E+00	2.470120E+00	1.950130E+00
1.961650E+00	2.754550E+00	1.886510E+00
2.008630E+00	2.853080E+00	1.891190E+00
2.016120E+00	2.761530E+00	1.835130E+00
2.056720E+00	2.670520E+00	1.758330E+00
1.947100E+00	2.669600E+00	1.858820E+00
2.052520E+00	2.496050E+00	1.753690E+00
1.957020E+00	2.528900E+00	1.835670E+00
2.069410E+00	2.354240E+00	1.739210E+00
1.959930E+00	2.344510E+00	1.827420E+00
2.087880E+00	2.278380E+00	1.744980E+00
2.039030E+00	2.271850E+00	1.787630E+00
2.086140E+00	2.202300E+00	1.786810E+00
2.157130E+00	1.957470E+00	1.855250E+00
2.133540E+00	2.011110E+00	1.833550E+00
2.214020E+00	1.983440E+00	1.798550E+00
2.285110E+00	1.874310E+00	1.841090E+00
2.191710E+00	1.891490E+00	1.885010E+00
2.343840E+00	1.767450E+00	1.900370E+00
2.250550E+00	1.780600E+00	1.936280E+00
2.380570E+00	1.701490E+00	1.950510E+00
2.317070E+00	1.665300E+00	2.016640E+00
2.408670E+00	1.642940E+00	2.021560E+00
2.126160E+00	2.850800E+00	1.770280E+00
2.107720E+00	2.939940E+00	1.849720E+00
2.164800E+00	2.116510E+00	1.764940E+00
2.451500E+00	1.735260E+00	1.898240E+00
2.518700E+00	1.660720E+00	1.957540E+00
2.482220E+00	1.620910E+00	2.048010E+00
2.559790E+00	1.625940E+00	2.043040E+00
2.147840E+00	2.996850E+00	1.864410E+00
2.236070E+00	3.049830E+00	1.882190E+00
2.197650E+00	2.974330E+00	1.799650E+00
2.711380E+00	1.640220E+00	2.048200E+00
2.635510E+00	1.641110E+00	2.045880E+00
2.735290E+00	1.597230E+00	2.116140E+00
2.685980E+00	1.558260E+00	2.171640E+00
2.764880E+00	1.561370E+00	2.188370E+00
2.336200E+00	3.024510E+00	1.783020E+00
2.363970E+00	3.102130E+00	1.854700E+00
2.911100E+00	1.632820E+00	2.186480E+00
2.839480E+00	1.587170E+00	2.210310E+00
2.910310E+00	1.590610E+00	2.280300E+00
2.441790E+00	3.136970E+00	1.883090E+00
2.516880E+00	3.169080E+00	1.954890E+00
2.515830E+00	3.128990E+00	1.876660E+00
2.491140E+00	3.087390E+00	1.794800E+00
2.974400E+00	1.671550E+00	2.182620E+00
2.962230E+00	1.628460E+00	2.262380E+00
2.606610E+00	3.126190E+00	1.878550E+00
2.669510E+00	3.177490E+00	1.973760E+00
2.672190E+00	3.080570E+00	1.792460E+00
3.038740E+00	1.685290E+00	2.283420E+00
2.749740E+00	3.121130E+00	1.902610E+00
2.792550E+00	3.150790E+00	1.999860E+00
2.834990E+00	3.057760E+00	1.829280E+00
3.167480E+00	1.725090E+00	2.375880E+00
2.848960E+00	3.157100E+00	2.048800E+00
2.858260E+00	3.176160E+00	2.104150E+00
2.892800E+00	3.156420E+00	2.059430E+00
2.924320E+00	3.109470E+00	1.971610E+00
3.307410E+00	1.784200E+00	2.326560E+00
2.926020E+00	3.163000E+00	2.102990E+00
2.999210E+00	3.122010E+00	2.086490E+00
3.035760E+00	3.091840E+00	2.037370E+00
3.119870E+00	3.055870E+00	1.975520E+00
3.394100E+00	1.836410E+00	2.283780E+00
3.384870E+00	1.807180E+00	2.360890E+00
3.094950E+00	3.101480E+00	2.106610E+00
3.184060E+00	3.077000E+00	2.090220E+00
3.226190E+00	3.060130E+00	2.031220E+00
3.308750E+00	3.037910E+00	1.966620E+00
3.605010E+00	2.118610E+00	2.141220E+00
3.577020E+00	2.015030E+00	2.200030E+00
3.478700E+00	1.917460E+00	2.281950E+00
3.570830E+00	1.960980E+00	2.331270E+00
3.443910E+00	1.821690E+00	2.366050E+00
3.278340E+00	3.077040E+00	2.099100E+00
3.363590E+00	3.060250E+00	2.091980E+00
3.404770E+00	3.042130E+00	2.045050E+00
3.479170E+00	3.009170E+00	2.000560E+00
3.614610E+00	2.403020E+00	2.121760E+00
3.607520E+00	2.464990E+00	2.015900E+00
3.620160E+00	2.488840E+00	2.100630E+00
3.620030E+00	2.319220E+00	2.120470E+00
3.617840E+00	2.210540E+00	2.192290E+00
3.597670E+00	2.083350E+00	2.278960E+00
3.585090E+00	2.013160E+00	2.316340E+00
3.452550E+00	3.057410E+00	2.121030E+00
3.524210E+00	3.027380E+00	2.128210E+00
3.549150E+00	2.999670E+00	2.090050E+00
3.584990E+00	2.961050E+00	2.057610E+00
3.631990E+00	2.885620E+00	2.032810E+00
3.639050E+00	2.782510E+00	2.054010E+00
3.646610E+00	2.686590E+00	2.081810E+00
3.648110E+00	2.580400E+00	2.131480E+00
3.660150E+00	2.632940E+00	2.176000E+00
3.594440E+00	2.991250E+00	2.186520E+00
3.642580E+00	2.910950E+00	2.173150E+00
3.657110E+00	2.812000E+00	2.180160E+00
3.663690E+00	2.724280E+00	2.189650E+00
3.665170E+00	2.661780E+00	2.206560E+00
1.815050E+00	2.806480E+00	2.083400E+00
1.858590E+00	2.899690E+00	2.086680E+00
1.854670E+00	2.814890E+00	2.033220E+00
1.887070E+00	2.733330E+00	1.952610E+00
1.788090E+00	2.725090E+00	2.051380E+00
1.859140E+00	2.567490E+00	1.914620E+00
1.772230E+00	2.597950E+00	2.000180E+00
1.861640E+00	2.409970E+00	1.900060E+00
1.775600E+00	2.444470E+00	1.977350E+00
1.871570E+00	2.313570E+00	1.894430E+00
1.788290E+00	2.288860E+00	1.962150E+00
1.891880E+00	2.230970E+00	1.911300E+00
1.964430E+00	2.028130E+00	1.946490E+00
1.967940E+00	2.073740E+00	1.923340E+00
1.995810E+00	2.040880E+00	1.921120E+00
1.998050E+00	1.995040E+00	1.939110E+00
2.083770E+00	1.776930E+00	2.024740E+00
2.063840E+00	1.834820E+00	1.994580E+00
2.144830E+00	1.801900E+00	1.971620E+00
2.211370E+00	1.697890E+00	2.029070E+00
2.119240E+00	1.708900E+00	2.064330E+00
2.256520E+00	1.636580E+00	2.081450E+00
2.197110E+00	1.600970E+00	2.155610E+00
2.297540E+00	1.578090E+00	2.152890E+00
1.933080E+00	2.887390E+00	1.989970E+00
1.968100E+00	2.976720E+00	2.042140E+00
1.992620E+00	2.187460E+00	1.867010E+00
2.053170E+00	2.068150E+00	1.867040E+00
2.090900E+00	1.933540E+00	1.913150E+00
2.434150E+00	1.595510E+00	2.102780E+00
2.384920E+00	1.559450E+00	2.167980E+00
2.466740E+00	1.545350E+00	2.183180E+00
2.032400E+00	3.047850E+00	2.045850E+00
2.108460E+00	3.120470E+00	2.084080E+00
2.094170E+00	3.071630E+00	2.011500E+00
2.070000E+00	2.998630E+00	1.945700E+00
2.603810E+00	1.565460E+00	2.157450E+00
2.535220E+00	1.553010E+00	2.164250E+00
2.636790E+00	1.513380E+00	2.227020E+00
2.591960E+00	1.473910E+00	2.284440E+00
2.672110E+00	1.476380E+00	2.302640E+00
2.177380E+00	3.099220E+00	1.983940E+00
2.217660E+00	3.170720E+00	2.047500E+00
2.800050E+00	1.528900E+00	2.282600E+00
2.747870E+00	1.494570E+00	2.306300E+00
2.798050E+00	1.495610E+00	2.354960E+00
2.292730E+00	3.206340E+00	2.068320E+00
2.365300E+00	3.246120E+00	2.133160E+00
2.357160E+00	3.213710E+00	2.048150E+00
2.332640E+00	3.161860E+00	1.967350E+00
2.860430E+00	1.532130E+00	2.355630E+00
2.439580E+00	3.225460E+00	2.044070E+00
2.482130E+00	3.260330E+00	2.136680E+00
2.978140E+00	1.593310E+00	2.388640E+00
2.556010E+00	3.268530E+00	2.183840E+00
2.622900E+00	3.286430E+00	2.257070E+00
2.619170E+00	3.261060E+00	2.177130E+00
2.593710E+00	3.231250E+00	2.086260E+00
3.097340E+00	1.649160E+00	2.428370E+00
3.056850E+00	1.600050E+00	2.493610E+00
3.123210E+00	1.614090E+00	2.525350E+00
2.699270E+00	3.250910E+00	2.176420E+00
2.754390E+00	3.269580E+00	2.281570E+00
2.757780E+00	3.202990E+00	2.079300E+00
3.157170E+00	1.675000E+00	2.453240E+00
3.154230E+00	1.652420E+00	2.506380E+00
2.849430E+00	3.200960E+00	2.204380E+00
2.840310E+00	3.239400E+00	2.305510E+00
3.288610E+00	1.733320E+00	2.498250E+00
3.197940E+00	1.692620E+00	2.510180E+00
2.922380E+00	3.221940E+00	2.312500E+00
3.025490E+00	3.179860E+00	2.343220E+00
3.010290E+00	3.146250E+00	2.212670E+00
3.384090E+00	1.790010E+00	2.439790E+00
3.097320E+00	3.149330E+00	2.304470E+00
3.092320E+00	3.168130E+00	2.362960E+00
3.186470E+00	3.099720E+00	2.230930E+00
3.535280E+00	1.915600E+00	2.427450E+00
3.477490E+00	1.832210E+00	2.475900E+00
3.505010E+00	1.888660E+00	2.507880E+00
3.154990E+00	3.145810E+00	2.356410E+00
3.233310E+00	3.116440E+00	2.336300E+00
3.278010E+00	3.105160E+00	2.286300E+00
3.359590E+00	3.079710E+00	2.233670E+00
3.625640E+00	2.450330E+00	2.304070E+00
3.610110E+00	2.374120E+00	2.299410E+00
3.614750E+00	2.311280E+00	2.252530E+00
3.627520E+00	2.229060E+00	2.366690E+00
3.620100E+00	2.183490E+00	2.345100E+00
3.631790E+00	2.113940E+00	2.369530E+00
3.607530E+00	1.987120E+00	2.440900E+00
3.621220E+00	2.068130E+00	2.461240E+00
3.539250E+00	1.915550E+00	2.516150E+00
3.315490E+00	3.112610E+00	2.352460E+00
3.398340E+00	3.095810E+00	2.348270E+00
3.446200E+00	3.086330E+00	2.303400E+00
3.520230E+00	3.052280E+00	2.265210E+00
3.665560E+00	2.604220E+00	2.294190E+00
3.653740E+00	2.529420E+00	2.335520E+00
3.632660E+00	2.158630E+00	2.439130E+00
3.628030E+00	2.104610E+00	2.474000E+00
3.475130E+00	3.087880E+00	2.383280E+00
3.564620E+00	3.055780E+00	2.418920E+00
3.594260E+00	3.040730E+00	2.351240E+00
3.618820E+00	3.003490E+00	2.323130E+00
3.650790E+00	2.922780E+00	2.319520E+00
3.683120E+00	2.832390E+00	2.326250E+00
3.686460E+00	2.870910E+00	2.403110E+00
3.685470E+00	2.732190E+00	2.322920E+00
3.676270E+00	2.666690E+00	2.297930E+00
3.624080E+00	3.007910E+00	2.441020E+00
3.650760E+00	2.938100E+00	2.430340E+00
3.672160E+00	2.900330E+00	2.415890E+00
1.670870E+00	2.752640E+00	2.224430E+00
1.725290E+00	2.840250E+00	2.248120E+00
1.749880E+00	2.778380E+00	2.152500E+00
1.694750E+00	2.622720E+00	2.097580E+00
1.632570E+00	2.659640E+00	2.192770E+00
1.695700E+00	2.477930E+00	2.062970E+00
1.599360E+00	2.490020E+00	2.170900E+00
1.704360E+00	2.348580E+00	2.026820E+00
1.638250E+00	2.375540E+00	2.094550E+00
1.717460E+00	2.271370E+00	2.026950E+00
1.658670E+00	2.274140E+00	2.080170E+00
1.719460E+00	2.195770E+00	2.048410E+00
2.035310E+00	1.590590E+00	2.222200E+00
2.002600E+00	1.642670E+00	2.187960E+00
2.083060E+00	1.626580E+00	2.166630E+00
2.136120E+00	1.563380E+00	2.213400E+00
2.077670E+00	1.525520E+00	2.279030E+00
2.175540E+00	1.504160E+00	2.277930E+00
1.764910E+00	2.923320E+00	2.259140E+00
1.832110E+00	2.997620E+00	2.263470E+00
1.805070E+00	2.921050E+00	2.191880E+00
1.910800E+00	2.125030E+00	1.936570E+00
1.819450E+00	2.144590E+00	1.987010E+00
1.898270E+00	2.005210E+00	1.993950E+00
1.993270E+00	1.900070E+00	1.997460E+00
1.914060E+00	1.871600E+00	2.066440E+00
2.009270E+00	1.758170E+00	2.094700E+00
2.332320E+00	1.518440E+00	2.223290E+00
2.273830E+00	1.484920E+00	2.289920E+00
2.364630E+00	1.466130E+00	2.307470E+00
1.915230E+00	3.089180E+00	2.266450E+00
1.992740E+00	3.166040E+00	2.306230E+00
1.972880E+00	3.119070E+00	2.231950E+00
1.946680E+00	3.040320E+00	2.155440E+00
2.518690E+00	1.474410E+00	2.274950E+00
2.450810E+00	1.452470E+00	2.340190E+00
2.549490E+00	1.442430E+00	2.338870E+00
2.522610E+00	1.425510E+00	2.379410E+00
2.576070E+00	1.409770E+00	2.416970E+00
2.058500E+00	3.149360E+00	2.202610E+00
2.106300E+00	3.213920E+00	2.268210E+00
2.717810E+00	1.443440E+00	2.398950E+00
2.658040E+00	1.415600E+00	2.432460E+00
2.723400E+00	1.404090E+00	2.470040E+00
2.173150E+00	3.259450E+00	2.283580E+00
2.246600E+00	3.299950E+00	2.343440E+00
2.232610E+00	3.265730E+00	2.259040E+00
2.201390E+00	3.219450E+00	2.171680E+00
2.797250E+00	1.444270E+00	2.464900E+00
2.312050E+00	3.276130E+00	2.245940E+00
2.356610E+00	3.323860E+00	2.328400E+00
2.926050E+00	1.497580E+00	2.502880E+00
2.882520E+00	1.423450E+00	2.568680E+00
2.948760E+00	1.441820E+00	2.604590E+00
2.421680E+00	3.351950E+00	2.355940E+00
2.488460E+00	3.366210E+00	2.430690E+00
2.481240E+00	3.346740E+00	2.342920E+00
2.459470E+00	3.307180E+00	2.255630E+00
3.009750E+00	1.551900E+00	2.518580E+00
3.007430E+00	1.500890E+00	2.601970E+00
2.563300E+00	3.330590E+00	2.351640E+00
2.629180E+00	3.346010E+00	2.464480E+00
3.095790E+00	1.561960E+00	2.597320E+00
2.692140E+00	3.318040E+00	2.366840E+00
2.753210E+00	3.323640E+00	2.490900E+00
3.188450E+00	1.641600E+00	2.610570E+00
2.832180E+00	3.266400E+00	2.404790E+00
2.832460E+00	3.293440E+00	2.513250E+00
3.258980E+00	1.678520E+00	2.582340E+00
3.269810E+00	1.651910E+00	2.636810E+00
2.904680E+00	3.272400E+00	2.517270E+00
3.000580E+00	3.231630E+00	2.524240E+00
2.960060E+00	3.231550E+00	2.421250E+00
3.384190E+00	1.768700E+00	2.582920E+00
3.304970E+00	1.704990E+00	2.657640E+00
3.081730E+00	3.180450E+00	2.444620E+00
3.067710E+00	3.207440E+00	2.535870E+00
3.494000E+00	1.874210E+00	2.585470E+00
3.474610E+00	1.789500E+00	2.639860E+00
3.137980E+00	3.188570E+00	2.540350E+00
3.205420E+00	3.158120E+00	2.544660E+00
3.219750E+00	3.132200E+00	2.450230E+00
3.629740E+00	2.377020E+00	2.382490E+00
3.641610E+00	2.303530E+00	2.414870E+00
3.600740E+00	2.054640E+00	2.567630E+00
3.592660E+00	1.969180E+00	2.612740E+00
3.550620E+00	1.918390E+00	2.605350E+00
3.279780E+00	3.145690E+00	2.547910E+00
3.352320E+00	3.127750E+00	2.562450E+00
3.370430E+00	3.105860E+00	2.471730E+00
3.672050E+00	2.548480E+00	2.427720E+00
3.653200E+00	2.468450E+00	2.500840E+00
3.636600E+00	2.366400E+00	2.509600E+00
3.642820E+00	2.268480E+00	2.576330E+00
3.616310E+00	2.196070E+00	2.547260E+00
3.616010E+00	2.122770E+00	2.547500E+00
3.422580E+00	3.115540E+00	2.585530E+00
3.499390E+00	3.092270E+00	2.630160E+00
3.501840E+00	3.078820E+00	2.526310E+00
3.705670E+00	2.815730E+00	2.452850E+00
3.698200E+00	2.730700E+00	2.474240E+00
3.678920E+00	2.613760E+00	2.478610E+00
3.698040E+00	2.658420E+00	2.581990E+00
3.675320E+00	2.527130E+00	2.527370E+00
3.551870E+00	3.074680E+00	2.617290E+00
3.612600E+00	3.030000E+00	2.600540E+00
3.655260E+00	2.933890E+00	2.568830E+00
3.696240E+00	2.858750E+00	2.526750E+00
3.708190E+00	2.753730E+00	2.571440E+00
3.705790E+00	2.700830E+00	2.583190E+00
1.549540E+00	2.718910E+00	2.377330E+00
1.601510E+00	2.812520E+00	2.404980E+00
1.613560E+00	2.737490E+00	2.298920E+00
1.561340E+00	2.583180E+00	2.257570E+00
1.520180E+00	2.630580E+00	2.347920E+00
1.539990E+00	2.490210E+00	2.247860E+00
1.498070E+00	2.503900E+00	2.313850E+00
1.515780E+00	2.396350E+00	2.247480E+00
1.895350E+00	1.504100E+00	2.379080E+00
1.861040E+00	1.597250E+00	2.301630E+00
1.974830E+00	1.566070E+00	2.280470E+00
2.017450E+00	1.506990E+00	2.324930E+00
1.975840E+00	1.485820E+00	2.370050E+00
2.039010E+00	1.453710E+00	2.388140E+00
1.690670E+00	2.985850E+00	2.467090E+00
1.748890E+00	3.048730E+00	2.480160E+00
1.728680E+00	2.992350E+00	2.420180E+00
1.722820E+00	2.918070E+00	2.338290E+00
1.659580E+00	2.924610E+00	2.439760E+00
1.575540E+00	2.316130E+00	2.158310E+00
1.607380E+00	2.165550E+00	2.146800E+00
1.731520E+00	2.047060E+00	2.085830E+00
1.620450E+00	2.027180E+00	2.176020E+00
1.802770E+00	1.906010E+00	2.107450E+00
1.681040E+00	1.924630E+00	2.176410E+00
1.870930E+00	1.785550E+00	2.150370E+00
1.754480E+00	1.809130E+00	2.201060E+00
1.920070E+00	1.673170E+00	2.205450E+00
1.814490E+00	1.698790E+00	2.244390E+00
2.214300E+00	1.453770E+00	2.351100E+00
2.145980E+00	1.422580E+00	2.412220E+00
2.253510E+00	1.406340E+00	2.433830E+00
1.822880E+00	3.129260E+00	2.483200E+00
1.887080E+00	3.203960E+00	2.519840E+00
1.871780E+00	3.160960E+00	2.448520E+00
1.846240E+00	3.083460E+00	2.380660E+00
2.400500E+00	1.421200E+00	2.401240E+00
2.350360E+00	1.389620E+00	2.458500E+00
2.438540E+00	1.371680E+00	2.489190E+00
1.949050E+00	3.192660E+00	2.419110E+00
2.005730E+00	3.242880E+00	2.488810E+00
2.530760E+00	1.351730E+00	2.514250E+00
2.617120E+00	1.351650E+00	2.524790E+00
2.589440E+00	1.314810E+00	2.578560E+00
2.635350E+00	1.305160E+00	2.612340E+00
2.079030E+00	3.296960E+00	2.518400E+00
2.149170E+00	3.335190E+00	2.527010E+00
2.128680E+00	3.308630E+00	2.473960E+00
2.098620E+00	3.260770E+00	2.392110E+00
2.723700E+00	1.336980E+00	2.574390E+00
2.199280E+00	3.325550E+00	2.458410E+00
2.230610E+00	3.370860E+00	2.562510E+00
2.828240E+00	1.362080E+00	2.602860E+00
2.803910E+00	1.300090E+00	2.663340E+00
2.865130E+00	1.312460E+00	2.683520E+00
2.326230E+00	3.404030E+00	2.576300E+00
2.396020E+00	3.421010E+00	2.591550E+00
2.370320E+00	3.402740E+00	2.534590E+00
2.340220E+00	3.362550E+00	2.456160E+00
2.921640E+00	1.371070E+00	2.664850E+00
2.438370E+00	3.402400E+00	2.531110E+00
2.498460E+00	3.422200E+00	2.660950E+00
3.004930E+00	1.436520E+00	2.691430E+00
2.565650E+00	3.387110E+00	2.555730E+00
2.633130E+00	3.400340E+00	2.670120E+00
3.078140E+00	1.498950E+00	2.689830E+00
2.698460E+00	3.376030E+00	2.588650E+00
2.702280E+00	3.391330E+00	2.676610E+00
3.173700E+00	1.556670E+00	2.756820E+00
2.755540E+00	3.372200E+00	2.678810E+00
2.845360E+00	3.316840E+00	2.623570E+00
3.272530E+00	1.625450E+00	2.709850E+00
2.969190E+00	3.284690E+00	2.687070E+00
2.955120E+00	3.279520E+00	2.593800E+00
3.394730E+00	1.736150E+00	2.727870E+00
3.316220E+00	1.684980E+00	2.798770E+00
3.055660E+00	3.229480E+00	2.621030E+00
3.033450E+00	3.250390E+00	2.711530E+00
3.505580E+00	1.849110E+00	2.704420E+00
3.455980E+00	1.777350E+00	2.786730E+00
3.101840E+00	3.232220E+00	2.719600E+00
3.165430E+00	3.207320E+00	2.724950E+00
3.187260E+00	3.183420E+00	2.634440E+00
3.598860E+00	1.994590E+00	2.697250E+00
3.550810E+00	1.920680E+00	2.755650E+00
3.570870E+00	1.969460E+00	2.778190E+00
3.230440E+00	3.174620E+00	2.729690E+00
3.301310E+00	3.165200E+00	2.734790E+00
3.327250E+00	3.150330E+00	2.650860E+00
3.672940E+00	2.390440E+00	2.646480E+00
3.668370E+00	2.288120E+00	2.687740E+00
3.669810E+00	2.338840E+00	2.748050E+00
3.639580E+00	2.184740E+00	2.709740E+00
3.621520E+00	2.081460E+00	2.694210E+00
3.581240E+00	2.008010E+00	2.779670E+00
3.360990E+00	3.139280E+00	2.760190E+00
3.434990E+00	3.121080E+00	2.796680E+00
3.444650E+00	3.114290E+00	2.701080E+00
3.705400E+00	2.591060E+00	2.654930E+00
3.696510E+00	2.481120E+00	2.687050E+00
3.713780E+00	2.545270E+00	2.726420E+00
3.680130E+00	2.387770E+00	2.736450E+00
3.480410E+00	3.099640E+00	2.782050E+00
3.550420E+00	3.072760E+00	2.744930E+00
3.625460E+00	3.014460E+00	2.757560E+00
3.646120E+00	2.987340E+00	2.707640E+00
3.672650E+00	2.942550E+00	2.704290E+00
3.707300E+00	2.858940E+00	2.714120E+00
3.704680E+00	2.897490E+00	2.792280E+00
3.710190E+00	2.754060E+00	2.706530E+00
3.704260E+00	2.657850E+00	2.698800E+00
3.710560E+00	2.579440E+00	2.750320E+00
3.669790E+00	2.961910E+00	2.788970E+00
3.695030E+00	2.930350E+00	2.794030E+00
1.369480E+00	2.164080E+00	2.385260E+00
1.387750E+00	2.233950E+00	2.372030E+00
1.407680E+00	2.164540E+00	2.342360E+00
1.443270E+00	2.081020E+00	2.316890E+00
1.373020E+00	2.085510E+00	2.385980E+00
1.483280E+00	1.982310E+00	2.305930E+00
1.388210E+00	1.943370E+00	2.394430E+00
1.484590E+00	1.873940E+00	2.344190E+00
1.752510E+00	1.493630E+00	2.446850E+00
1.714390E+00	1.547240E+00	2.419470E+00
1.798090E+00	1.532190E+00	2.387500E+00
1.814990E+00	1.456330E+00	2.458970E+00
1.627550E+00	3.047900E+00	2.694160E+00
1.693290E+00	3.105130E+00	2.678070E+00
1.662290E+00	3.045060E+00	2.627710E+00
1.651090E+00	2.978370E+00	2.534480E+00
1.590270E+00	2.968170E+00	2.641830E+00
1.587990E+00	2.860900E+00	2.485290E+00
1.547680E+00	2.862900E+00	2.573010E+00
1.505690E+00	2.719950E+00	2.466630E+00
1.447570E+00	2.550750E+00	2.417050E+00
1.432580E+00	2.376750E+00	2.358060E+00
1.483000E+00	2.227430E+00	2.267060E+00
1.532100E+00	2.070430E+00	2.239280E+00
1.570820E+00	1.934710E+00	2.255820E+00
1.646960E+00	1.826040E+00	2.259860E+00
1.565200E+00	1.827450E+00	2.315720E+00
1.709850E+00	1.719910E+00	2.291290E+00
1.613820E+00	1.736810E+00	2.342930E+00
1.759100E+00	1.619210E+00	2.334150E+00
1.664920E+00	1.637910E+00	2.376960E+00
1.948760E+00	1.402260E+00	2.487860E+00
2.057490E+00	1.391370E+00	2.470660E+00
2.038080E+00	1.357470E+00	2.536170E+00
2.111880E+00	1.347090E+00	2.546510E+00
1.764660E+00	3.120600E+00	2.585140E+00
1.761600E+00	3.184810E+00	2.706450E+00
2.294920E+00	1.358040E+00	2.515590E+00
2.232010E+00	1.335330E+00	2.576880E+00
2.334900E+00	1.319300E+00	2.593940E+00
1.844050E+00	3.246900E+00	2.717420E+00
1.926640E+00	3.269940E+00	2.696830E+00
1.857590E+00	3.226210E+00	2.633730E+00
2.473600E+00	1.325480E+00	2.574050E+00
2.423020E+00	1.306350E+00	2.626520E+00
2.511340E+00	1.291710E+00	2.655210E+00
1.996040E+00	3.268760E+00	2.603330E+00
2.021640E+00	3.321200E+00	2.737750E+00
2.587360E+00	1.282490E+00	2.663330E+00
2.685190E+00	1.256840E+00	2.709410E+00
2.115000E+00	3.348190E+00	2.624320E+00
2.766170E+00	1.258700E+00	2.708710E+00
2.743580E+00	1.223550E+00	2.758960E+00
2.793180E+00	1.210870E+00	2.797340E+00
2.205040E+00	3.387940E+00	2.664340E+00
2.261330E+00	3.417560E+00	2.739460E+00
2.276510E+00	3.404570E+00	2.643310E+00
2.858250E+00	1.250060E+00	2.755560E+00
2.365290E+00	3.427660E+00	2.686610E+00
2.928650E+00	1.293970E+00	2.741530E+00
2.464430E+00	3.443500E+00	2.782430E+00
2.553730E+00	3.447370E+00	2.832630E+00
2.525620E+00	3.436260E+00	2.755760E+00
3.005750E+00	1.339070E+00	2.769400E+00
2.598900E+00	3.425290E+00	2.766080E+00
2.608880E+00	3.443690E+00	2.839330E+00
3.105080E+00	1.434290E+00	2.801770E+00
2.655780E+00	3.436230E+00	2.839510E+00
2.725330E+00	3.401840E+00	2.780040E+00
3.170990E+00	1.496210E+00	2.851840E+00
3.162310E+00	1.451390E+00	2.879550E+00
3.192680E+00	1.480600E+00	2.896090E+00
2.853500E+00	3.362970E+00	2.848800E+00
2.815840E+00	3.350550E+00	2.741130E+00
3.286060E+00	1.596370E+00	2.840790E+00
3.242570E+00	1.512630E+00	2.896040E+00
2.909800E+00	3.322750E+00	2.766830E+00
2.950730E+00	3.341680E+00	2.878940E+00
3.396340E+00	1.713740E+00	2.880230E+00
3.341670E+00	1.646960E+00	2.900740E+00
3.022060E+00	3.273140E+00	2.801310E+00
3.016990E+00	3.302860E+00	2.910790E+00
3.486180E+00	1.835140E+00	2.846700E+00
3.469160E+00	1.757520E+00	2.898950E+00
3.075400E+00	3.277550E+00	2.891740E+00
3.128440E+00	3.266860E+00	2.931950E+00
3.148360E+00	3.232400E+00	2.818570E+00
3.563580E+00	1.960370E+00	2.862280E+00
3.521400E+00	1.883220E+00	2.918370E+00
3.197220E+00	3.218160E+00	2.928770E+00
3.268570E+00	3.201740E+00	2.938090E+00
3.277340E+00	3.183620E+00	2.830440E+00
3.667800E+00	2.281950E+00	2.807210E+00
3.649700E+00	2.200160E+00	2.838280E+00
3.623450E+00	2.089390E+00	2.884300E+00
3.650650E+00	2.145020E+00	2.908820E+00
3.585230E+00	2.029870E+00	2.835650E+00
3.324840E+00	3.180470E+00	2.921470E+00
3.373190E+00	3.154120E+00	2.975070E+00
3.385840E+00	3.147050E+00	2.869430E+00
3.713440E+00	2.520600E+00	2.813090E+00
3.707310E+00	2.429650E+00	2.902020E+00
3.681900E+00	2.342550E+00	2.855190E+00
3.688080E+00	2.234980E+00	2.901730E+00
3.667580E+00	2.174400E+00	2.927230E+00
3.423870E+00	3.139800E+00	2.937710E+00
3.486710E+00	3.108030E+00	2.904320E+00
3.579110E+00	3.071910E+00	2.908070E+00
3.608090E+00	3.037710E+00	2.844550E+00
3.713970E+00	2.838980E+00	2.860700E+00
3.711120E+00	2.744490E+00	2.891910E+00
3.714850E+00	2.791350E+00	2.926820E+00
3.713120E+00	2.656970E+00	2.858830E+00
3.714370E+00	2.580880E+00	2.845850E+00
3.619240E+00	3.026700E+00	2.942590E+00
3.650030E+00	2.989080E+00	2.882210E+00
3.709170E+00	2.915580E+00	2.921890E+00
3.715230E+00	2.828800E+00	2.952940E+00
1.264460E+00	2.120460E+00	2.525900E+00
1.277300E+00	2.213090E+00	2.532250E+00
1.320200E+00	2.145560E+00	2.451370E+00
1.314700E+00	1.997100E+00	2.457040E+00
1.254470E+00	2.027130E+00	2.525940E+00
1.317800E+00	1.909700E+00	2.468920E+00
1.248800E+00	1.880600E+00	2.544300E+00
1.336180E+00	1.823730E+00	2.490840E+00
1.525010E+00	2.980930E+00	2.821230E+00
1.578450E+00	3.054780E+00	2.851040E+00
1.560360E+00	2.995630E+00	2.748810E+00
1.502480E+00	2.882950E+00	2.683010E+00
1.479910E+00	2.911880E+00	2.788160E+00
1.459740E+00	2.749260E+00	2.608510E+00
1.427100E+00	2.790780E+00	2.729190E+00
1.409830E+00	2.606370E+00	2.535030E+00
1.375360E+00	2.651210E+00	2.655490E+00
1.381610E+00	2.450140E+00	2.487160E+00
1.343560E+00	2.507320E+00	2.601620E+00
1.347990E+00	2.296720E+00	2.453100E+00
1.314210E+00	2.351870E+00	2.552880E+00
1.520710E+00	1.757210E+00	2.388220E+00
1.426640E+00	1.792280E+00	2.434380E+00
1.571960E+00	1.650970E+00	2.424010E+00
1.475610E+00	1.667550E+00	2.475830E+00
1.634110E+00	1.566320E+00	2.450660E+00
1.548590E+00	1.557170E+00	2.507810E+00
1.680920E+00	1.456730E+00	2.522860E+00
1.814170E+00	1.389080E+00	2.543580E+00
1.739960E+00	1.335610E+00	2.642060E+00
1.881660E+00	1.327050E+00	2.619660E+00
1.657700E+00	3.115540E+00	2.770800E+00
2.029640E+00	1.303540E+00	2.646290E+00
2.145770E+00	1.298920E+00	2.644920E+00
2.126880E+00	1.265490E+00	2.710880E+00
2.218990E+00	1.259900E+00	2.743190E+00
1.737780E+00	3.197400E+00	2.800420E+00
1.798400E+00	3.251570E+00	2.857620E+00
1.802360E+00	3.239380E+00	2.771800E+00
2.371530E+00	1.283820E+00	2.675350E+00
2.321260E+00	1.274280E+00	2.706780E+00
2.403950E+00	1.249570E+00	2.759350E+00
1.900230E+00	3.286510E+00	2.794080E+00
2.556780E+00	1.245500E+00	2.745210E+00
2.500660E+00	1.243650E+00	2.777380E+00
2.562490E+00	1.217140E+00	2.813280E+00
2.009030E+00	3.335700E+00	2.856070E+00
2.077280E+00	3.381890E+00	2.867060E+00
2.057230E+00	3.361590E+00	2.806260E+00
2.622860E+00	1.216600E+00	2.802650E+00
2.137730E+00	3.391030E+00	2.772510E+00
2.155820E+00	3.415790E+00	2.918900E+00
2.727550E+00	1.195110E+00	2.831500E+00
2.797300E+00	1.180930E+00	2.879870E+00
2.240630E+00	3.439410E+00	2.950260E+00
2.317660E+00	3.452980E+00	2.938620E+00
2.245010E+00	3.432230E+00	2.854110E+00
2.863940E+00	1.200800E+00	2.866090E+00
2.360510E+00	3.449450E+00	2.836770E+00
2.391750E+00	3.459330E+00	2.929610E+00
2.974930E+00	1.241020E+00	2.857560E+00
2.496650E+00	3.456270E+00	2.943850E+00
3.082810E+00	1.317820E+00	2.879890E+00
3.046750E+00	1.259850E+00	2.928410E+00
3.107020E+00	1.273980E+00	2.977840E+00
2.639340E+00	3.443920E+00	2.936670E+00
3.147180E+00	1.390460E+00	2.891210E+00
3.160740E+00	1.345600E+00	2.962430E+00
2.752770E+00	3.425420E+00	2.995350E+00
2.715510E+00	3.432400E+00	2.893000E+00
3.192730E+00	1.448640E+00	2.947060E+00
2.803310E+00	3.398980E+00	2.933180E+00
2.809730E+00	3.404860E+00	3.015680E+00
3.329310E+00	1.579190E+00	2.981380E+00
3.270020E+00	1.486460E+00	3.017860E+00
2.851740E+00	3.389380E+00	3.024210E+00
2.907180E+00	3.366870E+00	2.976870E+00
3.385340E+00	1.648430E+00	2.976520E+00
3.378310E+00	1.614390E+00	3.021680E+00
2.983460E+00	3.330530E+00	2.972270E+00
3.501610E+00	1.790870E+00	2.965820E+00
3.435070E+00	1.715740E+00	3.022180E+00
3.392830E+00	1.650460E+00	3.049350E+00
3.059440E+00	3.287430E+00	2.999100E+00
3.151800E+00	3.248850E+00	3.044560E+00
3.544390E+00	1.929760E+00	3.021890E+00
3.590640E+00	1.998370E+00	2.921910E+00
3.589390E+00	2.009390E+00	3.001490E+00
3.499490E+00	1.853090E+00	3.031970E+00
3.207470E+00	3.220950E+00	3.103840E+00
3.227810E+00	3.208280E+00	3.019830E+00
3.642990E+00	2.124330E+00	2.983340E+00
3.606500E+00	2.059420E+00	3.049560E+00
3.258760E+00	3.207600E+00	3.093690E+00
3.304530E+00	3.187030E+00	3.025660E+00
3.369500E+00	3.157570E+00	3.085630E+00
3.722200E+00	2.497400E+00	2.954640E+00
3.712980E+00	2.409390E+00	3.058100E+00
3.696590E+00	2.331480E+00	3.022710E+00
3.686960E+00	2.250080E+00	3.002620E+00
3.665610E+00	2.180090E+00	3.005440E+00
3.431570E+00	3.131500E+00	3.024280E+00
3.505470E+00	3.103370E+00	3.088470E+00
3.553380E+00	3.085420E+00	3.004730E+00
3.712680E+00	2.763800E+00	3.026380E+00
3.718920E+00	2.694910E+00	3.045490E+00
3.718300E+00	2.640700E+00	3.011950E+00
3.720170E+00	2.568020E+00	2.984670E+00
3.565840E+00	3.072400E+00	3.097910E+00
3.596180E+00	3.044410E+00	3.028740E+00
3.665010E+00	2.988500E+00	3.044350E+00
3.708700E+00	2.929440E+00	3.067470E+00
3.716210E+00	2.889710E+00	3.044760E+00
3.712200E+00	2.840420E+00	3.054980E+00
3.716100E+00	2.871040E+00	3.089620E+00
3.714410E+00	2.893870E+00	3.103670E+00
1.152160E+00	2.074940E+00	2.681920E+00
1.175640E+00	2.168620E+00	2.690460E+00
1.208570E+00	2.095360E+00	2.603600E+00
1.185460E+00	1.945850E+00	2.601890E+00
1.137310E+00	1.984090E+00	2.676590E+00
1.185210E+00	1.860590E+00	2.612370E+00
1.140480E+00	1.860680E+00	2.670470E+00
1.188790E+00	1.779530E+00	2.642030E+00
1.458260E+00	2.963390E+00	2.996080E+00
1.507900E+00	3.021460E+00	2.993310E+00
1.491270E+00	2.964670E+00	2.899520E+00
1.414900E+00	2.839530E+00	2.845580E+00
1.408820E+00	2.886090E+00	2.957050E+00
1.360770E+00	2.698100E+00	2.777740E+00
1.360070E+00	2.753530E+00	2.905780E+00
1.313400E+00	2.558000E+00	2.715380E+00
1.296760E+00	2.607950E+00	2.834920E+00
1.285590E+00	2.401090E+00	2.658980E+00
1.268520E+00	2.449200E+00	2.770510E+00
1.238520E+00	2.255420E+00	2.621870E+00
1.217500E+00	2.302350E+00	2.714170E+00
1.374990E+00	1.695800E+00	2.531010E+00
1.276050E+00	1.733030E+00	2.588540E+00
1.430320E+00	1.571350E+00	2.567440E+00
1.318830E+00	1.602650E+00	2.629250E+00
1.517820E+00	1.458220E+00	2.606460E+00
1.390600E+00	1.479590E+00	2.667130E+00
1.612520E+00	1.368810E+00	2.654440E+00
1.476890E+00	1.355170E+00	2.737100E+00
1.665540E+00	1.314920E+00	2.696510E+00
1.605010E+00	1.306270E+00	2.738700E+00
1.712350E+00	1.262200E+00	2.768370E+00
1.552650E+00	3.088460E+00	3.041530E+00
1.617810E+00	3.149380E+00	3.010210E+00
1.568680E+00	3.077610E+00	2.951250E+00
1.926450E+00	1.282480E+00	2.688070E+00
1.842380E+00	1.267220E+00	2.722480E+00
1.961980E+00	1.244030E+00	2.769720E+00
1.681790E+00	3.171650E+00	2.907250E+00
1.705190E+00	3.222360E+00	3.047910E+00
2.110260E+00	1.225190E+00	2.813540E+00
2.233280E+00	1.222390E+00	2.865340E+00
1.791350E+00	3.281850E+00	3.068050E+00
1.870720E+00	3.314710E+00	3.040050E+00
1.787520E+00	3.263160E+00	2.970340E+00
2.342950E+00	1.218210E+00	2.875970E+00
2.458710E+00	1.215790E+00	2.885460E+00
2.428120E+00	1.197000E+00	2.951700E+00
2.495210E+00	1.182050E+00	2.998600E+00
1.914160E+00	3.307610E+00	2.931620E+00
1.948210E+00	3.336080E+00	3.014480E+00
2.575420E+00	1.189610E+00	2.924840E+00
2.036370E+00	3.376310E+00	2.995720E+00
2.673610E+00	1.173060E+00	2.921710E+00
2.648810E+00	1.157940E+00	2.980070E+00
2.704420E+00	1.137420E+00	3.017410E+00
2.143210E+00	3.428730E+00	3.035900E+00
2.201500E+00	3.446770E+00	3.061970E+00
2.202990E+00	3.438330E+00	3.000630E+00
2.769530E+00	1.152270E+00	2.962860E+00
2.283690E+00	3.462480E+00	3.067630E+00
2.843600E+00	1.163810E+00	2.947660E+00
2.395990E+00	3.465420E+00	3.015230E+00
2.928780E+00	1.177340E+00	2.967140E+00
2.493340E+00	3.473680E+00	3.081420E+00
2.573310E+00	3.478240E+00	3.126810E+00
2.537260E+00	3.469500E+00	3.049100E+00
3.034740E+00	1.215850E+00	3.000390E+00
3.125780E+00	1.245260E+00	3.061080E+00
2.603430E+00	3.464020E+00	3.059600E+00
2.619520E+00	3.478980E+00	3.136880E+00
3.183250E+00	1.305900E+00	3.052860E+00
2.661400E+00	3.476120E+00	3.143670E+00
2.718340E+00	3.454430E+00	3.097610E+00
3.218400E+00	1.405730E+00	3.045810E+00
2.838620E+00	3.409540E+00	3.112690E+00
3.338100E+00	1.534190E+00	3.105500E+00
3.288470E+00	1.448590E+00	3.126650E+00
2.941410E+00	3.397320E+00	3.170720E+00
2.905880E+00	3.384290E+00	3.075660E+00
3.389570E+00	1.590980E+00	3.074150E+00
2.988720E+00	3.339740E+00	3.091500E+00
3.000090E+00	3.364380E+00	3.202400E+00
3.498150E+00	1.771240E+00	3.099990E+00
3.464310E+00	1.702730E+00	3.136850E+00
3.417920E+00	1.651700E+00	3.120610E+00
3.041770E+00	3.333290E+00	3.189780E+00
3.088830E+00	3.319040E+00	3.241720E+00
3.090710E+00	3.301280E+00	3.137450E+00
3.568280E+00	1.986420E+00	3.113900E+00
3.545630E+00	1.905180E+00	3.167980E+00
3.504990E+00	1.859650E+00	3.117770E+00
3.124350E+00	3.298900E+00	3.214440E+00
3.173010E+00	3.247440E+00	3.201010E+00
3.627140E+00	2.123290E+00	3.112250E+00
3.613100E+00	2.037460E+00	3.173570E+00
3.243530E+00	3.218450E+00	3.170180E+00
3.316530E+00	3.189350E+00	3.168570E+00
3.375370E+00	3.166040E+00	3.160680E+00
3.728120E+00	2.480070E+00	3.113190E+00
3.726930E+00	2.396930E+00	3.173420E+00
3.711840E+00	2.327930E+00	3.158100E+00
3.692840E+00	2.241130E+00	3.134790E+00
3.665320E+00	2.190970E+00	3.089090E+00
3.432020E+00	3.143090E+00	3.155810E+00
3.499380E+00	3.121290E+00	3.215950E+00
3.718230E+00	2.709480E+00	3.135480E+00
3.717990E+00	2.628230E+00	3.175980E+00
3.717910E+00	2.687300E+00	3.206800E+00
3.719790E+00	2.562360E+00	3.110810E+00
3.555190E+00	3.080800E+00	3.203850E+00
3.605240E+00	3.028260E+00	3.154660E+00
3.670690E+00	2.998470E+00	3.204950E+00
3.697270E+00	2.961940E+00	3.140500E+00
3.704490E+00	2.861370E+00	3.166920E+00
3.703210E+00	2.769810E+00	3.194770E+00
3.714820E+00	2.720090E+00	3.188910E+00
3.695360E+00	2.954790E+00	3.222390E+00
3.706690E+00	2.918300E+00	3.157680E+00
1.226900E+00	2.464840E+00	2.950330E+00
1.244940E+00	2.545560E+00	2.983530E+00
1.251910E+00	2.493940E+00	2.891570E+00
1.207940E+00	2.340140E+00	2.812180E+00
1.193450E+00	2.370960E+00	2.909470E+00
1.164110E+00	2.221460E+00	2.764780E+00
1.137090E+00	2.230310E+00	2.848830E+00
1.116960E+00	2.073340E+00	2.768140E+00
1.091690E+00	1.893400E+00	2.759780E+00
1.115010E+00	1.738410E+00	2.755970E+00
1.204850E+00	1.635190E+00	2.704760E+00
1.122430E+00	1.581620E+00	2.827480E+00
1.286470E+00	1.513960E+00	2.726280E+00
1.204190E+00	1.524920E+00	2.786300E+00
1.354810E+00	1.411880E+00	2.763520E+00
1.258640E+00	1.437910E+00	2.816480E+00
1.394790E+00	1.350260E+00	2.798160E+00
1.327230E+00	1.354150E+00	2.852370E+00
1.417560E+00	1.294680E+00	2.856100E+00
1.498270E+00	3.015910E+00	3.080450E+00
1.427870E+00	2.931480E+00	3.052180E+00
1.372430E+00	2.835540E+00	3.036810E+00
1.294760E+00	2.666690E+00	2.976650E+00
1.567600E+00	1.249060E+00	2.860030E+00
1.712760E+00	1.210740E+00	2.879590E+00
1.612750E+00	3.156680E+00	3.111650E+00
1.547920E+00	3.088580E+00	3.104290E+00
1.860520E+00	1.205550E+00	2.880360E+00
2.000880E+00	1.209610E+00	2.876270E+00
1.978660E+00	1.190690E+00	2.937840E+00
2.083880E+00	1.180880E+00	2.971920E+00
1.705650E+00	3.231750E+00	3.163180E+00
1.763280E+00	3.275080E+00	3.183560E+00
1.762080E+00	3.268850E+00	3.124610E+00
2.273870E+00	1.206290E+00	2.928200E+00
2.208510E+00	1.197560E+00	2.953770E+00
2.307720E+00	1.182740E+00	3.008110E+00
1.846960E+00	3.317510E+00	3.175380E+00
2.417840E+00	1.174100E+00	3.037540E+00
2.505890E+00	1.151670E+00	3.097530E+00
1.959600E+00	3.350980E+00	3.099900E+00
2.571780E+00	1.143660E+00	3.067990E+00
2.043590E+00	3.397690E+00	3.148190E+00
2.102900E+00	3.426150E+00	3.174700E+00
2.099080E+00	3.422010E+00	3.100770E+00
2.641740E+00	1.138390E+00	3.045750E+00
2.710000E+00	1.103480E+00	3.114390E+00
2.190080E+00	3.446850E+00	3.168580E+00
2.770490E+00	1.110230E+00	3.069130E+00
2.299350E+00	3.473350E+00	3.205860E+00
2.387600E+00	3.483730E+00	3.243310E+00
2.341420E+00	3.479280E+00	3.161850E+00
2.868110E+00	1.119430E+00	3.064790E+00
2.417750E+00	3.479520E+00	3.148600E+00
2.475290E+00	3.483570E+00	3.265470E+00
2.985280E+00	1.147840E+00	3.076210E+00
2.954140E+00	1.097270E+00	3.137060E+00
3.022480E+00	1.118180E+00	3.163820E+00
2.548270E+00	3.478910E+00	3.223850E+00
3.086520E+00	1.200230E+00	3.141020E+00
2.655220E+00	3.480200E+00	3.228120E+00
3.191640E+00	1.276700E+00	3.152180E+00
2.721850E+00	3.478840E+00	3.268740E+00
2.722330E+00	3.474610E+00	3.208600E+00
3.255510E+00	1.354740E+00	3.138780E+00
2.763780E+00	3.467560E+00	3.285800E+00
2.811010E+00	3.441320E+00	3.246260E+00
3.358620E+00	1.492370E+00	3.225370E+00
3.305970E+00	1.409740E+00	3.207480E+00
2.909910E+00	3.413260E+00	3.268580E+00
3.440430E+00	1.549360E+00	3.168490E+00
2.983120E+00	3.378410E+00	3.284610E+00
3.517610E+00	1.713910E+00	3.198640E+00
3.463420E+00	1.646910E+00	3.226530E+00
3.518830E+00	1.684690E+00	3.268610E+00
3.039200E+00	3.339710E+00	3.277040E+00
3.089670E+00	3.313000E+00	3.350330E+00
3.582620E+00	1.963930E+00	3.228160E+00
3.557480E+00	1.890080E+00	3.283610E+00
3.527360E+00	1.799940E+00	3.229770E+00
3.538970E+00	1.722190E+00	3.256320E+00
3.134680E+00	3.279770E+00	3.296680E+00
3.185260E+00	3.229340E+00	3.343360E+00
3.627080E+00	2.101470E+00	3.264370E+00
3.661610E+00	2.165970E+00	3.170380E+00
3.672150E+00	2.183650E+00	3.238150E+00
3.604000E+00	2.018490E+00	3.275720E+00
3.259180E+00	3.206550E+00	3.301240E+00
3.335890E+00	3.176160E+00	3.286380E+00
3.385660E+00	3.166150E+00	3.231410E+00
3.729570E+00	2.423070E+00	3.244720E+00
3.717700E+00	2.341240E+00	3.293490E+00
3.731850E+00	2.393620E+00	3.305850E+00
3.693050E+00	2.249650E+00	3.261670E+00
3.400630E+00	3.156900E+00	3.334040E+00
3.445820E+00	3.147140E+00	3.331830E+00
3.452640E+00	3.142920E+00	3.279960E+00
3.713210E+00	2.661460E+00	3.316110E+00
3.712420E+00	2.714040E+00	3.236300E+00
3.704840E+00	2.727580E+00	3.292210E+00
3.715640E+00	2.575280E+00	3.320750E+00
3.732270E+00	2.505710E+00	3.260350E+00
3.734880E+00	2.428800E+00	3.314770E+00
3.471060E+00	3.136580E+00	3.334730E+00
3.519040E+00	3.099610E+00	3.350460E+00
3.617770E+00	3.019160E+00	3.303300E+00
3.666200E+00	3.001850E+00	3.279310E+00
3.678810E+00	2.844590E+00	3.322840E+00
3.695530E+00	2.903540E+00	3.238150E+00
3.681210E+00	2.933940E+00	3.303370E+00
3.693110E+00	2.769540E+00	3.327680E+00
3.681830E+00	2.979950E+00	3.270810E+00
1.224660E+00	2.570440E+00	3.182620E+00
1.254320E+00	2.633590E+00	3.167510E+00
1.229200E+00	2.554310E+00	3.119090E+00
1.206790E+00	2.450010E+00	3.024960E+00
1.193730E+00	2.458000E+00	3.140190E+00
1.116120E+00	2.270550E+00	2.954880E+00
1.113510E+00	2.312450E+00	3.072040E+00
1.077850E+00	2.104710E+00	2.896470E+00
1.060360E+00	2.148020E+00	3.010110E+00
1.051430E+00	1.943060E+00	2.860500E+00
1.023090E+00	1.985660E+00	2.965580E+00
1.050590E+00	1.791820E+00	2.851680E+00
1.005230E+00	1.835560E+00	2.943490E+00
1.058940E+00	1.656180E+00	2.873160E+00
1.006100E+00	1.697100E+00	2.946860E+00
1.069370E+00	1.574250E+00	2.900090E+00
1.019880E+00	1.559750E+00	2.983030E+00
1.087620E+00	1.494320E+00	2.932610E+00
1.308420E+00	2.727660E+00	3.198000E+00
1.364750E+00	2.843100E+00	3.228610E+00
1.346100E+00	2.778780E+00	3.122540E+00
1.262050E+00	2.629600E+00	3.082710E+00
1.167240E+00	1.463880E+00	2.871060E+00
1.229190E+00	1.370630E+00	2.915870E+00
1.321600E+00	1.265600E+00	2.984400E+00
1.442580E+00	1.229030E+00	2.939470E+00
1.419710E+00	1.200610E+00	3.011650E+00
1.530820E+00	1.178790E+00	3.022430E+00
1.513580E+00	3.045890E+00	3.253120E+00
1.560240E+00	3.121460E+00	3.283480E+00
1.545260E+00	3.081690E+00	3.181740E+00
1.440850E+00	2.944130E+00	3.183450E+00
1.764350E+00	1.182190E+00	2.938970E+00
1.676900E+00	1.180710E+00	2.972910E+00
1.824830E+00	1.151760E+00	3.035810E+00
1.617340E+00	3.187880E+00	3.309730E+00
1.663160E+00	3.222530E+00	3.298210E+00
1.634170E+00	3.186150E+00	3.233350E+00
1.968480E+00	1.165770E+00	3.013080E+00
2.080520E+00	1.148830E+00	3.089400E+00
1.740330E+00	3.273520E+00	3.279410E+00
2.232400E+00	1.155830E+00	3.120590E+00
2.360240E+00	1.148030E+00	3.126270E+00
2.329690E+00	1.134210E+00	3.182720E+00
2.393690E+00	1.120560E+00	3.227850E+00
1.852080E+00	3.340070E+00	3.300540E+00
1.937870E+00	3.374290E+00	3.321090E+00
1.905260E+00	3.350280E+00	3.256390E+00
2.471070E+00	1.135600E+00	3.189250E+00
1.974860E+00	3.369480E+00	3.230330E+00
1.998780E+00	3.397330E+00	3.315410E+00
2.566470E+00	1.116680E+00	3.179580E+00
2.082910E+00	3.430420E+00	3.289900E+00
2.638190E+00	1.108500E+00	3.149460E+00
2.706100E+00	1.075390E+00	3.207520E+00
2.202720E+00	3.466440E+00	3.321770E+00
2.278490E+00	3.488580E+00	3.363350E+00
2.260400E+00	3.472850E+00	3.276010E+00
2.798380E+00	1.060630E+00	3.183380E+00
2.352290E+00	3.492610E+00	3.334250E+00
2.901960E+00	1.061170E+00	3.175500E+00
2.878460E+00	1.025780E+00	3.234420E+00
2.927530E+00	1.030850E+00	3.230910E+00
2.467740E+00	3.493310E+00	3.356430E+00
2.988530E+00	1.055710E+00	3.221080E+00
2.557650E+00	3.491800E+00	3.360850E+00
3.098780E+00	1.127300E+00	3.260680E+00
2.649490E+00	3.490920E+00	3.358960E+00
3.189550E+00	1.235120E+00	3.258380E+00
2.751560E+00	3.480190E+00	3.361420E+00
3.301220E+00	1.329960E+00	3.261980E+00
2.816310E+00	3.471000E+00	3.410190E+00
2.815430E+00	3.455680E+00	3.353610E+00
3.330860E+00	1.428740E+00	3.273920E+00
3.345970E+00	1.409670E+00	3.320100E+00
2.854200E+00	3.463500E+00	3.429330E+00
2.892270E+00	3.439670E+00	3.389960E+00
3.488770E+00	1.522840E+00	3.318650E+00
3.390130E+00	1.459020E+00	3.324990E+00
2.971040E+00	3.398990E+00	3.396080E+00
3.504140E+00	1.635800E+00	3.324030E+00
3.532000E+00	1.578950E+00	3.369940E+00
3.033710E+00	3.344310E+00	3.383980E+00
3.089740E+00	3.326200E+00	3.467500E+00
3.584550E+00	1.962870E+00	3.345170E+00
3.580920E+00	1.887630E+00	3.364980E+00
3.552160E+00	1.821050E+00	3.352810E+00
3.563230E+00	1.705770E+00	3.336850E+00
3.549980E+00	1.626780E+00	3.389100E+00
3.149200E+00	3.260790E+00	3.432770E+00
3.191020E+00	3.227680E+00	3.413320E+00
3.662380E+00	2.174970E+00	3.342390E+00
3.634120E+00	2.095520E+00	3.400670E+00
3.613320E+00	2.035600E+00	3.352040E+00
3.222770E+00	3.214870E+00	3.398050E+00
3.270730E+00	3.197500E+00	3.456710E+00
3.332310E+00	3.170200E+00	3.387950E+00
3.344120E+00	3.169120E+00	3.497420E+00
3.734880E+00	2.384800E+00	3.368240E+00
3.717880E+00	2.318450E+00	3.428790E+00
3.700800E+00	2.249820E+00	3.382840E+00
3.407200E+00	3.154260E+00	3.435440E+00
3.456490E+00	3.138630E+00	3.377310E+00
3.486040E+00	3.133620E+00	3.476150E+00
3.699780E+00	2.720050E+00	3.392990E+00
3.701480E+00	2.655540E+00	3.472140E+00
3.713750E+00	2.583350E+00	3.435360E+00
3.737650E+00	2.514030E+00	3.404980E+00
3.744020E+00	2.444440E+00	3.387670E+00
3.541850E+00	3.080780E+00	3.489360E+00
3.600240E+00	3.026590E+00	3.454270E+00
3.655000E+00	2.933050E+00	3.415020E+00
3.667400E+00	2.979940E+00	3.318810E+00
3.661630E+00	2.839600E+00	3.459810E+00
3.680190E+00	2.781950E+00	3.430420E+00
1.054620E+00	2.324940E+00	3.292770E+00
1.093830E+00	2.377760E+00	3.293250E+00
1.063610E+00	2.330920E+00	3.261120E+00
1.040540E+00	2.277260E+00	3.264220E+00
1.157540E+00	2.462460E+00	3.283630E+00
1.205670E+00	2.588210E+00	3.322090E+00
1.194820E+00	2.516820E+00	3.231960E+00
1.098350E+00	2.346620E+00	3.204550E+00
1.050760E+00	2.187070E+00	3.121290E+00
1.033360E+00	2.204580E+00	3.205320E+00
1.011120E+00	2.028790E+00	3.071250E+00
1.002410E+00	2.070810E+00	3.172180E+00
9.785860E-01	1.876880E+00	3.041300E+00
9.612020E-01	1.916740E+00	3.139500E+00
9.679930E-01	1.734300E+00	3.033460E+00
9.423680E-01	1.771960E+00	3.126840E+00
9.725390E-01	1.617530E+00	3.039340E+00
9.248770E-01	1.618850E+00	3.147510E+00
9.839560E-01	1.554120E+00	3.051770E+00
9.600380E-01	1.549120E+00	3.107710E+00
9.905200E-01	1.493010E+00	3.097980E+00
1.254370E+00	2.660290E+00	3.256570E+00
1.136130E+00	1.393850E+00	2.975460E+00
1.053870E+00	1.414240E+00	3.073110E+00
1.202440E+00	1.315130E+00	3.017880E+00
1.129770E+00	1.335180E+00	3.069010E+00
1.243970E+00	1.268320E+00	3.059600E+00
1.186850E+00	1.274640E+00	3.116360E+00
1.271980E+00	1.226630E+00	3.125890E+00
1.387180E+00	2.891120E+00	3.357490E+00
1.431840E+00	2.940590E+00	3.380730E+00
1.407050E+00	2.916660E+00	3.306130E+00
1.343000E+00	2.813490E+00	3.311120E+00
1.404840E+00	1.168400E+00	3.127300E+00
1.559080E+00	1.143980E+00	3.155810E+00
1.554870E+00	3.125420E+00	3.412260E+00
1.608890E+00	3.182690E+00	3.443490E+00
1.580510E+00	3.155040E+00	3.362710E+00
1.506400E+00	3.037780E+00	3.351050E+00
1.690050E+00	1.138760E+00	3.125170E+00
1.848890E+00	1.121620E+00	3.185860E+00
1.666510E+00	3.228710E+00	3.372050E+00
1.988400E+00	1.133030E+00	3.157890E+00
2.122410E+00	1.130310E+00	3.184090E+00
2.089060E+00	1.105730E+00	3.260800E+00
2.219210E+00	1.110540E+00	3.287230E+00
1.751410E+00	3.298520E+00	3.414600E+00
1.826010E+00	3.346300E+00	3.450210E+00
1.809280E+00	3.330720E+00	3.369680E+00
2.332970E+00	1.114300E+00	3.260030E+00
2.398450E+00	1.102630E+00	3.285050E+00
1.889540E+00	3.368140E+00	3.402320E+00
2.469500E+00	1.096160E+00	3.329450E+00
2.001910E+00	3.411800E+00	3.424250E+00
2.563520E+00	1.082490E+00	3.295190E+00
2.105430E+00	3.452620E+00	3.439950E+00
2.180650E+00	3.475330E+00	3.481600E+00
2.165400E+00	3.464150E+00	3.395100E+00
2.642550E+00	1.075360E+00	3.258460E+00
2.742140E+00	1.020520E+00	3.312390E+00
2.250310E+00	3.489850E+00	3.449610E+00
2.830610E+00	1.006640E+00	3.287350E+00
2.799060E+00	9.916070E-01	3.337900E+00
2.842140E+00	9.803260E-01	3.353860E+00
2.353820E+00	3.505700E+00	3.453690E+00
2.934590E+00	9.963220E-01	3.311970E+00
2.466320E+00	3.502950E+00	3.464080E+00
3.053470E+00	1.041030E+00	3.310880E+00
3.018940E+00	1.001130E+00	3.370540E+00
3.079850E+00	1.036280E+00	3.383600E+00
2.561050E+00	3.507210E+00	3.478240E+00
3.107760E+00	1.086180E+00	3.317410E+00
3.111960E+00	1.071530E+00	3.358470E+00
2.651380E+00	3.509390E+00	3.487010E+00
3.187070E+00	1.195440E+00	3.338970E+00
3.151080E+00	1.122260E+00	3.354270E+00
2.746400E+00	3.504070E+00	3.492050E+00
3.283860E+00	1.274020E+00	3.391470E+00
2.837950E+00	3.477800E+00	3.501950E+00
3.386100E+00	1.398670E+00	3.400430E+00
2.900750E+00	3.479520E+00	3.557850E+00
2.899760E+00	3.467890E+00	3.493730E+00
3.461610E+00	1.451790E+00	3.381520E+00
3.472770E+00	1.434030E+00	3.433400E+00
2.928200E+00	3.471640E+00	3.549810E+00
2.964130E+00	3.433940E+00	3.536440E+00
3.589510E+00	1.534730E+00	3.441710E+00
3.516590E+00	1.474060E+00	3.434520E+00
3.032230E+00	3.361310E+00	3.506900E+00
3.083230E+00	3.328120E+00	3.578390E+00
3.610720E+00	1.917170E+00	3.417130E+00
3.611320E+00	1.841800E+00	3.426300E+00
3.620290E+00	1.744500E+00	3.436060E+00
3.614200E+00	1.648270E+00	3.452370E+00
3.661220E+00	1.688500E+00	3.492840E+00
3.127400E+00	3.284410E+00	3.554570E+00
3.172170E+00	3.237380E+00	3.543940E+00
3.206900E+00	3.222940E+00	3.472040E+00
3.228630E+00	3.209270E+00	3.579260E+00
3.672400E+00	2.169040E+00	3.470620E+00
3.645490E+00	2.087330E+00	3.490960E+00
3.635040E+00	1.998190E+00	3.454730E+00
3.640600E+00	1.888590E+00	3.496040E+00
3.643340E+00	1.792580E+00	3.504530E+00
3.655400E+00	1.731030E+00	3.498680E+00
3.292690E+00	3.179400E+00	3.559550E+00
3.347030E+00	3.165750E+00	3.600790E+00
3.733030E+00	2.382690E+00	3.475040E+00
3.712280E+00	2.307870E+00	3.550170E+00
3.701740E+00	2.248710E+00	3.489960E+00
3.416310E+00	3.156990E+00	3.540630E+00
3.479420E+00	3.140640E+00	3.596330E+00
3.687950E+00	2.727060E+00	3.515640E+00
3.694080E+00	2.660500E+00	3.601060E+00
3.707430E+00	2.587510E+00	3.561020E+00
3.730540E+00	2.520470E+00	3.523950E+00
3.739060E+00	2.452740E+00	3.499770E+00
3.526270E+00	3.103650E+00	3.564500E+00
3.596800E+00	3.051430E+00	3.594070E+00
3.636980E+00	2.960440E+00	3.563930E+00
3.647540E+00	2.865330E+00	3.557100E+00
3.667610E+00	2.795890E+00	3.542950E+00
1.163240E+00	2.566740E+00	3.487610E+00
1.211430E+00	2.652980E+00	3.501840E+00
1.174540E+00	2.565960E+00	3.444500E+00
1.159670E+00	2.487970E+00	3.368350E+00
1.140200E+00	2.477880E+00	3.454520E+00
1.052100E+00	2.316110E+00	3.362060E+00
1.000470E+00	2.137620E+00	3.274290E+00
9.915090E-01	2.141120E+00	3.367810E+00
9.500030E-01	1.960940E+00	3.236500E+00
9.489830E-01	2.001570E+00	3.332340E+00
9.172970E-01	1.810470E+00	3.219330E+00
9.028010E-01	1.851440E+00	3.310800E+00
8.995850E-01	1.682870E+00	3.213470E+00
8.770630E-01	1.693910E+00	3.322460E+00
8.952350E-01	1.613690E+00	3.220780E+00
8.801280E-01	1.611920E+00	3.278050E+00
8.937820E-01	1.551760E+00	3.261520E+00
1.215840E+00	2.630040E+00	3.414110E+00
1.274660E+00	2.729750E+00	3.466720E+00
9.387220E-01	1.470330E+00	3.222410E+00
9.931490E-01	1.423130E+00	3.167620E+00
9.779710E-01	1.397270E+00	3.231230E+00
1.023270E+00	1.357140E+00	3.212900E+00
1.327980E+00	2.817870E+00	3.468830E+00
1.385980E+00	2.913650E+00	3.508860E+00
1.372600E+00	2.877640E+00	3.413380E+00
1.291640E+00	2.733870E+00	3.382510E+00
1.103070E+00	1.306110E+00	3.172460E+00
1.192320E+00	1.211900E+00	3.256860E+00
1.299410E+00	1.177720E+00	3.211970E+00
1.289060E+00	1.161410E+00	3.277740E+00
1.375640E+00	1.130900E+00	3.270640E+00
1.523620E+00	3.100690E+00	3.577450E+00
1.566210E+00	3.159250E+00	3.569080E+00
1.538710E+00	3.104560E+00	3.486700E+00
1.463340E+00	2.979370E+00	3.452400E+00
1.479280E+00	3.013880E+00	3.547110E+00
1.642820E+00	1.118530E+00	3.228150E+00
1.538760E+00	1.112730E+00	3.268010E+00
1.661890E+00	1.095170E+00	3.297570E+00
1.619770E+00	3.210770E+00	3.618900E+00
1.680590E+00	3.261410E+00	3.591870E+00
1.616540E+00	3.200710E+00	3.531750E+00
1.765930E+00	1.091610E+00	3.277640E+00
1.692810E+00	3.260200E+00	3.492860E+00
1.737370E+00	3.308240E+00	3.576900E+00
1.976280E+00	1.084890E+00	3.317360E+00
2.135020E+00	1.080980E+00	3.352430E+00
2.244310E+00	1.072670E+00	3.427070E+00
1.782850E+00	3.330360E+00	3.517430E+00
2.347380E+00	1.078800E+00	3.386520E+00
2.396730E+00	1.090710E+00	3.330360E+00
1.900240E+00	3.389290E+00	3.540700E+00
2.431580E+00	1.078130E+00	3.400360E+00
2.504160E+00	1.061600E+00	3.462690E+00
2.011270E+00	3.435870E+00	3.560790E+00
2.080650E+00	3.464650E+00	3.584090E+00
2.065840E+00	3.448410E+00	3.510330E+00
2.570390E+00	1.048930E+00	3.419690E+00
2.136700E+00	3.472970E+00	3.540780E+00
2.645830E+00	1.039530E+00	3.376410E+00
2.720880E+00	9.927130E-01	3.445490E+00
2.234310E+00	3.507770E+00	3.585240E+00
2.791400E+00	9.771580E-01	3.400100E+00
2.875340E+00	9.546140E-01	3.442050E+00
2.340360E+00	3.519860E+00	3.557590E+00
2.966000E+00	9.725320E-01	3.420490E+00
2.934980E+00	9.510660E-01	3.469080E+00
2.987470E+00	9.620460E-01	3.502920E+00
2.459280E+00	3.517050E+00	3.570980E+00
3.057910E+00	1.004540E+00	3.457080E+00
2.558130E+00	3.520620E+00	3.590300E+00
3.155120E+00	1.088140E+00	3.442950E+00
2.651380E+00	3.523010E+00	3.605950E+00
3.214030E+00	1.200660E+00	3.426000E+00
3.231610E+00	1.188810E+00	3.510010E+00
2.741310E+00	3.518000E+00	3.615310E+00
3.262630E+00	1.248540E+00	3.446470E+00
3.259630E+00	1.235550E+00	3.481900E+00
2.820780E+00	3.495740E+00	3.622070E+00
3.392450E+00	1.323690E+00	3.527920E+00
3.303450E+00	1.261570E+00	3.476860E+00
2.887570E+00	3.487370E+00	3.626470E+00
3.498600E+00	1.427380E+00	3.514300E+00
2.935620E+00	3.471550E+00	3.612730E+00
2.982500E+00	3.431960E+00	3.682460E+00
3.571740E+00	1.472550E+00	3.502050E+00
3.576420E+00	1.458090E+00	3.550080E+00
3.044020E+00	3.357600E+00	3.651950E+00
3.085940E+00	3.325440E+00	3.640540E+00
3.663680E+00	1.645750E+00	3.526300E+00
3.632080E+00	1.587210E+00	3.537820E+00
3.650560E+00	1.480840E+00	3.556050E+00
3.110690E+00	3.297570E+00	3.628250E+00
3.155190E+00	3.245300E+00	3.657350E+00
3.224000E+00	3.216570E+00	3.696900E+00
3.657850E+00	2.122680E+00	3.556980E+00
3.651570E+00	2.045560E+00	3.560380E+00
3.651590E+00	1.953240E+00	3.576950E+00
3.677920E+00	1.833390E+00	3.603120E+00
3.671480E+00	1.910430E+00	3.627220E+00
3.686310E+00	1.702570E+00	3.566520E+00
3.677340E+00	1.622950E+00	3.585000E+00
3.282310E+00	3.181860E+00	3.652200E+00
3.346470E+00	3.178530E+00	3.696940E+00
3.733230E+00	2.394420E+00	3.604510E+00
3.718350E+00	2.304290E+00	3.676340E+00
3.699190E+00	2.201810E+00	3.608460E+00
3.670620E+00	2.093220E+00	3.636790E+00
3.676030E+00	2.009070E+00	3.637000E+00
3.673310E+00	1.950600E+00	3.644310E+00
3.415460E+00	3.159860E+00	3.647390E+00
3.478000E+00	3.152490E+00	3.690240E+00
3.676120E+00	2.740530E+00	3.649160E+00
3.687770E+00	2.662480E+00	3.723390E+00
3.709850E+00	2.595190E+00	3.677220E+00
3.734670E+00	2.520960E+00	3.644050E+00
3.738330E+00	2.467320E+00	3.590280E+00
3.537210E+00	3.107610E+00	3.671860E+00
3.609380E+00	3.075320E+00	3.699120E+00
3.626090E+00	3.034940E+00	3.666870E+00
3.635510E+00	2.977750E+00	3.669770E+00
3.646270E+00	2.880770E+00	3.698290E+00
3.647350E+00	2.940290E+00	3.719630E+00
3.658070E+00	2.814030E+00	3.633590E+00
3.632910E+00	3.023080E+00	3.722460E+00
3.643670E+00	2.974200E+00	3.732570E+00
1.172750E+00	2.650560E+00	3.683700E+00
1.215960E+00	2.707370E+00	3.663880E+00
1.172720E+00	2.642260E+00	3.628310E+00
1.146310E+00	2.557770E+00	3.553840E+00
1.131150E+00	2.564690E+00	3.652690E+00
1.072480E+00	2.378800E+00	3.501040E+00
1.086740E+00	2.429140E+00	3.608140E+00
1.003860E+00	2.210180E+00	3.457300E+00
1.007630E+00	2.270900E+00	3.562560E+00
9.572700E-01	2.046240E+00	3.429080E+00
9.626520E-01	2.103370E+00	3.527380E+00
9.073290E-01	1.896620E+00	3.405640E+00
9.108230E-01	1.945250E+00	3.502430E+00
8.811620E-01	1.768820E+00	3.390580E+00
8.734400E-01	1.790480E+00	3.502310E+00
8.695510E-01	1.698490E+00	3.393900E+00
8.653150E-01	1.705360E+00	3.448180E+00
8.603460E-01	1.637490E+00	3.432570E+00
1.222950E+00	2.699790E+00	3.595180E+00
1.278210E+00	2.814080E+00	3.674190E+00
8.761940E-01	1.539620E+00	3.394700E+00
9.003840E-01	1.484620E+00	3.326910E+00
9.014750E-01	1.464840E+00	3.396290E+00
9.264880E-01	1.419530E+00	3.371350E+00
1.302280E+00	2.813810E+00	3.556830E+00
1.336820E+00	2.894740E+00	3.635700E+00
9.816570E-01	1.355720E+00	3.321760E+00
1.073220E+00	1.270780E+00	3.305750E+00
1.038000E+00	1.271760E+00	3.442080E+00
1.134370E+00	1.217640E+00	3.340420E+00
1.107800E+00	1.223130E+00	3.399930E+00
1.183510E+00	1.182110E+00	3.399270E+00
1.383640E+00	2.937270E+00	3.650880E+00
1.430150E+00	2.976290E+00	3.669150E+00
1.402810E+00	2.945220E+00	3.601730E+00
1.306560E+00	1.133910E+00	3.370260E+00
1.473770E+00	1.086090E+00	3.381410E+00
1.408490E+00	1.068270E+00	3.499830E+00
1.557630E+00	1.051460E+00	3.482680E+00
1.556630E+00	3.151460E+00	3.646780E+00
1.493680E+00	3.051770E+00	3.650040E+00
1.694150E+00	1.060920E+00	3.403850E+00
1.676700E+00	3.262670E+00	3.682870E+00
1.618570E+00	3.209420E+00	3.712530E+00
1.858360E+00	1.060690E+00	3.380190E+00
1.874470E+00	1.035190E+00	3.462540E+00
1.970670E+00	1.047960E+00	3.435870E+00
1.736910E+00	3.314420E+00	3.663930E+00
2.121320E+00	1.045350E+00	3.467250E+00
2.262170E+00	1.037970E+00	3.539340E+00
1.809240E+00	3.359460E+00	3.626160E+00
2.349720E+00	1.044980E+00	3.514270E+00
1.904130E+00	3.413200E+00	3.692930E+00
1.981560E+00	3.448340E+00	3.705420E+00
1.968800E+00	3.432280E+00	3.633720E+00
2.434270E+00	1.056910E+00	3.492350E+00
2.517690E+00	1.030390E+00	3.576300E+00
2.050280E+00	3.465410E+00	3.666020E+00
2.581580E+00	1.015980E+00	3.538850E+00
2.149510E+00	3.488540E+00	3.645010E+00
2.647020E+00	1.007050E+00	3.496560E+00
2.720180E+00	9.650710E-01	3.561640E+00
2.228310E+00	3.529330E+00	3.714370E+00
2.314650E+00	3.551950E+00	3.723710E+00
2.271020E+00	3.537030E+00	3.662200E+00
2.788790E+00	9.521360E-01	3.506470E+00
2.854530E+00	9.315030E-01	3.567300E+00
2.329830E+00	3.540070E+00	3.647100E+00
2.407920E+00	3.552150E+00	3.726190E+00
2.924560E+00	9.404630E-01	3.531640E+00
2.990090E+00	9.532170E-01	3.599680E+00
2.441800E+00	3.538470E+00	3.663130E+00
2.461460E+00	3.556370E+00	3.727330E+00
3.061810E+00	9.962310E-01	3.569440E+00
2.500160E+00	3.560390E+00	3.732970E+00
2.546580E+00	3.547780E+00	3.698960E+00
3.143620E+00	1.053580E+00	3.546710E+00
2.650110E+00	3.542090E+00	3.719460E+00
3.208030E+00	1.122290E+00	3.547140E+00
2.741840E+00	3.540590E+00	3.729480E+00
3.263510E+00	1.223720E+00	3.620850E+00
3.303720E+00	1.251170E+00	3.540310E+00
3.363730E+00	1.291160E+00	3.632260E+00
2.815300E+00	3.518920E+00	3.731940E+00
3.458820E+00	1.331310E+00	3.645470E+00
2.878760E+00	3.505770E+00	3.728530E+00
3.503810E+00	1.393220E+00	3.624690E+00
2.935680E+00	3.489440E+00	3.714360E+00
2.982600E+00	3.454590E+00	3.794170E+00
3.577640E+00	1.451130E+00	3.608870E+00
3.024670E+00	3.397080E+00	3.756670E+00
3.081550E+00	3.355990E+00	3.772920E+00
3.101590E+00	3.313440E+00	3.686480E+00
3.129260E+00	3.289070E+00	3.744550E+00
3.669060E+00	1.559360E+00	3.626900E+00
3.680150E+00	1.470630E+00	3.660980E+00
3.178040E+00	3.247870E+00	3.758250E+00
3.223390E+00	3.232510E+00	3.762250E+00
3.686790E+00	1.894010E+00	3.688980E+00
3.701920E+00	1.809690E+00	3.701510E+00
3.708260E+00	1.726260E+00	3.677970E+00
3.707540E+00	1.629640E+00	3.657550E+00
3.277360E+00	3.207100E+00	3.752300E+00
3.343110E+00	3.198730E+00	3.761390E+00
3.726250E+00	2.392920E+00	3.760790E+00
3.740920E+00	2.451090E+00	3.667900E+00
3.735810E+00	2.478910E+00	3.733260E+00
3.716130E+00	2.296600E+00	3.781430E+00
3.709590E+00	2.220850E+00	3.748170E+00
3.690370E+00	2.126450E+00	3.729490E+00
3.687560E+00	2.031110E+00	3.717850E+00
3.685070E+00	1.967120E+00	3.695090E+00
3.418560E+00	3.186140E+00	3.754430E+00
3.523370E+00	3.149380E+00	3.784130E+00
3.666340E+00	2.739120E+00	3.803280E+00
3.660340E+00	2.796790E+00	3.713920E+00
3.652420E+00	2.820060E+00	3.785020E+00
3.679990E+00	2.656260E+00	3.818230E+00
3.697580E+00	2.601860E+00	3.780290E+00
3.721720E+00	2.539860E+00	3.751030E+00
3.578690E+00	3.139520E+00	3.789610E+00
3.585580E+00	3.120370E+00	3.755800E+00
3.644750E+00	2.945200E+00	3.786620E+00
3.643150E+00	2.877950E+00	3.832630E+00
3.599340E+00	3.126310E+00	3.792900E+00
3.617330E+00	3.076730E+00	3.802840E+00
3.636580E+00	3.001520E+00	3.775670E+00
1.079370E+00	2.451810E+00	3.770680E+00
1.104200E+00	2.519470E+00	3.778140E+00
1.097300E+00	2.466670E+00	3.710290E+00
1.026350E+00	2.323890E+00	3.664250E+00
1.041550E+00	2.368850E+00	3.755290E+00
9.756980E-01	2.164370E+00	3.627670E+00
9.905910E-01	2.224100E+00	3.725480E+00
9.236260E-01	2.000960E+00	3.601190E+00
9.499380E-01	2.065390E+00	3.702010E+00
8.801650E-01	1.868670E+00	3.581640E+00
8.988940E-01	1.898340E+00	3.703830E+00
8.638220E-01	1.794820E+00	3.578150E+00
8.736020E-01	1.802950E+00	3.642200E+00
8.602790E-01	1.729750E+00	3.614030E+00
1.215220E+00	2.714900E+00	3.746200E+00
1.138290E+00	2.595850E+00	3.734540E+00
8.482820E-01	1.650970E+00	3.543750E+00
8.541780E-01	1.566520E+00	3.513470E+00
8.590600E-01	1.548880E+00	3.642190E+00
8.698630E-01	1.483380E+00	3.565790E+00
1.274950E+00	2.835270E+00	3.772290E+00
1.325500E+00	2.906550E+00	3.774340E+00
1.303650E+00	2.876200E+00	3.728810E+00
9.033540E-01	1.424760E+00	3.491510E+00
9.620220E-01	1.341470E+00	3.474920E+00
9.477640E-01	1.349530E+00	3.607990E+00
1.004320E+00	1.290210E+00	3.514530E+00
9.903970E-01	1.298290E+00	3.572290E+00
1.039640E+00	1.247060E+00	3.563650E+00
1.362590E+00	2.928940E+00	3.709060E+00
1.410320E+00	2.970330E+00	3.811690E+00
1.122490E+00	1.188270E+00	3.513170E+00
1.260530E+00	1.121140E+00	3.511390E+00
1.218570E+00	1.127410E+00	3.635450E+00
1.348360E+00	1.074280E+00	3.555060E+00
1.320620E+00	1.080000E+00	3.607900E+00
1.413810E+00	1.040330E+00	3.612400E+00
1.474550E+00	3.037270E+00	3.814300E+00
1.499580E+00	3.075260E+00	3.796580E+00
1.468700E+00	3.024810E+00	3.744710E+00
1.675910E+00	1.020520E+00	3.529820E+00
1.563250E+00	1.017080E+00	3.596870E+00
1.754040E+00	9.829300E-01	3.626400E+00
1.546390E+00	3.139160E+00	3.772890E+00
1.834530E+00	1.001810E+00	3.543500E+00
1.964520E+00	9.804630E-01	3.609750E+00
1.886800E+00	9.696840E-01	3.637810E+00
2.005790E+00	9.606710E-01	3.688450E+00
1.676030E+00	3.263400E+00	3.775780E+00
1.624110E+00	3.216790E+00	3.791340E+00
2.012880E+00	1.009000E+00	3.544030E+00
2.079260E+00	9.762970E-01	3.643040E+00
1.725210E+00	3.308780E+00	3.750370E+00
2.216460E+00	9.992860E-01	3.642270E+00
1.812930E+00	3.370890E+00	3.767550E+00
2.350740E+00	1.009730E+00	3.631480E+00
1.964610E+00	3.451960E+00	3.776980E+00
1.898720E+00	3.424580E+00	3.792020E+00
2.443040E+00	1.027240E+00	3.606850E+00
2.529510E+00	1.004500E+00	3.692320E+00
2.033080E+00	3.471290E+00	3.754240E+00
2.593510E+00	9.913920E-01	3.654730E+00
2.137090E+00	3.501280E+00	3.779680E+00
2.655220E+00	9.823260E-01	3.612740E+00
2.728050E+00	9.426820E-01	3.678370E+00
2.291820E+00	3.560480E+00	3.810190E+00
2.217550E+00	3.542910E+00	3.814160E+00
2.788160E+00	9.313810E-01	3.622240E+00
2.855850E+00	9.099210E-01	3.679480E+00
2.392190E+00	3.563600E+00	3.812400E+00
2.921680E+00	9.256170E-01	3.634230E+00
2.997000E+00	9.343310E-01	3.704410E+00
2.486090E+00	3.570830E+00	3.804970E+00
3.065880E+00	9.830020E-01	3.676400E+00
2.555770E+00	3.578690E+00	3.848580E+00
2.554740E+00	3.569240E+00	3.792090E+00
3.141370E+00	1.046030E+00	3.653220E+00
2.591140E+00	3.572780E+00	3.844340E+00
2.641240E+00	3.559200E+00	3.841360E+00
3.211820E+00	1.116570E+00	3.636460E+00
2.737690E+00	3.551970E+00	3.840820E+00
3.344920E+00	1.269960E+00	3.725640E+00
3.267550E+00	1.201650E+00	3.730700E+00
2.820050E+00	3.529890E+00	3.847980E+00
3.442210E+00	1.326470E+00	3.729460E+00
2.868370E+00	3.518440E+00	3.812240E+00
3.508920E+00	1.390800E+00	3.726050E+00
2.926770E+00	3.505300E+00	3.833820E+00
2.984970E+00	3.463230E+00	3.904250E+00
3.584500E+00	1.443180E+00	3.703540E+00
3.033790E+00	3.408650E+00	3.851190E+00
3.094760E+00	3.374750E+00	3.881700E+00
3.137760E+00	3.300960E+00	3.819960E+00
3.680800E+00	1.561600E+00	3.729020E+00
3.681250E+00	1.471250E+00	3.760580E+00
3.156310E+00	3.318350E+00	3.897740E+00
3.201390E+00	3.298990E+00	3.896710E+00
3.216070E+00	3.263080E+00	3.830320E+00
3.705250E+00	1.842520E+00	3.765230E+00
3.710950E+00	1.754280E+00	3.777870E+00
3.714200E+00	1.811570E+00	3.821150E+00
3.730180E+00	1.640930E+00	3.757360E+00
3.252150E+00	3.283730E+00	3.901810E+00
3.318200E+00	3.265080E+00	3.921330E+00
3.328710E+00	3.226730E+00	3.839110E+00
3.723760E+00	2.488510E+00	3.838800E+00
3.725720E+00	2.406960E+00	3.905270E+00
3.720580E+00	2.321350E+00	3.870770E+00
3.717130E+00	2.235470E+00	3.854410E+00
3.701820E+00	2.146290E+00	3.836380E+00
3.695400E+00	2.046940E+00	3.818950E+00
3.691270E+00	1.935120E+00	3.790670E+00
3.709500E+00	1.857130E+00	3.817040E+00
3.384490E+00	3.241890E+00	3.911840E+00
3.444250E+00	3.228070E+00	3.964160E+00
3.452170E+00	3.196980E+00	3.872200E+00
3.644810E+00	2.812400E+00	3.883830E+00
3.652350E+00	2.748110E+00	3.952900E+00
3.673010E+00	2.678280E+00	3.905360E+00
3.690000E+00	2.607630E+00	3.881140E+00
3.708510E+00	2.556220E+00	3.830040E+00
3.500390E+00	3.178900E+00	3.958720E+00
3.556920E+00	3.134720E+00	3.904470E+00
3.586500E+00	3.131150E+00	3.822760E+00
3.601060E+00	3.108040E+00	3.863040E+00
3.628290E+00	2.948010E+00	3.921390E+00
3.628650E+00	2.999720E+00	3.837150E+00
3.613480E+00	3.037690E+00	3.894760E+00
3.637650E+00	2.869540E+00	3.928850E+00
3.612100E+00	3.080010E+00	3.870120E+00
1.074300E+00	2.456560E+00	3.922280E+00
1.100760E+00	2.535660E+00	3.902590E+00
1.074440E+00	2.448520E+00	3.837220E+00
1.001090E+00	2.290000E+00	3.818050E+00
1.029380E+00	2.355750E+00	3.907470E+00
9.637010E-01	2.138080E+00	3.796470E+00
9.842320E-01	2.218700E+00	3.894140E+00
9.221280E-01	1.996700E+00	3.781810E+00
9.456840E-01	2.073620E+00	3.877820E+00
8.958200E-01	1.914410E+00	3.783620E+00
9.064770E-01	1.945270E+00	3.861830E+00
8.842430E-01	1.851540E+00	3.822590E+00
1.136980E+00	2.616230E+00	3.935860E+00
1.192340E+00	2.693560E+00	3.913420E+00
1.143090E+00	2.616620E+00	3.837860E+00
8.775160E-01	1.737360E+00	3.768970E+00
8.608840E-01	1.632980E+00	3.688520E+00
8.645840E-01	1.639940E+00	3.780520E+00
8.654880E-01	1.570250E+00	3.715610E+00
8.660430E-01	1.584770E+00	3.783440E+00
8.763410E-01	1.526070E+00	3.762510E+00
1.236490E+00	2.770280E+00	3.949220E+00
1.273520E+00	2.844960E+00	3.930540E+00
1.240510E+00	2.769730E+00	3.858080E+00
9.108860E-01	1.411030E+00	3.630790E+00
9.023060E-01	1.452700E+00	3.736750E+00
9.386850E-01	1.374980E+00	3.670020E+00
9.332070E-01	1.391100E+00	3.718180E+00
9.640660E-01	1.345010E+00	3.721460E+00
1.314520E+00	2.898060E+00	3.864620E+00
1.026380E+00	1.267040E+00	3.697520E+00
1.107230E+00	1.187420E+00	3.648020E+00
1.087910E+00	1.203440E+00	3.719890E+00
1.170200E+00	1.147720E+00	3.690750E+00
1.137520E+00	1.163350E+00	3.741610E+00
1.218540E+00	1.116300E+00	3.746620E+00
1.421060E+00	2.982080E+00	3.920440E+00
1.475490E+00	3.049560E+00	3.923370E+00
1.463100E+00	3.025280E+00	3.864990E+00
1.363650E+00	1.048150E+00	3.738110E+00
1.501510E+00	1.003000E+00	3.702510E+00
1.472950E+00	9.968510E-01	3.771660E+00
1.554810E+00	9.784970E-01	3.788660E+00
1.505760E+00	3.090520E+00	3.866230E+00
1.675110E+00	9.735460E-01	3.736230E+00
1.572510E+00	3.173780E+00	3.911380E+00
1.634670E+00	3.228230E+00	3.909550E+00
1.609420E+00	3.205360E+00	3.847390E+00
1.882610E+00	9.502150E-01	3.737590E+00
2.046780E+00	9.422030E-01	3.775910E+00
1.664600E+00	3.252880E+00	3.856300E+00
2.167060E+00	9.611770E-01	3.737740E+00
1.739580E+00	3.325110E+00	3.870130E+00
2.236370E+00	9.780790E-01	3.714870E+00
2.265180E+00	9.709890E-01	3.752760E+00
1.830130E+00	3.394440E+00	3.892590E+00
1.888700E+00	3.436230E+00	3.916160E+00
1.874180E+00	3.419200E+00	3.847920E+00
2.340640E+00	9.746090E-01	3.756310E+00
2.271630E+00	9.817040E-01	3.718960E+00
1.945010E+00	3.458080E+00	3.871220E+00
2.450490E+00	9.965730E-01	3.727380E+00
2.542000E+00	9.778830E-01	3.809130E+00
2.040090E+00	3.484850E+00	3.841900E+00
2.604600E+00	9.640460E-01	3.771770E+00
2.136570E+00	3.519990E+00	3.921850E+00
2.202950E+00	3.558700E+00	3.946040E+00
2.189470E+00	3.539780E+00	3.871910E+00
2.666630E+00	9.546060E-01	3.729340E+00
2.742490E+00	9.216950E-01	3.797910E+00
2.264000E+00	3.569970E+00	3.909060E+00
2.798930E+00	9.082160E-01	3.741980E+00
2.866390E+00	8.932110E-01	3.780160E+00
2.369880E+00	3.576590E+00	3.910360E+00
2.929100E+00	9.029630E-01	3.740310E+00
3.006130E+00	9.181230E-01	3.809970E+00
2.460020E+00	3.584740E+00	3.908430E+00
3.075450E+00	9.684430E-01	3.782290E+00
2.538530E+00	3.586680E+00	3.910630E+00
3.149850E+00	1.033550E+00	3.759760E+00
2.602340E+00	3.575280E+00	3.902990E+00
2.667820E+00	3.568360E+00	3.973500E+00
3.219010E+00	1.103220E+00	3.739610E+00
2.733850E+00	3.563180E+00	3.946880E+00
3.338750E+00	1.261150E+00	3.824590E+00
3.276720E+00	1.187290E+00	3.829500E+00
2.803210E+00	3.541240E+00	3.944430E+00
3.424680E+00	1.321640E+00	3.821450E+00
2.862380E+00	3.527610E+00	3.943870E+00
2.885060E+00	3.521700E+00	3.887580E+00
2.933450E+00	3.520300E+00	3.971400E+00
3.504950E+00	1.400920E+00	3.833930E+00
2.992800E+00	3.477030E+00	3.980310E+00
3.588900E+00	1.445990E+00	3.793630E+00
3.046160E+00	3.437140E+00	3.962030E+00
3.129790E+00	3.395860E+00	3.976100E+00
3.684220E+00	1.569690E+00	3.862440E+00
3.674430E+00	1.468870E+00	3.822410E+00
3.177510E+00	3.386020E+00	4.006610E+00
3.199000E+00	3.338230E+00	3.952870E+00
3.718600E+00	1.764400E+00	3.853640E+00
3.744170E+00	1.670420E+00	3.850570E+00
3.737120E+00	1.628890E+00	3.890690E+00
3.227410E+00	3.382550E+00	4.017230E+00
3.281060E+00	3.359850E+00	4.036580E+00
3.277150E+00	3.315790E+00	3.975870E+00
3.719990E+00	2.493030E+00	3.991580E+00
3.711260E+00	2.545840E+00	3.902310E+00
3.695940E+00	2.581660E+00	3.977350E+00
3.721990E+00	2.403360E+00	4.005900E+00
3.727120E+00	2.334450E+00	3.975860E+00
3.730870E+00	2.251910E+00	3.954970E+00
3.720600E+00	2.162840E+00	3.938370E+00
3.711650E+00	2.069980E+00	3.920930E+00
3.713720E+00	1.970030E+00	3.909600E+00
3.719700E+00	1.842550E+00	3.892300E+00
3.730830E+00	1.734940E+00	3.913460E+00
3.751000E+00	1.664330E+00	3.908930E+00
3.327970E+00	3.327350E+00	4.028310E+00
3.371710E+00	3.283050E+00	3.982090E+00
3.442000E+00	3.258020E+00	4.043260E+00
3.633220E+00	2.827380E+00	4.013030E+00
3.637110E+00	2.759490E+00	4.093090E+00
3.660110E+00	2.687140E+00	4.021670E+00
3.678510E+00	2.636400E+00	3.963810E+00
3.501010E+00	3.203290E+00	4.035260E+00
3.559940E+00	3.149070E+00	4.017380E+00
3.594960E+00	3.049020E+00	4.009980E+00
3.601150E+00	3.085520E+00	3.910000E+00
3.622840E+00	2.949930E+00	4.066930E+00
3.634280E+00	2.894960E+00	4.000380E+00
1.103180E+00	2.530460E+00	3.983800E+00
1.066450E+00	2.418650E+00	3.981550E+00
1.024580E+00	2.312550E+00	3.995050E+00
9.866240E-01	2.167610E+00	3.986140E+00
9.500860E-01	2.023060E+00	3.973870E+00
9.166210E-01	1.878260E+00	3.976510E+00
8.833310E-01	1.789910E+00	3.884300E+00
9.031870E-01	1.787190E+00	3.958840E+00
8.925470E-01	1.728300E+00	3.925870E+00
1.188210E+00	2.688240E+00	3.992920E+00
1.135250E+00	2.614130E+00	3.991940E+00
8.810280E-01	1.630920E+00	3.898180E+00
8.817410E-01	1.540010E+00	3.871980E+00
8.911570E-01	1.485180E+00	3.841860E+00
9.164370E-01	1.497130E+00	3.931810E+00
9.373510E-01	1.440390E+00	3.914830E+00
1.267540E+00	2.836110E+00	3.993270E+00
1.239320E+00	2.775480E+00	4.018610E+00
9.521830E-01	1.372790E+00	3.829700E+00
9.925150E-01	1.313320E+00	3.801490E+00
1.005810E+00	1.322810E+00	3.897800E+00
1.038280E+00	1.264050E+00	3.854280E+00
1.339160E+00	2.918810E+00	3.998490E+00
1.086030E+00	1.201530E+00	3.799730E+00
1.173760E+00	1.137010E+00	3.852270E+00
1.276250E+00	1.081040E+00	3.829510E+00
1.288860E+00	1.087860E+00	3.941140E+00
1.376160E+00	1.034580E+00	3.883080E+00
1.464010E+00	3.035120E+00	3.981040E+00
1.427630E+00	2.989600E+00	4.006170E+00
1.500140E+00	9.894070E-01	3.874360E+00
1.680490E+00	9.592500E-01	3.873950E+00
1.514970E+00	3.112140E+00	3.993030E+00
1.825930E+00	9.376580E-01	3.842750E+00
1.821580E+00	9.386820E-01	3.926590E+00
1.927520E+00	9.331310E-01	3.931940E+00
1.631800E+00	3.228940E+00	3.986070E+00
1.578940E+00	3.184270E+00	4.008410E+00
2.015080E+00	9.345620E-01	3.869680E+00
1.683340E+00	3.277300E+00	3.947940E+00
2.171880E+00	9.410700E-01	3.854820E+00
1.749420E+00	3.342890E+00	4.014960E+00
1.816790E+00	3.396940E+00	4.035530E+00
1.798460E+00	3.377440E+00	3.960990E+00
2.279800E+00	9.584810E-01	3.827370E+00
1.865090E+00	3.429500E+00	3.993550E+00
2.379480E+00	9.564510E-01	3.880140E+00
1.941100E+00	3.471030E+00	3.976410E+00
2.473400E+00	9.742040E-01	3.862930E+00
2.563530E+00	9.647970E-01	3.910880E+00
2.032330E+00	3.495250E+00	3.950020E+00
2.617760E+00	9.520140E-01	3.892000E+00
2.186230E+00	3.563360E+00	4.024380E+00
2.114860E+00	3.529190E+00	4.036070E+00
2.685090E+00	9.386130E-01	3.855910E+00
2.753900E+00	9.133790E-01	3.888870E+00
2.263990E+00	3.582050E+00	4.019710E+00
2.829360E+00	8.909100E-01	3.898220E+00
2.356930E+00	3.586560E+00	4.015510E+00
2.933190E+00	8.904110E-01	3.852880E+00
2.441650E+00	3.596730E+00	4.008450E+00
2.521080E+00	3.596470E+00	4.005220E+00
3.160330E+00	1.026220E+00	3.869770E+00
3.082860E+00	9.502610E-01	3.884290E+00
2.599900E+00	3.578800E+00	4.000450E+00
2.663720E+00	3.568230E+00	4.081110E+00
3.231730E+00	1.098400E+00	3.844310E+00
2.736420E+00	3.561910E+00	4.058370E+00
3.337910E+00	1.241170E+00	3.927460E+00
3.283790E+00	1.168670E+00	3.907960E+00
2.788970E+00	3.549500E+00	4.019040E+00
3.412910E+00	1.316340E+00	3.916760E+00
2.854730E+00	3.530910E+00	4.041240E+00
2.929060E+00	3.529070E+00	4.110460E+00
3.485680E+00	1.360520E+00	3.902920E+00
3.014620E+00	3.488990E+00	4.071010E+00
3.535320E+00	1.454650E+00	3.961970E+00
[truncated: 10,719 more rows]
