# Supplementary material for: A New MRI-Based Model of Heart Function with Coupled Hemodynamics and Application to Normal and Diseased Canine Left Ventricles
Source: Front Bioeng Biotechnol. 2015 Sep 23;3:140. doi: 10.3389/fbioe.2015.00140 (PMC4585083; doi:10.3389/fbioe.2015.00140)
Supplement: Supplementary file 5 [file Data_Sheet_5.ZIP › Case2_Normal_LBBB_Systole/nodes/case2_systole_time_0.4500.csv]

3.197110E+00	2.058620E+00	1.215940E+00
3.219780E+00	2.103910E+00	1.206990E+00
3.235320E+00	2.066720E+00	1.211740E+00
3.234210E+00	2.024670E+00	1.229990E+00
3.269210E+00	2.153500E+00	1.186730E+00
3.298240E+00	2.201790E+00	1.177160E+00
3.313680E+00	2.168840E+00	1.203790E+00
3.306600E+00	2.103060E+00	1.246050E+00
3.386830E+00	2.056870E+00	1.310000E+00
3.317060E+00	2.017040E+00	1.319510E+00
3.418650E+00	2.028750E+00	1.389590E+00
3.374380E+00	2.201590E+00	1.230610E+00
3.416620E+00	2.137060E+00	1.321110E+00
3.450950E+00	2.083340E+00	1.368770E+00
2.904210E+00	2.240660E+00	1.225730E+00
2.930230E+00	2.321030E+00	1.225970E+00
2.966910E+00	2.282100E+00	1.219300E+00
2.978000E+00	2.232040E+00	1.218440E+00
2.988470E+00	2.394830E+00	1.224030E+00
3.013180E+00	2.460140E+00	1.242400E+00
3.049260E+00	2.421160E+00	1.218890E+00
3.093120E+00	2.327960E+00	1.197940E+00
3.201590E+00	2.185750E+00	1.168520E+00
3.056800E+00	2.185190E+00	1.208930E+00
3.123090E+00	2.052340E+00	1.244280E+00
3.230140E+00	1.955880E+00	1.324270E+00
3.105040E+00	1.955170E+00	1.361350E+00
3.271240E+00	1.938810E+00	1.488340E+00
3.179800E+00	1.905320E+00	1.484700E+00
3.253920E+00	1.925300E+00	1.568620E+00
3.126110E+00	2.475580E+00	1.231390E+00
3.295410E+00	2.454150E+00	1.240510E+00
3.310530E+00	2.300110E+00	1.197440E+00
3.343310E+00	1.979990E+00	1.442990E+00
3.354380E+00	1.954420E+00	1.607330E+00
3.386120E+00	2.402950E+00	1.283090E+00
3.393810E+00	2.472110E+00	1.316540E+00
3.431160E+00	2.316490E+00	1.294390E+00
3.465120E+00	2.222240E+00	1.347090E+00
3.482740E+00	2.149580E+00	1.411880E+00
3.478110E+00	2.094560E+00	1.485460E+00
3.422300E+00	2.029060E+00	1.543770E+00
3.465480E+00	2.439350E+00	1.367380E+00
3.501340E+00	2.317960E+00	1.408760E+00
3.511890E+00	2.217190E+00	1.472790E+00
3.504100E+00	2.156290E+00	1.502670E+00
2.592720E+00	2.569880E+00	1.373470E+00
2.623060E+00	2.621040E+00	1.381400E+00
2.641730E+00	2.576590E+00	1.358300E+00
2.714990E+00	2.530710E+00	1.342100E+00
2.594190E+00	2.509540E+00	1.372650E+00
2.737190E+00	2.397520E+00	1.302320E+00
2.608070E+00	2.399030E+00	1.358690E+00
2.791110E+00	2.243030E+00	1.255350E+00
2.638970E+00	2.266620E+00	1.360560E+00
2.780030E+00	2.112390E+00	1.343010E+00
2.679890E+00	2.143710E+00	1.406850E+00
2.832230E+00	2.027090E+00	1.344340E+00
2.737930E+00	2.008020E+00	1.439160E+00
2.842280E+00	1.967210E+00	1.433770E+00
2.720610E+00	2.641990E+00	1.373420E+00
2.881990E+00	2.646970E+00	1.321090E+00
2.841680E+00	2.513030E+00	1.288470E+00
2.893580E+00	2.417960E+00	1.246330E+00
2.916170E+00	2.130780E+00	1.266820E+00
2.960230E+00	1.982730E+00	1.358010E+00
3.033920E+00	1.907190E+00	1.480490E+00
2.915050E+00	1.922240E+00	1.491500E+00
3.084820E+00	1.884720E+00	1.622290E+00
2.956050E+00	1.876340E+00	1.609660E+00
3.122030E+00	1.833620E+00	1.707960E+00
3.004970E+00	1.803280E+00	1.734960E+00
3.095380E+00	1.805860E+00	1.806460E+00
3.030590E+00	2.557790E+00	1.282560E+00
3.085770E+00	2.699100E+00	1.337320E+00
3.223820E+00	1.916630E+00	1.685050E+00
3.187650E+00	1.853740E+00	1.812170E+00
3.192500E+00	2.654320E+00	1.315020E+00
3.247860E+00	2.735360E+00	1.359950E+00
3.242280E+00	2.569890E+00	1.270910E+00
3.326520E+00	1.937430E+00	1.731920E+00
3.304240E+00	1.932510E+00	1.864600E+00
3.322120E+00	2.669020E+00	1.346920E+00
3.370900E+00	2.747340E+00	1.426290E+00
3.411060E+00	2.563430E+00	1.346210E+00
3.495850E+00	2.077590E+00	1.601620E+00
3.467340E+00	2.023600E+00	1.696250E+00
3.404190E+00	1.966240E+00	1.775800E+00
3.440950E+00	2.685340E+00	1.415410E+00
3.464240E+00	2.746180E+00	1.483860E+00
3.493700E+00	2.628100E+00	1.453000E+00
3.503060E+00	2.530370E+00	1.470770E+00
3.529420E+00	2.414500E+00	1.497140E+00
3.553650E+00	2.295950E+00	1.547710E+00
3.538540E+00	2.172000E+00	1.631000E+00
3.560860E+00	2.261940E+00	1.655490E+00
3.519360E+00	2.084740E+00	1.685670E+00
3.496990E+00	2.693240E+00	1.505740E+00
3.541710E+00	2.625980E+00	1.587440E+00
3.547080E+00	2.498980E+00	1.608690E+00
3.557620E+00	2.393740E+00	1.632290E+00
3.570610E+00	2.315480E+00	1.664000E+00
2.308840E+00	2.615760E+00	1.543220E+00
2.340900E+00	2.683490E+00	1.539130E+00
2.360850E+00	2.619720E+00	1.511850E+00
2.401870E+00	2.546270E+00	1.492210E+00
2.312670E+00	2.545230E+00	1.545990E+00
2.425960E+00	2.419260E+00	1.479220E+00
2.334820E+00	2.424860E+00	1.541680E+00
2.443930E+00	2.286580E+00	1.483020E+00
2.357890E+00	2.298400E+00	1.537670E+00
2.478160E+00	2.163200E+00	1.522160E+00
2.396550E+00	2.175710E+00	1.578450E+00
2.516150E+00	2.042350E+00	1.546360E+00
2.432760E+00	2.053580E+00	1.607620E+00
2.570140E+00	1.966250E+00	1.594320E+00
2.491690E+00	1.935400E+00	1.681520E+00
2.593970E+00	1.887040E+00	1.689660E+00
2.404550E+00	2.759930E+00	1.534690E+00
2.454340E+00	2.841870E+00	1.544310E+00
2.466080E+00	2.777130E+00	1.514770E+00
2.460850E+00	2.687760E+00	1.487620E+00
2.532010E+00	2.565310E+00	1.421270E+00
2.515570E+00	2.407300E+00	1.416170E+00
2.527210E+00	2.272900E+00	1.413430E+00
2.563910E+00	2.151350E+00	1.457910E+00
2.610080E+00	2.030910E+00	1.491340E+00
2.673890E+00	1.941380E+00	1.594610E+00
2.730130E+00	1.893670E+00	1.642390E+00
2.685970E+00	1.862980E+00	1.705220E+00
2.751840E+00	1.849940E+00	1.686720E+00
2.538590E+00	2.796140E+00	1.500030E+00
2.551140E+00	2.863120E+00	1.529930E+00
2.652230E+00	2.728670E+00	1.434690E+00
2.808940E+00	1.902290E+00	1.587690E+00
2.890210E+00	1.823270E+00	1.699000E+00
2.806020E+00	1.816310E+00	1.706380E+00
2.925970E+00	1.781670E+00	1.761610E+00
2.860520E+00	1.768680E+00	1.801890E+00
2.945330E+00	1.766140E+00	1.828680E+00
2.640100E+00	2.854680E+00	1.506400E+00
2.794910E+00	2.840070E+00	1.493420E+00
2.787400E+00	2.779540E+00	1.441450E+00
2.817620E+00	2.733050E+00	1.394730E+00
3.137010E+00	1.812420E+00	1.915200E+00
3.016930E+00	1.774830E+00	1.929580E+00
3.097230E+00	1.785040E+00	2.021240E+00
2.883390E+00	2.810010E+00	1.439450E+00
2.904160E+00	2.859390E+00	1.489540E+00
2.997170E+00	2.770090E+00	1.399810E+00
3.249850E+00	1.839510E+00	1.929420E+00
3.192400E+00	1.806400E+00	2.028540E+00
3.000400E+00	2.855240E+00	1.487790E+00
3.174170E+00	2.845860E+00	1.486220E+00
3.164550E+00	2.775040E+00	1.403660E+00
3.306020E+00	1.886410E+00	1.964990E+00
3.294640E+00	1.854590E+00	2.070700E+00
3.298040E+00	2.811660E+00	1.449800E+00
3.288870E+00	2.861440E+00	1.515940E+00
3.480610E+00	1.999020E+00	1.831600E+00
3.445740E+00	1.959970E+00	1.925100E+00
3.374900E+00	1.908150E+00	1.997060E+00
3.358010E+00	2.852880E+00	1.554030E+00
3.420770E+00	2.800840E+00	1.525980E+00
3.575830E+00	2.264650E+00	1.764150E+00
3.559780E+00	2.175310E+00	1.830870E+00
3.517700E+00	2.082030E+00	1.836160E+00
3.505750E+00	1.997470E+00	1.915340E+00
3.517730E+00	2.751860E+00	1.599020E+00
3.595940E+00	2.691010E+00	1.696240E+00
3.602260E+00	2.630070E+00	1.676790E+00
3.599760E+00	2.560950E+00	1.699740E+00
3.587630E+00	2.451820E+00	1.746230E+00
3.593110E+00	2.517600E+00	1.814140E+00
3.585390E+00	2.357150E+00	1.734650E+00
3.607320E+00	2.613100E+00	1.775060E+00
3.604570E+00	2.560990E+00	1.800070E+00
2.124800E+00	2.685390E+00	1.690080E+00
2.161840E+00	2.760220E+00	1.689550E+00
2.185140E+00	2.689240E+00	1.649450E+00
2.240600E+00	2.606530E+00	1.597580E+00
2.125300E+00	2.609310E+00	1.678420E+00
2.244500E+00	2.438320E+00	1.611390E+00
2.149710E+00	2.468190E+00	1.678220E+00
2.271370E+00	2.306960E+00	1.607450E+00
2.160510E+00	2.297280E+00	1.690170E+00
2.315700E+00	2.187390E+00	1.634010E+00
2.241530E+00	2.198350E+00	1.687380E+00
2.348680E+00	2.066070E+00	1.654270E+00
2.267170E+00	2.084960E+00	1.711540E+00
2.401010E+00	1.963110E+00	1.703180E+00
2.318030E+00	1.970800E+00	1.745080E+00
2.433540E+00	1.898850E+00	1.738810E+00
2.385730E+00	1.865630E+00	1.798850E+00
2.459220E+00	1.848350E+00	1.778680E+00
2.231620E+00	2.843750E+00	1.684180E+00
2.282400E+00	2.934200E+00	1.704590E+00
2.298990E+00	2.870030E+00	1.653740E+00
2.301830E+00	2.774550E+00	1.614100E+00
2.627730E+00	1.800290E+00	1.786540E+00
2.532950E+00	1.814980E+00	1.781860E+00
2.653580E+00	1.746110E+00	1.850790E+00
2.580550E+00	1.711420E+00	1.901780E+00
2.679220E+00	1.703180E+00	1.932900E+00
2.385790E+00	2.902530E+00	1.620080E+00
2.443740E+00	2.993110E+00	1.686710E+00
2.736960E+00	1.758190E+00	1.798150E+00
2.815440E+00	1.722950E+00	1.933750E+00
2.748370E+00	1.697790E+00	1.957020E+00
2.858040E+00	1.696770E+00	2.029150E+00
2.788960E+00	1.651350E+00	2.075110E+00
2.862100E+00	1.654240E+00	2.113790E+00
2.565910E+00	2.928990E+00	1.586090E+00
2.604260E+00	3.023900E+00	1.693550E+00
2.903870E+00	1.737810E+00	1.934200E+00
2.933850E+00	1.705890E+00	2.073980E+00
2.695900E+00	2.986570E+00	1.632890E+00
2.751550E+00	3.031710E+00	1.720930E+00
2.744740E+00	2.925930E+00	1.566520E+00
3.137830E+00	1.784360E+00	2.129530E+00
3.036630E+00	1.741680E+00	2.118890E+00
3.112090E+00	1.745690E+00	2.228370E+00
2.833730E+00	2.983490E+00	1.658070E+00
2.869710E+00	3.025950E+00	1.744380E+00
2.934990E+00	2.932290E+00	1.560740E+00
3.225460E+00	1.809930E+00	2.139870E+00
3.197070E+00	1.777880E+00	2.237530E+00
2.919810E+00	3.050970E+00	1.782260E+00
2.932920E+00	3.078870E+00	1.835840E+00
2.961750E+00	3.052920E+00	1.797720E+00
2.979620E+00	3.010810E+00	1.732950E+00
3.077780E+00	2.966100E+00	1.664910E+00
3.125900E+00	2.921920E+00	1.578430E+00
3.283400E+00	1.822640E+00	2.153890E+00
3.267420E+00	1.806960E+00	2.212850E+00
3.003370E+00	3.060140E+00	1.850890E+00
3.090630E+00	3.034240E+00	1.828650E+00
3.116510E+00	2.998740E+00	1.758210E+00
3.213800E+00	2.973740E+00	1.707230E+00
3.313760E+00	2.924320E+00	1.596820E+00
3.433280E+00	1.948300E+00	2.064930E+00
3.398780E+00	1.893270E+00	2.148380E+00
3.342250E+00	1.817060E+00	2.189110E+00
3.198230E+00	3.023810E+00	1.836650E+00
3.297970E+00	3.012900E+00	1.810700E+00
3.329510E+00	2.973430E+00	1.738240E+00
3.421840E+00	2.949920E+00	1.743100E+00
3.483230E+00	2.879860E+00	1.648370E+00
3.589510E+00	2.223600E+00	1.937340E+00
3.570990E+00	2.119410E+00	2.003670E+00
3.586220E+00	2.191170E+00	2.063920E+00
3.517180E+00	1.985820E+00	2.048100E+00
3.461470E+00	1.939150E+00	2.145000E+00
3.392760E+00	3.000930E+00	1.848310E+00
3.484190E+00	2.981230E+00	1.847750E+00
3.506850E+00	2.932860E+00	1.784810E+00
3.554900E+00	2.883680E+00	1.797180E+00
3.582860E+00	2.790180E+00	1.771420E+00
3.605560E+00	2.467340E+00	1.885200E+00
3.609690E+00	2.349260E+00	1.934340E+00
3.609400E+00	2.439380E+00	1.974740E+00
3.593310E+00	2.248440E+00	2.035100E+00
3.558390E+00	2.940610E+00	1.906050E+00
3.620370E+00	2.860250E+00	1.897120E+00
3.629550E+00	2.767630E+00	1.930110E+00
3.620310E+00	2.677130E+00	1.889630E+00
3.617500E+00	2.546930E+00	1.920120E+00
3.610430E+00	2.482470E+00	1.946970E+00
1.961130E+00	2.760430E+00	1.884390E+00
2.007860E+00	2.859980E+00	1.888260E+00
2.015480E+00	2.767590E+00	1.832300E+00
2.056040E+00	2.676280E+00	1.755070E+00
1.946790E+00	2.674980E+00	1.857070E+00
2.052320E+00	2.501470E+00	1.751690E+00
1.957170E+00	2.533960E+00	1.834640E+00
2.069600E+00	2.359780E+00	1.738250E+00
1.960860E+00	2.349570E+00	1.827820E+00
2.088380E+00	2.284020E+00	1.744800E+00
2.039920E+00	2.277290E+00	1.788030E+00
2.087240E+00	2.208120E+00	1.787770E+00
2.159400E+00	1.963800E+00	1.858570E+00
2.135550E+00	2.017270E+00	1.836360E+00
2.215580E+00	1.989790E+00	1.801220E+00
2.286980E+00	1.881040E+00	1.844610E+00
2.194200E+00	1.897970E+00	1.888760E+00
2.345970E+00	1.774050E+00	1.904230E+00
2.253160E+00	1.786920E+00	1.940240E+00
2.382860E+00	1.707950E+00	1.954430E+00
2.319870E+00	1.671480E+00	2.020590E+00
2.411130E+00	1.649130E+00	2.025260E+00
2.125300E+00	2.857780E+00	1.765890E+00
2.106910E+00	2.947880E+00	1.845690E+00
2.165860E+00	2.122710E+00	1.766330E+00
2.453110E+00	1.741940E+00	1.901980E+00
2.520320E+00	1.667250E+00	1.961170E+00
2.484410E+00	1.627020E+00	2.051370E+00
2.561590E+00	1.632230E+00	2.046240E+00
2.147130E+00	3.005490E+00	1.860170E+00
2.235650E+00	3.059910E+00	1.877280E+00
2.196980E+00	2.982590E+00	1.794790E+00
2.712330E+00	1.646660E+00	2.050970E+00
2.636910E+00	1.647530E+00	2.048880E+00
2.736420E+00	1.603410E+00	2.118510E+00
2.687610E+00	1.564270E+00	2.173920E+00
2.766110E+00	1.567400E+00	2.190320E+00
2.335910E+00	3.034370E+00	1.776880E+00
2.364050E+00	3.113770E+00	1.848660E+00
2.911320E+00	1.639200E+00	2.188060E+00
2.840330E+00	1.593360E+00	2.211990E+00
2.910940E+00	1.596680E+00	2.281480E+00
2.442340E+00	3.149740E+00	1.876720E+00
2.518050E+00	3.183580E+00	1.948350E+00
2.516760E+00	3.142450E+00	1.869660E+00
2.491650E+00	3.099140E+00	1.787700E+00
2.973990E+00	1.678010E+00	2.183990E+00
2.962350E+00	1.634550E+00	2.263450E+00
2.608070E+00	3.140770E+00	1.870830E+00
2.671630E+00	3.193250E+00	1.966620E+00
2.673660E+00	3.093970E+00	1.784160E+00
3.038200E+00	1.691460E+00	2.284120E+00
2.752170E+00	3.136530E+00	1.894520E+00
2.795580E+00	3.167390E+00	1.992320E+00
2.837660E+00	3.072760E+00	1.820380E+00
3.166260E+00	1.731080E+00	2.375930E+00
2.852520E+00	3.174480E+00	2.041480E+00
2.862120E+00	3.194380E+00	2.097160E+00
2.896650E+00	3.173830E+00	2.052180E+00
2.928010E+00	3.125910E+00	1.963580E+00
3.304610E+00	1.790490E+00	2.326510E+00
2.930220E+00	3.180820E+00	2.096040E+00
3.003730E+00	3.139240E+00	2.079440E+00
3.040260E+00	3.108430E+00	2.029970E+00
3.124570E+00	3.071810E+00	1.967690E+00
3.390280E+00	1.843270E+00	2.283790E+00
3.381620E+00	1.813400E+00	2.360650E+00
3.100100E+00	3.118750E+00	2.099690E+00
3.189260E+00	3.093050E+00	2.083620E+00
3.231260E+00	3.075270E+00	2.024440E+00
3.313980E+00	3.052280E+00	1.959630E+00
3.600140E+00	2.128400E+00	2.140800E+00
3.571970E+00	2.023430E+00	2.199900E+00
3.474320E+00	1.924610E+00	2.281820E+00
3.566370E+00	1.967820E+00	2.330930E+00
3.440330E+00	1.827800E+00	2.365780E+00
3.283820E+00	3.092230E+00	2.093010E+00
3.369110E+00	3.074620E+00	2.086230E+00
3.410060E+00	3.055670E+00	2.039250E+00
3.484220E+00	3.021660E+00	1.994920E+00
3.613090E+00	2.414310E+00	2.119630E+00
3.607430E+00	2.476850E+00	2.013040E+00
3.619960E+00	2.500170E+00	2.097970E+00
3.617470E+00	2.330000E+00	2.118880E+00
3.613900E+00	2.220150E+00	2.191420E+00
3.593260E+00	2.091410E+00	2.278460E+00
3.580680E+00	2.020380E+00	2.315940E+00
3.457990E+00	3.070620E+00	2.116050E+00
3.529440E+00	3.039700E+00	2.123690E+00
3.554160E+00	3.011660E+00	2.085420E+00
3.589780E+00	2.972740E+00	2.052920E+00
3.636370E+00	2.897020E+00	2.028190E+00
3.642530E+00	2.793880E+00	2.049840E+00
3.649050E+00	2.698040E+00	2.078110E+00
3.649220E+00	2.591690E+00	2.128450E+00
3.661960E+00	2.644110E+00	2.172960E+00
3.599650E+00	3.003030E+00	2.182630E+00
3.647290E+00	2.922480E+00	2.169360E+00
3.660970E+00	2.823210E+00	2.176670E+00
3.666550E+00	2.735240E+00	2.186480E+00
3.667400E+00	2.672710E+00	2.203610E+00
1.814610E+00	2.812310E+00	2.082640E+00
1.857800E+00	2.906600E+00	2.085300E+00
1.854130E+00	2.820870E+00	2.032070E+00
1.886730E+00	2.738850E+00	1.951380E+00
1.787990E+00	2.730090E+00	2.051080E+00
1.859430E+00	2.572350E+00	1.914320E+00
1.772610E+00	2.602380E+00	2.000450E+00
1.862740E+00	2.414820E+00	1.900920E+00
1.776740E+00	2.448810E+00	1.978580E+00
1.873090E+00	2.318460E+00	1.895940E+00
1.790160E+00	2.293390E+00	1.964390E+00
1.893880E+00	2.236090E+00	1.913560E+00
1.967250E+00	2.033760E+00	1.950050E+00
1.970520E+00	2.079370E+00	1.926510E+00
1.998440E+00	2.046620E+00	1.924410E+00
2.000920E+00	2.000840E+00	1.942780E+00
2.087240E+00	1.782970E+00	2.029180E+00
2.067220E+00	1.840930E+00	1.998980E+00
2.147970E+00	1.808090E+00	1.975870E+00
2.214530E+00	1.703950E+00	2.033230E+00
2.122830E+00	1.715020E+00	2.068810E+00
2.259740E+00	1.642650E+00	2.085450E+00
2.200670E+00	1.607110E+00	2.159730E+00
2.300780E+00	1.584190E+00	2.156600E+00
1.932280E+00	2.894250E+00	1.987910E+00
1.967200E+00	2.984810E+00	2.039790E+00
1.994440E+00	2.193030E+00	1.868970E+00
2.055360E+00	2.074120E+00	1.869770E+00
2.093790E+00	1.939870E+00	1.917060E+00
2.436780E+00	1.601560E+00	2.106140E+00
2.387880E+00	1.565500E+00	2.171330E+00
2.469340E+00	1.551280E+00	2.186110E+00
2.031500E+00	3.057350E+00	2.042930E+00
2.107670E+00	3.132230E+00	2.080570E+00
2.093370E+00	3.081760E+00	2.008010E+00
2.069170E+00	3.007300E+00	1.942260E+00
2.605840E+00	1.571570E+00	2.160070E+00
2.537530E+00	1.559000E+00	2.167020E+00
2.638770E+00	1.519370E+00	2.229240E+00
2.594170E+00	1.480100E+00	2.286620E+00
2.674030E+00	1.482610E+00	2.304530E+00
2.176830E+00	3.110130E+00	1.979810E+00
2.217350E+00	3.183260E+00	2.043320E+00
2.801360E+00	1.534990E+00	2.284120E+00
2.749470E+00	1.500740E+00	2.307930E+00
2.799510E+00	1.502070E+00	2.356360E+00
2.292840E+00	3.220350E+00	2.063710E+00
2.365910E+00	3.262230E+00	2.128300E+00
2.357590E+00	3.228130E+00	2.043130E+00
2.332810E+00	3.174880E+00	1.961990E+00
2.861610E+00	1.538490E+00	2.356810E+00
2.440490E+00	3.240400E+00	2.038690E+00
2.483520E+00	3.277300E+00	2.131390E+00
2.978610E+00	1.599490E+00	2.389300E+00
2.558040E+00	3.286940E+00	2.178300E+00
2.625550E+00	3.306000E+00	2.251630E+00
2.621610E+00	3.279730E+00	2.171320E+00
2.595730E+00	3.248360E+00	2.080180E+00
3.096970E+00	1.655400E+00	2.428580E+00
3.056880E+00	1.606590E+00	2.494020E+00
3.122840E+00	1.620660E+00	2.525610E+00
2.702220E+00	3.269460E+00	2.170480E+00
2.758040E+00	3.289200E+00	2.276050E+00
2.760840E+00	3.220330E+00	2.072640E+00
3.156400E+00	1.681060E+00	2.453270E+00
3.153600E+00	1.658660E+00	2.506470E+00
2.853590E+00	3.220180E+00	2.198010E+00
2.844720E+00	3.259330E+00	2.299880E+00
3.286830E+00	1.739090E+00	2.497990E+00
3.196950E+00	1.698600E+00	2.510110E+00
2.927320E+00	3.241390E+00	2.306950E+00
3.031350E+00	3.198970E+00	2.337850E+00
3.015410E+00	3.164540E+00	2.206420E+00
3.381280E+00	1.795850E+00	2.439410E+00
3.103410E+00	3.167700E+00	2.298960E+00
3.098800E+00	3.187150E+00	2.357720E+00
3.192320E+00	3.116540E+00	2.225260E+00
3.531400E+00	1.921710E+00	2.426960E+00
3.474300E+00	1.837810E+00	2.475450E+00
3.501870E+00	1.894260E+00	2.507330E+00
3.161660E+00	3.164000E+00	2.351350E+00
3.240010E+00	3.133210E+00	2.331510E+00
3.284460E+00	3.121110E+00	2.281430E+00
3.365790E+00	3.094670E+00	2.228760E+00
3.625460E+00	2.460130E+00	2.302230E+00
3.608860E+00	2.383750E+00	2.297800E+00
3.612410E+00	2.320870E+00	2.251150E+00
3.624870E+00	2.237090E+00	2.365700E+00
3.616770E+00	2.191510E+00	2.344250E+00
3.628030E+00	2.121380E+00	2.368830E+00
3.603750E+00	1.993300E+00	2.440350E+00
3.617980E+00	2.074610E+00	2.460530E+00
3.536050E+00	1.921150E+00	2.515580E+00
3.322650E+00	3.128740E+00	2.348040E+00
3.405440E+00	3.110740E+00	2.344220E+00
3.452750E+00	3.100120E+00	2.299440E+00
3.526250E+00	3.064860E+00	2.261450E+00
3.667630E+00	2.614480E+00	2.291840E+00
3.655040E+00	2.539190E+00	2.333540E+00
3.629780E+00	2.165820E+00	2.438270E+00
3.625110E+00	2.111210E+00	2.473230E+00
3.482340E+00	3.101600E+00	2.379810E+00
3.571980E+00	3.068390E+00	2.415990E+00
3.600880E+00	3.052730E+00	2.348200E+00
3.624940E+00	3.015030E+00	2.320110E+00
3.656470E+00	2.934050E+00	2.316590E+00
3.688040E+00	2.843030E+00	2.323600E+00
3.692460E+00	2.881750E+00	2.400680E+00
3.689220E+00	2.742440E+00	2.320480E+00
3.679110E+00	2.677010E+00	2.295460E+00
3.631270E+00	3.019620E+00	2.438430E+00
3.657570E+00	2.949540E+00	2.427810E+00
3.678560E+00	2.911470E+00	2.413410E+00
1.671240E+00	2.756810E+00	2.224910E+00
1.725240E+00	2.845480E+00	2.247990E+00
1.749760E+00	2.783540E+00	2.152360E+00
1.695290E+00	2.626770E+00	2.098360E+00
1.633330E+00	2.663320E+00	2.193800E+00
1.696900E+00	2.481800E+00	2.064530E+00
1.600920E+00	2.493340E+00	2.172910E+00
1.706110E+00	2.352590E+00	2.029050E+00
1.640120E+00	2.379260E+00	2.097020E+00
1.719590E+00	2.275560E+00	2.029670E+00
1.660960E+00	2.278100E+00	2.083140E+00
1.722050E+00	2.200200E+00	2.051730E+00
2.039210E+00	1.596860E+00	2.226730E+00
2.006600E+00	1.648920E+00	2.192720E+00
2.087010E+00	1.632960E+00	2.171270E+00
2.139800E+00	1.569570E+00	2.217570E+00
2.081350E+00	1.531830E+00	2.283150E+00
2.178960E+00	1.510340E+00	2.281630E+00
1.764510E+00	2.929600E+00	2.258510E+00
1.831400E+00	3.005370E+00	2.262250E+00
1.804390E+00	2.927910E+00	2.190910E+00
1.913380E+00	2.130480E+00	1.939710E+00
1.822160E+00	2.149660E+00	1.990400E+00
1.901440E+00	2.010700E+00	1.997970E+00
1.996650E+00	1.905990E+00	2.001800E+00
1.917850E+00	1.877460E+00	2.071230E+00
2.013050E+00	1.764180E+00	2.099370E+00
2.335390E+00	1.524460E+00	2.226570E+00
2.276980E+00	1.491080E+00	2.293170E+00
2.367560E+00	1.472410E+00	2.310380E+00
1.914280E+00	3.098990E+00	2.264510E+00
1.991890E+00	3.178010E+00	2.303720E+00
1.971890E+00	3.129910E+00	2.229540E+00
1.945670E+00	3.049620E+00	2.153280E+00
2.521110E+00	1.480500E+00	2.277370E+00
2.453460E+00	1.458880E+00	2.342720E+00
2.551850E+00	1.448980E+00	2.341090E+00
2.525020E+00	1.432320E+00	2.381670E+00
2.578320E+00	1.417040E+00	2.419120E+00
2.057610E+00	3.161920E+00	2.199510E+00
2.105640E+00	3.227850E+00	2.264960E+00
2.719590E+00	1.450360E+00	2.400630E+00
2.660000E+00	1.422950E+00	2.434370E+00
2.725000E+00	1.411720E+00	2.471800E+00
2.172820E+00	3.274590E+00	2.280040E+00
2.246790E+00	3.317200E+00	2.339550E+00
2.232580E+00	3.281500E+00	2.255170E+00
2.201070E+00	3.233750E+00	2.167810E+00
2.798650E+00	1.451770E+00	2.466390E+00
2.312490E+00	3.293080E+00	2.241600E+00
2.357470E+00	3.342820E+00	2.323980E+00
2.926860E+00	1.504890E+00	2.503950E+00
2.883280E+00	1.432320E+00	2.570280E+00
2.949130E+00	1.450810E+00	2.606080E+00
2.423030E+00	3.371900E+00	2.351370E+00
2.490460E+00	3.387410E+00	2.426030E+00
2.483020E+00	3.366780E+00	2.338180E+00
2.460910E+00	3.325630E+00	2.250800E+00
3.010080E+00	1.558840E+00	2.519270E+00
3.007590E+00	1.509100E+00	2.603050E+00
2.565790E+00	3.351610E+00	2.346580E+00
2.632370E+00	3.368350E+00	2.459520E+00
3.095550E+00	1.569500E+00	2.597940E+00
2.695580E+00	3.339110E+00	2.361660E+00
2.757400E+00	3.345270E+00	2.486060E+00
3.187650E+00	1.648400E+00	2.610760E+00
2.836910E+00	3.287550E+00	2.399530E+00
2.837390E+00	3.314860E+00	2.508440E+00
3.257660E+00	1.684740E+00	2.582280E+00
3.268410E+00	1.658600E+00	2.636910E+00
2.910150E+00	3.293150E+00	2.512570E+00
3.006860E+00	3.251300E+00	2.519740E+00
2.965700E+00	3.251540E+00	2.416220E+00
3.382080E+00	1.774370E+00	2.582540E+00
3.303350E+00	1.711430E+00	2.657580E+00
3.088550E+00	3.199860E+00	2.439750E+00
3.074670E+00	3.226660E+00	2.531500E+00
3.491400E+00	1.879590E+00	2.584890E+00
3.472230E+00	1.794940E+00	2.639490E+00
3.145440E+00	3.207070E+00	2.536160E+00
3.213280E+00	3.175620E+00	2.540730E+00
3.227150E+00	3.149610E+00	2.445900E+00
3.629140E+00	2.386100E+00	2.381000E+00
3.640340E+00	2.311680E+00	2.413670E+00
3.598540E+00	2.060390E+00	2.566850E+00
3.590240E+00	1.974520E+00	2.612090E+00
3.548000E+00	1.923750E+00	2.604740E+00
3.288110E+00	3.162270E+00	2.544270E+00
3.361130E+00	3.143560E+00	2.559080E+00
3.378510E+00	3.121490E+00	2.468050E+00
3.674450E+00	2.557820E+00	2.425930E+00
3.655140E+00	2.476900E+00	2.499340E+00
3.637210E+00	2.374300E+00	2.508290E+00
3.642920E+00	2.275130E+00	2.575260E+00
3.615100E+00	2.202590E+00	2.546280E+00
3.614080E+00	2.128950E+00	2.546640E+00
3.431610E+00	3.130260E+00	2.582540E+00
3.508830E+00	3.105750E+00	2.627620E+00
3.510180E+00	3.092090E+00	2.523520E+00
3.711510E+00	2.825890E+00	2.450750E+00
3.703330E+00	2.740450E+00	2.472310E+00
3.682820E+00	2.623240E+00	2.476780E+00
3.703780E+00	2.667480E+00	2.580360E+00
3.678510E+00	2.535630E+00	2.525830E+00
3.561250E+00	3.087480E+00	2.614910E+00
3.621570E+00	3.041830E+00	2.598360E+00
3.663510E+00	2.945000E+00	2.566740E+00
3.703330E+00	2.869060E+00	2.524760E+00
3.714730E+00	2.763170E+00	2.569720E+00
3.711950E+00	2.710000E+00	2.581530E+00
1.551230E+00	2.721430E+00	2.378600E+00
1.602760E+00	2.815840E+00	2.405740E+00
1.614500E+00	2.740890E+00	2.299810E+00
1.562860E+00	2.585990E+00	2.259210E+00
1.522160E+00	2.632780E+00	2.349560E+00
1.541960E+00	2.492900E+00	2.250010E+00
1.500450E+00	2.506040E+00	2.316040E+00
1.518240E+00	2.399040E+00	2.250130E+00
1.899440E+00	1.511060E+00	2.383850E+00
1.865310E+00	1.603840E+00	2.306700E+00
1.978750E+00	1.572420E+00	2.285020E+00
2.021200E+00	1.513490E+00	2.329160E+00
1.979670E+00	1.492590E+00	2.374410E+00
2.042690E+00	1.460590E+00	2.392230E+00
1.691320E+00	2.991030E+00	2.466940E+00
1.749170E+00	3.055420E+00	2.479510E+00
1.728870E+00	2.998450E+00	2.419740E+00
1.722880E+00	2.923690E+00	2.338020E+00
1.660410E+00	2.929100E+00	2.439930E+00
1.577920E+00	2.319600E+00	2.161300E+00
1.610540E+00	2.169740E+00	2.150770E+00
1.734800E+00	2.051920E+00	2.090030E+00
1.624130E+00	2.031770E+00	2.180560E+00
1.806700E+00	1.911680E+00	2.112430E+00
1.685070E+00	1.929860E+00	2.181400E+00
1.875040E+00	1.791550E+00	2.155470E+00
1.758650E+00	1.814830E+00	2.206200E+00
1.924240E+00	1.679450E+00	2.210480E+00
1.818790E+00	1.704990E+00	2.249590E+00
2.217560E+00	1.460270E+00	2.354480E+00
2.149410E+00	1.429560E+00	2.415880E+00
2.256560E+00	1.413260E+00	2.436950E+00
1.822720E+00	3.138240E+00	2.481880E+00
1.886920E+00	3.214380E+00	2.518110E+00
1.871280E+00	3.171250E+00	2.446810E+00
1.845640E+00	3.092710E+00	2.379210E+00
2.403300E+00	1.428100E+00	2.403930E+00
2.353140E+00	1.396820E+00	2.461300E+00
2.440900E+00	1.379060E+00	2.491660E+00
1.948410E+00	3.204500E+00	2.416920E+00
2.005390E+00	3.256150E+00	2.486330E+00
2.532700E+00	1.359620E+00	2.516510E+00
2.618790E+00	1.359940E+00	2.526930E+00
2.590890E+00	1.323750E+00	2.580890E+00
2.636510E+00	1.314710E+00	2.614720E+00
2.078880E+00	3.312220E+00	2.515480E+00
2.149250E+00	3.351990E+00	2.523750E+00
2.128510E+00	3.324940E+00	2.470710E+00
2.098130E+00	3.276020E+00	2.388950E+00
2.724780E+00	1.346100E+00	2.576490E+00
2.199400E+00	3.343060E+00	2.454830E+00
2.231180E+00	3.389290E+00	2.558930E+00
2.828930E+00	1.371940E+00	2.604880E+00
2.804200E+00	1.311000E+00	2.665770E+00
2.865140E+00	1.323730E+00	2.685950E+00
2.327340E+00	3.424430E+00	2.572330E+00
2.397550E+00	3.442120E+00	2.587440E+00
2.371590E+00	3.423370E+00	2.530450E+00
2.341190E+00	3.382940E+00	2.451880E+00
2.921710E+00	1.381640E+00	2.666910E+00
2.440080E+00	3.423410E+00	2.526850E+00
2.500830E+00	3.444230E+00	2.656740E+00
3.004620E+00	1.446580E+00	2.693140E+00
2.568430E+00	3.409440E+00	2.551160E+00
2.636580E+00	3.423520E+00	2.665640E+00
3.077600E+00	1.508140E+00	2.691090E+00
2.702290E+00	3.398340E+00	2.584100E+00
2.706230E+00	3.413860E+00	2.672230E+00
3.172400E+00	1.565530E+00	2.757910E+00
2.760030E+00	3.394560E+00	2.674440E+00
2.850700E+00	3.338910E+00	2.619040E+00
3.270940E+00	1.632830E+00	2.710270E+00
2.975580E+00	3.304900E+00	2.683040E+00
2.961180E+00	3.299880E+00	2.589480E+00
3.392640E+00	1.742470E+00	2.727870E+00
3.314100E+00	1.692590E+00	2.799330E+00
3.062900E+00	3.249000E+00	2.616930E+00
3.040580E+00	3.269760E+00	2.707700E+00
3.503290E+00	1.854510E+00	2.704020E+00
3.453670E+00	1.783470E+00	2.786800E+00
3.109650E+00	3.250930E+00	2.715930E+00
3.173750E+00	3.225120E+00	2.721490E+00
3.195570E+00	3.201380E+00	2.630740E+00
3.597100E+00	1.999800E+00	2.696610E+00
3.548790E+00	1.925990E+00	2.755240E+00
3.569260E+00	1.974700E+00	2.777730E+00
3.239330E+00	3.191440E+00	2.726470E+00
3.310820E+00	3.181240E+00	2.731780E+00
3.336770E+00	3.166750E+00	2.647620E+00
3.675560E+00	2.397540E+00	2.645250E+00
3.669850E+00	2.294260E+00	2.686710E+00
3.672530E+00	2.345030E+00	2.746990E+00
3.639720E+00	2.190400E+00	2.708830E+00
3.620480E+00	2.086860E+00	2.693420E+00
3.579980E+00	2.013200E+00	2.779140E+00
3.370960E+00	3.154440E+00	2.757440E+00
3.445210E+00	3.134820E+00	2.794300E+00
3.454500E+00	3.128470E+00	2.698480E+00
3.711130E+00	2.599370E+00	2.653490E+00
3.700770E+00	2.488390E+00	2.685790E+00
3.719370E+00	2.552720E+00	2.725150E+00
3.683460E+00	2.394300E+00	2.735320E+00
3.490620E+00	3.112690E+00	2.779820E+00
3.560580E+00	3.085100E+00	2.742850E+00
3.635490E+00	3.025600E+00	2.755750E+00
3.655780E+00	2.998400E+00	2.705790E+00
3.682130E+00	2.953220E+00	2.702510E+00
3.716330E+00	2.868780E+00	2.712500E+00
3.714450E+00	2.907160E+00	2.790770E+00
3.718140E+00	2.763120E+00	2.705020E+00
3.711230E+00	2.666470E+00	2.697330E+00
3.716890E+00	2.587100E+00	2.749020E+00
3.679810E+00	2.972200E+00	2.787350E+00
3.704920E+00	2.940220E+00	2.792480E+00
1.374640E+00	2.166440E+00	2.389340E+00
1.392290E+00	2.236040E+00	2.375680E+00
1.412230E+00	2.167160E+00	2.346320E+00
1.447710E+00	2.084260E+00	2.321120E+00
1.378390E+00	2.088290E+00	2.390350E+00
1.487830E+00	1.986310E+00	2.310580E+00
1.394040E+00	1.947210E+00	2.399470E+00
1.489720E+00	1.878600E+00	2.349340E+00
1.757000E+00	1.500880E+00	2.452020E+00
1.719070E+00	1.554260E+00	2.424840E+00
1.802470E+00	1.539190E+00	2.392610E+00
1.819280E+00	1.463790E+00	2.463970E+00
1.630130E+00	3.050980E+00	2.694420E+00
1.695160E+00	3.110030E+00	2.677820E+00
1.664150E+00	3.049220E+00	2.627740E+00
1.652470E+00	2.982430E+00	2.534650E+00
1.592990E+00	2.970550E+00	2.642450E+00
1.589690E+00	2.863840E+00	2.486020E+00
1.550400E+00	2.864690E+00	2.574000E+00
1.508190E+00	2.721550E+00	2.468090E+00
1.450680E+00	2.552030E+00	2.419220E+00
1.436180E+00	2.378530E+00	2.360990E+00
1.486400E+00	2.230350E+00	2.270570E+00
1.535910E+00	2.074340E+00	2.243570E+00
1.575160E+00	1.939470E+00	2.260790E+00
1.651380E+00	1.831460E+00	2.265080E+00
1.570030E+00	1.832690E+00	2.321000E+00
1.714310E+00	1.725890E+00	2.296550E+00
1.618730E+00	1.742760E+00	2.348420E+00
1.763600E+00	1.625800E+00	2.339450E+00
1.669900E+00	1.644620E+00	2.382610E+00
1.952550E+00	1.409620E+00	2.492190E+00
2.060990E+00	1.398590E+00	2.474530E+00
2.041490E+00	1.364850E+00	2.539970E+00
2.115050E+00	1.354480E+00	2.550030E+00
1.765440E+00	3.127770E+00	2.584330E+00
1.763090E+00	3.191570E+00	2.705670E+00
2.297590E+00	1.365360E+00	2.518440E+00
2.234680E+00	1.342840E+00	2.579880E+00
2.337180E+00	1.327260E+00	2.596670E+00
1.845140E+00	3.255780E+00	2.716110E+00
1.927360E+00	3.280960E+00	2.695030E+00
1.858150E+00	3.235870E+00	2.632270E+00
2.475460E+00	1.333700E+00	2.576480E+00
2.424870E+00	1.314820E+00	2.629100E+00
2.512700E+00	1.300950E+00	2.657730E+00
1.996210E+00	3.281870E+00	2.601020E+00
2.022410E+00	3.334770E+00	2.735390E+00
2.588390E+00	1.292440E+00	2.665880E+00
2.685520E+00	1.267810E+00	2.712090E+00
2.115320E+00	3.364880E+00	2.621240E+00
2.766170E+00	1.270160E+00	2.711430E+00
2.743220E+00	1.235690E+00	2.761950E+00
2.792270E+00	1.224130E+00	2.800610E+00
2.205770E+00	3.406220E+00	2.660960E+00
2.262490E+00	3.436470E+00	2.736010E+00
2.277520E+00	3.424400E+00	2.639580E+00
2.857550E+00	1.262700E+00	2.758540E+00
2.366810E+00	3.448830E+00	2.682660E+00
2.927950E+00	1.306030E+00	2.744200E+00
2.466590E+00	3.464390E+00	2.778630E+00
2.556510E+00	3.468880E+00	2.828760E+00
2.528190E+00	3.457910E+00	2.751770E+00
3.004620E+00	1.351140E+00	2.771940E+00
2.602010E+00	3.447470E+00	2.761970E+00
2.612020E+00	3.465480E+00	2.835400E+00
3.103450E+00	1.445870E+00	2.803970E+00
2.659230E+00	3.457890E+00	2.835600E+00
2.729400E+00	3.423440E+00	2.776020E+00
3.168840E+00	1.507280E+00	2.853840E+00
3.159800E+00	1.463720E+00	2.882030E+00
3.190010E+00	1.492390E+00	2.898390E+00
2.858850E+00	3.384130E+00	2.844920E+00
2.820910E+00	3.372370E+00	2.736940E+00
3.283600E+00	1.605440E+00	2.842000E+00
3.239750E+00	1.523570E+00	2.898060E+00
2.915620E+00	3.343340E+00	2.762900E+00
2.956870E+00	3.361300E+00	2.875380E+00
3.393590E+00	1.721590E+00	2.881000E+00
3.338640E+00	1.656160E+00	2.901990E+00
3.029040E+00	3.291970E+00	2.797770E+00
3.023910E+00	3.321350E+00	2.907470E+00
3.483910E+00	1.841230E+00	2.846780E+00
3.466360E+00	1.764580E+00	2.899560E+00
3.083000E+00	3.295570E+00	2.888490E+00
3.136480E+00	3.283940E+00	2.928930E+00
3.156600E+00	3.249760E+00	2.815370E+00
3.562010E+00	1.965890E+00	2.862060E+00
3.519160E+00	1.889380E+00	2.918550E+00
3.206040E+00	3.234250E+00	2.925960E+00
3.278110E+00	3.216890E+00	2.935510E+00
3.286880E+00	3.199280E+00	2.827660E+00
3.670070E+00	2.287550E+00	2.806300E+00
3.650880E+00	2.205460E+00	2.837510E+00
3.623380E+00	2.094640E+00	2.883800E+00
3.651310E+00	2.150240E+00	2.908260E+00
3.584370E+00	2.035120E+00	2.835180E+00
3.335100E+00	3.195360E+00	2.918970E+00
3.383700E+00	3.167940E+00	2.972830E+00
3.396420E+00	3.161480E+00	2.867000E+00
3.719320E+00	2.527440E+00	2.811940E+00
3.712350E+00	2.435660E+00	2.901030E+00
3.685480E+00	2.348340E+00	2.854240E+00
3.690010E+00	2.240120E+00	2.901030E+00
3.668630E+00	2.179540E+00	2.926660E+00
3.434580E+00	3.153200E+00	2.935550E+00
3.497560E+00	3.120620E+00	2.902320E+00
3.590240E+00	3.083400E+00	2.906330E+00
3.618800E+00	3.048860E+00	2.842820E+00
3.723890E+00	2.848040E+00	2.859310E+00
3.720300E+00	2.752750E+00	2.890620E+00
3.724560E+00	2.799780E+00	2.925550E+00
3.721330E+00	2.664790E+00	2.857570E+00
3.721490E+00	2.588140E+00	2.844640E+00
3.630230E+00	3.037280E+00	2.941030E+00
3.660790E+00	2.999430E+00	2.880650E+00
3.719720E+00	2.924870E+00	2.920530E+00
3.725290E+00	2.837390E+00	2.951670E+00
1.271770E+00	2.121910E+00	2.530220E+00
1.284250E+00	2.213980E+00	2.536170E+00
1.326280E+00	2.147530E+00	2.455580E+00
1.321200E+00	2.000030E+00	2.461810E+00
1.262020E+00	2.029250E+00	2.530620E+00
1.324730E+00	1.913350E+00	2.474160E+00
1.257010E+00	1.883950E+00	2.549700E+00
1.343270E+00	1.828090E+00	2.496370E+00
1.529660E+00	2.980850E+00	2.822210E+00
1.582770E+00	3.055600E+00	2.851660E+00
1.564010E+00	2.996820E+00	2.749560E+00
1.506380E+00	2.883450E+00	2.684220E+00
1.484830E+00	2.911250E+00	2.789440E+00
1.463790E+00	2.749400E+00	2.610180E+00
1.432330E+00	2.789770E+00	2.730920E+00
1.414090E+00	2.606510E+00	2.537200E+00
1.381160E+00	2.650140E+00	2.657800E+00
1.386310E+00	2.450730E+00	2.489970E+00
1.349600E+00	2.506720E+00	2.604400E+00
1.353160E+00	2.297930E+00	2.456530E+00
1.320620E+00	2.352000E+00	2.556240E+00
1.526050E+00	1.762790E+00	2.393710E+00
1.432700E+00	1.797250E+00	2.439860E+00
1.577480E+00	1.657670E+00	2.429900E+00
1.481720E+00	1.673760E+00	2.481670E+00
1.639300E+00	1.573460E+00	2.456370E+00
1.554330E+00	1.564350E+00	2.513690E+00
1.685850E+00	1.464500E+00	2.528340E+00
1.818480E+00	1.397010E+00	2.548530E+00
1.744710E+00	1.344110E+00	2.647340E+00
1.885710E+00	1.335190E+00	2.624280E+00
1.660540E+00	3.118900E+00	2.770830E+00
2.032920E+00	1.311230E+00	2.650020E+00
2.148610E+00	1.306620E+00	2.648190E+00
2.129580E+00	1.273100E+00	2.714060E+00
2.221160E+00	1.267650E+00	2.746020E+00
1.740140E+00	3.202690E+00	2.799890E+00
1.800760E+00	3.258150E+00	2.856740E+00
1.804030E+00	3.246710E+00	2.770810E+00
2.373360E+00	1.292350E+00	2.678020E+00
2.323140E+00	1.282600E+00	2.709490E+00
2.405210E+00	1.258540E+00	2.761960E+00
1.901640E+00	3.296160E+00	2.792560E+00
2.557380E+00	1.255930E+00	2.747920E+00
2.501350E+00	1.253650E+00	2.780060E+00
2.562590E+00	1.228360E+00	2.816180E+00
2.010510E+00	3.348180E+00	2.853960E+00
2.078670E+00	3.396570E+00	2.864520E+00
2.058330E+00	3.375840E+00	2.803790E+00
2.622740E+00	1.228370E+00	2.805640E+00
2.138660E+00	3.407340E+00	2.769610E+00
2.157370E+00	3.431760E+00	2.916130E+00
2.726670E+00	1.208310E+00	2.834810E+00
2.795660E+00	1.195850E+00	2.883630E+00
2.242280E+00	3.456670E+00	2.947260E+00
2.319420E+00	3.471990E+00	2.935310E+00
2.246440E+00	3.450170E+00	2.850950E+00
2.862160E+00	1.215890E+00	2.869850E+00
2.362240E+00	3.469460E+00	2.833210E+00
2.393700E+00	3.479230E+00	2.926130E+00
2.972910E+00	1.255470E+00	2.861060E+00
2.499090E+00	3.476730E+00	2.940270E+00
3.080280E+00	1.332110E+00	2.883170E+00
3.043870E+00	1.275230E+00	2.932160E+00
3.103510E+00	1.289700E+00	2.981710E+00
2.642640E+00	3.465310E+00	2.932900E+00
3.144440E+00	1.404050E+00	2.894160E+00
3.157270E+00	1.360280E+00	2.965880E+00
2.756830E+00	3.445540E+00	2.991810E+00
2.719390E+00	3.453520E+00	2.889220E+00
3.189530E+00	1.461570E+00	2.949840E+00
2.808100E+00	3.419960E+00	2.929440E+00
2.814310E+00	3.424750E+00	3.012190E+00
3.325540E+00	1.589860E+00	2.983400E+00
3.265900E+00	1.499040E+00	3.020670E+00
2.856700E+00	3.409010E+00	3.020770E+00
2.912750E+00	3.386430E+00	2.973410E+00
3.381650E+00	1.657990E+00	2.978110E+00
3.374110E+00	1.624820E+00	3.023710E+00
2.989810E+00	3.348900E+00	2.969020E+00
3.498600E+00	1.797940E+00	2.966570E+00
3.431300E+00	1.724500E+00	3.023640E+00
3.388480E+00	1.660720E+00	3.051370E+00
3.066650E+00	3.304620E+00	2.996090E+00
3.159850E+00	3.264450E+00	3.041900E+00
3.542120E+00	1.936100E+00	3.022340E+00
3.589450E+00	2.003860E+00	2.921750E+00
3.588150E+00	2.015050E+00	3.001570E+00
3.496540E+00	1.860150E+00	3.032770E+00
3.216060E+00	3.235430E+00	3.101440E+00
3.236730E+00	3.223050E+00	3.017350E+00
3.643320E+00	2.129550E+00	2.983010E+00
3.605740E+00	2.065020E+00	3.049650E+00
3.267900E+00	3.221530E+00	3.091420E+00
3.314280E+00	3.201000E+00	3.023380E+00
3.379800E+00	3.170550E+00	3.083590E+00
3.728280E+00	2.503540E+00	2.953660E+00
3.717560E+00	2.414800E+00	3.057390E+00
3.700070E+00	2.336740E+00	3.022060E+00
3.689100E+00	2.255150E+00	3.002090E+00
3.666650E+00	2.185200E+00	3.005060E+00
3.442080E+00	3.143930E+00	3.022340E+00
3.516160E+00	3.114420E+00	3.086850E+00
3.564300E+00	3.096460E+00	3.003100E+00
3.721980E+00	2.771470E+00	3.025270E+00
3.727540E+00	2.702020E+00	3.044450E+00
3.726450E+00	2.647660E+00	3.010900E+00
3.727380E+00	2.574590E+00	2.983660E+00
3.576710E+00	3.082750E+00	3.096450E+00
3.607040E+00	3.054660E+00	3.027270E+00
3.675580E+00	2.997690E+00	3.043070E+00
3.719030E+00	2.937890E+00	3.066320E+00
3.726440E+00	2.898070E+00	3.043600E+00
3.722150E+00	2.848510E+00	3.053860E+00
3.726220E+00	2.879140E+00	3.088530E+00
3.724620E+00	2.902040E+00	3.102570E+00
1.162870E+00	2.075560E+00	2.686880E+00
1.186050E+00	2.168500E+00	2.695030E+00
1.217570E+00	2.096370E+00	2.608230E+00
1.194930E+00	1.948190E+00	2.607230E+00
1.148210E+00	1.985650E+00	2.682000E+00
1.194910E+00	1.863740E+00	2.618100E+00
1.151470E+00	1.863580E+00	2.676460E+00
1.198620E+00	1.783570E+00	2.648080E+00
1.464760E+00	2.961060E+00	2.997340E+00
1.513740E+00	3.019990E+00	2.994270E+00
1.496940E+00	2.963410E+00	2.900720E+00
1.421280E+00	2.837460E+00	2.847310E+00
1.415950E+00	2.883240E+00	2.958690E+00
1.367650E+00	2.696000E+00	2.779980E+00
1.368020E+00	2.750430E+00	2.907930E+00
1.320630E+00	2.556310E+00	2.718100E+00
1.305390E+00	2.605090E+00	2.837600E+00
1.293490E+00	2.400150E+00	2.662380E+00
1.277590E+00	2.447230E+00	2.773780E+00
1.246810E+00	2.255350E+00	2.625790E+00
1.226970E+00	2.301330E+00	2.718010E+00
1.382260E+00	1.701590E+00	2.537050E+00
1.284540E+00	1.738080E+00	2.594630E+00
1.437270E+00	1.578390E+00	2.573680E+00
1.327440E+00	1.609510E+00	2.635990E+00
1.524070E+00	1.466490E+00	2.612680E+00
1.398300E+00	1.487840E+00	2.673880E+00
1.618350E+00	1.377960E+00	2.660620E+00
1.483730E+00	1.364340E+00	2.743600E+00
1.670820E+00	1.323810E+00	2.702180E+00
1.610780E+00	1.315390E+00	2.744650E+00
1.717220E+00	1.270720E+00	2.773520E+00
1.558310E+00	3.087520E+00	3.042180E+00
1.622710E+00	3.150010E+00	3.010510E+00
1.573740E+00	3.077600E+00	2.951880E+00
1.930130E+00	1.290360E+00	2.692230E+00
1.846460E+00	1.275320E+00	2.727000E+00
1.965340E+00	1.251520E+00	2.773430E+00
1.685520E+00	3.174570E+00	2.907190E+00
1.709460E+00	3.224800E+00	3.047690E+00
2.112790E+00	1.232510E+00	2.816520E+00
2.235020E+00	1.230170E+00	2.867940E+00
1.795040E+00	3.286530E+00	3.067320E+00
1.873770E+00	3.321730E+00	3.038890E+00
1.790650E+00	3.268550E+00	2.969610E+00
2.344030E+00	1.227060E+00	2.878540E+00
2.459080E+00	1.225940E+00	2.888160E+00
2.428410E+00	1.206770E+00	2.954260E+00
2.494820E+00	1.192870E+00	3.001270E+00
1.916410E+00	3.316700E+00	2.930160E+00
1.950710E+00	3.345410E+00	3.012910E+00
2.574820E+00	1.202040E+00	2.927970E+00
2.038400E+00	3.388640E+00	2.993600E+00
2.672430E+00	1.186780E+00	2.925160E+00
2.647460E+00	1.171570E+00	2.983450E+00
2.702490E+00	1.151910E+00	3.020990E+00
2.145130E+00	3.443220E+00	3.033370E+00
2.203410E+00	3.462150E+00	3.059290E+00
2.204740E+00	3.454260E+00	2.997860E+00
2.767500E+00	1.167580E+00	2.966720E+00
2.285580E+00	3.479550E+00	3.064670E+00
2.841250E+00	1.180050E+00	2.951770E+00
2.397990E+00	3.484420E+00	3.011940E+00
2.925980E+00	1.193790E+00	2.971300E+00
2.495680E+00	3.492880E+00	3.078110E+00
2.575970E+00	3.497960E+00	3.123420E+00
2.539800E+00	3.489260E+00	3.045690E+00
3.031260E+00	1.232390E+00	3.004580E+00
3.121410E+00	1.262190E+00	3.065410E+00
2.606310E+00	3.484090E+00	3.056130E+00
2.622390E+00	3.498730E+00	3.133490E+00
3.178800E+00	1.321720E+00	3.056840E+00
2.664470E+00	3.495640E+00	3.140320E+00
2.721870E+00	3.473810E+00	3.094260E+00
3.213990E+00	1.420230E+00	3.049300E+00
2.843320E+00	3.428860E+00	3.109350E+00
3.332910E+00	1.546940E+00	3.108510E+00
3.282960E+00	1.463220E+00	3.130320E+00
2.946810E+00	3.415100E+00	3.167670E+00
2.911170E+00	3.402960E+00	3.072410E+00
3.384700E+00	1.602280E+00	3.076630E+00
2.994860E+00	3.357090E+00	3.088510E+00
3.006100E+00	3.381170E+00	3.199540E+00
3.494030E+00	1.779700E+00	3.101530E+00
3.459390E+00	1.712710E+00	3.139000E+00
3.412810E+00	1.662680E+00	3.123040E+00
3.048370E+00	3.349700E+00	3.186990E+00
3.095760E+00	3.334600E+00	3.239100E+00
3.097980E+00	3.317370E+00	3.134710E+00
3.566170E+00	1.992880E+00	3.114540E+00
3.542180E+00	1.912750E+00	3.169210E+00
3.501490E+00	1.867370E+00	3.118980E+00
3.131710E+00	3.314120E+00	3.211890E+00
3.181000E+00	3.261900E+00	3.198620E+00
3.627000E+00	2.128910E+00	3.112330E+00
3.611450E+00	2.043670E+00	3.174180E+00
3.252370E+00	3.232160E+00	3.167960E+00
3.326310E+00	3.202510E+00	3.166500E+00
3.385650E+00	3.178700E+00	3.158730E+00
3.733580E+00	2.485610E+00	3.112500E+00
3.730910E+00	2.402120E+00	3.172940E+00
3.714840E+00	2.333050E+00	3.157730E+00
3.694420E+00	2.246240E+00	3.134600E+00
3.666250E+00	2.196210E+00	3.088930E+00
3.442430E+00	3.154920E+00	3.154040E+00
3.509710E+00	3.131870E+00	3.214440E+00
3.726800E+00	2.716380E+00	3.134540E+00
3.725560E+00	2.634600E+00	3.175160E+00
3.725880E+00	2.693830E+00	3.205980E+00
3.726640E+00	2.568460E+00	3.109990E+00
3.565780E+00	3.090820E+00	3.202480E+00
3.615980E+00	3.037810E+00	3.153360E+00
3.680850E+00	3.006950E+00	3.203860E+00
3.707580E+00	2.970320E+00	3.139400E+00
3.714450E+00	2.869280E+00	3.165890E+00
3.712130E+00	2.776960E+00	3.193850E+00
3.723230E+00	2.726870E+00	3.188030E+00
3.705260E+00	2.962810E+00	3.221370E+00
3.716900E+00	2.926440E+00	3.156620E+00
1.238470E+00	2.461480E+00	2.953670E+00
1.255760E+00	2.541840E+00	2.986440E+00
1.262410E+00	2.490880E+00	2.894770E+00
1.218840E+00	2.338160E+00	2.816000E+00
1.205810E+00	2.368090E+00	2.913320E+00
1.175350E+00	2.220490E+00	2.769160E+00
1.150070E+00	2.228660E+00	2.853400E+00
1.129260E+00	2.073450E+00	2.773290E+00
1.104280E+00	1.895540E+00	2.765820E+00
1.126700E+00	1.742670E+00	2.762490E+00
1.214930E+00	1.641160E+00	2.711500E+00
1.134300E+00	1.588080E+00	2.834670E+00
1.295440E+00	1.521620E+00	2.733160E+00
1.214320E+00	1.532200E+00	2.793280E+00
1.363170E+00	1.420970E+00	2.770590E+00
1.268160E+00	1.446610E+00	2.823670E+00
1.402740E+00	1.359810E+00	2.805110E+00
1.336240E+00	1.364020E+00	2.859710E+00
1.425280E+00	1.304520E+00	2.862900E+00
1.504790E+00	3.013630E+00	3.081410E+00
1.435160E+00	2.928310E+00	3.053570E+00
1.380580E+00	2.831830E+00	3.038580E+00
1.304340E+00	2.662860E+00	2.979140E+00
1.573850E+00	1.258480E+00	2.866030E+00
1.717790E+00	1.219200E+00	2.884570E+00
1.618460E+00	3.156360E+00	3.111950E+00
1.554080E+00	3.087070E+00	3.104940E+00
1.864580E+00	1.213210E+00	2.884460E+00
2.003960E+00	1.216690E+00	2.879530E+00
1.981840E+00	1.197440E+00	2.940980E+00
2.086330E+00	1.187360E+00	2.974450E+00
1.710590E+00	3.233380E+00	3.162950E+00
1.767760E+00	3.278250E+00	3.182970E+00
1.766320E+00	3.272310E+00	3.124050E+00
2.275190E+00	1.214310E+00	2.930640E+00
2.210200E+00	1.204780E+00	2.956140E+00
2.308570E+00	1.190670E+00	3.010250E+00
1.850910E+00	3.323060E+00	3.174340E+00
2.417850E+00	1.183420E+00	3.039800E+00
2.504980E+00	1.162740E+00	3.100050E+00
1.962510E+00	3.360040E+00	3.098300E+00
2.570460E+00	1.156220E+00	3.070940E+00
2.046270E+00	3.409310E+00	3.146110E+00
2.105420E+00	3.439190E+00	3.172370E+00
2.101370E+00	3.435280E+00	3.098440E+00
2.640060E+00	1.152090E+00	3.049050E+00
2.707510E+00	1.118590E+00	3.117980E+00
2.192300E+00	3.461540E+00	3.165990E+00
2.767780E+00	1.126230E+00	3.073070E+00
2.301420E+00	3.490150E+00	3.202940E+00
2.389690E+00	3.501480E+00	3.240230E+00
2.343460E+00	3.497040E+00	3.158780E+00
2.864820E+00	1.136840E+00	3.069170E+00
2.419880E+00	3.497990E+00	3.145430E+00
2.477520E+00	3.501820E+00	3.262320E+00
2.981360E+00	1.165640E+00	3.080770E+00
2.950040E+00	1.115640E+00	3.141720E+00
3.017830E+00	1.137100E+00	3.168680E+00
2.550770E+00	3.498000E+00	3.220570E+00
3.081600E+00	1.218860E+00	3.145840E+00
2.658150E+00	3.499310E+00	3.224850E+00
3.186300E+00	1.293880E+00	3.156650E+00
2.725100E+00	3.497320E+00	3.265580E+00
2.725680E+00	3.493370E+00	3.205380E+00
3.249910E+00	1.370790E+00	3.142930E+00
2.767350E+00	3.485870E+00	3.282650E+00
2.815110E+00	3.459780E+00	3.243090E+00
3.352320E+00	1.506560E+00	3.229080E+00
3.299670E+00	1.425490E+00	3.211620E+00
2.914790E+00	3.430850E+00	3.265570E+00
3.434530E+00	1.561620E+00	3.171560E+00
2.988740E+00	3.394990E+00	3.281780E+00
3.512260E+00	1.723820E+00	3.200950E+00
3.457520E+00	1.658260E+00	3.229350E+00
3.512830E+00	1.695410E+00	3.271350E+00
3.045530E+00	3.355640E+00	3.274340E+00
3.096530E+00	3.328380E+00	3.347760E+00
3.579590E+00	1.971060E+00	3.229310E+00
3.553230E+00	1.898280E+00	3.285330E+00
3.522630E+00	1.808840E+00	3.231720E+00
3.533330E+00	1.732200E+00	3.258790E+00
3.142000E+00	3.294370E+00	3.294260E+00
3.193150E+00	3.243100E+00	3.341120E+00
3.625830E+00	2.107490E+00	3.265000E+00
3.661830E+00	2.171460E+00	3.170500E+00
3.672260E+00	2.189070E+00	3.238400E+00
3.601490E+00	2.025200E+00	3.276770E+00
3.267820E+00	3.219440E+00	3.299190E+00
3.345330E+00	3.188410E+00	3.284500E+00
3.395600E+00	3.178160E+00	3.229590E+00
3.733420E+00	2.428180E+00	3.244350E+00
3.719960E+00	2.346260E+00	3.293410E+00
3.734780E+00	2.398610E+00	3.305670E+00
3.694060E+00	2.254820E+00	3.261770E+00
3.410290E+00	3.168370E+00	3.332350E+00
3.455510E+00	3.157970E+00	3.330270E+00
3.462480E+00	3.153750E+00	3.278390E+00
3.720030E+00	2.667540E+00	3.315480E+00
3.720420E+00	2.720600E+00	3.235490E+00
3.712540E+00	2.734070E+00	3.291460E+00
3.721280E+00	2.580920E+00	3.320250E+00
3.737240E+00	2.511020E+00	3.259870E+00
3.738240E+00	2.433820E+00	3.314530E+00
3.480800E+00	3.147070E+00	3.333250E+00
3.528890E+00	3.109490E+00	3.349120E+00
3.627600E+00	3.027820E+00	3.302190E+00
3.675900E+00	3.010020E+00	3.278290E+00
3.687670E+00	2.851970E+00	3.321980E+00
3.705250E+00	2.911350E+00	3.237170E+00
3.690630E+00	2.941720E+00	3.302430E+00
3.701060E+00	2.776280E+00	3.326930E+00
3.691470E+00	2.987930E+00	3.269820E+00
1.236830E+00	2.565730E+00	3.185170E+00
1.265750E+00	2.628790E+00	3.169870E+00
1.241200E+00	2.549850E+00	3.121830E+00
1.219330E+00	2.446280E+00	3.028300E+00
1.207440E+00	2.453660E+00	3.143370E+00
1.130260E+00	2.268000E+00	2.959260E+00
1.128600E+00	2.309010E+00	3.076060E+00
1.092860E+00	2.103760E+00	2.901850E+00
1.076390E+00	2.146150E+00	3.015140E+00
1.066000E+00	1.944230E+00	2.866600E+00
1.038780E+00	1.985880E+00	2.971380E+00
1.064330E+00	1.795000E+00	2.858250E+00
1.020410E+00	1.837770E+00	2.949910E+00
1.072390E+00	1.661580E+00	2.880400E+00
1.020300E+00	1.701510E+00	2.953730E+00
1.082260E+00	1.580750E+00	2.907430E+00
1.033000E+00	1.566090E+00	2.990040E+00
1.099690E+00	1.502010E+00	2.939970E+00
1.318730E+00	2.722860E+00	3.199960E+00
1.373790E+00	2.838500E+00	3.230100E+00
1.355470E+00	2.774370E+00	3.124440E+00
1.272930E+00	2.625160E+00	3.085210E+00
1.178130E+00	1.472170E+00	2.878430E+00
1.239230E+00	1.380170E+00	2.923250E+00
1.330290E+00	1.275720E+00	2.991250E+00
1.449880E+00	1.238920E+00	2.945880E+00
1.427180E+00	1.210490E+00	3.017870E+00
1.537300E+00	1.187910E+00	3.027960E+00
1.520510E+00	3.043070E+00	3.253770E+00
1.566790E+00	3.119380E+00	3.283810E+00
1.551830E+00	3.079650E+00	3.182350E+00
1.448720E+00	2.940370E+00	3.184660E+00
1.768980E+00	1.189990E+00	2.943370E+00
1.682260E+00	1.189050E+00	2.977810E+00
1.828980E+00	1.158260E+00	3.039250E+00
1.623490E+00	3.186820E+00	3.309740E+00
1.668830E+00	3.222540E+00	3.298030E+00
1.640040E+00	3.185680E+00	3.233420E+00
1.971610E+00	1.171800E+00	3.015840E+00
2.082810E+00	1.154130E+00	3.091250E+00
1.745240E+00	3.275620E+00	3.278860E+00
2.233520E+00	1.162070E+00	3.122150E+00
2.360380E+00	1.156230E+00	3.128060E+00
2.329940E+00	1.141580E+00	3.184170E+00
2.393410E+00	1.128620E+00	3.229270E+00
1.856340E+00	3.345210E+00	3.299390E+00
1.941640E+00	3.381690E+00	3.319550E+00
1.909070E+00	3.356950E+00	3.255050E+00
2.470220E+00	1.145570E+00	3.191270E+00
1.978140E+00	3.378290E+00	3.228660E+00
2.002120E+00	3.406630E+00	3.313570E+00
2.564810E+00	1.129220E+00	3.182260E+00
2.085720E+00	3.442230E+00	3.287690E+00
2.636070E+00	1.122560E+00	3.152640E+00
2.703420E+00	1.090290E+00	3.210860E+00
2.205100E+00	3.480700E+00	3.319180E+00
2.280700E+00	3.504580E+00	3.360480E+00
2.262560E+00	3.488430E+00	3.273250E+00
2.795030E+00	1.077520E+00	3.187400E+00
2.354390E+00	3.509850E+00	3.331220E+00
2.898040E+00	1.079350E+00	3.179990E+00
2.874660E+00	1.043410E+00	3.238610E+00
2.923500E+00	1.048800E+00	3.235270E+00
2.469940E+00	3.511520E+00	3.353270E+00
2.984120E+00	1.074100E+00	3.225670E+00
2.560090E+00	3.510790E+00	3.357570E+00
3.093480E+00	1.146470E+00	3.265580E+00
2.652280E+00	3.509940E+00	3.355690E+00
3.183800E+00	1.252970E+00	3.263050E+00
2.754970E+00	3.498620E+00	3.358250E+00
3.294710E+00	1.346490E+00	3.266420E+00
2.820260E+00	3.489480E+00	3.407020E+00
2.819430E+00	3.474050E+00	3.350450E+00
3.324160E+00	1.444330E+00	3.278100E+00
3.338840E+00	1.425770E+00	3.324500E+00
2.858460E+00	3.481860E+00	3.426180E+00
2.896910E+00	3.457680E+00	3.386880E+00
3.481790E+00	1.535870E+00	3.322270E+00
3.383000E+00	1.474080E+00	3.329120E+00
2.976480E+00	3.415960E+00	3.393190E+00
3.497470E+00	1.647670E+00	3.327240E+00
3.524770E+00	1.591540E+00	3.373490E+00
3.040000E+00	3.360480E+00	3.381250E+00
3.096620E+00	3.341950E+00	3.464870E+00
3.580790E+00	1.970630E+00	3.346780E+00
3.576090E+00	1.896410E+00	3.367050E+00
3.546830E+00	1.830470E+00	3.355140E+00
3.556870E+00	1.716540E+00	3.339730E+00
3.542760E+00	1.639040E+00	3.392560E+00
3.156700E+00	3.275280E+00	3.430400E+00
3.198960E+00	3.241450E+00	3.411100E+00
3.661660E+00	2.180740E+00	3.342990E+00
3.632010E+00	2.102080E+00	3.401750E+00
3.610600E+00	2.042500E+00	3.353270E+00
3.231010E+00	3.228180E+00	3.395930E+00
3.279420E+00	3.210380E+00	3.454710E+00
3.341750E+00	3.182560E+00	3.386070E+00
3.353400E+00	3.181390E+00	3.495590E+00
3.737250E+00	2.389810E+00	3.368200E+00
3.718980E+00	2.323580E+00	3.429040E+00
3.701030E+00	2.255150E+00	3.383250E+00
3.416790E+00	3.165730E+00	3.433780E+00
3.466170E+00	3.149330E+00	3.375800E+00
3.495530E+00	3.143990E+00	3.474720E+00
3.706790E+00	2.726380E+00	3.392370E+00
3.707280E+00	2.661480E+00	3.471690E+00
3.718790E+00	2.588950E+00	3.434990E+00
3.741690E+00	2.519210E+00	3.404730E+00
3.747080E+00	2.449450E+00	3.387540E+00
3.551310E+00	3.090370E+00	3.488120E+00
3.609620E+00	3.035350E+00	3.453210E+00
3.664150E+00	2.941010E+00	3.414110E+00
3.676870E+00	2.987930E+00	3.317840E+00
3.669840E+00	2.846950E+00	3.459040E+00
3.687780E+00	2.788740E+00	3.429740E+00
1.070770E+00	2.320850E+00	3.296000E+00
1.109550E+00	2.373320E+00	3.296290E+00
1.079670E+00	2.326820E+00	3.264470E+00
1.057060E+00	2.273580E+00	3.267780E+00
1.171720E+00	2.457810E+00	3.286310E+00
1.217870E+00	2.583290E+00	3.324090E+00
1.207860E+00	2.512160E+00	3.234570E+00
1.114310E+00	2.342450E+00	3.208150E+00
1.068020E+00	2.184350E+00	3.126000E+00
1.050750E+00	2.201510E+00	3.209610E+00
1.027900E+00	2.028040E+00	3.076640E+00
1.020180E+00	2.069180E+00	3.177170E+00
9.949100E-01	1.878190E+00	3.047380E+00
9.787980E-01	1.917250E+00	3.145290E+00
9.830440E-01	1.737810E+00	3.039910E+00
9.586480E-01	1.774660E+00	3.132990E+00
9.867020E-01	1.622810E+00	3.046080E+00
9.400170E-01	1.623940E+00	3.153980E+00
9.974080E-01	1.560310E+00	3.058520E+00
9.738550E-01	1.555300E+00	3.114310E+00
1.003550E+00	1.500190E+00	3.104710E+00
1.265540E+00	2.655380E+00	3.258570E+00
1.147330E+00	1.403040E+00	2.982860E+00
1.066070E+00	1.422970E+00	3.080210E+00
1.212430E+00	1.324840E+00	3.024870E+00
1.140830E+00	1.344840E+00	3.076070E+00
1.253380E+00	1.278290E+00	3.066300E+00
1.196970E+00	1.284650E+00	3.123030E+00
1.281120E+00	1.236860E+00	3.132300E+00
1.395980E+00	2.886390E+00	3.358480E+00
1.440050E+00	2.936250E+00	3.381500E+00
1.415420E+00	2.912260E+00	3.307170E+00
1.352360E+00	2.808680E+00	3.312450E+00
1.412720E+00	1.178370E+00	3.133210E+00
1.565580E+00	1.152410E+00	3.160600E+00
1.561790E+00	3.122890E+00	3.412360E+00
1.615440E+00	3.181080E+00	3.443320E+00
1.587180E+00	3.153060E+00	3.362790E+00
1.513600E+00	3.034540E+00	3.351540E+00
1.695370E+00	1.145890E+00	3.129150E+00
1.852900E+00	1.126700E+00	3.188300E+00
1.672390E+00	3.228540E+00	3.371750E+00
1.991280E+00	1.137670E+00	3.159710E+00
2.124310E+00	1.135010E+00	3.185340E+00
2.091040E+00	1.109440E+00	3.261540E+00
2.220180E+00	1.115210E+00	3.287800E+00
1.756590E+00	3.300660E+00	3.413800E+00
1.830840E+00	3.350590E+00	3.448990E+00
1.814030E+00	3.334610E+00	3.368640E+00
2.333100E+00	1.121000E+00	3.261030E+00
2.398070E+00	1.110310E+00	3.286150E+00
1.893930E+00	3.374170E+00	3.400880E+00
2.468540E+00	1.105200E+00	3.330720E+00
2.005490E+00	3.421170E+00	3.422290E+00
2.561800E+00	1.094090E+00	3.297260E+00
2.108440E+00	3.464980E+00	3.437530E+00
2.183300E+00	3.489240E+00	3.478950E+00
2.168060E+00	3.477720E+00	3.392550E+00
2.640290E+00	1.088810E+00	3.261190E+00
2.739210E+00	1.035580E+00	3.315470E+00
2.252650E+00	3.505290E+00	3.446780E+00
2.827110E+00	1.023450E+00	3.291090E+00
2.795780E+00	1.007790E+00	3.341260E+00
2.838620E+00	9.972640E-01	3.357420E+00
2.355960E+00	3.523200E+00	3.450570E+00
2.930580E+00	1.014030E+00	3.316040E+00
2.468530E+00	3.521380E+00	3.460850E+00
3.048660E+00	1.059680E+00	3.315450E+00
3.014490E+00	1.019370E+00	3.374770E+00
3.074890E+00	1.055150E+00	3.388110E+00
2.563480E+00	3.526480E+00	3.474900E+00
3.102450E+00	1.105330E+00	3.322210E+00
3.106620E+00	1.090750E+00	3.363200E+00
2.654150E+00	3.528710E+00	3.483680E+00
3.181090E+00	1.213920E+00	3.343730E+00
3.145360E+00	1.141530E+00	3.359120E+00
2.749730E+00	3.522840E+00	3.488830E+00
3.277070E+00	1.291430E+00	3.396120E+00
2.842060E+00	3.496350E+00	3.498780E+00
3.378420E+00	1.415140E+00	3.405000E+00
2.905380E+00	3.497900E+00	3.554710E+00
2.904330E+00	3.485850E+00	3.490670E+00
3.454100E+00	1.466430E+00	3.385660E+00
3.465140E+00	1.448840E+00	3.437610E+00
2.933050E+00	3.489600E+00	3.546750E+00
2.969470E+00	3.451450E+00	3.533460E+00
3.582010E+00	1.547480E+00	3.445430E+00
3.509000E+00	1.487960E+00	3.438520E+00
3.038500E+00	3.377890E+00	3.504110E+00
3.090300E+00	3.344700E+00	3.575640E+00
3.606060E+00	1.925770E+00	3.419190E+00
3.605910E+00	1.851160E+00	3.428710E+00
3.614040E+00	1.754890E+00	3.438930E+00
3.607070E+00	1.660060E+00	3.455750E+00
3.654700E+00	1.699270E+00	3.495930E+00
3.134800E+00	3.299840E+00	3.552040E+00
3.179980E+00	3.251830E+00	3.541610E+00
3.214930E+00	3.236560E+00	3.469860E+00
3.237030E+00	3.223170E+00	3.577080E+00
3.671110E+00	2.175000E+00	3.471500E+00
3.643130E+00	2.093960E+00	3.492210E+00
3.631520E+00	2.005670E+00	3.456370E+00
3.635790E+00	1.897320E+00	3.498280E+00
3.637730E+00	1.802240E+00	3.507170E+00
3.649250E+00	1.741320E+00	3.501580E+00
3.301660E+00	3.192450E+00	3.557570E+00
3.356530E+00	3.178700E+00	3.598870E+00
3.734790E+00	2.387690E+00	3.475180E+00
3.712750E+00	2.313050E+00	3.550640E+00
3.701550E+00	2.254090E+00	3.490550E+00
3.425690E+00	3.168530E+00	3.538970E+00
3.488900E+00	3.151650E+00	3.594830E+00
3.694330E+00	2.733380E+00	3.515120E+00
3.699310E+00	2.666570E+00	3.600720E+00
3.711800E+00	2.593100E+00	3.560790E+00
3.734000E+00	2.525640E+00	3.523840E+00
3.741630E+00	2.457710E+00	3.499770E+00
3.535690E+00	3.113760E+00	3.563180E+00
3.605990E+00	3.060720E+00	3.592950E+00
3.645600E+00	2.968680E+00	3.563020E+00
3.655580E+00	2.873000E+00	3.556330E+00
3.674780E+00	2.802820E+00	3.542320E+00
1.175760E+00	2.561880E+00	3.489020E+00
1.222630E+00	2.648070E+00	3.502940E+00
1.187210E+00	2.561020E+00	3.446120E+00
1.173680E+00	2.483150E+00	3.370580E+00
1.154420E+00	2.473080E+00	3.456420E+00
1.068640E+00	2.311950E+00	3.365020E+00
1.018320E+00	2.135030E+00	3.278460E+00
1.009760E+00	2.138300E+00	3.371480E+00
9.678230E-01	1.960640E+00	3.241580E+00
9.670110E-01	2.000530E+00	3.336660E+00
9.343140E-01	1.812290E+00	3.224940E+00
9.204180E-01	1.852430E+00	3.315730E+00
9.154750E-01	1.686840E+00	3.219450E+00
8.931640E-01	1.697490E+00	3.327650E+00
9.103810E-01	1.618630E+00	3.226790E+00
8.951980E-01	1.616720E+00	3.283620E+00
9.079180E-01	1.557450E+00	3.267190E+00
1.227650E+00	2.624980E+00	3.415660E+00
1.284910E+00	2.724800E+00	3.467780E+00
9.517740E-01	1.477500E+00	3.228470E+00
1.005770E+00	1.431410E+00	3.174220E+00
9.902490E-01	1.405590E+00	3.237350E+00
1.035200E+00	1.366210E+00	3.219280E+00
1.337260E+00	2.812970E+00	3.469680E+00
1.394310E+00	2.909050E+00	3.509360E+00
1.381610E+00	2.872740E+00	3.414270E+00
1.302030E+00	2.728840E+00	3.383860E+00
1.114340E+00	1.316000E+00	3.179150E+00
1.201800E+00	1.221880E+00	3.262520E+00
1.308090E+00	1.187890E+00	3.217770E+00
1.297570E+00	1.171260E+00	3.282960E+00
1.383420E+00	1.140350E+00	3.275570E+00
1.530460E+00	3.097770E+00	3.577260E+00
1.572850E+00	3.157010E+00	3.568760E+00
1.545610E+00	3.101760E+00	3.486710E+00
1.471030E+00	2.975410E+00	3.452860E+00
1.486520E+00	3.010260E+00	3.547210E+00
1.648440E+00	1.125430E+00	3.231780E+00
1.545040E+00	1.120350E+00	3.271910E+00
1.667110E+00	1.101120E+00	3.300380E+00
1.626140E+00	3.209520E+00	3.618300E+00
1.686410E+00	3.261620E+00	3.591100E+00
1.622860E+00	3.199350E+00	3.531360E+00
1.770240E+00	1.096370E+00	3.279780E+00
1.698490E+00	3.260630E+00	3.492230E+00
1.742750E+00	3.310080E+00	3.575890E+00
1.978960E+00	1.087990E+00	3.318050E+00
2.136570E+00	1.084220E+00	3.352500E+00
2.245000E+00	1.076920E+00	3.426930E+00
1.787910E+00	3.333420E+00	3.516320E+00
2.347320E+00	1.085010E+00	3.386860E+00
2.396330E+00	1.098090E+00	3.331190E+00
1.904650E+00	3.395630E+00	3.539050E+00
2.430930E+00	1.085950E+00	3.401060E+00
2.503030E+00	1.070910E+00	3.463610E+00
2.014880E+00	3.445700E+00	3.558630E+00
2.083890E+00	3.476700E+00	3.581590E+00
2.069070E+00	3.459720E+00	3.508010E+00
2.568670E+00	1.060230E+00	3.421240E+00
2.139600E+00	3.486100E+00	3.538190E+00
2.643560E+00	1.052580E+00	3.378610E+00
2.718330E+00	1.006810E+00	3.447860E+00
2.236770E+00	3.523380E+00	3.582300E+00
2.788260E+00	9.930750E-01	3.403180E+00
2.871910E+00	9.716030E-01	3.445400E+00
2.342540E+00	3.537580E+00	3.554390E+00
2.962060E+00	9.901530E-01	3.424290E+00
2.931460E+00	9.681010E-01	3.472490E+00
2.983860E+00	9.790200E-01	3.506370E+00
2.461520E+00	3.536010E+00	3.567630E+00
3.053480E+00	1.022610E+00	3.461140E+00
2.560630E+00	3.540700E+00	3.586810E+00
3.149650E+00	1.106960E+00	3.447510E+00
2.654260E+00	3.543370E+00	3.602440E+00
3.207870E+00	1.218850E+00	3.430650E+00
3.225720E+00	1.206250E+00	3.514330E+00
2.744770E+00	3.537910E+00	3.611890E+00
3.256120E+00	1.265980E+00	3.451030E+00
3.253300E+00	1.252830E+00	3.486340E+00
2.824980E+00	3.515570E+00	3.618690E+00
3.385300E+00	1.339740E+00	3.532260E+00
3.296740E+00	1.278610E+00	3.481350E+00
2.892290E+00	3.506750E+00	3.623180E+00
3.491120E+00	1.441780E+00	3.518380E+00
2.940750E+00	3.490140E+00	3.609570E+00
2.988550E+00	3.450840E+00	3.679280E+00
3.564220E+00	1.485940E+00	3.505940E+00
3.568980E+00	1.471580E+00	3.553960E+00
3.051010E+00	3.375640E+00	3.648940E+00
3.093350E+00	3.342750E+00	3.637670E+00
3.656980E+00	1.656970E+00	3.529560E+00
3.625040E+00	1.599250E+00	3.541320E+00
3.643360E+00	1.493320E+00	3.559700E+00
3.118260E+00	3.314150E+00	3.625520E+00
3.163290E+00	3.261080E+00	3.654810E+00
3.232770E+00	3.231560E+00	3.694560E+00
3.655880E+00	2.129080E+00	3.558180E+00
3.648710E+00	2.052580E+00	3.561920E+00
3.647640E+00	1.961350E+00	3.578980E+00
3.672990E+00	1.842600E+00	3.605630E+00
3.667240E+00	1.919050E+00	3.629470E+00
3.680220E+00	1.713020E+00	3.569520E+00
3.670730E+00	1.634380E+00	3.588320E+00
3.291550E+00	3.195830E+00	3.650070E+00
3.356270E+00	3.192290E+00	3.694910E+00
3.734650E+00	2.399490E+00	3.604790E+00
3.718680E+00	2.309580E+00	3.676950E+00
3.698160E+00	2.207580E+00	3.609400E+00
3.668410E+00	2.099930E+00	3.638210E+00
3.672920E+00	2.016470E+00	3.638770E+00
3.669560E+00	1.958750E+00	3.646380E+00
3.425170E+00	3.172290E+00	3.645610E+00
3.487720E+00	3.164200E+00	3.688630E+00
3.682290E+00	2.747250E+00	3.648670E+00
3.692910E+00	2.668800E+00	3.723090E+00
3.714040E+00	2.600960E+00	3.677050E+00
3.737700E+00	2.526220E+00	3.644050E+00
3.740700E+00	2.472370E+00	3.590370E+00
3.546890E+00	3.118350E+00	3.670470E+00
3.618800E+00	3.085210E+00	3.697920E+00
3.635130E+00	3.044160E+00	3.665800E+00
3.644210E+00	2.986520E+00	3.668810E+00
3.654380E+00	2.889060E+00	3.697490E+00
3.655810E+00	2.948930E+00	3.718740E+00
3.665350E+00	2.821450E+00	3.632930E+00
3.641870E+00	3.032350E+00	3.721410E+00
3.652320E+00	2.983090E+00	3.731610E+00
1.183820E+00	2.645870E+00	3.683990E+00
1.226100E+00	2.702710E+00	3.664170E+00
1.184020E+00	2.637480E+00	3.628860E+00
1.158790E+00	2.553040E+00	3.554920E+00
1.143530E+00	2.560020E+00	3.653280E+00
1.088170E+00	2.374310E+00	3.503010E+00
1.101650E+00	2.424550E+00	3.609290E+00
1.021430E+00	2.206780E+00	3.460150E+00
1.024030E+00	2.267180E+00	3.564400E+00
9.754830E-01	2.044480E+00	3.432660E+00
9.805160E-01	2.100910E+00	3.530000E+00
9.257450E-01	1.896850E+00	3.409940E+00
9.288480E-01	1.944750E+00	3.505750E+00
8.981350E-01	1.771060E+00	3.395180E+00
8.903260E-01	1.792170E+00	3.505920E+00
8.859960E-01	1.701960E+00	3.398670E+00
8.816830E-01	1.708620E+00	3.452500E+00
8.762260E-01	1.641820E+00	3.437150E+00
1.233280E+00	2.695040E+00	3.595750E+00
1.287040E+00	2.809470E+00	3.674290E+00
8.904800E-01	1.545370E+00	3.399520E+00
9.137060E-01	1.491310E+00	3.332180E+00
9.147680E-01	1.471860E+00	3.401170E+00
9.392550E-01	1.427280E+00	3.376450E+00
1.311300E+00	2.809060E+00	3.557350E+00
1.345260E+00	2.890040E+00	3.635820E+00
9.935080E-01	1.364320E+00	3.327200E+00
1.083950E+00	1.280380E+00	3.311280E+00
1.048840E+00	1.281050E+00	3.446590E+00
1.144360E+00	1.227620E+00	3.345610E+00
1.118070E+00	1.233080E+00	3.404770E+00
1.192940E+00	1.192040E+00	3.403900E+00
1.391650E+00	2.932810E+00	3.650880E+00
1.437660E+00	2.972260E+00	3.669020E+00
1.410710E+00	2.940870E+00	3.601840E+00
1.314940E+00	1.143560E+00	3.374740E+00
1.480360E+00	1.093780E+00	3.384770E+00
1.415280E+00	1.076220E+00	3.502570E+00
1.563170E+00	1.057570E+00	3.484690E+00
1.563390E+00	3.149070E+00	3.646310E+00
1.500670E+00	3.048440E+00	3.649790E+00
1.698860E+00	1.065710E+00	3.405590E+00
1.682620E+00	3.262860E+00	3.681950E+00
1.624940E+00	3.208200E+00	3.711760E+00
1.861860E+00	1.063840E+00	3.381010E+00
1.877650E+00	1.037850E+00	3.462780E+00
1.973220E+00	1.050360E+00	3.435860E+00
1.742400E+00	3.316380E+00	3.662760E+00
2.122840E+00	1.047970E+00	3.466760E+00
2.262740E+00	1.042170E+00	3.538800E+00
1.814370E+00	3.363590E+00	3.624700E+00
2.349730E+00	1.050670E+00	3.514090E+00
1.908740E+00	3.420170E+00	3.691000E+00
1.985520E+00	3.457770E+00	3.703190E+00
1.972820E+00	3.441060E+00	3.631620E+00
2.433710E+00	1.064330E+00	3.492680E+00
2.516760E+00	1.039500E+00	3.576810E+00
2.053780E+00	3.477020E+00	3.663510E+00
2.580170E+00	1.026710E+00	3.539900E+00
2.152470E+00	3.502600E+00	3.642210E+00
2.645090E+00	1.019350E+00	3.498210E+00
2.718170E+00	9.783420E-01	3.563420E+00
2.230880E+00	3.545650E+00	3.711270E+00
2.316970E+00	3.570570E+00	3.720310E+00
2.273390E+00	3.554240E+00	3.659000E+00
2.786150E+00	9.671510E-01	3.508970E+00
2.851930E+00	9.471450E-01	3.569840E+00
2.332080E+00	3.558540E+00	3.643740E+00
2.410210E+00	3.572080E+00	3.722640E+00
2.921470E+00	9.568230E-01	3.534660E+00
2.987050E+00	9.694490E-01	3.602630E+00
2.444080E+00	3.558210E+00	3.659630E+00
2.463800E+00	3.576740E+00	3.723740E+00
3.058040E+00	1.013220E+00	3.572900E+00
2.502580E+00	3.581190E+00	3.729340E+00
2.549130E+00	3.568850E+00	3.695300E+00
3.139000E+00	1.071100E+00	3.550610E+00
2.653140E+00	3.563530E+00	3.715780E+00
3.202710E+00	1.139720E+00	3.551240E+00
2.745490E+00	3.561570E+00	3.725910E+00
3.257760E+00	1.240210E+00	3.624810E+00
3.297310E+00	1.267820E+00	3.544580E+00
3.357140E+00	1.307190E+00	3.636360E+00
2.819630E+00	3.539730E+00	3.728410E+00
3.451920E+00	1.346330E+00	3.649460E+00
2.883630E+00	3.526120E+00	3.725090E+00
3.496570E+00	1.407780E+00	3.628690E+00
2.941030E+00	3.508970E+00	3.711070E+00
2.988970E+00	3.474560E+00	3.790840E+00
3.570280E+00	1.464810E+00	3.612750E+00
3.031660E+00	3.416280E+00	3.753480E+00
3.089370E+00	3.374780E+00	3.769830E+00
3.109310E+00	3.330850E+00	3.683620E+00
3.137410E+00	3.306310E+00	3.741750E+00
3.662350E+00	1.571320E+00	3.630350E+00
3.673380E+00	1.482910E+00	3.664490E+00
3.186670E+00	3.264190E+00	3.755650E+00
3.232370E+00	3.248170E+00	3.759810E+00
3.682830E+00	1.902640E+00	3.691250E+00
3.697500E+00	1.818900E+00	3.704010E+00
3.702980E+00	1.736350E+00	3.680810E+00
3.701420E+00	1.640760E+00	3.660740E+00
3.286790E+00	3.221960E+00	3.750040E+00
3.353000E+00	3.213020E+00	3.759260E+00
3.727800E+00	2.398070E+00	3.761160E+00
3.742940E+00	2.456190E+00	3.668090E+00
3.738270E+00	2.484100E+00	3.733410E+00
3.716780E+00	2.301870E+00	3.782080E+00
3.709250E+00	2.226440E+00	3.749080E+00
3.688970E+00	2.132720E+00	3.730760E+00
3.685190E+00	2.038140E+00	3.719490E+00
3.681850E+00	1.974930E+00	3.697050E+00
3.428480E+00	3.199300E+00	3.752550E+00
3.533390E+00	3.161210E+00	3.782550E+00
3.672640E+00	2.746310E+00	3.802790E+00
3.667310E+00	2.804220E+00	3.713310E+00
3.659840E+00	2.828040E+00	3.784330E+00
3.685280E+00	2.662870E+00	3.817930E+00
3.701980E+00	2.607880E+00	3.780130E+00
3.725090E+00	2.545340E+00	3.751030E+00
3.588680E+00	3.150760E+00	3.788160E+00
3.595370E+00	3.131140E+00	3.754440E+00
3.653360E+00	2.954210E+00	3.785680E+00
3.651540E+00	2.886900E+00	3.831770E+00
3.609260E+00	3.137260E+00	3.791510E+00
3.626990E+00	3.087190E+00	3.801570E+00
3.645500E+00	3.010890E+00	3.774630E+00
1.093270E+00	2.447520E+00	3.770840E+00
1.116850E+00	2.515140E+00	3.778160E+00
1.111230E+00	2.462200E+00	3.710790E+00
1.042220E+00	2.319850E+00	3.665310E+00
1.056630E+00	2.364740E+00	3.755680E+00
9.933410E-01	2.161320E+00	3.629400E+00
1.007260E+00	2.220760E+00	3.726370E+00
9.414540E-01	1.999700E+00	3.603510E+00
9.675940E-01	2.063330E+00	3.703420E+00
8.978850E-01	1.869070E+00	3.584430E+00
9.167460E-01	1.898290E+00	3.705620E+00
8.806350E-01	1.796320E+00	3.581060E+00
8.906620E-01	1.804280E+00	3.644600E+00
8.765490E-01	1.732340E+00	3.616770E+00
1.224980E+00	2.710440E+00	3.746140E+00
1.149940E+00	2.591320E+00	3.734680E+00
8.637380E-01	1.654800E+00	3.547200E+00
8.685030E-01	1.571550E+00	3.517220E+00
8.732210E-01	1.554020E+00	3.644850E+00
8.829830E-01	1.489600E+00	3.569080E+00
1.283290E+00	2.830890E+00	3.772030E+00
1.333390E+00	2.902200E+00	3.774010E+00
1.311870E+00	2.871700E+00	3.728660E+00
9.159810E-01	1.432080E+00	3.495590E+00
9.736560E-01	1.349820E+00	3.479140E+00
9.594390E-01	1.357490E+00	3.610990E+00
1.015180E+00	1.298940E+00	3.518330E+00
1.001320E+00	1.306770E+00	3.575550E+00
1.049940E+00	1.256100E+00	3.566960E+00
1.370550E+00	2.924500E+00	3.708910E+00
1.417640E+00	2.966420E+00	3.811180E+00
1.132080E+00	1.197920E+00	3.516890E+00
1.268690E+00	1.130300E+00	3.514690E+00
1.227000E+00	1.136550E+00	3.637810E+00
1.355570E+00	1.082680E+00	3.557600E+00
1.328080E+00	1.088590E+00	3.610130E+00
1.420190E+00	1.047840E+00	3.614140E+00
1.481390E+00	3.033970E+00	3.813700E+00
1.506300E+00	3.072250E+00	3.795960E+00
1.475670E+00	3.021340E+00	3.744300E+00
1.680280E+00	1.024970E+00	3.530740E+00
1.568340E+00	1.022750E+00	3.597950E+00
1.757560E+00	9.863390E-01	3.626320E+00
1.552980E+00	3.136770E+00	3.772200E+00
1.837710E+00	1.004520E+00	3.543430E+00
1.966780E+00	9.826760E-01	3.608970E+00
1.889510E+00	9.721570E-01	3.637150E+00
2.007720E+00	9.630060E-01	3.687420E+00
1.681910E+00	3.263680E+00	3.774720E+00
1.630350E+00	3.215820E+00	3.790420E+00
2.014940E+00	1.011150E+00	3.543370E+00
2.080860E+00	9.786910E-01	3.641950E+00
1.730770E+00	3.310480E+00	3.749150E+00
2.217340E+00	1.002860E+00	3.641350E+00
1.818100E+00	3.375330E+00	3.765900E+00
2.350880E+00	1.015320E+00	3.630920E+00
1.968720E+00	3.461060E+00	3.774740E+00
1.903370E+00	3.431650E+00	3.790010E+00
2.442650E+00	1.034540E+00	3.606800E+00
2.528860E+00	1.013520E+00	3.692580E+00
2.036720E+00	3.482570E+00	3.751730E+00
2.592430E+00	1.002010E+00	3.655430E+00
2.140200E+00	3.515630E+00	3.776770E+00
2.653720E+00	9.942210E-01	3.613910E+00
2.726560E+00	9.554690E-01	3.679730E+00
2.294280E+00	3.579240E+00	3.806740E+00
2.220260E+00	3.559670E+00	3.810960E+00
2.786130E+00	9.457520E-01	3.624190E+00
2.853880E+00	9.249030E-01	3.681540E+00
2.394590E+00	3.584180E+00	3.808730E+00
2.919200E+00	9.413360E-01	3.636740E+00
2.994640E+00	9.495290E-01	3.706870E+00
2.488590E+00	3.592200E+00	3.801240E+00
3.062770E+00	9.990920E-01	3.679350E+00
2.558610E+00	3.601590E+00	3.844660E+00
2.557440E+00	3.591220E+00	3.788310E+00
3.137360E+00	1.062780E+00	3.656640E+00
2.594140E+00	3.595890E+00	3.840400E+00
2.644520E+00	3.582190E+00	3.837460E+00
3.206920E+00	1.133430E+00	3.640210E+00
2.741650E+00	3.574400E+00	3.837040E+00
3.339200E+00	1.285170E+00	3.729270E+00
3.262610E+00	1.217070E+00	3.734130E+00
2.824860E+00	3.552290E+00	3.844220E+00
3.436000E+00	1.340970E+00	3.733110E+00
2.873440E+00	3.539930E+00	3.808640E+00
3.502380E+00	1.404750E+00	3.729710E+00
2.932500E+00	3.526430E+00	3.830300E+00
2.991940E+00	3.484770E+00	3.900710E+00
3.577670E+00	1.456640E+00	3.707230E+00
3.041450E+00	3.429290E+00	3.847800E+00
3.103510E+00	3.395490E+00	3.878330E+00
3.146420E+00	3.319220E+00	3.817030E+00
3.674930E+00	1.573140E+00	3.732220E+00
3.675360E+00	1.483060E+00	3.763760E+00
3.165650E+00	3.337740E+00	3.894640E+00
3.210990E+00	3.317330E+00	3.893820E+00
3.225370E+00	3.279940E+00	3.827680E+00
3.701750E+00	1.851220E+00	3.767510E+00
3.706930E+00	1.763740E+00	3.780390E+00
3.711120E+00	1.820370E+00	3.823410E+00
3.725180E+00	1.651370E+00	3.760230E+00
3.262170E+00	3.301260E+00	3.899090E+00
3.328860E+00	3.281970E+00	3.918770E+00
3.338990E+00	3.242300E+00	3.836780E+00
3.726710E+00	2.493930E+00	3.838930E+00
3.728090E+00	2.412300E+00	3.905610E+00
3.721980E+00	2.326640E+00	3.871330E+00
3.717630E+00	2.240960E+00	3.855240E+00
3.701450E+00	2.152300E+00	3.837520E+00
3.694080E+00	2.053640E+00	3.820440E+00
3.688710E+00	1.943020E+00	3.792630E+00
3.706690E+00	1.865580E+00	3.819200E+00
3.395330E+00	3.257650E+00	3.909510E+00
3.455250E+00	3.243070E+00	3.962010E+00
3.462790E+00	3.210990E+00	3.870220E+00
3.652630E+00	2.821000E+00	3.883090E+00
3.659440E+00	2.756150E+00	3.952310E+00
3.678960E+00	2.685460E+00	3.904990E+00
3.694890E+00	2.614110E+00	3.880940E+00
3.712400E+00	2.562040E+00	3.829990E+00
3.511450E+00	3.192800E+00	3.956810E+00
3.567810E+00	3.147470E+00	3.902810E+00
3.596700E+00	3.142630E+00	3.821300E+00
3.611450E+00	3.119670E+00	3.861590E+00
3.637740E+00	2.958250E+00	3.920290E+00
3.637920E+00	3.009680E+00	3.836030E+00
3.623460E+00	3.048670E+00	3.893460E+00
3.646480E+00	2.879120E+00	3.927920E+00
3.622290E+00	3.091280E+00	3.868750E+00
1.088250E+00	2.452360E+00	3.921590E+00
1.113210E+00	2.531420E+00	3.901960E+00
1.088410E+00	2.444290E+00	3.836980E+00
1.016720E+00	2.286400E+00	3.818150E+00
1.044580E+00	2.351810E+00	3.906940E+00
9.809040E-01	2.135350E+00	3.796980E+00
1.000790E+00	2.215490E+00	3.893860E+00
9.394870E-01	1.995440E+00	3.782700E+00
9.630520E-01	2.071480E+00	3.877850E+00
9.132760E-01	1.914100E+00	3.784660E+00
9.240310E-01	1.944560E+00	3.862180E+00
9.013590E-01	1.851980E+00	3.823380E+00
1.148320E+00	2.611910E+00	3.935050E+00
1.202410E+00	2.689280E+00	3.912700E+00
1.154310E+00	2.612240E+00	3.837460E+00
8.935000E-01	1.739610E+00	3.770390E+00
8.763950E-01	1.636970E+00	3.690820E+00
8.797040E-01	1.643580E+00	3.781950E+00
8.798620E-01	1.574960E+00	3.717670E+00
8.804030E-01	1.589100E+00	3.784880E+00
8.898500E-01	1.531280E+00	3.764160E+00
1.245400E+00	2.766120E+00	3.948410E+00
1.281770E+00	2.840730E+00	3.929770E+00
1.249430E+00	2.765480E+00	3.857540E+00
9.234190E-01	1.418350E+00	3.633650E+00
9.150300E-01	1.459140E+00	3.738680E+00
9.507390E-01	1.382640E+00	3.672560E+00
9.453230E-01	1.398420E+00	3.720310E+00
9.755580E-01	1.352780E+00	3.723540E+00
1.322480E+00	2.893760E+00	3.864010E+00
1.036900E+00	1.275640E+00	3.699750E+00
1.116940E+00	1.196950E+00	3.650590E+00
1.097640E+00	1.212570E+00	3.721890E+00
1.179100E+00	1.157000E+00	3.692840E+00
1.146620E+00	1.172510E+00	3.743340E+00
1.226620E+00	1.125080E+00	3.748110E+00
1.428300E+00	2.978330E+00	3.919650E+00
1.482320E+00	3.046370E+00	3.922530E+00
1.470010E+00	3.021890E+00	3.864280E+00
1.370300E+00	1.056020E+00	3.739250E+00
1.506760E+00	1.009210E+00	3.703260E+00
1.478220E+00	1.003340E+00	3.772170E+00
1.559400E+00	9.841600E-01	3.788820E+00
1.512480E+00	3.087650E+00	3.865430E+00
1.679000E+00	9.779480E-01	3.736160E+00
1.579160E+00	3.171910E+00	3.910350E+00
1.640980E+00	3.227570E+00	3.908390E+00
1.615820E+00	3.204120E+00	3.846390E+00
1.885160E+00	9.529190E-01	3.736790E+00
2.048390E+00	9.448480E-01	3.774850E+00
1.670650E+00	3.252940E+00	3.855140E+00
2.168180E+00	9.643490E-01	3.736680E+00
1.745220E+00	3.327500E+00	3.868650E+00
2.237150E+00	9.819850E-01	3.713930E+00
2.265830E+00	9.753040E-01	3.751900E+00
1.835480E+00	3.399910E+00	3.890650E+00
1.893650E+00	3.443540E+00	3.913990E+00
1.879130E+00	3.425820E+00	3.845890E+00
2.340990E+00	9.799590E-01	3.755640E+00
2.272240E+00	9.860870E-01	3.718100E+00
1.949400E+00	3.467020E+00	3.868910E+00
2.450320E+00	1.003740E+00	3.727170E+00
2.541720E+00	9.865370E-01	3.809290E+00
2.043790E+00	3.496880E+00	3.839230E+00
2.603970E+00	9.740520E-01	3.772260E+00
2.139900E+00	3.535380E+00	3.918730E+00
2.205910E+00	3.576080E+00	3.942700E+00
2.192410E+00	3.556330E+00	3.868690E+00
2.665620E+00	9.659280E-01	3.730210E+00
2.741640E+00	9.335130E-01	3.798960E+00
2.266690E+00	3.589020E+00	3.905530E+00
2.797590E+00	9.215410E-01	3.743480E+00
2.865140E+00	9.067480E-01	3.781760E+00
2.372460E+00	3.598210E+00	3.906500E+00
2.927360E+00	9.173220E-01	3.742300E+00
3.004610E+00	9.318330E-01	3.811890E+00
2.462660E+00	3.607130E+00	3.904530E+00
3.073220E+00	9.829230E-01	3.784630E+00
2.541430E+00	3.610190E+00	3.906610E+00
3.146740E+00	1.048580E+00	3.762530E+00
2.605550E+00	3.599320E+00	3.898910E+00
2.671560E+00	3.592510E+00	3.969460E+00
3.214920E+00	1.118630E+00	3.742770E+00
2.738060E+00	3.586850E+00	3.942920E+00
3.333990E+00	1.275270E+00	3.827660E+00
3.272610E+00	1.201520E+00	3.832370E+00
2.808170E+00	3.564830E+00	3.940510E+00
3.419360E+00	1.335430E+00	3.824650E+00
2.867920E+00	3.550920E+00	3.940020E+00
2.890620E+00	3.544230E+00	3.883840E+00
2.939710E+00	3.542870E+00	3.967700E+00
3.499450E+00	1.414100E+00	3.837110E+00
3.000030E+00	3.499040E+00	3.976720E+00
3.583010E+00	1.458760E+00	3.796920E+00
3.054300E+00	3.458830E+00	3.958510E+00
3.139060E+00	3.416890E+00	3.972730E+00
3.679780E+00	1.580760E+00	3.865230E+00
3.669090E+00	1.480570E+00	3.825410E+00
3.187190E+00	3.406350E+00	4.003390E+00
3.208800E+00	3.357540E+00	3.949820E+00
3.715510E+00	1.773560E+00	3.855970E+00
3.740410E+00	1.680340E+00	3.853120E+00
3.733470E+00	1.639110E+00	3.893230E+00
3.237480E+00	3.402080E+00	4.014170E+00
3.291780E+00	3.378790E+00	4.033660E+00
3.287670E+00	3.333970E+00	3.973070E+00
3.723740E+00	2.498680E+00	3.991660E+00
3.715280E+00	2.551770E+00	3.902280E+00
3.700840E+00	2.588060E+00	3.977190E+00
3.724940E+00	2.408680E+00	4.006190E+00
3.729280E+00	2.339670E+00	3.976330E+00
3.732210E+00	2.257220E+00	3.955690E+00
3.721180E+00	2.168580E+00	3.939390E+00
3.711450E+00	2.076320E+00	3.922230E+00
3.712690E+00	1.977270E+00	3.911260E+00
3.717610E+00	1.850970E+00	3.894360E+00
3.728180E+00	1.744180E+00	3.915720E+00
3.747800E+00	1.674140E+00	3.911350E+00
3.339030E+00	3.345440E+00	4.025560E+00
3.382730E+00	3.299770E+00	3.979590E+00
3.453310E+00	3.273780E+00	4.040980E+00
3.641810E+00	2.836750E+00	4.012160E+00
3.645200E+00	2.768370E+00	4.092350E+00
3.666710E+00	2.694740E+00	4.021210E+00
3.684150E+00	2.643340E+00	3.963510E+00
3.512360E+00	3.217770E+00	4.033250E+00
3.571240E+00	3.162440E+00	4.015620E+00
3.605590E+00	3.060970E+00	4.008520E+00
3.611690E+00	3.097350E+00	3.908540E+00
3.632990E+00	2.960970E+00	4.065710E+00
3.643570E+00	2.905020E+00	3.999360E+00
1.115630E+00	2.526340E+00	3.982840E+00
1.080890E+00	2.414580E+00	3.980610E+00
1.039990E+00	2.308930E+00	3.994130E+00
1.003600E+00	2.164710E+00	3.985390E+00
9.672890E-01	2.021470E+00	3.973380E+00
9.338330E-01	1.878240E+00	3.976200E+00
8.998560E-01	1.791180E+00	3.884710E+00
9.195520E-01	1.788430E+00	3.958770E+00
9.085150E-01	1.730510E+00	3.926080E+00
1.198300E+00	2.684070E+00	3.991940E+00
1.146510E+00	2.609930E+00	3.990940E+00
8.963260E-01	1.634550E+00	3.898690E+00
8.955150E-01	1.544820E+00	3.872730E+00
9.041350E-01	1.490850E+00	3.842870E+00
9.295770E-01	1.502530E+00	3.932200E+00
9.498990E-01	1.446690E+00	3.915360E+00
1.275800E+00	2.831990E+00	3.992350E+00
1.248170E+00	2.771400E+00	4.017600E+00
9.639030E-01	1.379990E+00	3.830850E+00
1.003430E+00	1.321130E+00	3.802850E+00
1.016960E+00	1.330460E+00	3.898450E+00
1.048600E+00	1.272270E+00	3.855220E+00
1.346910E+00	2.914710E+00	3.997550E+00
1.095570E+00	1.210360E+00	3.801040E+00
1.182300E+00	1.145870E+00	3.853070E+00
1.283590E+00	1.089410E+00	3.830260E+00
1.296170E+00	1.096150E+00	3.941310E+00
1.382480E+00	1.042290E+00	3.883340E+00
1.470860E+00	3.031860E+00	3.980120E+00
1.434750E+00	2.986000E+00	4.005220E+00
1.505090E+00	9.957400E-01	3.874360E+00
1.684130E+00	9.639420E-01	3.873540E+00
1.521620E+00	3.109500E+00	3.992030E+00
1.828620E+00	9.410270E-01	3.842010E+00
1.824210E+00	9.422670E-01	3.925880E+00
1.929580E+00	9.362590E-01	3.931150E+00
1.638090E+00	3.228260E+00	3.984850E+00
1.585440E+00	3.182570E+00	4.007270E+00
2.016770E+00	9.374940E-01	3.868730E+00
1.689330E+00	3.277990E+00	3.946600E+00
2.172950E+00	9.445830E-01	3.853890E+00
1.755100E+00	3.345700E+00	4.013330E+00
1.822250E+00	3.401990E+00	4.033590E+00
1.803960E+00	3.381900E+00	3.959150E+00
2.280450E+00	9.630680E-01	3.826610E+00
1.870220E+00	3.436090E+00	3.991450E+00
2.379870E+00	9.622730E-01	3.879660E+00
1.945590E+00	3.480080E+00	3.974050E+00
2.473490E+00	9.813930E-01	3.862780E+00
2.563500E+00	9.733250E-01	3.911080E+00
2.036210E+00	3.507490E+00	3.947280E+00
2.617580E+00	9.615350E-01	3.892380E+00
2.189360E+00	3.580480E+00	4.021070E+00
2.118410E+00	3.544230E+00	4.032990E+00
2.684650E+00	9.491980E-01	3.856580E+00
2.753500E+00	9.246130E-01	3.889750E+00
2.266820E+00	3.601420E+00	4.016140E+00
2.828900E+00	9.030770E-01	3.899350E+00
2.359630E+00	3.608210E+00	4.011670E+00
2.932270E+00	9.033910E-01	3.854390E+00
2.444370E+00	3.619360E+00	4.004530E+00
2.524040E+00	3.620070E+00	4.001210E+00
3.158050E+00	1.039780E+00	3.871960E+00
3.081410E+00	9.635650E-01	3.886150E+00
2.603270E+00	3.603190E+00	3.996350E+00
2.667710E+00	3.593210E+00	4.076990E+00
3.228440E+00	1.112380E+00	3.846880E+00
2.740950E+00	3.586320E+00	4.054350E+00
3.333960E+00	1.254340E+00	3.930030E+00
3.280230E+00	1.182170E+00	3.910450E+00
2.793940E+00	3.573510E+00	4.015090E+00
3.408370E+00	1.329520E+00	3.919540E+00
2.860460E+00	3.554900E+00	4.037320E+00
2.935740E+00	3.553030E+00	4.106600E+00
3.480770E+00	1.373450E+00	3.905800E+00
3.022370E+00	3.511590E+00	4.067370E+00
3.531060E+00	1.466670E+00	3.964600E+00
[truncated: 10,719 more rows]
