# Supplementary material for: A New MRI-Based Model of Heart Function with Coupled Hemodynamics and Application to Normal and Diseased Canine Left Ventricles
Source: Front Bioeng Biotechnol. 2015 Sep 23;3:140. doi: 10.3389/fbioe.2015.00140 (PMC4585083; doi:10.3389/fbioe.2015.00140)
Supplement: Supplementary file 5 [file Data_Sheet_5.ZIP › Case2_Normal_LBBB_Systole/nodes/case2_systole_time_0.4600.csv]

3.198050E+00	2.067300E+00	1.219110E+00
3.221010E+00	2.112810E+00	1.209780E+00
3.236380E+00	2.075320E+00	1.214740E+00
3.235030E+00	2.033060E+00	1.233240E+00
3.270830E+00	2.162410E+00	1.188990E+00
3.300210E+00	2.210740E+00	1.178870E+00
3.315510E+00	2.177900E+00	1.205770E+00
3.308010E+00	2.112040E+00	1.248490E+00
3.388020E+00	2.065700E+00	1.312360E+00
3.317880E+00	2.025850E+00	1.322390E+00
3.419580E+00	2.037720E+00	1.391880E+00
3.376560E+00	2.210740E+00	1.232000E+00
3.418390E+00	2.146390E+00	1.322710E+00
3.452330E+00	2.092400E+00	1.370560E+00
2.905070E+00	2.249680E+00	1.227240E+00
2.931430E+00	2.330490E+00	1.226330E+00
2.968120E+00	2.291430E+00	1.220230E+00
2.979080E+00	2.241220E+00	1.220080E+00
2.990180E+00	2.404750E+00	1.223410E+00
3.015250E+00	2.470380E+00	1.240820E+00
3.051420E+00	2.431420E+00	1.217940E+00
3.095120E+00	2.337950E+00	1.198270E+00
3.203170E+00	2.194800E+00	1.170690E+00
3.057980E+00	2.194550E+00	1.211210E+00
3.123870E+00	2.061280E+00	1.247630E+00
3.230510E+00	1.964470E+00	1.327870E+00
3.105310E+00	1.964300E+00	1.365350E+00
3.271370E+00	1.947790E+00	1.491540E+00
3.179790E+00	1.914340E+00	1.488490E+00
3.253880E+00	1.934230E+00	1.571660E+00
3.128880E+00	2.486150E+00	1.229590E+00
3.298930E+00	2.464410E+00	1.238880E+00
3.313210E+00	2.309560E+00	1.197840E+00
3.343770E+00	1.989140E+00	1.445820E+00
3.354390E+00	1.963420E+00	1.609720E+00
3.389800E+00	2.413260E+00	1.281780E+00
3.397930E+00	2.482730E+00	1.314230E+00
3.434310E+00	2.326190E+00	1.293990E+00
3.467540E+00	2.231680E+00	1.347570E+00
3.484580E+00	2.159030E+00	1.412900E+00
3.479390E+00	2.103810E+00	1.486730E+00
3.422930E+00	2.038200E+00	1.545560E+00
3.469620E+00	2.449810E+00	1.365230E+00
3.504660E+00	2.327960E+00	1.407800E+00
3.514180E+00	2.226770E+00	1.472840E+00
3.505820E+00	2.165700E+00	1.503280E+00
2.593300E+00	2.578310E+00	1.370360E+00
2.623760E+00	2.630000E+00	1.377520E+00
2.642410E+00	2.585380E+00	1.354980E+00
2.715860E+00	2.539850E+00	1.339310E+00
2.594740E+00	2.517850E+00	1.370340E+00
2.737920E+00	2.406420E+00	1.301430E+00
2.608600E+00	2.407450E+00	1.357760E+00
2.791720E+00	2.251520E+00	1.256660E+00
2.639520E+00	2.274850E+00	1.361360E+00
2.780550E+00	2.121120E+00	1.345760E+00
2.680530E+00	2.152310E+00	1.409260E+00
2.832640E+00	2.035650E+00	1.347880E+00
2.738500E+00	2.016270E+00	1.442770E+00
2.842670E+00	1.975960E+00	1.437830E+00
2.721710E+00	2.651690E+00	1.369100E+00
2.883910E+00	2.657730E+00	1.316510E+00
2.843010E+00	2.522860E+00	1.285950E+00
2.894900E+00	2.427760E+00	1.245320E+00
2.916810E+00	2.139800E+00	1.269570E+00
2.960560E+00	1.991540E+00	1.361900E+00
3.034030E+00	1.916120E+00	1.484600E+00
2.915340E+00	1.931030E+00	1.495720E+00
3.084820E+00	1.893730E+00	1.625990E+00
2.956340E+00	1.884960E+00	1.613730E+00
3.121960E+00	1.841830E+00	1.711330E+00
3.005250E+00	1.810790E+00	1.738510E+00
3.095560E+00	1.813010E+00	1.809360E+00
3.033180E+00	2.568600E+00	1.279310E+00
3.089290E+00	2.710890E+00	1.332000E+00
3.223740E+00	1.925430E+00	1.687840E+00
3.187660E+00	1.861190E+00	1.814650E+00
3.196490E+00	2.665830E+00	1.310340E+00
3.252420E+00	2.746940E+00	1.354420E+00
3.246110E+00	2.580640E+00	1.267570E+00
3.326410E+00	1.945890E+00	1.734000E+00
3.304270E+00	1.940010E+00	1.866120E+00
3.327050E+00	2.680570E+00	1.342010E+00
3.376340E+00	2.759120E+00	1.420520E+00
3.415840E+00	2.574360E+00	1.342550E+00
3.496730E+00	2.086650E+00	1.602590E+00
3.467670E+00	2.032230E+00	1.697410E+00
3.404160E+00	1.974280E+00	1.777250E+00
3.446430E+00	2.696670E+00	1.410330E+00
3.469820E+00	2.757310E+00	1.478390E+00
3.499080E+00	2.639070E+00	1.448450E+00
3.507840E+00	2.541070E+00	1.467270E+00
3.533420E+00	2.424890E+00	1.494880E+00
3.556540E+00	2.305680E+00	1.546580E+00
3.540100E+00	2.181420E+00	1.631020E+00
3.563200E+00	2.271600E+00	1.654490E+00
3.520140E+00	2.093600E+00	1.686290E+00
3.502530E+00	2.704260E+00	1.500680E+00
3.547100E+00	2.637050E+00	1.582820E+00
3.551530E+00	2.509690E+00	1.605320E+00
3.561290E+00	2.404280E+00	1.629920E+00
3.573510E+00	2.325460E+00	1.662380E+00
2.309710E+00	2.621870E+00	1.541500E+00
2.341640E+00	2.689910E+00	1.536670E+00
2.361550E+00	2.626250E+00	1.509630E+00
2.402590E+00	2.553020E+00	1.490430E+00
2.313670E+00	2.551340E+00	1.544920E+00
2.426790E+00	2.426240E+00	1.478730E+00
2.336030E+00	2.431250E+00	1.541740E+00
2.444940E+00	2.293550E+00	1.483980E+00
2.359290E+00	2.304910E+00	1.538950E+00
2.479440E+00	2.170480E+00	1.524600E+00
2.398340E+00	2.182720E+00	1.581220E+00
2.517530E+00	2.049650E+00	1.549850E+00
2.434730E+00	2.060660E+00	1.611410E+00
2.571600E+00	1.973860E+00	1.598490E+00
2.493850E+00	1.942630E+00	1.686180E+00
2.595750E+00	1.894700E+00	1.694410E+00
2.405220E+00	2.766890E+00	1.531310E+00
2.455090E+00	2.849470E+00	1.540100E+00
2.466760E+00	2.784630E+00	1.510820E+00
2.461470E+00	2.695140E+00	1.484220E+00
2.532580E+00	2.573260E+00	1.418460E+00
2.516170E+00	2.414990E+00	1.415370E+00
2.527900E+00	2.280400E+00	1.414250E+00
2.564780E+00	2.159260E+00	1.460280E+00
2.611020E+00	2.038690E+00	1.494780E+00
2.675030E+00	1.949400E+00	1.598830E+00
2.731190E+00	1.901720E+00	1.646760E+00
2.687420E+00	1.870650E+00	1.709740E+00
2.752930E+00	1.857710E+00	1.691100E+00
2.539390E+00	2.804460E+00	1.495380E+00
2.552100E+00	2.871850E+00	1.524800E+00
2.653200E+00	2.738030E+00	1.429770E+00
2.809590E+00	1.910710E+00	1.591950E+00
2.890810E+00	1.831230E+00	1.703120E+00
2.806930E+00	1.823930E+00	1.710640E+00
2.926600E+00	1.788820E+00	1.765320E+00
2.861520E+00	1.775510E+00	1.805650E+00
2.946100E+00	1.772790E+00	1.832030E+00
2.641300E+00	2.864290E+00	1.500670E+00
2.796930E+00	2.851150E+00	1.486980E+00
2.789170E+00	2.790220E+00	1.435570E+00
2.819430E+00	2.743840E+00	1.389190E+00
3.137400E+00	1.818940E+00	1.917430E+00
3.017750E+00	1.780900E+00	1.932170E+00
3.098200E+00	1.790280E+00	2.022990E+00
2.885810E+00	2.821600E+00	1.432910E+00
2.906890E+00	2.871390E+00	1.482550E+00
3.000230E+00	2.781830E+00	1.393670E+00
3.249990E+00	1.845820E+00	1.931110E+00
3.193140E+00	1.811520E+00	2.029910E+00
3.003810E+00	2.867560E+00	1.480760E+00
3.178780E+00	2.858590E+00	1.479170E+00
3.168830E+00	2.787300E+00	1.397360E+00
3.306220E+00	1.892690E+00	1.966210E+00
3.295360E+00	1.859420E+00	2.071450E+00
3.303250E+00	2.823720E+00	1.443360E+00
3.294170E+00	2.873840E+00	1.509090E+00
3.480710E+00	2.006470E+00	1.832390E+00
3.445790E+00	1.966720E+00	1.925860E+00
3.375150E+00	1.914090E+00	1.997890E+00
3.363730E+00	2.865330E+00	1.547290E+00
3.426440E+00	2.812570E+00	1.519880E+00
3.577940E+00	2.273770E+00	1.762980E+00
3.560980E+00	2.183710E+00	1.830400E+00
3.518270E+00	2.089970E+00	1.836360E+00
3.505880E+00	2.004220E+00	1.915800E+00
3.523430E+00	2.763020E+00	1.593590E+00
3.601560E+00	2.701920E+00	1.691370E+00
3.607720E+00	2.641020E+00	1.672200E+00
3.604650E+00	2.571560E+00	1.695800E+00
3.591470E+00	2.461980E+00	1.743360E+00
3.597320E+00	2.527720E+00	1.810780E+00
3.588510E+00	2.367060E+00	1.732580E+00
3.612380E+00	2.623640E+00	1.770880E+00
3.609180E+00	2.571260E+00	1.796340E+00
2.126350E+00	2.690400E+00	1.689820E+00
2.163080E+00	2.765480E+00	1.688520E+00
2.186440E+00	2.694600E+00	1.648570E+00
2.241810E+00	2.612180E+00	1.596650E+00
2.127080E+00	2.614340E+00	1.678660E+00
2.246240E+00	2.444140E+00	1.612150E+00
2.151960E+00	2.473440E+00	1.679660E+00
2.273340E+00	2.313040E+00	1.609330E+00
2.163370E+00	2.302820E+00	1.693200E+00
2.318010E+00	2.194070E+00	1.637180E+00
2.244350E+00	2.204530E+00	1.690970E+00
2.351210E+00	2.072940E+00	1.658410E+00
2.270250E+00	2.091360E+00	1.716010E+00
2.403680E+00	1.970070E+00	1.708030E+00
2.321220E+00	1.977400E+00	1.750210E+00
2.436270E+00	1.905780E+00	1.743920E+00
2.389010E+00	1.872390E+00	1.804370E+00
2.461990E+00	1.855110E+00	1.783830E+00
2.232580E+00	2.849790E+00	1.682030E+00
2.283270E+00	2.941000E+00	1.701690E+00
2.299840E+00	2.876790E+00	1.650720E+00
2.302700E+00	2.780930E+00	1.611540E+00
2.629700E+00	1.807170E+00	1.791140E+00
2.535330E+00	1.821740E+00	1.786750E+00
2.655680E+00	1.752570E+00	1.855230E+00
2.583160E+00	1.717670E+00	1.906470E+00
2.681500E+00	1.709190E+00	1.937050E+00
2.386620E+00	2.910100E+00	1.616150E+00
2.444780E+00	3.001520E+00	1.682400E+00
2.738460E+00	1.764800E+00	1.802320E+00
2.817080E+00	1.728900E+00	1.937210E+00
2.750380E+00	1.703510E+00	1.960680E+00
2.859900E+00	1.701890E+00	2.031950E+00
2.791240E+00	1.656190E+00	2.077990E+00
2.864350E+00	1.658780E+00	2.116180E+00
2.567100E+00	2.938330E+00	1.580630E+00
2.605880E+00	3.034300E+00	1.687880E+00
2.905180E+00	1.743770E+00	1.937300E+00
2.935650E+00	1.710550E+00	2.076180E+00
2.697770E+00	2.997420E+00	1.626620E+00
2.753980E+00	3.043550E+00	1.714530E+00
2.746700E+00	2.936870E+00	1.560010E+00
3.139290E+00	1.788550E+00	2.130550E+00
3.038280E+00	1.745910E+00	2.120370E+00
3.114110E+00	1.748990E+00	2.229050E+00
2.836530E+00	2.996000E+00	1.650960E+00
2.872930E+00	3.039020E+00	1.737420E+00
2.938140E+00	2.944720E+00	1.553440E+00
3.226720E+00	1.813950E+00	2.140540E+00
3.198950E+00	1.780970E+00	2.237870E+00
2.923420E+00	3.064440E+00	1.775340E+00
2.936790E+00	3.092870E+00	1.829040E+00
2.965640E+00	3.066570E+00	1.790810E+00
2.983470E+00	3.024190E+00	1.725780E+00
3.082280E+00	2.979880E+00	1.657250E+00
3.130510E+00	2.935330E+00	1.570820E+00
3.284600E+00	1.826500E+00	2.154310E+00
3.269000E+00	1.810220E+00	2.213070E+00
3.007710E+00	3.074340E+00	1.844050E+00
3.095470E+00	3.048530E+00	1.821620E+00
3.121330E+00	3.012680E+00	1.750920E+00
3.219010E+00	2.987250E+00	1.699960E+00
3.319390E+00	2.937130E+00	1.589690E+00
3.433880E+00	1.953500E+00	2.065170E+00
3.399800E+00	1.897470E+00	2.148480E+00
3.343510E+00	1.820490E+00	2.189260E+00
3.203550E+00	3.037770E+00	1.829840E+00
3.303610E+00	3.026180E+00	1.804110E+00
3.335280E+00	2.986500E+00	1.731400E+00
3.427810E+00	2.962390E+00	1.736650E+00
3.489240E+00	2.891640E+00	1.642100E+00
3.591080E+00	2.231500E+00	1.936330E+00
3.571960E+00	2.126060E+00	2.003210E+00
3.587840E+00	2.197640E+00	2.062990E+00
3.517690E+00	1.991100E+00	2.048150E+00
3.462440E+00	1.943410E+00	2.144920E+00
3.398750E+00	3.013870E+00	1.842110E+00
3.490130E+00	2.993090E+00	1.842100E+00
3.512790E+00	2.944420E+00	1.779050E+00
3.560880E+00	2.894930E+00	1.791710E+00
3.588600E+00	2.801020E+00	1.766320E+00
3.609270E+00	2.477030E+00	1.882340E+00
3.612450E+00	2.358130E+00	1.932340E+00
3.612870E+00	2.448400E+00	1.972220E+00
3.595260E+00	2.255550E+00	2.033870E+00
3.564500E+00	2.952080E+00	1.900870E+00
3.626410E+00	2.871240E+00	1.892220E+00
3.635150E+00	2.778100E+00	1.925750E+00
3.625630E+00	2.687760E+00	1.885370E+00
3.621900E+00	2.556840E+00	1.916720E+00
3.614240E+00	2.491880E+00	1.944110E+00
1.963360E+00	2.764650E+00	1.885510E+00
2.009490E+00	2.864900E+00	1.888330E+00
2.017340E+00	2.772110E+00	1.832790E+00
2.057970E+00	2.680850E+00	1.755620E+00
1.949480E+00	2.678990E+00	1.858890E+00
2.054990E+00	2.506050E+00	1.753730E+00
1.960430E+00	2.538020E+00	1.837430E+00
2.072810E+00	2.364750E+00	1.741430E+00
1.965060E+00	2.354040E+00	1.832250E+00
2.091830E+00	2.289220E+00	1.748590E+00
2.043810E+00	2.282280E+00	1.792360E+00
2.091270E+00	2.213600E+00	1.792570E+00
2.164100E+00	1.970160E+00	1.865010E+00
2.140120E+00	2.023400E+00	1.842480E+00
2.219540E+00	1.996050E+00	1.806860E+00
2.290950E+00	1.887660E+00	1.850610E+00
2.198950E+00	1.904540E+00	1.895420E+00
2.349810E+00	1.780530E+00	1.910100E+00
2.257550E+00	1.793300E+00	1.946530E+00
2.386610E+00	1.714240E+00	1.960070E+00
2.324010E+00	1.677650E+00	2.026380E+00
2.414840E+00	1.655110E+00	2.030510E+00
2.126470E+00	2.863200E+00	1.764780E+00
2.108010E+00	2.953770E+00	1.844540E+00
2.169700E+00	2.128710E+00	1.771340E+00
2.456360E+00	1.748260E+00	1.907260E+00
2.523340E+00	1.673180E+00	1.965950E+00
2.487780E+00	1.632670E+00	2.056020E+00
2.564630E+00	1.637750E+00	2.050480E+00
2.148070E+00	3.011940E+00	1.858570E+00
2.236570E+00	3.067600E+00	1.874860E+00
2.197890E+00	2.988970E+00	1.792770E+00
2.714810E+00	1.651800E+00	2.054380E+00
2.639720E+00	1.652950E+00	2.052760E+00
2.739000E+00	1.608110E+00	2.121460E+00
2.690430E+00	1.568960E+00	2.176900E+00
2.768700E+00	1.571710E+00	2.192770E+00
2.336860E+00	3.042300E+00	1.773550E+00
2.365150E+00	3.123010E+00	1.845060E+00
2.913680E+00	1.643210E+00	2.189900E+00
2.842860E+00	1.597430E+00	2.214030E+00
2.913520E+00	1.600240E+00	2.282890E+00
2.443710E+00	3.160040E+00	1.872650E+00
2.519870E+00	3.195280E+00	1.943920E+00
2.518460E+00	3.153480E+00	1.865040E+00
2.493040E+00	3.108900E+00	1.783180E+00
2.976140E+00	1.681830E+00	2.185510E+00
2.964800E+00	1.637950E+00	2.264680E+00
2.610230E+00	3.153050E+00	1.865480E+00
2.674260E+00	3.206560E+00	1.961380E+00
2.675840E+00	3.105660E+00	1.778360E+00
3.040630E+00	1.694500E+00	2.284870E+00
2.755150E+00	3.149980E+00	1.888560E+00
2.799070E+00	3.181830E+00	1.986560E+00
2.840950E+00	3.086240E+00	1.813770E+00
3.169050E+00	1.733280E+00	2.375850E+00
2.856530E+00	3.189670E+00	2.035730E+00
2.866380E+00	3.210150E+00	2.091620E+00
2.900940E+00	3.189240E+00	2.046390E+00
2.932270E+00	3.140920E+00	1.957190E+00
3.306910E+00	1.792650E+00	2.326200E+00
2.934850E+00	3.196630E+00	2.090400E+00
3.008770E+00	3.154870E+00	2.073640E+00
3.045370E+00	3.123730E+00	2.023870E+00
3.130000E+00	3.086910E+00	1.961160E+00
3.392200E+00	1.845830E+00	2.283440E+00
3.384140E+00	1.815240E+00	2.360070E+00
3.105910E+00	3.134760E+00	2.093810E+00
3.195270E+00	3.108250E+00	2.077890E+00
3.237130E+00	3.089700E+00	2.018580E+00
3.320010E+00	3.066090E+00	1.953620E+00
3.601720E+00	2.133770E+00	2.140020E+00
3.573390E+00	2.027440E+00	2.199340E+00
3.476210E+00	1.927380E+00	2.281300E+00
3.568670E+00	1.970180E+00	2.330160E+00
3.442790E+00	1.829520E+00	2.365120E+00
3.290150E+00	3.106710E+00	2.087620E+00
3.375630E+00	3.088460E+00	2.081040E+00
3.416360E+00	3.068760E+00	2.034050E+00
3.490320E+00	3.033690E+00	1.989910E+00
3.616690E+00	2.422140E+00	2.117480E+00
3.611220E+00	2.485740E+00	2.010370E+00
3.624110E+00	2.508610E+00	2.095380E+00
3.620420E+00	2.337090E+00	2.117160E+00
3.616290E+00	2.225640E+00	2.190240E+00
3.595610E+00	2.095090E+00	2.277560E+00
3.583040E+00	2.023180E+00	2.315110E+00
3.464500E+00	3.083400E+00	2.111430E+00
3.535880E+00	3.051500E+00	2.119480E+00
3.560440E+00	3.023050E+00	2.081160E+00
3.595960E+00	2.983720E+00	2.048660E+00
3.642430E+00	2.907570E+00	2.023990E+00
3.648280E+00	2.803950E+00	2.046000E+00
3.654440E+00	2.707620E+00	2.074670E+00
3.654230E+00	2.600620E+00	2.125500E+00
3.667430E+00	2.653120E+00	2.169980E+00
3.606240E+00	3.014110E+00	2.178920E+00
3.653830E+00	2.933100E+00	2.165720E+00
3.667220E+00	2.833210E+00	2.173270E+00
3.672380E+00	2.744510E+00	2.183390E+00
3.673070E+00	2.681610E+00	2.200710E+00
1.817700E+00	2.815720E+00	2.084670E+00
1.860190E+00	2.910750E+00	2.086480E+00
1.856800E+00	2.824600E+00	2.033720E+00
1.889570E+00	2.742610E+00	1.953360E+00
1.791630E+00	2.733070E+00	2.053820E+00
1.863260E+00	2.575930E+00	1.917710E+00
1.776900E+00	2.605270E+00	2.004150E+00
1.867590E+00	2.418820E+00	1.905830E+00
1.781940E+00	2.452090E+00	1.983630E+00
1.878270E+00	2.322750E+00	1.901510E+00
1.796020E+00	2.297300E+00	1.970580E+00
1.899460E+00	2.240810E+00	1.919820E+00
1.973140E+00	2.039420E+00	1.957250E+00
1.976260E+00	2.084920E+00	1.933470E+00
2.004030E+00	2.052330E+00	1.931330E+00
2.006630E+00	2.006690E+00	1.949940E+00
2.092780E+00	1.789370E+00	2.036450E+00
2.072900E+00	1.847310E+00	2.006410E+00
2.153130E+00	1.814530E+00	1.982870E+00
2.219260E+00	1.710230E+00	2.039650E+00
2.128230E+00	1.721530E+00	2.075900E+00
2.264280E+00	1.648880E+00	2.091500E+00
2.205630E+00	1.613600E+00	2.166120E+00
2.305110E+00	1.590330E+00	2.162160E+00
1.934180E+00	2.898800E+00	1.988550E+00
1.968670E+00	2.990120E+00	2.039770E+00
1.999440E+00	2.198270E+00	1.874840E+00
2.060420E+00	2.079980E+00	1.876140E+00
2.099170E+00	1.946280E+00	1.924190E+00
2.440500E+00	1.607320E+00	2.110990E+00
2.391820E+00	1.571380E+00	2.176270E+00
2.472840E+00	1.556730E+00	2.190320E+00
2.032550E+00	3.063780E+00	2.042120E+00
2.108540E+00	3.140350E+00	2.079020E+00
2.094270E+00	3.088880E+00	2.006670E+00
2.070230E+00	3.013460E+00	1.941290E+00
2.608940E+00	1.576660E+00	2.163630E+00
2.540780E+00	1.564220E+00	2.170870E+00
2.641670E+00	1.524120E+00	2.232200E+00
2.597110E+00	1.485070E+00	2.289580E+00
2.676810E+00	1.487260E+00	2.307010E+00
2.177690E+00	3.118110E+00	1.977810E+00
2.218200E+00	3.192290E+00	2.041020E+00
2.803980E+00	1.538980E+00	2.286000E+00
2.752140E+00	1.505000E+00	2.309990E+00
2.802200E+00	1.506200E+00	2.358060E+00
2.293870E+00	3.230600E+00	2.060900E+00
2.367230E+00	3.274200E+00	2.125070E+00
2.358800E+00	3.238970E+00	2.039910E+00
2.333920E+00	3.184810E+00	1.958740E+00
2.864350E+00	1.542270E+00	2.358200E+00
2.442000E+00	3.251960E+00	2.035050E+00
2.485380E+00	3.290350E+00	2.127630E+00
2.981440E+00	1.602560E+00	2.390050E+00
2.560440E+00	3.301340E+00	2.174200E+00
2.628460E+00	3.321530E+00	2.247430E+00
2.624380E+00	3.294690E+00	2.166920E+00
2.598160E+00	3.262050E+00	2.075730E+00
3.100000E+00	1.657830E+00	2.428690E+00
3.059890E+00	1.609340E+00	2.494260E+00
3.125950E+00	1.623130E+00	2.525590E+00
2.705450E+00	3.284690E+00	2.165860E+00
2.761860E+00	3.305330E+00	2.271620E+00
2.764240E+00	3.234950E+00	2.067520E+00
3.159470E+00	1.683170E+00	2.453130E+00
3.156770E+00	1.660820E+00	2.506300E+00
2.858050E+00	3.236600E+00	2.192880E+00
2.849300E+00	3.276090E+00	2.295270E+00
3.290040E+00	1.740530E+00	2.497380E+00
3.200170E+00	1.700450E+00	2.509750E+00
2.932450E+00	3.258170E+00	2.302280E+00
3.037420E+00	3.215820E+00	2.333210E+00
3.020970E+00	3.180960E+00	2.201130E+00
3.384280E+00	1.797230E+00	2.438660E+00
3.109860E+00	3.184310E+00	2.294110E+00
3.105500E+00	3.204180E+00	2.353100E+00
3.198870E+00	3.132320E+00	2.220170E+00
3.534410E+00	1.923220E+00	2.426020E+00
3.477470E+00	1.838900E+00	2.474540E+00
3.505440E+00	1.895290E+00	2.506300E+00
3.168660E+00	3.180610E+00	2.346780E+00
3.247160E+00	3.148780E+00	2.327110E+00
3.291510E+00	3.136080E+00	2.276930E+00
3.372880E+00	3.108980E+00	2.224170E+00
3.630370E+00	2.466740E+00	2.300210E+00
3.613280E+00	2.389810E+00	2.295980E+00
3.615980E+00	2.326720E+00	2.249530E+00
3.628800E+00	2.241040E+00	2.364350E+00
3.620240E+00	2.195260E+00	2.343010E+00
3.631380E+00	2.124400E+00	2.367700E+00
3.607040E+00	1.994970E+00	2.439320E+00
3.621870E+00	2.076660E+00	2.459360E+00
3.539750E+00	1.922170E+00	2.514510E+00
3.330280E+00	3.143820E+00	2.343880E+00
3.413140E+00	3.124880E+00	2.340310E+00
3.460030E+00	3.113270E+00	2.295610E+00
3.533210E+00	3.076830E+00	2.257800E+00
3.673470E+00	2.622410E+00	2.289390E+00
3.660710E+00	2.546230E+00	2.331380E+00
3.633970E+00	2.168660E+00	2.436990E+00
3.629330E+00	2.113400E+00	2.472000E+00
3.490090E+00	3.114590E+00	2.376380E+00
3.579910E+00	3.080190E+00	2.413000E+00
3.608300E+00	3.063970E+00	2.345140E+00
3.632100E+00	3.025750E+00	2.317060E+00
3.663610E+00	2.944230E+00	2.313640E+00
3.694950E+00	2.852360E+00	2.320880E+00
3.700030E+00	2.891310E+00	2.398120E+00
3.695680E+00	2.750920E+00	2.317940E+00
3.685220E+00	2.685250E+00	2.292920E+00
3.639180E+00	3.030410E+00	2.435740E+00
3.665460E+00	2.959820E+00	2.425150E+00
3.686320E+00	2.921360E+00	2.410800E+00
1.676360E+00	2.758500E+00	2.228310E+00
1.729460E+00	2.847800E+00	2.250440E+00
1.753720E+00	2.786230E+00	2.155060E+00
1.700480E+00	2.628980E+00	2.102550E+00
1.639350E+00	2.664820E+00	2.198200E+00
1.702790E+00	2.484370E+00	2.069850E+00
1.608110E+00	2.495110E+00	2.178770E+00
1.712470E+00	2.355720E+00	2.035270E+00
1.647370E+00	2.381900E+00	2.103650E+00
1.726210E+00	2.279120E+00	2.036400E+00
1.668330E+00	2.281350E+00	2.090310E+00
1.729230E+00	2.204200E+00	2.059200E+00
2.044990E+00	1.603740E+00	2.233960E+00
2.012770E+00	1.655810E+00	2.200410E+00
2.092750E+00	1.639860E+00	2.178590E+00
2.144950E+00	1.576250E+00	2.224110E+00
2.086600E+00	1.538690E+00	2.289690E+00
2.183580E+00	1.516870E+00	2.287410E+00
1.767940E+00	2.932650E+00	2.260190E+00
1.833970E+00	3.009600E+00	2.263120E+00
1.807290E+00	2.931620E+00	2.192360E+00
1.919480E+00	2.135770E+00	1.946860E+00
1.828780E+00	2.154470E+00	1.997830E+00
1.907930E+00	2.016290E+00	2.005740E+00
2.002740E+00	1.912140E+00	2.009490E+00
1.924810E+00	1.883740E+00	2.079680E+00
2.019180E+00	1.770660E+00	2.107100E+00
2.339340E+00	1.530380E+00	2.231450E+00
2.281010E+00	1.497260E+00	2.298130E+00
2.371200E+00	1.478390E+00	2.314700E+00
1.915980E+00	3.104870E+00	2.264400E+00
1.993190E+00	3.185470E+00	2.302860E+00
1.973170E+00	3.136720E+00	2.228930E+00
1.947160E+00	3.055480E+00	2.153170E+00
2.524220E+00	1.485690E+00	2.280750E+00
2.456770E+00	1.464600E+00	2.346410E+00
2.554840E+00	1.454310E+00	2.344130E+00
2.528040E+00	1.437940E+00	2.384800E+00
2.581190E+00	1.422740E+00	2.421920E+00
2.058590E+00	3.170190E+00	2.198220E+00
2.106560E+00	3.237140E+00	2.263310E+00
2.722290E+00	1.455170E+00	2.402700E+00
2.662730E+00	1.428360E+00	2.436760E+00
2.727510E+00	1.416980E+00	2.473790E+00
2.173720E+00	3.284960E+00	2.277970E+00
2.247930E+00	3.329200E+00	2.337060E+00
2.233580E+00	3.292530E+00	2.252780E+00
2.201940E+00	3.243780E+00	2.165590E+00
2.801240E+00	1.456500E+00	2.467990E+00
2.313720E+00	3.305280E+00	2.238740E+00
2.358970E+00	3.356500E+00	2.320900E+00
2.929520E+00	1.508880E+00	2.504910E+00
2.885650E+00	1.437540E+00	2.571610E+00
2.951510E+00	1.455790E+00	2.607140E+00
2.424850E+00	3.386550E+00	2.348060E+00
2.492800E+00	3.403160E+00	2.422560E+00
2.485160E+00	3.381730E+00	2.334690E+00
2.462790E+00	3.339540E+00	2.247300E+00
3.012910E+00	1.562110E+00	2.519780E+00
3.010230E+00	1.513180E+00	2.603700E+00
2.568530E+00	3.367660E+00	2.342730E+00
2.635770E+00	3.385820E+00	2.455610E+00
3.098570E+00	1.572640E+00	2.598110E+00
2.699180E+00	3.355990E+00	2.357540E+00
2.761710E+00	3.362860E+00	2.482100E+00
3.191060E+00	1.650670E+00	2.610460E+00
2.841780E+00	3.305220E+00	2.395160E+00
2.842430E+00	3.332780E+00	2.504400E+00
3.261080E+00	1.686410E+00	2.581760E+00
3.271910E+00	1.660450E+00	2.636410E+00
2.915720E+00	3.310920E+00	2.508530E+00
3.013190E+00	3.268550E+00	2.515780E+00
2.971450E+00	3.268870E+00	2.411890E+00
3.385860E+00	1.775370E+00	2.581640E+00
3.307160E+00	1.712940E+00	2.656890E+00
3.095490E+00	3.217180E+00	2.435410E+00
3.081660E+00	3.243790E+00	2.527580E+00
3.495580E+00	1.880300E+00	2.583780E+00
3.476310E+00	1.795620E+00	2.638490E+00
3.152930E+00	3.223860E+00	2.532320E+00
3.221180E+00	3.191730E+00	2.537050E+00
3.234820E+00	3.165700E+00	2.441860E+00
3.634360E+00	2.391540E+00	2.379220E+00
3.645240E+00	2.316030E+00	2.412110E+00
3.603420E+00	2.061710E+00	2.565580E+00
3.595040E+00	1.975240E+00	2.610850E+00
3.552510E+00	1.924390E+00	2.603550E+00
3.296430E+00	3.177670E+00	2.540770E+00
3.369940E+00	3.158400E+00	2.555770E+00
3.386920E+00	3.136220E+00	2.464440E+00
3.680960E+00	2.564510E+00	2.423900E+00
3.661760E+00	2.482270E+00	2.497560E+00
3.643430E+00	2.378650E+00	2.506630E+00
3.649120E+00	2.277970E+00	2.573770E+00
3.620570E+00	2.204980E+00	2.544870E+00
3.619160E+00	2.130780E+00	2.545310E+00
3.440620E+00	3.144170E+00	2.579520E+00
3.518150E+00	3.118470E+00	2.624990E+00
3.518690E+00	3.104560E+00	2.520660E+00
3.719100E+00	2.834580E+00	2.448470E+00
3.710810E+00	2.748320E+00	2.470180E+00
3.690110E+00	2.630320E+00	2.474730E+00
3.712120E+00	2.674330E+00	2.578480E+00
3.685680E+00	2.541400E+00	2.524020E+00
3.570530E+00	3.099480E+00	2.612410E+00
3.630640E+00	3.052770E+00	2.596030E+00
3.672350E+00	2.954870E+00	2.564490E+00
3.711600E+00	2.877990E+00	2.522590E+00
3.723060E+00	2.770830E+00	2.567790E+00
3.720320E+00	2.717140E+00	2.579650E+00
1.558880E+00	2.721270E+00	2.382910E+00
1.609510E+00	2.816090E+00	2.409160E+00
1.620760E+00	2.741710E+00	2.303650E+00
1.570210E+00	2.586790E+00	2.264360E+00
1.530430E+00	2.632640E+00	2.354580E+00
1.549980E+00	2.493930E+00	2.255960E+00
1.509300E+00	2.506380E+00	2.322000E+00
1.527070E+00	2.400370E+00	2.256910E+00
1.906080E+00	1.518910E+00	2.391630E+00
1.872550E+00	1.611330E+00	2.315140E+00
1.984840E+00	1.579520E+00	2.292430E+00
2.026750E+00	1.520640E+00	2.335960E+00
1.985500E+00	1.500100E+00	2.381440E+00
2.047970E+00	1.468080E+00	2.398690E+00
1.696340E+00	2.992540E+00	2.468780E+00
1.753260E+00	3.058130E+00	2.480640E+00
1.733140E+00	3.000820E+00	2.421310E+00
1.727240E+00	2.925930E+00	2.340060E+00
1.666120E+00	2.930080E+00	2.442370E+00
1.586180E+00	2.322100E+00	2.168600E+00
1.619470E+00	2.173510E+00	2.159360E+00
1.742560E+00	2.056760E+00	2.098410E+00
1.633260E+00	2.036390E+00	2.189650E+00
1.814510E+00	1.917720E+00	2.121410E+00
1.693970E+00	1.935450E+00	2.190820E+00
1.882430E+00	1.798170E+00	2.164260E+00
1.766880E+00	1.821110E+00	2.215340E+00
1.931110E+00	1.686460E+00	2.218810E+00
1.826460E+00	1.711940E+00	2.258410E+00
2.221820E+00	1.466950E+00	2.359730E+00
2.154010E+00	1.436950E+00	2.421590E+00
2.260430E+00	1.420170E+00	2.441690E+00
1.825790E+00	3.142760E+00	2.482200E+00
1.889450E+00	3.220110E+00	2.517850E+00
1.873710E+00	3.176920E+00	2.446730E+00
1.848260E+00	3.097690E+00	2.379570E+00
2.406730E+00	1.434450E+00	2.407870E+00
2.356560E+00	1.403610E+00	2.465390E+00
2.443860E+00	1.385610E+00	2.495100E+00
1.950190E+00	3.211550E+00	2.416290E+00
2.007060E+00	3.264290E+00	2.485260E+00
2.535250E+00	1.366010E+00	2.519380E+00
2.621180E+00	1.366220E+00	2.529420E+00
2.593060E+00	1.330650E+00	2.583510E+00
2.638500E+00	1.321860E+00	2.617210E+00
2.080340E+00	3.322060E+00	2.513880E+00
2.150620E+00	3.363200E+00	2.521760E+00
2.129740E+00	3.335800E+00	2.468800E+00
2.099240E+00	3.286030E+00	2.387250E+00
2.726850E+00	1.352400E+00	2.578550E+00
2.200630E+00	3.355010E+00	2.452560E+00
2.232720E+00	3.401870E+00	2.556590E+00
2.831030E+00	1.378110E+00	2.606570E+00
2.805860E+00	1.318070E+00	2.667730E+00
2.866790E+00	1.330790E+00	2.687760E+00
2.329140E+00	3.438710E+00	2.569570E+00
2.399610E+00	3.457270E+00	2.584490E+00
2.373440E+00	3.438100E+00	2.527510E+00
2.342830E+00	3.397440E+00	2.448880E+00
2.923720E+00	1.387920E+00	2.668370E+00
2.442220E+00	3.438740E+00	2.523730E+00
2.503590E+00	3.460590E+00	2.653590E+00
3.006830E+00	1.451930E+00	2.694140E+00
2.571480E+00	3.426340E+00	2.547670E+00
2.640320E+00	3.441590E+00	2.662100E+00
3.080210E+00	1.512460E+00	2.691620E+00
2.706290E+00	3.416090E+00	2.580430E+00
2.710420E+00	3.431930E+00	2.668690E+00
3.175260E+00	1.569250E+00	2.758110E+00
2.764710E+00	3.412810E+00	2.670830E+00
2.856190E+00	3.357550E+00	2.615190E+00
3.274360E+00	1.635110E+00	2.709910E+00
2.982090E+00	3.322810E+00	2.679440E+00
2.967300E+00	3.317630E+00	2.585690E+00
3.396740E+00	1.743710E+00	2.727060E+00
3.317850E+00	1.694800E+00	2.798890E+00
3.070110E+00	3.266430E+00	2.613240E+00
3.047790E+00	3.287260E+00	2.704220E+00
3.508010E+00	1.855050E+00	2.702910E+00
3.458100E+00	1.784530E+00	2.785960E+00
3.117500E+00	3.268140E+00	2.712510E+00
3.182080E+00	3.241760E+00	2.718200E+00
3.203820E+00	3.217940E+00	2.627250E+00
3.602650E+00	2.000400E+00	2.695330E+00
3.554170E+00	1.926490E+00	2.754060E+00
3.575070E+00	1.975240E+00	2.776520E+00
3.248180E+00	3.207340E+00	2.723340E+00
3.320200E+00	3.196530E+00	2.728800E+00
3.346110E+00	3.182160E+00	2.644450E+00
3.683370E+00	2.401240E+00	2.643640E+00
3.677240E+00	2.296750E+00	2.685210E+00
3.680780E+00	2.347810E+00	2.745470E+00
3.646690E+00	2.191920E+00	2.707380E+00
3.626700E+00	2.087830E+00	2.692030E+00
3.586080E+00	2.013820E+00	2.777880E+00
3.380840E+00	3.169090E+00	2.754640E+00
3.455350E+00	3.148280E+00	2.791810E+00
3.464210E+00	3.142070E+00	2.695800E+00
3.719920E+00	2.605250E+00	2.651760E+00
3.709170E+00	2.492780E+00	2.684200E+00
3.728340E+00	2.557670E+00	2.723570E+00
3.691910E+00	2.397570E+00	2.733780E+00
3.500710E+00	3.125390E+00	2.777450E+00
3.570580E+00	3.096910E+00	2.740600E+00
3.645540E+00	3.036040E+00	2.753750E+00
3.665540E+00	3.008550E+00	2.703760E+00
3.691900E+00	2.962790E+00	2.700550E+00
3.726090E+00	2.877320E+00	2.710680E+00
3.724690E+00	2.915780E+00	2.789050E+00
3.727610E+00	2.770480E+00	2.703270E+00
3.720610E+00	2.672940E+00	2.695590E+00
3.726270E+00	2.592420E+00	2.747420E+00
3.690020E+00	2.981660E+00	2.785530E+00
3.715130E+00	2.949160E+00	2.790740E+00
1.387590E+00	2.168230E+00	2.398400E+00
1.404370E+00	2.237300E+00	2.384040E+00
1.424190E+00	2.169260E+00	2.355150E+00
1.459060E+00	2.087290E+00	2.330170E+00
1.391370E+00	2.090800E+00	2.399740E+00
1.498740E+00	1.990460E+00	2.319950E+00
1.407060E+00	1.951370E+00	2.409540E+00
1.501150E+00	1.883780E+00	2.359310E+00
1.764790E+00	1.509120E+00	2.460460E+00
1.727580E+00	1.562300E+00	2.433830E+00
1.810010E+00	1.547120E+00	2.401070E+00
1.826380E+00	1.472200E+00	2.471940E+00
1.637460E+00	3.050180E+00	2.696310E+00
1.701220E+00	3.110780E+00	2.679100E+00
1.670540E+00	3.049450E+00	2.629470E+00
1.658590E+00	2.982830E+00	2.536770E+00
1.601060E+00	2.969200E+00	2.645000E+00
1.596890E+00	2.863480E+00	2.489160E+00
1.558930E+00	2.863100E+00	2.577280E+00
1.517010E+00	2.720390E+00	2.472490E+00
1.460790E+00	2.551170E+00	2.425020E+00
1.447150E+00	2.378880E+00	2.368280E+00
1.496370E+00	2.232550E+00	2.278570E+00
1.545840E+00	2.078080E+00	2.252500E+00
1.585190E+00	1.944550E+00	2.270380E+00
1.660820E+00	1.837510E+00	2.274720E+00
1.580510E+00	1.838570E+00	2.330930E+00
1.722980E+00	1.732680E+00	2.305800E+00
1.628750E+00	1.749530E+00	2.358300E+00
1.771790E+00	1.633320E+00	2.348450E+00
1.679470E+00	1.652350E+00	2.392420E+00
1.958320E+00	1.417860E+00	2.499020E+00
2.065890E+00	1.406420E+00	2.480560E+00
2.046320E+00	1.372990E+00	2.545870E+00
2.119380E+00	1.362490E+00	2.555430E+00
1.769830E+00	3.130570E+00	2.585080E+00
1.768050E+00	3.193880E+00	2.706240E+00
2.300950E+00	1.372490E+00	2.522630E+00
2.238190E+00	1.350520E+00	2.584370E+00
2.340120E+00	1.334860E+00	2.600530E+00
1.849070E+00	3.259980E+00	2.716050E+00
1.930510E+00	3.287030E+00	2.694480E+00
1.861570E+00	3.240750E+00	2.632160E+00
2.477950E+00	1.340730E+00	2.579600E+00
2.427370E+00	1.322450E+00	2.632490E+00
2.514780E+00	1.308580E+00	2.660690E+00
1.998450E+00	3.289730E+00	2.600020E+00
2.025070E+00	3.342990E+00	2.734220E+00
2.590230E+00	1.300160E+00	2.668580E+00
2.686920E+00	1.275790E+00	2.714550E+00
2.117110E+00	3.375810E+00	2.619410E+00
2.767470E+00	1.277920E+00	2.713640E+00
2.744190E+00	1.244180E+00	2.764390E+00
2.792960E+00	1.233120E+00	2.803080E+00
2.207620E+00	3.418590E+00	2.658770E+00
2.264560E+00	3.449520E+00	2.733690E+00
2.279380E+00	3.438050E+00	2.637060E+00
2.858560E+00	1.270850E+00	2.760670E+00
2.368990E+00	3.463930E+00	2.679850E+00
2.929240E+00	1.313400E+00	2.745990E+00
2.469310E+00	3.479990E+00	2.775780E+00
2.559820E+00	3.485500E+00	2.825760E+00
2.531220E+00	3.474310E+00	2.748720E+00
3.006030E+00	1.358040E+00	2.773450E+00
2.605540E+00	3.464740E+00	2.758750E+00
2.615670E+00	3.482680E+00	2.832280E+00
3.105320E+00	1.451790E+00	2.804990E+00
2.663180E+00	3.475340E+00	2.832430E+00
2.733820E+00	3.441150E+00	2.772700E+00
3.171010E+00	1.512560E+00	2.854570E+00
3.161560E+00	1.469940E+00	2.883080E+00
3.191950E+00	1.498120E+00	2.899280E+00
2.864700E+00	3.402670E+00	2.841530E+00
2.826260E+00	3.390840E+00	2.733380E+00
3.286690E+00	1.608780E+00	2.842010E+00
3.241980E+00	1.528490E+00	2.898660E+00
2.921740E+00	3.361550E+00	2.759420E+00
2.963520E+00	3.379330E+00	2.872120E+00
3.397680E+00	1.723760E+00	2.880550E+00
3.342180E+00	1.659270E+00	2.901870E+00
3.036260E+00	3.309310E+00	2.794500E+00
3.031360E+00	3.338910E+00	2.904330E+00
3.489010E+00	1.842180E+00	2.845860E+00
3.470820E+00	1.766190E+00	2.898960E+00
3.091050E+00	3.312890E+00	2.885380E+00
3.145050E+00	3.300840E+00	2.925950E+00
3.165010E+00	3.266330E+00	2.812280E+00
3.568240E+00	1.966530E+00	2.860920E+00
3.524910E+00	1.890320E+00	2.917610E+00
3.215270E+00	3.250280E+00	2.923140E+00
3.287970E+00	3.232180E+00	2.932860E+00
3.296420E+00	3.214550E+00	2.824860E+00
3.678340E+00	2.289610E+00	2.804860E+00
3.658920E+00	2.206810E+00	2.836110E+00
3.631050E+00	2.095460E+00	2.882480E+00
3.659570E+00	2.151240E+00	2.906910E+00
3.591050E+00	2.035800E+00	2.833920E+00
3.345550E+00	3.210380E+00	2.916360E+00
3.394680E+00	3.182290E+00	2.970400E+00
3.407060E+00	3.175890E+00	2.864440E+00
3.728870E+00	2.531800E+00	2.810440E+00
3.722320E+00	2.438850E+00	2.899580E+00
3.694700E+00	2.350860E+00	2.852770E+00
3.698600E+00	2.241610E+00	2.899680E+00
3.677080E+00	2.180670E+00	2.925340E+00
3.445560E+00	3.166960E+00	2.933200E+00
3.508500E+00	3.133320E+00	2.900130E+00
3.601460E+00	3.094890E+00	2.904370E+00
3.629520E+00	3.059650E+00	2.840890E+00
3.734730E+00	2.856040E+00	2.857700E+00
3.731240E+00	2.759610E+00	2.889070E+00
3.735760E+00	2.807140E+00	2.924020E+00
3.731990E+00	2.670730E+00	2.856010E+00
3.731740E+00	2.593230E+00	2.843110E+00
3.641570E+00	3.047800E+00	2.939230E+00
3.671780E+00	3.009330E+00	2.878880E+00
3.730900E+00	2.933490E+00	2.918940E+00
3.736670E+00	2.845130E+00	2.950150E+00
1.286980E+00	2.122900E+00	2.539120E+00
1.299150E+00	2.214030E+00	2.544520E+00
1.340290E+00	2.148950E+00	2.464640E+00
1.335150E+00	2.003020E+00	2.471410E+00
1.277160E+00	2.031290E+00	2.539860E+00
1.338980E+00	1.917390E+00	2.484280E+00
1.272540E+00	1.887750E+00	2.559660E+00
1.357370E+00	1.833070E+00	2.506640E+00
1.540030E+00	2.977070E+00	2.824810E+00
1.592260E+00	3.052550E+00	2.853700E+00
1.573010E+00	2.994310E+00	2.751980E+00
1.516410E+00	2.880460E+00	2.687530E+00
1.495960E+00	2.907050E+00	2.792560E+00
1.474590E+00	2.746540E+00	2.614500E+00
1.444440E+00	2.785540E+00	2.734950E+00
1.425670E+00	2.604160E+00	2.542660E+00
1.394800E+00	2.646190E+00	2.663180E+00
1.398770E+00	2.449480E+00	2.496790E+00
1.363630E+00	2.503900E+00	2.610750E+00
1.366190E+00	2.297950E+00	2.464420E+00
1.335180E+00	2.350580E+00	2.563740E+00
1.537130E+00	1.769130E+00	2.403740E+00
1.445240E+00	1.802930E+00	2.450070E+00
1.588210E+00	1.665340E+00	2.440110E+00
1.493560E+00	1.680920E+00	2.491830E+00
1.649010E+00	1.581670E+00	2.466020E+00
1.564970E+00	1.572590E+00	2.523440E+00
1.694450E+00	1.473370E+00	2.537080E+00
1.825430E+00	1.406030E+00	2.556210E+00
1.752410E+00	1.353940E+00	2.655280E+00
1.891970E+00	1.344610E+00	2.631360E+00
1.667750E+00	3.118220E+00	2.772250E+00
2.037600E+00	1.319950E+00	2.655700E+00
2.152480E+00	1.315040E+00	2.653150E+00
2.133290E+00	1.281690E+00	2.718860E+00
2.224150E+00	1.276040E+00	2.750170E+00
1.746080E+00	3.203720E+00	2.800600E+00
1.806260E+00	3.260280E+00	2.856990E+00
1.808760E+00	3.249570E+00	2.771020E+00
2.375860E+00	1.300400E+00	2.681610E+00
2.325730E+00	1.290790E+00	2.713230E+00
2.407180E+00	1.266960E+00	2.765290E+00
1.905560E+00	3.301060E+00	2.792180E+00
2.558860E+00	1.264320E+00	2.750770E+00
2.502880E+00	1.262200E+00	2.783070E+00
2.563700E+00	1.237490E+00	2.819120E+00
2.013970E+00	3.355470E+00	2.852940E+00
2.081710E+00	3.405780E+00	2.863070E+00
2.061110E+00	3.384690E+00	2.802430E+00
2.623730E+00	1.237510E+00	2.808460E+00
2.140950E+00	3.418070E+00	2.767820E+00
2.160320E+00	3.442350E+00	2.914370E+00
2.727250E+00	1.217830E+00	2.837530E+00
2.795870E+00	1.206090E+00	2.886420E+00
2.245090E+00	3.468620E+00	2.945230E+00
2.322160E+00	3.485600E+00	2.932960E+00
2.248910E+00	3.462520E+00	2.848830E+00
2.862430E+00	1.225870E+00	2.872480E+00
2.364750E+00	3.483910E+00	2.830650E+00
2.396520E+00	3.493990E+00	2.923570E+00
2.973380E+00	1.264380E+00	2.863260E+00
2.502300E+00	3.492530E+00	2.937510E+00
3.081160E+00	1.340180E+00	2.884930E+00
3.044160E+00	1.284350E+00	2.934330E+00
3.103660E+00	1.298830E+00	2.983850E+00
2.646650E+00	3.482760E+00	2.929830E+00
3.145760E+00	1.411270E+00	2.895570E+00
3.157980E+00	1.368370E+00	2.967610E+00
2.761700E+00	3.463010E+00	2.988770E+00
2.723840E+00	3.471130E+00	2.886080E+00
3.191020E+00	1.468140E+00	2.951020E+00
2.813540E+00	3.438220E+00	2.926210E+00
2.819790E+00	3.442560E+00	3.009100E+00
3.328200E+00	1.594160E+00	2.983780E+00
3.267430E+00	1.505050E+00	3.021700E+00
2.862620E+00	3.427010E+00	3.017650E+00
2.919150E+00	3.404600E+00	2.970220E+00
3.385030E+00	1.661350E+00	2.978140E+00
3.377000E+00	1.628870E+00	3.024030E+00
2.996910E+00	3.366470E+00	2.965940E+00
3.503380E+00	1.799540E+00	2.965990E+00
3.435150E+00	1.727330E+00	3.023530E+00
3.391610E+00	1.664610E+00	3.051640E+00
3.074670E+00	3.321660E+00	2.993140E+00
3.168860E+00	3.280630E+00	3.039150E+00
3.548330E+00	1.937310E+00	3.021540E+00
3.596270E+00	2.004590E+00	2.920620E+00
3.595190E+00	2.016010E+00	3.000560E+00
3.501920E+00	1.861800E+00	3.032200E+00
3.225850E+00	3.250970E+00	3.098870E+00
3.246420E+00	3.238410E+00	3.014750E+00
3.651600E+00	2.130560E+00	2.981780E+00
3.613470E+00	2.066140E+00	3.048640E+00
3.278140E+00	3.236570E+00	3.088950E+00
3.324740E+00	3.215710E+00	3.020920E+00
3.391210E+00	3.184730E+00	3.081290E+00
3.738710E+00	2.507340E+00	2.952270E+00
3.728100E+00	2.417660E+00	3.056110E+00
3.709960E+00	2.338980E+00	3.020770E+00
3.698200E+00	2.256770E+00	3.000840E+00
3.675330E+00	2.186430E+00	3.003830E+00
3.453310E+00	3.157180E+00	3.020160E+00
3.527930E+00	3.126520E+00	3.084930E+00
3.575760E+00	3.107990E+00	3.001210E+00
3.733570E+00	2.778290E+00	3.023850E+00
3.739170E+00	2.707990E+00	3.043070E+00
3.737880E+00	2.653120E+00	3.009490E+00
3.738370E+00	2.579240E+00	2.982250E+00
3.588790E+00	3.094040E+00	3.094670E+00
3.618700E+00	3.065350E+00	3.025520E+00
3.687200E+00	3.007060E+00	3.041520E+00
3.730780E+00	2.946330E+00	3.064890E+00
3.738160E+00	2.906160E+00	3.042160E+00
3.734020E+00	2.856210E+00	3.052430E+00
3.738290E+00	2.887090E+00	3.087120E+00
3.736760E+00	2.910210E+00	3.101170E+00
1.181650E+00	2.075840E+00	2.695950E+00
1.204730E+00	2.167650E+00	2.703650E+00
1.234590E+00	2.096990E+00	2.617250E+00
1.212060E+00	1.950770E+00	2.616960E+00
1.166930E+00	1.987270E+00	2.691510E+00
1.212150E+00	1.867390E+00	2.628190E+00
1.170150E+00	1.866970E+00	2.686620E+00
1.215640E+00	1.788300E+00	2.658250E+00
1.477810E+00	2.954840E+00	3.000040E+00
1.525500E+00	3.014640E+00	2.996560E+00
1.508820E+00	2.958360E+00	2.903480E+00
1.434710E+00	2.831840E+00	2.850990E+00
1.430280E+00	2.876560E+00	2.962020E+00
1.382250E+00	2.690780E+00	2.784760E+00
1.383830E+00	2.743840E+00	2.912190E+00
1.335900E+00	2.552080E+00	2.723930E+00
1.322230E+00	2.599280E+00	2.842900E+00
1.309860E+00	2.397330E+00	2.669620E+00
1.295000E+00	2.443070E+00	2.780290E+00
1.263250E+00	2.254190E+00	2.633810E+00
1.244680E+00	2.298900E+00	2.725540E+00
1.395950E+00	1.708300E+00	2.547490E+00
1.299880E+00	1.743940E+00	2.604990E+00
1.449960E+00	1.586540E+00	2.583920E+00
1.342590E+00	1.617440E+00	2.646820E+00
1.534980E+00	1.475870E+00	2.622270E+00
1.411560E+00	1.497200E+00	2.684070E+00
1.628140E+00	1.388450E+00	2.669820E+00
1.495070E+00	1.374860E+00	2.752870E+00
1.679460E+00	1.334170E+00	2.710510E+00
1.620160E+00	1.326040E+00	2.753160E+00
1.724870E+00	1.280970E+00	2.780900E+00
1.569470E+00	3.082560E+00	3.044010E+00
1.632480E+00	3.146550E+00	3.011960E+00
1.584110E+00	3.073610E+00	2.953820E+00
1.935630E+00	1.299650E+00	2.698530E+00
1.852640E+00	1.285000E+00	2.733700E+00
1.970210E+00	1.260720E+00	2.779030E+00
1.693550E+00	3.173270E+00	2.908350E+00
1.717760E+00	3.223060E+00	3.048510E+00
2.116300E+00	1.241440E+00	2.821080E+00
2.237590E+00	1.239090E+00	2.871820E+00
1.802020E+00	3.286900E+00	3.067570E+00
1.879620E+00	3.324280E+00	3.038700E+00
1.797040E+00	3.269600E+00	2.969920E+00
2.345900E+00	1.236260E+00	2.882050E+00
2.460370E+00	1.235330E+00	2.891360E+00
2.429620E+00	1.216400E+00	2.957480E+00
2.495520E+00	1.202830E+00	3.004330E+00
1.921220E+00	3.321060E+00	2.929750E+00
1.955590E+00	3.350050E+00	3.012310E+00
2.575450E+00	1.212280E+00	2.931060E+00
2.042320E+00	3.395940E+00	2.992470E+00
2.672730E+00	1.197360E+00	2.928180E+00
2.647570E+00	1.182440E+00	2.986530E+00
2.702250E+00	1.163070E+00	3.024050E+00
2.148550E+00	3.452730E+00	3.031790E+00
2.206680E+00	3.472660E+00	3.057510E+00
2.207780E+00	3.465130E+00	2.996030E+00
2.767340E+00	1.178530E+00	2.969700E+00
2.288660E+00	3.491780E+00	3.062580E+00
2.841050E+00	1.191090E+00	2.954700E+00
2.400970E+00	3.498740E+00	3.009480E+00
2.925680E+00	1.204590E+00	2.974090E+00
2.499040E+00	3.508130E+00	3.075500E+00
2.579760E+00	3.514310E+00	3.120640E+00
2.543290E+00	3.505120E+00	3.042960E+00
3.030950E+00	1.242540E+00	3.007090E+00
3.120950E+00	1.272230E+00	3.067850E+00
2.610160E+00	3.500710E+00	3.053270E+00
2.626400E+00	3.515520E+00	3.130630E+00
3.178780E+00	1.330730E+00	3.058910E+00
2.668720E+00	3.512600E+00	3.137440E+00
2.726480E+00	3.490890E+00	3.091340E+00
3.214680E+00	1.427940E+00	3.050920E+00
2.849240E+00	3.446870E+00	3.106290E+00
3.334640E+00	1.552760E+00	3.109500E+00
3.283700E+00	1.470590E+00	3.131850E+00
2.953670E+00	3.432840E+00	3.164690E+00
2.917600E+00	3.420820E+00	3.069360E+00
3.387200E+00	1.606950E+00	3.077200E+00
3.002210E+00	3.374440E+00	3.085560E+00
3.013720E+00	3.398580E+00	3.196640E+00
3.498440E+00	1.782310E+00	3.101410E+00
3.462910E+00	1.716350E+00	3.139260E+00
3.415810E+00	1.667040E+00	3.123510E+00
3.056600E+00	3.367020E+00	3.184120E+00
3.104580E+00	3.351600E+00	3.236310E+00
3.106710E+00	3.334420E+00	3.131880E+00
3.573150E+00	1.994360E+00	3.113810E+00
3.548320E+00	1.914790E+00	3.168790E+00
3.506990E+00	1.869480E+00	3.118600E+00
3.140870E+00	3.330860E+00	3.209150E+00
3.190720E+00	3.277900E+00	3.196020E+00
3.635790E+00	2.130290E+00	3.111300E+00
3.619260E+00	2.045220E+00	3.173430E+00
3.262720E+00	3.247380E+00	3.165500E+00
3.337620E+00	3.217260E+00	3.164150E+00
3.397500E+00	3.192990E+00	3.156470E+00
3.744690E+00	2.489120E+00	3.111260E+00
3.741920E+00	2.404910E+00	3.171780E+00
3.725310E+00	2.335360E+00	3.156600E+00
3.704010E+00	2.247990E+00	3.133520E+00
3.675370E+00	2.197670E+00	3.087810E+00
3.454390E+00	3.168320E+00	3.151940E+00
3.521980E+00	3.144140E+00	3.212580E+00
3.739000E+00	2.722500E+00	3.133220E+00
3.737910E+00	2.639900E+00	3.173870E+00
3.738350E+00	2.699710E+00	3.204720E+00
3.738290E+00	2.572980E+00	3.108700E+00
3.578350E+00	3.102300E+00	3.200740E+00
3.628490E+00	3.048340E+00	3.151720E+00
3.693230E+00	3.016330E+00	3.202410E+00
3.719720E+00	2.979140E+00	3.137980E+00
3.727110E+00	2.877330E+00	3.164500E+00
3.724690E+00	2.783910E+00	3.192540E+00
3.735670E+00	2.733130E+00	3.186750E+00
3.717740E+00	2.971560E+00	3.220010E+00
3.729320E+00	2.934900E+00	3.155220E+00
1.258660E+00	2.455550E+00	2.959600E+00
1.275070E+00	2.535180E+00	2.991630E+00
1.281410E+00	2.485240E+00	2.900710E+00
1.238150E+00	2.334430E+00	2.823100E+00
1.226840E+00	2.363150E+00	2.920060E+00
1.194830E+00	2.218470E+00	2.777140E+00
1.171460E+00	2.225810E+00	2.861230E+00
1.149620E+00	2.073170E+00	2.782100E+00
1.124600E+00	1.898020E+00	2.775570E+00
1.145590E+00	1.747630E+00	2.772510E+00
1.231800E+00	1.648080E+00	2.721930E+00
1.153240E+00	1.595530E+00	2.844900E+00
1.310460E+00	1.530340E+00	2.743350E+00
1.230830E+00	1.540500E+00	2.803290E+00
1.376970E+00	1.431280E+00	2.780550E+00
1.283580E+00	1.456430E+00	2.833570E+00
1.415760E+00	1.370770E+00	2.814710E+00
1.350790E+00	1.375320E+00	2.869580E+00
1.437740E+00	1.315950E+00	2.872020E+00
1.517610E+00	3.007290E+00	3.083630E+00
1.449600E+00	2.921100E+00	3.056410E+00
1.396450E+00	2.824210E+00	3.041980E+00
1.322350E+00	2.655590E+00	2.983750E+00
1.583660E+00	1.269790E+00	2.874170E+00
1.725410E+00	1.229970E+00	2.891550E+00
1.629400E+00	3.151750E+00	3.113340E+00
1.566000E+00	3.081400E+00	3.106720E+00
1.870450E+00	1.223390E+00	2.890490E+00
2.008330E+00	1.226080E+00	2.884570E+00
1.986340E+00	1.206960E+00	2.945930E+00
2.089750E+00	1.196580E+00	2.978680E+00
1.719840E+00	3.230690E+00	3.163700E+00
1.775970E+00	3.277070E+00	3.183330E+00
1.774200E+00	3.271480E+00	3.124460E+00
2.277320E+00	1.223460E+00	2.934250E+00
2.212730E+00	1.213870E+00	2.959920E+00
2.310240E+00	1.199950E+00	3.013560E+00
1.858010E+00	3.324110E+00	3.174250E+00
2.418820E+00	1.193160E+00	3.042890E+00
2.505290E+00	1.173210E+00	3.103050E+00
1.967850E+00	3.364420E+00	3.097650E+00
2.570510E+00	1.167150E+00	3.074010E+00
2.050990E+00	3.416010E+00	3.144980E+00
2.109780E+00	3.447350E+00	3.170960E+00
2.105380E+00	3.443610E+00	3.097040E+00
2.639910E+00	1.163300E+00	3.052150E+00
2.706840E+00	1.130480E+00	3.121130E+00
2.196090E+00	3.471500E+00	3.164270E+00
2.767090E+00	1.138000E+00	3.076200E+00
2.304870E+00	3.502440E+00	3.200820E+00
2.393130E+00	3.515250E+00	3.237860E+00
2.346750E+00	3.510330E+00	3.156510E+00
2.863930E+00	1.148950E+00	3.072330E+00
2.423190E+00	3.512370E+00	3.142970E+00
2.481110E+00	3.516660E+00	3.259780E+00
2.980390E+00	1.177250E+00	3.083750E+00
2.948710E+00	1.128130E+00	3.144940E+00
3.016410E+00	1.149330E+00	3.171800E+00
2.554570E+00	3.513940E+00	3.217860E+00
3.080530E+00	1.230260E+00	3.148690E+00
2.662430E+00	3.516160E+00	3.222000E+00
3.185670E+00	1.303910E+00	3.159070E+00
2.729820E+00	3.514270E+00	3.262720E+00
2.730370E+00	3.510380E+00	3.202510E+00
3.249860E+00	1.379530E+00	3.144930E+00
2.772470E+00	3.503040E+00	3.279760E+00
2.820750E+00	3.477340E+00	3.240140E+00
3.353280E+00	1.513450E+00	3.230520E+00
3.299840E+00	1.433660E+00	3.213460E+00
2.921410E+00	3.448550E+00	3.262620E+00
3.436380E+00	1.567010E+00	3.172490E+00
2.996230E+00	3.412360E+00	3.278910E+00
3.515890E+00	1.727400E+00	3.201260E+00
3.460260E+00	1.662920E+00	3.230040E+00
3.516010E+00	1.699600E+00	3.271940E+00
3.053810E+00	3.372810E+00	3.271520E+00
3.105820E+00	3.345640E+00	3.344960E+00
3.586410E+00	1.973040E+00	3.228870E+00
3.559130E+00	1.900900E+00	3.285230E+00
3.527340E+00	1.811810E+00	3.231790E+00
3.537010E+00	1.735890E+00	3.259190E+00
3.151510E+00	3.310820E+00	3.291600E+00
3.203580E+00	3.258980E+00	3.338600E+00
3.634500E+00	2.109310E+00	3.264300E+00
3.671120E+00	2.173030E+00	3.169510E+00
3.681640E+00	2.190840E+00	3.237520E+00
3.609020E+00	2.027190E+00	3.276290E+00
3.278800E+00	3.234430E+00	3.296840E+00
3.357180E+00	3.202810E+00	3.282270E+00
3.407580E+00	3.192130E+00	3.227420E+00
3.744630E+00	2.431220E+00	3.243270E+00
3.730740E+00	2.348840E+00	3.292450E+00
3.745960E+00	2.401520E+00	3.304690E+00
3.703940E+00	2.256870E+00	3.260870E+00
3.422840E+00	3.182220E+00	3.330250E+00
3.468090E+00	3.171120E+00	3.328310E+00
3.474760E+00	3.166650E+00	3.276450E+00
3.732810E+00	2.673220E+00	3.314330E+00
3.732960E+00	2.726780E+00	3.234250E+00
3.725300E+00	2.740460E+00	3.290260E+00
3.733700E+00	2.585700E+00	3.319150E+00
3.748860E+00	2.514850E+00	3.258770E+00
3.749640E+00	2.436990E+00	3.313540E+00
3.493470E+00	3.159830E+00	3.331360E+00
3.541960E+00	3.121540E+00	3.347360E+00
3.640570E+00	3.038010E+00	3.300690E+00
3.688510E+00	3.019430E+00	3.276890E+00
3.701040E+00	2.860100E+00	3.320670E+00
3.718040E+00	2.919770E+00	3.235820E+00
3.703630E+00	2.950510E+00	3.301090E+00
3.714130E+00	2.783330E+00	3.325710E+00
3.704040E+00	2.996980E+00	3.268450E+00
1.258120E+00	2.557440E+00	3.189370E+00
1.286340E+00	2.620110E+00	3.173910E+00
1.262140E+00	2.542040E+00	3.126410E+00
1.240590E+00	2.439890E+00	3.033930E+00
1.230290E+00	2.446300E+00	3.148460E+00
1.152860E+00	2.263900E+00	2.966380E+00
1.152440E+00	2.303520E+00	3.082270E+00
1.116280E+00	2.102130E+00	2.910400E+00
1.100830E+00	2.143260E+00	3.022690E+00
1.088550E+00	1.945510E+00	2.875950E+00
1.062390E+00	1.985920E+00	2.979830E+00
1.085650E+00	1.798700E+00	2.867930E+00
1.043300E+00	1.840330E+00	2.959000E+00
1.093300E+00	1.667820E+00	2.890550E+00
1.041920E+00	1.706590E+00	2.963060E+00
1.102410E+00	1.588190E+00	2.917440E+00
1.053290E+00	1.573270E+00	2.999170E+00
1.118600E+00	1.510650E+00	2.949600E+00
1.338040E+00	2.713840E+00	3.203430E+00
1.391370E+00	2.829390E+00	3.232920E+00
1.373290E+00	2.765860E+00	3.127930E+00
1.292620E+00	2.617120E+00	3.089580E+00
1.195470E+00	1.481500E+00	2.888330E+00
1.255220E+00	1.390970E+00	2.932850E+00
1.344050E+00	1.287460E+00	2.999880E+00
1.461380E+00	1.250640E+00	2.954150E+00
1.438890E+00	1.222430E+00	3.025700E+00
1.547250E+00	1.199560E+00	3.035130E+00
1.534070E+00	3.035800E+00	3.255500E+00
1.579450E+00	3.112760E+00	3.285160E+00
1.564490E+00	3.073280E+00	3.184070E+00
1.464190E+00	2.932180E+00	3.187150E+00
1.775780E+00	1.200540E+00	2.949650E+00
1.690310E+00	1.200140E+00	2.984550E+00
1.834930E+00	1.168360E+00	3.044570E+00
1.635190E+00	3.181150E+00	3.310730E+00
1.679460E+00	3.218050E+00	3.298800E+00
1.651150E+00	3.180760E+00	3.234500E+00
1.976040E+00	1.181190E+00	3.020440E+00
2.086050E+00	1.163210E+00	3.094970E+00
1.754220E+00	3.273300E+00	3.279230E+00
2.235500E+00	1.171150E+00	3.125310E+00
2.361430E+00	1.166080E+00	3.131090E+00
2.331070E+00	1.151150E+00	3.187040E+00
2.394080E+00	1.138330E+00	3.231950E+00
1.863880E+00	3.345760E+00	3.299160E+00
1.948260E+00	3.384390E+00	3.318910E+00
1.915800E+00	3.359020E+00	3.254630E+00
2.470530E+00	1.155850E+00	3.194100E+00
1.983940E+00	3.382420E+00	3.227910E+00
2.007930E+00	3.411170E+00	3.312640E+00
2.564570E+00	1.140490E+00	3.185260E+00
2.090560E+00	3.449290E+00	3.286360E+00
2.635560E+00	1.134460E+00	3.155800E+00
2.702540E+00	1.102230E+00	3.213910E+00
2.209210E+00	3.490470E+00	3.317400E+00
2.284540E+00	3.516220E+00	3.358400E+00
2.266260E+00	3.499590E+00	3.271280E+00
2.793840E+00	1.089950E+00	3.190590E+00
2.358010E+00	3.523050E+00	3.328910E+00
2.896610E+00	1.092150E+00	3.183270E+00
2.873150E+00	1.055960E+00	3.241770E+00
2.921920E+00	1.061310E+00	3.238430E+00
2.473680E+00	3.526420E+00	3.350700E+00
2.982520E+00	1.086450E+00	3.228800E+00
2.564120E+00	3.527040E+00	3.354800E+00
3.091840E+00	1.158520E+00	3.268610E+00
2.656710E+00	3.527040E+00	3.352790E+00
3.182640E+00	1.263610E+00	3.265670E+00
2.760110E+00	3.516000E+00	3.355330E+00
3.294160E+00	1.355510E+00	3.268580E+00
2.826150E+00	3.507520E+00	3.404000E+00
2.825260E+00	3.491860E+00	3.347470E+00
3.324320E+00	1.452350E+00	3.279930E+00
3.338740E+00	1.434160E+00	3.326460E+00
2.864770E+00	3.500150E+00	3.423130E+00
2.903600E+00	3.475920E+00	3.383840E+00
3.483060E+00	1.541890E+00	3.323550E+00
3.383420E+00	1.481630E+00	3.330850E+00
2.984150E+00	3.433920E+00	3.390220E+00
3.500000E+00	1.652710E+00	3.328160E+00
3.526740E+00	1.597080E+00	3.374640E+00
3.048700E+00	3.378220E+00	3.378350E+00
3.106340E+00	3.359770E+00	3.461990E+00
3.587710E+00	1.973180E+00	3.346610E+00
3.582210E+00	1.899430E+00	3.367140E+00
3.551910E+00	1.833880E+00	3.355420E+00
3.560370E+00	1.720750E+00	3.340370E+00
3.545340E+00	1.644240E+00	3.393580E+00
3.167100E+00	3.292050E+00	3.427720E+00
3.209800E+00	3.257540E+00	3.408560E+00
3.671260E+00	2.182880E+00	3.342310E+00
3.641090E+00	2.104430E+00	3.401290E+00
3.618560E+00	2.044780E+00	3.352900E+00
3.242140E+00	3.243840E+00	3.393470E+00
3.291440E+00	3.225760E+00	3.452340E+00
3.354390E+00	3.197450E+00	3.383810E+00
3.366520E+00	3.196310E+00	3.493350E+00
3.748660E+00	2.392790E+00	3.367300E+00
3.730050E+00	2.326340E+00	3.428270E+00
3.711280E+00	2.257530E+00	3.382520E+00
3.430030E+00	3.179890E+00	3.431680E+00
3.479140E+00	3.162490E+00	3.373850E+00
3.509000E+00	3.156900E+00	3.472860E+00
3.720120E+00	2.732900E+00	3.391220E+00
3.720810E+00	2.667420E+00	3.470630E+00
3.731800E+00	2.594020E+00	3.433970E+00
3.753910E+00	2.523330E+00	3.403780E+00
3.758850E+00	2.452860E+00	3.386620E+00
3.565200E+00	3.102330E+00	3.486430E+00
3.623520E+00	3.046150E+00	3.451680E+00
3.678150E+00	2.950420E+00	3.412740E+00
3.689810E+00	2.997230E+00	3.316460E+00
3.684070E+00	2.855470E+00	3.457760E+00
3.701520E+00	2.796270E+00	3.428530E+00
1.096160E+00	2.314220E+00	3.300550E+00
1.134780E+00	2.365940E+00	3.300700E+00
1.104870E+00	2.320220E+00	3.269280E+00
1.082540E+00	2.267740E+00	3.272760E+00
1.195420E+00	2.449820E+00	3.290410E+00
1.239720E+00	2.574310E+00	3.327380E+00
1.230150E+00	2.504060E+00	3.238740E+00
1.139470E+00	2.335740E+00	3.213440E+00
1.094130E+00	2.180210E+00	3.132770E+00
1.077000E+00	2.196820E+00	3.215560E+00
1.052870E+00	2.026780E+00	3.084170E+00
1.046490E+00	2.066680E+00	3.183900E+00
1.019170E+00	1.879630E+00	3.055620E+00
1.004710E+00	1.917670E+00	3.152830E+00
1.005710E+00	1.741820E+00	3.048380E+00
9.829650E-01	1.777700E+00	3.140800E+00
1.008390E+00	1.628830E+00	3.054710E+00
9.632090E-01	1.629690E+00	3.161890E+00
1.018220E+00	1.567310E+00	3.067030E+00
9.952800E-01	1.562260E+00	3.122430E+00
1.023910E+00	1.508240E+00	3.112920E+00
1.286040E+00	2.646300E+00	3.261990E+00
1.165010E+00	1.413350E+00	2.992240E+00
1.085310E+00	1.432760E+00	3.088850E+00
1.228340E+00	1.335940E+00	3.033560E+00
1.158490E+00	1.355840E+00	3.084700E+00
1.268320E+00	1.289860E+00	3.074500E+00
1.213170E+00	1.296230E+00	3.131030E+00
1.295580E+00	1.248970E+00	3.139980E+00
1.413810E+00	2.876580E+00	3.360640E+00
1.456840E+00	2.926820E+00	3.383370E+00
1.432200E+00	2.903050E+00	3.309380E+00
1.370750E+00	2.799160E+00	3.315010E+00
1.425030E+00	1.190930E+00	3.140500E+00
1.575410E+00	1.164320E+00	3.166940E+00
1.575410E+00	3.115360E+00	3.413460E+00
1.628190E+00	3.174440E+00	3.444120E+00
1.600080E+00	3.146230E+00	3.363870E+00
1.527950E+00	3.026520E+00	3.353060E+00
1.703280E+00	1.156930E+00	3.134900E+00
1.858570E+00	1.136530E+00	3.192720E+00
1.683480E+00	3.223650E+00	3.372400E+00
1.995360E+00	1.146760E+00	3.163520E+00
2.127090E+00	1.143930E+00	3.188560E+00
2.093870E+00	1.117780E+00	3.264340E+00
2.221950E+00	1.123560E+00	3.290230E+00
1.766020E+00	3.298080E+00	3.413920E+00
1.839390E+00	3.349980E+00	3.448700E+00
1.822460E+00	3.333800E+00	3.368520E+00
2.334060E+00	1.130140E+00	3.263540E+00
2.398610E+00	1.119740E+00	3.288580E+00
1.901650E+00	3.375330E+00	3.400370E+00
2.468630E+00	1.114980E+00	3.333080E+00
2.011710E+00	3.425620E+00	3.421250E+00
2.561390E+00	1.104850E+00	3.299890E+00
2.113650E+00	3.472470E+00	3.436010E+00
2.187960E+00	3.498500E+00	3.477140E+00
2.172680E+00	3.486650E+00	3.390850E+00
2.639570E+00	1.100310E+00	3.264060E+00
2.738040E+00	1.047300E+00	3.318290E+00
2.256800E+00	3.516300E+00	3.444740E+00
2.825650E+00	1.035700E+00	3.294100E+00
2.794370E+00	1.019800E+00	3.344120E+00
2.837070E+00	1.009520E+00	3.360340E+00
2.359800E+00	3.536720E+00	3.448160E+00
2.928890E+00	1.026370E+00	3.319060E+00
2.472420E+00	3.536560E+00	3.458210E+00
3.046850E+00	1.071830E+00	3.318470E+00
3.012670E+00	1.031470E+00	3.377710E+00
3.073000E+00	1.067320E+00	3.391090E+00
2.567650E+00	3.543160E+00	3.472040E+00
3.100610E+00	1.117520E+00	3.325250E+00
3.104720E+00	1.103020E+00	3.366230E+00
2.658710E+00	3.546270E+00	3.480700E+00
3.179570E+00	1.225110E+00	3.346510E+00
3.143520E+00	1.153600E+00	3.362120E+00
2.754950E+00	3.540680E+00	3.485830E+00
3.275960E+00	1.301300E+00	3.398550E+00
2.848250E+00	3.514720E+00	3.495710E+00
3.378200E+00	1.423740E+00	3.407070E+00
2.912260E+00	3.516570E+00	3.551620E+00
2.911070E+00	3.504170E+00	3.487630E+00
3.454510E+00	1.473680E+00	3.387360E+00
3.465420E+00	1.456230E+00	3.439380E+00
2.940180E+00	3.508070E+00	3.543700E+00
2.977190E+00	3.469800E+00	3.530450E+00
3.583670E+00	1.553170E+00	3.446710E+00
3.509780E+00	1.494590E+00	3.440080E+00
3.047450E+00	3.396010E+00	3.501160E+00
3.100470E+00	3.363150E+00	3.572670E+00
3.612750E+00	1.928770E+00	3.419270E+00
3.611670E+00	1.854560E+00	3.429010E+00
3.618330E+00	1.758930E+00	3.439550E+00
3.610160E+00	1.664960E+00	3.456720E+00
3.658430E+00	1.703640E+00	3.496750E+00
3.145410E+00	3.317410E+00	3.549240E+00
3.191160E+00	3.268540E+00	3.538980E+00
3.226160E+00	3.252590E+00	3.467350E+00
3.249170E+00	3.239420E+00	3.574570E+00
3.681010E+00	2.177440E+00	3.471010E+00
3.652220E+00	2.096490E+00	3.491910E+00
3.639250E+00	2.008340E+00	3.456260E+00
3.642330E+00	1.900550E+00	3.498510E+00
3.642950E+00	1.805970E+00	3.507690E+00
3.653550E+00	1.745410E+00	3.502280E+00
3.314610E+00	3.208000E+00	3.555210E+00
3.370540E+00	3.194230E+00	3.596570E+00
3.746490E+00	2.390850E+00	3.474390E+00
3.724080E+00	2.316020E+00	3.550020E+00
3.712070E+00	2.256690E+00	3.489960E+00
3.439330E+00	3.182710E+00	3.536900E+00
3.503150E+00	3.165210E+00	3.592900E+00
3.708120E+00	2.740220E+00	3.514030E+00
3.713570E+00	2.672920E+00	3.599730E+00
3.725280E+00	2.598440E+00	3.559870E+00
3.746620E+00	2.530030E+00	3.522980E+00
3.753740E+00	2.461380E+00	3.498950E+00
3.549940E+00	3.126340E+00	3.561410E+00
3.620710E+00	3.072280E+00	3.591380E+00
3.660180E+00	2.978720E+00	3.561640E+00
3.670360E+00	2.882110E+00	3.555050E+00
3.689060E+00	2.810800E+00	3.541140E+00
1.198570E+00	2.552660E+00	3.491390E+00
1.244180E+00	2.638370E+00	3.505020E+00
1.210060E+00	2.551800E+00	3.448780E+00
1.197640E+00	2.474590E+00	3.374020E+00
1.178920E+00	2.464390E+00	3.459320E+00
1.094790E+00	2.305100E+00	3.369110E+00
1.045030E+00	2.131050E+00	3.283960E+00
1.037330E+00	2.133890E+00	3.376170E+00
9.940920E-01	1.959930E+00	3.248000E+00
9.938650E-01	1.998760E+00	3.341990E+00
9.596530E-01	1.814250E+00	3.231840E+00
9.468030E-01	1.853320E+00	3.321620E+00
9.396160E-01	1.691280E+00	3.226630E+00
9.180250E-01	1.701410E+00	3.333640E+00
9.337440E-01	1.624150E+00	3.233920E+00
9.186980E-01	1.622070E+00	3.290080E+00
9.301710E-01	1.563780E+00	3.273760E+00
1.249610E+00	2.615350E+00	3.418340E+00
1.305220E+00	2.714870E+00	3.469890E+00
9.724640E-01	1.485470E+00	3.235490E+00
1.025750E+00	1.440650E+00	3.181990E+00
1.009940E+00	1.414900E+00	3.244390E+00
1.054360E+00	1.376420E+00	3.226660E+00
1.356300E+00	2.802860E+00	3.471570E+00
1.412020E+00	2.899020E+00	3.510860E+00
1.400080E+00	2.862560E+00	3.416300E+00
1.322230E+00	2.718980E+00	3.386400E+00
1.132440E+00	1.327290E+00	3.187020E+00
1.217120E+00	1.233710E+00	3.269050E+00
1.321810E+00	1.200300E+00	3.224620E+00
1.311190E+00	1.183520E+00	3.289090E+00
1.395730E+00	1.152710E+00	3.281560E+00
1.544770E+00	3.089460E+00	3.578000E+00
1.586350E+00	3.149420E+00	3.569370E+00
1.559550E+00	3.093830E+00	3.487690E+00
1.487000E+00	2.966280E+00	3.454330E+00
1.501930E+00	3.001300E+00	3.548240E+00
1.656870E+00	1.136510E+00	3.237040E+00
1.554680E+00	1.131750E+00	3.277180E+00
1.674980E+00	1.111610E+00	3.304820E+00
1.638940E+00	3.202780E+00	3.618630E+00
1.697670E+00	3.256620E+00	3.591240E+00
1.635340E+00	3.192830E+00	3.531890E+00
1.776510E+00	1.105950E+00	3.283750E+00
1.709230E+00	3.256160E+00	3.492530E+00
1.752780E+00	3.306810E+00	3.575800E+00
1.982770E+00	1.096190E+00	3.320830E+00
2.138910E+00	1.092160E+00	3.354710E+00
2.246410E+00	1.084800E+00	3.428740E+00
1.797070E+00	3.331520E+00	3.516130E+00
2.348050E+00	1.093840E+00	3.388900E+00
2.396820E+00	1.107380E+00	3.333470E+00
1.912450E+00	3.396870E+00	3.538340E+00
2.431180E+00	1.095270E+00	3.403150E+00
2.502880E+00	1.080390E+00	3.465600E+00
2.021210E+00	3.450380E+00	3.557400E+00
2.089550E+00	3.483590E+00	3.580030E+00
2.074710E+00	3.466050E+00	3.506600E+00
2.568150E+00	1.070700E+00	3.423550E+00
2.144680E+00	3.494360E+00	3.536480E+00
2.642710E+00	1.063840E+00	3.381190E+00
2.717250E+00	1.017950E+00	3.450320E+00
2.241210E+00	3.534340E+00	3.580190E+00
2.786880E+00	1.004900E+00	3.405900E+00
2.870340E+00	9.836440E-01	3.448150E+00
2.346530E+00	3.551120E+00	3.551930E+00
2.960330E+00	1.002190E+00	3.427120E+00
2.929860E+00	9.798570E-01	3.475180E+00
2.982310E+00	9.903430E-01	3.508940E+00
2.465540E+00	3.551580E+00	3.564900E+00
3.051720E+00	1.034300E+00	3.463910E+00
2.564970E+00	3.558040E+00	3.583820E+00
3.147820E+00	1.118800E+00	3.450390E+00
2.659070E+00	3.561860E+00	3.599300E+00
3.206370E+00	1.229720E+00	3.433310E+00
3.224370E+00	1.216540E+00	3.516810E+00
2.750240E+00	3.556700E+00	3.608740E+00
3.254910E+00	1.276030E+00	3.453490E+00
3.252090E+00	1.262800E+00	3.488770E+00
2.831350E+00	3.534900E+00	3.615470E+00
3.384810E+00	1.348330E+00	3.534360E+00
3.295680E+00	1.288170E+00	3.483690E+00
2.899330E+00	3.526190E+00	3.619960E+00
3.491560E+00	1.448890E+00	3.520100E+00
2.948250E+00	3.509220E+00	3.606420E+00
2.997230E+00	3.470430E+00	3.676100E+00
3.565250E+00	1.492200E+00	3.507430E+00
3.570020E+00	1.477920E+00	3.555480E+00
3.061060E+00	3.395120E+00	3.645800E+00
3.104070E+00	3.361920E+00	3.634610E+00
3.660320E+00	1.661680E+00	3.530520E+00
3.627700E+00	1.604490E+00	3.542460E+00
3.644810E+00	1.499030E+00	3.561060E+00
3.129250E+00	3.332740E+00	3.622560E+00
3.175090E+00	3.278940E+00	3.652010E+00
3.245610E+00	3.248660E+00	3.691940E+00
3.665680E+00	2.131740E+00	3.557890E+00
3.657500E+00	2.055350E+00	3.561810E+00
3.655330E+00	1.964470E+00	3.579140E+00
3.679390E+00	1.846220E+00	3.606100E+00
3.674820E+00	1.922420E+00	3.629780E+00
3.684460E+00	1.717300E+00	3.570320E+00
3.674110E+00	1.639270E+00	3.589360E+00
3.305170E+00	3.212160E+00	3.647610E+00
3.370870E+00	3.208450E+00	3.692520E+00
3.747040E+00	2.403020E+00	3.604120E+00
3.730730E+00	2.312800E+00	3.676430E+00
3.708900E+00	2.210350E+00	3.609020E+00
3.678420E+00	2.102790E+00	3.638040E+00
3.681690E+00	2.019450E+00	3.638820E+00
3.677670E+00	1.961960E+00	3.646590E+00
3.439810E+00	3.187310E+00	3.643440E+00
3.502620E+00	3.178360E+00	3.686630E+00
3.697100E+00	2.754770E+00	3.647600E+00
3.707880E+00	2.675500E+00	3.722120E+00
3.728340E+00	2.606710E+00	3.676170E+00
3.751020E+00	2.530890E+00	3.643270E+00
3.753340E+00	2.476370E+00	3.589610E+00
3.562160E+00	3.131530E+00	3.668650E+00
3.634300E+00	3.097410E+00	3.696290E+00
3.650360E+00	3.055560E+00	3.664280E+00
3.659580E+00	2.997220E+00	3.667380E+00
3.670320E+00	2.898940E+00	3.696170E+00
3.671550E+00	2.959290E+00	3.717370E+00
3.680560E+00	2.830170E+00	3.631720E+00
3.657340E+00	3.043650E+00	3.719910E+00
3.667940E+00	2.993780E+00	3.730190E+00
1.206060E+00	2.635960E+00	3.685010E+00
1.247160E+00	2.692720E+00	3.665230E+00
1.206350E+00	2.627600E+00	3.630180E+00
1.181800E+00	2.543850E+00	3.556830E+00
1.166930E+00	2.550620E+00	3.654550E+00
1.114110E+00	2.366430E+00	3.505800E+00
1.127490E+00	2.416000E+00	3.611090E+00
1.048600E+00	2.201250E+00	3.463790E+00
1.050320E+00	2.260790E+00	3.566790E+00
1.002900E+00	2.041590E+00	3.436980E+00
1.007890E+00	2.096860E+00	3.533130E+00
9.534410E-01	1.896700E+00	3.414940E+00
9.562350E-01	1.943570E+00	3.509510E+00
9.241680E-01	1.773360E+00	3.400410E+00
9.164930E-01	1.793740E+00	3.509860E+00
9.115820E-01	1.705700E+00	3.404010E+00
9.072750E-01	1.712080E+00	3.457230E+00
9.013840E-01	1.646550E+00	3.442180E+00
1.254270E+00	2.685110E+00	3.597180E+00
1.306370E+00	2.799260E+00	3.675200E+00
9.135300E-01	1.551730E+00	3.404840E+00
9.352010E-01	1.498720E+00	3.338090E+00
9.364890E-01	1.479630E+00	3.406490E+00
9.602100E-01	1.435930E+00	3.382050E+00
1.330360E+00	2.798950E+00	3.558790E+00
1.364030E+00	2.879450E+00	3.636850E+00
1.012950E+00	1.374040E+00	3.333280E+00
1.101550E+00	1.291430E+00	3.317520E+00
1.066970E+00	1.291740E+00	3.451480E+00
1.160800E+00	1.239360E+00	3.351440E+00
1.135080E+00	1.244730E+00	3.410100E+00
1.208490E+00	1.204080E+00	3.409110E+00
1.409680E+00	2.922410E+00	3.651790E+00
1.454510E+00	2.962410E+00	3.669770E+00
1.428180E+00	2.930770E+00	3.602890E+00
1.328450E+00	1.156030E+00	3.380030E+00
1.490790E+00	1.105270E+00	3.389260E+00
1.426290E+00	1.087600E+00	3.506130E+00
1.571810E+00	1.067920E+00	3.487900E+00
1.577470E+00	3.141040E+00	3.646780E+00
1.515890E+00	3.039500E+00	3.650440E+00
1.705950E+00	1.075450E+00	3.408970E+00
1.694240E+00	3.257580E+00	3.681950E+00
1.637940E+00	3.201320E+00	3.711910E+00
1.866870E+00	1.072450E+00	3.383840E+00
1.882190E+00	1.045850E+00	3.464970E+00
1.976850E+00	1.058010E+00	3.437940E+00
1.752750E+00	3.312970E+00	3.662540E+00
2.125080E+00	1.055260E+00	3.468400E+00
2.263920E+00	1.049410E+00	3.540100E+00
1.823640E+00	3.362330E+00	3.624210E+00
2.350390E+00	1.058610E+00	3.515600E+00
1.916960E+00	3.421590E+00	3.690060E+00
1.992500E+00	3.461730E+00	3.701920E+00
1.979920E+00	3.444480E+00	3.630490E+00
2.433940E+00	1.073010E+00	3.494410E+00
2.516650E+00	1.048280E+00	3.578410E+00
2.059930E+00	3.483220E+00	3.661970E+00
2.579730E+00	1.036300E+00	3.541770E+00
2.157720E+00	3.511560E+00	3.640320E+00
2.644340E+00	1.029740E+00	3.500370E+00
2.717310E+00	9.885690E-01	3.565460E+00
2.235540E+00	3.557080E+00	3.709030E+00
2.321230E+00	3.584620E+00	3.717720E+00
2.277730E+00	3.566770E+00	3.656630E+00
2.784960E+00	9.781710E-01	3.511340E+00
2.850740E+00	9.580680E-01	3.572120E+00
2.336240E+00	3.572620E+00	3.641160E+00
2.414390E+00	3.588060E+00	3.719800E+00
2.920070E+00	9.680410E-01	3.537110E+00
2.985800E+00	9.800510E-01	3.604910E+00
2.448230E+00	3.574330E+00	3.656780E+00
2.468000E+00	3.593520E+00	3.720800E+00
3.056620E+00	1.024010E+00	3.575320E+00
2.506860E+00	3.598640E+00	3.726320E+00
2.553570E+00	3.586960E+00	3.692190E+00
3.137470E+00	1.082010E+00	3.553160E+00
2.658130E+00	3.582940E+00	3.712510E+00
3.201270E+00	1.150230E+00	3.553740E+00
2.751160E+00	3.581250E+00	3.722620E+00
3.256920E+00	1.249540E+00	3.627010E+00
3.296360E+00	1.277140E+00	3.546840E+00
3.356790E+00	1.315790E+00	3.638420E+00
2.826130E+00	3.559830E+00	3.725080E+00
3.452020E+00	1.354090E+00	3.651340E+00
2.890790E+00	3.546300E+00	3.721770E+00
3.497110E+00	1.415000E+00	3.630440E+00
2.948770E+00	3.528770E+00	3.707820E+00
2.997870E+00	3.494790E+00	3.787580E+00
3.571490E+00	1.471240E+00	3.614300E+00
3.041510E+00	3.436280E+00	3.750260E+00
3.100420E+00	3.394790E+00	3.766650E+00
3.120500E+00	3.350130E+00	3.680550E+00
3.149180E+00	3.325280E+00	3.738770E+00
3.665170E+00	1.576610E+00	3.631540E+00
3.675250E+00	1.488520E+00	3.665820E+00
3.199160E+00	3.282290E+00	3.752850E+00
3.245430E+00	3.265690E+00	3.757130E+00
3.690590E+00	1.906070E+00	3.691610E+00
3.704140E+00	1.822580E+00	3.704550E+00
3.708210E+00	1.740480E+00	3.681560E+00
3.705310E+00	1.645500E+00	3.661740E+00
3.300620E+00	3.238840E+00	3.747500E+00
3.367640E+00	3.229450E+00	3.756840E+00
3.741030E+00	2.401860E+00	3.760570E+00
3.755960E+00	2.460220E+00	3.667400E+00
3.751730E+00	2.488490E+00	3.732720E+00
3.729330E+00	2.305170E+00	3.781630E+00
3.720900E+00	2.229410E+00	3.748740E+00
3.699810E+00	2.135590E+00	3.730580E+00
3.694720E+00	2.041080E+00	3.719510E+00
3.690450E+00	1.978060E+00	3.697220E+00
3.443410E+00	3.214690E+00	3.750320E+00
3.548970E+00	3.175140E+00	3.780620E+00
3.688370E+00	2.754260E+00	3.801720E+00
3.682800E+00	2.812830E+00	3.712140E+00
3.675900E+00	2.837220E+00	3.783120E+00
3.700920E+00	2.669800E+00	3.816980E+00
3.716870E+00	2.613940E+00	3.779260E+00
3.739140E+00	2.550470E+00	3.750260E+00
3.604480E+00	3.164060E+00	3.786360E+00
3.611030E+00	3.144110E+00	3.752680E+00
3.669470E+00	2.964820E+00	3.784290E+00
3.668390E+00	2.897210E+00	3.830430E+00
3.625130E+00	3.150270E+00	3.789760E+00
3.643060E+00	3.099620E+00	3.799920E+00
3.661310E+00	3.022060E+00	3.773160E+00
1.118180E+00	2.439090E+00	3.771380E+00
1.140490E+00	2.506340E+00	3.778620E+00
1.136250E+00	2.453480E+00	3.711790E+00
1.068600E+00	2.312570E+00	3.666790E+00
1.082440E+00	2.357030E+00	3.756380E+00
1.021060E+00	2.156160E+00	3.631440E+00
1.034130E+00	2.214880E+00	3.727440E+00
9.689330E-01	1.997340E+00	3.606040E+00
9.951590E-01	2.059690E+00	3.704880E+00
9.253190E-01	1.868990E+00	3.587370E+00
9.445780E-01	1.897540E+00	3.707290E+00
9.069840E-01	1.797620E+00	3.584080E+00
9.175250E-01	1.805330E+00	3.646970E+00
9.024760E-01	1.734930E+00	3.619490E+00
1.245640E+00	2.700610E+00	3.746760E+00
1.172710E+00	2.581860E+00	3.735420E+00
8.885820E-01	1.658900E+00	3.550760E+00
8.918590E-01	1.577040E+00	3.521150E+00
8.967540E-01	1.559610E+00	3.647370E+00
9.048920E-01	1.496410E+00	3.572400E+00
1.302130E+00	2.820840E+00	3.772490E+00
1.351590E+00	2.891940E+00	3.774460E+00
1.330520E+00	2.861370E+00	3.729310E+00
9.370310E-01	1.440200E+00	3.499860E+00
9.931980E-01	1.359280E+00	3.483640E+00
9.793850E-01	1.366490E+00	3.613960E+00
1.033530E+00	1.308940E+00	3.522320E+00
1.019930E+00	1.316470E+00	3.578880E+00
1.067410E+00	1.266540E+00	3.570380E+00
1.388690E+00	2.914080E+00	3.709620E+00
1.434620E+00	2.956570E+00	3.811440E+00
1.148170E+00	1.209390E+00	3.520890E+00
1.282160E+00	1.142030E+00	3.518480E+00
1.241210E+00	1.148020E+00	3.640400E+00
1.367430E+00	1.094170E+00	3.560740E+00
1.340450E+00	1.100100E+00	3.612830E+00
1.430660E+00	1.058700E+00	3.616550E+00
1.496920E+00	3.024850E+00	3.813890E+00
1.521240E+00	3.063470E+00	3.796170E+00
1.491340E+00	3.012120E+00	3.744720E+00
1.686960E+00	1.034030E+00	3.533070E+00
1.576360E+00	1.032460E+00	3.600070E+00
1.762860E+00	9.942940E-01	3.627700E+00
1.567130E+00	3.128630E+00	3.772390E+00
1.842300E+00	1.012200E+00	3.545120E+00
1.970000E+00	9.894560E-01	3.610040E+00
1.893400E+00	9.792790E-01	3.638210E+00
2.010460E+00	9.693780E-01	3.688140E+00
1.693590E+00	3.258390E+00	3.774550E+00
1.643190E+00	3.209130E+00	3.790390E+00
2.017850E+00	1.018000E+00	3.544700E+00
2.083120E+00	9.851370E-01	3.642790E+00
1.741410E+00	3.306700E+00	3.748850E+00
2.218770E+00	1.009460E+00	3.642230E+00
1.827500E+00	3.374160E+00	3.765220E+00
2.351560E+00	1.022670E+00	3.632010E+00
1.975970E+00	3.464600E+00	3.773470E+00
1.911640E+00	3.433090E+00	3.788970E+00
2.442900E+00	1.042570E+00	3.608130E+00
2.528850E+00	1.021630E+00	3.693870E+00
2.043100E+00	3.488360E+00	3.750200E+00
2.592130E+00	1.010980E+00	3.656980E+00
2.145690E+00	3.524660E+00	3.774800E+00
2.653150E+00	1.003860E+00	3.615690E+00
2.725970E+00	9.648850E-01	3.681440E+00
2.298740E+00	3.593130E+00	3.804150E+00
2.225120E+00	3.571320E+00	3.808650E+00
2.785230E+00	9.559700E-01	3.626180E+00
2.853040E+00	9.350170E-01	3.683500E+00
2.398900E+00	3.600490E+00	3.805830E+00
2.918120E+00	9.518850E-01	3.638890E+00
2.993800E+00	9.591000E-01	3.708810E+00
2.492950E+00	3.609940E+00	3.798180E+00
3.061750E+00	1.009000E+00	3.681460E+00
2.563330E+00	3.621190E+00	3.841350E+00
2.562000E+00	3.610080E+00	3.785100E+00
3.136200E+00	1.073000E+00	3.658920E+00
2.599040E+00	3.616030E+00	3.837020E+00
2.649730E+00	3.602730E+00	3.834030E+00
3.205770E+00	1.143450E+00	3.642520E+00
2.747590E+00	3.595160E+00	3.833620E+00
3.339190E+00	1.293180E+00	3.731140E+00
3.262230E+00	1.225520E+00	3.736060E+00
2.831810E+00	3.573630E+00	3.840740E+00
3.436500E+00	1.348330E+00	3.734850E+00
2.880740E+00	3.560850E+00	3.805230E+00
3.503480E+00	1.411500E+00	3.731300E+00
2.940550E+00	3.547350E+00	3.826910E+00
3.001440E+00	3.506160E+00	3.897290E+00
3.579310E+00	1.462870E+00	3.708700E+00
3.051960E+00	3.450250E+00	3.844460E+00
3.115560E+00	3.416940E+00	3.874950E+00
3.158730E+00	3.338880E+00	3.813960E+00
3.678420E+00	1.578180E+00	3.733330E+00
3.677900E+00	1.488330E+00	3.764970E+00
3.178760E+00	3.358340E+00	3.891450E+00
3.224520E+00	3.336990E+00	3.890800E+00
3.238680E+00	3.298360E+00	3.824860E+00
3.709350E+00	1.854680E+00	3.767950E+00
3.713340E+00	1.767560E+00	3.781030E+00
3.718830E+00	1.823870E+00	3.823890E+00
3.729910E+00	1.655720E+00	3.761100E+00
3.276380E+00	3.320210E+00	3.896220E+00
3.344130E+00	3.300350E+00	3.916030E+00
3.353950E+00	3.259610E+00	3.834210E+00
3.741060E+00	2.498700E+00	3.838250E+00
3.742660E+00	2.416470E+00	3.905020E+00
3.735600E+00	2.330210E+00	3.870860E+00
3.730300E+00	2.244070E+00	3.854910E+00
3.713360E+00	2.155210E+00	3.837320E+00
3.704660E+00	2.056540E+00	3.820430E+00
3.697690E+00	1.946200E+00	3.792880E+00
3.715030E+00	1.868940E+00	3.819590E+00
3.411100E+00	3.275020E+00	3.906970E+00
3.471410E+00	3.259520E+00	3.959650E+00
3.478700E+00	3.226760E+00	3.867970E+00
3.669770E+00	2.830690E+00	3.881830E+00
3.676510E+00	2.764860E+00	3.951170E+00
3.695540E+00	2.693020E+00	3.903980E+00
3.710860E+00	2.620650E+00	3.880060E+00
3.727270E+00	2.567640E+00	3.829200E+00
3.528220E+00	3.208190E+00	3.954650E+00
3.584990E+00	3.161940E+00	3.900840E+00
3.612930E+00	3.156070E+00	3.819480E+00
3.628330E+00	3.133160E+00	3.859780E+00
3.655320E+00	2.969840E+00	3.918780E+00
3.654410E+00	3.021300E+00	3.834500E+00
3.640610E+00	3.061350E+00	3.891780E+00
3.664350E+00	2.889890E+00	3.926520E+00
3.639240E+00	3.104390E+00	3.867000E+00
1.113510E+00	2.443960E+00	3.921070E+00
1.136930E+00	2.522570E+00	3.901620E+00
1.113530E+00	2.435910E+00	3.837010E+00
1.042660E+00	2.279820E+00	3.818340E+00
1.070700E+00	2.344330E+00	3.906450E+00
1.008170E+00	2.130600E+00	3.797430E+00
1.027710E+00	2.209750E+00	3.893440E+00
9.666330E-01	1.993020E+00	3.783400E+00
9.904260E-01	2.067680E+00	3.877560E+00
9.405890E-01	1.913020E+00	3.785410E+00
9.515240E-01	1.942920E+00	3.862090E+00
9.283140E-01	1.851880E+00	3.823730E+00
1.171150E+00	2.602480E+00	3.934610E+00
1.223810E+00	2.679580E+00	3.912440E+00
1.176870E+00	2.602760E+00	3.837530E+00
9.191180E-01	1.741770E+00	3.771430E+00
9.017330E-01	1.641200E+00	3.692890E+00
9.044120E-01	1.647400E+00	3.782940E+00
9.036880E-01	1.580050E+00	3.719430E+00
9.041400E-01	1.593750E+00	3.785850E+00
9.124350E-01	1.536930E+00	3.765390E+00
1.265210E+00	2.756440E+00	3.948080E+00
1.300800E+00	2.830700E+00	3.929590E+00
1.269210E+00	2.755660E+00	3.857590E+00
9.447020E-01	1.426490E+00	3.636370E+00
9.365490E-01	1.466220E+00	3.740260E+00
9.713320E-01	1.391230E+00	3.674910E+00
9.659880E-01	1.406600E+00	3.722150E+00
9.952410E-01	1.361550E+00	3.725350E+00
1.341100E+00	2.883410E+00	3.864090E+00
1.054910E+00	1.285520E+00	3.701830E+00
1.133450E+00	1.208200E+00	3.653190E+00
1.114230E+00	1.223230E+00	3.723760E+00
1.194220E+00	1.168300E+00	3.694970E+00
1.162100E+00	1.183420E+00	3.744980E+00
1.240290E+00	1.135980E+00	3.749620E+00
1.445300E+00	2.968540E+00	3.919570E+00
1.497940E+00	3.037260E+00	3.922430E+00
1.485910E+00	3.012600E+00	3.864340E+00
1.381350E+00	1.066690E+00	3.740720E+00
1.515230E+00	1.018890E+00	3.704720E+00
1.486820E+00	1.012870E+00	3.773160E+00
1.566770E+00	9.930820E-01	3.789590E+00
1.527480E+00	3.078890E+00	3.865450E+00
1.685060E+00	9.862280E-01	3.737120E+00
1.593370E+00	3.164000E+00	3.910180E+00
1.654010E+00	3.220990E+00	3.908110E+00
1.629170E+00	3.197010E+00	3.846270E+00
1.888890E+00	9.596880E-01	3.737440E+00
2.050710E+00	9.507560E-01	3.775290E+00
1.682860E+00	3.247210E+00	3.854870E+00
2.169820E+00	9.703930E-01	3.737260E+00
1.755930E+00	3.324150E+00	3.868100E+00
2.238420E+00	9.882790E-01	3.714640E+00
2.266950E+00	9.814730E-01	3.752550E+00
1.845100E+00	3.399400E+00	3.889720E+00
1.902400E+00	3.444930E+00	3.912830E+00
1.887950E+00	3.426620E+00	3.844860E+00
2.341750E+00	9.864420E-01	3.756390E+00
2.273320E+00	9.924950E-01	3.718840E+00
1.957140E+00	3.470180E+00	3.867600E+00
2.450660E+00	1.010970E+00	3.728180E+00
2.541920E+00	9.936320E-01	3.810290E+00
2.050250E+00	3.503240E+00	3.837560E+00
2.603920E+00	9.819130E-01	3.773480E+00
2.145700E+00	3.545220E+00	3.916590E+00
2.211100E+00	3.588160E+00	3.940300E+00
2.197630E+00	3.567560E+00	3.866410E+00
2.665310E+00	9.745690E-01	3.731660E+00
2.741460E+00	9.415770E-01	3.800320E+00
2.271460E+00	3.602900E+00	3.902910E+00
2.797090E+00	9.305360E-01	3.745110E+00
2.864750E+00	9.154420E-01	3.783350E+00
2.377040E+00	3.615220E+00	3.903480E+00
2.926740E+00	9.265520E-01	3.744080E+00
3.004320E+00	9.399640E-01	3.813450E+00
2.467200E+00	3.625540E+00	3.901360E+00
3.072770E+00	9.914000E-01	3.786360E+00
2.546230E+00	3.630150E+00	3.903240E+00
3.146160E+00	1.057330E+00	3.764400E+00
2.610720E+00	3.620440E+00	3.895400E+00
2.677250E+00	3.614310E+00	3.965900E+00
3.214290E+00	1.127420E+00	3.744720E+00
2.744260E+00	3.608650E+00	3.939380E+00
3.334620E+00	1.282380E+00	3.829250E+00
3.272830E+00	1.208920E+00	3.834000E+00
2.815240E+00	3.587080E+00	3.936920E+00
3.420500E+00	1.342190E+00	3.826180E+00
2.875710E+00	3.573370E+00	3.936410E+00
2.898460E+00	3.566150E+00	3.880300E+00
2.948290E+00	3.564970E+00	3.964180E+00
3.501480E+00	1.420190E+00	3.838480E+00
3.009740E+00	3.520790E+00	3.973280E+00
3.585390E+00	1.464510E+00	3.798230E+00
3.065230E+00	3.480540E+00	3.955090E+00
3.151610E+00	3.438440E+00	3.969380E+00
3.684620E+00	1.585420E+00	3.866180E+00
3.672130E+00	1.485690E+00	3.826550E+00
3.200310E+00	3.427280E+00	4.000160E+00
3.222380E+00	3.377910E+00	3.946690E+00
3.722830E+00	1.777220E+00	3.856530E+00
3.746420E+00	1.684350E+00	3.853850E+00
3.739350E+00	1.643250E+00	3.894010E+00
3.251140E+00	3.422320E+00	4.011070E+00
3.306430E+00	3.398550E+00	4.030670E+00
3.302380E+00	3.353330E+00	3.970140E+00
3.739120E+00	2.503710E+00	3.990960E+00
3.730660E+00	2.557420E+00	3.901510E+00
3.717030E+00	2.594340E+00	3.976340E+00
3.740000E+00	2.412870E+00	4.005600E+00
3.743670E+00	2.343340E+00	3.975840E+00
3.745710E+00	2.260390E+00	3.955320E+00
3.734060E+00	2.171490E+00	3.939160E+00
3.723300E+00	2.079170E+00	3.922160E+00
3.723210E+00	1.980240E+00	3.911390E+00
3.726550E+00	1.854290E+00	3.894740E+00
3.735630E+00	1.747830E+00	3.916280E+00
3.754300E+00	1.678040E+00	3.912030E+00
3.354420E+00	3.364600E+00	4.022690E+00
3.398460E+00	3.317880E+00	3.976910E+00
3.469610E+00	3.290690E+00	4.038520E+00
3.659740E+00	2.846980E+00	4.010820E+00
3.663330E+00	2.777700E+00	4.091110E+00
3.683880E+00	2.702630E+00	4.020160E+00
3.700830E+00	2.650440E+00	3.962570E+00
3.529240E+00	3.233420E+00	4.031040E+00
3.588740E+00	3.177100E+00	4.013590E+00
3.623400E+00	3.074260E+00	4.006730E+00
3.629110E+00	3.110930E+00	3.906720E+00
3.651370E+00	2.972930E+00	4.064120E+00
3.661610E+00	2.916110E+00	3.997910E+00
1.139170E+00	2.517750E+00	3.982060E+00
1.106440E+00	2.406600E+00	3.979700E+00
1.065890E+00	2.302200E+00	3.993050E+00
1.030790E+00	2.159640E+00	3.984260E+00
9.943170E-01	2.018560E+00	3.972320E+00
9.608450E-01	1.877620E+00	3.975130E+00
9.261320E-01	1.792140E+00	3.884480E+00
9.455370E-01	1.789390E+00	3.957890E+00
9.341330E-01	1.732650E+00	3.925530E+00
1.219550E+00	2.674650E+00	3.991330E+00
1.169040E+00	2.600770E+00	3.990220E+00
9.213230E-01	1.638390E+00	3.898430E+00
9.184510E-01	1.550020E+00	3.872790E+00
9.259520E-01	1.497020E+00	3.843260E+00
9.515370E-01	1.508400E+00	3.931770E+00
9.710470E-01	1.453620E+00	3.915130E+00
1.294720E+00	2.822220E+00	3.991940E+00
1.267770E+00	2.761920E+00	4.017010E+00
9.838970E-01	1.388020E+00	3.831450E+00
1.022130E+00	1.329960E+00	3.803790E+00
1.035990E+00	1.339100E+00	3.898460E+00
1.066220E+00	1.281620E+00	3.855660E+00
1.365120E+00	2.904650E+00	3.997220E+00
1.111830E+00	1.220590E+00	3.802050E+00
1.196810E+00	1.156450E+00	3.853590E+00
1.295910E+00	1.099930E+00	3.830970E+00
1.308460E+00	1.106400E+00	3.941190E+00
1.393030E+00	1.052400E+00	3.883620E+00
1.486640E+00	3.022730E+00	3.979890E+00
1.451380E+00	2.976530E+00	4.004920E+00
1.513200E+00	1.004830E+00	3.874660E+00
1.689930E+00	9.718280E-01	3.873780E+00
1.536400E+00	3.100990E+00	3.991770E+00
1.832710E+00	9.478160E-01	3.842290E+00
1.828320E+00	9.489190E-01	3.925910E+00
1.932790E+00	9.422700E-01	3.931200E+00
1.651060E+00	3.221750E+00	3.984470E+00
1.599300E+00	3.175010E+00	4.006930E+00
2.019290E+00	9.432320E-01	3.868940E+00
1.701210E+00	3.272880E+00	3.946150E+00
2.174560E+00	9.501420E-01	3.854220E+00
1.765740E+00	3.342780E+00	4.012590E+00
1.832000E+00	3.401230E+00	4.032600E+00
1.813980E+00	3.380490E+00	3.958280E+00
2.281520E+00	9.688810E-01	3.827120E+00
1.879270E+00	3.436840E+00	3.990320E+00
2.380620E+00	9.681520E-01	3.880240E+00
1.953420E+00	3.483380E+00	3.972670E+00
2.473970E+00	9.876700E-01	3.863540E+00
2.563880E+00	9.796650E-01	3.911940E+00
2.042910E+00	3.513970E+00	3.945540E+00
2.617840E+00	9.683450E-01	3.893370E+00
2.194730E+00	3.592270E+00	4.018700E+00
2.124430E+00	3.553720E+00	4.030870E+00
2.684740E+00	9.565300E-01	3.857720E+00
2.753630E+00	9.317510E-01	3.890910E+00
2.271690E+00	3.615660E+00	4.013490E+00
2.829050E+00	9.103820E-01	3.900590E+00
2.364290E+00	3.625170E+00	4.008680E+00
2.932220E+00	9.111700E-01	3.855800E+00
2.448980E+00	3.637860E+00	4.001370E+00
2.528840E+00	3.640000E+00	3.997880E+00
3.158150E+00	1.047130E+00	3.873460E+00
3.081530E+00	9.708080E-01	3.887560E+00
2.608540E+00	3.624580E+00	3.992830E+00
2.673630E+00	3.615700E+00	4.073370E+00
3.228490E+00	1.119860E+00	3.848480E+00
2.747430E+00	3.608760E+00	4.050770E+00
3.335170E+00	1.260550E+00	3.931370E+00
3.280890E+00	1.188800E+00	3.911870E+00
2.800940E+00	3.595960E+00	4.011490E+00
3.410170E+00	1.335650E+00	3.920880E+00
2.868370E+00	3.577780E+00	4.033700E+00
2.944720E+00	3.576290E+00	4.102970E+00
3.482940E+00	1.379320E+00	3.907090E+00
3.032610E+00	3.533810E+00	4.063910E+00
3.534770E+00	1.471700E+00	3.965650E+00
[truncated: 10,719 more rows]
