# Supplementary material for: A New MRI-Based Model of Heart Function with Coupled Hemodynamics and Application to Normal and Diseased Canine Left Ventricles
Source: Front Bioeng Biotechnol. 2015 Sep 23;3:140. doi: 10.3389/fbioe.2015.00140 (PMC4585083; doi:10.3389/fbioe.2015.00140)
Supplement: Supplementary file 5 [file Data_Sheet_5.ZIP › Case2_Normal_LBBB_Systole/nodes/case2_systole_time_0.4700.csv]

3.200740E+00	2.074830E+00	1.222980E+00
3.223950E+00	2.120510E+00	1.213290E+00
3.239130E+00	2.082730E+00	1.218350E+00
3.237570E+00	2.040250E+00	1.237040E+00
3.274040E+00	2.170020E+00	1.191870E+00
3.303690E+00	2.218320E+00	1.181150E+00
3.318970E+00	2.185530E+00	1.208250E+00
3.311200E+00	2.119590E+00	1.251430E+00
3.391220E+00	2.073010E+00	1.315020E+00
3.320730E+00	2.033120E+00	1.325610E+00
3.422830E+00	2.045000E+00	1.394370E+00
3.380420E+00	2.218400E+00	1.233820E+00
3.422230E+00	2.154100E+00	1.324670E+00
3.455960E+00	2.099820E+00	1.372590E+00
2.907780E+00	2.257570E+00	1.230470E+00
2.934440E+00	2.338720E+00	1.228550E+00
2.971100E+00	2.299540E+00	1.222790E+00
2.981930E+00	2.249200E+00	1.223210E+00
2.993560E+00	2.413210E+00	1.224590E+00
3.018920E+00	2.478970E+00	1.241020E+00
3.055150E+00	2.440040E+00	1.218590E+00
3.098770E+00	2.346510E+00	1.199940E+00
3.206340E+00	2.202630E+00	1.173660E+00
3.060910E+00	2.202570E+00	1.214640E+00
3.126510E+00	2.068990E+00	1.251810E+00
3.232920E+00	1.971630E+00	1.331930E+00
3.107810E+00	1.971890E+00	1.370040E+00
3.274090E+00	1.954780E+00	1.495030E+00
3.182390E+00	1.921500E+00	1.492750E+00
3.256760E+00	1.940920E+00	1.574970E+00
3.133190E+00	2.495030E+00	1.229240E+00
3.303920E+00	2.472980E+00	1.238200E+00
3.317420E+00	2.317570E+00	1.198940E+00
3.346710E+00	1.996340E+00	1.448850E+00
3.357550E+00	1.969910E+00	1.612140E+00
3.395180E+00	2.421840E+00	1.281190E+00
3.403750E+00	2.491510E+00	1.312690E+00
3.439300E+00	2.334310E+00	1.294100E+00
3.472040E+00	2.239420E+00	1.348390E+00
3.488800E+00	2.166650E+00	1.414160E+00
3.483320E+00	2.111080E+00	1.488180E+00
3.426470E+00	2.045180E+00	1.547450E+00
3.475670E+00	2.458430E+00	1.363700E+00
3.510190E+00	2.336130E+00	1.407250E+00
3.518980E+00	2.234360E+00	1.473120E+00
3.510200E+00	2.173050E+00	1.504060E+00
2.595920E+00	2.585110E+00	1.370670E+00
2.626460E+00	2.637150E+00	1.377140E+00
2.645070E+00	2.592540E+00	1.354970E+00
2.718660E+00	2.547380E+00	1.339510E+00
2.597400E+00	2.524660E+00	1.371370E+00
2.740660E+00	2.413990E+00	1.303230E+00
2.611400E+00	2.414610E+00	1.360060E+00
2.794250E+00	2.258940E+00	1.260020E+00
2.642370E+00	2.282130E+00	1.364970E+00
2.783330E+00	2.128830E+00	1.350540E+00
2.683670E+00	2.160050E+00	1.414270E+00
2.835260E+00	2.043210E+00	1.353070E+00
2.741500E+00	2.023640E+00	1.448340E+00
2.845490E+00	1.983510E+00	1.443380E+00
2.724640E+00	2.659450E+00	1.368000E+00
2.887440E+00	2.666460E+00	1.314580E+00
2.846090E+00	2.531020E+00	1.285900E+00
2.898000E+00	2.436090E+00	1.246480E+00
2.919460E+00	2.147740E+00	1.273930E+00
2.963100E+00	1.999170E+00	1.367000E+00
3.036670E+00	1.923360E+00	1.489520E+00
2.918200E+00	1.938410E+00	1.501150E+00
3.087900E+00	1.900450E+00	1.630240E+00
2.959530E+00	1.891840E+00	1.618810E+00
3.125110E+00	1.847560E+00	1.715020E+00
3.008560E+00	1.816190E+00	1.742640E+00
3.099080E+00	1.817550E+00	1.812480E+00
3.037310E+00	2.577560E+00	1.277970E+00
3.094180E+00	2.720440E+00	1.328690E+00
3.227010E+00	1.931660E+00	1.690870E+00
3.191280E+00	1.865800E+00	1.817220E+00
3.201900E+00	2.675370E+00	1.307250E+00
3.258270E+00	2.756450E+00	1.350350E+00
3.251360E+00	2.589650E+00	1.265480E+00
3.329850E+00	1.951490E+00	1.736030E+00
3.308300E+00	1.944290E+00	1.867490E+00
3.333350E+00	2.690020E+00	1.338360E+00
3.383200E+00	2.768820E+00	1.415900E+00
3.422280E+00	2.583470E+00	1.339740E+00
3.500740E+00	2.093400E+00	1.603610E+00
3.471510E+00	2.038280E+00	1.698520E+00
3.407880E+00	1.979410E+00	1.778520E+00
3.453470E+00	2.706040E+00	1.406200E+00
3.476940E+00	2.766540E+00	1.473800E+00
3.506240E+00	2.648150E+00	1.444680E+00
3.514650E+00	2.549860E+00	1.464360E+00
3.539740E+00	2.433220E+00	1.493080E+00
3.562130E+00	2.313290E+00	1.545680E+00
3.544860E+00	2.188380E+00	1.631070E+00
3.568750E+00	2.278850E+00	1.653580E+00
3.524380E+00	2.099910E+00	1.686850E+00
3.509770E+00	2.713330E+00	1.496420E+00
3.554610E+00	2.646000E+00	1.578850E+00
3.558530E+00	2.518190E+00	1.602400E+00
3.567870E+00	2.412410E+00	1.627880E+00
3.579600E+00	2.333040E+00	1.660920E+00
2.312940E+00	2.626540E+00	1.543670E+00
2.344610E+00	2.694660E+00	1.538070E+00
2.364570E+00	2.631270E+00	1.511300E+00
2.405650E+00	2.558470E+00	1.492440E+00
2.317110E+00	2.556210E+00	1.547700E+00
2.430120E+00	2.432210E+00	1.481950E+00
2.339840E+00	2.436700E+00	1.545620E+00
2.448480E+00	2.299830E+00	1.488350E+00
2.363320E+00	2.310820E+00	1.543830E+00
2.483340E+00	2.177210E+00	1.530160E+00
2.402890E+00	2.189340E+00	1.587380E+00
2.521510E+00	2.056500E+00	1.556020E+00
2.439460E+00	2.067560E+00	1.618270E+00
2.575690E+00	1.980860E+00	1.604970E+00
2.498680E+00	1.949530E+00	1.693310E+00
2.600260E+00	1.901630E+00	1.701220E+00
2.407910E+00	2.771970E+00	1.531640E+00
2.457660E+00	2.854930E+00	1.539510E+00
2.469350E+00	2.790140E+00	1.510500E+00
2.464170E+00	2.700740E+00	1.484590E+00
2.535290E+00	2.579610E+00	1.419250E+00
2.519150E+00	2.421500E+00	1.418050E+00
2.530990E+00	2.287060E+00	1.418200E+00
2.568180E+00	2.166400E+00	1.465490E+00
2.614480E+00	2.045830E+00	1.500640E+00
2.678870E+00	1.956550E+00	1.605070E+00
2.735060E+00	1.908680E+00	1.652880E+00
2.691660E+00	1.877370E+00	1.716050E+00
2.756820E+00	1.864270E+00	1.697010E+00
2.541980E+00	2.810630E+00	1.494270E+00
2.554720E+00	2.878220E+00	1.523190E+00
2.655980E+00	2.745300E+00	1.428290E+00
2.812980E+00	1.917760E+00	1.597660E+00
2.894350E+00	1.837450E+00	1.708250E+00
2.810640E+00	1.830090E+00	1.716100E+00
2.930150E+00	1.794080E+00	1.769760E+00
2.865390E+00	1.780570E+00	1.810230E+00
2.949910E+00	1.777360E+00	1.835940E+00
2.644120E+00	2.871550E+00	1.498320E+00
2.800420E+00	2.859740E+00	1.483580E+00
2.792490E+00	2.798560E+00	1.432720E+00
2.822810E+00	2.752330E+00	1.386620E+00
3.141550E+00	1.822440E+00	1.919650E+00
3.021930E+00	1.784400E+00	1.935000E+00
3.102840E+00	1.792510E+00	2.024630E+00
2.889720E+00	2.830860E+00	1.429110E+00
2.911030E+00	2.880940E+00	1.478250E+00
3.004690E+00	2.791310E+00	1.389860E+00
3.254070E+00	1.848940E+00	1.932610E+00
3.197810E+00	1.813420E+00	2.031000E+00
3.008540E+00	2.877450E+00	1.476090E+00
3.184780E+00	2.869080E+00	1.473880E+00
3.174510E+00	2.797390E+00	1.392820E+00
3.310620E+00	1.895550E+00	1.967120E+00
3.300430E+00	1.860730E+00	2.071730E+00
3.309780E+00	2.833660E+00	1.438280E+00
3.300780E+00	2.884020E+00	1.503670E+00
3.484750E+00	2.011010E+00	1.832930E+00
3.450140E+00	1.970210E+00	1.926240E+00
3.379810E+00	1.916520E+00	1.998260E+00
3.370880E+00	2.875600E+00	1.541780E+00
3.433660E+00	2.822310E+00	1.514780E+00
3.583620E+00	2.280340E+00	1.761800E+00
3.566140E+00	2.189250E+00	1.829770E+00
3.522870E+00	2.095000E+00	1.836350E+00
3.510240E+00	2.007880E+00	1.915900E+00
3.530910E+00	2.772190E+00	1.588910E+00
3.609390E+00	2.710720E+00	1.687060E+00
3.615600E+00	2.649800E+00	1.668120E+00
3.612230E+00	2.580020E+00	1.692210E+00
3.598410E+00	2.469740E+00	1.740720E+00
3.604660E+00	2.535530E+00	1.807650E+00
3.594980E+00	2.374480E+00	1.730650E+00
3.620150E+00	2.632050E+00	1.767060E+00
3.616750E+00	2.579330E+00	1.792890E+00
2.130550E+00	2.693940E+00	1.693450E+00
2.166750E+00	2.769060E+00	1.691250E+00
2.190300E+00	2.698440E+00	1.651620E+00
2.245560E+00	2.616490E+00	1.599690E+00
2.131640E+00	2.618120E+00	1.682900E+00
2.250710E+00	2.449110E+00	1.616850E+00
2.157070E+00	2.477890E+00	1.685060E+00
2.278090E+00	2.318620E+00	1.614960E+00
2.169190E+00	2.308100E+00	1.700090E+00
2.323130E+00	2.200420E+00	1.643840E+00
2.250050E+00	2.210550E+00	1.698150E+00
2.356530E+00	2.079740E+00	1.665810E+00
2.276150E+00	2.097840E+00	1.723820E+00
2.409020E+00	1.976970E+00	1.715630E+00
2.327060E+00	1.984130E+00	1.758200E+00
2.441640E+00	1.912660E+00	1.751570E+00
2.394910E+00	1.879310E+00	1.812450E+00
2.467360E+00	1.861790E+00	1.791310E+00
2.235750E+00	2.853800E+00	1.683600E+00
2.286080E+00	2.945470E+00	1.702340E+00
2.302750E+00	2.881330E+00	1.651460E+00
2.305730E+00	2.785400E+00	1.612790E+00
2.634320E+00	1.813290E+00	1.797420E+00
2.540270E+00	1.828090E+00	1.793600E+00
2.660380E+00	1.758130E+00	1.861060E+00
2.588220E+00	1.723270E+00	1.912590E+00
2.686350E+00	1.714160E+00	1.942330E+00
2.389340E+00	2.915330E+00	1.615950E+00
2.447430E+00	3.007430E+00	1.681470E+00
2.742610E+00	1.770220E+00	1.807680E+00
2.821550E+00	1.733070E+00	1.941360E+00
2.755050E+00	1.707830E+00	1.965200E+00
2.864660E+00	1.704980E+00	2.035130E+00
2.796200E+00	1.659340E+00	2.081370E+00
2.869520E+00	1.661170E+00	2.118780E+00
2.569850E+00	2.945080E+00	1.578680E+00
2.608870E+00	3.041990E+00	1.685390E+00
2.909540E+00	1.747580E+00	1.940870E+00
2.940590E+00	1.712830E+00	2.078530E+00
2.700980E+00	3.005610E+00	1.623480E+00
2.757600E+00	3.052690E+00	1.710940E+00
2.750020E+00	2.945170E+00	1.556640E+00
3.144750E+00	1.789430E+00	2.131200E+00
3.043470E+00	1.747260E+00	2.121700E+00
3.120020E+00	1.749030E+00	2.229260E+00
2.840580E+00	3.005680E+00	1.646710E+00
2.877320E+00	3.049410E+00	1.732960E+00
2.942530E+00	2.954540E+00	1.548730E+00
3.232260E+00	1.814490E+00	2.140720E+00
3.205050E+00	1.780610E+00	2.237620E+00
2.928150E+00	3.075350E+00	1.770670E+00
2.941750E+00	3.104350E+00	1.824340E+00
2.970640E+00	3.077720E+00	1.786000E+00
2.988480E+00	3.035000E+00	1.720810E+00
3.087990E+00	2.990930E+00	1.651750E+00
3.136380E+00	2.946130E+00	1.565250E+00
3.290230E+00	1.826760E+00	2.154150E+00
3.274990E+00	1.809910E+00	2.212670E+00
3.013150E+00	3.086060E+00	1.839140E+00
3.101490E+00	3.060350E+00	1.816350E+00
3.127380E+00	3.024130E+00	1.745450E+00
3.225510E+00	2.998410E+00	1.694280E+00
3.326260E+00	2.947570E+00	1.584000E+00
3.439130E+00	1.955180E+00	2.064850E+00
3.405750E+00	1.897870E+00	2.147890E+00
3.349410E+00	1.820210E+00	2.188700E+00
3.210150E+00	3.049550E+00	1.824440E+00
3.310550E+00	3.037330E+00	1.798730E+00
3.342380E+00	2.997350E+00	1.725800E+00
3.435280E+00	2.972840E+00	1.731170E+00
3.496830E+00	2.901480E+00	1.636700E+00
3.596920E+00	2.236460E+00	1.935090E+00
3.577480E+00	2.129570E+00	2.002350E+00
3.594090E+00	2.201010E+00	2.061670E+00
3.522750E+00	1.993100E+00	2.047660E+00
3.468300E+00	1.944050E+00	2.144160E+00
3.406210E+00	3.024870E+00	1.836860E+00
3.497600E+00	3.003210E+00	1.837170E+00
3.520310E+00	2.954160E+00	1.774030E+00
3.568620E+00	2.904350E+00	1.786880E+00
3.596390E+00	2.810010E+00	1.761740E+00
3.616520E+00	2.484210E+00	1.879580E+00
3.619300E+00	2.364250E+00	1.930250E+00
3.620190E+00	2.454840E+00	1.969680E+00
3.601660E+00	2.259740E+00	2.032330E+00
3.572340E+00	2.961790E+00	1.896280E+00
3.634570E+00	2.880520E+00	1.887750E+00
3.643250E+00	2.786790E+00	1.921680E+00
3.633730E+00	2.696230E+00	1.881440E+00
3.629700E+00	2.564500E+00	1.913440E+00
3.621680E+00	2.498840E+00	1.941290E+00
1.968550E+00	2.767230E+00	1.890090E+00
2.013840E+00	2.867810E+00	1.891790E+00
2.021950E+00	2.774960E+00	1.836770E+00
2.062640E+00	2.684010E+00	1.759890E+00
1.955330E+00	2.681630E+00	1.864360E+00
2.060590E+00	2.509800E+00	1.759540E+00
1.966900E+00	2.541190E+00	1.843960E+00
2.079030E+00	2.369340E+00	1.748460E+00
1.972610E+00	2.358270E+00	1.840510E+00
2.098250E+00	2.294250E+00	1.756120E+00
2.050750E+00	2.287170E+00	1.800390E+00
2.098300E+00	2.219160E+00	1.801010E+00
2.171620E+00	1.977130E+00	1.874650E+00
2.147600E+00	2.030070E+00	1.851950E+00
2.226250E+00	2.002720E+00	1.815640E+00
2.297570E+00	1.894670E+00	1.859370E+00
2.206490E+00	1.911810E+00	1.905160E+00
2.356090E+00	1.787350E+00	1.918290E+00
2.264430E+00	1.800310E+00	1.955390E+00
2.392640E+00	1.720760E+00	1.967700E+00
2.330300E+00	1.684280E+00	2.034160E+00
2.420730E+00	1.661300E+00	2.037520E+00
2.130020E+00	2.866640E+00	1.767210E+00
2.111390E+00	2.957420E+00	1.846680E+00
2.176510E+00	2.134950E+00	1.779930E+00
2.462030E+00	1.754580E+00	1.914510E+00
2.528640E+00	1.678780E+00	1.972200E+00
2.493320E+00	1.638230E+00	2.062150E+00
2.569930E+00	1.642730E+00	2.055920E+00
2.151100E+00	3.016060E+00	1.860110E+00
2.239310E+00	3.072730E+00	1.875490E+00
2.200780E+00	2.993080E+00	1.794010E+00
2.719800E+00	1.655710E+00	2.058580E+00
2.644920E+00	1.657470E+00	2.057640E+00
2.744080E+00	1.611450E+00	2.125000E+00
2.695580E+00	1.572570E+00	2.180540E+00
2.773760E+00	1.574490E+00	2.195580E+00
2.339480E+00	3.047700E+00	1.773410E+00
2.367760E+00	3.129480E+00	1.844460E+00
2.919140E+00	1.644820E+00	2.191720E+00
2.848150E+00	1.599480E+00	2.216170E+00
2.919060E+00	1.601460E+00	2.284130E+00
2.446420E+00	3.167520E+00	1.871420E+00
2.522780E+00	3.204030E+00	1.942080E+00
2.521340E+00	3.161600E+00	1.863230E+00
2.495750E+00	3.115960E+00	1.781630E+00
2.981580E+00	1.683010E+00	2.186900E+00
2.970430E+00	1.638780E+00	2.265680E+00
2.613510E+00	3.162350E+00	1.862880E+00
2.677830E+00	3.217060E+00	1.958450E+00
2.679180E+00	3.114640E+00	1.775310E+00
3.046590E+00	1.694590E+00	2.285220E+00
2.759120E+00	3.160620E+00	1.885030E+00
2.803430E+00	3.193490E+00	1.982910E+00
2.845310E+00	3.096980E+00	1.809580E+00
3.176090E+00	1.731980E+00	2.375000E+00
2.861360E+00	3.202210E+00	2.031840E+00
2.871400E+00	3.223310E+00	2.087780E+00
2.906070E+00	3.202140E+00	2.042330E+00
2.937540E+00	3.153480E+00	1.952690E+00
3.313840E+00	1.791140E+00	2.325060E+00
2.940320E+00	3.210060E+00	2.086310E+00
3.014750E+00	3.168250E+00	2.069280E+00
3.051510E+00	3.136780E+00	2.019250E+00
3.136670E+00	3.099870E+00	1.956030E+00
3.399060E+00	1.844610E+00	2.282250E+00
3.391700E+00	1.813230E+00	2.358530E+00
3.112800E+00	3.148660E+00	2.089180E+00
3.202540E+00	3.121690E+00	2.073180E+00
3.244290E+00	3.102360E+00	2.013740E+00
3.327410E+00	3.078050E+00	1.948570E+00
3.608330E+00	2.135800E+00	2.138670E+00
3.579820E+00	2.028040E+00	2.198110E+00
3.483200E+00	1.926490E+00	2.279950E+00
3.576180E+00	1.969050E+00	2.328550E+00
3.450410E+00	1.827430E+00	2.363490E+00
3.297770E+00	3.119550E+00	2.083070E+00
3.383630E+00	3.100820E+00	2.076520E+00
3.424190E+00	3.080410E+00	2.029490E+00
3.498000E+00	3.044280E+00	1.985450E+00
3.624630E+00	2.427280E+00	2.115130E+00
3.618770E+00	2.492200E+00	2.007690E+00
3.632150E+00	2.514720E+00	2.092700E+00
3.627960E+00	2.341370E+00	2.115120E+00
3.623610E+00	2.228030E+00	2.188550E+00
3.603170E+00	2.095430E+00	2.275960E+00
3.590610E+00	2.022580E+00	2.313500E+00
3.472620E+00	3.095040E+00	2.107280E+00
3.543970E+00	3.062160E+00	2.115630E+00
3.568410E+00	3.033180E+00	2.077290E+00
3.603920E+00	2.993330E+00	2.044760E+00
3.650580E+00	2.916660E+00	2.020090E+00
3.656570E+00	2.812490E+00	2.042340E+00
3.662830E+00	2.715380E+00	2.071340E+00
3.662890E+00	2.607530E+00	2.122490E+00
3.676380E+00	2.660280E+00	2.166960E+00
3.614690E+00	3.024140E+00	2.175450E+00
3.662560E+00	2.942500E+00	2.162280E+00
3.676160E+00	2.841960E+00	2.169930E+00
3.681200E+00	2.752260E+00	2.180310E+00
3.682070E+00	2.688800E+00	2.197750E+00
1.824260E+00	2.817220E+00	2.089720E+00
1.865780E+00	2.912710E+00	2.090580E+00
1.862740E+00	2.826440E+00	2.038470E+00
1.895640E+00	2.744780E+00	1.958710E+00
1.798820E+00	2.734450E+00	2.059710E+00
1.870590E+00	2.578470E+00	1.924750E+00
1.784870E+00	2.606990E+00	2.011240E+00
1.876010E+00	2.422350E+00	1.914540E+00
1.790850E+00	2.454740E+00	1.992190E+00
1.887020E+00	2.326920E+00	1.910900E+00
1.805520E+00	2.301120E+00	1.980360E+00
1.908480E+00	2.245670E+00	1.929810E+00
1.982220E+00	2.045770E+00	1.967980E+00
1.985290E+00	2.091080E+00	1.944090E+00
2.012780E+00	2.058680E+00	1.941780E+00
2.015380E+00	2.013260E+00	1.960480E+00
2.100900E+00	1.796810E+00	2.046550E+00
2.081310E+00	1.854690E+00	2.016850E+00
2.160910E+00	1.821910E+00	1.992740E+00
2.226270E+00	1.717350E+00	2.048440E+00
2.136010E+00	1.729100E+00	2.085590E+00
2.270980E+00	1.655870E+00	2.099670E+00
2.212780E+00	1.621150E+00	2.174800E+00
2.311460E+00	1.597100E+00	2.169580E+00
1.939000E+00	2.901270E+00	1.992320E+00
1.972750E+00	2.993120E+00	2.042570E+00
2.007680E+00	2.203740E+00	1.884410E+00
2.068560E+00	2.086330E+00	1.886060E+00
2.107360E+00	1.953420E+00	1.934500E+00
2.446360E+00	1.613260E+00	2.117450E+00
2.397770E+00	1.577630E+00	2.182820E+00
2.478340E+00	1.562190E+00	2.195860E+00
2.035870E+00	3.067700E+00	2.044000E+00
2.111390E+00	3.145660E+00	2.080020E+00
2.097240E+00	3.093420E+00	2.008070E+00
2.073550E+00	3.017240E+00	1.943320E+00
2.614260E+00	1.581010E+00	2.168070E+00
2.546100E+00	1.569070E+00	2.175790E+00
2.646650E+00	1.528030E+00	2.235800E+00
2.601930E+00	1.489380E+00	2.293160E+00
2.681630E+00	1.490910E+00	2.309890E+00
2.180420E+00	3.123430E+00	1.978610E+00
2.220640E+00	3.198530E+00	2.041180E+00
2.809050E+00	1.541250E+00	2.287970E+00
2.757040E+00	1.507850E+00	2.312240E+00
2.807290E+00	1.508580E+00	2.359730E+00
2.296220E+00	3.237930E+00	2.060420E+00
2.369680E+00	3.283200E+00	2.123940E+00
2.361220E+00	3.246890E+00	2.039020E+00
2.336430E+00	3.191800E+00	1.958180E+00
2.869810E+00	1.543940E+00	2.359420E+00
2.444580E+00	3.260680E+00	2.033640E+00
2.488150E+00	3.300560E+00	2.125830E+00
2.987570E+00	1.602930E+00	2.390340E+00
2.563620E+00	3.312850E+00	2.171900E+00
2.632060E+00	3.334360E+00	2.244750E+00
2.627920E+00	3.306890E+00	2.164270E+00
2.601430E+00	3.272880E+00	2.073300E+00
3.106990E+00	1.656890E+00	2.428020E+00
3.066570E+00	1.608970E+00	2.493740E+00
3.133120E+00	1.622180E+00	2.524620E+00
2.709410E+00	3.297380E+00	2.162880E+00
2.766300E+00	3.319050E+00	2.268490E+00
2.768390E+00	3.246920E+00	2.064250E+00
3.166800E+00	1.681730E+00	2.452090E+00
3.164170E+00	1.659470E+00	2.505180E+00
2.863250E+00	3.250540E+00	2.189220E+00
2.854530E+00	3.290600E+00	2.291820E+00
3.297970E+00	1.738270E+00	2.495750E+00
3.207820E+00	1.698730E+00	2.508420E+00
2.938310E+00	3.272980E+00	2.298640E+00
3.044310E+00	3.230880E+00	2.329450E+00
3.027420E+00	3.195310E+00	2.197030E+00
3.392420E+00	1.794740E+00	2.436860E+00
3.117300E+00	3.199230E+00	2.290120E+00
3.113140E+00	3.219540E+00	2.349260E+00
3.206700E+00	3.146670E+00	2.215860E+00
3.542860E+00	1.921040E+00	2.424120E+00
3.486020E+00	1.836220E+00	2.472570E+00
3.514550E+00	1.892600E+00	2.504220E+00
3.176790E+00	3.195840E+00	2.342870E+00
3.255580E+00	3.163200E+00	2.323260E+00
3.299870E+00	3.149840E+00	2.272990E+00
3.381510E+00	3.122150E+00	2.220080E+00
3.639640E+00	2.471030E+00	2.297870E+00
3.622400E+00	2.393240E+00	2.293760E+00
3.624350E+00	2.329790E+00	2.247480E+00
3.637950E+00	2.242020E+00	2.362350E+00
3.629020E+00	2.195870E+00	2.341110E+00
3.640260E+00	2.124080E+00	2.365790E+00
3.615840E+00	1.993170E+00	2.437370E+00
3.631430E+00	2.075340E+00	2.457320E+00
3.549020E+00	1.919550E+00	2.512410E+00
3.339290E+00	3.157860E+00	2.340150E+00
3.422460E+00	3.138260E+00	2.336700E+00
3.468920E+00	3.125670E+00	2.292060E+00
3.541870E+00	3.087990E+00	2.254390E+00
3.683000E+00	2.628630E+00	2.286750E+00
3.670460E+00	2.551370E+00	2.328930E+00
3.643790E+00	2.168270E+00	2.434920E+00
3.639250E+00	2.112300E+00	2.469910E+00
3.499550E+00	3.127060E+00	2.373130E+00
3.589710E+00	3.091580E+00	2.410090E+00
3.617570E+00	3.074660E+00	2.342180E+00
3.641190E+00	3.035810E+00	2.314120E+00
3.672980E+00	2.953560E+00	2.310740E+00
3.704520E+00	2.860770E+00	2.318110E+00
3.710210E+00	2.900150E+00	2.395490E+00
3.705180E+00	2.758180E+00	2.315300E+00
3.694670E+00	2.691980E+00	2.290260E+00
3.649180E+00	3.040820E+00	2.433050E+00
3.675680E+00	2.969490E+00	2.422490E+00
3.696570E+00	2.930580E+00	2.408150E+00
1.685660E+00	2.758330E+00	2.234600E+00
1.737620E+00	2.847960E+00	2.255620E+00
1.761490E+00	2.787020E+00	2.160730E+00
1.709870E+00	2.629830E+00	2.110080E+00
1.649840E+00	2.664750E+00	2.205760E+00
1.712790E+00	2.486150E+00	2.078610E+00
1.619820E+00	2.495900E+00	2.187960E+00
1.722870E+00	2.358540E+00	2.045090E+00
1.659100E+00	2.384070E+00	2.113940E+00
1.736740E+00	2.282630E+00	2.046700E+00
1.679940E+00	2.284490E+00	2.101090E+00
1.740330E+00	2.208420E+00	2.070270E+00
2.053020E+00	1.611910E+00	2.243640E+00
2.021360E+00	1.664020E+00	2.210750E+00
2.100760E+00	1.647960E+00	2.188390E+00
2.152200E+00	1.584100E+00	2.232900E+00
2.093860E+00	1.546770E+00	2.298400E+00
2.190060E+00	1.524440E+00	2.295120E+00
1.774950E+00	2.933340E+00	2.264410E+00
1.839680E+00	3.011340E+00	2.266360E+00
1.813600E+00	2.933000E+00	2.196500E+00
1.929070E+00	2.141570E+00	1.957790E+00
1.838960E+00	2.159670E+00	2.008870E+00
1.917700E+00	2.022680E+00	2.016990E+00
2.011770E+00	1.919280E+00	2.020410E+00
1.934980E+00	1.891230E+00	2.091570E+00
2.028010E+00	1.778330E+00	2.117770E+00
2.345100E+00	1.536810E+00	2.237890E+00
2.286780E+00	1.504130E+00	2.304670E+00
2.376520E+00	1.484730E+00	2.320310E+00
1.920370E+00	3.108060E+00	2.266540E+00
1.996710E+00	3.190020E+00	2.304020E+00
1.976860E+00	3.140750E+00	2.230600E+00
1.951320E+00	3.058800E+00	2.155610E+00
2.529120E+00	1.490600E+00	2.285010E+00
2.461780E+00	1.470380E+00	2.351100E+00
2.559600E+00	1.459160E+00	2.347840E+00
2.532780E+00	1.443220E+00	2.388630E+00
2.585840E+00	1.427760E+00	2.425190E+00
2.061640E+00	3.175490E+00	2.199240E+00
2.109220E+00	3.243450E+00	2.263630E+00
2.727090E+00	1.458710E+00	2.404910E+00
2.667430E+00	1.432770E+00	2.439380E+00
2.732100E+00	1.420920E+00	2.475810E+00
2.176070E+00	3.292380E+00	2.277720E+00
2.250230E+00	3.338110E+00	2.336180E+00
2.235860E+00	3.300600E+00	2.252220E+00
2.204320E+00	3.250880E+00	2.165520E+00
2.806160E+00	1.459430E+00	2.469420E+00
2.316060E+00	3.314430E+00	2.237700E+00
2.361370E+00	3.367050E+00	2.319380E+00
2.935080E+00	1.510450E+00	2.505360E+00
2.890720E+00	1.440470E+00	2.572390E+00
2.956910E+00	1.458190E+00	2.607490E+00
2.427430E+00	3.398140E+00	2.346170E+00
2.495720E+00	3.415810E+00	2.420340E+00
2.487960E+00	3.393680E+00	2.332590E+00
2.465480E+00	3.350560E+00	2.245430E+00
3.019100E+00	1.562550E+00	2.519590E+00
3.016210E+00	1.514400E+00	2.603550E+00
2.571860E+00	3.380720E+00	2.340240E+00
2.639690E+00	3.400460E+00	2.452780E+00
3.105530E+00	1.572440E+00	2.597280E+00
2.703350E+00	3.370370E+00	2.354560E+00
2.766510E+00	3.378070E+00	2.479030E+00
3.199050E+00	1.649270E+00	2.609030E+00
2.847260E+00	3.320710E+00	2.391770E+00
2.848060E+00	3.348630E+00	2.501140E+00
3.269200E+00	1.684380E+00	2.580110E+00
3.280250E+00	1.658520E+00	2.634700E+00
2.921970E+00	3.326990E+00	2.505160E+00
3.020300E+00	3.284370E+00	2.512400E+00
2.977960E+00	3.284540E+00	2.408330E+00
3.394970E+00	1.772510E+00	2.579550E+00
3.316090E+00	1.710590E+00	2.654960E+00
3.103360E+00	3.232970E+00	2.431730E+00
3.089540E+00	3.259640E+00	2.524160E+00
3.505460E+00	1.877240E+00	2.581510E+00
3.486020E+00	1.792480E+00	2.636240E+00
3.161500E+00	3.239620E+00	2.528890E+00
3.230340E+00	3.207060E+00	2.533690E+00
3.243790E+00	3.180850E+00	2.438240E+00
3.644520E+00	2.394390E+00	2.376950E+00
3.655340E+00	2.317680E+00	2.409950E+00
3.614090E+00	2.059690E+00	2.563340E+00
3.605710E+00	1.972450E+00	2.608550E+00
3.562840E+00	1.921370E+00	2.601250E+00
3.306120E+00	3.192430E+00	2.537530E+00
3.380340E+00	3.172810E+00	2.552620E+00
3.397000E+00	3.150410E+00	2.461050E+00
3.691650E+00	2.569510E+00	2.421520E+00
3.672950E+00	2.485680E+00	2.495310E+00
3.654730E+00	2.380570E+00	2.504380E+00
3.660780E+00	2.278170E+00	2.571550E+00
3.631630E+00	2.204380E+00	2.542660E+00
3.630010E+00	2.129400E+00	2.543080E+00
3.451430E+00	3.157930E+00	2.576570E+00
3.529430E+00	3.131230E+00	2.622330E+00
3.529060E+00	3.116840E+00	2.517840E+00
3.729560E+00	2.842600E+00	2.446040E+00
3.721520E+00	2.755250E+00	2.467840E+00
3.701310E+00	2.635990E+00	2.472360E+00
3.724200E+00	2.680110E+00	2.576280E+00
3.697150E+00	2.545560E+00	2.521790E+00
3.581840E+00	3.111510E+00	2.609870E+00
3.641930E+00	3.063730E+00	2.593620E+00
3.683670E+00	2.964440E+00	2.562130E+00
3.722620E+00	2.886450E+00	2.520260E+00
3.734610E+00	2.777810E+00	2.565610E+00
3.732180E+00	2.723410E+00	2.577480E+00
1.571370E+00	2.719160E+00	2.389920E+00
1.620930E+00	2.814050E+00	2.415150E+00
1.631510E+00	2.740630E+00	2.310280E+00
1.582270E+00	2.586160E+00	2.272570E+00
1.543720E+00	2.630790E+00	2.362490E+00
1.562720E+00	2.493890E+00	2.265060E+00
1.523130E+00	2.505500E+00	2.331020E+00
1.540740E+00	2.400930E+00	2.266990E+00
1.915110E+00	1.528250E+00	2.401930E+00
1.882490E+00	1.620350E+00	2.326400E+00
1.993290E+00	1.588040E+00	2.302390E+00
2.034390E+00	1.529110E+00	2.345000E+00
1.993480E+00	1.509000E+00	2.390750E+00
2.055130E+00	1.476780E+00	2.407150E+00
1.705290E+00	2.991430E+00	2.472720E+00
1.760840E+00	3.058100E+00	2.483710E+00
1.741150E+00	3.000570E+00	2.425050E+00
1.735540E+00	2.925720E+00	2.344560E+00
1.676160E+00	2.928500E+00	2.447150E+00
1.599020E+00	2.324210E+00	2.179420E+00
1.632790E+00	2.177500E+00	2.171610E+00
1.754160E+00	2.062290E+00	2.110410E+00
1.646580E+00	2.041650E+00	2.202360E+00
1.825720E+00	1.924830E+00	2.133810E+00
1.706720E+00	1.942030E+00	2.203770E+00
1.892960E+00	1.806120E+00	2.176340E+00
1.778510E+00	1.828640E+00	2.227810E+00
1.940670E+00	1.694880E+00	2.230030E+00
1.837050E+00	1.720230E+00	2.270180E+00
2.227800E+00	1.474530E+00	2.366660E+00
2.160310E+00	1.445390E+00	2.429020E+00
2.265880E+00	1.427810E+00	2.447830E+00
1.831850E+00	3.144360E+00	2.484340E+00
1.894480E+00	3.222890E+00	2.519170E+00
1.878870E+00	3.179630E+00	2.448480E+00
1.853910E+00	3.099840E+00	2.382010E+00
2.411780E+00	1.441020E+00	2.412880E+00
2.361480E+00	1.410760E+00	2.470540E+00
2.448350E+00	1.392240E+00	2.499360E+00
1.954330E+00	3.215610E+00	2.417460E+00
2.010710E+00	3.269370E+00	2.485740E+00
2.539410E+00	1.371980E+00	2.522710E+00
2.625340E+00	1.371650E+00	2.532120E+00
2.596920E+00	1.336800E+00	2.586320E+00
2.642320E+00	1.328060E+00	2.619740E+00
2.083370E+00	3.328730E+00	2.513670E+00
2.153300E+00	3.371240E+00	2.521070E+00
2.132410E+00	3.343520E+00	2.468330E+00
2.101990E+00	3.292950E+00	2.387210E+00
2.730950E+00	1.357380E+00	2.580480E+00
2.203090E+00	3.363830E+00	2.451720E+00
2.235270E+00	3.411150E+00	2.555430E+00
2.835590E+00	1.382220E+00	2.607780E+00
2.809820E+00	1.323250E+00	2.669220E+00
2.871060E+00	1.335600E+00	2.688920E+00
2.331640E+00	3.449550E+00	2.567910E+00
2.402250E+00	3.469100E+00	2.582550E+00
2.375940E+00	3.449510E+00	2.525690E+00
2.345300E+00	3.408550E+00	2.447230E+00
2.928650E+00	1.391680E+00	2.669080E+00
2.444930E+00	3.450910E+00	2.521680E+00
2.506740E+00	3.473670E+00	2.651310E+00
3.012380E+00	1.454360E+00	2.694220E+00
2.574940E+00	3.440090E+00	2.545160E+00
2.644400E+00	3.456570E+00	2.659360E+00
3.086650E+00	1.513470E+00	2.691080E+00
2.710690E+00	3.431200E+00	2.577560E+00
2.714980E+00	3.447300E+00	2.665840E+00
3.182670E+00	1.569300E+00	2.757030E+00
2.769770E+00	3.428530E+00	2.667890E+00
2.862240E+00	3.374110E+00	2.611960E+00
3.282720E+00	1.633550E+00	2.708240E+00
2.989370E+00	3.339410E+00	2.676240E+00
2.974140E+00	3.333940E+00	2.582400E+00
3.406470E+00	1.741000E+00	2.724900E+00
3.327060E+00	1.693060E+00	2.797050E+00
3.078210E+00	3.282670E+00	2.609950E+00
3.055880E+00	3.303640E+00	2.701070E+00
3.518700E+00	1.851800E+00	2.700530E+00
3.468460E+00	1.781740E+00	2.783730E+00
3.126410E+00	3.284510E+00	2.709360E+00
3.191650E+00	3.257800E+00	2.715100E+00
3.213310E+00	3.233810E+00	2.624020E+00
3.614290E+00	1.997570E+00	2.692930E+00
3.565700E+00	1.923370E+00	2.751640E+00
3.587090E+00	1.972330E+00	2.774110E+00
3.258430E+00	3.222820E+00	2.720340E+00
3.331110E+00	3.211550E+00	2.725910E+00
3.356980E+00	3.197160E+00	2.641410E+00
3.696490E+00	2.402800E+00	2.641360E+00
3.690290E+00	2.296780E+00	2.682930E+00
3.694630E+00	2.348410E+00	2.743200E+00
3.659710E+00	2.190520E+00	2.704980E+00
3.639150E+00	2.085510E+00	2.689600E+00
3.598410E+00	2.011090E+00	2.775460E+00
3.392550E+00	3.183740E+00	2.751850E+00
3.467580E+00	3.162030E+00	2.789250E+00
3.475940E+00	3.155830E+00	2.693080E+00
3.732980E+00	2.609970E+00	2.649590E+00
3.722350E+00	2.495580E+00	2.682040E+00
3.741820E+00	2.561410E+00	2.721480E+00
3.705740E+00	2.398840E+00	2.731530E+00
3.512960E+00	3.138420E+00	2.774990E+00
3.582830E+00	3.109010E+00	2.738250E+00
3.658100E+00	3.046790E+00	2.751590E+00
3.677830E+00	3.018850E+00	2.701570E+00
3.704350E+00	2.972380E+00	2.698410E+00
3.738920E+00	2.885760E+00	2.708600E+00
3.737920E+00	2.924510E+00	2.787080E+00
3.740550E+00	2.777410E+00	2.701210E+00
3.733950E+00	2.678530E+00	2.693470E+00
3.740060E+00	2.596700E+00	2.745340E+00
3.702950E+00	2.991350E+00	2.783510E+00
3.728190E+00	2.958270E+00	2.788770E+00
1.405900E+00	2.169880E+00	2.410880E+00
1.421760E+00	2.238170E+00	2.395720E+00
1.441370E+00	2.171280E+00	2.367460E+00
1.475370E+00	2.090540E+00	2.342720E+00
1.409660E+00	2.093430E+00	2.412630E+00
1.514130E+00	1.995170E+00	2.332730E+00
1.424860E+00	1.956080E+00	2.422970E+00
1.517010E+00	1.889840E+00	2.372710E+00
1.775230E+00	1.518790E+00	2.471410E+00
1.739120E+00	1.571860E+00	2.445650E+00
1.820230E+00	1.556550E+00	2.412190E+00
1.835800E+00	1.481990E+00	2.482210E+00
1.648930E+00	3.046520E+00	2.699820E+00
1.711040E+00	3.108550E+00	2.681950E+00
1.680940E+00	3.046850E+00	2.632920E+00
1.668840E+00	2.980590E+00	2.540890E+00
1.613650E+00	2.965100E+00	2.649410E+00
1.608750E+00	2.860650E+00	2.494620E+00
1.572320E+00	2.858980E+00	2.582690E+00
1.530890E+00	2.717170E+00	2.479430E+00
1.476300E+00	2.548760E+00	2.433760E+00
1.463610E+00	2.378330E+00	2.378900E+00
1.511110E+00	2.234540E+00	2.289940E+00
1.560230E+00	2.082210E+00	2.264920E+00
1.599330E+00	1.950430E+00	2.283380E+00
1.674130E+00	1.844740E+00	2.287820E+00
1.595110E+00	1.845520E+00	2.344290E+00
1.735020E+00	1.740790E+00	2.318210E+00
1.642520E+00	1.757550E+00	2.371440E+00
1.782980E+00	1.642320E+00	2.360380E+00
1.692490E+00	1.661580E+00	2.405370E+00
1.966030E+00	1.427490E+00	2.507870E+00
2.072490E+00	1.415410E+00	2.488330E+00
2.052820E+00	1.382350E+00	2.553450E+00
2.125260E+00	1.371630E+00	2.562360E+00
1.777510E+00	3.130420E+00	2.587470E+00
1.776110E+00	3.193180E+00	2.708180E+00
2.305750E+00	1.380190E+00	2.527940E+00
2.243160E+00	1.359030E+00	2.590090E+00
2.344470E+00	1.342880E+00	2.605280E+00
1.855560E+00	3.261160E+00	2.717210E+00
1.935880E+00	3.289990E+00	2.695130E+00
1.867550E+00	3.242590E+00	2.633420E+00
2.481950E+00	1.347650E+00	2.583300E+00
2.431350E+00	1.330220E+00	2.636550E+00
2.518400E+00	1.315860E+00	2.663990E+00
2.002630E+00	3.294440E+00	2.600340E+00
2.029440E+00	3.347930E+00	2.734120E+00
2.593770E+00	1.307090E+00	2.671380E+00
2.690220E+00	1.282550E+00	2.716820E+00
2.120260E+00	3.383370E+00	2.618760E+00
2.770900E+00	1.284010E+00	2.715450E+00
2.747180E+00	1.251100E+00	2.766420E+00
2.795870E+00	1.240190E+00	2.804980E+00
2.210500E+00	3.427560E+00	2.657630E+00
2.267440E+00	3.459080E+00	2.732280E+00
2.282040E+00	3.448170E+00	2.635590E+00
2.862050E+00	1.276780E+00	2.762110E+00
2.371760E+00	3.475510E+00	2.677980E+00
2.933350E+00	1.318300E+00	2.746970E+00
2.472430E+00	3.492320E+00	2.773670E+00
2.563410E+00	3.498840E+00	2.823420E+00
2.534580E+00	3.487470E+00	2.746420E+00
3.010690E+00	1.362050E+00	2.773960E+00
2.609370E+00	3.478880E+00	2.756230E+00
2.619600E+00	3.496740E+00	2.829800E+00
3.111210E+00	1.454190E+00	2.804740E+00
2.667400E+00	3.489850E+00	2.829840E+00
2.738570E+00	3.456270E+00	2.769950E+00
3.177790E+00	1.514060E+00	2.853910E+00
3.167870E+00	1.472320E+00	2.882700E+00
3.198640E+00	1.499960E+00	2.898690E+00
2.871030E+00	3.419020E+00	2.838580E+00
2.832070E+00	3.407040E+00	2.730360E+00
3.295050E+00	1.608150E+00	2.840550E+00
3.249200E+00	1.529480E+00	2.897770E+00
2.928530E+00	3.378130E+00	2.756330E+00
2.970880E+00	3.395890E+00	2.869160E+00
3.407870E+00	1.721810E+00	2.878550E+00
3.351620E+00	1.658150E+00	2.900150E+00
3.044350E+00	3.325540E+00	2.791510E+00
3.039690E+00	3.355350E+00	2.901420E+00
3.500430E+00	1.839300E+00	2.843530E+00
3.481550E+00	1.763860E+00	2.896850E+00
3.100160E+00	3.329390E+00	2.882450E+00
3.154910E+00	3.317250E+00	2.923080E+00
3.174650E+00	3.282360E+00	2.809340E+00
3.580960E+00	1.963660E+00	2.858490E+00
3.537310E+00	1.887510E+00	2.915250E+00
3.225960E+00	3.266050E+00	2.920380E+00
3.299450E+00	3.247390E+00	2.930220E+00
3.307500E+00	3.229640E+00	2.822110E+00
3.692460E+00	2.289360E+00	2.802580E+00
3.673200E+00	2.205480E+00	2.833730E+00
3.645440E+00	2.093140E+00	2.879990E+00
3.674570E+00	2.149320E+00	2.904440E+00
3.604140E+00	2.033190E+00	2.831480E+00
3.357790E+00	3.225420E+00	2.913750E+00
3.407820E+00	3.196930E+00	2.967890E+00
3.419730E+00	3.190520E+00	2.861830E+00
3.743180E+00	2.534970E+00	2.808380E+00
3.737790E+00	2.440480E+00	2.897420E+00
3.709780E+00	2.351360E+00	2.850500E+00
3.713410E+00	2.240700E+00	2.897390E+00
3.692150E+00	2.179060E+00	2.922940E+00
3.458820E+00	3.181160E+00	2.930740E+00
3.521820E+00	3.146550E+00	2.897800E+00
3.615360E+00	3.107010E+00	2.902220E+00
3.642890E+00	3.070960E+00	2.838770E+00
3.749030E+00	2.864140E+00	2.855770E+00
3.746090E+00	2.766310E+00	2.887130E+00
3.750780E+00	2.814580E+00	2.922120E+00
3.746920E+00	2.676060E+00	2.854000E+00
3.746610E+00	2.597410E+00	2.841070E+00
3.655850E+00	3.058990E+00	2.937200E+00
3.685650E+00	3.019690E+00	2.876870E+00
3.745310E+00	2.942460E+00	2.917070E+00
3.751790E+00	2.853110E+00	2.948270E+00
1.307610E+00	2.123660E+00	2.551050E+00
1.319550E+00	2.213540E+00	2.555810E+00
1.359630E+00	2.150190E+00	2.476920E+00
1.354040E+00	2.006250E+00	2.484140E+00
1.297450E+00	2.033380E+00	2.552070E+00
1.358010E+00	1.921940E+00	2.497520E+00
1.292980E+00	1.892040E+00	2.572590E+00
1.376170E+00	1.838790E+00	2.520050E+00
1.555090E+00	2.970450E+00	2.828900E+00
1.606070E+00	3.046550E+00	2.857090E+00
1.586480E+00	2.989010E+00	2.755990E+00
1.531500E+00	2.874790E+00	2.692760E+00
1.512170E+00	2.900070E+00	2.797350E+00
1.490780E+00	2.741340E+00	2.621090E+00
1.462030E+00	2.778770E+00	2.740940E+00
1.442920E+00	2.599910E+00	2.550780E+00
1.414480E+00	2.640010E+00	2.671000E+00
1.416910E+00	2.446930E+00	2.506550E+00
1.383560E+00	2.499430E+00	2.619770E+00
1.384750E+00	2.297230E+00	2.475450E+00
1.355600E+00	2.348080E+00	2.574160E+00
1.552210E+00	1.776550E+00	2.416980E+00
1.462240E+00	1.809540E+00	2.463550E+00
1.602500E+00	1.674290E+00	2.453300E+00
1.509280E+00	1.689210E+00	2.504940E+00
1.662030E+00	1.591360E+00	2.478570E+00
1.579040E+00	1.582160E+00	2.535940E+00
1.705830E+00	1.483670E+00	2.548240E+00
1.834550E+00	1.416460E+00	2.565970E+00
1.762460E+00	1.365290E+00	2.665260E+00
1.900220E+00	1.355580E+00	2.640350E+00
1.678800E+00	3.114570E+00	2.775070E+00
2.043870E+00	1.329940E+00	2.662900E+00
2.157810E+00	1.324570E+00	2.659450E+00
2.138340E+00	1.291370E+00	2.724850E+00
2.228430E+00	1.285270E+00	2.755290E+00
1.755200E+00	3.201750E+00	2.802500E+00
1.814480E+00	3.259340E+00	2.858280E+00
1.816190E+00	3.249430E+00	2.772390E+00
2.379740E+00	1.308730E+00	2.685890E+00
2.329620E+00	1.299410E+00	2.717730E+00
2.410490E+00	1.275510E+00	2.769120E+00
1.911740E+00	3.302860E+00	2.792840E+00
2.561920E+00	1.272050E+00	2.753700E+00
2.505880E+00	1.270400E+00	2.786300E+00
2.566420E+00	1.245870E+00	2.822040E+00
2.019190E+00	3.359390E+00	2.852850E+00
2.086140E+00	3.411460E+00	2.862500E+00
2.065370E+00	3.390150E+00	2.802010E+00
2.626460E+00	1.245630E+00	2.811120E+00
2.144420E+00	3.425410E+00	2.766960E+00
2.164380E+00	3.449400E+00	2.913400E+00
2.729870E+00	1.225800E+00	2.839810E+00
2.798440E+00	1.214220E+00	2.888530E+00
2.248720E+00	3.477000E+00	2.943920E+00
2.325500E+00	3.495560E+00	2.931320E+00
2.252190E+00	3.471340E+00	2.847490E+00
2.865340E+00	1.233380E+00	2.874270E+00
2.367780E+00	3.494850E+00	2.828850E+00
2.399810E+00	3.505240E+00	2.921670E+00
2.976910E+00	1.270500E+00	2.864450E+00
2.505830E+00	3.504980E+00	2.935360E+00
3.085890E+00	1.344740E+00	2.885400E+00
3.048010E+00	1.290150E+00	2.935280E+00
3.107800E+00	1.304290E+00	2.984600E+00
2.650930E+00	3.497130E+00	2.927310E+00
3.151500E+00	1.414650E+00	2.895520E+00
3.163160E+00	1.372600E+00	2.967850E+00
2.766860E+00	3.477870E+00	2.986160E+00
2.728570E+00	3.486010E+00	2.883440E+00
3.197290E+00	1.470760E+00	2.950680E+00
2.819320E+00	3.453920E+00	2.923430E+00
2.825630E+00	3.457920E+00	3.006410E+00
3.336660E+00	1.594260E+00	2.982520E+00
3.274230E+00	1.506950E+00	3.021120E+00
2.868990E+00	3.442770E+00	3.014900E+00
2.926170E+00	3.420970E+00	2.967350E+00
3.394630E+00	1.660450E+00	2.976500E+00
3.386080E+00	1.628620E+00	3.022640E+00
3.004810E+00	3.382760E+00	2.963100E+00
3.514670E+00	1.797290E+00	2.963910E+00
3.445450E+00	1.726080E+00	3.021790E+00
3.401140E+00	1.664210E+00	3.050190E+00
3.083760E+00	3.337830E+00	2.990350E+00
3.179290E+00	3.296410E+00	3.036480E+00
3.561380E+00	1.935000E+00	3.019320E+00
3.609780E+00	2.001960E+00	2.918210E+00
3.609040E+00	2.013730E+00	2.998260E+00
3.514100E+00	1.859700E+00	3.030110E+00
3.237320E+00	3.266350E+00	3.096310E+00
3.257730E+00	3.253640E+00	3.012160E+00
3.666740E+00	2.128670E+00	2.979390E+00
3.628170E+00	2.064200E+00	3.046360E+00
3.290180E+00	3.251580E+00	3.086470E+00
3.337080E+00	3.230530E+00	3.018430E+00
3.404930E+00	3.199260E+00	3.078910E+00
3.754330E+00	2.510030E+00	2.950240E+00
3.744530E+00	2.419080E+00	3.054060E+00
3.726000E+00	2.339400E+00	3.018620E+00
3.713640E+00	2.256190E+00	2.998630E+00
3.690670E+00	2.185080E+00	3.001540E+00
3.467000E+00	3.170970E+00	3.017850E+00
3.542480E+00	3.139340E+00	3.082830E+00
3.589940E+00	3.120230E+00	2.999130E+00
3.749280E+00	2.785210E+00	3.022030E+00
3.755270E+00	2.713780E+00	3.041230E+00
3.754000E+00	2.658120E+00	3.007580E+00
3.754340E+00	2.583140E+00	2.980280E+00
3.603920E+00	3.106160E+00	3.092680E+00
3.633350E+00	3.076800E+00	3.023550E+00
3.702040E+00	3.017130E+00	3.039700E+00
3.746020E+00	2.955330E+00	3.063150E+00
3.753490E+00	2.914710E+00	3.040410E+00
3.749790E+00	2.864290E+00	3.050650E+00
3.754220E+00	2.895530E+00	3.085380E+00
3.752680E+00	2.918920E+00	3.099430E+00
1.206080E+00	2.075810E+00	2.707720E+00
1.229180E+00	2.166210E+00	2.714930E+00
1.257230E+00	2.097360E+00	2.629190E+00
1.234360E+00	1.953570E+00	2.629530E+00
1.190940E+00	1.988870E+00	2.703650E+00
1.234500E+00	1.871490E+00	2.641170E+00
1.194000E+00	1.870720E+00	2.699510E+00
1.237490E+00	1.793580E+00	2.671130E+00
1.495940E+00	2.945660E+00	3.003990E+00
1.541910E+00	3.006340E+00	3.000010E+00
1.525680E+00	2.950380E+00	2.907660E+00
1.453730E+00	2.823440E+00	2.856360E+00
1.450180E+00	2.866930E+00	2.966790E+00
1.402770E+00	2.683140E+00	2.791580E+00
1.405590E+00	2.734560E+00	2.918160E+00
1.357140E+00	2.545900E+00	2.732070E+00
1.345240E+00	2.591190E+00	2.850210E+00
1.332320E+00	2.393110E+00	2.679540E+00
1.318520E+00	2.437240E+00	2.789100E+00
1.285440E+00	2.252210E+00	2.644590E+00
1.268300E+00	2.295360E+00	2.735590E+00
1.413910E+00	1.715980E+00	2.560860E+00
1.319720E+00	1.750540E+00	2.618140E+00
1.466640E+00	1.595970E+00	2.597010E+00
1.362000E+00	1.626450E+00	2.660380E+00
1.549080E+00	1.486520E+00	2.634230E+00
1.428450E+00	1.507710E+00	2.696660E+00
1.640670E+00	1.400380E+00	2.681200E+00
1.509430E+00	1.386710E+00	2.764150E+00
1.690610E+00	1.346080E+00	2.720860E+00
1.632110E+00	1.338160E+00	2.763590E+00
1.734680E+00	1.292740E+00	2.789990E+00
1.584940E+00	3.074560E+00	3.046850E+00
1.646220E+00	3.139980E+00	3.014420E+00
1.598800E+00	3.066610E+00	2.956920E+00
1.942890E+00	1.310400E+00	2.706490E+00
1.860640E+00	1.296130E+00	2.742020E+00
1.976600E+00	1.271310E+00	2.786010E+00
1.705300E+00	3.168830E+00	2.910650E+00
1.729420E+00	3.218200E+00	3.050200E+00
2.121050E+00	1.251500E+00	2.826680E+00
2.241370E+00	1.248840E+00	2.876490E+00
1.811750E+00	3.284120E+00	3.068590E+00
1.887830E+00	3.323600E+00	3.039290E+00
1.806210E+00	3.267540E+00	2.971120E+00
2.349030E+00	1.245790E+00	2.886060E+00
2.463100E+00	1.244590E+00	2.894800E+00
2.432190E+00	1.226050E+00	2.960980E+00
2.497730E+00	1.212400E+00	3.007460E+00
1.928290E+00	3.322170E+00	2.930230E+00
1.962530E+00	3.351370E+00	3.012500E+00
2.577780E+00	1.221580E+00	2.934000E+00
2.047820E+00	3.399760E+00	2.992110E+00
2.675000E+00	1.206580E+00	2.930850E+00
2.649590E+00	1.192040E+00	2.989290E+00
2.704100E+00	1.172700E+00	3.026660E+00
2.153090E+00	3.458730E+00	3.030870E+00
2.210890E+00	3.479650E+00	3.056360E+00
2.211760E+00	3.472500E+00	2.994870E+00
2.769480E+00	1.187510E+00	2.972050E+00
2.292430E+00	3.500400E+00	3.061110E+00
2.843470E+00	1.199630E+00	2.956790E+00
2.404400E+00	3.509610E+00	3.007610E+00
2.928330E+00	1.212610E+00	2.975890E+00
2.502730E+00	3.520040E+00	3.073420E+00
2.583790E+00	3.527360E+00	3.118350E+00
2.547060E+00	3.517680E+00	3.040770E+00
3.034130E+00	1.249350E+00	3.008380E+00
3.124650E+00	1.278400E+00	3.068830E+00
2.614250E+00	3.514160E+00	3.050920E+00
2.630660E+00	3.529160E+00	3.128240E+00
3.183320E+00	1.335760E+00	3.059460E+00
2.673200E+00	3.526620E+00	3.134990E+00
2.731340E+00	3.505230E+00	3.088850E+00
3.220330E+00	1.431540E+00	3.050930E+00
2.855550E+00	3.462410E+00	3.103600E+00
3.342430E+00	1.554170E+00	3.108730E+00
3.290030E+00	1.473550E+00	3.131650E+00
2.961160E+00	3.448820E+00	3.161980E+00
2.924600E+00	3.436750E+00	3.066610E+00
3.396050E+00	1.607230E+00	3.076020E+00
3.010370E+00	3.390450E+00	3.082840E+00
3.022160E+00	3.414590E+00	3.193960E+00
3.509680E+00	1.780990E+00	3.099660E+00
3.473280E+00	1.715820E+00	3.137800E+00
3.425590E+00	1.666990E+00	3.122180E+00
3.065850E+00	3.383220E+00	3.181420E+00
3.114660E+00	3.367790E+00	3.233650E+00
3.116700E+00	3.350750E+00	3.129150E+00
3.587260E+00	1.992550E+00	3.111690E+00
3.561780E+00	1.913210E+00	3.166840E+00
3.519600E+00	1.867820E+00	3.116650E+00
3.151480E+00	3.347100E+00	3.206480E+00
3.202100E+00	3.293630E+00	3.193440E+00
3.651840E+00	2.128850E+00	3.109030E+00
3.634470E+00	2.043710E+00	3.171340E+00
3.274920E+00	3.262550E+00	3.163030E+00
3.351070E+00	3.232170E+00	3.161750E+00
3.411780E+00	3.207660E+00	3.154120E+00
3.761450E+00	2.491620E+00	3.109330E+00
3.759210E+00	2.406340E+00	3.169810E+00
3.742350E+00	2.335990E+00	3.154560E+00
3.720360E+00	2.247630E+00	3.131420E+00
3.691350E+00	2.196670E+00	3.085600E+00
3.469060E+00	3.182360E+00	3.149690E+00
3.537210E+00	3.157200E+00	3.210530E+00
3.755910E+00	2.728620E+00	3.131430E+00
3.755550E+00	2.644920E+00	3.172040E+00
3.755820E+00	2.705560E+00	3.202960E+00
3.755310E+00	2.576900E+00	3.106800E+00
3.594180E+00	3.114690E+00	3.198770E+00
3.644450E+00	3.059770E+00	3.149820E+00
3.709250E+00	3.026610E+00	3.200680E+00
3.735430E+00	2.988690E+00	3.136260E+00
3.743980E+00	2.885960E+00	3.162750E+00
3.741900E+00	2.791200E+00	3.190790E+00
3.752900E+00	2.739480E+00	3.185000E+00
3.734020E+00	2.981090E+00	3.218330E+00
3.745580E+00	2.944000E+00	3.153510E+00
1.285100E+00	2.447720E+00	2.967380E+00
1.300550E+00	2.526330E+00	2.998500E+00
1.306640E+00	2.477650E+00	2.908630E+00
1.263620E+00	2.329320E+00	2.832480E+00
1.254190E+00	2.356600E+00	2.928860E+00
1.220180E+00	2.215590E+00	2.787540E+00
1.198940E+00	2.221950E+00	2.871300E+00
1.175700E+00	2.072470E+00	2.793380E+00
1.150200E+00	1.900660E+00	2.787750E+00
1.169260E+00	1.753080E+00	2.784860E+00
1.253050E+00	1.655800E+00	2.734780E+00
1.176860E+00	1.603820E+00	2.857340E+00
1.329390E+00	1.540040E+00	2.755800E+00
1.251510E+00	1.549710E+00	2.815460E+00
1.394230E+00	1.442740E+00	2.792560E+00
1.302710E+00	1.467250E+00	2.845420E+00
1.432120E+00	1.383100E+00	2.826310E+00
1.368840E+00	1.387890E+00	2.881340E+00
1.453420E+00	1.328870E+00	2.883020E+00
1.535220E+00	2.997910E+00	3.086890E+00
1.469410E+00	2.910860E+00	3.060430E+00
1.418040E+00	2.813700E+00	3.046690E+00
1.346520E+00	2.645780E+00	2.990000E+00
1.595980E+00	1.282590E+00	2.883940E+00
1.735050E+00	1.242320E+00	2.899990E+00
1.644430E+00	3.143920E+00	3.115630E+00
1.582310E+00	3.072610E+00	3.109450E+00
1.877910E+00	1.235090E+00	2.897810E+00
2.014070E+00	1.236860E+00	2.890760E+00
1.992190E+00	1.217970E+00	2.952000E+00
2.094330E+00	1.207080E+00	2.983800E+00
1.732530E+00	3.224750E+00	3.165210E+00
1.787160E+00	3.272640E+00	3.184380E+00
1.785040E+00	3.267440E+00	3.125610E+00
2.280650E+00	1.233240E+00	2.938480E+00
2.216420E+00	1.223920E+00	2.964440E+00
2.313100E+00	1.209760E+00	3.017350E+00
1.867670E+00	3.321820E+00	3.174830E+00
2.421110E+00	1.203010E+00	3.046230E+00
2.507170E+00	1.183210E+00	3.106050E+00
1.975240E+00	3.365360E+00	3.097710E+00
2.572290E+00	1.177140E+00	3.076910E+00
2.057290E+00	3.419070E+00	3.144500E+00
2.115460E+00	3.451840E+00	3.170160E+00
2.110690E+00	3.448340E+00	3.096290E+00
2.641680E+00	1.173270E+00	3.054930E+00
2.708360E+00	1.140790E+00	3.123820E+00
2.200930E+00	3.477860E+00	3.163140E+00
2.768760E+00	1.147750E+00	3.078680E+00
2.309010E+00	3.511070E+00	3.199250E+00
2.397090E+00	3.525530E+00	3.236000E+00
2.350620E+00	3.519980E+00	3.154800E+00
2.865840E+00	1.158390E+00	3.074590E+00
2.426950E+00	3.523290E+00	3.141040E+00
2.485100E+00	3.528150E+00	3.257710E+00
2.982710E+00	1.185700E+00	3.085600E+00
2.950570E+00	1.137610E+00	3.147100E+00
3.018540E+00	1.158040E+00	3.173690E+00
2.558670E+00	3.526550E+00	3.215630E+00
3.083540E+00	1.237690E+00	3.150110E+00
2.666960E+00	3.530080E+00	3.219570E+00
3.189830E+00	1.309760E+00	3.159900E+00
2.734790E+00	3.528550E+00	3.260230E+00
2.735300E+00	3.524690E+00	3.200020E+00
3.255040E+00	1.383930E+00	3.145240E+00
2.777870E+00	3.517630E+00	3.277240E+00
2.826720E+00	3.492400E+00	3.237550E+00
3.360440E+00	1.515770E+00	3.230130E+00
3.305720E+00	1.437240E+00	3.213520E+00
2.928590E+00	3.464280E+00	3.259950E+00
3.444790E+00	1.567960E+00	3.171610E+00
3.004490E+00	3.428220E+00	3.276250E+00
3.526480E+00	1.726910E+00	3.199880E+00
3.469930E+00	1.663280E+00	3.228940E+00
3.526180E+00	1.699680E+00	3.270810E+00
3.063120E+00	3.388820E+00	3.268870E+00
3.116460E+00	3.362050E+00	3.342280E+00
3.600620E+00	1.971730E+00	3.226980E+00
3.572490E+00	1.899970E+00	3.283590E+00
3.539250E+00	1.810960E+00	3.230230E+00
3.547750E+00	1.735600E+00	3.257920E+00
3.162560E+00	3.326780E+00	3.289000E+00
3.215850E+00	3.274580E+00	3.336100E+00
3.650650E+00	2.108420E+00	3.262330E+00
3.687690E+00	2.172060E+00	3.167350E+00
3.698240E+00	2.190290E+00	3.235510E+00
3.623990E+00	2.026180E+00	3.274460E+00
3.291850E+00	3.249410E+00	3.294460E+00
3.371470E+00	3.217480E+00	3.279970E+00
3.422150E+00	3.206560E+00	3.225150E+00
3.762080E+00	2.433130E+00	3.241420E+00
3.748220E+00	2.349980E+00	3.290620E+00
3.763630E+00	2.403240E+00	3.302910E+00
3.720740E+00	2.257010E+00	3.258960E+00
3.438250E+00	3.196580E+00	3.328040E+00
3.483660E+00	3.184940E+00	3.326200E+00
3.489950E+00	3.180240E+00	3.274350E+00
3.751010E+00	2.678880E+00	3.312650E+00
3.750430E+00	2.733080E+00	3.232540E+00
3.743060E+00	2.747090E+00	3.288590E+00
3.751950E+00	2.590150E+00	3.317450E+00
3.766360E+00	2.517980E+00	3.257010E+00
3.767370E+00	2.439160E+00	3.311790E+00
3.509230E+00	3.173330E+00	3.329310E+00
3.558440E+00	3.134450E+00	3.345410E+00
3.657330E+00	3.049140E+00	3.298920E+00
3.704900E+00	3.029770E+00	3.275210E+00
3.719110E+00	2.868880E+00	3.318990E+00
3.734950E+00	2.928880E+00	3.234130E+00
3.720760E+00	2.960090E+00	3.299440E+00
3.732180E+00	2.790820E+00	3.324060E+00
3.720430E+00	3.006900E+00	3.266800E+00
1.285730E+00	2.546700E+00	3.194800E+00
1.313270E+00	2.608790E+00	3.179190E+00
1.289380E+00	2.531870E+00	3.132360E+00
1.268160E+00	2.431560E+00	3.041230E+00
1.259610E+00	2.436850E+00	3.154960E+00
1.181600E+00	2.258530E+00	2.975420E+00
1.182660E+00	2.296470E+00	3.090090E+00
1.145810E+00	2.099830E+00	2.921170E+00
1.131380E+00	2.139460E+00	3.032080E+00
1.116630E+00	1.946690E+00	2.887500E+00
1.091540E+00	1.985610E+00	2.990140E+00
1.112180E+00	1.802680E+00	2.879820E+00
1.071460E+00	1.842960E+00	2.970000E+00
1.118960E+00	1.674630E+00	2.902740E+00
1.068260E+00	1.712020E+00	2.974140E+00
1.127240E+00	1.596350E+00	2.929450E+00
1.078080E+00	1.581050E+00	3.009960E+00
1.141740E+00	1.520010E+00	2.960980E+00
1.363540E+00	2.701960E+00	3.208040E+00
1.414780E+00	2.817220E+00	3.236720E+00
1.397130E+00	2.754430E+00	3.132640E+00
1.318590E+00	2.606530E+00	3.095360E+00
1.216830E+00	1.491710E+00	2.900110E+00
1.274830E+00	1.402850E+00	2.944150E+00
1.360970E+00	1.300490E+00	3.009980E+00
1.475640E+00	1.263770E+00	2.963920E+00
1.453300E+00	1.235800E+00	3.034850E+00
1.559490E+00	1.212740E+00	3.043540E+00
1.552310E+00	3.025360E+00	3.258020E+00
1.596450E+00	3.102890E+00	3.287210E+00
1.581630E+00	3.063730E+00	3.186640E+00
1.485090E+00	2.920810E+00	3.190630E+00
1.784320E+00	1.212670E+00	2.957190E+00
1.700320E+00	1.212870E+00	2.992590E+00
1.842370E+00	1.180200E+00	3.050960E+00
1.650890E+00	3.172170E+00	3.312380E+00
1.693790E+00	3.210250E+00	3.300210E+00
1.666210E+00	3.172560E+00	3.236320E+00
1.981760E+00	1.192180E+00	3.026070E+00
2.090390E+00	1.173750E+00	3.099520E+00
1.766330E+00	3.267710E+00	3.280220E+00
2.238610E+00	1.181260E+00	3.129080E+00
2.363750E+00	1.176290E+00	3.134440E+00
2.333410E+00	1.161220E+00	3.190270E+00
2.396030E+00	1.148330E+00	3.234890E+00
1.873950E+00	3.342900E+00	3.299500E+00
1.957110E+00	3.383550E+00	3.318830E+00
1.924880E+00	3.357660E+00	3.254810E+00
2.472320E+00	1.165960E+00	3.197030E+00
1.991760E+00	3.383010E+00	3.227770E+00
2.015630E+00	3.412110E+00	3.312260E+00
2.566110E+00	1.150790E+00	3.188070E+00
2.096850E+00	3.452740E+00	3.285590E+00
2.637070E+00	1.145070E+00	3.158620E+00
2.703830E+00	1.112570E+00	3.216510E+00
2.214380E+00	3.496650E+00	3.316140E+00
2.289230E+00	3.524240E+00	3.356810E+00
2.270810E+00	3.507150E+00	3.269840E+00
2.795180E+00	1.100050E+00	3.193060E+00
2.362260E+00	3.532700E+00	3.327090E+00
2.898140E+00	1.102130E+00	3.185620E+00
2.874410E+00	1.065770E+00	3.244080E+00
2.923280E+00	1.070930E+00	3.240660E+00
2.477850E+00	3.537990E+00	3.348580E+00
2.984130E+00	1.095610E+00	3.230870E+00
2.568460E+00	3.540030E+00	3.352470E+00
3.094210E+00	1.166490E+00	3.270230E+00
2.661410E+00	3.541210E+00	3.350290E+00
3.186180E+00	1.269950E+00	3.266730E+00
2.765510E+00	3.530780E+00	3.352760E+00
3.299070E+00	1.359980E+00	3.269010E+00
2.832350E+00	3.523100E+00	3.401330E+00
2.831410E+00	3.507170E+00	3.344840E+00
3.330440E+00	1.455720E+00	3.279950E+00
3.344750E+00	1.437750E+00	3.326600E+00
2.871470E+00	3.516130E+00	3.420410E+00
2.910780E+00	3.492000E+00	3.381120E+00
3.490960E+00	1.543480E+00	3.323040E+00
3.390220E+00	1.484450E+00	3.330720E+00
2.992550E+00	3.450220E+00	3.387510E+00
3.509590E+00	1.653460E+00	3.327300E+00
3.535740E+00	1.598250E+00	3.373990E+00
3.058440E+00	3.394680E+00	3.375640E+00
3.117480E+00	3.376720E+00	3.459250E+00
3.602230E+00	1.972520E+00	3.344990E+00
3.596090E+00	1.898900E+00	3.365650E+00
3.564550E+00	1.833540E+00	3.354070E+00
3.571120E+00	1.720890E+00	3.339300E+00
3.555170E+00	1.645110E+00	3.392820E+00
3.179300E+00	3.308430E+00	3.425100E+00
3.222600E+00	3.273370E+00	3.406040E+00
3.688350E+00	2.182750E+00	3.340470E+00
3.658090E+00	2.104170E+00	3.399550E+00
3.634210E+00	2.044190E+00	3.351180E+00
3.255330E+00	3.259360E+00	3.391020E+00
3.305790E+00	3.241140E+00	3.449960E+00
3.369650E+00	3.212530E+00	3.381480E+00
3.382480E+00	3.211500E+00	3.491060E+00
3.766790E+00	2.394610E+00	3.365570E+00
3.748250E+00	2.327730E+00	3.426600E+00
3.728750E+00	2.258140E+00	3.380780E+00
3.446390E+00	3.194580E+00	3.429460E+00
3.495290E+00	3.176360E+00	3.371760E+00
3.525880E+00	3.170580E+00	3.470850E+00
3.738820E+00	2.739710E+00	3.389600E+00
3.740210E+00	2.673460E+00	3.469050E+00
3.750970E+00	2.598920E+00	3.432360E+00
3.772350E+00	2.526950E+00	3.402160E+00
3.777070E+00	2.455410E+00	3.384960E+00
3.582930E+00	3.115200E+00	3.484540E+00
3.641580E+00	3.057970E+00	3.449900E+00
3.696640E+00	2.960650E+00	3.411050E+00
3.706710E+00	3.007410E+00	3.314800E+00
3.703480E+00	2.864740E+00	3.456100E+00
3.720560E+00	2.804380E+00	3.426910E+00
1.127970E+00	2.305820E+00	3.306130E+00
1.166580E+00	2.356580E+00	3.306160E+00
1.136470E+00	2.311860E+00	3.275190E+00
1.114310E+00	2.260350E+00	3.278830E+00
1.225580E+00	2.439610E+00	3.295550E+00
1.267930E+00	2.562750E+00	3.331570E+00
1.258780E+00	2.493660E+00	3.244030E+00
1.171110E+00	2.327230E+00	3.220010E+00
1.126640E+00	2.174900E+00	3.141100E+00
1.109530E+00	2.190860E+00	3.222800E+00
1.083690E+00	2.024920E+00	3.093330E+00
1.078860E+00	2.063350E+00	3.192020E+00
1.048900E+00	1.880970E+00	3.065530E+00
1.036270E+00	1.917800E+00	3.161820E+00
1.033310E+00	1.746020E+00	3.058410E+00
1.012530E+00	1.780770E+00	3.150000E+00
1.034790E+00	1.635310E+00	3.064870E+00
9.912800E-01	1.635820E+00	3.171100E+00
1.043610E+00	1.574860E+00	3.077010E+00
1.021370E+00	1.569750E+00	3.131910E+00
1.048640E+00	1.516890E+00	3.122460E+00
1.312790E+00	2.634500E+00	3.266430E+00
1.186530E+00	1.424590E+00	3.003150E+00
1.108600E+00	1.443360E+00	3.098840E+00
1.247880E+00	1.348220E+00	3.043720E+00
1.180130E+00	1.367980E+00	3.094740E+00
1.286670E+00	1.302680E+00	3.084040E+00
1.233040E+00	1.309040E+00	3.140320E+00
1.313220E+00	1.262360E+00	3.148830E+00
1.437510E+00	2.863480E+00	3.363570E+00
1.479250E+00	2.914040E+00	3.385960E+00
1.454620E+00	2.890600E+00	3.312420E+00
1.395060E+00	2.786580E+00	3.318420E+00
1.440030E+00	1.205030E+00	3.148910E+00
1.587360E+00	1.177960E+00	3.174310E+00
1.593530E+00	3.104430E+00	3.415160E+00
1.645180E+00	3.164290E+00	3.445500E+00
1.617290E+00	3.136020E+00	3.365580E+00
1.547130E+00	3.015250E+00	3.355260E+00
1.713070E+00	1.169950E+00	3.141780E+00
1.865620E+00	1.148340E+00	3.198090E+00
1.698350E+00	3.215330E+00	3.373630E+00
2.000660E+00	1.157670E+00	3.168240E+00
2.130930E+00	1.154340E+00	3.192510E+00
2.097750E+00	1.127740E+00	3.267850E+00
2.224780E+00	1.133100E+00	3.293210E+00
1.778610E+00	3.292050E+00	3.414580E+00
1.850720E+00	3.345820E+00	3.448930E+00
1.833670E+00	3.329540E+00	3.368950E+00
2.336210E+00	1.139820E+00	3.266410E+00
2.400420E+00	1.129430E+00	3.291250E+00
1.911920E+00	3.372850E+00	3.400390E+00
2.470180E+00	1.124580E+00	3.335530E+00
2.019910E+00	3.426340E+00	3.420730E+00
2.562720E+00	1.114700E+00	3.302370E+00
2.120330E+00	3.476270E+00	3.434990E+00
2.193890E+00	3.504180E+00	3.475810E+00
2.178560E+00	3.491940E+00	3.389640E+00
2.640820E+00	1.110500E+00	3.266610E+00
2.739090E+00	1.057080E+00	3.320600E+00
2.261970E+00	3.523710E+00	3.443180E+00
2.826740E+00	1.045400E+00	3.296360E+00
2.795380E+00	1.029390E+00	3.346330E+00
2.838100E+00	1.019040E+00	3.362500E+00
2.364350E+00	3.546760E+00	3.446210E+00
2.930090E+00	1.035700E+00	3.321170E+00
2.476820E+00	3.548500E+00	3.455990E+00
3.048560E+00	1.080290E+00	3.320300E+00
3.014130E+00	1.040070E+00	3.379580E+00
3.074860E+00	1.075500E+00	3.392810E+00
2.572180E+00	3.556720E+00	3.469600E+00
3.102780E+00	1.125580E+00	3.326920E+00
3.106870E+00	1.111080E+00	3.367900E+00
2.663600E+00	3.561090E+00	3.478080E+00
3.182760E+00	1.231850E+00	3.347720E+00
3.146110E+00	1.161220E+00	3.363620E+00
2.760450E+00	3.556040E+00	3.483160E+00
3.280280E+00	1.306480E+00	3.399290E+00
2.854830E+00	3.530850E+00	3.492960E+00
3.384430E+00	1.427330E+00	3.407250E+00
2.919630E+00	3.533350E+00	3.548800E+00
2.918310E+00	3.520530E+00	3.484870E+00
3.461470E+00	1.476250E+00	3.387230E+00
3.472240E+00	1.458920E+00	3.439340E+00
2.947850E+00	3.524780E+00	3.540900E+00
2.985580E+00	3.486500E+00	3.527680E+00
3.592290E+00	1.554520E+00	3.446230E+00
3.517190E+00	1.496700E+00	3.439860E+00
3.057450E+00	3.412840E+00	3.498420E+00
3.112050E+00	3.380640E+00	3.569870E+00
3.627370E+00	1.928390E+00	3.417810E+00
3.625360E+00	1.854330E+00	3.427700E+00
3.630210E+00	1.759110E+00	3.438520E+00
3.620700E+00	1.665680E+00	3.455950E+00
3.669560E+00	1.704160E+00	3.495940E+00
3.157740E+00	3.334400E+00	3.546540E+00
3.204310E+00	3.284890E+00	3.536410E+00
3.239450E+00	3.268400E+00	3.464870E+00
3.263580E+00	3.255500E+00	3.572090E+00
3.698600E+00	2.177760E+00	3.469370E+00
3.669170E+00	2.096550E+00	3.490370E+00
3.654790E+00	2.008110E+00	3.454780E+00
3.656780E+00	1.900450E+00	3.497260E+00
3.655870E+00	1.806130E+00	3.506650E+00
3.665350E+00	1.745780E+00	3.501380E+00
3.330180E+00	3.223590E+00	3.552850E+00
3.387550E+00	3.209960E+00	3.594230E+00
3.765080E+00	2.392960E+00	3.472800E+00
3.742630E+00	2.317710E+00	3.548530E+00
3.729890E+00	2.257660E+00	3.488390E+00
3.456190E+00	3.197420E+00	3.534720E+00
3.520960E+00	3.179450E+00	3.590840E+00
3.727490E+00	2.747450E+00	3.512500E+00
3.733930E+00	2.679460E+00	3.598240E+00
3.745070E+00	2.603730E+00	3.558380E+00
3.765610E+00	2.534060E+00	3.521490E+00
3.772420E+00	2.464360E+00	3.497430E+00
3.568000E+00	3.139730E+00	3.559480E+00
3.639790E+00	3.084840E+00	3.589580E+00
3.679360E+00	2.989640E+00	3.559980E+00
3.690310E+00	2.891990E+00	3.553420E+00
3.708760E+00	2.819410E+00	3.539570E+00
1.227860E+00	2.540850E+00	3.494350E+00
1.272140E+00	2.625830E+00	3.507660E+00
1.239390E+00	2.539980E+00	3.452130E+00
1.228180E+00	2.463660E+00	3.378320E+00
1.210050E+00	2.453320E+00	3.462920E+00
1.127530E+00	2.296410E+00	3.374090E+00
1.077950E+00	2.125950E+00	3.290580E+00
1.071340E+00	2.128230E+00	3.381760E+00
1.026030E+00	1.958710E+00	3.255580E+00
1.026630E+00	1.996260E+00	3.348250E+00
9.903830E-01	1.816080E+00	3.239920E+00
9.788650E-01	1.853900E+00	3.328480E+00
9.686740E-01	1.695870E+00	3.234910E+00
9.480350E-01	1.705390E+00	3.340510E+00
9.619560E-01	1.630000E+00	3.242150E+00
9.471370E-01	1.627700E+00	3.297510E+00
9.571480E-01	1.570500E+00	3.281320E+00
1.278030E+00	2.602950E+00	3.421750E+00
1.331790E+00	2.701940E+00	3.472640E+00
9.974300E-01	1.493950E+00	3.243510E+00
1.049800E+00	1.450550E+00	3.190860E+00
1.033660E+00	1.424890E+00	3.252390E+00
1.077470E+00	1.387480E+00	3.235060E+00
1.381340E+00	2.789610E+00	3.474080E+00
1.435530E+00	2.885630E+00	3.512910E+00
1.424510E+00	2.849070E+00	3.419010E+00
1.348710E+00	2.706120E+00	3.389710E+00
1.154520E+00	1.339710E+00	3.196090E+00
1.235740E+00	1.246760E+00	3.276480E+00
1.338370E+00	1.214060E+00	3.232400E+00
1.327660E+00	1.197200E+00	3.296050E+00
1.410680E+00	1.166730E+00	3.288430E+00
1.563790E+00	3.077690E+00	3.579200E+00
1.604310E+00	3.138310E+00	3.570450E+00
1.578090E+00	3.082510E+00	3.489190E+00
1.508280E+00	2.953810E+00	3.456400E+00
1.522450E+00	2.988970E+00	3.549760E+00
1.667210E+00	1.149620E+00	3.243270E+00
1.566450E+00	1.145050E+00	3.283340E+00
1.684690E+00	1.124290E+00	3.310150E+00
1.656020E+00	3.192400E+00	3.619400E+00
1.712710E+00	3.248020E+00	3.591830E+00
1.651970E+00	3.182790E+00	3.532920E+00
1.784320E+00	1.117650E+00	3.288600E+00
1.723590E+00	3.248210E+00	3.493320E+00
1.766180E+00	3.299960E+00	3.576170E+00
1.987750E+00	1.106400E+00	3.324390E+00
2.142260E+00	1.101710E+00	3.357550E+00
2.248880E+00	1.093750E+00	3.431000E+00
1.809260E+00	3.326090E+00	3.516420E+00
2.349980E+00	1.103160E+00	3.391250E+00
2.398600E+00	1.116970E+00	3.335980E+00
1.922820E+00	3.394440E+00	3.538100E+00
2.432810E+00	1.104680E+00	3.405410E+00
2.504270E+00	1.089320E+00	3.467580E+00
2.029560E+00	3.451370E+00	3.556650E+00
2.096920E+00	3.486820E+00	3.578930E+00
2.082040E+00	3.468710E+00	3.505670E+00
2.569390E+00	1.080110E+00	3.425690E+00
2.151230E+00	3.499030E+00	3.535230E+00
2.643850E+00	1.073700E+00	3.383470E+00
2.718300E+00	1.027160E+00	3.452330E+00
2.246840E+00	3.541810E+00	3.578510E+00
2.787890E+00	1.014260E+00	3.407990E+00
2.871440E+00	9.926660E-01	3.450120E+00
2.351330E+00	3.561280E+00	3.549910E+00
2.961620E+00	1.010940E+00	3.429030E+00
2.931110E+00	9.884030E-01	3.477010E+00
2.983790E+00	9.982090E-01	3.510580E+00
2.470160E+00	3.564040E+00	3.562570E+00
3.053470E+00	1.042110E+00	3.465550E+00
2.569740E+00	3.572390E+00	3.581230E+00
3.150340E+00	1.126180E+00	3.451850E+00
2.664250E+00	3.577770E+00	3.596500E+00
3.209780E+00	1.235990E+00	3.434410E+00
3.227910E+00	1.222180E+00	3.517790E+00
2.756040E+00	3.573180E+00	3.605890E+00
3.258950E+00	1.281400E+00	3.454330E+00
3.256050E+00	1.268090E+00	3.489610E+00
2.838110E+00	3.552050E+00	3.612560E+00
3.390420E+00	1.352010E+00	3.534720E+00
3.300070E+00	1.292960E+00	3.484380E+00
2.906870E+00	3.543770E+00	3.617010E+00
3.498490E+00	1.451400E+00	3.520080E+00
2.956340E+00	3.526590E+00	3.603540E+00
3.006690E+00	3.488470E+00	3.673150E+00
3.572910E+00	1.494060E+00	3.507210E+00
3.577680E+00	1.479840E+00	3.555330E+00
3.072300E+00	3.413310E+00	3.642870E+00
3.116330E+00	3.380170E+00	3.631690E+00
3.670990E+00	1.662460E+00	3.529850E+00
3.637590E+00	1.605600E+00	3.541940E+00
3.652940E+00	1.500560E+00	3.560800E+00
3.141980E+00	3.350700E+00	3.619710E+00
3.188950E+00	3.296400E+00	3.649280E+00
3.260850E+00	3.265590E+00	3.689350E+00
3.683310E+00	2.132190E+00	3.556430E+00
3.674140E+00	2.055590E+00	3.560460E+00
3.670900E+00	1.964660E+00	3.577940E+00
3.693700E+00	1.846530E+00	3.605120E+00
3.690450E+00	1.922730E+00	3.628700E+00
3.696100E+00	1.717910E+00	3.569590E+00
3.684850E+00	1.640220E+00	3.588800E+00
3.321490E+00	3.228450E+00	3.645160E+00
3.388580E+00	3.224790E+00	3.690110E+00
3.766480E+00	2.405690E+00	3.602680E+00
3.750210E+00	2.314860E+00	3.675080E+00
3.727250E+00	2.211380E+00	3.607620E+00
3.696500E+00	2.103400E+00	3.636720E+00
3.698380E+00	2.019850E+00	3.637620E+00
3.693780E+00	1.962330E+00	3.645480E+00
3.457860E+00	3.202780E+00	3.641180E+00
3.521170E+00	3.193140E+00	3.684520E+00
3.717780E+00	2.762820E+00	3.646090E+00
3.729160E+00	2.682460E+00	3.720690E+00
3.749200E+00	2.612500E+00	3.674750E+00
3.770950E+00	2.535320E+00	3.641880E+00
3.772630E+00	2.479840E+00	3.588190E+00
3.581520E+00	3.145530E+00	3.666670E+00
3.654350E+00	3.110640E+00	3.694450E+00
3.670260E+00	3.068020E+00	3.662520E+00
3.679760E+00	3.008840E+00	3.665690E+00
3.691700E+00	2.909630E+00	3.694530E+00
3.692330E+00	2.970510E+00	3.715730E+00
3.701460E+00	2.839640E+00	3.630140E+00
3.677550E+00	3.055970E+00	3.718180E+00
3.688450E+00	3.005390E+00	3.728530E+00
1.235010E+00	2.623130E+00	3.686310E+00
1.274710E+00	2.679710E+00	3.666620E+00
1.235340E+00	2.614820E+00	3.631880E+00
1.211360E+00	2.532060E+00	3.559220E+00
1.197060E+00	2.538520E+00	3.656130E+00
1.146770E+00	2.356410E+00	3.509200E+00
1.160310E+00	2.405050E+00	3.613280E+00
1.082250E+00	2.194210E+00	3.468130E+00
1.083150E+00	2.252650E+00	3.569640E+00
1.036470E+00	2.037740E+00	3.442040E+00
1.041590E+00	2.091590E+00	3.536780E+00
9.870170E-01	1.896070E+00	3.420730E+00
9.895420E-01	1.941690E+00	3.513820E+00
9.557230E-01	1.775480E+00	3.406420E+00
9.482940E-01	1.795000E+00	3.514340E+00
9.424150E-01	1.709430E+00	3.410110E+00
9.381350E-01	1.715470E+00	3.462600E+00
9.317560E-01	1.651410E+00	3.447900E+00
1.281680E+00	2.672210E+00	3.599020E+00
1.331850E+00	2.785860E+00	3.676450E+00
9.415460E-01	1.558420E+00	3.410910E+00
9.612080E-01	1.506570E+00	3.344810E+00
9.626980E-01	1.487830E+00	3.412500E+00
9.854730E-01	1.445160E+00	3.388390E+00
1.355450E+00	2.785710E+00	3.560720E+00
1.388880E+00	2.865440E+00	3.638270E+00
1.036500E+00	1.384570E+00	3.340190E+00
1.122980E+00	1.303550E+00	3.324620E+00
1.088980E+00	1.303420E+00	3.457010E+00
1.180750E+00	1.252280E+00	3.358050E+00
1.155690E+00	1.257490E+00	3.416120E+00
1.227310E+00	1.217420E+00	3.415010E+00
1.433680E+00	2.908480E+00	3.653090E+00
1.477030E+00	2.949050E+00	3.670910E+00
1.451450E+00	2.917210E+00	3.604390E+00
1.344750E+00	1.170080E+00	3.386040E+00
1.503610E+00	1.118830E+00	3.394540E+00
1.439800E+00	1.100980E+00	3.510300E+00
1.582420E+00	1.080420E+00	3.491740E+00
1.596180E+00	3.129370E+00	3.647660E+00
1.536160E+00	3.027060E+00	3.651490E+00
1.714820E+00	1.087550E+00	3.413150E+00
1.709810E+00	3.248590E+00	3.682360E+00
1.655330E+00	3.190700E+00	3.712460E+00
1.873170E+00	1.083300E+00	3.387450E+00
1.887950E+00	1.056040E+00	3.467850E+00
1.981620E+00	1.067730E+00	3.440720E+00
1.766590E+00	3.305850E+00	3.662740E+00
2.128300E+00	1.064140E+00	3.470600E+00
2.266120E+00	1.057500E+00	3.541750E+00
1.835950E+00	3.357340E+00	3.624170E+00
2.352190E+00	1.066960E+00	3.517350E+00
1.927960E+00	3.419190E+00	3.689560E+00
2.001840E+00	3.461940E+00	3.701090E+00
1.989390E+00	3.444120E+00	3.629810E+00
2.435490E+00	1.081650E+00	3.496280E+00
2.518040E+00	1.056290E+00	3.579940E+00
2.068020E+00	3.485700E+00	3.660890E+00
2.580970E+00	1.044670E+00	3.543460E+00
2.164550E+00	3.516950E+00	3.638860E+00
2.645470E+00	1.038580E+00	3.502230E+00
2.718490E+00	9.967160E-01	3.567080E+00
2.241570E+00	3.565130E+00	3.707190E+00
2.326550E+00	3.595380E+00	3.715520E+00
2.283210E+00	3.575860E+00	3.654690E+00
2.786060E+00	9.866610E-01	3.513110E+00
2.852060E+00	9.659610E-01	3.573700E+00
2.341340E+00	3.583340E+00	3.639000E+00
2.419430E+00	3.601090E+00	3.717310E+00
2.921430E+00	9.760290E-01	3.538760E+00
2.987580E+00	9.870540E-01	3.606290E+00
2.453100E+00	3.587470E+00	3.654300E+00
2.472920E+00	3.607460E+00	3.718210E+00
3.058690E+00	1.030810E+00	3.576670E+00
2.511760E+00	3.613270E+00	3.723650E+00
2.558530E+00	3.602230E+00	3.689450E+00
3.140030E+00	1.088550E+00	3.554420E+00
2.663580E+00	3.600030E+00	3.709530E+00
3.204410E+00	1.156150E+00	3.554820E+00
2.757210E+00	3.598840E+00	3.719630E+00
3.261280E+00	1.254060E+00	3.627700E+00
3.300820E+00	1.281670E+00	3.547490E+00
3.362410E+00	1.319380E+00	3.638830E+00
2.833070E+00	3.577990E+00	3.722040E+00
3.458440E+00	1.357000E+00	3.651560E+00
2.898500E+00	3.564790E+00	3.718700E+00
3.504170E+00	1.417500E+00	3.630510E+00
2.957160E+00	3.547080E+00	3.704810E+00
3.007590E+00	3.513670E+00	3.784530E+00
3.579390E+00	1.473170E+00	3.614180E+00
3.052400E+00	3.454960E+00	3.747260E+00
3.112940E+00	3.413820E+00	3.763640E+00
3.133420E+00	3.368720E+00	3.677610E+00
3.162880E+00	3.343780E+00	3.735880E+00
3.675230E+00	1.577840E+00	3.631150E+00
3.683810E+00	1.490010E+00	3.665620E+00
3.213860E+00	3.300120E+00	3.750100E+00
3.260910E+00	3.283060E+00	3.754480E+00
3.706370E+00	1.906490E+00	3.690620E+00
3.718560E+00	1.823080E+00	3.703720E+00
3.720920E+00	1.741160E+00	3.680890E+00
3.716560E+00	1.646450E+00	3.661230E+00
3.317170E+00	3.255700E+00	3.744970E+00
3.385340E+00	3.246050E+00	3.754390E+00
3.761420E+00	2.404950E+00	3.759280E+00
3.775850E+00	2.463700E+00	3.666030E+00
3.771990E+00	2.492510E+00	3.731400E+00
3.749280E+00	2.307390E+00	3.780390E+00
3.740100E+00	2.230910E+00	3.747510E+00
3.718550E+00	2.136500E+00	3.729350E+00
3.712150E+00	2.041680E+00	3.718390E+00
3.706950E+00	1.978530E+00	3.696160E+00
3.461740E+00	3.230520E+00	3.748040E+00
3.568430E+00	3.189740E+00	3.778580E+00
3.710150E+00	2.762760E+00	3.800260E+00
3.704140E+00	2.822160E+00	3.710600E+00
3.697770E+00	2.847160E+00	3.781560E+00
3.722990E+00	2.677010E+00	3.815570E+00
3.738350E+00	2.620120E+00	3.777900E+00
3.759860E+00	2.555490E+00	3.748930E+00
3.624380E+00	3.178150E+00	3.784410E+00
3.630920E+00	3.157930E+00	3.750770E+00
3.690660E+00	2.976280E+00	3.782640E+00
3.690870E+00	2.908300E+00	3.828790E+00
3.645270E+00	3.164120E+00	3.787860E+00
3.663770E+00	3.113020E+00	3.798070E+00
3.681980E+00	3.034200E+00	3.771450E+00
1.150040E+00	2.428210E+00	3.772040E+00
1.170940E+00	2.494950E+00	3.779200E+00
1.168250E+00	2.442260E+00	3.713020E+00
1.101830E+00	2.303230E+00	3.668540E+00
1.115190E+00	2.347100E+00	3.757200E+00
1.055450E+00	2.149480E+00	3.633810E+00
1.067710E+00	2.207280E+00	3.728660E+00
1.002580E+00	1.994040E+00	3.608930E+00
1.029210E+00	2.054830E+00	3.706520E+00
9.587810E-01	1.868350E+00	3.590710E+00
9.785920E-01	1.896080E+00	3.709130E+00
9.391150E-01	1.798530E+00	3.587490E+00
9.503460E-01	1.805920E+00	3.649610E+00
9.339600E-01	1.737260E+00	3.622530E+00
1.272780E+00	2.687780E+00	3.747590E+00
1.202220E+00	2.569620E+00	3.736360E+00
9.186860E-01	1.663020E+00	3.554780E+00
9.202460E-01	1.582740E+00	3.525600E+00
9.255000E-01	1.565370E+00	3.650170E+00
9.314530E-01	1.503520E+00	3.576100E+00
1.327080E+00	2.807600E+00	3.773180E+00
1.375800E+00	2.878300E+00	3.775160E+00
1.355220E+00	2.847730E+00	3.730260E+00
9.624200E-01	1.448810E+00	3.504640E+00
1.016870E+00	1.369510E+00	3.488690E+00
1.003630E+00	1.376200E+00	3.617270E+00
1.055820E+00	1.319820E+00	3.526810E+00
1.042570E+00	1.327020E+00	3.582610E+00
1.088630E+00	1.277950E+00	3.574220E+00
1.412860E+00	2.900170E+00	3.710660E+00
1.457380E+00	2.943180E+00	3.811950E+00
1.167620E+00	1.222020E+00	3.525370E+00
1.298500E+00	1.155330E+00	3.522790E+00
1.258480E+00	1.161010E+00	3.643340E+00
1.381910E+00	1.107550E+00	3.564370E+00
1.355530E+00	1.113450E+00	3.615950E+00
1.443600E+00	1.071650E+00	3.619400E+00
1.517750E+00	3.012180E+00	3.814360E+00
1.541270E+00	3.051110E+00	3.796680E+00
1.512310E+00	2.999380E+00	3.745460E+00
1.695290E+00	1.045360E+00	3.535990E+00
1.586260E+00	1.044340E+00	3.602660E+00
1.769530E+00	1.004440E+00	3.629550E+00
1.586050E+00	3.116820E+00	3.772910E+00
1.848090E+00	1.022010E+00	3.547380E+00
1.974240E+00	9.981590E-01	3.611580E+00
1.898380E+00	9.884560E-01	3.639730E+00
2.014170E+00	9.774950E-01	3.689240E+00
1.709290E+00	3.249340E+00	3.774770E+00
1.660410E+00	3.198670E+00	3.790710E+00
2.021770E+00	1.026670E+00	3.546560E+00
2.086290E+00	9.931090E-01	3.644030E+00
1.755700E+00	3.299170E+00	3.748940E+00
2.221150E+00	1.017080E+00	3.643440E+00
1.840100E+00	3.369190E+00	3.764950E+00
2.353330E+00	1.030280E+00	3.633290E+00
1.985720E+00	3.464410E+00	3.772620E+00
1.922770E+00	3.430710E+00	3.788350E+00
2.444450E+00	1.050380E+00	3.609530E+00
2.530330E+00	1.028760E+00	3.695040E+00
2.051610E+00	3.490460E+00	3.749090E+00
2.593510E+00	1.018510E+00	3.658300E+00
2.152960E+00	3.530210E+00	3.773240E+00
2.654440E+00	1.011750E+00	3.617160E+00
2.727390E+00	9.720500E-01	3.682720E+00
2.304410E+00	3.603810E+00	3.801950E+00
2.231490E+00	3.579690E+00	3.806720E+00
2.786580E+00	9.634980E-01	3.627610E+00
2.854660E+00	9.419410E-01	3.684780E+00
2.404180E+00	3.613910E+00	3.803270E+00
2.919780E+00	9.590540E-01	3.640270E+00
2.995910E+00	9.649960E-01	3.709910E+00
2.498010E+00	3.624970E+00	3.795450E+00
3.064190E+00	1.014790E+00	3.682540E+00
2.568650E+00	3.638210E+00	3.838370E+00
2.567120E+00	3.626300E+00	3.782230E+00
3.139180E+00	1.078710E+00	3.659970E+00
2.604510E+00	3.633730E+00	3.833950E+00
2.655490E+00	3.621120E+00	3.830890E+00
3.209280E+00	1.148740E+00	3.643440E+00
2.753990E+00	3.614040E+00	3.830450E+00
3.344860E+00	1.296290E+00	3.731500E+00
3.266870E+00	1.229190E+00	3.736590E+00
2.839290E+00	3.593280E+00	3.837500E+00
3.443200E+00	1.350870E+00	3.735020E+00
2.888610E+00	3.580210E+00	3.802050E+00
3.511010E+00	1.413610E+00	3.731340E+00
2.949300E+00	3.566980E+00	3.823730E+00
3.011840E+00	3.526410E+00	3.894070E+00
3.587640E+00	1.464650E+00	3.708600E+00
3.063550E+00	3.469960E+00	3.841340E+00
3.129120E+00	3.437380E+00	3.871770E+00
3.173060E+00	3.358100E+00	3.810980E+00
3.689030E+00	1.579320E+00	3.732960E+00
3.687040E+00	1.489610E+00	3.764770E+00
3.194070E+00	3.378650E+00	3.888330E+00
3.240460E+00	3.356540E+00	3.887830E+00
3.254390E+00	3.316650E+00	3.822080E+00
3.724690E+00	1.855180E+00	3.767130E+00
3.727190E+00	1.768180E+00	3.780370E+00
3.734180E+00	1.824420E+00	3.823150E+00
3.741760E+00	1.656570E+00	3.760620E+00
3.293230E+00	3.339150E+00	3.893370E+00
3.362480E+00	3.318970E+00	3.913280E+00
3.371920E+00	3.277080E+00	3.831640E+00
3.762310E+00	2.503210E+00	3.836990E+00
3.764550E+00	2.420100E+00	3.903790E+00
3.756740E+00	2.332890E+00	3.869660E+00
3.750530E+00	2.245920E+00	3.853750E+00
3.733110E+00	2.156430E+00	3.836190E+00
3.723090E+00	2.057340E+00	3.819390E+00
3.714490E+00	1.946750E+00	3.791950E+00
3.731130E+00	1.869460E+00	3.818770E+00
3.430260E+00	3.292790E+00	3.904380E+00
3.491220E+00	3.276490E+00	3.957210E+00
3.498230E+00	3.243010E+00	3.865650E+00
3.693070E+00	2.841160E+00	3.880220E+00
3.699910E+00	2.774200E+00	3.949660E+00
3.718660E+00	2.700960E+00	3.902560E+00
3.733670E+00	2.627390E+00	3.878690E+00
3.748930E+00	2.573250E+00	3.827890E+00
3.548960E+00	3.224150E+00	3.952400E+00
3.606530E+00	3.177110E+00	3.898740E+00
3.633410E+00	3.170300E+00	3.817520E+00
3.649820E+00	3.147530E+00	3.857810E+00
3.678260E+00	2.982260E+00	3.917020E+00
3.675890E+00	3.033860E+00	3.832750E+00
3.662880E+00	3.075040E+00	3.889880E+00
3.688190E+00	2.901480E+00	3.924830E+00
3.661060E+00	3.118480E+00	3.865060E+00
1.146080E+00	2.433000E+00	3.920430E+00
1.167670E+00	2.511030E+00	3.901220E+00
1.145760E+00	2.425040E+00	3.837030E+00
1.075400E+00	2.271300E+00	3.818520E+00
1.104030E+00	2.334590E+00	3.905830E+00
1.042130E+00	2.124350E+00	3.797890E+00
1.061570E+00	2.202220E+00	3.892860E+00
1.000070E+00	1.989550E+00	3.784120E+00
1.024480E+00	2.062530E+00	3.877130E+00
9.740900E-01	1.911130E+00	3.786160E+00
9.853470E-01	1.940340E+00	3.861860E+00
9.614240E-01	1.851110E+00	3.824020E+00
1.201020E+00	2.590150E+00	3.934100E+00
1.252030E+00	2.666830E+00	3.912180E+00
1.206260E+00	2.590420E+00	3.837670E+00
9.503810E-01	1.743580E+00	3.772530E+00
9.325450E-01	1.645420E+00	3.695170E+00
9.345300E-01	1.651140E+00	3.783950E+00
9.327980E-01	1.585250E+00	3.721360E+00
9.331550E-01	1.598430E+00	3.786860E+00
9.400070E-01	1.542730E+00	3.766710E+00
1.291530E+00	2.743630E+00	3.947770E+00
1.326150E+00	2.817370E+00	3.929480E+00
1.295400E+00	2.742730E+00	3.857750E+00
9.704430E-01	1.435110E+00	3.639400E+00
9.626540E-01	1.473620E+00	3.741970E+00
9.963180E-01	1.400450E+00	3.677520E+00
9.910520E-01	1.415310E+00	3.724150E+00
1.019190E+00	1.371010E+00	3.727350E+00
1.365950E+00	2.869620E+00	3.864330E+00
1.076840E+00	1.296300E+00	3.704130E+00
1.153380E+00	1.220580E+00	3.656090E+00
1.134310E+00	1.234930E+00	3.725830E+00
1.212580E+00	1.180980E+00	3.697370E+00
1.180860E+00	1.195560E+00	3.746790E+00
1.256960E+00	1.148390E+00	3.751340E+00
1.468230E+00	2.955100E+00	3.919660E+00
1.518990E+00	3.024490E+00	3.922550E+00
1.507300E+00	2.999710E+00	3.864630E+00
1.394930E+00	1.079300E+00	3.742440E+00
1.525720E+00	1.030640E+00	3.706510E+00
1.497490E+00	1.024430E+00	3.774370E+00
1.575890E+00	1.004050E+00	3.790580E+00
1.547620E+00	3.066450E+00	3.865720E+00
1.692660E+00	9.967010E-01	3.738390E+00
1.612500E+00	3.152180E+00	3.910300E+00
1.671640E+00	3.210450E+00	3.908150E+00
1.647130E+00	3.186040E+00	3.846480E+00
1.893690E+00	9.684580E-01	3.738420E+00
2.053940E+00	9.582110E-01	3.775980E+00
1.699340E+00	3.237610E+00	3.854940E+00
2.172350E+00	9.776040E-01	3.738110E+00
1.770430E+00	3.316870E+00	3.867920E+00
2.240640E+00	9.954080E-01	3.715580E+00
2.269010E+00	9.882770E-01	3.753370E+00
1.858080E+00	3.394910E+00	3.889180E+00
1.914290E+00	3.442380E+00	3.912060E+00
1.899840E+00	3.423520E+00	3.844230E+00
2.343560E+00	9.931330E-01	3.757240E+00
2.275380E+00	9.995220E-01	3.719780E+00
1.967630E+00	3.469530E+00	3.866690E+00
2.452250E+00	1.017820E+00	3.729200E+00
2.543550E+00	9.996050E-01	3.811120E+00
2.058930E+00	3.505930E+00	3.836290E+00
2.605470E+00	9.882300E-01	3.774460E+00
2.153510E+00	3.551660E+00	3.914810E+00
2.218100E+00	3.597040E+00	3.938240E+00
2.204590E+00	3.575490E+00	3.864480E+00
2.666790E+00	9.813250E-01	3.732800E+00
2.743210E+00	9.472810E-01	3.801240E+00
2.277710E+00	3.613600E+00	3.900650E+00
2.798760E+00	9.367570E-01	3.746200E+00
2.866710E+00	9.210050E-01	3.784320E+00
2.382780E+00	3.629390E+00	3.900780E+00
2.928720E+00	9.324220E-01	3.745150E+00
3.006880E+00	9.444180E-01	3.814230E+00
2.472650E+00	3.641420E+00	3.898490E+00
3.075630E+00	9.958060E-01	3.787130E+00
2.551710E+00	3.647580E+00	3.900210E+00
3.149530E+00	1.061660E+00	3.765150E+00
2.616520E+00	3.639270E+00	3.892180E+00
2.683600E+00	3.634440E+00	3.962560E+00
3.218160E+00	1.131580E+00	3.745410E+00
2.751020E+00	3.628840E+00	3.936050E+00
3.340760E+00	1.284680E+00	3.829470E+00
3.277990E+00	1.211560E+00	3.834340E+00
2.822920E+00	3.607820E+00	3.933540E+00
3.427750E+00	1.344160E+00	3.826270E+00
2.884220E+00	3.594630E+00	3.932980E+00
2.907010E+00	3.586810E+00	3.876950E+00
2.957720E+00	3.586200E+00	3.960810E+00
3.509920E+00	1.421740E+00	3.838420E+00
3.020450E+00	3.541620E+00	3.970010E+00
3.594370E+00	1.465950E+00	3.798080E+00
3.077330E+00	3.501230E+00	3.951850E+00
3.165850E+00	3.459280E+00	3.966170E+00
3.696650E+00	1.586320E+00	3.865800E+00
3.681790E+00	1.486830E+00	3.826330E+00
3.215410E+00	3.447800E+00	3.997040E+00
3.238250E+00	3.398070E+00	3.943630E+00
3.737660E+00	1.777820E+00	3.855880E+00
3.759580E+00	1.685060E+00	3.853350E+00
3.752390E+00	1.643980E+00	3.893560E+00
3.266960E+00	3.442300E+00	4.008060E+00
3.323630E+00	3.418250E+00	4.027730E+00
3.319820E+00	3.372750E+00	3.967250E+00
3.761540E+00	2.508620E+00	3.989740E+00
3.753000E+00	2.563090E+00	3.900220E+00
3.740170E+00	2.600790E+00	3.975020E+00
3.762410E+00	2.416590E+00	4.004420E+00
3.765570E+00	2.346270E+00	3.974690E+00
3.766770E+00	2.262480E+00	3.954220E+00
3.754760E+00	2.172890E+00	3.938080E+00
3.743080E+00	2.080120E+00	3.921140E+00
3.741540E+00	1.980900E+00	3.910490E+00
3.743280E+00	1.854810E+00	3.893970E+00
3.750460E+00	1.748400E+00	3.915690E+00
3.767930E+00	1.678680E+00	3.911540E+00
3.372800E+00	3.383940E+00	4.019830E+00
3.417550E+00	3.336420E+00	3.974200E+00
3.489580E+00	3.308180E+00	4.036000E+00
3.683870E+00	2.858010E+00	4.009170E+00
3.687980E+00	2.787720E+00	4.089520E+00
3.707620E+00	2.710960E+00	4.018720E+00
3.724320E+00	2.657840E+00	3.961180E+00
3.550090E+00	3.249690E+00	4.028720E+00
3.610670E+00	3.192490E+00	4.011440E+00
3.646360E+00	3.088530E+00	4.004740E+00
3.651480E+00	3.125490E+00	3.904720E+00
3.675310E+00	2.985740E+00	4.062290E+00
3.685450E+00	2.928010E+00	3.996180E+00
1.169770E+00	2.506500E+00	3.981120E+00
1.139330E+00	2.396180E+00	3.978570E+00
1.098900E+00	2.293390E+00	3.991690E+00
1.065010E+00	2.152910E+00	3.982820E+00
1.027950E+00	2.014460E+00	3.970960E+00
9.942080E-01	1.876220E+00	3.973730E+00
9.584320E-01	1.792540E+00	3.884090E+00
9.775540E-01	1.789810E+00	3.956740E+00
9.655000E-01	1.734390E+00	3.924750E+00
1.247640E+00	2.662230E+00	3.990630E+00
1.198580E+00	2.588750E+00	3.989380E+00
9.518840E-01	1.642120E+00	3.898010E+00
9.465630E-01	1.555300E+00	3.872730E+00
9.525400E-01	1.503380E+00	3.843610E+00
9.783980E-01	1.514440E+00	3.931150E+00
9.967810E-01	1.460870E+00	3.914750E+00
1.319970E+00	2.809210E+00	3.991550E+00
1.293860E+00	2.749340E+00	4.016380E+00
1.008230E+00	1.396600E+00	3.832060E+00
1.044920E+00	1.339550E+00	3.804790E+00
1.059230E+00	1.348460E+00	3.898390E+00
1.087730E+00	1.291820E+00	3.856090E+00
1.389610E+00	2.891080E+00	3.996950E+00
1.131560E+00	1.231830E+00	3.803140E+00
1.214490E+00	1.168380E+00	3.854140E+00
1.310970E+00	1.112090E+00	3.831770E+00
1.323500E+00	1.118290E+00	3.941030E+00
1.406080E+00	1.064440E+00	3.883950E+00
1.507980E+00	3.009970E+00	3.979830E+00
1.473880E+00	2.963440E+00	4.004730E+00
1.523290E+00	1.015930E+00	3.875050E+00
1.697250E+00	9.818820E-01	3.874140E+00
1.556390E+00	3.088730E+00	3.991730E+00
1.837950E+00	9.566220E-01	3.842760E+00
1.833620E+00	9.576040E-01	3.926030E+00
1.937080E+00	9.502300E-01	3.931340E+00
1.668700E+00	3.211260E+00	3.984370E+00
1.618090E+00	3.163540E+00	4.006840E+00
2.022780E+00	9.506210E-01	3.869300E+00
1.717380E+00	3.263800E+00	3.946010E+00
2.177060E+00	9.568090E-01	3.854680E+00
1.780310E+00	3.335860E+00	4.012190E+00
1.845350E+00	3.396480E+00	4.031970E+00
1.827590E+00	3.375060E+00	3.957780E+00
2.283550E+00	9.752090E-01	3.827720E+00
1.891630E+00	3.433650E+00	3.989570E+00
2.382450E+00	9.739850E-01	3.880800E+00
1.964150E+00	3.482860E+00	3.971660E+00
2.475700E+00	9.933400E-01	3.864190E+00
2.565730E+00	9.846980E-01	3.912560E+00
2.052040E+00	3.516780E+00	3.944190E+00
2.619710E+00	9.734810E-01	3.894060E+00
2.202030E+00	3.600940E+00	4.016660E+00
2.132680E+00	3.559870E+00	4.029100E+00
2.686600E+00	9.618380E-01	3.858500E+00
2.755710E+00	9.364240E-01	3.891610E+00
2.278170E+00	3.626910E+00	4.011160E+00
2.831380E+00	9.146730E-01	3.901270E+00
2.370240E+00	3.639430E+00	4.005990E+00
2.934700E+00	9.155660E-01	3.856550E+00
2.454630E+00	3.654000E+00	3.998480E+00
2.534470E+00	3.657660E+00	3.994840E+00
3.162150E+00	1.050060E+00	3.873930E+00
3.084880E+00	9.739330E-01	3.888090E+00
2.614530E+00	3.643970E+00	3.989580E+00
2.680320E+00	3.636770E+00	4.069950E+00
3.232990E+00	1.122700E+00	3.848900E+00
2.754580E+00	3.629870E+00	4.047370E+00
3.341750E+00	1.262010E+00	3.931460E+00
3.286410E+00	1.190680E+00	3.912090E+00
2.808590E+00	3.617060E+00	4.008100E+00
3.418060E+00	1.337010E+00	3.920880E+00
2.877060E+00	3.599620E+00	4.030240E+00
2.954730E+00	3.599040E+00	4.099450E+00
3.491400E+00	1.380600E+00	3.907030E+00
3.044000E+00	3.555390E+00	4.060570E+00
3.545010E+00	1.472510E+00	3.965420E+00
[truncated: 10,719 more rows]
