# Supplementary material for: A New MRI-Based Model of Heart Function with Coupled Hemodynamics and Application to Normal and Diseased Canine Left Ventricles
Source: Front Bioeng Biotechnol. 2015 Sep 23;3:140. doi: 10.3389/fbioe.2015.00140 (PMC4585083; doi:10.3389/fbioe.2015.00140)
Supplement: Supplementary file 5 [file Data_Sheet_5.ZIP › Case2_Normal_LBBB_Systole/nodes/case2_systole_time_0.4800.csv]

3.205550E+00	2.082180E+00	1.228610E+00
3.229010E+00	2.127980E+00	1.218560E+00
3.243980E+00	2.089940E+00	1.223630E+00
3.242200E+00	2.047210E+00	1.242420E+00
3.279240E+00	2.177270E+00	1.196320E+00
3.309100E+00	2.225460E+00	1.184890E+00
3.324420E+00	2.192660E+00	1.212140E+00
3.316530E+00	2.126670E+00	1.255780E+00
3.396770E+00	2.079680E+00	1.318800E+00
3.325900E+00	2.039810E+00	1.330110E+00
3.428720E+00	2.051470E+00	1.397860E+00
3.386350E+00	2.225450E+00	1.236850E+00
3.428500E+00	2.161050E+00	1.327710E+00
3.462220E+00	2.106460E+00	1.375620E+00
2.912640E+00	2.265310E+00	1.236300E+00
2.939610E+00	2.346710E+00	1.233480E+00
2.976220E+00	2.307460E+00	1.227890E+00
2.986910E+00	2.257010E+00	1.228760E+00
2.998990E+00	2.421230E+00	1.228300E+00
3.024550E+00	2.486920E+00	1.243580E+00
3.060830E+00	2.448040E+00	1.221520E+00
3.104450E+00	2.354590E+00	1.203770E+00
3.211500E+00	2.210180E+00	1.178400E+00
3.065910E+00	2.210320E+00	1.220190E+00
3.131340E+00	2.076470E+00	1.257870E+00
3.237650E+00	1.978360E+00	1.337430E+00
3.112770E+00	1.979030E+00	1.376430E+00
3.279600E+00	1.960860E+00	1.499660E+00
3.187770E+00	1.927830E+00	1.498360E+00
3.262670E+00	1.946470E+00	1.579330E+00
3.139430E+00	2.503170E+00	1.230870E+00
3.310850E+00	2.480760E+00	1.239010E+00
3.323610E+00	2.325040E+00	1.201520E+00
3.352340E+00	2.002620E+00	1.452920E+00
3.363880E+00	1.974970E+00	1.615300E+00
3.402710E+00	2.429550E+00	1.281860E+00
3.411730E+00	2.499330E+00	1.312320E+00
3.446620E+00	2.341680E+00	1.295350E+00
3.479040E+00	2.246350E+00	1.350170E+00
3.495750E+00	2.173330E+00	1.416320E+00
3.490200E+00	2.117310E+00	1.490440E+00
3.433110E+00	2.050930E+00	1.550130E+00
3.484100E+00	2.466060E+00	1.363150E+00
3.518410E+00	2.343350E+00	1.407590E+00
3.526610E+00	2.240880E+00	1.474140E+00
3.517530E+00	2.179260E+00	1.505580E+00
2.600700E+00	2.591060E+00	1.374450E+00
2.631280E+00	2.643280E+00	1.380230E+00
2.649890E+00	2.598870E+00	1.358360E+00
2.723610E+00	2.554230E+00	1.342940E+00
2.602290E+00	2.530800E+00	1.375810E+00
2.745640E+00	2.421190E+00	1.308210E+00
2.616570E+00	2.421340E+00	1.365810E+00
2.798960E+00	2.266260E+00	1.266200E+00
2.647720E+00	2.289340E+00	1.371900E+00
2.788620E+00	2.136570E+00	1.358210E+00
2.689490E+00	2.167880E+00	1.422490E+00
2.840330E+00	2.050790E+00	1.360810E+00
2.747140E+00	2.031130E+00	1.456660E+00
2.850900E+00	1.990910E+00	1.451250E+00
2.729620E+00	2.666200E+00	1.370170E+00
2.892840E+00	2.674100E+00	1.315410E+00
2.851190E+00	2.538440E+00	1.288670E+00
2.903180E+00	2.443900E+00	1.250390E+00
2.924440E+00	2.155620E+00	1.280840E+00
2.968160E+00	2.006690E+00	1.374330E+00
3.042010E+00	1.930030E+00	1.496170E+00
2.923780E+00	1.945430E+00	1.508630E+00
3.094050E+00	1.906020E+00	1.635800E+00
2.965760E+00	1.898000E+00	1.625660E+00
3.131470E+00	1.851860E+00	1.719700E+00
3.014890E+00	1.820460E+00	1.747980E+00
3.105800E+00	1.820480E+00	1.816370E+00
3.043360E+00	2.585670E+00	1.278930E+00
3.100790E+00	2.728740E+00	1.327420E+00
3.233660E+00	1.936400E+00	1.694850E+00
3.198370E+00	1.868580E+00	1.820410E+00
3.209180E+00	2.683850E+00	1.305920E+00
3.265860E+00	2.764820E+00	1.347740E+00
3.258540E+00	2.597810E+00	1.265010E+00
3.336710E+00	1.955340E+00	1.738640E+00
3.316010E+00	1.946460E+00	1.869200E+00
3.341450E+00	2.698280E+00	1.336070E+00
3.391920E+00	2.777270E+00	1.412360E+00
3.430910E+00	2.591570E+00	1.338030E+00
3.508070E+00	2.098760E+00	1.605210E+00
3.478900E+00	2.042720E+00	1.700070E+00
3.415180E+00	1.982650E+00	1.780140E+00
3.462540E+00	2.714230E+00	1.403030E+00
3.486080E+00	2.774640E+00	1.469970E+00
3.515660E+00	2.656100E+00	1.441730E+00
3.523980E+00	2.557550E+00	1.462230E+00
3.548750E+00	2.440350E+00	1.492000E+00
3.570700E+00	2.319650E+00	1.545370E+00
3.552930E+00	2.193830E+00	1.631600E+00
3.577620E+00	2.284600E+00	1.653100E+00
3.532140E+00	2.104620E+00	1.687840E+00
3.519140E+00	2.721220E+00	1.492900E+00
3.564560E+00	2.653640E+00	1.575490E+00
3.568350E+00	2.525340E+00	1.600030E+00
3.577530E+00	2.419050E+00	1.626360E+00
3.588980E+00	2.339080E+00	1.659900E+00
2.318470E+00	2.630280E+00	1.549410E+00
2.349730E+00	2.698300E+00	1.542960E+00
2.369850E+00	2.635370E+00	1.516570E+00
2.411060E+00	2.563200E+00	1.498080E+00
2.322930E+00	2.560350E+00	1.554040E+00
2.435950E+00	2.437840E+00	1.488820E+00
2.346130E+00	2.441770E+00	1.553050E+00
2.454630E+00	2.306110E+00	1.496270E+00
2.369950E+00	2.316700E+00	1.552210E+00
2.489920E+00	2.184130E+00	1.539020E+00
2.410140E+00	2.196150E+00	1.596880E+00
2.528160E+00	2.063660E+00	1.565230E+00
2.446980E+00	2.074890E+00	1.628360E+00
2.582450E+00	1.988010E+00	1.614120E+00
2.506170E+00	1.956730E+00	1.703090E+00
2.607470E+00	1.908560E+00	1.710340E+00
2.412620E+00	2.775740E+00	1.535380E+00
2.462120E+00	2.858860E+00	1.542230E+00
2.473890E+00	2.794290E+00	1.513540E+00
2.468990E+00	2.705230E+00	1.488480E+00
2.540260E+00	2.585140E+00	1.423610E+00
2.524570E+00	2.427640E+00	1.424340E+00
2.536590E+00	2.293670E+00	1.425570E+00
2.574200E+00	2.173620E+00	1.473900E+00
2.620580E+00	2.053160E+00	1.509400E+00
2.685500E+00	1.963700E+00	1.613840E+00
2.741810E+00	1.915460E+00	1.661280E+00
2.698760E+00	1.883920E+00	1.724570E+00
2.763570E+00	1.870520E+00	1.704970E+00
2.546440E+00	2.815360E+00	1.496440E+00
2.559090E+00	2.882950E+00	1.524770E+00
2.660700E+00	2.751290E+00	1.430040E+00
2.819190E+00	1.924430E+00	1.605460E+00
2.900890E+00	1.842880E+00	1.714990E+00
2.817170E+00	1.835700E+00	1.723310E+00
2.936640E+00	1.798350E+00	1.775470E+00
2.872080E+00	1.784720E+00	1.816070E+00
2.956700E+00	1.780710E+00	1.840880E+00
2.648680E+00	2.877210E+00	1.499070E+00
2.805590E+00	2.866760E+00	1.482950E+00
2.797580E+00	2.805490E+00	1.432730E+00
2.827990E+00	2.759490E+00	1.386870E+00
3.149180E+00	1.823910E+00	1.922330E+00
3.029270E+00	1.786270E+00	1.938500E+00
3.110770E+00	1.792700E+00	2.026550E+00
2.895380E+00	2.838680E+00	1.427890E+00
2.916850E+00	2.888950E+00	1.476410E+00
3.010870E+00	2.799510E+00	1.388270E+00
3.261820E+00	1.849880E+00	1.934350E+00
3.206040E+00	1.813040E+00	2.032180E+00
3.014920E+00	2.885880E+00	1.473560E+00
3.192550E+00	2.878220E+00	1.470150E+00
3.181990E+00	2.806220E+00	1.389960E+00
3.318770E+00	1.896070E+00	1.968120E+00
3.309240E+00	1.859550E+00	2.071890E+00
3.318050E+00	2.842340E+00	1.434440E+00
3.309060E+00	2.892850E+00	1.499450E+00
3.492520E+00	2.013540E+00	1.833600E+00
3.458400E+00	1.971420E+00	1.926600E+00
3.388320E+00	1.916510E+00	1.998550E+00
3.379810E+00	2.884470E+00	1.537280E+00
3.442840E+00	2.830860E+00	1.510490E+00
3.592790E+00	2.285220E+00	1.760870E+00
3.574990E+00	2.192860E+00	1.829260E+00
3.531300E+00	2.098040E+00	1.836490E+00
3.518480E+00	2.009360E+00	1.915950E+00
3.540510E+00	2.780150E+00	1.584810E+00
3.619580E+00	2.718140E+00	1.683170E+00
3.626030E+00	2.657130E+00	1.664480E+00
3.622670E+00	2.587050E+00	1.689000E+00
3.608480E+00	2.475940E+00	1.738400E+00
3.615070E+00	2.541820E+00	1.804750E+00
3.604790E+00	2.380260E+00	1.729060E+00
3.630660E+00	2.639010E+00	1.763550E+00
3.627250E+00	2.585920E+00	1.789680E+00
2.137080E+00	2.696400E+00	1.700430E+00
2.172660E+00	2.771350E+00	1.697290E+00
2.196500E+00	2.701190E+00	1.658170E+00
2.251740E+00	2.619930E+00	1.606360E+00
2.138670E+00	2.621020E+00	1.690620E+00
2.257770E+00	2.453710E+00	1.625130E+00
2.164740E+00	2.481900E+00	1.693910E+00
2.285520E+00	2.324180E+00	1.624130E+00
2.177690E+00	2.313450E+00	1.710400E+00
2.330900E+00	2.206950E+00	1.653780E+00
2.258400E+00	2.216810E+00	1.708600E+00
2.364560E+00	2.086950E+00	1.676340E+00
2.284720E+00	2.104790E+00	1.734760E+00
2.416940E+00	1.984280E+00	1.725970E+00
2.335390E+00	1.991360E+00	1.768890E+00
2.449590E+00	1.919960E+00	1.761750E+00
2.403320E+00	1.886710E+00	1.822940E+00
2.475300E+00	1.868890E+00	1.801170E+00
2.241050E+00	2.856230E+00	1.688540E+00
2.290760E+00	2.948140E+00	1.706150E+00
2.307640E+00	2.884170E+00	1.655540E+00
2.310870E+00	2.788460E+00	1.617440E+00
2.641570E+00	1.819270E+00	1.805610E+00
2.547760E+00	1.834630E+00	1.802590E+00
2.667650E+00	1.763420E+00	1.868490E+00
2.595610E+00	1.728730E+00	1.920230E+00
2.693670E+00	1.718670E+00	1.948910E+00
2.393930E+00	2.918790E+00	1.619050E+00
2.451740E+00	3.011410E+00	1.683550E+00
2.749410E+00	1.775210E+00	1.814610E+00
2.828710E+00	1.736260E+00	1.946520E+00
2.762240E+00	1.711450E+00	1.970820E+00
2.872070E+00	1.706820E+00	2.038960E+00
2.803590E+00	1.661530E+00	2.085450E+00
2.877290E+00	1.662210E+00	2.121820E+00
2.574220E+00	2.949980E+00	1.579780E+00
2.613310E+00	3.047670E+00	1.685650E+00
2.916800E+00	1.750090E+00	1.945280E+00
2.948360E+00	1.713540E+00	2.081300E+00
2.705690E+00	3.011940E+00	1.623020E+00
2.762590E+00	3.059920E+00	1.709750E+00
2.754890E+00	2.951720E+00	1.556000E+00
3.153680E+00	1.787950E+00	2.131810E+00
3.051730E+00	1.746660E+00	2.123210E+00
3.129200E+00	1.746790E+00	2.229300E+00
2.846040E+00	3.013450E+00	1.644830E+00
2.883060E+00	3.057970E+00	1.730570E+00
2.948420E+00	2.962690E+00	1.546230E+00
3.241520E+00	1.812500E+00	2.140710E+00
3.214710E+00	1.777750E+00	2.237060E+00
2.934170E+00	3.084530E+00	1.767800E+00
2.947940E+00	3.114090E+00	1.821340E+00
2.976930E+00	3.087210E+00	1.782850E+00
2.994890E+00	3.044160E+00	1.717610E+00
3.095130E+00	3.000250E+00	1.647940E+00
3.143770E+00	2.955280E+00	1.561340E+00
3.299630E+00	1.824420E+00	2.153720E+00
3.284710E+00	1.807000E+00	2.211910E+00
3.019850E+00	3.096160E+00	1.835730E+00
3.108820E+00	3.070580E+00	1.812410E+00
3.134870E+00	3.033990E+00	1.741350E+00
3.233580E+00	3.008130E+00	1.689760E+00
3.334670E+00	2.956530E+00	1.579390E+00
3.448390E+00	1.954340E+00	2.064280E+00
3.415800E+00	1.895490E+00	2.146890E+00
3.359130E+00	1.817250E+00	2.187720E+00
3.218210E+00	3.059990E+00	1.820050E+00
3.318930E+00	3.047170E+00	1.794160E+00
3.351020E+00	3.006800E+00	1.721080E+00
3.444450E+00	2.982020E+00	1.726360E+00
3.506320E+00	2.910100E+00	1.631910E+00
3.606570E+00	2.239390E+00	1.933800E+00
3.586960E+00	2.130830E+00	2.001340E+00
3.604270E+00	2.202170E+00	2.060120E+00
3.531750E+00	1.992720E+00	2.046910E+00
3.478300E+00	1.942010E+00	2.142980E+00
3.415230E+00	3.034640E+00	1.832210E+00
3.506700E+00	3.012250E+00	1.832670E+00
3.529570E+00	2.962750E+00	1.769470E+00
3.578220E+00	2.912580E+00	1.782440E+00
3.606350E+00	2.817790E+00	1.757500E+00
3.627040E+00	2.489690E+00	1.876950E+00
3.629850E+00	2.368430E+00	1.928180E+00
3.630940E+00	2.459500E+00	1.967160E+00
3.611880E+00	2.261870E+00	2.030640E+00
3.581870E+00	2.970390E+00	1.892030E+00
3.644730E+00	2.888610E+00	1.883520E+00
3.653710E+00	2.794300E+00	1.917760E+00
3.644410E+00	2.703240E+00	1.877730E+00
3.640640E+00	2.570580E+00	1.910260E+00
3.632430E+00	2.504120E+00	1.938530E+00
1.976230E+00	2.768560E+00	1.897620E+00
2.020510E+00	2.869130E+00	1.898190E+00
2.028910E+00	2.776520E+00	1.843750E+00
2.069690E+00	2.686150E+00	1.767340E+00
1.963770E+00	2.683290E+00	1.872880E+00
2.068710E+00	2.513020E+00	1.768560E+00
1.976060E+00	2.543770E+00	1.853610E+00
2.087850E+00	2.373810E+00	1.758710E+00
1.982930E+00	2.362500E+00	1.851960E+00
2.107260E+00	2.299370E+00	1.766820E+00
2.060310E+00	2.292190E+00	1.811500E+00
2.107890E+00	2.224980E+00	1.812470E+00
2.181600E+00	1.984840E+00	1.886980E+00
2.157620E+00	2.037430E+00	1.864280E+00
2.235500E+00	2.010060E+00	1.827220E+00
2.306610E+00	1.902330E+00	1.870610E+00
2.216470E+00	1.919910E+00	1.917500E+00
2.364660E+00	1.794730E+00	1.928590E+00
2.273560E+00	1.808120E+00	1.966500E+00
2.400770E+00	1.727740E+00	1.977100E+00
2.338520E+00	1.691510E+00	2.043650E+00
2.428610E+00	1.667900E+00	2.046100E+00
2.135690E+00	2.868500E+00	1.772770E+00
2.116750E+00	2.959250E+00	1.851680E+00
2.185960E+00	2.141690E+00	1.791620E+00
2.470030E+00	1.761260E+00	1.923710E+00
2.536090E+00	1.684480E+00	1.979940E+00
2.500890E+00	1.644040E+00	2.069700E+00
2.577300E+00	1.647630E+00	2.062560E+00
2.155970E+00	3.018240E+00	1.864440E+00
2.243750E+00	3.075750E+00	1.878890E+00
2.205500E+00	2.995330E+00	1.798150E+00
2.727140E+00	1.659000E+00	2.063720E+00
2.652350E+00	1.661590E+00	2.063580E+00
2.751470E+00	1.614090E+00	2.129310E+00
2.702870E+00	1.575660E+00	2.184920E+00
2.781010E+00	1.576460E+00	2.198940E+00
2.343680E+00	3.051060E+00	1.776110E+00
2.371790E+00	3.133660E+00	1.846510E+00
2.927300E+00	1.644870E+00	2.193770E+00
2.855810E+00	1.600320E+00	2.218630E+00
2.927130E+00	1.601190E+00	2.285450E+00
2.450430E+00	3.172710E+00	1.872720E+00
2.526780E+00	3.210470E+00	1.942490E+00
2.525460E+00	3.167440E+00	1.863890E+00
2.499820E+00	3.120890E+00	1.782720E+00
2.989890E+00	1.682420E+00	2.188440E+00
2.978780E+00	1.637920E+00	2.266710E+00
2.617930E+00	3.169320E+00	1.862640E+00
2.682360E+00	3.225400E+00	1.957490E+00
2.683780E+00	3.121570E+00	1.774640E+00
3.055490E+00	1.692710E+00	2.285450E+00
2.764180E+00	3.169190E+00	1.883540E+00
2.808700E+00	3.203140E+00	1.980980E+00
2.850880E+00	3.105760E+00	1.807390E+00
3.186560E+00	1.728210E+00	2.373670E+00
2.867040E+00	3.212840E+00	2.029450E+00
2.877200E+00	3.234600E+00	2.085300E+00
2.912080E+00	3.213240E+00	2.039630E+00
2.943920E+00	3.164300E+00	1.949690E+00
3.324460E+00	1.787000E+00	2.323390E+00
2.946650E+00	3.221840E+00	2.083430E+00
3.021690E+00	3.180130E+00	2.066040E+00
3.058710E+00	3.148330E+00	2.015770E+00
3.144650E+00	3.111440E+00	1.951930E+00
3.409910E+00	1.840620E+00	2.280480E+00
3.403240E+00	1.808440E+00	2.356330E+00
3.120710E+00	3.161150E+00	2.085470E+00
3.211060E+00	3.134060E+00	2.069170E+00
3.252790E+00	3.113970E+00	2.009590E+00
3.336210E+00	3.088890E+00	1.944150E+00
3.619050E+00	2.135410E+00	2.136950E+00
3.590330E+00	2.026140E+00	2.196390E+00
3.494330E+00	1.922870E+00	2.278010E+00
3.587760E+00	1.965330E+00	2.326300E+00
3.462150E+00	1.822510E+00	2.361130E+00
3.306630E+00	3.131440E+00	2.079050E+00
3.392980E+00	3.112300E+00	2.072420E+00
3.433500E+00	3.091220E+00	2.025290E+00
3.507280E+00	3.054060E+00	1.981270E+00
3.636110E+00	2.430520E+00	2.112620E+00
3.629630E+00	2.496980E+00	2.005000E+00
3.643430E+00	2.519200E+00	2.089910E+00
3.639310E+00	2.343590E+00	2.112860E+00
3.634930E+00	2.228180E+00	2.186490E+00
3.614890E+00	2.093280E+00	2.273820E+00
3.602300E+00	2.019450E+00	2.311290E+00
3.482220E+00	3.106080E+00	2.103360E+00
3.553560E+00	3.072230E+00	2.111950E+00
3.577900E+00	3.042610E+00	2.073590E+00
3.613480E+00	3.002120E+00	2.041040E+00
3.660600E+00	2.924800E+00	2.016320E+00
3.667100E+00	2.820010E+00	2.038740E+00
3.673730E+00	2.721920E+00	2.068020E+00
3.674580E+00	2.613010E+00	2.119400E+00
3.688140E+00	2.666130E+00	2.163840E+00
3.624700E+00	3.033620E+00	2.172070E+00
3.673060E+00	2.951140E+00	2.158900E+00
3.687330E+00	2.849930E+00	2.166560E+00
3.692470E+00	2.759040E+00	2.177160E+00
3.693740E+00	2.694820E+00	2.194690E+00
1.833410E+00	2.817320E+00	2.097160E+00
1.873770E+00	2.913050E+00	2.097030E+00
1.871180E+00	2.826880E+00	2.045720E+00
1.904240E+00	2.745770E+00	1.966790E+00
1.808660E+00	2.734700E+00	2.068020E+00
1.880630E+00	2.580290E+00	1.934670E+00
1.795620E+00	2.607920E+00	2.020910E+00
1.887120E+00	2.425640E+00	1.926100E+00
1.802480E+00	2.457050E+00	2.003350E+00
1.898530E+00	2.331130E+00	1.923220E+00
1.817710E+00	2.305000E+00	1.992780E+00
1.920160E+00	2.250780E+00	1.942610E+00
1.993880E+00	2.052870E+00	1.981450E+00
1.997000E+00	2.097920E+00	1.957590E+00
2.024120E+00	2.065730E+00	1.955030E+00
2.026600E+00	2.020590E+00	1.973660E+00
2.111150E+00	1.805210E+00	2.058870E+00
2.091930E+00	1.863000E+00	2.029610E+00
2.170910E+00	1.830220E+00	2.004940E+00
2.235280E+00	1.725350E+00	2.059200E+00
2.145770E+00	1.737620E+00	2.097280E+00
2.279570E+00	1.663670E+00	2.109620E+00
2.221790E+00	1.629700E+00	2.185300E+00
2.319580E+00	1.604580E+00	2.178550E+00
1.946170E+00	2.902130E+00	1.998740E+00
1.978930E+00	2.994330E+00	2.047800E+00
2.018580E+00	2.209590E+00	1.896940E+00
2.079300E+00	2.093310E+00	1.898870E+00
2.117870E+00	1.961290E+00	1.947270E+00
2.454200E+00	1.619620E+00	2.125350E+00
2.405520E+00	1.584370E+00	2.190740E+00
2.485660E+00	1.567980E+00	2.202630E+00
2.041020E+00	3.069620E+00	2.048230E+00
2.115810E+00	3.148710E+00	2.083270E+00
2.101920E+00	3.095840E+00	2.011890E+00
2.078760E+00	3.019090E+00	1.947960E+00
2.621570E+00	1.585090E+00	2.173420E+00
2.553300E+00	1.573960E+00	2.181800E+00
2.653480E+00	1.531590E+00	2.240100E+00
2.608400E+00	1.493520E+00	2.297430E+00
2.688210E+00	1.494130E+00	2.313290E+00
2.184770E+00	3.126540E+00	1.981940E+00
2.224410E+00	3.202480E+00	2.043570E+00
2.816210E+00	1.542590E+00	2.290260E+00
2.763840E+00	1.510020E+00	2.314890E+00
2.814350E+00	1.510070E+00	2.361630E+00
2.299700E+00	3.242890E+00	2.062020E+00
2.373050E+00	3.289760E+00	2.124690E+00
2.364690E+00	3.252440E+00	2.040200E+00
2.340210E+00	3.196410E+00	1.960020E+00
2.877490E+00	1.544360E+00	2.360720E+00
2.448130E+00	3.267100E+00	2.034240E+00
2.491720E+00	3.308460E+00	2.125780E+00
2.996410E+00	1.601570E+00	2.390470E+00
2.567470E+00	3.322040E+00	2.171180E+00
2.636230E+00	3.345010E+00	2.243410E+00
2.632130E+00	3.316880E+00	2.163130E+00
2.605470E+00	3.281460E+00	2.072610E+00
3.117060E+00	1.653730E+00	2.426920E+00
3.076110E+00	1.606630E+00	2.492810E+00
3.143390E+00	1.619010E+00	2.523100E+00
2.714070E+00	3.308130E+00	2.161280E+00
2.771280E+00	3.330970E+00	2.266460E+00
2.773310E+00	3.256940E+00	2.062500E+00
3.177480E+00	1.677870E+00	2.450480E+00
3.174860E+00	1.655760E+00	2.503460E+00
2.869130E+00	3.262720E+00	2.186730E+00
2.860340E+00	3.303460E+00	2.289340E+00
3.309530E+00	1.733430E+00	2.493410E+00
3.218920E+00	1.694540E+00	2.506430E+00
2.944840E+00	3.286460E+00	2.295820E+00
3.051930E+00	3.244800E+00	2.326330E+00
3.034730E+00	3.208310E+00	2.193830E+00
3.404570E+00	1.789450E+00	2.434320E+00
3.125580E+00	3.213070E+00	2.286740E+00
3.121560E+00	3.233880E+00	2.345950E+00
3.215740E+00	3.160190E+00	2.212080E+00
3.555550E+00	1.916130E+00	2.421450E+00
3.498790E+00	1.830720E+00	2.469760E+00
3.527940E+00	1.887150E+00	2.501300E+00
3.185860E+00	3.210240E+00	2.339410E+00
3.265100E+00	3.177020E+00	2.319750E+00
3.309370E+00	3.162980E+00	2.269400E+00
3.391460E+00	3.134710E+00	2.216290E+00
3.652270E+00	2.473690E+00	2.295220E+00
3.635150E+00	2.394770E+00	2.291200E+00
3.636570E+00	2.330810E+00	2.245070E+00
3.651110E+00	2.240810E+00	2.359830E+00
3.641870E+00	2.194160E+00	2.338650E+00
3.653400E+00	2.121280E+00	2.363250E+00
3.628860E+00	1.988800E+00	2.434690E+00
3.645340E+00	2.071490E+00	2.454540E+00
3.562530E+00	1.914250E+00	2.509490E+00
3.349400E+00	3.171350E+00	2.336680E+00
3.433100E+00	3.151320E+00	2.333240E+00
3.479220E+00	3.137800E+00	2.288630E+00
3.551960E+00	3.098850E+00	2.251060E+00
3.695380E+00	2.633660E+00	2.283910E+00
3.683350E+00	2.555180E+00	2.326190E+00
3.657880E+00	2.165460E+00	2.432190E+00
3.653530E+00	2.108690E+00	2.467090E+00
3.510450E+00	3.139480E+00	2.369910E+00
3.600990E+00	3.102950E+00	2.407160E+00
3.628320E+00	3.085210E+00	2.339220E+00
3.651830E+00	3.045630E+00	2.311160E+00
3.684070E+00	2.962460E+00	2.307810E+00
3.716160E+00	2.868700E+00	2.315220E+00
3.722390E+00	2.908690E+00	2.392730E+00
3.717050E+00	2.764730E+00	2.312500E+00
3.706710E+00	2.697720E+00	2.287420E+00
3.660830E+00	3.051300E+00	2.430280E+00
3.687650E+00	2.978980E+00	2.419740E+00
3.708690E+00	2.939540E+00	2.405390E+00
1.697900E+00	2.756970E+00	2.242990E+00
1.748630E+00	2.846660E+00	2.262890E+00
1.772080E+00	2.786510E+00	2.168700E+00
1.722320E+00	2.629820E+00	2.120110E+00
1.663370E+00	2.663710E+00	2.215510E+00
1.725720E+00	2.487490E+00	2.089860E+00
1.634520E+00	2.496150E+00	2.199350E+00
1.736180E+00	2.361290E+00	2.057500E+00
1.673880E+00	2.386070E+00	2.126730E+00
1.750090E+00	2.286240E+00	2.059550E+00
1.694510E+00	2.287720E+00	2.114380E+00
1.754210E+00	2.212950E+00	2.083860E+00
2.062810E+00	1.621140E+00	2.255100E+00
2.031830E+00	1.673290E+00	2.223000E+00
2.110540E+00	1.657020E+00	2.199950E+00
2.161150E+00	1.592950E+00	2.243390E+00
2.102750E+00	1.555840E+00	2.308730E+00
2.198120E+00	1.532960E+00	2.304350E+00
1.784550E+00	2.932430E+00	2.270600E+00
1.847630E+00	3.011320E+00	2.271500E+00
1.822370E+00	2.932730E+00	2.202760E+00
1.941300E+00	2.147920E+00	1.971520E+00
1.851710E+00	2.165310E+00	2.022450E+00
1.929960E+00	2.029820E+00	2.030820E+00
2.023120E+00	1.927310E+00	2.033760E+00
1.947580E+00	1.899780E+00	2.105940E+00
2.039010E+00	1.787080E+00	2.130680E+00
2.352460E+00	1.543830E+00	2.245630E+00
2.294030E+00	1.511730E+00	2.312520E+00
2.383280E+00	1.491570E+00	2.326990E+00
1.926710E+00	3.109270E+00	2.270570E+00
2.001830E+00	3.192440E+00	2.306910E+00
1.982360E+00	3.142700E+00	2.234240E+00
1.957530E+00	3.060170E+00	2.160260E+00
2.535600E+00	1.495640E+00	2.290140E+00
2.468250E+00	1.476500E+00	2.356730E+00
2.565860E+00	1.464020E+00	2.352250E+00
2.538950E+00	1.448620E+00	2.393200E+00
2.591940E+00	1.432690E+00	2.429020E+00
2.066240E+00	3.178510E+00	2.202240E+00
2.113110E+00	3.247470E+00	2.265680E+00
2.733650E+00	1.461720E+00	2.407460E+00
2.673730E+00	1.436810E+00	2.442400E+00
2.738370E+00	1.424350E+00	2.478090E+00
2.179440E+00	3.297510E+00	2.279100E+00
2.253320E+00	3.344640E+00	2.336770E+00
2.239080E+00	3.306320E+00	2.253340E+00
2.207880E+00	3.255660E+00	2.167380E+00
2.812930E+00	1.461520E+00	2.470960E+00
2.319220E+00	3.321130E+00	2.238320E+00
2.364380E+00	3.375070E+00	2.319290E+00
2.942960E+00	1.510600E+00	2.505620E+00
2.897840E+00	1.442210E+00	2.573000E+00
2.964590E+00	1.459170E+00	2.607540E+00
2.430480E+00	3.407250E+00	2.345600E+00
2.498990E+00	3.426080E+00	2.419260E+00
2.491200E+00	3.403270E+00	2.331780E+00
2.468800E+00	3.359250E+00	2.245070E+00
3.027920E+00	1.561260E+00	2.519060E+00
3.024730E+00	1.513970E+00	2.603000E+00
2.575570E+00	3.391370E+00	2.338970E+00
2.643900E+00	3.412800E+00	2.450950E+00
3.115430E+00	1.570180E+00	2.595880E+00
2.707940E+00	3.382760E+00	2.352610E+00
2.771630E+00	3.391510E+00	2.476740E+00
3.210520E+00	1.645420E+00	2.606860E+00
2.853230E+00	3.334580E+00	2.389190E+00
2.854070E+00	3.362900E+00	2.498540E+00
3.280860E+00	1.679860E+00	2.577700E+00
3.292190E+00	1.654070E+00	2.632160E+00
2.928760E+00	3.341880E+00	2.502340E+00
3.028050E+00	3.299310E+00	2.509440E+00
2.985140E+00	3.299170E+00	2.405360E+00
3.408080E+00	1.766920E+00	2.576590E+00
3.328780E+00	1.705650E+00	2.652170E+00
3.111990E+00	3.247860E+00	2.428520E+00
3.098140E+00	3.274730E+00	2.521100E+00
3.519710E+00	1.871430E+00	2.578350E+00
3.500000E+00	1.786590E+00	2.633040E+00
3.170940E+00	3.254850E+00	2.525730E+00
3.240520E+00	3.222070E+00	2.530520E+00
3.253850E+00	3.195600E+00	2.434870E+00
3.658400E+00	2.395340E+00	2.374260E+00
3.669440E+00	2.317290E+00	2.407260E+00
3.629110E+00	2.055180E+00	2.560320E+00
3.620730E+00	1.967100E+00	2.605380E+00
3.577500E+00	1.915710E+00	2.598060E+00
3.316890E+00	3.206980E+00	2.534410E+00
3.391970E+00	3.187130E+00	2.549550E+00
3.408380E+00	3.164440E+00	2.457760E+00
3.705530E+00	2.573340E+00	2.418790E+00
3.687530E+00	2.487710E+00	2.492610E+00
3.669830E+00	2.380700E+00	2.501610E+00
3.676490E+00	2.276390E+00	2.568670E+00
3.646860E+00	2.201560E+00	2.539760E+00
3.645190E+00	2.125600E+00	2.540120E+00
3.463670E+00	3.171870E+00	2.573600E+00
3.542280E+00	3.144380E+00	2.619580E+00
3.540930E+00	3.129340E+00	2.514980E+00
3.742240E+00	2.850380E+00	2.443410E+00
3.734660E+00	2.761710E+00	2.465250E+00
3.715430E+00	2.640740E+00	2.469670E+00
3.738990E+00	2.685290E+00	2.573740E+00
3.711820E+00	2.548620E+00	2.519140E+00
3.594720E+00	3.123890E+00	2.607230E+00
3.654930E+00	3.075070E+00	2.591070E+00
3.696830E+00	2.974110E+00	2.559610E+00
3.735700E+00	2.894830E+00	2.517740E+00
3.748550E+00	2.784570E+00	2.563150E+00
3.746580E+00	2.729240E+00	2.575000E+00
1.587030E+00	2.715910E+00	2.398700E+00
1.635480E+00	2.810620E+00	2.422880E+00
1.645300E+00	2.738380E+00	2.318840E+00
1.597460E+00	2.584730E+00	2.282810E+00
1.560310E+00	2.627980E+00	2.372310E+00
1.578520E+00	2.493290E+00	2.276180E+00
1.540190E+00	2.503980E+00	2.342000E+00
1.557500E+00	2.401160E+00	2.279140E+00
1.925950E+00	1.538670E+00	2.413960E+00
1.894370E+00	1.630470E+00	2.339540E+00
2.003580E+00	1.597710E+00	2.314210E+00
2.043700E+00	1.538630E+00	2.355700E+00
2.003140E+00	1.518950E+00	2.401720E+00
2.063790E+00	1.486400E+00	2.417060E+00
1.716940E+00	2.988670E+00	2.478190E+00
1.770850E+00	3.056300E+00	2.488230E+00
1.751750E+00	2.998620E+00	2.430400E+00
1.746640E+00	2.923900E+00	2.350930E+00
1.689140E+00	2.925310E+00	2.453600E+00
1.614830E+00	2.326250E+00	2.192510E+00
1.648900E+00	2.181800E+00	2.186130E+00
1.768530E+00	2.068480E+00	2.124980E+00
1.662640E+00	2.047500E+00	2.217380E+00
1.839310E+00	1.932790E+00	2.148500E+00
1.722000E+00	1.949400E+00	2.218970E+00
1.905780E+00	1.815160E+00	2.190720E+00
1.792550E+00	1.837150E+00	2.242500E+00
1.952190E+00	1.704360E+00	2.243200E+00
1.849690E+00	1.729510E+00	2.283890E+00
2.235200E+00	1.482970E+00	2.374910E+00
2.167940E+00	1.454650E+00	2.437700E+00
2.272620E+00	1.436190E+00	2.455100E+00
1.839920E+00	3.144040E+00	2.487850E+00
1.901140E+00	3.223750E+00	2.521720E+00
1.885840E+00	3.180360E+00	2.451660E+00
1.861650E+00	3.100040E+00	2.386090E+00
2.418170E+00	1.448000E+00	2.418780E+00
2.367650E+00	1.418390E+00	2.476570E+00
2.454130E+00	1.399260E+00	2.504380E+00
1.960060E+00	3.217610E+00	2.420110E+00
2.015640E+00	3.272340E+00	2.487500E+00
2.544870E+00	1.378090E+00	2.526610E+00
2.630930E+00	1.376910E+00	2.535180E+00
2.602120E+00	1.342890E+00	2.589500E+00
2.647570E+00	1.334070E+00	2.622530E+00
2.087370E+00	3.333200E+00	2.514640E+00
2.156720E+00	3.377000E+00	2.521510E+00
2.135940E+00	3.348950E+00	2.469110E+00
2.105800E+00	3.297570E+00	2.388600E+00
2.736640E+00	1.361930E+00	2.582590E+00
2.206310E+00	3.370320E+00	2.452140E+00
2.238330E+00	3.418110E+00	2.555290E+00
2.841970E+00	1.385420E+00	2.608910E+00
2.815510E+00	1.327680E+00	2.670650E+00
2.877260E+00	1.339380E+00	2.689870E+00
2.334440E+00	3.457930E+00	2.567210E+00
2.405070E+00	3.478510E+00	2.581490E+00
2.378730E+00	3.458450E+00	2.524880E+00
2.348200E+00	3.417070E+00	2.446780E+00
2.935790E+00	1.394160E+00	2.669490E+00
2.447880E+00	3.460720E+00	2.520590E+00
2.509970E+00	3.484440E+00	2.649780E+00
3.020400E+00	1.455220E+00	2.693850E+00
2.578540E+00	3.451490E+00	2.543520E+00
2.648540E+00	3.469270E+00	2.657320E+00
3.095890E+00	1.512560E+00	2.689950E+00
2.715250E+00	3.444300E+00	2.575390E+00
2.719630E+00	3.460700E+00	2.663600E+00
3.193450E+00	1.567030E+00	2.755130E+00
2.774940E+00	3.442390E+00	2.665510E+00
2.868580E+00	3.389030E+00	2.609290E+00
3.294730E+00	1.629490E+00	2.705710E+00
2.997240E+00	3.355210E+00	2.673340E+00
2.981550E+00	3.349290E+00	2.579510E+00
3.420370E+00	1.735560E+00	2.721760E+00
3.340170E+00	1.688740E+00	2.794250E+00
3.086990E+00	3.298210E+00	2.606960E+00
3.064640E+00	3.319350E+00	2.698160E+00
3.533890E+00	1.845800E+00	2.697160E+00
3.483210E+00	1.776210E+00	2.780480E+00
3.136160E+00	3.300450E+00	2.706380E+00
3.202220E+00	3.273660E+00	2.712120E+00
3.223800E+00	3.249420E+00	2.620930E+00
3.630440E+00	1.992220E+00	2.689630E+00
3.581760E+00	1.917630E+00	2.748260E+00
3.603650E+00	1.966900E+00	2.770740E+00
3.269790E+00	3.238270E+00	2.717410E+00
3.343220E+00	3.226630E+00	2.723050E+00
3.369010E+00	3.212110E+00	2.638420E+00
3.713500E+00	2.402780E+00	2.638470E+00
3.707570E+00	2.294980E+00	2.679930E+00
3.712630E+00	2.347370E+00	2.740220E+00
3.677200E+00	2.186920E+00	2.701770E+00
3.656230E+00	2.080740E+00	2.686280E+00
3.615310E+00	2.005900E+00	2.772110E+00
3.405680E+00	3.198610E+00	2.749020E+00
3.481480E+00	3.176270E+00	2.786580E+00
3.489290E+00	3.170030E+00	2.690270E+00
3.749180E+00	2.613970E+00	2.646990E+00
3.739030E+00	2.497290E+00	2.679350E+00
3.758630E+00	2.564380E+00	2.718900E+00
3.723540E+00	2.398630E+00	2.728630E+00
3.526950E+00	3.152020E+00	2.772390E+00
3.596840E+00	3.121670E+00	2.735740E+00
3.672650E+00	3.058160E+00	2.749220E+00
3.692100E+00	3.029670E+00	2.699180E+00
3.718830E+00	2.982340E+00	2.696050E+00
3.754070E+00	2.894430E+00	2.706250E+00
3.753400E+00	2.933620E+00	2.784840E+00
3.756080E+00	2.784330E+00	2.698810E+00
3.750180E+00	2.683680E+00	2.690950E+00
3.757090E+00	2.600340E+00	2.742780E+00
3.718000E+00	3.001580E+00	2.781250E+00
3.743410E+00	2.967840E+00	2.786550E+00
1.427290E+00	2.171690E+00	2.425310E+00
1.442290E+00	2.239030E+00	2.409350E+00
1.461710E+00	2.173490E+00	2.381870E+00
1.494800E+00	2.094170E+00	2.357480E+00
1.431100E+00	2.096380E+00	2.427590E+00
1.532340E+00	2.000410E+00	2.347590E+00
1.445440E+00	1.961310E+00	2.438320E+00
1.535650E+00	1.896630E+00	2.388220E+00
1.787590E+00	1.529410E+00	2.484030E+00
1.752810E+00	1.582480E+00	2.459350E+00
1.832380E+00	1.567000E+00	2.425070E+00
1.846900E+00	1.492620E+00	2.493950E+00
1.663160E+00	3.041190E+00	2.704400E+00
1.723470E+00	3.104520E+00	2.685900E+00
1.694070E+00	3.042530E+00	2.637580E+00
1.681890E+00	2.976730E+00	2.546390E+00
1.629200E+00	2.959400E+00	2.655020E+00
1.623700E+00	2.856360E+00	2.501630E+00
1.588920E+00	2.853360E+00	2.589490E+00
1.548050E+00	2.712780E+00	2.487990E+00
1.495260E+00	2.545540E+00	2.444320E+00
1.483530E+00	2.377440E+00	2.391590E+00
1.528860E+00	2.236580E+00	2.303360E+00
1.577440E+00	2.086760E+00	2.279490E+00
1.616050E+00	1.956960E+00	2.298450E+00
1.690010E+00	1.852910E+00	2.303150E+00
1.612340E+00	1.853320E+00	2.359780E+00
1.749380E+00	1.749890E+00	2.332690E+00
1.658750E+00	1.766470E+00	2.386630E+00
1.796290E+00	1.652370E+00	2.374240E+00
1.707770E+00	1.671800E+00	2.420260E+00
1.975210E+00	1.438020E+00	2.518070E+00
2.080390E+00	1.425220E+00	2.497320E+00
2.060620E+00	1.392560E+00	2.562210E+00
2.132350E+00	1.381570E+00	2.570360E+00
1.787460E+00	3.128440E+00	2.591080E+00
1.786270E+00	3.190680E+00	2.711080E+00
2.311740E+00	1.388510E+00	2.534170E+00
2.249330E+00	1.368340E+00	2.596810E+00
2.349950E+00	1.351440E+00	2.610790E+00
1.863650E+00	3.260530E+00	2.719240E+00
1.942660E+00	3.291060E+00	2.696700E+00
1.875160E+00	3.242590E+00	2.635700E+00
2.487200E+00	1.354930E+00	2.587630E+00
2.436540E+00	1.338460E+00	2.641270E+00
2.523280E+00	1.323360E+00	2.667780E+00
2.008050E+00	3.297100E+00	2.601720E+00
2.034850E+00	3.350810E+00	2.734850E+00
2.598640E+00	1.313950E+00	2.674490E+00
2.694990E+00	1.289010E+00	2.719210E+00
2.124140E+00	3.388650E+00	2.619080E+00
2.775930E+00	1.289550E+00	2.717240E+00
2.751700E+00	1.257550E+00	2.768450E+00
2.800420E+00	1.246560E+00	2.806740E+00
2.213880E+00	3.434270E+00	2.657370E+00
2.270640E+00	3.466380E+00	2.731620E+00
2.285030E+00	3.455890E+00	2.635000E+00
2.867370E+00	1.281750E+00	2.763320E+00
2.374680E+00	3.484660E+00	2.676890E+00
2.939560E+00	1.322010E+00	2.747600E+00
2.475580E+00	3.502470E+00	2.772170E+00
2.566950E+00	3.509980E+00	2.821620E+00
2.537940E+00	3.498400E+00	2.744740E+00
3.017700E+00	1.364600E+00	2.774000E+00
2.613190E+00	3.490800E+00	2.754310E+00
2.623460E+00	3.508630E+00	2.827830E+00
3.119950E+00	1.454600E+00	2.803810E+00
2.671590E+00	3.502310E+00	2.827750E+00
2.743370E+00	3.469520E+00	2.767700E+00
3.187900E+00	1.513290E+00	2.852390E+00
3.177410E+00	1.472450E+00	2.881470E+00
3.208750E+00	1.499470E+00	2.897200E+00
2.877510E+00	3.433690E+00	2.836020E+00
2.838040E+00	3.421520E+00	2.727830E+00
3.307160E+00	1.605000E+00	2.838140E+00
3.260010E+00	1.528050E+00	2.895930E+00
2.935720E+00	3.393520E+00	2.753580E+00
2.978660E+00	3.411360E+00	2.866450E+00
3.422420E+00	1.717130E+00	2.875470E+00
3.365180E+00	1.654350E+00	2.897370E+00
3.053050E+00	3.341080E+00	2.788720E+00
3.048590E+00	3.371010E+00	2.898690E+00
3.516500E+00	1.833700E+00	2.840130E+00
3.496850E+00	1.758800E+00	2.893640E+00
3.110030E+00	3.345340E+00	2.879650E+00
3.165780E+00	3.333440E+00	2.920270E+00
3.185270E+00	3.298190E+00	2.806480E+00
3.598340E+00	1.958290E+00	2.855060E+00
3.554540E+00	1.882040E+00	2.911790E+00
3.237830E+00	3.281830E+00	2.917620E+00
3.312200E+00	3.262730E+00	2.927560E+00
3.319790E+00	3.244810E+00	2.819370E+00
3.710860E+00	2.287380E+00	2.799530E+00
3.692000E+00	2.202150E+00	2.830490E+00
3.664700E+00	2.088510E+00	2.876530E+00
3.694480E+00	2.145230E+00	2.901020E+00
3.621880E+00	2.028190E+00	2.828090E+00
3.371410E+00	3.240640E+00	2.911090E+00
3.422630E+00	3.211950E+00	2.965300E+00
3.433970E+00	3.205480E+00	2.859150E+00
3.760950E+00	2.537380E+00	2.805780E+00
3.757250E+00	2.441010E+00	2.894600E+00
3.729130E+00	2.350350E+00	2.847480E+00
3.732770E+00	2.237990E+00	2.894250E+00
3.712040E+00	2.175420E+00	2.919610E+00
3.473900E+00	3.195910E+00	2.928160E+00
3.537050E+00	3.160450E+00	2.895300E+00
3.631350E+00	3.119900E+00	2.899860E+00
3.658340E+00	3.083000E+00	2.836430E+00
3.765940E+00	2.872630E+00	2.853500E+00
3.763870E+00	2.773170E+00	2.884790E+00
3.768720E+00	2.822400E+00	2.919830E+00
3.764930E+00	2.681140E+00	2.851540E+00
3.764850E+00	2.601080E+00	2.838520E+00
3.672500E+00	3.071070E+00	2.934920E+00
3.701800E+00	3.030800E+00	2.874610E+00
3.762180E+00	2.952000E+00	2.914900E+00
3.769780E+00	2.861570E+00	2.946040E+00
1.331330E+00	2.124550E+00	2.564680E+00
1.343070E+00	2.212970E+00	2.568740E+00
1.381970E+00	2.151550E+00	2.490970E+00
1.375770E+00	2.009820E+00	2.498620E+00
1.320710E+00	2.035710E+00	2.565960E+00
1.379740E+00	1.926970E+00	2.512480E+00
1.316260E+00	1.896810E+00	2.587210E+00
1.397760E+00	1.845110E+00	2.535270E+00
1.573270E+00	2.962200E+00	2.833880E+00
1.622750E+00	3.038880E+00	2.861280E+00
1.602890E+00	2.982110E+00	2.760990E+00
1.549930E+00	2.867570E+00	2.699200E+00
1.531750E+00	2.891490E+00	2.803140E+00
1.510490E+00	2.734840E+00	2.629090E+00
1.483140E+00	2.770590E+00	2.748110E+00
1.463780E+00	2.594630E+00	2.560500E+00
1.437880E+00	2.632660E+00	2.680240E+00
1.438430E+00	2.443790E+00	2.518020E+00
1.407030E+00	2.494160E+00	2.630300E+00
1.406550E+00	2.296280E+00	2.488270E+00
1.379470E+00	2.345170E+00	2.586250E+00
1.569860E+00	1.784750E+00	2.432170E+00
1.482020E+00	1.816880E+00	2.479010E+00
1.619000E+00	1.684010E+00	2.468200E+00
1.527430E+00	1.698240E+00	2.519780E+00
1.677250E+00	1.602000E+00	2.492920E+00
1.595390E+00	1.592570E+00	2.550120E+00
1.719150E+00	1.494800E+00	2.560960E+00
1.845240E+00	1.427670E+00	2.577030E+00
1.774230E+00	1.377460E+00	2.676560E+00
1.909940E+00	1.367390E+00	2.650570E+00
1.692450E+00	3.109200E+00	2.778790E+00
2.051410E+00	1.340760E+00	2.671200E+00
2.164310E+00	1.334920E+00	2.666730E+00
2.144490E+00	1.301780E+00	2.731720E+00
2.233780E+00	1.295220E+00	2.761200E+00
1.766480E+00	3.198010E+00	2.805200E+00
1.824500E+00	3.256650E+00	2.860240E+00
1.825400E+00	3.247540E+00	2.774540E+00
2.384740E+00	1.317530E+00	2.690820E+00
2.334600E+00	1.308570E+00	2.722910E+00
2.414880E+00	1.284480E+00	2.773460E+00
1.919340E+00	3.302840E+00	2.794250E+00
2.566210E+00	1.279790E+00	2.756920E+00
2.510060E+00	1.278820E+00	2.789910E+00
2.570370E+00	1.254220E+00	2.825180E+00
2.025500E+00	3.361300E+00	2.853420E+00
2.091300E+00	3.415030E+00	2.862540E+00
2.070480E+00	3.393520E+00	2.802290E+00
2.630530E+00	1.253540E+00	2.813910E+00
2.148470E+00	3.430610E+00	2.766830E+00
2.168960E+00	3.454350E+00	2.912980E+00
2.734010E+00	1.233330E+00	2.842060E+00
2.802690E+00	1.221580E+00	2.890450E+00
2.252690E+00	3.483260E+00	2.943110E+00
2.329010E+00	3.503280E+00	2.930200E+00
2.255790E+00	3.477990E+00	2.846750E+00
2.870130E+00	1.239840E+00	2.875750E+00
2.370920E+00	3.503510E+00	2.827640E+00
2.403140E+00	3.514280E+00	2.920270E+00
2.982670E+00	1.275300E+00	2.865180E+00
2.509320E+00	3.515300E+00	2.933670E+00
3.093310E+00	1.347450E+00	2.885190E+00
3.054370E+00	1.294310E+00	2.935610E+00
3.114720E+00	1.307810E+00	2.984600E+00
2.655130E+00	3.509420E+00	2.925210E+00
3.160330E+00	1.415840E+00	2.894650E+00
3.171500E+00	1.374620E+00	2.967230E+00
2.771990E+00	3.490940E+00	2.983900E+00
2.733270E+00	3.499020E+00	2.881210E+00
3.206980E+00	1.471040E+00	2.949430E+00
2.825120E+00	3.467790E+00	2.921030E+00
2.831490E+00	3.471530E+00	3.004060E+00
3.349150E+00	1.591710E+00	2.980190E+00
3.284700E+00	1.506370E+00	3.019540E+00
2.875460E+00	3.456890E+00	3.012460E+00
2.933460E+00	3.435970E+00	2.964750E+00
3.408620E+00	1.656770E+00	2.973730E+00
3.399470E+00	1.625610E+00	3.020110E+00
3.013210E+00	3.398140E+00	2.960440E+00
3.530680E+00	1.792350E+00	2.960700E+00
3.460350E+00	1.722090E+00	3.018900E+00
3.415120E+00	1.661030E+00	3.047580E+00
3.093570E+00	3.353370E+00	2.987690E+00
3.190810E+00	3.311990E+00	3.033840E+00
3.579310E+00	1.930190E+00	3.016010E+00
3.628120E+00	1.996910E+00	2.914780E+00
3.627800E+00	2.009090E+00	2.994920E+00
3.531170E+00	1.854960E+00	3.026880E+00
3.250050E+00	3.281670E+00	3.093750E+00
3.270310E+00	3.268910E+00	3.009550E+00
3.686890E+00	2.124620E+00	2.976010E+00
3.647860E+00	2.060050E+00	3.043070E+00
3.303570E+00	3.266650E+00	3.083960E+00
3.350860E+00	3.245520E+00	3.015890E+00
3.420400E+00	3.214100E+00	3.076430E+00
3.773750E+00	2.511990E+00	2.947610E+00
3.765190E+00	2.419480E+00	3.051300E+00
3.746540E+00	2.338460E+00	3.015680E+00
3.733710E+00	2.253960E+00	2.995570E+00
3.710860E+00	2.181810E+00	2.998310E+00
3.482640E+00	3.185360E+00	3.015390E+00
3.559220E+00	3.152870E+00	3.080550E+00
3.606290E+00	3.133230E+00	2.996850E+00
3.768100E+00	2.792470E+00	3.019800E+00
3.774640E+00	2.719630E+00	3.038940E+00
3.773540E+00	2.662960E+00	3.005170E+00
3.773990E+00	2.586620E+00	2.977750E+00
3.621420E+00	3.119060E+00	3.090470E+00
3.650390E+00	3.089100E+00	3.021330E+00
3.719430E+00	3.028020E+00	3.037600E+00
3.763930E+00	2.965020E+00	3.061110E+00
3.771560E+00	2.923870E+00	3.038320E+00
3.768520E+00	2.872910E+00	3.048500E+00
3.773060E+00	2.904570E+00	3.083290E+00
3.771460E+00	2.928260E+00	3.097370E+00
1.233620E+00	2.075890E+00	2.720980E+00
1.256750E+00	2.164710E+00	2.727640E+00
1.283060E+00	2.097830E+00	2.642770E+00
1.259540E+00	1.956700E+00	2.643680E+00
1.217830E+00	1.990690E+00	2.717220E+00
1.259810E+00	1.876080E+00	2.655800E+00
1.220720E+00	1.874910E+00	2.713920E+00
1.262210E+00	1.799350E+00	2.685600E+00
1.517470E+00	2.934750E+00	3.008640E+00
1.561450E+00	2.996320E+00	3.004120E+00
1.545860E+00	2.940700E+00	2.912660E+00
1.476390E+00	2.813450E+00	2.862710E+00
1.473710E+00	2.855610E+00	2.972360E+00
1.426950E+00	2.674200E+00	2.799540E+00
1.431060E+00	2.723820E+00	2.925080E+00
1.381910E+00	2.538770E+00	2.741500E+00
1.371920E+00	2.581950E+00	2.858610E+00
1.358230E+00	2.388350E+00	2.690930E+00
1.345520E+00	2.430680E+00	2.799170E+00
1.310850E+00	2.250020E+00	2.656880E+00
1.295210E+00	2.291460E+00	2.746990E+00
1.434460E+00	1.724320E+00	2.575930E+00
1.342250E+00	1.757680E+00	2.632910E+00
1.485950E+00	1.606240E+00	2.611890E+00
1.383940E+00	1.636110E+00	2.675500E+00
1.565330E+00	1.497820E+00	2.647660E+00
1.447730E+00	1.518840E+00	2.710700E+00
1.654980E+00	1.412910E+00	2.693790E+00
1.525860E+00	1.399180E+00	2.776650E+00
1.703530E+00	1.358750E+00	2.732460E+00
1.645840E+00	1.350940E+00	2.775150E+00
1.746150E+00	1.305260E+00	2.800200E+00
1.603320E+00	3.064810E+00	3.050260E+00
1.662650E+00	3.131640E+00	3.017470E+00
1.616360E+00	3.057880E+00	2.960710E+00
1.951510E+00	1.322010E+00	2.715580E+00
1.870010E+00	1.307970E+00	2.751360E+00
1.984230E+00	1.282690E+00	2.793940E+00
1.719610E+00	3.162570E+00	2.913660E+00
1.743430E+00	3.211530E+00	3.052400E+00
2.126830E+00	1.262230E+00	2.833010E+00
2.246180E+00	1.259250E+00	2.881780E+00
1.823360E+00	3.279540E+00	3.070060E+00
1.897610E+00	3.321120E+00	3.040330E+00
1.817260E+00	3.263700E+00	2.972880E+00
2.353190E+00	1.255740E+00	2.890530E+00
2.466950E+00	1.254160E+00	2.898590E+00
2.435830E+00	1.236020E+00	2.964800E+00
2.501100E+00	1.222150E+00	3.010820E+00
1.936810E+00	3.321430E+00	2.931300E+00
1.970820E+00	3.350790E+00	3.013170E+00
2.581400E+00	1.230740E+00	2.937060E+00
2.054290E+00	3.401560E+00	2.992250E+00
2.678730E+00	1.215440E+00	2.933500E+00
2.653040E+00	1.201310E+00	2.992030E+00
2.707480E+00	1.181920E+00	3.029180E+00
2.158210E+00	3.462740E+00	3.030380E+00
2.215560E+00	3.484640E+00	3.055610E+00
2.216170E+00	3.477830E+00	2.994170E+00
2.773270E+00	1.195860E+00	2.974240E+00
2.296470E+00	3.506920E+00	3.060040E+00
2.847730E+00	1.207150E+00	2.958570E+00
2.407900E+00	3.518360E+00	3.006170E+00
2.933110E+00	1.219360E+00	2.977240E+00
2.506380E+00	3.529910E+00	3.071700E+00
2.587740E+00	3.538310E+00	3.116410E+00
2.550760E+00	3.528160E+00	3.038960E+00
3.039760E+00	1.254560E+00	3.009070E+00
3.131240E+00	1.282510E+00	3.069010E+00
2.618260E+00	3.525540E+00	3.048940E+00
2.634810E+00	3.540800E+00	3.126180E+00
3.191090E+00	1.338530E+00	3.059090E+00
2.677600E+00	3.538750E+00	3.132850E+00
2.736120E+00	3.517760E+00	3.086650E+00
3.229470E+00	1.432740E+00	3.049980E+00
2.861860E+00	3.476190E+00	3.101220E+00
3.354340E+00	1.552870E+00	3.106830E+00
3.300160E+00	1.473900E+00	3.130380E+00
2.968890E+00	3.463450E+00	3.159480E+00
2.931800E+00	3.451230E+00	3.064120E+00
3.409280E+00	1.604720E+00	3.073650E+00
3.018980E+00	3.405430E+00	3.080280E+00
3.031010E+00	3.429490E+00	3.191440E+00
3.525750E+00	1.777000E+00	3.096750E+00
3.488450E+00	1.712520E+00	3.135120E+00
3.440060E+00	1.664090E+00	3.119630E+00
3.075670E+00	3.398450E+00	3.178870E+00
3.125530E+00	3.383230E+00	3.231100E+00
3.127510E+00	3.366410E+00	3.126540E+00
3.606360E+00	1.988420E+00	3.108490E+00
3.580330E+00	1.909130E+00	3.163750E+00
3.537260E+00	1.863560E+00	3.113530E+00
3.163110E+00	3.362870E+00	3.203890E+00
3.214740E+00	3.309210E+00	3.190880E+00
3.673010E+00	2.125350E+00	3.105760E+00
3.654900E+00	2.040000E+00	3.168170E+00
3.288500E+00	3.277740E+00	3.160540E+00
3.366090E+00	3.247200E+00	3.159300E+00
3.427910E+00	3.222630E+00	3.151680E+00
3.782270E+00	2.493470E+00	3.106760E+00
3.781000E+00	2.406790E+00	3.167090E+00
3.764150E+00	2.335390E+00	3.151700E+00
3.741540E+00	2.245710E+00	3.128440E+00
3.712220E+00	2.193870E+00	3.082470E+00
3.485840E+00	3.196920E+00	3.147310E+00
3.554770E+00	3.170910E+00	3.208320E+00
3.776240E+00	2.734930E+00	3.129180E+00
3.777040E+00	2.649850E+00	3.169670E+00
3.776910E+00	2.711550E+00	3.200730E+00
3.776250E+00	2.580470E+00	3.104320E+00
3.612560E+00	3.127860E+00	3.196600E+00
3.663170E+00	3.072120E+00	3.147650E+00
3.728170E+00	3.037800E+00	3.198670E+00
3.753920E+00	2.999050E+00	3.134250E+00
3.764040E+00	2.895230E+00	3.160630E+00
3.762610E+00	2.798960E+00	3.188620E+00
3.773650E+00	2.746110E+00	3.182790E+00
3.753240E+00	2.991420E+00	3.216360E+00
3.764740E+00	2.953810E+00	3.151470E+00
1.315040E+00	2.439040E+00	2.976140E+00
1.329570E+00	2.516440E+00	3.006250E+00
1.335420E+00	2.469170E+00	2.917610E+00
1.292540E+00	2.323680E+00	2.843090E+00
1.285010E+00	2.349420E+00	2.938740E+00
1.248730E+00	2.212490E+00	2.799240E+00
1.229700E+00	2.217820E+00	2.882570E+00
1.204960E+00	2.071820E+00	2.806020E+00
1.178700E+00	1.903630E+00	2.801290E+00
1.195700E+00	1.758930E+00	2.798550E+00
1.276860E+00	1.664060E+00	2.749020E+00
1.203390E+00	1.612700E+00	2.871160E+00
1.350800E+00	1.550300E+00	2.769610E+00
1.274880E+00	1.559480E+00	2.828970E+00
1.413690E+00	1.454680E+00	2.805740E+00
1.324230E+00	1.478520E+00	2.858430E+00
1.450720E+00	1.396060E+00	2.839120E+00
1.389100E+00	1.400960E+00	2.894180E+00
1.471400E+00	1.342510E+00	2.895240E+00
1.556050E+00	2.986750E+00	3.090710E+00
1.492790E+00	2.898830E+00	3.065110E+00
1.443270E+00	2.801550E+00	3.052110E+00
1.374350E+00	2.634640E+00	2.997100E+00
1.610110E+00	1.295970E+00	2.894710E+00
1.746240E+00	1.255340E+00	2.909360E+00
1.662260E+00	3.134210E+00	3.118400E+00
1.601610E+00	3.062020E+00	3.112680E+00
1.886600E+00	1.247390E+00	2.905920E+00
2.020940E+00	1.248370E+00	2.897740E+00
1.999140E+00	1.229670E+00	2.958780E+00
2.099870E+00	1.218190E+00	2.989500E+00
1.747690E+00	3.216890E+00	3.167140E+00
1.800490E+00	3.266320E+00	3.185810E+00
1.797980E+00	3.261550E+00	3.127170E+00
2.284980E+00	1.243580E+00	2.943240E+00
2.221080E+00	1.234610E+00	2.969530E+00
2.316930E+00	1.220040E+00	3.021550E+00
1.879090E+00	3.317630E+00	3.175780E+00
2.424460E+00	1.213180E+00	3.049860E+00
2.510230E+00	1.193340E+00	3.109220E+00
1.984020E+00	3.364340E+00	3.098180E+00
2.575380E+00	1.186990E+00	3.079860E+00
2.064620E+00	3.420070E+00	3.144390E+00
2.121910E+00	3.454280E+00	3.169710E+00
2.116720E+00	3.451050E+00	3.095930E+00
2.644880E+00	1.182920E+00	3.057680E+00
2.711510E+00	1.150690E+00	3.126400E+00
2.206330E+00	3.482200E+00	3.162340E+00
2.772130E+00	1.156840E+00	3.080970E+00
2.313480E+00	3.517590E+00	3.198010E+00
2.401220E+00	3.533790E+00	3.234420E+00
2.354680E+00	3.527500E+00	3.153420E+00
2.869730E+00	1.166680E+00	3.076460E+00
2.430780E+00	3.532170E+00	3.139450E+00
2.489150E+00	3.537710E+00	3.255920E+00
2.987370E+00	1.192700E+00	3.086900E+00
2.954750E+00	1.145740E+00	3.148770E+00
3.023150E+00	1.165110E+00	3.174970E+00
2.562720E+00	3.537130E+00	3.213700E+00
3.089340E+00	1.243080E+00	3.150750E+00
2.671420E+00	3.542150E+00	3.217400E+00
3.197370E+00	1.313230E+00	3.159760E+00
2.739680E+00	3.541130E+00	3.257990E+00
2.740160E+00	3.537280E+00	3.197800E+00
3.263850E+00	1.385810E+00	3.144520E+00
2.783190E+00	3.530520E+00	3.274960E+00
2.832650E+00	3.505720E+00	3.235230E+00
3.371780E+00	1.515280E+00	3.228580E+00
3.315430E+00	1.438130E+00	3.212470E+00
2.935910E+00	3.478540E+00	3.257500E+00
3.457790E+00	1.566020E+00	3.169480E+00
3.013080E+00	3.442880E+00	3.273780E+00
3.541890E+00	1.723740E+00	3.197300E+00
3.484410E+00	1.660800E+00	3.226610E+00
3.541120E+00	1.697060E+00	3.268480E+00
3.072970E+00	3.403820E+00	3.266370E+00
3.127890E+00	3.377610E+00	3.339740E+00
3.619960E+00	1.968110E+00	3.224000E+00
3.590940E+00	1.896630E+00	3.280810E+00
3.556170E+00	1.807510E+00	3.227490E+00
3.563300E+00	1.732660E+00	3.255460E+00
3.174680E+00	3.342250E+00	3.286480E+00
3.229420E+00	3.289890E+00	3.333630E+00
3.672050E+00	2.105570E+00	3.259340E+00
3.709440E+00	2.169230E+00	3.164200E+00
3.719930E+00	2.188040E+00	3.232550E+00
3.644130E+00	2.023050E+00	3.271560E+00
3.306380E+00	3.264310E+00	3.292070E+00
3.387540E+00	3.232270E+00	3.277620E+00
3.438690E+00	3.221330E+00	3.222780E+00
3.783940E+00	2.434230E+00	3.238870E+00
3.770420E+00	2.350060E+00	3.288010E+00
3.785830E+00	2.404090E+00	3.300410E+00
3.742450E+00	2.255750E+00	3.256180E+00
3.455760E+00	3.211210E+00	3.325750E+00
3.501490E+00	3.199170E+00	3.323980E+00
3.507400E+00	3.194340E+00	3.272120E+00
3.773030E+00	2.684610E+00	3.310490E+00
3.771490E+00	2.739640E+00	3.230370E+00
3.764450E+00	2.754030E+00	3.286490E+00
3.774360E+00	2.594420E+00	3.315190E+00
3.788040E+00	2.520670E+00	3.254630E+00
3.789520E+00	2.440600E+00	3.309360E+00
3.527320E+00	3.187300E+00	3.327130E+00
3.577480E+00	3.147940E+00	3.343290E+00
3.677010E+00	3.061100E+00	3.296900E+00
3.724240E+00	3.040980E+00	3.273260E+00
3.740660E+00	2.878260E+00	3.316940E+00
3.754960E+00	2.938670E+00	3.232110E+00
3.740960E+00	2.970370E+00	3.297480E+00
3.753900E+00	2.798770E+00	3.322000E+00
3.739770E+00	3.017640E+00	3.264860E+00
1.316900E+00	2.534740E+00	3.200830E+00
1.343870E+00	2.596100E+00	3.185080E+00
1.320210E+00	2.520530E+00	3.139010E+00
1.299220E+00	2.422360E+00	3.049400E+00
1.292460E+00	2.426430E+00	3.162170E+00
1.213560E+00	2.252770E+00	2.985460E+00
1.216260E+00	2.288830E+00	3.098750E+00
1.178610E+00	2.097480E+00	2.933140E+00
1.165130E+00	2.135480E+00	3.042430E+00
1.147640E+00	1.948090E+00	2.900270E+00
1.123590E+00	1.985390E+00	3.001460E+00
1.141720E+00	1.807030E+00	2.893000E+00
1.102500E+00	1.845900E+00	2.982100E+00
1.147260E+00	1.681860E+00	2.916070E+00
1.097210E+00	1.717770E+00	2.986220E+00
1.154850E+00	1.605040E+00	2.942650E+00
1.105550E+00	1.589280E+00	3.021740E+00
1.167500E+00	1.529800E+00	2.973410E+00
1.392790E+00	2.688490E+00	3.213210E+00
1.441860E+00	2.803280E+00	3.241020E+00
1.424700E+00	2.741380E+00	3.137980E+00
1.348240E+00	2.594610E+00	3.101860E+00
1.240780E+00	1.502380E+00	2.913030E+00
1.296750E+00	1.415160E+00	2.956430E+00
1.380060E+00	1.314020E+00	3.020990E+00
1.491930E+00	1.277470E+00	2.974650E+00
1.469660E+00	1.249680E+00	3.044810E+00
1.573410E+00	1.226410E+00	3.052670E+00
1.573770E+00	3.013020E+00	3.260940E+00
1.616440E+00	3.091080E+00	3.289630E+00
1.601830E+00	3.052310E+00	3.189660E+00
1.509640E+00	2.907530E+00	3.194640E+00
1.794220E+00	1.225380E+00	2.965500E+00
1.711800E+00	1.226160E+00	3.001390E+00
1.850970E+00	1.192630E+00	3.057980E+00
1.669450E+00	3.161180E+00	3.314350E+00
1.710800E+00	3.200450E+00	3.301960E+00
1.684060E+00	3.162390E+00	3.238530E+00
1.988540E+00	1.203880E+00	3.032330E+00
2.095660E+00	1.184950E+00	3.104570E+00
1.780730E+00	3.260150E+00	3.281530E+00
2.242650E+00	1.192040E+00	3.133290E+00
2.367060E+00	1.186840E+00	3.138080E+00
2.336720E+00	1.171710E+00	3.193810E+00
2.399010E+00	1.158690E+00	3.238060E+00
1.885850E+00	3.338080E+00	3.300140E+00
1.967600E+00	3.380660E+00	3.319030E+00
1.935620E+00	3.354320E+00	3.255300E+00
2.475270E+00	1.176320E+00	3.200150E+00
2.001030E+00	3.381560E+00	3.227970E+00
2.024730E+00	3.410970E+00	3.312170E+00
2.568980E+00	1.160940E+00	3.190920E+00
2.104120E+00	3.454150E+00	3.285110E+00
2.640070E+00	1.155310E+00	3.161380E+00
2.706760E+00	1.122500E+00	3.219000E+00
2.220230E+00	3.500840E+00	3.315130E+00
2.294430E+00	3.530210E+00	3.355470E+00
2.275840E+00	3.512680E+00	3.268690E+00
2.798320E+00	1.109360E+00	3.195270E+00
2.366810E+00	3.540320E+00	3.325530E+00
2.901820E+00	1.110880E+00	3.187520E+00
2.877670E+00	1.074440E+00	3.245990E+00
2.926790E+00	1.079290E+00	3.242440E+00
2.482160E+00	3.547670E+00	3.346690E+00
2.988070E+00	1.103350E+00	3.232410E+00
2.572800E+00	3.551050E+00	3.350390E+00
3.099340E+00	1.172350E+00	3.271080E+00
2.666050E+00	3.553580E+00	3.348030E+00
3.193000E+00	1.273860E+00	3.266840E+00
2.770830E+00	3.543900E+00	3.350420E+00
3.307660E+00	1.361790E+00	3.268360E+00
2.838510E+00	3.537010E+00	3.398890E+00
2.837500E+00	3.520780E+00	3.342450E+00
3.340510E+00	1.456310E+00	3.278850E+00
3.354740E+00	1.438460E+00	3.325570E+00
2.878160E+00	3.530520E+00	3.417910E+00
2.918020E+00	3.506520E+00	3.378610E+00
3.503360E+00	1.542230E+00	3.321320E+00
3.401250E+00	1.484350E+00	3.329400E+00
3.001200E+00	3.465190E+00	3.384980E+00
3.523950E+00	1.651420E+00	3.325210E+00
3.549410E+00	1.596610E+00	3.372130E+00
3.068680E+00	3.410000E+00	3.373100E+00
3.129390E+00	3.392720E+00	3.456660E+00
3.621900E+00	1.969650E+00	3.342290E+00
3.615150E+00	1.895970E+00	3.363020E+00
3.582270E+00	1.830710E+00	3.351560E+00
3.586680E+00	1.718400E+00	3.337050E+00
3.569750E+00	1.643210E+00	3.390840E+00
3.192740E+00	3.324370E+00	3.422540E+00
3.236780E+00	3.288890E+00	3.403560E+00
3.710570E+00	2.180970E+00	3.337690E+00
3.680530E+00	2.102020E+00	3.396780E+00
3.655100E+00	2.041560E+00	3.348420E+00
3.269960E+00	3.274640E+00	3.388590E+00
3.321760E+00	3.256330E+00	3.447600E+00
3.386730E+00	3.227580E+00	3.379130E+00
3.400410E+00	3.226630E+00	3.488740E+00
3.789570E+00	2.395570E+00	3.363120E+00
3.771410E+00	2.328080E+00	3.424140E+00
3.751210E+00	2.257450E+00	3.378200E+00
3.464990E+00	3.209480E+00	3.427180E+00
3.513810E+00	3.190640E+00	3.369550E+00
3.545260E+00	3.184650E+00	3.468720E+00
3.761350E+00	2.746830E+00	3.387550E+00
3.763680E+00	2.679580E+00	3.466990E+00
3.774500E+00	2.603720E+00	3.430190E+00
3.795130E+00	2.530240E+00	3.399950E+00
3.799720E+00	2.457350E+00	3.382640E+00
3.603500E+00	3.128640E+00	3.482490E+00
3.662820E+00	3.070560E+00	3.447890E+00
3.718380E+00	2.971530E+00	3.409080E+00
3.726630E+00	3.018390E+00	3.312860E+00
3.726670E+00	2.874590E+00	3.454090E+00
3.743500E+00	2.813010E+00	3.424880E+00
1.163130E+00	2.296700E+00	3.312230E+00
1.201810E+00	2.346380E+00	3.312130E+00
1.171410E+00	2.302790E+00	3.281660E+00
1.149330E+00	2.252380E+00	3.285460E+00
1.259230E+00	2.428390E+00	3.301190E+00
1.299710E+00	2.549860E+00	3.336200E+00
1.290890E+00	2.482150E+00	3.249880E+00
1.206110E+00	2.318010E+00	3.227220E+00
1.162480E+00	2.169270E+00	3.150260E+00
1.145270E+00	2.184510E+00	3.230730E+00
1.117630E+00	2.023020E+00	3.103390E+00
1.114400E+00	2.059870E+00	3.200910E+00
1.081590E+00	1.882530E+00	3.076400E+00
1.070760E+00	1.918050E+00	3.171610E+00
1.063690E+00	1.750500E+00	3.069360E+00
1.045010E+00	1.784060E+00	3.160050E+00
1.063910E+00	1.642200E+00	3.075950E+00
1.022100E+00	1.642320E+00	3.181100E+00
1.071780E+00	1.582850E+00	3.087930E+00
1.050280E+00	1.577650E+00	3.142280E+00
1.076060E+00	1.525900E+00	3.132840E+00
1.343200E+00	2.621240E+00	3.271360E+00
1.210410E+00	1.436220E+00	3.014950E+00
1.134360E+00	1.454300E+00	3.109630E+00
1.269850E+00	1.361030E+00	3.054790E+00
1.204350E+00	1.380670E+00	3.105690E+00
1.307380E+00	1.316040E+00	3.094440E+00
1.255490E+00	1.322450E+00	3.150480E+00
1.333080E+00	1.276210E+00	3.158420E+00
1.464970E+00	2.848410E+00	3.366860E+00
1.505390E+00	2.899200E+00	3.388890E+00
1.480720E+00	2.876210E+00	3.315860E+00
1.423040E+00	2.772250E+00	3.322240E+00
1.456910E+00	1.219590E+00	3.157990E+00
1.600850E+00	1.192050E+00	3.182230E+00
1.614770E+00	3.091410E+00	3.417130E+00
1.665210E+00	3.151950E+00	3.447130E+00
1.637510E+00	3.123740E+00	3.367590E+00
1.569630E+00	3.001980E+00	3.357800E+00
1.724280E+00	1.183640E+00	3.149290E+00
1.873740E+00	1.160800E+00	3.203950E+00
1.716010E+00	3.204890E+00	3.375170E+00
2.006980E+00	1.169400E+00	3.173520E+00
2.135650E+00	1.165430E+00	3.196900E+00
2.102510E+00	1.138460E+00	3.271790E+00
2.228500E+00	1.143370E+00	3.296560E+00
1.793590E+00	3.283890E+00	3.415490E+00
1.864140E+00	3.339510E+00	3.449390E+00
1.846930E+00	3.323230E+00	3.369650E+00
2.339330E+00	1.149960E+00	3.269560E+00
2.403260E+00	1.139520E+00	3.294160E+00
1.924080E+00	3.368260E+00	3.400670E+00
2.472870E+00	1.134450E+00	3.338140E+00
2.029630E+00	3.424890E+00	3.420450E+00
2.565350E+00	1.124430E+00	3.304880E+00
2.128080E+00	3.477990E+00	3.434200E+00
2.200750E+00	3.507870E+00	3.474670E+00
2.185290E+00	3.495230E+00	3.388670E+00
2.643560E+00	1.120360E+00	3.269100E+00
2.741810E+00	1.066290E+00	3.322730E+00
2.267830E+00	3.529110E+00	3.441830E+00
2.829670E+00	1.054100E+00	3.298320E+00
2.798150E+00	1.038100E+00	3.348270E+00
2.841010E+00	1.027440E+00	3.364320E+00
2.369310E+00	3.554810E+00	3.444480E+00
2.933440E+00	1.043690E+00	3.322830E+00
2.481440E+00	3.558640E+00	3.453960E+00
3.052750E+00	1.086960E+00	3.321490E+00
3.017960E+00	1.047000E+00	3.380880E+00
3.079330E+00	1.081630E+00	3.393830E+00
2.576770E+00	3.568410E+00	3.467370E+00
3.107690E+00	1.131460E+00	3.327810E+00
3.111810E+00	1.116880E+00	3.368770E+00
2.668460E+00	3.574240E+00	3.475660E+00
3.189200E+00	1.236050E+00	3.348000E+00
3.151720E+00	1.166380E+00	3.364250E+00
2.765900E+00	3.569890E+00	3.480680E+00
3.288260E+00	1.308900E+00	3.398960E+00
2.861380E+00	3.545430E+00	3.490420E+00
3.394840E+00	1.427860E+00	3.406210E+00
2.927070E+00	3.548800E+00	3.546170E+00
2.925620E+00	3.535500E+00	3.482300E+00
3.472800E+00	1.475870E+00	3.385880E+00
3.483400E+00	1.458650E+00	3.438080E+00
2.955640E+00	3.540220E+00	3.538290E+00
2.994160E+00	3.501910E+00	3.525090E+00
3.605430E+00	1.553110E+00	3.444580E+00
3.528990E+00	1.495950E+00	3.438450E+00
3.067890E+00	3.428490E+00	3.495840E+00
3.124350E+00	3.397100E+00	3.567220E+00
3.647260E+00	1.925700E+00	3.415240E+00
3.644340E+00	1.851650E+00	3.425230E+00
3.647100E+00	1.756760E+00	3.436330E+00
3.636050E+00	1.663700E+00	3.453990E+00
3.685550E+00	1.702160E+00	3.494000E+00
3.171130E+00	3.350710E+00	3.543940E+00
3.218750E+00	3.300780E+00	3.533900E+00
3.254170E+00	3.283900E+00	3.462420E+00
3.279490E+00	3.271210E+00	3.569650E+00
3.721410E+00	2.176540E+00	3.466830E+00
3.691470E+00	2.094830E+00	3.487840E+00
3.675630E+00	2.005850E+00	3.452250E+00
3.676470E+00	1.898110E+00	3.494910E+00
3.673890E+00	1.803910E+00	3.504500E+00
3.682070E+00	1.743690E+00	3.499370E+00
3.347480E+00	3.238940E+00	3.550500E+00
3.406550E+00	3.225500E+00	3.591890E+00
3.788400E+00	2.394280E+00	3.470490E+00
3.766040E+00	2.318430E+00	3.546310E+00
3.752690E+00	2.257410E+00	3.486010E+00
3.475340E+00	3.212260E+00	3.532500E+00
3.541250E+00	3.193920E+00	3.588720E+00
3.750750E+00	2.755000E+00	3.510560E+00
3.758350E+00	2.686090E+00	3.596320E+00
3.769140E+00	2.608930E+00	3.556390E+00
3.788950E+00	2.537820E+00	3.519440E+00
3.795540E+00	2.466820E+00	3.495280E+00
3.588770E+00	3.153540E+00	3.557440E+00
3.662030E+00	3.098010E+00	3.587610E+00
3.701810E+00	3.001160E+00	3.558100E+00
3.713860E+00	2.902380E+00	3.551490E+00
3.732310E+00	2.828520E+00	3.537650E+00
1.260690E+00	2.527700E+00	3.497570E+00
1.303740E+00	2.611750E+00	3.510550E+00
1.272270E+00	2.526850E+00	3.455780E+00
1.262260E+00	2.451600E+00	3.383020E+00
1.244730E+00	2.441100E+00	3.466830E+00
1.163680E+00	2.286980E+00	3.379520E+00
1.114080E+00	2.120540E+00	3.297800E+00
1.108690E+00	2.122190E+00	3.387850E+00
1.060870E+00	1.957490E+00	3.263800E+00
1.062440E+00	1.993620E+00	3.355050E+00
1.024040E+00	1.818070E+00	3.248700E+00
1.013970E+00	1.854590E+00	3.335940E+00
1.000410E+00	1.700700E+00	3.243850E+00
9.808630E-01	1.709550E+00	3.347920E+00
9.929020E-01	1.636160E+00	3.251060E+00
9.783950E-01	1.633640E+00	3.305560E+00
9.869470E-01	1.577540E+00	3.289530E+00
1.310110E+00	2.589070E+00	3.425500E+00
1.362100E+00	2.687320E+00	3.475660E+00
1.024990E+00	1.502720E+00	3.252170E+00
1.076300E+00	1.460740E+00	3.200400E+00
1.059810E+00	1.435200E+00	3.260980E+00
1.103000E+00	1.398900E+00	3.244100E+00
1.410080E+00	2.774520E+00	3.476860E+00
1.462780E+00	2.870190E+00	3.515210E+00
1.452720E+00	2.833600E+00	3.422050E+00
1.378970E+00	2.691560E+00	3.393390E+00
1.179170E+00	1.352660E+00	3.205950E+00
1.256640E+00	1.260260E+00	3.284510E+00
1.356900E+00	1.228180E+00	3.240730E+00
1.346090E+00	1.211270E+00	3.303510E+00
1.427430E+00	1.181240E+00	3.295800E+00
1.586100E+00	3.063730E+00	3.580600E+00
1.625410E+00	3.124970E+00	3.571730E+00
1.599850E+00	3.069050E+00	3.490940E+00
1.533170E+00	2.939230E+00	3.458760E+00
1.546470E+00	2.974500E+00	3.551500E+00
1.678940E+00	1.163340E+00	3.250020E+00
1.579780E+00	1.158940E+00	3.290000E+00
1.695790E+00	1.137730E+00	3.315980E+00
1.676220E+00	3.179630E+00	3.620370E+00
1.730630E+00	3.237070E+00	3.592640E+00
1.671620E+00	3.170510E+00	3.534180E+00
1.793370E+00	1.130160E+00	3.293960E+00
1.740670E+00	3.238030E+00	3.494350E+00
1.782160E+00	3.290800E+00	3.576750E+00
1.993710E+00	1.117540E+00	3.328420E+00
2.146460E+00	1.112080E+00	3.360780E+00
2.252270E+00	1.103460E+00	3.433590E+00
1.823770E+00	3.318450E+00	3.516940E+00
2.352890E+00	1.112940E+00	3.393840E+00
2.401400E+00	1.126950E+00	3.338720E+00
1.935180E+00	3.389790E+00	3.538070E+00
2.435530E+00	1.114490E+00	3.407880E+00
2.506850E+00	1.098360E+00	3.469650E+00
2.039510E+00	3.450130E+00	3.556100E+00
2.105620E+00	3.487910E+00	3.578030E+00
2.090670E+00	3.469230E+00	3.504960E+00
2.571950E+00	1.089340E+00	3.427830E+00
2.158880E+00	3.501660E+00	3.534170E+00
2.646510E+00	1.083180E+00	3.385670E+00
2.720950E+00	1.035760E+00	3.454190E+00
2.253370E+00	3.547300E+00	3.577010E+00
2.790630E+00	1.022720E+00	3.409820E+00
2.874490E+00	1.000340E+00	3.451690E+00
2.356680E+00	3.569490E+00	3.548070E+00
2.965120E+00	1.018160E+00	3.430440E+00
2.934430E+00	9.954510E-01	3.478380E+00
2.987480E+00	1.004410E+00	3.511710E+00
2.475090E+00	3.574770E+00	3.560390E+00
3.057690E+00	1.047990E+00	3.466540E+00
2.574630E+00	3.584970E+00	3.578830E+00
3.155880E+00	1.131050E+00	3.452440E+00
2.669460E+00	3.592130E+00	3.593870E+00
3.216580E+00	1.239600E+00	3.434540E+00
3.234770E+00	1.225120E+00	3.517800E+00
2.761820E+00	3.588260E+00	3.603210E+00
3.266550E+00	1.284040E+00	3.454130E+00
3.263520E+00	1.270640E+00	3.489440E+00
2.844840E+00	3.567740E+00	3.609840E+00
3.399990E+00	1.352650E+00	3.533940E+00
3.308080E+00	1.294940E+00	3.484020E+00
2.914480E+00	3.560050E+00	3.614240E+00
3.509650E+00	1.450990E+00	3.518900E+00
2.964560E+00	3.542760E+00	3.600810E+00
3.016360E+00	3.505330E+00	3.670360E+00
3.584830E+00	1.493130E+00	3.505850E+00
3.589530E+00	1.478970E+00	3.554050E+00
3.084000E+00	3.430240E+00	3.640130E+00
3.129340E+00	3.397350E+00	3.628950E+00
3.686420E+00	1.660670E+00	3.528050E+00
3.652100E+00	1.604050E+00	3.540280E+00
3.665320E+00	1.499420E+00	3.559440E+00
3.155710E+00	3.367820E+00	3.616990E+00
3.204150E+00	3.313370E+00	3.646620E+00
3.277630E+00	3.282140E+00	3.686810E+00
3.706150E+00	2.131040E+00	3.554070E+00
3.696000E+00	2.054050E+00	3.558150E+00
3.691630E+00	1.962860E+00	3.575740E+00
3.713210E+00	1.844640E+00	3.603080E+00
3.711290E+00	1.920990E+00	3.626600E+00
3.712550E+00	1.716120E+00	3.567780E+00
3.700320E+00	1.638620E+00	3.587130E+00
3.339530E+00	3.244400E+00	3.642740E+00
3.408300E+00	3.240910E+00	3.687720E+00
3.790540E+00	2.407690E+00	3.600610E+00
3.774620E+00	2.316030E+00	3.673030E+00
3.750600E+00	2.211150E+00	3.605430E+00
3.719930E+00	2.102400E+00	3.634490E+00
3.720290E+00	2.018480E+00	3.635490E+00
3.715050E+00	1.960760E+00	3.643400E+00
3.478220E+00	3.218250E+00	3.638900E+00
3.542220E+00	3.208070E+00	3.682360E+00
3.742470E+00	2.771200E+00	3.644230E+00
3.754560E+00	2.689520E+00	3.718860E+00
3.774450E+00	2.618260E+00	3.672850E+00
3.795290E+00	2.539530E+00	3.639970E+00
3.796320E+00	2.482880E+00	3.586190E+00
3.603680E+00	3.159840E+00	3.664610E+00
3.677680E+00	3.124430E+00	3.692460E+00
3.693600E+00	3.081150E+00	3.660570E+00
3.703330E+00	3.021050E+00	3.663800E+00
3.716770E+00	2.920770E+00	3.692640E+00
3.716550E+00	2.982220E+00	3.713870E+00
3.726340E+00	2.849600E+00	3.628230E+00
3.701210E+00	3.068920E+00	3.716270E+00
3.712370E+00	3.017560E+00	3.726670E+00
1.267710E+00	2.608690E+00	3.687710E+00
1.306050E+00	2.664980E+00	3.668120E+00
1.268030E+00	2.600480E+00	3.633700E+00
1.244470E+00	2.518940E+00	3.561800E+00
1.230850E+00	2.525020E+00	3.657830E+00
1.182930E+00	2.345430E+00	3.512870E+00
1.196800E+00	2.392950E+00	3.615620E+00
1.119210E+00	2.186620E+00	3.472820E+00
1.119340E+00	2.243760E+00	3.572700E+00
1.073190E+00	2.033630E+00	3.447520E+00
1.078550E+00	2.085910E+00	3.540730E+00
1.023620E+00	1.895460E+00	3.426980E+00
1.025880E+00	1.939680E+00	3.518460E+00
9.903160E-01	1.777670E+00	3.412940E+00
9.831720E-01	1.796270E+00	3.519190E+00
9.760840E-01	1.713300E+00	3.416670E+00
9.718520E-01	1.718960E+00	3.468380E+00
9.649950E-01	1.656480E+00	3.454060E+00
1.312820E+00	2.657640E+00	3.601020E+00
1.361040E+00	2.770590E+00	3.677820E+00
9.725820E-01	1.565400E+00	3.417510E+00
9.899670E-01	1.514690E+00	3.352090E+00
9.916170E-01	1.496260E+00	3.418990E+00
1.013310E+00	1.454640E+00	3.395200E+00
1.384200E+00	2.770640E+00	3.562840E+00
1.417540E+00	2.849360E+00	3.639860E+00
1.062580E+00	1.395480E+00	3.347650E+00
1.146950E+00	1.316150E+00	3.332320E+00
1.113540E+00	1.315520E+00	3.462990E+00
1.203130E+00	1.265650E+00	3.365210E+00
1.178750E+00	1.270680E+00	3.422630E+00
1.248380E+00	1.231170E+00	3.421350E+00
1.461580E+00	2.892340E+00	3.654550E+00
1.503340E+00	2.933420E+00	3.672200E+00
1.478520E+00	2.901470E+00	3.606070E+00
1.362920E+00	1.184530E+00	3.392470E+00
1.518200E+00	1.133160E+00	3.400310E+00
1.455100E+00	1.115110E+00	3.514840E+00
1.594510E+00	1.093690E+00	3.495960E+00
1.618170E+00	3.115370E+00	3.648730E+00
1.559930E+00	3.012380E+00	3.652710E+00
1.725090E+00	1.100640E+00	3.417810E+00
1.728390E+00	3.237120E+00	3.682970E+00
1.675950E+00	3.177600E+00	3.713190E+00
1.880510E+00	1.095030E+00	3.391490E+00
1.894700E+00	1.067150E+00	3.471100E+00
1.987350E+00	1.078460E+00	3.443920E+00
1.783180E+00	3.296280E+00	3.663140E+00
2.132340E+00	1.073850E+00	3.473140E+00
2.269180E+00	1.066230E+00	3.543650E+00
1.850600E+00	3.350010E+00	3.624340E+00
2.354920E+00	1.075730E+00	3.519310E+00
1.941160E+00	3.414370E+00	3.689250E+00
2.013110E+00	3.459790E+00	3.700450E+00
2.000760E+00	3.441430E+00	3.629330E+00
2.438100E+00	1.090620E+00	3.498300E+00
2.520600E+00	1.064250E+00	3.581500E+00
2.077680E+00	3.485920E+00	3.659990E+00
2.583500E+00	1.052750E+00	3.545110E+00
2.172590E+00	3.520290E+00	3.637560E+00
2.648060E+00	1.046970E+00	3.504000E+00
2.721210E+00	1.004130E+00	3.568520E+00
2.248700E+00	3.571230E+00	3.705490E+00
2.332670E+00	3.604230E+00	3.713490E+00
2.289580E+00	3.582990E+00	3.652900E+00
2.788840E+00	9.941740E-01	3.514630E+00
2.855200E+00	9.724940E-01	3.574920E+00
2.347110E+00	3.592110E+00	3.637010E+00
2.425020E+00	3.612480E+00	3.714940E+00
2.924820E+00	9.824850E-01	3.539960E+00
2.991570E+00	9.922670E-01	3.607140E+00
2.458430E+00	3.599010E+00	3.651940E+00
2.478290E+00	3.619860E+00	3.715740E+00
3.063220E+00	1.035530E+00	3.577360E+00
2.517010E+00	3.626340E+00	3.721100E+00
2.563710E+00	3.615840E+00	3.686850E+00
3.145460E+00	1.092610E+00	3.554880E+00
2.669130E+00	3.615730E+00	3.706690E+00
3.210710E+00	1.159380E+00	3.554990E+00
2.763280E+00	3.615200E+00	3.716750E+00
3.269110E+00	1.255720E+00	3.627400E+00
3.308840E+00	1.283340E+00	3.547110E+00
3.371890E+00	1.319880E+00	3.638130E+00
2.840020E+00	3.594840E+00	3.719150E+00
3.469030E+00	1.356800E+00	3.650630E+00
2.906310E+00	3.582150E+00	3.715770E+00
3.515420E+00	1.417020E+00	3.629440E+00
2.965710E+00	3.564370E+00	3.701930E+00
3.017530E+00	3.531560E+00	3.781620E+00
3.591480E+00	1.472290E+00	3.612950E+00
3.063630E+00	3.472500E+00	3.744440E+00
3.126090E+00	3.431780E+00	3.760810E+00
3.147260E+00	3.386390E+00	3.674810E+00
3.177750E+00	3.361630E+00	3.733090E+00
3.689920E+00	1.576440E+00	3.629640E+00
3.696610E+00	1.488870E+00	3.664360E+00
3.229960E+00	3.317500E+00	3.747420E+00
3.277920E+00	3.300060E+00	3.751900E+00
3.727370E+00	1.904890E+00	3.688640E+00
3.738070E+00	1.821460E+00	3.701900E+00
3.738470E+00	1.739590E+00	3.679200E+00
3.732560E+00	1.644940E+00	3.659650E+00
3.335440E+00	3.272250E+00	3.742490E+00
3.405060E+00	3.262460E+00	3.751980E+00
3.786420E+00	2.407440E+00	3.757400E+00
3.800210E+00	2.466730E+00	3.664100E+00
3.796650E+00	2.496200E+00	3.729570E+00
3.774020E+00	2.308780E+00	3.778510E+00
3.764160E+00	2.231350E+00	3.745560E+00
3.742450E+00	2.136030E+00	3.727300E+00
3.734750E+00	2.040660E+00	3.716380E+00
3.728580E+00	1.977180E+00	3.694160E+00
3.482360E+00	3.246340E+00	3.745740E+00
3.590490E+00	3.204500E+00	3.776480E+00
3.735900E+00	2.771550E+00	3.798480E+00
3.729530E+00	2.831960E+00	3.708740E+00
3.723550E+00	2.857520E+00	3.779730E+00
3.749150E+00	2.684290E+00	3.813800E+00
3.764100E+00	2.626270E+00	3.776110E+00
3.784960E+00	2.560370E+00	3.747130E+00
3.647010E+00	3.192480E+00	3.782400E+00
3.653680E+00	3.172080E+00	3.748770E+00
3.715270E+00	2.988190E+00	3.780800E+00
3.716970E+00	2.919750E+00	3.826930E+00
3.668260E+00	3.178270E+00	3.785870E+00
3.687670E+00	3.126860E+00	3.796110E+00
3.706040E+00	3.046880E+00	3.769570E+00
1.185630E+00	2.416090E+00	3.772710E+00
1.205080E+00	2.482230E+00	3.779780E+00
1.203990E+00	2.429780E+00	3.714320E+00
1.138640E+00	2.292960E+00	3.670410E+00
1.151600E+00	2.336100E+00	3.758060E+00
1.093280E+00	2.142230E+00	3.636350E+00
1.104800E+00	2.198930E+00	3.729950E+00
1.039400E+00	1.990450E+00	3.612020E+00
1.066640E+00	2.049490E+00	3.708270E+00
9.954240E-01	1.867620E+00	3.594310E+00
1.015840E+00	1.894420E+00	3.711100E+00
9.744210E-01	1.799390E+00	3.591180E+00
9.864440E-01	1.806420E+00	3.652470E+00
9.684910E-01	1.739560E+00	3.625810E+00
1.303690E+00	2.673220E+00	3.748490E+00
1.235420E+00	2.555900E+00	3.737350E+00
9.517060E-01	1.667260E+00	3.559120E+00
9.516000E-01	1.588650E+00	3.530420E+00
9.574040E-01	1.571280E+00	3.653240E+00
9.608210E-01	1.510790E+00	3.580100E+00
1.355730E+00	2.792470E+00	3.773920E+00
1.403800E+00	2.862580E+00	3.775930E+00
1.383670E+00	2.832090E+00	3.731300E+00
9.904020E-01	1.457620E+00	3.509780E+00
1.043130E+00	1.380090E+00	3.494160E+00
1.030540E+00	1.386200E+00	3.620860E+00
1.080650E+00	1.331070E+00	3.531680E+00
1.067810E+00	1.337930E+00	3.586660E+00
1.112320E+00	1.289710E+00	3.578370E+00
1.440910E+00	2.884060E+00	3.711830E+00
1.483960E+00	2.927550E+00	3.812540E+00
1.189320E+00	1.235010E+00	3.530200E+00
1.316800E+00	1.169080E+00	3.527430E+00
1.277840E+00	1.174460E+00	3.646530E+00
1.398180E+00	1.121540E+00	3.568310E+00
1.372430E+00	1.127370E+00	3.619330E+00
1.458360E+00	1.085440E+00	3.622550E+00
1.542180E+00	2.997210E+00	3.814930E+00
1.564800E+00	3.036430E+00	3.797300E+00
1.536890E+00	2.984390E+00	3.746330E+00
1.704900E+00	1.057590E+00	3.539270E+00
1.597570E+00	1.057010E+00	3.605550E+00
1.777310E+00	1.015500E+00	3.631680E+00
1.608340E+00	3.102630E+00	3.773580E+00
1.854860E+00	1.032700E+00	3.549950E+00
1.979330E+00	1.007760E+00	3.613400E+00
1.904220E+00	9.984730E-01	3.641490E+00
2.018670E+00	9.864640E-01	3.690550E+00
1.728070E+00	3.237760E+00	3.775150E+00
1.680890E+00	3.185690E+00	3.791190E+00
2.026530E+00	1.036240E+00	3.548740E+00
2.090230E+00	1.001850E+00	3.645500E+00
1.772850E+00	3.289110E+00	3.749210E+00
2.224340E+00	1.025390E+00	3.644860E+00
1.855220E+00	3.361730E+00	3.764870E+00
2.356020E+00	1.038260E+00	3.634710E+00
1.997540E+00	3.461810E+00	3.771940E+00
1.936190E+00	3.425880E+00	3.787910E+00
2.447050E+00	1.058410E+00	3.611040E+00
2.532970E+00	1.035740E+00	3.696190E+00
2.061870E+00	3.490280E+00	3.748150E+00
2.596190E+00	1.025620E+00	3.659550E+00
2.161650E+00	3.533680E+00	3.771820E+00
2.657180E+00	1.019060E+00	3.618510E+00
2.730340E+00	9.783740E-01	3.683800E+00
2.311060E+00	3.612590E+00	3.799880E+00
2.239110E+00	3.586120E+00	3.804920E+00
2.789580E+00	9.699380E-01	3.628770E+00
2.858080E+00	9.473890E-01	3.685690E+00
2.410130E+00	3.625670E+00	3.800830E+00
2.923470E+00	9.645640E-01	3.641200E+00
3.000190E+00	9.690290E-01	3.710480E+00
2.503510E+00	3.638520E+00	3.792820E+00
3.069060E+00	1.018400E+00	3.682980E+00
2.574240E+00	3.653680E+00	3.835530E+00
2.572500E+00	3.640950E+00	3.779500E+00
3.145070E+00	1.081820E+00	3.660210E+00
2.610180E+00	3.649890E+00	3.831030E+00
2.661410E+00	3.638180E+00	3.827870E+00
3.216040E+00	1.151220E+00	3.643450E+00
2.760460E+00	3.631820E+00	3.827400E+00
3.354180E+00	1.296390E+00	3.730830E+00
3.274870E+00	1.229980E+00	3.736190E+00
2.846800E+00	3.611750E+00	3.834410E+00
3.453940E+00	1.350340E+00	3.734110E+00
2.896570E+00	3.598470E+00	3.799000E+00
3.522640E+00	1.412790E+00	3.730290E+00
2.958240E+00	3.585730E+00	3.820660E+00
3.022530E+00	3.545890E+00	3.890960E+00
3.600100E+00	1.463630E+00	3.707420E+00
3.075480E+00	3.488580E+00	3.838380E+00
3.143250E+00	3.456700E+00	3.868760E+00
3.188510E+00	3.376630E+00	3.808110E+00
3.704170E+00	1.577950E+00	3.731560E+00
3.700310E+00	1.488370E+00	3.763570E+00
3.210600E+00	3.398320E+00	3.885320E+00
3.257850E+00	3.375670E+00	3.884940E+00
3.271600E+00	3.334560E+00	3.819370E+00
3.745030E+00	1.853720E+00	3.765370E+00
3.745790E+00	1.766740E+00	3.778780E+00
3.754400E+00	1.823020E+00	3.821520E+00
3.758120E+00	1.655160E+00	3.759180E+00
3.311690E+00	3.357760E+00	3.890600E+00
3.382840E+00	3.337420E+00	3.910570E+00
3.391850E+00	3.294320E+00	3.829110E+00
3.787930E+00	2.507460E+00	3.835260E+00
3.790990E+00	2.423240E+00	3.902060E+00
3.782640E+00	2.334860E+00	3.867880E+00
3.775530E+00	2.246820E+00	3.851960E+00
3.757810E+00	2.156420E+00	3.834340E+00
3.746550E+00	2.056660E+00	3.817550E+00
3.736250E+00	1.945540E+00	3.790150E+00
3.752160E+00	1.868100E+00	3.817070E+00
3.451740E+00	3.310580E+00	3.901810E+00
3.513500E+00	3.293560E+00	3.954760E+00
3.520140E+00	3.259270E+00	3.863330E+00
3.720450E+00	2.852040E+00	3.878360E+00
3.727440E+00	2.783870E+00	3.947870E+00
3.745840E+00	2.709010E+00	3.900800E+00
3.760800E+00	2.634120E+00	3.876930E+00
3.774940E+00	2.578750E+00	3.826140E+00
3.572270E+00	3.240200E+00	3.950120E+00
3.630830E+00	3.192400E+00	3.896590E+00
3.656690E+00	3.184750E+00	3.815500E+00
3.674300E+00	3.162160E+00	3.855760E+00
3.704700E+00	2.995070E+00	3.915100E+00
3.700800E+00	3.046920E+00	3.830840E+00
3.688680E+00	3.089250E+00	3.887850E+00
3.715820E+00	2.913410E+00	3.922920E+00
3.686130E+00	3.132950E+00	3.863030E+00
1.182630E+00	2.420720E+00	3.919670E+00
1.202250E+00	2.498080E+00	3.900730E+00
1.181770E+00	2.412920E+00	3.837020E+00
1.111700E+00	2.261870E+00	3.818670E+00
1.141220E+00	2.323720E+00	3.905100E+00
1.079580E+00	2.117470E+00	3.798350E+00
1.099090E+00	2.193860E+00	3.892180E+00
1.036800E+00	1.985690E+00	3.784870E+00
1.062050E+00	2.056800E+00	3.876630E+00
1.010840E+00	1.908970E+00	3.786970E+00
1.022470E+00	1.937390E+00	3.861600E+00
9.978530E-01	1.850090E+00	3.824330E+00
1.234800E+00	2.576230E+00	3.933500E+00
1.284190E+00	2.652350E+00	3.911870E+00
1.239420E+00	2.576550E+00	3.837770E+00
9.847740E-01	1.745260E+00	3.773710E+00
9.664260E-01	1.649700E+00	3.697630E+00
9.676970E-01	1.654870E+00	3.785070E+00
9.650590E-01	1.590540E+00	3.723470E+00
9.652630E-01	1.603150E+00	3.787970E+00
9.705960E-01	1.548590E+00	3.768150E+00
1.321730E+00	2.728990E+00	3.947400E+00
1.355350E+00	2.802080E+00	3.929350E+00
1.325390E+00	2.727990E+00	3.857900E+00
9.988360E-01	1.443900E+00	3.642670E+00
9.915250E-01	1.481090E+00	3.743830E+00
1.023970E+00	1.409880E+00	3.680350E+00
1.018780E+00	1.424180E+00	3.726340E+00
1.045790E+00	1.380720E+00	3.729530E+00
1.394640E+00	2.853750E+00	3.864600E+00
1.101350E+00	1.307400E+00	3.706660E+00
1.175560E+00	1.233240E+00	3.659220E+00
1.156710E+00	1.246900E+00	3.728080E+00
1.233090E+00	1.194030E+00	3.699990E+00
1.201780E+00	1.208010E+00	3.748780E+00
1.275660E+00	1.161250E+00	3.753240E+00
1.495090E+00	2.939320E+00	3.919800E+00
1.543750E+00	3.009350E+00	3.922730E+00
1.532390E+00	2.984490E+00	3.865000E+00
1.410290E+00	1.092590E+00	3.744360E+00
1.537750E+00	1.043210E+00	3.708520E+00
1.509700E+00	1.036760E+00	3.775750E+00
1.586320E+00	1.015770E+00	3.791720E+00
1.571320E+00	3.051610E+00	3.866110E+00
1.701430E+00	1.008040E+00	3.739860E+00
1.635150E+00	3.137780E+00	3.910540E+00
1.692700E+00	3.197220E+00	3.908330E+00
1.668450E+00	3.172500E+00	3.846840E+00
1.899310E+00	9.780530E-01	3.739590E+00
2.057920E+00	9.664560E-01	3.776840E+00
1.719070E+00	3.225380E+00	3.855170E+00
2.175620E+00	9.855040E-01	3.739120E+00
1.787910E+00	3.306930E+00	3.867920E+00
2.243640E+00	1.003160E+00	3.716680E+00
2.271870E+00	9.956200E-01	3.754310E+00
1.873700E+00	3.387790E+00	3.888820E+00
1.928690E+00	3.437250E+00	3.911470E+00
1.914170E+00	3.417890E+00	3.843790E+00
2.346210E+00	1.000170E+00	3.758190E+00
2.278240E+00	1.007090E+00	3.720850E+00
1.980410E+00	3.466380E+00	3.865950E+00
2.454840E+00	1.024820E+00	3.730260E+00
2.546300E+00	1.005350E+00	3.811890E+00
2.069450E+00	3.506300E+00	3.835200E+00
2.608280E+00	9.940600E-01	3.775320E+00
2.162990E+00	3.556010E+00	3.913150E+00
2.226600E+00	3.604020E+00	3.936280E+00
2.212990E+00	3.581480E+00	3.862670E+00
2.669680E+00	9.874040E-01	3.733770E+00
2.746440E+00	9.520490E-01	3.801940E+00
2.285180E+00	3.622390E+00	3.898520E+00
2.802040E+00	9.418020E-01	3.747000E+00
2.870430E+00	9.250830E-01	3.784920E+00
2.389340E+00	3.641830E+00	3.898210E+00
2.932650E+00	9.366160E-01	3.745780E+00
3.011510E+00	9.469550E-01	3.814510E+00
2.478720E+00	3.655920E+00	3.895690E+00
3.080840E+00	9.979950E-01	3.787300E+00
2.557560E+00	3.663530E+00	3.897290E+00
3.155660E+00	1.063430E+00	3.765140E+00
2.622530E+00	3.656630E+00	3.889100E+00
2.690190E+00	3.653600E+00	3.959280E+00
3.225140E+00	1.132950E+00	3.745240E+00
2.757930E+00	3.648140E+00	3.932800E+00
3.350420E+00	1.284010E+00	3.828720E+00
3.286380E+00	1.211320E+00	3.833790E+00
2.830690E+00	3.627550E+00	3.930280E+00
3.438890E+00	1.343070E+00	3.825320E+00
2.892920E+00	3.615030E+00	3.929660E+00
2.915730E+00	3.606600E+00	3.873710E+00
2.967460E+00	3.606910E+00	3.957490E+00
3.522390E+00	1.420410E+00	3.837340E+00
3.031520E+00	3.561870E+00	3.966810E+00
3.607410E+00	1.464690E+00	3.796940E+00
3.089850E+00	3.521100E+00	3.948750E+00
3.180860E+00	3.479310E+00	3.963100E+00
3.713190E+00	1.584820E+00	3.864470E+00
3.695550E+00	1.485470E+00	3.825170E+00
3.231500E+00	3.467700E+00	3.994020E+00
3.255390E+00	3.417690E+00	3.940660E+00
3.757230E+00	1.776430E+00	3.854350E+00
3.777190E+00	1.683670E+00	3.851960E+00
3.769880E+00	1.642540E+00	3.892230E+00
3.283930E+00	3.461750E+00	4.005140E+00
3.342220E+00	3.437480E+00	4.024890E+00
3.338870E+00	3.391790E+00	3.964430E+00
3.788350E+00	2.513320E+00	3.988100E+00
3.779780E+00	2.568670E+00	3.898510E+00
3.767720E+00	2.607230E+00	3.973320E+00
3.789340E+00	2.419850E+00	4.002770E+00
3.792190E+00	2.348570E+00	3.973010E+00
3.792580E+00	2.263750E+00	3.952540E+00
3.780350E+00	2.173210E+00	3.936350E+00
3.767940E+00	2.079760E+00	3.919410E+00
3.764800E+00	1.980020E+00	3.908820E+00
3.764970E+00	1.853500E+00	3.892360E+00
3.769930E+00	1.747010E+00	3.914260E+00
3.786000E+00	1.677280E+00	3.910210E+00
3.392970E+00	3.402980E+00	4.017040E+00
3.438880E+00	3.354950E+00	3.971510E+00
3.511980E+00	3.325780E+00	4.033460E+00
3.711990E+00	2.869420E+00	4.007290E+00
3.716750E+00	2.798090E+00	4.087680E+00
3.735410E+00	2.719450E+00	4.016990E+00
3.752040E+00	2.665290E+00	3.959440E+00
3.573510E+00	3.266080E+00	4.026390E+00
3.635400E+00	3.208040E+00	4.009240E+00
3.672800E+00	3.103230E+00	4.002630E+00
3.677120E+00	3.140390E+00	3.902620E+00
3.702770E+00	2.998940E+00	4.060300E+00
3.712930E+00	2.940250E+00	3.994280E+00
1.204280E+00	2.493840E+00	3.980040E+00
1.176240E+00	2.384470E+00	3.977280E+00
1.135750E+00	2.283510E+00	3.990160E+00
1.103030E+00	2.145370E+00	3.981210E+00
1.065150E+00	2.009770E+00	3.969440E+00
1.031050E+00	1.874440E+00	3.972200E+00
9.940870E-01	1.792700E+00	3.883660E+00
1.012970E+00	1.789920E+00	3.955470E+00
1.000080E+00	1.735900E+00	3.923910E+00
1.279690E+00	2.648100E+00	3.989830E+00
1.232040E+00	2.575170E+00	3.988410E+00
9.855830E-01	1.645770E+00	3.897560E+00
9.778050E-01	1.560570E+00	3.872700E+00
9.820110E-01	1.509740E+00	3.844010E+00
1.008260E+00	1.520440E+00	3.930510E+00
1.025270E+00	1.468100E+00	3.914370E+00
1.349080E+00	2.794270E+00	3.991100E+00
1.323830E+00	2.734940E+00	4.015660E+00
1.035190E+00	1.405320E+00	3.832750E+00
1.070310E+00	1.349360E+00	3.805910E+00
1.085130E+00	1.358010E+00	3.898350E+00
1.111760E+00	1.302260E+00	3.856600E+00
1.418080E+00	2.875340E+00	3.996660E+00
1.153540E+00	1.243310E+00	3.804360E+00
1.234250E+00	1.180650E+00	3.854790E+00
1.327880E+00	1.124750E+00	3.832680E+00
1.340380E+00	1.130650E+00	3.940900E+00
1.420900E+00	1.077200E+00	3.884360E+00
1.533080E+00	2.994840E+00	3.979820E+00
1.500280E+00	2.948040E+00	4.004570E+00
1.534860E+00	1.027820E+00	3.875520E+00
1.705700E+00	9.927980E-01	3.874580E+00
1.580000E+00	3.074000E+00	3.991760E+00
1.844070E+00	9.662530E-01	3.843340E+00
1.839830E+00	9.671460E-01	3.926210E+00
1.942180E+00	9.591030E-01	3.931540E+00
1.689790E+00	3.198080E+00	3.984410E+00
1.640420E+00	3.149450E+00	4.006860E+00
2.027040E+00	9.588690E-01	3.869760E+00
1.736820E+00	3.252000E+00	3.946030E+00
2.180290E+00	9.641600E-01	3.855240E+00
1.797950E+00	3.326190E+00	4.011960E+00
1.861530E+00	3.389010E+00	4.031520E+00
1.844050E+00	3.366930E+00	3.957460E+00
2.286380E+00	9.820370E-01	3.828400E+00
1.906630E+00	3.427820E+00	3.988990E+00
2.385160E+00	9.800680E-01	3.881370E+00
1.977300E+00	3.479820E+00	3.970830E+00
2.478450E+00	9.990520E-01	3.864810E+00
2.568720E+00	9.894030E-01	3.913050E+00
2.063190E+00	3.517210E+00	3.943000E+00
2.622830E+00	9.780500E-01	3.894590E+00
2.210940E+00	3.607680E+00	4.014720E+00
2.142760E+00	3.563890E+00	4.027460E+00
2.689850E+00	9.663760E-01	3.859090E+00
2.759280E+00	9.400940E-01	3.892060E+00
2.285950E+00	3.636310E+00	4.008950E+00
2.835340E+00	9.175850E-01	3.901610E+00
2.377150E+00	3.652040E+00	4.003410E+00
2.939100E+00	9.182250E-01	3.856850E+00
2.461000E+00	3.668810E+00	3.995660E+00
2.540590E+00	3.674000E+00	3.991880E+00
3.168890E+00	1.050350E+00	3.873670E+00
3.090520E+00	9.747800E-01	3.888010E+00
2.620840E+00	3.662090E+00	3.986420E+00
2.687330E+00	3.656940E+00	4.066580E+00
3.240550E+00	1.122710E+00	3.848500E+00
2.761950E+00	3.650210E+00	4.044020E+00
3.351730E+00	1.260500E+00	3.930650E+00
3.295120E+00	1.189640E+00	3.911450E+00
2.816380E+00	3.637300E+00	4.004790E+00
3.429840E+00	1.335310E+00	3.919880E+00
2.885960E+00	3.620740E+00	4.026850E+00
2.965110E+00	3.621460E+00	4.095950E+00
3.503870E+00	1.378920E+00	3.905970E+00
3.055820E+00	3.576500E+00	4.057300E+00
3.559270E+00	1.470670E+00	3.964300E+00
[truncated: 10,719 more rows]
