# Supplementary material for: A New MRI-Based Model of Heart Function with Coupled Hemodynamics and Application to Normal and Diseased Canine Left Ventricles
Source: Front Bioeng Biotechnol. 2015 Sep 23;3:140. doi: 10.3389/fbioe.2015.00140 (PMC4585083; doi:10.3389/fbioe.2015.00140)
Supplement: Supplementary file 5 [file Data_Sheet_5.ZIP › Case2_Normal_LBBB_Systole/nodes/case2_systole_time_0.4900.csv]

3.212000E+00	2.088370E+00	1.235170E+00
3.235650E+00	2.134210E+00	1.224790E+00
3.250410E+00	2.095960E+00	1.229800E+00
3.248450E+00	2.053040E+00	1.248580E+00
3.285800E+00	2.183190E+00	1.201690E+00
3.315720E+00	2.231200E+00	1.189540E+00
3.331140E+00	2.198340E+00	1.216840E+00
3.323340E+00	2.132320E+00	1.260890E+00
3.403930E+00	2.084730E+00	1.323050E+00
3.332820E+00	2.045080E+00	1.335180E+00
3.436540E+00	2.056200E+00	1.401700E+00
3.393510E+00	2.230890E+00	1.240610E+00
3.436340E+00	2.166210E+00	1.331270E+00
3.470310E+00	2.111300E+00	1.379050E+00
2.919480E+00	2.272230E+00	1.244320E+00
2.946740E+00	2.353720E+00	1.240820E+00
2.983260E+00	2.314430E+00	1.235220E+00
2.993770E+00	2.263910E+00	1.236310E+00
3.006150E+00	2.428070E+00	1.234370E+00
3.031760E+00	2.493610E+00	1.248510E+00
3.067990E+00	2.454700E+00	1.226600E+00
3.111600E+00	2.361300E+00	1.209440E+00
3.218070E+00	2.216430E+00	1.184240E+00
3.072600E+00	2.216990E+00	1.227290E+00
3.137910E+00	2.082850E+00	1.265010E+00
3.244240E+00	1.983900E+00	1.343560E+00
3.119760E+00	1.985140E+00	1.383730E+00
3.287360E+00	1.965490E+00	1.504800E+00
3.195390E+00	1.932900E+00	1.504550E+00
3.271050E+00	1.950520E+00	1.584160E+00
3.146920E+00	2.509780E+00	1.234470E+00
3.318770E+00	2.486910E+00	1.241300E+00
3.330940E+00	2.330970E+00	1.205280E+00
3.360040E+00	2.007280E+00	1.457400E+00
3.372750E+00	1.978210E+00	1.618700E+00
3.411270E+00	2.435410E+00	1.283680E+00
3.420730E+00	2.505320E+00	1.313200E+00
3.455180E+00	2.347240E+00	1.297490E+00
3.487590E+00	2.251460E+00	1.352560E+00
3.504570E+00	2.178090E+00	1.418910E+00
3.499290E+00	2.121570E+00	1.493040E+00
3.442160E+00	2.054740E+00	1.553090E+00
3.493740E+00	2.471790E+00	1.363620E+00
3.528290E+00	2.348650E+00	1.408700E+00
3.536200E+00	2.245450E+00	1.475650E+00
3.527010E+00	2.183460E+00	1.507450E+00
2.607820E+00	2.596400E+00	1.381770E+00
2.638320E+00	2.648670E+00	1.386840E+00
2.657000E+00	2.604510E+00	1.365280E+00
2.730850E+00	2.560360E+00	1.349790E+00
2.609580E+00	2.536400E+00	1.383740E+00
2.752920E+00	2.427750E+00	1.316360E+00
2.624220E+00	2.427610E+00	1.374950E+00
2.805850E+00	2.273040E+00	1.274950E+00
2.655640E+00	2.296270E+00	1.382000E+00
2.796330E+00	2.143980E+00	1.368330E+00
2.697910E+00	2.175500E+00	1.433500E+00
2.847690E+00	2.058000E+00	1.370560E+00
2.755250E+00	2.038580E+00	1.467320E+00
2.858620E+00	1.997930E+00	1.460890E+00
2.736730E+00	2.672100E+00	1.375790E+00
2.899870E+00	2.680480E+00	1.319200E+00
2.858180E+00	2.544820E+00	1.294380E+00
2.910220E+00	2.450610E+00	1.256900E+00
2.931500E+00	2.162760E+00	1.289660E+00
2.975450E+00	2.013610E+00	1.383200E+00
3.049610E+00	1.935910E+00	1.503890E+00
2.931660E+00	1.951910E+00	1.517490E+00
3.102660E+00	1.910510E+00	1.642160E+00
2.974440E+00	1.903540E+00	1.633700E+00
3.140280E+00	1.854990E+00	1.724920E+00
3.023570E+00	1.824070E+00	1.754190E+00
3.114890E+00	1.822400E+00	1.820780E+00
3.050880E+00	2.592410E+00	1.282410E+00
3.108480E+00	2.735500E+00	1.328550E+00
3.243040E+00	1.939600E+00	1.699280E+00
3.208150E+00	1.869950E+00	1.823950E+00
3.217450E+00	2.690670E+00	1.306680E+00
3.274300E+00	2.771660E+00	1.347050E+00
3.266740E+00	2.604390E+00	1.266410E+00
3.346360E+00	1.957410E+00	1.741470E+00
3.326710E+00	1.946870E+00	1.871070E+00
3.350290E+00	2.704800E+00	1.335510E+00
3.401410E+00	2.784090E+00	1.410410E+00
3.440460E+00	2.597820E+00	1.337710E+00
3.518070E+00	2.102020E+00	1.607000E+00
3.489290E+00	2.045040E+00	1.701720E+00
3.425450E+00	1.983910E+00	1.781800E+00
3.472440E+00	2.720690E+00	1.401260E+00
3.496170E+00	2.781230E+00	1.467410E+00
3.526170E+00	2.662320E+00	1.440010E+00
3.534700E+00	2.563440E+00	1.461140E+00
3.559420E+00	2.445540E+00	1.491720E+00
3.581330E+00	2.323970E+00	1.545570E+00
3.563610E+00	2.197130E+00	1.632360E+00
3.589090E+00	2.288220E+00	1.652940E+00
3.542870E+00	2.107150E+00	1.688940E+00
3.529590E+00	2.727500E+00	1.490550E+00
3.575970E+00	2.659540E+00	1.573090E+00
3.580060E+00	2.530600E+00	1.598390E+00
3.589400E+00	2.423590E+00	1.625420E+00
3.600910E+00	2.342960E+00	1.659270E+00
2.326430E+00	2.633780E+00	1.558470E+00
2.357130E+00	2.701590E+00	1.551040E+00
2.377520E+00	2.639170E+00	1.525220E+00
2.419020E+00	2.567710E+00	1.507270E+00
2.331260E+00	2.564330E+00	1.563770E+00
2.444410E+00	2.443340E+00	1.499230E+00
2.355000E+00	2.446770E+00	1.563870E+00
2.463490E+00	2.312480E+00	1.507650E+00
2.379220E+00	2.322680E+00	1.563940E+00
2.499100E+00	2.191240E+00	1.550970E+00
2.419920E+00	2.203170E+00	1.609420E+00
2.537330E+00	2.071140E+00	1.577220E+00
2.457060E+00	2.082660E+00	1.641370E+00
2.591520E+00	1.995410E+00	1.625580E+00
2.515820E+00	1.964350E+00	1.715120E+00
2.616740E+00	1.915700E+00	1.721330E+00
2.419450E+00	2.779080E+00	1.542220E+00
2.468560E+00	2.862270E+00	1.547950E+00
2.480540E+00	2.797960E+00	1.519760E+00
2.476100E+00	2.709280E+00	1.495780E+00
2.547720E+00	2.590230E+00	1.431660E+00
2.532650E+00	2.433560E+00	1.434230E+00
2.544870E+00	2.300250E+00	1.436350E+00
2.582780E+00	2.180820E+00	1.485220E+00
2.629130E+00	2.060580E+00	1.520690E+00
2.694480E+00	1.970920E+00	1.624670E+00
2.750900E+00	1.922280E+00	1.671540E+00
2.708020E+00	1.890590E+00	1.734810E+00
2.772580E+00	1.876810E+00	1.714600E+00
2.552890E+00	2.819460E+00	1.501770E+00
2.565290E+00	2.887010E+00	1.529320E+00
2.667420E+00	2.756500E+00	1.435100E+00
2.827720E+00	1.930890E+00	1.614900E+00
2.909670E+00	1.847870E+00	1.722860E+00
2.825860E+00	1.841200E+00	1.731910E+00
2.945290E+00	1.802160E+00	1.782120E+00
2.880760E+00	1.788610E+00	1.822920E+00
2.965620E+00	1.783570E+00	1.846650E+00
2.655000E+00	2.882090E+00	1.502830E+00
2.812340E+00	2.872790E+00	1.485250E+00
2.804400E+00	2.811430E+00	1.435820E+00
2.834840E+00	2.765540E+00	1.390190E+00
3.159340E+00	1.824160E+00	1.925350E+00
3.038800E+00	1.787420E+00	1.942650E+00
3.120900E+00	1.791920E+00	2.028840E+00
2.902510E+00	2.845310E+00	1.429550E+00
2.924040E+00	2.895800E+00	1.477300E+00
3.018410E+00	2.806450E+00	1.389330E+00
3.272440E+00	1.849250E+00	1.936250E+00
3.216790E+00	1.811350E+00	2.033540E+00
3.022560E+00	2.893120E+00	1.473550E+00
3.201340E+00	2.885950E+00	1.468510E+00
3.190500E+00	2.813550E+00	1.389280E+00
3.329860E+00	1.894880E+00	1.969180E+00
3.320840E+00	1.856790E+00	2.072060E+00
3.327130E+00	2.849540E+00	1.432390E+00
3.318200E+00	2.900320E+00	1.496950E+00
3.503530E+00	2.013960E+00	1.834180E+00
3.469980E+00	1.970530E+00	1.926820E+00
3.399890E+00	1.914640E+00	1.998750E+00
3.389580E+00	2.891910E+00	1.534290E+00
3.453000E+00	2.837940E+00	1.507550E+00
3.604920E+00	2.287970E+00	1.760110E+00
3.587100E+00	2.194290E+00	1.828750E+00
3.543110E+00	2.098850E+00	1.836580E+00
3.530150E+00	2.008690E+00	1.915820E+00
3.551350E+00	2.786670E+00	1.581710E+00
3.631400E+00	2.723990E+00	1.679980E+00
3.638170E+00	2.662710E+00	1.661570E+00
3.635170E+00	2.592270E+00	1.686380E+00
3.621050E+00	2.480190E+00	1.736490E+00
3.628070E+00	2.546320E+00	1.802200E+00
3.617290E+00	2.383910E+00	1.727800E+00
3.643340E+00	2.644300E+00	1.760550E+00
3.640180E+00	2.590790E+00	1.786890E+00
2.145870E+00	2.698550E+00	1.710110E+00
2.180770E+00	2.773240E+00	1.706020E+00
2.205040E+00	2.703650E+00	1.667670E+00
2.260480E+00	2.623200E+00	1.616370E+00
2.148100E+00	2.623700E+00	1.701250E+00
2.267440E+00	2.458320E+00	1.636750E+00
2.174870E+00	2.485840E+00	1.705750E+00
2.295620E+00	2.329930E+00	1.636670E+00
2.188700E+00	2.318960E+00	1.723740E+00
2.341120E+00	2.213690E+00	1.666690E+00
2.269170E+00	2.223340E+00	1.721970E+00
2.374930E+00	2.094520E+00	1.689610E+00
2.295590E+00	2.112150E+00	1.748410E+00
2.426950E+00	1.992010E+00	1.738600E+00
2.345700E+00	1.999020E+00	1.781820E+00
2.459460E+00	1.927710E+00	1.773990E+00
2.413460E+00	1.894630E+00	1.835330E+00
2.485100E+00	1.876520E+00	1.812980E+00
2.248530E+00	2.858200E+00	1.696210E+00
2.297280E+00	2.950210E+00	1.712340E+00
2.314560E+00	2.886480E+00	1.662330E+00
2.318200E+00	2.791100E+00	1.625040E+00
2.650680E+00	1.825530E+00	1.815350E+00
2.557070E+00	1.841650E+00	1.813360E+00
2.676590E+00	1.768970E+00	1.877270E+00
2.604390E+00	1.734620E+00	1.929160E+00
2.702450E+00	1.723410E+00	1.956590E+00
2.400360E+00	2.921680E+00	1.624800E+00
2.457660E+00	3.014760E+00	1.687930E+00
2.758070E+00	1.780330E+00	1.822880E+00
2.837510E+00	1.739390E+00	1.952620E+00
2.770920E+00	1.715210E+00	1.977450E+00
2.880950E+00	1.708490E+00	2.043520E+00
2.812210E+00	1.663800E+00	2.090320E+00
2.886280E+00	1.663080E+00	2.125470E+00
2.580230E+00	2.954170E+00	1.583540E+00
2.619110E+00	3.052600E+00	1.688070E+00
2.925910E+00	1.752220E+00	1.950450E+00
2.957720E+00	1.713840E+00	2.084640E+00
2.711780E+00	3.017530E+00	1.624910E+00
2.768820E+00	3.066430E+00	1.710570E+00
2.761220E+00	2.957440E+00	1.557990E+00
3.164810E+00	1.785370E+00	2.132640E+00
3.061830E+00	1.745360E+00	2.125130E+00
3.140210E+00	1.743610E+00	2.229560E+00
2.852690E+00	3.020310E+00	1.645150E+00
2.889890E+00	3.065670E+00	1.730020E+00
2.955490E+00	2.969790E+00	1.546060E+00
3.253350E+00	1.809100E+00	2.140770E+00
3.226590E+00	1.773640E+00	2.236570E+00
2.941220E+00	3.092920E+00	1.766530E+00
2.955070E+00	3.123040E+00	1.819730E+00
2.984230E+00	3.095970E+00	1.781190E+00
3.002390E+00	3.052550E+00	1.716110E+00
3.103260E+00	3.008500E+00	1.645940E+00
3.152080E+00	2.963150E+00	1.559380E+00
3.311690E+00	1.820570E+00	2.153270E+00
3.296940E+00	1.802660E+00	2.211150E+00
3.027530E+00	3.105540E+00	1.833610E+00
3.117110E+00	3.079980E+00	1.809720E+00
3.143360E+00	3.042940E+00	1.738690E+00
3.242690E+00	3.016910E+00	1.686640E+00
3.343880E+00	2.964250E+00	1.576270E+00
3.460920E+00	1.951540E+00	2.063530E+00
3.428920E+00	1.891270E+00	2.145700E+00
3.371510E+00	1.812700E+00	2.186640E+00
3.227350E+00	3.069690E+00	1.816680E+00
3.328350E+00	3.056230E+00	1.790540E+00
3.360650E+00	3.015280E+00	1.717460E+00
3.454750E+00	2.990170E+00	1.722480E+00
3.516930E+00	2.917500E+00	1.628160E+00
3.619740E+00	2.240160E+00	1.932390E+00
3.600080E+00	2.129910E+00	2.000090E+00
3.618120E+00	2.201280E+00	2.058320E+00
3.544170E+00	1.990300E+00	2.045890E+00
3.491650E+00	1.938000E+00	2.141530E+00
3.425420E+00	3.043610E+00	1.828280E+00
3.517120E+00	3.020550E+00	1.828730E+00
3.540120E+00	2.970400E+00	1.765590E+00
3.589260E+00	2.919770E+00	1.778610E+00
3.617960E+00	2.824340E+00	1.753850E+00
3.640540E+00	2.493310E+00	1.874470E+00
3.643840E+00	2.370500E+00	1.926100E+00
3.644970E+00	2.462280E+00	1.964640E+00
3.625760E+00	2.261960E+00	2.028750E+00
3.592900E+00	2.978170E+00	1.888180E+00
3.656640E+00	2.895620E+00	1.879670E+00
3.666400E+00	2.800670E+00	1.914070E+00
3.657420E+00	2.708780E+00	1.874340E+00
3.654520E+00	2.574960E+00	1.907240E+00
3.646320E+00	2.507620E+00	1.935840E+00
1.986210E+00	2.769250E+00	1.907320E+00
2.029430E+00	2.869680E+00	1.906700E+00
2.038130E+00	2.777500E+00	1.853000E+00
2.079020E+00	2.687920E+00	1.777300E+00
1.974580E+00	2.684470E+00	1.883710E+00
2.079210E+00	2.516080E+00	1.780250E+00
1.987690E+00	2.546070E+00	1.865760E+00
2.099040E+00	2.378310E+00	1.771700E+00
1.995700E+00	2.366730E+00	1.865980E+00
2.118580E+00	2.304600E+00	1.780190E+00
2.072170E+00	2.297290E+00	1.825180E+00
2.119650E+00	2.230960E+00	1.826370E+00
2.193360E+00	1.992980E+00	1.901350E+00
2.169590E+00	2.045210E+00	1.878850E+00
2.246730E+00	2.017890E+00	1.841110E+00
2.317350E+00	1.910550E+00	1.883790E+00
2.228080E+00	1.928540E+00	1.931720E+00
2.374660E+00	1.802730E+00	1.940520E+00
2.284150E+00	1.816640E+00	1.979350E+00
2.410080E+00	1.735310E+00	1.987860E+00
2.347760E+00	1.699410E+00	2.054410E+00
2.437470E+00	1.675140E+00	2.055860E+00
2.143400E+00	2.869790E+00	1.780600E+00
2.123970E+00	2.960300E+00	1.858590E+00
2.197590E+00	2.148760E+00	1.805860E+00
2.479500E+00	1.768570E+00	1.934480E+00
2.544720E+00	1.690750E+00	1.988930E+00
2.509470E+00	1.650500E+00	2.078420E+00
2.585680E+00	1.653050E+00	2.070280E+00
2.162590E+00	3.019550E+00	1.870550E+00
2.249850E+00	3.077810E+00	1.884070E+00
2.211980E+00	2.996860E+00	1.804280E+00
2.735670E+00	1.662520E+00	2.069750E+00
2.660850E+00	1.666050E+00	2.070480E+00
2.759940E+00	1.616950E+00	2.134440E+00
2.711070E+00	1.579030E+00	2.190130E+00
2.789230E+00	1.578580E+00	2.203040E+00
2.349430E+00	3.053650E+00	1.780750E+00
2.377130E+00	3.136870E+00	1.850190E+00
2.936710E+00	1.644560E+00	2.196310E+00
2.864460E+00	1.601060E+00	2.221690E+00
2.936230E+00	1.600560E+00	2.287220E+00
2.455610E+00	3.176910E+00	1.875510E+00
2.531770E+00	3.215820E+00	1.944210E+00
2.530700E+00	3.172330E+00	1.866090E+00
2.505170E+00	3.125010E+00	1.785610E+00
2.999690E+00	1.681320E+00	2.190420E+00
2.988370E+00	1.636570E+00	2.268140E+00
2.623310E+00	3.175290E+00	1.863880E+00
2.687660E+00	3.232730E+00	1.957660E+00
2.689500E+00	3.127710E+00	1.775700E+00
3.065810E+00	1.690150E+00	2.285990E+00
2.770120E+00	3.176890E+00	1.883420E+00
2.814660E+00	3.211830E+00	1.980130E+00
2.857400E+00	3.113670E+00	1.806780E+00
3.198730E+00	1.723350E+00	2.372420E+00
2.873310E+00	3.222450E+00	2.027970E+00
2.883500E+00	3.244800E+00	2.083610E+00
2.918670E+00	3.223390E+00	2.037790E+00
2.951090E+00	3.174280E+00	1.947770E+00
3.337330E+00	1.781480E+00	2.321640E+00
2.953510E+00	3.232670E+00	2.081270E+00
3.029300E+00	3.191200E+00	2.063520E+00
3.066690E+00	3.159120E+00	2.013090E+00
3.153580E+00	3.122250E+00	1.948700E+00
3.423470E+00	1.835000E+00	2.278530E+00
3.417220E+00	1.802130E+00	2.353960E+00
3.129300E+00	3.172760E+00	2.082390E+00
3.220530E+00	3.145760E+00	2.065680E+00
3.262380E+00	3.125030E+00	2.005970E+00
3.346150E+00	3.099110E+00	1.940330E+00
3.633500E+00	2.132920E+00	2.134890E+00
3.604400E+00	2.022250E+00	2.194310E+00
3.508600E+00	1.917440E+00	2.275770E+00
3.602500E+00	1.959870E+00	2.323710E+00
3.476590E+00	1.815950E+00	2.358530E+00
3.316510E+00	3.142740E+00	2.075410E+00
3.403470E+00	3.123160E+00	2.068630E+00
3.444100E+00	3.101480E+00	2.021400E+00
3.518050E+00	3.063360E+00	1.977360E+00
3.651150E+00	2.431960E+00	2.109910E+00
3.643770E+00	2.500040E+00	2.002270E+00
3.658090E+00	2.522100E+00	2.086990E+00
3.654430E+00	2.343860E+00	2.110340E+00
3.650040E+00	2.226380E+00	2.184070E+00
3.630200E+00	2.089230E+00	2.271310E+00
3.617310E+00	2.014520E+00	2.308720E+00
3.493210E+00	3.116680E+00	2.099570E+00
3.564650E+00	3.081880E+00	2.108340E+00
3.588930E+00	3.051530E+00	2.069990E+00
3.624650E+00	3.010280E+00	2.037450E+00
3.672500E+00	2.932100E+00	2.012690E+00
3.679990E+00	2.826580E+00	2.035180E+00
3.687320E+00	2.727290E+00	2.064670E+00
3.689490E+00	2.617040E+00	2.116150E+00
3.702980E+00	2.670700E+00	2.160560E+00
3.636360E+00	3.042620E+00	2.168650E+00
3.685500E+00	2.959060E+00	2.155490E+00
3.700990E+00	2.857070E+00	2.163070E+00
3.706500E+00	2.764870E+00	2.173830E+00
3.708380E+00	2.699690E+00	2.191440E+00
1.844820E+00	2.816510E+00	2.106200E+00
1.883860E+00	2.912340E+00	2.104970E+00
1.881810E+00	2.826440E+00	2.054630E+00
1.915070E+00	2.746100E+00	1.976770E+00
1.820780E+00	2.734210E+00	2.077990E+00
1.893000E+00	2.581680E+00	1.946680E+00
1.808720E+00	2.608320E+00	2.032420E+00
1.900420E+00	2.428690E+00	1.939700E+00
1.816350E+00	2.459030E+00	2.016350E+00
1.912270E+00	2.335250E+00	1.937690E+00
1.832070E+00	2.308740E+00	2.007050E+00
1.933940E+00	2.255850E+00	1.957430E+00
2.007440E+00	2.060270E+00	1.996880E+00
2.010720E+00	2.105040E+00	1.973200E+00
2.037410E+00	2.073110E+00	1.970350E+00
2.039620E+00	2.028250E+00	1.988740E+00
2.122690E+00	1.814220E+00	2.072670E+00
2.103940E+00	1.871820E+00	2.043920E+00
2.182290E+00	1.839140E+00	2.018730E+00
2.245400E+00	1.734060E+00	2.071380E+00
2.156620E+00	1.746790E+00	2.110310E+00
2.289130E+00	1.672270E+00	2.120870E+00
2.231710E+00	1.639110E+00	2.197060E+00
2.328530E+00	1.612880E+00	2.188720E+00
1.955490E+00	2.902070E+00	2.006930E+00
1.987080E+00	2.994430E+00	2.054570E+00
2.031620E+00	2.215550E+00	1.911730E+00
2.092040E+00	2.100590E+00	1.913880E+00
2.129940E+00	1.969520E+00	1.961780E+00
2.462940E+00	1.626690E+00	2.134420E+00
2.414030E+00	1.591840E+00	2.199750E+00
2.493800E+00	1.574510E+00	2.210510E+00
2.047990E+00	3.070290E+00	2.053900E+00
2.121800E+00	3.150300E+00	2.087790E+00
2.108280E+00	3.097030E+00	2.017150E+00
2.085800E+00	3.019930E+00	1.954250E+00
2.629700E+00	1.589600E+00	2.179670E+00
2.561310E+00	1.579490E+00	2.188840E+00
2.661020E+00	1.535480E+00	2.245180E+00
2.615420E+00	1.498050E+00	2.302480E+00
2.695390E+00	1.497550E+00	2.317370E+00
2.190700E+00	3.128450E+00	1.986760E+00
2.229520E+00	3.205070E+00	2.047210E+00
2.824130E+00	1.543920E+00	2.293130E+00
2.771320E+00	1.512280E+00	2.318150E+00
2.822070E+00	1.511480E+00	2.364070E+00
2.304310E+00	3.246420E+00	2.064750E+00
2.377330E+00	3.294720E+00	2.126410E+00
2.369170E+00	3.256620E+00	2.042480E+00
2.345170E+00	3.199820E+00	1.963180E+00
2.885940E+00	1.544530E+00	2.362470E+00
2.452570E+00	3.272230E+00	2.035900E+00
2.496040E+00	3.314910E+00	2.126630E+00
3.006340E+00	1.599600E+00	2.390910E+00
2.571900E+00	3.329700E+00	2.171300E+00
2.640810E+00	3.354060E+00	2.242760E+00
2.636860E+00	3.325390E+00	2.162780E+00
2.610160E+00	3.288720E+00	2.072860E+00
3.128370E+00	1.649680E+00	2.425990E+00
3.086710E+00	1.603440E+00	2.492070E+00
3.154850E+00	1.614790E+00	2.521640E+00
2.719230E+00	3.317660E+00	2.160400E+00
2.776590E+00	3.341590E+00	2.265010E+00
2.778800E+00	3.265920E+00	2.061600E+00
3.189660E+00	1.672910E+00	2.448940E+00
3.186930E+00	1.650920E+00	2.501780E+00
2.875420E+00	3.273750E+00	2.184880E+00
2.866410E+00	3.315060E+00	2.287370E+00
3.322950E+00	1.727280E+00	2.490980E+00
3.231620E+00	1.689120E+00	2.504430E+00
2.951680E+00	3.298900E+00	2.293410E+00
3.059890E+00	3.257800E+00	2.323560E+00
3.042570E+00	3.220460E+00	2.191130E+00
3.419060E+00	1.782650E+00	2.431590E+00
3.134310E+00	3.226000E+00	2.283700E+00
3.130320E+00	3.247270E+00	2.342950E+00
3.225620E+00	3.173050E+00	2.208610E+00
3.571220E+00	1.909520E+00	2.418450E+00
3.514280E+00	1.823550E+00	2.466670E+00
3.544120E+00	1.880040E+00	2.498070E+00
3.195410E+00	3.223780E+00	2.336200E+00
3.275350E+00	3.190180E+00	2.316410E+00
3.319710E+00	3.175510E+00	2.265970E+00
3.402480E+00	3.146660E+00	2.212640E+00
3.668340E+00	2.474900E+00	2.292270E+00
3.651520E+00	2.394660E+00	2.288310E+00
3.652580E+00	2.330040E+00	2.242320E+00
3.667860E+00	2.237890E+00	2.356920E+00
3.658280E+00	2.190700E+00	2.335820E+00
3.670080E+00	2.116680E+00	2.360320E+00
3.645010E+00	1.982740E+00	2.431650E+00
3.662620E+00	2.065910E+00	2.451380E+00
3.578850E+00	1.907320E+00	2.506250E+00
3.360260E+00	3.184150E+00	2.333340E+00
3.444720E+00	3.163760E+00	2.329830E+00
3.490700E+00	3.149490E+00	2.285200E+00
3.563480E+00	3.109350E+00	2.247680E+00
3.710910E+00	2.637500E+00	2.280790E+00
3.699560E+00	2.557720E+00	2.323130E+00
3.675490E+00	2.160940E+00	2.429050E+00
3.671250E+00	2.103370E+00	2.463880E+00
3.522530E+00	3.151490E+00	2.366640E+00
3.613550E+00	3.113910E+00	2.404120E+00
3.640460E+00	3.095330E+00	2.336160E+00
3.664050E+00	3.055030E+00	2.308080E+00
3.697020E+00	2.970780E+00	2.304730E+00
3.730110E+00	2.875940E+00	2.312130E+00
3.736690E+00	2.916610E+00	2.389750E+00
3.731570E+00	2.770470E+00	2.309440E+00
3.721640E+00	2.702430E+00	2.284320E+00
3.674040E+00	3.061400E+00	2.427350E+00
3.701370E+00	2.987970E+00	2.416810E+00
3.722750E+00	2.947910E+00	2.402440E+00
1.712400E+00	2.754790E+00	2.252690E+00
1.761940E+00	2.844350E+00	2.271490E+00
1.785020E+00	2.785080E+00	2.178180E+00
1.737250E+00	2.629190E+00	2.131830E+00
1.679150E+00	2.662020E+00	2.226600E+00
1.740990E+00	2.488400E+00	2.102790E+00
1.651440E+00	2.495940E+00	2.212060E+00
1.751830E+00	2.363800E+00	2.071700E+00
1.690960E+00	2.387780E+00	2.141100E+00
1.765680E+00	2.289690E+00	2.074130E+00
1.711340E+00	2.290750E+00	2.129290E+00
1.770190E+00	2.217390E+00	2.099070E+00
2.073550E+00	1.631130E+00	2.267730E+00
2.043340E+00	1.683250E+00	2.236460E+00
2.121200E+00	1.666740E+00	2.212630E+00
2.170920E+00	1.602600E+00	2.255000E+00
2.112480E+00	1.565760E+00	2.320200E+00
2.206940E+00	1.542360E+00	2.314730E+00
1.796270E+00	2.930370E+00	2.278020E+00
1.857540E+00	3.009990E+00	2.277780E+00
1.833270E+00	2.931310E+00	2.210340E+00
1.955460E+00	2.154380E+00	1.987130E+00
1.866360E+00	2.170940E+00	2.037690E+00
1.944010E+00	2.037200E+00	2.046350E+00
2.036000E+00	1.935760E+00	2.048720E+00
1.961690E+00	1.908750E+00	2.121800E+00
2.051380E+00	1.796500E+00	2.145110E+00
2.360510E+00	1.551620E+00	2.254440E+00
2.301970E+00	1.520190E+00	2.321480E+00
2.390600E+00	1.499110E+00	2.334640E+00
1.934870E+00	3.108960E+00	2.275720E+00
2.008550E+00	3.193170E+00	2.310830E+00
1.989650E+00	3.143070E+00	2.239060E+00
1.965710E+00	3.060140E+00	2.166260E+00
2.542660E+00	1.501260E+00	2.296180E+00
2.475260E+00	1.483240E+00	2.363270E+00
2.572610E+00	1.469330E+00	2.357470E+00
2.545610E+00	1.454510E+00	2.398590E+00
2.598450E+00	1.437900E+00	2.433550E+00
2.072430E+00	3.179880E+00	2.206390E+00
2.118340E+00	3.249730E+00	2.268710E+00
2.740750E+00	1.464750E+00	2.410580E+00
2.680470E+00	1.440910E+00	2.446000E+00
2.745120E+00	1.427690E+00	2.480870E+00
2.183970E+00	3.300820E+00	2.281400E+00
2.257400E+00	3.349220E+00	2.338210E+00
2.243400E+00	3.310250E+00	2.255390E+00
2.212690E+00	3.258780E+00	2.170290E+00
2.820240E+00	1.463380E+00	2.472950E+00
2.323300E+00	3.326020E+00	2.239850E+00
2.368100E+00	3.381090E+00	2.319980E+00
2.951590E+00	1.510100E+00	2.506140E+00
2.905520E+00	1.443220E+00	2.573840E+00
2.972970E+00	1.459220E+00	2.607700E+00
2.434090E+00	3.414350E+00	2.345740E+00
2.502680E+00	3.434400E+00	2.418820E+00
2.494940E+00	3.410980E+00	2.331660E+00
2.472780E+00	3.366230E+00	2.245500E+00
3.037670E+00	1.559160E+00	2.518730E+00
3.034070E+00	1.512570E+00	2.602550E+00
2.579630E+00	3.400150E+00	2.338380E+00
2.648280E+00	3.423210E+00	2.449690E+00
3.126310E+00	1.566840E+00	2.594540E+00
2.712770E+00	3.393500E+00	2.351230E+00
2.776880E+00	3.403420E+00	2.474910E+00
3.223360E+00	1.640270E+00	2.604630E+00
2.859330E+00	3.347000E+00	2.387090E+00
2.860140E+00	3.375710E+00	2.496360E+00
3.294100E+00	1.674020E+00	2.575200E+00
3.305650E+00	1.648240E+00	2.629500E+00
2.935670E+00	3.355570E+00	2.499840E+00
3.035980E+00	3.313360E+00	2.506730E+00
2.992600E+00	3.312860E+00	2.402690E+00
3.423230E+00	1.759880E+00	2.573460E+00
3.343140E+00	1.699310E+00	2.649230E+00
3.120890E+00	3.261800E+00	2.425550E+00
3.106920E+00	3.288930E+00	2.518250E+00
3.536550E+00	1.864020E+00	2.574900E+00
3.516300E+00	1.779130E+00	2.629560E+00
3.180660E+00	3.269290E+00	2.522730E+00
3.251120E+00	3.236410E+00	2.527450E+00
3.264510E+00	3.209660E+00	2.431620E+00
3.675830E+00	2.394720E+00	2.371200E+00
3.687210E+00	2.315270E+00	2.404170E+00
3.647150E+00	2.049110E+00	2.556940E+00
3.638470E+00	1.960250E+00	2.601900E+00
3.594790E+00	1.908510E+00	2.594570E+00
3.328140E+00	3.220900E+00	2.531360E+00
3.404160E+00	3.200810E+00	2.546500E+00
3.420570E+00	3.177820E+00	2.454500E+00
3.722750E+00	2.576020E+00	2.415700E+00
3.705320E+00	2.488530E+00	2.489570E+00
3.688340E+00	2.379400E+00	2.498450E+00
3.695440E+00	2.273210E+00	2.565430E+00
3.665310E+00	2.197240E+00	2.536490E+00
3.663570E+00	2.120230E+00	2.536780E+00
3.476670E+00	3.185280E+00	2.570610E+00
3.556050E+00	3.157130E+00	2.616760E+00
3.553910E+00	3.141470E+00	2.512010E+00
3.757340E+00	2.857590E+00	2.440500E+00
3.750380E+00	2.767490E+00	2.462370E+00
3.732550E+00	2.644480E+00	2.466640E+00
3.756310E+00	2.689670E+00	2.570910E+00
3.729580E+00	2.550620E+00	2.516150E+00
3.608580E+00	3.135850E+00	2.604490E+00
3.669180E+00	3.086040E+00	2.588380E+00
3.711580E+00	2.983320E+00	2.556920E+00
3.750810E+00	2.902680E+00	2.514990E+00
3.764800E+00	2.790760E+00	2.560430E+00
3.763380E+00	2.734400E+00	2.572250E+00
1.604820E+00	2.712020E+00	2.408480E+00
1.652130E+00	2.806380E+00	2.431580E+00
1.661270E+00	2.735410E+00	2.328520E+00
1.614910E+00	2.582760E+00	2.294260E+00
1.579200E+00	2.624620E+00	2.383230E+00
1.596550E+00	2.492250E+00	2.288490E+00
1.559530E+00	2.502040E+00	2.354110E+00
1.576500E+00	2.401050E+00	2.292500E+00
1.937850E+00	1.549890E+00	2.427150E+00
1.907330E+00	1.641220E+00	2.353750E+00
2.014930E+00	1.608240E+00	2.327270E+00
2.053980E+00	1.549050E+00	2.367630E+00
2.013820E+00	1.529810E+00	2.413930E+00
2.073270E+00	1.496850E+00	2.428080E+00
1.730520E+00	2.984800E+00	2.484530E+00
1.782740E+00	3.053200E+00	2.493610E+00
1.764360E+00	2.995460E+00	2.436710E+00
1.759910E+00	2.920950E+00	2.358430E+00
1.704140E+00	2.921120E+00	2.460960E+00
1.632810E+00	2.328000E+00	2.206960E+00
1.666930E+00	2.185940E+00	2.201880E+00
1.784960E+00	2.074790E+00	2.141170E+00
1.680590E+00	2.053360E+00	2.233660E+00
1.854420E+00	1.940970E+00	2.164480E+00
1.738930E+00	1.956900E+00	2.235350E+00
1.920000E+00	1.824690E+00	2.206420E+00
1.808140E+00	1.846040E+00	2.258450E+00
1.964800E+00	1.714400E+00	2.257520E+00
1.863600E+00	1.739230E+00	2.298710E+00
2.243290E+00	1.492280E+00	2.384270E+00
2.176190E+00	1.464670E+00	2.447360E+00
2.279940E+00	1.445380E+00	2.463390E+00
1.849670E+00	3.142220E+00	2.492180E+00
1.909250E+00	3.223030E+00	2.525000E+00
1.894410E+00	3.179470E+00	2.455680E+00
1.871210E+00	3.098710E+00	2.391130E+00
2.425020E+00	1.455560E+00	2.425550E+00
2.374260E+00	1.426610E+00	2.483480E+00
2.460330E+00	1.406760E+00	2.510200E+00
1.967350E+00	3.217880E+00	2.423650E+00
2.021940E+00	3.273500E+00	2.490070E+00
2.550750E+00	1.384500E+00	2.531210E+00
2.636900E+00	1.382160E+00	2.538790E+00
2.607710E+00	1.348950E+00	2.593220E+00
2.653230E+00	1.339820E+00	2.625770E+00
2.092530E+00	3.335710E+00	2.516350E+00
2.161130E+00	3.380760E+00	2.522670E+00
2.140580E+00	3.352340E+00	2.470670E+00
2.110860E+00	3.300220E+00	2.390850E+00
2.742800E+00	1.366140E+00	2.585080E+00
2.210530E+00	3.374780E+00	2.453350E+00
2.242190E+00	3.423070E+00	2.555830E+00
2.848820E+00	1.387940E+00	2.610300E+00
2.821690E+00	1.331390E+00	2.672290E+00
2.883990E+00	1.342150E+00	2.690910E+00
2.337800E+00	3.464270E+00	2.567130E+00
2.408310E+00	3.485940E+00	2.581010E+00
2.382020E+00	3.465360E+00	2.524690E+00
2.351740E+00	3.423440E+00	2.447060E+00
2.943560E+00	1.395540E+00	2.669960E+00
2.451230E+00	3.468570E+00	2.520100E+00
2.513460E+00	3.493430E+00	2.648770E+00
3.029200E+00	1.454890E+00	2.693480E+00
2.582320E+00	3.461000E+00	2.542430E+00
2.652730E+00	3.480170E+00	2.655750E+00
3.106020E+00	1.510400E+00	2.688790E+00
2.719860E+00	3.455730E+00	2.573680E+00
2.724310E+00	3.472510E+00	2.661770E+00
3.205510E+00	1.563220E+00	2.753060E+00
2.780110E+00	3.454760E+00	2.663530E+00
2.874850E+00	3.402430E+00	2.607000E+00
3.308250E+00	1.623930E+00	2.703000E+00
3.005210E+00	3.370150E+00	2.670660E+00
2.989030E+00	3.363600E+00	2.576890E+00
3.436230E+00	1.728570E+00	2.718360E+00
3.354910E+00	1.682860E+00	2.791210E+00
3.095870E+00	3.312850E+00	2.604170E+00
3.073480E+00	3.334300E+00	2.695430E+00
3.551600E+00	1.838180E+00	2.693460E+00
3.500160E+00	1.769070E+00	2.776890E+00
3.146050E+00	3.315690E+00	2.703550E+00
3.213060E+00	3.289010E+00	2.709220E+00
3.234600E+00	3.264390E+00	2.617950E+00
3.649340E+00	1.985380E+00	2.685990E+00
3.600360E+00	1.910370E+00	2.744540E+00
3.622800E+00	1.959990E+00	2.767040E+00
3.281500E+00	3.253230E+00	2.714530E+00
3.355680E+00	3.241190E+00	2.720220E+00
3.381430E+00	3.226390E+00	2.635480E+00
3.733630E+00	2.401530E+00	2.635230E+00
3.728050E+00	2.291860E+00	2.676560E+00
3.733740E+00	2.345130E+00	2.736890E+00
3.697760E+00	2.181930E+00	2.698210E+00
3.676320E+00	2.074470E+00	2.682600E+00
3.634860E+00	1.999250E+00	2.768420E+00
3.419270E+00	3.212970E+00	2.746220E+00
3.496050E+00	3.190170E+00	2.783870E+00
3.503430E+00	3.183840E+00	2.687410E+00
3.768160E+00	2.617110E+00	2.644070E+00
3.758620E+00	2.498040E+00	2.676330E+00
3.778230E+00	2.566540E+00	2.716010E+00
3.744380E+00	2.397290E+00	2.725400E+00
3.541760E+00	3.165340E+00	2.769730E+00
3.611790E+00	3.134030E+00	2.733140E+00
3.688460E+00	3.069330E+00	2.746710E+00
3.707780E+00	3.040250E+00	2.696630E+00
3.734820E+00	2.991980E+00	2.693520E+00
3.771070E+00	2.902700E+00	2.703700E+00
3.770440E+00	2.942400E+00	2.782440E+00
3.773820E+00	2.790800E+00	2.696170E+00
3.768840E+00	2.688130E+00	2.688170E+00
3.776780E+00	2.603230E+00	2.739940E+00
3.734410E+00	3.011580E+00	2.778840E+00
3.760090E+00	2.977130E+00	2.784170E+00
1.450670E+00	2.173380E+00	2.440660E+00
1.464950E+00	2.239710E+00	2.423980E+00
1.484160E+00	2.175600E+00	2.397320E+00
1.516460E+00	2.097770E+00	2.373420E+00
1.454620E+00	2.099280E+00	2.443560E+00
1.552520E+00	2.005660E+00	2.363530E+00
1.467780E+00	1.966520E+00	2.454500E+00
1.556100E+00	1.903570E+00	2.404740E+00
1.801180E+00	1.540650E+00	2.497710E+00
1.767840E+00	1.593720E+00	2.474170E+00
1.845710E+00	1.578110E+00	2.439050E+00
1.859040E+00	1.503870E+00	2.506660E+00
1.678970E+00	3.034980E+00	2.709480E+00
1.737580E+00	3.099350E+00	2.690440E+00
1.708900E+00	3.037190E+00	2.642840E+00
1.696760E+00	2.971900E+00	2.552620E+00
1.646440E+00	2.952940E+00	2.661180E+00
1.640630E+00	2.851260E+00	2.509450E+00
1.607420E+00	2.847050E+00	2.596960E+00
1.567320E+00	2.707820E+00	2.497420E+00
1.516500E+00	2.541890E+00	2.455890E+00
1.505840E+00	2.376280E+00	2.405440E+00
1.548750E+00	2.238430E+00	2.317940E+00
1.596650E+00	2.091260E+00	2.295210E+00
1.634490E+00	1.963530E+00	2.314540E+00
1.707590E+00	1.861380E+00	2.319660E+00
1.631280E+00	1.861340E+00	2.376350E+00
1.765280E+00	1.759430E+00	2.348360E+00
1.676580E+00	1.775700E+00	2.402890E+00
1.810900E+00	1.662980E+00	2.389210E+00
1.724350E+00	1.682390E+00	2.436090E+00
1.985200E+00	1.449300E+00	2.529260E+00
2.088990E+00	1.435800E+00	2.507300E+00
2.069160E+00	1.403560E+00	2.571970E+00
2.140060E+00	1.392250E+00	2.579300E+00
1.799090E+00	3.125100E+00	2.595380E+00
1.797910E+00	3.186920E+00	2.714510E+00
2.318240E+00	1.397520E+00	2.541320E+00
2.256070E+00	1.378450E+00	2.604500E+00
2.355910E+00	1.360520E+00	2.617140E+00
1.873010E+00	3.258520E+00	2.721800E+00
1.950690E+00	3.290560E+00	2.698850E+00
1.884110E+00	3.241090E+00	2.638580E+00
2.492890E+00	1.362580E+00	2.592690E+00
2.442180E+00	1.347060E+00	2.646720E+00
2.528610E+00	1.331060E+00	2.672220E+00
2.014750E+00	3.297990E+00	2.603790E+00
2.041390E+00	3.351980E+00	2.736170E+00
2.603920E+00	1.320640E+00	2.678070E+00
2.700270E+00	1.294910E+00	2.721870E+00
2.128990E+00	3.391940E+00	2.620060E+00
2.781480E+00	1.294350E+00	2.719230E+00
2.756740E+00	1.263170E+00	2.770620E+00
2.805510E+00	1.251860E+00	2.808540E+00
2.218030E+00	3.439040E+00	2.657720E+00
2.274460E+00	3.471880E+00	2.731490E+00
2.288660E+00	3.461650E+00	2.635010E+00
2.873260E+00	1.285550E+00	2.764520E+00
2.378050E+00	3.491860E+00	2.676350E+00
2.946450E+00	1.324400E+00	2.748180E+00
2.479020E+00	3.511040E+00	2.771110E+00
2.570660E+00	3.519660E+00	2.820220E+00
2.541510E+00	3.507730E+00	2.743510E+00
3.025490E+00	1.365720E+00	2.773920E+00
2.617120E+00	3.501140E+00	2.752800E+00
2.627440E+00	3.519110E+00	2.826230E+00
3.129600E+00	1.453410E+00	2.802680E+00
2.675850E+00	3.513450E+00	2.826000E+00
2.748190E+00	3.481460E+00	2.765790E+00
3.199220E+00	1.510730E+00	2.850580E+00
3.188100E+00	1.470690E+00	2.879910E+00
3.220170E+00	1.497070E+00	2.895350E+00
2.883890E+00	3.447190E+00	2.833740E+00
2.843940E+00	3.434620E+00	2.725650E+00
3.320760E+00	1.600170E+00	2.835430E+00
3.272260E+00	1.524740E+00	2.893730E+00
2.942890E+00	3.407840E+00	2.751110E+00
2.986420E+00	3.426020E+00	2.863940E+00
3.438890E+00	1.710720E+00	2.872040E+00
3.380410E+00	1.648790E+00	2.894260E+00
3.061800E+00	3.355920E+00	2.786090E+00
3.057550E+00	3.386120E+00	2.896100E+00
3.534930E+00	1.826470E+00	2.836370E+00
3.514370E+00	1.752010E+00	2.890020E+00
3.119940E+00	3.360700E+00	2.876990E+00
3.176850E+00	3.349300E+00	2.917540E+00
3.196080E+00	3.313550E+00	2.803720E+00
3.618240E+00	1.951450E+00	2.851280E+00
3.574260E+00	1.874950E+00	2.907940E+00
3.250060E+00	3.297480E+00	2.914900E+00
3.325290E+00	3.277890E+00	2.924910E+00
3.332370E+00	3.259590E+00	2.816650E+00
3.732180E+00	2.284230E+00	2.796160E+00
3.713620E+00	2.197570E+00	2.826930E+00
3.686750E+00	2.082490E+00	2.872710E+00
3.717270E+00	2.139800E+00	2.897240E+00
3.642270E+00	2.021760E+00	2.824360E+00
3.385350E+00	3.255560E+00	2.908450E+00
3.437910E+00	3.226740E+00	2.962700E+00
3.448640E+00	3.220040E+00	2.856470E+00
3.781330E+00	2.539030E+00	2.802920E+00
3.779390E+00	2.440660E+00	2.891500E+00
3.751350E+00	2.348260E+00	2.844150E+00
3.755000E+00	2.234130E+00	2.890780E+00
3.734850E+00	2.170500E+00	2.915930E+00
3.489580E+00	3.210430E+00	2.925550E+00
3.553050E+00	3.174150E+00	2.892760E+00
3.648220E+00	3.132540E+00	2.897430E+00
3.674870E+00	3.094830E+00	2.833990E+00
3.784610E+00	2.880810E+00	2.851070E+00
3.783670E+00	2.779710E+00	2.882260E+00
3.788660E+00	2.829980E+00	2.917370E+00
3.785130E+00	2.685660E+00	2.848880E+00
3.785560E+00	2.604060E+00	2.835720E+00
3.690380E+00	3.083090E+00	2.932530E+00
3.719250E+00	3.041790E+00	2.872230E+00
3.780510E+00	2.961350E+00	2.912610E+00
3.789630E+00	2.869810E+00	2.943630E+00
1.356970E+00	2.125370E+00	2.579060E+00
1.368510E+00	2.212300E+00	2.582390E+00
1.406200E+00	2.152820E+00	2.505790E+00
1.399280E+00	2.013340E+00	2.513870E+00
1.345810E+00	2.038000E+00	2.580600E+00
1.403090E+00	1.931970E+00	2.528130E+00
1.341200E+00	1.901600E+00	2.602510E+00
1.421040E+00	1.851510E+00	2.551260E+00
1.592980E+00	2.953420E+00	2.839190E+00
1.640830E+00	3.030600E+00	2.865780E+00
1.620850E+00	2.974560E+00	2.766390E+00
1.570190E+00	2.859770E+00	2.706160E+00
1.553030E+00	2.882420E+00	2.809310E+00
1.532210E+00	2.727860E+00	2.637750E+00
1.506080E+00	2.762030E+00	2.755760E+00
1.486810E+00	2.588990E+00	2.571040E+00
1.463310E+00	2.625030E+00	2.690100E+00
1.462080E+00	2.440400E+00	2.530340E+00
1.432520E+00	2.488690E+00	2.641520E+00
1.430450E+00	2.295140E+00	2.501960E+00
1.405450E+00	2.342090E+00	2.599120E+00
1.589180E+00	1.793160E+00	2.448360E+00
1.503580E+00	1.824390E+00	2.495410E+00
1.636800E+00	1.693930E+00	2.483880E+00
1.547070E+00	1.707440E+00	2.535420E+00
1.693760E+00	1.613060E+00	2.508180E+00
1.613120E+00	1.603300E+00	2.565150E+00
1.733700E+00	1.506450E+00	2.574630E+00
1.856890E+00	1.439440E+00	2.588990E+00
1.787070E+00	1.390210E+00	2.688760E+00
1.920460E+00	1.379860E+00	2.661670E+00
1.707570E+00	3.102910E+00	2.782950E+00
2.059750E+00	1.352440E+00	2.680510E+00
2.171420E+00	1.346020E+00	2.674930E+00
2.151260E+00	1.312910E+00	2.739450E+00
2.239700E+00	1.305860E+00	2.767970E+00
1.779130E+00	3.193190E+00	2.808330E+00
1.835730E+00	3.252830E+00	2.862590E+00
1.835870E+00	3.244420E+00	2.777160E+00
2.390200E+00	1.326700E+00	2.696470E+00
2.340080E+00	1.318200E+00	2.728870E+00
2.419740E+00	1.293650E+00	2.778410E+00
1.928080E+00	3.301450E+00	2.796140E+00
2.570940E+00	1.287340E+00	2.760580E+00
2.514700E+00	1.287200E+00	2.794010E+00
2.574780E+00	1.262190E+00	2.828680E+00
2.032880E+00	3.361690E+00	2.854460E+00
2.097340E+00	3.416990E+00	2.863060E+00
2.076550E+00	3.395250E+00	2.803090E+00
2.635080E+00	1.260830E+00	2.816940E+00
2.153320E+00	3.434060E+00	2.767230E+00
2.174240E+00	3.457790E+00	2.912980E+00
2.738700E+00	1.239880E+00	2.844380E+00
2.807550E+00	1.227660E+00	2.892300E+00
2.257280E+00	3.488090E+00	2.942700E+00
2.333010E+00	3.509510E+00	2.929470E+00
2.259990E+00	3.483060E+00	2.846470E+00
2.875560E+00	1.244760E+00	2.877070E+00
2.374480E+00	3.510530E+00	2.826890E+00
2.406870E+00	3.521900E+00	2.919260E+00
2.989250E+00	1.278400E+00	2.865660E+00
2.513100E+00	3.524400E+00	2.932320E+00
3.101610E+00	1.348320E+00	2.884680E+00
3.061650E+00	1.296600E+00	2.935600E+00
3.122660E+00	1.309270E+00	2.984170E+00
2.659450E+00	3.520540E+00	2.923440E+00
3.170210E+00	1.415040E+00	2.893420E+00
3.180990E+00	1.374500E+00	2.966160E+00
2.777200E+00	3.503220E+00	2.981860E+00
2.738030E+00	3.510960E+00	2.879270E+00
3.217990E+00	1.469290E+00	2.947760E+00
2.830870E+00	3.480680E+00	2.918890E+00
2.837370E+00	3.484370E+00	3.001910E+00
3.363330E+00	1.587230E+00	2.977420E+00
3.296720E+00	1.503740E+00	3.017470E+00
2.881940E+00	3.470260E+00	3.010210E+00
2.940750E+00	3.450210E+00	2.962350E+00
3.424520E+00	1.651180E+00	2.970510E+00
3.414760E+00	1.620620E+00	3.017090E+00
3.021680E+00	3.413050E+00	2.957910E+00
3.549090E+00	1.785660E+00	2.957040E+00
3.477440E+00	1.716200E+00	3.015520E+00
3.431110E+00	1.655860E+00	3.044470E+00
3.103490E+00	3.368560E+00	2.985110E+00
3.202640E+00	3.327540E+00	3.031210E+00
3.599820E+00	1.923790E+00	3.012280E+00
3.649080E+00	1.990400E+00	2.910980E+00
3.649250E+00	2.003000E+00	2.991180E+00
3.550790E+00	1.848470E+00	3.023180E+00
3.263220E+00	3.297120E+00	3.091160E+00
3.283280E+00	3.284170E+00	3.006950E+00
3.710000E+00	2.119210E+00	2.972240E+00
3.670340E+00	2.054490E+00	3.039370E+00
3.317370E+00	3.281790E+00	3.081420E+00
3.365020E+00	3.260410E+00	3.013350E+00
3.436370E+00	3.228870E+00	3.073930E+00
3.795760E+00	2.513290E+00	2.944730E+00
3.788560E+00	2.419090E+00	3.048270E+00
3.769990E+00	2.336550E+00	3.012430E+00
3.756670E+00	2.250630E+00	2.992170E+00
3.733960E+00	2.177290E+00	2.994720E+00
3.498980E+00	3.199680E+00	3.012880E+00
3.576800E+00	3.166410E+00	3.078200E+00
3.623530E+00	3.146150E+00	2.994510E+00
3.788920E+00	2.799550E+00	3.017400E+00
3.796100E+00	2.725190E+00	3.036480E+00
3.795350E+00	2.667360E+00	3.002570E+00
3.796170E+00	2.589540E+00	2.974990E+00
3.639900E+00	3.131960E+00	3.088180E+00
3.668550E+00	3.101400E+00	3.019030E+00
3.738190E+00	3.038950E+00	3.035390E+00
3.783300E+00	2.974670E+00	3.058960E+00
3.791210E+00	2.932910E+00	3.036110E+00
3.789040E+00	2.881390E+00	3.046210E+00
3.793580E+00	2.913500E+00	3.081070E+00
3.791830E+00	2.937520E+00	3.095180E+00
1.262880E+00	2.075940E+00	2.734790E+00
1.286020E+00	2.163190E+00	2.740870E+00
1.310800E+00	2.098290E+00	2.657070E+00
1.286340E+00	1.959810E+00	2.658420E+00
1.246260E+00	1.992460E+00	2.731260E+00
1.286750E+00	1.880690E+00	2.671060E+00
1.248900E+00	1.879080E+00	2.728800E+00
1.288530E+00	1.805130E+00	2.700670E+00
1.540600E+00	2.923450E+00	3.013480E+00
1.582450E+00	2.985870E+00	3.008400E+00
1.567640E+00	2.930580E+00	2.917930E+00
1.500780E+00	2.803130E+00	2.869390E+00
1.498910E+00	2.844000E+00	2.978150E+00
1.452980E+00	2.665040E+00	2.807930E+00
1.458280E+00	2.712890E+00	2.932270E+00
1.408550E+00	2.531480E+00	2.751430E+00
1.400410E+00	2.572590E+00	2.867390E+00
1.386080E+00	2.383480E+00	2.702950E+00
1.374360E+00	2.424030E+00	2.809710E+00
1.338160E+00	2.247740E+00	2.669830E+00
1.323950E+00	2.287470E+00	2.758940E+00
1.456570E+00	1.732730E+00	2.591730E+00
1.366330E+00	1.764820E+00	2.648300E+00
1.506870E+00	1.616780E+00	2.627630E+00
1.407150E+00	1.645760E+00	2.691110E+00
1.582920E+00	1.509360E+00	2.661840E+00
1.468390E+00	1.530040E+00	2.725360E+00
1.670250E+00	1.425620E+00	2.706970E+00
1.543440E+00	1.411730E+00	2.789670E+00
1.717470E+00	1.371840E+00	2.744790E+00
1.660600E+00	1.363980E+00	2.787330E+00
1.758700E+00	1.318350E+00	2.811210E+00
1.623040E+00	3.054590E+00	3.053820E+00
1.680370E+00	3.122690E+00	3.020720E+00
1.635280E+00	3.048620E+00	2.964710E+00
1.960970E+00	1.334420E+00	2.725630E+00
1.880260E+00	1.320450E+00	2.761530E+00
1.992650E+00	1.294850E+00	2.802770E+00
1.735330E+00	3.155440E+00	2.916990E+00
1.758700E+00	3.204070E+00	3.054820E+00
2.133230E+00	1.273620E+00	2.840140E+00
2.251560E+00	1.270250E+00	2.887840E+00
1.836100E+00	3.274060E+00	3.071780E+00
1.908420E+00	3.317610E+00	3.041670E+00
1.829480E+00	3.258860E+00	2.974950E+00
2.357850E+00	1.265910E+00	2.895590E+00
2.471310E+00	1.263670E+00	2.902850E+00
2.439970E+00	1.245920E+00	2.969050E+00
2.504950E+00	1.231640E+00	3.014500E+00
1.946430E+00	3.319440E+00	2.932750E+00
1.980150E+00	3.349020E+00	3.014190E+00
2.585520E+00	1.239300E+00	2.940350E+00
2.061690E+00	3.401990E+00	2.992770E+00
2.683030E+00	1.223270E+00	2.936180E+00
2.657050E+00	1.209580E+00	2.994800E+00
2.711470E+00	1.189970E+00	3.031660E+00
2.164020E+00	3.465450E+00	3.030250E+00
2.220860E+00	3.488390E+00	3.055190E+00
2.221230E+00	3.481830E+00	2.993850E+00
2.777690E+00	1.202920E+00	2.976340E+00
2.301080E+00	3.512200E+00	3.059300E+00
2.852660E+00	1.213080E+00	2.960150E+00
2.411820E+00	3.525860E+00	3.005070E+00
2.938690E+00	1.224240E+00	2.978260E+00
2.510380E+00	3.538810E+00	3.070240E+00
2.591970E+00	3.548410E+00	3.114690E+00
2.554730E+00	3.537630E+00	3.037420E+00
3.046340E+00	1.257780E+00	3.009350E+00
3.138930E+00	1.284380E+00	3.068670E+00
2.622490E+00	3.535980E+00	3.047210E+00
2.639240E+00	3.551660E+00	3.124330E+00
3.200130E+00	1.339000E+00	3.058180E+00
2.682260E+00	3.550260E+00	3.130870E+00
2.741090E+00	3.529720E+00	3.084630E+00
3.240000E+00	1.431730E+00	3.048500E+00
2.868240E+00	3.489400E+00	3.098980E+00
3.368030E+00	1.549410E+00	3.104370E+00
3.311930E+00	1.472000E+00	3.128520E+00
2.976770E+00	3.477860E+00	3.157050E+00
2.939070E+00	3.465190E+00	3.061770E+00
3.424450E+00	1.600110E+00	3.070750E+00
3.027720E+00	3.420160E+00	3.077810E+00
3.040050E+00	3.444340E+00	3.188960E+00
3.544280E+00	1.771130E+00	3.093290E+00
3.506020E+00	1.707160E+00	3.131850E+00
3.456710E+00	1.659060E+00	3.116500E+00
3.085650E+00	3.413610E+00	3.176340E+00
3.136660E+00	3.398720E+00	3.228540E+00
3.138490E+00	3.381940E+00	3.123960E+00
3.628170E+00	1.982750E+00	3.104840E+00
3.601610E+00	1.903320E+00	3.160120E+00
3.557550E+00	1.857490E+00	3.109890E+00
3.175100E+00	3.378770E+00	3.201270E+00
3.227940E+00	3.325160E+00	3.188260E+00
3.697080E+00	2.120520E+00	3.102070E+00
3.678290E+00	2.034810E+00	3.164530E+00
3.302590E+00	3.293180E+00	3.158000E+00
3.381600E+00	3.262320E+00	3.156810E+00
3.444600E+00	3.237630E+00	3.149200E+00
3.805700E+00	2.494730E+00	3.103950E+00
3.805660E+00	2.406480E+00	3.164080E+00
3.788970E+00	2.333870E+00	3.148510E+00
3.765670E+00	2.242730E+00	3.125090E+00
3.735970E+00	2.189890E+00	3.078960E+00
3.503350E+00	3.211550E+00	3.144870E+00
3.573270E+00	3.184800E+00	3.206020E+00
3.798710E+00	2.741040E+00	3.126770E+00
3.800970E+00	2.654430E+00	3.167100E+00
3.800300E+00	2.717340E+00	3.198310E+00
3.799730E+00	2.583570E+00	3.101620E+00
3.632010E+00	3.141150E+00	3.194340E+00
3.683230E+00	3.084620E+00	3.145380E+00
3.748690E+00	3.049250E+00	3.196530E+00
3.773930E+00	3.009500E+00	3.132120E+00
3.785950E+00	2.904450E+00	3.158380E+00
3.785560E+00	2.806700E+00	3.186280E+00
3.796630E+00	2.752610E+00	3.180410E+00
3.774070E+00	3.001900E+00	3.214260E+00
3.785500E+00	2.963620E+00	3.149310E+00
1.346690E+00	2.430300E+00	2.985180E+00
1.360290E+00	2.506470E+00	3.014240E+00
1.365970E+00	2.460610E+00	2.926930E+00
1.323310E+00	2.317970E+00	2.854160E+00
1.317560E+00	2.342210E+00	2.948960E+00
1.278990E+00	2.209340E+00	2.811390E+00
1.262100E+00	2.213660E+00	2.894230E+00
1.235910E+00	2.071120E+00	2.819120E+00
1.208610E+00	1.906540E+00	2.815180E+00
1.223530E+00	1.764660E+00	2.812590E+00
1.301940E+00	1.672210E+00	2.763610E+00
1.231280E+00	1.621430E+00	2.885280E+00
1.373530E+00	1.560510E+00	2.783860E+00
1.299680E+00	1.569150E+00	2.842880E+00
1.434310E+00	1.466480E+00	2.819290E+00
1.346950E+00	1.489560E+00	2.871720E+00
1.470470E+00	1.408950E+00	2.852330E+00
1.410370E+00	1.413740E+00	2.907220E+00
1.490670E+00	1.356220E+00	2.907940E+00
1.578390E+00	2.975190E+00	3.094660E+00
1.517830E+00	2.886470E+00	3.069940E+00
1.470140E+00	2.789180E+00	3.057670E+00
1.403920E+00	2.623390E+00	3.004420E+00
1.625350E+00	1.309580E+00	2.906030E+00
1.758480E+00	1.268850E+00	2.919440E+00
1.681390E+00	3.123970E+00	3.121300E+00
1.622260E+00	3.051000E+00	3.116030E+00
1.896100E+00	1.260270E+00	2.914740E+00
2.028570E+00	1.260640E+00	2.905550E+00
2.006820E+00	1.242110E+00	2.966320E+00
2.106020E+00	1.229930E+00	2.995900E+00
1.764180E+00	3.208280E+00	3.169240E+00
1.815040E+00	3.259170E+00	3.187430E+00
1.812130E+00	3.254820E+00	3.128960E+00
2.289850E+00	1.254380E+00	2.948660E+00
2.226280E+00	1.245870E+00	2.975310E+00
2.321260E+00	1.230610E+00	3.026300E+00
1.891550E+00	3.312550E+00	3.176940E+00
2.428290E+00	1.223280E+00	3.053870E+00
2.513810E+00	1.203150E+00	3.112650E+00
1.993830E+00	3.362200E+00	3.098950E+00
2.578980E+00	1.196170E+00	3.082960E+00
2.072840E+00	3.419860E+00	3.144590E+00
2.129130E+00	3.455540E+00	3.169560E+00
2.123510E+00	3.452520E+00	3.095900E+00
2.648650E+00	1.191540E+00	3.060440E+00
2.715300E+00	1.159350E+00	3.128880E+00
2.212410E+00	3.485420E+00	3.161830E+00
2.776160E+00	1.164570E+00	3.083110E+00
2.318560E+00	3.523010E+00	3.197040E+00
2.405870E+00	3.541070E+00	3.233080E+00
2.359270E+00	3.533890E+00	3.152330E+00
2.874360E+00	1.173120E+00	3.078010E+00
2.435060E+00	3.540070E+00	3.138100E+00
2.493660E+00	3.546490E+00	3.254300E+00
2.992950E+00	1.197620E+00	3.087760E+00
2.959830E+00	1.151740E+00	3.149970E+00
3.028730E+00	1.170050E+00	3.175750E+00
2.567150E+00	3.546960E+00	3.211960E+00
3.096200E+00	1.246240E+00	3.150870E+00
2.676200E+00	3.553700E+00	3.215380E+00
3.206330E+00	1.314250E+00	3.158990E+00
2.744890E+00	3.553420E+00	3.255830E+00
2.745300E+00	3.549550E+00	3.195660E+00
3.274220E+00	1.385310E+00	3.143160E+00
2.788790E+00	3.543180E+00	3.272740E+00
2.838780E+00	3.518760E+00	3.232970E+00
3.385040E+00	1.512490E+00	3.226360E+00
3.326810E+00	1.436680E+00	3.210780E+00
2.943450E+00	3.492690E+00	3.255090E+00
3.473040E+00	1.561780E+00	3.166680E+00
3.021920E+00	3.457590E+00	3.271300E+00
3.559820E+00	1.718520E+00	3.194090E+00
3.501370E+00	1.656090E+00	3.223580E+00
3.558610E+00	1.692320E+00	3.265460E+00
3.083050E+00	3.418900E+00	3.263860E+00
3.139630E+00	3.393320E+00	3.337140E+00
3.642170E+00	1.962870E+00	3.220480E+00
3.612220E+00	1.891480E+00	3.277430E+00
3.575820E+00	1.802110E+00	3.224120E+00
3.581440E+00	1.727680E+00	3.252340E+00
3.187260E+00	3.358030E+00	3.283890E+00
3.243620E+00	3.305650E+00	3.331050E+00
3.696600E+00	2.101320E+00	3.255850E+00
3.734240E+00	2.165130E+00	3.160630E+00
3.744750E+00	2.184580E+00	3.229160E+00
3.667270E+00	2.018380E+00	3.268130E+00
3.321500E+00	3.279570E+00	3.289590E+00
3.404240E+00	3.247280E+00	3.275190E+00
3.455930E+00	3.236280E+00	3.220340E+00
3.808690E+00	2.434680E+00	3.236020E+00
3.795730E+00	2.349320E+00	3.285050E+00
3.811010E+00	2.404240E+00	3.297580E+00
3.767280E+00	2.253450E+00	3.253000E+00
3.474070E+00	3.226110E+00	3.323360E+00
3.520230E+00	3.213680E+00	3.321650E+00
3.525750E+00	3.208700E+00	3.269790E+00
3.797510E+00	2.690150E+00	3.308130E+00
3.794840E+00	2.746090E+00	3.228030E+00
3.788160E+00	2.760930E+00	3.284210E+00
3.799540E+00	2.598360E+00	3.312680E+00
3.812510E+00	2.522900E+00	3.251990E+00
3.814570E+00	2.441420E+00	3.306630E+00
3.546370E+00	3.201560E+00	3.324840E+00
3.597610E+00	3.161690E+00	3.341060E+00
3.698200E+00	3.073340E+00	3.294750E+00
3.745180E+00	3.052460E+00	3.271170E+00
3.764250E+00	2.887690E+00	3.314750E+00
3.776720E+00	2.948520E+00	3.229970E+00
3.762850E+00	2.980790E+00	3.295400E+00
3.777930E+00	2.806780E+00	3.319760E+00
3.760750E+00	3.028630E+00	3.262790E+00
1.349840E+00	2.522650E+00	3.206960E+00
1.376280E+00	2.583260E+00	3.191070E+00
1.352790E+00	2.509090E+00	3.145800E+00
1.331990E+00	2.413080E+00	3.057780E+00
1.327030E+00	2.415910E+00	3.169520E+00
1.247080E+00	2.246950E+00	2.995750E+00
1.251490E+00	2.281100E+00	3.107580E+00
1.212960E+00	2.095100E+00	2.945430E+00
1.200360E+00	2.131430E+00	3.052970E+00
1.179930E+00	1.949400E+00	2.913270E+00
1.156880E+00	1.985050E+00	3.012930E+00
1.172680E+00	1.811260E+00	2.906480E+00
1.134740E+00	1.848690E+00	2.994340E+00
1.176570E+00	1.688810E+00	2.929480E+00
1.127170E+00	1.723220E+00	2.998320E+00
1.183590E+00	1.613460E+00	2.955970E+00
1.134100E+00	1.597180E+00	3.033550E+00
1.194440E+00	1.539240E+00	2.985960E+00
1.423910E+00	2.674800E+00	3.218460E+00
1.470720E+00	2.789100E+00	3.245370E+00
1.454030E+00	2.728130E+00	3.143440E+00
1.379650E+00	2.582560E+00	3.108510E+00
1.266000E+00	1.512750E+00	2.926190E+00
1.319710E+00	1.427080E+00	2.968810E+00
1.400260E+00	1.327330E+00	3.032170E+00
1.509420E+00	1.291190E+00	2.985780E+00
1.487140E+00	1.263470E+00	3.055040E+00
1.588360E+00	1.240120E+00	3.062140E+00
1.596800E+00	3.000260E+00	3.263930E+00
1.637890E+00	3.078810E+00	3.292120E+00
1.623450E+00	3.040460E+00	3.192770E+00
1.535950E+00	2.893880E+00	3.198730E+00
1.805040E+00	1.238590E+00	2.974450E+00
1.724210E+00	1.239770E+00	3.010700E+00
1.860340E+00	1.205600E+00	3.065560E+00
1.689410E+00	3.149630E+00	3.316420E+00
1.729200E+00	3.189990E+00	3.303820E+00
1.703300E+00	3.151630E+00	3.240850E+00
1.995980E+00	1.216300E+00	3.039270E+00
2.101510E+00	1.196810E+00	3.110240E+00
1.796410E+00	3.251810E+00	3.283000E+00
2.247200E+00	1.203370E+00	3.138070E+00
2.370840E+00	1.197460E+00	3.142120E+00
2.340500E+00	1.182440E+00	3.197780E+00
2.402440E+00	1.169090E+00	3.241590E+00
1.898810E+00	3.332380E+00	3.300970E+00
1.979130E+00	3.376760E+00	3.319450E+00
1.947400E+00	3.350030E+00	3.256010E+00
2.478700E+00	1.186530E+00	3.203560E+00
2.011370E+00	3.379020E+00	3.228420E+00
2.034820E+00	3.408730E+00	3.312320E+00
2.572360E+00	1.170470E+00	3.193890E+00
2.112200E+00	3.454430E+00	3.284880E+00
2.643630E+00	1.164470E+00	3.164110E+00
2.710340E+00	1.131310E+00	3.221410E+00
2.226780E+00	3.503960E+00	3.314360E+00
2.300320E+00	3.535080E+00	3.354360E+00
2.281530E+00	3.517130E+00	3.267770E+00
2.802170E+00	1.117240E+00	3.197280E+00
2.371950E+00	3.546880E+00	3.324190E+00
2.906300E+00	1.117630E+00	3.189030E+00
2.881680E+00	1.081350E+00	3.247570E+00
2.931140E+00	1.085740E+00	3.243810E+00
2.486980E+00	3.556570E+00	3.344960E+00
2.992940E+00	1.109090E+00	3.233490E+00
2.577590E+00	3.561350E+00	3.348460E+00
3.105480E+00	1.175960E+00	3.271390E+00
2.671100E+00	3.565460E+00	3.345860E+00
3.201190E+00	1.275380E+00	3.266310E+00
2.776500E+00	3.556840E+00	3.348110E+00
3.317870E+00	1.361210E+00	3.267040E+00
2.844990E+00	3.550790E+00	3.396440E+00
2.843870E+00	3.534190E+00	3.340090E+00
3.352360E+00	1.454550E+00	3.277060E+00
3.366520E+00	1.436780E+00	3.323840E+00
2.885200E+00	3.544830E+00	3.415390E+00
2.925560E+00	3.521010E+00	3.376100E+00
3.518120E+00	1.538630E+00	3.318840E+00
3.414280E+00	1.481850E+00	3.327340E+00
3.010160E+00	3.480290E+00	3.382400E+00
3.540850E+00	1.647130E+00	3.322380E+00
3.565630E+00	1.592630E+00	3.369490E+00
3.079180E+00	3.425460E+00	3.370510E+00
3.141670E+00	3.408950E+00	3.453970E+00
3.644510E+00	1.965100E+00	3.338980E+00
3.637130E+00	1.891190E+00	3.359740E+00
3.602830E+00	1.825900E+00	3.348370E+00
3.604870E+00	1.713810E+00	3.334090E+00
3.586940E+00	1.639030E+00	3.388090E+00
3.206890E+00	3.340890E+00	3.419840E+00
3.251680E+00	3.305020E+00	3.400940E+00
3.735970E+00	2.177980E+00	3.334440E+00
3.706300E+00	2.098420E+00	3.393450E+00
3.679120E+00	2.037400E+00	3.345090E+00
3.285290E+00	3.290450E+00	3.386030E+00
3.338430E+00	3.271980E+00	3.445080E+00
3.404480E+00	3.242900E+00	3.376680E+00
3.419130E+00	3.242150E+00	3.486280E+00
3.815440E+00	2.395820E+00	3.360330E+00
3.797960E+00	2.327570E+00	3.421270E+00
3.776940E+00	2.255750E+00	3.375180E+00
3.484510E+00	3.224720E+00	3.424760E+00
3.533300E+00	3.205230E+00	3.367230E+00
3.565730E+00	3.199090E+00	3.466460E+00
3.786370E+00	2.753950E+00	3.385290E+00
3.789900E+00	2.685570E+00	3.464710E+00
3.801030E+00	2.608250E+00	3.427760E+00
3.820920E+00	2.533160E+00	3.397460E+00
3.825350E+00	2.458730E+00	3.380010E+00
3.625400E+00	3.142430E+00	3.480290E+00
3.685770E+00	3.083560E+00	3.445720E+00
3.741910E+00	2.982610E+00	3.406970E+00
3.748200E+00	3.029620E+00	3.310790E+00
3.752180E+00	2.884590E+00	3.451890E+00
3.768990E+00	2.821790E+00	3.422660E+00
1.199940E+00	2.287380E+00	3.318380E+00
1.238770E+00	2.335970E+00	3.318150E+00
1.207970E+00	2.293550E+00	3.288190E+00
1.185900E+00	2.244230E+00	3.292150E+00
1.294650E+00	2.416960E+00	3.306900E+00
1.333360E+00	2.536730E+00	3.340860E+00
1.324780E+00	2.470460E+00	3.255810E+00
1.242730E+00	2.308660E+00	3.234520E+00
1.199820E+00	2.163550E+00	3.159560E+00
1.182460E+00	2.178040E+00	3.238720E+00
1.152930E+00	2.020980E+00	3.113570E+00
1.151340E+00	2.056240E+00	3.209860E+00
1.115470E+00	1.883920E+00	3.087330E+00
1.106350E+00	1.918120E+00	3.181390E+00
1.095150E+00	1.754690E+00	3.080320E+00
1.078640E+00	1.787060E+00	3.170070E+00
1.094050E+00	1.648740E+00	3.086990E+00
1.053870E+00	1.648420E+00	3.190970E+00
1.101080E+00	1.590480E+00	3.098840E+00
1.080350E+00	1.585170E+00	3.152590E+00
1.104610E+00	1.534450E+00	3.143170E+00
1.375480E+00	2.607760E+00	3.276360E+00
1.235280E+00	1.447350E+00	3.026740E+00
1.161080E+00	1.464660E+00	3.120310E+00
1.292980E+00	1.373480E+00	3.065950E+00
1.229670E+00	1.392880E+00	3.116610E+00
1.329310E+00	1.329100E+00	3.104960E+00
1.279260E+00	1.335520E+00	3.160720E+00
1.354120E+00	1.289720E+00	3.168090E+00
1.494380E+00	2.832980E+00	3.370180E+00
1.533560E+00	2.883890E+00	3.391870E+00
1.508700E+00	2.861450E+00	3.319340E+00
1.452920E+00	2.757630E+00	3.326100E+00
1.474830E+00	1.233910E+00	3.167210E+00
1.615240E+00	1.206160E+00	3.190390E+00
1.637610E+00	3.077880E+00	3.419170E+00
1.686860E+00	3.138990E+00	3.448860E+00
1.659220E+00	3.110960E+00	3.369680E+00
1.593850E+00	2.988250E+00	3.360400E+00
1.736330E+00	1.197680E+00	3.157220E+00
1.882530E+00	1.173860E+00	3.210320E+00
1.735150E+00	3.193760E+00	3.376820E+00
2.013950E+00	1.181960E+00	3.179440E+00
2.140870E+00	1.177170E+00	3.201850E+00
2.107790E+00	1.150000E+00	3.276320E+00
2.232660E+00	1.154370E+00	3.300470E+00
1.809940E+00	3.274870E+00	3.416560E+00
1.878730E+00	3.332290E+00	3.450030E+00
1.861350E+00	3.316050E+00	3.370520E+00
2.342890E+00	1.160420E+00	3.273140E+00
2.406540E+00	1.149720E+00	3.297420E+00
1.937300E+00	3.362700E+00	3.401140E+00
2.476010E+00	1.144340E+00	3.341050E+00
2.040420E+00	3.422260E+00	3.420410E+00
2.568470E+00	1.133720E+00	3.307540E+00
2.136630E+00	3.478520E+00	3.433650E+00
2.208380E+00	3.510370E+00	3.473760E+00
2.192750E+00	3.497400E+00	3.387930E+00
2.646860E+00	1.129310E+00	3.271590E+00
2.745140E+00	1.074450E+00	3.324780E+00
2.274450E+00	3.533360E+00	3.440700E+00
2.833270E+00	1.061360E+00	3.300030E+00
2.801550E+00	1.045580E+00	3.350050E+00
2.844560E+00	1.034420E+00	3.365900E+00
2.374910E+00	3.561730E+00	3.442950E+00
2.937570E+00	1.049890E+00	3.324120E+00
2.486650E+00	3.567980E+00	3.452070E+00
3.057840E+00	1.091610E+00	3.322210E+00
3.022650E+00	1.052100E+00	3.381770E+00
3.084710E+00	1.085740E+00	3.394370E+00
2.581880E+00	3.579350E+00	3.465250E+00
3.113590E+00	1.135130E+00	3.328150E+00
3.117700E+00	1.120480E+00	3.369110E+00
2.673830E+00	3.586900E+00	3.473290E+00
3.196940E+00	1.237870E+00	3.347630E+00
3.158410E+00	1.169190E+00	3.364270E+00
2.771800E+00	3.583560E+00	3.478190E+00
3.297840E+00	1.308930E+00	3.397940E+00
2.868320E+00	3.559910E+00	3.487850E+00
3.407170E+00	1.425890E+00	3.404420E+00
2.934920E+00	3.564280E+00	3.543450E+00
2.933340E+00	3.550570E+00	3.479660E+00
3.486380E+00	1.473010E+00	3.383730E+00
3.496830E+00	1.455890E+00	3.436030E+00
2.963840E+00	3.555800E+00	3.535570E+00
3.003110E+00	3.517530E+00	3.522390E+00
3.621070E+00	1.549380E+00	3.442130E+00
3.543160E+00	1.492780E+00	3.436240E+00
3.078660E+00	3.444330E+00	3.493170E+00
3.136990E+00	3.413720E+00	3.564460E+00
3.670230E+00	1.921190E+00	3.411990E+00
3.666380E+00	1.846980E+00	3.422040E+00
3.666900E+00	1.752300E+00	3.433390E+00
3.654120E+00	1.659480E+00	3.451250E+00
3.704390E+00	1.697980E+00	3.491280E+00
3.185080E+00	3.367420E+00	3.541200E+00
3.233910E+00	3.317230E+00	3.531220E+00
3.269640E+00	3.300030E+00	3.459810E+00
3.296110E+00	3.287440E+00	3.567040E+00
3.747640E+00	2.174060E+00	3.463750E+00
3.717230E+00	2.091650E+00	3.484710E+00
3.699740E+00	2.001950E+00	3.449090E+00
3.699360E+00	1.893850E+00	3.491840E+00
3.694980E+00	1.799630E+00	3.501590E+00
3.701730E+00	1.739480E+00	3.496580E+00
3.365480E+00	3.254680E+00	3.547980E+00
3.426300E+00	3.241390E+00	3.589390E+00
3.814990E+00	2.394910E+00	3.467820E+00
3.792840E+00	2.318310E+00	3.543640E+00
3.778880E+00	2.256170E+00	3.483160E+00
3.495450E+00	3.227490E+00	3.530110E+00
3.562570E+00	3.208720E+00	3.586430E+00
3.776610E+00	2.762600E+00	3.508400E+00
3.785520E+00	2.692590E+00	3.594150E+00
3.796220E+00	2.613890E+00	3.554120E+00
3.815390E+00	2.541250E+00	3.517100E+00
3.821790E+00	2.468770E+00	3.492800E+00
3.610710E+00	3.167640E+00	3.555230E+00
3.685800E+00	3.111490E+00	3.585470E+00
3.726070E+00	3.012950E+00	3.556040E+00
3.739510E+00	2.912870E+00	3.549390E+00
3.758360E+00	2.837760E+00	3.535520E+00
1.295570E+00	2.514180E+00	3.500820E+00
1.337500E+00	2.597230E+00	3.513470E+00
1.307160E+00	2.513370E+00	3.459460E+00
1.298220E+00	2.439280E+00	3.387760E+00
1.281370E+00	2.428540E+00	3.470770E+00
1.201550E+00	2.277300E+00	3.384990E+00
1.151660E+00	2.114960E+00	3.305040E+00
1.147580E+00	2.115920E+00	3.393950E+00
1.096820E+00	1.956070E+00	3.271970E+00
1.099460E+00	1.990760E+00	3.361800E+00
1.058800E+00	1.819790E+00	3.257400E+00
1.050190E+00	1.855010E+00	3.343310E+00
1.033050E+00	1.705120E+00	3.252620E+00
1.014660E+00	1.713290E+00	3.355170E+00
1.024790E+00	1.641910E+00	3.259800E+00
1.010650E+00	1.639170E+00	3.313450E+00
1.017850E+00	1.584150E+00	3.297600E+00
1.344220E+00	2.574840E+00	3.429270E+00
1.394610E+00	2.672250E+00	3.478720E+00
1.053590E+00	1.510940E+00	3.260680E+00
1.103750E+00	1.470320E+00	3.209760E+00
1.086900E+00	1.444870E+00	3.269380E+00
1.129440E+00	1.409680E+00	3.252940E+00
1.440950E+00	2.759000E+00	3.479670E+00
1.492230E+00	2.854220E+00	3.517550E+00
1.482980E+00	2.817730E+00	3.425110E+00
1.411340E+00	2.676620E+00	3.397100E+00
1.204920E+00	1.365080E+00	3.215700E+00
1.278760E+00	1.273310E+00	3.292500E+00
1.376470E+00	1.241870E+00	3.249060E+00
1.365560E+00	1.224910E+00	3.310950E+00
1.445120E+00	1.195420E+00	3.303190E+00
1.610320E+00	3.049140E+00	3.582080E+00
1.648290E+00	3.110970E+00	3.573110E+00
1.623360E+00	3.055040E+00	3.492760E+00
1.560130E+00	2.924100E+00	3.461180E+00
1.572570E+00	2.959410E+00	3.553300E+00
1.691460E+00	1.177320E+00	3.257070E+00
1.594050E+00	1.172920E+00	3.296860E+00
1.707700E+00	1.151590E+00	3.322150E+00
1.698220E+00	3.166080E+00	3.621450E+00
1.750180E+00	3.225270E+00	3.593580E+00
1.692940E+00	3.157530E+00	3.535530E+00
1.803230E+00	1.143370E+00	3.299780E+00
1.759300E+00	3.227040E+00	3.495520E+00
1.799630E+00	3.280690E+00	3.577490E+00
2.000270E+00	1.129680E+00	3.333050E+00
2.151130E+00	1.123320E+00	3.364580E+00
2.256100E+00	1.114080E+00	3.436740E+00
1.839600E+00	3.309870E+00	3.517630E+00
2.356210E+00	1.123100E+00	3.396860E+00
2.404620E+00	1.137100E+00	3.341820E+00
1.948650E+00	3.384060E+00	3.538250E+00
2.438680E+00	1.124480E+00	3.410690E+00
2.509840E+00	1.107520E+00	3.472030E+00
2.050480E+00	3.447610E+00	3.555800E+00
2.115180E+00	3.487630E+00	3.577380E+00
2.100210E+00	3.468500E+00	3.504490E+00
2.574970E+00	1.098270E+00	3.430150E+00
2.167320E+00	3.503010E+00	3.533350E+00
2.649690E+00	1.091900E+00	3.387900E+00
2.724160E+00	1.043570E+00	3.456040E+00
2.260680E+00	3.551450E+00	3.575740E+00
2.793970E+00	1.030080E+00	3.411530E+00
2.878150E+00	1.006580E+00	3.453010E+00
2.362700E+00	3.576370E+00	3.546450E+00
2.969390E+00	1.023700E+00	3.431500E+00
2.938410E+00	1.000950E+00	3.479460E+00
2.991840E+00	1.009070E+00	3.512530E+00
2.480620E+00	3.584460E+00	3.558360E+00
3.062730E+00	1.052080E+00	3.467130E+00
2.580070E+00	3.596570E+00	3.576540E+00
3.162460E+00	1.133680E+00	3.452470E+00
2.675200E+00	3.605730E+00	3.591300E+00
3.224750E+00	1.240860E+00	3.434020E+00
3.242940E+00	1.225850E+00	3.517210E+00
2.768080E+00	3.602990E+00	3.600500E+00
3.275700E+00	1.284350E+00	3.453280E+00
3.272450E+00	1.270930E+00	3.488640E+00
2.851970E+00	3.583140E+00	3.607070E+00
3.411350E+00	1.350900E+00	3.532430E+00
3.317650E+00	1.294620E+00	3.482980E+00
2.922530E+00	3.576280E+00	3.611380E+00
3.523030E+00	1.448160E+00	3.516940E+00
2.973220E+00	3.559090E+00	3.597970E+00
3.026410E+00	3.522380E+00	3.667430E+00
3.599090E+00	1.489880E+00	3.503700E+00
3.603670E+00	1.475780E+00	3.551990E+00
3.095950E+00	3.447240E+00	3.637270E+00
3.142650E+00	3.414630E+00	3.626080E+00
3.704620E+00	1.656640E+00	3.525460E+00
3.669230E+00	1.600190E+00	3.537820E+00
3.680090E+00	1.495990E+00	3.557300E+00
3.169900E+00	3.385210E+00	3.614130E+00
3.220110E+00	3.330940E+00	3.643750E+00
3.295170E+00	3.299280E+00	3.684060E+00
3.732360E+00	2.128530E+00	3.551130E+00
3.721200E+00	2.050980E+00	3.555210E+00
3.715510E+00	1.959320E+00	3.572860E+00
3.735850E+00	1.840730E+00	3.600290E+00
3.735310E+00	1.917370E+00	3.623780E+00
3.731860E+00	1.712170E+00	3.565190E+00
3.718530E+00	1.634720E+00	3.584660E+00
3.358250E+00	3.260740E+00	3.640140E+00
3.428810E+00	3.257420E+00	3.685140E+00
3.817860E+00	2.409050E+00	3.598150E+00
3.802530E+00	2.316370E+00	3.670520E+00
3.777290E+00	2.209810E+00	3.602710E+00
3.746820E+00	2.099950E+00	3.631640E+00
3.745540E+00	2.015500E+00	3.632710E+00
3.739550E+00	1.957440E+00	3.640620E+00
3.499510E+00	3.234090E+00	3.636440E+00
3.564280E+00	3.223360E+00	3.680010E+00
3.769870E+00	2.779680E+00	3.642120E+00
3.782770E+00	2.696470E+00	3.716760E+00
3.802820E+00	2.623800E+00	3.670660E+00
3.822830E+00	2.543410E+00	3.637740E+00
3.823150E+00	2.485470E+00	3.583860E+00
3.626980E+00	3.174400E+00	3.662360E+00
3.702500E+00	3.138500E+00	3.690290E+00
3.718740E+00	3.094680E+00	3.658430E+00
3.728810E+00	3.033620E+00	3.661710E+00
3.743910E+00	2.932020E+00	3.690540E+00
3.742670E+00	2.994170E+00	3.711820E+00
3.753720E+00	2.859690E+00	3.626100E+00
3.726710E+00	3.082270E+00	3.714150E+00
3.738180E+00	3.030050E+00	3.724610E+00
1.302810E+00	2.593640E+00	3.689140E+00
1.339850E+00	2.649620E+00	3.669650E+00
1.303010E+00	2.585590E+00	3.635560E+00
1.279680E+00	2.505390E+00	3.564410E+00
1.266840E+00	2.511010E+00	3.659560E+00
1.220960E+00	2.334110E+00	3.516560E+00
1.235330E+00	2.380410E+00	3.617990E+00
1.157770E+00	2.178760E+00	3.477520E+00
1.157200E+00	2.234540E+00	3.575770E+00
1.111260E+00	2.029270E+00	3.452960E+00
1.116920E+00	2.079960E+00	3.544640E+00
1.061290E+00	1.894580E+00	3.433120E+00
1.063320E+00	1.937400E+00	3.523010E+00
1.026070E+00	1.779500E+00	3.419320E+00
1.019200E+00	1.797200E+00	3.523910E+00
1.010710E+00	1.716730E+00	3.423050E+00
1.006550E+00	1.722010E+00	3.473990E+00
9.991790E-01	1.661090E+00	3.460020E+00
1.346290E+00	2.642520E+00	3.603060E+00
1.392670E+00	2.754700E+00	3.679230E+00
1.004880E+00	1.571920E+00	3.423970E+00
1.019870E+00	1.522270E+00	3.359210E+00
1.021650E+00	1.504100E+00	3.425290E+00
1.042150E+00	1.463480E+00	3.401800E+00
1.415190E+00	2.755060E+00	3.565000E+00
1.448600E+00	2.832670E+00	3.641480E+00
1.089660E+00	1.405770E+00	3.354900E+00
1.172110E+00	1.328220E+00	3.339900E+00
1.139290E+00	1.327070E+00	3.468820E+00
1.226790E+00	1.278520E+00	3.372280E+00
1.203090E+00	1.283340E+00	3.429040E+00
1.270660E+00	1.244410E+00	3.427610E+00
1.492000E+00	2.875480E+00	3.656070E+00
1.532140E+00	2.917040E+00	3.673560E+00
1.507960E+00	2.885070E+00	3.607800E+00
1.382040E+00	1.198510E+00	3.398830E+00
1.533860E+00	1.147580E+00	3.406230E+00
1.471410E+00	1.129190E+00	3.519450E+00
1.607540E+00	1.107270E+00	3.500390E+00
1.642070E+00	3.100660E+00	3.649890E+00
1.585860E+00	2.996990E+00	3.654010E+00
1.736250E+00	1.114450E+00	3.422890E+00
1.748750E+00	3.224710E+00	3.683720E+00
1.698530E+00	3.163620E+00	3.714030E+00
1.888500E+00	1.107650E+00	3.396030E+00
1.902080E+00	1.079220E+00	3.474870E+00
1.993710E+00	1.090350E+00	3.447720E+00
1.801350E+00	3.285670E+00	3.663710E+00
2.136830E+00	1.084550E+00	3.476240E+00
2.272620E+00	1.075790E+00	3.546050E+00
1.866540E+00	3.341610E+00	3.624700E+00
2.358020E+00	1.085030E+00	3.521690E+00
1.955540E+00	3.408300E+00	3.689160E+00
2.025500E+00	3.456200E+00	3.700050E+00
2.013250E+00	3.437420E+00	3.629080E+00
2.441080E+00	1.099890E+00	3.500690E+00
2.523490E+00	1.072350E+00	3.583350E+00
2.088300E+00	3.484670E+00	3.659350E+00
2.586400E+00	1.060620E+00	3.546950E+00
2.181440E+00	3.522190E+00	3.636510E+00
2.651090E+00	1.054810E+00	3.505860E+00
2.724340E+00	1.010890E+00	3.569990E+00
2.256650E+00	3.575760E+00	3.704040E+00
2.339500E+00	3.611370E+00	3.711700E+00
2.296730E+00	3.588590E+00	3.651350E+00
2.792090E+00	1.000740E+00	3.516070E+00
2.858770E+00	9.779000E-01	3.576010E+00
2.353560E+00	3.599320E+00	3.635260E+00
2.431260E+00	3.622330E+00	3.712770E+00
2.928750E+00	9.875360E-01	3.540940E+00
2.996130E+00	9.960800E-01	3.607750E+00
2.464420E+00	3.609280E+00	3.649740E+00
2.484300E+00	3.630900E+00	3.713420E+00
3.068420E+00	1.038660E+00	3.577740E+00
2.522870E+00	3.638090E+00	3.718710E+00
2.569460E+00	3.628210E+00	3.684390E+00
3.151740E+00	1.094750E+00	3.554880E+00
2.675220E+00	3.630450E+00	3.703910E+00
3.218110E+00	1.160510E+00	3.554620E+00
2.769840E+00	3.631020E+00	3.713860E+00
3.278290E+00	1.255260E+00	3.626530E+00
3.318340E+00	1.282800E+00	3.546100E+00
3.382970E+00	1.318100E+00	3.636780E+00
2.847390E+00	3.611260E+00	3.716210E+00
3.481630E+00	1.354150E+00	3.648950E+00
2.914570E+00	3.599310E+00	3.712750E+00
3.528820E+00	1.414100E+00	3.627610E+00
2.974780E+00	3.581840E+00	3.698890E+00
3.027830E+00	3.549530E+00	3.778560E+00
3.605820E+00	1.469070E+00	3.610950E+00
3.075130E+00	3.490080E+00	3.741460E+00
3.139480E+00	3.449760E+00	3.757820E+00
3.161500E+00	3.404220E+00	3.671860E+00
3.193180E+00	3.379850E+00	3.730100E+00
3.707270E+00	1.572680E+00	3.627320E+00
3.711860E+00	1.485400E+00	3.662320E+00
3.246780E+00	3.335450E+00	3.744520E+00
3.295620E+00	3.317590E+00	3.749080E+00
3.751590E+00	1.901390E+00	3.685930E+00
3.760720E+00	1.817820E+00	3.699310E+00
3.758950E+00	1.735880E+00	3.676740E+00
3.751400E+00	1.641130E+00	3.657250E+00
3.354390E+00	3.289240E+00	3.739800E+00
3.425530E+00	3.279300E+00	3.749350E+00
3.814680E+00	2.409310E+00	3.755130E+00
3.827770E+00	2.469290E+00	3.661820E+00
3.824510E+00	2.499500E+00	3.727400E+00
3.802090E+00	2.309350E+00	3.776180E+00
3.791540E+00	2.230770E+00	3.743110E+00
3.769770E+00	2.134240E+00	3.724670E+00
3.760730E+00	2.038100E+00	3.713740E+00
3.753460E+00	1.974140E+00	3.691490E+00
3.503890E+00	3.262600E+00	3.743230E+00
3.613460E+00	3.219500E+00	3.774200E+00
3.764230E+00	2.780370E+00	3.796450E+00
3.757580E+00	2.841920E+00	3.706640E+00
3.751690E+00	2.867960E+00	3.777670E+00
3.777970E+00	2.691410E+00	3.811760E+00
3.792820E+00	2.632200E+00	3.774020E+00
3.813240E+00	2.564970E+00	3.745010E+00
3.670610E+00	3.206990E+00	3.780210E+00
3.677550E+00	3.186430E+00	3.746590E+00
3.741690E+00	3.000310E+00	3.778750E+00
3.744960E+00	2.931210E+00	3.824870E+00
3.692280E+00	3.192590E+00	3.783710E+00
3.712890E+00	3.140900E+00	3.793960E+00
3.731870E+00	3.059880E+00	3.767490E+00
1.223400E+00	2.403410E+00	3.773430E+00
1.241460E+00	2.468910E+00	3.780420E+00
1.241960E+00	2.416740E+00	3.715650E+00
1.177360E+00	2.282250E+00	3.672290E+00
1.190030E+00	2.324600E+00	3.758940E+00
1.132690E+00	2.134640E+00	3.638870E+00
1.143570E+00	2.190190E+00	3.731240E+00
1.077430E+00	1.986560E+00	3.615060E+00
1.105460E+00	2.043830E+00	3.709990E+00
1.033160E+00	1.866610E+00	3.597810E+00
1.054190E+00	1.892470E+00	3.712980E+00
1.010890E+00	1.799910E+00	3.594750E+00
1.023730E+00	1.806580E+00	3.655220E+00
1.004070E+00	1.741460E+00	3.628940E+00
1.337130E+00	2.657970E+00	3.749430E+00
1.270950E+00	2.541570E+00	3.738380E+00
9.856900E-01	1.671060E+00	3.563280E+00
9.840930E-01	1.594120E+00	3.535070E+00
9.905850E-01	1.576750E+00	3.656150E+00
9.913190E-01	1.517520E+00	3.583940E+00
1.386890E+00	2.776640E+00	3.774720E+00
1.434360E+00	2.846120E+00	3.776770E+00
1.414640E+00	2.815760E+00	3.732390E+00
1.019390E+00	1.465800E+00	3.514710E+00
1.070430E+00	1.390060E+00	3.499420E+00
1.058520E+00	1.395630E+00	3.624270E+00
1.106620E+00	1.341770E+00	3.536380E+00
1.094190E+00	1.348290E+00	3.590550E+00
1.137200E+00	1.300920E+00	3.582380E+00
1.471560E+00	2.867190E+00	3.713060E+00
1.513150E+00	2.911080E+00	3.813220E+00
1.212160E+00	1.247430E+00	3.534900E+00
1.336140E+00	1.182420E+00	3.532000E+00
1.298310E+00	1.187470E+00	3.649640E+00
1.415410E+00	1.135310E+00	3.572250E+00
1.390300E+00	1.140980E+00	3.622690E+00
1.474220E+00	1.099310E+00	3.625790E+00
1.569030E+00	2.981430E+00	3.815590E+00
1.590600E+00	3.020950E+00	3.798030E+00
1.563870E+00	2.968600E+00	3.747290E+00
1.715350E+00	1.070480E+00	3.542880E+00
1.609840E+00	1.070040E+00	3.608640E+00
1.785890E+00	1.027360E+00	3.634180E+00
1.632730E+00	3.087630E+00	3.774350E+00
1.862300E+00	1.044280E+00	3.552970E+00
1.984940E+00	1.018370E+00	3.615710E+00
1.910620E+00	1.009360E+00	3.643690E+00
2.023660E+00	9.963980E-01	3.692330E+00
1.748650E+00	3.225180E+00	3.775700E+00
1.703320E+00	3.171800E+00	3.791810E+00
2.031810E+00	1.046870E+00	3.551450E+00
2.094590E+00	1.011530E+00	3.647470E+00
1.791650E+00	3.277980E+00	3.749660E+00
2.227870E+00	1.034630E+00	3.646780E+00
1.871690E+00	3.353090E+00	3.764990E+00
2.359010E+00	1.046780E+00	3.636540E+00
2.010440E+00	3.457760E+00	3.771530E+00
1.950760E+00	3.419730E+00	3.787700E+00
2.449960E+00	1.066810E+00	3.612910E+00
2.535880E+00	1.042880E+00	3.697630E+00
2.073120E+00	3.488530E+00	3.747490E+00
2.599140E+00	1.032540E+00	3.660990E+00
2.171130E+00	3.535500E+00	3.770670E+00
2.660250E+00	1.025910E+00	3.619980E+00
2.733590E+00	9.841450E-01	3.684950E+00
2.318400E+00	3.619470E+00	3.798080E+00
2.247480E+00	3.590770E+00	3.803390E+00
2.792930E+00	9.755930E-01	3.629920E+00
2.861810E+00	9.518560E-01	3.686530E+00
2.416660E+00	3.635590E+00	3.798640E+00
2.927580E+00	9.688150E-01	3.641960E+00
3.004900E+00	9.718390E-01	3.710880E+00
2.509570E+00	3.650490E+00	3.790380E+00
3.074500E+00	1.020580E+00	3.683160E+00
2.580310E+00	3.667440E+00	3.832860E+00
2.578380E+00	3.654110E+00	3.776930E+00
3.151710E+00	1.083140E+00	3.660060E+00
2.616300E+00	3.664390E+00	3.828280E+00
2.667770E+00	3.653770E+00	3.824970E+00
3.223830E+00	1.151690E+00	3.642970E+00
2.767350E+00	3.648660E+00	3.824360E+00
3.364940E+00	1.294370E+00	3.729580E+00
3.284050E+00	1.228850E+00	3.735300E+00
2.854660E+00	3.629450E+00	3.831290E+00
3.466540E+00	1.347470E+00	3.732510E+00
2.904910E+00	3.616240E+00	3.795900E+00
3.536340E+00	1.409610E+00	3.728520E+00
2.967580E+00	3.604300E+00	3.817460E+00
3.033580E+00	3.565410E+00	3.887660E+00
3.614760E+00	1.460290E+00	3.705510E+00
3.087600E+00	3.507140E+00	3.835270E+00
3.157480E+00	3.475880E+00	3.865600E+00
3.204380E+00	3.395340E+00	3.805060E+00
3.721960E+00	1.574240E+00	3.729380E+00
3.715890E+00	1.484850E+00	3.761660E+00
3.227430E+00	3.418070E+00	3.882110E+00
3.275690E+00	3.395100E+00	3.881810E+00
3.289390E+00	3.352890E+00	3.816430E+00
3.768370E+00	1.850320E+00	3.762890E+00
3.767190E+00	1.763250E+00	3.776460E+00
3.777430E+00	1.819670E+00	3.819190E+00
3.777150E+00	1.651560E+00	3.756990E+00
3.330620E+00	3.376690E+00	3.887580E+00
3.403760E+00	3.356240E+00	3.907620E+00
3.412420E+00	3.311950E+00	3.826350E+00
3.816600E+00	2.511310E+00	3.833180E+00
3.820500E+00	2.425800E+00	3.899950E+00
3.811790E+00	2.336050E+00	3.865660E+00
3.803680E+00	2.246770E+00	3.849690E+00
3.785630E+00	2.155200E+00	3.831940E+00
3.773140E+00	2.054540E+00	3.815110E+00
3.760990E+00	1.942600E+00	3.787680E+00
3.776070E+00	1.864870E+00	3.814690E+00
3.474030E+00	3.328880E+00	3.898970E+00
3.536560E+00	3.311110E+00	3.952060E+00
3.542840E+00	3.275910E+00	3.860770E+00
3.750130E+00	2.862940E+00	3.876260E+00
3.757500E+00	2.793570E+00	3.945810E+00
3.775560E+00	2.716920E+00	3.898780E+00
3.790760E+00	2.640590E+00	3.874880E+00
3.803980E+00	2.583970E+00	3.824080E+00
3.596280E+00	3.256500E+00	3.947630E+00
3.655860E+00	3.207750E+00	3.894250E+00
3.680890E+00	3.199330E+00	3.813290E+00
3.699740E+00	3.176850E+00	3.853530E+00
3.732800E+00	3.008020E+00	3.912950E+00
3.727380E+00	3.060250E+00	3.828710E+00
3.716010E+00	3.103700E+00	3.885600E+00
3.745290E+00	2.925300E+00	3.920800E+00
3.712370E+00	3.147530E+00	3.860800E+00
1.221450E+00	2.407790E+00	3.918950E+00
1.239130E+00	2.484480E+00	3.900300E+00
1.219920E+00	2.400220E+00	3.837050E+00
1.149720E+00	2.251990E+00	3.818850E+00
1.180390E+00	2.312310E+00	3.904400E+00
1.118470E+00	2.110240E+00	3.798810E+00
1.138220E+00	2.185090E+00	3.891510E+00
1.074690E+00	1.981520E+00	3.785580E+00
1.100910E+00	2.050740E+00	3.876110E+00
1.048640E+00	1.906520E+00	3.787720E+00
1.060570E+00	1.934170E+00	3.861290E+00
1.035300E+00	1.848800E+00	3.824570E+00
1.271040E+00	2.561610E+00	3.932970E+00
1.318990E+00	2.637090E+00	3.911620E+00
1.274930E+00	2.562020E+00	3.837940E+00
1.020210E+00	1.746570E+00	3.774780E+00
1.001320E+00	1.653570E+00	3.699940E+00
1.001830E+00	1.658220E+00	3.786060E+00
9.985320E-01	1.595430E+00	3.725430E+00
9.984500E-01	1.607500E+00	3.788950E+00
1.002360E+00	1.554020E+00	3.769460E+00
1.354640E+00	2.713530E+00	3.947110E+00
1.387240E+00	2.785990E+00	3.929300E+00
1.357980E+00	2.712500E+00	3.858110E+00
1.028230E+00	1.452060E+00	3.645740E+00
1.021480E+00	1.488020E+00	3.745530E+00
1.052670E+00	1.418720E+00	3.683000E+00
1.047540E+00	1.432490E+00	3.728360E+00
1.073500E+00	1.389900E+00	3.731550E+00
1.425990E+00	2.837090E+00	3.864950E+00
1.127100E+00	1.318000E+00	3.709040E+00
1.198890E+00	1.245320E+00	3.662220E+00
1.180280E+00	1.258330E+00	3.730200E+00
1.254700E+00	1.206570E+00	3.702490E+00
1.223810E+00	1.219940E+00	3.750650E+00
1.295480E+00	1.173730E+00	3.755050E+00
1.524770E+00	2.922600E+00	3.920020E+00
1.571060E+00	2.993320E+00	3.923020E+00
1.560010E+00	2.968410E+00	3.865460E+00
1.426680E+00	1.105780E+00	3.746300E+00
1.550880E+00	1.056080E+00	3.710680E+00
1.522980E+00	1.049290E+00	3.777230E+00
1.597680E+00	1.027740E+00	3.792990E+00
1.597340E+00	3.035940E+00	3.866590E+00
1.711010E+00	1.019910E+00	3.741580E+00
1.659990E+00	3.122470E+00	3.910910E+00
1.715850E+00	3.182960E+00	3.908670E+00
1.691810E+00	3.158030E+00	3.847340E+00
1.905480E+00	9.884020E-01	3.741120E+00
2.062300E+00	9.755160E-01	3.778090E+00
1.740710E+00	3.212130E+00	3.855570E+00
2.179200E+00	9.942110E-01	3.740570E+00
1.807050E+00	3.295810E+00	3.868110E+00
2.246950E+00	1.011730E+00	3.718230E+00
2.275010E+00	1.003690E+00	3.755670E+00
1.890590E+00	3.379380E+00	3.888710E+00
1.944230E+00	3.430690E+00	3.911140E+00
1.929650E+00	3.410940E+00	3.843580E+00
2.349110E+00	1.007740E+00	3.759500E+00
2.281410E+00	1.015410E+00	3.722370E+00
1.994260E+00	3.461710E+00	3.865480E+00
2.457680E+00	1.032180E+00	3.731660E+00
2.549220E+00	1.011190E+00	3.812890E+00
2.080900E+00	3.504960E+00	3.834390E+00
2.611270E+00	9.997430E-01	3.776360E+00
2.173220E+00	3.558450E+00	3.911810E+00
2.235860E+00	3.608990E+00	3.934620E+00
2.222140E+00	3.585580E+00	3.861160E+00
2.672810E+00	9.931110E-01	3.734880E+00
2.749850E+00	9.563590E-01	3.802710E+00
2.293350E+00	3.629100E+00	3.896680E+00
2.805540E+00	9.461880E-01	3.747810E+00
2.874330E+00	9.283300E-01	3.785480E+00
2.396430E+00	3.652050E+00	3.895940E+00
2.936890E+00	9.397470E-01	3.746300E+00
3.016450E+00	9.484430E-01	3.814660E+00
2.485320E+00	3.668480E+00	3.893130E+00
3.086470E+00	9.989410E-01	3.787260E+00
2.563880E+00	3.677600E+00	3.894570E+00
3.162440E+00	1.063650E+00	3.764830E+00
2.628950E+00	3.672120E+00	3.886200E+00
2.697200E+00	3.671190E+00	3.956110E+00
3.233060E+00	1.132510E+00	3.744650E+00
2.765250E+00	3.666300E+00	3.929570E+00
3.361340E+00	1.281370E+00	3.827480E+00
3.295800E+00	1.209280E+00	3.832830E+00
2.838780E+00	3.646300E+00	3.927000E+00
3.451660E+00	1.339770E+00	3.823780E+00
2.901950E+00	3.634650E+00	3.926280E+00
2.924810E+00	3.625800E+00	3.870400E+00
2.977630E+00	3.627380E+00	3.954030E+00
3.536760E+00	1.416800E+00	3.835620E+00
3.042920E+00	3.582130E+00	3.963420E+00
3.622490E+00	1.461150E+00	3.795100E+00
3.102580E+00	3.540970E+00	3.945450E+00
3.196020E+00	3.499380E+00	3.959820E+00
3.732140E+00	1.581020E+00	3.862430E+00
3.711510E+00	1.481840E+00	3.823310E+00
3.247770E+00	3.487750E+00	3.990780E+00
3.272820E+00	3.437490E+00	3.937470E+00
3.779490E+00	1.773040E+00	3.852130E+00
3.797300E+00	1.680170E+00	3.849880E+00
3.789820E+00	1.638910E+00	3.890210E+00
3.301040E+00	3.481400E+00	4.001980E+00
3.360880E+00	3.456840E+00	4.021810E+00
3.358190E+00	3.411030E+00	3.961380E+00
3.818090E+00	2.517640E+00	3.986130E+00
3.809610E+00	2.573950E+00	3.896470E+00
3.798160E+00	2.613380E+00	3.971320E+00
3.819190E+00	2.422540E+00	4.000750E+00
3.821940E+00	2.350160E+00	3.970920E+00
3.821460E+00	2.264140E+00	3.950410E+00
3.808950E+00	2.172400E+00	3.934120E+00
3.795870E+00	2.078030E+00	3.917100E+00
3.790910E+00	1.977550E+00	3.906550E+00
3.789440E+00	1.850300E+00	3.890080E+00
3.791940E+00	1.743610E+00	3.912170E+00
3.806470E+00	1.673770E+00	3.908200E+00
3.413310E+00	3.422170E+00	4.014010E+00
3.460820E+00	3.373880E+00	3.968560E+00
3.534980E+00	3.343800E+00	4.030660E+00
3.742150E+00	2.880790E+00	4.005180E+00
3.747680E+00	2.808380E+00	4.085590E+00
3.765580E+00	2.727780E+00	4.015000E+00
3.782420E+00	2.672500E+00	3.957420E+00
3.597520E+00	3.282760E+00	4.023810E+00
3.660790E+00	3.223690E+00	4.006840E+00
3.700510E+00	3.118090E+00	4.000310E+00
3.703830E+00	3.155370E+00	3.900330E+00
3.731630E+00	3.012200E+00	4.058100E+00
3.742080E+00	2.952470E+00	3.992160E+00
1.241110E+00	2.480500E+00	3.979020E+00
1.215350E+00	2.372130E+00	3.976040E+00
1.174440E+00	2.273140E+00	3.988660E+00
1.142600E+00	2.137430E+00	3.979600E+00
1.103550E+00	2.004780E+00	3.967890E+00
1.068920E+00	1.872410E+00	3.970600E+00
1.030780E+00	1.792540E+00	3.883140E+00
1.049450E+00	1.789750E+00	3.954120E+00
1.035610E+00	1.737080E+00	3.922970E+00
1.314400E+00	2.633150E+00	3.989100E+00
1.267970E+00	2.560850E+00	3.987520E+00
1.020170E+00	1.649080E+00	3.897000E+00
1.010180E+00	1.565460E+00	3.872520E+00
1.012550E+00	1.515640E+00	3.844270E+00
1.039250E+00	1.526030E+00	3.929720E+00
1.054780E+00	1.474850E+00	3.913840E+00
1.380920E+00	2.778520E+00	3.990740E+00
1.356510E+00	2.719720E+00	4.015020E+00
1.063140E+00	1.413510E+00	3.833300E+00
1.096800E+00	1.358690E+00	3.806890E+00
1.112100E+00	1.367090E+00	3.898160E+00
1.136950E+00	1.312230E+00	3.856970E+00
1.449420E+00	2.858690E+00	3.996470E+00
1.176650E+00	1.254270E+00	3.805460E+00
1.255070E+00	1.192440E+00	3.855340E+00
1.345820E+00	1.137100E+00	3.833550E+00
1.358280E+00	1.142670E+00	3.940700E+00
1.436780E+00	1.089860E+00	3.884760E+00
1.560820E+00	2.978800E+00	3.979910E+00
1.529480E+00	2.931690E+00	4.004500E+00
1.547500E+00	1.039870E+00	3.876050E+00
1.714940E+00	1.004090E+00	3.875200E+00
1.606020E+00	3.058370E+00	3.991910E+00
1.850800E+00	9.764470E-01	3.844200E+00
1.846680E+00	9.771680E-01	3.926600E+00
1.947760E+00	9.685360E-01	3.931990E+00
1.713030E+00	3.183860E+00	3.984600E+00
1.665000E+00	3.134420E+00	4.007020E+00
2.031740E+00	9.678350E-01	3.870540E+00
1.758210E+00	3.239080E+00	3.946240E+00
2.183800E+00	9.721640E-01	3.856150E+00
1.817250E+00	3.315280E+00	4.011940E+00
1.879040E+00	3.380240E+00	4.031310E+00
1.861950E+00	3.357500E+00	3.957370E+00
2.289450E+00	9.894830E-01	3.829440E+00
1.922820E+00	3.420590E+00	3.988670E+00
2.388040E+00	9.865210E-01	3.882230E+00
1.991510E+00	3.475180E+00	3.970270E+00
2.481350E+00	1.005040E+00	3.865710E+00
2.571810E+00	9.941630E-01	3.913750E+00
2.075280E+00	3.515810E+00	3.942110E+00
2.626050E+00	9.824780E-01	3.895280E+00
2.220510E+00	3.612340E+00	4.013100E+00
2.153540E+00	3.565890E+00	4.026150E+00
2.693230E+00	9.705920E-01	3.859800E+00
2.762950E+00	9.433590E-01	3.892610E+00
2.294350E+00	3.643470E+00	4.007050E+00
2.839360E+00	9.199140E-01	3.901990E+00
2.384560E+00	3.662320E+00	4.001140E+00
2.943680E+00	9.199790E-01	3.857110E+00
2.467840E+00	3.681490E+00	3.993090E+00
2.547150E+00	3.688350E+00	3.989140E+00
3.176180E+00	1.049220E+00	3.873160E+00
3.096450E+00	9.745250E-01	3.887800E+00
2.627560E+00	3.678280E+00	3.983440E+00
2.694670E+00	3.675280E+00	4.063350E+00
3.248940E+00	1.121050E+00	3.847760E+00
2.769640E+00	3.669210E+00	4.040720E+00
3.362840E+00	1.257140E+00	3.929430E+00
3.304760E+00	1.186890E+00	3.910450E+00
2.824480E+00	3.656440E+00	4.001480E+00
3.443170E+00	1.331430E+00	3.918350E+00
2.895150E+00	3.640930E+00	4.023430E+00
2.975770E+00	3.643280E+00	4.092340E+00
3.518150E+00	1.374960E+00	3.904320E+00
3.067870E+00	3.597500E+00	4.053840E+00
3.575370E+00	1.466600E+00	3.962580E+00
[truncated: 10,719 more rows]
