# Supplementary material for: A New MRI-Based Model of Heart Function with Coupled Hemodynamics and Application to Normal and Diseased Canine Left Ventricles
Source: Front Bioeng Biotechnol. 2015 Sep 23;3:140. doi: 10.3389/fbioe.2015.00140 (PMC4585083; doi:10.3389/fbioe.2015.00140)
Supplement: Supplementary file 5 [file Data_Sheet_5.ZIP › Case2_Normal_LBBB_Systole/nodes/case2_systole_time_0.5000.csv]

3.220740E+00	2.094520E+00	1.243030E+00
3.244590E+00	2.140340E+00	1.232280E+00
3.259180E+00	2.101930E+00	1.237230E+00
3.257020E+00	2.058830E+00	1.255980E+00
3.294610E+00	2.188980E+00	1.208220E+00
3.324540E+00	2.236760E+00	1.195290E+00
3.340110E+00	2.203790E+00	1.222580E+00
3.332530E+00	2.137760E+00	1.267080E+00
3.413550E+00	2.089330E+00	1.328090E+00
3.342250E+00	2.050060E+00	1.341240E+00
3.447060E+00	2.060320E+00	1.406170E+00
3.402940E+00	2.235940E+00	1.245200E+00
3.446690E+00	2.170810E+00	1.335500E+00
3.481110E+00	2.115490E+00	1.383060E+00
2.928330E+00	2.279270E+00	1.254130E+00
2.955890E+00	2.360730E+00	1.249960E+00
2.992430E+00	2.321490E+00	1.244360E+00
3.002770E+00	2.270940E+00	1.245620E+00
3.015300E+00	2.434800E+00	1.242120E+00
3.040920E+00	2.500060E+00	1.254990E+00
3.077110E+00	2.461150E+00	1.233210E+00
3.120840E+00	2.367860E+00	1.216640E+00
3.226800E+00	2.222560E+00	1.191310E+00
3.081430E+00	2.223730E+00	1.236010E+00
3.146730E+00	2.089260E+00	1.273560E+00
3.253280E+00	1.989250E+00	1.350770E+00
3.129170E+00	1.991190E+00	1.392350E+00
3.297850E+00	1.969600E+00	1.510760E+00
3.205600E+00	1.937530E+00	1.511660E+00
3.282250E+00	1.953880E+00	1.589700E+00
3.156370E+00	2.515970E+00	1.239350E+00
3.328830E+00	2.492580E+00	1.244520E+00
3.340550E+00	2.336610E+00	1.210120E+00
3.370470E+00	2.011400E+00	1.462650E+00
3.384490E+00	1.980560E+00	1.622580E+00
3.422080E+00	2.440640E+00	1.286210E+00
3.431950E+00	2.510580E+00	1.314710E+00
3.466220E+00	2.352180E+00	1.300300E+00
3.498800E+00	2.255910E+00	1.355480E+00
3.516230E+00	2.182100E+00	1.421970E+00
3.511350E+00	2.125000E+00	1.496080E+00
3.454150E+00	2.057670E+00	1.556490E+00
3.505850E+00	2.476700E+00	1.364550E+00
3.541050E+00	2.353150E+00	1.410260E+00
3.548720E+00	2.249170E+00	1.477520E+00
3.539430E+00	2.186790E+00	1.509670E+00
2.616430E+00	2.601430E+00	1.390990E+00
2.646780E+00	2.653610E+00	1.395240E+00
2.665620E+00	2.609800E+00	1.374040E+00
2.739810E+00	2.566270E+00	1.358560E+00
2.618430E+00	2.541810E+00	1.393580E+00
2.762020E+00	2.434350E+00	1.326460E+00
2.633520E+00	2.433870E+00	1.385980E+00
2.814670E+00	2.280090E+00	1.285670E+00
2.665430E+00	2.303430E+00	1.394080E+00
2.806200E+00	2.151790E+00	1.380450E+00
2.708320E+00	2.183390E+00	1.446340E+00
2.857240E+00	2.065590E+00	1.382170E+00
2.765590E+00	2.046460E+00	1.479860E+00
2.868570E+00	2.005200E+00	1.472170E+00
2.745360E+00	2.677530E+00	1.383200E+00
2.908420E+00	2.686290E+00	1.324530E+00
2.866900E+00	2.550940E+00	1.301850E+00
2.919070E+00	2.457160E+00	1.265110E+00
2.940660E+00	2.170070E+00	1.300190E+00
2.985140E+00	2.020740E+00	1.393730E+00
3.059690E+00	1.941670E+00	1.512880E+00
2.941870E+00	1.958370E+00	1.527690E+00
3.113910E+00	1.914460E+00	1.649410E+00
2.985630E+00	1.908740E+00	1.642810E+00
3.151710E+00	1.857330E+00	1.730760E+00
3.034780E+00	1.827100E+00	1.761190E+00
3.126500E+00	1.823430E+00	1.825680E+00
3.060290E+00	2.598730E+00	1.287380E+00
3.117760E+00	2.741530E+00	1.330820E+00
3.255350E+00	1.941870E+00	1.704250E+00
3.220650E+00	1.870190E+00	1.827800E+00
3.227500E+00	2.696750E+00	1.308400E+00
3.284470E+00	2.777680E+00	1.347110E+00
3.276990E+00	2.610380E+00	1.268810E+00
3.358920E+00	1.958390E+00	1.744650E+00
3.340280E+00	1.945950E+00	1.873090E+00
3.360930E+00	2.710490E+00	1.335650E+00
3.412640E+00	2.789920E+00	1.408960E+00
3.452150E+00	2.603220E+00	1.337960E+00
3.531200E+00	2.104200E+00	1.609040E+00
3.502880E+00	2.046150E+00	1.703530E+00
3.438650E+00	1.983910E+00	1.783600E+00
3.484260E+00	2.726170E+00	1.399880E+00
3.508190E+00	2.786850E+00	1.465120E+00
3.538920E+00	2.667560E+00	1.438600E+00
3.548020E+00	2.568420E+00	1.460350E+00
3.572770E+00	2.449770E+00	1.491710E+00
3.594870E+00	2.327300E+00	1.546000E+00
3.577330E+00	2.199300E+00	1.633260E+00
3.603590E+00	2.290660E+00	1.652880E+00
3.556830E+00	2.108460E+00	1.690160E+00
3.542070E+00	2.732800E+00	1.488440E+00
3.589560E+00	2.664360E+00	1.570860E+00
3.594340E+00	2.534770E+00	1.596910E+00
3.604030E+00	2.426960E+00	1.624600E+00
3.615800E+00	2.345640E+00	1.658730E+00
2.335620E+00	2.636890E+00	1.569170E+00
2.365670E+00	2.704360E+00	1.560700E+00
2.386410E+00	2.642560E+00	1.535500E+00
2.428320E+00	2.571940E+00	1.518180E+00
2.340910E+00	2.568030E+00	1.575160E+00
2.454310E+00	2.448810E+00	1.511340E+00
2.365210E+00	2.451700E+00	1.576270E+00
2.473990E+00	2.319070E+00	1.520870E+00
2.389960E+00	2.328810E+00	1.577300E+00
2.509990E+00	2.198670E+00	1.564610E+00
2.431230E+00	2.210420E+00	1.623450E+00
2.548390E+00	2.079100E+00	1.590960E+00
2.468890E+00	2.090850E+00	1.655950E+00
2.602500E+00	2.003170E+00	1.638570E+00
2.527180E+00	1.972290E+00	1.728460E+00
2.627830E+00	1.923000E+00	1.733490E+00
2.427420E+00	2.781740E+00	1.550660E+00
2.476100E+00	2.864870E+00	1.555280E+00
2.488360E+00	2.800940E+00	1.527640E+00
2.484450E+00	2.712820E+00	1.504780E+00
2.556730E+00	2.595080E+00	1.441700E+00
2.542340E+00	2.439530E+00	1.446050E+00
2.554960E+00	2.307140E+00	1.449170E+00
2.593160E+00	2.188370E+00	1.498330E+00
2.639620E+00	2.068400E+00	1.533690E+00
2.705520E+00	1.978320E+00	1.636920E+00
2.762150E+00	1.929160E+00	1.683090E+00
2.719280E+00	1.897250E+00	1.746140E+00
2.783790E+00	1.883100E+00	1.725440E+00
2.560560E+00	2.822830E+00	1.508810E+00
2.572590E+00	2.890200E+00	1.535500E+00
2.675460E+00	2.761050E+00	1.441830E+00
2.838510E+00	1.937400E+00	1.625710E+00
2.920770E+00	1.852500E+00	1.731660E+00
2.836770E+00	1.846590E+00	1.741590E+00
2.956240E+00	1.805470E+00	1.789510E+00
2.891570E+00	1.792090E+00	1.830510E+00
2.976860E+00	1.785750E+00	1.853000E+00
2.662450E+00	2.886060E+00	1.508150E+00
2.820380E+00	2.877940E+00	1.489080E+00
2.812610E+00	2.816640E+00	1.440530E+00
2.843110E+00	2.770920E+00	1.395080E+00
3.172040E+00	1.823210E+00	1.928580E+00
3.050780E+00	1.787640E+00	1.947180E+00
3.133340E+00	1.790000E+00	2.031260E+00
2.910980E+00	2.851020E+00	1.432620E+00
2.932480E+00	2.901640E+00	1.479490E+00
3.027530E+00	2.812620E+00	1.391650E+00
3.285920E+00	1.847200E+00	1.938220E+00
3.230050E+00	1.808290E+00	2.034870E+00
3.031610E+00	2.899440E+00	1.474710E+00
3.211620E+00	2.892620E+00	1.467700E+00
3.200620E+00	2.819930E+00	1.389490E+00
3.343740E+00	1.892240E+00	1.970220E+00
3.335010E+00	1.852530E+00	2.072070E+00
3.337880E+00	2.855810E+00	1.430940E+00
3.328840E+00	2.906780E+00	1.495030E+00
3.517560E+00	2.012990E+00	1.834720E+00
3.484460E+00	1.968120E+00	1.926900E+00
3.414150E+00	1.911260E+00	1.998830E+00
3.400810E+00	2.898240E+00	1.531770E+00
3.464870E+00	2.843970E+00	1.504970E+00
3.620000E+00	2.289450E+00	1.759330E+00
3.602120E+00	2.194350E+00	1.828150E+00
3.558010E+00	2.098240E+00	1.836600E+00
3.544830E+00	2.006490E+00	1.915520E+00
3.564070E+00	2.792150E+00	1.578770E+00
3.645100E+00	2.728720E+00	1.676860E+00
3.652360E+00	2.667090E+00	1.658730E+00
3.650000E+00	2.596280E+00	1.683820E+00
3.636180E+00	2.483230E+00	1.734570E+00
3.643420E+00	2.549600E+00	1.799630E+00
3.632600E+00	2.386300E+00	1.726560E+00
3.658080E+00	2.648390E+00	1.757560E+00
3.655330E+00	2.594440E+00	1.784080E+00
2.155650E+00	2.700160E+00	1.721040E+00
2.189900E+00	2.774470E+00	1.716110E+00
2.214620E+00	2.705580E+00	1.678550E+00
2.270490E+00	2.626110E+00	1.628010E+00
2.158570E+00	2.625970E+00	1.713140E+00
2.278410E+00	2.462850E+00	1.649890E+00
2.186090E+00	2.489580E+00	1.718820E+00
2.307220E+00	2.335850E+00	1.650850E+00
2.200890E+00	2.324570E+00	1.738300E+00
2.352780E+00	2.220660E+00	1.680990E+00
2.281260E+00	2.230080E+00	1.736630E+00
2.386790E+00	2.102420E+00	1.704200E+00
2.307850E+00	2.119860E+00	1.763310E+00
2.438480E+00	2.000050E+00	1.752410E+00
2.357410E+00	2.007030E+00	1.795870E+00
2.470840E+00	1.935720E+00	1.787260E+00
2.425000E+00	1.902780E+00	1.848610E+00
2.496480E+00	1.884420E+00	1.825800E+00
2.257090E+00	2.859320E+00	1.705440E+00
2.304770E+00	2.951300E+00	1.720030E+00
2.322540E+00	2.887900E+00	1.670710E+00
2.326660E+00	2.793010E+00	1.634260E+00
2.661590E+00	1.831820E+00	1.826030E+00
2.568100E+00	1.848910E+00	1.825200E+00
2.687310E+00	1.774430E+00	1.886810E+00
2.614740E+00	1.740530E+00	1.938810E+00
2.712900E+00	1.727920E+00	1.964860E+00
2.407740E+00	2.923600E+00	1.632040E+00
2.464470E+00	3.017000E+00	1.693770E+00
2.768740E+00	1.785320E+00	1.832020E+00
2.848250E+00	1.742080E+00	1.959270E+00
2.781380E+00	1.718640E+00	1.984620E+00
2.891620E+00	1.709570E+00	2.048400E+00
2.822440E+00	1.665650E+00	2.095540E+00
2.896910E+00	1.663340E+00	2.129330E+00
2.587220E+00	2.957360E+00	1.588840E+00
2.625780E+00	3.056310E+00	1.691910E+00
2.937110E+00	1.753650E+00	1.956030E+00
2.968990E+00	1.713310E+00	2.088150E+00
2.718830E+00	3.022020E+00	1.628150E+00
2.775970E+00	3.071810E+00	1.712650E+00
2.768610E+00	2.962150E+00	1.561370E+00
3.178170E+00	1.781490E+00	2.133390E+00
3.074020E+00	1.742990E+00	2.127110E+00
3.153230E+00	1.739240E+00	2.229700E+00
2.860300E+00	3.026040E+00	1.646680E+00
2.897580E+00	3.072200E+00	1.730540E+00
2.963640E+00	2.975830E+00	1.547000E+00
3.267680E+00	1.804170E+00	2.140610E+00
3.240720E+00	1.768100E+00	2.235830E+00
2.949100E+00	3.100160E+00	1.766220E+00
2.962910E+00	3.130810E+00	1.819010E+00
2.992370E+00	3.103630E+00	1.780390E+00
3.010920E+00	3.059890E+00	1.715510E+00
3.112440E+00	3.015650E+00	1.644770E+00
3.161530E+00	2.969890E+00	1.558250E+00
3.326250E+00	1.815150E+00	2.152560E+00
3.311600E+00	1.796750E+00	2.210080E+00
3.036000E+00	3.113880E+00	1.832250E+00
3.126220E+00	3.088310E+00	1.807720E+00
3.152820E+00	3.050790E+00	1.736720E+00
3.252990E+00	3.024640E+00	1.684040E+00
3.354320E+00	2.970890E+00	1.573630E+00
3.476100E+00	1.947180E+00	2.062510E+00
3.444520E+00	1.885440E+00	2.144180E+00
3.386240E+00	1.806610E+00	2.185250E+00
3.237420E+00	3.078380E+00	1.813800E+00
3.338760E+00	3.064350E+00	1.787270E+00
3.371400E+00	3.022720E+00	1.714220E+00
3.466230E+00	2.997260E+00	1.718860E+00
3.529010E+00	2.923770E+00	1.624630E+00
3.635670E+00	2.239500E+00	1.930790E+00
3.616000E+00	2.127470E+00	1.998590E+00
3.634510E+00	2.198920E+00	2.056250E+00
3.559320E+00	1.986320E+00	2.044570E+00
3.507600E+00	1.932340E+00	2.139700E+00
3.436550E+00	3.051610E+00	1.824620E+00
3.528620E+00	3.027950E+00	1.824940E+00
3.551910E+00	2.977080E+00	1.761850E+00
3.601610E+00	2.925960E+00	1.774890E+00
3.631200E+00	2.829850E+00	1.750250E+00
3.656350E+00	2.495660E+00	1.871920E+00
3.660370E+00	2.371140E+00	1.923880E+00
3.661280E+00	2.463780E+00	1.961980E+00
3.642200E+00	2.260630E+00	2.026630E+00
3.604980E+00	2.985070E+00	1.884420E+00
3.669680E+00	2.901610E+00	1.875890E+00
3.680530E+00	2.806030E+00	1.910380E+00
3.672080E+00	2.713190E+00	1.870940E+00
3.670500E+00	2.578070E+00	1.904150E+00
3.662440E+00	2.509850E+00	1.933040E+00
1.997220E+00	2.769340E+00	1.918150E+00
2.039420E+00	2.869440E+00	1.916490E+00
2.048400E+00	2.777840E+00	1.863470E+00
2.089360E+00	2.689200E+00	1.788470E+00
1.986370E+00	2.685200E+00	1.895550E+00
2.090780E+00	2.518900E+00	1.793080E+00
2.000410E+00	2.548110E+00	1.878990E+00
2.111290E+00	2.382790E+00	1.785750E+00
2.009550E+00	2.370990E+00	1.880990E+00
2.131010E+00	2.309900E+00	1.794630E+00
2.085160E+00	2.302490E+00	1.839890E+00
2.132470E+00	2.237060E+00	1.841210E+00
2.206230E+00	2.001420E+00	1.916530E+00
2.182720E+00	2.053310E+00	1.894300E+00
2.259270E+00	2.026120E+00	1.856070E+00
2.329380E+00	1.919120E+00	1.897880E+00
2.240750E+00	1.937440E+00	1.946630E+00
2.385940E+00	1.811000E+00	1.953220E+00
2.295940E+00	1.825560E+00	1.993000E+00
2.420580E+00	1.743060E+00	1.999240E+00
2.358050E+00	1.707560E+00	2.065720E+00
2.447440E+00	1.682490E+00	2.066110E+00
2.152040E+00	2.870250E+00	1.789710E+00
2.132050E+00	2.960410E+00	1.866720E+00
2.210360E+00	2.156070E+00	1.821070E+00
2.490440E+00	1.776090E+00	1.946070E+00
2.554720E+00	1.697110E+00	1.998550E+00
2.519250E+00	1.657070E+00	2.087660E+00
2.595350E+00	1.658490E+00	2.078510E+00
2.170010E+00	3.019830E+00	1.877920E+00
2.256780E+00	3.078690E+00	1.890650E+00
2.219310E+00	2.997370E+00	1.811730E+00
2.745730E+00	1.665730E+00	2.076160E+00
2.670730E+00	1.670340E+00	2.077800E+00
2.769950E+00	1.619480E+00	2.139900E+00
2.720640E+00	1.582180E+00	2.195630E+00
2.798920E+00	1.580400E+00	2.207430E+00
2.355990E+00	3.055070E+00	1.786800E+00
2.383140E+00	3.138770E+00	1.855190E+00
2.947770E+00	1.643510E+00	2.198920E+00
2.874580E+00	1.601340E+00	2.224920E+00
2.946850E+00	1.599300E+00	2.289030E+00
2.461380E+00	3.179750E+00	1.879580E+00
2.537280E+00	3.219840E+00	1.947150E+00
2.536560E+00	3.175880E+00	1.869580E+00
2.511280E+00	3.127880E+00	1.789860E+00
3.011370E+00	1.679280E+00	2.192420E+00
2.999670E+00	1.634400E+00	2.269570E+00
2.629250E+00	3.179880E+00	1.866350E+00
2.693400E+00	3.238750E+00	1.958880E+00
2.695920E+00	3.132570E+00	1.777980E+00
3.077920E+00	1.686630E+00	2.286460E+00
2.776660E+00	3.183360E+00	1.884360E+00
2.821080E+00	3.219340E+00	1.980210E+00
2.864630E+00	3.120360E+00	1.807240E+00
3.212790E+00	1.717290E+00	2.370900E+00
2.879960E+00	3.230900E+00	2.027320E+00
2.890100E+00	3.253900E+00	2.082660E+00
2.925630E+00	3.232420E+00	2.036690E+00
2.958790E+00	3.183080E+00	1.946650E+00
3.352330E+00	1.774530E+00	2.319530E+00
2.960720E+00	3.242490E+00	2.079780E+00
3.037360E+00	3.201350E+00	2.061590E+00
3.075230E+00	3.168990E+00	2.011020E+00
3.163150E+00	3.132030E+00	1.946050E+00
3.439290E+00	1.827840E+00	2.276180E+00
3.433290E+00	1.794380E+00	2.351170E+00
3.138290E+00	3.183470E+00	2.079810E+00
3.230560E+00	3.156650E+00	2.062580E+00
3.272720E+00	3.135360E+00	2.002700E+00
3.356900E+00	3.108530E+00	1.936800E+00
3.650410E+00	2.128900E+00	2.132470E+00
3.620950E+00	2.016780E+00	2.191810E+00
3.525310E+00	1.910380E+00	2.273070E+00
3.619450E+00	1.952900E+00	2.320640E+00
3.493220E+00	1.807860E+00	2.355450E+00
3.326980E+00	3.153420E+00	2.072040E+00
3.414520E+00	3.133330E+00	2.065080E+00
3.455440E+00	3.111050E+00	2.017700E+00
3.529790E+00	3.072030E+00	1.973540E+00
3.668160E+00	2.432140E+00	2.107010E+00
3.660030E+00	2.501870E+00	1.999410E+00
3.674580E+00	2.523840E+00	2.083910E+00
3.671730E+00	2.342750E+00	2.107580E+00
3.667410E+00	2.223140E+00	2.181310E+00
3.647810E+00	2.083670E+00	2.268360E+00
3.634550E+00	2.008090E+00	2.305690E+00
3.504880E+00	3.126760E+00	2.095920E+00
3.576510E+00	3.091140E+00	2.104780E+00
3.600750E+00	3.059970E+00	2.066440E+00
3.636650E+00	3.017840E+00	2.033910E+00
3.685340E+00	2.938620E+00	2.009090E+00
3.694080E+00	2.832300E+00	2.031580E+00
3.702230E+00	2.731750E+00	2.061260E+00
3.705880E+00	2.620000E+00	2.112800E+00
3.719090E+00	2.674350E+00	2.157160E+00
3.648700E+00	3.051290E+00	2.165280E+00
3.698630E+00	2.966460E+00	2.152100E+00
3.715590E+00	2.863570E+00	2.159560E+00
3.721680E+00	2.770030E+00	2.170410E+00
3.724220E+00	2.703760E+00	2.188080E+00
1.857250E+00	2.815140E+00	2.116090E+00
1.894840E+00	2.910970E+00	2.113780E+00
1.893410E+00	2.825410E+00	2.064430E+00
1.926810E+00	2.745900E+00	1.987640E+00
1.833900E+00	2.733290E+00	2.088740E+00
1.906290E+00	2.582760E+00	1.959480E+00
1.822830E+00	2.608430E+00	2.044690E+00
1.914530E+00	2.431620E+00	1.953920E+00
1.831100E+00	2.460870E+00	2.029960E+00
1.926870E+00	2.339360E+00	1.952810E+00
1.847280E+00	2.312490E+00	2.021890E+00
1.948550E+00	2.260980E+00	1.972850E+00
2.021950E+00	2.067960E+00	2.012990E+00
2.025400E+00	2.112420E+00	1.989490E+00
2.051730E+00	2.080780E+00	1.986430E+00
2.053620E+00	2.036200E+00	2.004520E+00
2.135160E+00	1.823550E+00	2.087030E+00
2.116830E+00	1.880930E+00	2.058760E+00
2.194610E+00	1.848340E+00	2.033090E+00
2.256520E+00	1.743090E+00	2.084130E+00
2.168360E+00	1.756210E+00	2.123810E+00
2.299660E+00	1.681170E+00	2.132660E+00
2.242430E+00	1.648720E+00	2.209190E+00
2.338440E+00	1.621480E+00	2.199390E+00
1.965700E+00	2.901280E+00	2.016130E+00
1.996070E+00	2.993690E+00	2.062380E+00
2.045660E+00	2.221660E+00	1.927330E+00
2.105840E+00	2.108150E+00	1.929710E+00
2.142960E+00	1.977980E+00	1.976900E+00
2.472770E+00	1.633870E+00	2.143910E+00
2.423490E+00	1.599460E+00	2.209150E+00
2.503050E+00	1.581220E+00	2.218860E+00
2.055770E+00	3.069960E+00	2.060730E+00
2.128410E+00	3.150770E+00	2.093410E+00
2.115380E+00	3.097130E+00	2.023580E+00
2.093690E+00	3.019770E+00	1.961760E+00
2.639040E+00	1.594070E+00	2.186290E+00
2.570520E+00	1.585150E+00	2.196380E+00
2.669690E+00	1.539320E+00	2.250570E+00
2.623440E+00	1.502680E+00	2.307880E+00
2.703640E+00	1.500920E+00	2.321710E+00
2.197300E+00	3.129160E+00	1.992790E+00
2.235140E+00	3.206430E+00	2.051990E+00
2.833360E+00	1.544980E+00	2.296220E+00
2.779990E+00	1.514390E+00	2.321660E+00
2.830990E+00	1.512710E+00	2.366710E+00
2.309360E+00	3.248660E+00	2.068630E+00
2.381910E+00	3.298300E+00	2.129200E+00
2.374060E+00	3.259440E+00	2.045910E+00
2.350700E+00	3.201880E+00	1.967610E+00
2.895670E+00	1.544330E+00	2.364350E+00
2.457390E+00	3.276000E+00	2.038660E+00
2.500640E+00	3.320020E+00	2.128530E+00
3.017890E+00	1.596890E+00	2.391280E+00
2.576530E+00	3.336020E+00	2.172390E+00
2.645470E+00	3.361780E+00	2.242970E+00
2.641750E+00	3.332530E+00	2.163350E+00
2.615130E+00	3.294620E+00	2.074110E+00
3.141320E+00	1.644730E+00	2.424880E+00
3.098860E+00	1.599510E+00	2.491190E+00
3.167880E+00	1.609700E+00	2.519980E+00
2.724620E+00	3.326000E+00	2.160350E+00
2.782030E+00	3.351180E+00	2.264250E+00
2.784620E+00	3.273750E+00	2.061550E+00
3.203600E+00	1.666850E+00	2.447120E+00
3.200710E+00	1.645060E+00	2.499830E+00
2.881920E+00	3.283760E+00	2.183710E+00
2.872600E+00	3.325700E+00	2.286020E+00
3.338310E+00	1.719840E+00	2.488160E+00
3.246160E+00	1.682550E+00	2.502090E+00
2.958710E+00	3.310560E+00	2.291510E+00
3.068100E+00	3.270270E+00	2.321160E+00
3.050770E+00	3.231890E+00	2.188910E+00
3.435590E+00	1.774440E+00	2.428410E+00
3.143320E+00	3.238360E+00	2.281020E+00
3.139310E+00	3.260160E+00	2.340270E+00
3.235970E+00	3.185330E+00	2.205460E+00
3.589150E+00	1.901340E+00	2.414910E+00
3.532050E+00	1.814820E+00	2.463010E+00
3.562570E+00	1.871390E+00	2.494270E+00
3.205250E+00	3.236880E+00	2.333270E+00
3.286030E+00	3.203060E+00	2.313270E+00
3.330530E+00	3.187760E+00	2.262740E+00
3.413980E+00	3.158180E+00	2.209190E+00
3.685950E+00	2.475110E+00	2.289070E+00
3.669630E+00	2.393370E+00	2.285130E+00
3.670630E+00	2.327930E+00	2.239250E+00
3.686500E+00	2.233690E+00	2.353610E+00
3.676690E+00	2.185880E+00	2.332580E+00
3.688770E+00	2.110670E+00	2.356940E+00
3.663240E+00	1.975260E+00	2.428090E+00
3.681960E+00	2.058900E+00	2.447700E+00
3.597340E+00	1.898920E+00	2.502450E+00
3.371510E+00	3.196750E+00	2.330150E+00
3.456760E+00	3.175990E+00	2.326550E+00
3.502760E+00	3.161030E+00	2.281850E+00
3.575710E+00	3.119770E+00	2.244330E+00
3.727650E+00	2.640570E+00	2.277510E+00
3.717090E+00	2.559450E+00	2.319860E+00
3.695060E+00	2.155060E+00	2.425450E+00
3.691020E+00	2.096640E+00	2.460160E+00
3.535200E+00	3.163540E+00	2.363420E+00
3.626720E+00	3.125030E+00	2.401090E+00
3.653160E+00	3.105460E+00	2.333110E+00
3.676870E+00	3.064390E+00	2.305000E+00
3.710600E+00	2.978940E+00	2.301630E+00
3.744840E+00	2.882900E+00	2.308970E+00
3.751640E+00	2.924440E+00	2.386720E+00
3.747060E+00	2.775820E+00	2.306260E+00
3.737620E+00	2.706550E+00	2.281100E+00
3.687910E+00	3.071740E+00	2.424390E+00
3.715740E+00	2.997080E+00	2.413840E+00
3.737430E+00	2.956260E+00	2.399440E+00
1.727860E+00	2.752280E+00	2.262980E+00
1.776340E+00	2.841560E+00	2.280810E+00
1.799070E+00	2.783190E+00	2.188470E+00
1.753220E+00	2.628310E+00	2.144240E+00
1.695780E+00	2.660100E+00	2.238160E+00
1.757160E+00	2.489180E+00	2.116280E+00
1.669110E+00	2.495630E+00	2.225130E+00
1.768350E+00	2.366330E+00	2.086450E+00
1.708760E+00	2.389480E+00	2.155830E+00
1.782140E+00	2.293190E+00	2.089260E+00
1.728980E+00	2.293830E+00	2.144650E+00
1.786940E+00	2.221910E+00	2.114710E+00
2.085000E+00	1.641310E+00	2.280710E+00
2.055540E+00	1.693390E+00	2.250240E+00
2.132560E+00	1.676600E+00	2.225600E+00
2.181390E+00	1.612410E+00	2.266920E+00
2.122940E+00	1.575850E+00	2.332030E+00
2.216510E+00	1.551980E+00	2.325490E+00
1.809000E+00	2.927780E+00	2.286180E+00
1.868310E+00	3.008030E+00	2.284830E+00
1.845130E+00	2.929280E+00	2.218730E+00
1.970370E+00	2.160960E+00	2.003220E+00
1.881730E+00	2.176660E+00	2.053330E+00
1.958870E+00	2.044820E+00	2.062400E+00
2.049740E+00	1.944480E+00	2.064210E+00
1.976500E+00	1.917920E+00	2.138000E+00
2.064700E+00	1.806280E+00	2.160150E+00
2.369450E+00	1.559680E+00	2.263690E+00
2.310730E+00	1.528950E+00	2.330890E+00
2.398740E+00	1.506860E+00	2.342670E+00
1.943730E+00	3.107870E+00	2.281710E+00
2.015830E+00	3.193060E+00	2.315600E+00
1.997630E+00	3.142550E+00	2.244830E+00
1.974700E+00	3.059260E+00	2.173260E+00
2.550690E+00	1.507060E+00	2.302610E+00
2.483110E+00	1.490170E+00	2.370170E+00
2.580260E+00	1.474830E+00	2.363060E+00
2.553110E+00	1.460640E+00	2.404360E+00
2.605790E+00	1.443310E+00	2.438420E+00
2.079220E+00	3.180220E+00	2.211560E+00
2.123960E+00	3.250960E+00	2.272650E+00
2.748880E+00	1.467740E+00	2.413940E+00
2.688100E+00	1.445060E+00	2.449850E+00
2.752840E+00	1.431060E+00	2.483890E+00
2.188760E+00	3.303020E+00	2.284600E+00
2.261600E+00	3.352680E+00	2.340530E+00
2.247980E+00	3.313020E+00	2.258420E+00
2.217870E+00	3.260720E+00	2.174250E+00
2.828610E+00	1.465180E+00	2.475140E+00
2.327610E+00	3.329630E+00	2.242380E+00
2.371840E+00	3.385810E+00	2.321550E+00
2.961500E+00	1.509190E+00	2.506680E+00
2.914240E+00	1.444070E+00	2.574780E+00
2.982520E+00	1.458950E+00	2.607890E+00
2.437630E+00	3.420140E+00	2.346690E+00
2.506200E+00	3.441510E+00	2.419120E+00
2.498620E+00	3.417420E+00	2.332350E+00
2.476870E+00	3.371870E+00	2.246860E+00
3.048890E+00	1.556450E+00	2.518320E+00
3.044760E+00	1.510710E+00	2.602060E+00
2.583630E+00	3.407640E+00	2.338570E+00
2.652450E+00	3.432330E+00	2.449100E+00
3.138610E+00	1.562830E+00	2.593050E+00
2.717530E+00	3.402990E+00	2.350530E+00
2.782010E+00	3.414360E+00	2.473630E+00
3.237880E+00	1.634140E+00	2.602090E+00
2.865420E+00	3.358460E+00	2.385540E+00
2.866110E+00	3.387610E+00	2.494670E+00
3.309140E+00	1.667050E+00	2.572330E+00
3.320910E+00	1.641340E+00	2.626460E+00
2.942590E+00	3.368510E+00	2.497770E+00
3.044120E+00	3.327070E+00	2.504310E+00
3.000270E+00	3.326040E+00	2.400410E+00
3.440250E+00	1.751570E+00	2.569870E+00
3.359290E+00	1.691860E+00	2.645890E+00
3.130020E+00	3.275370E+00	2.422870E+00
3.115920E+00	3.302840E+00	2.515660E+00
3.555510E+00	1.855180E+00	2.570880E+00
3.534630E+00	1.770340E+00	2.625540E+00
3.190690E+00	3.283570E+00	2.519930E+00
3.262150E+00	3.250760E+00	2.524500E+00
3.275600E+00	3.223630E+00	2.428530E+00
3.694790E+00	2.393020E+00	2.367820E+00
3.706720E+00	2.312050E+00	2.400690E+00
3.667130E+00	2.041710E+00	2.553050E+00
3.658150E+00	1.952100E+00	2.597890E+00
3.614100E+00	1.899950E+00	2.590530E+00
3.339850E+00	3.234940E+00	2.528400E+00
3.416810E+00	3.214610E+00	2.543520E+00
3.433190E+00	3.191200E+00	2.451340E+00
3.741230E+00	2.578040E+00	2.412350E+00
3.724430E+00	2.488640E+00	2.486210E+00
3.708410E+00	2.377110E+00	2.494910E+00
3.716020E+00	2.268960E+00	2.561750E+00
3.685560E+00	2.191700E+00	2.532760E+00
3.683870E+00	2.113540E+00	2.532940E+00
3.490240E+00	3.198940E+00	2.567640E+00
3.570580E+00	3.170370E+00	2.613900E+00
3.567600E+00	3.154000E+00	2.509020E+00
3.773330E+00	2.864810E+00	2.437470E+00
3.767070E+00	2.773210E+00	2.459320E+00
3.750750E+00	2.647790E+00	2.463400E+00
3.774540E+00	2.693930E+00	2.567880E+00
3.748590E+00	2.552090E+00	2.512870E+00
3.623130E+00	3.148290E+00	2.601720E+00
3.684160E+00	3.097500E+00	2.585640E+00
3.727030E+00	2.992920E+00	2.554140E+00
3.766690E+00	2.910700E+00	2.512130E+00
3.781980E+00	2.797090E+00	2.557530E+00
3.781090E+00	2.739590E+00	2.569300E+00
1.623530E+00	2.707950E+00	2.418630E+00
1.669740E+00	2.801880E+00	2.440730E+00
1.678150E+00	2.732180E+00	2.338670E+00
1.633230E+00	2.580640E+00	2.306100E+00
1.599030E+00	2.621130E+00	2.394530E+00
1.615340E+00	2.491140E+00	2.301120E+00
1.579700E+00	2.500040E+00	2.366540E+00
1.596200E+00	2.400960E+00	2.306120E+00
1.950350E+00	1.561060E+00	2.440550E+00
1.920810E+00	1.651910E+00	2.368070E+00
2.026990E+00	1.618940E+00	2.340680E+00
2.065030E+00	1.559670E+00	2.379990E+00
2.025220E+00	1.540790E+00	2.426500E+00
2.083460E+00	1.507380E+00	2.439430E+00
1.745040E+00	2.980560E+00	2.491380E+00
1.795560E+00	3.049630E+00	2.499580E+00
1.777950E+00	2.991840E+00	2.443640E+00
1.774240E+00	2.917540E+00	2.366600E+00
1.720110E+00	2.916600E+00	2.468830E+00
1.651440E+00	2.329780E+00	2.221650E+00
1.685420E+00	2.190130E+00	2.217730E+00
1.802250E+00	2.081340E+00	2.157880E+00
1.699080E+00	2.059340E+00	2.250120E+00
1.870170E+00	1.949270E+00	2.180700E+00
1.756360E+00	1.964480E+00	2.251870E+00
1.934870E+00	1.834380E+00	2.222390E+00
1.824390E+00	1.855090E+00	2.274680E+00
1.978040E+00	1.724540E+00	2.272060E+00
1.878130E+00	1.749020E+00	2.313750E+00
2.252110E+00	1.501810E+00	2.394000E+00
2.185030E+00	1.474690E+00	2.457240E+00
2.287930E+00	1.454750E+00	2.472010E+00
1.860150E+00	3.139860E+00	2.497110E+00
1.917820E+00	3.221800E+00	2.528840E+00
1.903560E+00	3.177990E+00	2.460320E+00
1.881520E+00	3.096750E+00	2.396880E+00
2.432590E+00	1.463270E+00	2.432610E+00
2.381530E+00	1.434990E+00	2.490680E+00
2.467220E+00	1.414450E+00	2.516300E+00
1.975100E+00	3.217480E+00	2.427890E+00
2.028610E+00	3.274000E+00	2.493310E+00
2.557370E+00	1.391210E+00	2.536160E+00
2.643640E+00	1.387600E+00	2.542680E+00
2.614030E+00	1.355280E+00	2.597250E+00
2.659640E+00	1.345790E+00	2.629270E+00
2.097880E+00	3.337470E+00	2.518730E+00
2.165560E+00	3.383680E+00	2.524470E+00
2.145330E+00	3.354830E+00	2.472940E+00
2.116180E+00	3.301940E+00	2.393900E+00
2.749850E+00	1.370510E+00	2.587810E+00
2.214770E+00	3.378270E+00	2.455320E+00
2.245930E+00	3.427210E+00	2.556980E+00
2.856600E+00	1.390530E+00	2.611870E+00
2.828810E+00	1.335280E+00	2.674160E+00
2.891670E+00	1.344960E+00	2.692110E+00
2.340930E+00	3.469680E+00	2.567650E+00
2.411250E+00	3.492370E+00	2.581110E+00
2.385080E+00	3.471210E+00	2.525140E+00
2.355170E+00	3.428660E+00	2.448080E+00
2.952390E+00	1.396760E+00	2.670490E+00
2.454320E+00	3.475340E+00	2.520240E+00
2.516560E+00	3.501520E+00	2.648250E+00
3.039280E+00	1.454230E+00	2.693090E+00
2.585830E+00	3.469410E+00	2.541930E+00
2.656530E+00	3.489990E+00	2.654660E+00
3.117520E+00	1.507730E+00	2.687520E+00
2.724190E+00	3.466100E+00	2.572480E+00
2.728640E+00	3.483320E+00	2.660400E+00
3.219170E+00	1.558600E+00	2.750710E+00
2.784960E+00	3.466220E+00	2.661970E+00
2.880890E+00	3.414840E+00	2.605140E+00
3.323600E+00	1.617330E+00	2.699890E+00
3.013230E+00	3.384590E+00	2.668250E+00
2.996560E+00	3.377310E+00	2.574590E+00
3.453990E+00	1.720370E+00	2.714470E+00
3.371410E+00	1.675930E+00	2.787750E+00
3.104920E+00	3.327210E+00	2.601600E+00
3.082490E+00	3.349000E+00	2.692910E+00
3.571490E+00	1.829170E+00	2.689160E+00
3.519130E+00	1.760650E+00	2.772750E+00
3.156180E+00	3.330750E+00	2.700880E+00
3.224370E+00	3.304440E+00	2.706420E+00
3.245820E+00	3.279400E+00	2.615080E+00
3.670190E+00	1.977270E+00	2.681780E+00
3.621030E+00	1.901800E+00	2.740220E+00
3.643940E+00	1.951840E+00	2.762760E+00
3.293770E+00	3.268450E+00	2.711700E+00
3.368700E+00	3.256040E+00	2.717420E+00
3.394320E+00	3.240870E+00	2.632600E+00
3.755140E+00	2.399520E+00	2.631590E+00
3.750230E+00	2.287800E+00	2.672700E+00
3.756500E+00	2.342080E+00	2.733080E+00
3.720130E+00	2.175820E+00	2.694100E+00
3.698340E+00	2.066950E+00	2.678360E+00
3.656380E+00	1.991380E+00	2.764150E+00
3.433490E+00	3.227660E+00	2.743420E+00
3.511440E+00	3.204550E+00	2.781130E+00
3.518320E+00	3.198120E+00	2.684530E+00
3.788260E+00	2.620050E+00	2.640870E+00
3.779520E+00	2.498370E+00	2.672960E+00
3.799140E+00	2.568490E+00	2.712770E+00
3.766750E+00	2.395250E+00	2.721710E+00
3.557480E+00	3.179270E+00	2.767010E+00
3.627620E+00	3.147040E+00	2.730470E+00
3.705290E+00	3.081260E+00	2.744090E+00
3.724470E+00	3.051580E+00	2.693950E+00
3.751740E+00	3.002290E+00	2.690860E+00
3.789040E+00	2.911480E+00	2.700980E+00
3.788470E+00	2.951830E+00	2.779880E+00
3.792690E+00	2.797670E+00	2.693300E+00
3.788530E+00	2.692630E+00	2.685130E+00
3.797720E+00	2.606000E+00	2.736760E+00
3.751890E+00	3.022350E+00	2.776290E+00
3.777780E+00	2.987130E+00	2.781640E+00
1.474220E+00	2.175230E+00	2.455960E+00
1.487990E+00	2.240520E+00	2.438680E+00
1.506970E+00	2.177850E+00	2.412850E+00
1.538680E+00	2.101560E+00	2.389590E+00
1.478390E+00	2.102360E+00	2.459560E+00
1.573210E+00	2.011020E+00	2.379640E+00
1.490290E+00	1.971770E+00	2.470610E+00
1.576940E+00	1.910560E+00	2.421340E+00
1.815390E+00	1.551730E+00	2.511580E+00
1.783440E+00	1.604820E+00	2.489120E+00
1.859650E+00	1.589140E+00	2.453220E+00
1.871750E+00	1.514870E+00	2.519500E+00
1.695640E+00	3.028590E+00	2.714850E+00
1.752600E+00	3.093930E+00	2.695350E+00
1.724630E+00	3.031610E+00	2.648470E+00
1.712540E+00	2.966780E+00	2.559280E+00
1.664560E+00	2.946290E+00	2.667630E+00
1.658510E+00	2.845910E+00	2.517670E+00
1.626910E+00	2.840550E+00	2.604760E+00
1.587510E+00	2.702720E+00	2.507180E+00
1.538570E+00	2.538210E+00	2.467740E+00
1.528820E+00	2.375220E+00	2.419530E+00
1.569220E+00	2.240350E+00	2.332700E+00
1.616380E+00	2.095880E+00	2.311100E+00
1.653350E+00	1.970150E+00	2.330710E+00
1.725680E+00	1.869940E+00	2.336340E+00
1.650650E+00	1.869400E+00	2.392980E+00
1.781860E+00	1.769050E+00	2.364310E+00
1.694920E+00	1.784910E+00	2.419280E+00
1.826080E+00	1.673540E+00	2.404350E+00
1.741290E+00	1.692770E+00	2.451890E+00
1.995730E+00	1.460330E+00	2.540560E+00
2.098180E+00	1.446280E+00	2.517480E+00
2.078280E+00	1.414390E+00	2.581910E+00
2.148310E+00	1.402740E+00	2.588380E+00
1.811570E+00	3.121370E+00	2.600170E+00
1.810300E+00	3.182870E+00	2.718310E+00
2.325370E+00	1.406700E+00	2.548780E+00
2.263420E+00	1.388600E+00	2.612440E+00
2.362490E+00	1.369750E+00	2.623770E+00
1.882850E+00	3.256230E+00	2.724700E+00
1.959040E+00	3.289750E+00	2.701400E+00
1.893510E+00	3.239230E+00	2.641890E+00
2.499270E+00	1.370480E+00	2.598060E+00
2.448460E+00	1.355820E+00	2.652420E+00
2.534690E+00	1.339110E+00	2.677010E+00
2.021740E+00	3.298370E+00	2.606390E+00
2.048150E+00	3.352760E+00	2.737900E+00
2.609940E+00	1.327640E+00	2.681960E+00
2.706360E+00	1.301030E+00	2.724770E+00
2.133830E+00	3.394530E+00	2.621570E+00
2.787940E+00	1.299390E+00	2.721460E+00
2.762630E+00	1.269010E+00	2.773000E+00
2.811470E+00	1.257330E+00	2.810520E+00
2.221990E+00	3.443140E+00	2.658570E+00
2.278020E+00	3.476770E+00	2.731800E+00
2.292060E+00	3.466640E+00	2.635560E+00
2.880070E+00	1.289420E+00	2.765880E+00
2.381070E+00	3.498200E+00	2.676310E+00
2.954410E+00	1.326710E+00	2.748840E+00
2.482030E+00	3.518850E+00	2.770460E+00
2.573890E+00	3.528550E+00	2.819180E+00
2.544650E+00	3.516250E+00	2.742710E+00
3.034490E+00	1.366620E+00	2.773840E+00
2.620610E+00	3.510540E+00	2.751720E+00
2.630930E+00	3.528680E+00	2.825010E+00
3.140530E+00	1.451740E+00	2.801430E+00
2.679650E+00	3.523670E+00	2.824620E+00
2.752630E+00	3.492540E+00	2.764250E+00
3.212020E+00	1.507480E+00	2.848520E+00
3.200220E+00	1.468300E+00	2.878120E+00
3.233150E+00	1.493930E+00	2.893220E+00
2.889920E+00	3.459730E+00	2.831790E+00
2.849540E+00	3.446820E+00	2.723840E+00
3.336070E+00	1.594390E+00	2.832350E+00
3.286200E+00	1.520590E+00	2.891180E+00
2.949900E+00	3.421350E+00	2.748950E+00
2.993990E+00	3.439870E+00	2.861700E+00
3.457190E+00	1.703220E+00	2.868110E+00
3.397350E+00	1.642240E+00	2.890710E+00
3.070630E+00	3.370390E+00	2.783670E+00
3.066500E+00	3.400690E+00	2.893710E+00
3.555410E+00	1.817980E+00	2.832020E+00
3.533920E+00	1.744020E+00	2.885840E+00
3.129920E+00	3.375580E+00	2.874520E+00
3.188170E+00	3.364800E+00	2.914970E+00
3.207250E+00	3.328810E+00	2.801070E+00
3.640080E+00	1.943430E+00	2.846920E+00
3.596090E+00	1.866620E+00	2.903470E+00
3.262890E+00	3.313240E+00	2.912230E+00
3.339050E+00	3.293270E+00	2.922290E+00
3.345530E+00	3.274620E+00	2.813970E+00
3.755160E+00	2.280230E+00	2.792280E+00
3.736960E+00	2.192030E+00	2.822830E+00
3.710650E+00	2.075380E+00	2.868310E+00
3.741930E+00	2.133350E+00	2.892880E+00
3.664560E+00	2.014170E+00	2.820050E+00
3.399970E+00	3.270720E+00	2.905830E+00
3.454000E+00	3.241830E+00	2.960100E+00
3.464020E+00	3.234920E+00	2.853790E+00
3.803000E+00	2.540490E+00	2.799680E+00
3.802950E+00	2.439920E+00	2.887960E+00
3.775120E+00	2.345480E+00	2.840340E+00
3.778970E+00	2.229410E+00	2.886760E+00
3.759540E+00	2.164600E+00	2.911660E+00
3.506160E+00	3.225380E+00	2.922920E+00
3.570050E+00	3.188430E+00	2.890150E+00
3.666100E+00	3.145830E+00	2.894920E+00
3.692410E+00	3.107370E+00	2.831450E+00
3.804380E+00	2.889580E+00	2.848430E+00
3.804730E+00	2.786780E+00	2.879470E+00
3.809960E+00	2.838220E+00	2.914640E+00
3.806420E+00	2.690390E+00	2.845920E+00
3.807480E+00	2.607030E+00	2.832580E+00
3.709560E+00	3.095960E+00	2.930000E+00
3.737920E+00	3.053630E+00	2.869700E+00
3.800040E+00	2.971460E+00	2.910120E+00
3.810830E+00	2.878750E+00	2.940980E+00
1.382700E+00	2.126410E+00	2.593440E+00
1.394070E+00	2.211830E+00	2.596030E+00
1.430520E+00	2.154250E+00	2.520550E+00
1.422940E+00	2.016950E+00	2.529070E+00
1.371050E+00	2.040450E+00	2.595230E+00
1.426490E+00	1.937010E+00	2.543650E+00
1.366180E+00	1.906470E+00	2.617740E+00
1.444490E+00	1.857920E+00	2.567210E+00
1.613630E+00	2.944510E+00	2.844660E+00
1.659760E+00	3.022220E+00	2.870420E+00
1.639720E+00	2.966870E+00	2.772020E+00
1.591470E+00	2.851800E+00	2.713390E+00
1.575290E+00	2.873220E+00	2.815660E+00
1.554870E+00	2.720790E+00	2.646670E+00
1.529870E+00	2.753420E+00	2.763570E+00
1.510640E+00	2.583350E+00	2.581790E+00
1.489410E+00	2.617470E+00	2.700110E+00
1.486220E+00	2.437120E+00	2.542760E+00
1.458490E+00	2.483360E+00	2.652840E+00
1.454690E+00	2.294160E+00	2.515700E+00
1.431750E+00	2.339220E+00	2.612070E+00
1.608970E+00	1.801550E+00	2.464640E+00
1.525480E+00	1.831900E+00	2.511860E+00
1.654920E+00	1.703570E+00	2.499460E+00
1.567070E+00	1.716420E+00	2.551040E+00
1.710620E+00	1.623820E+00	2.523370E+00
1.631270E+00	1.613720E+00	2.580170E+00
1.748820E+00	1.517720E+00	2.588370E+00
1.869050E+00	1.450760E+00	2.600970E+00
1.800420E+00	1.402300E+00	2.700910E+00
1.931410E+00	1.391670E+00	2.672670E+00
1.723520E+00	3.096470E+00	2.787360E+00
2.068690E+00	1.363850E+00	2.689990E+00
2.179060E+00	1.356890E+00	2.683240E+00
2.158570E+00	1.323750E+00	2.747300E+00
2.246200E+00	1.316400E+00	2.774920E+00
1.792510E+00	3.188170E+00	2.811730E+00
1.847530E+00	3.248840E+00	2.865160E+00
1.846910E+00	3.241070E+00	2.780070E+00
2.396280E+00	1.335980E+00	2.702380E+00
2.346180E+00	1.327940E+00	2.735090E+00
2.425230E+00	1.302900E+00	2.783580E+00
1.937140E+00	3.299860E+00	2.798320E+00
2.576390E+00	1.295180E+00	2.764530E+00
2.520030E+00	1.295830E+00	2.798390E+00
2.579890E+00	1.270390E+00	2.832420E+00
2.040470E+00	3.361810E+00	2.855800E+00
2.103390E+00	3.418610E+00	2.863870E+00
2.082700E+00	3.396590E+00	2.804240E+00
2.640350E+00	1.268300E+00	2.820190E+00
2.158050E+00	3.437020E+00	2.768020E+00
2.179330E+00	3.460890E+00	2.913240E+00
2.744220E+00	1.246590E+00	2.846870E+00
2.813290E+00	1.233880E+00	2.894310E+00
2.261600E+00	3.492580E+00	2.942530E+00
2.336660E+00	3.515240E+00	2.929030E+00
2.263910E+00	3.487690E+00	2.846510E+00
2.881930E+00	1.249720E+00	2.878510E+00
2.377650E+00	3.516880E+00	2.826490E+00
2.410170E+00	3.528880E+00	2.918540E+00
2.996970E+00	1.281360E+00	2.866160E+00
2.516390E+00	3.532890E+00	2.931260E+00
3.111140E+00	1.348870E+00	2.884100E+00
3.070200E+00	1.298650E+00	2.935550E+00
3.131870E+00	1.310320E+00	2.983630E+00
2.663260E+00	3.530770E+00	2.921980E+00
3.181410E+00	1.413700E+00	2.892020E+00
3.191880E+00	1.373790E+00	2.964890E+00
2.781930E+00	3.514710E+00	2.980090E+00
2.742330E+00	3.522060E+00	2.877650E+00
3.230540E+00	1.466810E+00	2.945810E+00
2.836190E+00	3.492670E+00	2.917040E+00
2.842790E+00	3.496330E+00	3.000020E+00
3.379260E+00	1.581790E+00	2.974230E+00
3.310410E+00	1.500230E+00	3.015030E+00
2.887980E+00	3.482670E+00	3.008230E+00
2.947720E+00	3.463500E+00	2.960220E+00
3.442270E+00	1.644520E+00	2.966790E+00
3.431840E+00	1.614580E+00	3.013600E+00
3.030060E+00	3.427280E+00	2.955610E+00
3.569630E+00	1.777740E+00	2.952770E+00
3.496510E+00	1.709160E+00	3.011580E+00
3.448900E+00	1.649620E+00	3.040840E+00
3.113450E+00	3.383230E+00	2.982710E+00
3.214850E+00	3.342790E+00	3.028710E+00
3.622380E+00	1.916230E+00	3.007920E+00
3.671990E+00	1.982770E+00	2.906590E+00
3.672700E+00	1.995790E+00	2.986820E+00
3.572540E+00	1.840760E+00	3.018840E+00
3.276940E+00	3.312420E+00	3.088660E+00
3.296880E+00	3.299500E+00	3.004390E+00
3.735150E+00	2.112740E+00	2.967850E+00
3.694760E+00	2.047880E+00	3.035050E+00
3.331800E+00	3.296900E+00	3.078940E+00
3.379880E+00	3.275440E+00	3.010830E+00
3.453140E+00	3.243770E+00	3.071440E+00
3.819260E+00	2.514440E+00	2.941420E+00
3.813450E+00	2.418320E+00	3.044760E+00
3.795190E+00	2.334020E+00	3.008630E+00
3.781470E+00	2.246530E+00	2.988210E+00
3.758980E+00	2.171850E+00	2.990530E+00
3.516320E+00	3.214410E+00	3.010340E+00
3.595510E+00	3.180420E+00	3.075780E+00
3.641890E+00	3.159710E+00	2.992060E+00
3.811180E+00	2.807240E+00	3.014720E+00
3.818890E+00	2.731160E+00	3.033700E+00
3.818490E+00	2.672000E+00	2.999620E+00
3.819830E+00	2.592520E+00	2.971830E+00
3.659530E+00	3.145400E+00	3.085800E+00
3.687980E+00	3.114420E+00	3.016600E+00
3.758380E+00	3.050750E+00	3.033000E+00
3.804010E+00	2.985080E+00	3.056600E+00
3.812160E+00	2.942650E+00	3.033690E+00
3.810900E+00	2.890530E+00	3.043690E+00
3.815400E+00	2.923090E+00	3.078620E+00
3.813510E+00	2.947470E+00	3.092790E+00
1.291960E+00	2.076270E+00	2.748540E+00
1.315070E+00	2.161970E+00	2.754010E+00
1.338560E+00	2.099000E+00	2.671360E+00
1.313040E+00	1.963050E+00	2.673080E+00
1.274450E+00	1.994420E+00	2.745200E+00
1.313610E+00	1.885420E+00	2.686250E+00
1.276820E+00	1.883380E+00	2.743540E+00
1.314900E+00	1.810940E+00	2.715720E+00
1.564660E+00	2.912050E+00	3.018370E+00
1.604370E+00	2.975310E+00	3.012750E+00
1.590400E+00	2.920330E+00	2.923310E+00
1.526010E+00	2.792780E+00	2.876170E+00
1.524950E+00	2.832350E+00	2.983990E+00
1.479630E+00	2.655950E+00	2.816400E+00
1.486130E+00	2.702040E+00	2.939510E+00
1.435570E+00	2.524360E+00	2.761420E+00
1.429260E+00	2.563410E+00	2.876180E+00
1.414080E+00	2.378860E+00	2.714950E+00
1.403330E+00	2.417650E+00	2.820230E+00
1.365520E+00	2.245700E+00	2.682750E+00
1.352680E+00	2.283780E+00	2.770840E+00
1.478930E+00	1.740950E+00	2.607500E+00
1.390560E+00	1.771860E+00	2.663650E+00
1.528150E+00	1.627050E+00	2.643380E+00
1.430340E+00	1.655030E+00	2.706480E+00
1.601030E+00	1.520410E+00	2.676040E+00
1.489390E+00	1.540770E+00	2.739970E+00
1.685800E+00	1.437480E+00	2.719910E+00
1.561380E+00	1.423500E+00	2.802550E+00
1.731770E+00	1.384080E+00	2.756930E+00
1.675710E+00	1.376130E+00	2.799300E+00
1.771780E+00	1.330650E+00	2.822170E+00
1.643610E+00	3.044290E+00	3.057420E+00
1.698910E+00	3.113670E+00	3.024030E+00
1.655050E+00	3.039270E+00	2.968790E+00
1.970930E+00	1.346260E+00	2.735650E+00
1.891020E+00	1.332220E+00	2.771650E+00
2.001630E+00	1.306450E+00	2.811620E+00
1.751890E+00	3.148180E+00	2.920480E+00
1.774760E+00	3.196500E+00	3.057320E+00
2.140200E+00	1.284570E+00	2.847340E+00
2.257540E+00	1.281050E+00	2.894040E+00
1.849470E+00	3.268460E+00	3.073580E+00
1.919640E+00	3.314020E+00	3.043110E+00
1.842340E+00	3.253890E+00	2.977160E+00
2.363140E+00	1.275980E+00	2.900830E+00
2.476340E+00	1.273250E+00	2.907300E+00
2.444750E+00	1.255750E+00	2.973440E+00
2.509490E+00	1.241140E+00	3.018330E+00
1.956370E+00	3.317350E+00	2.934380E+00
1.989810E+00	3.347160E+00	3.015360E+00
2.590360E+00	1.248000E+00	2.943840E+00
2.069280E+00	3.402200E+00	2.993490E+00
2.688120E+00	1.231150E+00	2.939020E+00
2.661820E+00	1.217870E+00	2.997720E+00
2.716300E+00	1.198010E+00	3.034230E+00
2.169720E+00	3.467910E+00	3.030290E+00
2.225970E+00	3.491900E+00	3.054940E+00
2.226070E+00	3.485560E+00	2.993720E+00
2.783010E+00	1.210080E+00	2.978580E+00
2.305400E+00	3.517130E+00	3.058730E+00
2.858520E+00	1.219040E+00	2.961830E+00
2.415310E+00	3.532800E+00	3.004210E+00
2.945340E+00	1.228960E+00	2.979310E+00
2.513880E+00	3.547140E+00	3.068990E+00
2.595660E+00	3.557760E+00	3.113190E+00
2.558190E+00	3.546460E+00	3.036120E+00
3.054150E+00	1.260740E+00	3.009570E+00
3.147910E+00	1.285750E+00	3.068160E+00
2.626170E+00	3.545600E+00	3.045740E+00
2.643100E+00	3.561650E+00	3.122700E+00
3.210600E+00	1.338800E+00	3.057020E+00
2.686350E+00	3.560880E+00	3.129120E+00
2.745520E+00	3.540830E+00	3.082840E+00
3.252090E+00	1.429930E+00	3.046710E+00
2.874110E+00	3.501590E+00	3.096990E+00
3.383370E+00	1.544990E+00	3.101470E+00
3.325340E+00	1.469180E+00	3.126260E+00
2.984280E+00	3.491230E+00	3.154850E+00
2.945940E+00	3.478140E+00	3.059660E+00
3.441360E+00	1.594440E+00	3.067360E+00
3.036250E+00	3.434040E+00	3.075550E+00
3.048840E+00	3.458240E+00	3.186680E+00
3.564810E+00	1.764090E+00	3.089230E+00
3.525540E+00	1.700630E+00	3.128000E+00
3.475180E+00	1.652920E+00	3.112830E+00
3.095460E+00	3.427860E+00	3.174030E+00
3.147700E+00	3.413270E+00	3.226180E+00
3.149430E+00	3.396630E+00	3.121580E+00
3.651890E+00	1.976020E+00	3.100580E+00
3.624890E+00	1.896400E+00	3.155870E+00
3.579900E+00	1.850250E+00	3.105620E+00
3.187180E+00	3.393840E+00	3.198840E+00
3.241640E+00	3.340720E+00	3.185740E+00
3.722970E+00	2.114750E+00	3.097790E+00
3.703630E+00	2.028610E+00	3.160260E+00
3.317350E+00	3.308500E+00	3.155520E+00
3.397820E+00	3.277390E+00	3.154370E+00
3.462140E+00	3.252700E+00	3.146730E+00
3.830600E+00	2.495850E+00	3.100700E+00
3.831920E+00	2.405810E+00	3.160570E+00
3.815530E+00	2.331810E+00	3.144770E+00
3.791570E+00	2.239040E+00	3.121190E+00
3.761500E+00	2.185070E+00	3.074870E+00
3.521870E+00	3.226390E+00	3.142420E+00
3.592960E+00	3.199020E+00	3.203670E+00
3.822600E+00	2.747620E+00	3.124060E+00
3.826330E+00	2.659230E+00	3.164170E+00
3.825140E+00	2.723530E+00	3.195580E+00
3.824670E+00	2.586740E+00	3.098530E+00
3.652710E+00	3.154890E+00	3.191990E+00
3.704710E+00	3.097790E+00	3.142980E+00
3.770900E+00	3.061540E+00	3.194210E+00
3.795430E+00	3.020760E+00	3.129800E+00
3.809270E+00	2.914300E+00	3.155890E+00
3.810160E+00	2.815060E+00	3.183640E+00
3.821130E+00	2.759620E+00	3.177730E+00
3.796480E+00	3.013150E+00	3.211970E+00
3.807650E+00	2.974150E+00	3.146960E+00
1.378210E+00	2.421910E+00	2.994150E+00
1.391020E+00	2.496800E+00	3.022170E+00
1.396550E+00	2.452370E+00	2.936210E+00
1.353990E+00	2.312590E+00	2.865190E+00
1.349850E+00	2.335390E+00	2.959110E+00
1.309010E+00	2.206530E+00	2.823470E+00
1.294120E+00	2.209890E+00	2.905790E+00
1.266620E+00	2.070740E+00	2.832170E+00
1.238170E+00	1.909640E+00	2.828960E+00
1.251270E+00	1.770390E+00	2.826570E+00
1.326970E+00	1.680130E+00	2.778050E+00
1.259080E+00	1.629970E+00	2.899310E+00
1.396450E+00	1.570310E+00	2.798010E+00
1.324710E+00	1.578540E+00	2.856780E+00
1.455160E+00	1.477560E+00	2.832670E+00
1.369910E+00	1.500030E+00	2.884920E+00
1.490420E+00	1.420980E+00	2.865320E+00
1.431690E+00	1.425610E+00	2.919980E+00
1.510290E+00	1.369060E+00	2.920490E+00
1.601630E+00	2.963530E+00	3.098630E+00
1.543710E+00	2.874050E+00	3.074770E+00
1.497630E+00	2.776870E+00	3.063210E+00
1.433780E+00	2.612330E+00	3.011710E+00
1.641060E+00	1.322210E+00	2.917210E+00
1.771320E+00	1.281440E+00	2.929470E+00
1.701310E+00	3.113690E+00	3.124210E+00
1.643750E+00	3.039900E+00	3.119380E+00
1.906140E+00	1.272230E+00	2.923470E+00
2.036810E+00	1.272290E+00	2.913400E+00
2.015050E+00	1.253750E+00	2.973820E+00
2.112730E+00	1.240980E+00	3.002270E+00
1.781560E+00	3.199520E+00	3.171370E+00
1.830380E+00	3.251850E+00	3.189080E+00
1.827020E+00	3.247950E+00	3.130780E+00
2.295330E+00	1.264970E+00	2.954220E+00
2.232050E+00	1.256710E+00	2.981130E+00
2.326170E+00	1.240890E+00	3.031130E+00
1.904560E+00	3.307370E+00	3.178130E+00
2.432750E+00	1.233160E+00	3.057950E+00
2.518060E+00	1.212840E+00	3.116170E+00
2.003990E+00	3.359960E+00	3.099800E+00
2.583300E+00	1.205300E+00	3.086170E+00
2.081310E+00	3.419440E+00	3.144890E+00
2.136400E+00	3.456560E+00	3.169500E+00
2.130310E+00	3.453760E+00	3.095990E+00
2.653180E+00	1.200100E+00	3.063300E+00
2.719970E+00	1.167880E+00	3.131400E+00
2.218360E+00	3.488410E+00	3.161420E+00
2.781110E+00	1.172280E+00	3.085330E+00
2.323420E+00	3.528060E+00	3.196180E+00
2.410180E+00	3.547830E+00	3.231870E+00
2.363550E+00	3.539810E+00	3.151390E+00
2.879960E+00	1.179430E+00	3.079590E+00
2.438920E+00	3.547420E+00	3.136930E+00
2.497740E+00	3.554750E+00	3.252820E+00
2.999700E+00	1.202230E+00	3.088550E+00
2.966050E+00	1.157370E+00	3.151100E+00
3.035580E+00	1.174590E+00	3.176430E+00
2.571080E+00	3.556140E+00	3.210380E+00
3.104360E+00	1.248910E+00	3.150820E+00
2.680430E+00	3.564380E+00	3.213540E+00
3.216800E+00	1.314480E+00	3.157920E+00
2.749540E+00	3.564890E+00	3.253840E+00
2.749900E+00	3.561030E+00	3.193720E+00
3.286220E+00	1.383910E+00	3.141450E+00
2.793840E+00	3.554960E+00	3.270700E+00
2.844370E+00	3.530830E+00	3.230930E+00
3.399970E+00	1.508660E+00	3.223680E+00
3.339840E+00	1.434270E+00	3.208670E+00
2.950540E+00	3.505730E+00	3.252900E+00
3.490160E+00	1.556380E+00	3.163330E+00
3.030430E+00	3.471260E+00	3.269030E+00
3.579740E+00	1.712140E+00	3.190280E+00
3.520320E+00	1.650170E+00	3.219950E+00
3.578000E+00	1.686410E+00	3.261850E+00
3.092920E+00	3.432990E+00	3.261550E+00
3.151210E+00	3.407920E+00	3.334750E+00
3.666330E+00	1.956580E+00	3.216340E+00
3.635430E+00	1.885250E+00	3.273420E+00
3.597510E+00	1.795550E+00	3.220130E+00
3.601490E+00	1.721570E+00	3.248620E+00
3.199990E+00	3.373000E+00	3.281470E+00
3.258220E+00	3.320840E+00	3.328600E+00
3.723120E+00	2.096120E+00	3.251730E+00
3.760920E+00	2.160170E+00	3.156450E+00
3.771470E+00	2.180310E+00	3.225170E+00
3.692320E+00	2.012720E+00	3.264080E+00
3.337210E+00	3.294500E+00	3.287190E+00
3.421680E+00	3.262120E+00	3.272800E+00
3.474100E+00	3.251270E+00	3.217920E+00
3.835020E+00	2.434850E+00	3.232690E+00
3.822690E+00	2.348090E+00	3.281570E+00
3.837710E+00	2.404040E+00	3.294280E+00
3.793910E+00	2.250500E+00	3.249270E+00
3.493270E+00	3.240880E+00	3.321000E+00
3.539980E+00	3.228210E+00	3.319320E+00
3.545190E+00	3.223200E+00	3.267440E+00
3.823350E+00	2.695950E+00	3.305450E+00
3.819720E+00	2.753010E+00	3.225370E+00
3.813380E+00	2.768270E+00	3.281630E+00
3.826170E+00	2.602360E+00	3.309790E+00
3.838540E+00	2.525090E+00	3.248930E+00
3.841080E+00	2.442000E+00	3.303450E+00
3.566490E+00	3.215870E+00	3.322540E+00
3.618870E+00	3.175580E+00	3.338790E+00
3.720870E+00	3.086130E+00	3.292470E+00
3.767740E+00	3.064640E+00	3.268920E+00
3.789260E+00	2.897590E+00	3.312330E+00
3.799940E+00	2.959010E+00	3.227610E+00
3.786190E+00	2.991810E+00	3.293130E+00
3.803500E+00	2.815250E+00	3.317250E+00
3.783320E+00	3.040350E+00	3.260540E+00
1.382580E+00	2.510900E+00	3.212980E+00
1.408670E+00	2.570700E+00	3.196950E+00
1.385210E+00	2.497990E+00	3.152490E+00
1.364500E+00	2.404200E+00	3.066090E+00
1.361180E+00	2.405820E+00	3.176760E+00
1.280080E+00	2.241580E+00	3.005920E+00
1.286100E+00	2.273860E+00	3.116310E+00
1.246760E+00	2.093140E+00	2.957620E+00
1.234890E+00	2.127860E+00	3.063410E+00
1.211660E+00	1.950960E+00	2.926130E+00
1.189520E+00	1.985040E+00	3.024260E+00
1.203400E+00	1.815620E+00	2.919930E+00
1.166430E+00	1.851690E+00	3.006470E+00
1.205480E+00	1.695590E+00	2.942700E+00
1.156710E+00	1.728640E+00	3.010280E+00
1.212070E+00	1.621680E+00	2.969150E+00
1.162420E+00	1.604910E+00	3.045250E+00
1.221390E+00	1.548370E+00	2.998440E+00
1.455330E+00	2.661270E+00	3.223640E+00
1.500080E+00	2.774970E+00	3.249640E+00
1.483830E+00	2.714980E+00	3.148840E+00
1.411130E+00	2.570780E+00	3.115080E+00
1.291420E+00	1.522710E+00	2.939310E+00
1.342760E+00	1.438270E+00	2.981010E+00
1.420710E+00	1.339730E+00	3.043170E+00
1.527400E+00	1.303990E+00	2.996820E+00
1.505080E+00	1.276240E+00	3.065150E+00
1.603800E+00	1.252710E+00	3.071450E+00
1.620720E+00	2.987360E+00	3.266870E+00
1.660200E+00	3.066410E+00	3.294550E+00
1.645940E+00	3.028520E+00	3.195850E+00
1.563140E+00	2.880120E+00	3.202790E+00
1.816410E+00	1.250780E+00	2.983290E+00
1.737080E+00	1.252230E+00	3.019830E+00
1.870210E+00	1.217420E+00	3.072970E+00
1.710250E+00	3.137940E+00	3.318440E+00
1.748500E+00	3.179370E+00	3.305650E+00
1.723440E+00	3.140730E+00	3.243150E+00
2.003920E+00	1.227760E+00	3.046100E+00
2.107890E+00	1.207820E+00	3.115830E+00
1.812950E+00	3.243270E+00	3.284470E+00
2.252280E+00	1.214090E+00	3.142820E+00
2.375220E+00	1.207650E+00	3.146180E+00
2.344860E+00	1.192680E+00	3.201750E+00
2.406470E+00	1.179030E+00	3.245100E+00
1.912360E+00	3.326530E+00	3.301790E+00
1.991160E+00	3.372710E+00	3.319870E+00
1.959690E+00	3.345620E+00	3.256730E+00
2.482800E+00	1.196440E+00	3.206990E+00
2.022170E+00	3.376320E+00	3.228920E+00
2.045360E+00	3.406270E+00	3.312480E+00
2.576490E+00	1.179870E+00	3.196930E+00
2.120490E+00	3.454450E+00	3.284700E+00
2.647980E+00	1.173420E+00	3.166880E+00
2.714810E+00	1.139940E+00	3.223830E+00
2.233310E+00	3.506830E+00	3.313630E+00
2.306140E+00	3.539580E+00	3.353290E+00
2.287090E+00	3.521280E+00	3.266930E+00
2.807010E+00	1.125080E+00	3.199340E+00
2.376860E+00	3.552920E+00	3.322940E+00
2.911840E+00	1.124080E+00	3.190490E+00
2.886720E+00	1.088010E+00	3.249120E+00
2.936600E+00	1.091840E+00	3.245120E+00
2.491420E+00	3.564930E+00	3.343320E+00
2.999060E+00	1.114440E+00	3.234480E+00
2.581900E+00	3.570940E+00	3.346640E+00
3.112900E+00	1.178970E+00	3.271490E+00
2.675590E+00	3.576380E+00	3.343850E+00
3.210840E+00	1.276040E+00	3.265470E+00
2.781600E+00	3.568890E+00	3.345950E+00
3.329670E+00	1.359650E+00	3.265320E+00
2.850880E+00	3.563540E+00	3.394170E+00
2.849660E+00	3.546580E+00	3.337920E+00
3.365800E+00	1.451760E+00	3.274840E+00
3.379840E+00	1.434030E+00	3.321660E+00
2.891650E+00	3.558010E+00	3.413060E+00
2.932560E+00	3.534320E+00	3.373790E+00
3.534630E+00	1.533820E+00	3.315800E+00
3.428890E+00	1.478230E+00	3.324800E+00
3.018690E+00	3.494240E+00	3.380030E+00
3.559570E+00	1.641640E+00	3.318970E+00
3.583580E+00	1.587450E+00	3.366270E+00
3.089370E+00	3.439770E+00	3.368130E+00
3.153710E+00	3.423940E+00	3.451500E+00
3.668900E+00	1.959560E+00	3.335090E+00
3.660840E+00	1.885370E+00	3.355870E+00
3.625180E+00	1.819990E+00	3.344580E+00
3.624800E+00	1.708100E+00	3.330560E+00
3.605830E+00	1.633680E+00	3.384770E+00
3.221270E+00	3.356540E+00	3.417300E+00
3.267060E+00	3.320550E+00	3.398430E+00
3.763040E+00	2.174220E+00	3.330630E+00
3.733820E+00	2.093940E+00	3.389540E+00
3.704890E+00	2.032300E+00	3.341180E+00
3.301150E+00	3.305750E+00	3.383570E+00
3.355670E+00	3.287150E+00	3.442660E+00
3.422870E+00	3.257850E+00	3.374290E+00
3.438560E+00	3.257240E+00	3.483890E+00
3.842750E+00	2.395720E+00	3.357080E+00
3.826150E+00	2.326580E+00	3.417890E+00
3.804310E+00	2.253450E+00	3.371640E+00
3.504930E+00	3.239730E+00	3.422390E+00
3.553810E+00	3.219770E+00	3.364900E+00
3.587290E+00	3.213470E+00	3.464180E+00
3.812860E+00	2.761430E+00	3.382760E+00
3.817480E+00	2.691720E+00	3.462110E+00
3.829040E+00	2.612830E+00	3.424960E+00
3.848180E+00	2.536030E+00	3.394570E+00
3.852370E+00	2.459920E+00	3.376970E+00
3.648500E+00	3.156280E+00	3.478050E+00
3.710240E+00	3.096920E+00	3.443450E+00
3.766860E+00	2.994140E+00	3.404690E+00
3.771310E+00	3.041480E+00	3.308550E+00
3.779170E+00	2.894940E+00	3.449490E+00
3.796130E+00	2.831000E+00	3.420180E+00
1.235910E+00	2.278610E+00	3.324410E+00
1.274900E+00	2.326110E+00	3.324040E+00
1.243730E+00	2.284850E+00	3.294600E+00
1.221620E+00	2.236630E+00	3.298730E+00
1.329470E+00	2.406000E+00	3.312480E+00
1.366690E+00	2.523960E+00	3.345400E+00
1.358290E+00	2.459180E+00	3.261630E+00
1.278570E+00	2.299850E+00	3.241690E+00
1.236320E+00	2.158360E+00	3.168730E+00
1.218760E+00	2.172110E+00	3.246590E+00
1.187540E+00	2.019340E+00	3.123650E+00
1.187450E+00	2.053090E+00	3.218730E+00
1.148680E+00	1.885610E+00	3.098160E+00
1.141080E+00	1.918540E+00	3.191050E+00
1.126170E+00	1.758960E+00	3.091190E+00
1.111720E+00	1.790240E+00	3.180020E+00
1.123780E+00	1.655210E+00	3.097920E+00
1.085110E+00	1.654490E+00	3.200740E+00
1.130160E+00	1.597980E+00	3.109680E+00
1.110190E+00	1.592580E+00	3.162870E+00
1.133090E+00	1.542770E+00	3.153460E+00
1.407740E+00	2.594520E+00	3.281250E+00
1.260140E+00	1.457870E+00	3.038370E+00
1.187700E+00	1.474500E+00	3.130860E+00
1.316290E+00	1.385220E+00	3.076970E+00
1.254970E+00	1.404400E+00	3.127370E+00
1.351580E+00	1.341380E+00	3.115380E+00
1.303350E+00	1.347900E+00	3.170910E+00
1.375550E+00	1.302340E+00	3.177650E+00
1.524290E+00	2.817560E+00	3.373380E+00
1.562460E+00	2.868470E+00	3.394740E+00
1.537330E+00	2.846650E+00	3.322730E+00
1.483140E+00	2.743100E+00	3.329850E+00
1.493150E+00	1.247050E+00	3.176260E+00
1.630060E+00	1.218910E+00	3.198330E+00
1.661340E+00	3.064170E+00	3.421120E+00
1.709480E+00	3.125780E+00	3.450500E+00
1.681780E+00	3.098050E+00	3.371680E+00
1.618920E+00	2.974360E+00	3.362910E+00
1.748790E+00	1.210310E+00	3.164900E+00
1.891780E+00	1.185600E+00	3.216450E+00
1.755240E+00	3.182400E+00	3.378400E+00
2.021390E+00	1.193420E+00	3.185190E+00
2.146590E+00	1.187990E+00	3.206670E+00
2.113570E+00	1.160590E+00	3.280710E+00
2.237330E+00	1.164630E+00	3.304290E+00
1.827230E+00	3.265550E+00	3.417580E+00
1.894110E+00	3.324780E+00	3.450620E+00
1.876520E+00	3.308640E+00	3.371360E+00
2.347020E+00	1.170360E+00	3.276700E+00
2.410420E+00	1.159440E+00	3.300650E+00
1.951110E+00	3.356970E+00	3.401570E+00
2.479820E+00	1.153830E+00	3.343950E+00
2.051770E+00	3.419310E+00	3.420350E+00
2.572320E+00	1.142790E+00	3.310220E+00
2.145470E+00	3.478700E+00	3.433090E+00
2.216170E+00	3.512560E+00	3.472840E+00
2.200300E+00	3.499290E+00	3.387200E+00
2.650960E+00	1.138030E+00	3.274090E+00
2.749440E+00	1.082420E+00	3.326830E+00
2.281120E+00	3.537280E+00	3.439570E+00
2.837870E+00	1.068420E+00	3.301740E+00
2.805940E+00	1.052860E+00	3.351810E+00
2.849130E+00	1.041100E+00	3.367440E+00
2.380370E+00	3.568090E+00	3.441470E+00
2.942820E+00	1.055640E+00	3.325300E+00
2.491550E+00	3.576800E+00	3.450230E+00
3.064200E+00	1.095730E+00	3.322760E+00
3.028620E+00	1.056630E+00	3.382480E+00
3.091390E+00	1.089180E+00	3.394690E+00
2.586570E+00	3.589560E+00	3.463220E+00
3.120740E+00	1.138110E+00	3.328280E+00
3.124870E+00	1.123330E+00	3.369200E+00
2.678660E+00	3.598610E+00	3.471060E+00
3.206100E+00	1.238740E+00	3.346930E+00
3.166410E+00	1.171110E+00	3.364000E+00
2.777140E+00	3.596410E+00	3.475820E+00
3.309040E+00	1.307840E+00	3.396490E+00
2.874680E+00	3.573310E+00	3.485440E+00
3.420980E+00	1.422740E+00	3.402140E+00
2.942240E+00	3.578620E+00	3.540910E+00
2.940550E+00	3.564520E+00	3.477210E+00
3.501590E+00	1.468920E+00	3.381050E+00
3.511880E+00	1.451860E+00	3.433420E+00
2.971550E+00	3.570280E+00	3.533020E+00
3.011620E+00	3.532070E+00	3.519870E+00
3.638270E+00	1.544480E+00	3.439140E+00
3.559010E+00	1.488370E+00	3.433470E+00
3.089060E+00	3.458990E+00	3.490700E+00
3.149310E+00	3.429070E+00	3.561900E+00
3.694900E+00	1.915670E+00	3.408160E+00
3.690150E+00	1.841260E+00	3.418260E+00
3.688360E+00	1.746780E+00	3.429870E+00
3.673760E+00	1.654150E+00	3.447940E+00
3.724810E+00	1.692730E+00	3.487990E+00
3.199010E+00	3.383030E+00	3.538640E+00
3.249350E+00	3.332890E+00	3.528680E+00
3.285630E+00	3.315580E+00	3.457300E+00
3.313140E+00	3.303010E+00	3.564530E+00
3.775550E+00	2.170850E+00	3.460130E+00
3.744780E+00	2.087610E+00	3.481010E+00
3.725620E+00	1.997130E+00	3.445350E+00
3.723960E+00	1.888600E+00	3.488190E+00
3.717730E+00	1.794320E+00	3.498100E+00
3.723000E+00	1.734230E+00	3.493240E+00
3.384000E+00	3.269860E+00	3.545560E+00
3.446660E+00	3.256730E+00	3.586970E+00
3.843060E+00	2.395180E+00	3.464690E+00
3.821080E+00	2.317710E+00	3.540520E+00
3.806690E+00	2.254360E+00	3.479800E+00
3.516450E+00	3.242440E+00	3.527770E+00
3.584820E+00	3.223300E+00	3.584150E+00
3.803940E+00	2.770500E+00	3.505980E+00
3.813800E+00	2.699180E+00	3.591720E+00
3.824570E+00	2.618840E+00	3.551530E+00
3.843230E+00	2.544610E+00	3.514380E+00
3.849400E+00	2.470550E+00	3.489920E+00
3.633670E+00	3.181650E+00	3.553010E+00
3.710770E+00	3.125030E+00	3.583270E+00
3.751700E+00	3.025050E+00	3.553850E+00
3.766410E+00	2.923590E+00	3.547110E+00
3.785860E+00	2.847300E+00	3.533170E+00
1.329970E+00	2.501030E+00	3.503930E+00
1.371050E+00	2.582980E+00	3.516250E+00
1.341580E+00	2.500280E+00	3.462990E+00
1.333570E+00	2.427400E+00	3.392360E+00
1.317360E+00	2.416430E+00	3.474570E+00
1.238500E+00	2.268180E+00	3.390330E+00
1.188300E+00	2.109900E+00	3.312180E+00
1.185510E+00	2.110190E+00	3.399960E+00
1.131850E+00	1.955030E+00	3.280030E+00
1.135530E+00	1.988320E+00	3.368460E+00
1.092870E+00	1.821780E+00	3.266050E+00
1.085590E+00	1.855760E+00	3.350610E+00
1.065060E+00	1.709590E+00	3.261300E+00
1.047800E+00	1.717100E+00	3.362350E+00
1.056140E+00	1.647660E+00	3.268460E+00
1.042380E+00	1.644700E+00	3.321270E+00
1.048460E+00	1.590720E+00	3.305640E+00
1.378060E+00	2.560930E+00	3.432890E+00
1.427240E+00	2.657300E+00	3.481640E+00
1.082050E+00	1.518930E+00	3.269150E+00
1.131040E+00	1.479460E+00	3.219030E+00
1.113830E+00	1.454100E+00	3.277680E+00
1.155730E+00	1.419880E+00	3.261640E+00
1.472130E+00	2.743550E+00	3.482340E+00
1.522280E+00	2.838160E+00	3.519760E+00
1.513680E+00	2.801900E+00	3.428030E+00
1.443850E+00	2.661840E+00	3.400680E+00
1.230650E+00	1.376800E+00	3.225320E+00
1.301250E+00	1.285550E+00	3.300450E+00
1.396370E+00	1.254490E+00	3.257250E+00
1.385350E+00	1.237450E+00	3.318250E+00
1.463090E+00	1.208310E+00	3.310380E+00
1.635430E+00	3.034300E+00	3.583450E+00
1.672100E+00	3.096710E+00	3.574370E+00
1.647780E+00	3.040790E+00	3.494480E+00
1.587940E+00	2.908780E+00	3.463480E+00
1.599520E+00	2.944110E+00	3.554990E+00
1.704340E+00	1.189810E+00	3.263840E+00
1.608740E+00	1.185530E+00	3.303530E+00
1.719950E+00	1.163960E+00	3.328070E+00
1.721240E+00	3.152190E+00	3.622430E+00
1.770790E+00	3.213070E+00	3.594430E+00
1.715270E+00	3.144250E+00	3.536800E+00
1.813550E+00	1.155260E+00	3.305420E+00
1.778970E+00	3.215700E+00	3.496620E+00
1.818130E+00	3.270180E+00	3.578160E+00
2.007250E+00	1.140670E+00	3.337500E+00
2.156260E+00	1.133590E+00	3.368230E+00
2.260450E+00	1.124020E+00	3.439820E+00
1.856380E+00	3.300910E+00	3.518250E+00
2.360110E+00	1.132690E+00	3.399820E+00
2.408450E+00	1.146710E+00	3.344870E+00
1.962840E+00	3.378020E+00	3.538370E+00
2.442450E+00	1.133930E+00	3.413450E+00
2.513550E+00	1.116360E+00	3.474390E+00
2.062090E+00	3.444670E+00	3.555460E+00
2.125220E+00	3.486900E+00	3.576700E+00
2.110200E+00	3.467360E+00	3.504000E+00
2.578760E+00	1.106930E+00	3.432460E+00
2.176050E+00	3.503970E+00	3.532510E+00
2.653700E+00	1.100260E+00	3.390100E+00
2.728320E+00	1.051080E+00	3.457840E+00
2.268160E+00	3.555190E+00	3.574440E+00
2.798330E+00	1.037190E+00	3.413200E+00
2.882840E+00	1.012360E+00	3.454230E+00
2.368690E+00	3.582670E+00	3.544860E+00
2.974880E+00	1.028640E+00	3.432380E+00
2.943520E+00	1.005850E+00	3.480380E+00
2.997410E+00	1.013050E+00	3.513150E+00
2.485890E+00	3.593560E+00	3.556370E+00
3.069060E+00	1.055480E+00	3.467500E+00
2.585130E+00	3.607400E+00	3.574320E+00
3.170360E+00	1.135340E+00	3.452180E+00
2.680410E+00	3.618310E+00	3.588850E+00
3.234430E+00	1.241030E+00	3.433110E+00
3.252560E+00	1.225430E+00	3.516210E+00
2.773790E+00	3.616810E+00	3.597900E+00
3.286450E+00	1.283500E+00	3.451980E+00
3.282940E+00	1.270040E+00	3.487390E+00
2.858520E+00	3.597490E+00	3.604450E+00
3.424100E+00	1.347890E+00	3.530430E+00
3.328750E+00	1.293100E+00	3.481490E+00
2.930000E+00	3.591310E+00	3.608690E+00
3.537950E+00	1.444060E+00	3.514430E+00
2.981400E+00	3.574330E+00	3.595280E+00
3.036060E+00	3.538480E+00	3.664630E+00
3.614820E+00	1.485440E+00	3.501030E+00
3.619170E+00	1.471400E+00	3.549420E+00
3.107470E+00	3.463000E+00	3.634600E+00
3.155600E+00	3.430570E+00	3.623420E+00
3.724300E+00	1.651540E+00	3.522320E+00
3.687770E+00	1.595220E+00	3.534820E+00
3.696160E+00	1.491450E+00	3.554660E+00
3.183870E+00	3.401310E+00	3.611460E+00
3.236280E+00	3.347590E+00	3.641030E+00
3.313180E+00	3.315800E+00	3.681400E+00
3.760090E+00	2.125260E+00	3.547660E+00
3.747960E+00	2.047070E+00	3.551740E+00
3.740870E+00	1.954900E+00	3.569450E+00
3.759940E+00	1.835870E+00	3.596960E+00
3.760720E+00	1.912880E+00	3.620440E+00
3.752610E+00	1.707220E+00	3.562070E+00
3.738070E+00	1.629780E+00	3.581660E+00
3.377440E+00	3.276470E+00	3.637630E+00
3.449980E+00	3.273430E+00	3.682620E+00
3.846330E+00	2.410080E+00	3.595300E+00
3.831770E+00	2.316260E+00	3.667590E+00
3.805300E+00	2.207860E+00	3.599540E+00
3.775120E+00	2.096760E+00	3.628290E+00
3.772240E+00	2.011710E+00	3.629410E+00
3.765450E+00	1.953270E+00	3.637330E+00
3.521600E+00	3.249550E+00	3.634030E+00
3.587250E+00	3.238390E+00	3.677680E+00
3.798620E+00	2.788370E+00	3.639790E+00
3.812080E+00	2.703470E+00	3.714420E+00
3.832340E+00	2.629290E+00	3.668190E+00
3.851580E+00	2.547200E+00	3.635180E+00
3.851160E+00	2.487890E+00	3.581160E+00
3.651190E+00	3.188750E+00	3.660120E+00
3.728450E+00	3.152530E+00	3.688080E+00
3.745270E+00	3.108350E+00	3.656210E+00
3.755730E+00	3.046440E+00	3.659510E+00
3.772150E+00	2.943360E+00	3.688310E+00
3.770080E+00	3.006320E+00	3.709640E+00
3.782360E+00	2.869940E+00	3.623790E+00
3.753680E+00	3.095810E+00	3.711940E+00
3.765420E+00	3.042790E+00	3.722430E+00
1.337600E+00	2.578840E+00	3.690420E+00
1.373590E+00	2.634410E+00	3.671040E+00
1.337600E+00	2.571010E+00	3.637260E+00
1.314340E+00	2.492210E+00	3.566880E+00
1.302280E+00	2.497370E+00	3.661140E+00
1.258140E+00	2.323290E+00	3.520130E+00
1.273010E+00	2.368340E+00	3.620220E+00
1.195380E+00	2.171430E+00	3.482120E+00
1.194140E+00	2.225820E+00	3.578740E+00
1.148380E+00	2.025360E+00	3.458320E+00
1.154330E+00	2.074480E+00	3.548480E+00
1.097970E+00	1.894060E+00	3.439180E+00
1.099800E+00	1.935490E+00	3.527500E+00
1.061170E+00	1.781530E+00	3.425670E+00
1.054570E+00	1.798320E+00	3.528610E+00
1.044670E+00	1.720220E+00	3.429370E+00
1.040620E+00	1.725140E+00	3.479550E+00
1.032730E+00	1.665710E+00	3.465930E+00
1.379640E+00	2.627580E+00	3.604950E+00
1.424520E+00	2.738860E+00	3.680480E+00
1.036990E+00	1.578380E+00	3.430450E+00
1.049650E+00	1.529670E+00	3.366320E+00
1.051570E+00	1.511690E+00	3.431580E+00
1.070810E+00	1.471940E+00	3.408360E+00
1.446400E+00	2.739560E+00	3.567010E+00
1.480030E+00	2.815980E+00	3.642950E+00
1.116600E+00	1.415540E+00	3.362080E+00
1.197380E+00	1.339640E+00	3.347420E+00
1.165150E+00	1.337990E+00	3.474630E+00
1.250800E+00	1.290640E+00	3.379330E+00
1.227770E+00	1.295270E+00	3.435430E+00
1.293330E+00	1.256740E+00	3.433830E+00
1.523060E+00	2.858480E+00	3.657440E+00
1.561780E+00	2.900400E+00	3.674780E+00
1.538040E+00	2.868550E+00	3.609400E+00
1.401420E+00	1.211240E+00	3.405040E+00
1.549900E+00	1.160650E+00	3.411990E+00
1.488020E+00	1.141950E+00	3.523930E+00
1.621010E+00	1.119510E+00	3.504670E+00
1.666920E+00	3.085660E+00	3.650930E+00
1.612690E+00	2.981340E+00	3.655180E+00
1.747810E+00	1.126830E+00	3.427750E+00
1.770270E+00	3.211810E+00	3.684380E+00
1.722250E+00	3.149190E+00	3.714780E+00
1.896930E+00	1.118920E+00	3.400370E+00
1.909900E+00	1.090040E+00	3.478460E+00
2.000530E+00	1.101150E+00	3.451370E+00
1.820650E+00	3.274560E+00	3.664210E+00
2.141800E+00	1.094340E+00	3.479230E+00
2.276570E+00	1.084750E+00	3.548390E+00
1.883420E+00	3.332780E+00	3.624990E+00
2.361680E+00	1.093790E+00	3.524020E+00
1.970780E+00	3.401790E+00	3.689000E+00
2.038710E+00	3.452090E+00	3.699600E+00
2.026490E+00	3.432970E+00	3.628780E+00
2.444710E+00	1.108670E+00	3.503020E+00
2.527080E+00	1.080100E+00	3.585170E+00
2.099560E+00	3.482890E+00	3.658670E+00
2.590040E+00	1.068150E+00	3.548750E+00
2.190630E+00	3.523650E+00	3.635430E+00
2.654940E+00	1.062280E+00	3.507650E+00
2.728370E+00	1.017230E+00	3.571380E+00
2.264940E+00	3.579850E+00	3.702530E+00
2.346480E+00	3.617890E+00	3.709890E+00
2.304100E+00	3.593690E+00	3.649770E+00
2.796310E+00	1.006960E+00	3.517440E+00
2.863330E+00	9.827900E-01	3.576960E+00
2.360070E+00	3.605890E+00	3.633520E+00
2.437410E+00	3.631500E+00	3.710620E+00
2.933780E+00	9.919620E-01	3.541730E+00
3.001890E+00	9.991040E-01	3.608120E+00
2.470210E+00	3.618910E+00	3.647570E+00
2.490130E+00	3.641340E+00	3.711100E+00
3.074880E+00	1.040950E+00	3.577840E+00
2.528510E+00	3.649240E+00	3.716310E+00
2.574900E+00	3.639870E+00	3.681960E+00
3.159310E+00	1.095880E+00	3.554550E+00
2.680830E+00	3.644160E+00	3.701230E+00
3.226890E+00	1.160480E+00	3.553860E+00
2.775910E+00	3.646020E+00	3.711040E+00
3.288920E+00	1.253490E+00	3.625190E+00
3.329300E+00	1.281030E+00	3.544630E+00
3.395350E+00	1.314990E+00	3.634930E+00
2.854200E+00	3.626700E+00	3.713380E+00
3.495610E+00	1.350080E+00	3.646730E+00
2.922280E+00	3.615360E+00	3.709870E+00
3.543620E+00	1.409850E+00	3.625230E+00
2.983420E+00	3.598350E+00	3.695970E+00
3.037770E+00	3.566670E+00	3.775580E+00
3.621450E+00	1.464650E+00	3.608440E+00
3.086250E+00	3.506660E+00	3.738620E+00
3.152520E+00	3.466590E+00	3.754990E+00
3.175440E+00	3.420740E+00	3.669120E+00
3.208580E+00	3.396960E+00	3.727280E+00
3.725880E+00	1.567840E+00	3.624480E+00
3.728300E+00	1.480840E+00	3.659790E+00
3.263920E+00	3.352640E+00	3.741710E+00
3.313750E+00	3.334500E+00	3.746350E+00
3.777240E+00	1.897010E+00	3.682700E+00
3.784860E+00	1.813240E+00	3.696210E+00
3.780830E+00	1.731220E+00	3.673760E+00
3.771580E+00	1.636290E+00	3.654340E+00
3.373840E+00	3.305650E+00	3.737180E+00
3.446680E+00	3.295670E+00	3.746770E+00
3.844010E+00	2.410860E+00	3.752520E+00
3.856440E+00	2.471640E+00	3.659180E+00
3.853490E+00	2.502630E+00	3.724910E+00
3.831340E+00	2.309470E+00	3.773470E+00
3.820160E+00	2.229660E+00	3.740250E+00
3.798470E+00	2.131770E+00	3.721570E+00
3.788160E+00	2.034780E+00	3.710600E+00
3.779750E+00	1.970290E+00	3.688320E+00
3.526330E+00	3.278570E+00	3.740750E+00
3.637310E+00	3.234310E+00	3.771910E+00
3.793720E+00	2.789310E+00	3.794240E+00
3.787030E+00	2.852060E+00	3.704340E+00
3.780990E+00	2.878500E+00	3.775450E+00
3.807710E+00	2.698500E+00	3.809520E+00
3.822590E+00	2.638070E+00	3.771680E+00
3.842700E+00	2.569470E+00	3.742590E+00
3.695110E+00	3.221350E+00	3.778000E+00
3.702370E+00	3.200650E+00	3.744390E+00
3.769300E+00	3.012580E+00	3.776590E+00
3.773880E+00	2.942700E+00	3.822690E+00
3.717220E+00	3.206780E+00	3.781520E+00
3.739150E+00	3.154880E+00	3.791760E+00
3.759070E+00	3.073070E+00	3.765300E+00
1.260590E+00	2.391070E+00	3.774020E+00
1.277360E+00	2.455910E+00	3.780920E+00
1.279340E+00	2.404070E+00	3.716850E+00
1.215230E+00	2.272000E+00	3.674050E+00
1.227770E+00	2.313470E+00	3.759710E+00
1.171160E+00	2.127510E+00	3.641310E+00
1.181560E+00	2.181860E+00	3.732450E+00
1.114490E+00	1.983030E+00	3.618030E+00
1.143470E+00	2.038520E+00	3.711640E+00
1.070010E+00	1.865870E+00	3.601270E+00
1.091740E+00	1.890760E+00	3.714840E+00
1.046690E+00	1.800620E+00	3.598300E+00
1.060390E+00	1.806900E+00	3.657950E+00
1.039060E+00	1.743410E+00	3.632060E+00
1.370580E+00	2.642820E+00	3.750230E+00
1.306090E+00	2.527530E+00	3.739260E+00
1.019090E+00	1.674870E+00	3.567430E+00
1.016270E+00	1.599540E+00	3.539740E+00
1.023610E+00	1.582100E+00	3.659090E+00
1.021690E+00	1.524010E+00	3.587790E+00
1.418330E+00	2.760820E+00	3.775370E+00
1.465430E+00	2.829570E+00	3.777470E+00
1.446000E+00	2.799390E+00	3.733330E+00
1.048240E+00	1.473640E+00	3.519630E+00
1.097680E+00	1.399540E+00	3.504660E+00
1.086410E+00	1.404520E+00	3.627680E+00
1.132660E+00	1.351890E+00	3.541070E+00
1.120640E+00	1.358070E+00	3.594440E+00
1.162240E+00	1.311460E+00	3.586390E+00
1.502870E+00	2.850160E+00	3.714130E+00
1.543120E+00	2.894400E+00	3.813750E+00
1.235290E+00	1.258990E+00	3.539580E+00
1.355800E+00	1.194630E+00	3.536490E+00
1.319080E+00	1.199370E+00	3.652720E+00
1.432870E+00	1.147750E+00	3.576090E+00
1.408370E+00	1.153280E+00	3.625960E+00
1.490420E+00	1.111900E+00	3.628940E+00
1.596780E+00	2.965360E+00	3.816130E+00
1.617350E+00	3.005160E+00	3.798630E+00
1.591760E+00	2.952510E+00	3.748120E+00
1.726200E+00	1.082060E+00	3.546350E+00
1.622550E+00	1.081810E+00	3.611630E+00
1.794960E+00	1.038090E+00	3.636570E+00
1.658130E+00	3.072270E+00	3.775020E+00
1.870190E+00	1.054690E+00	3.555860E+00
1.990950E+00	1.027960E+00	3.617910E+00
1.917400E+00	1.019100E+00	3.645770E+00
2.029060E+00	1.005430E+00	3.694020E+00
1.770440E+00	3.212070E+00	3.776150E+00
1.726900E+00	3.157440E+00	3.792330E+00
2.037550E+00	1.056560E+00	3.554060E+00
2.099390E+00	1.020370E+00	3.649340E+00
1.811660E+00	3.266300E+00	3.750030E+00
2.231890E+00	1.043200E+00	3.648630E+00
1.889220E+00	3.343890E+00	3.765060E+00
2.362560E+00	1.054790E+00	3.638310E+00
2.024230E+00	3.453140E+00	3.771050E+00
1.966240E+00	3.413050E+00	3.787440E+00
2.453510E+00	1.074740E+00	3.614720E+00
2.539500E+00	1.049710E+00	3.699010E+00
2.085130E+00	3.486180E+00	3.746770E+00
2.602860E+00	1.039100E+00	3.662360E+00
2.181130E+00	3.536770E+00	3.769480E+00
2.664150E+00	1.032320E+00	3.621340E+00
2.737760E+00	9.894480E-01	3.685980E+00
2.325980E+00	3.625720E+00	3.796260E+00
2.256230E+00	3.594890E+00	3.801810E+00
2.797240E+00	9.807900E-01	3.630940E+00
2.866510E+00	9.557340E-01	3.687190E+00
2.423180E+00	3.644770E+00	3.796460E+00
2.932770E+00	9.723340E-01	3.642510E+00
3.010810E+00	9.737980E-01	3.711020E+00
2.515440E+00	3.661810E+00	3.787940E+00
3.081190E+00	1.021840E+00	3.683040E+00
2.586100E+00	3.680420E+00	3.830230E+00
2.583980E+00	3.666510E+00	3.774390E+00
3.159610E+00	1.083330E+00	3.659540E+00
2.622070E+00	3.677980E+00	3.825570E+00
2.673720E+00	3.668350E+00	3.822140E+00
3.233010E+00	1.150860E+00	3.642060E+00
2.773760E+00	3.664660E+00	3.821370E+00
3.376980E+00	1.291000E+00	3.727830E+00
3.294610E+00	1.226350E+00	3.733930E+00
2.861980E+00	3.646170E+00	3.828250E+00
3.480450E+00	1.343180E+00	3.730370E+00
2.912700E+00	3.632930E+00	3.792900E+00
3.551370E+00	1.405070E+00	3.726200E+00
2.976460E+00	3.621870E+00	3.814370E+00
3.044340E+00	3.584310E+00	3.884400E+00
3.630610E+00	1.455740E+00	3.703090E+00
3.099350E+00	3.524800E+00	3.832250E+00
3.171370E+00	3.494020E+00	3.862560E+00
3.220150E+00	3.412980E+00	3.802150E+00
3.741010E+00	1.569470E+00	3.726680E+00
3.732570E+00	1.480270E+00	3.759260E+00
3.244120E+00	3.436750E+00	3.879040E+00
3.293640E+00	3.413670E+00	3.878780E+00
3.307450E+00	3.370490E+00	3.813580E+00
3.793070E+00	1.846060E+00	3.759930E+00
3.789860E+00	1.758880E+00	3.773670E+00
3.801670E+00	1.815510E+00	3.816410E+00
3.797420E+00	1.647010E+00	3.754310E+00
3.349790E+00	3.394920E+00	3.884650E+00
3.425110E+00	3.374440E+00	3.904730E+00
3.433540E+00	3.329050E+00	3.823650E+00
3.846220E+00	2.514980E+00	3.830840E+00
3.850840E+00	2.428040E+00	3.897560E+00
3.841910E+00	2.336830E+00	3.863120E+00
3.832850E+00	2.246240E+00	3.847070E+00
3.814510E+00	2.153390E+00	3.829160E+00
3.800940E+00	2.051740E+00	3.812250E+00
3.786970E+00	1.938900E+00	3.784760E+00
3.801160E+00	1.860830E+00	3.811850E+00
3.497160E+00	3.346830E+00	3.896160E+00
3.560650E+00	3.328580E+00	3.949320E+00
3.566430E+00	3.292330E+00	3.858230E+00
3.780810E+00	2.873850E+00	3.874020E+00
3.788770E+00	2.803370E+00	3.943590E+00
3.806170E+00	2.724830E+00	3.896570E+00
3.821540E+00	2.646930E+00	3.872610E+00
3.834000E+00	2.589050E+00	3.821760E+00
3.621210E+00	3.272700E+00	3.945100E+00
3.681660E+00	3.222900E+00	3.891900E+00
3.705940E+00	3.213740E+00	3.811070E+00
3.725960E+00	3.191350E+00	3.851270E+00
3.762070E+00	3.021110E+00	3.910700E+00
3.755190E+00	3.073680E+00	3.826490E+00
3.744450E+00	3.118130E+00	3.883290E+00
3.775610E+00	2.937160E+00	3.918570E+00
3.739460E+00	3.161950E+00	3.858530E+00
1.259870E+00	2.395110E+00	3.918100E+00
1.275640E+00	2.471150E+00	3.899730E+00
1.257460E+00	2.387860E+00	3.836950E+00
1.187010E+00	2.242470E+00	3.818930E+00
1.218970E+00	2.301200E+00	3.903580E+00
1.156580E+00	2.103340E+00	3.799210E+00
1.176700E+00	2.176600E+00	3.890760E+00
1.111820E+00	1.977600E+00	3.786260E+00
1.139070E+00	2.044910E+00	3.875540E+00
1.085700E+00	1.904270E+00	3.788450E+00
1.097940E+00	1.931100E+00	3.860970E+00
1.072120E+00	1.847620E+00	3.824810E+00
1.307030E+00	2.547190E+00	3.932290E+00
1.353790E+00	2.621930E+00	3.911220E+00
1.310080E+00	2.547760E+00	3.837970E+00
1.055210E+00	1.747850E+00	3.775880E+00
1.035720E+00	1.657350E+00	3.702250E+00
1.035570E+00	1.661440E+00	3.787080E+00
1.031850E+00	1.600190E+00	3.727440E+00
1.031420E+00	1.611670E+00	3.789980E+00
1.034110E+00	1.559210E+00	3.770820E+00
1.387840E+00	2.698080E+00	3.946660E+00
1.419500E+00	2.769890E+00	3.929090E+00
1.390730E+00	2.697060E+00	3.858170E+00
1.057470E+00	1.459770E+00	3.648830E+00
1.051430E+00	1.494560E+00	3.747270E+00
1.081270E+00	1.427030E+00	3.685650E+00
1.076250E+00	1.440270E+00	3.730400E+00
1.101230E+00	1.398510E+00	3.733600E+00
1.457760E+00	2.820390E+00	3.865150E+00
1.153060E+00	1.327940E+00	3.711460E+00
1.222520E+00	1.256510E+00	3.665210E+00
1.204170E+00	1.268940E+00	3.732350E+00
1.276620E+00	1.218070E+00	3.704980E+00
1.246140E+00	1.230900E+00	3.752530E+00
1.315630E+00	1.185140E+00	3.756870E+00
1.555370E+00	2.905590E+00	3.920110E+00
1.599350E+00	2.976950E+00	3.923180E+00
1.588550E+00	2.952040E+00	3.865800E+00
1.443370E+00	1.117720E+00	3.748190E+00
1.564560E+00	1.067840E+00	3.712800E+00
1.536750E+00	1.060730E+00	3.778690E+00
1.609480E+00	1.038580E+00	3.794230E+00
1.624330E+00	3.019950E+00	3.866960E+00
1.720990E+00	1.030590E+00	3.743220E+00
1.685950E+00	3.106730E+00	3.911180E+00
1.740270E+00	3.168150E+00	3.908910E+00
1.716290E+00	3.143120E+00	3.847740E+00
1.912020E+00	9.976890E-01	3.742570E+00
2.067070E+00	9.837960E-01	3.779260E+00
1.763560E+00	3.198330E+00	3.855880E+00
2.183210E+00	1.002220E+00	3.741950E+00
1.827430E+00	3.284050E+00	3.868230E+00
2.250720E+00	1.019730E+00	3.719720E+00
2.278620E+00	1.011260E+00	3.756970E+00
1.908560E+00	3.370340E+00	3.888540E+00
1.960790E+00	3.423520E+00	3.910750E+00
1.946090E+00	3.403430E+00	3.843320E+00
2.352520E+00	1.014870E+00	3.760750E+00
2.285060E+00	1.023220E+00	3.723830E+00
2.009070E+00	3.456440E+00	3.864950E+00
2.461150E+00	1.039140E+00	3.733000E+00
2.552820E+00	1.016740E+00	3.813810E+00
2.093150E+00	3.502970E+00	3.833540E+00
2.614980E+00	1.005070E+00	3.777320E+00
2.184070E+00	3.560240E+00	3.910420E+00
2.245650E+00	3.613380E+00	3.932900E+00
2.231760E+00	3.589120E+00	3.859590E+00
2.676750E+00	9.983740E-01	3.735870E+00
2.754140E+00	9.602130E-01	3.803360E+00
2.301920E+00	3.635170E+00	3.894800E+00
2.809970E+00	9.500900E-01	3.748490E+00
2.879190E+00	9.309690E-01	3.785870E+00
2.403590E+00	3.661420E+00	3.893680E+00
2.942190E+00	9.421190E-01	3.746590E+00
3.022520E+00	9.490530E-01	3.814550E+00
2.491800E+00	3.680350E+00	3.890560E+00
3.093270E+00	9.989130E-01	3.786920E+00
2.569990E+00	3.690950E+00	3.891840E+00
3.170450E+00	1.062700E+00	3.764140E+00
2.635030E+00	3.686650E+00	3.883350E+00
2.703830E+00	3.687850E+00	3.952980E+00
3.242350E+00	1.130740E+00	3.743620E+00
2.772140E+00	3.683700E+00	3.926360E+00
3.373420E+00	1.277380E+00	3.825770E+00
3.306480E+00	1.205860E+00	3.831410E+00
2.846400E+00	3.664210E+00	3.923770E+00
3.465560E+00	1.335090E+00	3.821730E+00
2.910450E+00	3.653210E+00	3.922990E+00
2.933340E+00	3.643860E+00	3.867200E+00
2.987410E+00	3.647030E+00	3.950610E+00
3.552260E+00	1.411870E+00	3.833390E+00
3.054110E+00	3.601910E+00	3.960020E+00
3.638630E+00	1.456460E+00	3.792780E+00
3.115070E+00	3.560220E+00	3.942180E+00
3.211090E+00	3.518770E+00	3.956600E+00
3.752080E+00	1.576240E+00	3.859940E+00
3.728440E+00	1.477160E+00	3.820990E+00
3.264080E+00	3.507240E+00	3.987570E+00
3.290280E+00	3.456500E+00	3.934360E+00
3.802880E+00	1.768830E+00	3.849480E+00
3.818450E+00	1.675830E+00	3.847370E+00
3.810800E+00	1.634400E+00	3.887750E+00
3.318290E+00	3.500560E+00	3.998850E+00
3.379700E+00	3.475690E+00	4.018750E+00
3.377710E+00	3.429630E+00	3.958380E+00
3.848790E+00	2.521780E+00	3.983930E+00
3.840420E+00	2.579080E+00	3.894190E+00
3.829550E+00	2.619410E+00	3.969100E+00
3.849920E+00	2.424920E+00	3.998480E+00
3.852700E+00	2.351370E+00	3.968530E+00
3.851380E+00	2.264100E+00	3.947960E+00
3.838580E+00	2.171050E+00	3.931530E+00
3.824970E+00	2.075670E+00	3.914410E+00
3.818140E+00	1.974410E+00	3.903880E+00
3.815050E+00	1.846330E+00	3.887380E+00
3.815050E+00	1.739410E+00	3.909660E+00
3.827970E+00	1.669430E+00	3.905780E+00
3.433920E+00	3.440810E+00	4.011020E+00
3.483400E+00	3.392380E+00	3.965630E+00
3.558860E+00	3.361700E+00	4.027830E+00
3.773320E+00	2.892190E+00	4.002940E+00
3.779610E+00	2.818720E+00	4.083360E+00
3.796670E+00	2.736130E+00	4.012830E+00
3.813650E+00	2.679640E+00	3.955210E+00
3.622480E+00	3.299420E+00	4.021190E+00
3.687030E+00	3.239280E+00	4.004390E+00
3.729320E+00	3.132980E+00	3.997910E+00
3.731360E+00	3.170160E+00	3.898000E+00
3.761560E+00	3.025590E+00	4.055780E+00
3.772180E+00	2.964750E+00	3.989930E+00
1.277750E+00	2.467340E+00	3.977860E+00
1.254160E+00	2.359990E+00	3.974670E+00
1.212740E+00	2.262950E+00	3.987060E+00
1.181790E+00	2.129660E+00	3.977910E+00
1.141500E+00	1.999880E+00	3.966320E+00
1.106390E+00	1.870380E+00	3.969010E+00
1.067050E+00	1.792360E+00	3.882640E+00
1.085680E+00	1.789460E+00	3.952780E+00
1.070820E+00	1.738090E+00	3.922050E+00
1.349230E+00	2.618260E+00	3.988230E+00
1.303800E+00	2.546680E+00	3.986480E+00
1.054380E+00	1.652130E+00	3.896470E+00
1.042500E+00	1.570050E+00	3.872400E+00
1.043090E+00	1.521150E+00	3.844580E+00
1.070370E+00	1.531170E+00	3.928980E+00
1.084320E+00	1.481030E+00	3.913370E+00
1.413180E+00	2.762710E+00	3.990230E+00
1.389530E+00	2.704470E+00	4.014230E+00
1.091070E+00	1.421110E+00	3.833910E+00
1.123390E+00	1.367360E+00	3.807920E+00
1.139150E+00	1.375450E+00	3.898030E+00
1.162330E+00	1.321440E+00	3.857400E+00
1.481500E+00	2.841840E+00	3.996140E+00
1.200020E+00	1.264360E+00	3.806590E+00
1.276130E+00	1.203160E+00	3.855920E+00
1.364070E+00	1.148290E+00	3.834430E+00
1.376480E+00	1.153510E+00	3.940530E+00
1.452920E+00	1.101280E+00	3.885180E+00
1.589590E+00	2.962410E+00	3.979880E+00
1.559670E+00	2.915030E+00	4.004300E+00
1.560640E+00	1.050860E+00	3.876580E+00
1.724530E+00	1.014250E+00	3.875780E+00
1.633140E+00	3.042340E+00	3.991960E+00
1.857910E+00	9.856440E-01	3.844990E+00
1.853910E+00	9.862680E-01	3.926940E+00
1.953670E+00	9.770910E-01	3.932390E+00
1.737590E+00	3.169030E+00	3.984720E+00
1.690800E+00	3.118890E+00	4.007090E+00
2.036800E+00	9.760450E-01	3.871260E+00
1.780930E+00	3.225510E+00	3.946360E+00
2.187710E+00	9.795600E-01	3.857000E+00
1.837890E+00	3.303630E+00	4.011870E+00
1.897780E+00	3.370720E+00	4.031060E+00
1.881100E+00	3.347340E+00	3.957230E+00
2.292980E+00	9.964930E-01	3.830420E+00
1.940140E+00	3.412680E+00	3.988300E+00
2.391450E+00	9.926250E-01	3.883020E+00
2.006790E+00	3.469850E+00	3.969660E+00
2.484870E+00	1.010720E+00	3.866540E+00
2.575590E+00	9.986820E-01	3.914360E+00
2.088310E+00	3.513660E+00	3.941170E+00
2.629990E+00	9.865750E-01	3.895860E+00
2.230660E+00	3.616350E+00	4.011430E+00
2.165060E+00	3.567140E+00	4.024810E+00
2.697420E+00	9.743770E-01	3.860380E+00
2.767520E+00	9.461630E-01	3.892990E+00
2.303210E+00	3.649960E+00	4.005110E+00
2.844300E+00	9.217090E-01	3.902190E+00
2.392170E+00	3.671770E+00	3.998870E+00
2.949270E+00	9.209470E-01	3.857120E+00
2.474670E+00	3.693490E+00	3.990510E+00
2.553610E+00	3.702050E+00	3.986360E+00
3.184640E+00	1.046860E+00	3.872270E+00
3.103500E+00	9.732480E-01	3.887270E+00
2.634020E+00	3.693580E+00	3.980490E+00
2.701710E+00	3.692710E+00	4.060140E+00
3.258620E+00	1.118000E+00	3.846560E+00
2.776980E+00	3.687510E+00	4.037420E+00
3.375050E+00	1.252400E+00	3.927730E+00
3.315640E+00	1.182710E+00	3.908980E+00
2.832180E+00	3.674840E+00	3.998180E+00
3.457550E+00	1.326150E+00	3.916320E+00
2.903900E+00	3.660240E+00	4.020040E+00
2.986060E+00	3.664290E+00	4.088750E+00
3.533600E+00	1.369590E+00	3.902140E+00
3.079670E+00	3.617990E+00	4.050360E+00
3.592490E+00	1.461340E+00	3.960390E+00
[truncated: 10,719 more rows]
