# Supplementary material for: A New MRI-Based Model of Heart Function with Coupled Hemodynamics and Application to Normal and Diseased Canine Left Ventricles
Source: Front Bioeng Biotechnol. 2015 Sep 23;3:140. doi: 10.3389/fbioe.2015.00140 (PMC4585083; doi:10.3389/fbioe.2015.00140)
Supplement: Supplementary file 6 [file Data_Sheet_6.ZIP › Case3_HF_SR_Diastole/elems/case3_diastole_time_0.0000.csv]

1	2	3
3	4	5
3	5	1
4	6	5
7	3	2
7	2	8
4	3	7
9	4	7
9	10	11
9	11	6
9	6	4
10	12	11
13	7	8
13	8	14
9	7	13
15	9	13
10	9	15
16	10	15
17	12	10
17	10	16
14	18	13
15	13	18
15	18	19
15	19	20
15	20	21
15	21	22
15	22	16
16	22	17
19	23	20
20	23	21
24	25	26
26	27	28
26	28	24
27	29	30
27	30	28
29	31	32
29	32	30
31	33	32
34	26	25
34	25	35
27	26	34
36	27	34
29	27	36
37	29	36
31	29	37
38	31	37
39	33	31
39	31	38
40	41	42
43	34	35
43	35	40
43	40	42
36	34	43
2	36	43
1	36	2
36	5	37
1	5	36
44	38	37
5	44	37
6	44	5
44	45	46
44	46	39
44	39	38
45	47	46
48	42	41
48	41	49
43	42	48
50	43	48
50	2	43
8	2	50
44	6	11
51	45	44
11	51	44
12	51	11
52	47	45
52	45	51
49	53	48
50	48	53
50	53	54
50	54	55
55	8	50
14	8	55
17	51	12
56	51	17
57	52	51
57	51	56
58	55	54
58	54	59
55	58	60
18	55	60
14	55	18
19	18	60
61	22	21
61	62	56
17	61	56
22	61	17
62	63	64
62	64	57
62	57	56
63	65	64
59	66	58
60	58	66
60	66	67
60	67	68
60	68	69
23	60	69
19	60	23
69	70	61
21	69	61
23	69	21
62	61	70
71	62	70
62	71	72
62	72	73
62	73	63
63	73	65
74	68	67
74	67	75
69	68	74
76	69	74
70	69	76
77	70	76
71	70	77
78	71	77
79	72	71
79	71	78
75	80	74
76	74	80
76	80	81
76	81	82
77	76	82
83	77	82
77	83	84
77	84	85
77	85	78
78	85	79
81	86	82
83	82	86
83	86	87
83	87	84
88	89	90
90	91	88
92	93	94
94	95	96
94	96	92
97	90	89
97	89	96
97	96	95
97	98	99
97	99	91
97	91	90
98	100	99
101	102	103
93	101	103
93	103	94
94	103	25
94	25	24
94	28	95
24	28	94
95	30	97
28	30	95
97	32	98
30	32	97
33	104	105
33	105	32
32	105	100
32	100	98
104	106	105
107	108	109
110	103	102
110	102	107
110	107	109
110	25	103
35	25	110
39	104	33
111	104	39
112	106	104
112	104	111
113	109	108
113	108	114
110	109	113
41	110	113
40	110	41
40	35	110
111	39	46
47	115	116
47	116	46
46	116	112
46	112	111
115	117	116
118	119	120
121	113	114
121	114	118
121	118	120
121	41	113
49	41	121
52	115	47
122	115	52
123	117	115
123	115	122
124	120	119
124	119	125
121	120	124
126	121	124
121	126	127
53	121	127
49	121	53
54	53	127
57	122	52
128	122	57
129	123	122
129	122	128
125	130	124
126	124	130
126	130	131
126	131	132
127	126	132
133	127	132
133	54	127
59	54	133
128	57	64
65	134	135
65	135	64
64	135	129
64	129	128
134	136	135
137	132	131
137	131	138
133	132	137
139	133	137
133	139	140
66	133	140
59	133	66
67	66	140
141	73	72
73	141	142
73	142	65
65	142	143
65	143	134
134	143	136
138	144	137
139	137	144
139	144	145
139	145	146
140	139	146
147	140	146
147	67	140
75	67	147
79	141	72
148	141	79
149	142	141
149	141	148
145	150	146
147	146	150
147	150	151
147	151	152
147	152	153
80	147	153
75	147	80
81	80	153
154	85	84
85	154	155
85	155	79
79	155	156
79	156	148
148	156	149
151	157	152
153	152	157
153	157	158
158	159	160
158	160	153
153	160	86
153	86	81
161	86	160
87	86	161
161	162	154
84	161	154
87	161	84
163	155	154
163	154	162
159	164	160
161	160	164
161	164	165
162	161	165
162	165	166
162	166	163
167	168	169
169	170	167
171	172	173
173	174	175
173	175	171
174	176	177
174	177	175
168	177	176
168	176	169
169	176	89
169	89	88
91	178	179
91	179	88
88	179	170
88	170	169
178	180	181
178	181	179
180	182	181
183	184	185
186	173	172
186	172	183
186	183	185
174	173	186
93	174	186
92	174	93
174	96	176
92	96	174
96	89	176
178	91	99
187	180	178
99	187	178
100	187	99
187	188	189
187	189	182
187	182	180
188	190	189
191	192	193
194	185	184
194	184	191
194	191	193
186	185	194
102	186	194
101	186	102
101	93	186
187	100	105
195	188	187
105	195	187
106	195	105
196	190	188
196	188	195
197	193	192
197	192	198
194	193	197
108	194	197
107	194	108
107	102	194
112	195	106
199	195	112
200	196	195
200	195	199
201	202	203
204	197	198
204	198	201
204	201	203
204	108	197
114	108	204
199	112	116
117	205	206
117	206	116
116	206	200
116	200	199
205	207	206
208	203	202
208	202	209
204	203	208
119	204	208
118	204	119
118	114	204
123	205	117
210	205	123
211	207	205
211	205	210
212	208	209
212	209	213
212	119	208
125	119	212
129	210	123
214	210	129
215	211	210
215	210	214
216	212	213
216	213	217
212	216	218
130	212	218
125	212	130
131	130	218
214	129	135
219	215	214
219	214	135
219	135	136
220	216	217
220	217	221
218	216	220
222	218	220
222	131	218
138	131	222
223	143	142
219	136	143
219	143	223
219	223	224
225	220	221
225	221	226
222	220	225
227	222	225
222	227	228
144	222	228
138	222	144
145	144	228
149	223	142
229	223	149
230	224	223
230	223	229
226	231	225
227	225	231
227	231	232
227	232	233
228	227	233
234	228	233
228	234	235
150	228	235
145	228	150
151	150	235
236	156	155
236	237	229
149	236	229
156	236	149
238	230	229
238	229	237
232	239	233
234	233	239
234	239	240
234	240	241
235	234	241
242	235	241
235	242	243
157	235	243
151	235	157
244	157	243
158	157	244
159	158	244
163	236	155
245	236	163
236	245	246
236	246	247
236	247	237
237	247	238
240	248	241
242	241	248
242	248	249
243	242	249
243	249	250
244	243	250
244	250	251
244	251	252
244	252	253
164	244	253
159	244	164
254	164	253
165	164	254
255	165	254
166	165	255
166	255	256
166	256	163
163	256	257
163	257	245
245	257	246
251	258	252
253	252	258
253	258	259
254	253	259
254	259	260
255	254	260
255	260	261
255	261	256
262	263	264
264	265	266
264	266	262
265	267	268
265	268	266
269	268	267
269	267	168
269	168	167
269	167	170
269	170	270
269	270	271
270	272	273
270	273	271
272	274	273
275	276	277
263	275	277
263	277	264
264	277	172
264	172	171
264	175	265
171	175	264
265	177	267
175	177	265
177	168	267
270	170	179
270	181	272
179	181	270
182	278	279
182	279	181
181	279	274
181	274	272
278	280	279
281	282	283
276	281	283
276	283	277
277	283	184
277	184	183
183	172	277
278	182	189
190	284	285
190	285	189
189	285	280
189	280	278
284	286	285
287	288	289
282	287	289
282	289	283
283	289	192
283	192	191
191	184	283
196	284	190
290	284	196
291	286	284
291	284	290
292	289	288
292	288	293
292	192	289
198	192	292
200	290	196
294	290	200
294	295	296
294	296	291
294	291	290
295	297	296
298	299	300
293	298	300
293	300	292
292	300	202
292	202	201
201	198	292
294	200	206
301	295	294
206	301	294
207	301	206
301	302	303
301	303	297
301	297	295
302	304	303
305	300	299
305	299	306
305	202	300
209	202	305
211	301	207
307	301	211
302	301	307
308	302	307
309	304	302
309	302	308
310	305	306
310	306	311
310	209	305
213	209	310
215	307	211
312	307	215
308	307	312
313	308	312
314	309	308
314	308	313
315	310	311
315	311	316
315	213	310
217	213	315
219	312	215
317	312	219
312	317	318
312	318	319
312	319	313
313	319	314
320	315	316
320	316	321
320	217	315
221	217	320
224	317	219
322	317	224
323	318	317
323	317	322
324	320	321
324	321	325
324	221	320
226	221	324
230	322	224
326	322	230
327	323	322
327	322	326
328	324	325
328	325	329
324	328	330
231	324	330
226	324	231
232	231	330
238	326	230
331	326	238
332	327	326
332	326	331
329	333	328
330	328	333
330	333	334
330	334	335
330	335	336
239	330	336
232	330	239
240	239	336
337	247	246
247	337	338
247	338	238
238	338	339
238	339	331
331	339	332
334	340	335
336	335	340
336	340	341
336	341	342
336	342	343
248	336	343
240	336	248
344	248	343
249	248	344
345	249	344
250	249	345
251	250	345
346	257	256
257	346	347
257	347	246
246	347	348
246	348	337
337	348	338
341	349	342
343	342	349
343	349	350
344	343	350
344	350	351
345	344	351
345	351	352
352	353	354
352	354	345
345	354	258
345	258	251
355	258	354
259	258	355
356	259	355
260	259	356
357	260	356
261	260	357
261	357	358
261	358	256
256	358	359
256	359	346
346	359	347
353	360	354
355	354	360
355	360	361
355	361	362
356	355	362
363	356	362
356	363	364
356	364	365
356	365	357
357	365	358
361	366	362
363	362	366
363	366	367
363	367	364
368	369	370
370	371	372
370	372	368
371	373	374
371	374	372
373	375	376
373	376	374
375	377	378
375	378	376
377	379	378
380	381	382
383	380	382
383	382	263
383	263	262
383	262	266
370	383	266
369	383	370
370	268	371
266	268	370
371	269	373
268	269	371
373	271	375
269	271	373
375	273	377
271	273	375
274	384	385
274	385	273
273	385	379
273	379	377
384	386	385
387	388	389
381	387	389
381	389	382
382	389	276
382	276	275
275	263	382
384	274	279
280	390	391
280	391	279
279	391	386
279	386	384
390	392	391
393	394	395
388	393	395
388	395	389
389	395	282
389	282	281
281	276	389
390	280	285
286	396	397
286	397	285
285	397	392
285	392	390
396	398	397
399	400	401
394	399	401
394	401	395
395	401	288
395	288	287
287	282	395
291	396	286
402	396	291
402	403	404
402	404	398
402	398	396
403	405	404
406	401	400
406	400	407
406	288	401
293	288	406
402	291	296
408	403	402
296	408	402
297	408	296
408	409	410
408	410	405
408	405	403
409	411	410
412	299	298
412	298	406
412	406	407
298	293	406
408	297	303
413	409	408
303	413	408
304	413	303
413	414	415
413	415	411
413	411	409
414	416	415
417	418	419
306	299	412
417	306	412
419	306	417
309	413	304
420	413	309
414	413	420
421	414	420
422	416	414
422	414	421
423	419	418
423	418	424
423	306	419
311	306	423
314	420	309
425	420	314
421	420	425
426	421	425
427	422	421
427	421	426
428	423	424
428	424	429
428	311	423
316	311	428
430	319	318
319	430	431
319	431	314
314	431	432
314	432	425
426	425	432
426	432	433
426	433	427
434	428	429
434	429	435
434	316	428
321	316	434
323	430	318
436	430	323
437	431	430
437	430	436
438	434	435
438	435	439
438	321	434
325	321	438
327	436	323
440	436	327
441	437	436
441	436	440
442	438	439
442	439	443
442	325	438
329	325	442
332	440	327
444	440	332
445	441	440
445	440	444
443	446	442
446	447	448
446	448	442
442	448	333
442	333	329
334	333	448
449	339	338
339	449	450
339	450	332
332	450	451
332	451	444
444	451	445
452	448	447
452	447	453
448	452	454
340	448	454
334	448	340
341	340	454
455	348	347
348	455	456
348	456	338
338	456	457
338	457	449
449	457	450
453	458	452
454	452	458
454	458	459
454	459	460
454	460	461
349	454	461
341	454	349
462	349	461
350	349	462
463	350	462
351	350	463
464	351	463
352	351	464
353	352	464
465	359	358
465	466	455
347	465	455
359	465	347
467	456	455
467	455	466
459	468	460
461	460	468
461	468	469
461	469	470
462	461	470
471	462	470
463	462	471
472	463	471
464	463	472
473	464	472
464	473	474
360	464	474
353	464	360
361	360	474
475	365	364
475	476	465
358	475	465
365	475	358
465	476	477
465	477	478
465	478	466
466	478	467
469	479	470
471	470	479
471	479	480
472	471	480
472	480	481
473	472	481
473	481	482
474	473	482
474	482	483
483	484	485
483	485	474
474	485	366
474	366	361
486	366	485
367	366	486
486	487	475
364	486	475
367	486	364
475	487	488
475	488	489
475	489	476
476	489	477
484	490	485
486	485	490
486	490	491
487	486	491
487	491	492
487	492	488
493	494	495
495	496	497
495	497	493
496	498	497
499	500	501
501	502	503
501	503	499
504	503	502
504	502	369
504	369	368
372	505	504
368	372	504
505	372	374
495	505	374
494	505	495
495	376	496
374	376	495
376	378	506
498	376	506
496	376	498
506	378	379
506	379	507
508	509	510
500	508	510
500	510	501
501	510	381
501	381	380
501	383	502
380	383	501
383	369	502
511	379	385
507	379	511
511	385	386
511	386	512
511	512	513
512	514	513
515	516	517
509	515	517
509	517	510
510	517	388
510	388	387
387	381	510
512	386	391
392	518	519
392	519	391
391	519	514
391	514	512
518	520	519
521	522	523
516	521	523
516	523	517
517	523	394
517	394	393
393	388	517
518	392	397
398	524	525
398	525	397
397	525	520
397	520	518
524	526	525
527	400	399
527	399	523
527	523	522
399	394	523
524	398	404
405	528	529
405	529	404
404	529	526
404	526	524
528	530	529
531	532	533
407	400	527
531	407	527
533	407	531
528	405	410
411	534	535
411	535	410
410	535	530
410	530	528
534	536	535
537	533	532
537	532	538
537	407	533
412	407	537
534	411	415
416	539	540
416	540	415
415	540	536
415	536	534
539	541	540
542	418	417
542	417	537
542	537	538
417	412	537
422	539	416
543	539	422
544	541	539
544	539	543
545	546	547
424	418	542
545	424	542
547	424	545
427	543	422
548	543	427
549	544	543
549	543	548
550	547	546
550	546	551
550	424	547
429	424	550
552	432	431
553	432	552
433	432	553
433	553	554
433	554	427
427	554	555
427	555	548
548	555	549
556	550	551
556	551	557
556	429	550
435	429	556
437	552	431
558	552	437
552	558	559
552	559	560
552	560	553
553	560	554
561	556	557
561	557	562
561	435	556
439	435	561
437	441	563
564	437	563
558	437	564
558	564	559
565	561	562
565	562	566
565	439	561
443	439	565
441	445	567
563	441	567
566	568	565
568	569	570
568	570	565
565	570	446
565	446	443
447	446	570
571	451	450
567	445	451
567	451	571
567	571	572
573	570	569
573	569	574
573	447	570
453	447	573
575	457	456
575	576	571
450	575	571
457	575	450
577	572	571
577	571	576
578	573	574
578	574	579
573	578	580
458	573	580
453	573	458
459	458	580
467	575	456
581	575	467
575	581	582
575	582	583
575	583	576
576	583	577
579	584	578
580	578	584
580	584	585
580	585	586
580	586	587
468	580	587
459	580	468
469	468	587
588	478	477
478	588	589
478	589	467
467	589	590
467	590	581
581	590	582
585	591	586
587	586	591
587	591	592
587	592	593
587	593	594
479	587	594
469	587	479
595	479	594
480	479	595
596	480	595
481	480	596
597	481	596
482	481	597
598	482	597
483	482	598
484	483	598
599	489	488
489	599	600
489	600	477
477	600	601
477	601	588
588	601	589
592	602	593
594	593	602
594	602	603
594	603	604
594	604	605
594	605	606
594	606	595
596	595	606
596	606	607
597	596	607
597	607	608
598	597	608
598	608	609
598	609	610
598	610	611
490	598	611
484	598	490
612	490	611
491	490	612
613	491	612
492	491	613
492	613	614
492	614	488
488	614	615
488	615	599
599	615	600
603	616	604
604	616	605
609	617	610
611	610	617
611	617	618
612	611	618
612	618	619
612	619	620
612	620	621
612	621	622
612	622	613
613	622	614
619	623	620
620	623	621
624	625	626
627	624	626
627	626	494
627	494	493
497	628	627
493	497	627
628	497	498
628	498	629
630	631	632
633	630	632
633	632	500
633	500	499
503	634	633
499	503	633
504	635	634
503	504	634
635	504	505
626	635	505
625	635	626
505	494	626
636	498	506
629	498	636
636	506	507
636	507	637
636	637	638
637	639	638
640	641	642
631	640	642
631	642	632
632	642	509
632	509	508
508	500	632
637	507	511
511	513	643
639	511	643
637	511	639
643	513	514
643	514	644
645	646	647
641	645	647
641	647	642
642	647	516
642	516	515
515	509	642
648	514	519
644	514	648
648	519	520
648	520	649
650	522	521
650	521	647
650	647	646
521	516	647
651	520	525
649	520	651
651	525	526
651	526	652
653	654	655
527	522	650
653	527	650
655	527	653
656	526	529
652	526	656
656	529	530
656	530	657
658	659	660
654	658	660
654	660	655
655	660	532
655	532	531
531	527	655
661	530	535
657	530	661
661	535	536
661	536	662
663	660	659
663	659	664
663	532	660
538	532	663
665	536	540
662	536	665
665	540	541
665	541	666
667	663	664
667	664	668
667	538	663
542	538	667
666	541	544
669	666	544
670	666	669
669	671	670
672	673	674
668	672	674
668	674	667
667	674	546
667	546	545
545	542	667
549	669	544
675	669	549
676	671	669
676	669	675
677	674	673
677	673	678
677	546	674
551	546	677
679	555	554
555	679	680
555	680	549
549	680	681
549	681	675
675	681	676
682	677	678
682	678	683
682	551	677
557	551	682
684	560	559
560	684	685
560	685	554
554	685	686
554	686	679
679	686	680
687	682	683
687	683	688
687	557	682
562	557	687
689	564	563
564	689	690
564	690	559
559	690	691
559	691	684
684	691	685
692	687	688
692	688	693
692	562	687
566	562	692
567	689	563
694	689	567
695	690	689
695	689	694
696	692	693
696	693	697
692	696	698
568	692	698
566	692	568
569	568	698
572	694	567
699	694	572
700	695	694
700	694	699
701	696	697
701	697	702
698	696	701
703	698	701
703	569	698
574	569	703
572	577	704
705	572	704
699	572	705
699	705	700
702	706	701
703	701	706
703	706	707
703	707	708
708	574	703
579	574	708
709	583	582
704	577	583
704	583	709
704	709	710
711	708	707
711	707	712
708	711	713
584	708	713
579	708	584
585	584	713
714	590	589
590	714	715
590	715	582
582	715	716
582	716	709
709	716	710
712	717	711
713	711	717
713	717	718
713	718	719
713	719	720
591	713	720
585	713	591
592	591	720
721	601	600
601	721	722
601	722	589
589	722	723
589	723	714
714	723	715
718	724	719
720	719	724
720	724	725
720	725	726
720	726	727
602	720	727
592	720	602
603	602	727
728	606	605
729	606	728
607	606	729
730	607	729
608	607	730
609	608	730
731	615	614
731	732	721
600	731	721
615	731	600
733	722	721
733	721	732
725	734	726
727	726	734
727	734	735
727	735	736
727	736	737
616	727	737
603	727	616
737	738	728
605	737	728
616	737	605
729	728	738
739	729	738
730	729	739
740	730	739
730	740	741
617	730	741
609	730	617
742	617	741
618	617	742
619	618	742
743	622	621
743	744	731
614	743	731
622	743	614
731	744	745
731	745	746
731	746	732
732	746	733
735	747	736
737	736	747
737	747	748
738	737	748
738	748	749
739	738	749
739	749	750
740	739	750
740	750	751
741	740	751
741	751	752
742	741	752
742	752	753
742	753	754
742	754	755
623	742	755
619	742	623
755	756	743
621	755	743
623	755	621
743	756	757
743	757	758
743	758	744
744	758	745
753	759	754
755	754	759
755	759	760
756	755	760
756	760	761
756	761	757
762	763	764
764	765	766
764	766	762
765	767	768
765	768	766
769	768	767
769	767	625
769	625	624
627	770	769
624	627	769
628	771	770
627	628	770
771	628	629
771	629	772
771	772	773
772	774	773
775	776	777
778	775	777
778	777	631
778	631	630
778	630	633
764	778	633
763	778	764
764	634	765
633	634	764
765	635	767
634	635	765
635	625	767
772	629	636
636	638	779
774	636	779
772	636	774
779	638	639
779	639	780
781	782	783
776	781	783
776	783	777
777	783	641
777	641	640
640	631	777
784	639	643
780	639	784
784	643	644
784	644	785
786	646	645
786	645	783
786	783	782
645	641	783
787	644	648
785	644	787
787	648	649
787	649	788
787	788	789
788	790	789
791	792	793
650	646	786
791	650	786
793	650	791
788	649	651
652	794	795
652	795	651
651	795	790
651	790	788
794	796	795
797	798	799
792	797	799
792	799	793
793	799	654
793	654	653
653	650	793
794	652	656
657	800	801
657	801	656
656	801	796
656	796	794
800	802	801
803	804	805
798	803	805
798	805	799
799	805	659
799	659	658
658	654	799
800	657	661
662	806	807
662	807	661
661	807	802
661	802	800
806	808	807
809	805	804
809	804	810
809	659	805
664	659	809
806	662	665
666	811	812
666	812	665
665	812	808
665	808	806
811	813	812
814	809	810
814	810	815
814	664	809
668	664	814
811	666	670
816	813	811
816	811	670
816	670	671
817	818	819
815	817	819
815	819	814
814	819	673
814	673	672
672	668	814
816	671	676
820	816	676
821	816	820
820	822	821
823	819	818
823	818	824
823	673	819
678	673	823
825	681	680
681	825	826
681	826	676
676	826	827
676	827	820
820	827	822
828	823	824
828	824	829
828	678	823
683	678	828
830	686	685
686	830	831
686	831	680
680	831	832
680	832	825
825	832	826
833	828	829
833	829	834
833	683	828
688	683	833
835	691	690
691	835	836
691	836	685
685	836	837
685	837	830
830	837	831
838	833	834
838	834	839
838	688	833
693	688	838
695	835	690
840	835	695
841	836	835
841	835	840
842	838	839
842	839	843
842	693	838
697	693	842
695	700	844
845	695	844
840	695	845
840	845	841
846	842	843
846	843	847
846	697	842
702	697	846
848	705	704
844	700	705
844	705	848
844	848	849
850	846	847
850	847	851
846	850	852
706	846	852
702	846	706
707	706	852
710	848	704
853	848	710
854	849	848
854	848	853
851	855	850
852	850	855
852	855	856
852	856	857
857	707	852
712	707	857
858	716	715
716	858	859
716	859	710
710	859	860
710	860	853
853	860	854
861	857	856
861	856	862
857	861	863
717	857	863
712	857	717
718	717	863
864	723	722
723	864	865
723	865	715
715	865	866
715	866	858
858	866	859
867	861	862
867	862	868
863	861	867
869	863	867
863	869	870
724	863	870
718	863	724
725	724	870
733	864	722
871	864	733
872	865	864
872	864	871
868	873	867
869	867	873
869	873	874
870	869	874
870	874	875
870	875	876
870	876	877
734	870	877
725	870	734
735	734	877
878	746	745
746	878	879
746	879	733
733	879	880
733	880	871
871	880	872
875	881	876
877	876	881
877	881	882
882	883	884
882	884	877
877	884	747
877	747	735
885	747	884
748	747	885
886	748	885
749	748	886
887	749	886
750	749	887
888	750	887
751	750	888
889	751	888
752	751	889
753	752	889
890	758	757
890	891	878
745	890	878
758	890	745
892	879	878
892	878	891
883	893	884
885	884	893
885	893	894
886	885	894
886	894	895
887	886	895
887	895	896
888	887	896
888	896	897
889	888	897
889	897	898
889	898	899
889	899	900
759	889	900
753	889	759
901	759	900
760	759	901
902	760	901
761	760	902
902	903	890
757	902	890
761	902	757
890	903	904
890	904	905
890	905	891
891	905	892
898	906	899
900	899	906
900	906	907
901	900	907
901	907	908
902	901	908
902	908	909
903	902	909
903	909	910
903	910	904
911	912	913
913	914	915
913	915	911
916	915	914
916	914	763
916	763	762
766	917	916
762	766	916
768	918	917
766	768	917
769	919	918
768	769	918
770	920	919
769	770	919
771	921	920
770	771	920
773	922	921
771	773	921
922	773	774
922	774	923
924	925	926
912	924	926
912	926	913
913	926	776
913	776	775
913	778	914
775	778	913
778	763	914
927	774	779
923	774	927
927	779	780
927	780	928
929	782	781
929	781	926
929	926	925
781	776	926
930	780	784
928	780	930
930	784	785
930	785	931
930	931	932
931	933	932
934	935	936
786	782	929
934	786	929
936	786	934
931	785	787
787	789	937
933	787	937
931	787	933
937	789	790
937	790	938
939	940	941
935	939	941
935	941	936
936	941	792
936	792	791
791	786	936
942	790	795
938	790	942
942	795	796
942	796	943
942	943	944
943	945	944
946	947	948
940	946	948
940	948	941
941	948	798
941	798	797
797	792	941
943	796	801
802	949	950
802	950	801
801	950	945
801	945	943
949	951	950
952	953	954
947	952	954
947	954	948
948	954	804
948	804	803
803	798	948
949	802	807
955	951	949
955	949	807
955	807	808
956	954	953
956	953	957
956	804	954
810	804	956
958	808	812
955	808	958
958	812	813
958	813	959
960	961	962
963	956	957
963	957	960
963	960	962
963	810	956
815	810	963
959	813	816
964	959	816
965	959	964
964	966	965
967	962	961
967	961	968
963	962	967
818	963	967
817	963	818
817	815	963
964	816	821
969	966	964
969	964	821
969	821	822
970	967	968
970	968	971
970	818	967
824	818	970
972	827	826
969	822	827
969	827	972
969	972	973
974	970	971
974	971	975
974	824	970
829	824	974
976	832	831
832	976	977
832	977	826
826	977	978
826	978	972
972	978	973
979	974	975
979	975	980
979	829	974
834	829	979
981	837	836
837	981	982
837	982	831
831	982	983
831	983	976
976	983	977
984	979	980
984	980	985
984	834	979
839	834	984
836	841	986
987	836	986
981	836	987
981	987	982
988	984	985
988	985	989
988	839	984
843	839	988
990	845	844
986	841	845
986	845	990
986	990	991
992	988	989
992	989	993
992	843	988
847	843	992
849	990	844
994	990	849
995	991	990
995	990	994
996	992	993
996	993	997
996	847	992
851	847	996
849	854	998
999	849	998
994	849	999
994	999	995
997	1000	996
1000	1001	1002
1000	1002	996
996	1002	855
996	855	851
856	855	1002
1003	860	859
998	854	860
998	860	1003
998	1003	1004
1005	1002	1001
1005	1001	1006
1005	856	1002
862	856	1005
1007	866	865
866	1007	1008
866	1008	859
859	1008	1009
859	1009	1003
1003	1009	1004
1010	1005	1006
1010	1006	1011
1010	862	1005
868	862	1010
865	872	1012
1013	865	1012
1007	865	1013
1007	1013	1008
1014	1010	1011
1014	1011	1015
1010	1014	1016
873	1010	1016
868	1010	873
1017	873	1016
874	873	1017
875	874	1017
1018	880	879
1012	872	880
1012	880	1018
1012	1018	1019
1015	1020	1014
1016	1014	1020
1016	1020	1021
1016	1021	1022
1017	1016	1022
1023	1017	1022
1017	1023	1024
881	1017	1024
875	1017	881
1025	881	1024
882	881	1025
883	882	1025
892	1018	879
1026	1018	892
1027	1019	1018
1027	1018	1026
1021	1028	1022
1023	1022	1028
1023	1028	1029
1024	1023	1029
1024	1029	1030
1025	1024	1030
1025	1030	1031
1025	1031	1032
1025	1032	1033
893	1025	1033
883	1025	893
1034	893	1033
894	893	1034
1035	894	1034
895	894	1035
1036	895	1035
896	895	1036
1037	896	1036
897	896	1037
898	897	1037
1038	905	904
905	1038	1039
905	1039	892
892	1039	1040
892	1040	1026
1026	1040	1027
1031	1041	1032
1033	1032	1041
1033	1041	1042
1034	1033	1042
1034	1042	1043
1035	1034	1043
1035	1043	1044
1036	1035	1044
1036	1044	1045
1037	1036	1045
1037	1045	1046
1037	1046	1047
1037	1047	1048
906	1037	1048
898	1037	906
1049	906	1048
907	906	1049
1050	907	1049
[truncated: 21,888 more rows]
