# Supplementary material for: A New MRI-Based Model of Heart Function with Coupled Hemodynamics and Application to Normal and Diseased Canine Left Ventricles
Source: Front Bioeng Biotechnol. 2015 Sep 23;3:140. doi: 10.3389/fbioe.2015.00140 (PMC4585083; doi:10.3389/fbioe.2015.00140)
Supplement: Supplementary file 6 [file Data_Sheet_6.ZIP › Case3_HF_SR_Diastole/nodes/case3_diastole_time_0.0000.csv]

4.416318E+00	3.608692E+00	2.251268E+00
4.349525E+00	3.591004E+00	2.167224E+00
4.382262E+00	3.649139E+00	2.248423E+00
4.373683E+00	3.707126E+00	2.298030E+00
4.437593E+00	3.667245E+00	2.346752E+00
4.398020E+00	3.752411E+00	2.388101E+00
4.316002E+00	3.693553E+00	2.224235E+00
4.237474E+00	3.675514E+00	2.128793E+00
4.315465E+00	3.788690E+00	2.326757E+00
4.293484E+00	3.881750E+00	2.404194E+00
4.367084E+00	3.833822E+00	2.450634E+00
4.329898E+00	3.895336E+00	2.471208E+00
4.233062E+00	3.766803E+00	2.211074E+00
4.182961E+00	3.740733E+00	2.132573E+00
4.205005E+00	3.882564E+00	2.308424E+00
4.248216E+00	3.922539E+00	2.392321E+00
4.273715E+00	3.943871E+00	2.460651E+00
4.147645E+00	3.809926E+00	2.177902E+00
4.119967E+00	3.886142E+00	2.234866E+00
4.135303E+00	3.922614E+00	2.278902E+00
4.138344E+00	3.957855E+00	2.323112E+00
4.208961E+00	3.952684E+00	2.386009E+00
4.088601E+00	3.930898E+00	2.255323E+00
4.625953E+00	3.327026E+00	2.264439E+00
4.570374E+00	3.296336E+00	2.162364E+00
4.591325E+00	3.369232E+00	2.254671E+00
4.585819E+00	3.452341E+00	2.331316E+00
4.647704E+00	3.375613E+00	2.340563E+00
4.592705E+00	3.555581E+00	2.456237E+00
4.669298E+00	3.464217E+00	2.462651E+00
4.595443E+00	3.646315E+00	2.565990E+00
4.684342E+00	3.579503E+00	2.614346E+00
4.639111E+00	3.674446E+00	2.668223E+00
4.513898E+00	3.403009E+00	2.181623E+00
4.467383E+00	3.328182E+00	2.048890E+00
4.478671E+00	3.545044E+00	2.280384E+00
4.522955E+00	3.647815E+00	2.458454E+00
4.545295E+00	3.698452E+00	2.551244E+00
4.576671E+00	3.729117E+00	2.648556E+00
4.391382E+00	3.326322E+00	1.965290E+00
4.314437E+00	3.296064E+00	1.852370E+00
4.334481E+00	3.371588E+00	1.944207E+00
4.378977E+00	3.441221E+00	2.059110E+00
4.471038E+00	3.768357E+00	2.537215E+00
4.462300E+00	3.862791E+00	2.663382E+00
4.541277E+00	3.809650E+00	2.722784E+00
4.494809E+00	3.881973E+00	2.762430E+00
4.270140E+00	3.412956E+00	1.910093E+00
4.225362E+00	3.351409E+00	1.808123E+00
4.227499E+00	3.555755E+00	2.002272E+00
4.367169E+00	3.907084E+00	2.567977E+00
4.427089E+00	3.935173E+00	2.718134E+00
4.161033E+00	3.441172E+00	1.836190E+00
4.066439E+00	3.601578E+00	1.924900E+00
4.126713E+00	3.710014E+00	2.065893E+00
4.274961E+00	4.001466E+00	2.554003E+00
4.340381E+00	4.015436E+00	2.684510E+00
4.027939E+00	3.727331E+00	2.014205E+00
3.987827E+00	3.684524E+00	1.948579E+00
4.035283E+00	3.857478E+00	2.150817E+00
4.172913E+00	4.015807E+00	2.438531E+00
4.211036E+00	4.110225E+00	2.613715E+00
4.254755E+00	4.144750E+00	2.717860E+00
4.311012E+00	4.100550E+00	2.760505E+00
4.271843E+00	4.171940E+00	2.796695E+00
3.945490E+00	3.774886E+00	1.996500E+00
3.894793E+00	3.904857E+00	2.100221E+00
3.962864E+00	3.946127E+00	2.184616E+00
4.032213E+00	3.996772E+00	2.285969E+00
4.066642E+00	4.107121E+00	2.444086E+00
4.083796E+00	4.191508E+00	2.551442E+00
4.147647E+00	4.203183E+00	2.638911E+00
4.210955E+00	4.187528E+00	2.709750E+00
3.907319E+00	4.005619E+00	2.198534E+00
3.841011E+00	3.980794E+00	2.141757E+00
3.926261E+00	4.107721E+00	2.311443E+00
3.969379E+00	4.209615E+00	2.454903E+00
4.028134E+00	4.241035E+00	2.542924E+00
4.071353E+00	4.265332E+00	2.631161E+00
3.825369E+00	4.055456E+00	2.197269E+00
3.830380E+00	4.141256E+00	2.280893E+00
3.881138E+00	4.188446E+00	2.358001E+00
3.880804E+00	4.239322E+00	2.407475E+00
3.898962E+00	4.281574E+00	2.471414E+00
3.979914E+00	4.283953E+00	2.550995E+00
3.815035E+00	4.217225E+00	2.356645E+00
3.849516E+00	4.267761E+00	2.420341E+00
4.882615E+00	3.413729E+00	2.699160E+00
4.841590E+00	3.374247E+00	2.616741E+00
4.837274E+00	3.431437E+00	2.650205E+00
4.844431E+00	3.479402E+00	2.708619E+00
4.749662E+00	3.226486E+00	2.366549E+00
4.712364E+00	3.165469E+00	2.269205E+00
4.681315E+00	3.278994E+00	2.308458E+00
4.712064E+00	3.374518E+00	2.435060E+00
4.777010E+00	3.308698E+00	2.479486E+00
4.770139E+00	3.458391E+00	2.596261E+00
4.753117E+00	3.550963E+00	2.662450E+00
4.796815E+00	3.549771E+00	2.724437E+00
4.747746E+00	3.603317E+00	2.723553E+00
4.664877E+00	3.114941E+00	2.164200E+00
4.601260E+00	3.080825E+00	2.035790E+00
4.619876E+00	3.186646E+00	2.146814E+00
4.632605E+00	3.730756E+00	2.741913E+00
4.695179E+00	3.677238E+00	2.760718E+00
4.661426E+00	3.738275E+00	2.805167E+00
4.508673E+00	3.056455E+00	1.889935E+00
4.420183E+00	3.006107E+00	1.760211E+00
4.436615E+00	3.102503E+00	1.841837E+00
4.477788E+00	3.196510E+00	1.948869E+00
4.593694E+00	3.765740E+00	2.734316E+00
4.616776E+00	3.782300E+00	2.812406E+00
4.347204E+00	3.153465E+00	1.776786E+00
4.277332E+00	3.071584E+00	1.650293E+00
4.478825E+00	3.935186E+00	2.829844E+00
4.562211E+00	3.863737E+00	2.871166E+00
4.521656E+00	3.942910E+00	2.921494E+00
4.181240E+00	3.075682E+00	1.584526E+00
4.086578E+00	3.037348E+00	1.509762E+00
4.111745E+00	3.136226E+00	1.577396E+00
4.165891E+00	3.247720E+00	1.675887E+00
4.411165E+00	3.999167E+00	2.795228E+00
4.463367E+00	3.997366E+00	2.895943E+00
4.034050E+00	3.179515E+00	1.549595E+00
3.985108E+00	3.109212E+00	1.485229E+00
3.975041E+00	3.328074E+00	1.616858E+00
4.027499E+00	3.461402E+00	1.762058E+00
4.365139E+00	4.046763E+00	2.774715E+00
4.390227E+00	4.065377E+00	2.860588E+00
3.915729E+00	3.206540E+00	1.502332E+00
3.820576E+00	3.385041E+00	1.603997E+00
3.906982E+00	3.477467E+00	1.695648E+00
3.918990E+00	3.633405E+00	1.852495E+00
4.299325E+00	4.178938E+00	2.858658E+00
4.330124E+00	4.144824E+00	2.871264E+00
4.312943E+00	4.183950E+00	2.894700E+00
3.809094E+00	3.549489E+00	1.718805E+00
3.740841E+00	3.494120E+00	1.651197E+00
3.780366E+00	3.686810E+00	1.840636E+00
3.833819E+00	3.797023E+00	1.957141E+00
4.149015E+00	4.248348E+00	2.708506E+00
4.212619E+00	4.233666E+00	2.794430E+00
4.278061E+00	4.207622E+00	2.870685E+00
3.703048E+00	3.599905E+00	1.722281E+00
3.687799E+00	3.728290E+00	1.835771E+00
3.738708E+00	3.805678E+00	1.921720E+00
3.760572E+00	3.947502E+00	2.077026E+00
4.106956E+00	4.285831E+00	2.707582E+00
4.132478E+00	4.302250E+00	2.786897E+00
3.655026E+00	3.848072E+00	1.925456E+00
3.654668E+00	3.965024E+00	2.049062E+00
3.690264E+00	4.029194E+00	2.120596E+00
3.736188E+00	4.115283E+00	2.216698E+00
3.907393E+00	4.339579E+00	2.567183E+00
3.996740E+00	4.337069E+00	2.660661E+00
4.068594E+00	4.317552E+00	2.715690E+00
3.627570E+00	4.075953E+00	2.145571E+00
3.668654E+00	4.177254E+00	2.258005E+00
3.672257E+00	4.235240E+00	2.324780E+00
3.731816E+00	4.230569E+00	2.341550E+00
3.811842E+00	4.306559E+00	2.460324E+00
3.843514E+00	4.379117E+00	2.579974E+00
3.910663E+00	4.414541E+00	2.700362E+00
3.696540E+00	4.306082E+00	2.416209E+00
3.767305E+00	4.383833E+00	2.541375E+00
3.820040E+00	4.427512E+00	2.641375E+00
4.950800E+00	3.329370E+00	2.733658E+00
4.935505E+00	3.281278E+00	2.687343E+00
4.906437E+00	3.344732E+00	2.682191E+00
4.941756E+00	3.383883E+00	2.762799E+00
4.857883E+00	3.033414E+00	2.423272E+00
4.821050E+00	2.981450E+00	2.323486E+00
4.821560E+00	3.060822E+00	2.375661E+00
4.807406E+00	3.170619E+00	2.425637E+00
4.874387E+00	3.099613E+00	2.496131E+00
4.864784E+00	3.282396E+00	2.588901E+00
4.902015E+00	3.199094E+00	2.596056E+00
4.858733E+00	3.546357E+00	2.808092E+00
4.909351E+00	3.468870E+00	2.792410E+00
4.869301E+00	3.591681E+00	2.877179E+00
4.934868E+00	3.551983E+00	2.914429E+00
4.888675E+00	3.632365E+00	2.951674E+00
4.759498E+00	2.931293E+00	2.191576E+00
4.704152E+00	2.860656E+00	2.066604E+00
4.699671E+00	2.936046E+00	2.095080E+00
4.725260E+00	3.039394E+00	2.209141E+00
4.797417E+00	3.642197E+00	2.855833E+00
4.783786E+00	3.732707E+00	2.956609E+00
4.857966E+00	3.702301E+00	3.004581E+00
4.814648E+00	3.761788E+00	3.035145E+00
4.623113E+00	2.801644E+00	1.904952E+00
4.540177E+00	2.728801E+00	1.773748E+00
4.558862E+00	2.819494E+00	1.823807E+00
4.597968E+00	2.926832E+00	1.923709E+00
4.698490E+00	3.753832E+00	2.887265E+00
4.748807E+00	3.793813E+00	3.002961E+00
4.468593E+00	2.851477E+00	1.737706E+00
4.394079E+00	2.758785E+00	1.627024E+00
4.633075E+00	3.811502E+00	2.891746E+00
4.661913E+00	3.846338E+00	2.978873E+00
4.294493E+00	2.738658E+00	1.525140E+00
4.189249E+00	2.691622E+00	1.455186E+00
4.218671E+00	2.790408E+00	1.490453E+00
4.276421E+00	2.898316E+00	1.558294E+00
4.520141E+00	3.993759E+00	2.984593E+00
4.587377E+00	3.936591E+00	3.007785E+00
4.560677E+00	3.994663E+00	3.044491E+00
4.113513E+00	2.864079E+00	1.458971E+00
3.998046E+00	2.779790E+00	1.378739E+00
4.457858E+00	4.055807E+00	2.965338E+00
4.520730E+00	4.044539E+00	3.049287E+00
3.929693E+00	3.014261E+00	1.418356E+00
3.820128E+00	2.888651E+00	1.368497E+00
4.393828E+00	4.116545E+00	2.944113E+00
4.446613E+00	4.117885E+00	3.033735E+00
3.760357E+00	3.061067E+00	1.411933E+00
3.662586E+00	3.006886E+00	1.376124E+00
3.778256E+00	3.215339E+00	1.479771E+00
4.339356E+00	4.196821E+00	2.973395E+00
3.643107E+00	3.194906E+00	1.444408E+00
3.532846E+00	3.148711E+00	1.444517E+00
3.652719E+00	3.428011E+00	1.588881E+00
4.227675E+00	4.275633E+00	2.901883E+00
4.278432E+00	4.281151E+00	3.003877E+00
3.526732E+00	3.313875E+00	1.516163E+00
3.459327E+00	3.251790E+00	1.488946E+00
3.494516E+00	3.497010E+00	1.625727E+00
3.575608E+00	3.682721E+00	1.774098E+00
4.133321E+00	4.358246E+00	2.893398E+00
4.205558E+00	4.345770E+00	2.986428E+00
3.418039E+00	3.369081E+00	1.562277E+00
3.392771E+00	3.526111E+00	1.645967E+00
3.449526E+00	3.628926E+00	1.718948E+00
3.450685E+00	3.765305E+00	1.829365E+00
3.544714E+00	3.912029E+00	1.970227E+00
4.032328E+00	4.390255E+00	2.805981E+00
4.080246E+00	4.407384E+00	2.899877E+00
4.116751E+00	4.427489E+00	2.988810E+00
3.360461E+00	3.654144E+00	1.747144E+00
3.365000E+00	3.795735E+00	1.852679E+00
3.430971E+00	3.876322E+00	1.918709E+00
3.459677E+00	3.971546E+00	2.022022E+00
3.528073E+00	4.070688E+00	2.132517E+00
3.597857E+00	4.209962E+00	2.284602E+00
3.953337E+00	4.444620E+00	2.795327E+00
3.967127E+00	4.480794E+00	2.874903E+00
4.038723E+00	4.452958E+00	2.921574E+00
3.355067E+00	3.922406E+00	1.966021E+00
3.435116E+00	4.070414E+00	2.120610E+00
3.500561E+00	4.159361E+00	2.215617E+00
3.523291E+00	4.232742E+00	2.301131E+00
3.565131E+00	4.272112E+00	2.352944E+00
3.611187E+00	4.326223E+00	2.418447E+00
3.682961E+00	4.400609E+00	2.524526E+00
3.751921E+00	4.451839E+00	2.633149E+00
3.816707E+00	4.492898E+00	2.744158E+00
3.898326E+00	4.485791E+00	2.804027E+00
3.524244E+00	4.315604E+00	2.398131E+00
3.594374E+00	4.415693E+00	2.515561E+00
3.672795E+00	4.476395E+00	2.620095E+00
3.732697E+00	4.508888E+00	2.700496E+00
4.953724E+00	2.965636E+00	2.572446E+00
4.914032E+00	2.892467E+00	2.469062E+00
4.899788E+00	3.000907E+00	2.487726E+00
4.940515E+00	3.124976E+00	2.622450E+00
4.976923E+00	3.044708E+00	2.651491E+00
4.961646E+00	3.217862E+00	2.696004E+00
5.003148E+00	3.163815E+00	2.739221E+00
4.999057E+00	3.307299E+00	2.803332E+00
4.984355E+00	3.447495E+00	2.878464E+00
5.045041E+00	3.401808E+00	2.923815E+00
4.996741E+00	3.518545E+00	2.950705E+00
5.053382E+00	3.490990E+00	3.002321E+00
5.006544E+00	3.565556E+00	3.015795E+00
4.873713E+00	2.818903E+00	2.356012E+00
4.824841E+00	2.752886E+00	2.246418E+00
4.821606E+00	2.863840E+00	2.271493E+00
4.910217E+00	3.669229E+00	3.021615E+00
4.965540E+00	3.633722E+00	3.052479E+00
4.925906E+00	3.700763E+00	3.091887E+00
4.769052E+00	2.683010E+00	2.125952E+00
4.704134E+00	2.611342E+00	1.997219E+00
4.705394E+00	2.728868E+00	2.016056E+00
4.797940E+00	3.810298E+00	3.091529E+00
4.880445E+00	3.764486E+00	3.128018E+00
4.840012E+00	3.825503E+00	3.168276E+00
4.624629E+00	2.544254E+00	1.872125E+00
4.517853E+00	2.494629E+00	1.744509E+00
4.586618E+00	2.607458E+00	1.816218E+00
4.732056E+00	3.848110E+00	3.065167E+00
4.772694E+00	3.875333E+00	3.152642E+00
4.389946E+00	2.616062E+00	1.598357E+00
4.352534E+00	2.477010E+00	1.565926E+00
4.678844E+00	3.916826E+00	3.096338E+00
4.675039E+00	3.968664E+00	3.145224E+00
4.728270E+00	3.952349E+00	3.180523E+00
4.686509E+00	4.004493E+00	3.183982E+00
4.257672E+00	2.430055E+00	1.501162E+00
4.139583E+00	2.471242E+00	1.439178E+00
4.232283E+00	2.537137E+00	1.476242E+00
4.608718E+00	4.012516E+00	3.120416E+00
4.592614E+00	4.104560E+00	3.185439E+00
4.664475E+00	4.068756E+00	3.212072E+00
4.641222E+00	4.121902E+00	3.228828E+00
4.065966E+00	2.596838E+00	1.392301E+00
3.975080E+00	2.464542E+00	1.363218E+00
4.520885E+00	4.103516E+00	3.120288E+00
4.526207E+00	4.168443E+00	3.185358E+00
4.600911E+00	4.166815E+00	3.237881E+00
3.888581E+00	2.681930E+00	1.342110E+00
3.768437E+00	2.609432E+00	1.333507E+00
4.435547E+00	4.194386E+00	3.121783E+00
4.484231E+00	4.213959E+00	3.189430E+00
4.525823E+00	4.241345E+00	3.253274E+00
3.707272E+00	2.810759E+00	1.340872E+00
3.594437E+00	2.750181E+00	1.342593E+00
4.339183E+00	4.261002E+00	3.082042E+00
4.385877E+00	4.265674E+00	3.156653E+00
4.444574E+00	4.255286E+00	3.203768E+00
3.548562E+00	2.963831E+00	1.382442E+00
3.431464E+00	2.917073E+00	1.398595E+00
4.267591E+00	4.330498E+00	3.071847E+00
4.323771E+00	4.318938E+00	3.150844E+00
3.396151E+00	3.176072E+00	1.478996E+00
3.303548E+00	3.068355E+00	1.484211E+00
4.195011E+00	4.401161E+00	3.064391E+00
4.254215E+00	4.387124E+00	3.143864E+00
3.276496E+00	3.228732E+00	1.537945E+00
3.238018E+00	3.165142E+00	1.541603E+00
3.289787E+00	3.449354E+00	1.643423E+00
4.146399E+00	4.448393E+00	3.064512E+00
4.178283E+00	4.465827E+00	3.142708E+00
3.203756E+00	3.292257E+00	1.599619E+00
3.182684E+00	3.459703E+00	1.689732E+00
3.207934E+00	3.564264E+00	1.726268E+00
3.252470E+00	3.727281E+00	1.835746E+00
3.999884E+00	4.498004E+00	2.944421E+00
4.035399E+00	4.514558E+00	3.018608E+00
4.104244E+00	4.491721E+00	3.075086E+00
3.145674E+00	3.596528E+00	1.773141E+00
3.149146E+00	3.747109E+00	1.879666E+00
3.188611E+00	3.825583E+00	1.915850E+00
3.241589E+00	3.915342E+00	1.978309E+00
3.333342E+00	4.061718E+00	2.114044E+00
3.426463E+00	4.204623E+00	2.255798E+00
3.854421E+00	4.521048E+00	2.820565E+00
3.881331E+00	4.545790E+00	2.889495E+00
3.958081E+00	4.541062E+00	2.964205E+00
3.130327E+00	3.879707E+00	1.973695E+00
3.221179E+00	4.039779E+00	2.107863E+00
3.306732E+00	4.174440E+00	2.226773E+00
3.369610E+00	4.261167E+00	2.320819E+00
3.377309E+00	4.312498E+00	2.380233E+00
3.434184E+00	4.318021E+00	2.388844E+00
3.493911E+00	4.419602E+00	2.501224E+00
3.580969E+00	4.510823E+00	2.628968E+00
3.673721E+00	4.534331E+00	2.696691E+00
3.728806E+00	4.567358E+00	2.784773E+00
3.814578E+00	4.551934E+00	2.836738E+00
3.397326E+00	4.377540E+00	2.446972E+00
3.431374E+00	4.458618E+00	2.528989E+00
3.492097E+00	4.498320E+00	2.582821E+00
3.513524E+00	4.544137E+00	2.642796E+00
3.554363E+00	4.582377E+00	2.709011E+00
3.634827E+00	4.575674E+00	2.732316E+00
3.441885E+00	4.530118E+00	2.611654E+00
3.495080E+00	4.573077E+00	2.673531E+00
5.079610E+00	3.044768E+00	2.839045E+00
5.060128E+00	2.990173E+00	2.790542E+00
5.043181E+00	3.071564E+00	2.778070E+00
5.062169E+00	3.207170E+00	2.853994E+00
5.096395E+00	3.117968E+00	2.889303E+00
5.081738E+00	3.324969E+00	2.933606E+00
5.124475E+00	3.235696E+00	2.963572E+00
5.097003E+00	3.415973E+00	3.000354E+00
5.153018E+00	3.348475E+00	3.048590E+00
5.102795E+00	3.465703E+00	3.041916E+00
5.131701E+00	3.436805E+00	3.065279E+00
5.117853E+00	3.501812E+00	3.110457E+00
4.963217E+00	2.810043E+00	2.563436E+00
4.924149E+00	2.718397E+00	2.461411E+00
4.908470E+00	2.793768E+00	2.433928E+00
4.992126E+00	2.924471E+00	2.647545E+00
5.019596E+00	3.602270E+00	3.079234E+00
5.060550E+00	3.566156E+00	3.098506E+00
5.040044E+00	3.627111E+00	3.148378E+00
4.878613E+00	2.639576E+00	2.357432E+00
4.818226E+00	2.566748E+00	2.246669E+00
4.824995E+00	2.657445E+00	2.240232E+00
4.942354E+00	3.734245E+00	3.156150E+00
4.999865E+00	3.700525E+00	3.188890E+00
4.956135E+00	3.766366E+00	3.216797E+00
4.750230E+00	2.482975E+00	2.115514E+00
4.682034E+00	2.403267E+00	2.004470E+00
4.690665E+00	2.505315E+00	1.986519E+00
4.840691E+00	3.867863E+00	3.219693E+00
4.912907E+00	3.827167E+00	3.251744E+00
4.875534E+00	3.894433E+00	3.288677E+00
4.585588E+00	2.318537E+00	1.899913E+00
4.476993E+00	2.295310E+00	1.760082E+00
4.559474E+00	2.391269E+00	1.823570E+00
4.805337E+00	3.933646E+00	3.244073E+00
4.811080E+00	3.979898E+00	3.288565E+00
4.858783E+00	3.951328E+00	3.328943E+00
4.825817E+00	4.009744E+00	3.335066E+00
4.381883E+00	2.365869E+00	1.619036E+00
4.338917E+00	2.226792E+00	1.637147E+00
4.754425E+00	4.027694E+00	3.266265E+00
4.762548E+00	4.094051E+00	3.316654E+00
4.809646E+00	4.067924E+00	3.362844E+00
4.780182E+00	4.131240E+00	3.365566E+00
4.182001E+00	2.344658E+00	1.489147E+00
4.699228E+00	4.142512E+00	3.292520E+00
4.691169E+00	4.237885E+00	3.348096E+00
4.763555E+00	4.195781E+00	3.392897E+00
4.736348E+00	4.259210E+00	3.405111E+00
4.010061E+00	2.308273E+00	1.408728E+00
3.887601E+00	2.329155E+00	1.383685E+00
3.926074E+00	2.379189E+00	1.369786E+00
4.619460E+00	4.226407E+00	3.293453E+00
4.624167E+00	4.287457E+00	3.347111E+00
4.681511E+00	4.300996E+00	3.397680E+00
3.823251E+00	2.440399E+00	1.356095E+00
3.732625E+00	2.339644E+00	1.367110E+00
4.570273E+00	4.279039E+00	3.311242E+00
4.569413E+00	4.318111E+00	3.355940E+00
4.603526E+00	4.351769E+00	3.420598E+00
3.652167E+00	2.546757E+00	1.334025E+00
3.533890E+00	2.498724E+00	1.369610E+00
4.381029E+00	4.315524E+00	3.223154E+00
4.445979E+00	4.311838E+00	3.284804E+00
4.511747E+00	4.319070E+00	3.337669E+00
4.539245E+00	4.352036E+00	3.396179E+00
3.477510E+00	2.700179E+00	1.368765E+00
3.360888E+00	2.656675E+00	1.400808E+00
4.309993E+00	4.377335E+00	3.223435E+00
4.363357E+00	4.382353E+00	3.321281E+00
3.323231E+00	2.868910E+00	1.431598E+00
3.222463E+00	2.832472E+00	1.483615E+00
4.245509E+00	4.438864E+00	3.209854E+00
4.281633E+00	4.440388E+00	3.284023E+00
3.193987E+00	3.081620E+00	1.546816E+00
3.142627E+00	2.960247E+00	1.541833E+00
4.208882E+00	4.478808E+00	3.208150E+00
4.229889E+00	4.481660E+00	3.252193E+00
3.081284E+00	3.104303E+00	1.621565E+00
2.998540E+00	3.288970E+00	1.720979E+00
3.097644E+00	3.372919E+00	1.698370E+00
4.067495E+00	4.534200E+00	3.089052E+00
4.100275E+00	4.546964E+00	3.157439E+00
4.178810E+00	4.518282E+00	3.226147E+00
3.005082E+00	3.452158E+00	1.788669E+00
2.962134E+00	3.395475E+00	1.796518E+00
3.040261E+00	3.661668E+00	1.875812E+00
3.889919E+00	4.605053E+00	2.996174E+00
3.973065E+00	4.592508E+00	3.064296E+00
4.037781E+00	4.568501E+00	3.105038E+00
2.943133E+00	3.523115E+00	1.853071E+00
2.943206E+00	3.671070E+00	1.934918E+00
2.977791E+00	3.757624E+00	1.964732E+00
3.013039E+00	3.872322E+00	2.014485E+00
3.108755E+00	4.018717E+00	2.106602E+00
3.196963E+00	4.155173E+00	2.219702E+00
3.299301E+00	4.289591E+00	2.356015E+00
3.782442E+00	4.625758E+00	2.933120E+00
3.846271E+00	4.646257E+00	3.024604E+00
3.899164E+00	4.671446E+00	3.112483E+00
2.922603E+00	3.793106E+00	2.013990E+00
2.943127E+00	3.926049E+00	2.088427E+00
3.019023E+00	4.004494E+00	2.124352E+00
3.083053E+00	4.123396E+00	2.209914E+00
3.165155E+00	4.243971E+00	2.310411E+00
3.235291E+00	4.341635E+00	2.419068E+00
3.335132E+00	4.437370E+00	2.509290E+00
3.622909E+00	4.647384E+00	2.835731E+00
3.698078E+00	4.676594E+00	2.935306E+00
3.728590E+00	4.712764E+00	3.017108E+00
3.809110E+00	4.687829E+00	3.057355E+00
2.959883E+00	4.067061E+00	2.204834E+00
3.053860E+00	4.211609E+00	2.301896E+00
3.139150E+00	4.321615E+00	2.400725E+00
3.224909E+00	4.420806E+00	2.504372E+00
3.285141E+00	4.494412E+00	2.572618E+00
3.296724E+00	4.543662E+00	2.626361E+00
3.359743E+00	4.542675E+00	2.624351E+00
3.469747E+00	4.614074E+00	2.727181E+00
3.513151E+00	4.686824E+00	2.836573E+00
3.560907E+00	4.731065E+00	2.922056E+00
3.645798E+00	4.717525E+00	2.954982E+00
3.331159E+00	4.612716E+00	2.705889E+00
3.421250E+00	4.693355E+00	2.807398E+00
3.478992E+00	4.733999E+00	2.881002E+00
5.213649E+00	3.224185E+00	3.092062E+00
5.199819E+00	3.182768E+00	3.069975E+00
5.184818E+00	3.247710E+00	3.052435E+00
5.197867E+00	3.309788E+00	3.090623E+00
5.220048E+00	3.271212E+00	3.120027E+00
5.215009E+00	3.355121E+00	3.157053E+00
5.042774E+00	2.773128E+00	2.761850E+00
5.003432E+00	2.700302E+00	2.680263E+00
5.001400E+00	2.796569E+00	2.664452E+00
5.053424E+00	2.912086E+00	2.770551E+00
5.070666E+00	2.851063E+00	2.820366E+00
5.102654E+00	2.995209E+00	2.889309E+00
5.153745E+00	3.133926E+00	2.997731E+00
5.172352E+00	3.435868E+00	3.139391E+00
5.168508E+00	3.506707E+00	3.201151E+00
4.963202E+00	2.624495E+00	2.587056E+00
4.912590E+00	2.547373E+00	2.491047E+00
4.922411E+00	2.632174E+00	2.475139E+00
5.119684E+00	3.588294E+00	3.225778E+00
5.070333E+00	3.657426E+00	3.231735E+00
5.102351E+00	3.650899E+00	3.277486E+00
5.073241E+00	3.700372E+00	3.306381E+00
4.857582E+00	2.473520E+00	2.398959E+00
4.798737E+00	2.391630E+00	2.302465E+00
4.809956E+00	2.478531E+00	2.267099E+00
4.972234E+00	3.796295E+00	3.280268E+00
5.012383E+00	3.761554E+00	3.291737E+00
4.991549E+00	3.818867E+00	3.357078E+00
4.717538E+00	2.285388E+00	2.189599E+00
4.648843E+00	2.241861E+00	2.075602E+00
4.683488E+00	2.320094E+00	2.070235E+00
4.898065E+00	3.914308E+00	3.345265E+00
4.933470E+00	3.878405E+00	3.354794E+00
4.923588E+00	3.938170E+00	3.415506E+00
4.527859E+00	2.205939E+00	1.897484E+00
4.845024E+00	4.033549E+00	3.385345E+00
4.875631E+00	3.998244E+00	3.403337E+00
4.869684E+00	4.058534E+00	3.455178E+00
4.360790E+00	2.141454E+00	1.709592E+00
4.246791E+00	2.090709E+00	1.653282E+00
4.279046E+00	2.158226E+00	1.627633E+00
4.802925E+00	4.158840E+00	3.416134E+00
4.828366E+00	4.119762E+00	3.437401E+00
4.824167E+00	4.183033E+00	3.485186E+00
4.154251E+00	2.198290E+00	1.534205E+00
4.069476E+00	2.100940E+00	1.534212E+00
4.734060E+00	4.301906E+00	3.454457E+00
4.781450E+00	4.247072E+00	3.467676E+00
4.774249E+00	4.294714E+00	3.516954E+00
3.935413E+00	2.204279E+00	1.429756E+00
4.675600E+00	4.353841E+00	3.457684E+00
4.727025E+00	4.350938E+00	3.517479E+00
3.779397E+00	2.201058E+00	1.421542E+00
3.659879E+00	2.171067E+00	1.424867E+00
3.688556E+00	2.252714E+00	1.392102E+00
4.633022E+00	4.387686E+00	3.468931E+00
4.656110E+00	4.416679E+00	3.533859E+00
3.581661E+00	2.328124E+00	1.389066E+00
3.464135E+00	2.289918E+00	1.436969E+00
4.438481E+00	4.370661E+00	3.379900E+00
4.494161E+00	4.370418E+00	3.408642E+00
4.526299E+00	4.410779E+00	3.479273E+00
4.591116E+00	4.416839E+00	3.498638E+00
3.407133E+00	2.463954E+00	1.406745E+00
3.290522E+00	2.434215E+00	1.467259E+00
4.389713E+00	4.398836E+00	3.391893E+00
4.404119E+00	4.429139E+00	3.453890E+00
4.460072E+00	4.414006E+00	3.463156E+00
3.247325E+00	2.630543E+00	1.463171E+00
3.138913E+00	2.608120E+00	1.532693E+00
4.303882E+00	4.452629E+00	3.356014E+00
4.350619E+00	4.436250E+00	3.408425E+00
3.101200E+00	2.846313E+00	1.562218E+00
3.054020E+00	2.731314E+00	1.588188E+00
4.227819E+00	4.524567E+00	3.326071E+00
2.981951E+00	2.866420E+00	1.652552E+00
2.885518E+00	3.070744E+00	1.762876E+00
2.987745E+00	3.082108E+00	1.685227E+00
4.122332E+00	4.595627E+00	3.263844E+00
4.164093E+00	4.623047E+00	3.366067E+00
2.899504E+00	3.324288E+00	1.810544E+00
2.805596E+00	3.246465E+00	1.858996E+00
4.017527E+00	4.639927E+00	3.191764E+00
4.068480E+00	4.648327E+00	3.262416E+00
4.096656E+00	4.654582E+00	3.310526E+00
2.816888E+00	3.393316E+00	1.908728E+00
2.774275E+00	3.344896E+00	1.924939E+00
2.842763E+00	3.600811E+00	1.958161E+00
3.942544E+00	4.699783E+00	3.193359E+00
3.965116E+00	4.737922E+00	3.268952E+00
4.041803E+00	4.690320E+00	3.289821E+00
2.757444E+00	3.463953E+00	1.975285E+00
2.750306E+00	3.606982E+00	2.029559E+00
2.790629E+00	3.706966E+00	2.060485E+00
2.832436E+00	3.873178E+00	2.114971E+00
3.772232E+00	4.730406E+00	3.087254E+00
3.813614E+00	4.755723E+00	3.164322E+00
3.892166E+00	4.745433E+00	3.214173E+00
2.735662E+00	3.736324E+00	2.114239E+00
2.739847E+00	3.874967E+00	2.169028E+00
2.781259E+00	3.958830E+00	2.197122E+00
2.833838E+00	4.093719E+00	2.275090E+00
2.957898E+00	4.193473E+00	2.316030E+00
3.034409E+00	4.299224E+00	2.400372E+00
3.126181E+00	4.406187E+00	2.498589E+00
3.213128E+00	4.523260E+00	2.608019E+00
3.606744E+00	4.752858E+00	2.979812E+00
3.640985E+00	4.779213E+00	3.040021E+00
3.727810E+00	4.775699E+00	3.110390E+00
2.729729E+00	3.976958E+00	2.238969E+00
2.749001E+00	4.080385E+00	2.302559E+00
2.781628E+00	4.134803E+00	2.325407E+00
2.799758E+00	4.194004E+00	2.368256E+00
2.910117E+00	4.268924E+00	2.398291E+00
3.023012E+00	4.388361E+00	2.502935E+00
3.107508E+00	4.472645E+00	2.572026E+00
3.134946E+00	4.537470E+00	2.631856E+00
3.180667E+00	4.574553E+00	2.663581E+00
3.232597E+00	4.623032E+00	2.715324E+00
3.307697E+00	4.721262E+00	2.818900E+00
3.412629E+00	4.751790E+00	2.874618E+00
3.472133E+00	4.791296E+00	2.953951E+00
3.566313E+00	4.782670E+00	2.997996E+00
2.740132E+00	4.134930E+00	2.348544E+00
3.138118E+00	4.611226E+00	2.703901E+00
3.210784E+00	4.685059E+00	2.777455E+00
3.228075E+00	4.735888E+00	2.824288E+00
3.261050E+00	4.760176E+00	2.849781E+00
3.285465E+00	4.791631E+00	2.893515E+00
3.369411E+00	4.789655E+00	2.908933E+00
3.220737E+00	4.770551E+00	2.859818E+00
5.215182E+00	3.108392E+00	3.129754E+00
5.199818E+00	3.062719E+00	3.110570E+00
5.195432E+00	3.116027E+00	3.079689E+00
5.228669E+00	3.181731E+00	3.141026E+00
5.251852E+00	3.279324E+00	3.203261E+00
5.258231E+00	3.356988E+00	3.246660E+00
5.032578E+00	2.632062E+00	2.795320E+00
4.985185E+00	2.551533E+00	2.726326E+00
4.985784E+00	2.612713E+00	2.673778E+00
5.063319E+00	2.733616E+00	2.834203E+00
5.119129E+00	2.881910E+00	2.946783E+00
5.162852E+00	3.015993E+00	3.032185E+00
5.228457E+00	3.451515E+00	3.264359E+00
5.186954E+00	3.531949E+00	3.268510E+00
5.213543E+00	3.519779E+00	3.310233E+00
5.184105E+00	3.573161E+00	3.341461E+00
4.939779E+00	2.476070E+00	2.648862E+00
4.889709E+00	2.406302E+00	2.586692E+00
4.902619E+00	2.471862E+00	2.528910E+00
5.129458E+00	3.642953E+00	3.334679E+00
5.115966E+00	3.702216E+00	3.410848E+00
4.823564E+00	2.317991E+00	2.514675E+00
4.765741E+00	2.262216E+00	2.399704E+00
4.797345E+00	2.331758E+00	2.387502E+00
5.058518E+00	3.763078E+00	3.389973E+00
5.043107E+00	3.815059E+00	3.448258E+00
4.670489E+00	2.191924E+00	2.200553E+00
4.999282E+00	3.881628E+00	3.465681E+00
4.972275E+00	3.948329E+00	3.497317E+00
4.523686E+00	2.109001E+00	1.989880E+00
4.425225E+00	2.022960E+00	1.923207E+00
4.399938E+00	2.083683E+00	1.810068E+00
4.938206E+00	4.004434E+00	3.509501E+00
4.916445E+00	4.067416E+00	3.545419E+00
4.342622E+00	1.969536E+00	1.870293E+00
4.216969E+00	1.930660E+00	1.795073E+00
4.298624E+00	2.007228E+00	1.773262E+00
4.881369E+00	4.124170E+00	3.547451E+00
4.859794E+00	4.185259E+00	3.575511E+00
4.118443E+00	2.011363E+00	1.636878E+00
3.985791E+00	1.931759E+00	1.623392E+00
4.824684E+00	4.244577E+00	3.574563E+00
4.776686E+00	4.327920E+00	3.591944E+00
3.885854E+00	2.066624E+00	1.503852E+00
3.820852E+00	1.975637E+00	1.567018E+00
4.720482E+00	4.401155E+00	3.587919E+00
4.758337E+00	4.378618E+00	3.633128E+00
4.735373E+00	4.413641E+00	3.639056E+00
3.731370E+00	1.962996E+00	1.559081E+00
3.608048E+00	1.977553E+00	1.558825E+00
3.701882E+00	2.036530E+00	1.500573E+00
4.678086E+00	4.443731E+00	3.589547E+00
4.695376E+00	4.459637E+00	3.655071E+00
3.527136E+00	2.129265E+00	1.486036E+00
3.398887E+00	2.087780E+00	1.544676E+00
4.552946E+00	4.447317E+00	3.531320E+00
4.575553E+00	4.476995E+00	3.593069E+00
4.636431E+00	4.476579E+00	3.615713E+00
3.340540E+00	2.253281E+00	1.494308E+00
3.221642E+00	2.226557E+00	1.578446E+00
4.432995E+00	4.446627E+00	3.503412E+00
4.459097E+00	4.473769E+00	3.559530E+00
4.517445E+00	4.474321E+00	3.574733E+00
3.170250E+00	2.416250E+00	1.545699E+00
3.055469E+00	2.386561E+00	1.632229E+00
4.294146E+00	4.505188E+00	3.421851E+00
4.349504E+00	4.488404E+00	3.486053E+00
4.399554E+00	4.482069E+00	3.536317E+00
3.003954E+00	2.634463E+00	1.631492E+00
2.913445E+00	2.543482E+00	1.718478E+00
4.235107E+00	4.579231E+00	3.421097E+00
4.287068E+00	4.571167E+00	3.510815E+00
2.874300E+00	2.710337E+00	1.733365E+00
2.799914E+00	2.687337E+00	1.803111E+00
2.881089E+00	2.859541E+00	1.733950E+00
4.199726E+00	4.624947E+00	3.423768E+00
4.223744E+00	4.623010E+00	3.466218E+00
2.793927E+00	2.837984E+00	1.813950E+00
2.744561E+00	2.794071E+00	1.860360E+00
2.771720E+00	3.054343E+00	1.858729E+00
4.092239E+00	4.700957E+00	3.378740E+00
4.170502E+00	4.665284E+00	3.440287E+00
2.696787E+00	2.920411E+00	1.902242E+00
2.639673E+00	3.149278E+00	1.986751E+00
2.714660E+00	3.301143E+00	1.956222E+00
4.018976E+00	4.745016E+00	3.342828E+00
4.039677E+00	4.781690E+00	3.432107E+00
2.629226E+00	3.323730E+00	2.033231E+00
2.584244E+00	3.265800E+00	2.047057E+00
2.652603E+00	3.533178E+00	2.069597E+00
3.849791E+00	4.787917E+00	3.241825E+00
3.886909E+00	4.819266E+00	3.321672E+00
3.965867E+00	4.800838E+00	3.368582E+00
2.571264E+00	3.386047E+00	2.102183E+00
2.559176E+00	3.531629E+00	2.136728E+00
2.595403E+00	3.627748E+00	2.154154E+00
2.640940E+00	3.800596E+00	2.200305E+00
3.654082E+00	4.842368E+00	3.144071E+00
3.736935E+00	4.837409E+00	3.207509E+00
3.807228E+00	4.833915E+00	3.273016E+00
2.542996E+00	3.654715E+00	2.206790E+00
2.552556E+00	3.799518E+00	2.257787E+00
2.592725E+00	3.887228E+00	2.267901E+00
2.653597E+00	4.021527E+00	2.314400E+00
2.822900E+00	4.283071E+00	2.437593E+00
2.912062E+00	4.376572E+00	2.510795E+00
3.027487E+00	4.500391E+00	2.616788E+00
3.532418E+00	4.856396E+00	3.084169E+00
3.604567E+00	4.884988E+00	3.170615E+00
3.658662E+00	4.913252E+00	3.247014E+00
2.544054E+00	3.907939E+00	2.312075E+00
2.573498E+00	4.032612E+00	2.369440E+00
2.628634E+00	4.106869E+00	2.388536E+00
2.710429E+00	4.199199E+00	2.416261E+00
2.794081E+00	4.341341E+00	2.509104E+00
2.888924E+00	4.450144E+00	2.598027E+00
2.953309E+00	4.537949E+00	2.669762E+00
3.038714E+00	4.609540E+00	2.723868E+00
3.135956E+00	4.718708E+00	2.813381E+00
3.357321E+00	4.861794E+00	2.999010E+00
3.435780E+00	4.900792E+00	3.078865E+00
3.458615E+00	4.937583E+00	3.141979E+00
3.556215E+00	4.927185E+00	3.197433E+00
2.584770E+00	4.145294E+00	2.443763E+00
2.674588E+00	4.296574E+00	2.512446E+00
2.772534E+00	4.414387E+00	2.598377E+00
2.861259E+00	4.517951E+00	2.672945E+00
2.943966E+00	4.608469E+00	2.739677E+00
3.024338E+00	4.675773E+00	2.795088E+00
3.054162E+00	4.738305E+00	2.847258E+00
3.109443E+00	4.774745E+00	2.871737E+00
3.194630E+00	4.818773E+00	2.917366E+00
3.240537E+00	4.888171E+00	3.003273E+00
3.288321E+00	4.928917E+00	3.068057E+00
3.379774E+00	4.930186E+00	3.091741E+00
3.065964E+00	4.806194E+00	2.914880E+00
3.157071E+00	4.886264E+00	2.992431E+00
3.215163E+00	4.920585E+00	3.037672E+00
5.150027E+00	2.751132E+00	3.079026E+00
5.126981E+00	2.696362E+00	3.039715E+00
5.126084E+00	2.774384E+00	3.003505E+00
5.165162E+00	2.906346E+00	3.067057E+00
5.169257E+00	2.820866E+00	3.116744E+00
5.193100E+00	2.998721E+00	3.115646E+00
5.201279E+00	2.933092E+00	3.166644E+00
5.228896E+00	3.063918E+00	3.189967E+00
5.271037E+00	3.178195E+00	3.252664E+00
5.291936E+00	3.287354E+00	3.306206E+00
5.279260E+00	3.378192E+00	3.312056E+00
5.306301E+00	3.345967E+00	3.369658E+00
5.284566E+00	3.426215E+00	3.386977E+00
5.013835E+00	2.512466E+00	2.872752E+00
4.969154E+00	2.430646E+00	2.829932E+00
4.967690E+00	2.479120E+00	2.752631E+00
5.057866E+00	2.618585E+00	2.905482E+00
5.236829E+00	3.510197E+00	3.368403E+00
5.219149E+00	3.574968E+00	3.444940E+00
4.908933E+00	2.349640E+00	2.786125E+00
4.858185E+00	2.305621E+00	2.704362E+00
4.886556E+00	2.360627E+00	2.675007E+00
5.167264E+00	3.638114E+00	3.425481E+00
5.151659E+00	3.694543E+00	3.483524E+00
4.777184E+00	2.231036E+00	2.526961E+00
5.106287E+00	3.771478E+00	3.506885E+00
5.059576E+00	3.836096E+00	3.509205E+00
5.085020E+00	3.827679E+00	3.547701E+00
5.062083E+00	3.875531E+00	3.572251E+00
4.654923E+00	2.119218E+00	2.311511E+00
4.563136E+00	2.029989E+00	2.246408E+00
4.551295E+00	2.069994E+00	2.121824E+00
4.981811E+00	3.971409E+00	3.539715E+00
5.014335E+00	3.937237E+00	3.557044E+00
4.998330E+00	3.988260E+00	3.596129E+00
4.483909E+00	1.957919E+00	2.175814E+00
4.392961E+00	1.886666E+00	2.092557E+00
4.410724E+00	1.950167E+00	2.005146E+00
4.922837E+00	4.090215E+00	3.591326E+00
4.963788E+00	4.053180E+00	3.628660E+00
4.925217E+00	4.113283E+00	3.644177E+00
4.289874E+00	1.830603E+00	2.023238E+00
4.146893E+00	1.785192E+00	1.939817E+00
4.257238E+00	1.860878E+00	1.928164E+00
4.861867E+00	4.204964E+00	3.621086E+00
4.889690E+00	4.168289E+00	3.651005E+00
4.862323E+00	4.225748E+00	3.678978E+00
4.053195E+00	1.841558E+00	1.757089E+00
3.914283E+00	1.776567E+00	1.781178E+00
4.786729E+00	4.343381E+00	3.663859E+00
4.821377E+00	4.286904E+00	3.670880E+00
4.809842E+00	4.329984E+00	3.725111E+00
3.809975E+00	1.884878E+00	1.643650E+00
3.749221E+00	1.801509E+00	1.712477E+00
4.759964E+00	4.406081E+00	3.704224E+00
3.664589E+00	1.790827E+00	1.713918E+00
3.539045E+00	1.811788E+00	1.725989E+00
3.636661E+00	1.859193E+00	1.647855E+00
4.722096E+00	4.473073E+00	3.708214E+00
4.741724E+00	4.468085E+00	3.743884E+00
4.721282E+00	4.496801E+00	3.739041E+00
3.459893E+00	1.945445E+00	1.625734E+00
3.332541E+00	1.909383E+00	1.698348E+00
4.597425E+00	4.509279E+00	3.647635E+00
4.624347E+00	4.529297E+00	3.711452E+00
4.692240E+00	4.509082E+00	3.726379E+00
3.275556E+00	2.059344E+00	1.627732E+00
3.154881E+00	2.033534E+00	1.719576E+00
4.483995E+00	4.502813E+00	3.618556E+00
4.506100E+00	4.532360E+00	3.677341E+00
4.561205E+00	4.534266E+00	3.691289E+00
3.103871E+00	2.196179E+00	1.664382E+00
2.993044E+00	2.169941E+00	1.763355E+00
4.348600E+00	4.534650E+00	3.564240E+00
4.391009E+00	4.545704E+00	3.634935E+00
4.451592E+00	4.534219E+00	3.660707E+00
2.950125E+00	2.349324E+00	1.728384E+00
2.845010E+00	2.322743E+00	1.829755E+00
4.317136E+00	4.571335E+00	3.575366E+00
4.335382E+00	4.575214E+00	3.613850E+00
2.814233E+00	2.517240E+00	1.814480E+00
2.714199E+00	2.493440E+00	1.916397E+00
4.215998E+00	4.668680E+00	3.529909E+00
4.288830E+00	4.616386E+00	3.593804E+00
2.686233E+00	2.725409E+00	1.913808E+00
2.602432E+00	2.642316E+00	1.995931E+00
4.121057E+00	4.738017E+00	3.481317E+00
4.161657E+00	4.759074E+00	3.583583E+00
2.579862E+00	2.781829E+00	2.009511E+00
2.545198E+00	2.731480E+00	2.043550E+00
2.574144E+00	2.956089E+00	2.009515E+00
4.073441E+00	4.787623E+00	3.485525E+00
4.096036E+00	4.794037E+00	3.533198E+00
2.509236E+00	2.840639E+00	2.075493E+00
2.448873E+00	3.055089E+00	2.140458E+00
2.523997E+00	3.219688E+00	2.087993E+00
3.925842E+00	4.843647E+00	3.397525E+00
3.969290E+00	4.864192E+00	3.475974E+00
4.045806E+00	4.827417E+00	3.513669E+00
2.428621E+00	3.260686E+00	2.171163E+00
2.353938E+00	3.209418E+00	2.215964E+00
2.475206E+00	3.459489E+00	2.188825E+00
3.742416E+00	4.897729E+00	3.301449E+00
3.804767E+00	4.911591E+00	3.390864E+00
3.888465E+00	4.887855E+00	3.434303E+00
2.377005E+00	3.365080E+00	2.240215E+00
2.319299E+00	3.308705E+00	2.263547E+00
2.380850E+00	3.518663E+00	2.257763E+00
2.454621E+00	3.719794E+00	2.299495E+00
3.702054E+00	4.935227E+00	3.315246E+00
3.728729E+00	4.946441E+00	3.358963E+00
2.304597E+00	3.443258E+00	2.303349E+00
2.349017E+00	3.606997E+00	2.314157E+00
2.368567E+00	3.730784E+00	2.357923E+00
2.409102E+00	3.820460E+00	2.362690E+00
2.471948E+00	3.955802E+00	2.389218E+00
3.479002E+00	4.992922E+00	3.231306E+00
3.578679E+00	4.984550E+00	3.293370E+00
3.666997E+00	4.973991E+00	3.341295E+00
2.356792E+00	3.865598E+00	2.413283E+00
2.412115E+00	4.014272E+00	2.458629E+00
2.421807E+00	4.093289E+00	2.504402E+00
2.483650E+00	4.115366E+00	2.483555E+00
2.563547E+00	4.254974E+00	2.535878E+00
2.660262E+00	4.381980E+00	2.609183E+00
2.757532E+00	4.493118E+00	2.685002E+00
2.846075E+00	4.595293E+00	2.751393E+00
2.944408E+00	4.706473E+00	2.843778E+00
3.348888E+00	4.998802E+00	3.180164E+00
3.426148E+00	5.035574E+00	3.254149E+00
3.489367E+00	5.060018E+00	3.337960E+00
2.452512E+00	4.198570E+00	2.559336E+00
2.551164E+00	4.349332E+00	2.625265E+00
2.652510E+00	4.469328E+00	2.700731E+00
2.746962E+00	4.575485E+00	2.770413E+00
2.829590E+00	4.654098E+00	2.822904E+00
2.859911E+00	4.715157E+00	2.877209E+00
2.907978E+00	4.752972E+00	2.899849E+00
2.964289E+00	4.804829E+00	2.935510E+00
3.061217E+00	4.883791E+00	3.006076E+00
3.186663E+00	4.957616E+00	3.090863E+00
3.233395E+00	5.028622E+00	3.191433E+00
3.287833E+00	5.081131E+00	3.280900E+00
3.382851E+00	5.074308E+00	3.294164E+00
2.867638E+00	4.783320E+00	2.944075E+00
2.957510E+00	4.874870E+00	3.017243E+00
3.055943E+00	4.951121E+00	3.095044E+00
3.139677E+00	5.021494E+00	3.172670E+00
3.197520E+00	5.073215E+00	3.245469E+00
5.074383E+00	2.498860E+00	3.090978E+00
5.027863E+00	2.440845E+00	3.027489E+00
5.045252E+00	2.514514E+00	2.982468E+00
5.108891E+00	2.624439E+00	3.043407E+00
5.116321E+00	2.583652E+00	3.124264E+00
5.160214E+00	2.711336E+00	3.148675E+00
5.202922E+00	2.838027E+00	3.221884E+00
5.241419E+00	2.951519E+00	3.270814E+00
5.276160E+00	3.063880E+00	3.315682E+00
5.309700E+00	3.169986E+00	3.361527E+00
5.326490E+00	3.265703E+00	3.407597E+00
5.326636E+00	3.348448E+00	3.448892E+00
5.316666E+00	3.426359E+00	3.497828E+00
4.985235E+00	2.379758E+00	3.018785E+00
4.935411E+00	2.338799E+00	2.941863E+00
4.963187E+00	2.388485E+00	2.914607E+00
5.270567E+00	3.504488E+00	3.465777E+00
5.252188E+00	3.569336E+00	3.541183E+00
4.861592E+00	2.282267E+00	2.819331E+00
5.198199E+00	3.643337E+00	3.522768E+00
5.163270E+00	3.709196E+00	3.546283E+00
5.194857E+00	3.682428E+00	3.595874E+00
5.162426E+00	3.750354E+00	3.619575E+00
4.753756E+00	2.170929E+00	2.633962E+00
4.672688E+00	2.075189E+00	2.570171E+00
4.670145E+00	2.097087E+00	2.442966E+00
5.110245E+00	3.820605E+00	3.599542E+00
5.100827E+00	3.870474E+00	3.650107E+00
4.605464E+00	2.009450E+00	2.517984E+00
4.518999E+00	1.928382E+00	2.430661E+00
4.544739E+00	1.977399E+00	2.341659E+00
5.066696E+00	3.944929E+00	3.670217E+00
5.021922E+00	4.008606E+00	3.671214E+00
5.054559E+00	4.002631E+00	3.717560E+00
5.024337E+00	4.048586E+00	3.739897E+00
4.422165E+00	1.839725E+00	2.327502E+00
4.324755E+00	1.771288E+00	2.253955E+00
4.357356E+00	1.824514E+00	2.165610E+00
4.929248E+00	4.144677E+00	3.712730E+00
4.966827E+00	4.102612E+00	3.722176E+00
4.954283E+00	4.145267E+00	3.775334E+00
4.212192E+00	1.718143E+00	2.192306E+00
4.068015E+00	1.659351E+00	2.097681E+00
4.181067E+00	1.736540E+00	2.088546E+00
4.909709E+00	4.192261E+00	3.758943E+00
3.986350E+00	1.700657E+00	1.920038E+00
3.879901E+00	1.656875E+00	1.963222E+00
4.863370E+00	4.271421E+00	3.784094E+00
4.818133E+00	4.358592E+00	3.800308E+00
3.753313E+00	1.644188E+00	1.931792E+00
3.637157E+00	1.619736E+00	1.953464E+00
3.672156E+00	1.666554E+00	1.876849E+00
3.742699E+00	1.718468E+00	1.816058E+00
4.775236E+00	4.434671E+00	3.789340E+00
4.815360E+00	4.402346E+00	3.857451E+00
4.783336E+00	4.458621E+00	3.847880E+00
3.567788E+00	1.709925E+00	1.840822E+00
3.438262E+00	1.677918E+00	1.909255E+00
4.727612E+00	4.510113E+00	3.802258E+00
3.385519E+00	1.782908E+00	1.794798E+00
3.260495E+00	1.762735E+00	1.890156E+00
4.665103E+00	4.549101E+00	3.776484E+00
4.669197E+00	4.579713E+00	3.856866E+00
3.207786E+00	1.889136E+00	1.795563E+00
3.088247E+00	1.865942E+00	1.894990E+00
4.528464E+00	4.563126E+00	3.733979E+00
4.552685E+00	4.585983E+00	3.793241E+00
4.612815E+00	4.583302E+00	3.814585E+00
3.040055E+00	2.011042E+00	1.820578E+00
2.929725E+00	1.991466E+00	1.929988E+00
4.419900E+00	4.569165E+00	3.700110E+00
4.444959E+00	4.596185E+00	3.760692E+00
4.498701E+00	4.589868E+00	3.777972E+00
2.884219E+00	2.147019E+00	1.868321E+00
2.780226E+00	2.128289E+00	1.980066E+00
4.323451E+00	4.628708E+00	3.677068E+00
4.384414E+00	4.610716E+00	3.733036E+00
2.743833E+00	2.300918E+00	1.937639E+00
2.646989E+00	2.282920E+00	2.046314E+00
4.243076E+00	4.700037E+00	3.634701E+00
4.278442E+00	4.717659E+00	3.733007E+00
2.617440E+00	2.465663E+00	2.012501E+00
2.532111E+00	2.444577E+00	2.109183E+00
4.199980E+00	4.754945E+00	3.639786E+00
4.222601E+00	4.757383E+00	3.685737E+00
2.507803E+00	2.652817E+00	2.091335E+00
2.469117E+00	2.558492E+00	2.153176E+00
4.088060E+00	4.849070E+00	3.619781E+00
4.172523E+00	4.797751E+00	3.664547E+00
2.411082E+00	2.670998E+00	2.184840E+00
2.333072E+00	2.842177E+00	2.240917E+00
2.421608E+00	2.853095E+00	2.159682E+00
4.020131E+00	4.874603E+00	3.558177E+00
4.026040E+00	4.900008E+00	3.611613E+00
2.340848E+00	3.033534E+00	2.224720E+00
2.252328E+00	3.003585E+00	2.297628E+00
3.849405E+00	4.933791E+00	3.471546E+00
3.898182E+00	4.952877E+00	3.549937E+00
3.980786E+00	4.920529E+00	3.585191E+00
2.257566E+00	3.227417E+00	2.293553E+00
2.180728E+00	3.135372E+00	2.356423E+00
3.716187E+00	5.002810E+00	3.432567E+00
3.805812E+00	4.983169E+00	3.503698E+00
2.174779E+00	3.260216E+00	2.361635E+00
2.137383E+00	3.210935E+00	2.382753E+00
2.205149E+00	3.419483E+00	2.375617E+00
2.273967E+00	3.642512E+00	2.385914E+00
3.602940E+00	5.040323E+00	3.397255E+00
3.652062E+00	5.081621E+00	3.503690E+00
2.129875E+00	3.310181E+00	2.409914E+00
2.130324E+00	3.459100E+00	2.427433E+00
2.175422E+00	3.564161E+00	2.415072E+00
2.201504E+00	3.689547E+00	2.454579E+00
2.260765E+00	3.833059E+00	2.463665E+00
2.340460E+00	4.032058E+00	2.515404E+00
3.539932E+00	5.078538E+00	3.408387E+00
3.569690E+00	5.094267E+00	3.461197E+00
2.114429E+00	3.600445E+00	2.473315E+00
2.173948E+00	3.800758E+00	2.507442E+00
2.237854E+00	3.933262E+00	2.526005E+00
2.264706E+00	4.033708E+00	2.566972E+00
2.311474E+00	4.099290E+00	2.578269E+00
2.363878E+00	4.183681E+00	2.601781E+00
2.449921E+00	4.317309E+00	2.650215E+00
2.548293E+00	4.442882E+00	2.718765E+00
2.643558E+00	4.557659E+00	2.785111E+00
2.749764E+00	4.674951E+00	2.878164E+00
3.343198E+00	5.109136E+00	3.339516E+00
3.400295E+00	5.135782E+00	3.412327E+00
3.502016E+00	5.116060E+00	3.442551E+00
2.270471E+00	4.135894E+00	2.627914E+00
2.352129E+00	4.287070E+00	2.675727E+00
2.446176E+00	4.413367E+00	2.739166E+00
2.542347E+00	4.531455E+00	2.805689E+00
2.627790E+00	4.618469E+00	2.855568E+00
2.663498E+00	4.679160E+00	2.912515E+00
2.717278E+00	4.718011E+00	2.938370E+00
2.774149E+00	4.773196E+00	2.972484E+00
2.862010E+00	4.861583E+00	3.033885E+00
2.954250E+00	4.940320E+00	3.107897E+00
3.044135E+00	5.012197E+00	3.182894E+00
3.121099E+00	5.076847E+00	3.254864E+00
3.198808E+00	5.130794E+00	3.351312E+00
3.299989E+00	5.138618E+00	3.386459E+00
2.674352E+00	4.746436E+00	2.981119E+00
2.768473E+00	4.842517E+00	3.055637E+00
2.860892E+00	4.927288E+00	3.125810E+00
2.953909E+00	5.001994E+00	3.200638E+00
3.037629E+00	5.067709E+00	3.269845E+00
3.103405E+00	5.115613E+00	3.331476E+00
5.046359E+00	2.440429E+00	3.130065E+00
5.107812E+00	2.526410E+00	3.186018E+00
5.169907E+00	2.626747E+00	3.279576E+00
5.204149E+00	2.754369E+00	3.282614E+00
5.238846E+00	2.851609E+00	3.336993E+00
5.275304E+00	2.956313E+00	3.381435E+00
5.308967E+00	3.059328E+00	3.427048E+00
5.340669E+00	3.159870E+00	3.466001E+00
5.355010E+00	3.255524E+00	3.502744E+00
5.353388E+00	3.340955E+00	3.543873E+00
5.344047E+00	3.417449E+00	3.595018E+00
4.932969E+00	2.322040E+00	3.023358E+00
4.993823E+00	2.375740E+00	3.086870E+00
5.301688E+00	3.496325E+00	3.562966E+00
5.283121E+00	3.559050E+00	3.633893E+00
4.837307E+00	2.237159E+00	2.968415E+00
4.753273E+00	2.149724E+00	2.891427E+00
4.761803E+00	2.161170E+00	2.768914E+00
5.235610E+00	3.626405E+00	3.615810E+00
5.216777E+00	3.689345E+00	3.669957E+00
5.202304E+00	3.756898E+00	3.718263E+00
4.700707E+00	2.089836E+00	2.887593E+00
4.607428E+00	1.989627E+00	2.762646E+00
4.648057E+00	2.036874E+00	2.675366E+00
5.151292E+00	3.825920E+00	3.694009E+00
5.122518E+00	3.889374E+00	3.706713E+00
5.161841E+00	3.874154E+00	3.756653E+00
5.134042E+00	3.928879E+00	3.761286E+00
4.527627E+00	1.911455E+00	2.670791E+00
4.437262E+00	1.820176E+00	2.573103E+00
4.481952E+00	1.872780E+00	2.504219E+00
5.097474E+00	3.999309E+00	3.788860E+00
5.058825E+00	4.059059E+00	3.822245E+00
4.344237E+00	1.740988E+00	2.495384E+00
4.246313E+00	1.682770E+00	2.445086E+00
4.283383E+00	1.724410E+00	2.343397E+00
5.006513E+00	4.107561E+00	3.818580E+00
4.957359E+00	4.171383E+00	3.855816E+00
4.128918E+00	1.622225E+00	2.380513E+00
3.986243E+00	1.559141E+00	2.297793E+00
4.095010E+00	1.624914E+00	2.259037E+00
4.913419E+00	4.218697E+00	3.841345E+00
4.935385E+00	4.209663E+00	3.893353E+00
4.910398E+00	4.252298E+00	3.908283E+00
3.861788E+00	1.599540E+00	2.092253E+00
3.801541E+00	1.544452E+00	2.198255E+00
4.838453E+00	4.360122E+00	3.867629E+00
4.864188E+00	4.317719E+00	3.882205E+00
4.857579E+00	4.374559E+00	3.936166E+00
3.709064E+00	1.517808E+00	2.189021E+00
3.582815E+00	1.517790E+00	2.185861E+00
3.678576E+00	1.551903E+00	2.096359E+00
4.772421E+00	4.503349E+00	3.894261E+00
4.818863E+00	4.442496E+00	3.916621E+00
4.813856E+00	4.493845E+00	3.962315E+00
3.499751E+00	1.591307E+00	2.039574E+00
3.373378E+00	1.556977E+00	2.124652E+00
4.723136E+00	4.559509E+00	3.888433E+00
4.765757E+00	4.561607E+00	3.972239E+00
3.313789E+00	1.649428E+00	1.997456E+00
3.192320E+00	1.630494E+00	2.102010E+00
4.692649E+00	4.592156E+00	3.897836E+00
4.709728E+00	4.595579E+00	3.937495E+00
3.139038E+00	1.739497E+00	1.990331E+00
3.025027E+00	1.721094E+00	2.098991E+00
4.574698E+00	4.607680E+00	3.852838E+00
4.601622E+00	4.622809E+00	3.917042E+00
4.667645E+00	4.614778E+00	3.932197E+00
2.976212E+00	1.848183E+00	2.005464E+00
2.867525E+00	1.829221E+00	2.118318E+00
4.468618E+00	4.618077E+00	3.821943E+00
4.492726E+00	4.637379E+00	3.880099E+00
4.543794E+00	4.627774E+00	3.892268E+00
2.822795E+00	1.972224E+00	2.042255E+00
2.721096E+00	1.954276E+00	2.156169E+00
4.335334E+00	4.671897E+00	3.767902E+00
4.379018E+00	4.673452E+00	3.840299E+00
4.438673E+00	4.650431E+00	3.864448E+00
2.680632E+00	2.112118E+00	2.093186E+00
2.583071E+00	2.093579E+00	2.199075E+00
4.308558E+00	4.711084E+00	3.785398E+00
4.326349E+00	4.712782E+00	3.823168E+00
2.552823E+00	2.270778E+00	2.151826E+00
2.465516E+00	2.253362E+00	2.250942E+00
4.214629E+00	4.814659E+00	3.761389E+00
4.286819E+00	4.754533E+00	3.809646E+00
2.432844E+00	2.459803E+00	2.212957E+00
2.394903E+00	2.362735E+00	2.280547E+00
4.148203E+00	4.846194E+00	3.703623E+00
4.157024E+00	4.867698E+00	3.748477E+00
2.332306E+00	2.474043E+00	2.307328E+00
2.249796E+00	2.638398E+00	2.345088E+00
2.331696E+00	2.651191E+00	2.264266E+00
4.021280E+00	4.951818E+00	3.689368E+00
4.109135E+00	4.896258E+00	3.724342E+00
2.252887E+00	2.817428E+00	2.317974E+00
2.175323E+00	2.791663E+00	2.391111E+00
3.954666E+00	4.967885E+00	3.635948E+00
3.959959E+00	4.997577E+00	3.687696E+00
2.171821E+00	2.968426E+00	2.367109E+00
2.096006E+00	2.936335E+00	2.431952E+00
3.739555E+00	5.051956E+00	3.536643E+00
3.818038E+00	5.046688E+00	3.624388E+00
3.911421E+00	5.012483E+00	3.663914E+00
2.100678E+00	3.140477E+00	2.420340E+00
2.055604E+00	3.039309E+00	2.464537E+00
3.699826E+00	5.087962E+00	3.556996E+00
3.733267E+00	5.089570E+00	3.596899E+00
2.022903E+00	3.157910E+00	2.483210E+00
1.999279E+00	3.277605E+00	2.508465E+00
2.062193E+00	3.368201E+00	2.478115E+00
3.554845E+00	5.150891E+00	3.554116E+00
3.669519E+00	5.119892E+00	3.589218E+00
1.990497E+00	3.399791E+00	2.536549E+00
1.973243E+00	3.524197E+00	2.547903E+00
2.025016E+00	3.556927E+00	2.518818E+00
2.085152E+00	3.746607E+00	2.548362E+00
2.157403E+00	3.957406E+00	2.587950E+00
3.466866E+00	5.161137E+00	3.494218E+00
3.472872E+00	5.186318E+00	3.546077E+00
1.991949E+00	3.664920E+00	2.589629E+00
2.049705E+00	3.846250E+00	2.599987E+00
2.070693E+00	3.952721E+00	2.634737E+00
2.117934E+00	4.021924E+00	2.644120E+00
2.173055E+00	4.109300E+00	2.666880E+00
2.255584E+00	4.250302E+00	2.707318E+00
2.344248E+00	4.382222E+00	2.760628E+00
2.440282E+00	4.502903E+00	2.825039E+00
2.544057E+00	4.634332E+00	2.906472E+00
3.253342E+00	5.168873E+00	3.428541E+00
3.305200E+00	5.199054E+00	3.503195E+00
3.413550E+00	5.195155E+00	3.526077E+00
2.071474E+00	4.055880E+00	2.688646E+00
2.155348E+00	4.212039E+00	2.736228E+00
2.241627E+00	4.347020E+00	2.786906E+00
2.338408E+00	4.471909E+00	2.847440E+00
2.424254E+00	4.566123E+00	2.890545E+00
2.457573E+00	4.630863E+00	2.942756E+00
2.509894E+00	4.673848E+00	2.966876E+00
2.572260E+00	4.733794E+00	3.005362E+00
2.670059E+00	4.827224E+00	3.073554E+00
2.768509E+00	4.909672E+00	3.148589E+00
2.865248E+00	4.989696E+00	3.222155E+00
2.957932E+00	5.060652E+00	3.294346E+00
3.039059E+00	5.113835E+00	3.358872E+00
3.108220E+00	5.162058E+00	3.421397E+00
3.199656E+00	5.192382E+00	3.463974E+00
2.465642E+00	4.700445E+00	3.013331E+00
2.566701E+00	4.810314E+00	3.096679E+00
2.671357E+00	4.899990E+00	3.168977E+00
2.775290E+00	4.973675E+00	3.244832E+00
2.872567E+00	5.051360E+00	3.320673E+00
2.972403E+00	5.114211E+00	3.392205E+00
3.039501E+00	5.147144E+00	3.422514E+00
5.188993E+00	2.584367E+00	3.412233E+00
5.166566E+00	2.547523E+00	3.399033E+00
5.173074E+00	2.576307E+00	3.359704E+00
5.201953E+00	2.631514E+00	3.408332E+00
5.035500E+00	2.396187E+00	3.309479E+00
4.971673E+00	2.340085E+00	3.254600E+00
5.000251E+00	2.379628E+00	3.182329E+00
5.108834E+00	2.491728E+00	3.304679E+00
5.232673E+00	2.748421E+00	3.418608E+00
5.266283E+00	2.868301E+00	3.432991E+00
5.303800E+00	2.950460E+00	3.484555E+00
5.341334E+00	3.050694E+00	3.533347E+00
5.371131E+00	3.153538E+00	3.566257E+00
5.380365E+00	3.249709E+00	3.596803E+00
5.375726E+00	3.334120E+00	3.639050E+00
5.366948E+00	3.412194E+00	3.689891E+00
4.922295E+00	2.294191E+00	3.273791E+00
4.870376E+00	2.253292E+00	3.204902E+00
4.905402E+00	2.288254E+00	3.146284E+00
5.327554E+00	3.488341E+00	3.654297E+00
5.310860E+00	3.545990E+00	3.704969E+00
4.792179E+00	2.180774E+00	3.089314E+00
5.274913E+00	3.624287E+00	3.723863E+00
5.240618E+00	3.702845E+00	3.742452E+00
5.237557E+00	3.747582E+00	3.782875E+00
4.611290E+00	1.979133E+00	2.938129E+00
4.540343E+00	1.902537E+00	2.898143E+00
4.552801E+00	1.926659E+00	2.794581E+00
4.669238E+00	2.047228E+00	2.956726E+00
5.213006E+00	3.819249E+00	3.802041E+00
5.185588E+00	3.899001E+00	3.823295E+00
5.157952E+00	3.951962E+00	3.828525E+00
5.195334E+00	3.934677E+00	3.879121E+00
5.159705E+00	3.988739E+00	3.895310E+00
4.365580E+00	1.724891E+00	2.793166E+00
4.268329E+00	1.658445E+00	2.738079E+00
4.338085E+00	1.710085E+00	2.705216E+00
4.393512E+00	1.769327E+00	2.653360E+00
4.435900E+00	1.792529E+00	2.833996E+00
5.054829E+00	4.084239E+00	3.879181E+00
5.099616E+00	4.043314E+00	3.882126E+00
5.080996E+00	4.080293E+00	3.936620E+00
4.195356E+00	1.637318E+00	2.538224E+00
4.123974E+00	1.586569E+00	2.604855E+00
5.025124E+00	4.127766E+00	3.927950E+00
4.036897E+00	1.535026E+00	2.566674E+00
3.907225E+00	1.496337E+00	2.527475E+00
4.008845E+00	1.535818E+00	2.457814E+00
4.971951E+00	4.199762E+00	3.963271E+00
4.939777E+00	4.255902E+00	3.989004E+00
3.789983E+00	1.506218E+00	2.321232E+00
3.730775E+00	1.457655E+00	2.419544E+00
4.912904E+00	4.311904E+00	3.993522E+00
4.899248E+00	4.377074E+00	4.020195E+00
3.641753E+00	1.439299E+00	2.418902E+00
3.514879E+00	1.435127E+00	2.418793E+00
3.612171E+00	1.465945E+00	2.327501E+00
4.871882E+00	4.442677E+00	4.017393E+00
4.836637E+00	4.531684E+00	4.031504E+00
3.433138E+00	1.485406E+00	2.262455E+00
3.309277E+00	1.459880E+00	2.353641E+00
4.803836E+00	4.578396E+00	4.026600E+00
4.824966E+00	4.580075E+00	4.061478E+00
4.805687E+00	4.600031E+00	4.058458E+00
3.248326E+00	1.537489E+00	2.223963E+00
3.128322E+00	1.513765E+00	2.321936E+00
4.699802E+00	4.635433E+00	4.021731E+00
4.773598E+00	4.609115E+00	4.043939E+00
3.074251E+00	1.606626E+00	2.203586E+00
2.965255E+00	1.589702E+00	2.313134E+00
4.640265E+00	4.644909E+00	3.984320E+00
4.642591E+00	4.663091E+00	4.034729E+00
2.914984E+00	1.701620E+00	2.209827E+00
2.810559E+00	1.680413E+00	2.319170E+00
4.517989E+00	4.653265E+00	3.932022E+00
4.545393E+00	4.662554E+00	3.971885E+00
4.595041E+00	4.672288E+00	4.029002E+00
2.764080E+00	1.810030E+00	2.230789E+00
2.664508E+00	1.788474E+00	2.338748E+00
4.409729E+00	4.687855E+00	3.904990E+00
4.442196E+00	4.706843E+00	3.965496E+00
4.499881E+00	4.683328E+00	3.978177E+00
2.620126E+00	1.931846E+00	2.260889E+00
2.526586E+00	1.910692E+00	2.367854E+00
4.317610E+00	4.775404E+00	3.897522E+00
4.381770E+00	4.733329E+00	3.939586E+00
2.489405E+00	2.080718E+00	2.306056E+00
2.399954E+00	2.056547E+00	2.410115E+00
4.265448E+00	4.807990E+00	3.844657E+00
4.270863E+00	4.831266E+00	3.886202E+00
2.357296E+00	2.271538E+00	2.354120E+00
2.289780E+00	2.185350E+00	2.450563E+00
4.156186E+00	4.908129E+00	3.804729E+00
4.228276E+00	4.866190E+00	3.856758E+00
2.261439E+00	2.310392E+00	2.430742E+00
2.233508E+00	2.265711E+00	2.475520E+00
2.238793E+00	2.463156E+00	2.399808E+00
4.085233E+00	4.955738E+00	3.776816E+00
4.105542E+00	5.000946E+00	3.864197E+00
2.185848E+00	2.362620E+00	2.479872E+00
2.117640E+00	2.557001E+00	2.488542E+00
2.175305E+00	2.639616E+00	2.414696E+00
3.949262E+00	5.055388E+00	3.757365E+00
4.032829E+00	5.024278E+00	3.802711E+00
2.099126E+00	2.761741E+00	2.461748E+00
2.027511E+00	2.728876E+00	2.534231E+00
3.880560E+00	5.060543E+00	3.710164E+00
3.885641E+00	5.088067E+00	3.756025E+00
2.015126E+00	2.945286E+00	2.505311E+00
1.980573E+00	2.835079E+00	2.559760E+00
3.732930E+00	5.134717E+00	3.671119E+00
3.828334E+00	5.106197E+00	3.729078E+00
1.941509E+00	2.957679E+00	2.573579E+00
1.915768E+00	3.086480E+00	2.593250E+00
1.953577E+00	3.185659E+00	2.542193E+00
3.637436E+00	5.166080E+00	3.646193E+00
3.666028E+00	5.208902E+00	3.734388E+00
1.889130E+00	3.221595E+00	2.602250E+00
1.881731E+00	3.357929E+00	2.631091E+00
1.927573E+00	3.443182E+00	2.587317E+00
3.463975E+00	5.226099E+00	3.611164E+00
3.562789E+00	5.214964E+00	3.673506E+00
1.860047E+00	3.481074E+00	2.638790E+00
1.855339E+00	3.596059E+00	2.662432E+00
1.910397E+00	3.633241E+00	2.637262E+00
1.966412E+00	3.864097E+00	2.661019E+00
3.374346E+00	5.238298E+00	3.591082E+00
3.390682E+00	5.287733E+00	3.682343E+00
1.869105E+00	3.718351E+00	2.688354E+00
1.882792E+00	3.860721E+00	2.709908E+00
1.923308E+00	3.935147E+00	2.713911E+00
1.973783E+00	4.025931E+00	2.729872E+00
2.055797E+00	4.172099E+00	2.767209E+00
2.136174E+00	4.307768E+00	2.807942E+00
2.225721E+00	4.439583E+00	2.875634E+00
2.344234E+00	4.581953E+00	2.937267E+00
3.129414E+00	5.209419E+00	3.503441E+00
3.189670E+00	5.245218E+00	3.561553E+00
3.293496E+00	5.266969E+00	3.624332E+00
1.878723E+00	3.970739E+00	2.757564E+00
1.956866E+00	4.131594E+00	2.799308E+00
2.037931E+00	4.274375E+00	2.838136E+00
2.117587E+00	4.376941E+00	2.873148E+00
2.155072E+00	4.458299E+00	2.921194E+00
2.231711E+00	4.526272E+00	2.941478E+00
2.267553E+00	4.601036E+00	2.986648E+00
2.352372E+00	4.681347E+00	3.030104E+00
2.447178E+00	4.787761E+00	3.110393E+00
2.563386E+00	4.901605E+00	3.208694E+00
2.690003E+00	4.963958E+00	3.260013E+00
2.777026E+00	5.032352E+00	3.340172E+00
2.884162E+00	5.115696E+00	3.433344E+00
3.029611E+00	5.184143E+00	3.500186E+00
2.923331E+00	5.183448E+00	3.539798E+00
3.109728E+00	5.230383E+00	3.549644E+00
2.158892E+00	4.546587E+00	2.982726E+00
2.250889E+00	4.663717E+00	3.048719E+00
2.338733E+00	4.742867E+00	3.095270E+00
2.378515E+00	4.809200E+00	3.147578E+00
2.452809E+00	4.857816E+00	3.181367E+00
2.482004E+00	4.904976E+00	3.232748E+00
2.533212E+00	4.958034E+00	3.296473E+00
2.659429E+00	5.009116E+00	3.341271E+00
2.770202E+00	5.081625E+00	3.430972E+00
2.834974E+00	5.138445E+00	3.500076E+00
2.392020E+00	4.878806E+00	3.219268E+00
2.463521E+00	4.926809E+00	3.266248E+00
5.158793E+00	2.514120E+00	3.504658E+00
5.131949E+00	2.480841E+00	3.484963E+00
5.143863E+00	2.505912E+00	3.436099E+00
5.192701E+00	2.580278E+00	3.487411E+00
5.227444E+00	2.669148E+00	3.490135E+00
5.230993E+00	2.650231E+00	3.564548E+00
5.261085E+00	2.738334E+00	3.568895E+00
4.990223E+00	2.352293E+00	3.361151E+00
5.078160E+00	2.435262E+00	3.443201E+00
5.284958E+00	2.844666E+00	3.525249E+00
5.331660E+00	2.942453E+00	3.589775E+00
5.372665E+00	3.054993E+00	3.659268E+00
5.392373E+00	3.169555E+00	3.653855E+00
5.400734E+00	3.247941E+00	3.690702E+00
5.398523E+00	3.329671E+00	3.730972E+00
5.396904E+00	3.402882E+00	3.783323E+00
4.858407E+00	2.234732E+00	3.292310E+00
4.931395E+00	2.300869E+00	3.379941E+00
5.353825E+00	3.489791E+00	3.749610E+00
5.323020E+00	3.561126E+00	3.766173E+00
5.355308E+00	3.534161E+00	3.817189E+00
5.328898E+00	3.606533E+00	3.838434E+00
4.638443E+00	1.963262E+00	3.196317E+00
4.581848E+00	1.901858E+00	3.153630E+00
4.622991E+00	1.956628E+00	3.130053E+00
4.649969E+00	2.007186E+00	3.063973E+00
4.681700E+00	2.024451E+00	3.210286E+00
4.723229E+00	2.100058E+00	3.092135E+00
4.757432E+00	2.129120E+00	3.219172E+00
5.279482E+00	3.694779E+00	3.816910E+00
5.257530E+00	3.760566E+00	3.835537E+00
5.291220E+00	3.739469E+00	3.882950E+00
5.269777E+00	3.798158E+00	3.892563E+00
4.492604E+00	1.819947E+00	3.069504E+00
4.395350E+00	1.731872E+00	3.028787E+00
4.400980E+00	1.751689E+00	2.908669E+00
4.540516E+00	1.880427E+00	3.017215E+00
5.241633E+00	3.879324E+00	3.915886E+00
5.213674E+00	3.948687E+00	3.935954E+00
5.198069E+00	3.993905E+00	3.987225E+00
4.311148E+00	1.663302E+00	2.987105E+00
4.200650E+00	1.607464E+00	2.948522E+00
4.286561E+00	1.657086E+00	2.885105E+00
5.134887E+00	4.043243E+00	3.963273E+00
5.089860E+00	4.103809E+00	4.020474E+00
4.103293E+00	1.564333E+00	2.720778E+00
4.048191E+00	1.521587E+00	2.817250E+00
5.032990E+00	4.154321E+00	4.005857E+00
5.057332E+00	4.147451E+00	4.049101E+00
5.028296E+00	4.189374E+00	4.067548E+00
3.949371E+00	1.478240E+00	2.811692E+00
3.832605E+00	1.450343E+00	2.732941E+00
3.930231E+00	1.484137E+00	2.688064E+00
4.945048E+00	4.276187E+00	4.027832E+00
4.976207E+00	4.244594E+00	4.047642E+00
4.962838E+00	4.292706E+00	4.079459E+00
3.723448E+00	1.429724E+00	2.550082E+00
3.692151E+00	1.393822E+00	2.706745E+00
4.910995E+00	4.401354E+00	4.060501E+00
4.946942E+00	4.360509E+00	4.101629E+00
4.928010E+00	4.429617E+00	4.110876E+00
3.565893E+00	1.379442E+00	2.668189E+00
3.438467E+00	1.361021E+00	2.651671E+00
3.549165E+00	1.397074E+00	2.575674E+00
4.853891E+00	4.561633E+00	4.094690E+00
4.905029E+00	4.504960E+00	4.124703E+00
4.879892E+00	4.572611E+00	4.153435E+00
3.370181E+00	1.398251E+00	2.494410E+00
3.248409E+00	1.378449E+00	2.587930E+00
4.808853E+00	4.619585E+00	4.132224E+00
3.186952E+00	1.436781E+00	2.449500E+00
3.074276E+00	1.413066E+00	2.548397E+00
4.748317E+00	4.642182E+00	4.087493E+00
4.750383E+00	4.658239E+00	4.137176E+00
3.018526E+00	1.492990E+00	2.425304E+00
2.914181E+00	1.472768E+00	2.533156E+00
4.638806E+00	4.687377E+00	4.113256E+00
4.708568E+00	4.671611E+00	4.124408E+00
2.860715E+00	1.566830E+00	2.420265E+00
2.761075E+00	1.547063E+00	2.529287E+00
4.527216E+00	4.714881E+00	4.077239E+00
4.579167E+00	4.703965E+00	4.107283E+00
2.711558E+00	1.659539E+00	2.428202E+00
2.611854E+00	1.634259E+00	2.533131E+00
4.479627E+00	4.721754E+00	4.036038E+00
4.482654E+00	4.744181E+00	4.086632E+00
2.567412E+00	1.763799E+00	2.443646E+00
2.473494E+00	1.742772E+00	2.556569E+00
4.354039E+00	4.783785E+00	3.971098E+00
4.387960E+00	4.794641E+00	4.040501E+00
4.449347E+00	4.757857E+00	4.068973E+00
2.433197E+00	1.886648E+00	2.473826E+00
2.340200E+00	1.864912E+00	2.585806E+00
4.263973E+00	4.878827E+00	3.934568E+00
4.323403E+00	4.841579E+00	3.995369E+00
2.310098E+00	2.028847E+00	2.510488E+00
2.220325E+00	2.007312E+00	2.615567E+00
4.186657E+00	4.952290E+00	3.904136E+00
4.227468E+00	4.961957E+00	3.972603E+00
2.191118E+00	2.201409E+00	2.543957E+00
2.119087E+00	2.137851E+00	2.648206E+00
4.141129E+00	5.013126E+00	3.921254E+00
4.171717E+00	5.037202E+00	3.984618E+00
2.098192E+00	2.248693E+00	2.616128E+00
2.065873E+00	2.214048E+00	2.663213E+00
2.086055E+00	2.390597E+00	2.570501E+00
3.994188E+00	5.075763E+00	3.832422E+00
4.031797E+00	5.098762E+00	3.905081E+00
4.102937E+00	5.067633E+00	3.943958E+00
2.032477E+00	2.311440E+00	2.659049E+00
1.974624E+00	2.500809E+00	2.650152E+00
2.027882E+00	2.577588E+00	2.571576E+00
3.873465E+00	5.132590E+00	3.813016E+00
3.953310E+00	5.123703E+00	3.865388E+00
1.948307E+00	2.739964E+00	2.613329E+00
1.913196E+00	2.625668E+00	2.673138E+00
3.767840E+00	5.180165E+00	3.778113E+00
3.813388E+00	5.210217E+00	3.873841E+00
1.870170E+00	2.756384E+00	2.689495E+00
1.831214E+00	2.886695E+00	2.698446E+00
1.874976E+00	2.990287E+00	2.641467E+00
3.710348E+00	5.221480E+00	3.789473E+00
3.737875E+00	5.232370E+00	3.831043E+00
1.802863E+00	3.024774E+00	2.712143E+00
1.758105E+00	3.195022E+00	2.724802E+00
1.826050E+00	3.267911E+00	2.666376E+00
3.484656E+00	5.278502E+00	3.713505E+00
3.576203E+00	5.268216E+00	3.769877E+00
3.668998E+00	5.257407E+00	3.814570E+00
1.777396E+00	3.336863E+00	2.723433E+00
1.743940E+00	3.289138E+00	2.745751E+00
1.791299E+00	3.533548E+00	2.696869E+00
3.435482E+00	5.315490E+00	3.742972E+00
3.483037E+00	5.339536E+00	3.810598E+00
1.735897E+00	3.401044E+00	2.754242E+00
1.721772E+00	3.540229E+00	2.749930E+00
1.756612E+00	3.631871E+00	2.749453E+00
1.798432E+00	3.779094E+00	2.746622E+00
3.196877E+00	5.302300E+00	3.660422E+00
3.291884E+00	5.324136E+00	3.718965E+00
3.381328E+00	5.343752E+00	3.771195E+00
1.710417E+00	3.676498E+00	2.793831E+00
1.735332E+00	3.836730E+00	2.798606E+00
1.733203E+00	3.914579E+00	2.824562E+00
1.788181E+00	3.939366E+00	2.799628E+00
1.856427E+00	4.086324E+00	2.829196E+00
1.937696E+00	4.235719E+00	2.868490E+00
2.033739E+00	4.396760E+00	2.928806E+00
2.999054E+00	5.219187E+00	3.577004E+00
3.084423E+00	5.260781E+00	3.613807E+00
3.128400E+00	5.320791E+00	3.691805E+00
3.187027E+00	5.359475E+00	3.745008E+00
1.751528E+00	4.022522E+00	2.858640E+00
1.836449E+00	4.192450E+00	2.897122E+00
1.914531E+00	4.310594E+00	2.924813E+00
1.944301E+00	4.389994E+00	2.968009E+00
1.993837E+00	4.443338E+00	2.984072E+00
2.047540E+00	4.514101E+00	3.007452E+00
2.130767E+00	4.635766E+00	3.065766E+00
2.260690E+00	4.767106E+00	3.146197E+00
2.580028E+00	5.036382E+00	3.413769E+00
2.691529E+00	5.074362E+00	3.445664E+00
2.760942E+00	5.123483E+00	3.510207E+00
2.832724E+00	5.181446E+00	3.580841E+00
2.957169E+00	5.247419E+00	3.635860E+00
3.054828E+00	5.312641E+00	3.703899E+00
3.115756E+00	5.346107E+00	3.730413E+00
1.945710E+00	4.470443E+00	3.024365E+00
2.021366E+00	4.574273E+00	3.062447E+00
2.055792E+00	4.650539E+00	3.108686E+00
2.137404E+00	4.715139E+00	3.135990E+00
2.175858E+00	4.788860E+00	3.190867E+00
2.271517E+00	4.891077E+00	3.277617E+00
2.443473E+00	4.962257E+00	3.327548E+00
2.483056E+00	5.031631E+00	3.432166E+00
2.557884E+00	5.096965E+00	3.524746E+00
2.675969E+00	5.117305E+00	3.525993E+00
2.752915E+00	5.150061E+00	3.565769E+00
2.066133E+00	4.730532E+00	3.180665E+00
2.147437E+00	4.827553E+00	3.238556E+00
2.171098E+00	4.878567E+00	3.291215E+00
2.217420E+00	4.915901E+00	3.326492E+00
2.261638E+00	4.969246E+00	3.397834E+00
2.375823E+00	5.001772E+00	3.408974E+00
2.452320E+00	5.062163E+00	3.488264E+00
2.158942E+00	4.916130E+00	3.352301E+00
5.129879E+00	2.483556E+00	3.559866E+00
5.173617E+00	2.538044E+00	3.561681E+00
5.204069E+00	2.595409E+00	3.620231E+00
5.245640E+00	2.676798E+00	3.652520E+00
5.277354E+00	2.751262E+00	3.675191E+00
5.359344E+00	2.909952E+00	3.738737E+00
5.338431E+00	2.872569E+00	3.720878E+00
5.352773E+00	2.939508E+00	3.688523E+00
5.376468E+00	2.997392E+00	3.714258E+00
5.379429E+00	2.955189E+00	3.754397E+00
5.399327E+00	3.034980E+00	3.758606E+00
4.990235E+00	2.354553E+00	3.500269E+00
5.068550E+00	2.425097E+00	3.576228E+00
5.307185E+00	2.841076E+00	3.644998E+00
5.419797E+00	3.148630E+00	3.762156E+00
5.421980E+00	3.254580E+00	3.769960E+00
5.425543E+00	3.319486E+00	3.819997E+00
5.427382E+00	3.390704E+00	3.877412E+00
4.623183E+00	1.894532E+00	3.395677E+00
4.569643E+00	1.843092E+00	3.360006E+00
4.612351E+00	1.894038E+00	3.331442E+00
4.653545E+00	1.966492E+00	3.289647E+00
4.666335E+00	1.955849E+00	3.416525E+00
4.751370E+00	2.095547E+00	3.340136E+00
4.739759E+00	2.063923E+00	3.449968E+00
4.820485E+00	2.184606E+00	3.364319E+00
4.819664E+00	2.170188E+00	3.475238E+00
4.893786E+00	2.261475E+00	3.461950E+00
5.394101E+00	3.470625E+00	3.844309E+00
5.380577E+00	3.540173E+00	3.893666E+00
5.370180E+00	3.610065E+00	3.940452E+00
4.482630E+00	1.774449E+00	3.317580E+00
4.399885E+00	1.715551E+00	3.262537E+00
4.438662E+00	1.749988E+00	3.224427E+00
4.514478E+00	1.822878E+00	3.214582E+00
5.328534E+00	3.681761E+00	3.909907E+00
5.322652E+00	3.758134E+00	3.958205E+00
5.294290E+00	3.824316E+00	3.960306E+00
5.328650E+00	3.806084E+00	4.010709E+00
5.302407E+00	3.866558E+00	4.026834E+00
4.349937E+00	1.686666E+00	3.118845E+00
4.304502E+00	1.647805E+00	3.248536E+00
5.250786E+00	3.936786E+00	4.005343E+00
5.233106E+00	3.987506E+00	4.074246E+00
4.203064E+00	1.598536E+00	3.213271E+00
4.119858E+00	1.558948E+00	3.135376E+00
4.210738E+00	1.602801E+00	3.102351E+00
5.168839E+00	4.043016E+00	4.051483E+00
5.140308E+00	4.087923E+00	4.120976E+00
4.056677E+00	1.522929E+00	2.964663E+00
3.992074E+00	1.485733E+00	3.098358E+00
5.082490E+00	4.140590E+00	4.103433E+00
5.065891E+00	4.183084E+00	4.148547E+00
3.867844E+00	1.452548E+00	2.891535E+00
5.025464E+00	4.250907E+00	4.157122E+00
4.987521E+00	4.310865E+00	4.146605E+00
5.017137E+00	4.305802E+00	4.192518E+00
5.003568E+00	4.347399E+00	4.195548E+00
3.716167E+00	1.387728E+00	2.854404E+00
3.618421E+00	1.359000E+00	2.904742E+00
3.584187E+00	1.367870E+00	2.759187E+00
4.948942E+00	4.460436E+00	4.162925E+00
4.989053E+00	4.420280E+00	4.206466E+00
4.970625E+00	4.493706E+00	4.216369E+00
3.499418E+00	1.329154E+00	2.947784E+00
3.353806E+00	1.308825E+00	2.892416E+00
3.465027E+00	1.336582E+00	2.806495E+00
4.878665E+00	4.617188E+00	4.203197E+00
4.943572E+00	4.568314E+00	4.233851E+00
4.916353E+00	4.642588E+00	4.283322E+00
3.302853E+00	1.336762E+00	2.735672E+00
3.182920E+00	1.312009E+00	2.830438E+00
4.844017E+00	4.642038E+00	4.197753E+00
4.864758E+00	4.655640E+00	4.244309E+00
3.130046E+00	1.353415E+00	2.684600E+00
3.020225E+00	1.337366E+00	2.794176E+00
4.741452E+00	4.691597E+00	4.217180E+00
4.817485E+00	4.669016E+00	4.231313E+00
2.968074E+00	1.396567E+00	2.658200E+00
2.860819E+00	1.376688E+00	2.770261E+00
4.682131E+00	4.703242E+00	4.182476E+00
4.688012E+00	4.722537E+00	4.233528E+00
2.811760E+00	1.452914E+00	2.643942E+00
2.707254E+00	1.437591E+00	2.756071E+00
4.557634E+00	4.723948E+00	4.135698E+00
4.587348E+00	4.728706E+00	4.174525E+00
4.641101E+00	4.735188E+00	4.228020E+00
2.661124E+00	1.528774E+00	2.639739E+00
2.558847E+00	1.512450E+00	2.750027E+00
4.480279E+00	4.786110E+00	4.161045E+00
4.541446E+00	4.752649E+00	4.177713E+00
2.517272E+00	1.618285E+00	2.648538E+00
2.424836E+00	1.603807E+00	2.754173E+00
4.428730E+00	4.802657E+00	4.119283E+00
4.435224E+00	4.827510E+00	4.169815E+00
2.376956E+00	1.719005E+00	2.677602E+00
2.350026E+00	1.665689E+00	2.755909E+00
4.275591E+00	4.931864E+00	4.019105E+00
4.329553E+00	4.903450E+00	4.093655E+00
4.393455E+00	4.859321E+00	4.154355E+00
2.300577E+00	1.721097E+00	2.755494E+00
2.245972E+00	1.841415E+00	2.704810E+00
4.228375E+00	5.009058E+00	4.026160E+00
4.265485E+00	5.002845E+00	4.088296E+00
2.130491E+00	1.995159E+00	2.720849E+00
4.199513E+00	5.051834E+00	4.033226E+00
4.219690E+00	5.056623E+00	4.071505E+00
2.020587E+00	2.172279E+00	2.734853E+00
4.067195E+00	5.122205E+00	3.968439E+00
4.106062E+00	5.140853E+00	4.035338E+00
4.178632E+00	5.094247E+00	4.062326E+00
1.908154E+00	2.310501E+00	2.799685E+00
1.958723E+00	2.361860E+00	2.717421E+00
3.893594E+00	5.182330E+00	3.904251E+00
3.956065E+00	5.203105E+00	3.970246E+00
4.032672E+00	5.178761E+00	4.000864E+00
1.876585E+00	2.539657E+00	2.742747E+00
1.827028E+00	2.439501E+00	2.839259E+00
3.857219E+00	5.216056E+00	3.924168E+00
3.884096E+00	5.225857E+00	3.957000E+00
1.804727E+00	2.581679E+00	2.811903E+00
1.786478E+00	2.522861E+00	2.858044E+00
1.792362E+00	2.788176E+00	2.769425E+00
3.723327E+00	5.285931E+00	3.898074E+00
3.821258E+00	5.257252E+00	3.947954E+00
1.756690E+00	2.634067E+00	2.850290E+00
1.732342E+00	2.781356E+00	2.838112E+00
1.735021E+00	2.875437E+00	2.805742E+00
1.732613E+00	3.019941E+00	2.782931E+00
3.596443E+00	5.318519E+00	3.866803E+00
3.647841E+00	5.358311E+00	3.969115E+00
1.687882E+00	2.901853E+00	2.846001E+00
1.643816E+00	3.100711E+00	2.846584E+00
1.695831E+00	3.242519E+00	2.778143E+00
3.526123E+00	5.357826E+00	3.876053E+00
3.554977E+00	5.372326E+00	3.927266E+00
1.631314E+00	3.265990E+00	2.834125E+00
1.592113E+00	3.207397E+00	2.864170E+00
1.654448E+00	3.457317E+00	2.803568E+00
3.287440E+00	5.381834E+00	3.810674E+00
3.386312E+00	5.395676E+00	3.864068E+00
3.479946E+00	5.395524E+00	3.908038E+00
1.576677E+00	3.347741E+00	2.883626E+00
1.580129E+00	3.517821E+00	2.853238E+00
1.572462E+00	3.606208E+00	2.875630E+00
1.627337E+00	3.639161E+00	2.845304E+00
1.670368E+00	3.847308E+00	2.847440E+00
3.189207E+00	5.414094E+00	3.834080E+00
3.277909E+00	5.446765E+00	3.925024E+00
1.573627E+00	3.742095E+00	2.897336E+00
1.610243E+00	3.899599E+00	2.903102E+00
1.610957E+00	3.976892E+00	2.929301E+00
1.665418E+00	3.999331E+00	2.903044E+00
1.736724E+00	4.148857E+00	2.932927E+00
1.833012E+00	4.325162E+00	2.973607E+00
2.857408E+00	5.243544E+00	3.665664E+00
2.946951E+00	5.327813E+00	3.751958E+00
3.091986E+00	5.374405E+00	3.782229E+00
3.116893E+00	5.426335E+00	3.856611E+00
3.170449E+00	5.455387E+00	3.904068E+00
1.629509E+00	4.082361E+00	2.964368E+00
1.710705E+00	4.250845E+00	3.000064E+00
1.772604E+00	4.360415E+00	3.034092E+00
1.781053E+00	4.413520E+00	3.069280E+00
1.844576E+00	4.442285E+00	3.053977E+00
1.932357E+00	4.588959E+00	3.113950E+00
2.644201E+00	5.142401E+00	3.584218E+00
2.737682E+00	5.186662E+00	3.632118E+00
2.815219E+00	5.272087E+00	3.728188E+00
2.857058E+00	5.335683E+00	3.793614E+00
2.917029E+00	5.397338E+00	3.867075E+00
3.028556E+00	5.411663E+00	3.861702E+00
3.104546E+00	5.455621E+00	3.915465E+00
1.805157E+00	4.486313E+00	3.105160E+00
1.838032E+00	4.579902E+00	3.150058E+00
1.889452E+00	4.634289E+00	3.168906E+00
1.953066E+00	4.702257E+00	3.203650E+00
2.055774E+00	4.828252E+00	3.282331E+00
2.330897E+00	5.021623E+00	3.454689E+00
2.383147E+00	5.059017E+00	3.500067E+00
2.463333E+00	5.112901E+00	3.581640E+00
2.604938E+00	5.172446E+00	3.645876E+00
2.709153E+00	5.243142E+00	3.728702E+00
2.779339E+00	5.309149E+00	3.797576E+00
2.830782E+00	5.364490E+00	3.854712E+00
1.846451E+00	4.657547E+00	3.215242E+00
1.934446E+00	4.759580E+00	3.268246E+00
1.971023E+00	4.823467E+00	3.321766E+00
2.023504E+00	4.864299E+00	3.341755E+00
2.076734E+00	4.906548E+00	3.374179E+00
2.161942E+00	4.977735E+00	3.453987E+00
2.299536E+00	5.046480E+00	3.513264E+00
2.377759E+00	5.088217E+00	3.557642E+00
1.989720E+00	4.881680E+00	3.390960E+00
2.068698E+00	4.939908E+00	3.432417E+00
5.161272E+00	2.531606E+00	3.635267E+00
5.224318E+00	2.629918E+00	3.708922E+00
5.181446E+00	2.566845E+00	3.715945E+00
5.267901E+00	2.696899E+00	3.761340E+00
5.310505E+00	2.800692E+00	3.736215E+00
5.314168E+00	2.768672E+00	3.810040E+00
5.359979E+00	2.865493E+00	3.798799E+00
5.410975E+00	2.972084E+00	3.839469E+00
5.427738E+00	3.067524E+00	3.828383E+00
5.439898E+00	3.039016E+00	3.895107E+00
5.453732E+00	3.128566E+00	3.896403E+00
4.952002E+00	2.329422E+00	3.677734E+00
4.923604E+00	2.297463E+00	3.651884E+00
4.943913E+00	2.314415E+00	3.595998E+00
5.009609E+00	2.382694E+00	3.660670E+00
5.105448E+00	2.480066E+00	3.706137E+00
5.447000E+00	3.229743E+00	3.851935E+00
5.451581E+00	3.309425E+00	3.912323E+00
5.454168E+00	3.375497E+00	3.953841E+00
4.550662E+00	1.818269E+00	3.528205E+00
4.499284E+00	1.779526E+00	3.495064E+00
4.526953E+00	1.804396E+00	3.434527E+00
4.620380E+00	1.892350E+00	3.492432E+00
4.717763E+00	2.011814E+00	3.543695E+00
4.806674E+00	2.132055E+00	3.604779E+00
4.883214E+00	2.243784E+00	3.602790E+00
5.435308E+00	3.464686E+00	3.957944E+00
5.406623E+00	3.551409E+00	3.969468E+00
5.406278E+00	3.598644E+00	4.009045E+00
4.415065E+00	1.729399E+00	3.426851E+00
5.383485E+00	3.678444E+00	4.019153E+00
5.359776E+00	3.760315E+00	4.033383E+00
5.354870E+00	3.808086E+00	4.076653E+00
5.339580E+00	3.864449E+00	4.127351E+00
4.295774E+00	1.644237E+00	3.385470E+00
4.230750E+00	1.609638E+00	3.371862E+00
4.237397E+00	1.609904E+00	3.298527E+00
5.289034E+00	3.927388E+00	4.097294E+00
5.265814E+00	3.981424E+00	4.163946E+00
4.135054E+00	1.568666E+00	3.310199E+00
5.204243E+00	4.035040E+00	4.140082E+00
5.179004E+00	4.077412E+00	4.190780E+00
3.993805E+00	1.489458E+00	3.256802E+00
3.894424E+00	1.456192E+00	3.221491E+00
3.926474E+00	1.465479E+00	3.153249E+00
5.130635E+00	4.142859E+00	4.208839E+00
5.082141E+00	4.200925E+00	4.201893E+00
5.113889E+00	4.195493E+00	4.243850E+00
5.091149E+00	4.237474E+00	4.248892E+00
3.806817E+00	1.420216E+00	3.053025E+00
3.779243E+00	1.405768E+00	3.234368E+00
5.065101E+00	4.315317E+00	4.264673E+00
5.035379E+00	4.376096E+00	4.252728E+00
5.067115E+00	4.373361E+00	4.296768E+00
5.055005E+00	4.415602E+00	4.299088E+00
3.659447E+00	1.355551E+00	3.206491E+00
3.580564E+00	1.338266E+00	3.166794E+00
3.627868E+00	1.350890E+00	3.075799E+00
4.994438E+00	4.530313E+00	4.266996E+00
5.034151E+00	4.490269E+00	4.309436E+00
5.005424E+00	4.563673E+00	4.317595E+00
3.441152E+00	1.299346E+00	3.101834E+00
4.948590E+00	4.652343E+00	4.323695E+00
4.967828E+00	4.623780E+00	4.327201E+00
4.955503E+00	4.655231E+00	4.351147E+00
3.239474E+00	1.285017E+00	2.988417E+00
4.850953E+00	4.689789E+00	4.329781E+00
4.925181E+00	4.668211E+00	4.347583E+00
3.071601E+00	1.291488E+00	2.935471E+00
4.792077E+00	4.703360E+00	4.286375E+00
4.794646E+00	4.717674E+00	4.339598E+00
2.910406E+00	1.320418E+00	2.906055E+00
4.688788E+00	4.748656E+00	4.310945E+00
4.754415E+00	4.728207E+00	4.325406E+00
2.753380E+00	1.365357E+00	2.883889E+00
4.576369E+00	4.782271E+00	4.275640E+00
4.630254E+00	4.769915E+00	4.304676E+00
2.600752E+00	1.426458E+00	2.869793E+00
4.526175E+00	4.792420E+00	4.233468E+00
4.532983E+00	4.813596E+00	4.284339E+00
2.455427E+00	1.512289E+00	2.867021E+00
4.438559E+00	4.872317E+00	4.246728E+00
4.498909E+00	4.830932E+00	4.267117E+00
2.307464E+00	1.632522E+00	2.849216E+00
4.350498E+00	4.928260E+00	4.177586E+00
4.381861E+00	4.919254E+00	4.227079E+00
2.176179E+00	1.737889E+00	2.889658E+00
2.233715E+00	1.756888E+00	2.800161E+00
4.301590E+00	4.997898E+00	4.165937E+00
2.149035E+00	1.856069E+00	2.803752E+00
2.086165E+00	1.842343E+00	2.893388E+00
4.222932E+00	5.110254E+00	4.156971E+00
2.049452E+00	1.978850E+00	2.829127E+00
1.983930E+00	1.909512E+00	2.962556E+00
4.155184E+00	5.149921E+00	4.105878E+00
4.161233E+00	5.178088E+00	4.149389E+00
1.943138E+00	2.113312E+00	2.863637E+00
1.875326E+00	2.082372E+00	2.971473E+00
3.996001E+00	5.231719E+00	4.036534E+00
4.035019E+00	5.254683E+00	4.106601E+00
4.114949E+00	5.207054E+00	4.130304E+00
1.848434E+00	2.266251E+00	2.899043E+00
1.790149E+00	2.235168E+00	2.991243E+00
3.870759E+00	5.281599E+00	4.025723E+00
3.953040E+00	5.278672E+00	4.074307E+00
1.762981E+00	2.445580E+00	2.920846E+00
1.742480E+00	2.341564E+00	3.003415E+00
3.760030E+00	5.330459E+00	4.000911E+00
3.806662E+00	5.357385E+00	4.101051E+00
1.697510E+00	2.458890E+00	3.008704E+00
1.628312E+00	2.616565E+00	3.024510E+00
1.684510E+00	2.693829E+00	2.919738E+00
3.700175E+00	5.367506E+00	4.020182E+00
3.729669E+00	5.377357E+00	4.065510E+00
1.608103E+00	2.785507E+00	2.977267E+00
1.561633E+00	2.757607E+00	3.049490E+00
1.616698E+00	2.924979E+00	2.913105E+00
3.535068E+00	5.429237E+00	4.025106E+00
3.658368E+00	5.398035E+00	4.057269E+00
1.546542E+00	2.922631E+00	2.986387E+00
1.492524E+00	2.893398E+00	3.064218E+00
1.543964E+00	3.132366E+00	2.923509E+00
3.400961E+00	5.448200E+00	3.967828E+00
3.426592E+00	5.479143E+00	4.051367E+00
1.483941E+00	3.035779E+00	3.018175E+00
1.450885E+00	2.983679E+00	3.071028E+00
1.447579E+00	3.184014E+00	2.990384E+00
1.489365E+00	3.325919E+00	2.952203E+00
1.508915E+00	3.539864E+00	2.909431E+00
3.332852E+00	5.470103E+00	3.987815E+00
3.361939E+00	5.483975E+00	4.033410E+00
1.418856E+00	3.086010E+00	3.062826E+00
1.384297E+00	3.219798E+00	3.038419E+00
1.420449E+00	3.309465E+00	3.005677E+00
1.423438E+00	3.453779E+00	2.978669E+00
1.438240E+00	3.593106E+00	2.973044E+00
1.488980E+00	3.725188E+00	2.959429E+00
1.546718E+00	3.917108E+00	2.956745E+00
3.164676E+00	5.501188E+00	4.007468E+00
3.290586E+00	5.493079E+00	4.029031E+00
1.353366E+00	3.377657E+00	3.060063E+00
1.364923E+00	3.561360E+00	3.020485E+00
1.409807E+00	3.702649E+00	3.013924E+00
1.451440E+00	3.854193E+00	3.008205E+00
1.492166E+00	3.970582E+00	3.017692E+00
1.492544E+00	4.036967E+00	3.044313E+00
1.545422E+00	4.058800E+00	3.014306E+00
1.611471E+00	4.200684E+00	3.038167E+00
1.703466E+00	4.367625E+00	3.079902E+00
2.982537E+00	5.435809E+00	3.911328E+00
3.045213E+00	5.467852E+00	3.960504E+00
3.075661E+00	5.504311E+00	4.029919E+00
1.508766E+00	4.133430E+00	3.078565E+00
1.582408E+00	4.294511E+00	3.106370E+00
1.649081E+00	4.407724E+00	3.143526E+00
1.654298E+00	4.462352E+00	3.178407E+00
1.736602E+00	4.515796E+00	3.165414E+00
2.498680E+00	5.189503E+00	3.709634E+00
2.617681E+00	5.236625E+00	3.745844E+00
2.689651E+00	5.297013E+00	3.811950E+00
2.762420E+00	5.355809E+00	3.879405E+00
2.834316E+00	5.427562E+00	3.965362E+00
2.949334E+00	5.465003E+00	3.978447E+00
3.020620E+00	5.499976E+00	4.036251E+00
1.661578E+00	4.526314E+00	3.215316E+00
1.677210E+00	4.592805E+00	3.257416E+00
1.743788E+00	4.623211E+00	3.244143E+00
1.850627E+00	4.765226E+00	3.325577E+00
2.206127E+00	5.064035E+00	3.588278E+00
2.364875E+00	5.122097E+00	3.629469E+00
2.399206E+00	5.181121E+00	3.723469E+00
2.448476E+00	5.228858E+00	3.788333E+00
2.572664E+00	5.281407E+00	3.824920E+00
2.673648E+00	5.352227E+00	3.899226E+00
2.741575E+00	5.399809E+00	3.958311E+00
1.710654E+00	4.664407E+00	3.305912E+00
1.758395E+00	4.753570E+00	3.370538E+00
1.815717E+00	4.808863E+00	3.392690E+00
1.892853E+00	4.871209E+00	3.431268E+00
2.043041E+00	4.973143E+00	3.506968E+00
2.101726E+00	5.050568E+00	3.607663E+00
2.158581E+00	5.101880E+00	3.670630E+00
2.296068E+00	5.151978E+00	3.710848E+00
2.374519E+00	5.200025E+00	3.764075E+00
1.772463E+00	4.830231E+00	3.447727E+00
1.901395E+00	4.942341E+00	3.534281E+00
2.019008E+00	5.026000E+00	3.609332E+00
2.083669E+00	5.071326E+00	3.651351E+00
5.218486E+00	2.614709E+00	3.777170E+00
5.288730E+00	2.705613E+00	3.858371E+00
5.237980E+00	2.635141E+00	3.856647E+00
5.331495E+00	2.772661E+00	3.892780E+00
5.389058E+00	2.866978E+00	3.916266E+00
5.434936E+00	2.958615E+00	3.946207E+00
5.462432E+00	3.044944E+00	3.975086E+00
5.487461E+00	3.129155E+00	4.012228E+00
4.675474E+00	1.945195E+00	3.721465E+00
4.647129E+00	1.913046E+00	3.686184E+00
4.681373E+00	1.954554E+00	3.637837E+00
4.756216E+00	2.054009E+00	3.656543E+00
4.724238E+00	2.007494E+00	3.731199E+00
4.796894E+00	2.112121E+00	3.682133E+00
4.781328E+00	2.086548E+00	3.744147E+00
4.824691E+00	2.156627E+00	3.727327E+00
4.913984E+00	2.286423E+00	3.719436E+00
4.968474E+00	2.347415E+00	3.745213E+00
5.026788E+00	2.404268E+00	3.792515E+00
5.089694E+00	2.474963E+00	3.845485E+00
5.165913E+00	2.552607E+00	3.830697E+00
5.475577E+00	3.222108E+00	3.960853E+00
5.484002E+00	3.313576E+00	4.011639E+00
5.474108E+00	3.393211E+00	4.012217E+00
5.497665E+00	3.365090E+00	4.065244E+00
5.490356E+00	3.440889E+00	4.075160E+00
4.490760E+00	1.778860E+00	3.594382E+00
4.594697E+00	1.865130E+00	3.637105E+00
4.861623E+00	2.214697E+00	3.690420E+00
5.446905E+00	3.539150E+00	4.047136E+00
5.427532E+00	3.610819E+00	4.065677E+00
5.457482E+00	3.581220E+00	4.115674E+00
5.439170E+00	3.653177E+00	4.132642E+00
4.388337E+00	1.711068E+00	3.582653E+00
4.324247E+00	1.665821E+00	3.569134E+00
4.333652E+00	1.670928E+00	3.491216E+00
5.397442E+00	3.739160E+00	4.102737E+00
5.387415E+00	3.799366E+00	4.160845E+00
5.370703E+00	3.857560E+00	4.216227E+00
4.241612E+00	1.619339E+00	3.509555E+00
5.321148E+00	3.921188E+00	4.187565E+00
5.300808E+00	3.974680E+00	4.251225E+00
4.115776E+00	1.564009E+00	3.483267E+00
4.043294E+00	1.522243E+00	3.470643E+00
4.047894E+00	1.522217E+00	3.382446E+00
5.236863E+00	4.037763E+00	4.231976E+00
5.191926E+00	4.090761E+00	4.245364E+00
5.229624E+00	4.074041E+00	4.293752E+00
5.192350E+00	4.123786E+00	4.297029E+00
3.939380E+00	1.473650E+00	3.408390E+00
[truncated: 21,888 more rows]
