# Supplementary material for: A New MRI-Based Model of Heart Function with Coupled Hemodynamics and Application to Normal and Diseased Canine Left Ventricles
Source: Front Bioeng Biotechnol. 2015 Sep 23;3:140. doi: 10.3389/fbioe.2015.00140 (PMC4585083; doi:10.3389/fbioe.2015.00140)
Supplement: Supplementary file 6 [file Data_Sheet_6.ZIP › Case3_HF_SR_Diastole/nodes/case3_diastole_time_0.0100.csv]

4.429110E+00	3.634230E+00	2.241830E+00
4.359830E+00	3.615470E+00	2.159210E+00
4.394160E+00	3.674860E+00	2.238710E+00
4.385670E+00	3.733050E+00	2.287210E+00
4.451480E+00	3.693660E+00	2.335530E+00
4.410670E+00	3.777600E+00	2.376000E+00
4.326190E+00	3.719230E+00	2.214430E+00
4.245010E+00	3.701040E+00	2.120230E+00
4.326210E+00	3.813790E+00	2.314850E+00
4.304030E+00	3.905550E+00	2.390410E+00
4.379150E+00	3.857820E+00	2.437050E+00
4.341330E+00	3.918630E+00	2.456620E+00
4.241390E+00	3.791830E+00	2.200660E+00
4.189370E+00	3.765570E+00	2.123300E+00
4.213880E+00	3.907110E+00	2.295090E+00
4.257970E+00	3.945930E+00	2.378090E+00
4.284140E+00	3.966390E+00	2.445590E+00
4.154020E+00	3.834070E+00	2.167150E+00
4.126730E+00	3.909900E+00	2.222110E+00
4.142720E+00	3.946100E+00	2.265280E+00
4.146040E+00	3.980510E+00	2.308800E+00
4.218000E+00	3.975330E+00	2.371530E+00
4.095210E+00	3.954220E+00	2.241460E+00
4.642900E+00	3.346540E+00	2.257080E+00
4.586430E+00	3.314680E+00	2.155880E+00
4.607820E+00	3.390300E+00	2.247010E+00
4.602290E+00	3.475430E+00	2.322380E+00
4.664960E+00	3.396510E+00	2.332280E+00
4.608850E+00	3.579400E+00	2.445290E+00
4.686530E+00	3.486190E+00	2.452660E+00
4.612020E+00	3.671140E+00	2.552760E+00
4.701590E+00	3.602250E+00	2.601900E+00
4.655790E+00	3.697750E+00	2.654320E+00
4.528900E+00	3.425030E+00	2.174390E+00
4.481150E+00	3.347580E+00	2.042940E+00
4.493210E+00	3.570100E+00	2.271070E+00
4.538570E+00	3.673590E+00	2.446100E+00
4.561440E+00	3.724120E+00	2.537370E+00
4.592590E+00	3.752970E+00	2.634170E+00
4.402100E+00	3.344600E+00	1.959910E+00
4.321830E+00	3.312780E+00	1.847070E+00
4.342890E+00	3.391110E+00	1.938940E+00
4.389740E+00	3.463400E+00	2.052970E+00
4.485830E+00	3.793570E+00	2.522940E+00
4.476490E+00	3.885730E+00	2.647490E+00
4.556560E+00	3.832400E+00	2.707090E+00
4.509730E+00	3.904280E+00	2.745380E+00
4.276030E+00	3.433510E+00	1.904830E+00
4.229180E+00	3.370140E+00	1.802730E+00
4.233260E+00	3.579350E+00	1.995860E+00
4.379660E+00	3.929940E+00	2.552310E+00
4.440500E+00	3.956340E+00	2.701440E+00
4.162840E+00	3.462100E+00	1.830580E+00
4.067460E+00	3.625260E+00	1.917590E+00
4.131270E+00	3.734980E+00	2.057140E+00
4.285510E+00	4.022090E+00	2.537720E+00
4.351610E+00	4.034160E+00	2.668050E+00
4.030330E+00	3.752540E+00	2.004680E+00
3.988490E+00	3.709370E+00	1.939580E+00
4.040010E+00	3.881650E+00	2.138640E+00
4.181370E+00	4.036020E+00	2.423140E+00
4.220090E+00	4.127000E+00	2.596470E+00
4.264210E+00	4.159800E+00	2.700250E+00
4.321440E+00	4.116450E+00	2.743110E+00
4.281610E+00	4.186050E+00	2.778510E+00
3.947100E+00	3.799460E+00	1.985900E+00
3.898270E+00	3.928850E+00	2.086430E+00
3.967700E+00	3.969320E+00	2.170290E+00
4.038520E+00	4.018880E+00	2.270550E+00
4.073690E+00	4.124870E+00	2.427020E+00
4.091110E+00	4.206580E+00	2.533170E+00
4.155430E+00	4.217030E+00	2.621240E+00
4.219640E+00	4.201400E+00	2.692030E+00
3.912130E+00	4.027390E+00	2.183040E+00
3.845100E+00	4.003400E+00	2.126200E+00
3.932150E+00	4.127250E+00	2.293660E+00
3.975760E+00	4.225190E+00	2.436160E+00
4.034900E+00	4.255030E+00	2.524050E+00
4.078200E+00	4.277540E+00	2.612920E+00
3.830200E+00	4.076380E+00	2.180220E+00
3.836110E+00	4.160530E+00	2.261770E+00
3.887100E+00	4.205800E+00	2.338970E+00
3.886770E+00	4.254680E+00	2.388310E+00
3.905020E+00	4.295080E+00	2.452100E+00
3.986330E+00	4.296730E+00	2.531760E+00
3.821080E+00	4.234140E+00	2.336580E+00
3.855500E+00	4.282290E+00	2.400760E+00
4.900780E+00	3.429410E+00	2.689220E+00
4.859480E+00	3.390900E+00	2.607460E+00
4.855170E+00	3.448950E+00	2.640100E+00
4.862340E+00	3.496920E+00	2.697710E+00
4.767950E+00	3.242260E+00	2.359590E+00
4.731350E+00	3.180320E+00	2.262710E+00
4.699130E+00	3.296880E+00	2.301210E+00
4.729720E+00	3.394460E+00	2.426240E+00
4.794750E+00	3.325790E+00	2.471360E+00
4.788290E+00	3.478660E+00	2.585550E+00
4.770640E+00	3.571850E+00	2.650400E+00
4.814550E+00	3.569300E+00	2.712240E+00
4.765480E+00	3.624730E+00	2.710220E+00
4.683350E+00	3.127730E+00	2.158220E+00
4.619440E+00	3.092200E+00	2.029760E+00
4.637500E+00	3.201640E+00	2.140670E+00
4.649100E+00	3.753400E+00	2.727000E+00
4.712830E+00	3.699840E+00	2.745940E+00
4.678330E+00	3.760400E+00	2.789790E+00
4.524920E+00	3.066020E+00	1.883420E+00
4.434420E+00	3.013420E+00	1.752360E+00
4.450380E+00	3.113430E+00	1.835360E+00
4.492370E+00	3.211050E+00	1.943050E+00
4.609590E+00	3.788390E+00	2.719140E+00
4.632890E+00	3.804140E+00	2.796690E+00
4.356940E+00	3.165830E+00	1.770310E+00
4.285090E+00	3.080790E+00	1.641930E+00
4.493380E+00	3.956190E+00	2.812170E+00
4.577540E+00	3.884730E+00	2.854370E+00
4.536200E+00	3.962450E+00	2.904130E+00
4.185760E+00	3.085580E+00	1.575190E+00
4.088620E+00	3.046930E+00	1.498950E+00
4.112870E+00	3.148910E+00	1.568340E+00
4.167840E+00	3.262750E+00	1.669110E+00
4.423910E+00	4.018120E+00	2.778050E+00
4.476780E+00	4.015770E+00	2.878610E+00
4.032020E+00	3.194670E+00	1.540050E+00
3.982840E+00	3.122470E+00	1.474690E+00
3.970530E+00	3.347120E+00	1.608620E+00
4.025060E+00	3.483570E+00	1.755010E+00
4.376630E+00	4.064140E+00	2.757690E+00
4.401950E+00	4.081770E+00	2.843390E+00
3.910440E+00	3.223140E+00	1.492370E+00
3.812910E+00	3.406900E+00	1.594030E+00
3.901970E+00	3.499510E+00	1.687300E+00
3.917030E+00	3.657730E+00	1.843560E+00
4.309260E+00	4.192400E+00	2.840810E+00
4.340570E+00	4.158980E+00	2.853690E+00
4.322930E+00	4.197000E+00	2.877100E+00
3.803810E+00	3.572860E+00	1.708950E+00
3.733690E+00	3.517220E+00	1.640590E+00
3.777820E+00	3.712010E+00	1.829170E+00
3.834480E+00	3.821150E+00	1.945220E+00
4.156590E+00	4.260300E+00	2.690820E+00
4.221250E+00	4.245890E+00	2.776360E+00
4.287570E+00	4.220220E+00	2.852830E+00
3.698020E+00	3.623760E+00	1.711010E+00
3.685850E+00	3.752660E+00	1.823320E+00
3.738890E+00	3.829740E+00	1.908780E+00
3.764000E+00	3.971680E+00	2.060890E+00
4.113970E+00	4.296770E+00	2.689670E+00
4.139800E+00	4.312390E+00	2.768890E+00
3.656090E+00	3.871340E+00	1.911440E+00
3.658280E+00	3.987960E+00	2.032500E+00
3.694670E+00	4.050950E+00	2.103200E+00
3.741610E+00	4.135370E+00	2.197530E+00
3.913610E+00	4.350950E+00	2.547290E+00
4.003120E+00	4.347490E+00	2.641550E+00
4.075320E+00	4.327760E+00	2.697310E+00
3.632700E+00	4.096220E+00	2.127230E+00
3.674760E+00	4.195700E+00	2.237500E+00
3.678640E+00	4.251820E+00	2.303750E+00
3.738080E+00	4.247510E+00	2.320540E+00
3.818000E+00	4.319770E+00	2.439980E+00
3.849880E+00	4.389910E+00	2.559180E+00
3.917020E+00	4.423800E+00	2.680300E+00
3.702980E+00	4.319770E+00	2.395190E+00
3.773990E+00	4.395220E+00	2.519450E+00
3.826570E+00	4.437370E+00	2.620310E+00
4.969610E+00	3.341600E+00	2.724690E+00
4.953830E+00	3.292930E+00	2.679260E+00
4.924540E+00	3.358540E+00	2.673300E+00
4.960950E+00	3.397490E+00	2.752850E+00
4.875070E+00	3.042000E+00	2.418220E+00
4.839350E+00	2.989460E+00	2.318500E+00
4.839310E+00	3.070880E+00	2.370270E+00
4.825310E+00	3.183820E+00	2.419210E+00
4.891750E+00	3.109590E+00	2.490410E+00
4.882500E+00	3.296400E+00	2.581040E+00
4.920050E+00	3.210450E+00	2.589120E+00
4.876810E+00	3.563900E+00	2.795890E+00
4.928160E+00	3.484360E+00	2.781330E+00
4.887300E+00	3.609090E+00	2.864280E+00
4.953360E+00	3.567110E+00	2.902270E+00
4.906750E+00	3.649370E+00	2.938170E+00
4.779130E+00	2.938310E+00	2.186240E+00
4.724940E+00	2.865740E+00	2.060670E+00
4.720240E+00	2.943170E+00	2.089130E+00
4.744260E+00	3.049680E+00	2.203470E+00
4.815490E+00	3.662260E+00	2.841620E+00
4.801260E+00	3.752180E+00	2.941410E+00
4.875840E+00	3.720240E+00	2.989970E+00
4.832130E+00	3.780440E+00	3.019700E+00
4.642800E+00	2.804320E+00	1.897990E+00
4.559460E+00	2.729170E+00	1.764760E+00
4.577890E+00	2.822220E+00	1.815790E+00
4.617130E+00	2.932770E+00	1.916910E+00
4.715450E+00	3.774750E+00	2.871720E+00
4.765960E+00	3.813450E+00	2.986880E+00
4.485680E+00	2.854620E+00	1.728600E+00
4.409140E+00	2.759000E+00	1.615700E+00
4.649040E+00	3.832200E+00	2.875730E+00
4.678110E+00	3.866230E+00	2.962310E+00
4.307290E+00	2.738070E+00	1.511400E+00
4.199860E+00	2.690080E+00	1.440080E+00
4.228890E+00	2.791370E+00	1.476710E+00
4.286960E+00	2.902300E+00	1.546340E+00
4.534310E+00	4.011850E+00	2.967070E+00
4.602610E+00	3.955650E+00	2.990400E+00
4.575290E+00	4.012580E+00	3.026940E+00
4.119440E+00	2.868010E+00	1.445800E+00
4.002190E+00	2.781840E+00	1.364200E+00
4.470670E+00	4.072230E+00	2.947950E+00
4.534590E+00	4.061350E+00	3.031630E+00
3.927760E+00	3.024580E+00	1.406750E+00
3.816850E+00	2.896760E+00	1.356330E+00
4.405280E+00	4.131200E+00	2.926790E+00
4.459220E+00	4.132950E+00	3.015850E+00
3.753020E+00	3.075240E+00	1.400970E+00
3.653850E+00	3.019980E+00	1.365790E+00
3.769700E+00	3.233930E+00	1.468980E+00
4.349690E+00	4.209300E+00	2.955900E+00
3.632700E+00	3.213250E+00	1.433750E+00
3.520820E+00	3.166750E+00	1.434240E+00
3.643870E+00	3.450640E+00	1.577550E+00
4.236150E+00	4.286140E+00	2.884280E+00
4.287660E+00	4.291540E+00	2.986310E+00
3.515930E+00	3.334670E+00	1.504900E+00
3.447780E+00	3.271050E+00	1.478450E+00
3.487140E+00	3.518900E+00	1.613740E+00
3.572840E+00	3.706270E+00	1.761150E+00
4.140640E+00	4.367080E+00	2.875360E+00
4.213810E+00	4.354910E+00	2.968580E+00
3.408540E+00	3.389380E+00	1.551120E+00
3.387240E+00	3.545890E+00	1.634570E+00
3.446200E+00	3.650480E+00	1.706370E+00
3.450820E+00	3.786820E+00	1.815680E+00
3.547820E+00	3.934430E+00	1.954190E+00
4.039160E+00	4.399210E+00	2.786320E+00
4.087300E+00	4.415870E+00	2.881120E+00
4.124340E+00	4.436040E+00	2.970240E+00
3.359000E+00	3.673730E+00	1.734960E+00
3.366790E+00	3.814950E+00	1.839350E+00
3.433890E+00	3.896900E+00	1.903740E+00
3.464390E+00	3.992460E+00	2.004840E+00
3.533720E+00	4.090450E+00	2.113720E+00
3.604480E+00	4.226910E+00	2.263570E+00
3.960060E+00	4.453470E+00	2.774910E+00
3.974060E+00	4.489590E+00	2.854780E+00
4.045810E+00	4.461530E+00	2.902230E+00
3.359660E+00	3.941030E+00	1.950740E+00
3.441190E+00	4.088870E+00	2.102200E+00
3.507330E+00	4.177030E+00	2.195060E+00
3.530490E+00	4.248620E+00	2.279560E+00
3.572140E+00	4.286620E+00	2.331620E+00
3.618040E+00	4.338950E+00	2.397280E+00
3.689920E+00	4.411670E+00	2.502480E+00
3.758780E+00	4.461830E+00	2.611320E+00
3.823580E+00	4.502240E+00	2.722950E+00
3.905090E+00	4.494720E+00	2.783460E+00
3.531590E+00	4.328250E+00	2.376750E+00
3.601780E+00	4.426120E+00	2.493650E+00
3.679950E+00	4.486110E+00	2.598320E+00
3.739810E+00	4.518510E+00	2.678860E+00
4.970960E+00	2.970960E+00	2.567740E+00
4.930550E+00	2.897060E+00	2.464990E+00
4.916730E+00	3.007950E+00	2.482940E+00
4.958590E+00	3.133810E+00	2.616170E+00
4.994720E+00	3.050810E+00	2.645910E+00
4.980490E+00	3.227590E+00	2.688510E+00
5.022950E+00	3.171450E+00	2.731880E+00
5.018840E+00	3.317580E+00	2.794290E+00
5.004020E+00	3.460420E+00	2.867530E+00
5.065150E+00	3.412040E+00	2.913530E+00
5.015880E+00	3.531660E+00	2.939040E+00
5.073180E+00	3.502120E+00	2.991000E+00
5.025690E+00	3.579120E+00	3.003350E+00
4.890530E+00	2.822440E+00	2.352140E+00
4.842900E+00	2.755160E+00	2.242270E+00
4.840060E+00	2.868960E+00	2.266930E+00
4.928630E+00	3.686140E+00	3.007440E+00
4.984580E+00	3.649370E+00	3.038700E+00
4.944170E+00	3.717380E+00	3.077480E+00
4.788900E+00	2.683810E+00	2.121060E+00
4.724290E+00	2.610710E+00	1.991620E+00
4.726360E+00	2.730400E+00	2.010090E+00
4.815130E+00	3.828990E+00	3.075550E+00
4.897770E+00	3.781640E+00	3.113180E+00
4.856940E+00	3.843270E+00	3.152730E+00
4.643240E+00	2.542210E+00	1.865620E+00
4.535160E+00	2.491200E+00	1.736030E+00
4.605810E+00	2.606080E+00	1.808360E+00
4.749170E+00	3.867790E+00	3.048240E+00
4.789640E+00	3.894160E+00	3.135990E+00
4.405200E+00	2.613500E+00	1.586190E+00
4.366330E+00	2.472050E+00	1.553470E+00
4.695270E+00	3.936110E+00	3.078940E+00
4.690920E+00	3.987000E+00	3.128030E+00
4.744780E+00	3.971010E+00	3.163380E+00
4.702260E+00	4.022340E+00	3.166900E+00
4.269920E+00	2.423730E+00	1.487030E+00
4.149470E+00	2.465260E+00	1.424130E+00
4.244160E+00	2.532480E+00	1.461460E+00
4.623530E+00	4.029850E+00	3.103240E+00
4.606890E+00	4.120450E+00	3.168230E+00
4.679750E+00	4.085750E+00	3.194950E+00
4.656200E+00	4.138270E+00	3.211540E+00
4.073830E+00	2.593550E+00	1.376650E+00
3.981770E+00	2.458230E+00	1.347710E+00
4.534480E+00	4.119100E+00	3.102620E+00
4.539730E+00	4.183130E+00	3.167810E+00
4.615390E+00	4.182330E+00	3.220510E+00
3.891020E+00	2.682090E+00	1.327860E+00
3.768000E+00	2.608970E+00	1.321180E+00
4.447690E+00	4.207780E+00	3.104150E+00
4.497050E+00	4.227560E+00	3.171980E+00
4.539320E+00	4.255210E+00	3.235890E+00
3.702240E+00	2.817390E+00	1.329870E+00
3.587090E+00	2.756100E+00	1.333890E+00
4.349390E+00	4.272070E+00	3.064690E+00
4.396820E+00	4.277100E+00	3.139650E+00
4.456650E+00	4.267740E+00	3.186630E+00
3.537470E+00	2.976870E+00	1.373350E+00
3.419060E+00	2.929270E+00	1.391400E+00
4.276780E+00	4.340150E+00	3.054120E+00
4.333730E+00	4.329070E+00	3.133770E+00
3.383980E+00	3.193630E+00	1.469650E+00
3.290860E+00	3.083150E+00	1.477110E+00
4.203560E+00	4.410120E+00	3.046000E+00
4.263500E+00	4.396470E+00	3.126100E+00
3.265610E+00	3.245500E+00	1.529290E+00
3.226540E+00	3.180930E+00	1.533910E+00
3.283920E+00	3.467230E+00	1.633080E+00
4.154560E+00	4.457220E+00	3.045930E+00
4.187010E+00	4.474990E+00	3.124530E+00
3.195740E+00	3.307490E+00	1.591540E+00
3.179310E+00	3.474650E+00	1.680800E+00
3.206610E+00	3.579970E+00	1.716260E+00
3.254440E+00	3.744470E+00	1.823580E+00
4.007140E+00	4.507030E+00	2.924600E+00
4.043200E+00	4.524070E+00	2.998750E+00
4.112330E+00	4.500900E+00	3.056130E+00
3.146460E+00	3.610400E+00	1.763730E+00
3.152910E+00	3.760790E+00	1.868830E+00
3.193150E+00	3.840310E+00	1.903530E+00
3.247270E+00	3.931620E+00	1.963650E+00
3.339950E+00	4.077990E+00	2.096680E+00
3.433840E+00	4.219930E+00	2.235230E+00
3.861460E+00	4.530450E+00	2.799560E+00
3.888650E+00	4.555630E+00	2.868670E+00
3.965660E+00	4.550940E+00	2.943790E+00
3.136310E+00	3.892550E+00	1.961210E+00
3.228280E+00	4.053830E+00	2.091740E+00
3.314500E+00	4.187790E+00	2.207820E+00
3.377410E+00	4.273330E+00	2.300810E+00
3.385180E+00	4.323030E+00	2.360250E+00
3.441890E+00	4.329510E+00	2.368080E+00
3.501980E+00	4.429490E+00	2.479190E+00
3.588700E+00	4.520070E+00	2.607420E+00
3.681120E+00	4.543960E+00	2.675100E+00
3.736580E+00	4.577880E+00	2.762380E+00
3.822030E+00	4.562090E+00	2.815060E+00
3.405380E+00	4.386700E+00	2.426620E+00
3.439730E+00	4.467070E+00	2.507790E+00
3.500350E+00	4.507210E+00	2.561110E+00
3.521770E+00	4.553180E+00	2.621340E+00
3.562760E+00	4.592340E+00	2.687130E+00
3.642770E+00	4.585810E+00	2.710410E+00
3.450330E+00	4.538280E+00	2.590800E+00
3.503600E+00	4.582350E+00	2.652060E+00
5.100170E+00	3.047830E+00	2.832290E+00
5.079920E+00	2.992980E+00	2.784430E+00
5.062990E+00	3.076270E+00	2.771420E+00
5.083140E+00	3.213470E+00	2.845820E+00
5.117920E+00	3.121580E+00	2.881690E+00
5.102330E+00	3.332530E+00	2.924250E+00
5.146620E+00	3.240150E+00	2.954790E+00
5.117580E+00	3.424720E+00	2.989900E+00
5.174680E+00	3.354280E+00	3.038760E+00
5.122960E+00	3.475010E+00	3.031050E+00
5.152320E+00	3.444790E+00	3.054720E+00
5.137280E+00	3.510990E+00	3.099510E+00
4.978850E+00	2.812330E+00	2.559750E+00
4.939190E+00	2.719380E+00	2.458240E+00
4.924190E+00	2.796370E+00	2.430410E+00
5.009500E+00	2.928080E+00	2.642820E+00
5.038580E+00	3.616100E+00	3.066300E+00
5.079440E+00	3.578070E+00	3.086480E+00
5.058360E+00	3.640440E+00	3.135590E+00
4.894340E+00	2.639490E+00	2.354280E+00
4.834990E+00	2.565510E+00	2.243270E+00
4.842760E+00	2.657810E+00	2.236380E+00
4.960020E+00	3.750420E+00	3.141860E+00
5.017750E+00	3.715520E+00	3.175170E+00
4.973510E+00	3.782500E+00	3.202410E+00
4.768230E+00	2.480330E+00	2.111640E+00
4.699640E+00	2.399670E+00	2.000340E+00
4.709430E+00	2.502960E+00	1.981570E+00
4.857640E+00	3.885880E+00	3.203740E+00
4.930040E+00	3.844330E+00	3.236580E+00
4.892700E+00	3.912570E+00	3.272640E+00
4.600660E+00	2.314130E+00	1.895600E+00
4.490650E+00	2.290130E+00	1.754000E+00
4.576080E+00	2.387150E+00	1.817240E+00
4.822370E+00	3.952260E+00	3.227290E+00
4.828040E+00	3.998400E+00	3.271740E+00
4.875840E+00	3.969700E+00	3.312630E+00
4.842650E+00	4.028030E+00	3.318500E+00
4.394910E+00	2.360280E+00	1.608980E+00
4.349170E+00	2.220020E+00	1.629300E+00
4.770980E+00	4.045890E+00	3.249090E+00
4.779280E+00	4.112170E+00	3.299270E+00
4.826430E+00	4.086100E+00	3.346130E+00
4.797100E+00	4.149410E+00	3.348320E+00
4.192020E+00	2.337280E+00	1.476020E+00
4.715470E+00	4.159960E+00	3.274780E+00
4.706900E+00	4.254220E+00	3.330970E+00
4.780360E+00	4.213550E+00	3.375750E+00
4.752570E+00	4.275970E+00	3.388390E+00
4.016880E+00	2.299780E+00	1.395460E+00
3.892110E+00	2.321270E+00	1.371450E+00
3.931640E+00	2.371760E+00	1.355920E+00
4.634120E+00	4.241630E+00	3.276260E+00
4.638680E+00	4.302060E+00	3.330440E+00
4.696910E+00	4.316510E+00	3.381190E+00
3.826000E+00	2.434730E+00	1.343450E+00
3.733660E+00	2.332920E+00	1.357420E+00
4.584170E+00	4.292980E+00	3.294270E+00
4.583350E+00	4.331760E+00	3.339240E+00
4.618150E+00	4.365930E+00	3.404270E+00
3.649340E+00	2.545850E+00	1.324770E+00
3.528250E+00	2.498250E+00	1.363880E+00
4.392060E+00	4.326470E+00	3.206270E+00
4.458390E+00	4.323980E+00	3.267700E+00
4.525180E+00	4.332120E+00	3.320650E+00
4.553170E+00	4.365350E+00	3.379530E+00
3.467850E+00	2.706050E+00	1.362610E+00
3.349850E+00	2.662470E+00	1.397640E+00
4.320250E+00	4.387350E+00	3.206120E+00
4.374880E+00	4.393320E+00	3.304180E+00
3.310100E+00	2.879980E+00	1.426660E+00
3.209220E+00	2.842630E+00	1.480610E+00
4.255210E+00	4.448510E+00	3.191990E+00
4.292310E+00	4.450770E+00	3.266120E+00
3.182530E+00	3.095160E+00	1.540930E+00
3.130600E+00	2.971380E+00	1.538300E+00
4.218300E+00	4.488480E+00	3.190160E+00
4.239890E+00	4.491770E+00	3.234130E+00
3.072870E+00	3.115100E+00	1.617290E+00
2.996040E+00	3.297880E+00	1.716280E+00
3.094570E+00	3.384910E+00	1.691530E+00
4.075770E+00	4.544150E+00	3.069500E+00
4.109060E+00	4.557280E+00	3.138430E+00
4.188280E+00	4.528410E+00	3.207950E+00
3.006100E+00	3.461630E+00	1.782400E+00
2.963100E+00	3.403580E+00	1.791220E+00
3.044510E+00	3.672100E+00	1.867170E+00
3.898430E+00	4.617180E+00	2.974270E+00
3.981820E+00	4.604320E+00	3.042840E+00
4.046430E+00	4.579420E+00	3.084790E+00
2.946560E+00	3.530520E+00	1.847040E+00
2.948880E+00	3.678570E+00	1.927120E+00
2.983980E+00	3.766020E+00	1.955600E+00
3.020080E+00	3.881760E+00	2.003150E+00
3.116050E+00	4.029530E+00	2.092510E+00
3.204970E+00	4.166260E+00	2.202250E+00
3.307500E+00	4.299290E+00	2.336830E+00
3.791240E+00	4.638800E+00	2.909980E+00
3.855710E+00	4.660510E+00	3.001290E+00
3.909230E+00	4.686460E+00	3.089470E+00
2.929400E+00	3.799940E+00	2.004770E+00
2.950620E+00	3.933240E+00	2.076930E+00
3.026580E+00	4.012770E+00	2.111420E+00
3.090920E+00	4.131410E+00	2.194890E+00
3.173480E+00	4.251900E+00	2.293110E+00
3.243790E+00	4.348270E+00	2.400900E+00
3.343780E+00	4.444160E+00	2.489610E+00
3.631990E+00	4.659990E+00	2.812380E+00
3.707720E+00	4.691450E+00	2.911130E+00
3.739350E+00	4.730290E+00	2.991650E+00
3.819560E+00	4.704370E+00	3.032690E+00
2.967480E+00	4.072430E+00	2.191870E+00
3.062160E+00	4.216840E+00	2.286490E+00
3.147470E+00	4.326280E+00	2.384490E+00
3.233950E+00	4.425580E+00	2.486040E+00
3.294170E+00	4.499800E+00	2.553730E+00
3.305730E+00	4.549440E+00	2.607660E+00
3.368480E+00	4.549520E+00	2.604820E+00
3.478890E+00	4.624310E+00	2.705160E+00
3.523270E+00	4.700560E+00	2.812490E+00
3.571380E+00	4.747340E+00	2.897600E+00
3.656070E+00	4.733920E+00	2.930430E+00
3.340490E+00	4.620520E+00	2.686210E+00
3.431350E+00	4.705750E+00	2.784650E+00
3.489530E+00	4.749310E+00	2.856950E+00
5.237970E+00	3.225870E+00	3.082820E+00
5.224830E+00	3.184080E+00	3.060790E+00
5.208350E+00	3.250610E+00	3.043190E+00
5.220260E+00	3.313590E+00	3.081140E+00
5.243200E+00	3.273540E+00	3.110760E+00
5.236500E+00	3.359160E+00	3.147460E+00
5.059600E+00	2.773350E+00	2.757250E+00
5.018380E+00	2.700150E+00	2.676550E+00
5.017250E+00	2.797870E+00	2.660430E+00
5.072580E+00	2.913980E+00	2.765000E+00
5.089660E+00	2.851680E+00	2.814860E+00
5.124030E+00	2.996630E+00	2.882500E+00
5.177640E+00	3.135750E+00	2.989180E+00
5.192750E+00	3.442470E+00	3.129140E+00
5.187370E+00	3.514410E+00	3.190660E+00
4.976980E+00	2.623740E+00	2.584060E+00
4.925730E+00	2.545600E+00	2.488450E+00
4.936630E+00	2.631750E+00	2.472270E+00
5.137490E+00	3.598710E+00	3.214320E+00
5.087990E+00	3.670370E+00	3.219060E+00
5.119650E+00	3.662980E+00	3.265260E+00
5.090380E+00	3.713860E+00	3.293470E+00
4.871390E+00	2.470610E+00	2.396430E+00
4.813810E+00	2.387520E+00	2.299900E+00
4.825960E+00	2.475700E+00	2.264120E+00
4.989530E+00	3.812680E+00	3.265660E+00
5.029690E+00	3.776990E+00	3.277720E+00
5.008460E+00	3.835280E+00	3.342650E+00
4.732090E+00	2.280300E+00	2.187400E+00
4.663180E+00	2.236640E+00	2.073410E+00
4.699300E+00	2.315680E+00	2.067300E+00
4.915220E+00	3.932490E+00	3.329370E+00
4.950650E+00	3.896180E+00	3.339330E+00
4.940550E+00	3.956350E+00	3.400000E+00
4.540690E+00	2.200450E+00	1.894310E+00
4.861800E+00	4.051750E+00	3.369120E+00
4.892470E+00	4.016500E+00	3.387440E+00
4.886750E+00	4.077080E+00	3.439170E+00
4.370090E+00	2.134750E+00	1.704530E+00
4.254170E+00	2.082760E+00	1.647540E+00
4.287850E+00	2.150490E+00	1.620190E+00
4.820000E+00	4.177100E+00	3.399260E+00
4.845540E+00	4.138270E+00	3.420830E+00
4.841880E+00	4.201910E+00	3.468420E+00
4.162250E+00	2.189490E+00	1.524110E+00
4.075240E+00	2.091180E+00	1.526070E+00
4.750530E+00	4.318590E+00	3.437980E+00
4.798620E+00	4.264950E+00	3.451010E+00
4.791760E+00	4.312610E+00	3.500390E+00
3.940470E+00	2.194570E+00	1.419060E+00
4.691420E+00	4.369380E+00	3.441350E+00
4.744270E+00	4.368060E+00	3.500850E+00
3.781580E+00	2.191730E+00	1.413280E+00
3.659860E+00	2.162560E+00	1.419570E+00
3.688960E+00	2.244980E+00	1.384800E+00
4.648410E+00	4.402490E+00	3.452700E+00
4.672590E+00	4.432490E+00	3.517520E+00
3.579020E+00	2.323300E+00	1.383780E+00
3.459310E+00	2.286000E+00	1.435230E+00
4.451310E+00	4.382760E+00	3.363060E+00
4.507810E+00	4.383300E+00	3.391910E+00
4.540990E+00	4.424510E+00	3.462660E+00
4.606430E+00	4.431300E+00	3.482340E+00
3.399370E+00	2.464450E+00	1.404490E+00
3.280800E+00	2.435860E+00	1.468140E+00
4.401970E+00	4.410360E+00	3.375180E+00
4.417090E+00	4.441240E+00	3.437410E+00
4.473930E+00	4.426890E+00	3.446510E+00
3.235010E+00	2.636780E+00	1.462460E+00
3.126890E+00	2.614090E+00	1.533710E+00
4.315110E+00	4.463420E+00	3.338650E+00
4.362540E+00	4.447500E+00	3.391730E+00
3.089330E+00	2.855400E+00	1.560680E+00
3.042330E+00	2.738560E+00	1.588660E+00
4.238420E+00	4.535440E+00	3.308100E+00
2.972660E+00	2.873700E+00	1.651850E+00
2.882250E+00	3.076040E+00	1.760890E+00
2.981590E+00	3.090280E+00	1.682390E+00
4.132480E+00	4.607620E+00	3.244530E+00
4.175250E+00	4.635670E+00	3.347320E+00
2.900510E+00	3.330180E+00	1.806630E+00
2.807530E+00	3.249540E+00	1.856190E+00
4.027630E+00	4.653490E+00	3.170470E+00
4.079260E+00	4.662190E+00	3.241630E+00
4.107790E+00	4.668460E+00	3.290240E+00
2.821120E+00	3.396640E+00	1.904700E+00
2.778590E+00	3.347100E+00	1.921320E+00
2.848740E+00	3.605260E+00	1.951940E+00
3.953440E+00	4.715700E+00	3.170700E+00
3.977190E+00	4.755350E+00	3.246090E+00
4.053410E+00	4.705830E+00	3.268120E+00
2.763440E+00	3.465960E+00	1.970530E+00
2.757240E+00	3.609350E+00	2.023070E+00
2.797810E+00	3.710290E+00	2.052670E+00
2.839510E+00	3.877290E+00	2.105080E+00
3.783530E+00	4.748970E+00	3.061760E+00
3.825430E+00	4.774910E+00	3.139650E+00
3.903900E+00	4.763440E+00	3.190730E+00
2.742690E+00	3.738530E+00	2.106010E+00
2.746520E+00	3.877020E+00	2.159120E+00
2.788030E+00	3.961080E+00	2.186270E+00
2.840750E+00	4.095230E+00	2.263030E+00
2.965960E+00	4.196460E+00	2.301870E+00
3.042560E+00	4.301390E+00	2.385990E+00
3.134900E+00	4.408500E+00	2.482670E+00
3.222230E+00	4.527280E+00	2.590580E+00
3.617670E+00	4.770910E+00	2.954720E+00
3.652630E+00	4.799160E+00	3.014130E+00
3.739870E+00	4.796140E+00	3.084390E+00
2.736120E+00	3.978050E+00	2.227800E+00
2.755290E+00	4.080330E+00	2.290880E+00
2.788190E+00	4.134460E+00	2.313380E+00
2.806340E+00	4.192920E+00	2.356280E+00
2.917530E+00	4.268810E+00	2.385650E+00
3.031580E+00	4.388040E+00	2.488880E+00
3.116360E+00	4.473840E+00	2.556770E+00
3.143840E+00	4.539750E+00	2.616350E+00
3.189810E+00	4.578540E+00	2.646910E+00
3.242250E+00	4.629520E+00	2.696860E+00
3.318040E+00	4.732660E+00	2.797740E+00
3.423140E+00	4.766540E+00	2.851530E+00
3.483490E+00	4.809820E+00	2.928980E+00
3.577860E+00	4.802230E+00	2.972290E+00
2.746260E+00	4.133800E+00	2.336730E+00
3.147320E+00	4.615090E+00	2.687890E+00
3.220960E+00	4.693340E+00	2.758220E+00
3.238430E+00	4.746390E+00	2.804210E+00
3.271490E+00	4.772310E+00	2.828960E+00
3.296100E+00	4.805930E+00	2.871840E+00
3.380180E+00	4.805500E+00	2.886030E+00
3.231070E+00	4.782390E+00	2.839610E+00
5.240760E+00	3.107830E+00	3.120840E+00
5.225460E+00	3.061840E+00	3.101860E+00
5.220810E+00	3.116270E+00	3.070780E+00
5.253680E+00	3.182020E+00	3.131890E+00
5.274650E+00	3.280670E+00	3.194140E+00
5.279420E+00	3.359790E+00	3.237290E+00
5.047910E+00	2.630770E+00	2.791030E+00
4.998150E+00	2.549590E+00	2.722880E+00
4.999440E+00	2.611600E+00	2.670440E+00
5.080690E+00	2.732960E+00	2.829220E+00
5.141160E+00	2.881310E+00	2.939980E+00
5.187700E+00	3.015540E+00	3.023970E+00
5.248300E+00	3.456740E+00	3.254360E+00
5.205160E+00	3.539620E+00	3.258030E+00
5.231620E+00	3.526530E+00	3.300100E+00
5.201080E+00	3.581590E+00	3.330950E+00
4.951580E+00	2.473170E+00	2.646050E+00
4.901370E+00	2.402300E+00	2.584190E+00
4.915000E+00	2.468830E+00	2.526430E+00
5.146180E+00	3.654100E+00	3.323030E+00
5.131490E+00	3.714330E+00	3.399180E+00
4.835530E+00	2.312500E+00	2.512420E+00
4.778670E+00	2.256060E+00	2.397720E+00
4.810650E+00	2.326750E+00	2.385310E+00
5.074630E+00	3.777380E+00	3.377020E+00
5.058970E+00	3.830480E+00	3.434950E+00
4.683930E+00	2.185750E+00	2.198970E+00
5.015920E+00	3.899050E+00	3.451130E+00
4.989420E+00	3.966970E+00	3.482050E+00
4.535250E+00	2.102890E+00	1.988460E+00
4.433860E+00	2.016540E+00	1.922370E+00
4.408970E+00	2.077260E+00	1.807390E+00
4.955470E+00	4.023370E+00	3.493960E+00
4.934160E+00	4.086870E+00	3.529540E+00
4.349450E+00	1.962510E+00	1.869570E+00
4.222240E+00	1.922330E+00	1.793910E+00
4.305330E+00	1.999720E+00	1.771040E+00
4.899500E+00	4.143890E+00	3.531060E+00
4.878260E+00	4.205100E+00	3.558960E+00
4.123400E+00	2.002230E+00	1.632310E+00
3.988930E+00	1.921270E+00	1.620010E+00
4.842970E+00	4.263790E+00	3.558040E+00
4.794860E+00	4.346310E+00	3.575510E+00
3.889080E+00	2.056230E+00	1.497390E+00
3.822550E+00	1.964620E+00	1.563610E+00
4.738390E+00	4.418680E+00	3.571360E+00
4.776730E+00	4.396920E+00	3.616860E+00
4.753590E+00	4.431520E+00	3.622900E+00
3.732000E+00	1.951860E+00	1.556710E+00
3.606900E+00	1.967660E+00	1.558220E+00
3.702400E+00	2.026330E+00	1.497110E+00
4.695180E+00	4.460140E+00	3.573430E+00
4.712940E+00	4.476560E+00	3.639440E+00
3.524400E+00	2.121770E+00	1.484840E+00
3.394310E+00	2.081640E+00	1.546400E+00
4.568280E+00	4.461600E+00	3.514930E+00
4.591250E+00	4.491620E+00	3.577300E+00
4.652810E+00	4.492060E+00	3.600190E+00
3.333780E+00	2.250660E+00	1.495910E+00
3.213390E+00	2.225000E+00	1.582110E+00
4.446930E+00	4.459540E+00	3.486880E+00
4.473780E+00	4.487320E+00	3.543180E+00
4.532750E+00	4.488460E+00	3.558520E+00
3.159710E+00	2.418750E+00	1.548490E+00
3.045170E+00	2.389290E+00	1.635730E+00
4.305680E+00	4.516390E+00	3.405000E+00
4.362070E+00	4.500270E+00	3.469700E+00
4.413190E+00	4.494750E+00	3.520110E+00
2.992940E+00	2.640270E+00	1.633130E+00
2.904150E+00	2.547490E+00	1.720220E+00
4.246550E+00	4.591050E+00	3.403660E+00
4.299540E+00	4.583470E+00	3.494120E+00
2.866320E+00	2.714890E+00	1.733870E+00
2.793320E+00	2.690780E+00	1.802870E+00
2.874580E+00	2.864570E+00	1.733450E+00
4.211360E+00	4.637530E+00	3.405790E+00
4.235860E+00	4.635750E+00	3.448610E+00
2.789520E+00	2.841180E+00	1.813070E+00
2.740790E+00	2.796420E+00	1.859010E+00
2.771350E+00	3.056680E+00	1.856820E+00
4.104120E+00	4.715840E+00	3.358760E+00
4.182470E+00	4.678720E+00	3.421990E+00
2.695930E+00	2.921630E+00	1.900030E+00
2.643600E+00	3.148890E+00	1.983220E+00
2.719280E+00	3.302070E+00	1.952710E+00
4.031430E+00	4.762060E+00	3.321020E+00
4.052710E+00	4.798780E+00	3.411800E+00
2.635050E+00	3.323330E+00	2.028750E+00
2.589950E+00	3.264740E+00	2.042430E+00
2.659300E+00	3.533740E+00	2.063600E+00
3.862560E+00	4.808150E+00	3.217450E+00
3.900560E+00	4.840050E+00	3.297810E+00
3.979190E+00	4.819800E+00	3.346270E+00
2.577810E+00	3.385160E+00	2.096460E+00
2.565640E+00	3.531250E+00	2.129740E+00
2.601750E+00	3.628050E+00	2.146290E+00
2.646900E+00	3.801420E+00	2.190820E+00
3.667250E+00	4.865370E+00	3.117410E+00
3.750650E+00	4.860560E+00	3.181120E+00
3.821300E+00	4.856650E+00	3.247410E+00
2.548910E+00	3.654720E+00	2.197710E+00
2.557640E+00	3.799640E+00	2.247240E+00
2.597780E+00	3.887390E+00	2.256780E+00
2.658830E+00	4.021080E+00	2.302950E+00
2.829510E+00	4.280590E+00	2.426210E+00
2.919810E+00	4.374040E+00	2.498670E+00
3.036150E+00	4.499720E+00	2.603300E+00
3.545680E+00	4.880090E+00	3.056610E+00
3.618420E+00	4.909340E+00	3.143620E+00
3.673630E+00	4.938640E+00	3.219960E+00
2.548400E+00	3.907690E+00	2.300110E+00
2.577420E+00	4.031370E+00	2.357630E+00
2.633100E+00	4.104930E+00	2.377020E+00
2.715970E+00	4.196460E+00	2.404860E+00
2.800570E+00	4.336990E+00	2.498380E+00
2.896540E+00	4.446570E+00	2.586750E+00
2.961460E+00	4.536380E+00	2.657810E+00
3.047650E+00	4.611210E+00	2.709850E+00
3.145710E+00	4.726320E+00	2.795810E+00
3.369180E+00	4.881840E+00	2.974250E+00
3.449090E+00	4.924720E+00	3.051590E+00
3.472440E+00	4.962360E+00	3.114830E+00
3.570650E+00	4.952470E+00	3.170260E+00
2.588390E+00	4.142400E+00	2.432090E+00
2.679540E+00	4.291740E+00	2.502020E+00
2.778980E+00	4.408830E+00	2.588350E+00
2.868460E+00	4.514490E+00	2.662620E+00
2.952290E+00	4.608360E+00	2.727390E+00
3.033640E+00	4.679410E+00	2.780170E+00
3.063450E+00	4.744890E+00	2.831220E+00
3.118980E+00	4.784100E+00	2.854160E+00
3.205000E+00	4.832620E+00	2.896830E+00
3.252120E+00	4.907260E+00	2.979530E+00
3.300670E+00	4.950550E+00	3.042870E+00
3.392670E+00	4.953280E+00	3.065630E+00
3.075190E+00	4.816270E+00	2.897570E+00
3.167600E+00	4.902700E+00	2.971010E+00
3.226810E+00	4.940370E+00	3.013770E+00
5.172900E+00	2.748680E+00	3.071720E+00
5.148170E+00	2.694100E+00	3.032920E+00
5.147700E+00	2.772630E+00	2.996720E+00
5.190700E+00	2.904430E+00	3.058930E+00
5.193840E+00	2.818240E+00	3.108900E+00
5.219240E+00	2.996990E+00	3.107070E+00
5.228120E+00	2.930200E+00	3.158010E+00
5.255000E+00	3.062010E+00	3.181120E+00
5.296390E+00	3.176900E+00	3.243530E+00
5.314010E+00	3.287620E+00	3.297410E+00
5.299580E+00	3.380770E+00	3.302890E+00
5.325900E+00	3.346980E+00	3.361300E+00
5.302720E+00	3.429190E+00	3.378280E+00
5.027360E+00	2.510040E+00	2.868470E+00
4.981240E+00	2.427240E+00	2.826140E+00
4.979880E+00	2.476240E+00	2.749190E+00
5.074220E+00	2.616870E+00	2.900440E+00
5.254140E+00	3.515960E+00	3.358880E+00
5.234390E+00	3.582230E+00	3.435470E+00
4.919860E+00	2.344930E+00	2.782850E+00
4.868970E+00	2.299920E+00	2.701550E+00
4.897510E+00	2.355990E+00	2.672270E+00
5.182570E+00	3.647940E+00	3.414900E+00
5.166210E+00	3.705680E+00	3.472670E+00
4.789400E+00	2.223730E+00	2.524740E+00
5.120990E+00	3.784910E+00	3.495040E+00
5.075170E+00	3.851850E+00	3.496010E+00
5.100040E+00	3.842780E+00	3.535130E+00
5.077770E+00	3.892190E+00	3.558840E+00
4.667590E+00	2.111800E+00	2.310200E+00
4.574680E+00	2.022360E+00	2.245760E+00
4.562690E+00	2.063360E+00	2.121090E+00
4.999080E+00	3.990400E+00	3.524460E+00
5.031270E+00	3.955790E+00	3.542240E+00
5.015390E+00	4.007230E+00	3.581280E+00
4.494030E+00	1.950430E+00	2.175820E+00
4.400860E+00	1.879620E+00	2.093170E+00
4.418880E+00	1.943280E+00	2.005380E+00
4.940880E+00	4.110110E+00	3.575450E+00
4.981370E+00	4.072790E+00	3.613480E+00
4.943520E+00	4.133520E+00	3.628450E+00
4.295830E+00	1.823540E+00	2.024120E+00
4.150590E+00	1.777780E+00	1.940660E+00
4.262560E+00	1.853490E+00	1.928580E+00
4.880470E+00	4.224920E+00	3.604810E+00
4.908370E+00	4.188640E+00	3.634970E+00
4.881180E+00	4.245950E+00	3.663030E+00
4.056040E+00	1.832250E+00	1.756430E+00
3.915560E+00	1.766940E+00	1.781480E+00
4.805390E+00	4.362310E+00	3.647810E+00
4.840100E+00	4.306400E+00	3.654930E+00
4.829150E+00	4.349840E+00	3.709240E+00
3.810960E+00	1.874060E+00	1.642270E+00
3.749120E+00	1.791040E+00	1.712750E+00
4.779000E+00	4.425010E+00	3.688260E+00
3.663580E+00	1.780630E+00	1.714730E+00
3.536490E+00	1.802050E+00	1.727570E+00
3.635630E+00	1.848950E+00	1.648240E+00
4.740350E+00	4.490790E+00	3.692810E+00
4.760720E+00	4.486680E+00	3.728350E+00
4.739610E+00	4.514550E+00	3.723910E+00
3.456560E+00	1.936680E+00	1.627560E+00
3.327460E+00	1.902070E+00	1.701200E+00
4.613290E+00	4.524080E+00	3.632610E+00
4.640840E+00	4.544780E+00	3.696890E+00
4.709940E+00	4.526040E+00	3.711470E+00
3.269270E+00	2.054580E+00	1.631210E+00
3.147570E+00	2.029840E+00	1.722930E+00
4.498960E+00	4.516600E+00	3.602930E+00
4.521330E+00	4.546380E+00	3.662470E+00
4.576920E+00	4.548820E+00	3.676640E+00
3.095230E+00	2.195510E+00	1.668280E+00
2.983830E+00	2.169770E+00	1.766320E+00
4.361720E+00	4.547080E+00	3.548310E+00
4.404770E+00	4.558530E+00	3.619800E+00
4.466190E+00	4.547670E+00	3.645720E+00
2.940550E+00	2.351660E+00	1.731120E+00
2.836650E+00	2.324710E+00	1.830470E+00
4.330150E+00	4.583900E+00	3.559310E+00
4.348610E+00	4.587840E+00	3.598320E+00
2.806480E+00	2.520290E+00	1.814770E+00
2.708330E+00	2.495610E+00	1.914430E+00
4.229030E+00	4.682480E+00	3.512180E+00
4.302000E+00	4.629380E+00	3.577510E+00
2.682950E+00	2.727050E+00	1.911490E+00
2.600280E+00	2.643240E+00	1.991600E+00
4.133740E+00	4.753110E+00	3.462720E+00
4.174810E+00	4.773770E+00	3.566480E+00
2.579790E+00	2.781890E+00	2.005020E+00
2.545200E+00	2.731530E+00	2.038160E+00
2.576460E+00	2.955290E+00	2.005200E+00
4.086670E+00	4.804170E+00	3.466280E+00
4.109440E+00	4.810230E+00	3.514750E+00
2.511330E+00	2.839770E+00	2.069870E+00
2.453940E+00	3.053210E+00	2.134470E+00
2.529940E+00	3.217970E+00	2.082690E+00
3.939920E+00	4.863940E+00	3.374990E+00
3.983890E+00	4.883870E+00	3.454840E+00
4.059780E+00	4.845130E+00	3.494110E+00
2.434890E+00	3.258870E+00	2.164650E+00
2.360340E+00	3.207570E+00	2.208860E+00
2.481640E+00	3.458450E+00	2.181260E+00
3.758080E+00	4.923330E+00	3.274280E+00
3.820250E+00	4.935160E+00	3.366350E+00
3.903280E+00	4.909080E+00	3.411870E+00
2.383240E+00	3.363820E+00	2.232310E+00
2.325610E+00	3.307380E+00	2.255560E+00
2.386380E+00	3.518100E+00	2.248690E+00
2.459320E+00	3.719790E+00	2.288400E+00
3.717960E+00	4.961150E+00	3.288320E+00
3.744740E+00	4.971710E+00	3.333040E+00
2.310370E+00	3.442690E+00	2.293970E+00
2.353480E+00	3.607110E+00	2.303550E+00
2.371990E+00	3.731180E+00	2.346170E+00
2.412170E+00	3.820570E+00	2.350600E+00
2.474860E+00	3.955110E+00	2.376570E+00
3.493560E+00	5.017810E+00	3.205120E+00
3.594010E+00	5.009850E+00	3.267270E+00
3.682750E+00	4.999140E+00	3.315620E+00
2.358650E+00	3.865940E+00	2.400350E+00
2.413660E+00	4.013260E+00	2.445670E+00
2.423100E+00	4.091210E+00	2.491610E+00
2.485820E+00	4.112660E+00	2.471100E+00
2.566690E+00	4.250350E+00	2.524800E+00
2.665070E+00	4.376030E+00	2.599750E+00
2.763670E+00	4.487950E+00	2.675810E+00
2.853250E+00	4.593150E+00	2.741060E+00
2.952900E+00	4.709910E+00	2.830090E+00
3.361700E+00	5.020990E+00	3.155840E+00
3.440190E+00	5.058790E+00	3.229640E+00
3.504320E+00	5.082960E+00	3.314280E+00
2.454040E+00	4.194860E+00	2.547080E+00
2.554150E+00	4.343650E+00	2.615630E+00
2.657180E+00	4.463580E+00	2.692150E+00
2.753030E+00	4.571790E+00	2.761310E+00
2.836650E+00	4.653620E+00	2.812130E+00
2.867100E+00	4.717620E+00	2.865200E+00
2.915650E+00	4.757850E+00	2.886400E+00
2.972540E+00	4.813080E+00	2.920010E+00
3.070670E+00	4.897820E+00	2.986730E+00
3.197910E+00	4.977080E+00	3.067820E+00
3.244950E+00	5.048020E+00	3.169270E+00
3.300190E+00	5.099890E+00	3.259640E+00
3.396380E+00	5.095290E+00	3.271610E+00
2.874540E+00	4.789080E+00	2.930790E+00
2.965710E+00	4.886570E+00	2.999880E+00
3.065230E+00	4.966660E+00	3.075170E+00
3.149720E+00	5.038430E+00	3.152370E+00
3.208500E+00	5.090340E+00	3.225240E+00
5.090630E+00	2.496350E+00	3.085130E+00
5.042280E+00	2.437920E+00	3.022190E+00
5.060400E+00	2.512090E+00	2.977250E+00
5.128290E+00	2.622140E+00	3.037020E+00
5.135480E+00	2.581140E+00	3.117720E+00
5.183360E+00	2.708410E+00	3.141150E+00
5.229390E+00	2.834380E+00	3.213400E+00
5.269820E+00	2.947450E+00	3.261670E+00
5.302550E+00	3.060520E+00	3.306860E+00
5.333790E+00	3.167410E+00	3.353070E+00
5.347150E+00	3.264370E+00	3.399770E+00
5.344600E+00	3.348630E+00	3.441340E+00
5.332740E+00	3.428040E+00	3.490260E+00
4.998270E+00	2.376180E+00	3.013900E+00
4.946840E+00	2.334370E+00	2.937790E+00
4.975120E+00	2.384770E+00	2.910470E+00
5.286150E+00	3.508900E+00	3.457330E+00
5.266180E+00	3.575450E+00	3.532600E+00
4.872370E+00	2.276080E+00	2.816030E+00
5.212360E+00	3.652520E+00	3.512870E+00
5.177210E+00	3.720300E+00	3.535730E+00
5.208130E+00	3.692170E+00	3.586170E+00
5.175570E+00	3.761920E+00	3.609310E+00
4.765710E+00	2.162310E+00	2.631440E+00
4.685140E+00	2.065560E+00	2.568020E+00
4.682420E+00	2.088680E+00	2.441310E+00
5.124480E+00	3.834880E+00	3.587770E+00
5.115240E+00	3.885910E+00	3.638020E+00
4.618150E+00	1.999460E+00	2.516160E+00
4.531250E+00	1.918790E+00	2.429490E+00
4.556550E+00	1.968700E+00	2.340900E+00
5.082210E+00	3.962330E+00	3.657080E+00
5.038560E+00	4.027390E+00	3.657110E+00
5.070680E+00	4.021030E+00	3.704120E+00
5.041520E+00	4.068160E+00	3.725760E+00
4.432300E+00	1.831700E+00	2.327250E+00
4.332730E+00	1.764550E+00	2.254260E+00
4.364940E+00	1.817620E+00	2.166210E+00
4.948180E+00	4.165670E+00	3.697050E+00
4.985270E+00	4.123330E+00	3.706960E+00
4.973790E+00	4.167110E+00	3.759670E+00
4.218160E+00	1.712160E+00	2.193000E+00
4.071150E+00	1.653520E+00	2.098730E+00
4.185800E+00	1.730020E+00	2.089650E+00
4.929310E+00	4.213790E+00	3.743110E+00
3.988100E+00	1.692760E+00	1.921120E+00
3.880580E+00	1.649510E+00	1.964290E+00
4.883090E+00	4.292440E+00	3.768420E+00
4.838260E+00	4.379290E+00	3.784510E+00
3.752670E+00	1.636170E+00	1.932820E+00
3.635370E+00	1.612230E+00	1.954330E+00
3.670770E+00	1.657700E+00	1.878000E+00
3.742100E+00	1.708490E+00	1.817130E+00
4.795310E+00	4.454700E+00	3.773480E+00
4.835670E+00	4.423110E+00	3.842050E+00
4.803310E+00	4.478600E+00	3.832650E+00
3.565270E+00	1.700540E+00	1.842230E+00
3.434540E+00	1.669850E+00	1.910270E+00
4.746460E+00	4.528430E+00	3.787350E+00
3.381200E+00	1.774510E+00	1.796730E+00
3.254990E+00	1.755830E+00	1.891340E+00
4.682510E+00	4.565600E+00	3.762170E+00
4.686650E+00	4.596290E+00	3.843290E+00
3.201200E+00	1.882980E+00	1.798090E+00
3.081360E+00	1.861590E+00	1.895880E+00
4.544130E+00	4.577550E+00	3.719630E+00
4.568810E+00	4.600860E+00	3.779340E+00
4.629500E+00	4.598890E+00	3.800870E+00
3.032010E+00	2.008350E+00	1.822670E+00
2.922230E+00	1.989860E+00	1.929770E+00
4.434240E+00	4.582420E+00	3.685630E+00
4.459960E+00	4.609980E+00	3.746610E+00
4.514380E+00	4.604260E+00	3.763890E+00
2.876000E+00	2.147260E+00	1.868900E+00
2.773230E+00	2.129140E+00	1.977810E+00
4.336850E+00	4.641570E+00	3.662200E+00
4.398510E+00	4.623850E+00	3.718900E+00
2.737030E+00	2.302660E+00	1.935720E+00
2.642160E+00	2.284740E+00	2.041990E+00
4.256320E+00	4.713590E+00	3.618660E+00
4.291800E+00	4.730790E+00	3.718740E+00
2.613530E+00	2.467320E+00	2.008060E+00
2.530170E+00	2.446210E+00	2.102900E+00
4.213040E+00	4.768880E+00	3.623910E+00
4.235620E+00	4.770870E+00	3.670820E+00
2.507840E+00	2.653100E+00	2.085050E+00
2.469420E+00	2.559350E+00	2.146360E+00
4.101790E+00	4.865330E+00	3.602660E+00
4.185530E+00	4.811900E+00	3.649170E+00
2.413350E+00	2.671020E+00	2.177640E+00
2.338050E+00	2.841090E+00	2.233580E+00
2.425220E+00	2.851890E+00	2.153090E+00
4.034960E+00	4.893370E+00	3.538550E+00
4.040690E+00	4.918090E+00	3.593320E+00
2.346710E+00	3.031730E+00	2.217710E+00
2.259060E+00	3.002080E+00	2.290140E+00
3.864860E+00	4.955540E+00	3.449480E+00
3.913650E+00	4.973240E+00	3.529780E+00
3.996050E+00	4.939900E+00	3.565740E+00
2.264400E+00	3.225970E+00	2.285550E+00
2.187880E+00	3.134280E+00	2.349150E+00
3.732000E+00	5.025880E+00	3.409640E+00
3.821680E+00	5.004910E+00	3.482320E+00
2.181360E+00	3.259520E+00	2.353870E+00
2.144320E+00	3.210330E+00	2.375600E+00
2.210640E+00	3.419490E+00	2.366280E+00
2.277320E+00	3.643330E+00	2.374170E+00
3.618210E+00	5.062840E+00	3.374580E+00
3.667460E+00	5.101360E+00	3.484400E+00
2.136030E+00	3.310190E+00	2.402210E+00
2.135120E+00	3.459940E+00	2.418260E+00
2.179060E+00	3.565230E+00	2.404500E+00
2.203690E+00	3.691100E+00	2.442170E+00
2.261730E+00	3.834200E+00	2.450140E+00
2.340770E+00	4.031420E+00	2.501830E+00
3.554890E+00	5.099530E+00	3.386980E+00
3.584640E+00	5.113620E+00	3.441640E+00
2.117280E+00	3.602290E+00	2.462490E+00
2.174580E+00	3.802590E+00	2.494220E+00
2.237560E+00	3.934310E+00	2.511320E+00
2.264030E+00	4.033700E+00	2.552920E+00
2.311050E+00	4.098130E+00	2.564810E+00
2.364000E+00	4.181050E+00	2.589310E+00
2.451390E+00	4.312490E+00	2.640110E+00
2.551320E+00	4.437060E+00	2.710140E+00
2.648090E+00	4.553310E+00	2.776890E+00
2.755700E+00	4.674730E+00	2.868050E+00
3.356080E+00	5.127200E+00	3.319310E+00
3.413590E+00	5.152200E+00	3.394150E+00
3.516600E+00	5.134560E+00	3.423310E+00
2.269460E+00	4.134690E+00	2.614710E+00
2.352160E+00	4.283600E+00	2.665010E+00
2.447780E+00	4.408120E+00	2.730240E+00
2.545290E+00	4.526870E+00	2.797680E+00
2.631950E+00	4.615970E+00	2.847210E+00
2.667950E+00	4.679120E+00	2.903190E+00
2.722360E+00	4.719800E+00	2.927910E+00
2.779690E+00	4.777700E+00	2.960500E+00
2.868480E+00	4.870870E+00	3.018860E+00
2.962040E+00	4.953460E+00	3.090020E+00
3.052650E+00	5.026470E+00	3.164540E+00
3.130590E+00	5.091310E+00	3.236620E+00
3.209540E+00	5.144050E+00	3.334250E+00
3.312000E+00	5.152980E+00	3.369130E+00
2.678470E+00	4.749480E+00	2.970550E+00
2.773400E+00	4.850100E+00	3.042150E+00
2.866740E+00	4.938050E+00	3.110200E+00
2.960890E+00	5.014200E+00	3.183920E+00
3.045630E+00	5.079760E+00	3.253230E+00
3.112240E+00	5.126760E+00	3.315780E+00
5.061520E+00	2.437710E+00	3.124370E+00
5.125890E+00	2.523880E+00	3.179580E+00
5.193060E+00	2.623340E+00	3.271800E+00
5.230240E+00	2.750350E+00	3.274160E+00
5.266370E+00	2.846970E+00	3.328240E+00
5.302570E+00	2.951450E+00	3.372790E+00
5.333580E+00	3.054980E+00	3.419060E+00
5.362870E+00	3.156150E+00	3.458520E+00
5.374360E+00	3.252980E+00	3.495750E+00
5.370030E+00	3.339990E+00	3.537180E+00
5.358700E+00	3.417860E+00	3.588480E+00
4.944840E+00	2.317470E+00	3.018900E+00
5.007270E+00	2.372310E+00	3.081720E+00
5.315950E+00	3.499430E+00	3.555480E+00
5.295710E+00	3.563600E+00	3.626530E+00
4.848580E+00	2.230020E+00	2.964590E+00
4.765330E+00	2.140010E+00	2.887980E+00
4.773830E+00	2.151750E+00	2.765760E+00
5.248460E+00	3.633900E+00	3.607170E+00
5.228920E+00	3.698230E+00	3.661170E+00
5.214250E+00	3.767350E+00	3.709150E+00
4.713450E+00	2.078820E+00	2.884280E+00
4.621520E+00	1.977250E+00	2.759690E+00
4.660900E+00	2.026070E+00	2.672800E+00
5.164330E+00	3.839180E+00	3.683430E+00
5.136510E+00	3.904720E+00	3.695100E+00
5.175060E+00	3.888460E+00	3.745910E+00
5.148190E+00	3.944870E+00	3.749660E+00
4.541940E+00	1.899440E+00	2.668280E+00
4.450300E+00	1.810090E+00	2.571240E+00
4.494830E+00	1.862550E+00	2.502650E+00
5.112890E+00	4.017050E+00	3.776330E+00
5.075730E+00	4.078470E+00	3.808800E+00
4.355260E+00	1.733320E+00	2.494110E+00
4.255510E+00	1.676990E+00	2.444220E+00
4.291850E+00	1.718050E+00	2.343260E+00
5.025180E+00	4.128780E+00	3.803810E+00
4.977110E+00	4.193490E+00	3.840530E+00
4.135110E+00	1.618610E+00	2.380120E+00
3.989430E+00	1.556930E+00	2.297730E+00
4.099620E+00	1.620900E+00	2.259310E+00
4.933340E+00	4.240570E+00	3.825890E+00
4.955150E+00	4.231550E+00	3.878400E+00
4.930220E+00	4.273940E+00	3.893480E+00
3.862460E+00	1.594280E+00	2.092980E+00
3.801830E+00	1.541450E+00	2.198330E+00
4.858660E+00	4.381140E+00	3.852370E+00
4.884210E+00	4.338940E+00	3.867160E+00
4.877850E+00	4.395840E+00	3.921490E+00
3.708370E+00	1.514800E+00	2.188940E+00
3.581020E+00	1.514280E+00	2.185490E+00
3.677340E+00	1.546960E+00	2.096670E+00
4.791690E+00	4.522500E+00	3.879990E+00
4.838910E+00	4.462980E+00	3.902000E+00
4.833460E+00	4.513770E+00	3.948460E+00
3.496690E+00	1.584850E+00	2.039810E+00
3.370000E+00	1.552120E+00	2.124100E+00
4.741380E+00	4.577180E+00	3.874770E+00
4.784440E+00	4.580100E+00	3.959120E+00
3.309100E+00	1.642860E+00	1.997530E+00
3.187710E+00	1.625700E+00	2.101080E+00
4.710250E+00	4.608990E+00	3.884650E+00
4.727530E+00	4.612760E+00	3.924590E+00
3.133250E+00	1.734410E+00	1.990030E+00
3.019800E+00	1.717890E+00	2.097400E+00
4.590890E+00	4.622710E+00	3.839620E+00
4.617820E+00	4.637990E+00	3.904620E+00
4.684740E+00	4.631070E+00	3.919600E+00
2.969540E+00	1.845390E+00	2.004390E+00
2.862630E+00	1.828460E+00	2.115860E+00
4.484050E+00	4.632230E+00	3.808330E+00
4.508050E+00	4.651470E+00	3.867340E+00
4.559520E+00	4.642320E+00	3.879620E+00
2.816460E+00	1.972000E+00	2.039680E+00
2.717120E+00	1.955750E+00	2.152390E+00
4.349130E+00	4.684970E+00	3.754080E+00
4.393020E+00	4.686490E+00	3.827470E+00
4.453410E+00	4.664000E+00	3.851670E+00
2.675690E+00	2.113790E+00	2.089010E+00
2.581110E+00	2.096540E+00	2.193930E+00
4.322110E+00	4.724100E+00	3.771850E+00
4.339820E+00	4.725600E+00	3.810250E+00
2.550540E+00	2.273160E+00	2.145940E+00
2.465800E+00	2.256660E+00	2.244400E+00
4.227520E+00	4.827960E+00	3.747880E+00
4.299930E+00	4.767320E+00	3.796710E+00
2.433660E+00	2.461560E+00	2.205690E+00
2.396760E+00	2.365500E+00	2.273480E+00
4.161240E+00	4.860520E+00	3.688950E+00
4.169970E+00	4.881670E+00	3.734710E+00
2.335740E+00	2.476140E+00	2.299940E+00
2.255390E+00	2.639170E+00	2.337650E+00
2.335680E+00	2.651510E+00	2.256560E+00
4.035270E+00	4.968410E+00	3.673650E+00
4.122340E+00	4.911080E+00	3.709910E+00
2.258990E+00	2.816770E+00	2.310530E+00
2.182250E+00	2.791650E+00	2.384600E+00
3.969400E+00	4.986130E+00	3.618460E+00
3.974010E+00	5.014410E+00	3.672250E+00
2.179100E+00	2.967490E+00	2.360300E+00
2.104000E+00	2.936080E+00	2.426350E+00
3.755410E+00	5.072520E+00	3.516980E+00
3.832960E+00	5.065040E+00	3.607460E+00
3.925710E+00	5.029840E+00	3.647950E+00
2.108090E+00	3.140090E+00	2.414010E+00
2.063720E+00	3.039270E+00	2.459310E+00
3.715430E+00	5.107230E+00	3.538710E+00
3.748650E+00	5.108160E+00	3.579650E+00
2.030870E+00	3.158220E+00	2.477750E+00
2.006250E+00	3.278540E+00	2.502470E+00
2.067960E+00	3.369220E+00	2.470400E+00
3.569380E+00	5.166250E+00	3.538500E+00
3.684560E+00	5.137260E+00	3.572840E+00
1.996200E+00	3.401550E+00	2.529210E+00
1.977210E+00	3.526580E+00	2.539450E+00
2.028390E+00	3.559210E+00	2.509220E+00
2.086030E+00	3.749170E+00	2.536090E+00
2.156370E+00	3.958880E+00	2.574010E+00
3.480890E+00	5.176030E+00	3.478070E+00
3.486640E+00	5.199150E+00	3.532020E+00
1.993800E+00	3.667940E+00	2.579010E+00
2.049270E+00	3.848900E+00	2.587390E+00
2.069380E+00	3.954800E+00	2.621800E+00
2.116420E+00	4.023100E+00	2.631250E+00
2.171460E+00	4.109160E+00	2.654220E+00
2.254460E+00	4.248130E+00	2.695850E+00
2.344390E+00	4.378270E+00	2.751310E+00
2.441850E+00	4.498690E+00	2.816990E+00
2.546740E+00	4.632910E+00	2.898280E+00
3.264290E+00	5.179090E+00	3.414410E+00
3.316360E+00	5.206700E+00	3.491770E+00
3.426320E+00	5.206200E+00	3.512980E+00
2.069760E+00	4.056970E+00	2.676670E+00
2.153650E+00	4.211030E+00	2.724930E+00
2.240700E+00	4.344290E+00	2.777170E+00
2.338620E+00	4.468710E+00	2.839220E+00
2.425500E+00	4.563770E+00	2.882900E+00
2.459000E+00	4.630370E+00	2.934690E+00
2.511780E+00	4.674540E+00	2.958140E+00
2.574620E+00	4.736570E+00	2.995600E+00
2.673280E+00	4.833690E+00	3.061530E+00
2.772590E+00	4.918910E+00	3.134430E+00
2.870340E+00	5.000070E+00	3.207110E+00
2.964400E+00	5.070640E+00	3.279310E+00
3.046540E+00	5.122260E+00	3.345100E+00
3.116390E+00	5.168260E+00	3.409820E+00
3.209350E+00	5.198620E+00	3.452880E+00
2.466680E+00	4.702750E+00	3.004230E+00
2.568010E+00	4.816370E+00	3.085680E+00
2.673550E+00	4.908470E+00	3.156050E+00
2.778520E+00	4.982960E+00	3.230780E+00
2.877010E+00	5.059430E+00	3.307410E+00
2.978360E+00	5.119860E+00	3.380610E+00
3.046410E+00	5.151820E+00	3.411810E+00
5.210670E+00	2.580860E+00	3.405030E+00
5.186870E+00	2.544410E+00	3.392120E+00
5.194570E+00	2.573030E+00	3.352410E+00
5.225280E+00	2.627590E+00	3.400710E+00
5.051090E+00	2.393440E+00	3.303590E+00
4.985260E+00	2.336630E+00	3.249390E+00
5.014270E+00	2.376510E+00	3.176920E+00
5.127110E+00	2.489120E+00	3.298070E+00
5.258170E+00	2.743730E+00	3.410520E+00
5.292810E+00	2.863050E+00	3.424730E+00
5.329750E+00	2.944810E+00	3.476570E+00
5.364620E+00	3.045420E+00	3.526110E+00
5.391990E+00	3.148900E+00	3.559580E+00
5.398440E+00	3.246270E+00	3.590640E+00
5.391070E+00	3.332130E+00	3.633310E+00
5.380340E+00	3.411430E+00	3.684400E+00
4.934810E+00	2.289880E+00	3.269170E+00
4.882120E+00	2.247590E+00	3.200730E+00
4.917230E+00	2.283310E+00	3.141840E+00
5.340410E+00	3.490100E+00	3.647950E+00
5.322580E+00	3.549080E+00	3.698600E+00
4.804300E+00	2.172050E+00	3.085420E+00
5.286270E+00	3.630100E+00	3.716620E+00
5.252090E+00	3.711190E+00	3.734290E+00
5.248950E+00	3.756850E+00	3.774560E+00
4.626030E+00	1.965740E+00	2.934920E+00
4.556210E+00	1.888500E+00	2.895020E+00
4.568200E+00	1.913190E+00	2.791490E+00
4.682770E+00	2.035130E+00	2.953390E+00
5.224980E+00	3.830910E+00	3.792810E+00
5.198690E+00	3.913320E+00	3.812870E+00
5.171870E+00	3.967750E+00	3.817380E+00
5.208450E+00	3.949040E+00	3.868960E+00
5.173750E+00	4.004550E+00	3.884480E+00
4.380350E+00	1.714460E+00	2.790450E+00
4.281330E+00	1.650960E+00	2.735620E+00
4.351470E+00	1.701180E+00	2.702840E+00
4.406840E+00	1.759540E+00	2.651180E+00
4.451600E+00	1.780060E+00	2.831100E+00
5.072040E+00	4.103920E+00	3.865880E+00
5.115340E+00	4.061320E+00	3.869930E+00
5.097530E+00	4.099100E+00	3.924210E+00
4.204830E+00	1.632550E+00	2.536770E+00
4.132140E+00	1.583760E+00	2.603180E+00
5.043410E+00	4.148510E+00	3.914230E+00
4.042780E+00	1.534400E+00	2.565170E+00
3.910600E+00	1.497050E+00	2.526090E+00
4.013410E+00	1.535090E+00	2.456850E+00
4.991570E+00	4.221710E+00	3.948940E+00
4.959740E+00	4.277910E+00	3.974710E+00
3.790550E+00	1.505260E+00	2.320700E+00
3.731130E+00	1.457990E+00	2.418450E+00
4.933140E+00	4.333850E+00	3.979210E+00
4.919950E+00	4.399250E+00	4.005890E+00
3.641390E+00	1.439170E+00	2.417700E+00
3.513810E+00	1.433990E+00	2.417400E+00
3.611150E+00	1.464690E+00	2.326590E+00
4.892340E+00	4.464180E+00	4.003340E+00
4.855960E+00	4.551480E+00	4.018450E+00
3.430900E+00	1.482590E+00	2.261440E+00
3.307570E+00	1.457320E+00	2.352290E+00
4.822600E+00	4.597240E+00	4.013930E+00
4.843700E+00	4.599080E+00	4.049080E+00
4.824250E+00	4.618680E+00	4.046170E+00
3.245320E+00	1.533960E+00	2.222720E+00
3.126710E+00	1.511570E+00	2.320600E+00
4.717480E+00	4.652560E+00	4.009610E+00
4.792110E+00	4.627480E+00	4.031550E+00
3.070970E+00	1.603990E+00	2.202000E+00
2.963960E+00	1.588910E+00	2.311590E+00
4.656800E+00	4.660630E+00	3.972480E+00
4.659010E+00	4.678790E+00	4.023390E+00
2.911910E+00	1.700790E+00	2.207690E+00
2.810250E+00	1.682050E+00	2.317340E+00
4.533190E+00	4.667310E+00	3.920060E+00
4.560720E+00	4.676810E+00	3.960380E+00
4.610690E+00	4.687080E+00	4.017960E+00
2.761830E+00	1.811590E+00	2.227820E+00
2.665310E+00	1.792150E+00	2.336470E+00
4.423540E+00	4.700650E+00	3.893260E+00
4.455930E+00	4.719590E+00	3.954660E+00
4.514590E+00	4.696960E+00	3.966980E+00
2.619260E+00	1.935320E+00	2.256900E+00
2.528940E+00	1.916190E+00	2.364750E+00
4.329870E+00	4.787230E+00	3.886520E+00
4.394570E+00	4.745330E+00	3.928910E+00
2.490380E+00	2.085200E+00	2.300830E+00
2.403820E+00	2.062350E+00	2.406380E+00
4.277920E+00	4.820400E+00	3.832690E+00
4.282770E+00	4.843150E+00	3.875260E+00
2.360500E+00	2.275530E+00	2.348090E+00
2.295370E+00	2.191080E+00	2.446320E+00
4.168810E+00	4.921690E+00	3.792140E+00
4.240450E+00	4.878680E+00	3.845190E+00
2.266900E+00	2.314750E+00	2.425460E+00
2.239860E+00	2.270920E+00	2.471180E+00
2.244340E+00	2.465940E+00	2.393370E+00
4.098200E+00	4.970280E+00	3.763650E+00
4.116960E+00	5.013770E+00	3.853700E+00
2.192650E+00	2.366850E+00	2.475130E+00
2.125250E+00	2.559410E+00	2.483760E+00
2.182060E+00	2.640810E+00	2.408430E+00
3.962450E+00	5.070620E+00	3.744570E+00
4.045440E+00	5.038690E+00	3.790650E+00
2.107070E+00	2.762470E+00	2.456560E+00
2.036640E+00	2.730360E+00	2.530390E+00
3.894250E+00	5.076490E+00	3.696320E+00
3.898790E+00	5.102980E+00	3.743790E+00
2.024220E+00	2.945660E+00	2.501000E+00
1.989980E+00	2.836150E+00	2.556600E+00
3.747170E+00	5.150450E+00	3.657370E+00
3.841860E+00	5.121350E+00	3.716480E+00
1.950990E+00	2.958550E+00	2.570770E+00
1.924530E+00	3.087500E+00	2.590530E+00
1.961780E+00	3.186550E+00	2.537720E+00
3.651200E+00	5.180060E+00	3.633310E+00
3.678560E+00	5.220590E+00	3.724990E+00
1.897040E+00	3.222990E+00	2.599140E+00
1.888070E+00	3.359960E+00	2.626980E+00
1.932820E+00	3.445410E+00	2.580850E+00
3.476350E+00	5.235320E+00	3.600860E+00
3.575220E+00	5.225200E+00	3.663850E+00
1.864980E+00	3.483590E+00	2.633760E+00
1.858640E+00	3.598920E+00	2.656250E+00
1.912890E+00	3.636220E+00	2.629120E+00
1.965930E+00	3.866840E+00	2.649940E+00
3.385360E+00	5.244370E+00	3.582460E+00
3.400210E+00	5.290650E+00	3.678030E+00
1.870880E+00	3.721290E+00	2.680840E+00
1.882950E+00	3.863260E+00	2.701220E+00
1.922590E+00	3.937430E+00	2.703950E+00
1.972390E+00	4.027530E+00	2.719270E+00
2.053950E+00	4.172080E+00	2.756510E+00
2.134780E+00	4.306230E+00	2.798640E+00
2.224980E+00	4.437430E+00	2.867400E+00
2.344420E+00	4.581290E+00	2.929700E+00
3.137300E+00	5.211250E+00	3.495700E+00
3.198140E+00	5.245830E+00	3.555600E+00
3.302640E+00	5.268280E+00	3.619420E+00
1.878310E+00	3.972540E+00	2.749190E+00
1.955480E+00	4.132020E+00	2.790140E+00
2.036490E+00	4.273650E+00	2.829600E+00
2.116500E+00	4.375480E+00	2.865370E+00
2.154210E+00	4.457210E+00	2.914030E+00
2.231050E+00	4.525680E+00	2.934100E+00
2.266910E+00	4.602130E+00	2.979050E+00
2.352070E+00	4.684180E+00	3.021660E+00
2.446900E+00	4.793770E+00	3.100220E+00
2.563140E+00	4.910570E+00	3.196310E+00
2.691560E+00	4.972900E+00	3.246720E+00
2.779400E+00	5.039480E+00	3.327900E+00
2.887880E+00	5.118480E+00	3.424260E+00
3.035770E+00	5.184050E+00	3.493300E+00
2.927140E+00	5.180690E+00	3.535180E+00
3.116760E+00	5.229350E+00	3.544420E+00
2.158030E+00	4.547190E+00	2.976080E+00
2.249720E+00	4.667220E+00	3.040560E+00
2.337610E+00	4.748290E+00	3.086100E+00
2.376990E+00	4.816750E+00	3.137320E+00
2.451500E+00	4.866400E+00	3.169980E+00
2.480240E+00	4.914840E+00	3.220340E+00
2.531360E+00	4.968050E+00	3.283660E+00
2.659560E+00	5.016840E+00	3.329330E+00
2.771610E+00	5.084910E+00	3.421830E+00
2.837110E+00	5.137920E+00	3.493750E+00
2.389460E+00	4.888880E+00	3.207600E+00
2.461070E+00	4.937380E+00	3.253560E+00
5.177890E+00	2.511010E+00	3.498350E+00
5.149910E+00	2.478040E+00	3.478900E+00
5.162620E+00	2.503060E+00	3.429670E+00
5.214140E+00	2.576560E+00	3.480450E+00
5.251820E+00	2.664490E+00	3.482450E+00
5.254610E+00	2.645440E+00	3.557290E+00
5.285750E+00	2.732940E+00	3.561440E+00
5.004300E+00	2.349240E+00	3.355970E+00
5.094530E+00	2.432710E+00	3.437470E+00
5.310580E+00	2.838920E+00	3.517480E+00
5.356140E+00	2.936270E+00	3.582570E+00
5.393670E+00	3.049220E+00	3.653200E+00
5.411420E+00	3.164610E+00	3.648060E+00
5.417560E+00	3.243820E+00	3.685400E+00
5.413090E+00	3.326720E+00	3.726030E+00
5.410070E+00	3.400840E+00	3.778580E+00
4.870290E+00	2.228810E+00	3.288390E+00
4.943920E+00	2.297030E+00	3.375620E+00
5.365770E+00	3.490380E+00	3.744200E+00
5.334190E+00	3.563950E+00	3.760220E+00
5.366580E+00	3.535280E+00	3.811970E+00
5.339640E+00	3.609860E+00	3.832620E+00
4.653230E+00	1.949660E+00	3.193870E+00
4.597770E+00	1.887250E+00	3.151200E+00
4.638150E+00	1.942640E+00	3.127260E+00
4.664470E+00	1.993940E+00	3.060750E+00
4.695440E+00	2.012230E+00	3.207610E+00
4.736180E+00	2.089160E+00	3.088620E+00
4.769860E+00	2.119660E+00	3.215860E+00
5.290420E+00	3.701650E+00	3.809670E+00
5.268630E+00	3.769340E+00	3.827690E+00
5.301950E+00	3.746420E+00	3.876030E+00
5.280840E+00	3.807100E+00	3.884920E+00
4.509720E+00	1.805090E+00	3.066860E+00
4.412000E+00	1.718910E+00	3.026310E+00
4.416800E+00	1.739550E+00	2.905920E+00
4.557220E+00	1.865450E+00	3.014190E+00
5.253640E+00	3.891030E+00	3.907120E+00
5.226630E+00	3.962410E+00	3.926350E+00
5.211750E+00	4.008480E+00	3.977380E+00
4.326400E+00	1.653060E+00	2.984740E+00
4.213330E+00	1.600660E+00	2.946320E+00
4.300810E+00	1.648260E+00	2.882560E+00
5.149940E+00	4.060130E+00	3.952140E+00
5.106720E+00	4.122790E+00	4.008390E+00
4.111890E+00	1.561810E+00	2.718690E+00
4.055960E+00	1.520210E+00	2.815070E+00
5.051730E+00	4.175490E+00	3.992370E+00
5.075520E+00	4.167950E+00	4.036260E+00
5.047410E+00	4.210850E+00	4.054210E+00
3.955010E+00	1.478420E+00	2.809550E+00
3.835660E+00	1.451320E+00	2.730880E+00
3.934840E+00	1.484830E+00	2.686150E+00
4.965170E+00	4.298340E+00	4.013740E+00
4.996130E+00	4.266770E+00	4.033730E+00
4.982860E+00	4.314800E+00	4.065790E+00
3.724330E+00	1.430970E+00	2.548420E+00
3.693330E+00	1.394370E+00	2.704700E+00
4.931820E+00	4.423720E+00	4.046420E+00
4.967410E+00	4.382870E+00	4.087940E+00
4.948470E+00	4.451710E+00	4.097390E+00
3.566190E+00	1.378590E+00	2.666200E+00
3.438620E+00	1.358880E+00	2.649830E+00
3.549020E+00	1.396530E+00	2.573840E+00
4.872700E+00	4.581050E+00	4.082430E+00
4.924470E+00	4.525630E+00	4.112110E+00
4.898260E+00	4.591860E+00	4.141840E+00
3.369670E+00	1.396300E+00	2.492900E+00
3.249040E+00	1.375370E+00	2.586590E+00
4.826760E+00	4.637750E+00	4.120820E+00
3.186750E+00	1.434430E+00	2.448330E+00
3.076130E+00	1.411000E+00	2.547950E+00
4.766250E+00	4.659900E+00	4.075750E+00
4.767610E+00	4.675390E+00	4.126220E+00
3.019120E+00	1.491850E+00	2.424530E+00
2.917380E+00	1.472760E+00	2.533560E+00
4.654310E+00	4.702370E+00	4.103050E+00
4.725320E+00	4.688090E+00	4.113620E+00
2.862360E+00	1.567980E+00	2.419800E+00
2.765820E+00	1.550020E+00	2.530440E+00
4.541350E+00	4.728210E+00	4.067360E+00
4.593650E+00	4.717800E+00	4.097540E+00
2.714490E+00	1.663250E+00	2.427800E+00
2.617970E+00	1.639990E+00	2.534670E+00
4.493460E+00	4.734680E+00	4.025920E+00
4.495670E+00	4.756490E+00	4.077470E+00
2.571710E+00	1.769700E+00	2.443100E+00
2.480880E+00	1.750560E+00	2.558100E+00
4.365810E+00	4.795050E+00	3.961460E+00
4.399390E+00	4.805610E+00	4.031870E+00
4.461870E+00	4.769700E+00	4.059950E+00
2.438730E+00	1.893880E+00	2.472630E+00
2.348060E+00	1.873280E+00	2.586640E+00
4.275050E+00	4.890120E+00	3.924910E+00
4.334250E+00	4.852320E+00	3.986620E+00
2.316710E+00	2.036130E+00	2.508610E+00
2.228510E+00	2.015320E+00	2.615560E+00
4.197650E+00	4.964150E+00	3.894260E+00
4.237450E+00	4.972820E+00	3.964290E+00
2.198650E+00	2.207760E+00	2.541080E+00
2.127270E+00	2.144660E+00	2.647590E+00
4.151380E+00	5.024770E+00	3.912380E+00
4.180770E+00	5.047940E+00	3.977320E+00
2.106320E+00	2.254520E+00	2.614420E+00
2.074240E+00	2.220220E+00	2.662500E+00
2.094320E+00	2.394980E+00	2.567400E+00
4.006310E+00	5.089780E+00	3.821600E+00
4.042340E+00	5.111470E+00	3.896350E+00
4.112570E+00	5.079240E+00	3.936040E+00
2.040980E+00	2.316670E+00	2.657890E+00
1.983690E+00	2.504450E+00	2.648610E+00
2.036810E+00	2.580300E+00	2.568430E+00
3.885820E+00	5.146360E+00	3.802770E+00
3.964800E+00	5.137180E+00	3.855920E+00
1.957860E+00	2.741810E+00	2.611260E+00
1.922650E+00	2.628390E+00	2.672340E+00
3.780780E+00	5.193590E+00	3.768040E+00
3.824400E+00	5.222530E+00	3.866290E+00
1.879810E+00	2.758510E+00	2.689360E+00
1.841070E+00	2.888460E+00	2.698910E+00
1.884340E+00	2.991570E+00	2.640360E+00
3.722540E+00	5.233300E+00	3.781020E+00
3.749470E+00	5.244130E+00	3.823410E+00
1.812390E+00	3.026500E+00	2.712820E+00
1.766990E+00	3.197030E+00	2.725450E+00
1.833670E+00	3.269790E+00	2.664640E+00
3.495210E+00	5.284240E+00	3.708030E+00
3.586990E+00	5.275850E+00	3.764190E+00
3.680060E+00	5.267440E+00	3.808050E+00
1.784590E+00	3.339160E+00	2.722440E+00
1.751850E+00	3.291360E+00	2.746030E+00
1.795940E+00	3.536240E+00	2.693170E+00
3.444720E+00	5.318530E+00	3.740130E+00
3.491960E+00	5.343610E+00	3.808650E+00
1.742760E+00	3.403560E+00	2.753640E+00
1.726860E+00	3.542790E+00	2.748090E+00
1.760360E+00	3.634610E+00	2.745810E+00
1.800230E+00	3.781610E+00	2.740900E+00
3.203800E+00	5.299010E+00	3.659430E+00
3.299360E+00	5.322140E+00	3.718710E+00
3.389290E+00	5.344310E+00	3.770690E+00
1.714140E+00	3.678890E+00	2.791300E+00
1.737270E+00	3.838500E+00	2.794580E+00
1.734730E+00	3.915770E+00	2.820610E+00
1.788950E+00	3.940860E+00	2.793940E+00
1.856180E+00	4.086700E+00	2.822820E+00
1.936840E+00	4.235210E+00	2.861620E+00
2.032930E+00	4.395950E+00	2.922620E+00
3.003970E+00	5.215060E+00	3.573840E+00
3.090170E+00	5.256460E+00	3.611980E+00
3.133700E+00	5.314870E+00	3.693270E+00
3.192580E+00	5.353990E+00	3.747770E+00
1.752650E+00	4.022740E+00	2.855060E+00
1.836770E+00	4.191590E+00	2.892950E+00
1.914360E+00	4.309620E+00	2.920110E+00
1.944170E+00	4.389210E+00	2.963670E+00
1.993410E+00	4.443060E+00	2.979130E+00
2.046850E+00	4.514820E+00	3.002060E+00
2.129500E+00	4.639270E+00	3.059060E+00
2.258420E+00	4.774620E+00	3.136780E+00
2.577930E+00	5.043370E+00	3.403240E+00
2.691330E+00	5.077970E+00	3.436790E+00
2.761550E+00	5.123210E+00	3.503890E+00
2.834250E+00	5.177560E+00	3.577690E+00
2.960620E+00	5.240900E+00	3.635650E+00
3.058900E+00	5.305020E+00	3.706520E+00
3.120360E+00	5.339180E+00	3.733570E+00
1.945720E+00	4.470470E+00	3.020660E+00
2.020600E+00	4.576630E+00	3.057410E+00
2.054440E+00	4.655160E+00	3.102660E+00
2.135370E+00	4.721580E+00	3.128330E+00
2.172830E+00	4.798150E+00	3.181550E+00
2.266940E+00	4.904110E+00	3.265200E+00
2.440090E+00	4.973250E+00	3.314930E+00
2.479210E+00	5.040250E+00	3.421260E+00
2.554440E+00	5.101260E+00	3.516640E+00
2.674880E+00	5.118070E+00	3.519550E+00
2.753020E+00	5.147740E+00	3.561360E+00
2.063830E+00	4.738350E+00	3.173380E+00
2.143630E+00	4.838890E+00	3.228510E+00
2.166280E+00	4.892040E+00	3.279640E+00
2.212010E+00	4.930270E+00	3.313840E+00
2.255650E+00	4.983440E+00	3.385090E+00
2.370850E+00	5.013300E+00	3.397030E+00
2.447570E+00	5.070300E+00	3.478130E+00
2.153360E+00	4.930820E+00	3.340210E+00
5.147640E+00	2.480560E+00	3.554170E+00
5.193230E+00	2.534550E+00	3.555460E+00
5.224920E+00	2.591150E+00	3.613980E+00
5.268100E+00	2.671660E+00	3.646020E+00
5.300000E+00	2.745640E+00	3.668800E+00
5.381410E+00	2.903440E+00	3.732890E+00
5.360710E+00	2.866230E+00	3.714870E+00
5.375270E+00	2.933140E+00	3.682310E+00
5.397810E+00	2.991090E+00	3.708440E+00
5.401040E+00	2.948610E+00	3.748730E+00
5.419620E+00	3.028690E+00	3.753240E+00
5.004140E+00	2.351610E+00	3.495770E+00
5.084370E+00	2.422270E+00	3.571290E+00
5.330650E+00	2.835060E+00	3.638280E+00
5.438390E+00	3.142830E+00	3.757100E+00
5.438330E+00	3.249930E+00	3.765200E+00
5.440380E+00	3.315600E+00	3.815560E+00
5.441350E+00	3.387520E+00	3.873150E+00
4.637520E+00	1.881360E+00	3.395230E+00
4.585000E+00	1.829140E+00	3.359550E+00
4.627460E+00	1.880120E+00	3.330320E+00
4.668120E+00	1.953200E+00	3.287730E+00
4.679830E+00	1.943640E+00	3.415880E+00
4.763760E+00	2.085950E+00	3.337630E+00
4.751660E+00	2.054440E+00	3.448760E+00
4.832150E+00	2.177650E+00	3.361220E+00
4.830840E+00	2.163560E+00	3.473150E+00
4.905390E+00	2.257040E+00	3.458670E+00
5.406390E+00	3.469450E+00	3.839700E+00
5.392180E+00	3.540330E+00	3.888950E+00
5.381480E+00	3.611550E+00	3.935490E+00
4.499100E+00	1.760180E+00	3.317160E+00
4.416070E+00	1.702510E+00	3.261970E+00
4.455330E+00	1.736060E+00	3.223300E+00
4.531090E+00	1.808130E+00	3.212980E+00
5.339200E+00	3.686130E+00	3.904000E+00
5.333480E+00	3.763980E+00	3.951940E+00
5.305460E+00	3.832730E+00	3.953100E+00
5.339830E+00	3.812610E+00	4.004300E+00
5.314160E+00	3.875440E+00	4.019530E+00
4.365830E+00	1.674910E+00	3.117120E+00
4.319150E+00	1.637400E+00	3.248290E+00
5.263540E+00	3.949030E+00	3.996570E+00
5.246560E+00	4.000520E+00	4.065300E+00
4.215460E+00	1.590930E+00	3.212980E+00
4.130030E+00	1.553880E+00	3.134510E+00
4.223910E+00	1.595030E+00	3.100910E+00
5.183510E+00	4.058770E+00	4.041250E+00
5.155770E+00	4.104490E+00	4.110570E+00
4.065100E+00	1.520360E+00	2.962840E+00
3.998890E+00	1.483620E+00	3.097360E+00
5.099760E+00	4.159810E+00	4.091570E+00
5.083510E+00	4.202650E+00	4.136740E+00
3.871960E+00	1.452520E+00	2.889590E+00
5.044010E+00	4.271560E+00	4.144820E+00
5.006940E+00	4.332360E+00	4.133770E+00
5.035860E+00	4.326620E+00	4.180410E+00
5.022780E+00	4.368730E+00	4.183210E+00
3.717940E+00	1.387520E+00	2.852300E+00
3.619530E+00	1.356900E+00	2.902750E+00
3.584890E+00	1.366540E+00	2.757030E+00
4.968680E+00	4.481890E+00	4.150280E+00
5.008660E+00	4.441960E+00	4.194080E+00
4.989710E+00	4.514610E+00	4.204520E+00
3.500220E+00	1.324740E+00	2.945820E+00
3.354900E+00	1.303390E+00	2.890580E+00
3.465670E+00	1.333200E+00	2.804370E+00
4.896340E+00	4.635740E+00	4.192410E+00
4.961850E+00	4.588070E+00	4.222770E+00
4.933810E+00	4.661320E+00	4.273130E+00
3.303960E+00	1.332380E+00	2.734020E+00
3.185030E+00	1.306420E+00	2.829280E+00
4.861300E+00	4.659930E+00	4.187200E+00
4.881820E+00	4.673550E+00	4.234180E+00
3.132250E+00	1.349680E+00	2.683940E+00
3.024010E+00	1.333210E+00	2.794360E+00
4.757540E+00	4.707860E+00	4.207460E+00
4.834260E+00	4.686330E+00	4.221290E+00
2.971850E+00	1.394610E+00	2.658750E+00
2.866430E+00	1.375330E+00	2.772150E+00
4.697390E+00	4.718370E+00	4.172990E+00
4.702730E+00	4.737340E+00	4.224720E+00
2.817360E+00	1.454030E+00	2.645900E+00
2.714830E+00	1.439440E+00	2.759640E+00
4.571210E+00	4.736990E+00	4.126690E+00
4.600760E+00	4.741790E+00	4.165960E+00
4.654780E+00	4.748850E+00	4.219740E+00
2.668100E+00	1.532830E+00	2.642600E+00
2.567690E+00	1.517420E+00	2.754750E+00
4.491540E+00	4.797130E+00	4.153580E+00
4.553840E+00	4.764740E+00	4.169740E+00
2.525690E+00	1.625190E+00	2.652040E+00
2.434410E+00	1.610960E+00	2.759230E+00
4.439640E+00	4.813300E+00	4.111680E+00
4.445180E+00	4.837550E+00	4.163190E+00
2.385950E+00	1.727200E+00	2.681180E+00
2.359740E+00	1.673690E+00	2.760880E+00
4.285440E+00	4.942350E+00	4.011300E+00
4.338800E+00	4.913220E+00	4.086850E+00
4.402740E+00	4.868920E+00	4.148010E+00
2.310290E+00	1.729540E+00	2.760170E+00
2.255070E+00	1.850070E+00	2.707680E+00
4.237200E+00	5.019310E+00	4.019260E+00
4.273570E+00	5.012490E+00	4.082280E+00
2.139030E+00	2.002960E+00	2.722450E+00
4.207770E+00	5.062080E+00	4.026880E+00
4.227380E+00	5.066530E+00	4.065760E+00
2.029200E+00	2.178840E+00	2.735400E+00
4.076370E+00	5.134050E+00	3.961360E+00
4.113990E+00	5.152050E+00	4.029560E+00
4.186190E+00	5.104520E+00	4.056730E+00
1.916490E+00	2.315530E+00	2.800600E+00
1.967570E+00	2.366700E+00	2.717150E+00
3.904080E+00	5.194930E+00	3.896630E+00
3.965280E+00	5.215650E+00	3.963810E+00
4.041370E+00	5.191020E+00	3.994630E+00
1.885760E+00	2.543130E+00	2.743130E+00
1.835600E+00	2.443610E+00	2.840810E+00
3.867180E+00	5.228260E+00	3.917530E+00
3.893420E+00	5.238110E+00	3.950900E+00
1.814020E+00	2.584990E+00	2.813600E+00
1.795180E+00	2.526460E+00	2.860070E+00
1.802310E+00	2.790560E+00	2.771110E+00
3.733140E+00	5.296770E+00	3.892780E+00
3.830610E+00	5.269240E+00	3.942340E+00
1.766150E+00	2.637200E+00	2.852760E+00
1.742130E+00	2.783940E+00	2.840920E+00
1.745260E+00	2.877740E+00	2.808460E+00
1.742470E+00	3.022000E+00	2.785260E+00
3.605620E+00	5.326100E+00	3.863410E+00
3.655940E+00	5.368690E+00	3.966200E+00
1.697850E+00	2.904190E+00	2.849450E+00
1.653040E+00	3.102840E+00	2.850220E+00
1.704420E+00	3.244700E+00	2.779880E+00
3.534490E+00	5.363680E+00	3.874370E+00
3.562860E+00	5.379910E+00	3.925600E+00
1.639570E+00	3.268100E+00	2.837150E+00
1.600810E+00	3.209470E+00	2.868340E+00
1.660970E+00	3.459600E+00	2.804490E+00
3.293650E+00	5.379140E+00	3.813270E+00
3.393070E+00	5.397310E+00	3.865150E+00
3.487370E+00	5.401030E+00	3.907590E+00
1.584230E+00	3.349650E+00	2.887480E+00
1.586250E+00	3.519530E+00	2.855740E+00
1.577780E+00	3.607490E+00	2.877970E+00
1.632010E+00	3.640850E+00	2.845780E+00
1.672990E+00	3.848240E+00	2.845800E+00
3.193790E+00	5.409640E+00	3.838520E+00
3.282630E+00	5.447930E+00	3.928130E+00
1.577990E+00	3.742560E+00	2.899400E+00
1.613430E+00	3.899150E+00	2.904010E+00
1.614070E+00	3.975600E+00	2.930750E+00
1.667750E+00	3.998660E+00	2.902510E+00
1.738410E+00	4.147290E+00	2.931700E+00
1.834050E+00	4.323570E+00	2.971690E+00
2.858740E+00	5.236630E+00	3.666400E+00
2.949000E+00	5.318820E+00	3.756570E+00
3.095680E+00	5.366900E+00	3.787090E+00
3.120140E+00	5.421420E+00	3.861900E+00
3.173960E+00	5.453790E+00	3.908550E+00
1.632590E+00	4.079980E+00	2.966320E+00
1.713240E+00	4.248120E+00	3.001150E+00
1.774770E+00	4.358180E+00	3.034610E+00
1.783290E+00	4.411610E+00	3.070060E+00
1.845900E+00	4.441270E+00	3.053010E+00
1.932140E+00	4.591730E+00	3.110490E+00
2.642180E+00	5.142180E+00	3.579230E+00
2.737150E+00	5.182400E+00	3.630210E+00
2.815370E+00	5.264330E+00	3.730970E+00
2.857400E+00	5.327560E+00	3.798630E+00
2.917700E+00	5.391200E+00	3.873120E+00
3.030660E+00	5.405470E+00	3.867800E+00
3.107060E+00	5.453610E+00	3.920500E+00
1.806970E+00	4.485650E+00	3.105410E+00
1.838970E+00	4.581770E+00	3.148990E+00
1.889350E+00	4.638310E+00	3.166010E+00
1.951550E+00	4.709350E+00	3.198300E+00
2.051730E+00	4.840740E+00	3.272790E+00
2.324960E+00	5.033870E+00	3.442790E+00
2.377450E+00	5.069020E+00	3.489330E+00
2.458200E+00	5.118590E+00	3.573580E+00
2.601950E+00	5.171720E+00	3.642380E+00
2.707680E+00	5.237230E+00	3.730130E+00
2.778550E+00	5.301840E+00	3.801860E+00
2.830360E+00	5.358280E+00	3.860180E+00
1.846620E+00	4.662190E+00	3.213050E+00
1.932210E+00	4.769050E+00	3.262040E+00
1.967270E+00	4.836030E+00	3.313250E+00
2.018720E+00	4.878570E+00	3.331540E+00
2.071170E+00	4.921710E+00	3.362820E+00
2.155250E+00	4.993040E+00	3.441630E+00
2.292760E+00	5.059070E+00	3.501530E+00
2.371650E+00	5.097390E+00	3.547770E+00
1.984640E+00	4.896540E+00	3.380800E+00
2.062460E+00	4.955820E+00	3.420700E+00
5.179670E+00	2.528000E+00	3.629800E+00
5.244940E+00	2.625010E+00	3.703260E+00
5.199990E+00	2.562570E+00	3.710940E+00
5.289400E+00	2.691220E+00	3.755720E+00
5.332400E+00	2.794670E+00	3.730350E+00
5.335190E+00	2.762650E+00	3.804770E+00
5.381420E+00	2.859040E+00	3.793380E+00
5.431890E+00	2.965450E+00	3.834360E+00
5.447270E+00	3.061210E+00	3.823500E+00
5.459830E+00	3.032670E+00	3.890440E+00
5.472830E+00	3.122410E+00	3.891870E+00
4.964060E+00	2.325670E+00	3.675390E+00
4.935070E+00	2.293470E+00	3.649760E+00
4.956200E+00	2.310850E+00	3.592940E+00
5.023290E+00	2.379420E+00	3.657250E+00
5.121370E+00	2.476510E+00	3.702000E+00
5.464240E+00	3.224320E+00	3.847450E+00
5.467610E+00	3.304810E+00	3.908140E+00
5.469850E+00	3.371370E+00	3.949700E+00
4.564540E+00	1.805930E+00	3.530110E+00
4.513680E+00	1.767050E+00	3.496940E+00
4.541820E+00	1.791220E+00	3.435350E+00
4.633970E+00	1.879970E+00	3.493210E+00
4.729790E+00	2.001590E+00	3.543930E+00
4.817320E+00	2.125040E+00	3.604290E+00
4.894190E+00	2.239070E+00	3.600890E+00
5.449480E+00	3.461920E+00	3.953730E+00
5.419220E+00	3.550660E+00	3.965020E+00
5.418910E+00	3.598520E+00	4.004470E+00
4.429600E+00	1.717500E+00	3.428250E+00
5.395360E+00	3.680330E+00	4.014100E+00
5.371180E+00	3.764540E+00	4.027740E+00
5.366530E+00	3.813260E+00	4.070750E+00
5.351710E+00	3.870900E+00	4.121050E+00
4.308830E+00	1.635000E+00	3.386920E+00
4.242540E+00	1.601970E+00	3.373360E+00
4.250290E+00	1.601470E+00	3.299070E+00
5.301590E+00	3.937380E+00	4.089630E+00
5.278960E+00	3.992110E+00	4.156170E+00
4.144770E+00	1.563090E+00	3.311180E+00
5.218280E+00	4.048750E+00	4.131050E+00
5.193670E+00	4.091990E+00	4.181550E+00
3.999910E+00	1.486760E+00	3.257510E+00
3.898590E+00	1.454000E+00	3.221820E+00
3.931600E+00	1.463560E+00	3.152830E+00
5.146520E+00	4.159730E+00	4.198680E+00
5.099250E+00	4.219750E+00	4.190790E+00
5.130320E+00	4.213260E+00	4.233490E+00
5.108110E+00	4.256110E+00	4.238190E+00
3.809930E+00	1.418760E+00	3.051680E+00
3.781350E+00	1.403030E+00	3.234760E+00
5.082890E+00	4.335150E+00	4.253580E+00
5.054250E+00	4.397190E+00	4.240980E+00
5.085190E+00	4.393670E+00	4.285710E+00
5.073470E+00	4.436380E+00	4.287850E+00
3.660530E+00	1.351720E+00	3.206350E+00
3.581410E+00	1.333450E+00	3.166080E+00
3.629080E+00	1.347330E+00	3.074450E+00
5.012890E+00	4.550670E+00	4.255870E+00
5.052410E+00	4.510730E+00	4.298510E+00
5.023260E+00	4.583440E+00	4.307140E+00
3.441920E+00	1.293120E+00	3.100400E+00
4.965940E+00	4.671200E+00	4.313760E+00
4.985430E+00	4.643050E+00	4.317070E+00
4.972560E+00	4.673880E+00	4.341500E+00
3.241040E+00	1.277990E+00	2.986850E+00
4.867020E+00	4.706830E+00	4.320680E+00
4.941930E+00	4.686380E+00	4.338130E+00
3.074420E+00	1.285790E+00	2.934940E+00
4.808050E+00	4.719920E+00	4.277150E+00
4.809900E+00	4.733680E+00	4.331040E+00
2.914800E+00	1.316880E+00	2.907040E+00
4.702510E+00	4.762770E+00	4.303140E+00
4.769350E+00	4.743730E+00	4.316970E+00
2.759770E+00	1.364850E+00	2.886830E+00
4.587810E+00	4.793930E+00	4.268910E+00
4.642520E+00	4.782520E+00	4.297650E+00
2.608720E+00	1.428910E+00	2.874410E+00
4.537140E+00	4.803470E+00	4.226740E+00
4.543230E+00	4.824250E+00	4.278330E+00
2.464400E+00	1.517220E+00	2.872640E+00
4.447130E+00	4.881650E+00	4.241450E+00
4.508610E+00	4.841100E+00	4.261320E+00
2.316890E+00	1.639630E+00	2.854900E+00
4.358330E+00	4.937200E+00	4.172270E+00
4.389430E+00	4.928040E+00	4.222240E+00
2.184560E+00	1.744770E+00	2.894590E+00
2.243230E+00	1.765180E+00	2.804850E+00
4.308570E+00	5.006800E+00	4.161070E+00
2.157830E+00	1.864070E+00	2.807320E+00
2.093730E+00	1.848990E+00	2.897220E+00
4.228930E+00	5.119900E+00	4.152710E+00
2.057580E+00	1.986090E+00	2.831780E+00
1.990200E+00	1.915050E+00	2.965880E+00
4.161860E+00	5.160460E+00	4.101120E+00
4.167130E+00	5.188690E+00	4.145220E+00
1.950620E+00	2.119280E+00	2.865520E+00
1.881050E+00	2.087130E+00	2.973770E+00
4.004100E+00	5.244340E+00	4.031100E+00
4.041900E+00	5.267270E+00	4.101950E+00
4.121200E+00	5.218350E+00	4.125930E+00
1.855540E+00	2.270930E+00	2.900820E+00
1.796080E+00	2.239390E+00	2.993490E+00
3.878900E+00	5.294240E+00	4.020950E+00
3.960520E+00	5.291750E+00	4.069540E+00
1.770820E+00	2.449420E+00	2.923210E+00
1.748940E+00	2.345440E+00	3.005950E+00
3.768430E+00	5.342940E+00	3.996780E+00
3.814200E+00	5.371890E+00	4.096890E+00
1.704640E+00	2.462490E+00	3.011700E+00
1.636120E+00	2.619660E+00	3.028410E+00
1.693490E+00	2.696740E+00	2.923210E+00
3.708190E+00	5.380050E+00	4.016780E+00
3.737530E+00	5.391340E+00	4.061800E+00
1.616770E+00	2.788190E+00	2.981730E+00
1.569890E+00	2.760460E+00	3.054340E+00
1.626030E+00	2.927340E+00	2.917600E+00
3.542030E+00	5.439790E+00	4.023810E+00
3.665880E+00	5.411020E+00	4.054310E+00
1.555640E+00	2.925140E+00	2.991890E+00
1.501310E+00	2.896080E+00	3.070110E+00
1.552820E+00	3.134470E+00	2.928820E+00
3.406780E+00	5.454110E+00	3.968700E+00
3.432290E+00	5.489250E+00	4.051000E+00
1.492670E+00	3.038080E+00	3.024290E+00
1.459450E+00	2.986140E+00	3.077220E+00
1.456000E+00	3.185940E+00	2.996840E+00
1.497020E+00	3.327530E+00	2.957830E+00
1.515050E+00	3.540920E+00	2.913680E+00
3.337670E+00	5.475500E+00	3.989570E+00
3.366870E+00	5.492090E+00	4.034160E+00
1.427040E+00	3.088140E+00	3.069280E+00
1.392000E+00	3.221450E+00	3.045190E+00
1.427870E+00	3.310860E+00	3.012140E+00
1.430150E+00	3.454630E+00	2.984880E+00
1.443990E+00	3.593160E+00	2.978760E+00
1.494060E+00	3.724700E+00	2.964200E+00
1.550750E+00	3.915350E+00	2.960340E+00
3.167350E+00	5.505590E+00	4.010620E+00
3.294730E+00	5.499950E+00	4.030740E+00
1.359910E+00	3.378430E+00	3.067100E+00
1.370540E+00	3.561030E+00	3.027290E+00
1.415000E+00	3.701460E+00	3.020390E+00
1.456200E+00	3.851770E+00	3.014280E+00
1.496800E+00	3.967220E+00	3.023610E+00
1.497250E+00	4.032760E+00	3.050760E+00
1.549680E+00	4.055180E+00	3.019300E+00
1.615370E+00	4.196610E+00	3.042380E+00
1.706630E+00	4.364600E+00	3.082600E+00
2.983650E+00	5.432190E+00	3.917240E+00
3.046650E+00	5.467880E+00	3.965510E+00
3.077030E+00	5.509170E+00	4.033370E+00
1.513770E+00	4.128090E+00	3.085720E+00
1.587010E+00	4.289540E+00	3.112420E+00
1.653080E+00	4.404110E+00	3.148220E+00
1.658200E+00	4.459430E+00	3.183020E+00
1.739200E+00	4.515100E+00	3.167430E+00
2.493860E+00	5.190850E+00	3.706160E+00
2.614690E+00	5.233380E+00	3.745990E+00
2.687620E+00	5.291660E+00	3.815180E+00
2.761010E+00	5.351250E+00	3.884340E+00
2.833230E+00	5.427560E+00	3.970330E+00
2.949560E+00	5.465790E+00	3.983480E+00
3.021310E+00	5.504870E+00	4.039960E+00
1.665130E+00	4.524730E+00	3.219370E+00
1.680110E+00	4.593290E+00	3.260330E+00
1.745570E+00	4.625740E+00	3.244920E+00
1.849160E+00	4.774160E+00	3.321080E+00
2.198510E+00	5.077760E+00	3.576820E+00
2.358490E+00	5.130160E+00	3.621040E+00
2.393260E+00	5.185670E+00	3.718410E+00
2.443150E+00	5.230760E+00	3.786020E+00
2.568950E+00	5.279680E+00	3.825990E+00
2.671170E+00	5.350050E+00	3.903050E+00
2.739510E+00	5.399890E+00	3.962860E+00
1.712410E+00	4.667860E+00	3.306850E+00
1.758140E+00	4.760890E+00	3.368380E+00
1.813760E+00	4.819030E+00	3.387860E+00
1.888740E+00	4.884740E+00	3.423170E+00
2.036040E+00	4.989890E+00	3.494980E+00
2.094100E+00	5.065620E+00	3.596320E+00
2.150920E+00	5.114590E+00	3.660650E+00
2.288930E+00	5.160650E+00	3.703220E+00
2.368350E+00	5.204820E+00	3.759520E+00
1.770430E+00	4.840700E+00	3.443190E+00
1.895710E+00	4.957890E+00	3.524610E+00
2.011580E+00	5.042020E+00	3.598060E+00
2.076020E+00	5.085750E+00	3.640690E+00
5.238150E+00	2.609620E+00	3.772190E+00
5.308980E+00	2.699740E+00	3.853620E+00
5.257240E+00	2.629600E+00	3.852260E+00
5.351490E+00	2.766650E+00	3.888230E+00
5.409550E+00	2.860690E+00	3.911650E+00
5.455880E+00	2.952190E+00	3.941580E+00
5.483080E+00	3.038660E+00	3.970590E+00
5.508620E+00	3.122830E+00	4.007680E+00
4.686530E+00	1.935160E+00	3.724730E+00
4.658560E+00	1.902640E+00	3.689250E+00
4.693060E+00	1.944080E+00	3.639780E+00
4.766830E+00	2.045500E+00	3.657630E+00
4.734850E+00	1.998240E+00	3.733890E+00
4.807080E+00	2.104850E+00	3.682850E+00
4.791410E+00	2.078710E+00	3.745990E+00
4.834740E+00	2.150030E+00	3.728100E+00
4.924980E+00	2.281930E+00	3.718280E+00
4.980790E+00	2.343340E+00	3.743320E+00
5.040520E+00	2.400020E+00	3.790210E+00
5.104490E+00	2.470350E+00	3.842880E+00
5.182930E+00	2.547840E+00	3.826950E+00
5.494530E+00	3.216280E+00	3.956490E+00
5.502290E+00	3.308340E+00	4.007380E+00
5.491220E+00	3.388690E+00	4.007980E+00
5.516710E+00	3.359960E+00	4.060860E+00
5.508570E+00	3.436380E+00	4.070750E+00
4.503880E+00	1.767650E+00	3.597610E+00
4.606940E+00	1.854100E+00	3.639990E+00
4.871920E+00	2.209260E+00	3.689970E+00
5.461680E+00	3.536860E+00	4.042820E+00
5.441290E+00	3.610040E+00	4.061140E+00
5.473240E+00	3.579020E+00	4.111200E+00
5.454010E+00	3.652320E+00	4.127980E+00
4.400440E+00	1.701670E+00	3.586410E+00
4.335350E+00	1.657940E+00	3.573160E+00
4.346030E+00	1.661830E+00	3.494090E+00
5.410070E+00	3.741200E+00	4.097650E+00
5.400350E+00	3.802390E+00	4.155520E+00
5.384010E+00	3.861740E+00	4.210590E+00
4.251820E+00	1.612770E+00	3.513170E+00
5.333930E+00	3.928660E+00	4.180960E+00
5.314280E+00	3.983130E+00	4.244350E+00
4.122660E+00	1.560210E+00	3.486780E+00
4.048250E+00	1.519750E+00	3.474210E+00
4.054130E+00	1.519060E+00	3.384630E+00
5.250770E+00	4.049590E+00	4.223940E+00
5.206640E+00	4.104860E+00	4.236510E+00
5.243930E+00	4.086370E+00	4.285710E+00
5.207340E+00	4.138250E+00	4.288220E+00
3.942870E+00	1.471550E+00	3.411090E+00
[truncated: 21,888 more rows]
