# Supplementary material for: A New MRI-Based Model of Heart Function with Coupled Hemodynamics and Application to Normal and Diseased Canine Left Ventricles
Source: Front Bioeng Biotechnol. 2015 Sep 23;3:140. doi: 10.3389/fbioe.2015.00140 (PMC4585083; doi:10.3389/fbioe.2015.00140)
Supplement: Supplementary file 6 [file Data_Sheet_6.ZIP › Case3_HF_SR_Diastole/nodes/case3_diastole_time_0.0200.csv]

4.444670E+00	3.661000E+00	2.229160E+00
4.373530E+00	3.641200E+00	2.147510E+00
4.409150E+00	3.701880E+00	2.225730E+00
4.400820E+00	3.760370E+00	2.273290E+00
4.467810E+00	3.721210E+00	2.321530E+00
4.426430E+00	3.804680E+00	2.361020E+00
4.340050E+00	3.746290E+00	2.201190E+00
4.256810E+00	3.727720E+00	2.107880E+00
4.340990E+00	3.841210E+00	2.299600E+00
4.319420E+00	3.932930E+00	2.373130E+00
4.395250E+00	3.885030E+00	2.420260E+00
4.357560E+00	3.945900E+00	2.438610E+00
4.254090E+00	3.818630E+00	2.186730E+00
4.200210E+00	3.791530E+00	2.110560E+00
4.227950E+00	3.934890E+00	2.278150E+00
4.272970E+00	3.973110E+00	2.360320E+00
4.299930E+00	3.993260E+00	2.426980E+00
4.165060E+00	3.859890E+00	2.153140E+00
4.138500E+00	3.936040E+00	2.206210E+00
4.155320E+00	3.972430E+00	2.248460E+00
4.159050E+00	4.006470E+00	2.291260E+00
4.232460E+00	4.001870E+00	2.353550E+00
4.106930E+00	3.980050E+00	2.224660E+00
4.661050E+00	3.365420E+00	2.247570E+00
4.604580E+00	3.333240E+00	2.146350E+00
4.625630E+00	3.410980E+00	2.236980E+00
4.619440E+00	3.497780E+00	2.311570E+00
4.682700E+00	3.416260E+00	2.322410E+00
4.625420E+00	3.602950E+00	2.432970E+00
4.703370E+00	3.506740E+00	2.441910E+00
4.629120E+00	3.696230E+00	2.538410E+00
4.718310E+00	3.624330E+00	2.589080E+00
4.672700E+00	3.721370E+00	2.639750E+00
4.546030E+00	3.447470E+00	2.163920E+00
4.498270E+00	3.368580E+00	2.032620E+00
4.509710E+00	3.595800E+00	2.258910E+00
4.555580E+00	3.700100E+00	2.431810E+00
4.578790E+00	3.750620E+00	2.521960E+00
4.609680E+00	3.778000E+00	2.618520E+00
4.416830E+00	3.365090E+00	1.949600E+00
4.333840E+00	3.332430E+00	1.836060E+00
4.355620E+00	3.412880E+00	1.928490E+00
4.404070E+00	3.486920E+00	2.042440E+00
4.503230E+00	3.821020E+00	2.506260E+00
4.494470E+00	3.912630E+00	2.628830E+00
4.574340E+00	3.857970E+00	2.689480E+00
4.528510E+00	3.930900E+00	2.725740E+00
4.286630E+00	3.456240E+00	1.894190E+00
4.238070E+00	3.391840E+00	1.791270E+00
4.243540E+00	3.604460E+00	1.984950E+00
4.396940E+00	3.957280E+00	2.533330E+00
4.458590E+00	3.982460E+00	2.681710E+00
4.169620E+00	3.484860E+00	1.819630E+00
4.073220E+00	3.649450E+00	1.906520E+00
4.140380E+00	3.760550E+00	2.045020E+00
4.301980E+00	4.048150E+00	2.517710E+00
4.368650E+00	4.058810E+00	2.648020E+00
4.037380E+00	3.777670E+00	1.992290E+00
3.993790E+00	3.733830E+00	1.927750E+00
4.049520E+00	3.907080E+00	2.123760E+00
4.195630E+00	4.061010E+00	2.404190E+00
4.236170E+00	4.150850E+00	2.575080E+00
4.280940E+00	4.182480E+00	2.678560E+00
4.338760E+00	4.139690E+00	2.721750E+00
4.298900E+00	4.208180E+00	2.756300E+00
3.953060E+00	3.823560E+00	1.973130E+00
3.905830E+00	3.953000E+00	2.071030E+00
3.977160E+00	3.993940E+00	2.153760E+00
4.050030E+00	4.043880E+00	2.252370E+00
4.086750E+00	4.147960E+00	2.406640E+00
4.104990E+00	4.228180E+00	2.511490E+00
4.170160E+00	4.238010E+00	2.599890E+00
4.235630E+00	4.222930E+00	2.670380E+00
3.921180E+00	4.050800E+00	2.165660E+00
3.852830E+00	4.026520E+00	2.109360E+00
3.942930E+00	4.150480E+00	2.273380E+00
3.987650E+00	4.246110E+00	2.414690E+00
4.047830E+00	4.275290E+00	2.502170E+00
4.091500E+00	4.296450E+00	2.591540E+00
3.838620E+00	4.098910E+00	2.161680E+00
3.845650E+00	4.182870E+00	2.240840E+00
3.897470E+00	4.227200E+00	2.317780E+00
3.897090E+00	4.274520E+00	2.367020E+00
3.915670E+00	4.313650E+00	2.430560E+00
3.998470E+00	4.315570E+00	2.509800E+00
3.830740E+00	4.254840E+00	2.314720E+00
3.865410E+00	4.301270E+00	2.379220E+00
4.917210E+00	3.442290E+00	2.680040E+00
4.875950E+00	3.404640E+00	2.598640E+00
4.871390E+00	3.463800E+00	2.630590E+00
4.878490E+00	3.512110E+00	2.687530E+00
4.786800E+00	3.255770E+00	2.351490E+00
4.752100E+00	3.193660E+00	2.254270E+00
4.717820E+00	3.313410E+00	2.292300E+00
4.747090E+00	3.412560E+00	2.416650E+00
4.812050E+00	3.340370E+00	2.462860E+00
4.804940E+00	3.496550E+00	2.575130E+00
4.787000E+00	3.591390E+00	2.638510E+00
4.830870E+00	3.587340E+00	2.700520E+00
4.782320E+00	3.645390E+00	2.697030E+00
4.704410E+00	3.140080E+00	2.149620E+00
4.640990E+00	3.104450E+00	2.020250E+00
4.657520E+00	3.216570E+00	2.131610E+00
4.666310E+00	3.777080E+00	2.711300E+00
4.730260E+00	3.722550E+00	2.730990E+00
4.695810E+00	3.783530E+00	2.773860E+00
4.545060E+00	3.078030E+00	1.872540E+00
4.452700E+00	3.024200E+00	1.739660E+00
4.468470E+00	3.127530E+00	1.823700E+00
4.510880E+00	3.227800E+00	1.932460E+00
4.626920E+00	3.812800E+00	2.702710E+00
4.650510E+00	3.827970E+00	2.779860E+00
4.371320E+00	3.181860E+00	1.757890E+00
4.296870E+00	3.094230E+00	1.627590E+00
4.512360E+00	3.982130E+00	2.791800E+00
4.595910E+00	3.909310E+00	2.835700E+00
4.554790E+00	3.986580E+00	2.884500E+00
4.194020E+00	3.099780E+00	1.559460E+00
4.093480E+00	3.060470E+00	1.481620E+00
4.117900E+00	3.165570E+00	1.552550E+00
4.174410E+00	3.281260E+00	1.656030E+00
4.442050E+00	4.042920E+00	2.757600E+00
4.495180E+00	4.039720E+00	2.858400E+00
4.033920E+00	3.213350E+00	1.523610E+00
3.983550E+00	3.139230E+00	1.457280E+00
3.970370E+00	3.368210E+00	1.594690E+00
4.027620E+00	3.506770E+00	1.743070E+00
4.394230E+00	4.088050E+00	2.737040E+00
4.419830E+00	4.104880E+00	2.822640E+00
3.908390E+00	3.242180E+00	1.476090E+00
3.808940E+00	3.428970E+00	1.579560E+00
3.901330E+00	3.521580E+00	1.674970E+00
3.919510E+00	3.681130E+00	1.831950E+00
4.326500E+00	4.213720E+00	2.819100E+00
4.358020E+00	4.180730E+00	2.832320E+00
4.340050E+00	4.217720E+00	2.855790E+00
3.802400E+00	3.594950E+00	1.696470E+00
3.730040E+00	3.538720E+00	1.627270E+00
3.778970E+00	3.734780E+00	1.816510E+00
3.838840E+00	3.843930E+00	1.932060E+00
4.171140E+00	4.279550E+00	2.669630E+00
4.237350E+00	4.266010E+00	2.754510E+00
4.304440E+00	4.240690E+00	2.831220E+00
3.696230E+00	3.645190E+00	1.698270E+00
3.686830E+00	3.774010E+00	1.810450E+00
3.742170E+00	3.851710E+00	1.895280E+00
3.770530E+00	3.995120E+00	2.044120E+00
4.127660E+00	4.314690E+00	2.668610E+00
4.154040E+00	4.329790E+00	2.747700E+00
3.659450E+00	3.892360E+00	1.897310E+00
3.663930E+00	4.009870E+00	2.015640E+00
3.701380E+00	4.072900E+00	2.085060E+00
3.749860E+00	4.157480E+00	2.177010E+00
3.924610E+00	4.367930E+00	2.525190E+00
4.015310E+00	4.364160E+00	2.619920E+00
4.088430E+00	4.344690E+00	2.676100E+00
3.639370E+00	4.117350E+00	2.107940E+00
3.682830E+00	4.216760E+00	2.215610E+00
3.686950E+00	4.271770E+00	2.281150E+00
3.747040E+00	4.267950E+00	2.297940E+00
3.827630E+00	4.337580E+00	2.417830E+00
3.860020E+00	4.405760E+00	2.536710E+00
3.927870E+00	4.438180E+00	2.658800E+00
3.711480E+00	4.337570E+00	2.372500E+00
3.783490E+00	4.411330E+00	2.496050E+00
3.836270E+00	4.451720E+00	2.598180E+00
4.987010E+00	3.350560E+00	2.716480E+00
4.971160E+00	3.301090E+00	2.671680E+00
4.941250E+00	3.369220E+00	2.665030E+00
4.978400E+00	3.408050E+00	2.743830E+00
4.894330E+00	3.047550E+00	2.412070E+00
4.860450E+00	2.995000E+00	2.311920E+00
4.858920E+00	3.078250E+00	2.363630E+00
4.843900E+00	3.194180E+00	2.411970E+00
4.910320E+00	3.116160E+00	2.484040E+00
4.899410E+00	3.307140E+00	2.573380E+00
4.937950E+00	3.218110E+00	2.582200E+00
4.893250E+00	3.579750E+00	2.784520E+00
4.945010E+00	3.497320E+00	2.771290E+00
4.903980E+00	3.625280E+00	2.852180E+00
4.970380E+00	3.580650E+00	2.891070E+00
4.923960E+00	3.665610E+00	2.925390E+00
4.802210E+00	2.943980E+00	2.178800E+00
4.749660E+00	2.870550E+00	2.052310E+00
4.744470E+00	2.949970E+00	2.080590E+00
4.766010E+00	3.058790E+00	2.195650E+00
4.832600E+00	3.681660E+00	2.827920E+00
4.818770E+00	3.772030E+00	2.926410E+00
4.893460E+00	3.738060E+00	2.975890E+00
4.850040E+00	3.799740E+00	3.004430E+00
4.666030E+00	2.808000E+00	1.888700E+00
4.581510E+00	2.731340E+00	1.753770E+00
4.600210E+00	2.826880E+00	1.805040E+00
4.640010E+00	2.940150E+00	1.906900E+00
4.732990E+00	3.796730E+00	2.855810E+00
4.784130E+00	3.834490E+00	2.970490E+00
4.506110E+00	2.860690E+00	1.715970E+00
4.426150E+00	2.762130E+00	1.601640E+00
4.666810E+00	3.855250E+00	2.858600E+00
4.696450E+00	3.888770E+00	2.944640E+00
4.321060E+00	2.740660E+00	1.494500E+00
4.210400E+00	2.691300E+00	1.421550E+00
4.240210E+00	2.795800E+00	1.458790E+00
4.300120E+00	2.910490E+00	1.529320E+00
4.552930E+00	4.034940E+00	2.947190E+00
4.621300E+00	3.978670E+00	2.971310E+00
4.594030E+00	4.035100E+00	3.007370E+00
4.126660E+00	2.875540E+00	1.427100E+00
4.005960E+00	2.786550E+00	1.344000E+00
4.489050E+00	4.094810E+00	2.927510E+00
4.553420E+00	4.083640E+00	3.011440E+00
3.927350E+00	3.037930E+00	1.388510E+00
3.813240E+00	2.907030E+00	1.336870E+00
4.423140E+00	4.152880E+00	2.905990E+00
4.478050E+00	4.154850E+00	2.994700E+00
3.746650E+00	3.091160E+00	1.383190E+00
3.644940E+00	3.034100E+00	1.348400E+00
3.763590E+00	3.253680E+00	1.452230E+00
4.366900E+00	4.229180E+00	2.934990E+00
3.623570E+00	3.231730E+00	1.417430E+00
3.509040E+00	3.184380E+00	1.417800E+00
3.637740E+00	3.471550E+00	1.563140E+00
4.251840E+00	4.304240E+00	2.863280E+00
4.303920E+00	4.309270E+00	2.965600E+00
3.506350E+00	3.353990E+00	1.489440E+00
3.436760E+00	3.288710E+00	1.463190E+00
3.481340E+00	3.537720E+00	1.599980E+00
3.572080E+00	3.726420E+00	1.747890E+00
4.154600E+00	4.382690E+00	2.854700E+00
4.229000E+00	4.371090E+00	2.947940E+00
3.399690E+00	3.407170E+00	1.536650E+00
3.382300E+00	3.562510E+00	1.621570E+00
3.443890E+00	3.668540E+00	1.693210E+00
3.451650E+00	3.805030E+00	1.802050E+00
3.551940E+00	3.954970E+00	1.938120E+00
4.052060E+00	4.414410E+00	2.764580E+00
4.100400E+00	4.430310E+00	2.860480E+00
4.137930E+00	4.450240E+00	2.950030E+00
3.357520E+00	3.690080E+00	1.721940E+00
3.368250E+00	3.831580E+00	1.825600E+00
3.436900E+00	3.915350E+00	1.888630E+00
3.469090E+00	4.012390E+00	1.987210E+00
3.539800E+00	4.111060E+00	2.093850E+00
3.612030E+00	4.246910E+00	2.240930E+00
3.971720E+00	4.467410E+00	2.753310E+00
3.985560E+00	4.502660E+00	2.834070E+00
4.058240E+00	4.475080E+00	2.881780E+00
3.363280E+00	3.958620E+00	1.934550E+00
3.446710E+00	4.108420E+00	2.082330E+00
3.513950E+00	4.197170E+00	2.172810E+00
3.537580E+00	4.267960E+00	2.256060E+00
3.579480E+00	4.304960E+00	2.308360E+00
3.625690E+00	4.355840E+00	2.374300E+00
3.698470E+00	4.427140E+00	2.479080E+00
3.767820E+00	4.475820E+00	2.588750E+00
3.832990E+00	4.514830E+00	2.701750E+00
3.915600E+00	4.507520E+00	2.762550E+00
3.538590E+00	4.345210E+00	2.353180E+00
3.609340E+00	4.440860E+00	2.470250E+00
3.688050E+00	4.499410E+00	2.575960E+00
3.748290E+00	4.530930E+00	2.657400E+00
4.990970E+00	2.972230E+00	2.562020E+00
4.950710E+00	2.898190E+00	2.459520E+00
4.936110E+00	3.011470E+00	2.477120E+00
4.977220E+00	3.138670E+00	2.609730E+00
5.014020E+00	3.052770E+00	2.639850E+00
4.998850E+00	3.233480E+00	2.681340E+00
5.042640E+00	3.174970E+00	2.724780E+00
5.037200E+00	3.324400E+00	2.786120E+00
5.021760E+00	3.470720E+00	2.857780E+00
5.083670E+00	3.419600E+00	2.904310E+00
5.033550E+00	3.542920E+00	2.928430E+00
5.091710E+00	3.511350E+00	2.980720E+00
5.043820E+00	3.591390E+00	2.991840E+00
4.911430E+00	2.823260E+00	2.346620E+00
4.865410E+00	2.755400E+00	2.236350E+00
4.862300E+00	2.871910E+00	2.260560E+00
4.946610E+00	3.702640E+00	2.993940E+00
5.003120E+00	3.664330E+00	3.025700E+00
4.962470E+00	3.733840E+00	3.063660E+00
4.812960E+00	2.683360E+00	2.114530E+00
4.748430E+00	2.609460E+00	1.984710E+00
4.751520E+00	2.731590E+00	2.002220E+00
4.833520E+00	3.848990E+00	3.059390E+00
4.915860E+00	3.799310E+00	3.098570E+00
4.875400E+00	3.862230E+00	3.137050E+00
4.664640E+00	2.540020E+00	1.858490E+00
4.554070E+00	2.487970E+00	1.727420E+00
4.627520E+00	2.605390E+00	1.799550E+00
4.768190E+00	3.889720E+00	3.030590E+00
4.808620E+00	3.914940E+00	3.118840E+00
4.421220E+00	2.612970E+00	1.572670E+00
4.379700E+00	2.467900E+00	1.540710E+00
4.714470E+00	3.958450E+00	3.060410E+00
4.709880E+00	4.008520E+00	3.109660E+00
4.763980E+00	3.992230E+00	3.145420E+00
4.721240E+00	4.043380E+00	3.148630E+00
4.280760E+00	2.417860E+00	1.472280E+00
4.157480E+00	2.459880E+00	1.407080E+00
4.255050E+00	2.529230E+00	1.445030E+00
4.642170E+00	4.051310E+00	3.084340E+00
4.625670E+00	4.141030E+00	3.149040E+00
4.698820E+00	4.106490E+00	3.176330E+00
4.675390E+00	4.158830E+00	3.192560E+00
4.080120E+00	2.591850E+00	1.357220E+00
3.985610E+00	2.452030E+00	1.328280E+00
4.553400E+00	4.140460E+00	3.082350E+00
4.558490E+00	4.203350E+00	3.147900E+00
4.634400E+00	4.202430E+00	3.201300E+00
3.891600E+00	2.683780E+00	1.307490E+00
3.764740E+00	2.608890E+00	1.301680E+00
4.465990E+00	4.227790E+00	3.083580E+00
4.515440E+00	4.247020E+00	3.152070E+00
4.557900E+00	4.274260E+00	3.216460E+00
3.695630E+00	2.825160E+00	1.311210E+00
3.577070E+00	2.762290E+00	1.316790E+00
4.366250E+00	4.290120E+00	3.044380E+00
4.413900E+00	4.294910E+00	3.119980E+00
4.474450E+00	4.286140E+00	3.167040E+00
3.525200E+00	2.990180E+00	1.356500E+00
3.404780E+00	2.941050E+00	1.376050E+00
4.292860E+00	4.356810E+00	3.033580E+00
4.350020E+00	4.345640E+00	3.114140E+00
3.371380E+00	3.209780E+00	1.454540E+00
3.276480E+00	3.096810E+00	1.462850E+00
4.218760E+00	4.425530E+00	3.025360E+00
4.279220E+00	4.412070E+00	3.106120E+00
3.253620E+00	3.260290E+00	1.515120E+00
3.213490E+00	3.194880E+00	1.519860E+00
3.277490E+00	3.482280E+00	1.619900E+00
4.168680E+00	4.471500E+00	3.025870E+00
4.201450E+00	4.489250E+00	3.105050E+00
3.186310E+00	3.320540E+00	1.578670E+00
3.174330E+00	3.487170E+00	1.668550E+00
3.203870E+00	3.593130E+00	1.703910E+00
3.254990E+00	3.759240E+00	1.810090E+00
4.018900E+00	4.519880E+00	2.904510E+00
4.055520E+00	4.537100E+00	2.978870E+00
4.125580E+00	4.514400E+00	3.036510E+00
3.145070E+00	3.622280E+00	1.751580E+00
3.154180E+00	3.773320E+00	1.855600E+00
3.195410E+00	3.854260E+00	1.889140E+00
3.250740E+00	3.947800E+00	1.947000E+00
3.344810E+00	4.095970E+00	2.077040E+00
3.440060E+00	4.238710E+00	2.212270E+00
3.871220E+00	4.542620E+00	2.778960E+00
3.898640E+00	4.567630E+00	2.848660E+00
3.976800E+00	4.563380E+00	2.923980E+00
3.139200E+00	3.906070E+00	1.945630E+00
3.232510E+00	4.070220E+00	2.072380E+00
3.319720E+00	4.205270E+00	2.185370E+00
3.383170E+00	4.290220E+00	2.277510E+00
3.390940E+00	4.338730E+00	2.336920E+00
3.448160E+00	4.345770E+00	2.344520E+00
3.508800E+00	4.444030E+00	2.455170E+00
3.595760E+00	4.532450E+00	2.585370E+00
3.688900E+00	4.555910E+00	2.653890E+00
3.745020E+00	4.589750E+00	2.741280E+00
3.831300E+00	4.574020E+00	2.794460E+00
3.411280E+00	4.401120E+00	2.403210E+00
3.445930E+00	4.480300E+00	2.484370E+00
3.506910E+00	4.519970E+00	2.538120E+00
3.528240E+00	4.565030E+00	2.599470E+00
3.569470E+00	4.603870E+00	2.665920E+00
3.650130E+00	4.597350E+00	2.689480E+00
3.456350E+00	4.550070E+00	2.568670E+00
3.509900E+00	4.593860E+00	2.630560E+00
5.121820E+00	3.046610E+00	2.825350E+00
5.101610E+00	2.991310E+00	2.777810E+00
5.083620E+00	3.076700E+00	2.764680E+00
5.103440E+00	3.215930E+00	2.838210E+00
5.139680E+00	3.121200E+00	2.874240E+00
5.121780E+00	3.337150E+00	2.915730E+00
5.168350E+00	3.241320E+00	2.946500E+00
5.137000E+00	3.431210E+00	2.980390E+00
5.195770E+00	3.357770E+00	3.029590E+00
5.142170E+00	3.482470E+00	3.021100E+00
5.172260E+00	3.450930E+00	3.044960E+00
5.156410E+00	3.518860E+00	3.089280E+00
4.998800E+00	2.810750E+00	2.554570E+00
4.959390E+00	2.717130E+00	2.453310E+00
4.944310E+00	2.795820E+00	2.425270E+00
5.029870E+00	2.927400E+00	2.637070E+00
5.057060E+00	3.629020E+00	3.054210E+00
5.097920E+00	3.588930E+00	3.075260E+00
5.076920E+00	3.653230E+00	3.123420E+00
4.915150E+00	2.636860E+00	2.349410E+00
4.856560E+00	2.562270E+00	2.238370E+00
4.865310E+00	2.656160E+00	2.230850E+00
4.978390E+00	3.766740E+00	3.127950E+00
5.036480E+00	3.730470E+00	3.161870E+00
4.992280E+00	3.799090E+00	3.188170E+00
4.790440E+00	2.476080E+00	2.106770E+00
4.720970E+00	2.394490E+00	1.995720E+00
4.732000E+00	2.499540E+00	1.975820E+00
4.876640E+00	3.905330E+00	3.187500E+00
4.949210E+00	3.862510E+00	3.221260E+00
4.912340E+00	3.932050E+00	3.256310E+00
4.618090E+00	2.307970E+00	1.891460E+00
4.505490E+00	2.283230E+00	1.748500E+00
4.594490E+00	2.382130E+00	1.811180E+00
4.841830E+00	3.972670E+00	3.210090E+00
4.847640E+00	4.018690E+00	3.254480E+00
4.895560E+00	3.989480E+00	3.296010E+00
4.862280E+00	4.048020E+00	3.301480E+00
4.407630E+00	2.354320E+00	1.599380E+00
4.359030E+00	2.211140E+00	1.622000E+00
4.790590E+00	4.066610E+00	3.231090E+00
4.799370E+00	4.132990E+00	3.280920E+00
4.846240E+00	4.106220E+00	3.328800E+00
4.817240E+00	4.169910E+00	3.330310E+00
4.200120E+00	2.329310E+00	1.462100E+00
4.735620E+00	4.180970E+00	3.255650E+00
4.726340E+00	4.273800E+00	3.312680E+00
4.800310E+00	4.233570E+00	3.357920E+00
4.772010E+00	4.295180E+00	3.370870E+00
4.020840E+00	2.289980E+00	1.379610E+00
3.893380E+00	2.311970E+00	1.355040E+00
3.934000E+00	2.363570E+00	1.338130E+00
4.653090E+00	4.261040E+00	3.257480E+00
4.657340E+00	4.320530E+00	3.312310E+00
4.715910E+00	4.335080E+00	3.363600E+00
3.825320E+00	2.428330E+00	1.324970E+00
3.731080E+00	2.324440E+00	1.341510E+00
4.602680E+00	4.311460E+00	3.275580E+00
4.601770E+00	4.349720E+00	3.320930E+00
4.636700E+00	4.383640E+00	3.386690E+00
3.643060E+00	2.544430E+00	1.307790E+00
3.518830E+00	2.496570E+00	1.349370E+00
4.408960E+00	4.343340E+00	3.187070E+00
4.476290E+00	4.341620E+00	3.248430E+00
4.543580E+00	4.350030E+00	3.301750E+00
4.571560E+00	4.382900E+00	3.361350E+00
3.455060E+00	2.711470E+00	1.347300E+00
3.335390E+00	2.667490E+00	1.385100E+00
4.336490E+00	4.403180E+00	3.186770E+00
4.391880E+00	4.409530E+00	3.285270E+00
3.294340E+00	2.890390E+00	1.412990E+00
3.193230E+00	2.851870E+00	1.468590E+00
4.270770E+00	4.463560E+00	3.172540E+00
4.308610E+00	4.466280E+00	3.246760E+00
3.169040E+00	3.107220E+00	1.527940E+00
3.115990E+00	2.981390E+00	1.526530E+00
4.233210E+00	4.502950E+00	3.171010E+00
4.255320E+00	4.506590E+00	3.214970E+00
3.061700E+00	3.124720E+00	1.605880E+00
2.990120E+00	3.305870E+00	1.705490E+00
3.088940E+00	3.395230E+00	1.679930E+00
4.088460E+00	4.557300E+00	3.050080E+00
4.122170E+00	4.570650E+00	3.119550E+00
4.202710E+00	4.542530E+00	3.189140E+00
3.003400E+00	3.470160E+00	1.770940E+00
2.960070E+00	3.411030E+00	1.780170E+00
3.045200E+00	3.682070E+00	1.854640E+00
3.908870E+00	4.629770E+00	2.954400E+00
3.993630E+00	4.617480E+00	3.022840E+00
4.058860E+00	4.592610E+00	3.065310E+00
2.945870E+00	3.537750E+00	1.835900E+00
2.950210E+00	3.686850E+00	1.914400E+00
2.985910E+00	3.775620E+00	1.941780E+00
3.022800E+00	3.893450E+00	1.987010E+00
3.119530E+00	4.043570E+00	2.074030E+00
3.209390E+00	4.182280E+00	2.180210E+00
3.312680E+00	4.314730E+00	2.313430E+00
3.800430E+00	4.651280E+00	2.889550E+00
3.865980E+00	4.673820E+00	2.981010E+00
3.920530E+00	4.700520E+00	3.069430E+00
2.931530E+00	3.809020E+00	1.990230E+00
2.953210E+00	3.944240E+00	2.059660E+00
3.029560E+00	4.025230E+00	2.093010E+00
3.094340E+00	4.145140E+00	2.174080E+00
3.177630E+00	4.266360E+00	2.270310E+00
3.248430E+00	4.361660E+00	2.377770E+00
3.349160E+00	4.456790E+00	2.466420E+00
3.639520E+00	4.672080E+00	2.791440E+00
3.716270E+00	4.704520E+00	2.890440E+00
3.748810E+00	4.744880E+00	2.970590E+00
3.829860E+00	4.718710E+00	3.011930E+00
2.969990E+00	4.083950E+00	2.172240E+00
3.065370E+00	4.229740E+00	2.264160E+00
3.151250E+00	4.338470E+00	2.362270E+00
3.238590E+00	4.437470E+00	2.462800E+00
3.299140E+00	4.511030E+00	2.531260E+00
3.310660E+00	4.560030E+00	2.586280E+00
3.373820E+00	4.560490E+00	2.583350E+00
3.485130E+00	4.635840E+00	2.683810E+00
3.530170E+00	4.713390E+00	2.790940E+00
3.578770E+00	4.761230E+00	2.876800E+00
3.664260E+00	4.747730E+00	2.909820E+00
3.345690E+00	4.631240E+00	2.665520E+00
3.437490E+00	4.718120E+00	2.763530E+00
3.496250E+00	4.762950E+00	2.835900E+00
5.262420E+00	3.224810E+00	3.073880E+00
5.250050E+00	3.182300E+00	3.051840E+00
5.231790E+00	3.250680E+00	3.034330E+00
5.242510E+00	3.315140E+00	3.072140E+00
5.266530E+00	3.273580E+00	3.101820E+00
5.258380E+00	3.361590E+00	3.138170E+00
5.080780E+00	2.769140E+00	2.751250E+00
5.038540E+00	2.695950E+00	2.671130E+00
5.037360E+00	2.795030E+00	2.654980E+00
5.094510E+00	2.911290E+00	2.758600E+00
5.111890E+00	2.847710E+00	2.808350E+00
5.147110E+00	2.993670E+00	2.875270E+00
5.201920E+00	3.133950E+00	2.980790E+00
5.213270E+00	3.447680E+00	3.119390E+00
5.207200E+00	3.521420E+00	3.180400E+00
4.996310E+00	2.619530E+00	2.579230E+00
4.944380E+00	2.541080E+00	2.484100E+00
4.956340E+00	2.628270E+00	2.467590E+00
5.156580E+00	3.608870E+00	3.203050E+00
5.106980E+00	3.683250E+00	3.206650E+00
5.138930E+00	3.675180E+00	3.253080E+00
5.109710E+00	3.727610E+00	3.280590E+00
4.890310E+00	2.465510E+00	2.392360E+00
4.833550E+00	2.381460E+00	2.296090E+00
4.846900E+00	2.470850E+00	2.259770E+00
5.008900E+00	3.829770E+00	3.251010E+00
5.049030E+00	3.792870E+00	3.263760E+00
5.028140E+00	3.852480E+00	3.327990E+00
4.750580E+00	2.273120E+00	2.184460E+00
4.680900E+00	2.228950E+00	2.070860E+00
4.718700E+00	2.309220E+00	2.063900E+00
4.935140E+00	3.951890E+00	3.313160E+00
4.970680E+00	3.915050E+00	3.323560E+00
4.960610E+00	3.975500E+00	3.384180E+00
4.555680E+00	2.192150E+00	1.891450E+00
4.881470E+00	4.071450E+00	3.352460E+00
4.912220E+00	4.035940E+00	3.371210E+00
4.906830E+00	4.096740E+00	3.422810E+00
4.379820E+00	2.124820E+00	1.699930E+00
4.261250E+00	2.071010E+00	1.641810E+00
4.296000E+00	2.139870E+00	1.613060E+00
4.840060E+00	4.197130E+00	3.381870E+00
4.865680E+00	4.158240E+00	3.403820E+00
4.862330E+00	4.221910E+00	3.451410E+00
4.168510E+00	2.178180E+00	1.513340E+00
4.079270E+00	2.077790E+00	1.516480E+00
4.770040E+00	4.337450E+00	3.420820E+00
4.818530E+00	4.284360E+00	3.433950E+00
4.811890E+00	4.331860E+00	3.483500E+00
3.942660E+00	2.182270E+00	1.405260E+00
4.710630E+00	4.387660E+00	3.424080E+00
4.764430E+00	4.387090E+00	3.483640E+00
3.780550E+00	2.179410E+00	1.399850E+00
3.656690E+00	2.150930E+00	1.408220E+00
3.685900E+00	2.234680E+00	1.371290E+00
4.667350E+00	4.420280E+00	3.435460E+00
4.692210E+00	4.450680E+00	3.500460E+00
3.572720E+00	2.316390E+00	1.370910E+00
3.451170E+00	2.279720E+00	1.425410E+00
4.469180E+00	4.399700E+00	3.344460E+00
4.526120E+00	4.400590E+00	3.373590E+00
4.559750E+00	4.441880E+00	3.444880E+00
4.625330E+00	4.448820E+00	3.465090E+00
3.387980E+00	2.463540E+00	1.393230E+00
3.267710E+00	2.436060E+00	1.459690E+00
4.419230E+00	4.426570E+00	3.356900E+00
4.434640E+00	4.457490E+00	3.419620E+00
4.492230E+00	4.443840E+00	3.428520E+00
3.219450E+00	2.642050E+00	1.452060E+00
3.112100E+00	2.619220E+00	1.525620E+00
4.331530E+00	4.478860E+00	3.320020E+00
4.379320E+00	4.463160E+00	3.373740E+00
3.074620E+00	2.863680E+00	1.550410E+00
3.027970E+00	2.745160E+00	1.580300E+00
4.253940E+00	4.550280E+00	3.289430E+00
2.960550E+00	2.880470E+00	1.642920E+00
2.875300E+00	3.081250E+00	1.751580E+00
2.972180E+00	3.097760E+00	1.672160E+00
4.146530E+00	4.621940E+00	3.225750E+00
4.190390E+00	4.650800E+00	3.328850E+00
2.897330E+00	3.335900E+00	1.796430E+00
2.804850E+00	3.253140E+00	1.846470E+00
4.040470E+00	4.667720E+00	3.151000E+00
4.093090E+00	4.677060E+00	3.222360E+00
4.122160E+00	4.683640E+00	3.271210E+00
2.820510E+00	3.400710E+00	1.894270E+00
2.777960E+00	3.350270E+00	1.911110E+00
2.849880E+00	3.611120E+00	1.939950E+00
3.965760E+00	4.730660E+00	3.150970E+00
3.990580E+00	4.771630E+00	3.226250E+00
4.067460E+00	4.721510E+00	3.248540E+00
2.764170E+00	3.469510E+00	1.959220E+00
2.758790E+00	3.614120E+00	2.010190E+00
2.799610E+00	3.716550E+00	2.038510E+00
2.841390E+00	3.885720E+00	2.088790E+00
3.793810E+00	4.764380E+00	3.040800E+00
3.836510E+00	4.791050E+00	3.119290E+00
3.916000E+00	4.779390E+00	3.170900E+00
2.744330E+00	3.744350E+00	2.091340E+00
2.747840E+00	3.884230E+00	2.142380E+00
2.789370E+00	3.969360E+00	2.168280E+00
2.842110E+00	4.104490E+00	2.243210E+00
2.968400E+00	4.207910E+00	2.279880E+00
3.045460E+00	4.312130E+00	2.364370E+00
3.138630E+00	4.418890E+00	2.460670E+00
3.226650E+00	4.537380E+00	2.569210E+00
3.625750E+00	4.785770E+00	2.933940E+00
3.661530E+00	4.815290E+00	2.993030E+00
3.750070E+00	4.812770E+00	3.063260E+00
2.737020E+00	3.985800E+00	2.209270E+00
2.755960E+00	4.088360E+00	2.271250E+00
2.789010E+00	4.142900E+00	2.293040E+00
2.807200E+00	4.201090E+00	2.335900E+00
2.919360E+00	4.277850E+00	2.365040E+00
3.034480E+00	4.397090E+00	2.467380E+00
3.119960E+00	4.482990E+00	2.535670E+00
3.147640E+00	4.548630E+00	2.596290E+00
3.193980E+00	4.587950E+00	2.626820E+00
3.246930E+00	4.639860E+00	2.676430E+00
3.323420E+00	4.745070E+00	2.777160E+00
3.429340E+00	4.780140E+00	2.830880E+00
3.490590E+00	4.825530E+00	2.907820E+00
3.585870E+00	4.818230E+00	2.951100E+00
2.746710E+00	4.141560E+00	2.316650E+00
3.151280E+00	4.624200E+00	2.668580E+00
3.225740E+00	4.704580E+00	2.737800E+00
3.243380E+00	4.758740E+00	2.783930E+00
3.276670E+00	4.785420E+00	2.808680E+00
3.301540E+00	4.820270E+00	2.851500E+00
3.386210E+00	4.820120E+00	2.865550E+00
3.236020E+00	4.795560E+00	2.819620E+00
5.267130E+00	3.104080E+00	3.111930E+00
5.252220E+00	3.057380E+00	3.093030E+00
5.246760E+00	3.113100E+00	3.061950E+00
5.279200E+00	3.179600E+00	3.122890E+00
5.298430E+00	3.280290E+00	3.185040E+00
5.302070E+00	3.361590E+00	3.227840E+00
5.068490E+00	2.625280E+00	2.785060E+00
5.016640E+00	2.544190E+00	2.717650E+00
5.018550E+00	2.606840E+00	2.665320E+00
5.102610E+00	2.727750E+00	2.822820E+00
5.165990E+00	2.876090E+00	2.932380E+00
5.214140E+00	3.010940E+00	3.015460E+00
5.270000E+00	3.461480E+00	3.244230E+00
5.225290E+00	3.547120E+00	3.247450E+00
5.252140E+00	3.533290E+00	3.289680E+00
5.220950E+00	3.590350E+00	3.320020E+00
4.968890E+00	2.467550E+00	2.641450E+00
4.918150E+00	2.396240E+00	2.580060E+00
4.932940E+00	2.463340E+00	2.522210E+00
5.165650E+00	3.665630E+00	3.311120E+00
5.150680E+00	3.727180E+00	3.386960E+00
4.851750E+00	2.305620E+00	2.508830E+00
4.795420E+00	2.248470E+00	2.394630E+00
4.828250E+00	2.320070E+00	2.381900E+00
5.093840E+00	3.792300E+00	3.363780E+00
5.078560E+00	3.846710E+00	3.421140E+00
4.700940E+00	2.177250E+00	2.196710E+00
5.036300E+00	3.917290E+00	3.436110E+00
5.010230E+00	3.986260E+00	3.466430E+00
4.549450E+00	2.093110E+00	1.986920E+00
4.444740E+00	2.005400E+00	1.921290E+00
4.419340E+00	2.066830E+00	1.804920E+00
4.976150E+00	4.042940E+00	3.478130E+00
4.955170E+00	4.106940E+00	3.513360E+00
4.358170E+00	1.949960E+00	1.868330E+00
4.228920E+00	1.907630E+00	1.791730E+00
4.313200E+00	1.986920E+00	1.768500E+00
4.920640E+00	4.164260E+00	3.514460E+00
4.899300E+00	4.225310E+00	3.542400E+00
4.127950E+00	1.988180E+00	1.626600E+00
3.991660E+00	1.905020E+00	1.614320E+00
4.863590E+00	4.283500E+00	3.541550E+00
4.815350E+00	4.365590E+00	3.558940E+00
3.890210E+00	2.041690E+00	1.487600E+00
3.822890E+00	1.948310E+00	1.556250E+00
4.758860E+00	4.437680E+00	3.554450E+00
4.797260E+00	4.415980E+00	3.600540E+00
4.773940E+00	4.450300E+00	3.606650E+00
3.731200E+00	1.935510E+00	1.549660E+00
3.604230E+00	1.953190E+00	1.552240E+00
3.700780E+00	2.011720E+00	1.488580E+00
4.714980E+00	4.478340E+00	3.556860E+00
4.732720E+00	4.494640E+00	3.623620E+00
3.518940E+00	2.110850E+00	1.476640E+00
3.387810E+00	2.072500E+00	1.541430E+00
4.587230E+00	4.478960E+00	3.497670E+00
4.610120E+00	4.508780E+00	3.560860E+00
4.671930E+00	4.509480E+00	3.584180E+00
3.324220E+00	2.245820E+00	1.489470E+00
3.203410E+00	2.221650E+00	1.578280E+00
4.465160E+00	4.476270E+00	3.469180E+00
4.492410E+00	4.504280E+00	3.525850E+00
4.551650E+00	4.505630E+00	3.541470E+00
3.146800E+00	2.420090E+00	1.542630E+00
3.033490E+00	2.391320E+00	1.631980E+00
4.321870E+00	4.531540E+00	3.387280E+00
4.379020E+00	4.515920E+00	3.452390E+00
4.430980E+00	4.511020E+00	3.502910E+00
2.979790E+00	2.645590E+00	1.626500E+00
2.893670E+00	2.551410E+00	1.715380E+00
4.262380E+00	4.606200E+00	3.385800E+00
4.316320E+00	4.599190E+00	3.476780E+00
2.856310E+00	2.719530E+00	1.727230E+00
2.784910E+00	2.694630E+00	1.796260E+00
2.865240E+00	2.869610E+00	1.725400E+00
4.227100E+00	4.652930E+00	3.387780E+00
4.252170E+00	4.651500E+00	3.430760E+00
2.782300E+00	2.844840E+00	1.805290E+00
2.734570E+00	2.799380E+00	1.851520E+00
2.766970E+00	3.059660E+00	1.847890E+00
4.118850E+00	4.731670E+00	3.340180E+00
4.198170E+00	4.694450E+00	3.404010E+00
2.691710E+00	2.923690E+00	1.891490E+00
2.642880E+00	3.149750E+00	1.973360E+00
2.718910E+00	3.304220E+00	1.942590E+00
4.045750E+00	4.778690E+00	3.301640E+00
4.067770E+00	4.816020E+00	3.393270E+00
2.635810E+00	3.324560E+00	2.018100E+00
2.590700E+00	3.265250E+00	2.031820E+00
2.660770E+00	3.536660E+00	2.051470E+00
3.874810E+00	4.825510E+00	3.197170E+00
3.914130E+00	4.858550E+00	3.277510E+00
3.993600E+00	4.837670E+00	3.326670E+00
2.579290E+00	3.386220E+00	2.084970E+00
2.567200E+00	3.533390E+00	2.117210E+00
2.603160E+00	3.631460E+00	2.132720E+00
2.647870E+00	3.806830E+00	2.175150E+00
3.677390E+00	4.884090E+00	3.095760E+00
3.762180E+00	4.879620E+00	3.159620E+00
3.834040E+00	4.875940E+00	3.226240E+00
2.550090E+00	3.658160E+00	2.183230E+00
2.558100E+00	3.804430E+00	2.231070E+00
2.598000E+00	3.893220E+00	2.239420E+00
2.658920E+00	4.027840E+00	2.284370E+00
2.830510E+00	4.287770E+00	2.406560E+00
2.921750E+00	4.381410E+00	2.478510E+00
3.039170E+00	4.507480E+00	2.583480E+00
3.554550E+00	4.899630E+00	3.033940E+00
3.628510E+00	4.929450E+00	3.121560E+00
3.685270E+00	4.959920E+00	3.197760E+00
2.548130E+00	3.913340E+00	2.282170E+00
2.576750E+00	4.037180E+00	2.339410E+00
2.632620E+00	4.111070E+00	2.358340E+00
2.716020E+00	4.203090E+00	2.385280E+00
2.801380E+00	4.342860E+00	2.479240E+00
2.898400E+00	4.452670E+00	2.567900E+00
2.964020E+00	4.542990E+00	2.639740E+00
3.051000E+00	4.619330E+00	2.691390E+00
3.149970E+00	4.737330E+00	2.776620E+00
3.375840E+00	4.899820E+00	2.952650E+00
3.457260E+00	4.945210E+00	3.028660E+00
3.481220E+00	4.983780E+00	3.092020E+00
3.580710E+00	4.973850E+00	3.147810E+00
2.587360E+00	4.147790E+00	2.413520E+00
2.679280E+00	4.296650E+00	2.483670E+00
2.779790E+00	4.413560E+00	2.570180E+00
2.870240E+00	4.519760E+00	2.645650E+00
2.955040E+00	4.615430E+00	2.709990E+00
3.037160E+00	4.688710E+00	2.761610E+00
3.067190E+00	4.755730E+00	2.812860E+00
3.123110E+00	4.796350E+00	2.835450E+00
3.209940E+00	4.847430E+00	2.876860E+00
3.258010E+00	4.925970E+00	2.957690E+00
3.307290E+00	4.971090E+00	3.020310E+00
3.400240E+00	4.973900E+00	3.043170E+00
3.079070E+00	4.829420E+00	2.879050E+00
3.172590E+00	4.920140E+00	2.950340E+00
3.232660E+00	4.960120E+00	2.991640E+00
5.199750E+00	2.741200E+00	3.063310E+00
5.173880E+00	2.686760E+00	3.024840E+00
5.173180E+00	2.766000E+00	2.988830E+00
5.218730E+00	2.897920E+00	3.050180E+00
5.221570E+00	2.810870E+00	3.100240E+00
5.247140E+00	2.991250E+00	3.098140E+00
5.257270E+00	2.923120E+00	3.148850E+00
5.282560E+00	3.056900E+00	3.172050E+00
5.323100E+00	3.173530E+00	3.234230E+00
5.338010E+00	3.286840E+00	3.288300E+00
5.322060E+00	3.382860E+00	3.293400E+00
5.348330E+00	3.347730E+00	3.352320E+00
5.324180E+00	3.432380E+00	3.368860E+00
5.046220E+00	2.503920E+00	2.862500E+00
4.998660E+00	2.420890E+00	2.820620E+00
4.997700E+00	2.470250E+00	2.743940E+00
5.095550E+00	2.610740E+00	2.893850E+00
5.274670E+00	3.522050E+00	3.348750E+00
5.254210E+00	3.590480E+00	3.424920E+00
4.935230E+00	2.338440E+00	2.778050E+00
4.883590E+00	2.293150E+00	2.697370E+00
4.913020E+00	2.349660E+00	2.668000E+00
5.202070E+00	3.658670E+00	3.403490E+00
5.185770E+00	3.717990E+00	3.460750E+00
4.805070E+00	2.215670E+00	2.521360E+00
5.140460E+00	3.799370E+00	3.482310E+00
5.095180E+00	3.868490E+00	3.482120E+00
5.119950E+00	3.858850E+00	3.521680E+00
5.098230E+00	3.909640E+00	3.544680E+00
4.683200E+00	2.102530E+00	2.308090E+00
4.588800E+00	2.011820E+00	2.244350E+00
4.576830E+00	2.053310E+00	2.119860E+00
5.020110E+00	4.009840E+00	3.508880E+00
5.052340E+00	3.974810E+00	3.527020E+00
5.036360E+00	4.026480E+00	3.566110E+00
4.506740E+00	1.938780E+00	2.174970E+00
4.411360E+00	1.867100E+00	2.092700E+00
4.429730E+00	1.930940E+00	2.004890E+00
4.962200E+00	4.130380E+00	3.559320E+00
5.002510E+00	4.092540E+00	3.598060E+00
4.964940E+00	4.153770E+00	3.612620E+00
4.304510E+00	1.809620E+00	2.023560E+00
4.156840E+00	1.762680E+00	1.939580E+00
4.270250E+00	1.839320E+00	1.927720E+00
4.901450E+00	4.244920E+00	3.588660E+00
4.929660E+00	4.208860E+00	3.619030E+00
4.902190E+00	4.265790E+00	3.647350E+00
4.060090E+00	1.815870E+00	1.753660E+00
3.918300E+00	1.749800E+00	1.778900E+00
4.825980E+00	4.381490E+00	3.631890E+00
4.860750E+00	4.325790E+00	3.639210E+00
4.850110E+00	4.369320E+00	3.693710E+00
3.811640E+00	1.857340E+00	1.637260E+00
3.749640E+00	1.774020E+00	1.709360E+00
4.799740E+00	4.444090E+00	3.672490E+00
3.663150E+00	1.764420E+00	1.711720E+00
3.534400E+00	1.787160E+00	1.725000E+00
3.634320E+00	1.833490E+00	1.644310E+00
4.760410E+00	4.509060E+00	3.677450E+00
4.781230E+00	4.505370E+00	3.713070E+00
4.759660E+00	4.532720E+00	3.708870E+00
3.452420E+00	1.923940E+00	1.623950E+00
3.322350E+00	1.891560E+00	1.699440E+00
4.632000E+00	4.540980E+00	3.617040E+00
4.659840E+00	4.561870E+00	3.681930E+00
4.729620E+00	4.543830E+00	3.696460E+00
3.262040E+00	2.047400E+00	1.628720E+00
3.140320E+00	2.024420E+00	1.721690E+00
4.517510E+00	4.533350E+00	3.586460E+00
4.539870E+00	4.563040E+00	3.646830E+00
4.595590E+00	4.565580E+00	3.661360E+00
3.085930E+00	2.193710E+00	1.666300E+00
2.974970E+00	2.168910E+00	1.764760E+00
4.378950E+00	4.562920E+00	3.531560E+00
4.422410E+00	4.574560E+00	3.603780E+00
4.484400E+00	4.564080E+00	3.629860E+00
2.930610E+00	2.353680E+00	1.728230E+00
2.828570E+00	2.326610E+00	1.827220E+00
4.347320E+00	4.599820E+00	3.542510E+00
4.365900E+00	4.603770E+00	3.582000E+00
2.798070E+00	2.523580E+00	1.809900E+00
2.702010E+00	2.498040E+00	1.908660E+00
4.246160E+00	4.699170E+00	3.494270E+00
4.319370E+00	4.645680E+00	3.560550E+00
2.677700E+00	2.729350E+00	1.904020E+00
2.596360E+00	2.644700E+00	1.983350E+00
4.149460E+00	4.769680E+00	3.444940E+00
4.191520E+00	4.790860E+00	3.549410E+00
2.577040E+00	2.782760E+00	1.996020E+00
2.542610E+00	2.732240E+00	2.028720E+00
2.574970E+00	2.955610E+00	1.995430E+00
4.102350E+00	4.821570E+00	3.448240E+00
4.125640E+00	4.827830E+00	3.497060E+00
2.510040E+00	2.839750E+00	2.059850E+00
2.454670E+00	3.052400E+00	2.123850E+00
2.530980E+00	3.217800E+00	2.071760E+00
3.954540E+00	4.882870E+00	3.355230E+00
3.999760E+00	4.903330E+00	3.435600E+00
4.075980E+00	4.863610E+00	3.475760E+00
2.436590E+00	3.258450E+00	2.153510E+00
2.362300E+00	3.206690E+00	2.197710E+00
2.483400E+00	3.459580E+00	2.168770E+00
3.771320E+00	4.945020E+00	3.251840E+00
3.834350E+00	4.956180E+00	3.345430E+00
3.918140E+00	4.928960E+00	3.392120E+00
2.385210E+00	3.364020E+00	2.220500E+00
2.327740E+00	3.307080E+00	2.244080E+00
2.387920E+00	3.519580E+00	2.235880E+00
2.459850E+00	3.723550E+00	2.272770E+00
3.730960E+00	4.983350E+00	3.265960E+00
3.758270E+00	4.993830E+00	3.311180E+00
2.312300E+00	3.443460E+00	2.281550E+00
2.354430E+00	3.609550E+00	2.289820E+00
2.372100E+00	3.734730E+00	2.331190E+00
2.411730E+00	3.824850E+00	2.334610E+00
2.473810E+00	3.960300E+00	2.358810E+00
3.503240E+00	5.040300E+00	3.182620E+00
3.605240E+00	5.032370E+00	3.245070E+00
3.695400E+00	5.021410E+00	3.293830E+00
2.357550E+00	3.870340E+00	2.384260E+00
2.411880E+00	4.018000E+00	2.428410E+00
2.420970E+00	4.095710E+00	2.474080E+00
2.484030E+00	4.117420E+00	2.452920E+00
2.565340E+00	4.254570E+00	2.506830E+00
2.664880E+00	4.379680E+00	2.582880E+00
2.764600E+00	4.491970E+00	2.659580E+00
2.855190E+00	4.598700E+00	2.725130E+00
2.955900E+00	4.719030E+00	2.812790E+00
3.369310E+00	5.042570E+00	3.133890E+00
3.449370E+00	5.081440E+00	3.207480E+00
3.514950E+00	5.106150E+00	3.292250E+00
2.451810E+00	4.198900E+00	2.529270E+00
2.552940E+00	4.346580E+00	2.599580E+00
2.657210E+00	4.466540E+00	2.677010E+00
2.754210E+00	4.576120E+00	2.746330E+00
2.838650E+00	4.660060E+00	2.796560E+00
2.869380E+00	4.725880E+00	2.849480E+00
2.918320E+00	4.767790E+00	2.869960E+00
2.975680E+00	4.825500E+00	2.902430E+00
3.074760E+00	4.914550E+00	2.966840E+00
3.203540E+00	4.997390E+00	3.046010E+00
3.251260E+00	5.069470E+00	3.147670E+00
3.307580E+00	5.122250E+00	3.237900E+00
3.405190E+00	5.117910E+00	3.249850E+00
2.876840E+00	4.799660E+00	2.914810E+00
2.968910E+00	4.902200E+00	2.980990E+00
3.069310E+00	4.985410E+00	3.054730E+00
3.154710E+00	5.058640E+00	3.131700E+00
3.214500E+00	5.111860E+00	3.203990E+00
5.111920E+00	2.489280E+00	3.077850E+00
5.061890E+00	2.430990E+00	3.015330E+00
5.080740E+00	2.505460E+00	2.970470E+00
5.152390E+00	2.614910E+00	3.029290E+00
5.159330E+00	2.573650E+00	3.109890E+00
5.210730E+00	2.700330E+00	3.132510E+00
5.258900E+00	2.826200E+00	3.204180E+00
5.300590E+00	2.939610E+00	3.252010E+00
5.330880E+00	3.054590E+00	3.297650E+00
5.360040E+00	3.163430E+00	3.344130E+00
5.370930E+00	3.262570E+00	3.391140E+00
5.366660E+00	3.349150E+00	3.432640E+00
5.354020E+00	3.430780E+00	3.481200E+00
5.016110E+00	2.369320E+00	3.007500E+00
4.962500E+00	2.327740E+00	2.932260E+00
4.991900E+00	2.378280E+00	2.904750E+00
5.306590E+00	3.514320E+00	3.447610E+00
5.286280E+00	3.583150E+00	3.522330E+00
4.886510E+00	2.269110E+00	2.811450E+00
5.232490E+00	3.663240E+00	3.501460E+00
5.197010E+00	3.732830E+00	3.523800E+00
5.228040E+00	3.703660E+00	3.574750E+00
5.195050E+00	3.775030E+00	3.597510E+00
4.779920E+00	2.153920E+00	2.627900E+00
4.698900E+00	2.056270E+00	2.565070E+00
4.696920E+00	2.079470E+00	2.438800E+00
5.144220E+00	3.850290E+00	3.574870E+00
5.135230E+00	3.902310E+00	3.624850E+00
4.631700E+00	1.989380E+00	2.513590E+00
4.544420E+00	1.907760E+00	2.427470E+00
4.570210E+00	1.957690E+00	2.339270E+00
5.102630E+00	3.980180E+00	3.643230E+00
5.059330E+00	4.046250E+00	3.642630E+00
5.091380E+00	4.039500E+00	3.690150E+00
5.062780E+00	4.087510E+00	3.711310E+00
4.444000E+00	1.820070E+00	2.325850E+00
4.342940E+00	1.752160E+00	2.253050E+00
4.374990E+00	1.805150E+00	2.165460E+00
4.970010E+00	4.186170E+00	3.681450E+00
5.007090E+00	4.143650E+00	3.691650E+00
4.996330E+00	4.188120E+00	3.744130E+00
4.226900E+00	1.698900E+00	2.191770E+00
4.077410E+00	1.639110E+00	2.097340E+00
4.193490E+00	1.715660E+00	2.088720E+00
4.951310E+00	4.234400E+00	3.727610E+00
3.992520E+00	1.676350E+00	1.919520E+00
3.884040E+00	1.633720E+00	1.962510E+00
4.904520E+00	4.312410E+00	3.753270E+00
4.859710E+00	4.399090E+00	3.769270E+00
3.754550E+00	1.620360E+00	1.930820E+00
3.635990E+00	1.597840E+00	1.952400E+00
3.671420E+00	1.641990E+00	1.875980E+00
3.743210E+00	1.691160E+00	1.814730E+00
4.816550E+00	4.474130E+00	3.758150E+00
4.856950E+00	4.442660E+00	3.827340E+00
4.824210E+00	4.497670E+00	3.818040E+00
3.564330E+00	1.685250E+00	1.840230E+00
3.432610E+00	1.656820E+00	1.908510E+00
4.766790E+00	4.546800E+00	3.772650E+00
3.377830E+00	1.762140E+00	1.795150E+00
3.250800E+00	1.745730E+00	1.889870E+00
4.702080E+00	4.583160E+00	3.747590E+00
4.706180E+00	4.613780E+00	3.829420E+00
3.195450E+00	1.874460E+00	1.796970E+00
3.075560E+00	1.855360E+00	1.894340E+00
4.562980E+00	4.594410E+00	3.704510E+00
4.587950E+00	4.617950E+00	3.764680E+00
4.648730E+00	4.616070E+00	3.786630E+00
3.024780E+00	2.004440E+00	1.821460E+00
2.915640E+00	1.987010E+00	1.927340E+00
4.452330E+00	4.598740E+00	3.670190E+00
4.478740E+00	4.626840E+00	3.731430E+00
4.533520E+00	4.621370E+00	3.748850E+00
2.868590E+00	2.146960E+00	1.866490E+00
2.766670E+00	2.129050E+00	1.973480E+00
4.354350E+00	4.657760E+00	3.646430E+00
4.416580E+00	4.640250E+00	3.703690E+00
2.730510E+00	2.304170E+00	1.931050E+00
2.636930E+00	2.285750E+00	2.035500E+00
4.273680E+00	4.730320E+00	3.602050E+00
4.309520E+00	4.747580E+00	3.703360E+00
2.608800E+00	2.468950E+00	2.000730E+00
2.526560E+00	2.447250E+00	2.094010E+00
4.230060E+00	4.785790E+00	3.607550E+00
4.252830E+00	4.787730E+00	3.655060E+00
2.505390E+00	2.653680E+00	2.075310E+00
2.467130E+00	2.559810E+00	2.136570E+00
4.118570E+00	4.883670E+00	3.585620E+00
4.202450E+00	4.829110E+00	3.633170E+00
2.412200E+00	2.670840E+00	2.167050E+00
2.338590E+00	2.839980E+00	2.222440E+00
2.425030E+00	2.851210E+00	2.142540E+00
4.051920E+00	4.913120E+00	3.519890E+00
4.057770E+00	4.937750E+00	3.575440E+00
2.348110E+00	3.030470E+00	2.206720E+00
2.260840E+00	3.000570E+00	2.278810E+00
3.879880E+00	4.976220E+00	3.429810E+00
3.929770E+00	4.993920E+00	3.510910E+00
4.013140E+00	4.960330E+00	3.547100E+00
2.266780E+00	3.225050E+00	2.274150E+00
2.190290E+00	3.133090E+00	2.338640E+00
3.745690E+00	5.047670E+00	3.389230E+00
3.836680E+00	5.026170E+00	3.462840E+00
2.183790E+00	3.258950E+00	2.343410E+00
2.146850E+00	3.209530E+00	2.365650E+00
2.212650E+00	3.420160E+00	2.354830E+00
2.277830E+00	3.646130E+00	2.360370E+00
3.630270E+00	5.084940E+00	3.353850E+00
3.680870E+00	5.122950E+00	3.465160E+00
2.138390E+00	3.310130E+00	2.392330E+00
2.136920E+00	3.461070E+00	2.407650E+00
2.180070E+00	3.567260E+00	2.392580E+00
2.203610E+00	3.694350E+00	2.428560E+00
2.260430E+00	3.838360E+00	2.434760E+00
2.338380E+00	4.035910E+00	2.484960E+00
3.566290E+00	5.121770E+00	3.366330E+00
3.596630E+00	5.135250E+00	3.421950E+00
2.117910E+00	3.604830E+00	2.450890E+00
2.173350E+00	3.806550E+00	2.480030E+00
2.235190E+00	3.938950E+00	2.494850E+00
2.261170E+00	4.038070E+00	2.536480E+00
2.308100E+00	4.102250E+00	2.548160E+00
2.361180E+00	4.184730E+00	2.572710E+00
2.449390E+00	4.315090E+00	2.624760E+00
2.550390E+00	4.439210E+00	2.695650E+00
2.648400E+00	4.556450E+00	2.763240E+00
2.757120E+00	4.681020E+00	2.853560E+00
3.364390E+00	5.149300E+00	3.298210E+00
3.422920E+00	5.173460E+00	3.374270E+00
3.527690E+00	5.156370E+00	3.403300E+00
2.266150E+00	4.138460E+00	2.598650E+00
2.349410E+00	4.286150E+00	2.650310E+00
2.446040E+00	4.409870E+00	2.716380E+00
2.544680E+00	4.529060E+00	2.784790E+00
2.632320E+00	4.619810E+00	2.834420E+00
2.668670E+00	4.684760E+00	2.890090E+00
2.723490E+00	4.727130E+00	2.913920E+00
2.781200E+00	4.787280E+00	2.945560E+00
2.870640E+00	4.884610E+00	3.001780E+00
2.965060E+00	4.970980E+00	3.070650E+00
3.056420E+00	5.045670E+00	3.144640E+00
3.135370E+00	5.111700E+00	3.216290E+00
3.215700E+00	5.164970E+00	3.313890E+00
3.319640E+00	5.173970E+00	3.349080E+00
2.679190E+00	4.757300E+00	2.957080E+00
2.774640E+00	4.862430E+00	3.026300E+00
2.868600E+00	4.953700E+00	3.092610E+00
2.963570E+00	5.032320E+00	3.164930E+00
3.049200E+00	5.099300E+00	3.233480E+00
3.116700E+00	5.146460E+00	3.296240E+00
5.081690E+00	2.430610E+00	3.117260E+00
5.148880E+00	2.516320E+00	3.171830E+00
5.220800E+00	2.614480E+00	3.262910E+00
5.260290E+00	2.741260E+00	3.264770E+00
5.296680E+00	2.838240E+00	3.318860E+00
5.332360E+00	2.943500E+00	3.363560E+00
5.361010E+00	3.048750E+00	3.410340E+00
5.388550E+00	3.151700E+00	3.450020E+00
5.398120E+00	3.250600E+00	3.487410E+00
5.392020E+00	3.339990E+00	3.528810E+00
5.379650E+00	3.419950E+00	3.579920E+00
4.960710E+00	2.310580E+00	3.013070E+00
5.025380E+00	2.365340E+00	3.075140E+00
5.336420E+00	3.504160E+00	3.546160E+00
5.315370E+00	3.570240E+00	3.617020E+00
4.862300E+00	2.222510E+00	2.959630E+00
4.778340E+00	2.131550E+00	2.883660E+00
4.787450E+00	2.143270E+00	2.761650E+00
5.268310E+00	3.643360E+00	3.596560E+00
5.248550E+00	3.709250E+00	3.650280E+00
5.233810E+00	3.779900E+00	3.697920E+00
4.726080E+00	2.069820E+00	2.880270E+00
4.634370E+00	1.967290E+00	2.756200E+00
4.673840E+00	2.016650E+00	2.669560E+00
5.183970E+00	3.853940E+00	3.671270E+00
5.156600E+00	3.921130E+00	3.682190E+00
5.195310E+00	3.904260E+00	3.733450E+00
5.168630E+00	3.961790E+00	3.736720E+00
4.554850E+00	1.889030E+00	2.665210E+00
4.462580E+00	1.799630E+00	2.568620E+00
4.507710E+00	1.851570E+00	2.500270E+00
5.133540E+00	4.035010E+00	3.763000E+00
5.096950E+00	4.097500E+00	3.794960E+00
4.366450E+00	1.722930E+00	2.491720E+00
4.265710E+00	1.666530E+00	2.441870E+00
4.302050E+00	1.706220E+00	2.341520E+00
5.047410E+00	4.149190E+00	3.788980E+00
4.999510E+00	4.214240E+00	3.825590E+00
4.143260E+00	1.608400E+00	2.377900E+00
3.995540E+00	1.546270E+00	2.295450E+00
4.107000E+00	1.608960E+00	2.257450E+00
4.955330E+00	4.261030E+00	3.810960E+00
4.977030E+00	4.251820E+00	3.863960E+00
4.951730E+00	4.293870E+00	3.879310E+00
3.866240E+00	1.580490E+00	2.091070E+00
3.805260E+00	1.529970E+00	2.196040E+00
4.879990E+00	4.400820E+00	3.837780E+00
4.905520E+00	4.358660E+00	3.852780E+00
4.899040E+00	4.415390E+00	3.907580E+00
3.710740E+00	1.503690E+00	2.186580E+00
3.581920E+00	1.503660E+00	2.183070E+00
3.679040E+00	1.534340E+00	2.094560E+00
4.811930E+00	4.540870E+00	3.866200E+00
4.859680E+00	4.482020E+00	3.888130E+00
4.853740E+00	4.532290E+00	3.935290E+00
3.496070E+00	1.572290E+00	2.037720E+00
3.368580E+00	1.542080E+00	2.121750E+00
4.761150E+00	4.594970E+00	3.861160E+00
4.804300E+00	4.598060E+00	3.946240E+00
3.306180E+00	1.632010E+00	1.995540E+00
3.184420E+00	1.617020E+00	2.098470E+00
4.729740E+00	4.626460E+00	3.871240E+00
4.747080E+00	4.630310E+00	3.911520E+00
3.128680E+00	1.726390E+00	1.987860E+00
3.015070E+00	1.711460E+00	2.094110E+00
4.609950E+00	4.639700E+00	3.825660E+00
4.636690E+00	4.654840E+00	3.891480E+00
4.703990E+00	4.648290E+00	3.906570E+00
2.963700E+00	1.840470E+00	2.001560E+00
2.857420E+00	1.824710E+00	2.111510E+00
4.503220E+00	4.649400E+00	3.793540E+00
4.526960E+00	4.668380E+00	3.853400E+00
4.578390E+00	4.659150E+00	3.866030E+00
2.810290E+00	1.969830E+00	2.035310E+00
2.711820E+00	1.954000E+00	2.146320E+00
4.367180E+00	4.701630E+00	3.739030E+00
4.411220E+00	4.703090E+00	3.813240E+00
4.472090E+00	4.680800E+00	3.837550E+00
2.670220E+00	2.113630E+00	2.082880E+00
2.576710E+00	2.096300E+00	2.186010E+00
4.340070E+00	4.740900E+00	3.756960E+00
4.357720E+00	4.742250E+00	3.795870E+00
2.546450E+00	2.273770E+00	2.137630E+00
2.462510E+00	2.256980E+00	2.234610E+00
4.245130E+00	4.845400E+00	3.732810E+00
4.317680E+00	4.784170E+00	3.782210E+00
2.431310E+00	2.461960E+00	2.195410E+00
2.394480E+00	2.365790E+00	2.262950E+00
4.178330E+00	4.878240E+00	3.673290E+00
4.187400E+00	4.899660E+00	3.719440E+00
2.334390E+00	2.476150E+00	2.288720E+00
2.255390E+00	2.638450E+00	2.326030E+00
2.335180E+00	2.650960E+00	2.245160E+00
4.052160E+00	4.987720E+00	3.657300E+00
4.139490E+00	4.929400E+00	3.694330E+00
2.259900E+00	2.815510E+00	2.299130E+00
2.183340E+00	2.790460E+00	2.373840E+00
3.986000E+00	5.006160E+00	3.601060E+00
3.990440E+00	5.033990E+00	3.656000E+00
2.181010E+00	2.966000E+00	2.349670E+00
2.106020E+00	2.934690E+00	2.416570E+00
3.770150E+00	5.094230E+00	3.497840E+00
3.848200E+00	5.085500E+00	3.590130E+00
3.941690E+00	5.049610E+00	3.631400E+00
2.110660E+00	3.139090E+00	2.404600E+00
2.066160E+00	3.038100E+00	2.450280E+00
3.729850E+00	5.128890E+00	3.519910E+00
3.763430E+00	5.129470E+00	3.561520E+00
2.033690E+00	3.157480E+00	2.469110E+00
2.008920E+00	3.278590E+00	2.494140E+00
2.070240E+00	3.369850E+00	2.461030E+00
3.581530E+00	5.186980E+00	3.520270E+00
3.698480E+00	5.158310E+00	3.554880E+00
1.998460E+00	3.402650E+00	2.520420E+00
1.978570E+00	3.528670E+00	2.530230E+00
2.029420E+00	3.561530E+00	2.499000E+00
2.085220E+00	3.752910E+00	2.523430E+00
2.153640E+00	3.963310E+00	2.558890E+00
3.491680E+00	5.196910E+00	3.459140E+00
3.497560E+00	5.219310E+00	3.514040E+00
1.993730E+00	3.671320E+00	2.568100E+00
2.047290E+00	3.853120E+00	2.574300E+00
2.066490E+00	3.959150E+00	2.607940E+00
2.113210E+00	4.027200E+00	2.617020E+00
2.167940E+00	4.112840E+00	2.639530E+00
2.251030E+00	4.250850E+00	2.681360E+00
2.341840E+00	4.379890E+00	2.738150E+00
2.440430E+00	4.500340E+00	2.804790E+00
2.546440E+00	4.636550E+00	2.886600E+00
3.271130E+00	5.198570E+00	3.395670E+00
3.323970E+00	5.224990E+00	3.474480E+00
3.436000E+00	5.225530E+00	3.495400E+00
2.066240E+00	4.060860E+00	2.663120E+00
2.149830E+00	4.213960E+00	2.711130E+00
2.237450E+00	4.346040E+00	2.764350E+00
2.336370E+00	4.470080E+00	2.827670E+00
2.424230E+00	4.565890E+00	2.872050E+00
2.458070E+00	4.633710E+00	2.923910E+00
2.511200E+00	4.679120E+00	2.946760E+00
2.574420E+00	4.743110E+00	2.983500E+00
2.673620E+00	4.844240E+00	3.047430E+00
2.773400E+00	4.933210E+00	3.118040E+00
2.871820E+00	5.016740E+00	3.189430E+00
2.966860E+00	5.089070E+00	3.260470E+00
3.049930E+00	5.140860E+00	3.326380E+00
3.120670E+00	5.185860E+00	3.392300E+00
3.215230E+00	5.216470E+00	3.435490E+00
2.465710E+00	4.707890E+00	2.993190E+00
2.567360E+00	4.825300E+00	3.073200E+00
2.673330E+00	4.921250E+00	3.141250E+00
2.778830E+00	4.998630E+00	3.213960E+00
2.878140E+00	5.076170E+00	3.290090E+00
2.980660E+00	5.136930E+00	3.363170E+00
3.049570E+00	5.168810E+00	3.394600E+00
5.236850E+00	2.572050E+00	3.396770E+00
5.211890E+00	2.535910E+00	3.384100E+00
5.220650E+00	2.564370E+00	3.344040E+00
5.252920E+00	2.618450E+00	3.392090E+00
5.071540E+00	2.385780E+00	3.296420E+00
5.003290E+00	2.329200E+00	3.242880E+00
5.033020E+00	2.369330E+00	3.170140E+00
5.150410E+00	2.481150E+00	3.290200E+00
5.287500E+00	2.734440E+00	3.401550E+00
5.322370E+00	2.854330E+00	3.415740E+00
5.358900E+00	2.936640E+00	3.467740E+00
5.391610E+00	3.038870E+00	3.517770E+00
5.417270E+00	3.144190E+00	3.551460E+00
5.421790E+00	3.243600E+00	3.582700E+00
5.412610E+00	3.331720E+00	3.625440E+00
5.401010E+00	3.413010E+00	3.676360E+00
4.951170E+00	2.282310E+00	3.263310E+00
4.896860E+00	2.239900E+00	3.195400E+00
4.932530E+00	2.276090E+00	3.136170E+00
5.360410E+00	3.494070E+00	3.639280E+00
5.342180E+00	3.554780E+00	3.689640E+00
4.817790E+00	2.163610E+00	3.080580E+00
5.305990E+00	3.638630E+00	3.706730E+00
5.272000E+00	3.722130E+00	3.723580E+00
5.268790E+00	3.768670E+00	3.763720E+00
4.638700E+00	1.955530E+00	2.931270E+00
4.569080E+00	1.877990E+00	2.891580E+00
4.581250E+00	1.902740E+00	2.788000E+00
4.695330E+00	2.025550E+00	2.949460E+00
5.244940E+00	3.844730E+00	3.781330E+00
5.219200E+00	3.929210E+00	3.800570E+00
5.192350E+00	3.984510E+00	3.804800E+00
5.228720E+00	3.964820E+00	3.857030E+00
5.193950E+00	4.021120E+00	3.872340E+00
4.392400E+00	1.705210E+00	2.787260E+00
4.292480E+00	1.642670E+00	2.732430E+00
4.362990E+00	1.692120E+00	2.699780E+00
4.418660E+00	1.749780E+00	2.648300E+00
4.464200E+00	1.770060E+00	2.827860E+00
5.093290E+00	4.122970E+00	3.852300E+00
5.135930E+00	4.079240E+00	3.857060E+00
5.118380E+00	4.117430E+00	3.911360E+00
4.214670E+00	1.623520E+00	2.533980E+00
4.140660E+00	1.576530E+00	2.600250E+00
5.065040E+00	4.168110E+00	3.900550E+00
4.049960E+00	1.527720E+00	2.562180E+00
3.916020E+00	1.490590E+00	2.523030E+00
4.020050E+00	1.527220E+00	2.454090E+00
5.013490E+00	4.241840E+00	3.935090E+00
4.981400E+00	4.297890E+00	3.961090E+00
3.794180E+00	1.495790E+00	2.318030E+00
3.734210E+00	1.450410E+00	2.415460E+00
4.954670E+00	4.353760E+00	3.965620E+00
4.941570E+00	4.419250E+00	3.992400E+00
3.643500E+00	1.431650E+00	2.414680E+00
3.514770E+00	1.426090E+00	2.414220E+00
3.612770E+00	1.455870E+00	2.323780E+00
4.913360E+00	4.483570E+00	3.990170E+00
4.875940E+00	4.569740E+00	4.006010E+00
3.430720E+00	1.473380E+00	2.258630E+00
3.306830E+00	1.449060E+00	2.349070E+00
4.842370E+00	4.615180E+00	4.001580E+00
4.863320E+00	4.616960E+00	4.037070E+00
4.843870E+00	4.636500E+00	4.034110E+00
3.243400E+00	1.525440E+00	2.219750E+00
3.124810E+00	1.504240E+00	2.317090E+00
4.737230E+00	4.670290E+00	3.997060E+00
4.811930E+00	4.645400E+00	4.019230E+00
3.067690E+00	1.597040E+00	2.198500E+00
2.961080E+00	1.582880E+00	2.307320E+00
4.675870E+00	4.677690E+00	3.959940E+00
4.678050E+00	4.695870E+00	4.011240E+00
2.907750E+00	1.695640E+00	2.203210E+00
2.806770E+00	1.677750E+00	2.311860E+00
4.551870E+00	4.684030E+00	3.906890E+00
4.579410E+00	4.693540E+00	3.947670E+00
4.629380E+00	4.703850E+00	4.005850E+00
2.757280E+00	1.808520E+00	2.221910E+00
2.661860E+00	1.789680E+00	2.329940E+00
4.441550E+00	4.717000E+00	3.879940E+00
4.473980E+00	4.735940E+00	3.942040E+00
4.533170E+00	4.713650E+00	3.954270E+00
2.614920E+00	1.933920E+00	2.249340E+00
2.525710E+00	1.915230E+00	2.356580E+00
4.347040E+00	4.803460E+00	3.873500E+00
4.411970E+00	4.761350E+00	3.916320E+00
2.486840E+00	2.085020E+00	2.291590E+00
2.401470E+00	2.062400E+00	2.397340E+00
4.295430E+00	4.837360E+00	3.818740E+00
4.299980E+00	4.859910E+00	3.862010E+00
2.358390E+00	2.275810E+00	2.337750E+00
2.293840E+00	2.191600E+00	2.436230E+00
4.186340E+00	4.939880E+00	3.777480E+00
4.258000E+00	4.896170E+00	3.831280E+00
2.265710E+00	2.315080E+00	2.414920E+00
2.238830E+00	2.271440E+00	2.460900E+00
2.243630E+00	2.465890E+00	2.382180E+00
4.115280E+00	4.988910E+00	3.748740E+00
4.133220E+00	5.031600E+00	3.840530E+00
2.192060E+00	2.367170E+00	2.464620E+00
2.125580E+00	2.559070E+00	2.473480E+00
2.182450E+00	2.640080E+00	2.397480E+00
3.978690E+00	5.090050E+00	3.729600E+00
4.062010E+00	5.057580E+00	3.776300E+00
2.108300E+00	2.761420E+00	2.446470E+00
2.037960E+00	2.729500E+00	2.520790E+00
3.909800E+00	5.096000E+00	3.680780E+00
3.914370E+00	5.122370E+00	3.729000E+00
2.026530E+00	2.944400E+00	2.491950E+00
1.991860E+00	2.835140E+00	2.548040E+00
3.761540E+00	5.170590E+00	3.641150E+00
3.856940E+00	5.140910E+00	3.701320E+00
1.953380E+00	2.957530E+00	2.563040E+00
1.927230E+00	3.086910E+00	2.583830E+00
1.964700E+00	3.186140E+00	2.530060E+00
3.664110E+00	5.199560E+00	3.617210E+00
3.691420E+00	5.239080E+00	3.710870E+00
1.899850E+00	3.223010E+00	2.592940E+00
1.890450E+00	3.361000E+00	2.620760E+00
1.934830E+00	3.446950E+00	2.573060E+00
3.486500E+00	5.253450E+00	3.585120E+00
3.586540E+00	5.243170E+00	3.649140E+00
1.866730E+00	3.485500E+00	2.627170E+00
1.859340E+00	3.601710E+00	2.648780E+00
1.913160E+00	3.639290E+00	2.620230E+00
1.963740E+00	3.871000E+00	2.638050E+00
3.393770E+00	5.261260E+00	3.567240E+00
3.408130E+00	5.305530E+00	3.665480E+00
1.870370E+00	3.724800E+00	2.672060E+00
1.880900E+00	3.867230E+00	2.690870E+00
1.919780E+00	3.941560E+00	2.692350E+00
1.968920E+00	4.031470E+00	2.706830E+00
2.049780E+00	4.175320E+00	2.743240E+00
2.131110E+00	4.308270E+00	2.786540E+00
2.222020E+00	4.438750E+00	2.856380E+00
2.342640E+00	4.583480E+00	2.919830E+00
3.141740E+00	5.227060E+00	3.479950E+00
3.203460E+00	5.261040E+00	3.540840E+00
3.309270E+00	5.283130E+00	3.605840E+00
1.875310E+00	3.976480E+00	2.738280E+00
1.951410E+00	4.135360E+00	2.777990E+00
2.032460E+00	4.275990E+00	2.817960E+00
2.113000E+00	4.377030E+00	2.854650E+00
2.151130E+00	4.458580E+00	2.904200E+00
2.228480E+00	4.527290E+00	2.924500E+00
2.264660E+00	4.604600E+00	2.969800E+00
2.350300E+00	4.688280E+00	3.011950E+00
2.445390E+00	4.801150E+00	3.089260E+00
2.561590E+00	4.922380E+00	3.182800E+00
2.690900E+00	4.987410E+00	3.231060E+00
2.779180E+00	5.054950E+00	3.311670E+00
2.888640E+00	5.133440E+00	3.408700E+00
3.038530E+00	5.199270E+00	3.477680E+00
2.928100E+00	5.194080E+00	3.521180E+00
3.120630E+00	5.243780E+00	3.529970E+00
2.155250E+00	4.548990E+00	2.967320E+00
2.247320E+00	4.670810E+00	3.031450E+00
2.335540E+00	4.753820E+00	3.076460E+00
2.374800E+00	4.824320E+00	3.126980E+00
2.449440E+00	4.876020E+00	3.158230E+00
2.477850E+00	4.926270E+00	3.207490E+00
2.528820E+00	4.981000E+00	3.269830E+00
2.658050E+00	5.030880E+00	3.314560E+00
2.770780E+00	5.098990E+00	3.407070E+00
2.836780E+00	5.151370E+00	3.479610E+00
2.386670E+00	4.898770E+00	3.196230E+00
2.458260E+00	4.949260E+00	3.240630E+00
5.201910E+00	2.502470E+00	3.490880E+00
5.172890E+00	2.469760E+00	3.471630E+00
5.186290E+00	2.494770E+00	3.422070E+00
5.240180E+00	2.567610E+00	3.472420E+00
5.280510E+00	2.654890E+00	3.473760E+00
5.282390E+00	2.635940E+00	3.549040E+00
5.314340E+00	2.723480E+00	3.553010E+00
5.022880E+00	2.341660E+00	3.349570E+00
5.115840E+00	2.424800E+00	3.430520E+00
5.339570E+00	2.829980E+00	3.508840E+00
5.384160E+00	2.928190E+00	3.574300E+00
5.419040E+00	3.043100E+00	3.645610E+00
5.435590E+00	3.160330E+00	3.640430E+00
5.440410E+00	3.241130E+00	3.677890E+00
5.434680E+00	3.326030E+00	3.718480E+00
5.431250E+00	3.401830E+00	3.770800E+00
4.885080E+00	2.220650E+00	3.283330E+00
4.960400E+00	2.289360E+00	3.370100E+00
5.385900E+00	3.493900E+00	3.735890E+00
5.353860E+00	3.569800E+00	3.751350E+00
5.386470E+00	3.539750E+00	3.803630E+00
5.359310E+00	3.616600E+00	3.823680E+00
4.666350E+00	1.938270E+00	3.190900E+00
4.610940E+00	1.875690E+00	3.148410E+00
4.651110E+00	1.931570E+00	3.124040E+00
4.677300E+00	1.983530E+00	3.057010E+00
4.708480E+00	2.001460E+00	3.204270E+00
4.749060E+00	2.079800E+00	3.084380E+00
4.783240E+00	2.110240E+00	3.211660E+00
5.310360E+00	3.711570E+00	3.799530E+00
5.288310E+00	3.780850E+00	3.817180E+00
5.321460E+00	3.756510E+00	3.866210E+00
5.300340E+00	3.818810E+00	3.874630E+00
4.523120E+00	1.793780E+00	3.063990E+00
4.425050E+00	1.708530E+00	3.023560E+00
4.429280E+00	1.729780E+00	2.902850E+00
4.570450E+00	1.854350E+00	3.010890E+00
5.273610E+00	3.904970E+00	3.896060E+00
5.246800E+00	3.977710E+00	3.914860E+00
5.232050E+00	4.024300E+00	3.965890E+00
4.338490E+00	1.644130E+00	2.982040E+00
4.223890E+00	1.593440E+00	2.943640E+00
4.312280E+00	1.640030E+00	2.879560E+00
5.170320E+00	4.077270E+00	3.940040E+00
5.127770E+00	4.141140E+00	3.995880E+00
4.120250E+00	1.555830E+00	2.715600E+00
4.063590E+00	1.515260E+00	2.812020E+00
5.073560E+00	4.195170E+00	3.979050E+00
5.097060E+00	4.187110E+00	4.023430E+00
5.069100E+00	4.230430E+00	4.041260E+00
3.961290E+00	1.474020E+00	2.806420E+00
3.840170E+00	1.446670E+00	2.727560E+00
3.940650E+00	1.479930E+00	2.682960E+00
4.986840E+00	4.318330E+00	4.000350E+00
5.017890E+00	4.286730E+00	4.020480E+00
5.004350E+00	4.334610E+00	4.052830E+00
3.727540E+00	1.424790E+00	2.545060E+00
3.696210E+00	1.389160E+00	2.701280E+00
4.953400E+00	4.443710E+00	4.033230E+00
4.988900E+00	4.402790E+00	4.075080E+00
4.969480E+00	4.471220E+00	4.084860E+00
3.567930E+00	1.372290E+00	2.662670E+00
3.439580E+00	1.351760E+00	2.646230E+00
3.550540E+00	1.389700E+00	2.570330E+00
4.892220E+00	4.598940E+00	4.070710E+00
4.944380E+00	4.544050E+00	4.100350E+00
4.917350E+00	4.609450E+00	4.130750E+00
3.369940E+00	1.388610E+00	2.489430E+00
3.249110E+00	1.367270E+00	2.582850E+00
4.845800E+00	4.655110E+00	4.109560E+00
3.186040E+00	1.426620E+00	2.444730E+00
3.075730E+00	1.403280E+00	2.544130E+00
4.785810E+00	4.677570E+00	4.063820E+00
4.786530E+00	4.692550E+00	4.114990E+00
3.017680E+00	1.484990E+00	2.420610E+00
2.916760E+00	1.466220E+00	2.529580E+00
4.672570E+00	4.718850E+00	4.091870E+00
4.744170E+00	4.705120E+00	4.102290E+00
2.860500E+00	1.562790E+00	2.415320E+00
2.765070E+00	1.545260E+00	2.526010E+00
4.559380E+00	4.744520E+00	4.055820E+00
4.611510E+00	4.733940E+00	4.086430E+00
2.712310E+00	1.659640E+00	2.422250E+00
2.617230E+00	1.637170E+00	2.529600E+00
4.511610E+00	4.751130E+00	4.013920E+00
4.513160E+00	4.772470E+00	4.066260E+00
2.569680E+00	1.767910E+00	2.436590E+00
2.480310E+00	1.749450E+00	2.552220E+00
4.382720E+00	4.810940E+00	3.949460E+00
4.416160E+00	4.821340E+00	4.020630E+00
4.479170E+00	4.785600E+00	4.048670E+00
2.436910E+00	1.893470E+00	2.464840E+00
2.347710E+00	1.873650E+00	2.580050E+00
4.291970E+00	4.906910E+00	3.912390E+00
4.350920E+00	4.868430E+00	3.974950E+00
2.315480E+00	2.036690E+00	2.499970E+00
2.228390E+00	2.016520E+00	2.608270E+00
4.214270E+00	4.981470E+00	3.881480E+00
4.253790E+00	4.989790E+00	3.952510E+00
2.197950E+00	2.208630E+00	2.531450E+00
2.127400E+00	2.146150E+00	2.640110E+00
4.167140E+00	5.041990E+00	3.900290E+00
4.196080E+00	5.064870E+00	3.966210E+00
2.106300E+00	2.255640E+00	2.606030E+00
2.074510E+00	2.221710E+00	2.654990E+00
2.094360E+00	2.395470E+00	2.557850E+00
4.022470E+00	5.108850E+00	3.807790E+00
4.057710E+00	5.129740E+00	3.884030E+00
4.127730E+00	5.096640E+00	3.924470E+00
2.041310E+00	2.317820E+00	2.650050E+00
1.984340E+00	2.504830E+00	2.640500E+00
2.037560E+00	2.580050E+00	2.559090E+00
3.900970E+00	5.165510E+00	3.788970E+00
3.980290E+00	5.156160E+00	3.842810E+00
1.959300E+00	2.741180E+00	2.603200E+00
1.923710E+00	2.628330E+00	2.665100E+00
3.795200E+00	5.213020E+00	3.753780E+00
3.837960E+00	5.240880E+00	3.854010E+00
1.881310E+00	2.758160E+00	2.683070E+00
1.843120E+00	2.887970E+00	2.693570E+00
1.886750E+00	2.990920E+00	2.634350E+00
3.735850E+00	5.251930E+00	3.767540E+00
3.762670E+00	5.262560E+00	3.810610E+00
1.814880E+00	3.026220E+00	2.708350E+00
1.769890E+00	3.197400E+00	2.721810E+00
1.836370E+00	3.270340E+00	2.659760E+00
3.504760E+00	5.300290E+00	3.695210E+00
3.597740E+00	5.292470E+00	3.751760E+00
3.692120E+00	5.284980E+00	3.795670E+00
1.787140E+00	3.340350E+00	2.718270E+00
1.754560E+00	3.292290E+00	2.742560E+00
1.797330E+00	3.538620E+00	2.687400E+00
3.453100E+00	5.333350E+00	3.728530E+00
3.500730E+00	5.358790E+00	3.797730E+00
1.745170E+00	3.405240E+00	2.749770E+00
1.728300E+00	3.545250E+00	2.743370E+00
1.760870E+00	3.637730E+00	2.739550E+00
1.799220E+00	3.785270E+00	2.732700E+00
3.208450E+00	5.311610E+00	3.647800E+00
3.305230E+00	5.335040E+00	3.707780E+00
3.396400E+00	5.357970E+00	3.760150E+00
1.714360E+00	3.682140E+00	2.785410E+00
1.735750E+00	3.842160E+00	2.786740E+00
1.732460E+00	3.919480E+00	2.812090E+00
1.786310E+00	3.944750E+00	2.784370E+00
1.852580E+00	4.090000E+00	2.812400E+00
1.932790E+00	4.237720E+00	2.850850E+00
2.029280E+00	4.397480E+00	2.912940E+00
3.005940E+00	5.228210E+00	3.560270E+00
3.093200E+00	5.268950E+00	3.599570E+00
3.136950E+00	5.326050E+00	3.682990E+00
3.196550E+00	5.365390E+00	3.738150E+00
1.749670E+00	4.026060E+00	2.846220E+00
1.832910E+00	4.194160E+00	2.883290E+00
1.910540E+00	4.311500E+00	2.910750E+00
1.940460E+00	4.390740E+00	2.954800E+00
1.989780E+00	4.444570E+00	2.970260E+00
2.043560E+00	4.516510E+00	2.993660E+00
2.126670E+00	4.642240E+00	3.051000E+00
2.255670E+00	4.780710E+00	3.127600E+00
2.575070E+00	5.056260E+00	3.389960E+00
2.689500E+00	5.091260E+00	3.422910E+00
2.760150E+00	5.136280E+00	3.490150E+00
2.833550E+00	5.189560E+00	3.565140E+00
2.961610E+00	5.252140E+00	3.624230E+00
3.060910E+00	5.315480E+00	3.696730E+00
3.123160E+00	5.349820E+00	3.724190E+00
1.942190E+00	4.472030E+00	3.012530E+00
2.017400E+00	4.578870E+00	3.049700E+00
2.051300E+00	4.658470E+00	3.095040E+00
2.132380E+00	4.726160E+00	3.120270E+00
2.169550E+00	4.804730E+00	3.172810E+00
2.262900E+00	4.914410E+00	3.254220E+00
2.436710E+00	4.985470E+00	3.302200E+00
2.475360E+00	5.052730E+00	3.408740E+00
2.550560E+00	5.113680E+00	3.504260E+00
2.672410E+00	5.130500E+00	3.506700E+00
2.751280E+00	5.160020E+00	3.548540E+00
2.060440E+00	4.743460E+00	3.165600E+00
2.139870E+00	4.846670E+00	3.219500E+00
2.162020E+00	4.901530E+00	3.269720E+00
2.207460E+00	4.940950E+00	3.303090E+00
2.250730E+00	4.995100E+00	3.373920E+00
2.366460E+00	5.025310E+00	3.385250E+00
2.443080E+00	5.082700E+00	3.466060E+00
2.148630E+00	4.941220E+00	3.330060E+00
5.170230E+00	2.472220E+00	3.547290E+00
5.217520E+00	2.525880E+00	3.548120E+00
5.249940E+00	2.582300E+00	3.606700E+00
5.294440E+00	2.662580E+00	3.638510E+00
5.326380E+00	2.736860E+00	3.661340E+00
5.407350E+00	2.895820E+00	3.725640E+00
5.386680E+00	2.858330E+00	3.707600E+00
5.401660E+00	2.925550E+00	3.674760E+00
5.423480E+00	2.984270E+00	3.701070E+00
5.426870E+00	2.941410E+00	3.741500E+00
5.444610E+00	3.022540E+00	3.746080E+00
5.022660E+00	2.343690E+00	3.490030E+00
5.104840E+00	2.414200E+00	3.565170E+00
5.357620E+00	2.826620E+00	3.630530E+00
5.462650E+00	3.138330E+00	3.749800E+00
5.461300E+00	3.247320E+00	3.757840E+00
5.462390E+00	3.314490E+00	3.808240E+00
5.463030E+00	3.387870E+00	3.865680E+00
4.650940E+00	1.868560E+00	3.394190E+00
4.598680E+00	1.816110E+00	3.358610E+00
4.640980E+00	1.867530E+00	3.328670E+00
4.681600E+00	1.941220E+00	3.285180E+00
4.693170E+00	1.931210E+00	3.414530E+00
4.777070E+00	2.075830E+00	3.334280E+00
4.764820E+00	2.043510E+00	3.446660E+00
4.846120E+00	2.168770E+00	3.357090E+00
4.844680E+00	2.154200E+00	3.469960E+00
4.920670E+00	2.248890E+00	3.454210E+00
5.427090E+00	3.471820E+00	3.831830E+00
5.412310E+00	3.544290E+00	3.880910E+00
5.401580E+00	3.617140E+00	3.927100E+00
4.513370E+00	1.746900E+00	3.316340E+00
4.429920E+00	1.690200E+00	3.261050E+00
4.469280E+00	1.723710E+00	3.221850E+00
4.544850E+00	1.795770E+00	3.211040E+00
5.358870E+00	3.694180E+00	3.894870E+00
5.353060E+00	3.773420E+00	3.942570E+00
5.325060E+00	3.844210E+00	3.943100E+00
5.359540E+00	3.822730E+00	3.994860E+00
5.334220E+00	3.887460E+00	4.009440E+00
4.378550E+00	1.664710E+00	3.115140E+00
4.331930E+00	1.626560E+00	3.247680E+00
5.284020E+00	3.963470E+00	3.985530E+00
5.266890E+00	4.015310E+00	4.054440E+00
4.226710E+00	1.581880E+00	3.212330E+00
4.139420E+00	1.546880E+00	3.133260E+00
4.234980E+00	1.586920E+00	3.099130E+00
5.203920E+00	4.075210E+00	4.029760E+00
5.176020E+00	4.121200E+00	4.099290E+00
4.073090E+00	1.515130E+00	2.960400E+00
4.006150E+00	1.478160E+00	3.095850E+00
5.120630E+00	4.178040E+00	4.079510E+00
5.104070E+00	4.220820E+00	4.125010E+00
3.877030E+00	1.448160E+00	2.886760E+00
5.064560E+00	4.290190E+00	4.132990E+00
5.027760E+00	4.351530E+00	4.121640E+00
5.056200E+00	4.345240E+00	4.168860E+00
5.043290E+00	4.387670E+00	4.171570E+00
3.721160E+00	1.382610E+00	2.849120E+00
3.621870E+00	1.351150E+00	2.899680E+00
3.586860E+00	1.360460E+00	2.753470E+00
4.988910E+00	4.500720E+00	4.138570E+00
5.029060E+00	4.460960E+00	4.182550E+00
5.009360E+00	4.532950E+00	4.193500E+00
3.501830E+00	1.317810E+00	2.942670E+00
3.355790E+00	1.295650E+00	2.887060E+00
3.466980E+00	1.326110E+00	2.800720E+00
4.914970E+00	4.652950E+00	4.181910E+00
4.980890E+00	4.605810E+00	4.212230E+00
4.952370E+00	4.678620E+00	4.263140E+00
3.304550E+00	1.324230E+00	2.730210E+00
3.185540E+00	1.297980E+00	2.825570E+00
4.879760E+00	4.676900E+00	4.176740E+00
4.900130E+00	4.690470E+00	4.224100E+00
3.132490E+00	1.341550E+00	2.680260E+00
3.024520E+00	1.324910E+00	2.790790E+00
4.775780E+00	4.724510E+00	4.197150E+00
4.852530E+00	4.703120E+00	4.211110E+00
2.972020E+00	1.387040E+00	2.655110E+00
2.867310E+00	1.368230E+00	2.769080E+00
4.715280E+00	4.734620E+00	4.162580E+00
4.720290E+00	4.753400E+00	4.214820E+00
2.817720E+00	1.448030E+00	2.642420E+00
2.716250E+00	1.433810E+00	2.756960E+00
4.588540E+00	4.752740E+00	4.116050E+00
4.617790E+00	4.757320E+00	4.155830E+00
4.671800E+00	4.764440E+00	4.210050E+00
2.668640E+00	1.528780E+00	2.639100E+00
2.569640E+00	1.514100E+00	2.752530E+00
4.507800E+00	4.812270E+00	4.143660E+00
4.570470E+00	4.780020E+00	4.159790E+00
2.526490E+00	1.623170E+00	2.648190E+00
2.436580E+00	1.609620E+00	2.756910E+00
4.455900E+00	4.828580E+00	4.101380E+00
4.460830E+00	4.852470E+00	4.153620E+00
2.387110E+00	1.726950E+00	2.677230E+00
2.361980E+00	1.673480E+00	2.758420E+00
4.301930E+00	4.959100E+00	3.999870E+00
4.354590E+00	4.928990E+00	4.076490E+00
4.418140E+00	4.883890E+00	4.138410E+00
2.312470E+00	1.730040E+00	2.757400E+00
2.256280E+00	1.851290E+00	2.703090E+00
4.252760E+00	5.036020E+00	4.008420E+00
4.288610E+00	5.028640E+00	4.072230E+00
2.139970E+00	2.004880E+00	2.717110E+00
4.222790E+00	5.078850E+00	4.016380E+00
4.242070E+00	5.083050E+00	4.055740E+00
2.029940E+00	2.180890E+00	2.729080E+00
4.091160E+00	5.151930E+00	3.950120E+00
4.128250E+00	5.169600E+00	4.019230E+00
4.200630E+00	5.121410E+00	4.046690E+00
1.917300E+00	2.317300E+00	2.795200E+00
1.968180E+00	2.367940E+00	2.710130E+00
3.918190E+00	5.213310E+00	3.884640E+00
3.979290E+00	5.234120E+00	3.952670E+00
4.055730E+00	5.209410E+00	3.983730E+00
1.886640E+00	2.543700E+00	2.736940E+00
1.836400E+00	2.444980E+00	2.836060E+00
3.880500E+00	5.246340E+00	3.906090E+00
3.906630E+00	5.256200E+00	3.939910E+00
1.815000E+00	2.585620E+00	2.808730E+00
1.796020E+00	2.527510E+00	2.855850E+00
1.803910E+00	2.790440E+00	2.766380E+00
3.744940E+00	5.314320E+00	3.881590E+00
3.843110E+00	5.287150E+00	3.931450E+00
1.767180E+00	2.637740E+00	2.848670E+00
1.743580E+00	2.784060E+00	2.837320E+00
1.747200E+00	2.877630E+00	2.804860E+00
1.744910E+00	3.021950E+00	2.782000E+00
3.615640E+00	5.342220E+00	3.852660E+00
3.665920E+00	5.385820E+00	3.956190E+00
1.699750E+00	2.904190E+00	2.846760E+00
1.655580E+00	3.103190E+00	2.848680E+00
1.707250E+00	3.245430E+00	2.777270E+00
3.543330E+00	5.379200E+00	3.864110E+00
3.571720E+00	5.395900E+00	3.915700E+00
1.642270E+00	3.269030E+00	2.835690E+00
1.603530E+00	3.210190E+00	2.867600E+00
1.663150E+00	3.461540E+00	2.801700E+00
3.298900E+00	5.391590E+00	3.803860E+00
3.399590E+00	5.410970E+00	3.855810E+00
3.495240E+00	5.416290E+00	3.897890E+00
1.586780E+00	3.351000E+00	2.886760E+00
1.588130E+00	3.521620E+00	2.853810E+00
1.578980E+00	3.609940E+00	2.875440E+00
1.632790E+00	3.643610E+00	2.841950E+00
1.671630E+00	3.851550E+00	2.839200E+00
3.197300E+00	5.421130E+00	3.830040E+00
3.287020E+00	5.461120E+00	3.919720E+00
1.578070E+00	3.745310E+00	2.895700E+00
1.611890E+00	3.902090E+00	2.898190E+00
1.611990E+00	3.978320E+00	2.924570E+00
1.665280E+00	4.001600E+00	2.895300E+00
1.734870E+00	4.149790E+00	2.923200E+00
1.830350E+00	4.325250E+00	2.963380E+00
2.858070E+00	5.246880E+00	3.656180E+00
2.949240E+00	5.328390E+00	3.748030E+00
3.097820E+00	5.377220E+00	3.778590E+00
3.122310E+00	5.432360E+00	3.854090E+00
3.176770E+00	5.465780E+00	3.900710E+00
1.629830E+00	4.082270E+00	2.959630E+00
1.709690E+00	4.249920E+00	2.993500E+00
1.771180E+00	4.359620E+00	3.027130E+00
1.779770E+00	4.412980E+00	3.062890E+00
1.842380E+00	4.442720E+00	3.045580E+00
1.928910E+00	4.594210E+00	3.103550E+00
2.639090E+00	5.153840E+00	3.567490E+00
2.735000E+00	5.193390E+00	3.619090E+00
2.813840E+00	5.273910E+00	3.722090E+00
2.856210E+00	5.336990E+00	3.790900E+00
2.917080E+00	5.401490E+00	3.865950E+00
3.031520E+00	5.416060E+00	3.860220E+00
3.108780E+00	5.465310E+00	3.913000E+00
1.803640E+00	4.487210E+00	3.098740E+00
1.835800E+00	4.584120E+00	3.142720E+00
1.886110E+00	4.641450E+00	3.159490E+00
1.948060E+00	4.713940E+00	3.191160E+00
2.047510E+00	4.848750E+00	3.264100E+00
2.319920E+00	5.046060E+00	3.431310E+00
2.372420E+00	5.081380E+00	3.477710E+00
2.453270E+00	5.130810E+00	3.562120E+00
2.598200E+00	5.182730E+00	3.631910E+00
2.704880E+00	5.247110E+00	3.721150E+00
2.776350E+00	5.311440E+00	3.794050E+00
2.828630E+00	5.368350E+00	3.853030E+00
1.843320E+00	4.665820E+00	3.206730E+00
1.928420E+00	4.775010E+00	3.254720E+00
1.962940E+00	4.843890E+00	3.305090E+00
2.014020E+00	4.887690E+00	3.322580E+00
2.066200E+00	4.931860E+00	3.353250E+00
2.149770E+00	5.004690E+00	3.431170E+00
2.287090E+00	5.071660E+00	3.490150E+00
2.366250E+00	5.109800E+00	3.536440E+00
1.979710E+00	4.906130E+00	3.371910E+00
2.057050E+00	4.966810E+00	3.410910E+00
5.202440E+00	2.519610E+00	3.623230E+00
5.269490E+00	2.616250E+00	3.696500E+00
5.222570E+00	2.554180E+00	3.704820E+00
5.314610E+00	2.682480E+00	3.748940E+00
5.357940E+00	2.786440E+00	3.723300E+00
5.359650E+00	2.754620E+00	3.798290E+00
5.406470E+00	2.851510E+00	3.786590E+00
5.456900E+00	2.958900E+00	3.827520E+00
5.471570E+00	3.055840E+00	3.816600E+00
5.483930E+00	3.027340E+00	3.883830E+00
5.496780E+00	3.118160E+00	3.885040E+00
4.979870E+00	2.317610E+00	3.671880E+00
4.950180E+00	2.285300E+00	3.646480E+00
4.972470E+00	2.302810E+00	3.588690E+00
5.041100E+00	2.371470E+00	3.652660E+00
5.141460E+00	2.468460E+00	3.696700E+00
5.487670E+00	3.221300E+00	3.840310E+00
5.490190E+00	3.303410E+00	3.901020E+00
5.492580E+00	3.371160E+00	3.942300E+00
4.578530E+00	1.791600E+00	3.531320E+00
4.528050E+00	1.752490E+00	3.498220E+00
4.555840E+00	1.777390E+00	3.435640E+00
4.647590E+00	1.866460E+00	3.493250E+00
4.743140E+00	1.989310E+00	3.543230E+00
4.830390E+00	2.114990E+00	3.602740E+00
4.908590E+00	2.230490E+00	3.597830E+00
5.471570E+00	3.463440E+00	3.946020E+00
5.440180E+00	3.554260E+00	3.957060E+00
5.440050E+00	3.603060E+00	3.996260E+00
4.443560E+00	1.703900E+00	3.429180E+00
5.416100E+00	3.686840E+00	4.005440E+00
5.391210E+00	3.772930E+00	4.018780E+00
5.386420E+00	3.822440E+00	4.061720E+00
5.371570E+00	3.881100E+00	4.111860E+00
4.321490E+00	1.623260E+00	3.387950E+00
4.254330E+00	1.591200E+00	3.374460E+00
4.262310E+00	1.591130E+00	3.299220E+00
5.321750E+00	3.950160E+00	4.079500E+00
5.298790E+00	4.005220E+00	4.146280E+00
4.154840E+00	1.554210E+00	3.311750E+00
5.238200E+00	4.063750E+00	4.120490E+00
5.213500E+00	4.107440E+00	4.171090E+00
4.007540E+00	1.479710E+00	3.257770E+00
3.904580E+00	1.447670E+00	3.221670E+00
3.937920E+00	1.457860E+00	3.151930E+00
5.166480E+00	4.176410E+00	4.187900E+00
5.119320E+00	4.237340E+00	4.179660E+00
5.150150E+00	4.230290E+00	4.222810E+00
5.127830E+00	4.273470E+00	4.227490E+00
3.814470E+00	1.413550E+00	3.049650E+00
3.785830E+00	1.396390E+00	3.234660E+00
5.102630E+00	4.353090E+00	4.242830E+00
5.074430E+00	4.415890E+00	4.229860E+00
5.104850E+00	4.411810E+00	4.275140E+00
5.093130E+00	4.454670E+00	4.277280E+00
3.663650E+00	1.345150E+00	3.205650E+00
3.583820E+00	1.326720E+00	3.164720E+00
3.631710E+00	1.341170E+00	3.072340E+00
5.032010E+00	4.568580E+00	4.245450E+00
5.071460E+00	4.528590E+00	4.288320E+00
5.041910E+00	4.600960E+00	4.297250E+00
3.443370E+00	1.285910E+00	3.098020E+00
4.984330E+00	4.688440E+00	4.304080E+00
5.004010E+00	4.660490E+00	4.307290E+00
4.990690E+00	4.690900E+00	4.332080E+00
3.241630E+00	1.269840E+00	2.983410E+00
4.884670E+00	4.723230E+00	4.311350E+00
4.959890E+00	4.703200E+00	4.328760E+00
3.074820E+00	1.277820E+00	2.931580E+00
4.825940E+00	4.736410E+00	4.267440E+00
4.827240E+00	4.749750E+00	4.321880E+00
2.915480E+00	1.309560E+00	2.904140E+00
4.719390E+00	4.778380E+00	4.294020E+00
4.786740E+00	4.759790E+00	4.307700E+00
2.761100E+00	1.358620E+00	2.884620E+00
4.603720E+00	4.808800E+00	4.260010E+00
4.658660E+00	4.797530E+00	4.288840E+00
2.610890E+00	1.424390E+00	2.873100E+00
4.553050E+00	4.818380E+00	4.217540E+00
4.558730E+00	4.838970E+00	4.269640E+00
2.467200E+00	1.514640E+00	2.871880E+00
4.462140E+00	4.896430E+00	4.232730E+00
4.524050E+00	4.855890E+00	4.252550E+00
2.319920E+00	1.639470E+00	2.853990E+00
4.372950E+00	4.952200E+00	4.163180E+00
4.403850E+00	4.942790E+00	4.213620E+00
2.187580E+00	1.746000E+00	2.893900E+00
2.245670E+00	1.766290E+00	2.802490E+00
4.322640E+00	5.022090E+00	4.152110E+00
2.159830E+00	1.866010E+00	2.804240E+00
2.096290E+00	1.851170E+00	2.895890E+00
4.242270E+00	5.136130E+00	4.143880E+00
2.059320E+00	1.988640E+00	2.828340E+00
1.992790E+00	1.917840E+00	2.965240E+00
4.175410E+00	5.177410E+00	4.091720E+00
4.179960E+00	5.205470E+00	4.136380E+00
1.951970E+00	2.121900E+00	2.861850E+00
1.882720E+00	2.090030E+00	2.972220E+00
4.017600E+00	5.262790E+00	4.020750E+00
4.054470E+00	5.285230E+00	4.092510E+00
4.133920E+00	5.235500E+00	4.116890E+00
1.856550E+00	2.273210E+00	2.897400E+00
1.797230E+00	2.242100E+00	2.991610E+00
3.891070E+00	5.312340E+00	4.010850E+00
3.972970E+00	5.310090E+00	4.059750E+00
1.771580E+00	2.451040E+00	2.919900E+00
1.749760E+00	2.347690E+00	3.003920E+00
3.779770E+00	5.361200E+00	3.986490E+00
3.825180E+00	5.390640E+00	4.087120E+00
1.705270E+00	2.464260E+00	3.009630E+00
1.636670E+00	2.620680E+00	3.026930E+00
1.694450E+00	2.697300E+00	2.920540E+00
3.718760E+00	5.398340E+00	4.006660E+00
3.748230E+00	5.410200E+00	4.051720E+00
1.617800E+00	2.788670E+00	2.980460E+00
1.570590E+00	2.761110E+00	3.053720E+00
1.627770E+00	2.927530E+00	2.916280E+00
3.550250E+00	5.456880E+00	4.014180E+00
3.675610E+00	5.429120E+00	4.044500E+00
1.557170E+00	2.925500E+00	2.991650E+00
1.502480E+00	2.896540E+00	3.070460E+00
1.555300E+00	3.135050E+00	2.928900E+00
3.412980E+00	5.469010E+00	3.959800E+00
3.438670E+00	5.505410E+00	4.041940E+00
1.494530E+00	3.038570E+00	3.025010E+00
1.460910E+00	2.986610E+00	3.078120E+00
1.458490E+00	3.186700E+00	2.998100E+00
1.499590E+00	3.328760E+00	2.958430E+00
1.516860E+00	3.542940E+00	2.912710E+00
3.342650E+00	5.489980E+00	3.981030E+00
3.372180E+00	5.507330E+00	4.025470E+00
1.428950E+00	3.088710E+00	3.070700E+00
1.394350E+00	3.222250E+00	3.047030E+00
1.430350E+00	3.311950E+00	3.013540E+00
1.432490E+00	3.456180E+00	2.985710E+00
1.445490E+00	3.595120E+00	2.978330E+00
1.494530E+00	3.727090E+00	2.961980E+00
1.549300E+00	3.917920E+00	2.955460E+00
3.169750E+00	5.519280E+00	4.002750E+00
3.298970E+00	5.514740E+00	4.022250E+00
1.362250E+00	3.379580E+00	3.069040E+00
1.372270E+00	3.562610E+00	3.028020E+00
1.415780E+00	3.703430E+00	3.019480E+00
1.455560E+00	3.853870E+00	3.011320E+00
1.495180E+00	3.969320E+00	3.019240E+00
1.495280E+00	4.034490E+00	3.046210E+00
1.547390E+00	4.057110E+00	3.013930E+00
1.612280E+00	4.198170E+00	3.035960E+00
1.703300E+00	4.365820E+00	3.076010E+00
2.983710E+00	5.443500E+00	3.910010E+00
3.047360E+00	5.480350E+00	3.958100E+00
3.078000E+00	5.522940E+00	4.025740E+00
1.511260E+00	4.129370E+00	3.080700E+00
1.584150E+00	4.290440E+00	3.106980E+00
1.650120E+00	4.405040E+00	3.142680E+00
1.655320E+00	4.460500E+00	3.177730E+00
1.736110E+00	4.516760E+00	3.161600E+00
2.488830E+00	5.202140E+00	3.696560E+00
2.610820E+00	5.243630E+00	3.737270E+00
2.684460E+00	5.301570E+00	3.807530E+00
2.758430E+00	5.361810E+00	3.877320E+00
2.831190E+00	5.440030E+00	3.963420E+00
2.949010E+00	5.478520E+00	3.976290E+00
3.021530E+00	5.518790E+00	4.032390E+00
1.662350E+00	4.526200E+00	3.214330E+00
1.677300E+00	4.595540E+00	3.255290E+00
1.742450E+00	4.628730E+00	3.239220E+00
1.845410E+00	4.780120E+00	3.314330E+00
2.192240E+00	5.090470E+00	3.566140E+00
2.352770E+00	5.142370E+00	3.610460E+00
2.387560E+00	5.197380E+00	3.709020E+00
2.437690E+00	5.242200E+00	3.777450E+00
2.564530E+00	5.290400E+00	3.818260E+00
2.667690E+00	5.361170E+00	3.896200E+00
2.736470E+00	5.412450E+00	3.955990E+00
1.709320E+00	4.671410E+00	3.301390E+00
1.754620E+00	4.766370E+00	3.362350E+00
1.809770E+00	4.826010E+00	3.381070E+00
1.884010E+00	4.893720E+00	3.415200E+00
2.030040E+00	5.001840E+00	3.484960E+00
2.087700E+00	5.078180E+00	3.586280E+00
2.144380E+00	5.127220E+00	3.650850E+00
2.282510E+00	5.173220E+00	3.693410E+00
2.362390E+00	5.216730E+00	3.750530E+00
1.766300E+00	4.848250E+00	3.436470E+00
1.890150E+00	4.968760E+00	3.515880E+00
2.005200E+00	5.054420E+00	3.588370E+00
2.069480E+00	5.098360E+00	3.630970E+00
5.261520E+00	2.601070E+00	3.766070E+00
5.332340E+00	2.691690E+00	3.847710E+00
5.279610E+00	2.621410E+00	3.846740E+00
5.374440E+00	2.759310E+00	3.882430E+00
5.433070E+00	2.854090E+00	3.905590E+00
5.480180E+00	2.946330E+00	3.935220E+00
5.507310E+00	3.033840E+00	3.964090E+00
5.533530E+00	3.118990E+00	4.000820E+00
4.699350E+00	1.921540E+00	3.727050E+00
4.671470E+00	1.888910E+00	3.691440E+00
4.706040E+00	1.930930E+00	3.640850E+00
4.779360E+00	2.034060E+00	3.657740E+00
4.747420E+00	1.985510E+00	3.735600E+00
4.819590E+00	2.094370E+00	3.682520E+00
4.803680E+00	2.067530E+00	3.746760E+00
4.847380E+00	2.139980E+00	3.727740E+00
4.939330E+00	2.273500E+00	3.715950E+00
4.996700E+00	2.335140E+00	3.740230E+00
5.057780E+00	2.391820E+00	3.786690E+00
5.122490E+00	2.462360E+00	3.839130E+00
5.203370E+00	2.539760E+00	3.822060E+00
5.518780E+00	3.213360E+00	3.949430E+00
5.526230E+00	3.306900E+00	4.000140E+00
5.515030E+00	3.388590E+00	4.000360E+00
5.541150E+00	3.359240E+00	4.053360E+00
5.532960E+00	3.436780E+00	4.062950E+00
4.517910E+00	1.752860E+00	3.600140E+00
4.620180E+00	1.840040E+00	3.642070E+00
4.885220E+00	2.200160E+00	3.688390E+00
5.484090E+00	3.539470E+00	4.034900E+00
5.463130E+00	3.614320E+00	4.052920E+00
5.495940E+00	3.582060E+00	4.103210E+00
5.476260E+00	3.656830E+00	4.119720E+00
4.413990E+00	1.687460E+00	3.589510E+00
4.348270E+00	1.644490E+00	3.576510E+00
4.359270E+00	1.648590E+00	3.496390E+00
5.430820E+00	3.748040E+00	4.089100E+00
5.420750E+00	3.810060E+00	4.146990E+00
5.404390E+00	3.870440E+00	4.201920E+00
4.263950E+00	1.600480E+00	3.516190E+00
5.353850E+00	3.939660E+00	4.171710E+00
5.334240E+00	3.994830E+00	4.235100E+00
4.132260E+00	1.550050E+00	3.489800E+00
4.056530E+00	1.510430E+00	3.477310E+00
4.062500E+00	1.510620E+00	3.386400E+00
5.270540E+00	4.063410E+00	4.214120E+00
5.226520E+00	4.120080E+00	4.226320E+00
5.263680E+00	4.100530E+00	4.276030E+00
5.227250E+00	4.153730E+00	4.278170E+00
3.949540E+00	1.463490E+00	3.413380E+00
[truncated: 21,888 more rows]
