# Supplementary material for: A New MRI-Based Model of Heart Function with Coupled Hemodynamics and Application to Normal and Diseased Canine Left Ventricles
Source: Front Bioeng Biotechnol. 2015 Sep 23;3:140. doi: 10.3389/fbioe.2015.00140 (PMC4585083; doi:10.3389/fbioe.2015.00140)
Supplement: Supplementary file 6 [file Data_Sheet_6.ZIP › Case3_HF_SR_Diastole/nodes/case3_diastole_time_0.0300.csv]

4.458170E+00	3.684610E+00	2.216740E+00
4.385380E+00	3.664020E+00	2.135640E+00
4.422030E+00	3.725490E+00	2.213140E+00
4.413780E+00	3.784080E+00	2.260130E+00
4.481840E+00	3.745050E+00	2.308400E+00
4.440100E+00	3.828400E+00	2.347080E+00
4.351900E+00	3.769860E+00	2.188330E+00
4.267070E+00	3.751250E+00	2.095230E+00
4.353770E+00	3.865320E+00	2.285280E+00
4.332870E+00	3.957150E+00	2.357350E+00
4.409440E+00	3.909240E+00	2.404850E+00
4.371830E+00	3.970130E+00	2.422340E+00
4.265180E+00	3.842400E+00	2.173050E+00
4.209820E+00	3.814630E+00	2.097550E+00
4.240330E+00	3.959610E+00	2.262280E+00
4.286120E+00	3.997190E+00	2.344100E+00
4.313840E+00	4.017220E+00	2.410190E+00
4.174980E+00	3.883060E+00	2.139210E+00
4.149090E+00	3.959450E+00	2.190990E+00
4.166570E+00	3.995950E+00	2.232680E+00
4.170720E+00	4.029740E+00	2.274980E+00
4.245260E+00	4.025560E+00	2.337090E+00
4.117530E+00	4.003160E+00	2.208810E+00
4.677640E+00	3.382290E+00	2.237800E+00
4.620670E+00	3.349840E+00	2.136560E+00
4.641630E+00	3.429260E+00	2.226820E+00
4.634750E+00	3.517250E+00	2.300920E+00
4.699140E+00	3.433790E+00	2.312350E+00
4.640630E+00	3.623810E+00	2.421010E+00
4.719410E+00	3.525090E+00	2.431020E+00
4.644880E+00	3.718360E+00	2.524920E+00
4.734630E+00	3.644440E+00	2.576350E+00
4.688800E+00	3.742630E+00	2.625890E+00
4.561010E+00	3.467270E+00	2.153280E+00
4.513370E+00	3.387860E+00	2.021550E+00
4.524100E+00	3.618490E+00	2.246980E+00
4.570650E+00	3.723170E+00	2.418500E+00
4.594330E+00	3.773700E+00	2.507820E+00
4.625450E+00	3.800250E+00	2.604020E+00
4.430070E+00	3.384350E+00	1.938110E+00
4.345030E+00	3.351530E+00	1.823330E+00
4.367170E+00	3.433310E+00	1.916630E+00
4.416580E+00	3.508080E+00	2.031150E+00
4.518760E+00	3.845350E+00	2.490930E+00
4.510780E+00	3.936930E+00	2.611910E+00
4.590830E+00	3.881180E+00	2.673300E+00
4.545760E+00	3.955130E+00	2.708010E+00
4.296450E+00	3.477650E+00	1.881810E+00
4.246930E+00	3.413310E+00	1.777430E+00
4.252880E+00	3.627660E+00	1.972640E+00
4.412320E+00	3.981760E+00	2.516270E+00
4.475080E+00	4.006290E+00	2.663960E+00
4.176610E+00	3.506760E+00	1.806420E+00
4.079240E+00	3.672170E+00	1.893540E+00
4.148710E+00	3.783470E+00	2.032140E+00
4.316830E+00	4.071930E+00	2.499660E+00
4.384320E+00	4.081750E+00	2.629900E+00
4.044300E+00	3.800500E+00	1.978810E+00
3.999470E+00	3.756420E+00	1.914320E+00
4.058400E+00	3.930030E+00	2.108930E+00
4.208670E+00	4.083970E+00	2.386770E+00
4.251390E+00	4.173900E+00	2.555410E+00
4.296860E+00	4.204670E+00	2.658760E+00
4.355160E+00	4.162220E+00	2.702240E+00
4.315410E+00	4.230050E+00	2.736100E+00
3.959300E+00	3.845760E+00	1.959240E+00
3.913330E+00	3.974920E+00	2.055660E+00
3.986120E+00	4.016210E+00	2.137810E+00
4.060690E+00	4.066590E+00	2.235330E+00
4.099170E+00	4.169900E+00	2.387860E+00
4.118380E+00	4.249320E+00	2.491710E+00
4.184450E+00	4.258890E+00	2.580280E+00
4.251050E+00	4.244330E+00	2.650540E+00
3.929980E+00	4.072260E+00	2.149020E+00
3.860550E+00	4.047590E+00	2.093070E+00
3.953460E+00	4.172460E+00	2.254430E+00
3.999330E+00	4.266560E+00	2.395000E+00
4.060590E+00	4.295500E+00	2.482080E+00
4.104810E+00	4.315870E+00	2.571740E+00
3.847040E+00	4.119840E+00	2.144090E+00
3.855100E+00	4.203910E+00	2.221540E+00
3.907700E+00	4.247690E+00	2.298350E+00
3.907420E+00	4.293970E+00	2.347450E+00
3.926540E+00	4.332500E+00	2.410590E+00
4.010830E+00	4.335000E+00	2.489340E+00
3.840400E+00	4.274740E+00	2.294780E+00
3.875480E+00	4.320140E+00	2.359380E+00
4.935000E+00	3.455150E+00	2.669350E+00
4.893310E+00	3.417760E+00	2.588570E+00
4.888440E+00	3.477950E+00	2.620000E+00
4.895570E+00	3.526830E+00	2.676300E+00
4.804780E+00	3.267840E+00	2.342820E+00
4.771450E+00	3.205530E+00	2.245430E+00
4.735220E+00	3.328210E+00	2.283020E+00
4.763950E+00	3.428900E+00	2.406560E+00
4.829440E+00	3.353820E+00	2.453460E+00
4.821690E+00	3.512910E+00	2.564150E+00
4.803480E+00	3.609530E+00	2.626320E+00
4.847720E+00	3.604480E+00	2.688240E+00
4.799320E+00	3.664710E+00	2.683710E+00
4.723640E+00	3.151140E+00	2.140780E+00
4.660270E+00	3.115570E+00	2.010530E+00
4.675500E+00	3.229890E+00	2.122310E+00
4.682770E+00	3.798650E+00	2.696490E+00
4.747380E+00	3.743450E+00	2.716520E+00
4.712780E+00	3.804880E+00	2.758720E+00
4.563120E+00	3.089450E+00	1.861140E+00
4.469620E+00	3.035010E+00	1.726090E+00
4.485040E+00	3.141330E+00	1.810990E+00
4.527350E+00	3.243440E+00	1.921130E+00
4.643260E+00	3.834980E+00	2.687420E+00
4.667400E+00	3.849970E+00	2.764080E+00
4.384880E+00	3.197840E+00	1.743950E+00
4.308580E+00	3.108390E+00	1.611640E+00
4.529790E+00	4.005850E+00	2.773560E+00
4.613160E+00	3.931970E+00	2.818670E+00
4.572090E+00	4.008900E+00	2.866810E+00
4.203000E+00	3.115100E+00	1.541900E+00
4.099640E+00	3.075230E+00	1.462860E+00
4.124230E+00	3.183310E+00	1.534770E+00
4.181680E+00	3.300330E+00	1.640730E+00
4.458910E+00	4.066130E+00	2.739080E+00
4.512380E+00	4.062190E+00	2.840110E+00
4.037730E+00	3.233050E+00	1.505200E+00
3.986340E+00	3.157320E+00	1.438230E+00
3.972350E+00	3.390110E+00	1.578220E+00
4.031510E+00	3.529520E+00	1.728530E+00
4.410750E+00	4.110840E+00	2.718200E+00
4.436830E+00	4.127250E+00	2.803620E+00
3.908850E+00	3.262130E+00	1.458220E+00
3.807860E+00	3.451420E+00	1.562930E+00
3.902780E+00	3.543520E+00	1.660170E+00
3.923200E+00	3.703370E+00	1.818170E+00
4.343060E+00	4.234940E+00	2.799320E+00
4.374760E+00	4.202240E+00	2.812780E+00
4.356560E+00	4.238470E+00	2.836310E+00
3.803230E+00	3.616770E+00	1.681630E+00
3.729150E+00	3.559990E+00	1.611960E+00
3.781720E+00	3.756190E+00	1.802070E+00
3.843950E+00	3.865080E+00	1.917810E+00
4.185590E+00	4.299350E+00	2.649960E+00
4.253160E+00	4.286590E+00	2.734340E+00
4.320800E+00	4.261340E+00	2.811430E+00
3.696700E+00	3.666110E+00	1.683450E+00
3.689390E+00	3.794050E+00	1.796120E+00
3.746510E+00	3.872210E+00	1.880700E+00
3.777320E+00	4.016360E+00	2.027690E+00
4.141560E+00	4.333610E+00	2.648890E+00
4.168690E+00	4.348600E+00	2.727680E+00
3.663780E+00	3.911870E+00	1.882480E+00
3.669980E+00	4.029860E+00	1.999180E+00
3.708380E+00	4.093150E+00	2.067680E+00
3.758220E+00	4.178250E+00	2.157880E+00
3.936210E+00	4.386150E+00	2.504390E+00
4.028110E+00	4.382340E+00	2.599470E+00
4.102030E+00	4.363030E+00	2.656100E+00
3.646280E+00	4.136980E+00	2.089810E+00
3.690980E+00	4.236660E+00	2.195600E+00
3.695370E+00	4.290990E+00	2.260560E+00
3.756090E+00	4.287650E+00	2.277360E+00
3.837620E+00	4.355820E+00	2.397330E+00
3.870880E+00	4.423100E+00	2.515640E+00
3.939700E+00	4.454690E+00	2.638320E+00
3.720320E+00	4.355620E+00	2.351580E+00
3.793660E+00	4.428810E+00	2.474230E+00
3.846830E+00	4.467930E+00	2.577350E+00
5.006120E+00	3.360350E+00	2.706170E+00
4.990030E+00	3.309860E+00	2.662090E+00
4.959480E+00	3.380180E+00	2.654970E+00
4.997590E+00	3.419400E+00	2.732800E+00
4.913620E+00	3.052700E+00	2.404870E+00
4.880490E+00	2.999810E+00	2.304860E+00
4.878060E+00	3.084900E+00	2.356220E+00
4.862410E+00	3.203650E+00	2.403770E+00
4.929670E+00	3.122560E+00	2.476190E+00
4.917330E+00	3.317620E+00	2.564220E+00
4.957080E+00	3.225880E+00	2.573470E+00
4.910660E+00	3.595440E+00	2.772220E+00
4.963230E+00	3.510650E+00	2.759740E+00
4.921540E+00	3.641420E+00	2.839300E+00
4.988490E+00	3.594840E+00	2.878640E+00
4.941960E+00	3.682000E+00	2.911930E+00
4.823350E+00	2.948740E+00	2.171340E+00
4.771860E+00	2.874500E+00	2.044200E+00
4.766200E+00	2.955770E+00	2.072210E+00
4.786050E+00	3.066850E+00	2.187610E+00
4.850010E+00	3.700090E+00	2.814160E+00
4.836250E+00	3.790980E+00	2.911760E+00
4.911400E+00	3.755620E+00	2.961700E+00
4.867910E+00	3.818420E+00	2.989530E+00
4.686990E+00	2.811050E+00	1.879650E+00
4.601550E+00	2.733080E+00	1.742930E+00
4.620360E+00	2.831060E+00	1.794340E+00
4.660560E+00	2.946810E+00	1.896920E+00
4.750200E+00	3.817310E+00	2.840590E+00
4.802090E+00	3.854640E+00	2.954740E+00
4.525020E+00	2.866690E+00	1.702900E+00
4.442290E+00	2.765380E+00	1.587190E+00
4.683970E+00	3.876800E+00	2.842530E+00
4.714320E+00	3.910170E+00	2.928030E+00
4.334470E+00	2.743630E+00	1.477120E+00
4.221070E+00	2.692930E+00	1.402500E+00
4.251660E+00	2.800880E+00	1.440120E+00
4.313190E+00	2.919380E+00	1.511270E+00
4.570430E+00	4.056650E+00	2.929220E+00
4.638960E+00	4.000190E+00	2.953960E+00
4.611710E+00	4.056310E+00	2.989650E+00
4.134710E+00	2.883970E+00	1.407560E+00
4.010790E+00	2.791920E+00	1.323510E+00
4.506560E+00	4.116630E+00	2.908790E+00
4.571310E+00	4.105030E+00	2.993030E+00
3.928940E+00	3.052340E+00	1.369580E+00
3.811750E+00	2.917910E+00	1.317530E+00
4.440310E+00	4.174270E+00	2.886890E+00
4.496210E+00	4.176510E+00	2.975220E+00
3.743120E+00	3.107830E+00	1.365190E+00
3.638890E+00	3.048450E+00	1.331580E+00
3.760650E+00	3.273990E+00	1.434520E+00
4.383620E+00	4.249270E+00	2.915810E+00
3.617770E+00	3.250360E+00	1.400920E+00
3.500710E+00	3.201820E+00	1.401700E+00
3.634730E+00	3.492270E+00	1.547280E+00
4.267650E+00	4.323420E+00	2.843590E+00
4.320260E+00	4.328070E+00	2.946220E+00
3.500120E+00	3.373250E+00	1.473370E+00
3.429090E+00	3.305900E+00	1.447990E+00
3.478280E+00	3.555930E+00	1.585170E+00
3.573160E+00	3.745490E+00	1.733230E+00
4.169380E+00	4.400340E+00	2.834890E+00
4.244910E+00	4.389170E+00	2.928140E+00
3.393750E+00	3.424450E+00	1.521610E+00
3.379530E+00	3.578470E+00	1.607610E+00
3.443450E+00	3.685810E+00	1.678810E+00
3.453700E+00	3.822000E+00	1.787620E+00
3.556700E+00	3.973770E+00	1.922160E+00
4.065950E+00	4.431920E+00	2.743780E+00
4.114540E+00	4.447090E+00	2.840650E+00
4.152630E+00	4.466800E+00	2.930530E+00
3.357380E+00	3.705540E+00	1.707880E+00
3.370480E+00	3.847000E+00	1.811310E+00
3.440560E+00	3.932330E+00	1.873390E+00
3.474110E+00	4.030520E+00	1.970310E+00
3.546110E+00	4.130180E+00	2.075240E+00
3.619630E+00	4.265900E+00	2.220430E+00
3.984570E+00	4.483890E+00	2.732570E+00
3.998380E+00	4.518350E+00	2.814050E+00
4.071880E+00	4.491130E+00	2.862060E+00
3.367140E+00	3.974700E+00	1.918730E+00
3.452340E+00	4.126550E+00	2.063770E+00
3.520610E+00	4.216030E+00	2.152580E+00
3.544670E+00	4.286440E+00	2.234880E+00
3.586930E+00	4.322940E+00	2.287210E+00
3.633630E+00	4.373070E+00	2.353180E+00
3.707610E+00	4.443930E+00	2.457290E+00
3.777680E+00	4.491670E+00	2.567560E+00
3.843510E+00	4.529750E+00	2.681500E+00
3.927380E+00	4.522870E+00	2.742390E+00
3.545750E+00	4.362370E+00	2.331590E+00
3.617300E+00	4.456790E+00	2.448610E+00
3.696860E+00	4.514520E+00	2.554960E+00
3.757750E+00	4.545530E+00	2.636960E+00
5.011740E+00	2.973900E+00	2.554600E+00
4.971210E+00	2.899330E+00	2.452830E+00
4.956080E+00	3.014970E+00	2.469900E+00
4.997180E+00	3.144020E+00	2.601270E+00
5.034410E+00	3.055470E+00	2.631780E+00
5.018750E+00	3.240210E+00	2.671980E+00
5.063690E+00	3.179700E+00	2.715330E+00
5.056970E+00	3.332490E+00	2.775760E+00
5.040710E+00	3.482050E+00	2.846280E+00
5.103130E+00	3.428720E+00	2.893180E+00
5.052150E+00	3.555330E+00	2.916370E+00
5.110800E+00	3.522110E+00	2.968910E+00
5.062690E+00	3.604840E+00	2.979090E+00
4.931500E+00	2.823750E+00	2.340650E+00
4.886220E+00	2.755100E+00	2.230520E+00
4.883120E+00	2.874210E+00	2.254010E+00
4.965210E+00	3.719410E+00	2.979890E+00
5.022300E+00	3.680050E+00	3.011870E+00
4.981080E+00	3.750530E+00	3.049540E+00
4.834520E+00	2.682230E+00	2.108510E+00
4.770320E+00	2.607420E+00	1.978310E+00
4.774130E+00	2.732000E+00	1.994830E+00
4.851660E+00	3.868290E+00	3.043890E+00
4.933970E+00	3.816820E+00	3.084120E+00
4.893560E+00	3.880690E+00	3.121990E+00
4.684290E+00	2.537090E+00	1.851740E+00
4.571810E+00	2.484070E+00	1.718910E+00
4.647370E+00	2.604060E+00	1.791040E+00
4.786820E+00	3.910710E+00	3.013890E+00
4.826970E+00	3.934720E+00	3.102810E+00
4.436550E+00	2.612350E+00	1.558920E+00
4.392680E+00	2.463450E+00	1.527740E+00
4.732900E+00	3.979570E+00	3.043310E+00
4.727940E+00	4.028860E+00	3.092850E+00
4.782260E+00	4.012220E+00	3.128970E+00
4.739310E+00	4.063330E+00	3.131910E+00
4.291430E+00	2.411720E+00	1.457170E+00
4.165530E+00	2.454390E+00	1.389610E+00
4.265820E+00	2.525970E+00	1.428210E+00
4.659890E+00	4.071710E+00	3.067110E+00
4.643520E+00	4.160850E+00	3.131600E+00
4.717030E+00	4.126380E+00	3.159280E+00
4.693640E+00	4.178590E+00	3.175270E+00
4.086800E+00	2.590350E+00	1.337490E+00
3.989690E+00	2.445670E+00	1.308440E+00
4.571420E+00	4.161190E+00	3.063890E+00
4.576300E+00	4.222990E+00	3.129920E+00
4.652390E+00	4.221770E+00	3.183950E+00
3.893240E+00	2.685660E+00	1.287160E+00
3.762580E+00	2.608630E+00	1.282290E+00
4.483640E+00	4.247720E+00	3.064780E+00
4.533030E+00	4.266210E+00	3.133990E+00
4.575590E+00	4.292910E+00	3.198880E+00
3.691070E+00	2.833070E+00	1.293170E+00
3.569010E+00	2.768090E+00	1.300430E+00
4.382950E+00	4.308880E+00	3.025520E+00
4.430750E+00	4.313260E+00	3.101740E+00
4.491770E+00	4.304700E+00	3.149020E+00
3.515970E+00	3.003170E+00	1.340650E+00
3.393350E+00	2.952080E+00	1.361770E+00
4.309410E+00	4.375040E+00	3.014060E+00
4.366510E+00	4.363340E+00	3.095680E+00
3.361950E+00	3.225280E+00	1.439810E+00
3.264900E+00	3.109690E+00	1.448990E+00
4.234950E+00	4.443150E+00	3.005440E+00
4.295610E+00	4.429430E+00	3.087040E+00
3.244420E+00	3.274200E+00	1.501070E+00
3.203140E+00	3.207820E+00	1.505990E+00
3.273030E+00	3.496610E+00	1.605980E+00
4.183940E+00	4.488090E+00	3.006470E+00
4.216950E+00	4.505570E+00	3.086260E+00
3.178890E+00	3.332840E+00	1.565370E+00
3.170480E+00	3.499030E+00	1.655330E+00
3.202050E+00	3.605640E+00	1.690500E+00
3.256040E+00	3.772900E+00	1.795960E+00
4.032060E+00	4.535300E+00	2.885000E+00
4.069280E+00	4.552610E+00	2.959530E+00
4.140130E+00	4.530230E+00	3.017500E+00
3.143970E+00	3.633530E+00	1.738260E+00
3.155290E+00	3.784940E+00	1.841750E+00
3.197580E+00	3.867170E+00	1.874510E+00
3.254100E+00	3.962590E+00	1.930800E+00
3.349570E+00	4.112630E+00	2.058740E+00
3.446180E+00	4.256510E+00	2.191560E+00
3.882290E+00	4.557310E+00	2.759040E+00
3.910090E+00	4.582160E+00	2.829150E+00
3.989490E+00	4.578400E+00	2.904560E+00
3.141570E+00	3.918570E+00	1.930150E+00
3.236370E+00	4.085420E+00	2.054270E+00
3.324600E+00	4.221810E+00	2.165030E+00
3.388700E+00	4.306730E+00	2.256400E+00
3.396540E+00	4.354610E+00	2.315580E+00
3.454420E+00	4.362250E+00	2.322940E+00
3.515800E+00	4.459690E+00	2.433040E+00
3.603340E+00	4.546610E+00	2.564640E+00
3.697560E+00	4.569980E+00	2.633630E+00
3.754670E+00	4.604040E+00	2.720800E+00
3.841910E+00	4.588440E+00	2.774470E+00
3.417110E+00	4.416350E+00	2.381660E+00
3.452150E+00	4.494880E+00	2.462670E+00
3.513690E+00	4.534320E+00	2.516680E+00
3.535080E+00	4.578710E+00	2.578740E+00
3.576750E+00	4.617370E+00	2.645560E+00
3.658360E+00	4.611040E+00	2.669330E+00
3.462490E+00	4.563620E+00	2.547780E+00
3.516550E+00	4.607280E+00	2.610010E+00
5.143600E+00	3.046900E+00	2.816330E+00
5.123540E+00	2.990940E+00	2.769150E+00
5.105000E+00	3.078480E+00	2.755730E+00
5.124420E+00	3.220060E+00	2.828370E+00
5.161480E+00	3.122620E+00	2.864680E+00
5.141820E+00	3.343640E+00	2.905180E+00
5.189890E+00	3.244660E+00	2.936180E+00
5.156880E+00	3.439650E+00	2.969060E+00
5.216530E+00	3.363640E+00	3.018610E+00
5.161650E+00	3.491810E+00	3.009550E+00
5.192210E+00	3.459180E+00	3.033550E+00
5.175450E+00	3.528560E+00	3.077730E+00
5.018970E+00	2.809510E+00	2.548120E+00
4.979310E+00	2.714890E+00	2.447680E+00
4.964150E+00	2.795200E+00	2.419380E+00
5.050880E+00	2.927420E+00	2.629510E+00
5.075980E+00	3.643000E+00	3.041160E+00
5.116630E+00	3.601150E+00	3.062950E+00
5.095580E+00	3.667010E+00	3.110540E+00
4.934740E+00	2.633980E+00	2.344470E+00
4.876350E+00	2.558570E+00	2.233850E+00
4.886040E+00	2.654010E+00	2.225580E+00
4.996800E+00	3.783270E+00	3.113940E+00
5.055150E+00	3.745890E+00	3.148310E+00
5.010910E+00	3.815840E+00	3.174010E+00
4.810520E+00	2.471170E+00	2.102480E+00
4.740770E+00	2.388430E+00	1.991560E+00
4.752730E+00	2.495270E+00	1.970580E+00
4.895130E+00	3.924120E+00	3.172120E+00
4.968140E+00	3.880570E+00	3.206330E+00
4.931360E+00	3.950870E+00	3.240890E+00
4.634650E+00	2.300910E+00	1.887530E+00
4.519990E+00	2.275430E+00	1.742900E+00
4.611750E+00	2.376300E+00	1.805330E+00
4.860360E+00	3.991930E+00	3.194260E+00
4.866170E+00	4.037760E+00	3.238730E+00
4.914320E+00	4.008190E+00	3.280680E+00
4.880800E+00	4.066800E+00	3.285970E+00
4.420080E+00	2.347810E+00	1.589610E+00
4.369040E+00	2.201610E+00	1.614340E+00
4.809140E+00	4.086190E+00	3.214670E+00
4.818280E+00	4.152620E+00	3.264310E+00
4.864840E+00	4.125090E+00	3.313120E+00
4.835980E+00	4.189000E+00	3.314200E+00
4.208200E+00	2.320970E+00	1.447670E+00
4.754610E+00	4.200930E+00	3.238360E+00
4.744510E+00	4.292320E+00	3.296310E+00
4.818710E+00	4.252090E+00	3.342120E+00
4.790060E+00	4.313140E+00	3.355270E+00
4.024780E+00	2.279810E+00	1.363060E+00
3.894640E+00	2.302240E+00	1.337840E+00
3.936460E+00	2.355080E+00	1.319780E+00
4.671010E+00	4.279690E+00	3.240570E+00
4.675070E+00	4.338440E+00	3.295890E+00
4.733830E+00	4.352840E+00	3.347730E+00
3.824960E+00	2.421490E+00	1.305970E+00
3.728520E+00	2.315300E+00	1.324630E+00
4.620350E+00	4.329540E+00	3.258630E+00
4.619450E+00	4.367400E+00	3.304260E+00
4.654440E+00	4.400930E+00	3.370710E+00
3.637650E+00	2.542450E+00	1.290750E+00
3.510120E+00	2.493900E+00	1.334270E+00
4.425870E+00	4.361010E+00	3.169080E+00
4.493990E+00	4.359730E+00	3.230480E+00
4.561440E+00	4.367990E+00	3.284400E+00
4.589320E+00	4.400330E+00	3.344730E+00
3.444200E+00	2.716030E+00	1.332610E+00
3.322430E+00	2.671340E+00	1.372520E+00
4.353140E+00	4.420320E+00	3.168460E+00
4.409100E+00	4.426710E+00	3.267480E+00
3.281000E+00	2.899790E+00	1.399910E+00
3.179400E+00	2.859830E+00	1.456620E+00
4.287070E+00	4.480290E+00	3.153980E+00
4.325410E+00	4.483120E+00	3.228490E+00
3.157890E+00	3.118290E+00	1.514970E+00
3.103420E+00	2.990200E+00	1.514590E+00
4.249080E+00	4.519230E+00	3.152610E+00
4.271600E+00	4.523030E+00	3.196640E+00
3.051840E+00	3.133550E+00	1.593670E+00
2.984260E+00	3.313500E+00	1.693090E+00
3.083920E+00	3.405080E+00	1.667030E+00
4.102610E+00	4.572780E+00	3.031130E+00
4.136680E+00	4.586090E+00	3.101140E+00
4.218310E+00	4.558500E+00	3.170920E+00
3.000200E+00	3.478390E+00	1.757770E+00
2.956310E+00	3.418300E+00	1.767180E+00
3.045150E+00	3.691490E+00	1.840950E+00
3.920940E+00	4.644620E+00	2.934880E+00
4.007200E+00	4.633040E+00	3.003080E+00
4.072880E+00	4.608080E+00	3.046210E+00
2.944070E+00	3.544790E+00	1.823000E+00
2.950130E+00	3.694810E+00	1.900400E+00
2.986610E+00	3.784720E+00	1.927200E+00
3.024440E+00	3.904450E+00	1.970820E+00
3.122270E+00	4.056680E+00	2.056590E+00
3.213270E+00	4.197570E+00	2.160080E+00
3.317480E+00	4.330210E+00	2.292090E+00
3.810990E+00	4.665800E+00	2.869660E+00
3.877740E+00	4.688900E+00	2.961270E+00
3.933350E+00	4.716080E+00	3.049960E+00
2.932150E+00	3.817730E+00	1.975070E+00
2.954450E+00	3.954680E+00	2.042740E+00
3.031480E+00	4.037020E+00	2.075500E+00
3.096920E+00	4.158470E+00	2.154780E+00
3.181110E+00	4.280710E+00	2.249550E+00
3.252550E+00	4.375810E+00	2.356390E+00
3.354260E+00	4.470740E+00	2.444910E+00
3.647920E+00	4.686060E+00	2.771160E+00
3.725910E+00	4.719100E+00	2.870440E+00
3.759310E+00	4.760350E+00	2.950460E+00
3.841410E+00	4.734210E+00	2.992020E+00
2.971340E+00	4.095300E+00	2.153680E+00
3.067610E+00	4.242750E+00	2.243650E+00
3.154300E+00	4.351450E+00	2.341660E+00
3.242630E+00	4.450840E+00	2.441080E+00
3.303650E+00	4.523990E+00	2.510120E+00
3.315180E+00	4.572520E+00	2.565830E+00
3.378980E+00	4.573290E+00	2.562910E+00
3.491660E+00	4.649280E+00	2.663200E+00
3.537400E+00	4.727620E+00	2.770240E+00
3.586550E+00	4.775830E+00	2.856920E+00
3.673230E+00	4.762460E+00	2.890070E+00
3.350570E+00	4.643850E+00	2.645420E+00
3.443620E+00	4.731900E+00	2.743120E+00
3.503090E+00	4.777400E+00	2.815710E+00
5.284640E+00	3.226310E+00	3.063520E+00
5.273100E+00	3.183040E+00	3.041360E+00
5.253860E+00	3.253250E+00	3.023780E+00
5.263450E+00	3.319180E+00	3.061590E+00
5.287770E+00	3.276120E+00	3.091560E+00
5.278680E+00	3.366460E+00	3.127600E+00
5.101640E+00	2.765670E+00	2.743840E+00
5.058480E+00	2.692200E+00	2.664580E+00
5.057620E+00	2.792750E+00	2.648110E+00
5.116530E+00	2.909730E+00	2.750300E+00
5.133640E+00	2.844790E+00	2.800220E+00
5.169590E+00	2.992250E+00	2.866190E+00
5.225040E+00	3.134400E+00	2.970520E+00
5.233080E+00	3.455130E+00	3.108240E+00
5.226300E+00	3.530420E+00	3.169060E+00
5.015230E+00	2.615550E+00	2.573690E+00
4.962350E+00	2.536570E+00	2.479520E+00
4.975580E+00	2.624800E+00	2.462420E+00
5.175350E+00	3.620540E+00	3.190960E+00
5.125740E+00	3.697050E+00	3.193780E+00
5.157810E+00	3.688450E+00	3.240430E+00
5.128480E+00	3.741940E+00	3.267610E+00
4.907970E+00	2.460240E+00	2.388500E+00
4.851590E+00	2.375100E+00	2.292800E+00
4.866070E+00	2.465590E+00	2.255890E+00
5.027950E+00	3.846940E+00	3.236600E+00
5.067890E+00	3.808940E+00	3.249960E+00
5.047230E+00	3.869510E+00	3.313810E+00
4.767900E+00	2.265280E+00	2.182010E+00
4.697720E+00	2.220430E+00	2.068660E+00
4.736740E+00	2.301970E+00	2.060950E+00
4.954270E+00	3.970480E+00	3.297990E+00
4.990060E+00	3.933380E+00	3.308570E+00
4.979690E+00	3.993650E+00	3.369510E+00
4.570410E+00	2.182910E+00	1.888580E+00
4.900010E+00	4.089920E+00	3.337290E+00
4.930870E+00	4.054210E+00	3.356350E+00
4.925690E+00	4.115120E+00	3.407940E+00
4.389900E+00	2.114130E+00	1.694920E+00
4.268720E+00	2.058720E+00	1.635490E+00
4.304400E+00	2.128690E+00	1.605440E+00
4.858590E+00	4.215640E+00	3.366420E+00
4.884400E+00	4.176770E+00	3.388580E+00
4.881110E+00	4.240210E+00	3.436390E+00
4.174880E+00	2.166390E+00	1.501790E+00
4.083330E+00	2.064070E+00	1.505930E+00
4.788250E+00	4.355170E+00	3.405460E+00
4.836850E+00	4.302240E+00	3.418880E+00
4.830470E+00	4.349660E+00	3.468520E+00
3.944680E+00	2.169530E+00	1.390360E+00
4.728820E+00	4.405210E+00	3.408450E+00
4.783290E+00	4.405020E+00	3.468200E+00
3.779130E+00	2.166460E+00	1.384830E+00
3.652900E+00	2.138560E+00	1.394860E+00
3.682500E+00	2.223610E+00	1.356210E+00
4.685390E+00	4.437540E+00	3.419830E+00
4.710770E+00	4.468110E+00	3.485060E+00
3.566290E+00	2.308470E+00	1.356530E+00
3.442590E+00	2.272200E+00	1.413300E+00
4.486930E+00	4.417140E+00	3.327120E+00
4.543980E+00	4.417990E+00	3.356720E+00
4.577840E+00	4.459050E+00	3.428670E+00
4.643390E+00	4.465880E+00	3.449470E+00
3.377010E+00	2.461380E+00	1.380770E+00
3.254730E+00	2.434610E+00	1.449040E+00
4.436550E+00	4.443460E+00	3.339790E+00
4.452160E+00	4.474210E+00	3.403030E+00
4.510220E+00	4.460980E+00	3.411900E+00
3.205230E+00	2.645830E+00	1.440860E+00
3.098210E+00	2.622780E+00	1.515940E+00
4.348340E+00	4.495370E+00	3.302500E+00
4.396300E+00	4.479590E+00	3.356880E+00
3.061410E+00	2.870710E+00	1.539360E+00
3.014740E+00	2.750290E+00	1.570480E+00
4.270400E+00	4.566600E+00	3.271500E+00
2.949290E+00	2.886190E+00	1.632510E+00
2.867940E+00	3.086190E+00	1.740150E+00
2.963290E+00	3.104620E+00	1.660480E+00
4.161990E+00	4.637920E+00	3.207450E+00
4.206800E+00	4.667210E+00	3.310930E+00
2.893110E+00	3.341580E+00	1.784070E+00
2.800520E+00	3.257010E+00	1.834180E+00
4.054820E+00	4.683540E+00	3.132060E+00
4.108280E+00	4.693230E+00	3.203740E+00
4.137830E+00	4.699970E+00	3.252850E+00
2.817870E+00	3.405090E+00	1.881280E+00
2.775110E+00	3.353900E+00	1.898170E+00
2.849020E+00	3.617060E+00	1.926120E+00
3.979440E+00	4.746620E+00	3.131960E+00
4.005130E+00	4.788310E+00	3.207330E+00
4.082720E+00	4.738020E+00	3.229830E+00
2.762290E+00	3.473530E+00	1.945300E+00
2.757770E+00	3.619230E+00	1.995300E+00
2.799090E+00	3.722910E+00	2.023010E+00
2.841500E+00	3.894050E+00	2.072310E+00
3.805110E+00	4.780300E+00	3.020870E+00
3.848530E+00	4.807210E+00	3.100010E+00
3.929210E+00	4.795620E+00	3.151990E+00
2.743570E+00	3.750390E+00	2.075540E+00
2.747170E+00	3.891670E+00	2.125410E+00
2.788970E+00	3.977820E+00	2.150610E+00
2.842060E+00	4.114250E+00	2.224300E+00
2.969670E+00	4.219780E+00	2.259490E+00
3.047340E+00	4.323880E+00	2.344180E+00
3.141500E+00	4.430960E+00	2.439870E+00
3.230390E+00	4.549460E+00	2.548730E+00
3.634330E+00	4.800940E+00	2.914150E+00
3.670980E+00	4.831320E+00	2.972990E+00
3.761060E+00	4.829260E+00	3.043220E+00
2.736130E+00	3.993950E+00	2.191160E+00
2.755110E+00	4.097170E+00	2.252370E+00
2.788390E+00	4.152260E+00	2.273610E+00
2.806700E+00	4.210440E+00	2.316560E+00
2.919990E+00	4.288090E+00	2.345640E+00
3.036230E+00	4.408180E+00	2.446760E+00
3.122580E+00	4.494280E+00	2.515400E+00
3.150500E+00	4.559760E+00	2.576710E+00
3.197340E+00	4.599530E+00	2.607120E+00
3.250900E+00	4.652230E+00	2.656300E+00
3.328200E+00	4.758690E+00	2.757090E+00
3.435350E+00	4.794450E+00	2.810980E+00
3.497600E+00	4.841110E+00	2.887650E+00
3.594130E+00	4.834040E+00	2.931010E+00
2.745710E+00	4.150400E+00	2.297430E+00
3.154220E+00	4.635590E+00	2.649280E+00
3.229610E+00	4.717570E+00	2.717590E+00
3.247380E+00	4.772320E+00	2.763970E+00
3.280980E+00	4.799430E+00	2.788810E+00
3.306150E+00	4.834960E+00	2.831670E+00
3.391770E+00	4.834930E+00	2.845790E+00
3.239940E+00	4.809590E+00	2.799900E+00
5.290110E+00	3.102640E+00	3.102020E+00
5.275630E+00	3.055060E+00	3.083180E+00
5.270070E+00	3.112300E+00	3.051780E+00
5.301610E+00	3.179690E+00	3.112800E+00
5.319260E+00	3.282390E+00	3.175040E+00
5.322210E+00	3.365820E+00	3.217550E+00
5.088180E+00	2.620230E+00	2.778190E+00
5.034550E+00	2.539010E+00	2.711780E+00
5.037260E+00	2.602380E+00	2.659380E+00
5.123600E+00	2.723220E+00	2.815220E+00
5.189170E+00	2.872160E+00	2.923350E+00
5.238190E+00	3.008250E+00	3.005540E+00
5.289890E+00	3.468470E+00	3.233220E+00
5.244410E+00	3.556530E+00	3.236030E+00
5.271240E+00	3.541970E+00	3.278550E+00
5.239840E+00	3.600730E+00	3.308500E+00
4.985560E+00	2.462040E+00	2.636570E+00
4.934070E+00	2.390260E+00	2.575960E+00
4.950130E+00	2.457860E+00	2.517920E+00
5.184540E+00	3.678270E+00	3.298810E+00
5.169200E+00	3.740590E+00	3.374730E+00
4.866940E+00	2.298760E+00	2.505600E+00
4.811030E+00	2.240670E+00	2.392080E+00
4.844520E+00	2.313200E+00	2.378950E+00
5.112370E+00	3.807350E+00	3.350820E+00
5.097400E+00	3.862680E+00	3.407870E+00
4.717240E+00	2.168060E+00	2.194900E+00
5.055740E+00	3.934760E+00	3.422010E+00
5.029800E+00	4.004290E+00	3.452090E+00
4.563600E+00	2.082460E+00	1.985400E+00
4.456230E+00	1.993450E+00	1.920000E+00
4.430120E+00	2.055630E+00	1.802110E+00
4.995560E+00	4.061180E+00	3.463670E+00
4.974890E+00	4.125610E+00	3.498650E+00
4.367630E+00	1.936930E+00	1.866690E+00
4.236270E+00	1.892790E+00	1.788900E+00
4.321710E+00	1.973570E+00	1.765390E+00
4.940280E+00	4.183030E+00	3.499560E+00
4.918570E+00	4.243650E+00	3.527810E+00
4.132800E+00	1.973840E+00	1.620010E+00
3.994390E+00	1.888940E+00	1.607420E+00
4.882410E+00	4.301380E+00	3.527080E+00
4.834220E+00	4.383330E+00	3.544290E+00
3.890990E+00	2.026790E+00	1.476300E+00
3.822680E+00	1.931940E+00	1.546970E+00
4.777860E+00	4.455400E+00	3.539420E+00
4.816160E+00	4.433540E+00	3.586120E+00
4.792750E+00	4.467680E+00	3.592280E+00
3.729580E+00	1.919140E+00	1.540340E+00
3.600390E+00	1.938390E+00	1.543390E+00
3.698340E+00	1.996630E+00	1.477740E+00
4.733540E+00	4.495540E+00	3.542030E+00
4.751220E+00	4.511590E+00	3.609500E+00
3.512460E+00	2.098940E+00	1.465470E+00
3.380010E+00	2.062330E+00	1.532910E+00
4.605370E+00	4.495910E+00	3.482040E+00
4.628180E+00	4.525410E+00	3.545970E+00
4.690090E+00	4.526160E+00	3.569730E+00
3.313770E+00	2.239440E+00	1.479760E+00
3.192480E+00	2.216700E+00	1.570560E+00
4.483190E+00	4.493230E+00	3.452770E+00
4.510670E+00	4.521210E+00	3.509900E+00
4.569890E+00	4.522480E+00	3.525970E+00
3.133910E+00	2.419700E+00	1.533990E+00
3.021490E+00	2.391610E+00	1.624790E+00
4.338570E+00	4.547620E+00	3.370510E+00
4.396200E+00	4.532160E+00	3.436150E+00
4.448760E+00	4.527610E+00	3.486880E+00
2.967280E+00	2.649420E+00	1.617710E+00
2.883220E+00	2.553990E+00	1.707720E+00
4.279170E+00	4.622480E+00	3.368610E+00
4.333760E+00	4.615680E+00	3.460260E+00
2.846400E+00	2.723200E+00	1.718210E+00
2.776280E+00	2.697750E+00	1.787130E+00
2.855930E+00	2.873970E+00	1.715210E+00
4.243940E+00	4.669400E+00	3.370380E+00
4.269470E+00	4.668180E+00	3.413580E+00
2.774560E+00	2.848150E+00	1.795110E+00
2.727770E+00	2.802090E+00	1.841710E+00
2.761300E+00	3.062790E+00	1.836410E+00
4.134650E+00	4.748080E+00	3.322440E+00
4.214920E+00	4.711000E+00	3.386720E+00
2.686310E+00	2.925960E+00	1.880540E+00
2.639680E+00	3.151420E+00	1.960660E+00
2.716050E+00	3.307000E+00	1.929630E+00
4.061090E+00	4.795510E+00	3.283240E+00
4.083640E+00	4.833020E+00	3.375740E+00
2.633620E+00	3.326620E+00	2.004600E+00
2.588450E+00	3.266730E+00	2.018360E+00
2.659310E+00	3.540180E+00	2.037050E+00
3.887890E+00	4.842370E+00	3.178050E+00
3.928470E+00	4.876210E+00	3.258390E+00
4.008910E+00	4.855130E+00	3.308090E+00
2.577510E+00	3.388210E+00	2.070760E+00
2.565630E+00	3.536310E+00	2.102480E+00
2.601700E+00	3.635480E+00	2.117410E+00
2.646550E+00	3.812690E+00	2.158820E+00
3.687790E+00	4.901490E+00	3.075510E+00
3.774110E+00	4.897320E+00	3.139580E+00
3.847240E+00	4.893830E+00	3.206540E+00
2.548390E+00	3.662260E+00	2.167230E+00
2.556210E+00	3.809830E+00	2.214300E+00
2.596170E+00	3.899650E+00	2.221970E+00
2.657360E+00	4.035350E+00	2.266380E+00
2.830210E+00	4.296700E+00	2.387730E+00
2.922380E+00	4.391090E+00	2.458940E+00
3.040940E+00	4.517800E+00	2.563970E+00
3.563180E+00	4.917520E+00	3.012810E+00
3.638390E+00	4.947350E+00	3.101310E+00
3.696600E+00	4.978440E+00	3.177590E+00
2.545900E+00	3.919690E+00	2.264330E+00
2.574550E+00	4.043960E+00	2.321800E+00
2.630730E+00	4.118430E+00	2.340380E+00
2.714710E+00	4.211280E+00	2.366570E+00
2.800780E+00	4.351230E+00	2.460450E+00
2.898820E+00	4.461640E+00	2.549110E+00
2.965100E+00	4.552490E+00	2.621380E+00
3.052940E+00	4.630130E+00	2.672460E+00
3.152980E+00	4.750030E+00	2.757310E+00
3.381690E+00	4.916640E+00	2.932150E+00
3.464680E+00	4.963470E+00	3.007440E+00
3.489070E+00	5.002250E+00	3.071250E+00
3.590080E+00	4.992210E+00	3.127520E+00
2.585040E+00	4.154770E+00	2.395670E+00
2.677680E+00	4.303960E+00	2.465760E+00
2.779040E+00	4.421490E+00	2.551810E+00
2.870430E+00	4.528220E+00	2.628110E+00
2.956130E+00	4.625510E+00	2.691720E+00
3.039060E+00	4.700490E+00	2.742350E+00
3.069320E+00	4.768330E+00	2.793990E+00
3.125790E+00	4.809750E+00	2.816520E+00
3.213650E+00	4.862430E+00	2.857150E+00
3.262530E+00	4.943320E+00	2.936780E+00
3.312500E+00	4.989270E+00	2.999280E+00
3.406750E+00	4.992000E+00	3.022440E+00
3.081300E+00	4.843430E+00	2.860140E+00
3.176010E+00	4.936710E+00	2.930160E+00
3.236940E+00	4.977990E+00	2.970650E+00
5.223190E+00	2.734370E+00	3.054370E+00
5.196710E+00	2.679840E+00	3.016170E+00
5.196180E+00	2.760170E+00	2.980030E+00
5.243400E+00	2.892970E+00	3.040460E+00
5.245330E+00	2.804530E+00	3.091090E+00
5.271250E+00	2.987430E+00	3.088350E+00
5.281710E+00	2.917650E+00	3.139250E+00
5.305720E+00	3.053890E+00	3.162410E+00
5.345250E+00	3.172630E+00	3.224490E+00
5.358250E+00	3.288450E+00	3.278770E+00
5.341740E+00	3.387250E+00	3.283320E+00
5.367530E+00	3.350660E+00	3.342980E+00
5.343130E+00	3.437600E+00	3.359010E+00
5.063890E+00	2.497860E+00	2.856100E+00
5.015090E+00	2.414560E+00	2.814880E+00
5.014850E+00	2.464360E+00	2.738290E+00
5.115360E+00	2.604910E+00	2.886550E+00
5.293460E+00	3.529960E+00	3.338120E+00
5.272870E+00	3.600140E+00	3.414020E+00
4.949800E+00	2.332010E+00	2.773250E+00
4.897400E+00	2.286500E+00	2.693380E+00
4.927760E+00	2.343410E+00	2.663770E+00
5.220820E+00	3.670460E+00	3.391800E+00
5.204640E+00	3.730890E+00	3.448820E+00
4.819730E+00	2.207640E+00	2.518520E+00
5.159190E+00	3.813840E+00	3.469920E+00
5.114340E+00	3.884650E+00	3.468900E+00
5.139060E+00	3.874500E+00	3.508850E+00
5.117660E+00	3.926180E+00	3.531460E+00
4.698100E+00	2.092850E+00	2.306510E+00
4.602800E+00	2.000730E+00	2.243330E+00
4.590820E+00	2.042590E+00	2.118810E+00
5.039740E+00	4.027830E+00	3.494720E+00
5.072020E+00	3.992420E+00	3.513140E+00
5.055870E+00	4.044130E+00	3.552380E+00
4.519880E+00	1.926500E+00	2.174320E+00
4.422520E+00	1.854230E+00	2.092220E+00
4.441300E+00	1.917960E+00	2.004260E+00
4.982090E+00	4.149060E+00	3.544780E+00
5.022190E+00	4.110640E+00	3.584150E+00
4.984770E+00	4.172220E+00	3.598470E+00
4.314010E+00	1.795630E+00	2.022880E+00
4.163850E+00	1.747880E+00	1.938230E+00
4.278790E+00	1.825040E+00	1.926540E+00
4.920610E+00	4.262960E+00	3.574480E+00
4.949180E+00	4.227100E+00	3.604950E+00
4.921350E+00	4.283620E+00	3.633600E+00
4.064450E+00	1.799940E+00	1.750060E+00
3.921030E+00	1.733570E+00	1.775350E+00
4.844890E+00	4.399030E+00	3.617840E+00
4.879640E+00	4.343360E+00	3.625390E+00
4.869350E+00	4.387000E+00	3.680020E+00
3.811790E+00	1.841040E+00	1.630520E+00
3.749530E+00	1.757760E+00	1.704270E+00
4.818820E+00	4.461560E+00	3.658580E+00
3.661850E+00	1.748980E+00	1.706730E+00
3.531070E+00	1.772830E+00	1.719810E+00
3.631990E+00	1.818410E+00	1.638000E+00
4.779090E+00	4.526030E+00	3.663780E+00
4.800190E+00	4.522550E+00	3.699540E+00
4.778410E+00	4.549660E+00	3.695420E+00
3.446810E+00	1.910910E+00	1.616920E+00
3.315530E+00	1.880670E+00	1.693840E+00
4.649980E+00	4.557350E+00	3.602870E+00
4.678130E+00	4.578360E+00	3.668250E+00
4.748220E+00	4.560630E+00	3.682930E+00
3.253320E+00	2.039080E+00	1.622110E+00
3.131520E+00	2.017930E+00	1.716180E+00
4.535660E+00	4.549980E+00	3.571310E+00
4.558090E+00	4.579530E+00	3.632370E+00
4.613750E+00	4.581980E+00	3.647320E+00
3.075440E+00	2.190330E+00	1.660100E+00
2.965030E+00	2.166530E+00	1.758920E+00
4.396480E+00	4.579230E+00	3.515770E+00
4.440220E+00	4.590890E+00	3.588700E+00
4.502530E+00	4.580570E+00	3.615060E+00
2.920190E+00	2.354140E+00	1.721720E+00
2.820070E+00	2.327250E+00	1.820770E+00
4.364980E+00	4.616280E+00	3.526580E+00
4.383600E+00	4.620140E+00	3.566540E+00
2.789490E+00	2.525820E+00	1.802260E+00
2.695540E+00	2.499800E+00	1.900740E+00
4.264120E+00	4.716410E+00	3.477150E+00
4.337330E+00	4.662470E+00	3.544430E+00
2.671910E+00	2.731510E+00	1.894470E+00
2.592000E+00	2.646270E+00	1.973610E+00
4.166050E+00	4.786430E+00	3.428010E+00
4.208990E+00	4.808010E+00	3.533120E+00
2.573310E+00	2.784100E+00	1.985350E+00
2.539240E+00	2.733460E+00	2.017980E+00
2.571630E+00	2.956730E+00	1.983390E+00
4.118790E+00	4.838690E+00	3.431160E+00
4.142560E+00	4.845140E+00	3.480270E+00
2.507360E+00	2.840550E+00	2.048320E+00
2.452960E+00	3.052730E+00	2.111210E+00
2.528910E+00	3.218750E+00	2.058060E+00
3.969790E+00	4.900770E+00	3.336660E+00
4.016100E+00	4.921590E+00	3.417550E+00
4.092780E+00	4.881390E+00	3.458430E+00
2.435120E+00	3.259160E+00	2.139930E+00
2.361140E+00	3.206990E+00	2.184350E+00
2.481790E+00	3.461660E+00	2.153930E+00
3.784400E+00	4.964050E+00	3.231480E+00
3.848230E+00	4.974630E+00	3.326450E+00
3.933190E+00	4.947080E+00	3.373830E+00
2.383860E+00	3.365220E+00	2.206450E+00
2.326610E+00	3.307820E+00	2.230490E+00
2.386320E+00	3.521880E+00	2.221240E+00
2.457750E+00	3.727950E+00	2.256310E+00
3.743480E+00	5.002400E+00	3.245850E+00
3.771240E+00	5.012750E+00	3.291570E+00
2.310910E+00	3.445080E+00	2.267230E+00
2.352570E+00	3.612630E+00	2.274880E+00
2.369870E+00	3.738830E+00	2.315720E+00
2.409290E+00	3.829740E+00	2.318550E+00
2.471150E+00	3.966320E+00	2.341580E+00
3.511710E+00	5.059080E+00	3.162400E+00
3.615450E+00	5.051140E+00	3.225240E+00
3.707300E+00	5.040230E+00	3.274270E+00
2.354810E+00	3.875350E+00	2.368500E+00
2.408890E+00	4.023750E+00	2.411980E+00
2.417800E+00	4.101630E+00	2.457430E+00
2.481060E+00	4.123760E+00	2.435510E+00
2.562790E+00	4.261130E+00	2.489380E+00
2.663240E+00	4.386480E+00	2.565780E+00
2.763840E+00	4.499540E+00	2.642520E+00
2.855320E+00	4.607650E+00	2.707940E+00
2.957030E+00	4.730590E+00	2.794450E+00
3.375460E+00	5.060860E+00	3.113840E+00
3.457120E+00	5.100280E+00	3.187440E+00
3.524090E+00	5.125350E+00	3.272340E+00
2.448580E+00	4.205000E+00	2.512250E+00
2.550450E+00	4.352570E+00	2.583350E+00
2.655630E+00	4.473170E+00	2.660920E+00
2.753470E+00	4.584220E+00	2.729760E+00
2.838640E+00	4.669800E+00	2.779350E+00
2.869630E+00	4.736750E+00	2.832280E+00
2.919020E+00	4.779740E+00	2.852330E+00
2.976890E+00	4.839110E+00	2.883980E+00
3.076960E+00	4.930840E+00	2.946890E+00
3.207430E+00	5.015390E+00	3.025420E+00
3.255770E+00	5.087800E+00	3.127590E+00
3.313080E+00	5.141050E+00	3.217830E+00
3.412320E+00	5.136710E+00	3.230030E+00
2.877060E+00	4.812020E+00	2.897430E+00
2.969980E+00	4.917980E+00	2.961430E+00
3.071370E+00	5.002660E+00	3.034720E+00
3.157810E+00	5.076310E+00	3.112070E+00
3.218560E+00	5.130260E+00	3.184060E+00
5.130750E+00	2.481720E+00	3.070530E+00
5.079600E+00	2.423640E+00	3.008410E+00
5.099270E+00	2.498660E+00	2.963380E+00
5.173750E+00	2.607830E+00	3.021160E+00
5.180020E+00	2.565920E+00	3.101990E+00
5.234030E+00	2.692560E+00	3.123700E+00
5.283100E+00	2.819030E+00	3.194970E+00
5.325120E+00	2.933490E+00	3.242520E+00
5.353440E+00	3.050710E+00	3.288540E+00
5.381160E+00	3.161700E+00	3.335200E+00
5.390580E+00	3.262940E+00	3.382400E+00
5.385550E+00	3.351700E+00	3.423750E+00
5.372840E+00	3.435330E+00	3.471910E+00
5.032410E+00	2.361990E+00	3.001090E+00
4.977110E+00	2.320840E+00	2.926720E+00
5.007570E+00	2.371580E+00	2.898910E+00
5.325180E+00	3.521380E+00	3.437590E+00
5.305090E+00	3.592070E+00	3.511890E+00
4.899780E+00	2.262230E+00	2.807060E+00
5.251830E+00	3.674870E+00	3.489890E+00
5.216080E+00	3.745750E+00	3.511990E+00
5.247240E+00	3.715600E+00	3.563390E+00
5.213930E+00	3.788150E+00	3.585990E+00
4.793180E+00	2.145740E+00	2.624920E+00
4.711940E+00	2.047060E+00	2.562770E+00
4.710780E+00	2.070080E+00	2.436890E+00
5.163230E+00	3.865280E+00	3.562550E+00
5.154420E+00	3.917860E+00	3.612470E+00
4.644800E+00	1.979230E+00	2.511680E+00
4.557540E+00	1.896460E+00	2.426020E+00
4.583700E+00	1.946370E+00	2.338120E+00
5.121900E+00	3.996600E+00	3.630560E+00
5.078710E+00	4.063430E+00	3.629550E+00
5.110790E+00	4.056280E+00	3.677510E+00
5.082590E+00	4.104980E+00	3.698320E+00
4.456110E+00	1.808070E+00	2.324900E+00
4.353920E+00	1.739420E+00	2.252220E+00
4.385810E+00	1.792360E+00	2.164880E+00
4.990110E+00	4.204620E+00	3.667620E+00
5.027320E+00	4.162010E+00	3.677970E+00
5.017020E+00	4.206830E+00	3.730400E+00
4.236630E+00	1.685480E+00	2.190860E+00
4.084370E+00	1.625480E+00	2.096160E+00
4.202020E+00	1.701570E+00	2.087860E+00
4.971390E+00	4.252770E+00	3.714000E+00
3.997370E+00	1.660970E+00	1.917610E+00
3.887690E+00	1.619300E+00	1.960490E+00
4.924100E+00	4.330300E+00	3.739960E+00
4.879340E+00	4.416960E+00	3.755860E+00
3.756260E+00	1.606190E+00	1.928280E+00
3.636240E+00	1.585120E+00	1.949800E+00
3.671580E+00	1.627940E+00	1.872930E+00
3.743830E+00	1.675320E+00	1.811070E+00
4.835940E+00	4.491690E+00	3.744720E+00
4.876370E+00	4.460230E+00	3.814460E+00
4.843340E+00	4.514920E+00	3.805220E+00
3.562500E+00	1.671380E+00	1.836480E+00
3.429770E+00	1.645160E+00	1.905060E+00
4.785810E+00	4.563880E+00	3.759490E+00
3.373090E+00	1.750370E+00	1.790740E+00
3.245360E+00	1.736190E+00	1.885710E+00
4.720900E+00	4.600020E+00	3.734230E+00
4.725090E+00	4.630620E+00	3.816610E+00
3.188130E+00	1.865710E+00	1.792020E+00
3.068450E+00	1.848850E+00	1.889510E+00
4.581550E+00	4.611090E+00	3.690450E+00
4.606800E+00	4.634780E+00	3.751020E+00
4.667510E+00	4.632820E+00	3.773420E+00
3.016190E+00	1.999550E+00	1.816210E+00
2.908060E+00	1.983340E+00	1.921710E+00
4.470610E+00	4.615300E+00	3.655580E+00
4.497770E+00	4.643930E+00	3.716980E+00
4.552620E+00	4.638450E+00	3.734680E+00
2.860430E+00	2.145470E+00	1.860650E+00
2.759650E+00	2.127980E+00	1.966660E+00
4.372320E+00	4.674300E+00	3.631450E+00
4.435040E+00	4.656980E+00	3.689170E+00
2.723750E+00	2.304750E+00	1.924020E+00
2.631740E+00	2.286140E+00	2.027710E+00
4.291620E+00	4.747270E+00	3.586280E+00
4.327720E+00	4.764500E+00	3.688690E+00
2.604060E+00	2.470290E+00	1.992120E+00
2.523100E+00	2.448210E+00	2.084760E+00
4.247750E+00	4.802810E+00	3.591930E+00
4.270700E+00	4.804730E+00	3.639960E+00
2.502480E+00	2.654730E+00	2.064830E+00
2.464740E+00	2.560600E+00	2.126660E+00
4.135840E+00	4.901350E+00	3.569460E+00
4.220090E+00	4.846300E+00	3.617790E+00
2.410570E+00	2.671370E+00	2.156340E+00
2.337730E+00	2.839950E+00	2.210730E+00
2.423410E+00	2.851510E+00	2.130950E+00
4.069170E+00	4.931620E+00	3.502430E+00
4.074950E+00	4.956050E+00	3.558760E+00
2.347140E+00	3.030400E+00	2.194220E+00
2.260300E+00	3.000270E+00	2.266390E+00
3.894610E+00	4.994460E+00	3.411870E+00
3.945590E+00	5.012390E+00	3.493560E+00
4.030170E+00	4.979020E+00	3.529840E+00
2.265930E+00	3.225260E+00	2.260790E+00
2.189810E+00	3.132930E+00	2.326620E+00
3.758500E+00	5.066150E+00	3.370840E+00
3.850960E+00	5.044500E+00	3.445190E+00
2.183110E+00	3.259270E+00	2.331250E+00
2.146350E+00	3.209600E+00	2.354070E+00
2.211510E+00	3.421530E+00	2.341760E+00
2.275810E+00	3.649410E+00	2.345830E+00
3.641110E+00	5.103370E+00	3.335180E+00
3.693000E+00	5.141310E+00	3.447470E+00
2.137690E+00	3.310750E+00	2.380830E+00
2.135800E+00	3.462650E+00	2.395680E+00
2.178490E+00	3.569690E+00	2.379750E+00
2.201420E+00	3.697890E+00	2.414710E+00
2.257600E+00	3.842950E+00	2.419830E+00
2.335040E+00	4.041410E+00	2.469100E+00
3.576160E+00	5.140240E+00	3.347630E+00
3.607070E+00	5.153370E+00	3.403980E+00
2.116210E+00	3.607540E+00	2.438720E+00
2.170660E+00	3.810710E+00	2.466360E+00
2.231800E+00	3.944110E+00	2.479480E+00
2.257580E+00	4.043330E+00	2.521270E+00
2.304450E+00	4.107680E+00	2.532590E+00
2.357630E+00	4.190250E+00	2.557000E+00
2.446340E+00	4.320510E+00	2.609460E+00
2.547960E+00	4.445120E+00	2.680140E+00
2.646870E+00	4.563450E+00	2.747900E+00
2.756390E+00	4.690640E+00	2.837050E+00
3.370830E+00	5.167760E+00	3.278830E+00
3.430380E+00	5.191320E+00	3.355930E+00
3.537030E+00	5.174590E+00	3.384980E+00
2.262310E+00	4.143680E+00	2.583700E+00
2.345910E+00	4.291150E+00	2.635910E+00
2.443010E+00	4.415210E+00	2.701660E+00
2.542340E+00	4.535260E+00	2.770180E+00
2.630680E+00	4.627430E+00	2.819490E+00
2.667240E+00	4.693730E+00	2.874740E+00
2.722410E+00	4.737360E+00	2.897800E+00
2.780470E+00	4.799060E+00	2.928720E+00
2.870600E+00	4.899100E+00	2.983450E+00
2.965910E+00	4.987580E+00	3.051120E+00
3.058150E+00	5.062880E+00	3.125270E+00
3.138170E+00	5.129460E+00	3.196880E+00
3.219790E+00	5.182980E+00	3.294610E+00
3.325260E+00	5.191780E+00	3.330360E+00
2.677670E+00	4.767760E+00	2.941350E+00
2.773580E+00	4.876090E+00	3.008590E+00
2.868280E+00	4.969080E+00	3.074210E+00
2.964150E+00	5.048930E+00	3.146010E+00
3.050700E+00	5.116760E+00	3.214140E+00
3.119130E+00	5.163810E+00	3.277330E+00
5.099560E+00	2.422700E+00	3.110250E+00
5.168780E+00	2.507990E+00	3.164200E+00
5.243710E+00	2.605190E+00	3.254430E+00
5.284610E+00	2.732520E+00	3.255750E+00
5.320490E+00	2.830550E+00	3.310040E+00
5.355500E+00	2.937080E+00	3.354880E+00
5.382570E+00	3.044270E+00	3.402020E+00
5.409170E+00	3.149240E+00	3.441750E+00
5.417790E+00	3.250190E+00	3.479130E+00
5.410990E+00	3.341850E+00	3.520360E+00
5.398500E+00	3.423650E+00	3.571200E+00
4.975350E+00	2.303240E+00	3.007300E+00
5.041710E+00	2.357700E+00	3.068660E+00
5.355050E+00	3.510330E+00	3.536690E+00
5.334030E+00	3.577920E+00	3.607360E+00
4.875060E+00	2.214940E+00	2.954890E+00
4.790370E+00	2.123420E+00	2.879770E+00
4.800140E+00	2.135120E+00	2.758060E+00
5.287390E+00	3.653570E+00	3.585890E+00
5.267770E+00	3.720560E+00	3.639440E+00
5.253150E+00	3.792360E+00	3.686910E+00
4.737760E+00	2.061260E+00	2.876760E+00
4.646450E+00	1.957730E+00	2.753370E+00
4.686080E+00	2.007450E+00	2.666950E+00
5.203210E+00	3.868220E+00	3.659560E+00
5.176060E+00	3.936570E+00	3.670060E+00
5.215270E+00	3.919280E+00	3.721550E+00
5.188410E+00	3.977480E+00	3.724650E+00
4.567230E+00	1.878770E+00	2.662840E+00
4.474830E+00	1.788850E+00	2.566690E+00
4.520520E+00	1.840340E+00	2.498550E+00
5.153110E+00	4.051290E+00	3.750870E+00
5.116800E+00	4.114550E+00	3.782550E+00
4.378120E+00	1.711850E+00	2.489990E+00
4.276690E+00	1.655250E+00	2.440170E+00
4.312960E+00	1.694030E+00	2.340320E+00
5.067890E+00	4.167320E+00	3.775860E+00
5.019890E+00	4.232480E+00	3.812540E+00
4.152290E+00	1.597620E+00	2.376340E+00
4.002540E+00	1.535490E+00	2.293900E+00
4.115250E+00	1.597010E+00	2.256160E+00
4.975340E+00	4.279110E+00	3.797900E+00
4.996970E+00	4.269660E+00	3.851350E+00
4.971400E+00	4.311520E+00	3.866880E+00
3.870400E+00	1.567970E+00	2.089380E+00
3.809300E+00	1.519220E+00	2.194300E+00
4.899520E+00	4.418500E+00	3.824950E+00
4.925060E+00	4.376340E+00	3.840120E+00
4.918530E+00	4.432960E+00	3.895300E+00
3.713600E+00	1.493450E+00	2.184730E+00
3.583080E+00	1.494080E+00	2.180960E+00
3.680860E+00	1.523200E+00	2.092560E+00
4.830730E+00	4.557720E+00	3.853940E+00
4.878740E+00	4.499180E+00	3.875920E+00
4.872570E+00	4.549170E+00	3.923550E+00
3.495070E+00	1.561390E+00	2.035050E+00
3.366910E+00	1.533290E+00	2.118980E+00
4.779990E+00	4.611770E+00	3.848750E+00
4.823200E+00	4.614920E+00	3.934480E+00
3.302410E+00	1.622350E+00	1.992010E+00
3.180550E+00	1.609230E+00	2.094690E+00
4.748590E+00	4.643230E+00	3.858850E+00
4.766020E+00	4.647150E+00	3.899420E+00
3.123060E+00	1.718810E+00	1.983460E+00
3.009590E+00	1.705220E+00	2.089100E+00
4.628700E+00	4.656390E+00	3.812630E+00
4.655320E+00	4.671400E+00	3.879140E+00
4.722850E+00	4.665050E+00	3.894400E+00
2.956900E+00	1.835250E+00	1.996120E+00
2.851540E+00	1.820520E+00	2.105430E+00
4.522530E+00	4.666670E+00	3.779500E+00
4.545910E+00	4.685280E+00	3.840200E+00
4.597120E+00	4.675830E+00	3.853240E+00
2.803470E+00	1.966910E+00	2.028680E+00
2.706110E+00	1.951420E+00	2.138910E+00
4.385640E+00	4.718490E+00	3.724690E+00
4.429820E+00	4.719910E+00	3.799600E+00
4.491040E+00	4.697790E+00	3.824050E+00
2.664620E+00	2.112670E+00	2.075390E+00
2.572250E+00	2.095280E+00	2.177610E+00
4.358440E+00	4.757820E+00	3.742780E+00
4.376030E+00	4.759040E+00	3.782130E+00
2.542550E+00	2.273920E+00	2.129010E+00
2.459410E+00	2.256850E+00	2.225240E+00
4.263520E+00	4.863010E+00	3.718130E+00
4.335940E+00	4.801150E+00	3.768290E+00
2.429140E+00	2.462520E+00	2.185570E+00
2.392420E+00	2.366000E+00	2.253230E+00
4.196100E+00	4.895780E+00	3.658180E+00
4.205550E+00	4.917520E+00	3.704580E+00
2.333100E+00	2.476410E+00	2.278520E+00
2.254860E+00	2.638450E+00	2.315190E+00
2.334240E+00	2.651180E+00	2.234180E+00
4.068960E+00	5.005670E+00	3.641940E+00
4.157060E+00	4.947150E+00	3.679380E+00
2.259470E+00	2.815290E+00	2.287630E+00
2.183120E+00	2.790130E+00	2.363200E+00
4.002320E+00	5.024370E+00	3.584890E+00
4.006580E+00	5.051970E+00	3.640700E+00
2.180740E+00	2.965570E+00	2.338260E+00
2.105880E+00	2.934170E+00	2.406080E+00
3.783810E+00	5.112870E+00	3.480270E+00
3.862560E+00	5.103500E+00	3.574040E+00
3.957230E+00	5.067530E+00	3.615870E+00
2.110330E+00	3.138920E+00	2.393680E+00
2.065970E+00	3.037700E+00	2.440060E+00
3.743050E+00	5.147580E+00	3.502460E+00
3.777000E+00	5.147980E+00	3.544640E+00
2.033390E+00	3.157360E+00	2.458800E+00
2.008420E+00	3.279030E+00	2.484140E+00
2.069470E+00	3.370870E+00	2.450120E+00
3.591820E+00	5.204770E+00	3.503230E+00
3.710990E+00	5.176580E+00	3.538050E+00
1.997620E+00	3.403910E+00	2.510160E+00
1.977320E+00	3.530700E+00	2.520110E+00
2.027980E+00	3.563850E+00	2.488040E+00
2.082820E+00	3.756590E+00	2.511120E+00
2.150210E+00	3.968100E+00	2.545080E+00
3.500490E+00	5.214700E+00	3.441460E+00
3.506410E+00	5.236800E+00	3.497010E+00
1.991740E+00	3.674440E+00	2.557170E+00
2.044340E+00	3.857280E+00	2.562170E+00
2.063050E+00	3.963650E+00	2.595440E+00
2.109600E+00	4.031810E+00	2.604170E+00
2.164080E+00	4.117600E+00	2.626070E+00
2.247110E+00	4.255650E+00	2.667480E+00
2.338290E+00	4.384720E+00	2.724400E+00
2.437520E+00	4.505830E+00	2.791040E+00
2.544130E+00	4.643950E+00	2.872440E+00
3.275900E+00	5.215590E+00	3.377750E+00
3.329500E+00	5.241430E+00	3.457590E+00
3.443640E+00	5.242490E+00	3.478560E+00
2.062440E+00	4.065320E+00	2.650880E+00
2.145730E+00	4.218500E+00	2.698210E+00
2.233490E+00	4.350580E+00	2.751290E+00
2.332900E+00	4.474980E+00	2.814810E+00
2.421310E+00	4.571730E+00	2.859120E+00
2.455210E+00	4.640700E+00	2.910540E+00
2.508510E+00	4.687210E+00	2.932600E+00
2.572020E+00	4.752580E+00	2.968750E+00
2.671720E+00	4.856450E+00	3.031170E+00
2.771990E+00	4.947790E+00	3.100260E+00
2.871220E+00	5.032430E+00	3.171290E+00
2.967270E+00	5.105900E+00	3.241620E+00
3.051280E+00	5.157730E+00	3.307790E+00
3.122970E+00	5.201920E+00	3.374890E+00
3.219050E+00	5.232710E+00	3.418310E+00
2.462650E+00	4.716230E+00	2.979330E+00
2.564570E+00	4.836190E+00	3.058230E+00
2.671000E+00	4.934610E+00	3.124700E+00
2.777080E+00	5.013750E+00	3.196200E+00
2.877320E+00	5.091800E+00	3.272320E+00
2.981010E+00	5.152880E+00	3.345410E+00
3.050770E+00	5.184690E+00	3.377140E+00
5.258330E+00	2.562140E+00	3.389200E+00
5.232740E+00	2.526050E+00	3.376680E+00
5.242150E+00	2.554730E+00	3.336270E+00
5.275250E+00	2.608560E+00	3.384220E+00
5.089430E+00	2.376500E+00	3.289630E+00
5.019540E+00	2.320330E+00	3.236570E+00
5.049820E+00	2.361020E+00	3.163510E+00
5.170360E+00	2.471810E+00	3.282720E+00
5.310710E+00	2.725140E+00	3.393360E+00
5.345320E+00	2.846490E+00	3.407510E+00
5.381470E+00	2.929710E+00	3.459660E+00
5.412870E+00	3.033860E+00	3.509990E+00
5.437800E+00	3.141290E+00	3.543640E+00
5.441510E+00	3.242750E+00	3.574850E+00
5.431790E+00	3.332960E+00	3.617440E+00
5.420440E+00	3.416050E+00	3.668000E+00
4.966170E+00	2.273320E+00	3.257590E+00
4.910520E+00	2.231300E+00	3.190170E+00
4.946610E+00	2.268070E+00	3.130620E+00
5.379190E+00	3.499330E+00	3.630390E+00
5.361190E+00	3.561450E+00	3.680440E+00
4.830140E+00	2.155150E+00	3.076030E+00
5.325510E+00	3.647750E+00	3.696700E+00
5.291790E+00	3.733220E+00	3.712930E+00
5.288580E+00	3.780360E+00	3.753040E+00
4.650310E+00	1.946020E+00	2.928110E+00
4.580890E+00	1.868170E+00	2.888720E+00
4.593400E+00	1.892780E+00	2.785220E+00
4.706890E+00	2.016500E+00	2.945970E+00
5.264900E+00	3.858100E+00	3.770150E+00
5.239450E+00	3.944100E+00	3.788910E+00
5.212210E+00	3.999900E+00	3.793100E+00
5.248690E+00	3.979390E+00	3.845790E+00
5.213590E+00	4.036230E+00	3.861090E+00
4.404190E+00	1.695500E+00	2.784680E+00
4.303840E+00	1.633240E+00	2.729850E+00
4.374590E+00	1.682320E+00	2.697350E+00
4.430480E+00	1.739580E+00	2.646070E+00
4.476180E+00	1.760140E+00	2.825220E+00
5.113120E+00	4.139910E+00	3.840180E+00
5.155490E+00	4.095370E+00	3.845390E+00
5.138100E+00	4.133810E+00	3.899770E+00
4.225240E+00	1.613340E+00	2.531930E+00
4.150020E+00	1.567710E+00	2.598010E+00
5.085050E+00	4.185380E+00	3.888440E+00
4.058230E+00	1.519200E+00	2.559940E+00
3.922700E+00	1.482320E+00	2.520770E+00
4.027820E+00	1.518050E+00	2.452100E+00
5.033550E+00	4.259470E+00	3.922950E+00
5.001320E+00	4.315560E+00	3.949080E+00
3.798650E+00	1.486290E+00	2.316150E+00
3.738380E+00	1.441940E+00	2.413300E+00
4.974620E+00	4.371600E+00	3.953550E+00
4.961610E+00	4.437230E+00	3.980390E+00
3.646580E+00	1.423410E+00	2.412440E+00
3.516560E+00	1.417680E+00	2.411720E+00
3.615090E+00	1.447200E+00	2.321670E+00
4.932750E+00	4.500990E+00	3.978510E+00
4.894690E+00	4.586540E+00	3.994800E+00
3.430820E+00	1.464870E+00	2.256150E+00
3.306360E+00	1.441010E+00	2.346130E+00
4.861170E+00	4.631980E+00	3.990280E+00
4.881960E+00	4.633640E+00	4.026080E+00
4.862600E+00	4.653240E+00	4.023040E+00
3.241340E+00	1.517640E+00	2.216510E+00
3.122750E+00	1.497060E+00	2.313380E+00
4.756630E+00	4.687550E+00	3.985220E+00
4.830970E+00	4.662380E+00	4.007850E+00
3.063930E+00	1.590420E+00	2.194140E+00
2.957710E+00	1.576640E+00	2.302440E+00
4.694800E+00	4.694520E+00	3.948030E+00
4.697010E+00	4.712750E+00	3.999640E+00
2.902940E+00	1.690250E+00	2.197550E+00
2.802530E+00	1.672660E+00	2.305520E+00
4.570620E+00	4.700750E+00	3.894360E+00
4.598150E+00	4.710250E+00	3.935540E+00
4.648090E+00	4.720520E+00	3.994260E+00
2.752090E+00	1.804670E+00	2.214900E+00
2.657600E+00	1.786020E+00	2.322660E+00
4.459990E+00	4.733630E+00	3.867100E+00
4.492530E+00	4.752650E+00	3.929760E+00
4.551990E+00	4.730490E+00	3.942040E+00
2.610100E+00	1.931460E+00	2.241130E+00
2.521680E+00	1.912800E+00	2.348050E+00
4.364860E+00	4.820010E+00	3.860790E+00
4.429980E+00	4.777770E+00	3.904020E+00
2.483120E+00	2.083890E+00	2.282520E+00
2.398450E+00	2.061150E+00	2.388490E+00
4.313650E+00	4.854550E+00	3.805130E+00
4.317970E+00	4.876980E+00	3.848950E+00
2.356260E+00	2.275610E+00	2.328310E+00
2.291640E+00	2.191040E+00	2.426770E+00
4.204460E+00	4.957860E+00	3.763170E+00
4.276320E+00	4.913840E+00	3.817580E+00
2.264150E+00	2.314900E+00	2.405370E+00
2.237120E+00	2.271120E+00	2.451460E+00
2.242710E+00	2.465930E+00	2.372180E+00
4.132470E+00	5.006700E+00	3.734450E+00
4.149730E+00	5.048960E+00	3.827590E+00
2.190860E+00	2.367040E+00	2.455100E+00
2.125040E+00	2.558900E+00	2.463980E+00
2.182100E+00	2.639910E+00	2.387260E+00
3.994650E+00	5.108250E+00	3.715060E+00
4.078460E+00	5.075460E+00	3.762410E+00
2.108110E+00	2.761020E+00	2.436510E+00
2.037630E+00	2.729070E+00	2.511240E+00
3.924790E+00	5.113840E+00	3.665910E+00
3.929410E+00	5.140410E+00	3.714550E+00
2.026350E+00	2.943840E+00	2.481950E+00
1.991530E+00	2.834610E+00	2.538920E+00
3.774600E+00	5.188510E+00	3.625650E+00
3.871140E+00	5.158780E+00	3.686640E+00
1.953050E+00	2.957020E+00	2.554150E+00
1.926850E+00	3.086670E+00	2.575500E+00
1.964330E+00	3.186150E+00	2.520630E+00
3.675440E+00	5.216900E+00	3.601730E+00
3.702800E+00	5.256360E+00	3.696580E+00
1.899360E+00	3.223230E+00	2.584880E+00
1.889710E+00	3.361980E+00	2.612860E+00
1.933900E+00	3.448430E+00	2.563960E+00
3.494660E+00	5.269970E+00	3.569550E+00
3.596120E+00	5.259770E+00	3.634410E+00
1.865680E+00	3.487150E+00	2.619280E+00
1.857800E+00	3.604100E+00	2.640620E+00
1.911420E+00	3.642000E+00	2.611030E+00
1.960720E+00	3.874960E+00	2.627140E+00
3.400210E+00	5.277090E+00	3.551840E+00
3.414320E+00	5.320940E+00	3.651540E+00
1.868230E+00	3.727860E+00	2.663250E+00
1.877950E+00	3.870920E+00	2.681240E+00
1.916410E+00	3.945590E+00	2.681840E+00
1.965150E+00	4.035680E+00	2.695640E+00
2.045450E+00	4.179750E+00	2.730990E+00
2.126990E+00	4.312460E+00	2.774610E+00
2.218100E+00	4.443230E+00	2.844320E+00
2.339270E+00	4.589170E+00	2.907710E+00
3.144240E+00	5.242310E+00	3.463690E+00
3.206820E+00	5.276160E+00	3.525250E+00
3.314030E+00	5.298240E+00	3.591140E+00
1.871800E+00	3.980390E+00	2.728340E+00
1.947170E+00	4.139500E+00	2.766870E+00
2.028140E+00	4.280030E+00	2.806720E+00
2.108850E+00	4.381070E+00	2.843440E+00
2.147080E+00	4.462860E+00	2.893130E+00
2.224650E+00	4.532160E+00	2.913070E+00
2.260810E+00	4.610380E+00	2.958050E+00
2.346670E+00	4.695480E+00	2.999410E+00
2.441910E+00	4.810650E+00	3.075640E+00
2.558100E+00	4.934860E+00	3.167210E+00
2.688290E+00	5.001640E+00	3.214130E+00
2.777120E+00	5.069770E+00	3.294550E+00
2.887670E+00	5.148020E+00	3.392270E+00
3.039420E+00	5.214420E+00	3.461110E+00
2.927430E+00	5.208180E+00	3.505670E+00
3.122640E+00	5.258470E+00	3.514460E+00
2.151210E+00	4.553780E+00	2.956590E+00
2.243180E+00	4.677420E+00	3.019540E+00
2.331650E+00	4.761790E+00	3.064060E+00
2.370820E+00	4.833590E+00	3.114040E+00
2.445520E+00	4.886840E+00	3.144060E+00
2.473680E+00	4.938260E+00	3.192470E+00
2.524630E+00	4.993850E+00	3.254300E+00
2.654890E+00	5.044480E+00	3.298590E+00
2.768370E+00	5.112920E+00	3.391100E+00
2.834920E+00	5.165240E+00	3.463990E+00
2.382220E+00	4.909430E+00	3.182530E+00
2.453810E+00	4.961340E+00	3.225730E+00
5.222400E+00	2.491820E+00	3.484000E+00
5.192760E+00	2.459210E+00	3.464890E+00
5.206460E+00	2.484620E+00	3.415020E+00
5.261640E+00	2.557190E+00	3.465140E+00
5.303420E+00	2.644550E+00	3.465990E+00
5.304600E+00	2.625450E+00	3.541790E+00
5.336850E+00	2.713660E+00	3.545610E+00
5.039500E+00	2.332180E+00	3.343460E+00
5.134510E+00	2.414660E+00	3.424020E+00
5.362060E+00	2.821580E+00	3.501130E+00
5.406060E+00	2.921160E+00	3.566840E+00
5.439850E+00	3.038260E+00	3.638450E+00
5.456040E+00	3.157690E+00	3.632950E+00
5.460640E+00	3.240040E+00	3.670310E+00
5.454790E+00	3.326840E+00	3.710630E+00
5.451990E+00	3.404220E+00	3.762520E+00
4.898790E+00	2.211360E+00	3.278380E+00
4.975590E+00	2.279780E+00	3.364740E+00
5.405590E+00	3.498580E+00	3.727210E+00
5.373410E+00	3.576500E+00	3.742200E+00
5.406520E+00	3.545170E+00	3.794850E+00
5.379420E+00	3.623950E+00	3.814400E+00
4.678210E+00	1.927720E+00	3.188030E+00
4.622660E+00	1.865280E+00	3.145820E+00
4.662750E+00	1.921430E+00	3.121070E+00
4.688930E+00	1.973860E+00	3.053650E+00
4.720400E+00	1.991160E+00	3.201040E+00
4.760820E+00	2.070780E+00	3.080470E+00
4.795580E+00	2.100670E+00	3.207590E+00
5.330440E+00	3.721590E+00	3.789380E+00
5.308150E+00	3.792150E+00	3.806810E+00
5.341480E+00	3.766580E+00	3.856340E+00
5.320250E+00	3.830210E+00	3.864440E+00
4.535110E+00	1.783500E+00	3.061450E+00
4.437050E+00	1.698560E+00	3.021110E+00
4.441070E+00	1.720070E+00	2.900250E+00
4.582330E+00	1.844250E+00	3.008020E+00
5.293810E+00	3.918130E+00	3.885340E+00
5.266880E+00	3.991860E+00	3.903970E+00
5.252190E+00	4.038810E+00	3.955070E+00
4.349900E+00	1.634910E+00	2.979630E+00
4.234380E+00	1.584990E+00	2.941240E+00
4.323440E+00	1.631040E+00	2.877040E+00
5.190080E+00	4.092800E+00	3.928890E+00
5.147800E+00	4.157510E+00	3.984570E+00
4.129440E+00	1.547760E+00	2.713090E+00
4.072130E+00	1.507700E+00	2.809440E+00
5.093750E+00	4.212390E+00	3.967290E+00
5.117130E+00	4.203920E+00	4.012040E+00
5.089040E+00	4.247440E+00	4.029900E+00
3.968790E+00	1.466520E+00	2.803750E+00
3.846160E+00	1.438920E+00	2.724790E+00
3.947790E+00	1.472310E+00	2.680360E+00
5.006850E+00	4.336050E+00	3.988510E+00
5.037850E+00	4.304210E+00	4.008840E+00
5.024210E+00	4.352140E+00	4.041360E+00
3.732070E+00	1.416660E+00	2.542540E+00
3.700590E+00	1.381010E+00	2.698400E+00
4.973320E+00	4.461580E+00	4.021520E+00
5.008770E+00	4.420510E+00	4.063670E+00
4.988830E+00	4.488570E+00	4.073770E+00
3.570920E+00	1.363640E+00	2.659700E+00
3.441530E+00	1.342740E+00	2.643110E+00
3.553200E+00	1.381200E+00	2.567530E+00
4.910700E+00	4.615500E+00	4.060020E+00
4.962950E+00	4.560730E+00	4.089790E+00
4.935540E+00	4.625800E+00	4.120560E+00
3.370860E+00	1.380090E+00	2.486480E+00
3.249600E+00	1.358050E+00	2.579420E+00
4.864120E+00	4.671510E+00	4.099110E+00
3.185480E+00	1.418360E+00	2.441280E+00
3.075140E+00	1.394590E+00	2.540240E+00
4.804750E+00	4.694460E+00	4.052700E+00
4.804990E+00	4.709060E+00	4.104420E+00
3.015900E+00	1.477540E+00	2.416400E+00
2.915420E+00	1.458490E+00	2.525120E+00
4.690900E+00	4.735240E+00	4.081090E+00
4.762750E+00	4.721720E+00	4.091530E+00
2.857880E+00	1.556650E+00	2.410190E+00
2.763060E+00	1.538840E+00	2.520720E+00
4.577710E+00	4.761000E+00	4.044600E+00
4.629590E+00	4.750170E+00	4.075630E+00
2.709000E+00	1.654570E+00	2.415830E+00
2.614760E+00	1.632240E+00	2.523420E+00
4.530190E+00	4.767880E+00	4.002200E+00
4.531250E+00	4.788880E+00	4.055160E+00
2.566280E+00	1.764270E+00	2.429240E+00
2.477650E+00	1.745850E+00	2.545210E+00
4.400470E+00	4.827380E+00	3.937530E+00
4.433920E+00	4.837800E+00	4.009260E+00
4.497230E+00	4.802070E+00	4.037420E+00
2.433620E+00	1.891060E+00	2.456500E+00
2.345110E+00	1.871510E+00	2.572540E+00
4.309780E+00	4.924120E+00	3.899870E+00
4.368630E+00	4.885220E+00	3.963150E+00
2.312820E+00	2.035420E+00	2.491230E+00
2.226040E+00	2.015430E+00	2.600420E+00
4.231530E+00	4.998820E+00	3.868780E+00
4.270970E+00	5.007110E+00	3.940550E+00
2.196010E+00	2.208180E+00	2.522340E+00
2.125380E+00	2.145770E+00	2.632350E+00
4.183430E+00	5.059150E+00	3.888130E+00
4.212220E+00	5.082120E+00	3.954700E+00
2.104610E+00	2.255440E+00	2.597840E+00
2.072640E+00	2.221570E+00	2.647260E+00
2.093230E+00	2.395370E+00	2.548980E+00
4.038460E+00	5.127020E+00	3.794130E+00
4.073110E+00	5.147490E+00	3.871540E+00
4.143350E+00	5.113950E+00	3.912620E+00
2.039730E+00	2.317770E+00	2.642220E+00
1.983220E+00	2.504730E+00	2.632480E+00
2.036900E+00	2.579800E+00	2.550140E+00
3.915470E+00	5.183530E+00	3.775190E+00
3.995490E+00	5.174330E+00	3.829590E+00
1.958710E+00	2.740760E+00	2.594790E+00
1.922690E+00	2.628080E+00	2.657460E+00
3.808310E+00	5.231010E+00	3.739550E+00
3.850560E+00	5.258480E+00	3.841240E+00
1.880350E+00	2.757790E+00	2.675820E+00
1.842220E+00	2.887550E+00	2.686620E+00
1.886180E+00	2.990530E+00	2.626770E+00
3.747760E+00	5.269570E+00	3.753670E+00
3.774580E+00	5.280180E+00	3.797270E+00
1.814040E+00	3.025980E+00	2.701800E+00
1.769090E+00	3.197660E+00	2.715620E+00
1.835700E+00	3.270850E+00	2.652810E+00
3.512620E+00	5.316460E+00	3.681220E+00
3.606940E+00	5.309070E+00	3.738220E+00
3.702840E+00	5.302180E+00	3.782390E+00
1.786270E+00	3.341290E+00	2.711920E+00
1.753700E+00	3.292990E+00	2.736670E+00
1.796040E+00	3.540580E+00	2.680320E+00
3.459900E+00	5.349370E+00	3.714950E+00
3.508080E+00	5.375570E+00	3.784420E+00
1.744170E+00	3.406550E+00	2.743680E+00
1.726960E+00	3.547220E+00	2.737110E+00
1.759080E+00	3.640310E+00	2.732350E+00
1.796740E+00	3.788480E+00	2.724490E+00
3.211450E+00	5.326050E+00	3.633960E+00
3.309530E+00	5.350190E+00	3.694250E+00
3.402050E+00	5.373790E+00	3.746930E+00
1.712390E+00	3.684830E+00	2.778640E+00
1.732940E+00	3.845430E+00	2.778900E+00
1.729200E+00	3.922950E+00	2.803840E+00
1.782880E+00	3.948450E+00	2.775370E+00
1.848600E+00	4.093750E+00	2.802710E+00
1.928460E+00	4.241520E+00	2.840520E+00
2.024890E+00	4.401400E+00	2.902430E+00
3.006210E+00	5.242450E+00	3.545040E+00
3.094580E+00	5.282920E+00	3.585270E+00
3.138720E+00	5.340110E+00	3.669770E+00
3.199120E+00	5.380360E+00	3.724990E+00
1.745990E+00	4.029530E+00	2.837710E+00
1.828600E+00	4.197730E+00	2.873850E+00
1.906180E+00	4.315060E+00	2.901080E+00
1.935950E+00	4.394470E+00	2.944950E+00
1.985220E+00	4.448590E+00	2.960040E+00
2.039150E+00	4.520880E+00	2.983470E+00
2.122340E+00	4.647870E+00	3.040410E+00
2.251280E+00	4.788690E+00	3.115750E+00
2.570950E+00	5.068810E+00	3.375340E+00
2.686300E+00	5.104450E+00	3.407720E+00
2.757350E+00	5.149880E+00	3.474750E+00
2.831520E+00	5.202820E+00	3.550660E+00
2.961180E+00	5.265530E+00	3.610430E+00
3.061550E+00	5.329340E+00	3.683650E+00
3.124610E+00	5.364120E+00	3.711280E+00
1.937600E+00	4.476000E+00	3.002830E+00
2.012880E+00	4.583630E+00	3.039790E+00
2.046680E+00	4.664090E+00	3.084870E+00
2.127850E+00	4.732760E+00	3.109600E+00
2.164770E+00	4.812630E+00	3.161560E+00
2.257490E+00	4.924880E+00	3.241020E+00
2.431960E+00	4.997400E+00	3.287820E+00
2.470490E+00	5.064670E+00	3.394870E+00
2.545800E+00	5.126030E+00	3.490370E+00
2.668800E+00	5.143320E+00	3.492240E+00
2.748310E+00	5.173270E+00	3.533840E+00
2.055570E+00	4.750160E+00	3.155240E+00
2.134720E+00	4.855150E+00	3.208130E+00
2.156510E+00	4.911020E+00	3.257720E+00
2.201800E+00	4.951210E+00	3.290510E+00
2.244960E+00	5.005770E+00	3.361380E+00
2.361150E+00	5.036530E+00	3.372140E+00
2.437830E+00	5.094460E+00	3.452720E+00
2.142890E+00	4.951000E+00	3.318230E+00
5.189860E+00	2.461400E+00	3.540980E+00
5.238050E+00	2.515160E+00	3.541470E+00
5.270680E+00	2.571790E+00	3.600220E+00
5.315870E+00	2.652440E+00	3.631890E+00
5.347780E+00	2.727500E+00	3.654730E+00
5.428870E+00	2.888720E+00	3.718940E+00
5.407960E+00	2.850730E+00	3.700990E+00
5.423130E+00	2.918720E+00	3.667840E+00
5.444870E+00	2.978380E+00	3.694120E+00
5.448620E+00	2.934910E+00	3.734690E+00
5.466020E+00	3.017420E+00	3.739160E+00
5.039590E+00	2.333130E+00	3.484540E+00
5.123050E+00	2.403390E+00	3.559500E+00
5.379050E+00	2.818440E+00	3.623630E+00
5.484220E+00	3.135260E+00	3.742460E+00
5.482460E+00	3.246230E+00	3.750240E+00
5.483570E+00	3.314820E+00	3.800470E+00
5.484940E+00	3.389590E+00	3.857520E+00
4.662980E+00	1.856790E+00	3.392910E+00
4.610700E+00	1.804520E+00	3.357450E+00
4.652970E+00	1.856140E+00	3.326890E+00
4.693770E+00	1.930050E+00	3.282610E+00
4.705460E+00	1.919290E+00	3.412910E+00
4.789390E+00	2.065440E+00	3.330940E+00
4.777320E+00	2.032070E+00	3.444340E+00
4.859210E+00	2.158820E+00	3.353000E+00
4.858030E+00	2.143290E+00	3.466620E+00
4.935240E+00	2.238560E+00	3.449750E+00
5.448070E+00	3.475390E+00	3.823360E+00
5.433300E+00	3.549230E+00	3.872240E+00
5.423030E+00	3.623490E+00	3.918030E+00
4.525780E+00	1.735250E+00	3.315310E+00
4.442130E+00	1.679150E+00	3.259930E+00
4.481660E+00	1.712590E+00	3.220300E+00
4.556980E+00	1.784780E+00	3.209100E+00
5.379460E+00	3.702560E+00	3.885400E+00
5.373660E+00	3.782930E+00	3.932960E+00
5.345430E+00	3.855400E+00	3.933090E+00
5.380360E+00	3.832820E+00	3.985180E+00
5.355090E+00	3.899040E+00	3.999370E+00
4.390070E+00	1.654980E+00	3.113270E+00
4.343270E+00	1.616490E+00	3.246830E+00
5.304720E+00	3.976900E+00	3.974920E+00
5.287250E+00	4.028940E+00	4.044090E+00
4.237090E+00	1.572690E+00	3.211460E+00
4.148600E+00	1.538690E+00	3.131930E+00
4.245410E+00	1.578210E+00	3.097410E+00
5.224040E+00	4.090230E+00	4.019000E+00
5.195790E+00	4.136330E+00	4.088830E+00
4.081680E+00	1.507510E+00	2.958120E+00
4.013930E+00	1.470290E+00	3.094290E+00
5.140360E+00	4.194140E+00	4.068680E+00
5.123370E+00	4.236790E+00	4.114520E+00
3.883380E+00	1.440550E+00	2.884220E+00
5.083660E+00	4.306550E+00	4.122480E+00
5.047080E+00	4.368490E+00	4.110840E+00
5.075220E+00	4.361770E+00	4.158530E+00
5.062420E+00	4.404510E+00	4.161140E+00
3.725870E+00	1.374310E+00	2.846310E+00
3.625550E+00	1.342240E+00	2.896830E+00
3.590190E+00	1.351530E+00	2.750360E+00
5.007650E+00	4.517530E+00	4.128140E+00
5.047990E+00	4.477830E+00	4.172260E+00
5.027730E+00	4.549450E+00	4.183560E+00
3.504600E+00	1.307970E+00	2.939610E+00
3.357430E+00	1.285560E+00	2.883640E+00
3.469400E+00	1.316400E+00	2.797400E+00
4.932990E+00	4.669180E+00	4.172080E+00
4.999120E+00	4.622240E+00	4.202470E+00
4.970430E+00	4.694950E+00	4.253680E+00
3.305770E+00	1.314120E+00	2.726610E+00
3.186260E+00	1.287660E+00	2.821830E+00
4.897690E+00	4.693020E+00	4.166910E+00
4.917990E+00	4.706600E+00	4.214530E+00
3.132760E+00	1.331890E+00	2.676540E+00
3.024590E+00	1.314830E+00	2.786860E+00
4.793940E+00	4.740840E+00	4.187180E+00
4.870430E+00	4.719240E+00	4.201420E+00
2.971600E+00	1.377930E+00	2.651060E+00
2.867090E+00	1.359150E+00	2.765190E+00
4.733310E+00	4.750820E+00	4.152430E+00
4.738170E+00	4.769540E+00	4.205030E+00
2.816850E+00	1.440170E+00	2.638060E+00
2.715840E+00	1.425770E+00	2.752950E+00
4.606290E+00	4.768750E+00	4.105580E+00
4.635320E+00	4.773170E+00	4.145770E+00
4.689350E+00	4.780340E+00	4.200340E+00
2.667420E+00	1.522500E+00	2.634380E+00
2.569120E+00	1.507980E+00	2.748570E+00
4.525080E+00	4.828220E+00	4.133480E+00
4.587830E+00	4.795850E+00	4.149760E+00
2.524910E+00	1.618400E+00	2.642800E+00
2.435730E+00	1.605170E+00	2.752580E+00
4.473270E+00	4.844710E+00	4.090810E+00
4.477830E+00	4.868460E+00	4.143570E+00
2.385410E+00	1.723710E+00	2.671590E+00
2.360900E+00	1.670020E+00	2.753850E+00
4.319390E+00	4.976370E+00	3.988200E+00
4.371550E+00	4.945550E+00	4.065730E+00
4.434920E+00	4.899940E+00	4.128290E+00
2.311170E+00	1.727240E+00	2.752500E+00
2.254300E+00	1.849480E+00	2.696850E+00
4.269290E+00	5.053220E+00	3.997160E+00
4.304720E+00	5.045400E+00	4.061670E+00
2.137850E+00	2.004170E+00	2.710510E+00
4.238840E+00	5.096160E+00	4.005280E+00
4.257880E+00	5.100210E+00	4.045040E+00
2.027820E+00	2.180870E+00	2.721920E+00
4.106290E+00	5.169670E+00	3.938390E+00
4.143130E+00	5.187280E+00	4.008170E+00
4.216150E+00	5.138860E+00	4.035870E+00
1.915340E+00	2.317540E+00	2.788930E+00
1.966520E+00	2.368010E+00	2.702740E+00
3.931810E+00	5.231070E+00	3.872170E+00
3.993150E+00	5.252270E+00	3.940800E+00
4.070230E+00	5.227540E+00	3.972170E+00
1.885180E+00	2.543660E+00	2.730090E+00
1.834430E+00	2.445250E+00	2.830270E+00
3.893200E+00	5.263990E+00	3.893930E+00
3.919420E+00	5.274030E+00	3.928030E+00
1.813270E+00	2.585610E+00	2.802710E+00
1.794070E+00	2.527700E+00	2.850390E+00
1.802580E+00	2.790150E+00	2.760090E+00
3.755730E+00	5.331940E+00	3.869090E+00
3.854940E+00	5.304920E+00	3.919470E+00
1.765330E+00	2.637720E+00	2.843130E+00
1.741960E+00	2.783880E+00	2.831910E+00
1.745800E+00	2.877350E+00	2.799140E+00
1.743800E+00	3.021790E+00	2.776330E+00
3.624460E+00	5.359240E+00	3.839980E+00
3.675130E+00	5.404180E+00	3.943780E+00
1.698240E+00	2.903990E+00	2.841770E+00
1.654400E+00	3.103310E+00	2.844340E+00
1.706330E+00	3.245930E+00	2.771980E+00
3.550940E+00	5.396430E+00	3.851270E+00
3.579540E+00	5.413700E+00	3.903050E+00
1.641270E+00	3.269660E+00	2.831430E+00
1.602430E+00	3.210620E+00	2.863860E+00
1.662050E+00	3.463020E+00	2.796660E+00
3.302810E+00	5.407620E+00	3.790720E+00
3.404910E+00	5.427590E+00	3.843060E+00
3.502010E+00	5.433920E+00	3.885050E+00
1.585720E+00	3.351980E+00	2.883170E+00
1.586880E+00	3.523270E+00	2.849600E+00
1.577410E+00	3.611960E+00	2.870940E+00
1.631080E+00	3.645880E+00	2.836630E+00
1.668860E+00	3.854580E+00	2.832250E+00
3.199650E+00	5.437010E+00	3.817280E+00
3.290450E+00	5.478480E+00	3.906920E+00
1.575940E+00	3.747750E+00	2.890530E+00
1.608870E+00	3.904990E+00	2.891680E+00
1.608600E+00	3.981260E+00	2.917710E+00
1.661780E+00	4.004730E+00	2.887840E+00
1.730610E+00	4.153140E+00	2.914520E+00
1.825860E+00	4.328650E+00	2.954280E+00
2.856270E+00	5.259670E+00	3.643240E+00
2.948410E+00	5.342180E+00	3.735590E+00
3.098780E+00	5.392010E+00	3.765920E+00
3.123470E+00	5.448090E+00	3.841720E+00
3.178660E+00	5.482410E+00	3.888250E+00
1.625940E+00	4.085230E+00	2.952210E+00
1.705200E+00	4.253100E+00	2.985010E+00
1.766500E+00	4.362970E+00	3.018290E+00
1.775020E+00	4.416440E+00	3.054040E+00
1.837710E+00	4.446350E+00	3.036510E+00
1.924310E+00	4.598850E+00	3.094330E+00
2.635110E+00	5.166170E+00	3.554000E+00
2.731860E+00	5.206010E+00	3.605750E+00
2.811410E+00	5.286840E+00	3.709900E+00
2.854200E+00	5.350730E+00	3.779150E+00
2.915710E+00	5.416680E+00	3.854160E+00
3.031470E+00	5.431760E+00	3.847870E+00
3.109680E+00	5.481920E+00	3.900680E+00
1.798970E+00	4.490910E+00	3.090070E+00
1.831140E+00	4.588480E+00	3.134050E+00
1.881350E+00	4.646470E+00	3.150440E+00
1.943060E+00	4.720030E+00	3.181450E+00
2.041980E+00	4.857090E+00	3.253150E+00
2.314200E+00	5.057150E+00	3.418650E+00
2.366790E+00	5.092760E+00	3.464960E+00
2.447870E+00	5.142620E+00	3.549360E+00
2.593830E+00	5.194710E+00	3.619520E+00
2.701410E+00	5.259690E+00	3.709240E+00
2.773470E+00	5.324950E+00	3.782470E+00
2.826250E+00	5.382930E+00	3.841590E+00
1.838380E+00	4.671100E+00	3.197720E+00
1.923200E+00	4.781810E+00	3.244970E+00
1.957370E+00	4.851830E+00	3.294790E+00
2.008200E+00	4.896470E+00	3.311650E+00
2.060280E+00	4.941230E+00	3.342020E+00
2.143700E+00	5.014890E+00	3.419620E+00
2.280980E+00	5.082870E+00	3.477790E+00
2.360450E+00	5.121230E+00	3.524060E+00
1.973790E+00	4.914960E+00	3.361320E+00
2.050910E+00	4.976500E+00	3.399820E+00
5.222070E+00	2.508910E+00	3.617280E+00
5.290180E+00	2.605840E+00	3.690460E+00
5.242250E+00	2.543490E+00	3.699260E+00
5.335710E+00	2.672580E+00	3.742890E+00
5.379000E+00	2.777920E+00	3.716950E+00
5.380320E+00	2.746000E+00	3.792390E+00
5.427590E+00	2.844150E+00	3.780290E+00
5.478720E+00	2.953100E+00	3.820900E+00
5.493180E+00	3.051570E+00	3.809730E+00
5.505910E+00	3.022940E+00	3.877120E+00
5.519230E+00	3.115130E+00	3.877910E+00
4.995280E+00	2.306380E+00	3.668380E+00
4.964990E+00	2.274160E+00	3.643150E+00
4.987950E+00	2.291910E+00	3.584530E+00
5.057770E+00	2.360380E+00	3.648290E+00
5.159740E+00	2.457440E+00	3.691760E+00
5.509780E+00	3.219730E+00	3.832800E+00
5.512740E+00	3.303390E+00	3.893220E+00
5.516160E+00	3.372350E+00	3.934000E+00
4.590870E+00	1.778760E+00	3.531910E+00
4.540660E+00	1.739580E+00	3.498890E+00
4.568170E+00	1.765090E+00	3.435500E+00
4.659920E+00	1.853890E+00	3.492810E+00
4.755840E+00	1.976730E+00	3.542090E+00
4.843240E+00	2.103320E+00	3.600880E+00
4.922710E+00	2.219370E+00	3.594640E+00
5.494960E+00	3.466260E+00	3.937360E+00
5.462640E+00	3.558940E+00	3.948220E+00
5.463010E+00	3.608620E+00	3.987130E+00
4.455770E+00	1.691840E+00	3.429620E+00
5.438660E+00	3.694050E+00	3.996020E+00
5.412670E+00	3.781640E+00	4.009340E+00
5.407670E+00	3.831800E+00	4.052280E+00
5.392630E+00	3.891290E+00	4.102400E+00
4.332520E+00	1.612650E+00	3.388500E+00
4.264740E+00	1.581170E+00	3.375070E+00
4.273000E+00	1.581340E+00	3.299000E+00
5.342440E+00	3.962240E+00	4.069550E+00
5.319050E+00	4.017590E+00	4.136600E+00
4.164140E+00	1.545160E+00	3.311900E+00
5.258110E+00	4.077600E+00	4.110430E+00
5.233300E+00	4.121710E+00	4.161130E+00
4.015320E+00	1.471100E+00	3.257620E+00
3.911160E+00	1.439220E+00	3.221190E+00
3.944870E+00	1.449780E+00	3.150850E+00
5.185980E+00	4.191510E+00	4.177880E+00
5.138380E+00	4.252940E+00	4.169600E+00
5.169290E+00	4.245550E+00	4.213000E+00
5.146640E+00	4.288950E+00	4.217750E+00
3.820200E+00	1.405120E+00	3.047610E+00
3.791220E+00	1.387360E+00	3.234200E+00
5.121320E+00	4.369120E+00	4.233080E+00
5.093330E+00	4.432490E+00	4.219870E+00
5.123380E+00	4.427940E+00	4.265570E+00
5.111500E+00	4.470860E+00	4.267770E+00
3.667780E+00	1.336150E+00	3.204700E+00
3.587260E+00	1.317510E+00	3.163200E+00
3.635550E+00	1.332060E+00	3.070190E+00
5.050070E+00	4.584820E+00	4.235950E+00
5.089290E+00	4.544510E+00	4.279120E+00
5.059650E+00	4.616950E+00	4.288110E+00
3.445720E+00	1.276290E+00	3.095560E+00
5.002090E+00	4.704530E+00	4.294950E+00
5.021880E+00	4.676670E+00	4.298120E+00
5.008190E+00	4.706770E+00	4.323200E+00
3.242630E+00	1.259480E+00	2.979840E+00
4.902030E+00	4.738960E+00	4.302380E+00
4.977350E+00	4.719040E+00	4.319860E+00
3.075010E+00	1.267890E+00	2.927850E+00
4.843650E+00	4.752420E+00	4.258070E+00
4.844510E+00	4.765410E+00	4.312950E+00
2.915350E+00	1.300280E+00	2.900560E+00
4.736790E+00	4.794220E+00	4.284810E+00
4.804210E+00	4.775640E+00	4.298570E+00
2.760910E+00	1.350170E+00	2.881260E+00
4.620640E+00	4.824410E+00	4.250760E+00
4.675650E+00	4.813110E+00	4.279760E+00
2.610860E+00	1.417300E+00	2.870150E+00
4.570110E+00	4.834190E+00	4.207950E+00
4.575560E+00	4.854730E+00	4.260410E+00
2.467160E+00	1.509180E+00	2.869120E+00
4.478940E+00	4.912620E+00	4.223170E+00
4.541010E+00	4.871890E+00	4.243120E+00
2.319430E+00	1.636100E+00	2.850790E+00
4.389040E+00	4.968250E+00	4.153420E+00
4.419960E+00	4.958800E+00	4.204180E+00
2.186770E+00	1.744090E+00	2.890840E+00
2.244410E+00	1.764120E+00	2.797950E+00
4.338090E+00	5.038290E+00	4.142430E+00
2.158140E+00	1.864830E+00	2.799210E+00
2.094910E+00	1.850370E+00	2.892330E+00
4.256990E+00	5.153140E+00	4.134070E+00
2.057330E+00	1.988350E+00	2.823110E+00
1.991120E+00	1.917780E+00	2.962180E+00
4.189920E+00	5.194760E+00	4.081430E+00
4.193860E+00	5.222670E+00	4.126560E+00
1.949830E+00	2.122190E+00	2.856670E+00
1.880590E+00	2.090640E+00	2.968670E+00
4.031140E+00	5.281010E+00	4.009510E+00
4.067370E+00	5.303080E+00	4.082060E+00
4.147370E+00	5.252800E+00	4.106900E+00
1.854350E+00	2.273740E+00	2.892560E+00
1.794820E+00	2.242930E+00	2.987870E+00
3.902970E+00	5.330550E+00	3.999400E+00
3.985490E+00	5.328410E+00	4.048740E+00
1.769310E+00	2.451490E+00	2.915130E+00
1.747300E+00	2.348450E+00	3.000120E+00
3.790550E+00	5.380050E+00	3.974280E+00
3.835850E+00	5.409690E+00	4.075480E+00
1.702780E+00	2.464870E+00	3.005810E+00
1.634260E+00	2.621000E+00	3.023490E+00
1.692380E+00	2.697350E+00	2.916010E+00
3.728750E+00	5.417630E+00	3.994180E+00
3.758420E+00	5.429770E+00	4.039390E+00
1.615680E+00	2.788730E+00	2.976890E+00
1.568250E+00	2.761290E+00	3.050810E+00
1.626050E+00	2.927460E+00	2.912360E+00
3.557620E+00	5.476060E+00	4.001270E+00
3.684740E+00	5.448370E+00	4.032110E+00
1.555170E+00	2.925540E+00	2.988540E+00
1.500310E+00	2.896660E+00	3.068050E+00
1.553950E+00	3.135350E+00	2.925800E+00
3.418290E+00	5.487090E+00	3.947050E+00
3.444290E+00	5.524290E+00	4.029120E+00
1.492770E+00	3.038760E+00	3.022610E+00
1.458950E+00	2.986770E+00	3.076090E+00
1.457100E+00	3.187160E+00	2.995910E+00
1.498430E+00	3.329650E+00	2.955790E+00
1.515530E+00	3.544590E+00	2.909180E+00
3.346790E+00	5.508140E+00	3.968230E+00
3.376740E+00	5.525850E+00	4.012700E+00
1.427310E+00	3.089000E+00	3.068990E+00
1.393050E+00	3.222770E+00	3.045500E+00
1.429170E+00	3.312740E+00	3.011590E+00
1.431330E+00	3.457440E+00	2.983340E+00
1.443980E+00	3.596850E+00	2.975210E+00
1.492450E+00	3.729320E+00	2.957660E+00
1.546140E+00	3.920680E+00	2.949330E+00
3.171480E+00	5.537350E+00	3.990120E+00
3.302480E+00	5.533340E+00	4.009310E+00
1.361120E+00	3.380490E+00	3.067660E+00
1.370930E+00	3.564050E+00	3.025790E+00
1.413880E+00	3.705360E+00	3.016050E+00
1.452820E+00	3.856200E+00	3.006440E+00
1.491770E+00	3.971920E+00	3.013250E+00
1.491630E+00	4.037000E+00	3.040030E+00
1.543600E+00	4.059820E+00	3.007220E+00
1.607930E+00	4.201020E+00	3.028290E+00
1.698690E+00	4.368950E+00	3.067750E+00
2.983050E+00	5.459960E+00	3.897820E+00
3.047410E+00	5.497830E+00	3.945650E+00
3.078430E+00	5.541150E+00	4.013250E+00
1.507160E+00	4.131880E+00	3.073930E+00
1.579780E+00	4.293070E+00	3.099660E+00
1.645560E+00	4.408040E+00	3.134910E+00
1.650710E+00	4.463700E+00	3.169950E+00
1.731420E+00	4.520480E+00	3.153370E+00
2.483570E+00	5.214170E+00	3.685120E+00
2.606520E+00	5.255930E+00	3.725990E+00
2.680810E+00	5.314750E+00	3.796520E+00
2.755340E+00	5.376590E+00	3.866160E+00
2.828710E+00	5.457020E+00	3.951820E+00
2.947920E+00	5.496050E+00	3.964150E+00
3.021250E+00	5.537160E+00	4.019910E+00
1.657730E+00	4.529740E+00	3.206560E+00
1.672570E+00	4.599700E+00	3.247350E+00
1.737490E+00	4.633500E+00	3.230660E+00
1.840180E+00	4.786700E+00	3.305170E+00
2.185860E+00	5.101330E+00	3.554890E+00
2.346890E+00	5.153700E+00	3.598910E+00
2.381830E+00	5.209040E+00	3.698290E+00
2.432240E+00	5.254430E+00	3.767080E+00
2.559900E+00	5.303360E+00	3.807820E+00
2.663890E+00	5.375820E+00	3.885640E+00
2.733070E+00	5.429140E+00	3.944730E+00
1.704350E+00	4.676470E+00	3.293020E+00
1.749470E+00	4.772540E+00	3.353790E+00
1.804390E+00	4.833080E+00	3.372080E+00
1.878240E+00	4.901970E+00	3.405500E+00
2.023600E+00	5.011900E+00	3.474030E+00
2.081230E+00	5.088610E+00	3.575800E+00
2.137950E+00	5.137990E+00	3.640660E+00
2.276190E+00	5.184800E+00	3.682750E+00
2.356530E+00	5.228570E+00	3.740240E+00
1.760780E+00	4.855630E+00	3.427630E+00
1.883960E+00	4.977960E+00	3.506080E+00
1.998700E+00	5.064580E+00	3.578250E+00
2.062970E+00	5.108850E+00	3.620920E+00
5.281690E+00	2.590620E+00	3.760560E+00
5.352440E+00	2.682580E+00	3.842330E+00
5.299170E+00	2.611540E+00	3.841740E+00
5.394560E+00	2.751380E+00	3.876980E+00
5.454100E+00	2.847580E+00	3.899680E+00
5.502610E+00	2.941030E+00	3.928740E+00
5.530320E+00	3.029880E+00	3.957250E+00
5.557860E+00	3.116290E+00	3.993400E+00
4.711820E+00	1.907620E+00	3.728550E+00
4.683700E+00	1.875330E+00	3.692860E+00
4.718410E+00	1.917720E+00	3.641290E+00
4.791780E+00	2.021500E+00	3.657350E+00
4.759990E+00	1.971820E+00	3.736580E+00
4.832220E+00	2.082120E+00	3.681720E+00
4.816190E+00	2.054700E+00	3.746910E+00
4.860380E+00	2.127660E+00	3.726880E+00
4.953840E+00	2.261900E+00	3.713430E+00
5.012380E+00	2.323550E+00	3.737100E+00
5.074340E+00	2.380260E+00	3.783270E+00
5.139500E+00	2.451320E+00	3.835540E+00
5.221880E+00	2.529170E+00	3.817540E+00
5.542780E+00	3.211780E+00	3.941700E+00
5.550750E+00	3.306840E+00	3.992010E+00
5.539980E+00	3.389930E+00	3.991730E+00
5.566520E+00	3.359960E+00	4.044890E+00
5.558580E+00	3.438660E+00	4.054110E+00
4.530200E+00	1.739650E+00	3.601920E+00
4.632240E+00	1.826850E+00	3.643430E+00
4.898790E+00	2.188390E+00	3.686480E+00
5.508200E+00	3.543340E+00	4.025950E+00
5.486930E+00	3.619710E+00	4.043710E+00
5.520430E+00	3.586390E+00	4.094160E+00
5.500470E+00	3.662510E+00	4.110440E+00
4.425730E+00	1.674890E+00	3.591780E+00
4.359380E+00	1.632610E+00	3.578990E+00
4.370740E+00	1.636880E+00	3.497970E+00
5.453320E+00	3.755580E+00	4.079820E+00
5.442810E+00	3.818350E+00	4.137790E+00
5.426350E+00	3.879680E+00	4.192650E+00
4.274490E+00	1.589400E+00	3.518390E+00
5.374790E+00	3.950520E+00	4.162280E+00
5.354960E+00	4.006270E+00	4.225770E+00
4.140990E+00	1.540240E+00	3.492070E+00
4.064350E+00	1.500930E+00	3.479690E+00
4.070460E+00	1.501640E+00	3.387630E+00
5.290650E+00	4.076460E+00	4.204530E+00
5.246570E+00	4.134300E+00	4.216510E+00
5.283750E+00	4.113930E+00	4.266560E+00
5.247260E+00	4.168130E+00	4.268490E+00
3.956270E+00	1.454470E+00	3.415090E+00
[truncated: 21,888 more rows]
