# Supplementary material for: A New MRI-Based Model of Heart Function with Coupled Hemodynamics and Application to Normal and Diseased Canine Left Ventricles
Source: Front Bioeng Biotechnol. 2015 Sep 23;3:140. doi: 10.3389/fbioe.2015.00140 (PMC4585083; doi:10.3389/fbioe.2015.00140)
Supplement: Supplementary file 6 [file Data_Sheet_6.ZIP › Case3_HF_SR_Diastole/nodes/case3_diastole_time_0.0400.csv]

4.469790E+00	3.705240E+00	2.205200E+00
4.395580E+00	3.684030E+00	2.124450E+00
4.433040E+00	3.745980E+00	2.201540E+00
4.424860E+00	3.804630E+00	2.248150E+00
4.493800E+00	3.765560E+00	2.296510E+00
4.451840E+00	3.849060E+00	2.334520E+00
4.362040E+00	3.790290E+00	2.176510E+00
4.275930E+00	3.771730E+00	2.083370E+00
4.364750E+00	3.886340E+00	2.272360E+00
4.344310E+00	3.978080E+00	2.343500E+00
4.421620E+00	3.930350E+00	2.391210E+00
4.383960E+00	3.991100E+00	2.408150E+00
4.274840E+00	3.863300E+00	2.160390E+00
4.218270E+00	3.834940E+00	2.085350E+00
4.250960E+00	3.981040E+00	2.248200E+00
4.297320E+00	4.018000E+00	2.329910E+00
4.325700E+00	4.037980E+00	2.395580E+00
4.183760E+00	3.903510E+00	2.126330E+00
4.158380E+00	3.979920E+00	2.177290E+00
4.176370E+00	4.016460E+00	2.218620E+00
4.180880E+00	4.050070E+00	2.260570E+00
4.256270E+00	4.046180E+00	2.322620E+00
4.126830E+00	4.023330E+00	2.194680E+00
4.692400E+00	3.397180E+00	2.228420E+00
4.634600E+00	3.364420E+00	2.127290E+00
4.655670E+00	3.445230E+00	2.217180E+00
4.648150E+00	3.534150E+00	2.290920E+00
4.713850E+00	3.449130E+00	2.302710E+00
4.654210E+00	3.642140E+00	2.409870E+00
4.734010E+00	3.541290E+00	2.420610E+00
4.658810E+00	3.737560E+00	2.512710E+00
4.749580E+00	3.662310E+00	2.564430E+00
4.703230E+00	3.761280E+00	2.613310E+00
4.573830E+00	3.484510E+00	2.143270E+00
4.526250E+00	3.404980E+00	2.010970E+00
4.536550E+00	3.638420E+00	2.235800E+00
4.583680E+00	3.743030E+00	2.406510E+00
4.607800E+00	3.793600E+00	2.495210E+00
4.639290E+00	3.819660E+00	2.591090E+00
4.441480E+00	3.401690E+00	1.927000E+00
4.354660E+00	3.368850E+00	1.811020E+00
4.377090E+00	3.451560E+00	1.905160E+00
4.427230E+00	3.526700E+00	2.020380E+00
4.532200E+00	3.866650E+00	2.477260E+00
4.524760E+00	3.958040E+00	2.597230E+00
4.605200E+00	3.901510E+00	2.659100E+00
4.560490E+00	3.976110E+00	2.692800E+00
4.304940E+00	3.496750E+00	1.869820E+00
4.254710E+00	3.432900E+00	1.763860E+00
4.261120E+00	3.648500E+00	1.960590E+00
4.425380E+00	4.002970E+00	2.501510E+00
4.489170E+00	4.027050E+00	2.648680E+00
4.182870E+00	3.526490E+00	1.793520E+00
4.084870E+00	3.692530E+00	1.880830E+00
4.156140E+00	3.803640E+00	2.019930E+00
4.329580E+00	4.092800E+00	2.483990E+00
4.397790E+00	4.102000E+00	2.614240E+00
4.050710E+00	3.820730E+00	1.965930E+00
4.004880E+00	3.776500E+00	1.901360E+00
4.066380E+00	3.950210E+00	2.095330E+00
4.220050E+00	4.104310E+00	2.371430E+00
4.264590E+00	4.194460E+00	2.538410E+00
4.310560E+00	4.224450E+00	2.641800E+00
4.369290E+00	4.182310E+00	2.685490E+00
4.329590E+00	4.249530E+00	2.718890E+00
3.965280E+00	3.865680E+00	1.945930E+00
3.920270E+00	3.994230E+00	2.041610E+00
3.994230E+00	4.035790E+00	2.123430E+00
4.070190E+00	4.086620E+00	2.220190E+00
4.110130E+00	4.189450E+00	2.371520E+00
4.130140E+00	4.268260E+00	2.474670E+00
4.196990E+00	4.277730E+00	2.563320E+00
4.264430E+00	4.263530E+00	2.633460E+00
3.938050E+00	4.091310E+00	2.134090E+00
3.867720E+00	4.066200E+00	2.078410E+00
3.963010E+00	4.192100E+00	2.237770E+00
4.009790E+00	4.284920E+00	2.377920E+00
4.071960E+00	4.313800E+00	2.464670E+00
4.116710E+00	4.333700E+00	2.554450E+00
3.854840E+00	4.138450E+00	2.128440E+00
3.863710E+00	4.222540E+00	2.204780E+00
3.916960E+00	4.265950E+00	2.281510E+00
3.916840E+00	4.311530E+00	2.330430E+00
3.936510E+00	4.349810E+00	2.393090E+00
4.022070E+00	4.352950E+00	2.471360E+00
3.849190E+00	4.292500E+00	2.277550E+00
3.884720E+00	4.337300E+00	2.342090E+00
4.952330E+00	3.467150E+00	2.658440E+00
4.910050E+00	3.429710E+00	2.578370E+00
4.904790E+00	3.490810E+00	2.609420E+00
4.911940E+00	3.540350E+00	2.665170E+00
4.821080E+00	3.278360E+00	2.334360E+00
4.788600E+00	3.215730E+00	2.237010E+00
4.750800E+00	3.341250E+00	2.274050E+00
4.779480E+00	3.443340E+00	2.396730E+00
4.845790E+00	3.365830E+00	2.444050E+00
4.837300E+00	3.527450E+00	2.553510E+00
4.818840E+00	3.625810E+00	2.614700E+00
4.863620E+00	3.620060E+00	2.676430E+00
4.815050E+00	3.681990E+00	2.671240E+00
4.740500E+00	3.160690E+00	2.132440E+00
4.676850E+00	3.125170E+00	2.001520E+00
4.691070E+00	3.241440E+00	2.113600E+00
4.697510E+00	3.817730E+00	2.683140E+00
4.762860E+00	3.761920E+00	2.703350E+00
4.728040E+00	3.823880E+00	2.745050E+00
4.578480E+00	3.099430E+00	1.850550E+00
4.484180E+00	3.044620E+00	1.713300E+00
4.499240E+00	3.153670E+00	1.798950E+00
4.541260E+00	3.257220E+00	1.910500E+00
4.657740E+00	3.854540E+00	2.673780E+00
4.682460E+00	3.869530E+00	2.749990E+00
4.396530E+00	3.212250E+00	1.730670E+00
4.318810E+00	3.121420E+00	1.596380E+00
4.544630E+00	4.026410E+00	2.758010E+00
4.628130E+00	3.951800E+00	2.803910E+00
4.586960E+00	4.028390E+00	2.851680E+00
4.211050E+00	3.129420E+00	1.524970E+00
4.105310E+00	3.089090E+00	1.444940E+00
4.130040E+00	3.199770E+00	1.517740E+00
4.188170E+00	3.317970E+00	1.625920E+00
4.473460E+00	4.086680E+00	2.723060E+00
4.527210E+00	4.082030E+00	2.824370E+00
4.041430E+00	3.251240E+00	1.487740E+00
3.989250E+00	3.174290E+00	1.420040E+00
3.974650E+00	3.410500E+00	1.562190E+00
4.035380E+00	3.550160E+00	1.714320E+00
4.425080E+00	4.131180E+00	2.701870E+00
4.451590E+00	4.147310E+00	2.787140E+00
3.909830E+00	3.280630E+00	1.441290E+00
3.807760E+00	3.471980E+00	1.547000E+00
3.904750E+00	3.563590E+00	1.645720E+00
3.927030E+00	3.723360E+00	1.804720E+00
4.357330E+00	4.253930E+00	2.782410E+00
4.389190E+00	4.221490E+00	2.796050E+00
4.370850E+00	4.257100E+00	2.819620E+00
3.804800E+00	3.636830E+00	1.667030E+00
3.729270E+00	3.579440E+00	1.597170E+00
3.784870E+00	3.775340E+00	1.788180E+00
3.849040E+00	3.884050E+00	1.904240E+00
4.198420E+00	4.317510E+00	2.632800E+00
4.267020E+00	4.305320E+00	2.716870E+00
4.334970E+00	4.279930E+00	2.794460E+00
3.697950E+00	3.685210E+00	1.669010E+00
3.692370E+00	3.812060E+00	1.782370E+00
3.750990E+00	3.890660E+00	1.866820E+00
3.783710E+00	4.035040E+00	2.012840E+00
4.154040E+00	4.351180E+00	2.631570E+00
4.181940E+00	4.366280E+00	2.709970E+00
3.668160E+00	3.929360E+00	1.868560E+00
3.675740E+00	4.047540E+00	1.984290E+00
3.715000E+00	4.111200E+00	2.052090E+00
3.765960E+00	4.196690E+00	2.141110E+00
3.946980E+00	4.403320E+00	2.486000E+00
4.039840E+00	4.399480E+00	2.581390E+00
4.114360E+00	4.380240E+00	2.638450E+00
3.652760E+00	4.154440E+00	2.073750E+00
3.698470E+00	4.254300E+00	2.178290E+00
3.703140E+00	4.308210E+00	2.242730E+00
3.764390E+00	4.305260E+00	2.259560E+00
3.846860E+00	4.372620E+00	2.379400E+00
3.880970E+00	4.439460E+00	2.497110E+00
3.950740E+00	4.470580E+00	2.620100E+00
3.728570E+00	4.372210E+00	2.333270E+00
3.803120E+00	4.445210E+00	2.455120E+00
3.856710E+00	4.483390E+00	2.558960E+00
5.024860E+00	3.369890E+00	2.695310E+00
5.008500E+00	3.318320E+00	2.651930E+00
4.977390E+00	3.390590E+00	2.644440E+00
5.016340E+00	3.430330E+00	2.721360E+00
4.931720E+00	3.057130E+00	2.397500E+00
4.898570E+00	3.003670E+00	2.298030E+00
4.895700E+00	3.090570E+00	2.348830E+00
4.879700E+00	3.211950E+00	2.395500E+00
4.948330E+00	3.128310E+00	2.467910E+00
4.934680E+00	3.327260E+00	2.554710E+00
4.975650E+00	3.233080E+00	2.564240E+00
4.927290E+00	3.610050E+00	2.760180E+00
4.980780E+00	3.523240E+00	2.748120E+00
4.938170E+00	3.656450E+00	2.826890E+00
5.005700E+00	3.608430E+00	2.866420E+00
4.958860E+00	3.697350E+00	2.899080E+00
4.841830E+00	2.952400E+00	2.164490E+00
4.790920E+00	2.877310E+00	2.036960E+00
4.784810E+00	2.960310E+00	2.064670E+00
4.803700E+00	3.073650E+00	2.180060E+00
4.866060E+00	3.716660E+00	2.801390E+00
4.852120E+00	3.808080E+00	2.898440E+00
4.927910E+00	3.771790E+00	2.948550E+00
4.884130E+00	3.835460E+00	2.975980E+00
4.705140E+00	2.813070E+00	1.871470E+00
4.618980E+00	2.733900E+00	1.732990E+00
4.637760E+00	2.834190E+00	1.784560E+00
4.678230E+00	2.952210E+00	1.887850E+00
4.765710E+00	3.835720E+00	2.826880E+00
4.818270E+00	3.872870E+00	2.940600E+00
4.541500E+00	2.871650E+00	1.690640E+00
4.456640E+00	2.767870E+00	1.573490E+00
4.699260E+00	3.896020E+00	2.828270E+00
4.730250E+00	3.929380E+00	2.913310E+00
4.346480E+00	2.746000E+00	1.460580E+00
4.230870E+00	2.694150E+00	1.384120E+00
4.262000E+00	2.805400E+00	1.422190E+00
4.324730E+00	2.927350E+00	1.494110E+00
4.585540E+00	4.075820E+00	2.913790E+00
4.654310E+00	4.019170E+00	2.939010E+00
4.627060E+00	4.075110E+00	2.974400E+00
4.142120E+00	2.891740E+00	1.388830E+00
4.015450E+00	2.796910E+00	1.303920E+00
4.521790E+00	4.136150E+00	2.892610E+00
4.586850E+00	4.124110E+00	2.977190E+00
3.930800E+00	3.065880E+00	1.351680E+00
3.810980E+00	2.928050E+00	1.299370E+00
4.455220E+00	4.193490E+00	2.870430E+00
4.511990E+00	4.195950E+00	2.958460E+00
3.740700E+00	3.123430E+00	1.348370E+00
3.634270E+00	3.061720E+00	1.316110E+00
3.758890E+00	3.292740E+00	1.417940E+00
4.398170E+00	4.267420E+00	2.899300E+00
3.613570E+00	3.267400E+00	1.385660E+00
3.494340E+00	3.217610E+00	1.386960E+00
3.633060E+00	3.511080E+00	1.532250E+00
4.281700E+00	4.341180E+00	2.826350E+00
4.334790E+00	4.345490E+00	2.929260E+00
3.495600E+00	3.390940E+00	1.458220E+00
3.423300E+00	3.321440E+00	1.433920E+00
3.476480E+00	3.572430E+00	1.571080E+00
3.574820E+00	3.762640E+00	1.719220E+00
4.182870E+00	4.417200E+00	2.817250E+00
4.259380E+00	4.406360E+00	2.910510E+00
3.389380E+00	3.440040E+00	1.507490E+00
3.377780E+00	3.592930E+00	1.594260E+00
3.443700E+00	3.701470E+00	1.664960E+00
3.456030E+00	3.837300E+00	1.773920E+00
3.561300E+00	3.990430E+00	1.907580E+00
4.078690E+00	4.448680E+00	2.725350E+00
4.127540E+00	4.463230E+00	2.822980E+00
4.166200E+00	4.482780E+00	2.913050E+00
3.357700E+00	3.719520E+00	1.694410E+00
3.372780E+00	3.860900E+00	1.797840E+00
3.444140E+00	3.947510E+00	1.859290E+00
3.478830E+00	4.046580E+00	1.955110E+00
3.551990E+00	4.147170E+00	2.058790E+00
3.626600E+00	4.282770E+00	2.202770E+00
3.996540E+00	4.499870E+00	2.714050E+00
4.010440E+00	4.533700E+00	2.795980E+00
4.084550E+00	4.506680E+00	2.844390E+00
3.370690E+00	3.989000E+00	1.904340E+00
3.457560E+00	4.142720E+00	2.047350E+00
3.526680E+00	4.232700E+00	2.135120E+00
3.551130E+00	4.302900E+00	2.216650E+00
3.593800E+00	4.339190E+00	2.268880E+00
3.641020E+00	4.388920E+00	2.334760E+00
3.716190E+00	4.459750E+00	2.438170E+00
3.786940E+00	4.506820E+00	2.548840E+00
3.853520E+00	4.544360E+00	2.663270E+00
3.938540E+00	4.537960E+00	2.724180E+00
3.552370E+00	4.378090E+00	2.312790E+00
3.624720E+00	4.471770E+00	2.429680E+00
3.705220E+00	4.529070E+00	2.536280E+00
3.766810E+00	4.559830E+00	2.618530E+00
5.031450E+00	2.975370E+00	2.546740E+00
4.990630E+00	2.900110E+00	2.445860E+00
4.975100E+00	3.018010E+00	2.462330E+00
5.016580E+00	3.149100E+00	2.592170E+00
5.054010E+00	3.058130E+00	2.623080E+00
5.038090E+00	3.246780E+00	2.661990E+00
5.083930E+00	3.184510E+00	2.705230E+00
5.075990E+00	3.340570E+00	2.764910E+00
5.058700E+00	3.493030E+00	2.834710E+00
5.121470E+00	3.437880E+00	2.881840E+00
5.069660E+00	3.567410E+00	2.904430E+00
5.128510E+00	3.532800E+00	2.957210E+00
5.080280E+00	3.617890E+00	2.966680E+00
4.949750E+00	2.823700E+00	2.334850E+00
4.904580E+00	2.754170E+00	2.225220E+00
4.901680E+00	2.875700E+00	2.247860E+00
4.982430E+00	3.735080E+00	2.966670E+00
5.040010E+00	3.694920E+00	2.998750E+00
4.998070E+00	3.766080E+00	3.036430E+00
4.853090E+00	2.680420E+00	2.103270E+00
4.789330E+00	2.604670E+00	1.972700E+00
4.793540E+00	2.731500E+00	1.988340E+00
4.867950E+00	3.885810E+00	3.030000E+00
4.950430E+00	3.833050E+00	3.070890E+00
4.909890E+00	3.897590E+00	3.108440E+00
4.701700E+00	2.533490E+00	1.845640E+00
4.587790E+00	2.479630E+00	1.710930E+00
4.664900E+00	2.601970E+00	1.783260E+00
4.803360E+00	3.929530E+00	2.999160E+00
4.843180E+00	3.952440E+00	3.088740E+00
4.450470E+00	2.611160E+00	1.545770E+00
4.404740E+00	2.458740E+00	1.515260E+00
4.749040E+00	3.998310E+00	3.028480E+00
4.743760E+00	4.046980E+00	3.078270E+00
4.798250E+00	4.030010E+00	3.114700E+00
4.755190E+00	4.081220E+00	3.117390E+00
4.301450E+00	2.405580E+00	1.442520E+00
4.173180E+00	2.448990E+00	1.372640E+00
4.275830E+00	2.522550E+00	1.411920E+00
4.675410E+00	4.089950E+00	3.052200E+00
4.659130E+00	4.178640E+00	3.116580E+00
4.733080E+00	4.144340E+00	3.144440E+00
4.709670E+00	4.196390E+00	3.160320E+00
4.093120E+00	2.588780E+00	1.318450E+00
3.993740E+00	2.439640E+00	1.289190E+00
4.587040E+00	4.179680E+00	3.048100E+00
4.591720E+00	4.240510E+00	3.114580E+00
4.668080E+00	4.239100E+00	3.169070E+00
3.895150E+00	2.687360E+00	1.267710E+00
3.761090E+00	2.608360E+00	1.263780E+00
4.498990E+00	4.265650E+00	3.048640E+00
4.548370E+00	4.283450E+00	3.118490E+00
4.591090E+00	4.309720E+00	3.183760E+00
3.687570E+00	2.840460E+00	1.276350E+00
3.562390E+00	2.773430E+00	1.285270E+00
4.397730E+00	4.326120E+00	3.009100E+00
4.445710E+00	4.330130E+00	3.085830E+00
4.507080E+00	4.321620E+00	3.133370E+00
3.508650E+00	3.014980E+00	1.326260E+00
3.384000E+00	2.961930E+00	1.348820E+00
4.324320E+00	4.392180E+00	2.996810E+00
4.381320E+00	4.379850E+00	3.079430E+00
3.354540E+00	3.239140E+00	1.426320E+00
3.255420E+00	3.121210E+00	1.436180E+00
4.249760E+00	4.459990E+00	2.987660E+00
4.310470E+00	4.445810E+00	3.070150E+00
3.237130E+00	3.286520E+00	1.488050E+00
3.194800E+00	3.219170E+00	1.493180E+00
3.269680E+00	3.509450E+00	1.592770E+00
4.198060E+00	4.504080E+00	2.989050E+00
4.231300E+00	4.521240E+00	3.069360E+00
3.172900E+00	3.343780E+00	1.552780E+00
3.167350E+00	3.509690E+00	1.642620E+00
3.200660E+00	3.617030E+00	1.677500E+00
3.257100E+00	3.785190E+00	1.782590E+00
4.044480E+00	4.550430E+00	2.867280E+00
4.082290E+00	4.567810E+00	2.941890E+00
4.153750E+00	4.545610E+00	3.000260E+00
3.142990E+00	3.643780E+00	1.725320E+00
3.156130E+00	3.795470E+00	1.828630E+00
3.199420E+00	3.878860E+00	1.860840E+00
3.256990E+00	3.975780E+00	1.916090E+00
3.353820E+00	4.127480E+00	2.042570E+00
3.451690E+00	4.272320E+00	2.173720E+00
3.892920E+00	4.571890E+00	2.740870E+00
3.921180E+00	4.596650E+00	2.811170E+00
4.001720E+00	4.593300E+00	2.886650E+00
3.143420E+00	3.929870E+00	1.915900E+00
3.239660E+00	4.099050E+00	2.038190E+00
3.328860E+00	4.236520E+00	2.147500E+00
3.393660E+00	4.321640E+00	2.238140E+00
3.401610E+00	4.369200E+00	2.296990E+00
3.460180E+00	4.377400E+00	2.304110E+00
3.522270E+00	4.474390E+00	2.413700E+00
3.610550E+00	4.560350E+00	2.546050E+00
3.705940E+00	4.583870E+00	2.615200E+00
3.764130E+00	4.618370E+00	2.701870E+00
3.852210E+00	4.602820E+00	2.756090E+00
3.422420E+00	4.430580E+00	2.362780E+00
3.457890E+00	4.508730E+00	2.443550E+00
3.520050E+00	4.548120E+00	2.497600E+00
3.541610E+00	4.592130E+00	2.559940E+00
3.583790E+00	4.630750E+00	2.626870E+00
3.666390E+00	4.624680E+00	2.650770E+00
3.468260E+00	4.576860E+00	2.528900E+00
3.522930E+00	4.620550E+00	2.591180E+00
5.163850E+00	3.047680E+00	2.806770E+00
5.144030E+00	2.990950E+00	2.759940E+00
5.125250E+00	3.080570E+00	2.746150E+00
5.144160E+00	3.224560E+00	2.817990E+00
5.181670E+00	3.124620E+00	2.854590E+00
5.160580E+00	3.350530E+00	2.894240E+00
5.209590E+00	3.248700E+00	2.925470E+00
5.175340E+00	3.448390E+00	2.957570E+00
5.235350E+00	3.370190E+00	3.007450E+00
5.179550E+00	3.501330E+00	2.998040E+00
5.210390E+00	3.467810E+00	3.022130E+00
5.192700E+00	3.538420E+00	3.066400E+00
5.037870E+00	2.808180E+00	2.541410E+00
4.997750E+00	2.712430E+00	2.442060E+00
4.982540E+00	2.794250E+00	2.413460E+00
5.070780E+00	2.927460E+00	2.621430E+00
5.093360E+00	3.656420E+00	3.028690E+00
5.133770E+00	3.613130E+00	3.051050E+00
5.112510E+00	3.680210E+00	3.098350E+00
4.952300E+00	2.630840E+00	2.339870E+00
4.893690E+00	2.554570E+00	2.229910E+00
4.904280E+00	2.651380E+00	2.220880E+00
5.013490E+00	3.798690E+00	3.101030E+00
5.071920E+00	3.760370E+00	3.135770E+00
5.027690E+00	3.831500E+00	3.161020E+00
4.827930E+00	2.465950E+00	2.098850E+00
4.758340E+00	2.382000E+00	1.987930E+00
4.770980E+00	2.490440E+00	1.965980E+00
4.911630E+00	3.941230E+00	3.158440E+00
4.985230E+00	3.897380E+00	3.192750E+00
4.948260E+00	3.968010E+00	3.227200E+00
4.649760E+00	2.293590E+00	1.883940E+00
4.533560E+00	2.267400E+00	1.737490E+00
4.627360E+00	2.370090E+00	1.799920E+00
4.876620E+00	4.009190E+00	3.180460E+00
4.882410E+00	4.054870E+00	3.225010E+00
4.930810E+00	4.025060E+00	3.267240E+00
4.897070E+00	4.083710E+00	3.272450E+00
4.431810E+00	2.341130E+00	1.580180E+00
4.378770E+00	2.192220E+00	1.606880E+00
4.825430E+00	4.103770E+00	3.200410E+00
4.834780E+00	4.170170E+00	3.250000E+00
4.881150E+00	4.142050E+00	3.299510E+00
4.852240E+00	4.205990E+00	3.300410E+00
4.215990E+00	2.312860E+00	1.433620E+00
4.771150E+00	4.218740E+00	3.223520E+00
4.760430E+00	4.308930E+00	3.282210E+00
4.834680E+00	4.268540E+00	3.328630E+00
4.805900E+00	4.329260E+00	3.341820E+00
4.028720E+00	2.270220E+00	1.347010E+00
3.896110E+00	2.293130E+00	1.321170E+00
3.939040E+00	2.347110E+00	1.302010E+00
4.686730E+00	4.296490E+00	3.225990E+00
4.690820E+00	4.354740E+00	3.281600E+00
4.749740E+00	4.368990E+00	3.333920E+00
3.824980E+00	2.415110E+00	1.287620E+00
3.726470E+00	2.306820E+00	1.308300E+00
4.635970E+00	4.345960E+00	3.243940E+00
4.635170E+00	4.383540E+00	3.289750E+00
4.670310E+00	4.416760E+00	3.356750E+00
3.633170E+00	2.540600E+00	1.274520E+00
3.502620E+00	2.491380E+00	1.319840E+00
4.441120E+00	4.377480E+00	3.153210E+00
4.509920E+00	4.376530E+00	3.214660E+00
4.577350E+00	4.384430E+00	3.269270E+00
4.605170E+00	4.416270E+00	3.330260E+00
3.435090E+00	2.720090E+00	1.319040E+00
3.311270E+00	2.674670E+00	1.360700E+00
4.368220E+00	4.436400E+00	3.152280E+00
4.424750E+00	4.442800E+00	3.251710E+00
3.269820E+00	2.908120E+00	1.387860E+00
3.167720E+00	2.866720E+00	1.445410E+00
4.301960E+00	4.496100E+00	3.137470E+00
4.340700E+00	4.498890E+00	3.212320E+00
3.148660E+00	3.128000E+00	1.502830E+00
3.092830E+00	2.997790E+00	1.503340E+00
4.263780E+00	4.534770E+00	3.136060E+00
4.286630E+00	4.538640E+00	3.180200E+00
3.043390E+00	3.141270E+00	1.581880E+00
2.978920E+00	3.320360E+00	1.680810E+00
3.079530E+00	3.413960E+00	1.654400E+00
4.116040E+00	4.587920E+00	3.013780E+00
4.150480E+00	4.601120E+00	3.084250E+00
4.232980E+00	4.573870E+00	3.154330E+00
2.997030E+00	3.485850E+00	1.744820E+00
2.952540E+00	3.424930E+00	1.754280E+00
3.044680E+00	3.700110E+00	1.827750E+00
3.932770E+00	4.659380E+00	2.916660E+00
4.020410E+00	4.648470E+00	2.984650E+00
4.086330E+00	4.623240E+00	3.028590E+00
2.941920E+00	3.551300E+00	1.810270E+00
2.949380E+00	3.702200E+00	1.886880E+00
2.986620E+00	3.793120E+00	1.913380E+00
3.025350E+00	3.914520E+00	1.955860E+00
3.124360E+00	4.068510E+00	2.041060E+00
3.216490E+00	4.211300E+00	2.142610E+00
3.321690E+00	4.344390E+00	2.273540E+00
3.821340E+00	4.680140E+00	2.851170E+00
3.889230E+00	4.703640E+00	2.942920E+00
3.945830E+00	4.731100E+00	3.031860E+00
2.931990E+00	3.825840E+00	1.960810E+00
2.954860E+00	3.964250E+00	2.027380E+00
3.032650E+00	4.047760E+00	2.059840E+00
3.098810E+00	4.170610E+00	2.137830E+00
3.183920E+00	4.293800E+00	2.231550E+00
3.256080E+00	4.389090E+00	2.337600E+00
3.358820E+00	4.484020E+00	2.425950E+00
3.656180E+00	4.699910E+00	2.752290E+00
3.735380E+00	4.733330E+00	2.851810E+00
3.769540E+00	4.775080E+00	2.931740E+00
3.852640E+00	4.749030E+00	2.973580E+00
2.971920E+00	4.105860E+00	2.137140E+00
3.069120E+00	4.254730E+00	2.225810E+00
3.156710E+00	4.363700E+00	2.323520E+00
3.246060E+00	4.463680E+00	2.421860E+00
3.307610E+00	4.536600E+00	2.491200E+00
3.319220E+00	4.584880E+00	2.547160E+00
3.383740E+00	4.585900E+00	2.544310E+00
3.497940E+00	4.662630E+00	2.644090E+00
3.544370E+00	4.741450E+00	2.751040E+00
3.594110E+00	4.789740E+00	2.838370E+00
3.682010E+00	4.776570E+00	2.871620E+00
3.355060E+00	4.656410E+00	2.626730E+00
3.449430E+00	4.745350E+00	2.724050E+00
3.509640E+00	4.791230E+00	2.796840E+00
5.303630E+00	3.228750E+00	3.053260E+00
5.292920E+00	3.184770E+00	3.030900E+00
5.273210E+00	3.256710E+00	3.013140E+00
5.281810E+00	3.324020E+00	3.051040E+00
5.305940E+00	3.279550E+00	3.081430E+00
5.296270E+00	3.372050E+00	3.117200E+00
5.120860E+00	2.762450E+00	2.736140E+00
5.076940E+00	2.688570E+00	2.657810E+00
5.076580E+00	2.790580E+00	2.640880E+00
5.137040E+00	2.908490E+00	2.741510E+00
5.153590E+00	2.842250E+00	2.791720E+00
5.190070E+00	2.991430E+00	2.856680E+00
5.245680E+00	3.135750E+00	2.959920E+00
5.250680E+00	3.463030E+00	3.097250E+00
5.243210E+00	3.539680E+00	3.158070E+00
5.032580E+00	2.611620E+00	2.568150E+00
4.978730E+00	2.532050E+00	2.475140E+00
4.993280E+00	2.621220E+00	2.457340E+00
5.192220E+00	3.632120E+00	3.179370E+00
5.142520E+00	3.710240E+00	3.181750E+00
5.174640E+00	3.701210E+00	3.228580E+00
5.145070E+00	3.755430E+00	3.255690E+00
4.923700E+00	2.455000E+00	2.385050E+00
4.867300E+00	2.368840E+00	2.290080E+00
4.882810E+00	2.460230E+00	2.252600E+00
5.045010E+00	3.862950E+00	3.223470E+00
5.084630E+00	3.823920E+00	3.237400E+00
5.064120E+00	3.885230E+00	3.301060E+00
4.783300E+00	2.257510E+00	2.180070E+00
4.712870E+00	2.211960E+00	2.066800E+00
4.752760E+00	2.294600E+00	2.058450E+00
4.971140E+00	3.987340E+00	3.284590E+00
5.007190E+00	3.950110E+00	3.295240E+00
4.996400E+00	4.010040E+00	3.356630E+00
4.584150E+00	2.173660E+00	1.885900E+00
4.916320E+00	4.106610E+00	3.324050E+00
4.947270E+00	4.070720E+00	3.343330E+00
4.942330E+00	4.131760E+00	3.394910E+00
4.399780E+00	2.103670E+00	1.690000E+00
4.276190E+00	2.046930E+00	1.629340E+00
4.312690E+00	2.117920E+00	1.598050E+00
4.874710E+00	4.232130E+00	3.353150E+00
4.900780E+00	4.193380E+00	3.375390E+00
4.897460E+00	4.256520E+00	3.423460E+00
4.181240E+00	2.155140E+00	1.490520E+00
4.087480E+00	2.051220E+00	1.495720E+00
4.804360E+00	4.371200E+00	3.392110E+00
4.852890E+00	4.318250E+00	3.405890E+00
4.846850E+00	4.365690E+00	3.455530E+00
3.946860E+00	2.157640E+00	1.375870E+00
4.745090E+00	4.421250E+00	3.394770E+00
4.800020E+00	4.421280E+00	3.454760E+00
3.778060E+00	2.154450E+00	1.370190E+00
3.649520E+00	2.127090E+00	1.381740E+00
3.679580E+00	2.213340E+00	1.341520E+00
4.701570E+00	4.453340E+00	3.406130E+00
4.727380E+00	4.484000E+00	3.471590E+00
3.560620E+00	2.301080E+00	1.342510E+00
3.434820E+00	2.265110E+00	1.401260E+00
4.502960E+00	4.433320E+00	3.311830E+00
4.559990E+00	4.433980E+00	3.341980E+00
4.594050E+00	4.474750E+00	3.414520E+00
4.659580E+00	4.481480E+00	3.435800E+00
3.367320E+00	2.459260E+00	1.368690E+00
3.243110E+00	2.433010E+00	1.438340E+00
4.452300E+00	4.459210E+00	3.324640E+00
4.468140E+00	4.489770E+00	3.388330E+00
4.526480E+00	4.476790E+00	3.397280E+00
3.192930E+00	2.648980E+00	1.430100E+00
3.085990E+00	2.625670E+00	1.506260E+00
4.363690E+00	4.510800E+00	3.286970E+00
4.411810E+00	4.494920E+00	3.341920E+00
3.050020E+00	2.876720E+00	1.528660E+00
3.003260E+00	2.754530E+00	1.560710E+00
4.285800E+00	4.582140E+00	3.255240E+00
2.939410E+00	2.891020E+00	1.622090E+00
2.861060E+00	3.090540E+00	1.728540E+00
2.955410E+00	3.110630E+00	1.648900E+00
4.176800E+00	4.653330E+00	3.190540E+00
4.222410E+00	4.682810E+00	3.294450E+00
2.888830E+00	3.346800E+00	1.771640E+00
2.795910E+00	3.260630E+00	1.821710E+00
4.068590E+00	4.698720E+00	3.114600E+00
4.122760E+00	4.708560E+00	3.186650E+00
4.152740E+00	4.715400E+00	3.236010E+00
2.814590E+00	3.409290E+00	1.868170E+00
2.771560E+00	3.357440E+00	1.885020E+00
2.847340E+00	3.622730E+00	1.912510E+00
3.992630E+00	4.761720E+00	3.114370E+00
4.019070E+00	4.803770E+00	3.189870E+00
4.097190E+00	4.753410E+00	3.212740E+00
2.759480E+00	3.477500E+00	1.931390E+00
2.755700E+00	3.624260E+00	1.980720E+00
2.797560E+00	3.729020E+00	2.008220E+00
2.840730E+00	3.901920E+00	2.057080E+00
3.816080E+00	4.795250E+00	3.002380E+00
3.860160E+00	4.822160E+00	3.082120E+00
3.941980E+00	4.810700E+00	3.134460E+00
2.741790E+00	3.756280E+00	2.060570E+00
2.745580E+00	3.898870E+00	2.109700E+00
2.787720E+00	3.985910E+00	2.134580E+00
2.841250E+00	4.123650E+00	2.207360E+00
2.970180E+00	4.230900E+00	2.241630E+00
3.048530E+00	4.335130E+00	2.326320E+00
3.143730E+00	4.442760E+00	2.421320E+00
3.233560E+00	4.561470E+00	2.530080E+00
3.642700E+00	4.815230E+00	2.895640E+00
3.680220E+00	4.846210E+00	2.954210E+00
3.771750E+00	4.844510E+00	3.024500E+00
2.734420E+00	4.001840E+00	2.174770E+00
2.753490E+00	4.105840E+00	2.235350E+00
2.787020E+00	4.161470E+00	2.256200E+00
2.805480E+00	4.219650E+00	2.299350E+00
2.919910E+00	4.298090E+00	2.328410E+00
3.037260E+00	4.419270E+00	2.428170E+00
3.124530E+00	4.505570E+00	2.497060E+00
3.152750E+00	4.571020E+00	2.558640E+00
3.200140E+00	4.611230E+00	2.588770E+00
3.254340E+00	4.664640E+00	2.637410E+00
3.332510E+00	4.771860E+00	2.738250E+00
3.441040E+00	4.808090E+00	2.792260E+00
3.504300E+00	4.855550E+00	2.868680E+00
3.602120E+00	4.848650E+00	2.912210E+00
2.743980E+00	4.159200E+00	2.280190E+00
3.156540E+00	4.647190E+00	2.631060E+00
3.232880E+00	4.730370E+00	2.698530E+00
3.250810E+00	4.785450E+00	2.745090E+00
3.284760E+00	4.812810E+00	2.769970E+00
3.310230E+00	4.848730E+00	2.812850E+00
3.396940E+00	4.848770E+00	2.827120E+00
3.243260E+00	4.822970E+00	2.781110E+00
5.309250E+00	3.102230E+00	3.092310E+00
5.295180E+00	3.053760E+00	3.073510E+00
5.289940E+00	3.112500E+00	3.041650E+00
5.320310E+00	3.180780E+00	3.102950E+00
5.336590E+00	3.285390E+00	3.165380E+00
5.339120E+00	3.370750E+00	3.207650E+00
5.105980E+00	2.615420E+00	2.771280E+00
5.050920E+00	2.533980E+00	2.705940E+00
5.054490E+00	2.598030E+00	2.653360E+00
5.142570E+00	2.719000E+00	2.807450E+00
5.209740E+00	2.868840E+00	2.914090E+00
5.258930E+00	3.006480E+00	2.995560E+00
5.306850E+00	3.475850E+00	3.222730E+00
5.261150E+00	3.566120E+00	3.225100E+00
5.287710E+00	3.550810E+00	3.268020E+00
5.256380E+00	3.611030E+00	3.297630E+00
5.000770E+00	2.456680E+00	2.631840E+00
4.948400E+00	2.384520E+00	2.572190E+00
4.965700E+00	2.452500E+00	2.513910E+00
5.201250E+00	3.690470E+00	3.287300E+00
5.185480E+00	3.753200E+00	3.363520E+00
4.880430E+00	2.292270E+00	2.502860E+00
4.824800E+00	2.233280E+00	2.390060E+00
4.858830E+00	2.306600E+00	2.376520E+00
5.128700E+00	3.821330E+00	3.339070E+00
5.113970E+00	3.877380E+00	3.395950E+00
4.731980E+00	2.159090E+00	2.193530E+00
5.072720E+00	3.950560E+00	3.409550E+00
5.046780E+00	4.020430E+00	3.439570E+00
4.576760E+00	2.072130E+00	1.984040E+00
4.467410E+00	1.981870E+00	1.918770E+00
4.440600E+00	2.044750E+00	1.799340E+00
5.012570E+00	4.077650E+00	3.450970E+00
4.992280E+00	4.142530E+00	3.485710E+00
4.376960E+00	1.924610E+00	1.865100E+00
4.243620E+00	1.879000E+00	1.786130E+00
4.330170E+00	1.960910E+00	1.762310E+00
4.957500E+00	4.199900E+00	3.486580E+00
4.935340E+00	4.259990E+00	3.515220E+00
4.137790E+00	1.960380E+00	1.613630E+00
3.997260E+00	1.874110E+00	1.600780E+00
4.898870E+00	4.317370E+00	3.514580E+00
4.850860E+00	4.399300E+00	3.531580E+00
3.891970E+00	2.012920E+00	1.465290E+00
3.822620E+00	1.916840E+00	1.537890E+00
4.794630E+00	4.471330E+00	3.526410E+00
4.832830E+00	4.449310E+00	3.573630E+00
4.809370E+00	4.483300E+00	3.579820E+00
3.728130E+00	1.904070E+00	1.531130E+00
3.596710E+00	1.924610E+00	1.534390E+00
3.696130E+00	1.982590E+00	1.466990E+00
4.750090E+00	4.511150E+00	3.529100E+00
4.767770E+00	4.526970E+00	3.597140E+00
3.506460E+00	2.087790E+00	1.454200E+00
3.372590E+00	2.052680E+00	1.523900E+00
4.621660E+00	4.511390E+00	3.468370E+00
4.644510E+00	4.540660E+00	3.532880E+00
4.706470E+00	4.541430E+00	3.557010E+00
3.304070E+00	2.233250E+00	1.469640E+00
3.182310E+00	2.211760E+00	1.562110E+00
4.499600E+00	4.508920E+00	3.438260E+00
4.527280E+00	4.536820E+00	3.495800E+00
4.586360E+00	4.537910E+00	3.512360E+00
3.122290E+00	2.418980E+00	1.524940E+00
3.010440E+00	2.391380E+00	1.616740E+00
4.354040E+00	4.562720E+00	3.355460E+00
4.412050E+00	4.547330E+00	3.421620E+00
4.465120E+00	4.543060E+00	3.472560E+00
2.956200E+00	2.652460E+00	1.608580E+00
2.873640E+00	2.555930E+00	1.699300E+00
4.294990E+00	4.637890E+00	3.352940E+00
4.350080E+00	4.631130E+00	3.445270E+00
2.837360E+00	2.726190E+00	1.708670E+00
2.768250E+00	2.700290E+00	1.777460E+00
2.847410E+00	2.877690E+00	1.704690E+00
4.259850E+00	4.684940E+00	3.354470E+00
4.285750E+00	4.683830E+00	3.397920E+00
2.767240E+00	2.850990E+00	1.784510E+00
2.721240E+00	2.804400E+00	1.831480E+00
2.755590E+00	3.065660E+00	1.824630E+00
4.149610E+00	4.763320E+00	3.306230E+00
4.230760E+00	4.726470E+00	3.370920E+00
2.680810E+00	2.928050E+00	1.869280E+00
2.635720E+00	3.153210E+00	1.947700E+00
2.712420E+00	3.309810E+00	1.916460E+00
4.075640E+00	4.810970E+00	3.266390E+00
4.098620E+00	4.848430E+00	3.359680E+00
2.630400E+00	3.328880E+00	1.990990E+00
2.585160E+00	3.268470E+00	2.004790E+00
2.656750E+00	3.543810E+00	2.022870E+00
3.900490E+00	4.857710E+00	3.160340E+00
3.942210E+00	4.892100E+00	3.240680E+00
4.023500E+00	4.870970E+00	3.290930E+00
2.574540E+00	3.390460E+00	2.056570E+00
2.562880E+00	3.539460E+00	2.088060E+00
2.599120E+00	3.639630E+00	2.102630E+00
2.644270E+00	3.818530E+00	2.143540E+00
3.697760E+00	4.917000E+00	3.056710E+00
3.785490E+00	4.913000E+00	3.121080E+00
3.859770E+00	4.909620E+00	3.188450E+00
2.545560E+00	3.666540E+00	2.151880E+00
2.553390E+00	3.815340E+00	2.198640E+00
2.593490E+00	3.906110E+00	2.205870E+00
2.655070E+00	4.042830E+00	2.250140E+00
2.829200E+00	4.305770E+00	2.370810E+00
2.922270E+00	4.401050E+00	2.441140E+00
3.041980E+00	4.528420E+00	2.546010E+00
3.571300E+00	4.933240E+00	2.993270E+00
3.647640E+00	4.962780E+00	3.082750E+00
3.707070E+00	4.994130E+00	3.159280E+00
2.542870E+00	3.926150E+00	2.247970E+00
2.571710E+00	4.050900E+00	2.305870E+00
2.628210E+00	4.125970E+00	2.324180E+00
2.712730E+00	4.219640E+00	2.349790E+00
2.799440E+00	4.360150E+00	2.443230E+00
2.898460E+00	4.471180E+00	2.531740E+00
2.965400E+00	4.562580E+00	2.604030E+00
3.054120E+00	4.641350E+00	2.654330E+00
3.155300E+00	4.762500E+00	2.738870E+00
3.386980E+00	4.931550E+00	2.912970E+00
3.471440E+00	4.979170E+00	2.987920E+00
3.496130E+00	5.017760E+00	3.052350E+00
3.598620E+00	5.007600E+00	3.109120E+00
2.582150E+00	4.162120E+00	2.379530E+00
2.675430E+00	4.311890E+00	2.449400E+00
2.777500E+00	4.430280E+00	2.534670E+00
2.869800E+00	4.537480E+00	2.611420E+00
2.956360E+00	4.636220E+00	2.673980E+00
3.040090E+00	4.712440E+00	2.723770E+00
3.070620E+00	4.780680E+00	2.775770E+00
3.127730E+00	4.822580E+00	2.798280E+00
3.216700E+00	4.876320E+00	2.838300E+00
3.266280E+00	4.958480E+00	2.917240E+00
3.316880E+00	5.004660E+00	2.979960E+00
3.412510E+00	5.007340E+00	3.003420E+00
3.082680E+00	4.856600E+00	2.841810E+00
3.178620E+00	4.951330E+00	2.911070E+00
3.240370E+00	4.993270E+00	2.951190E+00
5.242850E+00	2.728130E+00	3.045700E+00
5.216200E+00	2.673370E+00	3.007680E+00
5.216080E+00	2.754860E+00	2.971270E+00
5.264190E+00	2.888910E+00	3.030880E+00
5.264940E+00	2.798940E+00	3.082280E+00
5.291210E+00	2.984620E+00	3.078820E+00
5.301480E+00	2.913200E+00	3.130080E+00
5.324460E+00	3.051960E+00	3.153180E+00
5.363000E+00	3.172790E+00	3.215280E+00
5.374680E+00	3.290890E+00	3.269780E+00
5.358100E+00	3.392210E+00	3.273790E+00
5.383340E+00	3.354220E+00	3.334200E+00
5.359000E+00	3.443160E+00	3.349790E+00
5.079640E+00	2.491960E+00	2.849840E+00
5.029800E+00	2.408440E+00	2.809390E+00
5.030430E+00	2.458650E+00	2.732780E+00
5.132910E+00	2.599320E+00	2.879290E+00
5.309510E+00	3.537970E+00	3.328160E+00
5.289090E+00	3.609590E+00	3.403850E+00
4.962940E+00	2.325830E+00	2.768760E+00
4.909840E+00	2.280230E+00	2.689770E+00
4.941110E+00	2.337450E+00	2.659840E+00
5.237300E+00	3.681780E+00	3.380930E+00
5.221200E+00	3.743000E+00	3.437880E+00
4.832670E+00	2.200210E+00	2.516250E+00
5.175670E+00	3.827250E+00	3.458710E+00
5.131140E+00	3.899410E+00	3.457090E+00
5.155830E+00	3.888790E+00	3.497360E+00
5.134560E+00	3.941030E+00	3.519810E+00
4.711410E+00	2.083780E+00	2.305410E+00
4.615560E+00	1.990360E+00	2.242690E+00
4.603670E+00	2.032380E+00	2.118020E+00
5.056730E+00	4.043880E+00	3.482380E+00
5.088970E+00	4.008060E+00	3.501090E+00
5.072750E+00	4.059830E+00	3.540460E+00
4.532200E+00	1.914970E+00	2.173930E+00
4.433140E+00	1.842300E+00	2.091890E+00
4.452450E+00	1.905690E+00	2.003690E+00
4.999500E+00	4.165850E+00	3.532070E+00
5.039340E+00	4.126820E+00	3.572020E+00
5.002040E+00	4.188660E+00	3.586180E+00
4.323150E+00	1.782760E+00	2.022330E+00
4.170780E+00	1.734230E+00	1.937050E+00
4.287190E+00	1.811760E+00	1.925460E+00
4.937290E+00	4.279030E+00	3.562240E+00
4.966160E+00	4.243320E+00	3.592790E+00
4.938100E+00	4.299520E+00	3.621680E+00
4.068860E+00	1.785300E+00	1.746610E+00
3.923740E+00	1.718700E+00	1.771900E+00
4.861600E+00	4.414810E+00	3.605630E+00
4.896290E+00	4.359150E+00	3.613370E+00
4.886370E+00	4.402930E+00	3.668070E+00
3.812020E+00	1.826050E+00	1.623900E+00
3.749380E+00	1.742690E+00	1.699150E+00
4.835700E+00	4.477270E+00	3.646490E+00
3.660480E+00	1.734650E+00	1.701570E+00
3.527640E+00	1.759380E+00	1.714200E+00
3.629660E+00	1.804420E+00	1.631530E+00
4.795810E+00	4.541440E+00	3.651790E+00
4.817100E+00	4.538080E+00	3.687700E+00
4.795300E+00	4.565110E+00	3.683550E+00
3.441290E+00	1.898670E+00	1.609370E+00
3.308650E+00	1.870150E+00	1.687280E+00
4.666370E+00	4.572450E+00	3.590300E+00
4.694910E+00	4.593650E+00	3.656010E+00
4.765120E+00	4.576060E+00	3.670910E+00
3.244850E+00	2.030950E+00	1.614570E+00
3.122820E+00	2.011360E+00	1.709450E+00
4.552270E+00	4.565340E+00	3.557850E+00
4.574850E+00	4.594820E+00	3.619430E+00
4.630420E+00	4.597170E+00	3.634790E+00
3.065370E+00	2.186640E+00	1.652700E+00
2.955470E+00	2.163690E+00	1.751770E+00
4.412820E+00	4.594510E+00	3.501510E+00
4.456840E+00	4.606170E+00	3.575050E+00
4.519330E+00	4.595930E+00	3.601740E+00
2.910440E+00	2.354030E+00	1.714140E+00
2.811970E+00	2.327320E+00	1.813300E+00
4.381480E+00	4.631670E+00	3.512160E+00
4.400140E+00	4.635430E+00	3.552530E+00
2.781450E+00	2.527460E+00	1.793840E+00
2.689320E+00	2.501090E+00	1.892210E+00
4.280880E+00	4.732310E+00	3.461670E+00
4.354060E+00	4.678040E+00	3.529870E+00
2.666230E+00	2.733360E+00	1.884530E+00
2.587530E+00	2.647670E+00	1.963650E+00
4.181700E+00	4.801810E+00	3.412520E+00
4.225420E+00	4.823690E+00	3.518220E+00
2.569270E+00	2.785400E+00	1.974530E+00
2.535560E+00	2.734660E+00	2.007250E+00
2.567680E+00	2.957980E+00	1.971190E+00
4.134270E+00	4.854190E+00	3.415510E+00
4.158490E+00	4.860810E+00	3.464870E+00
2.504130E+00	2.841500E+00	2.036840E+00
2.450270E+00	3.053410E+00	2.098660E+00
2.525730E+00	3.220040E+00	2.044340E+00
3.984190E+00	4.916670E+00	3.319580E+00
4.031290E+00	4.937640E+00	3.401090E+00
4.108480E+00	4.897250E+00	3.442610E+00
2.432420E+00	3.260280E+00	2.126430E+00
2.358730E+00	3.207740E+00	2.171110E+00
2.478900E+00	3.464060E+00	2.139340E+00
3.796450E+00	4.980170E+00	3.213120E+00
3.860970E+00	4.990260E+00	3.309350E+00
3.947170E+00	4.962800E+00	3.357180E+00
2.381200E+00	3.366820E+00	2.192590E+00
2.324150E+00	3.308980E+00	2.217070E+00
2.383490E+00	3.524490E+00	2.207050E+00
2.454650E+00	3.732520E+00	2.240880E+00
3.754900E+00	5.018310E+00	3.227750E+00
3.783010E+00	5.028500E+00	3.273970E+00
2.308190E+00	3.447060E+00	2.253260E+00
2.349610E+00	3.615950E+00	2.260590E+00
2.366740E+00	3.743100E+00	2.301280E+00
2.406090E+00	3.834810E+00	2.303740E+00
2.467880E+00	3.972510E+00	2.325970E+00
3.519180E+00	5.074470E+00	3.144120E+00
3.624590E+00	5.066530E+00	3.207390E+00
3.718080E+00	5.055820E+00	3.256640E+00
2.351450E+00	3.880530E+00	2.354080E+00
2.405430E+00	4.029770E+00	2.397150E+00
2.414230E+00	4.107990E+00	2.442380E+00
2.477620E+00	4.130580E+00	2.419720E+00
2.559730E+00	4.268390E+00	2.473490E+00
2.660900E+00	4.394270E+00	2.549770E+00
2.762230E+00	4.508160E+00	2.626170E+00
2.854520E+00	4.617470E+00	2.691030E+00
2.957210E+00	4.742250E+00	2.776540E+00
3.380700E+00	5.075890E+00	3.095570E+00
3.463830E+00	5.115610E+00	3.169240E+00
3.531980E+00	5.140900E+00	3.254310E+00
2.444970E+00	4.211750E+00	2.496850E+00
2.547380E+00	4.359620E+00	2.568110E+00
2.653260E+00	4.480990E+00	2.645390E+00
2.751750E+00	4.593430E+00	2.713270E+00
2.837610E+00	4.680230E+00	2.762200E+00
2.868860E+00	4.747840E+00	2.815180E+00
2.918720E+00	4.791520E+00	2.834920E+00
2.977130E+00	4.852010E+00	2.865860E+00
3.078230E+00	4.945290E+00	2.927830E+00
3.210410E+00	5.030530E+00	3.006390E+00
3.259290E+00	5.102820E+00	3.109170E+00
3.317440E+00	5.156220E+00	3.199540E+00
3.418320E+00	5.151880E+00	3.212040E+00
2.876230E+00	4.824000E+00	2.880110E+00
2.970020E+00	4.932160E+00	2.942450E+00
3.072430E+00	5.017310E+00	3.015930E+00
3.159940E+00	5.090920E+00	3.093900E+00
3.221560E+00	5.145240E+00	3.165740E+00
5.146720E+00	2.474270E+00	3.063610E+00
5.094860E+00	2.416420E+00	3.001880E+00
5.115410E+00	2.492010E+00	2.956540E+00
5.191950E+00	2.601080E+00	3.013280E+00
5.197280E+00	2.558440E+00	3.094480E+00
5.253140E+00	2.685330E+00	3.115340E+00
5.302290E+00	2.812770E+00	3.186370E+00
5.344140E+00	2.928550E+00	3.233770E+00
5.371020E+00	3.047950E+00	3.280120E+00
5.397810E+00	3.160990E+00	3.326910E+00
5.406450E+00	3.264100E+00	3.374250E+00
5.401230E+00	3.354780E+00	3.415410E+00
5.388760E+00	3.440100E+00	3.463240E+00
5.046600E+00	2.354770E+00	2.995060E+00
4.990130E+00	2.314090E+00	2.921490E+00
5.021530E+00	2.365010E+00	2.893330E+00
5.341020E+00	3.528440E+00	3.428270E+00
5.321410E+00	3.600640E+00	3.502240E+00
4.911670E+00	2.255740E+00	2.803080E+00
5.268760E+00	3.685850E+00	3.479250E+00
5.232770E+00	3.757730E+00	3.501260E+00
5.264040E+00	3.726600E+00	3.553090E+00
5.230530E+00	3.800160E+00	3.575580E+00
4.804930E+00	2.138270E+00	2.622510E+00
4.723550E+00	2.038700E+00	2.561080E+00
4.723220E+00	2.061390E+00	2.435540E+00
5.179940E+00	3.878940E+00	3.551500E+00
5.171240E+00	3.931820E+00	3.601500E+00
4.656560E+00	1.970020E+00	2.510380E+00
4.569460E+00	1.886190E+00	2.425100E+00
4.595900E+00	1.936040E+00	2.337430E+00
5.138620E+00	4.011150E+00	3.619500E+00
5.095510E+00	4.078670E+00	3.618180E+00
5.127650E+00	4.071140E+00	3.666490E+00
5.099800E+00	4.120460E+00	3.687020E+00
4.467300E+00	1.797130E+00	2.324340E+00
4.364240E+00	1.727770E+00	2.251750E+00
4.396090E+00	1.780570E+00	2.164560E+00
5.007560E+00	4.220980E+00	3.655640E+00
5.044890E+00	4.178290E+00	3.666100E+00
5.034830E+00	4.223260E+00	3.718600E+00
4.245950E+00	1.673120E+00	2.190290E+00
4.091010E+00	1.613160E+00	2.095260E+00
4.210240E+00	1.688740E+00	2.087240E+00
4.988840E+00	4.269030E+00	3.702230E+00
4.002110E+00	1.646910E+00	1.915880E+00
3.891160E+00	1.606140E+00	1.958620E+00
4.941380E+00	4.346380E+00	3.728320E+00
4.896700E+00	4.433020E+00	3.744160E+00
3.757780E+00	1.593190E+00	1.925790E+00
3.636290E+00	1.573330E+00	1.947120E+00
3.671580E+00	1.615040E+00	1.869790E+00
3.744330E+00	1.660910E+00	1.807410E+00
4.853060E+00	4.507430E+00	3.733060E+00
4.893520E+00	4.475980E+00	3.803230E+00
4.860320E+00	4.530430E+00	3.794030E+00
3.560520E+00	1.658530E+00	1.832430E+00
3.426740E+00	1.634130E+00	1.901140E+00
4.802980E+00	4.579480E+00	3.747840E+00
3.368200E+00	1.739190E+00	1.785600E+00
3.239750E+00	1.726880E+00	1.880680E+00
4.738260E+00	4.615710E+00	3.722190E+00
4.742550E+00	4.646290E+00	3.805040E+00
3.180800E+00	1.857130E+00	1.785980E+00
3.061230E+00	1.842210E+00	1.883550E+00
4.598720E+00	4.626590E+00	3.677800E+00
4.624220E+00	4.650410E+00	3.738730E+00
4.684920E+00	4.648440E+00	3.761460E+00
3.007700E+00	1.994380E+00	1.809650E+00
2.900500E+00	1.979280E+00	1.914970E+00
4.487730E+00	4.630830E+00	3.642310E+00
4.515610E+00	4.659970E+00	3.703800E+00
4.570330E+00	4.654350E+00	3.721890E+00
2.852470E+00	2.143470E+00	1.853650E+00
2.752700E+00	2.126400E+00	1.958980E+00
4.389080E+00	4.689630E+00	3.617870E+00
4.452390E+00	4.672660E+00	3.675920E+00
2.717190E+00	2.304820E+00	1.916230E+00
2.626650E+00	2.286130E+00	2.019590E+00
4.308280E+00	4.762770E+00	3.572050E+00
4.344600E+00	4.779970E+00	3.675430E+00
2.599360E+00	2.471310E+00	1.983250E+00
2.519600E+00	2.448970E+00	2.075650E+00
4.264310E+00	4.818370E+00	3.577690E+00
4.287380E+00	4.820260E+00	3.626200E+00
2.499290E+00	2.655780E+00	2.054510E+00
2.462140E+00	2.561360E+00	2.117070E+00
4.151890E+00	4.917090E+00	3.554730E+00
4.236650E+00	4.861970E+00	3.603680E+00
2.408520E+00	2.672030E+00	2.146060E+00
2.336080E+00	2.840250E+00	2.199460E+00
2.421100E+00	2.852090E+00	2.119620E+00
4.085010E+00	4.947740E+00	3.486670E+00
4.090590E+00	4.971900E+00	3.543750E+00
2.345120E+00	3.030760E+00	2.181950E+00
2.258650E+00	3.000430E+00	2.254370E+00
3.908040E+00	5.009940E+00	3.395680E+00
3.959940E+00	5.028120E+00	3.477890E+00
4.045580E+00	4.995040E+00	3.514360E+00
2.263710E+00	3.225930E+00	2.247660E+00
2.188000E+00	3.133220E+00	2.314800E+00
3.769970E+00	5.081450E+00	3.354230E+00
3.863760E+00	5.059820E+00	3.429300E+00
2.181060E+00	3.259990E+00	2.319280E+00
2.144460E+00	3.210070E+00	2.342610E+00
2.209020E+00	3.423210E+00	2.329000E+00
2.272780E+00	3.652880E+00	2.332070E+00
3.650670E+00	5.118430E+00	3.318310E+00
3.703620E+00	5.156530E+00	3.431310E+00
2.135600E+00	3.311690E+00	2.369440E+00
2.133370E+00	3.464460E+00	2.383980E+00
2.175790E+00	3.572310E+00	2.367450E+00
2.198330E+00	3.701540E+00	2.401760E+00
2.254170E+00	3.847700E+00	2.406150E+00
2.331360E+00	4.047220E+00	2.454810E+00
3.584650E+00	5.155210E+00	3.330730E+00
3.616030E+00	5.168190E+00	3.387670E+00
2.113450E+00	3.610360E+00	2.427080E+00
2.167370E+00	3.814960E+00	2.453830E+00
2.228060E+00	3.949420E+00	2.465660E+00
2.253760E+00	4.048880E+00	2.507650E+00
2.300570E+00	4.113570E+00	2.518560E+00
2.353820E+00	4.196390E+00	2.542790E+00
2.442860E+00	4.326940E+00	2.595170E+00
2.544800E+00	4.452380E+00	2.665060E+00
2.644420E+00	4.571710E+00	2.732550E+00
2.754570E+00	4.700910E+00	2.820370E+00
3.376040E+00	5.182600E+00	3.261260E+00
3.436480E+00	5.205810E+00	3.339230E+00
3.544880E+00	5.189410E+00	3.368350E+00
2.258330E+00	4.149410E+00	2.570240E+00
2.342130E+00	4.297060E+00	2.622560E+00
2.439400E+00	4.421890E+00	2.687380E+00
2.539160E+00	4.542840E+00	2.755490E+00
2.628030E+00	4.636160E+00	2.804200E+00
2.664730E+00	4.703410E+00	2.858970E+00
2.720210E+00	4.747920E+00	2.881390E+00
2.778620E+00	4.810670E+00	2.911680E+00
2.869460E+00	4.912390E+00	2.965320E+00
2.965720E+00	5.001850E+00	3.032550E+00
3.058880E+00	5.077230E+00	3.107130E+00
3.139930E+00	5.143980E+00	3.178910E+00
3.222720E+00	5.197630E+00	3.276910E+00
3.329620E+00	5.206220E+00	3.313290E+00
2.675030E+00	4.778380E+00	2.925200E+00
2.771350E+00	4.888920E+00	2.990700E+00
2.866910E+00	4.982530E+00	3.056360E+00
2.963730E+00	5.062880E+00	3.128110E+00
3.051180E+00	5.131220E+00	3.195990E+00
3.120500E+00	5.178070E+00	3.259770E+00
5.114680E+00	2.414830E+00	3.103680E+00
5.185300E+00	2.499750E+00	3.157040E+00
5.261900E+00	2.596360E+00	3.246650E+00
5.303620E+00	2.724600E+00	3.247510E+00
5.338740E+00	2.823880E+00	3.302050E+00
5.373200E+00	2.931800E+00	3.347030E+00
5.399320E+00	3.040870E+00	3.394410E+00
5.425600E+00	3.147730E+00	3.434070E+00
5.433870E+00	3.250550E+00	3.471400E+00
5.426990E+00	3.344190E+00	3.512420E+00
5.414830E+00	3.427510E+00	3.563010E+00
4.988240E+00	2.296030E+00	3.001900E+00
5.055730E+00	2.350120E+00	3.062610E+00
5.371070E+00	3.516400E+00	3.527910E+00
5.350480E+00	3.585180E+00	3.598420E+00
4.886410E+00	2.207750E+00	2.950560E+00
4.801050E+00	2.115980E+00	2.876400E+00
4.811390E+00	2.127710E+00	2.755060E+00
5.304150E+00	3.663040E+00	3.576110E+00
5.284780E+00	3.730870E+00	3.629590E+00
5.270330E+00	3.803620E+00	3.676930E+00
4.748140E+00	2.053540E+00	2.873780E+00
4.657230E+00	1.949230E+00	2.751190E+00
4.697050E+00	1.999170E+00	2.664950E+00
5.220300E+00	3.881160E+00	3.649030E+00
5.193180E+00	3.950380E+00	3.659290E+00
5.232990E+00	3.932720E+00	3.710900E+00
5.205750E+00	3.991380E+00	3.714010E+00
4.578320E+00	1.869660E+00	2.661110E+00
4.485960E+00	1.779150E+00	2.565340E+00
4.532140E+00	1.830230E+00	2.497430E+00
5.170180E+00	4.065670E+00	3.740260E+00
5.134030E+00	4.129570E+00	3.771750E+00
4.388910E+00	1.701720E+00	2.488810E+00
4.286980E+00	1.644800E+00	2.438990E+00
4.323110E+00	1.682950E+00	2.339550E+00
5.085510E+00	4.183170E+00	3.764570E+00
5.037410E+00	4.248400E+00	3.801340E+00
4.160830E+00	1.587570E+00	2.375220E+00
4.009170E+00	1.525360E+00	2.292740E+00
4.123040E+00	1.586010E+00	2.255260E+00
4.992730E+00	4.295100E+00	3.786610E+00
5.014270E+00	4.285360E+00	3.840450E+00
4.988650E+00	4.327240E+00	3.856030E+00
3.874320E+00	1.556500E+00	2.087920E+00
3.813130E+00	1.509010E+00	2.192810E+00
4.916800E+00	4.434390E+00	3.813730E+00
4.942370E+00	4.392230E+00	3.829010E+00
4.935840E+00	4.448780E+00	3.884500E+00
3.716320E+00	1.483630E+00	2.183060E+00
3.584150E+00	1.484770E+00	2.178880E+00
3.682510E+00	1.512780E+00	2.090660E+00
4.847640E+00	4.573060E+00	3.843080E+00
4.895700E+00	4.514640E+00	3.865200E+00
4.889520E+00	4.564540E+00	3.913130E+00
3.493920E+00	1.551100E+00	2.032170E+00
3.365150E+00	1.524720E+00	2.115950E+00
4.797210E+00	4.627280E+00	3.837630E+00
4.840480E+00	4.630490E+00	3.923890E+00
3.298470E+00	1.612980E+00	1.987890E+00
3.176610E+00	1.601540E+00	2.090410E+00
4.765960E+00	4.658820E+00	3.847660E+00
4.783480E+00	4.662830E+00	3.888460E+00
3.117300E+00	1.711220E+00	1.978200E+00
3.004060E+00	1.698840E+00	2.083440E+00
4.646040E+00	4.671910E+00	3.800880E+00
4.672640E+00	4.686880E+00	3.867930E+00
4.740350E+00	4.680720E+00	3.883320E+00
2.950050E+00	1.829770E+00	1.989760E+00
2.845650E+00	1.816030E+00	2.098750E+00
4.540460E+00	4.682710E+00	3.766790E+00
4.563450E+00	4.700950E+00	3.828280E+00
4.614450E+00	4.691310E+00	3.841680E+00
2.796670E+00	1.963550E+00	2.021280E+00
2.700410E+00	1.948460E+00	2.131150E+00
4.402820E+00	4.734050E+00	3.711690E+00
4.447170E+00	4.735520E+00	3.787190E+00
4.508680E+00	4.713570E+00	3.811800E+00
2.659120E+00	2.111290E+00	2.067530E+00
2.567770E+00	2.093890E+00	2.169240E+00
4.375470E+00	4.773310E+00	3.729940E+00
4.393030E+00	4.774460E+00	3.769670E+00
2.538670E+00	2.273780E+00	2.120480E+00
2.456240E+00	2.256470E+00	2.216330E+00
4.280780E+00	4.879120E+00	3.704610E+00
4.352900E+00	4.816690E+00	3.755630E+00
2.426790E+00	2.463010E+00	2.176240E+00
2.390190E+00	2.366100E+00	2.244170E+00
4.212730E+00	4.911650E+00	3.644280E+00
4.222490E+00	4.933670E+00	3.690880E+00
2.331510E+00	2.476690E+00	2.269130E+00
2.253770E+00	2.638660E+00	2.305180E+00
2.332810E+00	2.651610E+00	2.223870E+00
4.084130E+00	5.021200E+00	3.628050E+00
4.173250E+00	4.962940E+00	3.665720E+00
2.258220E+00	2.815430E+00	2.276740E+00
2.182070E+00	2.790130E+00	2.353180E+00
4.017020E+00	5.039960E+00	3.570270E+00
4.021080E+00	5.067490E+00	3.626750E+00
2.179370E+00	2.965570E+00	2.327260E+00
2.104580E+00	2.934040E+00	2.395890E+00
3.795880E+00	5.128400E+00	3.464270E+00
3.875270E+00	5.118720E+00	3.559360E+00
3.971180E+00	5.082940E+00	3.601670E+00
2.108610E+00	3.139140E+00	2.382830E+00
2.064430E+00	3.037660E+00	2.429930E+00
3.754600E+00	5.163170E+00	3.486450E+00
3.788820E+00	5.163480E+00	3.529190E+00
2.031530E+00	3.157590E+00	2.448350E+00
2.006340E+00	3.279740E+00	2.473980E+00
2.067220E+00	3.372130E+00	2.439200E+00
3.600410E+00	5.219530E+00	3.487590E+00
3.721790E+00	5.191870E+00	3.522560E+00
1.995240E+00	3.405320E+00	2.499810E+00
1.974770E+00	3.532770E+00	2.510140E+00
2.025350E+00	3.566240E+00	2.477380E+00
2.079700E+00	3.760250E+00	2.499750E+00
2.146550E+00	3.972970E+00	2.532780E+00
3.507700E+00	5.229360E+00	3.425260E+00
3.513590E+00	5.251420E+00	3.481250E+00
1.988800E+00	3.677480E+00	2.546830E+00
2.040960E+00	3.861370E+00	2.551160E+00
2.059410E+00	3.968140E+00	2.584280E+00
2.105870E+00	4.036540E+00	2.592710E+00
2.160160E+00	4.122720E+00	2.613990E+00
2.243050E+00	4.261230E+00	2.654720E+00
2.334320E+00	4.390810E+00	2.711110E+00
2.433890E+00	4.512700E+00	2.777280E+00
2.540790E+00	4.652480E+00	2.857650E+00
3.279420E+00	5.229680E+00	3.361170E+00
3.333680E+00	5.255390E+00	3.441740E+00
3.449770E+00	5.256760E+00	3.462880E+00
2.058590E+00	4.069940E+00	2.639920E+00
2.141600E+00	4.223630E+00	2.686450E+00
2.229280E+00	4.356210E+00	2.738810E+00
2.328890E+00	4.481220E+00	2.801970E+00
2.417570E+00	4.578880E+00	2.845730E+00
2.451380E+00	4.648820E+00	2.896400E+00
2.504750E+00	4.696210E+00	2.917650E+00
2.568530E+00	4.762470E+00	2.953320E+00
2.668700E+00	4.868120E+00	3.014530E+00
2.769530E+00	4.960760E+00	3.082710E+00
2.869650E+00	5.045750E+00	3.153900E+00
2.966690E+00	5.119970E+00	3.223740E+00
3.051630E+00	5.171800E+00	3.290310E+00
3.124240E+00	5.215470E+00	3.358500E+00
3.221680E+00	5.246500E+00	3.402140E+00
2.458550E+00	4.725270E+00	2.964640E+00
2.560700E+00	4.846860E+00	3.042580E+00
2.667660E+00	4.946650E+00	3.108090E+00
2.774400E+00	5.026730E+00	3.178940E+00
2.875610E+00	5.105030E+00	3.255260E+00
2.980450E+00	5.166430E+00	3.328470E+00
3.051020E+00	5.198230E+00	3.360540E+00
5.275250E+00	2.552510E+00	3.382370E+00
5.249370E+00	2.516330E+00	3.369940E+00
5.259170E+00	2.545390E+00	3.329210E+00
5.292660E+00	2.599160E+00	3.377140E+00
5.104210E+00	2.367150E+00	3.283410E+00
5.033330E+00	2.311360E+00	3.230700E+00
5.064090E+00	2.352650E+00	3.157330E+00
5.186640E+00	2.462470E+00	3.275810E+00
5.328550E+00	2.716620E+00	3.386010E+00
5.362850E+00	2.839670E+00	3.400110E+00
5.398810E+00	2.923900E+00	3.452360E+00
5.429610E+00	3.029890E+00	3.502870E+00
5.454530E+00	3.139310E+00	3.536350E+00
5.458080E+00	3.242600E+00	3.567450E+00
5.448540E+00	3.334600E+00	3.609810E+00
5.437990E+00	3.419180E+00	3.659970E+00
4.979090E+00	2.264240E+00	3.252240E+00
4.922470E+00	2.222760E+00	3.185280E+00
4.958900E+00	2.260070E+00	3.125440E+00
5.395840E+00	3.504440E+00	3.622030E+00
5.378320E+00	3.567720E+00	3.671820E+00
4.841000E+00	2.147200E+00	3.071930E+00
5.343060E+00	3.656080E+00	3.687420E+00
5.309400E+00	3.743160E+00	3.703250E+00
5.306220E+00	3.790800E+00	3.743370E+00
4.660660E+00	1.937590E+00	2.925470E+00
4.591380E+00	1.859560E+00	2.886420E+00
4.604170E+00	1.884040E+00	2.783090E+00
4.717210E+00	2.008360E+00	2.942980E+00
5.282720E+00	3.870040E+00	3.760070E+00
5.257280E+00	3.957200E+00	3.778570E+00
5.229600E+00	4.013420E+00	3.782820E+00
5.266260E+00	3.992130E+00	3.835880E+00
5.230850E+00	4.049510E+00	3.851180E+00
4.414900E+00	1.686680E+00	2.782650E+00
4.314280E+00	1.624440E+00	2.727810E+00
4.385240E+00	1.673320E+00	2.695480E+00
4.441310E+00	1.730310E+00	2.644420E+00
4.486950E+00	1.751330E+00	2.823150E+00
5.130310E+00	4.154770E+00	3.829660E+00
5.172590E+00	4.109570E+00	3.835160E+00
5.155340E+00	4.148210E+00	3.889640E+00
4.235070E+00	1.603780E+00	2.530410E+00
4.158840E+00	1.559130E+00	2.596240E+00
5.102350E+00	4.200450E+00	3.877990E+00
4.066110E+00	1.510680E+00	2.558150E+00
3.929210E+00	1.473770E+00	2.518900E+00
4.035280E+00	1.509000E+00	2.450540E+00
5.050930E+00	4.274920E+00	3.912470E+00
5.018830E+00	4.331280E+00	3.938570E+00
3.802950E+00	1.477010E+00	2.314570E+00
3.742550E+00	1.433170E+00	2.411400E+00
4.992380E+00	4.387680E+00	3.942860E+00
4.979430E+00	4.453420E+00	3.969780E+00
3.649700E+00	1.414840E+00	2.410400E+00
3.518430E+00	1.408920E+00	2.409330E+00
3.617370E+00	1.438490E+00	2.319720E+00
4.950040E+00	4.516690E+00	3.968200E+00
4.911730E+00	4.601960E+00	3.984720E+00
3.430890E+00	1.456350E+00	2.253660E+00
3.305920E+00	1.432810E+00	2.343160E+00
4.878360E+00	4.647480E+00	3.980080E+00
4.899010E+00	4.649040E+00	4.016150E+00
4.879720E+00	4.668690E+00	4.013040E+00
3.239220E+00	1.509800E+00	2.213030E+00
3.120670E+00	1.489790E+00	2.309530E+00
4.774570E+00	4.703630E+00	3.974440E+00
4.848370E+00	4.678050E+00	3.997570E+00
3.060100E+00	1.583680E+00	2.189380E+00
2.954310E+00	1.570280E+00	2.297360E+00
4.712470E+00	4.710320E+00	3.937130E+00
4.714690E+00	4.728580E+00	3.989000E+00
2.898070E+00	1.684650E+00	2.191480E+00
2.798210E+00	1.667330E+00	2.299030E+00
4.588030E+00	4.716290E+00	3.883000E+00
4.615560E+00	4.725820E+00	3.924500E+00
4.665530E+00	4.736130E+00	3.983650E+00
2.746850E+00	1.800490E+00	2.207610E+00
2.653200E+00	1.782030E+00	2.315360E+00
4.477220E+00	4.749100E+00	3.855380E+00
4.509890E+00	4.768260E+00	3.918480E+00
4.569490E+00	4.746160E+00	3.930890E+00
2.605210E+00	1.928630E+00	2.232900E+00
2.517430E+00	1.909930E+00	2.339730E+00
4.381530E+00	4.835290E+00	3.849120E+00
4.446900E+00	4.793100E+00	3.892690E+00
2.479290E+00	2.082400E+00	2.273830E+00
2.395100E+00	2.059480E+00	2.380070E+00
4.330620E+00	4.870280E+00	3.792640E+00
4.334730E+00	4.892610E+00	3.836950E+00
2.353900E+00	2.275190E+00	2.319570E+00
2.288970E+00	2.190090E+00	2.417950E+00
4.221160E+00	4.973960E+00	3.750050E+00
4.293290E+00	4.929850E+00	3.805020E+00
2.262200E+00	2.314510E+00	2.396600E+00
2.234890E+00	2.270480E+00	2.442740E+00
2.241360E+00	2.465960E+00	2.363060E+00
4.148070E+00	5.022340E+00	3.721420E+00
4.164760E+00	5.064390E+00	3.815640E+00
2.189120E+00	2.366720E+00	2.446370E+00
2.123820E+00	2.558770E+00	2.455200E+00
2.181090E+00	2.639940E+00	2.377810E+00
4.009010E+00	5.124180E+00	3.701530E+00
4.093260E+00	5.091120E+00	3.749630E+00
2.107020E+00	2.760900E+00	2.427090E+00
2.036300E+00	2.728850E+00	2.502190E+00
3.938180E+00	5.129300E+00	3.652120E+00
3.942830E+00	5.156170E+00	3.701010E+00
2.024850E+00	2.943620E+00	2.472080E+00
1.990000E+00	2.834330E+00	2.529990E+00
3.785840E+00	5.203780E+00	3.611270E+00
3.883610E+00	5.174230E+00	3.672940E+00
1.951290E+00	2.956780E+00	2.545220E+00
1.924860E+00	3.086690E+00	2.566840E+00
1.962320E+00	3.186450E+00	2.510940E+00
3.685050E+00	5.231720E+00	3.587260E+00
3.712450E+00	5.271630E+00	3.682840E+00
1.897180E+00	3.223650E+00	2.576350E+00
1.887320E+00	3.363040E+00	2.604510E+00
1.931460E+00	3.449960E+00	2.554710E+00
3.501240E+00	5.284350E+00	3.554720E+00
3.604050E+00	5.274400E+00	3.620280E+00
1.863130E+00	3.488790E+00	2.611070E+00
1.855030E+00	3.606370E+00	2.632410E+00
1.908610E+00	3.644590E+00	2.602070E+00
1.957310E+00	3.878800E+00	2.617230E+00
3.405260E+00	5.291080E+00	3.537010E+00
3.419250E+00	5.335540E+00	3.637390E+00
1.865180E+00	3.730750E+00	2.654760E+00
1.874520E+00	3.874430E+00	2.672340E+00
1.912790E+00	3.949490E+00	2.672350E+00
1.961310E+00	4.039920E+00	2.685620E+00
2.041180E+00	4.184590E+00	2.719880E+00
2.122790E+00	4.317470E+00	2.763400E+00
2.213790E+00	4.448930E+00	2.832340E+00
2.335110E+00	4.596110E+00	2.894900E+00
3.145680E+00	5.255720E+00	3.448030E+00
3.209050E+00	5.289860E+00	3.510000E+00
3.317570E+00	5.312300E+00	3.576500E+00
1.868060E+00	3.984180E+00	2.719330E+00
1.942990E+00	4.143860E+00	2.756830E+00
2.023840E+00	4.284670E+00	2.796280E+00
2.104520E+00	4.386090E+00	2.832530E+00
2.142670E+00	4.468270E+00	2.881950E+00
2.220240E+00	4.538250E+00	2.901180E+00
2.256190E+00	4.617350E+00	2.945410E+00
2.342110E+00	4.703540E+00	2.985900E+00
2.437460E+00	4.820190E+00	3.061200E+00
2.553690E+00	4.946210E+00	3.151270E+00
2.684810E+00	5.013970E+00	3.197500E+00
2.774250E+00	5.082480E+00	3.277880E+00
2.885920E+00	5.160710E+00	3.376300E+00
3.039400E+00	5.227880E+00	3.445020E+00
2.926040E+00	5.221090E+00	3.490290E+00
3.123680E+00	5.271830E+00	3.499230E+00
2.146610E+00	4.559680E+00	2.945280E+00
2.238230E+00	4.684940E+00	3.006630E+00
2.326870E+00	4.770170E+00	3.050700E+00
2.365950E+00	4.842760E+00	3.100220E+00
2.440700E+00	4.897090E+00	3.129200E+00
2.468690E+00	4.949170E+00	3.177020E+00
2.519740E+00	5.005140E+00	3.238680E+00
2.651010E+00	5.056230E+00	3.282860E+00
2.765300E+00	5.125150E+00	3.375360E+00
2.832420E+00	5.177740E+00	3.448480E+00
2.376980E+00	4.919360E+00	3.168150E+00
2.448640E+00	4.972140E+00	3.210520E+00
5.238920E+00	2.481100E+00	3.477720E+00
5.208970E+00	2.448470E+00	3.458690E+00
5.222770E+00	2.474380E+00	3.408560E+00
5.278550E+00	2.547040E+00	3.458580E+00
5.321080E+00	2.634860E+00	3.459070E+00
5.321780E+00	2.615590E+00	3.535360E+00
5.354190E+00	2.704670E+00	3.539030E+00
5.053430E+00	2.322510E+00	3.337840E+00
5.149860E+00	2.404280E+00	3.418030E+00
5.379290E+00	2.814190E+00	3.494240E+00
5.423250E+00	2.915200E+00	3.560060E+00
5.457120E+00	3.034340E+00	3.631710E+00
5.473470E+00	3.155840E+00	3.625820E+00
5.478480E+00	3.239550E+00	3.662960E+00
5.473060E+00	3.327990E+00	3.702960E+00
5.471300E+00	3.406690E+00	3.754370E+00
4.910730E+00	2.202150E+00	3.273760E+00
4.988620E+00	2.269980E+00	3.359740E+00
5.423640E+00	3.503050E+00	3.718900E+00
5.391270E+00	3.582700E+00	3.733560E+00
5.425160E+00	3.550220E+00	3.786430E+00
5.398030E+00	3.630610E+00	3.805630E+00
4.688720E+00	1.918280E+00	3.185420E+00
4.632970E+00	1.856170E+00	3.143520E+00
4.673030E+00	1.912450E+00	3.118460E+00
4.699220E+00	1.965240E+00	3.050740E+00
4.730980E+00	1.981760E+00	3.198070E+00
4.771190E+00	2.062520E+00	3.077000E+00
4.806440E+00	2.091650E+00	3.203840E+00
5.348520E+00	3.730470E+00	3.780120E+00
5.325940E+00	3.802180E+00	3.797410E+00
5.359700E+00	3.775490E+00	3.847270E+00
5.338260E+00	3.840300E+00	3.855170E+00
4.545680E+00	1.774590E+00	3.059290E+00
4.447790E+00	1.689730E+00	3.019010E+00
4.451740E+00	1.711380E+00	2.898100E+00
4.592800E+00	1.835480E+00	3.005630E+00
5.311870E+00	3.929680E+00	3.875740E+00
5.284650E+00	4.004220E+00	3.894320E+00
5.270010E+00	4.051560E+00	3.945460E+00
4.360210E+00	1.626510E+00	2.977550E+00
4.244090E+00	1.576870E+00	2.939120E+00
4.333610E+00	1.622730E+00	2.874930E+00
5.207530E+00	4.106540E+00	3.919010E+00
5.165370E+00	4.171900E+00	3.974630E+00
4.138180E+00	1.539640E+00	2.710980E+00
4.080290E+00	1.499790E+00	2.807190E+00
5.111190E+00	4.227350E+00	3.957140E+00
5.134530E+00	4.218530E+00	4.002180E+00
5.106260E+00	4.262220E+00	4.020100E+00
3.976150E+00	1.458340E+00	2.801350E+00
3.852220E+00	1.430330E+00	2.722270E+00
3.954860E+00	1.464070E+00	2.678070E+00
5.024500E+00	4.351870E+00	3.978090E+00
5.055260E+00	4.319610E+00	3.998710E+00
5.041700E+00	4.367750E+00	4.031270E+00
3.736630E+00	1.407950E+00	2.540310E+00
3.705170E+00	1.371930E+00	2.695720E+00
4.990950E+00	4.477570E+00	4.011220E+00
5.026290E+00	4.436290E+00	4.053630E+00
5.005960E+00	4.504070E+00	4.064010E+00
3.574140E+00	1.354230E+00	2.656890E+00
3.443670E+00	1.333140E+00	2.640130E+00
3.556000E+00	1.372140E+00	2.564920E+00
4.927580E+00	4.630790E+00	4.050340E+00
4.979710E+00	4.575920E+00	4.080330E+00
4.952230E+00	4.640930E+00	4.111280E+00
3.371880E+00	1.371240E+00	2.483630E+00
3.250160E+00	1.348650E+00	2.576090E+00
4.880940E+00	4.686710E+00	4.089610E+00
3.184950E+00	1.409910E+00	2.437820E+00
3.074510E+00	1.385860E+00	2.536390E+00
4.822100E+00	4.710070E+00	4.042640E+00
4.822010E+00	4.724400E+00	4.094790E+00
3.014070E+00	1.469970E+00	2.412090E+00
2.913910E+00	1.450700E+00	2.520640E+00
4.708020E+00	4.750650E+00	4.071150E+00
4.779950E+00	4.737200E+00	4.081700E+00
2.855120E+00	1.550340E+00	2.404960E+00
2.760740E+00	1.532230E+00	2.515360E+00
4.594780E+00	4.776400E+00	4.034310E+00
4.646500E+00	4.765410E+00	4.065690E+00
2.705440E+00	1.649190E+00	2.409330E+00
2.611800E+00	1.626900E+00	2.517150E+00
4.547550E+00	4.783520E+00	3.991430E+00
4.548240E+00	4.804290E+00	4.044890E+00
2.562480E+00	1.760160E+00	2.421880E+00
2.474310E+00	1.741630E+00	2.538160E+00
4.417230E+00	4.842760E+00	3.926440E+00
4.450830E+00	4.853340E+00	3.998590E+00
4.514290E+00	4.817590E+00	4.026950E+00
2.429820E+00	1.888070E+00	2.448330E+00
2.341640E+00	1.868580E+00	2.565060E+00
4.326360E+00	4.939840E+00	3.888290E+00
4.385330E+00	4.900840E+00	3.952130E+00
2.309520E+00	2.033550E+00	2.482860E+00
2.222680E+00	2.013530E+00	2.592730E+00
4.247390E+00	5.014450E+00	3.857070E+00
4.286840E+00	5.022820E+00	3.929440E+00
2.193370E+00	2.207240E+00	2.513840E+00
2.122260E+00	2.144650E+00	2.624770E+00
4.198400E+00	5.074610E+00	3.876770E+00
4.227230E+00	5.097880E+00	3.943770E+00
2.101980E+00	2.254700E+00	2.590070E+00
2.069620E+00	2.220740E+00	2.639730E+00
2.091310E+00	2.395010E+00	2.540760E+00
4.052780E+00	5.142970E+00	3.781390E+00
4.086980E+00	5.163240E+00	3.859790E+00
4.157680E+00	5.129560E+00	3.901420E+00
2.037090E+00	2.317210E+00	2.634680E+00
1.981060E+00	2.504400E+00	2.624810E+00
2.035360E+00	2.579560E+00	2.541760E+00
3.928250E+00	5.199340E+00	3.762170E+00
4.008990E+00	5.190340E+00	3.817120E+00
1.956970E+00	2.740460E+00	2.586620E+00
1.920520E+00	2.627760E+00	2.649950E+00
3.819510E+00	5.246690E+00	3.726080E+00
3.861480E+00	5.274180E+00	3.828870E+00
1.878080E+00	2.757480E+00	2.668430E+00
1.839770E+00	2.887260E+00	2.679180E+00
1.884060E+00	2.990350E+00	2.618810E+00
3.757870E+00	5.285260E+00	3.740260E+00
3.784750E+00	5.295980E+00	3.784260E+00
1.811450E+00	3.025880E+00	2.694490E+00
1.766280E+00	3.198010E+00	2.708340E+00
1.833240E+00	3.271460E+00	2.645110E+00
3.519040E+00	5.331590E+00	3.667100E+00
3.614650E+00	5.324470E+00	3.724620E+00
3.711980E+00	5.317920E+00	3.769170E+00
1.783530E+00	3.342240E+00	2.704620E+00
1.750880E+00	3.293710E+00	2.729700E+00
1.793250E+00	3.542440E+00	2.672770E+00
3.465460E+00	5.364980E+00	3.700760E+00
3.514210E+00	5.392070E+00	3.770280E+00
1.741230E+00	3.407790E+00	2.736580E+00
1.724010E+00	3.549050E+00	2.730160E+00
1.755950E+00	3.642690E+00	2.724820E+00
1.793430E+00	3.791460E+00	2.716530E+00
3.213480E+00	5.340360E+00	3.619530E+00
3.312780E+00	5.365480E+00	3.679810E+00
3.406610E+00	5.389680E+00	3.732770E+00
1.709150E+00	3.687260E+00	2.771540E+00
1.729410E+00	3.848460E+00	2.771310E+00
1.725430E+00	3.926190E+00	2.796040E+00
1.779070E+00	3.951940E+00	2.767020E+00
1.844560E+00	4.097560E+00	2.793870E+00
1.924180E+00	4.245730E+00	2.830980E+00
2.020290E+00	4.406260E+00	2.891990E+00
3.005690E+00	5.255760E+00	3.529820E+00
3.095100E+00	5.296400E+00	3.570680E+00
3.139710E+00	5.354610E+00	3.655560E+00
3.200880E+00	5.396160E+00	3.710440E+00
1.742030E+00	4.032900E+00	2.829770E+00
1.824270E+00	4.201560E+00	2.865040E+00
1.901760E+00	4.319230E+00	2.891770E+00
1.931260E+00	4.399020E+00	2.935110E+00
1.980390E+00	4.453550E+00	2.949660E+00
2.034330E+00	4.526260E+00	2.972830E+00
2.117360E+00	4.654370E+00	3.028900E+00
2.246100E+00	4.796870E+00	3.102910E+00
2.566330E+00	5.079770E+00	3.360720E+00
2.682530E+00	5.116080E+00	3.392640E+00
2.754010E+00	5.162220E+00	3.459320E+00
2.828960E+00	5.215300E+00	3.536000E+00
2.960100E+00	5.278770E+00	3.596120E+00
3.061510E+00	5.343890E+00	3.669410E+00
3.125350E+00	5.379290E+00	3.697020E+00
1.932740E+00	4.480840E+00	2.992860E+00
2.007860E+00	4.589310E+00	3.029160E+00
2.041450E+00	4.670440E+00	3.073760E+00
2.122640E+00	4.739830E+00	3.097950E+00
2.159300E+00	4.820520E+00	3.149330E+00
2.251450E+00	4.934470E+00	3.227110E+00
2.426650E+00	5.007850E+00	3.273270E+00
2.465250E+00	5.075080E+00	3.380930E+00
2.540750E+00	5.137090E+00	3.476310E+00
2.664780E+00	5.154930E+00	3.477700E+00
2.744880E+00	5.185560E+00	3.518980E+00
2.050080E+00	4.757140E+00	3.143900E+00
2.128940E+00	4.863310E+00	3.195840E+00
2.150490E+00	4.919740E+00	3.245000E+00
2.195710E+00	4.960360E+00	3.277430E+00
2.238910E+00	5.015030E+00	3.348580E+00
2.355510E+00	5.046260E+00	3.358870E+00
2.432350E+00	5.104740E+00	3.439270E+00
2.136790E+00	4.959670E+00	3.305910E+00
5.205860E+00	2.450430E+00	3.535200E+00
5.254480E+00	2.504500E+00	3.535460E+00
5.287160E+00	2.561570E+00	3.594400E+00
5.332820E+00	2.642870E+00	3.625930E+00
5.364850E+00	2.718840E+00	3.648720E+00
5.446860E+00	2.882490E+00	3.712580E+00
5.425460E+00	2.843990E+00	3.694790E+00
5.440790E+00	2.912830E+00	3.661340E+00
5.462890E+00	2.973390E+00	3.687490E+00
5.467090E+00	2.929300E+00	3.728140E+00
5.484500E+00	3.013150E+00	3.732460E+00
5.053830E+00	2.322250E+00	3.479450E+00
5.138080E+00	2.392340E+00	3.554320E+00
5.396040E+00	2.811140E+00	3.617350E+00
5.503410E+00	3.132920E+00	3.735240E+00
5.501650E+00	3.245660E+00	3.742740E+00
5.503260E+00	3.315470E+00	3.792750E+00
5.505810E+00	3.391400E+00	3.849350E+00
4.673550E+00	1.846310E+00	3.391580E+00
4.621160E+00	1.794420E+00	3.356300E+00
4.663440E+00	1.846110E+00	3.325200E+00
4.704480E+00	1.920040E+00	3.280200E+00
4.716360E+00	1.908390E+00	3.411260E+00
4.800200E+00	2.055660E+00	3.327820E+00
4.788430E+00	2.021200E+00	3.442020E+00
4.870660E+00	2.149060E+00	3.349160E+00
4.869780E+00	2.132480E+00	3.463380E+00
4.947970E+00	2.227920E+00	3.445470E+00
5.467830E+00	3.478820E+00	3.815070E+00
5.453240E+00	3.553830E+00	3.863770E+00
5.443510E+00	3.629320E+00	3.909210E+00
4.536550E+00	1.725270E+00	3.314280E+00
4.452860E+00	1.669580E+00	3.258810E+00
4.492610E+00	1.702930E+00	3.218830E+00
4.567630E+00	1.775270E+00	3.207320E+00
5.398630E+00	3.710040E+00	3.876490E+00
5.392690E+00	3.791390E+00	3.924000E+00
5.364020E+00	3.865290E+00	3.923910E+00
5.399590E+00	3.841800E+00	3.976170E+00
5.374060E+00	3.909230E+00	3.990180E+00
4.400330E+00	1.646340E+00	3.111590E+00
4.353290E+00	1.607600E+00	3.245910E+00
5.323100E+00	3.988570E+00	3.965470E+00
5.305300E+00	4.040850E+00	4.034880E+00
4.246500E+00	1.564220E+00	3.210490E+00
4.157130E+00	1.530710E+00	3.130600E+00
4.254890E+00	1.570080E+00	3.095810E+00
5.241900E+00	4.103520E+00	4.009410E+00
5.213320E+00	4.149700E+00	4.079530E+00
4.089910E+00	1.499570E+00	2.955990E+00
4.021450E+00	1.462040E+00	3.092710E+00
5.157590E+00	4.208210E+00	4.059210E+00
5.140260E+00	4.250770E+00	4.105350E+00
3.889790E+00	1.432080E+00	2.881810E+00
5.100430E+00	4.320990E+00	4.113270E+00
5.064130E+00	4.383590E+00	4.101330E+00
5.092070E+00	4.376500E+00	4.149380E+00
5.079400E+00	4.419540E+00	4.151900E+00
3.730790E+00	1.365060E+00	2.843640E+00
3.629530E+00	1.332460E+00	2.894050E+00
3.593770E+00	1.341800E+00	2.747420E+00
5.024370E+00	4.532640E+00	4.118870E+00
5.064780E+00	4.492890E+00	4.163160E+00
5.044290E+00	4.564400E+00	4.174640E+00
3.507680E+00	1.297430E+00	2.936580E+00
3.359270E+00	1.275070E+00	2.880290E+00
3.472070E+00	1.306100E+00	2.794230E+00
4.949690E+00	4.684340E+00	4.163030E+00
5.015920E+00	4.637490E+00	4.193500E+00
4.987130E+00	4.710150E+00	4.244940E+00
3.307120E+00	1.303700E+00	2.723120E+00
3.187010E+00	1.277240E+00	2.818190E+00
4.914280E+00	4.708080E+00	4.157860E+00
4.934590E+00	4.721680E+00	4.205690E+00
3.133020E+00	1.322100E+00	2.672880E+00
3.024520E+00	1.304790E+00	2.782970E+00
4.810870E+00	4.756170E+00	4.177950E+00
4.887030E+00	4.734310E+00	4.192490E+00
2.971030E+00	1.368760E+00	2.647010E+00
2.866500E+00	1.350010E+00	2.761220E+00
4.750260E+00	4.766150E+00	4.142990E+00
4.755060E+00	4.784890E+00	4.195850E+00
2.815630E+00	1.432110E+00	2.633610E+00
2.714820E+00	1.417450E+00	2.748700E+00
4.622970E+00	4.783860E+00	4.095870E+00
4.651890E+00	4.788230E+00	4.136360E+00
4.706060E+00	4.795560E+00	4.191180E+00
2.665640E+00	1.515850E+00	2.629480E+00
2.567710E+00	1.501270E+00	2.744200E+00
4.541590E+00	4.843430E+00	4.123860E+00
4.604300E+00	4.810890E+00	4.140350E+00
2.522500E+00	1.612980E+00	2.637130E+00
2.433700E+00	1.599870E+00	2.747740E+00
4.489870E+00	4.860050E+00	4.080820E+00
4.494220E+00	4.883790E+00	4.133960E+00
2.382590E+00	1.719570E+00	2.665580E+00
2.358470E+00	1.665540E+00	2.748690E+00
4.335540E+00	4.992100E+00	3.977390E+00
4.387510E+00	4.960920E+00	4.055630E+00
4.451050E+00	4.915220E+00	4.118630E+00
2.308410E+00	1.723320E+00	2.747000E+00
2.250920E+00	1.846580E+00	2.690210E+00
4.284630E+00	5.068930E+00	3.986560E+00
4.319750E+00	5.060780E+00	4.051700E+00
2.134280E+00	2.002400E+00	2.703650E+00
4.253850E+00	5.112060E+00	3.994680E+00
4.272680E+00	5.115970E+00	4.034800E+00
2.024240E+00	2.179940E+00	2.714650E+00
4.120030E+00	5.185560E+00	3.927220E+00
4.156790E+00	5.203240E+00	3.997540E+00
4.230670E+00	5.154850E+00	4.025450E+00
1.911950E+00	2.317070E+00	2.782510E+00
1.963610E+00	2.367540E+00	2.695460E+00
3.943830E+00	5.246920E+00	3.860170E+00
4.005510E+00	5.268540E+00	3.929290E+00
4.083240E+00	5.243700E+00	3.961090E+00
1.882460E+00	2.543330E+00	2.723200E+00
1.831010E+00	2.444970E+00	2.824220E+00
3.904380E+00	5.279890E+00	3.882020E+00
3.930780E+00	5.290160E+00	3.916340E+00
1.810170E+00	2.585330E+00	2.796390E+00
1.790680E+00	2.527470E+00	2.844560E+00
1.799760E+00	2.789850E+00	2.753300E+00
3.765120E+00	5.348300E+00	3.856400E+00
3.865370E+00	5.321180E+00	3.907490E+00
1.762030E+00	2.637480E+00	2.837130E+00
1.738800E+00	2.783630E+00	2.825850E+00
1.742730E+00	2.877100E+00	2.792630E+00
1.740850E+00	3.021720E+00	2.769680E+00
3.631990E+00	5.375530E+00	3.826770E+00
3.683290E+00	5.421860E+00	3.930600E+00
1.695020E+00	2.903800E+00	2.835820E+00
1.651260E+00	3.103460E+00	2.838680E+00
1.703400E+00	3.246460E+00	2.765480E+00
3.557410E+00	5.413360E+00	3.837550E+00
3.586310E+00	5.431180E+00	3.889460E+00
1.638230E+00	3.270270E+00	2.825770E+00
1.599230E+00	3.211060E+00	2.858570E+00
1.659060E+00	3.464390E+00	2.790510E+00
3.305840E+00	5.424360E+00	3.776180E+00
3.409320E+00	5.444560E+00	3.829050E+00
3.507790E+00	5.451540E+00	3.871070E+00
1.582560E+00	3.352890E+00	2.878010E+00
1.583790E+00	3.524780E+00	2.844140E+00
1.574180E+00	3.613800E+00	2.865370E+00
1.627880E+00	3.647930E+00	2.830560E+00
1.665290E+00	3.857370E+00	2.825310E+00
3.201330E+00	5.453950E+00	3.802880E+00
3.293240E+00	5.496640E+00	3.892480E+00
1.572470E+00	3.749980E+00	2.884630E+00
1.605060E+00	3.907720E+00	2.885000E+00
1.604580E+00	3.984120E+00	2.910800E+00
1.657810E+00	4.007760E+00	2.880600E+00
1.726160E+00	4.156660E+00	2.906230E+00
1.821220E+00	4.332630E+00	2.945310E+00
2.854030E+00	5.272580E+00	3.629580E+00
2.947100E+00	5.357090E+00	3.721660E+00
3.099130E+00	5.408010E+00	3.751600E+00
3.124120E+00	5.465050E+00	3.827600E+00
3.180040E+00	5.500120E+00	3.874040E+00
1.621630E+00	4.088270E+00	2.944840E+00
1.700520E+00	4.256630E+00	2.976700E+00
1.761600E+00	4.366940E+00	3.009350E+00
1.770000E+00	4.420590E+00	3.044960E+00
1.832780E+00	4.450730E+00	3.027180E+00
1.919230E+00	4.604230E+00	3.084360E+00
2.630850E+00	5.177560E+00	3.540310E+00
2.728400E+00	5.218200E+00	3.591980E+00
2.808670E+00	5.300400E+00	3.696580E+00
2.851880E+00	5.365630E+00	3.765830E+00
2.914060E+00	5.433200E+00	3.840580E+00
3.031000E+00	5.448850E+00	3.833670E+00
3.110160E+00	5.499690E+00	3.886560E+00
1.793960E+00	4.495320E+00	3.080950E+00
1.825980E+00	4.593490E+00	3.124600E+00
1.876050E+00	4.652060E+00	3.140500E+00
1.937500E+00	4.726440E+00	3.170780E+00
2.035910E+00	4.865010E+00	3.241280E+00
2.308280E+00	5.066710E+00	3.405840E+00
2.361010E+00	5.102630E+00	3.452100E+00
2.442390E+00	5.153160E+00	3.536480E+00
2.589320E+00	5.206100E+00	3.606730E+00
2.697760E+00	5.272560E+00	3.696420E+00
2.770380E+00	5.339440E+00	3.769460E+00
2.823650E+00	5.398740E+00	3.828440E+00
1.832850E+00	4.676840E+00	3.187740E+00
1.917450E+00	4.788560E+00	3.234330E+00
1.951330E+00	4.859280E+00	3.283680E+00
2.001960E+00	4.904490E+00	3.300010E+00
2.054040E+00	4.949540E+00	3.330260E+00
2.137490E+00	5.023600E+00	3.407860E+00
2.274800E+00	5.092470E+00	3.465320E+00
2.354600E+00	5.131180E+00	3.511600E+00
1.967540E+00	4.922850E+00	3.350150E+00
2.044580E+00	4.984860E+00	3.388360E+00
5.238070E+00	2.498150E+00	3.611840E+00
5.306940E+00	2.595750E+00	3.684940E+00
5.258500E+00	2.532790E+00	3.694110E+00
5.352880E+00	2.663260E+00	3.737320E+00
5.396210E+00	2.770130E+00	3.711050E+00
5.397540E+00	2.738030E+00	3.786840E+00
5.445470E+00	2.837600E+00	3.774270E+00
5.497860E+00	2.948130E+00	3.814400E+00
5.512450E+00	3.048070E+00	3.802940E+00
5.525940E+00	3.019240E+00	3.870370E+00
5.540060E+00	3.112730E+00	3.870690E+00
5.008740E+00	2.294610E+00	3.665010E+00
4.978020E+00	2.262510E+00	3.639930E+00
5.001300E+00	2.280610E+00	3.580600E+00
5.071980E+00	2.348840E+00	3.644190E+00
5.175170E+00	2.446070E+00	3.687140E+00
5.530230E+00	3.218690E+00	3.825290E+00
5.534240E+00	3.303670E+00	3.885310E+00
5.538940E+00	3.373680E+00	3.925550E+00
4.601570E+00	1.767570E+00	3.532200E+00
4.551590E+00	1.728430E+00	3.499240E+00
4.578910E+00	1.754400E+00	3.435170E+00
4.670750E+00	1.842670E+00	3.492160E+00
4.767080E+00	1.964980E+00	3.540810E+00
4.854660E+00	2.091810E+00	3.598960E+00
4.935160E+00	2.207940E+00	3.591540E+00
5.517570E+00	3.469010E+00	3.928640E+00
5.484280E+00	3.563320E+00	3.939460E+00
5.485160E+00	3.613800E+00	3.978090E+00
4.466480E+00	1.681360E+00	3.429800E+00
5.460150E+00	3.700620E+00	3.986880E+00
5.432740E+00	3.789470E+00	4.000410E+00
5.427430E+00	3.840240E+00	4.043400E+00
5.412070E+00	3.900460E+00	4.093560E+00
4.342200E+00	1.603360E+00	3.388790E+00
4.273960E+00	1.572210E+00	3.375420E+00
4.282460E+00	1.572590E+00	3.298620E+00
5.361040E+00	3.972820E+00	4.060560E+00
5.337250E+00	4.028550E+00	4.127840E+00
4.172580E+00	1.536720E+00	3.311820E+00
5.275880E+00	4.089860E+00	4.101420E+00
5.251090E+00	4.134470E+00	4.152150E+00
4.022750E+00	1.462390E+00	3.257200E+00
3.917690E+00	1.430340E+00	3.220470E+00
3.951740E+00	1.441200E+00	3.149630E+00
5.203370E+00	4.204930E+00	4.168910E+00
5.155200E+00	4.266700E+00	4.160710E+00
5.186290E+00	4.259100E+00	4.204260E+00
5.163350E+00	4.302700E+00	4.209080E+00
3.826050E+00	1.395910E+00	3.045570E+00
3.796750E+00	1.377780E+00	3.233460E+00
5.138010E+00	4.383450E+00	4.224370E+00
5.110100E+00	4.447270E+00	4.211000E+00
5.139910E+00	4.442350E+00	4.257030E+00
5.127840E+00	4.485270E+00	4.259310E+00
3.672180E+00	1.326520E+00	3.203530E+00
3.590980E+00	1.307720E+00	3.161530E+00
3.639670E+00	1.322240E+00	3.068020E+00
5.066470E+00	4.599640E+00	4.227320E+00
5.105300E+00	4.558840E+00	4.270850E+00
5.075820E+00	4.631580E+00	4.279790E+00
3.448320E+00	1.266230E+00	3.093070E+00
5.018390E+00	4.719370E+00	4.286580E+00
5.038240E+00	4.691540E+00	4.289720E+00
5.024260E+00	4.721400E+00	4.315030E+00
3.243730E+00	1.248850E+00	2.976290E+00
4.918180E+00	4.753680E+00	4.294040E+00
4.993480E+00	4.733720E+00	4.311640E+00
3.075120E+00	1.257800E+00	2.924120E+00
4.860120E+00	4.767410E+00	4.249380E+00
4.860650E+00	4.780150E+00	4.304610E+00
2.914940E+00	1.290850E+00	2.896890E+00
4.753340E+00	4.809370E+00	4.276080E+00
4.820590E+00	4.790610E+00	4.290030E+00
2.760200E+00	1.341420E+00	2.877660E+00
4.636900E+00	4.839430E+00	4.241910E+00
4.691970E+00	4.828130E+00	4.271060E+00
2.610010E+00	1.409670E+00	2.866770E+00
4.586510E+00	4.849380E+00	4.198790E+00
4.591810E+00	4.869910E+00	4.251520E+00
2.465990E+00	1.502900E+00	2.865740E+00
4.495310E+00	4.928270E+00	4.213870E+00
4.557450E+00	4.887350E+00	4.234000E+00
2.317400E+00	1.631610E+00	2.846820E+00
4.404390E+00	4.983350E+00	4.144100E+00
4.435520E+00	4.974060E+00	4.195050E+00
2.184110E+00	1.740900E+00	2.886880E+00
2.241520E+00	1.760750E+00	2.792740E+00
4.352730E+00	5.053360E+00	4.133160E+00
2.154730E+00	1.862420E+00	2.793550E+00
2.091530E+00	1.848220E+00	2.887860E+00
4.270950E+00	5.168850E+00	4.124510E+00
2.053510E+00	1.986800E+00	2.817290E+00
1.987160E+00	1.916240E+00	2.958000E+00
4.203430E+00	5.210550E+00	4.071460E+00
4.206900E+00	5.238360E+00	4.116960E+00
1.945870E+00	2.121360E+00	2.850960E+00
1.876370E+00	2.089990E+00	2.964220E+00
4.043310E+00	5.297380E+00	3.998520E+00
4.079170E+00	5.319200E+00	4.071750E+00
4.159860E+00	5.268480E+00	4.097140E+00
1.850450E+00	2.273370E+00	2.887200E+00
1.790460E+00	2.242690E+00	2.983300E+00
3.913680E+00	5.347300E+00	3.987800E+00
3.996900E+00	5.345130E+00	4.037680E+00
1.765440E+00	2.451330E+00	2.909780E+00
1.743070E+00	2.348350E+00	2.995550E+00
3.800170E+00	5.397780E+00	3.961560E+00
3.845530E+00	5.427310E+00	4.063470E+00
1.698680E+00	2.464840E+00	3.001250E+00
1.630380E+00	2.620980E+00	3.019220E+00
1.688790E+00	2.697180E+00	2.910710E+00
3.737690E+00	5.435970E+00	3.981000E+00
3.767560E+00	5.448110E+00	4.026500E+00
1.611990E+00	2.788650E+00	2.972290E+00
1.564410E+00	2.761280E+00	3.046850E+00
1.622560E+00	2.927380E+00	2.907230E+00
3.564080E+00	5.494780E+00	3.987350E+00
3.692910E+00	5.466700E+00	4.018980E+00
1.551350E+00	2.925520E+00	2.984020E+00
1.496440E+00	2.896700E+00	3.064290E+00
1.550470E+00	3.135640E+00	2.920990E+00
3.422850E+00	5.505430E+00	3.932920E+00
3.449250E+00	5.543080E+00	4.015030E+00
1.489080E+00	3.038920E+00	3.018590E+00
1.455220E+00	2.986880E+00	3.072560E+00
1.453540E+00	3.187590E+00	2.991800E+00
1.495060E+00	3.330480E+00	2.951290E+00
1.512270E+00	3.546110E+00	2.904180E+00
3.350340E+00	5.526770E+00	3.953910E+00
3.380720E+00	5.544590E+00	3.998520E+00
1.423750E+00	3.089260E+00	3.065560E+00
1.389640E+00	3.223260E+00	3.042050E+00
1.425820E+00	3.313480E+00	3.007720E+00
1.428000E+00	3.458610E+00	2.979100E+00
1.440580E+00	3.598460E+00	2.970530E+00
1.488810E+00	3.731390E+00	2.952190E+00
1.542040E+00	3.923340E+00	2.942760E+00
3.172850E+00	5.556190E+00	3.975770E+00
3.305490E+00	5.552380E+00	3.994820E+00
1.357870E+00	3.381360E+00	3.064300E+00
1.367660E+00	3.565400E+00	3.021810E+00
1.410320E+00	3.707180E+00	3.011250E+00
1.448870E+00	3.858460E+00	3.000710E+00
1.487470E+00	3.974490E+00	3.006770E+00
1.487230E+00	4.039590E+00	3.033440E+00
1.539180E+00	4.062600E+00	3.000270E+00
1.603240E+00	4.204160E+00	3.020580E+00
1.693800E+00	4.372670E+00	3.059280E+00
2.982100E+00	5.477700E+00	3.883760E+00
3.047160E+00	5.516370E+00	3.931360E+00
3.078610E+00	5.560070E+00	3.999030E+00
1.502470E+00	4.134640E+00	3.066840E+00
1.574970E+00	4.296190E+00	3.092030E+00
1.640560E+00	4.411680E+00	3.126660E+00
1.645610E+00	4.467570E+00	3.161540E+00
1.726280E+00	4.524880E+00	3.144480E+00
2.478380E+00	5.225640E+00	3.673230E+00
2.602180E+00	5.268310E+00	3.713890E+00
2.677080E+00	5.328610E+00	3.784280E+00
2.752120E+00	5.392470E+00	3.853360E+00
2.826110E+00	5.474930E+00	3.938470E+00
2.946640E+00	5.514510E+00	3.950210E+00
3.020780E+00	5.556190E+00	4.005720E+00
1.652550E+00	4.533940E+00	3.198020E+00
1.667220E+00	4.604410E+00	3.238490E+00
1.731920E+00	4.638790E+00	3.221120E+00
1.834430E+00	4.793160E+00	3.295160E+00
2.179600E+00	5.110530E+00	3.543650E+00
2.341090E+00	5.163730E+00	3.587260E+00
2.376260E+00	5.219870E+00	3.687260E+00
2.426980E+00	5.266220E+00	3.756210E+00
2.555320E+00	5.316560E+00	3.796410E+00
2.660040E+00	5.391260E+00	3.873630E+00
2.729610E+00	5.446670E+00	3.931790E+00
1.698760E+00	4.681870E+00	3.283720E+00
1.743780E+00	4.778630E+00	3.344370E+00
1.798520E+00	4.839760E+00	3.362300E+00
1.872110E+00	4.909380E+00	3.395190E+00
2.017100E+00	5.020370E+00	3.462950E+00
2.074900E+00	5.097390E+00	3.565350E+00
2.131740E+00	5.147220E+00	3.630500E+00
2.270100E+00	5.195170E+00	3.671960E+00
2.350890E+00	5.239620E+00	3.729640E+00
1.754770E+00	4.862480E+00	3.417990E+00
1.877660E+00	4.985800E+00	3.496020E+00
1.992320E+00	5.073070E+00	3.568160E+00
2.056640E+00	5.117720E+00	3.610930E+00
5.298270E+00	2.580430E+00	3.755460E+00
5.369360E+00	2.673980E+00	3.837240E+00
5.315570E+00	2.601980E+00	3.837040E+00
5.411970E+00	2.744000E+00	3.871690E+00
5.472880E+00	2.841710E+00	3.893770E+00
5.523190E+00	2.936380E+00	3.922130E+00
5.551790E+00	3.026500E+00	3.950230E+00
5.580840E+00	3.114090E+00	3.985770E+00
4.723010E+00	1.894620E+00	3.729590E+00
4.694610E+00	1.862830E+00	3.693840E+00
4.729460E+00	1.905420E+00	3.641420E+00
4.802950E+00	2.009360E+00	3.656740E+00
4.771370E+00	1.958770E+00	3.737140E+00
4.843620E+00	2.070020E+00	3.680710E+00
4.827480E+00	2.042160E+00	3.746740E+00
4.872120E+00	2.115300E+00	3.725810E+00
4.966820E+00	2.249740E+00	3.710880E+00
5.026100E+00	2.311450E+00	3.734050E+00
5.088610E+00	2.368330E+00	3.780010E+00
5.154200E+00	2.439970E+00	3.832110E+00
5.237580E+00	2.518500E+00	3.813270E+00
5.565610E+00	3.210640E+00	3.933780E+00
5.574280E+00	3.307050E+00	3.983710E+00
5.564010E+00	3.391380E+00	3.982980E+00
5.590820E+00	3.360860E+00	4.036280E+00
5.583030E+00	3.440590E+00	4.045220E+00
4.540830E+00	1.728170E+00	3.603270E+00
4.642830E+00	1.815010E+00	3.644390E+00
4.911020E+00	2.176290E+00	3.684460E+00
5.531330E+00	3.547050E+00	4.017030E+00
5.509750E+00	3.624770E+00	4.034590E+00
5.543810E+00	3.590580E+00	4.085160E+00
5.523520E+00	3.667910E+00	4.101290E+00
4.435890E+00	1.663990E+00	3.593570E+00
4.368970E+00	1.622330E+00	3.580960E+00
4.380690E+00	1.626750E+00	3.499100E+00
5.474510E+00	3.762500E+00	4.070880E+00
5.463500E+00	3.826050E+00	4.128970E+00
5.446910E+00	3.888310E+00	4.183770E+00
4.283680E+00	1.579710E+00	3.520080E+00
5.393980E+00	3.960300E+00	4.153530E+00
5.373750E+00	4.016590E+00	4.217180E+00
4.148870E+00	1.531230E+00	3.493820E+00
4.071580E+00	1.491920E+00	3.481520E+00
4.077850E+00	1.493000E+00	3.388480E+00
5.308770E+00	4.088190E+00	4.195800E+00
5.264670E+00	4.147100E+00	4.207580E+00
5.301860E+00	4.126020E+00	4.257920E+00
5.265250E+00	4.181050E+00	4.259730E+00
3.962770E+00	1.445480E+00	3.416370E+00
[truncated: 21,888 more rows]
