# Supplementary material for: A New MRI-Based Model of Heart Function with Coupled Hemodynamics and Application to Normal and Diseased Canine Left Ventricles
Source: Front Bioeng Biotechnol. 2015 Sep 23;3:140. doi: 10.3389/fbioe.2015.00140 (PMC4585083; doi:10.3389/fbioe.2015.00140)
Supplement: Supplementary file 6 [file Data_Sheet_6.ZIP › Case3_HF_SR_Diastole/nodes/case3_diastole_time_0.0500.csv]

4.478640E+00	3.724300E+00	2.195550E+00
4.403380E+00	3.702670E+00	2.115080E+00
4.441420E+00	3.764830E+00	2.191850E+00
4.433310E+00	3.823490E+00	2.238060E+00
4.502850E+00	3.784250E+00	2.286580E+00
4.460840E+00	3.867940E+00	2.323890E+00
4.369770E+00	3.809060E+00	2.166590E+00
4.282660E+00	3.790580E+00	2.073460E+00
4.373150E+00	3.905420E+00	2.261490E+00
4.353060E+00	3.996670E+00	2.331900E+00
4.430930E+00	3.949340E+00	2.379690E+00
4.393230E+00	4.009700E+00	2.396240E+00
4.282350E+00	3.882540E+00	2.149670E+00
4.224830E+00	3.853700E+00	2.075060E+00
4.259160E+00	4.000090E+00	2.236430E+00
4.305970E+00	4.036420E+00	2.317980E+00
4.334860E+00	4.056330E+00	2.383250E+00
4.190660E+00	3.922210E+00	2.115440E+00
4.165730E+00	3.998280E+00	2.165760E+00
4.184140E+00	4.034740E+00	2.206760E+00
4.188990E+00	4.068180E+00	2.248340E+00
4.264900E+00	4.064470E+00	2.310380E+00
4.134290E+00	4.041280E+00	2.182770E+00
4.704470E+00	3.411120E+00	2.220630E+00
4.645900E+00	3.378150E+00	2.119660E+00
4.666940E+00	3.460090E+00	2.209220E+00
4.658750E+00	3.549820E+00	2.282580E+00
4.725770E+00	3.463290E+00	2.294680E+00
4.664950E+00	3.659090E+00	2.400400E+00
4.745840E+00	3.556300E+00	2.411720E+00
4.669640E+00	3.754950E+00	2.502390E+00
4.761620E+00	3.678680E+00	2.554150E+00
4.714630E+00	3.778210E+00	2.602520E+00
4.583880E+00	3.500590E+00	2.135030E+00
4.536500E+00	3.421270E+00	2.002180E+00
4.546150E+00	3.657000E+00	2.226420E+00
4.593640E+00	3.761030E+00	2.396480E+00
4.618140E+00	3.811570E+00	2.484580E+00
4.650060E+00	3.837200E+00	2.580060E+00
4.450590E+00	3.418460E+00	1.917630E+00
4.362220E+00	3.385680E+00	1.800590E+00
4.384820E+00	3.469040E+00	1.895560E+00
4.435460E+00	3.544330E+00	2.011410E+00
4.542490E+00	3.885960E+00	2.465660E+00
4.535360E+00	3.976660E+00	2.584900E+00
4.616300E+00	3.919670E+00	2.647030E+00
4.571690E+00	3.994450E+00	2.680040E+00
4.311370E+00	3.514990E+00	1.859790E+00
4.260550E+00	3.451850E+00	1.752370E+00
4.267360E+00	3.668300E+00	1.950410E+00
4.435340E+00	4.021690E+00	2.489090E+00
4.499950E+00	4.045280E+00	2.635750E+00
4.187440E+00	3.545440E+00	1.782670E+00
4.089090E+00	3.711670E+00	1.870180E+00
4.161890E+00	3.822270E+00	2.009670E+00
4.339520E+00	4.111180E+00	2.470630E+00
4.408270E+00	4.119780E+00	2.600850E+00
4.055780E+00	3.839460E+00	1.955070E+00
4.009110E+00	3.795150E+00	1.890480E+00
4.072790E+00	3.968350E+00	2.083930E+00
4.229140E+00	4.122350E+00	2.358290E+00
4.274990E+00	4.212220E+00	2.523920E+00
4.321300E+00	4.241380E+00	2.627330E+00
4.380310E+00	4.199650E+00	2.671180E+00
4.340710E+00	4.266100E+00	2.704180E+00
3.970200E+00	3.884160E+00	1.934610E+00
3.926130E+00	4.011540E+00	2.029750E+00
4.000980E+00	4.053250E+00	2.111230E+00
4.078030E+00	4.104410E+00	2.207270E+00
4.119070E+00	4.206450E+00	2.357580E+00
4.139730E+00	4.284540E+00	2.460020E+00
4.207120E+00	4.293930E+00	2.548640E+00
4.275070E+00	4.279980E+00	2.618760E+00
3.944980E+00	4.108330E+00	2.121280E+00
3.873980E+00	4.082810E+00	2.065900E+00
3.971120E+00	4.209280E+00	2.223520E+00
4.018600E+00	4.300740E+00	2.363160E+00
4.081450E+00	4.329540E+00	2.449520E+00
4.126600E+00	4.349030E+00	2.539310E+00
3.861710E+00	4.154910E+00	2.115030E+00
3.871210E+00	4.238690E+00	2.190470E+00
3.924950E+00	4.281730E+00	2.267020E+00
3.925030E+00	4.326700E+00	2.315610E+00
3.945200E+00	4.364770E+00	2.377690E+00
4.031680E+00	4.368460E+00	2.455500E+00
3.856940E+00	4.307780E+00	2.262650E+00
3.892850E+00	4.352100E+00	2.326960E+00
4.967510E+00	3.478330E+00	2.648440E+00
4.924560E+00	3.440700E+00	2.569220E+00
4.918830E+00	3.502700E+00	2.599940E+00
4.926010E+00	3.552970E+00	2.655100E+00
4.834780E+00	3.287850E+00	2.327340E+00
4.802850E+00	3.224810E+00	2.230290E+00
4.763690E+00	3.353340E+00	2.266620E+00
4.792300E+00	3.456590E+00	2.388390E+00
4.859710E+00	3.376830E+00	2.435920E+00
4.850290E+00	3.540770E+00	2.544240E+00
4.831510E+00	3.640810E+00	2.604530E+00
4.876980E+00	3.634520E+00	2.665900E+00
4.827910E+00	3.697780E+00	2.660370E+00
4.754730E+00	3.169320E+00	2.125820E+00
4.690920E+00	3.133960E+00	1.994290E+00
4.703980E+00	3.252080E+00	2.106590E+00
4.709210E+00	3.835110E+00	2.671600E+00
4.775240E+00	3.778670E+00	2.691990E+00
4.740250E+00	3.841210E+00	2.733180E+00
4.591540E+00	3.108730E+00	1.841780E+00
4.496770E+00	3.053700E+00	1.702300E+00
4.511200E+00	3.165420E+00	1.788770E+00
4.552620E+00	3.270310E+00	1.901730E+00
4.669120E+00	3.872260E+00	2.662050E+00
4.694410E+00	3.887280E+00	2.737810E+00
4.406120E+00	3.226120E+00	1.719350E+00
4.327290E+00	3.134150E+00	1.583010E+00
4.555990E+00	4.044320E+00	2.744870E+00
4.639770E+00	3.969310E+00	2.791380E+00
4.598500E+00	4.045410E+00	2.838810E+00
4.217530E+00	3.143640E+00	1.509980E+00
4.109650E+00	3.102920E+00	1.429110E+00
4.134340E+00	3.215980E+00	1.502990E+00
4.193010E+00	3.335410E+00	1.613160E+00
4.484800E+00	4.104780E+00	2.709280E+00
4.538750E+00	4.099360E+00	2.810900E+00
4.043760E+00	3.269150E+00	1.472830E+00
3.990960E+00	3.191220E+00	1.404270E+00
3.975810E+00	3.430580E+00	1.548560E+00
4.037990E+00	3.570080E+00	1.702330E+00
4.436280E+00	4.149040E+00	2.687820E+00
4.463150E+00	4.164810E+00	2.772960E+00
3.909840E+00	3.299010E+00	1.426920E+00
3.807070E+00	3.491910E+00	1.533700E+00
3.905890E+00	3.583020E+00	1.633490E+00
3.929940E+00	3.742100E+00	1.793430E+00
4.368560E+00	4.270080E+00	2.767900E+00
4.400500E+00	4.237960E+00	2.781720E+00
4.382120E+00	4.272970E+00	2.805240E+00
3.805820E+00	3.656140E+00	1.654620E+00
3.729060E+00	3.598260E+00	1.584650E+00
3.787510E+00	3.793150E+00	1.776500E+00
3.853420E+00	3.901540E+00	1.892710E+00
4.208910E+00	4.333150E+00	2.617750E+00
4.278180E+00	4.321340E+00	2.701610E+00
4.346210E+00	4.295730E+00	2.779790E+00
3.698930E+00	3.703380E+00	1.656750E+00
3.695080E+00	3.828860E+00	1.770650E+00
3.755010E+00	3.907690E+00	1.854960E+00
3.789430E+00	4.051710E+00	2.000220E+00
4.164410E+00	4.366320E+00	2.616280E+00
4.192980E+00	4.381550E+00	2.694180E+00
3.672240E+00	3.945380E+00	1.856640E+00
3.681110E+00	4.063420E+00	1.971490E+00
3.721110E+00	4.127310E+00	2.038620E+00
3.772920E+00	4.212790E+00	2.126730E+00
3.956370E+00	4.418110E+00	2.469620E+00
4.049820E+00	4.414160E+00	2.565340E+00
4.124690E+00	4.395010E+00	2.622810E+00
3.658820E+00	4.169870E+00	2.059880E+00
3.705320E+00	4.269560E+00	2.163340E+00
3.710280E+00	4.323090E+00	2.227140E+00
3.771900E+00	4.320430E+00	2.244060E+00
3.855080E+00	4.387040E+00	2.363610E+00
3.889870E+00	4.453380E+00	2.480650E+00
3.960380E+00	4.484120E+00	2.603680E+00
3.736140E+00	4.386480E+00	2.317070E+00
3.811580E+00	4.459080E+00	2.438210E+00
3.865490E+00	4.496500E+00	2.542460E+00
5.041620E+00	3.378840E+00	2.685110E+00
5.025030E+00	3.326160E+00	2.642440E+00
4.993350E+00	3.400320E+00	2.634660E+00
5.032900E+00	3.440560E+00	2.710730E+00
4.947720E+00	3.060670E+00	2.391270E+00
4.914200E+00	3.006570E+00	2.292660E+00
4.911070E+00	3.095300E+00	2.342720E+00
4.894670E+00	3.219230E+00	2.388480E+00
4.965030E+00	3.133190E+00	2.460600E+00
4.949980E+00	3.336090E+00	2.546110E+00
4.992160E+00	3.239460E+00	2.555850E+00
4.941600E+00	3.623810E+00	2.749210E+00
4.996050E+00	3.535100E+00	2.737430E+00
4.952390E+00	3.670590E+00	2.815600E+00
5.020630E+00	3.621430E+00	2.855090E+00
4.973300E+00	3.711830E+00	2.887370E+00
4.857620E+00	2.955040E+00	2.159400E+00
4.807320E+00	2.879090E+00	2.031620E+00
4.800660E+00	2.963810E+00	2.059030E+00
4.818680E+00	3.079490E+00	2.174200E+00
4.879340E+00	3.731850E+00	2.790120E+00
4.865200E+00	3.823830E+00	2.886660E+00
4.941810E+00	3.786920E+00	2.936690E+00
4.897650E+00	3.851290E+00	2.963890E+00
4.721320E+00	2.814160E+00	1.865070E+00
4.634800E+00	2.733820E+00	1.724810E+00
4.653320E+00	2.836420E+00	1.776560E+00
4.693690E+00	2.956700E+00	1.880610E+00
4.778220E+00	3.852510E+00	2.814920E+00
4.831490E+00	3.889530E+00	2.928160E+00
4.556250E+00	2.875840E+00	1.680110E+00
4.469780E+00	2.769670E+00	1.561320E+00
4.711430E+00	3.913360E+00	2.815920E+00
4.743040E+00	3.946670E+00	2.900530E+00
4.357390E+00	2.747780E+00	1.445520E+00
4.239780E+00	2.694870E+00	1.366990E+00
4.271210E+00	2.809510E+00	1.405720E+00
4.334780E+00	2.934780E+00	1.478730E+00
4.597420E+00	4.092570E+00	2.900540E+00
4.666440E+00	4.035900E+00	2.926160E+00
4.639240E+00	4.091620E+00	2.961250E+00
4.148440E+00	2.899240E+00	1.371760E+00
4.019290E+00	2.801770E+00	1.285900E+00
4.533750E+00	4.153130E+00	2.878670E+00
4.599140E+00	4.140710E+00	2.963540E+00
3.931700E+00	3.079510E+00	1.336040E+00
3.809580E+00	2.938220E+00	1.283510E+00
4.466940E+00	4.210050E+00	2.856260E+00
4.524380E+00	4.212590E+00	2.944100E+00
3.737720E+00	3.139160E+00	1.334170E+00
3.629360E+00	3.075100E+00	1.303250E+00
3.756590E+00	3.311380E+00	1.404070E+00
4.409750E+00	4.282880E+00	2.884990E+00
3.609240E+00	3.284240E+00	1.373090E+00
3.488120E+00	3.233110E+00	1.375000E+00
3.631300E+00	3.529210E+00	1.519700E+00
4.293160E+00	4.356360E+00	2.811120E+00
4.346660E+00	4.360310E+00	2.914260E+00
3.491240E+00	3.408300E+00	1.445580E+00
3.417840E+00	3.336650E+00	1.422300E+00
3.474920E+00	3.588250E+00	1.559110E+00
3.576480E+00	3.778630E+00	1.707310E+00
4.194200E+00	4.431620E+00	2.801410E+00
4.271430E+00	4.421010E+00	2.894700E+00
3.385390E+00	3.454990E+00	1.495690E+00
3.376390E+00	3.606700E+00	1.582780E+00
3.444150E+00	3.716220E+00	1.653060E+00
3.458490E+00	3.851530E+00	1.762010E+00
3.565730E+00	4.005430E+00	1.895070E+00
4.089470E+00	4.462880E+00	2.708890E+00
4.138580E+00	4.476940E+00	2.807050E+00
4.177790E+00	4.496370E+00	2.897170E+00
3.358290E+00	3.732570E+00	1.682720E+00
3.375270E+00	3.873730E+00	1.786040E+00
3.447750E+00	3.961340E+00	1.847040E+00
3.483490E+00	4.061000E+00	1.941880E+00
3.557630E+00	4.162170E+00	2.044530E+00
3.633100E+00	4.297310E+00	2.187420E+00
4.006930E+00	4.513420E+00	2.697270E+00
4.021050E+00	4.546780E+00	2.779350E+00
4.095490E+00	4.519880E+00	2.828300E+00
3.374310E+00	4.001900E+00	1.891760E+00
3.462690E+00	4.157070E+00	2.032980E+00
3.532460E+00	4.247110E+00	2.119990E+00
3.557280E+00	4.317060E+00	2.200700E+00
3.600300E+00	4.353150E+00	2.252740E+00
3.647940E+00	4.402500E+00	2.318430E+00
3.724040E+00	4.473160E+00	2.421100E+00
3.795330E+00	4.519630E+00	2.531950E+00
3.862590E+00	4.556810E+00	2.646490E+00
3.948510E+00	4.550860E+00	2.707380E+00
3.558680E+00	4.391550E+00	2.296100E+00
3.631680E+00	4.484410E+00	2.412740E+00
3.712980E+00	4.541410E+00	2.519240E+00
3.775200E+00	4.572030E+00	2.601470E+00
5.048990E+00	2.976080E+00	2.539720E+00
5.007960E+00	2.900040E+00	2.439950E+00
4.992040E+00	3.020200E+00	2.455770E+00
5.034020E+00	3.153420E+00	2.583790E+00
5.071650E+00	3.060140E+00	2.614970E+00
5.055390E+00	3.252710E+00	2.652640E+00
5.102080E+00	3.188700E+00	2.695670E+00
5.092920E+00	3.348140E+00	2.754650E+00
5.074390E+00	3.503440E+00	2.823920E+00
5.137590E+00	3.446690E+00	2.871060E+00
5.084860E+00	3.579050E+00	2.893270E+00
5.143890E+00	3.543220E+00	2.946160E+00
5.095470E+00	3.630490E+00	2.955120E+00
4.965700E+00	2.822840E+00	2.330390E+00
4.920450E+00	2.752410E+00	2.221560E+00
4.917780E+00	2.876220E+00	2.243300E+00
4.997040E+00	3.749860E+00	2.954660E+00
5.055030E+00	3.708990E+00	2.986790E+00
5.012410E+00	3.780760E+00	3.024530E+00
4.869160E+00	2.677760E+00	2.099850E+00
4.806170E+00	2.601050E+00	1.968940E+00
4.810480E+00	2.730060E+00	1.983760E+00
4.881430E+00	3.901920E+00	3.017700E+00
4.964340E+00	3.848360E+00	3.058900E+00
4.923580E+00	3.913300E+00	3.096310E+00
4.717670E+00	2.529060E+00	1.841250E+00
4.602720E+00	2.474440E+00	1.704640E+00
4.681000E+00	2.598990E+00	1.777200E+00
4.816720E+00	3.946440E+00	2.986380E+00
4.856440E+00	3.968460E+00	3.076430E+00
4.463510E+00	2.609250E+00	1.534030E+00
4.416190E+00	2.453440E+00	1.504180E+00
4.761960E+00	4.014960E+00	3.015670E+00
4.756560E+00	4.063110E+00	3.065580E+00
4.811260E+00	4.045910E+00	3.102270E+00
4.768150E+00	4.097180E+00	3.104670E+00
4.310890E+00	2.398990E+00	1.429200E+00
4.180360E+00	2.443220E+00	1.356780E+00
4.285160E+00	2.518630E+00	1.396840E+00
4.687920E+00	4.106080E+00	3.039230E+00
4.671760E+00	4.194140E+00	3.103530E+00
4.746240E+00	4.160260E+00	3.131430E+00
4.722750E+00	4.211970E+00	3.147280E+00
4.098850E+00	2.586900E+00	1.300560E+00
3.997420E+00	2.433410E+00	1.270990E+00
4.599420E+00	4.195560E+00	3.034550E+00
4.604110E+00	4.255470E+00	3.101340E+00
4.680880E+00	4.254090E+00	3.156110E+00
3.896530E+00	2.688940E+00	1.249740E+00
3.759260E+00	2.608160E+00	1.246830E+00
4.511260E+00	4.280870E+00	3.034670E+00
4.560780E+00	4.298110E+00	3.105000E+00
4.603810E+00	4.324070E+00	3.170520E+00
3.683690E+00	2.848030E+00	1.261740E+00
3.555610E+00	2.779020E+00	1.272390E+00
4.409790E+00	4.340820E+00	2.994610E+00
4.458010E+00	4.344520E+00	3.071750E+00
4.519650E+00	4.336050E+00	3.119580E+00
3.501350E+00	3.026820E+00	1.314570E+00
3.374880E+00	2.971760E+00	1.338400E+00
4.336650E+00	4.406690E+00	2.981450E+00
4.393610E+00	4.393860E+00	3.064960E+00
3.347580E+00	3.252590E+00	1.415300E+00
3.246450E+00	3.132510E+00	1.425650E+00
4.262190E+00	4.474200E+00	2.971680E+00
4.322920E+00	4.459580E+00	3.055020E+00
3.230520E+00	3.298310E+00	1.477210E+00
3.187190E+00	3.229940E+00	1.482590E+00
3.266860E+00	3.521560E+00	1.581450E+00
4.210170E+00	4.517640E+00	2.973150E+00
4.243690E+00	4.534480E+00	3.053890E+00
3.167560E+00	3.354160E+00	1.541970E+00
3.164780E+00	3.519640E+00	1.631450E+00
3.199720E+00	3.627730E+00	1.665940E+00
3.258470E+00	3.796500E+00	1.770790E+00
4.055460E+00	4.563320E+00	2.850860E+00
4.093840E+00	4.580770E+00	2.925450E+00
4.165690E+00	4.558700E+00	2.984310E+00
3.142430E+00	3.653310E+00	1.713690E+00
3.157280E+00	3.805120E+00	1.816820E+00
3.201520E+00	3.889560E+00	1.848560E+00
3.260040E+00	3.987650E+00	1.903090E+00
3.358120E+00	4.140650E+00	2.028340E+00
3.457040E+00	4.285970E+00	2.158100E+00
3.902600E+00	4.584390E+00	2.723900E+00
3.931330E+00	4.609130E+00	2.794200E+00
4.012800E+00	4.606120E+00	2.869740E+00
3.145480E+00	3.940120E+00	1.903060E+00
3.243080E+00	4.111220E+00	2.023860E+00
3.333090E+00	4.249240E+00	2.132120E+00
3.398550E+00	4.334470E+00	2.221950E+00
3.406610E+00	4.381710E+00	2.280390E+00
3.465790E+00	4.390410E+00	2.287290E+00
3.528450E+00	4.486740E+00	2.396370E+00
3.617430E+00	4.572000E+00	2.528910E+00
3.713860E+00	4.595760E+00	2.597990E+00
3.773060E+00	4.630700E+00	2.683920E+00
3.861740E+00	4.615160E+00	2.738770E+00
3.427640E+00	4.442650E+00	2.345840E+00
3.463480E+00	4.520400E+00	2.426210E+00
3.526220E+00	4.559780E+00	2.480090E+00
3.547990E+00	4.603530E+00	2.542400E+00
3.590660E+00	4.642160E+00	2.609210E+00
3.674120E+00	4.636380E+00	2.633210E+00
3.473990E+00	4.588110E+00	2.511320E+00
3.529210E+00	4.631850E+00	2.573440E+00
5.181950E+00	3.048060E+00	2.797460E+00
5.162390E+00	2.990480E+00	2.751040E+00
5.143490E+00	3.082170E+00	2.736920E+00
5.161760E+00	3.228670E+00	2.807980E+00
5.199660E+00	3.126320E+00	2.844690E+00
5.177210E+00	3.357260E+00	2.883660E+00
5.226890E+00	3.252600E+00	2.915010E+00
5.191520E+00	3.456970E+00	2.946530E+00
5.251700E+00	3.376750E+00	2.996620E+00
5.195080E+00	3.510710E+00	2.987080E+00
5.226090E+00	3.476350E+00	3.011210E+00
5.207530E+00	3.548190E+00	3.055640E+00
5.054550E+00	2.806240E+00	2.535570E+00
5.013890E+00	2.709360E+00	2.437600E+00
4.998750E+00	2.792580E+00	2.408690E+00
5.088610E+00	2.926850E+00	2.613970E+00
5.108220E+00	3.669310E+00	3.017150E+00
5.148530E+00	3.624840E+00	3.039880E+00
5.126940E+00	3.692930E+00	3.087080E+00
4.967460E+00	2.627120E+00	2.336670E+00
4.908600E+00	2.550040E+00	2.227610E+00
4.920050E+00	2.648010E+00	2.217860E+00
5.027610E+00	3.813330E+00	3.089270E+00
5.086090E+00	3.774180E+00	3.124320E+00
5.041950E+00	3.846440E+00	3.149160E+00
4.843110E+00	2.460230E+00	2.096990E+00
4.774160E+00	2.375000E+00	1.986090E+00
4.787350E+00	2.484880E+00	1.963180E+00
4.925420E+00	3.957040E+00	3.146230E+00
4.999770E+00	3.913280E+00	3.180390E+00
4.962440E+00	3.983870E+00	3.214960E+00
4.663840E+00	2.285770E+00	1.882060E+00
4.546440E+00	2.258910E+00	1.733810E+00
4.641910E+00	2.363260E+00	1.796240E+00
4.890080E+00	4.024840E+00	3.168290E+00
4.895940E+00	4.070400E+00	3.212870E+00
4.944640E+00	4.040540E+00	3.255270E+00
4.910720E+00	4.099110E+00	3.260410E+00
4.443040E+00	2.333940E+00	1.572280E+00
4.388150E+00	2.182550E+00	1.601140E+00
4.838900E+00	4.119540E+00	3.187850E+00
4.848380E+00	4.185700E+00	3.237500E+00
4.894800E+00	4.157310E+00	3.287460E+00
4.865720E+00	4.220960E+00	3.288350E+00
4.223370E+00	2.304410E+00	1.420870E+00
4.784640E+00	4.234230E+00	3.210660E+00
4.773700E+00	4.323370E+00	3.269820E+00
4.847960E+00	4.282930E+00	3.316820E+00
4.819220E+00	4.343330E+00	3.329950E+00
4.032370E+00	2.260510E+00	1.332170E+00
3.897360E+00	2.284010E+00	1.305710E+00
3.941340E+00	2.339060E+00	1.285350E+00
4.699740E+00	4.311030E+00	3.213190E+00
4.704070E+00	4.368880E+00	3.268920E+00
4.763210E+00	4.383020E+00	3.321650E+00
3.824770E+00	2.408750E+00	1.270520E+00
3.724280E+00	2.298490E+00	1.293340E+00
4.649010E+00	4.360080E+00	3.230970E+00
4.648390E+00	4.397370E+00	3.276910E+00
4.683820E+00	4.430370E+00	3.344320E+00
3.628490E+00	2.538990E+00	1.259950E+00
3.495070E+00	2.489270E+00	1.307220E+00
4.453900E+00	4.391530E+00	3.139010E+00
4.523300E+00	4.390870E+00	3.200540E+00
4.590670E+00	4.398410E+00	3.255890E+00
4.618550E+00	4.429810E+00	3.317440E+00
3.426050E+00	2.724450E+00	1.307740E+00
3.300260E+00	2.678380E+00	1.350920E+00
4.380930E+00	4.449940E+00	3.137780E+00
4.438080E+00	4.456400E+00	3.237540E+00
3.259020E+00	2.916500E+00	1.378100E+00
3.156580E+00	2.873650E+00	1.436200E+00
4.314670E+00	4.509360E+00	3.122540E+00
4.353780E+00	4.512080E+00	3.197730E+00
3.140120E+00	3.137300E+00	1.492660E+00
3.083010E+00	3.005120E+00	1.493890E+00
4.276550E+00	4.547870E+00	3.120880E+00
4.299710E+00	4.551770E+00	3.165140E+00
3.035690E+00	3.148550E+00	1.571600E+00
2.974250E+00	3.326690E+00	1.669630E+00
3.075720E+00	3.422230E+00	1.643110E+00
4.128040E+00	4.600840E+00	2.997510E+00
4.162860E+00	4.613930E+00	3.068370E+00
4.246000E+00	4.586920E+00	3.138860E+00
2.994430E+00	3.492660E+00	1.733000E+00
2.949340E+00	3.430950E+00	1.742370E+00
3.044570E+00	3.707980E+00	1.815660E+00
3.943780E+00	4.672070E+00	2.899190E+00
4.032510E+00	4.661690E+00	2.967080E+00
4.098470E+00	4.636180E+00	3.011950E+00
2.940220E+00	3.557220E+00	1.798390E+00
2.948960E+00	3.708930E+00	1.874250E+00
2.986930E+00	3.800780E+00	1.900580E+00
3.026500E+00	3.923670E+00	1.942160E+00
3.126620E+00	4.079090E+00	2.027090E+00
3.219790E+00	4.223250E+00	2.127140E+00
3.325920E+00	4.356550E+00	2.256970E+00
3.831090E+00	4.692380E+00	2.833500E+00
3.900020E+00	4.716200E+00	2.925310E+00
3.957510E+00	4.743850E+00	3.014450E+00
2.932100E+00	3.833260E+00	1.947500E+00
2.955500E+00	3.972880E+00	2.013320E+00
3.034020E+00	4.057390E+00	2.045640E+00
3.100850E+00	4.181310E+00	2.122630E+00
3.186850E+00	4.305090E+00	2.215470E+00
3.259690E+00	4.400430E+00	2.320660E+00
3.363360E+00	4.495180E+00	2.408800E+00
3.664200E+00	4.711740E+00	2.734190E+00
3.744470E+00	4.745420E+00	2.833850E+00
3.779390E+00	4.787520E+00	2.913600E+00
3.863270E+00	4.761540E+00	2.955840E+00
2.972710E+00	4.115310E+00	2.122050E+00
3.070800E+00	4.265080E+00	2.209860E+00
3.159270E+00	4.374200E+00	2.307130E+00
3.249570E+00	4.474470E+00	2.404450E+00
3.311640E+00	4.547200E+00	2.473800E+00
3.323370E+00	4.595320E+00	2.529690E+00
3.388540E+00	4.596580E+00	2.526930E+00
3.504190E+00	4.673990E+00	2.625890E+00
3.551250E+00	4.753110E+00	2.732600E+00
3.601580E+00	4.801470E+00	2.820320E+00
3.690590E+00	4.788530E+00	2.853670E+00
3.359640E+00	4.667040E+00	2.608950E+00
3.455280E+00	4.756710E+00	2.705680E+00
3.516210E+00	4.802890E+00	2.778460E+00
5.319500E+00	3.231190E+00	3.043410E+00
5.309560E+00	3.186440E+00	3.020840E+00
5.289670E+00	3.260140E+00	3.002890E+00
5.297370E+00	3.328890E+00	3.040890E+00
5.321090E+00	3.283020E+00	3.071720E+00
5.311010E+00	3.377690E+00	3.107240E+00
5.137830E+00	2.758850E+00	2.728850E+00
5.093130E+00	2.684580E+00	2.651670E+00
5.093410E+00	2.787910E+00	2.634250E+00
5.155420E+00	2.906740E+00	2.733050E+00
5.171280E+00	2.839280E+00	2.783500E+00
5.208190E+00	2.990250E+00	2.847350E+00
5.263620E+00	3.136960E+00	2.949520E+00
5.265610E+00	3.470900E+00	3.086790E+00
5.257530E+00	3.548940E+00	3.147640E+00
5.047580E+00	2.607380E+00	2.563510E+00
4.992760E+00	2.527310E+00	2.471930E+00
5.008670E+00	2.617190E+00	2.453430E+00
5.206680E+00	3.643610E+00	3.168410E+00
5.156770E+00	3.723000E+00	3.170610E+00
5.188930E+00	3.713650E+00	3.217550E+00
5.159080E+00	3.768420E+00	3.244720E+00
4.937080E+00	2.449600E+00	2.382980E+00
4.880600E+00	2.362540E+00	2.288930E+00
4.897100E+00	2.454570E+00	2.250940E+00
5.059480E+00	3.878170E+00	3.211510E+00
5.098800E+00	3.838220E+00	3.225930E+00
5.078380E+00	3.900050E+00	3.289500E+00
4.796790E+00	2.249700E+00	2.179790E+00
4.726540E+00	2.203370E+00	2.066640E+00
4.767050E+00	2.286950E+00	2.057670E+00
4.985280E+00	4.002890E+00	3.272630E+00
5.021550E+00	3.965620E+00	3.283300E+00
5.010450E+00	4.025140E+00	3.345090E+00
4.597050E+00	2.164170E+00	1.884970E+00
4.930070E+00	4.121830E+00	3.312220E+00
4.961130E+00	4.085880E+00	3.331660E+00
4.956480E+00	4.146990E+00	3.383210E+00
4.409340E+00	2.093020E+00	1.686880E+00
4.283380E+00	2.035080E+00	1.625050E+00
4.320630E+00	2.107030E+00	1.592450E+00
4.888200E+00	4.246720E+00	3.341490E+00
4.914570E+00	4.208280E+00	3.363710E+00
4.911270E+00	4.271020E+00	3.412010E+00
4.187290E+00	2.143780E+00	1.480870E+00
4.091390E+00	2.038410E+00	1.487280E+00
4.818060E+00	4.385190E+00	3.380260E+00
4.866480E+00	4.332320E+00	3.394380E+00
4.860840E+00	4.379750E+00	3.443970E+00
3.948840E+00	2.145770E+00	1.362780E+00
4.758990E+00	4.435130E+00	3.382590E+00
4.814290E+00	4.435330E+00	3.442850E+00
3.776860E+00	2.142590E+00	1.357030E+00
3.646040E+00	2.115860E+00	1.370120E+00
3.676560E+00	2.203290E+00	1.328250E+00
4.715450E+00	4.466930E+00	3.393920E+00
4.741670E+00	4.497620E+00	3.459610E+00
3.554860E+00	2.294030E+00	1.330010E+00
3.427000E+00	2.258470E+00	1.390780E+00
4.516560E+00	4.446970E+00	3.298200E+00
4.573550E+00	4.447470E+00	3.328890E+00
4.607940E+00	4.488010E+00	3.401940E+00
4.673540E+00	4.494810E+00	3.423600E+00
3.357640E+00	2.457670E+00	1.358360E+00
3.231630E+00	2.432000E+00	1.429280E+00
4.465810E+00	4.472500E+00	3.311030E+00
4.481990E+00	4.502880E+00	3.375070E+00
4.540440E+00	4.490090E+00	3.384210E+00
3.181000E+00	2.652510E+00	1.421190E+00
3.074190E+00	2.628930E+00	1.498050E+00
4.376960E+00	4.523720E+00	3.272900E+00
4.425250E+00	4.507820E+00	3.328390E+00
3.039320E+00	2.882670E+00	1.519530E+00
2.992480E+00	2.758890E+00	1.552280E+00
4.299490E+00	4.595250E+00	3.240150E+00
2.930280E+00	2.895730E+00	1.612800E+00
2.854880E+00	3.094570E+00	1.717690E+00
2.948280E+00	3.116250E+00	1.638440E+00
4.190300E+00	4.666430E+00	3.174520E+00
4.236610E+00	4.695960E+00	3.278930E+00
2.885130E+00	3.351510E+00	1.759970E+00
2.791880E+00	3.263850E+00	1.809760E+00
4.081200E+00	4.711510E+00	3.098040E+00
4.136000E+00	4.721440E+00	3.170490E+00
4.166390E+00	4.728350E+00	3.220080E+00
2.811770E+00	3.413040E+00	1.855540E+00
2.768490E+00	3.360590E+00	1.872240E+00
2.846000E+00	3.627900E+00	1.899500E+00
4.004960E+00	4.774430E+00	3.097480E+00
4.032160E+00	4.816710E+00	3.173050E+00
4.110510E+00	4.766240E+00	3.196550E+00
2.757080E+00	3.481060E+00	1.917910E+00
2.753940E+00	3.628880E+00	1.966600E+00
2.796320E+00	3.734600E+00	1.994150E+00
2.840190E+00	3.909130E+00	2.042830E+00
3.826610E+00	4.807830E+00	2.984420E+00
3.871320E+00	4.834680E+00	3.064710E+00
3.954140E+00	4.823370E+00	3.117420E+00
2.740270E+00	3.761700E+00	2.046300E+00
2.744240E+00	3.905540E+00	2.094880E+00
2.786710E+00	3.993280E+00	2.119670E+00
2.840680E+00	4.132100E+00	2.191790E+00
2.970910E+00	4.240570E+00	2.225580E+00
3.049920E+00	4.344810E+00	2.310140E+00
3.146110E+00	4.452730E+00	2.404430E+00
3.236880E+00	4.571600E+00	2.512680E+00
3.650970E+00	4.827270E+00	2.877510E+00
3.689370E+00	4.858760E+00	2.935670E+00
3.782190E+00	4.857320E+00	3.006100E+00
2.732970E+00	4.009060E+00	2.159550E+00
2.752140E+00	4.113720E+00	2.219600E+00
2.785920E+00	4.169710E+00	2.240240E+00
2.804550E+00	4.227760E+00	2.283700E+00
2.920070E+00	4.306750E+00	2.312770E+00
3.038510E+00	4.428680E+00	2.411200E+00
3.126660E+00	4.515050E+00	2.480180E+00
3.155170E+00	4.580520E+00	2.541690E+00
3.203110E+00	4.621130E+00	2.571380E+00
3.257940E+00	4.675100E+00	2.619360E+00
3.336920E+00	4.782890E+00	2.720000E+00
3.446820E+00	4.819580E+00	2.773930E+00
3.511050E+00	4.867630E+00	2.849990E+00
3.610070E+00	4.860870E+00	2.893740E+00
2.742550E+00	4.167100E+00	2.264360E+00
3.159030E+00	4.656970E+00	2.613640E+00
3.236280E+00	4.741070E+00	2.680200E+00
3.254350E+00	4.796410E+00	2.726720E+00
3.288660E+00	4.824000E+00	2.751540E+00
3.314430E+00	4.860160E+00	2.794350E+00
3.402210E+00	4.860330E+00	2.808770E+00
3.246710E+00	4.834130E+00	2.762660E+00
5.325000E+00	3.101810E+00	3.082970E+00
5.311340E+00	3.052430E+00	3.064170E+00
5.306580E+00	3.112650E+00	3.031860E+00
5.335680E+00	3.181880E+00	3.093500E+00
5.350730E+00	3.288480E+00	3.156160E+00
5.352960E+00	3.375750E+00	3.198270E+00
5.121360E+00	2.610410E+00	2.764820E+00
5.064950E+00	2.528890E+00	2.700730E+00
5.069440E+00	2.593460E+00	2.648010E+00
5.159150E+00	2.714460E+00	2.799990E+00
5.227690E+00	2.865210E+00	2.904950E+00
5.276540E+00	3.004570E+00	2.985830E+00
5.320810E+00	3.483190E+00	3.212880E+00
5.275240E+00	3.575710E+00	3.214770E+00
5.301420E+00	3.559600E+00	3.258140E+00
5.270310E+00	3.621230E+00	3.287410E+00
5.013680E+00	2.451350E+00	2.627920E+00
4.960410E+00	2.378950E+00	2.569430E+00
4.978860E+00	2.447120E+00	2.511050E+00
5.215400E+00	3.702360E+00	3.276600E+00
5.199240E+00	3.765350E+00	3.353180E+00
4.891630E+00	2.286150E+00	2.501350E+00
4.836410E+00	2.226260E+00	2.389470E+00
4.870880E+00	2.300190E+00	2.375520E+00
5.142510E+00	3.834700E+00	3.328300E+00
5.128000E+00	3.891300E+00	3.385090E+00
4.745090E+00	2.150250E+00	2.193810E+00
5.086950E+00	3.965220E+00	3.398370E+00
5.061020E+00	4.035270E+00	3.428370E+00
4.588970E+00	2.061890E+00	1.984380E+00
4.478150E+00	1.970360E+00	1.919310E+00
4.450650E+00	2.033820E+00	1.798370E+00
5.027030E+00	4.092830E+00	3.439530E+00
5.007100E+00	4.158030E+00	3.474050E+00
4.385960E+00	1.912520E+00	1.865300E+00
4.250660E+00	1.865570E+00	1.785290E+00
4.338310E+00	1.948420E+00	1.761140E+00
4.972100E+00	4.215120E+00	3.475010E+00
4.949570E+00	4.274540E+00	3.504040E+00
4.142590E+00	1.946990E+00	1.609160E+00
3.999960E+00	1.859500E+00	1.596050E+00
4.912940E+00	4.331540E+00	3.503440E+00
4.865110E+00	4.413230E+00	3.520300E+00
3.892780E+00	1.999130E+00	1.455960E+00
3.822420E+00	1.901960E+00	1.530630E+00
4.808960E+00	4.484980E+00	3.514940E+00
4.847130E+00	4.462940E+00	3.562580E+00
4.823680E+00	4.496740E+00	3.568790E+00
3.726540E+00	1.889240E+00	1.523700E+00
3.592880E+00	1.911020E+00	1.526960E+00
3.693800E+00	1.968660E+00	1.457880E+00
4.764400E+00	4.524510E+00	3.517600E+00
4.782200E+00	4.540220E+00	3.586110E+00
3.500360E+00	2.076950E+00	1.444490E+00
3.365030E+00	2.043360E+00	1.516230E+00
4.635770E+00	4.524510E+00	3.456170E+00
4.658810E+00	4.553660E+00	3.521120E+00
4.720830E+00	4.554540E+00	3.545590E+00
3.294300E+00	2.227560E+00	1.460950E+00
3.172160E+00	2.207350E+00	1.554820E+00
4.513870E+00	4.522120E+00	3.425190E+00
4.541840E+00	4.549980E+00	3.483080E+00
4.600740E+00	4.550950E+00	3.500140E+00
3.110910E+00	2.418830E+00	1.517220E+00
2.999620E+00	2.391660E+00	1.609560E+00
4.367710E+00	4.575400E+00	3.341650E+00
4.426080E+00	4.560140E+00	3.408320E+00
4.479600E+00	4.556130E+00	3.459500E+00
2.945730E+00	2.655750E+00	1.600490E+00
2.864540E+00	2.558190E+00	1.691470E+00
4.309220E+00	4.650830E+00	3.338360E+00
4.364770E+00	4.644100E+00	3.431410E+00
2.828950E+00	2.729320E+00	1.699750E+00
2.760860E+00	2.702970E+00	1.768230E+00
2.839570E+00	2.881320E+00	1.694870E+00
4.274260E+00	4.697940E+00	3.339600E+00
4.300460E+00	4.696890E+00	3.383350E+00
2.760570E+00	2.853790E+00	1.774350E+00
2.715330E+00	2.806740E+00	1.821550E+00
2.750520E+00	3.068280E+00	1.813270E+00
4.163400E+00	4.776020E+00	3.290870E+00
4.245200E+00	4.739380E+00	3.356100E+00
2.675910E+00	2.930050E+00	1.858250E+00
2.632240E+00	3.154780E+00	1.934850E+00
2.709250E+00	3.312290E+00	1.903550E+00
4.089220E+00	4.823810E+00	3.250270E+00
4.112610E+00	4.861150E+00	3.344340E+00
2.627570E+00	3.330870E+00	1.977510E+00
2.582270E+00	3.269990E+00	1.991300E+00
2.654500E+00	3.547140E+00	2.009000E+00
3.912590E+00	4.870470E+00	3.143060E+00
3.955380E+00	4.905260E+00	3.223400E+00
4.037280E+00	4.884060E+00	3.274350E+00
2.571900E+00	3.392500E+00	2.042470E+00
2.560410E+00	3.542400E+00	2.073840E+00
2.596800E+00	3.643520E+00	2.088180E+00
2.642250E+00	3.824020E+00	2.128920E+00
3.707560E+00	4.929740E+00	3.038230E+00
3.796460E+00	4.925800E+00	3.103060E+00
3.871760E+00	4.922480E+00	3.170910E+00
2.542990E+00	3.670600E+00	2.136900E+00
2.550840E+00	3.820580E+00	2.183620E+00
2.591100E+00	3.912180E+00	2.190620E+00
2.653080E+00	4.049690E+00	2.235060E+00
2.828470E+00	4.313650E+00	2.355380E+00
2.922420E+00	4.409560E+00	2.424800E+00
3.043220E+00	4.537350E+00	2.529310E+00
3.579300E+00	4.945970E+00	2.974210E+00
3.656660E+00	4.975160E+00	3.064670E+00
3.717150E+00	5.006570E+00	3.141540E+00
2.540170E+00	3.932220E+00	2.232530E+00
2.569220E+00	4.057300E+00	2.291060E+00
2.626030E+00	4.132830E+00	2.309220E+00
2.711080E+00	4.227030E+00	2.334470E+00
2.798400E+00	4.367860E+00	2.427400E+00
2.898340E+00	4.479240E+00	2.515710E+00
2.965890E+00	4.571070E+00	2.587650E+00
3.055460E+00	4.650770E+00	2.636950E+00
3.157740E+00	4.772890E+00	2.720980E+00
3.392310E+00	4.943630E+00	2.894180E+00
3.478110E+00	4.991680E+00	2.968910E+00
3.503020E+00	5.029930E+00	3.033990E+00
3.606900E+00	5.019680E+00	3.091310E+00
2.579630E+00	4.168770E+00	2.364670E+00
2.673530E+00	4.318820E+00	2.434420E+00
2.776260E+00	4.437770E+00	2.518860E+00
2.869370E+00	4.545280E+00	2.595740E+00
2.956740E+00	4.645210E+00	2.656910E+00
3.041240E+00	4.722340E+00	2.705880E+00
3.072000E+00	4.790890E+00	2.758020E+00
3.129760E+00	4.833180E+00	2.780380E+00
3.219830E+00	4.887730E+00	2.819730E+00
3.270020E+00	4.970510E+00	2.898210E+00
3.321180E+00	5.016690E+00	2.961220E+00
3.418200E+00	5.019430E+00	2.984910E+00
3.084090E+00	4.867360E+00	2.823770E+00
3.181210E+00	4.962960E+00	2.892410E+00
3.243730E+00	5.005240E+00	2.932300E+00
5.259220E+00	2.721740E+00	3.037200E+00
5.232650E+00	2.666690E+00	2.999310E+00
5.233070E+00	2.749310E+00	2.962630E+00
5.281580E+00	2.884710E+00	3.021550E+00
5.281080E+00	2.793250E+00	3.073680E+00
5.307630E+00	2.981750E+00	3.069610E+00
5.317470E+00	2.908730E+00	3.121210E+00
5.339560E+00	3.050090E+00	3.144310E+00
5.377130E+00	3.173060E+00	3.206510E+00
5.387850E+00	3.293460E+00	3.261260E+00
5.371410E+00	3.397190E+00	3.264810E+00
5.396170E+00	3.357850E+00	3.325890E+00
5.371990E+00	3.448670E+00	3.341120E+00
5.092940E+00	2.486080E+00	2.843950E+00
5.042060E+00	2.402500E+00	2.804420E+00
5.043590E+00	2.453030E+00	2.727930E+00
5.147950E+00	2.593570E+00	2.872270E+00
5.322780E+00	3.545880E+00	3.318830E+00
5.302710E+00	3.618860E+00	3.394320E+00
4.973850E+00	2.320000E+00	2.764910E+00
4.920140E+00	2.274410E+00	2.686970E+00
4.952260E+00	2.331780E+00	2.656740E+00
5.251210E+00	3.692770E+00	3.370820E+00
5.235160E+00	3.754620E+00	3.427790E+00
4.843360E+00	2.193430E+00	2.515250E+00
5.189680E+00	3.840080E+00	3.448370E+00
5.145350E+00	3.913300E+00	3.446350E+00
5.170060E+00	3.902280E+00	3.486860E+00
5.148770E+00	3.954810E+00	3.509300E+00
4.723010E+00	2.075230E+00	2.305790E+00
4.627060E+00	1.980640E+00	2.243540E+00
4.615440E+00	2.022510E+00	2.118810E+00
5.071020E+00	4.058610E+00	3.471340E+00
5.103150E+00	4.022390E+00	3.490330E+00
5.086960E+00	4.074200E+00	3.529780E+00
4.543640E+00	1.904060E+00	2.175090E+00
4.443190E+00	1.831020E+00	2.093080E+00
4.463030E+00	1.893840E+00	2.004820E+00
5.014250E+00	4.181050E+00	3.520710E+00
5.053840E+00	4.141530E+00	3.561170E+00
5.016620E+00	4.203450E+00	3.575250E+00
4.331860E+00	1.770630E+00	2.023380E+00
4.177520E+00	1.721110E+00	1.937540E+00
4.295290E+00	1.798970E+00	1.926120E+00
4.951500E+00	4.293330E+00	3.551340E+00
4.980550E+00	4.257800E+00	3.581980E+00
4.952450E+00	4.313690E+00	3.611040E+00
4.073070E+00	1.771030E+00	1.745030E+00
3.926270E+00	1.704200E+00	1.770170E+00
4.876000E+00	4.428600E+00	3.594760E+00
4.910640E+00	4.373120E+00	3.602620E+00
4.901110E+00	4.416970E+00	3.657380E+00
3.812080E+00	1.811240E+00	1.619050E+00
3.749040E+00	1.727740E+00	1.695640E+00
4.850270E+00	4.490860E+00	3.635750E+00
3.658890E+00	1.720410E+00	1.697850E+00
3.523930E+00	1.745950E+00	1.709810E+00
3.627140E+00	1.790530E+00	1.626530E+00
4.810450E+00	4.554740E+00	3.641060E+00
4.831880E+00	4.551500E+00	3.677130E+00
4.810190E+00	4.578490E+00	3.672870E+00
3.435550E+00	1.886590E+00	1.603110E+00
3.301420E+00	1.859690E+00	1.681600E+00
4.680890E+00	4.585410E+00	3.578930E+00
4.709940E+00	4.606890E+00	3.644880E+00
4.780110E+00	4.589450E+00	3.660040E+00
3.236190E+00	2.023070E+00	1.608020E+00
3.113870E+00	2.005010E+00	1.703300E+00
4.566950E+00	4.578350E+00	3.545670E+00
4.589810E+00	4.607850E+00	3.607690E+00
4.645300E+00	4.610190E+00	3.623410E+00
3.055210E+00	2.183380E+00	1.645990E+00
2.945930E+00	2.161220E+00	1.745030E+00
4.427530E+00	4.607450E+00	3.488360E+00
4.471830E+00	4.619150E+00	3.562500E+00
4.534380E+00	4.608990E+00	3.589590E+00
2.900920E+00	2.354350E+00	1.707060E+00
2.804100E+00	2.327770E+00	1.806010E+00
4.396380E+00	4.644620E+00	3.498840E+00
4.415090E+00	4.648330E+00	3.539610E+00
2.773880E+00	2.529410E+00	1.785730E+00
2.683520E+00	2.502680E+00	1.883750E+00
4.296030E+00	4.745440E+00	3.447330E+00
4.369140E+00	4.691000E+00	3.516480E+00
2.661100E+00	2.735340E+00	1.874740E+00
2.583550E+00	2.649290E+00	1.953660E+00
4.196230E+00	4.814600E+00	3.397840E+00
4.240650E+00	4.836730E+00	3.504150E+00
2.565720E+00	2.786820E+00	1.963710E+00
2.532370E+00	2.736020E+00	1.996510E+00
2.564250E+00	2.959190E+00	1.959020E+00
4.148730E+00	4.866990E+00	3.400600E+00
4.173380E+00	4.873790E+00	3.450220E+00
2.501360E+00	2.842530E+00	2.025300E+00
2.447960E+00	3.054060E+00	2.086000E+00
2.522940E+00	3.221170E+00	2.030630E+00
3.997810E+00	4.929660E+00	3.303110E+00
4.045430E+00	4.950570E+00	3.385440E+00
4.123080E+00	4.910190E+00	3.427600E+00
2.430010E+00	3.261310E+00	2.112850E+00
2.356560E+00	3.208450E+00	2.157710E+00
2.476290E+00	3.466310E+00	2.124850E+00
3.807860E+00	4.992900E+00	3.195500E+00
3.872960E+00	5.002610E+00	3.292970E+00
3.960320E+00	4.975420E+00	3.341210E+00
2.378750E+00	3.368340E+00	2.178630E+00
2.321870E+00	3.310120E+00	2.203510E+00
2.380890E+00	3.527020E+00	2.192980E+00
2.451830E+00	3.736890E+00	2.225990E+00
3.765740E+00	5.030790E+00	3.210340E+00
3.794120E+00	5.040810E+00	3.257070E+00
2.305650E+00	3.449000E+00	2.239280E+00
2.346860E+00	3.619210E+00	2.246530E+00
2.363900E+00	3.747230E+00	2.287370E+00
2.403200E+00	3.839670E+00	2.289600E+00
2.464980E+00	3.978290E+00	2.311390E+00
3.526370E+00	5.086290E+00	3.126370E+00
3.633340E+00	5.078400E+00	3.190110E+00
3.728350E+00	5.067980E+00	3.239580E+00
2.348450E+00	3.885480E+00	2.340430E+00
2.402400E+00	4.035370E+00	2.383400E+00
2.411110E+00	4.113840E+00	2.428510E+00
2.474600E+00	4.136830E+00	2.405160E+00
2.557070E+00	4.274800E+00	2.458980E+00
2.658880E+00	4.400970E+00	2.534990E+00
2.760850E+00	4.515420E+00	2.610860E+00
2.853840E+00	4.625720E+00	2.674780E+00
2.957440E+00	4.751860E+00	2.759170E+00
3.385760E+00	5.087400E+00	3.077820E+00
3.470250E+00	5.127260E+00	3.151540E+00
3.539420E+00	5.152620E+00	3.236860E+00
2.441850E+00	4.217770E+00	2.482850E+00
2.544660E+00	4.365770E+00	2.554080E+00
2.651130E+00	4.487620E+00	2.630890E+00
2.750140E+00	4.601200E+00	2.697420E+00
2.836640E+00	4.688890E+00	2.745590E+00
2.868090E+00	4.756930E+00	2.798520E+00
2.918410E+00	4.801140E+00	2.817860E+00
2.977320E+00	4.862470E+00	2.847990E+00
3.079410E+00	4.956680E+00	2.909200E+00
3.213270E+00	5.042220E+00	2.987880E+00
3.262580E+00	5.114160E+00	3.091250E+00
3.321460E+00	5.167450E+00	3.181860E+00
3.423970E+00	5.163240E+00	3.194610E+00
2.875310E+00	4.833710E+00	2.863040E+00
2.969920E+00	4.943310E+00	2.923820E+00
3.073330E+00	5.028540E+00	2.997670E+00
3.161860E+00	5.101930E+00	3.076210E+00
3.224270E+00	5.156350E+00	3.147940E+00
5.159910E+00	2.466800E+00	3.056770E+00
5.107450E+00	2.409330E+00	2.995540E+00
5.128930E+00	2.485360E+00	2.949890E+00
5.207240E+00	2.594180E+00	3.005510E+00
5.211520E+00	2.550870E+00	3.087040E+00
5.268760E+00	2.678000E+00	3.107100E+00
5.317570E+00	2.806540E+00	3.178010E+00
5.359000E+00	2.923760E+00	3.225390E+00
5.384740E+00	3.045370E+00	3.272080E+00
5.410960E+00	3.160450E+00	3.319010E+00
5.419180E+00	3.265410E+00	3.366480E+00
5.414100E+00	3.357930E+00	3.407450E+00
5.402000E+00	3.444790E+00	3.455040E+00
5.058280E+00	2.347770E+00	2.989260E+00
5.000940E+00	2.307630E+00	2.916560E+00
5.033160E+00	2.358630E+00	2.888090E+00
5.354170E+00	3.535360E+00	3.419550E+00
5.335140E+00	3.608900E+00	3.493240E+00
4.921460E+00	2.249760E+00	2.799700E+00
5.282980E+00	3.696360E+00	3.469410E+00
5.246820E+00	3.769120E+00	3.491400E+00
5.278200E+00	3.736950E+00	3.543630E+00
5.244620E+00	3.811480E+00	3.566010E+00
4.814670E+00	2.131580E+00	2.621130E+00
4.733460E+00	2.031250E+00	2.560510E+00
4.733970E+00	2.053400E+00	2.435510E+00
5.194150E+00	3.891790E+00	3.541390E+00
5.185480E+00	3.944760E+00	3.591550E+00
4.666870E+00	1.961810E+00	2.510250E+00
4.580260E+00	1.876980E+00	2.425420E+00
4.606850E+00	1.926620E+00	2.338080E+00
5.152690E+00	4.024460E+00	3.609560E+00
5.109690E+00	4.092570E+00	3.607980E+00
5.141870E+00	4.084680E+00	3.656590E+00
5.114320E+00	4.134470E+00	3.676900E+00
4.477720E+00	1.787210E+00	2.325010E+00
4.374020E+00	1.717180E+00	2.252540E+00
4.405870E+00	1.769580E+00	2.165630E+00
5.022290E+00	4.235580E+00	3.645010E+00
5.059690E+00	4.192880E+00	3.655550E+00
5.049740E+00	4.237790E+00	3.708200E+00
4.254970E+00	1.661730E+00	2.191040E+00
4.097410E+00	1.601780E+00	2.095670E+00
4.218170E+00	1.676790E+00	2.088060E+00
5.003650E+00	4.283480E+00	3.691760E+00
4.006670E+00	1.633410E+00	1.915730E+00
3.894430E+00	1.593580E+00	1.958130E+00
4.956340E+00	4.360730E+00	3.717840E+00
4.911710E+00	4.447110E+00	3.733720E+00
3.759100E+00	1.580630E+00	1.924570E+00
3.636130E+00	1.561870E+00	1.945460E+00
3.671360E+00	1.602470E+00	1.867860E+00
3.744630E+00	1.646890E+00	1.805220E+00
4.867900E+00	4.521040E+00	3.722700E+00
4.908380E+00	4.489700E+00	3.793240E+00
4.875130E+00	4.543870E+00	3.784060E+00
3.558280E+00	1.645900E+00	1.829480E+00
3.423400E+00	1.623220E+00	1.897970E+00
4.818140E+00	4.593000E+00	3.737360E+00
3.362990E+00	1.728070E+00	1.781280E+00
3.233770E+00	1.717580E+00	1.876080E+00
4.753860E+00	4.629380E+00	3.711210E+00
4.758190E+00	4.659890E+00	3.794560E+00
3.173160E+00	1.848680E+00	1.780480E+00
3.053660E+00	1.835610E+00	1.877710E+00
4.614110E+00	4.639820E+00	3.666310E+00
4.639850E+00	4.663790E+00	3.727580E+00
4.700610E+00	4.661980E+00	3.750570E+00
2.999000E+00	1.989390E+00	1.803340E+00
2.892730E+00	1.975390E+00	1.908170E+00
4.503250E+00	4.644070E+00	3.630100E+00
4.531730E+00	4.673590E+00	3.691760E+00
4.586210E+00	4.667840E+00	3.710300E+00
2.844500E+00	2.141770E+00	1.846700E+00
2.745730E+00	2.125090E+00	1.951130E+00
4.404270E+00	4.702490E+00	3.605390E+00
4.468200E+00	4.685980E+00	3.663710E+00
2.710830E+00	2.305220E+00	1.908380E+00
2.621780E+00	2.286430E+00	2.011330E+00
4.323390E+00	4.775580E+00	3.558940E+00
4.359940E+00	4.792820E+00	3.663240E+00
2.595050E+00	2.472640E+00	1.974330E+00
2.516460E+00	2.450030E+00	2.066440E+00
4.279520E+00	4.831260E+00	3.564390E+00
4.302670E+00	4.833140E+00	3.613410E+00
2.496570E+00	2.657050E+00	2.044150E+00
2.459930E+00	2.562390E+00	2.107350E+00
4.166740E+00	4.929940E+00	3.540860E+00
4.251960E+00	4.874950E+00	3.590440E+00
2.406880E+00	2.672920E+00	2.135660E+00
2.334780E+00	2.840710E+00	2.187980E+00
2.419190E+00	2.852770E+00	2.108140E+00
4.099570E+00	4.960650E+00	3.471870E+00
4.104890E+00	4.984560E+00	3.529720E+00
2.343380E+00	3.031160E+00	2.169490E+00
2.257240E+00	3.000680E+00	2.242130E+00
3.920600E+00	5.022170E+00	3.380200E+00
3.973230E+00	5.040580E+00	3.462970E+00
4.059680E+00	5.007740E+00	3.499840E+00
2.261660E+00	3.226620E+00	2.234330E+00
2.186290E+00	3.133570E+00	2.302690E+00
3.780740E+00	5.093330E+00	3.338220E+00
3.875660E+00	5.071810E+00	3.414090E+00
2.179060E+00	3.260760E+00	2.307080E+00
2.142580E+00	3.210610E+00	2.330860E+00
2.206620E+00	3.424900E+00	2.316160E+00
2.269970E+00	3.656290E+00	2.318630E+00
3.659690E+00	5.129970E+00	3.301970E+00
3.713480E+00	5.168280E+00	3.415620E+00
2.133490E+00	3.312700E+00	2.357790E+00
2.130950E+00	3.466300E+00	2.372190E+00
2.173200E+00	3.574930E+00	2.355260E+00
2.195470E+00	3.705110E+00	2.389200E+00
2.251080E+00	3.852290E+00	2.393150E+00
2.328140E+00	4.052620E+00	2.441640E+00
3.592550E+00	5.166520E+00	3.314410E+00
3.624300E+00	5.179450E+00	3.371910E+00
2.110770E+00	3.613180E+00	2.415560E+00
2.164370E+00	3.819060E+00	2.441930E+00
2.224760E+00	3.954420E+00	2.452850E+00
2.250430E+00	4.054020E+00	2.495160E+00
2.297190E+00	4.118980E+00	2.505710E+00
2.350530E+00	4.201910E+00	2.529870E+00
2.439780E+00	4.332580E+00	2.582060E+00
2.541940E+00	4.458600E+00	2.651010E+00
2.642090E+00	4.578680E+00	2.717870E+00
2.752730E+00	4.709360E+00	2.804150E+00
3.380820E+00	5.193580E+00	3.244300E+00
3.442020E+00	5.216650E+00	3.323050E+00
3.552060E+00	5.200570E+00	3.352280E+00
2.254870E+00	4.154610E+00	2.558000E+00
2.338790E+00	4.302290E+00	2.610350E+00
2.436110E+00	4.427660E+00	2.674100E+00
2.536140E+00	4.549260E+00	2.741520E+00
2.625400E+00	4.643450E+00	2.789350E+00
2.662150E+00	4.711350E+00	2.843550E+00
2.717910E+00	4.756500E+00	2.865290E+00
2.776600E+00	4.820020E+00	2.894830E+00
2.868120E+00	4.922840E+00	2.947430E+00
2.965320E+00	5.012730E+00	3.014450E+00
3.059360E+00	5.087980E+00	3.089470E+00
3.141390E+00	5.154700E+00	3.161460E+00
3.225220E+00	5.208400E+00	3.259780E+00
3.333500E+00	5.216920E+00	3.296780E+00
2.672210E+00	4.786960E+00	2.909250E+00
2.768860E+00	4.899050E+00	2.972910E+00
2.865280E+00	4.992770E+00	3.038890E+00
2.963030E+00	5.073280E+00	3.110640E+00
3.051330E+00	5.141880E+00	3.178290E+00
3.121510E+00	5.188520E+00	3.242730E+00
5.127080E+00	2.407010E+00	3.097160E+00
5.198810E+00	2.491440E+00	3.149850E+00
5.276350E+00	2.587600E+00	3.238950E+00
5.318540E+00	2.716800E+00	3.239480E+00
5.352880E+00	2.817430E+00	3.294330E+00
5.386880E+00	2.926790E+00	3.339470E+00
5.412410E+00	3.037740E+00	3.387070E+00
5.438760E+00	3.146460E+00	3.426640E+00
5.447000E+00	3.251080E+00	3.463940E+00
5.440420E+00	3.346580E+00	3.504760E+00
5.428830E+00	3.431250E+00	3.555140E+00
4.998870E+00	2.289120E+00	2.996720E+00
5.067210E+00	2.342730E+00	3.056700E+00
5.384590E+00	3.522250E+00	3.519660E+00
5.364630E+00	3.592060E+00	3.590000E+00
4.895800E+00	2.201130E+00	2.946580E+00
4.809960E+00	2.109360E+00	2.873570E+00
4.820670E+00	2.121170E+00	2.752880E+00
5.318370E+00	3.671960E+00	3.567060E+00
5.299270E+00	3.740470E+00	3.620500E+00
5.285030E+00	3.814080E+00	3.667730E+00
4.757000E+00	2.046720E+00	2.871340E+00
4.666710E+00	1.941850E+00	2.749780E+00
4.706560E+00	1.991880E+00	2.663870E+00
5.234900E+00	3.893230E+00	3.639350E+00
5.207700E+00	3.963090E+00	3.649520E+00
5.248030E+00	3.945040E+00	3.701210E+00
5.220370E+00	4.004020E+00	3.704420E+00
4.588350E+00	1.861780E+00	2.660210E+00
4.496310E+00	1.770710E+00	2.564890E+00
4.542740E+00	1.821330E+00	2.497400E+00
5.184590E+00	4.078740E+00	3.730700E+00
5.148530E+00	4.143060E+00	3.762120E+00
4.399170E+00	1.692830E+00	2.488550E+00
4.296880E+00	1.635620E+00	2.438720E+00
4.332780E+00	1.673100E+00	2.339870E+00
5.100200E+00	4.197210E+00	3.754620E+00
5.052080E+00	4.262400E+00	3.791500E+00
4.169150E+00	1.578660E+00	2.374970E+00
4.015610E+00	1.516260E+00	2.292470E+00
4.130560E+00	1.576110E+00	2.255430E+00
5.007520E+00	4.309250E+00	3.776560E+00
5.028910E+00	4.299210E+00	3.830790E+00
5.003430E+00	4.341170E+00	3.846350E+00
3.878080E+00	1.545790E+00	2.087570E+00
3.816830E+00	1.499540E+00	2.192220E+00
4.931750E+00	4.448340E+00	3.803710E+00
4.957340E+00	4.406300E+00	3.819050E+00
4.950870E+00	4.462700E+00	3.874840E+00
3.718920E+00	1.474380E+00	2.182190E+00
3.585070E+00	1.475920E+00	2.177470E+00
3.684000E+00	1.502900E+00	2.089640E+00
4.862550E+00	4.586410E+00	3.833360E+00
4.910490E+00	4.528140E+00	3.855630E+00
4.904460E+00	4.578020E+00	3.903770E+00
3.492540E+00	1.541140E+00	2.030020E+00
3.363200E+00	1.516400E+00	2.113350E+00
4.812550E+00	4.640760E+00	3.827610E+00
4.855870E+00	4.644100E+00	3.914350E+00
3.294210E+00	1.603720E+00	1.984200E+00
3.172410E+00	1.594010E+00	2.086320E+00
4.781510E+00	4.672360E+00	3.837560E+00
4.799120E+00	4.676470E+00	3.878570E+00
3.111150E+00	1.703670E+00	1.973070E+00
2.998240E+00	1.692580E+00	2.077730E+00
4.661630E+00	4.685240E+00	3.790240E+00
4.688270E+00	4.700270E+00	3.857770E+00
4.756110E+00	4.694360E+00	3.873290E+00
2.942900E+00	1.824380E+00	1.983320E+00
2.839510E+00	1.811660E+00	2.091820E+00
4.556530E+00	4.696250E+00	3.755320E+00
4.579170E+00	4.714230E+00	3.817550E+00
4.630020E+00	4.704550E+00	3.831260E+00
2.789710E+00	1.960370E+00	2.013660E+00
2.694570E+00	1.945650E+00	2.123050E+00
4.418410E+00	4.747090E+00	3.699790E+00
4.462890E+00	4.748660E+00	3.775900E+00
4.524550E+00	4.726900E+00	3.800720E+00
2.653650E+00	2.110150E+00	2.059440E+00
2.563300E+00	2.092710E+00	2.160510E+00
4.390930E+00	4.786220E+00	3.718210E+00
4.408470E+00	4.787370E+00	3.758300E+00
2.534990E+00	2.273930E+00	2.111730E+00
2.453240E+00	2.256360E+00	2.207180E+00
4.296610E+00	4.892470E+00	3.692030E+00
4.368340E+00	4.829620E+00	3.744020E+00
2.424780E+00	2.463800E+00	2.166750E+00
2.388200E+00	2.366480E+00	2.234910E+00
4.228070E+00	4.924730E+00	3.631240E+00
4.238040E+00	4.946950E+00	3.678110E+00
2.330210E+00	2.477240E+00	2.259610E+00
2.252990E+00	2.639130E+00	2.295010E+00
2.331750E+00	2.652290E+00	2.213400E+00
4.097920E+00	5.033620E+00	3.615060E+00
4.188080E+00	4.975790E+00	3.652980E+00
2.257260E+00	2.815750E+00	2.265650E+00
2.181210E+00	2.790330E+00	2.342910E+00
4.030480E+00	5.052360E+00	3.556480E+00
4.034320E+00	5.079900E+00	3.613550E+00
2.178150E+00	2.965700E+00	2.316000E+00
2.103330E+00	2.934070E+00	2.385330E+00
3.807020E+00	5.140460E+00	3.448850E+00
3.886940E+00	5.130710E+00	3.545280E+00
3.983980E+00	5.095230E+00	3.588140E+00
2.106840E+00	3.139470E+00	2.371570E+00
2.062820E+00	3.037780E+00	2.419350E+00
3.765200E+00	5.175260E+00	3.470990E+00
3.799590E+00	5.175530E+00	3.514330E+00
2.029480E+00	3.157950E+00	2.437370E+00
2.004040E+00	3.280570E+00	2.463380E+00
2.064840E+00	3.373470E+00	2.427960E+00
3.608140E+00	5.230880E+00	3.472430E+00
3.731600E+00	5.203770E+00	3.507560E+00
1.992630E+00	3.406810E+00	2.489120E+00
1.972070E+00	3.534900E+00	2.500050E+00
2.022660E+00	3.568670E+00	2.466700E+00
2.076780E+00	3.763820E+00	2.488840E+00
2.143330E+00	3.977530E+00	2.521460E+00
3.514170E+00	5.240490E+00	3.409530E+00
3.519950E+00	5.262720E+00	3.465870E+00
1.985860E+00	3.680480E+00	2.536710E+00
2.037850E+00	3.865280E+00	2.540810E+00
2.056170E+00	3.972340E+00	2.574010E+00
2.102590E+00	4.040920E+00	2.582240E+00
2.156730E+00	4.127400E+00	2.603010E+00
2.239480E+00	4.266200E+00	2.643120E+00
2.330710E+00	4.396130E+00	2.698770E+00
2.430460E+00	4.518550E+00	2.764260E+00
2.537400E+00	4.659600E+00	2.843150E+00
3.282420E+00	5.240250E+00	3.345020E+00
3.337270E+00	5.266180E+00	3.426140E+00
3.455180E+00	5.267820E+00	3.447490E+00
2.055170E+00	4.074210E+00	2.629910E+00
2.137980E+00	4.228220E+00	2.675790E+00
2.225460E+00	4.361180E+00	2.727260E+00
2.325110E+00	4.486590E+00	2.789840E+00
2.413880E+00	4.584940E+00	2.832740E+00
2.447450E+00	4.655620E+00	2.882450E+00
2.500850E+00	4.703620E+00	2.902870E+00
2.564820E+00	4.770480E+00	2.938000E+00
2.665380E+00	4.877320E+00	2.997910E+00
2.766760E+00	4.970600E+00	3.065430E+00
2.867770E+00	5.055630E+00	3.136870E+00
2.965770E+00	5.130340E+00	3.206220E+00
3.051610E+00	5.182170E+00	3.273260E+00
3.125090E+00	5.225640E+00	3.342450E+00
3.223810E+00	5.257040E+00	3.386240E+00
2.454260E+00	4.732650E+00	2.950050E+00
2.556490E+00	4.855320E+00	3.026830E+00
2.663980E+00	4.955800E+00	3.091620E+00
2.771370E+00	5.036320E+00	3.162000E+00
2.873540E+00	5.114760E+00	3.238500E+00
2.979510E+00	5.176490E+00	3.311850E+00
3.050860E+00	5.208390E+00	3.344240E+00
5.288550E+00	2.543050E+00	3.375510E+00
5.262550E+00	2.506700E+00	3.363120E+00
5.272610E+00	2.536150E+00	3.322160E+00
5.306240E+00	2.589970E+00	3.370100E+00
5.116130E+00	2.357920E+00	3.277120E+00
5.044580E+00	2.302570E+00	3.224770E+00
5.075750E+00	2.344410E+00	3.151140E+00
5.199760E+00	2.453150E+00	3.268830E+00
5.342360E+00	2.708390E+00	3.378790E+00
5.376360E+00	2.833180E+00	3.392910E+00
5.412300E+00	2.918480E+00	3.445230E+00
5.442930E+00	3.026310E+00	3.495890E+00
5.468310E+00	3.137650E+00	3.529190E+00
5.472110E+00	3.242640E+00	3.560190E+00
5.463180E+00	3.336290E+00	3.602300E+00
5.453700E+00	3.422190E+00	3.652040E+00
4.989740E+00	2.255360E+00	3.246800E+00
4.932440E+00	2.214510E+00	3.180350E+00
4.969080E+00	2.252340E+00	3.120290E+00
5.410370E+00	3.509280E+00	3.614030E+00
5.393380E+00	3.573600E+00	3.663590E+00
4.850050E+00	2.139890E+00	3.068040E+00
5.358320E+00	3.663770E+00	3.678730E+00
5.324480E+00	3.752270E+00	3.694340E+00
5.321340E+00	3.800330E+00	3.734490E+00
4.669910E+00	1.930220E+00	2.923250E+00
4.600960E+00	1.852160E+00	2.884550E+00
4.613830E+00	1.876560E+00	2.781640E+00
4.726210E+00	2.001160E+00	2.940400E+00
5.297940E+00	3.880930E+00	3.750850E+00
5.272280E+00	3.968970E+00	3.769290E+00
5.244210E+00	4.025590E+00	3.773600E+00
5.281040E+00	4.003490E+00	3.826990E+00
5.245400E+00	4.061430E+00	3.842280E+00
4.425200E+00	1.679170E+00	2.781090E+00
4.324430E+00	1.616960E+00	2.726230E+00
4.395530E+00	1.665600E+00	2.694160E+00
4.451640E+00	1.722290E+00	2.643450E+00
4.497140E+00	1.743800E+00	2.821550E+00
5.144720E+00	4.168000E+00	3.820320E+00
5.187000E+00	4.122330E+00	3.826000E+00
5.169850E+00	4.161040E+00	3.880590E+00
4.244590E+00	1.595520E+00	2.529610E+00
4.167540E+00	1.551690E+00	2.594960E+00
5.116820E+00	4.213730E+00	3.868770E+00
4.073890E+00	1.503240E+00	2.556840E+00
3.935710E+00	1.466130E+00	2.517490E+00
4.042640E+00	1.501000E+00	2.449620E+00
5.065550E+00	4.288490E+00	3.903210E+00
5.033800E+00	4.345190E+00	3.929180E+00
3.807150E+00	1.468510E+00	2.313680E+00
3.746740E+00	1.425040E+00	2.409970E+00
5.007740E+00	4.401970E+00	3.933260E+00
4.994790E+00	4.467620E+00	3.960330E+00
3.652860E+00	1.406820E+00	2.408760E+00
3.520330E+00	1.400570E+00	2.407250E+00
3.619600E+00	1.430340E+00	2.318280E+00
4.965090E+00	4.530470E+00	3.958990E+00
4.926870E+00	4.615580E+00	3.975620E+00
3.430850E+00	1.448210E+00	2.251590E+00
3.305440E+00	1.424960E+00	2.340420E+00
4.893650E+00	4.661090E+00	3.970910E+00
4.914180E+00	4.662590E+00	4.007200E+00
4.894940E+00	4.682210E+00	4.004060E+00
3.236940E+00	1.502220E+00	2.209770E+00
3.118500E+00	1.482810E+00	2.305750E+00
4.790560E+00	4.717540E+00	3.964790E+00
4.863810E+00	4.691670E+00	3.988390E+00
3.056040E+00	1.577130E+00	2.184620E+00
2.950760E+00	1.564170E+00	2.292200E+00
4.728420E+00	4.724070E+00	3.927260E+00
4.730600E+00	4.742330E+00	3.979410E+00
2.892950E+00	1.679200E+00	2.185200E+00
2.793700E+00	1.662180E+00	2.292270E+00
4.603670E+00	4.729550E+00	3.872760E+00
4.631230E+00	4.739160E+00	3.914560E+00
4.681270E+00	4.749650E+00	3.974080E+00
2.741380E+00	1.796450E+00	2.199970E+00
2.648600E+00	1.778130E+00	2.307670E+00
4.492830E+00	4.762210E+00	3.844740E+00
4.525620E+00	4.781540E+00	3.908290E+00
4.585210E+00	4.759490E+00	3.920880E+00
2.600160E+00	1.925920E+00	2.224270E+00
2.512950E+00	1.907110E+00	2.330920E+00
4.396730E+00	4.848130E+00	3.838450E+00
4.462330E+00	4.806120E+00	3.882370E+00
2.475430E+00	2.081080E+00	2.264780E+00
2.391580E+00	2.057850E+00	2.371190E+00
4.346050E+00	4.883310E+00	3.781200E+00
4.349940E+00	4.905570E+00	3.825980E+00
2.351650E+00	2.274970E+00	2.310570E+00
2.286170E+00	2.189200E+00	2.408680E+00
4.236290E+00	4.987090E+00	3.737950E+00
4.308610E+00	4.942980E+00	3.793550E+00
2.260270E+00	2.314270E+00	2.387500E+00
2.232590E+00	2.269940E+00	2.433630E+00
2.240190E+00	2.466220E+00	2.353730E+00
4.162220E+00	5.034990E+00	3.709330E+00
4.178330E+00	5.077000E+00	3.804530E+00
2.187390E+00	2.366570E+00	2.437300E+00
2.122680E+00	2.558860E+00	2.446130E+00
2.180300E+00	2.640200E+00	2.368120E+00
4.022070E+00	5.137070E+00	3.688610E+00
4.106610E+00	5.103780E+00	3.737650E+00
2.106030E+00	2.760980E+00	2.417360E+00
2.034980E+00	2.728840E+00	2.492790E+00
3.950420E+00	5.141740E+00	3.638880E+00
3.955040E+00	5.168950E+00	3.687980E+00
2.023250E+00	2.943600E+00	2.461740E+00
1.988360E+00	2.834260E+00	2.520610E+00
3.795930E+00	5.215890E+00	3.597360E+00
3.894880E+00	5.186650E+00	3.659760E+00
1.949310E+00	2.956750E+00	2.535770E+00
1.922520E+00	3.086880E+00	2.557570E+00
1.960000E+00	3.186890E+00	2.500710E+00
3.693680E+00	5.243520E+00	3.573100E+00
3.721060E+00	5.284300E+00	3.669180E+00
1.894540E+00	3.224220E+00	2.567190E+00
1.884450E+00	3.364230E+00	2.595580E+00
1.928710E+00	3.451580E+00	2.545130E+00
3.507030E+00	5.295990E+00	3.539950E+00
3.611110E+00	5.286420E+00	3.606200E+00
1.860130E+00	3.490520E+00	2.602430E+00
1.851910E+00	3.608690E+00	2.623960E+00
1.905610E+00	3.647200E+00	2.593090E+00
1.954090E+00	3.882470E+00	2.607880E+00
3.409650E+00	5.302470E+00	3.522130E+00
3.423560E+00	5.348300E+00	3.622690E+00
1.861960E+00	3.733590E+00	2.646320E+00
1.871160E+00	3.877800E+00	2.663810E+00
1.909380E+00	3.953150E+00	2.663470E+00
1.957810E+00	4.043830E+00	2.676390E+00
2.037380E+00	4.188960E+00	2.709790E+00
2.118990E+00	4.321920E+00	2.753080E+00
2.209750E+00	4.453880E+00	2.821050E+00
2.330920E+00	4.602040E+00	2.882290E+00
3.146660E+00	5.266220E+00	3.432460E+00
3.210780E+00	5.301030E+00	3.494600E+00
3.320550E+00	5.324220E+00	3.561500E+00
1.864510E+00	3.987700E+00	2.710880E+00
1.939190E+00	4.147820E+00	2.747630E+00
2.019940E+00	4.288820E+00	2.786670E+00
2.100490E+00	4.390540E+00	2.822280E+00
2.138440E+00	4.473010E+00	2.871250E+00
2.215900E+00	4.543540E+00	2.889600E+00
2.251450E+00	4.623350E+00	2.932770E+00
2.337350E+00	4.710260E+00	2.972340E+00
2.432650E+00	4.827820E+00	3.046600E+00
2.548890E+00	4.954820E+00	3.135300E+00
2.680980E+00	5.023060E+00	3.181100E+00
2.771010E+00	5.091830E+00	3.261400E+00
2.883810E+00	5.170240E+00	3.360470E+00
3.038950E+00	5.238330E+00	3.429040E+00
2.924270E+00	5.231290E+00	3.474870E+00
3.124260E+00	5.282630E+00	3.483900E+00
2.142010E+00	4.564850E+00	2.934080E+00
2.233090E+00	4.691290E+00	2.993620E+00
2.321780E+00	4.777060E+00	3.037150E+00
2.360680E+00	4.850110E+00	3.086100E+00
2.435470E+00	4.905060E+00	3.114130E+00
2.463290E+00	4.957430E+00	3.161480E+00
2.514470E+00	5.013500E+00	3.223090E+00
2.646770E+00	5.064870E+00	3.267240E+00
2.761860E+00	5.134290E+00	3.359670E+00
2.829550E+00	5.187360E+00	3.432960E+00
2.371300E+00	4.927070E+00	3.153480E+00
2.443070E+00	4.980250E+00	3.195230E+00
5.252070E+00	2.470540E+00	3.471280E+00
5.221980E+00	2.437800E+00	3.452280E+00
5.235820E+00	2.464190E+00	3.401950E+00
5.291800E+00	2.537140E+00	3.451950E+00
5.334710E+00	2.625570E+00	3.452190E+00
5.335090E+00	2.606250E+00	3.528940E+00
5.367630E+00	2.696250E+00	3.532480E+00
5.064750E+00	2.312970E+00	3.332100E+00
5.162250E+00	2.393960E+00	3.411870E+00
5.392630E+00	2.807270E+00	3.487460E+00
5.436960E+00	2.909790E+00	3.553320E+00
5.471680E+00	3.030940E+00	3.624880E+00
5.488540E+00	3.154330E+00	3.618620E+00
5.494270E+00	3.239280E+00	3.655540E+00
5.489610E+00	3.329210E+00	3.695220E+00
5.489030E+00	3.409070E+00	3.746190E+00
4.920690E+00	2.193250E+00	3.269040E+00
4.999390E+00	2.260280E+00	3.354560E+00
5.439870E+00	3.507240E+00	3.710790E+00
5.407200E+00	3.588440E+00	3.725260E+00
5.442080E+00	3.554880E+00	3.778220E+00
5.414770E+00	3.636670E+00	3.797220E+00
4.698280E+00	1.909710E+00	3.182830E+00
4.642480E+00	1.848090E+00	3.141310E+00
4.682350E+00	1.904420E+00	3.115970E+00
4.708340E+00	1.957590E+00	3.048080E+00
4.740430E+00	1.973130E+00	3.195120E+00
4.780060E+00	2.055040E+00	3.073750E+00
4.815730E+00	2.083260E+00	3.200100E+00
5.364220E+00	3.738490E+00	3.771520E+00
5.341280E+00	3.811240E+00	3.788760E+00
5.375660E+00	3.783490E+00	3.838840E+00
5.353850E+00	3.849360E+00	3.846620E+00
4.555630E+00	1.766910E+00	3.057310E+00
4.458210E+00	1.682170E+00	3.017060E+00
4.462070E+00	1.703910E+00	2.896240E+00
4.602430E+00	1.827920E+00	3.003510E+00
5.327250E+00	3.939950E+00	3.867030E+00
5.299630E+00	4.015200E+00	3.885650E+00
5.285020E+00	4.062890E+00	3.936830E+00
4.370330E+00	1.619380E+00	2.975590E+00
4.253800E+00	1.569930E+00	2.937050E+00
4.343590E+00	1.615670E+00	2.873040E+00
5.222320E+00	4.118860E+00	3.910120E+00
5.180140E+00	4.184610E+00	3.965790E+00
4.146910E+00	1.532590E+00	2.709160E+00
4.088520E+00	1.492860E+00	2.805050E+00
5.125730E+00	4.240430E+00	3.948220E+00
5.149030E+00	4.231300E+00	3.993490E+00
5.120640E+00	4.275080E+00	4.011500E+00
3.983640E+00	1.451000E+00	2.799010E+00
3.858440E+00	1.422410E+00	2.719820E+00
3.962080E+00	1.456630E+00	2.675970E+00
5.039600E+00	4.365850E+00	3.968790E+00
5.069980E+00	4.333120E+00	3.989750E+00
5.056600E+00	4.381440E+00	4.022320E+00
3.741240E+00	1.399900E+00	2.538370E+00
3.709950E+00	1.363320E+00	2.693050E+00
5.006080E+00	4.491500E+00	4.002110E+00
5.041220E+00	4.450040E+00	4.044780E+00
5.020690E+00	4.517580E+00	4.055380E+00
3.577510E+00	1.345230E+00	2.654090E+00
3.445940E+00	1.323890E+00	2.637120E+00
3.558890E+00	1.363550E+00	2.562450E+00
4.942590E+00	4.644300E+00	4.041610E+00
4.994440E+00	4.589330E+00	4.071840E+00
4.967110E+00	4.654370E+00	4.102890E+00
3.372940E+00	1.362800E+00	2.480930E+00
3.250770E+00	1.339650E+00	2.572780E+00
4.895920E+00	4.700060E+00	4.081090E+00
3.184420E+00	1.401810E+00	2.434450E+00
3.073870E+00	1.377550E+00	2.532530E+00
4.837480E+00	4.723590E+00	4.033680E+00
4.837170E+00	4.737780E+00	4.086180E+00
3.012180E+00	1.462680E+00	2.407740E+00
2.912340E+00	1.443230E+00	2.516060E+00
4.723480E+00	4.764080E+00	4.062200E+00
4.795320E+00	4.750680E+00	4.072900E+00
2.852230E+00	1.544250E+00	2.399530E+00
2.758280E+00	1.525810E+00	2.509750E+00
4.610160E+00	4.789600E+00	4.025090E+00
4.661780E+00	4.778630E+00	4.056750E+00
2.701650E+00	1.643930E+00	2.402460E+00
2.608560E+00	1.621570E+00	2.510460E+00
4.563190E+00	4.796860E+00	3.981770E+00
4.563600E+00	4.817500E+00	4.035650E+00
2.558380E+00	1.756050E+00	2.414000E+00
2.470550E+00	1.737290E+00	2.530540E+00
4.432590E+00	4.855840E+00	3.916300E+00
4.466330E+00	4.866680E+00	3.988830E+00
4.529790E+00	4.830900E+00	4.017480E+00
2.425640E+00	1.885000E+00	2.439570E+00
2.337600E+00	1.865410E+00	2.556880E+00
4.341300E+00	4.952840E+00	3.877780E+00
4.400520E+00	4.914000E+00	3.942090E+00
2.305850E+00	2.031590E+00	2.473920E+00
2.218710E+00	2.011390E+00	2.584340E+00
4.261660E+00	5.027260E+00	3.846350E+00
4.301040E+00	5.035770E+00	3.919350E+00
2.190450E+00	2.206300E+00	2.504890E+00
2.118530E+00	2.143330E+00	2.616540E+00
4.211920E+00	5.087380E+00	3.866240E+00
4.240810E+00	5.111030E+00	3.933640E+00
2.098950E+00	2.253910E+00	2.581790E+00
2.066030E+00	2.219750E+00	2.631570E+00
2.089250E+00	2.394750E+00	2.532170E+00
4.065630E+00	5.155880E+00	3.769400E+00
4.099360E+00	5.176140E+00	3.848760E+00
4.170590E+00	5.142480E+00	3.890950E+00
2.034000E+00	2.316600E+00	2.626600E+00
1.978660E+00	2.504190E+00	2.616710E+00
2.033760E+00	2.579500E+00	2.533030E+00
3.939720E+00	5.212230E+00	3.749650E+00
4.021040E+00	5.203390E+00	3.805290E+00
1.955080E+00	2.740380E+00	2.578020E+00
1.918090E+00	2.627610E+00	2.641940E+00
3.829440E+00	5.259500E+00	3.712990E+00
3.871210E+00	5.287380E+00	3.816720E+00
1.875500E+00	2.757360E+00	2.660490E+00
1.836870E+00	2.887190E+00	2.671030E+00
1.881550E+00	2.990380E+00	2.610200E+00
3.766860E+00	5.298420E+00	3.726920E+00
3.793800E+00	5.309350E+00	3.771310E+00
1.808300E+00	3.026020E+00	2.686360E+00
1.762700E+00	3.198580E+00	2.700110E+00
1.830160E+00	3.272250E+00	2.636650E+00
3.524730E+00	5.344780E+00	3.652500E+00
3.621520E+00	5.337870E+00	3.710660E+00
3.720170E+00	5.331510E+00	3.755740E+00
1.780020E+00	3.343380E+00	2.696480E+00
1.747270E+00	3.294640E+00	2.721840E+00
1.789910E+00	3.544400E+00	2.664730E+00
3.470400E+00	5.379060E+00	3.685770E+00
3.519710E+00	5.407140E+00	3.755290E+00
1.737490E+00	3.409210E+00	2.728630E+00
1.720390E+00	3.550990E+00	2.722600E+00
1.752290E+00	3.645130E+00	2.716890E+00
1.789910E+00	3.794370E+00	2.708600E+00
3.215040E+00	5.353120E+00	3.604350E+00
3.315530E+00	5.379490E+00	3.664430E+00
3.410640E+00	5.404330E+00	3.717640E+00
1.705370E+00	3.689720E+00	2.764080E+00
1.725640E+00	3.851390E+00	2.763730E+00
1.721550E+00	3.929270E+00	2.788410E+00
1.775270E+00	3.955230E+00	2.759020E+00
1.840750E+00	4.101060E+00	2.785600E+00
1.920220E+00	4.249520E+00	2.822120E+00
2.015910E+00	4.410620E+00	2.881970E+00
3.004770E+00	5.266650E+00	3.514410E+00
3.095210E+00	5.307920E+00	3.555660E+00
3.140280E+00	5.367930E+00	3.640400E+00
3.202240E+00	5.411060E+00	3.694690E+00
1.738080E+00	4.036050E+00	2.822120E+00
1.820130E+00	4.205060E+00	2.856700E+00
1.897540E+00	4.323010E+00	2.882890E+00
1.926720E+00	4.403150E+00	2.925550E+00
1.975690E+00	4.458010E+00	2.939530E+00
2.029530E+00	4.531050E+00	2.962270E+00
2.112180E+00	4.660020E+00	3.017170E+00
2.240540E+00	4.803590E+00	3.089700E+00
2.561330E+00	5.087880E+00	3.346070E+00
2.678410E+00	5.124770E+00	3.377560E+00
2.750310E+00	5.171710E+00	3.443800E+00
2.826070E+00	5.225360E+00	3.521160E+00
2.958670E+00	5.290220E+00	3.581310E+00
3.061090E+00	5.357380E+00	3.654150E+00
3.125710E+00	5.393560E+00	3.681630E+00
1.927930E+00	4.485210E+00	2.983000E+00
2.002710E+00	4.594380E+00	3.018330E+00
2.035980E+00	4.676000E+00	3.062290E+00
2.117120E+00	4.745830E+00	3.085910E+00
2.153420E+00	4.827040E+00	3.136590E+00
2.244970E+00	4.941940E+00	3.212800E+00
2.420950E+00	5.015630E+00	3.258640E+00
2.459660E+00	5.082800E+00	3.366870E+00
2.535340E+00	5.145500E+00	3.462070E+00
2.660420E+00	5.163830E+00	3.463070E+00
2.741130E+00	5.195250E+00	3.504000E+00
2.044220E+00	4.763120E+00	3.132010E+00
2.122690E+00	4.870000E+00	3.182940E+00
2.144000E+00	4.926680E+00	3.231760E+00
2.189190E+00	4.967440E+00	3.263990E+00
2.232480E+00	5.022020E+00	3.335500E+00
2.349500E+00	5.053520E+00	3.345400E+00
2.426530E+00	5.112430E+00	3.425680E+00
2.130250E+00	4.966450E+00	3.293140E+00
5.218660E+00	2.439640E+00	3.529240E+00
5.267470E+00	2.494140E+00	3.529320E+00
5.300160E+00	2.551810E+00	3.588480E+00
5.346200E+00	2.633910E+00	3.619880E+00
5.378470E+00	2.710860E+00	3.642590E+00
5.462040E+00	2.877020E+00	3.705970E+00
5.440000E+00	2.837990E+00	3.688390E+00
5.455540E+00	2.907600E+00	3.654660E+00
5.478260E+00	2.969040E+00	3.680650E+00
5.482920E+00	2.924450E+00	3.721310E+00
5.500600E+00	3.009540E+00	3.725510E+00
5.065420E+00	2.311530E+00	3.474180E+00
5.150200E+00	2.381470E+00	3.548950E+00
5.409660E+00	2.804490E+00	3.610990E+00
5.520570E+00	3.131040E+00	3.727780E+00
5.519020E+00	3.245350E+00	3.735080E+00
5.521430E+00	3.316240E+00	3.784860E+00
5.525360E+00	3.393170E+00	3.841000E+00
4.683350E+00	1.836650E+00	3.390190E+00
4.630960E+00	1.785310E+00	3.355100E+00
4.673100E+00	1.836990E+00	3.323480E+00
4.714160E+00	1.910890E+00	3.277780E+00
4.726340E+00	1.898180E+00	3.409500E+00
4.809580E+00	2.046440E+00	3.324630E+00
4.798250E+00	2.010840E+00	3.439570E+00
4.880360E+00	2.139650E+00	3.345190E+00
4.879850E+00	2.122000E+00	3.459940E+00
4.958700E+00	2.217370E+00	3.440950E+00
5.486060E+00	3.482010E+00	3.806790E+00
5.471670E+00	3.558060E+00	3.855370E+00
5.462440E+00	3.634620E+00	3.900510E+00
4.546790E+00	1.716510E+00	3.313230E+00
4.463280E+00	1.661270E+00	3.257640E+00
4.503210E+00	1.694510E+00	3.217330E+00
4.577690E+00	1.766930E+00	3.205550E+00
5.415830E+00	3.716750E+00	3.868000E+00
5.409570E+00	3.798960E+00	3.915560E+00
5.380210E+00	3.874120E+00	3.915420E+00
5.416550E+00	3.849840E+00	3.967720E+00
5.390470E+00	3.918240E+00	3.981730E+00
4.410390E+00	1.638930E+00	3.109930E+00
4.363090E+00	1.600000E+00	3.244920E+00
5.338600E+00	3.998820E+00	3.956990E+00
5.320470E+00	4.051310E+00	4.026640E+00
4.255870E+00	1.556940E+00	3.209410E+00
4.165760E+00	1.523750E+00	3.129140E+00
4.264330E+00	1.563120E+00	3.094170E+00
5.256970E+00	4.115330E+00	4.000800E+00
5.228070E+00	4.161500E+00	4.071240E+00
4.098300E+00	1.492560E+00	2.953790E+00
4.029140E+00	1.454610E+00	3.090970E+00
5.172000E+00	4.220520E+00	4.050850E+00
5.154420E+00	4.262980E+00	4.097270E+00
3.896460E+00	1.424240E+00	2.879290E+00
5.114610E+00	4.333640E+00	4.105130E+00
5.078650E+00	4.396820E+00	4.092910E+00
5.106430E+00	4.389430E+00	4.141260E+00
5.093870E+00	4.432680E+00	4.143740E+00
3.735950E+00	1.356260E+00	2.840820E+00
3.633760E+00	1.323040E+00	2.891030E+00
3.597520E+00	1.332520E+00	2.744410E+00
5.038860E+00	4.545890E+00	4.110640E+00
5.079160E+00	4.506010E+00	4.155120E+00
5.058740E+00	4.577590E+00	4.166670E+00
3.510960E+00	1.287220E+00	2.933240E+00
3.361200E+00	1.264960E+00	2.876670E+00
3.474890E+00	1.296200E+00	2.790900E+00
4.964640E+00	4.697820E+00	4.154830E+00
5.030840E+00	4.651060E+00	4.185400E+00
5.001940E+00	4.723580E+00	4.237100E+00
3.308550E+00	1.293690E+00	2.719520E+00
3.187760E+00	1.267240E+00	2.814320E+00
4.929130E+00	4.721410E+00	4.149720E+00
4.949430E+00	4.735050E+00	4.197720E+00
3.133300E+00	1.312680E+00	2.669100E+00
3.024380E+00	1.295140E+00	2.778870E+00
4.826030E+00	4.769630E+00	4.169690E+00
4.901880E+00	4.747600E+00	4.184470E+00
2.970420E+00	1.359870E+00	2.642800E+00
2.865810E+00	1.341080E+00	2.757010E+00
4.765570E+00	4.779620E+00	4.134490E+00
4.770370E+00	4.798440E+00	4.187560E+00
2.814310E+00	1.424200E+00	2.628920E+00
2.713610E+00	1.409140E+00	2.744120E+00
4.638060E+00	4.796970E+00	4.087140E+00
4.666970E+00	4.801410E+00	4.127860E+00
4.721300E+00	4.809020E+00	4.182880E+00
2.663650E+00	1.509180E+00	2.624210E+00
2.565950E+00	1.494320E+00	2.739350E+00
4.556630E+00	4.856610E+00	4.115170E+00
4.619270E+00	4.824000E+00	4.131860E+00
2.519670E+00	1.607330E+00	2.630890E+00
2.431110E+00	1.594160E+00	2.742240E+00
4.505010E+00	4.873270E+00	4.071760E+00
4.509210E+00	4.897080E+00	4.125240E+00
2.379120E+00	1.715040E+00	2.658830E+00
2.355310E+00	1.660570E+00	2.742770E+00
4.349950E+00	5.005090E+00	3.967670E+00
4.401850E+00	4.973820E+00	4.046550E+00
4.465760E+00	4.928350E+00	4.109880E+00
2.304820E+00	1.718880E+00	2.740670E+00
2.246670E+00	1.843200E+00	2.682690E+00
4.298380E+00	5.081970E+00	3.976890E+00
4.333180E+00	5.073580E+00	4.042690E+00
2.129800E+00	2.000220E+00	2.695950E+00
4.267370E+00	5.125350E+00	3.984890E+00
4.285960E+00	5.129130E+00	4.025420E+00
2.019850E+00	2.178760E+00	2.706620E+00
4.132290E+00	5.198700E+00	3.916760E+00
4.168980E+00	5.216500E+00	3.987640E+00
4.243690E+00	5.168200E+00	4.015820E+00
1.907870E+00	2.316480E+00	2.775490E+00
1.960210E+00	2.367040E+00	2.687600E+00
3.954560E+00	5.260140E+00	3.848550E+00
4.016510E+00	5.282200E+00	3.918210E+00
4.094750E+00	5.257090E+00	3.950650E+00
1.879370E+00	2.543120E+00	2.715800E+00
1.827010E+00	2.444720E+00	2.817620E+00
3.914390E+00	5.293390E+00	3.870330E+00
3.940970E+00	5.303930E+00	3.904860E+00
1.806620E+00	2.585190E+00	2.789540E+00
1.786750E+00	2.527330E+00	2.838190E+00
1.796500E+00	2.789770E+00	2.745870E+00
3.773600E+00	5.362700E+00	3.843420E+00
3.874770E+00	5.335270E+00	3.895490E+00
1.758250E+00	2.637410E+00	2.830560E+00
1.735150E+00	2.783630E+00	2.819140E+00
1.739110E+00	2.877120E+00	2.785370E+00
1.737250E+00	3.021910E+00	2.762180E+00
3.638830E+00	5.390200E+00	3.812960E+00
3.690840E+00	5.437990E+00	3.916770E+00
1.691190E+00	2.903890E+00	2.829090E+00
1.647270E+00	3.103900E+00	2.832030E+00
1.699610E+00	3.247220E+00	2.758020E+00
3.563290E+00	5.428910E+00	3.823020E+00
3.592540E+00	5.447280E+00	3.875070E+00
1.634240E+00	3.271130E+00	2.819080E+00
1.595040E+00	3.211780E+00	2.852180E+00
1.655190E+00	3.465920E+00	2.783500E+00
3.308450E+00	5.440200E+00	3.760460E+00
3.413300E+00	5.460550E+00	3.813970E+00
3.513090E+00	5.467980E+00	3.856130E+00
1.578310E+00	3.354060E+00	2.871710E+00
1.579710E+00	3.526460E+00	2.837740E+00
1.570010E+00	3.615780E+00	2.858950E+00
1.623910E+00	3.650070E+00	2.823830E+00
1.661370E+00	3.860090E+00	2.818230E+00
3.202680E+00	5.470230E+00	3.787210E+00
3.295780E+00	5.514090E+00	3.876780E+00
1.568240E+00	3.752280E+00	2.878090E+00
1.600800E+00	3.910400E+00	2.878040E+00
1.600200E+00	3.986880E+00	2.903700E+00
1.653640E+00	4.010650E+00	2.873350E+00
1.721740E+00	4.159950E+00	2.898160E+00
1.816670E+00	4.336320E+00	2.936530E+00
2.851470E+00	5.283910E+00	3.615330E+00
2.945460E+00	5.371250E+00	3.706550E+00
3.099140E+00	5.423350E+00	3.736010E+00
3.124510E+00	5.481480E+00	3.812170E+00
3.181190E+00	5.517310E+00	3.858490E+00
1.617100E+00	4.091180E+00	2.937390E+00
1.695840E+00	4.259940E+00	2.968490E+00
1.756690E+00	4.370660E+00	3.000420E+00
1.764950E+00	4.424480E+00	3.035800E+00
1.827840E+00	4.454780E+00	3.017820E+00
1.913940E+00	4.609100E+00	3.074020E+00
2.626300E+00	5.186540E+00	3.526450E+00
2.724650E+00	5.228310E+00	3.577910E+00
2.805620E+00	5.312830E+00	3.682440E+00
2.849250E+00	5.379880E+00	3.751360E+00
2.912150E+00	5.449250E+00	3.825740E+00
3.030280E+00	5.465440E+00	3.818140E+00
3.110440E+00	5.516990E+00	3.871090E+00
1.788820E+00	4.499440E+00	3.071590E+00
1.820550E+00	4.598150E+00	3.114640E+00
1.870420E+00	4.657140E+00	3.129970E+00
1.931570E+00	4.732060E+00	3.159510E+00
2.029320E+00	4.871610E+00	3.228670E+00
2.301970E+00	5.073880E+00	3.392790E+00
2.354880E+00	5.110030E+00	3.439050E+00
2.436640E+00	5.161270E+00	3.523470E+00
2.584550E+00	5.215470E+00	3.593660E+00
2.693840E+00	5.284070E+00	3.682980E+00
2.766990E+00	5.353170E+00	3.755400E+00
2.820770E+00	5.414030E+00	3.814110E+00
1.826920E+00	4.682080E+00	3.177040E+00
1.911280E+00	4.794400E+00	3.222990E+00
1.944820E+00	4.865560E+00	3.271860E+00
1.995250E+00	4.911070E+00	3.287710E+00
2.047340E+00	4.956170E+00	3.317950E+00
2.130900E+00	5.030270E+00	3.395750E+00
2.268260E+00	5.099720E+00	3.452580E+00
2.348440E+00	5.138760E+00	3.498960E+00
1.960840E+00	4.929300E+00	3.338360E+00
2.037820E+00	4.991460E+00	3.376410E+00
5.250890E+00	2.487690E+00	3.606230E+00
5.320300E+00	2.586290E+00	3.679270E+00
5.271580E+00	2.522550E+00	3.688770E+00
5.366690E+00	2.654790E+00	3.731590E+00
5.410290E+00	2.763130E+00	3.704960E+00
5.411810E+00	2.730980E+00	3.781040E+00
5.460630E+00	2.831930E+00	3.767960E+00
5.514690E+00	2.944030E+00	3.807540E+00
5.529720E+00	3.045250E+00	3.795820E+00
5.544170E+00	3.016320E+00	3.863180E+00
5.559350E+00	3.110900E+00	3.863040E+00
5.020010E+00	2.282940E+00	3.661450E+00
4.989010E+00	2.250930E+00	3.636510E+00
5.012380E+00	2.269430E+00	3.576490E+00
5.083640E+00	2.337490E+00	3.639920E+00
5.187770E+00	2.434930E+00	3.682270E+00
5.549100E+00	3.217990E+00	3.817490E+00
5.554460E+00	3.304130E+00	3.877080E+00
5.560470E+00	3.375030E+00	3.916810E+00
4.611530E+00	1.757420E+00	3.532470E+00
4.561870E+00	1.718460E+00	3.499560E+00
4.589050E+00	1.744780E+00	3.434790E+00
4.680720E+00	1.832290E+00	3.491440E+00
4.777120E+00	1.953860E+00	3.539460E+00
4.864580E+00	2.080630E+00	3.596930E+00
4.945730E+00	2.196640E+00	3.588250E+00
5.538780E+00	3.471590E+00	3.919780E+00
5.504460E+00	3.567360E+00	3.930680E+00
5.505730E+00	3.618540E+00	3.969090E+00
4.476830E+00	1.672040E+00	3.429940E+00
5.479780E+00	3.706540E+00	3.977970E+00
5.450670E+00	3.796490E+00	3.991900E+00
5.444940E+00	3.847820E+00	4.035000E+00
5.429090E+00	3.908660E+00	4.085300E+00
4.351610E+00	1.595300E+00	3.389040E+00
4.283000E+00	1.564470E+00	3.375730E+00
4.291740E+00	1.565100E+00	3.298170E+00
5.376890E+00	3.982100E+00	4.052410E+00
5.352690E+00	4.038210E+00	4.119910E+00
4.180980E+00	1.529380E+00	3.311650E+00
5.290860E+00	4.100680E+00	4.093330E+00
5.266150E+00	4.145760E+00	4.144060E+00
4.030300E+00	1.454580E+00	3.256590E+00
3.924470E+00	1.422130E+00	3.219510E+00
3.958880E+00	1.433300E+00	3.148190E+00
5.218040E+00	4.216730E+00	4.160930E+00
5.169370E+00	4.278760E+00	4.152840E+00
5.200630E+00	4.270980E+00	4.196490E+00
5.177520E+00	4.314800E+00	4.201370E+00
3.832160E+00	1.387280E+00	3.043300E+00
3.802540E+00	1.368750E+00	3.232460E+00
5.152260E+00	4.396060E+00	4.216610E+00
5.124370E+00	4.460160E+00	4.203180E+00
5.154010E+00	4.454940E+00	4.249470E+00
5.141790E+00	4.497830E+00	4.251850E+00
3.676870E+00	1.317300E+00	3.202060E+00
3.594960E+00	1.298330E+00	3.159530E+00
3.644040E+00	1.312850E+00	3.065550E+00
5.080820E+00	4.612720E+00	4.219610E+00
5.119160E+00	4.571410E+00	4.263510E+00
5.089990E+00	4.644460E+00	4.272360E+00
3.451080E+00	1.256590E+00	3.090240E+00
5.032750E+00	4.732410E+00	4.279110E+00
5.052610E+00	4.704600E+00	4.282240E+00
5.038440E+00	4.734280E+00	4.307740E+00
3.244810E+00	1.238650E+00	2.972370E+00
4.932650E+00	4.766730E+00	4.286540E+00
5.007790E+00	4.746710E+00	4.304280E+00
3.075110E+00	1.248030E+00	2.920040E+00
4.874870E+00	4.780610E+00	4.241600E+00
4.875140E+00	4.793190E+00	4.297130E+00
2.914360E+00	1.281580E+00	2.892880E+00
4.768390E+00	4.822810E+00	4.268190E+00
4.835330E+00	4.803820E+00	4.282360E+00
2.759270E+00	1.332590E+00	2.873690E+00
4.651770E+00	4.852680E+00	4.233910E+00
4.706930E+00	4.841480E+00	4.263160E+00
2.608860E+00	1.401710E+00	2.862950E+00
4.601460E+00	4.862660E+00	4.190520E+00
4.606610E+00	4.883190E+00	4.243510E+00
2.464330E+00	1.496080E+00	2.861800E+00
4.510230E+00	4.941820E+00	4.205480E+00
4.572410E+00	4.900800E+00	4.225790E+00
2.314580E+00	1.626490E+00	2.842100E+00
4.418250E+00	4.996190E+00	4.135710E+00
4.449630E+00	4.987140E+00	4.186830E+00
2.180390E+00	1.737000E+00	2.882060E+00
2.237700E+00	1.756790E+00	2.786690E+00
4.365890E+00	5.066060E+00	4.124800E+00
2.150260E+00	1.859430E+00	2.787010E+00
2.086900E+00	1.845400E+00	2.882460E+00
4.283480E+00	5.182030E+00	4.115750E+00
2.048540E+00	1.984740E+00	2.810600E+00
1.981740E+00	1.914050E+00	2.952840E+00
4.215500E+00	5.223720E+00	4.062240E+00
4.218570E+00	5.251530E+00	4.108060E+00
1.940810E+00	2.120140E+00	2.844450E+00
1.870870E+00	2.088920E+00	2.958930E+00
4.054160E+00	5.311210E+00	3.987960E+00
4.089780E+00	5.332890E+00	4.061850E+00
4.171040E+00	5.281660E+00	4.087980E+00
1.845620E+00	2.272790E+00	2.881170E+00
1.785040E+00	2.242210E+00	2.978040E+00
3.923450E+00	5.361930E+00	3.976180E+00
4.007250E+00	5.359560E+00	4.026800E+00
1.760880E+00	2.451190E+00	2.903850E+00
1.737980E+00	2.348170E+00	2.990390E+00
3.809000E+00	5.413590E+00	3.948490E+00
3.854490E+00	5.442850E+00	4.051280E+00
1.693930E+00	2.464850E+00	2.996190E+00
1.625980E+00	2.621160E+00	3.014460E+00
1.684680E+00	2.697240E+00	2.904820E+00
3.745960E+00	5.452510E+00	3.967310E+00
3.776020E+00	5.464480E+00	4.013240E+00
1.607730E+00	2.788850E+00	2.967040E+00
1.560040E+00	2.761570E+00	3.042350E+00
1.618370E+00	2.927600E+00	2.901260E+00
3.570160E+00	5.512090E+00	3.972610E+00
3.700560E+00	5.483320E+00	4.005280E+00
1.546810E+00	2.925860E+00	2.978650E+00
1.491930E+00	2.897090E+00	3.059810E+00
1.545960E+00	3.136260E+00	2.915030E+00
3.427140E+00	5.522850E+00	3.917640E+00
3.454060E+00	5.560840E+00	3.999850E+00
1.484550E+00	3.039430E+00	3.013620E+00
1.450740E+00	2.987360E+00	3.068230E+00
1.448880E+00	3.188370E+00	2.986530E+00
1.490500E+00	3.331620E+00	2.945530E+00
1.507910E+00	3.547830E+00	2.898100E+00
3.353690E+00	5.544610E+00	3.938360E+00
3.384570E+00	5.562450E+00	3.983140E+00
1.419270E+00	3.089870E+00	3.061170E+00
1.385150E+00	3.224090E+00	3.037480E+00
1.421300E+00	3.314540E+00	3.002640E+00
1.423440E+00	3.460040E+00	2.973610E+00
1.436040E+00	3.600270E+00	2.964740E+00
1.484210E+00	3.733580E+00	2.945850E+00
1.537360E+00	3.925990E+00	2.935730E+00
3.174110E+00	5.574470E+00	3.960030E+00
3.308390E+00	5.570660E+00	3.979030E+00
1.353390E+00	3.382520E+00	3.059720E+00
1.363190E+00	3.566990E+00	3.016670E+00
1.405720E+00	3.709140E+00	3.005460E+00
1.444130E+00	3.860780E+00	2.994270E+00
1.482600E+00	3.977040E+00	2.999820E+00
1.482350E+00	4.042150E+00	3.026410E+00
1.534360E+00	4.065320E+00	2.992990E+00
1.598360E+00	4.207160E+00	3.012760E+00
1.688800E+00	4.376190E+00	3.050670E+00
2.980920E+00	5.494960E+00	3.868390E+00
3.046740E+00	5.534390E+00	3.915740E+00
3.078670E+00	5.578380E+00	3.983480E+00
1.497380E+00	4.137340E+00	3.059370E+00
1.569900E+00	4.299220E+00	3.084070E+00
1.635310E+00	4.415200E+00	3.118030E+00
1.640210E+00	4.471320E+00	3.152640E+00
1.720880E+00	4.529040E+00	3.135120E+00
2.472950E+00	5.235300E+00	3.661040E+00
2.597580E+00	5.279300E+00	3.701260E+00
2.673070E+00	5.341610E+00	3.771180E+00
2.748620E+00	5.407810E+00	3.839410E+00
2.823290E+00	5.492250E+00	3.923970E+00
2.945180E+00	5.532420E+00	3.935030E+00
3.020180E+00	5.574590E+00	3.990230E+00
1.647020E+00	4.537980E+00	3.188860E+00
1.661450E+00	4.608910E+00	3.228880E+00
1.725920E+00	4.643750E+00	3.210820E+00
1.828220E+00	4.798840E+00	3.284370E+00
2.173050E+00	5.117600E+00	3.532210E+00
2.335020E+00	5.171610E+00	3.575430E+00
2.370470E+00	5.228910E+00	3.675990E+00
2.421500E+00	5.276560E+00	3.744990E+00
2.550470E+00	5.328750E+00	3.784340E+00
2.655910E+00	5.406100E+00	3.860640E+00
2.725910E+00	5.463570E+00	3.917780E+00
1.692730E+00	4.686870E+00	3.273640E+00
1.737590E+00	4.784090E+00	3.334130E+00
1.792130E+00	4.845610E+00	3.351670E+00
1.865490E+00	4.915590E+00	3.384160E+00
2.010240E+00	5.027010E+00	3.451450E+00
2.068260E+00	5.104250E+00	3.554640E+00
2.125280E+00	5.154560E+00	3.620170E+00
2.263770E+00	5.203640E+00	3.660980E+00
2.345040E+00	5.249030E+00	3.718790E+00
1.748200E+00	4.868470E+00	3.407490E+00
1.870960E+00	4.992170E+00	3.485440E+00
1.985640E+00	5.079780E+00	3.557770E+00
2.050030E+00	5.124770E+00	3.600690E+00
5.311580E+00	2.570990E+00	3.750210E+00
5.383350E+00	2.666360E+00	3.831920E+00
5.328980E+00	2.593300E+00	3.832160E+00
5.426810E+00	2.737620E+00	3.866070E+00
5.489490E+00	2.836840E+00	3.887420E+00
5.541850E+00	2.932680E+00	3.915040E+00
5.571570E+00	3.023950E+00	3.942740E+00
5.602310E+00	3.112520E+00	3.977680E+00
4.733160E+00	1.882260E+00	3.730700E+00
4.704610E+00	1.850980E+00	3.694880E+00
4.739550E+00	1.893670E+00	3.641570E+00
4.812910E+00	1.997610E+00	3.656070E+00
4.781550E+00	1.946250E+00	3.737750E+00
4.853600E+00	2.058250E+00	3.679620E+00
4.837400E+00	2.030030E+00	3.746570E+00
4.882300E+00	2.103230E+00	3.724640E+00
4.977860E+00	2.237660E+00	3.708150E+00
5.037500E+00	2.299570E+00	3.730860E+00
5.100300E+00	2.356800E+00	3.776620E+00
5.166300E+00	2.429080E+00	3.828540E+00
5.250400E+00	2.508440E+00	3.808830E+00
5.587040E+00	3.209920E+00	3.925450E+00
5.596460E+00	3.307470E+00	3.975060E+00
5.586570E+00	3.392840E+00	3.973990E+00
5.613650E+00	3.361870E+00	4.027380E+00
5.605800E+00	3.442490E+00	4.036180E+00
4.550790E+00	1.717770E+00	3.604730E+00
4.652620E+00	1.803980E+00	3.645420E+00
4.921570E+00	2.164300E+00	3.682280E+00
5.552760E+00	3.550500E+00	4.008100E+00
5.530750E+00	3.629410E+00	4.025570E+00
5.565300E+00	3.594490E+00	4.076190E+00
5.544480E+00	3.672890E+00	4.092310E+00
4.445530E+00	1.654280E+00	3.595490E+00
4.378080E+00	1.613290E+00	3.583040E+00
4.390230E+00	1.617900E+00	3.500230E+00
5.493540E+00	3.768770E+00	4.062280E+00
5.481940E+00	3.833090E+00	4.120510E+00
5.465120E+00	3.896220E+00	4.175300E+00
4.292490E+00	1.571320E+00	3.521800E+00
5.410580E+00	3.969020E+00	4.145430E+00
5.389810E+00	4.025780E+00	4.209320E+00
4.156600E+00	1.523320E+00	3.495590E+00
4.078740E+00	1.483900E+00	3.483360E+00
4.085260E+00	1.485300E+00	3.389270E+00
5.324130E+00	4.098570E+00	4.187910E+00
5.279990E+00	4.158420E+00	4.199540E+00
5.317160E+00	4.136700E+00	4.250140E+00
5.280350E+00	4.192370E+00	4.251910E+00
3.969390E+00	1.437230E+00	3.417610E+00
[truncated: 21,888 more rows]
