# Supplementary material for: A New MRI-Based Model of Heart Function with Coupled Hemodynamics and Application to Normal and Diseased Canine Left Ventricles
Source: Front Bioeng Biotechnol. 2015 Sep 23;3:140. doi: 10.3389/fbioe.2015.00140 (PMC4585083; doi:10.3389/fbioe.2015.00140)
Supplement: Supplementary file 6 [file Data_Sheet_6.ZIP › Case3_HF_SR_Diastole/nodes/case3_diastole_time_0.0600.csv]

4.484550E+00	3.743280E+00	2.187980E+00
4.408560E+00	3.721390E+00	2.107830E+00
4.447010E+00	3.783540E+00	2.184190E+00
4.438990E+00	3.842110E+00	2.229940E+00
4.508900E+00	3.802670E+00	2.278590E+00
4.466890E+00	3.886390E+00	2.315180E+00
4.374970E+00	3.827560E+00	2.158770E+00
4.287120E+00	3.809120E+00	2.065860E+00
4.378850E+00	3.923760E+00	2.252760E+00
4.359100E+00	4.014020E+00	2.322430E+00
4.437220E+00	3.967410E+00	2.370210E+00
4.399600E+00	4.027060E+00	2.386370E+00
4.287520E+00	3.901200E+00	2.141210E+00
4.229320E+00	3.871980E+00	2.067090E+00
4.264960E+00	4.017740E+00	2.227030E+00
4.312100E+00	4.053440E+00	2.308210E+00
4.341330E+00	4.073230E+00	2.372980E+00
4.195570E+00	3.940040E+00	2.106940E+00
4.171140E+00	4.015300E+00	2.156650E+00
4.189890E+00	4.051610E+00	2.197250E+00
4.195070E+00	4.084780E+00	2.238380E+00
4.271160E+00	4.081270E+00	2.300300E+00
4.139960E+00	4.057720E+00	2.173250E+00
4.713790E+00	3.425220E+00	2.214710E+00
4.654560E+00	3.392200E+00	2.113990E+00
4.675370E+00	3.475110E+00	2.203160E+00
4.666450E+00	3.565660E+00	2.276000E+00
4.734850E+00	3.477430E+00	2.288430E+00
4.672620E+00	3.676040E+00	2.392610E+00
4.754780E+00	3.571390E+00	2.404380E+00
4.677190E+00	3.771970E+00	2.493780E+00
4.770470E+00	3.694810E+00	2.545440E+00
4.722760E+00	3.794780E+00	2.593300E+00
4.591100E+00	3.516980E+00	2.128770E+00
4.543940E+00	3.438030E+00	1.995640E+00
4.552690E+00	3.675680E+00	2.219040E+00
4.600400E+00	3.778680E+00	2.388270E+00
4.625170E+00	3.829110E+00	2.475710E+00
4.657500E+00	3.854260E+00	2.570700E+00
4.457100E+00	3.436040E+00	1.910530E+00
4.367270E+00	3.403350E+00	1.792620E+00
4.390010E+00	3.487160E+00	1.888320E+00
4.441060E+00	3.562530E+00	2.004600E+00
4.549390E+00	3.904590E+00	2.456000E+00
4.542480E+00	3.994020E+00	2.574550E+00
4.623880E+00	3.936910E+00	2.636770E+00
4.579260E+00	4.011400E+00	2.669220E+00
4.315340E+00	3.533820E+00	1.852250E+00
4.263830E+00	3.471510E+00	1.743660E+00
4.271230E+00	3.688330E+00	1.942770E+00
4.442130E+00	4.039080E+00	2.478690E+00
4.507330E+00	4.062070E+00	2.624670E+00
4.189770E+00	3.565000E+00	1.774520E+00
4.091530E+00	3.730630E+00	1.862310E+00
4.165780E+00	3.840440E+00	2.001900E+00
4.346620E+00	4.127860E+00	2.459330E+00
4.415640E+00	4.135890E+00	2.589330E+00
4.059330E+00	3.857550E+00	1.946910E+00
4.011920E+00	3.813290E+00	1.882390E+00
4.077620E+00	3.985110E+00	2.075150E+00
4.235930E+00	4.138680E+00	2.347270E+00
4.282600E+00	4.227650E+00	2.511600E+00
4.329130E+00	4.255950E+00	2.614800E+00
4.388180E+00	4.214830E+00	2.658790E+00
4.348850E+00	4.280220E+00	2.691290E+00
3.973910E+00	3.901840E+00	1.926050E+00
3.930990E+00	4.027250E+00	2.020610E+00
4.006480E+00	4.069030E+00	2.101580E+00
4.084270E+00	4.120350E+00	2.196800E+00
4.126070E+00	4.221160E+00	2.345920E+00
4.147300E+00	4.298350E+00	2.447380E+00
4.214930E+00	4.307730E+00	2.535800E+00
4.283040E+00	4.294000E+00	2.605870E+00
3.950890E+00	4.123480E+00	2.110990E+00
3.879490E+00	4.097570E+00	2.055990E+00
3.977930E+00	4.223980E+00	2.211870E+00
4.025960E+00	4.313960E+00	2.350510E+00
4.089220E+00	4.342660E+00	2.436310E+00
4.134570E+00	4.361810E+00	2.525900E+00
3.867840E+00	4.169210E+00	2.104210E+00
3.877860E+00	4.252270E+00	2.178730E+00
3.931900E+00	4.294920E+00	2.254850E+00
3.932220E+00	4.339250E+00	2.302880E+00
3.952800E+00	4.377050E+00	2.364200E+00
4.039760E+00	4.381220E+00	2.441490E+00
3.863930E+00	4.320370E+00	2.250040E+00
3.900100E+00	4.364210E+00	2.313880E+00
4.980500E+00	3.489390E+00	2.639220E+00
4.936940E+00	3.451440E+00	2.561030E+00
4.930570E+00	3.514440E+00	2.591410E+00
4.937670E+00	3.565620E+00	2.645920E+00
4.846200E+00	3.296920E+00	2.321910E+00
4.814590E+00	3.233340E+00	2.225550E+00
4.773960E+00	3.365380E+00	2.260980E+00
4.802420E+00	3.469670E+00	2.381620E+00
4.871370E+00	3.387530E+00	2.429120E+00
4.860630E+00	3.553950E+00	2.536230E+00
4.841280E+00	3.655700E+00	2.595650E+00
4.887590E+00	3.648950E+00	2.656490E+00
4.837650E+00	3.713290E+00	2.650890E+00
4.766600E+00	3.177510E+00	2.121340E+00
4.702730E+00	3.142490E+00	1.989330E+00
4.714380E+00	3.262640E+00	2.101660E+00
4.717550E+00	3.852130E+00	2.661580E+00
4.784270E+00	3.795030E+00	2.682120E+00
4.749060E+00	3.858160E+00	2.722780E+00
4.602430E+00	3.117990E+00	1.835320E+00
4.507320E+00	3.062870E+00	1.693570E+00
4.520800E+00	3.177430E+00	1.780980E+00
4.561420E+00	3.283810E+00	1.895240E+00
4.677090E+00	3.889450E+00	2.651930E+00
4.702880E+00	3.904440E+00	2.727210E+00
4.413270E+00	3.240570E+00	1.710500E+00
4.333450E+00	3.147500E+00	1.572000E+00
4.563790E+00	4.060690E+00	2.733580E+00
4.647860E+00	3.985660E+00	2.780600E+00
4.606580E+00	4.061000E+00	2.827630E+00
4.221560E+00	3.158760E+00	1.497410E+00
4.111640E+00	3.117810E+00	1.415660E+00
4.136180E+00	3.233160E+00	1.490990E+00
4.195390E+00	3.354040E+00	1.603070E+00
4.492730E+00	4.121300E+00	2.697270E+00
4.546830E+00	4.115030E+00	2.799160E+00
4.043680E+00	3.288240E+00	1.460890E+00
3.990310E+00	3.209340E+00	1.391370E+00
3.974890E+00	3.451660E+00	1.538040E+00
4.038670E+00	3.590640E+00	1.693290E+00
4.444190E+00	4.165100E+00	2.675590E+00
4.471310E+00	4.180370E+00	2.760580E+00
3.907800E+00	3.318770E+00	1.415530E+00
3.805010E+00	3.512480E+00	1.523600E+00
3.905550E+00	3.603040E+00	1.624210E+00
3.931600E+00	3.760480E+00	1.785080E+00
4.376780E+00	4.283850E+00	2.755090E+00
4.408670E+00	4.252150E+00	2.769130E+00
4.390420E+00	4.286480E+00	2.792490E+00
3.805820E+00	3.675650E+00	1.645210E+00
3.727980E+00	3.617540E+00	1.575040E+00
3.789500E+00	3.810350E+00	1.767710E+00
3.857020E+00	3.917990E+00	1.883980E+00
4.217120E+00	4.346340E+00	2.604290E+00
4.286700E+00	4.334860E+00	2.687940E+00
4.354590E+00	4.309080E+00	2.766730E+00
3.699320E+00	3.721400E+00	1.647410E+00
3.697480E+00	3.845010E+00	1.761670E+00
3.758590E+00	3.923670E+00	1.845890E+00
3.794670E+00	4.066590E+00	1.990320E+00
4.172700E+00	4.378930E+00	2.602500E+00
4.201790E+00	4.394250E+00	2.679760E+00
3.676150E+00	3.960180E+00	1.847400E+00
3.686380E+00	4.077570E+00	1.961300E+00
3.727000E+00	4.141400E+00	2.027760E+00
3.779400E+00	4.226370E+00	2.115000E+00
3.964540E+00	4.430040E+00	2.454990E+00
4.058160E+00	4.426010E+00	2.550920E+00
4.133100E+00	4.407120E+00	2.608670E+00
3.664790E+00	4.183110E+00	2.048560E+00
3.711920E+00	4.282190E+00	2.150830E+00
3.717190E+00	4.335240E+00	2.213770E+00
3.778960E+00	4.332820E+00	2.230830E+00
3.862520E+00	4.398610E+00	2.349770E+00
3.897810E+00	4.464350E+00	2.465860E+00
3.968810E+00	4.494780E+00	2.588530E+00
3.743360E+00	4.397870E+00	2.302870E+00
3.819340E+00	4.469830E+00	2.423100E+00
3.873460E+00	4.506670E+00	2.527300E+00
5.056450E+00	3.387510E+00	2.675410E+00
5.039850E+00	3.333620E+00	2.633450E+00
5.007420E+00	3.409830E+00	2.625520E+00
5.047220E+00	3.450550E+00	2.700750E+00
4.962320E+00	3.063110E+00	2.386290E+00
4.928110E+00	3.008260E+00	2.288990E+00
4.924800E+00	3.099040E+00	2.338080E+00
4.907800E+00	3.225790E+00	2.382810E+00
4.980370E+00	3.137080E+00	2.454310E+00
4.963470E+00	3.344540E+00	2.538370E+00
5.007080E+00	3.245120E+00	2.548230E+00
4.953300E+00	3.637730E+00	2.739090E+00
5.008890E+00	3.547000E+00	2.727470E+00
4.963850E+00	3.684840E+00	2.805190E+00
5.032890E+00	3.634700E+00	2.844430E+00
4.984810E+00	3.726440E+00	2.876540E+00
4.871440E+00	2.956420E+00	2.156510E+00
4.821710E+00	2.879590E+00	2.028750E+00
4.814360E+00	2.966220E+00	2.055770E+00
4.831490E+00	3.084520E+00	2.170430E+00
4.889580E+00	3.746840E+00	2.780050E+00
4.875170E+00	3.839400E+00	2.876040E+00
4.952700E+00	3.802140E+00	2.925780E+00
4.908080E+00	3.867050E+00	2.952850E+00
4.736090E+00	2.814040E+00	1.861100E+00
4.649550E+00	2.732480E+00	1.718990E+00
4.667520E+00	2.837620E+00	1.770890E+00
4.707400E+00	2.960340E+00	1.875760E+00
4.787380E+00	3.868860E+00	2.804370E+00
4.841380E+00	3.905750E+00	2.917050E+00
4.569470E+00	2.879280E+00	1.671830E+00
4.481750E+00	2.770640E+00	1.551080E+00
4.720130E+00	3.929980E+00	2.805140E+00
4.752300E+00	3.963120E+00	2.889290E+00
4.367000E+00	2.748910E+00	1.432100E+00
4.247390E+00	2.695020E+00	1.351060E+00
4.278830E+00	2.813360E+00	1.390740E+00
4.342910E+00	2.942080E+00	1.465370E+00
4.605880E+00	4.107770E+00	2.888900E+00
4.675170E+00	4.051400E+00	2.914840E+00
4.648070E+00	4.106710E+00	2.949600E+00
4.152890E+00	2.906980E+00	1.356340E+00
4.021460E+00	2.806910E+00	1.269170E+00
4.542260E+00	4.168210E+00	2.866440E+00
4.608000E+00	4.155540E+00	2.951500E+00
3.930500E+00	3.094410E+00	1.322810E+00
3.806350E+00	2.949380E+00	1.269900E+00
4.475350E+00	4.224460E+00	2.843790E+00
4.533300E+00	4.226950E+00	2.931470E+00
3.732980E+00	3.156330E+00	1.322860E+00
3.622960E+00	3.089830E+00	1.293170E+00
3.752680E+00	3.331430E+00	1.393250E+00
4.418360E+00	4.296010E+00	2.872150E+00
3.603800E+00	3.302220E+00	1.363490E+00
3.481130E+00	3.249530E+00	1.366020E+00
3.628900E+00	3.547810E+00	1.510080E+00
4.302030E+00	4.368970E+00	2.797260E+00
4.355870E+00	4.372570E+00	2.900500E+00
3.486380E+00	3.426400E+00	1.435870E+00
3.412020E+00	3.352600E+00	1.413370E+00
3.473370E+00	3.604240E+00	1.549700E+00
3.578140E+00	3.794050E+00	1.698060E+00
4.203380E+00	4.443360E+00	2.786730E+00
4.281060E+00	4.432900E+00	2.880040E+00
3.381440E+00	3.470160E+00	1.486520E+00
3.375330E+00	3.620410E+00	1.573580E+00
3.444860E+00	3.730570E+00	1.643620E+00
3.461360E+00	3.864990E+00	1.752450E+00
3.570330E+00	4.018910E+00	1.885120E+00
4.098440E+00	4.474170E+00	2.693750E+00
4.147780E+00	4.487890E+00	2.792130E+00
4.187530E+00	4.507180E+00	2.882080E+00
3.359410E+00	3.745070E+00	1.673270E+00
3.378330E+00	3.885690E+00	1.776360E+00
3.451780E+00	3.973930E+00	1.837110E+00
3.488570E+00	4.073790E+00	1.931000E+00
3.563460E+00	4.174980E+00	2.032790E+00
3.639550E+00	4.309180E+00	2.174350E+00
4.015950E+00	4.524050E+00	2.681500E+00
4.030420E+00	4.557050E+00	2.763370E+00
4.104890E+00	4.530290E+00	2.812960E+00
3.378500E+00	4.013460E+00	1.881340E+00
3.468230E+00	4.169390E+00	2.020950E+00
3.538440E+00	4.259010E+00	2.107260E+00
3.563580E+00	4.328490E+00	2.186930E+00
3.606830E+00	4.364320E+00	2.238670E+00
3.654760E+00	4.413200E+00	2.303990E+00
3.731520E+00	4.483490E+00	2.405690E+00
3.803170E+00	4.529450E+00	2.516300E+00
3.870990E+00	4.566440E+00	2.630420E+00
3.957510E+00	4.560960E+00	2.691210E+00
3.565130E+00	4.402110E+00	2.281340E+00
3.638550E+00	4.494070E+00	2.397330E+00
3.720510E+00	4.550830E+00	2.503220E+00
3.783240E+00	4.581380E+00	2.585070E+00
5.065260E+00	2.975470E+00	2.533420E+00
5.024020E+00	2.898510E+00	2.435210E+00
5.007660E+00	3.021160E+00	2.450260E+00
5.050100E+00	3.156770E+00	2.575970E+00
5.088110E+00	3.061030E+00	2.607230E+00
5.071080E+00	3.257980E+00	2.643730E+00
5.118680E+00	3.192030E+00	2.686340E+00
5.107910E+00	3.355410E+00	2.744710E+00
5.087610E+00	3.513880E+00	2.813660E+00
5.151310E+00	3.455520E+00	2.860570E+00
5.097430E+00	3.590980E+00	2.882640E+00
5.156570E+00	3.553930E+00	2.935500E+00
5.107790E+00	3.643410E+00	2.944170E+00
4.980180E+00	2.820560E+00	2.327550E+00
4.934600E+00	2.749200E+00	2.220030E+00
4.932180E+00	2.875310E+00	2.240710E+00
5.008550E+00	3.764750E+00	2.943580E+00
5.066900E+00	3.723190E+00	2.975700E+00
5.023660E+00	3.795600E+00	3.013520E+00
4.883490E+00	2.673650E+00	2.098880E+00
4.821500E+00	2.595920E+00	1.967850E+00
4.825670E+00	2.727150E+00	1.981790E+00
4.891690E+00	3.917710E+00	3.006580E+00
4.975210E+00	3.863790E+00	3.047800E+00
4.934150E+00	3.928850E+00	3.085190E+00
4.732820E+00	2.523150E+00	1.839500E+00
4.617090E+00	2.467890E+00	1.700970E+00
4.696310E+00	2.594530E+00	1.773640E+00
4.826570E+00	3.962550E+00	2.975080E+00
4.866440E+00	3.983830E+00	3.065380E+00
4.475820E+00	2.606210E+00	1.524180E+00
4.427120E+00	2.447010E+00	1.495130E+00
4.771460E+00	4.030530E+00	3.004330E+00
4.766110E+00	4.078150E+00	3.054220E+00
4.821070E+00	4.060880E+00	3.091100E+00
4.777950E+00	4.112020E+00	3.093210E+00
4.319630E+00	2.391420E+00	1.417680E+00
4.186740E+00	2.436640E+00	1.342060E+00
4.293610E+00	2.513840E+00	1.383140E+00
4.697180E+00	4.120900E+00	3.027630E+00
4.681250E+00	4.207960E+00	3.091830E+00
4.756240E+00	4.174800E+00	3.119700E+00
4.732720E+00	4.225910E+00	3.135550E+00
4.103460E+00	2.584550E+00	1.283480E+00
4.000220E+00	2.426660E+00	1.253490E+00
4.608490E+00	4.209450E+00	3.022570E+00
4.613460E+00	4.268360E+00	3.089470E+00
4.690700E+00	4.267260E+00	3.144420E+00
3.896530E+00	2.690700E+00	1.232830E+00
3.756120E+00	2.608340E+00	1.231070E+00
4.520470E+00	4.293770E+00	3.022110E+00
4.570270E+00	4.310530E+00	3.092790E+00
4.613780E+00	4.336250E+00	3.158430E+00
3.678190E+00	2.856650E+00	1.249250E+00
3.547450E+00	2.785740E+00	1.261710E+00
4.419120E+00	4.353080E+00	2.981300E+00
4.467620E+00	4.356520E+00	3.058790E+00
4.529480E+00	4.348130E+00	3.106920E+00
3.492900E+00	3.039860E+00	1.305670E+00
3.364890E+00	2.982610E+00	1.330580E+00
4.346420E+00	4.418470E+00	2.967250E+00
4.403400E+00	4.405310E+00	3.051520E+00
3.340380E+00	3.266610E+00	1.406930E+00
3.237290E+00	3.144440E+00	1.417590E+00
4.272360E+00	4.485490E+00	2.956690E+00
4.333080E+00	4.470530E+00	3.040870E+00
3.224190E+00	3.310320E+00	1.468700E+00
3.179910E+00	3.240830E+00	1.474310E+00
3.264610E+00	3.533470E+00	1.572290E+00
4.220430E+00	4.528380E+00	2.957910E+00
4.254320E+00	4.544900E+00	3.038960E+00
3.162770E+00	3.364470E+00	1.533180E+00
3.163000E+00	3.529220E+00	1.622110E+00
3.199600E+00	3.638000E+00	1.656190E+00
3.260630E+00	3.807030E+00	1.760910E+00
4.065190E+00	4.573440E+00	2.834890E+00
4.104130E+00	4.590930E+00	2.909300E+00
4.176150E+00	4.569030E+00	2.968720E+00
3.142790E+00	3.662260E+00	1.703710E+00
3.159330E+00	3.813990E+00	1.806610E+00
3.204460E+00	3.899320E+00	1.838000E+00
3.263830E+00	3.998240E+00	1.892050E+00
3.362980E+00	4.151990E+00	2.016230E+00
3.462740E+00	4.297120E+00	2.144620E+00
3.911600E+00	4.594130E+00	2.707320E+00
3.940800E+00	4.618870E+00	2.777380E+00
4.022930E+00	4.616130E+00	2.852970E+00
3.148400E+00	3.949340E+00	1.891830E+00
3.247230E+00	4.121810E+00	2.011390E+00
3.337850E+00	4.259730E+00	2.118780E+00
3.403910E+00	4.344790E+00	2.207620E+00
3.412050E+00	4.391580E+00	2.265500E+00
3.471750E+00	4.400650E+00	2.272250E+00
3.534800E+00	4.496100E+00	2.380550E+00
3.624400E+00	4.580820E+00	2.512510E+00
3.721670E+00	4.604850E+00	2.581230E+00
3.781770E+00	4.640170E+00	2.666140E+00
3.870760E+00	4.624710E+00	2.721680E+00
3.433230E+00	4.451960E+00	2.330430E+00
3.469400E+00	4.529210E+00	2.410000E+00
3.532660E+00	4.568570E+00	2.463440E+00
3.554650E+00	4.612140E+00	2.525330E+00
3.597740E+00	4.650780E+00	2.591760E+00
3.681910E+00	4.645310E+00	2.615820E+00
3.480120E+00	4.596600E+00	2.494240E+00
3.535840E+00	4.640380E+00	2.555950E+00
5.198480E+00	3.047390E+00	2.787960E+00
5.179400E+00	2.988770E+00	2.742020E+00
5.160380E+00	3.082730E+00	2.727650E+00
5.177500E+00	3.232180E+00	2.797960E+00
5.215780E+00	3.127180E+00	2.834580E+00
5.191570E+00	3.363900E+00	2.873110E+00
5.241710E+00	3.256100E+00	2.904480E+00
5.205000E+00	3.465690E+00	2.935710E+00
5.265100E+00	3.383330E+00	2.985910E+00
5.207760E+00	3.520370E+00	2.976430E+00
5.238790E+00	3.485070E+00	3.000590E+00
5.219350E+00	3.558340E+00	3.045240E+00
5.069960E+00	2.802940E+00	2.530510E+00
5.028560E+00	2.704960E+00	2.434480E+00
5.013600E+00	2.789520E+00	2.405270E+00
5.105300E+00	2.924880E+00	2.606850E+00
5.120070E+00	3.682480E+00	3.006300E+00
5.160350E+00	3.636960E+00	3.029200E+00
5.138260E+00	3.705970E+00	3.076470E+00
4.980980E+00	2.622160E+00	2.335270E+00
4.921710E+00	2.544350E+00	2.227590E+00
4.934100E+00	2.643230E+00	2.217080E+00
5.038660E+00	3.828180E+00	3.078340E+00
5.097110E+00	3.788220E+00	3.113640E+00
5.053080E+00	3.861590E+00	3.138100E+00
4.856640E+00	2.453380E+00	2.097730E+00
4.788680E+00	2.366840E+00	1.987110E+00
4.802430E+00	2.477940E+00	1.963150E+00
4.936070E+00	3.972540E+00	3.135060E+00
5.011070E+00	3.929180E+00	3.168970E+00
4.973400E+00	3.999360E+00	3.203750E+00
4.677320E+00	2.276840E+00	1.883100E+00
4.558890E+00	2.249350E+00	1.733150E+00
4.655900E+00	2.355170E+00	1.795380E+00
4.900430E+00	4.039870E+00	3.157220E+00
4.906470E+00	4.085270E+00	3.201760E+00
4.955420E+00	4.055520E+00	3.244280E+00
4.921430E+00	4.113820E+00	3.249370E+00
4.453910E+00	2.325630E+00	1.566880E+00
4.397220E+00	2.171950E+00	1.598340E+00
4.849280E+00	4.134290E+00	3.176460E+00
4.858900E+00	4.199910E+00	3.226230E+00
4.905510E+00	4.171600E+00	3.276470E+00
4.876270E+00	4.234590E+00	3.277430E+00
4.230120E+00	2.295070E+00	1.409960E+00
4.795010E+00	4.248020E+00	3.199130E+00
4.784260E+00	4.336030E+00	3.258480E+00
4.858530E+00	4.295810E+00	3.306060E+00
4.829980E+00	4.355710E+00	3.319060E+00
4.035360E+00	2.250150E+00	1.318710E+00
3.897930E+00	2.274450E+00	1.291430E+00
3.942900E+00	2.330530E+00	1.269630E+00
4.710020E+00	4.323710E+00	3.201470E+00
4.714780E+00	4.381070E+00	3.257210E+00
4.774160E+00	4.395140E+00	3.310360E+00
3.823670E+00	2.402260E+00	1.254380E+00
3.721360E+00	2.290130E+00	1.279690E+00
4.659440E+00	4.372110E+00	3.219020E+00
4.659120E+00	4.409030E+00	3.265040E+00
4.695010E+00	4.441830E+00	3.332800E+00
3.622660E+00	2.538000E+00	1.246850E+00
3.486440E+00	2.488080E+00	1.296430E+00
4.464190E+00	4.403090E+00	3.125760E+00
4.534080E+00	4.402690E+00	3.187440E+00
4.601420E+00	4.409970E+00	3.243570E+00
4.629570E+00	4.441000E+00	3.305580E+00
3.415840E+00	2.729980E+00	1.298710E+00
3.288260E+00	2.683380E+00	1.343330E+00
4.391370E+00	4.460770E+00	3.124160E+00
4.449170E+00	4.467290E+00	3.224200E+00
3.247570E+00	2.925860E+00	1.370770E+00
3.145130E+00	2.881460E+00	1.429120E+00
4.325400E+00	4.519780E+00	3.108320E+00
4.364900E+00	4.522420E+00	3.183830E+00
3.131850E+00	3.146830E+00	1.484600E+00
3.073430E+00	3.012840E+00	1.486340E+00
4.287620E+00	4.558130E+00	3.106170E+00
4.311080E+00	4.562010E+00	3.150550E+00
3.028660E+00	3.155770E+00	1.562970E+00
2.970650E+00	3.332560E+00	1.659710E+00
3.072850E+00	3.430060E+00	1.633420E+00
4.138800E+00	4.610960E+00	2.981420E+00
4.174040E+00	4.623920E+00	3.052600E+00
4.257600E+00	4.597120E+00	3.123620E+00
2.993000E+00	3.498810E+00	1.722530E+00
2.947360E+00	3.436320E+00	1.731670E+00
3.045520E+00	3.715100E+00	1.804910E+00
3.954210E+00	4.681880E+00	2.881560E+00
4.043710E+00	4.671880E+00	2.949490E+00
4.109550E+00	4.646200E+00	2.995400E+00
2.939720E+00	3.562480E+00	1.787550E+00
2.949660E+00	3.714930E+00	1.862660E+00
2.988290E+00	3.807710E+00	1.888890E+00
3.028610E+00	3.931870E+00	1.929790E+00
3.129650E+00	4.088380E+00	2.014670E+00
3.223740E+00	4.233220E+00	2.113510E+00
3.330690E+00	4.366220E+00	2.242100E+00
3.840540E+00	4.701700E+00	2.815700E+00
3.910420E+00	4.725770E+00	2.907420E+00
3.968740E+00	4.753500E+00	2.996700E+00
2.933240E+00	3.839990E+00	1.935140E+00
2.957040E+00	3.980590E+00	2.000440E+00
3.036210E+00	4.065880E+00	2.032770E+00
3.103610E+00	4.190420E+00	2.108990E+00
3.190430E+00	4.314290E+00	2.200960E+00
3.263900E+00	4.409290E+00	2.305130E+00
3.368360E+00	4.503620E+00	2.392820E+00
3.672360E+00	4.720710E+00	2.715850E+00
3.753570E+00	4.754550E+00	2.815480E+00
3.789250E+00	4.796830E+00	2.894870E+00
3.873690E+00	4.770940E+00	2.937680E+00
2.974290E+00	4.123620E+00	2.108140E+00
3.073170E+00	4.273660E+00	2.195390E+00
3.162470E+00	4.382550E+00	2.292010E+00
3.253640E+00	4.482670E+00	2.388160E+00
3.316220E+00	4.555170E+00	2.457080E+00
3.328060E+00	4.603180E+00	2.512510E+00
3.393840E+00	4.604620E+00	2.509890E+00
3.510820E+00	4.682550E+00	2.607640E+00
3.558470E+00	4.761850E+00	2.713770E+00
3.609390E+00	4.810220E+00	2.801560E+00
3.699380E+00	4.797510E+00	2.835060E+00
3.364750E+00	4.675020E+00	2.591040E+00
3.461590E+00	4.765240E+00	2.686770E+00
3.523220E+00	4.811610E+00	2.759300E+00
5.332000E+00	3.233190E+00	3.033640E+00
5.322900E+00	3.187540E+00	3.010790E+00
5.303010E+00	3.263220E+00	2.992700E+00
5.309730E+00	3.333640E+00	3.030880E+00
5.332840E+00	3.286240E+00	3.062130E+00
5.322250E+00	3.383320E+00	3.097530E+00
5.153450E+00	2.753940E+00	2.721540E+00
5.107940E+00	2.679380E+00	2.645860E+00
5.109040E+00	2.783930E+00	2.627920E+00
5.172570E+00	2.903610E+00	2.724480E+00
5.187540E+00	2.834970E+00	2.775040E+00
5.224470E+00	2.987910E+00	2.837710E+00
5.278840E+00	3.137440E+00	2.938920E+00
5.277210E+00	3.478940E+00	3.076680E+00
5.268470E+00	3.558580E+00	3.137620E+00
5.061010E+00	2.602110E+00	2.559720E+00
5.005020E+00	2.521730E+00	2.470140E+00
5.022440E+00	2.612000E+00	2.450900E+00
5.217870E+00	3.655620E+00	3.157910E+00
5.167770E+00	3.736100E+00	3.160120E+00
5.199850E+00	3.726430E+00	3.207170E+00
5.169810E+00	3.781680E+00	3.234460E+00
4.948600E+00	2.443510E+00	2.382770E+00
4.891930E+00	2.355720E+00	2.290050E+00
4.909480E+00	2.448040E+00	2.251610E+00
5.070700E+00	3.893480E+00	3.200410E+00
5.109760E+00	3.852720E+00	3.215250E+00
5.089330E+00	3.914800E+00	3.278850E+00
4.808640E+00	2.241460E+00	2.182190E+00
4.739020E+00	2.194210E+00	2.069330E+00
4.780010E+00	2.278510E+00	2.059650E+00
4.996220E+00	4.018000E+00	3.261690E+00
5.032600E+00	3.980790E+00	3.272390E+00
5.021370E+00	4.039780E+00	3.334510E+00
4.609420E+00	2.153880E+00	1.887160E+00
4.940930E+00	4.136310E+00	3.301340E+00
4.972070E+00	4.100480E+00	3.320890E+00
4.967740E+00	4.161450E+00	3.372400E+00
4.418640E+00	2.081560E+00	1.687010E+00
4.290220E+00	2.022470E+00	1.624030E+00
4.328180E+00	2.095360E+00	1.589930E+00
4.898910E+00	4.260010E+00	3.330860E+00
4.925530E+00	4.222060E+00	3.353020E+00
4.922380E+00	4.284210E+00	3.401510E+00
4.192820E+00	2.131610E+00	1.473780E+00
4.094820E+00	2.024900E+00	1.481580E+00
4.829300E+00	4.397370E+00	3.369340E+00
4.877550E+00	4.344880E+00	3.383780E+00
4.872380E+00	4.392120E+00	3.433310E+00
3.950280E+00	2.133260E+00	1.351510E+00
4.770510E+00	4.446940E+00	3.371330E+00
4.826100E+00	4.447320E+00	3.431910E+00
3.775100E+00	2.130360E+00	1.345720E+00
3.642000E+00	2.104470E+00	1.360460E+00
3.672920E+00	2.193150E+00	1.316630E+00
4.727090E+00	4.478340E+00	3.382580E+00
4.753780E+00	4.508970E+00	3.448490E+00
3.548290E+00	2.287390E+00	1.319220E+00
3.418380E+00	2.252500E+00	1.382290E+00
4.527830E+00	4.457970E+00	3.285510E+00
4.584800E+00	4.458430E+00	3.316770E+00
4.619710E+00	4.498780E+00	3.390210E+00
4.685420E+00	4.505830E+00	3.412210E+00
3.346950E+00	2.457270E+00	1.350010E+00
3.219320E+00	2.432390E+00	1.422280E+00
4.477210E+00	4.483100E+00	3.298220E+00
4.493930E+00	4.513300E+00	3.362520E+00
4.552320E+00	4.500730E+00	3.371980E+00
3.168410E+00	2.657350E+00	1.414340E+00
3.062010E+00	2.633490E+00	1.491550E+00
4.388420E+00	4.533840E+00	3.259450E+00
4.436850E+00	4.518000E+00	3.315510E+00
3.028770E+00	2.889260E+00	1.512120E+00
2.981880E+00	2.764110E+00	1.545310E+00
4.311710E+00	4.605410E+00	3.225360E+00
2.921720E+00	2.900820E+00	1.604690E+00
2.849770E+00	3.098340E+00	1.707660E+00
2.942020E+00	3.121720E+00	1.629250E+00
4.202740E+00	4.676490E+00	3.158490E+00
4.249700E+00	4.705890E+00	3.263550E+00
2.882660E+00	3.355620E+00	1.749220E+00
2.789190E+00	3.266510E+00	1.798410E+00
4.092960E+00	4.721170E+00	3.081420E+00
4.148360E+00	4.731130E+00	3.154300E+00
4.179150E+00	4.738090E+00	3.204130E+00
2.810310E+00	3.416120E+00	1.843500E+00
2.766800E+00	3.363100E+00	1.859880E+00
2.845880E+00	3.632440E+00	1.887160E+00
4.016820E+00	4.783910E+00	3.080250E+00
4.044860E+00	4.826200E+00	3.155850E+00
4.123100E+00	4.775750E+00	3.180250E+00
2.756060E+00	3.483970E+00	1.904900E+00
2.753470E+00	3.632920E+00	1.952910E+00
2.796240E+00	3.739590E+00	1.980750E+00
2.840600E+00	3.915710E+00	2.029390E+00
3.837110E+00	4.817170E+00	2.965840E+00
3.882430E+00	4.843820E+00	3.046660E+00
3.966100E+00	4.832690E+00	3.099820E+00
2.739870E+00	3.766650E+00	2.032550E+00
2.743850E+00	3.911740E+00	2.080660E+00
2.786570E+00	4.000030E+00	2.105570E+00
2.840880E+00	4.139620E+00	2.177180E+00
2.972350E+00	4.248690E+00	2.210840E+00
3.051980E+00	4.352620E+00	2.295090E+00
3.149110E+00	4.460390E+00	2.388520E+00
3.240810E+00	4.579250E+00	2.495600E+00
3.659570E+00	4.836210E+00	2.858550E+00
3.698860E+00	4.868000E+00	2.916160E+00
3.792780E+00	4.866680E+00	2.986860E+00
2.732400E+00	4.015720E+00	2.145060E+00
2.751590E+00	4.120890E+00	2.204630E+00
2.785590E+00	4.177020E+00	2.225230E+00
2.804340E+00	4.234770E+00	2.269040E+00
2.920910E+00	4.313910E+00	2.298120E+00
3.040410E+00	4.436000E+00	2.395130E+00
3.129390E+00	4.522250E+00	2.463900E+00
3.158180E+00	4.587710E+00	2.524860E+00
3.206680E+00	4.628610E+00	2.553900E+00
3.262110E+00	4.682950E+00	2.601040E+00
3.341840E+00	4.791140E+00	2.701040E+00
3.453110E+00	4.828180E+00	2.754690E+00
3.518260E+00	4.876460E+00	2.830300E+00
3.618390E+00	4.869810E+00	2.874360E+00
2.741880E+00	4.174150E+00	2.249390E+00
3.162090E+00	4.664350E+00	2.595910E+00
3.240200E+00	4.749070E+00	2.661310E+00
3.258400E+00	4.804600E+00	2.707480E+00
3.293060E+00	4.832330E+00	2.732120E+00
3.319100E+00	4.868570E+00	2.774770E+00
3.407980E+00	4.868840E+00	2.789370E+00
3.250650E+00	4.842420E+00	2.743120E+00
5.337220E+00	3.100710E+00	3.073520E+00
5.324110E+00	3.050300E+00	3.054650E+00
5.319950E+00	3.112080E+00	3.021970E+00
5.347420E+00	3.182470E+00	3.084080E+00
5.361110E+00	3.291360E+00	3.147120E+00
5.362990E+00	3.380690E+00	3.189170E+00
5.135090E+00	2.604360E+00	2.758360E+00
5.077270E+00	2.523060E+00	2.695900E+00
5.082870E+00	2.587910E+00	2.643130E+00
5.174130E+00	2.708670E+00	2.792310E+00
5.243520E+00	2.860280E+00	2.895310E+00
5.291240E+00	3.001670E+00	2.975810E+00
5.330990E+00	3.490620E+00	3.203500E+00
5.285820E+00	3.585670E+00	3.204900E+00
5.311520E+00	3.568610E+00	3.248760E+00
5.280680E+00	3.631690E+00	3.277750E+00
5.024770E+00	2.445530E+00	2.624810E+00
4.970440E+00	2.373140E+00	2.567870E+00
4.990070E+00	2.441210E+00	2.509580E+00
5.226050E+00	3.714500E+00	3.266550E+00
5.209610E+00	3.777640E+00	3.343520E+00
4.900770E+00	2.280130E+00	2.501490E+00
4.846010E+00	2.219410E+00	2.391000E+00
4.880940E+00	2.293640E+00	2.376570E+00
5.153090E+00	3.848200E+00	3.318270E+00
5.138740E+00	3.905160E+00	3.375030E+00
4.756710E+00	2.141260E+00	2.196870E+00
5.097840E+00	3.979490E+00	3.388140E+00
5.072040E+00	4.049560E+00	3.418110E+00
4.600450E+00	2.051330E+00	1.987750E+00
4.488610E+00	1.958430E+00	1.923130E+00
4.460410E+00	2.022300E+00	1.800680E+00
5.038410E+00	4.107400E+00	3.428970E+00
5.018820E+00	4.172600E+00	3.463350E+00
4.394750E+00	1.900120E+00	1.868790E+00
4.257420E+00	1.851860E+00	1.787860E+00
4.346130E+00	1.935500E+00	1.763400E+00
4.983700E+00	4.229150E+00	3.464430E+00
4.961050E+00	4.287780E+00	3.493790E+00
4.147070E+00	1.932880E+00	1.607960E+00
4.002360E+00	1.844160E+00	1.594480E+00
4.924500E+00	4.344270E+00	3.493150E+00
4.876960E+00	4.425340E+00	3.509910E+00
3.893170E+00	1.984600E+00	1.449190E+00
3.821890E+00	1.886380E+00	1.526190E+00
4.821000E+00	4.496470E+00	3.504390E+00
4.859150E+00	4.474590E+00	3.552410E+00
4.835820E+00	4.508110E+00	3.558610E+00
3.724610E+00	1.873740E+00	1.518970E+00
3.588630E+00	1.896890E+00	1.521980E+00
3.691050E+00	1.954090E+00	1.451220E+00
4.776650E+00	4.535650E+00	3.506900E+00
4.794710E+00	4.551310E+00	3.575820E+00
3.493660E+00	2.066140E+00	1.437000E+00
3.356820E+00	2.034240E+00	1.510620E+00
4.647940E+00	4.535210E+00	3.444710E+00
4.671360E+00	4.564310E+00	3.510030E+00
4.733400E+00	4.565410E+00	3.534840E+00
3.283730E+00	2.222790E+00	1.454310E+00
3.161390E+00	2.203970E+00	1.549320E+00
4.526280E+00	4.532620E+00	3.412830E+00
4.554660E+00	4.560450E+00	3.471030E+00
4.613350E+00	4.561450E+00	3.488620E+00
3.098980E+00	2.420120E+00	1.511230E+00
2.988460E+00	2.393340E+00	1.603660E+00
4.379890E+00	4.585260E+00	3.328270E+00
4.438620E+00	4.570210E+00	3.395490E+00
4.492510E+00	4.566480E+00	3.446970E+00
2.935400E+00	2.660100E+00	1.593600E+00
2.855670E+00	2.561580E+00	1.684390E+00
4.322170E+00	4.660680E+00	3.324070E+00
4.378190E+00	4.654040E+00	3.417900E+00
2.821130E+00	2.733160E+00	1.691520E+00
2.754220E+00	2.706360E+00	1.759430E+00
2.832510E+00	2.885240E+00	1.685780E+00
4.287530E+00	4.707720E+00	3.324970E+00
4.313980E+00	4.706700E+00	3.369080E+00
2.754850E+00	2.856860E+00	1.764620E+00
2.710390E+00	2.809440E+00	1.811830E+00
2.746680E+00	3.070610E+00	1.802310E+00
4.176480E+00	4.785430E+00	3.275450E+00
4.258670E+00	4.749000E+00	3.341420E+00
2.672200E+00	2.932070E+00	1.847330E+00
2.630170E+00	3.155920E+00	1.922010E+00
2.707490E+00	3.314180E+00	1.890900E+00
4.102280E+00	4.833170E+00	3.233910E+00
4.126090E+00	4.870240E+00	3.328850E+00
2.626160E+00	3.332330E+00	1.964060E+00
2.580810E+00	3.271040E+00	1.977750E+00
2.653560E+00	3.549990E+00	1.995330E+00
3.924620E+00	4.879620E+00	3.125160E+00
3.968430E+00	4.914530E+00	3.205550E+00
4.050690E+00	4.893350E+00	3.257440E+00
2.570660E+00	3.394060E+00	2.028310E+00
2.559240E+00	3.545000E+00	2.059640E+00
2.595690E+00	3.647110E+00	2.073870E+00
2.641240E+00	3.829230E+00	2.114660E+00
3.717580E+00	4.938680E+00	3.018910E+00
3.807460E+00	4.934630E+00	3.084420E+00
3.883670E+00	4.931340E+00	3.152870E+00
2.541630E+00	3.674450E+00	2.122010E+00
2.549340E+00	3.825700E+00	2.168850E+00
2.589690E+00	3.918030E+00	2.175800E+00
2.651920E+00	4.056090E+00	2.220620E+00
2.828410E+00	4.320210E+00	2.340760E+00
2.923220E+00	4.416300E+00	2.409190E+00
3.045040E+00	4.544130E+00	2.512910E+00
3.587600E+00	4.954770E+00	2.954340E+00
3.665870E+00	4.983470E+00	3.045860E+00
3.727260E+00	5.014620E+00	3.123230E+00
2.538460E+00	3.938110E+00	2.217550E+00
2.567570E+00	4.063360E+00	2.276860E+00
2.624620E+00	4.139130E+00	2.294950E+00
2.710150E+00	4.233490E+00	2.319990E+00
2.798000E+00	4.374170E+00	2.412200E+00
2.898790E+00	4.485480E+00	2.500110E+00
2.966890E+00	4.577550E+00	2.571190E+00
3.057300E+00	4.657880E+00	2.619160E+00
3.160630E+00	4.780640E+00	2.702270E+00
3.398020E+00	4.952070E+00	2.874400E+00
3.485080E+00	5.000120E+00	2.949040E+00
3.510120E+00	5.037810E+00	3.014820E+00
3.615310E+00	5.027430E+00	3.072850E+00
2.577900E+00	4.174830E+00	2.350530E+00
2.672290E+00	4.324680E+00	2.420080E+00
2.775590E+00	4.443710E+00	2.503540E+00
2.869400E+00	4.551260E+00	2.580050E+00
2.957550E+00	4.652020E+00	2.639340E+00
3.042790E+00	4.729720E+00	2.687340E+00
3.073710E+00	4.798440E+00	2.739320E+00
3.132130E+00	4.840990E+00	2.761390E+00
3.223360E+00	4.895980E+00	2.799970E+00
3.274010E+00	4.978720E+00	2.878210E+00
3.325690E+00	5.024580E+00	2.941580E+00
3.424150E+00	5.027400E+00	2.965500E+00
3.085720E+00	4.875110E+00	2.804550E+00
3.184000E+00	4.970910E+00	2.872680E+00
3.247260E+00	5.013180E+00	2.912440E+00
5.272690E+00	2.714210E+00	3.028090E+00
5.246510E+00	2.658850E+00	2.990280E+00
5.247650E+00	2.742510E+00	2.953410E+00
5.295880E+00	2.879370E+00	3.011810E+00
5.294030E+00	2.786490E+00	3.064540E+00
5.320610E+00	2.977970E+00	3.060120E+00
5.329730E+00	2.903300E+00	3.111950E+00
5.350810E+00	3.047510E+00	3.135280E+00
5.387180E+00	3.172840E+00	3.197780E+00
5.397140E+00	3.295800E+00	3.252930E+00
5.380900E+00	3.402080E+00	3.256160E+00
5.405290E+00	3.361300E+00	3.317810E+00
5.381310E+00	3.454080E+00	3.332820E+00
5.104290E+00	2.479570E+00	2.837940E+00
5.052280E+00	2.396260E+00	2.799630E+00
5.054780E+00	2.446970E+00	2.723500E+00
5.161100E+00	2.586790E+00	2.864870E+00
5.332450E+00	3.553890E+00	3.310000E+00
5.312760E+00	3.628190E+00	3.385330E+00
4.982750E+00	2.314220E+00	2.761540E+00
4.928460E+00	2.268860E+00	2.685050E+00
4.961470E+00	2.326100E+00	2.654520E+00
5.261540E+00	3.703870E+00	3.361360E+00
5.245580E+00	3.766240E+00	3.418400E+00
4.851930E+00	2.187170E+00	2.515990E+00
5.200340E+00	3.852950E+00	3.438710E+00
5.156190E+00	3.927000E+00	3.436430E+00
5.180910E+00	3.915570E+00	3.477160E+00
5.159570E+00	3.968130E+00	3.499700E+00
4.733060E+00	2.067100E+00	2.308550E+00
4.637460E+00	1.971450E+00	2.246910E+00
4.626300E+00	2.012700E+00	2.122370E+00
5.082100E+00	4.072710E+00	3.461230E+00
5.114030E+00	4.036110E+00	3.480510E+00
5.097960E+00	4.087820E+00	3.520030E+00
4.554370E+00	1.893670E+00	2.178950E+00
4.452890E+00	1.820160E+00	2.096970E+00
4.473170E+00	1.882080E+00	2.009000E+00
5.025850E+00	4.195140E+00	3.510370E+00
5.065170E+00	4.155240E+00	3.551280E+00
5.028130E+00	4.217000E+00	3.565320E+00
4.340340E+00	1.758900E+00	2.027190E+00
4.184210E+00	1.708020E+00	1.940950E+00
4.303190E+00	1.786190E+00	1.929870E+00
4.963040E+00	4.306270E+00	3.541330E+00
4.992090E+00	4.270940E+00	3.572100E+00
4.964210E+00	4.326440E+00	3.601230E+00
4.077100E+00	1.756330E+00	1.746620E+00
3.928670E+00	1.689190E+00	1.771310E+00
4.888060E+00	4.440580E+00	3.584740E+00
4.922600E+00	4.385510E+00	3.592670E+00
4.913500E+00	4.429260E+00	3.647490E+00
3.811880E+00	1.795630E+00	1.617030E+00
3.748450E+00	1.711870E+00	1.694790E+00
4.862680E+00	4.502440E+00	3.625850E+00
3.657010E+00	1.705280E+00	1.696520E+00
3.519780E+00	1.731710E+00	1.707510E+00
3.624260E+00	1.775830E+00	1.623930E+00
4.823220E+00	4.565950E+00	3.631050E+00
4.844730E+00	4.562850E+00	3.667290E+00
4.823300E+00	4.589760E+00	3.662880E+00
3.429260E+00	1.874090E+00	1.598970E+00
3.293500E+00	1.848930E+00	1.677580E+00
4.693810E+00	4.596080E+00	3.568160E+00
4.723480E+00	4.617920E+00	3.634290E+00
4.793410E+00	4.600680E+00	3.649810E+00
3.226830E+00	2.015490E+00	1.603190E+00
3.104240E+00	1.999100E+00	1.698370E+00
4.580050E+00	4.588750E+00	3.534100E+00
4.603290E+00	4.618320E+00	3.596530E+00
4.658730E+00	4.620840E+00	3.612600E+00
3.044430E+00	2.181160E+00	1.640560E+00
2.936060E+00	2.159830E+00	1.739160E+00
4.440950E+00	4.617590E+00	3.475570E+00
4.485550E+00	4.629390E+00	3.550380E+00
4.548020E+00	4.619390E+00	3.577970E+00
2.891310E+00	2.356000E+00	1.700810E+00
2.796350E+00	2.329450E+00	1.799080E+00
4.410050E+00	4.654620E+00	3.485890E+00
4.428850E+00	4.658340E+00	3.527080E+00
2.766770E+00	2.532420E+00	1.777990E+00
2.678350E+00	2.505300E+00	1.875300E+00
4.310060E+00	4.755170E+00	3.433330E+00
4.383020E+00	4.700840E+00	3.503510E+00
2.656940E+00	2.737840E+00	1.864950E+00
2.580570E+00	2.651620E+00	1.943400E+00
4.210130E+00	4.823990E+00	3.383100E+00
4.255200E+00	4.846280E+00	3.490130E+00
2.563340E+00	2.788580E+00	1.952600E+00
2.530360E+00	2.737860E+00	1.985450E+00
2.562150E+00	2.960340E+00	1.946630E+00
4.162670E+00	4.876190E+00	3.385580E+00
4.187760E+00	4.883140E+00	3.435470E+00
2.499880E+00	2.843760E+00	2.013340E+00
2.447010E+00	3.054550E+00	2.072880E+00
2.521600E+00	3.221890E+00	2.016730E+00
4.011080E+00	4.938620E+00	3.286340E+00
4.059020E+00	4.959330E+00	3.369740E+00
4.137130E+00	4.919240E+00	3.412570E+00
2.428970E+00	3.262040E+00	2.098920E+00
2.355730E+00	3.208940E+00	2.143820E+00
2.475020E+00	3.468260E+00	2.110200E+00
3.819120E+00	5.001170E+00	3.177530E+00
3.884700E+00	5.010600E+00	3.276300E+00
3.973130E+00	4.983830E+00	3.325000E+00
2.377620E+00	3.369650E+00	2.164310E+00
2.320890E+00	3.311090E+00	2.189500E+00
2.379530E+00	3.529440E+00	2.178740E+00
2.450170E+00	3.741210E+00	2.211290E+00
3.776490E+00	5.038660E+00	3.192480E+00
3.805050E+00	5.048520E+00	3.239800E+00
2.304380E+00	3.450840E+00	2.225040E+00
2.345310E+00	3.622480E+00	2.232420E+00
2.362170E+00	3.751410E+00	2.273660E+00
2.401360E+00	3.844560E+00	2.275760E+00
2.463040E+00	3.983930E+00	2.297350E+00
3.533620E+00	5.093380E+00	3.107940E+00
3.642110E+00	5.085540E+00	3.172260E+00
3.738560E+00	5.075440E+00	3.221960E+00
2.346480E+00	3.890490E+00	2.327190E+00
2.400310E+00	4.040800E+00	2.370280E+00
2.408880E+00	4.119380E+00	2.415330E+00
2.472450E+00	4.142660E+00	2.391280E+00
2.555150E+00	4.280390E+00	2.445190E+00
2.657440E+00	4.406420E+00	2.520680E+00
2.759900E+00	4.521050E+00	2.595620E+00
2.853510E+00	4.631990E+00	2.658050E+00
2.957920E+00	4.758970E+00	2.740940E+00
3.390900E+00	5.094360E+00	3.059260E+00
3.476670E+00	5.133970E+00	3.133110E+00
3.546700E+00	5.159160E+00	3.218850E+00
2.439560E+00	4.223200E+00	2.469650E+00
2.542560E+00	4.370900E+00	2.540550E+00
2.649430E+00	4.492830E+00	2.616510E+00
2.748810E+00	4.607150E+00	2.681080E+00
2.835860E+00	4.695360E+00	2.728280E+00
2.867410E+00	4.763600E+00	2.780930E+00
2.918170E+00	4.808130E+00	2.799710E+00
2.977580E+00	4.869940E+00	2.828880E+00
3.080650E+00	4.964380E+00	2.889490E+00
3.216200E+00	5.049700E+00	2.968360E+00
3.265820E+00	5.120780E+00	3.072460E+00
3.325290E+00	5.173570E+00	3.163530E+00
3.429520E+00	5.169520E+00	3.176500E+00
2.874330E+00	4.840620E+00	2.844770E+00
2.969730E+00	4.950830E+00	2.904010E+00
3.074130E+00	5.035660E+00	2.978370E+00
3.163670E+00	5.108430E+00	3.057560E+00
3.226790E+00	5.162510E+00	3.129330E+00
5.170600E+00	2.458660E+00	3.049220E+00
5.117670E+00	2.401800E+00	2.988730E+00
5.140260E+00	2.478040E+00	2.942780E+00
5.220040E+00	2.586250E+00	2.997080E+00
5.222990E+00	2.542410E+00	3.078830E+00
5.281160E+00	2.669630E+00	3.098140E+00
5.329020E+00	2.799410E+00	3.169120E+00
5.369650E+00	2.918200E+00	3.216670E+00
5.394340E+00	3.042230E+00	3.263890E+00
5.420100E+00	3.159490E+00	3.311080E+00
5.428180E+00	3.266430E+00	3.358770E+00
5.423430E+00	3.360870E+00	3.399640E+00
5.411790E+00	3.449250E+00	3.447090E+00
5.067630E+00	2.340590E+00	2.983090E+00
5.009650E+00	2.301180E+00	2.911500E+00
5.042690E+00	2.352080E+00	2.882730E+00
5.363770E+00	3.542200E+00	3.411270E+00
5.345400E+00	3.616980E+00	3.484760E+00
4.929260E+00	2.244150E+00	2.796800E+00
5.293480E+00	3.706680E+00	3.460300E+00
5.257330E+00	3.780360E+00	3.482260E+00
5.288810E+00	3.746980E+00	3.534870E+00
5.255310E+00	3.822510E+00	3.557150E+00
4.822490E+00	2.125710E+00	2.621090E+00
4.741770E+00	2.024810E+00	2.561530E+00
4.743090E+00	2.046150E+00	2.437540E+00
5.204950E+00	3.904340E+00	3.532050E+00
5.196300E+00	3.957130E+00	3.582440E+00
4.675890E+00	1.954740E+00	2.511890E+00
4.590150E+00	1.868980E+00	2.427670E+00
4.616760E+00	1.918110E+00	2.340930E+00
5.163450E+00	4.037050E+00	3.600510E+00
5.120660E+00	4.105600E+00	3.598670E+00
5.152850E+00	4.097340E+00	3.647550E+00
5.125550E+00	4.147380E+00	3.667710E+00
4.487720E+00	1.778420E+00	2.327700E+00
4.383600E+00	1.707680E+00	2.255420E+00
4.415420E+00	1.759290E+00	2.169130E+00
5.033940E+00	4.248770E+00	3.635370E+00
5.071230E+00	4.206150E+00	3.646010E+00
5.061400E+00	4.250760E+00	3.698850E+00
4.263980E+00	1.651320E+00	2.194010E+00
4.103840E+00	1.591100E+00	2.098200E+00
4.226090E+00	1.665490E+00	2.091320E+00
5.015540E+00	4.296420E+00	3.682220E+00
4.011200E+00	1.619860E+00	1.918220E+00
3.897650E+00	1.581060E+00	1.959890E+00
4.968790E+00	4.373530E+00	3.708130E+00
4.924360E+00	4.459340E+00	3.724100E+00
3.760310E+00	1.567830E+00	1.925390E+00
3.635790E+00	1.550140E+00	1.945460E+00
3.670960E+00	1.589440E+00	1.867900E+00
3.744760E+00	1.632370E+00	1.805400E+00
4.880650E+00	4.532630E+00	3.713140E+00
4.921010E+00	4.501520E+00	3.784060E+00
4.887970E+00	4.555360E+00	3.774840E+00
3.555730E+00	1.632700E+00	1.828380E+00
3.419640E+00	1.611860E+00	1.896130E+00
4.831550E+00	4.604390E+00	3.727570E+00
3.357230E+00	1.716420E+00	1.778420E+00
3.227170E+00	1.707970E+00	1.872410E+00
4.767930E+00	4.640820E+00	3.700810E+00
4.772310E+00	4.671260E+00	3.784710E+00
3.164900E+00	1.840230E+00	1.776100E+00
3.045440E+00	1.829190E+00	1.872410E+00
4.628100E+00	4.650540E+00	3.655400E+00
4.654120E+00	4.674700E+00	3.717020E+00
4.714910E+00	4.673220E+00	3.740240E+00
2.989760E+00	1.984980E+00	1.797740E+00
2.884580E+00	1.972160E+00	1.901580E+00
4.517510E+00	4.654570E+00	3.618370E+00
4.546500E+00	4.684380E+00	3.680300E+00
4.600670E+00	4.678630E+00	3.699360E+00
2.836360E+00	2.141110E+00	1.840040E+00
2.738800E+00	2.124860E+00	1.943220E+00
4.418360E+00	4.712380E+00	3.593340E+00
4.482860E+00	4.696460E+00	3.651960E+00
2.704790E+00	2.306820E+00	1.900520E+00
2.617450E+00	2.287870E+00	2.002840E+00
4.337510E+00	4.785110E+00	3.546180E+00
4.374340E+00	4.802520E+00	3.651450E+00
2.591530E+00	2.475000E+00	1.965180E+00
2.514270E+00	2.452120E+00	2.056830E+00
4.293940E+00	4.840750E+00	3.551310E+00
4.317130E+00	4.842680E+00	3.600910E+00
2.494990E+00	2.658970E+00	2.033350E+00
2.458820E+00	2.564240E+00	2.097120E+00
4.180940E+00	4.939000E+00	3.527090E+00
4.266550E+00	4.884420E+00	3.577370E+00
2.406460E+00	2.674430E+00	2.124660E+00
2.334770E+00	2.841430E+00	2.175820E+00
2.418580E+00	2.853650E+00	2.096090E+00
4.113440E+00	4.969420E+00	3.457200E+00
4.118480E+00	4.993150E+00	3.515860E+00
2.342960E+00	3.031520E+00	2.156410E+00
2.257110E+00	3.001000E+00	2.229220E+00
3.932800E+00	5.030040E+00	3.364520E+00
3.986040E+00	5.048640E+00	3.447950E+00
4.073080E+00	5.016160E+00	3.485460E+00
2.260890E+00	3.227180E+00	2.220470E+00
2.185720E+00	3.133920E+00	2.289900E+00
3.791230E+00	5.100480E+00	3.321830E+00
3.887190E+00	5.079240E+00	3.398660E+00
2.178170E+00	3.261520E+00	2.294340E+00
2.141740E+00	3.211170E+00	2.318490E+00
2.205360E+00	3.426600E+00	2.302990E+00
2.268310E+00	3.659810E+00	2.305240E+00
3.668540E+00	5.136650E+00	3.285130E+00
3.722940E+00	5.175120E+00	3.399490E+00
2.132380E+00	3.313780E+00	2.345630E+00
2.129550E+00	3.468260E+00	2.360130E+00
2.171690E+00	3.577700E+00	2.343000E+00
2.193710E+00	3.708860E+00	2.376860E+00
2.249080E+00	3.857020E+00	2.380570E+00
2.325910E+00	4.057860E+00	2.429180E+00
3.600180E+00	5.172850E+00	3.297630E+00
3.632220E+00	5.185820E+00	3.355680E+00
2.109110E+00	3.616220E+00	2.404080E+00
2.162450E+00	3.823330E+00	2.430470E+00
2.222580E+00	3.959430E+00	2.440750E+00
2.248130E+00	4.059010E+00	2.483480E+00
2.294800E+00	4.124110E+00	2.493670E+00
2.348120E+00	4.206930E+00	2.517790E+00
2.437360E+00	4.337390E+00	2.569510E+00
2.539540E+00	4.463560E+00	2.637200E+00
2.639980E+00	4.584030E+00	2.702820E+00
2.750930E+00	4.715570E+00	2.787100E+00
3.385370E+00	5.199500E+00	3.226740E+00
3.447250E+00	5.222620E+00	3.306240E+00
3.558870E+00	5.206770E+00	3.335720E+00
2.252390E+00	4.159440E+00	2.546660E+00
2.336200E+00	4.306800E+00	2.598820E+00
2.433340E+00	4.432330E+00	2.661160E+00
2.533340E+00	4.554240E+00	2.727320E+00
2.622810E+00	4.648930E+00	2.773860E+00
2.659470E+00	4.717150E+00	2.827250E+00
2.715470E+00	4.762670E+00	2.848180E+00
2.774370E+00	4.826640E+00	2.876720E+00
2.866530E+00	4.929870E+00	2.928260E+00
2.964680E+00	5.019590E+00	2.995250E+00
3.059590E+00	5.094290E+00	3.070790E+00
3.142580E+00	5.160600E+00	3.143150E+00
3.227380E+00	5.214210E+00	3.241890E+00
3.337050E+00	5.222750E+00	3.279610E+00
2.669110E+00	4.793040E+00	2.892140E+00
2.765970E+00	4.905870E+00	2.953690E+00
2.863290E+00	4.999180E+00	3.020250E+00
2.961950E+00	5.079330E+00	3.092100E+00
3.051100E+00	5.147730E+00	3.159610E+00
3.122140E+00	5.194180E+00	3.224840E+00
5.136920E+00	2.398700E+00	3.089900E+00
5.209440E+00	2.482360E+00	3.141750E+00
5.287160E+00	2.578110E+00	3.230400E+00
5.329510E+00	2.708220E+00	3.230770E+00
5.362920E+00	2.810310E+00	3.286090E+00
5.396390E+00	2.921230E+00	3.331500E+00
5.421520E+00	3.034200E+00	3.379430E+00
5.448160E+00	3.144850E+00	3.418990E+00
5.456660E+00	3.251330E+00	3.456380E+00
5.450690E+00	3.348700E+00	3.497080E+00
5.439920E+00	3.434660E+00	3.547320E+00
5.007300E+00	2.282280E+00	2.991220E+00
5.076300E+00	2.335140E+00	3.050250E+00
5.394870E+00	3.527850E+00	3.511730E+00
5.375740E+00	3.598580E+00	3.581930E+00
4.903230E+00	2.195010E+00	2.942590E+00
4.817170E+00	2.103630E+00	2.871130E+00
4.828040E+00	2.115560E+00	2.751600E+00
5.329210E+00	3.680510E+00	3.558600E+00
5.310400E+00	3.749570E+00	3.612050E+00
5.296370E+00	3.823990E+00	3.659210E+00
4.764420E+00	2.040960E+00	2.869360E+00
4.675130E+00	1.935850E+00	2.749310E+00
4.714760E+00	1.985770E+00	2.664010E+00
5.246080E+00	3.904760E+00	3.630420E+00
5.218740E+00	3.975090E+00	3.640600E+00
5.259450E+00	3.956510E+00	3.692390E+00
5.231470E+00	4.015770E+00	3.695710E+00
4.597680E+00	1.855400E+00	2.660450E+00
4.506360E+00	1.763800E+00	2.565710E+00
4.552650E+00	1.813870E+00	2.498990E+00
5.195650E+00	4.090850E+00	3.722000E+00
5.159670E+00	4.155350E+00	3.753400E+00
4.409410E+00	1.685500E+00	2.489650E+00
4.306910E+00	1.628040E+00	2.439820E+00
4.342410E+00	1.664630E+00	2.341890E+00
5.111540E+00	4.209770E+00	3.745700E+00
5.063620E+00	4.274770E+00	3.782650E+00
4.177730E+00	1.571120E+00	2.376020E+00
4.022250E+00	1.508290E+00	2.293510E+00
4.138180E+00	1.567360E+00	2.257250E+00
5.019460E+00	4.321800E+00	3.767420E+00
5.040630E+00	4.311430E+00	3.822050E+00
5.015510E+00	4.353460E+00	3.837510E+00
3.881890E+00	1.535520E+00	2.088980E+00
3.820650E+00	1.490660E+00	2.192970E+00
4.944330E+00	4.460460E+00	3.794510E+00
4.969820E+00	4.418630E+00	3.809910E+00
4.963540E+00	4.474800E+00	3.865980E+00
3.721640E+00	1.465550E+00	2.182530E+00
3.586040E+00	1.467300E+00	2.177050E+00
3.685510E+00	1.493200E+00	2.089990E+00
4.875700E+00	4.597830E+00	3.824300E+00
4.923260E+00	4.539790E+00	3.846790E+00
4.917620E+00	4.589700E+00	3.895050E+00
3.490970E+00	1.531060E+00	2.029060E+00
3.361090E+00	1.508120E+00	2.111510E+00
4.826270E+00	4.652140E+00	3.818240E+00
4.869640E+00	4.655760E+00	3.905450E+00
3.289520E+00	1.594260E+00	1.981390E+00
3.167920E+00	1.586570E+00	2.082700E+00
4.795540E+00	4.683730E+00	3.828100E+00
4.813230E+00	4.688000E+00	3.869320E+00
3.104470E+00	1.696140E+00	1.968420E+00
2.992090E+00	1.686630E+00	2.072150E+00
4.675890E+00	4.696200E+00	3.780190E+00
4.702640E+00	4.711450E+00	3.848180E+00
4.770450E+00	4.705830E+00	3.863870E+00
2.935330E+00	1.819400E+00	1.977060E+00
2.833170E+00	1.807880E+00	2.084730E+00
4.571200E+00	4.707000E+00	3.744520E+00
4.593620E+00	4.724920E+00	3.807460E+00
4.644330E+00	4.715390E+00	3.821440E+00
2.782600E+00	1.957980E+00	2.005930E+00
2.688810E+00	1.943690E+00	2.114570E+00
4.432970E+00	4.757160E+00	3.688360E+00
4.477530E+00	4.758980E+00	3.765120E+00
4.539190E+00	4.737480E+00	3.790270E+00
2.648460E+00	2.110060E+00	2.051050E+00
2.559280E+00	2.092600E+00	2.151260E+00
4.405430E+00	4.796110E+00	3.706900E+00
4.422970E+00	4.797350E+00	3.747370E+00
2.532030E+00	2.275190E+00	2.102530E+00
2.451060E+00	2.257350E+00	2.197490E+00
4.311560E+00	4.902290E+00	3.679830E+00
4.382900E+00	4.839450E+00	3.732830E+00
2.423840E+00	2.465570E+00	2.156710E+00
2.387230E+00	2.367900E+00	2.225080E+00
4.242680E+00	4.934170E+00	3.618430E+00
4.252750E+00	4.956530E+00	3.665670E+00
2.330050E+00	2.478700E+00	2.249500E+00
2.253430E+00	2.640260E+00	2.284170E+00
2.331950E+00	2.653620E+00	2.202290E+00
4.110960E+00	5.042060E+00	3.602260E+00
4.202150E+00	4.984900E+00	3.640490E+00
2.257550E+00	2.816420E+00	2.253840E+00
2.181500E+00	2.790930E+00	2.331900E+00
4.043270E+00	5.060540E+00	3.542740E+00
4.046870E+00	5.088190E+00	3.600390E+00
2.178080E+00	2.966000E+00	2.304000E+00
2.103090E+00	2.934360E+00	2.373950E+00
3.817680E+00	5.147650E+00	3.433170E+00
3.898060E+00	5.138280E+00	3.531010E+00
3.996190E+00	5.103320E+00	3.574520E+00
2.106040E+00	3.139880E+00	2.359580E+00
2.062100E+00	3.038090E+00	2.407960E+00
3.775260E+00	5.182420E+00	3.455210E+00
3.809750E+00	5.182840E+00	3.499220E+00
2.028260E+00	3.158480E+00	2.425610E+00
2.002490E+00	3.281590E+00	2.452190E+00
2.063350E+00	3.374970E+00	2.416240E+00
3.615350E+00	5.237610E+00	3.456730E+00
3.740850E+00	5.210950E+00	3.492170E+00
1.990790E+00	3.408530E+00	2.478040E+00
1.970160E+00	3.537280E+00	2.489870E+00
2.020870E+00	3.571350E+00	2.455990E+00
2.074880E+00	3.767570E+00	2.478370E+00
2.141180E+00	3.982040E+00	2.510970E+00
3.520170E+00	5.246880E+00	3.393180E+00
3.525800E+00	5.269540E+00	3.449760E+00
1.983830E+00	3.683720E+00	2.526870E+00
2.035790E+00	3.869320E+00	2.531140E+00
2.053990E+00	3.976490E+00	2.564610E+00
2.100350E+00	4.045150E+00	2.572660E+00
2.154300E+00	4.131770E+00	2.592940E+00
2.236770E+00	4.270550E+00	2.632340E+00
2.327690E+00	4.400510E+00	2.686870E+00
2.427310E+00	4.523120E+00	2.751200E+00
2.533910E+00	4.664880E+00	2.827900E+00
3.285030E+00	5.246220E+00	3.328050E+00
3.340400E+00	5.272720E+00	3.409590E+00
3.460120E+00	5.274500E+00	3.431220E+00
2.052790E+00	4.078240E+00	2.620840E+00
2.135300E+00	4.232280E+00	2.666040E+00
2.222330E+00	4.365320E+00	2.716270E+00
2.321690E+00	4.490820E+00	2.777840E+00
2.410230E+00	4.589570E+00	2.819310E+00
2.443380E+00	4.660650E+00	2.867720E+00
2.496710E+00	4.709000E+00	2.887180E+00
2.560740E+00	4.776150E+00	2.921540E+00
2.661560E+00	4.883500E+00	2.979910E+00
2.763500E+00	4.976720E+00	3.046930E+00
2.865400E+00	5.061310E+00	3.118740E+00
2.964370E+00	5.136030E+00	3.187600E+00
3.051140E+00	5.187830E+00	3.255250E+00
3.125490E+00	5.231470E+00	3.325430E+00
3.225490E+00	5.263320E+00	3.369330E+00
2.449630E+00	4.737940E+00	2.934460E+00
2.551670E+00	4.861000E+00	3.009660E+00
2.659700E+00	4.961430E+00	3.073870E+00
2.767750E+00	5.041780E+00	3.143890E+00
2.870900E+00	5.120090E+00	3.220600E+00
2.978060E+00	5.182100E+00	3.294140E+00
3.050220E+00	5.214210E+00	3.326900E+00
5.298220E+00	2.533100E+00	3.367660E+00
5.272240E+00	2.496550E+00	3.355280E+00
5.282520E+00	2.526340E+00	3.314160E+00
5.316020E+00	2.580290E+00	3.362140E+00
5.125190E+00	2.348390E+00	3.269890E+00
5.053210E+00	2.293660E+00	3.218010E+00
5.084820E+00	2.335910E+00	3.144160E+00
5.209740E+00	2.443230E+00	3.260830E+00
5.352120E+00	2.699660E+00	3.370760E+00
5.385770E+00	2.826250E+00	3.385100E+00
5.421750E+00	2.912730E+00	3.437520E+00
5.452630E+00	3.022520E+00	3.488420E+00
5.478850E+00	3.135760E+00	3.521610E+00
5.483290E+00	3.242440E+00	3.552600E+00
5.475360E+00	3.337700E+00	3.594490E+00
5.467160E+00	3.424820E+00	3.643850E+00
4.997990E+00	2.246510E+00	3.240530E+00
4.940290E+00	2.206460E+00	3.174710E+00
4.977070E+00	2.244710E+00	3.114520E+00
5.422210E+00	3.513750E+00	3.606110E+00
5.405790E+00	3.579040E+00	3.655500E+00
4.857300E+00	2.133230E+00	3.063920E+00
5.370560E+00	3.670890E+00	3.670440E+00
5.336280E+00	3.760720E+00	3.686030E+00
5.333180E+00	3.809140E+00	3.726230E+00
4.678380E+00	1.924150E+00	2.921340E+00
4.610110E+00	1.846240E+00	2.883080E+00
4.622760E+00	1.870590E+00	2.780950E+00
4.734060E+00	1.995120E+00	2.938080E+00
5.309650E+00	3.890980E+00	3.742390E+00
5.283640E+00	3.979690E+00	3.760900E+00
5.255300E+00	4.036730E+00	3.765260E+00
5.292320E+00	4.013750E+00	3.818950E+00
5.256520E+00	4.072210E+00	3.834220E+00
4.435860E+00	1.673370E+00	2.779980E+00
4.335050E+00	1.611270E+00	2.725070E+00
4.406160E+00	1.659590E+00	2.693480E+00
4.462080E+00	1.715890E+00	2.643390E+00
4.507440E+00	1.737920E+00	2.820380E+00
5.155810E+00	4.179870E+00	3.811920E+00
5.198060E+00	4.133890E+00	3.817720E+00
5.181030E+00	4.172510E+00	3.872440E+00
4.254410E+00	1.588940E+00	2.529730E+00
4.176790E+00	1.545800E+00	2.594200E+00
5.128000E+00	4.225450E+00	3.860520E+00
4.082180E+00	1.497210E+00	2.556000E+00
3.942710E+00	1.459640E+00	2.516510E+00
4.050400E+00	1.494350E+00	2.449520E+00
5.077120E+00	4.300360E+00	3.894890E+00
5.045960E+00	4.357390E+00	3.920650E+00
3.811610E+00	1.460800E+00	2.313700E+00
3.751340E+00	1.417600E+00	2.409060E+00
5.020420E+00	4.414450E+00	3.924490E+00
5.007590E+00	4.479870E+00	3.951750E+00
3.656380E+00	1.399300E+00	2.407540E+00
3.522550E+00	1.392550E+00	2.405480E+00
3.622060E+00	1.422640E+00	2.317480E+00
4.978000E+00	4.542420E+00	3.950520E+00
4.940320E+00	4.627460E+00	3.967110E+00
3.430880E+00	1.440320E+00	2.250140E+00
3.305170E+00	1.417390E+00	2.337980E+00
4.907320E+00	4.672830E+00	3.962350E+00
4.927730E+00	4.674350E+00	3.998860E+00
4.908560E+00	4.693880E+00	3.995710E+00
3.234600E+00	1.494860E+00	2.206970E+00
3.116450E+00	1.476220E+00	2.302180E+00
4.805010E+00	4.729280E+00	3.955830E+00
4.877650E+00	4.703320E+00	3.979870E+00
3.051820E+00	1.570930E+00	2.180020E+00
2.947300E+00	1.558600E+00	2.287060E+00
4.743070E+00	4.735650E+00	3.917990E+00
4.745230E+00	4.753940E+00	3.970440E+00
2.887700E+00	1.674300E+00	2.178830E+00
2.789290E+00	1.657730E+00	2.285280E+00
4.618110E+00	4.740380E+00	3.863140E+00
4.645730E+00	4.750190E+00	3.905220E+00
4.695840E+00	4.761030E+00	3.965080E+00
2.735920E+00	1.793160E+00	2.191970E+00
2.644180E+00	1.775000E+00	2.299530E+00
4.507400E+00	4.772670E+00	3.834640E+00
4.540310E+00	4.792290E+00	3.898660E+00
4.599790E+00	4.770390E+00	3.911480E+00
2.595360E+00	1.924110E+00	2.215100E+00
2.508810E+00	1.905130E+00	2.321460E+00
4.411100E+00	4.858120E+00	3.828220E+00
4.476920E+00	4.816550E+00	3.872510E+00
2.472140E+00	2.080780E+00	2.255120E+00
2.388590E+00	2.057100E+00	2.361590E+00
4.360590E+00	4.893130E+00	3.770220E+00
4.364240E+00	4.915400E+00	3.815510E+00
2.350270E+00	2.275750E+00	2.300970E+00
2.284080E+00	2.189240E+00	2.398650E+00
4.250500E+00	4.996530E+00	3.726260E+00
4.322940E+00	4.952680E+00	3.782600E+00
2.259260E+00	2.314970E+00	2.377690E+00
2.231080E+00	2.270300E+00	2.423790E+00
2.240120E+00	2.467360E+00	2.343740E+00
4.175580E+00	5.043910E+00	3.697480E+00
4.191140E+00	5.086140E+00	3.793680E+00
2.186570E+00	2.367300E+00	2.427490E+00
2.122540E+00	2.559650E+00	2.436350E+00
2.180650E+00	2.641120E+00	2.357700E+00
4.034390E+00	5.145860E+00	3.675680E+00
4.119190E+00	5.112630E+00	3.725840E+00
2.106080E+00	2.761550E+00	2.406870E+00
2.034560E+00	2.729380E+00	2.482640E+00
3.962050E+00	5.150030E+00	3.625460E+00
3.966590E+00	5.177660E+00	3.674770E+00
2.022530E+00	2.943890E+00	2.450550E+00
1.987480E+00	2.834610E+00	2.510390E+00
3.805370E+00	5.223720E+00	3.583090E+00
3.905500E+00	5.194980E+00	3.646320E+00
1.947970E+00	2.957070E+00	2.525480E+00
1.920670E+00	3.087370E+00	2.547460E+00
1.958320E+00	3.187550E+00	2.489740E+00
3.701760E+00	5.251170E+00	3.558330E+00
3.729130E+00	5.293350E+00	3.654680E+00
1.892310E+00	3.225080E+00	2.557310E+00
1.881960E+00	3.365740E+00	2.586120E+00
1.926550E+00	3.453470E+00	2.535250E+00
3.512340E+00	5.303790E+00	3.524110E+00
3.617670E+00	5.294810E+00	3.591150E+00
1.857560E+00	3.492580E+00	2.593520E+00
1.849300E+00	3.611330E+00	2.615500E+00
1.903290E+00	3.650070E+00	2.584240E+00
1.951830E+00	3.886210E+00	2.599230E+00
3.413590E+00	5.310190E+00	3.506020E+00
3.427500E+00	5.358280E+00	3.606290E+00
1.859400E+00	3.736650E+00	2.638180E+00
1.868630E+00	3.881230E+00	2.655940E+00
1.906920E+00	3.956760E+00	2.655410E+00
1.955320E+00	4.047550E+00	2.668090E+00
2.034620E+00	4.192850E+00	2.700720E+00
2.115970E+00	4.325660E+00	2.743460E+00
2.206160E+00	4.457820E+00	2.810000E+00
2.326690E+00	4.606550E+00	2.869100E+00
3.147150E+00	5.272880E+00	3.415670E+00
3.212020E+00	5.308750E+00	3.477750E+00
3.323090E+00	5.333060E+00	3.544920E+00
1.861860E+00	3.991110E+00	2.703270E+00
1.936390E+00	4.151370E+00	2.739420E+00
2.016860E+00	4.292320E+00	2.777840E+00
2.097060E+00	4.394160E+00	2.812480E+00
2.134580E+00	4.476760E+00	2.860640E+00
2.211690E+00	4.547640E+00	2.877750E+00
2.246590E+00	4.627900E+00	2.919410E+00
2.332250E+00	4.715130E+00	2.957830E+00
2.427240E+00	4.832980E+00	3.030650E+00
2.543360E+00	4.960010E+00	3.117980E+00
2.676470E+00	5.028220E+00	3.163490E+00
2.767090E+00	5.096970E+00	3.243670E+00
2.881120E+00	5.175690E+00	3.343470E+00
3.037980E+00	5.244860E+00	3.411830E+00
2.921940E+00	5.237960E+00	3.458080E+00
3.124340E+00	5.290000E+00	3.467150E+00
2.137480E+00	4.568850E+00	2.922480E+00
2.227660E+00	4.695960E+00	2.979720E+00
2.316190E+00	4.781880E+00	3.022390E+00
2.354730E+00	4.854990E+00	3.070580E+00
2.429500E+00	4.910100E+00	3.097640E+00
2.457120E+00	4.962360E+00	3.144580E+00
2.508410E+00	5.018190E+00	3.206210E+00
2.641790E+00	5.069580E+00	3.250400E+00
2.757740E+00	5.139420E+00	3.342730E+00
2.826040E+00	5.193170E+00	3.416140E+00
2.364820E+00	4.931830E+00	3.137390E+00
2.436720E+00	4.984960E+00	3.178630E+00
5.261690E+00	2.459620E+00	3.463710E+00
5.231610E+00	2.426700E+00	3.444690E+00
5.245480E+00	2.453500E+00	3.394190E+00
5.301340E+00	2.526900E+00	3.444300E+00
5.344340E+00	2.616000E+00	3.444380E+00
5.344580E+00	2.596820E+00	3.521560E+00
5.377220E+00	2.687750E+00	3.525020E+00
5.073350E+00	2.303260E+00	3.325420E+00
5.171510E+00	2.383250E+00	3.404560E+00
5.402050E+00	2.800150E+00	3.479920E+00
5.447160E+00	2.904330E+00	3.545810E+00
5.483540E+00	3.027530E+00	3.617250E+00
5.501140E+00	3.152670E+00	3.610760E+00
5.507900E+00	3.238820E+00	3.647500E+00
5.504250E+00	3.330160E+00	3.686930E+00
5.504940E+00	3.411050E+00	3.737520E+00
4.928530E+00	2.184580E+00	3.263560E+00
5.007690E+00	2.250520E+00	3.348460E+00
5.453840E+00	3.510970E+00	3.702540E+00
5.420650E+00	3.593680E+00	3.717030E+00
5.456880E+00	3.559040E+00	3.769850E+00
5.429120E+00	3.642120E+00	3.788860E+00
4.707170E+00	1.902200E+00	3.179960E+00
4.651660E+00	1.841230E+00	3.138920E+00
4.691050E+00	1.897520E+00	3.113330E+00
4.716520E+00	1.951090E+00	3.045430E+00
4.748880E+00	1.965450E+00	3.191830E+00
4.787520E+00	2.048450E+00	3.070360E+00
4.823400E+00	2.075580E+00	3.195910E+00
5.376940E+00	3.745750E+00	3.763370E+00
5.353480E+00	3.819510E+00	3.780660E+00
5.388740E+00	3.790710E+00	3.830780E+00
5.366350E+00	3.857540E+00	3.838600E+00
4.565650E+00	1.760750E+00	3.055300E+00
4.469150E+00	1.676290E+00	3.015050E+00
4.472870E+00	1.698100E+00	2.894530E+00
4.611790E+00	1.821810E+00	3.001510E+00
5.339240E+00	3.949140E+00	3.859050E+00
5.311120E+00	4.024990E+00	3.877790E+00
5.296550E+00	4.072970E+00	3.929010E+00
4.381180E+00	1.613950E+00	2.973500E+00
4.264430E+00	1.564640E+00	2.934750E+00
4.354270E+00	1.610320E+00	2.871170E+00
5.233710E+00	4.129920E+00	3.902060E+00
5.191490E+00	4.195820E+00	3.957860E+00
4.156380E+00	1.527080E+00	2.707490E+00
4.097580E+00	1.487290E+00	2.802720E+00
5.136990E+00	4.251850E+00	3.940260E+00
5.160240E+00	4.242420E+00	3.985750E+00
5.131880E+00	4.286250E+00	4.003820E+00
3.992010E+00	1.444770E+00	2.796340E+00
3.865440E+00	1.415310E+00	2.717100E+00
3.970110E+00	1.450310E+00	2.673780E+00
5.051890E+00	4.378040E+00	3.960360E+00
5.081770E+00	4.344880E+00	3.981680E+00
5.068670E+00	4.393300E+00	4.014270E+00
3.746350E+00	1.392510E+00	2.536560E+00
3.715460E+00	1.355080E+00	2.689990E+00
5.018720E+00	4.503490E+00	3.993850E+00
5.053490E+00	4.461860E+00	4.036820E+00
5.033110E+00	4.529260E+00	4.047530E+00
3.581470E+00	1.336410E+00	2.650920E+00
3.448710E+00	1.314730E+00	2.633750E+00
3.562250E+00	1.355250E+00	2.559910E+00
4.955950E+00	4.656090E+00	4.033480E+00
5.007300E+00	4.601060E+00	4.063980E+00
4.980370E+00	4.666190E+00	4.095070E+00
3.374350E+00	1.354650E+00	2.478310E+00
3.251770E+00	1.330880E+00	2.569290E+00
4.909410E+00	4.711660E+00	4.073170E+00
3.184180E+00	1.394070E+00	2.431170E+00
3.073610E+00	1.369670E+00	2.528600E+00
4.851370E+00	4.735140E+00	4.025390E+00
4.850970E+00	4.749320E+00	4.078200E+00
3.010570E+00	1.455910E+00	2.403420E+00
2.911180E+00	1.436320E+00	2.511380E+00
4.737810E+00	4.775590E+00	4.053810E+00
4.809400E+00	4.762250E+00	4.064720E+00
2.849610E+00	1.538780E+00	2.393980E+00
2.756220E+00	1.520010E+00	2.503940E+00
4.624510E+00	4.800630E+00	4.016440E+00
4.676050E+00	4.789860E+00	4.048340E+00
2.698140E+00	1.639370E+00	2.395210E+00
2.605680E+00	1.616850E+00	2.503330E+00
4.577800E+00	4.807820E+00	3.972680E+00
4.578010E+00	4.828460E+00	4.026970E+00
2.554560E+00	1.752660E+00	2.405530E+00
2.467080E+00	1.733510E+00	2.522280E+00
4.447210E+00	4.866320E+00	3.906570E+00
4.481090E+00	4.877540E+00	3.979530E+00
4.544390E+00	4.841850E+00	4.008550E+00
2.421770E+00	1.882670E+00	2.430030E+00
2.333720E+00	1.862760E+00	2.547860E+00
4.355290E+00	4.962710E+00	3.867810E+00
4.414910E+00	4.924390E+00	3.932540E+00
2.302590E+00	2.030390E+00	2.464150E+00
2.214870E+00	2.009780E+00	2.575050E+00
4.275030E+00	5.036740E+00	3.836070E+00
4.314330E+00	5.045570E+00	3.909730E+00
2.188100E+00	2.206150E+00	2.495170E+00
2.114900E+00	2.142580E+00	2.607400E+00
4.224700E+00	5.096880E+00	3.855980E+00
4.253680E+00	5.121050E+00	3.923770E+00
2.096290E+00	2.253780E+00	2.572720E+00
2.062560E+00	2.219360E+00	2.622530E+00
2.087890E+00	2.395260E+00	2.522870E+00
4.077630E+00	5.164930E+00	3.757520E+00
4.110970E+00	5.185540E+00	3.837850E+00
4.182820E+00	5.152150E+00	3.880650E+00
2.031200E+00	2.316640E+00	2.617680E+00
1.976760E+00	2.504620E+00	2.607830E+00
2.032960E+00	2.580100E+00	2.523570E+00
3.950490E+00	5.221290E+00	3.736930E+00
4.032280E+00	5.212720E+00	3.793460E+00
1.953840E+00	2.740810E+00	2.568620E+00
1.916140E+00	2.628060E+00	2.633120E+00
3.838700E+00	5.268550E+00	3.699420E+00
3.880440E+00	5.297370E+00	3.804000E+00
1.873310E+00	2.757760E+00	2.651700E+00
1.834230E+00	2.887580E+00	2.661920E+00
1.879420E+00	2.990780E+00	2.600700E+00
3.775330E+00	5.308140E+00	3.712750E+00
3.802370E+00	5.319480E+00	3.757520E+00
1.805260E+00	3.026580E+00	2.677280E+00
1.759100E+00	3.199590E+00	2.690950E+00
1.827260E+00	3.273400E+00	2.627450E+00
3.530050E+00	5.355040E+00	3.636320E+00
3.628040E+00	5.348320E+00	3.695320E+00
3.728000E+00	5.342070E+00	3.741140E+00
1.776560E+00	3.344940E+00	2.687600E+00
1.743600E+00	3.296010E+00	2.713180E+00
1.786840E+00	3.546720E+00	2.656440E+00
3.475060E+00	5.390650E+00	3.668830E+00
3.525010E+00	5.419860E+00	3.738390E+00
1.733710E+00	3.411070E+00	2.720050E+00
1.716880E+00	3.553310E+00	2.714750E+00
1.748950E+00	3.647880E+00	2.708930E+00
1.786990E+00	3.797440E+00	2.701060E+00
3.216190E+00	5.363500E+00	3.587150E+00
3.317950E+00	5.391330E+00	3.646900E+00
3.414440E+00	5.416860E+00	3.700410E+00
1.701850E+00	3.692450E+00	2.756660E+00
1.722430E+00	3.854400E+00	2.756610E+00
1.718300E+00	3.932300E+00	2.781380E+00
1.772250E+00	3.958420E+00	2.751760E+00
1.837800E+00	4.104240E+00	2.778190E+00
1.917090E+00	4.252740E+00	2.814050E+00
2.012060E+00	4.414140E+00	2.872270E+00
3.003320E+00	5.274330E+00	3.497490E+00
3.094820E+00	5.316710E+00	3.538900E+00
3.140450E+00	5.379300E+00	3.623050E+00
3.203280E+00	5.424270E+00	3.676520E+00
1.734820E+00	4.038980E+00	2.815150E+00
1.816770E+00	4.208070E+00	2.849090E+00
1.893980E+00	4.326130E+00	2.874510E+00
1.922700E+00	4.406470E+00	2.916270E+00
1.971410E+00	4.461540E+00	2.929520E+00
2.024930E+00	4.534810E+00	2.951490E+00
2.106800E+00	4.664260E+00	3.004650E+00
2.234390E+00	4.808220E+00	3.075200E+00
2.555570E+00	5.092250E+00	3.330170E+00
2.673580E+00	5.129610E+00	3.361240E+00
2.745920E+00	5.177380E+00	3.426970E+00
2.822580E+00	5.232220E+00	3.504900E+00
2.956700E+00	5.299170E+00	3.564710E+00
3.060220E+00	5.369100E+00	3.636610E+00
3.125690E+00	5.406190E+00	3.663880E+00
1.923440E+00	4.488650E+00	2.973110E+00
1.997540E+00	4.598310E+00	3.006920E+00
2.030270E+00	4.680190E+00	3.049950E+00
2.111170E+00	4.750160E+00	3.072780E+00
2.146880E+00	4.831500E+00	3.122490E+00
2.237670E+00	4.946500E+00	3.197070E+00
2.414460E+00	5.019970E+00	3.242740E+00
2.453280E+00	5.086910E+00	3.351610E+00
2.529170E+00	5.150260E+00	3.446570E+00
2.655370E+00	5.169110E+00	3.447170E+00
2.736730E+00	5.201470E+00	3.487680E+00
2.037870E+00	4.767420E+00	3.118940E+00
2.115710E+00	4.874460E+00	3.168590E+00
2.136760E+00	4.931040E+00	3.217130E+00
2.181920E+00	4.971650E+00	3.249230E+00
2.225280E+00	5.025890E+00	3.321210E+00
2.342700E+00	5.057400E+00	3.330740E+00
2.419930E+00	5.116540E+00	3.410920E+00
2.122990E+00	4.970530E+00	3.279090E+00
5.228110E+00	2.428600E+00	3.522160E+00
5.276930E+00	2.483570E+00	3.522110E+00
5.309650E+00	2.542010E+00	3.581530E+00
5.356050E+00	2.625080E+00	3.612810E+00
5.388720E+00	2.703070E+00	3.635420E+00
5.474570E+00	2.871850E+00	3.698220E+00
5.451690E+00	2.832280E+00	3.680900E+00
5.467440E+00	2.902530E+00	3.646950E+00
5.491080E+00	2.964870E+00	3.672770E+00
5.496270E+00	2.919900E+00	3.713340E+00
5.514500E+00	3.006150E+00	3.717500E+00
5.074140E+00	2.300690E+00	3.467920E+00
5.159250E+00	2.370410E+00	3.542550E+00
5.419970E+00	2.797940E+00	3.603700E+00
5.535850E+00	3.129170E+00	3.719380E+00
5.534620E+00	3.244910E+00	3.726660E+00
5.538140E+00	3.316780E+00	3.776230E+00
5.543610E+00	3.394610E+00	3.831920E+00
4.692650E+00	1.827950E+00	3.388540E+00
4.640530E+00	1.777340E+00	3.353710E+00
4.682310E+00	1.828930E+00	3.321500E+00
4.723050E+00	1.902740E+00	3.275040E+00
4.735530E+00	1.888760E+00	3.407400E+00
4.817510E+00	2.037840E+00	3.320940E+00
4.806730E+00	2.001080E+00	3.436640E+00
4.888160E+00	2.130550E+00	3.340500E+00
4.887990E+00	2.111810E+00	3.455780E+00
4.967100E+00	2.206800E+00	3.435490E+00
5.502540E+00	3.484760E+00	3.798090E+00
5.488320E+00	3.561800E+00	3.846620E+00
5.479420E+00	3.639350E+00	3.891550E+00
4.557150E+00	1.709210E+00	3.312030E+00
4.474170E+00	1.654580E+00	3.256260E+00
4.514210E+00	1.687690E+00	3.215590E+00
4.587790E+00	1.760000E+00	3.203560E+00
5.430550E+00	3.722740E+00	3.859620E+00
5.423720E+00	3.805750E+00	3.907370E+00
5.393370E+00	3.882030E+00	3.907370E+00
5.430680E+00	3.857060E+00	3.959540E+00
5.403740E+00	3.926230E+00	3.973750E+00
4.421160E+00	1.633120E+00	3.108040E+00
4.373530E+00	1.594060E+00	3.243690E+00
5.350640E+00	4.007840E+00	3.949250E+00
5.332220E+00	4.060520E+00	4.019120E+00
4.266090E+00	1.551290E+00	3.207980E+00
4.175370E+00	1.518190E+00	3.127230E+00
4.274670E+00	1.557770E+00	3.092180E+00
5.268550E+00	4.125760E+00	3.993020E+00
5.239470E+00	4.171830E+00	4.063750E+00
4.107690E+00	1.486850E+00	2.951110E+00
4.037860E+00	1.448210E+00	3.088640E+00
5.183150E+00	4.231220E+00	4.043380E+00
5.165520E+00	4.273590E+00	4.090010E+00
3.904110E+00	1.417110E+00	2.876160E+00
5.125980E+00	4.344620E+00	4.097800E+00
5.090460E+00	4.408260E+00	4.085330E+00
5.118120E+00	4.400650E+00	4.133930E+00
5.105730E+00	4.444030E+00	4.136380E+00
3.741960E+00	1.347720E+00	2.837320E+00
3.638780E+00	1.313670E+00	2.887180E+00
3.601910E+00	1.323420E+00	2.740860E+00
5.051230E+00	4.557420E+00	4.103100E+00
5.091180E+00	4.517360E+00	4.147850E+00
5.071210E+00	4.589130E+00	4.159340E+00
3.514890E+00	1.276970E+00	2.928940E+00
3.363560E+00	1.254890E+00	2.872170E+00
3.478260E+00	1.286340E+00	2.786880E+00
4.978070E+00	4.709710E+00	4.147200E+00
5.043990E+00	4.663000E+00	4.177900E+00
5.015140E+00	4.735360E+00	4.229870E+00
3.310400E+00	1.283830E+00	2.715390E+00
3.188790E+00	1.257440E+00	2.809750E+00
4.942570E+00	4.733130E+00	4.142110E+00
4.962860E+00	4.746850E+00	4.190290E+00
3.133950E+00	1.303500E+00	2.664940E+00
3.024520E+00	1.285800E+00	2.774260E+00
4.839980E+00	4.781370E+00	4.161990E+00
4.915410E+00	4.759300E+00	4.176990E+00
2.970220E+00	1.351350E+00	2.638310E+00
2.865480E+00	1.332460E+00	2.752400E+00
4.779810E+00	4.791340E+00	4.126520E+00
4.784680E+00	4.810330E+00	4.179770E+00
2.813450E+00	1.416690E+00	2.623960E+00
2.712850E+00	1.401110E+00	2.739190E+00
4.652230E+00	4.808130E+00	4.078930E+00
4.681180E+00	4.812810E+00	4.119850E+00
4.735700E+00	4.820850E+00	4.175020E+00
2.662100E+00	1.502900E+00	2.618610E+00
2.564630E+00	1.487520E+00	2.734090E+00
4.570880E+00	4.867730E+00	4.106990E+00
4.633420E+00	4.835230E+00	4.123870E+00
2.517180E+00	1.602030E+00	2.624090E+00
2.428770E+00	1.588570E+00	2.736190E+00
4.519370E+00	4.884210E+00	4.063210E+00
4.523470E+00	4.908220E+00	4.117020E+00
2.375780E+00	1.710790E+00	2.651330E+00
2.352240E+00	1.655710E+00	2.736160E+00
4.363400E+00	5.015090E+00	3.958510E+00
4.415350E+00	4.984110E+00	4.038020E+00
4.479730E+00	4.939210E+00	4.101640E+00
2.301200E+00	1.714560E+00	2.733570E+00
2.242270E+00	1.840100E+00	2.674190E+00
4.311310E+00	5.091990E+00	3.967640E+00
4.345810E+00	5.083600E+00	4.034150E+00
2.125080E+00	1.998400E+00	2.687270E+00
4.280130E+00	5.135550E+00	3.975450E+00
4.298460E+00	5.139300E+00	4.016430E+00
2.015280E+00	2.178060E+00	2.697620E+00
4.143830E+00	5.208560E+00	3.906430E+00
4.180490E+00	5.226660E+00	3.977900E+00
4.255970E+00	5.178480E+00	4.006510E+00
1.903610E+00	2.316390E+00	2.767660E+00
1.956970E+00	2.367160E+00	2.678890E+00
3.964700E+00	5.270050E+00	3.836610E+00
4.026970E+00	5.292720E+00	3.906850E+00
4.105610E+00	5.267320E+00	3.940210E+00
1.876500E+00	2.543490E+00	2.707620E+00
1.822830E+00	2.444990E+00	2.810290E+00
3.923970E+00	5.303820E+00	3.858080E+00
3.950800E+00	5.314740E+00	3.892800E+00
1.803100E+00	2.585610E+00	2.781920E+00
1.782670E+00	2.527720E+00	2.831080E+00
1.793380E+00	2.790220E+00	2.737560E+00
3.781880E+00	5.374360E+00	3.829280E+00
3.883920E+00	5.346540E+00	3.882680E+00
1.754410E+00	2.637900E+00	2.823230E+00
1.731440E+00	2.784150E+00	2.811600E+00
1.735460E+00	2.877640E+00	2.777190E+00
1.733570E+00	3.022570E+00	2.753730E+00
3.645530E+00	5.402420E+00	3.797600E+00
3.698520E+00	5.451790E+00	3.901380E+00
1.687190E+00	2.904510E+00	2.821460E+00
1.642920E+00	3.104850E+00	2.824410E+00
1.695640E+00	3.248440E+00	2.749690E+00
3.569110E+00	5.442240E+00	3.806700E+00
3.598830E+00	5.461220E+00	3.858930E+00
1.629870E+00	3.272500E+00	2.811510E+00
1.590360E+00	3.213030E+00	2.844830E+00
1.651130E+00	3.467900E+00	2.775910E+00
3.310880E+00	5.454330E+00	3.742430E+00
3.417240E+00	5.474770E+00	3.796730E+00
3.518450E+00	5.482430E+00	3.839240E+00
1.573500E+00	3.355770E+00	2.864520E+00
1.575310E+00	3.528580E+00	2.830760E+00
1.565580E+00	3.618150E+00	2.852080E+00
1.619880E+00	3.652540E+00	2.816860E+00
1.657830E+00	3.862880E+00	2.811470E+00
3.203850E+00	5.485150E+00	3.769120E+00
3.298380E+00	5.530110E+00	3.858760E+00
1.563960E+00	3.754820E+00	2.871390E+00
1.596810E+00	3.913090E+00	2.871320E+00
1.596190E+00	3.989520E+00	2.896920E+00
1.649960E+00	4.013370E+00	2.866570E+00
1.718000E+00	4.162820E+00	2.890700E+00
1.812710E+00	4.339340E+00	2.928120E+00
2.848340E+00	5.292990E+00	3.599330E+00
2.943330E+00	5.384020E+00	3.689040E+00
3.098800E+00	5.437320E+00	3.717980E+00
3.124690E+00	5.496710E+00	3.794360E+00
3.182280E+00	5.533290E+00	3.840560E+00
1.613030E+00	4.093790E+00	2.930340E+00
1.691740E+00	4.262690E+00	2.960710E+00
1.752260E+00	4.373670E+00	2.991690E+00
1.760290E+00	4.427580E+00	3.026690E+00
1.823270E+00	4.458010E+00	3.008480E+00
1.908570E+00	4.612880E+00	3.063020E+00
2.621060E+00	5.192270E+00	3.511350E+00
2.720280E+00	5.235610E+00	3.562410E+00
2.801980E+00	5.323500E+00	3.666330E+00
2.846080E+00	5.392870E+00	3.734680E+00
2.909830E+00	5.464210E+00	3.808650E+00
3.029250E+00	5.480870E+00	3.800230E+00
3.110600E+00	5.533130E+00	3.853270E+00
1.783890E+00	4.502710E+00	3.061990E+00
1.815030E+00	4.601820E+00	3.103980E+00
1.864580E+00	4.661050E+00	3.118570E+00
1.925270E+00	4.736220E+00	3.147180E+00
2.022010E+00	4.876070E+00	3.214610E+00
2.294880E+00	5.077660E+00	3.378560E+00
2.347970E+00	5.113960E+00	3.424860E+00
2.430180E+00	5.166030E+00	3.509400E+00
2.579120E+00	5.222000E+00	3.579350E+00
2.689300E+00	5.293600E+00	3.667890E+00
2.762980E+00	5.365560E+00	3.739260E+00
2.817360E+00	5.428190E+00	3.797650E+00
1.820710E+00	4.686100E+00	3.165380E+00
1.904590E+00	4.798600E+00	3.210440E+00
1.937670E+00	4.869830E+00	3.258710E+00
1.987850E+00	4.915340E+00	3.274080E+00
2.039950E+00	4.960250E+00	3.304370E+00
2.123610E+00	5.033960E+00	3.382550E+00
2.260940E+00	5.103560E+00	3.438740E+00
2.341550E+00	5.142940E+00	3.485280E+00
1.953480E+00	4.933390E+00	3.325330E+00
2.030380E+00	4.995340E+00	3.363310E+00
5.260400E+00	2.477110E+00	3.599540E+00
5.330270E+00	2.577050E+00	3.672560E+00
5.281400E+00	2.512400E+00	3.682390E+00
5.377300E+00	2.646730E+00	3.724780E+00
5.421380E+00	2.756460E+00	3.697780E+00
5.423340E+00	2.724460E+00	3.774130E+00
5.473340E+00	2.826730E+00	3.760490E+00
5.529630E+00	2.940380E+00	3.799490E+00
5.545370E+00	3.042690E+00	3.787580E+00
5.561090E+00	3.013800E+00	3.854750E+00
5.577580E+00	3.109270E+00	3.854170E+00
5.028740E+00	2.271180E+00	3.657140E+00
4.997610E+00	2.239240E+00	3.632360E+00
5.020920E+00	2.258170E+00	3.571540E+00
5.092510E+00	2.326060E+00	3.634770E+00
5.197350E+00	2.423690E+00	3.676360E+00
5.566700E+00	3.217270E+00	3.808710E+00
5.573680E+00	3.304450E+00	3.867870E+00
5.580910E+00	3.376140E+00	3.907150E+00
4.621100E+00	1.748450E+00	3.532870E+00
4.571950E+00	1.709910E+00	3.499990E+00
4.599060E+00	1.736450E+00	3.434340E+00
4.690070E+00	1.822870E+00	3.490610E+00
4.785920E+00	1.943410E+00	3.537880E+00
4.872750E+00	2.069720E+00	3.594500E+00
4.954100E+00	2.185320E+00	3.584260E+00
5.558550E+00	3.473800E+00	3.910240E+00
5.522950E+00	3.570950E+00	3.921430E+00
5.524370E+00	3.622780E+00	3.959700E+00
4.487460E+00	1.664240E+00	3.430090E+00
5.497060E+00	3.711820E+00	3.968940E+00
5.465960E+00	3.802820E+00	3.983490E+00
5.459670E+00	3.854680E+00	4.026770E+00
5.443200E+00	3.916080E+00	4.077280E+00
4.361480E+00	1.588880E+00	3.389280E+00
4.292590E+00	1.558370E+00	3.376000E+00
4.301660E+00	1.559280E+00	3.297530E+00
5.389520E+00	3.990320E+00	4.044800E+00
5.364940E+00	4.046780E+00	4.112530E+00
4.190110E+00	1.523530E+00	3.311290E+00
5.302530E+00	4.110220E+00	4.085940E+00
5.277940E+00	4.155710E+00	4.136680E+00
4.038740E+00	1.447860E+00	3.255570E+00
3.932260E+00	1.414630E+00	3.217990E+00
3.967100E+00	1.426180E+00	3.146110E+00
5.229530E+00	4.227030E+00	4.153700E+00
5.180590E+00	4.289250E+00	4.145740E+00
5.212000E+00	4.281340E+00	4.189460E+00
5.188890E+00	4.325370E+00	4.194370E+00
3.839230E+00	1.379110E+00	3.040290E+00
3.809270E+00	1.360080E+00	3.230850E+00
5.163890E+00	4.407040E+00	4.209570E+00
5.136130E+00	4.471290E+00	4.196120E+00
5.165620E+00	4.465840E+00	4.242630E+00
5.153400E+00	4.508710E+00	4.245090E+00
3.682450E+00	1.308150E+00	3.199840E+00
3.599710E+00	1.288990E+00	3.156680E+00
3.649240E+00	1.303520E+00	3.062220E+00
5.093270E+00	4.624180E+00	4.212510E+00
5.131020E+00	4.582400E+00	4.256790E+00
5.102310E+00	4.655740E+00	4.265540E+00
3.454380E+00	1.247030E+00	3.086430E+00
5.045510E+00	4.743840E+00	4.272250E+00
5.065260E+00	4.716030E+00	4.275390E+00
5.051070E+00	4.745610E+00	4.301020E+00
3.246110E+00	1.228650E+00	2.967440E+00
4.945860E+00	4.778320E+00	4.279540E+00
5.020640E+00	4.758170E+00	4.297460E+00
3.075210E+00	1.238470E+00	2.915090E+00
4.888420E+00	4.792270E+00	4.234340E+00
4.888530E+00	4.804770E+00	4.290130E+00
2.913930E+00	1.272430E+00	2.888170E+00
4.782520E+00	4.834720E+00	4.260770E+00
4.849000E+00	4.815510E+00	4.275200E+00
2.758600E+00	1.323760E+00	2.869180E+00
4.665930E+00	4.864300E+00	4.226340E+00
4.721150E+00	4.853330E+00	4.255680E+00
2.608070E+00	1.393600E+00	2.858700E+00
4.615660E+00	4.874090E+00	4.182740E+00
4.620640E+00	4.894670E+00	4.236000E+00
2.463000E+00	1.489030E+00	2.857430E+00
4.524340E+00	4.953220E+00	4.197650E+00
4.586550E+00	4.912280E+00	4.218130E+00
2.311770E+00	1.621220E+00	2.836800E+00
4.431390E+00	5.006680E+00	4.127820E+00
4.463030E+00	4.998010E+00	4.179120E+00
2.176240E+00	1.732970E+00	2.876500E+00
2.233670E+00	1.752880E+00	2.779840E+00
4.378350E+00	5.076270E+00	4.116880E+00
2.145340E+00	1.856570E+00	2.779550E+00
2.081500E+00	1.842560E+00	2.876160E+00
4.295360E+00	5.192440E+00	4.107330E+00
2.042920E+00	1.982860E+00	2.802930E+00
1.975190E+00	1.911840E+00	2.946750E+00
4.226930E+00	5.233990E+00	4.053240E+00
4.229750E+00	5.261940E+00	4.099310E+00
1.935020E+00	2.119200E+00	2.837010E+00
1.864240E+00	2.088010E+00	2.952760E+00
4.064590E+00	5.322090E+00	3.977130E+00
4.100130E+00	5.343810E+00	4.051720E+00
4.181810E+00	5.292100E+00	4.078850E+00
1.840150E+00	2.272600E+00	2.874320E+00
1.778650E+00	2.242050E+00	2.972000E+00
3.933130E+00	5.373880E+00	3.963760E+00
4.017470E+00	5.371200E+00	4.015380E+00
1.755880E+00	2.451560E+00	2.897170E+00
1.732140E+00	2.348410E+00	2.984530E+00
3.817840E+00	5.426760E+00	3.934270E+00
3.863660E+00	5.455760E+00	4.038160E+00
1.688630E+00	2.465360E+00	2.990520E+00
1.621200E+00	2.621900E+00	3.009130E+00
1.680350E+00	2.697870E+00	2.898180E+00
3.754400E+00	5.466530E+00	3.952270E+00
3.784710E+00	5.478270E+00	3.998780E+00
1.603130E+00	2.789630E+00	2.961050E+00
1.555270E+00	2.762460E+00	3.037260E+00
1.613820E+00	2.928390E+00	2.894380E+00
3.576600E+00	5.527310E+00	3.956070E+00
3.708560E+00	5.497570E+00	3.990120E+00
1.541790E+00	2.926800E+00	2.972450E+00
1.486890E+00	2.898090E+00	3.054660E+00
1.540820E+00	3.137470E+00	2.908020E+00
3.431690E+00	5.538620E+00	3.900200E+00
3.459360E+00	5.576810E+00	3.982560E+00
1.479390E+00	3.040560E+00	3.007800E+00
1.445660E+00	2.988440E+00	3.063190E+00
1.443490E+00	3.189750E+00	2.980290E+00
1.485190E+00	3.333340E+00	2.938790E+00
1.503050E+00	3.550020E+00	2.891360E+00
3.357300E+00	5.560900E+00	3.920570E+00
3.388810E+00	5.578640E+00	3.965600E+00
1.414050E+00	3.091080E+00	3.055960E+00
1.379860E+00	3.225520E+00	3.032030E+00
1.415980E+00	3.316180E+00	2.996630E+00
1.418160E+00	3.462000E+00	2.967290E+00
1.430950E+00	3.602500E+00	2.958320E+00
1.479350E+00	3.736030E+00	2.939180E+00
1.532840E+00	3.928620E+00	2.928810E+00
3.175480E+00	5.591410E+00	3.941950E+00
3.311590E+00	5.587380E+00	3.960950E+00
1.348030E+00	3.384240E+00	3.054260E+00
1.358040E+00	3.569020E+00	3.010820E+00
1.400670E+00	3.711400E+00	2.999210E+00
1.439280E+00	3.863170E+00	2.987680E+00
1.477860E+00	3.979480E+00	2.992960E+00
1.477630E+00	4.044500E+00	3.019490E+00
1.529820E+00	4.067790E+00	2.985930E+00
1.593930E+00	4.209690E+00	3.005260E+00
1.684180E+00	4.379040E+00	3.042120E+00
2.979460E+00	5.511080E+00	3.850760E+00
3.046160E+00	5.551220E+00	3.897820E+00
3.078690E+00	5.595300E+00	3.965720E+00
1.492540E+00	4.139690E+00	3.052040E+00
1.565130E+00	4.301720E+00	3.076160E+00
1.630290E+00	4.418030E+00	3.109220E+00
1.634940E+00	4.474310E+00	3.143410E+00
1.715530E+00	4.532360E+00	3.125280E+00
2.466900E+00	5.242370E+00	3.647780E+00
2.592340E+00	5.288240E+00	3.687230E+00
2.668420E+00	5.353180E+00	3.756310E+00
2.744530E+00	5.422020E+00	3.823470E+00
2.820020E+00	5.508350E+00	3.907560E+00
2.943430E+00	5.549120E+00	3.917710E+00
3.019430E+00	5.591610E+00	3.972560E+00
1.641480E+00	4.541200E+00	3.179150E+00
1.655510E+00	4.612450E+00	3.218490E+00
1.719710E+00	4.647620E+00	3.199620E+00
1.821510E+00	4.802950E+00	3.272420E+00
2.165860E+00	5.121520E+00	3.519940E+00
2.328290E+00	5.176380E+00	3.562720E+00
2.364070E+00	5.235340E+00	3.663880E+00
2.415420E+00	5.284770E+00	3.732820E+00
2.544950E+00	5.339330E+00	3.770870E+00
2.651150E+00	5.419760E+00	3.845960E+00
2.721650E+00	5.479210E+00	3.902030E+00
1.686430E+00	4.690710E+00	3.262650E+00
1.730960E+00	4.788100E+00	3.322820E+00
1.785180E+00	4.849740E+00	3.339860E+00
1.858260E+00	4.919670E+00	3.371960E+00
2.002740E+00	5.030800E+00	3.438970E+00
2.061030E+00	5.108170E+00	3.543200E+00
2.118250E+00	5.159020E+00	3.609240E+00
2.256850E+00	5.209240E+00	3.649320E+00
2.338600E+00	5.256010E+00	3.707180E+00
1.741060E+00	4.872680E+00	3.395810E+00
1.863710E+00	4.996120E+00	3.473970E+00
1.978400E+00	5.083680E+00	3.546690E+00
2.042850E+00	5.128950E+00	3.589840E+00
5.321710E+00	2.561890E+00	3.743970E+00
5.394670E+00	2.659360E+00	3.825540E+00
5.339540E+00	2.585160E+00	3.826340E+00
5.439410E+00	2.731930E+00	3.859300E+00
5.504360E+00	2.832650E+00	3.879790E+00
5.559100E+00	2.929600E+00	3.906610E+00
5.590300E+00	3.021850E+00	3.933930E+00
5.622960E+00	3.111210E+00	3.968280E+00
4.742150E+00	1.870570E+00	3.732210E+00
4.713670E+00	1.839840E+00	3.696290E+00
4.748620E+00	1.882510E+00	3.641850E+00
4.821450E+00	1.986260E+00	3.655340E+00
4.790340E+00	1.934280E+00	3.738630E+00
4.861900E+00	2.046750E+00	3.678350E+00
4.845680E+00	2.018260E+00	3.746490E+00
4.890600E+00	2.091360E+00	3.723280E+00
4.986570E+00	2.225500E+00	3.704850E+00
5.046300E+00	2.287690E+00	3.727030E+00
5.109260E+00	2.345360E+00	3.772590E+00
5.175700E+00	2.418340E+00	3.824260E+00
5.260300E+00	2.498650E+00	3.803520E+00
5.607600E+00	3.209260E+00	3.915930E+00
5.617730E+00	3.307820E+00	3.965320E+00
5.607950E+00	3.394060E+00	3.964090E+00
5.635400E+00	3.362770E+00	4.017460E+00
5.627180E+00	3.444180E+00	4.026290E+00
4.560440E+00	1.708660E+00	3.606640E+00
4.661740E+00	1.793840E+00	3.646790E+00
4.930070E+00	2.152310E+00	3.679620E+00
5.572420E+00	3.553580E+00	3.998600E+00
5.549640E+00	3.633590E+00	4.016170E+00
5.584780E+00	3.598120E+00	4.066710E+00
5.563090E+00	3.677500E+00	4.082980E+00
4.455100E+00	1.646040E+00	3.597950E+00
4.387190E+00	1.605840E+00	3.585650E+00
4.399940E+00	1.610700E+00	3.501590E+00
5.509990E+00	3.774490E+00	4.053620E+00
5.497690E+00	3.839640E+00	4.112020E+00
5.480500E+00	3.903630E+00	4.166850E+00
4.301480E+00	1.564640E+00	3.523880E+00
5.424170E+00	3.976910E+00	4.137650E+00
5.402810E+00	4.034090E+00	4.201830E+00
4.164720E+00	1.516900E+00	3.497660E+00
4.086380E+00	1.477160E+00	3.485440E+00
4.093340E+00	1.478840E+00	3.390050E+00
5.336280E+00	4.107770E+00	4.180600E+00
5.292010E+00	4.168350E+00	4.192200E+00
5.329290E+00	4.146140E+00	4.242950E+00
5.292230E+00	4.202250E+00	4.244800E+00
3.976780E+00	1.429850E+00	3.418890E+00
[truncated: 21,888 more rows]
