# Supplementary material for: A New MRI-Based Model of Heart Function with Coupled Hemodynamics and Application to Normal and Diseased Canine Left Ventricles
Source: Front Bioeng Biotechnol. 2015 Sep 23;3:140. doi: 10.3389/fbioe.2015.00140 (PMC4585083; doi:10.3389/fbioe.2015.00140)
Supplement: Supplementary file 6 [file Data_Sheet_6.ZIP › Case3_HF_SR_Diastole/nodes/case3_diastole_time_0.0700.csv]

4.490720E+00	3.758000E+00	2.180650E+00
4.414220E+00	3.735970E+00	2.100630E+00
4.452920E+00	3.798170E+00	2.176830E+00
4.444920E+00	3.856780E+00	2.222340E+00
4.515080E+00	3.817050E+00	2.271150E+00
4.473000E+00	3.900880E+00	2.307340E+00
4.380550E+00	3.842090E+00	2.151300E+00
4.292160E+00	3.823630E+00	2.058430E+00
4.384640E+00	3.938080E+00	2.244930E+00
4.364960E+00	4.027610E+00	2.314300E+00
4.443360E+00	3.981540E+00	2.362030E+00
4.405680E+00	4.040720E+00	2.378010E+00
4.293010E+00	3.915880E+00	2.133320E+00
4.234330E+00	3.886400E+00	2.059430E+00
4.270670E+00	4.031540E+00	2.218820E+00
4.317970E+00	4.066840E+00	2.299870E+00
4.347430E+00	4.086640E+00	2.364360E+00
4.200740E+00	3.954080E+00	2.099070E+00
4.176510E+00	4.028730E+00	2.148540E+00
4.195500E+00	4.064980E+00	2.188910E+00
4.200860E+00	4.098030E+00	2.229790E+00
4.277090E+00	4.094610E+00	2.291720E+00
4.145430E+00	4.070780E+00	2.164920E+00
4.722710E+00	3.436250E+00	2.208380E+00
4.662890E+00	3.403230E+00	2.107780E+00
4.683540E+00	3.486820E+00	2.196780E+00
4.674050E+00	3.578110E+00	2.269360E+00
4.743510E+00	3.488450E+00	2.282020E+00
4.680170E+00	3.689360E+00	2.385300E+00
4.763390E+00	3.583390E+00	2.397290E+00
4.684480E+00	3.785350E+00	2.486140E+00
4.778820E+00	3.707480E+00	2.537700E+00
4.730470E+00	3.807990E+00	2.585290E+00
4.598270E+00	3.529770E+00	2.122220E+00
4.551230E+00	3.451000E+00	1.988690E+00
4.559390E+00	3.690150E+00	2.211830E+00
4.607090E+00	3.792460E+00	2.380830E+00
4.632030E+00	3.842910E+00	2.467910E+00
4.664650E+00	3.867830E+00	2.562640E+00
4.463740E+00	3.449760E+00	1.903040E+00
4.372630E+00	3.417000E+00	1.784550E+00
4.395610E+00	3.501210E+00	1.880830E+00
4.447060E+00	3.576810E+00	1.997460E+00
4.556070E+00	3.919140E+00	2.447690E+00
4.549150E+00	4.007670E+00	2.565990E+00
4.631010E+00	3.950590E+00	2.628240E+00
4.586280E+00	4.024870E+00	2.660390E+00
4.320030E+00	3.548410E+00	1.844550E+00
4.267850E+00	3.486430E+00	1.735090E+00
4.275960E+00	3.703830E+00	1.935020E+00
4.448520E+00	4.052820E+00	2.470010E+00
4.514190E+00	4.075560E+00	2.615590E+00
4.193140E+00	3.580100E+00	1.766350E+00
4.094920E+00	3.745270E+00	1.854480E+00
4.170300E+00	3.854760E+00	1.994290E+00
4.353090E+00	4.141190E+00	2.450090E+00
4.422350E+00	4.148950E+00	2.579970E+00
4.063460E+00	3.871810E+00	1.938950E+00
4.015450E+00	3.827510E+00	1.874410E+00
4.082490E+00	3.998270E+00	2.067180E+00
4.242160E+00	4.151810E+00	2.338110E+00
4.289290E+00	4.240130E+00	2.501780E+00
4.336020E+00	4.267990E+00	2.604810E+00
4.395170E+00	4.227300E+00	2.648920E+00
4.356010E+00	4.292080E+00	2.681010E+00
3.977970E+00	3.915820E+00	1.917810E+00
3.935580E+00	4.039680E+00	2.012360E+00
4.011660E+00	4.081630E+00	2.093070E+00
4.090000E+00	4.133100E+00	2.187910E+00
4.132230E+00	4.233100E+00	2.336460E+00
4.153870E+00	4.309900E+00	2.437210E+00
4.221750E+00	4.319350E+00	2.525480E+00
4.290030E+00	4.305780E+00	2.595550E+00
3.956230E+00	4.135690E+00	2.102110E+00
3.884360E+00	4.109390E+00	2.047350E+00
3.983810E+00	4.235820E+00	2.202340E+00
4.032280E+00	4.325070E+00	2.340280E+00
4.095880E+00	4.353860E+00	2.425690E+00
4.141440E+00	4.372880E+00	2.515130E+00
3.873060E+00	4.180710E+00	2.095110E+00
3.883430E+00	4.263310E+00	2.169150E+00
3.937790E+00	4.305850E+00	2.244970E+00
3.938290E+00	4.349890E+00	2.292600E+00
3.959240E+00	4.387730E+00	2.353300E+00
4.046640E+00	4.392340E+00	2.430260E+00
3.869730E+00	4.330910E+00	2.239850E+00
3.906170E+00	4.374610E+00	2.303340E+00
4.992020E+00	3.498290E+00	2.631040E+00
4.948120E+00	3.459990E+00	2.553470E+00
4.941180E+00	3.523870E+00	2.583700E+00
4.948230E+00	3.575900E+00	2.637770E+00
4.856700E+00	3.304000E+00	2.316100E+00
4.825190E+00	3.239890E+00	2.220160E+00
4.783600E+00	3.374800E+00	2.254900E+00
4.811910E+00	3.479890E+00	2.374950E+00
4.882170E+00	3.395930E+00	2.422390E+00
4.870190E+00	3.564430E+00	2.528870E+00
4.850360E+00	3.667540E+00	2.587790E+00
4.897310E+00	3.660550E+00	2.648260E+00
4.846600E+00	3.725600E+00	2.642730E+00
4.777250E+00	3.183820E+00	2.116030E+00
4.713150E+00	3.149080E+00	1.983580E+00
4.723890E+00	3.270910E+00	2.096020E+00
4.725460E+00	3.865880E+00	2.653010E+00
4.792650E+00	3.808150E+00	2.673720E+00
4.757300E+00	3.871880E+00	2.714000E+00
4.611910E+00	3.125130E+00	1.828460E+00
4.516380E+00	3.069960E+00	1.684900E+00
4.529290E+00	3.186660E+00	1.773050E+00
4.569510E+00	3.294370E+00	1.888300E+00
4.684650E+00	3.903260E+00	2.643360E+00
4.710810E+00	3.918280E+00	2.718360E+00
4.419910E+00	3.251670E+00	1.701790E+00
4.339050E+00	3.157570E+00	1.561750E+00
4.570980E+00	4.073930E+00	2.724410E+00
4.655340E+00	3.998830E+00	2.771780E+00
4.614040E+00	4.073790E+00	2.818520E+00
4.225400E+00	3.170050E+00	1.485940E+00
4.113670E+00	3.128810E+00	1.403520E+00
4.138360E+00	3.245860E+00	1.480060E+00
4.198410E+00	3.368270E+00	1.593430E+00
4.500010E+00	4.134820E+00	2.687510E+00
4.554240E+00	4.127930E+00	2.789670E+00
4.044370E+00	3.302350E+00	1.449980E+00
3.990340E+00	3.222500E+00	1.379660E+00
3.975250E+00	3.467190E+00	1.528180E+00
4.040610E+00	3.606380E+00	1.684380E+00
4.451350E+00	4.178270E+00	2.665730E+00
4.478680E+00	4.193200E+00	2.750680E+00
3.906900E+00	3.333290E+00	1.404910E+00
3.804300E+00	3.527550E+00	1.514000E+00
3.906410E+00	3.618230E+00	1.615170E+00
3.934060E+00	3.774600E+00	1.776900E+00
4.384080E+00	4.295520E+00	2.744860E+00
4.415950E+00	4.264060E+00	2.759080E+00
4.397810E+00	4.298020E+00	2.782260E+00
3.806710E+00	3.690410E+00	1.636060E+00
3.727870E+00	3.632050E+00	1.565700E+00
3.791790E+00	3.823680E+00	1.759190E+00
3.860610E+00	3.930960E+00	1.875700E+00
4.224290E+00	4.357770E+00	2.593440E+00
4.294190E+00	4.346560E+00	2.676950E+00
4.362000E+00	4.320550E+00	2.756270E+00
3.700200E+00	3.735090E+00	1.638350E+00
3.699780E+00	3.857680E+00	1.752970E+00
3.761870E+00	3.936270E+00	1.837310E+00
3.799170E+00	4.078440E+00	1.981550E+00
4.179900E+00	4.390040E+00	2.591400E+00
4.209480E+00	4.405610E+00	2.668100E+00
3.679380E+00	3.971930E+00	1.838780E+00
3.690610E+00	4.088960E+00	1.952260E+00
3.731750E+00	4.152750E+00	2.018450E+00
3.784630E+00	4.237330E+00	2.105360E+00
3.971430E+00	4.440710E+00	2.443250E+00
4.065240E+00	4.436630E+00	2.539380E+00
4.140340E+00	4.417950E+00	2.597300E+00
3.669420E+00	4.193810E+00	2.039060E+00
3.717150E+00	4.292620E+00	2.140650E+00
3.722720E+00	4.345550E+00	2.202950E+00
3.784680E+00	4.343290E+00	2.220160E+00
3.868680E+00	4.408770E+00	2.338680E+00
3.904440E+00	4.474400E+00	2.453980E+00
3.975980E+00	4.504850E+00	2.576230E+00
3.749190E+00	4.407860E+00	2.291480E+00
3.825700E+00	4.479690E+00	2.411030E+00
3.880140E+00	4.516330E+00	2.515020E+00
5.069290E+00	3.394460E+00	2.666920E+00
5.052790E+00	3.339620E+00	2.625370E+00
5.019850E+00	3.417460E+00	2.617310E+00
5.059540E+00	3.458540E+00	2.692160E+00
4.975440E+00	3.064850E+00	2.380850E+00
4.940470E+00	3.009360E+00	2.284520E+00
4.937210E+00	3.101800E+00	2.332840E+00
4.919730E+00	3.230850E+00	2.376850E+00
4.994110E+00	3.140000E+00	2.447890E+00
4.975610E+00	3.351290E+00	2.531040E+00
5.020180E+00	3.249540E+00	2.541040E+00
4.963810E+00	3.649070E+00	2.730380E+00
5.020150E+00	3.556700E+00	2.718880E+00
4.974030E+00	3.696420E+00	2.796410E+00
5.043610E+00	3.645560E+00	2.835480E+00
4.994970E+00	3.738380E+00	2.867540E+00
4.883450E+00	2.957270E+00	2.152580E+00
4.833790E+00	2.879730E+00	2.024810E+00
4.826020E+00	2.967900E+00	2.051520E+00
4.842860E+00	3.088310E+00	2.165740E+00
4.898830E+00	3.758950E+00	2.771550E+00
4.884230E+00	3.852220E+00	2.867170E+00
4.962460E+00	3.814770E+00	2.916700E+00
4.917520E+00	3.880160E+00	2.943680E+00
4.748360E+00	2.813710E+00	1.856230E+00
4.661700E+00	2.731110E+00	1.712680E+00
4.679300E+00	2.838300E+00	1.764700E+00
4.718960E+00	2.963020E+00	1.870170E+00
4.795830E+00	3.882140E+00	2.795570E+00
4.850370E+00	3.919060E+00	2.907900E+00
4.580440E+00	2.881700E+00	1.663580E+00
4.491670E+00	2.771110E+00	1.541380E+00
4.728190E+00	3.943440E+00	2.796240E+00
4.760790E+00	3.976550E+00	2.880090E+00
4.374900E+00	2.749490E+00	1.420060E+00
4.253550E+00	2.694860E+00	1.337020E+00
4.285050E+00	2.816040E+00	1.377450E+00
4.349670E+00	2.947370E+00	1.453400E+00
4.613690E+00	4.120490E+00	2.879430E+00
4.683260E+00	4.064350E+00	2.905570E+00
4.656240E+00	4.119480E+00	2.940070E+00
4.156560E+00	2.912550E+00	1.342670E+00
4.023120E+00	2.810580E+00	1.254410E+00
4.550020E+00	4.180820E+00	2.856600E+00
4.616120E+00	4.168080E+00	2.941770E+00
3.929830E+00	3.105260E+00	1.310730E+00
3.803930E+00	2.957320E+00	1.257240E+00
4.482950E+00	4.236590E+00	2.833790E+00
4.541360E+00	4.239110E+00	2.921360E+00
3.729670E+00	3.168600E+00	1.311970E+00
3.618310E+00	3.100340E+00	1.283050E+00
3.750240E+00	3.346070E+00	1.382850E+00
4.426120E+00	4.307430E+00	2.861780E+00
3.600070E+00	3.315150E+00	1.353900E+00
3.476160E+00	3.261150E+00	1.356720E+00
3.627580E+00	3.561520E+00	1.500700E+00
4.309840E+00	4.380140E+00	2.786110E+00
4.364060E+00	4.383600E+00	2.889370E+00
3.482990E+00	3.439450E+00	1.426140E+00
3.407780E+00	3.364120E+00	1.404130E+00
3.472260E+00	3.616300E+00	1.540340E+00
3.579520E+00	3.806060E+00	1.689060E+00
4.211360E+00	4.454100E+00	2.774880E+00
4.289490E+00	4.443760E+00	2.868220E+00
3.378490E+00	3.481200E+00	1.477280E+00
3.374290E+00	3.630910E+00	1.564370E+00
3.445200E+00	3.741710E+00	1.634360E+00
3.463210E+00	3.875810E+00	1.743230E+00
3.573690E+00	4.029730E+00	1.876110E+00
4.106100E+00	4.484630E+00	2.681560E+00
4.155740E+00	4.498160E+00	2.780040E+00
4.196030E+00	4.517440E+00	2.869770E+00
3.359770E+00	3.754980E+00	1.664010E+00
3.380050E+00	3.895450E+00	1.767170E+00
3.454390E+00	3.984140E+00	1.827970E+00
3.492070E+00	4.084250E+00	1.921390E+00
3.567680E+00	4.185360E+00	2.022970E+00
3.644540E+00	4.319160E+00	2.163790E+00
4.023680E+00	4.534260E+00	2.668650E+00
4.038490E+00	4.567100E+00	2.750230E+00
4.113010E+00	4.540280E+00	2.800440E+00
3.381040E+00	4.022980E+00	1.871970E+00
3.472030E+00	4.179470E+00	2.010860E+00
3.542770E+00	4.268840E+00	2.096900E+00
3.568310E+00	4.338240E+00	2.175850E+00
3.611870E+00	4.373990E+00	2.227410E+00
3.660150E+00	4.422730E+00	2.292430E+00
3.737610E+00	4.493110E+00	2.393310E+00
3.809700E+00	4.538960E+00	2.503570E+00
3.878150E+00	4.576080E+00	2.617160E+00
3.965270E+00	4.571000E+00	2.677850E+00
3.570050E+00	4.411500E+00	2.269560E+00
3.644070E+00	4.503230E+00	2.384900E+00
3.726780E+00	4.560180E+00	2.490080E+00
3.790040E+00	4.590850E+00	2.571520E+00
5.079340E+00	2.974700E+00	2.527270E+00
5.038150E+00	2.896960E+00	2.430070E+00
5.021450E+00	3.021680E+00	2.444530E+00
5.064060E+00	3.159280E+00	2.568680E+00
5.102280E+00	3.061530E+00	2.600080E+00
5.084550E+00	3.262150E+00	2.635780E+00
5.132770E+00	3.194580E+00	2.678150E+00
5.120660E+00	3.361260E+00	2.736160E+00
5.098910E+00	3.522360E+00	2.805040E+00
5.162920E+00	3.462720E+00	2.851800E+00
5.108250E+00	3.600780E+00	2.873780E+00
5.167400E+00	3.562790E+00	2.926670E+00
5.118400E+00	3.653980E+00	2.935150E+00
4.992940E+00	2.818430E+00	2.323830E+00
4.946820E+00	2.746370E+00	2.217290E+00
4.944810E+00	2.874280E+00	2.237060E+00
5.018640E+00	3.776960E+00	2.934460E+00
5.077140E+00	3.734720E+00	2.966660E+00
5.033540E+00	3.807860E+00	3.004480E+00
4.895510E+00	2.670110E+00	2.096560E+00
4.833990E+00	2.591610E+00	1.965320E+00
4.838110E+00	2.724610E+00	1.978560E+00
4.900960E+00	3.930800E+00	2.997440E+00
4.984950E+00	3.876680E+00	3.038630E+00
4.943670E+00	3.941850E+00	3.076040E+00
4.745300E+00	2.518110E+00	1.836350E+00
4.629070E+00	2.462310E+00	1.696200E+00
4.708930E+00	2.590640E+00	1.769060E+00
4.835480E+00	3.975750E+00	2.965890E+00
4.875480E+00	3.996620E+00	3.056350E+00
4.486090E+00	2.603470E+00	1.514710E+00
4.436470E+00	2.441610E+00	1.486260E+00
4.780130E+00	4.043520E+00	2.995070E+00
4.774890E+00	4.090910E+00	3.044890E+00
4.830030E+00	4.073550E+00	3.081920E+00
4.786950E+00	4.124730E+00	3.083780E+00
4.327120E+00	2.385290E+00	1.406980E+00
4.192150E+00	2.431420E+00	1.328940E+00
4.300660E+00	2.509890E+00	1.370820E+00
4.705740E+00	4.133570E+00	3.018110E+00
4.689970E+00	4.219940E+00	3.082280E+00
4.765400E+00	4.187350E+00	3.110080E+00
4.741840E+00	4.238010E+00	3.125940E+00
4.107160E+00	2.582630E+00	1.268550E+00
4.002520E+00	2.421600E+00	1.238190E+00
4.616770E+00	4.221340E+00	3.012890E+00
4.622010E+00	4.279660E+00	3.079800E+00
4.699710E+00	4.278860E+00	3.134800E+00
3.896460E+00	2.691910E+00	1.217720E+00
3.753650E+00	2.608490E+00	1.216590E+00
4.528840E+00	4.305090E+00	3.011930E+00
4.578950E+00	4.321590E+00	3.082810E+00
4.622900E+00	4.347250E+00	3.148460E+00
3.673990E+00	2.862830E+00	1.237170E+00
3.541260E+00	2.790570E+00	1.250880E+00
4.427560E+00	4.364160E+00	2.970450E+00
4.476350E+00	4.367410E+00	3.048170E+00
4.538460E+00	4.359070E+00	3.096540E+00
3.486700E+00	3.049090E+00	1.296240E+00
3.357510E+00	2.990170E+00	1.321900E+00
4.355040E+00	4.429230E+00	2.955790E+00
4.412190E+00	4.415840E+00	3.040570E+00
3.335100E+00	3.276560E+00	1.398050E+00
3.230430E+00	3.152810E+00	1.408720E+00
4.281230E+00	4.495990E+00	2.944570E+00
4.342020E+00	4.480700E+00	3.029400E+00
3.219330E+00	3.318970E+00	1.459720E+00
3.174370E+00	3.248510E+00	1.465540E+00
3.262540E+00	3.542520E+00	1.563050E+00
4.229430E+00	4.538620E+00	2.945420E+00
4.263640E+00	4.554850E+00	3.026720E+00
3.158830E+00	3.372060E+00	1.524140E+00
3.161020E+00	3.536700E+00	1.612790E+00
3.198730E+00	3.646290E+00	1.646520E+00
3.261430E+00	3.815740E+00	1.751430E+00
4.073600E+00	4.583370E+00	2.821750E+00
4.113050E+00	4.600910E+00	2.895990E+00
4.185310E+00	4.579070E+00	2.955850E+00
3.142110E+00	3.669650E+00	1.694020E+00
3.159850E+00	3.821570E+00	1.797030E+00
3.205670E+00	3.907640E+00	1.828240E+00
3.265760E+00	4.007100E+00	1.882210E+00
3.366020E+00	4.161410E+00	2.006070E+00
3.466810E+00	4.306570E+00	2.133700E+00
3.919340E+00	4.604000E+00	2.693550E+00
3.948960E+00	4.628750E+00	2.763410E+00
4.031670E+00	4.626130E+00	2.839100E+00
3.149490E+00	3.957270E+00	1.881820E+00
3.249500E+00	4.130780E+00	2.000860E+00
3.340890E+00	4.268640E+00	2.107990E+00
3.407690E+00	4.353850E+00	2.196090E+00
3.415980E+00	4.400500E+00	2.253570E+00
3.476180E+00	4.409860E+00	2.260210E+00
3.539740E+00	4.505040E+00	2.367810E+00
3.630150E+00	4.589820E+00	2.498990E+00
3.728260E+00	4.614230E+00	2.567310E+00
3.789160E+00	4.649990E+00	2.651370E+00
3.878480E+00	4.634480E+00	2.707500E+00
3.437390E+00	4.460680E+00	2.318050E+00
3.474010E+00	4.537930E+00	2.396790E+00
3.537820E+00	4.577490E+00	2.449740E+00
3.560080E+00	4.621080E+00	2.511210E+00
3.603610E+00	4.659820E+00	2.577270E+00
3.688470E+00	4.654660E+00	2.601320E+00
3.485050E+00	4.605450E+00	2.480080E+00
3.541250E+00	4.649330E+00	2.541440E+00
5.212240E+00	3.046700E+00	2.779820E+00
5.193670E+00	2.987170E+00	2.734170E+00
5.174620E+00	3.083020E+00	2.719540E+00
5.190640E+00	3.234990E+00	2.789460E+00
5.229130E+00	3.127800E+00	2.826040E+00
5.203660E+00	3.369370E+00	2.864260E+00
5.253920E+00	3.258990E+00	2.895760E+00
5.216340E+00	3.472840E+00	2.926790E+00
5.276250E+00	3.388730E+00	2.977130E+00
5.218490E+00	3.528330E+00	2.967680E+00
5.249440E+00	3.492220E+00	2.991920E+00
5.229450E+00	3.566750E+00	3.036690E+00
5.083380E+00	2.799920E+00	2.525370E+00
5.041420E+00	2.701060E+00	2.430740E+00
5.026700E+00	2.786720E+00	2.401190E+00
5.119640E+00	2.922960E+00	2.600210E+00
5.130270E+00	3.693230E+00	2.997420E+00
5.170550E+00	3.646950E+00	3.020430E+00
5.148090E+00	3.716670E+00	3.067790E+00
4.992810E+00	2.617850E+00	2.332800E+00
4.932870E+00	2.539550E+00	2.226160E+00
4.946140E+00	2.639120E+00	2.214970E+00
5.048430E+00	3.840530E+00	3.069340E+00
5.106780E+00	3.799840E+00	3.104900E+00
5.062950E+00	3.874240E+00	3.129010E+00
4.867800E+00	2.447710E+00	2.096820E+00
4.800490E+00	2.360120E+00	1.986180E+00
4.814680E+00	2.472180E+00	1.961410E+00
4.945640E+00	3.985530E+00	3.125880E+00
5.021110E+00	3.942410E+00	3.159610E+00
4.983190E+00	4.012340E+00	3.194570E+00
4.688640E+00	2.269310E+00	1.882080E+00
4.569530E+00	2.241320E+00	1.730600E+00
4.667610E+00	2.348330E+00	1.792830E+00
4.909810E+00	4.052630E+00	3.148090E+00
4.916040E+00	4.098030E+00	3.192550E+00
4.965130E+00	4.068270E+00	3.235190E+00
4.931130E+00	4.126490E+00	3.240200E+00
4.463390E+00	2.318650E+00	1.560780E+00
4.405460E+00	2.163110E+00	1.594210E+00
4.858730E+00	4.146960E+00	3.167080E+00
4.868390E+00	4.212140E+00	3.217000E+00
4.915170E+00	4.183910E+00	3.267400E+00
4.885760E+00	4.246390E+00	3.268460E+00
4.236090E+00	2.287600E+00	1.399710E+00
4.804400E+00	4.259970E+00	3.189690E+00
4.793870E+00	4.347330E+00	3.249080E+00
4.868050E+00	4.307120E+00	3.297160E+00
4.839680E+00	4.366730E+00	3.310020E+00
4.038120E+00	2.242250E+00	1.306680E+00
3.898660E+00	2.267320E+00	1.278690E+00
3.944330E+00	2.324170E+00	1.255750E+00
4.719470E+00	4.335110E+00	3.191720E+00
4.724540E+00	4.392140E+00	3.247460E+00
4.784050E+00	4.406060E+00	3.300990E+00
3.822910E+00	2.397550E+00	1.239970E+00
3.719260E+00	2.284030E+00	1.267260E+00
4.668990E+00	4.383090E+00	3.209100E+00
4.668850E+00	4.419690E+00	3.255220E+00
4.705060E+00	4.452310E+00	3.323230E+00
3.618180E+00	2.537370E+00	1.234410E+00
3.479900E+00	2.487310E+00	1.285660E+00
4.473510E+00	4.413790E+00	3.114870E+00
4.543800E+00	4.413550E+00	3.176700E+00
4.611110E+00	4.420550E+00	3.233450E+00
4.639450E+00	4.451280E+00	3.295790E+00
3.408170E+00	2.733900E+00	1.289080E+00
3.279210E+00	2.686890E+00	1.334680E+00
4.400660E+00	4.470890E+00	3.113040E+00
4.459060E+00	4.477470E+00	3.213260E+00
3.239040E+00	2.932310E+00	1.362300E+00
3.136500E+00	2.886770E+00	1.420930E+00
4.334840E+00	4.529610E+00	3.096710E+00
4.374700E+00	4.532180E+00	3.172450E+00
3.125510E+00	3.153480E+00	1.475930E+00
3.066120E+00	3.018110E+00	1.478050E+00
4.297320E+00	4.567930E+00	3.094100E+00
4.321050E+00	4.571770E+00	3.138570E+00
3.022980E+00	3.160870E+00	1.554030E+00
2.967130E+00	3.337150E+00	1.650010E+00
3.069950E+00	3.436160E+00	1.623830E+00
4.148160E+00	4.620870E+00	2.968150E+00
4.183750E+00	4.633650E+00	3.039600E+00
4.267740E+00	4.606940E+00	3.111050E+00
2.990900E+00	3.503920E+00	1.712570E+00
2.944820E+00	3.440770E+00	1.721580E+00
3.045030E+00	3.721310E+00	1.794940E+00
3.963130E+00	4.691760E+00	2.866970E+00
4.053240E+00	4.681930E+00	2.935080E+00
4.119060E+00	4.656020E+00	2.981800E+00
2.938170E+00	3.567140E+00	1.777500E+00
2.948880E+00	3.720400E+00	1.852240E+00
2.988010E+00	3.813990E+00	1.878440E+00
3.028880E+00	3.939140E+00	1.919040E+00
3.130930E+00	4.096440E+00	2.004210E+00
3.225960E+00	4.241800E+00	2.102480E+00
3.333930E+00	4.374930E+00	2.230190E+00
3.848540E+00	4.711200E+00	2.801000E+00
3.919240E+00	4.735360E+00	2.892660E+00
3.978210E+00	4.762990E+00	2.982100E+00
2.932770E+00	3.846190E+00	1.924370E+00
2.956920E+00	3.987510E+00	1.989610E+00
3.036720E+00	4.073420E+00	2.022030E+00
3.104770E+00	4.198420E+00	2.097940E+00
3.192510E+00	4.322580E+00	2.189300E+00
3.266680E+00	4.417620E+00	2.292680E+00
3.372060E+00	4.511950E+00	2.379880E+00
3.679220E+00	4.730090E+00	2.700580E+00
3.761220E+00	4.763870E+00	2.800260E+00
3.797500E+00	4.806120E+00	2.879390E+00
3.882450E+00	4.780280E+00	2.922720E+00
2.974390E+00	4.131140E+00	2.096790E+00
3.074130E+00	4.281440E+00	2.183840E+00
3.164360E+00	4.390460E+00	2.279870E+00
3.256440E+00	4.490810E+00	2.375010E+00
3.319610E+00	4.563410E+00	2.443340E+00
3.331640E+00	4.611490E+00	2.498260E+00
3.398010E+00	4.613090E+00	2.495760E+00
3.516240E+00	4.691580E+00	2.592480E+00
3.564430E+00	4.770930E+00	2.698120E+00
3.615890E+00	4.819120E+00	2.785960E+00
3.706760E+00	4.806630E+00	2.819570E+00
3.368770E+00	4.683490E+00	2.576130E+00
3.466750E+00	4.774160E+00	2.670990E+00
3.529000E+00	4.820560E+00	2.743310E+00
5.342210E+00	3.234890E+00	3.025700E+00
5.333700E+00	3.188470E+00	3.002640E+00
5.313890E+00	3.265790E+00	2.984400E+00
5.319960E+00	3.337570E+00	3.022720E+00
5.342570E+00	3.288940E+00	3.054310E+00
5.331770E+00	3.387950E+00	3.089570E+00
5.166780E+00	2.749550E+00	2.715020E+00
5.120820E+00	2.674700E+00	2.640390E+00
5.122560E+00	2.780320E+00	2.621990E+00
5.187060E+00	2.900760E+00	2.716920E+00
5.201190E+00	2.831150E+00	2.767700E+00
5.237880E+00	2.985850E+00	2.829570E+00
5.291200E+00	3.137810E+00	2.930220E+00
5.287020E+00	3.485530E+00	3.068430E+00
5.277980E+00	3.566590E+00	3.129370E+00
5.072840E+00	2.597400E+00	2.555720E+00
5.015900E+00	2.516830E+00	2.467620E+00
5.034580E+00	2.607430E+00	2.447690E+00
5.227710E+00	3.665560E+00	3.149250E+00
5.177410E+00	3.746900E+00	3.151530E+00
5.209460E+00	3.736940E+00	3.198660E+00
5.179290E+00	3.792660E+00	3.226030E+00
4.958760E+00	2.438230E+00	2.381430E+00
4.901550E+00	2.350010E+00	2.289700E+00
4.919970E+00	2.442580E+00	2.250790E+00
5.080610E+00	3.906200E+00	3.191340E+00
5.119460E+00	3.864790E+00	3.206470E+00
5.099010E+00	3.927020E+00	3.270140E+00
4.818460E+00	2.234650E+00	2.182690E+00
4.749360E+00	2.186600E+00	2.069860E+00
4.790650E+00	2.271540E+00	2.059640E+00
5.005960E+00	4.030690E+00	3.252710E+00
5.042350E+00	3.993370E+00	3.263500E+00
5.031100E+00	4.052120E+00	3.325770E+00
4.619950E+00	2.145240E+00	1.886940E+00
4.950720E+00	4.148790E+00	3.292310E+00
4.981900E+00	4.112980E+00	3.311950E+00
4.977820E+00	4.173900E+00	3.363410E+00
4.427090E+00	2.071940E+00	1.685030E+00
4.296700E+00	2.012030E+00	1.621240E+00
4.335180E+00	2.085740E+00	1.586030E+00
4.908520E+00	4.271570E+00	3.322050E+00
4.935330E+00	4.233960E+00	3.344170E+00
4.932320E+00	4.295720E+00	3.392760E+00
4.198070E+00	2.121870E+00	1.466440E+00
4.098360E+00	2.014180E+00	1.475440E+00
4.839340E+00	4.408260E+00	3.360270E+00
4.887480E+00	4.356020E+00	3.374930E+00
4.882630E+00	4.403130E+00	3.424420E+00
3.951910E+00	2.123700E+00	1.341130E+00
4.780760E+00	4.457600E+00	3.361990E+00
4.836480E+00	4.458010E+00	3.422870E+00
3.774090E+00	2.121170E+00	1.335220E+00
3.639180E+00	2.095920E+00	1.351180E+00
3.670350E+00	2.185660E+00	1.305820E+00
4.737450E+00	4.488720E+00	3.373150E+00
4.764410E+00	4.519240E+00	3.439260E+00
3.543370E+00	2.282580E+00	1.308790E+00
3.411870E+00	2.248090E+00	1.373520E+00
4.537850E+00	4.468130E+00	3.275110E+00
4.594800E+00	4.468520E+00	3.306800E+00
4.630110E+00	4.508710E+00	3.380490E+00
4.695940E+00	4.515940E+00	3.402720E+00
3.338820E+00	2.457000E+00	1.341040E+00
3.209970E+00	2.432560E+00	1.414230E+00
4.487330E+00	4.492990E+00	3.287680E+00
4.504460E+00	4.523030E+00	3.352140E+00
4.562780E+00	4.510580E+00	3.361890E+00
3.158900E+00	2.660640E+00	1.406300E+00
3.052670E+00	2.636490E+00	1.483880E+00
4.398500E+00	4.543400E+00	3.248380E+00
4.447080E+00	4.527580E+00	3.304880E+00
3.020650E+00	2.893670E+00	1.503860E+00
2.973670E+00	2.767530E+00	1.537490E+00
4.322300E+00	4.615080E+00	3.213210E+00
2.914820E+00	2.904210E+00	1.596190E+00
2.845100E+00	3.101060E+00	1.698080E+00
2.936700E+00	3.125620E+00	1.620020E+00
4.213410E+00	4.686180E+00	3.145310E+00
4.260770E+00	4.715260E+00	3.251000E+00
2.879780E+00	3.359060E+00	1.739210E+00
2.786080E+00	3.268770E+00	1.788190E+00
4.102880E+00	4.730480E+00	3.067870E+00
4.158790E+00	4.740390E+00	3.141080E+00
4.189920E+00	4.747350E+00	3.191090E+00
2.807970E+00	3.419000E+00	1.832810E+00
2.764280E+00	3.365490E+00	1.848990E+00
2.844450E+00	3.636770E+00	1.876310E+00
4.026740E+00	4.793040E+00	3.066130E+00
4.055390E+00	4.835170E+00	3.141780E+00
4.133640E+00	4.784770E+00	3.166950E+00
2.753960E+00	3.486870E+00	1.893680E+00
2.751690E+00	3.636940E+00	1.941250E+00
2.794800E+00	3.744400E+00	1.969460E+00
2.839610E+00	3.921820E+00	2.018240E+00
3.845880E+00	4.826340E+00	2.950520E+00
3.891650E+00	4.852650E+00	3.031830E+00
3.976080E+00	4.841620E+00	3.085340E+00
2.738220E+00	3.771460E+00	2.021140E+00
2.742260E+00	3.917600E+00	2.069070E+00
2.785250E+00	4.006330E+00	2.094170E+00
2.839940E+00	4.146650E+00	2.165490E+00
2.972500E+00	4.256190E+00	2.199110E+00
3.052830E+00	4.360130E+00	2.283020E+00
3.150950E+00	4.468100E+00	2.375640E+00
3.243640E+00	4.587370E+00	2.481430E+00
3.666740E+00	4.845160E+00	2.842790E+00
3.706770E+00	4.877110E+00	2.899960E+00
3.801530E+00	4.875770E+00	2.971030E+00
2.730760E+00	4.022000E+00	2.133450E+00
2.750040E+00	4.127720E+00	2.192660E+00
2.784270E+00	4.183950E+00	2.213330E+00
2.803200E+00	4.241520E+00	2.257420E+00
2.920710E+00	4.320900E+00	2.286380E+00
3.041220E+00	4.443480E+00	2.382150E+00
3.131080E+00	4.529810E+00	2.450540E+00
3.160220E+00	4.595440E+00	2.510850E+00
3.209240E+00	4.636650E+00	2.539300E+00
3.265220E+00	4.691300E+00	2.585790E+00
3.345730E+00	4.799630E+00	2.685220E+00
3.458270E+00	4.836960E+00	2.738570E+00
3.524150E+00	4.885190E+00	2.814000E+00
3.625260E+00	4.878610E+00	2.858350E+00
2.740300E+00	4.180910E+00	2.237540E+00
3.164200E+00	4.672260E+00	2.581090E+00
3.243120E+00	4.757410E+00	2.645580E+00
3.261490E+00	4.813000E+00	2.691380E+00
3.296480E+00	4.840760E+00	2.715890E+00
3.322760E+00	4.876890E+00	2.758520E+00
3.412640E+00	4.877310E+00	2.773230E+00
3.253660E+00	4.850760E+00	2.726770E+00
5.347180E+00	3.099900E+00	3.065810E+00
5.334430E+00	3.048640E+00	3.046900E+00
5.330760E+00	3.111650E+00	3.013910E+00
5.357080E+00	3.183020E+00	3.076380E+00
5.369960E+00	3.293820E+00	3.139670E+00
5.371770E+00	3.384790E+00	3.181650E+00
5.146950E+00	2.598920E+00	2.752630E+00
5.088180E+00	2.517760E+00	2.691370E+00
5.094690E+00	2.582900E+00	2.638430E+00
5.186820E+00	2.703530E+00	2.785640E+00
5.256510E+00	2.856070E+00	2.887260E+00
5.303050E+00	2.999310E+00	2.967640E+00
5.339900E+00	3.496710E+00	3.195800E+00
5.295160E+00	3.593920E+00	3.196750E+00
5.320510E+00	3.576050E+00	3.241000E+00
5.289950E+00	3.640300E+00	3.269760E+00
5.034820E+00	2.440210E+00	2.621520E+00
4.979580E+00	2.367890E+00	2.565760E+00
5.000100E+00	2.435990E+00	2.507410E+00
5.235500E+00	3.724460E+00	3.258290E+00
5.218940E+00	3.787850E+00	3.335490E+00
4.908980E+00	2.274840E+00	2.500700E+00
4.854350E+00	2.213570E+00	2.391190E+00
4.889680E+00	2.288050E+00	2.376330E+00
5.162540E+00	3.859470E+00	3.309960E+00
5.148330E+00	3.916710E+00	3.366700E+00
4.766380E+00	2.133780E+00	2.197870E+00
5.107470E+00	3.991340E+00	3.379740E+00
5.081820E+00	4.061580E+00	3.409640E+00
4.610130E+00	2.042550E+00	1.988580E+00
4.497810E+00	1.948330E+00	1.924130E+00
4.469130E+00	2.012600E+00	1.800450E+00
5.048540E+00	4.119790E+00	3.420180E+00
5.029120E+00	4.184940E+00	3.454520E+00
4.402710E+00	1.889660E+00	1.869530E+00
4.263760E+00	1.840490E+00	1.787780E+00
4.353360E+00	1.924770E+00	1.763070E+00
4.993890E+00	4.241120E+00	3.455710E+00
4.971180E+00	4.299230E+00	3.485250E+00
4.151630E+00	1.921320E+00	1.605100E+00
4.005110E+00	1.831760E+00	1.591370E+00
4.934750E+00	4.355470E+00	3.484530E+00
4.887320E+00	4.436030E+00	3.501290E+00
3.894130E+00	1.973250E+00	1.442210E+00
3.822110E+00	1.874140E+00	1.520960E+00
4.831470E+00	4.506690E+00	3.495670E+00
4.869570E+00	4.484870E+00	3.543980E+00
4.846320E+00	4.518180E+00	3.550170E+00
3.723650E+00	1.861590E+00	1.513490E+00
3.585730E+00	1.885810E+00	1.516230E+00
3.689380E+00	1.942780E+00	1.444240E+00
4.787340E+00	4.545690E+00	3.498000E+00
4.805530E+00	4.561240E+00	3.567230E+00
3.488740E+00	2.057890E+00	1.429190E+00
3.350640E+00	2.027080E+00	1.504220E+00
4.658660E+00	4.545060E+00	3.435180E+00
4.682320E+00	4.574090E+00	3.500750E+00
4.744360E+00	4.575300E+00	3.525850E+00
3.275680E+00	2.219100E+00	1.446820E+00
3.153090E+00	2.201130E+00	1.542770E+00
4.537160E+00	4.542380E+00	3.402580E+00
4.565810E+00	4.570140E+00	3.461020E+00
4.624340E+00	4.571130E+00	3.479040E+00
3.089800E+00	2.420790E+00	1.504080E+00
2.979630E+00	2.394130E+00	1.596650E+00
4.390490E+00	4.594570E+00	3.317220E+00
4.449600E+00	4.579710E+00	3.384800E+00
4.503790E+00	4.576170E+00	3.436520E+00
2.927230E+00	2.662860E+00	1.585880E+00
2.848320E+00	2.563610E+00	1.676730E+00
4.333200E+00	4.669930E+00	3.312390E+00
4.389640E+00	4.663320E+00	3.406780E+00
2.814520E+00	2.735570E+00	1.683100E+00
2.748330E+00	2.708420E+00	1.750780E+00
2.826460E+00	2.887820E+00	1.676740E+00
4.298690E+00	4.716860E+00	3.313050E+00
4.325330E+00	4.715800E+00	3.357460E+00
2.749600E+00	2.858830E+00	1.755330E+00
2.705620E+00	2.811120E+00	1.802690E+00
2.742740E+00	3.072340E+00	1.792330E+00
4.187420E+00	4.794250E+00	3.262810E+00
4.269940E+00	4.757940E+00	3.329440E+00
2.668230E+00	2.933420E+00	1.837490E+00
2.627300E+00	3.156980E+00	1.911020E+00
2.704890E+00	3.316050E+00	1.879930E+00
4.113090E+00	4.841920E+00	3.220550E+00
4.137150E+00	4.878630E+00	3.316200E+00
2.623770E+00	3.333930E+00	1.952750E+00
2.578360E+00	3.272230E+00	1.966460E+00
2.651510E+00	3.552960E+00	1.983930E+00
3.934550E+00	4.888290E+00	3.110480E+00
3.979070E+00	4.923160E+00	3.190990E+00
4.061590E+00	4.901900E+00	3.243720E+00
2.568360E+00	3.395830E+00	2.016630E+00
2.557010E+00	3.547770E+00	2.048040E+00
2.593530E+00	3.650750E+00	2.062190E+00
2.639220E+00	3.834300E+00	2.103090E+00
3.725720E+00	4.947130E+00	3.003150E+00
3.816320E+00	4.942890E+00	3.069340E+00
3.893300E+00	4.939570E+00	3.138240E+00
2.539270E+00	3.678330E+00	2.109990E+00
2.546940E+00	3.830720E+00	2.156990E+00
2.587390E+00	3.923650E+00	2.163980E+00
2.649930E+00	4.062240E+00	2.209130E+00
2.827490E+00	4.326850E+00	2.329020E+00
2.923090E+00	4.423360E+00	2.396520E+00
3.045940E+00	4.551450E+00	2.499350E+00
3.594260E+00	4.963010E+00	2.938260E+00
3.673250E+00	4.991200E+00	3.030610E+00
3.735300E+00	5.022020E+00	3.108420E+00
2.535960E+00	3.943780E+00	2.205690E+00
2.565240E+00	4.069280E+00	2.265580E+00
2.622520E+00	4.145310E+00	2.283620E+00
2.708470E+00	4.239900E+00	2.308490E+00
2.796830E+00	4.380850E+00	2.399860E+00
2.898450E+00	4.492260E+00	2.487300E+00
2.967110E+00	4.584660E+00	2.557410E+00
3.058300E+00	4.665540E+00	2.604280E+00
3.162670E+00	4.788630E+00	2.686620E+00
3.402530E+00	4.960020E+00	2.858260E+00
3.490590E+00	5.007880E+00	2.932960E+00
3.515710E+00	5.045000E+00	2.999320E+00
3.621960E+00	5.034540E+00	3.057930E+00
2.575580E+00	4.180920E+00	2.339260E+00
2.670430E+00	4.330900E+00	2.408440E+00
2.774250E+00	4.450220E+00	2.490990E+00
2.868760E+00	4.557910E+00	2.566910E+00
2.957630E+00	4.659420E+00	2.624560E+00
3.043570E+00	4.737430E+00	2.671900E+00
3.074700E+00	4.806090E+00	2.723700E+00
3.133750E+00	4.848760E+00	2.745540E+00
3.225990E+00	4.903980E+00	2.783620E+00
3.277010E+00	4.986260E+00	2.862020E+00
3.329140E+00	5.031700E+00	2.925740E+00
3.428820E+00	5.034660E+00	2.949780E+00
3.086700E+00	4.882600E+00	2.788630E+00
3.186000E+00	4.978220E+00	2.856630E+00
3.249880E+00	5.020350E+00	2.896400E+00
5.283570E+00	2.707950E+00	3.020680E+00
5.257840E+00	2.652200E+00	2.982900E+00
5.259570E+00	2.736740E+00	2.945810E+00
5.307320E+00	2.875010E+00	3.003900E+00
5.304420E+00	2.780950E+00	3.057110E+00
5.331030E+00	2.974960E+00	3.052410E+00
5.339600E+00	2.898980E+00	3.104410E+00
5.360050E+00	3.045540E+00	3.127870E+00
5.395800E+00	3.172810E+00	3.190520E+00
5.405450E+00	3.297850E+00	3.245920E+00
5.389440E+00	3.406130E+00	3.248920E+00
5.413760E+00	3.364250E+00	3.310890E+00
5.389950E+00	3.458580E+00	3.325780E+00
5.114280E+00	2.473640E+00	2.832730E+00
5.061520E+00	2.390480E+00	2.795350E+00
5.064830E+00	2.441400E+00	2.719390E+00
5.172340E+00	2.580750E+00	2.858560E+00
5.341240E+00	3.560510E+00	3.302620E+00
5.322020E+00	3.635910E+00	3.377750E+00
4.991050E+00	2.308760E+00	2.758370E+00
4.936300E+00	2.263650E+00	2.682940E+00
4.970060E+00	2.320810E+00	2.652070E+00
5.270910E+00	3.713000E+00	3.353480E+00
5.255050E+00	3.775880E+00	3.410550E+00
4.859590E+00	2.181680E+00	2.515740E+00
5.210040E+00	3.863760E+00	3.430580E+00
5.165890E+00	3.938410E+00	3.428200E+00
5.190660E+00	3.926640E+00	3.469060E+00
5.169180E+00	3.979190E+00	3.491730E+00
4.741520E+00	2.060270E+00	2.309600E+00
4.646150E+00	1.963760E+00	2.248290E+00
4.635440E+00	2.004500E+00	2.123670E+00
5.091920E+00	4.084580E+00	3.452850E+00
5.123650E+00	4.047580E+00	3.472400E+00
5.107680E+00	4.099280E+00	3.511930E+00
4.563390E+00	1.884940E+00	2.180510E+00
4.461260E+00	1.810960E+00	2.098420E+00
4.481940E+00	1.872240E+00	2.010400E+00
5.035980E+00	4.207010E+00	3.501860E+00
5.075080E+00	4.166780E+00	3.543100E+00
5.038140E+00	4.228430E+00	3.557120E+00
4.347740E+00	1.749030E+00	2.028390E+00
4.190300E+00	1.696880E+00	1.941680E+00
4.310280E+00	1.775450E+00	1.930840E+00
4.973180E+00	4.317470E+00	3.532980E+00
5.002180E+00	4.282160E+00	3.563900E+00
4.974520E+00	4.337490E+00	3.593000E+00
4.081120E+00	1.744210E+00	1.745840E+00
3.931260E+00	1.676760E+00	1.770170E+00
4.898530E+00	4.451090E+00	3.576400E+00
4.933040E+00	4.396370E+00	3.584340E+00
4.924200E+00	4.439990E+00	3.639230E+00
3.812350E+00	1.783030E+00	1.613560E+00
3.748550E+00	1.698830E+00	1.692070E+00
4.873340E+00	4.512610E+00	3.617620E+00
3.655980E+00	1.692830E+00	1.693460E+00
3.516850E+00	1.719940E+00	1.703650E+00
3.622440E+00	1.763910E+00	1.619980E+00
4.834190E+00	4.575910E+00	3.622680E+00
4.855730E+00	4.572860E+00	3.659080E+00
4.834510E+00	4.599750E+00	3.654520E+00
3.424600E+00	1.864020E+00	1.593740E+00
3.287410E+00	1.839990E+00	1.672340E+00
4.705040E+00	4.605830E+00	3.559120E+00
4.735170E+00	4.627910E+00	3.625360E+00
4.804830E+00	4.610710E+00	3.641230E+00
3.219600E+00	2.009240E+00	1.597290E+00
3.096640E+00	1.993940E+00	1.692450E+00
4.591330E+00	4.598300E+00	3.524500E+00
4.614830E+00	4.627870E+00	3.587230E+00
4.670270E+00	4.630540E+00	3.603530E+00
3.035870E+00	2.178950E+00	1.634050E+00
2.928090E+00	2.158110E+00	1.732530E+00
4.452560E+00	4.627090E+00	3.464900E+00
4.497290E+00	4.638850E+00	3.540290E+00
4.559680E+00	4.628910E+00	3.568310E+00
2.883450E+00	2.356670E+00	1.693780E+00
2.789660E+00	2.330080E+00	1.791810E+00
4.421710E+00	4.663930E+00	3.475170E+00
4.440560E+00	4.667600E+00	3.516690E+00
2.760530E+00	2.534140E+00	1.770100E+00
2.673320E+00	2.506710E+00	1.867150E+00
4.321720E+00	4.764090E+00	3.421930E+00
4.394670E+00	4.709880E+00	3.492860E+00
2.652620E+00	2.739340E+00	1.855890E+00
2.576900E+00	2.652970E+00	1.934140E+00
4.221700E+00	4.832680E+00	3.370950E+00
4.267210E+00	4.855000E+00	3.478570E+00
2.560120E+00	2.789630E+00	1.942830E+00
2.527340E+00	2.738940E+00	1.975770E+00
2.559150E+00	2.961160E+00	1.936020E+00
4.174140E+00	4.884640E+00	3.373240E+00
4.199600E+00	4.891710E+00	3.423290E+00
2.497220E+00	2.844520E+00	2.003090E+00
2.444790E+00	3.055040E+00	2.062010E+00
2.519180E+00	3.222770E+00	2.005260E+00
4.021750E+00	4.946790E+00	3.272750E+00
4.069850E+00	4.967240E+00	3.357030E+00
4.148520E+00	4.927470E+00	3.400290E+00
2.426750E+00	3.262990E+00	2.087560E+00
2.353590E+00	3.209640E+00	2.132520E+00
2.472680E+00	3.470430E+00	2.098360E+00
3.828030E+00	5.008720E+00	3.163080E+00
3.894030E+00	5.017890E+00	3.262790E+00
3.983350E+00	4.991480E+00	3.311840E+00
2.375320E+00	3.371200E+00	2.152700E+00
2.318660E+00	3.312300E+00	2.178130E+00
2.377150E+00	3.532020E+00	2.167280E+00
2.447640E+00	3.745480E+00	2.199560E+00
3.784970E+00	5.045860E+00	3.178040E+00
3.813660E+00	5.055550E+00	3.225810E+00
2.301980E+00	3.452870E+00	2.213560E+00
2.342800E+00	3.625820E+00	2.221050E+00
2.359630E+00	3.755560E+00	2.262680E+00
2.398770E+00	3.849380E+00	2.264680E+00
2.460450E+00	3.989440E+00	2.286220E+00
3.539280E+00	5.099850E+00	3.093020E+00
3.649020E+00	5.092100E+00	3.157750E+00
3.746620E+00	5.082290E+00	3.207610E+00
2.343830E+00	3.895430E+00	2.316540E+00
2.397650E+00	4.046240E+00	2.359740E+00
2.406150E+00	4.125060E+00	2.404670E+00
2.469760E+00	4.148610E+00	2.380110E+00
2.552730E+00	4.286320E+00	2.434020E+00
2.655450E+00	4.412490E+00	2.508870E+00
2.758390E+00	4.527390E+00	2.582850E+00
2.852580E+00	4.638890E+00	2.643900E+00
2.957790E+00	4.766270E+00	2.725670E+00
3.394860E+00	5.100640E+00	3.044250E+00
3.481640E+00	5.140130E+00	3.118150E+00
3.552310E+00	5.165250E+00	3.204260E+00
2.436830E+00	4.228920E+00	2.458950E+00
2.540020E+00	4.376680E+00	2.529290E+00
2.647260E+00	4.498780E+00	2.604400E+00
2.746970E+00	4.613800E+00	2.667140E+00
2.834600E+00	4.702250E+00	2.713700E+00
2.866300E+00	4.770390E+00	2.766160E+00
2.917480E+00	4.815090E+00	2.784520E+00
2.977360E+00	4.877110E+00	2.813000E+00
3.081330E+00	4.971380E+00	2.873490E+00
3.218330E+00	5.056360E+00	2.952560E+00
3.268210E+00	5.126740E+00	3.057280E+00
3.328140E+00	5.179240E+00	3.148720E+00
3.433770E+00	5.175350E+00	3.161800E+00
2.873030E+00	4.847330E+00	2.829510E+00
2.969180E+00	4.957660E+00	2.887870E+00
3.074480E+00	5.041960E+00	2.962770E+00
3.164890E+00	5.114250E+00	3.042480E+00
3.228590E+00	5.168160E+00	3.114280E+00
5.179710E+00	2.451500E+00	3.043060E+00
5.126640E+00	2.395000E+00	2.983120E+00
5.150070E+00	2.471450E+00	2.936840E+00
5.230670E+00	2.579430E+00	2.990170E+00
5.232490E+00	2.535180E+00	3.072150E+00
5.291180E+00	2.662720E+00	3.090870E+00
5.338240E+00	2.793730E+00	3.161880E+00
5.378410E+00	2.913900E+00	3.209490E+00
5.402600E+00	3.039910E+00	3.257000E+00
5.428390E+00	3.158900E+00	3.304270E+00
5.436660E+00	3.267470E+00	3.352050E+00
5.432420E+00	3.363450E+00	3.392740E+00
5.421200E+00	3.453030E+00	3.440100E+00
5.076040E+00	2.334000E+00	2.978020E+00
5.017760E+00	2.295070E+00	2.907200E+00
5.051400E+00	2.345940E+00	2.878130E+00
5.372810E+00	3.547920E+00	3.404160E+00
5.355010E+00	3.623680E+00	3.477470E+00
4.936700E+00	2.238780E+00	2.794070E+00
5.303090E+00	3.715140E+00	3.452650E+00
5.266900E+00	3.789690E+00	3.474570E+00
5.298540E+00	3.755260E+00	3.527460E+00
5.265060E+00	3.831720E+00	3.549620E+00
4.829720E+00	2.120330E+00	2.620470E+00
4.749180E+00	2.019080E+00	2.561690E+00
4.751000E+00	2.039880E+00	2.438290E+00
5.214680E+00	3.914800E+00	3.524210E+00
5.205990E+00	3.967430E+00	3.574800E+00
4.683710E+00	1.948520E+00	2.512470E+00
4.598520E+00	1.862040E+00	2.428590E+00
4.625120E+00	1.910880E+00	2.342140E+00
5.173010E+00	4.047600E+00	3.592920E+00
5.130340E+00	4.116580E+00	3.590900E+00
5.162580E+00	4.108030E+00	3.639950E+00
5.135410E+00	4.158240E+00	3.660030E+00
4.496150E+00	1.770810E+00	2.328740E+00
4.391670E+00	1.699460E+00	2.256410E+00
4.423580E+00	1.750470E+00	2.170440E+00
5.044040E+00	4.259900E+00	3.627390E+00
5.081220E+00	4.217260E+00	3.638120E+00
5.071450E+00	4.261620E+00	3.691120E+00
4.271620E+00	1.642210E+00	2.194850E+00
4.109440E+00	1.581750E+00	2.098560E+00
4.233010E+00	1.655730E+00	2.092210E+00
5.025860E+00	4.307440E+00	3.674250E+00
4.015410E+00	1.608290E+00	1.918190E+00
3.900690E+00	1.570250E+00	1.959370E+00
4.979590E+00	4.384600E+00	3.699960E+00
4.935170E+00	4.469900E+00	3.716100E+00
3.761650E+00	1.556750E+00	1.924100E+00
3.635790E+00	1.539820E+00	1.943600E+00
3.671010E+00	1.578250E+00	1.865990E+00
3.745340E+00	1.620240E+00	1.803530E+00
4.891510E+00	4.542740E+00	3.705170E+00
4.931740E+00	4.511700E+00	3.776420E+00
4.898870E+00	4.565350E+00	3.767130E+00
3.554010E+00	1.621480E+00	1.825530E+00
3.416800E+00	1.601860E+00	1.892780E+00
4.842910E+00	4.614410E+00	3.719400E+00
3.352860E+00	1.706550E+00	1.774230E+00
3.221940E+00	1.699410E+00	1.867640E+00
4.779870E+00	4.651000E+00	3.692100E+00
4.784160E+00	4.681230E+00	3.776510E+00
3.158410E+00	1.832930E+00	1.770740E+00
3.038770E+00	1.823240E+00	1.866480E+00
4.639970E+00	4.660220E+00	3.646300E+00
4.666150E+00	4.684480E+00	3.708190E+00
4.727000E+00	4.683220E+00	3.731600E+00
2.982320E+00	1.980800E+00	1.791490E+00
2.877750E+00	1.968770E+00	1.894810E+00
4.529600E+00	4.664130E+00	3.608610E+00
4.558810E+00	4.694040E+00	3.670840E+00
4.612770E+00	4.688280E+00	3.690280E+00
2.829440E+00	2.139850E+00	1.833080E+00
2.732590E+00	2.123850E+00	1.935540E+00
4.430190E+00	4.721400E+00	3.583360E+00
4.495160E+00	4.705940E+00	3.642190E+00
2.699180E+00	2.307360E+00	1.892820E+00
2.613010E+00	2.288300E+00	1.994990E+00
4.349200E+00	4.793760E+00	3.535690E+00
4.386280E+00	4.811280E+00	3.641650E+00
2.587540E+00	2.476230E+00	1.956760E+00
2.511150E+00	2.453170E+00	2.048290E+00
4.305800E+00	4.849330E+00	3.540520E+00
4.329040E+00	4.851280E+00	3.590550E+00
2.492240E+00	2.660070E+00	2.023930E+00
2.456410E+00	2.565230E+00	2.088200E+00
4.192460E+00	4.947190E+00	3.515740E+00
4.278500E+00	4.892970E+00	3.566550E+00
2.404480E+00	2.675280E+00	2.115260E+00
2.333070E+00	2.841880E+00	2.165670E+00
2.416500E+00	2.854200E+00	2.085940E+00
4.124520E+00	4.977320E+00	3.445260E+00
4.129350E+00	5.000890E+00	3.504480E+00
2.341040E+00	3.031900E+00	2.145660E+00
2.255310E+00	3.001330E+00	2.218620E+00
3.942510E+00	5.037250E+00	3.351670E+00
3.996230E+00	5.056010E+00	3.435530E+00
4.083720E+00	5.023750E+00	3.473680E+00
2.258720E+00	3.227970E+00	2.209220E+00
2.183660E+00	3.134420E+00	2.279390E+00
3.799470E+00	5.107110E+00	3.308410E+00
3.896330E+00	5.086150E+00	3.385920E+00
2.175960E+00	3.262480E+00	2.283900E+00
2.139530E+00	3.211920E+00	2.308300E+00
2.202950E+00	3.428490E+00	2.292250E+00
2.265740E+00	3.663370E+00	2.294390E+00
3.675480E+00	5.142920E+00	3.271300E+00
3.730350E+00	5.181730E+00	3.386020E+00
2.130010E+00	3.315030E+00	2.335560E+00
2.127030E+00	3.470370E+00	2.350160E+00
2.169170E+00	3.580570E+00	2.332900E+00
2.191080E+00	3.712620E+00	2.366740E+00
2.246350E+00	3.861740E+00	2.370290E+00
2.323140E+00	4.063200E+00	2.419050E+00
3.606090E+00	5.178900E+00	3.283880E+00
3.638390E+00	5.192030E+00	3.342230E+00
2.106460E+00	3.619340E+00	2.394470E+00
2.159770E+00	3.827630E+00	2.420980E+00
2.219780E+00	3.964440E+00	2.430880E+00
2.245310E+00	4.064160E+00	2.473840E+00
2.291920E+00	4.129480E+00	2.483760E+00
2.345290E+00	4.212280E+00	2.507840E+00
2.434550E+00	4.342820E+00	2.558970E+00
2.536760E+00	4.469320E+00	2.625480E+00
2.637500E+00	4.590110E+00	2.689920E+00
2.748810E+00	4.722100E+00	2.772710E+00
3.388820E+00	5.205160E+00	3.212430E+00
3.451240E+00	5.228540E+00	3.292350E+00
3.564120E+00	5.212870E+00	3.322040E+00
2.249470E+00	4.164610E+00	2.537170E+00
2.333240E+00	4.311950E+00	2.589000E+00
2.430230E+00	4.437830E+00	2.650040E+00
2.530250E+00	4.560000E+00	2.715020E+00
2.619960E+00	4.654980E+00	2.760550E+00
2.656620E+00	4.723250E+00	2.813390E+00
2.712860E+00	4.768930E+00	2.833740E+00
2.771990E+00	4.833080E+00	2.861520E+00
2.864820E+00	4.936320E+00	2.912520E+00
2.963830E+00	5.025690E+00	2.979690E+00
3.059530E+00	5.099930E+00	3.055670E+00
3.143330E+00	5.166040E+00	3.128320E+00
3.228920E+00	5.219860E+00	3.227280E+00
3.339700E+00	5.228500E+00	3.265500E+00
2.665980E+00	4.799090E+00	2.877660E+00
2.763130E+00	4.912200E+00	2.937770E+00
2.861320E+00	5.004920E+00	3.005080E+00
2.960820E+00	5.084780E+00	3.077030E+00
3.050690E+00	5.153170E+00	3.144440E+00
3.122460E+00	5.199630E+00	3.210240E+00
5.145420E+00	2.391330E+00	3.084000E+00
5.218330E+00	2.474570E+00	3.135160E+00
5.295890E+00	2.570390E+00	3.223520E+00
5.338330E+00	2.701400E+00	3.223700E+00
5.371200E+00	2.804770E+00	3.279270E+00
5.404590E+00	2.916990E+00	3.324730E+00
5.429810E+00	3.031600E+00	3.372770E+00
5.457120E+00	3.143780E+00	3.412150E+00
5.466000E+00	3.251770E+00	3.449600E+00
5.460690E+00	3.350640E+00	3.490160E+00
5.450600E+00	3.437630E+00	3.540270E+00
5.015110E+00	2.275860E+00	2.986700E+00
5.084390E+00	2.328230E+00	3.045000E+00
5.404680E+00	3.532570E+00	3.504750E+00
5.386220E+00	3.604100E+00	3.574810E+00
4.910430E+00	2.189090E+00	2.939230E+00
4.824150E+00	2.098070E+00	2.868960E+00
4.835040E+00	2.110240E+00	2.750180E+00
5.339250E+00	3.687580E+00	3.551320E+00
5.320600E+00	3.757170E+00	3.604790E+00
5.306690E+00	3.832340E+00	3.651850E+00
4.771540E+00	2.035380E+00	2.867570E+00
4.682790E+00	1.930190E+00	2.748610E+00
4.722240E+00	1.980110E+00	2.663680E+00
5.256200E+00	3.914440E+00	3.622810E+00
5.228610E+00	3.985100E+00	3.633070E+00
5.269630E+00	3.966060E+00	3.684930E+00
5.241350E+00	4.025620E+00	3.688350E+00
4.605850E+00	1.849500E+00	2.660210E+00
4.514910E+00	1.757520E+00	2.565760E+00
4.561030E+00	1.807280E+00	2.499510E+00
5.205480E+00	4.101100E+00	3.714610E+00
5.169450E+00	4.165670E+00	3.746080E+00
4.418030E+00	1.678800E+00	2.489770E+00
4.315270E+00	1.621030E+00	2.439790E+00
4.350490E+00	1.657080E+00	2.342400E+00
5.121340E+00	4.220260E+00	3.738300E+00
5.073540E+00	4.285160E+00	3.775300E+00
4.184970E+00	1.564010E+00	2.375810E+00
4.027810E+00	1.500740E+00	2.293050E+00
4.144610E+00	1.559400E+00	2.257370E+00
5.029750E+00	4.332470E+00	3.759780E+00
5.050730E+00	4.321760E+00	3.814730E+00
5.025890E+00	4.363930E+00	3.830090E+00
3.885270E+00	1.526290E+00	2.088440E+00
3.823900E+00	1.482250E+00	2.192050E+00
4.955030E+00	4.470840E+00	3.786850E+00
4.980480E+00	4.429170E+00	3.802270E+00
4.974300E+00	4.485120E+00	3.858580E+00
3.723950E+00	1.457060E+00	2.181240E+00
3.586870E+00	1.458980E+00	2.175170E+00
3.686910E+00	1.484240E+00	2.088600E+00
4.886820E+00	4.607770E+00	3.816710E+00
4.934110E+00	4.549840E+00	3.839390E+00
4.928810E+00	4.599820E+00	3.887690E+00
3.489840E+00	1.521890E+00	2.026560E+00
3.359360E+00	1.500210E+00	2.108500E+00
4.837780E+00	4.662060E+00	3.810430E+00
4.881190E+00	4.665850E+00	3.897990E+00
3.285800E+00	1.585640E+00	1.977420E+00
3.164190E+00	1.579460E+00	2.078350E+00
4.807270E+00	4.693650E+00	3.820210E+00
4.825000E+00	4.698000E+00	3.861610E+00
3.099020E+00	1.689110E+00	1.963120E+00
2.986900E+00	1.680780E+00	2.066400E+00
4.687870E+00	4.705930E+00	3.771780E+00
4.714690E+00	4.721310E+00	3.840120E+00
4.782440E+00	4.715840E+00	3.856000E+00
2.929030E+00	1.814500E+00	1.970660E+00
2.827660E+00	1.803890E+00	2.078000E+00
4.583370E+00	4.716530E+00	3.735600E+00
4.605620E+00	4.734370E+00	3.799050E+00
4.656290E+00	4.724980E+00	3.813230E+00
2.776440E+00	1.955190E+00	1.998590E+00
2.683540E+00	1.941250E+00	2.106940E+00
4.445100E+00	4.766240E+00	3.678830E+00
4.489710E+00	4.768210E+00	3.756120E+00
4.551320E+00	4.746860E+00	3.781570E+00
2.643500E+00	2.109200E+00	2.043380E+00
2.555080E+00	2.091740E+00	2.143160E+00
4.417500E+00	4.805030E+00	3.697450E+00
4.435050E+00	4.806320E+00	3.738190E+00
2.528490E+00	2.275520E+00	2.094400E+00
2.448040E+00	2.257490E+00	2.189190E+00
4.323760E+00	4.911050E+00	3.669670E+00
4.394970E+00	4.848290E+00	3.723420E+00
2.421560E+00	2.466450E+00	2.148050E+00
2.384980E+00	2.368470E+00	2.216700E+00
4.254580E+00	4.942650E+00	3.607760E+00
4.264690E+00	4.965080E+00	3.655280E+00
2.328320E+00	2.479390E+00	2.240980E+00
2.252040E+00	2.640860E+00	2.275090E+00
2.330370E+00	2.654360E+00	2.192920E+00
4.121480E+00	5.049740E+00	3.591520E+00
4.213580E+00	4.993110E+00	3.630020E+00
2.256030E+00	2.816820E+00	2.244020E+00
2.180020E+00	2.791270E+00	2.322720E+00
4.053500E+00	5.068010E+00	3.531290E+00
4.057000E+00	5.095820E+00	3.589250E+00
2.176340E+00	2.966280E+00	2.294090E+00
2.101210E+00	2.934600E+00	2.364460E+00
3.826030E+00	5.154460E+00	3.420140E+00
3.906960E+00	5.145440E+00	3.518950E+00
4.006020E+00	5.110830E+00	3.562980E+00
2.103800E+00	3.140420E+00	2.349600E+00
2.059870E+00	3.038450E+00	2.398400E+00
3.783120E+00	5.189310E+00	3.442030E+00
3.817750E+00	5.189850E+00	3.486540E+00
2.025620E+00	3.159120E+00	2.415680E+00
1.999700E+00	3.282750E+00	2.442690E+00
2.060630E+00	3.376620E+00	2.406370E+00
3.621020E+00	5.244390E+00	3.443450E+00
3.748140E+00	5.217970E+00	3.479160E+00
1.987790E+00	3.410370E+00	2.468570E+00
1.967240E+00	3.539760E+00	2.481110E+00
2.018060E+00	3.574130E+00	2.446850E+00
2.072170E+00	3.771360E+00	2.469550E+00
2.138450E+00	3.986650E+00	2.502190E+00
3.524810E+00	5.253380E+00	3.379440E+00
3.530380E+00	5.276560E+00	3.436030E+00
1.980900E+00	3.687000E+00	2.518380E+00
2.033010E+00	3.873440E+00	2.522830E+00
2.051210E+00	3.980800E+00	2.556530E+00
2.097570E+00	4.049620E+00	2.564440E+00
2.151410E+00	4.136510E+00	2.584300E+00
2.233680E+00	4.275510E+00	2.623010E+00
2.324360E+00	4.405740E+00	2.676460E+00
2.423910E+00	4.528490E+00	2.739790E+00
2.530320E+00	4.670690E+00	2.814690E+00
3.286960E+00	5.252350E+00	3.313920E+00
3.342820E+00	5.279610E+00	3.395510E+00
3.463990E+00	5.281450E+00	3.417340E+00
2.049890E+00	4.082650E+00	2.612850E+00
2.132220E+00	4.236920E+00	2.657470E+00
2.218880E+00	4.370310E+00	2.706490E+00
2.318060E+00	4.495900E+00	2.767180E+00
2.406450E+00	4.594920E+00	2.807450E+00
2.439280E+00	4.666240E+00	2.854830E+00
2.492610E+00	4.714740E+00	2.873620E+00
2.556770E+00	4.781920E+00	2.907460E+00
2.657950E+00	4.889360E+00	2.964820E+00
2.760480E+00	4.982280E+00	3.031790E+00
2.863220E+00	5.066490E+00	3.103950E+00
2.963030E+00	5.141400E+00	3.172380E+00
3.050580E+00	5.193400E+00	3.240480E+00
3.125680E+00	5.237470E+00	3.311230E+00
3.226710E+00	5.269910E+00	3.355040E+00
2.445170E+00	4.743490E+00	2.920950E+00
2.547200E+00	4.866520E+00	2.995080E+00
2.655850E+00	4.966640E+00	3.059220E+00
2.764530E+00	5.046820E+00	3.129050E+00
2.868560E+00	5.125200E+00	3.205890E+00
2.976730E+00	5.187770E+00	3.279490E+00
3.049570E+00	5.220210E+00	3.312470E+00
5.306120E+00	2.525070E+00	3.361260E+00
5.280190E+00	2.488250E+00	3.348900E+00
5.290580E+00	2.518360E+00	3.307680E+00
5.324010E+00	2.572560E+00	3.355610E+00
5.132900E+00	2.340190E+00	3.264120E+00
5.060820E+00	2.285780E+00	3.212630E+00
5.092770E+00	2.328340E+00	3.138560E+00
5.218020E+00	2.434890E+00	3.254380E+00
5.360200E+00	2.692820E+00	3.364090E+00
5.393860E+00	2.820900E+00	3.378450E+00
5.430260E+00	2.908360E+00	3.430770E+00
5.461730E+00	3.019730E+00	3.481740E+00
5.488970E+00	3.134460E+00	3.514710E+00
5.494040E+00	3.242510E+00	3.545670E+00
5.487060E+00	3.339060E+00	3.587330E+00
5.479910E+00	3.427200E+00	3.636350E+00
5.005400E+00	2.238570E+00	3.235560E+00
4.947600E+00	2.199010E+00	3.170190E+00
4.984470E+00	2.237610E+00	3.109850E+00
5.433420E+00	3.517620E+00	3.599000E+00
5.417430E+00	3.583750E+00	3.648240E+00
4.864260E+00	2.126870E+00	3.060570E+00
5.381890E+00	3.676920E+00	3.663130E+00
5.347020E+00	3.767840E+00	3.678820E+00
5.343900E+00	3.816610E+00	3.719050E+00
4.686270E+00	1.918260E+00	2.919700E+00
4.618360E+00	1.840530E+00	2.881760E+00
4.630740E+00	1.864930E+00	2.780140E+00
4.741520E+00	1.989250E+00	2.936130E+00
5.320180E+00	3.899430E+00	3.735130E+00
5.293730E+00	3.988650E+00	3.753780E+00
5.265150E+00	4.046090E+00	3.758170E+00
5.302330E+00	4.022410E+00	3.812060E+00
5.266410E+00	4.081370E+00	3.827300E+00
4.445010E+00	1.667670E+00	2.778810E+00
4.343990E+00	1.605580E+00	2.723770E+00
4.415250E+00	1.653720E+00	2.692550E+00
4.471050E+00	1.709800E+00	2.642890E+00
4.516400E+00	1.732240E+00	2.819230E+00
5.165500E+00	4.189830E+00	3.804840E+00
5.207840E+00	4.143660E+00	3.810660E+00
5.190880E+00	4.182220E+00	3.865480E+00
4.262610E+00	1.582590E+00	2.529090E+00
4.184580E+00	1.539840E+00	2.592960E+00
5.137710E+00	4.235290E+00	3.853580E+00
4.089080E+00	1.491040E+00	2.554600E+00
3.948500E+00	1.452960E+00	2.514870E+00
4.056830E+00	1.487670E+00	2.448490E+00
5.087110E+00	4.310380E+00	3.887890E+00
5.056420E+00	4.367730E+00	3.913460E+00
3.815310E+00	1.453210E+00	2.312430E+00
3.755100E+00	1.410000E+00	2.407210E+00
5.031220E+00	4.425000E+00	3.917150E+00
5.018380E+00	4.490190E+00	3.944600E+00
3.659220E+00	1.391710E+00	2.405470E+00
3.524240E+00	1.384580E+00	2.402940E+00
3.624050E+00	1.414980E+00	2.315580E+00
4.988960E+00	4.552630E+00	3.943400E+00
4.951720E+00	4.637720E+00	3.959910E+00
3.430820E+00	1.432540E+00	2.247610E+00
3.304720E+00	1.409940E+00	2.334870E+00
4.918800E+00	4.682950E+00	3.955150E+00
4.939120E+00	4.684470E+00	3.991830E+00
4.919970E+00	4.703900E+00	3.988700E+00
3.232510E+00	1.487610E+00	2.203370E+00
3.114460E+00	1.469700E+00	2.298260E+00
4.816980E+00	4.739370E+00	3.948360E+00
4.889180E+00	4.713330E+00	3.972740E+00
3.048110E+00	1.564750E+00	2.175140E+00
2.944080E+00	1.553010E+00	2.282010E+00
4.755290E+00	4.745750E+00	3.910190E+00
4.757430E+00	4.764040E+00	3.962870E+00
2.883050E+00	1.669260E+00	2.172710E+00
2.785210E+00	1.653110E+00	2.278930E+00
4.630140E+00	4.749930E+00	3.855060E+00
4.657850E+00	4.759920E+00	3.897330E+00
4.708060E+00	4.771010E+00	3.957440E+00
2.730960E+00	1.789540E+00	2.184790E+00
2.639980E+00	1.771590E+00	2.292470E+00
4.519550E+00	4.781970E+00	3.826140E+00
4.552590E+00	4.801820E+00	3.890470E+00
4.611930E+00	4.779990E+00	3.903540E+00
2.590750E+00	1.921800E+00	2.207200E+00
2.504660E+00	1.902740E+00	2.313510E+00
4.423120E+00	4.867110E+00	3.819480E+00
4.489170E+00	4.825900E+00	3.864070E+00
2.468470E+00	2.079820E+00	2.246960E+00
2.385170E+00	2.055830E+00	2.353630E+00
4.372560E+00	4.901910E+00	3.760960E+00
4.376080E+00	4.924200E+00	3.806600E+00
2.347850E+00	2.275810E+00	2.292930E+00
2.281160E+00	2.188670E+00	2.390390E+00
4.262080E+00	5.004990E+00	3.716400E+00
4.334660E+00	4.961320E+00	3.773370E+00
2.257050E+00	2.315030E+00	2.369550E+00
2.228550E+00	2.270060E+00	2.415700E+00
2.238470E+00	2.467830E+00	2.335400E+00
4.186550E+00	5.052040E+00	3.687360E+00
4.201860E+00	5.094530E+00	3.784170E+00
2.184460E+00	2.367420E+00	2.419360E+00
2.120830E+00	2.559970E+00	2.428180E+00
2.179220E+00	2.641570E+00	2.348980E+00
4.044450E+00	5.154030E+00	3.664500E+00
4.129560E+00	5.120780E+00	3.715610E+00
2.104420E+00	2.761830E+00	2.398080E+00
2.032560E+00	2.729600E+00	2.474130E+00
3.971540E+00	5.157860E+00	3.613880E+00
3.976080E+00	5.185880E+00	3.663250E+00
2.020240E+00	2.944120E+00	2.441140E+00
1.985130E+00	2.834780E+00	2.501730E+00
3.812950E+00	5.231310E+00	3.570830E+00
3.914190E+00	5.202920E+00	3.634670E+00
1.945280E+00	2.957310E+00	2.516730E+00
1.917610E+00	3.087860E+00	2.538740E+00
1.955380E+00	3.188310E+00	2.480390E+00
3.708270E+00	5.258770E+00	3.545560E+00
3.735870E+00	5.302250E+00	3.641820E+00
1.889010E+00	3.225990E+00	2.548730E+00
1.878480E+00	3.367300E+00	2.577740E+00
1.923390E+00	3.455450E+00	2.526660E+00
3.516630E+00	5.311810E+00	3.510320E+00
3.623070E+00	5.303220E+00	3.577960E+00
1.854100E+00	3.494680E+00	2.585560E+00
1.845870E+00	3.614020E+00	2.607840E+00
1.900130E+00	3.653010E+00	2.576380E+00
1.948900E+00	3.890110E+00	2.591570E+00
3.416770E+00	5.318230E+00	3.491990E+00
3.430860E+00	5.368290E+00	3.591720E+00
1.856120E+00	3.739800E+00	2.630820E+00
1.865490E+00	3.884850E+00	2.648770E+00
1.903880E+00	3.960610E+00	2.648140E+00
1.952320E+00	4.051650E+00	2.660620E+00
2.031440E+00	4.197320E+00	2.692570E+00
2.112620E+00	4.330190E+00	2.734730E+00
2.202370E+00	4.462640E+00	2.800010E+00
2.322400E+00	4.611790E+00	2.857280E+00
3.147460E+00	5.279980E+00	3.401330E+00
3.212990E+00	5.316940E+00	3.463090E+00
3.325190E+00	5.342180E+00	3.530360E+00
1.858720E+00	3.994810E+00	2.696300E+00
1.933190E+00	4.155470E+00	2.731890E+00
2.013470E+00	4.296590E+00	2.769690E+00
2.093380E+00	4.398660E+00	2.803440E+00
2.130580E+00	4.481400E+00	2.850870E+00
2.207400E+00	4.552560E+00	2.866920E+00
2.241770E+00	4.633170E+00	2.907310E+00
2.327370E+00	4.720430E+00	2.945020E+00
2.422260E+00	4.838160E+00	3.016920E+00
2.538510E+00	4.964900E+00	3.103540E+00
2.672550E+00	5.033040E+00	3.149000E+00
2.763710E+00	5.101970E+00	3.229000E+00
2.878810E+00	5.181390E+00	3.329250E+00
3.037100E+00	5.251840E+00	3.397230E+00
2.919960E+00	5.245150E+00	3.443720E+00
3.124350E+00	5.297850E+00	3.452680E+00
2.132930E+00	4.573670E+00	2.911770E+00
2.222490E+00	4.701150E+00	2.967290E+00
2.310980E+00	4.786940E+00	3.009440E+00
2.349340E+00	4.859910E+00	3.057140E+00
2.424200E+00	4.914990E+00	3.083640E+00
2.451780E+00	4.967070E+00	3.130410E+00
2.503230E+00	5.022710E+00	3.192120E+00
2.637560E+00	5.074210E+00	3.236400E+00
2.754250E+00	5.144800E+00	3.328500E+00
2.823110E+00	5.199450E+00	3.401880E+00
2.359160E+00	4.936490E+00	3.123670E+00
2.431260E+00	4.989490E+00	3.164710E+00
5.269630E+00	2.450760E+00	3.457520E+00
5.239600E+00	2.417580E+00	3.438500E+00
5.253460E+00	2.444700E+00	3.387870E+00
5.309190E+00	2.518710E+00	3.438010E+00
5.352320E+00	2.608490E+00	3.437900E+00
5.352550E+00	2.589400E+00	3.515380E+00
5.385440E+00	2.681140E+00	3.518660E+00
5.080760E+00	2.294870E+00	3.320100E+00
5.179270E+00	2.374270E+00	3.398640E+00
5.410330E+00	2.794680E+00	3.473410E+00
5.456550E+00	2.900170E+00	3.539100E+00
5.494690E+00	3.024970E+00	3.610260E+00
5.513120E+00	3.151520E+00	3.603510E+00
5.520720E+00	3.238650E+00	3.640100E+00
5.517910E+00	3.331160E+00	3.679290E+00
5.519480E+00	3.412910E+00	3.729620E+00
4.935730E+00	2.176720E+00	3.259220E+00
5.015020E+00	2.241960E+00	3.343600E+00
5.466800E+00	3.514310E+00	3.695050E+00
5.433130E+00	3.598270E+00	3.709600E+00
5.470370E+00	3.562790E+00	3.762280E+00
5.442150E+00	3.646940E+00	3.781350E+00
4.715410E+00	1.895160E+00	3.177680E+00
4.660000E+00	1.834760E+00	3.136990E+00
4.699120E+00	1.890950E+00	3.111200E+00
4.724210E+00	1.944850E+00	3.043280E+00
4.756750E+00	1.958300E+00	3.189230E+00
4.794650E+00	2.042150E+00	3.067630E+00
4.830620E+00	2.068450E+00	3.192600E+00
5.388450E+00	3.751990E+00	3.756200E+00
5.364470E+00	3.826590E+00	3.773580E+00
5.400470E+00	3.797010E+00	3.823660E+00
5.377570E+00	3.864640E+00	3.831560E+00
4.574490E+00	1.754850E+00	3.053650E+00
4.478670E+00	1.670520E+00	3.013360E+00
4.482330E+00	1.692340E+00	2.892990E+00
4.620190E+00	1.815950E+00	2.999860E+00
5.349920E+00	3.956990E+00	3.852120E+00
5.321340E+00	4.033360E+00	3.870990E+00
5.306810E+00	4.081640E+00	3.922210E+00
4.390500E+00	1.608470E+00	2.971690E+00
4.273500E+00	1.559160E+00	2.932670E+00
4.363420E+00	1.604870E+00	2.869450E+00
5.243860E+00	4.139390E+00	3.895080E+00
5.201500E+00	4.205320E+00	3.951060E+00
4.164350E+00	1.521340E+00	2.705690E+00
4.105200E+00	1.481460E+00	2.800450E+00
5.146790E+00	4.261470E+00	3.933520E+00
5.170040E+00	4.251830E+00	3.979150E+00
5.141670E+00	4.295700E+00	3.997280E+00
3.999010E+00	1.438290E+00	2.793730E+00
3.871230E+00	1.408130E+00	2.714340E+00
3.976820E+00	1.443690E+00	2.671420E+00
5.062400E+00	4.388330E+00	3.953280E+00
5.091930E+00	4.354800E+00	3.974860E+00
5.078990E+00	4.403290E+00	4.007490E+00
3.750500E+00	1.385020E+00	2.534220E+00
3.719940E+00	1.346980E+00	2.686880E+00
5.029390E+00	4.513600E+00	3.986960E+00
5.063900E+00	4.471790E+00	4.030150E+00
5.043670E+00	4.539150E+00	4.040930E+00
3.584590E+00	1.328010E+00	2.647690E+00
3.450780E+00	1.306140E+00	2.630320E+00
3.564870E+00	1.347200E+00	2.557010E+00
4.967230E+00	4.666220E+00	4.026600E+00
5.018250E+00	4.611100E+00	4.057320E+00
4.991630E+00	4.676340E+00	4.088410E+00
3.375250E+00	1.346820E+00	2.475280E+00
3.252230E+00	1.322780E+00	2.565710E+00
4.920760E+00	4.721650E+00	4.066460E+00
3.183610E+00	1.386630E+00	2.427580E+00
3.072910E+00	1.362370E+00	2.524690E+00
4.862930E+00	4.745080E+00	4.018420E+00
4.862520E+00	4.759280E+00	4.071430E+00
3.008760E+00	1.449340E+00	2.399060E+00
2.909630E+00	1.429830E+00	2.506920E+00
4.749860E+00	4.785640E+00	4.046650E+00
4.821170E+00	4.772260E+00	4.057780E+00
2.846930E+00	1.533380E+00	2.388780E+00
2.753870E+00	1.514440E+00	2.498650E+00
4.636580E+00	4.810360E+00	4.009020E+00
4.688100E+00	4.799750E+00	4.041110E+00
2.694620E+00	1.634730E+00	2.388790E+00
2.602590E+00	1.612150E+00	2.497130E+00
4.590030E+00	4.817490E+00	3.964910E+00
4.590140E+00	4.838160E+00	4.019480E+00
2.550720E+00	1.749060E+00	2.398320E+00
2.463440E+00	1.729620E+00	2.515290E+00
4.459590E+00	4.875780E+00	3.898130E+00
4.493600E+00	4.887290E+00	3.971400E+00
4.556680E+00	4.851570E+00	4.000830E+00
2.417780E+00	1.880010E+00	2.422110E+00
2.329670E+00	1.859830E+00	2.540370E+00
4.366930E+00	4.971560E+00	3.859220E+00
4.427040E+00	4.933730E+00	3.924210E+00
2.298960E+00	2.028750E+00	2.456150E+00
2.210760E+00	2.007780E+00	2.567410E+00
4.286190E+00	5.045330E+00	3.827110E+00
4.325580E+00	5.054460E+00	3.901220E+00
2.185010E+00	2.205460E+00	2.487230E+00
2.110870E+00	2.141340E+00	2.599860E+00
4.235590E+00	5.105630E+00	3.846830E+00
4.264830E+00	5.130280E+00	3.914800E+00
2.092950E+00	2.253140E+00	2.565250E+00
2.058610E+00	2.218440E+00	2.615060E+00
2.085400E+00	2.395220E+00	2.515180E+00
4.087580E+00	5.173290E+00	3.747150E+00
4.120850E+00	5.194230E+00	3.828130E+00
4.193380E+00	5.161100E+00	3.871350E+00
2.027700E+00	2.316130E+00	2.610260E+00
1.973830E+00	2.504560E+00	2.600370E+00
2.030780E+00	2.580260E+00	2.515640E+00
3.959470E+00	5.229840E+00	3.725710E+00
4.041730E+00	5.221390E+00	3.782990E+00
1.951280E+00	2.740930E+00	2.560640E+00
1.913100E+00	2.628080E+00	2.625580E+00
3.846420E+00	5.277230E+00	3.687460E+00
3.888450E+00	5.306780E+00	3.792560E+00
1.870060E+00	2.757840E+00	2.644100E+00
1.830580E+00	2.887750E+00	2.653930E+00
1.876160E+00	2.991090E+00	2.592450E+00
3.782510E+00	5.317540E+00	3.700090E+00
3.809740E+00	5.329140E+00	3.745170E+00
1.801290E+00	3.026990E+00	2.669230E+00
1.754650E+00	3.200510E+00	2.682700E+00
1.823430E+00	3.274560E+00	2.619240E+00
3.534580E+00	5.365210E+00	3.621900E+00
3.633660E+00	5.358510E+00	3.681610E+00
3.734800E+00	5.352220E+00	3.727990E+00
1.772240E+00	3.346480E+00	2.679500E+00
1.739140E+00	3.297310E+00	2.705260E+00
1.782990E+00	3.549080E+00	2.648830E+00
3.479120E+00	5.401970E+00	3.653690E+00
3.529680E+00	5.431840E+00	3.723420E+00
1.729180E+00	3.412870E+00	2.712140E+00
1.712690E+00	3.555630E+00	2.707420E+00
1.744910E+00	3.650670E+00	2.701510E+00
1.783460E+00	3.800650E+00	2.694070E+00
3.217200E+00	5.374010E+00	3.571930E+00
3.320080E+00	5.402930E+00	3.631360E+00
3.417830E+00	5.428850E+00	3.685110E+00
1.697750E+00	3.695200E+00	2.749680E+00
1.718730E+00	3.857590E+00	2.749890E+00
1.714640E+00	3.935560E+00	2.774750E+00
1.768780E+00	3.961880E+00	2.744980E+00
1.834490E+00	4.107910E+00	2.771250E+00
1.913670E+00	4.256670E+00	2.806490E+00
2.008020E+00	4.418590E+00	2.863130E+00
3.002080E+00	5.282510E+00	3.482860E+00
3.094500E+00	5.325860E+00	3.524220E+00
3.140660E+00	5.390620E+00	3.607670E+00
3.204270E+00	5.436970E+00	3.660470E+00
1.731240E+00	4.042320E+00	2.808520E+00
1.813160E+00	4.211750E+00	2.841850E+00
1.890210E+00	4.330100E+00	2.866520E+00
1.918540E+00	4.410710E+00	2.907440E+00
1.967050E+00	4.465990E+00	2.920090E+00
2.020310E+00	4.539440E+00	2.941370E+00
2.101630E+00	4.669140E+00	2.993200E+00
2.228760E+00	4.813060E+00	3.062390E+00
2.550710E+00	5.096810E+00	3.316750E+00
2.669530E+00	5.134750E+00	3.347470E+00
2.742260E+00	5.183540E+00	3.412650E+00
2.819670E+00	5.239600E+00	3.490900E+00
2.955060E+00	5.308500E+00	3.550140E+00
3.059530E+00	5.380760E+00	3.621040E+00
3.125760E+00	5.418470E+00	3.648170E+00
1.918950E+00	4.492970E+00	2.963760E+00
1.992490E+00	4.603010E+00	2.996250E+00
2.024850E+00	4.684970E+00	3.038610E+00
2.105650E+00	4.754880E+00	3.060960E+00
2.140980E+00	4.836160E+00	3.109990E+00
2.231380E+00	4.951020E+00	3.183570E+00
2.408950E+00	5.024230E+00	3.229350E+00
2.447930E+00	5.091260E+00	3.338640E+00
2.524030E+00	5.155540E+00	3.433270E+00
2.651160E+00	5.174900E+00	3.433590E+00
2.733070E+00	5.208240E+00	3.473690E+00
2.032050E+00	4.772090E+00	3.107120E+00
2.109510E+00	4.879040E+00	3.155920E+00
2.130460E+00	4.935430E+00	3.204410E+00
2.175690E+00	4.975870E+00	3.236540E+00
2.219210E+00	5.029850E+00	3.308950E+00
2.336970E+00	5.061440E+00	3.318230E+00
2.414440E+00	5.121050E+00	3.398270E+00
2.116760E+00	4.974640E+00	3.266930E+00
5.235980E+00	2.419590E+00	3.516370E+00
5.284780E+00	2.475070E+00	3.516180E+00
5.317670E+00	2.534180E+00	3.575700E+00
5.364560E+00	2.618090E+00	3.606740E+00
5.397770E+00	2.696920E+00	3.629150E+00
5.486060E+00	2.867750E+00	3.691180E+00
5.462370E+00	2.827760E+00	3.674130E+00
5.478470E+00	2.898560E+00	3.639930E+00
5.502940E+00	2.961620E+00	3.665580E+00
5.508490E+00	2.916290E+00	3.706100E+00
5.527260E+00	3.003490E+00	3.710220E+00
5.081570E+00	2.291530E+00	3.462920E+00
5.166860E+00	2.361260E+00	3.537340E+00
5.429280E+00	2.792850E+00	3.597230E+00
5.549850E+00	3.127770E+00	3.711700E+00
5.548880E+00	3.244710E+00	3.718970E+00
5.553190E+00	3.317410E+00	3.768370E+00
5.559710E+00	3.396010E+00	3.823740E+00
4.700960E+00	1.820160E+00	3.387190E+00
4.648990E+00	1.770180E+00	3.352550E+00
4.690570E+00	1.821610E+00	3.319910E+00
4.731150E+00	1.895300E+00	3.272890E+00
4.743820E+00	1.880370E+00	3.405710E+00
4.824790E+00	2.030080E+00	3.318030E+00
4.814350E+00	1.992490E+00	3.434310E+00
4.895290E+00	2.122390E+00	3.336780E+00
4.895280E+00	2.102880E+00	3.452480E+00
4.974550E+00	2.197570E+00	3.431120E+00
5.517290E+00	3.487310E+00	3.790250E+00
5.503100E+00	3.565260E+00	3.838740E+00
5.494410E+00	3.643730E+00	3.883500E+00
4.566140E+00	1.702570E+00	3.311020E+00
4.483600E+00	1.648340E+00	3.255070E+00
4.523770E+00	1.681320E+00	3.214140E+00
4.596680E+00	1.753570E+00	3.201960E+00
5.443670E+00	3.728100E+00	3.852140E+00
5.436300E+00	3.811870E+00	3.900060E+00
5.405130E+00	3.889030E+00	3.900240E+00
5.443230E+00	3.863620E+00	3.952230E+00
5.415510E+00	3.933360E+00	3.966690E+00
4.430550E+00	1.627420E+00	3.106410E+00
4.382510E+00	1.588370E+00	3.242540E+00
5.361300E+00	4.015670E+00	3.942500E+00
5.342680E+00	4.068570E+00	4.012540E+00
4.274840E+00	1.545730E+00	3.206600E+00
4.183640E+00	1.512580E+00	3.125430E+00
4.283530E+00	1.552360E+00	3.090390E+00
5.278840E+00	4.134740E+00	3.986260E+00
5.249630E+00	4.180750E+00	4.057230E+00
4.115650E+00	1.480950E+00	2.948670E+00
4.045280E+00	1.441790E+00	3.086420E+00
5.192990E+00	4.240360E+00	4.036950E+00
5.175350E+00	4.282690E+00	4.083730E+00
3.910570E+00	1.409940E+00	2.873190E+00
5.135940E+00	4.354030E+00	4.091480E+00
5.100660E+00	4.417960E+00	4.078890E+00
5.128320E+00	4.410230E+00	4.127620E+00
5.116000E+00	4.453670E+00	4.130080E+00
3.746920E+00	1.339470E+00	2.833990E+00
3.642900E+00	1.304910E+00	2.883600E+00
3.605410E+00	1.314880E+00	2.737440E+00
5.061820E+00	4.567250E+00	4.096700E+00
5.101530E+00	4.527010E+00	4.141650E+00
5.081920E+00	4.599000E+00	4.153070E+00
3.518050E+00	1.267620E+00	2.925000E+00
3.365310E+00	1.245850E+00	2.868040E+00
3.480870E+00	1.277340E+00	2.783110E+00
4.989450E+00	4.719920E+00	4.140680E+00
5.055170E+00	4.673170E+00	4.171510E+00
5.026320E+00	4.745400E+00	4.223710E+00
3.311610E+00	1.275000E+00	2.711480E+00
3.189290E+00	1.248760E+00	2.805540E+00
4.953970E+00	4.743240E+00	4.135620E+00
4.974260E+00	4.757000E+00	4.183930E+00
3.134050E+00	1.295280E+00	2.660970E+00
3.024140E+00	1.277580E+00	2.769990E+00
4.851760E+00	4.791550E+00	4.155380E+00
4.926900E+00	4.769420E+00	4.170560E+00
2.969470E+00	1.343660E+00	2.634030E+00
2.864560E+00	1.324790E+00	2.748090E+00
4.791860E+00	4.801580E+00	4.119650E+00
4.796870E+00	4.820750E+00	4.173000E+00
2.812050E+00	1.409790E+00	2.619310E+00
2.711410E+00	1.393820E+00	2.734560E+00
4.664250E+00	4.818010E+00	4.071810E+00
4.693320E+00	4.822920E+00	4.112840E+00
4.748060E+00	4.831330E+00	4.168120E+00
2.660060E+00	1.496970E+00	2.613500E+00
2.562620E+00	1.481160E+00	2.729190E+00
4.583030E+00	4.877640E+00	4.099780E+00
4.645520E+00	4.845220E+00	4.116860E+00
2.514260E+00	1.596830E+00	2.618070E+00
2.425880E+00	1.583110E+00	2.730680E+00
4.531580E+00	4.893990E+00	4.055700E+00
4.535720E+00	4.918200E+00	4.109700E+00
2.372120E+00	1.706450E+00	2.644820E+00
2.348730E+00	1.650810E+00	2.730250E+00
4.374800E+00	5.024110E+00	3.950410E+00
4.426910E+00	4.993380E+00	4.030410E+00
4.491770E+00	4.948980E+00	4.094250E+00
2.297220E+00	1.710110E+00	2.727300E+00
2.237700E+00	1.836700E+00	2.666960E+00
4.322470E+00	5.101130E+00	3.959270E+00
4.356840E+00	5.092740E+00	4.026340E+00
2.120250E+00	1.996150E+00	2.680010E+00
4.291250E+00	5.144890E+00	3.966830E+00
4.309430E+00	5.148600E+00	4.008180E+00
2.010450E+00	2.176800E+00	2.690140E+00
4.153890E+00	5.217650E+00	3.897050E+00
4.190720E+00	5.236000E+00	3.968940E+00
4.266790E+00	5.187880E+00	3.997950E+00
1.898990E+00	2.315690E+00	2.761020E+00
1.953090E+00	2.366720E+00	2.671570E+00
3.973520E+00	5.279330E+00	3.825820E+00
4.036260E+00	5.302460E+00	3.896470E+00
4.115250E+00	5.276730E+00	3.930650E+00
1.872860E+00	2.543350E+00	2.700630E+00
1.818210E+00	2.444620E+00	2.803920E+00
3.932460E+00	5.313580E+00	3.846950E+00
3.959630E+00	5.324790E+00	3.881770E+00
1.798930E+00	2.585480E+00	2.775270E+00
1.778080E+00	2.527500E+00	2.824820E+00
1.789430E+00	2.790300E+00	2.730250E+00
3.789250E+00	5.385190E+00	3.816550E+00
3.892160E+00	5.356970E+00	3.871050E+00
1.749950E+00	2.637840E+00	2.816700E+00
1.727050E+00	2.784250E+00	2.804830E+00
1.731060E+00	2.877830E+00	2.769870E+00
1.729120E+00	3.023020E+00	2.746120E+00
3.651520E+00	5.413790E+00	3.783890E+00
3.705510E+00	5.464070E+00	3.887760E+00
1.682520E+00	2.904760E+00	2.814500E+00
1.637930E+00	3.105530E+00	2.817300E+00
1.690960E+00	3.249530E+00	2.742050E+00
3.574320E+00	5.454400E+00	3.792320E+00
3.604520E+00	5.473640E+00	3.844790E+00
1.624890E+00	3.273670E+00	2.804380E+00
1.585080E+00	3.214030E+00	2.837830E+00
1.646460E+00	3.469780E+00	2.768760E+00
3.313090E+00	5.467420E+00	3.726660E+00
3.420830E+00	5.487670E+00	3.781650E+00
3.523280E+00	5.495290E+00	3.824510E+00
1.568120E+00	3.357270E+00	2.857550E+00
1.570380E+00	3.530590E+00	2.824030E+00
1.560660E+00	3.620450E+00	2.845400E+00
1.615350E+00	3.654990E+00	2.810160E+00
1.653890E+00	3.865840E+00	2.805010E+00
3.204990E+00	5.498750E+00	3.753370E+00
3.300790E+00	5.544070E+00	3.843280E+00
1.559300E+00	3.757390E+00	2.864900E+00
1.592550E+00	3.915990E+00	2.864840E+00
1.591980E+00	3.992470E+00	2.890420E+00
1.646050E+00	4.016440E+00	2.860070E+00
1.714070E+00	4.166310E+00	2.883540E+00
1.808610E+00	4.343220E+00	2.920030E+00
2.845730E+00	5.302420E+00	3.585230E+00
2.941570E+00	5.396520E+00	3.673470E+00
3.098630E+00	5.450500E+00	3.702140E+00
3.124970E+00	5.510450E+00	3.778910E+00
3.183360E+00	5.547330E+00	3.825110E+00
1.608850E+00	4.096880E+00	2.923580E+00
1.687590E+00	4.266160E+00	2.953280E+00
1.747820E+00	4.377550E+00	2.983330E+00
1.755680E+00	4.431530E+00	3.018020E+00
1.818720E+00	4.462080E+00	2.999590E+00
1.903400E+00	4.617360E+00	3.052710E+00
2.616730E+00	5.198550E+00	3.498310E+00
2.716640E+00	5.243410E+00	3.548910E+00
2.798910E+00	5.334340E+00	3.651970E+00
2.843420E+00	5.405400E+00	3.719870E+00
2.907910E+00	5.477830E+00	3.793790E+00
3.028470E+00	5.494820E+00	3.784720E+00
3.110850E+00	5.547260E+00	3.837980E+00
1.779070E+00	4.506790E+00	3.052890E+00
1.809730E+00	4.606190E+00	3.093930E+00
1.859070E+00	4.665560E+00	3.107980E+00
1.919460E+00	4.740800E+00	3.135930E+00
2.015530E+00	4.880680E+00	3.202090E+00
2.288940E+00	5.081710E+00	3.366330E+00
2.342210E+00	5.118280E+00	3.412640E+00
2.424840E+00	5.171320E+00	3.497230E+00
2.574600E+00	5.229090E+00	3.566830E+00
2.685490E+00	5.303410E+00	3.654470E+00
2.759580E+00	5.377710E+00	3.724830E+00
2.814500E+00	5.441380E+00	3.783180E+00
1.814930E+00	4.690650E+00	3.154590E+00
1.898540E+00	4.803090E+00	3.199090E+00
1.931350E+00	4.874240E+00	3.246990E+00
1.981400E+00	4.919710E+00	3.262080E+00
2.033590E+00	4.964390E+00	3.292530E+00
2.117450E+00	5.037810E+00	3.371110E+00
2.254830E+00	5.107770E+00	3.426740E+00
2.335830E+00	5.147600E+00	3.473430E+00
1.947120E+00	4.937570E+00	3.313870E+00
2.024050E+00	4.999300E+00	3.351900E+00
5.268430E+00	2.468510E+00	3.593950E+00
5.338870E+00	2.569660E+00	3.666800E+00
5.289800E+00	2.504180E+00	3.676950E+00
5.386640E+00	2.640290E+00	3.718840E+00
5.431360E+00	2.751150E+00	3.691370E+00
5.433690E+00	2.719140E+00	3.767980E+00
5.484860E+00	2.822490E+00	3.753760E+00
5.543070E+00	2.937330E+00	3.792240E+00
5.559470E+00	3.040590E+00	3.780110E+00
5.576070E+00	3.011560E+00	3.847180E+00
5.593620E+00	3.107820E+00	3.846210E+00
5.036280E+00	2.261250E+00	3.653590E+00
5.005120E+00	2.229260E+00	3.628950E+00
5.028300E+00	2.248610E+00	3.567560E+00
5.100080E+00	2.316520E+00	3.630530E+00
5.205550E+00	2.414400E+00	3.671360E+00
5.582330E+00	3.216740E+00	3.800780E+00
5.590400E+00	3.304810E+00	3.859640E+00
5.598390E+00	3.377220E+00	3.898600E+00
4.629390E+00	1.740660E+00	3.533070E+00
4.580590E+00	1.702460E+00	3.500180E+00
4.607740E+00	1.729100E+00	3.433870E+00
4.698300E+00	1.814630E+00	3.489880E+00
4.793710E+00	1.934350E+00	3.536610E+00
4.880010E+00	2.060280E+00	3.592510E+00
4.961480E+00	2.175550E+00	3.581020E+00
5.575410E+00	3.475910E+00	3.901820E+00
5.538910E+00	3.574340E+00	3.913190E+00
5.540340E+00	3.626790E+00	3.951380E+00
4.496650E+00	1.657250E+00	3.430030E+00
5.511900E+00	3.716740E+00	3.960950E+00
5.479310E+00	3.808680E+00	3.976000E+00
5.472590E+00	3.861040E+00	4.019420E+00
5.455650E+00	3.922940E+00	4.070120E+00
4.369970E+00	1.582930E+00	3.389220E+00
4.300820E+00	1.552610E+00	3.375940E+00
4.310130E+00	1.553690E+00	3.296800E+00
5.400720E+00	3.997660E+00	4.038070E+00
5.375890E+00	4.054500E+00	4.105960E+00
4.197950E+00	1.517870E+00	3.310710E+00
5.312980E+00	4.118600E+00	4.079430E+00
5.288540E+00	4.164460E+00	4.130140E+00
4.045920E+00	1.441330E+00	3.254370E+00
3.938930E+00	1.407370E+00	3.216320E+00
3.974160E+00	1.419140E+00	3.144020E+00
5.239840E+00	4.235990E+00	4.147340E+00
5.190610E+00	4.298360E+00	4.139520E+00
5.222210E+00	4.290390E+00	4.183250E+00
5.199110E+00	4.334610E+00	4.188180E+00
3.845170E+00	1.371290E+00	3.037460E+00
3.814970E+00	1.351910E+00	3.229060E+00
5.174220E+00	4.416540E+00	4.203410E+00
5.146380E+00	4.480790E+00	4.190030E+00
5.175860E+00	4.475220E+00	4.236670E+00
5.163590E+00	4.518060E+00	4.239220E+00
3.687190E+00	1.299550E+00	3.197550E+00
3.603700E+00	1.280270E+00	3.153870E+00
3.653580E+00	1.294830E+00	3.059090E+00
5.103970E+00	4.633980E+00	4.206420E+00
5.141360E+00	4.591860E+00	4.250950E+00
5.112910E+00	4.665390E+00	4.259670E+00
3.457070E+00	1.238210E+00	3.082880E+00
5.056360E+00	4.753610E+00	4.266360E+00
5.076040E+00	4.725760E+00	4.269520E+00
5.061870E+00	4.755330E+00	4.295240E+00
3.246960E+00	1.219710E+00	2.962990E+00
4.957180E+00	4.788370E+00	4.273470E+00
5.031640E+00	4.768030E+00	4.291580E+00
3.074930E+00	1.229950E+00	2.910580E+00
4.899970E+00	4.802400E+00	4.228060E+00
4.900010E+00	4.814870E+00	4.284030E+00
2.913050E+00	1.264250E+00	2.883790E+00
4.794640E+00	4.845170E+00	4.254250E+00
4.860680E+00	4.825710E+00	4.268960E+00
2.757330E+00	1.315770E+00	2.864860E+00
4.678190E+00	4.874670E+00	4.219580E+00
4.733450E+00	4.863850E+00	4.249020E+00
2.606530E+00	1.386110E+00	2.854490E+00
4.627880E+00	4.884280E+00	4.175810E+00
4.632770E+00	4.904900E+00	4.229280E+00
2.460860E+00	1.482300E+00	2.853060E+00
4.536530E+00	4.963370E+00	4.190590E+00
4.598730E+00	4.922490E+00	4.211270E+00
2.308330E+00	1.615870E+00	2.831720E+00
4.442900E+00	5.016210E+00	4.120600E+00
4.474800E+00	5.007840E+00	4.172030E+00
2.171670E+00	1.728590E+00	2.871220E+00
2.229330E+00	1.748740E+00	2.773740E+00
4.389470E+00	5.085640E+00	4.109500E+00
2.140290E+00	1.853310E+00	2.773050E+00
2.075910E+00	1.839180E+00	2.870380E+00
4.306140E+00	5.201960E+00	4.099410E+00
2.037280E+00	1.980430E+00	2.796320E+00
1.968590E+00	1.908890E+00	2.941060E+00
4.237270E+00	5.243390E+00	4.044840E+00
4.240070E+00	5.271480E+00	4.091050E+00
1.929190E+00	2.117600E+00	2.830560E+00
1.857650E+00	2.086290E+00	2.947140E+00
4.074080E+00	5.332060E+00	3.967130E+00
4.109740E+00	5.353720E+00	4.042300E+00
4.191810E+00	5.301660E+00	4.070250E+00
1.834530E+00	2.271680E+00	2.868290E+00
1.772260E+00	2.241010E+00	2.966500E+00
3.942090E+00	5.384770E+00	3.952370E+00
4.026930E+00	5.381750E+00	4.004860E+00
1.750530E+00	2.451160E+00	2.891170E+00
1.726140E+00	2.347770E+00	2.979140E+00
3.825880E+00	5.438470E+00	3.921610E+00
3.872150E+00	5.467000E+00	4.026520E+00
1.683060E+00	2.465020E+00	2.985270E+00
1.616000E+00	2.621870E+00	3.004040E+00
1.675480E+00	2.697900E+00	2.892070E+00
3.762080E+00	5.478790E+00	3.939040E+00
3.792650E+00	5.490210E+00	3.986120E+00
1.598020E+00	2.789800E+00	2.955350E+00
1.550020E+00	2.762630E+00	3.032240E+00
1.608690E+00	2.928720E+00	2.887900E+00
3.582460E+00	5.540340E+00	3.941850E+00
3.715890E+00	5.509890E+00	3.976880E+00
1.536250E+00	2.927190E+00	2.966420E+00
1.481350E+00	2.898450E+00	3.049460E+00
1.535100E+00	3.138320E+00	2.901200E+00
3.435860E+00	5.552250E+00	3.885170E+00
3.464190E+00	5.590310E+00	3.967790E+00
1.473730E+00	3.041170E+00	3.002000E+00
1.440070E+00	2.988940E+00	3.058020E+00
1.437600E+00	3.190710E+00	2.974080E+00
1.479350E+00	3.334770E+00	2.932110E+00
1.497720E+00	3.552070E+00	2.884730E+00
3.360620E+00	5.574800E+00	3.905380E+00
3.392680E+00	5.592300E+00	3.950690E+00
1.408320E+00	3.091780E+00	3.050590E+00
1.374050E+00	3.226510E+00	3.026430E+00
1.410170E+00	3.317460E+00	2.990570E+00
1.412430E+00	3.463690E+00	2.960970E+00
1.425460E+00	3.604580E+00	2.951940E+00
1.474190E+00	3.738460E+00	2.932670E+00
1.528140E+00	3.931470E+00	2.922150E+00
3.176770E+00	5.605740E+00	3.926620E+00
3.314510E+00	5.601450E+00	3.945660E+00
1.342160E+00	3.385610E+00	3.048590E+00
1.352490E+00	3.570840E+00	3.004910E+00
1.395360E+00	3.713570E+00	2.993050E+00
1.434290E+00	3.865670E+00	2.981310E+00
1.473090E+00	3.982170E+00	2.986420E+00
1.472940E+00	4.047200E+00	3.012910E+00
1.525280E+00	4.070670E+00	2.979210E+00
1.589550E+00	4.212830E+00	2.998140E+00
1.679630E+00	4.382690E+00	3.033970E+00
2.978290E+00	5.525320E+00	3.835610E+00
3.045740E+00	5.565730E+00	3.882560E+00
3.078770E+00	5.609550E+00	3.950780E+00
1.487800E+00	4.142530E+00	3.045110E+00
1.560480E+00	4.304900E+00	3.068650E+00
1.625420E+00	4.421630E+00	3.100860E+00
1.629890E+00	4.478050E+00	3.134700E+00
1.710390E+00	4.536410E+00	3.115980E+00
2.461850E+00	5.249940E+00	3.636020E+00
2.587940E+00	5.297500E+00	3.674690E+00
2.664480E+00	5.364560E+00	3.743000E+00
2.741070E+00	5.435220E+00	3.809460E+00
2.817270E+00	5.522480E+00	3.893490E+00
2.942000E+00	5.563550E+00	3.902950E+00
3.018840E+00	5.606010E+00	3.957650E+00
1.636210E+00	4.545120E+00	3.170020E+00
1.649930E+00	4.616610E+00	3.208780E+00
1.713900E+00	4.652070E+00	3.189200E+00
1.815470E+00	4.807320E+00	3.261590E+00
2.159870E+00	5.125820E+00	3.509240E+00
2.322710E+00	5.181690E+00	3.551600E+00
2.358730E+00	5.242270E+00	3.653090E+00
2.410300E+00	5.293290E+00	3.721870E+00
2.540250E+00	5.349890E+00	3.758730E+00
2.647100E+00	5.432480E+00	3.832980E+00
2.718050E+00	5.493120E+00	3.888440E+00
1.680620E+00	4.695000E+00	3.252550E+00
1.724960E+00	4.792370E+00	3.312530E+00
1.778980E+00	4.854040E+00	3.329200E+00
1.851960E+00	4.923840E+00	3.361130E+00
1.996410E+00	5.034730E+00	3.428080E+00
2.054980E+00	5.112380E+00	3.533160E+00
2.112400E+00	5.163880E+00	3.599570E+00
2.251100E+00	5.215360E+00	3.638950E+00
2.333210E+00	5.263430E+00	3.696770E+00
1.734700E+00	4.877010E+00	3.385290E+00
1.857530E+00	5.000120E+00	3.463900E+00
1.972330E+00	5.087800E+00	3.536950E+00
2.036840E+00	5.133450E+00	3.580250E+00
5.330490E+00	2.554550E+00	3.738600E+00
5.404800E+00	2.653530E+00	3.819880E+00
5.348890E+00	2.578420E+00	3.821240E+00
5.450770E+00	2.727030E+00	3.853210E+00
5.517670E+00	2.828900E+00	3.872920E+00
5.574210E+00	2.926720E+00	3.899120E+00
5.606470E+00	3.019770E+00	3.926160E+00
5.640490E+00	3.109820E+00	3.960030E+00
4.750040E+00	1.860610E+00	3.733250E+00
4.721620E+00	1.830290E+00	3.697240E+00
4.756650E+00	1.872870E+00	3.641950E+00
4.829020E+00	1.976480E+00	3.654660E+00
4.798060E+00	1.924100E+00	3.739180E+00
4.869250E+00	2.036880E+00	3.677240E+00
4.853000E+00	2.008200E+00	3.746300E+00
4.897930E+00	2.081210E+00	3.722090E+00
4.994180E+00	2.215160E+00	3.702090E+00
5.053900E+00	2.277730E+00	3.723850E+00
5.117000E+00	2.335830E+00	3.769200E+00
5.183940E+00	2.409330E+00	3.820560E+00
5.268950E+00	2.490560E+00	3.798930E+00
5.625170E+00	3.208630E+00	3.907520E+00
5.635620E+00	3.308140E+00	3.956780E+00
5.625880E+00	3.395240E+00	3.955420E+00
5.653420E+00	3.363600E+00	4.008840E+00
5.644790E+00	3.445810E+00	4.017730E+00
4.568740E+00	1.700780E+00	3.607950E+00
4.669710E+00	1.785080E+00	3.647710E+00
4.937590E+00	2.142010E+00	3.677390E+00
5.588880E+00	3.556560E+00	3.990300E+00
5.565530E+00	3.637570E+00	4.007940E+00
5.600910E+00	3.601630E+00	4.058460E+00
5.578570E+00	3.681910E+00	4.074860E+00
4.463350E+00	1.638790E+00	3.599670E+00
4.395020E+00	1.599210E+00	3.587440E+00
4.408250E+00	1.604240E+00	3.502420E+00
5.524020E+00	3.779900E+00	4.045980E+00
5.511310E+00	3.845870E+00	4.104460E+00
5.493960E+00	3.910650E+00	4.159270E+00
4.309150E+00	1.558570E+00	3.525200E+00
5.436200E+00	3.984200E+00	4.130670E+00
5.414420E+00	4.041760E+00	4.195100E+00
4.171720E+00	1.510910E+00	3.498890E+00
4.092960E+00	1.470840E+00	3.486620E+00
4.100310E+00	1.472660E+00	3.390230E+00
5.347230E+00	4.116040E+00	4.174060E+00
5.302820E+00	4.177100E+00	4.185690E+00
5.340230E+00	4.154590E+00	4.236520E+00
5.302920E+00	4.210950E+00	4.238480E+00
3.983200E+00	1.422780E+00	3.419380E+00
[truncated: 21,888 more rows]
