# Supplementary material for: A New MRI-Based Model of Heart Function with Coupled Hemodynamics and Application to Normal and Diseased Canine Left Ventricles
Source: Front Bioeng Biotechnol. 2015 Sep 23;3:140. doi: 10.3389/fbioe.2015.00140 (PMC4585083; doi:10.3389/fbioe.2015.00140)
Supplement: Supplementary file 6 [file Data_Sheet_6.ZIP › Case3_HF_SR_Diastole/nodes/case3_diastole_time_0.0800.csv]

4.494630E+00	3.773210E+00	2.174890E+00
4.417920E+00	3.751150E+00	2.094990E+00
4.456700E+00	3.813300E+00	2.170980E+00
4.448660E+00	3.871730E+00	2.216280E+00
4.518880E+00	3.831750E+00	2.265200E+00
4.476710E+00	3.915370E+00	2.301050E+00
4.384210E+00	3.856950E+00	2.145400E+00
4.295630E+00	3.838460E+00	2.052650E+00
4.388330E+00	3.952150E+00	2.238730E+00
4.368700E+00	4.040550E+00	2.307740E+00
4.447050E+00	3.995240E+00	2.355420E+00
4.409440E+00	4.053740E+00	2.371180E+00
4.296770E+00	3.930400E+00	2.127160E+00
4.237890E+00	3.900870E+00	2.053490E+00
4.274630E+00	4.044620E+00	2.212300E+00
4.321890E+00	4.079430E+00	2.293120E+00
4.351380E+00	4.099150E+00	2.357290E+00
4.204500E+00	3.967740E+00	2.092960E+00
4.180530E+00	4.041430E+00	2.142150E+00
4.199660E+00	4.077530E+00	2.182270E+00
4.205130E+00	4.110290E+00	2.222900E+00
4.281190E+00	4.106980E+00	2.284770E+00
4.149650E+00	4.082930E+00	2.158310E+00
4.729310E+00	3.447690E+00	2.203570E+00
4.669090E+00	3.414920E+00	2.103090E+00
4.689390E+00	3.499110E+00	2.191890E+00
4.679260E+00	3.591230E+00	2.264110E+00
4.749830E+00	3.499860E+00	2.277010E+00
4.685100E+00	3.703100E+00	2.379400E+00
4.769510E+00	3.595910E+00	2.391470E+00
4.689030E+00	3.798970E+00	2.479820E+00
4.784480E+00	3.720410E+00	2.531190E+00
4.735420E+00	3.821460E+00	2.578460E+00
4.603230E+00	3.543390E+00	2.117150E+00
4.556390E+00	3.464830E+00	1.983370E+00
4.563650E+00	3.705110E+00	2.206210E+00
4.611150E+00	3.806510E+00	2.374810E+00
4.636140E+00	3.856860E+00	2.461510E+00
4.669000E+00	3.881480E+00	2.555860E+00
4.468400E+00	3.464610E+00	1.897190E+00
4.376200E+00	3.431820E+00	1.778190E+00
4.399400E+00	3.516420E+00	1.874980E+00
4.451130E+00	3.592250E+00	1.991860E+00
4.559930E+00	3.933410E+00	2.440970E+00
4.553020E+00	4.020710E+00	2.558860E+00
4.635260E+00	3.963960E+00	2.621040E+00
4.590450E+00	4.037700E+00	2.652870E+00
4.323050E+00	3.564180E+00	1.838540E+00
4.270150E+00	3.502460E+00	1.728440E+00
4.279100E+00	3.719940E+00	1.929090E+00
4.452340E+00	4.065830E+00	2.462820E+00
4.518260E+00	4.088250E+00	2.607830E+00
4.195050E+00	3.596330E+00	1.760020E+00
4.097260E+00	3.760260E+00	1.848550E+00
4.173620E+00	3.869200E+00	1.988430E+00
4.357220E+00	4.153320E+00	2.442430E+00
4.426490E+00	4.160850E+00	2.571990E+00
4.066700E+00	3.885960E+00	1.932880E+00
4.018210E+00	3.841830E+00	1.868300E+00
4.086370E+00	4.010690E+00	2.061020E+00
4.246530E+00	4.163660E+00	2.330590E+00
4.293810E+00	4.250920E+00	2.493430E+00
4.340640E+00	4.278360E+00	2.596060E+00
4.399660E+00	4.238260E+00	2.640320E+00
4.360880E+00	4.302240E+00	2.671830E+00
3.981350E+00	3.929440E+00	1.911520E+00
3.939660E+00	4.051160E+00	2.005940E+00
4.016070E+00	4.093120E+00	2.086370E+00
4.094580E+00	4.144520E+00	2.180820E+00
4.136920E+00	4.243370E+00	2.328590E+00
4.158870E+00	4.319630E+00	2.428380E+00
4.226740E+00	4.329170E+00	2.516370E+00
4.294940E+00	4.315790E+00	2.586380E+00
3.960930E+00	4.146550E+00	2.095040E+00
3.888840E+00	4.119940E+00	2.040500E+00
3.988850E+00	4.245830E+00	2.194590E+00
4.037560E+00	4.334230E+00	2.331470E+00
4.101210E+00	4.363080E+00	2.416370E+00
4.146790E+00	4.382000E+00	2.505470E+00
3.877880E+00	4.190610E+00	2.087810E+00
3.888530E+00	4.272480E+00	2.161260E+00
3.943040E+00	4.314840E+00	2.236650E+00
3.943700E+00	4.358530E+00	2.283720E+00
3.964890E+00	4.396320E+00	2.343680E+00
4.052340E+00	4.401300E+00	2.420290E+00
3.875100E+00	4.339420E+00	2.231190E+00
3.911680E+00	4.382940E+00	2.294150E+00
5.001520E+00	3.507370E+00	2.623470E+00
4.957410E+00	3.468570E+00	2.546670E+00
4.949750E+00	3.533570E+00	2.576720E+00
4.956640E+00	3.586670E+00	2.630260E+00
4.865440E+00	3.310860E+00	2.311510E+00
4.833880E+00	3.246080E+00	2.216270E+00
4.791100E+00	3.384380E+00	2.250250E+00
4.819130E+00	3.490290E+00	2.369540E+00
4.891090E+00	3.404250E+00	2.416720E+00
4.877510E+00	3.575240E+00	2.522470E+00
4.856940E+00	3.679730E+00	2.580940E+00
4.904620E+00	3.672610E+00	2.640860E+00
4.852920E+00	3.738210E+00	2.635580E+00
4.785990E+00	3.189810E+00	2.112390E+00
4.721740E+00	3.155550E+00	1.979520E+00
4.731400E+00	3.279390E+00	2.091940E+00
4.730490E+00	3.879850E+00	2.645590E+00
4.798250E+00	3.821570E+00	2.666380E+00
4.762640E+00	3.885780E+00	2.706330E+00
4.619750E+00	3.132440E+00	1.823200E+00
4.523880E+00	3.077350E+00	1.677740E+00
4.535960E+00	3.196410E+00	1.766780E+00
4.575680E+00	3.305770E+00	1.882950E+00
4.689320E+00	3.917070E+00	2.636030E+00
4.715800E+00	3.932050E+00	2.710700E+00
4.424740E+00	3.263720E+00	1.694750E+00
4.342830E+00	3.168390E+00	1.553130E+00
4.575350E+00	4.086380E+00	2.716470E+00
4.660030E+00	4.011590E+00	2.764090E+00
4.618800E+00	4.085940E+00	2.810460E+00
4.227220E+00	3.182230E+00	1.476250E+00
4.113670E+00	3.140740E+00	1.393140E+00
4.138590E+00	3.259620E+00	1.471110E+00
4.199610E+00	3.383880E+00	1.585700E+00
4.504440E+00	4.147250E+00	2.679060E+00
4.558890E+00	4.139820E+00	2.781330E+00
4.043180E+00	3.317730E+00	1.441210E+00
3.988420E+00	3.236700E+00	1.370110E+00
3.974170E+00	3.483700E+00	1.520600E+00
4.041340E+00	3.623100E+00	1.677540E+00
4.455770E+00	4.190130E+00	2.657210E+00
4.483320E+00	4.204640E+00	2.742000E+00
3.904360E+00	3.349090E+00	1.396500E+00
3.802710E+00	3.543390E+00	1.506590E+00
3.906350E+00	3.634240E+00	1.608190E+00
3.935870E+00	3.788890E+00	1.770660E+00
4.389060E+00	4.305530E+00	2.735610E+00
4.420810E+00	4.274400E+00	2.750070E+00
4.402910E+00	4.307920E+00	2.772960E+00
3.807060E+00	3.705530E+00	1.628970E+00
3.727270E+00	3.647130E+00	1.558340E+00
3.793830E+00	3.836930E+00	1.752490E+00
3.863860E+00	3.943410E+00	1.869290E+00
4.229620E+00	4.367330E+00	2.583580E+00
4.299560E+00	4.356370E+00	2.666930E+00
4.367180E+00	4.330280E+00	2.746720E+00
3.700860E+00	3.748940E+00	1.631170E+00
3.702050E+00	3.870160E+00	1.745980E+00
3.765050E+00	3.948290E+00	1.830550E+00
3.803540E+00	4.089100E+00	1.974570E+00
4.185420E+00	4.399200E+00	2.581240E+00
4.215350E+00	4.414950E+00	2.657270E+00
3.682700E+00	3.982970E+00	1.831830E+00
3.694980E+00	4.099180E+00	1.944910E+00
3.736500E+00	4.162560E+00	2.010930E+00
3.789710E+00	4.246430E+00	2.097470E+00
3.977420E+00	4.449160E+00	2.432620E+00
4.071090E+00	4.445120E+00	2.528790E+00
4.146060E+00	4.426750E+00	2.586800E+00
3.674170E+00	4.202860E+00	2.031250E+00
3.722420E+00	4.301070E+00	2.132050E+00
3.728290E+00	4.353740E+00	2.193600E+00
3.790250E+00	4.351610E+00	2.211010E+00
3.874370E+00	4.416770E+00	2.328830E+00
3.910480E+00	4.482280E+00	2.443000E+00
3.982340E+00	4.512800E+00	2.564440E+00
3.754940E+00	4.415620E+00	2.281380E+00
3.831740E+00	4.487310E+00	2.399900E+00
3.886380E+00	4.523900E+00	2.503260E+00
5.080340E+00	3.401200E+00	2.658820E+00
5.064180E+00	3.345290E+00	2.617670E+00
5.030480E+00	3.424980E+00	2.609630E+00
5.069820E+00	3.466500E+00	2.684040E+00
4.987580E+00	3.065340E+00	2.376330E+00
4.951670E+00	3.009170E+00	2.281300E+00
4.948480E+00	3.103490E+00	2.328690E+00
4.930240E+00	3.235250E+00	2.371930E+00
5.006740E+00	3.141770E+00	2.442270E+00
4.986180E+00	3.357770E+00	2.524380E+00
5.031960E+00	3.253260E+00	2.534400E+00
4.971920E+00	3.660950E+00	2.722320E+00
5.029210E+00	3.566810E+00	2.710810E+00
4.981720E+00	3.708580E+00	2.788240E+00
5.051880E+00	3.657040E+00	2.826970E+00
5.002550E+00	3.750980E+00	2.859060E+00
4.894050E+00	2.956810E+00	2.150300E+00
4.844400E+00	2.878570E+00	2.022700E+00
4.836110E+00	2.968510E+00	2.049030E+00
4.852600E+00	3.091290E+00	2.162650E+00
4.905530E+00	3.771530E+00	2.763820E+00
4.890720E+00	3.865610E+00	2.858970E+00
4.969670E+00	3.828220E+00	2.908080E+00
4.924400E+00	3.893930E+00	2.935050E+00
4.759550E+00	2.812150E+00	1.853130E+00
4.673190E+00	2.728470E+00	1.707960E+00
4.690120E+00	2.837960E+00	1.760110E+00
4.729140E+00	2.964940E+00	1.866320E+00
4.801500E+00	3.895630E+00	2.787720E+00
4.856660E+00	3.932650E+00	2.899530E+00
4.590310E+00	2.883430E+00	1.656820E+00
4.500790E+00	2.770800E+00	1.532870E+00
4.733410E+00	3.956800E+00	2.788390E+00
4.766480E+00	3.989870E+00	2.871830E+00
4.381840E+00	2.749450E+00	1.408940E+00
4.258580E+00	2.694170E+00	1.323600E+00
4.289900E+00	2.818490E+00	1.365030E+00
4.354900E+00	2.952630E+00	1.442700E+00
4.618840E+00	4.132430E+00	2.870900E+00
4.688700E+00	4.076920E+00	2.897120E+00
4.661810E+00	4.131640E+00	2.931360E+00
4.158500E+00	2.918310E+00	1.330070E+00
4.023070E+00	2.814490E+00	1.240400E+00
4.555090E+00	4.192220E+00	2.847810E+00
4.621640E+00	4.179660E+00	2.932940E+00
3.927230E+00	3.117130E+00	1.300500E+00
3.799740E+00	2.966050E+00	1.246270E+00
4.488000E+00	4.247270E+00	2.824790E+00
4.546870E+00	4.249860E+00	2.912180E+00
3.724820E+00	3.181890E+00	1.303340E+00
3.612330E+00	3.111820E+00	1.275110E+00
3.746530E+00	3.361920E+00	1.374750E+00
4.431620E+00	4.317240E+00	2.852160E+00
3.595490E+00	3.329000E+00	1.346530E+00
3.470630E+00	3.273460E+00	1.349660E+00
3.625880E+00	3.575800E+00	1.493290E+00
4.315610E+00	4.389370E+00	2.775720E+00
4.370210E+00	4.392740E+00	2.878840E+00
3.479360E+00	3.452950E+00	1.418570E+00
3.403390E+00	3.376160E+00	1.396920E+00
3.471280E+00	3.628640E+00	1.532620E+00
3.581080E+00	3.817960E+00	1.681630E+00
4.217680E+00	4.462750E+00	2.763580E+00
4.296070E+00	4.452500E+00	2.856920E+00
3.375740E+00	3.492430E+00	1.469860E+00
3.373620E+00	3.641500E+00	1.556580E+00
3.445870E+00	3.752780E+00	1.626540E+00
3.465460E+00	3.886280E+00	1.735340E+00
3.577360E+00	4.039610E+00	1.868630E+00
4.112450E+00	4.492980E+00	2.669910E+00
4.162350E+00	4.506340E+00	2.768260E+00
4.203180E+00	4.525560E+00	2.857570E+00
3.360630E+00	3.764710E+00	1.656000E+00
3.382280E+00	3.904770E+00	1.759130E+00
3.457450E+00	3.993610E+00	1.820150E+00
3.496050E+00	4.093600E+00	1.913190E+00
3.572190E+00	4.194100E+00	2.014770E+00
3.649750E+00	4.327110E+00	2.154710E+00
4.030510E+00	4.542360E+00	2.656020E+00
4.045750E+00	4.575050E+00	2.737030E+00
4.120040E+00	4.548190E+00	2.787990E+00
3.384100E+00	4.031660E+00	1.863790E+00
3.476270E+00	4.188010E+00	2.002270E+00
3.547480E+00	4.276780E+00	2.088050E+00
3.573420E+00	4.345890E+00	2.166190E+00
3.617190E+00	4.381500E+00	2.217490E+00
3.665710E+00	4.430070E+00	2.282040E+00
3.743680E+00	4.500510E+00	2.381750E+00
3.816070E+00	4.546360E+00	2.491240E+00
3.885020E+00	4.583700E+00	2.603870E+00
3.972450E+00	4.578990E+00	2.664380E+00
3.575340E+00	4.418680E+00	2.258990E+00
3.649840E+00	4.510240E+00	2.373160E+00
3.733180E+00	4.567460E+00	2.477140E+00
3.796820E+00	4.598290E+00	2.557910E+00
5.092650E+00	2.972320E+00	2.521490E+00
5.051400E+00	2.893650E+00	2.425740E+00
5.034320E+00	3.020760E+00	2.439540E+00
5.076940E+00	3.160680E+00	2.561740E+00
5.115620E+00	3.060640E+00	2.593050E+00
5.096640E+00	3.265640E+00	2.628090E+00
5.145620E+00	3.196110E+00	2.669990E+00
5.131670E+00	3.366850E+00	2.727770E+00
5.108010E+00	3.531190E+00	2.796710E+00
5.172300E+00	3.470080E+00	2.843120E+00
5.116680E+00	3.611220E+00	2.865170E+00
5.175790E+00	3.572260E+00	2.917940E+00
5.126460E+00	3.665240E+00	2.926420E+00
5.004750E+00	2.814640E+00	2.321270E+00
4.957780E+00	2.741940E+00	2.216150E+00
4.956280E+00	2.871660E+00	2.234890E+00
5.026130E+00	3.789950E+00	2.925800E+00
5.084730E+00	3.746950E+00	2.958040E+00
5.040850E+00	3.820940E+00	2.995820E+00
4.906230E+00	2.665020E+00	2.096120E+00
4.845280E+00	2.585790E+00	1.964770E+00
4.849250E+00	2.720600E+00	1.977250E+00
4.907650E+00	3.944320E+00	2.988880E+00
4.992120E+00	3.890340E+00	3.029860E+00
4.950670E+00	3.955400E+00	3.067330E+00
4.757130E+00	2.511550E+00	1.835140E+00
4.640820E+00	2.455260E+00	1.693240E+00
4.721010E+00	2.585230E+00	1.766250E+00
4.841720E+00	3.989020E+00	2.957460E+00
4.882060E+00	4.009650E+00	3.047850E+00
4.495940E+00	2.599560E+00	1.506420E+00
4.445630E+00	2.435000E+00	1.478690E+00
4.786230E+00	4.056350E+00	2.986520E+00
4.781220E+00	4.103450E+00	3.036170E+00
4.836620E+00	4.086210E+00	3.073260E+00
4.793570E+00	4.137160E+00	3.074900E+00
4.334200E+00	2.378200E+00	1.397400E+00
4.196890E+00	2.425490E+00	1.316380E+00
4.307060E+00	2.505110E+00	1.359250E+00
4.711820E+00	4.145720E+00	3.009280E+00
4.696430E+00	4.231090E+00	3.073300E+00
4.772220E+00	4.199310E+00	3.101030E+00
4.748730E+00	4.249330E+00	3.116850E+00
4.109770E+00	2.580330E+00	1.253900E+00
4.003900E+00	2.416230E+00	1.223080E+00
4.622650E+00	4.232140E+00	3.003960E+00
4.628430E+00	4.289800E+00	3.070650E+00
4.706660E+00	4.289520E+00	3.125600E+00
3.894880E+00	2.693340E+00	1.203150E+00
3.749690E+00	2.609150E+00	1.202710E+00
4.535010E+00	4.314910E+00	3.002350E+00
4.585580E+00	4.331250E+00	3.073310E+00
4.630110E+00	4.356930E+00	3.138870E+00
3.668130E+00	2.869860E+00	1.226650E+00
3.533670E+00	2.796400E+00	1.241680E+00
4.433930E+00	4.373480E+00	2.960120E+00
4.483100E+00	4.376590E+00	3.038000E+00
4.545460E+00	4.368420E+00	3.086560E+00
3.479490E+00	3.059210E+00	1.288990E+00
3.349480E+00	2.998490E+00	1.315290E+00
4.361760E+00	4.437950E+00	2.944820E+00
4.419140E+00	4.424470E+00	3.030000E+00
3.329800E+00	3.286890E+00	1.391200E+00
3.223670E+00	3.161470E+00	1.401930E+00
4.288490E+00	4.504280E+00	2.932720E+00
4.349340E+00	4.488750E+00	3.018190E+00
3.214910E+00	3.327720E+00	1.452530E+00
3.169360E+00	3.256200E+00	1.458600E+00
3.261070E+00	3.551520E+00	1.555180E+00
4.237130E+00	4.546670E+00	2.932920E+00
4.271730E+00	4.562540E+00	3.014410E+00
3.155590E+00	3.379540E+00	1.516620E+00
3.159860E+00	3.543980E+00	1.604620E+00
3.198620E+00	3.654390E+00	1.637900E+00
3.262890E+00	3.824110E+00	1.742910E+00
4.081170E+00	4.591170E+00	2.808430E+00
4.121100E+00	4.608670E+00	2.882400E+00
4.193430E+00	4.586900E+00	2.942740E+00
3.142270E+00	3.676750E+00	1.685240E+00
3.161100E+00	3.828770E+00	1.788200E+00
3.207550E+00	3.915440E+00	1.819330E+00
3.268310E+00	4.015190E+00	1.873410E+00
3.369610E+00	4.169450E+00	1.997230E+00
3.471410E+00	4.314120E+00	2.124120E+00
3.926730E+00	4.611850E+00	2.679470E+00
3.956730E+00	4.636540E+00	2.748990E+00
4.039770E+00	4.633900E+00	2.824850E+00
3.151270E+00	3.964610E+00	1.872620E+00
3.252410E+00	4.138590E+00	1.991450E+00
3.344550E+00	4.275870E+00	2.098460E+00
3.412110E+00	4.360950E+00	2.185760E+00
3.420540E+00	4.407350E+00	2.242720E+00
3.481150E+00	4.416900E+00	2.249300E+00
3.545160E+00	4.511840E+00	2.355730E+00
3.636300E+00	4.596820E+00	2.485460E+00
3.735060E+00	4.621600E+00	2.553160E+00
3.796590E+00	4.657700E+00	2.636200E+00
3.886000E+00	4.642200E+00	2.692920E+00
3.442170E+00	4.467300E+00	2.306500E+00
3.479280E+00	4.544610E+00	2.383910E+00
3.543590E+00	4.584380E+00	2.436140E+00
3.566080E+00	4.628030E+00	2.496900E+00
3.609980E+00	4.666890E+00	2.562340E+00
3.695380E+00	4.662030E+00	2.586340E+00
3.490690E+00	4.612320E+00	2.465740E+00
3.547270E+00	4.656290E+00	2.526560E+00
5.224710E+00	3.044570E+00	2.771330E+00
5.206950E+00	2.983910E+00	2.725990E+00
5.187820E+00	3.081940E+00	2.711200E+00
5.202110E+00	3.237030E+00	2.780810E+00
5.240820E+00	3.127230E+00	2.817130E+00
5.213610E+00	3.374730E+00	2.855300E+00
5.263890E+00	3.261270E+00	2.886830E+00
5.225170E+00	3.480220E+00	2.917910E+00
5.284720E+00	3.394020E+00	2.968300E+00
5.226640E+00	3.536770E+00	2.958990E+00
5.257400E+00	3.499640E+00	2.983310E+00
5.236880E+00	3.575750E+00	3.028210E+00
5.096070E+00	2.795170E+00	2.520620E+00
5.053250E+00	2.695540E+00	2.427900E+00
5.038910E+00	2.782250E+00	2.398050E+00
5.133340E+00	2.919270E+00	2.593600E+00
5.137850E+00	3.704700E+00	2.988840E+00
5.178110E+00	3.657680E+00	3.011820E+00
5.155240E+00	3.728150E+00	3.059350E+00
5.003430E+00	2.612070E+00	2.331630E+00
4.942550E+00	2.533490E+00	2.226450E+00
4.956830E+00	2.633460E+00	2.214560E+00
5.055620E+00	3.853730E+00	3.060680E+00
5.113840E+00	3.812320E+00	3.096420E+00
5.070210E+00	3.887700E+00	3.120220E+00
4.877510E+00	2.440890E+00	2.097930E+00
4.811080E+00	2.352280E+00	1.987400E+00
4.825780E+00	2.465070E+00	1.961730E+00
4.952740E+00	3.998980E+00	3.117100E+00
5.028490E+00	3.956210E+00	3.150670E+00
4.990510E+00	4.025770E+00	3.185730E+00
4.699410E+00	2.260610E+00	1.883270E+00
4.579980E+00	2.232160E+00	1.730220E+00
4.678960E+00	2.340130E+00	1.792330E+00
4.916890E+00	4.065700E+00	3.139310E+00
4.923370E+00	4.111050E+00	3.183630E+00
4.972540E+00	4.081390E+00	3.226360E+00
4.938610E+00	4.139310E+00	3.231310E+00
4.472830E+00	2.310440E+00	1.556410E+00
4.413720E+00	2.153210E+00	1.592250E+00
4.865910E+00	4.159490E+00	3.158130E+00
4.875720E+00	4.223990E+00	3.208170E+00
4.922660E+00	4.196090E+00	3.258640E+00
4.893220E+00	4.257760E+00	3.259800E+00
4.241650E+00	2.279290E+00	1.390650E+00
4.811670E+00	4.271210E+00	3.180700E+00
4.801610E+00	4.357690E+00	3.239970E+00
4.875710E+00	4.317810E+00	3.288510E+00
4.847610E+00	4.376890E+00	3.301210E+00
4.040290E+00	2.233890E+00	1.295480E+00
3.898690E+00	2.260010E+00	1.266590E+00
3.944980E+00	2.317560E+00	1.242250E+00
4.727020E+00	4.345500E+00	3.182260E+00
4.732520E+00	4.402000E+00	3.237990E+00
4.792180E+00	4.415820E+00	3.291880E+00
3.821140E+00	2.392970E+00	1.225960E+00
3.716340E+00	2.278210E+00	1.255580E+00
4.676730E+00	4.392780E+00	3.199470E+00
4.676860E+00	4.428930E+00	3.245670E+00
4.713520E+00	4.461350E+00	3.313880E+00
3.612430E+00	2.537550E+00	1.222870E+00
3.472240E+00	2.487660E+00	1.276170E+00
4.481020E+00	4.422620E+00	3.104290E+00
4.551650E+00	4.422580E+00	3.166320E+00
4.619050E+00	4.429510E+00	3.223640E+00
4.647740E+00	4.459950E+00	3.286240E+00
3.399410E+00	2.738930E+00	1.281160E+00
3.269360E+00	2.691630E+00	1.327780E+00
4.408370E+00	4.478960E+00	3.102130E+00
4.467400E+00	4.485580E+00	3.202500E+00
3.230180E+00	2.939500E+00	1.355870E+00
3.127880E+00	2.892760E+00	1.414610E+00
4.342920E+00	4.537210E+00	3.085140E+00
4.383200E+00	4.539710E+00	3.161080E+00
3.119720E+00	3.160170E+00	1.469080E+00
3.059390E+00	3.023610E+00	1.471470E+00
4.305840E+00	4.575400E+00	3.081910E+00
4.329840E+00	4.579170E+00	3.126480E+00
3.018270E+00	3.165800E+00	1.546600E+00
2.964850E+00	3.341300E+00	1.641350E+00
3.068080E+00	3.441880E+00	1.615430E+00
4.156640E+00	4.628480E+00	2.954510E+00
4.192590E+00	4.640980E+00	3.026220E+00
4.276850E+00	4.614310E+00	3.098220E+00
2.989980E+00	3.508570E+00	1.703480E+00
2.943570E+00	3.444710E+00	1.712350E+00
3.045460E+00	3.727130E+00	1.785620E+00
3.971710E+00	4.699300E+00	2.851730E+00
4.062130E+00	4.689480E+00	2.920230E+00
4.127800E+00	4.663420E+00	2.967800E+00
2.937770E+00	3.571380E+00	1.768000E+00
2.949080E+00	3.725490E+00	1.842260E+00
2.988590E+00	3.819910E+00	1.868430E+00
3.029910E+00	3.945880E+00	1.908940E+00
3.132880E+00	4.103600E+00	1.994650E+00
3.228850E+00	4.248870E+00	2.092610E+00
3.337860E+00	4.381680E+00	2.219380E+00
3.856500E+00	4.718470E+00	2.785590E+00
3.927910E+00	4.742530E+00	2.877100E+00
3.987470E+00	4.769840E+00	2.966680E+00
2.933140E+00	3.852050E+00	1.913950E+00
2.957530E+00	3.993920E+00	1.979370E+00
3.037920E+00	4.080220E+00	2.012040E+00
3.106620E+00	4.205230E+00	2.087890E+00
3.195360E+00	4.329230E+00	2.178640E+00
3.270230E+00	4.424030E+00	2.281110E+00
3.376500E+00	4.518310E+00	2.367380E+00
3.686480E+00	4.737390E+00	2.684440E+00
3.769120E+00	4.770910E+00	2.784040E+00
3.805990E+00	4.812850E+00	2.862780E+00
3.891240E+00	4.787070E+00	2.906780E+00
2.975200E+00	4.137830E+00	2.086210E+00
3.075850E+00	4.287850E+00	2.173260E+00
3.167050E+00	4.396650E+00	2.268560E+00
3.260040E+00	4.497020E+00	2.362360E+00
3.323830E+00	4.569750E+00	2.429640E+00
3.336050E+00	4.617910E+00	2.483750E+00
3.402980E+00	4.619660E+00	2.481350E+00
3.522300E+00	4.698580E+00	2.576680E+00
3.571010E+00	4.777870E+00	2.681400E+00
3.622960E+00	4.825680E+00	2.769090E+00
3.714580E+00	4.813360E+00	2.802840E+00
3.373580E+00	4.690030E+00	2.560570E+00
3.472650E+00	4.780980E+00	2.654030E+00
3.535480E+00	4.827220E+00	2.725950E+00
5.349710E+00	3.235920E+00	3.017490E+00
5.341860E+00	3.188540E+00	2.994180E+00
5.322160E+00	3.267810E+00	2.975910E+00
5.327470E+00	3.341220E+00	3.014410E+00
5.349530E+00	3.291210E+00	3.046260E+00
5.338380E+00	3.392470E+00	3.081500E+00
5.179330E+00	2.743330E+00	2.708170E+00
5.132900E+00	2.668320E+00	2.634890E+00
5.135410E+00	2.774910E+00	2.616030E+00
5.200770E+00	2.896000E+00	2.708990E+00
5.213880E+00	2.825450E+00	2.759880E+00
5.249820E+00	2.982190E+00	2.820940E+00
5.301230E+00	3.137070E+00	2.921150E+00
5.293990E+00	3.492340E+00	3.060210E+00
5.284610E+00	3.575140E+00	3.121140E+00
5.083660E+00	2.591270E+00	2.552120E+00
5.025390E+00	2.510840E+00	2.466050E+00
5.045520E+00	2.601420E+00	2.445420E+00
5.234640E+00	3.676240E+00	3.140700E+00
5.184310E+00	3.758520E+00	3.143130E+00
5.216220E+00	3.748190E+00	3.190330E+00
5.186070E+00	3.804470E+00	3.217750E+00
4.967300E+00	2.432110E+00	2.381500E+00
4.909400E+00	2.343740E+00	2.291060E+00
4.928800E+00	2.436190E+00	2.251730E+00
5.087850E+00	3.919590E+00	3.182600E+00
5.126520E+00	3.877680E+00	3.197930E+00
5.106050E+00	3.939790E+00	3.261740E+00
4.826560E+00	2.227490E+00	2.185270E+00
4.758430E+00	2.178470E+00	2.072630E+00
4.799950E+00	2.263820E+00	2.061780E+00
5.013280E+00	4.043770E+00	3.244030E+00
5.049560E+00	4.006370E+00	3.254950E+00
5.038440E+00	4.064780E+00	3.317290E+00
4.630010E+00	2.135730E+00	1.889090E+00
4.958300E+00	4.161320E+00	3.283550E+00
4.989470E+00	4.125690E+00	3.303230E+00
4.985660E+00	4.186270E+00	3.354670E+00
4.435540E+00	2.061390E+00	1.685480E+00
4.303120E+00	2.000770E+00	1.620910E+00
4.342100E+00	2.075250E+00	1.584420E+00
4.916200E+00	4.282690E+00	3.313500E+00
4.943070E+00	4.245560E+00	3.335580E+00
4.940350E+00	4.306760E+00	3.384200E+00
4.203040E+00	2.111350E+00	1.460970E+00
4.101650E+00	2.002820E+00	1.471350E+00
4.847670E+00	4.418110E+00	3.351430E+00
4.895660E+00	4.366440E+00	3.366250E+00
4.891140E+00	4.413190E+00	3.415740E+00
3.953080E+00	2.113690E+00	1.331990E+00
4.789380E+00	4.466900E+00	3.352900E+00
4.845180E+00	4.467410E+00	3.414100E+00
3.772550E+00	2.111880E+00	1.325980E+00
3.635820E+00	2.087470E+00	1.343260E+00
3.667110E+00	2.178400E+00	1.296090E+00
4.746290E+00	4.497600E+00	3.363920E+00
4.773600E+00	4.527930E+00	3.430200E+00
3.537570E+00	2.278510E+00	1.299510E+00
3.404560E+00	2.244650E+00	1.366200E+00
4.546300E+00	4.476340E+00	3.264960E+00
4.603270E+00	4.476820E+00	3.297050E+00
4.639150E+00	4.516830E+00	3.370930E+00
4.705090E+00	4.524390E+00	3.393360E+00
3.329760E+00	2.458100E+00	1.333580E+00
3.199970E+00	2.434290E+00	1.407830E+00
4.496030E+00	4.500800E+00	3.277270E+00
4.513730E+00	4.530620E+00	3.341830E+00
4.571880E+00	4.518430E+00	3.351950E+00
3.148990E+00	2.665190E+00	1.399970E+00
3.043300E+00	2.640740E+00	1.477740E+00
4.407380E+00	4.550720E+00	3.237290E+00
4.456100E+00	4.534970E+00	3.294270E+00
3.013070E+00	2.898550E+00	1.497220E+00
2.965950E+00	2.771720E+00	1.531070E+00
4.331850E+00	4.622180E+00	3.200900E+00
2.908840E+00	2.907870E+00	1.588930E+00
2.841820E+00	3.103470E+00	1.689410E+00
2.932570E+00	3.129280E+00	1.612030E+00
4.223280E+00	4.693130E+00	3.131750E+00
4.271010E+00	4.721690E+00	3.238210E+00
2.878270E+00	3.361960E+00	1.729940E+00
2.784480E+00	3.270520E+00	1.778510E+00
4.112250E+00	4.737090E+00	3.053810E+00
4.168630E+00	4.746820E+00	3.127370E+00
4.200070E+00	4.753680E+00	3.177610E+00
2.807050E+00	3.421340E+00	1.822520E+00
2.763240E+00	3.367340E+00	1.838400E+00
2.844140E+00	3.640730E+00	1.865710E+00
4.036390E+00	4.799270E+00	3.051250E+00
4.065630E+00	4.840910E+00	3.126980E+00
4.143720E+00	4.790790E+00	3.153080E+00
2.753230E+00	3.489310E+00	1.882680E+00
2.751090E+00	3.640650E+00	1.929660E+00
2.794360E+00	3.748950E+00	1.958360E+00
2.839390E+00	3.927620E+00	2.007450E+00
3.854800E+00	4.832750E+00	2.934090E+00
3.900960E+00	4.858470E+00	3.015950E+00
3.985970E+00	4.847440E+00	3.069930E+00
2.737520E+00	3.776110E+00	2.009840E+00
2.741480E+00	3.923290E+00	2.057720E+00
2.784680E+00	4.012310E+00	2.083220E+00
2.839740E+00	4.153000E+00	2.154520E+00
2.973420E+00	4.262500E+00	2.188300E+00
3.054490E+00	4.366140E+00	2.271750E+00
3.153630E+00	4.474040E+00	2.363280E+00
3.247350E+00	4.593640E+00	2.467030E+00
3.674440E+00	4.851570E+00	2.825680E+00
3.715150E+00	4.883370E+00	2.882350E+00
3.810510E+00	4.881800E+00	2.954020E+00
2.729890E+00	4.028010E+00	2.122270E+00
2.749260E+00	4.134060E+00	2.181320E+00
2.783730E+00	4.190180E+00	2.202220E+00
2.802840E+00	4.247410E+00	2.246600E+00
2.921310E+00	4.326690E+00	2.275400E+00
3.042890E+00	4.449300E+00	2.369770E+00
3.133630E+00	4.535640E+00	2.437300E+00
3.163110E+00	4.601400E+00	2.496530E+00
3.212660E+00	4.642840E+00	2.524190E+00
3.269150E+00	4.697670E+00	2.569820E+00
3.350380E+00	4.805970E+00	2.668130E+00
3.464190E+00	4.843460E+00	2.720950E+00
3.530670E+00	4.891230E+00	2.796270E+00
3.632670E+00	4.884660E+00	2.840980E+00
2.739510E+00	4.187040E+00	2.226430E+00
3.167130E+00	4.678290E+00	2.565580E+00
3.246810E+00	4.763660E+00	2.628780E+00
3.265330E+00	4.819160E+00	2.673890E+00
3.300640E+00	4.846860E+00	2.698210E+00
3.327100E+00	4.882680E+00	2.740810E+00
3.418020E+00	4.883280E+00	2.755590E+00
3.257370E+00	4.856710E+00	2.708910E+00
5.354410E+00	3.098050E+00	3.057580E+00
5.342150E+00	3.045810E+00	3.038570E+00
5.338990E+00	3.110150E+00	3.005420E+00
5.363920E+00	3.182770E+00	3.068280E+00
5.375890E+00	3.295890E+00	3.131920E+00
5.377560E+00	3.388730E+00	3.173930E+00
5.157790E+00	2.591900E+00	2.746530E+00
5.097920E+00	2.511270E+00	2.686850E+00
5.105530E+00	2.576450E+00	2.633820E+00
5.198500E+00	2.696580E+00	2.778430E+00
5.267890E+00	2.850010E+00	2.878480E+00
5.312610E+00	2.995520E+00	2.958900E+00
5.345830E+00	3.502970E+00	3.188090E+00
5.301540E+00	3.602680E+00	3.188660E+00
5.326590E+00	3.583870E+00	3.233260E+00
5.296270E+00	3.649360E+00	3.261860E+00
5.043470E+00	2.434060E+00	2.618640E+00
4.987110E+00	2.362140E+00	2.564390E+00
5.008530E+00	2.430010E+00	2.506160E+00
5.242040E+00	3.735040E+00	3.250220E+00
5.225500E+00	3.798690E+00	3.327600E+00
4.915340E+00	2.269490E+00	2.501090E+00
4.860730E+00	2.207860E+00	2.393010E+00
4.896570E+00	2.282250E+00	2.377670E+00
5.169320E+00	3.871440E+00	3.301830E+00
5.155230E+00	3.928780E+00	3.358580E+00
4.774370E+00	2.126280E+00	2.201030E+00
5.114500E+00	4.003530E+00	3.371630E+00
5.089120E+00	4.073800E+00	3.401400E+00
4.619110E+00	2.033420E+00	1.991680E+00
4.506720E+00	1.937850E+00	1.927610E+00
4.477740E+00	2.002190E+00	1.802680E+00
5.056220E+00	4.132240E+00	3.411660E+00
5.036980E+00	4.196980E+00	3.446050E+00
4.410620E+00	1.878810E+00	1.872740E+00
4.270090E+00	1.828760E+00	1.790200E+00
4.360540E+00	1.913520E+00	1.765270E+00
5.001860E+00	4.252640E+00	3.447290E+00
4.979310E+00	4.310110E+00	3.476930E+00
4.156140E+00	1.909010E+00	1.604730E+00
4.007780E+00	1.818650E+00	1.590610E+00
4.943170E+00	4.365950E+00	3.476080E+00
4.895980E+00	4.445610E+00	3.492900E+00
3.894810E+00	1.961320E+00	1.437130E+00
3.822150E+00	1.861320E+00	1.517800E+00
4.840430E+00	4.515480E+00	3.487180E+00
4.878400E+00	4.493830E+00	3.535800E+00
4.855360E+00	4.526820E+00	3.541950E+00
3.722480E+00	1.848910E+00	1.509960E+00
3.582520E+00	1.874400E+00	1.512250E+00
3.687400E+00	1.931070E+00	1.439070E+00
4.796660E+00	4.554120E+00	3.489270E+00
4.815020E+00	4.569550E+00	3.558820E+00
3.483270E+00	2.049960E+00	1.422990E+00
3.343910E+00	2.020400E+00	1.499340E+00
4.668130E+00	4.553100E+00	3.425720E+00
4.692120E+00	4.582020E+00	3.491550E+00
4.754090E+00	4.583450E+00	3.516970E+00
3.266960E+00	2.216620E+00	1.440920E+00
3.144280E+00	2.199540E+00	1.537610E+00
4.546820E+00	4.549980E+00	3.392400E+00
4.575800E+00	4.577650E+00	3.451090E+00
4.634160E+00	4.578810E+00	3.469550E+00
3.080280E+00	2.423010E+00	1.498380E+00
2.970700E+00	2.396460E+00	1.590800E+00
4.400090E+00	4.601470E+00	3.306070E+00
4.459580E+00	4.586870E+00	3.374010E+00
4.514010E+00	4.583550E+00	3.426040E+00
2.919500E+00	2.666640E+00	1.579350E+00
2.841500E+00	2.566800E+00	1.669880E+00
4.343300E+00	4.676430E+00	3.300580E+00
4.400180E+00	4.669890E+00	3.395570E+00
2.808840E+00	2.738650E+00	1.675520E+00
2.743460E+00	2.711160E+00	1.742710E+00
2.821570E+00	2.890610E+00	1.668620E+00
4.309010E+00	4.723060E+00	3.300950E+00
4.335810E+00	4.721950E+00	3.345740E+00
2.745610E+00	2.861020E+00	1.746640E+00
2.702080E+00	2.813120E+00	1.793920E+00
2.740310E+00	3.073750E+00	1.782860E+00
4.197850E+00	4.799970E+00	3.249700E+00
4.280500E+00	4.763820E+00	3.317210E+00
2.665680E+00	2.934740E+00	1.827910E+00
2.625980E+00	3.157630E+00	1.900070E+00
2.703820E+00	3.317410E+00	1.869130E+00
4.123520E+00	4.847380E+00	3.206610E+00
4.147800E+00	4.883510E+00	3.303080E+00
2.622840E+00	3.335100E+00	1.941360E+00
2.577390E+00	3.273030E+00	1.955020E+00
2.650680E+00	3.555670E+00	1.972460E+00
3.944460E+00	4.893570E+00	3.094850E+00
3.989530E+00	4.928020E+00	3.175640E+00
4.072130E+00	4.906800E+00	3.229440E+00
2.567430E+00	3.397280E+00	2.004730E+00
2.555970E+00	3.550410E+00	2.036200E+00
2.592440E+00	3.654320E+00	2.050350E+00
2.638060E+00	3.839380E+00	2.091570E+00
3.734150E+00	4.952170E+00	2.986200E+00
3.825260E+00	4.947580E+00	3.053300E+00
3.902900E+00	4.944110E+00	3.122740E+00
2.537960E+00	3.682260E+00	2.097790E+00
2.545440E+00	3.835890E+00	2.145120E+00
2.585950E+00	3.929300E+00	2.152380E+00
2.648720E+00	4.068170E+00	2.198120E+00
2.827370E+00	4.332420E+00	2.317980E+00
2.923800E+00	4.428960E+00	2.384410E+00
3.047660E+00	4.557080E+00	2.485710E+00
3.601340E+00	4.967900E+00	2.920940E+00
3.680920E+00	4.995310E+00	3.014210E+00
3.743440E+00	5.025420E+00	3.092610E+00
2.534350E+00	3.949520E+00	2.194110E+00
2.563730E+00	4.075060E+00	2.254790E+00
2.621210E+00	4.151120E+00	2.272910E+00
2.707580E+00	4.245570E+00	2.297720E+00
2.796490E+00	4.386340E+00	2.388150E+00
2.898900E+00	4.497530E+00	2.474740E+00
2.968070E+00	4.590100E+00	2.543290E+00
3.060040E+00	4.671290E+00	2.588750E+00
3.165400E+00	4.794440E+00	2.669720E+00
3.407600E+00	4.964840E+00	2.840730E+00
3.496540E+00	5.012090E+00	2.915560E+00
3.521650E+00	5.048360E+00	2.982560E+00
3.628870E+00	5.037780E+00	3.041890E+00
2.574090E+00	4.186590E+00	2.328700E+00
2.669380E+00	4.336210E+00	2.397460E+00
2.773700E+00	4.455390E+00	2.478900E+00
2.868800E+00	4.562980E+00	2.553610E+00
2.958370E+00	4.664930E+00	2.609110E+00
3.044980E+00	4.743010E+00	2.655520E+00
3.076250E+00	4.811430E+00	2.706800E+00
3.135950E+00	4.854080E+00	2.728270E+00
3.229200E+00	4.909220E+00	2.765780E+00
3.280460E+00	4.990450E+00	2.844480E+00
3.332970E+00	5.035170E+00	2.908570E+00
3.433910E+00	5.038250E+00	2.932700E+00
3.088120E+00	4.887360E+00	2.771310E+00
3.188380E+00	4.982240E+00	2.839210E+00
3.252860E+00	5.023940E+00	2.878990E+00
5.292440E+00	2.700070E+00	3.012280E+00
5.267380E+00	2.643870E+00	2.974530E+00
5.269770E+00	2.729200E+00	2.937330E+00
5.316520E+00	2.869040E+00	2.995220E+00
5.312570E+00	2.773870E+00	3.048720E+00
5.338920E+00	2.970610E+00	3.044010E+00
5.346820E+00	2.893270E+00	3.095990E+00
5.366460E+00	3.042510E+00	3.119790E+00
5.401440E+00	3.172040E+00	3.182720E+00
5.410930E+00	3.299550E+00	3.238500E+00
5.395110E+00	3.410050E+00	3.241450E+00
5.419580E+00	3.366970E+00	3.303540E+00
5.395890E+00	3.463020E+00	3.318460E+00
5.122940E+00	2.466570E+00	2.827020E+00
5.069280E+00	2.383940E+00	2.790860E+00
5.073460E+00	2.434960E+00	2.715300E+00
5.182340E+00	2.573120E+00	2.851520E+00
5.347230E+00	3.567390E+00	3.295160E+00
5.328460E+00	3.643910E+00	3.370140E+00
4.997760E+00	2.302970E+00	2.755290E+00
4.942460E+00	2.258400E+00	2.681320E+00
4.977020E+00	2.315200E+00	2.650110E+00
5.277370E+00	3.722560E+00	3.345710E+00
5.261660E+00	3.785970E+00	3.402800E+00
4.865330E+00	2.176550E+00	2.516730E+00
5.216940E+00	3.875110E+00	3.422580E+00
5.172830E+00	3.950190E+00	3.420200E+00
5.197580E+00	3.938020E+00	3.461180E+00
5.176060E+00	3.990410E+00	3.484030E+00
4.748370E+00	2.053850E+00	2.312520E+00
4.653700E+00	1.956560E+00	2.251590E+00
4.643610E+00	1.996340E+00	2.127130E+00
5.099230E+00	4.096560E+00	3.444730E+00
5.130710E+00	4.059190E+00	3.464540E+00
5.114870E+00	4.110700E+00	3.504120E+00
4.571640E+00	1.876720E+00	2.184100E+00
4.469350E+00	1.802100E+00	2.101910E+00
4.490350E+00	1.862450E+00	2.014070E+00
5.043700E+00	4.218460E+00	3.493720E+00
5.082510E+00	4.177980E+00	3.535260E+00
5.045800E+00	4.239300E+00	3.549260E+00
4.355090E+00	1.739500E+00	2.031580E+00
4.196510E+00	1.685850E+00	1.944500E+00
4.317340E+00	1.764720E+00	1.934040E+00
4.981350E+00	4.327980E+00	3.524850E+00
5.010110E+00	4.292730E+00	3.555970E+00
4.982850E+00	4.347740E+00	3.585000E+00
4.085200E+00	1.731710E+00	1.747340E+00
3.933930E+00	1.663960E+00	1.771040E+00
4.907310E+00	4.460410E+00	3.568310E+00
4.941670E+00	4.406230E+00	3.576230E+00
4.933110E+00	4.449510E+00	3.631220E+00
3.812720E+00	1.769750E+00	1.612130E+00
3.748570E+00	1.685130E+00	1.691200E+00
4.882460E+00	4.521360E+00	3.609620E+00
3.654830E+00	1.679740E+00	1.692020E+00
3.513620E+00	1.707660E+00	1.701160E+00
3.620400E+00	1.751350E+00	1.617690E+00
4.843840E+00	4.584250E+00	3.614500E+00
4.865350E+00	4.581280E+00	3.651070E+00
4.844410E+00	4.608060E+00	3.646360E+00
3.419500E+00	1.853750E+00	1.589980E+00
3.280780E+00	1.831020E+00	1.668220E+00
4.715150E+00	4.613700E+00	3.550180E+00
4.745740E+00	4.635990E+00	3.616550E+00
4.814970E+00	4.618960E+00	3.632830E+00
3.211800E+00	2.003570E+00	1.592660E+00
3.088530E+00	1.989480E+00	1.687400E+00
4.601520E+00	4.605680E+00	3.514990E+00
4.625330E+00	4.635240E+00	3.578050E+00
4.680780E+00	4.638220E+00	3.594560E+00
3.026910E+00	2.178040E+00	1.628610E+00
2.919950E+00	2.157650E+00	1.726610E+00
4.463250E+00	4.634070E+00	3.454160E+00
4.508070E+00	4.645790E+00	3.530240E+00
4.570310E+00	4.636070E+00	3.558760E+00
2.875710E+00	2.358790E+00	1.687540E+00
2.783280E+00	2.332070E+00	1.784900E+00
4.432480E+00	4.670550E+00	3.464410E+00
4.451380E+00	4.674210E+00	3.506290E+00
2.754980E+00	2.536940E+00	1.762670E+00
2.669060E+00	2.509180E+00	1.859060E+00
4.332580E+00	4.769870E+00	3.410420E+00
4.405470E+00	4.716080E+00	3.482200E+00
2.649440E+00	2.741340E+00	1.846950E+00
2.574330E+00	2.655010E+00	1.924670E+00
4.232770E+00	4.837990E+00	3.358410E+00
4.278610E+00	4.860220E+00	3.466790E+00
2.558160E+00	2.791000E+00	1.932820E+00
2.525530E+00	2.740460E+00	1.965780E+00
2.557600E+00	2.961880E+00	1.925270E+00
4.185180E+00	4.889520E+00	3.360480E+00
4.210970E+00	4.896640E+00	3.410740E+00
2.495880E+00	2.845450E+00	1.992410E+00
2.443910E+00	3.055360E+00	2.050560E+00
2.518220E+00	3.223300E+00	1.993510E+00
4.032080E+00	4.951100E+00	3.258620E+00
4.080220E+00	4.971190E+00	3.343950E+00
4.159420E+00	4.931940E+00	3.387660E+00
2.425830E+00	3.263730E+00	2.075650E+00
2.352680E+00	3.210200E+00	2.120510E+00
2.471570E+00	3.472500E+00	2.086110E+00
3.836890E+00	5.012230E+00	3.147820E+00
3.903200E+00	5.021130E+00	3.248570E+00
3.993260E+00	4.995100E+00	3.298100E+00
2.374220E+00	3.372680E+00	2.140450E+00
2.317580E+00	3.313480E+00	2.166010E+00
2.375860E+00	3.534730E+00	2.155350E+00
2.446090E+00	3.749990E+00	2.187720E+00
3.793430E+00	5.048820E+00	3.162720E+00
3.822190E+00	5.058330E+00	3.211000E+00
2.300680E+00	3.455030E+00	2.201500E+00
2.341320E+00	3.629440E+00	2.209320E+00
2.358040E+00	3.760040E+00	2.251610E+00
2.397100E+00	3.854500E+00	2.253660E+00
2.458740E+00	3.995020E+00	2.275470E+00
3.545100E+00	5.102040E+00	3.076950E+00
3.656030E+00	5.094310E+00	3.142180E+00
3.754680E+00	5.084740E+00	3.192270E+00
2.342110E+00	3.900700E+00	2.306110E+00
2.395900E+00	4.051730E+00	2.349730E+00
2.404340E+00	4.130610E+00	2.394690E+00
2.467980E+00	4.154330E+00	2.369630E+00
2.551160E+00	4.291560E+00	2.423590E+00
2.654230E+00	4.417430E+00	2.497580E+00
2.757520E+00	4.532250E+00	2.570080E+00
2.852220E+00	4.643980E+00	2.629210E+00
2.958130E+00	4.771340E+00	2.709320E+00
3.399060E+00	5.102810E+00	3.027970E+00
3.486720E+00	5.141790E+00	3.102000E+00
3.557890E+00	5.166730E+00	3.188590E+00
2.435010E+00	4.234170E+00	2.449060E+00
2.538260E+00	4.381510E+00	2.518650E+00
2.645730E+00	4.503390E+00	2.592450E+00
2.745650E+00	4.618690E+00	2.652720E+00
2.833770E+00	4.707080E+00	2.698380E+00
2.865500E+00	4.774890E+00	2.750370E+00
2.917100E+00	4.819560E+00	2.768090E+00
2.977430E+00	4.881440E+00	2.795730E+00
3.082270E+00	4.975020E+00	2.856170E+00
3.220720E+00	5.059170E+00	2.935350E+00
3.270720E+00	5.128420E+00	3.040800E+00
3.331000E+00	5.180420E+00	3.132710E+00
3.438050E+00	5.176640E+00	3.145880E+00
2.871900E+00	4.851290E+00	2.812980E+00
2.968750E+00	4.961070E+00	2.870410E+00
3.074930E+00	5.044440E+00	2.945830E+00
3.166190E+00	5.115910E+00	3.026070E+00
3.230380E+00	5.169350E+00	3.097920E+00
5.187080E+00	2.443170E+00	3.035790E+00
5.133980E+00	2.387250E+00	2.976650E+00
5.158380E+00	2.463650E+00	2.930070E+00
5.239600E+00	2.571060E+00	2.982230E+00
5.240070E+00	2.526600E+00	3.064270E+00
5.298950E+00	2.654300E+00	3.082430E+00
5.344820E+00	2.786720E+00	3.153550E+00
5.384310E+00	2.908450E+00	3.201320E+00
5.408040E+00	3.036740E+00	3.249260E+00
5.434000E+00	3.157700E+00	3.296680E+00
5.442640E+00	3.268120E+00	3.344630E+00
5.439000E+00	3.365790E+00	3.385220E+00
5.428240E+00	3.456670E+00	3.432610E+00
5.082800E+00	2.326740E+00	2.972220E+00
5.024300E+00	2.288530E+00	2.902450E+00
5.058550E+00	2.339160E+00	2.873080E+00
5.379250E+00	3.553740E+00	3.396830E+00
5.362030E+00	3.630480E+00	3.470040E+00
4.942540E+00	2.233390E+00	2.791440E+00
5.309820E+00	3.723810E+00	3.445080E+00
5.273660E+00	3.799350E+00	3.466970E+00
5.305530E+00	3.763680E+00	3.520100E+00
5.272040E+00	3.841110E+00	3.542180E+00
4.835210E+00	2.115540E+00	2.620770E+00
4.755110E+00	2.014180E+00	2.563000E+00
4.757250E+00	2.034300E+00	2.440620E+00
5.221590E+00	3.925440E+00	3.516590E+00
5.212880E+00	3.977740E+00	3.567400E+00
4.690320E+00	1.943270E+00	2.514340E+00
4.606050E+00	1.856160E+00	2.430950E+00
4.632460E+00	1.904450E+00	2.345030E+00
5.179910E+00	4.058060E+00	3.585580E+00
5.137430E+00	4.127330E+00	3.583410E+00
5.169640E+00	4.118460E+00	3.632610E+00
5.142590E+00	4.168630E+00	3.652690E+00
4.504270E+00	1.764190E+00	2.331250E+00
4.399710E+00	1.692220E+00	2.258870E+00
4.431610E+00	1.742290E+00	2.173550E+00
5.051770E+00	4.270290E+00	3.619750E+00
5.088670E+00	4.227700E+00	3.630620E+00
5.079030E+00	4.271630E+00	3.683780E+00
4.279390E+00	1.634120E+00	2.197200E+00
4.115270E+00	1.573150E+00	2.100350E+00
4.240110E+00	1.646610E+00	2.094830E+00
5.033930E+00	4.317570E+00	3.666600E+00
4.019740E+00	1.596860E+00	1.919970E+00
3.903840E+00	1.559690E+00	1.960320E+00
4.988320E+00	4.394560E+00	3.692090E+00
4.944150E+00	4.479100E+00	3.708410E+00
3.763000E+00	1.545720E+00	1.924090E+00
3.635720E+00	1.529540E+00	1.942720E+00
3.670980E+00	1.566870E+00	1.865300E+00
3.745900E+00	1.607790E+00	1.803210E+00
4.900870E+00	4.551360E+00	3.697450E+00
4.940790E+00	4.520430E+00	3.769080E+00
4.908310E+00	4.573810E+00	3.759680E+00
3.552080E+00	1.609950E+00	1.823790E+00
3.413610E+00	1.591700E+00	1.890140E+00
4.852930E+00	4.622680E+00	3.711470E+00
3.348050E+00	1.696420E+00	1.770890E+00
3.216150E+00	1.690790E+00	1.863310E+00
4.790560E+00	4.659190E+00	3.683640E+00
4.794790E+00	4.689220E+00	3.768590E+00
3.151380E+00	1.825830E+00	1.766050E+00
3.031510E+00	1.817640E+00	1.860750E+00
4.650830E+00	4.667710E+00	3.637320E+00
4.677160E+00	4.692070E+00	3.699540E+00
4.737960E+00	4.691130E+00	3.723180E+00
2.974460E+00	1.977380E+00	1.785690E+00
2.870610E+00	1.966180E+00	1.888080E+00
4.540690E+00	4.671150E+00	3.598970E+00
4.570080E+00	4.701100E+00	3.661600E+00
4.623830E+00	4.695560E+00	3.681420E+00
2.822480E+00	2.139780E+00	1.826330E+00
2.726470E+00	2.124020E+00	1.927740E+00
4.441200E+00	4.727640E+00	3.573420E+00
4.506530E+00	4.712710E+00	3.632560E+00
2.693980E+00	2.309170E+00	1.885110E+00
2.609080E+00	2.289920E+00	1.986840E+00
4.360170E+00	4.799320E+00	3.525170E+00
4.397560E+00	4.817020E+00	3.631860E+00
2.584380E+00	2.478500E+00	1.948110E+00
2.508880E+00	2.455240E+00	2.039250E+00
4.317000E+00	4.854580E+00	3.529640E+00
4.340280E+00	4.856620E+00	3.580160E+00
2.490610E+00	2.661800E+00	2.014020E+00
2.454990E+00	2.567030E+00	2.078610E+00
4.203420E+00	4.951650E+00	3.504190E+00
4.289800E+00	4.898010E+00	3.555650E+00
2.403580E+00	2.676710E+00	2.105120E+00
2.332490E+00	2.842560E+00	2.154610E+00
2.415640E+00	2.854930E+00	2.075070E+00
4.135080E+00	4.981310E+00	3.433040E+00
4.139700E+00	5.004770E+00	3.492860E+00
2.340300E+00	3.032240E+00	2.134070E+00
2.254610E+00	3.001720E+00	2.207060E+00
3.951940E+00	5.040280E+00	3.338200E+00
4.006030E+00	5.059140E+00	3.422570E+00
4.093850E+00	5.027330E+00	3.461600E+00
2.257690E+00	3.228750E+00	2.197150E+00
2.182590E+00	3.134990E+00	2.267880E+00
3.807520E+00	5.109360E+00	3.294140E+00
3.905210E+00	5.088760E+00	3.372460E+00
2.174710E+00	3.263570E+00	2.272600E+00
2.138230E+00	3.212810E+00	2.297180E+00
2.201520E+00	3.430610E+00	2.280840E+00
2.264150E+00	3.667330E+00	2.283290E+00
3.682350E+00	5.144750E+00	3.256450E+00
3.737530E+00	5.183900E+00	3.371530E+00
2.128520E+00	3.316530E+00	2.324650E+00
2.125410E+00	3.472860E+00	2.339600E+00
2.167580E+00	3.583900E+00	2.322400E+00
2.189400E+00	3.716890E+00	2.356520E+00
2.244600E+00	3.866930E+00	2.360200E+00
2.321350E+00	4.068610E+00	2.409540E+00
3.611900E+00	5.180550E+00	3.269050E+00
3.644410E+00	5.193930E+00	3.327660E+00
2.104720E+00	3.623010E+00	2.384580E+00
2.158060E+00	3.832450E+00	2.411690E+00
2.218000E+00	3.969750E+00	2.421540E+00
2.243500E+00	4.069400E+00	2.464910E+00
2.290050E+00	4.134750E+00	2.474640E+00
2.343410E+00	4.217280E+00	2.498730E+00
2.432560E+00	4.347490E+00	2.549090E+00
2.534650E+00	4.473850E+00	2.614100E+00
2.635470E+00	4.594580E+00	2.676710E+00
2.746960E+00	4.726420E+00	2.757520E+00
3.392240E+00	5.206400E+00	3.196870E+00
3.455140E+00	5.230260E+00	3.277090E+00
3.569230E+00	5.214710E+00	3.307150E+00
2.247580E+00	4.169590E+00	2.528550E+00
2.331140E+00	4.316470E+00	2.579910E+00
2.427840E+00	4.442240E+00	2.639380E+00
2.527610E+00	4.564260E+00	2.702600E+00
2.617410E+00	4.659150E+00	2.746730E+00
2.653930E+00	4.727130E+00	2.798740E+00
2.710340E+00	4.772730E+00	2.818300E+00
2.769640E+00	4.836700E+00	2.845080E+00
2.863100E+00	4.939410E+00	2.895490E+00
2.962950E+00	5.027970E+00	2.962780E+00
3.059410E+00	5.101430E+00	3.039220E+00
3.144010E+00	5.167120E+00	3.112170E+00
3.230340E+00	5.221220E+00	3.211250E+00
3.342260E+00	5.230110E+00	3.250010E+00
2.662820E+00	4.802500E+00	2.862090E+00
2.760160E+00	4.915140E+00	2.920520E+00
2.859210E+00	5.006950E+00	2.988620E+00
2.959530E+00	5.086100E+00	3.060590E+00
3.050120E+00	5.154200E+00	3.127910E+00
3.122630E+00	5.200840E+00	3.194240E+00
5.152120E+00	2.382990E+00	3.076940E+00
5.225190E+00	2.465590E+00	3.127230E+00
5.302170E+00	2.561560E+00	3.215260E+00
5.344500E+00	2.693410E+00	3.215360E+00
5.376760E+00	2.798240E+00	3.271220E+00
5.410060E+00	2.911940E+00	3.316750E+00
5.435570E+00	3.028400E+00	3.364980E+00
5.463750E+00	3.142210E+00	3.404200E+00
5.473210E+00	3.251870E+00	3.441870E+00
5.468720E+00	3.352340E+00	3.482370E+00
5.459430E+00	3.440400E+00	3.532460E+00
5.021300E+00	2.269040E+00	2.981550E+00
5.090780E+00	2.320640E+00	3.038850E+00
5.412250E+00	3.537270E+00	3.497350E+00
5.394520E+00	3.609580E+00	3.567300E+00
4.916120E+00	2.183230E+00	2.935550E+00
4.829780E+00	2.093020E+00	2.866850E+00
4.840450E+00	2.105510E+00	2.749260E+00
5.346740E+00	3.694670E+00	3.543940E+00
5.328200E+00	3.764760E+00	3.597480E+00
5.314310E+00	3.840650E+00	3.644530E+00
4.777590E+00	2.030480E+00	2.865920E+00
4.689660E+00	1.925550E+00	2.748480E+00
4.728540E+00	1.975410E+00	2.664200E+00
5.263430E+00	3.924050E+00	3.615390E+00
5.235620E+00	3.994970E+00	3.625800E+00
5.276850E+00	3.975320E+00	3.677740E+00
5.248360E+00	4.035180E+00	3.681250E+00
4.613550E+00	1.844800E+00	2.660720E+00
4.523430E+00	1.752520E+00	2.566620E+00
4.568920E+00	1.801900E+00	2.501160E+00
5.212510E+00	4.110960E+00	3.707500E+00
5.176480E+00	4.175360E+00	3.739120E+00
4.426870E+00	1.673440E+00	2.490750E+00
4.323990E+00	1.615490E+00	2.440580E+00
4.358770E+00	1.650770E+00	2.344060E+00
5.128520E+00	4.229930E+00	3.731310E+00
5.081050E+00	4.294540E+00	3.768340E+00
4.192700E+00	1.558280E+00	2.376370E+00
4.033740E+00	1.494440E+00	2.293310E+00
4.151370E+00	1.552620E+00	2.258530E+00
5.037790E+00	4.342050E+00	3.752500E+00
5.058510E+00	4.330980E+00	3.807810E+00
5.034050E+00	4.373160E+00	3.823050E+00
3.888830E+00	1.517730E+00	2.088990E+00
3.827330E+00	1.474760E+00	2.191870E+00
4.963860E+00	4.479820E+00	3.779550E+00
4.989110E+00	4.438360E+00	3.795000E+00
4.983160E+00	4.493970E+00	3.851540E+00
3.726390E+00	1.449340E+00	2.180580E+00
3.587710E+00	1.451270E+00	2.173750E+00
3.688370E+00	1.475770E+00	2.087970E+00
4.896590E+00	4.616090E+00	3.809380E+00
4.943400E+00	4.558410E+00	3.832260E+00
4.938560E+00	4.608410E+00	3.880580E+00
3.488550E+00	1.512910E+00	2.024650E+00
3.357420E+00	1.492600E+00	2.105760E+00
4.848030E+00	4.670170E+00	3.802910E+00
4.891430E+00	4.674220E+00	3.890820E+00
3.281680E+00	1.577080E+00	1.973790E+00
3.160070E+00	1.572600E+00	2.074040E+00
4.817810E+00	4.701650E+00	3.812620E+00
4.835550E+00	4.706120E+00	3.854210E+00
3.093040E+00	1.682260E+00	1.957900E+00
2.981270E+00	1.675300E+00	2.060430E+00
4.698840E+00	4.713540E+00	3.763600E+00
4.725770E+00	4.729130E+00	3.832300E+00
4.793290E+00	4.723870E+00	3.848420E+00
2.922280E+00	1.810090E+00	1.964160E+00
2.821850E+00	1.800500E+00	2.070860E+00
4.594540E+00	4.723580E+00	3.726920E+00
4.616720E+00	4.741510E+00	3.790880E+00
4.667330E+00	4.732420E+00	3.805230E+00
2.770120E+00	1.953250E+00	1.990980E+00
2.678220E+00	1.939650E+00	2.098750E+00
4.456490E+00	4.772510E+00	3.669370E+00
4.501110E+00	4.774760E+00	3.747280E+00
4.562570E+00	4.753730E+00	3.773110E+00
2.638760E+00	2.109420E+00	2.035300E+00
2.551200E+00	2.091950E+00	2.134380E+00
4.428920E+00	4.811050E+00	3.688030E+00
4.446470E+00	4.812490E+00	3.729090E+00
2.525540E+00	2.276980E+00	2.085680E+00
2.445670E+00	2.258740E+00	2.180160E+00
4.335230E+00	4.916380E+00	3.659590E+00
4.406420E+00	4.854150E+00	3.714070E+00
2.420160E+00	2.468280E+00	2.138660E+00
2.383520E+00	2.370100E+00	2.207510E+00
4.265830E+00	4.947500E+00	3.597050E+00
4.275930E+00	4.970020E+00	3.644900E+00
2.327480E+00	2.480990E+00	2.231620E+00
2.251640E+00	2.642110E+00	2.265030E+00
2.329830E+00	2.655720E+00	2.182660E+00
4.131520E+00	5.053660E+00	3.580490E+00
4.224440E+00	4.997670E+00	3.619440E+00
2.255570E+00	2.817530E+00	2.233170E+00
2.179480E+00	2.792020E+00	2.312460E+00
4.063260E+00	5.071470E+00	3.519440E+00
4.066670E+00	5.099550E+00	3.577670E+00
2.175560E+00	2.966740E+00	2.283130E+00
2.100190E+00	2.935120E+00	2.353860E+00
3.834070E+00	5.156860E+00	3.406310E+00
3.915550E+00	5.148500E+00	3.506140E+00
4.015460E+00	5.114330E+00	3.550880E+00
2.102410E+00	3.141150E+00	2.338580E+00
2.058440E+00	3.039070E+00	2.387750E+00
3.790670E+00	5.191820E+00	3.427930E+00
3.825430E+00	5.192680E+00	3.472970E+00
2.023760E+00	3.160060E+00	2.404710E+00
1.997610E+00	3.284300E+00	2.432320E+00
2.058730E+00	3.378680E+00	2.395720E+00
3.626510E+00	5.247270E+00	3.428790E+00
3.755150E+00	5.220870E+00	3.465040E+00
1.985540E+00	3.412720E+00	2.458460E+00
1.965080E+00	3.542850E+00	2.472000E+00
2.016080E+00	3.577520E+00	2.437380E+00
2.070410E+00	3.775710E+00	2.460910E+00
2.136750E+00	3.991530E+00	2.494070E+00
3.529280E+00	5.255910E+00	3.364220E+00
3.534810E+00	5.279900E+00	3.420610E+00
1.978840E+00	3.690910E+00	2.509940E+00
2.031240E+00	3.878060E+00	2.515010E+00
2.049480E+00	3.985410E+00	2.549160E+00
2.095840E+00	4.054240E+00	2.557010E+00
2.149570E+00	4.141180E+00	2.576520E+00
2.231540E+00	4.279990E+00	2.614510E+00
2.321810E+00	4.410040E+00	2.666640E+00
2.421010E+00	4.532520E+00	2.728420E+00
2.526900E+00	4.674530E+00	2.800920E+00
3.288750E+00	5.254640E+00	3.298150E+00
3.345100E+00	5.283030E+00	3.379540E+00
3.467720E+00	5.284800E+00	3.401640E+00
2.048080E+00	4.087150E+00	2.605730E+00
2.130170E+00	4.241230E+00	2.649790E+00
2.216280E+00	4.374530E+00	2.697370E+00
2.314980E+00	4.499790E+00	2.756730E+00
2.402950E+00	4.598690E+00	2.795280E+00
2.435300E+00	4.669870E+00	2.841360E+00
2.488550E+00	4.718270E+00	2.859330E+00
2.552690E+00	4.785130E+00	2.892360E+00
2.654100E+00	4.892010E+00	2.948460E+00
2.757220E+00	4.984110E+00	3.015380E+00
2.860770E+00	5.067610E+00	3.087830E+00
2.961430E+00	5.142380E+00	3.155690E+00
3.049800E+00	5.194790E+00	3.224230E+00
3.125660E+00	5.239770E+00	3.295360E+00
3.227760E+00	5.272990E+00	3.338870E+00
2.440630E+00	4.746710E+00	2.906600E+00
2.542410E+00	4.868980E+00	2.979230E+00
2.651660E+00	4.968240E+00	3.043310E+00
2.760960E+00	5.047790E+00	3.112860E+00
2.865880E+00	5.126110E+00	3.189740E+00
2.975110E+00	5.189440E+00	3.263250E+00
3.048660E+00	5.222460E+00	3.296350E+00
5.311490E+00	2.516330E+00	3.353290E+00
5.285670E+00	2.479220E+00	3.340940E+00
5.296200E+00	2.509530E+00	3.299700E+00
5.329400E+00	2.564090E+00	3.347540E+00
5.138570E+00	2.331300E+00	3.257010E+00
5.066550E+00	2.277380E+00	3.206100E+00
5.098870E+00	2.320080E+00	3.131810E+00
5.224050E+00	2.425610E+00	3.246460E+00
5.365590E+00	2.685240E+00	3.355910E+00
5.399290E+00	2.814890E+00	3.370390E+00
5.436250E+00	2.903460E+00	3.422540E+00
5.468700E+00	3.016580E+00	3.473660E+00
5.497310E+00	3.132840E+00	3.506480E+00
5.503250E+00	3.242310E+00	3.537520E+00
5.497380E+00	3.340220E+00	3.579000E+00
5.491280E+00	3.429390E+00	3.627750E+00
5.011030E+00	2.230270E+00	3.229500E+00
4.953330E+00	2.191320E+00	3.164710E+00
4.990240E+00	2.230170E+00	3.104270E+00
5.442850E+00	3.521370E+00	3.591180E+00
5.427220E+00	3.588380E+00	3.640340E+00
4.869920E+00	2.120660E+00	3.056700E+00
5.390980E+00	3.682820E+00	3.655470E+00
5.355250E+00	3.774850E+00	3.671490E+00
5.352040E+00	3.823930E+00	3.711820E+00
4.693770E+00	1.913230E+00	2.918100E+00
4.626610E+00	1.835860E+00	2.880530E+00
4.638370E+00	1.860370E+00	2.779730E+00
4.748190E+00	1.984110E+00	2.934170E+00
5.327880E+00	3.907580E+00	3.727990E+00
5.300940E+00	3.997200E+00	3.746910E+00
5.272150E+00	4.055020E+00	3.751350E+00
5.309530E+00	4.030590E+00	3.805400E+00
5.273470E+00	4.089970E+00	3.820650E+00
4.454980E+00	1.663360E+00	2.777710E+00
4.353840E+00	1.601420E+00	2.722510E+00
4.425070E+00	1.649280E+00	2.691880E+00
4.480450E+00	1.705090E+00	2.642890E+00
4.525920E+00	1.727810E+00	2.818170E+00
5.172490E+00	4.199010E+00	3.798150E+00
5.214820E+00	4.152770E+00	3.803950E+00
5.197950E+00	4.191080E+00	3.858900E+00
4.271440E+00	1.577780E+00	2.528870E+00
4.193250E+00	1.535400E+00	2.591790E+00
5.144800E+00	4.244160E+00	3.847050E+00
4.096740E+00	1.486350E+00	2.553220E+00
3.954940E+00	1.447630E+00	2.513190E+00
4.063820E+00	1.482460E+00	2.447780E+00
5.094670E+00	4.319230E+00	3.881310E+00
5.064530E+00	4.376730E+00	3.906710E+00
3.819320E+00	1.446690E+00	2.311550E+00
3.759240E+00	1.403460E+00	2.405410E+00
5.039750E+00	4.434040E+00	3.910290E+00
5.027130E+00	4.498940E+00	3.937910E+00
3.662380E+00	1.384990E+00	2.403360E+00
3.526110E+00	1.377310E+00	2.400280E+00
3.626240E+00	1.408110E+00	2.313840E+00
4.998210E+00	4.561320E+00	3.936610E+00
4.961680E+00	4.646390E+00	3.953000E+00
3.430730E+00	1.425320E+00	2.245220E+00
3.304270E+00	1.403020E+00	2.331640E+00
4.928950E+00	4.691410E+00	3.948270E+00
4.949160E+00	4.692950E+00	3.985130E+00
4.930100E+00	4.712280E+00	3.982000E+00
3.230200E+00	1.480780E+00	2.199790E+00
3.112370E+00	1.463680E+00	2.294150E+00
4.827810E+00	4.747570E+00	3.941240E+00
4.899470E+00	4.721630E+00	3.965940E+00
3.044070E+00	1.558980E+00	2.170050E+00
2.940700E+00	1.547940E+00	2.276610E+00
4.766490E+00	4.753850E+00	3.902690E+00
4.768680E+00	4.772210E+00	3.955600E+00
2.878100E+00	1.664740E+00	2.166170E+00
2.781000E+00	1.649080E+00	2.272030E+00
4.641320E+00	4.757300E+00	3.847210E+00
4.669150E+00	4.767550E+00	3.889670E+00
4.719440E+00	4.779030E+00	3.950050E+00
2.725820E+00	1.786600E+00	2.176990E+00
2.635770E+00	1.768830E+00	2.284680E+00
4.530950E+00	4.788770E+00	3.817830E+00
4.564160E+00	4.808960E+00	3.882510E+00
4.623300E+00	4.787390E+00	3.895830E+00
2.586210E+00	1.920330E+00	2.198560E+00
2.500650E+00	1.901120E+00	2.304660E+00
4.434590E+00	4.873340E+00	3.810860E+00
4.500840E+00	4.832710E+00	3.855770E+00
2.465180E+00	2.079860E+00	2.237980E+00
2.382130E+00	2.055460E+00	2.344740E+00
4.383890E+00	4.907620E+00	3.751820E+00
4.387320E+00	4.930030E+00	3.797830E+00
2.346100E+00	2.276870E+00	2.284040E+00
2.278820E+00	2.189070E+00	2.381150E+00
4.273030E+00	5.009960E+00	3.706530E+00
4.345720E+00	4.966780E+00	3.764260E+00
2.255570E+00	2.316070E+00	2.360430E+00
2.226690E+00	2.270780E+00	2.406640E+00
2.237690E+00	2.469200E+00	2.326100E+00
4.197060E+00	5.056600E+00	3.677020E+00
4.212260E+00	5.099640E+00	3.774430E+00
2.183110E+00	2.368490E+00	2.410240E+00
2.119980E+00	2.561030E+00	2.419000E+00
2.178730E+00	2.642680E+00	2.339200E+00
4.054100E+00	5.158350E+00	3.652800E+00
4.139570E+00	5.125380E+00	3.705020E+00
2.103640E+00	2.762610E+00	2.388220E+00
2.031380E+00	2.730400E+00	2.464600E+00
3.980700E+00	5.161800E+00	3.601560E+00
3.985270E+00	5.190320E+00	3.650970E+00
2.018740E+00	2.944710E+00	2.430630E+00
1.983520E+00	2.835410E+00	2.492000E+00
3.820310E+00	5.235220E+00	3.557460E+00
3.922640E+00	5.207200E+00	3.622090E+00
1.943250E+00	2.957960E+00	2.506940E+00
1.915100E+00	3.088760E+00	2.529010E+00
1.953090E+00	3.189440E+00	2.470090E+00
3.714640E+00	5.262820E+00	3.531350E+00
3.742670E+00	5.308120E+00	3.627180E+00
1.886210E+00	3.227380E+00	2.539290E+00
1.875500E+00	3.369450E+00	2.568710E+00
1.920870E+00	3.458000E+00	2.517570E+00
3.520860E+00	5.316700E+00	3.494460E+00
3.628480E+00	5.308620E+00	3.562860E+00
1.851190E+00	3.497440E+00	2.577230E+00
1.843080E+00	3.617420E+00	2.600070E+00
1.897700E+00	3.656620E+00	2.568490E+00
1.946970E+00	3.894500E+00	2.584470E+00
3.419890E+00	5.323290E+00	3.475720E+00
3.434340E+00	5.376010E+00	3.574460E+00
1.853610E+00	3.743580E+00	2.623690E+00
1.863300E+00	3.888960E+00	2.642170E+00
1.901880E+00	3.964810E+00	2.641610E+00
1.950410E+00	4.055890E+00	2.654000E+00
2.029380E+00	4.201570E+00	2.685410E+00
2.110180E+00	4.334140E+00	2.726730E+00
2.199200E+00	4.466430E+00	2.790330E+00
2.318320E+00	4.615430E+00	2.845050E+00
3.147560E+00	5.283920E+00	3.384880E+00
3.213800E+00	5.322340E+00	3.445950E+00
3.327240E+00	5.348810E+00	3.513220E+00
1.856590E+00	3.998780E+00	2.690110E+00
1.931090E+00	4.159470E+00	2.725310E+00
2.011030E+00	4.300410E+00	2.762290E+00
2.090480E+00	4.402400E+00	2.794900E+00
2.127120E+00	4.485030E+00	2.841260E+00
2.203450E+00	4.556190E+00	2.855910E+00
2.237070E+00	4.636770E+00	2.894670E+00
2.322430E+00	4.723650E+00	2.931440E+00
2.416940E+00	4.840560E+00	3.001990E+00
2.533210E+00	4.966190E+00	3.087840E+00
2.668200E+00	5.033900E+00	3.133190E+00
2.759890E+00	5.102810E+00	3.212840E+00
2.876120E+00	5.183360E+00	3.313370E+00
3.035920E+00	5.255540E+00	3.380620E+00
2.917620E+00	5.249300E+00	3.427300E+00
3.124140E+00	5.302910E+00	3.435870E+00
2.128650E+00	4.577210E+00	2.900760E+00
2.217280E+00	4.704430E+00	2.954150E+00
2.305500E+00	4.789640E+00	2.995430E+00
2.343540E+00	4.862040E+00	3.042460E+00
2.418450E+00	4.916660E+00	3.068380E+00
2.445930E+00	4.968230E+00	3.114980E+00
2.497510E+00	5.023400E+00	3.176720E+00
2.632810E+00	5.074870E+00	3.221030E+00
2.750290E+00	5.146320E+00	3.312670E+00
2.819730E+00	5.202250E+00	3.385820E+00
2.352990E+00	4.937920E+00	3.108680E+00
2.425280E+00	4.990420E+00	3.149520E+00
5.275000E+00	2.441450E+00	3.449690E+00
5.245060E+00	2.407920E+00	3.430640E+00
5.258950E+00	2.435230E+00	3.379880E+00
5.314440E+00	2.510040E+00	3.430110E+00
5.357620E+00	2.600500E+00	3.429790E+00
5.357980E+00	2.581780E+00	3.507560E+00
5.391180E+00	2.674330E+00	3.510630E+00
5.086180E+00	2.285970E+00	3.313480E+00
5.184710E+00	2.364680E+00	3.391120E+00
5.416140E+00	2.788830E+00	3.465320E+00
5.463910E+00	2.895820E+00	3.530720E+00
5.504460E+00	3.022340E+00	3.601550E+00
5.523880E+00	3.150190E+00	3.594670E+00
5.532450E+00	3.238310E+00	3.631210E+00
5.530560E+00	3.331990E+00	3.670260E+00
5.532870E+00	3.414600E+00	3.720470E+00
4.941350E+00	2.168670E+00	3.253900E+00
5.020480E+00	2.233010E+00	3.337530E+00
5.478240E+00	3.517520E+00	3.686650E+00
5.443830E+00	3.602760E+00	3.701460E+00
5.482320E+00	3.566440E+00	3.753820E+00
5.453370E+00	3.651630E+00	3.773160E+00
4.723490E+00	1.888660E+00	3.174990E+00
4.668560E+00	1.828970E+00	3.134720E+00
4.707110E+00	1.884990E+00	3.108720E+00
4.731440E+00	1.939250E+00	3.040910E+00
4.764120E+00	1.951590E+00	3.186170E+00
4.800850E+00	2.036250E+00	3.064510E+00
4.836760E+00	2.061530E+00	3.188660E+00
5.397670E+00	3.758050E+00	3.748750E+00
5.372970E+00	3.833470E+00	3.766390E+00
5.409910E+00	3.803150E+00	3.816240E+00
5.386280E+00	3.871490E+00	3.824380E+00
4.583960E+00	1.749950E+00	3.051760E+00
4.489270E+00	1.666000E+00	3.011380E+00
4.492770E+00	1.687870E+00	2.891320E+00
4.628800E+00	1.811020E+00	2.998080E+00
5.357870E+00	3.964430E+00	3.845270E+00
5.328760E+00	4.041190E+00	3.864390E+00
5.314230E+00	4.089660E+00	3.915650E+00
4.401120E+00	1.604370E+00	2.969510E+00
4.283960E+00	1.555200E+00	2.930070E+00
4.373800E+00	1.600840E+00	2.867430E+00
5.251110E+00	4.148090E+00	3.888420E+00
5.208690E+00	4.213820E+00	3.944660E+00
4.173380E+00	1.517120E+00	2.703650E+00
4.114000E+00	1.477030E+00	2.797600E+00
5.153980E+00	4.270000E+00	3.927200E+00
5.177220E+00	4.260140E+00	3.972950E+00
5.148980E+00	4.303980E+00	3.991150E+00
4.007110E+00	1.433070E+00	2.790390E+00
3.877870E+00	1.402020E+00	2.710910E+00
3.984470E+00	1.438400E+00	2.668570E+00
5.070550E+00	4.397180E+00	3.946660E+00
5.099690E+00	4.363400E+00	3.968490E+00
5.087010E+00	4.411820E+00	4.001190E+00
3.755150E+00	1.378490E+00	2.531550E+00
3.725100E+00	1.339590E+00	2.683000E+00
5.038110E+00	4.522150E+00	3.980500E+00
5.072200E+00	4.480200E+00	4.023960E+00
5.052410E+00	4.547540E+00	4.034720E+00
3.588170E+00	1.320140E+00	2.643710E+00
3.453170E+00	1.297950E+00	2.626150E+00
3.567850E+00	1.339760E+00	2.553620E+00
4.977100E+00	4.674770E+00	4.020060E+00
5.027620E+00	4.619640E+00	4.051010E+00
5.001500E+00	4.684960E+00	4.082100E+00
3.376300E+00	1.339530E+00	2.471910E+00
3.252840E+00	1.315120E+00	2.561550E+00
4.930940E+00	4.730070E+00	4.060060E+00
3.183080E+00	1.379720E+00	2.423690E+00
3.072330E+00	1.355610E+00	2.520320E+00
4.873400E+00	4.753320E+00	4.011780E+00
4.873080E+00	4.767630E+00	4.064960E+00
3.006970E+00	1.443350E+00	2.394350E+00
2.908220E+00	1.423910E+00	2.501990E+00
4.761130E+00	4.793940E+00	4.039750E+00
4.832010E+00	4.780580E+00	4.051140E+00
2.844240E+00	1.528560E+00	2.383110E+00
2.751670E+00	1.509450E+00	2.492810E+00
4.647990E+00	4.818120E+00	4.001820E+00
4.699490E+00	4.807840E+00	4.034100E+00
2.691120E+00	1.630700E+00	2.381680E+00
2.599660E+00	1.608010E+00	2.490180E+00
4.601590E+00	4.824960E+00	3.957380E+00
4.601680E+00	4.845770E+00	4.012220E+00
2.546970E+00	1.746100E+00	2.390240E+00
2.459970E+00	1.726290E+00	2.507400E+00
4.471480E+00	4.882650E+00	3.889790E+00
4.505570E+00	4.894560E+00	3.963470E+00
4.568370E+00	4.859060E+00	3.993340E+00
2.413960E+00	1.878060E+00	2.413190E+00
2.325770E+00	1.857500E+00	2.531840E+00
4.378030E+00	4.977510E+00	3.850740E+00
4.438700E+00	4.940420E+00	3.916030E+00
2.295660E+00	2.027940E+00	2.447150E+00
2.206870E+00	2.006470E+00	2.558740E+00
4.296910E+00	5.050820E+00	3.818120E+00
4.336460E+00	5.060490E+00	3.892710E+00
2.182440E+00	2.205660E+00	2.478350E+00
2.107120E+00	2.140870E+00	2.591330E+00
4.246240E+00	5.111290E+00	3.837460E+00
4.275810E+00	5.136550E+00	3.905630E+00
2.090080E+00	2.253320E+00	2.556870E+00
2.055010E+00	2.218320E+00	2.606660E+00
2.083600E+00	2.396050E+00	2.506580E+00
4.097210E+00	5.178180E+00	3.736330E+00
4.130610E+00	5.199820E+00	3.817920E+00
4.203840E+00	5.167030E+00	3.861700E+00
2.024680E+00	2.316470E+00	2.601940E+00
1.971540E+00	2.505280E+00	2.592040E+00
2.029370E+00	2.581140E+00	2.506750E+00
3.968310E+00	5.234990E+00	3.713590E+00
4.051040E+00	5.226810E+00	3.771860E+00
1.949420E+00	2.741650E+00	2.551700E+00
1.910720E+00	2.628810E+00	2.617150E+00
3.854130E+00	5.282760E+00	3.674170E+00
3.896740E+00	5.313430E+00	3.779740E+00
1.867410E+00	2.758530E+00	2.635620E+00
1.827430E+00	2.888480E+00	2.644990E+00
1.873420E+00	2.991860E+00	2.583230E+00
3.789840E+00	5.324050E+00	3.685680E+00
3.817370E+00	5.336040E+00	3.731120E+00
1.797720E+00	3.027970E+00	2.660250E+00
1.750510E+00	3.202060E+00	2.673630E+00
1.819990E+00	3.276310E+00	2.610260E+00
3.539270E+00	5.372950E+00	3.604940E+00
3.639560E+00	5.366210E+00	3.665590E+00
3.741940E+00	5.359760E+00	3.712760E+00
1.768240E+00	3.348720E+00	2.670700E+00
1.734940E+00	3.299310E+00	2.696640E+00
1.779640E+00	3.552180E+00	2.640980E+00
3.483440E+00	5.411160E+00	3.635690E+00
3.534750E+00	5.441740E+00	3.705720E+00
1.724950E+00	3.415410E+00	2.703700E+00
1.708900E+00	3.558710E+00	2.699870E+00
1.741450E+00	3.654200E+00	2.694100E+00
1.780720E+00	3.804450E+00	2.687460E+00
3.218160E+00	5.382540E+00	3.553730E+00
3.322310E+00	5.412670E+00	3.612810E+00
3.421490E+00	5.438990E+00	3.666820E+00
1.694180E+00	3.698630E+00	2.742820E+00
1.715810E+00	3.861280E+00	2.743660E+00
1.711830E+00	3.939200E+00	2.768740E+00
1.766250E+00	3.965660E+00	2.738920E+00
1.832220E+00	4.111610E+00	2.765160E+00
1.911210E+00	4.260280E+00	2.799680E+00
2.004720E+00	4.422280E+00	2.854360E+00
3.000520E+00	5.288040E+00	3.465830E+00
3.093950E+00	5.332770E+00	3.506880E+00
3.140770E+00	5.400260E+00	3.589220E+00
3.205300E+00	5.448120E+00	3.641190E+00
1.728580E+00	4.045820E+00	2.802610E+00
1.810520E+00	4.215230E+00	2.835370E+00
1.887270E+00	4.333590E+00	2.859060E+00
1.915100E+00	4.414260E+00	2.898940E+00
1.963300E+00	4.469580E+00	2.910820E+00
2.016050E+00	4.543000E+00	2.931060E+00
2.096500E+00	4.672450E+00	2.981080E+00
2.222770E+00	4.815490E+00	3.048410E+00
2.545280E+00	5.097540E+00	3.301930E+00
2.664940E+00	5.136110E+00	3.332160E+00
2.738100E+00	5.186120E+00	3.396600E+00
2.816300E+00	5.244130E+00	3.474870E+00
2.953070E+00	5.315710E+00	3.532950E+00
3.058640E+00	5.390830E+00	3.602360E+00
3.125750E+00	5.429250E+00	3.629310E+00
1.914950E+00	4.496430E+00	2.954410E+00
1.987610E+00	4.606500E+00	2.985080E+00
2.019410E+00	4.688220E+00	3.026520E+00
2.099910E+00	4.757700E+00	3.048150E+00
2.134660E+00	4.838450E+00	3.096230E+00
2.224540E+00	4.952360E+00	3.168780E+00
2.402870E+00	5.024860E+00	3.214690E+00
2.441970E+00	5.091880E+00	3.324320E+00
2.518270E+00	5.157140E+00	3.418470E+00
2.646410E+00	5.177200E+00	3.418380E+00
2.728900E+00	5.211810E+00	3.457860E+00
2.025940E+00	4.774870E+00	3.094210E+00
2.102810E+00	4.881100E+00	3.141920E+00
2.123640E+00	4.937000E+00	3.190400E+00
2.168920E+00	4.976990E+00	3.222610E+00
2.212540E+00	5.030470E+00	3.295480E+00
2.330640E+00	5.061920E+00	3.304460E+00
2.408310E+00	5.121890E+00	3.384290E+00
2.109990E+00	4.975810E+00	3.253540E+00
5.241350E+00	2.410250E+00	3.508990E+00
5.290110E+00	2.466290E+00	3.508650E+00
5.323220E+00	2.526300E+00	3.568240E+00
5.370690E+00	2.611190E+00	3.598950E+00
5.404640E+00	2.690940E+00	3.621070E+00
5.496060E+00	2.863880E+00	3.682170E+00
5.471420E+00	2.823460E+00	3.665430E+00
5.487930E+00	2.894690E+00	3.630970E+00
5.513450E+00	2.958480E+00	3.656500E+00
5.519360E+00	2.912920E+00	3.696910E+00
5.538950E+00	3.000970E+00	3.701060E+00
5.086850E+00	2.282050E+00	3.456620E+00
5.172140E+00	2.351820E+00	3.530680E+00
5.436580E+00	2.787790E+00	3.588980E+00
5.563020E+00	3.126340E+00	3.702240E+00
5.562310E+00	3.244420E+00	3.709710E+00
5.567480E+00	3.317920E+00	3.759000E+00
5.574910E+00	3.397300E+00	3.814120E+00
4.709310E+00	1.812780E+00	3.385590E+00
4.657800E+00	1.763600E+00	3.351190E+00
4.698930E+00	1.814780E+00	3.318030E+00
4.738990E+00	1.888300E+00	3.270350E+00
4.751790E+00	1.872290E+00	3.403690E+00
4.831120E+00	2.022450E+00	3.314500E+00
4.821070E+00	1.984040E+00	3.431480E+00
4.901020E+00	2.114120E+00	3.332170E+00
4.901120E+00	2.093860E+00	3.448370E+00
4.980170E+00	2.188060E+00	3.425620E+00
5.530800E+00	3.489730E+00	3.781260E+00
5.516440E+00	3.568660E+00	3.829830E+00
5.507660E+00	3.648050E+00	3.874540E+00
4.575880E+00	1.696860E+00	3.309810E+00
4.494140E+00	1.643280E+00	3.253620E+00
4.534320E+00	1.676080E+00	3.212390E+00
4.606180E+00	1.748010E+00	3.200040E+00
5.454750E+00	3.733330E+00	3.844100E+00
5.446610E+00	3.817860E+00	3.892340E+00
5.414400E+00	3.895770E+00	3.892900E+00
5.453380E+00	3.870040E+00	3.944560E+00
5.424710E+00	3.940190E+00	3.959470E+00
4.441300E+00	1.622960E+00	3.104350E+00
4.392760E+00	1.584030E+00	3.241060E+00
5.369240E+00	4.022980E+00	3.935840E+00
5.350440E+00	4.076020E+00	4.006090E+00
4.284970E+00	1.541670E+00	3.204740E+00
4.193380E+00	1.508410E+00	3.122950E+00
4.293840E+00	1.548410E+00	3.088010E+00
5.286250E+00	4.142870E+00	3.979810E+00
5.257060E+00	4.188730E+00	4.051000E+00
4.124960E+00	1.476440E+00	2.945450E+00
4.054030E+00	1.436590E+00	3.083330E+00
5.200220E+00	4.248410E+00	4.030880E+00
5.182750E+00	4.290670E+00	4.077790E+00
3.918190E+00	1.403750E+00	2.869230E+00
5.143630E+00	4.362170E+00	4.085540E+00
5.108650E+00	4.426240E+00	4.072870E+00
5.136320E+00	4.418450E+00	4.121710E+00
5.124150E+00	4.461880E+00	4.124220E+00
3.752730E+00	1.331780E+00	2.829580E+00
3.647740E+00	1.296500E+00	2.878810E+00
3.609440E+00	1.306820E+00	2.733100E+00
5.070690E+00	4.575620E+00	4.090670E+00
5.110010E+00	4.535210E+00	4.135840E+00
5.090980E+00	4.607420E+00	4.147160E+00
3.521710E+00	1.258560E+00	2.919740E+00
3.367330E+00	1.237130E+00	2.862670E+00
3.483870E+00	1.268650E+00	2.778260E+00
4.999540E+00	4.728600E+00	4.134510E+00
5.064790E+00	4.681790E+00	4.165530E+00
5.036200E+00	4.753970E+00	4.217910E+00
3.313010E+00	1.266580E+00	2.706680E+00
3.189890E+00	1.240520E+00	2.800270E+00
4.964220E+00	4.751860E+00	4.129420E+00
4.984530E+00	4.765700E+00	4.177880E+00
3.134290E+00	1.287520E+00	2.656270E+00
3.023830E+00	1.269880E+00	2.764840E+00
4.862680E+00	4.800210E+00	4.149050E+00
4.937380E+00	4.778100E+00	4.164420E+00
2.968890E+00	1.336480E+00	2.629100E+00
2.863830E+00	1.317600E+00	2.743050E+00
4.803160E+00	4.810210E+00	4.113030E+00
4.808360E+00	4.829620E+00	4.166480E+00
2.810890E+00	1.403400E+00	2.614060E+00
2.710300E+00	1.386980E+00	2.729250E+00
4.675720E+00	4.826120E+00	4.064900E+00
4.704950E+00	4.831390E+00	4.106020E+00
4.759880E+00	4.840250E+00	4.161420E+00
2.658300E+00	1.491520E+00	2.607740E+00
2.561010E+00	1.475140E+00	2.723620E+00
4.594740E+00	4.885600E+00	4.092800E+00
4.657170E+00	4.853500E+00	4.110030E+00
2.511610E+00	1.592070E+00	2.611210E+00
2.423290E+00	1.577970E+00	2.724380E+00
4.543310E+00	4.901600E+00	4.048410E+00
4.547560E+00	4.926100E+00	4.102590E+00
2.368630E+00	1.702530E+00	2.637360E+00
2.345430E+00	1.646240E+00	2.723470E+00
4.385830E+00	5.030470E+00	3.942390E+00
4.438150E+00	5.000280E+00	4.022930E+00
4.503470E+00	4.956600E+00	4.087050E+00
2.293400E+00	1.706010E+00	2.720110E+00
2.233170E+00	1.833790E+00	2.658640E+00
4.333410E+00	5.107520E+00	3.950850E+00
4.367750E+00	5.099400E+00	4.018520E+00
2.115460E+00	1.994500E+00	2.671750E+00
4.302210E+00	5.151400E+00	3.958090E+00
4.320310E+00	5.155230E+00	3.999840E+00
2.005810E+00	2.176310E+00	2.681730E+00
4.163990E+00	5.223870E+00	3.887200E+00
4.201110E+00	5.242630E+00	3.959540E+00
4.277600E+00	5.194530E+00	3.989200E+00
1.894610E+00	2.315750E+00	2.753650E+00
1.949660E+00	2.367110E+00	2.663400E+00
3.982560E+00	5.285750E+00	3.813950E+00
4.045950E+00	5.309510E+00	3.885070E+00
4.125160E+00	5.283460E+00	3.920410E+00
1.869750E+00	2.543970E+00	2.692880E+00
1.813870E+00	2.445020E+00	2.796940E+00
3.941380E+00	5.320680E+00	3.834490E+00
3.969010E+00	5.332260E+00	3.869400E+00
1.795210E+00	2.586100E+00	2.767950E+00
1.773830E+00	2.528020E+00	2.817960E+00
1.785950E+00	2.791030E+00	2.722150E+00
3.797200E+00	5.393570E+00	3.801900E+00
3.901050E+00	5.364910E+00	3.857840E+00
1.745890E+00	2.638520E+00	2.809560E+00
1.723050E+00	2.785010E+00	2.797380E+00
1.727040E+00	2.878660E+00	2.761770E+00
1.724970E+00	3.024080E+00	2.737690E+00
3.658080E+00	5.422950E+00	3.767830E+00
3.713440E+00	5.474120E+00	3.871940E+00
1.678140E+00	2.905670E+00	2.806830E+00
1.633050E+00	3.106910E+00	2.809450E+00
1.686470E+00	3.251320E+00	2.733710E+00
3.580120E+00	5.464530E+00	3.775410E+00
3.610990E+00	5.484010E+00	3.828220E+00
1.619960E+00	3.275590E+00	2.796610E+00
1.579820E+00	3.215770E+00	2.830170E+00
1.641980E+00	3.472420E+00	2.761230E+00
3.315560E+00	5.478940E+00	3.707790E+00
3.424920E+00	5.498890E+00	3.763640E+00
3.528820E+00	5.506250E+00	3.807100E+00
1.562670E+00	3.359590E+00	2.849980E+00
1.565560E+00	3.533390E+00	2.816980E+00
1.555890E+00	3.623530E+00	2.838540E+00
1.611120E+00	3.658170E+00	2.803410E+00
1.650610E+00	3.869280E+00	2.798960E+00
3.206290E+00	5.510970E+00	3.734450E+00
3.303680E+00	5.556370E+00	3.824810E+00
1.554990E+00	3.760580E+00	2.858530E+00
1.588900E+00	3.919290E+00	2.858790E+00
1.588470E+00	3.995670E+00	2.884430E+00
1.642920E+00	4.019730E+00	2.854170E+00
1.711080E+00	4.169710E+00	2.877100E+00
1.805310E+00	4.346650E+00	2.912370E+00
2.842660E+00	5.309850E+00	3.568640E+00
2.939470E+00	5.407620E+00	3.654780E+00
3.098380E+00	5.462310E+00	3.683150E+00
3.125310E+00	5.522850E+00	3.760390E+00
3.184680E+00	5.559890E+00	3.806610E+00
1.605460E+00	4.100020E+00	2.917390E+00
1.684250E+00	4.269360E+00	2.946350E+00
1.744100E+00	4.380910E+00	2.975250E+00
1.751670E+00	4.434860E+00	3.009450E+00
1.814720E+00	4.465450E+00	2.990760E+00
1.898350E+00	4.620690E+00	3.041790E+00
2.611810E+00	5.201720E+00	3.483630E+00
2.712470E+00	5.248640E+00	3.533430E+00
2.795290E+00	5.343540E+00	3.634910E+00
2.840290E+00	5.416570E+00	3.702240E+00
2.905670E+00	5.490120E+00	3.776170E+00
3.027570E+00	5.507420E+00	3.766230E+00
3.111200E+00	5.559890E+00	3.819740E+00
1.774630E+00	4.510110E+00	3.043560E+00
1.804550E+00	4.609550E+00	3.083230E+00
1.853540E+00	4.668830E+00	3.096580E+00
1.913470E+00	4.743780E+00	3.123690E+00
2.008540E+00	4.882870E+00	3.188200E+00
2.282350E+00	5.082180E+00	3.352840E+00
2.335810E+00	5.119000E+00	3.399160E+00
2.418870E+00	5.173280E+00	3.483750E+00
2.569480E+00	5.233480E+00	3.552640E+00
2.681060E+00	5.311370E+00	3.638760E+00
2.755570E+00	5.388420E+00	3.707680E+00
2.811140E+00	5.453200E+00	3.766110E+00
1.809080E+00	4.693920E+00	3.142910E+00
1.892160E+00	4.805770E+00	3.186560E+00
1.924570E+00	4.876470E+00	3.234000E+00
1.974450E+00	4.921570E+00	3.248800E+00
2.026710E+00	4.965780E+00	3.279470E+00
2.110720E+00	5.038500E+00	3.358530E+00
2.248060E+00	5.108400E+00	3.413520E+00
2.329470E+00	5.148800E+00	3.460380E+00
1.940260E+00	4.939240E+00	3.301220E+00
2.017180E+00	5.000380E+00	3.339350E+00
5.273990E+00	2.459830E+00	3.586770E+00
5.345100E+00	2.562510E+00	3.659390E+00
5.295760E+00	2.496150E+00	3.669970E+00
5.393840E+00	2.634250E+00	3.711160E+00
5.439470E+00	2.746170E+00	3.683120E+00
5.442280E+00	2.714340E+00	3.760040E+00
5.494980E+00	2.818660E+00	3.745110E+00
5.555540E+00	2.934610E+00	3.783060E+00
5.572860E+00	3.038640E+00	3.770770E+00
5.590410E+00	3.009570E+00	3.837700E+00
5.609200E+00	3.106470E+00	3.836350E+00
5.041710E+00	2.251200E+00	3.649130E+00
5.010620E+00	2.219100E+00	3.624680E+00
5.033640E+00	2.238840E+00	3.562540E+00
5.105420E+00	2.306870E+00	3.625140E+00
5.211300E+00	2.405110E+00	3.664900E+00
5.597390E+00	3.216190E+00	3.791130E+00
5.606490E+00	3.305140E+00	3.849740E+00
5.615030E+00	3.378250E+00	3.888480E+00
4.637840E+00	1.733470E+00	3.533520E+00
4.589620E+00	1.695850E+00	3.500590E+00
4.616850E+00	1.722490E+00	3.433390E+00
4.706410E+00	1.806800E+00	3.489140E+00
4.800720E+00	1.925450E+00	3.535200E+00
4.885900E+00	2.050780E+00	3.590130E+00
4.967040E+00	2.165590E+00	3.576980E+00
5.591040E+00	3.477980E+00	3.892100E+00
5.553320E+00	3.577720E+00	3.903860E+00
5.554450E+00	3.630780E+00	3.942110E+00
4.506680E+00	1.651400E+00	3.430040E+00
5.524600E+00	3.721620E+00	3.952270E+00
5.490380E+00	3.814490E+00	3.968000E+00
5.483130E+00	3.867340E+00	4.011630E+00
5.465630E+00	3.929700E+00	4.062600E+00
4.379530E+00	1.578340E+00	3.389130E+00
4.310160E+00	1.548350E+00	3.375800E+00
4.319810E+00	1.549580E+00	3.295820E+00
5.409360E+00	4.004650E+00	4.031250E+00
5.384320E+00	4.061790E+00	4.099340E+00
4.207000E+00	1.513710E+00	3.309850E+00
5.320770E+00	4.126270E+00	4.073070E+00
5.296490E+00	4.172350E+00	4.123810E+00
4.054260E+00	1.436090E+00	3.252600E+00
3.946800E+00	1.401120E+00	3.213860E+00
3.982550E+00	1.413150E+00	3.141000E+00
5.247580E+00	4.243930E+00	4.141260E+00
5.198260E+00	4.306340E+00	4.133610E+00
5.230050E+00	4.298350E+00	4.177330E+00
5.207050E+00	4.342690E+00	4.182290E+00
3.852170E+00	1.364210E+00	3.033560E+00
3.821670E+00	1.344420E+00	3.226430E+00
5.182370E+00	4.424710E+00	4.197610E+00
5.154600E+00	4.488900E+00	4.184340E+00
5.184080E+00	4.483250E+00	4.231080E+00
5.171910E+00	4.526050E+00	4.233700E+00
3.692810E+00	1.291310E+00	3.194200E+00
3.608420E+00	1.271900E+00	3.149870E+00
3.658710E+00	1.286480E+00	3.054740E+00
5.113040E+00	4.642320E+00	4.200710E+00
5.150050E+00	4.599960E+00	4.245460E+00
5.121980E+00	4.673610E+00	4.254170E+00
3.460210E+00	1.229720E+00	3.077960E+00
5.065960E+00	4.761980E+00	4.260840E+00
5.085450E+00	4.734070E+00	4.264020E+00
5.071440E+00	4.763680E+00	4.289800E+00
3.247880E+00	1.211280E+00	2.957170E+00
4.967560E+00	4.797100E+00	4.267680E+00
5.041490E+00	4.776530E+00	4.286030E+00
3.074610E+00	1.221950E+00	2.904870E+00
4.910680E+00	4.811150E+00	4.222040E+00
4.910710E+00	4.823670E+00	4.278180E+00
2.912200E+00	1.256530E+00	2.878380E+00
4.806140E+00	4.854170E+00	4.247990E+00
4.871630E+00	4.834550E+00	4.262980E+00
2.756270E+00	1.308090E+00	2.859690E+00
4.690090E+00	4.883500E+00	4.213000E+00
4.745290E+00	4.872900E+00	4.242580E+00
2.605360E+00	1.378810E+00	2.849570E+00
4.639720E+00	4.892760E+00	4.169090E+00
4.644550E+00	4.913480E+00	4.222780E+00
2.459140E+00	1.475690E+00	2.848030E+00
4.548370E+00	4.971540E+00	4.183780E+00
4.610530E+00	4.930900E+00	4.204660E+00
2.305120E+00	1.610700E+00	2.825890E+00
4.454310E+00	5.023630E+00	4.113470E+00
4.486440E+00	5.015660E+00	4.165080E+00
2.167050E+00	1.724450E+00	2.865140E+00
2.225030E+00	1.744930E+00	2.766750E+00
4.400640E+00	5.092830E+00	4.102110E+00
2.135120E+00	1.850460E+00	2.765600E+00
2.070000E+00	1.836140E+00	2.863700E+00
4.317120E+00	5.209060E+00	4.091330E+00
2.031440E+00	1.978520E+00	2.788790E+00
1.961490E+00	1.906360E+00	2.934580E+00
4.247910E+00	5.250280E+00	4.036100E+00
4.250880E+00	5.278620E+00	4.082380E+00
1.923140E+00	2.116610E+00	2.823300E+00
1.850600E+00	2.085130E+00	2.940830E+00
4.084140E+00	5.339480E+00	3.956210E+00
4.120130E+00	5.361200E+00	4.032060E+00
4.202430E+00	5.308840E+00	4.061090E+00
1.828860E+00	2.271450E+00	2.861620E+00
1.765620E+00	2.240640E+00	2.960490E+00
3.951940E+00	5.393210E+00	3.939500E+00
4.037240E+00	5.389780E+00	3.993220E+00
1.745380E+00	2.451550E+00	2.884660E+00
1.720080E+00	2.347870E+00	2.973330E+00
3.834820E+00	5.447760E+00	3.907200E+00
3.881790E+00	5.475790E+00	4.013400E+00
1.677630E+00	2.465450E+00	2.979690E+00
1.611050E+00	2.622620E+00	2.998660E+00
1.670950E+00	2.698670E+00	2.885460E+00
3.770790E+00	5.488690E+00	3.923850E+00
3.801730E+00	5.499720E+00	3.971670E+00
1.593160E+00	2.790720E+00	2.949210E+00
1.544990E+00	2.763570E+00	3.026940E+00
1.603760E+00	2.929780E+00	2.880810E+00
3.589390E+00	5.551210E+00	3.925210E+00
3.724410E+00	5.519890E+00	3.961580E+00
1.530880E+00	2.928350E+00	2.959920E+00
1.475900E+00	2.899600E+00	3.043940E+00
1.529310E+00	3.139960E+00	2.893700E+00
3.440860E+00	5.564020E+00	3.867290E+00
3.470080E+00	5.601600E+00	3.950370E+00
1.468040E+00	3.042560E+00	2.995720E+00
1.434460E+00	2.990230E+00	3.052510E+00
1.431560E+00	3.192480E+00	2.967340E+00
1.473330E+00	3.337050E+00	2.924840E+00
1.492390E+00	3.554930E+00	2.877780E+00
3.364660E+00	5.586790E+00	3.887370E+00
3.397430E+00	5.603830E+00	3.933090E+00
1.402420E+00	3.093270E+00	3.044790E+00
1.368000E+00	3.228300E+00	3.020360E+00
1.404100E+00	3.319560E+00	2.983990E+00
1.406510E+00	3.466190E+00	2.954260E+00
1.419920E+00	3.607440E+00	2.945330E+00
1.469230E+00	3.741520E+00	2.926190E+00
1.524000E+00	3.934680E+00	2.915890E+00
3.178430E+00	5.618100E+00	3.908470E+00
3.318090E+00	5.613370E+00	3.927630E+00
1.335920E+00	3.387790E+00	3.042480E+00
1.346750E+00	3.573410E+00	2.998710E+00
1.390080E+00	3.716370E+00	2.986830E+00
1.429610E+00	3.868620E+00	2.975130E+00
1.468840E+00	3.985110E+00	2.980250E+00
1.468800E+00	4.050020E+00	3.006700E+00
1.521390E+00	4.073640E+00	2.972930E+00
1.585910E+00	4.215810E+00	2.991490E+00
1.675690E+00	4.385860E+00	3.025970E+00
2.976930E+00	5.538100E+00	3.817640E+00
3.045310E+00	5.578580E+00	3.864460E+00
3.078940E+00	5.621710E+00	3.933260E+00
1.483680E+00	4.145330E+00	3.038540E+00
1.556430E+00	4.307790E+00	3.061320E+00
1.621040E+00	4.424720E+00	3.092450E+00
1.625200E+00	4.481180E+00	3.125750E+00
1.705510E+00	4.539700E+00	3.106240E+00
2.456130E+00	5.255060E+00	3.622780E+00
2.582840E+00	5.304820E+00	3.660190E+00
2.659850E+00	5.374450E+00	3.727360E+00
2.737000E+00	5.447000E+00	3.793030E+00
2.814040E+00	5.535030E+00	3.877090E+00
2.940320E+00	5.576300E+00	3.885550E+00
3.018190E+00	5.618330E+00	3.940180E+00
1.631140E+00	4.548310E+00	3.160390E+00
1.644410E+00	4.619870E+00	3.198370E+00
1.708100E+00	4.655450E+00	3.177980E+00
1.809080E+00	4.810010E+00	3.249600E+00
2.153300E+00	5.126920E+00	3.497560E+00
2.316500E+00	5.183920E+00	3.539330E+00
2.352730E+00	5.246720E+00	3.641080E+00
2.404430E+00	5.299810E+00	3.709500E+00
2.534760E+00	5.358820E+00	3.744680E+00
2.642340E+00	5.443780E+00	3.817920E+00
2.713820E+00	5.505480E+00	3.872720E+00
1.674730E+00	4.698150E+00	3.241600E+00
1.718660E+00	4.795130E+00	3.301170E+00
1.772360E+00	4.856520E+00	3.317350E+00
1.845190E+00	4.925760E+00	3.349150E+00
1.989530E+00	5.035700E+00	3.416140E+00
2.048370E+00	5.113600E+00	3.522230E+00
2.105960E+00	5.165890E+00	3.589080E+00
2.244710E+00	5.218720E+00	3.627600E+00
2.327110E+00	5.268570E+00	3.685180E+00
1.727920E+00	4.879450E+00	3.373610E+00
1.850890E+00	5.001640E+00	3.452890E+00
1.965730E+00	5.089080E+00	3.526390E+00
2.030280E+00	5.135070E+00	3.569870E+00
5.337000E+00	2.547610E+00	3.731700E+00
5.413110E+00	2.648340E+00	3.812570E+00
5.356200E+00	2.572290E+00	3.814700E+00
5.460630E+00	2.722810E+00	3.845380E+00
5.529910E+00	2.825720E+00	3.864160E+00
5.588480E+00	2.924270E+00	3.889740E+00
5.622070E+00	3.017950E+00	3.916490E+00
5.657540E+00	3.108500E+00	3.949880E+00
4.757120E+00	1.850870E+00	3.734970E+00
4.729010E+00	1.820980E+00	3.698800E+00
4.764040E+00	1.863390E+00	3.642370E+00
4.835480E+00	1.966750E+00	3.654020E+00
4.804720E+00	1.914060E+00	3.740260E+00
4.875230E+00	2.026980E+00	3.676020E+00
4.858990E+00	1.998150E+00	3.746390E+00
4.903670E+00	2.071020E+00	3.720800E+00
4.999760E+00	2.204730E+00	3.698710E+00
5.059330E+00	2.267790E+00	3.719910E+00
5.122520E+00	2.326420E+00	3.764960E+00
5.189950E+00	2.400600E+00	3.815890E+00
5.275330E+00	2.482890E+00	3.793090E+00
5.642240E+00	3.208010E+00	3.897270E+00
5.652760E+00	3.308460E+00	3.946550E+00
5.642830E+00	3.396410E+00	3.945200E+00
5.670370E+00	3.364460E+00	3.998620E+00
5.661030E+00	3.447510E+00	4.007740E+00
4.577270E+00	1.693690E+00	3.609900E+00
4.677480E+00	1.776700E+00	3.649180E+00
4.943320E+00	2.131570E+00	3.674660E+00
5.603700E+00	3.559610E+00	3.980860E+00
5.579450E+00	3.641620E+00	3.998760E+00
5.615090E+00	3.605330E+00	4.049150E+00
5.591830E+00	3.686520E+00	4.065870E+00
4.472110E+00	1.632620E+00	3.602140E+00
4.403420E+00	1.593820E+00	3.589950E+00
4.417330E+00	1.599070E+00	3.503590E+00
5.535760E+00	3.785400E+00	4.037700E+00
5.522530E+00	3.852240E+00	4.096310E+00
5.504890E+00	3.917780E+00	4.151200E+00
4.317530E+00	1.553980E+00	3.526990E+00
5.445760E+00	3.991320E+00	4.123430E+00
5.423630E+00	4.049210E+00	4.188150E+00
4.179520E+00	1.506430E+00	3.500470E+00
4.100340E+00	1.465930E+00	3.488060E+00
4.108320E+00	1.467890E+00	3.390310E+00
5.355660E+00	4.123720E+00	4.167550E+00
5.311010E+00	4.185000E+00	4.179360E+00
5.348750E+00	4.162390E+00	4.230130E+00
5.311150E+00	4.218790E+00	4.232340E+00
3.990610E+00	1.416870E+00	3.419790E+00
[truncated: 21,888 more rows]
