# Supplementary material for: A New MRI-Based Model of Heart Function with Coupled Hemodynamics and Application to Normal and Diseased Canine Left Ventricles
Source: Front Bioeng Biotechnol. 2015 Sep 23;3:140. doi: 10.3389/fbioe.2015.00140 (PMC4585083; doi:10.3389/fbioe.2015.00140)
Supplement: Supplementary file 6 [file Data_Sheet_6.ZIP › Case3_HF_SR_Diastole/nodes/case3_diastole_time_0.0900.csv]

4.498350E+00	3.786130E+00	2.169560E+00
4.421540E+00	3.764050E+00	2.089710E+00
4.460330E+00	3.826220E+00	2.165570E+00
4.452210E+00	3.884410E+00	2.210770E+00
4.522420E+00	3.844240E+00	2.259820E+00
4.480130E+00	3.927560E+00	2.295480E+00
4.387770E+00	3.869570E+00	2.139960E+00
4.299100E+00	3.851010E+00	2.047240E+00
4.391770E+00	3.963910E+00	2.233220E+00
4.372110E+00	4.051400E+00	2.302020E+00
4.450390E+00	4.006720E+00	2.349670E+00
4.412820E+00	4.064680E+00	2.365240E+00
4.300390E+00	3.942540E+00	2.121580E+00
4.241420E+00	3.913050E+00	2.047980E+00
4.278300E+00	4.055530E+00	2.206540E+00
4.325430E+00	4.089970E+00	2.287250E+00
4.354900E+00	4.109650E+00	2.351180E+00
4.208130E+00	3.979170E+00	2.087400E+00
4.184310E+00	4.052090E+00	2.136420E+00
4.203520E+00	4.088070E+00	2.176370E+00
4.209020E+00	4.120570E+00	2.216850E+00
4.284880E+00	4.117330E+00	2.278730E+00
4.153540E+00	4.093130E+00	2.152430E+00
4.735320E+00	3.457490E+00	2.198880E+00
4.674810E+00	3.425020E+00	2.098420E+00
4.694750E+00	3.509720E+00	2.187150E+00
4.684080E+00	3.602590E+00	2.259140E+00
4.755580E+00	3.509700E+00	2.272220E+00
4.689570E+00	3.714870E+00	2.374030E+00
4.775080E+00	3.606820E+00	2.386060E+00
4.693120E+00	3.810680E+00	2.474190E+00
4.789490E+00	3.731510E+00	2.525400E+00
4.739830E+00	3.833140E+00	2.572410E+00
4.607870E+00	3.555160E+00	2.112230E+00
4.561190E+00	3.476630E+00	1.978190E+00
4.567630E+00	3.717750E+00	2.201020E+00
4.614870E+00	3.818510E+00	2.369420E+00
4.639840E+00	3.868760E+00	2.455850E+00
4.672880E+00	3.893170E+00	2.549920E+00
4.472820E+00	3.477320E+00	1.891510E+00
4.379700E+00	3.444430E+00	1.772100E+00
4.403150E+00	3.529460E+00	1.869300E+00
4.455130E+00	3.605550E+00	1.986430E+00
4.563360E+00	3.945350E+00	2.435170E+00
4.556430E+00	4.031690E+00	2.552740E+00
4.639000E+00	3.975300E+00	2.614830E+00
4.594100E+00	4.048590E+00	2.646420E+00
4.326210E+00	3.577660E+00	1.832740E+00
4.272610E+00	3.515920E+00	1.722160E+00
4.282370E+00	3.733420E+00	1.923480E+00
4.455730E+00	4.076790E+00	2.456630E+00
4.521830E+00	4.099030E+00	2.601180E+00
4.197290E+00	3.610040E+00	1.753950E+00
4.099860E+00	3.772800E+00	1.842870E+00
4.176990E+00	3.881390E+00	1.982920E+00
4.360830E+00	4.163460E+00	2.435930E+00
4.430090E+00	4.170910E+00	2.565200E+00
4.069960E+00	3.897810E+00	1.927150E+00
4.021120E+00	3.853890E+00	1.862420E+00
4.090040E+00	4.021040E+00	2.055420E+00
4.250400E+00	4.173570E+00	2.324130E+00
4.297720E+00	4.259990E+00	2.486360E+00
4.344650E+00	4.287220E+00	2.588610E+00
4.403550E+00	4.247580E+00	2.633010E+00
4.365120E+00	4.311000E+00	2.663980E+00
3.984660E+00	3.940780E+00	1.905600E+00
3.943420E+00	4.060750E+00	2.000060E+00
4.020120E+00	4.102760E+00	2.080340E+00
4.098700E+00	4.154040E+00	2.174650E+00
4.141040E+00	4.252010E+00	2.321850E+00
4.163240E+00	4.327970E+00	2.420820E+00
4.231080E+00	4.337620E+00	2.508570E+00
4.299200E+00	4.324420E+00	2.578530E+00
3.965150E+00	4.155660E+00	2.088760E+00
3.892840E+00	4.128780E+00	2.034340E+00
3.993260E+00	4.254160E+00	2.187920E+00
4.042170E+00	4.342080E+00	2.323910E+00
4.105850E+00	4.371040E+00	2.408420E+00
4.151440E+00	4.389950E+00	2.497220E+00
3.882100E+00	4.198890E+00	2.081390E+00
3.892980E+00	4.280190E+00	2.154440E+00
3.947620E+00	4.322480E+00	2.229480E+00
3.948420E+00	4.365970E+00	2.276090E+00
3.969830E+00	4.403810E+00	2.335430E+00
4.057270E+00	4.409080E+00	2.411820E+00
3.879750E+00	4.346690E+00	2.223750E+00
3.916470E+00	4.390150E+00	2.286260E+00
5.009800E+00	3.515350E+00	2.616670E+00
4.965610E+00	3.476050E+00	2.540450E+00
4.957340E+00	3.542120E+00	2.570370E+00
4.964080E+00	3.596230E+00	2.623480E+00
4.873390E+00	3.316730E+00	2.306970E+00
4.841730E+00	3.251300E+00	2.212280E+00
4.797910E+00	3.392590E+00	2.245680E+00
4.825630E+00	3.499260E+00	2.364460E+00
4.899140E+00	3.411410E+00	2.411340E+00
4.884030E+00	3.584680E+00	2.516630E+00
4.862770E+00	3.690290E+00	2.574830E+00
4.911070E+00	3.683140E+00	2.634270E+00
4.858470E+00	3.749140E+00	2.629280E+00
4.793870E+00	3.194830E+00	2.108570E+00
4.729440E+00	3.161010E+00	1.975310E+00
4.738240E+00	3.286730E+00	2.087750E+00
4.734960E+00	3.891930E+00	2.639100E+00
4.803190E+00	3.833240E+00	2.659920E+00
4.767350E+00	3.897760E+00	2.699670E+00
4.626760E+00	3.138680E+00	1.817970E+00
4.530520E+00	3.083670E+00	1.670850E+00
4.541910E+00	3.204730E+00	1.760720E+00
4.581310E+00	3.315670E+00	1.877630E+00
4.693440E+00	3.928900E+00	2.629670E+00
4.720180E+00	3.943820E+00	2.704090E+00
4.429150E+00	3.274080E+00	1.688020E+00
4.346200E+00	3.177500E+00	1.545130E+00
4.579170E+00	4.096990E+00	2.709680E+00
4.664160E+00	4.022530E+00	2.757460E+00
4.623010E+00	4.096420E+00	2.803500E+00
4.228800E+00	3.192330E+00	1.467370E+00
4.113560E+00	3.150570E+00	1.383590E+00
4.138870E+00	3.271010E+00	1.462870E+00
4.200990E+00	3.397000E+00	1.578430E+00
4.508280E+00	4.157800E+00	2.671890E+00
4.562970E+00	4.150000E+00	2.774200E+00
4.042270E+00	3.330400E+00	1.433060E+00
3.986730E+00	3.248240E+00	1.361310E+00
3.973610E+00	3.497100E+00	1.513510E+00
4.042510E+00	3.636990E+00	1.671000E+00
4.459610E+00	4.200170E+00	2.649980E+00
4.487360E+00	4.214370E+00	2.734630E+00
3.902300E+00	3.361960E+00	1.388570E+00
3.801650E+00	3.556210E+00	1.499490E+00
3.906740E+00	3.647440E+00	1.601480E+00
3.937900E+00	3.800780E+00	1.764650E+00
4.393420E+00	4.314210E+00	2.727680E+00
4.425060E+00	4.283310E+00	2.742360E+00
4.407390E+00	4.316540E+00	2.764960E+00
3.807690E+00	3.717860E+00	1.622150E+00
3.727000E+00	3.659450E+00	1.551190E+00
3.795850E+00	3.847970E+00	1.746010E+00
3.866900E+00	3.953800E+00	1.863230E+00
4.234270E+00	4.375690E+00	2.575120E+00
4.304250E+00	4.364930E+00	2.658360E+00
4.371730E+00	4.338770E+00	2.738530E+00
3.701630E+00	3.760320E+00	1.624180E+00
3.704100E+00	3.880630E+00	1.739190E+00
3.767900E+00	3.958320E+00	1.824100E+00
3.807370E+00	4.098020E+00	1.968200E+00
4.190240E+00	4.407280E+00	2.572510E+00
4.220470E+00	4.423230E+00	2.647970E+00
3.685540E+00	3.992260E+00	1.825220E+00
3.698690E+00	4.107820E+00	1.938130E+00
3.740530E+00	4.170770E+00	2.004190E+00
3.794040E+00	4.254040E+00	2.090600E+00
3.982620E+00	4.456630E+00	2.423540E+00
4.076160E+00	4.452650E+00	2.519730E+00
4.151050E+00	4.434570E+00	2.577790E+00
3.678130E+00	4.210460E+00	2.024310E+00
3.726920E+00	4.308250E+00	2.124570E+00
3.733070E+00	4.360780E+00	2.185540E+00
3.795040E+00	4.358720E+00	2.203160E+00
3.879310E+00	4.423790E+00	2.320410E+00
3.915750E+00	4.489370E+00	2.433550E+00
3.987950E+00	4.520120E+00	2.554200E+00
3.759880E+00	4.422400E+00	2.272730E+00
3.836990E+00	4.494160E+00	2.390360E+00
3.891870E+00	4.530890E+00	2.493070E+00
5.089900E+00	3.407020E+00	2.651570E+00
5.074130E+00	3.350180E+00	2.610680E+00
5.039740E+00	3.431500E+00	2.602720E+00
5.078660E+00	3.473430E+00	2.676850E+00
4.998580E+00	3.065430E+00	2.371790E+00
4.961830E+00	3.008640E+00	2.277840E+00
4.958770E+00	3.104660E+00	2.324430E+00
4.939760E+00	3.238910E+00	2.367090E+00
5.018010E+00	3.143010E+00	2.436870E+00
4.995570E+00	3.363380E+00	2.518190E+00
5.042330E+00	3.256350E+00	2.528250E+00
4.978980E+00	3.671370E+00	2.715190E+00
5.037070E+00	3.575760E+00	2.703620E+00
4.988400E+00	3.719240E+00	2.781050E+00
5.059020E+00	3.667140E+00	2.819490E+00
5.009130E+00	3.762090E+00	2.851630E+00
4.903630E+00	2.956040E+00	2.147640E+00
4.853810E+00	2.877200E+00	2.020190E+00
4.845100E+00	2.968740E+00	2.046200E+00
4.861430E+00	3.093600E+00	2.159290E+00
4.911390E+00	3.782570E+00	2.757020E+00
4.896450E+00	3.877410E+00	2.851750E+00
4.976040E+00	3.840190E+00	2.900450E+00
4.930470E+00	3.906070E+00	2.927480E+00
4.769400E+00	2.810490E+00	1.849730E+00
4.683320E+00	2.725850E+00	1.703160E+00
4.699680E+00	2.837380E+00	1.755440E+00
4.738150E+00	2.966380E+00	1.862260E+00
4.806490E+00	3.907310E+00	2.780910E+00
4.862200E+00	3.944470E+00	2.892260E+00
4.598980E+00	2.884680E+00	1.650290E+00
4.508780E+00	2.770310E+00	1.524860E+00
4.738000E+00	3.968270E+00	2.781620E+00
4.771500E+00	4.001390E+00	2.864680E+00
4.387830E+00	2.749230E+00	1.398720E+00
4.262720E+00	2.693460E+00	1.311400E+00
4.293920E+00	2.820430E+00	1.353680E+00
4.359350E+00	2.956950E+00	1.432920E+00
4.623410E+00	4.142800E+00	2.863540E+00
4.693570E+00	4.087930E+00	2.889750E+00
4.666790E+00	4.142280E+00	2.923800E+00
4.159900E+00	2.923020E+00	1.318560E+00
4.022580E+00	2.817720E+00	1.227560E+00
4.559550E+00	4.202030E+00	2.840290E+00
4.626540E+00	4.189720E+00	2.925330E+00
3.924770E+00	3.126780E+00	1.290940E+00
3.795770E+00	2.973120E+00	1.235880E+00
4.492460E+00	4.256490E+00	2.817070E+00
4.551750E+00	4.259180E+00	2.904290E+00
3.720580E+00	3.192460E+00	1.294980E+00
3.607070E+00	3.120980E+00	1.267140E+00
3.743430E+00	3.374700E+00	1.366880E+00
4.436520E+00	4.325900E+00	2.843810E+00
3.591630E+00	3.340060E+00	1.339160E+00
3.465980E+00	3.283200E+00	1.342420E+00
3.624590E+00	3.587370E+00	1.486010E+00
4.320660E+00	4.397530E+00	2.766800E+00
4.375660E+00	4.400910E+00	2.869730E+00
3.476360E+00	3.463600E+00	1.411040E+00
3.399670E+00	3.385710E+00	1.389560E+00
3.470390E+00	3.638750E+00	1.524950E+00
3.582350E+00	3.827960E+00	1.674320E+00
4.223220E+00	4.470540E+00	2.753830E+00
4.301860E+00	4.460350E+00	2.847190E+00
3.373370E+00	3.501420E+00	1.462420E+00
3.372870E+00	3.650290E+00	1.548810E+00
3.446260E+00	3.762060E+00	1.618810E+00
3.467090E+00	3.895230E+00	1.727620E+00
3.580300E+00	4.048000E+00	1.861590E+00
4.118020E+00	4.500560E+00	2.659860E+00
4.168190E+00	4.513830E+00	2.758020E+00
4.209560E+00	4.533060E+00	2.846910E+00
3.361040E+00	3.772990E+00	1.648080E+00
3.383760E+00	3.912830E+00	1.751310E+00
3.459710E+00	4.001730E+00	1.812670E+00
3.499130E+00	4.101640E+00	1.905560E+00
3.575820E+00	4.201470E+00	2.007480E+00
3.654150E+00	4.333930E+00	2.146840E+00
4.036550E+00	4.549900E+00	2.645010E+00
4.052190E+00	4.582510E+00	2.725510E+00
4.126290E+00	4.555540E+00	2.777120E+00
3.386280E+00	4.039210E+00	1.856070E+00
3.479560E+00	4.195270E+00	1.994580E+00
3.551300E+00	4.283550E+00	2.080320E+00
3.577660E+00	4.352500E+00	2.157860E+00
3.621670E+00	4.388020E+00	2.208990E+00
3.670470E+00	4.436550E+00	2.273120E+00
3.748950E+00	4.507230E+00	2.371790E+00
3.821670E+00	4.553260E+00	2.480540E+00
3.891120E+00	4.590950E+00	2.592220E+00
3.978870E+00	4.586580E+00	2.652540E+00
3.579780E+00	4.425000E+00	2.249950E+00
3.654860E+00	4.516680E+00	2.363000E+00
3.738850E+00	4.574340E+00	2.465840E+00
3.802830E+00	4.605370E+00	2.546010E+00
5.104410E+00	2.969800E+00	2.516030E+00
5.063190E+00	2.890290E+00	2.421440E+00
5.045800E+00	3.019580E+00	2.434680E+00
5.088240E+00	3.161600E+00	2.555340E+00
5.127340E+00	3.059480E+00	2.586570E+00
5.107170E+00	3.268550E+00	2.621120E+00
5.156770E+00	3.197210E+00	2.662620E+00
5.141180E+00	3.371690E+00	2.720270E+00
5.115830E+00	3.538990E+00	2.789330E+00
5.180360E+00	3.476570E+00	2.835440E+00
5.123980E+00	3.620480E+00	2.857560E+00
5.183070E+00	3.580730E+00	2.910190E+00
5.133430E+00	3.675170E+00	2.918750E+00
5.015410E+00	2.810870E+00	2.318400E+00
4.967590E+00	2.737670E+00	2.214480E+00
4.966640E+00	2.868930E+00	2.232310E+00
5.032660E+00	3.801430E+00	2.918200E+00
5.091290E+00	3.757700E+00	2.950520E+00
5.047240E+00	3.832510E+00	2.988220E+00
4.915730E+00	2.660180E+00	2.095070E+00
4.855060E+00	2.580410E+00	1.963610E+00
4.858980E+00	2.716760E+00	1.975430E+00
4.913550E+00	3.956160E+00	2.981420E+00
4.998440E+00	3.902390E+00	3.022170E+00
4.956860E+00	3.967310E+00	3.059690E+00
4.767450E+00	2.505490E+00	1.833380E+00
4.651230E+00	2.448770E+00	1.689940E+00
4.731610E+00	2.580150E+00	1.763100E+00
4.847210E+00	4.000560E+00	2.950150E+00
4.887900E+00	4.021100E+00	3.040410E+00
4.504640E+00	2.595900E+00	1.498580E+00
4.453830E+00	2.429030E+00	1.471470E+00
4.791660E+00	4.067580E+00	2.979070E+00
4.786890E+00	4.114480E+00	3.028550E+00
4.842510E+00	4.097380E+00	3.065660E+00
4.799500E+00	4.148120E+00	3.067130E+00
4.340490E+00	2.371980E+00	1.388530E+00
4.200950E+00	2.420400E+00	1.304890E+00
4.312610E+00	2.500900E+00	1.348670E+00
4.717260E+00	4.156380E+00	3.001590E+00
4.702240E+00	4.240930E+00	3.065460E+00
4.778310E+00	4.209820E+00	3.093140E+00
4.754920E+00	4.259320E+00	3.108900E+00
4.111730E+00	2.578410E+00	1.240560E+00
4.004800E+00	2.411900E+00	1.209330E+00
4.627910E+00	4.241580E+00	2.996230E+00
4.634230E+00	4.298800E+00	3.062660E+00
4.712950E+00	4.299030E+00	3.117500E+00
3.893040E+00	2.694630E+00	1.189680E+00
3.745800E+00	2.609940E+00	1.189620E+00
4.540540E+00	4.323610E+00	2.994030E+00
4.591560E+00	4.339880E+00	3.065010E+00
4.636630E+00	4.365650E+00	3.130420E+00
3.662710E+00	2.875620E+00	1.216400E+00
3.526840E+00	2.801290E+00	1.232430E+00
4.439620E+00	4.381840E+00	2.951130E+00
4.489160E+00	4.384830E+00	3.029120E+00
4.551760E+00	4.376810E+00	3.077850E+00
3.473220E+00	3.067270E+00	1.281450E+00
3.342590E+00	3.005070E+00	1.308240E+00
4.367710E+00	4.445790E+00	2.935340E+00
4.425350E+00	4.432250E+00	3.020790E+00
3.325320E+00	3.295020E+00	1.384090E+00
3.217950E+00	3.168180E+00	1.394780E+00
4.294930E+00	4.511820E+00	2.922440E+00
4.355860E+00	4.496060E+00	3.008450E+00
3.211100E+00	3.334650E+00	1.445140E+00
3.165090E+00	3.262200E+00	1.451470E+00
3.259600E+00	3.558970E+00	1.547280E+00
4.244000E+00	4.554120E+00	2.921960E+00
4.278930E+00	4.569650E+00	3.003620E+00
3.152700E+00	3.385510E+00	1.509050E+00
3.158550E+00	3.550110E+00	1.596510E+00
3.198080E+00	3.661320E+00	1.629380E+00
3.263610E+00	3.831450E+00	1.734560E+00
4.087890E+00	4.598490E+00	2.796780E+00
4.128250E+00	4.615970E+00	2.870500E+00
4.200690E+00	4.594240E+00	2.931200E+00
3.141890E+00	3.682930E+00	1.676680E+00
3.161570E+00	3.835240E+00	1.779660E+00
3.208520E+00	3.922390E+00	1.810790E+00
3.269900E+00	4.022320E+00	1.865130E+00
3.372260E+00	4.176400E+00	1.989290E+00
3.475150E+00	4.320660E+00	2.115760E+00
3.933340E+00	4.619370E+00	2.667080E+00
3.963640E+00	4.643980E+00	2.736340E+00
4.046940E+00	4.641240E+00	2.812400E+00
3.152130E+00	3.971200E+00	1.863990E+00
3.254330E+00	4.145450E+00	1.982950E+00
3.347350E+00	4.282150E+00	2.090150E+00
3.415700E+00	4.367210E+00	2.176830E+00
3.424300E+00	4.413450E+00	2.233390E+00
3.485280E+00	4.423150E+00	2.239950E+00
3.549810E+00	4.518080E+00	2.345300E+00
3.641730E+00	4.603510E+00	2.473630E+00
3.741100E+00	4.628680E+00	2.540760E+00
3.803150E+00	4.665070E+00	2.622990E+00
3.892690E+00	4.649590E+00	2.680140E+00
3.446200E+00	4.473330E+00	2.296550E+00
3.483840E+00	4.550890E+00	2.372700E+00
3.548630E+00	4.590920E+00	2.424290E+00
3.571350E+00	4.634680E+00	2.484440E+00
3.615610E+00	4.673680E+00	2.549300E+00
3.701520E+00	4.669140E+00	2.573210E+00
3.495650E+00	4.618910E+00	2.453190E+00
3.552560E+00	4.662970E+00	2.513600E+00
5.235400E+00	3.042360E+00	2.763730E+00
5.218400E+00	2.980630E+00	2.718640E+00
5.199260E+00	3.080640E+00	2.703680E+00
5.211930E+00	3.238660E+00	2.773110E+00
5.250810E+00	3.126470E+00	2.809200E+00
5.222180E+00	3.379410E+00	2.847320E+00
5.272370E+00	3.263180E+00	2.878940E+00
5.232740E+00	3.486720E+00	2.910080E+00
5.291990E+00	3.398620E+00	2.960500E+00
5.233700E+00	3.544280E+00	2.951290E+00
5.264260E+00	3.506210E+00	2.975710E+00
5.243400E+00	3.583780E+00	3.020650E+00
5.107330E+00	2.790510E+00	2.516020E+00
5.063780E+00	2.690240E+00	2.424890E+00
5.049840E+00	2.777860E+00	2.394740E+00
5.145400E+00	2.915530E+00	2.587460E+00
5.144420E+00	3.714810E+00	2.981310E+00
5.184720E+00	3.667170E+00	3.004210E+00
5.161520E+00	3.738300E+00	3.051890E+00
5.012940E+00	2.606580E+00	2.330010E+00
4.951080E+00	2.527880E+00	2.226080E+00
4.966330E+00	2.628140E+00	2.213540E+00
5.061960E+00	3.865410E+00	3.053050E+00
5.120080E+00	3.823400E+00	3.088900E+00
5.076610E+00	3.899580E+00	3.112490E+00
4.885900E+00	2.434690E+00	2.098270E+00
4.820080E+00	2.345280E+00	1.987760E+00
4.835300E+00	2.458640E+00	1.961320E+00
4.959040E+00	4.010840E+00	3.109390E+00
5.034960E+00	3.968270E+00	3.142870E+00
4.997010E+00	4.037610E+00	3.177950E+00
4.708820E+00	2.252720E+00	1.883540E+00
4.589240E+00	2.223910E+00	1.729090E+00
4.688960E+00	2.332640E+00	1.791150E+00
4.923240E+00	4.077340E+00	3.131540E+00
4.929950E+00	4.122640E+00	3.175740E+00
4.979170E+00	4.093040E+00	3.218550E+00
4.945290E+00	4.150670E+00	3.223470E+00
4.481370E+00	2.303010E+00	1.551930E+00
4.421340E+00	2.144270E+00	1.589800E+00
4.872310E+00	4.170560E+00	3.150290E+00
4.882250E+00	4.234440E+00	3.200450E+00
4.929340E+00	4.206830E+00	3.250950E+00
4.899900E+00	4.267830E+00	3.252190E+00
4.246620E+00	2.272060E+00	1.382200E+00
4.818180E+00	4.281150E+00	3.172820E+00
4.808560E+00	4.366940E+00	3.231960E+00
4.882590E+00	4.327340E+00	3.280870E+00
4.854710E+00	4.385960E+00	3.293460E+00
4.042130E+00	2.226910E+00	1.285230E+00
3.898570E+00	2.254070E+00	1.255450E+00
3.945350E+00	2.312210E+00	1.229900E+00
4.733880E+00	4.354860E+00	3.173890E+00
4.739680E+00	4.410850E+00	3.229670E+00
4.799450E+00	4.424530E+00	3.283890E+00
3.819300E+00	2.389470E+00	1.213000E+00
3.713600E+00	2.273690E+00	1.244640E+00
4.683720E+00	4.401520E+00	3.190980E+00
4.684070E+00	4.437250E+00	3.237270E+00
4.721100E+00	4.469450E+00	3.305640E+00
3.607080E+00	2.538050E+00	1.211750E+00
3.465360E+00	2.488350E+00	1.266750E+00
4.487750E+00	4.430610E+00	3.095040E+00
4.558660E+00	4.430680E+00	3.157300E+00
4.626170E+00	4.437580E+00	3.215060E+00
4.655170E+00	4.467760E+00	3.277850E+00
3.391690E+00	2.743180E+00	1.272970E+00
3.260780E+00	2.695670E+00	1.320370E+00
4.415270E+00	4.486300E+00	3.092590E+00
4.474870E+00	4.492940E+00	3.193080E+00
3.222620E+00	2.945160E+00	1.348890E+00
3.120510E+00	2.897470E+00	1.407760E+00
4.350140E+00	4.544190E+00	3.075010E+00
4.390800E+00	4.546630E+00	3.151100E+00
3.114790E+00	3.165320E+00	1.462000E+00
3.053660E+00	3.027840E+00	1.464580E+00
4.313430E+00	4.582300E+00	3.071250E+00
4.337670E+00	4.585990E+00	3.115890E+00
3.014170E+00	3.169590E+00	1.539130E+00
2.962610E+00	3.344710E+00	1.632930E+00
3.066180E+00	3.446620E+00	1.607200E+00
4.164180E+00	4.635650E+00	2.942550E+00
4.200440E+00	4.647840E+00	3.014500E+00
4.284930E+00	4.621120E+00	3.086990E+00
2.988760E+00	3.512610E+00	1.694770E+00
2.942100E+00	3.448090E+00	1.703590E+00
3.045210E+00	3.732400E+00	1.776750E+00
3.979290E+00	4.706460E+00	2.838430E+00
4.069920E+00	4.696550E+00	2.907340E+00
4.135530E+00	4.670370E+00	2.955590E+00
2.936890E+00	3.575230E+00	1.759020E+00
2.948590E+00	3.730220E+00	1.832960E+00
2.988390E+00	3.825440E+00	1.859050E+00
3.030060E+00	3.952040E+00	1.899660E+00
3.133950E+00	4.110020E+00	1.986010E+00
3.230900E+00	4.255110E+00	2.083960E+00
3.341000E+00	4.387690E+00	2.210110E+00
3.863540E+00	4.725420E+00	2.772130E+00
3.935590E+00	4.749360E+00	2.863460E+00
3.995630E+00	4.776300E+00	2.953180E+00
2.932750E+00	3.857560E+00	1.904330E+00
2.957380E+00	3.999810E+00	1.970150E+00
3.038310E+00	4.086390E+00	2.003080E+00
3.107700E+00	4.211310E+00	2.079100E+00
3.197460E+00	4.335210E+00	2.169400E+00
3.273060E+00	4.429850E+00	2.271190E+00
3.380270E+00	4.524250E+00	2.356550E+00
3.692940E+00	4.744420E+00	2.670270E+00
3.776130E+00	4.777660E+00	2.769830E+00
3.813490E+00	4.819260E+00	2.848250E+00
3.899020E+00	4.793530E+00	2.892800E+00
2.975310E+00	4.143950E+00	2.076910E+00
3.076910E+00	4.293650E+00	2.164130E+00
3.169100E+00	4.402330E+00	2.258830E+00
3.263010E+00	4.502830E+00	2.351440E+00
3.327430E+00	4.575790E+00	2.417720E+00
3.339850E+00	4.624070E+00	2.471080E+00
3.407320E+00	4.625990E+00	2.468730E+00
3.527630E+00	4.705310E+00	2.562920E+00
3.576830E+00	4.784550E+00	2.666740E+00
3.629230E+00	4.831990E+00	2.754250E+00
3.721530E+00	4.819840E+00	2.788120E+00
3.377770E+00	4.696330E+00	2.546970E+00
3.477870E+00	4.787550E+00	2.639110E+00
3.541210E+00	4.833620E+00	2.710680E+00
5.356200E+00	3.236750E+00	3.010140E+00
5.348840E+00	3.188470E+00	2.986650E+00
5.329240E+00	3.269500E+00	2.968380E+00
5.333990E+00	3.344400E+00	3.006990E+00
5.355630E+00	3.293170E+00	3.039010E+00
5.344270E+00	3.396430E+00	3.074220E+00
5.190280E+00	2.737310E+00	2.701910E+00
5.143590E+00	2.662130E+00	2.629730E+00
5.146750E+00	2.769620E+00	2.610460E+00
5.212670E+00	2.891330E+00	2.701810E+00
5.224830E+00	2.819950E+00	2.752840E+00
5.260000E+00	2.978610E+00	2.813250E+00
5.309720E+00	3.136210E+00	2.913150E+00
5.300120E+00	3.498370E+00	3.052870E+00
5.290580E+00	3.582770E+00	3.113740E+00
5.093270E+00	2.585380E+00	2.548560E+00
5.033830E+00	2.505190E+00	2.464190E+00
5.055240E+00	2.595720E+00	2.442920E+00
5.240820E+00	3.685680E+00	3.133090E+00
5.190450E+00	3.768840E+00	3.135660E+00
5.222280E+00	3.758160E+00	3.182910E+00
5.192170E+00	3.814990E+00	3.210350E+00
4.974890E+00	2.426400E+00	2.381030E+00
4.916190E+00	2.338050E+00	2.291690E+00
4.936490E+00	2.430350E+00	2.251950E+00
5.094220E+00	3.931330E+00	3.174950E+00
5.132800E+00	3.889080E+00	3.190370E+00
5.112280E+00	3.950990E+00	3.254350E+00
4.833370E+00	2.221160E+00	2.186890E+00
4.766110E+00	2.171240E+00	2.074360E+00
4.807830E+00	2.256950E+00	2.062990E+00
5.019790E+00	4.055310E+00	3.236390E+00
5.055940E+00	4.017760E+00	3.247450E+00
5.044980E+00	4.075970E+00	3.309790E+00
4.638820E+00	2.127200E+00	1.890120E+00
4.965050E+00	4.172390E+00	3.275840E+00
4.996230E+00	4.136950E+00	3.295530E+00
4.992600E+00	4.197160E+00	3.346990E+00
4.443260E+00	2.051910E+00	1.685010E+00
4.309100E+00	1.990740E+00	1.619820E+00
4.348520E+00	2.065900E+00	1.582300E+00
4.923080E+00	4.292570E+00	3.305940E+00
4.949970E+00	4.255820E+00	3.328010E+00
4.947560E+00	4.316590E+00	3.376590E+00
4.207630E+00	2.102170E+00	1.455590E+00
4.104790E+00	1.992940E+00	1.467180E+00
4.855080E+00	4.426880E+00	3.343660E+00
4.902990E+00	4.375760E+00	3.358570E+00
4.898700E+00	4.422140E+00	3.408080E+00
3.954140E+00	2.105250E+00	1.323460E+00
4.797030E+00	4.475170E+00	3.344930E+00
4.852870E+00	4.475740E+00	3.406420E+00
3.771190E+00	2.104220E+00	1.317250E+00
3.632900E+00	2.080540E+00	1.335580E+00
3.664210E+00	2.172590E+00	1.286870E+00
4.754180E+00	4.505530E+00	3.355790E+00
4.781770E+00	4.535680E+00	3.422230E+00
3.532380E+00	2.275520E+00	1.290460E+00
3.398140E+00	2.242150E+00	1.358760E+00
4.553830E+00	4.483730E+00	3.256080E+00
4.610850E+00	4.484300E+00	3.288520E+00
4.647230E+00	4.524170E+00	3.362490E+00
4.713280E+00	4.532000E+00	3.385090E+00
3.321770E+00	2.459400E+00	1.325820E+00
3.191280E+00	2.436050E+00	1.400930E+00
4.503800E+00	4.507880E+00	3.268150E+00
4.521990E+00	4.537500E+00	3.332760E+00
4.579990E+00	4.525510E+00	3.343220E+00
3.140440E+00	2.669020E+00	1.393070E+00
3.035190E+00	2.644280E+00	1.471050E+00
4.415320E+00	4.557420E+00	3.227540E+00
4.464160E+00	4.541720E+00	3.284920E+00
3.006580E+00	2.902340E+00	1.490240E+00
2.959290E+00	2.775040E+00	1.524290E+00
4.340270E+00	4.628710E+00	3.190170E+00
2.903590E+00	2.910690E+00	1.581580E+00
2.838770E+00	3.105320E+00	1.681140E+00
2.928880E+00	3.132100E+00	1.604160E+00
4.231950E+00	4.699540E+00	3.119930E+00
4.279940E+00	4.727550E+00	3.227100E+00
2.876620E+00	3.364440E+00	1.721220E+00
2.782750E+00	3.271990E+00	1.769600E+00
4.120460E+00	4.743250E+00	3.041560E+00
4.177280E+00	4.752780E+00	3.115400E+00
4.208970E+00	4.759510E+00	3.165820E+00
2.805820E+00	3.423490E+00	1.813120E+00
2.761930E+00	3.369040E+00	1.828760E+00
2.843290E+00	3.644480E+00	1.856010E+00
4.044850E+00	4.805100E+00	3.038260E+00
4.074540E+00	4.846230E+00	3.114090E+00
4.152560E+00	4.796360E+00	3.140960E+00
2.752120E+00	3.491660E+00	1.872770E+00
2.749990E+00	3.644240E+00	1.919260E+00
2.793380E+00	3.753290E+00	1.948430E+00
2.838580E+00	3.933050E+00	1.997850E+00
3.862670E+00	4.838850E+00	2.919700E+00
3.909130E+00	4.863980E+00	3.002040E+00
3.994630E+00	4.852890E+00	3.056440E+00
2.736330E+00	3.780560E+00	1.999830E+00
2.740230E+00	3.928660E+00	2.047780E+00
2.783640E+00	4.017910E+00	2.073660E+00
2.839070E+00	4.158870E+00	2.145070E+00
2.973760E+00	4.268270E+00	2.178990E+00
3.055600E+00	4.371700E+00	2.262070E+00
3.155750E+00	4.479630E+00	2.352620E+00
3.250500E+00	4.599680E+00	2.454440E+00
3.681260E+00	4.857700E+00	2.810630E+00
3.722550E+00	4.889320E+00	2.866910E+00
3.818370E+00	4.887490E+00	2.939210E+00
2.728620E+00	4.033660E+00	2.112580E+00
2.748100E+00	4.139990E+00	2.171570E+00
2.782810E+00	4.195950E+00	2.192750E+00
2.802140E+00	4.252900E+00	2.237380E+00
2.921470E+00	4.332110E+00	2.265950E+00
3.044070E+00	4.454790E+00	2.359140E+00
3.135680E+00	4.541230E+00	2.425790E+00
3.165530E+00	4.607160E+00	2.483990E+00
3.215550E+00	4.648810E+00	2.510960E+00
3.272510E+00	4.703770E+00	2.555900E+00
3.354460E+00	4.812030E+00	2.653100E+00
3.469440E+00	4.849700E+00	2.705410E+00
3.536380E+00	4.896950E+00	2.780800E+00
3.639210E+00	4.890420E+00	2.825800E+00
2.738400E+00	4.192760E+00	2.216970E+00
3.169590E+00	4.684100E+00	2.552010E+00
3.249970E+00	4.769620E+00	2.614070E+00
3.268650E+00	4.825030E+00	2.658490E+00
3.304250E+00	4.852650E+00	2.682690E+00
3.330880E+00	4.888130E+00	2.725310E+00
3.422760E+00	4.888950E+00	2.740100E+00
3.260580E+00	4.862340E+00	2.693190E+00
5.360700E+00	3.096290E+00	3.050140E+00
5.348790E+00	3.043170E+00	3.031090E+00
5.346030E+00	3.108660E+00	2.997830E+00
5.369940E+00	3.182460E+00	3.060960E+00
5.381320E+00	3.297720E+00	3.124810E+00
5.382980E+00	3.392210E+00	3.166820E+00
5.167290E+00	2.585170E+00	2.740940E+00
5.106510E+00	2.505030E+00	2.682600E+00
5.115120E+00	2.570240E+00	2.629450E+00
5.208640E+00	2.689930E+00	2.771900E+00
5.277570E+00	2.844290E+00	2.870690E+00
5.320680E+00	2.991960E+00	2.951150E+00
5.351320E+00	3.508520E+00	3.181060E+00
5.307370E+00	3.610470E+00	3.181340E+00
5.332250E+00	3.590820E+00	3.226190E+00
5.302110E+00	3.657350E+00	3.254700E+00
5.051180E+00	2.428170E+00	2.615750E+00
4.993840E+00	2.356660E+00	2.562770E+00
5.016010E+00	2.424380E+00	2.504600E+00
5.247970E+00	3.744370E+00	3.242980E+00
5.231510E+00	3.808360E+00	3.320440E+00
4.920940E+00	2.264530E+00	2.500970E+00
4.866200E+00	2.202700E+00	2.394120E+00
4.902550E+00	2.276960E+00	2.378330E+00
5.175440E+00	3.882060E+00	3.294540E+00
5.161430E+00	3.939440E+00	3.351340E+00
4.781030E+00	2.119710E+00	2.203130E+00
5.120760E+00	4.014240E+00	3.364430E+00
5.095620E+00	4.084600E+00	3.394100E+00
4.626850E+00	2.025370E+00	1.993580E+00
4.514600E+00	1.928540E+00	1.929680E+00
4.485500E+00	1.992850E+00	1.803740E+00
5.063020E+00	4.143180E+00	3.404150E+00
5.043870E+00	4.207460E+00	3.438650E+00
4.417820E+00	1.869080E+00	1.874580E+00
4.275940E+00	1.818350E+00	1.791310E+00
4.367130E+00	1.903510E+00	1.766260E+00
5.008890E+00	4.262740E+00	3.439890E+00
4.986540E+00	4.319730E+00	3.469560E+00
4.160500E+00	1.898060E+00	1.603580E+00
4.010460E+00	1.807080E+00	1.589050E+00
4.950650E+00	4.375250E+00	3.468600E+00
4.903610E+00	4.454070E+00	3.485540E+00
3.895610E+00	1.951050E+00	1.432020E+00
3.822450E+00	1.850210E+00	1.514220E+00
4.848330E+00	4.523260E+00	3.479730E+00
4.886180E+00	4.501740E+00	3.528600E+00
4.863310E+00	4.534450E+00	3.534720E+00
3.721690E+00	1.837950E+00	1.506020E+00
3.579920E+00	1.864570E+00	1.507850E+00
3.685840E+00	1.921060E+00	1.433740E+00
4.804910E+00	4.561620E+00	3.481590E+00
4.823390E+00	4.576910E+00	3.551420E+00
3.478570E+00	2.043440E+00	1.416650E+00
3.338150E+00	2.014840E+00	1.494060E+00
4.676600E+00	4.560360E+00	3.417360E+00
4.700830E+00	4.589140E+00	3.483410E+00
4.762700E+00	4.590710E+00	3.509140E+00
3.259400E+00	2.214870E+00	1.434630E+00
3.136650E+00	2.198420E+00	1.531970E+00
4.555410E+00	4.556840E+00	3.383450E+00
4.584630E+00	4.584400E+00	3.442370E+00
4.642870E+00	4.585720E+00	3.461180E+00
3.072020E+00	2.425070E+00	1.492150E+00
2.962860E+00	2.398540E+00	1.584460E+00
4.408620E+00	4.607780E+00	3.296270E+00
4.468490E+00	4.593400E+00	3.364480E+00
4.523070E+00	4.590210E+00	3.416810E+00
2.912740E+00	2.669720E+00	1.572480E+00
2.835360E+00	2.569430E+00	1.662810E+00
4.352140E+00	4.682320E+00	3.290300E+00
4.409450E+00	4.675830E+00	3.385760E+00
2.803710E+00	2.741070E+00	1.667960E+00
2.738920E+00	2.713320E+00	1.734820E+00
2.817130E+00	2.892750E+00	1.660660E+00
4.318010E+00	4.728660E+00	3.290450E+00
4.344940E+00	4.727480E+00	3.335550E+00
2.741840E+00	2.862690E+00	1.738310E+00
2.698600E+00	2.814660E+00	1.785550E+00
2.737880E+00	3.074820E+00	1.774060E+00
4.206980E+00	4.805200E+00	3.238230E+00
4.289680E+00	4.769110E+00	3.306570E+00
2.663030E+00	2.935750E+00	1.819010E+00
2.624410E+00	3.158180E+00	1.890270E+00
2.702470E+00	3.318680E+00	1.859380E+00
4.132620E+00	4.852390E+00	3.194430E+00
4.157030E+00	4.887930E+00	3.291630E+00
2.621600E+00	3.336250E+00	1.931260E+00
2.576110E+00	3.273810E+00	1.944930E+00
2.649480E+00	3.558340E+00	1.962290E+00
3.953110E+00	4.898510E+00	3.081180E+00
3.998550E+00	4.932480E+00	3.162310E+00
4.081190E+00	4.911240E+00	3.217070E+00
2.566200E+00	3.398730E+00	1.994320E+00
2.554630E+00	3.553030E+00	2.025850E+00
2.591020E+00	3.657810E+00	2.040000E+00
2.636540E+00	3.844260E+00	2.081490E+00
3.741480E+00	4.956900E+00	2.971460E+00
3.832990E+00	4.951960E+00	3.039400E+00
3.911210E+00	4.948340E+00	3.109270E+00
2.536380E+00	3.686060E+00	2.087220E+00
2.543680E+00	3.840870E+00	2.134820E+00
2.584240E+00	3.934660E+00	2.142380E+00
2.647220E+00	4.073780E+00	2.188650E+00
2.826940E+00	4.337700E+00	2.308520E+00
2.924130E+00	4.434310E+00	2.373990E+00
3.048970E+00	4.562530E+00	2.473820E+00
3.607500E+00	4.972460E+00	2.905920E+00
3.687580E+00	4.999160E+00	2.999930E+00
3.750470E+00	5.028610E+00	3.078830E+00
2.532520E+00	3.954960E+00	2.184190E+00
2.562020E+00	4.080560E+00	2.245550E+00
2.619700E+00	4.156620E+00	2.263770E+00
2.706450E+00	4.250940E+00	2.288540E+00
2.795890E+00	4.391630E+00	2.378090E+00
2.899050E+00	4.502650E+00	2.463840E+00
2.968710E+00	4.595400E+00	2.530910E+00
3.061400E+00	4.676820E+00	2.575200E+00
3.167720E+00	4.799980E+00	2.654840E+00
3.412000E+00	4.969320E+00	2.825470E+00
3.501700E+00	5.015990E+00	2.900440E+00
3.526790E+00	5.051510E+00	2.967940E+00
3.634860E+00	5.040840E+00	3.027900E+00
2.572460E+00	4.192000E+00	2.319690E+00
2.668160E+00	4.341380E+00	2.387990E+00
2.772950E+00	4.460420E+00	2.468480E+00
2.868620E+00	4.567960E+00	2.541960E+00
2.958830E+00	4.670250E+00	2.595580E+00
3.046050E+00	4.748330E+00	2.641210E+00
3.077480E+00	4.816480E+00	2.691950E+00
3.137790E+00	4.859090E+00	2.713090E+00
3.231950E+00	4.914110E+00	2.750190E+00
3.283390E+00	4.994300E+00	2.829270E+00
3.336250E+00	5.038360E+00	2.893640E+00
3.438330E+00	5.041580E+00	2.917780E+00
3.089250E+00	4.891790E+00	2.756150E+00
3.190370E+00	4.985930E+00	2.824050E+00
3.255380E+00	5.027210E+00	2.863840E+00
5.299940E+00	2.692840E+00	3.004780E+00
5.275470E+00	2.636180E+00	2.967080E+00
5.278440E+00	2.722190E+00	2.929800E+00
5.324290E+00	2.863530E+00	2.987500E+00
5.319470E+00	2.767410E+00	3.041200E+00
5.345650E+00	2.966610E+00	3.036460E+00
5.353030E+00	2.888090E+00	3.088360E+00
5.372140E+00	3.039760E+00	3.112400E+00
5.406720E+00	3.171340E+00	3.175450E+00
5.416250E+00	3.301090E+00	3.231500E+00
5.400570E+00	3.413530E+00	3.234480E+00
5.425350E+00	3.369440E+00	3.296510E+00
5.401710E+00	3.467020E+00	3.311540E+00
5.130550E+00	2.459800E+00	2.821800E+00
5.076160E+00	2.377660E+00	2.786680E+00
5.081090E+00	2.428790E+00	2.711460E+00
5.191050E+00	2.565860E+00	2.845150E+00
5.352930E+00	3.573530E+00	3.288260E+00
5.334550E+00	3.651030E+00	3.363100E+00
5.003780E+00	2.297390E+00	2.752320E+00
4.948010E+00	2.253360E+00	2.679580E+00
4.983280E+00	2.309800E+00	2.648060E+00
5.283340E+00	3.731020E+00	3.338640E+00
5.267780E+00	3.794980E+00	3.395730E+00
4.870320E+00	2.171850E+00	2.517150E+00
5.223250E+00	3.885230E+00	3.415310E+00
5.179060E+00	3.960570E+00	3.413050E+00
5.203820E+00	3.948040E+00	3.454120E+00
5.182220E+00	4.000290E+00	3.477150E+00
4.754140E+00	2.048190E+00	2.314520E+00
4.660090E+00	1.950260E+00	2.253840E+00
4.650590E+00	1.989140E+00	2.129450E+00
5.105730E+00	4.107110E+00	3.437530E+00
5.137010E+00	4.069440E+00	3.457530E+00
5.121240E+00	4.120740E+00	3.497180E+00
4.578690E+00	1.869540E+00	2.186470E+00
4.476490E+00	1.794240E+00	2.104120E+00
4.497720E+00	1.853840E+00	2.016350E+00
5.050480E+00	4.228420E+00	3.486590E+00
5.089030E+00	4.187740E+00	3.528370E+00
5.052520E+00	4.248780E+00	3.542360E+00
4.361660E+00	1.731080E+00	2.033420E+00
4.202210E+00	1.676030E+00	1.945860E+00
4.323710E+00	1.755230E+00	1.935810E+00
4.988590E+00	4.337270E+00	3.517650E+00
5.017130E+00	4.302000E+00	3.548970E+00
4.990220E+00	4.356780E+00	3.577900E+00
4.089090E+00	1.720660E+00	1.747600E+00
3.936570E+00	1.652600E+00	1.770660E+00
4.915020E+00	4.468610E+00	3.561190E+00
4.949280E+00	4.414930E+00	3.569060E+00
4.940920E+00	4.457860E+00	3.624180E+00
3.813340E+00	1.758040E+00	1.609880E+00
3.748880E+00	1.673000E+00	1.689260E+00
4.890480E+00	4.529060E+00	3.602580E+00
3.654080E+00	1.668140E+00	1.689600E+00
3.511030E+00	1.696790E+00	1.697810E+00
3.618870E+00	1.740280E+00	1.614620E+00
4.852300E+00	4.591600E+00	3.607300E+00
4.873790E+00	4.588690E+00	3.644020E+00
4.853070E+00	4.615350E+00	3.639190E+00
3.415220E+00	1.844810E+00	1.585630E+00
3.275140E+00	1.823180E+00	1.663510E+00
4.724090E+00	4.620730E+00	3.542270E+00
4.755030E+00	4.643140E+00	3.608780E+00
4.823840E+00	4.626210E+00	3.625470E+00
3.205080E+00	1.998770E+00	1.587520E+00
3.081510E+00	1.985660E+00	1.681980E+00
4.610480E+00	4.612270E+00	3.506650E+00
4.634540E+00	4.641790E+00	3.569980E+00
4.690050E+00	4.645050E+00	3.586630E+00
3.019080E+00	2.177390E+00	1.622720E+00
2.912810E+00	2.157300E+00	1.720460E+00
4.472680E+00	4.640360E+00	3.444700E+00
4.517490E+00	4.651970E+00	3.521460E+00
4.579590E+00	4.642420E+00	3.550410E+00
2.868820E+00	2.360650E+00	1.681010E+00
2.777420E+00	2.333760E+00	1.777940E+00
4.441930E+00	4.676500E+00	3.454980E+00
4.460840E+00	4.680100E+00	3.497200E+00
2.749820E+00	2.539250E+00	1.755250E+00
2.664840E+00	2.511210E+00	1.851200E+00
4.342010E+00	4.775020E+00	3.400410E+00
4.414890E+00	4.721610E+00	3.472910E+00
2.646170E+00	2.742900E+00	1.838470E+00
2.571410E+00	2.656640E+00	1.915760E+00
4.242410E+00	4.842770E+00	3.347420E+00
4.288430E+00	4.864830E+00	3.456540E+00
2.555810E+00	2.792050E+00	1.923580E+00
2.523240E+00	2.741640E+00	1.956550E+00
2.555690E+00	2.962420E+00	1.915550E+00
4.194750E+00	4.893910E+00	3.349310E+00
4.220810E+00	4.901030E+00	3.399750E+00
2.494000E+00	2.846140E+00	1.982670E+00
2.442550E+00	3.055640E+00	2.040370E+00
2.516930E+00	3.223840E+00	1.983200E+00
4.040920E+00	4.954980E+00	3.246370E+00
4.089070E+00	4.974730E+00	3.332590E+00
4.168830E+00	4.935930E+00	3.376640E+00
2.424550E+00	3.264500E+00	2.065220E+00
2.351360E+00	3.210790E+00	2.110000E+00
2.470190E+00	3.474570E+00	2.075480E+00
3.844510E+00	5.015490E+00	3.134570E+00
3.911100E+00	5.024110E+00	3.236140E+00
4.001750E+00	4.998390E+00	3.286140E+00
2.372810E+00	3.374180E+00	2.129770E+00
2.316150E+00	3.314700E+00	2.155420E+00
2.374320E+00	3.537430E+00	2.144980E+00
2.444320E+00	3.754350E+00	2.177490E+00
3.800710E+00	5.051600E+00	3.149360E+00
3.829520E+00	5.060940E+00	3.198070E+00
2.299110E+00	3.457200E+00	2.191040E+00
2.339620E+00	3.633000E+00	2.199130E+00
2.356260E+00	3.764410E+00	2.242020E+00
2.395240E+00	3.859460E+00	2.244120E+00
2.456880E+00	4.000370E+00	2.266250E+00
3.550110E+00	5.104170E+00	3.062900E+00
3.662100E+00	5.096480E+00	3.128500E+00
3.761620E+00	5.087080E+00	3.178810E+00
2.340220E+00	3.905810E+00	2.297060E+00
2.394010E+00	4.057050E+00	2.341060E+00
2.402410E+00	4.136010E+00	2.386040E+00
2.466080E+00	4.159850E+00	2.360630E+00
2.549490E+00	4.296670E+00	2.414610E+00
2.652900E+00	4.422290E+00	2.487810E+00
2.756520E+00	4.537050E+00	2.558900E+00
2.851700E+00	4.648930E+00	2.616330E+00
2.958260E+00	4.776150E+00	2.694950E+00
3.402690E+00	5.104910E+00	3.013710E+00
3.491100E+00	5.143500E+00	3.087820E+00
3.562680E+00	5.168310E+00	3.174840E+00
2.433120E+00	4.239290E+00	2.440540E+00
2.536450E+00	4.386310E+00	2.509400E+00
2.644140E+00	4.507970E+00	2.581970E+00
2.744250E+00	4.623500E+00	2.640010E+00
2.832840E+00	4.711720E+00	2.684950E+00
2.864620E+00	4.779150E+00	2.736480E+00
2.916590E+00	4.823760E+00	2.753630E+00
2.977330E+00	4.885460E+00	2.780610E+00
3.082980E+00	4.978330E+00	2.841120E+00
3.222740E+00	5.061750E+00	2.920300E+00
3.272840E+00	5.130090E+00	3.026360E+00
3.333440E+00	5.181750E+00	3.118630E+00
3.441750E+00	5.178060E+00	3.131840E+00
2.870740E+00	4.854980E+00	2.798460E+00
2.968240E+00	4.964170E+00	2.855220E+00
3.075220E+00	5.046710E+00	2.931050E+00
3.167250E+00	5.117540E+00	3.011660E+00
3.231890E+00	5.170670E+00	3.083530E+00
5.193470E+00	2.435400E+00	3.029250E+00
5.140410E+00	2.379950E+00	2.970820E+00
5.165650E+00	2.456260E+00	2.923970E+00
5.247230E+00	2.563290E+00	2.975140E+00
5.246560E+00	2.518720E+00	3.057190E+00
5.305550E+00	2.646670E+00	3.074840E+00
5.350500E+00	2.780450E+00	3.145970E+00
5.389590E+00	2.903610E+00	3.193760E+00
5.413190E+00	3.033970E+00	3.241960E+00
5.439540E+00	3.156690E+00	3.289380E+00
5.448640E+00	3.268810E+00	3.337430E+00
5.445620E+00	3.367980E+00	3.377890E+00
5.435190E+00	3.460020E+00	3.425370E+00
5.088770E+00	2.319870E+00	2.967000E+00
5.030170E+00	2.282250E+00	2.898110E+00
5.064930E+00	2.332660E+00	2.868460E+00
5.385520E+00	3.559010E+00	3.389880E+00
5.368710E+00	3.636590E+00	3.463040E+00
4.947860E+00	2.228170E+00	2.788860E+00
5.316090E+00	3.731480E+00	3.438140E+00
5.279900E+00	3.807970E+00	3.460030E+00
5.312010E+00	3.771190E+00	3.513300E+00
5.278450E+00	3.849510E+00	3.535360E+00
4.840090E+00	2.111060E+00	2.620690E+00
4.760320E+00	2.009690E+00	2.563760E+00
4.762570E+00	2.029310E+00	2.442190E+00
5.227830E+00	3.934830E+00	3.509710E+00
5.219080E+00	3.986840E+00	3.560730E+00
4.696080E+00	1.938520E+00	2.515530E+00
4.612570E+00	1.850900E+00	2.432500E+00
4.638770E+00	1.898750E+00	2.347010E+00
5.186090E+00	4.067340E+00	3.578970E+00
5.143730E+00	4.136810E+00	3.576740E+00
5.175940E+00	4.127700E+00	3.626010E+00
5.148930E+00	4.177730E+00	3.646160E+00
4.511390E+00	1.758290E+00	2.332810E+00
4.406820E+00	1.685770E+00	2.260260E+00
4.438680E+00	1.735020E+00	2.175450E+00
5.058570E+00	4.279350E+00	3.613020E+00
5.095210E+00	4.236780E+00	3.624020E+00
5.085670E+00	4.280330E+00	3.677320E+00
4.286260E+00	1.626910E+00	2.198340E+00
4.120560E+00	1.565410E+00	2.100930E+00
4.246520E+00	1.638440E+00	2.096140E+00
5.041040E+00	4.326430E+00	3.659840E+00
4.023760E+00	1.586690E+00	1.920330E+00
3.906800E+00	1.550230E+00	1.960000E+00
4.995960E+00	4.403250E+00	3.685150E+00
4.951980E+00	4.487090E+00	3.701670E+00
3.764370E+00	1.535790E+00	1.922870E+00
3.635810E+00	1.520210E+00	1.940780E+00
3.671160E+00	1.556610E+00	1.863490E+00
3.746640E+00	1.596690E+00	1.801720E+00
4.909070E+00	4.558910E+00	3.690650E+00
4.948690E+00	4.528030E+00	3.762630E+00
4.916560E+00	4.581200E+00	3.753120E+00
3.550580E+00	1.599600E+00	1.821070E+00
3.410950E+00	1.582460E+00	1.886670E+00
4.861650E+00	4.629900E+00	3.704540E+00
3.344000E+00	1.687380E+00	1.766870E+00
3.211160E+00	1.682960E+00	1.858460E+00
4.799800E+00	4.666310E+00	3.676260E+00
4.803970E+00	4.696140E+00	3.761710E+00
3.145350E+00	1.819560E+00	1.760950E+00
3.025170E+00	1.812570E+00	1.854840E+00
4.660320E+00	4.674320E+00	3.629450E+00
4.686740E+00	4.698730E+00	3.691970E+00
4.747450E+00	4.698010E+00	3.715830E+00
2.967610E+00	1.974390E+00	1.779720E+00
2.864280E+00	1.963840E+00	1.881460E+00
4.550320E+00	4.677310E+00	3.590580E+00
4.579800E+00	4.707260E+00	3.653580E+00
4.633420E+00	4.701930E+00	3.673690E+00
2.816210E+00	2.139690E+00	1.819590E+00
2.720810E+00	2.124110E+00	1.920220E+00
4.450790E+00	4.733160E+00	3.564730E+00
4.516380E+00	4.718630E+00	3.624170E+00
2.689000E+00	2.310700E+00	1.877570E+00
2.605110E+00	2.291260E+00	1.979100E+00
4.369670E+00	4.804230E+00	3.515990E+00
4.407380E+00	4.822080E+00	3.623260E+00
2.580980E+00	2.480350E+00	1.939900E+00
2.506140E+00	2.456940E+00	2.030780E+00
4.326660E+00	4.859180E+00	3.520170E+00
4.349990E+00	4.861280E+00	3.571100E+00
2.488380E+00	2.663180E+00	2.004830E+00
2.452900E+00	2.568500E+00	2.069670E+00
4.212850E+00	4.955570E+00	3.494110E+00
4.299510E+00	4.902400E+00	3.546160E+00
2.401910E+00	2.677860E+00	2.095760E+00
2.331140E+00	2.843080E+00	2.144600E+00
2.414120E+00	2.855480E+00	2.065220E+00
4.144140E+00	4.984850E+00	3.422390E+00
4.148600E+00	5.008210E+00	3.482680E+00
2.338990E+00	3.032530E+00	2.123780E+00
2.253260E+00	3.002060E+00	2.196760E+00
3.960060E+00	5.043070E+00	3.326360E+00
4.014460E+00	5.061980E+00	3.411160E+00
4.102540E+00	5.030510E+00	3.451030E+00
2.256230E+00	3.229550E+00	2.186570E+00
2.181020E+00	3.135560E+00	2.257650E+00
3.814440E+00	5.111530E+00	3.281600E+00
3.912890E+00	5.091220E+00	3.360550E+00
2.173080E+00	3.264680E+00	2.262610E+00
2.136520E+00	3.213710E+00	2.287310E+00
2.199800E+00	3.432750E+00	2.270830E+00
2.262350E+00	3.671230E+00	2.273600E+00
3.688290E+00	5.146600E+00	3.243300E+00
3.743730E+00	5.186090E+00	3.358620E+00
2.126690E+00	3.318060E+00	2.314940E+00
2.123510E+00	3.475380E+00	2.330240E+00
2.165740E+00	3.587250E+00	2.313080E+00
2.187510E+00	3.721110E+00	2.347510E+00
2.242660E+00	3.872040E+00	2.351310E+00
2.319420E+00	4.073910E+00	2.401240E+00
3.616920E+00	5.182310E+00	3.255920E+00
3.649630E+00	5.195940E+00	3.314670E+00
2.102720E+00	3.626690E+00	2.375710E+00
2.156130E+00	3.837250E+00	2.403390E+00
2.216060E+00	3.974950E+00	2.413340E+00
2.241550E+00	4.074590E+00	2.457020E+00
2.288080E+00	4.139960E+00	2.466650E+00
2.341460E+00	4.222210E+00	2.490770E+00
2.430530E+00	4.352160E+00	2.540390E+00
2.532540E+00	4.478370E+00	2.604100E+00
2.633440E+00	4.599020E+00	2.665010E+00
2.745120E+00	4.730560E+00	2.744170E+00
3.395180E+00	5.207840E+00	3.183080E+00
3.458520E+00	5.232190E+00	3.263450E+00
3.573660E+00	5.216700E+00	3.293900E+00
2.245580E+00	4.174560E+00	2.520920E+00
2.329010E+00	4.321040E+00	2.571810E+00
2.425460E+00	4.446690E+00	2.629940E+00
2.525020E+00	4.568530E+00	2.691540E+00
2.614940E+00	4.663230E+00	2.734500E+00
2.651350E+00	4.730850E+00	2.785810E+00
2.707930E+00	4.776330E+00	2.804690E+00
2.767380E+00	4.840090E+00	2.830600E+00
2.861450E+00	4.942220E+00	2.880620E+00
2.962070E+00	5.030060E+00	2.948000E+00
3.059220E+00	5.102920E+00	3.024770E+00
3.144550E+00	5.168350E+00	3.097920E+00
3.231540E+00	5.222830E+00	3.196980E+00
3.344480E+00	5.231950E+00	3.236180E+00
2.659850E+00	4.805720E+00	2.848320E+00
2.757410E+00	4.917840E+00	2.905430E+00
2.857250E+00	5.008810E+00	2.974210E+00
2.958310E+00	5.087430E+00	3.046120E+00
3.049560E+00	5.155390E+00	3.113330E+00
3.122750E+00	5.202290E+00	3.180010E+00
5.157960E+00	2.375230E+00	3.070580E+00
5.231090E+00	2.457360E+00	3.120080E+00
5.307520E+00	2.553700E+00	3.207780E+00
5.349820E+00	2.686340E+00	3.207740E+00
5.381750E+00	2.792530E+00	3.263710E+00
5.415230E+00	2.907560E+00	3.309150E+00
5.441260E+00	3.025680E+00	3.357400E+00
5.470400E+00	3.140950E+00	3.396380E+00
5.480390E+00	3.252110E+00	3.434280E+00
5.476640E+00	3.354000E+00	3.474720E+00
5.467930E+00	3.443040E+00	3.524840E+00
5.026840E+00	2.262550E+00	2.976890E+00
5.096410E+00	2.313510E+00	3.033310E+00
5.419570E+00	3.541580E+00	3.490230E+00
5.402370E+00	3.614620E+00	3.560100E+00
4.921340E+00	2.177560E+00	2.932150E+00
4.834980E+00	2.088120E+00	2.864780E+00
4.845360E+00	2.100970E+00	2.748160E+00
5.353740E+00	3.701040E+00	3.537030E+00
5.335190E+00	3.771620E+00	3.590670E+00
5.321240E+00	3.848150E+00	3.637750E+00
4.783170E+00	2.025750E+00	2.864260E+00
4.695910E+00	1.921140E+00	2.748070E+00
4.734200E+00	1.970990E+00	2.664340E+00
5.269960E+00	3.932600E+00	3.608620E+00
5.241910E+00	4.003710E+00	3.619220E+00
5.283290E+00	3.983520E+00	3.671230E+00
5.254630E+00	4.043680E+00	3.674820E+00
4.620460E+00	1.840410E+00	2.660820E+00
4.531040E+00	1.747900E+00	2.566920E+00
4.575840E+00	1.797030E+00	2.502110E+00
5.218790E+00	4.119700E+00	3.701080E+00
5.182700E+00	4.183850E+00	3.732910E+00
4.434790E+00	1.668500E+00	2.491060E+00
4.331740E+00	1.610390E+00	2.440640E+00
4.366140E+00	1.645040E+00	2.344820E+00
5.134820E+00	4.238350E+00	3.725130E+00
5.087630E+00	4.302710E+00	3.762200E+00
4.199690E+00	1.552940E+00	2.376140E+00
4.039060E+00	1.488590E+00	2.292670E+00
4.157440E+00	1.546440E+00	2.258690E+00
5.044830E+00	4.350390E+00	3.746080E+00
5.065330E+00	4.339000E+00	3.801680E+00
5.041200E+00	4.381190E+00	3.816830E+00
3.892100E+00	1.509910E+00	2.088410E+00
3.830420E+00	1.467790E+00	2.190710E+00
4.971560E+00	4.487600E+00	3.773140E+00
4.996630E+00	4.446320E+00	3.788630E+00
4.990900E+00	4.501630E+00	3.845370E+00
3.728580E+00	1.442100E+00	2.178960E+00
3.588460E+00	1.444020E+00	2.171500E+00
3.689740E+00	1.467920E+00	2.086340E+00
4.905110E+00	4.623350E+00	3.802930E+00
4.951540E+00	4.565880E+00	3.825980E+00
4.947130E+00	4.615900E+00	3.874300E+00
3.487500E+00	1.504660E+00	2.021890E+00
3.355700E+00	1.485460E+00	2.102400E+00
4.856900E+00	4.677200E+00	3.796350E+00
4.900320E+00	4.681470E+00	3.884550E+00
3.278130E+00	1.569230E+00	1.969610E+00
3.156410E+00	1.566170E+00	2.069420E+00
4.826910E+00	4.708570E+00	3.806020E+00
4.844660E+00	4.713130E+00	3.847770E+00
3.087830E+00	1.675960E+00	1.952480E+00
2.976260E+00	1.670150E+00	2.054510E+00
4.708370E+00	4.720180E+00	3.756440E+00
4.735400E+00	4.735940E+00	3.825450E+00
4.802670E+00	4.730820E+00	3.841820E+00
2.916330E+00	1.806040E+00	1.957780E+00
2.816590E+00	1.797290E+00	2.064080E+00
4.604180E+00	4.729720E+00	3.719380E+00
4.626340E+00	4.747730E+00	3.783750E+00
4.676940E+00	4.738910E+00	3.798230E+00
2.764420E+00	1.951430E+00	1.983770E+00
2.673290E+00	1.938080E+00	2.091170E+00
4.466390E+00	4.778010E+00	3.661090E+00
4.510990E+00	4.780470E+00	3.739550E+00
4.572290E+00	4.759710E+00	3.765740E+00
2.634230E+00	2.109530E+00	2.027710E+00
2.547290E+00	2.092040E+00	2.126270E+00
4.438870E+00	4.816340E+00	3.679750E+00
4.456430E+00	4.817890E+00	3.721090E+00
2.522320E+00	2.278190E+00	2.077540E+00
2.442890E+00	2.259760E+00	2.171840E+00
4.345080E+00	4.921000E+00	3.650820E+00
4.416390E+00	4.859280E+00	3.705840E+00
2.418080E+00	2.469790E+00	2.129940E+00
2.381410E+00	2.371440E+00	2.199020E+00
4.275480E+00	4.951720E+00	3.587700E+00
4.285580E+00	4.974290E+00	3.635840E+00
2.325850E+00	2.482290E+00	2.222990E+00
2.250330E+00	2.643110E+00	2.255790E+00
2.328400E+00	2.656820E+00	2.173240E+00
4.140230E+00	5.057160E+00	3.570740E+00
4.233820E+00	5.001670E+00	3.610130E+00
2.254270E+00	2.818080E+00	2.223320E+00
2.178120E+00	2.792600E+00	2.303090E+00
4.071670E+00	5.074580E+00	3.508980E+00
4.075090E+00	5.102910E+00	3.567390E+00
2.174110E+00	2.967130E+00	2.273280E+00
2.098520E+00	2.935550E+00	2.344270E+00
3.841010E+00	5.159190E+00	3.394070E+00
3.923050E+00	5.151360E+00	3.494700E+00
4.023660E+00	5.117520E+00	3.540110E+00
2.100550E+00	3.141870E+00	2.328710E+00
2.056470E+00	3.039650E+00	2.378110E+00
3.797180E+00	5.194290E+00	3.415400E+00
3.832100E+00	5.195420E+00	3.460880E+00
2.021480E+00	3.160980E+00	2.394810E+00
1.995210E+00	3.285880E+00	2.422940E+00
2.056520E+00	3.380770E+00	2.386160E+00
3.631350E+00	5.250210E+00	3.415570E+00
3.761280E+00	5.223730E+00	3.452390E+00
1.983010E+00	3.415090E+00	2.449300E+00
1.962660E+00	3.546000E+00	2.463680E+00
2.013830E+00	3.580960E+00	2.428780E+00
2.068410E+00	3.780080E+00	2.453100E+00
2.134870E+00	3.996390E+00	2.486780E+00
3.533210E+00	5.258600E+00	3.350520E+00
3.538750E+00	5.283320E+00	3.406640E+00
1.976540E+00	3.694860E+00	2.502190E+00
2.029220E+00	3.882720E+00	2.507830E+00
2.047540E+00	3.990070E+00	2.542390E+00
2.093930E+00	4.058920E+00	2.550220E+00
2.147580E+00	4.145930E+00	2.569470E+00
2.229330E+00	4.284550E+00	2.606830E+00
2.319290E+00	4.414430E+00	2.657840E+00
2.418190E+00	4.536580E+00	2.718240E+00
2.523680E+00	4.678290E+00	2.788690E+00
3.290320E+00	5.257170E+00	3.283980E+00
3.347140E+00	5.286610E+00	3.365030E+00
3.471060E+00	5.288270E+00	3.387350E+00
2.046080E+00	4.091770E+00	2.599110E+00
2.128010E+00	4.245640E+00	2.642740E+00
2.213680E+00	4.378890E+00	2.689070E+00
2.312000E+00	4.503750E+00	2.747290E+00
2.399620E+00	4.602470E+00	2.784330E+00
2.431600E+00	4.673440E+00	2.829330E+00
2.484790E+00	4.721670E+00	2.846640E+00
2.548920E+00	4.788180E+00	2.878960E+00
2.650580E+00	4.894480E+00	2.934030E+00
2.754250E+00	4.985830E+00	3.000980E+00
2.858540E+00	5.068770E+00	3.073620E+00
2.959970E+00	5.143550E+00	3.140900E+00
3.049070E+00	5.196430E+00	3.209770E+00
3.125640E+00	5.242310E+00	3.281060E+00
3.228700E+00	5.276280E+00	3.324200E+00
2.436450E+00	4.749820E+00	2.893810E+00
2.538050E+00	4.871310E+00	2.965160E+00
2.647890E+00	4.969770E+00	3.029310E+00
2.757730E+00	5.048840E+00	3.098560E+00
2.863470E+00	5.127230E+00	3.175380E+00
2.973640E+00	5.191370E+00	3.248710E+00
3.047840E+00	5.224950E+00	3.281880E+00
5.316130E+00	2.508680E+00	3.345950E+00
5.290380E+00	2.471250E+00	3.333650E+00
5.301030E+00	2.501730E+00	3.292400E+00
5.334090E+00	2.556690E+00	3.340080E+00
5.143490E+00	2.323230E+00	3.250600E+00
5.071570E+00	2.269660E+00	3.200260E+00
5.104220E+00	2.312420E+00	3.125760E+00
5.229240E+00	2.417260E+00	3.239290E+00
5.370400E+00	2.678680E+00	3.348240E+00
5.404370E+00	2.809700E+00	3.362690E+00
5.442060E+00	2.899290E+00	3.414550E+00
5.475540E+00	3.013970E+00	3.465740E+00
5.505450E+00	3.131580E+00	3.498360E+00
5.512120E+00	3.242330E+00	3.529510E+00
5.507210E+00	3.341450E+00	3.570810E+00
5.501840E+00	3.431570E+00	3.619380E+00
5.016030E+00	2.222630E+00	3.224090E+00
4.958520E+00	2.184100E+00	3.159780E+00
4.995450E+00	2.223160E+00	3.099250E+00
5.451740E+00	3.524940E+00	3.583600E+00
5.436350E+00	3.592750E+00	3.632710E+00
4.875130E+00	2.114730E+00	3.053170E+00
5.399330E+00	3.688270E+00	3.648210E+00
5.362730E+00	3.781250E+00	3.664650E+00
5.359400E+00	3.830610E+00	3.705080E+00
4.700740E+00	1.908350E+00	2.916510E+00
4.634220E+00	1.831330E+00	2.879220E+00
4.645330E+00	1.856000E+00	2.779080E+00
4.754380E+00	1.979160E+00	2.932290E+00
5.334780E+00	3.914910E+00	3.721440E+00
5.307350E+00	4.004820E+00	3.740660E+00
5.278400E+00	4.062980E+00	3.745160E+00
5.315950E+00	4.037930E+00	3.799310E+00
5.279790E+00	4.097670E+00	3.814590E+00
4.464150E+00	1.659150E+00	2.776390E+00
4.362820E+00	1.597360E+00	2.720990E+00
4.434050E+00	1.644980E+00	2.690880E+00
4.488980E+00	1.700610E+00	2.642470E+00
4.534670E+00	1.723530E+00	2.816940E+00
5.178670E+00	4.207050E+00	3.792170E+00
5.221040E+00	4.160830E+00	3.797890E+00
5.204230E+00	4.198910E+00	3.852970E+00
4.279400E+00	1.573230E+00	2.528080E+00
4.201180E+00	1.531080E+00	2.590200E+00
5.151080E+00	4.251930E+00	3.841210E+00
4.103690E+00	1.481790E+00	2.551390E+00
3.960740E+00	1.442450E+00	2.511010E+00
4.070080E+00	1.477480E+00	2.446440E+00
5.101330E+00	4.326950E+00	3.875450E+00
5.071620E+00	4.384520E+00	3.900740E+00
3.822900E+00	1.440500E+00	2.309890E+00
3.762880E+00	1.397160E+00	2.403010E+00
5.047140E+00	4.441800E+00	3.904280E+00
5.034740E+00	4.506460E+00	3.932050E+00
3.665130E+00	1.378520E+00	2.400700E+00
3.527660E+00	1.370360E+00	2.397140E+00
3.628150E+00	1.401540E+00	2.311440E+00
5.006320E+00	4.568850E+00	3.930630E+00
4.970360E+00	4.653900E+00	3.946940E+00
3.430590E+00	1.418440E+00	2.242230E+00
3.303720E+00	1.396410E+00	2.328060E+00
4.937770E+00	4.698720E+00	3.942250E+00
4.957890E+00	4.700280E+00	3.979280E+00
4.938900E+00	4.719510E+00	3.976150E+00
3.228080E+00	1.474300E+00	2.195840E+00
3.110350E+00	1.457920E+00	2.289900E+00
4.837160E+00	4.754630E+00	3.935030E+00
4.908400E+00	4.728790E+00	3.960000E+00
3.040390E+00	1.553480E+00	2.164910E+00
2.937530E+00	1.543080E+00	2.271350E+00
4.776200E+00	4.760860E+00	3.896130E+00
4.778450E+00	4.779290E+00	3.949240E+00
2.873580E+00	1.660410E+00	2.159920E+00
2.777060E+00	1.645190E+00	2.265590E+00
4.651060E+00	4.763730E+00	3.840330E+00
4.679020E+00	4.774220E+00	3.882930E+00
4.729390E+00	4.786020E+00	3.943550E+00
2.721080E+00	1.783760E+00	2.169780E+00
2.631770E+00	1.766160E+00	2.277580E+00
4.540860E+00	4.794690E+00	3.810550E+00
4.574230E+00	4.815190E+00	3.875500E+00
4.633230E+00	4.793850E+00	3.889060E+00
2.581890E+00	1.918880E+00	2.190720E+00
2.496750E+00	1.899530E+00	2.296680E+00
4.444630E+00	4.878820E+00	3.803230E+00
4.511060E+00	4.838690E+00	3.848430E+00
2.461760E+00	2.079810E+00	2.229820E+00
2.378940E+00	2.055030E+00	2.336700E+00
4.393730E+00	4.912620E+00	3.743800E+00
4.397110E+00	4.935150E+00	3.790100E+00
2.343850E+00	2.277740E+00	2.275910E+00
2.276110E+00	2.189360E+00	2.372800E+00
4.282510E+00	5.014300E+00	3.697860E+00
4.355320E+00	4.971540E+00	3.756270E+00
2.253490E+00	2.316920E+00	2.352070E+00
2.224340E+00	2.271350E+00	2.398390E+00
2.236110E+00	2.470310E+00	2.317550E+00
4.206270E+00	5.060650E+00	3.667800E+00
4.221500E+00	5.104220E+00	3.765680E+00
2.181120E+00	2.369360E+00	2.401860E+00
2.118360E+00	2.561870E+00	2.410540E+00
2.177360E+00	2.643570E+00	2.330180E+00
4.062560E+00	5.162260E+00	3.642370E+00
4.148420E+00	5.129510E+00	3.695540E+00
2.102080E+00	2.763210E+00	2.379190E+00
2.029500E+00	2.731000E+00	2.455860E+00
3.988760E+00	5.165400E+00	3.590520E+00
3.993410E+00	5.194380E+00	3.639940E+00
2.016660E+00	2.945200E+00	2.421080E+00
1.981310E+00	2.835900E+00	2.483050E+00
3.826830E+00	5.238910E+00	3.545430E+00
3.930170E+00	5.211140E+00	3.610760E+00
1.940750E+00	2.958500E+00	2.497980E+00
1.912260E+00	3.089600E+00	2.520090E+00
1.950460E+00	3.190560E+00	2.460740E+00
3.720340E+00	5.266720E+00	3.518450E+00
3.748900E+00	5.313580E+00	3.613790E+00
1.883170E+00	3.228750E+00	2.530630E+00
1.872320E+00	3.371630E+00	2.560340E+00
1.918120E+00	3.460600E+00	2.509250E+00
3.524720E+00	5.321470E+00	3.479970E+00
3.633430E+00	5.313720E+00	3.549080E+00
1.848090E+00	3.500270E+00	2.569450E+00
1.840070E+00	3.620920E+00	2.592720E+00
1.895050E+00	3.660310E+00	2.561110E+00
1.944790E+00	3.899000E+00	2.577780E+00
3.422770E+00	5.328270E+00	3.460790E+00
3.437620E+00	5.383140E+00	3.558650E+00
1.850900E+00	3.747470E+00	2.616910E+00
1.860870E+00	3.893220E+00	2.635830E+00
1.899660E+00	3.969150E+00	2.635370E+00
1.948290E+00	4.060320E+00	2.647700E+00
2.027190E+00	4.205970E+00	2.678720E+00
2.107690E+00	4.338270E+00	2.719310E+00
2.196120E+00	4.470350E+00	2.781460E+00
2.314480E+00	4.619090E+00	2.833960E+00
3.147680E+00	5.288020E+00	3.369890E+00
3.214590E+00	5.327720E+00	3.430210E+00
3.329190E+00	5.355120E+00	3.497530E+00
1.854270E+00	4.002920E+00	2.684140E+00
1.928830E+00	4.163670E+00	2.719030E+00
2.008520E+00	4.304440E+00	2.755290E+00
2.087590E+00	4.406320E+00	2.786950E+00
2.123780E+00	4.488790E+00	2.832360E+00
2.199680E+00	4.559910E+00	2.845790E+00
2.232700E+00	4.640400E+00	2.883170E+00
2.317900E+00	4.726800E+00	2.919230E+00
2.412110E+00	4.842850E+00	2.988660E+00
2.528470E+00	4.967460E+00	3.073960E+00
2.664300E+00	5.034840E+00	3.119190E+00
2.756450E+00	5.103860E+00	3.198420E+00
2.873720E+00	5.185590E+00	3.299090E+00
3.034890E+00	5.259410E+00	3.365560E+00
2.915540E+00	5.253560E+00	3.412340E+00
3.124010E+00	5.307970E+00	3.420480E+00
2.124590E+00	4.580840E+00	2.890570E+00
2.212510E+00	4.707680E+00	2.942260E+00
2.300510E+00	4.792270E+00	2.982820E+00
2.338300E+00	4.864100E+00	3.029310E+00
2.413300E+00	4.918280E+00	3.054810E+00
2.440720E+00	4.969400E+00	3.101290E+00
2.492420E+00	5.024190E+00	3.163000E+00
2.628580E+00	5.075720E+00	3.207300E+00
2.746760E+00	5.148110E+00	3.298440E+00
2.816720E+00	5.205280E+00	3.371300E+00
2.347480E+00	4.939330E+00	3.095290E+00
2.419950E+00	4.991400E+00	3.136010E+00
5.279620E+00	2.433340E+00	3.442500E+00
5.249760E+00	2.399450E+00	3.423430E+00
5.263670E+00	2.426880E+00	3.372560E+00
5.319010E+00	2.502530E+00	3.422800E+00
5.362330E+00	2.593630E+00	3.422210E+00
5.362830E+00	2.575260E+00	3.500210E+00
5.396420E+00	2.668530E+00	3.503000E+00
5.090890E+00	2.277920E+00	3.307540E+00
5.189400E+00	2.356150E+00	3.384250E+00
5.421620E+00	2.783870E+00	3.457540E+00
5.470950E+00	2.892180E+00	3.522550E+00
5.513670E+00	3.020200E+00	3.593020E+00
5.534020E+00	3.149190E+00	3.585990E+00
5.543340E+00	3.238220E+00	3.622550E+00
5.542150E+00	3.332960E+00	3.661490E+00
5.544850E+00	3.416340E+00	3.711710E+00
4.946400E+00	2.161210E+00	3.249150E+00
5.025280E+00	2.224880E+00	3.332090E+00
5.488680E+00	3.520650E+00	3.678560E+00
5.453620E+00	3.607060E+00	3.693630E+00
5.493010E+00	3.570010E+00	3.745730E+00
5.463370E+00	3.656130E+00	3.765380E+00
4.730980E+00	1.882500E+00	3.172540E+00
4.676520E+00	1.823430E+00	3.132610E+00
4.714560E+00	1.879260E+00	3.106420E+00
4.738160E+00	1.933880E+00	3.038690E+00
4.770900E+00	1.945290E+00	3.183430E+00
4.806590E+00	2.030610E+00	3.061660E+00
4.842370E+00	2.055040E+00	3.185130E+00
5.405940E+00	3.763700E+00	3.741750E+00
5.380590E+00	3.839820E+00	3.759670E+00
5.418290E+00	3.808930E+00	3.809270E+00
5.394050E+00	3.877850E+00	3.817670E+00
4.592710E+00	1.745220E+00	3.049930E+00
4.499080E+00	1.661610E+00	3.009420E+00
4.502420E+00	1.683500E+00	2.889560E+00
4.636760E+00	1.806260E+00	2.996350E+00
5.364920E+00	3.971210E+00	3.838950E+00
5.335360E+00	4.048290E+00	3.858320E+00
5.320840E+00	4.096910E+00	3.909640E+00
4.410980E+00	1.600310E+00	2.967320E+00
4.293610E+00	1.551270E+00	2.927450E+00
4.383420E+00	1.596840E+00	2.865320E+00
5.257590E+00	4.155850E+00	3.882370E+00
5.215080E+00	4.221320E+00	3.938890E+00
4.181650E+00	1.512950E+00	2.701360E+00
4.122090E+00	1.472680E+00	2.794630E+00
5.160360E+00	4.277480E+00	3.921530E+00
5.183600E+00	4.267460E+00	3.967380E+00
5.155480E+00	4.311260E+00	3.985650E+00
4.014510E+00	1.427990E+00	2.786930E+00
3.883880E+00	1.396160E+00	2.707320E+00
3.991420E+00	1.433220E+00	2.665470E+00
5.077660E+00	4.404820E+00	3.940840E+00
5.106520E+00	4.370870E+00	3.962840E+00
5.094030E+00	4.419190E+00	3.995630E+00
3.759260E+00	1.372200E+00	2.528480E+00
3.729660E+00	1.332570E+00	2.678960E+00
5.045730E+00	4.529520E+00	3.974830E+00
5.079460E+00	4.487440E+00	4.018500E+00
5.060070E+00	4.554800E+00	4.029250E+00
3.591260E+00	1.312750E+00	2.639600E+00
3.455140E+00	1.290280E+00	2.621860E+00
3.570390E+00	1.332710E+00	2.549970E+00
4.985690E+00	4.682150E+00	4.014340E+00
5.035830E+00	4.627020E+00	4.045450E+00
5.010120E+00	4.692420E+00	4.076560E+00
3.377050E+00	1.332650E+00	2.468280E+00
3.253140E+00	1.307980E+00	2.557310E+00
4.939840E+00	4.737390E+00	4.054440E+00
3.182370E+00	1.373180E+00	2.419640E+00
3.071520E+00	1.349300E+00	2.515960E+00
4.882500E+00	4.760450E+00	4.005970E+00
4.882310E+00	4.774890E+00	4.059280E+00
3.005100E+00	1.437650E+00	2.389670E+00
2.906650E+00	1.418330E+00	2.497210E+00
4.771010E+00	4.801180E+00	4.033670E+00
4.841470E+00	4.787820E+00	4.045320E+00
2.841590E+00	1.523940E+00	2.377710E+00
2.749390E+00	1.504700E+00	2.487310E+00
4.658030E+00	4.824930E+00	3.995470E+00
4.709530E+00	4.814950E+00	4.027900E+00
2.687730E+00	1.626810E+00	2.375100E+00
2.596730E+00	1.604040E+00	2.483790E+00
4.611690E+00	4.831500E+00	3.950760E+00
4.611800E+00	4.852460E+00	4.005820E+00
2.543330E+00	1.743240E+00	2.382920E+00
2.456550E+00	1.723090E+00	2.500240E+00
4.481950E+00	4.888690E+00	3.882390E+00
4.516060E+00	4.900930E+00	3.956470E+00
4.578610E+00	4.865610E+00	3.986750E+00
2.410200E+00	1.876170E+00	2.405170E+00
2.321940E+00	1.855230E+00	2.524140E+00
4.387770E+00	4.982750E+00	3.843250E+00
4.448960E+00	4.946320E+00	3.908760E+00
2.292290E+00	2.027110E+00	2.439060E+00
2.203010E+00	2.005170E+00	2.550910E+00
4.306380E+00	5.055690E+00	3.810110E+00
4.346180E+00	5.065860E+00	3.885090E+00
2.179590E+00	2.205760E+00	2.470320E+00
2.103320E+00	2.140330E+00	2.583600E+00
4.255800E+00	5.116380E+00	3.829010E+00
4.285720E+00	5.142170E+00	3.897380E+00
2.086970E+00	2.253380E+00	2.549240E+00
2.051300E+00	2.218100E+00	2.599010E+00
2.081270E+00	2.396690E+00	2.498700E+00
4.105770E+00	5.182590E+00	3.726650E+00
4.139450E+00	5.204860E+00	3.808730E+00
4.213350E+00	5.172380E+00	3.852950E+00
2.021390E+00	2.316650E+00	2.594290E+00
1.968800E+00	2.505790E+00	2.584330E+00
2.027310E+00	2.581810E+00	2.498550E+00
3.976270E+00	5.239700E+00	3.702640E+00
4.059430E+00	5.231710E+00	3.761840E+00
1.947010E+00	2.742170E+00	2.543430E+00
1.907870E+00	2.629310E+00	2.609300E+00
3.861150E+00	5.287850E+00	3.662110E+00
3.904460E+00	5.319430E+00	3.768080E+00
1.864360E+00	2.759000E+00	2.627730E+00
1.823960E+00	2.889030E+00	2.636670E+00
1.870350E+00	2.992530E+00	2.574720E+00
3.796610E+00	5.330010E+00	3.672540E+00
3.824450E+00	5.342290E+00	3.718340E+00
1.793920E+00	3.028820E+00	2.651890E+00
1.746260E+00	3.203540E+00	2.665170E+00
1.816370E+00	3.278050E+00	2.601900E+00
3.543660E+00	5.380010E+00	3.589470E+00
3.645100E+00	5.373210E+00	3.650930E+00
3.748610E+00	5.366590E+00	3.698820E+00
1.764110E+00	3.350960E+00	2.662410E+00
1.730640E+00	3.301280E+00	2.688520E+00
1.776120E+00	3.555370E+00	2.633500E+00
3.487510E+00	5.419400E+00	3.619320E+00
3.539530E+00	5.450410E+00	3.689750E+00
1.720650E+00	3.417960E+00	2.695720E+00
1.704990E+00	3.561870E+00	2.692620E+00
1.737830E+00	3.657830E+00	2.686970E+00
1.777780E+00	3.808410E+00	2.681050E+00
3.219130E+00	5.390410E+00	3.537080E+00
3.324490E+00	5.421380E+00	3.595980E+00
3.425010E+00	5.447960E+00	3.650220E+00
1.690500E+00	3.702180E+00	2.736180E+00
1.712710E+00	3.865160E+00	2.737540E+00
1.708860E+00	3.943030E+00	2.762820E+00
1.763550E+00	3.969630E+00	2.733000E+00
1.829780E+00	4.115540E+00	2.759220E+00
1.908660E+00	4.264130E+00	2.793130E+00
2.001470E+00	4.426170E+00	2.846100E+00
2.999150E+00	5.293500E+00	3.450250E+00
3.093520E+00	5.339370E+00	3.490980E+00
3.140980E+00	5.408990E+00	3.572400E+00
3.206370E+00	5.457940E+00	3.623770E+00
1.725770E+00	4.049560E+00	2.796770E+00
1.807800E+00	4.218980E+00	2.829060E+00
1.884320E+00	4.337350E+00	2.851880E+00
1.911730E+00	4.418040E+00	2.890870E+00
1.959680E+00	4.473360E+00	2.902110E+00
2.012000E+00	4.546690E+00	2.921410E+00
2.091750E+00	4.675780E+00	2.969980E+00
2.217330E+00	4.817870E+00	3.035760E+00
2.540430E+00	5.098540E+00	3.288570E+00
2.660850E+00	5.137750E+00	3.318360E+00
2.734390E+00	5.188940E+00	3.382070E+00
2.813310E+00	5.248700E+00	3.460250E+00
2.951320E+00	5.322580E+00	3.517170E+00
3.057930E+00	5.399900E+00	3.585360E+00
3.125870E+00	5.438820E+00	3.612210E+00
1.911120E+00	4.500060E+00	2.945600E+00
1.983030E+00	4.610080E+00	2.974680E+00
2.014400E+00	4.691480E+00	3.015400E+00
2.094670E+00	4.760490E+00	3.036470E+00
2.128940E+00	4.840710E+00	3.083740E+00
2.218460E+00	4.953720E+00	3.155510E+00
2.397450E+00	5.025620E+00	3.201560E+00
2.436660E+00	5.092790E+00	3.311370E+00
2.513110E+00	5.159060E+00	3.405000E+00
2.642160E+00	5.179770E+00	3.404570E+00
2.725180E+00	5.215520E+00	3.443480E+00
2.020370E+00	4.777630E+00	3.082370E+00
2.096770E+00	4.883140E+00	3.129210E+00
2.117530E+00	4.938580E+00	3.177740E+00
2.162880E+00	4.978190E+00	3.210050E+00
2.206590E+00	5.031290E+00	3.283270E+00
2.324980E+00	5.062640E+00	3.292000E+00
2.402830E+00	5.123060E+00	3.371570E+00
2.103940E+00	4.977080E+00	3.241410E+00
5.245990E+00	2.402120E+00	3.502200E+00
5.294730E+00	2.458710E+00	3.501690E+00
5.328130E+00	2.519550E+00	3.561260E+00
5.376230E+00	2.605330E+00	3.591540E+00
5.410930E+00	2.685880E+00	3.613310E+00
5.505270E+00	2.860630E+00	3.673440E+00
5.479790E+00	2.819840E+00	3.656980E+00
5.496750E+00	2.891450E+00	3.622230E+00
5.523160E+00	2.955880E+00	3.647690E+00
5.529270E+00	2.910090E+00	3.688060E+00
5.549600E+00	2.998890E+00	3.692220E+00
5.091400E+00	2.273640E+00	3.450950E+00
5.176690E+00	2.343540E+00	3.524580E+00
5.443420E+00	2.783530E+00	3.580970E+00
5.574930E+00	3.125220E+00	3.693130E+00
5.574400E+00	3.244350E+00	3.700790E+00
5.580130E+00	3.318590E+00	3.750050E+00
5.588060E+00	3.398700E+00	3.805050E+00
4.716950E+00	1.805940E+00	3.384170E+00
4.665890E+00	1.757450E+00	3.349960E+00
4.706620E+00	1.808380E+00	3.316340E+00
4.746200E+00	1.881760E+00	3.268080E+00
4.759040E+00	1.864860E+00	3.401920E+00
4.836860E+00	2.015390E+00	3.311350E+00
4.827090E+00	1.976350E+00	3.429010E+00
4.906170E+00	2.106490E+00	3.328040E+00
4.906290E+00	2.085680E+00	3.444720E+00
4.985100E+00	2.179460E+00	3.420700E+00
5.542640E+00	3.492190E+00	3.772750E+00
5.528040E+00	3.572050E+00	3.821410E+00
5.519070E+00	3.652310E+00	3.866130E+00
4.584820E+00	1.691490E+00	3.308690E+00
4.503860E+00	1.638490E+00	3.252230E+00
4.544000E+00	1.671120E+00	3.210730E+00
4.614930E+00	1.742720E+00	3.198270E+00
5.464440E+00	3.738360E+00	3.836540E+00
5.455670E+00	3.823640E+00	3.885070E+00
5.422600E+00	3.902120E+00	3.886030E+00
5.462270E+00	3.876200E+00	3.937360E+00
5.432780E+00	3.946610E+00	3.952750E+00
4.451390E+00	1.618600E+00	3.102310E+00
4.402290E+00	1.579860E+00	3.239600E+00
5.376280E+00	4.029720E+00	3.929690E+00
5.357370E+00	4.082860E+00	4.000120E+00
4.294360E+00	1.537760E+00	3.202870E+00
4.202510E+00	1.504370E+00	3.120430E+00
4.303440E+00	1.544530E+00	3.085640E+00
5.292860E+00	4.150160E+00	3.973930E+00
5.263730E+00	4.195880E+00	4.045330E+00
4.133580E+00	1.472050E+00	2.942230E+00
4.062160E+00	1.431630E+00	3.080210E+00
5.206690E+00	4.255550E+00	4.025390E+00
5.189400E+00	4.297760E+00	4.072400E+00
3.925200E+00	1.397810E+00	2.865210E+00
5.150500E+00	4.369350E+00	4.080180E+00
5.115710E+00	4.433440E+00	4.067530E+00
5.143450E+00	4.425650E+00	4.116410E+00
5.131370E+00	4.469030E+00	4.118980E+00
3.757960E+00	1.324510E+00	2.825130E+00
3.652060E+00	1.288640E+00	2.874040E+00
3.612960E+00	1.299300E+00	2.728720E+00
5.078500E+00	4.582880E+00	4.085330E+00
5.117520E+00	4.542360E+00	4.130670E+00
5.098960E+00	4.614720E+00	4.141930E+00
3.524890E+00	1.250190E+00	2.914580E+00
3.368950E+00	1.229090E+00	2.857410E+00
3.486410E+00	1.260610E+00	2.773440E+00
5.008370E+00	4.736110E+00	4.129100E+00
5.073180E+00	4.689200E+00	4.160280E+00
5.044870E+00	4.761380E+00	4.212830E+00
3.314030E+00	1.258860E+00	2.701930E+00
3.190150E+00	1.232970E+00	2.795100E+00
4.973240E+00	4.759370E+00	4.123970E+00
4.993570E+00	4.773270E+00	4.172550E+00
3.134200E+00	1.280380E+00	2.651620E+00
3.023230E+00	1.262850E+00	2.759820E+00
4.872300E+00	4.807780E+00	4.143460E+00
4.946640E+00	4.785690E+00	4.158990E+00
2.968020E+00	1.329840E+00	2.624270E+00
2.862810E+00	1.310990E+00	2.738140E+00
4.813110E+00	4.817760E+00	4.107190E+00
4.818490E+00	4.837390E+00	4.160720E+00
2.809490E+00	1.397440E+00	2.608990E+00
2.708900E+00	1.380630E+00	2.724110E+00
4.685870E+00	4.833280E+00	4.058760E+00
4.715310E+00	4.838890E+00	4.099940E+00
4.770370E+00	4.848120E+00	4.155470E+00
2.656350E+00	1.486370E+00	2.602260E+00
2.559150E+00	1.469480E+00	2.718260E+00
4.605110E+00	4.892640E+00	4.086590E+00
4.667560E+00	4.860850E+00	4.103930E+00
2.508860E+00	1.587510E+00	2.604800E+00
2.420590E+00	1.573050E+00	2.718410E+00
4.553660E+00	4.908300E+00	4.041970E+00
4.558060E+00	4.933090E+00	4.096280E+00
2.365180E+00	1.698760E+00	2.630480E+00
2.342100E+00	1.641830E+00	2.717100E+00
4.395690E+00	5.036140E+00	3.935220E+00
4.448220E+00	5.006440E+00	4.016230E+00
4.513900E+00	4.963360E+00	4.080630E+00
2.289610E+00	1.702040E+00	2.713410E+00
2.228770E+00	1.830940E+00	2.651020E+00
4.343290E+00	5.113250E+00	3.943280E+00
4.377700E+00	5.105430E+00	4.011450E+00
2.110830E+00	1.992840E+00	2.664230E+00
4.312140E+00	5.157240E+00	3.950240E+00
4.330230E+00	5.161210E+00	3.992320E+00
2.001240E+00	2.175710E+00	2.674070E+00
4.173260E+00	5.229490E+00	3.878270E+00
4.210740E+00	5.248640E+00	3.951010E+00
4.287480E+00	5.200530E+00	3.981310E+00
1.890180E+00	2.315610E+00	2.746820E+00
1.946000E+00	2.367300E+00	2.655850E+00
3.990930E+00	5.291570E+00	3.803150E+00
4.055010E+00	5.315850E+00	3.874710E+00
4.134420E+00	5.289540E+00	3.911110E+00
1.866340E+00	2.544330E+00	2.685650E+00
1.809430E+00	2.445130E+00	2.790390E+00
3.949770E+00	5.327090E+00	3.823120E+00
3.977870E+00	5.338980E+00	3.858100E+00
1.791250E+00	2.586430E+00	2.761060E+00
1.769420E+00	2.528240E+00	2.811470E+00
1.782200E+00	2.791510E+00	2.714550E+00
3.804650E+00	5.400940E+00	3.788680E+00
3.909470E+00	5.371970E+00	3.845860E+00
1.741610E+00	2.638870E+00	2.802770E+00
1.718830E+00	2.785500E+00	2.790320E+00
1.722820E+00	2.879250E+00	2.754150E+00
1.720680E+00	3.024970E+00	2.729780E+00
3.664280E+00	5.430970E+00	3.753310E+00
3.720930E+00	5.482660E+00	3.857820E+00
1.673610E+00	2.906330E+00	2.799550E+00
1.628100E+00	3.108110E+00	2.801960E+00
1.681930E+00	3.253040E+00	2.725850E+00
3.585610E+00	5.473230E+00	3.760250E+00
3.617110E+00	5.492790E+00	3.813450E+00
1.615010E+00	3.277430E+00	2.789190E+00
1.574540E+00	3.217390E+00	2.822830E+00
1.637460E+00	3.475080E+00	2.754010E+00
3.317970E+00	5.488880E+00	3.690840E+00
3.428830E+00	5.508460E+00	3.747470E+00
3.534060E+00	5.515490E+00	3.791580E+00
1.557210E+00	3.361860E+00	2.842650E+00
1.560700E+00	3.536240E+00	2.810130E+00
1.551080E+00	3.626700E+00	2.831810E+00
1.606820E+00	3.661440E+00	2.796820E+00
1.647200E+00	3.872920E+00	2.792980E+00
3.207630E+00	5.521430E+00	3.717440E+00
3.306460E+00	5.566540E+00	3.808440E+00
1.550650E+00	3.763910E+00	2.852240E+00
1.585180E+00	3.922800E+00	2.852800E+00
1.584910E+00	3.999090E+00	2.878510E+00
1.639700E+00	4.023250E+00	2.848320E+00
1.708020E+00	4.173400E+00	2.870770E+00
1.802030E+00	4.350360E+00	2.904980E+00
2.839920E+00	5.316870E+00	3.553430E+00
2.937630E+00	5.417510E+00	3.637800E+00
3.098280E+00	5.472590E+00	3.666040E+00
3.125750E+00	5.533350E+00	3.743830E+00
3.186020E+00	5.570320E+00	3.790140E+00
1.602040E+00	4.103430E+00	2.911310E+00
1.680950E+00	4.272820E+00	2.939620E+00
1.740480E+00	4.384520E+00	2.967510E+00
1.747820E+00	4.438400E+00	3.001310E+00
1.810890E+00	4.469010E+00	2.982390E+00
1.893620E+00	4.624110E+00	3.031620E+00
2.607410E+00	5.205060E+00	3.470240E+00
2.708720E+00	5.253770E+00	3.519260E+00
2.792030E+00	5.352020E+00	3.619240E+00
2.837490E+00	5.426440E+00	3.686250E+00
2.903710E+00	5.500580E+00	3.760420E+00
3.026850E+00	5.518080E+00	3.749730E+00
3.111630E+00	5.570330E+00	3.803580E+00
1.770420E+00	4.513580E+00	3.034730E+00
1.799700E+00	4.613020E+00	3.073210E+00
1.848430E+00	4.672140E+00	3.086010E+00
1.907990E+00	4.746750E+00	3.112420E+00
2.002240E+00	4.885070E+00	3.175520E+00
2.276450E+00	5.082960E+00	3.340540E+00
2.330060E+00	5.120070E+00	3.386830E+00
2.413510E+00	5.175530E+00	3.471410E+00
2.564850E+00	5.237910E+00	3.539630E+00
2.677030E+00	5.318850E+00	3.624280E+00
2.751940E+00	5.398030E+00	3.692030E+00
2.808140E+00	5.463390E+00	3.750800E+00
1.803700E+00	4.697210E+00	3.132110E+00
1.886340E+00	4.808440E+00	3.175020E+00
1.918450E+00	4.878710E+00	3.222120E+00
1.968220E+00	4.923470E+00	3.236710E+00
2.020540E+00	4.967250E+00	3.267580E+00
2.104690E+00	5.039440E+00	3.347040E+00
2.241970E+00	5.109390E+00	3.401380E+00
2.323760E+00	5.150360E+00	3.448390E+00
1.934110E+00	4.940980E+00	3.289680E+00
2.011020E+00	5.001630E+00	3.327880E+00
5.278840E+00	2.452330E+00	3.580080E+00
5.350670E+00	2.556440E+00	3.652390E+00
5.301010E+00	2.489270E+00	3.663430E+00
5.400340E+00	2.629130E+00	3.703830E+00
5.446920E+00	2.741960E+00	3.675150E+00
5.450070E+00	2.710240E+00	3.752450E+00
5.504160E+00	2.815390E+00	3.736800E+00
5.566640E+00	2.932270E+00	3.774320E+00
5.584780E+00	3.037000E+00	3.761840E+00
5.602920E+00	3.007820E+00	3.828750E+00
5.622720E+00	3.105290E+00	3.827030E+00
5.046400E+00	2.242340E+00	3.645120E+00
5.015370E+00	2.210080E+00	3.620850E+00
5.038260E+00	2.230160E+00	3.558040E+00
5.110020E+00	2.298400E+00	3.620220E+00
5.216320E+00	2.397030E+00	3.658890E+00
5.610560E+00	3.215830E+00	3.781960E+00
5.620280E+00	3.305610E+00	3.840440E+00
5.629080E+00	3.379390E+00	3.879050E+00
4.645480E+00	1.726870E+00	3.534000E+00
4.597780E+00	1.689800E+00	3.501000E+00
4.625150E+00	1.716390E+00	3.432960E+00
4.713740E+00	1.799640E+00	3.488560E+00
4.806950E+00	1.917400E+00	3.534040E+00
4.891080E+00	2.042220E+00	3.588060E+00
4.971900E+00	2.156650E+00	3.573380E+00
5.604180E+00	3.480130E+00	3.883080E+00
5.565520E+00	3.581130E+00	3.895180E+00
5.566290E+00	3.634760E+00	3.933540E+00
4.515870E+00	1.646000E+00	3.430000E+00
5.535280E+00	3.726390E+00	3.944260E+00
5.499900E+00	3.820140E+00	3.960540E+00
5.492230E+00	3.873420E+00	4.004380E+00
5.474320E+00	3.936160E+00	4.055600E+00
4.388430E+00	1.574020E+00	3.388940E+00
4.318830E+00	1.544350E+00	3.375530E+00
4.328800E+00	1.545660E+00	3.294780E+00
5.416990E+00	4.011200E+00	4.024920E+00
5.391860E+00	4.068610E+00	4.093170E+00
4.215460E+00	1.509770E+00	3.308880E+00
5.327770E+00	4.133290E+00	4.067200E+00
5.303620E+00	4.179500E+00	4.117990E+00
4.061990E+00	1.431190E+00	3.250730E+00
3.954100E+00	1.395240E+00	3.211310E+00
3.990360E+00	1.407460E+00	3.137890E+00
5.254550E+00	4.251040E+00	4.135710E+00
5.205190E+00	4.313480E+00	4.128200E+00
5.237140E+00	4.305490E+00	4.171900E+00
5.214250E+00	4.349930E+00	4.176890E+00
3.858590E+00	1.357570E+00	3.029670E+00
3.827810E+00	1.337460E+00	3.223710E+00
5.189680E+00	4.431910E+00	4.192370E+00
5.161930E+00	4.495980E+00	4.179240E+00
5.191440E+00	4.490300E+00	4.226040E+00
5.179360E+00	4.533070E+00	4.228740E+00
3.697940E+00	1.283580E+00	3.190780E+00
3.612680E+00	1.264060E+00	3.145860E+00
3.663350E+00	1.278670E+00	3.050400E+00
5.121030E+00	4.649550E+00	4.195660E+00
5.157790E+00	4.607060E+00	4.240540E+00
5.129980E+00	4.680750E+00	4.249310E+00
3.462950E+00	1.221780E+00	3.073090E+00
5.074410E+00	4.769250E+00	4.255970E+00
5.093720E+00	4.741280E+00	4.259180E+00
5.079890E+00	4.770960E+00	4.285000E+00
3.248470E+00	1.203540E+00	2.951540E+00
4.976760E+00	4.804760E+00	4.262550E+00
5.050190E+00	4.783960E+00	4.281130E+00
3.074040E+00	1.214620E+00	2.899330E+00
4.920160E+00	4.818830E+00	4.216700E+00
4.920230E+00	4.831420E+00	4.272980E+00
2.911100E+00	1.249410E+00	2.873100E+00
4.816310E+00	4.862070E+00	4.242450E+00
4.881350E+00	4.842320E+00	4.257680E+00
2.754930E+00	1.300970E+00	2.854580E+00
4.700730E+00	4.891350E+00	4.207120E+00
4.755840E+00	4.880880E+00	4.236850E+00
2.603870E+00	1.371950E+00	2.844650E+00
4.650280E+00	4.900290E+00	4.163090E+00
4.655090E+00	4.921100E+00	4.216970E+00
2.457150E+00	1.469390E+00	2.842990E+00
4.558950E+00	4.978770E+00	4.177700E+00
4.621050E+00	4.938350E+00	4.198770E+00
2.301790E+00	1.605680E+00	2.820200E+00
4.464700E+00	5.030340E+00	4.107010E+00
4.497030E+00	5.022680E+00	4.158790E+00
2.162470E+00	1.720340E+00	2.859250E+00
2.220800E+00	1.741190E+00	2.760180E+00
4.410970E+00	5.099380E+00	4.095370E+00
2.130140E+00	1.847620E+00	2.758690E+00
2.064280E+00	1.833030E+00	2.857330E+00
4.327330E+00	5.215490E+00	4.084000E+00
2.025840E+00	1.976540E+00	2.781820E+00
1.954690E+00	1.903680E+00	2.928380E+00
4.257840E+00	5.256530E+00	4.028150E+00
4.261100E+00	5.285130E+00	4.074470E+00
1.917300E+00	2.115450E+00	2.816540E+00
1.843810E+00	2.083720E+00	2.934820E+00
4.093630E+00	5.346120E+00	3.946310E+00
4.130010E+00	5.367910E+00	4.022800E+00
4.212540E+00	5.315380E+00	4.052710E+00
1.823290E+00	2.270970E+00	2.855340E+00
1.759170E+00	2.239950E+00	2.954730E+00
3.961310E+00	5.400680E+00	3.927840E+00
4.046990E+00	5.396880E+00	3.982750E+00
1.740170E+00	2.451580E+00	2.878440E+00
1.714080E+00	2.347590E+00	2.967710E+00
3.843240E+00	5.455710E+00	3.894390E+00
3.890940E+00	5.483310E+00	4.001780E+00
1.672170E+00	2.465470E+00	2.974270E+00
1.605960E+00	2.622930E+00	2.993350E+00
1.666250E+00	2.699080E+00	2.879100E+00
3.779000E+00	5.497060E+00	3.910390E+00
3.810280E+00	5.507760E+00	3.958910E+00
1.588160E+00	2.791260E+00	2.943210E+00
1.539810E+00	2.764090E+00	3.021670E+00
1.598720E+00	2.930540E+00	2.873980E+00
3.595960E+00	5.560180E+00	3.910540E+00
3.732490E+00	5.528300E+00	3.948030E+00
1.525410E+00	2.929160E+00	2.953590E+00
1.470320E+00	2.900360E+00	3.038430E+00
1.523510E+00	3.141390E+00	2.886440E+00
3.445630E+00	5.573740E+00	3.851420E+00
3.475640E+00	5.610780E+00	3.935020E+00
1.462290E+00	3.043670E+00	2.989550E+00
1.428760E+00	2.991160E+00	3.047010E+00
1.425550E+00	3.194040E+00	2.960780E+00
1.467310E+00	3.339240E+00	2.917750E+00
1.487040E+00	3.557840E+00	2.870960E+00
3.368510E+00	5.596530E+00	3.871510E+00
3.401930E+00	5.613150E+00	3.917640E+00
1.396460E+00	3.094490E+00	3.039030E+00
1.361950E+00	3.229890E+00	3.014400E+00
1.398060E+00	3.321550E+00	2.977550E+00
1.400660E+00	3.468650E+00	2.947700E+00
1.414400E+00	3.610340E+00	2.938820E+00
1.464300E+00	3.744700E+00	2.919830E+00
1.519860E+00	3.938090E+00	2.909720E+00
3.180030E+00	5.628020E+00	3.892570E+00
3.321480E+00	5.622900E+00	3.911900E+00
1.329700E+00	3.389870E+00	3.036440E+00
1.341030E+00	3.575990E+00	2.992610E+00
1.384850E+00	3.719240E+00	2.980730E+00
1.424970E+00	3.871720E+00	2.969070E+00
1.464640E+00	3.988230E+00	2.974240E+00
1.464720E+00	4.053050E+00	3.000650E+00
1.517540E+00	4.076850E+00	2.966800E+00
1.582340E+00	4.219030E+00	2.985060E+00
1.671900E+00	4.389260E+00	3.018330E+00
2.975780E+00	5.548740E+00	3.801700E+00
3.044990E+00	5.589060E+00	3.848530E+00
3.079170E+00	5.631400E+00	3.918020E+00
1.479660E+00	4.148370E+00	3.032210E+00
1.552530E+00	4.310920E+00	3.054310E+00
1.616880E+00	4.428000E+00	3.084490E+00
1.620800E+00	4.484460E+00	3.117330E+00
1.700910E+00	4.543130E+00	3.097060E+00
2.450930E+00	5.260150E+00	3.610540E+00
2.578180E+00	5.311770E+00	3.646800E+00
2.655640E+00	5.383380E+00	3.713050E+00
2.733350E+00	5.457150E+00	3.778310E+00
2.811150E+00	5.545460E+00	3.862610E+00
2.938870E+00	5.586730E+00	3.870220E+00
3.017660E+00	5.628200E+00	3.924960E+00
1.626410E+00	4.551620E+00	3.151370E+00
1.639300E+00	4.623190E+00	3.188670E+00
1.702740E+00	4.658870E+00	3.167570E+00
1.803260E+00	4.812690E+00	3.238550E+00
2.147380E+00	5.128390E+00	3.486770E+00
2.310890E+00	5.186450E+00	3.528000E+00
2.347250E+00	5.251260E+00	3.629930E+00
2.399050E+00	5.306120E+00	3.698000E+00
2.529720E+00	5.367060E+00	3.731730E+00
2.638030E+00	5.453590E+00	3.804390E+00
2.710020E+00	5.515880E+00	3.858820E+00
1.669330E+00	4.701300E+00	3.231480E+00
1.712900E+00	4.797900E+00	3.290680E+00
1.766340E+00	4.859010E+00	3.306420E+00
1.839080E+00	4.927750E+00	3.338160E+00
1.983340E+00	5.036910E+00	3.405160E+00
2.042390E+00	5.115180E+00	3.512090E+00
2.100120E+00	5.168270E+00	3.579280E+00
2.238890E+00	5.222350E+00	3.617030E+00
2.321540E+00	5.273730E+00	3.674380E+00
1.721760E+00	4.881920E+00	3.362850E+00
1.844900E+00	5.003330E+00	3.442770E+00
1.959760E+00	5.090700E+00	3.516570E+00
2.024310E+00	5.137080E+00	3.560170E+00
5.342800E+00	2.541700E+00	3.725210E+00
5.420600E+00	2.643860E+00	3.805620E+00
5.362740E+00	2.567000E+00	3.808530E+00
5.469470E+00	2.719100E+00	3.837920E+00
5.540690E+00	2.822870E+00	3.855880E+00
5.600800E+00	2.922000E+00	3.880980E+00
5.635380E+00	3.016230E+00	3.907480E+00
5.671890E+00	3.107220E+00	3.940460E+00
4.763360E+00	1.842120E+00	3.736680E+00
4.735570E+00	1.812590E+00	3.700330E+00
4.770590E+00	1.854820E+00	3.642860E+00
4.841160E+00	1.958000E+00	3.653550E+00
4.810540E+00	1.905070E+00	3.741400E+00
4.880450E+00	2.018110E+00	3.675040E+00
4.864220E+00	1.989150E+00	3.746620E+00
4.908670E+00	2.061910E+00	3.719760E+00
5.004590E+00	2.195490E+00	3.695720E+00
5.064020E+00	2.259060E+00	3.716380E+00
5.127330E+00	2.318200E+00	3.761100E+00
5.195280E+00	2.392950E+00	3.811580E+00
5.280990E+00	2.476260E+00	3.787650E+00
5.656680E+00	3.207500E+00	3.887720E+00
5.667030E+00	3.308870E+00	3.937080E+00
5.656910E+00	3.397670E+00	3.935740E+00
5.684230E+00	3.365380E+00	3.989260E+00
5.674240E+00	3.449270E+00	3.998620E+00
4.584970E+00	1.687220E+00	3.611700E+00
4.684440E+00	1.769060E+00	3.650610E+00
4.948310E+00	2.122250E+00	3.672280E+00
5.615950E+00	3.562710E+00	3.972170E+00
5.590960E+00	3.645660E+00	3.990330E+00
5.626670E+00	3.609050E+00	4.040620E+00
5.602700E+00	3.691070E+00	4.057660E+00
4.480160E+00	1.626930E+00	3.604400E+00
4.411170E+00	1.588850E+00	3.592210E+00
4.425690E+00	1.594280E+00	3.504620E+00
5.545650E+00	3.790780E+00	4.030070E+00
5.532110E+00	3.858440E+00	4.088760E+00
5.514270E+00	3.924600E+00	4.143750E+00
4.325240E+00	1.549740E+00	3.528540E+00
5.454150E+00	3.998090E+00	4.116700E+00
5.431850E+00	4.056260E+00	4.181660E+00
4.186770E+00	1.502300E+00	3.501760E+00
4.107190E+00	1.461420E+00	3.489170E+00
4.115790E+00	1.463450E+00	3.390140E+00
5.363250E+00	4.130830E+00	4.161510E+00
5.318350E+00	4.192140E+00	4.173560E+00
5.356410E+00	4.169550E+00	4.224230E+00
5.318560E+00	4.225870E+00	4.226710E+00
3.997520E+00	1.411370E+00	3.419870E+00
[truncated: 21,888 more rows]
