# Supplementary material for: A New MRI-Based Model of Heart Function with Coupled Hemodynamics and Application to Normal and Diseased Canine Left Ventricles
Source: Front Bioeng Biotechnol. 2015 Sep 23;3:140. doi: 10.3389/fbioe.2015.00140 (PMC4585083; doi:10.3389/fbioe.2015.00140)
Supplement: Supplementary file 6 [file Data_Sheet_6.ZIP › Case3_HF_SR_Diastole/nodes/case3_diastole_time_0.1000.csv]

4.501560E+00	3.797800E+00	2.164710E+00
4.424740E+00	3.775690E+00	2.084870E+00
4.463500E+00	3.837930E+00	2.160640E+00
4.455270E+00	3.895780E+00	2.205820E+00
4.525450E+00	3.855510E+00	2.254950E+00
4.483020E+00	3.938460E+00	2.290500E+00
4.390920E+00	3.880920E+00	2.135030E+00
4.302280E+00	3.862240E+00	2.042300E+00
4.394730E+00	3.974330E+00	2.228330E+00
4.375020E+00	4.061020E+00	2.296930E+00
4.453200E+00	4.016940E+00	2.344550E+00
4.415670E+00	4.074450E+00	2.359960E+00
4.303620E+00	3.953250E+00	2.116600E+00
4.244670E+00	3.923840E+00	2.042980E+00
4.281550E+00	4.065140E+00	2.201430E+00
4.328500E+00	4.099280E+00	2.282050E+00
4.357900E+00	4.118960E+00	2.345790E+00
4.211450E+00	3.989240E+00	2.082400E+00
4.187750E+00	4.061510E+00	2.131280E+00
4.207000E+00	4.097390E+00	2.171100E+00
4.212480E+00	4.129610E+00	2.211500E+00
4.288090E+00	4.126440E+00	2.273400E+00
4.157090E+00	4.102130E+00	2.147180E+00
4.740570E+00	3.466400E+00	2.194430E+00
4.679810E+00	3.434220E+00	2.093980E+00
4.699420E+00	3.519440E+00	2.182660E+00
4.688290E+00	3.613050E+00	2.254460E+00
4.760640E+00	3.518730E+00	2.267660E+00
4.693410E+00	3.725630E+00	2.369090E+00
4.779970E+00	3.616930E+00	2.380950E+00
4.696580E+00	3.821470E+00	2.469030E+00
4.793780E+00	3.741750E+00	2.520030E+00
4.743560E+00	3.844000E+00	2.566830E+00
4.611890E+00	3.565960E+00	2.107630E+00
4.565280E+00	3.487300E+00	1.973380E+00
4.571020E+00	3.729120E+00	2.196300E+00
4.618020E+00	3.829460E+00	2.364500E+00
4.642950E+00	3.879620E+00	2.450730E+00
4.676130E+00	3.903910E+00	2.544500E+00
4.476610E+00	3.488840E+00	1.886230E+00
4.382720E+00	3.455780E+00	1.766430E+00
4.406450E+00	3.541330E+00	1.864000E+00
4.458620E+00	3.617660E+00	1.981370E+00
4.566200E+00	3.955990E+00	2.430020E+00
4.559240E+00	4.041570E+00	2.547260E+00
4.642100E+00	3.985600E+00	2.609240E+00
4.597120E+00	4.058480E+00	2.640620E+00
4.329070E+00	3.589850E+00	1.827330E+00
4.274830E+00	3.527950E+00	1.716330E+00
4.285380E+00	3.745390E+00	1.918340E+00
4.458540E+00	4.086580E+00	2.451130E+00
4.524790E+00	4.108750E+00	2.595210E+00
4.199430E+00	3.622300E+00	1.748300E+00
4.102430E+00	3.783900E+00	1.837600E+00
4.180180E+00	3.892210E+00	1.977870E+00
4.363840E+00	4.172390E+00	2.430210E+00
4.433080E+00	4.179880E+00	2.559170E+00
4.073100E+00	3.908200E+00	1.921910E+00
4.024010E+00	3.864560E+00	1.856960E+00
4.093460E+00	4.030120E+00	2.050380E+00
4.253750E+00	4.182260E+00	2.318450E+00
4.301040E+00	4.267960E+00	2.480100E+00
4.348070E+00	4.295110E+00	2.581940E+00
4.406830E+00	4.255880E+00	2.626470E+00
4.368760E+00	4.318850E+00	2.656920E+00
3.987860E+00	3.950660E+00	1.900190E+00
3.946970E+00	4.069130E+00	1.994720E+00
4.023880E+00	4.111200E+00	2.074930E+00
4.102400E+00	4.162340E+00	2.169190E+00
4.144670E+00	4.259590E+00	2.315880E+00
4.167080E+00	4.335390E+00	2.414060E+00
4.234850E+00	4.345140E+00	2.501570E+00
4.302880E+00	4.332110E+00	2.571480E+00
3.969060E+00	4.163600E+00	2.083140E+00
3.896570E+00	4.136470E+00	2.028790E+00
3.997270E+00	4.261390E+00	2.182020E+00
4.046310E+00	4.349030E+00	2.317160E+00
4.109940E+00	4.378120E+00	2.401330E+00
4.155530E+00	4.397060E+00	2.489810E+00
3.885970E+00	4.206060E+00	2.075670E+00
3.897050E+00	4.286900E+00	2.148370E+00
3.951800E+00	4.329190E+00	2.223070E+00
3.952720E+00	4.372550E+00	2.269260E+00
3.974290E+00	4.410490E+00	2.328020E+00
4.061640E+00	4.416000E+00	2.404270E+00
3.884000E+00	4.353080E+00	2.217120E+00
3.920830E+00	4.396560E+00	2.279200E+00
5.017010E+00	3.522900E+00	2.610160E+00
4.972890E+00	3.483040E+00	2.534450E+00
4.964020E+00	3.550230E+00	2.564250E+00
4.970570E+00	3.605340E+00	2.616980E+00
4.880670E+00	3.322020E+00	2.302460E+00
4.848820E+00	3.255870E+00	2.208320E+00
4.803990E+00	3.400010E+00	2.241260E+00
4.831410E+00	3.507520E+00	2.359590E+00
4.906460E+00	3.417970E+00	2.406080E+00
4.889790E+00	3.593540E+00	2.511050E+00
4.867800E+00	3.700130E+00	2.569090E+00
4.916600E+00	3.693020E+00	2.628070E+00
4.863200E+00	3.759350E+00	2.623400E+00
4.800870E+00	3.199150E+00	2.104820E+00
4.736110E+00	3.165730E+00	1.971260E+00
4.744270E+00	3.293390E+00	2.083680E+00
4.738690E+00	3.903080E+00	2.633160E+00
4.807350E+00	3.844110E+00	2.653960E+00
4.771260E+00	3.908790E+00	2.693600E+00
4.632750E+00	3.144190E+00	1.813020E+00
4.536120E+00	3.089310E+00	1.664330E+00
4.546890E+00	3.212190E+00	1.755060E+00
4.586090E+00	3.324720E+00	1.872610E+00
4.696880E+00	3.939740E+00	2.623880E+00
4.723810E+00	3.954580E+00	2.698100E+00
4.432840E+00	3.283500E+00	1.681720E+00
4.348930E+00	3.185640E+00	1.537660E+00
4.582350E+00	4.106600E+00	2.703570E+00
4.667610E+00	4.032560E+00	2.751430E+00
4.626570E+00	4.106040E+00	2.797150E+00
4.229900E+00	3.201280E+00	1.459130E+00
4.113130E+00	3.159220E+00	1.374670E+00
4.138920E+00	3.281110E+00	1.455220E+00
4.202160E+00	3.408720E+00	1.571640E+00
4.511460E+00	4.167210E+00	2.665510E+00
4.566400E+00	4.159190E+00	2.767780E+00
4.041340E+00	3.341550E+00	1.425480E+00
3.985020E+00	3.258310E+00	1.353130E+00
3.973250E+00	3.508720E+00	1.506940E+00
4.043810E+00	3.649140E+00	1.664930E+00
4.462800E+00	4.209110E+00	2.643550E+00
4.490760E+00	4.223060E+00	2.728040E+00
3.900440E+00	3.373130E+00	1.381170E+00
3.800950E+00	3.567230E+00	1.492850E+00
3.907370E+00	3.658930E+00	1.595210E+00
3.940040E+00	3.811200E+00	1.759040E+00
4.397190E+00	4.322020E+00	2.720510E+00
4.428720E+00	4.291320E+00	2.735390E+00
4.411270E+00	4.324320E+00	2.757690E+00
3.808550E+00	3.728460E+00	1.615800E+00
3.727050E+00	3.670010E+00	1.544480E+00
3.797930E+00	3.857580E+00	1.739940E+00
3.869860E+00	3.962850E+00	1.857630E+00
4.238330E+00	4.383190E+00	2.567480E+00
4.308300E+00	4.372600E+00	2.650640E+00
4.375670E+00	4.346400E+00	2.731120E+00
3.702590E+00	3.770160E+00	1.617600E+00
3.706160E+00	3.889740E+00	1.732800E+00
3.770660E+00	3.967020E+00	1.818130E+00
3.810940E+00	4.105760E+00	1.962420E+00
4.194480E+00	4.414530E+00	2.564630E+00
4.224960E+00	4.430650E+00	2.639580E+00
3.688250E+00	4.000350E+00	1.819070E+00
3.702140E+00	4.115350E+00	1.931920E+00
3.744240E+00	4.177860E+00	1.998130E+00
3.798030E+00	4.260630E+00	2.084470E+00
3.987300E+00	4.463310E+00	2.415380E+00
4.080680E+00	4.459410E+00	2.511550E+00
4.155460E+00	4.441600E+00	2.569640E+00
3.681760E+00	4.217040E+00	2.018090E+00
3.731080E+00	4.314530E+00	2.117860E+00
3.737460E+00	4.366970E+00	2.178330E+00
3.799410E+00	4.364960E+00	2.196170E+00
3.883800E+00	4.430060E+00	2.312840E+00
3.920550E+00	4.495790E+00	2.424980E+00
3.993060E+00	4.526790E+00	2.544820E+00
3.764410E+00	4.428430E+00	2.264990E+00
3.841790E+00	4.500370E+00	2.381710E+00
3.896920E+00	4.537290E+00	2.483730E+00
5.098180E+00	3.412360E+00	2.644640E+00
5.082920E+00	3.354620E+00	2.603920E+00
5.047850E+00	3.437530E+00	2.596080E+00
5.086220E+00	3.479890E+00	2.670010E+00
5.008860E+00	3.065010E+00	2.367100E+00
4.971300E+00	3.007610E+00	2.274200E+00
4.968410E+00	3.105290E+00	2.320030E+00
4.948550E+00	3.242060E+00	2.362210E+00
5.028370E+00	3.143730E+00	2.431440E+00
5.004030E+00	3.368510E+00	2.512130E+00
5.051680E+00	3.259010E+00	2.522180E+00
4.984930E+00	3.681160E+00	2.708510E+00
5.043740E+00	3.584230E+00	2.696820E+00
4.993930E+00	3.729280E+00	2.774350E+00
5.064850E+00	3.676630E+00	2.812510E+00
5.014500E+00	3.772590E+00	2.844710E+00
4.912390E+00	2.954750E+00	2.144830E+00
4.862150E+00	2.875360E+00	2.017640E+00
4.853110E+00	2.968440E+00	2.043340E+00
4.869480E+00	3.095300E+00	2.155880E+00
4.916300E+00	3.792990E+00	2.750660E+00
4.901210E+00	3.888530E+00	2.845030E+00
4.981250E+00	3.851570E+00	2.893330E+00
4.935430E+00	3.917460E+00	2.920470E+00
4.777980E+00	2.808430E+00	1.846390E+00
4.692180E+00	2.722940E+00	1.698510E+00
4.708000E+00	2.836380E+00	1.750940E+00
4.745950E+00	2.967300E+00	1.858350E+00
4.810640E+00	3.918130E+00	2.774640E+00
4.866760E+00	3.955460E+00	2.885570E+00
4.606470E+00	2.885440E+00	1.644100E+00
4.515740E+00	2.769540E+00	1.517210E+00
4.741820E+00	3.978820E+00	2.775430E+00
4.775670E+00	4.012030E+00	2.858120E+00
4.392990E+00	2.748810E+00	1.388990E+00
4.266140E+00	2.692710E+00	1.299790E+00
4.297180E+00	2.822060E+00	1.342890E+00
4.362990E+00	2.960710E+00	1.423730E+00
4.627290E+00	4.152310E+00	2.856830E+00
4.697710E+00	4.098170E+00	2.882950E+00
4.671030E+00	4.152090E+00	2.916870E+00
4.160710E+00	2.927180E+00	1.307680E+00
4.021630E+00	2.820650E+00	1.215360E+00
4.563340E+00	4.210900E+00	2.833500E+00
4.630730E+00	4.198910E+00	2.918410E+00
3.922250E+00	3.135220E+00	1.281960E+00
3.791880E+00	2.979340E+00	1.226120E+00
4.496300E+00	4.264810E+00	2.810050E+00
4.555970E+00	4.267630E+00	2.897100E+00
3.716720E+00	3.201480E+00	1.287150E+00
3.602330E+00	3.128790E+00	1.259640E+00
3.740760E+00	3.385640E+00	1.359510E+00
4.440820E+00	4.333770E+00	2.836160E+00
3.588340E+00	3.349430E+00	1.332230E+00
3.462050E+00	3.291380E+00	1.335620E+00
3.623700E+00	3.597250E+00	1.479160E+00
4.325080E+00	4.404840E+00	2.758730E+00
4.380470E+00	4.408280E+00	2.861430E+00
3.473980E+00	3.472470E+00	1.404020E+00
3.396630E+00	3.393670E+00	1.382690E+00
3.469800E+00	3.647370E+00	1.517700E+00
3.583660E+00	3.836660E+00	1.667400E+00
4.228150E+00	4.477530E+00	2.744970E+00
4.306990E+00	4.467380E+00	2.838340E+00
3.371530E+00	3.508940E+00	1.455450E+00
3.372350E+00	3.657790E+00	1.541470E+00
3.446740E+00	3.770100E+00	1.611460E+00
3.468590E+00	3.903040E+00	1.720330E+00
3.583010E+00	4.055340E+00	1.855060E+00
4.123010E+00	4.507430E+00	2.650690E+00
4.173450E+00	4.520610E+00	2.748640E+00
4.215320E+00	4.539820E+00	2.837090E+00
3.361450E+00	3.780200E+00	1.640570E+00
3.385050E+00	3.919910E+00	1.743950E+00
3.461740E+00	4.008860E+00	1.805680E+00
3.501890E+00	4.108700E+00	1.898520E+00
3.579090E+00	4.207840E+00	2.000940E+00
3.658210E+00	4.339930E+00	2.139790E+00
4.042050E+00	4.556780E+00	2.634890E+00
4.058030E+00	4.589280E+00	2.714910E+00
4.131940E+00	4.562180E+00	2.767120E+00
3.388170E+00	4.045890E+00	1.848890E+00
3.482490E+00	4.201560E+00	1.987660E+00
3.554790E+00	4.289450E+00	2.073400E+00
3.581550E+00	4.358300E+00	2.150430E+00
3.625780E+00	4.393790E+00	2.201390E+00
3.674860E+00	4.442360E+00	2.265090E+00
3.753840E+00	4.513360E+00	2.362710E+00
3.826840E+00	4.559600E+00	2.470710E+00
3.896770E+00	4.597630E+00	2.581440E+00
3.984770E+00	4.593550E+00	2.641570E+00
3.583860E+00	4.430630E+00	2.241850E+00
3.659540E+00	4.522590E+00	2.353710E+00
3.744140E+00	4.580710E+00	2.455420E+00
3.808400E+00	4.611910E+00	2.535040E+00
5.115210E+00	2.966850E+00	2.510480E+00
5.074110E+00	2.886480E+00	2.416960E+00
5.056410E+00	3.017940E+00	2.429700E+00
5.098460E+00	3.162080E+00	2.549010E+00
5.137970E+00	3.057880E+00	2.580110E+00
5.116470E+00	3.271070E+00	2.614340E+00
5.166580E+00	3.197900E+00	2.655460E+00
5.149300E+00	3.376120E+00	2.713080E+00
5.122310E+00	3.546370E+00	2.782360E+00
5.186900E+00	3.482650E+00	2.828180E+00
5.129880E+00	3.629230E+00	2.850410E+00
5.188870E+00	3.588770E+00	2.902870E+00
5.138940E+00	3.684480E+00	2.911610E+00
5.025360E+00	2.806690E+00	2.315250E+00
4.976550E+00	2.733090E+00	2.212520E+00
4.976230E+00	2.865750E+00	2.229480E+00
5.037920E+00	3.812290E+00	2.911140E+00
5.096480E+00	3.767800E+00	2.943540E+00
5.052330E+00	3.843390E+00	2.981180E+00
4.924220E+00	2.655100E+00	2.093780E+00
4.863500E+00	2.574940E+00	1.962280E+00
4.867460E+00	2.712680E+00	1.973520E+00
4.918370E+00	3.967180E+00	2.974540E+00
5.003490E+00	3.913640E+00	3.015070E+00
4.961860E+00	3.978410E+00	3.052650E+00
4.776420E+00	2.499390E+00	1.831470E+00
4.660500E+00	2.442290E+00	1.686530E+00
4.740880E+00	2.574930E+00	1.759940E+00
4.851760E+00	4.011270E+00	2.943430E+00
4.892720E+00	4.031780E+00	3.033540E+00
4.512380E+00	2.592160E+00	1.491000E+00
4.461290E+00	2.423200E+00	1.464390E+00
4.796220E+00	4.078010E+00	2.972200E+00
4.791670E+00	4.124710E+00	3.021520E+00
4.847460E+00	4.107800E+00	3.058630E+00
4.804510E+00	4.158240E+00	3.059990E+00
4.346200E+00	2.366100E+00	1.379940E+00
4.204510E+00	2.415750E+00	1.293830E+00
4.317510E+00	2.496920E+00	1.338500E+00
4.721900E+00	4.166200E+00	2.994540E+00
4.707280E+00	4.249970E+00	3.058220E+00
4.783510E+00	4.219470E+00	3.085900E+00
4.760300E+00	4.268510E+00	3.101560E+00
4.113180E+00	2.576750E+00	1.227810E+00
4.005370E+00	2.408270E+00	1.196220E+00
4.632480E+00	4.250220E+00	2.989150E+00
4.639350E+00	4.307080E+00	3.055260E+00
4.718500E+00	4.307830E+00	3.109970E+00
3.890930E+00	2.695990E+00	1.176880E+00
3.741890E+00	2.611040E+00	1.177110E+00
4.545420E+00	4.331530E+00	2.986390E+00
4.596870E+00	4.347780E+00	3.057340E+00
4.642430E+00	4.373660E+00	3.122600E+00
3.657550E+00	2.880780E+00	1.206680E+00
3.520530E+00	2.805820E+00	1.223650E+00
4.444670E+00	4.389420E+00	2.942890E+00
4.494560E+00	4.392310E+00	3.020970E+00
4.557370E+00	4.384440E+00	3.069830E+00
3.467690E+00	3.074160E+00	1.274350E+00
3.336620E+00	3.010680E+00	1.301650E+00
4.372990E+00	4.452820E+00	2.926700E+00
4.430900E+00	4.439260E+00	3.012350E+00
3.321640E+00	3.301760E+00	1.377460E+00
3.213240E+00	3.173650E+00	1.388200E+00
4.300700E+00	4.518560E+00	2.913040E+00
4.361710E+00	4.502590E+00	2.999530E+00
3.208030E+00	3.340320E+00	1.438280E+00
3.161650E+00	3.267060E+00	1.444890E+00
3.258450E+00	3.565270E+00	1.539830E+00
4.250220E+00	4.560790E+00	2.911860E+00
4.285440E+00	4.575950E+00	2.993720E+00
3.150390E+00	3.390380E+00	1.502040E+00
3.157490E+00	3.555320E+00	1.588860E+00
3.197620E+00	3.667300E+00	1.621340E+00
3.264160E+00	3.837950E+00	1.726660E+00
4.093970E+00	4.605090E+00	2.786080E+00
4.134740E+00	4.622490E+00	2.859550E+00
4.207300E+00	4.600810E+00	2.920540E+00
3.141510E+00	3.688290E+00	1.668630E+00
3.161820E+00	3.841030E+00	1.771610E+00
3.209210E+00	3.928600E+00	1.802790E+00
3.271170E+00	4.028660E+00	1.857450E+00
3.374550E+00	4.182480E+00	1.982120E+00
3.478570E+00	4.326440E+00	2.108250E+00
3.939420E+00	4.626280E+00	2.655610E+00
3.969970E+00	4.650720E+00	2.724690E+00
4.053440E+00	4.647800E+00	2.801000E+00
3.152670E+00	3.977120E+00	1.855980E+00
3.255900E+00	4.151520E+00	1.975260E+00
3.349830E+00	4.287710E+00	2.082690E+00
3.418980E+00	4.372780E+00	2.168820E+00
3.427740E+00	4.418920E+00	2.225010E+00
3.489070E+00	4.428720E+00	2.231560E+00
3.554150E+00	4.523810E+00	2.335780E+00
3.646830E+00	4.609710E+00	2.462700E+00
3.746730E+00	4.635210E+00	2.529300E+00
3.809190E+00	4.671780E+00	2.610870E+00
3.898830E+00	4.656340E+00	2.668360E+00
3.449930E+00	4.478810E+00	2.287510E+00
3.488120E+00	4.556720E+00	2.362360E+00
3.553350E+00	4.596980E+00	2.413370E+00
3.576270E+00	4.640820E+00	2.472940E+00
3.620860E+00	4.679920E+00	2.537250E+00
3.707230E+00	4.675670E+00	2.561070E+00
3.500290E+00	4.625030E+00	2.441590E+00
3.557490E+00	4.669110E+00	2.501640E+00
5.244550E+00	3.039810E+00	2.756380E+00
5.228410E+00	2.976990E+00	2.711480E+00
5.209280E+00	3.078950E+00	2.696350E+00
5.220190E+00	3.239950E+00	2.765740E+00
5.259140E+00	3.125350E+00	2.801590E+00
5.229130E+00	3.383700E+00	2.839720E+00
5.279140E+00	3.264770E+00	2.871450E+00
5.238680E+00	3.492780E+00	2.902740E+00
5.297560E+00	3.402750E+00	2.953180E+00
5.239190E+00	3.551350E+00	2.944070E+00
5.269520E+00	3.512300E+00	2.968580E+00
5.248380E+00	3.591300E+00	3.013550E+00
5.117730E+00	2.785430E+00	2.511240E+00
5.073500E+00	2.684640E+00	2.421580E+00
5.060010E+00	2.773090E+00	2.391170E+00
5.156440E+00	2.911330E+00	2.581270E+00
5.149550E+00	3.724270E+00	2.974310E+00
5.189810E+00	3.676040E+00	2.997120E+00
5.166360E+00	3.747790E+00	3.044960E+00
5.021690E+00	2.600840E+00	2.328010E+00
4.958640E+00	2.522200E+00	2.225310E+00
4.974890E+00	2.622620E+00	2.212170E+00
5.066960E+00	3.876350E+00	3.045990E+00
5.124940E+00	3.833820E+00	3.081920E+00
5.081610E+00	3.910610E+00	3.105380E+00
4.893060E+00	2.428570E+00	2.098250E+00
4.827640E+00	2.338540E+00	1.987750E+00
4.843400E+00	2.452320E+00	1.960630E+00
4.964170E+00	4.021910E+00	3.102260E+00
5.040060E+00	3.979380E+00	3.135730E+00
5.002270E+00	4.048630E+00	3.170770E+00
4.716960E+00	2.245110E+00	1.883380E+00
4.597500E+00	2.215970E+00	1.727600E+00
4.697760E+00	2.325290E+00	1.789690E+00
4.928520E+00	4.088250E+00	3.124310E+00
4.935410E+00	4.133450E+00	3.168430E+00
4.984590E+00	4.103870E+00	3.211330E+00
4.950810E+00	4.161170E+00	3.216260E+00
4.489210E+00	2.295780E+00	1.547340E+00
4.428480E+00	2.135680E+00	1.587030E+00
4.877690E+00	4.180790E+00	3.143070E+00
4.887780E+00	4.244040E+00	3.193350E+00
4.934910E+00	4.216690E+00	3.243900E+00
4.905560E+00	4.277080E+00	3.245180E+00
4.251180E+00	2.265370E+00	1.373960E+00
4.823800E+00	4.290280E+00	3.165550E+00
4.814620E+00	4.375400E+00	3.224590E+00
4.888510E+00	4.336090E+00	3.273810E+00
4.860870E+00	4.394250E+00	3.286310E+00
4.043770E+00	2.220760E+00	1.275400E+00
3.898370E+00	2.249030E+00	1.244780E+00
3.945510E+00	2.307690E+00	1.218070E+00
4.739930E+00	4.363480E+00	3.166120E+00
4.745990E+00	4.418890E+00	3.222010E+00
4.805800E+00	4.432430E+00	3.276550E+00
3.817390E+00	2.386780E+00	1.200650E+00
3.710990E+00	2.270120E+00	1.234170E+00
4.689920E+00	4.409530E+00	3.183130E+00
4.690470E+00	4.444790E+00	3.229540E+00
4.727820E+00	4.476770E+00	3.298050E+00
3.602000E+00	2.539010E+00	1.201150E+00
3.459050E+00	2.489560E+00	1.257810E+00
4.493780E+00	4.437800E+00	3.086560E+00
4.564890E+00	4.437970E+00	3.149040E+00
4.632500E+00	4.444880E+00	3.207180E+00
4.661790E+00	4.474810E+00	3.270120E+00
3.384760E+00	2.747190E+00	1.265250E+00
3.253240E+00	2.699530E+00	1.313410E+00
4.421490E+00	4.492860E+00	3.083810E+00
4.481580E+00	4.499480E+00	3.184420E+00
3.216180E+00	2.949990E+00	1.342420E+00
3.114300E+00	2.901500E+00	1.401460E+00
4.356660E+00	4.550380E+00	3.065700E+00
4.397690E+00	4.552750E+00	3.141890E+00
3.110790E+00	3.169460E+00	1.455530E+00
3.048970E+00	3.031290E+00	1.458290E+00
4.320280E+00	4.588350E+00	3.061450E+00
4.344740E+00	4.591970E+00	3.106170E+00
3.010880E+00	3.172580E+00	1.532310E+00
2.960800E+00	3.347460E+00	1.625160E+00
3.064660E+00	3.450520E+00	1.599590E+00
4.171020E+00	4.641980E+00	2.931550E+00
4.207540E+00	4.653810E+00	3.003740E+00
4.292210E+00	4.627040E+00	3.076710E+00
2.987700E+00	3.516030E+00	1.686680E+00
2.940860E+00	3.450890E+00	1.695520E+00
3.044830E+00	3.737100E+00	1.768460E+00
3.986180E+00	4.712740E+00	2.826240E+00
4.076940E+00	4.702690E+00	2.895620E+00
4.142510E+00	4.676440E+00	2.944410E+00
2.936040E+00	3.578610E+00	1.750630E+00
2.947960E+00	3.734510E+00	1.824290E+00
2.987950E+00	3.830510E+00	1.850260E+00
3.029930E+00	3.957610E+00	1.891140E+00
3.134700E+00	4.115800E+00	1.978150E+00
3.232640E+00	4.260650E+00	2.076210E+00
3.343850E+00	4.393070E+00	2.201810E+00
3.869990E+00	4.731570E+00	2.759760E+00
3.942600E+00	4.755280E+00	2.850930E+00
4.003020E+00	4.781750E+00	2.940800E+00
2.932120E+00	3.862650E+00	1.895400E+00
2.956970E+00	4.005210E+00	1.961730E+00
3.038430E+00	4.092020E+00	1.994940E+00
3.108510E+00	4.216790E+00	2.071240E+00
3.199310E+00	4.340630E+00	2.161090E+00
3.275620E+00	4.435150E+00	2.262250E+00
3.383800E+00	4.529740E+00	2.346620E+00
3.698940E+00	4.750750E+00	2.657160E+00
3.782560E+00	4.783550E+00	2.756730E+00
3.820330E+00	4.824660E+00	2.834890E+00
3.906140E+00	4.799030E+00	2.879930E+00
2.975190E+00	4.149570E+00	2.068540E+00
3.077770E+00	4.298940E+00	2.155970E+00
3.170930E+00	4.407540E+00	2.250060E+00
3.265740E+00	4.508210E+00	2.341460E+00
3.330800E+00	4.581420E+00	2.406700E+00
3.343400E+00	4.629780E+00	2.459370E+00
3.411400E+00	4.631860E+00	2.457040E+00
3.532590E+00	4.711420E+00	2.550210E+00
3.582240E+00	4.790470E+00	2.653160E+00
3.635040E+00	4.837410E+00	2.740520E+00
3.727940E+00	4.825390E+00	2.774500E+00
3.381680E+00	4.702060E+00	2.534360E+00
3.482740E+00	4.793390E+00	2.625210E+00
3.546520E+00	4.839140E+00	2.696550E+00
5.361110E+00	3.237300E+00	3.003120E+00
5.354170E+00	3.188130E+00	2.979460E+00
5.334670E+00	3.270880E+00	2.961220E+00
5.338940E+00	3.347180E+00	2.999940E+00
5.360230E+00	3.294810E+00	3.032070E+00
5.348680E+00	3.399960E+00	3.067280E+00
5.200110E+00	2.730910E+00	2.695660E+00
5.153390E+00	2.655540E+00	2.624420E+00
5.157140E+00	2.763910E+00	2.604790E+00
5.223230E+00	2.886250E+00	2.694750E+00
5.234430E+00	2.814110E+00	2.745910E+00
5.268570E+00	2.974730E+00	2.805840E+00
5.316430E+00	3.135050E+00	2.905550E+00
5.304720E+00	3.503910E+00	3.045960E+00
5.295050E+00	3.589850E+00	3.106750E+00
5.102130E+00	2.579180E+00	2.544720E+00
5.041500E+00	2.499360E+00	2.461950E+00
5.064150E+00	2.589770E+00	2.440080E+00
5.245460E+00	3.694380E+00	3.126000E+00
5.195130E+00	3.778490E+00	3.128690E+00
5.226860E+00	3.767400E+00	3.176010E+00
5.196820E+00	3.824800E+00	3.203450E+00
4.981640E+00	2.420620E+00	2.380100E+00
4.921980E+00	2.332480E+00	2.291840E+00
4.943170E+00	2.424570E+00	2.251720E+00
5.099160E+00	3.942130E+00	3.167940E+00
5.137640E+00	3.899640E+00	3.183390E+00
5.117090E+00	3.961270E+00	3.247580E+00
4.838900E+00	2.215240E+00	2.187990E+00
4.772450E+00	2.164460E+00	2.075570E+00
4.814360E+00	2.250430E+00	2.063750E+00
5.025030E+00	4.065980E+00	3.229350E+00
5.060980E+00	4.028250E+00	3.240570E+00
5.050210E+00	4.086270E+00	3.302880E+00
4.646490E+00	2.119100E+00	1.890590E+00
4.970610E+00	4.182550E+00	3.268760E+00
5.001720E+00	4.147300E+00	3.288450E+00
4.998270E+00	4.207080E+00	3.339970E+00
4.450390E+00	2.042920E+00	1.684010E+00
4.314760E+00	1.981320E+00	1.618260E+00
4.354570E+00	2.057060E+00	1.579840E+00
4.928930E+00	4.301650E+00	3.298950E+00
4.955750E+00	4.265200E+00	3.321030E+00
4.953680E+00	4.325620E+00	3.369550E+00
4.211980E+00	2.093670E+00	1.450190E+00
4.107860E+00	1.983870E+00	1.462910E+00
4.861500E+00	4.434840E+00	3.336520E+00
4.909290E+00	4.384290E+00	3.351460E+00
4.905210E+00	4.430240E+00	3.401050E+00
3.955170E+00	2.097750E+00	1.315180E+00
4.803740E+00	4.482600E+00	3.337620E+00
4.859550E+00	4.483210E+00	3.399380E+00
3.769980E+00	2.097610E+00	1.308830E+00
3.630290E+00	2.074640E+00	1.328130E+00
3.661550E+00	2.167810E+00	1.278020E+00
4.761170E+00	4.512640E+00	3.348290E+00
4.788970E+00	4.542570E+00	3.414900E+00
3.527620E+00	2.273420E+00	1.281790E+00
3.392350E+00	2.240490E+00	1.351620E+00
4.560560E+00	4.490310E+00	3.247950E+00
4.617610E+00	4.491000E+00	3.280660E+00
4.654470E+00	4.530710E+00	3.354700E+00
4.720600E+00	4.538810E+00	3.377430E+00
3.314590E+00	2.461140E+00	1.318470E+00
3.183630E+00	2.438160E+00	1.394430E+00
4.510780E+00	4.514140E+00	3.259760E+00
4.529430E+00	4.543550E+00	3.324400E+00
4.587260E+00	4.531770E+00	3.335180E+00
3.133030E+00	2.672650E+00	1.386650E+00
3.028250E+00	2.647630E+00	1.464840E+00
4.422500E+00	4.563310E+00	3.218550E+00
4.471450E+00	4.547640E+00	3.276310E+00
3.001190E+00	2.905530E+00	1.483860E+00
2.953670E+00	2.777990E+00	1.518020E+00
4.347830E+00	4.634300E+00	3.180370E+00
2.899240E+00	2.913050E+00	1.574840E+00
2.836280E+00	3.106720E+00	1.673580E+00
2.925890E+00	3.134290E+00	1.596970E+00
4.239740E+00	4.704930E+00	3.109160E+00
4.287910E+00	4.732330E+00	3.217020E+00
2.875240E+00	3.366450E+00	1.713200E+00
2.781290E+00	3.273140E+00	1.761400E+00
4.127860E+00	4.748390E+00	3.030380E+00
4.185070E+00	4.757690E+00	3.104460E+00
4.216980E+00	4.764260E+00	3.155060E+00
2.804700E+00	3.425310E+00	1.804450E+00
2.760720E+00	3.370470E+00	1.819850E+00
2.842350E+00	3.647900E+00	1.847000E+00
4.052450E+00	4.809820E+00	3.026400E+00
4.082510E+00	4.850350E+00	3.102380E+00
4.160530E+00	4.800840E+00	3.129860E+00
2.751000E+00	3.493780E+00	1.863620E+00
2.748790E+00	3.647560E+00	1.909650E+00
2.792240E+00	3.757360E+00	1.939290E+00
2.837580E+00	3.938100E+00	1.989100E+00
3.869830E+00	4.843870E+00	2.906510E+00
3.916520E+00	4.868350E+00	2.989300E+00
4.002410E+00	4.857160E+00	3.044110E+00
2.735010E+00	3.784800E+00	1.990620E+00
2.738830E+00	3.933730E+00	2.038740E+00
2.782450E+00	4.023190E+00	2.065010E+00
2.838270E+00	4.164360E+00	2.136640E+00
2.973930E+00	4.273590E+00	2.170690E+00
3.056520E+00	4.376860E+00	2.253370E+00
3.157680E+00	4.484830E+00	2.342890E+00
3.253430E+00	4.605320E+00	2.442760E+00
3.687550E+00	4.862840E+00	2.796740E+00
3.729280E+00	4.894130E+00	2.852740E+00
3.825450E+00	4.891990E+00	2.925720E+00
2.727240E+00	4.039050E+00	2.103830E+00
2.746850E+00	4.145620E+00	2.162860E+00
2.781810E+00	4.201390E+00	2.184340E+00
2.801360E+00	4.258090E+00	2.229150E+00
2.921510E+00	4.337220E+00	2.257460E+00
3.045100E+00	4.459940E+00	2.349500E+00
3.137570E+00	4.546480E+00	2.415140E+00
3.167750E+00	4.612550E+00	2.472320E+00
3.218220E+00	4.654330E+00	2.498680E+00
3.275610E+00	4.709300E+00	2.543010E+00
3.358240E+00	4.817320E+00	2.639120E+00
3.474320E+00	4.855070E+00	2.690940E+00
3.541600E+00	4.901600E+00	2.766590E+00
3.645190E+00	4.895100E+00	2.811840E+00
2.737230E+00	4.198180E+00	2.208550E+00
3.171830E+00	4.689400E+00	2.539400E+00
3.252870E+00	4.774890E+00	2.600360E+00
3.271690E+00	4.830100E+00	2.644140E+00
3.307560E+00	4.857570E+00	2.668270E+00
3.334330E+00	4.892620E+00	2.710990E+00
3.427130E+00	4.893650E+00	2.725760E+00
3.263500E+00	4.867080E+00	2.678590E+00
5.365470E+00	3.094350E+00	3.042920E+00
5.353870E+00	3.040370E+00	3.023840E+00
5.351440E+00	3.106940E+00	2.990540E+00
5.374460E+00	3.181920E+00	3.053860E+00
5.385410E+00	3.299260E+00	3.117880E+00
5.387110E+00	3.395270E+00	3.159910E+00
5.175810E+00	2.578120E+00	2.735280E+00
5.114320E+00	2.498510E+00	2.678160E+00
5.123920E+00	2.563700E+00	2.624880E+00
5.217580E+00	2.682950E+00	2.765400E+00
5.285650E+00	2.838340E+00	2.863140E+00
5.327070E+00	2.988220E+00	2.943720E+00
5.355480E+00	3.513580E+00	3.174330E+00
5.311740E+00	3.617600E+00	3.174440E+00
5.336570E+00	3.597170E+00	3.219460E+00
5.306550E+00	3.664640E+00	3.247940E+00
5.058180E+00	2.422060E+00	2.612560E+00
4.999910E+00	2.351030E+00	2.560740E+00
5.022760E+00	2.418630E+00	2.502620E+00
5.252450E+00	3.752960E+00	3.236230E+00
5.236120E+00	3.817320E+00	3.313720E+00
4.925780E+00	2.259610E+00	2.500370E+00
4.870700E+00	2.197800E+00	2.394710E+00
4.907610E+00	2.271810E+00	2.378510E+00
5.180140E+00	3.891870E+00	3.287780E+00
5.166200E+00	3.949200E+00	3.344660E+00
4.786360E+00	2.113690E+00	2.204640E+00
5.125640E+00	4.024060E+00	3.357810E+00
5.100750E+00	4.094480E+00	3.387400E+00
4.633450E+00	2.017910E+00	1.994830E+00
4.521560E+00	1.919950E+00	1.930960E+00
4.492560E+00	1.984040E+00	1.804140E+00
5.068430E+00	4.153100E+00	3.397320E+00
5.049400E+00	4.216870E+00	3.431950E+00
4.424420E+00	1.860030E+00	1.875630E+00
4.281430E+00	1.808770E+00	1.791660E+00
4.373270E+00	1.894200E+00	1.766550E+00
5.014670E+00	4.271850E+00	3.433140E+00
4.992580E+00	4.328430E+00	3.462810E+00
4.164760E+00	1.887840E+00	1.601940E+00
4.013160E+00	1.796420E+00	1.587000E+00
4.956990E+00	4.383660E+00	3.461740E+00
4.910160E+00	4.461640E+00	3.478810E+00
3.896530E+00	1.941760E+00	1.426870E+00
3.822930E+00	1.840130E+00	1.510410E+00
4.855210E+00	4.530170E+00	3.472910E+00
4.892910E+00	4.508760E+00	3.522030E+00
4.870240E+00	4.541210E+00	3.528100E+00
3.721170E+00	1.828020E+00	1.501840E+00
3.577710E+00	1.855760E+00	1.503250E+00
3.684590E+00	1.912100E+00	1.428370E+00
4.812160E+00	4.568240E+00	3.474560E+00
4.830730E+00	4.583370E+00	3.544650E+00
3.474390E+00	2.037920E+00	1.410410E+00
3.333010E+00	2.010140E+00	1.488780E+00
4.684180E+00	4.566810E+00	3.409620E+00
4.708600E+00	4.595420E+00	3.475910E+00
4.770320E+00	4.597090E+00	3.501960E+00
3.252670E+00	2.213850E+00	1.428570E+00
3.129870E+00	2.197860E+00	1.526480E+00
4.563110E+00	4.562840E+00	3.375210E+00
4.592510E+00	4.590270E+00	3.434380E+00
4.650660E+00	4.591780E+00	3.453480E+00
3.064790E+00	2.427340E+00	1.486260E+00
2.955970E+00	2.400780E+00	1.578410E+00
4.416320E+00	4.613220E+00	3.287250E+00
4.476550E+00	4.599050E+00	3.355660E+00
4.531200E+00	4.595960E+00	3.408330E+00
2.906970E+00	2.672580E+00	1.566080E+00
2.830000E+00	2.571970E+00	1.656150E+00
4.360050E+00	4.687220E+00	3.280950E+00
4.417760E+00	4.680780E+00	3.376790E+00
2.799330E+00	2.743240E+00	1.660950E+00
2.734960E+00	2.715280E+00	1.727460E+00
2.813410E+00	2.894530E+00	1.653350E+00
4.326030E+00	4.733200E+00	3.280920E+00
4.353070E+00	4.731960E+00	3.326290E+00
2.738600E+00	2.864100E+00	1.730590E+00
2.695520E+00	2.816000E+00	1.777720E+00
2.735810E+00	3.075610E+00	1.765940E+00
4.215180E+00	4.809310E+00	3.227750E+00
4.297880E+00	4.773290E+00	3.296900E+00
2.660650E+00	2.936550E+00	1.810730E+00
2.622910E+00	3.158570E+00	1.881170E+00
2.701210E+00	3.319730E+00	1.850340E+00
4.140750E+00	4.856230E+00	3.183340E+00
4.165240E+00	4.891140E+00	3.281210E+00
2.620360E+00	3.337260E+00	1.921890E+00
2.574820E+00	3.274500E+00	1.935560E+00
2.648200E+00	3.560870E+00	1.952870E+00
3.960850E+00	4.902190E+00	3.068720E+00
4.006520E+00	4.935600E+00	3.150260E+00
4.089200E+00	4.914420E+00	3.205890E+00
2.564910E+00	3.400090E+00	1.984670E+00
2.553190E+00	3.555590E+00	2.016240E+00
2.589520E+00	3.661180E+00	2.030450E+00
2.634910E+00	3.848980E+00	2.072250E+00
3.748040E+00	4.960340E+00	2.958050E+00
3.839860E+00	4.955060E+00	3.026800E+00
3.918610E+00	4.951280E+00	3.097020E+00
2.534710E+00	3.689780E+00	2.077470E+00
2.541840E+00	3.845760E+00	2.125380E+00
2.582480E+00	3.939840E+00	2.133330E+00
2.645670E+00	4.079190E+00	2.180120E+00
2.826430E+00	4.342760E+00	2.299980E+00
2.924360E+00	4.439400E+00	2.364520E+00
3.050140E+00	4.567660E+00	2.462810E+00
3.613050E+00	4.975780E+00	2.892240E+00
3.693550E+00	5.001750E+00	2.986880E+00
3.756710E+00	5.030510E+00	3.066250E+00
2.530670E+00	3.960240E+00	2.175240E+00
2.560310E+00	4.085950E+00	2.237230E+00
2.618180E+00	4.161960E+00	2.255580E+00
2.705300E+00	4.256120E+00	2.280310E+00
2.795240E+00	4.396740E+00	2.368980E+00
2.899100E+00	4.507520E+00	2.453810E+00
2.969230E+00	4.600370E+00	2.519370E+00
3.062600E+00	4.681850E+00	2.562620E+00
3.169820E+00	4.804790E+00	2.640930E+00
3.415980E+00	4.972640E+00	2.811470E+00
3.506330E+00	5.018620E+00	2.886600E+00
3.531380E+00	5.053400E+00	2.954540E+00
3.640210E+00	5.042650E+00	3.015090E+00
2.570850E+00	4.197310E+00	2.311590E+00
2.666950E+00	4.346450E+00	2.379380E+00
2.772170E+00	4.465260E+00	2.458950E+00
2.868360E+00	4.572670E+00	2.531100E+00
2.959150E+00	4.675100E+00	2.582980E+00
3.046960E+00	4.753000E+00	2.627890E+00
3.078530E+00	4.820760E+00	2.678100E+00
3.139420E+00	4.863250E+00	2.698940E+00
3.234410E+00	4.918000E+00	2.735780E+00
3.286000E+00	4.996980E+00	2.815300E+00
3.339180E+00	5.040330E+00	2.879910E+00
3.442310E+00	5.043680E+00	2.904050E+00
3.090200E+00	4.895290E+00	2.742100E+00
3.192110E+00	4.988490E+00	2.810080E+00
3.257600E+00	5.029300E+00	2.849900E+00
5.306000E+00	2.685610E+00	2.997480E+00
5.282170E+00	2.628440E+00	2.959820E+00
5.285620E+00	2.715060E+00	2.922480E+00
5.330440E+00	2.857940E+00	2.980040E+00
5.324910E+00	2.760970E+00	3.033850E+00
5.350830E+00	2.962530E+00	3.029130E+00
5.357760E+00	2.882930E+00	3.080870E+00
5.376410E+00	3.036920E+00	3.105130E+00
5.410770E+00	3.170470E+00	3.168240E+00
5.420500E+00	3.302370E+00	3.224530E+00
5.404900E+00	3.416600E+00	3.227620E+00
5.430180E+00	3.371610E+00	3.289410E+00
5.406510E+00	3.470610E+00	3.304670E+00
5.137340E+00	2.452760E+00	2.816490E+00
5.082330E+00	2.371160E+00	2.782330E+00
5.087970E+00	2.422390E+00	2.707400E+00
5.198690E+00	2.558320E+00	2.838770E+00
5.357440E+00	3.579140E+00	3.281580E+00
5.339400E+00	3.657490E+00	3.356320E+00
5.009180E+00	2.291630E+00	2.749090E+00
4.952960E+00	2.248210E+00	2.677490E+00
4.988910E+00	2.304260E+00	2.645650E+00
5.287950E+00	3.738750E+00	3.331960E+00
5.272530E+00	3.803270E+00	3.389050E+00
4.874530E+00	2.167310E+00	2.517080E+00
5.228100E+00	3.894490E+00	3.408530E+00
5.183850E+00	3.970010E+00	3.406470E+00
5.208610E+00	3.957130E+00	3.447610E+00
5.186990E+00	4.009270E+00	3.470800E+00
4.758790E+00	2.043020E+00	2.315970E+00
4.665380E+00	1.944600E+00	2.255460E+00
4.656420E+00	1.982550E+00	2.131130E+00
5.110860E+00	4.116720E+00	3.430950E+00
5.141940E+00	4.078790E+00	3.451100E+00
5.126270E+00	4.129840E+00	3.490840E+00
4.584670E+00	1.863120E+00	2.188110E+00
4.482810E+00	1.787130E+00	2.105580E+00
4.504210E+00	1.846000E+00	2.017840E+00
5.055940E+00	4.237340E+00	3.480120E+00
5.094210E+00	4.196500E+00	3.522110E+00
5.057970E+00	4.257260E+00	3.536090E+00
4.367620E+00	1.723520E+00	2.034470E+00
4.207530E+00	1.667180E+00	1.946350E+00
4.329550E+00	1.746630E+00	1.936730E+00
4.994640E+00	4.345630E+00	3.511060E+00
5.022930E+00	4.310310E+00	3.542580E+00
4.996410E+00	4.364900E+00	3.571400E+00
4.092880E+00	1.710580E+00	1.747120E+00
3.939190E+00	1.642260E+00	1.769510E+00
4.921640E+00	4.475900E+00	3.554690E+00
4.955730E+00	4.422700E+00	3.562510E+00
4.947550E+00	4.465220E+00	3.617770E+00
3.814120E+00	1.747320E+00	1.607130E+00
3.749340E+00	1.661960E+00	1.686650E+00
4.897440E+00	4.535850E+00	3.596140E+00
3.653550E+00	1.657550E+00	1.686540E+00
3.508780E+00	1.686890E+00	1.693910E+00
3.617640E+00	1.730150E+00	1.611070E+00
4.859700E+00	4.598050E+00	3.600720E+00
4.881150E+00	4.595180E+00	3.637580E+00
4.860630E+00	4.621700E+00	3.632660E+00
3.411420E+00	1.836760E+00	1.580980E+00
3.270070E+00	1.816120E+00	1.658500E+00
4.732040E+00	4.626860E+00	3.535020E+00
4.763220E+00	4.649310E+00	3.601690E+00
4.831590E+00	4.632490E+00	3.618770E+00
3.199060E+00	1.994680E+00	1.582300E+00
3.075180E+00	1.982410E+00	1.676490E+00
4.618470E+00	4.617950E+00	3.499020E+00
4.642730E+00	4.647420E+00	3.562610E+00
4.698290E+00	4.650970E+00	3.579370E+00
3.012100E+00	2.177170E+00	1.616950E+00
2.906410E+00	2.157270E+00	1.714450E+00
4.481120E+00	4.645680E+00	3.436050E+00
4.525870E+00	4.657160E+00	3.513460E+00
4.587840E+00	4.647810E+00	3.542800E+00
2.862710E+00	2.362630E+00	1.674740E+00
2.772110E+00	2.335540E+00	1.771210E+00
4.450360E+00	4.681440E+00	3.446370E+00
4.469280E+00	4.684980E+00	3.488920E+00
2.745210E+00	2.541470E+00	1.748200E+00
2.660920E+00	2.513170E+00	1.843670E+00
4.350410E+00	4.779080E+00	3.391310E+00
4.423280E+00	4.726090E+00	3.464450E+00
2.643160E+00	2.744310E+00	1.830470E+00
2.568530E+00	2.658180E+00	1.907280E+00
4.251020E+00	4.846350E+00	3.337390E+00
4.297130E+00	4.868220E+00	3.447250E+00
2.553460E+00	2.792990E+00	1.914800E+00
2.520890E+00	2.742720E+00	1.947750E+00
2.553800E+00	2.962850E+00	1.906450E+00
4.203280E+00	4.897070E+00	3.339110E+00
4.229550E+00	4.904160E+00	3.389750E+00
2.492000E+00	2.846760E+00	1.973400E+00
2.441010E+00	3.055860E+00	2.030710E+00
2.515560E+00	3.224310E+00	1.973590E+00
4.048700E+00	4.957580E+00	3.235310E+00
4.096880E+00	4.977020E+00	3.322290E+00
4.177170E+00	4.938680E+00	3.366610E+00
2.423120E+00	3.265260E+00	2.055400E+00
2.349830E+00	3.211380E+00	2.100050E+00
2.468690E+00	3.476620E+00	2.065570E+00
3.851250E+00	5.017470E+00	3.122520E+00
3.918090E+00	5.025850E+00	3.224770E+00
4.009230E+00	5.000400E+00	3.275240E+00
2.371250E+00	3.375690E+00	2.119710E+00
2.314540E+00	3.315930E+00	2.145380E+00
2.372660E+00	3.540170E+00	2.135280E+00
2.442490E+00	3.758690E+00	2.168070E+00
3.807130E+00	5.053100E+00	3.137150E+00
3.835990E+00	5.062310E+00	3.186240E+00
2.297410E+00	3.459410E+00	2.181210E+00
2.337830E+00	3.636590E+00	2.189630E+00
2.354430E+00	3.768810E+00	2.233160E+00
2.393350E+00	3.864430E+00	2.235350E+00
2.455020E+00	4.005660E+00	2.257890E+00
3.554560E+00	5.105110E+00	3.049960E+00
3.667510E+00	5.097420E+00	3.115850E+00
3.767770E+00	5.088170E+00	3.166420E+00
2.338340E+00	3.910950E+00	2.288750E+00
2.392170E+00	4.062410E+00	2.333170E+00
2.400550E+00	4.141450E+00	2.378200E+00
2.464230E+00	4.165360E+00	2.352490E+00
2.547870E+00	4.301750E+00	2.406460E+00
2.651580E+00	4.427050E+00	2.478860E+00
2.755480E+00	4.541630E+00	2.548470E+00
2.851110E+00	4.653490E+00	2.604300E+00
2.958260E+00	4.780280E+00	2.681510E+00
3.405920E+00	5.105840E+00	3.000520E+00
3.494960E+00	5.144060E+00	3.074670E+00
3.566900E+00	5.168820E+00	3.162060E+00
2.431310E+00	4.244410E+00	2.432800E+00
2.534710E+00	4.391070E+00	2.500900E+00
2.642570E+00	4.512390E+00	2.572190E+00
2.742820E+00	4.627970E+00	2.628100E+00
2.831860E+00	4.715810E+00	2.672430E+00
2.863690E+00	4.782720E+00	2.723480E+00
2.916010E+00	4.827180E+00	2.740100E+00
2.977130E+00	4.888560E+00	2.766540E+00
3.083530E+00	4.980550E+00	2.827250E+00
3.224490E+00	5.063150E+00	2.906370E+00
3.274670E+00	5.130690E+00	3.012940E+00
3.335570E+00	5.182130E+00	3.105440E+00
3.445010E+00	5.178460E+00	3.118690E+00
2.869550E+00	4.857830E+00	2.784910E+00
2.967660E+00	4.966200E+00	2.841180E+00
3.075390E+00	5.047870E+00	2.917340E+00
3.168130E+00	5.118120E+00	2.998220E+00
3.233170E+00	5.171050E+00	3.070030E+00
5.198870E+00	2.427580E+00	3.022740E+00
5.145990E+00	2.372510E+00	2.964990E+00
5.171980E+00	2.448680E+00	2.917860E+00
5.253620E+00	2.555470E+00	2.968180E+00
5.251890E+00	2.510850E+00	3.050200E+00
5.310770E+00	2.639140E+00	3.067390E+00
5.354820E+00	2.774330E+00	3.138480E+00
5.393600E+00	2.898910E+00	3.186200E+00
5.417260E+00	3.031240E+00	3.234580E+00
5.444170E+00	3.155620E+00	3.281900E+00
5.453840E+00	3.269350E+00	3.330030E+00
5.451450E+00	3.369910E+00	3.370340E+00
5.441270E+00	3.463040E+00	3.418020E+00
5.093990E+00	2.312880E+00	2.961750E+00
5.035390E+00	2.275820E+00	2.893660E+00
5.070600E+00	2.325970E+00	2.863730E+00
5.390750E+00	3.563820E+00	3.382980E+00
5.374310E+00	3.642130E+00	3.456160E+00
4.952630E+00	2.222800E+00	2.786000E+00
5.321080E+00	3.738450E+00	3.431510E+00
5.284800E+00	3.815850E+00	3.453450E+00
5.317240E+00	3.778050E+00	3.506770E+00
5.283550E+00	3.857180E+00	3.528890E+00
4.844290E+00	2.106700E+00	2.620160E+00
4.764780E+00	2.005490E+00	2.564010E+00
4.766940E+00	2.024740E+00	2.443200E+00
5.232670E+00	3.943330E+00	3.503320E+00
5.223930E+00	3.995090E+00	3.554520E+00
4.701010E+00	1.934200E+00	2.516190E+00
4.618180E+00	1.846230E+00	2.433460E+00
4.644090E+00	1.893650E+00	2.348390E+00
5.190960E+00	4.075790E+00	3.572830E+00
5.148710E+00	4.145370E+00	3.570600E+00
5.180920E+00	4.136060E+00	3.619910E+00
5.153960E+00	4.185880E+00	3.640190E+00
4.517710E+00	1.753070E+00	2.333730E+00
4.413250E+00	1.680080E+00	2.260960E+00
4.445000E+00	1.728530E+00	2.176610E+00
5.064110E+00	4.287430E+00	3.606890E+00
5.100460E+00	4.244860E+00	3.618020E+00
5.091070E+00	4.288050E+00	3.671440E+00
4.292500E+00	1.620620E+00	2.198710E+00
4.125470E+00	1.558570E+00	2.100750E+00
4.252440E+00	1.631170E+00	2.096630E+00
5.046890E+00	4.334300E+00	3.653680E+00
4.027550E+00	1.577590E+00	1.919830E+00
3.909620E+00	1.541770E+00	1.958870E+00
5.002320E+00	4.410890E+00	3.678880E+00
4.958640E+00	4.494080E+00	3.695570E+00
3.765690E+00	1.526850E+00	1.920870E+00
3.635920E+00	1.511740E+00	1.938130E+00
3.671400E+00	1.547250E+00	1.860940E+00
3.747440E+00	1.586600E+00	1.799480E+00
4.916180E+00	4.565520E+00	3.684440E+00
4.955480E+00	4.534650E+00	3.756770E+00
4.923720E+00	4.587640E+00	3.747150E+00
3.549260E+00	1.590140E+00	1.817660E+00
3.408480E+00	1.573950E+00	1.882600E+00
4.869230E+00	4.636150E+00	3.698250E+00
3.340330E+00	1.679100E+00	1.762360E+00
3.206510E+00	1.675690E+00	1.853170E+00
4.807850E+00	4.672400E+00	3.669610E+00
4.811990E+00	4.702030E+00	3.755510E+00
3.139830E+00	1.813880E+00	1.755590E+00
3.019270E+00	1.807910E+00	1.848740E+00
4.668730E+00	4.679970E+00	3.622270E+00
4.695210E+00	4.704380E+00	3.685100E+00
4.755780E+00	4.703840E+00	3.709210E+00
2.961350E+00	1.971800E+00	1.773720E+00
2.858410E+00	1.961770E+00	1.874880E+00
4.558840E+00	4.682450E+00	3.582960E+00
4.588370E+00	4.712370E+00	3.646340E+00
4.641900E+00	4.707290E+00	3.666680E+00
2.810440E+00	2.139810E+00	1.812980E+00
2.715510E+00	2.124340E+00	1.912900E+00
4.459340E+00	4.737640E+00	3.556810E+00
4.525090E+00	4.723480E+00	3.616580E+00
2.684350E+00	2.312300E+00	1.870270E+00
2.601260E+00	2.292640E+00	1.971600E+00
4.378150E+00	4.808050E+00	3.507630E+00
4.416200E+00	4.826070E+00	3.615380E+00
2.577650E+00	2.482160E+00	1.932000E+00
2.503280E+00	2.458600E+00	2.022580E+00
4.335230E+00	4.862630E+00	3.511580E+00
4.358640E+00	4.864830E+00	3.562850E+00
2.485990E+00	2.664480E+00	1.996000E+00
2.450550E+00	2.569920E+00	2.060960E+00
4.221200E+00	4.958290E+00	3.484920E+00
4.308110E+00	4.905610E+00	3.537560E+00
2.399900E+00	2.678950E+00	2.086700E+00
2.329410E+00	2.843570E+00	2.134900E+00
2.412330E+00	2.855980E+00	2.055740E+00
4.152170E+00	4.987180E+00	3.412680E+00
4.156520E+00	5.010490E+00	3.473350E+00
2.337390E+00	3.032800E+00	2.113930E+00
2.251560E+00	3.002400E+00	2.186840E+00
3.967250E+00	5.044630E+00	3.315450E+00
4.021940E+00	5.063610E+00	3.400610E+00
4.110250E+00	5.032520E+00	3.441340E+00
2.254530E+00	3.230380E+00	2.176510E+00
2.179170E+00	3.136160E+00	2.247810E+00
3.820560E+00	5.112550E+00	3.269990E+00
3.919740E+00	5.092520E+00	3.349460E+00
2.171230E+00	3.265860E+00	2.253040E+00
2.134590E+00	3.214670E+00	2.277820E+00
2.197950E+00	3.434970E+00	2.261330E+00
2.260480E+00	3.675200E+00	2.264550E+00
3.693580E+00	5.147360E+00	3.231030E+00
3.749270E+00	5.187300E+00	3.346420E+00
2.124690E+00	3.319670E+00	2.305620E+00
2.121520E+00	3.478010E+00	2.321330E+00
2.163820E+00	3.590720E+00	2.304250E+00
2.185590E+00	3.725450E+00	2.339080E+00
2.240720E+00	3.877280E+00	2.343050E+00
2.317560E+00	4.079290E+00	2.393660E+00
3.621390E+00	5.183090E+00	3.243570E+00
3.654320E+00	5.197030E+00	3.302350E+00
2.100680E+00	3.630530E+00	2.367310E+00
2.154230E+00	3.842220E+00	2.395630E+00
2.214190E+00	3.980260E+00	2.405810E+00
2.239700E+00	4.079910E+00	2.449770E+00
2.286210E+00	4.145240E+00	2.459350E+00
2.339620E+00	4.227190E+00	2.483500E+00
2.428590E+00	4.356860E+00	2.532350E+00
2.530520E+00	4.482780E+00	2.594790E+00
2.631460E+00	4.603170E+00	2.654020E+00
2.743300E+00	4.734110E+00	2.731690E+00
3.397790E+00	5.208420E+00	3.170040E+00
3.461560E+00	5.233360E+00	3.250380E+00
3.577620E+00	5.217850E+00	3.281280E+00
2.243710E+00	4.179630E+00	2.513910E+00
2.327000E+00	4.325690E+00	2.564300E+00
2.423220E+00	4.451090E+00	2.621140E+00
2.522550E+00	4.572560E+00	2.681120E+00
2.612560E+00	4.666880E+00	2.723040E+00
2.648870E+00	4.733980E+00	2.773700E+00
2.705590E+00	4.779220E+00	2.791940E+00
2.765190E+00	4.842630E+00	2.817050E+00
2.859830E+00	4.944030E+00	2.866840E+00
2.961140E+00	5.031090E+00	2.934230E+00
3.058950E+00	5.103400E+00	3.011270E+00
3.144960E+00	5.168700E+00	3.084480E+00
3.232570E+00	5.223720E+00	3.183350E+00
3.346460E+00	5.233080E+00	3.222930E+00
2.657010E+00	4.808170E+00	2.835400E+00
2.754780E+00	4.919540E+00	2.891390E+00
2.855360E+00	5.009680E+00	2.960780E+00
2.957090E+00	5.087810E+00	3.032520E+00
3.048970E+00	5.155730E+00	3.099560E+00
3.122780E+00	5.203010E+00	3.166440E+00
5.162900E+00	2.367430E+00	3.064230E+00
5.235900E+00	2.449220E+00	3.112980E+00
5.311650E+00	2.546150E+00	3.200390E+00
5.353870E+00	2.679560E+00	3.200180E+00
5.385600E+00	2.787100E+00	3.256140E+00
5.419410E+00	2.903420E+00	3.301350E+00
5.446140E+00	3.023120E+00	3.349530E+00
5.476360E+00	3.139710E+00	3.388190E+00
5.486910E+00	3.252290E+00	3.426360E+00
5.483860E+00	3.355470E+00	3.466770E+00
5.475660E+00	3.445440E+00	3.516970E+00
5.031720E+00	2.255960E+00	2.972180E+00
5.101270E+00	2.306310E+00	3.027770E+00
5.425980E+00	3.545540E+00	3.483030E+00
5.409260E+00	3.619270E+00	3.552840E+00
4.926050E+00	2.171780E+00	2.928590E+00
4.839710E+00	2.083220E+00	2.862450E+00
4.849710E+00	2.096470E+00	2.746690E+00
5.359600E+00	3.706840E+00	3.530270E+00
5.341000E+00	3.777910E+00	3.584060E+00
5.326910E+00	3.855030E+00	3.631220E+00
4.788300E+00	2.021070E+00	2.862320E+00
4.701600E+00	1.916950E+00	2.747260E+00
4.739200E+00	1.966830E+00	2.664030E+00
5.275130E+00	3.940330E+00	3.602270E+00
5.246860E+00	4.011640E+00	3.613080E+00
5.288410E+00	3.990940E+00	3.665130E+00
5.259610E+00	4.051400E+00	3.668810E+00
4.626730E+00	1.836360E+00	2.660470E+00
4.538020E+00	1.743770E+00	2.566710E+00
4.581990E+00	1.792700E+00	2.502510E+00
5.223780E+00	4.127600E+00	3.695140E+00
5.187660E+00	4.191420E+00	3.727200E+00
4.442090E+00	1.664130E+00	2.490800E+00
4.338890E+00	1.605940E+00	2.440120E+00
4.372910E+00	1.640010E+00	2.344950E+00
5.139900E+00	4.245820E+00	3.719490E+00
5.093030E+00	4.309910E+00	3.756600E+00
4.206200E+00	1.548270E+00	2.375290E+00
4.044000E+00	1.483470E+00	2.291400E+00
4.163070E+00	1.541050E+00	2.258170E+00
5.050630E+00	4.357720E+00	3.740260E+00
5.070980E+00	4.346050E+00	3.796100E+00
5.047150E+00	4.388210E+00	3.811190E+00
3.895150E+00	1.502960E+00	2.087100E+00
3.833250E+00	1.461600E+00	2.188880E+00
4.978100E+00	4.494370E+00	3.767340E+00
5.002940E+00	4.453240E+00	3.782870E+00
4.997490E+00	4.508260E+00	3.839770E+00
3.730550E+00	1.435580E+00	2.176660E+00
3.589070E+00	1.437410E+00	2.168630E+00
3.690970E+00	1.460830E+00	2.084010E+00
4.912520E+00	4.629650E+00	3.797080E+00
4.958590E+00	4.572390E+00	3.820250E+00
4.954580E+00	4.622410E+00	3.868580E+00
3.486470E+00	1.497090E+00	2.018500E+00
3.353960E+00	1.478790E+00	2.098520E+00
4.864630E+00	4.683230E+00	3.790420E+00
4.908070E+00	4.687690E+00	3.878890E+00
3.274780E+00	1.561940E+00	1.964940E+00
3.152840E+00	1.560080E+00	2.064410E+00
4.834870E+00	4.714470E+00	3.800070E+00
4.852620E+00	4.719100E+00	3.841960E+00
3.082910E+00	1.670070E+00	1.946760E+00
2.971420E+00	1.665220E+00	2.048390E+00
4.716790E+00	4.725800E+00	3.749960E+00
4.743910E+00	4.741710E+00	3.819260E+00
4.810900E+00	4.736710E+00	3.835870E+00
2.910720E+00	1.802250E+00	1.951320E+00
2.811510E+00	1.794200E+00	2.057280E+00
4.612700E+00	4.734840E+00	3.712560E+00
4.634880E+00	4.752940E+00	3.777280E+00
4.685470E+00	4.744410E+00	3.791880E+00
2.759040E+00	1.949760E+00	1.976680E+00
2.668490E+00	1.936590E+00	2.083730E+00
4.475250E+00	4.782440E+00	3.653520E+00
4.519790E+00	4.785120E+00	3.732540E+00
4.580930E+00	4.764650E+00	3.759070E+00
2.629830E+00	2.109710E+00	2.020310E+00
2.543370E+00	2.092170E+00	2.118380E+00
4.447810E+00	4.820560E+00	3.672170E+00
4.465360E+00	4.822240E+00	3.713780E+00
2.519020E+00	2.279420E+00	2.069610E+00
2.439940E+00	2.260790E+00	2.163760E+00
4.353840E+00	4.924480E+00	3.642840E+00
4.425340E+00	4.863350E+00	3.698320E+00
2.415710E+00	2.471260E+00	2.121450E+00
2.379000E+00	2.372780E+00	2.190760E+00
4.284050E+00	4.954760E+00	3.579190E+00
4.294170E+00	4.977420E+00	3.627580E+00
2.323840E+00	2.483560E+00	2.214590E+00
2.248550E+00	2.644090E+00	2.246770E+00
2.326550E+00	2.657880E+00	2.164090E+00
4.148100E+00	5.059560E+00	3.561660E+00
4.242230E+00	5.004520E+00	3.601570E+00
2.252540E+00	2.818610E+00	2.213740E+00
2.176350E+00	2.793160E+00	2.293920E+00
4.079190E+00	5.076580E+00	3.499290E+00
4.082690E+00	5.105200E+00	3.557770E+00
2.172300E+00	2.967520E+00	2.263730E+00
2.096510E+00	2.935990E+00	2.334930E+00
3.847190E+00	5.160470E+00	3.382580E+00
3.929840E+00	5.153200E+00	3.483880E+00
4.031070E+00	5.119620E+00	3.530010E+00
2.098460E+00	3.142620E+00	2.319180E+00
2.054240E+00	3.040240E+00	2.368740E+00
3.803030E+00	5.195790E+00	3.403550E+00
3.838130E+00	5.197200E+00	3.449410E+00
2.019010E+00	3.161950E+00	2.385260E+00
1.992700E+00	3.287550E+00	2.413900E+00
2.054220E+00	3.382960E+00	2.376990E+00
3.635810E+00	5.252390E+00	3.402740E+00
3.766840E+00	5.225700E+00	3.440260E+00
1.980460E+00	3.417580E+00	2.440540E+00
1.960260E+00	3.549330E+00	2.455730E+00
2.011580E+00	3.584590E+00	2.420570E+00
2.066460E+00	3.784640E+00	2.445770E+00
2.133080E+00	4.001400E+00	2.480050E+00
3.536790E+00	5.260590E+00	3.337220E+00
3.542410E+00	5.286090E+00	3.392920E+00
1.974320E+00	3.698990E+00	2.494880E+00
2.027310E+00	3.887590E+00	2.501110E+00
2.045740E+00	3.994920E+00	2.536090E+00
2.092160E+00	4.063800E+00	2.543900E+00
2.145750E+00	4.150840E+00	2.562920E+00
2.227280E+00	4.289220E+00	2.599660E+00
2.316940E+00	4.418820E+00	2.649620E+00
2.415520E+00	4.540460E+00	2.708640E+00
2.520630E+00	4.681550E+00	2.777210E+00
3.291730E+00	5.259110E+00	3.270180E+00
3.349060E+00	5.289670E+00	3.350700E+00
3.474180E+00	5.291160E+00	3.373240E+00
2.044240E+00	4.096630E+00	2.592910E+00
2.126040E+00	4.250200E+00	2.636150E+00
2.211280E+00	4.383290E+00	2.681270E+00
2.309220E+00	4.507560E+00	2.738360E+00
2.396490E+00	4.605930E+00	2.773980E+00
2.428120E+00	4.676510E+00	2.818000E+00
2.481260E+00	4.724460E+00	2.834720E+00
2.545360E+00	4.790480E+00	2.866350E+00
2.647260E+00	4.896000E+00	2.920550E+00
2.751440E+00	4.986560E+00	2.987560E+00
2.856410E+00	5.069010E+00	3.060250E+00
2.958540E+00	5.143890E+00	3.126840E+00
3.048350E+00	5.197390E+00	3.195910E+00
3.125580E+00	5.244330E+00	3.267120E+00
3.229560E+00	5.279090E+00	3.309740E+00
2.432550E+00	4.752240E+00	2.881770E+00
2.533980E+00	4.872710E+00	2.951960E+00
2.644370E+00	4.970320E+00	3.016220E+00
2.754700E+00	5.048940E+00	3.085080E+00
2.861190E+00	5.127550E+00	3.161700E+00
2.972240E+00	5.192680E+00	3.234680E+00
3.047050E+00	5.226910E+00	3.267790E+00
5.319680E+00	2.501520E+00	3.338610E+00
5.294000E+00	2.463750E+00	3.326370E+00
5.304740E+00	2.494340E+00	3.285140E+00
5.337670E+00	2.549790E+00	3.332590E+00
5.147490E+00	2.315390E+00	3.244270E+00
5.075790E+00	2.262080E+00	3.194510E+00
5.108740E+00	2.304800E+00	3.119750E+00
5.233350E+00	2.409200E+00	3.232200E+00
5.374130E+00	2.672580E+00	3.340460E+00
5.408500E+00	2.804890E+00	3.354770E+00
5.447040E+00	2.895450E+00	3.406220E+00
5.481730E+00	3.011590E+00	3.457420E+00
5.513000E+00	3.130400E+00	3.489810E+00
5.520390E+00	3.242330E+00	3.521090E+00
5.516350E+00	3.342580E+00	3.562220E+00
5.511530E+00	3.433590E+00	3.610710E+00
5.020280E+00	2.215130E+00	3.218780E+00
4.963090E+00	2.176910E+00	3.154890E+00
5.000010E+00	2.216110E+00	3.094210E+00
5.459770E+00	3.528260E+00	3.575810E+00
5.444530E+00	3.596870E+00	3.624890E+00
4.879860E+00	2.108760E+00	3.049540E+00
5.406600E+00	3.693320E+00	3.640940E+00
5.369050E+00	3.787180E+00	3.657930E+00
5.365570E+00	3.836800E+00	3.698500E+00
4.707290E+00	1.903620E+00	2.914670E+00
4.641420E+00	1.827010E+00	2.877620E+00
4.651810E+00	1.851880E+00	2.778060E+00
4.760110E+00	1.974300E+00	2.930180E+00
5.340430E+00	3.921600E+00	3.715170E+00
5.312550E+00	4.011750E+00	3.734750E+00
5.283420E+00	4.070210E+00	3.739350E+00
5.321220E+00	4.044680E+00	3.793520E+00
5.284950E+00	4.104680E+00	3.808860E+00
4.472940E+00	1.655310E+00	2.774680E+00
4.371380E+00	1.593720E+00	2.719090E+00
4.442580E+00	1.641110E+00	2.689460E+00
4.496950E+00	1.696580E+00	2.641590E+00
4.542990E+00	1.719580E+00	2.815360E+00
5.183680E+00	4.214230E+00	3.786660E+00
5.226070E+00	4.168070E+00	3.792260E+00
5.209380E+00	4.205920E+00	3.847450E+00
4.286880E+00	1.569250E+00	2.526760E+00
4.208740E+00	1.527260E+00	2.588120E+00
5.156220E+00	4.258830E+00	3.835840E+00
4.110270E+00	1.477760E+00	2.549070E+00
3.966170E+00	1.437810E+00	2.508300E+00
4.075920E+00	1.473130E+00	2.444570E+00
5.106860E+00	4.333760E+00	3.870080E+00
5.077520E+00	4.391310E+00	3.895330E+00
3.826180E+00	1.434970E+00	2.307630E+00
3.766180E+00	1.391420E+00	2.400050E+00
5.053330E+00	4.448500E+00	3.898860E+00
5.041200E+00	4.512940E+00	3.926760E+00
3.667590E+00	1.372530E+00	2.397520E+00
3.528920E+00	1.363880E+00	2.393520E+00
3.629820E+00	1.395500E+00	2.308480E+00
5.013300E+00	4.575360E+00	3.925210E+00
4.977870E+00	4.660340E+00	3.941480E+00
3.430300E+00	1.412030E+00	2.238720E+00
3.302980E+00	1.390140E+00	2.324050E+00
4.945430E+00	4.704980E+00	3.936820E+00
4.965460E+00	4.706540E+00	3.974010E+00
4.946570E+00	4.725700E+00	3.970890E+00
3.225890E+00	1.468160E+00	2.191450E+00
3.108200E+00	1.452380E+00	2.285330E+00
4.845370E+00	4.760630E+00	3.929460E+00
4.916200E+00	4.734920E+00	3.954650E+00
3.036720E+00	1.548170E+00	2.159490E+00
2.934270E+00	1.538320E+00	2.265900E+00
4.784770E+00	4.766800E+00	3.890220E+00
4.787100E+00	4.785300E+00	3.943500E+00
2.869120E+00	1.656180E+00	2.153560E+00
2.773080E+00	1.641340E+00	2.259100E+00
4.659750E+00	4.769160E+00	3.834080E+00
4.687850E+00	4.779880E+00	3.876790E+00
4.738270E+00	4.791970E+00	3.937650E+00
2.716390E+00	1.780960E+00	2.162620E+00
2.627750E+00	1.763500E+00	2.270560E+00
4.549720E+00	4.799570E+00	3.803930E+00
4.583270E+00	4.820380E+00	3.869130E+00
4.642120E+00	4.799300E+00	3.882890E+00
2.577600E+00	1.917460E+00	2.183080E+00
2.492810E+00	1.897950E+00	2.288910E+00
4.453710E+00	4.883270E+00	3.796240E+00
4.520280E+00	4.843630E+00	3.841730E+00
2.458260E+00	2.079780E+00	2.221900E+00
2.375660E+00	2.054660E+00	2.328910E+00
4.402570E+00	4.916550E+00	3.736480E+00
4.405970E+00	4.939240E+00	3.783020E+00
2.341360E+00	2.278640E+00	2.268000E+00
2.273260E+00	2.189700E+00	2.364740E+00
4.291050E+00	5.017550E+00	3.689870E+00
4.363970E+00	4.975270E+00	3.748950E+00
2.251140E+00	2.317820E+00	2.343910E+00
2.221800E+00	2.271990E+00	2.390380E+00
2.234160E+00	2.471420E+00	2.309200E+00
4.214680E+00	5.063630E+00	3.659180E+00
4.230100E+00	5.107820E+00	3.757440E+00
2.178850E+00	2.370280E+00	2.393700E+00
2.116410E+00	2.562730E+00	2.402260E+00
2.175560E+00	2.644450E+00	2.321340E+00
4.070320E+00	5.165130E+00	3.632540E+00
4.156590E+00	5.132630E+00	3.686590E+00
2.100160E+00	2.763810E+00	2.370360E+00
2.027330E+00	2.731610E+00	2.447340E+00
3.996150E+00	5.167980E+00	3.580020E+00
4.000940E+00	5.197440E+00	3.629410E+00
2.014310E+00	2.945710E+00	2.411810E+00
1.978860E+00	2.836390E+00	2.474310E+00
3.832890E+00	5.241730E+00	3.533810E+00
3.937190E+00	5.214150E+00	3.599840E+00
1.938080E+00	2.959060E+00	2.489290E+00
1.909330E+00	3.090480E+00	2.511430E+00
1.947740E+00	3.191740E+00	2.451740E+00
3.725680E+00	5.269820E+00	3.505820E+00
3.754950E+00	5.318200E+00	3.600510E+00
1.880120E+00	3.230200E+00	2.522280E+00
1.869190E+00	3.373920E+00	2.552290E+00
1.915420E+00	3.463340E+00	2.501290E+00
3.528400E+00	5.325600E+00	3.465550E+00
3.638210E+00	5.318070E+00	3.535390E+00
1.845100E+00	3.503270E+00	2.562020E+00
1.837210E+00	3.624640E+00	2.585710E+00
1.892510E+00	3.664210E+00	2.554090E+00
1.942760E+00	3.903750E+00	2.571480E+00
3.425560E+00	5.332690E+00	3.445850E+00
3.440900E+00	5.389520E+00	3.542750E+00
1.848360E+00	3.751590E+00	2.610500E+00
1.858630E+00	3.897740E+00	2.629860E+00
1.897620E+00	3.973730E+00	2.629520E+00
1.946360E+00	4.065000E+00	2.641790E+00
2.025210E+00	4.210530E+00	2.672470E+00
2.105410E+00	4.342470E+00	2.712300E+00
2.193270E+00	4.474150E+00	2.773060E+00
2.310900E+00	4.622360E+00	2.823450E+00
3.147800E+00	5.291710E+00	3.354950E+00
3.215370E+00	5.332680E+00	3.414340E+00
3.331120E+00	5.360840E+00	3.481750E+00
1.852170E+00	4.007300E+00	2.678530E+00
1.926810E+00	4.168080E+00	2.713130E+00
2.006230E+00	4.308570E+00	2.748650E+00
2.084960E+00	4.410240E+00	2.779390E+00
2.120700E+00	4.492410E+00	2.823880E+00
2.196180E+00	4.563350E+00	2.836120E+00
2.228660E+00	4.643570E+00	2.872270E+00
2.313710E+00	4.729290E+00	2.907720E+00
2.407650E+00	4.844270E+00	2.976110E+00
2.524120E+00	4.967720E+00	3.060960E+00
2.660680E+00	5.034840E+00	3.105990E+00
2.753230E+00	5.104070E+00	3.184660E+00
2.871460E+00	5.187250E+00	3.285190E+00
3.033910E+00	5.262860E+00	3.350640E+00
2.913570E+00	5.257400E+00	3.397450E+00
3.123900E+00	5.312640E+00	3.405030E+00
2.120850E+00	4.584140E+00	2.880850E+00
2.208120E+00	4.710300E+00	2.931040E+00
2.295910E+00	4.794100E+00	2.970900E+00
2.333480E+00	4.865230E+00	3.016930E+00
2.408580E+00	4.918910E+00	3.042090E+00
2.435960E+00	4.969550E+00	3.088470E+00
2.487740E+00	5.023980E+00	3.150060E+00
2.624650E+00	5.075700E+00	3.194230E+00
2.743450E+00	5.149220E+00	3.284660E+00
2.813900E+00	5.207790E+00	3.357050E+00
2.342450E+00	4.939710E+00	3.082750E+00
2.415090E+00	4.991340E+00	3.123320E+00
5.283170E+00	2.425860E+00	3.435340E+00
5.253370E+00	2.391560E+00	3.416280E+00
5.267310E+00	2.419040E+00	3.365270E+00
5.322520E+00	2.495610E+00	3.415480E+00
5.366000E+00	2.587340E+00	3.414520E+00
5.366700E+00	2.569390E+00	3.492730E+00
5.400760E+00	2.663340E+00	3.495130E+00
5.094740E+00	2.270150E+00	3.301690E+00
5.193080E+00	2.348070E+00	3.377420E+00
5.426250E+00	2.779370E+00	3.449470E+00
5.477310E+00	2.888920E+00	3.513940E+00
5.522290E+00	3.018290E+00	3.583990E+00
5.543530E+00	3.148270E+00	3.576850E+00
5.553500E+00	3.238150E+00	3.613470E+00
5.552890E+00	3.333880E+00	3.652340E+00
5.555750E+00	3.418010E+00	3.702670E+00
4.950800E+00	2.153880E+00	3.244490E+00
5.029270E+00	2.217020E+00	3.326770E+00
5.498110E+00	3.523650E+00	3.670230E+00
5.462370E+00	3.611130E+00	3.685630E+00
5.502580E+00	3.573460E+00	3.737450E+00
5.472200E+00	3.660450E+00	3.757480E+00
4.738080E+00	1.876530E+00	3.170100E+00
4.684150E+00	1.818040E+00	3.130430E+00
4.721690E+00	1.873660E+00	3.104030E+00
4.744510E+00	1.928600E+00	3.036330E+00
4.777220E+00	1.939180E+00	3.180710E+00
4.811900E+00	2.025020E+00	3.058700E+00
4.847470E+00	2.048660E+00	3.181630E+00
5.413070E+00	3.769030E+00	3.734790E+00
5.387060E+00	3.845780E+00	3.753060E+00
5.425540E+00	3.814470E+00	3.802320E+00
5.400680E+00	3.883880E+00	3.811050E+00
4.601120E+00	1.740730E+00	3.047950E+00
4.508570E+00	1.657530E+00	3.007260E+00
4.511710E+00	1.679450E+00	2.887520E+00
4.644360E+00	1.801680E+00	2.994440E+00
5.370850E+00	3.977540E+00	3.832830E+00
5.340880E+00	4.054870E+00	3.852510E+00
5.326380E+00	4.103600E+00	3.903890E+00
4.420590E+00	1.596600E+00	2.964890E+00
4.302950E+00	1.547770E+00	2.924550E+00
4.392780E+00	1.593190E+00	2.862890E+00
5.262920E+00	4.162870E+00	3.876690E+00
5.220390E+00	4.228040E+00	3.933520E+00
4.189590E+00	1.509270E+00	2.698660E+00
4.129910E+00	1.468780E+00	2.791290E+00
5.165670E+00	4.284150E+00	3.916280E+00
5.188960E+00	4.274000E+00	3.962190E+00
5.160970E+00	4.317730E+00	3.980540E+00
4.021600E+00	1.423350E+00	2.783080E+00
3.889550E+00	1.390770E+00	2.703330E+00
3.997990E+00	1.428540E+00	2.661950E+00
5.083590E+00	4.411440E+00	3.935570E+00
5.112250E+00	4.377410E+00	3.957670E+00
5.099940E+00	4.425600E+00	3.990570E+00
3.763040E+00	1.366370E+00	2.524940E+00
3.733870E+00	1.325980E+00	2.674530E+00
5.052230E+00	4.535860E+00	3.969700E+00
5.085650E+00	4.493710E+00	4.013560E+00
5.066660E+00	4.561060E+00	4.024300E+00
3.594030E+00	1.305780E+00	2.635120E+00
3.456790E+00	1.283000E+00	2.617210E+00
3.572630E+00	1.326070E+00	2.545890E+00
4.993140E+00	4.688470E+00	4.009190E+00
5.042930E+00	4.633360E+00	4.040430E+00
5.017610E+00	4.698800E+00	4.071580E+00
3.377530E+00	1.326130E+00	2.464260E+00
3.253140E+00	1.301200E+00	2.552740E+00
4.947660E+00	4.743680E+00	4.049380E+00
3.181400E+00	1.366940E+00	2.415240E+00
3.070450E+00	1.343270E+00	2.511330E+00
4.890510E+00	4.766560E+00	4.000730E+00
4.890480E+00	4.781140E+00	4.054150E+00
3.003010E+00	1.432130E+00	2.384730E+00
2.904820E+00	1.412960E+00	2.492210E+00
4.779830E+00	4.807380E+00	4.028170E+00
4.849860E+00	4.794020E+00	4.040070E+00
2.838760E+00	1.519400E+00	2.372150E+00
2.746910E+00	1.500080E+00	2.481680E+00
4.667080E+00	4.830760E+00	3.989670E+00
4.718580E+00	4.821060E+00	4.022260E+00
2.684180E+00	1.622940E+00	2.368480E+00
2.593650E+00	1.600120E+00	2.477370E+00
4.620770E+00	4.837030E+00	3.944730E+00
4.620960E+00	4.858150E+00	3.999990E+00
2.539600E+00	1.740400E+00	2.375710E+00
2.453060E+00	1.719930E+00	2.493170E+00
4.491440E+00	4.893690E+00	3.875610E+00
4.525520E+00	4.906230E+00	3.950110E+00
4.587840E+00	4.871140E+00	3.980760E+00
2.406400E+00	1.874310E+00	2.397360E+00
2.318130E+00	1.853020E+00	2.516630E+00
4.396690E+00	4.987020E+00	3.836330E+00
4.458320E+00	4.951190E+00	3.902090E+00
2.288880E+00	2.026360E+00	2.431260E+00
2.199220E+00	2.003980E+00	2.543350E+00
4.315130E+00	5.059600E+00	3.802630E+00
4.355240E+00	5.070300E+00	3.877950E+00
2.176650E+00	2.205950E+00	2.462590E+00
2.099610E+00	2.139910E+00	2.576150E+00
4.264770E+00	5.120510E+00	3.821020E+00
4.295060E+00	5.146830E+00	3.889600E+00
2.083870E+00	2.253550E+00	2.541900E+00
2.047710E+00	2.217990E+00	2.591680E+00
2.078810E+00	2.397380E+00	2.491080E+00
4.113770E+00	5.186040E+00	3.717460E+00
4.147880E+00	5.209000E+00	3.799930E+00
4.222400E+00	5.176810E+00	3.844620E+00
2.018140E+00	2.316940E+00	2.586920E+00
1.966010E+00	2.506350E+00	2.576860E+00
2.025030E+00	2.582510E+00	2.490550E+00
3.983830E+00	5.243470E+00	3.692050E+00
4.067420E+00	5.235690E+00	3.752220E+00
1.944440E+00	2.742700E+00	2.535380E+00
1.904960E+00	2.629840E+00	2.601660E+00
3.867900E+00	5.292040E+00	3.650290E+00
3.912090E+00	5.324490E+00	3.756610E+00
1.861270E+00	2.759480E+00	2.620060E+00
1.820500E+00	2.889580E+00	2.628600E+00
1.867220E+00	2.993210E+00	2.566460E+00
3.803220E+00	5.335050E+00	3.659550E+00
3.831420E+00	5.347560E+00	3.705740E+00
1.790180E+00	3.029670E+00	2.643790E+00
1.742160E+00	3.205060E+00	2.657050E+00
1.812840E+00	3.279880E+00	2.593850E+00
3.547990E+00	5.386220E+00	3.574020E+00
3.650620E+00	5.379290E+00	3.636290E+00
3.755230E+00	5.372440E+00	3.684980E+00
1.760130E+00	3.353320E+00	2.654440E+00
1.726500E+00	3.303340E+00	2.680700E+00
1.772780E+00	3.558760E+00	2.626350E+00
3.491600E+00	5.426670E+00	3.602960E+00
3.544340E+00	5.457920E+00	3.673910E+00
1.716560E+00	3.420630E+00	2.688120E+00
1.701290E+00	3.565230E+00	2.685700E+00
1.734450E+00	3.661670E+00	2.680220E+00
1.775070E+00	3.812630E+00	2.674990E+00
3.220160E+00	5.397600E+00	3.520270E+00
3.326720E+00	5.429180E+00	3.579120E+00
3.428590E+00	5.455880E+00	3.633590E+00
1.687080E+00	3.705930E+00	2.729900E+00
1.709870E+00	3.869300E+00	2.731760E+00
1.706160E+00	3.947110E+00	2.757250E+00
1.761110E+00	3.973830E+00	2.727440E+00
1.827590E+00	4.119700E+00	2.753620E+00
1.906360E+00	4.268110E+00	2.786900E+00
1.998500E+00	4.430030E+00	2.838220E+00
2.997860E+00	5.298560E+00	3.434570E+00
3.093170E+00	5.345480E+00	3.474910E+00
3.141290E+00	5.416950E+00	3.555420E+00
3.207530E+00	5.466720E+00	3.606280E+00
1.723240E+00	4.053570E+00	2.791240E+00
1.805340E+00	4.222900E+00	2.823060E+00
1.881630E+00	4.341190E+00	2.845010E+00
1.908670E+00	4.421790E+00	2.883170E+00
1.956360E+00	4.477000E+00	2.893800E+00
2.008260E+00	4.550130E+00	2.912160E+00
2.087390E+00	4.678550E+00	2.959460E+00
2.212350E+00	4.819380E+00	3.023810E+00
2.535940E+00	5.098700E+00	3.275760E+00
2.657040E+00	5.138700E+00	3.304990E+00
2.730910E+00	5.191180E+00	3.367860E+00
2.810470E+00	5.252780E+00	3.445690E+00
2.949670E+00	5.328940E+00	3.501190E+00
3.057310E+00	5.408170E+00	3.568220E+00
3.126100E+00	5.447450E+00	3.594990E+00
1.907610E+00	4.503500E+00	2.937180E+00
1.978830E+00	4.613250E+00	2.964750E+00
2.009810E+00	4.694140E+00	3.004850E+00
2.089870E+00	4.762530E+00	3.025400E+00
2.123710E+00	4.842040E+00	3.071940E+00
2.212950E+00	4.953980E+00	3.143090E+00
2.392510E+00	5.025360E+00	3.189170E+00
2.431760E+00	5.092800E+00	3.298980E+00
2.508310E+00	5.160210E+00	3.391920E+00
2.638180E+00	5.181710E+00	3.391060E+00
2.721670E+00	5.218690E+00	3.429270E+00
2.015270E+00	4.779570E+00	3.071150E+00
2.091280E+00	4.884160E+00	3.117240E+00
2.112010E+00	4.939080E+00	3.165870E+00
2.157400E+00	4.978300E+00	3.198270E+00
2.201180E+00	5.031040E+00	3.271750E+00
2.319810E+00	5.062370E+00	3.280160E+00
2.397770E+00	5.123360E+00	3.359320E+00
2.098460E+00	4.977260E+00	3.230030E+00
5.249590E+00	2.394650E+00	3.495450E+00
5.298320E+00	2.451810E+00	3.494720E+00
5.332080E+00	2.513510E+00	3.554170E+00
5.380880E+00	2.600160E+00	3.583910E+00
5.416430E+00	2.681430E+00	3.605230E+00
5.513750E+00	2.857770E+00	3.664270E+00
5.487470E+00	2.816670E+00	3.648090E+00
5.504890E+00	2.888590E+00	3.613020E+00
5.532170E+00	2.953590E+00	3.638430E+00
5.538430E+00	2.907600E+00	3.678790E+00
5.559520E+00	2.997040E+00	3.682950E+00
5.095030E+00	2.265710E+00	3.445430E+00
5.180260E+00	2.335870E+00	3.518550E+00
5.449540E+00	2.779770E+00	3.572570E+00
5.586030E+00	3.124200E+00	3.683580E+00
5.585610E+00	3.244310E+00	3.691480E+00
5.591740E+00	3.319250E+00	3.740750E+00
5.599920E+00	3.400080E+00	3.795720E+00
4.724150E+00	1.799410E+00	3.382900E+00
4.673610E+00	1.751590E+00	3.348820E+00
4.713920E+00	1.802240E+00	3.314740E+00
4.752940E+00	1.875460E+00	3.265900E+00
4.765740E+00	1.857810E+00	3.400340E+00
4.842050E+00	2.008560E+00	3.308320E+00
4.832470E+00	1.969030E+00	3.426750E+00
4.910680E+00	2.099070E+00	3.324010E+00
4.910740E+00	2.077870E+00	3.441280E+00
4.989220E+00	2.171250E+00	3.415970E+00
5.553270E+00	3.494600E+00	3.764020E+00
5.538350E+00	3.575410E+00	3.812830E+00
5.529040E+00	3.656510E+00	3.857650E+00
4.593390E+00	1.686480E+00	3.307620E+00
4.513240E+00	1.634110E+00	3.250840E+00
4.553290E+00	1.666540E+00	3.209060E+00
4.623310E+00	1.737720E+00	3.196470E+00
5.472880E+00	3.743260E+00	3.828950E+00
5.463540E+00	3.829300E+00	3.877790E+00
5.429660E+00	3.908230E+00	3.879210E+00
5.469960E+00	3.882230E+00	3.930200E+00
5.439730E+00	3.952800E+00	3.946140E+00
4.461310E+00	1.614570E+00	3.100110E+00
4.411590E+00	1.576130E+00	3.238080E+00
5.382270E+00	4.036070E+00	3.923720E+00
5.363330E+00	4.089320E+00	3.994340E+00
4.303470E+00	1.534370E+00	3.200870E+00
4.211460E+00	1.500840E+00	3.117690E+00
4.312810E+00	1.541100E+00	3.083060E+00
5.298430E+00	4.156820E+00	3.968360E+00
5.269440E+00	4.202410E+00	4.039940E+00
4.141950E+00	1.468150E+00	2.938710E+00
4.070040E+00	1.427180E+00	3.076810E+00
5.212190E+00	4.261990E+00	4.020230E+00
5.195130E+00	4.304160E+00	4.067320E+00
3.931960E+00	1.392300E+00	2.860800E+00
5.156410E+00	4.375740E+00	4.075190E+00
5.121750E+00	4.439730E+00	4.062620E+00
5.149600E+00	4.431990E+00	4.111510E+00
5.137590E+00	4.475290E+00	4.114180E+00
3.762880E+00	1.317640E+00	2.820300E+00
3.656100E+00	1.281170E+00	2.868930E+00
3.616160E+00	1.292190E+00	2.723990E+00
5.085260E+00	4.589160E+00	4.080480E+00
5.124030E+00	4.548570E+00	4.125940E+00
5.105870E+00	4.621020E+00	4.137180E+00
3.527770E+00	1.242250E+00	2.909110E+00
3.370310E+00	1.221490E+00	2.851850E+00
3.488640E+00	1.252980E+00	2.768290E+00
5.016070E+00	4.742540E+00	4.124240E+00
5.080420E+00	4.695520E+00	4.155590E+00
5.052440E+00	4.767730E+00	4.208270E+00
3.314740E+00	1.251600E+00	2.696910E+00
3.190120E+00	1.225890E+00	2.789660E+00
4.981180E+00	4.765830E+00	4.119050E+00
5.001520E+00	4.779770E+00	4.167760E+00
3.133820E+00	1.273670E+00	2.646710E+00
3.022350E+00	1.256300E+00	2.754560E+00
4.880870E+00	4.814310E+00	4.138410E+00
4.954860E+00	4.792240E+00	4.154080E+00
2.966850E+00	1.323560E+00	2.619180E+00
2.861510E+00	1.304810E+00	2.733000E+00
4.822000E+00	4.824250E+00	4.101910E+00
4.827540E+00	4.844070E+00	4.155520E+00
2.807810E+00	1.391760E+00	2.603710E+00
2.707230E+00	1.374640E+00	2.718750E+00
4.695090E+00	4.839470E+00	4.053140E+00
4.724720E+00	4.845410E+00	4.094370E+00
4.779810E+00	4.854910E+00	4.150060E+00
2.654190E+00	1.481400E+00	2.596630E+00
2.557090E+00	1.464080E+00	2.712710E+00
4.614560E+00	4.898690E+00	4.080920E+00
4.677040E+00	4.867230E+00	4.098340E+00
2.505960E+00	1.583070E+00	2.598310E+00
2.417770E+00	1.568300E+00	2.712310E+00
4.563070E+00	4.913990E+00	4.036080E+00
4.567670E+00	4.939070E+00	4.090520E+00
2.361680E+00	1.695090E+00	2.623610E+00
2.338740E+00	1.637560E+00	2.710680E+00
4.404880E+00	5.040900E+00	3.928520E+00
4.457610E+00	5.011690E+00	4.010010E+00
4.523530E+00	4.969150E+00	4.074730E+00
2.285850E+00	1.698200E+00	2.706710E+00
2.224470E+00	1.828210E+00	2.643540E+00
4.352610E+00	5.118070E+00	3.936170E+00
4.387180E+00	5.110600E+00	4.004790E+00
2.106410E+00	1.991320E+00	2.656980E+00
4.321540E+00	5.162140E+00	3.942860E+00
4.339710E+00	5.166300E+00	3.985240E+00
1.996900E+00	2.175250E+00	2.666770E+00
4.182240E+00	5.234210E+00	3.869690E+00
4.220140E+00	5.253750E+00	3.942810E+00
4.296980E+00	5.205620E+00	3.973840E+00
1.885980E+00	2.315570E+00	2.740280E+00
1.942450E+00	2.367600E+00	2.648590E+00
3.999140E+00	5.296440E+00	3.792600E+00
4.063960E+00	5.321230E+00	3.864630E+00
4.143550E+00	5.294720E+00	3.902100E+00
1.863010E+00	2.544740E+00	2.678670E+00
1.805200E+00	2.445290E+00	2.784100E+00
3.958130E+00	5.332520E+00	3.811930E+00
3.986740E+00	5.344700E+00	3.846990E+00
1.787430E+00	2.586770E+00	2.754410E+00
1.765210E+00	2.528470E+00	2.805200E+00
1.778520E+00	2.791970E+00	2.707190E+00
3.812100E+00	5.407140E+00	3.775700E+00
3.917940E+00	5.377950E+00	3.834070E+00
1.737480E+00	2.639220E+00	2.796210E+00
1.714730E+00	2.785950E+00	2.783470E+00
1.718700E+00	2.879810E+00	2.746770E+00
1.716500E+00	3.025860E+00	2.722130E+00
3.670540E+00	5.437800E+00	3.738920E+00
3.728510E+00	5.489720E+00	3.844010E+00
1.669220E+00	2.906940E+00	2.792500E+00
1.623310E+00	3.109310E+00	2.794720E+00
1.677570E+00	3.254810E+00	2.718310E+00
3.591170E+00	5.480600E+00	3.745270E+00
3.623340E+00	5.500100E+00	3.798920E+00
1.610260E+00	3.279330E+00	2.782050E+00
1.569470E+00	3.219030E+00	2.815760E+00
1.633190E+00	3.477880E+00	2.747130E+00
3.320480E+00	5.497560E+00	3.673890E+00
3.432870E+00	5.516640E+00	3.731350E+00
3.539390E+00	5.523220E+00	3.776250E+00
1.551960E+00	3.364210E+00	2.835590E+00
1.556110E+00	3.539250E+00	2.803570E+00
1.546530E+00	3.630070E+00	2.825380E+00
1.602790E+00	3.664920E+00	2.790550E+00
1.644070E+00	3.876820E+00	2.787320E+00
3.209070E+00	5.530530E+00	3.700350E+00
3.309350E+00	5.574900E+00	3.792210E+00
1.546590E+00	3.767480E+00	2.846280E+00
1.581760E+00	3.926570E+00	2.847130E+00
1.581660E+00	4.002770E+00	2.872920E+00
1.636770E+00	4.027030E+00	2.842790E+00
1.705260E+00	4.177300E+00	2.864770E+00
1.799050E+00	4.354130E+00	2.897900E+00
2.837290E+00	5.323320E+00	3.538030E+00
2.935910E+00	5.426450E+00	3.620650E+00
3.098300E+00	5.481720E+00	3.648850E+00
3.126300E+00	5.542370E+00	3.727210E+00
3.187470E+00	5.579030E+00	3.773710E+00
1.598940E+00	4.107080E+00	2.905550E+00
1.677940E+00	4.276430E+00	2.933210E+00
1.737170E+00	4.388150E+00	2.960120E+00
1.744290E+00	4.441870E+00	2.993530E+00
1.807380E+00	4.472440E+00	2.974390E+00
1.889280E+00	4.627080E+00	3.021900E+00
2.603260E+00	5.207790E+00	3.457040E+00
2.705150E+00	5.258370E+00	3.505100E+00
2.788860E+00	5.359770E+00	3.603330E+00
2.834800E+00	5.435250E+00	3.670150E+00
2.901830E+00	5.509600E+00	3.744640E+00
3.026230E+00	5.527260E+00	3.733190E+00
3.112160E+00	5.578990E+00	3.787480E+00
1.766530E+00	4.516860E+00	3.026260E+00
1.795210E+00	4.616070E+00	3.063610E+00
1.843740E+00	4.674900E+00	3.075940E+00
1.902970E+00	4.748980E+00	3.101730E+00
1.996500E+00	4.886210E+00	3.163580E+00
2.271040E+00	5.082730E+00	3.328810E+00
2.324770E+00	5.120200E+00	3.375000E+00
2.408520E+00	5.177030E+00	3.459400E+00
2.560450E+00	5.241720E+00	3.526690E+00
2.673110E+00	5.325650E+00	3.609600E+00
2.748410E+00	5.406630E+00	3.676220E+00
2.805240E+00	5.472290E+00	3.735440E+00
1.798760E+00	4.699890E+00	3.121860E+00
1.881000E+00	4.810240E+00	3.164100E+00
1.912870E+00	4.879930E+00	3.210930E+00
1.962560E+00	4.924290E+00	3.225380E+00
2.014950E+00	4.967620E+00	3.256450E+00
2.099190E+00	5.039300E+00	3.336190E+00
2.236380E+00	5.109380E+00	3.389780E+00
2.318470E+00	5.151050E+00	3.436830E+00
1.928510E+00	4.941650E+00	3.278860E+00
2.005420E+00	5.001770E+00	3.317100E+00
5.282690E+00	2.445570E+00	3.573360E+00
5.355330E+00	2.551100E+00	3.645240E+00
5.305290E+00	2.483200E+00	3.656840E+00
5.406030E+00	2.624680E+00	3.696270E+00
5.453620E+00	2.738300E+00	3.666830E+00
5.457090E+00	2.706670E+00	3.744550E+00
5.512590E+00	2.812520E+00	3.728120E+00
5.576890E+00	2.930150E+00	3.765230E+00
5.595840E+00	3.035480E+00	3.752510E+00
5.614440E+00	3.006140E+00	3.819460E+00
5.635130E+00	3.104140E+00	3.817350E+00
5.050130E+00	2.234180E+00	3.641330E+00
5.019200E+00	2.201690E+00	3.617240E+00
5.041980E+00	2.222060E+00	3.553740E+00
5.113660E+00	2.290630E+00	3.615440E+00
5.220320E+00	2.389750E+00	3.652910E+00
5.622650E+00	3.215490E+00	3.772440E+00
5.632760E+00	3.306080E+00	3.830840E+00
5.641620E+00	3.380550E+00	3.869380E+00
4.652630E+00	1.720690E+00	3.534710E+00
4.605460E+00	1.684200E+00	3.501590E+00
4.633000E+00	1.710680E+00	3.432670E+00
4.720530E+00	1.792870E+00	3.488210E+00
4.812510E+00	1.909790E+00	3.533160E+00
4.895490E+00	2.034130E+00	3.586260E+00
4.975890E+00	2.148220E+00	3.570020E+00
5.615760E+00	3.482320E+00	3.873930E+00
5.576200E+00	3.584570E+00	3.886390E+00
5.576520E+00	3.638750E+00	3.924950E+00
4.524610E+00	1.641120E+00	3.430070E+00
5.544460E+00	3.731160E+00	3.936280E+00
5.508130E+00	3.825760E+00	3.953090E+00
5.500110E+00	3.879460E+00	3.997160E+00
5.481870E+00	3.942550E+00	4.048660E+00
4.397070E+00	1.570210E+00	3.388750E+00
4.327240E+00	1.540900E+00	3.375210E+00
4.337530E+00	1.542250E+00	3.293680E+00
5.423620E+00	4.017540E+00	4.018680E+00
5.398520E+00	4.075220E+00	4.087080E+00
4.223700E+00	1.506430E+00	3.307800E+00
5.333860E+00	4.139860E+00	4.061510E+00
5.309830E+00	4.186130E+00	4.112400E+00
4.069450E+00	1.426890E+00	3.248680E+00
3.961140E+00	1.389930E+00	3.208490E+00
3.997930E+00	1.402310E+00	3.134490E+00
5.260610E+00	4.257550E+00	4.130430E+00
5.211230E+00	4.319960E+00	4.123080E+00
5.243370E+00	4.312000E+00	4.166730E+00
5.220560E+00	4.356460E+00	4.171780E+00
3.864750E+00	1.351410E+00	3.025460E+00
3.833680E+00	1.331040E+00	3.220730E+00
5.196040E+00	4.438280E+00	4.187500E+00
5.168300E+00	4.502200E+00	4.174540E+00
5.197870E+00	4.496510E+00	4.221380E+00
5.185870E+00	4.539240E+00	4.224160E+00
3.702830E+00	1.276260E+00	3.187060E+00
3.616710E+00	1.256590E+00	3.141530E+00
3.667740E+00	1.271240E+00	3.045750E+00
5.127960E+00	4.655780E+00	4.191090E+00
5.164560E+00	4.613240E+00	4.236040E+00
5.136940E+00	4.686900E+00	4.244910E+00
3.465450E+00	1.214210E+00	3.067910E+00
5.081810E+00	4.775500E+00	4.251600E+00
5.100940E+00	4.747460E+00	4.254840E+00
5.087310E+00	4.777220E+00	4.280680E+00
3.248800E+00	1.196320E+00	2.945660E+00
4.984940E+00	4.811380E+00	4.257930E+00
5.057850E+00	4.790340E+00	4.276730E+00
3.073230E+00	1.207830E+00	2.893550E+00
4.928620E+00	4.825480E+00	4.211880E+00
4.928750E+00	4.838150E+00	4.268290E+00
2.909750E+00	1.242820E+00	2.867560E+00
4.825420E+00	4.868870E+00	4.237470E+00
4.890040E+00	4.849040E+00	4.252900E+00
2.753340E+00	1.294340E+00	2.849190E+00
4.710420E+00	4.898150E+00	4.201770E+00
4.765350E+00	4.887770E+00	4.231680E+00
2.602170E+00	1.365500E+00	2.839440E+00
4.659950E+00	4.906810E+00	4.157600E+00
4.664730E+00	4.927710E+00	4.211670E+00
2.454990E+00	1.463370E+00	2.837670E+00
4.568720E+00	4.985000E+00	4.172140E+00
4.630700E+00	4.944790E+00	4.193400E+00
2.298440E+00	1.600810E+00	2.814320E+00
4.474530E+00	5.036170E+00	4.100960E+00
4.507000E+00	5.028790E+00	4.152940E+00
2.158000E+00	1.716350E+00	2.853250E+00
2.216660E+00	1.737590E+00	2.753610E+00
4.420920E+00	5.105120E+00	4.088980E+00
2.125350E+00	1.844900E+00	2.751890E+00
2.058780E+00	1.830040E+00	2.850980E+00
4.337270E+00	5.221070E+00	4.077050E+00
2.020550E+00	1.974680E+00	2.775070E+00
1.948260E+00	1.901100E+00	2.922250E+00
4.267590E+00	5.261920E+00	4.020540E+00
4.271250E+00	5.290790E+00	4.066860E+00
1.911810E+00	2.114420E+00	2.810030E+00
1.837430E+00	2.082400E+00	2.928990E+00
4.103080E+00	5.351770E+00	3.936730E+00
4.139940E+00	5.373640E+00	4.013870E+00
4.222670E+00	5.321040E+00	4.044620E+00
1.818060E+00	2.270570E+00	2.849310E+00
1.753140E+00	2.239320E+00	2.949200E+00
3.970760E+00	5.406960E+00	3.916470E+00
4.056740E+00	5.402850E+00	3.972670E+00
1.735260E+00	2.451640E+00	2.872460E+00
1.708440E+00	2.347330E+00	2.962290E+00
3.851700E+00	5.462280E+00	3.881970E+00
3.900190E+00	5.489420E+00	3.990580E+00
1.667000E+00	2.465470E+00	2.969030E+00
1.601060E+00	2.623170E+00	2.988180E+00
1.661730E+00	2.699440E+00	2.872930E+00
3.787280E+00	5.503880E+00	3.897330E+00
3.818920E+00	5.514250E+00	3.946600E+00
1.583320E+00	2.791720E+00	2.937370E+00
1.534750E+00	2.764500E+00	3.016500E+00
1.593840E+00	2.931240E+00	2.867360E+00
3.602650E+00	5.567320E+00	3.896220E+00
3.740680E+00	5.535050E+00	3.934840E+00
1.520120E+00	2.929870E+00	2.947430E+00
1.464850E+00	2.900990E+00	3.033010E+00
1.517900E+00	3.142800E+00	2.879400E+00
3.450530E+00	5.581590E+00	3.835730E+00
3.481290E+00	5.617880E+00	3.920030E+00
1.456670E+00	3.044690E+00	2.983530E+00
1.423160E+00	2.992000E+00	3.041600E+00
1.419740E+00	3.195570E+00	2.954440E+00
1.461520E+00	3.341490E+00	2.910900E+00
1.481950E+00	3.560930E+00	2.864420E+00
3.372480E+00	5.604250E+00	3.855920E+00
3.406530E+00	5.620360E+00	3.902510E+00
1.390600E+00	3.095630E+00	3.033370E+00
1.356040E+00	3.231470E+00	3.008580E+00
1.392190E+00	3.323570E+00	2.971310E+00
1.395050E+00	3.471210E+00	2.941420E+00
1.409140E+00	3.613420E+00	2.932610E+00
1.459690E+00	3.748090E+00	2.913800E+00
1.516050E+00	3.941760E+00	2.903920E+00
3.181710E+00	5.635720E+00	3.876940E+00
3.324930E+00	5.630220E+00	3.896560E+00
1.323620E+00	3.392010E+00	3.030560E+00
1.335510E+00	3.578740E+00	2.986740E+00
1.379890E+00	3.722310E+00	2.974940E+00
1.420620E+00	3.875070E+00	2.963330E+00
1.460750E+00	3.991600E+00	2.968560E+00
1.460940E+00	4.056340E+00	2.994920E+00
1.513990E+00	4.080310E+00	2.961000E+00
1.579080E+00	4.222420E+00	2.978950E+00
1.668410E+00	4.392670E+00	3.011010E+00
2.974700E+00	5.557670E+00	3.785770E+00
3.044750E+00	5.597540E+00	3.832740E+00
3.079460E+00	5.638830E+00	3.903130E+00
1.475920E+00	4.151630E+00	3.026190E+00
1.548890E+00	4.314160E+00	3.047570E+00
1.613020E+00	4.431230E+00	3.076860E+00
1.616690E+00	4.487610E+00	3.109250E+00
1.696630E+00	4.546300E+00	3.088220E+00
2.445930E+00	5.264580E+00	3.598320E+00
2.573650E+00	5.318030E+00	3.633250E+00
2.651510E+00	5.391370E+00	3.698580E+00
2.729780E+00	5.465950E+00	3.763590E+00
2.808310E+00	5.554100E+00	3.848220E+00
2.937480E+00	5.595170E+00	3.855010E+00
3.017170E+00	5.635810E+00	3.910040E+00
1.621980E+00	4.554680E+00	3.142690E+00
1.634520E+00	4.626110E+00	3.179410E+00
1.697790E+00	4.661770E+00	3.157670E+00
1.797890E+00	4.814540E+00	3.228080E+00
2.141910E+00	5.128930E+00	3.476460E+00
2.305640E+00	5.188210E+00	3.516980E+00
2.342000E+00	5.255110E+00	3.618850E+00
2.393790E+00	5.311730E+00	3.686420E+00
2.524760E+00	5.374400E+00	3.718640E+00
2.633790E+00	5.462080E+00	3.790860E+00
2.706270E+00	5.524620E+00	3.844990E+00
1.664320E+00	4.703880E+00	3.221890E+00
1.707560E+00	4.799880E+00	3.280730E+00
1.760780E+00	4.860590E+00	3.296080E+00
1.833490E+00	4.928710E+00	3.327840E+00
1.977690E+00	5.037030E+00	3.394820E+00
2.036860E+00	5.115800E+00	3.502440E+00
2.094650E+00	5.169810E+00	3.569840E+00
2.233390E+00	5.225220E+00	3.606660E+00
2.316150E+00	5.278210E+00	3.663600E+00
1.716050E+00	4.883450E+00	3.352680E+00
1.839420E+00	5.003990E+00	3.433280E+00
1.954240E+00	5.091340E+00	3.507270E+00
2.018770E+00	5.138180E+00	3.550890E+00
5.347720E+00	2.536540E+00	3.718620E+00
5.427320E+00	2.639940E+00	3.798430E+00
5.368470E+00	2.562390E+00	3.802230E+00
5.477510E+00	2.715810E+00	3.830190E+00
5.550570E+00	2.820250E+00	3.847320E+00
5.612060E+00	2.919820E+00	3.871950E+00
5.647480E+00	3.014480E+00	3.898220E+00
5.684780E+00	3.105850E+00	3.930810E+00
4.768860E+00	1.833960E+00	3.738780E+00
4.741440E+00	1.804750E+00	3.702220E+00
4.776450E+00	1.846800E+00	3.643680E+00
4.846080E+00	1.949800E+00	3.653410E+00
4.815580E+00	1.896670E+00	3.742940E+00
4.884880E+00	2.009800E+00	3.674380E+00
4.868650E+00	1.980730E+00	3.747230E+00
4.912820E+00	2.053420E+00	3.719070E+00
5.008460E+00	2.186990E+00	3.693020E+00
5.067750E+00	2.251100E+00	3.713100E+00
5.131200E+00	2.310770E+00	3.757430E+00
5.199680E+00	2.386100E+00	3.807360E+00
5.285750E+00	2.470430E+00	3.782210E+00
5.669690E+00	3.206970E+00	3.877900E+00
5.679650E+00	3.309280E+00	3.927420E+00
5.669280E+00	3.398970E+00	3.926110E+00
5.696220E+00	3.366310E+00	3.979790E+00
5.685560E+00	3.451100E+00	3.989450E+00
4.592170E+00	1.681260E+00	3.613730E+00
4.690830E+00	1.761900E+00	3.652330E+00
4.952390E+00	2.113550E+00	3.670200E+00
5.626520E+00	3.565910E+00	3.963410E+00
5.600830E+00	3.649760E+00	3.981900E+00
5.636510E+00	3.612890E+00	4.032080E+00
5.611910E+00	3.695730E+00	4.049480E+00
4.487810E+00	1.621800E+00	3.606870E+00
4.418590E+00	1.584420E+00	3.594640E+00
4.433700E+00	1.590030E+00	3.505780E+00
5.554140E+00	3.796230E+00	4.022460E+00
5.540390E+00	3.864700E+00	4.081230E+00
5.522410E+00	3.931390E+00	4.136380E+00
4.332630E+00	1.546100E+00	3.530170E+00
5.461530E+00	4.004770E+00	4.110020E+00
5.439180E+00	4.063180E+00	4.175220E+00
4.193750E+00	1.498820E+00	3.503050E+00
4.113770E+00	1.457570E+00	3.490230E+00
4.123030E+00	1.459660E+00	3.389840E+00
5.369980E+00	4.137610E+00	4.155580E+00
5.324810E+00	4.198800E+00	4.167980E+00
5.363240E+00	4.176330E+00	4.218470E+00
5.325120E+00	4.232470E+00	4.221280E+00
4.004170E+00	1.406510E+00	3.419770E+00
[truncated: 21,888 more rows]
