# Supplementary material for: A New MRI-Based Model of Heart Function with Coupled Hemodynamics and Application to Normal and Diseased Canine Left Ventricles
Source: Front Bioeng Biotechnol. 2015 Sep 23;3:140. doi: 10.3389/fbioe.2015.00140 (PMC4585083; doi:10.3389/fbioe.2015.00140)
Supplement: Supplementary file 6 [file Data_Sheet_6.ZIP › Case3_HF_SR_Diastole/nodes/case3_diastole_time_0.1100.csv]

4.504450E+00	3.808050E+00	2.160200E+00
4.427690E+00	3.785920E+00	2.080300E+00
4.466370E+00	3.848210E+00	2.156060E+00
4.457990E+00	3.905630E+00	2.201320E+00
4.528110E+00	3.865340E+00	2.250510E+00
4.485530E+00	3.947880E+00	2.286030E+00
4.393780E+00	3.890800E+00	2.130470E+00
4.305260E+00	3.872000E+00	2.037650E+00
4.397330E+00	3.983290E+00	2.223910E+00
4.377550E+00	4.069320E+00	2.292390E+00
4.455610E+00	4.025790E+00	2.339980E+00
4.418110E+00	4.082930E+00	2.355260E+00
4.306550E+00	3.962430E+00	2.112040E+00
4.247710E+00	3.933150E+00	2.038320E+00
4.284430E+00	4.073390E+00	2.196820E+00
4.331160E+00	4.107280E+00	2.277420E+00
4.360460E+00	4.126980E+00	2.341010E+00
4.214510E+00	3.997910E+00	2.077780E+00
4.190890E+00	4.069640E+00	2.126570E+00
4.210120E+00	4.105400E+00	2.166330E+00
4.215530E+00	4.137340E+00	2.206690E+00
4.290890E+00	4.134250E+00	2.268650E+00
4.160290E+00	4.109890E+00	2.142390E+00
4.745290E+00	3.474330E+00	2.190080E+00
4.684360E+00	3.442450E+00	2.089590E+00
4.703630E+00	3.528170E+00	2.178290E+00
4.692070E+00	3.622410E+00	2.250010E+00
4.765200E+00	3.526860E+00	2.263230E+00
4.696790E+00	3.735190E+00	2.364510E+00
4.784340E+00	3.626010E+00	2.376130E+00
4.699600E+00	3.831090E+00	2.464300E+00
4.797530E+00	3.750930E+00	2.515080E+00
4.746820E+00	3.853760E+00	2.561700E+00
4.615550E+00	3.575620E+00	2.103170E+00
4.569010E+00	3.496780E+00	1.968700E+00
4.574040E+00	3.739060E+00	2.191910E+00
4.620770E+00	3.839150E+00	2.360000E+00
4.645630E+00	3.889170E+00	2.446090E+00
4.678950E+00	3.913420E+00	2.539600E+00
4.480140E+00	3.499090E+00	1.881070E+00
4.385650E+00	3.465840E+00	1.760930E+00
4.409630E+00	3.551940E+00	1.858800E+00
4.461900E+00	3.628370E+00	1.976480E+00
4.568610E+00	3.965190E+00	2.425450E+00
4.561640E+00	4.050200E+00	2.542370E+00
4.644770E+00	3.994700E+00	2.604220E+00
4.599720E+00	4.067200E+00	2.635430E+00
4.331920E+00	3.600640E+00	1.822040E+00
4.277140E+00	3.538520E+00	1.710670E+00
4.288320E+00	3.755770E+00	1.913410E+00
4.460920E+00	4.095050E+00	2.446260E+00
4.527320E+00	4.117270E+00	2.589910E+00
4.201720E+00	3.633010E+00	1.742770E+00
4.105070E+00	3.793530E+00	1.832470E+00
4.183220E+00	3.901570E+00	1.973080E+00
4.366400E+00	4.180050E+00	2.425200E+00
4.435630E+00	4.187680E+00	2.553830E+00
4.076130E+00	3.917120E+00	1.916910E+00
4.026890E+00	3.873790E+00	1.851650E+00
4.096630E+00	4.037930E+00	2.045680E+00
4.256640E+00	4.189710E+00	2.313420E+00
4.303910E+00	4.274880E+00	2.474560E+00
4.351040E+00	4.302050E+00	2.575990E+00
4.409680E+00	4.263170E+00	2.620650E+00
4.371950E+00	4.325820E+00	2.650600E+00
3.990930E+00	3.959110E+00	1.895020E+00
3.950270E+00	4.076360E+00	1.989700E+00
4.027320E+00	4.118470E+00	2.069930E+00
4.105690E+00	4.169430E+00	2.164280E+00
4.147850E+00	4.266170E+00	2.310550E+00
4.170440E+00	4.341920E+00	2.408020E+00
4.238150E+00	4.351780E+00	2.495330E+00
4.306090E+00	4.338920E+00	2.565190E+00
3.972590E+00	4.170440E+00	2.077990E+00
3.899960E+00	4.143110E+00	2.023650E+00
4.000830E+00	4.267630E+00	2.176690E+00
4.049970E+00	4.355160E+00	2.311100E+00
4.113540E+00	4.384390E+00	2.395010E+00
4.159120E+00	4.403380E+00	2.483180E+00
3.889460E+00	4.212250E+00	2.070440E+00
3.900690E+00	4.292750E+00	2.142860E+00
3.955530E+00	4.335080E+00	2.217300E+00
3.956540E+00	4.378380E+00	2.263100E+00
3.978260E+00	4.416460E+00	2.321360E+00
4.065480E+00	4.422140E+00	2.397550E+00
3.887790E+00	4.358720E+00	2.211140E+00
3.924720E+00	4.402280E+00	2.272840E+00
5.023290E+00	3.529880E+00	2.604030E+00
4.979310E+00	3.489460E+00	2.528740E+00
4.969930E+00	3.557750E+00	2.558440E+00
4.976280E+00	3.613760E+00	2.610850E+00
4.887360E+00	3.326770E+00	2.297920E+00
4.855310E+00	3.259900E+00	2.204280E+00
4.809500E+00	3.406600E+00	2.236900E+00
4.836610E+00	3.514990E+00	2.354890E+00
4.913070E+00	3.423900E+00	2.400970E+00
4.894920E+00	3.601640E+00	2.505750E+00
4.872210E+00	3.709050E+00	2.563760E+00
4.921430E+00	3.702030E+00	2.622310E+00
4.867320E+00	3.768630E+00	2.617960E+00
4.807230E+00	3.202910E+00	2.100960E+00
4.742130E+00	3.169870E+00	1.967130E+00
4.749770E+00	3.299390E+00	2.079540E+00
4.741920E+00	3.913000E+00	2.627790E+00
4.810950E+00	3.853920E+00	2.648500E+00
4.774630E+00	3.918600E+00	2.688110E+00
4.638190E+00	3.149100E+00	1.808070E+00
4.541160E+00	3.094370E+00	1.657990E+00
4.551400E+00	3.218880E+00	1.749540E+00
4.590480E+00	3.332860E+00	1.867620E+00
4.699840E+00	3.949350E+00	2.618680E+00
4.726940E+00	3.964130E+00	2.692710E+00
4.436280E+00	3.292010E+00	1.675580E+00
4.351470E+00	3.192890E+00	1.530550E+00
4.585100E+00	4.115080E+00	2.698110E+00
4.670630E+00	4.041530E+00	2.745960E+00
4.629710E+00	4.114660E+00	2.791410E+00
4.230960E+00	3.209140E+00	1.451400E+00
4.112760E+00	3.166720E+00	1.366320E+00
4.139130E+00	3.289930E+00	1.447980E+00
4.203490E+00	3.418960E+00	1.565100E+00
4.514190E+00	4.175410E+00	2.659880E+00
4.569400E+00	4.167330E+00	2.762030E+00
4.040710E+00	3.351120E+00	1.418260E+00
3.983590E+00	3.266940E+00	1.345420E+00
3.973280E+00	3.518600E+00	1.500590E+00
4.045360E+00	3.659530E+00	1.659020E+00
4.465540E+00	4.216900E+00	2.637860E+00
4.493730E+00	4.230690E+00	2.722170E+00
3.898970E+00	3.382560E+00	1.374070E+00
3.800620E+00	3.576500E+00	1.486360E+00
3.908290E+00	3.668710E+00	1.589060E+00
3.942270E+00	3.820190E+00	1.753540E+00
4.400520E+00	4.328980E+00	2.714080E+00
4.431960E+00	4.298450E+00	2.729130E+00
4.414740E+00	4.331280E+00	2.751150E+00
3.809610E+00	3.737430E+00	1.609590E+00
3.727330E+00	3.678900E+00	1.537900E+00
3.799990E+00	3.865820E+00	1.734010E+00
3.872690E+00	3.970630E+00	1.852260E+00
4.241910E+00	4.389880E+00	2.560640E+00
4.311860E+00	4.379410E+00	2.643770E+00
4.379170E+00	4.353230E+00	2.724480E+00
3.703650E+00	3.778550E+00	1.611110E+00
3.708120E+00	3.897560E+00	1.726580E+00
3.773240E+00	3.974500E+00	1.812380E+00
3.814180E+00	4.112410E+00	1.957010E+00
4.198230E+00	4.421040E+00	2.557560E+00
4.228930E+00	4.437310E+00	2.632090E+00
3.690730E+00	4.007340E+00	1.813160E+00
3.705240E+00	4.121870E+00	1.926080E+00
3.747540E+00	4.183950E+00	1.992540E+00
3.801580E+00	4.266340E+00	2.078890E+00
3.991460E+00	4.469340E+00	2.408050E+00
4.084700E+00	4.465520E+00	2.504220E+00
4.159370E+00	4.447950E+00	2.562320E+00
3.684970E+00	4.222730E+00	2.012370E+00
3.734800E+00	4.320060E+00	2.111750E+00
3.741370E+00	4.372450E+00	2.171830E+00
3.803280E+00	4.370460E+00	2.189890E+00
3.887810E+00	4.435710E+00	2.306020E+00
3.924870E+00	4.501690E+00	2.417220E+00
3.997690E+00	4.532980E+00	2.536280E+00
3.768430E+00	4.433850E+00	2.258010E+00
3.846110E+00	4.506090E+00	2.373890E+00
3.901500E+00	4.543250E+00	2.475230E+00
5.105330E+00	3.417240E+00	2.638140E+00
5.090590E+00	3.358670E+00	2.597510E+00
5.054910E+00	3.443040E+00	2.589840E+00
5.092690E+00	3.485830E+00	2.663640E+00
5.018260E+00	3.064380E+00	2.362330E+00
4.980020E+00	3.006400E+00	2.270320E+00
4.977310E+00	3.105630E+00	2.315470E+00
4.956580E+00	3.244830E+00	2.357330E+00
5.037660E+00	3.144180E+00	2.426100E+00
5.011560E+00	3.373180E+00	2.506300E+00
5.059960E+00	3.261360E+00	2.516340E+00
4.990020E+00	3.690080E+00	2.702350E+00
5.049470E+00	3.592030E+00	2.690490E+00
4.998640E+00	3.738470E+00	2.768160E+00
5.069760E+00	3.685320E+00	2.806070E+00
5.019060E+00	3.782250E+00	2.838320E+00
4.920450E+00	2.953280E+00	2.141710E+00
4.869720E+00	2.873400E+00	2.014780E+00
4.860410E+00	2.967920E+00	2.040230E+00
4.876890E+00	3.096610E+00	2.152240E+00
4.920540E+00	3.802550E+00	2.744770E+00
4.905320E+00	3.898690E+00	2.838840E+00
4.985720E+00	3.862030E+00	2.886740E+00
4.939680E+00	3.927810E+00	2.914050E+00
4.785650E+00	2.806330E+00	1.842840E+00
4.700110E+00	2.720110E+00	1.693810E+00
4.715460E+00	2.835290E+00	1.746380E+00
4.752940E+00	2.967980E+00	1.854300E+00
4.814230E+00	3.927860E+00	2.768950E+00
4.870690E+00	3.965400E+00	2.879460E+00
4.613190E+00	2.886000E+00	1.638060E+00
4.521990E+00	2.768800E+00	1.509900E+00
4.745140E+00	3.988270E+00	2.769820E+00
4.779320E+00	4.021630E+00	2.852150E+00
4.397600E+00	2.748470E+00	1.379890E+00
4.269030E+00	2.692180E+00	1.289110E+00
4.299980E+00	2.823580E+00	1.332870E+00
4.366220E+00	2.964090E+00	1.415150E+00
4.630740E+00	4.160850E+00	2.850770E+00
4.701390E+00	4.107470E+00	2.876730E+00
4.674800E+00	4.160940E+00	2.910580E+00
4.161270E+00	2.930900E+00	1.297620E+00
4.020470E+00	2.823390E+00	1.204130E+00
4.566710E+00	4.218790E+00	2.827390E+00
4.634480E+00	4.207170E+00	2.912140E+00
3.919920E+00	3.142410E+00	1.273530E+00
3.788180E+00	2.984710E+00	1.216990E+00
4.499740E+00	4.272250E+00	2.803720E+00
4.559780E+00	4.275230E+00	2.890590E+00
3.713290E+00	3.208990E+00	1.279660E+00
3.598030E+00	3.135280E+00	1.252360E+00
3.738540E+00	3.394730E+00	1.352350E+00
4.444720E+00	4.340900E+00	2.829220E+00
3.585480E+00	3.357170E+00	1.325390E+00
3.458570E+00	3.298090E+00	1.328840E+00
3.623070E+00	3.605510E+00	1.472410E+00
4.329030E+00	4.411420E+00	2.751500E+00
4.384820E+00	4.414980E+00	2.853940E+00
3.471930E+00	3.479730E+00	1.397100E+00
3.393930E+00	3.400150E+00	1.375860E+00
3.469290E+00	3.654610E+00	1.510550E+00
3.584860E+00	3.844150E+00	1.660600E+00
4.232590E+00	4.483890E+00	2.736970E+00
4.311630E+00	4.473760E+00	2.830370E+00
3.369870E+00	3.515150E+00	1.448540E+00
3.371790E+00	3.664150E+00	1.534230E+00
3.447090E+00	3.777010E+00	1.604220E+00
3.469790E+00	3.909810E+00	1.713260E+00
3.585360E+00	4.061730E+00	1.848840E+00
4.127500E+00	4.513720E+00	2.642400E+00
4.178220E+00	4.526840E+00	2.740140E+00
4.220600E+00	4.546080E+00	2.828140E+00
3.361640E+00	3.786460E+00	1.633190E+00
3.385990E+00	3.926100E+00	1.736840E+00
3.463400E+00	4.015090E+00	1.798990E+00
3.504210E+00	4.114850E+00	1.891900E+00
3.581920E+00	4.213360E+00	1.994940E+00
3.661830E+00	4.345240E+00	2.133390E+00
4.047030E+00	4.563170E+00	2.625690E+00
4.063330E+00	4.595580E+00	2.705310E+00
4.137090E+00	4.568340E+00	2.758040E+00
3.389650E+00	4.051770E+00	1.842080E+00
3.484960E+00	4.207030E+00	1.981310E+00
3.557830E+00	4.294640E+00	2.067100E+00
3.584970E+00	4.363450E+00	2.143730E+00
3.629430E+00	4.398950E+00	2.194540E+00
3.678790E+00	4.447630E+00	2.257820E+00
3.758250E+00	4.519040E+00	2.354460E+00
3.831530E+00	4.565540E+00	2.461770E+00
3.901920E+00	4.603930E+00	2.571610E+00
3.990150E+00	4.600100E+00	2.631560E+00
3.587480E+00	4.435720E+00	2.234560E+00
3.663790E+00	4.528120E+00	2.345230E+00
3.748950E+00	4.586710E+00	2.445900E+00
3.813450E+00	4.618050E+00	2.525070E+00
5.124860E+00	2.963820E+00	2.505020E+00
5.083970E+00	2.882630E+00	2.412380E+00
5.065980E+00	3.016150E+00	2.424720E+00
5.107490E+00	3.162320E+00	2.542920E+00
5.147370E+00	3.056150E+00	2.573870E+00
5.124590E+00	3.273330E+00	2.607900E+00
5.175070E+00	3.198410E+00	2.648700E+00
5.156250E+00	3.380170E+00	2.706330E+00
5.127780E+00	3.553230E+00	2.775860E+00
5.192360E+00	3.488280E+00	2.821420E+00
5.134840E+00	3.637310E+00	2.843770E+00
5.193710E+00	3.596230E+00	2.896040E+00
5.143530E+00	3.693000E+00	2.905020E+00
5.034460E+00	2.802490E+00	2.311790E+00
4.984700E+00	2.728580E+00	2.210100E+00
4.985020E+00	2.862500E+00	2.226300E+00
5.042370E+00	3.822260E+00	2.904620E+00
5.100820E+00	3.777050E+00	2.937120E+00
5.056620E+00	3.853330E+00	2.974700E+00
4.931880E+00	2.650120E+00	2.091980E+00
4.870930E+00	2.569720E+00	1.960490E+00
4.875030E+00	2.708700E+00	1.971230E+00
4.922510E+00	3.977190E+00	2.968240E+00
5.007770E+00	3.923850E+00	3.008560E+00
4.966150E+00	3.988500E+00	3.046180E+00
4.784310E+00	2.493620E+00	1.829150E+00
4.668790E+00	2.436200E+00	1.682890E+00
4.749110E+00	2.569960E+00	1.756530E+00
4.855720E+00	4.020980E+00	2.937280E+00
4.896930E+00	4.041540E+00	3.027200E+00
4.519350E+00	2.588700E+00	1.483770E+00
4.468060E+00	2.417890E+00	1.457600E+00
4.800230E+00	4.087480E+00	2.965930E+00
4.795910E+00	4.134000E+00	3.015100E+00
4.851830E+00	4.117310E+00	3.052170E+00
4.808960E+00	4.167440E+00	3.053470E+00
4.351370E+00	2.360910E+00	1.371910E+00
4.207600E+00	2.411840E+00	1.283630E+00
4.321860E+00	2.493490E+00	1.329080E+00
4.726040E+00	4.175090E+00	2.988120E+00
4.711860E+00	4.258230E+00	3.051580E+00
4.788160E+00	4.228230E+00	3.079280E+00
4.765160E+00	4.276920E+00	3.094800E+00
4.114220E+00	2.575560E+00	1.216130E+00
4.005560E+00	2.405520E+00	1.184250E+00
4.636620E+00	4.258060E+00	2.982690E+00
4.644050E+00	4.314690E+00	3.048460E+00
4.723590E+00	4.315950E+00	3.103010E+00
3.888650E+00	2.697480E+00	1.165130E+00
3.737950E+00	2.612410E+00	1.165470E+00
4.549880E+00	4.338740E+00	2.979440E+00
4.601740E+00	4.355040E+00	3.050320E+00
4.647770E+00	4.381080E+00	3.115400E+00
3.652650E+00	2.885310E+00	1.197490E+00
3.514600E+00	2.809860E+00	1.215200E+00
4.449270E+00	4.396320E+00	2.935420E+00
4.499500E+00	4.399140E+00	3.013550E+00
4.562510E+00	4.391450E+00	3.062510E+00
3.462660E+00	3.079880E+00	1.267330E+00
3.331210E+00	3.015330E+00	1.295060E+00
4.377790E+00	4.459220E+00	2.918900E+00
4.435980E+00	4.445680E+00	3.004690E+00
3.318330E+00	3.307240E+00	1.370810E+00
3.208990E+00	3.178030E+00	1.381610E+00
4.305950E+00	4.524740E+00	2.904520E+00
4.367070E+00	4.508580E+00	2.991430E+00
3.205210E+00	3.344920E+00	1.431440E+00
3.158510E+00	3.270980E+00	1.438330E+00
3.257260E+00	3.570600E+00	1.532440E+00
4.255910E+00	4.566970E+00	2.902670E+00
4.291390E+00	4.581750E+00	2.984730E+00
3.148190E+00	3.394370E+00	1.495110E+00
3.156300E+00	3.559780E+00	1.581330E+00
3.196920E+00	3.672460E+00	1.613480E+00
3.264350E+00	3.843670E+00	1.718990E+00
4.099510E+00	4.611210E+00	2.776390E+00
4.140660E+00	4.628550E+00	2.849620E+00
4.213340E+00	4.606900E+00	2.910830E+00
3.140840E+00	3.692980E+00	1.660830E+00
3.161690E+00	3.846200E+00	1.763860E+00
3.209470E+00	3.934100E+00	1.795170E+00
3.271990E+00	4.034280E+00	1.850220E+00
3.376400E+00	4.187790E+00	1.975550E+00
3.481550E+00	4.331580E+00	2.101430E+00
3.944980E+00	4.632780E+00	2.645160E+00
3.975720E+00	4.657010E+00	2.714130E+00
4.059320E+00	4.653870E+00	2.790710E+00
3.152810E+00	3.982380E+00	1.848470E+00
3.257020E+00	4.156850E+00	1.968230E+00
3.351920E+00	4.292630E+00	2.075950E+00
3.421850E+00	4.377780E+00	2.161600E+00
3.430770E+00	4.423880E+00	2.217460E+00
3.492410E+00	4.433770E+00	2.224010E+00
3.558070E+00	4.529160E+00	2.327130E+00
3.651480E+00	4.615590E+00	2.452720E+00
3.751840E+00	4.641380E+00	2.518870E+00
3.814640E+00	4.678060E+00	2.599920E+00
3.904430E+00	4.662670E+00	2.657660E+00
3.453260E+00	4.483880E+00	2.279340E+00
3.492010E+00	4.562220E+00	2.352910E+00
3.557620E+00	4.602700E+00	2.403440E+00
3.580740E+00	4.646600E+00	2.462510E+00
3.625630E+00	4.685800E+00	2.526300E+00
3.712440E+00	4.681820E+00	2.550020E+00
3.504490E+00	4.630800E+00	2.431050E+00
3.561950E+00	4.674870E+00	2.490800E+00
5.252280E+00	3.037250E+00	2.749510E+00
5.236970E+00	2.973370E+00	2.704750E+00
5.217900E+00	3.077180E+00	2.689440E+00
5.227130E+00	3.241070E+00	2.758850E+00
5.266090E+00	3.124160E+00	2.794500E+00
5.234910E+00	3.387630E+00	2.832640E+00
5.284700E+00	3.266180E+00	2.864490E+00
5.243560E+00	3.498370E+00	2.895920E+00
5.302110E+00	3.406480E+00	2.946370E+00
5.243730E+00	3.557880E+00	2.937330E+00
5.273830E+00	3.517900E+00	2.961950E+00
5.252490E+00	3.598200E+00	3.006910E+00
5.127070E+00	2.780350E+00	2.506420E+00
5.082250E+00	2.679120E+00	2.418010E+00
5.069220E+00	2.768330E+00	2.387370E+00
5.166240E+00	2.907070E+00	2.575240E+00
5.153800E+00	3.732920E+00	2.967850E+00
5.194020E+00	3.684150E+00	2.990550E+00
5.170370E+00	3.756500E+00	3.038520E+00
5.029590E+00	2.595230E+00	2.325560E+00
4.965360E+00	2.516740E+00	2.223970E+00
4.982590E+00	2.617270E+00	2.210270E+00
5.071160E+00	3.886310E+00	3.039500E+00
5.129000E+00	3.843370E+00	3.075440E+00
5.085790E+00	3.920600E+00	3.098860E+00
4.899290E+00	2.422770E+00	2.097590E+00
4.834090E+00	2.332280E+00	1.987100E+00
4.850410E+00	2.446390E+00	1.959390E+00
4.968610E+00	4.032030E+00	3.095670E+00
5.044370E+00	3.989420E+00	3.129200E+00
5.006810E+00	4.058680E+00	3.164150E+00
4.724040E+00	2.238000E+00	1.882520E+00
4.604880E+00	2.208620E+00	1.725610E+00
4.705540E+00	2.318390E+00	1.787730E+00
4.933150E+00	4.098290E+00	3.117620E+00
4.940190E+00	4.143330E+00	3.161700E+00
4.989280E+00	4.113730E+00	3.204700E+00
4.955610E+00	4.170710E+00	3.209660E+00
4.496360E+00	2.289110E+00	1.542700E+00
4.435100E+00	2.127750E+00	1.583940E+00
4.882430E+00	4.190100E+00	3.136460E+00
4.892690E+00	4.252800E+00	3.186820E+00
4.939800E+00	4.225650E+00	3.237420E+00
4.910630E+00	4.285560E+00	3.238710E+00
4.255270E+00	2.259530E+00	1.366230E+00
4.828870E+00	4.298650E+00	3.158870E+00
4.820090E+00	4.383170E+00	3.217820E+00
4.893840E+00	4.344160E+00	3.267290E+00
4.866430E+00	4.401870E+00	3.279740E+00
4.045090E+00	2.215640E+00	1.266340E+00
3.897950E+00	2.245010E+00	1.234930E+00
3.945380E+00	2.304160E+00	1.207190E+00
4.745460E+00	4.371430E+00	3.158970E+00
4.751720E+00	4.426270E+00	3.215000E+00
4.811560E+00	4.439680E+00	3.269820E+00
3.815320E+00	2.384930E+00	1.189250E+00
3.708340E+00	2.267510E+00	1.224390E+00
4.695600E+00	4.416900E+00	3.175930E+00
4.696320E+00	4.451750E+00	3.222450E+00
4.733970E+00	4.483510E+00	3.291080E+00
3.597050E+00	2.540300E+00	1.191160E+00
3.453060E+00	2.491060E+00	1.249190E+00
4.499300E+00	4.444400E+00	3.078830E+00
4.570570E+00	4.444650E+00	3.141540E+00
4.638300E+00	4.451600E+00	3.199960E+00
4.667870E+00	4.481320E+00	3.263020E+00
3.378340E+00	2.750810E+00	1.257680E+00
3.246300E+00	2.703000E+00	1.306430E+00
4.427220E+00	4.498920E+00	3.075790E+00
4.487740E+00	4.505500E+00	3.176510E+00
3.210350E+00	2.954000E+00	1.335890E+00
3.108660E+00	2.904850E+00	1.395080E+00
4.362650E+00	4.556080E+00	3.057220E+00
4.404040E+00	4.558420E+00	3.133470E+00
3.107140E+00	3.172750E+00	1.449070E+00
3.044690E+00	3.034060E+00	1.451980E+00
4.326550E+00	4.593930E+00	3.052550E+00
4.351210E+00	4.597470E+00	3.097330E+00
3.007790E+00	3.174960E+00	1.525580E+00
2.958910E+00	3.349740E+00	1.617590E+00
3.063030E+00	3.453800E+00	1.592170E+00
4.177250E+00	4.647840E+00	2.921590E+00
4.213990E+00	4.659300E+00	2.994020E+00
4.298830E+00	4.632470E+00	3.067410E+00
2.986410E+00	3.519020E+00	1.678880E+00
2.939420E+00	3.453300E+00	1.687780E+00
3.044090E+00	3.741300E+00	1.760560E+00
3.992420E+00	4.718540E+00	2.815240E+00
4.083260E+00	4.708310E+00	2.885090E+00
4.148840E+00	4.682010E+00	2.934330E+00
2.934890E+00	3.581620E+00	1.742620E+00
2.946970E+00	3.738390E+00	1.816130E+00
2.987120E+00	3.835110E+00	1.841990E+00
3.029410E+00	3.962590E+00	1.883270E+00
3.135080E+00	4.120940E+00	1.970970E+00
3.234000E+00	4.265580E+00	2.069230E+00
3.346310E+00	4.397930E+00	2.194380E+00
3.875850E+00	4.737280E+00	2.748580E+00
3.948970E+00	4.760730E+00	2.839570E+00
4.009720E+00	4.786720E+00	2.929620E+00
2.931130E+00	3.867260E+00	1.887090E+00
2.956250E+00	4.010060E+00	1.954070E+00
3.038220E+00	4.097060E+00	1.987550E+00
3.109030E+00	4.221660E+00	2.064200E+00
3.200820E+00	4.345520E+00	2.153640E+00
3.277840E+00	4.439990E+00	2.254240E+00
3.386970E+00	4.534910E+00	2.337570E+00
3.704420E+00	4.756660E+00	2.645220E+00
3.788410E+00	4.788990E+00	2.744860E+00
3.826530E+00	4.829600E+00	2.822840E+00
3.912630E+00	4.804070E+00	2.868250E+00
2.974820E+00	4.154610E+00	2.061060E+00
3.078370E+00	4.303710E+00	2.148720E+00
3.172460E+00	4.412300E+00	2.242210E+00
3.268140E+00	4.513230E+00	2.332440E+00
3.333830E+00	4.586730E+00	2.396690E+00
3.346590E+00	4.635170E+00	2.448730E+00
3.415100E+00	4.637420E+00	2.446380E+00
3.537070E+00	4.717140E+00	2.538700E+00
3.587170E+00	4.795960E+00	2.640820E+00
3.640340E+00	4.842390E+00	2.728070E+00
3.733780E+00	4.830500E+00	2.762150E+00
3.385220E+00	4.707430E+00	2.522910E+00
3.487170E+00	4.798810E+00	2.612540E+00
3.551330E+00	4.844210E+00	2.683740E+00
5.365150E+00	3.237740E+00	2.996490E+00
5.358520E+00	3.187740E+00	2.972710E+00
5.339100E+00	3.272090E+00	2.954520E+00
5.343010E+00	3.349680E+00	2.993300E+00
5.364050E+00	3.296270E+00	3.025460E+00
5.352380E+00	3.403140E+00	3.060670E+00
5.208660E+00	2.724610E+00	2.689670E+00
5.162090E+00	2.649000E+00	2.619170E+00
5.166350E+00	2.758210E+00	2.599240E+00
5.232320E+00	2.881240E+00	2.688080E+00
5.242620E+00	2.808380E+00	2.739380E+00
5.275720E+00	2.970940E+00	2.798920E+00
5.321890E+00	3.133850E+00	2.898490E+00
5.308530E+00	3.508990E+00	3.039460E+00
5.298800E+00	3.596310E+00	3.100140E+00
5.110050E+00	2.573040E+00	2.540710E+00
5.048330E+00	2.493660E+00	2.459310E+00
5.072130E+00	2.583940E+00	2.436920E+00
5.249290E+00	3.702280E+00	3.119400E+00
5.199030E+00	3.787360E+00	3.122180E+00
5.230670E+00	3.775840E+00	3.169560E+00
5.200720E+00	3.833770E+00	3.197010E+00
4.987600E+00	2.415020E+00	2.378610E+00
4.926970E+00	2.327180E+00	2.291310E+00
4.949000E+00	2.419050E+00	2.250850E+00
5.103290E+00	3.951890E+00	3.161520E+00
5.141670E+00	3.909210E+00	3.176950E+00
5.121130E+00	3.970550E+00	3.241340E+00
4.843460E+00	2.209760E+00	2.188270E+00
4.777730E+00	2.158200E+00	2.075940E+00
4.819850E+00	2.244390E+00	2.063750E+00
5.029510E+00	4.075690E+00	3.222880E+00
5.065260E+00	4.037760E+00	3.234250E+00
5.054690E+00	4.095650E+00	3.296520E+00
4.653210E+00	2.111580E+00	1.890250E+00
4.975440E+00	4.191780E+00	3.262270E+00
5.006470E+00	4.156700E+00	3.281960E+00
5.003190E+00	4.216050E+00	3.333550E+00
4.456910E+00	2.034650E+00	1.682420E+00
4.320020E+00	1.972760E+00	1.616230E+00
4.360190E+00	2.049000E+00	1.577060E+00
4.934160E+00	4.310010E+00	3.292480E+00
4.960870E+00	4.273780E+00	3.314600E+00
4.959170E+00	4.333940E+00	3.363020E+00
4.215980E+00	2.086150E+00	1.444950E+00
4.110710E+00	1.975860E+00	1.458650E+00
4.867300E+00	4.442150E+00	3.329970E+00
4.914970E+00	4.392170E+00	3.344890E+00
4.911030E+00	4.437680E+00	3.394600E+00
3.955980E+00	2.091390E+00	1.307430E+00
4.809830E+00	4.489430E+00	3.330910E+00
4.865580E+00	4.490060E+00	3.392940E+00
3.768720E+00	2.092140E+00	1.300870E+00
3.627770E+00	2.069780E+00	1.320920E+00
3.658930E+00	2.164040E+00	1.269630E+00
4.767550E+00	4.519210E+00	3.341400E+00
4.795530E+00	4.548920E+00	3.408170E+00
3.523040E+00	2.272070E+00	1.273450E+00
3.386900E+00	2.239450E+00	1.344520E+00
4.566740E+00	4.496370E+00	3.240520E+00
4.623820E+00	4.497190E+00	3.273450E+00
4.661120E+00	4.536790E+00	3.347520E+00
4.727320E+00	4.545120E+00	3.370360E+00
3.307880E+00	2.463030E+00	1.311170E+00
3.176590E+00	2.440290E+00	1.387820E+00
4.517200E+00	4.519910E+00	3.252090E+00
4.536260E+00	4.549130E+00	3.316740E+00
4.593920E+00	4.537560E+00	3.327810E+00
3.126280E+00	2.675890E+00	1.380130E+00
3.021910E+00	2.650600E+00	1.458510E+00
4.429120E+00	4.568760E+00	3.210330E+00
4.478150E+00	4.553110E+00	3.268410E+00
2.996290E+00	2.908150E+00	1.477460E+00
2.948520E+00	2.780500E+00	1.511710E+00
4.354700E+00	4.639420E+00	3.171520E+00
2.895190E+00	2.914980E+00	1.568180E+00
2.833800E+00	3.107840E+00	1.666310E+00
2.923020E+00	3.136040E+00	1.589930E+00
4.246770E+00	4.709820E+00	3.099460E+00
4.295070E+00	4.736610E+00	3.207970E+00
2.873690E+00	3.368150E+00	1.705550E+00
2.779670E+00	3.274130E+00	1.753660E+00
4.134550E+00	4.753070E+00	3.020300E+00
4.192130E+00	4.762130E+00	3.094570E+00
4.224220E+00	4.768530E+00	3.145330E+00
2.803330E+00	3.426950E+00	1.796320E+00
2.759290E+00	3.371750E+00	1.811500E+00
2.841100E+00	3.651020E+00	1.838610E+00
4.059300E+00	4.814070E+00	3.015730E+00
4.089650E+00	4.854000E+00	3.091860E+00
4.167740E+00	4.804860E+00	3.119820E+00
2.749630E+00	3.495730E+00	1.855130E+00
2.747330E+00	3.650620E+00	1.900840E+00
2.790860E+00	3.761090E+00	1.930930E+00
2.836360E+00	3.942670E+00	1.981220E+00
3.876320E+00	4.848440E+00	2.894600E+00
3.923190E+00	4.872260E+00	2.977820E+00
4.009410E+00	4.860960E+00	3.033030E+00
2.733480E+00	3.788700E+00	1.982260E+00
2.737310E+00	3.938360E+00	2.030660E+00
2.781130E+00	4.028000E+00	2.057320E+00
2.837360E+00	4.169330E+00	2.129220E+00
2.973910E+00	4.278410E+00	2.163330E+00
3.057230E+00	4.381580E+00	2.245640E+00
3.159350E+00	4.489700E+00	2.334110E+00
3.256020E+00	4.610640E+00	2.432140E+00
3.693260E+00	4.867520E+00	2.784150E+00
3.735360E+00	4.898450E+00	2.839980E+00
3.831800E+00	4.896000E+00	2.913650E+00
2.725780E+00	4.043990E+00	2.096070E+00
2.745560E+00	4.150740E+00	2.155230E+00
2.780770E+00	4.206320E+00	2.176990E+00
2.800530E+00	4.262860E+00	2.221920E+00
2.921420E+00	4.341930E+00	2.249900E+00
3.045930E+00	4.464740E+00	2.340880E+00
3.139220E+00	4.551440E+00	2.405470E+00
3.169710E+00	4.617630E+00	2.461700E+00
3.220580E+00	4.659500E+00	2.487530E+00
3.278350E+00	4.714430E+00	2.531340E+00
3.361670E+00	4.822180E+00	2.626400E+00
3.478750E+00	4.859970E+00	2.677800E+00
3.546310E+00	4.905750E+00	2.753820E+00
3.650610E+00	4.899300E+00	2.799250E+00
2.736040E+00	4.203140E+00	2.201200E+00
3.173790E+00	4.694340E+00	2.527940E+00
3.255450E+00	4.779740E+00	2.587900E+00
3.274410E+00	4.834710E+00	2.631100E+00
3.310520E+00	4.862010E+00	2.655230E+00
3.337430E+00	4.896610E+00	2.698070E+00
3.431080E+00	4.897870E+00	2.712790E+00
3.266100E+00	4.871330E+00	2.665360E+00
5.369410E+00	3.092480E+00	3.036040E+00
5.358030E+00	3.037710E+00	3.016980E+00
5.355850E+00	3.105260E+00	2.983680E+00
5.378220E+00	3.181350E+00	3.047080E+00
5.388950E+00	3.300630E+00	3.111170E+00
5.390750E+00	3.398020E+00	3.153210E+00
5.183230E+00	2.571180E+00	2.729780E+00
5.121180E+00	2.492070E+00	2.673710E+00
5.131710E+00	2.557220E+00	2.620270E+00
5.225280E+00	2.676130E+00	2.759210E+00
5.292340E+00	2.832610E+00	2.856120E+00
5.332260E+00	2.984640E+00	2.936790E+00
5.359080E+00	3.518180E+00	3.167880E+00
5.315450E+00	3.624060E+00	3.167910E+00
5.340310E+00	3.602920E+00	3.213030E+00
5.310350E+00	3.671200E+00	3.241540E+00
5.064360E+00	2.416030E+00	2.609140E+00
5.005250E+00	2.345490E+00	2.558300E+00
5.028710E+00	2.412990E+00	2.500220E+00
5.256230E+00	3.760760E+00	3.229890E+00
5.240030E+00	3.825500E+00	3.307370E+00
4.929950E+00	2.254830E+00	2.499190E+00
4.874430E+00	2.193150E+00	2.394560E+00
4.911920E+00	2.266880E+00	2.378000E+00
5.184080E+00	3.900780E+00	3.281480E+00
5.170200E+00	3.958020E+00	3.338460E+00
4.790680E+00	2.108180E+00	2.205250E+00
5.129770E+00	4.032970E+00	3.351680E+00
5.105120E+00	4.103450E+00	3.381210E+00
4.639120E+00	2.011040E+00	1.995190E+00
4.527700E+00	1.912100E+00	1.931240E+00
4.498940E+00	1.975890E+00	1.803720E+00
5.073020E+00	4.162030E+00	3.391070E+00
5.054140E+00	4.225330E+00	3.425840E+00
4.430440E+00	1.851660E+00	1.875710E+00
4.286530E+00	1.800030E+00	1.791140E+00
4.378940E+00	1.885670E+00	1.766030E+00
5.019720E+00	4.280110E+00	3.426950E+00
4.997920E+00	4.336370E+00	3.456590E+00
4.168800E+00	1.878570E+00	1.599800E+00
4.015730E+00	1.786860E+00	1.584470E+00
4.962630E+00	4.391340E+00	3.455440E+00
4.916020E+00	4.468550E+00	3.472650E+00
3.897370E+00	1.933640E+00	1.421780E+00
3.823410E+00	1.831220E+00	1.506360E+00
4.861440E+00	4.536510E+00	3.466650E+00
4.898970E+00	4.515200E+00	3.515990E+00
4.876500E+00	4.547410E+00	3.522020E+00
3.720710E+00	1.819270E+00	1.497420E+00
3.575700E+00	1.848010E+00	1.498390E+00
3.683420E+00	1.904320E+00	1.422950E+00
4.818730E+00	4.574330E+00	3.468110E+00
4.837370E+00	4.589300E+00	3.538440E+00
3.470490E+00	2.033330E+00	1.404120E+00
3.328280E+00	2.006170E+00	1.483260E+00
4.691160E+00	4.572800E+00	3.402470E+00
4.715690E+00	4.601210E+00	3.469030E+00
4.777240E+00	4.602960E+00	3.495370E+00
3.246450E+00	2.213290E+00	1.422350E+00
3.123630E+00	2.197590E+00	1.520740E+00
4.570150E+00	4.568370E+00	3.367670E+00
4.599680E+00	4.595660E+00	3.427080E+00
4.657770E+00	4.597380E+00	3.446410E+00
3.058160E+00	2.429530E+00	1.480190E+00
2.949630E+00	2.402890E+00	1.572200E+00
4.423380E+00	4.618220E+00	3.279020E+00
4.483940E+00	4.604260E+00	3.347580E+00
4.538590E+00	4.601240E+00	3.400610E+00
2.901650E+00	2.675070E+00	1.559640E+00
2.824990E+00	2.574240E+00	1.649510E+00
4.367200E+00	4.691650E+00	3.272510E+00
4.425280E+00	4.685280E+00	3.368650E+00
2.795200E+00	2.745100E+00	1.654070E+00
2.731190E+00	2.716980E+00	1.720330E+00
2.809860E+00	2.896010E+00	1.646250E+00
4.333250E+00	4.737270E+00	3.272340E+00
4.360410E+00	4.735970E+00	3.317950E+00
2.735440E+00	2.865290E+00	1.723180E+00
2.692470E+00	2.817140E+00	1.770210E+00
2.733670E+00	3.076250E+00	1.758240E+00
4.222560E+00	4.812950E+00	3.218280E+00
4.305240E+00	4.777010E+00	3.288180E+00
2.658220E+00	2.937240E+00	1.802900E+00
2.621240E+00	3.158930E+00	1.872750E+00
2.699730E+00	3.320690E+00	1.841900E+00
4.148070E+00	4.859620E+00	3.173350E+00
4.172590E+00	4.893910E+00	3.271830E+00
2.618920E+00	3.338210E+00	1.913280E+00
2.573350E+00	3.275150E+00	1.926960E+00
2.646730E+00	3.563240E+00	1.944250E+00
3.967790E+00	4.905430E+00	3.057530E+00
4.013580E+00	4.938260E+00	3.139500E+00
4.096310E+00	4.917140E+00	3.195910E+00
2.563450E+00	3.401390E+00	1.975880E+00
2.551620E+00	3.557990E+00	2.007530E+00
2.587890E+00	3.664310E+00	2.021850E+00
2.633200E+00	3.853340E+00	2.063970E+00
3.753900E+00	4.963320E+00	2.946060E+00
3.846000E+00	4.957740E+00	3.015530E+00
3.925220E+00	4.953800E+00	3.086020E+00
2.532970E+00	3.693250E+00	2.068750E+00
2.539980E+00	3.850320E+00	2.116960E+00
2.580710E+00	3.944600E+00	2.125350E+00
2.644120E+00	4.084190E+00	2.172610E+00
2.825870E+00	4.347490E+00	2.292400E+00
2.924460E+00	4.444180E+00	2.356050E+00
3.051100E+00	4.572500E+00	2.452800E+00
3.618040E+00	4.978630E+00	2.879970E+00
3.698900E+00	5.003920E+00	2.975150E+00
3.762270E+00	5.032050E+00	3.054920E+00
2.528860E+00	3.965130E+00	2.167390E+00
2.558660E+00	4.090980E+00	2.229920E+00
2.616700E+00	4.166920E+00	2.248400E+00
2.704150E+00	4.260940E+00	2.273060E+00
2.794560E+00	4.401550E+00	2.360870E+00
2.899060E+00	4.512140E+00	2.444730E+00
2.969590E+00	4.605080E+00	2.508850E+00
3.063580E+00	4.686530E+00	2.551220E+00
3.171670E+00	4.809180E+00	2.628230E+00
3.419560E+00	4.975460E+00	2.798890E+00
3.510480E+00	5.020790E+00	2.874170E+00
3.535500E+00	5.054890E+00	2.942480E+00
3.645010E+00	5.044110E+00	3.003530E+00
2.569330E+00	4.202290E+00	2.304470E+00
2.665760E+00	4.351300E+00	2.371690E+00
2.771360E+00	4.469870E+00	2.450390E+00
2.868030E+00	4.577160E+00	2.521180E+00
2.959330E+00	4.679620E+00	2.571540E+00
3.047680E+00	4.757270E+00	2.615790E+00
3.079410E+00	4.824600E+00	2.665500E+00
3.140840E+00	4.866940E+00	2.686100E+00
3.236580E+00	4.921360E+00	2.722800E+00
3.288310E+00	4.999170E+00	2.802770E+00
3.341800E+00	5.041870E+00	2.867560E+00
3.445880E+00	5.045340E+00	2.891660E+00
3.090990E+00	4.898320E+00	2.729400E+00
3.193630E+00	4.990560E+00	2.797500E+00
3.259560E+00	5.030920E+00	2.837340E+00
5.310970E+00	2.678770E+00	2.990630E+00
5.287710E+00	2.621090E+00	2.953030E+00
5.291570E+00	2.708260E+00	2.915640E+00
5.335440E+00	2.852650E+00	2.973060E+00
5.329350E+00	2.754900E+00	3.026920E+00
5.355040E+00	2.958680E+00	3.022200E+00
5.361640E+00	2.878090E+00	3.073730E+00
5.380000E+00	3.034260E+00	3.098130E+00
5.414360E+00	3.169640E+00	3.161180E+00
5.424430E+00	3.303530E+00	3.217630E+00
5.408840E+00	3.419370E+00	3.220900E+00
5.434770E+00	3.373570E+00	3.282320E+00
5.410970E+00	3.473870E+00	3.297870E+00
5.143230E+00	2.445840E+00	2.811290E+00
5.087700E+00	2.364740E+00	2.777960E+00
5.093980E+00	2.416080E+00	2.703280E+00
5.205260E+00	2.550950E+00	2.832670E+00
5.361460E+00	3.584230E+00	3.275080E+00
5.343710E+00	3.663320E+00	3.349770E+00
5.013890E+00	2.285920E+00	2.745670E+00
4.957250E+00	2.243110E+00	2.675040E+00
4.993830E+00	2.298770E+00	2.642910E+00
5.291920E+00	3.745760E+00	3.325630E+00
5.276600E+00	3.810810E+00	3.382700E+00
4.878060E+00	2.162920E+00	2.516360E+00
5.232190E+00	3.902850E+00	3.402190E+00
5.187870E+00	3.978530E+00	3.400360E+00
5.212630E+00	3.965300E+00	3.441550E+00
5.191020E+00	4.017380E+00	3.464900E+00
4.762580E+00	2.038220E+00	2.316560E+00
4.669800E+00	1.939360E+00	2.256170E+00
4.661340E+00	1.976470E+00	2.131870E+00
5.115200E+00	4.125410E+00	3.424890E+00
5.146120E+00	4.087280E+00	3.445140E+00
5.130530E+00	4.138050E+00	3.485000E+00
4.589790E+00	1.857220E+00	2.188780E+00
4.488430E+00	1.780540E+00	2.106050E+00
4.509940E+00	1.838810E+00	2.018330E+00
5.060650E+00	4.245370E+00	3.474220E+00
5.098650E+00	4.204380E+00	3.516370E+00
5.062700E+00	4.264920E+00	3.530330E+00
4.373050E+00	1.716560E+00	2.034550E+00
4.212450E+00	1.659140E+00	1.945860E+00
4.334890E+00	1.738800E+00	1.936680E+00
5.000000E+00	4.353250E+00	3.505000E+00
5.028030E+00	4.317880E+00	3.536690E+00
5.001890E+00	4.372300E+00	3.565410E+00
4.096460E+00	1.701500E+00	1.745850E+00
3.941700E+00	1.632950E+00	1.767560E+00
4.927560E+00	4.482550E+00	3.548720E+00
4.961470E+00	4.429780E+00	3.556510E+00
4.953470E+00	4.471930E+00	3.611900E+00
3.814900E+00	1.737740E+00	1.603870E+00
3.749840E+00	1.652110E+00	1.683390E+00
4.903710E+00	4.542080E+00	3.590220E+00
3.653150E+00	1.648070E+00	1.682880E+00
3.506780E+00	1.678050E+00	1.689460E+00
3.616570E+00	1.721090E+00	1.607020E+00
4.866380E+00	4.603950E+00	3.594690E+00
4.887790E+00	4.601130E+00	3.631670E+00
4.867420E+00	4.627500E+00	3.626690E+00
3.407950E+00	1.829630E+00	1.575920E+00
3.265460E+00	1.809860E+00	1.653090E+00
4.739250E+00	4.632490E+00	3.528370E+00
4.770600E+00	4.654930E+00	3.595230E+00
4.838550E+00	4.638220E+00	3.612660E+00
3.193530E+00	1.991190E+00	1.576750E+00
3.069410E+00	1.979610E+00	1.670760E+00
4.625710E+00	4.623170E+00	3.492060E+00
4.650150E+00	4.652570E+00	3.555880E+00
4.705770E+00	4.656390E+00	3.572720E+00
3.005700E+00	2.177140E+00	1.610960E+00
2.900560E+00	2.157350E+00	1.708360E+00
4.488750E+00	4.650510E+00	3.428210E+00
4.533410E+00	4.661840E+00	3.506230E+00
4.595270E+00	4.652710E+00	3.535900E+00
2.857060E+00	2.364490E+00	1.668430E+00
2.767130E+00	2.337200E+00	1.764560E+00
4.457980E+00	4.685900E+00	3.438590E+00
4.476880E+00	4.689380E+00	3.481430E+00
2.740850E+00	2.543470E+00	1.741290E+00
2.657100E+00	2.514960E+00	1.836400E+00
4.357960E+00	4.782670E+00	3.383110E+00
4.430850E+00	4.730110E+00	3.456800E+00
2.640150E+00	2.745550E+00	1.822850E+00
2.565560E+00	2.659550E+00	1.899270E+00
4.258720E+00	4.849470E+00	3.328340E+00
4.304840E+00	4.871130E+00	3.438940E+00
2.550980E+00	2.793810E+00	1.906570E+00
2.518390E+00	2.743680E+00	1.939530E+00
2.551750E+00	2.963220E+00	1.898010E+00
4.210900E+00	4.899780E+00	3.329920E+00
4.237320E+00	4.906830E+00	3.380770E+00
2.489800E+00	2.847310E+00	1.964770E+00
2.439270E+00	3.056080E+00	2.021820E+00
2.514030E+00	3.224780E+00	1.964820E+00
4.055580E+00	4.959740E+00	3.225420E+00
4.103790E+00	4.978910E+00	3.313040E+00
4.184590E+00	4.941000E+00	3.357580E+00
2.421540E+00	3.266000E+00	2.046460E+00
2.348160E+00	3.211960E+00	2.091010E+00
2.467080E+00	3.478580E+00	2.056630E+00
3.857260E+00	5.019080E+00	3.111690E+00
3.924320E+00	5.027240E+00	3.214490E+00
4.015860E+00	5.002030E+00	3.265440E+00
2.369580E+00	3.377140E+00	2.110600E+00
2.312820E+00	3.317120E+00	2.136270E+00
2.370950E+00	3.542770E+00	2.126530E+00
2.440660E+00	3.762780E+00	2.159690E+00
3.812860E+00	5.054280E+00	3.126150E+00
3.841760E+00	5.063370E+00	3.175550E+00
2.295660E+00	3.461520E+00	2.172380E+00
2.336040E+00	3.639980E+00	2.181110E+00
2.352630E+00	3.772990E+00	2.225250E+00
2.391510E+00	3.869110E+00	2.227560E+00
2.453250E+00	4.010640E+00	2.250530E+00
3.558550E+00	5.105780E+00	3.038270E+00
3.672380E+00	5.098110E+00	3.104350E+00
3.773250E+00	5.088990E+00	3.155210E+00
2.336530E+00	3.915830E+00	2.281350E+00
2.390410E+00	4.067540E+00	2.326140E+00
2.398800E+00	4.146650E+00	2.371210E+00
2.462500E+00	4.170590E+00	2.345290E+00
2.546340E+00	4.306620E+00	2.399180E+00
2.650300E+00	4.431610E+00	2.470780E+00
2.754430E+00	4.546030E+00	2.538930E+00
2.850470E+00	4.657770E+00	2.593340E+00
2.958140E+00	4.784020E+00	2.669250E+00
3.408830E+00	5.106480E+00	2.988560E+00
3.498430E+00	5.144420E+00	3.062730E+00
3.570710E+00	5.169180E+00	3.150420E+00
2.429620E+00	4.249340E+00	2.425880E+00
2.533060E+00	4.395700E+00	2.493200E+00
2.641050E+00	4.516680E+00	2.563230E+00
2.741410E+00	4.632220E+00	2.617210E+00
2.830870E+00	4.719590E+00	2.661030E+00
2.862740E+00	4.785940E+00	2.711630E+00
2.915380E+00	4.830210E+00	2.727770E+00
2.976850E+00	4.891210E+00	2.753800E+00
3.083970E+00	4.982300E+00	2.814760E+00
3.226050E+00	5.064140E+00	2.893760E+00
3.276330E+00	5.131020E+00	3.000770E+00
3.337520E+00	5.182380E+00	3.093400E+00
3.447970E+00	5.178720E+00	3.106670E+00
2.868390E+00	4.860270E+00	2.772580E+00
2.967060E+00	4.967780E+00	2.828520E+00
3.075510E+00	5.048640E+00	2.904940E+00
3.168930E+00	5.118420E+00	2.986000E+00
3.234340E+00	5.171240E+00	3.057710E+00
5.203440E+00	2.420040E+00	3.016550E+00
5.150770E+00	2.365280E+00	2.959390E+00
5.177400E+00	2.441300E+00	2.912010E+00
5.258950E+00	2.547990E+00	2.961630E+00
5.256320E+00	2.503370E+00	3.043590E+00
5.315050E+00	2.632060E+00	3.060360E+00
5.358380E+00	2.768650E+00	3.131330E+00
5.397040E+00	2.894580E+00	3.178870E+00
5.420970E+00	3.028750E+00	3.227290E+00
5.448600E+00	3.154650E+00	3.274420E+00
5.458880E+00	3.269860E+00	3.322560E+00
5.457080E+00	3.371680E+00	3.362700E+00
5.447010E+00	3.465810E+00	3.410660E+00
5.098470E+00	2.306060E+00	2.956690E+00
5.039920E+00	2.269480E+00	2.889260E+00
5.075520E+00	2.319390E+00	2.859060E+00
5.395590E+00	3.568220E+00	3.376150E+00
5.379380E+00	3.647160E+00	3.449420E+00
4.956790E+00	2.217460E+00	2.782910E+00
5.325440E+00	3.744760E+00	3.425160E+00
5.289010E+00	3.823010E+00	3.447200E+00
5.321820E+00	3.784300E+00	3.500510E+00
5.287940E+00	3.864140E+00	3.522730E+00
4.847850E+00	2.102440E+00	2.619060E+00
4.768540E+00	2.001450E+00	2.563590E+00
4.770520E+00	2.020450E+00	2.443410E+00
5.236760E+00	3.950990E+00	3.497350E+00
5.228050E+00	4.002570E+00	3.548710E+00
4.705220E+00	1.930070E+00	2.516090E+00
4.623010E+00	1.841810E+00	2.433600E+00
4.648600E+00	1.888860E+00	2.348890E+00
5.195120E+00	4.083490E+00	3.567090E+00
5.152960E+00	4.153120E+00	3.564930E+00
5.185190E+00	4.143660E+00	3.614230E+00
5.158270E+00	4.193250E+00	3.634670E+00
4.523290E+00	1.748150E+00	2.333790E+00
4.419070E+00	1.674740E+00	2.260780E+00
4.450660E+00	1.722490E+00	2.176830E+00
5.068960E+00	4.294750E+00	3.601250E+00
5.105000E+00	4.252160E+00	3.612510E+00
5.095780E+00	4.295040E+00	3.666030E+00
4.298180E+00	1.614810E+00	2.198180E+00
4.130050E+00	1.552260E+00	2.099710E+00
4.257890E+00	1.624440E+00	2.096170E+00
5.052030E+00	4.341440E+00	3.648020E+00
4.031090E+00	1.569390E+00	1.918440E+00
3.912260E+00	1.534130E+00	1.956930E+00
5.007920E+00	4.417770E+00	3.673170E+00
4.964580E+00	4.500420E+00	3.689980E+00
3.766940E+00	1.518800E+00	1.918130E+00
3.636060E+00	1.504100E+00	1.934830E+00
3.671670E+00	1.538810E+00	1.857680E+00
3.748240E+00	1.577530E+00	1.796500E+00
4.922580E+00	4.571570E+00	3.678740E+00
4.961580E+00	4.540660E+00	3.751400E+00
4.930150E+00	4.593500E+00	3.741680E+00
3.548090E+00	1.581610E+00	1.813640E+00
3.406240E+00	1.566250E+00	1.878010E+00
4.876020E+00	4.641820E+00	3.692520E+00
3.337000E+00	1.671660E+00	1.757400E+00
3.202250E+00	1.669090E+00	1.847550E+00
4.815030E+00	4.677880E+00	3.663600E+00
4.819140E+00	4.707310E+00	3.749910E+00
3.134810E+00	1.808820E+00	1.749960E+00
3.013850E+00	1.803680E+00	1.842520E+00
4.676330E+00	4.685110E+00	3.615730E+00
4.702820E+00	4.709470E+00	3.678870E+00
4.763210E+00	4.709090E+00	3.703220E+00
2.955640E+00	1.969540E+00	1.767630E+00
2.853000E+00	1.959930E+00	1.868390E+00
4.566480E+00	4.687070E+00	3.576090E+00
4.596040E+00	4.716950E+00	3.639810E+00
4.649520E+00	4.712130E+00	3.660340E+00
2.805090E+00	2.139990E+00	1.806450E+00
2.710540E+00	2.124580E+00	1.905850E+00
4.467040E+00	4.741630E+00	3.549650E+00
4.532880E+00	4.727790E+00	3.609730E+00
2.679900E+00	2.313790E+00	1.863180E+00
2.597490E+00	2.293910E+00	1.964460E+00
4.385770E+00	4.811410E+00	3.500090E+00
4.424140E+00	4.829580E+00	3.608240E+00
2.574310E+00	2.483790E+00	1.924500E+00
2.500310E+00	2.460100E+00	2.014850E+00
4.342870E+00	4.865610E+00	3.503860E+00
4.366380E+00	4.867900E+00	3.555410E+00
2.483420E+00	2.665650E+00	1.987730E+00
2.447970E+00	2.571210E+00	2.052770E+00
4.228610E+00	4.960550E+00	3.476680E+00
4.315740E+00	4.908350E+00	3.529840E+00
2.397610E+00	2.679940E+00	2.078240E+00
2.327390E+00	2.844000E+00	2.125940E+00
2.410290E+00	2.856430E+00	2.046940E+00
4.159300E+00	4.989100E+00	3.403930E+00
4.163570E+00	5.012360E+00	3.464920E+00
2.335580E+00	3.033070E+00	2.104890E+00
2.249630E+00	3.002700E+00	2.177750E+00
3.973680E+00	5.045860E+00	3.305540E+00
4.028600E+00	5.064910E+00	3.391030E+00
4.117110E+00	5.034150E+00	3.432560E+00
2.252710E+00	3.231190E+00	2.167380E+00
2.177180E+00	3.136730E+00	2.238800E+00
3.826030E+00	5.113350E+00	3.259420E+00
3.925890E+00	5.093540E+00	3.339300E+00
2.169300E+00	3.266990E+00	2.244320E+00
2.132560E+00	3.215590E+00	2.269150E+00
2.196070E+00	3.437110E+00	2.252720E+00
2.258650E+00	3.678980E+00	2.256430E+00
3.698330E+00	5.147950E+00	3.219790E+00
3.754280E+00	5.188350E+00	3.335160E+00
2.122640E+00	3.321220E+00	2.297080E+00
2.119530E+00	3.480560E+00	2.313200E+00
2.161910E+00	3.594080E+00	2.296210E+00
2.183720E+00	3.729640E+00	2.331450E+00
2.238850E+00	3.882330E+00	2.335600E+00
2.315790E+00	4.084500E+00	2.386850E+00
3.625450E+00	5.183750E+00	3.232220E+00
3.658590E+00	5.198000E+00	3.290930E+00
2.098680E+00	3.634240E+00	2.359630E+00
2.152380E+00	3.847060E+00	2.388560E+00
2.212410E+00	3.985380E+00	2.399020E+00
2.237930E+00	4.085100E+00	2.443200E+00
2.284450E+00	4.150380E+00	2.452760E+00
2.337890E+00	4.232040E+00	2.476920E+00
2.426760E+00	4.361500E+00	2.524980E+00
2.528600E+00	4.487100E+00	2.586220E+00
2.629560E+00	4.607170E+00	2.643900E+00
2.741540E+00	4.737350E+00	2.720290E+00
3.400190E+00	5.208900E+00	3.158030E+00
3.464360E+00	5.234450E+00	3.238230E+00
3.581260E+00	5.218900E+00	3.269590E+00
2.241930E+00	4.184620E+00	2.507490E+00
2.325090E+00	4.330320E+00	2.557320E+00
2.421100E+00	4.455430E+00	2.613000E+00
2.520190E+00	4.576500E+00	2.671460E+00
2.610310E+00	4.670320E+00	2.712490E+00
2.646530E+00	4.736840E+00	2.762580E+00
2.703380E+00	4.781800E+00	2.780230E+00
2.763110E+00	4.844810E+00	2.804670E+00
2.858310E+00	4.945420E+00	2.854360E+00
2.960270E+00	5.031740E+00	2.921750E+00
3.058700E+00	5.103610E+00	2.998990E+00
3.145350E+00	5.168870E+00	3.072180E+00
3.233550E+00	5.224520E+00	3.170740E+00
3.348310E+00	5.234120E+00	3.210640E+00
2.654340E+00	4.810310E+00	2.823510E+00
2.752340E+00	4.920860E+00	2.878660E+00
2.853610E+00	5.010190E+00	2.948590E+00
2.955980E+00	5.087920E+00	3.020100E+00
3.048450E+00	5.155890E+00	3.086960E+00
3.122860E+00	5.203620E+00	3.153910E+00
5.167110E+00	2.359900E+00	3.058170E+00
5.239940E+00	2.441480E+00	3.106280E+00
5.315070E+00	2.539150E+00	3.193390E+00
5.357230E+00	2.673330E+00	3.192960E+00
5.388960E+00	2.782160E+00	3.248780E+00
5.423290E+00	2.899680E+00	3.293610E+00
5.450860E+00	3.020830E+00	3.341610E+00
5.482180E+00	3.138620E+00	3.379890E+00
5.493250E+00	3.252500E+00	3.418340E+00
5.490800E+00	3.356850E+00	3.458710E+00
5.482930E+00	3.447680E+00	3.509050E+00
5.035940E+00	2.249500E+00	2.967590E+00
5.105440E+00	2.299320E+00	3.022450E+00
5.431950E+00	3.549200E+00	3.475840E+00
5.415590E+00	3.623570E+00	3.545630E+00
4.930160E+00	2.166050E+00	2.924970E+00
4.843850E+00	2.078350E+00	2.859890E+00
4.853470E+00	2.092020E+00	2.744810E+00
5.364850E+00	3.712140E+00	3.523680E+00
5.346110E+00	3.783690E+00	3.577660E+00
5.331850E+00	3.861330E+00	3.624960E+00
4.792820E+00	2.016440E+00	2.860100E+00
4.706650E+00	1.912820E+00	2.745960E+00
4.743520E+00	1.962770E+00	2.663140E+00
5.279540E+00	3.947330E+00	3.596290E+00
5.251090E+00	4.018850E+00	3.607310E+00
5.292800E+00	3.997680E+00	3.659390E+00
5.263880E+00	4.058450E+00	3.663160E+00
4.632300E+00	1.832400E+00	2.659550E+00
4.544290E+00	1.739750E+00	2.565840E+00
4.587410E+00	1.788550E+00	2.502170E+00
5.228050E+00	4.134760E+00	3.689600E+00
5.191940E+00	4.198280E+00	3.721920E+00
4.448760E+00	1.659900E+00	2.489840E+00
4.345430E+00	1.601650E+00	2.438900E+00
4.379080E+00	1.635210E+00	2.344290E+00
5.144300E+00	4.252590E+00	3.714280E+00
5.097770E+00	4.316450E+00	3.751440E+00
4.212250E+00	1.543770E+00	2.373740E+00
4.048570E+00	1.478650E+00	2.289460E+00
4.168300E+00	1.535980E+00	2.256890E+00
5.055740E+00	4.364360E+00	3.734920E+00
5.075970E+00	4.352460E+00	3.790960E+00
5.052410E+00	4.394560E+00	3.806010E+00
3.898000E+00	1.496600E+00	2.085050E+00
3.835850E+00	1.455890E+00	2.186410E+00
4.983930E+00	4.500500E+00	3.762040E+00
5.008550E+00	4.459490E+00	3.777610E+00
5.003390E+00	4.514270E+00	3.834640E+00
3.732320E+00	1.429560E+00	2.173760E+00
3.589590E+00	1.431310E+00	2.165260E+00
3.692110E+00	1.454320E+00	2.081040E+00
4.919190E+00	4.635360E+00	3.791720E+00
4.964960E+00	4.578310E+00	3.814980E+00
4.961290E+00	4.628320E+00	3.863330E+00
3.485520E+00	1.490210E+00	2.014600E+00
3.352310E+00	1.472650E+00	2.094270E+00
4.871550E+00	4.688660E+00	3.785050E+00
4.915000E+00	4.693300E+00	3.873740E+00
3.271710E+00	1.555320E+00	1.959940E+00
3.149510E+00	1.554460E+00	2.059220E+00
4.841980E+00	4.719760E+00	3.794680E+00
4.859740E+00	4.724460E+00	3.836710E+00
3.078400E+00	1.664690E+00	1.940920E+00
2.966900E+00	1.660650E+00	2.042290E+00
4.724350E+00	4.730850E+00	3.744100E+00
4.751550E+00	4.746880E+00	3.813650E+00
4.818250E+00	4.741980E+00	3.830500E+00
2.905560E+00	1.798790E+00	1.944940E+00
2.806750E+00	1.791320E+00	2.050710E+00
4.620340E+00	4.739410E+00	3.706400E+00
4.642560E+00	4.757610E+00	3.771440E+00
4.693140E+00	4.749340E+00	3.786120E+00
2.754040E+00	1.948260E+00	1.969870E+00
2.663940E+00	1.935210E+00	2.076690E+00
4.483210E+00	4.786350E+00	3.646680E+00
4.527670E+00	4.789220E+00	3.726230E+00
4.588660E+00	4.769040E+00	3.753060E+00
2.625620E+00	2.109900E+00	2.013290E+00
2.539520E+00	2.092290E+00	2.110970E+00
4.455850E+00	4.824290E+00	3.665310E+00
4.473390E+00	4.826060E+00	3.707180E+00
2.515680E+00	2.280560E+00	2.062140E+00
2.436890E+00	2.261740E+00	2.156210E+00
4.361640E+00	4.927470E+00	3.635690E+00
4.433390E+00	4.866910E+00	3.691530E+00
2.413110E+00	2.472600E+00	2.113500E+00
2.376370E+00	2.374000E+00	2.183030E+00
4.291640E+00	4.957320E+00	3.571560E+00
4.301800E+00	4.980050E+00	3.620160E+00
2.321540E+00	2.484710E+00	2.206750E+00
2.246440E+00	2.644960E+00	2.238370E+00
2.324380E+00	2.658820E+00	2.155580E+00
4.155180E+00	5.061580E+00	3.553390E+00
4.249740E+00	5.006920E+00	3.593820E+00
2.250500E+00	2.819070E+00	2.204860E+00
2.174270E+00	2.793650E+00	2.285390E+00
4.085920E+00	5.078220E+00	3.490470E+00
4.089540E+00	5.107120E+00	3.548980E+00
2.170270E+00	2.967870E+00	2.254940E+00
2.094290E+00	2.936360E+00	2.326290E+00
3.852770E+00	5.161540E+00	3.372050E+00
3.935990E+00	5.154750E+00	3.473910E+00
4.037730E+00	5.121390E+00	3.520760E+00
2.096250E+00	3.143330E+00	2.310410E+00
2.051860E+00	3.040770E+00	2.360070E+00
3.808310E+00	5.197100E+00	3.392640E+00
3.843610E+00	5.198760E+00	3.438820E+00
2.016480E+00	3.162850E+00	2.376460E+00
1.990160E+00	3.289150E+00	2.405540E+00
2.051900E+00	3.385070E+00	2.368560E+00
3.639960E+00	5.254420E+00	3.390700E+00
3.771940E+00	5.227470E+00	3.429000E+00
1.977940E+00	3.419970E+00	2.432480E+00
1.957900E+00	3.552590E+00	2.448360E+00
2.009350E+00	3.588120E+00	2.412990E+00
2.064550E+00	3.789110E+00	2.439030E+00
2.131360E+00	4.006310E+00	2.473870E+00
3.540130E+00	5.262480E+00	3.324780E+00
3.545870E+00	5.288710E+00	3.379990E+00
1.972140E+00	3.703040E+00	2.488110E+00
2.025440E+00	3.892380E+00	2.494860E+00
2.043970E+00	3.999740E+00	2.530200E+00
2.090430E+00	4.068680E+00	2.537990E+00
2.143970E+00	4.155750E+00	2.556800E+00
2.225320E+00	4.293940E+00	2.592920E+00
2.314710E+00	4.423200E+00	2.641930E+00
2.412990E+00	4.544280E+00	2.699650E+00
2.517780E+00	4.684630E+00	2.766600E+00
3.293090E+00	5.260960E+00	3.257270E+00
3.350930E+00	5.292590E+00	3.337160E+00
3.477160E+00	5.293910E+00	3.359890E+00
2.042440E+00	4.101540E+00	2.587020E+00
2.124120E+00	4.254810E+00	2.629900E+00
2.208990E+00	4.387750E+00	2.673890E+00
2.306580E+00	4.511370E+00	2.729940E+00
2.393540E+00	4.609300E+00	2.764280E+00
2.424870E+00	4.679440E+00	2.807460E+00
2.477970E+00	4.727050E+00	2.823680E+00
2.542060E+00	4.792520E+00	2.854690E+00
2.644210E+00	4.897200E+00	2.908230E+00
2.748880E+00	4.986980E+00	2.975330E+00
2.854490E+00	5.068990E+00	3.048000E+00
2.957270E+00	5.144040E+00	3.113920E+00
3.047740E+00	5.198220E+00	3.183090E+00
3.125610E+00	5.246230E+00	3.254060E+00
3.230450E+00	5.281780E+00	3.296100E+00
2.428940E+00	4.754460E+00	2.870580E+00
2.530260E+00	4.873840E+00	2.939820E+00
2.641170E+00	4.970580E+00	3.004250E+00
2.751960E+00	5.048810E+00	3.072690E+00
2.859150E+00	5.127680E+00	3.149070E+00
2.971010E+00	5.193830E+00	3.221640E+00
3.046400E+00	5.228720E+00	3.254620E+00
5.322710E+00	2.494980E+00	3.331590E+00
5.297080E+00	2.456850E+00	3.319450E+00
5.307870E+00	2.487530E+00	3.278240E+00
5.340750E+00	2.543500E+00	3.325400E+00
5.150910E+00	2.307970E+00	3.238320E+00
5.079410E+00	2.254850E+00	3.189110E+00
5.112610E+00	2.297480E+00	3.114050E+00
5.236820E+00	2.401640E+00	3.225520E+00
5.377430E+00	2.667060E+00	3.332880E+00
5.412320E+00	2.800570E+00	3.346920E+00
5.451830E+00	2.892050E+00	3.397870E+00
5.487750E+00	3.009510E+00	3.449020E+00
5.520310E+00	3.129390E+00	3.481150E+00
5.528300E+00	3.242390E+00	3.512570E+00
5.525000E+00	3.343680E+00	3.553520E+00
5.520470E+00	3.435530E+00	3.602040E+00
5.023960E+00	2.207950E+00	3.213810E+00
4.967090E+00	2.169940E+00	3.150240E+00
5.003980E+00	2.209250E+00	3.089390E+00
5.467200E+00	3.531400E+00	3.568000E+00
5.452030E+00	3.600760E+00	3.617080E+00
4.884040E+00	2.102880E+00	3.045950E+00
5.413110E+00	3.698020E+00	3.633810E+00
5.374620E+00	3.792680E+00	3.651410E+00
5.370970E+00	3.842560E+00	3.692150E+00
4.713200E+00	1.898930E+00	2.912570E+00
4.647970E+00	1.822710E+00	2.875710E+00
4.657640E+00	1.847790E+00	2.776580E+00
4.765210E+00	1.969520E+00	2.927880E+00
5.345330E+00	3.927750E+00	3.709200E+00
5.317030E+00	4.018110E+00	3.729170E+00
5.287760E+00	4.076840E+00	3.733880E+00
5.325810E+00	4.050920E+00	3.788020E+00
5.289460E+00	4.111160E+00	3.803460E+00
4.481080E+00	1.651480E+00	2.772570E+00
4.379330E+00	1.590100E+00	2.716760E+00
4.450440E+00	1.637250E+00	2.687550E+00
4.504210E+00	1.692610E+00	2.640140E+00
4.550620E+00	1.715650E+00	2.813410E+00
5.188050E+00	4.220760E+00	3.781530E+00
5.230460E+00	4.174680E+00	3.786990E+00
5.213900E+00	4.212330E+00	3.842300E+00
4.293800E+00	1.565340E+00	2.524860E+00
4.215810E+00	1.523490E+00	2.585550E+00
5.160770E+00	4.265140E+00	3.830830E+00
4.116400E+00	1.473820E+00	2.546290E+00
3.971190E+00	1.433320E+00	2.505160E+00
4.081320E+00	1.468920E+00	2.442160E+00
5.111780E+00	4.339960E+00	3.865110E+00
5.082750E+00	4.397440E+00	3.890360E+00
3.829190E+00	1.429770E+00	2.304830E+00
3.769140E+00	1.385980E+00	2.396680E+00
5.058810E+00	4.454520E+00	3.893920E+00
5.046970E+00	4.518770E+00	3.921930E+00
3.669770E+00	1.366870E+00	2.393960E+00
3.529950E+00	1.357800E+00	2.389610E+00
3.631310E+00	1.389840E+00	2.305100E+00
5.019550E+00	4.581230E+00	3.920250E+00
4.984560E+00	4.666110E+00	3.936530E+00
3.429940E+00	1.406080E+00	2.234860E+00
3.302150E+00	1.384290E+00	2.319850E+00
4.952280E+00	4.710580E+00	3.931920E+00
4.972230E+00	4.712140E+00	3.969250E+00
4.953430E+00	4.731250E+00	3.966130E+00
3.223780E+00	1.462470E+00	2.186880E+00
3.106070E+00	1.447210E+00	2.280700E+00
4.852710E+00	4.765990E+00	3.924430E+00
4.923190E+00	4.740410E+00	3.949810E+00
3.033230E+00	1.543220E+00	2.154060E+00
2.931120E+00	1.533860E+00	2.260540E+00
4.792450E+00	4.772100E+00	3.884890E+00
4.794840E+00	4.790650E+00	3.938330E+00
2.864900E+00	1.652210E+00	2.147390E+00
2.769260E+00	1.637700E+00	2.252900E+00
4.667580E+00	4.774030E+00	3.828400E+00
4.695820E+00	4.784960E+00	3.871230E+00
4.746250E+00	4.797280E+00	3.932330E+00
2.711940E+00	1.778320E+00	2.155820E+00
2.623860E+00	1.760970E+00	2.263940E+00
4.557680E+00	4.803900E+00	3.797960E+00
4.591390E+00	4.824990E+00	3.863390E+00
4.650150E+00	4.804190E+00	3.877310E+00
2.573480E+00	1.916110E+00	2.175940E+00
2.488950E+00	1.896430E+00	2.281650E+00
4.461890E+00	4.887190E+00	3.789940E+00
4.528570E+00	4.847980E+00	3.835680E+00
2.454760E+00	2.079740E+00	2.214520E+00
2.372340E+00	2.054280E+00	2.321640E+00
4.410490E+00	4.919970E+00	3.729890E+00
4.413950E+00	4.942810E+00	3.776640E+00
2.338680E+00	2.279450E+00	2.260620E+00
2.270280E+00	2.189990E+00	2.357240E+00
4.298690E+00	5.020320E+00	3.682660E+00
4.371740E+00	4.978490E+00	3.742360E+00
2.248550E+00	2.318640E+00	2.336280E+00
2.219070E+00	2.272550E+00	2.382910E+00
2.231890E+00	2.472410E+00	2.301390E+00
4.222280E+00	5.066170E+00	3.651310E+00
4.237940E+00	5.110940E+00	3.749910E+00
2.176320E+00	2.371100E+00	2.386070E+00
2.114140E+00	2.563470E+00	2.394490E+00
2.173420E+00	2.645230E+00	2.313080E+00
4.077350E+00	5.167600E+00	3.623530E+00
4.164050E+00	5.135320E+00	3.678390E+00
2.097950E+00	2.764300E+00	2.362110E+00
2.024910E+00	2.732090E+00	2.439390E+00
4.002870E+00	5.170200E+00	3.570340E+00
4.007820E+00	5.200090E+00	3.619700E+00
2.011790E+00	2.946120E+00	2.403220E+00
1.976220E+00	2.836760E+00	2.466140E+00
3.838500E+00	5.244250E+00	3.522960E+00
3.943660E+00	5.216780E+00	3.589700E+00
1.935300E+00	2.959510E+00	2.481190E+00
1.906340E+00	3.091240E+00	2.503340E+00
1.944990E+00	3.192830E+00	2.443420E+00
3.730700E+00	5.272650E+00	3.493950E+00
3.760700E+00	5.322350E+00	3.587960E+00
1.877090E+00	3.231550E+00	2.514500E+00
1.866120E+00	3.376130E+00	2.544740E+00
1.912760E+00	3.466000E+00	2.493900E+00
3.531960E+00	5.329420E+00	3.451880E+00
3.642800E+00	5.322020E+00	3.522430E+00
1.842180E+00	3.506200E+00	2.555030E+00
1.834410E+00	3.628300E+00	2.579060E+00
1.890020E+00	3.668050E+00	2.547490E+00
1.940750E+00	3.908500E+00	2.565510E+00
3.428310E+00	5.336820E+00	3.431600E+00
3.444150E+00	5.395260E+00	3.527650E+00
1.845880E+00	3.755710E+00	2.604400E+00
1.856440E+00	3.902290E+00	2.624130E+00
1.895630E+00	3.978340E+00	2.623920E+00
1.944460E+00	4.069780E+00	2.636080E+00
2.023270E+00	4.215170E+00	2.666470E+00
2.103210E+00	4.346780E+00	2.705560E+00
2.190550E+00	4.478000E+00	2.765030E+00
2.307550E+00	4.625580E+00	2.813540E+00
3.148020E+00	5.295200E+00	3.340780E+00
3.216250E+00	5.337330E+00	3.399190E+00
3.333100E+00	5.366070E+00	3.466760E+00
1.850110E+00	4.011750E+00	2.673100E+00
1.924810E+00	4.172590E+00	2.707400E+00
2.004000E+00	4.312860E+00	2.742180E+00
2.082410E+00	4.414270E+00	2.772090E+00
2.117750E+00	4.496100E+00	2.815700E+00
2.192860E+00	4.566810E+00	2.826870E+00
2.224880E+00	4.646680E+00	2.861950E+00
2.309830E+00	4.731630E+00	2.896950E+00
2.403550E+00	4.845450E+00	2.964460E+00
2.520190E+00	4.967740E+00	3.049000E+00
2.657400E+00	5.034600E+00	3.093840E+00
2.750330E+00	5.104090E+00	3.171920E+00
2.869450E+00	5.188730E+00	3.272210E+00
3.033110E+00	5.266080E+00	3.336550E+00
2.911840E+00	5.260960E+00	3.383340E+00
3.123940E+00	5.317010E+00	3.390320E+00
2.117310E+00	4.587470E+00	2.871510E+00
2.204060E+00	4.712800E+00	2.920470E+00
2.291670E+00	4.795730E+00	2.959740E+00
2.329090E+00	4.866130E+00	3.005400E+00
2.404290E+00	4.919300E+00	3.030330E+00
2.431660E+00	4.969460E+00	3.076620E+00
2.483520E+00	5.023550E+00	3.138080E+00
2.621110E+00	5.075490E+00	3.182110E+00
2.740480E+00	5.150150E+00	3.271800E+00
2.811380E+00	5.210070E+00	3.343660E+00
2.337900E+00	4.939870E+00	3.071110E+00
2.410700E+00	4.991060E+00	3.111570E+00
5.286250E+00	2.419060E+00	3.428580E+00
5.256490E+00	2.384320E+00	3.409540E+00
5.270420E+00	2.411830E+00	3.358370E+00
5.325580E+00	2.489350E+00	3.408480E+00
5.369270E+00	2.581700E+00	3.407070E+00
5.370230E+00	2.564160E+00	3.485470E+00
5.404800E+00	2.658750E+00	3.487410E+00
5.098050E+00	2.262800E+00	3.296220E+00
5.196240E+00	2.340540E+00	3.370980E+00
5.430640E+00	2.775400E+00	3.441450E+00
5.483440E+00	2.886060E+00	3.505300E+00
5.530530E+00	3.016630E+00	3.574890E+00
5.552550E+00	3.147500E+00	3.567620E+00
5.563010E+00	3.238160E+00	3.604350E+00
5.562800E+00	3.334790E+00	3.643180E+00
5.565590E+00	3.419630E+00	3.693730E+00
4.954640E+00	2.146820E+00	3.240120E+00
5.032730E+00	2.209570E+00	3.321830E+00
5.506670E+00	3.526520E+00	3.661960E+00
5.470260E+00	3.615010E+00	3.677700E+00
5.511120E+00	3.576790E+00	3.729280E+00
5.480010E+00	3.664580E+00	3.749750E+00
4.744500E+00	1.870740E+00	3.167730E+00
4.691160E+00	1.812760E+00	3.128250E+00
4.728200E+00	1.868160E+00	3.101630E+00
4.750240E+00	1.923410E+00	3.033890E+00
4.782890E+00	1.933260E+00	3.178110E+00
4.816640E+00	2.019530E+00	3.055740E+00
4.851990E+00	2.042470E+00	3.178310E+00
5.419340E+00	3.774070E+00	3.728000E+00
5.392730E+00	3.851370E+00	3.746660E+00
5.431900E+00	3.819780E+00	3.795550E+00
5.406500E+00	3.889590E+00	3.804640E+00
4.608860E+00	1.736310E+00	3.045860E+00
4.517350E+00	1.653530E+00	3.004950E+00
4.520260E+00	1.675450E+00	2.885200E+00
4.651300E+00	1.797160E+00	2.992360E+00
5.376020E+00	3.983470E+00	3.826970E+00
5.345710E+00	4.061020E+00	3.846970E+00
5.331260E+00	4.109840E+00	3.898440E+00
4.429560E+00	1.592930E+00	2.962270E+00
4.311640E+00	1.544350E+00	2.921460E+00
4.401540E+00	1.589550E+00	2.860180E+00
5.267600E+00	4.169310E+00	3.871360E+00
5.225100E+00	4.234200E+00	3.928490E+00
4.196980E+00	1.505630E+00	2.695600E+00
4.137230E+00	1.464990E+00	2.787690E+00
5.170420E+00	4.290260E+00	3.911370E+00
5.193760E+00	4.280020E+00	3.957320E+00
5.165900E+00	4.323670E+00	3.975770E+00
4.028180E+00	1.418890E+00	2.779000E+00
3.894770E+00	1.385610E+00	2.699120E+00
4.004050E+00	1.424010E+00	2.658120E+00
5.088860E+00	4.417420E+00	3.930730E+00
5.117360E+00	4.383360E+00	3.952890E+00
5.105230E+00	4.431400E+00	3.985920E+00
3.766460E+00	1.360800E+00	2.521070E+00
3.737660E+00	1.319710E+00	2.669940E+00
5.058050E+00	4.541580E+00	3.965020E+00
5.091200E+00	4.499370E+00	4.009010E+00
5.072580E+00	4.566720E+00	4.019760E+00
3.596450E+00	1.299200E+00	2.630530E+00
3.458150E+00	1.276150E+00	2.612490E+00
3.574570E+00	1.319790E+00	2.541640E+00
4.999800E+00	4.694120E+00	4.004530E+00
5.049280E+00	4.639060E+00	4.035870E+00
5.024300E+00	4.704510E+00	4.067070E+00
3.377820E+00	1.320030E+00	2.460100E+00
3.252960E+00	1.294880E+00	2.548150E+00
4.954690E+00	4.749310E+00	4.044790E+00
3.180330E+00	1.361120E+00	2.410770E+00
3.069250E+00	1.337670E+00	2.506740E+00
4.897710E+00	4.772030E+00	3.996000E+00
4.897830E+00	4.786740E+00	4.049510E+00
3.000870E+00	1.426990E+00	2.379840E+00
2.902920E+00	1.407970E+00	2.487330E+00
4.787760E+00	4.812920E+00	4.023220E+00
4.857400E+00	4.799570E+00	4.035340E+00
2.835940E+00	1.515130E+00	2.366770E+00
2.744380E+00	1.495750E+00	2.476270E+00
4.675260E+00	4.835960E+00	3.984450E+00
4.726750E+00	4.826530E+00	4.017160E+00
2.680700E+00	1.619260E+00	2.362170E+00
2.590580E+00	1.596410E+00	2.471280E+00
4.628950E+00	4.841940E+00	3.939300E+00
4.629210E+00	4.863210E+00	3.994750E+00
2.535940E+00	1.737690E+00	2.368920E+00
2.449620E+00	1.716930E+00	2.486500E+00
4.499960E+00	4.898070E+00	3.869510E+00
4.533990E+00	4.910880E+00	3.944420E+00
4.596130E+00	4.876030E+00	3.975390E+00
2.402650E+00	1.872520E+00	2.390070E+00
2.314380E+00	1.850910E+00	2.509580E+00
4.404770E+00	4.990760E+00	3.830070E+00
4.466760E+00	4.955470E+00	3.896090E+00
2.285460E+00	2.025620E+00	2.424000E+00
2.195470E+00	2.002820E+00	2.536260E+00
4.323070E+00	5.063010E+00	3.795840E+00
4.363540E+00	5.074220E+00	3.871470E+00
2.173620E+00	2.206080E+00	2.455400E+00
2.095910E+00	2.139460E+00	2.569170E+00
4.272990E+00	5.124130E+00	3.813730E+00
4.303630E+00	5.150920E+00	3.882550E+00
2.080700E+00	2.253650E+00	2.535020E+00
2.044110E+00	2.217840E+00	2.584790E+00
2.076130E+00	2.397970E+00	2.483940E+00
4.121110E+00	5.189040E+00	3.709030E+00
4.155720E+00	5.212630E+00	3.791840E+00
4.230770E+00	5.180700E+00	3.836990E+00
2.014810E+00	2.317140E+00	2.579950E+00
1.963050E+00	2.506770E+00	2.569790E+00
2.022500E+00	2.583080E+00	2.483040E+00
3.990850E+00	5.246780E+00	3.682210E+00
4.074840E+00	5.239180E+00	3.743350E+00
1.941680E+00	2.743090E+00	2.527800E+00
1.901890E+00	2.630210E+00	2.594430E+00
3.874290E+00	5.295780E+00	3.639200E+00
3.919360E+00	5.328940E+00	3.745860E+00
1.858060E+00	2.759800E+00	2.612790E+00
1.816960E+00	2.889950E+00	2.620970E+00
1.864040E+00	2.993760E+00	2.558700E+00
3.809510E+00	5.339520E+00	3.647340E+00
3.838050E+00	5.352200E+00	3.693940E+00
1.786430E+00	3.030370E+00	2.636120E+00
1.738150E+00	3.206440E+00	2.649400E+00
1.809360E+00	3.281610E+00	2.586270E+00
3.552210E+00	5.391750E+00	3.559450E+00
3.655980E+00	5.384680E+00	3.622430E+00
3.761560E+00	5.377580E+00	3.671950E+00
1.756250E+00	3.355560E+00	2.646880E+00
1.722470E+00	3.305280E+00	2.673280E+00
1.769520E+00	3.562120E+00	2.619530E+00
3.495590E+00	5.433060E+00	3.587560E+00
3.549030E+00	5.464400E+00	3.659050E+00
1.712610E+00	3.423180E+00	2.680920E+00
1.697710E+00	3.568550E+00	2.679080E+00
1.731180E+00	3.665450E+00	2.673780E+00
1.772430E+00	3.816890E+00	2.669140E+00
3.221290E+00	5.404060E+00	3.504320E+00
3.329000E+00	5.436030E+00	3.563210E+00
3.432150E+00	5.462790E+00	3.617900E+00
1.683770E+00	3.709660E+00	2.723860E+00
1.707100E+00	3.873500E+00	2.726140E+00
1.703520E+00	3.951280E+00	2.751810E+00
1.758720E+00	3.978120E+00	2.722030E+00
1.825440E+00	4.124020E+00	2.748110E+00
1.904090E+00	4.272280E+00	2.780760E+00
1.995640E+00	4.434030E+00	2.830550E+00
2.996770E+00	5.303250E+00	3.419630E+00
3.092970E+00	5.351070E+00	3.459610E+00
3.141740E+00	5.423990E+00	3.539330E+00
3.208790E+00	5.474370E+00	3.589770E+00
1.720750E+00	4.057750E+00	2.785770E+00
1.802940E+00	4.227020E+00	2.817120E+00
1.879000E+00	4.345230E+00	2.838220E+00
1.905710E+00	4.425700E+00	2.875630E+00
1.953180E+00	4.480760E+00	2.885700E+00
2.004700E+00	4.553630E+00	2.903180E+00
2.083330E+00	4.681270E+00	2.949450E+00
2.207770E+00	4.820700E+00	3.012560E+00
2.531880E+00	5.098680E+00	3.263780E+00
2.653600E+00	5.139460E+00	3.292470E+00
2.727780E+00	5.193190E+00	3.354510E+00
2.807900E+00	5.256520E+00	3.431870E+00
2.948230E+00	5.334700E+00	3.485930E+00
3.056880E+00	5.415440E+00	3.551990E+00
3.126470E+00	5.455000E+00	3.578710E+00
1.904240E+00	4.507050E+00	2.928950E+00
1.974860E+00	4.616430E+00	2.955190E+00
2.005530E+00	4.696740E+00	2.994780E+00
2.085420E+00	4.764430E+00	3.014900E+00
2.118900E+00	4.843190E+00	3.060810E+00
2.207950E+00	4.954030E+00	3.131520E+00
2.388030E+00	5.024910E+00	3.177650E+00
2.427300E+00	5.092640E+00	3.287330E+00
2.503940E+00	5.161180E+00	3.379590E+00
2.634580E+00	5.183430E+00	3.378320E+00
2.718490E+00	5.221560E+00	3.415850E+00
2.010530E+00	4.781380E+00	3.060460E+00
2.086250E+00	4.885000E+00	3.105970E+00
2.106970E+00	4.939390E+00	3.154750E+00
2.152440E+00	4.978210E+00	3.187250E+00
2.196250E+00	5.030630E+00	3.260930E+00
2.315100E+00	5.061930E+00	3.269050E+00
2.393150E+00	5.123510E+00	3.347770E+00
2.093460E+00	4.977250E+00	3.219360E+00
5.252740E+00	2.387860E+00	3.489090E+00
5.301500E+00	2.445580E+00	3.488090E+00
5.335670E+00	2.508120E+00	3.547350E+00
5.385230E+00	2.595590E+00	3.576430E+00
5.421620E+00	2.677530E+00	3.597250E+00
5.521740E+00	2.855250E+00	3.655140E+00
5.494750E+00	2.813880E+00	3.639210E+00
5.512640E+00	2.886080E+00	3.603800E+00
5.540680E+00	2.951590E+00	3.629180E+00
5.547000E+00	2.905410E+00	3.669590E+00
5.568790E+00	2.995400E+00	3.673710E+00
5.098160E+00	2.258340E+00	3.440330E+00
5.183390E+00	2.328830E+00	3.512900E+00
5.455390E+00	2.776470E+00	3.564170E+00
5.596320E+00	3.123300E+00	3.674040E+00
5.595900E+00	3.244340E+00	3.682210E+00
5.602210E+00	3.319930E+00	3.731520E+00
5.610370E+00	3.401450E+00	3.786560E+00
4.730690E+00	1.793140E+00	3.381850E+00
4.680680E+00	1.745930E+00	3.347850E+00
4.720580E+00	1.796300E+00	3.313310E+00
4.759050E+00	1.869370E+00	3.263890E+00
4.771760E+00	1.851070E+00	3.399040E+00
4.846660E+00	2.001970E+00	3.305540E+00
4.837240E+00	1.962060E+00	3.424820E+00
4.914660E+00	2.091920E+00	3.320300E+00
4.914640E+00	2.070440E+00	3.438230E+00
4.992790E+00	2.163500E+00	3.411680E+00
5.562680E+00	3.496970E+00	3.755450E+00
5.547360E+00	3.578710E+00	3.804430E+00
5.537620E+00	3.660600E+00	3.849450E+00
4.601270E+00	1.681650E+00	3.306640E+00
4.521890E+00	1.629910E+00	3.249500E+00
4.561810E+00	1.662120E+00	3.207420E+00
4.631000E+00	1.732850E+00	3.194730E+00
5.480230E+00	3.748000E+00	3.821580E+00
5.470400E+00	3.834800E+00	3.870700E+00
5.435830E+00	3.914080E+00	3.872630E+00
5.476630E+00	3.888050E+00	3.923290E+00
5.445780E+00	3.958720E+00	3.939790E+00
4.470620E+00	1.610640E+00	3.097810E+00
4.420260E+00	1.572570E+00	3.236570E+00
5.387550E+00	4.042090E+00	3.918000E+00
5.368640E+00	4.095430E+00	3.988800E+00
4.311940E+00	1.531210E+00	3.198860E+00
4.219840E+00	1.497540E+00	3.114850E+00
4.321570E+00	1.537810E+00	3.080380E+00
5.303360E+00	4.162990E+00	3.963110E+00
5.274570E+00	4.208480E+00	4.034850E+00
4.149770E+00	1.464420E+00	2.935050E+00
4.077380E+00	1.423060E+00	3.073320E+00
5.217160E+00	4.267950E+00	4.015380E+00
5.200350E+00	4.310110E+00	4.062520E+00
3.938240E+00	1.387040E+00	2.856220E+00
5.161790E+00	4.381620E+00	4.070510E+00
5.127190E+00	4.445460E+00	4.058080E+00
5.155160E+00	4.437790E+00	4.106940E+00
5.143220E+00	4.480980E+00	4.109720E+00
3.767350E+00	1.311120E+00	2.815370E+00
3.659730E+00	1.274100E+00	2.863790E+00
3.619000E+00	1.285480E+00	2.719200E+00
5.091350E+00	4.594830E+00	4.076040E+00
5.129920E+00	4.554220E+00	4.121560E+00
5.112080E+00	4.626700E+00	4.132830E+00
3.530270E+00	1.234790E+00	2.903710E+00
3.371390E+00	1.214350E+00	2.846380E+00
3.490540E+00	1.245810E+00	2.763150E+00
5.022970E+00	4.748270E+00	4.119850E+00
5.086880E+00	4.701150E+00	4.151340E+00
5.059210E+00	4.773370E+00	4.204160E+00
3.315210E+00	1.244840E+00	2.691930E+00
3.189910E+00	1.219310E+00	2.784330E+00
4.988320E+00	4.771610E+00	4.114590E+00
5.008660E+00	4.785570E+00	4.163430E+00
3.133250E+00	1.267450E+00	2.641870E+00
3.021330E+00	1.250260E+00	2.749430E+00
4.888590E+00	4.820150E+00	4.133850E+00
4.962270E+00	4.798120E+00	4.149630E+00
2.965540E+00	1.317760E+00	2.614200E+00
2.860090E+00	1.299130E+00	2.727980E+00
4.829990E+00	4.830040E+00	4.097160E+00
4.835660E+00	4.850000E+00	4.150870E+00
2.806010E+00	1.386490E+00	2.598570E+00
2.705460E+00	1.369110E+00	2.713520E+00
4.703450E+00	4.845020E+00	4.048060E+00
4.733260E+00	4.851240E+00	4.089340E+00
4.788270E+00	4.860920E+00	4.145240E+00
2.651940E+00	1.476760E+00	2.591180E+00
2.554950E+00	1.459060E+00	2.707310E+00
4.623110E+00	4.904080E+00	4.075830E+00
4.685660E+00	4.872960E+00	4.093280E+00
2.503030E+00	1.578870E+00	2.592060E+00
2.414930E+00	1.563830E+00	2.706390E+00
4.571560E+00	4.919020E+00	4.030820E+00
4.576350E+00	4.944360E+00	4.085360E+00
2.358230E+00	1.691600E+00	2.617050E+00
2.335420E+00	1.633520E+00	2.704470E+00
4.413300E+00	5.045120E+00	3.922440E+00
4.466210E+00	5.016360E+00	4.004390E+00
4.532270E+00	4.974280E+00	4.069430E+00
2.282170E+00	1.694560E+00	2.700280E+00
2.220270E+00	1.825590E+00	2.636430E+00
4.361180E+00	5.122330E+00	3.929720E+00
4.395960E+00	5.115220E+00	3.998740E+00
2.102120E+00	1.989850E+00	2.650140E+00
4.330200E+00	5.166480E+00	3.936170E+00
4.348470E+00	5.170810E+00	3.978820E+00
1.992670E+00	2.174750E+00	2.659900E+00
4.190650E+00	5.238390E+00	3.861800E+00
4.228980E+00	5.258290E+00	3.935300E+00
4.305790E+00	5.210120E+00	3.967070E+00
1.881830E+00	2.315410E+00	2.734050E+00
1.938840E+00	2.367780E+00	2.641720E+00
4.006920E+00	5.300750E+00	3.782760E+00
4.072450E+00	5.325950E+00	3.855310E+00
4.152210E+00	5.299320E+00	3.893780E+00
1.859580E+00	2.544990E+00	2.672030E+00
1.800980E+00	2.445280E+00	2.778050E+00
3.966120E+00	5.337290E+00	3.801470E+00
3.995220E+00	5.349710E+00	3.836630E+00
1.783540E+00	2.586920E+00	2.748030E+00
1.760970E+00	2.528510E+00	2.799140E+00
1.774770E+00	2.792250E+00	2.700160E+00
3.819210E+00	5.412470E+00	3.763620E+00
3.926080E+00	5.383150E+00	3.823080E+00
1.733290E+00	2.639350E+00	2.789860E+00
1.710570E+00	2.786180E+00	2.776860E+00
1.714560E+00	2.880160E+00	2.739720E+00
1.712340E+00	3.026560E+00	2.714860E+00
3.676590E+00	5.443670E+00	3.725430E+00
3.735780E+00	5.495620E+00	3.831200E+00
1.664800E+00	2.907330E+00	2.785710E+00
1.618580E+00	3.110300E+00	2.787760E+00
1.673320E+00	3.256440E+00	2.711140E+00
3.596570E+00	5.486850E+00	3.731260E+00
3.629370E+00	5.506200E+00	3.785360E+00
1.605620E+00	3.281090E+00	2.775200E+00
1.564510E+00	3.220490E+00	2.808950E+00
1.629060E+00	3.480590E+00	2.740560E+00
3.323030E+00	5.505010E+00	3.657910E+00
3.436860E+00	5.523560E+00	3.716150E+00
3.544580E+00	5.529650E+00	3.761920E+00
1.546850E+00	3.366430E+00	2.828770E+00
1.551650E+00	3.542220E+00	2.797230E+00
1.542130E+00	3.633420E+00	2.819130E+00
1.598900E+00	3.668380E+00	2.784480E+00
1.641020E+00	3.880820E+00	2.781790E+00
3.210610E+00	5.538250E+00	3.684160E+00
3.312220E+00	5.581680E+00	3.777020E+00
1.542690E+00	3.771100E+00	2.840470E+00
1.578470E+00	3.930450E+00	2.841590E+00
1.578540E+00	4.006590E+00	2.867440E+00
1.633940E+00	4.030980E+00	2.837330E+00
1.702580E+00	4.181420E+00	2.858840E+00
1.796160E+00	4.358120E+00	2.890920E+00
2.834900E+00	5.329120E+00	3.523320E+00
2.934400E+00	5.434220E+00	3.604430E+00
3.098460E+00	5.489580E+00	3.632610E+00
3.126970E+00	5.549930E+00	3.711510E+00
3.188970E+00	5.586140E+00	3.758240E+00
1.595950E+00	4.110930E+00	2.899880E+00
1.675030E+00	4.280240E+00	2.926870E+00
1.733990E+00	4.391960E+00	2.952870E+00
1.740910E+00	4.445480E+00	2.985930E+00
1.804020E+00	4.476000E+00	2.966570E+00
1.885180E+00	4.630050E+00	3.012530E+00
2.599470E+00	5.210250E+00	3.444530E+00
2.701870E+00	5.262520E+00	3.491610E+00
2.785930E+00	5.366630E+00	3.588110E+00
2.832350E+00	5.442860E+00	3.654880E+00
2.900150E+00	5.517150E+00	3.729730E+00
3.025760E+00	5.534940E+00	3.717570E+00
3.112780E+00	5.585990E+00	3.772360E+00
1.762820E+00	4.520230E+00	3.018000E+00
1.790970E+00	4.619150E+00	3.054320E+00
1.839340E+00	4.677620E+00	3.066290E+00
1.898290E+00	4.751110E+00	3.091530E+00
1.991240E+00	4.887170E+00	3.152330E+00
2.266090E+00	5.082360E+00	3.317740E+00
2.319930E+00	5.120200E+00	3.363810E+00
2.403930E+00	5.178340E+00	3.448000E+00
2.556380E+00	5.245170E+00	3.514330E+00
2.669440E+00	5.331740E+00	3.595490E+00
2.745130E+00	5.414110E+00	3.661170E+00
2.802570E+00	5.479810E+00	3.720920E+00
1.794140E+00	4.702500E+00	3.112060E+00
1.876050E+00	4.811910E+00	3.153710E+00
1.907730E+00	4.880990E+00	3.200360E+00
1.957390E+00	4.924940E+00	3.214720E+00
2.009850E+00	4.967820E+00	3.245980E+00
2.094150E+00	5.039030E+00	3.325940E+00
2.231250E+00	5.109240E+00	3.378780E+00
2.313610E+00	5.151610E+00	3.425870E+00
1.923380E+00	4.942150E+00	3.268670E+00
2.000280E+00	5.001750E+00	3.306940E+00
5.286140E+00	2.439490E+00	3.566970E+00
5.359650E+00	2.546400E+00	3.638300E+00
5.309200E+00	2.477800E+00	3.650560E+00
5.411370E+00	2.620770E+00	3.688850E+00
5.459950E+00	2.735080E+00	3.658580E+00
5.463670E+00	2.703510E+00	3.736790E+00
5.520480E+00	2.809970E+00	3.719520E+00
5.586310E+00	2.928200E+00	3.756250E+00
5.605990E+00	3.034090E+00	3.743250E+00
5.624840E+00	3.004530E+00	3.810320E+00
5.646270E+00	3.103010E+00	3.807810E+00
5.053390E+00	2.226650E+00	3.637980E+00
5.022540E+00	2.193900E+00	3.614100E+00
5.045210E+00	2.214540E+00	3.549870E+00
5.116860E+00	2.283500E+00	3.611060E+00
5.223900E+00	2.383160E+00	3.647300E+00
5.633520E+00	3.215200E+00	3.763040E+00
5.643730E+00	3.306580E+00	3.821410E+00
5.652470E+00	3.381700E+00	3.859940E+00
4.659130E+00	1.714780E+00	3.535660E+00
4.612440E+00	1.678860E+00	3.502400E+00
4.640160E+00	1.705210E+00	3.432580E+00
4.726640E+00	1.786420E+00	3.488160E+00
4.817440E+00	1.902560E+00	3.532650E+00
4.899370E+00	2.026480E+00	3.584860E+00
4.979380E+00	2.140310E+00	3.567110E+00
5.625680E+00	3.484510E+00	3.865040E+00
5.585340E+00	3.587960E+00	3.877880E+00
5.585170E+00	3.642670E+00	3.916680E+00
4.532600E+00	1.636520E+00	3.430270E+00
5.552240E+00	3.735810E+00	3.928630E+00
5.515210E+00	3.831240E+00	3.945920E+00
5.506910E+00	3.885310E+00	3.990230E+00
5.488450E+00	3.948720E+00	4.042010E+00
4.405130E+00	1.566650E+00	3.388620E+00
4.335040E+00	1.537750E+00	3.374920E+00
4.345670E+00	1.539080E+00	3.292590E+00
5.429490E+00	4.023630E+00	4.012690E+00
5.404520E+00	4.081580E+00	4.081200E+00
4.231380E+00	1.503410E+00	3.306710E+00
5.339330E+00	4.146070E+00	4.056090E+00
5.315420E+00	4.192350E+00	4.107110E+00
4.076330E+00	1.423030E+00	3.246590E+00
3.967620E+00	1.385060E+00	3.205630E+00
4.004920E+00	1.397560E+00	3.131000E+00
5.266120E+00	4.263610E+00	4.125440E+00
5.216760E+00	4.326000E+00	4.118220E+00
5.249050E+00	4.318060E+00	4.161850E+00
5.226310E+00	4.362520E+00	4.166970E+00
3.870420E+00	1.345650E+00	3.021190E+00
3.839030E+00	1.325110E+00	3.217720E+00
5.201800E+00	4.444120E+00	4.182950E+00
5.174070E+00	4.507870E+00	4.170180E+00
5.203700E+00	4.502190E+00	4.217050E+00
5.191780E+00	4.544880E+00	4.219910E+00
3.707250E+00	1.269360E+00	3.183310E+00
3.620320E+00	1.249520E+00	3.137220E+00
3.671710E+00	1.264210E+00	3.041080E+00
5.134170E+00	4.661370E+00	4.186920E+00
5.170670E+00	4.618850E+00	4.231890E+00
5.143190E+00	4.692430E+00	4.240900E+00
3.467630E+00	1.206980E+00	3.062770E+00
5.088440E+00	4.781060E+00	4.247660E+00
5.107410E+00	4.752980E+00	4.250910E+00
5.093960E+00	4.782810E+00	4.276780E+00
3.248940E+00	1.189550E+00	2.939940E+00
4.992300E+00	4.817290E+00	4.253760E+00
5.064730E+00	4.796040E+00	4.272760E+00
3.072300E+00	1.201520E+00	2.887950E+00
4.936240E+00	4.831420E+00	4.207540E+00
4.936430E+00	4.844150E+00	4.264060E+00
2.908320E+00	1.236740E+00	2.862160E+00
4.833580E+00	4.874880E+00	4.233030E+00
4.897860E+00	4.855030E+00	4.248610E+00
2.751680E+00	1.288220E+00	2.843900E+00
4.719160E+00	4.904180E+00	4.196990E+00
4.773880E+00	4.893860E+00	4.227080E+00
2.600370E+00	1.359510E+00	2.834260E+00
4.668700E+00	4.912630E+00	4.152680E+00
4.673470E+00	4.933580E+00	4.206940E+00
2.452770E+00	1.457750E+00	2.832360E+00
4.577600E+00	4.990530E+00	4.167160E+00
4.639450E+00	4.950510E+00	4.188600E+00
2.295110E+00	1.596190E+00	2.808500E+00
4.483630E+00	5.041410E+00	4.095470E+00
4.516170E+00	5.034250E+00	4.147660E+00
2.153660E+00	1.712530E+00	2.847330E+00
2.212630E+00	1.734140E+00	2.747270E+00
4.430220E+00	5.110300E+00	4.083160E+00
2.120740E+00	1.842270E+00	2.745360E+00
2.053500E+00	1.827120E+00	2.844770E+00
4.346580E+00	5.226050E+00	4.070740E+00
2.015480E+00	1.972860E+00	2.768610E+00
1.942150E+00	1.898560E+00	2.916260E+00
4.276780E+00	5.266720E+00	4.013590E+00
4.280880E+00	5.295850E+00	4.059910E+00
1.906520E+00	2.113330E+00	2.803790E+00
1.831330E+00	2.081010E+00	2.923320E+00
4.112060E+00	5.356730E+00	3.927930E+00
4.149400E+00	5.378690E+00	4.005690E+00
4.232340E+00	5.326110E+00	4.037190E+00
1.812980E+00	2.270050E+00	2.843490E+00
1.747340E+00	2.238540E+00	2.943810E+00
3.979770E+00	5.412370E+00	3.905980E+00
4.065970E+00	5.408000E+00	3.963480E+00
1.730410E+00	2.451500E+00	2.866660E+00
1.702930E+00	2.346880E+00	2.956990E+00
3.859800E+00	5.467810E+00	3.870530E+00
3.909030E+00	5.494550E+00	3.980340E+00
1.661900E+00	2.465240E+00	2.963880E+00
1.596130E+00	2.623130E+00	2.983050E+00
1.657180E+00	2.699550E+00	2.866920E+00
3.795190E+00	5.509550E+00	3.885300E+00
3.827160E+00	5.519610E+00	3.935310E+00
1.578440E+00	2.791900E+00	2.931610E+00
1.529650E+00	2.764620E+00	3.011330E+00
1.588970E+00	2.931690E+00	2.860920E+00
3.609100E+00	5.573060E+00	3.882970E+00
3.748530E+00	5.540590E+00	3.922670E+00
1.514840E+00	2.930310E+00	2.941410E+00
1.459340E+00	2.901330E+00	3.027610E+00
1.512380E+00	3.143980E+00	2.872570E+00
3.455320E+00	5.587930E+00	3.821060E+00
3.486700E+00	5.623390E+00	3.906150E+00
1.451090E+00	3.045460E+00	2.977600E+00
1.417540E+00	2.992570E+00	3.036220E+00
1.414040E+00	3.196880E+00	2.948270E+00
1.455880E+00	3.343580E+00	2.904250E+00
1.477020E+00	3.563990E+00	2.858060E+00
3.376350E+00	5.610330E+00	3.841400E+00
3.410990E+00	5.625950E+00	3.888470E+00
1.384760E+00	3.096520E+00	3.027760E+00
1.350220E+00	3.232850E+00	3.002880E+00
1.386460E+00	3.325420E+00	2.965220E+00
1.389640E+00	3.473660E+00	2.935350E+00
1.404080E+00	3.616460E+00	2.926580E+00
1.455270E+00	3.751510E+00	2.907970E+00
1.512420E+00	3.945520E+00	2.898270E+00
3.183380E+00	5.641630E+00	3.862400E+00
3.328270E+00	5.635810E+00	3.882390E+00
1.317670E+00	3.394010E+00	3.024810E+00
1.330180E+00	3.581430E+00	2.981040E+00
1.375150E+00	3.725390E+00	2.969340E+00
1.416470E+00	3.878510E+00	2.957770E+00
1.457060E+00	3.995090E+00	2.963040E+00
1.457340E+00	4.059800E+00	2.989330E+00
1.510610E+00	4.083940E+00	2.955330E+00
1.575960E+00	4.226000E+00	2.972970E+00
1.665070E+00	4.396250E+00	3.003850E+00
2.973780E+00	5.564960E+00	3.770770E+00
3.044620E+00	5.604240E+00	3.817980E+00
3.079820E+00	5.644440E+00	3.889320E+00
1.472370E+00	4.155090E+00	3.020330E+00
1.545420E+00	4.317590E+00	3.041000E+00
1.609350E+00	4.434610E+00	3.069450E+00
1.612800E+00	4.490870E+00	3.101430E+00
1.692550E+00	4.549550E+00	3.079630E+00
2.441230E+00	5.268620E+00	3.586540E+00
2.569360E+00	5.323670E+00	3.620190E+00
2.647630E+00	5.398360E+00	3.684740E+00
2.726460E+00	5.473370E+00	3.749670E+00
2.805680E+00	5.561090E+00	3.834660E+00
2.936230E+00	5.601830E+00	3.840730E+00
3.016790E+00	5.641550E+00	3.896210E+00
1.617790E+00	4.557800E+00	3.134320E+00
1.630040E+00	4.629040E+00	3.170540E+00
1.693160E+00	4.664640E+00	3.148210E+00
1.792910E+00	4.816240E+00	3.218120E+00
2.136850E+00	5.129380E+00	3.466630E+00
2.300760E+00	5.189810E+00	3.506440E+00
2.337040E+00	5.258680E+00	3.608140E+00
2.388790E+00	5.316840E+00	3.675200E+00
2.520050E+00	5.380910E+00	3.706040E+00
2.629810E+00	5.469290E+00	3.778020E+00
2.702750E+00	5.531820E+00	3.831920E+00
1.659640E+00	4.706380E+00	3.212760E+00
1.702580E+00	4.801720E+00	3.271270E+00
1.755620E+00	4.862000E+00	3.286290E+00
1.828350E+00	4.929500E+00	3.318100E+00
1.972490E+00	5.037030E+00	3.385020E+00
2.031730E+00	5.116350E+00	3.493220E+00
2.089520E+00	5.171270E+00	3.560750E+00
2.228200E+00	5.227920E+00	3.596650E+00
2.311020E+00	5.282380E+00	3.653130E+00
1.710760E+00	4.884800E+00	3.343080E+00
1.834350E+00	5.004520E+00	3.424320E+00
1.949120E+00	5.091890E+00	3.498400E+00
2.013570E+00	5.139220E+00	3.541980E+00
5.352280E+00	2.531990E+00	3.712260E+00
5.433610E+00	2.636440E+00	3.791390E+00
5.373820E+00	2.558300E+00	3.796140E+00
5.484980E+00	2.712840E+00	3.822620E+00
5.559590E+00	2.817810E+00	3.838940E+00
5.622170E+00	2.917710E+00	3.863150E+00
5.658180E+00	3.012730E+00	3.889190E+00
5.695970E+00	3.104430E+00	3.921450E+00
4.773720E+00	1.826260E+00	3.741250E+00
4.746660E+00	1.797340E+00	3.704460E+00
4.781650E+00	1.839230E+00	3.644850E+00
4.850400E+00	1.942070E+00	3.653660E+00
4.820010E+00	1.888770E+00	3.744860E+00
4.888750E+00	2.001990E+00	3.674150E+00
4.872540E+00	1.972810E+00	3.748270E+00
4.916440E+00	2.045460E+00	3.718840E+00
5.011830E+00	2.179130E+00	3.690800E+00
5.071030E+00	2.243810E+00	3.710260E+00
5.134670E+00	2.304010E+00	3.754150E+00
5.203710E+00	2.379900E+00	3.803480E+00
5.290130E+00	2.465240E+00	3.777090E+00
5.681020E+00	3.206440E+00	3.868330E+00
5.690420E+00	3.309700E+00	3.918050E+00
5.679770E+00	3.400260E+00	3.916800E+00
5.706190E+00	3.367230E+00	3.970720E+00
5.694890E+00	3.452920E+00	3.980700E+00
4.598700E+00	1.675600E+00	3.615950E+00
4.696590E+00	1.755100E+00	3.654340E+00
4.955950E+00	2.105440E+00	3.668590E+00
5.635380E+00	3.569100E+00	3.954990E+00
5.609070E+00	3.653800E+00	3.973830E+00
5.644620E+00	3.616710E+00	4.023910E+00
5.619530E+00	3.700320E+00	4.041690E+00
4.494850E+00	1.616980E+00	3.609500E+00
4.425460E+00	1.580300E+00	3.597180E+00
4.441090E+00	1.586070E+00	3.507070E+00
5.561350E+00	3.801570E+00	4.015170E+00
5.547490E+00	3.870790E+00	4.074030E+00
5.529420E+00	3.937910E+00	4.129390E+00
4.339430E+00	1.542790E+00	3.531860E+00
5.468050E+00	4.011220E+00	4.103620E+00
5.445770E+00	4.069870E+00	4.169020E+00
4.200180E+00	1.495770E+00	3.504350E+00
4.119830E+00	1.454210E+00	3.491250E+00
4.129740E+00	1.456330E+00	3.389490E+00
5.376060E+00	4.144060E+00	4.149920E+00
5.330630E+00	4.205040E+00	4.162690E+00
5.369430E+00	4.182740E+00	4.212990E+00
5.331070E+00	4.238650E+00	4.216130E+00
4.010250E+00	1.402190E+00	3.419580E+00
[truncated: 21,888 more rows]
