# Supplementary material for: A New MRI-Based Model of Heart Function with Coupled Hemodynamics and Application to Normal and Diseased Canine Left Ventricles
Source: Front Bioeng Biotechnol. 2015 Sep 23;3:140. doi: 10.3389/fbioe.2015.00140 (PMC4585083; doi:10.3389/fbioe.2015.00140)
Supplement: Supplementary file 6 [file Data_Sheet_6.ZIP › Case3_HF_SR_Diastole/nodes/case3_diastole_time_0.1200.csv]

4.505910E+00	3.818640E+00	2.156400E+00
4.429410E+00	3.796530E+00	2.076440E+00
4.467840E+00	3.858710E+00	2.152230E+00
4.459270E+00	3.915460E+00	2.197610E+00
4.529240E+00	3.875360E+00	2.246810E+00
4.486500E+00	3.957180E+00	2.282350E+00
4.395400E+00	3.900690E+00	2.126710E+00
4.307300E+00	3.881710E+00	2.033780E+00
4.398610E+00	3.991960E+00	2.220320E+00
4.378710E+00	4.077150E+00	2.288660E+00
4.456460E+00	4.034350E+00	2.336200E+00
4.419040E+00	4.090950E+00	2.351360E+00
4.308450E+00	3.971260E+00	2.108320E+00
4.249920E+00	3.942160E+00	2.034480E+00
4.286230E+00	4.081000E+00	2.193080E+00
4.332550E+00	4.114650E+00	2.273620E+00
4.361640E+00	4.134350E+00	2.337050E+00
4.216770E+00	4.006080E+00	2.073990E+00
4.193220E+00	4.077110E+00	2.122710E+00
4.212330E+00	4.112660E+00	2.162440E+00
4.217620E+00	4.144240E+00	2.202770E+00
4.292500E+00	4.141310E+00	2.264760E+00
4.162720E+00	4.116850E+00	2.138470E+00
4.748680E+00	3.482880E+00	2.186130E+00
4.687550E+00	3.451350E+00	2.085680E+00
4.706460E+00	3.537670E+00	2.174350E+00
4.694400E+00	3.632500E+00	2.246000E+00
4.768440E+00	3.535720E+00	2.259130E+00
4.698570E+00	3.745370E+00	2.360400E+00
4.787240E+00	3.635850E+00	2.371610E+00
4.700940E+00	3.841260E+00	2.460020E+00
4.799740E+00	3.760880E+00	2.510350E+00
4.748390E+00	3.864200E+00	2.556890E+00
4.617810E+00	3.586080E+00	2.099230E+00
4.571450E+00	3.507030E+00	1.964580E+00
4.575580E+00	3.749440E+00	2.188170E+00
4.621870E+00	3.849240E+00	2.356120E+00
4.646630E+00	3.899030E+00	2.442030E+00
4.680060E+00	3.923300E+00	2.535150E+00
4.482450E+00	3.510200E+00	1.876500E+00
4.387550E+00	3.476690E+00	1.756030E+00
4.411740E+00	3.563420E+00	1.854170E+00
4.463950E+00	3.639770E+00	1.972230E+00
4.569340E+00	3.974330E+00	2.421580E+00
4.562360E+00	4.058680E+00	2.538070E+00
4.645740E+00	4.003930E+00	2.599640E+00
4.600640E+00	4.075830E+00	2.630690E+00
4.333880E+00	3.612090E+00	1.817370E+00
4.278620E+00	3.549750E+00	1.705670E+00
4.290460E+00	3.766360E+00	1.909190E+00
4.461680E+00	4.103070E+00	2.442150E+00
4.528150E+00	4.125410E+00	2.585190E+00
4.203370E+00	3.644130E+00	1.737920E+00
4.107350E+00	3.803110E+00	1.828020E+00
4.185650E+00	3.910660E+00	1.969070E+00
4.367540E+00	4.186960E+00	2.420940E+00
4.436640E+00	4.194840E+00	2.549090E+00
4.078810E+00	3.925590E+00	1.912690E+00
4.029560E+00	3.882660E+00	1.847070E+00
4.099300E+00	4.045060E+00	2.041800E+00
4.258370E+00	4.196250E+00	2.309210E+00
4.305560E+00	4.280890E+00	2.469590E+00
4.352750E+00	4.308180E+00	2.570450E+00
4.411130E+00	4.269740E+00	2.615250E+00
4.373890E+00	4.331980E+00	2.644590E+00
3.993820E+00	3.966910E+00	1.890640E+00
3.953420E+00	4.082720E+00	1.985470E+00
4.030370E+00	4.124790E+00	2.065800E+00
4.108320E+00	4.175550E+00	2.160240E+00
4.150190E+00	4.271730E+00	2.305900E+00
4.172910E+00	4.347420E+00	2.402520E+00
4.240420E+00	4.357440E+00	2.489530E+00
4.308140E+00	4.344830E+00	2.559260E+00
3.975840E+00	4.176200E+00	2.073710E+00
3.903240E+00	4.148730E+00	2.019320E+00
4.004010E+00	4.272720E+00	2.172130E+00
4.053090E+00	4.360170E+00	2.305610E+00
4.116410E+00	4.389580E+00	2.389160E+00
4.161920E+00	4.408710E+00	2.476890E+00
3.892830E+00	4.217310E+00	2.066000E+00
3.904200E+00	4.297420E+00	2.138070E+00
3.958980E+00	4.339800E+00	2.212170E+00
3.960090E+00	4.383060E+00	2.257480E+00
3.981890E+00	4.421300E+00	2.315140E+00
4.068760E+00	4.427180E+00	2.391230E+00
3.891450E+00	4.363170E+00	2.205750E+00
3.928410E+00	4.406860E+00	2.266940E+00
5.028290E+00	3.537800E+00	2.597550E+00
4.984610E+00	3.496640E+00	2.522760E+00
4.974600E+00	3.566270E+00	2.552360E+00
4.980590E+00	3.623290E+00	2.604470E+00
4.893250E+00	3.331750E+00	2.293370E+00
4.860940E+00	3.263950E+00	2.200410E+00
4.813890E+00	3.413630E+00	2.232790E+00
4.840610E+00	3.523170E+00	2.350330E+00
4.918710E+00	3.430300E+00	2.395770E+00
4.898770E+00	3.610680E+00	2.500400E+00
4.875180E+00	3.718900E+00	2.558450E+00
4.924770E+00	3.712070E+00	2.616460E+00
4.869900E+00	3.778870E+00	2.612560E+00
4.812580E+00	3.206570E+00	2.097470E+00
4.746990E+00	3.174000E+00	1.963520E+00
4.754100E+00	3.305800E+00	2.075790E+00
4.743390E+00	3.923400E+00	2.622760E+00
4.812890E+00	3.864490E+00	2.643220E+00
4.776290E+00	3.928940E+00	2.682860E+00
4.642460E+00	3.154250E+00	1.803680E+00
4.545040E+00	3.099780E+00	1.652230E+00
4.554690E+00	3.226150E+00	1.744600E+00
4.593590E+00	3.341770E+00	1.863170E+00
4.701070E+00	3.959270E+00	2.613860E+00
4.728370E+00	3.974030E+00	2.687600E+00
4.438560E+00	3.301410E+00	1.670020E+00
4.352840E+00	3.200800E+00	1.524100E+00
4.586230E+00	4.123350E+00	2.693070E+00
4.672020E+00	4.050690E+00	2.740730E+00
4.631290E+00	4.123270E+00	2.785870E+00
4.230790E+00	3.217630E+00	1.444450E+00
4.111090E+00	3.174770E+00	1.358810E+00
4.138240E+00	3.299370E+00	1.441550E+00
4.203890E+00	3.429840E+00	1.559320E+00
4.515290E+00	4.183070E+00	2.654760E+00
4.570890E+00	4.175160E+00	2.756590E+00
4.039110E+00	3.361110E+00	1.411950E+00
3.981040E+00	3.276010E+00	1.338650E+00
3.972810E+00	3.528660E+00	1.495030E+00
4.046550E+00	3.669930E+00	1.653870E+00
4.466750E+00	4.224050E+00	2.632660E+00
4.495260E+00	4.237750E+00	2.716630E+00
3.896710E+00	3.392180E+00	1.367900E+00
3.800090E+00	3.585660E+00	1.480540E+00
3.909030E+00	3.678390E+00	1.583590E+00
3.944460E+00	3.828910E+00	1.748660E+00
4.402630E+00	4.335190E+00	2.707860E+00
4.433920E+00	4.304890E+00	2.723090E+00
4.417020E+00	4.337540E+00	2.744750E+00
3.810700E+00	3.746080E+00	1.603950E+00
3.727620E+00	3.687480E+00	1.531880E+00
3.802170E+00	3.873560E+00	1.728620E+00
3.875540E+00	3.977740E+00	1.847560E+00
4.244480E+00	4.395600E+00	2.554100E+00
4.314290E+00	4.385300E+00	2.637160E+00
4.381510E+00	4.359270E+00	2.718000E+00
3.704870E+00	3.786570E+00	1.605050E+00
3.710280E+00	3.904800E+00	1.720820E+00
3.775990E+00	3.981250E+00	1.807230E+00
3.817480E+00	4.118070E+00	1.952350E+00
4.201110E+00	4.426570E+00	2.550700E+00
4.232010E+00	4.442970E+00	2.624720E+00
3.693440E+00	4.013580E+00	1.807750E+00
3.708530E+00	4.127360E+00	1.920920E+00
3.750970E+00	4.188910E+00	1.987690E+00
3.805190E+00	4.270850E+00	2.074030E+00
3.995300E+00	4.474310E+00	2.400930E+00
4.088190E+00	4.470650E+00	2.496990E+00
4.162570E+00	4.453340E+00	2.555110E+00
3.688400E+00	4.227260E+00	2.007340E+00
3.738710E+00	4.324330E+00	2.106300E+00
3.745430E+00	4.376650E+00	2.165940E+00
3.807200E+00	4.374710E+00	2.184210E+00
3.891720E+00	4.440250E+00	2.299540E+00
3.929080E+00	4.506600E+00	2.409480E+00
4.002120E+00	4.538250E+00	2.527510E+00
3.772600E+00	4.438100E+00	2.251400E+00
3.850490E+00	4.510790E+00	2.366100E+00
3.906080E+00	4.548290E+00	2.466500E+00
5.111240E+00	3.422590E+00	2.631120E+00
5.097200E+00	3.363000E+00	2.590550E+00
5.060790E+00	3.449110E+00	2.583190E+00
5.097810E+00	3.492520E+00	2.656810E+00
5.027310E+00	3.062760E+00	2.357250E+00
4.988410E+00	3.004080E+00	2.266340E+00
4.985850E+00	3.105180E+00	2.310720E+00
4.964000E+00	3.247460E+00	2.352250E+00
5.046440E+00	3.143910E+00	2.420380E+00
5.018150E+00	3.378180E+00	2.500110E+00
5.067480E+00	3.263600E+00	2.510020E+00
4.993540E+00	3.700070E+00	2.695980E+00
5.053710E+00	3.600870E+00	2.683790E+00
5.001700E+00	3.748820E+00	2.761720E+00
5.072950E+00	3.695120E+00	2.799270E+00
5.021870E+00	3.793150E+00	2.831610E+00
4.927960E+00	2.950630E+00	2.138810E+00
4.876570E+00	2.870230E+00	2.012390E+00
4.866960E+00	2.966470E+00	2.037530E+00
4.883630E+00	3.097300E+00	2.148820E+00
4.923170E+00	3.813220E+00	2.738740E+00
4.907730E+00	3.909850E+00	2.832520E+00
4.988370E+00	3.873670E+00	2.879890E+00
4.942170E+00	3.939090E+00	2.907460E+00
4.792440E+00	2.803150E+00	1.839910E+00
4.707360E+00	2.716260E+00	1.689680E+00
4.722080E+00	2.833350E+00	1.742410E+00
4.758910E+00	2.968070E+00	1.850840E+00
4.816160E+00	3.938260E+00	2.763320E+00
4.872980E+00	3.976100E+00	2.873260E+00
4.619060E+00	2.886130E+00	1.632560E+00
4.527500E+00	2.767650E+00	1.503040E+00
4.746810E+00	3.998140E+00	2.764360E+00
4.781340E+00	4.031730E+00	2.846190E+00
4.401370E+00	2.748030E+00	1.371110E+00
4.270880E+00	2.691820E+00	1.278690E+00
4.301620E+00	2.825330E+00	1.323220E+00
4.368310E+00	2.967790E+00	1.407090E+00
4.632690E+00	4.169300E+00	2.844830E+00
4.703490E+00	4.117000E+00	2.870560E+00
4.677090E+00	4.169790E+00	2.904340E+00
4.160420E+00	2.935120E+00	1.288100E+00
4.017760E+00	2.826780E+00	1.193340E+00
4.568690E+00	4.226320E+00	2.821440E+00
4.636860E+00	4.215250E+00	2.905910E+00
3.916290E+00	3.150050E+00	1.266040E+00
3.783100E+00	2.990680E+00	1.208790E+00
4.501880E+00	4.279150E+00	2.797520E+00
4.562350E+00	4.282400E+00	2.884110E+00
3.708940E+00	3.216670E+00	1.273210E+00
3.592860E+00	3.141970E+00	1.246130E+00
3.735750E+00	3.403750E+00	1.346140E+00
4.447460E+00	4.347380E+00	2.822270E+00
3.582230E+00	3.364770E+00	1.319440E+00
3.454800E+00	3.304650E+00	1.322920E+00
3.622440E+00	3.613480E+00	1.466190E+00
4.332000E+00	4.417120E+00	2.744320E+00
4.388220E+00	4.420870E+00	2.846370E+00
3.469890E+00	3.486630E+00	1.390820E+00
3.391210E+00	3.406270E+00	1.369740E+00
3.468950E+00	3.661430E+00	1.503720E+00
3.586290E+00	3.851160E+00	1.654110E+00
4.236340E+00	4.489300E+00	2.728830E+00
4.315510E+00	4.479230E+00	2.822220E+00
3.368370E+00	3.520970E+00	1.442070E+00
3.371460E+00	3.670080E+00	1.527210E+00
3.447700E+00	3.783510E+00	1.597120E+00
3.471250E+00	3.915990E+00	1.706420E+00
3.588000E+00	4.067280E+00	1.843100E+00
4.131500E+00	4.519100E+00	2.633920E+00
4.182490E+00	4.532130E+00	2.731320E+00
4.225430E+00	4.551350E+00	2.818730E+00
3.362100E+00	3.792290E+00	1.625890E+00
3.387190E+00	3.931730E+00	1.729910E+00
3.465350E+00	4.020620E+00	1.792600E+00
3.506830E+00	4.120050E+00	1.885800E+00
3.585030E+00	4.217750E+00	1.989580E+00
3.665730E+00	4.349310E+00	2.127580E+00
4.051770E+00	4.568630E+00	2.616120E+00
4.068430E+00	4.600880E+00	2.695240E+00
4.141900E+00	4.573540E+00	2.748510E+00
3.391430E+00	4.056910E+00	1.835560E+00
3.487750E+00	4.211400E+00	1.975550E+00
3.561220E+00	4.298620E+00	2.061410E+00
3.588740E+00	4.367350E+00	2.137600E+00
3.633400E+00	4.402900E+00	2.188170E+00
3.683010E+00	4.451760E+00	2.250840E+00
3.762920E+00	4.523710E+00	2.346150E+00
3.836390E+00	4.570540E+00	2.452550E+00
3.907170E+00	4.609330E+00	2.561220E+00
3.995460E+00	4.605700E+00	2.621030E+00
3.591490E+00	4.439650E+00	2.227590E+00
3.668460E+00	4.532660E+00	2.336610E+00
3.754110E+00	4.591760E+00	2.436000E+00
3.818770E+00	4.623260E+00	2.514580E+00
5.134110E+00	2.959340E+00	2.498930E+00
5.093550E+00	2.877140E+00	2.407360E+00
5.075210E+00	3.013180E+00	2.419300E+00
5.115820E+00	3.161920E+00	2.536210E+00
5.156120E+00	3.053310E+00	2.566880E+00
5.131720E+00	3.275510E+00	2.600810E+00
5.182450E+00	3.198410E+00	2.641200E+00
5.161770E+00	3.384570E+00	2.698950E+00
5.131600E+00	3.561070E+00	2.768810E+00
5.195990E+00	3.494660E+00	2.814030E+00
5.137970E+00	3.646500E+00	2.836620E+00
5.196560E+00	3.604740E+00	2.888580E+00
5.146190E+00	3.702620E+00	2.897970E+00
5.043250E+00	2.796620E+00	2.308130E+00
4.992270E+00	2.722480E+00	2.207790E+00
4.993420E+00	2.857740E+00	2.223150E+00
5.044980E+00	3.833440E+00	2.897780E+00
5.103270E+00	3.787470E+00	2.930300E+00
5.059000E+00	3.864380E+00	2.967900E+00
4.938740E+00	2.643550E+00	2.090570E+00
4.877390E+00	2.563100E+00	1.959270E+00
4.881770E+00	2.703330E+00	1.969470E+00
4.924960E+00	3.988030E+00	2.961750E+00
5.010190E+00	3.935020E+00	3.001800E+00
4.968680E+00	3.999460E+00	3.039440E+00
4.791310E+00	2.486530E+00	1.827480E+00
4.676590E+00	2.428870E+00	1.679890E+00
4.756620E+00	2.563680E+00	1.753770E+00
4.858070E+00	4.031340E+00	2.931020E+00
4.899540E+00	4.052040E+00	3.020630E+00
4.525840E+00	2.584540E+00	1.476990E+00
4.474510E+00	2.411880E+00	1.451350E+00
4.802710E+00	4.097370E+00	2.959570E+00
4.798670E+00	4.143600E+00	3.008560E+00
4.854690E+00	4.127310E+00	3.045510E+00
4.811970E+00	4.176890E+00	3.046790E+00
4.356130E+00	2.355400E+00	1.364370E+00
4.209920E+00	2.408080E+00	1.273690E+00
4.325550E+00	2.489920E+00	1.319970E+00
4.728760E+00	4.184040E+00	2.981640E+00
4.715260E+00	4.266430E+00	3.044740E+00
4.791520E+00	4.237080E+00	3.072480E+00
4.768860E+00	4.285320E+00	3.087800E+00
4.114120E+00	2.574850E+00	1.204540E+00
4.004680E+00	2.403530E+00	1.172380E+00
4.639570E+00	4.265680E+00	2.976130E+00
4.647720E+00	4.322060E+00	3.041420E+00
4.727620E+00	4.323960E+00	3.095740E+00
3.884870E+00	2.699880E+00	1.153710E+00
3.732470E+00	2.615030E+00	1.154190E+00
4.553280E+00	4.345430E+00	2.972370E+00
4.605650E+00	4.361890E+00	3.043070E+00
4.652190E+00	4.388110E+00	3.107910E+00
3.646360E+00	2.890600E+00	1.189180E+00
3.507410E+00	2.814850E+00	1.207610E+00
4.452890E+00	4.402470E+00	2.927840E+00
4.503550E+00	4.405280E+00	3.005930E+00
4.566740E+00	4.397880E+00	3.054970E+00
3.456900E+00	3.085820E+00	1.261350E+00
3.325300E+00	3.020240E+00	1.289430E+00
4.381810E+00	4.464760E+00	2.910890E+00
4.440310E+00	4.451280E+00	2.996770E+00
3.315030E+00	3.312410E+00	1.364900E+00
3.204800E+00	3.182170E+00	1.375880E+00
4.310630E+00	4.529920E+00	2.895660E+00
4.371850E+00	4.513620E+00	2.982980E+00
3.202620E+00	3.349080E+00	1.425190E+00
3.155620E+00	3.274500E+00	1.432400E+00
3.256370E+00	3.575490E+00	1.525240E+00
4.261170E+00	4.572070E+00	2.892990E+00
4.296930E+00	4.586410E+00	2.975270E+00
3.146340E+00	3.397860E+00	1.488610E+00
3.155460E+00	3.563780E+00	1.573900E+00
3.196540E+00	3.677140E+00	1.605690E+00
3.264780E+00	3.848920E+00	1.711350E+00
4.104830E+00	4.616290E+00	2.766150E+00
4.146350E+00	4.633490E+00	2.839090E+00
4.219060E+00	4.611860E+00	2.900550E+00
3.140500E+00	3.697210E+00	1.653050E+00
3.161810E+00	3.850920E+00	1.756090E+00
3.209980E+00	3.939050E+00	1.787650E+00
3.273090E+00	4.039230E+00	1.843210E+00
3.378590E+00	4.192110E+00	1.969500E+00
3.484980E+00	4.335490E+00	2.095150E+00
3.950590E+00	4.638310E+00	2.634080E+00
3.981490E+00	4.662230E+00	2.702910E+00
4.065090E+00	4.658800E+00	2.779810E+00
3.153190E+00	3.987090E+00	1.841100E+00
3.258470E+00	4.161270E+00	1.961670E+00
3.354450E+00	4.296460E+00	2.069740E+00
3.425210E+00	4.381590E+00	2.154840E+00
3.434310E+00	4.427690E+00	2.210230E+00
3.496220E+00	4.437630E+00	2.216780E+00
3.562500E+00	4.533480E+00	2.318350E+00
3.656630E+00	4.620520E+00	2.442210E+00
3.757340E+00	4.646580E+00	2.507830E+00
3.820390E+00	4.683320E+00	2.588280E+00
3.910170E+00	4.667990E+00	2.646270E+00
3.457140E+00	4.487870E+00	2.271200E+00
3.496520E+00	4.566730E+00	2.343130E+00
3.562460E+00	4.607430E+00	2.393090E+00
3.585750E+00	4.651400E+00	2.451490E+00
3.630960E+00	4.690680E+00	2.514580E+00
3.718100E+00	4.686970E+00	2.538230E+00
3.509310E+00	4.635560E+00	2.419960E+00
3.566990E+00	4.679630E+00	2.479270E+00
5.258520E+00	3.033550E+00	2.741770E+00
5.244320E+00	2.968330E+00	2.697160E+00
5.225310E+00	3.074370E+00	2.681700E+00
5.232450E+00	3.241930E+00	2.751200E+00
5.271250E+00	3.122150E+00	2.786540E+00
5.238750E+00	3.391890E+00	2.824810E+00
5.288230E+00	3.267430E+00	2.856710E+00
5.246420E+00	3.504690E+00	2.888460E+00
5.304500E+00	3.410480E+00	2.938820E+00
5.246200E+00	3.565290E+00	2.929940E+00
5.276040E+00	3.524190E+00	2.954650E+00
5.254440E+00	3.605960E+00	2.999630E+00
5.136010E+00	2.773440E+00	2.500940E+00
5.090530E+00	2.671820E+00	2.414040E+00
5.078090E+00	2.761840E+00	2.383200E+00
5.175490E+00	2.901070E+00	2.568410E+00
5.156080E+00	3.742680E+00	2.960940E+00
5.196150E+00	3.693270E+00	2.983450E+00
5.172320E+00	3.766290E+00	3.031590E+00
5.036810E+00	2.587960E+00	2.322960E+00
4.971060E+00	2.509910E+00	2.222770E+00
4.989500E+00	2.610340E+00	2.208520E+00
5.073400E+00	3.897310E+00	3.032670E+00
5.131000E+00	3.854020E+00	3.068530E+00
5.087970E+00	3.931500E+00	3.092020E+00
4.904170E+00	2.415790E+00	2.097390E+00
4.839190E+00	2.325020E+00	1.987030E+00
4.856270E+00	2.439250E+00	1.958740E+00
4.971300E+00	4.042990E+00	3.088770E+00
5.046780E+00	4.000270E+00	3.122400E+00
5.009540E+00	4.069480E+00	3.157230E+00
4.730040E+00	2.229940E+00	1.882340E+00
4.611700E+00	2.200350E+00	1.724360E+00
4.712550E+00	2.310290E+00	1.786470E+00
4.936130E+00	4.109030E+00	3.110620E+00
4.943330E+00	4.153710E+00	3.154720E+00
4.992220E+00	4.124160E+00	3.197800E+00
4.958810E+00	4.180630E+00	3.202820E+00
4.503270E+00	2.281580E+00	1.538760E+00
4.441540E+00	2.119050E+00	1.581740E+00
4.885720E+00	4.199740E+00	3.129630E+00
4.896300E+00	4.261770E+00	3.180030E+00
4.943250E+00	4.234870E+00	3.230700E+00
4.914430E+00	4.294190E+00	3.231950E+00
4.258880E+00	2.253600E+00	1.359110E+00
4.832770E+00	4.307060E+00	3.151910E+00
4.824540E+00	4.390750E+00	3.210790E+00
4.898040E+00	4.352250E+00	3.260460E+00
4.870980E+00	4.409340E+00	3.272870E+00
4.045720E+00	2.210990E+00	1.257750E+00
3.896670E+00	2.241790E+00	1.225390E+00
3.944310E+00	2.301420E+00	1.196490E+00
4.749960E+00	4.379130E+00	3.151540E+00
4.756550E+00	4.433260E+00	3.207710E+00
4.816410E+00	4.446580E+00	3.262810E+00
3.812090E+00	2.384250E+00	1.178040E+00
3.704690E+00	2.266090E+00	1.214940E+00
4.700390E+00	4.423860E+00	3.168440E+00
4.701390E+00	4.458200E+00	3.215040E+00
4.739400E+00	4.489710E+00	3.283760E+00
3.590740E+00	2.543010E+00	1.181600E+00
3.445910E+00	2.494110E+00	1.241170E+00
4.504050E+00	4.450210E+00	3.070820E+00
4.575500E+00	4.450640E+00	3.133750E+00
4.643360E+00	4.457750E+00	3.192420E+00
4.673300E+00	4.487220E+00	3.255570E+00
3.370920E+00	2.755460E+00	1.250960E+00
3.238660E+00	2.707600E+00	1.300280E+00
4.432390E+00	4.504050E+00	3.067370E+00
4.493360E+00	4.510590E+00	3.168210E+00
3.204240E+00	2.958330E+00	1.330290E+00
3.102960E+00	2.908570E+00	1.389520E+00
4.368210E+00	4.560730E+00	3.048270E+00
4.409990E+00	4.563010E+00	3.124540E+00
3.103780E+00	3.175760E+00	1.443320E+00
3.040690E+00	3.036780E+00	1.446360E+00
4.332440E+00	4.598330E+00	3.043160E+00
4.357310E+00	4.601780E+00	3.088000E+00
3.005210E+00	3.176990E+00	1.519380E+00
2.957630E+00	3.351480E+00	1.610270E+00
3.061890E+00	3.456560E+00	1.584990E+00
4.183250E+00	4.652470E+00	2.911030E+00
4.220210E+00	4.663450E+00	2.983720E+00
4.305120E+00	4.636560E+00	3.057610E+00
2.985630E+00	3.521510E+00	1.671130E+00
2.938570E+00	3.455190E+00	1.680170E+00
3.043670E+00	3.745090E+00	1.752620E+00
3.998740E+00	4.723040E+00	2.803460E+00
4.089520E+00	4.712600E+00	2.873890E+00
4.155010E+00	4.686270E+00	2.923630E+00
2.934220E+00	3.584200E+00	1.734550E+00
2.946340E+00	3.741890E+00	1.807900E+00
2.986580E+00	3.839330E+00	1.833650E+00
3.029170E+00	3.967070E+00	1.875560E+00
3.135770E+00	4.125330E+00	1.964180E+00
3.235810E+00	4.269510E+00	2.062750E+00
3.349280E+00	4.401650E+00	2.187330E+00
3.881990E+00	4.741760E+00	2.736510E+00
3.955580E+00	4.764770E+00	2.827290E+00
4.016560E+00	4.790050E+00	2.917580E+00
2.930460E+00	3.871500E+00	1.878800E+00
2.955840E+00	4.014440E+00	1.946650E+00
3.038340E+00	4.101460E+00	1.980530E+00
3.109940E+00	4.225680E+00	2.057650E+00
3.202860E+00	4.349380E+00	2.146640E+00
3.280610E+00	4.443790E+00	2.246430E+00
3.390780E+00	4.539100E+00	2.328280E+00
3.710440E+00	4.761420E+00	2.632240E+00
3.794690E+00	4.793050E+00	2.731980E+00
3.833110E+00	4.832900E+00	2.809770E+00
3.919420E+00	4.807520E+00	2.855550E+00
2.974850E+00	4.158990E+00	2.054060E+00
3.079460E+00	4.307610E+00	2.141940E+00
3.174550E+00	4.416090E+00	2.234610E+00
3.271160E+00	4.517280E+00	2.323240E+00
3.337500E+00	4.591070E+00	2.386220E+00
3.350420E+00	4.639540E+00	2.437470E+00
3.419450E+00	4.641980E+00	2.435070E+00
3.542150E+00	4.721760E+00	2.526310E+00
3.592710E+00	4.800160E+00	2.627350E+00
3.646210E+00	4.845830E+00	2.714440E+00
3.740120E+00	4.834050E+00	2.748680E+00
3.389380E+00	4.711690E+00	2.510550E+00
3.492270E+00	4.802890E+00	2.598640E+00
3.556750E+00	4.847730E+00	2.669750E+00
5.367020E+00	3.237890E+00	2.988880E+00
5.360680E+00	3.186850E+00	2.964980E+00
5.341380E+00	3.273130E+00	2.946940E+00
5.344920E+00	3.352250E+00	2.985780E+00
5.365720E+00	3.297630E+00	3.017870E+00
5.353910E+00	3.406490E+00	3.053130E+00
5.216260E+00	2.716340E+00	2.682730E+00
5.170110E+00	2.640390E+00	2.613030E+00
5.174960E+00	2.750550E+00	2.592850E+00
5.240350E+00	2.874450E+00	2.680510E+00
5.249590E+00	2.800810E+00	2.731890E+00
5.281210E+00	2.965780E+00	2.791080E+00
5.325210E+00	3.131910E+00	2.890520E+00
5.310180E+00	3.514620E+00	3.032200E+00
5.300300E+00	3.603490E+00	3.092810E+00
5.117290E+00	2.565090E+00	2.536020E+00
5.054240E+00	2.486500E+00	2.456280E+00
5.079440E+00	2.576410E+00	2.433360E+00
5.250870E+00	3.711000E+00	3.112230E+00
5.200750E+00	3.797270E+00	3.115150E+00
5.232260E+00	3.785200E+00	3.162580E+00
5.202390E+00	3.843650E+00	3.190080E+00
4.992250E+00	2.408250E+00	2.376970E+00
4.930400E+00	2.321020E+00	2.290890E+00
4.953510E+00	2.412410E+00	2.250120E+00
5.105400E+00	3.962450E+00	3.154800E+00
5.143580E+00	3.919640E+00	3.170160E+00
5.123120E+00	3.980520E+00	3.234790E+00
4.846230E+00	2.203830E+00	2.188920E+00
4.781300E+00	2.151450E+00	2.076860E+00
4.823740E+00	2.237640E+00	2.064300E+00
5.032180E+00	4.086020E+00	3.216130E+00
5.067640E+00	4.047920E+00	3.227640E+00
5.057280E+00	4.105520E+00	3.289890E+00
4.658900E+00	2.103330E+00	1.890600E+00
4.978670E+00	4.201300E+00	3.255550E+00
5.009480E+00	4.166460E+00	3.275230E+00
5.006480E+00	4.225210E+00	3.326900E+00
4.463130E+00	2.025750E+00	1.681710E+00
4.325120E+00	1.963770E+00	1.615180E+00
4.365630E+00	2.040410E+00	1.575240E+00
4.938150E+00	4.318480E+00	3.285700E+00
4.964620E+00	4.282520E+00	3.307870E+00
4.963350E+00	4.342300E+00	3.356170E+00
4.219640E+00	2.078470E+00	1.440660E+00
4.113320E+00	1.967770E+00	1.455400E+00
4.872140E+00	4.449180E+00	3.323130E+00
4.919520E+00	4.399930E+00	3.338030E+00
4.915810E+00	4.444830E+00	3.387890E+00
3.956230E+00	2.085450E+00	1.300350E+00
4.815130E+00	4.495790E+00	3.323890E+00
4.870750E+00	4.496490E+00	3.386210E+00
3.766810E+00	2.087420E+00	1.293510E+00
3.624640E+00	2.065770E+00	1.314300E+00
3.655530E+00	2.161320E+00	1.261740E+00
4.773260E+00	4.525180E+00	3.334150E+00
4.801430E+00	4.554610E+00	3.401120E+00
3.517480E+00	2.272170E+00	1.265590E+00
3.380650E+00	2.239920E+00	1.338000E+00
4.572330E+00	4.501600E+00	3.232730E+00
4.629430E+00	4.502650E+00	3.265880E+00
4.667270E+00	4.542090E+00	3.339930E+00
4.733470E+00	4.550720E+00	3.362900E+00
3.300280E+00	2.466530E+00	1.304520E+00
3.168960E+00	2.444030E+00	1.381890E+00
4.523120E+00	4.524710E+00	3.244030E+00
4.542640E+00	4.553660E+00	3.308680E+00
4.600100E+00	4.542440E+00	3.320050E+00
3.119140E+00	2.680230E+00	1.374360E+00
3.015500E+00	2.654630E+00	1.452810E+00
4.435360E+00	4.573070E+00	3.201630E+00
4.484460E+00	4.557480E+00	3.260070E+00
2.991650E+00	2.911040E+00	1.471720E+00
2.943610E+00	2.783600E+00	1.505920E+00
4.361250E+00	4.643170E+00	3.162200E+00
2.891630E+00	2.917110E+00	1.561970E+00
2.832080E+00	3.108670E+00	1.659330E+00
2.920780E+00	3.137470E+00	1.583330E+00
4.253590E+00	4.713100E+00	3.089220E+00
4.302030E+00	4.739170E+00	3.198450E+00
2.872820E+00	3.369360E+00	1.698020E+00
2.778830E+00	3.274700E+00	1.745980E+00
4.141210E+00	4.756130E+00	3.009540E+00
4.199120E+00	4.764830E+00	3.084010E+00
4.231360E+00	4.770990E+00	3.134990E+00
2.802670E+00	3.428130E+00	1.788180E+00
2.758630E+00	3.372580E+00	1.803100E+00
2.840340E+00	3.653770E+00	1.830130E+00
4.066220E+00	4.816480E+00	3.004300E+00
4.096820E+00	4.855560E+00	3.080650E+00
4.174940E+00	4.806970E+00	3.109070E+00
2.748940E+00	3.497300E+00	1.846540E+00
2.746440E+00	3.653350E+00	1.891950E+00
2.789920E+00	3.764550E+00	1.922550E+00
2.835510E+00	3.946900E+00	1.973530E+00
3.883140E+00	4.851190E+00	2.881690E+00
3.930110E+00	4.874140E+00	2.965430E+00
4.016510E+00	4.862660E+00	3.021150E+00
2.732440E+00	3.792410E+00	1.973910E+00
2.736250E+00	3.942750E+00	2.022820E+00
2.780260E+00	4.032510E+00	2.049970E+00
2.836940E+00	4.173780E+00	2.122330E+00
2.974380E+00	4.282480E+00	2.156460E+00
3.058490E+00	4.385450E+00	2.238220E+00
3.161610E+00	4.493640E+00	2.325230E+00
3.259250E+00	4.614950E+00	2.420960E+00
3.699500E+00	4.870440E+00	2.770430E+00
3.741870E+00	4.900750E+00	2.826190E+00
3.838460E+00	4.897960E+00	2.900660E+00
2.724820E+00	4.048690E+00	2.088680E+00
2.744820E+00	4.155490E+00	2.148150E+00
2.780270E+00	4.210800E+00	2.170190E+00
2.800260E+00	4.267140E+00	2.215180E+00
2.921870E+00	4.345970E+00	2.242710E+00
3.047320E+00	4.468690E+00	2.332270E+00
3.141470E+00	4.555500E+00	2.395380E+00
3.172260E+00	4.621730E+00	2.450430E+00
3.223510E+00	4.663600E+00	2.475630E+00
3.281680E+00	4.718380E+00	2.518750E+00
3.365700E+00	4.825560E+00	2.612440E+00
3.483810E+00	4.863240E+00	2.663400E+00
3.551540E+00	4.908000E+00	2.739940E+00
3.656540E+00	4.901590E+00	2.785550E+00
2.735430E+00	4.207700E+00	2.194400E+00
3.176290E+00	4.698130E+00	2.515600E+00
3.258570E+00	4.783210E+00	2.574270E+00
3.277650E+00	4.837720E+00	2.616800E+00
3.314010E+00	4.864760E+00	2.640960E+00
3.341030E+00	4.898750E+00	2.683970E+00
3.435590E+00	4.900240E+00	2.698590E+00
3.269180E+00	4.873800E+00	2.650900E+00
5.371130E+00	3.089880E+00	3.027950E+00
5.359990E+00	3.034160E+00	3.008930E+00
5.358060E+00	3.102830E+00	2.975740E+00
5.379790E+00	3.180310E+00	3.039150E+00
5.390390E+00	3.301900E+00	3.103280E+00
5.392340E+00	3.400850E+00	3.145380E+00
5.189600E+00	2.562290E+00	2.723270E+00
5.127040E+00	2.483940E+00	2.668380E+00
5.138710E+00	2.548860E+00	2.614830E+00
5.231770E+00	2.667310E+00	2.751970E+00
5.297240E+00	2.825180E+00	2.848030E+00
5.335360E+00	2.979920E+00	2.928810E+00
5.360610E+00	3.523190E+00	3.160510E+00
5.316950E+00	3.631120E+00	3.160650E+00
5.341970E+00	3.609180E+00	3.205750E+00
5.312020E+00	3.678310E+00	3.234420E+00
5.069390E+00	2.408600E+00	2.605010E+00
5.009240E+00	2.338840E+00	2.555290E+00
5.033490E+00	2.406100E+00	2.497360E+00
5.257780E+00	3.769300E+00	3.222990E+00
5.241680E+00	3.834390E+00	3.300470E+00
4.932490E+00	2.249430E+00	2.497690E+00
4.876290E+00	2.188190E+00	2.394400E+00
4.914530E+00	2.261330E+00	2.377470E+00
5.185790E+00	3.910380E+00	3.274770E+00
5.172000E+00	3.967400E+00	3.331910E+00
4.793090E+00	2.102510E+00	2.206220E+00
5.131840E+00	4.042410E+00	3.345250E+00
5.107480E+00	4.112810E+00	3.374790E+00
4.643590E+00	2.003870E+00	1.996110E+00
4.533080E+00	1.904040E+00	1.932110E+00
4.504820E+00	1.967200E+00	1.804060E+00
5.075740E+00	4.171180E+00	3.384650E+00
5.057180E+00	4.233840E+00	3.419570E+00
4.436060E+00	1.843020E+00	1.876440E+00
4.291500E+00	1.791130E+00	1.791330E+00
4.384370E+00	1.876770E+00	1.766300E+00
5.023260E+00	4.288370E+00	3.420540E+00
5.001870E+00	4.344200E+00	3.450160E+00
4.172760E+00	1.868990E+00	1.598680E+00
4.018250E+00	1.777140E+00	1.582790E+00
4.967010E+00	4.398790E+00	3.448920E+00
4.920900E+00	4.475050E+00	3.466260E+00
3.897920E+00	1.925650E+00	1.417580E+00
3.823750E+00	1.822320E+00	1.503080E+00
4.866910E+00	4.542300E+00	3.460130E+00
4.904180E+00	4.521120E+00	3.509720E+00
4.882010E+00	4.553020E+00	3.515700E+00
3.720090E+00	1.810580E+00	1.493640E+00
3.573470E+00	1.840500E+00	1.494030E+00
3.681950E+00	1.896830E+00	1.418230E+00
4.824640E+00	4.579720E+00	3.461390E+00
4.843340E+00	4.594490E+00	3.532000E+00
3.466060E+00	2.029680E+00	1.398420E+00
3.323140E+00	2.003140E+00	1.478180E+00
4.697630E+00	4.577970E+00	3.394930E+00
4.722260E+00	4.606090E+00	3.461830E+00
4.783560E+00	4.607980E+00	3.488530E+00
3.239660E+00	2.214270E+00	1.416720E+00
3.117050E+00	2.198790E+00	1.515460E+00
4.576750E+00	4.572850E+00	3.359760E+00
4.606410E+00	4.599970E+00	3.419450E+00
4.664420E+00	4.602020E+00	3.439000E+00
3.051270E+00	2.433220E+00	1.474660E+00
2.943270E+00	2.406520E+00	1.566390E+00
4.430130E+00	4.621900E+00	3.270340E+00
4.490980E+00	4.608170E+00	3.339060E+00
4.545540E+00	4.605270E+00	3.392540E+00
2.896570E+00	2.678460E+00	1.553640E+00
2.820330E+00	2.577600E+00	1.643100E+00
4.374080E+00	4.694520E+00	3.263650E+00
4.432520E+00	4.688200E+00	3.360130E+00
2.791620E+00	2.747550E+00	1.647450E+00
2.728020E+00	2.719310E+00	1.713320E+00
2.806970E+00	2.897680E+00	1.639470E+00
4.340240E+00	4.739620E+00	3.263330E+00
4.367510E+00	4.738250E+00	3.309190E+00
2.733000E+00	2.866720E+00	1.715890E+00
2.690130E+00	2.818640E+00	1.762690E+00
2.732360E+00	3.076660E+00	1.750610E+00
4.229840E+00	4.814560E+00	3.208240E+00
4.312400E+00	4.778810E+00	3.279030E+00
2.656580E+00	2.938000E+00	1.795020E+00
2.620450E+00	3.159030E+00	1.864180E+00
2.699090E+00	3.321250E+00	1.833340E+00
4.155350E+00	4.860860E+00	3.162710E+00
4.179830E+00	4.894340E+00	3.261920E+00
2.618320E+00	3.338820E+00	1.904470E+00
2.572730E+00	3.275520E+00	1.918150E+00
2.645920E+00	3.565370E+00	1.935470E+00
3.974860E+00	4.906340E+00	3.045540E+00
4.020630E+00	4.938400E+00	3.128110E+00
4.103360E+00	4.917490E+00	3.185350E+00
2.562810E+00	3.402420E+00	1.966890E+00
2.550790E+00	3.560280E+00	1.998650E+00
2.586920E+00	3.667340E+00	2.013170E+00
2.632050E+00	3.857640E+00	2.055810E+00
3.760090E+00	4.963900E+00	2.933140E+00
3.852360E+00	4.958010E+00	3.003420E+00
3.931970E+00	4.953800E+00	3.074230E+00
2.531950E+00	3.696700E+00	2.060010E+00
2.538810E+00	3.854930E+00	2.108710E+00
2.579580E+00	3.949340E+00	2.117690E+00
2.643170E+00	4.089040E+00	2.165570E+00
2.825890E+00	4.351670E+00	2.285160E+00
2.925110E+00	4.448220E+00	2.347660E+00
3.052600E+00	4.576450E+00	2.442320E+00
3.623460E+00	4.979100E+00	2.866680E+00
3.704590E+00	5.003510E+00	2.962430E+00
3.768070E+00	5.030800E+00	3.042680E+00
2.527750E+00	3.970050E+00	2.159910E+00
2.557690E+00	4.095990E+00	2.223100E+00
2.615890E+00	4.171710E+00	2.241750E+00
2.703620E+00	4.265410E+00	2.266270E+00
2.794470E+00	4.405810E+00	2.353020E+00
2.899520E+00	4.516030E+00	2.435400E+00
2.970410E+00	4.608840E+00	2.497690E+00
3.065020E+00	4.690050E+00	2.538980E+00
3.173980E+00	4.812030E+00	2.614270E+00
3.423590E+00	4.975960E+00	2.785170E+00
3.515040E+00	5.020350E+00	2.860650E+00
3.539980E+00	5.053610E+00	2.929350E+00
3.650140E+00	5.042810E+00	2.990970E+00
2.568510E+00	4.207150E+00	2.297880E+00
2.665210E+00	4.355790E+00	2.364320E+00
2.771090E+00	4.473870E+00	2.441790E+00
2.868130E+00	4.580800E+00	2.510730E+00
2.959890E+00	4.682980E+00	2.559260E+00
3.048770E+00	4.760130E+00	2.602630E+00
3.080630E+00	4.826770E+00	2.651690E+00
3.142640E+00	4.868820E+00	2.672000E+00
3.239140E+00	4.922670E+00	2.708620E+00
3.290970E+00	4.998890E+00	2.789090E+00
3.344780E+00	5.040690E+00	2.854070E+00
3.449860E+00	5.044240E+00	2.878110E+00
3.092060E+00	4.899310E+00	2.715520E+00
3.195440E+00	4.990170E+00	2.783750E+00
3.261840E+00	5.029860E+00	2.823610E+00
5.314030E+00	2.670330E+00	2.982460E+00
5.291460E+00	2.612000E+00	2.944960E+00
5.295740E+00	2.699710E+00	2.907620E+00
5.338350E+00	2.845950E+00	2.964870E+00
5.331730E+00	2.747410E+00	3.018650E+00
5.357070E+00	2.953750E+00	3.014040E+00
5.363280E+00	2.872100E+00	3.065180E+00
5.381400E+00	3.030810E+00	3.089760E+00
5.415930E+00	3.168370E+00	3.152680E+00
5.426600E+00	3.304590E+00	3.209290E+00
5.410950E+00	3.422230E+00	3.212930E+00
5.437810E+00	3.375520E+00	3.273670E+00
5.413780E+00	3.477310E+00	3.289760E+00
5.147860E+00	2.437210E+00	2.804960E+00
5.091770E+00	2.356910E+00	2.772560E+00
5.098810E+00	2.408280E+00	2.698260E+00
5.210470E+00	2.541660E+00	2.825380E+00
5.363560E+00	3.589730E+00	3.267600E+00
5.346020E+00	3.669540E+00	3.342320E+00
5.017180E+00	2.279160E+00	2.741370E+00
4.960010E+00	2.237250E+00	2.671890E+00
4.997300E+00	2.292300E+00	2.639480E+00
5.293720E+00	3.753310E+00	3.318620E+00
5.278430E+00	3.818920E+00	3.375760E+00
4.879810E+00	2.158280E+00	2.515320E+00
5.233940E+00	3.911670E+00	3.395440E+00
5.189680E+00	3.987510E+00	3.393920E+00
5.214430E+00	3.973840E+00	3.435160E+00
5.192890E+00	4.025850E+00	3.458700E+00
4.764470E+00	2.033510E+00	2.317300E+00
4.672690E+00	1.934350E+00	2.257060E+00
4.664780E+00	1.970350E+00	2.133020E+00
5.117560E+00	4.134370E+00	3.418620E+00
5.148240E+00	4.096090E+00	3.438930E+00
5.132810E+00	4.146430E+00	3.478970E+00
4.593740E+00	1.851590E+00	2.189660E+00
4.493370E+00	1.774160E+00	2.106760E+00
4.514920E+00	1.831630E+00	2.019250E+00
5.063690E+00	4.253390E+00	3.468150E+00
5.101280E+00	4.212260E+00	3.510480E+00
5.065800E+00	4.272480E+00	3.524420E+00
4.378200E+00	1.709840E+00	2.034880E+00
4.217360E+00	1.651400E+00	1.945650E+00
4.340000E+00	1.731080E+00	1.937050E+00
5.003970E+00	4.360670E+00	3.498750E+00
5.031640E+00	4.325270E+00	3.530620E+00
5.005980E+00	4.379390E+00	3.559250E+00
4.100070E+00	1.692400E+00	1.745170E+00
3.944300E+00	1.623740E+00	1.765950E+00
4.932500E+00	4.488720E+00	3.542560E+00
4.966020E+00	4.436450E+00	3.550320E+00
4.958290E+00	4.478090E+00	3.605880E+00
3.815660E+00	1.728100E+00	1.601160E+00
3.750350E+00	1.642280E+00	1.680400E+00
4.909180E+00	4.547700E+00	3.584080E+00
3.652720E+00	1.638620E+00	1.679350E+00
3.504670E+00	1.669340E+00	1.685010E+00
3.615410E+00	1.712020E+00	1.603230E+00
4.872360E+00	4.609100E+00	3.588450E+00
4.893690E+00	4.606330E+00	3.625570E+00
4.873520E+00	4.632480E+00	3.620560E+00
3.404240E+00	1.822850E+00	1.571100E+00
3.260610E+00	1.804100E+00	1.647720E+00
4.745940E+00	4.637140E+00	3.521470E+00
4.777380E+00	4.659510E+00	3.588610E+00
4.844840E+00	4.643060E+00	3.606400E+00
3.187680E+00	1.988690E+00	1.571490E+00
3.063470E+00	1.977880E+00	1.665170E+00
4.632520E+00	4.627280E+00	3.484810E+00
4.657140E+00	4.656550E+00	3.548910E+00
4.712760E+00	4.660710E+00	3.565840E+00
2.999180E+00	2.178610E+00	1.605310E+00
2.894770E+00	2.158840E+00	1.702450E+00
4.496000E+00	4.653880E+00	3.420060E+00
4.540560E+00	4.665100E+00	3.498770E+00
4.602290E+00	4.656340E+00	3.528770E+00
2.851600E+00	2.367810E+00	1.662360E+00
2.762470E+00	2.340290E+00	1.757960E+00
4.465260E+00	4.688790E+00	3.430500E+00
4.484130E+00	4.692200E+00	3.473690E+00
2.736950E+00	2.546550E+00	1.734430E+00
2.653820E+00	2.517810E+00	1.829010E+00
4.365280E+00	4.784340E+00	3.374540E+00
4.438130E+00	4.732430E+00	3.448860E+00
2.637810E+00	2.747310E+00	1.815100E+00
2.563270E+00	2.661650E+00	1.891020E+00
4.266240E+00	4.850310E+00	3.318850E+00
4.312300E+00	4.871770E+00	3.430350E+00
2.549240E+00	2.795020E+00	1.898030E+00
2.516600E+00	2.745140E+00	1.930950E+00
2.550540E+00	2.963640E+00	1.889330E+00
4.218360E+00	4.900050E+00	3.320270E+00
4.244850E+00	4.907010E+00	3.371410E+00
2.488360E+00	2.848140E+00	1.955730E+00
2.438360E+00	3.056240E+00	2.012450E+00
2.513360E+00	3.225030E+00	1.955770E+00
4.062390E+00	4.959360E+00	3.214960E+00
4.110590E+00	4.978200E+00	3.303280E+00
4.191850E+00	4.940780E+00	3.348100E+00
2.420830E+00	3.266600E+00	2.037110E+00
2.347340E+00	3.212460E+00	2.081500E+00
2.466310E+00	3.480450E+00	2.047440E+00
3.863420E+00	5.017960E+00	3.100040E+00
3.930620E+00	5.025850E+00	3.203450E+00
4.022440E+00	5.000950E+00	3.255010E+00
2.368810E+00	3.378520E+00	2.101130E+00
2.311980E+00	3.318280E+00	2.126730E+00
2.370090E+00	3.545460E+00	2.117550E+00
2.439600E+00	3.767030E+00	2.151370E+00
3.818740E+00	5.052580E+00	3.114280E+00
3.847650E+00	5.061570E+00	3.164020E+00
2.294800E+00	3.463720E+00	2.163280E+00
2.335110E+00	3.643580E+00	2.172530E+00
2.351660E+00	3.777470E+00	2.217470E+00
2.390480E+00	3.874070E+00	2.220010E+00
2.452250E+00	4.015780E+00	2.243600E+00
3.562820E+00	5.103490E+00	3.025510E+00
3.677500E+00	5.095750E+00	3.091760E+00
3.778890E+00	5.086800E+00	3.143050E+00
2.335590E+00	3.921060E+00	2.274300E+00
2.389510E+00	4.072920E+00	2.319610E+00
2.397920E+00	4.152020E+00	2.364780E+00
2.461580E+00	4.175880E+00	2.338660E+00
2.545520E+00	4.311330E+00	2.392300E+00
2.649590E+00	4.435720E+00	2.462800E+00
2.753820E+00	4.549700E+00	2.528970E+00
2.850170E+00	4.660970E+00	2.581630E+00
2.958300E+00	4.786180E+00	2.655840E+00
3.412040E+00	5.104170E+00	2.975430E+00
3.502170E+00	5.141740E+00	3.049610E+00
3.574730E+00	5.166580E+00	3.137600E+00
2.428720E+00	4.254290E+00	2.419430E+00
2.532070E+00	4.400030E+00	2.485700E+00
2.639980E+00	4.520340E+00	2.553950E+00
2.740340E+00	4.635450E+00	2.605630E+00
2.830130E+00	4.722030E+00	2.648720E+00
2.861970E+00	4.787520E+00	2.698680E+00
2.914940E+00	4.831390E+00	2.714250E+00
2.976760E+00	4.891750E+00	2.739860E+00
3.084620E+00	4.981580E+00	2.801110E+00
3.227860E+00	5.062220E+00	2.879920E+00
3.278200E+00	5.128380E+00	2.987360E+00
3.339690E+00	5.179720E+00	3.080000E+00
3.451180E+00	5.175970E+00	3.093320E+00
2.867350E+00	4.860670E+00	2.759080E+00
2.966580E+00	4.966840E+00	2.814670E+00
3.075770E+00	5.046580E+00	2.891330E+00
3.169900E+00	5.115760E+00	2.972490E+00
3.235690E+00	5.168490E+00	3.044010E+00
5.206390E+00	2.410920E+00	3.008930E+00
5.154060E+00	2.356530E+00	2.952500E+00
5.181370E+00	2.432220E+00	2.904880E+00
5.262590E+00	2.538800E+00	2.953770E+00
5.258990E+00	2.494340E+00	3.035540E+00
5.317320E+00	2.623480E+00	3.051870E+00
5.359800E+00	2.761820E+00	3.122630E+00
5.398380E+00	2.889380E+00	3.169870E+00
5.422880E+00	3.025710E+00	3.218250E+00
5.451500E+00	3.153340E+00	3.265070E+00
5.462620E+00	3.270240E+00	3.313250E+00
5.461430E+00	3.373440E+00	3.353240E+00
5.451430E+00	3.468690E+00	3.401690E+00
5.101500E+00	2.297940E+00	2.950400E+00
5.043000E+00	2.262010E+00	2.883760E+00
5.079020E+00	2.311490E+00	2.853280E+00
5.398750E+00	3.572910E+00	3.368060E+00
5.382710E+00	3.652480E+00	3.441570E+00
4.959470E+00	2.211310E+00	2.778910E+00
5.327760E+00	3.751460E+00	3.418050E+00
5.291040E+00	3.830600E+00	3.440350E+00
5.324390E+00	3.790900E+00	3.493500E+00
5.290170E+00	3.871430E+00	3.516000E+00
4.849670E+00	2.098070E+00	2.617470E+00
4.770690E+00	1.997610E+00	2.562800E+00
4.772280E+00	2.016350E+00	2.443510E+00
5.238640E+00	3.958940E+00	3.491000E+00
5.229990E+00	4.010280E+00	3.542560E+00
4.707990E+00	1.926290E+00	2.515680E+00
4.626700E+00	1.837860E+00	2.433540E+00
4.651700E+00	1.884450E+00	2.349400E+00
5.197140E+00	4.091390E+00	3.561070E+00
5.155190E+00	4.160920E+00	3.559060E+00
5.187370E+00	4.151290E+00	3.608360E+00
5.160640E+00	4.200510E+00	3.629010E+00
4.528220E+00	1.743750E+00	2.333690E+00
4.424660E+00	1.669960E+00	2.260440E+00
4.455850E+00	1.716860E+00	2.177090E+00
5.072190E+00	4.301860E+00	3.595460E+00
5.107800E+00	4.259290E+00	3.606850E+00
5.098850E+00	4.301770E+00	3.660490E+00
4.303830E+00	1.609690E+00	2.197490E+00
4.134760E+00	1.546660E+00	2.098560E+00
4.263330E+00	1.618280E+00	2.095720E+00
5.055640E+00	4.348230E+00	3.642250E+00
4.034710E+00	1.561670E+00	1.917170E+00
3.915000E+00	1.527090E+00	1.954940E+00
5.012160E+00	4.424130E+00	3.667390E+00
4.969480E+00	4.506130E+00	3.684280E+00
3.768230E+00	1.511310E+00	1.915230E+00
3.636180E+00	1.497020E+00	1.931250E+00
3.671940E+00	1.530740E+00	1.854250E+00
3.749070E+00	1.568680E+00	1.793530E+00
4.928160E+00	4.576910E+00	3.672880E+00
4.966740E+00	4.545990E+00	3.745930E+00
4.935780E+00	4.598610E+00	3.736100E+00
3.546840E+00	1.573370E+00	1.809400E+00
3.403830E+00	1.558970E+00	1.873050E+00
4.882110E+00	4.646630E+00	3.686690E+00
3.333480E+00	1.664510E+00	1.752210E+00
3.197750E+00	1.662970E+00	1.841550E+00
4.821590E+00	4.682350E+00	3.657510E+00
4.825720E+00	4.711550E+00	3.744280E+00
3.129580E+00	1.804380E+00	1.744200E+00
3.008260E+00	1.800220E+00	1.836060E+00
4.683480E+00	4.689020E+00	3.609010E+00
4.709950E+00	4.713340E+00	3.672540E+00
4.770110E+00	4.713180E+00	3.697170E+00
2.949860E+00	1.968370E+00	1.761510E+00
2.847650E+00	1.959190E+00	1.861780E+00
4.573710E+00	4.690250E+00	3.569050E+00
4.603310E+00	4.720100E+00	3.633160E+00
4.656720E+00	4.715660E+00	3.653860E+00
2.799950E+00	2.141550E+00	1.799920E+00
2.705900E+00	2.126200E+00	1.898710E+00
4.474440E+00	4.743900E+00	3.542280E+00
4.540300E+00	4.730490E+00	3.602760E+00
2.675870E+00	2.316690E+00	1.856000E+00
2.594200E+00	2.296490E+00	1.957110E+00
4.393140E+00	4.812810E+00	3.492290E+00
4.431860E+00	4.831110E+00	3.600910E+00
2.571550E+00	2.486490E+00	1.916770E+00
2.497930E+00	2.462670E+00	2.006760E+00
4.350260E+00	4.866440E+00	3.495910E+00
4.373870E+00	4.868860E+00	3.547780E+00
2.481530E+00	2.667510E+00	1.979040E+00
2.446020E+00	2.573370E+00	2.044050E+00
4.235790E+00	4.960330E+00	3.468120E+00
4.323110E+00	4.908810E+00	3.521930E+00
2.395990E+00	2.681550E+00	2.069210E+00
2.326080E+00	2.844720E+00	2.116300E+00
2.408980E+00	2.857140E+00	2.037560E+00
4.166280E+00	4.988430E+00	3.394730E+00
4.170480E+00	5.011660E+00	3.456060E+00
2.334560E+00	3.033340E+00	2.095250E+00
2.248470E+00	3.003100E+00	2.168000E+00
3.980080E+00	5.044230E+00	3.294890E+00
4.035180E+00	5.063350E+00	3.380790E+00
4.123850E+00	5.033130E+00	3.423290E+00
2.251760E+00	3.231990E+00	2.157750E+00
2.176000E+00	3.137330E+00	2.229180E+00
3.831600E+00	5.111240E+00	3.247910E+00
3.932080E+00	5.091620E+00	3.328260E+00
2.168220E+00	3.268210E+00	2.235100E+00
2.131350E+00	3.216610E+00	2.259950E+00
2.195090E+00	3.439430E+00	2.243820E+00
2.257730E+00	3.683120E+00	2.248320E+00
3.703270E+00	5.145560E+00	3.207390E+00
3.759460E+00	5.186590E+00	3.322640E+00
2.121440E+00	3.322940E+00	2.288080E+00
2.118440E+00	3.483430E+00	2.304840E+00
2.160940E+00	3.597860E+00	2.288050E+00
2.182810E+00	3.734350E+00	2.323940E+00
2.237960E+00	3.887890E+00	2.328490E+00
2.314960E+00	4.090050E+00	2.380580E+00
3.629730E+00	5.181600E+00	3.219570E+00
3.663100E+00	5.196230E+00	3.278110E+00
2.097640E+00	3.638480E+00	2.351940E+00
2.151530E+00	3.852510E+00	2.381790E+00
2.211620E+00	3.990990E+00	2.392730E+00
2.237160E+00	4.090720E+00	2.437170E+00
2.283640E+00	4.155800E+00	2.446750E+00
2.337010E+00	4.237010E+00	2.470810E+00
2.425650E+00	4.366000E+00	2.517850E+00
2.527200E+00	4.490920E+00	2.577510E+00
2.628000E+00	4.610260E+00	2.633180E+00
2.739970E+00	4.739110E+00	2.707950E+00
3.402830E+00	5.206580E+00	3.144510E+00
3.467440E+00	5.232950E+00	3.224380E+00
3.585140E+00	5.217330E+00	3.256390E+00
2.241110E+00	4.189880E+00	2.501610E+00
2.323980E+00	4.334950E+00	2.550630E+00
2.419580E+00	4.459410E+00	2.604830E+00
2.518240E+00	4.579640E+00	2.661300E+00
2.608310E+00	4.672580E+00	2.701230E+00
2.644340E+00	4.738180E+00	2.750540E+00
2.701260E+00	4.782610E+00	2.767470E+00
2.761090E+00	4.844890E+00	2.791130E+00
2.856850E+00	4.944340E+00	2.840720E+00
2.959460E+00	5.029560E+00	2.908010E+00
3.058550E+00	5.100880E+00	2.985400E+00
3.145890E+00	5.166160E+00	3.058430E+00
3.234720E+00	5.222660E+00	3.156410E+00
3.350400E+00	5.232630E+00	3.196610E+00
2.651740E+00	4.810470E+00	2.810530E+00
2.749940E+00	4.919680E+00	2.864770E+00
2.851880E+00	5.007950E+00	2.935170E+00
2.954900E+00	5.085080E+00	3.006310E+00
3.048010E+00	5.153130E+00	3.072880E+00
3.123060E+00	5.201550E+00	3.139700E+00
5.169700E+00	2.350900E+00	3.050660E+00
5.242170E+00	2.432290E+00	3.098020E+00
5.316560E+00	2.531020E+00	3.184770E+00
5.358550E+00	2.666040E+00	3.184060E+00
5.390410E+00	2.776460E+00	3.239570E+00
5.425450E+00	2.895400E+00	3.283820E+00
5.454230E+00	3.018190E+00	3.331510E+00
5.486890E+00	3.137290E+00	3.369330E+00
5.498660E+00	3.252610E+00	3.408200E+00
5.496830E+00	3.358220E+00	3.448620E+00
5.489230E+00	3.450020E+00	3.499260E+00
5.038680E+00	2.241960E+00	2.961840E+00
5.108100E+00	2.291040E+00	3.015840E+00
5.436550E+00	3.553080E+00	3.467150E+00
5.420450E+00	3.628140E+00	3.536990E+00
4.932810E+00	2.159590E+00	2.920310E+00
4.846620E+00	2.073160E+00	2.856440E+00
4.855710E+00	2.087320E+00	2.742220E+00
5.368320E+00	3.717730E+00	3.516090E+00
5.349310E+00	3.789790E+00	3.570390E+00
5.334730E+00	3.867900E+00	3.618010E+00
4.796130E+00	2.011690E+00	2.857060E+00
4.710720E+00	1.908910E+00	2.743960E+00
4.746460E+00	1.958950E+00	2.661700E+00
5.281770E+00	3.954520E+00	3.589870E+00
5.253150E+00	4.026240E+00	3.601200E+00
5.295060E+00	4.004560E+00	3.653250E+00
5.266010E+00	4.065610E+00	3.657200E+00
4.637100E+00	1.828870E+00	2.658000E+00
4.550230E+00	1.736310E+00	2.564380E+00
4.592090E+00	1.784930E+00	2.501420E+00
5.230250E+00	4.141890E+00	3.683860E+00
5.194330E+00	4.204970E+00	3.716480E+00
4.455460E+00	1.656330E+00	2.488280E+00
4.352180E+00	1.598160E+00	2.437100E+00
4.385250E+00	1.631100E+00	2.343260E+00
5.146980E+00	4.259120E+00	3.708940E+00
5.100960E+00	4.322630E+00	3.746170E+00
4.218650E+00	1.540240E+00	2.371590E+00
4.053430E+00	1.474890E+00	2.286980E+00
4.173780E+00	1.531800E+00	2.255220E+00
5.059390E+00	4.370530E+00	3.729510E+00
5.079490E+00	4.358400E+00	3.785740E+00
5.056280E+00	4.400360E+00	3.800780E+00
3.900960E+00	1.491110E+00	2.082730E+00
3.838550E+00	1.451220E+00	2.183500E+00
4.988710E+00	4.505960E+00	3.756650E+00
5.012960E+00	4.465110E+00	3.772290E+00
5.008250E+00	4.519580E+00	3.829450E+00
3.734130E+00	1.424590E+00	2.170380E+00
3.590060E+00	1.426180E+00	2.161420E+00
3.693260E+00	1.448710E+00	2.077680E+00
4.925110E+00	4.640240E+00	3.786300E+00
4.970450E+00	4.583480E+00	3.809620E+00
4.967170E+00	4.633370E+00	3.858050E+00
3.484450E+00	1.484030E+00	2.010290E+00
3.350480E+00	1.467280E+00	2.089570E+00
4.877830E+00	4.693150E+00	3.779640E+00
4.921250E+00	4.697960E+00	3.868600E+00
3.268440E+00	1.549260E+00	1.954510E+00
3.145940E+00	1.549520E+00	2.053570E+00
4.848520E+00	4.724030E+00	3.789280E+00
4.866280E+00	4.728810E+00	3.831460E+00
3.073680E+00	1.659940E+00	1.934690E+00
2.962210E+00	1.656800E+00	2.035780E+00
4.731460E+00	4.734680E+00	3.738180E+00
4.758740E+00	4.750860E+00	3.808040E+00
4.825090E+00	4.746160E+00	3.825140E+00
2.900330E+00	1.796170E+00	1.938280E+00
2.801980E+00	1.789310E+00	2.043790E+00
4.627600E+00	4.742600E+00	3.700180E+00
4.649890E+00	4.760940E+00	3.765560E+00
4.700440E+00	4.753020E+00	3.780330E+00
2.749200E+00	1.947850E+00	1.962870E+00
2.659610E+00	1.934880E+00	2.069350E+00
4.490880E+00	4.788460E+00	3.639710E+00
4.535230E+00	4.791670E+00	3.719870E+00
4.596060E+00	4.771960E+00	3.747020E+00
2.621780E+00	2.111340E+00	2.006050E+00
2.536090E+00	2.093650E+00	2.103230E+00
4.463640E+00	4.826100E+00	3.658320E+00
4.481140E+00	4.828050E+00	3.700500E+00
2.512870E+00	2.282970E+00	2.054320E+00
2.434380E+00	2.263900E+00	2.148250E+00
4.369180E+00	4.928290E+00	3.628420E+00
4.441180E+00	4.868500E+00	3.684650E+00
2.411110E+00	2.474950E+00	2.105060E+00
2.374340E+00	2.376340E+00	2.174830E+00
4.298990E+00	4.957510E+00	3.563730E+00
4.309200E+00	4.980360E+00	3.612580E+00
2.319850E+00	2.486770E+00	2.198360E+00
2.244980E+00	2.646490E+00	2.229290E+00
2.322850E+00	2.660420E+00	2.146450E+00
4.162200E+00	5.061030E+00	3.544630E+00
4.257070E+00	5.006870E+00	3.585790E+00
2.249160E+00	2.819860E+00	2.195260E+00
2.172870E+00	2.794500E+00	2.276100E+00
4.092590E+00	5.077200E+00	3.481090E+00
4.096380E+00	5.106440E+00	3.539580E+00
2.168960E+00	2.968370E+00	2.245450E+00
2.092780E+00	2.936950E+00	2.316940E+00
3.858440E+00	5.159790E+00	3.360450E+00
3.942240E+00	5.153570E+00	3.462970E+00
4.044400E+00	5.120480E+00	3.510790E+00
2.094830E+00	3.144140E+00	2.301030E+00
2.050230E+00	3.041450E+00	2.350700E+00
3.813760E+00	5.195700E+00	3.380510E+00
3.849280E+00	5.197690E+00	3.427030E+00
2.014760E+00	3.163910E+00	2.367090E+00
1.988470E+00	3.291010E+00	2.396720E+00
2.050490E+00	3.387460E+00	2.359800E+00
3.644460E+00	5.254040E+00	3.376850E+00
3.777290E+00	5.226690E+00	3.416280E+00
1.976310E+00	3.422750E+00	2.424180E+00
1.956460E+00	3.556420E+00	2.440920E+00
2.008090E+00	3.592230E+00	2.405370E+00
2.063650E+00	3.794230E+00	2.432570E+00
2.130650E+00	4.011770E+00	2.468200E+00
3.543800E+00	5.262010E+00	3.310420E+00
3.549720E+00	5.289130E+00	3.364910E+00
1.970950E+00	3.707760E+00	2.481520E+00
2.024630E+00	3.897860E+00	2.489050E+00
2.043270E+00	4.005180E+00	2.524820E+00
2.089750E+00	4.074100E+00	2.532610E+00
2.143220E+00	4.161060E+00	2.551210E+00
2.224240E+00	4.298780E+00	2.586510E+00
2.313200E+00	4.427340E+00	2.634340E+00
2.410910E+00	4.547430E+00	2.690290E+00
2.515160E+00	4.686410E+00	2.755240E+00
3.294700E+00	5.260530E+00	3.242320E+00
3.353140E+00	5.293470E+00	3.321230E+00
3.480530E+00	5.294510E+00	3.344210E+00
2.041720E+00	4.107010E+00	2.581680E+00
2.123150E+00	4.259660E+00	2.624030E+00
2.207500E+00	4.392100E+00	2.666680E+00
2.304470E+00	4.514620E+00	2.721240E+00
2.390940E+00	4.611710E+00	2.754000E+00
2.421880E+00	4.681040E+00	2.796180E+00
2.474860E+00	4.728060E+00	2.811780E+00
2.538830E+00	4.792630E+00	2.841990E+00
2.641160E+00	4.895960E+00	2.894760E+00
2.746290E+00	4.984630E+00	2.961890E+00
2.852540E+00	5.066050E+00	3.034390E+00
2.956020E+00	5.141220E+00	3.099420E+00
3.047190E+00	5.196410E+00	3.168520E+00
3.125760E+00	5.245880E+00	3.238900E+00
3.231570E+00	5.282390E+00	3.280090E+00
2.425460E+00	4.754920E+00	2.858450E+00
2.526550E+00	4.872560E+00	2.926550E+00
2.637930E+00	4.968120E+00	2.991090E+00
2.749150E+00	5.045680E+00	3.058930E+00
2.857070E+00	5.124910E+00	3.134870E+00
2.969800E+00	5.192430E+00	3.206720E+00
3.045810E+00	5.228220E+00	3.239410E+00
5.323920E+00	2.487710E+00	3.322800E+00
5.298320E+00	2.449140E+00	3.310810E+00
5.309150E+00	2.479820E+00	3.269630E+00
5.341980E+00	2.536500E+00	3.316370E+00
5.152650E+00	2.299470E+00	3.230920E+00
5.081450E+00	2.246560E+00	3.182430E+00
5.114870E+00	2.288910E+00	3.106980E+00
5.238470E+00	2.392940E+00	3.217230E+00
5.378890E+00	2.660960E+00	3.323300E+00
5.414490E+00	2.795790E+00	3.336910E+00
5.455230E+00	2.888330E+00	3.387160E+00
5.492870E+00	3.007270E+00	3.438200E+00
5.526990E+00	3.128250E+00	3.470040E+00
5.535670E+00	3.242420E+00	3.501710E+00
5.533050E+00	3.344800E+00	3.542540E+00
5.528590E+00	3.437580E+00	3.591280E+00
5.026090E+00	2.199840E+00	3.207670E+00
4.969590E+00	2.162060E+00	3.144450E+00
5.006430E+00	2.201390E+00	3.083360E+00
5.473520E+00	3.534760E+00	3.558430E+00
5.458210E+00	3.604930E+00	3.607610E+00
4.886910E+00	2.096350E+00	3.041330E+00
5.418000E+00	3.703020E+00	3.625420E+00
5.378330E+00	3.798510E+00	3.643950E+00
5.374450E+00	3.848620E+00	3.684970E+00
4.718390E+00	1.894310E+00	2.909630E+00
4.654190E+00	1.818610E+00	2.872960E+00
4.662880E+00	1.843960E+00	2.774340E+00
4.769330E+00	1.964650E+00	2.924740E+00
5.348220E+00	3.934100E+00	3.702620E+00
5.319520E+00	4.024610E+00	3.723150E+00
5.290080E+00	4.083520E+00	3.728090E+00
5.328480E+00	4.057290E+00	3.782080E+00
5.292040E+00	4.117640E+00	3.797720E+00
4.489810E+00	1.648220E+00	2.769460E+00
4.388020E+00	1.587210E+00	2.713410E+00
4.458780E+00	1.634060E+00	2.684710E+00
4.511530E+00	1.689260E+00	2.637920E+00
4.558480E+00	1.712170E+00	2.810550E+00
5.190630E+00	4.227080E+00	3.776230E+00
5.232950E+00	4.181160E+00	3.781510E+00
5.216640E+00	4.218540E+00	3.836940E+00
4.301230E+00	1.562330E+00	2.522120E+00
4.223610E+00	1.520700E+00	2.581950E+00
5.163670E+00	4.271160E+00	3.825660E+00
4.123190E+00	1.470910E+00	2.542510E+00
3.976700E+00	1.429920E+00	2.501020E+00
4.087170E+00	1.465800E+00	2.438950E+00
5.115210E+00	4.345730E+00	3.860020E+00
5.086600E+00	4.403000E+00	3.885350E+00
3.832370E+00	1.425680E+00	2.301410E+00
3.772270E+00	1.381670E+00	2.392510E+00
5.063040E+00	4.459870E+00	3.888970E+00
5.051660E+00	4.523890E+00	3.917080E+00
3.672050E+00	1.362220E+00	2.389610E+00
3.530950E+00	1.352680E+00	2.385000E+00
3.632820E+00	1.385190E+00	2.301080E+00
5.024840E+00	4.586300E+00	3.915280E+00
4.990420E+00	4.670960E+00	3.931620E+00
3.429480E+00	1.401030E+00	2.230480E+00
3.301190E+00	1.379320E+00	2.315130E+00
4.958420E+00	4.715260E+00	3.927050E+00
4.978290E+00	4.716820E+00	3.964550E+00
4.959650E+00	4.735870E+00	3.961420E+00
3.221480E+00	1.457600E+00	2.181850E+00
3.103790E+00	1.442840E+00	2.275660E+00
4.859530E+00	4.770310E+00	3.919460E+00
4.929570E+00	4.744950E+00	3.945020E+00
3.029560E+00	1.539030E+00	2.148210E+00
2.927840E+00	1.530170E+00	2.254770E+00
4.799660E+00	4.776240E+00	3.879600E+00
4.802140E+00	4.794850E+00	3.933250E+00
2.860570E+00	1.649020E+00	2.140810E+00
2.765410E+00	1.634830E+00	2.246280E+00
4.675090E+00	4.777580E+00	3.822720E+00
4.703460E+00	4.788760E+00	3.865670E+00
4.753850E+00	4.801370E+00	3.927070E+00
2.707550E+00	1.776560E+00	2.148640E+00
2.620100E+00	1.759250E+00	2.256900E+00
4.565340E+00	4.806650E+00	3.792010E+00
4.599230E+00	4.828100E+00	3.857710E+00
4.657900E+00	4.807720E+00	3.871750E+00
2.569620E+00	1.915750E+00	2.168460E+00
2.485390E+00	1.895840E+00	2.273930E+00
4.469870E+00	4.889260E+00	3.783630E+00
4.536600E+00	4.850640E+00	3.829680E+00
2.451720E+00	2.080850E+00	2.206750E+00
2.369470E+00	2.054950E+00	2.313890E+00
4.418210E+00	4.921420E+00	3.723270E+00
4.421760E+00	4.944460E+00	3.770250E+00
2.336580E+00	2.281360E+00	2.252760E+00
2.267890E+00	2.191360E+00	2.349260E+00
4.306180E+00	5.020840E+00	3.675290E+00
4.379360E+00	4.979710E+00	3.735710E+00
2.246590E+00	2.320530E+00	2.328060E+00
2.216970E+00	2.274180E+00	2.374890E+00
2.230270E+00	2.474310E+00	2.292970E+00
4.229830E+00	5.066250E+00	3.643080E+00
4.245880E+00	5.111830E+00	3.742070E+00
2.174460E+00	2.372930E+00	2.377850E+00
2.112550E+00	2.564940E+00	2.386050E+00
2.171940E+00	2.646650E+00	2.304090E+00
4.084510E+00	5.167580E+00	3.613840E+00
4.171620E+00	5.135610E+00	3.669700E+00
2.096420E+00	2.765210E+00	2.353130E+00
2.023180E+00	2.733040E+00	2.430760E+00
4.009730E+00	5.169820E+00	3.559770E+00
4.014940E+00	5.200270E+00	3.609050E+00
2.009990E+00	2.946770E+00	2.393960E+00
1.974270E+00	2.837460E+00	2.457270E+00
3.844470E+00	5.244420E+00	3.510690E+00
3.950460E+00	5.216980E+00	3.578390E+00
1.933200E+00	2.960210E+00	2.472450E+00
1.904060E+00	3.092230E+00	2.494660E+00
1.943020E+00	3.194150E+00	2.434590E+00
3.736160E+00	5.273210E+00	3.480230E+00
3.767150E+00	5.324400E+00	3.573340E+00
1.874780E+00	3.233200E+00	2.506280E+00
1.863820E+00	3.378780E+00	2.536910E+00
1.910960E+00	3.469150E+00	2.486340E+00
3.536020E+00	5.331270E+00	3.435730E+00
3.648010E+00	5.323960E+00	3.507190E+00
1.840090E+00	3.509730E+00	2.547960E+00
1.832520E+00	3.632690E+00	2.572510E+00
1.888490E+00	3.672590E+00	2.541030E+00
1.939840E+00	3.913990E+00	2.560010E+00
3.431540E+00	5.339080E+00	3.414610E+00
3.448050E+00	5.399290E+00	3.509600E+00
1.844390E+00	3.760600E+00	2.598600E+00
1.855320E+00	3.907600E+00	2.618870E+00
1.894720E+00	3.983650E+00	2.618830E+00
1.943670E+00	4.075190E+00	2.630910E+00
2.022360E+00	4.220140E+00	2.660940E+00
2.101860E+00	4.351130E+00	2.699020E+00
2.188440E+00	4.481430E+00	2.756810E+00
2.304540E+00	4.627740E+00	2.803000E+00
3.148440E+00	5.296830E+00	3.323960E+00
3.217420E+00	5.340270E+00	3.381000E+00
3.335530E+00	5.369650E+00	3.448820E+00
1.849110E+00	4.016880E+00	2.668190E+00
1.923860E+00	4.177550E+00	2.702140E+00
2.002660E+00	4.317300E+00	2.735920E+00
2.080600E+00	4.418140E+00	2.764770E+00
2.115380E+00	4.499320E+00	2.807240E+00
2.189980E+00	4.569480E+00	2.817080E+00
2.221450E+00	4.648630E+00	2.850960E+00
2.306130E+00	4.732380E+00	2.885310E+00
2.399490E+00	4.844370E+00	2.951720E+00
2.516200E+00	4.964930E+00	3.035870E+00
2.654040E+00	5.031390E+00	3.080350E+00
2.747340E+00	5.101100E+00	3.157590E+00
2.867380E+00	5.187780E+00	3.257270E+00
3.032360E+00	5.267350E+00	3.319940E+00
2.910040E+00	5.262610E+00	3.366630E+00
3.124150E+00	5.319680E+00	3.372720E+00
2.114180E+00	4.589960E+00	2.861600E+00
2.200240E+00	4.713830E+00	2.909090E+00
2.287520E+00	4.795420E+00	2.947560E+00
2.324710E+00	4.864700E+00	2.992790E+00
2.399980E+00	4.917080E+00	3.017460E+00
2.427290E+00	4.966520E+00	3.063610E+00
2.479180E+00	5.020070E+00	3.124800E+00
2.617430E+00	5.072280E+00	3.168540E+00
2.737360E+00	5.148380E+00	3.257120E+00
2.808720E+00	5.210080E+00	3.328100E+00
2.333310E+00	4.937320E+00	3.058360E+00
2.406220E+00	4.987860E+00	3.098640E+00
5.287540E+00	2.411720E+00	3.420140E+00
5.257780E+00	2.376430E+00	3.401160E+00
5.271690E+00	2.403830E+00	3.349750E+00
5.326890E+00	2.482590E+00	3.399680E+00
5.370790E+00	2.575630E+00	3.397630E+00
5.372200E+00	2.558750E+00	3.476240E+00
5.407390E+00	2.654050E+00	3.477520E+00
5.099720E+00	2.254520E+00	3.289450E+00
5.197610E+00	2.332160E+00	3.362950E+00
5.433660E+00	2.771210E+00	3.431140E+00
5.488650E+00	2.883150E+00	3.494120E+00
5.538350E+00	3.014980E+00	3.563130E+00
5.561220E+00	3.146680E+00	3.555800E+00
5.572170E+00	3.238180E+00	3.592720E+00
5.572210E+00	3.335760E+00	3.631620E+00
5.574640E+00	3.421400E+00	3.682630E+00
4.957020E+00	2.138940E+00	3.234750E+00
5.034590E+00	2.201260E+00	3.315790E+00
5.514150E+00	3.529650E+00	3.651820E+00
5.476790E+00	3.619180E+00	3.668130E+00
5.518390E+00	3.580450E+00	3.719350E+00
5.486310E+00	3.669070E+00	3.740510E+00
4.750390E+00	1.864740E+00	3.164750E+00
4.698000E+00	1.807380E+00	3.125390E+00
4.734280E+00	1.862480E+00	3.098470E+00
4.755300E+00	1.918060E+00	3.030630E+00
4.787780E+00	1.927040E+00	3.174870E+00
4.820330E+00	2.013650E+00	3.051900E+00
4.855360E+00	2.035740E+00	3.174150E+00
5.423890E+00	3.779480E+00	3.720120E+00
5.396540E+00	3.857310E+00	3.739370E+00
5.436480E+00	3.825550E+00	3.787690E+00
5.410460E+00	3.895680E+00	3.797350E+00
4.616880E+00	1.732050E+00	3.043000E+00
4.526870E+00	1.649980E+00	3.001750E+00
4.529350E+00	1.671950E+00	2.881890E+00
4.658140E+00	1.792730E+00	2.989480E+00
5.379340E+00	3.989660E+00	3.820470E+00
5.348700E+00	4.067330E+00	3.840930E+00
5.334350E+00	4.116150E+00	3.892570E+00
4.439570E+00	1.589900E+00	2.958630E+00
4.321420E+00	1.541800E+00	2.917220E+00
4.411340E+00	1.586580E+00	2.856330E+00
5.270420E+00	4.175620E+00	3.865780E+00
5.228170E+00	4.240130E+00	3.923260E+00
4.205270E+00	1.502980E+00	2.691370E+00
4.145580E+00	1.462190E+00	2.782770E+00
5.173610E+00	4.296050E+00	3.906290E+00
5.197040E+00	4.285740E+00	3.952270E+00
5.169410E+00	4.329240E+00	3.970840E+00
4.035620E+00	1.415400E+00	2.773540E+00
3.900590E+00	1.381370E+00	2.693600E+00
4.010780E+00	1.420540E+00	2.653050E+00
5.092820E+00	4.422790E+00	3.925870E+00
5.121110E+00	4.388790E+00	3.948040E+00
5.109280E+00	4.436610E+00	3.981220E+00
3.770150E+00	1.356170E+00	2.516180E+00
3.741750E+00	1.314180E+00	2.664090E+00
5.062860E+00	4.546580E+00	3.960320E+00
5.095670E+00	4.504370E+00	4.004450E+00
5.077540E+00	4.571630E+00	4.015210E+00
3.599010E+00	1.293280E+00	2.624820E+00
3.459500E+00	1.269900E+00	2.606740E+00
3.576600E+00	1.314260E+00	2.536410E+00
5.005690E+00	4.698880E+00	3.999940E+00
5.054760E+00	4.643920E+00	4.031350E+00
5.030230E+00	4.709320E+00	4.062660E+00
3.378030E+00	1.314710E+00	2.455240E+00
3.252670E+00	1.289270E+00	2.542800E+00
4.961120E+00	4.754030E+00	4.040270E+00
3.179120E+00	1.356150E+00	2.405780E+00
3.067970E+00	1.332870E+00	2.501590E+00
4.904390E+00	4.776540E+00	3.991340E+00
4.904710E+00	4.791370E+00	4.044960E+00
2.998640E+00	1.422710E+00	2.374530E+00
2.901000E+00	1.403770E+00	2.481980E+00
4.795300E+00	4.817330E+00	4.018390E+00
4.864500E+00	4.804100E+00	4.030700E+00
2.833090E+00	1.511640E+00	2.360980E+00
2.741940E+00	1.492170E+00	2.470390E+00
4.683180E+00	4.839910E+00	3.979320E+00
4.734630E+00	4.830810E+00	4.012180E+00
2.677260E+00	1.616350E+00	2.355390E+00
2.587680E+00	1.593380E+00	2.464640E+00
4.636870E+00	4.845480E+00	3.933950E+00
4.637250E+00	4.866960E+00	3.989630E+00
2.532470E+00	1.735750E+00	2.361630E+00
2.446430E+00	1.714610E+00	2.479230E+00
4.508250E+00	4.900690E+00	3.863500E+00
4.542240E+00	4.913930E+00	3.938890E+00
4.604200E+00	4.879510E+00	3.970150E+00
2.399230E+00	1.871580E+00	2.382240E+00
2.310980E+00	1.849540E+00	2.501880E+00
4.412790E+00	4.992640E+00	3.823790E+00
4.475070E+00	4.957990E+00	3.890170E+00
2.282520E+00	2.025860E+00	2.416200E+00
2.192200E+00	2.002520E+00	2.528570E+00
4.331070E+00	5.064390E+00	3.788910E+00
4.371980E+00	5.076280E+00	3.864900E+00
2.171200E+00	2.207210E+00	2.447700E+00
2.092790E+00	2.139930E+00	2.561640E+00
4.281400E+00	5.125660E+00	3.806210E+00
4.312440E+00	5.153060E+00	3.875360E+00
2.078150E+00	2.254680E+00	2.527620E+00
2.041150E+00	2.218600E+00	2.577390E+00
2.074140E+00	2.399440E+00	2.476270E+00
4.128720E+00	5.189790E+00	3.699980E+00
4.164020E+00	5.214220E+00	3.783180E+00
4.239490E+00	5.182540E+00	3.829010E+00
2.012150E+00	2.318270E+00	2.572450E+00
1.960800E+00	2.507940E+00	2.562170E+00
2.020660E+00	2.584320E+00	2.474900E+00
3.998360E+00	5.247850E+00	3.671270E+00
4.082740E+00	5.240560E+00	3.733670E+00
1.939600E+00	2.743930E+00	2.519580E+00
1.899530E+00	2.631180E+00	2.586610E+00
3.881320E+00	5.297360E+00	3.626510E+00
3.927540E+00	5.331360E+00	3.733620E+00
1.855510E+00	2.760540E+00	2.604930E+00
1.814090E+00	2.890660E+00	2.612750E+00
1.861510E+00	2.994580E+00	2.550340E+00
3.816570E+00	5.341910E+00	3.633220E+00
3.845550E+00	5.354790E+00	3.680350E+00
1.783300E+00	3.031360E+00	2.627900E+00
1.734780E+00	3.208190E+00	2.641350E+00
1.806580E+00	3.283750E+00	2.578300E+00
3.557150E+00	5.395450E+00	3.542200E+00
3.662220E+00	5.388150E+00	3.606040E+00
3.768790E+00	5.380700E+00	3.656780E+00
1.753070E+00	3.358320E+00	2.639040E+00
1.719060E+00	3.307710E+00	2.665530E+00
1.767090E+00	3.566200E+00	2.612720E+00
3.500370E+00	5.437710E+00	3.569230E+00
3.554650E+00	5.469090E+00	3.641400E+00
1.709350E+00	3.426310E+00	2.673570E+00
1.694900E+00	3.572610E+00	2.672470E+00
1.728810E+00	3.670000E+00	2.667540E+00
1.770790E+00	3.821980E+00	2.663670E+00
3.222790E+00	5.409010E+00	3.485130E+00
3.331860E+00	5.441320E+00	3.544140E+00
3.436520E+00	5.468040E+00	3.599050E+00
1.681320E+00	3.714180E+00	2.718060E+00
1.705310E+00	3.878500E+00	2.720930E+00
1.701880E+00	3.956180E+00	2.746820E+00
1.757370E+00	3.983110E+00	2.717090E+00
1.824310E+00	4.128880E+00	2.743070E+00
1.902730E+00	4.276700E+00	2.774860E+00
1.993500E+00	4.437820E+00	2.822780E+00
2.995690E+00	5.306230E+00	3.401720E+00
3.092930E+00	5.355120E+00	3.441190E+00
3.142480E+00	5.429580E+00	3.519920E+00
3.210500E+00	5.480500E+00	3.569840E+00
1.719270E+00	4.062580E+00	2.780730E+00
1.801480E+00	4.231500E+00	2.811480E+00
1.877210E+00	4.349370E+00	2.831500E+00
1.903470E+00	4.429450E+00	2.867990E+00
1.950620E+00	4.484150E+00	2.877320E+00
2.001610E+00	4.556490E+00	2.893680E+00
2.079550E+00	4.682740E+00	2.938690E+00
2.203230E+00	4.819910E+00	3.000260E+00
2.527620E+00	5.095700E+00	3.250280E+00
2.649970E+00	5.137490E+00	3.278200E+00
2.724450E+00	5.192750E+00	3.339080E+00
2.805140E+00	5.258340E+00	3.415510E+00
2.946740E+00	5.338910E+00	3.467550E+00
3.056590E+00	5.421220E+00	3.532470E+00
3.127140E+00	5.461060E+00	3.559070E+00
1.901410E+00	4.510160E+00	2.920360E+00
1.971280E+00	4.618710E+00	2.944980E+00
2.001500E+00	4.698040E+00	2.983930E+00
2.081090E+00	4.764650E+00	3.003460E+00
2.114120E+00	4.842180E+00	3.048610E+00
2.202910E+00	4.951310E+00	3.118840E+00
2.383430E+00	5.021460E+00	3.164890E+00
2.422630E+00	5.089480E+00	3.274260E+00
2.499270E+00	5.159340E+00	3.365530E+00
2.630710E+00	5.182660E+00	3.363630E+00
2.715060E+00	5.222230E+00	3.400160E+00
2.005880E+00	4.781410E+00	3.048780E+00
2.081210E+00	4.883480E+00	3.093640E+00
2.101900E+00	4.937120E+00	3.142580E+00
2.147390E+00	4.975370E+00	3.175160E+00
2.191160E+00	5.027260E+00	3.248970E+00
2.310210E+00	5.058490E+00	3.256680E+00
2.388260E+00	5.120710E+00	3.334730E+00
2.088380E+00	4.974560E+00	3.207640E+00
5.254170E+00	2.380640E+00	3.481180E+00
5.303020E+00	2.439040E+00	3.479780E+00
5.337750E+00	2.502670E+00	3.538700E+00
5.388230E+00	2.591120E+00	3.566830E+00
5.425670E+00	2.673820E+00	3.586930E+00
5.529140E+00	2.852930E+00	3.643360E+00
5.501360E+00	2.811300E+00	3.627700E+00
5.519750E+00	2.883710E+00	3.591880E+00
5.548730E+00	2.949690E+00	3.617270E+00
5.555100E+00	2.903370E+00	3.657760E+00
5.577750E+00	2.993840E+00	3.661810E+00
5.099650E+00	2.250290E+00	3.434130E+00
5.184840E+00	2.321320E+00	3.505940E+00
5.460310E+00	2.773280E+00	3.553270E+00
5.606380E+00	3.122380E+00	3.661820E+00
5.605830E+00	3.244400E+00	3.670420E+00
5.612110E+00	3.320700E+00	3.719890E+00
5.619890E+00	3.403000E+00	3.775170E+00
4.736860E+00	1.786600E+00	3.380870E+00
4.687710E+00	1.740120E+00	3.346890E+00
4.726980E+00	1.790100E+00	3.311720E+00
4.764580E+00	1.862970E+00	3.261500E+00
4.777090E+00	1.844010E+00	3.397780E+00
4.850200E+00	1.994850E+00	3.302210E+00
4.840930E+00	1.954610E+00	3.422780E+00
4.917250E+00	2.084040E+00	3.315790E+00
4.917130E+00	2.062390E+00	3.434760E+00
4.994760E+00	2.155030E+00	3.406570E+00
5.571000E+00	3.499610E+00	3.744930E+00
5.554990E+00	3.582410E+00	3.794240E+00
5.544540E+00	3.665170E+00	3.839700E+00
4.609510E+00	1.676960E+00	3.305580E+00
4.531230E+00	1.626160E+00	3.247870E+00
4.570870E+00	1.658020E+00	3.205370E+00
4.638890E+00	1.728040E+00	3.192520E+00
5.485880E+00	3.753220E+00	3.812910E+00
5.475460E+00	3.840870E+00	3.862450E+00
5.440150E+00	3.920350E+00	3.865150E+00
5.481470E+00	3.894410E+00	3.915380E+00
5.450070E+00	3.965090E+00	3.932630E+00
4.480980E+00	1.607260E+00	3.094680E+00
4.429910E+00	1.569750E+00	3.234670E+00
5.391100E+00	4.048400E+00	3.911660E+00
5.372360E+00	4.101780E+00	3.982710E+00
4.321440E+00	1.529050E+00	3.196240E+00
4.229400E+00	1.495370E+00	3.111020E+00
4.331500E+00	1.535440E+00	3.076750E+00
5.306640E+00	4.169120E+00	3.957510E+00
5.278200E+00	4.214460E+00	4.029420E+00
4.158720E+00	1.461740E+00	2.930080E+00
4.085730E+00	1.420030E+00	3.068630E+00
5.220690E+00	4.273650E+00	4.010280E+00
5.204250E+00	4.315750E+00	4.057490E+00
3.945350E+00	1.382650E+00	2.850100E+00
5.165910E+00	4.387050E+00	4.065680E+00
5.131470E+00	4.450620E+00	4.053470E+00
5.159560E+00	4.443040E+00	4.102290E+00
5.147760E+00	4.486070E+00	4.105200E+00
3.772270E+00	1.305160E+00	2.808970E+00
3.663670E+00	1.267380E+00	2.857170E+00
3.622020E+00	1.279300E+00	2.713140E+00
5.096500E+00	4.599740E+00	4.071600E+00
5.134840E+00	4.559190E+00	4.117170E+00
5.117370E+00	4.631590E+00	4.128530E+00
3.532880E+00	1.227620E+00	2.896880E+00
3.372430E+00	1.207570E+00	2.839590E+00
3.492500E+00	1.239030E+00	2.756730E+00
5.029170E+00	4.753080E+00	4.115580E+00
5.092510E+00	4.705920E+00	4.147200E+00
5.065290E+00	4.778130E+00	4.200200E+00
3.315600E+00	1.238660E+00	2.685960E+00
3.189550E+00	1.213290E+00	2.777900E+00
4.994860E+00	4.776470E+00	4.110240E+00
5.015180E+00	4.790450E+00	4.159230E+00
3.132590E+00	1.261940E+00	2.636260E+00
3.020220E+00	1.244950E+00	2.743440E+00
4.895870E+00	4.825010E+00	4.129430E+00
4.969130E+00	4.803050E+00	4.145310E+00
2.964190E+00	1.312760E+00	2.608580E+00
2.858720E+00	1.294180E+00	2.722250E+00
4.837570E+00	4.834760E+00	4.092570E+00
4.843360E+00	4.854850E+00	4.146400E+00
2.804320E+00	1.382010E+00	2.592870E+00
2.703890E+00	1.364310E+00	2.707630E+00
4.711570E+00	4.849380E+00	4.043110E+00
4.741540E+00	4.855900E+00	4.084460E+00
4.796370E+00	4.865790E+00	4.140620E+00
2.649890E+00	1.472820E+00	2.585160E+00
2.553150E+00	1.454640E+00	2.701250E+00
4.631530E+00	4.908190E+00	4.070910E+00
4.694090E+00	4.877480E+00	4.088380E+00
2.500380E+00	1.575300E+00	2.585140E+00
2.412460E+00	1.559890E+00	2.699750E+00
4.579910E+00	4.922660E+00	4.025720E+00
4.584950E+00	4.948310E+00	4.080400E+00
2.355110E+00	1.688720E+00	2.609790E+00
2.332470E+00	1.630010E+00	2.697530E+00
4.421850E+00	5.047610E+00	3.916360E+00
4.474920E+00	5.019510E+00	3.998860E+00
4.541020E+00	4.978010E+00	4.064300E+00
2.278850E+00	1.691460E+00	2.693100E+00
2.216450E+00	1.823640E+00	2.628570E+00
4.370010E+00	5.124830E+00	3.923210E+00
4.405080E+00	5.118250E+00	3.992690E+00
2.098290E+00	1.989160E+00	2.642690E+00
4.339200E+00	5.169030E+00	3.929390E+00
4.357650E+00	5.173670E+00	3.972340E+00
1.989040E+00	2.175140E+00	2.652540E+00
4.199670E+00	5.240650E+00	3.853380E+00
4.238530E+00	5.261060E+00	3.927370E+00
4.315100E+00	5.212930E+00	3.960130E+00
1.878280E+00	2.316060E+00	2.727390E+00
1.935950E+00	2.368830E+00	2.634370E+00
4.015530E+00	5.303010E+00	3.771760E+00
4.081880E+00	5.328730E+00	3.845050E+00
4.161770E+00	5.302090E+00	3.884760E+00
1.856830E+00	2.545890E+00	2.664900E+00
1.797370E+00	2.445980E+00	2.771620E+00
3.975140E+00	5.340040E+00	3.789640E+00
4.004770E+00	5.352690E+00	3.825020E+00
1.780300E+00	2.587670E+00	2.741200E+00
1.757330E+00	2.529180E+00	2.792660E+00
1.771640E+00	2.792920E+00	2.692610E+00
3.827390E+00	5.415790E+00	3.749740E+00
3.935390E+00	5.386330E+00	3.810600E+00
1.729710E+00	2.640030E+00	2.783080E+00
1.706970E+00	2.786830E+00	2.769760E+00
1.710990E+00	2.880860E+00	2.732160E+00
1.708730E+00	3.027590E+00	2.707070E+00
3.683730E+00	5.447590E+00	3.709560E+00
3.744400E+00	5.499360E+00	3.816300E+00
1.660900E+00	2.908080E+00	2.778440E+00
1.614280E+00	3.111680E+00	2.780340E+00
1.669610E+00	3.258530E+00	2.703620E+00
3.603060E+00	5.491170E+00	3.714670E+00
3.636630E+00	5.510230E+00	3.769390E+00
1.601420E+00	3.283350E+00	2.768020E+00
1.559930E+00	3.222430E+00	2.801780E+00
1.625540E+00	3.483960E+00	2.733880E+00
3.326290E+00	5.510780E+00	3.638620E+00
3.441810E+00	5.528610E+00	3.697840E+00
3.550890E+00	5.534020E+00	3.744890E+00
1.542150E+00	3.369280E+00	2.821670E+00
1.547740E+00	3.545960E+00	2.790840E+00
1.538350E+00	3.637600E+00	2.812950E+00
1.595720E+00	3.672640E+00	2.778550E+00
1.638880E+00	3.885600E+00	2.776620E+00
3.212670E+00	5.544230E+00	3.664440E+00
3.315870E+00	5.586160E+00	3.758780E+00
1.539530E+00	3.775560E+00	2.834900E+00
1.576070E+00	3.935080E+00	2.836430E+00
1.576320E+00	4.011100E+00	2.862350E+00
1.632050E+00	4.035600E+00	2.832280E+00
1.700870E+00	4.185990E+00	2.853270E+00
1.794090E+00	4.362190E+00	2.883970E+00
2.832280E+00	5.333320E+00	3.505650E+00
2.932820E+00	5.440420E+00	3.584880E+00
3.098900E+00	5.495880E+00	3.612930E+00
3.127990E+00	5.555610E+00	3.692420E+00
3.190990E+00	5.591030E+00	3.739500E+00
1.593880E+00	4.115340E+00	2.894590E+00
1.672950E+00	4.284310E+00	2.920670E+00
1.731550E+00	4.395750E+00	2.945570E+00
1.738140E+00	4.448910E+00	2.978120E+00
1.801220E+00	4.479260E+00	2.958460E+00
1.881410E+00	4.632110E+00	3.002480E+00
2.595340E+00	5.210440E+00	3.429970E+00
2.698250E+00	5.264780E+00	3.475600E+00
2.782660E+00	5.371860E+00	3.569810E+00
2.829620E+00	5.448830E+00	3.636490E+00
2.898310E+00	5.522790E+00	3.711690E+00
3.025410E+00	5.540720E+00	3.698620E+00
3.113750E+00	5.590700E+00	3.754100E+00
1.759560E+00	4.523160E+00	3.009290E+00
1.787040E+00	4.621410E+00	3.044370E+00
1.835170E+00	4.679240E+00	3.055880E+00
1.893740E+00	4.751720E+00	3.080430E+00
1.985970E+00	4.885810E+00	3.140010E+00
2.260920E+00	5.078910E+00	3.305390E+00
2.314810E+00	5.117220E+00	3.351240E+00
2.398960E+00	5.177060E+00	3.434970E+00
2.551850E+00	5.246570E+00	3.499820E+00
2.665260E+00	5.336140E+00	3.578530E+00
2.741400E+00	5.419880E+00	3.643100E+00
2.799530E+00	5.485510E+00	3.703460E+00
1.789720E+00	4.703920E+00	3.101490E+00
1.871130E+00	4.811770E+00	3.142340E+00
1.902580E+00	4.879890E+00	3.188820E+00
1.952170E+00	4.923180E+00	3.203080E+00
2.004660E+00	4.965410E+00	3.234520E+00
2.088930E+00	5.035870E+00	3.314630E+00
2.225830E+00	5.106040E+00	3.366470E+00
2.308410E+00	5.149370E+00	3.413480E+00
1.918180E+00	4.940230E+00	3.257540E+00
1.995010E+00	4.999020E+00	3.295800E+00
5.287990E+00	2.433290E+00	3.558970E+00
5.362650E+00	2.541890E+00	3.629480E+00
5.311670E+00	2.472530E+00	3.642700E+00
5.415610E+00	2.617190E+00	3.679350E+00
5.465430E+00	2.732150E+00	3.647930E+00
5.469420E+00	2.700720E+00	3.726830E+00
5.527780E+00	2.807660E+00	3.708440E+00
5.595320E+00	2.926370E+00	3.744750E+00
5.615830E+00	3.032700E+00	3.731380E+00
5.634810E+00	3.002910E+00	3.798660E+00
5.656950E+00	3.101820E+00	3.795640E+00
5.055000E+00	2.218750E+00	3.634230E+00
5.024210E+00	2.185650E+00	3.610620E+00
5.046810E+00	2.206480E+00	3.545370E+00
5.118440E+00	2.276030E+00	3.605840E+00
5.225860E+00	2.376490E+00	3.640430E+00
5.643890E+00	3.214920E+00	3.751110E+00
5.653870E+00	3.307170E+00	3.809560E+00
5.662160E+00	3.383050E+00	3.848200E+00
4.665390E+00	1.708750E+00	3.537500E+00
4.619410E+00	1.673600E+00	3.503960E+00
4.647330E+00	1.699740E+00	3.432880E+00
4.732250E+00	1.779700E+00	3.488650E+00
4.821330E+00	1.894880E+00	3.532610E+00
4.901820E+00	2.018280E+00	3.583700E+00
4.981240E+00	2.131800E+00	3.563920E+00
5.634240E+00	3.487050E+00	3.854170E+00
5.592900E+00	3.591850E+00	3.867610E+00
5.592090E+00	3.647140E+00	3.906840E+00
4.540900E+00	1.632380E+00	3.430910E+00
5.558240E+00	3.741080E+00	3.919650E+00
5.520490E+00	3.837360E+00	3.937590E+00
5.511940E+00	3.891800E+00	3.982250E+00
5.493350E+00	3.955510E+00	4.034420E+00
4.413950E+00	1.563920E+00	3.388700E+00
4.343630E+00	1.535640E+00	3.374720E+00
4.354730E+00	1.536880E+00	3.291280E+00
5.433780E+00	4.030190E+00	4.005930E+00
5.409080E+00	4.088380E+00	4.074590E+00
4.239960E+00	1.501660E+00	3.305340E+00
5.343330E+00	4.152410E+00	4.050170E+00
5.319620E+00	4.198580E+00	4.101380E+00
4.084050E+00	1.420380E+00	3.243870E+00
3.974850E+00	1.381240E+00	3.201840E+00
4.012800E+00	1.393870E+00	3.126350E+00
5.270310E+00	4.269510E+00	4.120120E+00
5.221010E+00	4.331730E+00	4.113110E+00
5.253480E+00	4.323860E+00	4.156680E+00
5.230840E+00	4.368200E+00	4.161940E+00
3.876790E+00	1.340600E+00	3.015530E+00
3.844930E+00	1.319890E+00	3.213780E+00
5.206420E+00	4.449440E+00	4.178300E+00
5.178810E+00	4.512940E+00	4.165750E+00
5.208510E+00	4.507300E+00	4.212630E+00
5.196720E+00	4.549890E+00	4.215610E+00
3.712070E+00	1.262810E+00	3.178420E+00
3.624230E+00	1.242690E+00	3.131610E+00
3.676050E+00	1.257460E+00	3.034980E+00
5.139490E+00	4.666170E+00	4.182810E+00
5.175870E+00	4.623750E+00	4.227750E+00
5.148590E+00	4.697160E+00	4.236970E+00
3.469860E+00	1.199960E+00	3.056170E+00
5.094380E+00	4.785780E+00	4.243860E+00
5.113140E+00	4.757680E+00	4.247100E+00
5.099920E+00	4.787550E+00	4.273030E+00
3.248880E+00	1.183280E+00	2.932890E+00
4.999080E+00	4.822280E+00	4.249770E+00
5.070930E+00	4.800850E+00	4.268960E+00
3.071200E+00	1.195880E+00	2.881220E+00
4.943360E+00	4.836400E+00	4.203360E+00
4.943630E+00	4.849220E+00	4.260020E+00
2.906830E+00	1.231360E+00	2.855790E+00
4.841360E+00	4.879860E+00	4.228830E+00
4.905240E+00	4.860050E+00	4.244520E+00
2.750150E+00	1.282770E+00	2.837770E+00
4.727660E+00	4.909060E+00	4.192450E+00
4.782090E+00	4.898840E+00	4.222730E+00
2.598910E+00	1.354110E+00	2.828320E+00
4.677300E+00	4.917250E+00	4.147960E+00
4.682080E+00	4.938310E+00	4.202430E+00
2.450990E+00	1.452600E+00	2.826290E+00
4.586530E+00	4.994810E+00	4.162400E+00
4.648120E+00	4.955060E+00	4.184020E+00
2.292180E+00	1.592010E+00	2.801880E+00
4.493010E+00	5.045250E+00	4.090090E+00
4.525560E+00	5.038370E+00	4.142550E+00
2.149640E+00	1.709180E+00	2.840630E+00
2.208950E+00	1.731220E+00	2.740160E+00
4.439980E+00	5.114030E+00	4.077370E+00
2.116440E+00	1.840250E+00	2.738120E+00
2.048460E+00	1.824750E+00	2.837810E+00
4.356580E+00	5.229540E+00	4.064360E+00
2.010760E+00	1.971730E+00	2.761530E+00
1.936240E+00	1.896600E+00	2.909650E+00
4.286780E+00	5.269920E+00	4.006370E+00
4.291460E+00	5.299340E+00	4.052700E+00
1.901640E+00	2.113020E+00	2.797040E+00
1.825500E+00	2.080310E+00	2.917190E+00
4.122120E+00	5.359860E+00	3.918350E+00
4.160080E+00	5.382010E+00	3.996920E+00
4.243100E+00	5.329550E+00	4.029360E+00
1.808390E+00	2.270290E+00	2.837270E+00
1.741930E+00	2.238480E+00	2.938090E+00
3.990040E+00	5.415750E+00	3.894290E+00
4.076410E+00	5.411250E+00	3.953470E+00
1.726140E+00	2.452040E+00	2.860510E+00
1.697880E+00	2.347130E+00	2.951390E+00
3.869230E+00	5.471290E+00	3.857510E+00
3.919360E+00	5.497570E+00	3.968860E+00
1.657290E+00	2.465640E+00	2.958460E+00
1.591680E+00	2.623610E+00	2.977630E+00
1.653170E+00	2.700150E+00	2.860510E+00
3.804510E+00	5.513020E+00	3.871500E+00
3.836860E+00	5.522770E+00	3.922470E+00
1.573990E+00	2.792500E+00	2.925480E+00
1.524900E+00	2.765170E+00	3.005830E+00
1.584510E+00	2.932510E+00	2.854050E+00
3.616940E+00	5.576320E+00	3.867410E+00
3.757890E+00	5.543770E+00	3.908610E+00
1.509900E+00	2.931140E+00	2.935000E+00
1.454090E+00	2.902070E+00	3.021870E+00
1.507170E+00	3.145610E+00	2.865340E+00
3.461240E+00	5.591770E+00	3.803550E+00
3.493310E+00	5.626030E+00	3.889790E+00
1.445710E+00	3.046650E+00	2.971300E+00
1.412090E+00	2.993550E+00	3.030490E+00
1.408540E+00	3.198690E+00	2.941790E+00
1.450520E+00	3.346320E+00	2.897320E+00
1.472570E+00	3.567870E+00	2.851660E+00
3.381210E+00	5.613760E+00	3.824100E+00
3.416520E+00	5.628690E+00	3.871780E+00
1.379030E+00	3.097860E+00	3.021810E+00
1.344500E+00	3.234770E+00	2.996890E+00
1.380910E+00	3.327890E+00	2.958890E+00
1.384530E+00	3.476830E+00	2.929170E+00
1.399470E+00	3.620310E+00	2.920600E+00
1.451510E+00	3.755750E+00	2.902340E+00
1.509640E+00	3.950020E+00	2.893010E+00
3.185590E+00	5.644560E+00	3.845030E+00
3.332460E+00	5.638460E+00	3.865610E+00
1.311840E+00	3.396690E+00	3.018890E+00
1.325160E+00	3.584910E+00	2.975340E+00
1.370920E+00	3.729260E+00	2.963900E+00
1.413010E+00	3.882710E+00	2.952510E+00
1.454160E+00	3.999240E+00	2.957880E+00
1.454530E+00	4.063840E+00	2.984080E+00
1.508090E+00	4.088160E+00	2.950010E+00
1.573640E+00	4.229930E+00	2.967200E+00
1.662390E+00	4.399810E+00	2.996580E+00
2.972870E+00	5.570000E+00	3.752620E+00
3.044670E+00	5.608280E+00	3.800260E+00
3.080460E+00	5.646990E+00	3.872920E+00
1.469610E+00	4.159000E+00	3.014760E+00
1.542650E+00	4.321210E+00	3.034450E+00
1.606240E+00	4.437860E+00	3.061840E+00
1.609380E+00	4.493820E+00	3.093280E+00
1.688860E+00	4.552270E+00	3.070500E+00
2.435890E+00	5.270720E+00	3.572680E+00
2.564440E+00	5.327570E+00	3.604560E+00
2.643150E+00	5.403650E+00	3.668150E+00
2.722630E+00	5.478890E+00	3.732990E+00
2.802660E+00	5.565640E+00	3.818410E+00
2.934920E+00	5.605770E+00	3.823580E+00
3.016520E+00	5.644180E+00	3.879780E+00
1.613950E+00	4.560400E+00	3.125450E+00
1.625830E+00	4.631180E+00	3.161090E+00
1.688780E+00	4.666540E+00	3.138090E+00
1.787930E+00	4.816200E+00	3.207270E+00
2.131450E+00	5.127120E+00	3.455670E+00
2.295430E+00	5.188970E+00	3.494410E+00
2.331420E+00	5.260300E+00	3.595650E+00
2.382990E+00	5.320260E+00	3.661910E+00
2.514560E+00	5.385720E+00	3.691010E+00
2.625150E+00	5.474630E+00	3.762700E+00
2.698650E+00	5.536770E+00	3.816280E+00
1.655120E+00	4.707770E+00	3.202960E+00
1.697600E+00	4.801950E+00	3.260990E+00
1.750410E+00	4.861490E+00	3.275630E+00
1.823120E+00	4.928040E+00	3.307510E+00
1.967080E+00	5.034250E+00	3.374270E+00
2.026260E+00	5.114290E+00	3.483020E+00
2.083930E+00	5.170400E+00	3.550570E+00
2.222400E+00	5.228490E+00	3.585170E+00
2.305140E+00	5.284740E+00	3.640870E+00
1.705410E+00	4.884170E+00	3.332690E+00
1.829130E+00	5.002650E+00	3.414600E+00
1.943680E+00	5.089920E+00	3.488670E+00
2.007980E+00	5.137800E+00	3.532110E+00
5.355620E+00	2.527750E+00	3.704260E+00
5.439000E+00	2.633390E+00	3.782440E+00
5.378110E+00	2.554650E+00	3.788490E+00
5.491710E+00	2.710270E+00	3.813000E+00
5.568030E+00	2.815580E+00	3.828300E+00
5.631730E+00	2.915610E+00	3.851990E+00
5.668240E+00	3.010870E+00	3.877770E+00
5.706190E+00	3.102820E+00	3.909700E+00
4.777500E+00	1.818140E+00	3.745420E+00
4.750960E+00	1.789600E+00	3.708250E+00
4.785820E+00	1.831290E+00	3.647160E+00
4.853420E+00	1.933870E+00	3.654760E+00
4.823170E+00	1.880400E+00	3.748320E+00
4.891180E+00	1.993690E+00	3.674630E+00
4.875000E+00	1.964420E+00	3.750540E+00
4.918520E+00	2.037050E+00	3.719400E+00
5.013540E+00	2.170910E+00	3.688650E+00
5.072720E+00	2.236290E+00	3.707220E+00
5.136620E+00	2.297190E+00	3.750490E+00
5.206310E+00	2.373860E+00	3.799000E+00
5.293210E+00	2.460350E+00	3.770840E+00
5.691450E+00	3.205870E+00	3.856330E+00
5.699850E+00	3.310190E+00	3.906430E+00
5.688760E+00	3.401770E+00	3.905340E+00
5.714390E+00	3.368300E+00	3.959630E+00
5.702320E+00	3.455070E+00	3.970100E+00
4.605040E+00	1.670050E+00	3.619500E+00
4.701720E+00	1.748050E+00	3.657750E+00
4.957860E+00	2.096850E+00	3.667270E+00
5.642470E+00	3.572850E+00	3.944820E+00
5.615450E+00	3.658480E+00	3.964230E+00
5.650700E+00	3.621200E+00	4.014150E+00
5.625170E+00	3.705660E+00	4.032500E+00
4.501990E+00	1.612690E+00	3.613550E+00
4.432600E+00	1.576920E+00	3.601090E+00
4.448900E+00	1.582810E+00	3.509240E+00
5.566770E+00	3.807680E+00	4.006650E+00
5.552820E+00	3.877690E+00	4.065690E+00
5.534750E+00	3.945150E+00	4.121420E+00
4.346660E+00	1.540520E+00	3.534510E+00
5.473060E+00	4.018290E+00	4.096320E+00
5.451020E+00	4.077120E+00	4.161980E+00
4.207090E+00	1.494090E+00	3.506380E+00
4.126360E+00	1.452220E+00	3.492840E+00
4.137150E+00	1.454350E+00	3.389140E+00
5.380810E+00	4.150790E+00	4.143630E+00
5.335160E+00	4.211320E+00	4.156950E+00
5.374410E+00	4.189360E+00	4.206940E+00
5.335850E+00	4.244860E+00	4.210540E+00
4.016840E+00	1.399150E+00	3.419430E+00
[truncated: 21,888 more rows]
