# Supplementary material for: A New MRI-Based Model of Heart Function with Coupled Hemodynamics and Application to Normal and Diseased Canine Left Ventricles
Source: Front Bioeng Biotechnol. 2015 Sep 23;3:140. doi: 10.3389/fbioe.2015.00140 (PMC4585083; doi:10.3389/fbioe.2015.00140)
Supplement: Supplementary file 6 [file Data_Sheet_6.ZIP › Case3_HF_SR_Diastole/nodes/case3_diastole_time_0.1300.csv]

4.507080E+00	3.828190E+00	2.152760E+00
4.430880E+00	3.806100E+00	2.072680E+00
4.469050E+00	3.868110E+00	2.148570E+00
4.460300E+00	3.924160E+00	2.194100E+00
4.530080E+00	3.884330E+00	2.243300E+00
4.487210E+00	3.965430E+00	2.278890E+00
4.396800E+00	3.909460E+00	2.123090E+00
4.309190E+00	3.890300E+00	2.030010E+00
4.399690E+00	3.999610E+00	2.216890E+00
4.379680E+00	4.084060E+00	2.285120E+00
4.457090E+00	4.041940E+00	2.332630E+00
4.419750E+00	4.098040E+00	2.347680E+00
4.310180E+00	3.978990E+00	2.104740E+00
4.252000E+00	3.950040E+00	2.030730E+00
4.287870E+00	4.087650E+00	2.189480E+00
4.333770E+00	4.121100E+00	2.270010E+00
4.362620E+00	4.140810E+00	2.333330E+00
4.218930E+00	4.013230E+00	2.070280E+00
4.195450E+00	4.083660E+00	2.118930E+00
4.214410E+00	4.118980E+00	2.158680E+00
4.219560E+00	4.150220E+00	2.199010E+00
4.293950E+00	4.147450E+00	2.261060E+00
4.165020E+00	4.122920E+00	2.134670E+00
4.751460E+00	3.490870E+00	2.182310E+00
4.690150E+00	3.459600E+00	2.081900E+00
4.708730E+00	3.546550E+00	2.170530E+00
4.696240E+00	3.641840E+00	2.242160E+00
4.771110E+00	3.544060E+00	2.255150E+00
4.699900E+00	3.754770E+00	2.356530E+00
4.789600E+00	3.645000E+00	2.367310E+00
4.701910E+00	3.850600E+00	2.456020E+00
4.801480E+00	3.770150E+00	2.505910E+00
4.749550E+00	3.873780E+00	2.552410E+00
4.619610E+00	3.595760E+00	2.095430E+00
4.573400E+00	3.516440E+00	1.960630E+00
4.576770E+00	3.758850E+00	2.184610E+00
4.622640E+00	3.858430E+00	2.352450E+00
4.647290E+00	3.907940E+00	2.438250E+00
4.680820E+00	3.932250E+00	2.531030E+00
4.484350E+00	3.520380E+00	1.872130E+00
4.389160E+00	3.486540E+00	1.751380E+00
4.413560E+00	3.573900E+00	1.849710E+00
4.465650E+00	3.650060E+00	1.968160E+00
4.569800E+00	3.982440E+00	2.417990E+00
4.562800E+00	4.066220E+00	2.534090E+00
4.646370E+00	4.012240E+00	2.595420E+00
4.601240E+00	4.083540E+00	2.626350E+00
4.335650E+00	3.622370E+00	1.812880E+00
4.280020E+00	3.559770E+00	1.700900E+00
4.292490E+00	3.775730E+00	1.905090E+00
4.462210E+00	4.110120E+00	2.438330E+00
4.528690E+00	4.132600E+00	2.580860E+00
4.205000E+00	3.653900E+00	1.733270E+00
4.109670E+00	3.811510E+00	1.823600E+00
4.187990E+00	3.918600E+00	1.965130E+00
4.368470E+00	4.192970E+00	2.416970E+00
4.437400E+00	4.201120E+00	2.544710E+00
4.081440E+00	3.932900E+00	1.908530E+00
4.032230E+00	3.890310E+00	1.842510E+00
4.101890E+00	4.051260E+00	2.037960E+00
4.259940E+00	4.201930E+00	2.305230E+00
4.307010E+00	4.286170E+00	2.464960E+00
4.354230E+00	4.313600E+00	2.565300E+00
4.412340E+00	4.275540E+00	2.610250E+00
4.375580E+00	4.337450E+00	2.639030E+00
3.996680E+00	3.973600E+00	1.886280E+00
3.956490E+00	4.088200E+00	1.981270E+00
4.033300E+00	4.130250E+00	2.061750E+00
4.110800E+00	4.180830E+00	2.156350E+00
4.152370E+00	4.276600E+00	2.301480E+00
4.175190E+00	4.352280E+00	2.397360E+00
4.242480E+00	4.362450E+00	2.484110E+00
4.309960E+00	4.350080E+00	2.553770E+00
3.978940E+00	4.181140E+00	2.069520E+00
3.906400E+00	4.153560E+00	2.015050E+00
4.007030E+00	4.277110E+00	2.167760E+00
4.056020E+00	4.364560E+00	2.300450E+00
4.119090E+00	4.394160E+00	2.383710E+00
4.164500E+00	4.413440E+00	2.471030E+00
3.896050E+00	4.221660E+00	2.061680E+00
3.907550E+00	4.301460E+00	2.133470E+00
3.962240E+00	4.343910E+00	2.207290E+00
3.963430E+00	4.387170E+00	2.252180E+00
3.985310E+00	4.425560E+00	2.309310E+00
4.071810E+00	4.431640E+00	2.385360E+00
3.894900E+00	4.367030E+00	2.200670E+00
3.931890E+00	4.410880E+00	2.261390E+00
5.032590E+00	3.545490E+00	2.591400E+00
4.989170E+00	3.503610E+00	2.517050E+00
4.978620E+00	3.574520E+00	2.546560E+00
4.984260E+00	3.632380E+00	2.598450E+00
4.898460E+00	3.336480E+00	2.288870E+00
4.865870E+00	3.267710E+00	2.196560E+00
4.817630E+00	3.420200E+00	2.228780E+00
4.844000E+00	3.530950E+00	2.345920E+00
4.923590E+00	3.436410E+00	2.390750E+00
4.902050E+00	3.619300E+00	2.495280E+00
4.877620E+00	3.728150E+00	2.553470E+00
4.927540E+00	3.721530E+00	2.610980E+00
4.871990E+00	3.788490E+00	2.607490E+00
4.817230E+00	3.209900E+00	2.093980E+00
4.751150E+00	3.177750E+00	1.959970E+00
4.757770E+00	3.311810E+00	2.072070E+00
4.744450E+00	3.932790E+00	2.618160E+00
4.814380E+00	3.874210E+00	2.638330E+00
4.777510E+00	3.938300E+00	2.678060E+00
4.646100E+00	3.159010E+00	1.799440E+00
4.548330E+00	3.104840E+00	1.646760E+00
4.557420E+00	3.232910E+00	1.739910E+00
4.596140E+00	3.350020E+00	1.858900E+00
4.701910E+00	3.968210E+00	2.609440E+00
4.729390E+00	3.982950E+00	2.682930E+00
4.440430E+00	3.310150E+00	1.664750E+00
4.353910E+00	3.208140E+00	1.518060E+00
4.587030E+00	4.130670E+00	2.688460E+00
4.673040E+00	4.058940E+00	2.735930E+00
4.632490E+00	4.130970E+00	2.780800E+00
4.230470E+00	3.225390E+00	1.438010E+00
4.109360E+00	3.182070E+00	1.351840E+00
4.137360E+00	3.307830E+00	1.435550E+00
4.204270E+00	3.439490E+00	1.553910E+00
4.516110E+00	4.189780E+00	2.650100E+00
4.572040E+00	4.182090E+00	2.751610E+00
4.037650E+00	3.369790E+00	1.406060E+00
3.978620E+00	3.284010E+00	1.332300E+00
3.972570E+00	3.537260E+00	1.489710E+00
4.047860E+00	3.678810E+00	1.648910E+00
4.467690E+00	4.230310E+00	2.627890E+00
4.496500E+00	4.243970E+00	2.711540E+00
3.894700E+00	3.400340E+00	1.362100E+00
3.799810E+00	3.593310E+00	1.474900E+00
3.909960E+00	3.686560E+00	1.578270E+00
3.946740E+00	3.836410E+00	1.743780E+00
4.404470E+00	4.340710E+00	2.702110E+00
4.435600E+00	4.310620E+00	2.717510E+00
4.419010E+00	4.343110E+00	2.738840E+00
3.811940E+00	3.753360E+00	1.598380E+00
3.728100E+00	3.694600E+00	1.525970E+00
3.804370E+00	3.880140E+00	1.723250E+00
3.878360E+00	3.983840E+00	1.842860E+00
4.246810E+00	4.400690E+00	2.548030E+00
4.316470E+00	4.390530E+00	2.631070E+00
4.383580E+00	4.364650E+00	2.712020E+00
3.706190E+00	3.793360E+00	1.598980E+00
3.712410E+00	3.910950E+00	1.715090E+00
3.778670E+00	3.987020E+00	1.802080E+00
3.820630E+00	4.122900E+00	1.947760E+00
4.203760E+00	4.431520E+00	2.544330E+00
4.234820E+00	4.448030E+00	2.617920E+00
3.696060E+00	4.018950E+00	1.802340E+00
3.711640E+00	4.132050E+00	1.915830E+00
3.754200E+00	4.193120E+00	1.982980E+00
3.808610E+00	4.274700E+00	2.069370E+00
3.998900E+00	4.478730E+00	2.394310E+00
4.091450E+00	4.475260E+00	2.490280E+00
4.165530E+00	4.458190E+00	2.548410E+00
3.691620E+00	4.231110E+00	2.002480E+00
3.742390E+00	4.327980E+00	2.101110E+00
3.749240E+00	4.380240E+00	2.160410E+00
3.810870E+00	4.378370E+00	2.178890E+00
3.895400E+00	4.444250E+00	2.293490E+00
3.933060E+00	4.511010E+00	2.402260E+00
4.006310E+00	4.543050E+00	2.519340E+00
3.776500E+00	4.441790E+00	2.245260E+00
3.854610E+00	4.514990E+00	2.358860E+00
3.910420E+00	4.552860E+00	2.458380E+00
5.116320E+00	3.427800E+00	2.624480E+00
5.102930E+00	3.367220E+00	2.583940E+00
5.065840E+00	3.455010E+00	2.576900E+00
5.102190E+00	3.499030E+00	2.650340E+00
5.035390E+00	3.060990E+00	2.352260E+00
4.995990E+00	3.001580E+00	2.262290E+00
4.993520E+00	3.104530E+00	2.305990E+00
4.970570E+00	3.249950E+00	2.347280E+00
5.054160E+00	3.143520E+00	2.414860E+00
5.023890E+00	3.383010E+00	2.494190E+00
5.074040E+00	3.265770E+00	2.503960E+00
4.996450E+00	3.709490E+00	2.690040E+00
5.057310E+00	3.609350E+00	2.677480E+00
5.004210E+00	3.758590E+00	2.755700E+00
5.075580E+00	3.704380E+00	2.792920E+00
5.024150E+00	3.803420E+00	2.825340E+00
4.934770E+00	2.947770E+00	2.135740E+00
4.882780E+00	2.866830E+00	2.009800E+00
4.872860E+00	2.964790E+00	2.034690E+00
4.889680E+00	3.097700E+00	2.145330E+00
4.925300E+00	3.823240E+00	2.733110E+00
4.909620E+00	3.920100E+00	2.826680E+00
4.990460E+00	3.884410E+00	2.873580E+00
4.944100E+00	3.949380E+00	2.901430E+00
4.798530E+00	2.799840E+00	1.836860E+00
4.713910E+00	2.712440E+00	1.685540E+00
4.728030E+00	2.831310E+00	1.738440E+00
4.764170E+00	2.967970E+00	1.847380E+00
4.817630E+00	3.947710E+00	2.758160E+00
4.874740E+00	3.985840E+00	2.867590E+00
4.624300E+00	2.886170E+00	1.627240E+00
4.532440E+00	2.766660E+00	1.496420E+00
4.748050E+00	4.007070E+00	2.759350E+00
4.782890E+00	4.040870E+00	2.840730E+00
4.404680E+00	2.747900E+00	1.362710E+00
4.272270E+00	2.691970E+00	1.268780E+00
4.302840E+00	2.827300E+00	1.314050E+00
4.370000E+00	2.971430E+00	1.399490E+00
4.634250E+00	4.176810E+00	2.839410E+00
4.705120E+00	4.125520E+00	2.864930E+00
4.678930E+00	4.177650E+00	2.898670E+00
4.159290E+00	2.939330E+00	1.279160E+00
4.014780E+00	2.830430E+00	1.183110E+00
4.570310E+00	4.233000E+00	2.815990E+00
4.638820E+00	4.222420E+00	2.900230E+00
3.912750E+00	3.156870E+00	1.259030E+00
3.778080E+00	2.996250E+00	1.201030E+00
4.503700E+00	4.285290E+00	2.791800E+00
4.564540E+00	4.288790E+00	2.878160E+00
3.704890E+00	3.223250E+00	1.267070E+00
3.587980E+00	3.147730E+00	1.240140E+00
3.733290E+00	3.411220E+00	1.340230E+00
4.449890E+00	4.353180E+00	2.815850E+00
3.579300E+00	3.371030E+00	1.313660E+00
3.451360E+00	3.310060E+00	1.317120E+00
3.622020E+00	3.620060E+00	1.460100E+00
4.334690E+00	4.422220E+00	2.737700E+00
4.391280E+00	4.426160E+00	2.839400E+00
3.468110E+00	3.492230E+00	1.384680E+00
3.388770E+00	3.411210E+00	1.363770E+00
3.468680E+00	3.667080E+00	1.496990E+00
3.587670E+00	3.857130E+00	1.647630E+00
4.239810E+00	4.494220E+00	2.721290E+00
4.319070E+00	4.484180E+00	2.814690E+00
3.367020E+00	3.525720E+00	1.435710E+00
3.371130E+00	3.675040E+00	1.520270E+00
3.448240E+00	3.789070E+00	1.590010E+00
3.472530E+00	3.921300E+00	1.699630E+00
3.590440E+00	4.072080E+00	1.837410E+00
4.135240E+00	4.524000E+00	2.626040E+00
4.186490E+00	4.536990E+00	2.723130E+00
4.229930E+00	4.556220E+00	2.809990E+00
3.362420E+00	3.797330E+00	1.618620E+00
3.388160E+00	3.936620E+00	1.723030E+00
3.467060E+00	4.025420E+00	1.786240E+00
3.509160E+00	4.124510E+00	1.879830E+00
3.587890E+00	4.221470E+00	1.984430E+00
3.669390E+00	4.352780E+00	2.122100E+00
4.056210E+00	4.573630E+00	2.607270E+00
4.073180E+00	4.605750E+00	2.685960E+00
4.146400E+00	4.578340E+00	2.739670E+00
3.392930E+00	4.061410E+00	1.829130E+00
3.490250E+00	4.215110E+00	1.970040E+00
3.564350E+00	4.301980E+00	2.056030E+00
3.592230E+00	4.370650E+00	2.131890E+00
3.637110E+00	4.406260E+00	2.182230E+00
3.686980E+00	4.455340E+00	2.244340E+00
3.767320E+00	4.527850E+00	2.338450E+00
3.840960E+00	4.575040E+00	2.444030E+00
3.912130E+00	4.614270E+00	2.551600E+00
4.000440E+00	4.610830E+00	2.611310E+00
3.595210E+00	4.443010E+00	2.221150E+00
3.672880E+00	4.536670E+00	2.328600E+00
3.758960E+00	4.596270E+00	2.426880E+00
3.823740E+00	4.627950E+00	2.504940E+00
5.142240E+00	2.954750E+00	2.493030E+00
5.102070E+00	2.871490E+00	2.402400E+00
5.083390E+00	3.010090E+00	2.414000E+00
5.123100E+00	3.161450E+00	2.529800E+00
5.163760E+00	3.050390E+00	2.560200E+00
5.137910E+00	3.277670E+00	2.594060E+00
5.188800E+00	3.198420E+00	2.634110E+00
5.166520E+00	3.388880E+00	2.691940E+00
5.134850E+00	3.568690E+00	2.762130E+00
5.199080E+00	3.500930E+00	2.807000E+00
5.140590E+00	3.655260E+00	2.829880E+00
5.198980E+00	3.612930E+00	2.881500E+00
5.148390E+00	3.711720E+00	2.891360E+00
5.051180E+00	2.790580E+00	2.304340E+00
4.999130E+00	2.716240E+00	2.205170E+00
5.001030E+00	2.852790E+00	2.219810E+00
5.047060E+00	3.843850E+00	2.891440E+00
5.105250E+00	3.797260E+00	2.923930E+00
5.060860E+00	3.874580E+00	2.961610E+00
4.944960E+00	2.636830E+00	2.088740E+00
4.883190E+00	2.556480E+00	1.957660E+00
4.887860E+00	2.697860E+00	1.967420E+00
4.926870E+00	3.997890E+00	2.955800E+00
5.012040E+00	3.945190E+00	2.995600E+00
4.970630E+00	4.009420E+00	3.033250E+00
4.797570E+00	2.479580E+00	1.825450E+00
4.683680E+00	2.421800E+00	1.676650E+00
4.763400E+00	2.557490E+00	1.750800E+00
4.859900E+00	4.040750E+00	2.925280E+00
4.901590E+00	4.061580E+00	3.014590E+00
4.531730E+00	2.580710E+00	1.470400E+00
4.480400E+00	2.406420E+00	1.445210E+00
4.804650E+00	4.106240E+00	2.953780E+00
4.800880E+00	4.152180E+00	3.002610E+00
4.856960E+00	4.136300E+00	3.039430E+00
4.814420E+00	4.185310E+00	3.040720E+00
4.360410E+00	2.350610E+00	1.357050E+00
4.211780E+00	2.405210E+00	1.264130E+00
4.328780E+00	2.487030E+00	1.311210E+00
4.730990E+00	4.192000E+00	2.975740E+00
4.718160E+00	4.273770E+00	3.038450E+00
4.794320E+00	4.244960E+00	3.066270E+00
4.772020E+00	4.292830E+00	3.081370E+00
4.113610E+00	2.574910E+00	1.193450E+00
4.003400E+00	2.402620E+00	1.161010E+00
4.642090E+00	4.272490E+00	2.970110E+00
4.650920E+00	4.328680E+00	3.034940E+00
4.731110E+00	4.331150E+00	3.089050E+00
3.880840E+00	2.702840E+00	1.142850E+00
3.726810E+00	2.618330E+00	1.143320E+00
4.556280E+00	4.351410E+00	2.965880E+00
4.609090E+00	4.368040E+00	3.036410E+00
4.656090E+00	4.394450E+00	3.101040E+00
3.640180E+00	2.895720E+00	1.181230E+00
3.500390E+00	2.819770E+00	1.200200E+00
4.456120E+00	4.407980E+00	2.920880E+00
4.507170E+00	4.410790E+00	2.998940E+00
4.570510E+00	4.403650E+00	3.048050E+00
3.451460E+00	3.090960E+00	1.255500E+00
3.319760E+00	3.024550E+00	1.283870E+00
4.385470E+00	4.469760E+00	2.903520E+00
4.444240E+00	4.456340E+00	2.989460E+00
3.312010E+00	3.316600E+00	1.359110E+00
3.200970E+00	3.185550E+00	1.370290E+00
4.314960E+00	4.534680E+00	2.887460E+00
4.376260E+00	4.518240E+00	2.975160E+00
3.200240E+00	3.352390E+00	1.419110E+00
3.152970E+00	3.277330E+00	1.426610E+00
3.255470E+00	3.579570E+00	1.518140E+00
4.266040E+00	4.576800E+00	2.884050E+00
4.302050E+00	4.590730E+00	2.966550E+00
3.144590E+00	3.400660E+00	1.482290E+00
3.154560E+00	3.567160E+00	1.566590E+00
3.196010E+00	3.681140E+00	1.598040E+00
3.264970E+00	3.853530E+00	1.703780E+00
4.109790E+00	4.620980E+00	2.756710E+00
4.151650E+00	4.638090E+00	2.829370E+00
4.224370E+00	4.616460E+00	2.891070E+00
3.139960E+00	3.700880E+00	1.645430E+00
3.161630E+00	3.855130E+00	1.748420E+00
3.210170E+00	3.943430E+00	1.780270E+00
3.273860E+00	4.043590E+00	1.836340E+00
3.380480E+00	4.195780E+00	1.963710E+00
3.488110E+00	4.338790E+00	2.089260E+00
3.955860E+00	4.643370E+00	2.623880E+00
3.986870E+00	4.667010E+00	2.692630E+00
4.070450E+00	4.663340E+00	2.769820E+00
3.153250E+00	3.991260E+00	1.833920E+00
3.259600E+00	4.165060E+00	1.955410E+00
3.356710E+00	4.299680E+00	2.063920E+00
3.428260E+00	4.384780E+00	2.148570E+00
3.437560E+00	4.430900E+00	2.203570E+00
3.499720E+00	4.440910E+00	2.210120E+00
3.566640E+00	4.537250E+00	2.310250E+00
3.661480E+00	4.624910E+00	2.432550E+00
3.762480E+00	4.651230E+00	2.497730E+00
3.825760E+00	4.688050E+00	2.577650E+00
3.915560E+00	4.672850E+00	2.635810E+00
3.460740E+00	4.491290E+00	2.263690E+00
3.500730E+00	4.570640E+00	2.334120E+00
3.566980E+00	4.611560E+00	2.383630E+00
3.590440E+00	4.655610E+00	2.441420E+00
3.635940E+00	4.695000E+00	2.503850E+00
3.723400E+00	4.691560E+00	2.527430E+00
3.513780E+00	4.639680E+00	2.409840E+00
3.571680E+00	4.683790E+00	2.468740E+00
5.263730E+00	3.029900E+00	2.734480E+00
5.250490E+00	2.963330E+00	2.690030E+00
5.231610E+00	3.071570E+00	2.674400E+00
5.236950E+00	3.242840E+00	2.743960E+00
5.275540E+00	3.120210E+00	2.779020E+00
5.242010E+00	3.396090E+00	2.817380E+00
5.291200E+00	3.268750E+00	2.849300E+00
5.248860E+00	3.510860E+00	2.881340E+00
5.306580E+00	3.414400E+00	2.931580E+00
5.248310E+00	3.572450E+00	2.922880E+00
5.277960E+00	3.530290E+00	2.947640E+00
5.256130E+00	3.613380E+00	2.992650E+00
5.143890E+00	2.766370E+00	2.495570E+00
5.097890E+00	2.664350E+00	2.409950E+00
5.086020E+00	2.755190E+00	2.378970E+00
5.183560E+00	2.894970E+00	2.561860E+00
5.157920E+00	3.751870E+00	2.954440E+00
5.197910E+00	3.701860E+00	2.976750E+00
5.173870E+00	3.775500E+00	3.025050E+00
5.043260E+00	2.580530E+00	2.320040E+00
4.976110E+00	2.502990E+00	2.221080E+00
4.995700E+00	2.603290E+00	2.206360E+00
5.075110E+00	3.907390E+00	3.026380E+00
5.132540E+00	3.863900E+00	3.062070E+00
5.089600E+00	3.941430E+00	3.085730E+00
4.908430E+00	2.408820E+00	2.096580E+00
4.843560E+00	2.317960E+00	1.986370E+00
4.861420E+00	2.432220E+00	1.957600E+00
4.973400E+00	4.052960E+00	3.082430E+00
5.048600E+00	4.010100E+00	3.116160E+00
5.011640E+00	4.079220E+00	3.150900E+00
4.735240E+00	2.222240E+00	1.881540E+00
4.617800E+00	2.192540E+00	1.722680E+00
4.718800E+00	2.302470E+00	1.784740E+00
4.938470E+00	4.118730E+00	3.104220E+00
4.945820E+00	4.162980E+00	3.148400E+00
4.994510E+00	4.133470E+00	3.191550E+00
4.961360E+00	4.189450E+00	3.196630E+00
4.509590E+00	2.274590E+00	1.534700E+00
4.447450E+00	2.110990E+00	1.579230E+00
4.888400E+00	4.208330E+00	3.123420E+00
4.899300E+00	4.269780E+00	3.173840E+00
4.946070E+00	4.243090E+00	3.224570E+00
4.917630E+00	4.301920E+00	3.225770E+00
4.262020E+00	2.248560E+00	1.352190E+00
4.836090E+00	4.314580E+00	3.145550E+00
4.828390E+00	4.397520E+00	3.204390E+00
4.901630E+00	4.359500E+00	3.254210E+00
4.874910E+00	4.416020E+00	3.266610E+00
4.045990E+00	2.207420E+00	1.249460E+00
3.895090E+00	2.239690E+00	1.216140E+00
3.942870E+00	2.299800E+00	1.186130E+00
4.753870E+00	4.385980E+00	3.144780E+00
4.760800E+00	4.439490E+00	3.201070E+00
4.820680E+00	4.452760E+00	3.256420E+00
3.808580E+00	2.384620E+00	1.167200E+00
3.700860E+00	2.265750E+00	1.205680E+00
4.704610E+00	4.430080E+00	3.161590E+00
4.705920E+00	4.463980E+00	3.208250E+00
4.744270E+00	4.495290E+00	3.277030E+00
3.584360E+00	2.546380E+00	1.172270E+00
3.438840E+00	2.497750E+00	1.233220E+00
4.508350E+00	4.455450E+00	3.063470E+00
4.579910E+00	4.456030E+00	3.126620E+00
4.647890E+00	4.463290E+00	3.185510E+00
4.678190E+00	4.492560E+00	3.248690E+00
3.363770E+00	2.760080E+00	1.244320E+00
3.231380E+00	2.712140E+00	1.294110E+00
4.437140E+00	4.508750E+00	3.059570E+00
4.498510E+00	4.515220E+00	3.160550E+00
3.198540E+00	2.962180E+00	1.324750E+00
3.097650E+00	2.911920E+00	1.384030E+00
4.373360E+00	4.565020E+00	3.039980E+00
4.415490E+00	4.567270E+00	3.116260E+00
3.100690E+00	3.178190E+00	1.437740E+00
3.036990E+00	3.039090E+00	1.440870E+00
4.337880E+00	4.602410E+00	3.034510E+00
4.362950E+00	4.605780E+00	3.079380E+00
3.002800E+00	3.178620E+00	1.513420E+00
2.956340E+00	3.352880E+00	1.603250E+00
3.060710E+00	3.458840E+00	1.578050E+00
4.188820E+00	4.656790E+00	2.901300E+00
4.225960E+00	4.667320E+00	2.974250E+00
4.310920E+00	4.640360E+00	3.048620E+00
2.984700E+00	3.523660E+00	1.663640E+00
2.937610E+00	3.456790E+00	1.672890E+00
3.043000E+00	3.748480E+00	1.744880E+00
4.004630E+00	4.727190E+00	2.792670E+00
4.095350E+00	4.716580E+00	2.863630E+00
4.160750E+00	4.690250E+00	2.913780E+00
2.933350E+00	3.586480E+00	1.726760E+00
2.945450E+00	3.745080E+00	1.799940E+00
2.985740E+00	3.843150E+00	1.825550E+00
3.028620E+00	3.971060E+00	1.868160E+00
3.136160E+00	4.129160E+00	1.957700E+00
3.237330E+00	4.272840E+00	2.056680E+00
3.351970E+00	4.404780E+00	2.180850E+00
3.887740E+00	4.745860E+00	2.725430E+00
3.961770E+00	4.768510E+00	2.815980E+00
4.022940E+00	4.793180E+00	2.906520E+00
2.929490E+00	3.875330E+00	1.870810E+00
2.955170E+00	4.018350E+00	1.939580E+00
3.038180E+00	4.105310E+00	1.973880E+00
3.110610E+00	4.229130E+00	2.051540E+00
3.204610E+00	4.352620E+00	2.140160E+00
3.283110E+00	4.446980E+00	2.239270E+00
3.394330E+00	4.542710E+00	2.319710E+00
3.716100E+00	4.765680E+00	2.620300E+00
3.800560E+00	4.796730E+00	2.720180E+00
3.839260E+00	4.835910E+00	2.797810E+00
3.925820E+00	4.810750E+00	2.843840E+00
2.974660E+00	4.162800E+00	2.047520E+00
3.080330E+00	4.310930E+00	2.135670E+00
3.176390E+00	4.419290E+00	2.227640E+00
3.273920E+00	4.520730E+00	2.314790E+00
3.340890E+00	4.594800E+00	2.376620E+00
3.353970E+00	4.643290E+00	2.427170E+00
3.423500E+00	4.645910E+00	2.424720E+00
3.546880E+00	4.725780E+00	2.515000E+00
3.597910E+00	4.803850E+00	2.615000E+00
3.651720E+00	4.848870E+00	2.701950E+00
3.746050E+00	4.837230E+00	2.736340E+00
3.393240E+00	4.715350E+00	2.499240E+00
3.497030E+00	4.806420E+00	2.585890E+00
3.561800E+00	4.850770E+00	2.656980E+00
5.368700E+00	3.238150E+00	2.981440E+00
5.362540E+00	3.186100E+00	2.957480E+00
5.343370E+00	3.274240E+00	2.939600E+00
5.346660E+00	3.354810E+00	2.978450E+00
5.367290E+00	3.299050E+00	3.010390E+00
5.355400E+00	3.409790E+00	3.045720E+00
5.222710E+00	2.708020E+00	2.676120E+00
5.177050E+00	2.631620E+00	2.607030E+00
5.182430E+00	2.742770E+00	2.586680E+00
5.247110E+00	2.867690E+00	2.673390E+00
5.255380E+00	2.793280E+00	2.724810E+00
5.285700E+00	2.960720E+00	2.783680E+00
5.327930E+00	3.130100E+00	2.882910E+00
5.311690E+00	3.520090E+00	3.025150E+00
5.301660E+00	3.610320E+00	3.085710E+00
5.123610E+00	2.556940E+00	2.531280E+00
5.059370E+00	2.479170E+00	2.452950E+00
5.085880E+00	2.568730E+00	2.429610E+00
5.252170E+00	3.719170E+00	3.105420E+00
5.202080E+00	3.806580E+00	3.108490E+00
5.233500E+00	3.793950E+00	3.155950E+00
5.203640E+00	3.852780E+00	3.183570E+00
4.996240E+00	2.401340E+00	2.374840E+00
4.933250E+00	2.314760E+00	2.289820E+00
4.957410E+00	2.405690E+00	2.248810E+00
5.106960E+00	3.972030E+00	3.148620E+00
5.144980E+00	3.929130E+00	3.163880E+00
5.124580E+00	3.989560E+00	3.228760E+00
4.848350E+00	2.198040E+00	2.188800E+00
4.784130E+00	2.144970E+00	2.076980E+00
4.826940E+00	2.231080E+00	2.064130E+00
5.034200E+00	4.095300E+00	3.209980E+00
5.069420E+00	4.057090E+00	3.221590E+00
5.059250E+00	4.114380E+00	3.283840E+00
4.663810E+00	2.095560E+00	1.890240E+00
4.981260E+00	4.209780E+00	3.249450E+00
5.011840E+00	4.175150E+00	3.269140E+00
5.009140E+00	4.233340E+00	3.320860E+00
4.468710E+00	2.017550E+00	1.680510E+00
4.329730E+00	1.955630E+00	1.613730E+00
4.370600E+00	2.032560E+00	1.573110E+00
4.941530E+00	4.326090E+00	3.279480E+00
4.967750E+00	4.290360E+00	3.301710E+00
4.966910E+00	4.349800E+00	3.349900E+00
4.222880E+00	2.071750E+00	1.436370E+00
4.115620E+00	1.960660E+00	1.452050E+00
4.876380E+00	4.455480E+00	3.316880E+00
4.923440E+00	4.406880E+00	3.331760E+00
4.919970E+00	4.451220E+00	3.381770E+00
3.956180E+00	2.080610E+00	1.293430E+00
4.819860E+00	4.501500E+00	3.317460E+00
4.875340E+00	4.502270E+00	3.380040E+00
3.764730E+00	2.083810E+00	1.286240E+00
3.621480E+00	2.062770E+00	1.307650E+00
3.652030E+00	2.159650E+00	1.253940E+00
4.778420E+00	4.530580E+00	3.327480E+00
4.806740E+00	4.559770E+00	3.394650E+00
3.511920E+00	2.273180E+00	1.257730E+00
3.374560E+00	2.241170E+00	1.331380E+00
4.577420E+00	4.506360E+00	3.225560E+00
4.634540E+00	4.507620E+00	3.258890E+00
4.672880E+00	4.546950E+00	3.332900E+00
4.739060E+00	4.555820E+00	3.356000E+00
3.292910E+00	2.470450E+00	1.297810E+00
3.161710E+00	2.448060E+00	1.375870E+00
4.528540E+00	4.529100E+00	3.236590E+00
4.548490E+00	4.557820E+00	3.301230E+00
4.605740E+00	4.546920E+00	3.312880E+00
3.112430E+00	2.684470E+00	1.368570E+00
3.009490E+00	2.658560E+00	1.447100E+00
4.441120E+00	4.577060E+00	3.193570E+00
4.490270E+00	4.561510E+00	3.252360E+00
2.987350E+00	2.913630E+00	1.466100E+00
2.938990E+00	2.786520E+00	1.500200E+00
4.367270E+00	4.646660E+00	3.153630E+00
2.888290E+00	2.919030E+00	1.555970E+00
2.830410E+00	3.109350E+00	1.652730E+00
2.918650E+00	3.138620E+00	1.577010E+00
4.259880E+00	4.716180E+00	3.079810E+00
4.308420E+00	4.741590E+00	3.189710E+00
2.871870E+00	3.370360E+00	1.690880E+00
2.777940E+00	3.275170E+00	1.738740E+00
4.147410E+00	4.759040E+00	2.999630E+00
4.205630E+00	4.767420E+00	3.074250E+00
4.237970E+00	4.773350E+00	3.125460E+00
2.801870E+00	3.429190E+00	1.780500E+00
2.757860E+00	3.373310E+00	1.795220E+00
2.839360E+00	3.656280E+00	1.822040E+00
4.072640E+00	4.818780E+00	2.993810E+00
4.103450E+00	4.857110E+00	3.070370E+00
4.181660E+00	4.809040E+00	3.099140E+00
2.748090E+00	3.498760E+00	1.838430E+00
2.745370E+00	3.655860E+00	1.883570E+00
2.788780E+00	3.767730E+00	1.914600E+00
2.834470E+00	3.950710E+00	1.966280E+00
3.889530E+00	4.853770E+00	2.869820E+00
3.936550E+00	4.875950E+00	2.954040E+00
4.023090E+00	4.864310E+00	3.010280E+00
2.731230E+00	3.795820E+00	1.966010E+00
2.735060E+00	3.946710E+00	2.015480E+00
2.779260E+00	4.036550E+00	2.043090E+00
2.836410E+00	4.177690E+00	2.115970E+00
2.974680E+00	4.286000E+00	2.150120E+00
3.059550E+00	4.388740E+00	2.231420E+00
3.163650E+00	4.497010E+00	2.317050E+00
3.262190E+00	4.618630E+00	2.410740E+00
3.705340E+00	4.873040E+00	2.757860E+00
3.747920E+00	4.902800E+00	2.813620E+00
3.844660E+00	4.899780E+00	2.888800E+00
2.723770E+00	4.052930E+00	2.081790E+00
2.744020E+00	4.159690E+00	2.141650E+00
2.779700E+00	4.214750E+00	2.163960E+00
2.799930E+00	4.270920E+00	2.208990E+00
2.922200E+00	4.349480E+00	2.236090E+00
3.048540E+00	4.472090E+00	2.324380E+00
3.143510E+00	4.559000E+00	2.386090E+00
3.174570E+00	4.625250E+00	2.440080E+00
3.226190E+00	4.667090E+00	2.464750E+00
3.284720E+00	4.721730E+00	2.507240E+00
3.369450E+00	4.828420E+00	2.599620E+00
3.488510E+00	4.866030E+00	2.650220E+00
3.556390E+00	4.909890E+00	2.727310E+00
3.662090E+00	4.903600E+00	2.773020E+00
2.734790E+00	4.211740E+00	2.188170E+00
3.178550E+00	4.701360E+00	2.504280E+00
3.261430E+00	4.786120E+00	2.561750E+00
3.280640E+00	4.840220E+00	2.603690E+00
3.317240E+00	4.867030E+00	2.627910E+00
3.344370E+00	4.900480E+00	2.671060E+00
3.439800E+00	4.902200E+00	2.685600E+00
3.272020E+00	4.875810E+00	2.637660E+00
5.372640E+00	3.087460E+00	3.020010E+00
5.361620E+00	3.030820E+00	3.001080E+00
5.359920E+00	3.100560E+00	2.968040E+00
5.381250E+00	3.179420E+00	3.031340E+00
5.391910E+00	3.303250E+00	3.095400E+00
5.394030E+00	3.403670E+00	3.137580E+00
5.194950E+00	2.553330E+00	2.716950E+00
5.132000E+00	2.475640E+00	2.663060E+00
5.144740E+00	2.540330E+00	2.609430E+00
5.237180E+00	2.658480E+00	2.745050E+00
5.301170E+00	2.817890E+00	2.840390E+00
5.337830E+00	2.975380E+00	2.921170E+00
5.362160E+00	3.528040E+00	3.153230E+00
5.318320E+00	3.637780E+00	3.153620E+00
5.343550E+00	3.615110E+00	3.198620E+00
5.313510E+00	3.684980E+00	3.227510E+00
5.073630E+00	2.400980E+00	2.600700E+00
5.012540E+00	2.331970E+00	2.551910E+00
5.037560E+00	2.399020E+00	2.494140E+00
5.259040E+00	3.777270E+00	3.216410E+00
5.242930E+00	3.842620E+00	3.293900E+00
4.934470E+00	2.243850E+00	2.495600E+00
4.877590E+00	2.183180E+00	2.393490E+00
4.916560E+00	2.255680E+00	2.376270E+00
5.187030E+00	3.919140E+00	3.268500E+00
5.173290E+00	3.975920E+00	3.325820E+00
4.794820E+00	2.097070E+00	2.206330E+00
5.133340E+00	4.050970E+00	3.339300E+00
5.109240E+00	4.121200E+00	3.368900E+00
4.647300E+00	1.997160E+00	1.996240E+00
4.537690E+00	1.896670E+00	1.932170E+00
4.510030E+00	1.959170E+00	1.803720E+00
5.077820E+00	4.179300E+00	3.378820E+00
5.059620E+00	4.241410E+00	3.413860E+00
4.441030E+00	1.835110E+00	1.876350E+00
4.295960E+00	1.783100E+00	1.790820E+00
4.389250E+00	1.868620E+00	1.765920E+00
5.026190E+00	4.295760E+00	3.414690E+00
5.005210E+00	4.351190E+00	3.444300E+00
4.176370E+00	1.860360E+00	1.597120E+00
4.020520E+00	1.768460E+00	1.580670E+00
4.970770E+00	4.405440E+00	3.443000E+00
4.925210E+00	4.480890E+00	3.460420E+00
3.898290E+00	1.918720E+00	1.413280E+00
3.824010E+00	1.814430E+00	1.499510E+00
4.871830E+00	4.547540E+00	3.454150E+00
4.908860E+00	4.526470E+00	3.503950E+00
4.886980E+00	4.558120E+00	3.509870E+00
3.719460E+00	1.802880E+00	1.489570E+00
3.571380E+00	1.833920E+00	1.489390E+00
3.680500E+00	1.890370E+00	1.413350E+00
4.829980E+00	4.584620E+00	3.455230E+00
4.848750E+00	4.599230E+00	3.526070E+00
3.461800E+00	2.026950E+00	1.392560E+00
3.318320E+00	2.000880E+00	1.472890E+00
4.703550E+00	4.582700E+00	3.387950E+00
4.728240E+00	4.610550E+00	3.455210E+00
4.789290E+00	4.612540E+00	3.482260E+00
3.233220E+00	2.215870E+00	1.410940E+00
3.110900E+00	2.200500E+00	1.510040E+00
4.582770E+00	4.576960E+00	3.352470E+00
4.612550E+00	4.603930E+00	3.412430E+00
4.670490E+00	4.606280E+00	3.432160E+00
3.044790E+00	2.437090E+00	1.469040E+00
2.937320E+00	2.410300E+00	1.560540E+00
4.436350E+00	4.625330E+00	3.262310E+00
4.497430E+00	4.611790E+00	3.331220E+00
4.551880E+00	4.608970E+00	3.385140E+00
2.891800E+00	2.681740E+00	1.547710E+00
2.815910E+00	2.580940E+00	1.636800E+00
4.380410E+00	4.697210E+00	3.255500E+00
4.439150E+00	4.690930E+00	3.352300E+00
2.788220E+00	2.749910E+00	1.641050E+00
2.724960E+00	2.721580E+00	1.706570E+00
2.804220E+00	2.899240E+00	1.632980E+00
4.346670E+00	4.741820E+00	3.255060E+00
4.374040E+00	4.740410E+00	3.301140E+00
2.730620E+00	2.868090E+00	1.708940E+00
2.687810E+00	2.820110E+00	1.755500E+00
2.731040E+00	3.077030E+00	1.743420E+00
4.236560E+00	4.816140E+00	3.199010E+00
4.318990E+00	4.780540E+00	3.270630E+00
2.654910E+00	2.938760E+00	1.787590E+00
2.619600E+00	3.159130E+00	1.856220E+00
2.698350E+00	3.321750E+00	1.825300E+00
4.162110E+00	4.862110E+00	3.152910E+00
4.186510E+00	4.894820E+00	3.252820E+00
2.617640E+00	3.339400E+00	1.896280E+00
2.572040E+00	3.275890E+00	1.909970E+00
2.644980E+00	3.567360E+00	1.927220E+00
3.981400E+00	4.907260E+00	3.034560E+00
4.027130E+00	4.938640E+00	3.117700E+00
4.109870E+00	4.917920E+00	3.175690E+00
2.562110E+00	3.403400E+00	1.958560E+00
2.549890E+00	3.562420E+00	1.990350E+00
2.585880E+00	3.670150E+00	2.005070E+00
2.630820E+00	3.861590E+00	2.048160E+00
3.765840E+00	4.964430E+00	2.921350E+00
3.858270E+00	4.958310E+00	2.992340E+00
3.938240E+00	4.953900E+00	3.063410E+00
2.530890E+00	3.699910E+00	2.051880E+00
2.537610E+00	3.859190E+00	2.101020E+00
2.578420E+00	3.953650E+00	2.110590E+00
2.642200E+00	4.093410E+00	2.159060E+00
2.825850E+00	4.355370E+00	2.278510E+00
2.925660E+00	4.451750E+00	2.339960E+00
3.053940E+00	4.579870E+00	2.432670E+00
3.628530E+00	4.979450E+00	2.854500E+00
3.709920E+00	5.003140E+00	2.950760E+00
3.773490E+00	5.029730E+00	3.031440E+00
2.526660E+00	3.974550E+00	2.153010E+00
2.556760E+00	4.100560E+00	2.216810E+00
2.615100E+00	4.176040E+00	2.235630E+00
2.703090E+00	4.269430E+00	2.260020E+00
2.794360E+00	4.409580E+00	2.345820E+00
2.899900E+00	4.519450E+00	2.426770E+00
2.971120E+00	4.612130E+00	2.487400E+00
3.066300E+00	4.693060E+00	2.527740E+00
3.176110E+00	4.814410E+00	2.601360E+00
3.427360E+00	4.976250E+00	2.772590E+00
3.519310E+00	5.019840E+00	2.848260E+00
3.544190E+00	5.052390E+00	2.917300E+00
3.654970E+00	5.041640E+00	2.979390E+00
2.567770E+00	4.211590E+00	2.291820E+00
2.664710E+00	4.359880E+00	2.357520E+00
2.770820E+00	4.477450E+00	2.433860E+00
2.868190E+00	4.584050E+00	2.501040E+00
2.960360E+00	4.685890E+00	2.547960E+00
3.049740E+00	4.762560E+00	2.590480E+00
3.081740E+00	4.828580E+00	2.638940E+00
3.144290E+00	4.870330E+00	2.659010E+00
3.241500E+00	4.923650E+00	2.695630E+00
3.293450E+00	4.998470E+00	2.776540E+00
3.347580E+00	5.039510E+00	2.841630E+00
3.453610E+00	5.043140E+00	2.865610E+00
3.093050E+00	4.900060E+00	2.702730E+00
3.197130E+00	4.989650E+00	2.771070E+00
3.263970E+00	5.028760E+00	2.810950E+00
5.316380E+00	2.662110E+00	2.974620E+00
5.294400E+00	2.603100E+00	2.937240E+00
5.299030E+00	2.691310E+00	2.899990E+00
5.340620E+00	2.839470E+00	2.957020E+00
5.333550E+00	2.740160E+00	3.010660E+00
5.358690E+00	2.949060E+00	3.006100E+00
5.364590E+00	2.866370E+00	3.056810E+00
5.382680E+00	3.027610E+00	3.081460E+00
5.417600E+00	3.167300E+00	3.144150E+00
5.428950E+00	3.305740E+00	3.200840E+00
5.413180E+00	3.425070E+00	3.204930E+00
5.440970E+00	3.377520E+00	3.264890E+00
5.416610E+00	3.480700E+00	3.281580E+00
5.151650E+00	2.428480E+00	2.798720E+00
5.095080E+00	2.348910E+00	2.767120E+00
5.102830E+00	2.400310E+00	2.693180E+00
5.214740E+00	2.532350E+00	2.818350E+00
5.365600E+00	3.594980E+00	3.260160E+00
5.348130E+00	3.675400E+00	3.335010E+00
5.019770E+00	2.272230E+00	2.736850E+00
4.962130E+00	2.231200E+00	2.668370E+00
5.000060E+00	2.285630E+00	2.635730E+00
5.295220E+00	3.760380E+00	3.311860E+00
5.279850E+00	3.826430E+00	3.369100E+00
4.881010E+00	2.153500E+00	2.513620E+00
5.235210E+00	3.919680E+00	3.389110E+00
5.190970E+00	3.995650E+00	3.387930E+00
5.215720E+00	3.981600E+00	3.429200E+00
5.194240E+00	4.033540E+00	3.452920E+00
4.765730E+00	2.028920E+00	2.317180E+00
4.674900E+00	1.929600E+00	2.257060E+00
4.667510E+00	1.964590E+00	2.133290E+00
5.119320E+00	4.142390E+00	3.412890E+00
5.149790E+00	4.104030E+00	3.433210E+00
5.134530E+00	4.153930E+00	3.473430E+00
4.596990E+00	1.846370E+00	2.189640E+00
4.497650E+00	1.768300E+00	2.106590E+00
4.519200E+00	1.825040E+00	2.019300E+00
5.066170E+00	4.260540E+00	3.462600E+00
5.103370E+00	4.219300E+00	3.505090E+00
5.068380E+00	4.279250E+00	3.518990E+00
4.382790E+00	1.703750E+00	2.034390E+00
4.221790E+00	1.644520E+00	1.944640E+00
4.344560E+00	1.724140E+00	1.936610E+00
5.007370E+00	4.367310E+00	3.493040E+00
5.034720E+00	4.331900E+00	3.525050E+00
5.009520E+00	4.385750E+00	3.553610E+00
4.103380E+00	1.684270E+00	1.743830E+00
3.946690E+00	1.615490E+00	1.763660E+00
4.936920E+00	4.494290E+00	3.536890E+00
4.970010E+00	4.442440E+00	3.544660E+00
4.962600E+00	4.483660E+00	3.600350E+00
3.816340E+00	1.719470E+00	1.597990E+00
3.750830E+00	1.633510E+00	1.676860E+00
4.914140E+00	4.552830E+00	3.578400E+00
3.652360E+00	1.630160E+00	1.675300E+00
3.502770E+00	1.661560E+00	1.680140E+00
3.614370E+00	1.703900E+00	1.599020E+00
4.877800E+00	4.613810E+00	3.582710E+00
4.899070E+00	4.611080E+00	3.619950E+00
4.879070E+00	4.637030E+00	3.614930E+00
3.400830E+00	1.816910E+00	1.565970E+00
3.256220E+00	1.799130E+00	1.642120E+00
4.752030E+00	4.641380E+00	3.515150E+00
4.783520E+00	4.663670E+00	3.582570E+00
4.850550E+00	4.647460E+00	3.600670E+00
3.182290E+00	1.986900E+00	1.566040E+00
3.058060E+00	1.976750E+00	1.659520E+00
4.638740E+00	4.631060E+00	3.478160E+00
4.663530E+00	4.660220E+00	3.542500E+00
4.719140E+00	4.664650E+00	3.559530E+00
2.993160E+00	2.180510E+00	1.599610E+00
2.889460E+00	2.160700E+00	1.696610E+00
4.502600E+00	4.656970E+00	3.412610E+00
4.547050E+00	4.668090E+00	3.491960E+00
4.608680E+00	4.659670E+00	3.522240E+00
2.846480E+00	2.371280E+00	1.656350E+00
2.758070E+00	2.343530E+00	1.751500E+00
4.471910E+00	4.691450E+00	3.423100E+00
4.490740E+00	4.694800E+00	3.466610E+00
2.733190E+00	2.549630E+00	1.727750E+00
2.650590E+00	2.520710E+00	1.821880E+00
4.372010E+00	4.785940E+00	3.366670E+00
4.444790E+00	4.734580E+00	3.441590E+00
2.635460E+00	2.749050E+00	1.807710E+00
2.560900E+00	2.663750E+00	1.883170E+00
4.273130E+00	4.851160E+00	3.310160E+00
4.319080E+00	4.872400E+00	3.422530E+00
2.547400E+00	2.796240E+00	1.889970E+00
2.514690E+00	2.746610E+00	1.922840E+00
2.549250E+00	2.964090E+00	1.881230E+00
4.225190E+00	4.900370E+00	3.311430E+00
4.251720E+00	4.907240E+00	3.362880E+00
2.486800E+00	2.848990E+00	1.947220E+00
2.437390E+00	3.056420E+00	2.003720E+00
2.512650E+00	3.225290E+00	1.947390E+00
4.068670E+00	4.959100E+00	3.205400E+00
4.116850E+00	4.977630E+00	3.294330E+00
4.198510E+00	4.940650E+00	3.339420E+00
2.420100E+00	3.267180E+00	2.028440E+00
2.346520E+00	3.212950E+00	2.072700E+00
2.465510E+00	3.482220E+00	2.038910E+00
3.869180E+00	5.017030E+00	3.089320E+00
3.936480E+00	5.024660E+00	3.193270E+00
4.028510E+00	5.000040E+00	3.245440E+00
2.368050E+00	3.379820E+00	2.092350E+00
2.311190E+00	3.319380E+00	2.117870E+00
2.369240E+00	3.548010E+00	2.109180E+00
2.438550E+00	3.771020E+00	2.143610E+00
3.824240E+00	5.051130E+00	3.103370E+00
3.853150E+00	5.060010E+00	3.153390E+00
2.294010E+00	3.465820E+00	2.154850E+00
2.334230E+00	3.646960E+00	2.164540E+00
2.350740E+00	3.781700E+00	2.210180E+00
2.389500E+00	3.878690E+00	2.212970E+00
2.451300E+00	4.020560E+00	2.237160E+00
3.566860E+00	5.101440E+00	3.013740E+00
3.682350E+00	5.093660E+00	3.080100E+00
3.784170E+00	5.084900E+00	3.131860E+00
2.334710E+00	3.925960E+00	2.267700E+00
2.388680E+00	4.077970E+00	2.313500E+00
2.397140E+00	4.157030E+00	2.358800E+00
2.460780E+00	4.180760E+00	2.332540E+00
2.544810E+00	4.315680E+00	2.385940E+00
2.648960E+00	4.439480E+00	2.455410E+00
2.753250E+00	4.553030E+00	2.519700E+00
2.849890E+00	4.663800E+00	2.570810E+00
2.958410E+00	4.788020E+00	2.643380E+00
3.415120E+00	5.102050E+00	2.963260E+00
3.505730E+00	5.139350E+00	3.037480E+00
3.578580E+00	5.164300E+00	3.125730E+00
2.427950E+00	4.258900E+00	2.413440E+00
2.531210E+00	4.404060E+00	2.478740E+00
2.639040E+00	4.523730E+00	2.545300E+00
2.739380E+00	4.638370E+00	2.594910E+00
2.829450E+00	4.724180E+00	2.637320E+00
2.861270E+00	4.788880E+00	2.686650E+00
2.914520E+00	4.832380E+00	2.701700E+00
2.976670E+00	4.892130E+00	2.726980E+00
3.085230E+00	4.980790E+00	2.788500E+00
3.229590E+00	5.060390E+00	2.867100E+00
3.280020E+00	5.125980E+00	2.974930E+00
3.341830E+00	5.177370E+00	3.067540E+00
3.454270E+00	5.173540E+00	3.080920E+00
2.866410E+00	4.860970E+00	2.746550E+00
2.966150E+00	4.965910E+00	2.801850E+00
3.076060E+00	5.044660E+00	2.878680E+00
3.170880E+00	5.113350E+00	2.959900E+00
3.237050E+00	5.166050E+00	3.031250E+00
5.208670E+00	2.401890E+00	3.001510E+00
5.156640E+00	2.347780E+00	2.945730E+00
5.184550E+00	2.423130E+00	2.897930E+00
5.265450E+00	2.529750E+00	2.946220E+00
5.261020E+00	2.485480E+00	3.027740E+00
5.319030E+00	2.615160E+00	3.043650E+00
5.360900E+00	2.755300E+00	3.114100E+00
5.399590E+00	2.884500E+00	3.160940E+00
5.424840E+00	3.022950E+00	3.209150E+00
5.454530E+00	3.152260E+00	3.255570E+00
5.466470E+00	3.270790E+00	3.303730E+00
5.465790E+00	3.375270E+00	3.343600E+00
5.455710E+00	3.471580E+00	3.392650E+00
5.103830E+00	2.289800E+00	2.944190E+00
5.045360E+00	2.254460E+00	2.878210E+00
5.081790E+00	2.303500E+00	2.847500E+00
5.401780E+00	3.577460E+00	3.359940E+00
5.385740E+00	3.657540E+00	3.433790E+00
4.961500E+00	2.204980E+00	2.774630E+00
5.329730E+00	3.757740E+00	3.411150E+00
5.292640E+00	3.837620E+00	3.433780E+00
5.326510E+00	3.797090E+00	3.486700E+00
5.291920E+00	3.878160E+00	3.509560E+00
4.850910E+00	2.093550E+00	2.615250E+00
4.772260E+00	1.993720E+00	2.561260E+00
4.773460E+00	2.012280E+00	2.442780E+00
5.240030E+00	3.966180E+00	3.485040E+00
5.231440E+00	4.017340E+00	3.536780E+00
4.710180E+00	1.922530E+00	2.514440E+00
4.629770E+00	1.834040E+00	2.432610E+00
4.654150E+00	1.880210E+00	2.349000E+00
5.198660E+00	4.098590E+00	3.555440E+00
5.156920E+00	4.167960E+00	3.553640E+00
5.189050E+00	4.158180E+00	3.602910E+00
5.162540E+00	4.207070E+00	3.623770E+00
4.532520E+00	1.739610E+00	2.332730E+00
4.429690E+00	1.665530E+00	2.259250E+00
4.460420E+00	1.711700E+00	2.176480E+00
5.074940E+00	4.308270E+00	3.590130E+00
5.110140E+00	4.265730E+00	3.601640E+00
5.101480E+00	4.307850E+00	3.655380E+00
4.308940E+00	1.605080E+00	2.195990E+00
4.139080E+00	1.541660E+00	2.096640E+00
4.268240E+00	1.612770E+00	2.094420E+00
5.058760E+00	4.354350E+00	3.636940E+00
4.038000E+00	1.554850E+00	1.915150E+00
3.917490E+00	1.520860E+00	1.952250E+00
5.015910E+00	4.429820E+00	3.662100E+00
4.973910E+00	4.511300E+00	3.679030E+00
3.769380E+00	1.504660E+00	1.911710E+00
3.636270E+00	1.490700E+00	1.927120E+00
3.672180E+00	1.523500E+00	1.850210E+00
3.749830E+00	1.560770E+00	1.789920E+00
4.933250E+00	4.581800E+00	3.667470E+00
4.971460E+00	4.550850E+00	3.740860E+00
4.940930E+00	4.603280E+00	3.730960E+00
3.545710E+00	1.565970E+00	1.804650E+00
3.401640E+00	1.552410E+00	1.867710E+00
4.887640E+00	4.651020E+00	3.681340E+00
3.330310E+00	1.658130E+00	1.746710E+00
3.193660E+00	1.657510E+00	1.835390E+00
4.827520E+00	4.686400E+00	3.651960E+00
4.831710E+00	4.715410E+00	3.739150E+00
3.124840E+00	1.800600E+00	1.738340E+00
3.003170E+00	1.797320E+00	1.829640E+00
4.689990E+00	4.692610E+00	3.602860E+00
4.716440E+00	4.716850E+00	3.666770E+00
4.776370E+00	4.716890E+00	3.691680E+00
2.944610E+00	1.967710E+00	1.755480E+00
2.842770E+00	1.958880E+00	1.855390E+00
4.580270E+00	4.693160E+00	3.562640E+00
4.609910E+00	4.722970E+00	3.627110E+00
4.663280E+00	4.718890E+00	3.647950E+00
2.795190E+00	2.143430E+00	1.793580E+00
2.701570E+00	2.128100E+00	1.891880E+00
4.481200E+00	4.745990E+00	3.535540E+00
4.547020E+00	4.732950E+00	3.596420E+00
2.671990E+00	2.319750E+00	1.849050E+00
2.590970E+00	2.299200E+00	1.950070E+00
4.399900E+00	4.814120E+00	3.485160E+00
4.438920E+00	4.832510E+00	3.594220E+00
2.568750E+00	2.489230E+00	1.909360E+00
2.495430E+00	2.465280E+00	1.999030E+00
4.356990E+00	4.867220E+00	3.488680E+00
4.380700E+00	4.869730E+00	3.540850E+00
2.479470E+00	2.669380E+00	1.970810E+00
2.443850E+00	2.575560E+00	2.035700E+00
4.242330E+00	4.960150E+00	3.460340E+00
4.329790E+00	4.909230E+00	3.514760E+00
2.394150E+00	2.683180E+00	2.060640E+00
2.324610E+00	2.845460E+00	2.107240E+00
2.407510E+00	2.857880E+00	2.028740E+00
4.172690E+00	4.987850E+00	3.386300E+00
4.176810E+00	5.011030E+00	3.447960E+00
2.333470E+00	3.033630E+00	2.086280E+00
2.247260E+00	3.003480E+00	2.158900E+00
3.986020E+00	5.042800E+00	3.285070E+00
4.041240E+00	5.061970E+00	3.371410E+00
4.130040E+00	5.032230E+00	3.414810E+00
2.250850E+00	3.232760E+00	2.148840E+00
2.174870E+00	3.137900E+00	2.220220E+00
3.836820E+00	5.109400E+00	3.237300E+00
3.937880E+00	5.089920E+00	3.318050E+00
2.167220E+00	3.269370E+00	2.226500E+00
2.130240E+00	3.217560E+00	2.251360E+00
2.194210E+00	3.441640E+00	2.235510E+00
2.256880E+00	3.687050E+00	2.240740E+00
3.707960E+00	5.143470E+00	3.195910E+00
3.764360E+00	5.185040E+00	3.311070E+00
2.120370E+00	3.324570E+00	2.279650E+00
2.117470E+00	3.486200E+00	2.296980E+00
2.160050E+00	3.601490E+00	2.280330E+00
2.181970E+00	3.738850E+00	2.316840E+00
2.237140E+00	3.893170E+00	2.321770E+00
2.314230E+00	4.095280E+00	2.374700E+00
3.633830E+00	5.179710E+00	3.207820E+00
3.667420E+00	5.194670E+00	3.266200E+00
2.096700E+00	3.642530E+00	2.344640E+00
2.150750E+00	3.857740E+00	2.375320E+00
2.210910E+00	3.996330E+00	2.386780E+00
2.236490E+00	4.096060E+00	2.431480E+00
2.282960E+00	4.160900E+00	2.441110E+00
2.336270E+00	4.241700E+00	2.465090E+00
2.424710E+00	4.370240E+00	2.511180E+00
2.526000E+00	4.494470E+00	2.569370E+00
2.626620E+00	4.613120E+00	2.623200E+00
2.738550E+00	4.740670E+00	2.696480E+00
3.405430E+00	5.204550E+00	3.131910E+00
3.470460E+00	5.231660E+00	3.211470E+00
3.588900E+00	5.215950E+00	3.244120E+00
2.240420E+00	4.194880E+00	2.496040E+00
2.323060E+00	4.339350E+00	2.544340E+00
2.418300E+00	4.463140E+00	2.597180E+00
2.516540E+00	4.582570E+00	2.651830E+00
2.606550E+00	4.674660E+00	2.690760E+00
2.642390E+00	4.739390E+00	2.739330E+00
2.699370E+00	4.783320E+00	2.755570E+00
2.759290E+00	4.844940E+00	2.778540E+00
2.855550E+00	4.943320E+00	2.828050E+00
2.958760E+00	5.027560E+00	2.895180E+00
3.058490E+00	5.098440E+00	2.972730E+00
3.146490E+00	5.163760E+00	3.045570E+00
3.235940E+00	5.221070E+00	3.143010E+00
3.352510E+00	5.231340E+00	3.183520E+00
2.649430E+00	4.810620E+00	2.798410E+00
2.747800E+00	4.918600E+00	2.851850E+00
2.850350E+00	5.005930E+00	2.922640E+00
2.953990E+00	5.082550E+00	2.993390E+00
3.047720E+00	5.150710E+00	3.059730E+00
3.123380E+00	5.199760E+00	3.126390E+00
5.171670E+00	2.341990E+00	3.043310E+00
5.243850E+00	2.423280E+00	3.090000E+00
5.317660E+00	2.523210E+00	3.176370E+00
5.359570E+00	2.659090E+00	3.175330E+00
5.391720E+00	2.771110E+00	3.230410E+00
5.427590E+00	2.891470E+00	3.273970E+00
5.457660E+00	3.015870E+00	3.321250E+00
5.491610E+00	3.136220E+00	3.358610E+00
5.503980E+00	3.252920E+00	3.397890E+00
5.502620E+00	3.359690E+00	3.438390E+00
5.495070E+00	3.452410E+00	3.489420E+00
5.040740E+00	2.234390E+00	2.956100E+00
5.110110E+00	2.282790E+00	3.009330E+00
5.440850E+00	3.556910E+00	3.458420E+00
5.424820E+00	3.632580E+00	3.528390E+00
4.934770E+00	2.153040E+00	2.915470E+00
4.848720E+00	2.067850E+00	2.852630E+00
4.857350E+00	2.082460E+00	2.739120E+00
5.371330E+00	3.723040E+00	3.508640E+00
5.351980E+00	3.795560E+00	3.563320E+00
5.337040E+00	3.874040E+00	3.611320E+00
4.798760E+00	2.006840E+00	2.853600E+00
4.714140E+00	1.904920E+00	2.741330E+00
4.748780E+00	1.955050E+00	2.659570E+00
5.283470E+00	3.961110E+00	3.583800E+00
5.254700E+00	4.033030E+00	3.595430E+00
5.296820E+00	4.010910E+00	3.647440E+00
5.267660E+00	4.072190E+00	3.651580E+00
4.641250E+00	1.825290E+00	2.655750E+00
4.555540E+00	1.732900E+00	2.562170E+00
4.596170E+00	1.781380E+00	2.499880E+00
5.231990E+00	4.148370E+00	3.678500E+00
5.196320E+00	4.211060E+00	3.711410E+00
4.461620E+00	1.652870E+00	2.485940E+00
4.358410E+00	1.594850E+00	2.434560E+00
4.390890E+00	1.627250E+00	2.341420E+00
5.149260E+00	4.265060E+00	3.703970E+00
5.103770E+00	4.328260E+00	3.741270E+00
4.224590E+00	1.536960E+00	2.368730E+00
4.057900E+00	1.471520E+00	2.283870E+00
4.178850E+00	1.528030E+00	2.252820E+00
5.062620E+00	4.376120E+00	3.724510E+00
5.082650E+00	4.363840E+00	3.780870E+00
5.059780E+00	4.405650E+00	3.795930E+00
3.903660E+00	1.486250E+00	2.079740E+00
3.840990E+00	1.447090E+00	2.180000E+00
4.993070E+00	4.510940E+00	3.751670E+00
5.016960E+00	4.470210E+00	3.767380E+00
5.012730E+00	4.524430E+00	3.824630E+00
3.735700E+00	1.420170E+00	2.166440E+00
3.590380E+00	1.421560E+00	2.157110E+00
3.694230E+00	1.443700E+00	2.073730E+00
4.930550E+00	4.644710E+00	3.781290E+00
4.975520E+00	4.588230E+00	3.804650E+00
4.972570E+00	4.637990E+00	3.853180E+00
3.483400E+00	1.478470E+00	2.005550E+00
3.348700E+00	1.462400E+00	2.084580E+00
4.883570E+00	4.697240E+00	3.774690E+00
4.926970E+00	4.702210E+00	3.863890E+00
3.265410E+00	1.543800E+00	1.948860E+00
3.142590E+00	1.545020E+00	2.047830E+00
4.854490E+00	4.727920E+00	3.784360E+00
4.872250E+00	4.732770E+00	3.826670E+00
3.069360E+00	1.655710E+00	1.928480E+00
2.957840E+00	1.653350E+00	2.029400E+00
4.737930E+00	4.738170E+00	3.732800E+00
4.765290E+00	4.754460E+00	3.802950E+00
4.831310E+00	4.749950E+00	3.820270E+00
2.895540E+00	1.793990E+00	1.931820E+00
2.797530E+00	1.787630E+00	2.037170E+00
4.634200E+00	4.745500E+00	3.694520E+00
4.656580E+00	4.763970E+00	3.760220E+00
4.707100E+00	4.756360E+00	3.775070E+00
2.744740E+00	1.947790E+00	1.956210E+00
2.655530E+00	1.934830E+00	2.062430E+00
4.497850E+00	4.790370E+00	3.633380E+00
4.542080E+00	4.793870E+00	3.714150E+00
4.602770E+00	4.774600E+00	3.741570E+00
2.618110E+00	2.113010E+00	1.999170E+00
2.532730E+00	2.095200E+00	2.095900E+00
4.470720E+00	4.827730E+00	3.651980E+00
4.488160E+00	4.829820E+00	3.694500E+00
2.509990E+00	2.285510E+00	2.046840E+00
2.431760E+00	2.266180E+00	2.140660E+00
4.376020E+00	4.929000E+00	3.621880E+00
4.448240E+00	4.869910E+00	3.678470E+00
2.408910E+00	2.477320E+00	2.096990E+00
2.372100E+00	2.378720E+00	2.167000E+00
4.305630E+00	4.957660E+00	3.556670E+00
4.315890E+00	4.980610E+00	3.605760E+00
2.317920E+00	2.488840E+00	2.190340E+00
2.243270E+00	2.648000E+00	2.220660E+00
2.321090E+00	2.662010E+00	2.137790E+00
4.168650E+00	5.060490E+00	3.536660E+00
4.263720E+00	5.006780E+00	3.578550E+00
2.247650E+00	2.820640E+00	2.186200E+00
2.171320E+00	2.795330E+00	2.267280E+00
4.098720E+00	5.076270E+00	3.472520E+00
4.102670E+00	5.105780E+00	3.531040E+00
2.167620E+00	2.968850E+00	2.236560E+00
2.091260E+00	2.937490E+00	2.308150E+00
3.863780E+00	5.158230E+00	3.349760E+00
3.948080E+00	5.152480E+00	3.452920E+00
4.050550E+00	5.119610E+00	3.501720E+00
2.093520E+00	3.144890E+00	2.292260E+00
2.048690E+00	3.042060E+00	2.341900E+00
3.818900E+00	5.194460E+00	3.369320E+00
3.854630E+00	5.196710E+00	3.416170E+00
2.013200E+00	3.164880E+00	2.358340E+00
1.986950E+00	3.292780E+00	2.388410E+00
2.049240E+00	3.389730E+00	2.351570E+00
3.648840E+00	5.253680E+00	3.363950E+00
3.782390E+00	5.225970E+00	3.404540E+00
1.974870E+00	3.425400E+00	2.416350E+00
1.955160E+00	3.560140E+00	2.433780E+00
2.006950E+00	3.596200E+00	2.398090E+00
2.062820E+00	3.799190E+00	2.426350E+00
2.130020E+00	4.017020E+00	2.462750E+00
3.547400E+00	5.261590E+00	3.297070E+00
3.553530E+00	5.289450E+00	3.350880E+00
1.969870E+00	3.712340E+00	2.475170E+00
2.023870E+00	3.903170E+00	2.483410E+00
2.042630E+00	4.010470E+00	2.519600E+00
2.089140E+00	4.079370E+00	2.527400E+00
2.142570E+00	4.166180E+00	2.545840E+00
2.223340E+00	4.303440E+00	2.580410E+00
2.311930E+00	4.431260E+00	2.627220E+00
2.409120E+00	4.550390E+00	2.681500E+00
2.512880E+00	4.688050E+00	2.744680E+00
3.296380E+00	5.260170E+00	3.228360E+00
3.355420E+00	5.294230E+00	3.306360E+00
3.483900E+00	5.295010E+00	3.329560E+00
2.041100E+00	4.112330E+00	2.576480E+00
2.122340E+00	4.264330E+00	2.618410E+00
2.206270E+00	4.396250E+00	2.659890E+00
2.302670E+00	4.517700E+00	2.713070E+00
2.388700E+00	4.613970E+00	2.744390E+00
2.419290E+00	4.682520E+00	2.785670E+00
2.472150E+00	4.728990E+00	2.800690E+00
2.535990E+00	4.792730E+00	2.830120E+00
2.638460E+00	4.894850E+00	2.882190E+00
2.744000E+00	4.982530E+00	2.949330E+00
2.850840E+00	5.063440E+00	3.021630E+00
2.954960E+00	5.138760E+00	3.085810E+00
3.046820E+00	5.194860E+00	3.154880E+00
3.126080E+00	5.245610E+00	3.224700E+00
3.232800E+00	5.282940E+00	3.265100E+00
2.422420E+00	4.755350E+00	2.847120E+00
2.523290E+00	4.871410E+00	2.914160E+00
2.635070E+00	4.965900E+00	2.978780E+00
2.746670E+00	5.042890E+00	3.046000E+00
2.855260E+00	5.122480E+00	3.121520E+00
2.968800E+00	5.191220E+00	3.192720E+00
3.045410E+00	5.227820E+00	3.225150E+00
5.324890E+00	2.480800E+00	3.314170E+00
5.299290E+00	2.441780E+00	3.302360E+00
5.310130E+00	2.472450E+00	3.261200E+00
5.342990E+00	2.529890E+00	3.307470E+00
5.153910E+00	2.291190E+00	3.223730E+00
5.082910E+00	2.238450E+00	3.175930E+00
5.116550E+00	2.280460E+00	3.100060E+00
5.239690E+00	2.384510E+00	3.209170E+00
5.380200E+00	2.655240E+00	3.313780E+00
5.416600E+00	2.791380E+00	3.326850E+00
5.458570E+00	2.885000E+00	3.376330E+00
5.497840E+00	3.005340E+00	3.427240E+00
5.533350E+00	3.127370E+00	3.458810E+00
5.542590E+00	3.242640E+00	3.490750E+00
5.540460E+00	3.346050E+00	3.531510E+00
5.535860E+00	3.439720E+00	3.580590E+00
5.027600E+00	2.191910E+00	3.201710E+00
4.971400E+00	2.154300E+00	3.138740E+00
5.008230E+00	2.193580E+00	3.077380E+00
5.479230E+00	3.538140E+00	3.548830E+00
5.463680E+00	3.609050E+00	3.598170E+00
4.889080E+00	2.089790E+00	3.036590E+00
5.422200E+00	3.707850E+00	3.617170E+00
5.381420E+00	3.804070E+00	3.636680E+00
5.377310E+00	3.854370E+00	3.678000E+00
4.722810E+00	1.889630E+00	2.906270E+00
4.659670E+00	1.814420E+00	2.869710E+00
4.667460E+00	1.840040E+00	2.771480E+00
4.772710E+00	1.959720E+00	2.921250E+00
5.350550E+00	3.940040E+00	3.696330E+00
5.321520E+00	4.030660E+00	3.717430E+00
5.291960E+00	4.089710E+00	3.722600E+00
5.330700E+00	4.063270E+00	3.776410E+00
5.294220E+00	4.123680E+00	3.792270E+00
4.497920E+00	1.644890E+00	2.765770E+00
4.396190E+00	1.584280E+00	2.709500E+00
4.466520E+00	1.630830E+00	2.681230E+00
4.518180E+00	1.685920E+00	2.635010E+00
4.565650E+00	1.708610E+00	2.807150E+00
5.192880E+00	4.232890E+00	3.771250E+00
5.235070E+00	4.187110E+00	3.776350E+00
5.219050E+00	4.224280E+00	3.831890E+00
4.308180E+00	1.559420E+00	2.518720E+00
4.230960E+00	1.518000E+00	2.577760E+00
5.166270E+00	4.276730E+00	3.820780E+00
4.129600E+00	1.468160E+00	2.538180E+00
3.981820E+00	1.426790E+00	2.496370E+00
4.092630E+00	1.462920E+00	2.435170E+00
5.118330E+00	4.351050E+00	3.855250E+00
5.090110E+00	4.408090E+00	3.880680E+00
3.835230E+00	1.422020E+00	2.297450E+00
3.775030E+00	1.377750E+00	2.387890E+00
5.066930E+00	4.464760E+00	3.884370E+00
5.056000E+00	4.528580E+00	3.912570E+00
3.674010E+00	1.357960E+00	2.384850E+00
3.531680E+00	1.347980E+00	2.380080E+00
3.634080E+00	1.380950E+00	2.296620E+00
5.029710E+00	4.590930E+00	3.910690E+00
4.995780E+00	4.675370E+00	3.927140E+00
3.428890E+00	1.396410E+00	2.225780E+00
3.300080E+00	1.374710E+00	2.310220E+00
4.964050E+00	4.719500E+00	3.922620E+00
4.983830E+00	4.721080E+00	3.960270E+00
4.965350E+00	4.740060E+00	3.957140E+00
3.219220E+00	1.453130E+00	2.176690E+00
3.101500E+00	1.438790E+00	2.270580E+00
4.865750E+00	4.774220E+00	3.914970E+00
4.935420E+00	4.749080E+00	3.940670E+00
3.026050E+00	1.535180E+00	2.142400E+00
2.924650E+00	1.526730E+00	2.249130E+00
4.806200E+00	4.779970E+00	3.874840E+00
4.808750E+00	4.798630E+00	3.928690E+00
2.856490E+00	1.646120E+00	2.134480E+00
2.761720E+00	1.632190E+00	2.239950E+00
4.681960E+00	4.780820E+00	3.817570E+00
4.710430E+00	4.792200E+00	3.860650E+00
4.760730E+00	4.805040E+00	3.922370E+00
2.703400E+00	1.775060E+00	2.141830E+00
2.616470E+00	1.757730E+00	2.250220E+00
4.572270E+00	4.809120E+00	3.786660E+00
4.606320E+00	4.830890E+00	3.852630E+00
4.664950E+00	4.810910E+00	3.866740E+00
2.565940E+00	1.915620E+00	2.161430E+00
2.481930E+00	1.895440E+00	2.266660E+00
4.477070E+00	4.891080E+00	3.778010E+00
4.543820E+00	4.853000E+00	3.824350E+00
2.448680E+00	2.082130E+00	2.199390E+00
2.366600E+00	2.055790E+00	2.306530E+00
4.425180E+00	4.922690E+00	3.717350E+00
4.428820E+00	4.945900E+00	3.764560E+00
2.334310E+00	2.283370E+00	2.245250E+00
2.265420E+00	2.192850E+00	2.341680E+00
4.312960E+00	5.021240E+00	3.668700E+00
4.386260E+00	4.980750E+00	3.729790E+00
2.244440E+00	2.322510E+00	2.320180E+00
2.214730E+00	2.275900E+00	2.367210E+00
2.228410E+00	2.476220E+00	2.284910E+00
4.236710E+00	5.066240E+00	3.635670E+00
4.253100E+00	5.112540E+00	3.735100E+00
2.172420E+00	2.374810E+00	2.369970E+00
2.110770E+00	2.566410E+00	2.377960E+00
2.170240E+00	2.648050E+00	2.295520E+00
4.091090E+00	5.167470E+00	3.605080E+00
4.178550E+00	5.135780E+00	3.661880E+00
2.094770E+00	2.766080E+00	2.344600E+00
2.021390E+00	2.733920E+00	2.422560E+00
4.016070E+00	5.169390E+00	3.550160E+00
4.021520E+00	5.200320E+00	3.599390E+00
2.008260E+00	2.947340E+00	2.385260E+00
1.972360E+00	2.838090E+00	2.448870E+00
3.850140E+00	5.244460E+00	3.499390E+00
3.956830E+00	5.217040E+00	3.568040E+00
1.931240E+00	2.960820E+00	2.464210E+00
1.901990E+00	3.093120E+00	2.486460E+00
1.941250E+00	3.195370E+00	2.426310E+00
3.741420E+00	5.273600E+00	3.467530E+00
3.773330E+00	5.325980E+00	3.559880E+00
1.872720E+00	3.234750E+00	2.498500E+00
1.861780E+00	3.381310E+00	2.529440E+00
1.909350E+00	3.472210E+00	2.479140E+00
3.540050E+00	5.332770E+00	3.420730E+00
3.653100E+00	5.325480E+00	3.493060E+00
1.838210E+00	3.513180E+00	2.541140E+00
1.830780E+00	3.636980E+00	2.566120E+00
1.887080E+00	3.677040E+00	2.534750E+00
1.938980E+00	3.919360E+00	2.554580E+00
3.434830E+00	5.340970E+00	3.398720E+00
3.451940E+00	5.402530E+00	3.492920E+00
1.843000E+00	3.765420E+00	2.592880E+00
1.854250E+00	3.912810E+00	2.613650E+00
1.893870E+00	3.988860E+00	2.613790E+00
1.942950E+00	4.080510E+00	2.625810E+00
2.021570E+00	4.224960E+00	2.655580E+00
2.100710E+00	4.355320E+00	2.692790E+00
2.186640E+00	4.484690E+00	2.749050E+00
2.301960E+00	4.629760E+00	2.793160E+00
3.149020E+00	5.298260E+00	3.308190E+00
3.218750E+00	5.342790E+00	3.363970E+00
3.338040E+00	5.372600E+00	3.432160E+00
1.848170E+00	4.021930E+00	2.663310E+00
1.923000E+00	4.182380E+00	2.696990E+00
2.001500E+00	4.321600E+00	2.729890E+00
2.079060E+00	4.421830E+00	2.757840E+00
2.113340E+00	4.502370E+00	2.799230E+00
2.187500E+00	4.572000E+00	2.807860E+00
2.218520E+00	4.650440E+00	2.840730E+00
2.302940E+00	4.733050E+00	2.874460E+00
2.395930E+00	4.843370E+00	2.939830E+00
2.512690E+00	4.962380E+00	3.023580E+00
2.651060E+00	5.028510E+00	3.067670E+00
2.744680E+00	5.098430E+00	3.144100E+00
2.865590E+00	5.186940E+00	3.243240E+00
3.031830E+00	5.268470E+00	3.304380E+00
2.908510E+00	5.264030E+00	3.350920E+00
3.124550E+00	5.321980E+00	3.356210E+00
2.111490E+00	4.592300E+00	2.852300E+00
2.196920E+00	4.714750E+00	2.898480E+00
2.283900E+00	4.795080E+00	2.936180E+00
2.320880E+00	4.863340E+00	2.981020E+00
2.396210E+00	4.915020E+00	3.005430E+00
2.423460E+00	4.963820E+00	3.051420E+00
2.475340E+00	5.016880E+00	3.112300E+00
2.614170E+00	5.069390E+00	3.155740E+00
2.734590E+00	5.146780E+00	3.243310E+00
2.806370E+00	5.210060E+00	3.313490E+00
2.329280E+00	4.934950E+00	3.046430E+00
2.402270E+00	4.984910E+00	3.086490E+00
5.288600E+00	2.404790E+00	3.411930E+00
5.258790E+00	2.368940E+00	3.393030E+00
5.272660E+00	2.396210E+00	3.341360E+00
5.327990E+00	2.476230E+00	3.391050E+00
5.372160E+00	2.569980E+00	3.388280E+00
5.374000E+00	2.553770E+00	3.467100E+00
5.409810E+00	2.649770E+00	3.467650E+00
5.100910E+00	2.246500E+00	3.282900E+00
5.198630E+00	2.324120E+00	3.355170E+00
5.436550E+00	2.767410E+00	3.420780E+00
5.493580E+00	2.880610E+00	3.482880E+00
5.545600E+00	3.013620E+00	3.551310E+00
5.569200E+00	3.146110E+00	3.543940E+00
5.580490E+00	3.238400E+00	3.581080E+00
5.580620E+00	3.336870E+00	3.620090E+00
5.582530E+00	3.423260E+00	3.671650E+00
4.958710E+00	2.131210E+00	3.229520E+00
5.035870E+00	2.193210E+00	3.309990E+00
5.520710E+00	3.532810E+00	3.641760E+00
5.482430E+00	3.623310E+00	3.658680E+00
5.524590E+00	3.584120E+00	3.709580E+00
5.491590E+00	3.673500E+00	3.731500E+00
4.755370E+00	1.858800E+00	3.161720E+00
4.703970E+00	1.801960E+00	3.122390E+00
4.739490E+00	1.856800E+00	3.095140E+00
4.759550E+00	1.912680E+00	3.027120E+00
4.791780E+00	1.920900E+00	3.171610E+00
4.823260E+00	2.007770E+00	3.047890E+00
4.857960E+00	2.029100E+00	3.170020E+00
5.427670E+00	3.784730E+00	3.712430E+00
5.399690E+00	3.863000E+00	3.732290E+00
5.440290E+00	3.831160E+00	3.780030E+00
5.413740E+00	3.901520E+00	3.790290E+00
4.624110E+00	1.727690E+00	3.039880E+00
4.535630E+00	1.646320E+00	2.998240E+00
4.537670E+00	1.668360E+00	2.878150E+00
4.664210E+00	1.788210E+00	2.986270E+00
5.382100E+00	3.995550E+00	3.814230E+00
5.351240E+00	4.073300E+00	3.835140E+00
5.337040E+00	4.122100E+00	3.886960E+00
4.448980E+00	1.586760E+00	2.954630E+00
4.330640E+00	1.539210E+00	2.912630E+00
4.420610E+00	1.583490E+00	2.852000E+00
5.272890E+00	4.181480E+00	3.860500E+00
5.230950E+00	4.245660E+00	3.918300E+00
4.213120E+00	1.500410E+00	2.686630E+00
4.153530E+00	1.459480E+00	2.777430E+00
5.176530E+00	4.301440E+00	3.901490E+00
5.200070E+00	4.291090E+00	3.947470E+00
5.172670E+00	4.334450E+00	3.966160E+00
4.042610E+00	1.412110E+00	2.767730E+00
3.906000E+00	1.377410E+00	2.687720E+00
4.017050E+00	1.417300E+00	2.647570E+00
5.096450E+00	4.427720E+00	3.921330E+00
5.124580E+00	4.393800E+00	3.943490E+00
5.113050E+00	4.441420E+00	3.976810E+00
3.773450E+00	1.351870E+00	2.510900E+00
3.745410E+00	1.309010E+00	2.657970E+00
5.067300E+00	4.551160E+00	3.955960E+00
5.099830E+00	4.508990E+00	4.000170E+00
5.082150E+00	4.576160E+00	4.010980E+00
3.601180E+00	1.287740E+00	2.618900E+00
3.460500E+00	1.264040E+00	2.600850E+00
3.578280E+00	1.309100E+00	2.530930E+00
5.011090E+00	4.703200E+00	3.995750E+00
5.059810E+00	4.648360E+00	4.027190E+00
5.035660E+00	4.713670E+00	4.058630E+00
3.377990E+00	1.309750E+00	2.450190E+00
3.252130E+00	1.284030E+00	2.537390E+00
4.967020E+00	4.758320E+00	4.036170E+00
3.177740E+00	1.351530E+00	2.400720E+00
3.066540E+00	1.328380E+00	2.496470E+00
4.910510E+00	4.780630E+00	3.987120E+00
4.911000E+00	4.795580E+00	4.040850E+00
2.996350E+00	1.418720E+00	2.369290E+00
2.899000E+00	1.399860E+00	2.476730E+00
4.802130E+00	4.821280E+00	4.014090E+00
4.870960E+00	4.808180E+00	4.026540E+00
2.830250E+00	1.508380E+00	2.355350E+00
2.739480E+00	1.488830E+00	2.464700E+00
4.690360E+00	4.843450E+00	3.974760E+00
4.741760E+00	4.834640E+00	4.007760E+00
2.673900E+00	1.613640E+00	2.348900E+00
2.584830E+00	1.590570E+00	2.458290E+00
4.644040E+00	4.848650E+00	3.929210E+00
4.644510E+00	4.870300E+00	3.985120E+00
2.529100E+00	1.734010E+00	2.354710E+00
2.443340E+00	1.712510E+00	2.472300E+00
4.515660E+00	4.902970E+00	3.858220E+00
4.549610E+00	4.916600E+00	3.934080E+00
4.611460E+00	4.882610E+00	3.965560E+00
2.395900E+00	1.870840E+00	2.374840E+00
2.307720E+00	1.848370E+00	2.494560E+00
4.420060E+00	4.994270E+00	3.818250E+00
4.482540E+00	4.960190E+00	3.885000E+00
2.279620E+00	2.026270E+00	2.408810E+00
2.189060E+00	2.002410E+00	2.521250E+00
4.338310E+00	5.065550E+00	3.782790E+00
4.379630E+00	5.078050E+00	3.859150E+00
2.168740E+00	2.208450E+00	2.440370E+00
2.089810E+00	2.140560E+00	2.554460E+00
4.289010E+00	5.126930E+00	3.799580E+00
4.320400E+00	5.154890E+00	3.869090E+00
2.075650E+00	2.255820E+00	2.520540E+00
2.038310E+00	2.219490E+00	2.570330E+00
2.072070E+00	2.400950E+00	2.468930E+00
4.135710E+00	5.190360E+00	3.691860E+00
4.171660E+00	5.215530E+00	3.775450E+00
4.247430E+00	5.184090E+00	3.821980E+00
2.009560E+00	2.319470E+00	2.565250E+00
1.958560E+00	2.509110E+00	2.554830E+00
2.018750E+00	2.585540E+00	2.467110E+00
4.005350E+00	5.248650E+00	3.661330E+00
4.090050E+00	5.241660E+00	3.724970E+00
1.937560E+00	2.744700E+00	2.511740E+00
1.897220E+00	2.632100E+00	2.579110E+00
3.888010E+00	5.298570E+00	3.614870E+00
3.935270E+00	5.333270E+00	3.722470E+00
1.853100E+00	2.761190E+00	2.597430E+00
1.811440E+00	2.891240E+00	2.604950E+00
1.859190E+00	2.995280E+00	2.542430E+00
3.823290E+00	5.343770E+00	3.620310E+00
3.852670E+00	5.356820E+00	3.667950E+00
1.780460E+00	3.032220E+00	2.620090E+00
1.731760E+00	3.209810E+00	2.633710E+00
1.804090E+00	3.285770E+00	2.570700E+00
3.561990E+00	5.398370E+00	3.526360E+00
3.668290E+00	5.390880E+00	3.590930E+00
3.775690E+00	5.383130E+00	3.642910E+00
1.750220E+00	3.360950E+00	2.631530E+00
1.715990E+00	3.310020E+00	2.658100E+00
1.764860E+00	3.570220E+00	2.606060E+00
3.505060E+00	5.441370E+00	3.552420E+00
3.560130E+00	5.472750E+00	3.625210E+00
1.706430E+00	3.429320E+00	2.666530E+00
1.692310E+00	3.576610E+00	2.666020E+00
1.726620E+00	3.674470E+00	2.661430E+00
1.769230E+00	3.827010E+00	2.658220E+00
3.224440E+00	5.413030E+00	3.467370E+00
3.334790E+00	5.445510E+00	3.526600E+00
3.440860E+00	5.472170E+00	3.581680E+00
1.679030E+00	3.718650E+00	2.712330E+00
1.703610E+00	3.883470E+00	2.715720E+00
1.700320E+00	3.961040E+00	2.741820E+00
1.756090E+00	3.988040E+00	2.712170E+00
1.823270E+00	4.133670E+00	2.738080E+00
1.901530E+00	4.281020E+00	2.769120E+00
1.991660E+00	4.441440E+00	2.815410E+00
2.994850E+00	5.308770E+00	3.384890E+00
3.093100E+00	5.358490E+00	3.424000E+00
3.143400E+00	5.434070E+00	3.501990E+00
3.212350E+00	5.485350E+00	3.551460E+00
1.717870E+00	4.067410E+00	2.775690E+00
1.800140E+00	4.235900E+00	2.805960E+00
1.875630E+00	4.353400E+00	2.825030E+00
1.901520E+00	4.433050E+00	2.860730E+00
1.948380E+00	4.487370E+00	2.869390E+00
1.998920E+00	4.559180E+00	2.884730E+00
2.076270E+00	4.684060E+00	2.928660E+00
2.199270E+00	4.819110E+00	2.988770E+00
2.523810E+00	5.092970E+00	3.237520E+00
2.646720E+00	5.135690E+00	3.264740E+00
2.721480E+00	5.192310E+00	3.324570E+00
2.802690E+00	5.259840E+00	3.400120E+00
2.945500E+00	5.342370E+00	3.450330E+00
3.056530E+00	5.425830E+00	3.514460E+00
3.127980E+00	5.465880E+00	3.540930E+00
1.898920E+00	4.513100E+00	2.912220E+00
1.968140E+00	4.620820E+00	2.935420E+00
1.997970E+00	4.699180E+00	2.973810E+00
2.077300E+00	4.764770E+00	2.992770E+00
2.109920E+00	4.841140E+00	3.037210E+00
2.198470E+00	4.948720E+00	3.106960E+00
2.379350E+00	5.018270E+00	3.152860E+00
2.418430E+00	5.086550E+00	3.261870E+00
2.495040E+00	5.157610E+00	3.352210E+00
2.627230E+00	5.181900E+00	3.349760E+00
2.711970E+00	5.222740E+00	3.385380E+00
2.001770E+00	4.781320E+00	3.037850E+00
2.076770E+00	4.881970E+00	3.082110E+00
2.097400E+00	4.934910E+00	3.131180E+00
2.142890E+00	4.972650E+00	3.163800E+00
2.186590E+00	5.024090E+00	3.237660E+00
2.305810E+00	5.055270E+00	3.244970E+00
2.383830E+00	5.118090E+00	3.322360E+00
2.083830E+00	4.971970E+00	3.196630E+00
5.255360E+00	2.373830E+00	3.473530E+00
5.304320E+00	2.432920E+00	3.471690E+00
5.339650E+00	2.497650E+00	3.530210E+00
5.391020E+00	2.587070E+00	3.557310E+00
5.429430E+00	2.670500E+00	3.576650E+00
5.535860E+00	2.850930E+00	3.631640E+00
5.507410E+00	2.809060E+00	3.616200E+00
5.526270E+00	2.881670E+00	3.579990E+00
5.556080E+00	2.948100E+00	3.605390E+00
5.562390E+00	2.901630E+00	3.646010E+00
5.585810E+00	2.992530E+00	3.649960E+00
5.100700E+00	2.242600E+00	3.428240E+00
5.185990E+00	2.314190E+00	3.499260E+00
5.464910E+00	2.770460E+00	3.542330E+00
5.615380E+00	3.121680E+00	3.649620E+00
5.614630E+00	3.244630E+00	3.658680E+00
5.620690E+00	3.321600E+00	3.708360E+00
5.627900E+00	3.404660E+00	3.763990E+00
4.742040E+00	1.780160E+00	3.380140E+00
4.693810E+00	1.734290E+00	3.346090E+00
4.732430E+00	1.783940E+00	3.310270E+00
4.769190E+00	1.856660E+00	3.259200E+00
4.781400E+00	1.837130E+00	3.396810E+00
4.852920E+00	1.987890E+00	3.299050E+00
4.843730E+00	1.947390E+00	3.421070E+00
4.919120E+00	2.076350E+00	3.311480E+00
4.918880E+00	2.054620E+00	3.431640E+00
4.996090E+00	2.146890E+00	3.401790E+00
5.578050E+00	3.502330E+00	3.734600E+00
5.561320E+00	3.586130E+00	3.784300E+00
5.550170E+00	3.669670E+00	3.830300E+00
4.616860E+00	1.672170E+00	3.304610E+00
4.539710E+00	1.622310E+00	3.246260E+00
4.579050E+00	1.653810E+00	3.203280E+00
4.645910E+00	1.723150E+00	3.190270E+00
5.490530E+00	3.758360E+00	3.804490E+00
5.479640E+00	3.846780E+00	3.854460E+00
5.443730E+00	3.926380E+00	3.857940E+00
5.485480E+00	3.900530E+00	3.907780E+00
5.453690E+00	3.971210E+00	3.925750E+00
4.490630E+00	1.603760E+00	3.091330E+00
4.438890E+00	1.566800E+00	3.232760E+00
5.394170E+00	4.054440E+00	3.905560E+00
5.375680E+00	4.107840E+00	3.976840E+00
4.330330E+00	1.526850E+00	3.193560E+00
4.238440E+00	1.493230E+00	3.107010E+00
4.340880E+00	1.532990E+00	3.072910E+00
5.309580E+00	4.174890E+00	3.952180E+00
5.281540E+00	4.220080E+00	4.024250E+00
4.167230E+00	1.459150E+00	2.924800E+00
4.093650E+00	1.417190E+00	3.063750E+00
5.223970E+00	4.279020E+00	4.005420E+00
5.207920E+00	4.321090E+00	4.052670E+00
3.952040E+00	1.378520E+00	2.843670E+00
5.169780E+00	4.392140E+00	4.061090E+00
5.135480E+00	4.455410E+00	4.049120E+00
5.163680E+00	4.447930E+00	4.097890E+00
5.152020E+00	4.490810E+00	4.100940E+00
3.776740E+00	1.299580E+00	2.802350E+00
3.667180E+00	1.261050E+00	2.850390E+00
3.624650E+00	1.273490E+00	2.706910E+00
5.101290E+00	4.604270E+00	4.067470E+00
5.139430E+00	4.563800E+00	4.113040E+00
5.122260E+00	4.636080E+00	4.124530E+00
3.535080E+00	1.220870E+00	2.889990E+00
3.373130E+00	1.201170E+00	2.832780E+00
3.494060E+00	1.232640E+00	2.750210E+00
5.034830E+00	4.757430E+00	4.111700E+00
5.097650E+00	4.710240E+00	4.143420E+00
5.070820E+00	4.782410E+00	4.196630E+00
3.315690E+00	1.232880E+00	2.679970E+00
3.188940E+00	1.207670E+00	2.771510E+00
5.000840E+00	4.780860E+00	4.106310E+00
5.021100E+00	4.794830E+00	4.155460E+00
3.131700E+00	1.256810E+00	2.630670E+00
3.018950E+00	1.240030E+00	2.737530E+00
4.902480E+00	4.829370E+00	4.125470E+00
4.975390E+00	4.807490E+00	4.141420E+00
2.962680E+00	1.308120E+00	2.603050E+00
2.857240E+00	1.289630E+00	2.716630E+00
4.844420E+00	4.838970E+00	4.088490E+00
4.850280E+00	4.859160E+00	4.142480E+00
2.802540E+00	1.377860E+00	2.587320E+00
2.702270E+00	1.359890E+00	2.701880E+00
4.718940E+00	4.853290E+00	4.038720E+00
4.749000E+00	4.860050E+00	4.080160E+00
4.803590E+00	4.870080E+00	4.136600E+00
2.647810E+00	1.469160E+00	2.579320E+00
2.551360E+00	1.450570E+00	2.695340E+00
4.639100E+00	4.911840E+00	4.066630E+00
4.701710E+00	4.881510E+00	4.084070E+00
2.497780E+00	1.571990E+00	2.578440E+00
2.410090E+00	1.556260E+00	2.693290E+00
4.587400E+00	4.925880E+00	4.021310E+00
4.592660E+00	4.951790E+00	4.076130E+00
2.352130E+00	1.686100E+00	2.602800E+00
2.329680E+00	1.626780E+00	2.690790E+00
4.429600E+00	5.049790E+00	3.911040E+00
4.482790E+00	5.022280E+00	3.994080E+00
4.548870E+00	4.981300E+00	4.059900E+00
2.275750E+00	1.688650E+00	2.686160E+00
2.212860E+00	1.821940E+00	2.621040E+00
4.378010E+00	5.127000E+00	3.917560E+00
4.413370E+00	5.120930E+00	3.987460E+00
2.094730E+00	1.988670E+00	2.635580E+00
4.347340E+00	5.171260E+00	3.923520E+00
4.365990E+00	5.176200E+00	3.966740E+00
1.985660E+00	2.175670E+00	2.645540E+00
4.207970E+00	5.242580E+00	3.845920E+00
4.247310E+00	5.263470E+00	3.920410E+00
4.323580E+00	5.215400E+00	3.954130E+00
1.874960E+00	2.316770E+00	2.721000E+00
1.933170E+00	2.369930E+00	2.627310E+00
4.023550E+00	5.304840E+00	3.761840E+00
4.090630E+00	5.331060E+00	3.835910E+00
4.170650E+00	5.304480E+00	3.876740E+00
1.854210E+00	2.546760E+00	2.658040E+00
1.794010E+00	2.446650E+00	2.765420E+00
3.983610E+00	5.342260E+00	3.778950E+00
4.013680E+00	5.355130E+00	3.814610E+00
1.777240E+00	2.588330E+00	2.734620E+00
1.753920E+00	2.529790E+00	2.786380E+00
1.768720E+00	2.793460E+00	2.685380E+00
3.835130E+00	5.418380E+00	3.737170E+00
3.944160E+00	5.388890E+00	3.799320E+00
1.726350E+00	2.640600E+00	2.776520E+00
1.703620E+00	2.787330E+00	2.762910E+00
1.707700E+00	2.881410E+00	2.724930E+00
1.705440E+00	3.028470E+00	2.699650E+00
3.690600E+00	5.450620E+00	3.695020E+00
3.752600E+00	5.502200E+00	3.802780E+00
1.657300E+00	2.908670E+00	2.771470E+00
1.610350E+00	3.112900E+00	2.773240E+00
1.666260E+00	3.260500E+00	2.696430E+00
3.609360E+00	5.494470E+00	3.699470E+00
3.643640E+00	5.513250E+00	3.754780E+00
1.597590E+00	3.285500E+00	2.761110E+00
1.555740E+00	3.224240E+00	2.794890E+00
1.622320E+00	3.487270E+00	2.727420E+00
3.329600E+00	5.515260E+00	3.620810E+00
3.446710E+00	5.532450E+00	3.680910E+00
3.557010E+00	5.537280E+00	3.729280E+00
1.537830E+00	3.372030E+00	2.814810E+00
1.544100E+00	3.549660E+00	2.784580E+00
1.534830E+00	3.641750E+00	2.806880E+00
1.592760E+00	3.676870E+00	2.772720E+00
1.636850E+00	3.890390E+00	2.771440E+00
3.214860E+00	5.548820E+00	3.646120E+00
3.319520E+00	5.589300E+00	3.742010E+00
1.536560E+00	3.780040E+00	2.829380E+00
1.573800E+00	3.939710E+00	2.831300E+00
1.574230E+00	4.015620E+00	2.857300E+00
1.630260E+00	4.040230E+00	2.827240E+00
1.699290E+00	4.190510E+00	2.847810E+00
1.792230E+00	4.366150E+00	2.877330E+00
2.829950E+00	5.336720E+00	3.489110E+00
2.931500E+00	5.445320E+00	3.566820E+00
3.099520E+00	5.500810E+00	3.594740E+00
3.129180E+00	5.559880E+00	3.674720E+00
3.193110E+00	5.594520E+00	3.722190E+00
1.591950E+00	4.119750E+00	2.889400E+00
1.671050E+00	4.288330E+00	2.914670E+00
1.729350E+00	4.399410E+00	2.938630E+00
1.735660E+00	4.452180E+00	2.970720E+00
1.798730E+00	4.482360E+00	2.950780E+00
1.878070E+00	4.633980E+00	2.993070E+00
2.591580E+00	5.210480E+00	3.416220E+00
2.694950E+00	5.266600E+00	3.460520E+00
2.779700E+00	5.376050E+00	3.552760E+00
2.827190E+00	5.453510E+00	3.619440E+00
2.896740E+00	5.527040E+00	3.694960E+00
3.025260E+00	5.545050E+00	3.681050E+00
3.114870E+00	5.593990E+00	3.737250E+00
1.756630E+00	4.525930E+00	3.001050E+00
1.783540E+00	4.623480E+00	3.035050E+00
1.831470E+00	4.680670E+00	3.046170E+00
1.889680E+00	4.752180E+00	3.070050E+00
1.981280E+00	4.884420E+00	3.128510E+00
2.256220E+00	5.075690E+00	3.293650E+00
2.310140E+00	5.114420E+00	3.339280E+00
2.394390E+00	5.175820E+00	3.422600E+00
2.547670E+00	5.247660E+00	3.486100E+00
2.661410E+00	5.339700E+00	3.562600E+00
2.738010E+00	5.424440E+00	3.626320E+00
2.796810E+00	5.489890E+00	3.687260E+00
1.785760E+00	4.705150E+00	3.091640E+00
1.866720E+00	4.811510E+00	3.131710E+00
1.897950E+00	4.878730E+00	3.178020E+00
1.947490E+00	4.921430E+00	3.192180E+00
1.999980E+00	4.963080E+00	3.223740E+00
2.084170E+00	5.032890E+00	3.303910E+00
2.220870E+00	5.103030E+00	3.354750E+00
2.303640E+00	5.147250E+00	3.401680E+00
1.913470E+00	4.938330E+00	3.247100E+00
1.990220E+00	4.996390E+00	3.285260E+00
5.289630E+00	2.427520E+00	3.551210E+00
5.365420E+00	2.537810E+00	3.620810E+00
5.313920E+00	2.467710E+00	3.635070E+00
5.419510E+00	2.614000E+00	3.669960E+00
5.470460E+00	2.729570E+00	3.637310E+00
5.474630E+00	2.698280E+00	3.717010E+00
5.534330E+00	2.805660E+00	3.697470E+00
5.603240E+00	2.924760E+00	3.733410E+00
5.624480E+00	3.031520E+00	3.719610E+00
5.643380E+00	3.001470E+00	3.787180E+00
5.666060E+00	3.100780E+00	3.783660E+00
5.056150E+00	2.211290E+00	3.630960E+00
5.025340E+00	2.177820E+00	3.607640E+00
5.047910E+00	2.198820E+00	3.541290E+00
5.119660E+00	2.268980E+00	3.601000E+00
5.227570E+00	2.370280E+00	3.633890E+00
5.652800E+00	3.214810E+00	3.739350E+00
5.662360E+00	3.307890E+00	3.797920E+00
5.670110E+00	3.384490E+00	3.836740E+00
4.670710E+00	1.702700E+00	3.539820E+00
4.625440E+00	1.668270E+00	3.505950E+00
4.653540E+00	1.694230E+00	3.433480E+00
4.736850E+00	1.773070E+00	3.489570E+00
4.824280E+00	1.887410E+00	3.533050E+00
4.903500E+00	2.010380E+00	3.583060E+00
4.982460E+00	2.123640E+00	3.561220E+00
5.641200E+00	3.489690E+00	3.843590E+00
5.599040E+00	3.595740E+00	3.857640E+00
5.597630E+00	3.651560E+00	3.897350E+00
4.548260E+00	1.628170E+00	3.431840E+00
5.563080E+00	3.746260E+00	3.911020E+00
5.524840E+00	3.843320E+00	3.929580E+00
5.516140E+00	3.898060E+00	3.974600E+00
5.497560E+00	3.962020E+00	4.027160E+00
4.422080E+00	1.561080E+00	3.388960E+00
4.351590E+00	1.533460E+00	3.374670E+00
4.363210E+00	1.534600E+00	3.290000E+00
5.437560E+00	4.036500E+00	3.999410E+00
5.413200E+00	4.094920E+00	4.068190E+00
4.248020E+00	1.499940E+00	3.304020E+00
5.346960E+00	4.158440E+00	4.044490E+00
5.323470E+00	4.204450E+00	4.095920E+00
4.091310E+00	1.417960E+00	3.241110E+00
3.981600E+00	1.377730E+00	3.197980E+00
4.020170E+00	1.390460E+00	3.121570E+00
5.274220E+00	4.275080E+00	4.115040E+00
5.225010E+00	4.337150E+00	4.108220E+00
5.257640E+00	4.329320E+00	4.151760E+00
5.235060E+00	4.373530E+00	4.157170E+00
3.882720E+00	1.335910E+00	3.009670E+00
3.850370E+00	1.315080E+00	3.209770E+00
5.210730E+00	4.454380E+00	4.173910E+00
5.183240E+00	4.517650E+00	4.161580E+00
5.213000E+00	4.512050E+00	4.208480E+00
5.201320E+00	4.554540E+00	4.211570E+00
3.716420E+00	1.256670E+00	3.173450E+00
3.627700E+00	1.236240E+00	3.125910E+00
3.679950E+00	1.251090E+00	3.028760E+00
5.144390E+00	4.670560E+00	4.179020E+00
5.180670E+00	4.628250E+00	4.223900E+00
5.153550E+00	4.701480E+00	4.233360E+00
3.471690E+00	1.193280E+00	3.049530E+00
5.099780E+00	4.790030E+00	4.240420E+00
5.118370E+00	4.761920E+00	4.243640E+00
5.105330E+00	4.791830E+00	4.269640E+00
3.248560E+00	1.177400E+00	2.925910E+00
5.005220E+00	4.826740E+00	4.246210E+00
5.076560E+00	4.805180E+00	4.265540E+00
3.069940E+00	1.190640E+00	2.874600E+00
4.949810E+00	4.840850E+00	4.199650E+00
4.950150E+00	4.853750E+00	4.256450E+00
2.905240E+00	1.226420E+00	2.849530E+00
4.848320E+00	4.884250E+00	4.225180E+00
4.911900E+00	4.864520E+00	4.240920E+00
2.748590E+00	1.277780E+00	2.831730E+00
4.735250E+00	4.913340E+00	4.188540E+00
4.789410E+00	4.903220E+00	4.218990E+00
2.597450E+00	1.349160E+00	2.822450E+00
4.685020E+00	4.921330E+00	4.143880E+00
4.689800E+00	4.942490E+00	4.198580E+00
2.449290E+00	1.447880E+00	2.820280E+00
4.594540E+00	4.998590E+00	4.158350E+00
4.655910E+00	4.959080E+00	4.180110E+00
2.289460E+00	1.588160E+00	2.795360E+00
4.501480E+00	5.048650E+00	4.085470E+00
4.534000E+00	5.042020E+00	4.138200E+00
2.145940E+00	1.706120E+00	2.834060E+00
2.205530E+00	1.728580E+00	2.733260E+00
4.448860E+00	5.117370E+00	4.072410E+00
2.112470E+00	1.838450E+00	2.731130E+00
2.043840E+00	1.822620E+00	2.831030E+00
4.365710E+00	5.232680E+00	4.058880E+00
2.006430E+00	1.970810E+00	2.754730E+00
1.930840E+00	1.894850E+00	2.903230E+00
4.295940E+00	5.272770E+00	4.000110E+00
4.301190E+00	5.302500E+00	4.046470E+00
1.897160E+00	2.112850E+00	2.790540E+00
1.820140E+00	2.079720E+00	2.911250E+00
4.131450E+00	5.362550E+00	3.909890E+00
4.169990E+00	5.384950E+00	3.989230E+00
4.253040E+00	5.332650E+00	4.022540E+00
1.804160E+00	2.270590E+00	2.831250E+00
1.736930E+00	2.238440E+00	2.932530E+00
3.999590E+00	5.418530E+00	3.883880E+00
4.086080E+00	5.414030E+00	3.944660E+00
1.722180E+00	2.452540E+00	2.854560E+00
1.693180E+00	2.347350E+00	2.945920E+00
3.878150E+00	5.474040E+00	3.845800E+00
3.929090E+00	5.500070E+00	3.958590E+00
1.652970E+00	2.465940E+00	2.953160E+00
1.587450E+00	2.623930E+00	2.972300E+00
1.649420E+00	2.700600E+00	2.854300E+00
3.813330E+00	5.515710E+00	3.859050E+00
3.846040E+00	5.525250E+00	3.910920E+00
1.569810E+00	2.792910E+00	2.919510E+00
1.520380E+00	2.765510E+00	3.000420E+00
1.580390E+00	2.933150E+00	2.847430E+00
3.624490E+00	5.578630E+00	3.853210E+00
3.766770E+00	5.546180E+00	3.895870E+00
1.505300E+00	2.931770E+00	2.928820E+00
1.449120E+00	2.902600E+00	3.016250E+00
1.502400E+00	3.147070E+00	2.858400E+00
3.467000E+00	5.594410E+00	3.787470E+00
3.499680E+00	5.627640E+00	3.874840E+00
1.440690E+00	3.047670E+00	2.965190E+00
1.406950E+00	2.994340E+00	3.024910E+00
1.403460E+00	3.200360E+00	2.935560E+00
1.445580E+00	3.348960E+00	2.890640E+00
1.468420E+00	3.571750E+00	2.845370E+00
3.385990E+00	5.615960E+00	3.808200E+00
3.421930E+00	5.630320E+00	3.856440E+00
1.373640E+00	3.099040E+00	3.016030E+00
1.339170E+00	3.236580E+00	2.991110E+00
1.375740E+00	3.330280E+00	2.952770E+00
1.379800E+00	3.479950E+00	2.923190E+00
1.395160E+00	3.624150E+00	2.914770E+00
1.447970E+00	3.760010E+00	2.896810E+00
1.507030E+00	3.954510E+00	2.887840E+00
3.187870E+00	5.646190E+00	3.829070E+00
3.336600E+00	5.639940E+00	3.850250E+00
1.306380E+00	3.399310E+00	3.013170E+00
1.320440E+00	3.588400E+00	2.969800E+00
1.366940E+00	3.733140E+00	2.958600E+00
1.409750E+00	3.886950E+00	2.947360E+00
1.451420E+00	4.003420E+00	2.952820E+00
1.451880E+00	4.067930E+00	2.978950E+00
1.505710E+00	4.092400E+00	2.944820E+00
1.571500E+00	4.233810E+00	2.961630E+00
1.659950E+00	4.403250E+00	2.989680E+00
2.972180E+00	5.573580E+00	3.735850E+00
3.044910E+00	5.610890E+00	3.783980E+00
3.081240E+00	5.648290E+00	3.857860E+00
1.467020E+00	4.162920E+00	3.009380E+00
1.540090E+00	4.324770E+00	3.028200E+00
1.603420E+00	4.440990E+00	3.054660E+00
1.606250E+00	4.496630E+00	3.085590E+00
1.685510E+00	4.554830E+00	3.061880E+00
2.430900E+00	5.272450E+00	3.559510E+00
2.559850E+00	5.330760E+00	3.589810E+00
2.639020E+00	5.407870E+00	3.652660E+00
2.719140E+00	5.483120E+00	3.717530E+00
2.799960E+00	5.568820E+00	3.803400E+00
2.933860E+00	5.608300E+00	3.807780E+00
3.016460E+00	5.645550E+00	3.864690E+00
1.610450E+00	4.562840E+00	3.117130E+00
1.622000E+00	4.633140E+00	3.152280E+00
1.684840E+00	4.668240E+00	3.128660E+00
1.783420E+00	4.816040E+00	3.197100E+00
2.126450E+00	5.125020E+00	3.445200E+00
2.290470E+00	5.188140E+00	3.482940E+00
2.326120E+00	5.261670E+00	3.583730E+00
2.377510E+00	5.323150E+00	3.649270E+00
2.509440E+00	5.389650E+00	3.676900E+00
2.620860E+00	5.478770E+00	3.748500E+00
2.694890E+00	5.540410E+00	3.801800E+00
1.651010E+00	4.708980E+00	3.193840E+00
1.693040E+00	4.802060E+00	3.251380E+00
1.745660E+00	4.860900E+00	3.265640E+00
1.818340E+00	4.926580E+00	3.297580E+00
1.962100E+00	5.031620E+00	3.364050E+00
2.021140E+00	5.112400E+00	3.473250E+00
2.078660E+00	5.169620E+00	3.540790E+00
2.216930E+00	5.228990E+00	3.574170E+00
2.299560E+00	5.286790E+00	3.629140E+00
1.700490E+00	4.883480E+00	3.322950E+00
1.824280E+00	5.000880E+00	3.405400E+00
1.938580E+00	5.088100E+00	3.479350E+00
2.002700E+00	5.136530E+00	3.522630E+00
5.358690E+00	2.523920E+00	3.696470E+00
5.443880E+00	2.630700E+00	3.773670E+00
5.382040E+00	2.551390E+00	3.781070E+00
5.497680E+00	2.708000E+00	3.803600E+00
5.575370E+00	2.813570E+00	3.817900E+00
5.639890E+00	2.913680E+00	3.841070E+00
5.676660E+00	3.009150E+00	3.866620E+00
5.714550E+00	3.101330E+00	3.898300E+00
4.780320E+00	1.810200E+00	3.750370E+00
4.754270E+00	1.782010E+00	3.712750E+00
4.788980E+00	1.823570E+00	3.650100E+00
4.855560E+00	1.925950E+00	3.656480E+00
4.825420E+00	1.872260E+00	3.752560E+00
4.892830E+00	1.985720E+00	3.675760E+00
4.876650E+00	1.956290E+00	3.753550E+00
4.919880E+00	2.028980E+00	3.720650E+00
5.014700E+00	2.163140E+00	3.687110E+00
5.073990E+00	2.229200E+00	3.704720E+00
5.138260E+00	2.290800E+00	3.747330E+00
5.208650E+00	2.368240E+00	3.794980E+00
5.296030E+00	2.455910E+00	3.764930E+00
5.700030E+00	3.205440E+00	3.844660E+00
5.707420E+00	3.310790E+00	3.895130E+00
5.695930E+00	3.403370E+00	3.894250E+00
5.720740E+00	3.369420E+00	3.948950E+00
5.708030E+00	3.457270E+00	3.959940E+00
4.610440E+00	1.664450E+00	3.623580E+00
4.705860E+00	1.741080E+00	3.661770E+00
4.959090E+00	2.088680E+00	3.666560E+00
5.648080E+00	3.576620E+00	3.935000E+00
5.620500E+00	3.663100E+00	3.955020E+00
5.655420E+00	3.625630E+00	4.004780E+00
5.629640E+00	3.710880E+00	4.023720E+00
4.508240E+00	1.608330E+00	3.618110E+00
4.439020E+00	1.573420E+00	3.605500E+00
4.455950E+00	1.579450E+00	3.511830E+00
5.571210E+00	3.813630E+00	3.998470E+00
5.557290E+00	3.884310E+00	4.057730E+00
5.539340E+00	3.952040E+00	4.113850E+00
4.353250E+00	1.538180E+00	3.537530E+00
5.477510E+00	4.025080E+00	4.089320E+00
5.455780E+00	4.084050E+00	4.155210E+00
4.213460E+00	1.492490E+00	3.508700E+00
4.132410E+00	1.450420E+00	3.494660E+00
4.144080E+00	1.452550E+00	3.388900E+00
5.385150E+00	4.157170E+00	4.137610E+00
5.339330E+00	4.217250E+00	4.151470E+00
5.378990E+00	4.195590E+00	4.201170E+00
5.340280E+00	4.250710E+00	4.205210E+00
4.022920E+00	1.396430E+00	3.419380E+00
[truncated: 21,888 more rows]
