# Supplementary material for: A New MRI-Based Model of Heart Function with Coupled Hemodynamics and Application to Normal and Diseased Canine Left Ventricles
Source: Front Bioeng Biotechnol. 2015 Sep 23;3:140. doi: 10.3389/fbioe.2015.00140 (PMC4585083; doi:10.3389/fbioe.2015.00140)
Supplement: Supplementary file 6 [file Data_Sheet_6.ZIP › Case3_HF_SR_Diastole/nodes/case3_diastole_time_0.1400.csv]

4.509170E+00	3.835480E+00	2.148940E+00
4.433120E+00	3.813430E+00	2.068720E+00
4.471140E+00	3.875320E+00	2.144730E+00
4.462260E+00	3.930920E+00	2.190420E+00
4.531990E+00	3.891290E+00	2.239630E+00
4.489020E+00	3.971980E+00	2.275250E+00
4.398940E+00	3.916260E+00	2.119280E+00
4.311550E+00	3.896950E+00	2.026030E+00
4.401620E+00	4.005760E+00	2.213270E+00
4.381570E+00	4.089860E+00	2.281390E+00
4.458860E+00	4.048190E+00	2.328900E+00
4.421560E+00	4.104010E+00	2.343870E+00
4.312450E+00	3.985150E+00	2.100920E+00
4.254450E+00	3.956270E+00	2.026740E+00
4.290090E+00	4.093240E+00	2.185670E+00
4.335770E+00	4.126610E+00	2.266250E+00
4.364510E+00	4.146360E+00	2.329500E+00
4.221430E+00	4.019120E+00	2.066270E+00
4.197990E+00	4.089260E+00	2.114870E+00
4.216860E+00	4.124410E+00	2.154680E+00
4.221910E+00	4.155440E+00	2.195060E+00
4.296050E+00	4.152790E+00	2.257210E+00
4.167580E+00	4.128220E+00	2.130600E+00
4.754800E+00	3.497010E+00	2.178340E+00
4.693310E+00	3.465880E+00	2.077910E+00
4.711730E+00	3.553350E+00	2.166550E+00
4.698960E+00	3.648980E+00	2.238210E+00
4.774440E+00	3.550540E+00	2.251080E+00
4.702330E+00	3.762090E+00	2.352590E+00
4.792770E+00	3.652070E+00	2.363100E+00
4.704110E+00	3.857930E+00	2.452040E+00
4.804200E+00	3.777430E+00	2.501670E+00
4.751920E+00	3.881340E+00	2.548140E+00
4.622190E+00	3.603040E+00	2.091460E+00
4.575960E+00	3.523440E+00	1.956550E+00
4.578890E+00	3.766020E+00	2.180900E+00
4.624640E+00	3.865620E+00	2.348670E+00
4.649230E+00	3.914950E+00	2.434460E+00
4.682860E+00	3.939350E+00	2.527030E+00
4.486830E+00	3.527910E+00	1.867660E+00
4.391360E+00	3.493780E+00	1.746660E+00
4.415950E+00	3.581660E+00	1.845130E+00
4.467990E+00	3.657650E+00	1.964000E+00
4.571520E+00	3.988940E+00	2.414330E+00
4.564540E+00	4.072490E+00	2.530170E+00
4.648300E+00	4.018980E+00	2.591360E+00
4.603130E+00	4.089930E+00	2.622220E+00
4.337940E+00	3.629920E+00	1.808280E+00
4.282010E+00	3.567110E+00	1.696000E+00
4.294910E+00	3.782780E+00	1.900810E+00
4.463930E+00	4.116050E+00	2.434480E+00
4.530510E+00	4.138670E+00	2.576720E+00
4.207110E+00	3.661090E+00	1.728430E+00
4.112140E+00	3.817990E+00	1.818930E+00
4.190540E+00	3.924840E+00	1.960950E+00
4.370340E+00	4.198250E+00	2.413040E+00
4.439280E+00	4.206620E+00	2.540540E+00
4.084050E+00	3.938730E+00	1.904110E+00
4.034840E+00	3.896350E+00	1.837710E+00
4.104530E+00	4.056580E+00	2.033830E+00
4.262120E+00	4.207030E+00	2.301200E+00
4.309170E+00	4.291070E+00	2.460590E+00
4.356480E+00	4.318640E+00	2.560630E+00
4.414490E+00	4.280810E+00	2.605680E+00
4.378000E+00	4.342530E+00	2.634130E+00
3.999360E+00	3.979090E+00	1.881660E+00
3.959270E+00	4.093110E+00	1.976780E+00
4.036090E+00	4.135190E+00	2.057420E+00
4.113370E+00	4.185640E+00	2.152260E+00
4.154850E+00	4.281280E+00	2.297100E+00
4.177780E+00	4.357020E+00	2.392530E+00
4.244990E+00	4.367270E+00	2.479200E+00
4.312390E+00	4.355030E+00	2.548850E+00
3.981790E+00	4.185780E+00	2.065100E+00
3.909170E+00	4.158100E+00	2.010530E+00
4.009840E+00	4.281480E+00	2.163300E+00
4.058860E+00	4.369020E+00	2.295550E+00
4.121840E+00	4.398730E+00	2.378700E+00
4.167260E+00	4.418100E+00	2.465830E+00
3.898850E+00	4.225940E+00	2.057180E+00
3.910460E+00	4.305640E+00	2.128800E+00
3.965180E+00	4.348170E+00	2.202500E+00
3.966430E+00	4.391460E+00	2.247130E+00
3.988390E+00	4.429970E+00	2.303960E+00
4.074730E+00	4.436130E+00	2.380080E+00
3.897870E+00	4.371150E+00	2.195720E+00
3.934930E+00	4.415130E+00	2.256190E+00
5.037010E+00	3.551640E+00	2.586070E+00
4.993790E+00	3.509240E+00	2.511970E+00
4.982930E+00	3.581110E+00	2.541370E+00
4.988310E+00	3.639500E+00	2.593180E+00
4.903630E+00	3.340390E+00	2.284400E+00
4.870790E+00	3.270840E+00	2.192510E+00
4.821680E+00	3.425340E+00	2.224690E+00
4.847860E+00	3.537100E+00	2.341590E+00
4.928480E+00	3.441360E+00	2.386030E+00
4.905830E+00	3.626090E+00	2.490560E+00
4.880810E+00	3.735420E+00	2.548890E+00
4.930950E+00	3.728950E+00	2.606100E+00
4.874960E+00	3.796060E+00	2.602870E+00
4.821910E+00	3.212650E+00	2.090140E+00
4.755370E+00	3.180730E+00	1.956050E+00
4.761770E+00	3.316510E+00	2.068050E+00
4.746710E+00	3.940180E+00	2.613860E+00
4.816950E+00	3.881820E+00	2.633860E+00
4.779860E+00	3.945650E+00	2.673680E+00
4.649850E+00	3.162690E+00	1.794960E+00
4.551730E+00	3.108720E+00	1.641300E+00
4.560430E+00	3.238010E+00	1.735140E+00
4.599110E+00	3.356180E+00	1.854480E+00
4.704010E+00	3.975340E+00	2.605270E+00
4.731590E+00	3.990060E+00	2.678620E+00
4.442830E+00	3.316660E+00	1.659460E+00
4.355690E+00	3.213660E+00	1.512110E+00
4.589020E+00	4.136810E+00	2.684210E+00
4.675210E+00	4.065690E+00	2.731540E+00
4.634770E+00	4.137370E+00	2.776270E+00
4.231240E+00	3.231180E+00	1.431630E+00
4.109080E+00	3.187510E+00	1.344950E+00
4.137700E+00	3.314080E+00	1.429430E+00
4.205550E+00	3.446520E+00	1.548360E+00
4.518070E+00	4.195530E+00	2.645790E+00
4.574240E+00	4.187980E+00	2.747150E+00
4.037530E+00	3.376100E+00	1.399970E+00
3.977770E+00	3.289900E+00	1.325760E+00
3.973210E+00	3.543570E+00	1.484090E+00
4.049600E+00	3.685360E+00	1.643740E+00
4.469720E+00	4.235820E+00	2.623490E+00
4.498720E+00	4.249440E+00	2.706980E+00
3.894050E+00	3.406230E+00	1.356010E+00
3.800170E+00	3.598930E+00	1.469050E+00
3.911290E+00	3.692640E+00	1.572740E+00
3.949000E+00	3.842300E+00	1.738670E+00
4.407010E+00	4.345820E+00	2.697120E+00
4.438080E+00	4.315850E+00	2.712610E+00
4.421670E+00	4.348270E+00	2.733740E+00
3.813300E+00	3.758920E+00	1.592710E+00
3.728840E+00	3.699960E+00	1.520000E+00
3.806330E+00	3.885430E+00	1.717810E+00
3.880850E+00	3.988970E+00	1.837960E+00
4.249530E+00	4.405580E+00	2.542720E+00
4.319130E+00	4.395470E+00	2.625830E+00
4.386250E+00	4.369670E+00	2.706890E+00
3.707450E+00	3.798690E+00	1.592900E+00
3.714180E+00	3.915980E+00	1.709390E+00
3.780900E+00	3.991930E+00	1.796830E+00
3.823230E+00	4.127380E+00	1.942990E+00
4.206630E+00	4.436340E+00	2.538820E+00
4.237850E+00	4.452920E+00	2.612190E+00
3.698140E+00	4.023660E+00	1.796880E+00
3.714050E+00	4.136470E+00	1.910660E+00
3.756760E+00	4.197260E+00	1.978140E+00
3.811390E+00	4.278720E+00	2.064610E+00
4.002120E+00	4.483250E+00	2.388510E+00
4.094550E+00	4.479850E+00	2.484520E+00
4.168550E+00	4.462950E+00	2.542690E+00
3.694090E+00	4.235060E+00	1.997540E+00
3.745280E+00	4.331980E+00	2.095950E+00
3.752200E+00	4.384200E+00	2.155100E+00
3.813840E+00	4.382350E+00	2.173760E+00
3.898530E+00	4.448500E+00	2.287960E+00
3.936460E+00	4.515550E+00	2.396040E+00
4.009940E+00	4.547840E+00	2.512600E+00
3.779580E+00	4.445830E+00	2.239630E+00
3.857980E+00	4.519390E+00	2.352600E+00
3.914020E+00	4.557500E+00	2.451620E+00
5.121160E+00	3.432090E+00	2.618920E+00
5.108250E+00	3.370790E+00	2.578350E+00
5.070700E+00	3.459820E+00	2.571530E+00
5.106580E+00	3.504290E+00	2.644910E+00
5.042460E+00	3.060060E+00	2.347530E+00
5.002760E+00	3.000070E+00	2.258140E+00
5.000390E+00	3.104460E+00	2.301360E+00
4.976640E+00	3.252260E+00	2.342520E+00
5.060890E+00	3.143660E+00	2.409870E+00
5.029280E+00	3.387030E+00	2.488960E+00
5.079930E+00	3.267840E+00	2.498690E+00
4.999890E+00	3.716810E+00	2.684950E+00
5.061210E+00	3.615980E+00	2.672130E+00
5.007370E+00	3.766180E+00	2.750570E+00
5.078790E+00	3.711530E+00	2.787630E+00
5.027160E+00	3.811360E+00	2.820060E+00
4.941060E+00	2.945950E+00	2.132130E+00
4.888560E+00	2.864550E+00	2.006490E+00
4.878430E+00	2.963810E+00	2.031230E+00
4.895450E+00	3.098320E+00	2.141440E+00
4.928250E+00	3.831060E+00	2.728180E+00
4.912380E+00	3.928040E+00	2.821690E+00
4.993340E+00	3.892610E+00	2.868300E+00
4.946830E+00	3.957280E+00	2.896370E+00
4.804010E+00	2.797630E+00	1.833150E+00
4.719530E+00	2.709820E+00	1.680990E+00
4.733340E+00	2.830040E+00	1.734050E+00
4.769100E+00	2.968150E+00	1.843420E+00
4.820110E+00	3.955130E+00	2.753590E+00
4.877370E+00	3.993450E+00	2.862730E+00
4.629050E+00	2.886440E+00	1.621830E+00
4.536900E+00	2.766160E+00	1.489960E+00
4.750390E+00	4.014210E+00	2.754850E+00
4.785420E+00	4.048180E+00	2.835960E+00
4.407950E+00	2.748060E+00	1.354810E+00
4.274110E+00	2.692330E+00	1.259730E+00
4.304640E+00	2.829040E+00	1.305540E+00
4.372170E+00	2.974390E+00	1.392290E+00
4.636730E+00	4.183090E+00	2.834690E+00
4.707720E+00	4.132480E+00	2.860040E+00
4.681600E+00	4.184140E+00	2.893810E+00
4.159370E+00	2.942690E+00	1.270810E+00
4.013340E+00	2.833350E+00	1.173770E+00
4.572810E+00	4.238750E+00	2.811250E+00
4.641540E+00	4.228490E+00	2.895370E+00
3.910990E+00	3.161910E+00	1.252020E+00
3.775040E+00	3.000400E+00	1.193500E+00
4.506320E+00	4.290780E+00	2.786830E+00
4.567390E+00	4.294410E+00	2.873100E+00
3.702530E+00	3.228010E+00	1.260700E+00
3.584870E+00	3.151870E+00	1.233920E+00
3.732100E+00	3.416590E+00	1.334020E+00
4.452890E+00	4.358530E+00	2.810410E+00
3.577530E+00	3.375540E+00	1.307630E+00
3.449050E+00	3.313970E+00	1.311070E+00
3.621990E+00	3.624960E+00	1.454000E+00
4.337700E+00	4.427070E+00	2.732190E+00
4.394610E+00	4.431140E+00	2.833680E+00
3.466950E+00	3.496360E+00	1.378540E+00
3.387050E+00	3.414820E+00	1.357780E+00
3.468490E+00	3.671430E+00	1.490550E+00
3.588730E+00	3.861960E+00	1.641400E+00
4.243250E+00	4.498990E+00	2.715140E+00
4.322640E+00	4.488950E+00	2.808620E+00
3.365980E+00	3.529340E+00	1.429550E+00
3.370730E+00	3.678950E+00	1.513770E+00
3.448530E+00	3.793580E+00	1.583300E+00
3.473320E+00	3.925780E+00	1.693280E+00
3.592200E+00	4.076470E+00	1.831790E+00
4.138750E+00	4.528810E+00	2.619590E+00
4.190220E+00	4.541750E+00	2.716530E+00
4.234070E+00	4.561030E+00	2.803060E+00
3.362410E+00	3.801490E+00	1.611910E+00
3.388620E+00	3.940820E+00	1.716680E+00
3.468140E+00	4.029750E+00	1.780180E+00
3.510700E+00	4.128740E+00	1.874050E+00
3.589950E+00	4.225290E+00	1.979320E+00
3.672170E+00	4.356680E+00	2.116750E+00
4.060070E+00	4.578530E+00	2.600180E+00
4.077240E+00	4.610510E+00	2.678680E+00
4.150410E+00	4.583060E+00	2.732690E+00
3.393750E+00	4.065580E+00	1.823030E+00
3.491900E+00	4.218900E+00	1.964660E+00
3.566570E+00	4.305700E+00	2.050740E+00
3.594750E+00	4.374390E+00	2.126420E+00
3.639860E+00	4.410070E+00	2.176660E+00
3.689990E+00	4.459320E+00	2.238440E+00
3.770750E+00	4.532240E+00	2.331820E+00
3.844600E+00	4.579630E+00	2.437000E+00
3.916160E+00	4.619150E+00	2.543930E+00
4.004590E+00	4.615830E+00	2.603640E+00
3.597920E+00	4.446810E+00	2.215280E+00
3.676210E+00	4.540990E+00	2.321720E+00
3.762670E+00	4.600880E+00	2.419420E+00
3.827620E+00	4.632630E+00	2.497270E+00
5.149130E+00	2.951660E+00	2.487970E+00
5.109350E+00	2.867560E+00	2.397830E+00
5.090410E+00	3.008150E+00	2.409210E+00
5.129420E+00	3.161540E+00	2.524360E+00
5.170300E+00	3.048620E+00	2.554630E+00
5.143500E+00	3.279750E+00	2.588410E+00
5.194400E+00	3.198880E+00	2.628340E+00
5.171100E+00	3.392500E+00	2.686200E+00
5.138480E+00	3.574700E+00	2.756590E+00
5.202600E+00	3.505960E+00	2.801280E+00
5.143810E+00	3.662030E+00	2.824340E+00
5.202100E+00	3.619270E+00	2.875740E+00
5.151290E+00	3.718700E+00	2.885960E+00
5.058150E+00	2.786290E+00	2.300440E+00
5.005380E+00	2.711740E+00	2.201960E+00
5.007840E+00	2.849370E+00	2.216110E+00
5.049900E+00	3.851810E+00	2.886170E+00
5.107980E+00	3.804750E+00	2.918680E+00
5.063510E+00	3.882330E+00	2.956440E+00
4.950790E+00	2.631930E+00	2.085940E+00
4.888460E+00	2.551660E+00	1.955020E+00
4.893430E+00	2.693970E+00	1.964490E+00
4.929540E+00	4.005530E+00	2.950820E+00
5.014670E+00	3.952940E+00	2.990500E+00
4.973330E+00	4.017130E+00	3.028140E+00
4.802970E+00	2.474510E+00	1.822410E+00
4.689550E+00	2.416600E+00	1.672600E+00
4.769170E+00	2.553050E+00	1.747070E+00
4.862550E+00	4.048150E+00	2.920410E+00
4.904350E+00	4.069070E+00	3.009560E+00
4.536820E+00	2.578030E+00	1.463850E+00
4.485440E+00	2.402350E+00	1.438830E+00
4.807360E+00	4.113320E+00	2.948890E+00
4.803740E+00	4.159050E+00	2.997660E+00
4.859850E+00	4.143420E+00	3.034410E+00
4.817410E+00	4.192070E+00	3.035710E+00
4.364300E+00	2.346950E+00	1.349690E+00
4.213850E+00	2.403050E+00	1.255110E+00
4.331910E+00	2.484960E+00	1.302910E+00
4.733870E+00	4.198510E+00	2.970790E+00
4.721500E+00	4.279960E+00	3.033240E+00
4.797550E+00	4.251420E+00	3.061170E+00
4.775500E+00	4.299120E+00	3.076100E+00
4.113930E+00	2.575110E+00	1.183460E+00
4.002990E+00	2.401910E+00	1.150770E+00
4.645160E+00	4.278340E+00	2.965070E+00
4.654450E+00	4.334470E+00	3.029590E+00
4.734850E+00	4.337310E+00	3.083570E+00
3.878460E+00	2.705180E+00	1.133110E+00
3.723080E+00	2.620780E+00	1.133500E+00
4.559630E+00	4.356780E+00	2.960540E+00
4.612750E+00	4.373530E+00	3.030980E+00
4.660050E+00	4.400050E+00	3.095480E+00
3.636130E+00	2.899470E+00	1.173590E+00
3.495550E+00	2.823280E+00	1.192980E+00
4.459610E+00	4.413090E+00	2.915200E+00
4.510910E+00	4.415880E+00	2.993280E+00
4.574350E+00	4.408890E+00	3.042470E+00
3.447760E+00	3.094640E+00	1.249400E+00
3.315800E+00	3.027590E+00	1.278150E+00
4.389160E+00	4.474540E+00	2.897580E+00
4.448150E+00	4.461150E+00	2.983600E+00
3.309780E+00	3.319670E+00	1.353280E+00
3.198040E+00	3.187990E+00	1.364690E+00
4.319010E+00	4.539340E+00	2.880990E+00
4.380410E+00	4.522770E+00	2.968970E+00
3.198260E+00	3.354910E+00	1.413210E+00
3.150750E+00	3.279480E+00	1.420990E+00
3.254490E+00	3.582840E+00	1.511540E+00
4.270430E+00	4.581480E+00	2.877070E+00
4.306590E+00	4.595100E+00	2.959790E+00
3.142940E+00	3.402890E+00	1.476340E+00
3.153420E+00	3.569980E+00	1.559920E+00
3.195170E+00	3.684470E+00	1.591170E+00
3.264680E+00	3.857470E+00	1.696970E+00
4.114030E+00	4.625610E+00	2.749380E+00
4.156190E+00	4.642680E+00	2.821870E+00
4.229000E+00	4.621070E+00	2.883740E+00
3.139040E+00	3.704010E+00	1.638660E+00
3.160960E+00	3.858810E+00	1.741590E+00
3.209820E+00	3.947310E+00	1.773640E+00
3.273990E+00	4.047600E+00	1.830000E+00
3.381580E+00	4.199500E+00	1.958180E+00
3.490220E+00	4.342540E+00	2.083590E+00
3.960130E+00	4.648310E+00	2.615910E+00
3.991240E+00	4.671700E+00	2.684710E+00
4.074880E+00	4.667840E+00	2.762180E+00
3.152750E+00	3.995050E+00	1.827450E+00
3.259980E+00	4.168790E+00	1.949580E+00
3.358040E+00	4.303260E+00	2.058330E+00
3.430260E+00	4.388460E+00	2.142700E+00
3.439700E+00	4.434580E+00	2.197490E+00
3.502120E+00	4.444640E+00	2.204070E+00
3.569600E+00	4.541360E+00	2.303320E+00
3.665060E+00	4.629410E+00	2.424730E+00
3.766370E+00	4.655870E+00	2.489740E+00
3.829880E+00	4.692700E+00	2.569430E+00
3.919850E+00	4.677610E+00	2.627700E+00
3.463180E+00	4.495140E+00	2.257090E+00
3.503640E+00	4.574880E+00	2.326560E+00
3.570180E+00	4.615890E+00	2.375890E+00
3.593790E+00	4.659940E+00	2.433380E+00
3.639570E+00	4.699360E+00	2.495450E+00
3.727350E+00	4.696130E+00	2.519010E+00
3.516870E+00	4.643980E+00	2.401700E+00
3.575010E+00	4.688030E+00	2.460450E+00
5.268450E+00	3.027560E+00	2.728760E+00
5.255840E+00	2.959970E+00	2.684410E+00
5.237110E+00	3.069900E+00	2.668590E+00
5.241280E+00	3.243940E+00	2.738170E+00
5.279700E+00	3.119170E+00	2.773130E+00
5.245640E+00	3.399550E+00	2.811440E+00
5.294570E+00	3.270110E+00	2.843440E+00
5.251950E+00	3.515760E+00	2.875610E+00
5.309440E+00	3.417600E+00	2.925820E+00
5.251220E+00	3.578030E+00	2.917180E+00
5.280730E+00	3.535100E+00	2.942000E+00
5.258770E+00	3.619090E+00	2.987000E+00
5.150600E+00	2.761240E+00	2.490880E+00
5.104360E+00	2.658820E+00	2.406000E+00
5.092900E+00	2.750390E+00	2.374880E+00
5.190360E+00	2.890700E+00	2.556430E+00
5.160570E+00	3.758910E+00	2.949130E+00
5.200530E+00	3.708430E+00	2.971320E+00
5.176340E+00	3.782560E+00	3.019700E+00
5.049200E+00	2.574960E+00	2.316750E+00
4.981040E+00	2.497740E+00	2.218540E+00
5.001490E+00	2.598100E+00	2.203460E+00
5.077630E+00	3.915020E+00	3.021230E+00
5.134970E+00	3.871410E+00	3.056800E+00
5.092040E+00	3.948950E+00	3.080620E+00
4.912690E+00	2.403500E+00	2.094520E+00
4.847640E+00	2.312600E+00	1.984390E+00
4.866120E+00	2.427010E+00	1.955280E+00
4.976200E+00	4.060710E+00	3.077210E+00
5.051150E+00	4.017620E+00	3.111090E+00
5.014380E+00	4.086750E+00	3.145770E+00
4.739750E+00	2.216370E+00	1.879300E+00
4.622880E+00	2.186550E+00	1.719660E+00
4.724090E+00	2.296600E+00	1.781780E+00
4.941420E+00	4.126310E+00	3.098990E+00
4.948800E+00	4.170210E+00	3.143280E+00
4.997340E+00	4.140690E+00	3.186500E+00
4.964350E+00	4.196360E+00	3.191640E+00
4.514900E+00	2.269250E+00	1.529770E+00
4.452450E+00	2.104600E+00	1.575230E+00
4.891510E+00	4.215160E+00	3.118370E+00
4.902600E+00	4.276270E+00	3.168820E+00
4.949250E+00	4.249650E+00	3.219620E+00
4.921060E+00	4.308230E+00	3.220770E+00
4.265030E+00	2.244580E+00	1.344990E+00
4.839610E+00	4.320820E+00	3.140400E+00
4.832220E+00	4.403260E+00	3.199260E+00
4.905310E+00	4.365550E+00	3.249180E+00
4.878800E+00	4.421690E+00	3.261590E+00
4.046710E+00	2.204460E+00	1.241310E+00
3.894330E+00	2.237840E+00	1.207340E+00
3.942270E+00	2.298420E+00	1.176550E+00
4.757810E+00	4.391860E+00	3.139350E+00
4.764920E+00	4.444940E+00	3.195770E+00
4.824780E+00	4.458130E+00	3.251310E+00
3.806370E+00	2.384750E+00	1.157350E+00
3.698270E+00	2.265170E+00	1.196920E+00
4.708750E+00	4.435560E+00	3.156110E+00
4.710240E+00	4.469190E+00	3.202830E+00
4.748830E+00	4.500380E+00	3.271670E+00
3.579930E+00	2.548730E+00	1.163630E+00
3.433770E+00	2.500100E+00	1.225610E+00
4.512520E+00	4.460370E+00	3.057600E+00
4.584160E+00	4.461020E+00	3.120940E+00
4.652220E+00	4.468350E+00	3.179990E+00
4.682770E+00	4.497510E+00	3.243220E+00
3.358690E+00	2.763240E+00	1.237790E+00
3.226060E+00	2.715130E+00	1.288010E+00
4.441610E+00	4.513380E+00	3.053380E+00
4.503230E+00	4.519790E+00	3.154500E+00
3.194330E+00	2.964830E+00	1.319160E+00
3.093580E+00	2.914180E+00	1.378610E+00
4.378010E+00	4.569400E+00	3.033490E+00
4.420440E+00	4.571660E+00	3.109760E+00
3.098100E+00	3.180000E+00	1.432320E+00
3.033910E+00	3.040730E+00	1.435560E+00
4.342670E+00	4.606640E+00	3.027800E+00
4.367900E+00	4.609980E+00	3.072700E+00
3.000490E+00	3.179920E+00	1.507830E+00
2.954660E+00	3.354200E+00	1.596950E+00
3.059270E+00	3.460820E+00	1.571780E+00
4.193560E+00	4.661180E+00	2.893860E+00
4.230830E+00	4.671390E+00	2.967030E+00
4.315890E+00	4.644410E+00	3.041730E+00
2.983300E+00	3.525640E+00	1.657050E+00
2.936130E+00	3.458330E+00	1.666500E+00
3.041830E+00	3.751480E+00	1.738110E+00
4.009340E+00	4.731420E+00	2.784510E+00
4.100090E+00	4.720690E+00	2.855870E+00
4.165540E+00	4.694390E+00	2.906290E+00
2.931920E+00	3.588600E+00	1.720000E+00
2.944010E+00	3.747940E+00	1.793040E+00
2.984370E+00	3.846560E+00	1.818490E+00
3.027560E+00	3.974640E+00	1.861630E+00
3.135910E+00	4.132840E+00	1.951730E+00
3.237990E+00	4.276410E+00	2.050930E+00
3.353620E+00	4.408350E+00	2.174890E+00
3.892210E+00	4.750040E+00	2.717030E+00
3.966640E+00	4.772500E+00	2.807450E+00
4.027970E+00	4.796760E+00	2.898240E+00
2.928010E+00	3.878730E+00	1.863880E+00
2.953980E+00	4.021910E+00	1.933290E+00
3.037440E+00	4.108960E+00	1.967830E+00
3.110550E+00	4.232650E+00	2.045830E+00
3.205410E+00	4.356230E+00	2.134140E+00
3.284540E+00	4.450590E+00	2.232900E+00
3.396660E+00	4.546690E+00	2.312400E+00
3.720290E+00	4.769990E+00	2.611200E+00
3.804980E+00	4.800610E+00	2.711320E+00
3.843920E+00	4.839380E+00	2.788900E+00
3.930790E+00	4.814410E+00	2.835030E+00
2.973850E+00	4.166460E+00	2.041530E+00
3.080410E+00	4.314460E+00	2.129850E+00
3.177250E+00	4.422860E+00	2.221350E+00
3.275540E+00	4.524560E+00	2.307560E+00
3.343040E+00	4.598820E+00	2.368720E+00
3.356250E+00	4.647290E+00	2.418890E+00
3.426210E+00	4.650060E+00	2.416390E+00
3.550200E+00	4.729900E+00	2.506240E+00
3.601630E+00	4.807730E+00	2.605640E+00
3.655740E+00	4.852320E+00	2.692580E+00
3.750440E+00	4.840790E+00	2.727120E+00
3.395810E+00	4.719210E+00	2.490400E+00
3.500330E+00	4.810200E+00	2.576200E+00
3.565380E+00	4.854210E+00	2.647420E+00
5.371310E+00	3.238660E+00	2.975580E+00
5.365220E+00	3.185870E+00	2.951620E+00
5.346150E+00	3.275400E+00	2.933800E+00
5.349360E+00	3.357000E+00	2.972610E+00
5.369910E+00	3.300420E+00	3.004450E+00
5.358020E+00	3.412500E+00	3.039790E+00
5.228270E+00	2.701930E+00	2.670880E+00
5.183100E+00	2.625040E+00	2.602070E+00
5.188790E+00	2.737090E+00	2.581590E+00
5.252860E+00	2.862960E+00	2.667790E+00
5.260450E+00	2.787900E+00	2.719310E+00
5.289910E+00	2.957300E+00	2.777960E+00
5.331090E+00	3.129110E+00	2.877010E+00
5.314240E+00	3.524400E+00	3.019470E+00
5.304160E+00	3.615580E+00	3.079980E+00
5.129300E+00	2.550710E+00	2.527060E+00
5.064300E+00	2.473450E+00	2.449580E+00
5.091720E+00	2.562910E+00	2.425910E+00
5.254540E+00	3.725400E+00	3.099930E+00
5.204450E+00	3.813680E+00	3.103050E+00
5.235820E+00	3.800620E+00	3.150570E+00
5.205930E+00	3.859710E+00	3.178280E+00
5.000450E+00	2.395830E+00	2.372110E+00
4.936590E+00	2.309670E+00	2.287740E+00
4.961510E+00	2.400420E+00	2.246530E+00
5.109330E+00	3.979290E+00	3.143610E+00
5.147280E+00	3.936310E+00	3.158800E+00
5.126880E+00	3.996460E+00	3.223860E+00
4.850930E+00	2.193330E+00	2.187320E+00
4.787080E+00	2.139780E+00	2.075530E+00
4.830190E+00	2.225950E+00	2.062530E+00
5.036860E+00	4.102470E+00	3.205000E+00
5.071920E+00	4.064160E+00	3.216670E+00
5.061870E+00	4.121270E+00	3.278950E+00
4.668030E+00	2.089480E+00	1.888230E+00
4.984280E+00	4.216460E+00	3.244530E+00
5.014710E+00	4.181950E+00	3.264220E+00
5.012220E+00	4.239820E+00	3.316000E+00
4.473360E+00	2.011060E+00	1.677610E+00
4.333690E+00	1.949040E+00	1.610500E+00
4.374880E+00	2.026250E+00	1.569400E+00
4.945090E+00	4.332360E+00	3.274450E+00
4.971160E+00	4.296740E+00	3.296720E+00
4.970620E+00	4.356020E+00	3.344860E+00
4.225900E+00	2.066260E+00	1.430980E+00
4.117840E+00	1.954770E+00	1.447370E+00
4.880470E+00	4.460920E+00	3.311890E+00
4.927350E+00	4.412740E+00	3.326750E+00
4.924030E+00	4.456710E+00	3.376880E+00
3.956580E+00	2.076510E+00	1.286100E+00
4.824280E+00	4.506620E+00	3.312330E+00
4.879680E+00	4.507410E+00	3.375110E+00
3.763460E+00	2.080570E+00	1.278730E+00
3.619280E+00	2.059940E+00	1.300670E+00
3.649620E+00	2.157920E+00	1.246190E+00
4.783160E+00	4.535560E+00	3.322160E+00
4.811560E+00	4.564590E+00	3.389510E+00
3.507910E+00	2.273470E+00	1.250030E+00
3.370050E+00	2.241510E+00	1.324660E+00
4.582090E+00	4.510960E+00	3.219890E+00
4.639240E+00	4.512360E+00	3.253340E+00
4.677970E+00	4.551680E+00	3.327280E+00
4.744140E+00	4.560690E+00	3.350500E+00
3.287500E+00	2.472870E+00	1.291200E+00
3.156290E+00	2.450430E+00	1.369870E+00
4.533430E+00	4.533500E+00	3.230720E+00
4.553680E+00	4.562110E+00	3.295370E+00
4.610810E+00	4.551400E+00	3.307200E+00
3.107380E+00	2.687170E+00	1.362870E+00
3.004790E+00	2.660990E+00	1.441580E+00
4.446210E+00	4.581250E+00	3.187270E+00
4.495410E+00	4.565720E+00	3.246290E+00
2.983790E+00	2.915360E+00	1.460730E+00
2.935140E+00	2.788380E+00	1.494760E+00
4.372450E+00	4.650520E+00	3.147030E+00
2.885220E+00	2.920330E+00	1.550440E+00
2.828350E+00	3.109990E+00	1.646880E+00
2.916390E+00	3.139600E+00	1.571230E+00
4.265120E+00	4.719760E+00	3.072670E+00
4.313750E+00	4.744730E+00	3.183040E+00
2.870330E+00	3.371420E+00	1.684640E+00
2.776320E+00	3.275800E+00	1.732510E+00
4.152480E+00	4.762470E+00	2.992120E+00
4.210990E+00	4.770700E+00	3.066830E+00
4.243420E+00	4.776490E+00	3.118210E+00
2.800340E+00	3.430340E+00	1.773940E+00
2.756260E+00	3.374210E+00	1.788510E+00
2.837770E+00	3.658570E+00	1.815160E+00
4.077750E+00	4.821820E+00	2.985950E+00
4.108760E+00	4.859720E+00	3.062630E+00
4.187150E+00	4.812010E+00	3.091580E+00
2.746460E+00	3.500230E+00	1.831570E+00
2.743610E+00	3.658140E+00	1.876520E+00
2.787060E+00	3.770560E+00	1.907810E+00
2.832940E+00	3.954080E+00	1.959950E+00
3.894440E+00	4.857000E+00	2.860970E+00
3.941550E+00	4.878680E+00	2.945550E+00
4.028240E+00	4.866960E+00	3.002160E+00
2.729430E+00	3.798810E+00	1.959250E+00
2.733340E+00	3.950170E+00	2.009090E+00
2.777720E+00	4.040180E+00	2.036950E+00
2.835290E+00	4.181360E+00	2.110160E+00
2.974260E+00	4.289610E+00	2.144240E+00
3.059760E+00	4.392310E+00	2.225270E+00
3.164670E+00	4.500750E+00	2.309980E+00
3.263940E+00	4.622600E+00	2.402440E+00
3.709630E+00	4.876210E+00	2.748510E+00
3.752380E+00	4.905630E+00	2.804340E+00
3.849350E+00	4.902470E+00	2.880010E+00
2.722160E+00	4.056720E+00	2.075590E+00
2.742650E+00	4.163510E+00	2.135740E+00
2.778560E+00	4.218450E+00	2.158240E+00
2.798990E+00	4.274600E+00	2.203280E+00
2.921790E+00	4.353130E+00	2.230030E+00
3.048870E+00	4.475780E+00	2.317520E+00
3.144530E+00	4.562830E+00	2.378310E+00
3.175820E+00	4.629070E+00	2.431690E+00
3.227740E+00	4.670860E+00	2.456090E+00
3.286610E+00	4.725370E+00	2.498270E+00
3.371960E+00	4.831740E+00	2.589880E+00
3.491770E+00	4.869300E+00	2.640350E+00
3.559840E+00	4.912530E+00	2.717920E+00
3.666140E+00	4.906360E+00	2.763710E+00
2.733560E+00	4.215510E+00	2.182450E+00
3.179810E+00	4.704910E+00	2.495360E+00
3.263200E+00	4.789470E+00	2.552130E+00
3.282520E+00	4.843300E+00	2.593760E+00
3.319330E+00	4.869930E+00	2.618080E+00
3.346590E+00	4.903010E+00	2.661390E+00
3.442690E+00	4.904900E+00	2.675880E+00
3.273800E+00	4.878550E+00	2.627700E+00
5.375170E+00	3.085970E+00	3.013830E+00
5.364160E+00	3.028630E+00	2.995020E+00
5.362590E+00	3.099200E+00	2.962050E+00
5.383800E+00	3.179070E+00	3.025220E+00
5.394670E+00	3.304540E+00	3.089110E+00
5.396930E+00	3.406010E+00	3.131330E+00
5.199810E+00	2.546520E+00	2.711930E+00
5.136670E+00	2.469160E+00	2.658630E+00
5.150170E+00	2.533790E+00	2.604880E+00
5.242030E+00	2.651940E+00	2.739690E+00
5.304990E+00	2.812720E+00	2.834590E+00
5.340760E+00	2.972320E+00	2.915330E+00
5.364870E+00	3.531870E+00	3.147340E+00
5.320850E+00	3.642880E+00	3.147940E+00
5.346260E+00	3.619710E+00	3.192850E+00
5.316100E+00	3.690100E+00	3.221930E+00
5.077900E+00	2.394850E+00	2.596830E+00
5.016230E+00	2.326260E+00	2.548560E+00
5.041770E+00	2.393310E+00	2.490870E+00
5.261370E+00	3.783370E+00	3.211060E+00
5.245290E+00	3.848950E+00	3.288540E+00
4.937180E+00	2.239000E+00	2.493060E+00
4.879740E+00	2.178770E+00	2.391650E+00
4.919310E+00	2.250900E+00	2.374200E+00
5.189280E+00	3.925820E+00	3.263410E+00
5.175550E+00	3.982470E+00	3.320870E+00
4.797030E+00	2.092510E+00	2.205020E+00
5.135710E+00	4.057630E+00	3.334450E+00
5.111750E+00	4.127770E+00	3.364130E+00
4.650630E+00	1.991730E+00	1.994750E+00
4.541550E+00	1.890700E+00	1.930470E+00
4.514370E+00	1.952730E+00	1.801570E+00
5.080520E+00	4.185690E+00	3.374120E+00
5.062540E+00	4.247480E+00	3.409250E+00
4.445170E+00	1.828620E+00	1.874400E+00
4.299670E+00	1.776440E+00	1.788470E+00
4.393350E+00	1.861960E+00	1.763640E+00
5.029450E+00	4.301790E+00	3.409970E+00
5.008740E+00	4.357010E+00	3.439580E+00
4.179550E+00	1.853220E+00	1.593660E+00
4.022570E+00	1.761260E+00	1.576900E+00
4.974580E+00	4.411060E+00	3.438240E+00
4.929380E+00	4.486040E+00	3.455720E+00
3.898910E+00	1.912900E+00	1.407890E+00
3.824440E+00	1.807830E+00	1.494720E+00
4.876390E+00	4.552360E+00	3.449340E+00
4.913300E+00	4.531370E+00	3.499280E+00
4.891620E+00	4.562880E+00	3.505170E+00
3.719160E+00	1.796400E+00	1.484440E+00
3.569890E+00	1.828280E+00	1.483950E+00
3.679580E+00	1.884860E+00	1.407600E+00
4.834810E+00	4.589260E+00	3.450310E+00
4.853670E+00	4.603790E+00	3.521300E+00
3.458660E+00	2.024240E+00	1.386240E+00
3.314660E+00	1.998490E+00	1.467210E+00
4.708840E+00	4.587370E+00	3.382400E+00
4.733540E+00	4.615000E+00	3.449950E+00
4.794390E+00	4.617010E+00	3.477260E+00
3.228360E+00	2.216370E+00	1.404960E+00
3.106130E+00	2.201030E+00	1.504510E+00
4.588070E+00	4.581220E+00	3.346720E+00
4.617930E+00	4.608100E+00	3.406890E+00
4.675860E+00	4.610630E+00	3.426740E+00
3.039770E+00	2.439300E+00	1.463500E+00
2.932520E+00	2.412390E+00	1.554920E+00
4.441730E+00	4.629170E+00	3.256050E+00
4.503010E+00	4.615800E+00	3.325080E+00
4.557370E+00	4.612990E+00	3.379350E+00
2.887780E+00	2.683730E+00	1.542170E+00
2.811980E+00	2.582900E+00	1.631070E+00
4.385780E+00	4.700540E+00	3.249200E+00
4.444800E+00	4.694340E+00	3.346190E+00
2.784960E+00	2.751340E+00	1.635320E+00
2.721860E+00	2.722920E+00	1.700670E+00
2.801410E+00	2.900270E+00	1.627210E+00
4.352070E+00	4.744840E+00	3.248690E+00
4.379540E+00	4.743420E+00	3.294900E+00
2.727940E+00	2.868980E+00	1.702910E+00
2.685110E+00	2.821020E+00	1.749300E+00
2.729060E+00	3.077440E+00	1.737220E+00
4.242080E+00	4.818790E+00	3.191960E+00
4.324480E+00	4.783270E+00	3.264150E+00
2.652630E+00	2.939290E+00	1.781270E+00
2.617810E+00	3.159410E+00	1.849560E+00
2.696700E+00	3.322440E+00	1.818490E+00
4.167580E+00	4.864570E+00	3.145470E+00
4.191960E+00	4.896800E+00	3.245850E+00
2.616000E+00	3.340120E+00	1.889430E+00
2.570380E+00	3.276420E+00	1.903170E+00
2.643260E+00	3.569190E+00	1.920280E+00
3.986500E+00	4.909460E+00	3.026350E+00
4.032250E+00	4.940420E+00	3.109890E+00
4.115080E+00	4.919820E+00	3.168380E+00
2.560440E+00	3.404420E+00	1.951630E+00
2.548130E+00	3.564320E+00	1.983390E+00
2.584090E+00	3.672570E+00	1.998230E+00
2.628970E+00	3.864950E+00	2.041530E+00
3.770140E+00	4.966280E+00	2.912590E+00
3.862810E+00	4.960050E+00	2.984070E+00
3.943130E+00	4.955570E+00	3.055280E+00
2.529050E+00	3.702610E+00	2.044990E+00
2.535730E+00	3.862730E+00	2.094340E+00
2.576670E+00	3.957290E+00	2.104350E+00
2.640640E+00	4.097280E+00	2.153140E+00
2.825140E+00	4.359120E+00	2.272450E+00
2.925430E+00	4.455490E+00	2.333190E+00
3.054410E+00	4.583600E+00	2.424710E+00
3.632250E+00	4.981150E+00	2.845440E+00
3.713910E+00	5.004430E+00	2.942030E+00
3.777650E+00	5.030660E+00	3.022970E+00
2.524930E+00	3.978340E+00	2.146880E+00
2.555220E+00	4.104550E+00	2.211040E+00
2.613710E+00	4.179940E+00	2.229980E+00
2.701950E+00	4.273280E+00	2.254230E+00
2.793600E+00	4.413420E+00	2.339380E+00
2.899600E+00	4.523130E+00	2.419430E+00
2.971120E+00	4.615760E+00	2.479030E+00
3.066800E+00	4.696450E+00	2.518880E+00
3.177320E+00	4.817420E+00	2.591460E+00
3.429980E+00	4.977850E+00	2.763200E+00
3.522380E+00	5.021000E+00	2.839010E+00
3.547280E+00	5.053160E+00	2.908260E+00
3.658620E+00	5.042470E+00	2.970660E+00
2.566400E+00	4.215590E+00	2.286180E+00
2.663580E+00	4.363890E+00	2.351310E+00
2.770000E+00	4.481170E+00	2.426970E+00
2.867700E+00	4.587600E+00	2.493050E+00
2.960230E+00	4.689240E+00	2.539010E+00
3.050060E+00	4.765570E+00	2.581060E+00
3.082210E+00	4.831180E+00	2.629190E+00
3.145200E+00	4.872740E+00	2.649140E+00
3.242970E+00	4.925680E+00	2.685880E+00
3.295100E+00	4.999630E+00	2.767130E+00
3.349540E+00	5.040240E+00	2.832290E+00
3.456310E+00	5.043970E+00	2.856210E+00
3.093510E+00	4.901950E+00	2.693050E+00
3.198180E+00	4.990750E+00	2.761520E+00
3.265380E+00	5.029540E+00	2.801430E+00
5.319190E+00	2.656050E+00	2.968790E+00
5.297580E+00	2.596480E+00	2.931510E+00
5.302430E+00	2.685180E+00	2.894270E+00
5.343400E+00	2.834880E+00	2.951090E+00
5.336060E+00	2.734880E+00	3.004690E+00
5.361180E+00	2.945830E+00	3.000040E+00
5.366910E+00	2.862310E+00	3.050480E+00
5.385130E+00	3.025480E+00	3.075050E+00
5.420500E+00	3.166770E+00	3.137470E+00
5.432400E+00	3.306850E+00	3.194110E+00
5.416490E+00	3.427430E+00	3.198530E+00
5.445050E+00	3.379250E+00	3.257880E+00
5.420370E+00	3.483480E+00	3.275010E+00
5.155500E+00	2.421570E+00	2.793820E+00
5.098630E+00	2.342410E+00	2.762710E+00
5.106870E+00	2.393920E+00	2.688930E+00
5.218860E+00	2.525260E+00	2.812960E+00
5.368710E+00	3.599100E+00	3.254140E+00
5.351240E+00	3.679960E+00	3.329100E+00
5.022850E+00	2.266360E+00	2.733000E+00
4.964910E+00	2.225900E+00	2.665070E+00
5.003330E+00	2.279980E+00	2.632250E+00
5.297810E+00	3.765840E+00	3.306360E+00
5.282390E+00	3.832250E+00	3.363680E+00
4.883090E+00	2.149110E+00	2.511360E+00
5.237560E+00	3.925840E+00	3.383980E+00
5.193250E+00	4.001970E+00	3.383040E+00
5.218020E+00	3.987640E+00	3.424330E+00
5.196560E+00	4.039600E+00	3.448180E+00
4.767620E+00	2.024780E+00	2.315810E+00
4.677250E+00	1.925340E+00	2.255760E+00
4.670190E+00	1.959740E+00	2.132020E+00
5.121820E+00	4.148690E+00	3.408240E+00
5.152200E+00	4.110290E+00	3.428530E+00
5.137040E+00	4.159920E+00	3.468910E+00
4.599940E+00	1.841780E+00	2.188260E+00
4.501230E+00	1.763200E+00	2.104980E+00
4.522810E+00	1.819510E+00	2.017730E+00
5.069130E+00	4.266370E+00	3.458100E+00
5.106100E+00	4.225020E+00	3.500680E+00
5.071440E+00	4.284880E+00	3.514560E+00
4.386540E+00	1.698420E+00	2.032510E+00
4.225350E+00	1.638550E+00	1.942200E+00
4.348280E+00	1.718270E+00	1.934610E+00
5.010970E+00	4.372930E+00	3.488410E+00
5.038130E+00	4.337510E+00	3.520510E+00
5.013250E+00	4.391230E+00	3.549030E+00
4.106140E+00	1.677450E+00	1.740900E+00
3.948670E+00	1.608470E+00	1.760050E+00
4.941210E+00	4.499310E+00	3.532290E+00
4.974030E+00	4.447690E+00	3.540080E+00
4.966860E+00	4.488680E+00	3.595840E+00
3.817050E+00	1.712280E+00	1.593580E+00
3.751310E+00	1.626180E+00	1.672310E+00
4.918820E+00	4.557660E+00	3.573770E+00
3.652160E+00	1.623040E+00	1.670470E+00
3.501360E+00	1.654950E+00	1.674790E+00
3.613670E+00	1.697070E+00	1.593980E+00
4.882760E+00	4.618380E+00	3.578060E+00
4.904010E+00	4.615690E+00	3.615380E+00
4.884090E+00	4.641490E+00	3.610370E+00
3.398250E+00	1.811700E+00	1.560310E+00
3.252830E+00	1.794610E+00	1.636360E+00
4.757390E+00	4.645690E+00	3.510100E+00
4.788920E+00	4.667920E+00	3.577730E+00
4.855660E+00	4.651840E+00	3.596050E+00
3.178120E+00	1.984780E+00	1.560380E+00
3.053770E+00	1.975100E+00	1.653970E+00
4.644180E+00	4.635100E+00	3.472870E+00
4.669120E+00	4.664220E+00	3.537370E+00
4.724720E+00	4.668820E+00	3.554480E+00
2.988370E+00	2.181110E+00	1.594020E+00
2.885060E+00	2.161260E+00	1.691110E+00
4.508240E+00	4.660600E+00	3.406790E+00
4.552620E+00	4.671630E+00	3.486590E+00
4.614220E+00	4.663440E+00	3.517050E+00
2.842140E+00	2.373120E+00	1.650760E+00
2.754060E+00	2.345200E+00	1.745680E+00
4.477560E+00	4.694800E+00	3.417310E+00
4.496370E+00	4.698100E+00	3.461050E+00
2.729600E+00	2.551390E+00	1.721820E+00
2.647210E+00	2.522300E+00	1.815690E+00
4.377670E+00	4.788640E+00	3.360520E+00
4.450450E+00	4.737610E+00	3.435870E+00
2.632680E+00	2.750070E+00	1.801400E+00
2.558000E+00	2.664920E+00	1.876590E+00
4.278810E+00	4.853410E+00	3.303470E+00
4.324710E+00	4.874510E+00	3.416440E+00
2.544840E+00	2.796950E+00	1.883220E+00
2.512060E+00	2.747420E+00	1.916080E+00
2.547100E+00	2.964420E+00	1.874510E+00
4.230810E+00	4.902300E+00	3.304610E+00
4.257370E+00	4.909130E+00	3.356290E+00
2.484360E+00	2.849480E+00	1.940200E+00
2.435350E+00	3.056620E+00	1.996530E+00
2.510910E+00	3.225690E+00	1.940470E+00
4.073700E+00	4.960570E+00	3.198130E+00
4.121980E+00	4.978950E+00	3.287420E+00
4.203990E+00	4.942290E+00	3.332700E+00
2.418300E+00	3.267800E+00	2.021260E+00
2.344610E+00	3.213430E+00	2.065450E+00
2.463750E+00	3.483800E+00	2.031780E+00
3.873680E+00	5.018080E+00	3.081210E+00
3.941170E+00	5.025600E+00	3.185490E+00
4.033410E+00	5.001150E+00	3.238120E+00
2.366230E+00	3.380980E+00	2.085050E+00
2.309310E+00	3.320330E+00	2.110530E+00
2.367430E+00	3.550130E+00	2.102110E+00
2.436710E+00	3.774300E+00	2.136900E+00
3.828540E+00	5.051880E+00	3.095100E+00
3.857520E+00	5.060730E+00	3.145300E+00
2.292190E+00	3.467530E+00	2.147770E+00
2.332430E+00	3.649680E+00	2.157710E+00
2.348980E+00	3.785120E+00	2.203780E+00
2.387740E+00	3.882470E+00	2.206710E+00
2.449660E+00	4.024590E+00	2.231280E+00
3.569920E+00	5.101810E+00	3.004840E+00
3.686130E+00	5.094090E+00	3.071210E+00
3.788310E+00	5.085440E+00	3.123360E+00
2.333040E+00	3.929950E+00	2.261720E+00
2.387100E+00	4.082270E+00	2.307750E+00
2.395630E+00	4.161360E+00	2.353150E+00
2.459280E+00	4.185040E+00	2.326790E+00
2.543500E+00	4.319770E+00	2.380040E+00
2.647820E+00	4.443250E+00	2.448880E+00
2.752250E+00	4.556630E+00	2.511940E+00
2.849200E+00	4.667070E+00	2.562160E+00
2.958120E+00	4.790660E+00	2.633730E+00
3.417390E+00	5.102340E+00	2.954030E+00
3.508440E+00	5.139600E+00	3.028270E+00
3.581610E+00	5.164670E+00	3.116670E+00
2.426550E+00	4.263070E+00	2.407790E+00
2.529870E+00	4.407960E+00	2.472480E+00
2.637750E+00	4.527310E+00	2.537950E+00
2.738160E+00	4.641720E+00	2.586260E+00
2.828540E+00	4.726970E+00	2.628360E+00
2.860420E+00	4.791160E+00	2.677330E+00
2.913900E+00	4.834450E+00	2.692050E+00
2.976330E+00	4.893830E+00	2.717190E+00
3.085490E+00	4.981740E+00	2.778980E+00
3.230740E+00	5.060800E+00	2.857400E+00
3.281340E+00	5.126170E+00	2.965480E+00
3.343480E+00	5.177720E+00	3.058020E+00
3.456680E+00	5.173850E+00	3.071440E+00
2.865460E+00	4.862600E+00	2.736960E+00
2.965650E+00	4.966800E+00	2.792120E+00
3.076160E+00	5.044990E+00	2.869080E+00
3.171550E+00	5.113510E+00	2.950300E+00
3.238070E+00	5.166330E+00	3.021510E+00
5.211500E+00	2.394800E+00	2.996010E+00
5.159660E+00	2.340790E+00	2.940630E+00
5.187970E+00	2.416000E+00	2.892660E+00
5.268590E+00	2.522920E+00	2.940610E+00
5.263660E+00	2.478690E+00	3.022000E+00
5.321470E+00	2.608960E+00	3.037580E+00
5.363070E+00	2.750530E+00	3.107730E+00
5.402020E+00	2.881020E+00	3.154160E+00
5.427960E+00	3.021080E+00	3.202110E+00
5.458510E+00	3.151650E+00	3.248160E+00
5.471080E+00	3.271420E+00	3.296220E+00
5.470780E+00	3.376860E+00	3.335950E+00
5.460510E+00	3.473990E+00	3.385440E+00
5.106660E+00	2.283150E+00	2.939450E+00
5.048240E+00	2.248140E+00	2.873840E+00
5.084960E+00	2.296930E+00	2.842940E+00
5.405680E+00	3.581110E+00	3.353370E+00
5.389540E+00	3.661570E+00	3.427520E+00
4.964170E+00	2.199410E+00	2.770940E+00
5.332680E+00	3.762670E+00	3.405550E+00
5.295290E+00	3.843110E+00	3.428420E+00
5.329560E+00	3.802000E+00	3.481160E+00
5.294680E+00	3.883490E+00	3.504300E+00
4.852970E+00	2.089220E+00	2.612760E+00
4.774390E+00	1.989820E+00	2.559190E+00
4.775320E+00	2.008390E+00	2.441140E+00
5.242440E+00	3.971880E+00	3.480150E+00
5.233910E+00	4.023020E+00	3.532000E+00
4.712620E+00	1.918730E+00	2.512540E+00
4.632670E+00	1.830240E+00	2.430870E+00
4.656680E+00	1.876170E+00	2.347510E+00
5.201180E+00	4.104430E+00	3.550770E+00
5.159510E+00	4.173680E+00	3.549170E+00
5.191680E+00	4.163840E+00	3.598390E+00
5.165270E+00	4.212520E+00	3.619430E+00
4.536120E+00	1.735590E+00	2.330910E+00
4.433740E+00	1.661260E+00	2.257210E+00
4.464160E+00	1.707020E+00	2.174710E+00
5.078170E+00	4.313710E+00	3.585740E+00
5.113110E+00	4.271140E+00	3.597320E+00
5.104670E+00	4.313090E+00	3.651140E+00
4.312950E+00	1.600640E+00	2.193650E+00
4.142480E+00	1.536850E+00	2.093870E+00
4.272120E+00	1.607670E+00	2.092030E+00
5.062240E+00	4.359640E+00	3.632590E+00
4.040620E+00	1.548850E+00	1.912030E+00
3.919460E+00	1.515200E+00	1.948750E+00
5.019790E+00	4.434870E+00	3.657780E+00
4.978260E+00	4.516090E+00	3.674720E+00
3.770290E+00	1.498690E+00	1.907580E+00
3.636310E+00	1.484930E+00	1.922650E+00
3.672380E+00	1.517110E+00	1.845630E+00
3.750470E+00	1.553930E+00	1.785490E+00
4.938030E+00	4.586470E+00	3.663040E+00
4.976040E+00	4.555490E+00	3.736670E+00
4.945770E+00	4.607820E+00	3.726710E+00
3.544840E+00	1.559490E+00	1.799540E+00
3.399890E+00	1.546480E+00	1.862330E+00
4.892660E+00	4.655370E+00	3.676990E+00
3.327830E+00	1.652500E+00	1.741160E+00
3.190410E+00	1.652440E+00	1.829490E+00
4.832770E+00	4.690540E+00	3.647480E+00
4.837010E+00	4.719430E+00	3.734960E+00
3.121090E+00	1.796910E+00	1.732650E+00
2.999030E+00	1.794180E+00	1.823700E+00
4.695670E+00	4.696560E+00	3.597910E+00
4.722090E+00	4.720730E+00	3.662110E+00
4.781850E+00	4.720850E+00	3.687240E+00
2.940310E+00	1.966350E+00	1.749830E+00
2.838600E+00	1.957740E+00	1.849650E+00
4.585910E+00	4.696670E+00	3.557520E+00
4.615600E+00	4.726460E+00	3.622240E+00
4.668970E+00	4.722600E+00	3.643180E+00
2.791020E+00	2.143970E+00	1.787840E+00
2.697550E+00	2.128590E+00	1.885890E+00
4.486960E+00	4.749000E+00	3.530180E+00
4.552770E+00	4.736200E+00	3.591350E+00
2.668200E+00	2.321260E+00	1.842950E+00
2.587540E+00	2.300450E+00	1.944020E+00
4.405620E+00	4.816650E+00	3.479500E+00
4.444950E+00	4.835180E+00	3.588820E+00
2.565590E+00	2.490660E+00	1.903070E+00
2.492350E+00	2.466590E+00	1.992520E+00
4.362650E+00	4.869430E+00	3.482970E+00
4.386480E+00	4.872040E+00	3.535310E+00
2.476680E+00	2.670370E+00	1.963960E+00
2.440900E+00	2.576680E+00	2.028730E+00
4.247780E+00	4.961750E+00	3.454230E+00
4.335400E+00	4.911220E+00	3.509090E+00
2.391420E+00	2.683990E+00	2.053570E+00
2.322100E+00	2.845800E+00	2.099810E+00
2.405070E+00	2.858270E+00	2.021470E+00
4.178000E+00	4.989230E+00	3.379720E+00
4.182110E+00	5.012380E+00	3.441590E+00
2.331310E+00	3.033830E+00	2.078910E+00
2.244960E+00	3.003690E+00	2.151440E+00
3.990870E+00	5.043670E+00	3.277480E+00
4.046250E+00	5.062910E+00	3.364110E+00
4.135210E+00	5.033410E+00	3.408150E+00
2.248860E+00	3.233410E+00	2.141480E+00
2.172670E+00	3.138300E+00	2.212820E+00
3.841040E+00	5.110030E+00	3.229140E+00
3.942650E+00	5.090700E+00	3.310100E+00
2.165180E+00	3.270260E+00	2.219310E+00
2.128100E+00	3.218260E+00	2.244210E+00
2.192300E+00	3.443390E+00	2.228480E+00
2.255080E+00	3.690150E+00	2.234130E+00
3.711710E+00	5.143980E+00	3.187110E+00
3.768380E+00	5.185990E+00	3.302170E+00
2.118280E+00	3.325800E+00	2.272520E+00
2.115510E+00	3.488330E+00	2.290200E+00
2.158160E+00	3.604320E+00	2.273580E+00
2.180170E+00	3.742410E+00	2.310470E+00
2.235400E+00	3.897390E+00	2.315600E+00
2.312690E+00	4.099690E+00	2.369100E+00
3.637140E+00	5.180370E+00	3.198810E+00
3.670960E+00	5.195600E+00	3.257040E+00
2.094780E+00	3.645650E+00	2.338160E+00
2.149010E+00	3.861890E+00	2.369300E+00
2.209320E+00	4.000700E+00	2.381130E+00
2.234970E+00	4.100540E+00	2.425960E+00
2.281490E+00	4.165260E+00	2.435680E+00
2.334870E+00	4.245860E+00	2.459630E+00
2.423250E+00	4.374270E+00	2.505060E+00
2.524480E+00	4.498120E+00	2.562350E+00
2.625110E+00	4.616370E+00	2.615040E+00
2.737150E+00	4.743080E+00	2.687480E+00
3.407490E+00	5.205170E+00	3.122250E+00
3.472920E+00	5.232790E+00	3.201580E+00
3.591970E+00	5.216990E+00	3.234720E+00
2.238970E+00	4.199210E+00	2.490640E+00
2.321570E+00	4.343430E+00	2.538470E+00
2.416680E+00	4.466860E+00	2.590480E+00
2.514770E+00	4.585850E+00	2.643980E+00
2.604850E+00	4.677350E+00	2.682400E+00
2.640640E+00	4.741520E+00	2.730520E+00
2.697680E+00	4.785190E+00	2.746320E+00
2.757730E+00	4.846430E+00	2.768860E+00
2.854430E+00	4.944140E+00	2.818420E+00
2.958120E+00	5.027860E+00	2.885400E+00
3.058400E+00	5.098580E+00	2.963050E+00
3.146960E+00	5.164100E+00	3.035730E+00
3.236930E+00	5.222050E+00	3.132750E+00
3.354220E+00	5.232480E+00	3.173490E+00
2.647490E+00	4.812120E+00	2.789030E+00
2.746060E+00	4.919410E+00	2.842020E+00
2.849130E+00	5.006180E+00	2.913080E+00
2.953260E+00	5.082670E+00	2.983490E+00
3.047500E+00	5.151070E+00	3.049660E+00
3.123670E+00	5.200580E+00	3.116180E+00
5.174320E+00	2.334870E+00	3.037870E+00
5.246320E+00	2.416270E+00	3.084150E+00
5.319770E+00	2.517240E+00	3.170250E+00
5.361710E+00	2.653900E+00	3.168880E+00
5.394220E+00	2.767150E+00	3.223540E+00
5.430850E+00	2.888590E+00	3.266480E+00
5.461940E+00	3.014220E+00	3.313340E+00
5.496850E+00	3.135550E+00	3.350310E+00
5.509590E+00	3.253310E+00	3.389850E+00
5.508520E+00	3.360990E+00	3.430360E+00
5.500890E+00	3.454440E+00	3.481690E+00
5.043390E+00	2.228040E+00	2.951680E+00
5.112730E+00	2.276060E+00	3.004460E+00
5.445610E+00	3.560040E+00	3.451420E+00
5.429590E+00	3.636210E+00	3.521490E+00
4.937340E+00	2.147240E+00	2.911590E+00
4.851300E+00	2.062860E+00	2.849350E+00
4.859650E+00	2.077840E+00	2.736190E+00
5.375040E+00	3.727320E+00	3.502620E+00
5.355450E+00	3.800250E+00	3.557550E+00
5.340250E+00	3.879020E+00	3.605850E+00
4.801600E+00	2.002160E+00	2.850570E+00
4.717430E+00	1.900810E+00	2.738740E+00
4.751370E+00	1.951080E+00	2.657220E+00
5.286180E+00	3.966430E+00	3.578810E+00
5.257290E+00	4.038570E+00	3.590650E+00
5.299570E+00	4.016130E+00	3.642640E+00
5.270340E+00	4.077620E+00	3.646910E+00
4.644920E+00	1.821500E+00	2.653340E+00
4.559850E+00	1.729250E+00	2.559760E+00
4.599700E+00	1.777700E+00	2.497830E+00
5.234710E+00	4.153760E+00	3.674050E+00
5.199190E+00	4.216250E+00	3.707170E+00
4.466460E+00	1.649150E+00	2.483380E+00
4.363230E+00	1.591210E+00	2.431830E+00
4.395350E+00	1.623270E+00	2.339030E+00
5.152280E+00	4.270180E+00	3.699820E+00
5.107130E+00	4.333240E+00	3.737170E+00
4.229130E+00	1.533270E+00	2.365700E+00
4.061290E+00	1.467740E+00	2.280620E+00
4.182770E+00	1.524050E+00	2.249970E+00
5.066210E+00	4.381090E+00	3.720370E+00
5.086260E+00	4.368740E+00	3.776790E+00
5.063600E+00	4.410470E+00	3.791870E+00
3.905730E+00	1.481430E+00	2.076230E+00
3.842800E+00	1.442740E+00	2.176330E+00
4.997420E+00	4.515620E+00	3.747540E+00
5.021070E+00	4.474930E+00	3.763310E+00
5.017190E+00	4.529060E+00	3.820600E+00
3.736820E+00	1.415550E+00	2.162440E+00
3.590500E+00	1.416810E+00	2.152860E+00
3.694910E+00	1.438690E+00	2.069560E+00
4.935580E+00	4.649140E+00	3.777150E+00
4.980380E+00	4.592860E+00	3.800500E+00
4.977620E+00	4.642530E+00	3.849120E+00
3.482490E+00	1.473140E+00	2.000790E+00
3.347140E+00	1.457480E+00	2.079780E+00
4.888740E+00	4.701410E+00	3.770610E+00
4.932170E+00	4.706490E+00	3.859980E+00
3.262950E+00	1.538620E+00	1.943470E+00
3.139730E+00	1.540410E+00	2.042510E+00
4.859800E+00	4.731970E+00	3.780300E+00
4.877590E+00	4.736870E+00	3.822710E+00
3.065830E+00	1.651510E+00	1.922780E+00
2.954100E+00	1.649580E+00	2.023680E+00
4.743570E+00	4.742020E+00	3.728420E+00
4.771010E+00	4.758390E+00	3.798750E+00
4.836800E+00	4.753960E+00	3.816250E+00
2.891490E+00	1.791340E+00	1.926030E+00
2.793560E+00	1.785270E+00	2.031370E+00
4.639910E+00	4.749000E+00	3.689930E+00
4.662380E+00	4.767560E+00	3.755840E+00
4.712900E+00	4.760150E+00	3.770740E+00
2.740730E+00	1.946780E+00	1.950400E+00
2.651650E+00	1.933760E+00	2.056480E+00
4.503790E+00	4.793320E+00	3.628270E+00
4.547920E+00	4.796960E+00	3.709500E+00
4.608550E+00	4.777960E+00	3.737110E+00
2.614440E+00	2.113340E+00	1.993230E+00
2.529120E+00	2.095400E+00	2.089680E+00
4.476740E+00	4.830540E+00	3.646860E+00
4.494130E+00	4.832690E+00	3.689620E+00
2.506660E+00	2.286600E+00	2.040480E+00
2.428540E+00	2.267070E+00	2.134260E+00
4.381810E+00	4.931220E+00	3.616620E+00
4.454230E+00	4.872580E+00	3.673450E+00
2.405930E+00	2.478460E+00	2.090250E+00
2.369070E+00	2.379770E+00	2.160440E+00
4.311230E+00	4.959510E+00	3.551040E+00
4.321540E+00	4.982520E+00	3.600290E+00
2.315080E+00	2.489780E+00	2.183660E+00
2.240520E+00	2.648670E+00	2.213530E+00
2.318350E+00	2.662770E+00	2.130660E+00
4.174120E+00	5.061960E+00	3.530290E+00
4.269350E+00	5.008500E+00	3.572740E+00
2.245080E+00	2.820970E+00	2.178750E+00
2.168700E+00	2.795640E+00	2.259990E+00
4.103860E+00	5.077480E+00	3.465780E+00
4.107970E+00	5.107180E+00	3.524290E+00
2.165220E+00	2.969050E+00	2.229240E+00
2.088720E+00	2.937670E+00	2.300900E+00
3.868200E+00	5.159130E+00	3.341480E+00
3.952950E+00	5.153660E+00	3.445070E+00
4.055690E+00	5.120900E+00	3.494590E+00
2.091200E+00	3.145360E+00	2.284980E+00
2.046160E+00	3.042330E+00	2.334590E+00
3.823150E+00	5.195580E+00	3.360690E+00
3.859070E+00	5.197970E+00	3.407760E+00
2.010700E+00	3.165470E+00	2.351040E+00
1.984530E+00	3.294010E+00	2.381340E+00
2.047030E+00	3.391400E+00	2.344550E+00
3.652480E+00	5.255440E+00	3.354040E+00
3.786600E+00	5.227440E+00	3.395490E+00
1.972560E+00	3.427330E+00	2.409590E+00
1.952970E+00	3.562920E+00	2.427400E+00
2.004860E+00	3.599190E+00	2.391580E+00
2.061040E+00	3.803080E+00	2.420530E+00
2.128490E+00	4.021320E+00	2.457440E+00
3.550360E+00	5.263330E+00	3.286870E+00
3.556680E+00	5.291710E+00	3.340180E+00
1.967880E+00	3.715850E+00	2.469300E+00
2.022170E+00	3.907360E+00	2.477950E+00
2.041060E+00	4.014780E+00	2.514400E+00
2.087630E+00	4.083750E+00	2.522190E+00
2.141090E+00	4.170540E+00	2.540540E+00
2.221790E+00	4.307680E+00	2.574600E+00
2.310280E+00	4.435030E+00	2.620870E+00
2.407250E+00	4.553600E+00	2.674120E+00
2.510840E+00	4.690430E+00	2.736280E+00
3.297780E+00	5.261980E+00	3.217700E+00
3.357340E+00	5.296810E+00	3.295030E+00
3.486700E+00	5.297440E+00	3.318380E+00
2.039550E+00	4.116780E+00	2.571240E+00
2.120820E+00	4.268470E+00	2.612970E+00
2.204570E+00	4.400130E+00	2.653710E+00
2.300760E+00	4.520900E+00	2.706110E+00
2.386610E+00	4.616690E+00	2.736560E+00
2.417030E+00	4.684760E+00	2.777310E+00
2.469860E+00	4.730890E+00	2.791970E+00
2.533680E+00	4.794150E+00	2.820920E+00
2.636340E+00	4.895570E+00	2.872580E+00
2.742220E+00	4.982720E+00	2.939730E+00
2.849550E+00	5.063490E+00	3.011850E+00
2.954190E+00	5.139130E+00	3.075370E+00
3.046590E+00	5.195860E+00	3.144430E+00
3.126400E+00	5.247480E+00	3.213830E+00
3.233870E+00	5.285400E+00	3.253680E+00
2.419930E+00	4.756900E+00	2.838260E+00
2.520770E+00	4.872050E+00	2.904680E+00
2.632900E+00	4.965960E+00	2.969370E+00
2.744810E+00	5.042820E+00	3.036080E+00
2.853920E+00	5.122810E+00	3.111260E+00
2.968090E+00	5.192460E+00	3.182000E+00
3.045180E+00	5.229600E+00	3.214260E+00
5.327020E+00	2.475380E+00	3.307920E+00
5.301400E+00	2.435980E+00	3.296260E+00
5.312220E+00	2.466700E+00	3.255100E+00
5.345190E+00	2.524730E+00	3.300990E+00
5.156090E+00	2.284510E+00	3.218540E+00
5.085160E+00	2.231800E+00	3.171220E+00
5.118970E+00	2.273600E+00	3.094990E+00
5.241900E+00	2.377870E+00	3.203360E+00
5.382730E+00	2.650840E+00	3.306750E+00
5.419830E+00	2.788030E+00	3.319280E+00
5.462770E+00	2.882460E+00	3.368150E+00
5.503180E+00	3.003900E+00	3.418880E+00
5.539630E+00	3.126760E+00	3.450200E+00
5.549190E+00	3.242920E+00	3.482290E+00
5.547380E+00	3.347160E+00	3.522950E+00
5.542580E+00	3.441540E+00	3.572300E+00
5.029860E+00	2.185290E+00	3.197390E+00
4.973860E+00	2.147680E+00	3.134540E+00
5.010700E+00	2.186990E+00	3.072930E+00
5.484950E+00	3.540970E+00	3.541220E+00
5.469230E+00	3.612480E+00	3.590660E+00
4.891710E+00	2.083930E+00	3.032910E+00
5.426750E+00	3.711840E+00	3.610570E+00
5.385190E+00	3.808660E+00	3.630760E+00
5.380910E+00	3.859120E+00	3.672320E+00
4.726750E+00	1.884980E+00	2.903390E+00
4.664250E+00	1.810080E+00	2.866870E+00
4.671470E+00	1.835940E+00	2.768790E+00
4.775980E+00	1.954970E+00	2.918300E+00
5.353740E+00	3.944950E+00	3.691160E+00
5.324460E+00	4.035730E+00	3.712680E+00
5.294810E+00	4.094910E+00	3.718020E+00
5.333840E+00	4.068370E+00	3.771680E+00
5.297330E+00	4.128850E+00	3.787700E+00
4.504100E+00	1.641140E+00	2.762600E+00
4.402370E+00	1.580800E+00	2.706140E+00
4.472430E+00	1.627170E+00	2.678110E+00
4.523360E+00	1.682250E+00	2.632220E+00
4.571210E+00	1.704740E+00	2.804220E+00
5.195950E+00	4.237950E+00	3.767050E+00
5.238100E+00	4.192240E+00	3.772020E+00
5.222300E+00	4.229320E+00	3.827630E+00
4.313450E+00	1.556000E+00	2.515530E+00
4.236470E+00	1.514660E+00	2.574100E+00
5.169610E+00	4.281720E+00	3.816630E+00
4.134390E+00	1.464810E+00	2.534430E+00
3.985580E+00	1.423100E+00	2.492350E+00
4.096720E+00	1.459480E+00	2.431680E+00
5.122000E+00	4.355920E+00	3.851210E+00
5.093990E+00	4.412800E+00	3.876740E+00
3.837330E+00	1.417940E+00	2.293650E+00
3.776980E+00	1.373430E+00	2.383750E+00
5.071010E+00	4.469350E+00	3.880500E+00
5.060370E+00	4.533070E+00	3.908770E+00
3.675310E+00	1.353360E+00	2.380590E+00
3.531970E+00	1.343070E+00	2.375710E+00
3.634870E+00	1.376400E+00	2.292460E+00
5.034420E+00	4.595430E+00	3.906840E+00
5.000760E+00	4.679710E+00	3.923400E+00
3.428200E+00	1.391590E+00	2.221350E+00
3.298890E+00	1.369850E+00	2.305760E+00
4.969180E+00	4.723740E+00	3.918910E+00
4.988910E+00	4.725300E+00	3.956670E+00
4.970520E+00	4.744270E+00	3.953540E+00
3.217170E+00	1.448450E+00	2.171900E+00
3.099290E+00	1.434370E+00	2.265970E+00
4.871240E+00	4.778280E+00	3.911210E+00
4.940690E+00	4.753260E+00	3.937010E+00
3.022940E+00	1.530980E+00	2.137160E+00
2.921630E+00	1.522800E+00	2.244100E+00
4.811920E+00	4.783970E+00	3.870880E+00
4.814500E+00	4.802640E+00	3.924880E+00
2.852820E+00	1.642710E+00	2.128910E+00
2.758170E+00	1.628900E+00	2.234460E+00
4.687930E+00	4.784580E+00	3.813290E+00
4.716480E+00	4.796090E+00	3.856470E+00
4.766670E+00	4.809030E+00	3.918450E+00
2.699490E+00	1.772770E+00	2.135970E+00
2.612860E+00	1.755420E+00	2.244530E+00
4.578210E+00	4.812390E+00	3.782260E+00
4.612400E+00	4.834380E+00	3.848400E+00
4.671050E+00	4.814660E+00	3.862560E+00
2.562240E+00	1.914470E+00	2.155480E+00
2.478270E+00	1.894050E+00	2.260560E+00
4.483180E+00	4.894000E+00	3.773380E+00
4.549960E+00	4.856240E+00	3.819950E+00
2.445230E+00	2.082130E+00	2.193200E+00
2.363230E+00	2.055460E+00	2.300370E+00
4.431100E+00	4.925240E+00	3.712520E+00
4.434820E+00	4.948570E+00	3.759880E+00
2.331290E+00	2.284080E+00	2.238950E+00
2.262240E+00	2.193100E+00	2.335360E+00
4.318700E+00	5.023270E+00	3.663370E+00
4.392110E+00	4.983160E+00	3.724950E+00
2.241370E+00	2.323200E+00	2.313560E+00
2.211650E+00	2.276390E+00	2.360780E+00
2.225560E+00	2.477010E+00	2.278180E+00
4.242530E+00	5.068080E+00	3.629700E+00
4.259170E+00	5.114810E+00	3.729470E+00
2.169430E+00	2.375470E+00	2.363390E+00
2.107970E+00	2.566930E+00	2.371210E+00
2.167470E+00	2.648600E+00	2.288400E+00
4.096610E+00	5.169250E+00	3.598180E+00
4.184390E+00	5.137730E+00	3.655620E+00
2.092090E+00	2.766340E+00	2.337520E+00
2.018630E+00	2.734150E+00	2.415740E+00
4.021370E+00	5.171000E+00	3.542640E+00
4.027010E+00	5.202220E+00	3.591840E+00
2.005570E+00	2.947510E+00	2.378060E+00
1.969520E+00	2.838190E+00	2.441860E+00
3.854850E+00	5.246370E+00	3.490670E+00
3.962140E+00	5.218960E+00	3.559960E+00
1.928440E+00	2.960980E+00	2.457330E+00
1.899170E+00	3.093530E+00	2.479570E+00
1.938660E+00	3.196120E+00	2.419340E+00
3.745770E+00	5.275780E+00	3.457790E+00
3.778370E+00	5.328900E+00	3.549670E+00
1.869980E+00	3.235720E+00	2.491890E+00
1.859070E+00	3.383070E+00	2.522950E+00
1.906970E+00	3.474430E+00	2.472810E+00
3.543370E+00	5.335750E+00	3.409370E+00
3.657290E+00	5.328380E+00	3.482320E+00
1.835650E+00	3.515690E+00	2.535040E+00
1.828330E+00	3.640170E+00	2.560240E+00
1.884870E+00	3.680390E+00	2.528930E+00
1.937180E+00	3.923610E+00	2.549220E+00
3.437560E+00	5.344280E+00	3.386670E+00
3.455100E+00	5.406510E+00	3.480490E+00
1.840820E+00	3.769130E+00	2.587400E+00
1.852320E+00	3.916910E+00	2.608460E+00
1.892110E+00	3.993060E+00	2.608710E+00
1.941290E+00	4.084930E+00	2.620610E+00
2.020000E+00	4.229100E+00	2.650310E+00
2.099040E+00	4.359150E+00	2.687000E+00
2.184670E+00	4.487950E+00	2.742340E+00
2.299640E+00	4.632290E+00	2.785210E+00
3.149590E+00	5.301330E+00	3.296180E+00
3.219900E+00	5.346600E+00	3.351090E+00
3.340140E+00	5.376500E+00	3.419660E+00
1.846380E+00	4.026040E+00	2.658350E+00
1.921340E+00	4.186490E+00	2.691860E+00
1.999750E+00	4.325480E+00	2.724190E+00
2.077180E+00	4.425330E+00	2.751640E+00
2.111200E+00	4.505470E+00	2.792390E+00
2.185150E+00	4.574830E+00	2.800230E+00
2.215950E+00	4.652810E+00	2.832520E+00
2.300310E+00	4.734660E+00	2.865960E+00
2.393180E+00	4.844000E+00	2.930690E+00
2.510060E+00	4.962170E+00	3.014200E+00
2.648840E+00	5.028300E+00	3.057930E+00
2.742720E+00	5.098590E+00	3.133720E+00
2.864290E+00	5.188390E+00	3.232490E+00
3.031510E+00	5.271310E+00	3.292540E+00
2.907420E+00	5.267070E+00	3.338920E+00
3.124990E+00	5.325610E+00	3.343700E+00
2.109000E+00	4.594940E+00	2.844670E+00
2.194180E+00	4.716470E+00	2.890130E+00
2.281040E+00	4.796040E+00	2.927380E+00
2.317950E+00	4.863680E+00	2.972010E+00
2.393350E+00	4.915000E+00	2.996250E+00
2.420590E+00	4.963460E+00	3.042120E+00
2.472480E+00	5.016360E+00	3.102720E+00
2.611750E+00	5.069230E+00	3.145900E+00
2.732550E+00	5.147700E+00	3.232710E+00
2.804670E+00	5.212090E+00	3.302310E+00
2.326260E+00	4.934680E+00	3.037350E+00
2.399330E+00	4.984400E+00	3.077210E+00
5.290830E+00	2.399230E+00	3.406060E+00
5.260990E+00	2.362920E+00	3.387240E+00
5.274820E+00	2.390150E+00	3.335350E+00
5.330280E+00	2.471180E+00	3.384810E+00
5.374720E+00	2.565500E+00	3.381440E+00
5.376890E+00	2.549700E+00	3.460420E+00
5.413210E+00	2.646270E+00	3.460370E+00
5.103010E+00	2.239930E+00	3.278220E+00
5.200790E+00	2.317630E+00	3.349620E+00
5.440340E+00	2.764410E+00	3.413030E+00
5.498840E+00	2.878540E+00	3.474420E+00
5.552410E+00	3.012480E+00	3.542380E+00
5.576490E+00	3.145670E+00	3.534930E+00
5.587950E+00	3.238620E+00	3.572180E+00
5.588110E+00	3.337840E+00	3.611220E+00
5.589520E+00	3.424850E+00	3.663230E+00
4.961060E+00	2.124640E+00	3.225740E+00
5.038010E+00	2.186520E+00	3.305880E+00
5.526900E+00	3.535480E+00	3.633880E+00
5.488010E+00	3.626740E+00	3.651230E+00
5.530460E+00	3.587180E+00	3.701940E+00
5.496820E+00	3.677180E+00	3.724410E+00
4.759610E+00	1.853260E+00	3.159400E+00
4.708860E+00	1.796730E+00	3.120040E+00
4.743920E+00	1.851400E+00	3.092530E+00
4.763380E+00	1.907540E+00	3.024300E+00
4.795400E+00	1.915280E+00	3.169140E+00
4.826280E+00	2.002360E+00	3.044740E+00
4.860760E+00	2.023200E+00	3.166940E+00
5.431910E+00	3.789110E+00	3.706220E+00
5.403500E+00	3.867750E+00	3.726520E+00
5.444570E+00	3.835880E+00	3.773840E+00
5.417650E+00	3.906430E+00	3.784550E+00
4.629750E+00	1.723210E+00	3.037380E+00
4.542230E+00	1.642300E+00	2.995460E+00
4.543970E+00	1.664420E+00	2.875070E+00
4.669140E+00	1.783640E+00	2.983620E+00
5.385640E+00	4.000560E+00	3.809080E+00
5.354650E+00	4.078440E+00	3.830310E+00
5.340550E+00	4.127250E+00	3.882280E+00
4.456010E+00	1.583060E+00	2.951470E+00
4.337460E+00	1.535920E+00	2.909070E+00
4.427570E+00	1.579840E+00	2.848500E+00
5.276210E+00	4.186570E+00	3.856080E+00
5.234470E+00	4.250600E+00	3.914100E+00
4.218930E+00	1.497160E+00	2.682740E+00
4.159400E+00	1.456150E+00	2.773240E+00
5.180130E+00	4.306360E+00	3.897390E+00
5.203760E+00	4.295960E+00	3.943390E+00
5.176500E+00	4.339260E+00	3.962160E+00
4.047710E+00	1.408370E+00	2.763230E+00
3.909900E+00	1.373170E+00	2.683090E+00
4.021610E+00	1.413560E+00	2.643190E+00
5.100410E+00	4.432330E+00	3.917490E+00
5.128460E+00	4.398480E+00	3.939620E+00
5.117110E+00	4.445960E+00	3.973060E+00
3.775770E+00	1.347330E+00	2.506480E+00
3.747940E+00	1.303900E+00	2.653160E+00
5.071750E+00	4.555590E+00	3.952260E+00
5.104140E+00	4.513440E+00	3.996530E+00
5.086720E+00	4.580560E+00	4.007380E+00
3.602570E+00	1.282360E+00	2.614190E+00
3.460950E+00	1.258390E+00	2.596120E+00
3.579300E+00	1.303950E+00	2.526400E+00
5.016080E+00	4.707460E+00	3.992220E+00
5.064610E+00	4.652710E+00	4.023660E+00
5.040680E+00	4.717960E+00	4.055210E+00
3.377630E+00	1.304700E+00	2.445840E+00
3.251320E+00	1.278760E+00	2.532860E+00
4.972360E+00	4.762600E+00	4.032690E+00
3.176240E+00	1.346630E+00	2.396240E+00
3.064920E+00	1.323630E+00	2.492050E+00
4.915950E+00	4.784790E+00	3.983560E+00
4.916600E+00	4.799830E+00	4.037360E+00
2.994000E+00	1.414290E+00	2.364630E+00
2.896790E+00	1.395520E+00	2.472160E+00
4.808030E+00	4.825400E+00	4.010470E+00
4.876630E+00	4.812360E+00	4.023020E+00
2.827360E+00	1.504550E+00	2.350410E+00
2.736780E+00	1.484960E+00	2.459780E+00
4.696510E+00	4.847360E+00	3.970940E+00
4.747890E+00	4.838730E+00	4.004030E+00
2.670460E+00	1.610250E+00	2.343310E+00
2.581720E+00	1.587170E+00	2.452880E+00
4.650160E+00	4.852360E+00	3.925250E+00
4.650690E+00	4.874090E+00	3.981340E+00
2.525560E+00	1.731510E+00	2.348880E+00
2.439980E+00	1.709770E+00	2.466510E+00
4.521910E+00	4.906170E+00	3.853860E+00
4.555810E+00	4.919990E+00	3.930080E+00
4.617610E+00	4.886240E+00	3.961720E+00
2.392290E+00	1.869190E+00	2.368690E+00
2.304180E+00	1.846460E+00	2.488510E+00
4.426230E+00	4.997070E+00	3.813650E+00
4.488820E+00	4.963320E+00	3.880700E+00
2.276230E+00	2.025630E+00	2.402670E+00
2.185560E+00	2.001420E+00	2.515190E+00
4.344420E+00	5.068080E+00	3.777770E+00
4.386070E+00	5.080970E+00	3.854390E+00
2.165610E+00	2.208570E+00	2.434270E+00
2.086380E+00	2.140200E+00	2.548500E+00
4.295360E+00	5.129550E+00	3.794200E+00
4.326980E+00	5.157840E+00	3.864010E+00
2.072510E+00	2.255910E+00	2.514620E+00
2.034980E+00	2.219380E+00	2.564450E+00
2.069150E+00	2.401380E+00	2.462780E+00
4.141560E+00	5.192520E+00	3.685410E+00
4.178000E+00	5.218160E+00	3.769290E+00
4.254000E+00	5.186880E+00	3.816320E+00
2.006300E+00	2.319630E+00	2.559190E+00
1.955510E+00	2.509340E+00	2.548650E+00
2.015880E+00	2.585880E+00	2.460580E+00
4.011130E+00	5.251000E+00	3.653580E+00
4.096080E+00	5.244130E+00	3.718130E+00
1.934650E+00	2.744810E+00	2.505160E+00
1.894120E+00	2.632220E+00	2.572790E+00
3.893520E+00	5.301210E+00	3.605880E+00
3.941520E+00	5.336280E+00	3.713900E+00
1.849980E+00	2.761190E+00	2.591090E+00
1.808170E+00	2.891240E+00	2.598390E+00
1.856190E+00	2.995480E+00	2.535770E+00
3.828750E+00	5.346800E+00	3.610520E+00
3.858430E+00	5.359900E+00	3.658530E+00
1.777100E+00	3.032490E+00	2.613490E+00
1.728360E+00	3.210730E+00	2.627210E+00
1.801050E+00	3.287070E+00	2.564160E+00
3.565900E+00	5.402090E+00	3.514570E+00
3.673190E+00	5.394480E+00	3.579570E+00
3.781210E+00	5.386480E+00	3.632490E+00
1.746930E+00	3.362680E+00	2.625010E+00
1.712550E+00	3.311470E+00	2.651670E+00
1.762040E+00	3.573140E+00	2.600000E+00
3.508800E+00	5.445500E+00	3.540000E+00
3.564460E+00	5.476750E+00	3.613250E+00
1.703150E+00	3.431370E+00	2.660350E+00
1.689260E+00	3.579490E+00	2.660130E+00
1.723870E+00	3.677760E+00	2.655760E+00
1.766920E+00	3.830900E+00	2.652890E+00
3.225820E+00	5.417550E+00	3.454170E+00
3.337160E+00	5.449990E+00	3.513650E+00
3.444320E+00	5.476550E+00	3.568840E+00
1.676240E+00	3.721990E+00	2.706940E+00
1.701210E+00	3.887330E+00	2.710570E+00
1.698050E+00	3.964920E+00	2.736820E+00
1.754020E+00	3.992000E+00	2.707210E+00
1.821430E+00	4.137690E+00	2.733050E+00
1.899690E+00	4.284860E+00	2.763610E+00
1.989540E+00	4.444870E+00	2.808920E+00
2.994300E+00	5.312560E+00	3.372110E+00
3.093350E+00	5.362710E+00	3.411080E+00
3.144200E+00	5.438810E+00	3.488700E+00
3.213850E+00	5.490210E+00	3.537920E+00
1.715700E+00	4.071420E+00	2.770600E+00
1.798150E+00	4.239720E+00	2.800620E+00
1.873560E+00	4.357070E+00	2.819080E+00
1.899280E+00	4.436420E+00	2.854330E+00
1.946020E+00	4.490520E+00	2.862580E+00
1.996350E+00	4.562010E+00	2.877290E+00
2.073480E+00	4.685960E+00	2.920710E+00
2.196180E+00	4.819730E+00	2.979920E+00
2.520980E+00	5.092920E+00	3.227700E+00
2.644320E+00	5.136410E+00	3.254390E+00
2.719290E+00	5.194050E+00	3.313460E+00
2.800890E+00	5.262850E+00	3.388370E+00
2.944640E+00	5.346650E+00	3.437350E+00
3.056580E+00	5.430640E+00	3.501120E+00
3.128730E+00	5.470730E+00	3.527540E+00
1.896400E+00	4.516020E+00	2.905330E+00
1.965330E+00	4.623220E+00	2.927700E+00
1.994980E+00	4.700920E+00	2.965820E+00
2.074240E+00	4.765870E+00	2.984460E+00
2.106650E+00	4.841550E+00	3.028480E+00
2.195120E+00	4.948260E+00	3.097940E+00
2.376310E+00	5.017640E+00	3.143650E+00
2.415300E+00	5.086280E+00	3.252320E+00
2.491890E+00	5.158340E+00	3.341950E+00
2.624640E+00	5.183350E+00	3.339110E+00
2.709690E+00	5.225080E+00	3.374050E+00
1.998460E+00	4.782280E+00	3.029380E+00
2.073350E+00	4.882080E+00	3.073320E+00
2.093970E+00	4.934600E+00	3.122510E+00
2.139490E+00	4.972060E+00	3.155140E+00
2.183130E+00	5.023340E+00	3.228970E+00
2.302520E+00	5.054630E+00	3.235960E+00
2.380510E+00	5.118080E+00	3.312810E+00
2.080360E+00	4.971440E+00	3.188230E+00
5.257710E+00	2.368290E+00	3.468090E+00
5.306770E+00	2.427940E+00	3.465880E+00
5.342590E+00	2.493470E+00	3.524050E+00
5.394700E+00	2.583600E+00	3.550310E+00
5.433850E+00	2.667600E+00	3.569060E+00
5.542290E+00	2.849070E+00	3.622930E+00
5.513430E+00	2.807000E+00	3.607640E+00
5.532610E+00	2.879860E+00	3.571120E+00
5.562910E+00	2.946670E+00	3.596510E+00
5.569160E+00	2.900010E+00	3.637270E+00
5.593060E+00	2.991310E+00	3.641070E+00
5.102740E+00	2.236280E+00	3.424110E+00
5.188260E+00	2.308330E+00	3.494550E+00
5.469930E+00	2.768040E+00	3.534170E+00
5.623240E+00	3.121050E+00	3.640400E+00
5.622300E+00	3.244840E+00	3.649740E+00
5.628130E+00	3.322360E+00	3.699570E+00
5.634840E+00	3.406050E+00	3.755480E+00
4.746340E+00	1.774240E+00	3.379680E+00
4.698700E+00	1.728760E+00	3.345560E+00
4.736940E+00	1.778190E+00	3.309230E+00
4.773170E+00	1.850860E+00	3.257510E+00
4.785150E+00	1.830960E+00	3.396200E+00
4.855750E+00	1.981750E+00	3.296790E+00
4.846560E+00	1.941080E+00	3.419960E+00
4.921540E+00	2.069720E+00	3.308420E+00
4.921160E+00	2.048000E+00	3.429550E+00
4.998230E+00	2.140090E+00	3.398490E+00
5.584400E+00	3.504620E+00	3.726640E+00
5.567190E+00	3.589230E+00	3.776600E+00
5.555550E+00	3.673400E+00	3.823010E+00
4.622530E+00	1.667300E+00	3.303920E+00
4.546100E+00	1.618070E+00	3.245080E+00
4.585230E+00	1.649390E+00	3.201720E+00
4.651380E+00	1.718300E+00	3.188550E+00
5.495320E+00	3.762680E+00	3.797820E+00
5.484200E+00	3.851730E+00	3.848060E+00
5.447860E+00	3.931440E+00	3.852130E+00
5.489870E+00	3.905630E+00	3.901720E+00
5.457820E+00	3.976360E+00	3.920200E+00
4.497830E+00	1.599740E+00	3.088760E+00
4.445630E+00	1.563160E+00	3.231360E+00
5.397960E+00	4.059640E+00	3.900510E+00
5.379640E+00	4.113080E+00	3.971980E+00
4.336940E+00	1.523760E+00	3.191590E+00
4.245120E+00	1.490200E+00	3.104030E+00
4.347840E+00	1.529740E+00	3.070010E+00
5.313240E+00	4.179930E+00	3.947720E+00
5.285490E+00	4.225090E+00	4.019910E+00
4.173490E+00	1.455900E+00	2.920800E+00
4.099460E+00	1.413750E+00	3.060150E+00
5.227860E+00	4.283930E+00	4.001280E+00
5.212100E+00	4.326050E+00	4.048540E+00
3.956870E+00	1.374140E+00	2.838790E+00
5.174040E+00	4.396930E+00	4.057160E+00
5.139740E+00	4.459970E+00	4.045400E+00
5.168050E+00	4.452580E+00	4.094120E+00
5.156450E+00	4.495360E+00	4.097290E+00
3.779870E+00	1.294230E+00	2.797350E+00
3.669580E+00	1.255180E+00	2.845310E+00
3.626390E+00	1.267970E+00	2.702080E+00
5.105990E+00	4.608690E+00	4.063930E+00
5.144060E+00	4.568290E+00	4.109480E+00
5.127010E+00	4.640460E+00	4.121110E+00
3.536480E+00	1.214730E+00	2.884880E+00
3.373390E+00	1.195220E+00	2.827640E+00
3.494970E+00	1.226720E+00	2.745220E+00
5.039990E+00	4.761700E+00	4.108410E+00
5.102480E+00	4.714460E+00	4.140190E+00
5.075850E+00	4.786590E+00	4.193570E+00
3.315420E+00	1.227340E+00	2.675240E+00
3.188140E+00	1.202220E+00	2.766550E+00
5.006230E+00	4.785200E+00	4.102960E+00
5.026420E+00	4.799120E+00	4.152250E+00
3.130580E+00	1.251660E+00	2.626110E+00
3.017510E+00	1.235070E+00	2.732810E+00
4.908270E+00	4.833720E+00	4.122110E+00
4.980960E+00	4.811870E+00	4.138100E+00
2.960910E+00	1.303240E+00	2.598380E+00
2.855490E+00	1.284930E+00	2.711990E+00
4.850340E+00	4.843240E+00	4.085040E+00
4.856210E+00	4.863450E+00	4.139170E+00
2.800400E+00	1.373360E+00	2.582570E+00
2.700220E+00	1.355260E+00	2.697040E+00
4.725240E+00	4.857440E+00	4.035020E+00
4.755340E+00	4.864340E+00	4.076540E+00
4.809720E+00	4.874370E+00	4.133220E+00
2.645320E+00	1.465090E+00	2.574320E+00
2.549060E+00	1.446300E+00	2.690340E+00
4.645480E+00	4.915820E+00	4.063010E+00
4.708170E+00	4.885740E+00	4.080440E+00
2.494770E+00	1.568230E+00	2.572780E+00
2.407280E+00	1.552360E+00	2.687830E+00
4.593690E+00	4.929570E+00	4.017600E+00
4.599100E+00	4.955650E+00	4.072530E+00
2.348840E+00	1.683010E+00	2.596990E+00
2.326560E+00	1.623250E+00	2.685160E+00
4.436110E+00	5.052950E+00	3.906620E+00
4.489370E+00	5.025760E+00	3.990060E+00
4.555400E+00	4.985040E+00	4.056190E+00
2.272390E+00	1.685480E+00	2.680400E+00
2.209070E+00	1.819640E+00	2.614830E+00
4.384660E+00	5.130150E+00	3.912910E+00
4.420230E+00	5.124390E+00	3.983130E+00
2.091010E+00	1.987450E+00	2.629740E+00
4.354060E+00	5.174420E+00	3.918730E+00
4.372830E+00	5.179530E+00	3.962160E+00
1.982010E+00	2.175280E+00	2.639740E+00
4.214790E+00	5.245610E+00	3.839960E+00
4.254420E+00	5.266760E+00	3.914860E+00
4.330490E+00	5.218690E+00	3.949270E+00
1.871350E+00	2.316600E+00	2.715600E+00
1.929800E+00	2.370030E+00	2.621380E+00
4.030050E+00	5.307790E+00	3.754160E+00
4.097650E+00	5.334290E+00	3.828830E+00
4.177860E+00	5.307790E+00	3.870400E+00
1.850970E+00	2.546790E+00	2.652230E+00
1.790330E+00	2.446490E+00	2.760120E+00
3.990380E+00	5.345440E+00	3.770740E+00
4.020750E+00	5.358430E+00	3.806630E+00
1.773700E+00	2.588210E+00	2.728990E+00
1.750160E+00	2.529580E+00	2.780970E+00
1.765270E+00	2.793360E+00	2.679260E+00
3.841240E+00	5.421670E+00	3.727750E+00
3.951100E+00	5.392240E+00	3.790740E+00
1.722590E+00	2.640390E+00	2.770890E+00
1.699870E+00	2.787150E+00	2.757050E+00
1.704000E+00	2.881330E+00	2.718800E+00
1.701800E+00	3.028710E+00	2.693350E+00
3.696010E+00	5.454200E+00	3.684190E+00
3.758900E+00	5.505520E+00	3.792750E+00
1.653410E+00	2.908600E+00	2.765520E+00
1.606300E+00	3.113380E+00	2.767180E+00
1.662670E+00	3.261650E+00	2.690240E+00
3.614270E+00	5.498130E+00	3.688210E+00
3.649070E+00	5.516660E+00	3.743950E+00
1.593680E+00	3.286780E+00	2.755130E+00
1.551570E+00	3.225200E+00	2.788960E+00
1.618880E+00	3.489550E+00	2.721660E+00
3.332220E+00	5.519730E+00	3.607700E+00
3.450540E+00	5.536440E+00	3.668400E+00
3.561730E+00	5.540810E+00	3.717790E+00
1.533570E+00	3.373750E+00	2.808830E+00
1.540360E+00	3.552260E+00	2.778930E+00
1.531150E+00	3.644730E+00	2.801320E+00
1.589500E+00	3.679960E+00	2.767300E+00
1.634230E+00	3.894130E+00	2.766350E+00
3.216600E+00	5.553350E+00	3.632590E+00
3.322310E+00	5.592660E+00	3.729730E+00
1.533260E+00	3.783440E+00	2.824120E+00
1.571010E+00	3.943370E+00	2.826280E+00
1.571570E+00	4.019290E+00	2.852310E+00
1.627820E+00	4.044040E+00	2.822200E+00
1.697040E+00	4.194360E+00	2.842480E+00
1.789940E+00	4.369740E+00	2.871280E+00
2.828260E+00	5.340870E+00	3.476610E+00
2.930580E+00	5.450260E+00	3.553440E+00
3.100080E+00	5.505630E+00	3.581310E+00
3.130150E+00	5.564120E+00	3.661650E+00
3.194760E+00	5.598150E+00	3.709450E+00
1.589410E+00	4.123450E+00	2.884290E+00
1.668640E+00	4.291890E+00	2.909050E+00
1.726820E+00	4.402770E+00	2.932450E+00
1.732990E+00	4.455270E+00	2.964300E+00
1.796140E+00	4.485350E+00	2.944210E+00
1.875090E+00	4.636180E+00	2.985490E+00
2.588770E+00	5.212410E+00	3.405640E+00
2.692500E+00	5.269740E+00	3.448980E+00
2.777530E+00	5.380640E+00	3.539970E+00
2.825420E+00	5.458250E+00	3.606740E+00
2.895600E+00	5.531300E+00	3.682510E+00
3.025210E+00	5.549360E+00	3.668050E+00
3.115770E+00	5.597460E+00	3.724840E+00
1.753740E+00	4.528700E+00	2.994130E+00
1.780350E+00	4.625800E+00	3.027520E+00
1.828260E+00	4.682560E+00	3.038460E+00
1.886330E+00	4.753440E+00	3.061950E+00
1.977630E+00	4.884580E+00	3.119730E+00
2.252690E+00	5.075090E+00	3.284590E+00
2.306630E+00	5.114220E+00	3.330020E+00
2.390950E+00	5.176760E+00	3.413010E+00
2.544520E+00	5.250220E+00	3.475520E+00
2.658530E+00	5.343910E+00	3.550490E+00
2.735500E+00	5.429160E+00	3.613750E+00
2.794810E+00	5.494290E+00	3.675160E+00
1.782360E+00	4.706900E+00	3.083850E+00
1.863140E+00	4.812320E+00	3.123490E+00
1.894290E+00	4.879000E+00	3.169750E+00
1.943840E+00	4.921340E+00	3.183860E+00
1.996370E+00	4.962670E+00	3.215500E+00
2.080530E+00	5.032240E+00	3.295630E+00
2.217110E+00	5.102650E+00	3.345650E+00
2.300030E+00	5.147540E+00	3.392520E+00
1.909780E+00	4.938170E+00	3.239090E+00
1.986490E+00	4.995860E+00	3.277160E+00
5.292370E+00	2.422740E+00	3.545650E+00
5.369050E+00	2.534250E+00	3.614480E+00
5.317120E+00	2.463590E+00	3.629600E+00
5.423980E+00	2.611070E+00	3.663070E+00
5.475750E+00	2.727200E+00	3.629450E+00
5.479980E+00	2.695900E+00	3.709770E+00
5.540580E+00	2.803690E+00	3.689350E+00
5.610280E+00	2.923170E+00	3.724970E+00
5.631990E+00	3.030370E+00	3.710790E+00
5.650760E+00	3.000050E+00	3.778630E+00
5.673770E+00	3.099780E+00	3.774690E+00
5.058260E+00	2.205070E+00	3.628800E+00
5.027400E+00	2.171290E+00	3.605700E+00
5.049960E+00	2.192440E+00	3.538510E+00
5.121920E+00	2.263110E+00	3.597660E+00
5.230380E+00	2.365070E+00	3.629290E+00
5.660380E+00	3.214670E+00	3.730480E+00
5.669590E+00	3.308460E+00	3.789100E+00
5.676930E+00	3.385670E+00	3.828070E+00
4.675040E+00	1.696950E+00	3.541660E+00
4.630210E+00	1.663010E+00	3.507520E+00
4.658430E+00	1.688890E+00	3.434020E+00
4.740740E+00	1.767020E+00	3.490390E+00
4.827160E+00	1.880860E+00	3.533550E+00
4.905680E+00	2.003640E+00	3.582810E+00
4.984540E+00	2.116790E+00	3.559480E+00
5.647360E+00	3.491870E+00	3.835530E+00
5.604720E+00	3.598960E+00	3.849960E+00
5.602880E+00	3.655190E+00	3.890050E+00
4.553860E+00	1.623640E+00	3.432600E+00
5.567910E+00	3.750540E+00	3.904300E+00
5.529430E+00	3.848250E+00	3.923240E+00
5.520630E+00	3.903230E+00	3.968550E+00
5.502080E+00	3.967420E+00	4.021380E+00
4.428250E+00	1.557430E+00	3.389200E+00
4.357600E+00	1.530300E+00	3.374670E+00
4.369580E+00	1.531390E+00	3.289100E+00
5.441840E+00	4.041880E+00	3.994090E+00
5.417780E+00	4.100530E+00	4.062950E+00
4.254060E+00	1.497130E+00	3.303070E+00
5.351140E+00	4.163690E+00	4.039780E+00
5.327770E+00	4.209630E+00	4.091390E+00
4.096690E+00	1.414780E+00	3.239120E+00
3.986530E+00	1.373810E+00	3.195180E+00
4.025530E+00	1.386610E+00	3.118090E+00
5.278560E+00	4.280140E+00	4.110760E+00
5.229430E+00	4.342180E+00	4.104060E+00
5.262130E+00	4.334340E+00	4.147600E+00
5.239580E+00	4.378460E+00	4.153140E+00
3.887020E+00	1.331200E+00	3.005350E+00
3.854330E+00	1.310310E+00	3.206860E+00
5.215230E+00	4.459050E+00	4.170180E+00
5.187790E+00	4.522190E+00	4.158000E+00
5.217570E+00	4.516600E+00	4.204920E+00
5.205960E+00	4.559040E+00	4.208090E+00
3.719500E+00	1.250950E+00	3.169830E+00
3.630120E+00	1.230280E+00	3.121760E+00
3.682670E+00	1.245200E+00	3.024190E+00
5.149100E+00	4.674840E+00	4.175770E+00
5.185380E+00	4.632640E+00	4.220590E+00
5.158270E+00	4.705690E+00	4.230260E+00
3.472860E+00	1.187120E+00	3.044650E+00
5.104720E+00	4.794170E+00	4.237470E+00
5.123220E+00	4.766060E+00	4.240660E+00
5.110290E+00	4.795990E+00	4.266720E+00
3.248070E+00	1.171780E+00	2.920710E+00
5.010670E+00	4.831070E+00	4.243170E+00
5.081660E+00	4.809380E+00	4.262600E+00
3.068650E+00	1.185480E+00	2.869530E+00
4.955460E+00	4.845210E+00	4.196480E+00
4.955850E+00	4.858150E+00	4.253390E+00
2.903560E+00	1.221460E+00	2.844590E+00
4.854240E+00	4.888550E+00	4.222080E+00
4.917670E+00	4.868880E+00	4.237850E+00
2.746730E+00	1.272790E+00	2.826810E+00
4.741590E+00	4.917630E+00	4.185250E+00
4.795560E+00	4.907520E+00	4.215830E+00
2.595500E+00	1.344240E+00	2.817530E+00
4.691470E+00	4.925540E+00	4.140440E+00
4.696220E+00	4.946710E+00	4.195310E+00
2.447020E+00	1.443170E+00	2.815170E+00
4.601150E+00	5.002600E+00	4.154930E+00
4.662380E+00	4.963220E+00	4.176790E+00
2.286380E+00	1.584170E+00	2.789850E+00
4.508490E+00	5.052540E+00	4.081590E+00
4.540930E+00	5.046010E+00	4.134550E+00
2.142210E+00	1.702820E+00	2.828550E+00
2.201960E+00	1.725580E+00	2.727530E+00
4.456160E+00	5.121270E+00	4.068250E+00
2.108540E+00	1.836170E+00	2.725360E+00
2.039460E+00	1.820080E+00	2.825400E+00
4.373080E+00	5.236390E+00	4.054410E+00
2.002260E+00	1.969280E+00	2.749130E+00
1.925980E+00	1.892650E+00	2.897900E+00
4.303310E+00	5.276310E+00	3.995080E+00
4.308930E+00	5.306230E+00	4.041480E+00
1.892850E+00	2.111930E+00	2.785120E+00
1.815310E+00	2.078500E+00	2.906280E+00
4.138870E+00	5.365980E+00	3.903310E+00
4.177800E+00	5.388510E+00	3.983220E+00
4.260920E+00	5.336360E+00	4.017120E+00
1.799980E+00	2.270090E+00	2.826150E+00
1.732290E+00	2.237680E+00	2.927790E+00
4.007020E+00	5.421960E+00	3.876000E+00
4.093610E+00	5.417430E+00	3.937920E+00
1.718090E+00	2.452210E+00	2.849420E+00
1.688640E+00	2.346780E+00	2.941190E+00
3.885060E+00	5.477350E+00	3.837020E+00
3.936540E+00	5.503180E+00	3.950830E+00
1.648670E+00	2.465480E+00	2.948520E+00
1.583130E+00	2.623490E+00	2.967590E+00
1.645420E+00	2.700310E+00	2.848920E+00
3.820070E+00	5.518900E+00	3.849800E+00
3.853040E+00	5.528300E+00	3.902290E+00
1.565510E+00	2.792600E+00	2.914300E+00
1.515820E+00	2.765120E+00	2.995620E+00
1.576160E+00	2.933090E+00	2.841750E+00
3.630230E+00	5.581470E+00	3.842710E+00
3.773490E+00	5.549150E+00	3.886410E+00
1.500730E+00	2.931660E+00	2.923460E+00
1.444240E+00	2.902370E+00	3.011290E+00
1.497750E+00	3.147670E+00	2.852450E+00
3.471370E+00	5.597450E+00	3.775660E+00
3.504440E+00	5.629970E+00	3.863880E+00
1.435830E+00	3.047860E+00	2.959870E+00
1.401990E+00	2.994350E+00	3.019970E+00
1.398660E+00	3.201150E+00	2.930160E+00
1.440860E+00	3.350540E+00	2.884810E+00
1.464270E+00	3.574460E+00	2.839680E+00
3.389620E+00	5.618660E+00	3.796540E+00
3.426000E+00	5.632640E+00	3.845150E+00
1.368550E+00	3.099370E+00	3.010970E+00
1.334190E+00	3.237480E+00	2.986050E+00
1.370900E+00	3.331660E+00	2.947420E+00
1.375300E+00	3.482010E+00	2.917900E+00
1.390950E+00	3.626860E+00	2.909480E+00
1.444280E+00	3.763200E+00	2.891620E+00
1.503990E+00	3.958080E+00	2.882810E+00
3.189590E+00	5.648490E+00	3.817340E+00
3.339710E+00	5.642120E+00	3.839000E+00
1.301340E+00	3.400910E+00	3.008120E+00
1.315940E+00	3.590820E+00	2.964770E+00
1.362970E+00	3.736020E+00	2.953670E+00
1.406240E+00	3.890240E+00	2.942420E+00
1.448280E+00	4.006820E+00	2.947900E+00
1.448780E+00	4.071340E+00	2.973950E+00
1.502820E+00	4.095940E+00	2.939750E+00
1.568860E+00	4.237220E+00	2.956350E+00
1.657240E+00	4.406450E+00	2.983560E+00
2.971710E+00	5.577310E+00	3.723430E+00
3.045130E+00	5.613880E+00	3.772000E+00
3.081860E+00	5.650350E+00	3.846750E+00
1.463980E+00	4.166300E+00	3.004220E+00
1.537160E+00	4.328020E+00	3.022480E+00
1.600430E+00	4.443970E+00	3.048420E+00
1.603110E+00	4.499400E+00	3.079060E+00
1.682300E+00	4.557470E+00	3.054730E+00
2.427100E+00	5.275420E+00	3.549270E+00
2.556380E+00	5.334700E+00	3.578500E+00
2.635940E+00	5.412350E+00	3.640950E+00
2.716550E+00	5.487420E+00	3.705930E+00
2.797970E+00	5.572250E+00	3.792190E+00
2.933110E+00	5.611250E+00	3.796070E+00
3.016440E+00	5.647680E+00	3.853560E+00
1.607100E+00	4.565390E+00	3.110220E+00
1.618500E+00	4.635370E+00	3.145140E+00
1.681320E+00	4.670300E+00	3.121130E+00
1.779710E+00	4.816910E+00	3.189220E+00
2.122580E+00	5.125180E+00	3.437000E+00
2.286690E+00	5.189300E+00	3.473980E+00
2.322060E+00	5.264370E+00	3.574390E+00
2.373330E+00	5.326850E+00	3.639430E+00
2.505570E+00	5.393970E+00	3.666090E+00
2.617660E+00	5.482990E+00	3.737760E+00
2.692100E+00	5.544210E+00	3.790900E+00
1.647400E+00	4.710700E+00	3.186580E+00
1.689190E+00	4.803110E+00	3.243840E+00
1.741740E+00	4.861540E+00	3.257890E+00
1.814500E+00	4.926690E+00	3.289910E+00
1.958200E+00	5.031190E+00	3.356100E+00
2.017120E+00	5.112640E+00	3.465560E+00
2.074530E+00	5.170730E+00	3.533040E+00
2.212700E+00	5.231080E+00	3.565500E+00
2.295270E+00	5.289950E+00	3.619920E+00
1.696410E+00	4.884100E+00	3.315370E+00
1.820370E+00	5.000900E+00	3.398220E+00
1.934530E+00	5.088340E+00	3.471990E+00
1.998520E+00	5.137250E+00	3.515100E+00
5.362500E+00	2.520500E+00	3.690820E+00
5.449020E+00	2.628010E+00	3.767230E+00
5.386490E+00	2.548280E+00	3.775660E+00
5.503510E+00	2.705650E+00	3.796690E+00
5.582030E+00	2.811490E+00	3.810230E+00
5.647000E+00	2.911740E+00	3.833000E+00
5.683830E+00	3.007490E+00	3.858340E+00
5.721570E+00	3.099940E+00	3.889850E+00
4.783060E+00	1.803260E+00	3.754210E+00
4.757300E+00	1.775310E+00	3.716250E+00
4.791950E+00	1.816840E+00	3.652430E+00
4.857920E+00	1.919160E+00	3.657970E+00
4.827820E+00	1.865250E+00	3.755880E+00
4.894940E+00	1.978940E+00	3.676830E+00
4.878740E+00	1.949380E+00	3.756010E+00
4.921870E+00	2.022170E+00	3.721830E+00
5.016750E+00	2.156650E+00	3.686240E+00
5.076210E+00	2.223270E+00	3.703130E+00
5.140860E+00	2.285380E+00	3.745210E+00
5.211890E+00	2.363350E+00	3.792200E+00
5.299630E+00	2.451960E+00	3.760710E+00
5.707210E+00	3.205000E+00	3.835940E+00
5.713900E+00	3.311230E+00	3.886650E+00
5.702130E+00	3.404660E+00	3.885910E+00
5.726310E+00	3.370290E+00	3.940970E+00
5.713180E+00	3.459020E+00	3.952290E+00
4.614790E+00	1.658960E+00	3.626690E+00
4.709410E+00	1.734760E+00	3.664890E+00
4.961110E+00	2.081830E+00	3.666330E+00
5.653300E+00	3.579690E+00	3.927470E+00
5.625380E+00	3.666850E+00	3.947930E+00
5.660050E+00	3.629180E+00	3.997620E+00
5.634150E+00	3.715090E+00	4.016960E+00
4.513160E+00	1.603580E+00	3.621520E+00
4.444080E+00	1.569220E+00	3.608810E+00
4.461400E+00	1.575400E+00	3.513840E+00
5.575810E+00	3.818510E+00	3.992070E+00
5.561960E+00	3.889670E+00	4.051510E+00
5.544090E+00	3.957620E+00	4.107920E+00
4.358370E+00	1.534850E+00	3.539820E+00
5.482280E+00	4.030770E+00	4.083690E+00
5.460760E+00	4.089870E+00	4.149760E+00
4.218380E+00	1.489710E+00	3.510460E+00
4.137050E+00	1.447560E+00	3.496050E+00
4.149310E+00	1.449720E+00	3.388750E+00
5.389800E+00	4.162660E+00	4.132680E+00
5.343820E+00	4.222450E+00	4.146950E+00
5.383740E+00	4.200970E+00	4.196460E+00
5.344920E+00	4.255860E+00	4.200800E+00
4.027480E+00	1.392980E+00	3.419360E+00
[truncated: 21,888 more rows]
