# Supplementary material for: A New MRI-Based Model of Heart Function with Coupled Hemodynamics and Application to Normal and Diseased Canine Left Ventricles
Source: Front Bioeng Biotechnol. 2015 Sep 23;3:140. doi: 10.3389/fbioe.2015.00140 (PMC4585083; doi:10.3389/fbioe.2015.00140)
Supplement: Supplementary file 6 [file Data_Sheet_6.ZIP › Case3_HF_SR_Diastole/nodes/case3_diastole_time_0.1500.csv]

4.509610E+00	3.843460E+00	2.145750E+00
4.433870E+00	3.821460E+00	2.065380E+00
4.471640E+00	3.883030E+00	2.141560E+00
4.462640E+00	3.937990E+00	2.187390E+00
4.532180E+00	3.898810E+00	2.236550E+00
4.489140E+00	3.978780E+00	2.272230E+00
4.399690E+00	3.923340E+00	2.116140E+00
4.312850E+00	3.903790E+00	2.022710E+00
4.402120E+00	4.011930E+00	2.210280E+00
4.382010E+00	4.095460E+00	2.278280E+00
4.458950E+00	4.054480E+00	2.325750E+00
4.421760E+00	4.109810E+00	2.340650E+00
4.313620E+00	3.991240E+00	2.097780E+00
4.256020E+00	3.962420E+00	2.023420E+00
4.291210E+00	4.098450E+00	2.182510E+00
4.336480E+00	4.131750E+00	2.263080E+00
4.365000E+00	4.151550E+00	2.326240E+00
4.223110E+00	4.024710E+00	2.062940E+00
4.199750E+00	4.094340E+00	2.111480E+00
4.218440E+00	4.129280E+00	2.151350E+00
4.223360E+00	4.160050E+00	2.191710E+00
4.297000E+00	4.157620E+00	2.253950E+00
4.169430E+00	4.132890E+00	2.127180E+00
4.756710E+00	3.504370E+00	2.174470E+00
4.694940E+00	3.473360E+00	2.074170E+00
4.713140E+00	3.561470E+00	2.162780E+00
4.700020E+00	3.657400E+00	2.234520E+00
4.776320E+00	3.558360E+00	2.247040E+00
4.702980E+00	3.770640E+00	2.348890E+00
4.794360E+00	3.660530E+00	2.358890E+00
4.704470E+00	3.866370E+00	2.448280E+00
4.805240E+00	3.786190E+00	2.497360E+00
4.752440E+00	3.890120E+00	2.543930E+00
4.623100E+00	3.611600E+00	2.087880E+00
4.576960E+00	3.531720E+00	1.952890E+00
4.579330E+00	3.774110E+00	2.177690E+00
4.624790E+00	3.873690E+00	2.345320E+00
4.649340E+00	3.922760E+00	2.431000E+00
4.683050E+00	3.947340E+00	2.523220E+00
4.487820E+00	3.536800E+00	1.863660E+00
4.392290E+00	3.502350E+00	1.742420E+00
4.416990E+00	3.590700E+00	1.841050E+00
4.468860E+00	3.666290E+00	1.960380E+00
4.571460E+00	3.995840E+00	2.411130E+00
4.564510E+00	4.079000E+00	2.526580E+00
4.648400E+00	4.026390E+00	2.587470E+00
4.603240E+00	4.096690E+00	2.618270E+00
4.339120E+00	3.638490E+00	1.804220E+00
4.283040E+00	3.575540E+00	1.691630E+00
4.296410E+00	3.790330E+00	1.897130E+00
4.463980E+00	4.121860E+00	2.431110E+00
4.530610E+00	4.144750E+00	2.572860E+00
4.208480E+00	3.669000E+00	1.724160E+00
4.114250E+00	3.824600E+00	1.814790E+00
4.192440E+00	3.931000E+00	1.957410E+00
4.370830E+00	4.203090E+00	2.409530E+00
4.439620E+00	4.211830E+00	2.536610E+00
4.086380E+00	3.944280E+00	1.900290E+00
4.037310E+00	3.902130E+00	1.833480E+00
4.106740E+00	4.061350E+00	2.030320E+00
4.263220E+00	4.211480E+00	2.297650E+00
4.310200E+00	4.295350E+00	2.456400E+00
4.357540E+00	4.323130E+00	2.555960E+00
4.415290E+00	4.285660E+00	2.601140E+00
4.379250E+00	4.347080E+00	2.629110E+00
4.002010E+00	3.984080E+00	1.877600E+00
3.962070E+00	4.097210E+00	1.972850E+00
4.038640E+00	4.139290E+00	2.053710E+00
4.115420E+00	4.189670E+00	2.148730E+00
4.156630E+00	4.285160E+00	2.293020E+00
4.179640E+00	4.360940E+00	2.387800E+00
4.246630E+00	4.371340E+00	2.474270E+00
4.313780E+00	4.359330E+00	2.543890E+00
3.984540E+00	4.189480E+00	2.061230E+00
3.912050E+00	4.161700E+00	2.006540E+00
4.012490E+00	4.284860E+00	2.159220E+00
4.061370E+00	4.372550E+00	2.290750E+00
4.124080E+00	4.402440E+00	2.373680E+00
4.169420E+00	4.421960E+00	2.460440E+00
3.901780E+00	4.229200E+00	2.053130E+00
3.913490E+00	4.308770E+00	2.124450E+00
3.968090E+00	4.351400E+00	2.197900E+00
3.969410E+00	4.394760E+00	2.242130E+00
3.991410E+00	4.433430E+00	2.298500E+00
4.077360E+00	4.439750E+00	2.374650E+00
3.900980E+00	4.374210E+00	2.190910E+00
3.938050E+00	4.418390E+00	2.250940E+00
5.040030E+00	3.559470E+00	2.579960E+00
4.997200E+00	3.516370E+00	2.506180E+00
4.985850E+00	3.589460E+00	2.535530E+00
4.990800E+00	3.648430E+00	2.587310E+00
4.908040E+00	3.345010E+00	2.279450E+00
4.874930E+00	3.274370E+00	2.188200E+00
4.824580E+00	3.431470E+00	2.220490E+00
4.850460E+00	3.544640E+00	2.337030E+00
4.932380E+00	3.447420E+00	2.380780E+00
4.908220E+00	3.634550E+00	2.485420E+00
4.882410E+00	3.744380E+00	2.544000E+00
4.932730E+00	3.738180E+00	2.600780E+00
4.876220E+00	3.805360E+00	2.597950E+00
4.825650E+00	3.215600E+00	2.086260E+00
4.758410E+00	3.184010E+00	1.952340E+00
4.764480E+00	3.322030E+00	2.064120E+00
4.747130E+00	3.948640E+00	2.609610E+00
4.817700E+00	3.890820E+00	2.629260E+00
4.780390E+00	3.954160E+00	2.669220E+00
4.652220E+00	3.167010E+00	1.790820E+00
4.553740E+00	3.113470E+00	1.636230E+00
4.562000E+00	3.244240E+00	1.730750E+00
4.600540E+00	3.363570E+00	1.850440E+00
4.704270E+00	3.983360E+00	2.601190E+00
4.731980E+00	3.998130E+00	2.674290E+00
4.443800E+00	3.324670E+00	1.654600E+00
4.356100E+00	3.220590E+00	1.506640E+00
4.589350E+00	4.143170E+00	2.680030E+00
4.675640E+00	4.073140E+00	2.727070E+00
4.635410E+00	4.144210E+00	2.771610E+00
4.230640E+00	3.238430E+00	1.425880E+00
4.107340E+00	3.194360E+00	1.338820E+00
4.136830E+00	3.321660E+00	1.424000E+00
4.205800E+00	3.454760E+00	1.543400E+00
4.518470E+00	4.201170E+00	2.641610E+00
4.574930E+00	4.193970E+00	2.742630E+00
4.036390E+00	3.383440E+00	1.394640E+00
3.975680E+00	3.296970E+00	1.320070E+00
3.973370E+00	3.550470E+00	1.479020E+00
4.051010E+00	3.692240E+00	1.639090E+00
4.470260E+00	4.241060E+00	2.619180E+00
4.499550E+00	4.254710E+00	2.702360E+00
3.892580E+00	3.412880E+00	1.350700E+00
3.800390E+00	3.604710E+00	1.463620E+00
3.912540E+00	3.698840E+00	1.567620E+00
3.951320E+00	3.848000E+00	1.733980E+00
4.408430E+00	4.350440E+00	2.691910E+00
4.439340E+00	4.320680E+00	2.707530E+00
4.423240E+00	4.352970E+00	2.728360E+00
3.814850E+00	3.764340E+00	1.587300E+00
3.729740E+00	3.705180E+00	1.514270E+00
3.808600E+00	3.890270E+00	1.712660E+00
3.883580E+00	3.993500E+00	1.833500E+00
4.251430E+00	4.409730E+00	2.537220E+00
4.320860E+00	4.399740E+00	2.620370E+00
4.387890E+00	4.374150E+00	2.701480E+00
3.709060E+00	3.803710E+00	1.586930E+00
3.716360E+00	3.920450E+00	1.703890E+00
3.783520E+00	3.996150E+00	1.791910E+00
3.826140E+00	4.130910E+00	1.938700E+00
4.208860E+00	4.440390E+00	2.533000E+00
4.240220E+00	4.457040E+00	2.606030E+00
3.700710E+00	4.027600E+00	1.791680E+00
3.716930E+00	4.139850E+00	1.905890E+00
3.759740E+00	4.200320E+00	1.973730E+00
3.814520E+00	4.281620E+00	2.060210E+00
4.005320E+00	4.486900E+00	2.382300E+00
4.097390E+00	4.483650E+00	2.478300E+00
4.171090E+00	4.466930E+00	2.536520E+00
3.697070E+00	4.237880E+00	1.992960E+00
3.748650E+00	4.334750E+00	2.091040E+00
3.755640E+00	4.386980E+00	2.149900E+00
3.817140E+00	4.385210E+00	2.168750E+00
3.901850E+00	4.451790E+00	2.282210E+00
3.940060E+00	4.519220E+00	2.389210E+00
4.013680E+00	4.551790E+00	2.505000E+00
3.783110E+00	4.448800E+00	2.233790E+00
3.861730E+00	4.522880E+00	2.345720E+00
3.917950E+00	4.561290E+00	2.443980E+00
5.124620E+00	3.437480E+00	2.612390E+00
5.112380E+00	3.375180E+00	2.571730E+00
5.074310E+00	3.465880E+00	2.565290E+00
5.109460E+00	3.511000E+00	2.638560E+00
5.049380E+00	3.058070E+00	2.341930E+00
5.009450E+00	2.997260E+00	2.253310E+00
5.007060E+00	3.103600E+00	2.295990E+00
4.982190E+00	3.254780E+00	2.337060E+00
5.067250E+00	3.143200E+00	2.403960E+00
5.033700E+00	3.391950E+00	2.482910E+00
5.085020E+00	3.270170E+00	2.492430E+00
5.001600E+00	3.725980E+00	2.679270E+00
5.063450E+00	3.624370E+00	2.666040E+00
5.008640E+00	3.775700E+00	2.744830E+00
5.080000E+00	3.720560E+00	2.781620E+00
5.028110E+00	3.821260E+00	2.814140E+00
4.947050E+00	2.942700E+00	2.128220E+00
4.893840E+00	2.860700E+00	2.003150E+00
4.883470E+00	2.961730E+00	2.027720E+00
4.900720E+00	3.098360E+00	2.137280E+00
4.929340E+00	3.840720E+00	2.722790E+00
4.913180E+00	3.937590E+00	2.816270E+00
4.994100E+00	3.902580E+00	2.862500E+00
4.947550E+00	3.966750E+00	2.890830E+00
4.808620E+00	2.794070E+00	1.829720E+00
4.724330E+00	2.705990E+00	1.676730E+00
4.737710E+00	2.827830E+00	1.729960E+00
4.772980E+00	2.967780E+00	1.839740E+00
4.820770E+00	3.963840E+00	2.748780E+00
4.878130E+00	4.002450E+00	2.857470E+00
4.632770E+00	2.886450E+00	1.616700E+00
4.540440E+00	2.765490E+00	1.483690E+00
4.750930E+00	4.022360E+00	2.750180E+00
4.786140E+00	4.056540E+00	2.830890E+00
4.410190E+00	2.748620E+00	1.346980E+00
4.274660E+00	2.693530E+00	1.250720E+00
4.305040E+00	2.831770E+00	1.297220E+00
4.372990E+00	2.978390E+00	1.385410E+00
4.637700E+00	4.189700E+00	2.829750E+00
4.708620E+00	4.140070E+00	2.854900E+00
4.682750E+00	4.191060E+00	2.888640E+00
4.157780E+00	2.947500E+00	1.262920E+00
4.010030E+00	2.838000E+00	1.164900E+00
4.573940E+00	4.244550E+00	2.806280E+00
4.642890E+00	4.234790E+00	2.890170E+00
3.907740E+00	3.168260E+00	1.245990E+00
3.770270E+00	3.006100E+00	1.187050E+00
4.507690E+00	4.296050E+00	2.781590E+00
4.569050E+00	4.299950E+00	2.867680E+00
3.699090E+00	3.233640E+00	1.255370E+00
3.580630E+00	3.156890E+00	1.228850E+00
3.730330E+00	3.422380E+00	1.328610E+00
4.454830E+00	4.363470E+00	2.804570E+00
3.575280E+00	3.380320E+00	1.302370E+00
3.446280E+00	3.318090E+00	1.305830E+00
3.622050E+00	3.629750E+00	1.448130E+00
4.339930E+00	4.431270E+00	2.726220E+00
4.397170E+00	4.435540E+00	2.827390E+00
3.465760E+00	3.500380E+00	1.372740E+00
3.385220E+00	3.418340E+00	1.352320E+00
3.468570E+00	3.675440E+00	1.484100E+00
3.590230E+00	3.866290E+00	1.635180E+00
4.246250E+00	4.502970E+00	2.708280E+00
4.325690E+00	4.492980E+00	2.801830E+00
3.365080E+00	3.532670E+00	1.423540E+00
3.370650E+00	3.682460E+00	1.507170E+00
3.449230E+00	3.797640E+00	1.576400E+00
3.474580E+00	3.929600E+00	1.686870E+00
3.594510E+00	4.079960E+00	1.826410E+00
4.142030E+00	4.532830E+00	2.612340E+00
4.193730E+00	4.545670E+00	2.709060E+00
4.238010E+00	4.564900E+00	2.795150E+00
3.362800E+00	3.805150E+00	1.604950E+00
3.389520E+00	3.944360E+00	1.710230E+00
3.469740E+00	4.033260E+00	1.774160E+00
3.512810E+00	4.131920E+00	1.868530E+00
3.592580E+00	4.227960E+00	1.974530E+00
3.675540E+00	4.359320E+00	2.111550E+00
4.063960E+00	4.582550E+00	2.592110E+00
4.081380E+00	4.614310E+00	2.670330E+00
4.154350E+00	4.586860E+00	2.724670E+00
3.395110E+00	4.068860E+00	1.817010E+00
3.494170E+00	4.221520E+00	1.959570E+00
3.569440E+00	4.308170E+00	2.045700E+00
3.597930E+00	4.376880E+00	2.121050E+00
3.643240E+00	4.412690E+00	2.171030E+00
3.693620E+00	4.462200E+00	2.232230E+00
3.774770E+00	4.535660E+00	2.324480E+00
3.848720E+00	4.583300E+00	2.429020E+00
3.920610E+00	4.623110E+00	2.535040E+00
4.008960E+00	4.619870E+00	2.594820E+00
3.601310E+00	4.449450E+00	2.209150E+00
3.680300E+00	4.544300E+00	2.314010E+00
3.767040E+00	4.604500E+00	2.410900E+00
3.832060E+00	4.636330E+00	2.488390E+00
5.155590E+00	2.946760E+00	2.481720E+00
5.116560E+00	2.861440E+00	2.392210E+00
5.097250E+00	3.004810E+00	2.403400E+00
5.134970E+00	3.161090E+00	2.517780E+00
5.176020E+00	3.045570E+00	2.547790E+00
5.147940E+00	3.282140E+00	2.581610E+00
5.198670E+00	3.199050E+00	2.621370E+00
5.174020E+00	3.397000E+00	2.679390E+00
5.140170E+00	3.582420E+00	2.750120E+00
5.203950E+00	3.512400E+00	2.794500E+00
5.144860E+00	3.670600E+00	2.817950E+00
5.202840E+00	3.627290E+00	2.869020E+00
5.151920E+00	3.727490E+00	2.879750E+00
5.065090E+00	2.779710E+00	2.295720E+00
5.011330E+00	2.705020E+00	2.198260E+00
5.014580E+00	2.843960E+00	2.211820E+00
5.050560E+00	3.861620E+00	2.880290E+00
5.108440E+00	3.814100E+00	2.912720E+00
5.063890E+00	3.891790E+00	2.950670E+00
4.955960E+00	2.624760E+00	2.082960E+00
4.892810E+00	2.544830E+00	1.952490E+00
4.898310E+00	2.688180E+00	1.961630E+00
4.930230E+00	4.014610E+00	2.945340E+00
5.015100E+00	3.962240E+00	2.984850E+00
4.973900E+00	4.026260E+00	3.022460E+00
4.807350E+00	2.467620E+00	1.819670E+00
4.694700E+00	2.409750E+00	1.668900E+00
4.774070E+00	2.546880E+00	1.743660E+00
4.863360E+00	4.056790E+00	2.915110E+00
4.905170E+00	4.077810E+00	3.003990E+00
4.541250E+00	2.574640E+00	1.457480E+00
4.489990E+00	2.397490E+00	1.432730E+00
4.808360E+00	4.121310E+00	2.943600E+00
4.804980E+00	4.166690E+00	2.992250E+00
4.861000E+00	4.151490E+00	3.028870E+00
4.818850E+00	4.199540E+00	3.030190E+00
4.367650E+00	2.343030E+00	1.342580E+00
4.214950E+00	2.401460E+00	1.246140E+00
4.334220E+00	2.483060E+00	1.294650E+00
4.735300E+00	4.205540E+00	2.965420E+00
4.723610E+00	4.286490E+00	3.027440E+00
4.799410E+00	4.258400E+00	3.055500E+00
4.777750E+00	4.305790E+00	3.070220E+00
4.112800E+00	2.576600E+00	1.173380E+00
4.001200E+00	2.402690E+00	1.140440E+00
4.647040E+00	4.284350E+00	2.959540E+00
4.656950E+00	4.340350E+00	3.023620E+00
4.737470E+00	4.343690E+00	3.077450E+00
3.874150E+00	2.709480E+00	1.123770E+00
3.717290E+00	2.625570E+00	1.124180E+00
4.562030E+00	4.361940E+00	2.954660E+00
4.615510E+00	4.378900E+00	3.024900E+00
4.663160E+00	4.405580E+00	3.089230E+00
3.630280E+00	2.904940E+00	1.167100E+00
3.488920E+00	2.828640E+00	1.186900E+00
4.462290E+00	4.417690E+00	2.908940E+00
4.513920E+00	4.420540E+00	2.986980E+00
4.577440E+00	4.413840E+00	3.036220E+00
3.442990E+00	3.099160E+00	1.244500E+00
3.310950E+00	3.031400E+00	1.273510E+00
4.392290E+00	4.478660E+00	2.890930E+00
4.451510E+00	4.465360E+00	2.977010E+00
3.307380E+00	3.322680E+00	1.348080E+00
3.194890E+00	3.190500E+00	1.359880E+00
4.322750E+00	4.543150E+00	2.873630E+00
4.384240E+00	4.526510E+00	2.961910E+00
3.196390E+00	3.357120E+00	1.407740E+00
3.148620E+00	3.281400E+00	1.415850E+00
3.253840E+00	3.585630E+00	1.504860E+00
4.274630E+00	4.585160E+00	2.869100E+00
4.311010E+00	4.598400E+00	2.952050E+00
3.141560E+00	3.404700E+00	1.470610E+00
3.152670E+00	3.572260E+00	1.553100E+00
3.194710E+00	3.687240E+00	1.584070E+00
3.264800E+00	3.860800E+00	1.689920E+00
4.118350E+00	4.629210E+00	2.740920E+00
4.160800E+00	4.646140E+00	2.813200E+00
4.233580E+00	4.624550E+00	2.875330E+00
3.138510E+00	3.706570E+00	1.631620E+00
3.160680E+00	3.861850E+00	1.734510E+00
3.209870E+00	3.950460E+00	1.766880E+00
3.274590E+00	4.050750E+00	1.823690E+00
3.383260E+00	4.202100E+00	1.952900E+00
3.493060E+00	4.344960E+00	2.078080E+00
3.964770E+00	4.652220E+00	2.606660E+00
3.995950E+00	4.675260E+00	2.675480E+00
4.079530E+00	4.671180E+00	2.753300E+00
3.152660E+00	3.998070E+00	1.820920E+00
3.260900E+00	4.171450E+00	1.943970E+00
3.360070E+00	4.305570E+00	2.052940E+00
3.433010E+00	4.390830E+00	2.136840E+00
3.442630E+00	4.437010E+00	2.191190E+00
3.505290E+00	4.447150E+00	2.197770E+00
3.573380E+00	4.544380E+00	2.295600E+00
3.669450E+00	4.632860E+00	2.415660E+00
3.770960E+00	4.659450E+00	2.480430E+00
3.834630E+00	4.696240E+00	2.559760E+00
3.924620E+00	4.681290E+00	2.618200E+00
3.466460E+00	4.497820E+00	2.249900E+00
3.507450E+00	4.577950E+00	2.318000E+00
3.574250E+00	4.619100E+00	2.367010E+00
3.598000E+00	4.663130E+00	2.424000E+00
3.644060E+00	4.702540E+00	2.485510E+00
3.732090E+00	4.699550E+00	2.509090E+00
3.520850E+00	4.647080E+00	2.392280E+00
3.579210E+00	4.691090E+00	2.450690E+00
5.271260E+00	3.023910E+00	2.721720E+00
5.259610E+00	2.954860E+00	2.677480E+00
5.241070E+00	3.067100E+00	2.661490E+00
5.243660E+00	3.245050E+00	2.731190E+00
5.281640E+00	3.117300E+00	2.765940E+00
5.246960E+00	3.403840E+00	2.804360E+00
5.295530E+00	3.271580E+00	2.836310E+00
5.252670E+00	3.521980E+00	2.868800E+00
5.309840E+00	3.421510E+00	2.918850E+00
5.251670E+00	3.585060E+00	2.910440E+00
5.281040E+00	3.541130E+00	2.935260E+00
5.258840E+00	3.626200E+00	2.980330E+00
5.156910E+00	2.753550E+00	2.484970E+00
5.110520E+00	2.650670E+00	2.401020E+00
5.099670E+00	2.743150E+00	2.369810E+00
5.196430E+00	2.884160E+00	2.549680E+00
5.160840E+00	3.767730E+00	2.943030E+00
5.200670E+00	3.716640E+00	2.965020E+00
5.176240E+00	3.791330E+00	3.013530E+00
5.054620E+00	2.566910E+00	2.312670E+00
4.985040E+00	2.490350E+00	2.215540E+00
5.006700E+00	2.590570E+00	2.200080E+00
5.077790E+00	3.924250E+00	3.015480E+00
5.134840E+00	3.880550E+00	3.050810E+00
5.092070E+00	3.957940E+00	3.074910E+00
4.915530E+00	2.396310E+00	2.092380E+00
4.850180E+00	2.305640E+00	1.982550E+00
4.869580E+00	2.419970E+00	1.953110E+00
4.976850E+00	4.069810E+00	3.071390E+00
5.051410E+00	4.026500E+00	3.105430E+00
5.014930E+00	4.095450E+00	3.140070E+00
4.742830E+00	2.209090E+00	1.877370E+00
4.627120E+00	2.179200E+00	1.717110E+00
4.728290E+00	2.289040E+00	1.779180E+00
4.942360E+00	4.134990E+00	3.093200E+00
4.949900E+00	4.178340E+00	3.137620E+00
4.998110E+00	4.148860E+00	3.180910E+00
4.965510E+00	4.204080E+00	3.186100E+00
4.519770E+00	2.262790E+00	1.525330E+00
4.457070E+00	2.097180E+00	1.571950E+00
4.892990E+00	4.222770E+00	3.112740E+00
4.904440E+00	4.283380E+00	3.163180E+00
4.950780E+00	4.256890E+00	3.214080E+00
4.923060E+00	4.315090E+00	3.215140E+00
4.267390E+00	2.240630E+00	1.338230E+00
4.841890E+00	4.327480E+00	3.134620E+00
4.835050E+00	4.409160E+00	3.193490E+00
4.907730E+00	4.371950E+00	3.243500E+00
4.881650E+00	4.427540E+00	3.255920E+00
4.046530E+00	2.202320E+00	1.233500E+00
3.892400E+00	2.237360E+00	1.198740E+00
3.940400E+00	2.298490E+00	1.166970E+00
4.760760E+00	4.397820E+00	3.133260E+00
4.768250E+00	4.450330E+00	3.189780E+00
4.828070E+00	4.463510E+00	3.245530E+00
3.802550E+00	2.386870E+00	1.147610E+00
3.694240E+00	2.266530E+00	1.188420E+00
4.712120E+00	4.440940E+00	3.149920E+00
4.713930E+00	4.474190E+00	3.196660E+00
4.752830E+00	4.505230E+00	3.265540E+00
3.573540E+00	2.553480E+00	1.155560E+00
3.426900E+00	2.504890E+00	1.218710E+00
4.516150E+00	4.464760E+00	3.050970E+00
4.587850E+00	4.465610E+00	3.114500E+00
4.655980E+00	4.473130E+00	3.173710E+00
4.686860E+00	4.502130E+00	3.236950E+00
3.352060E+00	2.768210E+00	1.232290E+00
3.219470E+00	2.719900E+00	1.282840E+00
4.445750E+00	4.517260E+00	3.046290E+00
4.507650E+00	4.523620E+00	3.147590E+00
3.189410E+00	2.968280E+00	1.314550E+00
3.089040E+00	2.917220E+00	1.373990E+00
4.382500E+00	4.572820E+00	3.026020E+00
4.425250E+00	4.575090E+00	3.102270E+00
3.095570E+00	3.181730E+00	1.427480E+00
3.030830E+00	3.042560E+00	1.430850E+00
4.347370E+00	4.609760E+00	3.020100E+00
4.372790E+00	4.613070E+00	3.065010E+00
2.998520E+00	3.180990E+00	1.502610E+00
2.953550E+00	3.354920E+00	1.590680E+00
3.058280E+00	3.462240E+00	1.565490E+00
4.198360E+00	4.664310E+00	2.885250E+00
4.235790E+00	4.674120E+00	2.958690E+00
4.320860E+00	4.647190E+00	3.033810E+00
2.982420E+00	3.526980E+00	1.650250E+00
2.935240E+00	3.459250E+00	1.659960E+00
3.041080E+00	3.753890E+00	1.731050E+00
4.014470E+00	4.734230E+00	2.774900E+00
4.105140E+00	4.723400E+00	2.846790E+00
4.170500E+00	4.697160E+00	2.897580E+00
2.931020E+00	3.590090E+00	1.712940E+00
2.943020E+00	3.750200E+00	1.785850E+00
2.983410E+00	3.849300E+00	1.811190E+00
3.026900E+00	3.977500E+00	1.855060E+00
3.136150E+00	4.135540E+00	1.945960E+00
3.239310E+00	4.278780E+00	2.045390E+00
3.356030E+00	4.410670E+00	2.168830E+00
3.897300E+00	4.752810E+00	2.707040E+00
3.972080E+00	4.774840E+00	2.797330E+00
4.033490E+00	4.798490E+00	2.888490E+00
2.926960E+00	3.881470E+00	1.856790E+00
2.953240E+00	4.024730E+00	1.927060E+00
3.037190E+00	4.111710E+00	1.961970E+00
3.111100E+00	4.235100E+00	2.040360E+00
3.206940E+00	4.358590E+00	2.128190E+00
3.286760E+00	4.453000E+00	2.226160E+00
3.399900E+00	4.549510E+00	2.304180E+00
3.725370E+00	4.772860E+00	2.600280E+00
3.810150E+00	4.802820E+00	2.700740E+00
3.849290E+00	4.840880E+00	2.778280E+00
3.936420E+00	4.816180E+00	2.824540E+00
2.973610E+00	4.169200E+00	2.035810E+00
3.081160E+00	4.316890E+00	2.124170E+00
3.178870E+00	4.425250E+00	2.214830E+00
3.278000E+00	4.527210E+00	2.299520E+00
3.346080E+00	4.601630E+00	2.359650E+00
3.359390E+00	4.650000E+00	2.409230E+00
3.429830E+00	4.652950E+00	2.406680E+00
3.554420E+00	4.732660E+00	2.495810E+00
3.606290E+00	4.809960E+00	2.594370E+00
3.660640E+00	4.853800E+00	2.681310E+00
3.755650E+00	4.842410E+00	2.716100E+00
3.399250E+00	4.721630E+00	2.479870E+00
3.504560E+00	4.812210E+00	2.564520E+00
3.569840E+00	4.855670E+00	2.635920E+00
5.371430E+00	3.239030E+00	2.968170E+00
5.365350E+00	3.185250E+00	2.944220E+00
5.346440E+00	3.276620E+00	2.926600E+00
5.349570E+00	3.359570E+00	2.965370E+00
5.370060E+00	3.301900E+00	2.996940E+00
5.358180E+00	3.415730E+00	3.032390E+00
5.232560E+00	2.693110E+00	2.664180E+00
5.188240E+00	2.615480E+00	2.595640E+00
5.194350E+00	2.728700E+00	2.575120E+00
5.257190E+00	2.855950E+00	2.660820E+00
5.263850E+00	2.780070E+00	2.712370E+00
5.291960E+00	2.952200E+00	2.770860E+00
5.331690E+00	3.127400E+00	2.869690E+00
5.314270E+00	3.529740E+00	3.012560E+00
5.304040E+00	3.622010E+00	3.073080E+00
5.134230E+00	2.541720E+00	2.521550E+00
5.068310E+00	2.465380E+00	2.445160E+00
5.096980E+00	2.554510E+00	2.421180E+00
5.254230E+00	3.733030E+00	3.093490E+00
5.204060E+00	3.822400E+00	3.096770E+00
5.235380E+00	3.808730E+00	3.144310E+00
5.205470E+00	3.868020E+00	3.172210E+00
5.003300E+00	2.388300E+00	2.368580E+00
4.938210E+00	2.302960E+00	2.285130E+00
4.964250E+00	2.393240E+00	2.243780E+00
5.109260E+00	3.987900E+00	3.138000E+00
5.147000E+00	3.944840E+00	3.153070E+00
5.126680E+00	4.004540E+00	3.218350E+00
4.851430E+00	2.187590E+00	2.185680E+00
4.787930E+00	2.133640E+00	2.074150E+00
4.831570E+00	2.219560E+00	2.060990E+00
5.037300E+00	4.110680E+00	3.199480E+00
5.072080E+00	4.072320E+00	3.211200E+00
5.062200E+00	4.129040E+00	3.273520E+00
4.670850E+00	2.082270E+00	1.886560E+00
4.985470E+00	4.223860E+00	3.239050E+00
5.015560E+00	4.189500E+00	3.258780E+00
5.013440E+00	4.246900E+00	3.310570E+00
4.477510E+00	2.003630E+00	1.675380E+00
4.337370E+00	1.941800E+00	1.608120E+00
4.378850E+00	2.019150E+00	1.566510E+00
4.947210E+00	4.339100E+00	3.268790E+00
4.972970E+00	4.303660E+00	3.291110E+00
4.972830E+00	4.362590E+00	3.339200E+00
4.228490E+00	2.060570E+00	1.426460E+00
4.119750E+00	1.948760E+00	1.443640E+00
4.883650E+00	4.466420E+00	3.306230E+00
4.930060E+00	4.418800E+00	3.321100E+00
4.927050E+00	4.462260E+00	3.371370E+00
3.956230E+00	2.073110E+00	1.279400E+00
4.828040E+00	4.511610E+00	3.306490E+00
4.883260E+00	4.512470E+00	3.369510E+00
3.761260E+00	2.078510E+00	1.271790E+00
3.616150E+00	2.058420E+00	1.294250E+00
3.646050E+00	2.157820E+00	1.238900E+00
4.787390E+00	4.540260E+00	3.316090E+00
4.815890E+00	4.569070E+00	3.383660E+00
3.502380E+00	2.275990E+00	1.242820E+00
3.364220E+00	2.244060E+00	1.318490E+00
4.586410E+00	4.514980E+00	3.213400E+00
4.643570E+00	4.516640E+00	3.246970E+00
4.682770E+00	4.555910E+00	3.320820E+00
4.748820E+00	4.565110E+00	3.344220E+00
3.280560E+00	2.477650E+00	1.285290E+00
3.149710E+00	2.455070E+00	1.364490E+00
4.538080E+00	4.537130E+00	3.224010E+00
4.558690E+00	4.565560E+00	3.288650E+00
4.615650E+00	4.555210E+00	3.300680E+00
3.101440E+00	2.691510E+00	1.357920E+00
2.999570E+00	2.664960E+00	1.436590E+00
4.451210E+00	4.584420E+00	3.180030E+00
4.500430E+00	4.568980E+00	3.239340E+00
2.980160E+00	2.917670E+00	1.455900E+00
2.931180E+00	2.791200E+00	1.489730E+00
4.377640E+00	4.653100E+00	3.139450E+00
2.882410E+00	2.922050E+00	1.545190E+00
2.826940E+00	3.110410E+00	1.641090E+00
2.914620E+00	3.140340E+00	1.565700E+00
4.270520E+00	4.721720E+00	3.064420E+00
4.319260E+00	4.746160E+00	3.175360E+00
2.869470E+00	3.371890E+00	1.678280E+00
2.775500E+00	3.275930E+00	1.726060E+00
4.157870E+00	4.764160E+00	2.983330E+00
4.216640E+00	4.772120E+00	3.058190E+00
4.249130E+00	4.777720E+00	3.109790E+00
2.799540E+00	3.430900E+00	1.767110E+00
2.755500E+00	3.374520E+00	1.781480E+00
2.836740E+00	3.660280E+00	1.807960E+00
4.083280E+00	4.822830E+00	2.976740E+00
4.114460E+00	4.860060E+00	3.053600E+00
4.192990E+00	4.812910E+00	3.082740E+00
2.745570E+00	3.501140E+00	1.824330E+00
2.742520E+00	3.659880E+00	1.869140E+00
2.785900E+00	3.772870E+00	1.900790E+00
2.831920E+00	3.956860E+00	1.953640E+00
3.900020E+00	4.858080E+00	2.850440E+00
3.947110E+00	4.879040E+00	2.935530E+00
4.033860E+00	4.867260E+00	2.992670E+00
2.728250E+00	3.801350E+00	1.952290E+00
2.732260E+00	3.953140E+00	2.002740E+00
2.776810E+00	4.043250E+00	2.030960E+00
2.834840E+00	4.184300E+00	2.104640E+00
2.974500E+00	4.292240E+00	2.138530E+00
3.060680E+00	4.394800E+00	2.218990E+00
3.166470E+00	4.503330E+00	2.302180E+00
3.266510E+00	4.625260E+00	2.392860E+00
3.714750E+00	4.877190E+00	2.737320E+00
3.757610E+00	4.906040E+00	2.793310E+00
3.854710E+00	4.902770E+00	2.869600E+00
2.721250E+00	4.060010E+00	2.069590E+00
2.742010E+00	4.166750E+00	2.130120E+00
2.778130E+00	4.221520E+00	2.152770E+00
2.798770E+00	4.277590E+00	2.197720E+00
2.922090E+00	4.355880E+00	2.223940E+00
3.049930E+00	4.478400E+00	2.310080E+00
3.146330E+00	4.565470E+00	2.369450E+00
3.177830E+00	4.631560E+00	2.421950E+00
3.230040E+00	4.673220E+00	2.445930E+00
3.289270E+00	4.727470E+00	2.487580E+00
3.375310E+00	4.833080E+00	2.578090E+00
3.495910E+00	4.870430E+00	2.628470E+00
3.564100E+00	4.912800E+00	2.706680E+00
3.671020E+00	4.906740E+00	2.752550E+00
2.733090E+00	4.218710E+00	2.176970E+00
3.181760E+00	4.706940E+00	2.484790E+00
3.265690E+00	4.790960E+00	2.540540E+00
3.285130E+00	4.844260E+00	2.581790E+00
3.322170E+00	4.870620E+00	2.606240E+00
3.349530E+00	4.903140E+00	2.649730E+00
3.446390E+00	4.905210E+00	2.664180E+00
3.276260E+00	4.878980E+00	2.615700E+00
5.375070E+00	3.083690E+00	3.005820E+00
5.364050E+00	3.025430E+00	2.987180E+00
5.362640E+00	3.097060E+00	2.954420E+00
5.383820E+00	3.178300E+00	3.017320E+00
5.395050E+00	3.305920E+00	3.080970E+00
5.397570E+00	3.408730E+00	3.123300E+00
5.203260E+00	2.536870E+00	2.705330E+00
5.140080E+00	2.460020E+00	2.652710E+00
5.154600E+00	2.524420E+00	2.598890E+00
5.245240E+00	2.642620E+00	2.732730E+00
5.306460E+00	2.805340E+00	2.827230E+00
5.341090E+00	2.967890E+00	2.907910E+00
5.365220E+00	3.536510E+00	3.139960E+00
5.320820E+00	3.649050E+00	3.141070E+00
5.346570E+00	3.625220E+00	3.185710E+00
5.316200E+00	3.696220E+00	3.215150E+00
5.080830E+00	2.386350E+00	2.591580E+00
5.018340E+00	2.318540E+00	2.543960E+00
5.044690E+00	2.385440E+00	2.486470E+00
5.261020E+00	3.790700E+00	3.204750E+00
5.244850E+00	3.856400E+00	3.282260E+00
4.938000E+00	2.232730E+00	2.489520E+00
4.879720E+00	2.173390E+00	2.389140E+00
4.920130E+00	2.244780E+00	2.371450E+00
5.188810E+00	3.933630E+00	3.257600E+00
5.175130E+00	3.990050E+00	3.315250E+00
4.796970E+00	2.087290E+00	2.203510E+00
5.135510E+00	4.065240E+00	3.329000E+00
5.111850E+00	4.135080E+00	3.358840E+00
4.652370E+00	1.985620E+00	1.993420E+00
4.544390E+00	1.884200E+00	1.929010E+00
4.517960E+00	1.945460E+00	1.799890E+00
5.081050E+00	4.192680E+00	3.368920E+00
5.063540E+00	4.254020E+00	3.404130E+00
4.448700E+00	1.821650E+00	1.872780E+00
4.303200E+00	1.769470E+00	1.786590E+00
4.397070E+00	1.854670E+00	1.761920E+00
5.030990E+00	4.308190E+00	3.404730E+00
5.010750E+00	4.363050E+00	3.434330E+00
4.182600E+00	1.845670E+00	1.591140E+00
4.024590E+00	1.753880E+00	1.573920E+00
4.977090E+00	4.416780E+00	3.432950E+00
4.932620E+00	4.491120E+00	3.450420E+00
3.899170E+00	1.907290E+00	1.403390E+00
3.824700E+00	1.801280E+00	1.490650E+00
4.880330E+00	4.556950E+00	3.443890E+00
4.917000E+00	4.536070E+00	3.494010E+00
4.895630E+00	4.567360E+00	3.499850E+00
3.718650E+00	1.790080E+00	1.479900E+00
3.568060E+00	1.823060E+00	1.478930E+00
3.678230E+00	1.879820E+00	1.402530E+00
4.839160E+00	4.593510E+00	3.444740E+00
4.858100E+00	4.607920E+00	3.515930E+00
3.454660E+00	2.022910E+00	1.380450E+00
3.310300E+00	1.997450E+00	1.461860E+00
4.713840E+00	4.591450E+00	3.376060E+00
4.738560E+00	4.618810E+00	3.443990E+00
4.799140E+00	4.620940E+00	3.471620E+00
3.222440E+00	2.219040E+00	1.399480E+00
3.100630E+00	2.203620E+00	1.499300E+00
4.593210E+00	4.584670E+00	3.340150E+00
4.623160E+00	4.611430E+00	3.400570E+00
4.681020E+00	4.614260E+00	3.420560E+00
3.034020E+00	2.443600E+00	1.458380E+00
2.927340E+00	2.416540E+00	1.549540E+00
4.447120E+00	4.631800E+00	3.248860E+00
4.508530E+00	4.618650E+00	3.318080E+00
4.562760E+00	4.615980E+00	3.372760E+00
2.883690E+00	2.687010E+00	1.536900E+00
2.808150E+00	2.586360E+00	1.625350E+00
4.391270E+00	4.702380E+00	3.241970E+00
4.450520E+00	4.696270E+00	3.339230E+00
2.782050E+00	2.753650E+00	1.629590E+00
2.719220E+00	2.725200E+00	1.694590E+00
2.799080E+00	2.901710E+00	1.621500E+00
4.357640E+00	4.746160E+00	3.241360E+00
4.385220E+00	4.744740E+00	3.287740E+00
2.725880E+00	2.870320E+00	1.696710E+00
2.683040E+00	2.822510E+00	1.742800E+00
2.727890E+00	3.077660E+00	1.730810E+00
4.247860E+00	4.819300E+00	3.183840E+00
4.330180E+00	4.784090E+00	3.256720E+00
2.651120E+00	2.940030E+00	1.774610E+00
2.616970E+00	3.159400E+00	1.842450E+00
2.695960E+00	3.322610E+00	1.811280E+00
4.173400E+00	4.864700E+00	3.136830E+00
4.197700E+00	4.896280E+00	3.237810E+00
2.615300E+00	3.340380E+00	1.882110E+00
2.569680E+00	3.276550E+00	1.895850E+00
2.642320E+00	3.570580E+00	1.912940E+00
3.992090E+00	4.909050E+00	3.016750E+00
4.037770E+00	4.939450E+00	3.100810E+00
4.120650E+00	4.919170E+00	3.159900E+00
2.559740E+00	3.405040E+00	1.944210E+00
2.547270E+00	3.565910E+00	1.975980E+00
2.583120E+00	3.674690E+00	1.991080E+00
2.627870E+00	3.868000E+00	2.034840E+00
3.775120E+00	4.965320E+00	2.902220E+00
3.867930E+00	4.959010E+00	2.974290E+00
3.948530E+00	4.954380E+00	3.045720E+00
2.528110E+00	3.705110E+00	2.037830E+00
2.534740E+00	3.866130E+00	2.087610E+00
2.575730E+00	3.960720E+00	2.098220E+00
2.639880E+00	4.100790E+00	2.147470E+00
2.825160E+00	4.362120E+00	2.266320E+00
2.925910E+00	4.458280E+00	2.325940E+00
3.055550E+00	4.586130E+00	2.415590E+00
3.636720E+00	4.979960E+00	2.834600E+00
3.718590E+00	5.002650E+00	2.931620E+00
3.782410E+00	5.028370E+00	3.012900E+00
2.524090E+00	3.982020E+00	2.140890E+00
2.554570E+00	4.108370E+00	2.205520E+00
2.613170E+00	4.183530E+00	2.224570E+00
2.701600E+00	4.276620E+00	2.248560E+00
2.793560E+00	4.416520E+00	2.332690E+00
2.899930E+00	4.525820E+00	2.411200E+00
2.971690E+00	4.618120E+00	2.469320E+00
3.067880E+00	4.698330E+00	2.508400E+00
3.179170E+00	4.818350E+00	2.579480E+00
3.433330E+00	4.976540E+00	2.751900E+00
3.526170E+00	5.018980E+00	2.827920E+00
3.551050E+00	5.050600E+00	2.897420E+00
3.662930E+00	5.040010E+00	2.960210E+00
2.565950E+00	4.219390E+00	2.280730E+00
2.663270E+00	4.367390E+00	2.344980E+00
2.769820E+00	4.484110E+00	2.419460E+00
2.867750E+00	4.590040E+00	2.483850E+00
2.960600E+00	4.691070E+00	2.528450E+00
3.050870E+00	4.766730E+00	2.569750E+00
3.083170E+00	4.831610E+00	2.617430E+00
3.146640E+00	4.872780E+00	2.637220E+00
3.245030E+00	4.925110E+00	2.674150E+00
3.297330E+00	4.997740E+00	2.755790E+00
3.352110E+00	5.037640E+00	2.821010E+00
3.459700E+00	5.041400E+00	2.844900E+00
3.094390E+00	4.901280E+00	2.681380E+00
3.199710E+00	4.988790E+00	2.749990E+00
3.267330E+00	5.027030E+00	2.789950E+00
5.319510E+00	2.647780E+00	2.961040E+00
5.298430E+00	2.587430E+00	2.923900E+00
5.303490E+00	2.676650E+00	2.886800E+00
5.343540E+00	2.828470E+00	2.943380E+00
5.335940E+00	2.727700E+00	2.996760E+00
5.360960E+00	2.941290E+00	2.992130E+00
5.366460E+00	2.856770E+00	3.042050E+00
5.384990E+00	3.022460E+00	3.066550E+00
5.421160E+00	3.165830E+00	3.128570E+00
5.433980E+00	3.308010E+00	3.185110E+00
5.417830E+00	3.430150E+00	3.190160E+00
5.447530E+00	3.381170E+00	3.248440E+00
5.422350E+00	3.486730E+00	3.266340E+00
5.157650E+00	2.412010E+00	2.787140E+00
5.100500E+00	2.333540E+00	2.756590E+00
5.109460E+00	2.385080E+00	2.683120E+00
5.221130E+00	2.515380E+00	2.805810E+00
5.369610E+00	3.604010E+00	3.246480E+00
5.352060E+00	3.685340E+00	3.321690E+00
5.024150E+00	2.258560E+00	2.727550E+00
4.965800E+00	2.219020E+00	2.660360E+00
5.004850E+00	2.272470E+00	2.627380E+00
5.297790E+00	3.772320E+00	3.299720E+00
5.282200E+00	3.839040E+00	3.357220E+00
4.883040E+00	2.143770E+00	2.508100E+00
5.237160E+00	3.932890E+00	3.378050E+00
5.192860E+00	4.009200E+00	3.377490E+00
5.217680E+00	3.994500E+00	3.418760E+00
5.196290E+00	4.046420E+00	3.442790E+00
4.767190E+00	2.020270E+00	2.313980E+00
4.677690E+00	1.920930E+00	2.254060E+00
4.671010E+00	1.954500E+00	2.130660E+00
5.121990E+00	4.155630E+00	3.403080E+00
5.152120E+00	4.117230E+00	3.423320E+00
5.137240E+00	4.166430E+00	3.463880E+00
4.601450E+00	1.837150E+00	2.186580E+00
4.503950E+00	1.758090E+00	2.103160E+00
4.525430E+00	1.813730E+00	2.016170E+00
5.070230E+00	4.272570E+00	3.453110E+00
5.106800E+00	4.231130E+00	3.495780E+00
5.072690E+00	4.290780E+00	3.509620E+00
4.389940E+00	1.693170E+00	2.030460E+00
4.228950E+00	1.632840E+00	1.939700E+00
4.351730E+00	1.712330E+00	1.932690E+00
5.013080E+00	4.378670E+00	3.483280E+00
5.039910E+00	4.343280E+00	3.515470E+00
5.015540E+00	4.396730E+00	3.543960E+00
4.109010E+00	1.670560E+00	1.738350E+00
3.950820E+00	1.601620E+00	1.756560E+00
4.944600E+00	4.504180E+00	3.527120E+00
4.976880E+00	4.452860E+00	3.534970E+00
4.970120E+00	4.493510E+00	3.590810E+00
3.817750E+00	1.705080E+00	1.589630E+00
3.751840E+00	1.618980E+00	1.667870E+00
4.922810E+00	4.562190E+00	3.568550E+00
3.651950E+00	1.616070E+00	1.665590E+00
3.499790E+00	1.648650E+00	1.669250E+00
3.612860E+00	1.690370E+00	1.589080E+00
4.887220E+00	4.622500E+00	3.572840E+00
4.908400E+00	4.619850E+00	3.610270E+00
4.888640E+00	4.645450E+00	3.605280E+00
3.395270E+00	1.807100E+00	1.554760E+00
3.249040E+00	1.790890E+00	1.630460E+00
4.762490E+00	4.649300E+00	3.504420E+00
4.794030E+00	4.671440E+00	3.572340E+00
4.860360E+00	4.655650E+00	3.590890E+00
3.173350E+00	1.984130E+00	1.554860E+00
3.049090E+00	1.974960E+00	1.648370E+00
4.649490E+00	4.638270E+00	3.466870E+00
4.674590E+00	4.667290E+00	3.531590E+00
4.730110E+00	4.672150E+00	3.548830E+00
2.983150E+00	2.183780E+00	1.588580E+00
2.880510E+00	2.163750E+00	1.685590E+00
4.513850E+00	4.662950E+00	3.400210E+00
4.558170E+00	4.673960E+00	3.480540E+00
4.619700E+00	4.666170E+00	3.511200E+00
2.837730E+00	2.376940E+00	1.645210E+00
2.750240E+00	2.348810E+00	1.739690E+00
4.483260E+00	4.696720E+00	3.410760E+00
4.502040E+00	4.699990E+00	3.454790E+00
2.726310E+00	2.554630E+00	1.715690E+00
2.644310E+00	2.525380E+00	1.809100E+00
4.383540E+00	4.789450E+00	3.353500E+00
4.456230E+00	4.739030E+00	3.429390E+00
2.630550E+00	2.751860E+00	1.794670E+00
2.555780E+00	2.667100E+00	1.869450E+00
4.284720E+00	4.853340E+00	3.295830E+00
4.330550E+00	4.874380E+00	3.409570E+00
2.543060E+00	2.798230E+00	1.875860E+00
2.510190E+00	2.748940E+00	1.908650E+00
2.545840E+00	2.964870E+00	1.867210E+00
4.236680E+00	4.901690E+00	3.296810E+00
4.263230E+00	4.908490E+00	3.348800E+00
2.482770E+00	2.850390E+00	1.932430E+00
2.434310E+00	3.056750E+00	1.988540E+00
2.510170E+00	3.225800E+00	1.932950E+00
4.079080E+00	4.959280E+00	3.189690E+00
4.127430E+00	4.977480E+00	3.279410E+00
4.209730E+00	4.941260E+00	3.324990E+00
2.417550E+00	3.268170E+00	2.013380E+00
2.343770E+00	3.213760E+00	2.057450E+00
2.463000E+00	3.485140E+00	2.024120E+00
3.878730E+00	5.015990E+00	3.071590E+00
3.946320E+00	5.023390E+00	3.176290E+00
4.038690E+00	4.999280E+00	3.229550E+00
2.365530E+00	3.381930E+00	2.077110E+00
2.308560E+00	3.321120E+00	2.102470E+00
2.366700E+00	3.552190E+00	2.094550E+00
2.435860E+00	3.777600E+00	2.130010E+00
3.833380E+00	5.049360E+00	3.085270E+00
3.862400E+00	5.058180E+00	3.135650E+00
2.291510E+00	3.469230E+00	2.140160E+00
2.331730E+00	3.652480E+00	2.150570E+00
2.348300E+00	3.788750E+00	2.197250E+00
2.387040E+00	3.886410E+00	2.200470E+00
2.449020E+00	4.028710E+00	2.225580E+00
3.573610E+00	5.098720E+00	2.994100E+00
3.690550E+00	5.090970E+00	3.060480E+00
3.793010E+00	5.082570E+00	3.113200E+00
2.332480E+00	3.934240E+00	2.255840E+00
2.386630E+00	4.086790E+00	2.302240E+00
2.395220E+00	4.165820E+00	2.347730E+00
2.458830E+00	4.189330E+00	2.321290E+00
2.543090E+00	4.323620E+00	2.374140E+00
2.647390E+00	4.446460E+00	2.441880E+00
2.751810E+00	4.559270E+00	2.503090E+00
2.848950E+00	4.668960E+00	2.552020E+00
2.958200E+00	4.791270E+00	2.622100E+00
3.420260E+00	5.099100E+00	2.942840E+00
3.511760E+00	5.136320E+00	3.017090E+00
3.585250E+00	5.161670E+00	3.105600E+00
2.426140E+00	4.267260E+00	2.402220E+00
2.529340E+00	4.411510E+00	2.465910E+00
2.637040E+00	4.530110E+00	2.529660E+00
2.737400E+00	4.643790E+00	2.576230E+00
2.827980E+00	4.728090E+00	2.617710E+00
2.859850E+00	4.791400E+00	2.666120E+00
2.913570E+00	4.834220E+00	2.680420E+00
2.976290E+00	4.892920E+00	2.705390E+00
3.086110E+00	4.979640E+00	2.767480E+00
3.232380E+00	5.057670E+00	2.845650E+00
3.283150E+00	5.122860E+00	2.953980E+00
3.345660E+00	5.174730E+00	3.046270E+00
3.459680E+00	5.170710E+00	3.059790E+00
2.864740E+00	4.861740E+00	2.725410E+00
2.965380E+00	4.964660E+00	2.780380E+00
3.076570E+00	5.041950E+00	2.857440E+00
3.172620E+00	5.110170E+00	2.938580E+00
3.239530E+00	5.163230E+00	3.009520E+00
5.212170E+00	2.385320E+00	2.988410E+00
5.160700E+00	2.331420E+00	2.933540E+00
5.189440E+00	2.406270E+00	2.885450E+00
5.269520E+00	2.513620E+00	2.933080E+00
5.263980E+00	2.469620E+00	3.014160E+00
5.321330E+00	2.600660E+00	3.029390E+00
5.362580E+00	2.744240E+00	3.099100E+00
5.401940E+00	2.876420E+00	3.144910E+00
5.429060E+00	3.018560E+00	3.192440E+00
5.460930E+00	3.150720E+00	3.237930E+00
5.474430E+00	3.272030E+00	3.285840E+00
5.474510E+00	3.378620E+00	3.325520E+00
5.463960E+00	3.476790E+00	3.375720E+00
5.107570E+00	2.274330E+00	2.932810E+00
5.049230E+00	2.239830E+00	2.867680E+00
5.086290E+00	2.288140E+00	2.836580E+00
5.407690E+00	3.585400E+00	3.344750E+00
5.391370E+00	3.666280E+00	3.419430E+00
4.964930E+00	2.192220E+00	2.765620E+00
5.333220E+00	3.768430E+00	3.398620E+00
5.295350E+00	3.849440E+00	3.421990E+00
5.330250E+00	3.807700E+00	3.474290E+00
5.294930E+00	3.889560E+00	3.497960E+00
4.852920E+00	2.084110E+00	2.609050E+00
4.774530E+00	1.985620E+00	2.556030E+00
4.775010E+00	2.004210E+00	2.438720E+00
5.242270E+00	3.978320E+00	3.474480E+00
5.233820E+00	4.029350E+00	3.526470E+00
4.713300E+00	1.914860E+00	2.509610E+00
4.634170E+00	1.826570E+00	2.428260E+00
4.657440E+00	1.872160E+00	2.345370E+00
5.201180E+00	4.110830E+00	3.545460E+00
5.159810E+00	4.179830E+00	3.544170E+00
5.191960E+00	4.169890E+00	3.593320E+00
5.165880E+00	4.218270E+00	3.614570E+00
4.538910E+00	1.731850E+00	2.328330E+00
4.437530E+00	1.657380E+00	2.254430E+00
4.467340E+00	1.702540E+00	2.172490E+00
5.079650E+00	4.319310E+00	3.580870E+00
5.114170E+00	4.276790E+00	3.592520E+00
5.106110E+00	4.318440E+00	3.646430E+00
4.317020E+00	1.596790E+00	2.190660E+00
4.146130E+00	1.532800E+00	2.090550E+00
4.276040E+00	1.603100E+00	2.089200E+00
5.064140E+00	4.364940E+00	3.627780E+00
4.043430E+00	1.543370E+00	1.908730E+00
3.921620E+00	1.510280E+00	1.944870E+00
5.022410E+00	4.439770E+00	3.653030E+00
4.981700E+00	4.520600E+00	3.669950E+00
3.771300E+00	1.493450E+00	1.903030E+00
3.636360E+00	1.479940E+00	1.917620E+00
3.672620E+00	1.511290E+00	1.840630E+00
3.751200E+00	1.547500E+00	1.780850E+00
4.942130E+00	4.590740E+00	3.658120E+00
4.979840E+00	4.559750E+00	3.732040E+00
4.949970E+00	4.611890E+00	3.722030E+00
3.543880E+00	1.553520E+00	1.793980E+00
3.397940E+00	1.541220E+00	1.856340E+00
4.897230E+00	4.659160E+00	3.672190E+00
3.325090E+00	1.647390E+00	1.735160E+00
3.186810E+00	1.648130E+00	1.823000E+00
4.837710E+00	4.693980E+00	3.642530E+00
4.842060E+00	4.722690E+00	3.730380E+00
3.116980E+00	1.794200E+00	1.726620E+00
2.994590E+00	1.792190E+00	1.817300E+00
4.701230E+00	4.699530E+00	3.592410E+00
4.727630E+00	4.723640E+00	3.656970E+00
4.787140E+00	4.723940E+00	3.682360E+00
2.935790E+00	1.966550E+00	1.743960E+00
2.834390E+00	1.958160E+00	1.843600E+00
4.591540E+00	4.698970E+00	3.551810E+00
4.621290E+00	4.728760E+00	3.616850E+00
4.674620E+00	4.725250E+00	3.637900E+00
2.786930E+00	2.146420E+00	1.781910E+00
2.693810E+00	2.130980E+00	1.879620E+00
4.492830E+00	4.750410E+00	3.524170E+00
4.558560E+00	4.738040E+00	3.585730E+00
2.664780E+00	2.324700E+00	1.836520E+00
2.584600E+00	2.303480E+00	1.937520E+00
4.411540E+00	4.817270E+00	3.473130E+00
4.451160E+00	4.835930E+00	3.582820E+00
2.563000E+00	2.493560E+00	1.896250E+00
2.489920E+00	2.469360E+00	1.985370E+00
4.368510E+00	4.869510E+00	3.476560E+00
4.392470E+00	4.872260E+00	3.529110E+00
2.474630E+00	2.672320E+00	1.956390E+00
2.438660E+00	2.579020E+00	2.020940E+00
4.253470E+00	4.960800E+00	3.447290E+00
4.341220E+00	4.910960E+00	3.502730E+00
2.389470E+00	2.685690E+00	2.045640E+00
2.320470E+00	2.846560E+00	2.091420E+00
2.403490E+00	2.859070E+00	2.013320E+00
4.183620E+00	4.987830E+00	3.372130E+00
4.187730E+00	5.010980E+00	3.434240E+00
2.330150E+00	3.034050E+00	2.070660E+00
2.243670E+00	3.003990E+00	2.143040E+00
3.996140E+00	5.041360E+00	3.268510E+00
4.051650E+00	5.060770E+00	3.355530E+00
4.140740E+00	5.031740E+00	3.400420E+00
2.247980E+00	3.233970E+00	2.133350E+00
2.171560E+00	3.138690E+00	2.204570E+00
3.845790E+00	5.107400E+00	3.219330E+00
3.947920E+00	5.088180E+00	3.300580E+00
2.164290E+00	3.271150E+00	2.211390E+00
2.127090E+00	3.218970E+00	2.236310E+00
2.191590E+00	3.445230E+00	2.220920E+00
2.254470E+00	3.693550E+00	2.227310E+00
3.716060E+00	5.141130E+00	3.176380E+00
3.773050E+00	5.183830E+00	3.291190E+00
2.117380E+00	3.327100E+00	2.264750E+00
2.114780E+00	3.490710E+00	2.282990E+00
2.157530E+00	3.607480E+00	2.266500E+00
2.179640E+00	3.746460E+00	2.303990E+00
2.234930E+00	3.902100E+00	2.309540E+00
2.312340E+00	4.104450E+00	2.363750E+00
3.641090E+00	5.177840E+00	3.187670E+00
3.675180E+00	5.193440E+00	3.245620E+00
2.094160E+00	3.649240E+00	2.331500E+00
2.148580E+00	3.866660E+00	2.363370E+00
2.208990E+00	4.005610E+00	2.375690E+00
2.234690E+00	4.105490E+00	2.420710E+00
2.281200E+00	4.169950E+00	2.430480E+00
2.334520E+00	4.250180E+00	2.454270E+00
2.422700E+00	4.378140E+00	2.498710E+00
2.523640E+00	4.501180E+00	2.554570E+00
2.624060E+00	4.618520E+00	2.605620E+00
2.736020E+00	4.743670E+00	2.676780E+00
3.410150E+00	5.202580E+00	3.110200E+00
3.476040E+00	5.231010E+00	3.189080E+00
3.595730E+00	5.215070E+00	3.222930E+00
2.238700E+00	4.203880E+00	2.485410E+00
2.321080E+00	4.347540E+00	2.532440E+00
2.415820E+00	4.470150E+00	2.583170E+00
2.513530E+00	4.588170E+00	2.635010E+00
2.603510E+00	4.678620E+00	2.672610E+00
2.639130E+00	4.741810E+00	2.720060E+00
2.696200E+00	4.784910E+00	2.735230E+00
2.756330E+00	4.845420E+00	2.757240E+00
2.853470E+00	4.942020E+00	2.806800E+00
2.957680E+00	5.024820E+00	2.873510E+00
3.058570E+00	5.095320E+00	2.951230E+00
3.147780E+00	5.161110E+00	3.023540E+00
3.238390E+00	5.220030E+00	3.119820E+00
3.356520E+00	5.230740E+00	3.160810E+00
2.645710E+00	4.811270E+00	2.777780E+00
2.744450E+00	4.917300E+00	2.830190E+00
2.848030E+00	5.003230E+00	2.901460E+00
2.952710E+00	5.079390E+00	2.971360E+00
3.047550E+00	5.148120E+00	3.037210E+00
3.124310E+00	5.198390E+00	3.103350E+00
5.174790E+00	2.325460E+00	3.030280E+00
5.246430E+00	2.407060E+00	3.076050E+00
5.319460E+00	2.509600E+00	3.161780E+00
5.361310E+00	2.647220E+00	3.159990E+00
5.394430E+00	2.762150E+00	3.213970E+00
5.432180E+00	2.885000E+00	3.255970E+00
5.464860E+00	3.012140E+00	3.302180E+00
5.501120E+00	3.134630E+00	3.338660E+00
5.514440E+00	3.253680E+00	3.378570E+00
5.513640E+00	3.362430E+00	3.419220E+00
5.505800E+00	3.456810E+00	3.471050E+00
5.044100E+00	2.219790E+00	2.945420E+00
5.113350E+00	2.267220E+00	2.997600E+00
5.448890E+00	3.563730E+00	3.442030E+00
5.432730E+00	3.640480E+00	3.512310E+00
4.937960E+00	2.139930E+00	2.905940E+00
4.852050E+00	2.056860E+00	2.844460E+00
4.860020E+00	2.072290E+00	2.731790E+00
5.376720E+00	3.732320E+00	3.494890E+00
5.356690E+00	3.805690E+00	3.550270E+00
5.341130E+00	3.884720E+00	3.599090E+00
4.802830E+00	1.996750E+00	2.845990E+00
4.719420E+00	1.896440E+00	2.734680E+00
4.752260E+00	1.946840E+00	2.653590E+00
5.286410E+00	3.972390E+00	3.572890E+00
5.257370E+00	4.044720E+00	3.585080E+00
5.299960E+00	4.021960E+00	3.636950E+00
5.270620E+00	4.083580E+00	3.641500E+00
4.647590E+00	1.817730E+00	2.649560E+00
4.563730E+00	1.725890E+00	2.556040E+00
4.602300E+00	1.774230E+00	2.494680E+00
5.235190E+00	4.159520E+00	3.668980E+00
5.200050E+00	4.221680E+00	3.702370E+00
4.471370E+00	1.645890E+00	2.479500E+00
4.368390E+00	1.588220E+00	2.427840E+00
4.399840E+00	1.619830E+00	2.335640E+00
5.153450E+00	4.275470E+00	3.695150E+00
5.108900E+00	4.338250E+00	3.732600E+00
4.234160E+00	1.530520E+00	2.361460E+00
4.065130E+00	1.465100E+00	2.276310E+00
4.187090E+00	1.520980E+00	2.246180E+00
5.068360E+00	4.385980E+00	3.715800E+00
5.088410E+00	4.373550E+00	3.772270E+00
5.066110E+00	4.415110E+00	3.787400E+00
3.908020E+00	1.477680E+00	2.072060E+00
3.844810E+00	1.439600E+00	2.171810E+00
5.000840E+00	4.519970E+00	3.742980E+00
5.024120E+00	4.479370E+00	3.758820E+00
5.020760E+00	4.533320E+00	3.816170E+00
3.738020E+00	1.412180E+00	2.157580E+00
3.590580E+00	1.413230E+00	2.147800E+00
3.695630E+00	1.434830E+00	2.064660E+00
4.940070E+00	4.653020E+00	3.772620E+00
4.984520E+00	4.597010E+00	3.795940E+00
4.982020E+00	4.646480E+00	3.844750E+00
3.481440E+00	1.468760E+00	1.995340E+00
3.345340E+00	1.453590E+00	2.074290E+00
4.893550E+00	4.704920E+00	3.766160E+00
4.936950E+00	4.710110E+00	3.855770E+00
3.260200E+00	1.534260E+00	1.937410E+00
3.136540E+00	1.536750E+00	2.036520E+00
4.864850E+00	4.735270E+00	3.775890E+00
4.882650E+00	4.740230E+00	3.818420E+00
3.061980E+00	1.648200E+00	1.916490E+00
2.950070E+00	1.646810E+00	2.017350E+00
4.749120E+00	4.744900E+00	3.723630E+00
4.776620E+00	4.761360E+00	3.794230E+00
4.842090E+00	4.757140E+00	3.811920E+00
2.887260E+00	1.789880E+00	1.919760E+00
2.789510E+00	1.784110E+00	2.025040E+00
4.645620E+00	4.751330E+00	3.684890E+00
4.668210E+00	4.770010E+00	3.751070E+00
4.718670E+00	4.762880E+00	3.766040E+00
2.736820E+00	1.947280E+00	1.944190E+00
2.647960E+00	1.934150E+00	2.050070E+00
4.509850E+00	4.794590E+00	3.622650E+00
4.553860E+00	4.798550E+00	3.704440E+00
4.614390E+00	4.780020E+00	3.732260E+00
2.611150E+00	2.115410E+00	1.986890E+00
2.526000E+00	2.097300E+00	2.082950E+00
4.482910E+00	4.831530E+00	3.641240E+00
4.500230E+00	4.833830E+00	3.684320E+00
2.503920E+00	2.289440E+00	2.033540E+00
2.425960E+00	2.269610E+00	2.127240E+00
4.387820E+00	4.931300E+00	3.610790E+00
4.460400E+00	4.873350E+00	3.667970E+00
2.403650E+00	2.480980E+00	2.082750E+00
2.366760E+00	2.382320E+00	2.153190E+00
4.317060E+00	4.958980E+00	3.544730E+00
4.327470E+00	4.982100E+00	3.594180E+00
2.313000E+00	2.491960E+00	2.176180E+00
2.238600E+00	2.650220E+00	2.205480E+00
2.316400E+00	2.664420E+00	2.122630E+00
4.180010E+00	5.060680E+00	3.522910E+00
4.275290E+00	5.007710E+00	3.566180E+00
2.243390E+00	2.821750E+00	2.170320E+00
2.166980E+00	2.796430E+00	2.251700E+00
4.109420E+00	5.075820E+00	3.457880E+00
4.113780E+00	5.105790E+00	3.516340E+00
2.163800E+00	2.969430E+00	2.220980E+00
2.087170E+00	2.938080E+00	2.292730E+00
3.873210E+00	5.156900E+00	3.331390E+00
3.958430E+00	5.151850E+00	3.435560E+00
4.061370E+00	5.119320E+00	3.486140E+00
2.089980E+00	3.145880E+00	2.276900E+00
2.044690E+00	3.042720E+00	2.326410E+00
3.828090E+00	5.193710E+00	3.350040E+00
3.864230E+00	5.196340E+00	3.397380E+00
2.009340E+00	3.166150E+00	2.343020E+00
1.983320E+00	3.295410E+00	2.373680E+00
2.046080E+00	3.393270E+00	2.337030E+00
3.656990E+00	5.254490E+00	3.341370E+00
3.791620E+00	5.226100E+00	3.384160E+00
1.971500E+00	3.429580E+00	2.402460E+00
1.952080E+00	3.566250E+00	2.420830E+00
2.004090E+00	3.602720E+00	2.384910E+00
2.060580E+00	3.807670E+00	2.414800E+00
2.128250E+00	4.026280E+00	2.452380E+00
3.554130E+00	5.262400E+00	3.273820E+00
3.560730E+00	5.291460E+00	3.326370E+00
1.967230E+00	3.720080E+00	2.463470E+00
2.021810E+00	3.912330E+00	2.472720E+00
2.040830E+00	4.019840E+00	2.509470E+00
2.087440E+00	4.088800E+00	2.517250E+00
2.140870E+00	4.175410E+00	2.535430E+00
2.221360E+00	4.312130E+00	2.568700E+00
2.309500E+00	4.438550E+00	2.614080E+00
2.405980E+00	4.556030E+00	2.665750E+00
2.509150E+00	4.691270E+00	2.726440E+00
3.299750E+00	5.261210E+00	3.204030E+00
3.359990E+00	5.297080E+00	3.280290E+00
3.490370E+00	5.297400E+00	3.303870E+00
2.039350E+00	4.121910E+00	2.566270E+00
2.120450E+00	4.272960E+00	2.607520E+00
2.203850E+00	4.403950E+00	2.647200E+00
2.299510E+00	4.523490E+00	2.698300E+00
2.384990E+00	4.618300E+00	2.727510E+00
2.415130E+00	4.685460E+00	2.767520E+00
2.467840E+00	4.730960E+00	2.781650E+00
2.531540E+00	4.793310E+00	2.809910E+00
2.634300E+00	4.893480E+00	2.861030E+00
2.740510E+00	4.979750E+00	2.928090E+00
2.848350E+00	5.060200E+00	2.999840E+00
2.953570E+00	5.136160E+00	3.062420E+00
3.046610E+00	5.193940E+00	3.131260E+00
3.127100E+00	5.246860E+00	3.199860E+00
3.235480E+00	5.285540E+00	3.238870E+00
2.417670E+00	4.756430E+00	2.827720E+00
2.518340E+00	4.869960E+00	2.893300E+00
2.630760E+00	4.962920E+00	2.957970E+00
2.742970E+00	5.039360E+00	3.023910E+00
2.852660E+00	5.119890E+00	3.098500E+00
2.967550E+00	5.190890E+00	3.168410E+00
3.045210E+00	5.228850E+00	3.200300E+00
5.326960E+00	2.468800E+00	3.299110E+00
5.301290E+00	2.428880E+00	3.287680E+00
5.312040E+00	2.459560E+00	3.246530E+00
5.345160E+00	2.518460E+00	3.291840E+00
5.156130E+00	2.276070E+00	3.211260E+00
5.085350E+00	2.223370E+00	3.164580E+00
5.119280E+00	2.264720E+00	3.087860E+00
5.241820E+00	2.369440E+00	3.195230E+00
5.383090E+00	2.645530E+00	3.296800E+00
5.421180E+00	2.784010E+00	3.308520E+00
5.465540E+00	2.879470E+00	3.356480E+00
5.507750E+00	3.002200E+00	3.406920E+00
5.545510E+00	3.125990E+00	3.437940E+00
5.555490E+00	3.243200E+00	3.470300E+00
5.553890E+00	3.348410E+00	3.510930E+00
5.548620E+00	3.443700E+00	3.560790E+00
5.030090E+00	2.177040E+00	3.191320E+00
4.974310E+00	2.139440E+00	3.128560E+00
5.011140E+00	2.178630E+00	3.066590E+00
5.489510E+00	3.544330E+00	3.530830E+00
5.473330E+00	3.616550E+00	3.580550E+00
4.892520E+00	2.076710E+00	3.027530E+00
5.429520E+00	3.716560E+00	3.601900E+00
5.386850E+00	3.814040E+00	3.623190E+00
5.382380E+00	3.864650E+00	3.665130E+00
4.729630E+00	1.879880E+00	2.898960E+00
4.668230E+00	1.805510E+00	2.862440E+00
4.674600E+00	1.831660E+00	2.764540E+00
4.777900E+00	1.949550E+00	2.913830E+00
5.354750E+00	3.950560E+00	3.684810E+00
5.325230E+00	4.041410E+00	3.706980E+00
5.295490E+00	4.100610E+00	3.712640E+00
5.334920E+00	4.074080E+00	3.765970E+00
5.298420E+00	4.134500E+00	3.782320E+00
4.510900E+00	1.637690E+00	2.757660E+00
4.409470E+00	1.577870E+00	2.700970E+00
4.478900E+00	1.623940E+00	2.673290E+00
4.528600E+00	1.678910E+00	2.627910E+00
4.576940E+00	1.700970E+00	2.799630E+00
5.197170E+00	4.243220E+00	3.762280E+00
5.239160E+00	4.197680E+00	3.767030E+00
5.223750E+00	4.234610E+00	3.822730E+00
4.319400E+00	1.553350E+00	2.510790E+00
4.242910E+00	1.512250E+00	2.568670E+00
5.171270E+00	4.286830E+00	3.811920E+00
4.140070E+00	1.462470E+00	2.528960E+00
3.989980E+00	1.420540E+00	2.486710E+00
4.101480E+00	1.457130E+00	2.426760E+00
5.124190E+00	4.360730E+00	3.846680E+00
5.096590E+00	4.417320E+00	3.872380E+00
3.839670E+00	1.415130E+00	2.288740E+00
3.779140E+00	1.370320E+00	2.378330E+00
5.074010E+00	4.473660E+00	3.876250E+00
5.063840E+00	4.537180E+00	3.904620E+00
3.676700E+00	1.349900E+00	2.375080E+00
3.532200E+00	1.339210E+00	2.370260E+00
3.635690E+00	1.373030E+00	2.287250E+00
5.038340E+00	4.599430E+00	3.902690E+00
5.005140E+00	4.683440E+00	3.919410E+00
3.427350E+00	1.387870E+00	2.216110E+00
3.297460E+00	1.366030E+00	2.300530E+00
4.973860E+00	4.727320E+00	3.914960E+00
4.993520E+00	4.728870E+00	3.952870E+00
4.975280E+00	4.747790E+00	3.949730E+00
3.214850E+00	1.444800E+00	2.166450E+00
3.096840E+00	1.430950E+00	2.260760E+00
4.876510E+00	4.781540E+00	3.907230E+00
4.945610E+00	4.756730E+00	3.933130E+00
3.019540E+00	1.527780E+00	2.131310E+00
2.918400E+00	1.519850E+00	2.238500E+00
4.817480E+00	4.787040E+00	3.866680E+00
4.820100E+00	4.805710E+00	3.920900E+00
2.848960E+00	1.640310E+00	2.122770E+00
2.754550E+00	1.626610E+00	2.228370E+00
4.693920E+00	4.787200E+00	3.808690E+00
4.722520E+00	4.798870E+00	3.852020E+00
4.772530E+00	4.811970E+00	3.914360E+00
2.695620E+00	1.771660E+00	2.129560E+00
2.609350E+00	1.754200E+00	2.238250E+00
4.584250E+00	4.814240E+00	3.777540E+00
4.618570E+00	4.836530E+00	3.843930E+00
4.677210E+00	4.817210E+00	3.858110E+00
2.558820E+00	1.914680E+00	2.149020E+00
2.474960E+00	1.893930E+00	2.253820E+00
4.489500E+00	4.895150E+00	3.768440E+00
4.556230E+00	4.857920E+00	3.815300E+00
2.442330E+00	2.083700E+00	2.186450E+00
2.360430E+00	2.056580E+00	2.293570E+00
4.437250E+00	4.925880E+00	3.707270E+00
4.441110E+00	4.949360E+00	3.754840E+00
2.328970E+00	2.286310E+00	2.231970E+00
2.259800E+00	2.194820E+00	2.328380E+00
4.324790E+00	5.023010E+00	3.657440E+00
4.398300E+00	4.983560E+00	3.719670E+00
2.239120E+00	2.325380E+00	2.306190E+00
2.209380E+00	2.278340E+00	2.353620E+00
2.223520E+00	2.479010E+00	2.270620E+00
4.248780E+00	5.067350E+00	3.622910E+00
4.265840E+00	5.114750E+00	3.723100E+00
2.167300E+00	2.377500E+00	2.356050E+00
2.106050E+00	2.568440E+00	2.363590E+00
2.165570E+00	2.650030E+00	2.280360E+00
4.102810E+00	5.168380E+00	3.589980E+00
4.190860E+00	5.137120E+00	3.648360E+00
2.090330E+00	2.767150E+00	2.329500E+00
2.016810E+00	2.734950E+00	2.408060E+00
4.027360E+00	5.169810E+00	3.533580E+00
4.033320E+00	5.201460E+00	3.582700E+00
2.003910E+00	2.947900E+00	2.370000E+00
1.967670E+00	2.838660E+00	2.433990E+00
3.860500E+00	5.245630E+00	3.479710E+00
3.968360E+00	5.218190E+00	3.550000E+00
1.926650E+00	2.961360E+00	2.449670E+00
1.897400E+00	3.094090E+00	2.471980E+00
1.937190E+00	3.197020E+00	2.411740E+00
3.751150E+00	5.275380E+00	3.445330E+00
3.784710E+00	5.329360E+00	3.536540E+00
1.868340E+00	3.236910E+00	2.484740E+00
1.857530E+00	3.385180E+00	2.516120E+00
1.905820E+00	3.477110E+00	2.466220E+00
3.547740E+00	5.336460E+00	3.394570E+00
3.662690E+00	5.328910E+00	3.468350E+00
1.834300E+00	3.518770E+00	2.528780E+00
1.827170E+00	3.644090E+00	2.554390E+00
1.883970E+00	3.684480E+00	2.523170E+00
1.936770E+00	3.928720E+00	2.544150E+00
3.441270E+00	5.345430E+00	3.370810E+00
3.459420E+00	5.408490E+00	3.464080E+00
1.839970E+00	3.773700E+00	2.582110E+00
1.851750E+00	3.921890E+00	2.603590E+00
1.891720E+00	3.998120E+00	2.603940E+00
1.941020E+00	4.090140E+00	2.615700E+00
2.019650E+00	4.233730E+00	2.645130E+00
2.098390E+00	4.363090E+00	2.680970E+00
2.183440E+00	4.490770E+00	2.734870E+00
2.297790E+00	4.633630E+00	2.776010E+00
3.150620E+00	5.302300E+00	3.280450E+00
3.221690E+00	5.348460E+00	3.334100E+00
3.343130E+00	5.378510E+00	3.403160E+00
1.845900E+00	4.030980E+00	2.653690E+00
1.920920E+00	4.191180E+00	2.686860E+00
1.999070E+00	4.329610E+00	2.718300E+00
2.076160E+00	4.428700E+00	2.744930E+00
2.109760E+00	4.508060E+00	2.784690E+00
2.183390E+00	4.576770E+00	2.791470E+00
2.213840E+00	4.653860E+00	2.823010E+00
2.297950E+00	4.734450E+00	2.855900E+00
2.390530E+00	4.842050E+00	2.919730E+00
2.507440E+00	4.958780E+00	3.002840E+00
2.646610E+00	5.024730E+00	3.045990E+00
2.740730E+00	5.095400E+00	3.120830E+00
2.863020E+00	5.187200E+00	3.218780E+00
3.031430E+00	5.272010E+00	3.277100E+00
2.906360E+00	5.268020E+00	3.323200E+00
3.125870E+00	5.327330E+00	3.327180E+00
2.107050E+00	4.596650E+00	2.835890E+00
2.191740E+00	4.716520E+00	2.880300E+00
2.278350E+00	4.794740E+00	2.916870E+00
2.315100E+00	4.861350E+00	2.961200E+00
2.390550E+00	4.912010E+00	2.985200E+00
2.417720E+00	4.959880E+00	3.030860E+00
2.469560E+00	5.012380E+00	3.091020E+00
2.609250E+00	5.065730E+00	3.133730E+00
2.730410E+00	5.145660E+00	3.219340E+00
2.802860E+00	5.211670E+00	3.287920E+00
2.323250E+00	4.931350E+00	3.026410E+00
2.396350E+00	4.980580E+00	3.065950E+00
5.291010E+00	2.392710E+00	3.397790E+00
5.261040E+00	2.355760E+00	3.379110E+00
5.274760E+00	2.382800E+00	3.326890E+00
5.330510E+00	2.465240E+00	3.375980E+00
5.375270E+00	2.560300E+00	3.371680E+00
5.378050E+00	2.545210E+00	3.450840E+00
5.415040E+00	2.642450E+00	3.449910E+00
5.103030E+00	2.231780E+00	3.271640E+00
5.200750E+00	2.309730E+00	3.341820E+00
5.442660E+00	2.761010E+00	3.401900E+00
5.503290E+00	2.876280E+00	3.462250E+00
5.559080E+00	3.011220E+00	3.529490E+00
5.583730E+00	3.145140E+00	3.522010E+00
5.595340E+00	3.238860E+00	3.559460E+00
5.595320E+00	3.338970E+00	3.598670E+00
5.595880E+00	3.426780E+00	3.651420E+00
4.961420E+00	2.116540E+00	3.220430E+00
5.038080E+00	2.178320E+00	3.300140E+00
5.532020E+00	3.538710E+00	3.623070E+00
5.492130E+00	3.630850E+00	3.641190E+00
5.535020E+00	3.590940E+00	3.691530E+00
5.500450E+00	3.681670E+00	3.714930E+00
4.762920E+00	1.846980E+00	3.156050E+00
4.713220E+00	1.790920E+00	3.116560E+00
4.747500E+00	1.845320E+00	3.088630E+00
4.766120E+00	1.901690E+00	3.020040E+00
4.797820E+00	1.908780E+00	3.165600E+00
4.827790E+00	1.995940E+00	3.040090E+00
4.861920E+00	2.016130E+00	3.162540E+00
5.434230E+00	3.794370E+00	3.698140E+00
5.405260E+00	3.873340E+00	3.719170E+00
5.446910E+00	3.841570E+00	3.765790E+00
5.419570E+00	3.912230E+00	3.777230E+00
4.635500E+00	1.718460E+00	3.033550E+00
4.549530E+00	1.638390E+00	2.991190E+00
4.550790E+00	1.660640E+00	2.870310E+00
4.673720E+00	1.778710E+00	2.979540E+00
5.387220E+00	4.006360E+00	3.802680E+00
5.356130E+00	4.084250E+00	3.824420E+00
5.342260E+00	4.132980E+00	3.876640E+00
4.464160E+00	1.579770E+00	2.946610E+00
4.345560E+00	1.533350E+00	2.903640E+00
4.435700E+00	1.576640E+00	2.843060E+00
5.277710E+00	4.192020E+00	3.850910E+00
5.236400E+00	4.255760E+00	3.909240E+00
4.225870E+00	1.494850E+00	2.676920E+00
4.166540E+00	1.453760E+00	2.766950E+00
5.182200E+00	4.311350E+00	3.892720E+00
5.205990E+00	4.300960E+00	3.938690E+00
5.178980E+00	4.344090E+00	3.957610E+00
4.053860E+00	1.405560E+00	2.756610E+00
3.914520E+00	1.369800E+00	2.676430E+00
4.027040E+00	1.410840E+00	2.636850E+00
5.103190E+00	4.436720E+00	3.913250E+00
5.131100E+00	4.403010E+00	3.935300E+00
5.120070E+00	4.450280E+00	3.968900E+00
3.778400E+00	1.343730E+00	2.500460E+00
3.750800E+00	1.299420E+00	2.646460E+00
5.075340E+00	4.559610E+00	3.948240E+00
5.107510E+00	4.517550E+00	3.992520E+00
5.090470E+00	4.584530E+00	4.003470E+00
3.604040E+00	1.277520E+00	2.607820E+00
3.461280E+00	1.253260E+00	2.589900E+00
3.580340E+00	1.299510E+00	2.520420E+00
5.020530E+00	4.711090E+00	3.988490E+00
5.068720E+00	4.656490E+00	4.019900E+00
5.045140E+00	4.721590E+00	4.051640E+00
3.377100E+00	1.300460E+00	2.440440E+00
3.250280E+00	1.274240E+00	2.527280E+00
4.977300E+00	4.766150E+00	4.029060E+00
3.174500E+00	1.342700E+00	2.391010E+00
3.063120E+00	1.319790E+00	2.486870E+00
4.921120E+00	4.788190E+00	3.979830E+00
4.921920E+00	4.803290E+00	4.033740E+00
2.991470E+00	1.410870E+00	2.359380E+00
2.894520E+00	1.392140E+00	2.466960E+00
4.813800E+00	4.828550E+00	4.006770E+00
4.882090E+00	4.815690E+00	4.019390E+00
2.824380E+00	1.501680E+00	2.344900E+00
2.734160E+00	1.482020E+00	2.454230E+00
4.702690E+00	4.850140E+00	3.967000E+00
4.753970E+00	4.841750E+00	4.000230E+00
2.667050E+00	1.607840E+00	2.337090E+00
2.578810E+00	1.584660E+00	2.446760E+00
4.656370E+00	4.854830E+00	3.921120E+00
4.656970E+00	4.876670E+00	3.977460E+00
2.522240E+00	1.730020E+00	2.342360E+00
2.436960E+00	1.707940E+00	2.459920E+00
4.528350E+00	4.907730E+00	3.849300E+00
4.562210E+00	4.921910E+00	3.925950E+00
4.623900E+00	4.888590E+00	3.957780E+00
2.389090E+00	1.868710E+00	2.361810E+00
2.301120E+00	1.845570E+00	2.481630E+00
4.432800E+00	4.998000E+00	3.808710E+00
4.495400E+00	4.964770E+00	3.876200E+00
2.273470E+00	2.026320E+00	2.395840E+00
2.182710E+00	2.001640E+00	2.508370E+00
4.351070E+00	5.068520E+00	3.772250E+00
4.393120E+00	5.081970E+00	3.849230E+00
2.163280E+00	2.210050E+00	2.427500E+00
2.083750E+00	2.141110E+00	2.541860E+00
4.302390E+00	5.130010E+00	3.788210E+00
4.334340E+00	5.158810E+00	3.858410E+00
2.070220E+00	2.257290E+00	2.508030E+00
2.032490E+00	2.220530E+00	2.557920E+00
2.067120E+00	2.403010E+00	2.455940E+00
4.148230E+00	5.192260E+00	3.677800E+00
4.185360E+00	5.218550E+00	3.762060E+00
4.261450E+00	5.187520E+00	3.809890E+00
2.003970E+00	2.321050E+00	2.552460E+00
1.953430E+00	2.510560E+00	2.541730E+00
2.013950E+00	2.587110E+00	2.453260E+00
4.017990E+00	5.250850E+00	3.644060E+00
4.103190E+00	5.244280E+00	3.709910E+00
1.932700E+00	2.745450E+00	2.497780E+00
1.891990E+00	2.633090E+00	2.565750E+00
3.900330E+00	5.301360E+00	3.594490E+00
3.949310E+00	5.336870E+00	3.703130E+00
1.847800E+00	2.761670E+00	2.584030E+00
1.805840E+00	2.891560E+00	2.591140E+00
1.854170E+00	2.995890E+00	2.528410E+00
3.835620E+00	5.347420E+00	3.597990E+00
3.865690E+00	5.360590E+00	3.646510E+00
1.774700E+00	3.032980E+00	2.606240E+00
1.725940E+00	3.211920E+00	2.620240E+00
1.799100E+00	3.288680E+00	2.557190E+00
3.571110E+00	5.403690E+00	3.499110E+00
3.679600E+00	5.395770E+00	3.564720E+00
3.788270E+00	5.387460E+00	3.619090E+00
1.744750E+00	3.364840E+00	2.618200E+00
1.710140E+00	3.313330E+00	2.644890E+00
1.760450E+00	3.576780E+00	2.593910E+00
3.513890E+00	5.447600E+00	3.523610E+00
3.570360E+00	5.478610E+00	3.597430E+00
1.700930E+00	3.433940E+00	2.654000E+00
1.687370E+00	3.583130E+00	2.654250E+00
1.722350E+00	3.681870E+00	2.650240E+00
1.765930E+00	3.835720E+00	2.647840E+00
3.227920E+00	5.420360E+00	3.436640E+00
3.340560E+00	5.452650E+00	3.496430E+00
3.449140E+00	5.478920E+00	3.551730E+00
1.674620E+00	3.726210E+00	2.701730E+00
1.700080E+00	3.892130E+00	2.705730E+00
1.697030E+00	3.969690E+00	2.732130E+00
1.753240E+00	3.996840E+00	2.702550E+00
1.820830E+00	4.142410E+00	2.728220E+00
1.898940E+00	4.289080E+00	2.757950E+00
1.988250E+00	4.448130E+00	2.801820E+00
2.993910E+00	5.314470E+00	3.355220E+00
3.094000E+00	5.365220E+00	3.393940E+00
3.145580E+00	5.441890E+00	3.470980E+00
3.216150E+00	5.493280E+00	3.519770E+00
1.714780E+00	4.076270E+00	2.765740E+00
1.797250E+00	4.244060E+00	2.795220E+00
1.872460E+00	4.360940E+00	2.812780E+00
1.897850E+00	4.439690E+00	2.847330E+00
1.944360E+00	4.493310E+00	2.854950E+00
1.994340E+00	4.564130E+00	2.868770E+00
2.071020E+00	4.686450E+00	2.911390E+00
2.193220E+00	4.817910E+00	2.969340E+00
2.517960E+00	5.089570E+00	3.215480E+00
2.641750E+00	5.134130E+00	3.241340E+00
2.716900E+00	5.193180E+00	3.299220E+00
2.798900E+00	5.263780E+00	3.372980E+00
2.943830E+00	5.349170E+00	3.420100E+00
3.056950E+00	5.433780E+00	3.483360E+00
3.130030E+00	5.473880E+00	3.509600E+00
1.894490E+00	4.518490E+00	2.897530E+00
1.962950E+00	4.624610E+00	2.918750E+00
1.992280E+00	4.701180E+00	2.956420E+00
2.071350E+00	4.765000E+00	2.974580E+00
2.103450E+00	4.839460E+00	3.018020E+00
2.191750E+00	4.944620E+00	3.087070E+00
2.373180E+00	5.013610E+00	3.132420E+00
2.411930E+00	5.082660E+00	3.240490E+00
2.488370E+00	5.156030E+00	3.329010E+00
2.621770E+00	5.182100E+00	3.325490E+00
2.707120E+00	5.225070E+00	3.359360E+00
1.995260E+00	4.781160E+00	3.019280E+00
2.069930E+00	4.879470E+00	3.062800E+00
2.090490E+00	4.931310E+00	3.112110E+00
2.136000E+00	4.968300E+00	3.144720E+00
2.179490E+00	5.019210E+00	3.218440E+00
2.299020E+00	5.050590E+00	3.224920E+00
2.376860E+00	5.114780E+00	3.300910E+00
2.076770E+00	4.967790E+00	3.178130E+00
5.258090E+00	2.361910E+00	3.460440E+00
5.307340E+00	2.422300E+00	3.457650E+00
5.343900E+00	2.488980E+00	3.515240E+00
5.397010E+00	2.580060E+00	3.540190E+00
5.437170E+00	2.664720E+00	3.558050E+00
5.548370E+00	2.847230E+00	3.610310E+00
5.518950E+00	2.804980E+00	3.595220E+00
5.538540E+00	2.878020E+00	3.558310E+00
5.569580E+00	2.945170E+00	3.583650E+00
5.575730E+00	2.898350E+00	3.624610E+00
5.600300E+00	2.989990E+00	3.628180E+00
5.102770E+00	2.228720E+00	3.418430E+00
5.188580E+00	2.301550E+00	3.487990E+00
5.474090E+00	2.765560E+00	3.522320E+00
5.631190E+00	3.120290E+00	3.627070E+00
5.629840E+00	3.245070E+00	3.636930E+00
5.635120E+00	3.323270E+00	3.687050E+00
5.640870E+00	3.407780E+00	3.743510E+00
4.749810E+00	1.767540E+00	3.379380E+00
4.703150E+00	1.722590E+00	3.345070E+00
4.740740E+00	1.771690E+00	3.307950E+00
4.776140E+00	1.844210E+00	3.255200E+00
4.787740E+00	1.823890E+00	3.395720E+00
4.857000E+00	1.974460E+00	3.293700E+00
4.847810E+00	1.933690E+00	3.418760E+00
4.922030E+00	2.061710E+00	3.304190E+00
4.921530E+00	2.040140E+00	3.426910E+00
4.998310E+00	2.131940E+00	3.394060E+00
5.589670E+00	3.507480E+00	3.715600E+00
5.571610E+00	3.593110E+00	3.766060E+00
5.559230E+00	3.678060E+00	3.813200E+00
4.628300E+00	1.662110E+00	3.303110E+00
4.553020E+00	1.613930E+00	3.243460E+00
4.591820E+00	1.644860E+00	3.199480E+00
4.656810E+00	1.713040E+00	3.186080E+00
5.498320E+00	3.768000E+00	3.788980E+00
5.486840E+00	3.857780E+00	3.839730E+00
5.450080E+00	3.937480E+00	3.844720E+00
5.492430E+00	3.911810E+00	3.893920E+00
5.460220E+00	3.982530E+00	3.913140E+00
4.506000E+00	1.596020E+00	3.084870E+00
4.453270E+00	1.560040E+00	3.229380E+00
5.399980E+00	4.065660E+00	3.894220E+00
5.382050E+00	4.119100E+00	3.965980E+00
4.344600E+00	1.521560E+00	3.188740E+00
4.253030E+00	1.488270E+00	3.099580E+00
4.356080E+00	1.527260E+00	3.065630E+00
5.315320E+00	4.185450E+00	3.942400E+00
5.288050E+00	4.230500E+00	4.014740E+00
4.181070E+00	1.453640E+00	2.914790E+00
4.106430E+00	1.411390E+00	3.054780E+00
5.230400E+00	4.289030E+00	3.996450E+00
5.215040E+00	4.331120E+00	4.043750E+00
3.962640E+00	1.370590E+00	2.831630E+00
5.177150E+00	4.401650E+00	4.052700E+00
5.142980E+00	4.464310E+00	4.041260E+00
5.171400E+00	4.457050E+00	4.089910E+00
5.159940E+00	4.499640E+00	4.093230E+00
3.783470E+00	1.289310E+00	2.790190E+00
3.672230E+00	1.249480E+00	2.838100E+00
3.628270E+00	1.262820E+00	2.695390E+00
5.109900E+00	4.612630E+00	4.060120E+00
5.147840E+00	4.572390E+00	4.105590E+00
5.130980E+00	4.644340E+00	4.117450E+00
3.537860E+00	1.208660E+00	2.877750E+00
3.373440E+00	1.189490E+00	2.820670E+00
3.495800E+00	1.221010E+00	2.738420E+00
5.044640E+00	4.765270E+00	4.105010E+00
5.106660E+00	4.718080E+00	4.136830E+00
5.080330E+00	4.790060E+00	4.190480E+00
3.314940E+00	1.222300E+00	2.669110E+00
3.187030E+00	1.197330E+00	2.760100E+00
5.011180E+00	4.788770E+00	4.099520E+00
5.031250E+00	4.802650E+00	4.149000E+00
3.129240E+00	1.247270E+00	2.620490E+00
3.015890E+00	1.230930E+00	2.726930E+00
4.913780E+00	4.837210E+00	4.118710E+00
4.986120E+00	4.815430E+00	4.134750E+00
2.959040E+00	1.299310E+00	2.592880E+00
2.853750E+00	1.281130E+00	2.706400E+00
4.856060E+00	4.846570E+00	4.081570E+00
4.861930E+00	4.866800E+00	4.135880E+00
2.798360E+00	1.369830E+00	2.577100E+00
2.698430E+00	1.351550E+00	2.691340E+00
4.731530E+00	4.860490E+00	4.031270E+00
4.761620E+00	4.867530E+00	4.072930E+00
4.815690E+00	4.877650E+00	4.129880E+00
2.643080E+00	1.461920E+00	2.568590E+00
2.547210E+00	1.442830E+00	2.684490E+00
4.652030E+00	4.918590E+00	4.059390E+00
4.714650E+00	4.888820E+00	4.076820E+00
2.492130E+00	1.565300E+00	2.566250E+00
2.404990E+00	1.549190E+00	2.681460E+00
4.600200E+00	4.931970E+00	4.013850E+00
4.605800E+00	4.958240E+00	4.068940E+00
2.346010E+00	1.680740E+00	2.590270E+00
2.323960E+00	1.620450E+00	2.678580E+00
4.443170E+00	5.054340E+00	3.901920E+00
4.496460E+00	5.027710E+00	3.985920E+00
4.562300E+00	4.987430E+00	4.052470E+00
2.269560E+00	1.683060E+00	2.673690E+00
2.205840E+00	1.818290E+00	2.607670E+00
4.392030E+00	5.131490E+00	3.907900E+00
4.427860E+00	5.126190E+00	3.978550E+00
2.087940E+00	1.987320E+00	2.623120E+00
4.361610E+00	5.175770E+00	3.913520E+00
4.380570E+00	5.181150E+00	3.957220E+00
1.979180E+00	2.176100E+00	2.633300E+00
4.222790E+00	5.246530E+00	3.833020E+00
4.262790E+00	5.268120E+00	3.908510E+00
4.338440E+00	5.220210E+00	3.943920E+00
1.868570E+00	2.317510E+00	2.709630E+00
1.927390E+00	2.371300E+00	2.614820E+00
4.037980E+00	5.308380E+00	3.744730E+00
4.106230E+00	5.335330E+00	3.820270E+00
4.186550E+00	5.309010E+00	3.862900E+00
1.848640E+00	2.547650E+00	2.645780E+00
1.787490E+00	2.447230E+00	2.754280E+00
3.998790E+00	5.346230E+00	3.760540E+00
4.029490E+00	5.359380E+00	3.796820E+00
1.771030E+00	2.588810E+00	2.722760E+00
1.747230E+00	2.530170E+00	2.774990E+00
1.762700E+00	2.793660E+00	2.672460E+00
3.849090E+00	5.422600E+00	3.715700E+00
3.959860E+00	5.393170E+00	3.779990E+00
1.719660E+00	2.640830E+00	2.764660E+00
1.696900E+00	2.787380E+00	2.750540E+00
1.701130E+00	2.881560E+00	2.712030E+00
1.699000E+00	3.029190E+00	2.686450E+00
3.703170E+00	5.455420E+00	3.670020E+00
3.767240E+00	5.506190E+00	3.779750E+00
1.650260E+00	2.908830E+00	2.758960E+00
1.602960E+00	3.114150E+00	2.760590E+00
1.659960E+00	3.263180E+00	2.683660E+00
3.620940E+00	5.499420E+00	3.673350E+00
3.656410E+00	5.517500E+00	3.729700E+00
1.590530E+00	3.288490E+00	2.748790E+00
1.548060E+00	3.226550E+00	2.782630E+00
1.616390E+00	3.492490E+00	2.715810E+00
3.336030E+00	5.522160E+00	3.590090E+00
3.455910E+00	5.538090E+00	3.651610E+00
3.568210E+00	5.541800E+00	3.702570E+00
1.530040E+00	3.376050E+00	2.802590E+00
1.537490E+00	3.555650E+00	2.773230E+00
1.528430E+00	3.648590E+00	2.795850E+00
1.587280E+00	3.683920E+00	2.762020E+00
1.632800E+00	3.898800E+00	2.761540E+00
3.219250E+00	5.555710E+00	3.614280E+00
3.326360E+00	5.593210E+00	3.713280E+00
1.531000E+00	3.787810E+00	2.819070E+00
1.569360E+00	3.947940E+00	2.821530E+00
1.570040E+00	4.023830E+00	2.847570E+00
1.626560E+00	4.048710E+00	2.817400E+00
1.695910E+00	4.198840E+00	2.837200E+00
1.788570E+00	4.373510E+00	2.864860E+00
2.826330E+00	5.343240E+00	3.460050E+00
2.929640E+00	5.453450E+00	3.535560E+00
3.101140E+00	5.508610E+00	3.563230E+00
3.131770E+00	5.566060E+00	3.643970E+00
3.197280E+00	5.599070E+00	3.692300E+00
1.587960E+00	4.127880E+00	2.879360E+00
1.667160E+00	4.295860E+00	2.903220E+00
1.725090E+00	4.406200E+00	2.925790E+00
1.730980E+00	4.458210E+00	2.957210E+00
1.794150E+00	4.488040E+00	2.936850E+00
1.872460E+00	4.637320E+00	2.976690E+00
2.585550E+00	5.211880E+00	3.392010E+00
2.689620E+00	5.270810E+00	3.433840E+00
2.774950E+00	5.383420E+00	3.523000E+00
2.823310E+00	5.461150E+00	3.589740E+00
2.894330E+00	5.533320E+00	3.665730E+00
3.025420E+00	5.551380E+00	3.650510E+00
3.117270E+00	5.598150E+00	3.708150E+00
1.751330E+00	4.530990E+00	2.986260E+00
1.777490E+00	4.627180E+00	3.018800E+00
1.825280E+00	4.683160E+00	3.029450E+00
1.883090E+00	4.752900E+00	3.052350E+00
1.973960E+00	4.882040E+00	3.109270E+00
2.248860E+00	5.071000E+00	3.273480E+00
2.302760E+00	5.110670E+00	3.318570E+00
2.387010E+00	5.174860E+00	3.400900E+00
2.540770E+00	5.250560E+00	3.461780E+00
2.655000E+00	5.346230E+00	3.534450E+00
2.732410E+00	5.432010E+00	3.597030E+00
2.792360E+00	5.496630E+00	3.658930E+00
1.779110E+00	4.707240E+00	3.074750E+00
1.859580E+00	4.810990E+00	3.113730E+00
1.890570E+00	4.876720E+00	3.159930E+00
1.940100E+00	4.918460E+00	3.173960E+00
1.992620E+00	4.959230E+00	3.205670E+00
2.076620E+00	5.028260E+00	3.285640E+00
2.212980E+00	5.098790E+00	3.334500E+00
2.295950E+00	5.144710E+00	3.381130E+00
1.905940E+00	4.935150E+00	3.229600E+00
1.982560E+00	4.992150E+00	3.267480E+00
5.293380E+00	2.417530E+00	3.537800E+00
5.371370E+00	2.530710E+00	3.605390E+00
5.318870E+00	2.459380E+00	3.621860E+00
5.427460E+00	2.608320E+00	3.653110E+00
5.480320E+00	2.724940E+00	3.618040E+00
5.484670E+00	2.693710E+00	3.699320E+00
5.546450E+00	2.801790E+00	3.677570E+00
5.617140E+00	2.921450E+00	3.712760E+00
5.639430E+00	3.029050E+00	3.698010E+00
5.657840E+00	2.998370E+00	3.766280E+00
5.681100E+00	3.098510E+00	3.761780E+00
5.058430E+00	2.198010E+00	3.626230E+00
5.027440E+00	2.163790E+00	3.603460E+00
5.050010E+00	2.185010E+00	3.534930E+00
5.122310E+00	2.256460E+00	3.593220E+00
5.231440E+00	2.359450E+00	3.622960E+00
5.667580E+00	3.214480E+00	3.717790E+00
5.675950E+00	3.309170E+00	3.776560E+00
5.682490E+00	3.387170E+00	3.815870E+00
4.678710E+00	1.690540E+00	3.545050E+00
4.634600E+00	1.657310E+00	3.510460E+00
4.662960E+00	1.683040E+00	3.435290E+00
4.743640E+00	1.760140E+00	3.492190E+00
4.828470E+00	1.873250E+00	3.534940E+00
4.905950E+00	1.995760E+00	3.583110E+00
4.984520E+00	2.108780E+00	3.557510E+00
5.652060E+00	3.494710E+00	3.824310E+00
5.608740E+00	3.603080E+00	3.839440E+00
5.606340E+00	3.659830E+00	3.880150E+00
4.559510E+00	1.619160E+00	3.434160E+00
5.570940E+00	3.755960E+00	3.895330E+00
5.532210E+00	3.854360E+00	3.914950E+00
5.523380E+00	3.909590E+00	3.960700E+00
5.505010E+00	3.974020E+00	4.013950E+00
4.434970E+00	1.554420E+00	3.389900E+00
4.364250E+00	1.528050E+00	3.374980E+00
4.376820E+00	1.529020E+00	3.287920E+00
5.444590E+00	4.048310E+00	3.987340E+00
5.420970E+00	4.107130E+00	4.056350E+00
4.260910E+00	1.495590E+00	3.301840E+00
5.353930E+00	4.169610E+00	4.034010E+00
5.330810E+00	4.215350E+00	4.085900E+00
4.102900E+00	1.412860E+00	3.236270E+00
3.992190E+00	1.370920E+00	3.191130E+00
4.031810E+00	1.383810E+00	3.112970E+00
5.281710E+00	4.285490E+00	4.105700E+00
5.232660E+00	4.347300E+00	4.099240E+00
5.265500E+00	4.339520E+00	4.142750E+00
5.242990E+00	4.383430E+00	4.148500E+00
3.892040E+00	1.327130E+00	2.998980E+00
3.858760E+00	1.306170E+00	3.202650E+00
5.218730E+00	4.463560E+00	4.165990E+00
5.191420E+00	4.526450E+00	4.154030E+00
5.221240E+00	4.520910E+00	4.200960E+00
5.209720E+00	4.563220E+00	4.204270E+00
3.722850E+00	1.245410E+00	3.164620E+00
3.632680E+00	1.224370E+00	3.115790E+00
3.685660E+00	1.239390E+00	3.017580E+00
5.153070E+00	4.678580E+00	4.172340E+00
5.189270E+00	4.636570E+00	4.217040E+00
5.162280E+00	4.709340E+00	4.227020E+00
3.473880E+00	1.180980E+00	3.037760E+00
5.109090E+00	4.797630E+00	4.234490E+00
5.127450E+00	4.769570E+00	4.237630E+00
5.114660E+00	4.799470E+00	4.263780E+00
3.247200E+00	1.166610E+00	2.913700E+00
5.015650E+00	4.834580E+00	4.240180E+00
5.086190E+00	4.812850E+00	4.259670E+00
3.067040E+00	1.181050E+00	2.862960E+00
4.960740E+00	4.848720E+00	4.193350E+00
4.961170E+00	4.861680E+00	4.250420E+00
2.901740E+00	1.217370E+00	2.838390E+00
4.859960E+00	4.891910E+00	4.219090E+00
4.923130E+00	4.872350E+00	4.234860E+00
2.745030E+00	1.268690E+00	2.820810E+00
4.747920E+00	4.920840E+00	4.182080E+00
4.801590E+00	4.910810E+00	4.212810E+00
2.594000E+00	1.340110E+00	2.811620E+00
4.698020E+00	4.928600E+00	4.137080E+00
4.702770E+00	4.949830E+00	4.192170E+00
2.445390E+00	1.439150E+00	2.809090E+00
4.608120E+00	5.005400E+00	4.151590E+00
4.669060E+00	4.966230E+00	4.173580E+00
2.283920E+00	1.580820E+00	2.783320E+00
4.516080E+00	5.054970E+00	4.077660E+00
4.548380E+00	5.048640E+00	4.130930E+00
2.139020E+00	1.700210E+00	2.822060E+00
2.198920E+00	1.723340E+00	2.720830E+00
4.464260E+00	5.123600E+00	4.063990E+00
2.105120E+00	1.834750E+00	2.718690E+00
2.035550E+00	1.818350E+00	2.818840E+00
4.381630E+00	5.238500E+00	4.049610E+00
1.998660E+00	1.968740E+00	2.742740E+00
1.921520E+00	1.891290E+00	2.891780E+00
4.311990E+00	5.278080E+00	3.989480E+00
4.318110E+00	5.308220E+00	4.035940E+00
1.889190E+00	2.112100E+00	2.779060E+00
1.810940E+00	2.078240E+00	2.900710E+00
4.147970E+00	5.367330E+00	3.895480E+00
4.187370E+00	5.390080E+00	3.976200E+00
4.270380E+00	5.338200E+00	4.010990E+00
1.796520E+00	2.270620E+00	2.820510E+00
1.728210E+00	2.237870E+00	2.922570E+00
4.016330E+00	5.423020E+00	3.866330E+00
4.102970E+00	5.418690E+00	3.929850E+00
1.714770E+00	2.452740E+00	2.843790E+00
1.684740E+00	2.347120E+00	2.936020E+00
3.894030E+00	5.478200E+00	3.825860E+00
3.946150E+00	5.503760E+00	3.941160E+00
1.645000E+00	2.465770E+00	2.943440E+00
1.579380E+00	2.623620E+00	2.962410E+00
1.642120E+00	2.700540E+00	2.842990E+00
3.828940E+00	5.519440E+00	3.837950E+00
3.862210E+00	5.528710E+00	3.891330E+00
1.561750E+00	2.792670E+00	2.908550E+00
1.511690E+00	2.765120E+00	2.990310E+00
1.572530E+00	2.933330E+00	2.835500E+00
3.638050E+00	5.581240E+00	3.828920E+00
3.782390E+00	5.549240E+00	3.874250E+00
1.496600E+00	2.931850E+00	2.917570E+00
1.439660E+00	2.902460E+00	3.005820E+00
1.493650E+00	3.148630E+00	2.846030E+00
3.477440E+00	5.597390E+00	3.759970E+00
3.510980E+00	5.628810E+00	3.849450E+00
1.431290E+00	3.048390E+00	2.954060E+00
1.397260E+00	2.994680E+00	3.014570E+00
1.394210E+00	3.202360E+00	2.924390E+00
1.436710E+00	3.352720E+00	2.878720E+00
1.460930E+00	3.578050E+00	2.833970E+00
3.394750E+00	5.618080E+00	3.780970E+00
3.431700E+00	5.631430E+00	3.830120E+00
1.363650E+00	3.100070E+00	3.005470E+00
1.329450E+00	3.238870E+00	2.980660E+00
1.366440E+00	3.333620E+00	2.941800E+00
1.371360E+00	3.484820E+00	2.912500E+00
1.387460E+00	3.630450E+00	2.904250E+00
1.441510E+00	3.767350E+00	2.886610E+00
1.502020E+00	3.962530E+00	2.878050E+00
3.192190E+00	5.647210E+00	3.801660E+00
3.344160E+00	5.640760E+00	3.824020E+00
1.296610E+00	3.403190E+00	3.002890E+00
1.311990E+00	3.594100E+00	2.959780E+00
1.359750E+00	3.739800E+00	2.948910E+00
1.403660E+00	3.894450E+00	2.937730E+00
1.446120E+00	4.011060E+00	2.943210E+00
1.446640E+00	4.075550E+00	2.969140E+00
1.500960E+00	4.100250E+00	2.934870E+00
1.567140E+00	4.241110E+00	2.951000E+00
1.655240E+00	4.409690E+00	2.976930E+00
2.971340E+00	5.578360E+00	3.706710E+00
3.045710E+00	5.613720E+00	3.755970E+00
3.082980E+00	5.648800E+00	3.831920E+00
1.461850E+00	4.170300E+00	2.999140E+00
1.535000E+00	4.331570E+00	3.016490E+00
1.598030E+00	4.446840E+00	3.041590E+00
1.600410E+00	4.501850E+00	3.071770E+00
1.679470E+00	4.559510E+00	3.046550E+00
2.422430E+00	5.276290E+00	3.535960E+00
2.552070E+00	5.336730E+00	3.563580E+00
2.632070E+00	5.414960E+00	3.625410E+00
2.713290E+00	5.489580E+00	3.690440E+00
2.795520E+00	5.572830E+00	3.777210E+00
2.932350E+00	5.610970E+00	3.780380E+00
3.016690E+00	5.646160E+00	3.838710E+00
1.604080E+00	4.567350E+00	3.102400E+00
1.615210E+00	4.636680E+00	3.136990E+00
1.678000E+00	4.671230E+00	3.112450E+00
1.775950E+00	4.815700E+00	3.179940E+00
2.118220E+00	5.122280E+00	3.426990E+00
2.282260E+00	5.187770E+00	3.462720E+00
2.317060E+00	5.264950E+00	3.562380E+00
2.368050E+00	5.328690E+00	3.626590E+00
2.500670E+00	5.396450E+00	3.651850E+00
2.613570E+00	5.485120E+00	3.723510E+00
2.688540E+00	5.545410E+00	3.776350E+00
1.643870E+00	4.711080E+00	3.178210E+00
1.685280E+00	4.802200E+00	3.235060E+00
1.737710E+00	4.859850E+00	3.248830E+00
1.810490E+00	4.924130E+00	3.280910E+00
1.953990E+00	5.027500E+00	3.346640E+00
2.012590E+00	5.109910E+00	3.456320E+00
2.069710E+00	5.169230E+00	3.523570E+00
2.207580E+00	5.230870E+00	3.554540E+00
2.289900E+00	5.291150E+00	3.608030E+00
1.692180E+00	4.882320E+00	3.306600E+00
1.816170E+00	4.998110E+00	3.389850E+00
1.930010E+00	5.085640E+00	3.463260E+00
1.993740E+00	5.135200E+00	3.506050E+00
5.365150E+00	2.517210E+00	3.682770E+00
5.453410E+00	2.625610E+00	3.757990E+00
5.390030E+00	2.545460E+00	3.767970E+00
5.508790E+00	2.703490E+00	3.786780E+00
5.588310E+00	2.809340E+00	3.799170E+00
5.653690E+00	2.909510E+00	3.821360E+00
5.690370E+00	3.005410E+00	3.846450E+00
5.727540E+00	3.098110E+00	3.877850E+00
4.784220E+00	1.795230E+00	3.760910E+00
4.758930E+00	1.767610E+00	3.722390E+00
4.793400E+00	1.809110E+00	3.656720E+00
4.858500E+00	1.911280E+00	3.660990E+00
4.828450E+00	1.857100E+00	3.761830E+00
4.895150E+00	1.971080E+00	3.679270E+00
4.878920E+00	1.941340E+00	3.760650E+00
4.921880E+00	2.014300E+00	3.724500E+00
5.016830E+00	2.149290E+00	3.685720E+00
5.076600E+00	2.216670E+00	3.701450E+00
5.141820E+00	2.279550E+00	3.742710E+00
5.213690E+00	2.358370E+00	3.788690E+00
5.302010E+00	2.448130E+00	3.754930E+00
5.713440E+00	3.204410E+00	3.823580E+00
5.718860E+00	3.311770E+00	3.874710E+00
5.706680E+00	3.406300E+00	3.874280E+00
5.729900E+00	3.371380E+00	3.929870E+00
5.716250E+00	3.461320E+00	3.941750E+00
4.618540E+00	1.653040E+00	3.632050E+00
4.711860E+00	1.727600E+00	3.670350E+00
4.961080E+00	2.073960E+00	3.666770E+00
5.656600E+00	3.583700E+00	3.917140E+00
5.628320E+00	3.671680E+00	3.938360E+00
5.662490E+00	3.633820E+00	3.987900E+00
5.636630E+00	3.720540E+00	4.007890E+00
4.517780E+00	1.598990E+00	3.627290E+00
4.449040E+00	1.565500E+00	3.614430E+00
4.466970E+00	1.571800E+00	3.517420E+00
5.578600E+00	3.824700E+00	3.983590E+00
5.564910E+00	3.896390E+00	4.043370E+00
5.547330E+00	3.964500E+00	4.100250E+00
4.363660E+00	1.532400E+00	3.543800E+00
5.485630E+00	4.037670E+00	4.076470E+00
5.464460E+00	4.096800E+00	4.142850E+00
4.223560E+00	1.488340E+00	3.513570E+00
4.141990E+00	1.446160E+00	3.498520E+00
4.155120E+00	1.448320E+00	3.388800E+00
5.393230E+00	4.168940E+00	4.126580E+00
5.347170E+00	4.228220E+00	4.141450E+00
5.387420E+00	4.207050E+00	4.190650E+00
5.348520E+00	4.261540E+00	4.195460E+00
4.032410E+00	1.390860E+00	3.419610E+00
[truncated: 21,888 more rows]
