# Supplementary material for: A New MRI-Based Model of Heart Function with Coupled Hemodynamics and Application to Normal and Diseased Canine Left Ventricles
Source: Front Bioeng Biotechnol. 2015 Sep 23;3:140. doi: 10.3389/fbioe.2015.00140 (PMC4585083; doi:10.3389/fbioe.2015.00140)
Supplement: Supplementary file 6 [file Data_Sheet_6.ZIP › Case3_HF_SR_Diastole/nodes/case3_diastole_time_0.1600.csv]

4.510890E+00	3.849630E+00	2.142510E+00
4.435330E+00	3.827710E+00	2.061970E+00
4.472940E+00	3.889010E+00	2.138340E+00
4.463850E+00	3.943570E+00	2.184290E+00
4.533300E+00	3.904700E+00	2.233440E+00
4.490220E+00	3.984230E+00	2.269150E+00
4.401100E+00	3.928910E+00	2.112930E+00
4.314570E+00	3.909200E+00	2.019310E+00
4.403370E+00	4.016980E+00	2.207190E+00
4.383250E+00	4.100210E+00	2.275090E+00
4.460030E+00	4.059690E+00	2.322550E+00
4.422900E+00	4.114710E+00	2.337390E+00
4.315270E+00	3.996200E+00	2.094530E+00
4.257900E+00	3.967410E+00	2.019990E+00
4.292820E+00	4.102900E+00	2.179250E+00
4.337860E+00	4.136190E+00	2.259850E+00
4.366270E+00	4.156030E+00	2.322960E+00
4.225090E+00	4.029410E+00	2.059450E+00
4.201760E+00	4.098780E+00	2.107940E+00
4.220330E+00	4.133550E+00	2.147890E+00
4.225170E+00	4.164160E+00	2.188280E+00
4.298510E+00	4.161870E+00	2.250630E+00
4.171470E+00	4.137050E+00	2.123640E+00
4.759120E+00	3.510100E+00	2.170730E+00
4.697120E+00	3.479150E+00	2.070470E+00
4.715210E+00	3.567740E+00	2.159100E+00
4.701840E+00	3.663880E+00	2.230950E+00
4.778760E+00	3.564480E+00	2.243200E+00
4.704560E+00	3.777340E+00	2.345340E+00
4.796610E+00	3.667070E+00	2.355000E+00
4.705860E+00	3.872970E+00	2.444740E+00
4.807110E+00	3.793040E+00	2.493460E+00
4.753960E+00	3.896960E+00	2.540110E+00
4.624760E+00	3.618120E+00	2.084340E+00
4.578590E+00	3.538010E+00	1.949270E+00
4.580630E+00	3.780350E+00	2.174480E+00
4.626000E+00	3.880000E+00	2.342020E+00
4.650500E+00	3.928910E+00	2.427690E+00
4.684320E+00	3.953660E+00	2.519670E+00
4.489420E+00	3.543530E+00	1.859710E+00
4.393780E+00	3.508840E+00	1.738240E+00
4.418600E+00	3.597530E+00	1.837030E+00
4.470350E+00	3.672810E+00	1.956800E+00
4.572460E+00	4.001390E+00	2.407970E+00
4.565560E+00	4.084380E+00	2.523160E+00
4.649600E+00	4.032380E+00	2.583860E+00
4.604420E+00	4.102230E+00	2.614640E+00
4.340760E+00	3.644950E+00	1.800200E+00
4.284550E+00	3.581910E+00	1.687300E+00
4.298250E+00	3.796170E+00	1.893410E+00
4.465040E+00	4.126740E+00	2.427810E+00
4.531760E+00	4.149840E+00	2.569270E+00
4.210200E+00	3.675000E+00	1.719890E+00
4.116410E+00	3.829870E+00	1.810590E+00
4.194500E+00	3.935970E+00	1.953770E+00
4.372100E+00	4.207360E+00	2.406110E+00
4.440890E+00	4.216370E+00	2.532940E+00
4.088630E+00	3.948860E+00	1.896390E+00
4.039630E+00	3.906850E+00	1.829200E+00
4.108970E+00	4.065550E+00	2.026650E+00
4.264850E+00	4.215530E+00	2.294120E+00
4.311830E+00	4.299330E+00	2.452510E+00
4.359250E+00	4.327280E+00	2.551770E+00
4.416870E+00	4.290030E+00	2.597050E+00
4.381110E+00	4.351270E+00	2.624720E+00
4.004420E+00	3.988330E+00	1.873460E+00
3.964570E+00	4.101000E+00	1.968790E+00
4.041030E+00	4.143110E+00	2.049870E+00
4.117540E+00	4.193430E+00	2.145110E+00
4.158650E+00	4.288930E+00	2.289060E+00
4.181740E+00	4.364760E+00	2.383450E+00
4.248640E+00	4.375240E+00	2.469840E+00
4.315680E+00	4.363370E+00	2.539490E+00
3.987030E+00	4.193050E+00	2.057270E+00
3.914540E+00	4.165190E+00	2.002460E+00
4.014940E+00	4.288290E+00	2.155180E+00
4.063790E+00	4.376120E+00	2.286290E+00
4.126390E+00	4.406130E+00	2.369120E+00
4.171730E+00	4.425740E+00	2.455690E+00
3.904300E+00	4.232510E+00	2.049020E+00
3.916120E+00	4.312060E+00	2.120140E+00
3.970680E+00	4.354780E+00	2.193490E+00
3.972060E+00	4.398200E+00	2.237470E+00
3.994110E+00	4.436990E+00	2.293560E+00
4.079870E+00	4.443390E+00	2.369820E+00
3.903640E+00	4.377480E+00	2.186340E+00
3.940770E+00	4.421810E+00	2.246100E+00
5.043300E+00	3.565660E+00	2.574870E+00
5.000730E+00	3.522090E+00	2.501250E+00
4.989090E+00	3.596030E+00	2.530570E+00
4.993710E+00	3.655350E+00	2.582400E+00
4.912340E+00	3.348840E+00	2.274900E+00
4.879010E+00	3.277350E+00	2.184060E+00
4.827730E+00	3.436340E+00	2.216510E+00
4.853440E+00	3.550610E+00	2.332840E+00
4.936250E+00	3.452320E+00	2.376150E+00
4.911050E+00	3.641170E+00	2.480940E+00
4.884680E+00	3.751400E+00	2.539720E+00
4.935130E+00	3.745380E+00	2.596220E+00
4.878270E+00	3.812620E+00	2.593650E+00
4.829440E+00	3.218110E+00	2.082380E+00
4.761620E+00	3.186710E+00	1.948530E+00
4.767520E+00	3.326400E+00	2.060210E+00
4.748560E+00	3.955260E+00	2.605790E+00
4.819380E+00	3.897810E+00	2.625230E+00
4.781890E+00	3.960810E+00	2.665300E+00
4.654880E+00	3.170470E+00	1.786650E+00
4.556060E+00	3.117240E+00	1.631300E+00
4.564010E+00	3.249080E+00	1.726440E+00
4.602500E+00	3.369210E+00	1.846450E+00
4.705580E+00	3.989730E+00	2.597470E+00
4.733370E+00	4.004510E+00	2.670440E+00
4.445350E+00	3.330790E+00	1.649880E+00
4.357220E+00	3.226000E+00	1.501350E+00
4.590660E+00	4.148440E+00	2.676280E+00
4.677050E+00	4.079170E+00	2.723120E+00
4.636960E+00	4.149820E+00	2.767560E+00
4.231010E+00	3.244080E+00	1.420290E+00
4.106810E+00	3.199720E+00	1.332850E+00
4.136960E+00	3.327500E+00	1.418600E+00
4.206780E+00	3.461000E+00	1.538490E+00
4.519810E+00	4.205970E+00	2.637840E+00
4.576460E+00	4.199020E+00	2.738660E+00
4.036260E+00	3.389040E+00	1.389290E+00
3.974820E+00	3.302460E+00	1.314320E+00
3.974100E+00	3.555770E+00	1.473880E+00
4.052640E+00	3.697530E+00	1.634440E+00
4.471690E+00	4.245640E+00	2.615280E+00
4.501180E+00	4.259320E+00	2.698280E+00
3.892070E+00	3.417950E+00	1.345310E+00
3.800930E+00	3.609190E+00	1.458210E+00
3.913930E+00	3.703680E+00	1.562520E+00
3.953480E+00	3.852650E+00	1.729270E+00
4.410410E+00	4.354680E+00	2.687420E+00
4.441250E+00	4.325050E+00	2.703120E+00
4.425330E+00	4.357270E+00	2.723760E+00
3.816300E+00	3.768680E+00	1.581990E+00
3.730640E+00	3.709330E+00	1.508680E+00
3.810520E+00	3.894330E+00	1.707640E+00
3.885930E+00	3.997460E+00	1.829020E+00
4.253630E+00	4.413690E+00	2.532440E+00
4.322980E+00	4.403750E+00	2.615690E+00
4.390000E+00	4.378300E+00	2.696870E+00
3.710420E+00	3.807830E+00	1.581150E+00
3.718110E+00	3.924270E+00	1.698600E+00
3.785660E+00	3.999900E+00	1.787080E+00
3.828530E+00	4.134300E+00	1.934390E+00
4.211260E+00	4.444310E+00	2.527980E+00
4.242730E+00	4.461000E+00	2.600830E+00
3.702730E+00	4.031210E+00	1.786590E+00
3.719170E+00	4.143150E+00	1.901200E+00
3.762090E+00	4.203430E+00	1.969340E+00
3.817070E+00	4.284720E+00	2.055850E+00
4.008170E+00	4.490590E+00	2.376900E+00
4.100080E+00	4.487400E+00	2.472980E+00
4.173670E+00	4.470820E+00	2.531260E+00
3.699380E+00	4.240860E+00	1.988440E+00
3.751300E+00	4.337830E+00	2.086290E+00
3.758330E+00	4.390050E+00	2.145020E+00
3.819820E+00	4.388330E+00	2.164030E+00
3.904680E+00	4.455240E+00	2.277040E+00
3.943140E+00	4.522960E+00	2.383340E+00
4.016920E+00	4.555690E+00	2.498710E+00
3.785920E+00	4.452020E+00	2.228520E+00
3.864820E+00	4.526480E+00	2.339800E+00
3.921230E+00	4.565090E+00	2.437610E+00
5.128150E+00	3.441890E+00	2.607090E+00
5.116370E+00	3.378850E+00	2.566320E+00
5.077940E+00	3.470790E+00	2.560140E+00
5.112600E+00	3.516390E+00	2.633380E+00
5.055380E+00	3.056930E+00	2.337020E+00
5.015350E+00	2.995490E+00	2.248830E+00
5.012930E+00	3.103330E+00	2.291150E+00
4.987250E+00	3.257080E+00	2.332200E+00
5.072770E+00	3.143240E+00	2.398910E+00
5.037890E+00	3.396010E+00	2.477820E+00
5.089650E+00	3.272320E+00	2.487220E+00
5.003920E+00	3.733090E+00	2.674540E+00
5.066150E+00	3.630900E+00	2.661040E+00
5.010670E+00	3.783070E+00	2.740060E+00
5.081990E+00	3.727530E+00	2.776720E+00
5.029930E+00	3.828880E+00	2.809280E+00
4.952540E+00	2.940550E+00	2.124240E+00
4.898820E+00	2.858040E+00	1.999490E+00
4.888240E+00	2.960440E+00	2.023980E+00
4.905680E+00	3.098710E+00	2.133150E+00
4.931260E+00	3.848200E+00	2.718230E+00
4.914870E+00	3.944950E+00	2.811750E+00
4.995770E+00	3.910160E+00	2.857770E+00
4.949150E+00	3.974020E+00	2.886270E+00
4.812980E+00	2.791630E+00	1.825920E+00
4.728650E+00	2.703320E+00	1.672290E+00
4.741810E+00	2.826420E+00	1.725670E+00
4.776800E+00	2.967770E+00	1.835830E+00
4.822330E+00	3.970640E+00	2.744650E+00
4.879750E+00	4.009470E+00	2.853050E+00
4.636320E+00	2.886720E+00	1.611630E+00
4.543780E+00	2.765250E+00	1.477670E+00
4.752420E+00	4.028830E+00	2.746110E+00
4.787760E+00	4.063160E+00	2.826580E+00
4.412560E+00	2.749350E+00	1.339690E+00
4.275720E+00	2.694730E+00	1.242520E+00
4.306070E+00	2.834170E+00	1.289540E+00
4.374360E+00	2.981740E+00	1.378960E+00
4.639450E+00	4.195160E+00	2.825520E+00
4.710360E+00	4.146180E+00	2.850540E+00
4.684630E+00	4.196710E+00	2.884290E+00
4.157310E+00	2.951460E+00	1.255600E+00
4.008120E+00	2.841840E+00	1.156780E+00
4.575790E+00	4.249500E+00	2.802010E+00
4.644890E+00	4.240070E+00	2.885790E+00
3.905940E+00	3.173220E+00	1.240010E+00
3.767140E+00	3.010580E+00	1.180740E+00
4.509710E+00	4.300710E+00	2.777100E+00
4.571250E+00	4.304760E+00	2.863120E+00
3.696910E+00	3.237990E+00	1.249860E+00
3.577700E+00	3.160770E+00	1.223560E+00
3.729400E+00	3.426820E+00	1.323080E+00
4.457220E+00	4.367950E+00	2.799680E+00
3.573770E+00	3.384030E+00	1.296970E+00
3.444230E+00	3.321330E+00	1.300400E+00
3.622230E+00	3.633540E+00	1.442420E+00
4.342390E+00	4.435230E+00	2.721250E+00
4.399910E+00	4.439640E+00	2.822230E+00
3.464850E+00	3.503580E+00	1.367030E+00
3.383750E+00	3.421150E+00	1.346870E+00
3.468530E+00	3.678720E+00	1.478030E+00
3.591330E+00	3.869970E+00	1.629340E+00
4.249200E+00	4.506840E+00	2.702670E+00
4.328720E+00	4.496870E+00	2.796320E+00
3.364230E+00	3.535420E+00	1.417770E+00
3.370360E+00	3.685410E+00	1.501050E+00
3.449580E+00	3.801100E+00	1.569990E+00
3.475350E+00	3.932970E+00	1.680960E+00
3.596180E+00	4.083280E+00	1.821240E+00
4.145100E+00	4.536760E+00	2.606370E+00
4.196980E+00	4.549530E+00	2.703000E+00
4.241600E+00	4.568750E+00	2.788820E+00
3.362820E+00	3.808330E+00	1.598590E+00
3.389940E+00	3.947530E+00	1.704330E+00
3.470750E+00	4.036530E+00	1.768520E+00
3.514220E+00	4.135040E+00	1.863300E+00
3.594500E+00	4.230800E+00	1.969880E+00
3.678110E+00	4.362320E+00	2.106590E+00
4.067350E+00	4.586490E+00	2.585590E+00
4.084930E+00	4.618070E+00	2.663690E+00
4.157870E+00	4.590630E+00	2.718270E+00
3.395850E+00	4.071990E+00	1.811380E+00
3.495700E+00	4.224310E+00	1.954700E+00
3.571510E+00	4.310960E+00	2.040850E+00
3.600270E+00	4.379730E+00	2.116010E+00
3.645790E+00	4.415640E+00	2.165850E+00
3.696420E+00	4.465370E+00	2.226660E+00
3.777930E+00	4.539210E+00	2.318210E+00
3.852040E+00	4.587010E+00	2.422420E+00
3.924250E+00	4.627030E+00	2.527890E+00
4.012620E+00	4.623830E+00	2.587810E+00
3.603830E+00	4.452410E+00	2.203640E+00
3.683430E+00	4.547800E+00	2.307430E+00
3.770420E+00	4.608170E+00	2.403920E+00
3.835570E+00	4.640020E+00	2.481250E+00
5.161100E+00	2.943380E+00	2.476580E+00
5.122690E+00	2.857090E+00	2.387370E+00
5.103100E+00	3.002650E+00	2.398440E+00
5.139890E+00	3.161150E+00	2.512410E+00
5.181030E+00	3.043650E+00	2.542270E+00
5.152140E+00	3.284360E+00	2.576090E+00
5.202690E+00	3.199590E+00	2.615830E+00
5.177180E+00	3.400730E+00	2.673930E+00
5.142530E+00	3.588490E+00	2.744870E+00
5.206130E+00	3.517570E+00	2.789070E+00
5.146790E+00	3.677230E+00	2.812820E+00
5.204620E+00	3.633490E+00	2.863660E+00
5.153540E+00	3.734270E+00	2.874750E+00
5.071120E+00	2.774960E+00	2.291380E+00
5.016730E+00	2.700090E+00	2.194500E+00
5.020540E+00	2.840140E+00	2.207670E+00
5.052160E+00	3.869090E+00	2.875510E+00
5.109910E+00	3.821270E+00	2.907880E+00
5.065250E+00	3.898990E+00	2.945990E+00
4.960870E+00	2.619460E+00	2.079540E+00
4.896990E+00	2.539760E+00	1.949370E+00
4.902920E+00	2.683960E+00	1.958300E+00
4.931790E+00	4.021640E+00	2.940820E+00
5.016470E+00	3.969350E+00	2.980250E+00
4.975370E+00	4.033350E+00	3.017810E+00
4.811380E+00	2.462490E+00	1.816320E+00
4.699180E+00	2.404620E+00	1.664730E+00
4.778480E+00	2.542350E+00	1.739810E+00
4.864990E+00	4.063550E+00	2.910700E+00
4.906810E+00	4.084660E+00	2.999410E+00
4.545210E+00	2.572260E+00	1.451290E+00
4.493990E+00	2.393840E+00	1.426620E+00
4.810110E+00	4.127620E+00	2.939210E+00
4.806890E+00	4.172780E+00	2.987790E+00
4.862830E+00	4.157860E+00	3.024340E+00
4.820880E+00	4.205520E+00	3.025680E+00
4.370750E+00	2.340000E+00	1.335610E+00
4.216310E+00	2.400280E+00	1.237770E+00
4.336560E+00	2.481730E+00	1.286910E+00
4.737340E+00	4.211250E+00	2.960960E+00
4.726140E+00	4.291960E+00	3.022660E+00
4.801730E+00	4.264110E+00	3.050870E+00
4.780350E+00	4.311340E+00	3.065430E+00
4.112480E+00	2.577930E+00	1.164290E+00
4.000230E+00	2.403290E+00	1.131120E+00
4.649390E+00	4.289460E+00	2.954940E+00
4.659730E+00	4.345420E+00	3.018720E+00
4.740330E+00	4.349070E+00	3.072480E+00
3.871320E+00	2.712960E+00	1.115300E+00
3.713190E+00	2.629250E+00	1.115640E+00
4.564700E+00	4.366510E+00	2.949840E+00
4.618440E+00	4.383640E+00	3.019960E+00
4.666340E+00	4.410410E+00	3.084190E+00
3.626180E+00	2.909170E+00	1.160740E+00
3.484050E+00	2.832670E+00	1.180820E+00
4.465150E+00	4.421910E+00	2.903840E+00
4.517000E+00	4.424790E+00	2.981880E+00
4.580570E+00	4.418290E+00	3.031180E+00
3.439480E+00	3.102630E+00	1.239290E+00
3.307210E+00	3.034300E+00	1.268580E+00
4.395410E+00	4.482580E+00	2.885540E+00
4.454810E+00	4.469340E+00	2.971690E+00
3.305390E+00	3.325100E+00	1.342830E+00
3.192250E+00	3.192510E+00	1.354940E+00
4.326230E+00	4.546900E+00	2.867770E+00
4.387820E+00	4.530210E+00	2.956270E+00
3.194620E+00	3.359000E+00	1.402390E+00
3.146630E+00	3.283040E+00	1.410760E+00
3.252970E+00	3.588060E+00	1.498670E+00
4.278400E+00	4.588850E+00	2.862810E+00
4.314920E+00	4.601830E+00	2.945970E+00
3.140070E+00	3.406330E+00	1.465150E+00
3.151610E+00	3.574340E+00	1.546850E+00
3.193910E+00	3.689720E+00	1.577660E+00
3.264480E+00	3.863760E+00	1.683600E+00
4.122070E+00	4.632830E+00	2.734240E+00
4.164760E+00	4.649690E+00	2.806400E+00
4.237570E+00	4.628110E+00	2.868760E+00
3.137600E+00	3.708900E+00	1.625320E+00
3.159980E+00	3.864620E+00	1.728190E+00
3.209460E+00	3.953360E+00	1.760810E+00
3.274650E+00	4.053750E+00	1.817910E+00
3.384260E+00	4.204810E+00	1.947900E+00
3.495020E+00	4.347750E+00	2.072890E+00
3.968570E+00	4.656090E+00	2.599350E+00
3.999800E+00	4.678840E+00	2.668260E+00
4.083400E+00	4.674600E+00	2.746370E+00
3.152120E+00	4.000890E+00	1.815040E+00
3.261220E+00	4.174140E+00	1.938760E+00
3.361330E+00	4.308200E+00	2.047840E+00
3.434850E+00	4.393560E+00	2.131430E+00
3.444630E+00	4.439800E+00	2.185530E+00
3.507520E+00	4.450000E+00	2.192130E+00
3.576150E+00	4.547620E+00	2.289020E+00
3.672760E+00	4.636380E+00	2.408290E+00
3.774490E+00	4.663050E+00	2.473000E+00
3.838350E+00	4.699800E+00	2.552150E+00
3.928470E+00	4.684970E+00	2.610730E+00
3.468740E+00	4.500790E+00	2.243650E+00
3.510150E+00	4.581230E+00	2.310850E+00
3.577210E+00	4.622450E+00	2.359740E+00
3.601090E+00	4.666430E+00	2.416450E+00
3.647410E+00	4.705810E+00	2.477620E+00
3.735690E+00	4.703010E+00	2.501250E+00
3.523690E+00	4.650320E+00	2.384670E+00
3.582270E+00	4.694260E+00	2.442910E+00
5.274210E+00	3.021530E+00	2.716270E+00
5.263160E+00	2.951380E+00	2.672100E+00
5.244830E+00	3.065380E+00	2.655930E+00
5.246420E+00	3.246280E+00	2.725680E+00
5.284090E+00	3.116290E+00	2.760350E+00
5.249140E+00	3.407370E+00	2.798770E+00
5.297450E+00	3.273050E+00	2.830720E+00
5.254460E+00	3.526930E+00	2.863370E+00
5.311450E+00	3.424720E+00	2.913350E+00
5.253290E+00	3.590550E+00	2.905070E+00
5.282570E+00	3.545900E+00	2.929880E+00
5.260210E+00	3.631710E+00	2.975000E+00
5.162320E+00	2.747930E+00	2.480070E+00
5.115920E+00	2.644590E+00	2.396630E+00
5.105500E+00	2.737860E+00	2.365320E+00
5.201650E+00	2.879540E+00	2.544260E+00
5.162190E+00	3.774520E+00	2.938100E+00
5.201980E+00	3.722960E+00	2.959970E+00
5.177380E+00	3.798100E+00	3.008540E+00
5.059600E+00	2.560820E+00	2.308760E+00
4.989030E+00	2.484690E+00	2.212270E+00
5.011570E+00	2.584950E+00	2.196540E+00
5.078990E+00	3.931280E+00	3.010830E+00
5.135900E+00	3.887530E+00	3.045990E+00
5.093180E+00	3.964800E+00	3.070300E+00
4.918650E+00	2.390740E+00	2.089560E+00
4.852920E+00	2.300250E+00	1.979930E+00
4.873020E+00	2.414630E+00	1.950250E+00
4.978380E+00	4.076890E+00	3.066650E+00
5.052640E+00	4.033330E+00	3.100840E+00
5.016350E+00	4.102170E+00	3.135470E+00
4.745800E+00	2.203430E+00	1.874560E+00
4.630860E+00	2.173460E+00	1.713730E+00
4.732100E+00	2.283270E+00	1.775830E+00
4.944070E+00	4.141740E+00	3.088510E+00
4.951680E+00	4.184710E+00	3.133050E+00
4.999660E+00	4.155210E+00	3.176420E+00
4.967330E+00	4.210160E+00	3.181620E+00
4.523980E+00	2.257790E+00	1.520430E+00
4.461080E+00	2.091250E+00	1.567770E+00
4.895030E+00	4.228830E+00	3.108180E+00
4.906710E+00	4.289140E+00	3.158620E+00
4.952850E+00	4.262700E+00	3.209600E+00
4.925450E+00	4.320690E+00	3.210590E+00
4.269710E+00	2.237470E+00	1.331450E+00
4.844450E+00	4.332980E+00	3.129950E+00
4.837960E+00	4.414160E+00	3.188860E+00
4.910390E+00	4.377280E+00	3.238930E+00
4.884600E+00	4.432510E+00	3.251370E+00
4.046770E+00	2.200480E+00	1.225950E+00
3.891190E+00	2.236780E+00	1.190600E+00
3.939290E+00	2.298410E+00	1.158120E+00
4.763810E+00	4.402880E+00	3.128380E+00
4.771530E+00	4.455020E+00	3.184980E+00
4.831310E+00	4.468180E+00	3.240890E+00
3.799880E+00	2.388360E+00	1.138700E+00
3.691280E+00	2.267290E+00	1.180370E+00
4.715450E+00	4.445640E+00	3.144970E+00
4.717480E+00	4.478670E+00	3.191720E+00
4.756600E+00	4.509630E+00	3.260620E+00
3.568800E+00	2.556970E+00	1.147950E+00
3.421670E+00	2.508240E+00	1.211950E+00
4.519650E+00	4.468860E+00	3.045650E+00
4.591380E+00	4.469830E+00	3.109360E+00
4.659570E+00	4.477460E+00	3.168680E+00
4.690700E+00	4.506400E+00	3.231910E+00
3.347030E+00	2.771810E+00	1.226690E+00
3.214340E+00	2.723230E+00	1.277510E+00
4.449610E+00	4.521080E+00	3.040620E+00
4.511680E+00	4.527400E+00	3.142100E+00
3.185490E+00	2.970830E+00	1.309700E+00
3.085290E+00	2.919410E+00	1.369250E+00
4.386540E+00	4.576350E+00	3.020100E+00
4.429550E+00	4.578660E+00	3.096340E+00
3.093250E+00	3.183180E+00	1.422650E+00
3.028040E+00	3.043990E+00	1.426130E+00
4.351510E+00	4.613080E+00	3.014050E+00
4.377080E+00	4.616390E+00	3.058970E+00
2.996450E+00	3.181990E+00	1.497580E+00
2.952010E+00	3.355810E+00	1.584950E+00
3.056940E+00	3.463650E+00	1.559710E+00
4.202470E+00	4.667640E+00	2.878560E+00
4.240000E+00	4.677150E+00	2.952210E+00
4.325140E+00	4.650280E+00	3.027640E+00
2.981080E+00	3.528390E+00	1.644180E+00
2.933860E+00	3.460320E+00	1.654120E+00
3.039910E+00	3.756130E+00	1.724810E+00
4.018640E+00	4.737310E+00	2.767480E+00
4.109310E+00	4.726420E+00	2.839760E+00
4.174690E+00	4.700230E+00	2.890820E+00
2.929620E+00	3.591610E+00	1.706730E+00
2.941600E+00	3.752330E+00	1.779540E+00
2.982050E+00	3.851830E+00	1.804780E+00
3.025860E+00	3.980150E+00	1.849210E+00
3.135880E+00	4.138200E+00	1.940650E+00
3.239920E+00	4.281380E+00	2.040190E+00
3.357560E+00	4.413320E+00	2.163330E+00
3.901340E+00	4.755850E+00	2.699290E+00
3.976430E+00	4.777630E+00	2.789520E+00
4.037920E+00	4.800880E+00	2.881010E+00
2.925530E+00	3.883970E+00	1.850580E+00
2.952110E+00	4.027350E+00	1.921470E+00
3.036490E+00	4.114350E+00	1.956620E+00
3.111060E+00	4.237650E+00	2.035270E+00
3.207670E+00	4.361220E+00	2.122720E+00
3.288100E+00	4.455700E+00	2.220220E+00
3.402110E+00	4.552580E+00	2.297200E+00
3.729220E+00	4.775960E+00	2.591780E+00
3.814140E+00	4.805460E+00	2.692600E+00
3.853470E+00	4.843100E+00	2.770150E+00
3.940890E+00	4.818620E+00	2.816460E+00
2.972900E+00	4.171860E+00	2.030550E+00
3.081260E+00	4.319480E+00	2.118930E+00
3.179690E+00	4.427900E+00	2.209010E+00
3.279510E+00	4.530100E+00	2.292680E+00
3.348090E+00	4.604640E+00	2.352180E+00
3.361510E+00	4.652920E+00	2.401430E+00
3.432330E+00	4.656020E+00	2.398840E+00
3.557480E+00	4.735620E+00	2.487610E+00
3.609730E+00	4.812580E+00	2.585640E+00
3.664320E+00	4.855930E+00	2.672650E+00
3.759610E+00	4.844660E+00	2.707660E+00
3.401630E+00	4.724330E+00	2.471540E+00
3.507600E+00	4.814660E+00	2.555480E+00
3.573110E+00	4.857750E+00	2.627110E+00
5.372910E+00	3.239640E+00	2.962350E+00
5.366790E+00	3.185120E+00	2.938460E+00
5.347990E+00	3.277860E+00	2.920940E+00
5.351140E+00	3.361790E+00	2.959640E+00
5.371640E+00	3.303320E+00	2.990990E+00
5.359770E+00	3.418430E+00	3.026520E+00
5.236430E+00	2.686630E+00	2.658970E+00
5.192790E+00	2.608310E+00	2.590490E+00
5.199170E+00	2.722540E+00	2.569960E+00
5.261100E+00	2.851000E+00	2.655420E+00
5.267110E+00	2.774440E+00	2.707040E+00
5.294380E+00	2.948720E+00	2.765420E+00
5.333330E+00	3.126480E+00	2.864030E+00
5.315690E+00	3.534000E+00	3.007040E+00
5.305350E+00	3.627020E+00	3.067580E+00
5.138690E+00	2.534850E+00	2.516930E+00
5.072170E+00	2.459100E+00	2.441190E+00
5.101740E+00	2.548120E+00	2.416970E+00
5.255300E+00	3.738940E+00	3.088320E+00
5.205030E+00	3.829110E+00	3.091700E+00
5.236330E+00	3.814990E+00	3.139260E+00
5.206350E+00	3.874380E+00	3.167330E+00
5.006450E+00	2.382330E+00	2.365070E+00
4.940480E+00	2.297500E+00	2.282150E+00
4.967330E+00	2.387580E+00	2.240680E+00
5.110280E+00	3.994510E+00	3.133470E+00
5.147920E+00	3.951360E+00	3.148450E+00
5.127610E+00	4.010790E+00	3.213880E+00
4.852740E+00	2.182840E+00	2.183320E+00
4.789400E+00	2.128620E+00	2.071850E+00
4.833460E+00	2.214460E+00	2.058610E+00
5.038640E+00	4.117050E+00	3.195020E+00
5.073230E+00	4.078650E+00	3.206770E+00
5.063480E+00	4.135120E+00	3.269130E+00
4.673570E+00	2.076530E+00	1.883890E+00
4.987300E+00	4.229750E+00	3.234620E+00
5.017170E+00	4.195460E+00	3.254380E+00
5.015310E+00	4.252600E+00	3.306180E+00
4.481100E+00	1.997670E+00	1.672120E+00
4.340610E+00	1.935880E+00	1.604660E+00
4.382340E+00	2.013390E+00	1.562640E+00
4.949700E+00	4.344660E+00	3.264200E+00
4.975250E+00	4.309330E+00	3.286560E+00
4.975400E+00	4.368020E+00	3.334650E+00
4.230920E+00	2.055880E+00	1.421280E+00
4.121590E+00	1.943730E+00	1.439110E+00
4.886830E+00	4.471180E+00	3.301680E+00
4.932930E+00	4.423910E+00	3.316560E+00
4.930150E+00	4.467040E+00	3.366930E+00
3.956250E+00	2.070120E+00	1.272550E+00
4.831630E+00	4.516060E+00	3.301800E+00
4.886720E+00	4.516970E+00	3.365000E+00
3.759700E+00	2.076490E+00	1.264800E+00
3.613770E+00	2.056780E+00	1.287700E+00
3.643380E+00	2.157330E+00	1.231720E+00
4.791310E+00	4.544580E+00	3.311230E+00
4.819870E+00	4.573240E+00	3.378980E+00
3.498120E+00	2.277510E+00	1.235720E+00
3.359640E+00	2.245480E+00	1.312210E+00
4.590370E+00	4.518860E+00	3.208230E+00
4.647560E+00	4.520700E+00	3.241860E+00
4.687120E+00	4.560000E+00	3.315640E+00
4.753080E+00	4.569310E+00	3.339190E+00
3.275150E+00	2.480850E+00	1.279320E+00
3.144490E+00	2.458040E+00	1.359010E+00
4.542270E+00	4.540780E+00	3.218680E+00
4.563130E+00	4.569120E+00	3.283320E+00
4.619990E+00	4.559020E+00	3.295470E+00
3.096690E+00	2.694430E+00	1.352870E+00
2.995230E+00	2.667560E+00	1.431600E+00
4.455610E+00	4.587810E+00	3.174320E+00
4.504870E+00	4.572420E+00	3.233830E+00
2.976940E+00	2.919330E+00	1.451110E+00
2.927650E+00	2.793110E+00	1.484800E+00
4.382110E+00	4.656070E+00	3.133520E+00
2.879650E+00	2.923300E+00	1.540210E+00
2.825100E+00	3.110910E+00	1.635840E+00
2.912590E+00	3.141080E+00	1.560500E+00
4.275060E+00	4.724280E+00	3.058020E+00
4.323890E+00	4.748370E+00	3.169370E+00
2.868050E+00	3.372580E+00	1.672610E+00
2.774030E+00	3.276330E+00	1.720400E+00
4.162330E+00	4.766540E+00	2.976530E+00
4.221350E+00	4.774360E+00	3.051470E+00
4.253880E+00	4.779840E+00	3.103260E+00
2.798120E+00	3.431670E+00	1.761170E+00
2.754040E+00	3.375090E+00	1.775420E+00
2.835220E+00	3.661940E+00	1.801730E+00
4.087770E+00	4.824750E+00	2.969650E+00
4.119110E+00	4.861590E+00	3.046620E+00
4.197820E+00	4.814840E+00	3.075880E+00
2.744060E+00	3.502180E+00	1.818110E+00
2.740910E+00	3.661530E+00	1.862840E+00
2.784300E+00	3.774960E+00	1.894700E+00
2.830540E+00	3.959340E+00	1.948070E+00
3.904410E+00	4.860060E+00	2.842370E+00
3.951520E+00	4.880550E+00	2.927850E+00
4.038360E+00	4.868750E+00	2.985390E+00
2.726630E+00	3.803590E+00	1.946260E+00
2.730780E+00	3.955740E+00	1.997140E+00
2.775500E+00	4.045990E+00	2.025570E+00
2.833940E+00	4.187030E+00	2.099550E+00
2.974180E+00	4.294920E+00	2.133250E+00
3.060930E+00	4.397460E+00	2.213350E+00
3.167440E+00	4.506150E+00	2.295480E+00
3.268110E+00	4.628140E+00	2.385070E+00
3.718620E+00	4.879010E+00	2.728780E+00
3.761590E+00	4.907510E+00	2.784930E+00
3.858880E+00	4.904200E+00	2.861650E+00
2.719910E+00	4.062910E+00	2.064140E+00
2.740940E+00	4.169660E+00	2.124970E+00
2.777250E+00	4.224350E+00	2.147740E+00
2.798060E+00	4.280450E+00	2.192600E+00
2.921800E+00	4.358660E+00	2.218410E+00
3.050300E+00	4.481190E+00	2.303640E+00
3.147290E+00	4.568330E+00	2.362050E+00
3.178980E+00	4.634300E+00	2.414030E+00
3.231460E+00	4.675850E+00	2.437790E+00
3.291000E+00	4.729910E+00	2.479150E+00
3.377650E+00	4.835050E+00	2.568960E+00
3.498890E+00	4.872290E+00	2.619380E+00
3.567240E+00	4.914070E+00	2.698090E+00
3.674700E+00	4.908150E+00	2.744030E+00
2.732160E+00	4.221630E+00	2.171910E+00
3.182910E+00	4.709330E+00	2.476390E+00
3.267320E+00	4.793000E+00	2.531510E+00
3.286860E+00	4.845970E+00	2.572560E+00
3.324110E+00	4.872140E+00	2.597130E+00
3.351590E+00	4.904280E+00	2.640790E+00
3.449040E+00	4.906500E+00	2.655220E+00
3.277900E+00	4.880320E+00	2.606500E+00
5.376430E+00	3.082280E+00	2.999600E+00
5.365310E+00	3.023320E+00	2.981120E+00
5.364010E+00	3.095770E+00	2.948500E+00
5.385310E+00	3.178040E+00	3.011150E+00
5.396940E+00	3.307250E+00	3.074520E+00
5.399610E+00	3.411040E+00	3.116950E+00
5.206560E+00	2.529570E+00	2.700190E+00
5.143410E+00	2.452950E+00	2.647950E+00
5.158660E+00	2.517270E+00	2.594040E+00
5.248380E+00	2.635700E+00	2.727400E+00
5.308470E+00	2.800060E+00	2.821660E+00
5.342480E+00	2.964870E+00	2.902230E+00
5.366960E+00	3.540250E+00	3.134060E+00
5.322190E+00	3.653860E+00	3.135580E+00
5.348220E+00	3.629570E+00	3.180000E+00
5.317620E+00	3.701020E+00	3.209710E+00
5.083890E+00	2.379600E+00	2.587180E+00
5.020870E+00	2.312260E+00	2.539910E+00
5.047800E+00	2.379150E+00	2.482520E+00
5.262040E+00	3.796400E+00	3.199670E+00
5.245810E+00	3.862210E+00	3.277200E+00
4.939600E+00	2.227420E+00	2.486100E+00
4.880720E+00	2.168720E+00	2.386340E+00
4.921770E+00	2.239650E+00	2.368460E+00
5.189650E+00	3.939670E+00	3.252910E+00
5.175980E+00	3.995980E+00	3.310670E+00
4.797800E+00	2.082820E+00	2.201260E+00
5.136470E+00	4.071240E+00	3.324550E+00
5.113000E+00	4.140860E+00	3.354530E+00
4.654290E+00	1.980550E+00	1.991130E+00
4.547010E+00	1.878810E+00	1.926560E+00
4.521150E+00	1.939550E+00	1.797130E+00
5.082460E+00	4.198260E+00	3.364700E+00
5.065270E+00	4.259340E+00	3.399970E+00
4.451790E+00	1.815820E+00	1.870100E+00
4.306230E+00	1.763590E+00	1.783660E+00
4.400320E+00	1.848610E+00	1.759060E+00
5.033090E+00	4.313460E+00	3.400470E+00
5.013160E+00	4.368100E+00	3.430080E+00
4.185320E+00	1.839390E+00	1.587460E+00
4.026390E+00	1.747710E+00	1.570020E+00
4.979840E+00	4.421640E+00	3.428670E+00
4.935880E+00	4.495620E+00	3.446130E+00
3.899590E+00	1.902520E+00	1.398250E+00
3.825050E+00	1.795740E+00	1.485920E+00
4.884050E+00	4.561170E+00	3.439490E+00
4.920590E+00	4.540380E+00	3.489720E+00
4.899430E+00	4.571540E+00	3.495520E+00
3.718320E+00	1.784700E+00	1.474840E+00
3.566640E+00	1.818510E+00	1.473580E+00
3.677250E+00	1.875440E+00	1.397030E+00
4.843150E+00	4.597520E+00	3.440270E+00
4.862180E+00	4.611880E+00	3.511580E+00
3.451500E+00	2.021330E+00	1.374410E+00
3.306790E+00	1.996070E+00	1.456340E+00
4.718310E+00	4.595440E+00	3.371000E+00
4.743020E+00	4.622590E+00	3.439230E+00
4.803400E+00	4.624770E+00	3.467100E+00
3.217710E+00	2.220460E+00	1.393830E+00
3.096130E+00	2.204940E+00	1.494010E+00
4.597750E+00	4.588240E+00	3.334920E+00
4.627750E+00	4.614920E+00	3.395540E+00
4.685590E+00	4.617950E+00	3.415620E+00
3.029310E+00	2.446280E+00	1.453220E+00
2.922950E+00	2.419050E+00	1.544300E+00
4.451790E+00	4.634840E+00	3.243200E+00
4.513310E+00	4.621860E+00	3.312570E+00
4.567440E+00	4.619270E+00	3.367560E+00
2.880050E+00	2.689130E+00	1.531850E+00
2.804610E+00	2.588540E+00	1.620060E+00
4.395950E+00	4.704870E+00	3.236290E+00
4.455410E+00	4.698870E+00	3.333730E+00
2.779140E+00	2.755160E+00	1.624360E+00
2.716460E+00	2.726640E+00	1.689180E+00
2.796590E+00	2.902730E+00	1.616310E+00
4.362350E+00	4.748330E+00	3.235610E+00
4.390050E+00	4.746930E+00	3.282080E+00
2.723500E+00	2.871250E+00	1.691230E+00
2.680620E+00	2.823500E+00	1.737110E+00
2.726140E+00	3.077980E+00	1.725190E+00
4.252650E+00	4.820970E+00	3.177510E+00
4.334970E+00	4.785940E+00	3.250890E+00
2.649100E+00	2.940580E+00	1.768870E+00
2.615400E+00	3.159590E+00	1.836440E+00
2.694470E+00	3.323030E+00	1.805100E+00
4.178190E+00	4.866130E+00	3.130130E+00
4.202460E+00	4.897290E+00	3.231520E+00
2.613850E+00	3.340850E+00	1.875920E+00
2.568220E+00	3.276880E+00	1.889700E+00
2.640760E+00	3.571920E+00	1.906680E+00
3.996550E+00	4.910080E+00	3.009380E+00
4.042230E+00	4.940150E+00	3.093800E+00
4.125210E+00	4.920060E+00	3.153310E+00
2.558290E+00	3.405750E+00	1.937990E+00
2.545760E+00	3.567340E+00	1.969720E+00
2.581580E+00	3.676520E+00	1.984990E+00
2.626300E+00	3.870580E+00	2.028980E+00
3.778970E+00	4.965910E+00	2.894280E+00
3.871980E+00	4.959590E+00	2.966760E+00
3.952860E+00	4.954930E+00	3.038340E+00
2.526570E+00	3.707210E+00	2.031700E+00
2.533220E+00	3.868910E+00	2.081740E+00
2.574330E+00	3.963580E+00	2.092770E+00
2.638670E+00	4.103830E+00	2.142290E+00
2.824650E+00	4.365050E+00	2.260770E+00
2.925780E+00	4.461160E+00	2.319610E+00
3.056010E+00	4.588870E+00	2.408060E+00
3.640130E+00	4.980350E+00	2.826280E+00
3.722230E+00	5.002740E+00	2.923600E+00
3.786170E+00	5.028200E+00	3.005110E+00
2.522750E+00	3.985050E+00	2.135530E+00
2.553430E+00	4.111600E+00	2.200440E+00
2.612160E+00	4.186670E+00	2.219570E+00
2.700760E+00	4.279720E+00	2.243310E+00
2.793020E+00	4.419550E+00	2.326750E+00
2.899730E+00	4.528640E+00	2.404240E+00
2.971730E+00	4.620740E+00	2.461410E+00
3.068370E+00	4.700590E+00	2.500060E+00
3.180310E+00	4.820030E+00	2.570130E+00
3.435770E+00	4.976770E+00	2.743230E+00
3.529020E+00	5.018830E+00	2.819410E+00
3.553930E+00	5.050160E+00	2.889070E+00
3.666310E+00	5.039700E+00	2.952110E+00
2.564990E+00	4.222710E+00	2.275670E+00
2.662480E+00	4.370670E+00	2.339260E+00
2.769220E+00	4.487050E+00	2.412980E+00
2.867390E+00	4.592700E+00	2.476260E+00
2.960530E+00	4.693330E+00	2.520020E+00
3.051200E+00	4.768540E+00	2.560860E+00
3.083660E+00	4.832940E+00	2.608280E+00
3.147510E+00	4.873850E+00	2.628000E+00
3.246400E+00	4.925770E+00	2.665140E+00
3.298910E+00	4.997580E+00	2.747080E+00
3.354010E+00	5.037100E+00	2.812320E+00
3.462250E+00	5.040920E+00	2.836170E+00
3.094880E+00	4.901890E+00	2.672380E+00
3.200750E+00	4.988590E+00	2.741100E+00
3.268720E+00	5.026530E+00	2.781100E+00
5.320760E+00	2.641670E+00	2.955250E+00
5.299990E+00	2.580690E+00	2.918220E+00
5.305200E+00	2.670390E+00	2.881210E+00
5.344750E+00	2.823900E+00	2.937550E+00
5.336970E+00	2.722460E+00	2.990800E+00
5.362090E+00	2.938150E+00	2.986090E+00
5.367450E+00	2.852820E+00	3.035650E+00
5.386370E+00	3.020450E+00	3.059980E+00
5.423250E+00	3.165410E+00	3.121630E+00
5.436760E+00	3.309160E+00	3.178030E+00
5.420360E+00	3.432470E+00	3.183540E+00
5.450930E+00	3.382880E+00	3.241030E+00
5.425310E+00	3.489460E+00	3.259470E+00
5.160090E+00	2.404540E+00	2.781970E+00
5.102750E+00	2.326460E+00	2.751760E+00
5.112220E+00	2.378090E+00	2.678450E+00
5.223640E+00	2.507900E+00	2.800370E+00
5.371720E+00	3.607940E+00	3.240360E+00
5.354040E+00	3.689630E+00	3.315770E+00
5.026000E+00	2.252150E+00	2.723130E+00
4.967400E+00	2.213210E+00	2.656330E+00
5.006910E+00	2.266280E+00	2.623220E+00
5.299090E+00	3.777430E+00	3.294370E+00
5.283370E+00	3.844380E+00	3.352010E+00
4.883980E+00	2.139010E+00	2.504880E+00
5.238110E+00	3.938420E+00	3.373260E+00
5.193740E+00	4.014900E+00	3.372960E+00
5.218620E+00	3.999940E+00	3.414210E+00
5.197260E+00	4.051870E+00	3.438380E+00
4.767750E+00	2.016170E+00	2.311590E+00
4.678720E+00	1.916890E+00	2.251740E+00
4.672310E+00	1.949970E+00	2.128460E+00
5.123180E+00	4.161160E+00	3.398880E+00
5.153180E+00	4.122770E+00	3.419050E+00
5.138490E+00	4.171700E+00	3.459750E+00
4.603140E+00	1.832950E+00	2.184230E+00
4.506440E+00	1.753520E+00	2.100640E+00
4.527870E+00	1.808730E+00	2.013740E+00
5.072040E+00	4.277680E+00	3.449020E+00
5.108370E+00	4.236170E+00	3.491750E+00
5.074630E+00	4.295730E+00	3.505570E+00
4.392870E+00	1.688450E+00	2.027740E+00
4.231950E+00	1.627750E+00	1.936550E+00
4.354680E+00	1.707180E+00	1.929960E+00
5.015590E+00	4.383550E+00	3.479100E+00
5.042210E+00	4.348180E+00	3.511340E+00
5.018200E+00	4.401470E+00	3.539820E+00
4.111450E+00	1.664700E+00	1.734960E+00
3.952630E+00	1.595680E+00	1.752500E+00
4.948000E+00	4.508580E+00	3.522890E+00
4.979920E+00	4.457420E+00	3.530800E+00
4.973460E+00	4.497900E+00	3.586680E+00
3.818400E+00	1.699030E+00	1.585110E+00
3.752300E+00	1.612870E+00	1.663110E+00
4.926650E+00	4.566430E+00	3.564270E+00
3.651820E+00	1.610140E+00	1.660560E+00
3.498540E+00	1.643220E+00	1.663790E+00
3.612250E+00	1.684690E+00	1.583950E+00
4.891340E+00	4.626480E+00	3.568590E+00
4.912480E+00	4.623850E+00	3.606100E+00
4.892810E+00	4.649310E+00	3.601140E+00
3.392900E+00	1.802970E+00	1.549110E+00
3.245980E+00	1.787430E+00	1.624740E+00
4.767010E+00	4.652960E+00	3.499860E+00
4.798550E+00	4.675030E+00	3.568000E+00
4.864620E+00	4.659400E+00	3.586710E+00
3.169480E+00	1.982990E+00	1.549330E+00
3.045230E+00	1.974190E+00	1.643010E+00
4.654150E+00	4.641660E+00	3.462060E+00
4.679380E+00	4.670650E+00	3.526940E+00
4.734850E+00	4.675640E+00	3.544270E+00
2.978790E+00	2.185110E+00	1.583260E+00
2.876590E+00	2.164960E+00	1.680400E+00
4.518670E+00	4.665810E+00	3.395010E+00
4.562950E+00	4.676800E+00	3.475720E+00
4.624460E+00	4.669290E+00	3.506500E+00
2.833830E+00	2.379200E+00	1.639990E+00
2.746660E+00	2.350920E+00	1.734250E+00
4.488130E+00	4.699290E+00	3.405580E+00
4.506900E+00	4.702540E+00	3.449800E+00
2.723080E+00	2.556630E+00	1.710190E+00
2.641270E+00	2.527250E+00	1.803360E+00
4.388520E+00	4.791350E+00	3.347930E+00
4.461150E+00	4.741290E+00	3.424240E+00
2.628070E+00	2.752990E+00	1.788880E+00
2.553170E+00	2.668430E+00	1.863430E+00
4.289640E+00	4.854670E+00	3.289840E+00
4.335440E+00	4.875660E+00	3.404120E+00
2.540760E+00	2.799050E+00	1.869700E+00
2.507810E+00	2.749870E+00	1.902460E+00
2.543940E+00	2.965220E+00	1.861120E+00
4.241550E+00	4.902670E+00	3.290690E+00
4.268110E+00	4.909470E+00	3.342920E+00
2.480570E+00	2.850970E+00	1.926020E+00
2.432510E+00	3.056920E+00	1.981970E+00
2.508650E+00	3.226060E+00	1.926700E+00
4.083500E+00	4.959780E+00	3.183120E+00
4.131960E+00	4.977880E+00	3.273100E+00
4.214520E+00	4.941980E+00	3.318910E+00
2.416010E+00	3.268590E+00	2.006850E+00
2.342160E+00	3.214090E+00	2.050880E+00
2.461510E+00	3.486350E+00	2.017690E+00
3.882790E+00	5.015980E+00	3.064110E+00
3.950540E+00	5.023340E+00	3.169100E+00
4.043030E+00	4.999440E+00	3.222850E+00
2.364020E+00	3.382780E+00	2.070520E+00
2.307010E+00	3.321810E+00	2.095820E+00
2.365230E+00	3.553870E+00	2.088150E+00
2.434380E+00	3.780270E+00	2.124010E+00
3.837290E+00	5.049090E+00	3.077630E+00
3.866380E+00	5.057920E+00	3.128140E+00
2.290060E+00	3.470590E+00	2.133790E+00
2.330320E+00	3.654690E+00	2.144460E+00
2.346940E+00	3.791620E+00	2.191520E+00
2.385710E+00	3.889540E+00	2.194910E+00
2.447810E+00	4.032090E+00	2.220350E+00
3.576520E+00	5.098050E+00	2.985790E+00
3.694090E+00	5.090360E+00	3.052140E+00
3.796800E+00	5.082140E+00	3.105320E+00
2.331260E+00	3.937630E+00	2.250510E+00
2.385520E+00	4.090500E+00	2.297070E+00
2.394200E+00	4.169540E+00	2.342650E+00
2.457810E+00	4.192950E+00	2.316150E+00
2.542190E+00	4.327080E+00	2.368720E+00
2.646580E+00	4.449540E+00	2.435760E+00
2.751050E+00	4.562070E+00	2.495710E+00
2.848430E+00	4.671240E+00	2.543860E+00
2.958000E+00	4.792730E+00	2.612960E+00
3.422490E+00	5.098290E+00	2.934180E+00
3.514400E+00	5.135590E+00	3.008450E+00
3.588210E+00	5.161180E+00	3.097030E+00
2.425190E+00	4.270890E+00	2.397020E+00
2.528410E+00	4.414810E+00	2.460060E+00
2.636070E+00	4.532990E+00	2.522640E+00
2.736460E+00	4.646230E+00	2.568110E+00
2.827280E+00	4.729870E+00	2.609250E+00
2.859190E+00	4.792600E+00	2.657320E+00
2.913110E+00	4.835140E+00	2.671330E+00
2.976090E+00	4.893400E+00	2.696270E+00
3.086470E+00	4.979360E+00	2.758600E+00
3.233580E+00	5.056840E+00	2.836580E+00
3.284550E+00	5.122030E+00	2.945100E+00
3.347430E+00	5.174210E+00	3.037210E+00
3.462100E+00	5.170130E+00	3.050790E+00
2.864030E+00	4.862250E+00	2.716420E+00
2.965070E+00	4.964370E+00	2.771300E+00
3.076840E+00	5.041140E+00	2.848430E+00
3.173450E+00	5.109290E+00	2.929510E+00
3.240710E+00	5.162620E+00	3.000280E+00
5.213620E+00	2.377950E+00	2.982740E+00
5.162370E+00	2.324030E+00	2.928190E+00
5.191410E+00	2.398720E+00	2.880010E+00
5.271120E+00	2.506610E+00	2.927470E+00
5.265210E+00	2.462700E+00	3.008350E+00
5.322310E+00	2.594470E+00	3.023300E+00
5.363500E+00	2.739620E+00	3.092610E+00
5.403340E+00	2.873130E+00	3.137880E+00
5.431440E+00	3.016850E+00	3.184990E+00
5.464320E+00	3.150230E+00	3.230020E+00
5.478490E+00	3.272720E+00	3.277750E+00
5.478800E+00	3.380200E+00	3.317380E+00
5.467930E+00	3.479180E+00	3.368090E+00
5.109120E+00	2.267280E+00	2.927770E+00
5.050830E+00	2.233060E+00	2.862900E+00
5.088140E+00	2.281070E+00	2.831650E+00
5.410640E+00	3.588930E+00	3.337890E+00
5.394060E+00	3.670120E+00	3.412990E+00
4.966390E+00	2.186130E+00	2.761280E+00
5.334920E+00	3.773050E+00	3.393060E+00
5.296680E+00	3.854470E+00	3.416800E+00
5.332030E+00	3.812320E+00	3.468760E+00
5.296370E+00	3.894450E+00	3.492830E+00
4.853790E+00	2.079450E+00	2.605610E+00
4.775430E+00	1.981580E+00	2.552940E+00
4.775630E+00	2.000270E+00	2.436040E+00
5.243350E+00	3.983480E+00	3.469850E+00
5.234970E+00	4.034530E+00	3.521910E+00
4.714520E+00	1.911030E+00	2.506630E+00
4.635890E+00	1.822910E+00	2.425460E+00
4.658690E+00	1.868300E+00	2.342800E+00
5.202400E+00	4.116080E+00	3.541080E+00
5.161180E+00	4.184900E+00	3.540040E+00
5.193370E+00	4.174910E+00	3.589130E+00
5.167490E+00	4.223110E+00	3.610540E+00
4.541450E+00	1.728140E+00	2.325520E+00
4.440730E+00	1.653520E+00	2.251420E+00
4.470120E+00	1.698370E+00	2.169790E+00
5.081790E+00	4.324110E+00	3.576850E+00
5.116050E+00	4.281590E+00	3.588530E+00
5.108260E+00	4.323070E+00	3.642510E+00
4.320350E+00	1.592940E+00	2.187470E+00
4.149100E+00	1.528740E+00	2.087030E+00
4.279260E+00	1.598730E+00	2.085980E+00
5.066570E+00	4.369550E+00	3.623820E+00
4.045740E+00	1.538400E+00	1.905040E+00
3.923380E+00	1.505630E+00	1.940830E+00
5.025320E+00	4.444130E+00	3.649120E+00
4.985180E+00	4.524770E+00	3.666010E+00
3.772110E+00	1.488590E+00	1.898500E+00
3.636380E+00	1.475250E+00	1.912820E+00
3.672810E+00	1.506040E+00	1.835690E+00
3.751810E+00	1.541830E+00	1.776070E+00
4.946040E+00	4.594800E+00	3.654080E+00
4.983570E+00	4.563790E+00	3.728190E+00
4.953950E+00	4.615820E+00	3.718170E+00
3.543120E+00	1.548190E+00	1.788630E+00
3.396360E+00	1.536380E+00	1.850790E+00
4.901400E+00	4.662890E+00	3.668260E+00
3.322890E+00	1.642820E+00	1.729530E+00
3.183890E+00	1.644060E+00	1.817120E+00
4.842110E+00	4.697490E+00	3.638510E+00
4.846550E+00	4.726080E+00	3.726620E+00
3.113620E+00	1.791450E+00	1.721010E+00
2.990900E+00	1.789910E+00	1.811540E+00
4.706090E+00	4.702820E+00	3.587950E+00
4.732460E+00	4.726850E+00	3.652790E+00
4.791780E+00	4.727250E+00	3.678380E+00
2.931970E+00	1.966000E+00	1.738560E+00
2.830730E+00	1.957740E+00	1.838210E+00
4.596400E+00	4.701810E+00	3.547200E+00
4.626220E+00	4.731590E+00	3.612460E+00
4.679540E+00	4.728310E+00	3.633600E+00
2.783250E+00	2.147570E+00	1.776550E+00
2.690300E+00	2.132050E+00	1.874110E+00
4.497850E+00	4.752690E+00	3.519330E+00
4.563540E+00	4.740590E+00	3.581180E+00
2.661400E+00	2.326650E+00	1.830850E+00
2.581520E+00	2.305150E+00	1.931930E+00
4.416570E+00	4.819040E+00	3.468020E+00
4.456450E+00	4.837840E+00	3.577950E+00
2.560140E+00	2.495260E+00	1.890440E+00
2.487100E+00	2.470940E+00	1.979360E+00
4.373480E+00	4.870940E+00	3.471420E+00
4.397570E+00	4.873790E+00	3.524110E+00
2.472090E+00	2.673470E+00	1.950110E+00
2.435910E+00	2.580360E+00	2.014470E+00
4.258260E+00	4.961560E+00	3.441770E+00
4.346140E+00	4.912150E+00	3.497630E+00
2.386940E+00	2.686650E+00	2.039120E+00
2.318170E+00	2.846970E+00	2.084600E+00
2.401260E+00	2.859540E+00	2.006650E+00
4.188330E+00	4.988310E+00	3.366110E+00
4.192460E+00	5.011470E+00	3.428380E+00
2.328250E+00	3.034210E+00	2.063920E+00
2.241640E+00	3.004150E+00	2.136210E+00
4.000510E+00	5.041300E+00	3.261470E+00
4.056160E+00	5.060830E+00	3.348780E+00
4.145380E+00	5.032060E+00	3.394270E+00
2.246320E+00	3.234420E+00	2.126660E+00
2.169690E+00	3.138940E+00	2.197830E+00
3.849710E+00	5.107140E+00	3.211680E+00
3.952320E+00	5.088040E+00	3.293100E+00
2.162620E+00	3.271810E+00	2.204830E+00
2.125330E+00	3.219470E+00	2.229780E+00
2.190080E+00	3.446640E+00	2.214540E+00
2.253110E+00	3.696170E+00	2.221370E+00
3.719620E+00	5.140760E+00	3.168060E+00
3.776920E+00	5.183970E+00	3.282710E+00
2.115710E+00	3.328040E+00	2.258230E+00
2.113260E+00	3.492500E+00	2.276810E+00
2.156090E+00	3.609880E+00	2.260340E+00
2.178300E+00	3.749580E+00	2.298190E+00
2.233680E+00	3.905760E+00	2.304010E+00
2.311300E+00	4.108310E+00	2.358690E+00
3.644350E+00	5.177680E+00	3.179050E+00
3.678680E+00	5.193570E+00	3.236790E+00
2.092730E+00	3.651940E+00	2.325610E+00
2.147340E+00	3.870340E+00	2.357910E+00
2.207900E+00	4.009510E+00	2.370560E+00
2.233680E+00	4.109490E+00	2.415690E+00
2.280240E+00	4.173810E+00	2.425530E+00
2.333590E+00	4.253870E+00	2.449210E+00
2.421710E+00	4.381640E+00	2.492970E+00
2.522540E+00	4.504200E+00	2.547900E+00
2.622900E+00	4.620980E+00	2.597900E+00
2.734920E+00	4.745100E+00	2.668290E+00
3.412330E+00	5.202390E+00	3.100900E+00
3.478630E+00	5.231380E+00	3.179500E+00
3.598840E+00	5.215330E+00	3.213860E+00
2.237750E+00	4.207770E+00	2.480410E+00
2.320090E+00	4.351180E+00	2.526920E+00
2.414680E+00	4.473310E+00	2.576800E+00
2.512210E+00	4.590740E+00	2.627590E+00
2.602210E+00	4.680470E+00	2.664730E+00
2.637770E+00	4.743030E+00	2.711750E+00
2.694900E+00	4.785790E+00	2.726490E+00
2.755140E+00	4.845860E+00	2.748180E+00
2.852650E+00	4.941740E+00	2.797800E+00
2.957310E+00	5.024030E+00	2.864300E+00
3.058720E+00	5.094480E+00	2.942090E+00
3.148470E+00	5.160580E+00	3.014130E+00
3.239620E+00	5.220240E+00	3.109910E+00
3.358440E+00	5.231120E+00	3.151090E+00
2.644220E+00	4.811800E+00	2.768930E+00
2.743150E+00	4.917070E+00	2.821030E+00
2.847160E+00	5.002480E+00	2.892460E+00
2.952300E+00	5.078570E+00	2.961970E+00
3.047630E+00	5.147630E+00	3.027630E+00
3.124880E+00	5.198440E+00	3.093510E+00
5.176120E+00	2.318040E+00	3.024630E+00
5.247570E+00	2.399940E+00	3.070080E+00
5.320380E+00	2.503770E+00	3.155530E+00
5.362270E+00	2.642220E+00	3.153360E+00
5.395980E+00	2.758430E+00	3.206770E+00
5.434690E+00	2.882370E+00	3.247990E+00
5.468590E+00	3.010690E+00	3.293640E+00
5.505800E+00	3.134080E+00	3.329750E+00
5.519470E+00	3.254150E+00	3.369870E+00
5.518780E+00	3.363740E+00	3.410610E+00
5.510670E+00	3.458850E+00	3.462830E+00
5.045490E+00	2.213050E+00	2.940630E+00
5.114710E+00	2.260150E+00	2.992450E+00
5.452670E+00	3.566810E+00	3.434620E+00
5.436330E+00	3.644030E+00	3.505080E+00
4.939270E+00	2.133710E+00	2.901490E+00
4.853380E+00	2.051500E+00	2.840450E+00
4.861120E+00	2.067280E+00	2.728010E+00
5.379230E+00	3.736420E+00	3.488730E+00
5.358880E+00	3.810180E+00	3.544410E+00
5.343040E+00	3.889390E+00	3.593640E+00
4.804420E+00	1.991800E+00	2.842200E+00
4.721490E+00	1.892170E+00	2.731130E+00
4.753630E+00	1.942730E+00	2.650260E+00
5.287820E+00	3.977270E+00	3.568070E+00
5.258680E+00	4.049790E+00	3.580500E+00
5.301480E+00	4.026790E+00	3.632280E+00
5.272070E+00	4.088530E+00	3.637030E+00
4.650080E+00	1.813900E+00	2.646150E+00
4.566980E+00	1.722350E+00	2.552640E+00
4.604730E+00	1.770660E+00	2.491590E+00
5.236760E+00	4.164360E+00	3.664780E+00
5.201870E+00	4.226350E+00	3.698370E+00
4.475340E+00	1.642400E+00	2.475940E+00
4.372490E+00	1.584900E+00	2.424190E+00
4.403510E+00	1.616200E+00	2.332280E+00
5.155450E+00	4.280060E+00	3.691250E+00
5.111300E+00	4.342690E+00	3.728770E+00
4.238110E+00	1.527310E+00	2.357580E+00
4.068120E+00	1.461950E+00	2.272370E+00
4.190540E+00	1.517570E+00	2.242520E+00
5.070990E+00	4.390330E+00	3.711990E+00
5.091080E+00	4.377890E+00	3.768480E+00
5.069010E+00	4.419330E+00	3.783660E+00
3.909840E+00	1.473760E+00	2.067960E+00
3.846370E+00	1.436090E+00	2.167620E+00
5.004330E+00	4.524050E+00	3.739190E+00
5.027360E+00	4.483490E+00	3.755080E+00
5.024380E+00	4.537360E+00	3.812460E+00
3.738900E+00	1.408460E+00	2.153140E+00
3.590550E+00	1.409380E+00	2.143230E+00
3.696160E+00	1.430790E+00	2.060060E+00
4.944260E+00	4.656820E+00	3.768860E+00
4.988510E+00	4.601010E+00	3.792150E+00
4.986160E+00	4.650330E+00	3.841110E+00
3.480540E+00	1.464430E+00	1.990330E+00
3.343810E+00	1.449560E+00	2.069350E+00
4.897920E+00	4.708470E+00	3.762480E+00
4.941300E+00	4.713720E+00	3.852260E+00
3.257940E+00	1.530050E+00	1.931970E+00
3.133860E+00	1.532970E+00	2.031230E+00
4.869370E+00	4.738690E+00	3.772250E+00
4.887180E+00	4.743690E+00	3.814860E+00
3.058800E+00	1.644850E+00	1.910940E+00
2.946640E+00	1.643780E+00	2.011860E+00
4.753960E+00	4.748090E+00	3.719700E+00
4.781520E+00	4.764610E+00	3.790490E+00
4.846770E+00	4.760490E+00	3.808320E+00
2.883660E+00	1.787980E+00	1.914280E+00
2.785920E+00	1.782380E+00	2.019600E+00
4.650580E+00	4.754190E+00	3.680760E+00
4.673260E+00	4.772950E+00	3.747130E+00
4.723690E+00	4.766010E+00	3.762160E+00
2.733290E+00	1.946900E+00	1.938810E+00
2.644490E+00	1.933650E+00	2.044600E+00
4.515010E+00	4.796800E+00	3.618090E+00
4.558930E+00	4.800930E+00	3.700300E+00
4.619430E+00	4.782710E+00	3.728270E+00
2.607880E+00	2.116250E+00	1.981430E+00
2.522740E+00	2.097980E+00	2.077250E+00
4.488150E+00	4.833570E+00	3.636680E+00
4.505420E+00	4.835940E+00	3.679990E+00
2.500870E+00	2.290940E+00	2.027660E+00
2.422980E+00	2.270880E+00	2.121340E+00
4.392920E+00	4.932740E+00	3.606070E+00
4.465630E+00	4.875240E+00	3.663520E+00
2.400870E+00	2.482370E+00	2.076510E+00
2.363940E+00	2.383660E+00	2.147160E+00
4.321990E+00	4.960020E+00	3.539660E+00
4.332480E+00	4.983210E+00	3.589250E+00
2.310320E+00	2.493110E+00	2.169980E+00
2.236020E+00	2.651010E+00	2.198890E+00
2.313850E+00	2.665310E+00	2.116070E+00
4.185000E+00	5.061280E+00	3.516990E+00
4.280300E+00	5.008590E+00	3.560900E+00
2.241020E+00	2.822120E+00	2.163450E+00
2.164550E+00	2.796770E+00	2.244910E+00
4.114100E+00	5.076170E+00	3.451620E+00
4.118670E+00	5.106320E+00	3.510040E+00
2.161680E+00	2.969580E+00	2.214250E+00
2.084930E+00	2.938200E+00	2.286050E+00
3.877390E+00	5.156960E+00	3.323520E+00
3.963010E+00	5.152150E+00	3.428140E+00
4.066110E+00	5.119740E+00	3.479490E+00
2.088040E+00	3.146180E+00	2.270240E+00
2.042530E+00	3.042850E+00	2.319680E+00
3.832190E+00	5.194020E+00	3.341800E+00
3.868530E+00	5.196760E+00	3.389330E+00
2.007290E+00	3.166540E+00	2.336380E+00
1.981380E+00	3.296350E+00	2.367200E+00
2.044350E+00	3.394610E+00	2.330660E+00
3.660750E+00	5.255430E+00	3.331650E+00
3.795780E+00	5.226740E+00	3.375450E+00
1.969720E+00	3.431180E+00	2.396340E+00
1.950410E+00	3.568680E+00	2.414980E+00
2.002520E+00	3.605310E+00	2.378990E+00
2.059290E+00	3.811170E+00	2.409480E+00
2.127210E+00	4.030210E+00	2.447490E+00
3.557250E+00	5.263360E+00	3.263890E+00
3.564090E+00	5.292880E+00	3.315910E+00
1.965760E+00	3.723240E+00	2.458100E+00
2.020620E+00	3.916140E+00	2.467720E+00
2.039760E+00	4.023850E+00	2.504640E+00
2.086440E+00	4.092860E+00	2.512400E+00
2.139900E+00	4.179410E+00	2.530480E+00
2.220330E+00	4.316000E+00	2.563190E+00
2.308360E+00	4.441810E+00	2.608070E+00
2.404610E+00	4.558630E+00	2.658730E+00
2.507620E+00	4.692840E+00	2.718540E+00
3.301410E+00	5.262250E+00	3.193650E+00
3.362220E+00	5.298830E+00	3.269170E+00
3.493420E+00	5.298990E+00	3.292900E+00
2.038310E+00	4.126030E+00	2.561380E+00
2.119430E+00	4.276770E+00	2.602340E+00
2.202690E+00	4.407390E+00	2.641360E+00
2.298130E+00	4.526140E+00	2.691660E+00
2.383440E+00	4.620350E+00	2.720100E+00
2.413440E+00	4.686920E+00	2.759650E+00
2.466110E+00	4.732030E+00	2.773430E+00
2.529780E+00	4.793820E+00	2.801250E+00
2.632700E+00	4.893240E+00	2.852040E+00
2.739200E+00	4.979000E+00	2.919070E+00
2.847460E+00	5.059350E+00	2.990540E+00
2.953160E+00	5.135690E+00	3.052460E+00
3.046720E+00	5.194180E+00	3.121190E+00
3.127750E+00	5.247980E+00	3.189250E+00
3.236860E+00	5.287200E+00	3.227690E+00
2.415780E+00	4.757140E+00	2.819360E+00
2.516440E+00	4.869680E+00	2.884450E+00
2.629120E+00	4.962080E+00	2.949120E+00
2.741590E+00	5.038410E+00	3.014480E+00
2.851760E+00	5.119420E+00	3.088670E+00
2.967210E+00	5.191370E+00	3.158050E+00
3.045330E+00	5.229870E+00	3.189710E+00
5.328150E+00	2.463660E+00	3.292610E+00
5.302410E+00	2.423320E+00	3.281380E+00
5.313100E+00	2.454020E+00	3.240220E+00
5.346420E+00	2.513590E+00	3.285060E+00
5.157190E+00	2.269350E+00	3.205900E+00
5.086430E+00	2.216580E+00	3.159680E+00
5.120470E+00	2.257630E+00	3.082560E+00
5.242880E+00	2.362840E+00	3.189270E+00
5.384740E+00	2.641440E+00	3.289370E+00
5.423670E+00	2.780950E+00	3.300400E+00
5.469100E+00	2.877210E+00	3.347670E+00
5.512550E+00	3.000930E+00	3.397840E+00
5.551160E+00	3.125480E+00	3.428620E+00
5.561360E+00	3.243540E+00	3.461130E+00
5.559860E+00	3.349540E+00	3.501730E+00
5.554160E+00	3.445560E+00	3.551990E+00
5.031160E+00	2.170290E+00	3.186830E+00
4.975500E+00	2.132600E+00	3.124080E+00
5.012360E+00	2.171760E+00	3.061820E+00
5.494100E+00	3.547180E+00	3.522730E+00
5.477580E+00	3.619950E+00	3.572660E+00
4.893880E+00	2.070500E+00	3.023360E+00
5.432760E+00	3.720500E+00	3.595070E+00
5.389330E+00	3.818510E+00	3.617130E+00
5.384690E+00	3.869240E+00	3.659370E+00
4.732260E+00	1.875070E+00	2.895340E+00
4.671580E+00	1.801040E+00	2.858770E+00
4.677420E+00	1.827420E+00	2.760880E+00
4.779890E+00	1.944580E+00	2.910190E+00
5.356720E+00	3.955220E+00	3.679670E+00
5.327020E+00	4.046190E+00	3.702300E+00
5.297230E+00	4.105420E+00	3.708200E+00
5.336970E+00	4.078920E+00	3.761270E+00
5.300480E+00	4.139310E+00	3.777870E+00
4.516100E+00	1.634000E+00	2.753620E+00
4.414890E+00	1.574520E+00	2.696730E+00
4.483880E+00	1.620410E+00	2.669270E+00
4.532750E+00	1.675360E+00	2.624180E+00
4.581400E+00	1.697080E+00	2.795850E+00
5.199270E+00	4.247820E+00	3.758260E+00
5.241170E+00	4.202360E+00	3.762880E+00
5.226050E+00	4.239240E+00	3.818620E+00
4.324000E+00	1.550230E+00	2.506720E+00
4.247800E+00	1.509260E+00	2.564180E+00
5.173690E+00	4.291390E+00	3.807940E+00
4.144390E+00	1.459540E+00	2.524450E+00
3.993290E+00	1.417420E+00	2.482050E+00
4.105130E+00	1.454190E+00	2.422540E+00
5.126950E+00	4.365100E+00	3.842870E+00
5.099580E+00	4.421480E+00	3.868730E+00
3.841450E+00	1.411790E+00	2.284400E+00
3.780700E+00	1.366740E+00	2.373730E+00
5.077240E+00	4.477670E+00	3.872690E+00
5.067370E+00	4.541080E+00	3.901140E+00
3.677640E+00	1.346030E+00	2.370410E+00
3.532190E+00	1.335070E+00	2.365640E+00
3.636210E+00	1.369250E+00	2.282700E+00
5.042150E+00	4.603270E+00	3.899210E+00
5.009220E+00	4.687080E+00	3.916080E+00
3.426520E+00	1.383870E+00	2.211490E+00
3.296110E+00	1.361930E+00	2.296000E+00
4.978130E+00	4.730870E+00	3.911660E+00
4.997740E+00	4.732410E+00	3.949670E+00
4.979610E+00	4.751290E+00	3.946530E+00
3.212830E+00	1.440910E+00	2.161660E+00
3.094630E+00	1.427220E+00	2.256240E+00
4.881160E+00	4.784910E+00	3.903910E+00
4.950040E+00	4.760220E+00	3.929880E+00
3.016610E+00	1.524290E+00	2.126220E+00
2.915480E+00	1.516520E+00	2.233680E+00
4.822330E+00	4.790320E+00	3.863190E+00
4.824950E+00	4.808970E+00	3.917580E+00
2.845570E+00	1.637530E+00	2.117520E+00
2.751220E+00	1.623870E+00	2.223220E+00
4.699120E+00	4.790270E+00	3.804850E+00
4.727730E+00	4.802030E+00	3.848310E+00
4.777560E+00	4.815180E+00	3.910940E+00
2.692060E+00	1.769930E+00	2.124120E+00
2.606000E+00	1.752370E+00	2.232970E+00
4.589420E+00	4.816800E+00	3.773630E+00
4.623850E+00	4.839280E+00	3.840210E+00
4.682500E+00	4.820230E+00	3.854400E+00
2.555470E+00	1.914030E+00	2.143590E+00
2.471600E+00	1.893000E+00	2.248210E+00
4.494840E+00	4.897270E+00	3.764370E+00
4.561540E+00	4.860380E+00	3.811450E+00
2.439170E+00	2.084130E+00	2.180780E+00
2.357320E+00	2.056670E+00	2.287880E+00
4.442460E+00	4.927650E+00	3.702980E+00
4.446420E+00	4.951220E+00	3.750690E+00
2.326130E+00	2.287350E+00	2.226130E+00
2.256870E+00	2.195430E+00	2.322560E+00
4.329920E+00	5.024210E+00	3.652630E+00
4.403530E+00	4.985170E+00	3.715330E+00
2.236230E+00	2.326380E+00	2.300030E+00
2.206500E+00	2.279150E+00	2.347630E+00
2.220810E+00	2.480000E+00	2.264340E+00
4.254030E+00	5.068290E+00	3.617460E+00
4.271370E+00	5.116090E+00	3.717990E+00
2.164510E+00	2.378410E+00	2.349940E+00
2.103420E+00	2.569110E+00	2.357280E+00
2.162970E+00	2.650690E+00	2.273750E+00
4.107970E+00	5.169230E+00	3.583530E+00
4.196240E+00	5.138150E+00	3.642580E+00
2.087880E+00	2.767430E+00	2.322920E+00
2.014310E+00	2.735190E+00	2.401720E+00
4.032330E+00	5.170500E+00	3.526500E+00
4.038520E+00	5.202400E+00	3.575580E+00
2.001580E+00	2.947960E+00	2.363380E+00
1.965150E+00	2.838710E+00	2.427500E+00
3.865170E+00	5.246600E+00	3.471280E+00
3.973490E+00	5.219150E+00	3.542270E+00
1.924260E+00	2.961390E+00	2.443330E+00
1.895050E+00	3.094290E+00	2.465640E+00
1.935090E+00	3.197540E+00	2.405390E+00
3.755570E+00	5.276620E+00	3.435840E+00
3.789830E+00	5.331110E+00	3.526670E+00
1.866120E+00	3.237620E+00	2.478680E+00
1.855400E+00	3.386610E+00	2.510190E+00
1.903980E+00	3.479020E+00	2.460430E+00
3.551320E+00	5.338450E+00	3.383480E+00
3.667090E+00	5.330730E+00	3.457820E+00
1.832320E+00	3.520970E+00	2.523180E+00
1.825300E+00	3.646940E+00	2.549010E+00
1.882310E+00	3.687500E+00	2.517830E+00
1.935500E+00	3.932650E+00	2.539200E+00
3.444340E+00	5.347760E+00	3.358920E+00
3.462890E+00	5.411200E+00	3.451990E+00
1.838330E+00	3.777140E+00	2.577050E+00
1.850350E+00	3.925700E+00	2.598790E+00
1.890480E+00	4.002080E+00	2.599190E+00
1.939870E+00	4.094300E+00	2.610800E+00
2.018580E+00	4.237580E+00	2.640130E+00
2.097230E+00	4.366570E+00	2.675440E+00
2.182010E+00	4.493540E+00	2.728440E+00
2.296070E+00	4.635480E+00	2.768510E+00
3.151550E+00	5.304530E+00	3.268620E+00
3.223220E+00	5.351280E+00	3.321460E+00
3.345590E+00	5.381300E+00	3.390940E+00
1.844610E+00	4.034880E+00	2.649030E+00
1.919740E+00	4.195030E+00	2.681980E+00
1.997810E+00	4.333200E+00	2.712830E+00
2.074800E+00	4.431800E+00	2.739000E+00
2.108170E+00	4.510670E+00	2.778120E+00
2.181640E+00	4.579010E+00	2.784190E+00
2.211920E+00	4.655530E+00	2.815300E+00
2.295970E+00	4.735280E+00	2.847900E+00
2.388440E+00	4.841810E+00	2.911160E+00
2.505450E+00	4.957700E+00	2.994030E+00
2.644930E+00	5.023660E+00	3.036730E+00
2.739270E+00	5.094730E+00	3.110900E+00
2.862130E+00	5.187900E+00	3.208350E+00
3.031490E+00	5.274020E+00	3.265500E+00
2.905640E+00	5.270210E+00	3.311350E+00
3.126680E+00	5.330030E+00	3.314840E+00
2.105170E+00	4.598710E+00	2.828650E+00
2.189650E+00	4.717480E+00	2.872450E+00
2.276170E+00	4.794870E+00	2.908600E+00
2.312870E+00	4.860830E+00	2.952780E+00
2.388380E+00	4.911120E+00	2.976610E+00
2.415520E+00	4.958650E+00	3.022120E+00
2.467350E+00	5.010990E+00	3.081940E+00
2.607390E+00	5.064770E+00	3.124320E+00
2.728850E+00	5.145790E+00	3.209120E+00
2.801570E+00	5.212910E+00	3.277020E+00
2.320920E+00	4.930210E+00	3.017910E+00
2.394080E+00	4.979200E+00	3.057200E+00
5.292380E+00	2.387510E+00	3.391750E+00
5.262300E+00	2.350050E+00	3.373180E+00
5.275940E+00	2.376990E+00	3.320700E+00
5.331960E+00	2.460540E+00	3.369470E+00
5.377020E+00	2.556190E+00	3.364440E+00
5.380240E+00	2.541560E+00	3.443740E+00
5.417770E+00	2.639350E+00	3.442100E+00
5.104050E+00	2.225190E+00	3.266820E+00
5.201900E+00	2.303410E+00	3.336130E+00
5.445810E+00	2.758330E+00	3.393530E+00
5.507930E+00	2.874460E+00	3.453110E+00
5.565190E+00	3.010180E+00	3.519790E+00
5.590190E+00	3.144750E+00	3.512240E+00
5.601850E+00	3.239130E+00	3.549810E+00
5.601650E+00	3.339970E+00	3.589100E+00
5.601490E+00	3.428440E+00	3.642440E+00
4.962540E+00	2.109810E+00	3.216480E+00
5.039090E+00	2.171620E+00	3.295950E+00
5.536870E+00	3.541450E+00	3.614720E+00
5.496300E+00	3.634280E+00	3.633410E+00
5.539410E+00	3.594070E+00	3.683510E+00
5.504190E+00	3.685400E+00	3.707580E+00
4.765770E+00	1.841340E+00	3.153470E+00
4.716760E+00	1.785570E+00	3.113830E+00
4.750560E+00	1.839790E+00	3.085570E+00
4.768640E+00	1.896370E+00	3.016660E+00
4.800090E+00	1.903030E+00	3.162880E+00
4.829530E+00	1.990280E+00	3.036450E+00
4.863440E+00	2.010040E+00	3.159190E+00
5.437140E+00	3.798750E+00	3.691730E+00
5.407790E+00	3.877980E+00	3.713280E+00
5.449850E+00	3.846310E+00	3.759390E+00
5.422210E+00	3.917050E+00	3.771380E+00
4.639950E+00	1.713830E+00	3.030510E+00
4.555010E+00	1.634330E+00	2.987850E+00
4.555950E+00	1.656710E+00	2.866500E+00
4.677430E+00	1.773990E+00	2.976260E+00
5.389630E+00	4.011260E+00	3.797470E+00
5.358470E+00	4.089200E+00	3.819580E+00
5.344760E+00	4.137870E+00	3.872010E+00
4.470240E+00	1.576130E+00	2.942820E+00
4.351580E+00	1.530240E+00	2.899460E+00
4.441820E+00	1.573050E+00	2.838750E+00
5.280050E+00	4.196730E+00	3.846630E+00
5.239040E+00	4.260330E+00	3.905180E+00
4.231070E+00	1.491940E+00	2.672270E+00
4.171860E+00	1.450810E+00	2.762060E+00
5.184910E+00	4.315840E+00	3.888780E+00
5.208830E+00	4.305450E+00	3.934740E+00
5.181970E+00	4.348470E+00	3.953770E+00
4.058390E+00	1.402320E+00	2.751520E+00
3.917900E+00	1.366130E+00	2.671250E+00
4.031050E+00	1.407640E+00	2.631870E+00
5.106290E+00	4.440780E+00	3.909680E+00
5.134140E+00	4.407180E+00	3.931660E+00
5.123310E+00	4.454300E+00	3.965400E+00
3.780280E+00	1.339840E+00	2.495580E+00
3.752800E+00	1.294960E+00	2.641260E+00
5.078950E+00	4.563450E+00	3.944850E+00
5.111010E+00	4.521450E+00	3.989130E+00
5.094200E+00	4.588340E+00	4.000160E+00
3.604970E+00	1.272800E+00	2.602810E+00
3.461310E+00	1.248300E+00	2.584980E+00
3.580960E+00	1.295030E+00	2.515600E+00
5.024650E+00	4.714650E+00	3.985360E+00
5.072640E+00	4.660160E+00	4.016730E+00
5.049250E+00	4.725130E+00	4.048620E+00
3.376470E+00	1.296100E+00	2.435950E+00
3.249190E+00	1.269670E+00	2.522720E+00
4.981770E+00	4.769690E+00	4.025990E+00
3.172840E+00	1.338540E+00	2.386560E+00
3.061350E+00	1.315730E+00	2.482540E+00
4.925720E+00	4.791630E+00	3.976680E+00
4.926640E+00	4.806790E+00	4.030670E+00
2.989100E+00	1.407120E+00	2.354890E+00
2.892280E+00	1.388440E+00	2.462570E+00
4.818770E+00	4.831850E+00	4.003650E+00
4.886880E+00	4.819110E+00	4.016320E+00
2.821570E+00	1.498410E+00	2.340220E+00
2.731540E+00	1.478720E+00	2.449560E+00
4.707950E+00	4.853250E+00	3.963700E+00
4.759160E+00	4.844990E+00	3.997030E+00
2.663790E+00	1.604970E+00	2.331870E+00
2.575890E+00	1.581760E+00	2.441680E+00
4.661650E+00	4.857750E+00	3.917670E+00
4.662290E+00	4.879640E+00	3.974200E+00
2.518950E+00	1.727980E+00	2.336950E+00
2.433850E+00	1.705660E+00	2.454500E+00
4.533740E+00	4.910080E+00	3.845530E+00
4.567560E+00	4.924450E+00	3.922520E+00
4.629200E+00	4.891400E+00	3.954470E+00
2.385780E+00	1.867500E+00	2.356140E+00
2.297900E+00	1.844090E+00	2.475980E+00
4.438330E+00	4.999970E+00	3.804610E+00
4.500900E+00	4.967040E+00	3.872470E+00
2.270380E+00	2.026100E+00	2.390170E+00
2.179570E+00	2.001070E+00	2.502710E+00
4.356620E+00	5.070180E+00	3.767740E+00
4.398970E+00	5.084000E+00	3.844980E+00
2.160420E+00	2.210500E+00	2.421840E+00
2.080720E+00	2.141120E+00	2.536320E+00
4.308170E+00	5.131670E+00	3.783380E+00
4.340340E+00	5.160780E+00	3.853890E+00
2.067390E+00	2.257690E+00	2.502500E+00
2.029550E+00	2.220740E+00	2.552440E+00
2.064450E+00	2.403660E+00	2.450210E+00
4.153740E+00	5.193470E+00	3.671800E+00
4.191360E+00	5.220150E+00	3.756340E+00
4.267510E+00	5.189280E+00	3.804770E+00
2.001060E+00	2.321480E+00	2.546790E+00
1.950680E+00	2.510940E+00	2.535900E+00
2.011330E+00	2.587550E+00	2.447160E+00
4.023580E+00	5.252150E+00	3.636700E+00
4.108980E+00	5.245720E+00	3.703500E+00
1.930110E+00	2.745540E+00	2.491620E+00
1.889230E+00	2.633260E+00	2.559830E+00
3.905880E+00	5.302890E+00	3.585750E+00
3.955520E+00	5.338590E+00	3.694910E+00
1.845050E+00	2.761610E+00	2.578100E+00
1.803040E+00	2.891430E+00	2.585060E+00
1.851630E+00	2.995920E+00	2.522250E+00
3.841140E+00	5.349210E+00	3.588550E+00
3.871490E+00	5.362390E+00	3.637450E+00
1.771870E+00	3.033020E+00	2.600130E+00
1.723150E+00	3.212550E+00	2.614290E+00
1.796660E+00	3.289670E+00	2.551180E+00
3.575280E+00	5.406100E+00	3.487710E+00
3.684720E+00	5.398000E+00	3.553680E+00
3.793850E+00	5.389440E+00	3.609120E+00
1.742130E+00	3.366230E+00	2.612270E+00
1.707350E+00	3.314460E+00	2.638990E+00
1.758250E+00	3.579370E+00	2.588350E+00
3.517920E+00	5.450280E+00	3.511620E+00
3.574990E+00	5.481040E+00	3.585820E+00
1.698320E+00	3.435660E+00	2.648390E+00
1.684960E+00	3.585690E+00	2.648870E+00
1.720230E+00	3.684850E+00	2.645080E+00
1.764180E+00	3.839340E+00	2.642910E+00
3.229660E+00	5.423600E+00	3.423800E+00
3.343300E+00	5.455670E+00	3.483850E+00
3.452950E+00	5.481730E+00	3.539210E+00
1.672440E+00	3.729310E+00	2.696770E+00
1.698240E+00	3.895770E+00	2.700950E+00
1.695290E+00	3.973400E+00	2.727450E+00
1.751690E+00	4.000620E+00	2.697890E+00
1.819470E+00	4.146230E+00	2.723440E+00
1.897570E+00	4.292690E+00	2.752630E+00
1.986650E+00	4.451160E+00	2.795600E+00
2.993730E+00	5.317290E+00	3.342600E+00
3.094620E+00	5.368330E+00	3.381260E+00
3.146750E+00	5.445220E+00	3.458030E+00
3.218020E+00	5.496530E+00	3.506560E+00
1.713110E+00	4.080150E+00	2.760890E+00
1.795720E+00	4.247700E+00	2.790080E+00
1.870890E+00	4.364340E+00	2.807050E+00
1.896120E+00	4.442690E+00	2.841200E+00
1.942530E+00	4.496020E+00	2.848390E+00
1.992340E+00	4.566440E+00	2.861660E+00
2.068860E+00	4.687660E+00	2.903900E+00
2.190830E+00	4.817690E+00	2.961030E+00
2.515700E+00	5.088710E+00	3.206060E+00
2.639840E+00	5.134050E+00	3.231350E+00
2.715160E+00	5.194110E+00	3.288420E+00
2.797460E+00	5.265890E+00	3.361390E+00
2.943320E+00	5.352300E+00	3.407310E+00
3.057340E+00	5.437140E+00	3.470410E+00
3.131140E+00	5.477190E+00	3.496530E+00
1.892490E+00	4.520970E+00	2.890910E+00
1.960740E+00	4.626420E+00	2.911440E+00
1.989910E+00	4.702220E+00	2.948890E+00
2.068940E+00	4.765320E+00	2.966760E+00
2.100880E+00	4.839020E+00	3.009830E+00
2.189120E+00	4.943270E+00	3.078630E+00
2.370790E+00	5.012130E+00	3.123690E+00
2.409380E+00	5.081570E+00	3.231330E+00
2.485720E+00	5.155930E+00	3.319080E+00
2.619640E+00	5.182740E+00	3.315120E+00
2.705230E+00	5.226560E+00	3.348240E+00
1.992590E+00	4.781310E+00	3.011300E+00
2.067210E+00	4.878700E+00	3.054600E+00
2.087750E+00	4.930120E+00	3.104020E+00
2.133280E+00	4.966850E+00	3.136590E+00
2.176660E+00	5.017590E+00	3.210210E+00
2.296330E+00	5.049110E+00	3.216340E+00
2.374090E+00	5.113940E+00	3.291690E+00
2.073940E+00	4.966380E+00	3.170260E+00
5.259620E+00	2.356750E+00	3.454860E+00
5.309030E+00	2.417750E+00	3.451620E+00
5.346180E+00	2.485270E+00	3.508730E+00
5.400080E+00	2.577030E+00	3.532650E+00
5.440970E+00	2.662210E+00	3.549840E+00
5.554030E+00	2.845550E+00	3.600920E+00
5.524260E+00	2.803160E+00	3.585960E+00
5.544140E+00	2.876410E+00	3.548760E+00
5.575630E+00	2.943860E+00	3.574030E+00
5.581670E+00	2.896830E+00	3.615160E+00
5.606660E+00	2.988820E+00	3.618500E+00
5.103850E+00	2.222580E+00	3.414310E+00
5.190020E+00	2.296020E+00	3.483210E+00
5.478510E+00	2.763440E+00	3.513450E+00
5.638000E+00	3.119650E+00	3.617030E+00
5.636310E+00	3.245300E+00	3.627230E+00
5.641120E+00	3.324060E+00	3.677560E+00
5.646100E+00	3.409230E+00	3.734460E+00
4.752700E+00	1.761570E+00	3.379190E+00
4.706690E+00	1.716930E+00	3.344710E+00
4.743880E+00	1.765830E+00	3.306990E+00
4.778760E+00	1.838290E+00	3.253460E+00
4.790070E+00	1.817690E+00	3.395420E+00
4.858550E+00	1.968210E+00	3.291410E+00
4.849320E+00	1.927360E+00	3.417940E+00
4.923210E+00	2.054980E+00	3.301090E+00
4.922590E+00	2.033550E+00	3.425060E+00
4.999300E+00	2.125230E+00	3.390880E+00
5.594450E+00	3.509890E+00	3.707160E+00
5.575820E+00	3.596320E+00	3.757980E+00
5.562930E+00	3.681890E+00	3.805680E+00
4.632710E+00	1.657080E+00	3.302510E+00
4.558190E+00	1.609630E+00	3.242240E+00
4.596760E+00	1.640330E+00	3.197780E+00
4.661010E+00	1.708050E+00	3.184180E+00
5.501650E+00	3.772420E+00	3.782070E+00
5.489970E+00	3.862750E+00	3.833180E+00
5.452920E+00	3.942480E+00	3.838840E+00
5.495490E+00	3.916870E+00	3.887800E+00
5.463170E+00	3.987640E+00	3.907510E+00
4.512050E+00	1.592030E+00	3.081880E+00
4.458960E+00	1.556420E+00	3.227920E+00
5.402720E+00	4.070760E+00	3.889110E+00
5.385040E+00	4.124190E+00	3.961090E+00
4.350270E+00	1.518630E+00	3.186630E+00
4.258840E+00	1.485570E+00	3.096260E+00
4.362200E+00	1.524150E+00	3.062300E+00
5.318050E+00	4.190200E+00	3.938020E+00
5.291120E+00	4.235210E+00	4.010480E+00
4.186660E+00	1.450780E+00	2.910220E+00
4.111560E+00	1.408450E+00	3.050780E+00
5.233460E+00	4.293600E+00	3.992420E+00
5.218390E+00	4.335700E+00	4.039740E+00
3.966840E+00	1.366780E+00	2.826210E+00
5.180560E+00	4.405980E+00	4.048950E+00
5.146430E+00	4.468370E+00	4.037760E+00
5.174930E+00	4.461190E+00	4.086360E+00
5.163550E+00	4.503680E+00	4.089790E+00
3.786000E+00	1.284600E+00	2.784790E+00
3.674030E+00	1.244200E+00	2.832680E+00
3.629500E+00	1.257920E+00	2.690240E+00
5.113730E+00	4.616440E+00	4.056890E+00
5.151620E+00	4.576310E+00	4.102290E+00
5.134820E+00	4.648070E+00	4.114360E+00
3.538700E+00	1.203150E+00	2.872440E+00
3.373250E+00	1.184180E+00	2.815400E+00
3.496220E+00	1.215720E+00	2.733220E+00
5.048860E+00	4.768760E+00	4.102140E+00
5.110580E+00	4.721590E+00	4.133970E+00
5.084410E+00	4.793460E+00	4.187840E+00
3.314320E+00	1.217450E+00	2.664330E+00
3.185920E+00	1.192590E+00	2.755130E+00
5.015620E+00	4.792300E+00	4.096610E+00
5.035580E+00	4.806100E+00	4.146240E+00
3.127890E+00	1.242850E+00	2.615980E+00
3.014310E+00	1.226710E+00	2.722300E+00
4.918590E+00	4.840700E+00	4.115830E+00
4.990690E+00	4.818940E+00	4.131910E+00
2.957160E+00	1.295170E+00	2.588370E+00
2.851970E+00	1.277170E+00	2.701900E+00
4.861010E+00	4.849970E+00	4.078620E+00
4.866840E+00	4.870180E+00	4.133090E+00
2.796230E+00	1.366030E+00	2.572560E+00
2.696470E+00	1.347660E+00	2.686680E+00
4.736880E+00	4.863750E+00	4.028100E+00
4.766920E+00	4.870850E+00	4.069880E+00
4.820750E+00	4.880980E+00	4.127070E+00
2.640700E+00	1.458460E+00	2.563830E+00
2.545100E+00	1.439210E+00	2.679680E+00
4.657500E+00	4.921650E+00	4.056330E+00
4.720090E+00	4.892100E+00	4.073760E+00
2.489330E+00	1.562080E+00	2.560860E+00
2.402460E+00	1.545860E+00	2.676200E+00
4.605630E+00	4.934780E+00	4.010690E+00
4.611360E+00	4.961160E+00	4.065910E+00
2.343040E+00	1.678140E+00	2.584760E+00
2.321190E+00	1.617450E+00	2.673180E+00
4.449030E+00	5.056590E+00	3.898030E+00
4.502300E+00	5.030260E+00	3.982460E+00
4.567990E+00	4.990240E+00	4.049340E+00
2.266600E+00	1.680400E+00	2.668180E+00
2.202490E+00	1.816450E+00	2.601810E+00
4.398060E+00	5.133680E+00	3.903810E+00
4.434080E+00	5.128670E+00	3.974780E+00
2.084690E+00	1.986510E+00	2.617650E+00
4.367750E+00	5.177950E+00	3.909300E+00
4.386830E+00	5.183490E+00	3.953200E+00
1.976030E+00	2.176060E+00	2.627920E+00
4.229240E+00	5.248470E+00	3.827530E+00
4.269460E+00	5.270290E+00	3.903480E+00
4.344810E+00	5.222480E+00	3.939610E+00
1.865440E+00	2.317580E+00	2.704540E+00
1.924440E+00	2.371630E+00	2.609290E+00
4.044290E+00	5.310090E+00	3.737490E+00
4.113020E+00	5.337290E+00	3.813670E+00
4.193470E+00	5.311130E+00	3.857010E+00
1.845780E+00	2.547770E+00	2.640310E+00
1.784300E+00	2.447190E+00	2.749270E+00
4.005410E+00	5.348050E+00	3.752780E+00
4.036320E+00	5.361270E+00	3.789390E+00
1.767920E+00	2.588720E+00	2.717440E+00
1.743920E+00	2.530030E+00	2.769830E+00
1.759700E+00	2.793460E+00	2.666710E+00
3.855230E+00	5.424420E+00	3.706710E+00
3.966690E+00	5.395040E+00	3.771870E+00
1.716350E+00	2.640620E+00	2.759320E+00
1.693600E+00	2.787090E+00	2.744980E+00
1.697930E+00	2.881320E+00	2.706300E+00
1.695900E+00	3.029200E+00	2.680600E+00
3.708770E+00	5.457430E+00	3.659520E+00
3.773620E+00	5.507740E+00	3.770150E+00
1.646880E+00	2.908580E+00	2.753370E+00
1.599510E+00	3.114350E+00	2.754950E+00
1.657000E+00	3.264040E+00	2.677970E+00
3.626140E+00	5.501420E+00	3.662400E+00
3.662080E+00	5.519140E+00	3.719190E+00
1.587250E+00	3.289470E+00	2.743270E+00
1.544520E+00	3.227230E+00	2.777150E+00
1.613590E+00	3.494490E+00	2.710530E+00
3.339050E+00	5.524900E+00	3.577260E+00
3.460100E+00	5.540290E+00	3.639320E+00
3.573200E+00	5.543530E+00	3.691430E+00
1.526460E+00	3.377460E+00	2.797100E+00
1.534390E+00	3.558010E+00	2.768030E+00
1.525440E+00	3.651320E+00	2.790760E+00
1.584660E+00	3.686780E+00	2.757060E+00
1.630730E+00	3.902360E+00	2.756810E+00
3.221360E+00	5.558380E+00	3.600950E+00
3.329480E+00	5.594560E+00	3.701330E+00
1.528310E+00	3.791050E+00	2.814200E+00
1.567140E+00	3.951450E+00	2.816870E+00
1.567910E+00	4.027420E+00	2.842880E+00
1.624630E+00	4.052420E+00	2.812640E+00
1.694150E+00	4.202520E+00	2.832130E+00
1.786760E+00	4.376820E+00	2.859090E+00
2.824960E+00	5.346190E+00	3.447770E+00
2.929030E+00	5.456790E+00	3.522520E+00
3.102060E+00	5.511730E+00	3.550070E+00
3.133080E+00	5.568410E+00	3.631090E+00
3.199250E+00	5.600690E+00	3.679820E+00
1.585920E+00	4.131460E+00	2.874550E+00
1.665190E+00	4.299260E+00	2.897830E+00
1.723030E+00	4.409270E+00	2.919900E+00
1.728770E+00	4.460960E+00	2.951070E+00
1.792030E+00	4.490640E+00	2.930550E+00
1.870050E+00	4.638920E+00	2.969530E+00
2.583140E+00	5.212960E+00	3.381630E+00
2.687500E+00	5.272970E+00	3.422420E+00
2.773080E+00	5.386600E+00	3.510500E+00
2.821800E+00	5.464270E+00	3.577280E+00
2.893450E+00	5.535750E+00	3.653420E+00
3.025660E+00	5.553800E+00	3.637720E+00
3.118480E+00	5.599590E+00	3.696000E+00
1.748910E+00	4.533340E+00	2.979640E+00
1.774840E+00	4.628930E+00	3.011680E+00
1.822620E+00	4.684400E+00	3.022190E+00
1.880320E+00	4.753400E+00	3.044720E+00
1.970990E+00	4.881320E+00	3.101100E+00
2.245920E+00	5.069550E+00	3.264810E+00
2.299800E+00	5.109650E+00	3.309670E+00
2.384010E+00	5.174990E+00	3.391570E+00
2.537960E+00	5.252200E+00	3.451340E+00
2.652390E+00	5.349150E+00	3.522490E+00
2.730160E+00	5.435170E+00	3.584710E+00
2.790580E+00	5.499310E+00	3.647000E+00
1.776250E+00	4.708310E+00	3.067450E+00
1.856600E+00	4.810990E+00	3.106030E+00
1.887530E+00	4.876130E+00	3.152240E+00
1.937080E+00	4.917500E+00	3.166220E+00
1.989620E+00	4.957940E+00	3.197970E+00
2.073540E+00	5.026740E+00	3.277810E+00
2.209780E+00	5.097540E+00	3.325780E+00
2.292830E+00	5.144180E+00	3.372280E+00
1.902820E+00	4.934120E+00	3.222150E+00
1.979400E+00	4.990740E+00	3.259860E+00
5.295420E+00	2.413220E+00	3.532040E+00
5.374410E+00	2.527640E+00	3.598640E+00
5.321460E+00	2.455780E+00	3.616160E+00
5.431330E+00	2.605800E+00	3.645700E+00
5.484970E+00	2.722880E+00	3.609530E+00
5.489320E+00	2.691620E+00	3.691550E+00
5.551880E+00	2.799980E+00	3.668800E+00
5.623120E+00	2.919860E+00	3.703660E+00
5.645780E+00	3.027860E+00	3.688430E+00
5.663840E+00	2.996850E+00	3.757060E+00
5.687220E+00	3.097400E+00	3.752140E+00
5.059620E+00	2.192160E+00	3.624460E+00
5.028500E+00	2.157580E+00	3.601950E+00
5.051080E+00	2.178890E+00	3.532400E+00
5.123740E+00	2.250970E+00	3.590040E+00
5.233520E+00	2.354750E+00	3.618380E+00
5.673640E+00	3.214330E+00	3.708260E+00
5.681370E+00	3.309750E+00	3.767120E+00
5.687310E+00	3.388390E+00	3.806700E+00
4.681720E+00	1.684620E+00	3.547670E+00
4.638070E+00	1.651860E+00	3.512740E+00
4.666510E+00	1.677570E+00	3.436310E+00
4.746140E+00	1.754000E+00	3.493630E+00
4.829990E+00	1.866670E+00	3.536080E+00
4.906910E+00	1.989110E+00	3.583480E+00
4.985470E+00	2.102110E+00	3.556200E+00
5.656330E+00	3.497050E+00	3.815790E+00
5.612620E+00	3.606440E+00	3.831390E+00
5.609830E+00	3.663580E+00	3.872590E+00
4.563790E+00	1.614560E+00	3.435410E+00
5.574200E+00	3.760370E+00	3.888400E+00
5.535370E+00	3.859330E+00	3.908480E+00
5.526540E+00	3.914740E+00	3.954570E+00
5.508330E+00	3.979380E+00	4.008110E+00
4.439990E+00	1.550810E+00	3.390490E+00
4.369230E+00	1.525000E+00	3.375270E+00
4.382230E+00	1.525910E+00	3.287070E+00
5.447830E+00	4.053660E+00	3.981920E+00
5.424540E+00	4.112640E+00	4.051030E+00
4.266000E+00	1.493090E+00	3.300960E+00
5.357180E+00	4.174640E+00	4.029320E+00
5.334210E+00	4.220260E+00	4.081430E+00
4.107500E+00	1.410200E+00	3.234210E+00
3.996310E+00	1.367620E+00	3.188180E+00
4.036380E+00	1.380560E+00	3.109210E+00
5.285180E+00	4.290220E+00	4.101510E+00
5.236190E+00	4.351910E+00	4.095220E+00
5.269090E+00	4.344130E+00	4.138740E+00
5.246600E+00	4.387890E+00	4.144660E+00
3.895680E+00	1.323020E+00	2.994240E+00
3.861970E+00	1.302030E+00	3.199570E+00
5.222350E+00	4.467720E+00	4.162480E+00
5.195110E+00	4.530450E+00	4.150680E+00
5.224950E+00	4.524930E+00	4.197640E+00
5.213480E+00	4.567160E+00	4.201040E+00
3.725210E+00	1.240290E+00	3.160800E+00
3.634430E+00	1.218980E+00	3.111410E+00
3.687720E+00	1.234060E+00	3.012690E+00
5.156870E+00	4.682200E+00	4.169420E+00
5.193060E+00	4.640330E+00	4.214020E+00
5.166090E+00	4.712880E+00	4.224260E+00
3.474460E+00	1.175380E+00	3.032660E+00
5.113100E+00	4.801020E+00	4.231930E+00
5.131380E+00	4.772990E+00	4.235020E+00
5.118680E+00	4.802880E+00	4.261250E+00
3.246340E+00	1.161680E+00	2.908470E+00
5.020070E+00	4.838030E+00	4.237610E+00
5.090310E+00	4.816250E+00	4.257160E+00
3.065560E+00	1.176630E+00	2.857960E+00
4.965370E+00	4.852170E+00	4.190690E+00
4.965830E+00	4.865150E+00	4.247860E+00
2.900000E+00	1.213210E+00	2.833570E+00
4.864840E+00	4.895250E+00	4.216530E+00
4.927870E+00	4.875780E+00	4.232300E+00
2.743250E+00	1.264520E+00	2.816020E+00
4.753200E+00	4.924100E+00	4.179390E+00
4.806670E+00	4.914110E+00	4.210230E+00
2.592230E+00	1.335970E+00	2.806820E+00
4.703460E+00	4.931810E+00	4.134230E+00
4.708200E+00	4.953050E+00	4.189500E+00
2.443410E+00	1.435160E+00	2.804080E+00
4.613860E+00	5.008430E+00	4.148750E+00
4.674590E+00	4.969380E+00	4.170850E+00
2.281250E+00	1.577400E+00	2.777930E+00
4.522260E+00	5.057830E+00	4.074380E+00
4.554430E+00	5.051590E+00	4.127890E+00
2.135810E+00	1.697420E+00	2.816690E+00
2.195800E+00	1.720830E+00	2.715320E+00
4.470800E+00	5.126430E+00	4.060450E+00
2.101700E+00	1.832920E+00	2.713190E+00
2.031780E+00	1.816280E+00	2.813410E+00
4.388450E+00	5.241150E+00	4.045710E+00
1.995080E+00	1.967620E+00	2.737440E+00
1.917380E+00	1.889530E+00	2.886680E+00
4.318860E+00	5.280500E+00	3.985020E+00
4.325310E+00	5.310780E+00	4.031540E+00
1.885510E+00	2.111540E+00	2.773950E+00
1.806810E+00	2.077360E+00	2.895990E+00
4.155100E+00	5.369470E+00	3.889420E+00
4.194800E+00	5.392340E+00	3.970750E+00
4.277750E+00	5.340670E+00	4.006160E+00
1.792930E+00	2.270370E+00	2.815670E+00
1.724230E+00	2.237360E+00	2.918060E+00
4.023490E+00	5.424930E+00	3.859040E+00
4.110190E+00	5.420700E+00	3.923690E+00
1.711230E+00	2.452530E+00	2.838920E+00
1.680820E+00	2.346720E+00	2.931500E+00
3.900940E+00	5.479900E+00	3.817500E+00
3.953480E+00	5.505280E+00	3.933860E+00
1.641230E+00	2.465390E+00	2.938980E+00
1.575520E+00	2.623140E+00	2.957850E+00
1.638590E+00	2.700190E+00	2.837870E+00
3.835710E+00	5.520900E+00	3.829150E+00
3.869200E+00	5.530080E+00	3.883140E+00
1.557900E+00	2.792210E+00	2.903560E+00
1.507540E+00	2.764580E+00	2.985640E+00
1.568810E+00	2.933060E+00	2.830150E+00
3.644020E+00	5.582120E+00	3.818720E+00
3.789130E+00	5.550380E+00	3.865250E+00
1.492520E+00	2.931520E+00	2.912480E+00
1.435230E+00	2.902020E+00	3.001030E+00
1.489640E+00	3.148940E+00	2.840510E+00
3.482050E+00	5.598360E+00	3.748540E+00
3.515910E+00	5.629040E+00	3.838910E+00
1.426940E+00	3.048330E+00	2.949010E+00
1.392740E+00	2.994450E+00	3.009820E+00
1.390000E+00	3.202880E+00	2.919370E+00
1.432680E+00	3.354000E+00	2.873370E+00
1.457460E+00	3.580530E+00	2.828730E+00
3.398680E+00	5.618660E+00	3.769600E+00
3.436040E+00	5.631620E+00	3.819110E+00
1.359050E+00	3.100140E+00	3.000650E+00
1.325020E+00	3.239540E+00	2.975920E+00
1.362220E+00	3.334750E+00	2.936850E+00
1.367520E+00	3.486660E+00	2.907650E+00
1.383930E+00	3.632960E+00	2.899430E+00
1.438450E+00	3.770410E+00	2.881840E+00
1.499560E+00	3.965980E+00	2.873400E+00
3.194200E+00	5.647320E+00	3.790230E+00
3.347560E+00	5.640820E+00	3.813090E+00
1.292180E+00	3.404570E+00	2.998220E+00
1.308120E+00	3.596360E+00	2.955180E+00
1.356410E+00	3.742550E+00	2.944400E+00
1.400740E+00	3.897640E+00	2.933210E+00
1.443520E+00	4.014400E+00	2.938640E+00
1.444050E+00	4.078920E+00	2.964480E+00
1.498580E+00	4.103710E+00	2.930130E+00
1.564950E+00	4.244390E+00	2.945990E+00
1.652970E+00	4.412610E+00	2.971100E+00
2.971130E+00	5.580090E+00	3.694510E+00
3.046210E+00	5.614590E+00	3.744300E+00
3.083880E+00	5.648740E+00	3.821070E+00
1.459300E+00	4.173610E+00	2.994320E+00
1.532500E+00	4.334680E+00	3.011060E+00
1.595480E+00	4.449520E+00	3.035670E+00
1.597700E+00	4.504270E+00	3.065570E+00
1.676710E+00	4.561710E+00	3.039720E+00
2.418880E+00	5.278290E+00	3.525780E+00
2.548840E+00	5.339470E+00	3.552360E+00
2.629210E+00	5.417960E+00	3.613870E+00
2.710910E+00	5.492150E+00	3.679000E+00
2.793750E+00	5.574260E+00	3.766190E+00
2.931840E+00	5.611800E+00	3.768910E+00
3.016930E+00	5.646160E+00	3.827840E+00
1.601170E+00	4.569460E+00	3.095880E+00
1.612180E+00	4.638360E+00	3.130330E+00
1.675000E+00	4.672680E+00	3.105420E+00
1.772770E+00	4.815770E+00	3.172590E+00
2.114800E+00	5.121640E+00	3.419120E+00
2.278860E+00	5.188130E+00	3.453980E+00
2.313230E+00	5.266760E+00	3.553090E+00
2.364040E+00	5.331330E+00	3.616780E+00
2.497000E+00	5.399420E+00	3.641170E+00
2.610540E+00	5.487690E+00	3.712920E+00
2.685920E+00	5.547300E+00	3.765580E+00
1.640730E+00	4.712150E+00	3.171460E+00
1.681910E+00	4.802480E+00	3.228050E+00
1.734310E+00	4.859660E+00	3.241660E+00
1.807180E+00	4.923390E+00	3.273810E+00
1.950600E+00	5.026200E+00	3.339160E+00
2.008980E+00	5.109370E+00	3.448980E+00
2.065890E+00	5.169600E+00	3.516070E+00
2.203620E+00	5.232160E+00	3.545980E+00
2.285780E+00	5.293390E+00	3.598830E+00
1.688610E+00	4.882100E+00	3.299640E+00
1.812710E+00	4.997320E+00	3.383180E+00
1.926340E+00	5.085100E+00	3.456290E+00
1.989910E+00	5.135170E+00	3.498840E+00
5.368400E+00	2.514280E+00	3.676810E+00
5.457890E+00	2.623260E+00	3.751130E+00
5.393910E+00	2.542780E+00	3.762250E+00
5.513790E+00	2.701350E+00	3.779430E+00
5.593880E+00	2.807260E+00	3.790970E+00
5.659420E+00	2.907450E+00	3.812720E+00
5.695890E+00	3.003570E+00	3.837620E+00
5.732570E+00	3.096540E+00	3.868970E+00
4.785630E+00	1.788260E+00	3.766060E+00
4.760610E+00	1.760860E+00	3.727120E+00
4.794980E+00	1.802410E+00	3.660040E+00
4.859570E+00	1.904570E+00	3.663400E+00
4.829540E+00	1.850100E+00	3.766440E+00
4.896040E+00	1.964440E+00	3.681260E+00
4.879770E+00	1.934510E+00	3.764290E+00
4.922710E+00	2.007670E+00	3.726690E+00
5.017890E+00	2.143160E+00	3.685530E+00
5.077980E+00	2.211170E+00	3.700360E+00
5.143720E+00	2.274620E+00	3.740990E+00
5.216310E+00	2.354030E+00	3.786190E+00
5.305040E+00	2.444730E+00	3.750690E+00
5.718660E+00	3.203900E+00	3.814380E+00
5.723210E+00	3.312190E+00	3.865760E+00
5.710750E+00	3.407630E+00	3.865570E+00
5.733260E+00	3.372240E+00	3.921580E+00
5.719290E+00	3.463160E+00	3.933830E+00
4.621580E+00	1.647410E+00	3.636130E+00
4.714060E+00	1.721210E+00	3.674560E+00
4.961970E+00	2.067390E+00	3.667310E+00
5.659930E+00	3.586910E+00	3.909270E+00
5.631450E+00	3.675550E+00	3.931060E+00
5.665250E+00	3.637470E+00	3.980510E+00
5.639490E+00	3.724870E+00	4.000950E+00
4.521380E+00	1.594220E+00	3.631650E+00
4.452910E+00	1.561290E+00	3.618690E+00
4.471250E+00	1.567700E+00	3.520190E+00
5.581750E+00	3.829670E+00	3.977030E+00
5.568200E+00	3.901730E+00	4.037070E+00
5.550840E+00	3.969990E+00	4.094300E+00
4.367740E+00	1.529120E+00	3.546870E+00
5.489290E+00	4.043320E+00	4.070760E+00
5.468350E+00	4.102450E+00	4.137380E+00
4.227510E+00	1.485880E+00	3.515970E+00
4.145770E+00	1.443740E+00	3.500440E+00
4.159450E+00	1.445940E+00	3.388910E+00
5.396900E+00	4.174200E+00	4.121680E+00
5.350750E+00	4.233150E+00	4.136980E+00
5.391210E+00	4.212160E+00	4.185990E+00
5.352260E+00	4.266410E+00	4.191120E+00
4.036090E+00	1.388010E+00	3.419870E+00
[truncated: 21,888 more rows]
