# Supplementary material for: A New MRI-Based Model of Heart Function with Coupled Hemodynamics and Application to Normal and Diseased Canine Left Ventricles
Source: Front Bioeng Biotechnol. 2015 Sep 23;3:140. doi: 10.3389/fbioe.2015.00140 (PMC4585083; doi:10.3389/fbioe.2015.00140)
Supplement: Supplementary file 6 [file Data_Sheet_6.ZIP › Case3_HF_SR_Diastole/nodes/case3_diastole_time_0.1700.csv]

4.511890E+00	3.855240E+00	2.139560E+00
4.436500E+00	3.833400E+00	2.058860E+00
4.473960E+00	3.894420E+00	2.135410E+00
4.464820E+00	3.948620E+00	2.181460E+00
4.534200E+00	3.910070E+00	2.230580E+00
4.491090E+00	3.989210E+00	2.266290E+00
4.402260E+00	3.933930E+00	2.110010E+00
4.316040E+00	3.914040E+00	2.016210E+00
4.404410E+00	4.021560E+00	2.204350E+00
4.384310E+00	4.104510E+00	2.272120E+00
4.460920E+00	4.064450E+00	2.319560E+00
4.423860E+00	4.119150E+00	2.334360E+00
4.316680E+00	4.000640E+00	2.091540E+00
4.259550E+00	3.971860E+00	2.016840E+00
4.294230E+00	4.106880E+00	2.176230E+00
4.339060E+00	4.140190E+00	2.256840E+00
4.367370E+00	4.160080E+00	2.319900E+00
4.226850E+00	4.033610E+00	2.056220E+00
4.203560E+00	4.102710E+00	2.104670E+00
4.222010E+00	4.137330E+00	2.144700E+00
4.226780E+00	4.167820E+00	2.185090E+00
4.299840E+00	4.165680E+00	2.247550E+00
4.173310E+00	4.140730E+00	2.120340E+00
4.761200E+00	3.515560E+00	2.167140E+00
4.698940E+00	3.484630E+00	2.066960E+00
4.716940E+00	3.573670E+00	2.155610E+00
4.703380E+00	3.669970E+00	2.227580E+00
4.780890E+00	3.570320E+00	2.239510E+00
4.705890E+00	3.783670E+00	2.341970E+00
4.798580E+00	3.673280E+00	2.351300E+00
4.707040E+00	3.879180E+00	2.441380E+00
4.808740E+00	3.799610E+00	2.489710E+00
4.755280E+00	3.903430E+00	2.536480E+00
4.626070E+00	3.624200E+00	2.081050E+00
4.579850E+00	3.543880E+00	1.945910E+00
4.581650E+00	3.786120E+00	2.171510E+00
4.626980E+00	3.885870E+00	2.338950E+00
4.651480E+00	3.934640E+00	2.424560E+00
4.685400E+00	3.959600E+00	2.516310E+00
4.490640E+00	3.549760E+00	1.856090E+00
4.394970E+00	3.514880E+00	1.734390E+00
4.419870E+00	3.603810E+00	1.833340E+00
4.471510E+00	3.678760E+00	1.953550E+00
4.573290E+00	4.006520E+00	2.405020E+00
4.566480E+00	4.089370E+00	2.519920E+00
4.650630E+00	4.038010E+00	2.580420E+00
4.605460E+00	4.107400E+00	2.611200E+00
4.342120E+00	3.650830E+00	1.796530E+00
4.285840E+00	3.587740E+00	1.683300E+00
4.299830E+00	3.801420E+00	1.890010E+00
4.465950E+00	4.131200E+00	2.424720E+00
4.532760E+00	4.154530E+00	2.565880E+00
4.211720E+00	3.680430E+00	1.715950E+00
4.118380E+00	3.834560E+00	1.806690E+00
4.196340E+00	3.940380E+00	1.950430E+00
4.373230E+00	4.211230E+00	2.402900E+00
4.442030E+00	4.220540E+00	2.529470E+00
4.090690E+00	3.952890E+00	1.892790E+00
4.041770E+00	3.910990E+00	1.825240E+00
4.111000E+00	4.069270E+00	2.023230E+00
4.266310E+00	4.219170E+00	2.290800E+00
4.313310E+00	4.302950E+00	2.448810E+00
4.360810E+00	4.331080E+00	2.547800E+00
4.418310E+00	4.294060E+00	2.593160E+00
4.382820E+00	4.355110E+00	2.620550E+00
4.006650E+00	3.992050E+00	1.869600E+00
3.966890E+00	4.104320E+00	1.964990E+00
4.043220E+00	4.146460E+00	2.046300E+00
4.119470E+00	4.196770E+00	2.141730E+00
4.160520E+00	4.292350E+00	2.285280E+00
4.183700E+00	4.368220E+00	2.379300E+00
4.250490E+00	4.378790E+00	2.465630E+00
4.317420E+00	4.367050E+00	2.535320E+00
3.989330E+00	4.196200E+00	2.053550E+00
3.916870E+00	4.168250E+00	1.998610E+00
4.017210E+00	4.291350E+00	2.151330E+00
4.066040E+00	4.379350E+00	2.282020E+00
4.128530E+00	4.409470E+00	2.364770E+00
4.173870E+00	4.429190E+00	2.451140E+00
3.906670E+00	4.235440E+00	2.045120E+00
3.918580E+00	4.315000E+00	2.116030E+00
3.973110E+00	4.357830E+00	2.189270E+00
3.974540E+00	4.401310E+00	2.232990E+00
3.996640E+00	4.440220E+00	2.288810E+00
4.082210E+00	4.446680E+00	2.365190E+00
3.906140E+00	4.380420E+00	2.181950E+00
3.943330E+00	4.424910E+00	2.241440E+00
5.046200E+00	3.571740E+00	2.569950E+00
5.003890E+00	3.527730E+00	2.496460E+00
4.991970E+00	3.602450E+00	2.525770E+00
4.996260E+00	3.662060E+00	2.577700E+00
4.916280E+00	3.352600E+00	2.270390E+00
4.882740E+00	3.280250E+00	2.179950E+00
4.830540E+00	3.441010E+00	2.212640E+00
4.856110E+00	3.556390E+00	2.328770E+00
4.939750E+00	3.457140E+00	2.371630E+00
4.913580E+00	3.647600E+00	2.476590E+00
4.886690E+00	3.758200E+00	2.535590E+00
4.937240E+00	3.752380E+00	2.591830E+00
4.880080E+00	3.819640E+00	2.589510E+00
4.832860E+00	3.220510E+00	2.078540E+00
4.764410E+00	3.189270E+00	1.944830E+00
4.770170E+00	3.330560E+00	2.056410E+00
4.749800E+00	3.961500E+00	2.602170E+00
4.820830E+00	3.904450E+00	2.621380E+00
4.783180E+00	3.967100E+00	2.661560E+00
4.657060E+00	3.173760E+00	1.782660E+00
4.557900E+00	3.120880E+00	1.626660E+00
4.565570E+00	3.253710E+00	1.722390E+00
4.604040E+00	3.374490E+00	1.842720E+00
4.706720E+00	3.995730E+00	2.593930E+00
4.734580E+00	4.010560E+00	2.666760E+00
4.446540E+00	3.336600E+00	1.645490E+00
4.358050E+00	3.231250E+00	1.496400E+00
4.591830E+00	4.153340E+00	2.672720E+00
4.678290E+00	4.084860E+00	2.719350E+00
4.638330E+00	4.155080E+00	2.763690E+00
4.231210E+00	3.249570E+00	1.415060E+00
4.106230E+00	3.204990E+00	1.327280E+00
4.137020E+00	3.333080E+00	1.413550E+00
4.207620E+00	3.466820E+00	1.533900E+00
4.521010E+00	4.210400E+00	2.634260E+00
4.577850E+00	4.203720E+00	2.734880E+00
4.036140E+00	3.394290E+00	1.384280E+00
3.974000E+00	3.307750E+00	1.308910E+00
3.974820E+00	3.560610E+00	1.469000E+00
4.054170E+00	3.702260E+00	1.630090E+00
4.472980E+00	4.249860E+00	2.611580E+00
4.502660E+00	4.263580E+00	2.694410E+00
3.891630E+00	3.422680E+00	1.340220E+00
3.801500E+00	3.613190E+00	1.453050E+00
3.915290E+00	3.707980E+00	1.557690E+00
3.955520E+00	3.856740E+00	1.724850E+00
4.412240E+00	4.358570E+00	2.683160E+00
4.443010E+00	4.329080E+00	2.698930E+00
4.427270E+00	4.361220E+00	2.719390E+00
3.817730E+00	3.772500E+00	1.576920E+00
3.731550E+00	3.712980E+00	1.503330E+00
3.812350E+00	3.897850E+00	1.702900E+00
3.888140E+00	4.000920E+00	1.824790E+00
4.255680E+00	4.417290E+00	2.527900E+00
4.324950E+00	4.407410E+00	2.611250E+00
4.391950E+00	4.382090E+00	2.692490E+00
3.711760E+00	3.811440E+00	1.575620E+00
3.719770E+00	3.927570E+00	1.693580E+00
3.787680E+00	4.003160E+00	1.782500E+00
3.830760E+00	4.137250E+00	1.930330E+00
4.213490E+00	4.447870E+00	2.523190E+00
4.245080E+00	4.464580E+00	2.595890E+00
3.704630E+00	4.034340E+00	1.781750E+00
3.721260E+00	4.146000E+00	1.896770E+00
3.764300E+00	4.206150E+00	1.965180E+00
3.819470E+00	4.287460E+00	2.051690E+00
4.010850E+00	4.493940E+00	2.371700E+00
4.102610E+00	4.490810E+00	2.467870E+00
4.176090E+00	4.474360E+00	2.526230E+00
3.701540E+00	4.243480E+00	1.984120E+00
3.753780E+00	4.340550E+00	2.081750E+00
3.760850E+00	4.392790E+00	2.140330E+00
3.822330E+00	4.391120E+00	2.159490E+00
3.907340E+00	4.458380E+00	2.272040E+00
3.946040E+00	4.526370E+00	2.377680E+00
4.019960E+00	4.559220E+00	2.492680E+00
3.788570E+00	4.454920E+00	2.223430E+00
3.867730E+00	4.529770E+00	2.334060E+00
3.924320E+00	4.568530E+00	2.431460E+00
5.131240E+00	3.446280E+00	2.601960E+00
5.119910E+00	3.382520E+00	2.561080E+00
5.081150E+00	3.475670E+00	2.555150E+00
5.115340E+00	3.521730E+00	2.628360E+00
5.060910E+00	3.055810E+00	2.332090E+00
5.020850E+00	2.993710E+00	2.244280E+00
5.018360E+00	3.103060E+00	2.286300E+00
4.991910E+00	3.259380E+00	2.327370E+00
5.077810E+00	3.143310E+00	2.393920E+00
5.041660E+00	3.400020E+00	2.472870E+00
5.093820E+00	3.274510E+00	2.482110E+00
5.005920E+00	3.739980E+00	2.670020E+00
5.068490E+00	3.637260E+00	2.656240E+00
5.012380E+00	3.790230E+00	2.735500E+00
5.083640E+00	3.734310E+00	2.772040E+00
5.031420E+00	3.836210E+00	2.804650E+00
4.957640E+00	2.938390E+00	2.120140E+00
4.903420E+00	2.855340E+00	1.995700E+00
4.892660E+00	2.959110E+00	2.020160E+00
4.910280E+00	3.099000E+00	2.128960E+00
4.932890E+00	3.855410E+00	2.713870E+00
4.916270E+00	3.951960E+00	2.807450E+00
4.997100E+00	3.917370E+00	2.853290E+00
4.950440E+00	3.980940E+00	2.881930E+00
4.816800E+00	2.789190E+00	1.822120E+00
4.732340E+00	2.700740E+00	1.667920E+00
4.745320E+00	2.825010E+00	1.721460E+00
4.780110E+00	2.967710E+00	1.831980E+00
4.823680E+00	3.977110E+00	2.740700E+00
4.881100E+00	4.016170E+00	2.848840E+00
4.639300E+00	2.887010E+00	1.606760E+00
4.546580E+00	2.765140E+00	1.471870E+00
4.753710E+00	4.034980E+00	2.742220E+00
4.789150E+00	4.069430E+00	2.822470E+00
4.414500E+00	2.750310E+00	1.332680E+00
4.276470E+00	2.696240E+00	1.234680E+00
4.306780E+00	2.836800E+00	1.282250E+00
4.375390E+00	2.985190E+00	1.372840E+00
4.641020E+00	4.200280E+00	2.821490E+00
4.711890E+00	4.151900E+00	2.846410E+00
4.686300E+00	4.202000E+00	2.880150E+00
4.156660E+00	2.955630E+00	1.248720E+00
4.006120E+00	2.845980E+00	1.149160E+00
4.577470E+00	4.254110E+00	2.797940E+00
4.646710E+00	4.245010E+00	2.881610E+00
3.904200E+00	3.178120E+00	1.234440E+00
3.764080E+00	3.015160E+00	1.174880E+00
4.511560E+00	4.305030E+00	2.772830E+00
4.573260E+00	4.309250E+00	2.858780E+00
3.694850E+00	3.242200E+00	1.244690E+00
3.574910E+00	3.164540E+00	1.218620E+00
3.728580E+00	3.430900E+00	1.317840E+00
4.459430E+00	4.372070E+00	2.795040E+00
3.572390E+00	3.387450E+00	1.291840E+00
3.442290E+00	3.324320E+00	1.295220E+00
3.622450E+00	3.636880E+00	1.436930E+00
4.344690E+00	4.438830E+00	2.716520E+00
4.402470E+00	4.443390E+00	2.817330E+00
3.464020E+00	3.506430E+00	1.361540E+00
3.382380E+00	3.423680E+00	1.341660E+00
3.468500E+00	3.681590E+00	1.472200E+00
3.592380E+00	3.873150E+00	1.623770E+00
4.251950E+00	4.510330E+00	2.697320E+00
4.331550E+00	4.500380E+00	2.791080E+00
3.363430E+00	3.537840E+00	1.412210E+00
3.370080E+00	3.687980E+00	1.495160E+00
3.449900E+00	3.804110E+00	1.563830E+00
3.476050E+00	3.935870E+00	1.675350E+00
3.597750E+00	4.086140E+00	1.816350E+00
4.147970E+00	4.540320E+00	2.600670E+00
4.200030E+00	4.552990E+00	2.697230E+00
4.244950E+00	4.572190E+00	2.782840E+00
3.362810E+00	3.811080E+00	1.592490E+00
3.390300E+00	3.950260E+00	1.698710E+00
3.471670E+00	4.039360E+00	1.763150E+00
3.515520E+00	4.137710E+00	1.858370E+00
3.596300E+00	4.233270E+00	1.965440E+00
3.680520E+00	4.364980E+00	2.101830E+00
4.070520E+00	4.590020E+00	2.579390E+00
4.088250E+00	4.621400E+00	2.657390E+00
4.161150E+00	4.594000E+00	2.712180E+00
3.396520E+00	4.074690E+00	1.806030E+00
3.497110E+00	4.226710E+00	1.950070E+00
3.573450E+00	4.313400E+00	2.036210E+00
3.602460E+00	4.382250E+00	2.111160E+00
3.648180E+00	4.418280E+00	2.160830E+00
3.699050E+00	4.468220E+00	2.221270E+00
3.780900E+00	4.542440E+00	2.312140E+00
3.855170E+00	4.590350E+00	2.416060E+00
3.927670E+00	4.630520E+00	2.521040E+00
4.016030E+00	4.627340E+00	2.581140E+00
3.606190E+00	4.455050E+00	2.198310E+00
3.686390E+00	4.550960E+00	2.301020E+00
3.773590E+00	4.611440E+00	2.397210E+00
3.838870E+00	4.643300E+00	2.474400E+00
5.166070E+00	2.940040E+00	2.471490E+00
5.128330E+00	2.852750E+00	2.382490E+00
5.108460E+00	3.000510E+00	2.393480E+00
5.144280E+00	3.161270E+00	2.507140E+00
5.185480E+00	3.041800E+00	2.536870E+00
5.155860E+00	3.286640E+00	2.570710E+00
5.206170E+00	3.200220E+00	2.610480E+00
5.179900E+00	3.404450E+00	2.668680E+00
5.144530E+00	3.594460E+00	2.739820E+00
5.207940E+00	3.522690E+00	2.783840E+00
5.148350E+00	3.683670E+00	2.807910E+00
5.206040E+00	3.639500E+00	2.858550E+00
5.154790E+00	3.740850E+00	2.869970E+00
5.076740E+00	2.770190E+00	2.286900E+00
5.021760E+00	2.695160E+00	2.190550E+00
5.026100E+00	2.836310E+00	2.203380E+00
5.053410E+00	3.876220E+00	2.870980E+00
5.111020E+00	3.828170E+00	2.903280E+00
5.066260E+00	3.905840E+00	2.941550E+00
4.965360E+00	2.614170E+00	2.075890E+00
4.900670E+00	2.534730E+00	1.946050E+00
4.907090E+00	2.679760E+00	1.954810E+00
4.933040E+00	4.028350E+00	2.936510E+00
5.017500E+00	3.976100E+00	2.975890E+00
4.976500E+00	4.040080E+00	3.013380E+00
4.814780E+00	2.457500E+00	1.812850E+00
4.702950E+00	2.399670E+00	1.660530E+00
4.782230E+00	2.537950E+00	1.735910E+00
4.866340E+00	4.069970E+00	2.906500E+00
4.908130E+00	4.091160E+00	2.995040E+00
4.548590E+00	2.570050E+00	1.445280E+00
4.497450E+00	2.390420E+00	1.420630E+00
4.811600E+00	4.133580E+00	2.935040E+00
4.808510E+00	4.178500E+00	2.983560E+00
4.864360E+00	4.163860E+00	3.020040E+00
4.822620E+00	4.211140E+00	3.021390E+00
4.373460E+00	2.337230E+00	1.328770E+00
4.217390E+00	2.399450E+00	1.229640E+00
4.338530E+00	2.480680E+00	1.279380E+00
4.739140E+00	4.216620E+00	2.956710E+00
4.728410E+00	4.297110E+00	3.018100E+00
4.803760E+00	4.269470E+00	3.046460E+00
4.782650E+00	4.316540E+00	3.060870E+00
4.111950E+00	2.579650E+00	1.155560E+00
3.999100E+00	2.404300E+00	1.122150E+00
4.651530E+00	4.294260E+00	2.950550E+00
4.662260E+00	4.350170E+00	3.014060E+00
4.742900E+00	4.354100E+00	3.067770E+00
3.868430E+00	2.716790E+00	1.107340E+00
3.709080E+00	2.633270E+00	1.107620E+00
4.567160E+00	4.370750E+00	2.945270E+00
4.621130E+00	4.388040E+00	3.015270E+00
4.669240E+00	4.414910E+00	3.079410E+00
3.622200E+00	2.913530E+00	1.154870E+00
3.479310E+00	2.836820E+00	1.175150E+00
4.467800E+00	4.425780E+00	2.899020E+00
4.519840E+00	4.428700E+00	2.977060E+00
4.583450E+00	4.422400E+00	3.026400E+00
3.436120E+00	3.106020E+00	1.234420E+00
3.303630E+00	3.037140E+00	1.263950E+00
4.398330E+00	4.486150E+00	2.880440E+00
4.457890E+00	4.472970E+00	2.966640E+00
3.303500E+00	3.327300E+00	1.337810E+00
3.189750E+00	3.194380E+00	1.350270E+00
4.329470E+00	4.550270E+00	2.862220E+00
4.391170E+00	4.533560E+00	2.950920E+00
3.192940E+00	3.360670E+00	1.397270E+00
3.144730E+00	3.284510E+00	1.405900E+00
3.252110E+00	3.590170E+00	1.492720E+00
4.281900E+00	4.592130E+00	2.856900E+00
4.318550E+00	4.604850E+00	2.940250E+00
3.138640E+00	3.407750E+00	1.459930E+00
3.150550E+00	3.576140E+00	1.540850E+00
3.193090E+00	3.691860E+00	1.571540E+00
3.264120E+00	3.866320E+00	1.677590E+00
4.125540E+00	4.636030E+00	2.727920E+00
4.168450E+00	4.652800E+00	2.799990E+00
4.241260E+00	4.631230E+00	2.862590E+00
3.136680E+00	3.710920E+00	1.619310E+00
3.159240E+00	3.866990E+00	1.722190E+00
3.209010E+00	3.955840E+00	1.755050E+00
3.274640E+00	4.056310E+00	1.812430E+00
3.385170E+00	4.207130E+00	1.943150E+00
3.496830E+00	4.350180E+00	2.067910E+00
3.972110E+00	4.659490E+00	2.592400E+00
4.003390E+00	4.681960E+00	2.661420E+00
4.087010E+00	4.677580E+00	2.739820E+00
3.151540E+00	4.003310E+00	1.809460E+00
3.261470E+00	4.176430E+00	1.933840E+00
3.362480E+00	4.310470E+00	2.042950E+00
3.436560E+00	4.395960E+00	2.126230E+00
3.446480E+00	4.442250E+00	2.180040E+00
3.509600E+00	4.452520E+00	2.186660E+00
3.578760E+00	4.550520E+00	2.282630E+00
3.675870E+00	4.639510E+00	2.401190E+00
3.777790E+00	4.666220E+00	2.465890E+00
3.841840E+00	4.702920E+00	2.544880E+00
3.932070E+00	4.688200E+00	2.603610E+00
3.470880E+00	4.503440E+00	2.237550E+00
3.512680E+00	4.584140E+00	2.303930E+00
3.579980E+00	4.625420E+00	2.352710E+00
3.603990E+00	4.669310E+00	2.409170E+00
3.650560E+00	4.708650E+00	2.470030E+00
3.739070E+00	4.706020E+00	2.493730E+00
3.526330E+00	4.653140E+00	2.377320E+00
3.585140E+00	4.697010E+00	2.435420E+00
5.276620E+00	3.019250E+00	2.711030E+00
5.266120E+00	2.948000E+00	2.666930E+00
5.248000E+00	3.063750E+00	2.650580E+00
5.248730E+00	3.247570E+00	2.720380E+00
5.286050E+00	3.115360E+00	2.755000E+00
5.250920E+00	3.410890E+00	2.793430E+00
5.299000E+00	3.274570E+00	2.825330E+00
5.255900E+00	3.531810E+00	2.858150E+00
5.312770E+00	3.427900E+00	2.908040E+00
5.254570E+00	3.595890E+00	2.899920E+00
5.283790E+00	3.550570E+00	2.924700E+00
5.261270E+00	3.637050E+00	2.969900E+00
5.167200E+00	2.742300E+00	2.475170E+00
5.120880E+00	2.638460E+00	2.392120E+00
5.110890E+00	2.732550E+00	2.360740E+00
5.206260E+00	2.874960E+00	2.538950E+00
5.163190E+00	3.781080E+00	2.933390E+00
5.202940E+00	3.729080E+00	2.955140E+00
5.178140E+00	3.804630E+00	3.003760E+00
5.064170E+00	2.554710E+00	2.304660E+00
4.992640E+00	2.479020E+00	2.208730E+00
5.016060E+00	2.579320E+00	2.192760E+00
5.079830E+00	3.937960E+00	3.006420E+00
5.136580E+00	3.894170E+00	3.041410E+00
5.093900E+00	3.971310E+00	3.065930E+00
4.921320E+00	2.385230E+00	2.086440E+00
4.855110E+00	2.294990E+00	1.977040E+00
4.875930E+00	2.409390E+00	1.947170E+00
4.979540E+00	4.083570E+00	3.062160E+00
5.053490E+00	4.039800E+00	3.096510E+00
5.017380E+00	4.108470E+00	3.131140E+00
4.748100E+00	2.198000E+00	1.871530E+00
4.633940E+00	2.167950E+00	1.710200E+00
4.735200E+00	2.277690E+00	1.772310E+00
4.945420E+00	4.148080E+00	3.084090E+00
4.953110E+00	4.190670E+00	3.128740E+00
5.000840E+00	4.161150E+00	3.172180E+00
4.968780E+00	4.215850E+00	3.177390E+00
4.527620E+00	2.253040E+00	1.515530E+00
4.464570E+00	2.085620E+00	1.563490E+00
4.896760E+00	4.234530E+00	3.103850E+00
4.908650E+00	4.294560E+00	3.154280E+00
4.954570E+00	4.268160E+00	3.205340E+00
4.927480E+00	4.325960E+00	3.206260E+00
4.271720E+00	2.234620E+00	1.324780E+00
4.846700E+00	4.338130E+00	3.125520E+00
4.840560E+00	4.418820E+00	3.184480E+00
4.912700E+00	4.382270E+00	3.234590E+00
4.887200E+00	4.437150E+00	3.247050E+00
4.046850E+00	2.199000E+00	1.218590E+00
3.889860E+00	2.236600E+00	1.182680E+00
3.938040E+00	2.298750E+00	1.149520E+00
4.766540E+00	4.407580E+00	3.123780E+00
4.774510E+00	4.459380E+00	3.180440E+00
4.834230E+00	4.472550E+00	3.236490E+00
3.797130E+00	2.390270E+00	1.130150E+00
3.688250E+00	2.268440E+00	1.172560E+00
4.718490E+00	4.450020E+00	3.140270E+00
4.720730E+00	4.482840E+00	3.187030E+00
4.760050E+00	4.513730E+00	3.255950E+00
3.564090E+00	2.560770E+00	1.140750E+00
3.416510E+00	2.511820E+00	1.205510E+00
4.522890E+00	4.472630E+00	3.040630E+00
4.594640E+00	4.473730E+00	3.104480E+00
4.662880E+00	4.481500E+00	3.163900E+00
4.694240E+00	4.510380E+00	3.227120E+00
3.342150E+00	2.775500E+00	1.221440E+00
3.209390E+00	2.726580E+00	1.272470E+00
4.453210E+00	4.524560E+00	3.035230E+00
4.515420E+00	4.530840E+00	3.136910E+00
3.181760E+00	2.973310E+00	1.305140E+00
3.081740E+00	2.921540E+00	1.364790E+00
4.390310E+00	4.579520E+00	3.014500E+00
4.433550E+00	4.581880E+00	3.090730E+00
3.091040E+00	3.184520E+00	1.418070E+00
3.025390E+00	3.045350E+00	1.421660E+00
4.355350E+00	4.616030E+00	3.008360E+00
4.381060E+00	4.619350E+00	3.053270E+00
2.994480E+00	3.182900E+00	1.492820E+00
2.950510E+00	3.356550E+00	1.579500E+00
3.055630E+00	3.464860E+00	1.554190E+00
4.206280E+00	4.670520E+00	2.872270E+00
4.243910E+00	4.679770E+00	2.946130E+00
4.329100E+00	4.652980E+00	3.021850E+00
2.979740E+00	3.529580E+00	1.638380E+00
2.932490E+00	3.461210E+00	1.648570E+00
3.038730E+00	3.758060E+00	1.718880E+00
4.022510E+00	4.739920E+00	2.760450E+00
4.113200E+00	4.729000E+00	2.833130E+00
4.178570E+00	4.702870E+00	2.884460E+00
2.928240E+00	3.592890E+00	1.700830E+00
2.940180E+00	3.754150E+00	1.773550E+00
2.980690E+00	3.853970E+00	1.798720E+00
3.024820E+00	3.982390E+00	1.843710E+00
3.135570E+00	4.140460E+00	1.935630E+00
3.240450E+00	4.283620E+00	2.035200E+00
3.358980E+00	4.415650E+00	2.158010E+00
3.905120E+00	4.758420E+00	2.691910E+00
3.980490E+00	4.779950E+00	2.782120E+00
4.042020E+00	4.802810E+00	2.873970E+00
2.924120E+00	3.886090E+00	1.844740E+00
2.950990E+00	4.029580E+00	1.916200E+00
3.035790E+00	4.116590E+00	1.951580E+00
3.110990E+00	4.239830E+00	2.030410E+00
3.208330E+00	4.363500E+00	2.117460E+00
3.289330E+00	4.458060E+00	2.214460E+00
3.404170E+00	4.555310E+00	2.290400E+00
3.732830E+00	4.778560E+00	2.583650E+00
3.817860E+00	4.807630E+00	2.684870E+00
3.857370E+00	4.844830E+00	2.762440E+00
3.945060E+00	4.820580E+00	2.808810E+00
2.972200E+00	4.174120E+00	2.025580E+00
3.081330E+00	4.321720E+00	2.113890E+00
3.180420E+00	4.430220E+00	2.203370E+00
3.280910E+00	4.532640E+00	2.286020E+00
3.349950E+00	4.607270E+00	2.344930E+00
3.363470E+00	4.655430E+00	2.393890E+00
3.434660E+00	4.658670E+00	2.391260E+00
3.560350E+00	4.738130E+00	2.479720E+00
3.612970E+00	4.814710E+00	2.577270E+00
3.667760E+00	4.857570E+00	2.664400E+00
3.763300E+00	4.846410E+00	2.699660E+00
3.403850E+00	4.726570E+00	2.463490E+00
3.510430E+00	4.816610E+00	2.546820E+00
3.576160E+00	4.859330E+00	2.618710E+00
5.374180E+00	3.240300E+00	2.956670E+00
5.367970E+00	3.185060E+00	2.932850E+00
5.349290E+00	3.279150E+00	2.915430E+00
5.352470E+00	3.364000E+00	2.954060E+00
5.373030E+00	3.304770E+00	2.985170E+00
5.361170E+00	3.421090E+00	3.020800E+00
5.239720E+00	2.680190E+00	2.653880E+00
5.196790E+00	2.601130E+00	2.585380E+00
5.203410E+00	2.716400E+00	2.564870E+00
5.264390E+00	2.846150E+00	2.650210E+00
5.269780E+00	2.768890E+00	2.701880E+00
5.296280E+00	2.945340E+00	2.760180E+00
5.334590E+00	3.125650E+00	2.858570E+00
5.316850E+00	3.538170E+00	3.001690E+00
5.306380E+00	3.631850E+00	3.062280E+00
5.142680E+00	2.527910E+00	2.512240E+00
5.075630E+00	2.452750E+00	2.437040E+00
5.106070E+00	2.541670E+00	2.412630E+00
5.256020E+00	3.744620E+00	3.083370E+00
5.205620E+00	3.835520E+00	3.086860E+00
5.236900E+00	3.820960E+00	3.134440E+00
5.206840E+00	3.880400E+00	3.162690E+00
5.009220E+00	2.376310E+00	2.361290E+00
4.942360E+00	2.292000E+00	2.278830E+00
4.970030E+00	2.381890E+00	2.237270E+00
5.110910E+00	4.000770E+00	3.129170E+00
5.148450E+00	3.957530E+00	3.144080E+00
5.128140E+00	4.016710E+00	3.209640E+00
4.853590E+00	2.178160E+00	2.180620E+00
4.790310E+00	2.123770E+00	2.069220E+00
4.834830E+00	2.209480E+00	2.055920E+00
5.039580E+00	4.123010E+00	3.190820E+00
5.073970E+00	4.084610E+00	3.202580E+00
5.064350E+00	4.140810E+00	3.264980E+00
4.675630E+00	2.071050E+00	1.880960E+00
4.988770E+00	4.235260E+00	3.230430E+00
5.018400E+00	4.201030E+00	3.250230E+00
5.016800E+00	4.257930E+00	3.302010E+00
4.484170E+00	1.992030E+00	1.668680E+00
4.343480E+00	1.930320E+00	1.601050E+00
4.385430E+00	2.007930E+00	1.558640E+00
4.951810E+00	4.349870E+00	3.259850E+00
4.977150E+00	4.314650E+00	3.282240E+00
4.977560E+00	4.373080E+00	3.330360E+00
4.233080E+00	2.051530E+00	1.416130E+00
4.123250E+00	1.939070E+00	1.434570E+00
4.889680E+00	4.475630E+00	3.297360E+00
4.935440E+00	4.428670E+00	3.312270E+00
4.932890E+00	4.471500E+00	3.362720E+00
3.956150E+00	2.067530E+00	1.265830E+00
4.834890E+00	4.520240E+00	3.297350E+00
4.889850E+00	4.521180E+00	3.360710E+00
3.758090E+00	2.074880E+00	1.257960E+00
3.611380E+00	2.055510E+00	1.281270E+00
3.640680E+00	2.157230E+00	1.224740E+00
4.794880E+00	4.548610E+00	3.306610E+00
4.823480E+00	4.577120E+00	3.374540E+00
3.493870E+00	2.279350E+00	1.228820E+00
3.355140E+00	2.247190E+00	1.306110E+00
4.594040E+00	4.522450E+00	3.203320E+00
4.651260E+00	4.524480E+00	3.237000E+00
4.691150E+00	4.563820E+00	3.310700E+00
4.756970E+00	4.573210E+00	3.334440E+00
3.269880E+00	2.484190E+00	1.273600E+00
3.139460E+00	2.461100E+00	1.353760E+00
4.546140E+00	4.544130E+00	3.213630E+00
4.567240E+00	4.572390E+00	3.278280E+00
4.624020E+00	4.562560E+00	3.290520E+00
3.092170E+00	2.697340E+00	1.348090E+00
2.991140E+00	2.670140E+00	1.426880E+00
4.459700E+00	4.590850E+00	3.168930E+00
4.508980E+00	4.575540E+00	3.228630E+00
2.973900E+00	2.920930E+00	1.446600E+00
2.924320E+00	2.794990E+00	1.480120E+00
4.386260E+00	4.658680E+00	3.127950E+00
2.877070E+00	2.924500E+00	1.535520E+00
2.823360E+00	3.111360E+00	1.630880E+00
2.910660E+00	3.141770E+00	1.555580E+00
4.279260E+00	4.726450E+00	3.052020E+00
4.328180E+00	4.750240E+00	3.163750E+00
2.866660E+00	3.373150E+00	1.667230E+00
2.772620E+00	3.276650E+00	1.715040E+00
4.166490E+00	4.768500E+00	2.970110E+00
4.225710E+00	4.776200E+00	3.045140E+00
4.258280E+00	4.781580E+00	3.097140E+00
2.796720E+00	3.432310E+00	1.755540E+00
2.752620E+00	3.375550E+00	1.769680E+00
2.833720E+00	3.663350E+00	1.795850E+00
4.091920E+00	4.826260E+00	2.962980E+00
4.123420E+00	4.862730E+00	3.040060E+00
4.202300E+00	4.816380E+00	3.069420E+00
2.742570E+00	3.503040E+00	1.812210E+00
2.739330E+00	3.662930E+00	1.856910E+00
2.782750E+00	3.776750E+00	1.888970E+00
2.829200E+00	3.961460E+00	1.942830E+00
3.908500E+00	4.861560E+00	2.834730E+00
3.955610E+00	4.881620E+00	2.920620E+00
4.042520E+00	4.869820E+00	2.978560E+00
2.725060E+00	3.805510E+00	1.940570E+00
2.729370E+00	3.957970E+00	1.991870E+00
2.774260E+00	4.048350E+00	2.020470E+00
2.833090E+00	4.189400E+00	2.094730E+00
2.973840E+00	4.297240E+00	2.128190E+00
3.061130E+00	4.399790E+00	2.207880E+00
3.168320E+00	4.508630E+00	2.288930E+00
3.269570E+00	4.630620E+00	2.377540E+00
3.722230E+00	4.880340E+00	2.720670E+00
3.765280E+00	4.908500E+00	2.777010E+00
3.862760E+00	4.905180E+00	2.854150E+00
2.718650E+00	4.065430E+00	2.058990E+00
2.739950E+00	4.172200E+00	2.120110E+00
2.776430E+00	4.226840E+00	2.142940E+00
2.797400E+00	4.282970E+00	2.187680E+00
2.921520E+00	4.361120E+00	2.213050E+00
3.050610E+00	4.483640E+00	2.297370E+00
3.148170E+00	4.570820E+00	2.354840E+00
3.180020E+00	4.636640E+00	2.406360E+00
3.232750E+00	4.678060E+00	2.429930E+00
3.292610E+00	4.731910E+00	2.471010E+00
3.379830E+00	4.836530E+00	2.560190E+00
3.501660E+00	4.873630E+00	2.610720E+00
3.570180E+00	4.914870E+00	2.689930E+00
3.678130E+00	4.909080E+00	2.735940E+00
2.731310E+00	4.224220E+00	2.167090E+00
3.183960E+00	4.711280E+00	2.468260E+00
3.268830E+00	4.794580E+00	2.522810E+00
3.288470E+00	4.847180E+00	2.563710E+00
3.325920E+00	4.873170E+00	2.588410E+00
3.353520E+00	4.904940E+00	2.632240E+00
3.451520E+00	4.907300E+00	2.646680E+00
3.279430E+00	4.881180E+00	2.597700E+00
5.377580E+00	3.080980E+00	2.993500E+00
5.366310E+00	3.021350E+00	2.975200E+00
5.365110E+00	3.094580E+00	2.942740E+00
5.386610E+00	3.177860E+00	3.005100E+00
5.398690E+00	3.308600E+00	3.068150E+00
5.401500E+00	3.413330E+00	3.110700E+00
5.209330E+00	2.522280E+00	2.695120E+00
5.146270E+00	2.445810E+00	2.643160E+00
5.162220E+00	2.510070E+00	2.589160E+00
5.250950E+00	2.628830E+00	2.722200E+00
5.309950E+00	2.794910E+00	2.816290E+00
5.343500E+00	2.961990E+00	2.896730E+00
5.368490E+00	3.543890E+00	3.128270E+00
5.323280E+00	3.658490E+00	3.130280E+00
5.349610E+00	3.633760E+00	3.174430E+00
5.318730E+00	3.705630E+00	3.204450E+00
5.086540E+00	2.372740E+00	2.582660E+00
5.023010E+00	2.305870E+00	2.535660E+00
5.050520E+00	2.372770E+00	2.478370E+00
5.262690E+00	3.801850E+00	3.194780E+00
5.246380E+00	3.867710E+00	3.272340E+00
4.940850E+00	2.221990E+00	2.482390E+00
4.881340E+00	2.164010E+00	2.383180E+00
4.923030E+00	2.234460E+00	2.365140E+00
5.190090E+00	3.945380E+00	3.248440E+00
5.176410E+00	4.001590E+00	3.306310E+00
4.798150E+00	2.078460E+00	2.198640E+00
5.137000E+00	4.076890E+00	3.320320E+00
5.113730E+00	4.146270E+00	3.350460E+00
4.655610E+00	1.975720E+00	1.988530E+00
4.549080E+00	1.873740E+00	1.923820E+00
4.523780E+00	1.933970E+00	1.794120E+00
5.083480E+00	4.203460E+00	3.360720E+00
5.066620E+00	4.264300E+00	3.396030E+00
4.454400E+00	1.810360E+00	1.867130E+00
4.308920E+00	1.758120E+00	1.780500E+00
4.403140E+00	1.842900E+00	1.755940E+00
5.034800E+00	4.318380E+00	3.396440E+00
5.015190E+00	4.372800E+00	3.426070E+00
4.187780E+00	1.833540E+00	1.583650E+00
4.028050E+00	1.742040E+00	1.566030E+00
4.982220E+00	4.426160E+00	3.424640E+00
4.938790E+00	4.499820E+00	3.442050E+00
3.899930E+00	1.898190E+00	1.393160E+00
3.825350E+00	1.790680E+00	1.481200E+00
4.887420E+00	4.565120E+00	3.435310E+00
4.923840E+00	4.544420E+00	3.485620E+00
4.902880E+00	4.575460E+00	3.491400E+00
3.717990E+00	1.779810E+00	1.469800E+00
3.565280E+00	1.814420E+00	1.468280E+00
3.676280E+00	1.871520E+00	1.391590E+00
4.846790E+00	4.601270E+00	3.436030E+00
4.865900E+00	4.615590E+00	3.507460E+00
3.448410E+00	2.020130E+00	1.368490E+00
3.303420E+00	1.995030E+00	1.450920E+00
4.722420E+00	4.599140E+00	3.366210E+00
4.747110E+00	4.626090E+00	3.434730E+00
4.807290E+00	4.628320E+00	3.462820E+00
3.213130E+00	2.222110E+00	1.388340E+00
3.091860E+00	2.206450E+00	1.488880E+00
4.601940E+00	4.591540E+00	3.329970E+00
4.632000E+00	4.618150E+00	3.390780E+00
4.689800E+00	4.621370E+00	3.410950E+00
3.024830E+00	2.449010E+00	1.448290E+00
2.918830E+00	2.421610E+00	1.539290E+00
4.456120E+00	4.637560E+00	3.237860E+00
4.517710E+00	4.624750E+00	3.307390E+00
4.571750E+00	4.622260E+00	3.362660E+00
2.876630E+00	2.691220E+00	1.527070E+00
2.801320E+00	2.590710E+00	1.615050E+00
4.400290E+00	4.707050E+00	3.230940E+00
4.459940E+00	4.701170E+00	3.328560E+00
2.776440E+00	2.756660E+00	1.619430E+00
2.713900E+00	2.728090E+00	1.684090E+00
2.794260E+00	2.903740E+00	1.611420E+00
4.366740E+00	4.750180E+00	3.230190E+00
4.394540E+00	4.748810E+00	3.276750E+00
2.721290E+00	2.872180E+00	1.686080E+00
2.678370E+00	2.824500E+00	1.731760E+00
2.724470E+00	3.078290E+00	1.719880E+00
4.257080E+00	4.822270E+00	3.171580E+00
4.339420E+00	4.787490E+00	3.245390E+00
2.647210E+00	2.941140E+00	1.763470E+00
2.613910E+00	3.159750E+00	1.830780E+00
2.693030E+00	3.323370E+00	1.799240E+00
4.182610E+00	4.867190E+00	3.123830E+00
4.206870E+00	4.897980E+00	3.225600E+00
2.612450E+00	3.341220E+00	1.870090E+00
2.566830E+00	3.277140E+00	1.883900E+00
2.639260E+00	3.573050E+00	1.900770E+00
4.000670E+00	4.910710E+00	3.002450E+00
4.046350E+00	4.940490E+00	3.087210E+00
4.129430E+00	4.920610E+00	3.147110E+00
2.556910E+00	3.406340E+00	1.932120E+00
2.544300E+00	3.568560E+00	1.963800E+00
2.580100E+00	3.678100E+00	1.979250E+00
2.624830E+00	3.872800E+00	2.023470E+00
3.782560E+00	4.966100E+00	2.886760E+00
3.875760E+00	4.959790E+00	2.959630E+00
3.956880E+00	4.955100E+00	3.031360E+00
2.525120E+00	3.709030E+00	2.025930E+00
2.531810E+00	3.871340E+00	2.076220E+00
2.573030E+00	3.966090E+00	2.087630E+00
2.637560E+00	4.106500E+00	2.137380E+00
2.824180E+00	4.367670E+00	2.255400E+00
2.925640E+00	4.463710E+00	2.313450E+00
3.056420E+00	4.591240E+00	2.400760E+00
3.643340E+00	4.980320E+00	2.818360E+00
3.725640E+00	5.002450E+00	2.915970E+00
3.789720E+00	5.027720E+00	2.997700E+00
2.521530E+00	3.987740E+00	2.130470E+00
2.552400E+00	4.114490E+00	2.195620E+00
2.611250E+00	4.189470E+00	2.214790E+00
2.700010E+00	4.282510E+00	2.238250E+00
2.792530E+00	4.422260E+00	2.321000E+00
2.899540E+00	4.531140E+00	2.397440E+00
2.971750E+00	4.622980E+00	2.453750E+00
3.068800E+00	4.702450E+00	2.491990E+00
3.181370E+00	4.821250E+00	2.561120E+00
3.438080E+00	4.976580E+00	2.734940E+00
3.531710E+00	5.018290E+00	2.811300E+00
3.556680E+00	5.049390E+00	2.881100E+00
3.669520E+00	5.039050E+00	2.944360E+00
2.564140E+00	4.225710E+00	2.270810E+00
2.661770E+00	4.373640E+00	2.333720E+00
2.768670E+00	4.489680E+00	2.406670E+00
2.867060E+00	4.595000E+00	2.468890E+00
2.960450E+00	4.695170E+00	2.511880E+00
3.051510E+00	4.769920E+00	2.552290E+00
3.084120E+00	4.833830E+00	2.599490E+00
3.148330E+00	4.874480E+00	2.619150E+00
3.247700E+00	4.925990E+00	2.656530E+00
3.300430E+00	4.997030E+00	2.738750E+00
3.355850E+00	5.036190E+00	2.803990E+00
3.464680E+00	5.040070E+00	2.827800E+00
3.095350E+00	4.902080E+00	2.663750E+00
3.201760E+00	4.987990E+00	2.732590E+00
3.270080E+00	5.025650E+00	2.772630E+00
5.321600E+00	2.635710E+00	2.949610E+00
5.301090E+00	2.574090E+00	2.912700E+00
5.306420E+00	2.664270E+00	2.875780E+00
5.345570E+00	2.819490E+00	2.931890E+00
5.337640E+00	2.717380E+00	2.984990E+00
5.362930E+00	2.935160E+00	2.980190E+00
5.368170E+00	2.849030E+00	3.029370E+00
5.387570E+00	3.018570E+00	3.053510E+00
5.425230E+00	3.165070E+00	3.114770E+00
5.439440E+00	3.310320E+00	3.170980E+00
5.422720E+00	3.434760E+00	3.176990E+00
5.454180E+00	3.384580E+00	3.233660E+00
5.428070E+00	3.492150E+00	3.252650E+00
5.162080E+00	2.397010E+00	2.776800E+00
5.104590E+00	2.319290E+00	2.746870E+00
5.114550E+00	2.371010E+00	2.673710E+00
5.225640E+00	2.500450E+00	2.795040E+00
5.373580E+00	3.611750E+00	3.234340E+00
5.355690E+00	3.693760E+00	3.309990E+00
5.027470E+00	2.245630E+00	2.718570E+00
4.968610E+00	2.207270E+00	2.652100E+00
5.008590E+00	2.259990E+00	2.618890E+00
5.300030E+00	3.782330E+00	3.289190E+00
5.284150E+00	3.849450E+00	3.346980E+00
4.884550E+00	2.134140E+00	2.501340E+00
5.238640E+00	3.943630E+00	3.368680E+00
5.194210E+00	4.020300E+00	3.368630E+00
5.219150E+00	4.005090E+00	3.409860E+00
5.197820E+00	4.057030E+00	3.434150E+00
4.767860E+00	2.012130E+00	2.308810E+00
4.679260E+00	1.912970E+00	2.249030E+00
4.673070E+00	1.945630E+00	2.125900E+00
5.123970E+00	4.166330E+00	3.394900E+00
5.153840E+00	4.127960E+00	3.415000E+00
5.139350E+00	4.176630E+00	3.455830E+00
4.604330E+00	1.828940E+00	2.181530E+00
4.508450E+00	1.749220E+00	2.097790E+00
4.529800E+00	1.804040E+00	2.010970E+00
5.073470E+00	4.282450E+00	3.445140E+00
5.109570E+00	4.240900E+00	3.487910E+00
5.076200E+00	4.300370E+00	3.501710E+00
4.395400E+00	1.684030E+00	2.024710E+00
4.234650E+00	1.623060E+00	1.933160E+00
4.357260E+00	1.702390E+00	1.926950E+00
5.017720E+00	4.388100E+00	3.475160E+00
5.044130E+00	4.352760E+00	3.507430E+00
5.020470E+00	4.405890E+00	3.535900E+00
4.113700E+00	1.659290E+00	1.731400E+00
3.954320E+00	1.590260E+00	1.748300E+00
4.951060E+00	4.512710E+00	3.518860E+00
4.982590E+00	4.461680E+00	3.526850E+00
4.976440E+00	4.501990E+00	3.582770E+00
3.819020E+00	1.693510E+00	1.580560E+00
3.752750E+00	1.607340E+00	1.658330E+00
4.930140E+00	4.570420E+00	3.560200E+00
3.651710E+00	1.604760E+00	1.655520E+00
3.497400E+00	1.638340E+00	1.658370E+00
3.611680E+00	1.679530E+00	1.578840E+00
4.895080E+00	4.630190E+00	3.564560E+00
4.916180E+00	4.627580E+00	3.602160E+00
4.896600E+00	4.652900E+00	3.597230E+00
3.390650E+00	1.799310E+00	1.543530E+00
3.243130E+00	1.784400E+00	1.619140E+00
4.771150E+00	4.656340E+00	3.495550E+00
4.802690E+00	4.678340E+00	3.563910E+00
4.868510E+00	4.662900E+00	3.582760E+00
3.165810E+00	1.982200E+00	1.543930E+00
3.041630E+00	1.973730E+00	1.637820E+00
4.658460E+00	4.644800E+00	3.457520E+00
4.683800E+00	4.673740E+00	3.522540E+00
4.739200E+00	4.678870E+00	3.539970E+00
2.974710E+00	2.186620E+00	1.578150E+00
2.872970E+00	2.166330E+00	1.675450E+00
4.523100E+00	4.668370E+00	3.390140E+00
4.567370E+00	4.679370E+00	3.471180E+00
4.628880E+00	4.672150E+00	3.502060E+00
2.830220E+00	2.381510E+00	1.635040E+00
2.743370E+00	2.353080E+00	1.729120E+00
4.492630E+00	4.701580E+00	3.400700E+00
4.511390E+00	4.704820E+00	3.445110E+00
2.720090E+00	2.558650E+00	1.704990E+00
2.638460E+00	2.529140E+00	1.797940E+00
4.393150E+00	4.792960E+00	3.342670E+00
4.465730E+00	4.743280E+00	3.419380E+00
2.625760E+00	2.754140E+00	1.783430E+00
2.550770E+00	2.669770E+00	1.857800E+00
4.294190E+00	4.855700E+00	3.284210E+00
4.340000E+00	4.876680E+00	3.399000E+00
2.538610E+00	2.799880E+00	1.863910E+00
2.505590E+00	2.750820E+00	1.896650E+00
2.542160E+00	2.965580E+00	1.855400E+00
4.246060E+00	4.903360E+00	3.284940E+00
4.272630E+00	4.910160E+00	3.337390E+00
2.478510E+00	2.851570E+00	1.920000E+00
2.430800E+00	3.057070E+00	1.975770E+00
2.507220E+00	3.226270E+00	1.920810E+00
4.087600E+00	4.959960E+00	3.176910E+00
4.136210E+00	4.978020E+00	3.267110E+00
4.218970E+00	4.942420E+00	3.313180E+00
2.414540E+00	3.268940E+00	2.000670E+00
2.340630E+00	3.214360E+00	2.044670E+00
2.460090E+00	3.487370E+00	2.011600E+00
3.886620E+00	5.015650E+00	3.056990E+00
3.954500E+00	5.023010E+00	3.162250E+00
4.047100E+00	4.999320E+00	3.216480E+00
2.362600E+00	3.383500E+00	2.064300E+00
2.305540E+00	3.322380E+00	2.089520E+00
2.363840E+00	3.555320E+00	2.082090E+00
2.433010E+00	3.782630E+00	2.118330E+00
3.840980E+00	5.048550E+00	3.070350E+00
3.870150E+00	5.057390E+00	3.120950E+00
2.288690E+00	3.471770E+00	2.127750E+00
2.329000E+00	3.656630E+00	2.138690E+00
2.345700E+00	3.794180E+00	2.186070E+00
2.384510E+00	3.892340E+00	2.189650E+00
2.446730E+00	4.035150E+00	2.215380E+00
3.579320E+00	5.097130E+00	2.977820E+00
3.697470E+00	5.089510E+00	3.044120E+00
3.800400E+00	5.081460E+00	3.097790E+00
2.330170E+00	3.940700E+00	2.245440E+00
2.384560E+00	4.093880E+00	2.292130E+00
2.393340E+00	4.172940E+00	2.337790E+00
2.456930E+00	4.196250E+00	2.311220E+00
2.541410E+00	4.330240E+00	2.363480E+00
2.645850E+00	4.452330E+00	2.429800E+00
2.750370E+00	4.564540E+00	2.488540E+00
2.847950E+00	4.673150E+00	2.535980E+00
2.957810E+00	4.793790E+00	2.604150E+00
3.424660E+00	5.097210E+00	2.925850E+00
3.516950E+00	5.134650E+00	3.000150E+00
3.591090E+00	5.160510E+00	3.088760E+00
2.424390E+00	4.274230E+00	2.391990E+00
2.527610E+00	4.417810E+00	2.454400E+00
2.635220E+00	4.535560E+00	2.515810E+00
2.735630E+00	4.648310E+00	2.560290E+00
2.826650E+00	4.731260E+00	2.601090E+00
2.858620E+00	4.793430E+00	2.648830E+00
2.912720E+00	4.835670E+00	2.662600E+00
2.975940E+00	4.893490E+00	2.687530E+00
3.086870E+00	4.978710E+00	2.750100E+00
3.234760E+00	5.055690E+00	2.827880E+00
3.285960E+00	5.120960E+00	2.936560E+00
3.349220E+00	5.173530E+00	3.028450E+00
3.464480E+00	5.169380E+00	3.042100E+00
2.863420E+00	4.862400E+00	2.707800E+00
2.964850E+00	4.963740E+00	2.762610E+00
3.077170E+00	5.040030E+00	2.839790E+00
3.174320E+00	5.108180E+00	2.920770E+00
3.241930E+00	5.161820E+00	2.991370E+00
5.214680E+00	2.370620E+00	2.977130E+00
5.163640E+00	2.316650E+00	2.922870E+00
5.192950E+00	2.391180E+00	2.874620E+00
5.272280E+00	2.499710E+00	2.921990E+00
5.266060E+00	2.455890E+00	3.002650E+00
5.322940E+00	2.588440E+00	3.017340E+00
5.364170E+00	2.735190E+00	3.086230E+00
5.404570E+00	2.870020E+00	3.130930E+00
5.433720E+00	3.015270E+00	3.177570E+00
5.467610E+00	3.149820E+00	3.222120E+00
5.482430E+00	3.273440E+00	3.269650E+00
5.482890E+00	3.381770E+00	3.309290E+00
5.471630E+00	3.481550E+00	3.360500E+00
5.110280E+00	2.260200E+00	2.922720E+00
5.052040E+00	2.226220E+00	2.858060E+00
5.089590E+00	2.273940E+00	2.826680E+00
5.413310E+00	3.592370E+00	3.331080E+00
5.396390E+00	3.673860E+00	3.406660E+00
4.967460E+00	2.179910E+00	2.756760E+00
5.336250E+00	3.777500E+00	3.387620E+00
5.297610E+00	3.859260E+00	3.411770E+00
5.333420E+00	3.816770E+00	3.463340E+00
5.297410E+00	3.899120E+00	3.487850E+00
4.854280E+00	2.074670E+00	2.601870E+00
4.775930E+00	1.977480E+00	2.549510E+00
4.775840E+00	1.996320E+00	2.433000E+00
5.244030E+00	3.988380E+00	3.465400E+00
5.235720E+00	4.039450E+00	3.517510E+00
4.715300E+00	1.907190E+00	2.503290E+00
4.637140E+00	1.819300E+00	2.422300E+00
4.659460E+00	1.864530E+00	2.339850E+00
5.203210E+00	4.121030E+00	3.536880E+00
5.162170E+00	4.189660E+00	3.536090E+00
5.194410E+00	4.179630E+00	3.585120E+00
5.168730E+00	4.227670E+00	3.606670E+00
4.543510E+00	1.724570E+00	2.322370E+00
4.443520E+00	1.649850E+00	2.248100E+00
4.472460E+00	1.694430E+00	2.166770E+00
5.083550E+00	4.328600E+00	3.573020E+00
5.117560E+00	4.286110E+00	3.584720E+00
5.110040E+00	4.327420E+00	3.638780E+00
4.323330E+00	1.589340E+00	2.184020E+00
4.151830E+00	1.525000E+00	2.083290E+00
4.282140E+00	1.594690E+00	2.082510E+00
5.068630E+00	4.373850E+00	3.620070E+00
4.047870E+00	1.533880E+00	1.901190E+00
3.925010E+00	1.501440E+00	1.936650E+00
5.027860E+00	4.448190E+00	3.645420E+00
4.988290E+00	4.528660E+00	3.662270E+00
3.772860E+00	1.484230E+00	1.893910E+00
3.636400E+00	1.471030E+00	1.907990E+00
3.673000E+00	1.501300E+00	1.830720E+00
3.752390E+00	1.536710E+00	1.771230E+00
4.949570E+00	4.598570E+00	3.650250E+00
4.986930E+00	4.567560E+00	3.724540E+00
4.957560E+00	4.619470E+00	3.714510E+00
3.542420E+00	1.543400E+00	1.783300E+00
3.394890E+00	1.532020E+00	1.845310E+00
4.905210E+00	4.666350E+00	3.664540E+00
3.320850E+00	1.638730E+00	1.724000E+00
3.181190E+00	1.640440E+00	1.811390E+00
4.846140E+00	4.700750E+00	3.634720E+00
4.850680E+00	4.729220E+00	3.723060E+00
3.110500E+00	1.789070E+00	1.715560E+00
2.987480E+00	1.787970E+00	1.806010E+00
4.710580E+00	4.705840E+00	3.583740E+00
4.736910E+00	4.729800E+00	3.648850E+00
4.796050E+00	4.730290E+00	3.674630E+00
2.928440E+00	1.965720E+00	1.733390E+00
2.827370E+00	1.957570E+00	1.833110E+00
4.600900E+00	4.704390E+00	3.542860E+00
4.630790E+00	4.734190E+00	3.608320E+00
4.684090E+00	4.731120E+00	3.629540E+00
2.779880E+00	2.148870E+00	1.771490E+00
2.687090E+00	2.133260E+00	1.868950E+00
4.502520E+00	4.754710E+00	3.514760E+00
4.568150E+00	4.742880E+00	3.576890E+00
2.658290E+00	2.328680E+00	1.825520E+00
2.578680E+00	2.306880E+00	1.926690E+00
4.421270E+00	4.820560E+00	3.463180E+00
4.461380E+00	4.839500E+00	3.573350E+00
2.557500E+00	2.497000E+00	1.884990E+00
2.484480E+00	2.472550E+00	1.973720E+00
4.378110E+00	4.872120E+00	3.466560E+00
4.402330E+00	4.875090E+00	3.519380E+00
2.469720E+00	2.674640E+00	1.944230E+00
2.433320E+00	2.581740E+00	2.008380E+00
4.262730E+00	4.962060E+00	3.436550E+00
4.350740E+00	4.913110E+00	3.492810E+00
2.384560E+00	2.687620E+00	2.032990E+00
2.315990E+00	2.847390E+00	2.078180E+00
2.399150E+00	2.860030E+00	2.000370E+00
4.192740E+00	4.988540E+00	3.360390E+00
4.196920E+00	5.011710E+00	3.422810E+00
2.326440E+00	3.034350E+00	2.057560E+00
2.239720E+00	3.004280E+00	2.129760E+00
4.004630E+00	5.040990E+00	3.254750E+00
4.060420E+00	5.060660E+00	3.342340E+00
4.149770E+00	5.032140E+00	3.388400E+00
2.244740E+00	3.234790E+00	2.120340E+00
2.167930E+00	3.139130E+00	2.191440E+00
3.853450E+00	5.106670E+00	3.204330E+00
3.956510E+00	5.087690E+00	3.285910E+00
2.161040E+00	3.272350E+00	2.198580E+00
2.123670E+00	3.219870E+00	2.223580E+00
2.188680E+00	3.447870E+00	2.208490E+00
2.251860E+00	3.698520E+00	2.215730E+00
3.723060E+00	5.140210E+00	3.160040E+00
3.780690E+00	5.183930E+00	3.274520E+00
2.114140E+00	3.328830E+00	2.252030E+00
2.111850E+00	3.494080E+00	2.270910E+00
2.154750E+00	3.612030E+00	2.254470E+00
2.177080E+00	3.752420E+00	2.292660E+00
2.232580E+00	3.909090E+00	2.298750E+00
2.310420E+00	4.111850E+00	2.353850E+00
3.647530E+00	5.177350E+00	3.170700E+00
3.682110E+00	5.193540E+00	3.228240E+00
2.091420E+00	3.654360E+00	2.320010E+00
2.146230E+00	3.873690E+00	2.352690E+00
2.206950E+00	4.013110E+00	2.365640E+00
2.232830E+00	4.113180E+00	2.410880E+00
2.279440E+00	4.177360E+00	2.420770E+00
2.332810E+00	4.257280E+00	2.444330E+00
2.420870E+00	4.384870E+00	2.487410E+00
2.521590E+00	4.506930E+00	2.541420E+00
2.621900E+00	4.623110E+00	2.590460E+00
2.733970E+00	4.746190E+00	2.660110E+00
3.414520E+00	5.202050E+00	3.091880E+00
3.481220E+00	5.231590E+00	3.170200E+00
3.601930E+00	5.215440E+00	3.205060E+00
2.236970E+00	4.211380E+00	2.475580E+00
2.319270E+00	4.354550E+00	2.521560E+00
2.413710E+00	4.476170E+00	2.570630E+00
2.511090E+00	4.593000E+00	2.620440E+00
2.601090E+00	4.681990E+00	2.657150E+00
2.636600E+00	4.743930E+00	2.703760E+00
2.693770E+00	4.786340E+00	2.718100E+00
2.754110E+00	4.845970E+00	2.739510E+00
2.851980E+00	4.941150E+00	2.789180E+00
2.957050E+00	5.022960E+00	2.855450E+00
3.058980E+00	5.093430E+00	2.933300E+00
3.149250E+00	5.159880E+00	3.005040E+00
3.240930E+00	5.220310E+00	3.100310E+00
3.360410E+00	5.231350E+00	3.141640E+00
2.642940E+00	4.812010E+00	2.760460E+00
2.742050E+00	4.916530E+00	2.812280E+00
2.846470E+00	5.001480E+00	2.883830E+00
2.952040E+00	5.077530E+00	2.952930E+00
3.047850E+00	5.146960E+00	3.018390E+00
3.125580E+00	5.198350E+00	3.083960E+00
5.177090E+00	2.310670E+00	3.019020E+00
5.248360E+00	2.392930E+00	3.064200E+00
5.321030E+00	2.498140E+00	3.149370E+00
5.363000E+00	2.637420E+00	3.146820E+00
5.397370E+00	2.754910E+00	3.199610E+00
5.437080E+00	2.879900E+00	3.240020E+00
5.472230E+00	3.009340E+00	3.285080E+00
5.510340E+00	3.133610E+00	3.320860E+00
5.524310E+00	3.254650E+00	3.361170E+00
5.523640E+00	3.365050E+00	3.402030E+00
5.515170E+00	3.460890E+00	3.454630E+00
5.046500E+00	2.206270E+00	2.935790E+00
5.115700E+00	2.253070E+00	2.987290E+00
5.456100E+00	3.569850E+00	3.427250E+00
5.439500E+00	3.647510E+00	3.497930E+00
4.940180E+00	2.127390E+00	2.896910E+00
4.854300E+00	2.046020E+00	2.836230E+00
4.861840E+00	2.062130E+00	2.723980E+00
5.381330E+00	3.740420E+00	3.482660E+00
5.360660E+00	3.814540E+00	3.538640E+00
5.344540E+00	3.893900E+00	3.588310E+00
4.805570E+00	1.986750E+00	2.838200E+00
4.723100E+00	1.887840E+00	2.727290E+00
4.754570E+00	1.938560E+00	2.646630E+00
5.288830E+00	3.981940E+00	3.563400E+00
5.259580E+00	4.054620E+00	3.576070E+00
5.302610E+00	4.031430E+00	3.627740E+00
5.273150E+00	4.093240E+00	3.632720E+00
4.652100E+00	1.810040E+00	2.642420E+00
4.569750E+00	1.718850E+00	2.548930E+00
4.606690E+00	1.767130E+00	2.488170E+00
5.237980E+00	4.168920E+00	3.660750E+00
5.203350E+00	4.230760E+00	3.694510E+00
4.478850E+00	1.638990E+00	2.472090E+00
4.376190E+00	1.581690E+00	2.420270E+00
4.406770E+00	1.612730E+00	2.328620E+00
5.157120E+00	4.284400E+00	3.687500E+00
5.113360E+00	4.346870E+00	3.725100E+00
4.241720E+00	1.524270E+00	2.353470E+00
4.070880E+00	1.459050E+00	2.268260E+00
4.193700E+00	1.514390E+00	2.238620E+00
5.073270E+00	4.394400E+00	3.708370E+00
5.093400E+00	4.381960E+00	3.764850E+00
5.071560E+00	4.423290E+00	3.780100E+00
3.911520E+00	1.470210E+00	2.063720E+00
3.847780E+00	1.432910E+00	2.163330E+00
5.007470E+00	4.527860E+00	3.735590E+00
5.030250E+00	4.487330E+00	3.751520E+00
5.027630E+00	4.541120E+00	3.808940E+00
3.739670E+00	1.405100E+00	2.148640E+00
3.590470E+00	1.405880E+00	2.138650E+00
3.696610E+00	1.427150E+00	2.055410E+00
4.948060E+00	4.660340E+00	3.765320E+00
4.992110E+00	4.604730E+00	3.788570E+00
4.989880E+00	4.653870E+00	3.837700E+00
3.479670E+00	1.460530E+00	1.985340E+00
3.342320E+00	1.445900E+00	2.064500E+00
4.901910E+00	4.711760E+00	3.759000E+00
4.945270E+00	4.717040E+00	3.848960E+00
3.255810E+00	1.526250E+00	1.926660E+00
3.131320E+00	1.529520E+00	2.026090E+00
4.873520E+00	4.741860E+00	3.768800E+00
4.891340E+00	4.746890E+00	3.811490E+00
3.055840E+00	1.641860E+00	1.905590E+00
2.943430E+00	1.641040E+00	2.006610E+00
4.758430E+00	4.751010E+00	3.715990E+00
4.786030E+00	4.767580E+00	3.786960E+00
4.851070E+00	4.763580E+00	3.804930E+00
2.880330E+00	1.786350E+00	1.909050E+00
2.782570E+00	1.780870E+00	2.014440E+00
4.655170E+00	4.756800E+00	3.676860E+00
4.677960E+00	4.775640E+00	3.743410E+00
4.728340E+00	4.768870E+00	3.758490E+00
2.730040E+00	1.946730E+00	1.933750E+00
2.641270E+00	1.933320E+00	2.039490E+00
4.519800E+00	4.798760E+00	3.613790E+00
4.563650E+00	4.803070E+00	3.696410E+00
4.624110E+00	4.785150E+00	3.724500E+00
2.604870E+00	2.117220E+00	1.976330E+00
2.519720E+00	2.098780E+00	2.071940E+00
4.493010E+00	4.835360E+00	3.632390E+00
4.510240E+00	4.837810E+00	3.675920E+00
2.498030E+00	2.292520E+00	2.022130E+00
2.420190E+00	2.272220E+00	2.115810E+00
4.397700E+00	4.933940E+00	3.601600E+00
4.470490E+00	4.876880E+00	3.659330E+00
2.398240E+00	2.483790E+00	2.070640E+00
2.361280E+00	2.385030E+00	2.141500E+00
4.326620E+00	4.960820E+00	3.534860E+00
4.337190E+00	4.984090E+00	3.584570E+00
2.307770E+00	2.494280E+00	2.164150E+00
2.233550E+00	2.651800E+00	2.192680E+00
2.311420E+00	2.666210E+00	2.109900E+00
4.189750E+00	5.061630E+00	3.511310E+00
4.285020E+00	5.009240E+00	3.555870E+00
2.238750E+00	2.822500E+00	2.156970E+00
2.162220E+00	2.797090E+00	2.238480E+00
4.118560E+00	5.076290E+00	3.445620E+00
4.123350E+00	5.106610E+00	3.503990E+00
2.159660E+00	2.969700E+00	2.207880E+00
2.082790E+00	2.938280E+00	2.279720E+00
3.881440E+00	5.156830E+00	3.315920E+00
3.967420E+00	5.152240E+00	3.420980E+00
4.070650E+00	5.119930E+00	3.473110E+00
2.086210E+00	3.146390E+00	2.263930E+00
2.040470E+00	3.042910E+00	2.313290E+00
3.836190E+00	5.194140E+00	3.333840E+00
3.872720E+00	5.196980E+00	3.381540E+00
2.005360E+00	3.166810E+00	2.330090E+00
1.979580E+00	3.297120E+00	2.361040E+00
2.042750E+00	3.395760E+00	2.324610E+00
3.664510E+00	5.256180E+00	3.322180E+00
3.799860E+00	5.227180E+00	3.367010E+00
1.968070E+00	3.432560E+00	2.390510E+00
1.948890E+00	3.570850E+00	2.409400E+00
2.001080E+00	3.607630E+00	2.373350E+00
2.058130E+00	3.814370E+00	2.404380E+00
2.126320E+00	4.033870E+00	2.442780E+00
3.560380E+00	5.264130E+00	3.254240E+00
3.567470E+00	5.294080E+00	3.305750E+00
1.964440E+00	3.726140E+00	2.452960E+00
2.019560E+00	3.919660E+00	2.462920E+00
2.038840E+00	4.027580E+00	2.499970E+00
2.085580E+00	4.096650E+00	2.507720E+00
2.139100E+00	4.183120E+00	2.525710E+00
2.219490E+00	4.319600E+00	2.557850E+00
2.307410E+00	4.444790E+00	2.602280E+00
2.403460E+00	4.560940E+00	2.651950E+00
2.506310E+00	4.694090E+00	2.710970E+00
3.303160E+00	5.263110E+00	3.183570E+00
3.364550E+00	5.300360E+00	3.258350E+00
3.496510E+00	5.300360E+00	3.282240E+00
2.037440E+00	4.129880E+00	2.556660E+00
2.118590E+00	4.280330E+00	2.597330E+00
2.201740E+00	4.410540E+00	2.635730E+00
2.296980E+00	4.528510E+00	2.685260E+00
2.382140E+00	4.622100E+00	2.712990E+00
2.412010E+00	4.688070E+00	2.752130E+00
2.464640E+00	4.732790E+00	2.765560E+00
2.528280E+00	4.794030E+00	2.792970E+00
2.631330E+00	4.892710E+00	2.843470E+00
2.738100E+00	4.977990E+00	2.910430E+00
2.846760E+00	5.058320E+00	2.981590E+00
2.952920E+00	5.135060E+00	3.042850E+00
3.046960E+00	5.194270E+00	3.111460E+00
3.128530E+00	5.248920E+00	3.178950E+00
3.238350E+00	5.288650E+00	3.216840E+00
2.414180E+00	4.757550E+00	2.811370E+00
2.514830E+00	4.869130E+00	2.876020E+00
2.627750E+00	4.961010E+00	2.940660E+00
2.740460E+00	5.037270E+00	3.005430E+00
2.851060E+00	5.118780E+00	3.079190E+00
2.967050E+00	5.191690E+00	3.148020E+00
3.045600E+00	5.230720E+00	3.179450E+00
5.329130E+00	2.458740E+00	3.286170E+00
5.303310E+00	2.417970E+00	3.275140E+00
5.313930E+00	2.448690E+00	3.233970E+00
5.347480E+00	2.508940E+00	3.278340E+00
5.157960E+00	2.262740E+00	3.200590E+00
5.087190E+00	2.209860E+00	3.154800E+00
5.121310E+00	2.250580E+00	3.077290E+00
5.243640E+00	2.356410E+00	3.183380E+00
5.386220E+00	2.637570E+00	3.281970E+00
5.426030E+00	2.778070E+00	3.292280E+00
5.472530E+00	2.875090E+00	3.338870E+00
5.517190E+00	2.999760E+00	3.388750E+00
5.556580E+00	3.125010E+00	3.419310E+00
5.566920E+00	3.243900E+00	3.451960E+00
5.565410E+00	3.350670E+00	3.492550E+00
5.559200E+00	3.447430E+00	3.543230E+00
5.031890E+00	2.163610E+00	3.182350E+00
4.976310E+00	2.125780E+00	3.119590E+00
5.013190E+00	2.164870E+00	3.057020E+00
5.498260E+00	3.550020E+00	3.514660E+00
5.481330E+00	3.623300E+00	3.564860E+00
4.894840E+00	2.064210E+00	3.019070E+00
5.435530E+00	3.724380E+00	3.588320E+00
5.391370E+00	3.822890E+00	3.611140E+00
5.386580E+00	3.873710E+00	3.653690E+00
4.734380E+00	1.870200E+00	2.891500E+00
4.674390E+00	1.796500E+00	2.854870E+00
4.679730E+00	1.823110E+00	2.756940E+00
4.781430E+00	1.939530E+00	2.906360E+00
5.358290E+00	3.959740E+00	3.674640E+00
5.328450E+00	4.050790E+00	3.697730E+00
5.298610E+00	4.110030E+00	3.703880E+00
5.338660E+00	4.083610E+00	3.756670E+00
5.302180E+00	4.143910E+00	3.773540E+00
4.520760E+00	1.630310E+00	2.749360E+00
4.419840E+00	1.571190E+00	2.692270E+00
4.488360E+00	1.616900E+00	2.665000E+00
4.536390E+00	1.671840E+00	2.620200E+00
4.585330E+00	1.693150E+00	2.791850E+00
5.201050E+00	4.252200E+00	3.754380E+00
5.242850E+00	4.206810E+00	3.758860E+00
5.228020E+00	4.243650E+00	3.814640E+00
4.328200E+00	1.547190E+00	2.502420E+00
4.252300E+00	1.506370E+00	2.559510E+00
5.175780E+00	4.295740E+00	3.804090E+00
4.148400E+00	1.456740E+00	2.519770E+00
3.996330E+00	1.414480E+00	2.477280E+00
4.108500E+00	1.451430E+00	2.418170E+00
5.129360E+00	4.369210E+00	3.839210E+00
5.102230E+00	4.425370E+00	3.865240E+00
3.843050E+00	1.408730E+00	2.279970E+00
3.782080E+00	1.363420E+00	2.369100E+00
5.080130E+00	4.481430E+00	3.869290E+00
5.070540E+00	4.544720E+00	3.897820E+00
3.678410E+00	1.342440E+00	2.365710E+00
3.532070E+00	1.331220E+00	2.361060E+00
3.636600E+00	1.365750E+00	2.278120E+00
5.045580E+00	4.606820E+00	3.895930E+00
5.012910E+00	4.690420E+00	3.912960E+00
3.425660E+00	1.380180E+00	2.206910E+00
3.294730E+00	1.358110E+00	2.291560E+00
4.982010E+00	4.734130E+00	3.908570E+00
5.001560E+00	4.735640E+00	3.946680E+00
4.983540E+00	4.754500E+00	3.943540E+00
3.210870E+00	1.437340E+00	2.156990E+00
3.092450E+00	1.423750E+00	2.251860E+00
4.885420E+00	4.788000E+00	3.900780E+00
4.954080E+00	4.763410E+00	3.926830E+00
3.013800E+00	1.521080E+00	2.121340E+00
2.912670E+00	1.513410E+00	2.229060E+00
4.826770E+00	4.793320E+00	3.859910E+00
4.829400E+00	4.811930E+00	3.914480E+00
2.842380E+00	1.634980E+00	2.112530E+00
2.748040E+00	1.621310E+00	2.218330E+00
4.703940E+00	4.793080E+00	3.801230E+00
4.732540E+00	4.804900E+00	3.844830E+00
4.782180E+00	4.818080E+00	3.907760E+00
2.688720E+00	1.768380E+00	2.119000E+00
2.602820E+00	1.750690E+00	2.227990E+00
4.594220E+00	4.819110E+00	3.769950E+00
4.628750E+00	4.841760E+00	3.836700E+00
4.687410E+00	4.822970E+00	3.850920E+00
2.552340E+00	1.913520E+00	2.138510E+00
2.468420E+00	1.892200E+00	2.242950E+00
4.499810E+00	4.899120E+00	3.760540E+00
4.566460E+00	4.862560E+00	3.807830E+00
2.436220E+00	2.084660E+00	2.175480E+00
2.354370E+00	2.056850E+00	2.282540E+00
4.447340E+00	4.929170E+00	3.698940E+00
4.451410E+00	4.952830E+00	3.746770E+00
2.323440E+00	2.288460E+00	2.220640E+00
2.254080E+00	2.196110E+00	2.317100E+00
4.334770E+00	5.025180E+00	3.648070E+00
4.408460E+00	4.986540E+00	3.711230E+00
2.233460E+00	2.327430E+00	2.294230E+00
2.203740E+00	2.280020E+00	2.341970E+00
2.218210E+00	2.481010E+00	2.258410E+00
4.259000E+00	5.068990E+00	3.612270E+00
4.276640E+00	5.117160E+00	3.713120E+00
2.161830E+00	2.379350E+00	2.344180E+00
2.100890E+00	2.569780E+00	2.351290E+00
2.160460E+00	2.651360E+00	2.267500E+00
4.112950E+00	5.169830E+00	3.577330E+00
4.201390E+00	5.138900E+00	3.637050E+00
2.085510E+00	2.767700E+00	2.316660E+00
2.011900E+00	2.735400E+00	2.395690E+00
4.037120E+00	5.170930E+00	3.519710E+00
4.043550E+00	5.203070E+00	3.568740E+00
1.999360E+00	2.947970E+00	2.357110E+00
1.962740E+00	2.838710E+00	2.421330E+00
3.869760E+00	5.247320E+00	3.463100E+00
3.978490E+00	5.219830E+00	3.534800E+00
1.921980E+00	2.961340E+00	2.437300E+00
1.892840E+00	3.094380E+00	2.459600E+00
1.933120E+00	3.197920E+00	2.399350E+00
3.759950E+00	5.277600E+00	3.426640E+00
3.794900E+00	5.332490E+00	3.517140E+00
1.864060E+00	3.238170E+00	2.472900E+00
1.853440E+00	3.387830E+00	2.504550E+00
1.902290E+00	3.480710E+00	2.454900E+00
3.554930E+00	5.340150E+00	3.372740E+00
3.671510E+00	5.332230E+00	3.447600E+00
1.830500E+00	3.522930E+00	2.517820E+00
1.823620E+00	3.649520E+00	2.543880E+00
1.880820E+00	3.690260E+00	2.512740E+00
1.934380E+00	3.936290E+00	2.534440E+00
3.447480E+00	5.349800E+00	3.347370E+00
3.466430E+00	5.413480E+00	3.440320E+00
1.836870E+00	3.780310E+00	2.572180E+00
1.849110E+00	3.929240E+00	2.594180E+00
1.889390E+00	4.005790E+00	2.594600E+00
1.938890E+00	4.098190E+00	2.606080E+00
2.017680E+00	4.241170E+00	2.635290E+00
2.096260E+00	4.369780E+00	2.670110E+00
2.180810E+00	4.496040E+00	2.722230E+00
2.294640E+00	4.637040E+00	2.761340E+00
3.152620E+00	5.306510E+00	3.257130E+00
3.224870E+00	5.353780E+00	3.309230E+00
3.348160E+00	5.383720E+00	3.379120E+00
1.843470E+00	4.038540E+00	2.644530E+00
1.918730E+00	4.198630E+00	2.677260E+00
1.996750E+00	4.336540E+00	2.707550E+00
2.073640E+00	4.434630E+00	2.733280E+00
2.106830E+00	4.513010E+00	2.771790E+00
2.180160E+00	4.580970E+00	2.777200E+00
2.210310E+00	4.656890E+00	2.807960E+00
2.294290E+00	4.735810E+00	2.840270E+00
2.386680E+00	4.841290E+00	2.903010E+00
2.503770E+00	4.956410E+00	2.985630E+00
2.643520E+00	5.022410E+00	3.027840E+00
2.738060E+00	5.093890E+00	3.101340E+00
2.861430E+00	5.188420E+00	3.198270E+00
3.031710E+00	5.275800E+00	3.254240E+00
2.905100E+00	5.272140E+00	3.299840E+00
3.127650E+00	5.332440E+00	3.302860E+00
2.103570E+00	4.600470E+00	2.821720E+00
2.187870E+00	4.718150E+00	2.864970E+00
2.274320E+00	4.794720E+00	2.900740E+00
2.310970E+00	4.860050E+00	2.944780E+00
2.386540E+00	4.909990E+00	2.968450E+00
2.413660E+00	4.957210E+00	3.013800E+00
2.465470E+00	5.009410E+00	3.073250E+00
2.605810E+00	5.063630E+00	3.115270E+00
2.727530E+00	5.145740E+00	3.199270E+00
2.800480E+00	5.213930E+00	3.266480E+00
2.318950E+00	4.928840E+00	3.009840E+00
2.392140E+00	4.977620E+00	3.048860E+00
5.293550E+00	2.382550E+00	3.385760E+00
5.263350E+00	2.344590E+00	3.367320E+00
5.276890E+00	2.371410E+00	3.314580E+00
5.333230E+00	2.456080E+00	3.363010E+00
5.378610E+00	2.552310E+00	3.357220E+00
5.382270E+00	2.538140E+00	3.436630E+00
5.420350E+00	2.636450E+00	3.434280E+00
5.104780E+00	2.218730E+00	3.262040E+00
5.202810E+00	2.297290E+00	3.330500E+00
5.448820E+00	2.755830E+00	3.385150E+00
5.512370E+00	2.872750E+00	3.443980E+00
5.570980E+00	3.009180E+00	3.510060E+00
5.596290E+00	3.144400E+00	3.502470E+00
5.607920E+00	3.239420E+00	3.540140E+00
5.607460E+00	3.340970E+00	3.579530E+00
5.606500E+00	3.430100E+00	3.633500E+00
4.963290E+00	2.103110E+00	3.212540E+00
5.039770E+00	2.165030E+00	3.291800E+00
5.541200E+00	3.544170E+00	3.606430E+00
5.499940E+00	3.637670E+00	3.625720E+00
5.543220E+00	3.597190E+00	3.675560E+00
5.507370E+00	3.689100E+00	3.700330E+00
4.768060E+00	1.835680E+00	3.150820E+00
4.719720E+00	1.780170E+00	3.111010E+00
4.753050E+00	1.834230E+00	3.082400E+00
4.770650E+00	1.890980E+00	3.013120E+00
4.801850E+00	1.897260E+00	3.160100E+00
4.830820E+00	1.984550E+00	3.032690E+00
4.864530E+00	2.003940E+00	3.155800E+00
5.439560E+00	3.803080E+00	3.685380E+00
5.409870E+00	3.882530E+00	3.707480E+00
5.452300E+00	3.850980E+00	3.753070E+00
5.424400E+00	3.921770E+00	3.765640E+00
4.643840E+00	1.709140E+00	3.027330E+00
4.559910E+00	1.630220E+00	2.984370E+00
4.560540E+00	1.652760E+00	2.862510E+00
4.680590E+00	1.769190E+00	2.972790E+00
5.391650E+00	4.016060E+00	3.792340E+00
5.360460E+00	4.094000E+00	3.814840E+00
5.346920E+00	4.142580E+00	3.867490E+00
4.475750E+00	1.572460E+00	2.938900E+00
4.357110E+00	1.527130E+00	2.895150E+00
4.447390E+00	1.569450E+00	2.834250E+00
5.282060E+00	4.201220E+00	3.842480E+00
5.241350E+00	4.264680E+00	3.901240E+00
4.235860E+00	1.489120E+00	2.667470E+00
4.176780E+00	1.447960E+00	2.757050E+00
5.187300E+00	4.320110E+00	3.884980E+00
5.211330E+00	4.309730E+00	3.930920E+00
5.184620E+00	4.352640E+00	3.950070E+00
4.062560E+00	1.399240E+00	2.746370E+00
3.920970E+00	1.362660E+00	2.666010E+00
4.034730E+00	1.404600E+00	2.626820E+00
5.109060E+00	4.444590E+00	3.906270E+00
5.136840E+00	4.411100E+00	3.928170E+00
5.126210E+00	4.458080E+00	3.962040E+00
3.781930E+00	1.336180E+00	2.490670E+00
3.754520E+00	1.290740E+00	2.636070E+00
5.082200E+00	4.567020E+00	3.941630E+00
5.114160E+00	4.525110E+00	3.985890E+00
5.097560E+00	4.591890E+00	3.997020E+00
3.605680E+00	1.268320E+00	2.597840E+00
3.461160E+00	1.243600E+00	2.580140E+00
3.581390E+00	1.290800E+00	2.510810E+00
5.028370E+00	4.717900E+00	3.982420E+00
5.076160E+00	4.663540E+00	4.013750E+00
5.052960E+00	4.728370E+00	4.045790E+00
3.375720E+00	1.291990E+00	2.431540E+00
3.248000E+00	1.265360E+00	2.518290E+00
4.985820E+00	4.772910E+00	4.023110E+00
3.171160E+00	1.334630E+00	2.382240E+00
3.059560E+00	1.311890E+00	2.478360E+00
4.929930E+00	4.794780E+00	3.973740E+00
4.930950E+00	4.809980E+00	4.027800E+00
2.986760E+00	1.403590E+00	2.350580E+00
2.890070E+00	1.384950E+00	2.458360E+00
4.823310E+00	4.834810E+00	4.000750E+00
4.891260E+00	4.822200E+00	4.013450E+00
2.818830E+00	1.495340E+00	2.335730E+00
2.728990E+00	1.475590E+00	2.445100E+00
4.712800E+00	4.856030E+00	3.960620E+00
4.763920E+00	4.847890E+00	3.994060E+00
2.660660E+00	1.602260E+00	2.326900E+00
2.573060E+00	1.579010E+00	2.436820E+00
4.666530E+00	4.860370E+00	3.914450E+00
4.667200E+00	4.882290E+00	3.971160E+00
2.515800E+00	1.726090E+00	2.331830E+00
2.430870E+00	1.703520E+00	2.449330E+00
4.538740E+00	4.912150E+00	3.842000E+00
4.572530E+00	4.926690E+00	3.919320E+00
4.634110E+00	4.893910E+00	3.951400E+00
2.382630E+00	1.866420E+00	2.350790E+00
2.294840E+00	1.842720E+00	2.470610E+00
4.443550E+00	5.001660E+00	3.800730E+00
4.506040E+00	4.969010E+00	3.868970E+00
2.267450E+00	2.025980E+00	2.384830E+00
2.176580E+00	2.000590E+00	2.497350E+00
4.361900E+00	5.071560E+00	3.763450E+00
4.404530E+00	5.085710E+00	3.840960E+00
2.157700E+00	2.211010E+00	2.416510E+00
2.077850E+00	2.141190E+00	2.531080E+00
4.313670E+00	5.133020E+00	3.778800E+00
4.346050E+00	5.162410E+00	3.849610E+00
2.064700E+00	2.258140E+00	2.497260E+00
2.026760E+00	2.221010E+00	2.547230E+00
2.061890E+00	2.404330E+00	2.444790E+00
4.159050E+00	5.194390E+00	3.666030E+00
4.197150E+00	5.221420E+00	3.750850E+00
4.273300E+00	5.190710E+00	3.799900E+00
1.998290E+00	2.321950E+00	2.541390E+00
1.948040E+00	2.511310E+00	2.530330E+00
2.008800E+00	2.587990E+00	2.441370E+00
4.029010E+00	5.253120E+00	3.629610E+00
4.114590E+00	5.246830E+00	3.697330E+00
1.927620E+00	2.745600E+00	2.485750E+00
1.886590E+00	2.633400E+00	2.554180E+00
3.911360E+00	5.304070E+00	3.577270E+00
3.961600E+00	5.339880E+00	3.686990E+00
1.842440E+00	2.761510E+00	2.572430E+00
1.800380E+00	2.891220E+00	2.579270E+00
1.849230E+00	2.995840E+00	2.516370E+00
3.846590E+00	5.350600E+00	3.579440E+00
3.877210E+00	5.363760E+00	3.628690E+00
1.769220E+00	3.032950E+00	2.594290E+00
1.720570E+00	3.213000E+00	2.608630E+00
1.794390E+00	3.290470E+00	2.545460E+00
3.579480E+00	5.408090E+00	3.476710E+00
3.689830E+00	5.399780E+00	3.543010E+00
3.799370E+00	5.390970E+00	3.599520E+00
1.739720E+00	3.367390E+00	2.606630E+00
1.704770E+00	3.315380E+00	2.633380E+00
1.756250E+00	3.581700E+00	2.583040E+00
3.522000E+00	5.452460E+00	3.500070E+00
3.579660E+00	5.482940E+00	3.574630E+00
1.695930E+00	3.437160E+00	2.643060E+00
1.682760E+00	3.588000E+00	2.643730E+00
1.718310E+00	3.687570E+00	2.640160E+00
1.762610E+00	3.842690E+00	2.638190E+00
3.231510E+00	5.426390E+00	3.411420E+00
3.346130E+00	5.458200E+00	3.471740E+00
3.456840E+00	5.483990E+00	3.527130E+00
1.670450E+00	3.732170E+00	2.692040E+00
1.696580E+00	3.899160E+00	2.696370E+00
1.693720E+00	3.976870E+00	2.722940E+00
1.750310E+00	4.004170E+00	2.693400E+00
1.818270E+00	4.149810E+00	2.718830E+00
1.896390E+00	4.296090E+00	2.747460E+00
1.985280E+00	4.453910E+00	2.789620E+00
2.993720E+00	5.319790E+00	3.330370E+00
3.095390E+00	5.371080E+00	3.369000E+00
3.148040E+00	5.448050E+00	3.445550E+00
3.220000E+00	5.499200E+00	3.493840E+00
1.711600E+00	4.083830E+00	2.756190E+00
1.794360E+00	4.251120E+00	2.785100E+00
1.869510E+00	4.367510E+00	2.801520E+00
1.894600E+00	4.445430E+00	2.835290E+00
1.940930E+00	4.498470E+00	2.842090E+00
1.990610E+00	4.568460E+00	2.854860E+00
2.067000E+00	4.688570E+00	2.896770E+00
2.188790E+00	4.817180E+00	2.953150E+00
2.513730E+00	5.087680E+00	3.197000E+00
2.638190E+00	5.133810E+00	3.221710E+00
2.713640E+00	5.194850E+00	3.277990E+00
2.796220E+00	5.267720E+00	3.350130E+00
2.942980E+00	5.355030E+00	3.394930E+00
3.057880E+00	5.439970E+00	3.457960E+00
3.132370E+00	5.479940E+00	3.483940E+00
1.890730E+00	4.523190E+00	2.884560E+00
1.958810E+00	4.627930E+00	2.904490E+00
1.987850E+00	4.702960E+00	2.941740E+00
2.066850E+00	4.765350E+00	2.959320E+00
2.098650E+00	4.838300E+00	3.002070E+00
2.186860E+00	4.941680E+00	3.070630E+00
2.368730E+00	5.010450E+00	3.115360E+00
2.407140E+00	5.080310E+00	3.222530E+00
2.483360E+00	5.155660E+00	3.309520E+00
2.617740E+00	5.183180E+00	3.305090E+00
2.703560E+00	5.227820E+00	3.337460E+00
1.990250E+00	4.781170E+00	3.003720E+00
2.064840E+00	4.877670E+00	3.046840E+00
2.085360E+00	4.928690E+00	3.096350E+00
2.130890E+00	4.965170E+00	3.128890E+00
2.174160E+00	5.015790E+00	3.202370E+00
2.293970E+00	5.047470E+00	3.208130E+00
2.371620E+00	5.112930E+00	3.282840E+00
2.071440E+00	4.964750E+00	3.162790E+00
5.260960E+00	2.351860E+00	3.449330E+00
5.310530E+00	2.413450E+00	3.445620E+00
5.348310E+00	2.481810E+00	3.502220E+00
5.403000E+00	2.574220E+00	3.525080E+00
5.444600E+00	2.659890E+00	3.541600E+00
5.559350E+00	2.843940E+00	3.591520E+00
5.529280E+00	2.801430E+00	3.576690E+00
5.549430E+00	2.874880E+00	3.539220E+00
5.581330E+00	2.942590E+00	3.564400E+00
5.587240E+00	2.895370E+00	3.605700E+00
5.612610E+00	2.987660E+00	3.608800E+00
5.104660E+00	2.216630E+00	3.410260E+00
5.191250E+00	2.290730E+00	3.478480E+00
5.482730E+00	2.761450E+00	3.504550E+00
5.644320E+00	3.119000E+00	3.606950E+00
5.642240E+00	3.245550E+00	3.617520E+00
5.646490E+00	3.324860E+00	3.668080E+00
5.650620E+00	3.410700E+00	3.725460E+00
4.755010E+00	1.755610E+00	3.379080E+00
4.709650E+00	1.711250E+00	3.344410E+00
4.746440E+00	1.759960E+00	3.306040E+00
4.780830E+00	1.832350E+00	3.251690E+00
4.791850E+00	1.811530E+00	3.395200E+00
4.859660E+00	1.961970E+00	3.289120E+00
4.850360E+00	1.921080E+00	3.417220E+00
4.923980E+00	2.048300E+00	3.298000E+00
4.923260E+00	2.027070E+00	3.423290E+00
4.999950E+00	2.118670E+00	3.387770E+00
5.598610E+00	3.512310E+00	3.698770E+00
5.579380E+00	3.599530E+00	3.749980E+00
5.566000E+00	3.685690E+00	3.798260E+00
4.636530E+00	1.651970E+00	3.301930E+00
4.562730E+00	1.605250E+00	3.241030E+00
4.601090E+00	1.635730E+00	3.196060E+00
4.664610E+00	1.703000E+00	3.182230E+00
5.504430E+00	3.776810E+00	3.775230E+00
5.492590E+00	3.867630E+00	3.826740E+00
5.455310E+00	3.947370E+00	3.833070E+00
5.498050E+00	3.921810E+00	3.881800E+00
5.465710E+00	3.992650E+00	3.901980E+00
4.517460E+00	1.588010E+00	3.078830E+00
4.464050E+00	1.552740E+00	3.226470E+00
5.405090E+00	4.075730E+00	3.884080E+00
5.387670E+00	4.129130E+00	3.956300E+00
4.355390E+00	1.515680E+00	3.184530E+00
4.264120E+00	1.482890E+00	3.092930E+00
4.367770E+00	1.521020E+00	3.058910E+00
5.320460E+00	4.194770E+00	3.933750E+00
5.293860E+00	4.239740E+00	4.006330E+00
4.191810E+00	1.448010E+00	2.905590E+00
4.116250E+00	1.405630E+00	3.046770E+00
5.236190E+00	4.297970E+00	3.988490E+00
5.221390E+00	4.340080E+00	4.035850E+00
3.970640E+00	1.363180E+00	2.820780E+00
5.183620E+00	4.410070E+00	4.045350E+00
5.149530E+00	4.472190E+00	4.034410E+00
5.178100E+00	4.465090E+00	4.082960E+00
5.166800E+00	4.507470E+00	4.086500E+00
3.788220E+00	1.280120E+00	2.779400E+00
3.675520E+00	1.239170E+00	2.827310E+00
3.630490E+00	1.253250E+00	2.685140E+00
5.117180E+00	4.619960E+00	4.053820E+00
5.155030E+00	4.579980E+00	4.099150E+00
5.138270E+00	4.651510E+00	4.111440E+00
3.539280E+00	1.197910E+00	2.867230E+00
3.372880E+00	1.179110E+00	2.810260E+00
3.496420E+00	1.210690E+00	2.728120E+00
5.052670E+00	4.771930E+00	4.099460E+00
5.114100E+00	4.724800E+00	4.131300E+00
5.088080E+00	4.796540E+00	4.185380E+00
3.313570E+00	1.212860E+00	2.659660E+00
3.184710E+00	1.188100E+00	2.750310E+00
5.019620E+00	4.795480E+00	4.093900E+00
5.039470E+00	4.809210E+00	4.143690E+00
3.126460E+00	1.238680E+00	2.611620E+00
3.012680E+00	1.222750E+00	2.717830E+00
4.922960E+00	4.843830E+00	4.113160E+00
4.994800E+00	4.822100E+00	4.129290E+00
2.955250E+00	1.291280E+00	2.584030E+00
2.850180E+00	1.273450E+00	2.697570E+00
4.865500E+00	4.853020E+00	4.075890E+00
4.871300E+00	4.873190E+00	4.130520E+00
2.794120E+00	1.362450E+00	2.568210E+00
2.694530E+00	1.344000E+00	2.682190E+00
4.741770E+00	4.866650E+00	4.025180E+00
4.771740E+00	4.873800E+00	4.067090E+00
4.825330E+00	4.883930E+00	4.124490E+00
2.638360E+00	1.455190E+00	2.559260E+00
2.543050E+00	1.435800E+00	2.675030E+00
4.662560E+00	4.924360E+00	4.053500E+00
4.725080E+00	4.894980E+00	4.070940E+00
2.486620E+00	1.559030E+00	2.555680E+00
2.400030E+00	1.542700E+00	2.671130E+00
4.610680E+00	4.937260E+00	4.007760E+00
4.616520E+00	4.963730E+00	4.063100E+00
2.340200E+00	1.675700E+00	2.579480E+00
2.318540E+00	1.614610E+00	2.667980E+00
4.454550E+00	5.058520E+00	3.894360E+00
4.507800E+00	5.032480E+00	3.979230E+00
4.573290E+00	4.992690E+00	4.046430E+00
2.263770E+00	1.677880E+00	2.662900E+00
2.199300E+00	1.814740E+00	2.596210E+00
4.403790E+00	5.135550E+00	3.899950E+00
4.439970E+00	5.130790E+00	3.971230E+00
2.081640E+00	1.985800E+00	2.612450E+00
4.373590E+00	5.179780E+00	3.905310E+00
4.392790E+00	5.185470E+00	3.949410E+00
1.973070E+00	2.176070E+00	2.622810E+00
4.235440E+00	5.250030E+00	3.822270E+00
4.275850E+00	5.272060E+00	3.898700E+00
4.350900E+00	5.224370E+00	3.935540E+00
1.862490E+00	2.317670E+00	2.699690E+00
1.921640E+00	2.371980E+00	2.604020E+00
4.050430E+00	5.311380E+00	3.730540E+00
4.119610E+00	5.338830E+00	3.807340E+00
4.200160E+00	5.312820E+00	3.851360E+00
1.843060E+00	2.547870E+00	2.635070E+00
1.781300E+00	2.447160E+00	2.744460E+00
4.011850E+00	5.349410E+00	3.745340E+00
4.042930E+00	5.362700E+00	3.782280E+00
1.764960E+00	2.588610E+00	2.712320E+00
1.740800E+00	2.529880E+00	2.764850E+00
1.756840E+00	2.793190E+00	2.661210E+00
3.861270E+00	5.425740E+00	3.698060E+00
3.973340E+00	5.396410E+00	3.764080E+00
1.713220E+00	2.640370E+00	2.754180E+00
1.690470E+00	2.786710E+00	2.739620E+00
1.694900E+00	2.880980E+00	2.700810E+00
1.692990E+00	3.029070E+00	2.675000E+00
3.714330E+00	5.458910E+00	3.649410E+00
3.779890E+00	5.508700E+00	3.760920E+00
1.643680E+00	2.908220E+00	2.748010E+00
1.596260E+00	3.114390E+00	2.749550E+00
1.654240E+00	3.264710E+00	2.672550E+00
3.631350E+00	5.502850E+00	3.651830E+00
3.667730E+00	5.520190E+00	3.709040E+00
1.584190E+00	3.290250E+00	2.737990E+00
1.541200E+00	3.227730E+00	2.771900E+00
1.611020E+00	3.496270E+00	2.705500E+00
3.342160E+00	5.527030E+00	3.564900E+00
3.464350E+00	5.541870E+00	3.627440E+00
3.578200E+00	5.544640E+00	3.680700E+00
1.523150E+00	3.378650E+00	2.791860E+00
1.531530E+00	3.560120E+00	2.763050E+00
1.522690E+00	3.653820E+00	2.785920E+00
1.582270E+00	3.689400E+00	2.752330E+00
1.628870E+00	3.905680E+00	2.752270E+00
3.223570E+00	5.560390E+00	3.588090E+00
3.332670E+00	5.595240E+00	3.689850E+00
1.525850E+00	3.794080E+00	2.809550E+00
1.565130E+00	3.954750E+00	2.812400E+00
1.565960E+00	4.030800E+00	2.838380E+00
1.622870E+00	4.055940E+00	2.808040E+00
1.692550E+00	4.205990E+00	2.827240E+00
1.785160E+00	4.379890E+00	2.853530E+00
2.823760E+00	5.348730E+00	3.435890E+00
2.928550E+00	5.459560E+00	3.509970E+00
3.103100E+00	5.514230E+00	3.537390E+00
3.134500E+00	5.570090E+00	3.618650E+00
3.201300E+00	5.601630E+00	3.667810E+00
1.584060E+00	4.134840E+00	2.869940E+00
1.663400E+00	4.302470E+00	2.892620E+00
1.721170E+00	4.412100E+00	2.914240E+00
1.726770E+00	4.463470E+00	2.945170E+00
1.790120E+00	4.492990E+00	2.924500E+00
1.867900E+00	4.640230E+00	2.962710E+00
2.580960E+00	5.213810E+00	3.371590E+00
2.685570E+00	5.274810E+00	3.411340E+00
2.771390E+00	5.389260E+00	3.498470E+00
2.820440E+00	5.466810E+00	3.565270E+00
2.892690E+00	5.537530E+00	3.641530E+00
3.026020E+00	5.555550E+00	3.625390E+00
3.119780E+00	5.600360E+00	3.684310E+00
1.746710E+00	4.535430E+00	2.973280E+00
1.772440E+00	4.630410E+00	3.004910E+00
1.820230E+00	4.685350E+00	3.015300E+00
1.877850E+00	4.753610E+00	3.037470E+00
1.968380E+00	4.880330E+00	3.093390E+00
2.243290E+00	5.067920E+00	3.256520E+00
2.297130E+00	5.108440E+00	3.301130E+00
2.381270E+00	5.174920E+00	3.382550E+00
2.535350E+00	5.253550E+00	3.441210E+00
2.649970E+00	5.351610E+00	3.510940E+00
2.728080E+00	5.437750E+00	3.572850E+00
2.788940E+00	5.501380E+00	3.635480E+00
1.773660E+00	4.709100E+00	3.060520E+00
1.853920E+00	4.810710E+00	3.098740E+00
1.884800E+00	4.875280E+00	3.144970E+00
1.934390E+00	4.916290E+00	3.158910E+00
1.986950E+00	4.956430E+00	3.190680E+00
2.070760E+00	5.025030E+00	3.270340E+00
2.206880E+00	5.096110E+00	3.317420E+00
2.289980E+00	5.143480E+00	3.363760E+00
1.900010E+00	4.932850E+00	3.215100E+00
1.976550E+00	4.989120E+00	3.252640E+00
5.297280E+00	2.409190E+00	3.526320E+00
5.377290E+00	2.524790E+00	3.591870E+00
5.323880E+00	2.452460E+00	3.610490E+00
5.435010E+00	2.603470E+00	3.638270E+00
5.489370E+00	2.720950E+00	3.601000E+00
5.493700E+00	2.689650E+00	3.683780E+00
5.556970E+00	2.798230E+00	3.660040E+00
5.628610E+00	2.918260E+00	3.694560E+00
5.651590E+00	3.026650E+00	3.678840E+00
5.669220E+00	2.995290E+00	3.747860E+00
5.692640E+00	3.096250E+00	3.742530E+00
5.060540E+00	2.186570E+00	3.622840E+00
5.029250E+00	2.151610E+00	3.600580E+00
5.051870E+00	2.172980E+00	3.529960E+00
5.124950E+00	2.245740E+00	3.586950E+00
5.235400E+00	2.350360E+00	3.613870E+00
5.679020E+00	3.214180E+00	3.698760E+00
5.686020E+00	3.310330E+00	3.757710E+00
5.691310E+00	3.389620E+00	3.797610E+00
4.684160E+00	1.678660E+00	3.550480E+00
4.640960E+00	1.646330E+00	3.515210E+00
4.669470E+00	1.672050E+00	3.437460E+00
4.748080E+00	1.747860E+00	3.495220E+00
4.831020E+00	1.860160E+00	3.537370E+00
4.907470E+00	1.982600E+00	3.584030E+00
4.986070E+00	2.095630E+00	3.555030E+00
5.659860E+00	3.499420E+00	3.807330E+00
5.615820E+00	3.609800E+00	3.823420E+00
5.612660E+00	3.667320E+00	3.865130E+00
4.567440E+00	1.609900E+00	3.436790E+00
5.576900E+00	3.764760E+00	3.881560E+00
5.538020E+00	3.864220E+00	3.902130E+00
5.529230E+00	3.919780E+00	3.948560E+00
5.511210E+00	3.984630E+00	4.002380E+00
4.444410E+00	1.547140E+00	3.391200E+00
4.373640E+00	1.521890E+00	3.375670E+00
4.387090E+00	1.522730E+00	3.286280E+00
5.450670E+00	4.058890E+00	3.976580E+00
5.427700E+00	4.117990E+00	4.045820E+00
4.270540E+00	1.490580E+00	3.300150E+00
5.360060E+00	4.179500E+00	4.024740E+00
5.337250E+00	4.224980E+00	4.077070E+00
4.111630E+00	1.407650E+00	3.232200E+00
3.999980E+00	1.364480E+00	3.185280E+00
4.040480E+00	1.377480E+00	3.105490E+00
5.288290E+00	4.294730E+00	4.097460E+00
5.239350E+00	4.356280E+00	4.091360E+00
5.272310E+00	4.348510E+00	4.134880E+00
5.249810E+00	4.392110E+00	4.140980E+00
3.898930E+00	1.319110E+00	2.989510E+00
3.864780E+00	1.298090E+00	3.196560E+00
5.225590E+00	4.471620E+00	4.159130E+00
5.198430E+00	4.534210E+00	4.147490E+00
5.228270E+00	4.528710E+00	4.194460E+00
5.216850E+00	4.570860E+00	4.197970E+00
3.727180E+00	1.235410E+00	3.157050E+00
3.635850E+00	1.213820E+00	3.107080E+00
3.689440E+00	1.228970E+00	3.007850E+00
5.160280E+00	4.685520E+00	4.166690E+00
5.196460E+00	4.643820E+00	4.211180E+00
5.169510E+00	4.716130E+00	4.221670E+00
3.474790E+00	1.170020E+00	3.027660E+00
5.116700E+00	4.804100E+00	4.229550E+00
5.134910E+00	4.776120E+00	4.232590E+00
5.122300E+00	4.805980E+00	4.258900E+00
3.245350E+00	1.157010E+00	2.903380E+00
5.024040E+00	4.841110E+00	4.235260E+00
5.094010E+00	4.819330E+00	4.254830E+00
3.064020E+00	1.172490E+00	2.853130E+00
4.969530E+00	4.855250E+00	4.188240E+00
4.970030E+00	4.868240E+00	4.245530E+00
2.898250E+00	1.209310E+00	2.828910E+00
4.869260E+00	4.898210E+00	4.214200E+00
4.932160E+00	4.878830E+00	4.229950E+00
2.741490E+00	1.260620E+00	2.811400E+00
4.758010E+00	4.926970E+00	4.176940E+00
4.811280E+00	4.917000E+00	4.207890E+00
2.590500E+00	1.332090E+00	2.802170E+00
4.708460E+00	4.934630E+00	4.131630E+00
4.713190E+00	4.955870E+00	4.187060E+00
2.441500E+00	1.431390E+00	2.799210E+00
4.619180E+00	5.011070E+00	4.146140E+00
4.679690E+00	4.972150E+00	4.168350E+00
2.278690E+00	1.574160E+00	2.772690E+00
4.528030E+00	5.060310E+00	4.071330E+00
4.560070E+00	5.054140E+00	4.125080E+00
2.132770E+00	1.694790E+00	2.811490E+00
2.192840E+00	1.718470E+00	2.710010E+00
4.476940E+00	5.128850E+00	4.057150E+00
2.098480E+00	1.831200E+00	2.707910E+00
2.028250E+00	1.814330E+00	2.808160E+00
4.394960E+00	5.243390E+00	4.042020E+00
1.991730E+00	1.966610E+00	2.732360E+00
1.913530E+00	1.887880E+00	2.881780E+00
4.325430E+00	5.282500E+00	3.980790E+00
4.332200E+00	5.312910E+00	4.027380E+00
1.882080E+00	2.111060E+00	2.769070E+00
1.802980E+00	2.076560E+00	2.891450E+00
4.161980E+00	5.371140E+00	3.883640E+00
4.201950E+00	5.394120E+00	3.965570E+00
4.284790E+00	5.342660E+00	4.001600E+00
1.789590E+00	2.270170E+00	2.811020E+00
1.720520E+00	2.236890E+00	2.913720E+00
4.030410E+00	5.426310E+00	3.852090E+00
4.117160E+00	5.422230E+00	3.917810E+00
1.707910E+00	2.452320E+00	2.834220E+00
1.677150E+00	2.346350E+00	2.927140E+00
3.907730E+00	5.481050E+00	3.809450E+00
3.960590E+00	5.506240E+00	3.926860E+00
1.637680E+00	2.464990E+00	2.934660E+00
1.571860E+00	2.622620E+00	2.953420E+00
1.635240E+00	2.699770E+00	2.832930E+00
3.842360E+00	5.521780E+00	3.820700E+00
3.876050E+00	5.530880E+00	3.875260E+00
1.554240E+00	2.791670E+00	2.898730E+00
1.503580E+00	2.763950E+00	2.981080E+00
1.565300E+00	2.932680E+00	2.824990E+00
3.649950E+00	5.582350E+00	3.808880E+00
3.795720E+00	5.550910E+00	3.856620E+00
1.488650E+00	2.931080E+00	2.907570E+00
1.430990E+00	2.901460E+00	2.996370E+00
1.485870E+00	3.149090E+00	2.835220E+00
3.486670E+00	5.598660E+00	3.737560E+00
3.520790E+00	5.628610E+00	3.828790E+00
1.422800E+00	3.048120E+00	2.944130E+00
1.388440E+00	2.994090E+00	3.005220E+00
1.386020E+00	3.203230E+00	2.914550E+00
1.428920E+00	3.355080E+00	2.868260E+00
1.454250E+00	3.582780E+00	2.823740E+00
3.402630E+00	5.618560E+00	3.758650E+00
3.440370E+00	5.631130E+00	3.808500E+00
1.354680E+00	3.100060E+00	2.995990E+00
1.320830E+00	3.240030E+00	2.971360E+00
1.358250E+00	3.335680E+00	2.932110E+00
1.363940E+00	3.488300E+00	2.903020E+00
1.380660E+00	3.635240E+00	2.894850E+00
1.435630E+00	3.773260E+00	2.877280E+00
1.497310E+00	3.969220E+00	2.868950E+00
3.196260E+00	5.646750E+00	3.779230E+00
3.351000E+00	5.640210E+00	3.802560E+00
1.288020E+00	3.405770E+00	2.993750E+00
1.304520E+00	3.598430E+00	2.950800E+00
1.353300E+00	3.745130E+00	2.940110E+00
1.398050E+00	3.900640E+00	2.928890E+00
1.441120E+00	4.017580E+00	2.934260E+00
1.441650E+00	4.082140E+00	2.960000E+00
1.496390E+00	4.107000E+00	2.925590E+00
1.562940E+00	4.247500E+00	2.941160E+00
1.650900E+00	4.415320E+00	2.965490E+00
2.971040E+00	5.581140E+00	3.682760E+00
3.046820E+00	5.614780E+00	3.733090E+00
3.084870E+00	5.648010E+00	3.810610E+00
1.456930E+00	4.176740E+00	2.989700E+00
1.530180E+00	4.337610E+00	3.005850E+00
1.593120E+00	4.451990E+00	3.030000E+00
1.595180E+00	4.506470E+00	3.059640E+00
1.674190E+00	4.563660E+00	3.033190E+00
2.415530E+00	5.279970E+00	3.515880E+00
2.545810E+00	5.341780E+00	3.541490E+00
2.626520E+00	5.420430E+00	3.602740E+00
2.708660E+00	5.494120E+00	3.667940E+00
2.792120E+00	5.575010E+00	3.755560E+00
2.931450E+00	5.611930E+00	3.757860E+00
3.017280E+00	5.645480E+00	3.817390E+00
1.598480E+00	4.571340E+00	3.089670E+00
1.609380E+00	4.639800E+00	3.124020E+00
1.672250E+00	4.673860E+00	3.098770E+00
1.769880E+00	4.815570E+00	3.165640E+00
2.111630E+00	5.120830E+00	3.411570E+00
2.275700E+00	5.188290E+00	3.445540E+00
2.309590E+00	5.268280E+00	3.544070E+00
2.360220E+00	5.333580E+00	3.607250E+00
2.493520E+00	5.401900E+00	3.630840E+00
2.607670E+00	5.489660E+00	3.702680E+00
2.683450E+00	5.548540E+00	3.755160E+00
1.637830E+00	4.712960E+00	3.165080E+00
1.678800E+00	4.802490E+00	3.221430E+00
1.731190E+00	4.859200E+00	3.234890E+00
1.804140E+00	4.922420E+00	3.267120E+00
1.947480E+00	5.024690E+00	3.332040E+00
2.005610E+00	5.108670E+00	3.441960E+00
2.062300E+00	5.169790E+00	3.508850E+00
2.199850E+00	5.233220E+00	3.537680E+00
2.281850E+00	5.295320E+00	3.589870E+00
1.685300E+00	4.881640E+00	3.293090E+00
1.809490E+00	4.996330E+00	3.376880E+00
1.922920E+00	5.084380E+00	3.449640E+00
1.986310E+00	5.134960E+00	3.491930E+00
5.371480E+00	2.511570E+00	3.670850E+00
5.462100E+00	2.621050E+00	3.744270E+00
5.397590E+00	2.540310E+00	3.756530E+00
5.518430E+00	2.699290E+00	3.772110E+00
5.598970E+00	2.805190E+00	3.782780E+00
5.664550E+00	2.905340E+00	3.804110E+00
5.700690E+00	3.001690E+00	3.828830E+00
5.736780E+00	3.094920E+00	3.860180E+00
4.786540E+00	1.781360E+00	3.771540E+00
4.761780E+00	1.754170E+00	3.732170E+00
4.796040E+00	1.795810E+00	3.663620E+00
4.860180E+00	1.897980E+00	3.666070E+00
4.830160E+00	1.843190E+00	3.771370E+00
4.896520E+00	1.957950E+00	3.683510E+00
4.880210E+00	1.927820E+00	3.768250E+00
4.923150E+00	2.001220E+00	3.729170E+00
5.018640E+00	2.137300E+00	3.685540E+00
5.079110E+00	2.205950E+00	3.699440E+00
5.145390E+00	2.269980E+00	3.739410E+00
5.218720E+00	2.350000E+00	3.783810E+00
5.307870E+00	2.441600E+00	3.746510E+00
5.723060E+00	3.203380E+00	3.805260E+00
5.726700E+00	3.312590E+00	3.856900E+00
5.713990E+00	3.408950E+00	3.856980E+00
5.735790E+00	3.373070E+00	3.913410E+00
5.721560E+00	3.464980E+00	3.926030E+00
4.624060E+00	1.641750E+00	3.640460E+00
4.715720E+00	1.714840E+00	3.679040E+00
4.962500E+00	2.061050E+00	3.668070E+00
5.662550E+00	3.590120E+00	3.901490E+00
5.633930E+00	3.679400E+00	3.923860E+00
5.667360E+00	3.641090E+00	3.973220E+00
5.641760E+00	3.729160E+00	3.994100E+00
4.524400E+00	1.589400E+00	3.636230E+00
4.456210E+00	1.557030E+00	3.623180E+00
4.474940E+00	1.563520E+00	3.523170E+00
5.584360E+00	3.834560E+00	3.970550E+00
5.570990E+00	3.906930E+00	4.030900E+00
5.553890E+00	3.975320E+00	4.088480E+00
4.371280E+00	1.525770E+00	3.550140E+00
5.492520E+00	4.048820E+00	4.065140E+00
5.471790E+00	4.107900E+00	4.132050E+00
4.230970E+00	1.483410E+00	3.518560E+00
4.149070E+00	1.441370E+00	3.502550E+00
4.163290E+00	1.443620E+00	3.389140E+00
5.400170E+00	4.179270E+00	4.116910E+00
5.353960E+00	4.237890E+00	4.132640E+00
5.394600E+00	4.217070E+00	4.181460E+00
5.355600E+00	4.271090E+00	4.186900E+00
4.039300E+00	1.385300E+00	3.420270E+00
[truncated: 21,888 more rows]
