# Supplementary material for: A New MRI-Based Model of Heart Function with Coupled Hemodynamics and Application to Normal and Diseased Canine Left Ventricles
Source: Front Bioeng Biotechnol. 2015 Sep 23;3:140. doi: 10.3389/fbioe.2015.00140 (PMC4585083; doi:10.3389/fbioe.2015.00140)
Supplement: Supplementary file 6 [file Data_Sheet_6.ZIP › Case3_HF_SR_Diastole/nodes/case3_diastole_time_0.1800.csv]

4.511100E+00	3.862030E+00	2.137030E+00
4.436080E+00	3.840250E+00	2.056210E+00
4.473310E+00	3.900770E+00	2.132930E+00
4.464140E+00	3.954370E+00	2.179050E+00
4.533230E+00	3.916450E+00	2.228080E+00
4.490160E+00	3.994800E+00	2.263810E+00
4.402000E+00	3.939580E+00	2.107530E+00
4.316510E+00	3.919400E+00	2.013570E+00
4.403980E+00	4.026440E+00	2.201900E+00
4.383890E+00	4.108810E+00	2.269480E+00
4.460020E+00	4.069490E+00	2.316920E+00
4.423160E+00	4.123620E+00	2.331620E+00
4.317090E+00	4.005280E+00	2.088980E+00
4.260480E+00	3.976470E+00	2.014110E+00
4.294660E+00	4.110660E+00	2.173560E+00
4.339010E+00	4.143980E+00	2.254120E+00
4.367070E+00	4.163920E+00	2.317080E+00
4.227990E+00	4.037690E+00	2.053390E+00
4.204790E+00	4.106260E+00	2.101750E+00
4.223030E+00	4.140690E+00	2.141820E+00
4.227670E+00	4.171000E+00	2.182150E+00
4.300120E+00	4.169140E+00	2.244700E+00
4.174680E+00	4.143900E+00	2.117350E+00
4.761540E+00	3.523070E+00	2.163370E+00
4.698850E+00	3.492170E+00	2.063440E+00
4.716750E+00	3.581720E+00	2.152080E+00
4.702940E+00	3.678070E+00	2.224220E+00
4.781260E+00	3.578320E+00	2.235540E+00
4.705120E+00	3.791930E+00	2.338620E+00
4.798700E+00	3.681670E+00	2.347310E+00
4.706110E+00	3.887040E+00	2.438020E+00
4.808370E+00	3.808370E+00	2.485640E+00
4.754450E+00	3.911650E+00	2.532680E+00
4.625410E+00	3.632270E+00	2.077960E+00
4.579250E+00	3.551820E+00	1.942810E+00
4.580760E+00	3.793430E+00	2.168830E+00
4.625880E+00	3.893110E+00	2.336070E+00
4.650380E+00	3.941650E+00	2.421540E+00
4.684340E+00	3.966890E+00	2.512890E+00
4.490120E+00	3.558120E+00	1.852850E+00
4.394690E+00	3.523050E+00	1.730970E+00
4.419600E+00	3.612040E+00	1.830100E+00
4.471040E+00	3.686380E+00	1.950700E+00
4.572140E+00	4.012410E+00	2.402270E+00
4.565390E+00	4.094870E+00	2.516750E+00
4.649530E+00	4.044650E+00	2.576900E+00
4.604490E+00	4.113170E+00	2.607660E+00
4.342330E+00	3.658300E+00	1.793330E+00
4.286130E+00	3.595250E+00	1.679820E+00
4.300560E+00	3.807580E+00	1.887060E+00
4.465090E+00	4.135730E+00	2.421820E+00
4.531900E+00	4.159410E+00	2.562470E+00
4.212620E+00	3.687000E+00	1.712490E+00
4.120230E+00	3.839610E+00	1.803160E+00
4.197730E+00	3.944940E+00	1.947500E+00
4.372980E+00	4.214790E+00	2.399750E+00
4.441550E+00	4.224510E+00	2.525890E+00
4.092750E+00	3.956770E+00	1.889520E+00
4.044080E+00	3.914990E+00	1.821580E+00
4.112880E+00	4.072540E+00	2.020150E+00
4.266820E+00	4.222280E+00	2.287580E+00
4.313720E+00	4.305980E+00	2.444890E+00
4.361170E+00	4.334330E+00	2.543420E+00
4.418340E+00	4.297690E+00	2.588930E+00
4.383370E+00	4.358400E+00	2.615860E+00
4.009220E+00	3.995320E+00	1.866000E+00
3.969600E+00	4.106800E+00	1.961420E+00
4.045500E+00	4.149020E+00	2.042970E+00
4.121140E+00	4.199390E+00	2.138510E+00
4.161890E+00	4.294950E+00	2.281370E+00
4.185110E+00	4.370840E+00	2.374760E+00
4.251610E+00	4.381570E+00	2.460930E+00
4.318170E+00	4.370060E+00	2.530650E+00
3.991910E+00	4.198370E+00	2.049990E+00
3.919690E+00	4.170280E+00	1.994930E+00
4.019650E+00	4.293380E+00	2.147420E+00
4.068240E+00	4.381600E+00	2.277360E+00
4.130420E+00	4.411930E+00	2.359870E+00
4.175630E+00	4.431780E+00	2.445880E+00
3.909560E+00	4.237230E+00	2.041280E+00
3.921530E+00	4.316740E+00	2.111800E+00
3.975850E+00	4.359740E+00	2.184770E+00
3.977340E+00	4.403320E+00	2.228030E+00
3.999460E+00	4.442400E+00	2.283380E+00
4.084530E+00	4.449060E+00	2.359820E+00
3.909140E+00	4.382170E+00	2.177180E+00
3.946320E+00	4.426890E+00	2.236180E+00
5.047410E+00	3.580390E+00	2.563920E+00
5.005570E+00	3.535780E+00	2.490600E+00
4.993160E+00	3.611500E+00	2.520000E+00
4.996970E+00	3.671430E+00	2.572100E+00
4.919240E+00	3.357750E+00	2.264970E+00
4.885520E+00	3.284140E+00	2.175100E+00
4.831960E+00	3.447480E+00	2.208290E+00
4.857220E+00	3.564450E+00	2.324110E+00
4.942010E+00	3.463910E+00	2.366190E+00
4.914400E+00	3.656540E+00	2.471530E+00
4.886760E+00	3.767550E+00	2.530860E+00
4.937360E+00	3.762080E+00	2.586720E+00
4.879810E+00	3.829120E+00	2.584820E+00
4.835160E+00	3.223630E+00	2.074210E+00
4.765780E+00	3.192680E+00	1.940950E+00
4.771230E+00	3.336250E+00	2.052370E+00
4.748880E+00	3.969300E+00	2.598330E+00
4.820150E+00	3.913070E+00	2.617170E+00
4.782320E+00	3.975050E+00	2.657500E+00
4.657500E+00	3.178420E+00	1.778770E+00
4.557980E+00	3.126250E+00	1.622230E+00
4.565310E+00	3.260360E+00	1.718570E+00
4.603680E+00	3.381860E+00	1.839200E+00
4.705690E+00	4.003050E+00	2.590240E+00
4.733630E+00	4.017960E+00	2.662810E+00
4.445960E+00	3.344870E+00	1.641520E+00
4.357160E+00	3.239030E+00	1.491980E+00
4.591140E+00	4.158670E+00	2.668940E+00
4.677450E+00	4.091520E+00	2.715260E+00
4.637810E+00	4.160960E+00	2.759430E+00
4.229730E+00	3.257630E+00	1.410640E+00
4.103840E+00	3.212840E+00	1.322790E+00
4.135650E+00	3.340930E+00	1.409430E+00
4.207380E+00	3.474580E+00	1.530000E+00
4.520510E+00	4.214850E+00	2.630460E+00
4.577550E+00	4.208660E+00	2.730710E+00
4.034910E+00	3.401320E+00	1.380310E+00
3.971720E+00	3.315140E+00	1.304790E+00
3.975180E+00	3.566370E+00	1.464770E+00
4.055600E+00	3.707570E+00	1.626160E+00
4.472690E+00	4.253870E+00	2.607620E+00
4.502640E+00	4.267700E+00	2.690110E+00
3.890340E+00	3.428730E+00	1.336210E+00
3.802100E+00	3.617460E+00	1.448300E+00
3.916840E+00	3.712520E+00	1.553170E+00
3.957950E+00	3.860670E+00	1.720630E+00
4.412910E+00	4.361950E+00	2.678280E+00
4.443490E+00	4.332710E+00	2.694160E+00
4.428060E+00	4.364690E+00	2.714340E+00
3.819620E+00	3.776140E+00	1.571930E+00
3.732850E+00	3.716460E+00	1.498040E+00
3.814810E+00	3.900850E+00	1.698170E+00
3.890980E+00	4.003700E+00	1.820710E+00
4.257040E+00	4.420110E+00	2.522660E+00
4.326050E+00	4.410360E+00	2.606120E+00
4.392870E+00	4.385320E+00	2.687410E+00
3.713720E+00	3.814590E+00	1.569920E+00
3.722160E+00	3.930160E+00	1.688450E+00
3.790460E+00	4.005580E+00	1.777950E+00
3.833650E+00	4.139120E+00	1.926410E+00
4.215260E+00	4.450610E+00	2.517540E+00
4.246950E+00	4.467340E+00	2.589960E+00
3.707380E+00	4.036470E+00	1.776830E+00
3.724170E+00	4.147610E+00	1.892400E+00
3.767270E+00	4.207580E+00	1.961090E+00
3.822560E+00	4.288870E+00	2.047490E+00
4.013830E+00	4.496290E+00	2.365470E+00
4.105110E+00	4.493320E+00	2.461680E+00
4.178230E+00	4.477040E+00	2.520150E+00
3.704570E+00	4.244670E+00	1.979790E+00
3.757100E+00	4.341780E+00	2.077030E+00
3.764200E+00	4.394100E+00	2.135250E+00
3.825540E+00	4.392600E+00	2.154560E+00
3.910560E+00	4.460390E+00	2.266210E+00
3.949510E+00	4.528700E+00	2.370720E+00
4.023400E+00	4.561700E+00	2.485120E+00
3.792020E+00	4.456510E+00	2.217560E+00
3.871390E+00	4.531900E+00	2.327040E+00
3.928080E+00	4.570860E+00	2.423740E+00
5.132690E+00	3.452570E+00	2.595500E+00
5.121990E+00	3.387690E+00	2.554440E+00
5.082870E+00	3.482650E+00	2.548920E+00
5.116310E+00	3.529410E+00	2.622090E+00
5.066200E+00	3.053500E+00	2.325770E+00
5.026240E+00	2.990380E+00	2.238490E+00
5.023490E+00	3.102050E+00	2.280180E+00
4.995870E+00	3.262390E+00	2.321360E+00
5.082320E+00	3.142880E+00	2.387520E+00
5.044220E+00	3.405660E+00	2.466710E+00
5.096950E+00	3.277430E+00	2.475590E+00
5.005820E+00	3.749580E+00	2.664640E+00
5.068870E+00	3.646230E+00	2.650410E+00
5.011780E+00	3.800120E+00	2.730080E+00
5.082900E+00	3.743800E+00	2.766370E+00
5.030390E+00	3.846220E+00	2.799160E+00
4.962500E+00	2.934480E+00	2.115110E+00
4.907540E+00	2.850630E+00	1.991240E+00
4.896530E+00	2.956500E+00	2.015690E+00
4.914330E+00	3.098850E+00	2.123950E+00
4.932250E+00	3.865130E+00	2.708820E+00
4.915300E+00	3.961150E+00	2.802480E+00
4.995900E+00	3.926930E+00	2.848060E+00
4.949260E+00	3.989970E+00	2.876880E+00
4.819680E+00	2.785080E+00	1.818040E+00
4.735020E+00	2.696700E+00	1.663370E+00
4.747700E+00	2.822620E+00	1.717090E+00
4.782230E+00	2.967250E+00	1.827970E+00
4.822820E+00	3.985370E+00	2.736280E+00
4.880120E+00	4.024740E+00	2.843980E+00
4.640930E+00	2.887420E+00	1.601830E+00
4.548110E+00	2.765300E+00	1.465940E+00
4.752830E+00	4.042510E+00	2.737930E+00
4.788340E+00	4.077100E+00	2.817840E+00
4.414920E+00	2.752540E+00	1.325440E+00
4.275390E+00	2.699750E+00	1.226630E+00
4.305540E+00	2.841680E+00	1.275030E+00
4.374580E+00	2.990890E+00	1.367000E+00
4.640850E+00	4.205870E+00	2.816930E+00
4.711430E+00	4.158460E+00	2.841770E+00
4.686210E+00	4.207900E+00	2.875400E+00
4.153760E+00	2.962750E+00	1.242500E+00
4.001510E+00	2.853570E+00	1.142280E+00
4.577610E+00	4.258850E+00	2.793300E+00
4.646940E+00	4.250320E+00	2.876760E+00
3.900590E+00	3.185480E+00	1.230380E+00
3.758690E+00	3.022680E+00	1.170760E+00
4.512030E+00	4.309160E+00	2.767920E+00
4.573930E+00	4.313710E+00	2.853720E+00
3.691440E+00	3.248050E+00	1.241110E+00
3.570660E+00	3.170020E+00	1.215430E+00
3.727150E+00	3.435820E+00	1.313650E+00
4.460520E+00	4.375730E+00	2.789590E+00
3.570430E+00	3.391500E+00	1.287790E+00
3.439780E+00	3.327850E+00	1.291230E+00
3.622910E+00	3.640100E+00	1.431580E+00
4.346280E+00	4.441730E+00	2.710870E+00
4.404300E+00	4.446480E+00	2.811400E+00
3.463190E+00	3.509230E+00	1.356420E+00
3.380870E+00	3.426240E+00	1.337100E+00
3.468860E+00	3.684010E+00	1.466120E+00
3.594100E+00	3.875650E+00	1.617860E+00
4.254420E+00	4.512910E+00	2.690720E+00
4.333960E+00	4.503040E+00	2.784620E+00
3.362810E+00	3.539940E+00	1.406720E+00
3.370190E+00	3.690020E+00	1.488870E+00
3.450780E+00	3.806470E+00	1.557080E+00
3.477380E+00	3.937900E+00	1.669280E+00
3.600140E+00	4.087820E+00	1.811330E+00
4.150840E+00	4.542920E+00	2.593540E+00
4.203020E+00	4.555420E+00	2.689990E+00
4.248250E+00	4.574500E+00	2.775290E+00
3.363300E+00	3.813140E+00	1.585750E+00
3.391230E+00	3.952080E+00	1.692590E+00
3.473300E+00	4.041050E+00	1.757450E+00
3.517590E+00	4.139020E+00	1.853340E+00
3.598950E+00	4.234260E+00	1.960980E+00
3.683870E+00	4.366050E+00	2.096780E+00
4.073980E+00	4.592460E+00	2.571540E+00
4.091900E+00	4.623550E+00	2.649350E+00
4.164570E+00	4.596220E+00	2.704450E+00
3.397840E+00	4.076150E+00	1.800370E+00
3.499350E+00	4.227570E+00	1.945370E+00
3.576320E+00	4.314200E+00	2.031420E+00
3.605610E+00	4.383150E+00	2.105940E+00
3.651540E+00	4.419380E+00	2.155240E+00
3.702660E+00	4.469640E+00	2.214950E+00
3.784830E+00	4.544360E+00	2.304690E+00
3.859120E+00	4.592490E+00	2.408030E+00
3.931840E+00	4.632780E+00	2.512230E+00
4.019960E+00	4.629650E+00	2.572640E+00
3.609570E+00	4.456160E+00	2.192140E+00
3.690470E+00	4.552690E+00	2.293080E+00
3.777770E+00	4.613370E+00	2.388700E+00
3.843080E+00	4.645270E+00	2.465570E+00
5.170290E+00	2.934320E+00	2.464790E+00
5.133730E+00	2.845430E+00	2.376020E+00
5.113460E+00	2.996640E+00	2.387020E+00
5.147610E+00	3.160980E+00	2.500340E+00
5.188720E+00	3.038410E+00	2.529810E+00
5.158130E+00	3.289740E+00	2.563790E+00
5.207990E+00	3.200780E+00	2.603580E+00
5.180680E+00	3.409720E+00	2.662020E+00
5.144230E+00	3.602970E+00	2.733530E+00
5.207260E+00	3.530060E+00	2.777210E+00
5.147400E+00	3.692740E+00	2.801890E+00
5.204760E+00	3.647970E+00	2.852200E+00
5.153370E+00	3.750070E+00	2.864120E+00
5.082270E+00	2.762270E+00	2.281000E+00
5.026460E+00	2.687100E+00	2.185420E+00
5.031610E+00	2.829830E+00	2.197870E+00
5.052040E+00	3.885840E+00	2.865620E+00
5.109370E+00	3.837620E+00	2.897730E+00
5.064530E+00	3.914990E+00	2.936300E+00
4.969120E+00	2.605690E+00	2.071330E+00
4.903300E+00	2.526850E+00	1.942140E+00
4.910560E+00	2.672930E+00	1.950710E+00
4.931800E+00	4.036940E+00	2.931480E+00
5.015830E+00	3.984920E+00	2.970760E+00
4.974930E+00	4.048710E+00	3.008160E+00
4.816950E+00	2.449950E+00	1.809050E+00
4.705750E+00	2.392480E+00	1.656140E+00
4.784960E+00	2.531200E+00	1.731750E+00
4.865410E+00	4.078000E+00	2.901640E+00
4.907010E+00	4.099270E+00	2.989930E+00
4.551060E+00	2.567210E+00	1.439020E+00
4.500170E+00	2.386150E+00	1.414510E+00
4.811010E+00	4.140710E+00	2.930220E+00
4.808200E+00	4.185230E+00	2.978600E+00
4.863770E+00	4.171080E+00	3.014980E+00
4.822490E+00	4.217700E+00	3.016300E+00
4.375300E+00	2.334390E+00	1.321770E+00
4.216990E+00	2.399980E+00	1.221150E+00
4.339270E+00	2.480400E+00	1.271480E+00
4.739220E+00	4.222680E+00	2.951730E+00
4.729230E+00	4.302720E+00	3.012620E+00
4.804150E+00	4.275560E+00	3.041160E+00
4.783490E+00	4.322280E+00	3.055380E+00
4.109290E+00	2.584030E+00	1.146440E+00
3.995870E+00	2.408070E+00	1.112680E+00
4.652290E+00	4.299320E+00	2.945320E+00
4.663610E+00	4.355080E+00	3.008400E+00
4.744180E+00	4.359460E+00	3.062070E+00
3.862770E+00	2.724380E+00	1.099960E+00
3.701990E+00	2.641410E+00	1.100280E+00
4.568590E+00	4.374800E+00	2.939770E+00
4.622830E+00	4.392400E+00	3.009560E+00
4.671230E+00	4.419390E+00	3.073540E+00
3.615740E+00	2.921030E+00	1.150750E+00
3.472080E+00	2.844180E+00	1.171220E+00
4.469660E+00	4.429110E+00	2.893180E+00
4.521970E+00	4.432180E+00	2.971160E+00
4.585560E+00	4.426270E+00	3.020540E+00
3.431330E+00	3.111030E+00	1.231360E+00
3.298830E+00	3.041430E+00	1.260950E+00
4.400760E+00	4.488950E+00	2.874130E+00
4.460480E+00	4.475930E+00	2.960390E+00
3.301390E+00	3.329630E+00	1.333690E+00
3.186950E+00	3.196580E+00	1.346670E+00
4.332510E+00	4.552640E+00	2.855280E+00
4.394290E+00	4.535980E+00	2.944210E+00
3.191360E+00	3.362100E+00	1.392710E+00
3.142920E+00	3.285850E+00	1.401700E+00
3.251620E+00	3.591690E+00	1.486470E+00
4.285360E+00	4.594220E+00	2.849440E+00
4.322210E+00	4.606650E+00	2.933010E+00
3.137510E+00	3.408730E+00	1.454920E+00
3.149910E+00	3.577250E+00	1.534450E+00
3.192680E+00	3.693290E+00	1.564820E+00
3.264190E+00	3.868030E+00	1.670910E+00
4.129310E+00	4.637940E+00	2.719810E+00
4.172420E+00	4.654510E+00	2.791760E+00
4.245080E+00	4.633000E+00	2.854750E+00
3.136140E+00	3.712190E+00	1.612640E+00
3.158860E+00	3.868470E+00	1.715510E+00
3.208960E+00	3.957330E+00	1.748750E+00
3.275140E+00	4.057660E+00	1.806590E+00
3.386820E+00	4.207920E+00	1.938300E+00
3.499600E+00	4.350840E+00	2.062680E+00
3.976340E+00	4.661570E+00	2.583430E+00
4.007640E+00	4.683660E+00	2.652540E+00
4.091100E+00	4.679120E+00	2.731360E+00
3.151350E+00	4.004630E+00	1.803410E+00
3.262330E+00	4.177230E+00	1.928790E+00
3.364500E+00	4.310990E+00	2.037860E+00
3.439250E+00	4.396570E+00	2.120550E+00
3.449360E+00	4.442980E+00	2.173780E+00
3.512710E+00	4.453380E+00	2.180390E+00
3.582500E+00	4.551870E+00	2.274760E+00
3.680140E+00	4.641130E+00	2.392060E+00
3.782140E+00	4.667950E+00	2.456670E+00
3.846330E+00	4.704550E+00	2.535340E+00
3.936490E+00	4.690000E+00	2.594310E+00
3.474130E+00	4.504390E+00	2.230240E+00
3.516380E+00	4.585350E+00	2.295300E+00
3.583930E+00	4.626790E+00	2.343790E+00
3.608080E+00	4.670570E+00	2.399730E+00
3.654910E+00	4.709780E+00	2.460030E+00
3.743590E+00	4.707410E+00	2.483870E+00
3.530150E+00	4.654240E+00	2.367900E+00
3.589210E+00	4.698030E+00	2.425620E+00
5.276670E+00	3.015370E+00	2.704130E+00
5.267020E+00	2.942390E+00	2.660090E+00
5.249210E+00	3.060820E+00	2.643620E+00
5.248760E+00	3.249210E+00	2.713520E+00
5.285420E+00	3.113580E+00	2.747970E+00
5.250170E+00	3.415830E+00	2.786590E+00
5.297890E+00	3.276540E+00	2.818280E+00
5.254690E+00	3.538760E+00	2.851500E+00
5.311460E+00	3.432330E+00	2.901110E+00
5.253100E+00	3.603410E+00	2.893410E+00
5.282290E+00	3.557150E+00	2.918050E+00
5.259420E+00	3.644470E+00	2.963440E+00
5.171280E+00	2.733080E+00	2.468570E+00
5.125260E+00	2.628550E+00	2.385980E+00
5.115980E+00	2.723810E+00	2.354600E+00
5.209670E+00	2.867340E+00	2.531920E+00
5.161300E+00	3.790180E+00	2.927630E+00
5.200980E+00	3.737590E+00	2.949170E+00
5.175760E+00	3.813580E+00	2.997910E+00
5.068000E+00	2.544970E+00	2.299080E+00
4.995020E+00	2.470190E+00	2.204020E+00
5.019850E+00	2.570340E+00	2.187790E+00
5.077780E+00	3.946780E+00	3.001190E+00
5.134130E+00	3.903020E+00	3.035920E+00
5.091650E+00	3.979820E+00	3.060740E+00
4.922160E+00	2.376900E+00	2.082480E+00
4.855310E+00	2.287310E+00	1.973570E+00
4.877300E+00	2.401470E+00	1.943530E+00
4.977990E+00	4.091970E+00	3.056870E+00
5.051470E+00	4.048070E+00	3.091370E+00
5.015720E+00	4.116290E+00	3.126040E+00
4.748530E+00	2.190500E+00	1.868170E+00
4.635850E+00	2.160500E+00	1.706620E+00
4.736850E+00	2.269760E+00	1.768560E+00
4.944340E+00	4.155810E+00	3.078880E+00
4.952270E+00	4.197840E+00	3.123620E+00
4.999520E+00	4.168360E+00	3.167160E+00
4.968030E+00	4.222630E+00	3.172330E+00
4.530590E+00	2.246820E+00	1.510720E+00
4.467420E+00	2.078600E+00	1.559610E+00
4.896520E+00	4.241250E+00	3.098650E+00
4.908810E+00	4.300840E+00	3.149020E+00
4.954300E+00	4.274540E+00	3.200180E+00
4.927800E+00	4.331990E+00	3.200990E+00
4.272740E+00	2.232110E+00	1.318270E+00
4.847470E+00	4.343910E+00	3.120140E+00
4.842050E+00	4.423840E+00	3.179080E+00
4.913570E+00	4.387830E+00	3.229270E+00
4.888700E+00	4.442180E+00	3.241700E+00
4.045510E+00	2.199070E+00	1.211250E+00
3.886690E+00	2.238830E+00	1.174630E+00
3.934790E+00	2.301700E+00	1.140530E+00
4.768210E+00	4.412500E+00	3.118140E+00
4.776690E+00	4.463850E+00	3.174800E+00
4.836320E+00	4.477110E+00	3.231000E+00
3.791920E+00	2.395610E+00	1.121430E+00
3.682950E+00	2.272830E+00	1.164750E+00
4.720750E+00	4.454390E+00	3.134460E+00
4.723390E+00	4.486920E+00	3.181160E+00
4.763010E+00	4.517740E+00	3.250070E+00
3.556460E+00	2.568620E+00	1.134250E+00
3.408650E+00	2.519300E+00	1.199880E+00
4.525660E+00	4.475840E+00	3.034370E+00
4.597390E+00	4.477270E+00	3.098390E+00
4.665670E+00	4.485320E+00	3.157910E+00
4.697390E+00	4.514130E+00	3.221080E+00
3.335080E+00	2.782150E+00	1.217680E+00
3.202630E+00	2.732700E+00	1.268700E+00
4.456590E+00	4.527190E+00	3.028450E+00
4.518980E+00	4.533520E+00	3.130390E+00
3.177050E+00	2.977190E+00	1.301990E+00
3.077540E+00	2.924970E+00	1.361430E+00
4.394050E+00	4.581600E+00	3.007410E+00
4.437540E+00	4.584000E+00	3.083630E+00
3.088880E+00	3.185940E+00	1.414280E+00
3.022730E+00	3.047190E+00	1.418070E+00
4.359270E+00	4.617720E+00	3.001130E+00
4.385140E+00	4.621040E+00	3.046040E+00
2.992930E+00	3.183660E+00	1.488560E+00
2.949710E+00	3.356630E+00	1.574050E+00
3.054820E+00	3.465420E+00	1.548510E+00
4.210380E+00	4.671900E+00	2.864210E+00
4.248100E+00	4.680780E+00	2.938350E+00
4.333250E+00	4.654240E+00	3.014480E+00
2.978980E+00	3.530000E+00	1.632140E+00
2.931790E+00	3.461380E+00	1.642680E+00
3.037920E+00	3.759170E+00	1.712260E+00
4.027120E+00	4.740730E+00	2.751260E+00
4.117640E+00	4.729840E+00	2.824500E+00
4.182870E+00	4.703850E+00	2.876240E+00
2.927420E+00	3.593370E+00	1.694330E+00
2.939170E+00	3.755140E+00	1.766870E+00
2.979690E+00	3.855200E+00	1.792020E+00
3.024120E+00	3.983610E+00	1.837770E+00
3.135780E+00	4.141340E+00	1.930450E+00
3.241740E+00	4.284120E+00	2.030060E+00
3.361350E+00	4.416220E+00	2.152070E+00
3.909860E+00	4.759130E+00	2.682130E+00
3.985430E+00	4.780150E+00	2.772350E+00
4.046890E+00	4.802490E+00	2.864750E+00
2.923090E+00	3.887290E+00	1.838350E+00
2.950310E+00	4.030710E+00	1.910640E+00
3.035570E+00	4.117530E+00	1.946380E+00
3.111580E+00	4.240460E+00	2.025420E+00
3.209810E+00	4.363990E+00	2.111820E+00
3.291510E+00	4.458690E+00	2.207740E+00
3.407380E+00	4.556270E+00	2.281940E+00
3.737670E+00	4.779150E+00	2.572790E+00
3.822680E+00	4.807610E+00	2.674570E+00
3.862330E+00	4.844070E+00	2.752180E+00
3.950190E+00	4.820110E+00	2.798660E+00
2.972110E+00	4.175030E+00	2.020520E+00
3.082160E+00	4.322360E+00	2.108570E+00
3.182020E+00	4.430820E+00	2.196910E+00
3.283320E+00	4.533400E+00	2.277830E+00
3.352910E+00	4.608080E+00	2.335730E+00
3.366520E+00	4.656030E+00	2.384110E+00
3.438140E+00	4.659450E+00	2.381460E+00
3.564420E+00	4.738670E+00	2.469260E+00
3.617480E+00	4.814520E+00	2.566010E+00
3.672440E+00	4.856580E+00	2.653310E+00
3.768140E+00	4.845650E+00	2.688990E+00
3.407190E+00	4.726680E+00	2.452810E+00
3.514490E+00	4.816050E+00	2.535200E+00
3.580430E+00	4.858270E+00	2.607400E+00
5.372800E+00	3.241040E+00	2.948880E+00
5.366420E+00	3.184720E+00	2.925180E+00
5.347920E+00	3.280790E+00	2.908030E+00
5.351200E+00	3.367000E+00	2.946580E+00
5.371830E+00	3.306660E+00	2.977180E+00
5.359970E+00	3.424740E+00	3.013060E+00
5.241140E+00	2.669930E+00	2.646910E+00
5.199280E+00	2.589670E+00	2.578290E+00
5.206330E+00	2.706460E+00	2.557960E+00
5.265710E+00	2.838260E+00	2.643270E+00
5.270180E+00	2.760010E+00	2.694900E+00
5.295490E+00	2.939830E+00	2.753190E+00
5.332990E+00	3.124090E+00	2.851250E+00
5.315230E+00	3.543990E+00	2.994670E+00
5.304450E+00	3.638490E+00	3.055440E+00
5.145380E+00	2.516910E+00	2.505680E+00
5.077690E+00	2.442840E+00	2.431200E+00
5.109460E+00	2.531420E+00	2.406610E+00
5.253550E+00	3.752400E+00	3.077160E+00
5.202850E+00	3.844160E+00	3.080940E+00
5.234140E+00	3.828970E+00	3.128470E+00
5.204010E+00	3.888340E+00	3.157020E+00
5.010110E+00	2.367160E+00	2.355980E+00
4.941860E+00	2.283880E+00	2.274190E+00
4.970880E+00	2.373250E+00	2.232620E+00
5.108500E+00	4.008860E+00	3.124050E+00
5.145810E+00	3.965560E+00	3.138830E+00
5.125520E+00	4.024240E+00	3.204550E+00
4.851690E+00	2.171710E+00	2.176970E+00
4.788460E+00	2.117320E+00	2.065910E+00
4.833730E+00	2.202520E+00	2.052550E+00
5.037810E+00	4.130350E+00	3.185840E+00
5.071820E+00	4.092050E+00	3.197600E+00
5.062450E+00	4.147720E+00	3.260050E+00
4.675750E+00	2.063880E+00	1.877710E+00
4.988050E+00	4.241780E+00	3.225380E+00
5.017220E+00	4.207660E+00	3.245260E+00
5.016100E+00	4.264160E+00	3.296980E+00
4.486490E+00	1.985060E+00	1.665510E+00
4.345930E+00	1.923870E+00	1.598040E+00
4.388010E+00	2.001410E+00	1.555210E+00
4.952210E+00	4.355780E+00	3.254540E+00
4.977140E+00	4.320750E+00	3.276980E+00
4.978060E+00	4.378730E+00	3.325130E+00
4.234570E+00	2.047050E+00	1.411710E+00
4.124420E+00	1.934370E+00	1.430930E+00
4.891600E+00	4.480360E+00	3.291960E+00
4.936660E+00	4.433870E+00	3.306980E+00
4.934600E+00	4.476270E+00	3.357500E+00
3.954840E+00	2.066230E+00	1.259610E+00
4.837540E+00	4.524480E+00	3.291750E+00
4.892280E+00	4.525550E+00	3.355320E+00
3.755010E+00	2.075200E+00	1.251530E+00
3.607510E+00	2.056350E+00	1.275240E+00
3.636140E+00	2.159750E+00	1.218010E+00
4.798050E+00	4.552530E+00	3.300810E+00
4.826740E+00	4.580880E+00	3.368980E+00
3.487260E+00	2.284740E+00	1.222270E+00
3.348580E+00	2.252280E+00	1.300440E+00
4.597480E+00	4.525510E+00	3.197140E+00
4.654690E+00	4.527890E+00	3.230860E+00
4.695010E+00	4.567230E+00	3.304450E+00
4.760610E+00	4.576830E+00	3.328450E+00
3.262340E+00	2.491160E+00	1.268670E+00
3.132730E+00	2.467460E+00	1.349160E+00
4.549920E+00	4.546730E+00	3.207270E+00
4.571350E+00	4.574870E+00	3.271920E+00
4.627960E+00	4.565520E+00	3.284240E+00
3.086380E+00	2.702690E+00	1.344270E+00
2.986300E+00	2.674940E+00	1.422790E+00
4.463840E+00	4.592790E+00	3.162120E+00
4.513130E+00	4.577700E+00	3.222060E+00
2.970760E+00	2.923490E+00	1.442840E+00
2.920830E+00	2.798330E+00	1.476000E+00
4.390610E+00	4.659870E+00	3.120870E+00
2.874830E+00	2.926430E+00	1.531250E+00
2.822480E+00	3.111670E+00	1.626050E+00
2.909380E+00	3.142310E+00	1.551040E+00
4.283850E+00	4.726750E+00	3.044330E+00
4.332880E+00	4.750190E+00	3.156580E+00
2.866100E+00	3.373040E+00	1.661630E+00
2.772220E+00	3.276400E+00	1.709400E+00
4.171200E+00	4.768360E+00	2.961770E+00
4.230600E+00	4.775840E+00	3.036990E+00
4.263170E+00	4.781110E+00	3.089280E+00
2.796210E+00	3.432240E+00	1.749450E+00
2.752230E+00	3.375320E+00	1.763480E+00
2.832820E+00	3.663980E+00	1.789320E+00
4.096770E+00	4.825340E+00	2.954290E+00
4.128400E+00	4.861200E+00	3.031540E+00
4.207370E+00	4.815450E+00	3.061080E+00
2.741970E+00	3.503180E+00	1.805670E+00
2.738490E+00	3.663580E+00	1.850320E+00
2.781780E+00	3.777780E+00	1.882630E+00
2.828400E+00	3.962680E+00	1.937270E+00
3.913590E+00	4.860390E+00	2.824590E+00
3.960570E+00	4.879830E+00	2.911100E+00
4.047420E+00	4.868140E+00	2.969650E+00
2.724180E+00	3.806710E+00	1.934350E+00
2.728670E+00	3.959410E+00	1.986310E+00
2.773720E+00	4.049780E+00	2.015220E+00
2.832990E+00	4.190640E+00	2.089830E+00
2.974270E+00	4.298110E+00	2.122890E+00
3.062150E+00	4.400540E+00	2.201750E+00
3.170120E+00	4.509360E+00	2.280930E+00
3.272030E+00	4.631170E+00	2.367890E+00
3.727000E+00	4.878850E+00	2.709820E+00
3.770090E+00	4.906490E+00	2.766450E+00
3.867650E+00	4.903240E+00	2.844180E+00
2.718220E+00	4.067080E+00	2.053710E+00
2.739820E+00	4.173800E+00	2.115160E+00
2.776470E+00	4.228320E+00	2.138000E+00
2.797620E+00	4.284430E+00	2.182480E+00
2.922060E+00	4.362190E+00	2.207160E+00
3.051760E+00	4.484500E+00	2.289830E+00
3.149950E+00	4.571490E+00	2.345730E+00
3.181950E+00	4.637010E+00	2.396450E+00
3.234950E+00	4.678200E+00	2.419640E+00
3.295170E+00	4.731670E+00	2.460190E+00
3.383120E+00	4.835240E+00	2.548310E+00
3.505610E+00	4.872110E+00	2.599050E+00
3.574260E+00	4.912610E+00	2.678920E+00
3.682740E+00	4.906950E+00	2.725060E+00
2.731370E+00	4.225890E+00	2.162120E+00
3.185850E+00	4.711020E+00	2.457470E+00
3.271260E+00	4.793550E+00	2.511080E+00
3.291010E+00	4.845530E+00	2.551750E+00
3.328690E+00	4.871240E+00	2.576600E+00
3.356430E+00	4.902450E+00	2.620620E+00
3.455100E+00	4.904940E+00	2.635100E+00
3.281840E+00	4.878970E+00	2.585760E+00
5.375870E+00	3.078800E+00	2.984900E+00
5.364380E+00	3.018160E+00	2.966860E+00
5.363330E+00	3.092540E+00	2.934760E+00
5.385260E+00	3.177360E+00	2.996630E+00
5.398000E+00	3.310340E+00	3.059210E+00
5.401030E+00	3.416410E+00	3.102010E+00
5.210020E+00	2.510880E+00	2.687930E+00
5.147210E+00	2.434720E+00	2.636270E+00
5.164180E+00	2.498750E+00	2.582290E+00
5.251210E+00	2.618020E+00	2.714950E+00
5.308480E+00	2.786760E+00	2.808930E+00
5.341490E+00	2.957370E+00	2.889150E+00
5.367410E+00	3.548900E+00	3.120430E+00
5.321460E+00	3.664790E+00	3.123360E+00
5.348250E+00	3.639450E+00	3.167000E+00
5.316890E+00	3.711840E+00	3.197560E+00
5.087180E+00	2.362250E+00	2.576070E+00
5.022840E+00	2.296300E+00	2.529420E+00
5.051350E+00	2.363010E+00	2.472410E+00
5.260060E+00	3.809120E+00	3.188620E+00
5.243500E+00	3.874860E+00	3.266260E+00
4.939400E+00	2.214170E+00	2.476880E+00
4.878990E+00	2.157510E+00	2.378550E+00
4.921640E+00	2.227010E+00	2.360350E+00
5.187170E+00	3.952730E+00	3.242990E+00
5.173490E+00	4.008690E+00	3.301010E+00
4.795480E+00	2.072830E+00	2.195030E+00
5.134340E+00	4.083880E+00	3.315240E+00
5.111600E+00	4.152780E+00	3.345600E+00
4.654780E+00	1.969750E+00	1.985370E+00
4.549780E+00	1.867810E+00	1.920660E+00
4.525340E+00	1.927170E+00	1.791060E+00
5.081960E+00	4.209610E+00	3.355940E+00
5.065720E+00	4.270050E+00	3.391260E+00
4.456180E+00	1.804160E+00	1.863890E+00
4.311330E+00	1.752180E+00	1.777340E+00
4.405390E+00	1.836290E+00	1.752910E+00
5.034540E+00	4.323960E+00	3.391550E+00
5.015540E+00	4.378010E+00	3.421180E+00
4.190040E+00	1.827210E+00	1.580620E+00
4.029670E+00	1.736200E+00	1.562660E+00
4.983270E+00	4.431060E+00	3.419680E+00
4.940840E+00	4.504220E+00	3.436970E+00
3.899680E+00	1.894320E+00	1.388920E+00
3.825380E+00	1.785820E+00	1.477070E+00
4.890300E+00	4.569070E+00	3.430060E+00
4.926460E+00	4.548530E+00	3.480500E+00
4.905860E+00	4.579370E+00	3.486240E+00
3.717330E+00	1.775260E+00	1.465180E+00
3.563400E+00	1.811040E+00	1.463180E+00
3.674640E+00	1.868380E+00	1.386710E+00
4.850120E+00	4.604860E+00	3.430710E+00
4.869340E+00	4.619110E+00	3.502290E+00
3.443980E+00	2.021070E+00	1.362910E+00
3.298990E+00	1.996080E+00	1.445620E+00
4.726420E+00	4.602400E+00	3.360200E+00
4.751150E+00	4.629130E+00	3.429090E+00
4.811040E+00	4.631550E+00	3.457470E+00
3.206930E+00	2.226970E+00	1.383210E+00
3.086490E+00	2.210980E+00	1.483930E+00
4.606170E+00	4.594090E+00	3.323720E+00
4.636330E+00	4.620640E+00	3.384790E+00
4.694030E+00	4.624200E+00	3.405080E+00
3.019290E+00	2.454720E+00	1.443740E+00
2.914160E+00	2.427060E+00	1.534440E+00
4.460640E+00	4.638970E+00	3.231120E+00
4.522270E+00	4.626510E+00	3.300870E+00
4.576190E+00	4.624310E+00	3.356490E+00
2.873110E+00	2.695140E+00	1.522610E+00
2.798120E+00	2.595010E+00	1.610030E+00
4.404990E+00	4.707580E+00	3.224140E+00
4.464810E+00	4.701910E+00	3.322050E+00
2.774180E+00	2.759450E+00	1.614530E+00
2.711960E+00	2.730860E+00	1.678780E+00
2.792580E+00	2.905410E+00	1.606680E+00
4.371540E+00	4.750130E+00	3.223300E+00
4.399470E+00	4.748840E+00	3.269980E+00
2.719910E+00	2.873810E+00	1.680780E+00
2.676980E+00	2.826370E+00	1.726070E+00
2.723900E+00	3.078480E+00	1.714370E+00
4.262020E+00	4.821160E+00	3.164030E+00
4.344330E+00	4.786910E+00	3.238420E+00
2.646360E+00	2.942060E+00	1.757680E+00
2.613650E+00	3.159610E+00	1.824580E+00
2.692740E+00	3.323070E+00	1.792850E+00
4.187640E+00	4.865540E+00	3.115730E+00
4.211830E+00	4.895810E+00	3.218070E+00
2.612250E+00	3.341010E+00	1.863590E+00
2.566690E+00	3.276930E+00	1.877410E+00
2.638700E+00	3.573540E+00	1.894140E+00
4.005570E+00	4.908280E+00	2.993400E+00
4.051170E+00	4.937680E+00	3.078660E+00
4.134280E+00	4.918220E+00	3.139120E+00
2.556730E+00	3.406390E+00	1.925510E+00
2.543960E+00	3.569260E+00	1.957120E+00
2.579610E+00	3.679160E+00	1.972860E+00
2.624230E+00	3.874430E+00	2.017550E+00
3.787160E+00	4.962900E+00	2.876740E+00
3.880440E+00	4.956680E+00	2.950180E+00
3.961720E+00	4.951910E+00	3.022200E+00
2.524760E+00	3.710430E+00	2.019530E+00
2.531480E+00	3.873360E+00	2.070290E+00
2.572730E+00	3.968100E+00	2.082260E+00
2.637440E+00	4.108480E+00	2.132390E+00
2.824610E+00	4.369130E+00	2.249430E+00
2.926330E+00	4.464840E+00	2.306100E+00
3.057610E+00	4.591850E+00	2.391440E+00
3.647660E+00	4.976680E+00	2.807660E+00
3.730090E+00	4.998460E+00	2.905740E+00
3.794210E+00	5.023470E+00	2.987820E+00
2.521430E+00	3.990070E+00	2.125210E+00
2.552530E+00	4.116940E+00	2.190690E+00
2.611420E+00	4.191680E+00	2.209870E+00
2.700270E+00	4.284450E+00	2.232850E+00
2.792930E+00	4.423860E+00	2.314350E+00
2.900100E+00	4.532170E+00	2.388940E+00
2.972460E+00	4.623410E+00	2.443820E+00
3.069930E+00	4.702150E+00	2.481290E+00
3.183220E+00	4.819590E+00	2.548880E+00
3.441410E+00	4.972670E+00	2.723670E+00
3.535460E+00	5.013840E+00	2.800300E+00
3.560450E+00	5.044600E+00	2.870300E+00
3.673760E+00	5.034480E+00	2.933920E+00
2.564490E+00	4.228240E+00	2.265750E+00
2.662110E+00	4.375800E+00	2.327530E+00
2.768940E+00	4.491180E+00	2.398980E+00
2.867400E+00	4.595710E+00	2.459400E+00
2.960970E+00	4.694940E+00	2.501080E+00
3.052420E+00	4.768780E+00	2.540710E+00
3.085190E+00	4.831830E+00	2.587520E+00
3.149840E+00	4.871970E+00	2.607080E+00
3.249780E+00	4.922820E+00	2.644800E+00
3.302780E+00	4.992650E+00	2.727360E+00
3.358590E+00	5.031160E+00	2.792600E+00
3.468140E+00	5.035040E+00	2.816420E+00
3.096410E+00	4.899000E+00	2.651960E+00
3.203480E+00	4.983560E+00	2.720920E+00
3.272220E+00	5.020720E+00	2.761040E+00
5.319340E+00	2.626630E+00	2.941400E+00
5.299230E+00	2.564010E+00	2.904680E+00
5.304670E+00	2.654780E+00	2.868070E+00
5.343230E+00	2.812630E+00	2.923880E+00
5.335140E+00	2.709660E+00	2.976550E+00
5.360710E+00	2.930490E+00	2.971800E+00
5.365710E+00	2.843260E+00	3.020270E+00
5.385970E+00	3.015610E+00	3.044180E+00
5.424940E+00	3.164380E+00	3.104860E+00
5.440230E+00	3.311790E+00	3.160800E+00
5.423020E+00	3.437840E+00	3.167760E+00
5.455770E+00	3.386810E+00	3.223010E+00
5.428830E+00	3.495780E+00	3.242950E+00
5.161590E+00	2.385490E+00	2.769150E+00
5.103960E+00	2.308470E+00	2.739550E+00
5.114700E+00	2.360180E+00	2.666740E+00
5.225070E+00	2.488980E+00	2.787370E+00
5.372890E+00	3.616880E+00	3.226110E+00
5.354560E+00	3.699270E+00	3.302190E+00
5.026330E+00	2.236040E+00	2.711660E+00
4.967100E+00	2.198720E+00	2.645650E+00
5.007730E+00	2.250720E+00	2.612410E+00
5.297750E+00	3.788800E+00	3.282460E+00
5.281590E+00	3.856020E+00	3.340560E+00
4.882090E+00	2.127470E+00	2.495930E+00
5.235840E+00	3.950230E+00	3.363000E+00
5.191350E+00	4.027040E+00	3.363340E+00
5.216410E+00	4.011510E+00	3.404490E+00
5.195180E+00	4.063360E+00	3.428970E+00
4.764850E+00	2.007200E+00	2.304730E+00
4.677190E+00	1.908530E+00	2.245080E+00
4.671330E+00	1.940500E+00	2.122470E+00
5.122000E+00	4.172490E+00	3.390130E+00
5.151520E+00	4.134210E+00	3.410110E+00
5.137500E+00	4.182450E+00	3.451080E+00
4.603600E+00	1.824590E+00	2.177690E+00
4.509320E+00	1.744730E+00	2.093930E+00
4.530390E+00	1.798840E+00	2.007490E+00
5.072750E+00	4.287920E+00	3.440440E+00
5.108400E+00	4.246350E+00	3.483240E+00
5.075700E+00	4.305610E+00	3.497010E+00
4.397470E+00	1.679590E+00	2.020760E+00
4.237420E+00	1.618650E+00	1.929040E+00
4.359490E+00	1.697420E+00	1.923380E+00
5.018270E+00	4.393070E+00	3.470330E+00
5.044260E+00	4.357810E+00	3.502660E+00
5.021270E+00	4.410630E+00	3.531120E+00
4.116090E+00	1.653820E+00	1.727790E+00
3.956240E+00	1.585130E+00	1.743720E+00
4.953320E+00	4.516960E+00	3.513840E+00
4.984160E+00	4.466150E+00	3.521970E+00
4.978540E+00	4.506200E+00	3.577910E+00
3.819610E+00	1.688060E+00	1.576200E+00
3.753270E+00	1.602020E+00	1.653210E+00
4.933070E+00	4.574390E+00	3.555110E+00
3.651600E+00	1.599650E+00	1.649980E+00
3.496060E+00	1.633920E+00	1.652290E+00
3.610980E+00	1.674640E+00	1.573520E+00
4.898530E+00	4.633720E+00	3.559550E+00
4.919540E+00	4.631140E+00	3.597270E+00
4.900170E+00	4.656240E+00	3.592380E+00
3.387850E+00	1.796620E+00	1.537740E+00
3.239760E+00	1.782590E+00	1.613020E+00
4.775290E+00	4.659210E+00	3.490190E+00
4.806830E+00	4.681160E+00	3.558850E+00
4.872240E+00	4.666080E+00	3.577850E+00
3.161310E+00	1.983610E+00	1.538420E+00
3.037500E+00	1.975500E+00	1.632340E+00
4.662900E+00	4.647180E+00	3.451820E+00
4.688410E+00	4.676040E+00	3.517060E+00
4.743670E+00	4.681430E+00	3.534650E+00
2.970000E+00	2.191100E+00	1.573010E+00
2.869120E+00	2.170470E+00	1.670300E+00
4.527800E+00	4.669680E+00	3.384040E+00
4.572050E+00	4.680800E+00	3.465520E+00
4.633510E+00	4.674090E+00	3.496520E+00
2.826460E+00	2.386590E+00	1.630000E+00
2.740270E+00	2.357990E+00	1.723650E+00
4.497460E+00	4.702410E+00	3.394610E+00
4.516210E+00	4.705690E+00	3.439270E+00
2.717480E+00	2.562780E+00	1.699480E+00
2.636220E+00	2.533130E+00	1.791960E+00
4.398270E+00	4.792500E+00	3.336040E+00
4.470700E+00	4.743580E+00	3.413320E+00
2.624300E+00	2.756400E+00	1.777450E+00
2.549180E+00	2.672520E+00	1.851420E+00
4.299230E+00	4.854160E+00	3.277130E+00
4.345030E+00	4.875250E+00	3.392630E+00
2.537470E+00	2.801560E+00	1.857350E+00
2.504330E+00	2.752780E+00	1.889970E+00
2.541550E+00	2.966180E+00	1.848990E+00
4.251070E+00	4.901190E+00	3.277690E+00
4.277640E+00	4.908070E+00	3.330470E+00
2.477530E+00	2.852800E+00	1.913060E+00
2.430420E+00	3.057180E+00	1.968580E+00
2.507090E+00	3.226110E+00	1.914140E+00
4.092340E+00	4.956990E+00	3.168890E+00
4.141050E+00	4.974940E+00	3.259430E+00
4.223950E+00	4.939840E+00	3.305930E+00
2.414480E+00	3.268930E+00	1.993540E+00
2.340500E+00	3.214380E+00	2.037450E+00
2.459960E+00	3.487990E+00	2.004670E+00
3.891310E+00	5.011650E+00	3.047540E+00
3.959240E+00	5.019050E+00	3.153240E+00
4.051820E+00	4.995820E+00	3.208240E+00
2.362620E+00	3.383880E+00	2.057130E+00
2.305560E+00	3.322660E+00	2.082220E+00
2.363830E+00	3.556530E+00	2.075180E+00
2.432900E+00	3.784790E+00	2.112120E+00
3.845570E+00	5.044210E+00	3.060650E+00
3.874780E+00	5.053090E+00	3.111410E+00
2.288790E+00	3.472780E+00	2.120830E+00
2.329070E+00	3.658490E+00	2.132220E+00
2.345830E+00	3.796770E+00	2.180130E+00
2.384640E+00	3.895110E+00	2.184050E+00
2.446970E+00	4.038070E+00	2.210240E+00
3.583120E+00	5.092160E+00	2.967020E+00
3.701880E+00	5.084520E+00	3.033310E+00
3.804920E+00	5.076890E+00	3.087750E+00
2.330520E+00	3.943900E+00	2.240120E+00
2.385060E+00	4.097290E+00	2.287060E+00
2.393900E+00	4.176310E+00	2.332770E+00
2.457420E+00	4.199360E+00	2.306130E+00
2.541850E+00	4.332920E+00	2.357760E+00
2.646070E+00	4.454250E+00	2.422690E+00
2.750420E+00	4.565660E+00	2.479420E+00
2.848040E+00	4.673180E+00	2.525590E+00
2.958130E+00	4.792150E+00	2.592180E+00
3.427790E+00	5.091920E+00	2.914460E+00
3.520510E+00	5.129650E+00	2.988840E+00
3.595020E+00	5.155980E+00	3.077480E+00
2.424960E+00	4.277410E+00	2.386620E+00
2.527920E+00	4.420240E+00	2.447810E+00
2.635200E+00	4.537020E+00	2.507220E+00
2.735420E+00	4.648700E+00	2.550090E+00
2.826500E+00	4.730470E+00	2.590150E+00
2.858460E+00	4.791630E+00	2.637330E+00
2.912740E+00	4.833280E+00	2.650700E+00
2.976220E+00	4.890340E+00	2.675580E+00
3.087800E+00	4.974310E+00	2.738420E+00
3.236700E+00	5.050230E+00	2.815930E+00
3.288180E+00	5.115790E+00	2.924820E+00
3.351920E+00	5.169000E+00	3.016340E+00
3.467880E+00	5.164660E+00	3.030170E+00
2.863190E+00	4.859480E+00	2.696040E+00
2.965030E+00	4.959430E+00	2.750670E+00
3.078050E+00	5.034850E+00	2.827880E+00
3.175880E+00	5.102910E+00	2.908710E+00
3.243940E+00	5.157110E+00	2.979060E+00
5.212880E+00	2.359730E+00	2.968590E+00
5.162180E+00	2.305660E+00	2.914770E+00
5.191790E+00	2.379770E+00	2.866550E+00
5.270570E+00	2.489250E+00	2.913910E+00
5.263950E+00	2.445760E+00	2.994050E+00
5.320380E+00	2.579420E+00	3.008490E+00
5.361730E+00	2.728620E+00	3.076750E+00
5.403000E+00	2.865400E+00	3.120600E+00
5.433920E+00	3.012890E+00	3.166510E+00
5.469380E+00	3.149100E+00	3.210410E+00
5.485140E+00	3.274320E+00	3.257660E+00
5.485660E+00	3.383820E+00	3.297460E+00
5.473740E+00	3.484730E+00	3.349510E+00
5.108760E+00	2.249800E+00	2.914940E+00
5.050540E+00	2.216260E+00	2.850600E+00
5.088410E+00	2.263370E+00	2.819120E+00
5.413690E+00	3.596980E+00	3.321510E+00
5.396260E+00	3.678810E+00	3.397860E+00
4.965700E+00	2.171020E+00	2.749750E+00
5.334590E+00	3.783340E+00	3.380390E+00
5.295360E+00	3.865420E+00	3.405260E+00
5.331840E+00	3.822550E+00	3.456110E+00
5.295350E+00	3.905040E+00	3.481380E+00
4.851750E+00	2.068320E+00	2.596030E+00
4.773630E+00	1.972500E+00	2.544070E+00
4.773090E+00	1.991520E+00	2.428310E+00
5.241520E+00	3.994480E+00	3.459800E+00
5.233310E+00	4.045490E+00	3.512000E+00
4.713590E+00	1.902810E+00	2.497950E+00
4.636470E+00	1.815500E+00	2.417290E+00
4.657840E+00	1.860440E+00	2.335330E+00
5.201030E+00	4.126940E+00	3.531700E+00
5.160500E+00	4.195210E+00	3.531270E+00
5.192770E+00	4.185140E+00	3.580190E+00
5.167570E+00	4.232920E+00	3.601910E+00
4.544500E+00	1.721090E+00	2.317530E+00
4.445960E+00	1.646470E+00	2.243090E+00
4.474070E+00	1.690560E+00	2.162450E+00
5.083380E+00	4.333590E+00	3.568340E+00
5.116920E+00	4.291220E+00	3.580040E+00
5.109930E+00	4.332230E+00	3.634190E+00
4.326410E+00	1.586320E+00	2.179010E+00
4.154890E+00	1.522190E+00	2.078150E+00
4.285090E+00	1.591220E+00	2.077790E+00
5.069040E+00	4.378510E+00	3.615480E+00
4.050280E+00	1.530010E+00	1.896510E+00
3.926880E+00	1.498200E+00	1.931410E+00
5.029230E+00	4.452430E+00	3.640880E+00
4.990640E+00	4.532570E+00	3.657650E+00
3.773730E+00	1.480800E+00	1.888230E+00
3.636390E+00	1.467810E+00	1.901940E+00
3.673220E+00	1.497330E+00	1.824690E+00
3.753080E+00	1.532150E+00	1.765600E+00
4.952630E+00	4.602230E+00	3.645540E+00
4.989700E+00	4.571240E+00	3.720050E+00
4.960750E+00	4.622930E+00	3.710030E+00
3.541620E+00	1.539280E+00	1.776920E+00
3.393160E+00	1.528520E+00	1.838600E+00
4.908810E+00	4.669520E+00	3.659980E+00
3.318470E+00	1.635410E+00	1.717520E+00
3.178070E+00	1.637860E+00	1.804570E+00
4.850170E+00	4.703540E+00	3.630050E+00
4.854850E+00	4.731810E+00	3.718760E+00
3.106960E+00	1.788140E+00	1.709410E+00
2.983730E+00	1.787680E+00	1.799680E+00
4.715270E+00	4.708050E+00	3.578550E+00
4.741580E+00	4.731940E+00	3.644050E+00
4.800460E+00	4.732680E+00	3.670080E+00
2.924640E+00	1.967720E+00	1.727760E+00
2.823960E+00	1.959630E+00	1.827460E+00
4.605710E+00	4.705870E+00	3.537480E+00
4.635690E+00	4.735680E+00	3.603240E+00
4.688920E+00	4.732990E+00	3.624570E+00
2.776590E+00	2.152900E+00	1.766050E+00
2.684170E+00	2.137110E+00	1.863290E+00
4.507590E+00	4.755090E+00	3.509140E+00
4.573120E+00	4.743830E+00	3.571650E+00
2.655590E+00	2.333410E+00	1.819660E+00
2.576350E+00	2.311100E+00	1.920770E+00
4.426440E+00	4.820000E+00	3.457210E+00
4.466790E+00	4.839110E+00	3.567800E+00
2.555500E+00	2.500760E+00	1.878790E+00
2.482540E+00	2.476170E+00	1.967140E+00
4.383230E+00	4.870980E+00	3.460590E+00
4.407590E+00	4.874110E+00	3.513600E+00
2.468220E+00	2.677120E+00	1.937370E+00
2.431540E+00	2.584790E+00	2.001190E+00
4.267710E+00	4.959710E+00	3.430070E+00
4.355830E+00	4.911590E+00	3.486920E+00
2.383070E+00	2.689800E+00	2.025710E+00
2.314900E+00	2.848370E+00	2.070510E+00
2.398150E+00	2.861100E+00	1.992980E+00
4.197720E+00	4.985600E+00	3.353150E+00
4.201960E+00	5.008820E+00	3.415790E+00
2.325940E+00	3.034510E+00	2.050070E+00
2.239090E+00	3.004500E+00	2.122080E+00
4.009470E+00	5.037070E+00	3.245980E+00
4.065390E+00	5.057000E+00	3.334020E+00
4.154780E+00	5.028940E+00	3.380940E+00
2.244650E+00	3.234960E+00	2.112960E+00
2.167600E+00	3.139230E+00	2.183910E+00
3.858100E+00	5.102500E+00	3.194530E+00
3.961530E+00	5.083570E+00	3.276450E+00
2.161000E+00	3.272760E+00	2.191300E+00
2.123500E+00	3.220170E+00	2.216310E+00
2.188830E+00	3.449060E+00	2.201550E+00
2.252100E+00	3.701000E+00	2.209480E+00
3.727510E+00	5.135840E+00	3.149200E+00
3.785560E+00	5.180430E+00	3.263420E+00
2.114150E+00	3.329560E+00	2.244840E+00
2.112030E+00	3.495790E+00	2.264200E+00
2.155030E+00	3.614370E+00	2.247880E+00
2.177470E+00	3.755640E+00	2.286610E+00
2.233080E+00	3.912780E+00	2.293220E+00
2.311070E+00	4.115590E+00	2.348910E+00
3.651810E+00	5.173400E+00	3.159280E+00
3.686710E+00	5.190030E+00	3.216510E+00
2.091740E+00	3.657140E+00	2.313820E+00
2.146780E+00	3.877570E+00	2.347180E+00
2.207640E+00	4.017180E+00	2.360570E+00
2.233610E+00	4.117250E+00	2.405970E+00
2.280190E+00	4.181140E+00	2.415860E+00
2.333490E+00	4.260740E+00	2.439120E+00
2.421330E+00	4.387750E+00	2.481090E+00
2.521630E+00	4.508820E+00	2.533450E+00
2.621590E+00	4.623790E+00	2.580850E+00
2.733450E+00	4.744980E+00	2.649150E+00
3.417750E+00	5.198040E+00	3.079380E+00
3.484970E+00	5.228500E+00	3.157270E+00
3.606200E+00	5.212210E+00	3.192920E+00
2.237770E+00	4.215260E+00	2.470530E+00
2.319870E+00	4.357800E+00	2.515600E+00
2.413860E+00	4.478410E+00	2.563200E+00
2.510810E+00	4.594010E+00	2.611370E+00
2.600550E+00	4.681730E+00	2.647200E+00
2.635890E+00	4.742540E+00	2.693080E+00
2.693030E+00	4.784260E+00	2.706770E+00
2.753440E+00	4.843060E+00	2.727740E+00
2.851630E+00	4.937040E+00	2.777370E+00
2.957200E+00	5.017880E+00	2.843230E+00
3.059750E+00	5.088370E+00	2.921160E+00
3.150710E+00	5.155330E+00	2.992430E+00
3.243090E+00	5.216960E+00	3.086910E+00
3.363410E+00	5.228290E+00	3.128460E+00
2.642050E+00	4.809390E+00	2.749000E+00
2.741260E+00	4.912560E+00	2.800360E+00
2.846100E+00	4.996680E+00	2.871930E+00
2.952200E+00	5.072510E+00	2.940420E+00
3.048610E+00	5.142520E+00	3.005590E+00
3.126960E+00	5.194790E+00	3.070640E+00
5.175160E+00	2.299850E+00	3.010350E+00
5.246170E+00	2.382660E+00	3.055160E+00
5.318780E+00	2.490030E+00	3.139900E+00
5.360750E+00	2.630480E+00	3.136890E+00
5.396190E+00	2.749900E+00	3.188680E+00
5.437400E+00	2.876420E+00	3.227890E+00
5.474520E+00	3.007420E+00	3.272060E+00
5.513970E+00	3.132860E+00	3.307430E+00
5.528410E+00	3.255240E+00	3.348080E+00
5.527590E+00	3.366750E+00	3.389280E+00
5.518430E+00	3.463630E+00	3.442580E+00
5.044770E+00	2.196500E+00	2.928250E+00
5.113940E+00	2.242760E+00	2.979280E+00
5.457630E+00	3.573930E+00	3.416660E+00
5.440500E+00	3.652160E+00	3.487760E+00
4.938230E+00	2.118590E+00	2.889650E+00
4.852480E+00	2.038730E+00	2.829470E+00
4.859720E+00	2.055230E+00	2.717560E+00
5.380790E+00	3.745710E+00	3.474270E+00
5.359570E+00	3.820240E+00	3.530780E+00
5.343140E+00	3.899670E+00	3.581190E+00
4.804270E+00	1.980280E+00	2.831700E+00
4.722710E+00	1.882720E+00	2.720970E+00
4.753060E+00	1.933540E+00	2.640750E+00
5.286820E+00	3.987750E+00	3.557380E+00
5.257440E+00	4.060520E+00	3.570460E+00
5.300900E+00	4.037160E+00	3.621880E+00
5.271420E+00	4.098930E+00	3.627250E+00
4.652580E+00	1.805820E+00	2.636280E+00
4.571830E+00	1.715360E+00	2.542880E+00
4.607310E+00	1.763500E+00	2.482640E+00
5.236690E+00	4.174300E+00	3.655690E+00
5.202630E+00	4.235840E+00	3.689680E+00
4.482410E+00	1.635900E+00	2.465870E+00
4.380350E+00	1.579090E+00	2.414040E+00
4.410080E+00	1.609750E+00	2.322940E+00
5.156770E+00	4.289290E+00	3.682840E+00
5.113750E+00	4.351440E+00	3.720560E+00
4.245970E+00	1.522320E+00	2.347140E+00
4.074190E+00	1.457500E+00	2.262170E+00
4.197390E+00	1.512300E+00	2.232830E+00
5.074120E+00	4.398740E+00	3.703920E+00
5.094280E+00	4.386310E+00	3.760370E+00
5.072880E+00	4.427410E+00	3.775720E+00
3.913440E+00	1.468010E+00	2.058050E+00
3.849380E+00	1.431210E+00	2.157370E+00
5.009850E+00	4.531650E+00	3.731150E+00
5.032210E+00	4.491220E+00	3.747140E+00
5.030150E+00	4.544810E+00	3.804630E+00
3.740460E+00	1.403220E+00	2.142500E+00
3.590200E+00	1.403770E+00	2.132550E+00
3.697030E+00	1.424920E+00	2.049270E+00
4.951570E+00	4.663570E+00	3.761020E+00
4.995190E+00	4.608240E+00	3.784210E+00
4.993210E+00	4.657110E+00	3.833610E+00
3.478550E+00	1.457780E+00	1.979020E+00
3.340440E+00	1.443430E+00	2.058350E+00
4.905840E+00	4.714610E+00	3.754790E+00
4.949070E+00	4.719920E+00	3.845040E+00
3.253300E+00	1.523460E+00	1.920120E+00
3.128310E+00	1.527210E+00	2.019800E+00
4.877700E+00	4.744480E+00	3.764660E+00
4.895510E+00	4.749540E+00	3.807480E+00
3.052490E+00	1.640050E+00	1.899220E+00
2.939830E+00	1.639580E+00	2.000380E+00
4.763110E+00	4.753120E+00	3.711550E+00
4.790720E+00	4.769740E+00	3.782810E+00
4.855460E+00	4.766020E+00	3.800910E+00
2.876780E+00	1.786380E+00	1.903050E+00
2.779090E+00	1.781010E+00	2.008500E+00
4.660110E+00	4.758330E+00	3.672150E+00
4.683000E+00	4.777250E+00	3.738990E+00
4.733260E+00	4.770780E+00	3.754150E+00
2.726890E+00	1.948700E+00	1.928080E+00
2.638220E+00	1.935030E+00	2.033660E+00
4.525010E+00	4.799020E+00	3.608620E+00
4.568750E+00	4.803720E+00	3.691800E+00
4.629170E+00	4.786350E+00	3.720030E+00
2.602250E+00	2.120630E+00	1.970580E+00
2.517160E+00	2.101930E+00	2.065860E+00
4.498310E+00	4.835280E+00	3.627280E+00
4.515480E+00	4.837900E+00	3.671130E+00
2.495780E+00	2.296530E+00	2.015740E+00
2.418000E+00	2.275860E+00	2.109310E+00
4.402990E+00	4.932800E+00	3.596260E+00
4.475820E+00	4.876530E+00	3.654390E+00
2.396350E+00	2.487090E+00	2.063670E+00
2.359310E+00	2.388440E+00	2.134790E+00
4.331770E+00	4.959000E+00	3.529010E+00
4.342460E+00	4.982370E+00	3.578920E+00
2.305970E+00	2.497140E+00	2.157130E+00
2.231990E+00	2.653770E+00	2.185160E+00
2.309880E+00	2.668310E+00	2.102490E+00
4.195210E+00	5.058790E+00	3.504190E+00
4.290330E+00	5.007050E+00	3.549740E+00
2.237570E+00	2.823470E+00	2.149170E+00
2.160980E+00	2.798060E+00	2.230680E+00
4.123740E+00	5.073120E+00	3.437970E+00
4.128850E+00	5.103660E+00	3.496280E+00
2.158900E+00	2.970010E+00	2.200260E+00
2.081910E+00	2.938610E+00	2.272150E+00
3.886490E+00	5.153150E+00	3.305750E+00
3.972820E+00	5.148930E+00	3.411530E+00
4.076060E+00	5.116840E+00	3.464890E+00
2.085840E+00	3.146560E+00	2.256510E+00
2.039820E+00	3.043020E+00	2.305710E+00
3.841320E+00	5.190900E+00	3.323060E+00
3.878070E+00	5.193900E+00	3.371030E+00
2.004940E+00	3.167070E+00	2.322740E+00
1.979390E+00	3.297930E+00	2.353940E+00
2.042780E+00	3.396980E+00	2.317710E+00
3.669710E+00	5.253850E+00	3.308990E+00
3.805240E+00	5.224440E+00	3.355490E+00
1.968040E+00	3.434170E+00	2.383950E+00
1.949020E+00	3.573480E+00	2.403240E+00
2.001310E+00	3.610390E+00	2.367130E+00
2.058640E+00	3.818220E+00	2.398990E+00
2.127120E+00	4.038130E+00	2.437980E+00
3.564850E+00	5.261910E+00	3.240790E+00
3.572330E+00	5.292460E+00	3.291540E+00
1.964790E+00	3.729720E+00	2.447480E+00
2.020210E+00	3.923930E+00	2.458000E+00
2.039660E+00	4.032060E+00	2.495250E+00
2.086460E+00	4.101070E+00	2.502970E+00
2.139970E+00	4.187290E+00	2.520770E+00
2.220240E+00	4.323300E+00	2.552010E+00
2.307720E+00	4.447350E+00	2.595470E+00
2.403260E+00	4.562200E+00	2.643470E+00
2.505630E+00	4.693460E+00	2.701060E+00
3.305930E+00	5.261040E+00	3.169430E+00
3.368140E+00	5.299250E+00	3.243090E+00
3.501040E+00	5.298950E+00	3.267300E+00
2.038320E+00	4.134370E+00	2.551890E+00
2.119360E+00	4.284170E+00	2.591940E+00
2.202170E+00	4.413470E+00	2.629290E+00
2.296880E+00	4.530030E+00	2.677400E+00
2.381660E+00	4.622430E+00	2.703920E+00
2.411270E+00	4.687340E+00	2.742340E+00
2.463740E+00	4.731310E+00	2.755180E+00
2.527240E+00	4.791530E+00	2.781880E+00
2.630290E+00	4.888870E+00	2.831820E+00
2.737280E+00	4.973290E+00	2.898580E+00
2.846390E+00	5.053400E+00	2.969230E+00
2.953110E+00	5.130580E+00	3.029520E+00
3.047770E+00	5.191010E+00	3.097870E+00
3.130060E+00	5.246980E+00	3.164450E+00
3.240840E+00	5.287410E+00	3.201560E+00
2.413130E+00	4.755490E+00	2.800790E+00
2.513590E+00	4.865360E+00	2.864670E+00
2.626640E+00	4.956320E+00	2.929110E+00
2.739590E+00	5.032200E+00	2.992960E+00
2.850690E+00	5.114410E+00	3.066040E+00
2.967330E+00	5.188770E+00	3.134010E+00
3.046440E+00	5.228650E+00	3.165040E+00
5.327570E+00	2.452040E+00	3.275990E+00
5.301610E+00	2.410640E+00	3.265260E+00
5.312080E+00	2.441250E+00	3.224180E+00
5.345980E+00	2.502610E+00	3.267760E+00
5.156000E+00	2.253440E+00	3.192160E+00
5.085200E+00	2.200400E+00	3.147070E+00
5.119330E+00	2.240450E+00	3.069030E+00
5.241610E+00	2.347280E+00	3.174150E+00
5.385250E+00	2.632320E+00	3.270420E+00
5.426350E+00	2.774170E+00	3.279700E+00
5.474470E+00	2.872280E+00	3.325260E+00
5.521070E+00	2.998170E+00	3.374730E+00
5.561590E+00	3.124320E+00	3.405050E+00
5.572060E+00	3.244340E+00	3.438020E+00
5.570290E+00	3.352160E+00	3.478760E+00
5.563170E+00	3.449970E+00	3.530200E+00
5.029850E+00	2.154360E+00	3.175200E+00
4.974240E+00	2.116380E+00	3.112390E+00
5.011170E+00	2.155210E+00	3.049400E+00
5.500740E+00	3.553850E+00	3.502900E+00
5.483060E+00	3.627810E+00	3.553630E+00
4.893030E+00	2.055680E+00	3.012150E+00
5.435870E+00	3.729570E+00	3.578790E+00
5.390660E+00	3.828630E+00	3.602880E+00
5.385770E+00	3.879520E+00	3.645940E+00
4.734770E+00	1.864320E+00	2.885150E+00
4.676050E+00	1.791250E+00	2.848350E+00
4.680580E+00	1.818160E+00	2.750380E+00
4.780820E+00	1.933180E+00	2.900090E+00
5.357210E+00	3.965500E+00	3.667890E+00
5.327290E+00	4.056530E+00	3.691720E+00
5.297480E+00	4.115620E+00	3.698300E+00
5.337960E+00	4.089440E+00	3.750580E+00
5.301630E+00	4.149480E+00	3.767910E+00
4.526010E+00	1.626660E+00	2.742270E+00
4.425870E+00	1.568300E+00	2.684870E+00
4.493430E+00	1.613630E+00	2.657950E+00
4.539970E+00	1.668410E+00	2.613640E+00
4.589210E+00	1.688960E+00	2.785150E+00
5.200810E+00	4.257210E+00	3.749490E+00
5.242380E+00	4.212010E+00	3.753750E+00
5.228060E+00	4.248740E+00	3.809570E+00
4.333280E+00	1.544950E+00	2.495480E+00
4.257940E+00	1.504530E+00	2.551970E+00
5.176080E+00	4.300610E+00	3.799220E+00
4.153520E+00	1.455170E+00	2.512290E+00
4.000090E+00	1.412920E+00	2.469880E+00
4.112720E+00	1.449960E+00	2.411360E+00
5.130320E+00	4.373640E+00	3.834650E+00
5.103700E+00	4.429420E+00	3.860930E+00
3.844870E+00	1.407210E+00	2.273560E+00
3.783580E+00	1.361500E+00	2.362300E+00
5.082060E+00	4.485220E+00	3.865110E+00
5.072950E+00	4.548270E+00	3.893790E+00
3.679100E+00	1.340150E+00	2.358930E+00
3.531610E+00	1.328510E+00	2.354670E+00
3.636840E+00	1.363660E+00	2.271710E+00
5.048410E+00	4.610150E+00	3.891990E+00
5.016230E+00	4.693380E+00	3.909280E+00
3.424390E+00	1.377740E+00	2.200870E+00
3.292850E+00	1.355420E+00	2.285810E+00
4.985670E+00	4.736910E+00	3.904950E+00
5.005120E+00	4.738390E+00	3.943210E+00
4.987270E+00	4.757180E+00	3.940080E+00
3.208420E+00	1.434930E+00	2.151160E+00
3.089790E+00	1.421380E+00	2.246470E+00
4.889710E+00	4.790410E+00	3.897180E+00
4.957990E+00	4.766040E+00	3.923310E+00
3.010540E+00	1.519030E+00	2.115450E+00
2.909460E+00	1.511440E+00	2.223540E+00
4.831340E+00	4.795530E+00	3.856130E+00
4.833940E+00	4.814060E+00	3.910970E+00
2.838870E+00	1.633690E+00	2.106660E+00
2.744650E+00	1.619970E+00	2.212570E+00
4.709080E+00	4.794810E+00	3.797010E+00
4.737610E+00	4.806720E+00	3.840840E+00
4.786950E+00	4.820020E+00	3.904190E+00
2.685330E+00	1.768410E+00	2.113050E+00
2.599650E+00	1.750420E+00	2.222130E+00
4.599430E+00	4.820010E+00	3.765680E+00
4.634030E+00	4.842910E+00	3.832720E+00
4.692630E+00	4.824540E+00	3.846950E+00
2.549440E+00	1.914860E+00	2.132650E+00
2.465520E+00	1.893090E+00	2.236750E+00
4.505240E+00	4.899110E+00	3.756180E+00
4.571800E+00	4.863170E+00	3.803740E+00
2.433750E+00	2.087360E+00	2.169290E+00
2.351940E+00	2.059020E+00	2.276200E+00
4.452730E+00	4.928610E+00	3.694230E+00
4.456950E+00	4.952370E+00	3.742270E+00
2.321400E+00	2.291630E+00	2.214090E+00
2.251980E+00	2.198780E+00	2.310570E+00
4.340260E+00	5.023570E+00	3.642620E+00
4.414000E+00	4.985650E+00	3.706450E+00
2.231480E+00	2.330490E+00	2.287250E+00
2.201770E+00	2.282880E+00	2.335170E+00
2.216430E+00	2.483650E+00	2.251220E+00
4.264690E+00	5.066760E+00	3.605940E+00
4.282800E+00	5.115540E+00	3.707280E+00
2.160000E+00	2.382120E+00	2.337260E+00
2.099320E+00	2.571750E+00	2.344040E+00
2.158920E+00	2.653160E+00	2.259920E+00
4.118970E+00	5.167370E+00	3.569400E+00
4.207470E+00	5.136700E+00	3.630190E+00
2.084250E+00	2.768640E+00	2.309090E+00
2.010630E+00	2.736330E+00	2.388440E+00
4.042990E+00	5.168180E+00	3.510850E+00
4.049820E+00	5.200680E+00	3.559800E+00
1.998460E+00	2.948200E+00	2.349640E+00
1.961600E+00	2.839150E+00	2.413950E+00
3.875800E+00	5.245000E+00	3.451980E+00
3.984860E+00	5.217400E+00	3.524850E+00
1.921050E+00	2.961500E+00	2.430170E+00
1.892080E+00	3.094530E+00	2.452560E+00
1.932660E+00	3.198340E+00	2.392360E+00
3.765910E+00	5.275630E+00	3.413930E+00
3.801860E+00	5.331050E+00	3.504020E+00
1.863500E+00	3.238840E+00	2.466280E+00
1.853050E+00	3.389330E+00	2.498240E+00
1.902200E+00	3.482770E+00	2.448750E+00
3.560200E+00	5.339280E+00	3.357640E+00
3.677760E+00	5.330980E+00	3.433290E+00
1.830270E+00	3.525420E+00	2.511970E+00
1.823550E+00	3.652810E+00	2.538420E+00
1.880980E+00	3.693740E+00	2.507320E+00
1.935020E+00	3.940800E+00	2.529630E+00
3.452220E+00	5.349360E+00	3.331020E+00
3.471760E+00	5.413470E+00	3.423800E+00
1.837070E+00	3.784370E+00	2.567160E+00
1.849560E+00	3.933680E+00	2.589550E+00
1.890040E+00	4.010380E+00	2.590000E+00
1.939690E+00	4.102870E+00	2.601340E+00
2.018410E+00	4.245200E+00	2.630190E+00
2.096730E+00	4.372990E+00	2.664130E+00
2.180770E+00	4.497880E+00	2.714720E+00
2.294040E+00	4.637090E+00	2.752230E+00
3.154580E+00	5.306040E+00	3.240870E+00
3.227640E+00	5.354020E+00	3.291940E+00
3.352190E+00	5.383970E+00	3.362350E+00
1.844010E+00	4.043070E+00	2.640030E+00
1.919350E+00	4.202810E+00	2.672350E+00
1.997190E+00	4.340050E+00	2.701700E+00
2.073770E+00	4.437170E+00	2.726610E+00
2.106590E+00	4.514620E+00	2.764080E+00
2.179700E+00	4.581760E+00	2.768480E+00
2.209530E+00	4.656620E+00	2.798630E+00
2.293220E+00	4.734110E+00	2.830300E+00
2.385320E+00	4.837720E+00	2.892120E+00
2.502350E+00	4.951400E+00	2.974240E+00
2.642340E+00	5.017240E+00	3.015630E+00
2.737070E+00	5.089180E+00	3.088130E+00
2.861020E+00	5.185870E+00	3.184160E+00
3.032500E+00	5.275060E+00	3.238380E+00
2.904870E+00	5.271590E+00	3.283560E+00
3.129480E+00	5.332590E+00	3.285860E+00
2.102890E+00	4.601030E+00	2.813070E+00
2.186740E+00	4.716750E+00	2.855280E+00
2.272960E+00	4.791850E+00	2.890360E+00
2.309450E+00	4.856100E+00	2.934130E+00
2.385020E+00	4.905380E+00	2.957480E+00
2.412050E+00	4.951990E+00	3.002550E+00
2.463760E+00	5.003790E+00	3.061430E+00
2.604380E+00	5.058600E+00	3.102820E+00
2.726320E+00	5.142280E+00	3.185590E+00
2.799520E+00	5.212130E+00	3.251710E+00
2.317240E+00	4.923870E+00	2.999020E+00
2.390410E+00	4.972160E+00	3.037580E+00
5.292390E+00	2.376060E+00	3.376170E+00
5.261930E+00	2.337330E+00	3.357950E+00
5.275260E+00	2.363840E+00	3.304840E+00
5.332190E+00	2.450220E+00	3.352710E+00
5.377940E+00	2.547260E+00	3.345780E+00
5.382420E+00	2.533950E+00	3.425260E+00
5.421230E+00	2.632930E+00	3.421880E+00
5.102820E+00	2.209830E+00	3.254370E+00
5.201080E+00	2.288990E+00	3.321490E+00
5.450250E+00	2.752640E+00	3.372000E+00
5.515940E+00	2.870640E+00	3.429730E+00
5.576540E+00	3.007900E+00	3.494940E+00
5.602200E+00	3.143870E+00	3.487450E+00
5.613650E+00	3.239760E+00	3.525310E+00
5.612610E+00	3.342310E+00	3.564970E+00
5.610350E+00	3.432390E+00	3.620050E+00
4.961210E+00	2.094030E+00	3.206190E+00
5.037700E+00	2.156090E+00	3.285130E+00
5.543900E+00	3.547910E+00	3.594200E+00
5.501530E+00	3.642260E+00	3.614620E+00
5.545090E+00	3.601470E+00	3.663920E+00
5.508330E+00	3.694160E+00	3.689890E+00
4.768700E+00	1.828600E+00	3.146470E+00
4.721520E+00	1.773590E+00	3.106340E+00
4.753970E+00	1.827340E+00	3.077150E+00
4.770810E+00	1.884230E+00	3.007270E+00
4.801610E+00	1.889900E+00	3.155560E+00
4.829750E+00	1.977070E+00	3.026540E+00
4.863110E+00	1.995890E+00	3.150300E+00
5.439460E+00	3.808870E+00	3.676470E+00
5.409370E+00	3.888500E+00	3.699480E+00
5.452230E+00	3.857220E+00	3.744210E+00
5.424140E+00	3.927970E+00	3.757700E+00
4.647430E+00	1.703660E+00	3.021990E+00
4.565360E+00	1.625840E+00	2.978540E+00
4.565540E+00	1.648600E+00	2.855850E+00
4.682870E+00	1.763510E+00	2.966990E+00
5.391330E+00	4.022240E+00	3.785370E+00
5.360230E+00	4.100010E+00	3.808490E+00
5.347110E+00	4.148390E+00	3.861480E+00
4.482420E+00	1.568960E+00	2.932350E+00
4.364110E+00	1.524670E+00	2.887970E+00
4.454250E+00	1.566150E+00	2.826730E+00
5.282120E+00	4.206540E+00	3.837110E+00
5.242010E+00	4.269690E+00	3.896170E+00
4.242020E+00	1.487350E+00	2.659640E+00
4.183230E+00	1.446230E+00	2.748830E+00
5.188110E+00	4.324840E+00	3.880180E+00
5.212360E+00	4.314520E+00	3.926040E+00
5.185940E+00	4.357200E+00	3.945390E+00
4.067970E+00	1.397280E+00	2.738020E+00
3.924790E+00	1.360270E+00	2.657690E+00
4.039440E+00	1.402800E+00	2.618760E+00
5.110750E+00	4.448520E+00	3.902060E+00
5.138370E+00	4.415240E+00	3.923830E+00
5.128120E+00	4.461960E+00	3.957880E+00
3.783780E+00	1.333640E+00	2.483240E+00
3.756420E+00	1.287230E+00	2.628040E+00
5.084740E+00	4.570460E+00	3.937730E+00
5.116490E+00	4.528720E+00	3.981930E+00
5.100240E+00	4.595240E+00	3.993250E+00
3.606200E+00	1.264410E+00	2.590360E+00
3.460550E+00	1.239400E+00	2.573090E+00
3.581580E+00	1.287330E+00	2.503750E+00
5.031740E+00	4.720700E+00	3.979030E+00
5.079150E+00	4.666560E+00	4.010260E+00
5.056260E+00	4.731120E+00	4.042580E+00
3.374500E+00	1.288740E+00	2.425450E+00
3.246250E+00	1.261830E+00	2.512260E+00
4.989650E+00	4.775510E+00	4.019890E+00
3.168930E+00	1.331750E+00	2.376710E+00
3.057310E+00	1.309050E+00	2.473030E+00
4.934050E+00	4.797250E+00	3.970410E+00
4.935150E+00	4.812410E+00	4.024630E+00
2.984000E+00	1.401180E+00	2.345350E+00
2.887570E+00	1.382550E+00	2.453200E+00
4.827910E+00	4.836860E+00	3.997610E+00
4.895610E+00	4.824500E+00	4.010290E+00
2.815830E+00	1.493370E+00	2.330400E+00
2.726370E+00	1.473550E+00	2.439730E+00
4.717890E+00	4.857650E+00	3.957300E+00
4.768820E+00	4.849730E+00	3.990880E+00
2.657420E+00	1.600730E+00	2.321010E+00
2.570340E+00	1.577330E+00	2.430950E+00
4.671730E+00	4.861740E+00	3.910900E+00
4.672440E+00	4.883680E+00	3.967920E+00
2.512780E+00	1.725480E+00	2.325710E+00
2.428190E+00	1.702540E+00	2.443030E+00
4.544200E+00	4.912510E+00	3.838090E+00
4.577950E+00	4.927400E+00	3.915870E+00
4.639380E+00	4.895080E+00	3.948090E+00
2.379830E+00	1.866870E+00	2.344390E+00
2.292260E+00	1.842730E+00	2.464030E+00
4.449440E+00	5.001220E+00	3.796350E+00
4.511730E+00	4.969150E+00	3.865140E+00
2.265100E+00	2.027650E+00	2.378420E+00
2.174270E+00	2.001770E+00	2.490820E+00
4.367980E+00	5.070530E+00	3.758470E+00
4.410950E+00	5.085180E+00	3.836430E+00
2.155770E+00	2.213370E+00	2.410100E+00
2.075850E+00	2.143000E+00	2.524770E+00
4.320140E+00	5.131880E+00	3.773420E+00
4.352830E+00	5.161750E+00	3.844690E+00
2.062930E+00	2.260340E+00	2.490960E+00
2.024940E+00	2.223010E+00	2.541000E+00
2.060290E+00	2.406590E+00	2.438280E+00
4.165540E+00	5.192460E+00	3.658760E+00
4.204330E+00	5.220010E+00	3.744030E+00
4.280300E+00	5.189620E+00	3.794070E+00
1.996580E+00	2.324130E+00	2.534940E+00
1.946550E+00	2.512990E+00	2.523670E+00
2.007360E+00	2.589590E+00	2.434400E+00
4.035990E+00	5.251170E+00	3.620260E+00
4.121710E+00	5.245160E+00	3.689410E+00
1.926350E+00	2.746310E+00	2.478720E+00
1.885170E+00	2.634510E+00	2.547460E+00
3.918710E+00	5.302290E+00	3.565700E+00
3.969760E+00	5.338280E+00	3.676360E+00
1.841070E+00	2.761970E+00	2.565700E+00
1.799030E+00	2.891340E+00	2.572490E+00
1.848200E+00	2.995930E+00	2.509490E+00
3.854090E+00	5.349180E+00	3.566920E+00
3.885080E+00	5.362310E+00	3.616710E+00
1.767930E+00	3.033020E+00	2.587540E+00
1.719370E+00	3.213650E+00	2.602230E+00
1.793630E+00	3.291490E+00	2.539000E+00
3.585660E+00	5.407660E+00	3.461230E+00
3.697150E+00	5.398890E+00	3.528080E+00
3.807090E+00	5.389760E+00	3.586270E+00
1.738800E+00	3.368900E+00	2.600400E+00
1.703610E+00	3.316610E+00	2.627120E+00
1.755820E+00	3.584710E+00	2.577360E+00
3.528110E+00	5.452310E+00	3.483750E+00
3.586660E+00	5.482330E+00	3.558760E+00
1.694950E+00	3.439150E+00	2.637250E+00
1.682040E+00	3.591060E+00	2.638260E+00
1.717930E+00	3.691140E+00	2.635030E+00
1.762680E+00	3.847010E+00	2.633420E+00
3.234600E+00	5.427170E+00	3.393830E+00
3.350620E+00	5.458570E+00	3.454490E+00
3.462800E+00	5.483860E+00	3.509920E+00
1.669930E+00	3.735960E+00	2.687160E+00
1.696480E+00	3.903530E+00	2.691790E+00
1.693700E+00	3.981320E+00	2.718430E+00
1.750530E+00	4.008650E+00	2.688910E+00
1.818660E+00	4.154100E+00	2.714110E+00
1.896700E+00	4.299810E+00	2.741820E+00
1.985130E+00	4.456320E+00	2.782570E+00
2.994200E+00	5.320020E+00	3.313030E+00
3.096970E+00	5.371760E+00	3.351580E+00
3.150360E+00	5.448880E+00	3.427770E+00
3.223310E+00	5.499700E+00	3.475700E+00
1.711690E+00	4.088400E+00	2.751470E+00
1.794460E+00	4.255040E+00	2.779760E+00
1.869480E+00	4.370770E+00	2.795300E+00
1.894250E+00	4.447910E+00	2.828370E+00
1.940400E+00	4.500350E+00	2.834490E+00
1.989830E+00	4.569530E+00	2.846460E+00
2.065790E+00	4.687720E+00	2.887660E+00
2.187170E+00	4.813750E+00	2.942740E+00
2.511780E+00	5.082800E+00	3.184590E+00
2.636580E+00	5.130080E+00	3.208370E+00
2.712120E+00	5.192540E+00	3.263430E+00
2.794990E+00	5.267070E+00	3.334260E+00
2.942970E+00	5.355620E+00	3.377370E+00
3.059110E+00	5.440780E+00	3.440260E+00
3.134600E+00	5.480600E+00	3.465980E+00
1.889900E+00	4.524740E+00	2.876830E+00
1.957630E+00	4.628130E+00	2.895770E+00
1.986340E+00	4.701850E+00	2.932570E+00
2.065200E+00	4.762980E+00	2.949630E+00
2.096750E+00	4.834570E+00	2.991850E+00
2.184780E+00	4.936340E+00	3.059950E+00
2.366790E+00	5.004790E+00	3.104060E+00
2.404830E+00	5.075100E+00	3.210530E+00
2.480760E+00	5.151820E+00	3.296360E+00
2.615720E+00	5.180490E+00	3.291140E+00
2.701770E+00	5.226290E+00	3.322330E+00
1.988270E+00	4.778480E+00	2.993840E+00
2.062700E+00	4.873400E+00	3.036610E+00
2.083090E+00	4.923710E+00	3.086200E+00
2.128580E+00	4.959710E+00	3.118620E+00
2.171600E+00	5.009960E+00	3.191860E+00
2.291550E+00	5.041790E+00	3.197030E+00
2.368940E+00	5.108060E+00	3.270750E+00
2.068950E+00	4.959430E+00	3.152890E+00
5.260100E+00	2.345610E+00	3.440440E+00
5.309990E+00	2.408040E+00	3.435980E+00
5.348720E+00	2.477720E+00	3.491740E+00
5.404460E+00	2.571100E+00	3.512910E+00
5.447070E+00	2.657370E+00	3.528460E+00
5.564250E+00	2.842100E+00	3.576710E+00
5.533730E+00	2.799520E+00	3.562050E+00
5.554260E+00	2.873090E+00	3.524260E+00
5.586770E+00	2.941040E+00	3.549310E+00
5.592500E+00	2.893620E+00	3.590820E+00
5.618340E+00	2.986170E+00	3.593590E+00
5.102970E+00	2.208750E+00	3.403770E+00
5.190220E+00	2.283960E+00	3.470870E+00
5.486010E+00	2.759190E+00	3.490490E+00
5.650410E+00	3.118080E+00	3.591290E+00
5.647650E+00	3.245840E+00	3.602560E+00
5.650850E+00	3.325920E+00	3.653600E+00
5.653530E+00	3.412720E+00	3.711880E+00
4.755730E+00	1.748120E+00	3.379160E+00
4.711470E+00	1.704220E+00	3.344120E+00
4.747550E+00	1.752630E+00	3.304620E+00
4.781070E+00	1.824850E+00	3.248860E+00
4.791630E+00	1.803700E+00	3.395110E+00
4.858300E+00	1.953820E+00	3.285460E+00
4.848940E+00	1.912970E+00	3.416280E+00
4.921950E+00	2.039410E+00	3.293030E+00
4.921200E+00	2.018590E+00	3.420630E+00
4.997820E+00	2.109980E+00	3.382840E+00
5.601040E+00	3.515690E+00	3.686260E+00
5.580820E+00	3.603990E+00	3.738200E+00
5.566790E+00	3.690980E+00	3.787490E+00
4.639920E+00	1.645900E+00	3.301140E+00
4.567470E+00	1.600460E+00	3.239160E+00
4.605470E+00	1.630490E+00	3.193280E+00
4.667670E+00	1.696970E+00	3.179050E+00
5.504810E+00	3.782820E+00	3.765460E+00
5.492810E+00	3.874180E+00	3.817690E+00
5.455420E+00	3.953830E+00	3.825070E+00
5.498450E+00	3.928430E+00	3.873390E+00
5.466210E+00	3.999260E+00	3.894300E+00
4.523710E+00	1.583920E+00	3.073760E+00
4.469840E+00	1.549260E+00	3.224210E+00
5.405430E+00	4.082090E+00	3.877240E+00
5.388600E+00	4.135350E+00	3.949790E+00
4.361510E+00	1.513480E+00	3.181170E+00
4.270710E+00	1.481350E+00	3.087480E+00
4.374720E+00	1.518530E+00	3.053270E+00
5.321200E+00	4.200290E+00	3.928100E+00
5.295200E+00	4.245100E+00	4.000850E+00
4.198490E+00	1.446380E+00	2.897960E+00
4.122220E+00	1.404050E+00	3.040190E+00
5.237550E+00	4.302930E+00	3.983420E+00
5.223130E+00	4.344930E+00	4.030870E+00
3.975450E+00	1.360590E+00	2.811980E+00
5.185570E+00	4.414410E+00	4.040830E+00
5.151690E+00	4.476090E+00	4.030250E+00
5.180320E+00	4.469090E+00	4.078740E+00
5.169180E+00	4.511270E+00	4.082460E+00
3.790760E+00	1.276140E+00	2.770870E+00
3.677010E+00	1.234290E+00	2.818850E+00
3.631350E+00	1.248950E+00	2.677280E+00
5.119940E+00	4.623240E+00	4.050190E+00
5.157640E+00	4.583480E+00	4.095370E+00
5.141040E+00	4.654630E+00	4.108030E+00
3.539500E+00	1.192660E+00	2.859130E+00
3.371900E+00	1.174240E+00	2.802490E+00
3.496200E+00	1.205830E+00	2.720370E+00
5.056070E+00	4.774500E+00	4.096500E+00
5.117070E+00	4.727550E+00	4.128280E+00
5.091250E+00	4.798980E+00	4.182750E+00
3.312240E+00	1.208750E+00	2.652940E+00
3.182830E+00	1.184250E+00	2.743380E+00
5.023290E+00	4.797990E+00	4.090950E+00
5.042970E+00	4.811630E+00	4.140960E+00
3.124490E+00	1.235330E+00	2.605700E+00
3.010600E+00	1.219750E+00	2.711720E+00
4.927150E+00	4.846100E+00	4.110360E+00
4.998610E+00	4.824480E+00	4.126510E+00
2.953000E+00	1.288470E+00	2.578480E+00
2.848260E+00	1.270820E+00	2.691900E+00
4.869950E+00	4.855150E+00	4.073020E+00
4.875660E+00	4.875240E+00	4.127910E+00
2.791970E+00	1.359990E+00	2.562830E+00
2.692820E+00	1.341440E+00	2.676510E+00
4.746830E+00	4.868410E+00	4.022110E+00
4.776650E+00	4.875630E+00	4.064210E+00
4.829910E+00	4.885850E+00	4.121890E+00
2.636210E+00	1.452980E+00	2.553650E+00
2.541490E+00	1.433350E+00	2.669200E+00
4.667950E+00	4.925760E+00	4.050620E+00
4.730240E+00	4.896660E+00	4.068090E+00
2.484290E+00	1.557010E+00	2.549280E+00
2.398210E+00	1.540460E+00	2.664730E+00
4.616140E+00	4.938330E+00	4.004730E+00
4.622130E+00	4.964890E+00	4.060290E+00
2.337860E+00	1.674300E+00	2.572910E+00
2.316530E+00	1.612690E+00	2.661410E+00
4.460850E+00	5.058410E+00	3.890360E+00
4.513990E+00	5.032910E+00	3.975850E+00
4.579160E+00	4.993600E+00	4.043500E+00
2.261580E+00	1.676350E+00	2.656230E+00
2.196740E+00	1.814310E+00	2.589250E+00
4.410500E+00	5.135280E+00	3.895660E+00
4.446860E+00	5.130940E+00	3.967440E+00
2.079330E+00	1.986610E+00	2.606090E+00
4.380560E+00	5.179470E+00	3.900810E+00
4.399940E+00	5.185400E+00	3.945210E+00
1.971080E+00	2.177750E+00	2.616710E+00
4.243200E+00	5.249050E+00	3.815850E+00
4.283850E+00	5.271490E+00	3.893020E+00
4.358350E+00	5.224140E+00	3.930910E+00
1.860620E+00	2.319260E+00	2.693940E+00
1.919990E+00	2.373890E+00	2.597780E+00
4.058480E+00	5.309870E+00	3.721450E+00
4.128250E+00	5.337670E+00	3.799240E+00
4.208740E+00	5.311940E+00	3.844360E+00
1.841520E+00	2.549070E+00	2.628880E+00
1.779410E+00	2.448350E+00	2.738820E+00
4.020430E+00	5.347900E+00	3.735520E+00
4.051730E+00	5.361310E+00	3.773000E+00
1.763190E+00	2.589440E+00	2.706310E+00
1.738820E+00	2.530770E+00	2.759010E+00
1.755220E+00	2.793390E+00	2.654740E+00
3.869730E+00	5.424270E+00	3.686190E+00
3.982380E+00	5.394880E+00	3.753680E+00
1.711260E+00	2.640930E+00	2.748160E+00
1.688500E+00	2.786820E+00	2.733340E+00
1.693070E+00	2.880980E+00	2.694400E+00
1.691320E+00	3.029130E+00	2.668540E+00
3.722400E+00	5.457620E+00	3.635200E+00
3.788960E+00	5.506570E+00	3.748120E+00
1.641600E+00	2.908180E+00	2.741770E+00
1.594120E+00	3.114670E+00	2.743390E+00
1.652760E+00	3.265680E+00	2.666450E+00
3.639120E+00	5.501500E+00	3.636820E+00
3.676110E+00	5.518190E+00	3.694690E+00
1.582280E+00	3.291420E+00	2.732100E+00
1.538900E+00	3.228590E+00	2.766000E+00
1.609720E+00	3.498710E+00	2.700070E+00
3.347140E+00	5.526670E+00	3.547180E+00
3.470910E+00	5.540640E+00	3.610410E+00
3.585740E+00	5.542790E+00	3.665460E+00
1.520900E+00	3.380420E+00	2.786110E+00
1.529850E+00	3.563080E+00	2.757760E+00
1.521150E+00	3.657260E+00	2.780890E+00
1.581190E+00	3.692950E+00	2.747430E+00
1.628470E+00	3.910020E+00	2.747720E+00
3.227260E+00	5.559720E+00	3.569620E+00
3.337770E+00	5.592650E+00	3.673380E+00
1.524670E+00	3.798190E+00	2.804830E+00
1.564480E+00	3.959060E+00	2.807950E+00
1.565400E+00	4.035160E+00	2.833880E+00
1.622590E+00	4.060400E+00	2.803420E+00
1.692390E+00	4.210100E+00	2.822100E+00
1.784780E+00	4.383060E+00	2.847260E+00
2.822530E+00	5.349060E+00	3.419100E+00
2.928320E+00	5.460150E+00	3.492140E+00
3.105070E+00	5.514420E+00	3.519240E+00
3.137060E+00	5.568970E+00	3.600760E+00
3.204760E+00	5.599370E+00	3.650560E+00
1.583540E+00	4.139010E+00	2.865240E+00
1.662840E+00	4.306060E+00	2.886930E+00
1.720350E+00	4.414900E+00	2.907750E+00
1.725660E+00	4.465690E+00	2.938220E+00
1.789090E+00	4.494870E+00	2.917250E+00
1.866360E+00	4.640190E+00	2.954150E+00
2.578470E+00	5.211750E+00	3.357570E+00
2.683360E+00	5.274120E+00	3.395730E+00
2.769420E+00	5.389690E+00	3.481510E+00
2.818890E+00	5.467070E+00	3.548210E+00
2.891990E+00	5.536580E+00	3.624520E+00
3.026980E+00	5.554530E+00	3.607730E+00
3.122140E+00	5.597870E+00	3.667520E+00
1.745230E+00	4.536850E+00	2.965570E+00
1.770580E+00	4.630680E+00	2.996500E+00
1.818270E+00	4.684690E+00	3.006580E+00
1.875680E+00	4.751590E+00	3.028110E+00
1.965900E+00	4.876120E+00	3.083270E+00
2.240500E+00	5.062160E+00	3.245340E+00
2.294220E+00	5.103300E+00	3.289550E+00
2.378070E+00	5.171500E+00	3.370180E+00
2.532190E+00	5.252210E+00	3.427080E+00
2.646960E+00	5.351720E+00	3.494690E+00
2.725480E+00	5.438030E+00	3.556090E+00
2.786930E+00	5.500930E+00	3.619080E+00
1.771370E+00	4.708140E+00	3.051750E+00
1.851390E+00	4.807830E+00	3.089290E+00
1.882110E+00	4.871390E+00	3.135510E+00
1.931700E+00	4.911750E+00	3.149330E+00
1.984210E+00	4.951310E+00	3.181080E+00
2.067780E+00	5.019370E+00	3.260430E+00
2.203680E+00	5.090580E+00	3.306180E+00
2.286720E+00	5.139110E+00	3.352190E+00
1.897090E+00	4.928190E+00	3.205920E+00
1.973520E+00	4.983720E+00	3.243140E+00
5.297300E+00	2.404380E+00	3.517090E+00
5.378840E+00	2.521750E+00	3.580940E+00
5.324830E+00	2.448800E+00	3.601360E+00
5.437670E+00	2.601150E+00	3.626340E+00
5.493020E+00	2.718930E+00	3.587430E+00
5.497370E+00	2.687680E+00	3.671420E+00
5.561560E+00	2.796290E+00	3.646160E+00
5.633630E+00	2.916240E+00	3.680260E+00
5.656930E+00	3.025010E+00	3.663840E+00
5.673800E+00	2.993160E+00	3.733470E+00
5.697050E+00	3.094590E+00	3.727650E+00
5.059090E+00	2.179560E+00	3.620490E+00
5.027440E+00	2.144030E+00	3.598660E+00
5.050130E+00	2.165370E+00	3.526170E+00
5.123970E+00	2.239230E+00	3.582070E+00
5.235450E+00	2.345200E+00	3.606670E+00
5.683460E+00	3.213900E+00	3.684130E+00
5.689010E+00	3.311070E+00	3.743340E+00
5.693230E+00	3.391300E+00	3.783880E+00
4.685130E+00	1.671220E+00	3.555740E+00
4.642750E+00	1.639590E+00	3.519870E+00
4.671380E+00	1.665290E+00	3.439790E+00
4.748180E+00	1.740080E+00	3.498320E+00
4.829520E+00	1.851750E+00	3.539980E+00
4.905240E+00	1.974190E+00	3.585390E+00
4.983860E+00	2.087280E+00	3.553410E+00
5.661160E+00	3.502780E+00	3.794630E+00
5.616660E+00	3.614520E+00	3.811650E+00
5.613110E+00	3.672570E+00	3.854200E+00
4.570590E+00	1.604640E+00	3.439540E+00
5.577300E+00	3.770880E+00	3.871660E+00
5.538470E+00	3.870860E+00	3.893100E+00
5.529900E+00	3.926570E+00	3.940070E+00
5.512310E+00	3.991630E+00	3.994310E+00
4.448980E+00	1.543720E+00	3.392780E+00
4.378400E+00	1.519430E+00	3.376710E+00
4.392630E+00	1.520150E+00	3.285180E+00
5.451780E+00	4.065720E+00	3.969180E+00
5.429340E+00	4.124820E+00	4.038660E+00
4.275740E+00	1.489290E+00	3.299070E+00
5.361490E+00	4.185500E+00	4.018570E+00
5.339000E+00	4.230680E+00	4.071240E+00
4.116560E+00	1.406480E+00	3.229070E+00
4.004290E+00	1.362520E+00	3.180680E+00
4.045520E+00	1.375600E+00	3.099480E+00
5.290200E+00	4.299950E+00	4.092150E+00
5.241340E+00	4.361100E+00	4.086420E+00
5.274410E+00	4.353400E+00	4.129900E+00
5.251970E+00	4.396680E+00	4.136300E+00
3.902860E+00	1.315970E+00	2.981810E+00
3.867910E+00	1.294870E+00	3.191760E+00
5.227900E+00	4.475660E+00	4.154960E+00
5.200880E+00	4.537920E+00	4.143590E+00
5.230710E+00	4.532480E+00	4.190580E+00
5.219370E+00	4.574430E+00	4.194280E+00
3.729190E+00	1.230660E+00	3.151060E+00
3.637110E+00	1.208620E+00	3.100180E+00
3.691140E+00	1.223920E+00	3.000100E+00
5.163000E+00	4.688460E+00	4.163550E+00
5.199060E+00	4.647020E+00	4.207870E+00
5.172240E+00	4.718940E+00	4.218760E+00
3.474560E+00	1.164620E+00	3.019780E+00
5.119750E+00	4.806550E+00	4.227030E+00
5.137840E+00	4.778670E+00	4.229960E+00
5.125320E+00	4.808430E+00	4.256430E+00
3.243570E+00	1.152840E+00	2.895750E+00
5.027570E+00	4.843370E+00	4.232880E+00
5.097160E+00	4.821700E+00	4.252420E+00
3.061840E+00	1.169220E+00	2.846210E+00
4.973400E+00	4.857470E+00	4.185760E+00
4.973870E+00	4.870420E+00	4.243240E+00
2.896180E+00	1.206490E+00	2.822500E+00
4.873550E+00	4.900160E+00	4.211950E+00
4.936180E+00	4.880940E+00	4.227670E+00
2.739880E+00	1.257820E+00	2.805270E+00
4.762930E+00	4.928670E+00	4.174600E+00
4.815880E+00	4.918820E+00	4.205670E+00
2.589330E+00	1.329210E+00	2.796130E+00
4.713680E+00	4.936210E+00	4.129090E+00
4.718410E+00	4.957460E+00	4.184770E+00
2.440430E+00	1.428500E+00	2.792960E+00
4.625010E+00	5.012320E+00	4.143640E+00
4.685120E+00	4.973630E+00	4.165980E+00
2.276970E+00	1.571760E+00	2.765970E+00
4.534550E+00	5.061060E+00	4.068290E+00
4.566380E+00	5.055110E+00	4.122360E+00
2.130480E+00	1.693070E+00	2.804850E+00
2.190560E+00	1.717110E+00	2.703280E+00
4.484070E+00	5.129390E+00	4.053780E+00
2.095930E+00	1.830670E+00	2.701300E+00
2.025390E+00	1.813480E+00	2.801560E+00
4.402970E+00	5.243670E+00	4.038010E+00
1.989130E+00	1.966980E+00	2.726120E+00
1.910260E+00	1.887370E+00	2.875700E+00
4.333670E+00	5.282360E+00	3.975940E+00
4.340890E+00	5.312910E+00	4.022660E+00
1.879530E+00	2.112080E+00	2.763210E+00
1.799840E+00	2.077090E+00	2.886020E+00
4.171010E+00	5.370270E+00	3.876380E+00
4.211310E+00	5.393450E+00	3.959230E+00
4.293780E+00	5.342390E+00	3.996280E+00
1.787240E+00	2.271390E+00	2.805550E+00
1.717640E+00	2.237730E+00	2.908630E+00
4.039780E+00	5.424900E+00	3.842990E+00
4.126500E+00	5.421180E+00	3.910350E+00
1.705660E+00	2.453240E+00	2.828750E+00
1.674390E+00	2.347200E+00	2.922070E+00
3.917300E+00	5.479250E+00	3.798490E+00
3.970560E+00	5.504180E+00	3.917500E+00
1.635050E+00	2.465600E+00	2.929630E+00
1.569060E+00	2.622810E+00	2.948270E+00
1.632940E+00	2.699980E+00	2.827160E+00
3.851920E+00	5.519550E+00	3.809060E+00
3.885860E+00	5.528530E+00	3.864480E+00
1.551450E+00	2.791550E+00	2.893090E+00
1.500350E+00	2.763790E+00	2.975760E+00
1.562750E+00	2.932590E+00	2.819020E+00
3.658840E+00	5.578950E+00	3.794940E+00
3.805270E+00	5.548100E+00	3.844690E+00
1.485550E+00	2.930950E+00	2.901900E+00
1.427350E+00	2.901250E+00	2.990980E+00
1.482990E+00	3.149550E+00	2.829240E+00
3.493740E+00	5.595400E+00	3.721930E+00
3.528240E+00	5.624230E+00	3.814420E+00
1.419290E+00	3.048230E+00	2.938540E+00
1.384630E+00	2.994060E+00	2.999930E+00
1.382680E+00	3.204020E+00	2.909130E+00
1.426020E+00	3.356760E+00	2.862650E+00
1.452120E+00	3.585970E+00	2.818460E+00
3.408840E+00	5.614670E+00	3.742960E+00
3.447110E+00	5.626560E+00	3.793310E+00
1.350770E+00	3.100360E+00	2.990700E+00
1.317110E+00	3.241060E+00	2.966280E+00
1.354920E+00	3.337240E+00	2.926890E+00
1.361130E+00	3.490790E+00	2.898070E+00
1.378310E+00	3.638520E+00	2.890100E+00
1.433940E+00	3.777210E+00	2.872670E+00
1.496330E+00	3.973470E+00	2.864530E+00
3.199740E+00	5.642100E+00	3.763460E+00
3.356470E+00	5.635550E+00	3.787460E+00
1.284380E+00	3.407760E+00	2.988930E+00
1.301650E+00	3.601490E+00	2.946260E+00
1.351130E+00	3.748770E+00	2.935780E+00
1.396470E+00	3.904690E+00	2.924630E+00
1.439890E+00	4.021730E+00	2.929910E+00
1.440420E+00	4.086250E+00	2.955530E+00
1.495430E+00	4.111130E+00	2.921030E+00
1.562060E+00	4.251120E+00	2.936020E+00
1.649750E+00	4.417980E+00	2.959060E+00
2.971310E+00	5.579040E+00	3.665950E+00
3.048130E+00	5.611370E+00	3.717070E+00
3.086750E+00	5.643190E+00	3.795630E+00
1.455670E+00	4.180570E+00	2.984980E+00
1.528840E+00	4.340820E+00	3.000150E+00
1.591520E+00	4.454250E+00	3.023430E+00
1.593280E+00	4.508190E+00	3.052610E+00
1.672240E+00	4.564800E+00	3.025240E+00
2.411250E+00	5.279070E+00	3.502130E+00
2.541920E+00	5.341720E+00	3.526270E+00
2.623030E+00	5.420620E+00	3.587050E+00
2.705770E+00	5.493510E+00	3.652270E+00
2.790100E+00	5.572460E+00	3.740500E+00
2.931270E+00	5.608360E+00	3.742120E+00
3.018200E+00	5.640710E+00	3.802440E+00
1.596260E+00	4.572430E+00	3.082200E+00
1.606890E+00	4.640080E+00	3.116320E+00
1.669790E+00	4.673620E+00	3.090500E+00
1.767000E+00	4.812870E+00	3.156740E+00
2.107920E+00	5.116420E+00	3.401500E+00
2.271860E+00	5.185270E+00	3.434040E+00
2.304900E+00	5.267260E+00	3.531660E+00
2.355170E+00	5.333580E+00	3.594060E+00
2.488910E+00	5.402160E+00	3.616400E+00
2.603840E+00	5.489140E+00	3.688280E+00
2.680200E+00	5.546740E+00	3.740460E+00
1.635050E+00	4.712120E+00	3.157140E+00
1.675610E+00	4.800150E+00	3.213080E+00
1.727930E+00	4.856000E+00	3.226290E+00
1.800910E+00	4.918280E+00	3.258520E+00
1.944030E+00	5.019340E+00	3.322720E+00
2.001610E+00	5.104480E+00	3.432750E+00
2.057850E+00	5.166960E+00	3.499290E+00
2.195040E+00	5.231560E+00	3.526420E+00
2.276680E+00	5.294880E+00	3.577570E+00
1.681750E+00	4.878370E+00	3.284850E+00
1.805870E+00	4.992040E+00	3.368840E+00
1.918860E+00	5.080250E+00	3.441030E+00
1.981930E+00	5.131540E+00	3.482910E+00
5.373430E+00	2.508830E+00	3.661260E+00
5.465560E+00	2.618980E+00	3.733360E+00
5.400420E+00	2.537980E+00	3.747390E+00
5.522440E+00	2.697200E+00	3.760520E+00
5.603440E+00	2.802710E+00	3.769860E+00
5.668820E+00	2.902580E+00	3.790620E+00
5.704230E+00	2.999020E+00	3.815140E+00
5.739210E+00	3.092530E+00	3.846640E+00
4.784900E+00	1.772420E+00	3.781600E+00
4.760610E+00	1.745510E+00	3.741480E+00
4.794660E+00	1.787310E+00	3.670310E+00
4.858070E+00	1.889460E+00	3.671190E+00
4.828010E+00	1.834220E+00	3.780520E+00
4.894210E+00	1.949580E+00	3.687940E+00
4.877790E+00	1.919150E+00	3.775710E+00
4.920780E+00	1.992940E+00	3.734030E+00
5.016870E+00	2.129930E+00	3.686080E+00
5.078070E+00	2.199550E+00	3.698350E+00
5.145270E+00	2.264570E+00	3.737200E+00
5.219680E+00	2.345620E+00	3.780290E+00
5.309570E+00	2.438420E+00	3.739910E+00
5.725740E+00	3.202550E+00	3.791280E+00
5.727840E+00	3.313070E+00	3.843410E+00
5.714780E+00	3.410770E+00	3.844020E+00
5.735550E+00	3.374170E+00	3.901070E+00
5.721030E+00	3.467560E+00	3.914320E+00
4.625170E+00	1.634830E+00	3.648420E+00
4.715390E+00	1.706730E+00	3.687330E+00
4.960250E+00	2.052960E+00	3.669910E+00
5.662560E+00	3.594670E+00	3.889930E+00
5.633950E+00	3.684810E+00	3.913300E+00
5.666740E+00	3.646190E+00	3.962480E+00
5.641600E+00	3.735200E+00	3.984070E+00
4.526470E+00	1.584030E+00	3.644620E+00
4.458810E+00	1.552680E+00	3.631410E+00
4.478190E+00	1.559260E+00	3.528750E+00
5.584820E+00	3.841320E+00	3.961220E+00
5.571860E+00	3.914010E+00	4.022090E+00
5.555300E+00	3.982470E+00	4.080220E+00
4.374540E+00	1.522930E+00	3.556250E+00
5.494180E+00	4.056050E+00	4.057290E+00
5.473860E+00	4.114890E+00	4.124680E+00
4.234340E+00	1.482250E+00	3.523490E+00
4.152400E+00	1.440450E+00	3.506650E+00
4.167500E+00	1.442760E+00	3.389940E+00
5.402160E+00	4.185570E+00	4.110420E+00
5.355990E+00	4.243610E+00	4.126810E+00
5.396850E+00	4.223080E+00	4.175310E+00
5.357870E+00	4.276650E+00	4.181260E+00
4.042700E+00	1.383950E+00	3.421380E+00
[truncated: 21,888 more rows]
