# Supplementary material for: A New MRI-Based Model of Heart Function with Coupled Hemodynamics and Application to Normal and Diseased Canine Left Ventricles
Source: Front Bioeng Biotechnol. 2015 Sep 23;3:140. doi: 10.3389/fbioe.2015.00140 (PMC4585083; doi:10.3389/fbioe.2015.00140)
Supplement: Supplementary file 6 [file Data_Sheet_6.ZIP › Case3_HF_SR_Diastole/nodes/case3_diastole_time_0.1900.csv]

4.511770E+00	3.867550E+00	2.134090E+00
4.436990E+00	3.845880E+00	2.053090E+00
4.474060E+00	3.906020E+00	2.130000E+00
4.464860E+00	3.959260E+00	2.176180E+00
4.533800E+00	3.921720E+00	2.225210E+00
4.490770E+00	3.999640E+00	2.260880E+00
4.402980E+00	3.944430E+00	2.104580E+00
4.317900E+00	3.924060E+00	2.010430E+00
4.404870E+00	4.030860E+00	2.198940E+00
4.384820E+00	4.112920E+00	2.266370E+00
4.460700E+00	4.074050E+00	2.313830E+00
4.423960E+00	4.127820E+00	2.328470E+00
4.318450E+00	4.009530E+00	2.085890E+00
4.262150E+00	3.980700E+00	2.010860E+00
4.296050E+00	4.114420E+00	2.170380E+00
4.340140E+00	4.147760E+00	2.250950E+00
4.368070E+00	4.167740E+00	2.313850E+00
4.229820E+00	4.041680E+00	2.049990E+00
4.206660E+00	4.109940E+00	2.098300E+00
4.224770E+00	4.144230E+00	2.138440E+00
4.229340E+00	4.174420E+00	2.178740E+00
4.301430E+00	4.172730E+00	2.241420E+00
4.176610E+00	4.147340E+00	2.113850E+00
4.762970E+00	3.529020E+00	2.159720E+00
4.700010E+00	3.498190E+00	2.059870E+00
4.717860E+00	3.588030E+00	2.148570E+00
4.703880E+00	3.684400E+00	2.220860E+00
4.782760E+00	3.584600E+00	2.231790E+00
4.705910E+00	3.798430E+00	2.335240E+00
4.800050E+00	3.688170E+00	2.343610E+00
4.706790E+00	3.893240E+00	2.434690E+00
4.809460E+00	3.815170E+00	2.481900E+00
4.755250E+00	3.918070E+00	2.529110E+00
4.626170E+00	3.638590E+00	2.074690E+00
4.580000E+00	3.558080E+00	1.939490E+00
4.581360E+00	3.799280E+00	2.165860E+00
4.626420E+00	3.898910E+00	2.333000E+00
4.650930E+00	3.947300E+00	2.418420E+00
4.684960E+00	3.972750E+00	2.509530E+00
4.490930E+00	3.564700E+00	1.849330E+00
4.395590E+00	3.529540E+00	1.727250E+00
4.420560E+00	3.618510E+00	1.826550E+00
4.471860E+00	3.692420E+00	1.947510E+00
4.572640E+00	4.017390E+00	2.399270E+00
4.565980E+00	4.099660E+00	2.513450E+00
4.650160E+00	4.050160E+00	2.573430E+00
4.605180E+00	4.118110E+00	2.604180E+00
4.343510E+00	3.664250E+00	1.789790E+00
4.287310E+00	3.601240E+00	1.676030E+00
4.302070E+00	3.812720E+00	1.883680E+00
4.465790E+00	4.139940E+00	2.418620E+00
4.532650E+00	4.163830E+00	2.559010E+00
4.214170E+00	3.692370E+00	1.708690E+00
4.122340E+00	3.844080E+00	1.799230E+00
4.199630E+00	3.949110E+00	1.944070E+00
4.374030E+00	4.218430E+00	2.396340E+00
4.442530E+00	4.228430E+00	2.522230E+00
4.094950E+00	3.960520E+00	1.885820E+00
4.046390E+00	3.918790E+00	1.817550E+00
4.115060E+00	4.076030E+00	2.016530E+00
4.268310E+00	4.225700E+00	2.284010E+00
4.315190E+00	4.309380E+00	2.440930E+00
4.362670E+00	4.337900E+00	2.539200E+00
4.419670E+00	4.301470E+00	2.584820E+00
4.385000E+00	4.361980E+00	2.611470E+00
4.011670E+00	3.998700E+00	1.861990E+00
3.972140E+00	4.109790E+00	1.957390E+00
4.047870E+00	4.152090E+00	2.039170E+00
4.123200E+00	4.202490E+00	2.134870E+00
4.163890E+00	4.298180E+00	2.277230E+00
4.187160E+00	4.374080E+00	2.370280E+00
4.253510E+00	4.384890E+00	2.456420E+00
4.319890E+00	4.373500E+00	2.526220E+00
3.994420E+00	4.201220E+00	2.046000E+00
3.922240E+00	4.173010E+00	1.990810E+00
4.022120E+00	4.296190E+00	2.143250E+00
4.070660E+00	4.384600E+00	2.272730E+00
4.132700E+00	4.415060E+00	2.355150E+00
4.177900E+00	4.435010E+00	2.440960E+00
3.912180E+00	4.239860E+00	2.037050E+00
3.924240E+00	4.319400E+00	2.107320E+00
3.978490E+00	4.362530E+00	2.180170E+00
3.980040E+00	4.406170E+00	2.223160E+00
4.002200E+00	4.445380E+00	2.278210E+00
4.087040E+00	4.452140E+00	2.354790E+00
3.911870E+00	4.384840E+00	2.172400E+00
3.949100E+00	4.429730E+00	2.231090E+00
5.049690E+00	3.587030E+00	2.559020E+00
5.008090E+00	3.542060E+00	2.485770E+00
4.995400E+00	3.618420E+00	2.515240E+00
4.998890E+00	3.678540E+00	2.567480E+00
4.922470E+00	3.362060E+00	2.260290E+00
4.888590E+00	3.287580E+00	2.170760E+00
4.834110E+00	3.452690E+00	2.204300E+00
4.859250E+00	3.570770E+00	2.319950E+00
4.944800E+00	3.469330E+00	2.361580E+00
4.916300E+00	3.663400E+00	2.467200E+00
4.888200E+00	3.774740E+00	2.526720E+00
4.938880E+00	3.769490E+00	2.582340E+00
4.881050E+00	3.836380E+00	2.580710E+00
4.837910E+00	3.226550E+00	2.070130E+00
4.767900E+00	3.195810E+00	1.937090E+00
4.773180E+00	3.340970E+00	2.048440E+00
4.749620E+00	3.975450E+00	2.594740E+00
4.821060E+00	3.919700E+00	2.613390E+00
4.783110E+00	3.981280E+00	2.653810E+00
4.659000E+00	3.182500E+00	1.774750E+00
4.559180E+00	3.130850E+00	1.617780E+00
4.566290E+00	3.265840E+00	1.714600E+00
4.604620E+00	3.387750E+00	1.835520E+00
4.706360E+00	4.008950E+00	2.586700E+00
4.734370E+00	4.023890E+00	2.659150E+00
4.446690E+00	3.351460E+00	1.637380E+00
4.357570E+00	3.245390E+00	1.487440E+00
4.591990E+00	4.163330E+00	2.665320E+00
4.678270E+00	4.097030E+00	2.711460E+00
4.638830E+00	4.165980E+00	2.755520E+00
4.229640E+00	3.264220E+00	1.406040E+00
4.102970E+00	3.219310E+00	1.318110E+00
4.135560E+00	3.347310E+00	1.405020E+00
4.208160E+00	3.480830E+00	1.525790E+00
4.521490E+00	4.219020E+00	2.626770E+00
4.578660E+00	4.213130E+00	2.726840E+00
4.034760E+00	3.407080E+00	1.375990E+00
3.970770E+00	3.321270E+00	1.300270E+00
3.976050E+00	3.571240E+00	1.460210E+00
4.057280E+00	3.712110E+00	1.621940E+00
4.473810E+00	4.257840E+00	2.603750E+00
4.503930E+00	4.271720E+00	2.686080E+00
3.889950E+00	3.433800E+00	1.331810E+00
3.802840E+00	3.621280E+00	1.443370E+00
3.918430E+00	3.716550E+00	1.548410E+00
3.960220E+00	3.864410E+00	1.716120E+00
4.414640E+00	4.365590E+00	2.673810E+00
4.445120E+00	4.336490E+00	2.689780E+00
4.429890E+00	4.368400E+00	2.709760E+00
3.821280E+00	3.779600E+00	1.566810E+00
3.733950E+00	3.719780E+00	1.492680E+00
3.816850E+00	3.903960E+00	1.693300E+00
3.893450E+00	4.006800E+00	1.816270E+00
4.259130E+00	4.423470E+00	2.517810E+00
4.327990E+00	4.413760E+00	2.601430E+00
4.394760E+00	4.388870E+00	2.682810E+00
3.715250E+00	3.817770E+00	1.564230E+00
3.724010E+00	3.933020E+00	1.683250E+00
3.792690E+00	4.008430E+00	1.773150E+00
3.836090E+00	4.141690E+00	1.922120E+00
4.217590E+00	4.453950E+00	2.512390E+00
4.249360E+00	4.470690E+00	2.584670E+00
3.709490E+00	4.039170E+00	1.771710E+00
3.726420E+00	4.150020E+00	1.887750E+00
3.769670E+00	4.209900E+00	1.956660E+00
3.825180E+00	4.291280E+00	2.043010E+00
4.016710E+00	4.499410E+00	2.359830E+00
4.107800E+00	4.496530E+00	2.456140E+00
4.180770E+00	4.480370E+00	2.514700E+00
3.706930E+00	4.246880E+00	1.975170E+00
3.759770E+00	4.344100E+00	2.072170E+00
3.766910E+00	4.396450E+00	2.130220E+00
3.828260E+00	4.395070E+00	2.149660E+00
3.913480E+00	4.463270E+00	2.260740E+00
3.952650E+00	4.531840E+00	2.364550E+00
4.026620E+00	4.564950E+00	2.478640E+00
3.794880E+00	4.459070E+00	2.212050E+00
3.874560E+00	4.534900E+00	2.320790E+00
3.931400E+00	4.574010E+00	2.417090E+00
5.135170E+00	3.457590E+00	2.590390E+00
5.124850E+00	3.391920E+00	2.549220E+00
5.085460E+00	3.488170E+00	2.543920E+00
5.118510E+00	3.535390E+00	2.617070E+00
5.070840E+00	3.052450E+00	2.320720E+00
5.030900E+00	2.988600E+00	2.233710E+00
5.028060E+00	3.101970E+00	2.275170E+00
4.999740E+00	3.265190E+00	2.316390E+00
5.086470E+00	3.143180E+00	2.382460E+00
5.047260E+00	3.410230E+00	2.461750E+00
5.100360E+00	3.280100E+00	2.470430E+00
5.007240E+00	3.756870E+00	2.660160E+00
5.070630E+00	3.653050E+00	2.645680E+00
5.012910E+00	3.807610E+00	2.725570E+00
5.084010E+00	3.751010E+00	2.761740E+00
5.031290E+00	3.853760E+00	2.794640E+00
4.966850E+00	2.932320E+00	2.110700E+00
4.911460E+00	2.847860E+00	1.987060E+00
4.900300E+00	2.955290E+00	2.011510E+00
4.918250E+00	3.099410E+00	2.119470E+00
4.933300E+00	3.872500E+00	2.704530E+00
4.916130E+00	3.968190E+00	2.798260E+00
4.996640E+00	3.934140E+00	2.843720E+00
4.949970E+00	3.996910E+00	2.872620E+00
4.822760E+00	2.782780E+00	1.813990E+00
4.737860E+00	2.694430E+00	1.658950E+00
4.750460E+00	2.821600E+00	1.712750E+00
4.784860E+00	2.967630E+00	1.823930E+00
4.823640E+00	3.991810E+00	2.732370E+00
4.880930E+00	4.031410E+00	2.839810E+00
4.643150E+00	2.888480E+00	1.597000E+00
4.550110E+00	2.766170E+00	1.460390E+00
4.753650E+00	4.048550E+00	2.734040E+00
4.789230E+00	4.083220E+00	2.813780E+00
4.416040E+00	2.754970E+00	1.318870E+00
4.275270E+00	2.703070E+00	1.219510E+00
4.305460E+00	2.846080E+00	1.268440E+00
4.374950E+00	2.995890E+00	1.361430E+00
4.642090E+00	4.210740E+00	2.812840E+00
4.712540E+00	4.163900E+00	2.837660E+00
4.687530E+00	4.212950E+00	2.871220E+00
4.152460E+00	2.968800E+00	1.236610E+00
3.998750E+00	2.859890E+00	1.135950E+00
4.579040E+00	4.263240E+00	2.789110E+00
4.648450E+00	4.255040E+00	2.872480E+00
3.898600E+00	3.191590E+00	1.225980E+00
3.755190E+00	3.028890E+00	1.166350E+00
4.513690E+00	4.313240E+00	2.763480E+00
4.575710E+00	4.317960E+00	2.849270E+00
3.689270E+00	3.253030E+00	1.236960E+00
3.567730E+00	3.174650E+00	1.211630E+00
3.726390E+00	3.440090E+00	1.309060E+00
4.462580E+00	4.379580E+00	2.784780E+00
3.569070E+00	3.395140E+00	1.283310E+00
3.437830E+00	3.331120E+00	1.286740E+00
3.623260E+00	3.643180E+00	1.426190E+00
4.348560E+00	4.445100E+00	2.705880E+00
4.406800E+00	4.449990E+00	2.806270E+00
3.462420E+00	3.512000E+00	1.351160E+00
3.379540E+00	3.428800E+00	1.332290E+00
3.468900E+00	3.686580E+00	1.460210E+00
3.595270E+00	3.878400E+00	1.612090E+00
4.257240E+00	4.516170E+00	2.685040E+00
4.336800E+00	4.506350E+00	2.779090E+00
3.362060E+00	3.542210E+00	1.401250E+00
3.369930E+00	3.692310E+00	1.482850E+00
3.451140E+00	3.809110E+00	1.550630E+00
3.478110E+00	3.940380E+00	1.663400E+00
3.601830E+00	4.090230E+00	1.806160E+00
4.153850E+00	4.546260E+00	2.587390E+00
4.206160E+00	4.558660E+00	2.683850E+00
4.251640E+00	4.577700E+00	2.768990E+00
3.363280E+00	3.815550E+00	1.579350E+00
3.391570E+00	3.954410E+00	1.686690E+00
3.474250E+00	4.043440E+00	1.751760E+00
3.518940E+00	4.141190E+00	1.848180E+00
3.600890E+00	4.236280E+00	1.956270E+00
3.686470E+00	4.368280E+00	2.091670E+00
4.077290E+00	4.595710E+00	2.564920E+00
4.095330E+00	4.626590E+00	2.642680E+00
4.167960E+00	4.599340E+00	2.697980E+00
3.398500E+00	4.078380E+00	1.794720E+00
3.500850E+00	4.229470E+00	1.940490E+00
3.578410E+00	4.316170E+00	2.026470E+00
3.607960E+00	4.385200E+00	2.100770E+00
3.654110E+00	4.421580E+00	2.149850E+00
3.705510E+00	4.472080E+00	2.209110E+00
3.788030E+00	4.547190E+00	2.298140E+00
3.862470E+00	4.595480E+00	2.401190E+00
3.935460E+00	4.635910E+00	2.504910E+00
4.023500E+00	4.632810E+00	2.565590E+00
3.612110E+00	4.458350E+00	2.186400E+00
3.693660E+00	4.555400E+00	2.286140E+00
3.781140E+00	4.616190E+00	2.381540E+00
3.846570E+00	4.648150E+00	2.458250E+00
5.174110E+00	2.930760E+00	2.459750E+00
5.138240E+00	2.840710E+00	2.371070E+00
5.117850E+00	2.994440E+00	2.382000E+00
5.151100E+00	3.161350E+00	2.495110E+00
5.192100E+00	3.036560E+00	2.524500E+00
5.161120E+00	3.292530E+00	2.558410E+00
5.210630E+00	3.201750E+00	2.598320E+00
5.182810E+00	3.414010E+00	2.656830E+00
5.145740E+00	3.609500E+00	2.728520E+00
5.208640E+00	3.535860E+00	2.771960E+00
5.148470E+00	3.699650E+00	2.797060E+00
5.205730E+00	3.654430E+00	2.847180E+00
5.154130E+00	3.757100E+00	2.859390E+00
5.086800E+00	2.757090E+00	2.276330E+00
5.030440E+00	2.681800E+00	2.181160E+00
5.036260E+00	2.825760E+00	2.193320E+00
5.052710E+00	3.893080E+00	2.861220E+00
5.109920E+00	3.844770E+00	2.893210E+00
5.064950E+00	3.921920E+00	2.931970E+00
4.972530E+00	2.600090E+00	2.067280E+00
4.905930E+00	2.521640E+00	1.938460E+00
4.913880E+00	2.668540E+00	1.946850E+00
4.932470E+00	4.043620E+00	2.927220E+00
5.016250E+00	3.991700E+00	2.966480E+00
4.975450E+00	4.055440E+00	3.003780E+00
4.819200E+00	2.444980E+00	1.805370E+00
4.708350E+00	2.387780E+00	1.651980E+00
4.787690E+00	2.526880E+00	1.727730E+00
4.866230E+00	4.084320E+00	2.897480E+00
4.907770E+00	4.105660E+00	2.985610E+00
4.553540E+00	2.565780E+00	1.433330E+00
4.502630E+00	2.383550E+00	1.409020E+00
4.812020E+00	4.146460E+00	2.926080E+00
4.809400E+00	4.190750E+00	2.974370E+00
4.864820E+00	4.176900E+00	3.010700E+00
4.823830E+00	4.223140E+00	3.011980E+00
4.377040E+00	2.332780E+00	1.315610E+00
4.217060E+00	2.400850E+00	1.213830E+00
4.340320E+00	2.480760E+00	1.264570E+00
4.740670E+00	4.227830E+00	2.947440E+00
4.731200E+00	4.307700E+00	3.007950E+00
4.805830E+00	4.280770E+00	3.036680E+00
4.785460E+00	4.327300E+00	3.050750E+00
4.107810E+00	2.587860E+00	1.138560E+00
3.993760E+00	2.411210E+00	1.104640E+00
4.654160E+00	4.303930E+00	2.940810E+00
4.665900E+00	4.359660E+00	3.003610E+00
4.746450E+00	4.364280E+00	3.057290E+00
3.859020E+00	2.730550E+00	1.093340E+00
3.697050E+00	2.647740E+00	1.093690E+00
4.570870E+00	4.378830E+00	2.935070E+00
4.625340E+00	4.396630E+00	3.004730E+00
4.673950E+00	4.423720E+00	3.068630E+00
3.611300E+00	2.927040E+00	1.146400E+00
3.466900E+00	2.849920E+00	1.166990E+00
4.472210E+00	4.432740E+00	2.888180E+00
4.524710E+00	4.435890E+00	2.966160E+00
4.588310E+00	4.430220E+00	3.015610E+00
3.427840E+00	3.115260E+00	1.227640E+00
3.295160E+00	3.045020E+00	1.257350E+00
4.403650E+00	4.492320E+00	2.868760E+00
4.463520E+00	4.479400E+00	2.955110E+00
3.299550E+00	3.331990E+00	1.329230E+00
3.184540E+00	3.198730E+00	1.342680E+00
4.335760E+00	4.555800E+00	2.849450E+00
4.397640E+00	4.539170E+00	2.938580E+00
3.189750E+00	3.363820E+00	1.387990E+00
3.141130E+00	3.287440E+00	1.397310E+00
3.250780E+00	3.593600E+00	1.480480E+00
4.288870E+00	4.597250E+00	2.843270E+00
4.325850E+00	4.609490E+00	2.927040E+00
3.136160E+00	3.410130E+00	1.449940E+00
3.148860E+00	3.578870E+00	1.528390E+00
3.191830E+00	3.695180E+00	1.558530E+00
3.263760E+00	3.870210E+00	1.664640E+00
4.132880E+00	4.640860E+00	2.713110E+00
4.176180E+00	4.657360E+00	2.785000E+00
4.248800E+00	4.635870E+00	2.848310E+00
3.135170E+00	3.713960E+00	1.606450E+00
3.158030E+00	3.870490E+00	1.709270E+00
3.208420E+00	3.959410E+00	1.742750E+00
3.275070E+00	4.059750E+00	1.800860E+00
3.387770E+00	4.209720E+00	1.933330E+00
3.501500E+00	4.352720E+00	2.057430E+00
3.980040E+00	4.664610E+00	2.576060E+00
4.011370E+00	4.686430E+00	2.645290E+00
4.094830E+00	4.681810E+00	2.724440E+00
3.150680E+00	4.006610E+00	1.797590E+00
3.262570E+00	4.178960E+00	1.923700E+00
3.365710E+00	4.312690E+00	2.032700E+00
3.441040E+00	4.398380E+00	2.115050E+00
3.451330E+00	4.444860E+00	2.167940E+00
3.514910E+00	4.455370E+00	2.174560E+00
3.585290E+00	4.554240E+00	2.267900E+00
3.683450E+00	4.643720E+00	2.384460E+00
3.785630E+00	4.670650E+00	2.449090E+00
3.850020E+00	4.707240E+00	2.527570E+00
3.940280E+00	4.692840E+00	2.586720E+00
3.476400E+00	4.506450E+00	2.223710E+00
3.519040E+00	4.587620E+00	2.287940E+00
3.586870E+00	4.629170E+00	2.336300E+00
3.611160E+00	4.672890E+00	2.391950E+00
3.658260E+00	4.712050E+00	2.451890E+00
3.747160E+00	4.709900E+00	2.475850E+00
3.532930E+00	4.656410E+00	2.360110E+00
3.592260E+00	4.700170E+00	2.417610E+00
5.278090E+00	3.013090E+00	2.699050E+00
5.268820E+00	2.938870E+00	2.655110E+00
5.251380E+00	3.059250E+00	2.638440E+00
5.250440E+00	3.250920E+00	2.708290E+00
5.286590E+00	3.112820E+00	2.742750E+00
5.251530E+00	3.419880E+00	2.781310E+00
5.299000E+00	3.278480E+00	2.812890E+00
5.255790E+00	3.544220E+00	2.846280E+00
5.312510E+00	3.436000E+00	2.895760E+00
5.254010E+00	3.609230E+00	2.888290E+00
5.283210E+00	3.562340E+00	2.912830E+00
5.260090E+00	3.650230E+00	2.958350E+00
5.174780E+00	2.726920E+00	2.463700E+00
5.128860E+00	2.621830E+00	2.381350E+00
5.120150E+00	2.718010E+00	2.349890E+00
5.212940E+00	2.862410E+00	2.526760E+00
5.161770E+00	3.797130E+00	2.922960E+00
5.201450E+00	3.744140E+00	2.944370E+00
5.175960E+00	3.820460E+00	2.993160E+00
5.071200E+00	2.538370E+00	2.294740E+00
4.997250E+00	2.464180E+00	2.200120E+00
5.023120E+00	2.564320E+00	2.183680E+00
5.078020E+00	3.953520E+00	2.996890E+00
5.134210E+00	3.909780E+00	3.031440E+00
5.091760E+00	3.986390E+00	3.056450E+00
4.923360E+00	2.371220E+00	2.078930E+00
4.856020E+00	2.282080E+00	1.970330E+00
4.878920E+00	2.396140E+00	1.940090E+00
4.978550E+00	4.098550E+00	3.052460E+00
5.051700E+00	4.054520E+00	3.087100E+00
5.016160E+00	4.122450E+00	3.121790E+00
4.749290E+00	2.185430E+00	1.864960E+00
4.637580E+00	2.155480E+00	1.703190E+00
4.738550E+00	2.264450E+00	1.764960E+00
4.945150E+00	4.161940E+00	3.074530E+00
4.953210E+00	4.203620E+00	3.119340E+00
5.000170E+00	4.174140E+00	3.162970E+00
4.969030E+00	4.228190E+00	3.168080E+00
4.533110E+00	2.242750E+00	1.506290E+00
4.469690E+00	2.073900E+00	1.555920E+00
4.897820E+00	4.246810E+00	3.094280E+00
4.910370E+00	4.306150E+00	3.144610E+00
4.955620E+00	4.279920E+00	3.195850E+00
4.929480E+00	4.337170E+00	3.196580E+00
4.273750E+00	2.230640E+00	1.312510E+00
4.849390E+00	4.348930E+00	3.115640E+00
4.844430E+00	4.428400E+00	3.174580E+00
4.915610E+00	4.392740E+00	3.224830E+00
4.891120E+00	4.446770E+00	3.237230E+00
4.044670E+00	2.199350E+00	1.204880E+00
3.884450E+00	2.240640E+00	1.167660E+00
3.932560E+00	2.304120E+00	1.132840E+00
4.770710E+00	4.417040E+00	3.113450E+00
4.779520E+00	4.468130E+00	3.170110E+00
4.839120E+00	4.481440E+00	3.226430E+00
3.788230E+00	2.399740E+00	1.113920E+00
3.679060E+00	2.276110E+00	1.157900E+00
4.723640E+00	4.458640E+00	3.129610E+00
4.726560E+00	4.491030E+00	3.176270E+00
4.766420E+00	4.521850E+00	3.245190E+00
3.550960E+00	2.574560E+00	1.128290E+00
3.402850E+00	2.524790E+00	1.194550E+00
4.528830E+00	4.479450E+00	3.029140E+00
4.600580E+00	4.481060E+00	3.093310E+00
4.668920E+00	4.489290E+00	3.152920E+00
4.700910E+00	4.518110E+00	3.216060E+00
3.329870E+00	2.787220E+00	1.213640E+00
3.197520E+00	2.737220E+00	1.264700E+00
4.460190E+00	4.530550E+00	3.022790E+00
4.522690E+00	4.536880E+00	3.124990E+00
3.173340E+00	2.980350E+00	1.298370E+00
3.074140E+00	2.927690E+00	1.357820E+00
4.397840E+00	4.584650E+00	3.001520E+00
4.441550E+00	4.587110E+00	3.077760E+00
3.086840E+00	3.187500E+00	1.410270E+00
3.020310E+00	3.048900E+00	1.414290E+00
4.363130E+00	4.620520E+00	2.995180E+00
4.389140E+00	4.623880E+00	3.040090E+00
2.991210E+00	3.184730E+00	1.484310E+00
2.948420E+00	3.357360E+00	1.568930E+00
3.053610E+00	3.466550E+00	1.543120E+00
4.214240E+00	4.674540E+00	2.857610E+00
4.252040E+00	4.683180E+00	2.931990E+00
4.337230E+00	4.656790E+00	3.008440E+00
2.977730E+00	3.531050E+00	1.626410E+00
2.930580E+00	3.462180E+00	1.637290E+00
3.036700E+00	3.760820E+00	1.706180E+00
4.031120E+00	4.743020E+00	2.743810E+00
4.121640E+00	4.732160E+00	2.817460E+00
4.186830E+00	4.706260E+00	2.869530E+00
2.926110E+00	3.594460E+00	1.688460E+00
2.937750E+00	3.756650E+00	1.760780E+00
2.978310E+00	3.856950E+00	1.785870E+00
3.023040E+00	3.985390E+00	1.832140E+00
3.135450E+00	4.143030E+00	1.925290E+00
3.242290E+00	4.285730E+00	2.024870E+00
3.362860E+00	4.417940E+00	2.146440E+00
3.913830E+00	4.761330E+00	2.674230E+00
3.989650E+00	4.782140E+00	2.764470E+00
4.051100E+00	4.804150E+00	2.857310E+00
2.921700E+00	3.888960E+00	1.832480E+00
2.949230E+00	4.032400E+00	1.905330E+00
3.034900E+00	4.119180E+00	1.941270E+00
3.111550E+00	4.242010E+00	2.020410E+00
3.210500E+00	4.365590E+00	2.106350E+00
3.292830E+00	4.460390E+00	2.201640E+00
3.409590E+00	4.558330E+00	2.274640E+00
3.741490E+00	4.781210E+00	2.564090E+00
3.826590E+00	4.809350E+00	2.666320E+00
3.866410E+00	4.845430E+00	2.743950E+00
3.954530E+00	4.821740E+00	2.790500E+00
2.971520E+00	4.176630E+00	2.015530E+00
3.082310E+00	4.323920E+00	2.103370E+00
3.182830E+00	4.432450E+00	2.190970E+00
3.284810E+00	4.535230E+00	2.270750E+00
3.354900E+00	4.609990E+00	2.328010E+00
3.368600E+00	4.657800E+00	2.376070E+00
3.440600E+00	4.661390E+00	2.373390E+00
3.567460E+00	4.740530E+00	2.460830E+00
3.620940E+00	4.816050E+00	2.557020E+00
3.676080E+00	4.857670E+00	2.644460E+00
3.772000E+00	4.846930E+00	2.680470E+00
3.409560E+00	4.728180E+00	2.444180E+00
3.517480E+00	4.817280E+00	2.525980E+00
3.583680E+00	4.859230E+00	2.598400E+00
5.373840E+00	3.242050E+00	2.943030E+00
5.367260E+00	3.184940E+00	2.919460E+00
5.348940E+00	3.282460E+00	2.902420E+00
5.352330E+00	3.369640E+00	2.940870E+00
5.373050E+00	3.308500E+00	2.971150E+00
5.361190E+00	3.427860E+00	3.007170E+00
5.242890E+00	2.662960E+00	2.641980E+00
5.201620E+00	2.581840E+00	2.573250E+00
5.209060E+00	2.699770E+00	2.553010E+00
5.267640E+00	2.833100E+00	2.638280E+00
5.271440E+00	2.754080E+00	2.689950E+00
5.296320E+00	2.936340E+00	2.748120E+00
5.333680E+00	3.123450E+00	2.845810E+00
5.316130E+00	3.548670E+00	2.989210E+00
5.305120E+00	3.643730E+00	3.050100E+00
5.147750E+00	2.509340E+00	2.500940E+00
5.079560E+00	2.435970E+00	2.426870E+00
5.112300E+00	2.524410E+00	2.402130E+00
5.253760E+00	3.758480E+00	3.072200E+00
5.202840E+00	3.850820E+00	3.076160E+00
5.234120E+00	3.835200E+00	3.123670E+00
5.203880E+00	3.894510E+00	3.152440E+00
5.011180E+00	2.360790E+00	2.351880E+00
4.942010E+00	2.278200E+00	2.270440E+00
4.972000E+00	2.367280E+00	2.228800E+00
5.108500E+00	4.015170E+00	3.119820E+00
5.145710E+00	3.971810E+00	3.134530E+00
5.125400E+00	4.030220E+00	3.200340E+00
4.850820E+00	2.167180E+00	2.173820E+00
4.787620E+00	2.112850E+00	2.062880E+00
4.833470E+00	2.197720E+00	2.049470E+00
5.038180E+00	4.136200E+00	3.181690E+00
5.071960E+00	4.097960E+00	3.193460E+00
5.062770E+00	4.153320E+00	3.255930E+00
4.676190E+00	2.059020E+00	1.874630E+00
4.989090E+00	4.247200E+00	3.221130E+00
5.017980E+00	4.213130E+00	3.241100E+00
5.017190E+00	4.269440E+00	3.292750E+00
4.488290E+00	1.980390E+00	1.662460E+00
4.347760E+00	1.919550E+00	1.595100E+00
4.390000E+00	1.997030E+00	1.551900E+00
4.954000E+00	4.360910E+00	3.250100E+00
4.978690E+00	4.326010E+00	3.272560E+00
4.979920E+00	4.383700E+00	3.320760E+00
4.235750E+00	2.044070E+00	1.407620E+00
4.125280E+00	1.931200E+00	1.427490E+00
4.894330E+00	4.484830E+00	3.287450E+00
4.938970E+00	4.438580E+00	3.302560E+00
4.937230E+00	4.480740E+00	3.353110E+00
3.953900E+00	2.065440E+00	1.254080E+00
4.840740E+00	4.528690E+00	3.287080E+00
4.895360E+00	4.529840E+00	3.350810E+00
3.752700E+00	2.075480E+00	1.245820E+00
3.604580E+00	2.056930E+00	1.269840E+00
3.632750E+00	2.161580E+00	1.212050E+00
4.801580E+00	4.556590E+00	3.295990E+00
4.830340E+00	4.584830E+00	3.364350E+00
3.482300E+00	2.288610E+00	1.216310E+00
3.343630E+00	2.255830E+00	1.295210E+00
4.601140E+00	4.529080E+00	3.191990E+00
4.658400E+00	4.531700E+00	3.225740E+00
4.699070E+00	4.571110E+00	3.299250E+00
4.764480E+00	4.580760E+00	3.323490E+00
3.256670E+00	2.496110E+00	1.263890E+00
3.127620E+00	2.471860E+00	1.344730E+00
4.553790E+00	4.550040E+00	3.202000E+00
4.575480E+00	4.578160E+00	3.266640E+00
4.632030E+00	4.569120E+00	3.279010E+00
3.081920E+00	2.706530E+00	1.340370E+00
2.982450E+00	2.678320E+00	1.418820E+00
4.467930E+00	4.595760E+00	3.156510E+00
4.517240E+00	4.580790E+00	3.216630E+00
2.968020E+00	2.925560E+00	1.439050E+00
2.917840E+00	2.800800E+00	1.472030E+00
4.394790E+00	4.662390E+00	3.115050E+00
2.872670E+00	2.928020E+00	1.527230E+00
2.821180E+00	3.112300E+00	1.621680E+00
2.907800E+00	3.143160E+00	1.546690E+00
4.288090E+00	4.728760E+00	3.038050E+00
4.337220E+00	4.751980E+00	3.150690E+00
2.864970E+00	3.373560E+00	1.656570E+00
2.771230E+00	3.276720E+00	1.704480E+00
4.175450E+00	4.770140E+00	2.954970E+00
4.235030E+00	4.777530E+00	3.030330E+00
4.267600E+00	4.782720E+00	3.082870E+00
2.795120E+00	3.432770E+00	1.744120E+00
2.751210E+00	3.375700E+00	1.758160E+00
2.831460E+00	3.665110E+00	1.783530E+00
4.101020E+00	4.826660E+00	2.947240E+00
4.132800E+00	4.862200E+00	3.024590E+00
4.211930E+00	4.816850E+00	3.054270E+00
2.740800E+00	3.503860E+00	1.800030E+00
2.737180E+00	3.664650E+00	1.844600E+00
2.780410E+00	3.779160E+00	1.877000E+00
2.827220E+00	3.964270E+00	1.932100E+00
3.917850E+00	4.861570E+00	2.816430E+00
3.964780E+00	4.880650E+00	2.903420E+00
4.051660E+00	4.869020E+00	2.962440E+00
2.722890E+00	3.808140E+00	1.928820E+00
2.727560E+00	3.961050E+00	1.981220E+00
2.772740E+00	4.051500E+00	2.010240E+00
2.832400E+00	4.192320E+00	2.085070E+00
2.974090E+00	4.299740E+00	2.117740E+00
3.062480E+00	4.402160E+00	2.196080E+00
3.171100E+00	4.511110E+00	2.273950E+00
3.273580E+00	4.632870E+00	2.359910E+00
3.730780E+00	4.879700E+00	2.701170E+00
3.773940E+00	4.907070E+00	2.758020E+00
3.871700E+00	4.903910E+00	2.836150E+00
2.717320E+00	4.068910E+00	2.048740E+00
2.739210E+00	4.175620E+00	2.110450E+00
2.775990E+00	4.230120E+00	2.133280E+00
2.797300E+00	4.286270E+00	2.177570E+00
2.921990E+00	4.363940E+00	2.201670E+00
3.052210E+00	4.486230E+00	2.283220E+00
3.150930E+00	4.573220E+00	2.338050E+00
3.183090E+00	4.638550E+00	2.388300E+00
3.236340E+00	4.679620E+00	2.411270E+00
3.296890E+00	4.732890E+00	2.451480E+00
3.385480E+00	4.835960E+00	2.538860E+00
3.508530E+00	4.872760E+00	2.589800E+00
3.577390E+00	4.912850E+00	2.670140E+00
3.686370E+00	4.907400E+00	2.716370E+00
2.730910E+00	4.227780E+00	2.157400E+00
3.187000E+00	4.712180E+00	2.448760E+00
3.272890E+00	4.794330E+00	2.501760E+00
3.292760E+00	4.845960E+00	2.542270E+00
3.330660E+00	4.871520E+00	2.567230E+00
3.358540E+00	4.902410E+00	2.611380E+00
3.457760E+00	4.905070E+00	2.625900E+00
3.283510E+00	4.879070E+00	2.576310E+00
5.376600E+00	3.077650E+00	2.978600E+00
5.364850E+00	3.016270E+00	2.960790E+00
5.363970E+00	3.091520E+00	2.928880E+00
5.386300E+00	3.177450E+00	2.990370E+00
5.399640E+00	3.312090E+00	3.052520E+00
5.402750E+00	3.419120E+00	3.095500E+00
5.211120E+00	2.503020E+00	2.682920E+00
5.148350E+00	2.426980E+00	2.631410E+00
5.166040E+00	2.490930E+00	2.577430E+00
5.252210E+00	2.610610E+00	2.709870E+00
5.308720E+00	2.781320E+00	2.803720E+00
5.341710E+00	2.954470E+00	2.883650E+00
5.368670E+00	3.553020E+00	3.114430E+00
5.322140E+00	3.669800E+00	3.117990E+00
5.349240E+00	3.644040E+00	3.161300E+00
5.317480E+00	3.716820E+00	3.192200E+00
5.088040E+00	2.354870E+00	2.571370E+00
5.023120E+00	2.289550E+00	2.524890E+00
5.052340E+00	2.356170E+00	2.468020E+00
5.260110E+00	3.814870E+00	3.183710E+00
5.243390E+00	3.880540E+00	3.261420E+00
4.938780E+00	2.208570E+00	2.472760E+00
4.877780E+00	2.152840E+00	2.374920E+00
4.921110E+00	2.221720E+00	2.356600E+00
5.186940E+00	3.958550E+00	3.238560E+00
5.173250E+00	4.014430E+00	3.296640E+00
4.794030E+00	2.068840E+00	2.191940E+00
5.134240E+00	4.089560E+00	3.311010E+00
5.111790E+00	4.158130E+00	3.341530E+00
4.654480E+00	1.965650E+00	1.982470E+00
4.550410E+00	1.863800E+00	1.917780E+00
4.526600E+00	1.922600E+00	1.788160E+00
5.082520E+00	4.214750E+00	3.351920E+00
5.066680E+00	4.274990E+00	3.387240E+00
4.457490E+00	1.800010E+00	1.860940E+00
4.313010E+00	1.748230E+00	1.774460E+00
4.407040E+00	1.831840E+00	1.750040E+00
5.035920E+00	4.328850E+00	3.387440E+00
5.017320E+00	4.382690E+00	3.417070E+00
4.191630E+00	1.822980E+00	1.577680E+00
4.030740E+00	1.732280E+00	1.559570E+00
4.985480E+00	4.435580E+00	3.415510E+00
4.943710E+00	4.508510E+00	3.432690E+00
3.899430E+00	1.891670E+00	1.385030E+00
3.825300E+00	1.782500E+00	1.473380E+00
4.893680E+00	4.573140E+00	3.425660E+00
4.929740E+00	4.552710E+00	3.476160E+00
4.909360E+00	4.583440E+00	3.481870E+00
3.716730E+00	1.772120E+00	1.461130E+00
3.561920E+00	1.808660E+00	1.458770E+00
3.673330E+00	1.866180E+00	1.382360E+00
4.853770E+00	4.608710E+00	3.426270E+00
4.873110E+00	4.622960E+00	3.497940E+00
3.440610E+00	2.021670E+00	1.357900E+00
3.295620E+00	1.996740E+00	1.440960E+00
4.730530E+00	4.606140E+00	3.355210E+00
4.755270E+00	4.632710E+00	3.424400E+00
4.814960E+00	4.635210E+00	3.453000E+00
3.202230E+00	2.230270E+00	1.378480E+00
3.082370E+00	2.214020E+00	1.479490E+00
4.610400E+00	4.597450E+00	3.318540E+00
4.640630E+00	4.623950E+00	3.379800E+00
4.698290E+00	4.627690E+00	3.400200E+00
3.014990E+00	2.458610E+00	1.439510E+00
2.910440E+00	2.430720E+00	1.530120E+00
4.464990E+00	4.641640E+00	3.225560E+00
4.526670E+00	4.629390E+00	3.295510E+00
4.580530E+00	4.627350E+00	3.351390E+00
2.870120E+00	2.697900E+00	1.518530E+00
2.795360E+00	2.597940E+00	1.605700E+00
4.409400E+00	4.709720E+00	3.218530E+00
4.469400E+00	4.704200E+00	3.316650E+00
2.772030E+00	2.761460E+00	1.610270E+00
2.710020E+00	2.732820E+00	1.674350E+00
2.790780E+00	2.906780E+00	1.602480E+00
4.376000E+00	4.751940E+00	3.217610E+00
4.404060E+00	4.750720E+00	3.264350E+00
2.718310E+00	2.875120E+00	1.676320E+00
2.675390E+00	2.827790E+00	1.721390E+00
2.722810E+00	3.078960E+00	1.709680E+00
4.266490E+00	4.822370E+00	3.157830E+00
4.348860E+00	4.788420E+00	3.232660E+00
2.645140E+00	2.942900E+00	1.752960E+00
2.612800E+00	3.159840E+00	1.819560E+00
2.691800E+00	3.323350E+00	1.787460E+00
4.192120E+00	4.866480E+00	3.109110E+00
4.216270E+00	4.896420E+00	3.211880E+00
2.611420E+00	3.341290E+00	1.858270E+00
2.565930E+00	3.277130E+00	1.872190E+00
2.637590E+00	3.574370E+00	1.888540E+00
4.009780E+00	4.908740E+00	2.986070E+00
4.055380E+00	4.937920E+00	3.071700E+00
4.138570E+00	4.918680E+00	3.132580E+00
2.555940E+00	3.406800E+00	1.920160E+00
2.543050E+00	3.570140E+00	1.951600E+00
2.578610E+00	3.680320E+00	1.967450E+00
2.623180E+00	3.876070E+00	2.012310E+00
3.790940E+00	4.962810E+00	2.868660E+00
3.884390E+00	4.956690E+00	2.942520E+00
3.965870E+00	4.951940E+00	3.014750E+00
2.523860E+00	3.711770E+00	2.014140E+00
2.530630E+00	3.875160E+00	2.065140E+00
2.571940E+00	3.969970E+00	2.077430E+00
2.636800E+00	4.110450E+00	2.127720E+00
2.824450E+00	4.371040E+00	2.243970E+00
2.926400E+00	4.466680E+00	2.299650E+00
3.058150E+00	4.593470E+00	2.383700E+00
3.651110E+00	4.976260E+00	2.799040E+00
3.733720E+00	4.997930E+00	2.897470E+00
3.797970E+00	5.022870E+00	2.979810E+00
2.520790E+00	3.992100E+00	2.120490E+00
2.552100E+00	4.119140E+00	2.186150E+00
2.611050E+00	4.193800E+00	2.205280E+00
2.699970E+00	4.286550E+00	2.227830E+00
2.792790E+00	4.425870E+00	2.308470E+00
2.900130E+00	4.533960E+00	2.381760E+00
2.972650E+00	4.624910E+00	2.435710E+00
3.070500E+00	4.703240E+00	2.472670E+00
3.184400E+00	4.820000E+00	2.539150E+00
3.443940E+00	4.971920E+00	2.714640E+00
3.538400E+00	5.012890E+00	2.791460E+00
3.563470E+00	5.043540E+00	2.861590E+00
3.677230E+00	5.033640E+00	2.925460E+00
2.564240E+00	4.230560E+00	2.261070E+00
2.661890E+00	4.378070E+00	2.321990E+00
2.768750E+00	4.493150E+00	2.392420E+00
2.867310E+00	4.597320E+00	2.451610E+00
2.961060E+00	4.696050E+00	2.492390E+00
3.052880E+00	4.769410E+00	2.531480E+00
3.085810E+00	4.831990E+00	2.578010E+00
3.150810E+00	4.871860E+00	2.597480E+00
3.251240E+00	4.922360E+00	2.635470E+00
3.304510E+00	4.991550E+00	2.718250E+00
3.360690E+00	5.029800E+00	2.783410E+00
3.470830E+00	5.033790E+00	2.807250E+00
3.097070E+00	4.898540E+00	2.642580E+00
3.204690E+00	4.982400E+00	2.711580E+00
3.273810E+00	5.019350E+00	2.751750E+00
5.318930E+00	2.620330E+00	2.935670E+00
5.298950E+00	2.557020E+00	2.899110E+00
5.304560E+00	2.648270E+00	2.862690E+00
5.343060E+00	2.808050E+00	2.918190E+00
5.334750E+00	2.704350E+00	2.970610E+00
5.360850E+00	2.927490E+00	2.965770E+00
5.365620E+00	2.839400E+00	3.013790E+00
5.386730E+00	3.013840E+00	3.037420E+00
5.426700E+00	3.164300E+00	3.097640E+00
5.442740E+00	3.313310E+00	3.153330E+00
5.425150E+00	3.440550E+00	3.160890E+00
5.458720E+00	3.388890E+00	3.215240E+00
5.431220E+00	3.498920E+00	3.235760E+00
5.161840E+00	2.377360E+00	2.763850E+00
5.104010E+00	2.300810E+00	2.734460E+00
5.115270E+00	2.352550E+00	2.661850E+00
5.225420E+00	2.481010E+00	2.782060E+00
5.374310E+00	3.621100E+00	3.219860E+00
5.355590E+00	3.703790E+00	3.296250E+00
5.025960E+00	2.229200E+00	2.706810E+00
4.966420E+00	2.192560E+00	2.641040E+00
5.007520E+00	2.244130E+00	2.607790E+00
5.298030E+00	3.794040E+00	3.277180E+00
5.281660E+00	3.861310E+00	3.335500E+00
4.880770E+00	2.122610E+00	2.491890E+00
5.235680E+00	3.955570E+00	3.358420E+00
5.191140E+00	4.032550E+00	3.358990E+00
5.216260E+00	4.016790E+00	3.400100E+00
5.195110E+00	4.068600E+00	3.424700E+00
4.763140E+00	2.003610E+00	2.301410E+00
4.676050E+00	1.905330E+00	2.241820E+00
4.670410E+00	1.936910E+00	2.119470E+00
5.122290E+00	4.177630E+00	3.386120E+00
5.151630E+00	4.139400E+00	3.406040E+00
5.137880E+00	4.187390E+00	3.447100E+00
4.603300E+00	1.821520E+00	2.174500E+00
4.510030E+00	1.741640E+00	2.090720E+00
4.530920E+00	1.795290E+00	2.004460E+00
5.073840E+00	4.292710E+00	3.436460E+00
5.109220E+00	4.251120E+00	3.479280E+00
5.076970E+00	4.310300E+00	3.493010E+00
4.398940E+00	1.676590E+00	2.017480E+00
4.239290E+00	1.615740E+00	1.925640E+00
4.361040E+00	1.694100E+00	1.920320E+00
5.020190E+00	4.397620E+00	3.466260E+00
5.045940E+00	4.362420E+00	3.498610E+00
5.023380E+00	4.415080E+00	3.527060E+00
4.117680E+00	1.650200E+00	1.724650E+00
3.957460E+00	1.581730E+00	1.739930E+00
4.956390E+00	4.521230E+00	3.509570E+00
4.986770E+00	4.470490E+00	3.517830E+00
4.981520E+00	4.510420E+00	3.573760E+00
3.819920E+00	1.684380E+00	1.572460E+00
3.753520E+00	1.598450E+00	1.649020E+00
4.936610E+00	4.578540E+00	3.550790E+00
3.651410E+00	1.596190E+00	1.645510E+00
3.495010E+00	1.630900E+00	1.647440E+00
3.610360E+00	1.671290E+00	1.569120E+00
4.902340E+00	4.637580E+00	3.555310E+00
4.923300E+00	4.635010E+00	3.593120E+00
4.904030E+00	4.659980E+00	3.588260E+00
3.385730E+00	1.794720E+00	1.532890E+00
3.237260E+00	1.781290E+00	1.608070E+00
4.779490E+00	4.662700E+00	3.485700E+00
4.811040E+00	4.684600E+00	3.554570E+00
4.876200E+00	4.669730E+00	3.573700E+00
3.157890E+00	1.984510E+00	1.533720E+00
3.034380E+00	1.976650E+00	1.627820E+00
4.667290E+00	4.650430E+00	3.447050E+00
4.692940E+00	4.679260E+00	3.512450E+00
4.748100E+00	4.684770E+00	3.530160E+00
2.966350E+00	2.194080E+00	1.568590E+00
2.866080E+00	2.173220E+00	1.666020E+00
4.532260E+00	4.672270E+00	3.378980E+00
4.576550E+00	4.683460E+00	3.460780E+00
4.638030E+00	4.677070E+00	3.491850E+00
2.823390E+00	2.389970E+00	1.625700E+00
2.737630E+00	2.361240E+00	1.719180E+00
4.502020E+00	4.704710E+00	3.389540E+00
4.520760E+00	4.708010E+00	3.434390E+00
2.715110E+00	2.565580E+00	1.694920E+00
2.634090E+00	2.535820E+00	1.787190E+00
4.403000E+00	4.794130E+00	3.330510E+00
4.475350E+00	4.745590E+00	3.408260E+00
2.622680E+00	2.758020E+00	1.772670E+00
2.547500E+00	2.674390E+00	1.846490E+00
4.303810E+00	4.855140E+00	3.271290E+00
4.349610E+00	4.876260E+00	3.387330E+00
2.536070E+00	2.802790E+00	1.852290E+00
2.502860E+00	2.754160E+00	1.884870E+00
2.540520E+00	2.966760E+00	1.843990E+00
4.255590E+00	4.901820E+00	3.271720E+00
4.282160E+00	4.908710E+00	3.324760E+00
2.476260E+00	2.853730E+00	1.907790E+00
2.429560E+00	3.057430E+00	1.963120E+00
2.506380E+00	3.226290E+00	1.908890E+00
4.096520E+00	4.957100E+00	3.162340E+00
4.145360E+00	4.975020E+00	3.253120E+00
4.228430E+00	4.940210E+00	3.299960E+00
2.413830E+00	3.269160E+00	1.988010E+00
2.339850E+00	3.214570E+00	2.031970E+00
2.459230E+00	3.488720E+00	1.999090E+00
3.895340E+00	5.011240E+00	3.039840E+00
3.963340E+00	5.018670E+00	3.145920E+00
4.055980E+00	4.995660E+00	3.201520E+00
2.362030E+00	3.384350E+00	2.051560E+00
2.305000E+00	3.323020E+00	2.076640E+00
2.363200E+00	3.557590E+00	2.069630E+00
2.432200E+00	3.786580E+00	2.106840E+00
3.849470E+00	5.043620E+00	3.052780E+00
3.878760E+00	5.052540E+00	3.103660E+00
2.288280E+00	3.473630E+00	2.115410E+00
2.328520E+00	3.659960E+00	2.126960E+00
2.345330E+00	3.798780E+00	2.175120E+00
2.384160E+00	3.897280E+00	2.179210E+00
2.446590E+00	4.040470E+00	2.205610E+00
3.586220E+00	5.091120E+00	2.958310E+00
3.705550E+00	5.083620E+00	3.024590E+00
3.808740E+00	5.076210E+00	3.079650E+00
2.330190E+00	3.946360E+00	2.235480E+00
2.384870E+00	4.100000E+00	2.282480E+00
2.393790E+00	4.179040E+00	2.328240E+00
2.457260E+00	4.201980E+00	2.301490E+00
2.541700E+00	4.335420E+00	2.352650E+00
2.645820E+00	4.456410E+00	2.416590E+00
2.750120E+00	4.567480E+00	2.471910E+00
2.847820E+00	4.674400E+00	2.517220E+00
2.958140E+00	4.792510E+00	2.582640E+00
3.430270E+00	5.090610E+00	2.905280E+00
3.523380E+00	5.128650E+00	2.979790E+00
3.598250E+00	5.155350E+00	3.068500E+00
2.424890E+00	4.280140E+00	2.381790E+00
2.527730E+00	4.422620E+00	2.442150E+00
2.634820E+00	4.539000E+00	2.500100E+00
2.734970E+00	4.650130E+00	2.541880E+00
2.826150E+00	4.731240E+00	2.581410E+00
2.858150E+00	4.791850E+00	2.628160E+00
2.912570E+00	4.833190E+00	2.641230E+00
2.976270E+00	4.889840E+00	2.666100E+00
3.088420E+00	4.973140E+00	2.729090E+00
3.238150E+00	5.048660E+00	2.806340E+00
3.289920E+00	5.114530E+00	2.915440E+00
3.354090E+00	5.168300E+00	3.006750E+00
3.470630E+00	5.163920E+00	3.020700E+00
2.862860E+00	4.859090E+00	2.686700E+00
2.965060E+00	4.958320E+00	2.741150E+00
3.078660E+00	5.033350E+00	2.818330E+00
3.177070E+00	5.101550E+00	2.899050E+00
3.245510E+00	5.156230E+00	2.969320E+00
5.212440E+00	2.351990E+00	2.962670E+00
5.161840E+00	2.297850E+00	2.909160E+00
5.191680E+00	2.371720E+00	2.860980E+00
5.270300E+00	2.481940E+00	2.908330E+00
5.263450E+00	2.438590E+00	2.988090E+00
5.319800E+00	2.573100E+00	3.002320E+00
5.361490E+00	2.724080E+00	3.070070E+00
5.403570E+00	2.862300E+00	3.113260E+00
5.435800E+00	3.011450E+00	3.158610E+00
5.472350E+00	3.148920E+00	3.202030E+00
5.488770E+00	3.275350E+00	3.249030E+00
5.489290E+00	3.385740E+00	3.288940E+00
5.476870E+00	3.487530E+00	3.341500E+00
5.108280E+00	2.242370E+00	2.909550E+00
5.049980E+00	2.209130E+00	2.845420E+00
5.088090E+00	2.255850E+00	2.813890E+00
5.415790E+00	3.600850E+00	3.314390E+00
5.397860E+00	3.682930E+00	3.391300E+00
4.964870E+00	2.164590E+00	2.744810E+00
5.335200E+00	3.788130E+00	3.374810E+00
5.295570E+00	3.870430E+00	3.400160E+00
5.332440E+00	3.827310E+00	3.450540E+00
5.295640E+00	3.909910E+00	3.476330E+00
4.850350E+00	2.063640E+00	2.591760E+00
4.772330E+00	1.968760E+00	2.540030E+00
4.771530E+00	1.987960E+00	2.424690E+00
5.241510E+00	3.999540E+00	3.455280E+00
5.233400E+00	4.050570E+00	3.507510E+00
4.712670E+00	1.899520E+00	2.493950E+00
4.636220E+00	1.812660E+00	2.413470E+00
4.656990E+00	1.857440E+00	2.331760E+00
5.201290E+00	4.131950E+00	3.527430E+00
5.161050E+00	4.200030E+00	3.527220E+00
5.193350E+00	4.189910E+00	3.576090E+00
5.168450E+00	4.237570E+00	3.597910E+00
4.545300E+00	1.718570E+00	2.313790E+00
4.447700E+00	1.644090E+00	2.239210E+00
4.475260E+00	1.687870E+00	2.158990E+00
5.084890E+00	4.338150E+00	3.564370E+00
5.118130E+00	4.295830E+00	3.576070E+00
5.111480E+00	4.336660E+00	3.630290E+00
4.328530E+00	1.584250E+00	2.175140E+00
4.156940E+00	1.520310E+00	2.074150E+00
4.287090E+00	1.588880E+00	2.074050E+00
5.070910E+00	4.382870E+00	3.611580E+00
4.051850E+00	1.527470E+00	1.892760E+00
3.928060E+00	1.496070E+00	1.927290E+00
5.031700E+00	4.456570E+00	3.637000E+00
4.993780E+00	4.536590E+00	3.653700E+00
3.774210E+00	1.478520E+00	1.883820E+00
3.636250E+00	1.465640E+00	1.897300E+00
3.673260E+00	1.494670E+00	1.819980E+00
3.753440E+00	1.529110E+00	1.761120E+00
4.956200E+00	4.606140E+00	3.641520E+00
4.993110E+00	4.575150E+00	3.716200E+00
4.964410E+00	4.626720E+00	3.706180E+00
3.540960E+00	1.536490E+00	1.771970E+00
3.391850E+00	1.526120E+00	1.833490E+00
4.912700E+00	4.673120E+00	3.656080E+00
3.316720E+00	1.633110E+00	1.712480E+00
3.175810E+00	1.636070E+00	1.799390E+00
4.854290E+00	4.706930E+00	3.626080E+00
4.859070E+00	4.735080E+00	3.715050E+00
3.104340E+00	1.787450E+00	1.704580E+00
2.980970E+00	1.787440E+00	1.794820E+00
4.719860E+00	4.711190E+00	3.574160E+00
4.746130E+00	4.735010E+00	3.639960E+00
4.804810E+00	4.735840E+00	3.666180E+00
2.921750E+00	1.969030E+00	1.723270E+00
2.821330E+00	1.960980E+00	1.823100E+00
4.610320E+00	4.708570E+00	3.532930E+00
4.640380E+00	4.738400E+00	3.598920E+00
4.693580E+00	4.735920E+00	3.620330E+00
2.773940E+00	2.155560E+00	1.761700E+00
2.681750E+00	2.139640E+00	1.858900E+00
4.512340E+00	4.757160E+00	3.504400E+00
4.577820E+00	4.746220E+00	3.567190E+00
2.653210E+00	2.336540E+00	1.815010E+00
2.574220E+00	2.313880E+00	1.916190E+00
4.431220E+00	4.821530E+00	3.452180E+00
4.471740E+00	4.840760E+00	3.563090E+00
2.553550E+00	2.503260E+00	1.873980E+00
2.480610E+00	2.478550E+00	1.962140E+00
4.387910E+00	4.872150E+00	3.455570E+00
4.412400E+00	4.875390E+00	3.508730E+00
2.466590E+00	2.678790E+00	1.932190E+00
2.429690E+00	2.586800E+00	1.995780E+00
4.272180E+00	4.960140E+00	3.424700E+00
4.360450E+00	4.912520E+00	3.481970E+00
2.381460E+00	2.691240E+00	2.020290E+00
2.313580E+00	2.849070E+00	2.064870E+00
2.396870E+00	2.861890E+00	1.987450E+00
4.202170E+00	4.985750E+00	3.347190E+00
4.206440E+00	5.008960E+00	3.410030E+00
2.325050E+00	3.034730E+00	2.044490E+00
2.238130E+00	3.004710E+00	2.116440E+00
4.013690E+00	5.036740E+00	3.238880E+00
4.069730E+00	5.056800E+00	3.327300E+00
4.159220E+00	5.028940E+00	3.374830E+00
2.244050E+00	3.235200E+00	2.107400E+00
2.166880E+00	3.139350E+00	2.178340E+00
3.862060E+00	5.102060E+00	3.186670E+00
3.965870E+00	5.083210E+00	3.268850E+00
2.160460E+00	3.273110E+00	2.185800E+00
2.122900E+00	3.220420E+00	2.210880E+00
2.188390E+00	3.449970E+00	2.196150E+00
2.251680E+00	3.702860E+00	2.204360E+00
3.731240E+00	5.135340E+00	3.140580E+00
3.789600E+00	5.180500E+00	3.254770E+00
2.113650E+00	3.330100E+00	2.239380E+00
2.111610E+00	3.497020E+00	2.258910E+00
2.154630E+00	3.616070E+00	2.242570E+00
2.177140E+00	3.757980E+00	2.281540E+00
2.232830E+00	3.915480E+00	2.288450E+00
2.310990E+00	4.118480E+00	2.344470E+00
3.655350E+00	5.173160E+00	3.150290E+00
3.690500E+00	5.190110E+00	3.207370E+00
2.091370E+00	3.659120E+00	2.308770E+00
2.146550E+00	3.880360E+00	2.342450E+00
2.207540E+00	4.020190E+00	2.356070E+00
2.233610E+00	4.120320E+00	2.401560E+00
2.280200E+00	4.184090E+00	2.411450E+00
2.333500E+00	4.263580E+00	2.434470E+00
2.421210E+00	4.390380E+00	2.475620E+00
2.521290E+00	4.510980E+00	2.526820E+00
2.621060E+00	4.625340E+00	2.573070E+00
2.732840E+00	4.745510E+00	2.640400E+00
3.420350E+00	5.197770E+00	3.069560E+00
3.487990E+00	5.228840E+00	3.147280E+00
3.609680E+00	5.212440E+00	3.183500E+00
2.237820E+00	4.218310E+00	2.466010E+00
2.319830E+00	4.360600E+00	2.510430E+00
2.413580E+00	4.480730E+00	2.556960E+00
2.510290E+00	4.595730E+00	2.604020E+00
2.599900E+00	4.682720E+00	2.639230E+00
2.635150E+00	4.742940E+00	2.684570E+00
2.692290E+00	4.784310E+00	2.697770E+00
2.752770E+00	4.842680E+00	2.718410E+00
2.851260E+00	4.936010E+00	2.767960E+00
2.957240E+00	5.016440E+00	2.833460E+00
3.060320E+00	5.087090E+00	2.911480E+00
3.151850E+00	5.154550E+00	2.982470E+00
3.244810E+00	5.217080E+00	3.076510E+00
3.365820E+00	5.228610E+00	3.118270E+00
2.641190E+00	4.809150E+00	2.739920E+00
2.740540E+00	4.911620E+00	2.790900E+00
2.845730E+00	4.995360E+00	2.862450E+00
2.952270E+00	5.071270E+00	2.930490E+00
3.049190E+00	5.141780E+00	2.995520E+00
3.128040E+00	5.194720E+00	3.060260E+00
5.174600E+00	2.292120E+00	3.004330E+00
5.245590E+00	2.375320E+00	3.048880E+00
5.318340E+00	2.484230E+00	3.133290E+00
5.360510E+00	2.625570E+00	3.129920E+00
5.396830E+00	2.746380E+00	3.180990E+00
5.439180E+00	2.874040E+00	3.219350E+00
5.477680E+00	3.006230E+00	3.262860E+00
5.518030E+00	3.132590E+00	3.297970E+00
5.532750E+00	3.256010E+00	3.338790E+00
5.531790E+00	3.368360E+00	3.380210E+00
5.522100E+00	3.466040E+00	3.433970E+00
5.044080E+00	2.189470E+00	2.923000E+00
5.113350E+00	2.235360E+00	2.973720E+00
5.460320E+00	3.577390E+00	3.408920E+00
5.442750E+00	3.656040E+00	3.480330E+00
4.937290E+00	2.112170E+00	2.884570E+00
4.851550E+00	2.033340E+00	2.824700E+00
4.858580E+00	2.050140E+00	2.712980E+00
5.382050E+00	3.750110E+00	3.467980E+00
5.360480E+00	3.824940E+00	3.524810E+00
5.343830E+00	3.904420E+00	3.575730E+00
4.803640E+00	1.975450E+00	2.827110E+00
4.722660E+00	1.878840E+00	2.716430E+00
4.752290E+00	1.929770E+00	2.636480E+00
5.287120E+00	3.992610E+00	3.552610E+00
5.257710E+00	4.065500E+00	3.565920E+00
5.301400E+00	4.041990E+00	3.617220E+00
5.271920E+00	4.103760E+00	3.622820E+00
4.653100E+00	1.802590E+00	2.631820E+00
4.573360E+00	1.712700E+00	2.538470E+00
4.607910E+00	1.760760E+00	2.478520E+00
5.237460E+00	4.178950E+00	3.651540E+00
5.203780E+00	4.240370E+00	3.685660E+00
4.484920E+00	1.633580E+00	2.461320E+00
4.383240E+00	1.577170E+00	2.409460E+00
4.412410E+00	1.607600E+00	2.318660E+00
5.158180E+00	4.293750E+00	3.678900E+00
5.115640E+00	4.355740E+00	3.716700E+00
4.248850E+00	1.520900E+00	2.342490E+00
4.076380E+00	1.456440E+00	2.257680E+00
4.199870E+00	1.510850E+00	2.228480E+00
5.076270E+00	4.402900E+00	3.700130E+00
5.096480E+00	4.390490E+00	3.756560E+00
5.075350E+00	4.431460E+00	3.771980E+00
3.914640E+00	1.466560E+00	2.053700E+00
3.850340E+00	1.430080E+00	2.152930E+00
5.013020E+00	4.535600E+00	3.727330E+00
5.035090E+00	4.495190E+00	3.743380E+00
5.033400E+00	4.548700E+00	3.800910E+00
3.740840E+00	1.401960E+00	2.137950E+00
3.589860E+00	1.402320E+00	2.128030E+00
3.697180E+00	1.423420E+00	2.044640E+00
4.955430E+00	4.667210E+00	3.757310E+00
4.998800E+00	4.612070E+00	3.780460E+00
4.996930E+00	4.660720E+00	3.830080E+00
3.477650E+00	1.455900E+00	1.974270E+00
3.339010E+00	1.441710E+00	2.053810E+00
4.909930E+00	4.718030E+00	3.751150E+00
4.953090E+00	4.723330E+00	3.841620E+00
3.251450E+00	1.521520E+00	1.915230E+00
3.126110E+00	1.525570E+00	2.015180E+00
4.881950E+00	4.747780E+00	3.761060E+00
4.899760E+00	4.752860E+00	3.803970E+00
3.050060E+00	1.638770E+00	1.894480E+00
2.937200E+00	1.638510E+00	1.995820E+00
4.767660E+00	4.756150E+00	3.707720E+00
4.795280E+00	4.772790E+00	3.779190E+00
4.859830E+00	4.769210E+00	3.797390E+00
2.874140E+00	1.786330E+00	1.898540E+00
2.776460E+00	1.781010E+00	2.004110E+00
4.664810E+00	4.761050E+00	3.668110E+00
4.687790E+00	4.780030E+00	3.735140E+00
4.737990E+00	4.773720E+00	3.750370E+00
2.724410E+00	1.949970E+00	1.923790E+00
2.635770E+00	1.936090E+00	2.029330E+00
4.529830E+00	4.801020E+00	3.604230E+00
4.573500E+00	4.805890E+00	3.687840E+00
4.633940E+00	4.788870E+00	3.716160E+00
2.599990E+00	2.122840E+00	1.966200E+00
2.514890E+00	2.103950E+00	2.061290E+00
4.503170E+00	4.837060E+00	3.622930E+00
4.520290E+00	4.839740E+00	3.667030E+00
2.493640E+00	2.299150E+00	2.010870E+00
2.415890E+00	2.278210E+00	2.104420E+00
4.407760E+00	4.933930E+00	3.591730E+00
4.480650E+00	4.878120E+00	3.650180E+00
2.394420E+00	2.489240E+00	2.058440E+00
2.357320E+00	2.390620E+00	2.129770E+00
4.336390E+00	4.959720E+00	3.524120E+00
4.347160E+00	4.983140E+00	3.574200E+00
2.304100E+00	2.498960E+00	2.151910E+00
2.230310E+00	2.655020E+00	2.179650E+00
2.308230E+00	2.669670E+00	2.097030E+00
4.199970E+00	5.059000E+00	3.498390E+00
4.295020E+00	5.007560E+00	3.544670E+00
2.236200E+00	2.824120E+00	2.143460E+00
2.159580E+00	2.798660E+00	2.224980E+00
4.128260E+00	5.073140E+00	3.431780E+00
4.133570E+00	5.103810E+00	3.490090E+00
2.157880E+00	2.970220E+00	2.194680E+00
2.080840E+00	2.938810E+00	2.266630E+00
3.890760E+00	5.153060E+00	3.297720E+00
3.977360E+00	5.148970E+00	3.404110E+00
4.080650E+00	5.116910E+00	3.458360E+00
2.085130E+00	3.146690E+00	2.251030E+00
2.038940E+00	3.043080E+00	2.300170E+00
3.845590E+00	5.191090E+00	3.314680E+00
3.882510E+00	5.194150E+00	3.362860E+00
2.004230E+00	3.167240E+00	2.317320E+00
1.978800E+00	3.298490E+00	2.348570E+00
2.042300E+00	3.397840E+00	2.312410E+00
3.673910E+00	5.254750E+00	3.298950E+00
3.809630E+00	5.224960E+00	3.346650E+00
1.967530E+00	3.435270E+00	2.378850E+00
1.948540E+00	3.575300E+00	2.398240E+00
2.000880E+00	3.612300E+00	2.362090E+00
2.058370E+00	3.820950E+00	2.394360E+00
2.127080E+00	4.041270E+00	2.433660E+00
3.568430E+00	5.262840E+00	3.230590E+00
3.576190E+00	5.293810E+00	3.280870E+00
1.964420E+00	3.732240E+00	2.442830E+00
2.020030E+00	3.926980E+00	2.453640E+00
2.039590E+00	4.035340E+00	2.490970E+00
2.086460E+00	4.104360E+00	2.498650E+00
2.140020E+00	4.190480E+00	2.516320E+00
2.220250E+00	4.326370E+00	2.546910E+00
2.307510E+00	4.449790E+00	2.589740E+00
2.402770E+00	4.564010E+00	2.636540E+00
2.504870E+00	4.694230E+00	2.693150E+00
3.308130E+00	5.262000E+00	3.158680E+00
3.370970E+00	5.300920E+00	3.231690E+00
3.504610E+00	5.300470E+00	3.256140E+00
2.038300E+00	4.137710E+00	2.547550E+00
2.119350E+00	4.287260E+00	2.587160E+00
2.202000E+00	4.416110E+00	2.623820E+00
2.296430E+00	4.531930E+00	2.670950E+00
2.381000E+00	4.623700E+00	2.696640E+00
2.410440E+00	4.688030E+00	2.734530E+00
2.462840E+00	4.731620E+00	2.746930E+00
2.526260E+00	4.791320E+00	2.773110E+00
2.629360E+00	4.887970E+00	2.822580E+00
2.736560E+00	4.972010E+00	2.889160E+00
2.846050E+00	5.052190E+00	2.959420E+00
2.953240E+00	5.129880E+00	3.019060E+00
3.048410E+00	5.191120E+00	3.087350E+00
3.131270E+00	5.247990E+00	3.153430E+00
3.242780E+00	5.288950E+00	3.190130E+00
2.412100E+00	4.755490E+00	2.792380E+00
2.512490E+00	4.864470E+00	2.855700E+00
2.625680E+00	4.955000E+00	2.919940E+00
2.738840E+00	5.030910E+00	2.983110E+00
2.850370E+00	5.113710E+00	3.055730E+00
2.967540E+00	5.189090E+00	3.123230E+00
3.047110E+00	5.229540E+00	3.154090E+00
5.327620E+00	2.447120E+00	3.268810E+00
5.301520E+00	2.405260E+00	3.258300E+00
5.311900E+00	2.435840E+00	3.217290E+00
5.346130E+00	2.497970E+00	3.260320E+00
5.155480E+00	2.246690E+00	3.186230E+00
5.084510E+00	2.193540E+00	3.141630E+00
5.118670E+00	2.233160E+00	3.063280E+00
5.241170E+00	2.340670E+00	3.167670E+00
5.385900E+00	2.628490E+00	3.262300E+00
5.428000E+00	2.771370E+00	3.270860E+00
5.477230E+00	2.870300E+00	3.315730E+00
5.525080E+00	2.997140E+00	3.364910E+00
5.566300E+00	3.124020E+00	3.395080E+00
5.576840E+00	3.244930E+00	3.428230E+00
5.574890E+00	3.353560E+00	3.469060E+00
5.567130E+00	3.452180E+00	3.521000E+00
5.029060E+00	2.147610E+00	3.170140E+00
4.973350E+00	2.109510E+00	3.107330E+00
5.010310E+00	2.148190E+00	3.044070E+00
5.503910E+00	3.557090E+00	3.494440E+00
5.485730E+00	3.631550E+00	3.545550E+00
4.892180E+00	2.049410E+00	3.007280E+00
5.437640E+00	3.733870E+00	3.571770E+00
5.391790E+00	3.833350E+00	3.596670E+00
5.386800E+00	3.884280E+00	3.640090E+00
4.735220E+00	1.859860E+00	2.880650E+00
4.677330E+00	1.787220E+00	2.843730E+00
4.681330E+00	1.814370E+00	2.745690E+00
4.780640E+00	1.928420E+00	2.895650E+00
5.358050E+00	3.970260E+00	3.662700E+00
5.328120E+00	4.061340E+00	3.686980E+00
5.298340E+00	4.120360E+00	3.693830E+00
5.339110E+00	4.094320E+00	3.745780E+00
5.302880E+00	4.154210E+00	3.763430E+00
4.529650E+00	1.623810E+00	2.737270E+00
4.430030E+00	1.566020E+00	2.679630E+00
4.496950E+00	1.611090E+00	2.652950E+00
4.542500E+00	1.665770E+00	2.608940E+00
4.591940E+00	1.685700E+00	2.780410E+00
5.202300E+00	4.261730E+00	3.745400E+00
5.243700E+00	4.216590E+00	3.749560E+00
5.229740E+00	4.253290E+00	3.805390E+00
4.336760E+00	1.543240E+00	2.490500E+00
4.261780E+00	1.503110E+00	2.546640E+00
5.177950E+00	4.305110E+00	3.795150E+00
4.156980E+00	1.453990E+00	2.506990E+00
4.002560E+00	1.411830E+00	2.464650E+00
4.115550E+00	1.448910E+00	2.406470E+00
5.132570E+00	4.377860E+00	3.830810E+00
5.106250E+00	4.433410E+00	3.857270E+00
3.845970E+00	1.406180E+00	2.268900E+00
3.784440E+00	1.360210E+00	2.357440E+00
5.084890E+00	4.489070E+00	3.861540E+00
5.076080E+00	4.552000E+00	3.890320E+00
3.679370E+00	1.338600E+00	2.354100E+00
3.531090E+00	1.326670E+00	2.350130E+00
3.636810E+00	1.362230E+00	2.267070E+00
5.051790E+00	4.613760E+00	3.888590E+00
5.019880E+00	4.696750E+00	3.906080E+00
3.423350E+00	1.376050E+00	2.196490E+00
3.291370E+00	1.353560E+00	2.281720E+00
4.989540E+00	4.740200E+00	3.901780E+00
5.008910E+00	4.741630E+00	3.940160E+00
4.991170E+00	4.760400E+00	3.937030E+00
3.206590E+00	1.433230E+00	2.146940E+00
3.087790E+00	1.419700E+00	2.242640E+00
4.893980E+00	4.793530E+00	3.894000E+00
4.962020E+00	4.769250E+00	3.920200E+00
3.008160E+00	1.517540E+00	2.111200E+00
2.907060E+00	1.510000E+00	2.219600E+00
4.835790E+00	4.798560E+00	3.852800E+00
4.838340E+00	4.817000E+00	3.907870E+00
2.836270E+00	1.632720E+00	2.102420E+00
2.742080E+00	1.618930E+00	2.208450E+00
4.713950E+00	4.797660E+00	3.793310E+00
4.742400E+00	4.809590E+00	3.837340E+00
4.791490E+00	4.822870E+00	3.901040E+00
2.682710E+00	1.768310E+00	2.108720E+00
2.597140E+00	1.750090E+00	2.217890E+00
4.604260E+00	4.822330E+00	3.761960E+00
4.638920E+00	4.845370E+00	3.829220E+00
4.697520E+00	4.827260E+00	3.843450E+00
2.547050E+00	1.915640E+00	2.128340E+00
2.463070E+00	1.893550E+00	2.232210E+00
4.510130E+00	4.900850E+00	3.752410E+00
4.576660E+00	4.865290E+00	3.800170E+00
2.431500E+00	2.089040E+00	2.164680E+00
2.349680E+00	2.060320E+00	2.271490E+00
4.457550E+00	4.930020E+00	3.690210E+00
4.461860E+00	4.953820E+00	3.738420E+00
2.319360E+00	2.293640E+00	2.209180E+00
2.249890E+00	2.200420E+00	2.305690E+00
4.345050E+00	5.024370E+00	3.638090E+00
4.418870E+00	4.986850E+00	3.702390E+00
2.229420E+00	2.332390E+00	2.282030E+00
2.199720E+00	2.284640E+00	2.330080E+00
2.214550E+00	2.485310E+00	2.245890E+00
4.269580E+00	5.067260E+00	3.600780E+00
4.287930E+00	5.116300E+00	3.702560E+00
2.158080E+00	2.383820E+00	2.332110E+00
2.097640E+00	2.572950E+00	2.338700E+00
2.157270E+00	2.654270E+00	2.254360E+00
4.123970E+00	5.167770E+00	3.563160E+00
4.212550E+00	5.137190E+00	3.624710E+00
2.082860E+00	2.769200E+00	2.303570E+00
2.009280E+00	2.736860E+00	2.383160E+00
4.047840E+00	5.168470E+00	3.503950E+00
4.054910E+00	5.201160E+00	3.552890E+00
1.997420E+00	2.948310E+00	2.344220E+00
1.960390E+00	2.839380E+00	2.408610E+00
3.880670E+00	5.245680E+00	3.443520E+00
3.990000E+00	5.217940E+00	3.517240E+00
1.920050E+00	2.961560E+00	2.424980E+00
1.891220E+00	3.094600E+00	2.447400E+00
1.931960E+00	3.198610E+00	2.387170E+00
3.770640E+00	5.276650E+00	3.404390E+00
3.807230E+00	5.332340E+00	3.494350E+00
1.862760E+00	3.239270E+00	2.461310E+00
1.852360E+00	3.390340E+00	2.493340E+00
1.901630E+00	3.484200E+00	2.443860E+00
3.564310E+00	5.341090E+00	3.346500E+00
3.682620E+00	5.332510E+00	3.422720E+00
1.829590E+00	3.527130E+00	2.507210E+00
1.822910E+00	3.655090E+00	2.533830E+00
1.880470E+00	3.696170E+00	2.502730E+00
1.934780E+00	3.944030E+00	2.525290E+00
3.455900E+00	5.351540E+00	3.318990E+00
3.475810E+00	5.415800E+00	3.411900E+00
1.836530E+00	3.787230E+00	2.562730E+00
1.849170E+00	3.936870E+00	2.585340E+00
1.889790E+00	4.013730E+00	2.585760E+00
1.939540E+00	4.106330E+00	2.596980E+00
2.018310E+00	4.248370E+00	2.625630E+00
2.096540E+00	4.375750E+00	2.658980E+00
2.180300E+00	4.499930E+00	2.708510E+00
2.293270E+00	4.638190E+00	2.744940E+00
3.156120E+00	5.308100E+00	3.228810E+00
3.229780E+00	5.356600E+00	3.279320E+00
3.355290E+00	5.386490E+00	3.350150E+00
1.843660E+00	4.046400E+00	2.635840E+00
1.919090E+00	4.206030E+00	2.667900E+00
1.996890E+00	4.343000E+00	2.696620E+00
2.073340E+00	4.439570E+00	2.720990E+00
2.105950E+00	4.516560E+00	2.757740E+00
2.178950E+00	4.583290E+00	2.761440E+00
2.208600E+00	4.657550E+00	2.791180E+00
2.292150E+00	4.734250E+00	2.822380E+00
2.384090E+00	4.836880E+00	2.883500E+00
2.501120E+00	4.949890E+00	2.965220E+00
2.641340E+00	5.015840E+00	3.005960E+00
2.736250E+00	5.088260E+00	3.077770E+00
2.860690E+00	5.186400E+00	3.173390E+00
3.033130E+00	5.276880E+00	3.226580E+00
2.904710E+00	5.273570E+00	3.271450E+00
3.130920E+00	5.335080E+00	3.273370E+00
2.101960E+00	4.602400E+00	2.806090E+00
2.185580E+00	4.717030E+00	2.847570E+00
2.271680E+00	4.791360E+00	2.882150E+00
2.308080E+00	4.855030E+00	2.925710E+00
2.383670E+00	4.903990E+00	2.948790E+00
2.410640E+00	4.950330E+00	2.993630E+00
2.462310E+00	5.002040E+00	3.052070E+00
2.603190E+00	5.057360E+00	3.093030E+00
2.725370E+00	5.142200E+00	3.175080E+00
2.798790E+00	5.213180E+00	3.240580E+00
2.315730E+00	4.922270E+00	2.990440E+00
2.388910E+00	4.970380E+00	3.028630E+00
5.292650E+00	2.371210E+00	3.369350E+00
5.261990E+00	2.331930E+00	3.351280E+00
5.275190E+00	2.358270E+00	3.297940E+00
5.332600E+00	2.445850E+00	3.345420E+00
5.378700E+00	2.543480E+00	3.337690E+00
5.383670E+00	2.530730E+00	3.417210E+00
5.423030E+00	2.630230E+00	3.413140E+00
5.102260E+00	2.203300E+00	3.248920E+00
5.200870E+00	2.282870E+00	3.315070E+00
5.452530E+00	2.750270E+00	3.362770E+00
5.519570E+00	2.869080E+00	3.419810E+00
5.581380E+00	3.007020E+00	3.484450E+00
5.607310E+00	3.143650E+00	3.477000E+00
5.618660E+00	3.240240E+00	3.514950E+00
5.617260E+00	3.343550E+00	3.554770E+00
5.614120E+00	3.434360E+00	3.610600E+00
4.960330E+00	2.087340E+00	3.201660E+00
5.036970E+00	2.149510E+00	3.280350E+00
5.547090E+00	3.551020E+00	3.585490E+00
5.504030E+00	3.646020E+00	3.606660E+00
5.547700E+00	3.604950E+00	3.655630E+00
5.510380E+00	3.698220E+00	3.682390E+00
4.769330E+00	1.823250E+00	3.143390E+00
4.722900E+00	1.768570E+00	3.103030E+00
4.754800E+00	1.822130E+00	3.073430E+00
4.771130E+00	1.879150E+00	3.003120E+00
4.801700E+00	1.884360E+00	3.152330E+00
4.829310E+00	1.971510E+00	3.022200E+00
4.862510E+00	1.989910E+00	3.146390E+00
5.440920E+00	3.813570E+00	3.669870E+00
5.410590E+00	3.893340E+00	3.693490E+00
5.453740E+00	3.862200E+00	3.737670E+00
5.425510E+00	3.932960E+00	3.751770E+00
4.649980E+00	1.699400E+00	3.018220E+00
4.569130E+00	1.622340E+00	2.974470E+00
4.569000E+00	1.645330E+00	2.851170E+00
4.684560E+00	1.759150E+00	2.962870E+00
5.392700E+00	4.027310E+00	3.780000E+00
5.361670E+00	4.105000E+00	3.803540E+00
5.348800E+00	4.153230E+00	3.856780E+00
4.487000E+00	1.566110E+00	2.927790E+00
4.368910E+00	1.522600E+00	2.883000E+00
4.458960E+00	1.563500E+00	2.821480E+00
5.283760E+00	4.211140E+00	3.832790E+00
5.244040E+00	4.274170E+00	3.892050E+00
4.246200E+00	1.485950E+00	2.654170E+00
4.187610E+00	1.444850E+00	2.743140E+00
5.190280E+00	4.329220E+00	3.876190E+00
5.214640E+00	4.318900E+00	3.922030E+00
5.188400E+00	4.361450E+00	3.941500E+00
4.071590E+00	1.395830E+00	2.732280E+00
3.927260E+00	1.358610E+00	2.651940E+00
4.042560E+00	1.401500E+00	2.613170E+00
5.113420E+00	4.452410E+00	3.898490E+00
5.140940E+00	4.419240E+00	3.920180E+00
5.130920E+00	4.465810E+00	3.954360E+00
3.784860E+00	1.331920E+00	2.478030E+00
3.757510E+00	1.284880E+00	2.622520E+00
5.087930E+00	4.574100E+00	3.934370E+00
5.119570E+00	4.532450E+00	3.978530E+00
5.103510E+00	4.598830E+00	3.989980E+00
3.606340E+00	1.261790E+00	2.585200E+00
3.459900E+00	1.236600E+00	2.568250E+00
3.581500E+00	1.285010E+00	2.498850E+00
5.035390E+00	4.723940E+00	3.976040E+00
5.082570E+00	4.669930E+00	4.007220E+00
5.059860E+00	4.734300E+00	4.039740E+00
3.373450E+00	1.286540E+00	2.421200E+00
3.244850E+00	1.259460E+00	2.508120E+00
4.993620E+00	4.778670E+00	4.017010E+00
3.167220E+00	1.329760E+00	2.372840E+00
3.055590E+00	1.307110E+00	2.469360E+00
4.938210E+00	4.800380E+00	3.967440E+00
4.939370E+00	4.815520E+00	4.021770E+00
2.981920E+00	1.399480E+00	2.341690E+00
2.885670E+00	1.380870E+00	2.449640E+00
4.832320E+00	4.839710E+00	3.994780E+00
4.899900E+00	4.827520E+00	4.007450E+00
2.813560E+00	1.491930E+00	2.326630E+00
2.724340E+00	1.472050E+00	2.435960E+00
4.722610E+00	4.860300E+00	3.954320E+00
4.773410E+00	4.852480E+00	3.988020E+00
2.654910E+00	1.599550E+00	2.316820E+00
2.568170E+00	1.576040E+00	2.426780E+00
4.676510E+00	4.864250E+00	3.907760E+00
4.677210E+00	4.886160E+00	3.965010E+00
2.510330E+00	1.724910E+00	2.321310E+00
2.425950E+00	1.701700E+00	2.438490E+00
4.549070E+00	4.914430E+00	3.834690E+00
4.582760E+00	4.929440E+00	3.912840E+00
4.644160E+00	4.897420E+00	3.945150E+00
2.377430E+00	1.867000E+00	2.339720E+00
2.289980E+00	1.842530E+00	2.459230E+00
4.454550E+00	5.002680E+00	3.792600E+00
4.516700E+00	4.970880E+00	3.861820E+00
2.262900E+00	2.028600E+00	2.373660E+00
2.172110E+00	2.002370E+00	2.485970E+00
4.373160E+00	5.071630E+00	3.754330E+00
4.416340E+00	5.086560E+00	3.832620E+00
2.153810E+00	2.214780E+00	2.405310E+00
2.073880E+00	2.144020E+00	2.520060E+00
4.325470E+00	5.132880E+00	3.769050E+00
4.358350E+00	5.162980E+00	3.840700E+00
2.061110E+00	2.261640E+00	2.486240E+00
2.023100E+00	2.224170E+00	2.536330E+00
2.058590E+00	2.407940E+00	2.433430E+00
4.170820E+00	5.193080E+00	3.653050E+00
4.210050E+00	5.220880E+00	3.738690E+00
4.285910E+00	5.190630E+00	3.789440E+00
1.994830E+00	2.325420E+00	2.530120E+00
1.945020E+00	2.513970E+00	2.518730E+00
2.005840E+00	2.590530E+00	2.429280E+00
4.041500E+00	5.251890E+00	3.613170E+00
4.127340E+00	5.245920E+00	3.683320E+00
1.925080E+00	2.746690E+00	2.473610E+00
1.883790E+00	2.635140E+00	2.542560E+00
3.924470E+00	5.303300E+00	3.557020E+00
3.975970E+00	5.339250E+00	3.668460E+00
1.839830E+00	2.762210E+00	2.560830E+00
1.797870E+00	2.891360E+00	2.567600E+00
1.847200E+00	2.995950E+00	2.504480E+00
3.859850E+00	5.350410E+00	3.557680E+00
3.891090E+00	5.363470E+00	3.607850E+00
1.766840E+00	3.033030E+00	2.582630E+00
1.718310E+00	3.214080E+00	2.597440E+00
1.792770E+00	3.292160E+00	2.534080E+00
3.590350E+00	5.409650E+00	3.450040E+00
3.702690E+00	5.400590E+00	3.517240E+00
3.812920E+00	5.391120E+00	3.576630E+00
1.737810E+00	3.369920E+00	2.595580E+00
1.702520E+00	3.317440E+00	2.622330E+00
1.754970E+00	3.586790E+00	2.572660E+00
3.532700E+00	5.454480E+00	3.472080E+00
3.591880E+00	5.484180E+00	3.547400E+00
1.693880E+00	3.440510E+00	2.632640E+00
1.680990E+00	3.593170E+00	2.633710E+00
1.717040E+00	3.693630E+00	2.630630E+00
1.762000E+00	3.850070E+00	2.629110E+00
3.236940E+00	5.430010E+00	3.381220E+00
3.353990E+00	5.461090E+00	3.442190E+00
3.467240E+00	5.486110E+00	3.497670E+00
1.668920E+00	3.738650E+00	2.682860E+00
1.695650E+00	3.906690E+00	2.687570E+00
1.692900E+00	3.984600E+00	2.714220E+00
1.749910E+00	4.011960E+00	2.684720E+00
1.818180E+00	4.157380E+00	2.709750E+00
1.896240E+00	4.302890E+00	2.736810E+00
1.984440E+00	4.458700E+00	2.776660E+00
2.994590E+00	5.322560E+00	3.300320E+00
3.098200E+00	5.374550E+00	3.338930E+00
3.152110E+00	5.451710E+00	3.415090E+00
3.225770E+00	5.502350E+00	3.462870E+00
1.710900E+00	4.091860E+00	2.747030E+00
1.793760E+00	4.258210E+00	2.774950E+00
1.868770E+00	4.373620E+00	2.789920E+00
1.893360E+00	4.450330E+00	2.822530E+00
1.939420E+00	4.502470E+00	2.828180E+00
1.988730E+00	4.571210E+00	2.839630E+00
2.064490E+00	4.688290E+00	2.880380E+00
2.185650E+00	4.812940E+00	2.934490E+00
2.510170E+00	5.081690E+00	3.174880E+00
2.635280E+00	5.129790E+00	3.198090E+00
2.710940E+00	5.193270E+00	3.252400E+00
2.794080E+00	5.268930E+00	3.322460E+00
2.943000E+00	5.358350E+00	3.364600E+00
3.060060E+00	5.443590E+00	3.427660E+00
3.136280E+00	5.483330E+00	3.453230E+00
1.888690E+00	4.526670E+00	2.870440E+00
1.956250E+00	4.629320E+00	2.888740E+00
1.984760E+00	4.702300E+00	2.925230E+00
2.063590E+00	4.762720E+00	2.941920E+00
2.094970E+00	4.833600E+00	2.983720E+00
2.182920E+00	4.934540E+00	3.051450E+00
2.365130E+00	5.002960E+00	3.095090E+00
2.402910E+00	5.073750E+00	3.201090E+00
2.478690E+00	5.151500E+00	3.286210E+00
2.614140E+00	5.180920E+00	3.280520E+00
2.700400E+00	5.227550E+00	3.310960E+00
1.986330E+00	4.778090E+00	2.985950E+00
2.060710E+00	4.872150E+00	3.028450E+00
2.081030E+00	4.922090E+00	3.078060E+00
2.126500E+00	4.957850E+00	3.110380E+00
2.169360E+00	5.008020E+00	3.183430E+00
2.289490E+00	5.040030E+00	3.188210E+00
2.366740E+00	5.106980E+00	3.261270E+00
2.066690E+00	4.957650E+00	3.144900E+00
5.260550E+00	2.340890E+00	3.434050E+00
5.310680E+00	2.403940E+00	3.429090E+00
5.350090E+00	2.474540E+00	3.484250E+00
5.406590E+00	2.568580E+00	3.504270E+00
5.449870E+00	2.655330E+00	3.519210E+00
5.568550E+00	2.840650E+00	3.566420E+00
5.537770E+00	2.797980E+00	3.551860E+00
5.558560E+00	2.871720E+00	3.513890E+00
5.591450E+00	2.939880E+00	3.538840E+00
5.596990E+00	2.892270E+00	3.580480E+00
5.623170E+00	2.985080E+00	3.583020E+00
5.102650E+00	2.202880E+00	3.399060E+00
5.190510E+00	2.278850E+00	3.465340E+00
5.489360E+00	2.757410E+00	3.480660E+00
5.655510E+00	3.117520E+00	3.580410E+00
5.652340E+00	3.246250E+00	3.592130E+00
5.654870E+00	3.326900E+00	3.643480E+00
5.656590E+00	3.414430E+00	3.702410E+00
4.756420E+00	1.742360E+00	3.379190E+00
4.712880E+00	1.698770E+00	3.343900E+00
4.748500E+00	1.747010E+00	3.303580E+00
4.781470E+00	1.819150E+00	3.246800E+00
4.791730E+00	1.797730E+00	3.395000E+00
4.857760E+00	1.947710E+00	3.282800E+00
4.848350E+00	1.906820E+00	3.415550E+00
4.921090E+00	2.032810E+00	3.289450E+00
4.920320E+00	2.012230E+00	3.418640E+00
4.997030E+00	2.103520E+00	3.379260E+00
5.603900E+00	3.518460E+00	3.677420E+00
5.583090E+00	3.607520E+00	3.729850E+00
5.568690E+00	3.695120E+00	3.779800E+00
4.642330E+00	1.641050E+00	3.300590E+00
4.570750E+00	1.596510E+00	3.237880E+00
4.608520E+00	1.626280E+00	3.191350E+00
4.669850E+00	1.692260E+00	3.176810E+00
5.506550E+00	3.787580E+00	3.758350E+00
5.494490E+00	3.879310E+00	3.811070E+00
5.457030E+00	3.958970E+00	3.819110E+00
5.500230E+00	3.933580E+00	3.867210E+00
5.468080E+00	4.004490E+00	3.888550E+00
4.527980E+00	1.580570E+00	3.070260E+00
4.473810E+00	1.546210E+00	3.222700E+00
5.407230E+00	4.087250E+00	3.871990E+00
5.390750E+00	4.140400E+00	3.944810E+00
4.365710E+00	1.511360E+00	3.178930E+00
4.275190E+00	1.479810E+00	3.083790E+00
4.379490E+00	1.516310E+00	3.049390E+00
5.323230E+00	4.204960E+00	3.923660E+00
5.297610E+00	4.249710E+00	3.996520E+00
4.203030E+00	1.444990E+00	2.892720E+00
4.126270E+00	1.402660E+00	3.035730E+00
5.240020E+00	4.307400E+00	3.979310E+00
5.225870E+00	4.349340E+00	4.026820E+00
3.978610E+00	1.358750E+00	2.805990E+00
5.188410E+00	4.418520E+00	4.037090E+00
5.154660E+00	4.479950E+00	4.026750E+00
5.183300E+00	4.472990E+00	4.075220E+00
5.172270E+00	4.515080E+00	4.079050E+00
3.792310E+00	1.273450E+00	2.765060E+00
3.677800E+00	1.231020E+00	2.813090E+00
3.631720E+00	1.246080E+00	2.671910E+00
5.123260E+00	4.626750E+00	4.047040E+00
5.160880E+00	4.587130E+00	4.092130E+00
5.144310E+00	4.658010E+00	4.105080E+00
3.539430E+00	1.189180E+00	2.853650E+00
3.371020E+00	1.171010E+00	2.797240E+00
3.495820E+00	1.202600E+00	2.715110E+00
5.059710E+00	4.777560E+00	4.093850E+00
5.120410E+00	4.730660E+00	4.125610E+00
5.094680E+00	4.801900E+00	4.180370E+00
3.311120E+00	1.206020E+00	2.648380E+00
3.181360E+00	1.181700E+00	2.738710E+00
5.027100E+00	4.801040E+00	4.088310E+00
5.046630E+00	4.814570E+00	4.138500E+00
3.122960E+00	1.233090E+00	2.601690E+00
3.009020E+00	1.217750E+00	2.707610E+00
4.931300E+00	4.849050E+00	4.107800E+00
5.002490E+00	4.827450E+00	4.123990E+00
2.951280E+00	1.286560E+00	2.574700E+00
2.846790E+00	1.269030E+00	2.688040E+00
4.874260E+00	4.858030E+00	4.070400E+00
4.879870E+00	4.878020E+00	4.125500E+00
2.790290E+00	1.358270E+00	2.559140E+00
2.691470E+00	1.339650E+00	2.672590E+00
4.751510E+00	4.871110E+00	4.019340E+00
4.781210E+00	4.878330E+00	4.061590E+00
4.834220E+00	4.888550E+00	4.119510E+00
2.634490E+00	1.451380E+00	2.549730E+00
2.540190E+00	1.431590E+00	2.665100E+00
4.672780E+00	4.928190E+00	4.048010E+00
4.734940E+00	4.899270E+00	4.065490E+00
2.482360E+00	1.555480E+00	2.544740E+00
2.396650E+00	1.538780E+00	2.660160E+00
4.620990E+00	4.940560E+00	4.002010E+00
4.627050E+00	4.967150E+00	4.057740E+00
2.335850E+00	1.673160E+00	2.568170E+00
2.314780E+00	1.611200E+00	2.656680E+00
4.466150E+00	5.059990E+00	3.886950E+00
4.519230E+00	5.034750E+00	3.972910E+00
4.584200E+00	4.995700E+00	4.040880E+00
2.259680E+00	1.675120E+00	2.651400E+00
2.194480E+00	1.813800E+00	2.584150E+00
4.416000E+00	5.136730E+00	3.892100E+00
4.452480E+00	5.132600E+00	3.964250E+00
2.077220E+00	1.986940E+00	2.601370E+00
4.386180E+00	5.180860E+00	3.897140E+00
4.405660E+00	5.186910E+00	3.941770E+00
1.969190E+00	2.178690E+00	2.612150E+00
4.249250E+00	5.250130E+00	3.810850E+00
4.290030E+00	5.272730E+00	3.888590E+00
4.364220E+00	5.225550E+00	3.927190E+00
1.858930E+00	2.320170E+00	2.689670E+00
1.918340E+00	2.375000E+00	2.593140E+00
4.064630E+00	5.310770E+00	3.714650E+00
4.134830E+00	5.338730E+00	3.793110E+00
4.215300E+00	5.313100E+00	3.838990E+00
1.840100E+00	2.549750E+00	2.624330E+00
1.777850E+00	2.449020E+00	2.734670E+00
4.026880E+00	5.348840E+00	3.728250E+00
4.058320E+00	5.362270E+00	3.766120E+00
1.761760E+00	2.589910E+00	2.701950E+00
1.737280E+00	2.531280E+00	2.754750E+00
1.753940E+00	2.793460E+00	2.650100E+00
3.876050E+00	5.425320E+00	3.677530E+00
3.989110E+00	5.395820E+00	3.746050E+00
1.709790E+00	2.641240E+00	2.743820E+00
1.687080E+00	2.786850E+00	2.728850E+00
1.691740E+00	2.880950E+00	2.689830E+00
1.690080E+00	3.029140E+00	2.663860E+00
3.728390E+00	5.458950E+00	3.624950E+00
3.795590E+00	5.507270E+00	3.738890E+00
1.640180E+00	2.908130E+00	2.737330E+00
1.592630E+00	3.114870E+00	2.738920E+00
1.651530E+00	3.266350E+00	2.661850E+00
3.644880E+00	5.502840E+00	3.626020E+00
3.682260E+00	5.519080E+00	3.684370E+00
1.580800E+00	3.292240E+00	2.727630E+00
1.537270E+00	3.229200E+00	2.761610E+00
1.608420E+00	3.500420E+00	2.695670E+00
3.350830E+00	5.528780E+00	3.534630E+00
3.475750E+00	5.542210E+00	3.598290E+00
3.591290E+00	5.543830E+00	3.654570E+00
1.519160E+00	3.381670E+00	2.781680E+00
1.528240E+00	3.565180E+00	2.753360E+00
1.519550E+00	3.659710E+00	2.776580E+00
1.579850E+00	3.695480E+00	2.743180E+00
1.627420E+00	3.913180E+00	2.743510E+00
3.229980E+00	5.561730E+00	3.556590E+00
3.341510E+00	5.593370E+00	3.661700E+00
1.523150E+00	3.801170E+00	2.800560E+00
1.563230E+00	3.962260E+00	2.803770E+00
1.564150E+00	4.038460E+00	2.829630E+00
1.621530E+00	4.063790E+00	2.799060E+00
1.691420E+00	4.213370E+00	2.817390E+00
1.783750E+00	4.385870E+00	2.841840E+00
2.821650E+00	5.351560E+00	3.406910E+00
2.928170E+00	5.462860E+00	3.479470E+00
3.106550E+00	5.516880E+00	3.506410E+00
3.138950E+00	5.570690E+00	3.588080E+00
3.207290E+00	5.600390E+00	3.638350E+00
1.582290E+00	4.142270E+00	2.860840E+00
1.661580E+00	4.309120E+00	2.881830E+00
1.718980E+00	4.417530E+00	2.902150E+00
1.724090E+00	4.468010E+00	2.932310E+00
1.787650E+00	4.497000E+00	2.911180E+00
1.864650E+00	4.641260E+00	2.947200E+00
2.576540E+00	5.212590E+00	3.346970E+00
2.681690E+00	5.275950E+00	3.384130E+00
2.768000E+00	5.392280E+00	3.469310E+00
2.817770E+00	5.469580E+00	3.536020E+00
2.891500E+00	5.538430E+00	3.612370E+00
3.027700E+00	5.556320E+00	3.595230E+00
3.123870E+00	5.598730E+00	3.655610E+00
1.743430E+00	4.538770E+00	2.959130E+00
1.768540E+00	4.631980E+00	2.989610E+00
1.816220E+00	4.685440E+00	2.999490E+00
1.873540E+00	4.751590E+00	3.020560E+00
1.963580E+00	4.874940E+00	3.075150E+00
2.238110E+00	5.060440E+00	3.236420E+00
2.291780E+00	5.102040E+00	3.280390E+00
2.375520E+00	5.171410E+00	3.360590E+00
2.529780E+00	5.253550E+00	3.416460E+00
2.644750E+00	5.354120E+00	3.482870E+00
2.723590E+00	5.440590E+00	3.544040E+00
2.785480E+00	5.503060E+00	3.607330E+00
1.769030E+00	4.708760E+00	3.044580E+00
1.848940E+00	4.807390E+00	3.081640E+00
1.879570E+00	4.870410E+00	3.127830E+00
1.929190E+00	4.910420E+00	3.141560E+00
1.981690E+00	4.949680E+00	3.173280E+00
2.065120E+00	5.017590E+00	3.252370E+00
2.200960E+00	5.089090E+00	3.297180E+00
2.284040E+00	5.138370E+00	3.343080E+00
1.894370E+00	4.926840E+00	3.198380E+00
1.970750E+00	4.982030E+00	3.235350E+00
5.298390E+00	2.400660E+00	3.510440E+00
5.380990E+00	2.519270E+00	3.573110E+00
5.326540E+00	2.445860E+00	3.594780E+00
5.440540E+00	2.599180E+00	3.617880E+00
5.496530E+00	2.717260E+00	3.577900E+00
5.500820E+00	2.686010E+00	3.662730E+00
5.565590E+00	2.794720E+00	3.636480E+00
5.637850E+00	2.914720E+00	3.670340E+00
5.661420E+00	3.023840E+00	3.653430E+00
5.677700E+00	2.991620E+00	3.723530E+00
5.700890E+00	3.093470E+00	3.717400E+00
5.058930E+00	2.174200E+00	3.618670E+00
5.026990E+00	2.138270E+00	3.597140E+00
5.049740E+00	2.159630E+00	3.523320E+00
5.124230E+00	2.234240E+00	3.578440E+00
5.236550E+00	2.341180E+00	3.601400E+00
5.687390E+00	3.213850E+00	3.674000E+00
5.692070E+00	3.311790E+00	3.733360E+00
5.695650E+00	3.392700E+00	3.774340E+00
4.685980E+00	1.665300E+00	3.559480E+00
4.644120E+00	1.634120E+00	3.523220E+00
4.672810E+00	1.659900E+00	3.441480E+00
4.748480E+00	1.734020E+00	3.500490E+00
4.828870E+00	1.845290E+00	3.541750E+00
4.904260E+00	1.967780E+00	3.586240E+00
4.983060E+00	2.080960E+00	3.552100E+00
5.663260E+00	3.505460E+00	3.785690E+00
5.618570E+00	3.618190E+00	3.803310E+00
5.614800E+00	3.676600E+00	3.846430E+00
4.572800E+00	1.600240E+00	3.441570E+00
5.579010E+00	3.775580E+00	3.864530E+00
5.540260E+00	3.875960E+00	3.886530E+00
5.531840E+00	3.931760E+00	3.933860E+00
5.514570E+00	3.997010E+00	3.988370E+00
4.452130E+00	1.540590E+00	3.394030E+00
4.381670E+00	1.516980E+00	3.377600E+00
4.396440E+00	1.517660E+00	3.284510E+00
5.454050E+00	4.071110E+00	3.963610E+00
5.431960E+00	4.130220E+00	4.033270E+00
4.279300E+00	1.487740E+00	3.298460E+00
5.363950E+00	4.190420E+00	4.013810E+00
5.341650E+00	4.235440E+00	4.066710E+00
4.119930E+00	1.405220E+00	3.227060E+00
4.007180E+00	1.360870E+00	3.177650E+00
4.048910E+00	1.374030E+00	3.095450E+00
5.292970E+00	4.304490E+00	4.087940E+00
5.244180E+00	4.365450E+00	4.082440E+00
5.277280E+00	4.357750E+00	4.125940E+00
5.254870E+00	4.400840E+00	4.132540E+00
3.905420E+00	1.313720E+00	2.976570E+00
3.869960E+00	1.292470E+00	3.188580E+00
5.230870E+00	4.479520E+00	4.151540E+00
5.203980E+00	4.541640E+00	4.140320E+00
5.233760E+00	4.536210E+00	4.187340E+00
5.222470E+00	4.578060E+00	4.191160E+00
3.730400E+00	1.227360E+00	3.147040E+00
3.637790E+00	1.205070E+00	3.095510E+00
3.692120E+00	1.220480E+00	2.994840E+00
5.166190E+00	4.691690E+00	4.160810E+00
5.202190E+00	4.650400E+00	4.205030E+00
5.175410E+00	4.722070E+00	4.216200E+00
3.474210E+00	1.161000E+00	3.014450E+00
5.123100E+00	4.809470E+00	4.224720E+00
5.141130E+00	4.781650E+00	4.227590E+00
5.128660E+00	4.811360E+00	4.254160E+00
3.242190E+00	1.150070E+00	2.890620E+00
5.031240E+00	4.846210E+00	4.230680E+00
5.100580E+00	4.824580E+00	4.250190E+00
3.060230E+00	1.167040E+00	2.841560E+00
4.977280E+00	4.860320E+00	4.183470E+00
4.977750E+00	4.873240E+00	4.241090E+00
2.894640E+00	1.204610E+00	2.818180E+00
4.877660E+00	4.902830E+00	4.209840E+00
4.940150E+00	4.883720E+00	4.225510E+00
2.738640E+00	1.255920E+00	2.801090E+00
4.767400E+00	4.931180E+00	4.172430E+00
4.820150E+00	4.921390E+00	4.203580E+00
2.588350E+00	1.327200E+00	2.791950E+00
4.718360E+00	4.938690E+00	4.126760E+00
4.723070E+00	4.959900E+00	4.182640E+00
2.439450E+00	1.426430E+00	2.788530E+00
4.630020E+00	5.014560E+00	4.141360E+00
4.689900E+00	4.976010E+00	4.163790E+00
2.275450E+00	1.569940E+00	2.761130E+00
4.539960E+00	5.063060E+00	4.065620E+00
4.571650E+00	5.057200E+00	4.119940E+00
2.128530E+00	1.691680E+00	2.799990E+00
2.188570E+00	1.715970E+00	2.698360E+00
4.489830E+00	5.131270E+00	4.050900E+00
2.093720E+00	1.830070E+00	2.696440E+00
2.023010E+00	1.812670E+00	2.796690E+00
4.409240E+00	5.245360E+00	4.034730E+00
1.986890E+00	1.967020E+00	2.721490E+00
1.907670E+00	1.886780E+00	2.871190E+00
4.340010E+00	5.283800E+00	3.972110E+00
4.347510E+00	5.314440E+00	4.018940E+00
1.877380E+00	2.112570E+00	2.758830E+00
1.797410E+00	2.077250E+00	2.881980E+00
4.177800E+00	5.371400E+00	3.870880E+00
4.218280E+00	5.394630E+00	3.954410E+00
4.300540E+00	5.343770E+00	3.992160E+00
1.785340E+00	2.272070E+00	2.801490E+00
1.715500E+00	2.238160E+00	2.904870E+00
4.046700E+00	5.425800E+00	3.836290E+00
4.133420E+00	5.422180E+00	3.904760E+00
1.703980E+00	2.453780E+00	2.824760E+00
1.672410E+00	2.347670E+00	2.918370E+00
3.924350E+00	5.480020E+00	3.790460E+00
3.977820E+00	5.504690E+00	3.910610E+00
1.633260E+00	2.465960E+00	2.926020E+00
1.567300E+00	2.622950E+00	2.944640E+00
1.631390E+00	2.700090E+00	2.823060E+00
3.858910E+00	5.520120E+00	3.800600E+00
3.893030E+00	5.528980E+00	3.856590E+00
1.549730E+00	2.791500E+00	2.889160E+00
1.498440E+00	2.763740E+00	2.972080E+00
1.561120E+00	2.932550E+00	2.814810E+00
3.665330E+00	5.579020E+00	3.784870E+00
3.812200E+00	5.548340E+00	3.836060E+00
1.483680E+00	2.930920E+00	2.897940E+00
1.425250E+00	2.901220E+00	2.987280E+00
1.481120E+00	3.149930E+00	2.824920E+00
3.498870E+00	5.595670E+00	3.710820E+00
3.533650E+00	5.623770E+00	3.804130E+00
1.417180E+00	3.048400E+00	2.934610E+00
1.382410E+00	2.994160E+00	2.996260E+00
1.380550E+00	3.204660E+00	2.905210E+00
1.423960E+00	3.357990E+00	2.858380E+00
1.450210E+00	3.588250E+00	2.814060E+00
3.413360E+00	5.614590E+00	3.731760E+00
3.452010E+00	5.626070E+00	3.782410E+00
1.348450E+00	3.100690E+00	2.987000E+00
1.314760E+00	3.241890E+00	2.962580E+00
1.352660E+00	3.338410E+00	2.922960E+00
1.358980E+00	3.492600E+00	2.894100E+00
1.376260E+00	3.640900E+00	2.886070E+00
1.432100E+00	3.780100E+00	2.868530E+00
1.494830E+00	3.976670E+00	2.860380E+00
3.202250E+00	5.641680E+00	3.752200E+00
3.360460E+00	5.635010E+00	3.776640E+00
1.281890E+00	3.409260E+00	2.985250E+00
1.299340E+00	3.603740E+00	2.942470E+00
1.349060E+00	3.751460E+00	2.931930E+00
1.394610E+00	3.907730E+00	2.920660E+00
1.438170E+00	4.024930E+00	2.925780E+00
1.438640E+00	4.089490E+00	2.951280E+00
1.493850E+00	4.114380E+00	2.916710E+00
1.560550E+00	4.254160E+00	2.931320E+00
1.648100E+00	4.420550E+00	2.953480E+00
2.971520E+00	5.580210E+00	3.654000E+00
3.049090E+00	5.611710E+00	3.705690E+00
3.088120E+00	5.642690E+00	3.784860E+00
1.453860E+00	4.183710E+00	2.980540E+00
1.526950E+00	4.343720E+00	2.995030E+00
1.589500E+00	4.456630E+00	3.017740E+00
1.591050E+00	4.510330E+00	3.046600E+00
1.670030E+00	4.566630E+00	3.018590E+00
2.407990E+00	5.280770E+00	3.491770E+00
2.539020E+00	5.344010E+00	3.515070E+00
2.620480E+00	5.423100E+00	3.575670E+00
2.703660E+00	5.495580E+00	3.640960E+00
2.788630E+00	5.573430E+00	3.729680E+00
2.931130E+00	5.608710E+00	3.730860E+00
3.018860E+00	5.640320E+00	3.791700E+00
1.593810E+00	4.574250E+00	3.075880E+00
1.604270E+00	4.641450E+00	3.109870E+00
1.667250E+00	4.674700E+00	3.083660E+00
1.764200E+00	4.812590E+00	3.149430E+00
2.104780E+00	5.115640E+00	3.393370E+00
2.268770E+00	5.185440E+00	3.425060E+00
2.301260E+00	5.268870E+00	3.522140E+00
2.351350E+00	5.335910E+00	3.584130E+00
2.485490E+00	5.404700E+00	3.605780E+00
2.601050E+00	5.491250E+00	3.677820E+00
2.677830E+00	5.548200E+00	3.729820E+00
1.632250E+00	4.712880E+00	3.150500E+00
1.672500E+00	4.800150E+00	3.206080E+00
1.724800E+00	4.855540E+00	3.219110E+00
1.797850E+00	4.917300E+00	3.251350E+00
1.940890E+00	5.017830E+00	3.315000E+00
1.998140E+00	5.103860E+00	3.425160E+00
2.054130E+00	5.167290E+00	3.491540E+00
2.191210E+00	5.232740E+00	3.517590E+00
2.272690E+00	5.296930E+00	3.568140E+00
1.678350E+00	4.877960E+00	3.277880E+00
1.802490E+00	4.991140E+00	3.362010E+00
1.915270E+00	5.079650E+00	3.433810E+00
1.978160E+00	5.131480E+00	3.475440E+00
5.375800E+00	2.506550E+00	3.654370E+00
5.468860E+00	2.617180E+00	3.725640E+00
5.403350E+00	2.535960E+00	3.740820E+00
5.526030E+00	2.695440E+00	3.752390E+00
5.607270E+00	2.800760E+00	3.760870E+00
5.672480E+00	2.900520E+00	3.781280E+00
5.707440E+00	2.997120E+00	3.805680E+00
5.741740E+00	3.090880E+00	3.837300E+00
4.784150E+00	1.765410E+00	3.788780E+00
4.760130E+00	1.738710E+00	3.748160E+00
4.794060E+00	1.780700E+00	3.675080E+00
4.857080E+00	1.882880E+00	3.674820E+00
4.826970E+00	1.827210E+00	3.787040E+00
4.893170E+00	1.943130E+00	3.691070E+00
4.876660E+00	1.912390E+00	3.781020E+00
4.919760E+00	1.986520E+00	3.737450E+00
5.016440E+00	2.124270E+00	3.686350E+00
5.078220E+00	2.194600E+00	3.697440E+00
5.146150E+00	2.260280E+00	3.735470E+00
5.221380E+00	2.342070E+00	3.777630E+00
5.311740E+00	2.435790E+00	3.735100E+00
5.728470E+00	3.202080E+00	3.781620E+00
5.729720E+00	3.313560E+00	3.834020E+00
5.716490E+00	3.412270E+00	3.835000E+00
5.736620E+00	3.375100E+00	3.892470E+00
5.721980E+00	3.469580E+00	3.906100E+00
4.626090E+00	1.629180E+00	3.654170E+00
4.715410E+00	1.700310E+00	3.693290E+00
4.959400E+00	2.046770E+00	3.671140E+00
5.663960E+00	3.598130E+00	3.881750E+00
5.635400E+00	3.688910E+00	3.905780E+00
5.667840E+00	3.649990E+00	3.954870E+00
5.643020E+00	3.739720E+00	3.976890E+00
4.527990E+00	1.579410E+00	3.650680E+00
4.460690E+00	1.548730E+00	3.637380E+00
4.480490E+00	1.555420E+00	3.532830E+00
5.586640E+00	3.846410E+00	3.954480E+00
5.573970E+00	3.919300E+00	4.015710E+00
5.557760E+00	3.987840E+00	4.074190E+00
4.376850E+00	1.520050E+00	3.560730E+00
5.496820E+00	4.061620E+00	4.051460E+00
5.476720E+00	4.120280E+00	4.119210E+00
4.236700E+00	1.480620E+00	3.527170E+00
4.154740E+00	1.439080E+00	3.509770E+00
4.170390E+00	1.441530E+00	3.390730E+00
5.404940E+00	4.190620E+00	4.105510E+00
5.358800E+00	4.248360E+00	4.122310E+00
5.399770E+00	4.227940E+00	4.170640E+00
5.360790E+00	4.281310E+00	4.176910E+00
4.045030E+00	1.382500E+00	3.422390E+00
[truncated: 21,888 more rows]
