# Supplementary material for: A New MRI-Based Model of Heart Function with Coupled Hemodynamics and Application to Normal and Diseased Canine Left Ventricles
Source: Front Bioeng Biotechnol. 2015 Sep 23;3:140. doi: 10.3389/fbioe.2015.00140 (PMC4585083; doi:10.3389/fbioe.2015.00140)
Supplement: Supplementary file 6 [file Data_Sheet_6.ZIP › Case3_HF_SR_Diastole/nodes/case3_diastole_time_0.2000.csv]

4.516490E+00	3.875510E+00	2.127960E+00
4.441830E+00	3.854050E+00	2.046620E+00
4.478770E+00	3.913900E+00	2.123830E+00
4.469560E+00	3.967010E+00	2.170030E+00
4.538540E+00	3.929620E+00	2.219140E+00
4.495630E+00	4.007590E+00	2.254600E+00
4.407680E+00	3.952120E+00	2.098320E+00
4.322560E+00	3.931540E+00	2.004020E+00
4.409660E+00	4.038560E+00	2.192600E+00
4.389740E+00	4.120670E+00	2.259800E+00
4.465740E+00	4.082150E+00	2.307250E+00
4.428940E+00	4.135710E+00	2.321880E+00
4.323210E+00	4.016980E+00	2.079450E+00
4.266910E+00	3.988070E+00	2.004270E+00
4.300860E+00	4.121780E+00	2.163830E+00
4.344990E+00	4.155270E+00	2.244390E+00
4.372990E+00	4.175350E+00	2.307250E+00
4.234780E+00	4.049190E+00	2.043110E+00
4.211620E+00	4.117340E+00	2.091380E+00
4.229650E+00	4.151520E+00	2.131650E+00
4.234210E+00	4.181690E+00	2.171960E+00
4.306290E+00	4.180140E+00	2.234760E+00
4.181500E+00	4.154560E+00	2.106950E+00
4.768510E+00	3.536330E+00	2.153530E+00
4.705280E+00	3.505600E+00	2.053600E+00
4.723200E+00	3.595800E+00	2.142340E+00
4.709130E+00	3.692410E+00	2.214710E+00
4.788490E+00	3.592280E+00	2.225500E+00
4.711330E+00	3.806990E+00	2.328900E+00
4.805720E+00	3.696170E+00	2.337400E+00
4.712070E+00	3.901650E+00	2.428490E+00
4.815150E+00	3.823720E+00	2.475580E+00
4.760730E+00	3.926660E+00	2.522800E+00
4.631060E+00	3.646500E+00	2.068540E+00
4.584600E+00	3.565720E+00	1.933360E+00
4.586130E+00	3.807270E+00	2.159830E+00
4.631440E+00	3.907140E+00	2.326870E+00
4.655980E+00	3.955470E+00	2.412320E+00
4.690270E+00	3.981210E+00	2.503220E+00
4.495420E+00	3.572680E+00	1.842880E+00
4.399750E+00	3.537290E+00	1.720750E+00
4.425010E+00	3.626520E+00	1.820010E+00
4.476370E+00	3.700270E+00	1.941310E+00
4.577540E+00	4.025350E+00	2.393130E+00
4.571140E+00	4.107780E+00	2.507010E+00
4.655540E+00	4.058670E+00	2.566930E+00
4.610460E+00	4.126300E+00	2.597710E+00
4.347800E+00	3.671880E+00	1.783320E+00
4.291260E+00	3.608660E+00	1.669480E+00
4.306610E+00	3.820200E+00	1.877180E+00
4.470780E+00	4.147780E+00	2.412130E+00
4.537870E+00	4.171850E+00	2.552420E+00
4.218260E+00	3.699570E+00	1.702020E+00
4.126780E+00	3.851150E+00	1.792210E+00
4.204290E+00	3.956260E+00	1.937420E+00
4.379010E+00	4.226010E+00	2.389650E+00
4.447840E+00	4.236400E+00	2.515310E+00
4.099390E+00	3.967240E+00	1.879030E+00
4.050670E+00	3.925410E+00	1.810530E+00
4.119860E+00	4.083120E+00	2.009540E+00
4.273320E+00	4.233220E+00	2.277040E+00
4.320420E+00	4.317060E+00	2.433740E+00
4.368210E+00	4.345880E+00	2.531780E+00
4.425280E+00	4.309590E+00	2.577500E+00
4.390680E+00	4.369970E+00	2.604010E+00
4.016000E+00	4.005220E+00	1.854930E+00
3.976600E+00	4.116400E+00	1.950190E+00
4.052540E+00	4.158920E+00	2.032100E+00
4.127990E+00	4.209490E+00	2.127930E+00
4.169110E+00	4.305820E+00	2.269670E+00
4.192490E+00	4.381800E+00	2.362570E+00
4.258940E+00	4.392670E+00	2.448770E+00
4.325420E+00	4.381400E+00	2.518670E+00
3.999030E+00	4.207960E+00	2.038780E+00
3.926590E+00	4.179480E+00	1.983580E+00
4.026900E+00	4.303120E+00	2.135880E+00
4.075730E+00	4.391950E+00	2.264990E+00
4.137950E+00	4.422610E+00	2.347350E+00
4.183350E+00	4.442750E+00	2.433030E+00
3.916620E+00	4.246420E+00	2.029690E+00
3.928880E+00	4.326220E+00	2.099710E+00
3.983310E+00	4.369540E+00	2.172500E+00
3.984950E+00	4.413310E+00	2.215290E+00
4.007260E+00	4.452720E+00	2.270120E+00
4.092240E+00	4.459610E+00	2.346840E+00
3.916520E+00	4.391660E+00	2.164670E+00
3.953980E+00	4.436850E+00	2.223090E+00
5.056440E+00	3.594570E+00	2.552370E+00
5.014930E+00	3.549360E+00	2.479100E+00
5.002100E+00	3.626350E+00	2.508530E+00
5.005320E+00	3.686680E+00	2.560910E+00
4.929500E+00	3.367670E+00	2.253710E+00
4.895200E+00	3.292370E+00	2.164500E+00
4.840130E+00	3.459160E+00	2.198120E+00
4.865520E+00	3.578380E+00	2.313480E+00
4.951590E+00	3.475920E+00	2.355040E+00
4.922600E+00	3.671460E+00	2.460720E+00
4.894270E+00	3.783410E+00	2.520200E+00
4.945110E+00	3.778240E+00	2.575730E+00
4.887000E+00	3.845220E+00	2.574200E+00
4.844080E+00	3.230870E+00	2.064080E+00
4.773400E+00	3.200280E+00	1.931160E+00
4.778980E+00	3.346980E+00	2.042170E+00
4.755060E+00	3.984000E+00	2.588410E+00
4.826610E+00	3.928260E+00	2.607130E+00
4.788540E+00	3.989760E+00	2.647540E+00
4.663860E+00	3.187720E+00	1.768590E+00
4.563350E+00	3.136350E+00	1.611480E+00
4.570610E+00	3.272260E+00	1.708360E+00
4.609220E+00	3.394700E+00	1.829310E+00
4.711800E+00	4.017550E+00	2.580260E+00
4.739820E+00	4.032420E+00	2.652750E+00
4.450640E+00	3.358860E+00	1.630830E+00
4.360740E+00	3.252390E+00	1.480970E+00
4.597320E+00	4.171350E+00	2.658820E+00
4.683820E+00	4.105540E+00	2.704880E+00
4.644430E+00	4.174270E+00	2.748870E+00
4.232020E+00	3.271360E+00	1.399630E+00
4.104330E+00	3.226210E+00	1.312030E+00
4.137760E+00	3.354350E+00	1.398650E+00
4.211440E+00	3.488140E+00	1.519100E+00
4.526840E+00	4.226950E+00	2.620050E+00
4.584190E+00	4.221150E+00	2.720150E+00
4.036590E+00	3.413620E+00	1.369750E+00
3.971830E+00	3.328010E+00	1.294100E+00
3.978610E+00	3.577510E+00	1.453370E+00
4.060840E+00	3.718540E+00	1.615100E+00
4.479300E+00	4.265870E+00	2.596740E+00
4.509560E+00	4.279730E+00	2.679080E+00
3.891190E+00	3.439740E+00	1.325670E+00
3.804720E+00	3.626600E+00	1.436520E+00
3.921440E+00	3.722500E+00	1.541250E+00
3.964100E+00	3.870740E+00	1.708820E+00
4.420470E+00	4.373590E+00	2.666370E+00
4.450970E+00	4.344580E+00	2.682400E+00
4.435860E+00	4.376480E+00	2.702260E+00
3.824020E+00	3.785150E+00	1.559460E+00
3.735950E+00	3.724890E+00	1.485420E+00
3.819980E+00	3.909600E+00	1.686000E+00
3.897390E+00	4.013010E+00	1.808950E+00
4.264760E+00	4.431390E+00	2.509920E+00
4.333690E+00	4.421630E+00	2.593780E+00
4.400620E+00	4.396830E+00	2.675290E+00
3.717610E+00	3.823120E+00	1.556470E+00
3.726700E+00	3.938380E+00	1.675830E+00
3.796020E+00	4.014200E+00	1.765760E+00
3.839910E+00	4.147680E+00	1.914990E+00
4.223310E+00	4.461920E+00	2.504250E+00
4.255250E+00	4.478710E+00	2.576490E+00
3.712490E+00	4.044850E+00	1.764080E+00
3.729690E+00	4.155700E+00	1.880480E+00
3.773270E+00	4.215740E+00	1.949500E+00
3.829290E+00	4.297570E+00	2.035590E+00
4.021990E+00	4.506960E+00	2.351400E+00
4.113330E+00	4.504270E+00	2.447790E+00
4.186570E+00	4.488400E+00	2.506320E+00
3.710360E+00	4.252650E+00	1.967870E+00
3.763740E+00	4.350350E+00	2.064520E+00
3.770940E+00	4.402710E+00	2.122530E+00
3.832540E+00	4.401520E+00	2.142010E+00
3.918380E+00	4.470440E+00	2.252470E+00
3.957980E+00	4.539480E+00	2.355700E+00
4.032340E+00	4.572850E+00	2.469580E+00
3.799210E+00	4.465640E+00	2.204010E+00
3.879580E+00	4.542230E+00	2.311990E+00
3.936820E+00	4.581670E+00	2.407950E+00
5.141970E+00	3.463500E+00	2.583900E+00
5.131890E+00	3.397130E+00	2.542670E+00
5.092300E+00	3.494620E+00	2.537380E+00
5.125190E+00	3.542210E+00	2.610520E+00
5.078260E+00	3.053190E+00	2.314700E+00
5.038060E+00	2.988750E+00	2.227960E+00
5.035570E+00	3.103610E+00	2.268980E+00
5.007130E+00	3.269370E+00	2.309870E+00
5.093740E+00	3.145030E+00	2.376360E+00
5.054250E+00	3.415840E+00	2.455280E+00
5.107520E+00	3.283990E+00	2.464040E+00
5.013320E+00	3.765280E+00	2.653720E+00
5.076930E+00	3.660720E+00	2.639260E+00
5.018890E+00	3.816290E+00	2.719080E+00
5.089950E+00	3.759190E+00	2.755350E+00
5.037120E+00	3.862500E+00	2.788160E+00
4.973620E+00	2.932170E+00	2.105140E+00
4.917700E+00	2.847220E+00	1.981720E+00
4.906680E+00	2.955970E+00	2.005940E+00
4.925190E+00	3.101680E+00	2.113400E+00
4.939160E+00	3.881340E+00	2.698060E+00
4.921810E+00	3.977010E+00	2.791810E+00
5.002230E+00	3.942810E+00	2.837370E+00
4.955520E+00	4.005620E+00	2.866240E+00
4.828040E+00	2.782510E+00	1.808860E+00
4.742450E+00	2.694230E+00	1.653930E+00
4.755520E+00	2.822430E+00	1.707270E+00
4.790280E+00	2.969640E+00	1.818300E+00
4.829170E+00	4.000400E+00	2.726030E+00
4.886550E+00	4.040190E+00	2.833350E+00
4.647740E+00	2.891010E+00	1.591060E+00
4.553880E+00	2.768570E+00	1.454560E+00
4.759250E+00	4.057220E+00	2.727510E+00
4.794900E+00	4.091910E+00	2.807210E+00
4.418780E+00	2.758690E+00	1.312650E+00
4.276600E+00	2.707530E+00	1.213620E+00
4.307270E+00	2.851300E+00	1.262100E+00
4.377590E+00	3.001560E+00	1.355030E+00
4.647860E+00	4.219010E+00	2.806060E+00
4.718290E+00	4.172370E+00	2.830970E+00
4.693360E+00	4.221230E+00	2.864500E+00
4.153280E+00	2.975280E+00	1.230570E+00
3.998020E+00	2.866510E+00	1.130590E+00
4.584880E+00	4.271390E+00	2.782150E+00
4.654400E+00	4.263270E+00	2.865620E+00
3.898570E+00	3.198020E+00	1.220650E+00
3.753730E+00	3.035240E+00	1.162050E+00
4.519720E+00	4.321470E+00	2.756160E+00
4.581800E+00	4.326110E+00	2.842140E+00
3.688720E+00	3.258540E+00	1.231940E+00
3.566420E+00	3.179640E+00	1.207540E+00
3.726930E+00	3.445300E+00	1.303060E+00
4.468860E+00	4.387850E+00	2.777120E+00
3.568820E+00	3.399590E+00	1.277900E+00
3.437000E+00	3.335150E+00	1.281730E+00
3.624370E+00	3.647730E+00	1.419350E+00
4.354570E+00	4.452990E+00	2.698120E+00
4.413220E+00	4.458080E+00	2.798420E+00
3.462390E+00	3.515860E+00	1.345050E+00
3.379020E+00	3.432250E+00	1.326980E+00
3.469440E+00	3.690590E+00	1.453260E+00
3.597030E+00	3.883250E+00	1.604590E+00
4.263470E+00	4.524210E+00	2.676640E+00
4.343270E+00	4.514400E+00	2.770900E+00
3.361880E+00	3.545590E+00	1.395200E+00
3.370100E+00	3.695960E+00	1.476060E+00
3.451940E+00	3.813520E+00	1.542960E+00
3.479290E+00	3.944910E+00	1.656080E+00
3.604230E+00	4.095490E+00	1.798770E+00
4.160000E+00	4.554480E+00	2.578480E+00
4.212560E+00	4.566810E+00	2.675040E+00
4.258410E+00	4.585960E+00	2.760080E+00
3.363660E+00	3.819570E+00	1.572060E+00
3.392320E+00	3.958660E+00	1.679580E+00
3.475690E+00	4.048250E+00	1.744360E+00
3.520870E+00	4.146120E+00	1.841050E+00
3.603630E+00	4.241520E+00	1.949230E+00
3.690180E+00	4.374340E+00	2.083960E+00
4.083290E+00	4.603740E+00	2.555770E+00
4.101480E+00	4.634480E+00	2.633580E+00
4.174420E+00	4.607440E+00	2.688960E+00
3.399610E+00	4.082970E+00	1.787520E+00
3.502940E+00	4.234310E+00	1.933590E+00
3.581290E+00	4.321560E+00	2.019200E+00
3.611210E+00	4.390830E+00	2.093270E+00
3.657720E+00	4.427490E+00	2.142110E+00
3.709550E+00	4.478430E+00	2.200910E+00
3.792700E+00	4.554210E+00	2.289260E+00
3.867600E+00	4.602830E+00	2.392060E+00
3.941190E+00	4.643740E+00	2.495290E+00
4.029480E+00	4.640770E+00	2.556150E+00
3.615580E+00	4.464150E+00	2.178530E+00
3.698060E+00	4.562220E+00	2.277030E+00
3.785940E+00	4.623230E+00	2.372310E+00
3.851760E+00	4.655410E+00	2.448870E+00
5.180650E+00	2.929230E+00	2.454260E+00
5.144910E+00	2.838260E+00	2.365740E+00
5.124900E+00	2.994120E+00	2.376270E+00
5.158150E+00	3.163210E+00	2.488960E+00
5.198920E+00	3.036490E+00	2.518540E+00
5.168280E+00	3.296480E+00	2.551860E+00
5.217300E+00	3.204030E+00	2.592190E+00
5.189430E+00	3.419180E+00	2.650420E+00
5.152090E+00	3.616790E+00	2.721980E+00
5.215080E+00	3.542430E+00	2.765350E+00
5.154460E+00	3.707370E+00	2.790650E+00
5.211740E+00	3.661620E+00	2.840750E+00
5.159870E+00	3.765010E+00	2.853050E+00
5.093120E+00	2.754280E+00	2.271300E+00
5.036030E+00	2.678870E+00	2.176520E+00
5.042890E+00	2.823920E+00	2.188080E+00
5.058230E+00	3.901530E+00	2.854970E+00
5.115420E+00	3.852970E+00	2.886980E+00
5.070230E+00	3.930130E+00	2.925880E+00
4.977550E+00	2.597010E+00	2.062790E+00
4.910000E+00	2.518880E+00	1.934450E+00
4.918980E+00	2.666460E+00	1.942280E+00
4.937980E+00	4.052270E+00	2.920850E+00
5.021550E+00	4.000090E+00	2.960300E+00
4.980940E+00	4.064120E+00	2.997370E+00
4.822610E+00	2.442600E+00	1.801670E+00
4.711630E+00	2.385930E+00	1.648380E+00
4.791730E+00	2.525040E+00	1.723510E+00
4.871780E+00	4.092880E+00	2.891090E+00
4.913330E+00	4.114270E+00	2.979170E+00
4.557010E+00	2.566500E+00	1.428320E+00
4.505360E+00	2.383750E+00	1.405210E+00
4.817600E+00	4.154780E+00	2.919690E+00
4.815080E+00	4.198990E+00	2.967940E+00
4.870440E+00	4.185220E+00	3.004310E+00
4.829610E+00	4.231370E+00	3.005510E+00
4.378960E+00	2.334090E+00	1.312030E+00
4.217810E+00	2.404090E+00	1.209660E+00
4.342090E+00	2.483250E+00	1.259780E+00
4.746550E+00	4.236070E+00	2.940790E+00
4.737590E+00	4.316140E+00	3.000930E+00
4.811900E+00	4.289030E+00	3.030020E+00
4.791760E+00	4.335600E+00	3.043930E+00
4.107720E+00	2.592880E+00	1.133240E+00
3.992920E+00	2.416180E+00	1.100590E+00
4.660370E+00	4.312160E+00	2.933820E+00
4.672470E+00	4.367990E+00	2.996430E+00
4.752990E+00	4.372610E+00	3.050280E+00
3.857320E+00	2.737110E+00	1.088800E+00
3.694490E+00	2.654500E+00	1.090110E+00
4.577210E+00	4.386820E+00	2.927900E+00
4.631920E+00	4.404740E+00	2.997540E+00
4.680710E+00	4.431850E+00	3.061480E+00
3.609040E+00	2.933090E+00	1.143000E+00
3.464110E+00	2.855740E+00	1.164350E+00
4.478690E+00	4.440740E+00	2.880600E+00
4.531330E+00	4.443820E+00	2.958750E+00
4.594990E+00	4.438190E+00	3.008350E+00
3.426030E+00	3.119820E+00	1.224100E+00
3.293220E+00	3.048940E+00	1.254460E+00
4.410310E+00	4.500350E+00	2.860800E+00
4.470350E+00	4.487370E+00	2.947370E+00
3.298640E+00	3.335100E+00	1.324630E+00
3.183300E+00	3.201470E+00	1.339160E+00
4.342540E+00	4.563840E+00	2.841090E+00
4.404620E+00	4.547140E+00	2.930490E+00
3.188920E+00	3.366330E+00	1.383420E+00
3.140220E+00	3.289750E+00	1.393310E+00
3.250410E+00	3.596630E+00	1.474230E+00
4.295730E+00	4.605300E+00	2.834600E+00
4.332820E+00	4.617280E+00	2.918690E+00
3.135470E+00	3.412370E+00	1.445240E+00
3.148310E+00	3.581520E+00	1.522420E+00
3.191400E+00	3.698230E+00	1.552090E+00
3.263740E+00	3.873890E+00	1.657780E+00
4.139300E+00	4.648770E+00	2.704010E+00
4.182960E+00	4.665370E+00	2.775820E+00
4.255710E+00	4.643860E+00	2.839440E+00
3.134650E+00	3.716810E+00	1.600290E+00
3.157660E+00	3.873810E+00	1.702800E+00
3.208310E+00	3.963020E+00	1.736180E+00
3.275420E+00	4.063770E+00	1.794120E+00
3.389180E+00	4.214090E+00	1.926720E+00
3.504060E+00	4.357900E+00	2.050090E+00
3.985990E+00	4.672450E+00	2.566420E+00
4.017410E+00	4.694070E+00	2.635850E+00
4.101180E+00	4.689490E+00	2.715250E+00
3.150480E+00	4.010070E+00	1.791320E+00
3.263230E+00	4.182780E+00	1.917500E+00
3.367410E+00	4.317190E+00	2.025890E+00
3.443400E+00	4.403320E+00	2.107750E+00
3.453860E+00	4.449900E+00	2.160410E+00
3.517800E+00	4.460690E+00	2.166890E+00
3.588960E+00	4.560330E+00	2.259210E+00
3.687890E+00	4.650390E+00	2.375060E+00
3.790550E+00	4.677620E+00	2.439630E+00
3.855400E+00	4.714480E+00	2.517870E+00
3.946140E+00	4.700500E+00	2.576980E+00
3.479300E+00	4.511850E+00	2.215560E+00
3.522400E+00	4.593470E+00	2.279050E+00
3.590670E+00	4.635300E+00	2.327210E+00
3.615150E+00	4.679050E+00	2.382660E+00
3.662660E+00	4.718440E+00	2.442230E+00
3.752020E+00	4.716710E+00	2.466120E+00
3.536420E+00	4.662210E+00	2.350970E+00
3.596160E+00	4.706160E+00	2.408230E+00
5.283490E+00	3.012430E+00	2.693550E+00
5.274140E+00	2.937170E+00	2.649860E+00
5.257440E+00	3.059290E+00	2.632700E+00
5.256640E+00	3.253750E+00	2.702170E+00
5.292220E+00	3.113440E+00	2.736950E+00
5.257780E+00	3.424770E+00	2.774940E+00
5.304980E+00	3.281430E+00	2.806700E+00
5.261950E+00	3.550420E+00	2.839810E+00
5.318430E+00	3.440460E+00	2.889530E+00
5.259960E+00	3.615750E+00	2.881920E+00
5.289140E+00	3.568260E+00	2.906500E+00
5.265800E+00	3.656750E+00	2.952060E+00
5.180340E+00	2.723180E+00	2.458840E+00
5.133990E+00	2.617620E+00	2.376820E+00
5.126060E+00	2.714610E+00	2.345040E+00
5.219050E+00	2.859710E+00	2.521370E+00
5.167280E+00	3.805010E+00	2.916710E+00
5.206990E+00	3.751560E+00	2.938130E+00
5.181390E+00	3.828350E+00	2.986850E+00
5.075730E+00	2.534300E+00	2.290490E+00
5.000780E+00	2.460600E+00	2.196290E+00
5.027800E+00	2.560770E+00	2.179420E+00
5.083160E+00	3.961630E+00	2.990840E+00
5.139350E+00	3.917740E+00	3.025340E+00
5.096790E+00	3.994420E+00	3.050450E+00
4.925850E+00	2.368040E+00	2.075500E+00
4.857750E+00	2.279430E+00	1.967400E+00
4.881740E+00	2.393320E+00	1.936680E+00
4.984040E+00	4.107160E+00	3.046060E+00
5.056820E+00	4.062710E+00	3.081030E+00
5.021360E+00	4.130580E+00	3.115720E+00
4.750550E+00	2.183380E+00	1.862550E+00
4.639250E+00	2.153930E+00	1.701110E+00
4.740810E+00	2.262210E+00	1.762050E+00
4.950680E+00	4.170320E+00	3.068200E+00
4.958710E+00	4.211740E+00	3.113150E+00
5.005410E+00	4.182050E+00	3.156990E+00
4.974500E+00	4.236140E+00	3.162000E+00
4.535510E+00	2.242100E+00	1.503690E+00
4.471260E+00	2.073600E+00	1.554810E+00
4.903590E+00	4.255020E+00	3.087900E+00
4.916260E+00	4.314220E+00	3.138260E+00
4.961330E+00	4.287880E+00	3.189680E+00
4.935430E+00	4.345130E+00	3.190300E+00
4.274800E+00	2.232610E+00	1.310150E+00
4.855500E+00	4.356970E+00	3.109140E+00
4.850700E+00	4.436110E+00	3.168200E+00
4.921720E+00	4.400560E+00	3.218570E+00
4.897430E+00	4.454440E+00	3.230980E+00
4.044430E+00	2.202970E+00	1.203050E+00
3.883440E+00	2.245360E+00	1.165640E+00
3.931560E+00	2.308980E+00	1.129820E+00
4.777210E+00	4.424990E+00	3.106700E+00
4.786150E+00	4.475870E+00	3.163470E+00
4.845670E+00	4.489080E+00	3.220020E+00
3.786420E+00	2.405560E+00	1.110880E+00
3.677230E+00	2.281830E+00	1.156300E+00
4.730420E+00	4.466570E+00	3.122690E+00
4.733510E+00	4.498890E+00	3.169380E+00
4.773530E+00	4.529680E+00	3.238380E+00
3.548070E+00	2.581070E+00	1.125790E+00
3.399970E+00	2.531040E+00	1.193010E+00
4.535810E+00	4.487420E+00	3.021570E+00
4.607550E+00	4.488970E+00	3.086030E+00
4.675940E+00	4.497180E+00	3.145840E+00
4.708170E+00	4.526030E+00	3.209000E+00
3.327130E+00	2.792440E+00	1.211640E+00
3.195010E+00	2.741990E+00	1.263160E+00
4.467560E+00	4.538700E+00	3.014700E+00
4.530030E+00	4.544750E+00	3.117360E+00
3.171450E+00	2.983830E+00	1.295980E+00
3.072600E+00	2.930730E+00	1.355840E+00
4.405200E+00	4.592660E+00	2.993230E+00
4.449180E+00	4.595190E+00	3.069540E+00
3.085870E+00	3.189650E+00	1.407050E+00
3.019300E+00	3.051080E+00	1.411850E+00
4.370380E+00	4.628320E+00	2.986880E+00
4.396600E+00	4.631750E+00	3.031800E+00
2.990560E+00	3.186410E+00	1.481230E+00
2.947960E+00	3.358800E+00	1.564930E+00
3.053010E+00	3.468500E+00	1.538300E+00
4.221130E+00	4.682360E+00	2.848650E+00
4.259030E+00	4.690750E+00	2.923350E+00
4.344460E+00	4.664410E+00	3.000120E+00
2.977150E+00	3.532850E+00	1.621520E+00
2.930130E+00	3.463650E+00	1.633010E+00
3.036070E+00	3.763370E+00	1.700500E+00
4.037470E+00	4.750490E+00	2.734240E+00
4.128330E+00	4.739760E+00	2.808180E+00
4.193710E+00	4.713920E+00	2.860510E+00
2.925550E+00	3.596210E+00	1.683650E+00
2.937070E+00	3.758870E+00	1.755560E+00
2.977610E+00	3.859530E+00	1.780300E+00
3.022540E+00	3.988220E+00	1.826660E+00
3.135580E+00	4.146350E+00	1.919560E+00
3.243250E+00	4.289650E+00	2.018520E+00
3.364830E+00	4.422480E+00	2.139380E+00
3.919750E+00	4.768580E+00	2.664350E+00
3.996090E+00	4.789550E+00	2.754510E+00
4.057700E+00	4.811350E+00	2.847770E+00
2.921070E+00	3.891320E+00	1.827370E+00
2.948810E+00	4.034950E+00	1.900380E+00
3.034760E+00	4.122060E+00	1.936060E+00
3.111940E+00	4.245280E+00	2.014810E+00
3.211570E+00	4.369460E+00	2.099900E+00
3.294540E+00	4.464700E+00	2.194480E+00
3.412320E+00	4.563670E+00	2.266030E+00
3.746610E+00	4.787990E+00	2.553760E+00
3.832080E+00	4.816070E+00	2.656340E+00
3.872260E+00	4.852170E+00	2.733890E+00
3.961000E+00	4.829020E+00	2.780270E+00
2.971480E+00	4.179320E+00	2.010640E+00
3.082860E+00	4.327170E+00	2.097710E+00
3.183970E+00	4.436260E+00	2.184320E+00
3.286690E+00	4.539780E+00	2.262820E+00
3.357330E+00	4.614980E+00	2.319350E+00
3.371130E+00	4.662750E+00	2.367170E+00
3.443600E+00	4.666760E+00	2.364250E+00
3.571300E+00	4.746340E+00	2.451180E+00
3.625360E+00	4.822100E+00	2.546710E+00
3.680860E+00	4.863680E+00	2.634170E+00
3.777240E+00	4.853280E+00	2.670360E+00
3.412420E+00	4.733210E+00	2.434730E+00
3.521170E+00	4.822730E+00	2.515760E+00
3.587790E+00	4.864750E+00	2.588240E+00
5.379600E+00	3.244000E+00	2.936760E+00
5.372770E+00	3.186210E+00	2.913370E+00
5.354780E+00	3.285060E+00	2.896210E+00
5.358330E+00	3.373110E+00	2.934520E+00
5.379130E+00	3.311220E+00	2.964630E+00
5.367280E+00	3.431780E+00	3.000660E+00
5.247070E+00	2.658380E+00	2.637370E+00
5.205910E+00	2.576660E+00	2.568660E+00
5.214070E+00	2.695530E+00	2.548200E+00
5.272700E+00	2.830040E+00	2.633230E+00
5.275740E+00	2.750300E+00	2.685130E+00
5.301090E+00	2.934570E+00	2.742850E+00
5.339020E+00	3.124050E+00	2.839950E+00
5.322060E+00	3.554110E+00	2.982790E+00
5.310830E+00	3.649740E+00	3.043740E+00
5.151640E+00	2.504380E+00	2.496680E+00
5.082680E+00	2.431570E+00	2.423000E+00
5.116510E+00	2.519930E+00	2.397940E+00
5.259130E+00	3.765490E+00	3.065960E+00
5.208100E+00	3.858520E+00	3.069910E+00
5.239260E+00	3.842460E+00	3.117540E+00
5.208800E+00	3.901820E+00	3.146470E+00
5.013470E+00	2.356860E+00	2.348260E+00
4.943350E+00	2.274930E+00	2.267190E+00
4.974370E+00	2.363740E+00	2.225270E+00
5.113390E+00	4.023000E+00	3.113930E+00
5.150540E+00	3.979420E+00	3.128670E+00
5.130170E+00	4.037770E+00	3.194560E+00
4.850930E+00	2.165040E+00	2.171300E+00
4.787510E+00	2.111120E+00	2.060660E+00
4.834140E+00	2.195480E+00	2.046920E+00
5.043220E+00	4.144000E+00	3.175830E+00
5.076860E+00	4.105670E+00	3.187640E+00
5.067730E+00	4.160910E+00	3.250170E+00
4.676680E+00	2.057600E+00	1.872850E+00
4.994580E+00	4.255050E+00	3.215110E+00
5.023240E+00	4.220840E+00	3.235210E+00
5.022710E+00	4.277180E+00	3.286800E+00
4.489270E+00	1.980150E+00	1.661810E+00
4.348550E+00	1.920380E+00	1.595410E+00
4.391130E+00	1.997390E+00	1.551590E+00
4.960030E+00	4.368850E+00	3.243850E+00
4.984610E+00	4.333990E+00	3.266360E+00
4.985940E+00	4.391440E+00	3.314690E+00
4.236470E+00	2.045810E+00	1.407460E+00
4.125660E+00	1.933510E+00	1.428550E+00
4.900870E+00	4.492480E+00	3.281180E+00
4.945230E+00	4.446250E+00	3.296420E+00
4.943660E+00	4.488280E+00	3.347050E+00
3.953540E+00	2.069240E+00	1.254030E+00
4.847610E+00	4.536350E+00	3.280620E+00
4.902120E+00	4.537420E+00	3.344580E+00
3.751850E+00	2.080190E+00	1.246140E+00
3.603660E+00	2.061930E+00	1.270650E+00
3.631390E+00	2.166830E+00	1.211810E+00
4.808740E+00	4.564330E+00	3.289340E+00
4.837430E+00	4.592350E+00	3.357990E+00
3.480150E+00	2.294740E+00	1.215670E+00
3.341810E+00	2.261780E+00	1.295330E+00
4.608420E+00	4.536840E+00	3.184770E+00
4.665800E+00	4.539600E+00	3.218570E+00
4.706820E+00	4.579150E+00	3.292060E+00
4.771940E+00	4.588570E+00	3.316670E+00
3.254120E+00	2.501940E+00	1.263030E+00
3.125690E+00	2.477180E+00	1.344280E+00
4.561200E+00	4.557750E+00	3.194630E+00
4.583100E+00	4.585880E+00	3.259320E+00
4.639710E+00	4.577000E+00	3.271760E+00
3.080010E+00	2.710700E+00	1.339140E+00
2.981170E+00	2.682140E+00	1.417800E+00
4.475500E+00	4.603520E+00	3.148690E+00
4.524840E+00	4.588490E+00	3.209090E+00
2.967060E+00	2.928020E+00	1.437180E+00
2.917010E+00	2.803700E+00	1.470600E+00
4.402260E+00	4.669930E+00	3.107020E+00
2.872250E+00	2.930070E+00	1.525440E+00
2.821230E+00	3.113450E+00	1.619330E+00
2.907430E+00	3.144600E+00	1.543940E+00
4.295370E+00	4.736130E+00	3.029540E+00
4.344610E+00	4.759050E+00	3.142650E+00
2.864780E+00	3.374680E+00	1.652990E+00
2.771460E+00	3.277530E+00	1.701650E+00
4.182510E+00	4.777470E+00	2.945940E+00
4.242430E+00	4.784900E+00	3.021400E+00
4.275020E+00	4.789940E+00	3.074230E+00
2.795110E+00	3.433750E+00	1.740670E+00
2.751450E+00	3.376500E+00	1.755050E+00
2.831050E+00	3.666670E+00	1.779210E+00
4.107800E+00	4.833630E+00	2.938060E+00
4.139840E+00	4.869100E+00	3.015470E+00
4.219400E+00	4.824130E+00	3.045190E+00
2.740860E+00	3.504850E+00	1.796550E+00
2.737040E+00	3.665920E+00	1.840870E+00
2.780100E+00	3.780780E+00	1.872970E+00
2.826900E+00	3.966260E+00	1.927970E+00
3.924100E+00	4.868460E+00	2.806290E+00
3.971090E+00	4.887260E+00	2.893740E+00
4.058240E+00	4.875680E+00	2.953170E+00
2.722790E+00	3.809650E+00	1.925170E+00
2.727500E+00	3.962760E+00	1.977660E+00
2.772680E+00	4.053470E+00	2.006440E+00
2.832480E+00	4.194570E+00	2.080990E+00
2.974360E+00	4.302600E+00	2.112580E+00
3.063170E+00	4.405430E+00	2.190140E+00
3.172400E+00	4.515160E+00	2.266460E+00
3.275490E+00	4.637390E+00	2.351360E+00
3.735840E+00	4.885720E+00	2.691000E+00
3.779200E+00	4.913050E+00	2.747970E+00
3.877530E+00	4.910230E+00	2.826280E+00
2.717410E+00	4.070810E+00	2.045180E+00
2.739390E+00	4.177640E+00	2.106850E+00
2.776190E+00	4.232280E+00	2.129420E+00
2.797570E+00	4.288610E+00	2.173390E+00
2.922360E+00	4.366760E+00	2.196440E+00
3.052990E+00	4.489700E+00	2.276540E+00
3.152220E+00	4.577290E+00	2.330070E+00
3.184530E+00	4.642660E+00	2.379880E+00
3.238050E+00	4.683850E+00	2.402560E+00
3.298990E+00	4.737280E+00	2.442320E+00
3.388330E+00	4.840670E+00	2.528730E+00
3.512150E+00	4.877870E+00	2.579590E+00
3.581380E+00	4.917900E+00	2.660200E+00
3.691170E+00	4.913060E+00	2.706220E+00
2.731190E+00	4.229870E+00	2.153740E+00
3.188460E+00	4.716140E+00	2.439900E+00
3.274870E+00	4.798530E+00	2.492110E+00
3.294880E+00	4.850100E+00	2.532420E+00
3.333040E+00	4.875710E+00	2.557360E+00
3.361100E+00	4.906540E+00	2.601510E+00
3.461010E+00	4.909690E+00	2.615810E+00
3.285560E+00	4.883000E+00	2.566470E+00
5.381940E+00	3.077610E+00	2.972290E+00
5.369770E+00	3.015580E+00	2.954760E+00
5.369210E+00	3.091650E+00	2.922830E+00
5.392020E+00	3.178530E+00	2.983940E+00
5.406110E+00	3.314690E+00	3.045550E+00
5.409170E+00	3.422630E+00	3.088640E+00
5.214210E+00	2.497680E+00	2.678590E+00
5.151040E+00	2.421780E+00	2.627320E+00
5.169540E+00	2.485740E+00	2.573160E+00
5.255740E+00	2.605590E+00	2.705290E+00
5.312580E+00	2.777820E+00	2.798700E+00
5.346170E+00	2.953000E+00	2.878140E+00
5.374790E+00	3.557910E+00	3.107770E+00
5.327710E+00	3.675610E+00	3.111700E+00
5.354990E+00	3.649420E+00	3.154870E+00
5.322870E+00	3.722680E+00	3.185980E+00
5.090190E+00	2.350020E+00	2.567500E+00
5.024570E+00	2.285270E+00	2.521240E+00
5.054540E+00	2.351790E+00	2.464310E+00
5.265210E+00	3.821630E+00	3.177620E+00
5.248340E+00	3.887390E+00	3.255380E+00
4.939230E+00	2.205290E+00	2.469530E+00
4.877570E+00	2.150450E+00	2.372130E+00
4.921680E+00	2.218740E+00	2.353550E+00
5.191690E+00	3.965750E+00	3.232730E+00
5.178000E+00	4.021730E+00	3.290820E+00
4.793340E+00	2.067370E+00	2.189730E+00
5.139040E+00	4.097000E+00	3.305260E+00
5.116610E+00	4.165390E+00	3.335960E+00
4.654120E+00	1.964950E+00	1.980980E+00
4.550270E+00	1.863960E+00	1.916940E+00
4.527040E+00	1.922440E+00	1.787450E+00
5.087520E+00	4.222010E+00	3.346360E+00
5.071930E+00	4.282250E+00	3.381680E+00
4.457600E+00	1.800820E+00	1.860610E+00
4.313320E+00	1.750060E+00	1.774950E+00
4.407450E+00	1.832670E+00	1.750100E+00
5.041480E+00	4.336240E+00	3.381740E+00
5.023100E+00	4.390000E+00	3.411400E+00
4.192130E+00	1.825120E+00	1.579100E+00
4.031140E+00	1.735360E+00	1.561560E+00
4.991540E+00	4.442900E+00	3.409760E+00
4.950270E+00	4.515900E+00	3.426790E+00
3.899470E+00	1.895120E+00	1.386820E+00
3.825580E+00	1.786260E+00	1.475690E+00
4.900580E+00	4.580550E+00	3.419600E+00
4.936630E+00	4.560170E+00	3.470200E+00
4.916380E+00	4.590880E+00	3.475880E+00
3.717040E+00	1.776220E+00	1.463520E+00
3.562220E+00	1.813170E+00	1.461050E+00
3.673330E+00	1.870360E+00	1.384470E+00
4.860820E+00	4.616040E+00	3.420170E+00
4.880270E+00	4.630300E+00	3.491960E+00
3.439940E+00	2.026960E+00	1.359350E+00
3.295410E+00	2.002080E+00	1.442610E+00
4.738150E+00	4.613900E+00	3.348360E+00
4.762750E+00	4.640160E+00	3.417960E+00
4.822210E+00	4.642510E+00	3.446860E+00
3.200960E+00	2.236040E+00	1.379090E+00
3.081860E+00	2.219600E+00	1.480330E+00
4.618120E+00	4.605160E+00	3.311360E+00
4.648320E+00	4.631500E+00	3.372910E+00
4.705950E+00	4.635270E+00	3.393470E+00
3.013860E+00	2.463500E+00	1.439280E+00
2.910050E+00	2.435520E+00	1.530080E+00
4.472700E+00	4.649190E+00	3.217870E+00
4.534440E+00	4.636950E+00	3.288090E+00
4.588210E+00	4.634810E+00	3.344330E+00
2.869600E+00	2.701140E+00	1.517500E+00
2.795450E+00	2.601510E+00	1.605050E+00
4.417000E+00	4.716940E+00	3.210790E+00
4.477210E+00	4.711460E+00	3.309180E+00
2.772170E+00	2.763950E+00	1.609100E+00
2.710560E+00	2.735300E+00	1.673340E+00
2.790860E+00	2.908600E+00	1.600880E+00
4.383570E+00	4.759010E+00	3.209780E+00
4.411820E+00	4.757860E+00	3.256590E+00
2.718830E+00	2.876890E+00	1.674900E+00
2.676170E+00	2.829720E+00	1.720150E+00
2.723380E+00	3.079920E+00	1.707670E+00
4.273850E+00	4.829240E+00	3.149480E+00
4.356420E+00	4.795350E+00	3.224760E+00
2.646050E+00	2.944210E+00	1.751510E+00
2.613830E+00	3.160460E+00	1.817690E+00
2.692330E+00	3.324010E+00	1.784700E+00
4.199380E+00	4.873330E+00	3.100290E+00
4.223460E+00	4.902910E+00	3.203560E+00
2.612290E+00	3.341800E+00	1.855950E+00
2.567080E+00	3.277570E+00	1.870260E+00
2.637970E+00	3.575240E+00	1.885550E+00
4.016200E+00	4.915150E+00	2.976710E+00
4.061890E+00	4.944160E+00	3.062700E+00
4.145410E+00	4.925060E+00	3.123950E+00
2.557030E+00	3.407280E+00	1.918090E+00
2.543950E+00	3.570850E+00	1.949260E+00
2.579210E+00	3.681260E+00	1.964840E+00
2.623480E+00	3.877480E+00	2.009310E+00
3.796200E+00	4.968440E+00	2.858880E+00
3.890160E+00	4.962610E+00	2.932990E+00
3.972120E+00	4.958110E+00	3.005290E+00
2.524730E+00	3.712720E+00	2.011820E+00
2.531370E+00	3.876440E+00	2.062710E+00
2.572470E+00	3.971420E+00	2.074810E+00
2.637190E+00	4.112230E+00	2.124690E+00
2.824800E+00	4.373630E+00	2.239170E+00
2.926840E+00	4.469750E+00	2.293560E+00
3.058990E+00	4.597070E+00	2.376070E+00
3.655670E+00	4.981420E+00	2.788930E+00
3.738700E+00	5.003300E+00	2.887540E+00
3.803270E+00	5.028400E+00	2.970040E+00
2.521550E+00	3.993560E+00	2.118150E+00
2.552800E+00	4.120850E+00	2.183580E+00
2.611590E+00	4.195690E+00	2.202270E+00
2.700360E+00	4.288790E+00	2.223950E+00
2.793110E+00	4.428520E+00	2.303390E+00
2.900500E+00	4.537060E+00	2.375110E+00
2.973130E+00	4.628210E+00	2.428030E+00
3.071340E+00	4.706720E+00	2.464240E+00
3.185900E+00	4.823830E+00	2.529300E+00
3.447060E+00	4.976110E+00	2.704640E+00
3.542140E+00	5.017410E+00	2.781370E+00
3.567370E+00	5.048170E+00	2.851520E+00
3.681920E+00	5.038820E+00	2.915400E+00
2.564910E+00	4.232540E+00	2.258090E+00
2.662300E+00	4.380500E+00	2.317690E+00
2.768970E+00	4.495870E+00	2.386760E+00
2.867540E+00	4.600350E+00	2.444510E+00
2.961430E+00	4.699230E+00	2.484200E+00
3.053600E+00	4.772740E+00	2.522500E+00
3.086690E+00	4.835290E+00	2.568620E+00
3.152070E+00	4.875290E+00	2.587790E+00
3.253040E+00	4.925900E+00	2.625760E+00
3.306650E+00	4.995080E+00	2.708460E+00
3.363300E+00	5.033620E+00	2.773310E+00
3.474220E+00	5.038110E+00	2.796890E+00
3.097970E+00	4.901610E+00	2.633180E+00
3.206200E+00	4.985630E+00	2.701790E+00
3.275760E+00	5.022800E+00	2.741780E+00
5.321640E+00	2.615870E+00	2.930690E+00
5.301480E+00	2.552080E+00	2.894350E+00
5.307560E+00	2.643760E+00	2.857880E+00
5.346760E+00	2.805060E+00	2.912850E+00
5.337850E+00	2.700650E+00	2.965330E+00
5.365210E+00	2.925790E+00	2.959970E+00
5.369620E+00	2.836860E+00	3.007840E+00
5.391930E+00	3.013160E+00	3.030930E+00
5.432880E+00	3.165100E+00	3.090640E+00
5.449640E+00	3.315610E+00	3.145970E+00
5.431740E+00	3.444020E+00	3.153860E+00
5.465860E+00	3.391700E+00	3.207680E+00
5.438010E+00	3.502830E+00	3.228470E+00
5.163820E+00	2.371780E+00	2.759570E+00
5.105460E+00	2.295650E+00	2.730470E+00
5.117240E+00	2.347440E+00	2.657880E+00
5.227990E+00	2.475500E+00	2.777600E+00
5.380400E+00	3.626120E+00	3.213120E+00
5.361280E+00	3.709190E+00	3.289730E+00
5.026720E+00	2.224780E+00	2.703090E+00
4.966780E+00	2.188790E+00	2.637550E+00
5.008440E+00	2.239960E+00	2.604190E+00
5.303250E+00	3.800300E+00	3.270960E+00
5.286650E+00	3.867720E+00	3.329450E+00
4.880360E+00	2.120040E+00	2.488890E+00
5.240380E+00	3.962250E+00	3.352680E+00
5.195840E+00	4.039640E+00	3.353290E+00
5.220910E+00	4.023570E+00	3.394480E+00
5.199790E+00	4.075490E+00	3.419130E+00
4.762010E+00	2.002570E+00	2.299170E+00
4.674930E+00	1.905100E+00	2.239950E+00
4.669550E+00	1.936460E+00	2.117830E+00
5.127090E+00	4.184700E+00	3.380670E+00
5.156340E+00	4.146400E+00	3.400570E+00
5.142710E+00	4.194290E+00	3.441730E+00
4.602480E+00	1.821920E+00	2.173000E+00
4.509660E+00	1.742790E+00	2.089660E+00
4.530530E+00	1.796010E+00	2.003550E+00
5.079140E+00	4.299850E+00	3.430970E+00
5.114340E+00	4.258090E+00	3.473910E+00
5.082410E+00	4.317400E+00	3.487550E+00
4.398920E+00	1.678580E+00	2.016880E+00
4.239540E+00	1.619000E+00	1.925800E+00
4.361140E+00	1.696070E+00	1.920170E+00
5.026060E+00	4.404850E+00	3.460650E+00
5.051670E+00	4.369610E+00	3.493070E+00
5.029390E+00	4.422260E+00	3.521510E+00
4.118060E+00	1.653470E+00	1.725890E+00
3.957890E+00	1.586310E+00	1.741440E+00
4.963160E+00	4.528680E+00	3.503700E+00
4.993150E+00	4.477780E+00	3.512140E+00
4.988190E+00	4.517730E+00	3.568090E+00
3.820380E+00	1.688410E+00	1.574670E+00
3.754110E+00	1.603160E+00	1.651000E+00
4.943750E+00	4.586050E+00	3.544860E+00
3.652070E+00	1.601130E+00	1.647500E+00
3.495800E+00	1.636140E+00	1.649450E+00
3.610970E+00	1.675870E+00	1.571320E+00
4.909530E+00	4.644880E+00	3.549490E+00
4.930430E+00	4.642250E+00	3.587430E+00
4.911190E+00	4.667120E+00	3.582590E+00
3.386280E+00	1.799850E+00	1.535130E+00
3.238110E+00	1.786770E+00	1.610140E+00
4.786950E+00	4.670000E+00	3.479510E+00
4.818450E+00	4.691750E+00	3.548660E+00
4.883420E+00	4.676860E+00	3.567980E+00
3.158160E+00	1.990160E+00	1.535460E+00
3.035200E+00	1.982280E+00	1.629500E+00
4.674990E+00	4.657830E+00	3.440450E+00
4.700730E+00	4.686620E+00	3.506040E+00
4.755770E+00	4.692080E+00	3.523950E+00
2.966540E+00	2.199640E+00	1.569560E+00
2.866960E+00	2.178590E+00	1.667070E+00
4.539940E+00	4.679460E+00	3.371970E+00
4.584190E+00	4.690530E+00	3.454180E+00
4.645770E+00	4.684320E+00	3.485360E+00
2.823740E+00	2.394630E+00	1.625870E+00
2.738690E+00	2.365970E+00	1.719510E+00
4.509720E+00	4.711780E+00	3.382500E+00
4.528430E+00	4.714990E+00	3.427590E+00
2.715810E+00	2.569130E+00	1.694430E+00
2.635320E+00	2.539390E+00	1.786860E+00
4.410870E+00	4.801150E+00	3.322840E+00
4.483100E+00	4.752540E+00	3.401190E+00
2.623750E+00	2.760190E+00	1.771700E+00
2.548970E+00	2.676920E+00	1.845880E+00
4.311290E+00	4.861810E+00	3.263330E+00
4.357070E+00	4.882690E+00	3.379980E+00
2.537570E+00	2.804570E+00	1.851380E+00
2.504520E+00	2.756140E+00	1.884150E+00
2.541940E+00	2.967790E+00	1.842770E+00
4.262900E+00	4.908270E+00	3.263640E+00
4.289460E+00	4.915070E+00	3.316970E+00
2.478050E+00	2.855200E+00	1.906960E+00
2.431640E+00	3.058070E+00	1.962180E+00
2.507890E+00	3.226700E+00	1.907360E+00
4.103090E+00	4.963180E+00	3.153750E+00
4.152210E+00	4.981130E+00	3.244750E+00
4.235610E+00	4.946490E+00	3.291900E+00
2.415840E+00	3.269500E+00	1.986820E+00
2.342260E+00	3.214920E+00	2.031240E+00
2.460730E+00	3.489230E+00	1.997340E+00
3.901260E+00	5.017130E+00	3.030190E+00
3.969520E+00	5.024610E+00	3.136630E+00
4.062400E+00	5.001600E+00	3.192810E+00
2.364220E+00	3.384690E+00	2.050510E+00
2.307580E+00	3.323330E+00	2.075980E+00
2.365070E+00	3.558180E+00	2.068290E+00
2.433470E+00	3.787650E+00	2.104970E+00
3.855110E+00	5.049340E+00	3.043040E+00
3.884580E+00	5.058360E+00	3.094010E+00
2.290690E+00	3.474100E+00	2.114670E+00
2.330420E+00	3.660730E+00	2.125780E+00
2.347000E+00	3.799880E+00	2.173780E+00
2.385540E+00	3.898560E+00	2.177600E+00
2.447680E+00	4.042060E+00	2.203570E+00
3.590290E+00	5.096050E+00	2.948160E+00
3.710560E+00	5.089180E+00	3.014170E+00
3.814160E+00	5.081880E+00	3.069770E+00
2.331750E+00	3.947780E+00	2.234090E+00
2.386130E+00	4.101770E+00	2.280550E+00
2.394910E+00	4.180940E+00	2.326040E+00
2.458210E+00	4.203920E+00	2.298990E+00
2.542320E+00	4.337650E+00	2.349140E+00
2.646080E+00	4.458900E+00	2.411700E+00
2.750180E+00	4.570290E+00	2.465400E+00
2.847880E+00	4.677300E+00	2.509600E+00
2.958390E+00	4.795560E+00	2.573540E+00
3.433380E+00	5.095000E+00	2.894930E+00
3.527060E+00	5.133590E+00	2.969440E+00
3.602460E+00	5.160810E+00	3.058120E+00
2.425770E+00	4.282260E+00	2.378940E+00
2.528150E+00	4.424970E+00	2.437980E+00
2.634860E+00	4.541640E+00	2.494200E+00
2.734830E+00	4.652900E+00	2.534680E+00
2.826040E+00	4.733990E+00	2.573390E+00
2.858030E+00	4.794560E+00	2.619570E+00
2.912610E+00	4.835970E+00	2.632190E+00
2.976520E+00	4.892620E+00	2.656840E+00
3.089240E+00	4.976040E+00	2.719530E+00
3.239930E+00	5.052170E+00	2.796020E+00
3.292010E+00	5.118610E+00	2.905170E+00
3.356700E+00	5.173220E+00	2.996150E+00
3.474040E+00	5.169120E+00	3.010020E+00
2.862680E+00	4.861670E+00	2.677780E+00
2.965220E+00	4.961010E+00	2.731650E+00
3.079440E+00	5.036440E+00	2.808370E+00
3.178470E+00	5.105340E+00	2.888680E+00
3.247350E+00	5.160740E+00	2.958740E+00
5.213990E+00	2.346470E+00	2.958000E+00
5.163150E+00	2.292410E+00	2.904810E+00
5.193460E+00	2.366080E+00	2.856540E+00
5.272480E+00	2.476760E+00	2.903700E+00
5.265320E+00	2.433410E+00	2.983250E+00
5.322260E+00	2.568530E+00	2.997110E+00
5.364850E+00	2.720830E+00	3.064250E+00
5.408070E+00	2.860220E+00	3.106710E+00
5.441630E+00	3.010840E+00	3.151430E+00
5.479180E+00	3.149470E+00	3.194380E+00
5.496270E+00	3.277090E+00	3.241030E+00
5.496870E+00	3.388360E+00	3.280930E+00
5.484040E+00	3.491020E+00	3.333790E+00
5.109200E+00	2.237290E+00	2.905430E+00
5.050610E+00	2.204410E+00	2.841510E+00
5.089120E+00	2.250800E+00	2.809870E+00
5.422420E+00	3.605510E+00	3.307080E+00
5.403840E+00	3.687860E+00	3.384500E+00
4.965040E+00	2.160590E+00	2.741140E+00
5.340480E+00	3.793890E+00	3.368550E+00
5.300500E+00	3.876540E+00	3.394210E+00
5.337630E+00	3.833060E+00	3.444360E+00
5.300520E+00	3.915940E+00	3.470480E+00
4.849670E+00	2.061290E+00	2.588720E+00
4.771390E+00	1.967450E+00	2.537300E+00
4.770450E+00	1.986810E+00	2.422240E+00
5.246200E+00	4.006040E+00	3.449670E+00
5.238210E+00	4.057250E+00	3.501870E+00
4.711740E+00	1.898880E+00	2.491380E+00
4.635490E+00	1.812820E+00	2.411260E+00
4.655920E+00	1.857460E+00	2.329720E+00
5.206170E+00	4.138750E+00	3.521930E+00
5.166010E+00	4.206830E+00	3.521880E+00
5.198310E+00	4.196590E+00	3.570780E+00
5.173590E+00	4.244290E+00	3.592650E+00
4.545020E+00	1.719650E+00	2.311980E+00
4.447850E+00	1.646050E+00	2.237680E+00
4.475120E+00	1.689460E+00	2.157770E+00
5.090480E+00	4.345170E+00	3.558980E+00
5.123530E+00	4.302770E+00	3.570730E+00
5.117020E+00	4.343480E+00	3.625070E+00
4.328880E+00	1.587240E+00	2.174070E+00
4.157290E+00	1.524790E+00	2.073830E+00
4.287340E+00	1.592220E+00	2.073500E+00
5.076670E+00	4.389760E+00	3.606300E+00
4.052190E+00	1.532070E+00	1.893410E+00
3.928390E+00	1.501640E+00	1.928020E+00
5.037840E+00	4.463470E+00	3.631730E+00
5.000440E+00	4.543670E+00	3.648300E+00
3.774640E+00	1.484540E+00	1.884920E+00
3.636780E+00	1.472100E+00	1.898530E+00
3.673840E+00	1.500760E+00	1.821420E+00
3.754000E+00	1.534670E+00	1.762710E+00
4.963180E+00	4.613300E+00	3.636010E+00
4.999970E+00	4.582190E+00	3.710900E+00
4.971410E+00	4.633740E+00	3.700880E+00
3.541730E+00	1.542550E+00	1.773680E+00
3.392790E+00	1.532630E+00	1.835220E+00
4.919780E+00	4.680090E+00	3.650680E+00
3.317740E+00	1.638840E+00	1.714390E+00
3.177110E+00	1.642380E+00	1.801380E+00
4.861540E+00	4.713870E+00	3.620550E+00
4.866360E+00	4.741910E+00	3.709800E+00
3.105560E+00	1.793230E+00	1.706570E+00
2.982640E+00	1.793590E+00	1.796900E+00
4.727650E+00	4.718410E+00	3.568010E+00
4.753770E+00	4.742030E+00	3.634180E+00
4.812220E+00	4.742720E+00	3.660690E+00
2.923130E+00	1.974810E+00	1.724990E+00
2.823170E+00	1.966700E+00	1.824840E+00
4.618080E+00	4.715650E+00	3.526550E+00
4.648180E+00	4.745420E+00	3.592780E+00
4.701370E+00	4.743000E+00	3.614340E+00
2.775470E+00	2.160980E+00	1.762870E+00
2.683760E+00	2.145010E+00	1.860150E+00
4.520170E+00	4.764060E+00	3.497700E+00
4.585590E+00	4.753130E+00	3.560880E+00
2.654810E+00	2.341290E+00	1.815490E+00
2.576230E+00	2.318390E+00	1.916790E+00
4.439030E+00	4.828290E+00	3.445110E+00
4.479740E+00	4.847560E+00	3.556360E+00
2.555210E+00	2.506750E+00	1.873870E+00
2.482720E+00	2.482100E+00	1.962250E+00
4.395510E+00	4.878620E+00	3.448530E+00
4.420170E+00	4.881960E+00	3.501820E+00
2.468490E+00	2.681190E+00	1.931750E+00
2.431940E+00	2.589800E+00	1.995670E+00
4.279280E+00	4.966170E+00	3.417350E+00
4.367860E+00	4.918760E+00	3.475040E+00
2.383790E+00	2.693500E+00	2.020080E+00
2.316270E+00	2.850470E+00	2.064670E+00
2.399110E+00	2.863290E+00	1.986890E+00
4.209230E+00	4.991870E+00	3.339170E+00
4.213450E+00	5.014960E+00	3.402260E+00
2.327670E+00	3.035390E+00	2.044050E+00
2.241260E+00	3.005470E+00	2.116470E+00
4.020100E+00	5.042740E+00	3.229840E+00
4.076330E+00	5.062790E+00	3.318640E+00
4.166140E+00	5.034960E+00	3.366710E+00
2.247010E+00	3.235540E+00	2.107170E+00
2.170420E+00	3.139850E+00	2.178680E+00
3.867740E+00	5.107910E+00	3.177070E+00
3.972270E+00	5.089370E+00	3.259350E+00
2.163900E+00	3.273500E+00	2.186030E+00
2.126570E+00	3.220870E+00	2.211380E+00
2.191430E+00	3.450480E+00	2.196040E+00
2.253940E+00	3.703810E+00	2.203590E+00
3.736280E+00	5.141140E+00	3.130390E+00
3.795010E+00	5.186690E+00	3.244690E+00
2.117360E+00	3.330570E+00	2.239860E+00
2.114920E+00	3.497700E+00	2.259110E+00
2.157530E+00	3.616920E+00	2.242360E+00
2.179640E+00	3.759190E+00	2.281020E+00
2.234820E+00	3.916970E+00	2.287480E+00
2.312400E+00	4.120320E+00	2.342770E+00
3.659970E+00	5.179020E+00	3.139900E+00
3.695410E+00	5.196290E+00	3.196900E+00
2.094370E+00	3.660150E+00	2.308800E+00
2.148840E+00	3.881870E+00	2.341820E+00
2.209380E+00	4.021960E+00	2.354930E+00
2.235180E+00	4.122250E+00	2.400040E+00
2.281510E+00	4.186070E+00	2.409550E+00
2.334520E+00	4.265680E+00	2.431960E+00
2.421810E+00	4.392710E+00	2.471910E+00
2.521410E+00	4.513490E+00	2.521600E+00
2.620860E+00	4.627940E+00	2.566450E+00
2.732450E+00	4.748050E+00	2.632460E+00
3.423490E+00	5.203320E+00	3.058650E+00
3.491610E+00	5.234970E+00	3.136270E+00
3.614060E+00	5.218570E+00	3.172900E+00
2.239100E+00	4.220430E+00	2.463940E+00
2.320590E+00	4.362920E+00	2.507180E+00
2.413820E+00	4.483170E+00	2.552300E+00
2.510110E+00	4.598220E+00	2.597970E+00
2.599490E+00	4.685130E+00	2.632290E+00
2.634570E+00	4.745300E+00	2.676920E+00
2.691700E+00	4.786730E+00	2.689510E+00
2.752220E+00	4.845120E+00	2.709660E+00
2.850970E+00	4.938520E+00	2.758750E+00
2.957340E+00	5.019370E+00	2.823490E+00
3.060990E+00	5.090650E+00	2.901290E+00
3.153130E+00	5.159020E+00	2.971800E+00
3.246740E+00	5.222660E+00	3.065330E+00
3.368630E+00	5.234540E+00	3.107170E+00
2.640430E+00	4.811470E+00	2.731530E+00
2.739840E+00	4.914030E+00	2.781800E+00
2.845350E+00	4.998100E+00	2.852900E+00
2.952330E+00	5.074770E+00	2.920180E+00
3.049800E+00	5.146100E+00	2.984880E+00
3.129210E+00	5.199910E+00	3.049210E+00
5.175830E+00	2.286640E+00	2.999680E+00
5.247200E+00	2.369980E+00	3.043890E+00
5.320510E+00	2.479870E+00	3.127920E+00
5.363420E+00	2.621880E+00	3.124080E+00
5.400830E+00	2.743760E+00	3.174460E+00
5.444470E+00	2.872370E+00	3.212000E+00
5.484320E+00	3.005660E+00	3.254860E+00
5.525480E+00	3.132930E+00	3.289660E+00
5.540490E+00	3.257370E+00	3.330480E+00
5.539490E+00	3.370570E+00	3.371990E+00
5.529370E+00	3.469040E+00	3.426040E+00
5.044580E+00	2.184790E+00	2.919050E+00
5.114210E+00	2.230260E+00	2.969480E+00
5.467150E+00	3.581540E+00	3.401370E+00
5.449170E+00	3.660610E+00	3.473040E+00
4.937210E+00	2.108200E+00	2.880850E+00
4.851150E+00	2.030380E+00	2.821310E+00
4.858070E+00	2.047410E+00	2.709720E+00
5.387710E+00	3.755360E+00	3.461380E+00
5.365910E+00	3.830600E+00	3.518400E+00
5.348930E+00	3.910220E+00	3.569730E+00
4.803250E+00	1.973080E+00	2.823900E+00
4.722320E+00	1.877600E+00	2.713410E+00
4.751580E+00	1.928470E+00	2.633630E+00
5.291950E+00	3.998820E+00	3.546960E+00
5.262590E+00	4.072050E+00	3.560350E+00
5.306270E+00	4.048190E+00	3.611710E+00
5.276810E+00	4.110130E+00	3.617440E+00
4.652930E+00	1.802220E+00	2.629010E+00
4.573660E+00	1.713270E+00	2.535900E+00
4.607660E+00	1.761100E+00	2.476120E+00
5.242450E+00	4.185350E+00	3.646350E+00
5.209020E+00	4.246870E+00	3.680520E+00
4.485690E+00	1.635060E+00	2.458920E+00
4.384150E+00	1.579570E+00	2.407320E+00
4.412920E+00	1.609900E+00	2.316840E+00
5.163610E+00	4.300410E+00	3.673750E+00
5.121370E+00	4.362430E+00	3.711600E+00
4.249680E+00	1.524720E+00	2.340800E+00
4.076910E+00	1.461600E+00	2.256700E+00
4.200450E+00	1.515120E+00	2.227350E+00
5.082150E+00	4.409610E+00	3.695050E+00
5.102410E+00	4.397160E+00	3.751520E+00
5.081440E+00	4.438130E+00	3.766980E+00
3.914920E+00	1.472740E+00	2.053980E+00
3.850580E+00	1.436560E+00	2.152970E+00
5.019690E+00	4.542560E+00	3.722110E+00
5.041510E+00	4.502010E+00	3.738270E+00
5.040130E+00	4.555580E+00	3.795840E+00
3.741060E+00	1.409010E+00	2.138320E+00
3.590190E+00	1.409680E+00	2.128870E+00
3.697490E+00	1.430580E+00	2.045420E+00
4.962530E+00	4.674140E+00	3.752150E+00
5.005800E+00	4.619070E+00	3.775300E+00
5.003880E+00	4.667490E+00	3.825170E+00
3.478310E+00	1.463100E+00	1.975700E+00
3.339850E+00	1.449140E+00	2.055450E+00
4.917160E+00	4.724900E+00	3.746000E+00
4.960220E+00	4.730060E+00	3.836760E+00
3.252600E+00	1.528320E+00	1.917090E+00
3.127510E+00	1.532750E+00	2.017300E+00
4.889290E+00	4.754620E+00	3.755920E+00
4.907110E+00	4.759690E+00	3.798940E+00
3.051620E+00	1.645090E+00	1.896530E+00
2.939110E+00	1.645170E+00	1.998100E+00
4.775250E+00	4.763050E+00	3.702230E+00
4.802870E+00	4.779650E+00	3.773960E+00
4.867250E+00	4.776020E+00	3.792330E+00
2.876090E+00	1.792350E+00	1.900620E+00
2.778800E+00	1.787110E+00	2.006300E+00
4.672570E+00	4.767960E+00	3.662300E+00
4.695660E+00	4.786990E+00	3.729540E+00
4.745790E+00	4.780690E+00	3.744890E+00
2.726650E+00	1.955620E+00	1.925590E+00
2.638350E+00	1.941690E+00	2.031200E+00
4.537650E+00	4.807750E+00	3.597930E+00
4.581170E+00	4.812500E+00	3.682060E+00
4.641710E+00	4.795660E+00	3.710500E+00
2.602390E+00	2.128030E+00	1.967550E+00
2.517670E+00	2.109120E+00	2.062730E+00
4.510970E+00	4.843680E+00	3.616660E+00
4.527980E+00	4.846250E+00	3.661060E+00
2.496130E+00	2.303710E+00	2.011630E+00
2.418690E+00	2.282640E+00	2.105320E+00
4.415310E+00	4.940190E+00	3.585270E+00
4.488330E+00	4.884540E+00	3.644070E+00
2.396930E+00	2.492640E+00	2.058690E+00
2.360130E+00	2.394430E+00	2.130440E+00
4.343700E+00	4.965800E+00	3.517270E+00
4.354490E+00	4.989180E+00	3.567550E+00
2.307020E+00	2.502130E+00	2.152420E+00
2.233560E+00	2.657390E+00	2.180140E+00
2.310950E+00	2.671970E+00	2.097130E+00
4.207190E+00	5.065090E+00	3.490640E+00
4.302280E+00	5.013570E+00	3.537670E+00
2.239390E+00	2.825610E+00	2.143690E+00
2.163350E+00	2.800310E+00	2.225680E+00
4.135060E+00	5.079080E+00	3.423710E+00
4.140520E+00	5.109810E+00	3.482100E+00
2.161510E+00	2.971140E+00	2.195210E+00
2.085010E+00	2.939910E+00	2.267650E+00
3.896750E+00	5.159230E+00	3.288050E+00
3.983730E+00	5.155060E+00	3.395080E+00
4.087320E+00	5.122850E+00	3.450110E+00
2.089190E+00	3.147260E+00	2.251880E+00
2.043490E+00	3.043910E+00	2.301430E+00
3.851330E+00	5.197340E+00	3.304850E+00
3.888480E+00	5.200400E+00	3.353250E+00
2.008810E+00	3.167920E+00	2.318650E+00
1.983360E+00	3.299160E+00	2.349890E+00
2.046260E+00	3.398480E+00	2.313220E+00
3.679060E+00	5.261700E+00	3.287800E+00
3.815280E+00	5.231420E+00	3.336550E+00
1.971700E+00	3.436100E+00	2.379950E+00
1.952310E+00	3.576410E+00	2.399060E+00
2.004370E+00	3.613380E+00	2.362610E+00
2.061000E+00	3.822450E+00	2.394180E+00
2.128980E+00	4.043160E+00	2.432640E+00
3.572710E+00	5.269550E+00	3.219440E+00
3.580710E+00	5.300960E+00	3.269360E+00
1.967570E+00	3.733700E+00	2.443190E+00
2.022400E+00	3.928760E+00	2.453260E+00
2.041610E+00	4.037360E+00	2.490120E+00
2.088230E+00	4.106450E+00	2.497420E+00
2.141460E+00	4.192660E+00	2.514520E+00
2.221200E+00	4.328780E+00	2.543960E+00
2.307890E+00	4.452150E+00	2.585670E+00
2.402630E+00	4.566430E+00	2.630990E+00
2.504290E+00	4.696510E+00	2.686280E+00
3.310580E+00	5.268400E+00	3.147250E+00
3.374080E+00	5.308150E+00	3.219690E+00
3.508680E+00	5.307770E+00	3.244250E+00
2.039960E+00	4.139930E+00	2.546170E+00
2.120380E+00	4.289630E+00	2.584630E+00
2.202490E+00	4.418510E+00	2.620140E+00
2.296350E+00	4.534290E+00	2.665920E+00
2.380570E+00	4.626010E+00	2.690560E+00
2.409750E+00	4.690260E+00	2.727760E+00
2.462020E+00	4.733830E+00	2.739600E+00
2.525320E+00	4.793520E+00	2.765090E+00
2.628400E+00	4.890240E+00	2.813770E+00
2.735740E+00	4.974620E+00	2.879790E+00
2.845600E+00	5.055540E+00	2.949340E+00
2.953280E+00	5.134250E+00	3.008120E+00
3.049010E+00	5.196360E+00	3.076270E+00
3.132490E+00	5.254220E+00	3.141870E+00
3.244830E+00	5.295860E+00	3.178170E+00
2.411090E+00	4.757640E+00	2.784810E+00
2.511290E+00	4.866620E+00	2.847200E+00
2.624550E+00	4.957450E+00	2.910870E+00
2.737890E+00	5.034110E+00	2.973040E+00
2.849870E+00	5.117950E+00	3.044990E+00
2.967630E+00	5.194500E+00	3.111970E+00
3.047710E+00	5.235530E+00	3.142660E+00
5.329990E+00	2.443230E+00	3.263070E+00
5.303620E+00	2.401070E+00	3.252760E+00
5.314040E+00	2.431670E+00	3.211780E+00
5.348790E+00	2.494280E+00	3.254330E+00
5.156590E+00	2.241780E+00	3.181620E+00
5.085180E+00	2.188740E+00	3.137460E+00
5.119540E+00	2.228050E+00	3.058870E+00
5.242750E+00	2.335750E+00	3.162570E+00
5.389450E+00	2.625410E+00	3.255650E+00
5.432870E+00	2.769190E+00	3.263470E+00
5.483170E+00	2.868800E+00	3.307730E+00
5.532040E+00	2.996550E+00	3.356610E+00
5.573900E+00	3.124180E+00	3.386570E+00
5.584610E+00	3.246000E+00	3.419740E+00
5.582680E+00	3.355450E+00	3.460550E+00
5.574490E+00	3.454870E+00	3.512790E+00
5.029450E+00	2.142980E+00	3.166270E+00
4.973470E+00	2.104990E+00	3.103530E+00
5.010580E+00	2.143520E+00	3.040070E+00
5.510990E+00	3.560910E+00	3.486530E+00
5.492450E+00	3.635880E+00	3.537880E+00
4.892020E+00	2.045600E+00	3.003730E+00
5.443660E+00	3.738900E+00	3.564780E+00
5.397340E+00	3.838940E+00	3.590180E+00
5.392130E+00	3.889920E+00	3.633910E+00
4.735270E+00	1.858100E+00	2.877590E+00
4.677760E+00	1.786080E+00	2.840660E+00
4.681400E+00	1.813420E+00	2.742610E+00
4.780450E+00	1.926170E+00	2.892560E+00
5.363110E+00	3.976090E+00	3.656980E+00
5.333140E+00	4.067450E+00	3.681520E+00
5.303370E+00	4.126580E+00	3.688540E+00
5.344350E+00	4.100500E+00	3.740330E+00
5.308140E+00	4.160450E+00	3.758170E+00
4.531310E+00	1.624370E+00	2.734210E+00
4.431920E+00	1.567540E+00	2.676590E+00
4.498450E+00	1.612120E+00	2.650020E+00
4.543420E+00	1.666490E+00	2.606170E+00
4.593140E+00	1.685550E+00	2.777410E+00
5.207830E+00	4.268320E+00	3.740240E+00
5.249050E+00	4.222990E+00	3.744410E+00
5.235370E+00	4.259820E+00	3.800230E+00
4.338070E+00	1.545950E+00	2.488050E+00
4.263290E+00	1.506430E+00	2.544020E+00
5.183800E+00	4.311850E+00	3.789950E+00
4.158260E+00	1.458110E+00	2.504660E+00
4.003310E+00	1.417070E+00	2.462850E+00
4.116450E+00	1.453500E+00	2.404730E+00
5.138560E+00	4.384480E+00	3.825820E+00
5.112340E+00	4.439910E+00	3.852450E+00
3.846220E+00	1.412740E+00	2.268470E+00
3.784620E+00	1.366850E+00	2.356830E+00
5.091180E+00	4.495620E+00	3.856740E+00
5.082560E+00	4.558550E+00	3.885600E+00
3.679460E+00	1.345690E+00	2.353850E+00
3.531250E+00	1.334060E+00	2.350530E+00
3.636960E+00	1.369620E+00	2.267320E+00
5.058420E+00	4.620320E+00	3.883910E+00
5.026610E+00	4.703190E+00	3.901560E+00
3.423820E+00	1.383770E+00	2.197700E+00
3.292070E+00	1.361420E+00	2.283280E+00
4.996460E+00	4.746690E+00	3.897230E+00
5.015730E+00	4.748010E+00	3.935770E+00
4.998090E+00	4.766830E+00	3.932610E+00
3.207650E+00	1.440780E+00	2.148880E+00
3.089120E+00	1.427260E+00	2.244800E+00
4.901240E+00	4.800130E+00	3.889330E+00
4.969070E+00	4.775770E+00	3.915680E+00
3.009850E+00	1.524690E+00	2.113520E+00
2.909030E+00	1.517180E+00	2.222060E+00
4.843220E+00	4.805240E+00	3.847920E+00
4.845650E+00	4.823530E+00	3.903240E+00
2.838420E+00	1.639210E+00	2.104750E+00
2.744550E+00	1.625440E+00	2.210850E+00
4.721910E+00	4.804660E+00	3.787870E+00
4.750200E+00	4.816450E+00	3.832150E+00
4.798940E+00	4.829440E+00	3.896310E+00
2.685310E+00	1.774310E+00	2.110930E+00
2.599930E+00	1.755830E+00	2.219990E+00
4.612030E+00	4.829000E+00	3.756440E+00
4.646730E+00	4.852050E+00	3.823960E+00
4.705400E+00	4.834100E+00	3.838230E+00
2.549850E+00	1.920970E+00	2.130160E+00
2.466200E+00	1.898840E+00	2.234020E+00
4.517770E+00	4.907170E+00	3.746820E+00
4.584340E+00	4.871750E+00	3.794830E+00
2.434550E+00	2.094000E+00	2.166140E+00
2.353040E+00	2.065150E+00	2.272990E+00
4.465080E+00	4.936220E+00	3.684320E+00
4.469420E+00	4.959990E+00	3.732720E+00
2.322540E+00	2.297770E+00	2.210210E+00
2.253500E+00	2.204750E+00	2.307020E+00
4.352360E+00	5.030300E+00	3.631700E+00
4.426350E+00	4.992910E+00	3.696480E+00
2.233140E+00	2.336450E+00	2.283230E+00
2.203610E+00	2.288780E+00	2.331400E+00
2.218100E+00	2.488560E+00	2.246790E+00
4.276880E+00	5.073240E+00	3.593770E+00
4.295230E+00	5.122120E+00	3.696140E+00
2.162060E+00	2.387550E+00	2.333380E+00
2.101900E+00	2.575760E+00	2.339980E+00
2.161060E+00	2.656680E+00	2.255230E+00
4.130930E+00	5.173750E+00	3.555300E+00
4.219770E+00	5.143120E+00	3.617520E+00
2.087150E+00	2.771010E+00	2.304740E+00
2.014150E+00	2.738890E+00	2.384810E+00
4.054510E+00	5.174520E+00	3.495510E+00
4.061710E+00	5.207230E+00	3.544550E+00
2.002240E+00	2.949500E+00	2.345770E+00
1.965700E+00	2.841070E+00	2.410540E+00
3.886850E+00	5.252140E+00	3.433840E+00
3.996690E+00	5.224220E+00	3.508250E+00
1.925440E+00	2.962850E+00	2.427030E+00
1.896740E+00	3.095650E+00	2.449560E+00
1.936860E+00	3.199400E+00	2.388850E+00
3.776370E+00	5.283480E+00	3.393850E+00
3.813460E+00	5.339280E+00	3.483880E+00
1.867970E+00	3.240230E+00	2.463330E+00
1.857230E+00	3.391410E+00	2.495140E+00
1.905860E+00	3.485250E+00	2.445140E+00
3.568920E+00	5.348580E+00	3.334730E+00
3.688160E+00	5.339800E+00	3.411430E+00
1.833900E+00	3.528440E+00	2.508630E+00
1.826670E+00	3.656630E+00	2.534830E+00
1.883940E+00	3.697700E+00	2.503440E+00
1.937210E+00	3.946020E+00	2.524960E+00
3.459890E+00	5.359460E+00	3.306460E+00
3.479990E+00	5.423560E+00	3.399790E+00
1.839660E+00	3.789070E+00	2.563160E+00
1.851580E+00	3.938930E+00	2.585090E+00
1.891890E+00	4.015920E+00	2.585080E+00
1.941310E+00	4.108660E+00	2.595780E+00
2.019410E+00	4.250760E+00	2.623410E+00
2.097090E+00	4.378180E+00	2.655680E+00
2.180230E+00	4.502340E+00	2.703780E+00
2.292670E+00	4.640470E+00	2.738800E+00
3.157630E+00	5.315470E+00	3.216400E+00
3.231900E+00	5.364610E+00	3.266460E+00
3.358480E+00	5.394410E+00	3.337710E+00
1.845530E+00	4.048690E+00	2.634960E+00
1.920260E+00	4.208470E+00	2.665930E+00
1.997450E+00	4.345550E+00	2.693480E+00
2.073450E+00	4.442030E+00	2.716970E+00
2.105630E+00	4.519010E+00	2.752770E+00
2.178410E+00	4.585720E+00	2.755660E+00
2.207760E+00	4.659850E+00	2.784810E+00
2.291050E+00	4.736360E+00	2.815290E+00
2.382700E+00	4.838920E+00	2.875380E+00
2.499610E+00	4.952200E+00	2.956260E+00
2.640060E+00	5.018840E+00	2.996120E+00
2.735140E+00	5.092260E+00	3.067020E+00
2.860130E+00	5.191890E+00	3.162220E+00
3.033620E+00	5.283870E+00	3.214440E+00
2.904290E+00	5.280760E+00	3.259050E+00
3.132270E+00	5.342880E+00	3.260640E+00
2.101180E+00	4.604830E+00	2.800250E+00
2.184360E+00	4.719200E+00	2.840690E+00
2.270240E+00	4.793390E+00	2.874540E+00
2.306450E+00	4.857010E+00	2.917650E+00
2.382040E+00	4.906050E+00	2.940330E+00
2.408880E+00	4.952570E+00	2.984730E+00
2.460430E+00	5.004720E+00	3.042500E+00
2.601620E+00	5.060820E+00	3.082890E+00
2.724060E+00	5.147070E+00	3.164140E+00
2.797730E+00	5.219240E+00	3.229080E+00
2.313850E+00	4.924310E+00	2.981960E+00
2.387000E+00	4.972700E+00	3.019590E+00
5.294890E+00	2.367300E+00	3.363920E+00
5.263980E+00	2.327670E+00	3.345980E+00
5.277180E+00	2.353910E+00	3.292470E+00
5.335200E+00	2.442280E+00	3.339590E+00
5.382000E+00	2.540320E+00	3.331180E+00
5.387190E+00	2.527890E+00	3.410750E+00
5.427280E+00	2.627800E+00	3.406070E+00
5.103130E+00	2.198600E+00	3.244670E+00
5.202470E+00	2.278210E+00	3.310020E+00
5.457630E+00	2.748270E+00	3.355180E+00
5.525820E+00	2.867780E+00	3.411660E+00
5.588710E+00	3.006420E+00	3.475790E+00
5.615080E+00	3.143830E+00	3.468230E+00
5.626510E+00	3.241130E+00	3.506150E+00
5.625060E+00	3.345220E+00	3.545970E+00
5.621250E+00	3.436710E+00	3.602340E+00
4.960450E+00	2.082890E+00	3.198200E+00
5.037490E+00	2.144860E+00	3.276610E+00
5.554030E+00	3.554600E+00	3.577530E+00
5.510510E+00	3.650310E+00	3.599160E+00
5.554170E+00	3.608820E+00	3.648020E+00
5.516420E+00	3.702760E+00	3.675280E+00
4.769650E+00	1.820580E+00	3.141160E+00
4.723570E+00	1.766390E+00	3.100710E+00
4.755170E+00	1.819710E+00	3.070810E+00
4.771230E+00	1.876730E+00	3.000200E+00
4.801780E+00	1.881370E+00	3.149960E+00
4.829160E+00	1.968420E+00	3.019070E+00
4.862410E+00	1.986320E+00	3.143500E+00
5.446640E+00	3.818970E+00	3.663220E+00
5.416030E+00	3.898980E+00	3.687280E+00
5.459490E+00	3.867830E+00	3.731110E+00
5.431030E+00	3.938740E+00	3.745630E+00
4.651250E+00	1.698110E+00	3.015670E+00
4.571040E+00	1.621990E+00	2.971810E+00
4.570660E+00	1.645260E+00	2.848200E+00
4.685310E+00	1.757640E+00	2.960090E+00
5.398190E+00	4.033440E+00	3.774200E+00
5.367140E+00	4.111230E+00	3.798030E+00
5.354310E+00	4.159390E+00	3.851500E+00
4.489310E+00	1.566670E+00	2.924910E+00
4.371260E+00	1.524230E+00	2.879990E+00
4.461270E+00	1.564530E+00	2.818250E+00
5.289250E+00	4.217410E+00	3.827680E+00
5.249820E+00	4.280550E+00	3.887040E+00
4.248000E+00	1.489090E+00	2.651290E+00
4.189540E+00	1.448190E+00	2.740050E+00
5.196230E+00	4.335780E+00	3.871170E+00
5.220600E+00	4.325350E+00	3.917080E+00
5.194470E+00	4.367910E+00	3.936650E+00
4.073040E+00	1.399790E+00	2.729370E+00
3.928030E+00	1.363530E+00	2.649510E+00
4.043680E+00	1.406020E+00	2.610690E+00
5.119550E+00	4.458830E+00	3.893780E+00
5.147010E+00	4.425640E+00	3.915450E+00
5.137130E+00	4.472190E+00	3.949740E+00
3.785070E+00	1.338030E+00	2.476800E+00
3.757690E+00	1.290340E+00	2.620730E+00
5.094420E+00	4.580560E+00	3.929790E+00
5.126010E+00	4.538880E+00	3.973970E+00
5.110060E+00	4.605250E+00	3.985520E+00
3.606310E+00	1.267780E+00	2.584130E+00
3.459880E+00	1.243130E+00	2.567860E+00
3.581510E+00	1.291510E+00	2.498300E+00
5.042090E+00	4.730250E+00	3.971750E+00
5.089120E+00	4.676200E+00	4.002940E+00
5.066490E+00	4.740510E+00	4.035620E+00
3.373740E+00	1.293800E+00	2.421870E+00
3.245360E+00	1.266900E+00	2.509000E+00
5.000650E+00	4.785130E+00	4.012730E+00
3.168160E+00	1.337590E+00	2.374570E+00
3.056830E+00	1.314800E+00	2.471090E+00
4.945410E+00	4.806920E+00	3.963010E+00
4.946660E+00	4.822100E+00	4.017440E+00
2.983590E+00	1.407150E+00	2.344010E+00
2.887620E+00	1.388390E+00	2.451810E+00
4.839620E+00	4.846140E+00	3.990430E+00
4.907190E+00	4.834050E+00	4.003100E+00
2.815810E+00	1.498960E+00	2.329060E+00
2.726940E+00	1.478970E+00	2.438210E+00
4.730160E+00	4.866790E+00	3.949720E+00
4.780850E+00	4.858940E+00	3.983580E+00
2.657700E+00	1.606070E+00	2.319170E+00
2.571190E+00	1.582160E+00	2.428800E+00
4.684120E+00	4.870750E+00	3.902940E+00
4.684750E+00	4.892540E+00	3.960460E+00
2.513400E+00	1.730520E+00	2.323260E+00
2.429270E+00	1.707080E+00	2.440180E+00
4.556600E+00	4.920650E+00	3.829540E+00
4.590140E+00	4.935530E+00	3.908130E+00
4.651630E+00	4.903690E+00	3.940550E+00
2.380780E+00	1.872100E+00	2.341390E+00
2.293610E+00	1.847370E+00	2.460670E+00
4.462240E+00	5.008850E+00	3.787010E+00
4.524190E+00	4.976950E+00	3.856760E+00
2.266560E+00	2.033230E+00	2.375130E+00
2.176160E+00	2.006900E+00	2.487420E+00
4.380720E+00	5.077630E+00	3.748390E+00
4.424090E+00	5.092640E+00	3.827050E+00
2.157840E+00	2.218900E+00	2.406760E+00
2.078390E+00	2.148250E+00	2.521680E+00
4.332910E+00	5.138720E+00	3.763030E+00
4.365840E+00	5.168750E+00	3.835110E+00
2.065760E+00	2.265620E+00	2.487950E+00
2.027980E+00	2.228240E+00	2.538140E+00
2.063180E+00	2.411450E+00	2.435080E+00
4.177950E+00	5.198940E+00	3.645810E+00
4.217470E+00	5.226730E+00	3.731890E+00
4.293350E+00	5.196400E+00	3.783290E+00
2.000130E+00	2.329400E+00	2.532140E+00
1.950730E+00	2.517230E+00	2.520970E+00
2.010890E+00	2.593330E+00	2.431100E+00
4.048440E+00	5.258020E+00	3.604800E+00
4.134510E+00	5.251810E+00	3.675880E+00
1.930780E+00	2.748860E+00	2.475850E+00
1.889910E+00	2.637960E+00	2.545070E+00
3.931400E+00	5.310050E+00	3.547240E+00
3.983130E+00	5.345540E+00	3.659610E+00
1.846220E+00	2.764490E+00	2.563560E+00
1.804430E+00	2.893260E+00	2.570490E+00
1.853180E+00	2.997350E+00	2.506990E+00
3.866490E+00	5.357230E+00	3.547600E+00
3.897940E+00	5.370090E+00	3.598160E+00
1.773430E+00	3.034610E+00	2.585590E+00
1.724450E+00	3.215520E+00	2.600190E+00
1.798310E+00	3.293350E+00	2.536390E+00
3.595330E+00	5.417060E+00	3.438520E+00
3.708670E+00	5.407910E+00	3.505960E+00
3.819370E+00	5.397940E+00	3.566370E+00
1.743330E+00	3.371340E+00	2.597900E+00
1.708400E+00	3.318950E+00	2.624920E+00
1.759280E+00	3.588400E+00	2.574090E+00
3.537370E+00	5.462010E+00	3.460300E+00
3.597160E+00	5.491450E+00	3.535930E+00
1.699040E+00	3.442100E+00	2.634750E+00
1.685340E+00	3.594960E+00	2.635210E+00
1.720720E+00	3.695500E+00	2.631610E+00
1.764840E+00	3.852160E+00	2.629320E+00
3.239160E+00	5.438090E+00	3.368590E+00
3.357280E+00	5.468910E+00	3.429930E+00
3.471610E+00	5.493810E+00	3.485450E+00
1.672350E+00	3.740730E+00	2.683620E+00
1.698150E+00	3.908980E+00	2.687450E+00
1.694940E+00	3.987040E+00	2.713580E+00
1.751840E+00	4.014340E+00	2.683960E+00
1.819420E+00	4.159880E+00	2.708050E+00
1.896790E+00	4.305560E+00	2.733850E+00
1.984230E+00	4.461320E+00	2.772240E+00
2.994770E+00	5.330440E+00	3.287400E+00
3.099260E+00	5.382580E+00	3.326180E+00
3.153660E+00	5.459770E+00	3.402500E+00
3.228000E+00	5.510370E+00	3.450230E+00
1.712390E+00	4.094530E+00	2.745630E+00
1.794330E+00	4.260950E+00	2.772270E+00
1.868840E+00	4.376370E+00	2.786270E+00
1.892980E+00	4.453040E+00	2.818120E+00
1.938800E+00	4.505160E+00	2.823170E+00
1.987810E+00	4.573830E+00	2.833950E+00
2.063140E+00	4.690540E+00	2.873900E+00
2.183880E+00	4.814950E+00	2.926690E+00
2.508070E+00	5.085440E+00	3.164710E+00
2.633570E+00	5.134450E+00	3.187370E+00
2.709380E+00	5.199090E+00	3.240970E+00
2.792820E+00	5.275960E+00	3.310330E+00
2.942760E+00	5.366390E+00	3.351710E+00
3.060760E+00	5.451580E+00	3.415150E+00
3.137720E+00	5.491340E+00	3.440660E+00
1.887770E+00	4.529370E+00	2.865200E+00
1.954930E+00	4.631850E+00	2.882630E+00
1.983080E+00	4.704620E+00	2.918550E+00
2.061770E+00	4.764840E+00	2.934710E+00
2.092850E+00	4.835630E+00	2.975880E+00
2.180560E+00	4.936590E+00	3.042870E+00
2.362960E+00	5.005520E+00	3.085840E+00
2.400420E+00	5.077300E+00	3.191130E+00
2.476050E+00	5.156370E+00	3.275450E+00
2.612100E+00	5.186420E+00	3.269430E+00
2.698630E+00	5.234010E+00	3.299170E+00
1.984120E+00	4.780320E+00	2.978430E+00
2.058300E+00	4.874200E+00	3.020390E+00
2.078450E+00	4.924140E+00	3.069820E+00
2.123870E+00	4.960000E+00	3.101900E+00
2.166470E+00	5.010590E+00	3.174510E+00
2.286800E+00	5.042950E+00	3.178870E+00
2.363910E+00	5.110970E+00	3.251170E+00
2.063850E+00	4.959870E+00	3.136580E+00
5.262810E+00	2.337020E+00	3.428930E+00
5.313300E+00	2.400480E+00	3.423570E+00
5.353440E+00	2.471670E+00	3.478240E+00
5.410880E+00	2.566150E+00	3.497340E+00
5.454870E+00	2.653300E+00	3.511780E+00
5.575050E+00	2.839250E+00	3.558120E+00
5.544030E+00	2.796470E+00	3.543660E+00
5.565180E+00	2.870470E+00	3.505490E+00
5.598420E+00	2.938900E+00	3.530320E+00
5.603710E+00	2.891020E+00	3.572120E+00
5.630340E+00	2.984220E+00	3.574390E+00
5.103750E+00	2.198470E+00	3.395290E+00
5.192440E+00	2.274730E+00	3.460870E+00
5.495070E+00	2.755730E+00	3.472730E+00
5.663220E+00	3.117310E+00	3.571410E+00
5.659960E+00	3.247040E+00	3.583320E+00
5.662140E+00	3.328250E+00	3.634850E+00
5.663220E+00	3.416440E+00	3.694230E+00
4.756840E+00	1.739240E+00	3.379100E+00
4.713650E+00	1.696080E+00	3.343670E+00
4.749040E+00	1.744110E+00	3.302740E+00
4.781720E+00	1.816090E+00	3.245230E+00
4.791890E+00	1.794270E+00	3.394780E+00
4.857710E+00	1.943950E+00	3.280720E+00
4.848290E+00	1.902920E+00	3.414820E+00
4.921110E+00	2.028470E+00	3.286640E+00
4.920380E+00	2.007890E+00	3.416940E+00
4.997410E+00	2.098960E+00	3.376370E+00
5.610470E+00	3.521550E+00	3.669550E+00
5.589330E+00	3.611340E+00	3.722290E+00
5.574620E+00	3.699560E+00	3.772690E+00
4.643610E+00	1.639120E+00	3.300180E+00
4.572440E+00	1.595550E+00	3.237030E+00
4.610110E+00	1.625030E+00	3.190040E+00
4.670990E+00	1.690410E+00	3.175240E+00
5.512480E+00	3.792820E+00	3.751470E+00
5.500330E+00	3.884960E+00	3.804540E+00
5.462710E+00	3.964850E+00	3.813010E+00
5.505980E+00	3.939280E+00	3.861060E+00
5.473880E+00	4.010470E+00	3.882650E+00
4.530180E+00	1.580470E+00	3.067980E+00
4.475820E+00	1.546310E+00	3.221770E+00
5.412960E+00	4.093470E+00	3.866350E+00
5.396610E+00	4.146590E+00	3.939410E+00
4.367760E+00	1.512540E+00	3.177580E+00
4.277310E+00	1.481990E+00	3.081580E+00
4.381890E+00	1.517590E+00	3.046970E+00
5.328900E+00	4.211100E+00	3.918590E+00
5.303590E+00	4.255980E+00	3.991520E+00
4.205110E+00	1.447940E+00	2.889720E+00
4.128020E+00	1.405780E+00	3.033170E+00
5.246140E+00	4.313850E+00	3.974350E+00
5.232200E+00	4.355880E+00	4.021900E+00
3.979730E+00	1.363040E+00	2.802980E+00
5.194730E+00	4.424940E+00	4.032400E+00
5.161030E+00	4.486350E+00	4.022180E+00
5.189670E+00	4.479360E+00	4.070710E+00
5.178750E+00	4.521490E+00	4.074570E+00
3.792630E+00	1.278120E+00	2.762590E+00
3.677790E+00	1.235710E+00	2.810780E+00
3.631680E+00	1.251470E+00	2.670310E+00
5.129810E+00	4.633100E+00	4.042720E+00
5.167430E+00	4.593520E+00	4.087780E+00
5.150730E+00	4.664170E+00	4.100990E+00
3.539170E+00	1.194050E+00	2.851680E+00
3.370790E+00	1.176800E+00	2.795970E+00
3.495630E+00	1.208180E+00	2.713790E+00
5.066330E+00	4.783670E+00	4.089930E+00
5.126770E+00	4.736650E+00	4.121760E+00
5.101070E+00	4.807780E+00	4.176760E+00
3.311220E+00	1.212520E+00	2.648190E+00
3.181600E+00	1.188540E+00	2.738470E+00
5.033910E+00	4.807270E+00	4.084320E+00
5.053230E+00	4.820590E+00	4.134740E+00
3.123700E+00	1.240400E+00	2.602550E+00
3.010040E+00	1.225100E+00	2.708260E+00
4.938400E+00	4.855370E+00	4.103810E+00
5.009330E+00	4.833640E+00	4.120120E+00
2.952880E+00	1.294450E+00	2.576380E+00
2.848660E+00	1.276440E+00	2.689280E+00
4.881470E+00	4.864380E+00	4.066300E+00
4.886890E+00	4.884170E+00	4.121650E+00
2.792680E+00	1.365760E+00	2.561120E+00
2.694230E+00	1.346880E+00	2.674160E+00
4.759010E+00	4.877550E+00	4.014980E+00
4.788550E+00	4.884650E+00	4.057440E+00
4.841280E+00	4.894660E+00	4.115660E+00
2.637460E+00	1.458170E+00	2.551700E+00
2.543500E+00	1.437910E+00	2.666600E+00
4.680250E+00	4.934410E+00	4.043790E+00
4.742380E+00	4.905580E+00	4.061320E+00
2.485880E+00	1.561630E+00	2.546500E+00
2.400350E+00	1.544440E+00	2.661490E+00
4.628390E+00	4.946650E+00	3.997660E+00
4.634450E+00	4.973180E+00	4.053590E+00
2.339480E+00	1.678320E+00	2.569530E+00
2.318550E+00	1.616360E+00	2.657850E+00
4.473810E+00	5.066010E+00	3.881820E+00
4.526790E+00	5.040700E+00	3.968310E+00
4.591630E+00	5.001650E+00	4.036650E+00
2.263510E+00	1.679980E+00	2.652500E+00
2.198510E+00	1.818560E+00	2.585400E+00
4.423580E+00	5.142560E+00	3.886920E+00
4.460150E+00	5.138450E+00	3.959450E+00
2.081550E+00	1.991250E+00	2.602780E+00
4.393680E+00	5.186550E+00	3.891940E+00
4.413220E+00	5.192580E+00	3.936820E+00
1.974290E+00	2.182820E+00	2.614020E+00
4.256880E+00	5.255970E+00	3.804440E+00
4.297630E+00	5.278360E+00	3.882820E+00
4.371750E+00	5.231140E+00	3.922030E+00
1.865010E+00	2.324120E+00	2.692110E+00
1.924120E+00	2.378820E+00	2.595430E+00
4.071930E+00	5.316760E+00	3.706740E+00
4.142560E+00	5.344670E+00	3.785830E+00
4.223170E+00	5.319000E+00	3.832340E+00
1.846530E+00	2.552960E+00	2.627050E+00
1.784760E+00	2.452740E+00	2.737620E+00
4.034260E+00	5.354900E+00	3.720020E+00
4.065810E+00	5.368210E+00	3.758280E+00
1.769010E+00	2.593220E+00	2.705140E+00
1.744870E+00	2.534930E+00	2.758080E+00
1.761080E+00	2.795900E+00	2.653320E+00
3.882860E+00	5.431550E+00	3.668260E+00
3.996510E+00	5.401860E+00	3.737600E+00
1.717570E+00	2.644550E+00	2.747310E+00
1.694960E+00	2.789620E+00	2.732480E+00
1.699250E+00	2.883310E+00	2.693300E+00
1.697160E+00	3.031020E+00	2.667160E+00
3.734600E+00	5.465700E+00	3.614380E+00
3.802260E+00	5.513240E+00	3.729360E+00
1.647950E+00	2.910590E+00	2.740970E+00
1.599920E+00	3.116960E+00	2.742360E+00
1.657700E+00	3.268000E+00	2.664650E+00
3.650660E+00	5.509640E+00	3.615060E+00
3.688370E+00	5.525460E+00	3.673870E+00
1.587140E+00	3.294180E+00	2.730530E+00
1.544110E+00	3.231340E+00	2.764790E+00
1.613330E+00	3.502300E+00	2.697620E+00
3.354310E+00	5.536440E+00	3.522250E+00
3.480380E+00	5.549490E+00	3.586260E+00
3.596690E+00	5.550380E+00	3.643650E+00
1.525320E+00	3.383880E+00	2.784390E+00
1.533000E+00	3.567410E+00	2.755120E+00
1.523680E+00	3.662050E+00	2.777840E+00
1.583600E+00	3.697690E+00	2.744190E+00
1.629840E+00	3.915610E+00	2.743300E+00
3.232380E+00	5.569530E+00	3.543820E+00
3.344900E+00	5.599940E+00	3.650180E+00
1.526300E+00	3.803720E+00	2.800960E+00
1.565290E+00	3.964860E+00	2.803180E+00
1.565730E+00	4.041180E+00	2.828490E+00
1.623030E+00	4.066500E+00	2.797770E+00
1.692070E+00	4.216200E+00	2.814960E+00
1.783520E+00	4.388720E+00	2.838000E+00
2.820440E+00	5.359260E+00	3.394560E+00
2.927730E+00	5.470920E+00	3.466900E+00
3.107750E+00	5.524830E+00	3.493810E+00
3.140500E+00	5.578240E+00	3.575610E+00
3.209440E+00	5.607380E+00	3.626330E+00
1.583240E+00	4.145070E+00	2.858970E+00
1.661530E+00	4.312090E+00	2.878500E+00
1.718340E+00	4.420450E+00	2.897920E+00
1.723060E+00	4.470930E+00	2.927530E+00
1.786610E+00	4.499810E+00	2.906200E+00
1.862950E+00	4.643830E+00	2.940980E+00
2.574140E+00	5.218520E+00	3.335860E+00
2.679630E+00	5.283000E+00	3.372170E+00
2.766260E+00	5.400150E+00	3.457020E+00
2.816360E+00	5.477500E+00	3.523830E+00
2.890690E+00	5.546090E+00	3.600270E+00
3.028090E+00	5.563940E+00	3.582870E+00
3.125240E+00	5.605580E+00	3.643860E+00
1.741930E+00	4.541690E+00	2.953600E+00
1.766580E+00	4.634770E+00	2.983370E+00
1.814100E+00	4.688020E+00	2.992920E+00
1.871150E+00	4.753990E+00	3.013350E+00
1.960790E+00	4.877150E+00	3.067010E+00
2.235040E+00	5.063660E+00	3.226850E+00
2.288660E+00	5.105850E+00	3.270510E+00
2.372360E+00	5.176400E+00	3.350310E+00
2.526890E+00	5.260000E+00	3.405320E+00
2.642170E+00	5.361830E+00	3.470800E+00
2.721390E+00	5.448590E+00	3.531880E+00
2.783730E+00	5.510810E+00	3.595490E+00
1.766590E+00	4.711430E+00	3.037790E+00
1.846160E+00	4.809790E+00	3.074080E+00
1.876560E+00	4.872720E+00	3.120020E+00
1.926140E+00	4.912670E+00	3.133560E+00
1.978570E+00	4.951990E+00	3.165090E+00
2.061750E+00	5.020380E+00	3.243620E+00
2.197490E+00	5.092750E+00	3.287390E+00
2.280680E+00	5.142730E+00	3.333180E+00
1.891080E+00	4.929240E+00	3.190450E+00
1.967300E+00	4.984610E+00	3.226950E+00
5.301290E+00	2.397380E+00	3.505080E+00
5.385060E+00	2.516810E+00	3.566810E+00
5.330000E+00	2.443070E+00	3.589430E+00
5.445380E+00	2.597070E+00	3.611060E+00
5.502150E+00	2.715540E+00	3.570250E+00
5.506200E+00	2.684200E+00	3.655740E+00
5.571690E+00	2.793140E+00	3.628700E+00
5.644340E+00	2.913350E+00	3.662320E+00
5.668410E+00	3.022950E+00	3.644940E+00
5.684180E+00	2.990350E+00	3.715450E+00
5.707600E+00	3.092690E+00	3.708990E+00
5.060140E+00	2.169920E+00	3.616950E+00
5.027880E+00	2.133800E+00	3.595660E+00
5.050700E+00	2.155220E+00	3.520850E+00
5.125960E+00	2.230160E+00	3.575360E+00
5.239290E+00	2.337620E+00	3.597050E+00
5.694320E+00	3.214150E+00	3.665540E+00
5.698700E+00	3.312820E+00	3.724920E+00
5.701930E+00	3.394380E+00	3.766170E+00
4.686490E+00	1.662050E+00	3.562050E+00
4.644860E+00	1.631390E+00	3.525540E+00
4.673590E+00	1.657240E+00	3.442620E+00
4.748730E+00	1.730510E+00	3.501910E+00
4.828770E+00	1.841090E+00	3.542800E+00
4.904310E+00	1.963230E+00	3.586570E+00
4.983540E+00	2.076250E+00	3.550780E+00
5.669420E+00	3.508350E+00	3.777810E+00
5.624620E+00	3.622040E+00	3.795790E+00
5.620620E+00	3.680810E+00	3.839330E+00
4.573920E+00	1.598640E+00	3.443020E+00
5.584830E+00	3.780530E+00	3.857790E+00
5.546080E+00	3.881420E+00	3.880160E+00
5.537680E+00	3.937380E+00	3.927770E+00
5.520660E+00	4.002940E+00	3.982430E+00
4.453630E+00	1.540440E+00	3.395010E+00
4.383190E+00	1.517570E+00	3.378360E+00
4.398300E+00	1.518350E+00	3.284190E+00
5.460160E+00	4.077350E+00	3.957830E+00
5.438300E+00	4.136590E+00	4.027630E+00
4.280860E+00	1.489540E+00	3.298250E+00
5.369990E+00	4.196640E+00	4.008590E+00
5.347800E+00	4.241680E+00	4.061660E+00
4.121240E+00	1.408080E+00	3.226020E+00
4.008120E+00	1.364180E+00	3.176060E+00
4.050190E+00	1.377360E+00	3.093220E+00
5.299230E+00	4.310830E+00	4.083060E+00
5.250520E+00	4.371880E+00	4.077660E+00
5.283540E+00	4.364020E+00	4.121250E+00
5.261110E+00	4.407080E+00	4.127990E+00
3.906190E+00	1.317600E+00	2.973840E+00
3.870380E+00	1.295860E+00	3.186990E+00
5.237140E+00	4.485710E+00	4.147210E+00
5.210380E+00	4.547920E+00	4.136030E+00
5.240090E+00	4.542390E+00	4.183150E+00
5.228830E+00	4.584250E+00	4.187050E+00
3.730390E+00	1.230860E+00	3.145090E+00
3.637590E+00	1.208890E+00	3.093330E+00
3.692070E+00	1.224460E+00	2.992380E+00
5.172460E+00	4.697660E+00	4.156970E+00
5.208480E+00	4.656440E+00	4.201130E+00
5.181660E+00	4.727980E+00	4.212520E+00
3.473740E+00	1.165710E+00	3.012270E+00
5.129440E+00	4.815330E+00	4.221210E+00
5.147450E+00	4.787540E+00	4.224030E+00
5.135030E+00	4.817250E+00	4.250680E+00
3.241980E+00	1.156270E+00	2.889430E+00
5.037840E+00	4.852170E+00	4.227160E+00
5.106970E+00	4.830460E+00	4.246730E+00
3.060690E+00	1.174000E+00	2.841250E+00
4.984080E+00	4.866380E+00	4.179820E+00
4.984550E+00	4.879270E+00	4.237570E+00
2.895960E+00	1.211940E+00	2.818570E+00
4.884530E+00	4.908780E+00	4.206310E+00
4.947010E+00	4.889760E+00	4.221970E+00
2.741010E+00	1.263240E+00	2.802000E+00
4.774450E+00	4.937110E+00	4.168790E+00
4.827060E+00	4.927270E+00	4.200060E+00
2.591520E+00	1.334000E+00	2.793060E+00
4.725610E+00	4.944730E+00	4.122900E+00
4.730220E+00	4.965790E+00	4.179010E+00
2.443250E+00	1.432490E+00	2.789640E+00
4.637360E+00	5.020420E+00	4.137550E+00
4.697140E+00	4.981920E+00	4.160080E+00
2.279520E+00	1.575130E+00	2.762090E+00
4.547580E+00	5.068970E+00	4.061360E+00
4.579090E+00	5.062990E+00	4.115980E+00
2.132660E+00	1.696180E+00	2.800860E+00
2.192570E+00	1.720620E+00	2.699370E+00
4.497590E+00	5.137140E+00	4.046460E+00
2.097880E+00	1.834440E+00	2.697530E+00
2.027410E+00	1.816980E+00	2.797740E+00
4.417080E+00	5.251010E+00	4.030040E+00
1.991570E+00	1.971240E+00	2.722910E+00
1.912320E+00	1.890870E+00	2.872450E+00
4.347720E+00	5.289340E+00	3.966960E+00
4.355390E+00	5.319960E+00	4.013940E+00
1.882900E+00	2.116810E+00	2.760800E+00
1.803090E+00	2.081410E+00	2.884010E+00
4.185580E+00	5.377090E+00	3.864280E+00
4.226090E+00	5.400030E+00	3.948530E+00
4.308380E+00	5.349240E+00	3.986840E+00
1.791940E+00	2.276220E+00	2.804150E+00
1.722310E+00	2.242370E+00	2.907590E+00
4.054180E+00	5.431420E+00	3.828790E+00
4.141010E+00	5.427570E+00	3.898250E+00
1.711590E+00	2.457700E+00	2.828040E+00
1.680010E+00	2.351930E+00	2.921540E+00
3.931690E+00	5.485840E+00	3.781860E+00
3.985230E+00	5.509920E+00	3.903130E+00
1.641330E+00	2.469990E+00	2.929500E+00
1.576130E+00	2.626790E+00	2.948560E+00
1.639630E+00	2.703370E+00	2.826810E+00
3.865980E+00	5.525820E+00	3.791710E+00
3.900260E+00	5.534440E+00	3.848220E+00
1.558470E+00	2.794760E+00	2.893170E+00
1.507840E+00	2.767430E+00	2.976330E+00
1.569270E+00	2.935240E+00	2.818640E+00
3.671560E+00	5.584830E+00	3.774660E+00
3.819040E+00	5.553830E+00	3.827110E+00
1.492370E+00	2.933960E+00	2.901980E+00
1.434730E+00	2.904750E+00	2.991590E+00
1.488840E+00	3.152430E+00	2.828540E+00
3.503650E+00	5.601820E+00	3.699810E+00
3.538650E+00	5.629250E+00	3.793850E+00
1.425870E+00	3.051450E+00	2.938630E+00
1.391590E+00	2.997530E+00	3.000430E+00
1.388120E+00	3.207410E+00	2.908660E+00
1.430590E+00	3.360540E+00	2.861300E+00
1.455060E+00	3.590760E+00	2.815780E+00
3.417480E+00	5.620590E+00	3.720670E+00
3.456480E+00	5.631780E+00	3.771590E+00
1.357190E+00	3.103910E+00	2.990960E+00
1.322410E+00	3.244870E+00	2.965970E+00
1.359560E+00	3.341190E+00	2.925970E+00
1.364540E+00	3.495250E+00	2.896280E+00
1.380730E+00	3.643550E+00	2.887470E+00
1.435470E+00	3.782780E+00	2.869050E+00
1.496780E+00	3.979400E+00	2.859650E+00
3.204340E+00	5.647670E+00	3.741060E+00
3.364020E+00	5.640650E+00	3.765890E+00
1.288630E+00	3.412280E+00	2.988000E+00
1.304330E+00	3.606580E+00	2.944140E+00
1.352750E+00	3.754230E+00	2.932670E+00
1.397130E+00	3.910520E+00	2.920420E+00
1.439830E+00	4.027810E+00	2.924670E+00
1.439890E+00	4.092460E+00	2.949710E+00
1.494920E+00	4.117280E+00	2.914980E+00
1.560680E+00	4.257110E+00	2.928450E+00
1.647240E+00	4.423550E+00	2.949150E+00
2.971390E+00	5.587430E+00	3.642130E+00
3.049680E+00	5.618230E+00	3.694380E+00
3.089090E+00	5.648610E+00	3.774100E+00
1.454440E+00	4.186740E+00	2.978240E+00
1.526430E+00	4.346850E+00	2.991340E+00
1.588260E+00	4.459700E+00	3.013070E+00
1.589410E+00	4.513420E+00	3.041400E+00
1.668130E+00	4.569700E+00	3.012690E+00
2.404240E+00	5.287670E+00	3.480770E+00
2.535730E+00	5.351600E+00	3.503430E+00
2.617610E+00	5.430930E+00	3.564040E+00
2.701260E+00	5.503290E+00	3.629460E+00
2.786860E+00	5.580520E+00	3.718690E+00
2.930650E+00	5.615430E+00	3.719590E+00
3.019130E+00	5.646430E+00	3.780910E+00
1.591770E+00	4.577340E+00	3.070180E+00
1.601890E+00	4.644430E+00	3.103830E+00
1.664760E+00	4.677590E+00	3.077210E+00
1.761090E+00	4.815180E+00	3.142040E+00
2.100890E+00	5.119720E+00	3.384300E+00
2.265050E+00	5.190610E+00	3.415230E+00
2.297070E+00	5.275530E+00	3.511810E+00
2.347090E+00	5.343360E+00	3.573500E+00
2.481730E+00	5.412520E+00	3.594670E+00
2.597990E+00	5.498830E+00	3.667030E+00
2.675190E+00	5.555650E+00	3.718900E+00
1.629460E+00	4.715730E+00	3.144030E+00
1.669160E+00	4.802970E+00	3.198930E+00
1.721280E+00	4.858280E+00	3.211620E+00
1.794260E+00	4.919950E+00	3.243670E+00
1.937000E+00	5.020890E+00	3.306430E+00
1.993910E+00	5.107990E+00	3.416510E+00
2.049700E+00	5.172380E+00	3.482720E+00
2.186770E+00	5.238920E+00	3.507800E+00
2.268170E+00	5.304060E+00	3.557820E+00
1.674580E+00	4.880880E+00	3.270450E+00
1.798480E+00	4.994290E+00	3.354320E+00
1.910930E+00	5.083640E+00	3.425520E+00
1.973650E+00	5.136170E+00	3.466850E+00
5.379910E+00	2.504170E+00	3.648770E+00
5.474000E+00	2.615120E+00	3.719390E+00
5.407990E+00	2.533680E+00	3.735430E+00
5.531510E+00	2.693510E+00	3.745830E+00
5.613220E+00	2.798840E+00	3.753620E+00
5.678590E+00	2.898660E+00	3.773710E+00
5.713500E+00	2.995560E+00	3.797960E+00
5.747570E+00	3.089660E+00	3.829580E+00
4.784110E+00	1.760540E+00	3.793790E+00
4.760150E+00	1.734140E+00	3.752840E+00
4.794010E+00	1.776290E+00	3.678350E+00
4.856990E+00	1.878220E+00	3.677220E+00
4.826880E+00	1.822150E+00	3.791550E+00
4.893220E+00	1.938380E+00	3.693070E+00
4.876690E+00	1.907310E+00	3.784620E+00
4.920010E+00	1.981590E+00	3.739630E+00
5.017380E+00	2.119720E+00	3.686170E+00
5.079770E+00	2.190440E+00	3.696360E+00
5.148490E+00	2.256440E+00	3.733740E+00
5.224610E+00	2.338610E+00	3.775170E+00
5.315470E+00	2.433060E+00	3.731040E+00
5.734590E+00	3.201970E+00	3.773580E+00
5.735600E+00	3.314360E+00	3.826030E+00
5.722290E+00	3.414000E+00	3.827210E+00
5.741970E+00	3.376280E+00	3.885040E+00
5.727320E+00	3.471750E+00	3.898870E+00
4.626620E+00	1.626140E+00	3.658230E+00
4.715600E+00	1.696290E+00	3.697480E+00
4.959850E+00	2.042020E+00	3.671690E+00
5.669730E+00	3.601700E+00	3.874410E+00
5.641080E+00	3.693120E+00	3.898900E+00
5.673410E+00	3.653840E+00	3.947950E+00
5.648780E+00	3.744290E+00	3.970230E+00
4.528720E+00	1.577470E+00	3.655030E+00
4.461530E+00	1.547560E+00	3.641690E+00
4.481560E+00	1.554480E+00	3.535760E+00
5.592530E+00	3.851690E+00	3.948060E+00
5.580020E+00	3.924850E+00	4.009560E+00
5.564020E+00	3.993640E+00	4.068270E+00
4.377810E+00	1.520080E+00	3.564000E+00
5.503280E+00	4.067910E+00	4.045560E+00
5.483200E+00	4.126510E+00	4.113610E+00
4.237500E+00	1.482180E+00	3.529960E+00
4.155450E+00	1.441200E+00	3.512210E+00
4.171440E+00	1.443860E+00	3.391540E+00
5.411240E+00	4.196840E+00	4.100260E+00
5.365030E+00	4.254560E+00	4.117330E+00
5.406110E+00	4.234100E+00	4.165600E+00
5.367100E+00	4.287500E+00	4.172050E+00
4.045650E+00	1.385240E+00	3.423440E+00
[truncated: 21,888 more rows]
