# Supplementary material for: A New MRI-Based Model of Heart Function with Coupled Hemodynamics and Application to Normal and Diseased Canine Left Ventricles
Source: Front Bioeng Biotechnol. 2015 Sep 23;3:140. doi: 10.3389/fbioe.2015.00140 (PMC4585083; doi:10.3389/fbioe.2015.00140)
Supplement: Supplementary file 6 [file Data_Sheet_6.ZIP › Case3_HF_SR_Diastole/nodes/case3_diastole_time_0.2100.csv]

4.529960E+00	3.889760E+00	2.114770E+00
4.455100E+00	3.868400E+00	2.033110E+00
4.491980E+00	3.928240E+00	2.110640E+00
4.482720E+00	3.981560E+00	2.156880E+00
4.552210E+00	3.944140E+00	2.206030E+00
4.509470E+00	4.022910E+00	2.241030E+00
4.420340E+00	3.966370E+00	2.085210E+00
4.334410E+00	3.945200E+00	1.991150E+00
4.422680E+00	4.053520E+00	2.179220E+00
4.402990E+00	4.136260E+00	2.246110E+00
4.479950E+00	4.098320E+00	2.293150E+00
4.442710E+00	4.151710E+00	2.307990E+00
4.335350E+00	4.031300E+00	2.066280E+00
4.278530E+00	4.001930E+00	1.991260E+00
4.313040E+00	4.136600E+00	2.150530E+00
4.357680E+00	4.170560E+00	2.230920E+00
4.386080E+00	4.191020E+00	2.293620E+00
4.246680E+00	4.063740E+00	2.029610E+00
4.223390E+00	4.132050E+00	2.077890E+00
4.241390E+00	4.166210E+00	2.118340E+00
4.245990E+00	4.196510E+00	2.158680E+00
4.318690E+00	4.195360E+00	2.221320E+00
4.192870E+00	4.169010E+00	2.093750E+00
4.783750E+00	3.547690E+00	2.141100E+00
4.720140E+00	3.516990E+00	2.040920E+00
4.738240E+00	3.608000E+00	2.129600E+00
4.724020E+00	3.705340E+00	2.201990E+00
4.804160E+00	3.604250E+00	2.212900E+00
4.726930E+00	3.821450E+00	2.315540E+00
4.821400E+00	3.708910E+00	2.324870E+00
4.727360E+00	3.916310E+00	2.415460E+00
4.831190E+00	3.837720E+00	2.462800E+00
4.776590E+00	3.941590E+00	2.509720E+00
4.645120E+00	3.659090E+00	2.055790E+00
4.597790E+00	3.577420E+00	1.920950E+00
4.599910E+00	3.821020E+00	2.146940E+00
4.646040E+00	3.921810E+00	2.313730E+00
4.670670E+00	3.970270E+00	2.399330E+00
4.705700E+00	3.996570E+00	2.489960E+00
4.508190E+00	3.584750E+00	1.830120E+00
4.411070E+00	3.548390E+00	1.708780E+00
4.437180E+00	3.638710E+00	1.807360E+00
4.488970E+00	3.712970E+00	1.928660E+00
4.591830E+00	4.040640E+00	2.379870E+00
4.586000E+00	4.123950E+00	2.493340E+00
4.671180E+00	4.074830E+00	2.553290E+00
4.625640E+00	4.142520E+00	2.584180E+00
4.358960E+00	3.683680E+00	1.771160E+00
4.301420E+00	3.619520E+00	1.657950E+00
4.317950E+00	3.832970E+00	1.864610E+00
4.484810E+00	4.163830E+00	2.398400E+00
4.552670E+00	4.188350E+00	2.538620E+00
4.228120E+00	3.710680E+00	1.690440E+00
4.136630E+00	3.863040E+00	1.780150E+00
4.215120E+00	3.969330E+00	1.924870E+00
4.392240E+00	4.241930E+00	2.376020E+00
4.462250E+00	4.253230E+00	2.501200E+00
4.109030E+00	3.979360E+00	1.867090E+00
4.059770E+00	3.936970E+00	1.798830E+00
4.130500E+00	4.096740E+00	1.996700E+00
4.285840E+00	4.248930E+00	2.263270E+00
4.333610E+00	4.333510E+00	2.419750E+00
4.382260E+00	4.363060E+00	2.517420E+00
4.440020E+00	4.327090E+00	2.562990E+00
4.405030E+00	4.387310E+00	2.589680E+00
4.024990E+00	4.017040E+00	1.843150E+00
3.985730E+00	4.128870E+00	1.938110E+00
4.062550E+00	4.172300E+00	2.019520E+00
4.138740E+00	4.223590E+00	2.115080E+00
4.181140E+00	4.321660E+00	2.255710E+00
4.204810E+00	4.398050E+00	2.348490E+00
4.271880E+00	4.409320E+00	2.434600E+00
4.339070E+00	4.398440E+00	2.504370E+00
4.008600E+00	4.221160E+00	2.026360E+00
3.935280E+00	4.191730E+00	1.971800E+00
4.036940E+00	4.317080E+00	2.123090E+00
4.086600E+00	4.406990E+00	2.251600E+00
4.149520E+00	4.438290E+00	2.333670E+00
4.195570E+00	4.459010E+00	2.419080E+00
3.925390E+00	4.259030E+00	2.017740E+00
3.938070E+00	4.339540E+00	2.087300E+00
3.993100E+00	4.383530E+00	2.159730E+00
3.994840E+00	4.427540E+00	2.202410E+00
4.017530E+00	4.467440E+00	2.256920E+00
4.103310E+00	4.474950E+00	2.333360E+00
3.925590E+00	4.404980E+00	2.152390E+00
3.963600E+00	4.450870E+00	2.210350E+00
5.074630E+00	3.605520E+00	2.540270E+00
5.032910E+00	3.560020E+00	2.466950E+00
5.020020E+00	3.638000E+00	2.496150E+00
5.022900E+00	3.698790E+00	2.548650E+00
4.946960E+00	3.376280E+00	2.241660E+00
4.911730E+00	3.299960E+00	2.152920E+00
4.855860E+00	3.469090E+00	2.186200E+00
4.882030E+00	3.589970E+00	2.301000E+00
4.968910E+00	3.485790E+00	2.343010E+00
4.939440E+00	3.683610E+00	2.448420E+00
4.911030E+00	3.796960E+00	2.507540E+00
4.962420E+00	3.791730E+00	2.563050E+00
4.903760E+00	3.859310E+00	2.561440E+00
4.859940E+00	3.237890E+00	2.052610E+00
4.788240E+00	3.207290E+00	1.919730E+00
4.794650E+00	3.356260E+00	2.029850E+00
4.770930E+00	3.999320E+00	2.575290E+00
4.842610E+00	3.942770E+00	2.594470E+00
4.804400E+00	4.004810E+00	2.634720E+00
4.677550E+00	3.195230E+00	1.757040E+00
4.575360E+00	3.143630E+00	1.600570E+00
4.583040E+00	3.281030E+00	1.696840E+00
4.622430E+00	3.404720E+00	1.817220E+00
4.727710E+00	4.033400E+00	2.566790E+00
4.755760E+00	4.048120E+00	2.639550E+00
4.461970E+00	3.368600E+00	1.619270E+00
4.370200E+00	3.260800E+00	1.470900E+00
4.612330E+00	4.187560E+00	2.645460E+00
4.699750E+00	4.121830E+00	2.691440E+00
4.660090E+00	4.190740E+00	2.735460E+00
4.239850E+00	3.279560E+00	1.390610E+00
4.110380E+00	3.233580E+00	1.304870E+00
4.144860E+00	3.362500E+00	1.390030E+00
4.220210E+00	3.497710E+00	1.508670E+00
4.541650E+00	4.243640E+00	2.606270E+00
4.599380E+00	4.237710E+00	2.706670E+00
4.042670E+00	3.421250E+00	1.361910E+00
3.977120E+00	3.335250E+00	1.287350E+00
3.985140E+00	3.585720E+00	1.444460E+00
4.068830E+00	3.728250E+00	1.604690E+00
4.494180E+00	4.283080E+00	2.582500E+00
4.524620E+00	4.296870E+00	2.665080E+00
3.896020E+00	3.446410E+00	1.319110E+00
3.809700E+00	3.633430E+00	1.428980E+00
3.928050E+00	3.731070E+00	1.531800E+00
3.972090E+00	3.881140E+00	1.697860E+00
4.435130E+00	4.391020E+00	2.652120E+00
4.465970E+00	4.362130E+00	2.668080E+00
4.450800E+00	4.394090E+00	2.687950E+00
3.829880E+00	3.793260E+00	1.550370E+00
3.740730E+00	3.731770E+00	1.477590E+00
3.826310E+00	3.918570E+00	1.676280E+00
3.905170E+00	4.023810E+00	1.797900E+00
4.278000E+00	4.448420E+00	2.495560E+00
4.347470E+00	4.438780E+00	2.579550E+00
4.415090E+00	4.414180E+00	2.661110E+00
3.722750E+00	3.830750E+00	1.547750E+00
3.732170E+00	3.946670E+00	1.666700E+00
3.802570E+00	4.023880E+00	1.755580E+00
3.847340E+00	4.158580E+00	1.904170E+00
4.236280E+00	4.478910E+00	2.489860E+00
4.268700E+00	4.496090E+00	2.561950E+00
3.718410E+00	4.054100E+00	1.754250E+00
3.736010E+00	4.165600E+00	1.870400E+00
3.780160E+00	4.226340E+00	1.939020E+00
3.837160E+00	4.309450E+00	2.024210E+00
4.032630E+00	4.522230E+00	2.337870E+00
4.124980E+00	4.520290E+00	2.433950E+00
4.199310E+00	4.505350E+00	2.491920E+00
3.716840E+00	4.262960E+00	1.957650E+00
3.771190E+00	4.362030E+00	2.053290E+00
3.778440E+00	4.414460E+00	2.111350E+00
3.840610E+00	4.413830E+00	2.130460E+00
3.927780E+00	4.484390E+00	2.239770E+00
3.968240E+00	4.554600E+00	2.342170E+00
4.043610E+00	4.588950E+00	2.455510E+00
3.807150E+00	4.478000E+00	2.192420E+00
3.888860E+00	4.556320E+00	2.299140E+00
3.946990E+00	4.596760E+00	2.394450E+00
5.160660E+00	3.471940E+00	2.572550E+00
5.150930E+00	3.404730E+00	2.531300E+00
5.110600E+00	3.503880E+00	2.525790E+00
5.143650E+00	3.551910E+00	2.598930E+00
5.096740E+00	3.055720E+00	2.304360E+00
5.055750E+00	2.990570E+00	2.217920E+00
5.053970E+00	3.107300E+00	2.258150E+00
5.025360E+00	3.276100E+00	2.298300E+00
5.112230E+00	3.148770E+00	2.365870E+00
5.072360E+00	3.424140E+00	2.443800E+00
5.126280E+00	3.290010E+00	2.453040E+00
5.030630E+00	3.778010E+00	2.641580E+00
5.094620E+00	3.671890E+00	2.627540E+00
5.036420E+00	3.829610E+00	2.706790E+00
5.107610E+00	3.771350E+00	2.743570E+00
5.054740E+00	3.876110E+00	2.775890E+00
4.990630E+00	2.933680E+00	2.095070E+00
4.933950E+00	2.848080E+00	1.971850E+00
4.922880E+00	2.958460E+00	1.995650E+00
4.942300E+00	3.106220E+00	2.102310E+00
4.956150E+00	3.895390E+00	2.685570E+00
4.938640E+00	3.991760E+00	2.779280E+00
5.019300E+00	3.956910E+00	2.825190E+00
4.972390E+00	4.020370E+00	2.853880E+00
4.842710E+00	2.783640E+00	1.799290E+00
4.755480E+00	2.695250E+00	1.645220E+00
4.769580E+00	2.824760E+00	1.697390E+00
4.804990E+00	2.973510E+00	1.807700E+00
4.845340E+00	4.015430E+00	2.713360E+00
4.903240E+00	4.055480E+00	2.820680E+00
4.660400E+00	2.895020E+00	1.581150E+00
4.564480E+00	2.772200E+00	1.446290E+00
4.775580E+00	4.073210E+00	2.714230E+00
4.811470E+00	4.108020E+00	2.794020E+00
4.427160E+00	2.763390E+00	1.305720E+00
4.282640E+00	2.712900E+00	1.209060E+00
4.314390E+00	2.857190E+00	1.255600E+00
4.386090E+00	3.007980E+00	1.346640E+00
4.663690E+00	4.235760E+00	2.792600E+00
4.734560E+00	4.188950E+00	2.817610E+00
4.709420E+00	4.237900E+00	2.851210E+00
4.158920E+00	2.981920E+00	1.224870E+00
4.001700E+00	2.873110E+00	1.128020E+00
4.600510E+00	4.288530E+00	2.768380E+00
4.670370E+00	4.280220E+00	2.852170E+00
3.902560E+00	3.204340E+00	1.216200E+00
3.756470E+00	3.041150E+00	1.160780E+00
4.535420E+00	4.339250E+00	2.741830E+00
4.597630E+00	4.343550E+00	2.828280E+00
3.691760E+00	3.263810E+00	1.228970E+00
3.568800E+00	3.184190E+00	1.206650E+00
3.730660E+00	3.450900E+00	1.297940E+00
4.484490E+00	4.405950E+00	2.762590E+00
3.571620E+00	3.404000E+00	1.274680E+00
3.439410E+00	3.338880E+00	1.280000E+00
3.628030E+00	3.653180E+00	1.413230E+00
4.368720E+00	4.470320E+00	2.683970E+00
4.428320E+00	4.476000E+00	2.784050E+00
3.464990E+00	3.519820E+00	1.341330E+00
3.381280E+00	3.435520E+00	1.324750E+00
3.472300E+00	3.695190E+00	1.447940E+00
3.601170E+00	3.889970E+00	1.596830E+00
4.277260E+00	4.541860E+00	2.662090E+00
4.357860E+00	4.532320E+00	2.756420E+00
3.364190E+00	3.548980E+00	1.391910E+00
3.372530E+00	3.699920E+00	1.471480E+00
3.455000E+00	3.818880E+00	1.536570E+00
3.482640E+00	3.950970E+00	1.649080E+00
3.609150E+00	4.103790E+00	1.789930E+00
4.172950E+00	4.571900E+00	2.563760E+00
4.226160E+00	4.584580E+00	2.660310E+00
4.272850E+00	4.604360E+00	2.745060E+00
3.366210E+00	3.824190E+00	1.566540E+00
3.395170E+00	3.964050E+00	1.673360E+00
3.479380E+00	4.055080E+00	1.736780E+00
3.525130E+00	4.153740E+00	1.832930E+00
3.608920E+00	4.250400E+00	1.940240E+00
3.696990E+00	4.385330E+00	2.073290E+00
4.095310E+00	4.620500E+00	2.541390E+00
4.113690E+00	4.651260E+00	2.619330E+00
4.187690E+00	4.625010E+00	2.674340E+00
3.402900E+00	4.089250E+00	1.780610E+00
3.507300E+00	4.242050E+00	1.925580E+00
3.586750E+00	4.330790E+00	2.009970E+00
3.617120E+00	4.400680E+00	2.083560E+00
3.664190E+00	4.438080E+00	2.131840E+00
3.716730E+00	4.490000E+00	2.189850E+00
3.801070E+00	4.567400E+00	2.276950E+00
3.876880E+00	4.616990E+00	2.379160E+00
3.951740E+00	4.659330E+00	2.481440E+00
4.041030E+00	4.657230E+00	2.541850E+00
3.621700E+00	4.474330E+00	2.168570E+00
3.705630E+00	4.574550E+00	2.265230E+00
3.794340E+00	4.636510E+00	2.359900E+00
3.860920E+00	4.669480E+00	2.436020E+00
5.199560E+00	2.928640E+00	2.445060E+00
5.163230E+00	2.836710E+00	2.356820E+00
5.143350E+00	2.995190E+00	2.366590E+00
5.177540E+00	3.166730E+00	2.478490E+00
5.218940E+00	3.037650E+00	2.508520E+00
5.188090E+00	3.302450E+00	2.540670E+00
5.237160E+00	3.207860E+00	2.581690E+00
5.208700E+00	3.426590E+00	2.639300E+00
5.170750E+00	3.627170E+00	2.710370E+00
5.234740E+00	3.551720E+00	2.753750E+00
5.172640E+00	3.718590E+00	2.779100E+00
5.230570E+00	3.672030E+00	2.829290E+00
5.177840E+00	3.776750E+00	2.841530E+00
5.110360E+00	2.752180E+00	2.262770E+00
5.052210E+00	2.676370E+00	2.168330E+00
5.060090E+00	2.823240E+00	2.178900E+00
5.075360E+00	3.914890E+00	2.843120E+00
5.132810E+00	3.865580E+00	2.875420E+00
5.087070E+00	3.943330E+00	2.914350E+00
4.993410E+00	2.594170E+00	2.054520E+00
4.923950E+00	2.516320E+00	1.926930E+00
4.933950E+00	2.665150E+00	1.933740E+00
4.954750E+00	4.067300E+00	2.908510E+00
5.038370E+00	4.014210E+00	2.948460E+00
4.998140E+00	4.079260E+00	2.985050E+00
4.835220E+00	2.440490E+00	1.794800E+00
4.722810E+00	2.384860E+00	1.642480E+00
4.804620E+00	2.523980E+00	1.715950E+00
4.888210E+00	4.108280E+00	2.878570E+00
4.930080E+00	4.129700E+00	2.966790E+00
4.566750E+00	2.568630E+00	1.422020E+00
4.513510E+00	2.385740E+00	1.401580E+00
4.833730E+00	4.170490E+00	2.907130E+00
4.831220E+00	4.214860E+00	2.955430E+00
4.886760E+00	4.200840E+00	2.992010E+00
4.845860E+00	4.247380E+00	2.993020E+00
4.385260E+00	2.337740E+00	1.310590E+00
4.222550E+00	2.409640E+00	1.209470E+00
4.348340E+00	2.487510E+00	1.256940E+00
4.762740E+00	4.252550E+00	2.927830E+00
4.754400E+00	4.333510E+00	2.987510E+00
4.828400E+00	4.305620E+00	3.017230E+00
4.808450E+00	4.352620E+00	3.030910E+00
4.111730E+00	2.599080E+00	1.132030E+00
3.995900E+00	2.423450E+00	1.103070E+00
4.676540E+00	4.329320E+00	2.920400E+00
4.689010E+00	4.385510E+00	2.982920E+00
4.769800E+00	4.390020E+00	3.037020E+00
3.859960E+00	2.743880E+00	1.089220E+00
3.696740E+00	2.661880E+00	1.093360E+00
4.592940E+00	4.404150E+00	2.914350E+00
4.648070E+00	4.422140E+00	2.984140E+00
4.697180E+00	4.449330E+00	3.048220E+00
3.611180E+00	2.938740E+00	1.144230E+00
3.466220E+00	2.861400E+00	1.167620E+00
4.494210E+00	4.458560E+00	2.866520E+00
4.547060E+00	4.461450E+00	2.945050E+00
4.610970E+00	4.455660E+00	2.994920E+00
3.428200E+00	3.123920E+00	1.224830E+00
3.295450E+00	3.052570E+00	1.256640E+00
4.425520E+00	4.518370E+00	2.846490E+00
4.486010E+00	4.505340E+00	2.933350E+00
3.300810E+00	3.337920E+00	1.323830E+00
3.185520E+00	3.203930E+00	1.340240E+00
4.357400E+00	4.582020E+00	2.826540E+00
4.420000E+00	4.565280E+00	2.916260E+00
3.191040E+00	3.368560E+00	1.382900E+00
3.142430E+00	3.291780E+00	1.393680E+00
3.252540E+00	3.599600E+00	1.471180E+00
4.310390E+00	4.623600E+00	2.819870E+00
4.347570E+00	4.635240E+00	2.904460E+00
3.137590E+00	3.414340E+00	1.444580E+00
3.150350E+00	3.583930E+00	1.520190E+00
3.193360E+00	3.701180E+00	1.548800E+00
3.265920E+00	3.877970E+00	1.652990E+00
4.152100E+00	4.665940E+00	2.689650E+00
4.196560E+00	4.683200E+00	2.761140E+00
4.270080E+00	4.662080E+00	2.824710E+00
3.136520E+00	3.719440E+00	1.597430E+00
3.159620E+00	3.877130E+00	1.699040E+00
3.210400E+00	3.966990E+00	1.731690E+00
3.277940E+00	4.068710E+00	1.788620E+00
3.392670E+00	4.220480E+00	1.919970E+00
3.509000E+00	4.366520E+00	2.041370E+00
3.997110E+00	4.688570E+00	2.552290E+00
4.028760E+00	4.710240E+00	2.621850E+00
4.113470E+00	4.706250E+00	2.701130E+00
3.152530E+00	4.013710E+00	1.787320E+00
3.265930E+00	4.187740E+00	1.912200E+00
3.371170E+00	4.323890E+00	2.018940E+00
3.447920E+00	4.411260E+00	2.099650E+00
3.458540E+00	4.458050E+00	2.152090E+00
3.523000E+00	4.469630E+00	2.157910E+00
3.595180E+00	4.570830E+00	2.248830E+00
3.695340E+00	4.662580E+00	2.363340E+00
3.799010E+00	4.690950E+00	2.427210E+00
3.864740E+00	4.728790E+00	2.504820E+00
3.956800E+00	4.716180E+00	2.563120E+00
3.484390E+00	4.520710E+00	2.206530E+00
3.528100E+00	4.603340E+00	2.269030E+00
3.596990E+00	4.646000E+00	2.316570E+00
3.621700E+00	4.690050E+00	2.371770E+00
3.669820E+00	4.730260E+00	2.430700E+00
3.760170E+00	4.729750E+00	2.453790E+00
3.542200E+00	4.672190E+00	2.340790E+00
3.602500E+00	4.716880E+00	2.397490E+00
5.303440E+00	3.012270E+00	2.684260E+00
5.293670E+00	2.935800E+00	2.640980E+00
5.277590E+00	3.060270E+00	2.622910E+00
5.276690E+00	3.258060E+00	2.691690E+00
5.312750E+00	3.114870E+00	2.727060E+00
5.277740E+00	3.431770E+00	2.763900E+00
5.325460E+00	3.285800E+00	2.796200E+00
5.281550E+00	3.559310E+00	2.828500E+00
5.338030E+00	3.446880E+00	2.878990E+00
5.279050E+00	3.625220E+00	2.870720E+00
5.308370E+00	3.576830E+00	2.895550E+00
5.284580E+00	3.666360E+00	2.941050E+00
5.198270E+00	2.719570E+00	2.450880E+00
5.150800E+00	2.613240E+00	2.369370E+00
5.143310E+00	2.711580E+00	2.336960E+00
5.238780E+00	2.857540E+00	2.512360E+00
5.185090E+00	3.816940E+00	2.905310E+00
5.225110E+00	3.762650E+00	2.926920E+00
5.199500E+00	3.840480E+00	2.975380E+00
5.091530E+00	2.529770E+00	2.283340E+00
5.015260E+00	2.456210E+00	2.189530E+00
5.043340E+00	2.557070E+00	2.171900E+00
5.099980E+00	3.974930E+00	2.979420E+00
5.156640E+00	3.930460E+00	3.014040E+00
5.113610E+00	4.007850E+00	3.039100E+00
4.939220E+00	2.363800E+00	2.069090E+00
4.869360E+00	2.275830E+00	1.961850E+00
4.894440E+00	2.390080E+00	1.930220E+00
5.001270E+00	4.122530E+00	3.033740E+00
5.073670E+00	4.076990E+00	3.069390E+00
5.038000E+00	4.145270E+00	3.104070E+00
4.760650E+00	2.180780E+00	1.858140E+00
4.647980E+00	2.153020E+00	1.698040E+00
4.751660E+00	2.260070E+00	1.756930E+00
4.967390E+00	4.185740E+00	3.056080E+00
4.975110E+00	4.227020E+00	3.101320E+00
5.021690E+00	4.196750E+00	3.145570E+00
4.990750E+00	4.251270E+00	3.150430E+00
4.543560E+00	2.243240E+00	1.501160E+00
4.477950E+00	2.075640E+00	1.554790E+00
4.920000E+00	4.270830E+00	3.075740E+00
4.932610E+00	4.330100E+00	3.126260E+00
4.977700E+00	4.303400E+00	3.178000E+00
4.951750E+00	4.360940E+00	3.178530E+00
4.279720E+00	2.237720E+00	1.311530E+00
4.871760E+00	4.373230E+00	3.096860E+00
4.866570E+00	4.452140E+00	3.156350E+00
4.937870E+00	4.416390E+00	3.206940E+00
4.913360E+00	4.470310E+00	3.219430E+00
4.047640E+00	2.210630E+00	1.207950E+00
3.886340E+00	2.254010E+00	1.171790E+00
3.934440E+00	2.317060E+00	1.134470E+00
4.793500E+00	4.441820E+00	3.094070E+00
4.802240E+00	4.492500E+00	3.151190E+00
4.861620E+00	4.505280E+00	3.208240E+00
3.789050E+00	2.413980E+00	1.116110E+00
3.680220E+00	2.291400E+00	1.164240E+00
4.746770E+00	4.483720E+00	3.109880E+00
4.749880E+00	4.516030E+00	3.156730E+00
4.790100E+00	4.546840E+00	3.225960E+00
3.550470E+00	2.588750E+00	1.131270E+00
3.402900E+00	2.538920E+00	1.200100E+00
4.551900E+00	4.505390E+00	3.007770E+00
4.623730E+00	4.506560E+00	3.072740E+00
4.692300E+00	4.514560E+00	3.132920E+00
4.724810E+00	4.543520E+00	3.196220E+00
3.329540E+00	2.797870E+00	1.216240E+00
3.197920E+00	2.747340E+00	1.268760E+00
4.483870E+00	4.557370E+00	3.000320E+00
4.546360E+00	4.562910E+00	3.103660E+00
3.173920E+00	2.987220E+00	1.299210E+00
3.075480E+00	2.933960E+00	1.359730E+00
4.420960E+00	4.611130E+00	2.978900E+00
4.465620E+00	4.614040E+00	3.055140E+00
3.088310E+00	3.191630E+00	1.408580E+00
3.022190E+00	3.053330E+00	1.414810E+00
4.385630E+00	4.646480E+00	2.972730E+00
4.412290E+00	4.650160E+00	3.017580E+00
2.993400E+00	3.188040E+00	1.483230E+00
2.950690E+00	3.359980E+00	1.565870E+00
3.055220E+00	3.470150E+00	1.537710E+00
4.235090E+00	4.700270E+00	2.834110E+00
4.273190E+00	4.708510E+00	2.909160E+00
4.359410E+00	4.682370E+00	2.986100E+00
2.979440E+00	3.534220E+00	1.621090E+00
2.932680E+00	3.464740E+00	1.633420E+00
3.038000E+00	3.765490E+00	1.698470E+00
4.049250E+00	4.766980E+00	2.720150E+00
4.141180E+00	4.756950E+00	2.793910E+00
4.207320E+00	4.731570E+00	2.846130E+00
2.927920E+00	3.597410E+00	1.683400E+00
2.939250E+00	3.760400E+00	1.754580E+00
2.979680E+00	3.861510E+00	1.778580E+00
3.024500E+00	3.990640E+00	1.824290E+00
3.137850E+00	4.149990E+00	1.915750E+00
3.246250E+00	4.294830E+00	2.013070E+00
3.368760E+00	4.429350E+00	2.132240E+00
3.930170E+00	4.783940E+00	2.650730E+00
4.007730E+00	4.806110E+00	2.740230E+00
4.069910E+00	4.828140E+00	2.833620E+00
2.923250E+00	3.892910E+00	1.826300E+00
2.950960E+00	4.036820E+00	1.898880E+00
3.036950E+00	4.124690E+00	1.933550E+00
3.114420E+00	4.248840E+00	2.011170E+00
3.214600E+00	4.374470E+00	2.094590E+00
3.298110E+00	4.470820E+00	2.187940E+00
3.417070E+00	4.572020E+00	2.257270E+00
3.755070E+00	4.801520E+00	2.540900E+00
3.841370E+00	4.830290E+00	2.643300E+00
3.882200E+00	4.867020E+00	2.720530E+00
3.972460E+00	4.845490E+00	2.765960E+00
2.973860E+00	4.181440E+00	2.008840E+00
3.085450E+00	4.330570E+00	2.094210E+00
3.186970E+00	4.441020E+00	2.179140E+00
3.290410E+00	4.546220E+00	2.255740E+00
3.361630E+00	4.622570E+00	2.311090E+00
3.375510E+00	4.670520E+00	2.358660E+00
3.448610E+00	4.675610E+00	2.354850E+00
3.577460E+00	4.756850E+00	2.440450E+00
3.632380E+00	4.833800E+00	2.534980E+00
3.688520E+00	4.876160E+00	2.621990E+00
3.785940E+00	4.866890E+00	2.657600E+00
3.417150E+00	4.741630E+00	2.425480E+00
3.527040E+00	4.832960E+00	2.504910E+00
3.594290E+00	4.875760E+00	2.576940E+00
5.400040E+00	3.246820E+00	2.926800E+00
5.393190E+00	3.188060E+00	2.903630E+00
5.375070E+00	3.288870E+00	2.886040E+00
5.378480E+00	3.378140E+00	2.924140E+00
5.399790E+00	3.315140E+00	2.954330E+00
5.387390E+00	3.437480E+00	2.990200E+00
5.265260E+00	2.652980E+00	2.630010E+00
5.223800E+00	2.570610E+00	2.561480E+00
5.232470E+00	2.691000E+00	2.540420E+00
5.292080E+00	2.826990E+00	2.624800E+00
5.294540E+00	2.745950E+00	2.677330E+00
5.321000E+00	2.932730E+00	2.734040E+00
5.359660E+00	3.125180E+00	2.830210E+00
5.341550E+00	3.562070E+00	2.971990E+00
5.329890E+00	3.658780E+00	3.032900E+00
5.167910E+00	2.498420E+00	2.490100E+00
5.097500E+00	2.425790E+00	2.416890E+00
5.132320E+00	2.514750E+00	2.391190E+00
5.277600E+00	3.776310E+00	3.054870E+00
5.226320E+00	3.870680E+00	3.058520E+00
5.257320E+00	3.854000E+00	3.106480E+00
5.226210E+00	3.913700E+00	3.135620E+00
5.027640E+00	2.351090E+00	2.342300E+00
4.956160E+00	2.269600E+00	2.261700E+00
4.988200E+00	2.358640E+00	2.219100E+00
5.130020E+00	4.036330E+00	3.102820E+00
5.167300E+00	3.992130E+00	3.117770E+00
5.146720E+00	4.050870E+00	3.183740E+00
4.861460E+00	2.160720E+00	2.166850E+00
4.797440E+00	2.107510E+00	2.056560E+00
4.844880E+00	2.191670E+00	2.042140E+00
5.059510E+00	4.158250E+00	3.164630E+00
5.093220E+00	4.119510E+00	3.176610E+00
5.083980E+00	4.174940E+00	3.239250E+00
4.685250E+00	2.055740E+00	1.869890E+00
5.010890E+00	4.270160E+00	3.203690E+00
5.039460E+00	4.235500E+00	3.224050E+00
5.039160E+00	4.292320E+00	3.275530E+00
4.495360E+00	1.981790E+00	1.662010E+00
4.353130E+00	1.924760E+00	1.598360E+00
4.396480E+00	2.000820E+00	1.553390E+00
4.976520E+00	4.384720E+00	3.232190E+00
5.001330E+00	4.349830E+00	3.254690E+00
5.002350E+00	4.407120E+00	3.303340E+00
4.240670E+00	2.051820E+00	1.411610E+00
4.129000E+00	1.941430E+00	1.435200E+00
4.916970E+00	4.508540E+00	3.269670E+00
4.961400E+00	4.462060E+00	3.285050E+00
4.959740E+00	4.504060E+00	3.335890E+00
3.956720E+00	2.078820E+00	1.262190E+00
4.863860E+00	4.552870E+00	3.268820E+00
4.918300E+00	4.553580E+00	3.333210E+00
3.755400E+00	2.091430E+00	1.256640E+00
3.607770E+00	2.073780E+00	1.282290E+00
3.634910E+00	2.177450E+00	1.221770E+00
4.825290E+00	4.581330E+00	3.277230E+00
4.853670E+00	4.608890E+00	3.346420E+00
3.483910E+00	2.305000E+00	1.225470E+00
3.346400E+00	2.272270E+00	1.306040E+00
4.624690E+00	4.554400E+00	3.171790E+00
4.682440E+00	4.557260E+00	3.205670E+00
4.724060E+00	4.597230E+00	3.279130E+00
4.788820E+00	4.606050E+00	3.304290E+00
3.257830E+00	2.509830E+00	1.271190E+00
3.130080E+00	2.484780E+00	1.352650E+00
4.577490E+00	4.575550E+00	3.181460E+00
4.599660E+00	4.603780E+00	3.246300E+00
4.656550E+00	4.594920E+00	3.258820E+00
3.083490E+00	2.715740E+00	1.345070E+00
2.985400E+00	2.687130E+00	1.424110E+00
4.491740E+00	4.621830E+00	3.134930E+00
4.541220E+00	4.606570E+00	3.195730E+00
2.970490E+00	2.930870E+00	1.441330E+00
2.921190E+00	2.807360E+00	1.475900E+00
4.417780E+00	4.687980E+00	3.093270E+00
2.876300E+00	2.932620E+00	1.529810E+00
2.825210E+00	3.114790E+00	1.622730E+00
2.910780E+00	3.146110E+00	1.546660E+00
4.310000E+00	4.754050E+00	3.015510E+00
4.359440E+00	4.776680E+00	3.129210E+00
2.867850E+00	3.375510E+00	1.654500E+00
2.775460E+00	3.278220E+00	1.704550E+00
4.196120E+00	4.795010E+00	2.931770E+00
4.256930E+00	4.803050E+00	3.007050E+00
4.289700E+00	4.808020E+00	3.060110E+00
2.798640E+00	3.434300E+00	1.742690E+00
2.755550E+00	3.376970E+00	1.757840E+00
2.833840E+00	3.667440E+00	1.779830E+00
4.120440E+00	4.850470E+00	2.924200E+00
4.153010E+00	4.886290E+00	3.001580E+00
4.233850E+00	4.842360E+00	3.030770E+00
2.744660E+00	3.505180E+00	1.798850E+00
2.740510E+00	3.666210E+00	1.842690E+00
2.783120E+00	3.781290E+00	1.874040E+00
2.829520E+00	3.967110E+00	1.928180E+00
3.934960E+00	4.884270E+00	2.792420E+00
3.982300E+00	4.903170E+00	2.880080E+00
4.070280E+00	4.892080E+00	2.939530E+00
2.726260E+00	3.809820E+00	1.927020E+00
2.730780E+00	3.962940E+00	1.979220E+00
2.775740E+00	4.053920E+00	2.007380E+00
2.835220E+00	4.195490E+00	2.080940E+00
2.976880E+00	4.304890E+00	2.110450E+00
3.065810E+00	4.408720E+00	2.186610E+00
3.175520E+00	4.520160E+00	2.260780E+00
3.279180E+00	4.643880E+00	2.343920E+00
3.744080E+00	4.898820E+00	2.678510E+00
3.787890E+00	4.926600E+00	2.735310E+00
3.887460E+00	4.924980E+00	2.813120E+00
2.720830E+00	4.070910E+00	2.046810E+00
2.742560E+00	4.177870E+00	2.108000E+00
2.779130E+00	4.232790E+00	2.129960E+00
2.800450E+00	4.289320E+00	2.173510E+00
2.924960E+00	4.368660E+00	2.194670E+00
3.055670E+00	4.493130E+00	2.272560E+00
3.155290E+00	4.582250E+00	2.324190E+00
3.187670E+00	4.648050E+00	2.373360E+00
3.241430E+00	4.689860E+00	2.395340E+00
3.302740E+00	4.744090E+00	2.434270E+00
3.392950E+00	4.849060E+00	2.519110E+00
3.517900E+00	4.887920E+00	2.568790E+00
3.587650E+00	4.928570E+00	2.649180E+00
3.698850E+00	4.925500E+00	2.694130E+00
2.734340E+00	4.230070E+00	2.154820E+00
3.191520E+00	4.721610E+00	2.433000E+00
3.278490E+00	4.805240E+00	2.483820E+00
3.298630E+00	4.857120E+00	2.523740E+00
3.337060E+00	4.883180E+00	2.548350E+00
3.365300E+00	4.914350E+00	2.592270E+00
3.466180E+00	4.918940E+00	2.605550E+00
3.289180E+00	4.889880E+00	2.557840E+00
5.403100E+00	3.077380E+00	2.962700E+00
5.390470E+00	3.014400E+00	2.945580E+00
5.389980E+00	3.091860E+00	2.913300E+00
5.412980E+00	3.179950E+00	2.974090E+00
5.427540E+00	3.318390E+00	3.035010E+00
5.429760E+00	3.427720E+00	3.078170E+00
5.230970E+00	2.490700E+00	2.672230E+00
5.166650E+00	2.414700E+00	2.621430E+00
5.185930E+00	2.479230E+00	2.566750E+00
5.273890E+00	2.599200E+00	2.698230E+00
5.332110E+00	2.773340E+00	2.790700E+00
5.366300E+00	2.951010E+00	2.869370E+00
5.394510E+00	3.565200E+00	3.097160E+00
5.346360E+00	3.684490E+00	3.101160E+00
5.373860E+00	3.657650E+00	3.144450E+00
5.341120E+00	3.731840E+00	3.175620E+00
5.104910E+00	2.342980E+00	2.561930E+00
5.038360E+00	2.278460E+00	2.515980E+00
5.068840E+00	2.345380E+00	2.458650E+00
5.283160E+00	3.832470E+00	3.166910E+00
5.266130E+00	3.898760E+00	3.244700E+00
4.951300E+00	2.199180E+00	2.464900E+00
4.888430E+00	2.145180E+00	2.367860E+00
4.933590E+00	2.213250E+00	2.348710E+00
5.208670E+00	3.977930E+00	3.222110E+00
5.194990E+00	4.034490E+00	3.280140E+00
4.802780E+00	2.063430E+00	2.186010E+00
5.155690E+00	4.110380E+00	3.294550E+00
5.132700E+00	4.178880E+00	3.325510E+00
4.661630E+00	1.963320E+00	1.978730E+00
4.556200E+00	1.864440E+00	1.916400E+00
4.533220E+00	1.923420E+00	1.787230E+00
5.103410E+00	4.235880E+00	3.335890E+00
5.087800E+00	4.296480E+00	3.371210E+00
4.462620E+00	1.803200E+00	1.861520E+00
4.317080E+00	1.755570E+00	1.778320E+00
4.412250E+00	1.836060E+00	1.751980E+00
5.057530E+00	4.351050E+00	3.371020E+00
5.039010E+00	4.404900E+00	3.400810E+00
4.195640E+00	1.832820E+00	1.585180E+00
4.034080E+00	1.745990E+00	1.570110E+00
5.007410E+00	4.458060E+00	3.399100E+00
4.966280E+00	4.531550E+00	3.415970E+00
3.902690E+00	1.906120E+00	1.396900E+00
3.829160E+00	1.799140E+00	1.487000E+00
4.916640E+00	4.596560E+00	3.408600E+00
4.952900E+00	4.576160E+00	3.459340E+00
4.932640E+00	4.606970E+00	3.465010E+00
3.721140E+00	1.790260E+00	1.475970E+00
3.567330E+00	1.827940E+00	1.474480E+00
3.677500E+00	1.883530E+00	1.396940E+00
4.876810E+00	4.632190E+00	3.409100E+00
4.896410E+00	4.646440E+00	3.481130E+00
3.445200E+00	2.039930E+00	1.372300E+00
3.301830E+00	2.015550E+00	1.455880E+00
4.755060E+00	4.631500E+00	3.335980E+00
4.779180E+00	4.657100E+00	3.406290E+00
4.838300E+00	4.658890E+00	3.435720E+00
3.206560E+00	2.246670E+00	1.390260E+00
3.088570E+00	2.230360E+00	1.491640E+00
4.634820E+00	4.622990E+00	3.298580E+00
4.664880E+00	4.648990E+00	3.360600E+00
4.722600E+00	4.652640E+00	3.381380E+00
3.019220E+00	2.470990E+00	1.447840E+00
2.916480E+00	2.443250E+00	1.539050E+00
4.488830E+00	4.667280E+00	3.204480E+00
4.550930E+00	4.655010E+00	3.274990E+00
4.604610E+00	4.652440E+00	3.331770E+00
2.874560E+00	2.705620E+00	1.523720E+00
2.801760E+00	2.606960E+00	1.612410E+00
4.432510E+00	4.734710E+00	3.197550E+00
4.493350E+00	4.729440E+00	3.296150E+00
2.777700E+00	2.767580E+00	1.615050E+00
2.716880E+00	2.739150E+00	1.679800E+00
2.795640E+00	2.911110E+00	1.605740E+00
4.398780E+00	4.776690E+00	3.196560E+00
4.427480E+00	4.775790E+00	3.243360E+00
2.724530E+00	2.879560E+00	1.680450E+00
2.682640E+00	2.832770E+00	1.726370E+00
2.728460E+00	3.081260E+00	1.712100E+00
4.288290E+00	4.846900E+00	3.135850E+00
4.371470E+00	4.813010E+00	3.211530E+00
2.652270E+00	2.946330E+00	1.757200E+00
2.619790E+00	3.161320E+00	1.822800E+00
2.697090E+00	3.324430E+00	1.788340E+00
4.213270E+00	4.890920E+00	3.086420E+00
4.237250E+00	4.920040E+00	3.190350E+00
2.617760E+00	3.342010E+00	1.860440E+00
2.573220E+00	3.277910E+00	1.875480E+00
2.642490E+00	3.575170E+00	1.888900E+00
4.027770E+00	4.931190E+00	2.963240E+00
4.073800E+00	4.960280E+00	3.049450E+00
4.158230E+00	4.941650E+00	3.110740E+00
2.563060E+00	3.407240E+00	1.923200E+00
2.549670E+00	3.570460E+00	1.954100E+00
2.584230E+00	3.680860E+00	1.968900E+00
2.627750E+00	3.877110E+00	2.012440E+00
3.804930E+00	4.981990E+00	2.846420E+00
3.900010E+00	4.977150E+00	2.920210E+00
3.983170E+00	4.973750E+00	2.992020E+00
2.530390E+00	3.712070E+00	2.016710E+00
2.536620E+00	3.875620E+00	2.067240E+00
2.576970E+00	3.970760E+00	2.078430E+00
2.641030E+00	4.111840E+00	2.127220E+00
2.827600E+00	4.374680E+00	2.238580E+00
2.929390E+00	4.471920E+00	2.291080E+00
3.061620E+00	4.600840E+00	2.371260E+00
3.662890E+00	4.993370E+00	2.777160E+00
3.746820E+00	5.016310E+00	2.875320E+00
3.812060E+00	5.042120E+00	2.957630E+00
2.526470E+00	3.992640E+00	2.122410E+00
2.557320E+00	4.119990E+00	2.187240E+00
2.615480E+00	4.195170E+00	2.204890E+00
2.703690E+00	4.288850E+00	2.225170E+00
2.795890E+00	4.429410E+00	2.302800E+00
2.902920E+00	4.539160E+00	2.372370E+00
2.975470E+00	4.631170E+00	2.423850E+00
3.073830E+00	4.710780E+00	2.458620E+00
3.188960E+00	4.829630E+00	2.521560E+00
3.451980E+00	4.985120E+00	2.694550E+00
3.548000E+00	5.027790E+00	2.770420E+00
3.573470E+00	5.059000E+00	2.840400E+00
3.689400E+00	5.051260E+00	2.903490E+00
2.569090E+00	4.231780E+00	2.261150E+00
2.665600E+00	4.380460E+00	2.318780E+00
2.771560E+00	4.496750E+00	2.385800E+00
2.869800E+00	4.602300E+00	2.441600E+00
2.963580E+00	4.702220E+00	2.479600E+00
3.055920E+00	4.776800E+00	2.516500E+00
3.089090E+00	4.839840E+00	2.561930E+00
3.154800E+00	4.880650E+00	2.580320E+00
3.256300E+00	4.932340E+00	2.617420E+00
3.310220E+00	5.002240E+00	2.699570E+00
3.367420E+00	5.041810E+00	2.763670E+00
3.479490E+00	5.047930E+00	2.786160E+00
3.100270E+00	4.906320E+00	2.626220E+00
3.209050E+00	4.991710E+00	2.693600E+00
3.279090E+00	5.029820E+00	2.732870E+00
5.340020E+00	2.608850E+00	2.923720E+00
5.319260E+00	2.544600E+00	2.887740E+00
5.326130E+00	2.637250E+00	2.850730E+00
5.366460E+00	2.800590E+00	2.904790E+00
5.356860E+00	2.694570E+00	2.957890E+00
5.385600E+00	2.922980E+00	2.951270E+00
5.390170E+00	2.832430E+00	2.999380E+00
5.413230E+00	3.011640E+00	3.021560E+00
5.454570E+00	3.165830E+00	3.080630E+00
5.471140E+00	3.318760E+00	3.135550E+00
5.452170E+00	3.449080E+00	3.143510E+00
5.487140E+00	3.395670E+00	3.197210E+00
5.458470E+00	3.508590E+00	3.217990E+00
5.179640E+00	2.363540E+00	2.753900E+00
5.119830E+00	2.287720E+00	2.725360E+00
5.132020E+00	2.339960E+00	2.652460E+00
5.245020E+00	2.467770E+00	2.771340E+00
5.399770E+00	3.633790E+00	3.202670E+00
5.379960E+00	3.717690E+00	3.279460E+00
5.039810E+00	2.217260E+00	2.698460E+00
4.979100E+00	2.181820E+00	2.633120E+00
5.021570E+00	2.232930E+00	2.599360E+00
5.321490E+00	3.810450E+00	3.260450E+00
5.304500E+00	3.878420E+00	3.319050E+00
4.891230E+00	2.114240E+00	2.484850E+00
5.257380E+00	3.973790E+00	3.342460E+00
5.212680E+00	4.052220E+00	3.342840E+00
5.237580E+00	4.035590E+00	3.384360E+00
5.216290E+00	4.087920E+00	3.409030E+00
4.770890E+00	1.998660E+00	2.295900E+00
4.682360E+00	1.902630E+00	2.237570E+00
4.677010E+00	1.934350E+00	2.115470E+00
5.142930E+00	4.197970E+00	3.370500E+00
5.172390E+00	4.159340E+00	3.390470E+00
5.158460E+00	4.207330E+00	3.431830E+00
4.608700E+00	1.821020E+00	2.171550E+00
4.514780E+00	1.743950E+00	2.089370E+00
4.536080E+00	1.796840E+00	2.003180E+00
5.094920E+00	4.313960E+00	3.420730E+00
5.130070E+00	4.271640E+00	3.463960E+00
5.098320E+00	4.331580E+00	3.477410E+00
4.402960E+00	1.682190E+00	2.018030E+00
4.242490E+00	1.626370E+00	1.929360E+00
4.364900E+00	1.700500E+00	1.922180E+00
5.041960E+00	4.419690E+00	3.450240E+00
5.067670E+00	4.384240E+00	3.482780E+00
5.045380E+00	4.437140E+00	3.511250E+00
4.120800E+00	1.663040E+00	1.732170E+00
3.960640E+00	1.599530E+00	1.749850E+00
4.979540E+00	4.544550E+00	3.492950E+00
5.009270E+00	4.493130E+00	3.501670E+00
5.004520E+00	4.533350E+00	3.557640E+00
3.823840E+00	1.702120E+00	1.585540E+00
3.757760E+00	1.618600E+00	1.662030E+00
4.960360E+00	4.602310E+00	3.534050E+00
3.656320E+00	1.617400E+00	1.659260E+00
3.501380E+00	1.653590E+00	1.662490E+00
3.615630E+00	1.691530E+00	1.583860E+00
4.925720E+00	4.660940E+00	3.538900E+00
4.946600E+00	4.658160E+00	3.577040E+00
4.927170E+00	4.682970E+00	3.572260E+00
3.392810E+00	1.815960E+00	1.549350E+00
3.245930E+00	1.803480E+00	1.624460E+00
4.803230E+00	4.686660E+00	3.468280E+00
4.834580E+00	4.708120E+00	3.537870E+00
4.899380E+00	4.692810E+00	3.557540E+00
3.165850E+00	2.004230E+00	1.549030E+00
3.043940E+00	1.996290E+00	1.642740E+00
4.691430E+00	4.675030E+00	3.428620E+00
4.717310E+00	4.703820E+00	3.494470E+00
4.772270E+00	4.709030E+00	3.512660E+00
2.974450E+00	2.210690E+00	1.581120E+00
2.875820E+00	2.189630E+00	1.678540E+00
4.556030E+00	4.696960E+00	3.359540E+00
4.600190E+00	4.707620E+00	3.442380E+00
4.662090E+00	4.701440E+00	3.473710E+00
2.831260E+00	2.402630E+00	1.635180E+00
2.747720E+00	2.374570E+00	1.729620E+00
4.525690E+00	4.729300E+00	3.370070E+00
4.544330E+00	4.732260E+00	3.415500E+00
2.723340E+00	2.574920E+00	1.702460E+00
2.644050E+00	2.545530E+00	1.795600E+00
4.426670E+00	4.819170E+00	3.309730E+00
4.499000E+00	4.770110E+00	3.388760E+00
2.631110E+00	2.763820E+00	1.778700E+00
2.557800E+00	2.681460E+00	1.854110E+00
4.326010E+00	4.879360E+00	3.250170E+00
4.371810E+00	4.899800E+00	3.367580E+00
2.545950E+00	2.807830E+00	1.859010E+00
2.513590E+00	2.759880E+00	1.892360E+00
2.549370E+00	2.969720E+00	1.849400E+00
4.277090E+00	4.925560E+00	3.250550E+00
4.303740E+00	4.932210E+00	3.304180E+00
2.487170E+00	2.858140E+00	1.915110E+00
2.440800E+00	3.059520E+00	1.970300E+00
2.515000E+00	3.227200E+00	1.913580E+00
4.115220E+00	4.979200E+00	3.140910E+00
4.164990E+00	4.997520E+00	3.231980E+00
4.249420E+00	4.963500E+00	3.279010E+00
2.424320E+00	3.269800E+00	1.994410E+00
2.352020E+00	3.215550E+00	2.040040E+00
2.467860E+00	3.488830E+00	2.003710E+00
3.911390E+00	5.032060E+00	3.017270E+00
3.980410E+00	5.040090E+00	3.123710E+00
4.074090E+00	5.017370E+00	3.180110E+00
2.373170E+00	3.384570E+00	2.058690E+00
2.317710E+00	3.323470E+00	2.085270E+00
2.373150E+00	3.557500E+00	2.075800E+00
2.439960E+00	3.786630E+00	2.111000E+00
3.864600E+00	5.063770E+00	3.030380E+00
3.894440E+00	5.073110E+00	3.081280E+00
2.300240E+00	3.473670E+00	2.123610E+00
2.338530E+00	3.659790E+00	2.133510E+00
2.354430E+00	3.798660E+00	2.180980E+00
2.392130E+00	3.897290E+00	2.183940E+00
2.453280E+00	4.040800E+00	2.208770E+00
3.596580E+00	5.107400E+00	2.936910E+00
3.718540E+00	5.102530E+00	3.001760E+00
3.823140E+00	5.095980E+00	3.057240E+00
2.338740E+00	3.946330E+00	2.240990E+00
2.392120E+00	4.100300E+00	2.286280E+00
2.400390E+00	4.179530E+00	2.331130E+00
2.463220E+00	4.202690E+00	2.303370E+00
2.546320E+00	4.336890E+00	2.351800E+00
2.649040E+00	4.458950E+00	2.412200E+00
2.752570E+00	4.571260E+00	2.463860E+00
2.849890E+00	4.679260E+00	2.506250E+00
2.960330E+00	4.798840E+00	2.568070E+00
3.438140E+00	5.104580E+00	2.884500E+00
3.532640E+00	5.144420E+00	2.958440E+00
3.608830E+00	5.172710E+00	3.046700E+00
2.430540E+00	4.281040E+00	2.382980E+00
2.531730E+00	4.424350E+00	2.439920E+00
2.637510E+00	4.541880E+00	2.493880E+00
2.736930E+00	4.653990E+00	2.532490E+00
2.827810E+00	4.735930E+00	2.569700E+00
2.859640E+00	4.796950E+00	2.615050E+00
2.914250E+00	4.838940E+00	2.626890E+00
2.978240E+00	4.896230E+00	2.650770E+00
3.091330E+00	4.980910E+00	2.712290E+00
3.243030E+00	5.059210E+00	2.786970E+00
3.295360E+00	5.126610E+00	2.895740E+00
3.360570E+00	5.182500E+00	2.986100E+00
3.479110E+00	5.179760E+00	2.999130E+00
2.864080E+00	4.864330E+00	2.672710E+00
2.966720E+00	4.964830E+00	2.725230E+00
3.081390E+00	5.041750E+00	2.800660E+00
3.181010E+00	5.112230E+00	2.879890E+00
3.250290E+00	5.168790E+00	2.949340E+00
5.230000E+00	2.337270E+00	2.952450E+00
5.178020E+00	2.283590E+00	2.899690E+00
5.209500E+00	2.357370E+00	2.850890E+00
5.289430E+00	2.468710E+00	2.897550E+00
5.282150E+00	2.424650E+00	2.977260E+00
5.340600E+00	2.560750E+00	2.990280E+00
5.384410E+00	2.714720E+00	3.056540E+00
5.429090E+00	2.855830E+00	3.098010E+00
5.463170E+00	3.008850E+00	3.142030E+00
5.501100E+00	3.149480E+00	3.184410E+00
5.518240E+00	3.279150E+00	3.230640E+00
5.518710E+00	3.391970E+00	3.270320E+00
5.504930E+00	3.496100E+00	3.323350E+00
5.122990E+00	2.228720E+00	2.900760E+00
5.063820E+00	2.196210E+00	2.837020E+00
5.103030E+00	2.242570E+00	2.805060E+00
5.442770E+00	3.612610E+00	3.296430E+00
5.422810E+00	3.695530E+00	3.374430E+00
4.977410E+00	2.153050E+00	2.736870E+00
5.358530E+00	3.803250E+00	3.358470E+00
5.317950E+00	3.886800E+00	3.384210E+00
5.355390E+00	3.842520E+00	3.434510E+00
5.317640E+00	3.926200E+00	3.460770E+00
4.859920E+00	2.055510E+00	2.585090E+00
4.780270E+00	1.962840E+00	2.534230E+00
4.779210E+00	1.982560E+00	2.419120E+00
5.262850E+00	4.017530E+00	3.439820E+00
5.255040E+00	4.069300E+00	3.491940E+00
4.719780E+00	1.895210E+00	2.488710E+00
4.642230E+00	1.810760E+00	2.409260E+00
4.663070E+00	1.855140E+00	2.327530E+00
5.222620E+00	4.151350E+00	3.512080E+00
5.181930E+00	4.219780E+00	3.512160E+00
5.214300E+00	4.209240E+00	3.561240E+00
5.189420E+00	4.257270E+00	3.583160E+00
4.550510E+00	1.719690E+00	2.310870E+00
4.452370E+00	1.648250E+00	2.237540E+00
4.479780E+00	1.691220E+00	2.157650E+00
5.106420E+00	4.359330E+00	3.549030E+00
5.139430E+00	4.316490E+00	3.560950E+00
5.132690E+00	4.357130E+00	3.615560E+00
4.332300E+00	1.592220E+00	2.175300E+00
4.159790E+00	1.533860E+00	2.077320E+00
4.290530E+00	1.598550E+00	2.075740E+00
5.092370E+00	4.403890E+00	3.596600E+00
4.054530E+00	1.543490E+00	1.899340E+00
3.930780E+00	1.515440E+00	1.934990E+00
5.053490E+00	4.477980E+00	3.622040E+00
5.016440E+00	4.558890E+00	3.638370E+00
3.777670E+00	1.500910E+00	1.893840E+00
3.640570E+00	1.490150E+00	1.908520E+00
3.677640E+00	1.518380E+00	1.831890E+00
3.757540E+00	1.551340E+00	1.773130E+00
4.979290E+00	4.628940E+00	3.625890E+00
5.016010E+00	4.597470E+00	3.701180E+00
4.987350E+00	4.649130E+00	3.691140E+00
3.546870E+00	1.561460E+00	1.785920E+00
3.399030E+00	1.552590E+00	1.847970E+00
4.935530E+00	4.695610E+00	3.640780E+00
3.324840E+00	1.657320E+00	1.727980E+00
3.185670E+00	1.661990E+00	1.815580E+00
4.877300E+00	4.729680E+00	3.610390E+00
4.882070E+00	4.757570E+00	3.700040E+00
3.114550E+00	1.810240E+00	1.720740E+00
2.993200E+00	1.811370E+00	1.811620E+00
4.744180E+00	4.735460E+00	3.556790E+00
4.770010E+00	4.758640E+00	3.623490E+00
4.828090E+00	4.758780E+00	3.650490E+00
2.933110E+00	1.989200E+00	1.738380E+00
2.834160E+00	1.981080E+00	1.838200E+00
4.634270E+00	4.732730E+00	3.515040E+00
4.664450E+00	4.762430E+00	3.581600E+00
4.717760E+00	4.759940E+00	3.603330E+00
2.785810E+00	2.172570E+00	1.774930E+00
2.695180E+00	2.156770E+00	1.872520E+00
4.536270E+00	4.781530E+00	3.485730E+00
4.601700E+00	4.770230E+00	3.549440E+00
2.665040E+00	2.350230E+00	1.826170E+00
2.587610E+00	2.327470E+00	1.927960E+00
4.454730E+00	4.845830E+00	3.432790E+00
4.495960E+00	4.865320E+00	3.544340E+00
2.565150E+00	2.513200E+00	1.883340E+00
2.494250E+00	2.489110E+00	1.972860E+00
4.410580E+00	4.895730E+00	3.436450E+00
4.435630E+00	4.899280E+00	3.489820E+00
2.478690E+00	2.685860E+00	1.940950E+00
2.443870E+00	2.595780E+00	2.006350E+00
4.293040E+00	4.982630E+00	3.405320E+00
4.382470E+00	4.935500E+00	3.463230E+00
2.395480E+00	2.698250E+00	2.030410E+00
2.328540E+00	2.853870E+00	2.075420E+00
2.409690E+00	2.866350E+00	1.996240E+00
4.222650E+00	5.008570E+00	3.326550E+00
4.226730E+00	5.031360E+00	3.390040E+00
2.338670E+00	3.037170E+00	2.053840E+00
2.254050E+00	3.007710E+00	2.127790E+00
4.031530E+00	5.058530E+00	3.217030E+00
4.088270E+00	5.078750E+00	3.306080E+00
4.179020E+00	5.051280E+00	3.354300E+00
2.258410E+00	3.236210E+00	2.117560E+00
2.184010E+00	3.141390E+00	2.190890E+00
3.877170E+00	5.122300E+00	3.164740E+00
3.983350E+00	5.105150E+00	3.246440E+00
2.176730E+00	3.274160E+00	2.197810E+00
2.140320E+00	3.221990E+00	2.223880E+00
2.202900E+00	3.450240E+00	2.206850E+00
2.263080E+00	3.702690E+00	2.212530E+00
3.744270E+00	5.154580E+00	3.118260E+00
3.803440E+00	5.200560E+00	3.232660E+00
2.131030E+00	3.331080E+00	2.252510E+00
2.127270E+00	3.497380E+00	2.270880E+00
2.168620E+00	3.616070E+00	2.253140E+00
2.189550E+00	3.757900E+00	2.290870E+00
2.243220E+00	3.915380E+00	2.295930E+00
2.318860E+00	4.118700E+00	2.349150E+00
3.666950E+00	5.191640E+00	3.128260E+00
3.702780E+00	5.209400E+00	3.185100E+00
2.105930E+00	3.659270E+00	2.320110E+00
2.158210E+00	3.880350E+00	2.351290E+00
2.217200E+00	4.020250E+00	2.362880E+00
2.242220E+00	4.120530E+00	2.407120E+00
2.287710E+00	4.184450E+00	2.415620E+00
2.339850E+00	4.264250E+00	2.436850E+00
2.426030E+00	4.391660E+00	2.474990E+00
2.524530E+00	4.513090E+00	2.522560E+00
2.623120E+00	4.628350E+00	2.565380E+00
2.734010E+00	4.749450E+00	2.629270E+00
3.428020E+00	5.213730E+00	3.047970E+00
3.496720E+00	5.246310E+00	3.125220E+00
3.620400E+00	5.230830E+00	3.161520E+00
2.245380E+00	4.218790E+00	2.470070E+00
2.325480E+00	4.361580E+00	2.511340E+00
2.417390E+00	4.482380E+00	2.554290E+00
2.512730E+00	4.598050E+00	2.598000E+00
2.601370E+00	4.685650E+00	2.630710E+00
2.636070E+00	4.746230E+00	2.674340E+00
2.693020E+00	4.788110E+00	2.686080E+00
2.753410E+00	4.847050E+00	2.705320E+00
2.852090E+00	4.941470E+00	2.753180E+00
2.958660E+00	5.023730E+00	2.816480E+00
3.062690E+00	5.096430E+00	2.893310E+00
3.155370E+00	5.166350E+00	2.962870E+00
3.249610E+00	5.231690E+00	3.055430E+00
3.372550E+00	5.244700E+00	3.096740E+00
2.641600E+00	4.812760E+00	2.728100E+00
2.740730E+00	4.916280E+00	2.776910E+00
2.846210E+00	5.001590E+00	2.846760E+00
2.953450E+00	5.079840E+00	2.912680E+00
3.051320E+00	5.152630E+00	2.976460E+00
3.131200E+00	5.207760E+00	3.040050E+00
5.191100E+00	2.277250E+00	2.994470E+00
5.263930E+00	2.360390E+00	3.038070E+00
5.337790E+00	2.471250E+00	3.121660E+00
5.382300E+00	2.614390E+00	3.116910E+00
5.420750E+00	2.737740E+00	3.166520E+00
5.465900E+00	2.867850E+00	3.203090E+00
5.506440E+00	3.003220E+00	3.245240E+00
5.547920E+00	3.132280E+00	3.279580E+00
5.562370E+00	3.258690E+00	3.320310E+00
5.561070E+00	3.373440E+00	3.361700E+00
5.550080E+00	3.473180E+00	3.415960E+00
5.057570E+00	2.176350E+00	2.914720E+00
5.128100E+00	2.221370E+00	2.964820E+00
5.487540E+00	3.587740E+00	3.391010E+00
5.468880E+00	3.667550E+00	3.462940E+00
4.949050E+00	2.100400E+00	2.876950E+00
4.861460E+00	2.023830E+00	2.817920E+00
4.868360E+00	2.041180E+00	2.706220E+00
5.406140E+00	3.763670E+00	3.451530E+00
5.384040E+00	3.839760E+00	3.508600E+00
5.366260E+00	3.919890E+00	3.560290E+00
4.812720E+00	1.967260E+00	2.820840E+00
4.730640E+00	1.873260E+00	2.710730E+00
4.760140E+00	1.923940E+00	2.630770E+00
5.308710E+00	4.009720E+00	3.537430E+00
5.279390E+00	4.083910E+00	3.550620E+00
5.322730E+00	4.059160E+00	3.602460E+00
5.293100E+00	4.121720E+00	3.608140E+00
4.660140E+00	1.799340E+00	2.626750E+00
4.579700E+00	1.712250E+00	2.534200E+00
4.614020E+00	1.759490E+00	2.474280E+00
5.258230E+00	4.197310E+00	3.637260E+00
5.224670E+00	4.259310E+00	3.671480E+00
4.490790E+00	1.635980E+00	2.457860E+00
4.388250E+00	1.582620E+00	2.407070E+00
4.417240E+00	1.612650E+00	2.316710E+00
5.179260E+00	4.313470E+00	3.664550E+00
5.136930E+00	4.375870E+00	3.702450E+00
4.252760E+00	1.531000E+00	2.341850E+00
4.079000E+00	1.471850E+00	2.259700E+00
4.203150E+00	1.522770E+00	2.229400E+00
5.097590E+00	4.423390E+00	3.685800E+00
5.117940E+00	4.410760E+00	3.742460E+00
5.096910E+00	4.451930E+00	3.757950E+00
3.917160E+00	1.486970E+00	2.060190E+00
3.852720E+00	1.451620E+00	2.158960E+00
5.035620E+00	4.557520E+00	3.712540E+00
5.057210E+00	4.516520E+00	3.728930E+00
5.056070E+00	4.570430E+00	3.786530E+00
3.743580E+00	1.426350E+00	2.145630E+00
3.593710E+00	1.429060E+00	2.137750E+00
3.700540E+00	1.448820E+00	2.053980E+00
4.978420E+00	4.689540E+00	3.742620E+00
5.021910E+00	4.634390E+00	3.765770E+00
5.019600E+00	4.682500E+00	3.816030E+00
3.483360E+00	1.483650E+00	1.986910E+00
3.346000E+00	1.470720E+00	2.067250E+00
4.932920E+00	4.740400E+00	3.736450E+00
4.975890E+00	4.745280E+00	3.827640E+00
3.260160E+00	1.549300E+00	1.930360E+00
3.136340E+00	1.554640E+00	2.031080E+00
4.905080E+00	4.770280E+00	3.746340E+00
4.922960E+00	4.775310E+00	3.789510E+00
3.061220E+00	1.664600E+00	1.910590E+00
2.950130E+00	1.665610E+00	2.012770E+00
4.791360E+00	4.779420E+00	3.691980E+00
4.819030E+00	4.795920E+00	3.764030E+00
4.883130E+00	4.791820E+00	3.782770E+00
2.887310E+00	1.809670E+00	1.914850E+00
2.791500E+00	1.805030E+00	2.021090E+00
4.688750E+00	4.784710E+00	3.651570E+00
4.712050E+00	4.803820E+00	3.719040E+00
4.762210E+00	4.797410E+00	3.734560E+00
2.738820E+00	1.970240E+00	1.939220E+00
2.651690E+00	1.956670E+00	2.045240E+00
4.553730E+00	4.825030E+00	3.586450E+00
4.596950E+00	4.829150E+00	3.671370E+00
4.657770E+00	4.812340E+00	3.699970E+00
2.615050E+00	2.140070E+00	1.980410E+00
2.531930E+00	2.121700E+00	2.076470E+00
4.526910E+00	4.860920E+00	3.605240E+00
4.543700E+00	4.863100E+00	3.650090E+00
2.509390E+00	2.313450E+00	2.024050E+00
2.432960E+00	2.292560E+00	2.118250E+00
4.430260E+00	4.956910E+00	3.573930E+00
4.503870E+00	4.901420E+00	3.632960E+00
2.409900E+00	2.499740E+00	2.070240E+00
2.374430E+00	2.402880E+00	2.143020E+00
4.357960E+00	4.982270E+00	3.505710E+00
4.368780E+00	5.005570E+00	3.556220E+00
2.321550E+00	2.509310E+00	2.164970E+00
2.248790E+00	2.663180E+00	2.193150E+00
2.324190E+00	2.677180E+00	2.108640E+00
4.220590E+00	5.081550E+00	3.478590E+00
4.316270E+00	5.030010E+00	3.526060E+00
2.253490E+00	2.829550E+00	2.155930E+00
2.179490E+00	2.804920E+00	2.239510E+00
4.147410E+00	5.094910E+00	3.411710E+00
4.152940E+00	5.125620E+00	3.470280E+00
2.176160E+00	2.974020E+00	2.208040E+00
2.101680E+00	2.943510E+00	2.282050E+00
3.906540E+00	5.173990E+00	3.275750E+00
3.994420E+00	5.170160E+00	3.383000E+00
4.099010E+00	5.138240E+00	3.438310E+00
2.104550E+00	3.149120E+00	2.265620E+00
2.060810E+00	3.046840E+00	2.316570E+00
3.860370E+00	5.211570E+00	3.292840E+00
3.897940E+00	5.214810E+00	3.341300E+00
2.025850E+00	3.170030E+00	2.333790E+00
1.999960E+00	3.300420E+00	2.364980E+00
2.060890E+00	3.398910E+00	2.326850E+00
3.686350E+00	5.275220E+00	3.275780E+00
3.823870E+00	5.245420E+00	3.324640E+00
1.987120E+00	3.436610E+00	2.394290E+00
1.966660E+00	3.576200E+00	2.412750E+00
2.017700E+00	3.612850E+00	2.375500E+00
2.071700E+00	3.821150E+00	2.404910E+00
2.137210E+00	4.041470E+00	2.441040E+00
3.578610E+00	5.281870E+00	3.208000E+00
3.586770E+00	5.313710E+00	3.257680E+00
1.980210E+00	3.732870E+00	2.455580E+00
2.032610E+00	3.927310E+00	2.463580E+00
2.050740E+00	4.035710E+00	2.499410E+00
2.096430E+00	4.104730E+00	2.505750E+00
2.148510E+00	4.190970E+00	2.521540E+00
2.226910E+00	4.327220E+00	2.549220E+00
2.312020E+00	4.451070E+00	2.588690E+00
2.405550E+00	4.565910E+00	2.631900E+00
2.506140E+00	4.696720E+00	2.685050E+00
3.313910E+00	5.278480E+00	3.136900E+00
3.378060E+00	5.319380E+00	3.208720E+00
3.514030E+00	5.320180E+00	3.232610E+00
2.048260E+00	4.138250E+00	2.554530E+00
2.126610E+00	4.288080E+00	2.590570E+00
2.207260E+00	4.417230E+00	2.624100E+00
2.299710E+00	4.533500E+00	2.667710E+00
2.383040E+00	4.625680E+00	2.690750E+00
2.411690E+00	4.690250E+00	2.726950E+00
2.463600E+00	4.734140E+00	2.737970E+00
2.526520E+00	4.794290E+00	2.762410E+00
2.629170E+00	4.891920E+00	2.809610E+00
2.736290E+00	4.977460E+00	2.874290E+00
2.846230E+00	5.059900E+00	2.942490E+00
2.954260E+00	5.140320E+00	2.999940E+00
3.050400E+00	5.203760E+00	3.067400E+00
3.134400E+00	5.262980E+00	3.132280E+00
3.247600E+00	5.305960E+00	3.167770E+00
2.412500E+00	4.757990E+00	2.783010E+00
2.512030E+00	4.867800E+00	2.843710E+00
2.624880E+00	4.959760E+00	2.905980E+00
2.738130E+00	5.037900E+00	2.966640E+00
2.850300E+00	5.123380E+00	3.037360E+00
2.968480E+00	5.201630E+00	3.103290E+00
3.048980E+00	5.243600E+00	3.133500E+00
5.347170E+00	2.434010E+00	3.256940E+00
5.320510E+00	2.391440E+00	3.246840E+00
5.330960E+00	2.422480E+00	3.205770E+00
5.366530E+00	2.485490E+00	3.247860E+00
5.171090E+00	2.232050E+00	3.176870E+00
5.098620E+00	2.179380E+00	3.133160E+00
5.133650E+00	2.218750E+00	3.054190E+00
5.258880E+00	2.325930E+00	3.157050E+00
5.408880E+00	2.617590E+00	3.248220E+00
5.453760E+00	2.763190E+00	3.255050E+00
5.505230E+00	2.863910E+00	3.298580E+00
5.553870E+00	2.993710E+00	3.347220E+00
5.595760E+00	3.123080E+00	3.376870E+00
5.606080E+00	3.246700E+00	3.409930E+00
5.604180E+00	3.357640E+00	3.450500E+00
5.595430E+00	3.458370E+00	3.502850E+00
5.042310E+00	2.133640E+00	3.162310E+00
4.985910E+00	2.095990E+00	3.099690E+00
5.023550E+00	2.134480E+00	3.035920E+00
5.531770E+00	3.566410E+00	3.476250E+00
5.512920E+00	3.642280E+00	3.527660E+00
4.903060E+00	2.037890E+00	3.000280E+00
5.462820E+00	3.746610E+00	3.554940E+00
5.415630E+00	3.847850E+00	3.580520E+00
5.409750E+00	3.899000E+00	3.624630E+00
4.743750E+00	1.853280E+00	2.874990E+00
4.685450E+00	1.782390E+00	2.838310E+00
4.689200E+00	1.809740E+00	2.740150E+00
4.789460E+00	1.920610E+00	2.889760E+00
5.379780E+00	3.985830E+00	3.648020E+00
5.349400E+00	4.078060E+00	3.672630E+00
5.319350E+00	4.137710E+00	3.679670E+00
5.360650E+00	4.111190E+00	3.731570E+00
5.324100E+00	4.171620E+00	3.749490E+00
4.537120E+00	1.624010E+00	2.732480E+00
4.436780E+00	1.569040E+00	2.675300E+00
4.503870E+00	1.612480E+00	2.648530E+00
4.549190E+00	1.666010E+00	2.604560E+00
4.599550E+00	1.683860E+00	2.775460E+00
5.223690E+00	4.280950E+00	3.731240E+00
5.264840E+00	4.234970E+00	3.735590E+00
5.251330E+00	4.272170E+00	3.791410E+00
4.341910E+00	1.549740E+00	2.487770E+00
4.266620E+00	1.511670E+00	2.543960E+00
5.199870E+00	4.324940E+00	3.780910E+00
4.160770E+00	1.465530E+00	2.505430E+00
4.005030E+00	1.428020E+00	2.465080E+00
4.118650E+00	1.462140E+00	2.406400E+00
5.154150E+00	4.397740E+00	3.817020E+00
5.127590E+00	4.453240E+00	3.843850E+00
3.848140E+00	1.427760E+00	2.273660E+00
3.786420E+00	1.382900E+00	2.362000E+00
5.106450E+00	4.509320E+00	3.848100E+00
5.097840E+00	4.572500E+00	3.877020E+00
3.681620E+00	1.363610E+00	2.360080E+00
3.534430E+00	1.354380E+00	2.358420E+00
3.639670E+00	1.388510E+00	2.274700E+00
5.073720E+00	4.634570E+00	3.875270E+00
5.041690E+00	4.717520E+00	3.893080E+00
3.428490E+00	1.405300E+00	2.207750E+00
3.297930E+00	1.384480E+00	2.294200E+00
5.011690E+00	4.761360E+00	3.888620E+00
5.030770E+00	4.762410E+00	3.927420E+00
5.013270E+00	4.781450E+00	3.924160E+00
3.214930E+00	1.463260E+00	2.161200E+00
3.097450E+00	1.450210E+00	2.257410E+00
4.916800E+00	4.815450E+00	3.880370E+00
4.984430E+00	4.790670E+00	3.907030E+00
3.019830E+00	1.546830E+00	2.127560E+00
2.919890E+00	1.539600E+00	2.236160E+00
4.859030E+00	4.821010E+00	3.838550E+00
4.861210E+00	4.838990E+00	3.894230E+00
2.850180E+00	1.659280E+00	2.119190E+00
2.757520E+00	1.646080E+00	2.225640E+00
4.738570E+00	4.821650E+00	3.777500E+00
4.766650E+00	4.833120E+00	3.822150E+00
4.814710E+00	4.845250E+00	3.887060E+00
2.698790E+00	1.792160E+00	2.125670E+00
2.614140E+00	1.773590E+00	2.234590E+00
4.628010E+00	4.845650E+00	3.746060E+00
4.662820E+00	4.868650E+00	3.813890E+00
4.721830E+00	4.850870E+00	3.828150E+00
2.564080E+00	1.935900E+00	2.144290E+00
2.481930E+00	1.914500E+00	2.248850E+00
4.533240E+00	4.923700E+00	3.736370E+00
4.600060E+00	4.888230E+00	3.784670E+00
2.449870E+00	2.106680E+00	2.180230E+00
2.369740E+00	2.078270E+00	2.287690E+00
4.480140E+00	4.952640E+00	3.673640E+00
4.484490E+00	4.976330E+00	3.722270E+00
2.338450E+00	2.307670E+00	2.223980E+00
2.271080E+00	2.216020E+00	2.321810E+00
4.366430E+00	5.046380E+00	3.620780E+00
4.441020E+00	5.009110E+00	3.685910E+00
2.251170E+00	2.346510E+00	2.298330E+00
2.222050E+00	2.299300E+00	2.346640E+00
2.235020E+00	2.496480E+00	2.261020E+00
4.290660E+00	5.089550E+00	3.582320E+00
4.308680E+00	5.137700E+00	3.685590E+00
2.180580E+00	2.396970E+00	2.348580E+00
2.120690E+00	2.583200E+00	2.355390E+00
2.178110E+00	2.662940E+00	2.269580E+00
4.142940E+00	5.189060E+00	3.543960E+00
4.232790E+00	5.158860E+00	3.606350E+00
2.105070E+00	2.776310E+00	2.319810E+00
2.033980E+00	2.745040E+00	2.401070E+00
4.065760E+00	5.189590E+00	3.483910E+00
4.072920E+00	5.222160E+00	3.533180E+00
2.020900E+00	2.953550E+00	2.361660E+00
1.986480E+00	2.846640E+00	2.427650E+00
3.896170E+00	5.266330E+00	3.422190E+00
4.007370E+00	5.239090E+00	3.496610E+00
1.945840E+00	2.967380E+00	2.444070E+00
1.917140E+00	3.099240E+00	2.466920E+00
1.954880E+00	3.201670E+00	2.404740E+00
3.784550E+00	5.297340E+00	3.382000E+00
3.822010E+00	5.353190E+00	3.472240E+00
1.887130E+00	3.242680E+00	2.480050E+00
1.875480E+00	3.392920E+00	2.511470E+00
1.921800E+00	3.485790E+00	2.459910E+00
3.574840E+00	5.361440E+00	3.323050E+00
3.695460E+00	5.353300E+00	3.399630E+00
1.850630E+00	3.529090E+00	2.523990E+00
1.842030E+00	3.656660E+00	2.549210E+00
1.898000E+00	3.697300E+00	2.516900E+00
1.948100E+00	3.944670E+00	2.535850E+00
3.464850E+00	5.372030E+00	3.294690E+00
3.484890E+00	5.435780E+00	3.388550E+00
1.853180E+00	3.788460E+00	2.576130E+00
1.863040E+00	3.937860E+00	2.596270E+00
1.902180E+00	4.014580E+00	2.595270E+00
1.950500E+00	4.107100E+00	2.604940E+00
2.026440E+00	4.249240E+00	2.630220E+00
2.102480E+00	4.376850E+00	2.660470E+00
2.184090E+00	4.501400E+00	2.706370E+00
2.295180E+00	4.640050E+00	2.739170E+00
3.159690E+00	5.325420E+00	3.206110E+00
3.234580E+00	5.375660E+00	3.255480E+00
3.362250E+00	5.406070E+00	3.326630E+00
1.855700E+00	4.047460E+00	2.644850E+00
1.928140E+00	4.207080E+00	2.673520E+00
2.003620E+00	4.344210E+00	2.699100E+00
2.078210E+00	4.440920E+00	2.720800E+00
2.109480E+00	4.518150E+00	2.755280E+00
2.181560E+00	4.585050E+00	2.757070E+00
2.210220E+00	4.659450E+00	2.785150E+00
2.292670E+00	4.736400E+00	2.814230E+00
2.383480E+00	4.839690E+00	2.872610E+00
2.499710E+00	4.954170E+00	2.951760E+00
2.640050E+00	5.022120E+00	2.990250E+00
2.735090E+00	5.097080E+00	3.059780E+00
2.860310E+00	5.198620E+00	3.153980E+00
3.034690E+00	5.292840E+00	3.204760E+00
2.904480E+00	5.289360E+00	3.249630E+00
3.134100E+00	5.353110E+00	3.250210E+00
2.104250E+00	4.604240E+00	2.801580E+00
2.186200E+00	4.719100E+00	2.840150E+00
2.271360E+00	4.793730E+00	2.872680E+00
2.307070E+00	4.857780E+00	2.914900E+00
2.382330E+00	4.907310E+00	2.936760E+00
2.408850E+00	4.954350E+00	2.980470E+00
2.460070E+00	5.007330E+00	3.037270E+00
2.601240E+00	5.064670E+00	3.076570E+00
2.723680E+00	5.152770E+00	3.156540E+00
2.797420E+00	5.226390E+00	3.220640E+00
2.313950E+00	4.925610E+00	2.978340E+00
2.386790E+00	4.974680E+00	3.015110E+00
5.311530E+00	2.357240E+00	3.358300E+00
5.280400E+00	2.317310E+00	3.340520E+00
5.293950E+00	2.343700E+00	3.286750E+00
5.352410E+00	2.432930E+00	3.333500E+00
5.400570E+00	2.531700E+00	3.324300E+00
5.405430E+00	2.519160E+00	3.404120E+00
5.446790E+00	2.619860E+00	3.398690E+00
5.116940E+00	2.188770E+00	3.240350E+00
5.218200E+00	2.267760E+00	3.304890E+00
5.478290E+00	2.741890E+00	3.346950E+00
5.547190E+00	2.862840E+00	3.402870E+00
5.610310E+00	3.003400E+00	3.466600E+00
5.636870E+00	3.142720E+00	3.458630E+00
5.648210E+00	3.241400E+00	3.496400E+00
5.646960E+00	3.346920E+00	3.535950E+00
5.642290E+00	3.439520E+00	3.592640E+00
4.972530E+00	2.073760E+00	3.194680E+00
5.050690E+00	2.134940E+00	3.272740E+00
5.574800E+00	3.559550E+00	3.567520E+00
5.530620E+00	3.656540E+00	3.589260E+00
5.574400E+00	3.614170E+00	3.638350E+00
5.535770E+00	3.709270E+00	3.665860E+00
4.778180E+00	1.814910E+00	3.139040E+00
4.731530E+00	1.761690E+00	3.098690E+00
4.763790E+00	1.814290E+00	3.068490E+00
4.780180E+00	1.871060E+00	2.997610E+00
4.810810E+00	1.875040E+00	3.147650E+00
4.838930E+00	1.961750E+00	3.016150E+00
4.872540E+00	1.978880E+00	3.140660E+00
5.465210E+00	3.827230E+00	3.653780E+00
5.433720E+00	3.907880E+00	3.678150E+00
5.478040E+00	3.876370E+00	3.721810E+00
5.448650E+00	3.947820E+00	3.736660E+00
4.658270E+00	1.695050E+00	3.013760E+00
4.577150E+00	1.620700E+00	2.970090E+00
4.576830E+00	1.644030E+00	2.846350E+00
4.692880E+00	1.753830E+00	2.957920E+00
5.415200E+00	4.043450E+00	3.765380E+00
5.383610E+00	4.121810E+00	3.789380E+00
5.370300E+00	4.170020E+00	3.843160E+00
4.494710E+00	1.566930E+00	2.923320E+00
4.375550E+00	1.526590E+00	2.878710E+00
4.466600E+00	1.565350E+00	2.816650E+00
5.304990E+00	4.228870E+00	3.819200E+00
5.265480E+00	4.292540E+00	3.878640E+00
4.251190E+00	1.494230E+00	2.650910E+00
4.192260E+00	1.454280E+00	2.739630E+00
5.211970E+00	4.348520E+00	3.862550E+00
5.236210E+00	4.337680E+00	3.908730E+00
5.209910E+00	4.380430E+00	3.928380E+00
4.074850E+00	1.408220E+00	2.729630E+00
3.929290E+00	1.375040E+00	2.651120E+00
4.045440E+00	1.415510E+00	2.611750E+00
5.134630E+00	4.471990E+00	3.885410E+00
5.162110E+00	4.438480E+00	3.907200E+00
5.152120E+00	4.485160E+00	3.941630E+00
3.786550E+00	1.353410E+00	2.480910E+00
3.758780E+00	1.305220E+00	2.623920E+00
5.109520E+00	4.594310E+00	3.921470E+00
5.141080E+00	4.552250E+00	3.965850E+00
5.125090E+00	4.618870E+00	3.977430E+00
3.607960E+00	1.285100E+00	2.588880E+00
3.462450E+00	1.262850E+00	2.574150E+00
3.583660E+00	1.309950E+00	2.504120E+00
5.056970E+00	4.744340E+00	3.963630E+00
5.103880E+00	4.689850E+00	3.995030E+00
5.081220E+00	4.754350E+00	4.027800E+00
3.377760E+00	1.315050E+00	2.430340E+00
3.250400E+00	1.289650E+00	2.518120E+00
5.016030E+00	4.799880E+00	4.004440E+00
3.174820E+00	1.360970E+00	2.385640E+00
3.064390E+00	1.338430E+00	2.482200E+00
4.960900E+00	4.821990E+00	3.954440E+00
4.962330E+00	4.837310E+00	4.008950E+00
2.992900E+00	1.430690E+00	2.356900E+00
2.897450E+00	1.411640E+00	2.464240E+00
4.855130E+00	4.861490E+00	3.981780E+00
4.922770E+00	4.849280E+00	3.994570E+00
2.827410E+00	1.521150E+00	2.342940E+00
2.739170E+00	1.501070E+00	2.451750E+00
4.745960E+00	4.882720E+00	3.940550E+00
4.796590E+00	4.874650E+00	3.974680E+00
2.671450E+00	1.626870E+00	2.333920E+00
2.585330E+00	1.602270E+00	2.442820E+00
4.699900E+00	4.886830E+00	3.893500E+00
4.700340E+00	4.908350E+00	3.951380E+00
2.528570E+00	1.748440E+00	2.337940E+00
2.444990E+00	1.724850E+00	2.454400E+00
4.571930E+00	4.936790E+00	3.819670E+00
4.605160E+00	4.951110E+00	3.898910E+00
4.666990E+00	4.919390E+00	3.931440E+00
2.397210E+00	1.887690E+00	2.356100E+00
2.311150E+00	1.863050E+00	2.475330E+00
4.477380E+00	5.025250E+00	3.776700E+00
4.539230E+00	4.992880E+00	3.847070E+00
2.284350E+00	2.046530E+00	2.390040E+00
2.195370E+00	2.020630E+00	2.502670E+00
4.395060E+00	5.093620E+00	3.738020E+00
4.438860E+00	5.108750E+00	3.816960E+00
2.176700E+00	2.230050E+00	2.421940E+00
2.098990E+00	2.160540E+00	2.537470E+00
4.346590E+00	5.154200E+00	3.752870E+00
4.379500E+00	5.183890E+00	3.825480E+00
2.086610E+00	2.276710E+00	2.504070E+00
2.049580E+00	2.239870E+00	2.554490E+00
2.083480E+00	2.420920E+00	2.451090E+00
4.190180E+00	5.213940E+00	3.635080E+00
4.230060E+00	5.241640E+00	3.721600E+00
4.306510E+00	5.211450E+00	3.773320E+00
2.023070E+00	2.340570E+00	2.549520E+00
1.974130E+00	2.526620E+00	2.538950E+00
2.032120E+00	2.601320E+00	2.448000E+00
4.059430E+00	5.272630E+00	3.593710E+00
4.146160E+00	5.266320E+00	3.665390E+00
1.953120E+00	2.755750E+00	2.493690E+00
1.913960E+00	2.646490E+00	2.563530E+00
3.941530E+00	5.324760E+00	3.535510E+00
3.993480E+00	5.359630E+00	3.648730E+00
1.870450E+00	2.771940E+00	2.582330E+00
1.828870E+00	2.899790E+00	2.589670E+00
1.875340E+00	3.002240E+00	2.525190E+00
3.875650E+00	5.371250E+00	3.536140E+00
3.907390E+00	5.384000E+00	3.586970E+00
1.797550E+00	3.039970E+00	2.604920E+00
1.747160E+00	3.219440E+00	2.618880E+00
1.818910E+00	3.295990E+00	2.554150E+00
3.601350E+00	5.429620E+00	3.427300E+00
3.716150E+00	5.421300E+00	3.494410E+00
3.827860E+00	5.411450E+00	3.555140E+00
1.764260E+00	3.373870E+00	2.615810E+00
1.730510E+00	3.322160E+00	2.643360E+00
1.776750E+00	3.589130E+00	2.589930E+00
3.542720E+00	5.474220E+00	3.449250E+00
3.603140E+00	5.503730E+00	3.525000E+00
1.719220E+00	3.444340E+00	2.651950E+00
1.703470E+00	3.596100E+00	2.651140E+00
1.736830E+00	3.695890E+00	2.646170E+00
1.778440E+00	3.851630E+00	2.642100E+00
3.241730E+00	5.449200E+00	3.357880E+00
3.360870E+00	5.480350E+00	3.419200E+00
3.476390E+00	5.505860E+00	3.474410E+00
1.688360E+00	3.741150E+00	2.697810E+00
1.711560E+00	3.908550E+00	2.699710E+00
1.707210E+00	3.986400E+00	2.724780E+00
1.763240E+00	4.013440E+00	2.694640E+00
1.828530E+00	4.158690E+00	2.716620E+00
1.903730E+00	4.304310E+00	2.740150E+00
1.989100E+00	4.460330E+00	2.776030E+00
2.995480E+00	5.340220E+00	3.277170E+00
3.100720E+00	5.392930E+00	3.315810E+00
3.155450E+00	5.470440E+00	3.392160E+00
3.230370E+00	5.521450E+00	3.439690E+00
1.723460E+00	4.093600E+00	2.755710E+00
1.802360E+00	4.259850E+00	2.779440E+00
1.875110E+00	4.375290E+00	2.791610E+00
1.898130E+00	4.452150E+00	2.822110E+00
1.943210E+00	4.504360E+00	2.826240E+00
1.991440E+00	4.573180E+00	2.835970E+00
2.065340E+00	4.690320E+00	2.874020E+00
2.184780E+00	4.815390E+00	2.924670E+00
2.507200E+00	5.089530E+00	3.158320E+00
2.632860E+00	5.139700E+00	3.180170E+00
2.708670E+00	5.205750E+00	3.232850E+00
2.792240E+00	5.284200E+00	3.301260E+00
2.943010E+00	5.376170E+00	3.341680E+00
3.061740E+00	5.461860E+00	3.405090E+00
3.139320E+00	5.501980E+00	3.430420E+00
1.891980E+00	4.528720E+00	2.867900E+00
1.957930E+00	4.631440E+00	2.883800E+00
1.985210E+00	4.704480E+00	2.918550E+00
2.063170E+00	4.764980E+00	2.933650E+00
2.093620E+00	4.836130E+00	2.973800E+00
2.180490E+00	4.937850E+00	3.039360E+00
2.362430E+00	5.007920E+00	3.080950E+00
2.399350E+00	5.081010E+00	3.185150E+00
2.474610E+00	5.161680E+00	3.268330E+00
2.611020E+00	5.192560E+00	3.261760E+00
2.697690E+00	5.241350E+00	3.290680E+00
1.985460E+00	4.780540E+00	2.977240E+00
2.058790E+00	4.874880E+00	3.017950E+00
2.078500E+00	4.925180E+00	3.066770E+00
2.123570E+00	4.961430E+00	3.098280E+00
2.165650E+00	5.012770E+00	3.170050E+00
2.285810E+00	5.045810E+00	3.173660E+00
2.362520E+00	5.115140E+00	3.244930E+00
2.063540E+00	4.961260E+00	3.133120E+00
5.279150E+00	2.326620E+00	3.423660E+00
5.330090E+00	2.390660E+00	3.417920E+00
5.371000E+00	2.462330E+00	3.472170E+00
5.430080E+00	2.557370E+00	3.490370E+00
5.475030E+00	2.645300E+00	3.504220E+00
5.596320E+00	2.833640E+00	3.549640E+00
5.565210E+00	2.790330E+00	3.535310E+00
5.586600E+00	2.865350E+00	3.496780E+00
5.619800E+00	2.934750E+00	3.521490E+00
5.624980E+00	2.886090E+00	3.563550E+00
5.651840E+00	2.980610E+00	3.565480E+00
5.117530E+00	2.188260E+00	3.391320E+00
5.207890E+00	2.264060E+00	3.456230E+00
5.515810E+00	2.749240E+00	3.464550E+00
5.685480E+00	3.115420E+00	3.561870E+00
5.681780E+00	3.247130E+00	3.573670E+00
5.683960E+00	3.329360E+00	3.625170E+00
5.684520E+00	3.418550E+00	3.684790E+00
4.764640E+00	1.733530E+00	3.378160E+00
4.720960E+00	1.691330E+00	3.342750E+00
4.756960E+00	1.738670E+00	3.301420E+00
4.790380E+00	1.809910E+00	3.243410E+00
4.800290E+00	1.787670E+00	3.393670E+00
4.867610E+00	1.936230E+00	3.278390E+00
4.857760E+00	1.895020E+00	3.413260E+00
4.932490E+00	2.019500E+00	3.283670E+00
4.931350E+00	1.998730E+00	3.414630E+00
5.009990E+00	2.088940E+00	3.373120E+00
5.631040E+00	3.525450E+00	3.660050E+00
5.609670E+00	3.616380E+00	3.712840E+00
5.594280E+00	3.705560E+00	3.763510E+00
4.650170E+00	1.635890E+00	3.299310E+00
4.578280E+00	1.593930E+00	3.236100E+00
4.616340E+00	1.622740E+00	3.188840E+00
4.677980E+00	1.686810E+00	3.173760E+00
5.531710E+00	3.800410E+00	3.742130E+00
5.519070E+00	3.893360E+00	3.795410E+00
5.480420E+00	3.973930E+00	3.804180E+00
5.523930E+00	3.947780E+00	3.852390E+00
5.491300E+00	4.019680E+00	3.874120E+00
4.535940E+00	1.579890E+00	3.066500E+00
4.480810E+00	1.546490E+00	3.220970E+00
5.429760E+00	4.103590E+00	3.857840E+00
5.412900E+00	4.156750E+00	3.931290E+00
4.371640E+00	1.514720E+00	3.176820E+00
4.280490E+00	1.486020E+00	3.080680E+00
4.386190E+00	1.519650E+00	3.045760E+00
5.344490E+00	4.221880E+00	3.910550E+00
5.319230E+00	4.267170E+00	3.983570E+00
4.207830E+00	1.453450E+00	2.888960E+00
4.129870E+00	1.412620E+00	3.032600E+00
5.261860E+00	4.325910E+00	3.966160E+00
5.248010E+00	4.368260E+00	4.013750E+00
3.980970E+00	1.373310E+00	2.803460E+00
5.210020E+00	4.437480E+00	4.024460E+00
5.176120E+00	4.499260E+00	4.014260E+00
5.204720E+00	4.492000E+00	4.062960E+00
5.193840E+00	4.534440E+00	4.066790E+00
3.793340E+00	1.291600E+00	2.764450E+00
3.678390E+00	1.250530E+00	2.813060E+00
3.632860E+00	1.267570E+00	2.673980E+00
5.144700E+00	4.646540E+00	4.034890E+00
5.182420E+00	4.606720E+00	4.080070E+00
5.165190E+00	4.677190E+00	4.093560E+00
3.540030E+00	1.210530E+00	2.854640E+00
3.372810E+00	1.195690E+00	2.800570E+00
3.497220E+00	1.226090E+00	2.718170E+00
5.080920E+00	4.797430E+00	4.082340E+00
5.140890E+00	4.749650E+00	4.114550E+00
5.115050E+00	4.820840E+00	4.169770E+00
3.314550E+00	1.232890E+00	2.654810E+00
3.185620E+00	1.209840E+00	2.745240E+00
5.048860E+00	4.821500E+00	4.076510E+00
5.067680E+00	4.834280E+00	4.127340E+00
3.129330E+00	1.262780E+00	2.611420E+00
3.016410E+00	1.247680E+00	2.716930E+00
4.953660E+00	4.870150E+00	4.095790E+00
5.024240E+00	4.847900E+00	4.112400E+00
2.961260E+00	1.318550E+00	2.587490E+00
2.857310E+00	1.299210E+00	2.699380E+00
4.896820E+00	4.879410E+00	4.058050E+00
4.901850E+00	4.898760E+00	4.113800E+00
2.803400E+00	1.389180E+00	2.573410E+00
2.705360E+00	1.369590E+00	2.685650E+00
4.774820E+00	4.893350E+00	4.006120E+00
4.804090E+00	4.900080E+00	4.048910E+00
4.856250E+00	4.909360E+00	4.107710E+00
2.650190E+00	1.479920E+00	2.564680E+00
2.556580E+00	1.458660E+00	2.678630E+00
4.695620E+00	4.949920E+00	4.035140E+00
4.757970E+00	4.921150E+00	4.052710E+00
2.501270E+00	1.582260E+00	2.560610E+00
2.415540E+00	1.563740E+00	2.674300E+00
4.643470E+00	4.962060E+00	3.988900E+00
4.649490E+00	4.988440E+00	4.045080E+00
2.355810E+00	1.695880E+00	2.583210E+00
2.334670E+00	1.634300E+00	2.670840E+00
4.488700E+00	5.081940E+00	3.872130E+00
4.541680E+00	5.056250E+00	3.959240E+00
4.606540E+00	5.016930E+00	4.028040E+00
2.280410E+00	1.696960E+00	2.665760E+00
2.217260E+00	1.834510E+00	2.600050E+00
4.437750E+00	5.157890E+00	3.877500E+00
4.474570E+00	5.153720E+00	3.950400E+00
2.101500E+00	2.004750E+00	2.617690E+00
4.407300E+00	5.201380E+00	3.882760E+00
4.426930E+00	5.207300E+00	3.927900E+00
1.996610E+00	2.195000E+00	2.630310E+00
4.269770E+00	5.270830E+00	3.794490E+00
4.310440E+00	5.292680E+00	3.873580E+00
4.384990E+00	5.245530E+00	3.913140E+00
1.889980E+00	2.335810E+00	2.709630E+00
1.948030E+00	2.389730E+00	2.613070E+00
4.082990E+00	5.330880E+00	3.696310E+00
4.154370E+00	5.358910E+00	3.775800E+00
4.235820E+00	5.333660E+00	3.822460E+00
1.871660E+00	2.562620E+00	2.645510E+00
1.811800E+00	2.464020E+00	2.756240E+00
4.045000E+00	5.368820E+00	3.709590E+00
4.076770E+00	5.382010E+00	3.748140E+00
1.796750E+00	2.603560E+00	2.724760E+00
1.773820E+00	2.546230E+00	2.777940E+00
1.787630E+00	2.804040E+00	2.673120E+00
3.891750E+00	5.444450E+00	3.657870E+00
4.006790E+00	5.415360E+00	3.727320E+00
1.746790E+00	2.655080E+00	2.767650E+00
1.724020E+00	2.798850E+00	2.753290E+00
1.726920E+00	2.891300E+00	2.713730E+00
1.723120E+00	3.037270E+00	2.687130E+00
3.742070E+00	5.478360E+00	3.603560E+00
3.810190E+00	5.525190E+00	3.719400E+00
1.676480E+00	2.918830E+00	2.761590E+00
1.627060E+00	3.123370E+00	2.762580E+00
1.680970E+00	3.272040E+00	2.683370E+00
3.657190E+00	5.521760E+00	3.604430E+00
3.695250E+00	5.537340E+00	3.663560E+00
1.611700E+00	3.298730E+00	2.749570E+00
1.570360E+00	3.236920E+00	2.784350E+00
1.633700E+00	3.504650E+00	2.714460E+00
3.357870E+00	5.547880E+00	3.511570E+00
3.485260E+00	5.561350E+00	3.575400E+00
3.602530E+00	5.561910E+00	3.633350E+00
1.550290E+00	3.388310E+00	2.803320E+00
1.554230E+00	3.569900E+00	2.772070E+00
1.543490E+00	3.663940E+00	2.793710E+00
1.601540E+00	3.698920E+00	2.759180E+00
1.643870E+00	3.915470E+00	2.755610E+00
3.234790E+00	5.580820E+00	3.533150E+00
3.348200E+00	5.610510E+00	3.640290E+00
1.543770E+00	3.804620E+00	2.815160E+00
1.579270E+00	3.964820E+00	2.814900E+00
1.578650E+00	4.040880E+00	2.839230E+00
1.635040E+00	4.065920E+00	2.808150E+00
1.701380E+00	4.215310E+00	2.823010E+00
1.790070E+00	4.387800E+00	2.843330E+00
2.819820E+00	5.368360E+00	3.385180E+00
2.927660E+00	5.480940E+00	3.457130E+00
3.109040E+00	5.535490E+00	3.483620E+00
3.142050E+00	5.588960E+00	3.565470E+00
3.211540E+00	5.617950E+00	3.616350E+00
1.594490E+00	4.144520E+00	2.868180E+00
1.669710E+00	4.311280E+00	2.885050E+00
1.724740E+00	4.419710E+00	2.902720E+00
1.728730E+00	4.470300E+00	2.931430E+00
1.791550E+00	4.499190E+00	2.909510E+00
1.865980E+00	4.643540E+00	2.942050E+00
2.572720E+00	5.225110E+00	3.328060E+00
2.678380E+00	5.291000E+00	3.363440E+00
2.765150E+00	5.409470E+00	3.447690E+00
2.815430E+00	5.487280E+00	3.514430E+00
2.890200E+00	5.556180E+00	3.590790E+00
3.028610E+00	5.574480E+00	3.572890E+00
3.126550E+00	5.615730E+00	3.634290E+00
1.746660E+00	4.541200E+00	2.956370E+00
1.770180E+00	4.634470E+00	2.984840E+00
1.816860E+00	4.687880E+00	2.993490E+00
1.872980E+00	4.754100E+00	3.012790E+00
1.961340E+00	4.877810E+00	3.064720E+00
2.233770E+00	5.066800E+00	3.221440E+00
2.287150E+00	5.109760E+00	3.264510E+00
2.370570E+00	5.181650E+00	3.343560E+00
2.525050E+00	5.267110E+00	3.397400E+00
2.640470E+00	5.370580E+00	3.461930E+00
2.719890E+00	5.458170E+00	3.522640E+00
2.782500E+00	5.520630E+00	3.586280E+00
1.769320E+00	4.711350E+00	3.038160E+00
1.847540E+00	4.810100E+00	3.072890E+00
1.877300E+00	4.873330E+00	3.118050E+00
1.926420E+00	4.913550E+00	3.131010E+00
1.978400E+00	4.953240E+00	3.161940E+00
2.060830E+00	5.022570E+00	3.239350E+00
2.195950E+00	5.096310E+00	3.281720E+00
2.278900E+00	5.147190E+00	3.326950E+00
1.891270E+00	4.930240E+00	3.187820E+00
1.966810E+00	4.986230E+00	3.223400E+00
5.318330E+00	2.387160E+00	3.499560E+00
5.403460E+00	2.507580E+00	3.560480E+00
5.347300E+00	2.433190E+00	3.583910E+00
5.465000E+00	2.588330E+00	3.604150E+00
5.522580E+00	2.708340E+00	3.562500E+00
5.526050E+00	2.676520E+00	3.648610E+00
5.592300E+00	2.786910E+00	3.620810E+00
5.665310E+00	2.908520E+00	3.654090E+00
5.689970E+00	3.019640E+00	3.636120E+00
5.705560E+00	2.986350E+00	3.707040E+00
5.729610E+00	3.089980E+00	3.700070E+00
5.073520E+00	2.158980E+00	3.614240E+00
5.040990E+00	2.122810E+00	3.593120E+00
5.064060E+00	2.144480E+00	3.517730E+00
5.140390E+00	2.219300E+00	3.571730E+00
5.255920E+00	2.326570E+00	3.592300E+00
5.715910E+00	3.213400E+00	3.656350E+00
5.720820E+00	3.313350E+00	3.715470E+00
5.723960E+00	3.395910E+00	3.756730E+00
4.693390E+00	1.656880E+00	3.562570E+00
4.651240E+00	1.627270E+00	3.526000E+00
4.680290E+00	1.652920E+00	3.442460E+00
4.756460E+00	1.724320E+00	3.501720E+00
4.837900E+00	1.832980E+00	3.542220E+00
4.914850E+00	1.953650E+00	3.585410E+00
4.996150E+00	2.065440E+00	3.548410E+00
5.690700E+00	3.511680E+00	3.768440E+00
5.645300E+00	3.626940E+00	3.786460E+00
5.640630E+00	3.686250E+00	3.830320E+00
4.579500E+00	1.596320E+00	3.443190E+00
5.604070E+00	3.787270E+00	3.848920E+00
5.564620E+00	3.889220E+00	3.871450E+00
5.555690E+00	3.945490E+00	3.919360E+00
5.538500E+00	4.011690E+00	3.974120E+00
4.458110E+00	1.540600E+00	3.395120E+00
4.386900E+00	1.519110E+00	3.378480E+00
4.402380E+00	1.519840E+00	3.283790E+00
5.477490E+00	4.087040E+00	3.949460E+00
5.455450E+00	4.146640E+00	4.019440E+00
4.283680E+00	1.493280E+00	3.298110E+00
5.386000E+00	4.207060E+00	4.000700E+00
5.363560E+00	4.252370E+00	4.053930E+00
4.122620E+00	1.414800E+00	3.225890E+00
4.008740E+00	1.372990E+00	3.176050E+00
4.051290E+00	1.385600E+00	3.092940E+00
5.314840E+00	4.322260E+00	4.075300E+00
5.266080E+00	4.383960E+00	4.069790E+00
5.298800E+00	4.375570E+00	4.113700E+00
5.276120E+00	4.418810E+00	4.120540E+00
3.906730E+00	1.328330E+00	2.974130E+00
3.870290E+00	1.306580E+00	3.187320E+00
5.251790E+00	4.497740E+00	4.139920E+00
5.225140E+00	4.560500E+00	4.128610E+00
5.254620E+00	4.554580E+00	4.176010E+00
5.243320E+00	4.596620E+00	4.179920E+00
3.730040E+00	1.243580E+00	3.145810E+00
3.637410E+00	1.222890E+00	3.094450E+00
3.692100E+00	1.238200E+00	2.993570E+00
5.186460E+00	4.710250E+00	4.149960E+00
5.222600E+00	4.668830E+00	4.194210E+00
5.195470E+00	4.740420E+00	4.205760E+00
3.474190E+00	1.182460E+00	3.014510E+00
5.143270E+00	4.828150E+00	4.214440E+00
5.161280E+00	4.800250E+00	4.217280E+00
5.148880E+00	4.830060E+00	4.243980E+00
3.244530E+00	1.176120E+00	2.894190E+00
5.052210E+00	4.865760E+00	4.220070E+00
5.120890E+00	4.843420E+00	4.239970E+00
3.065420E+00	1.195390E+00	2.847910E+00
4.998750E+00	4.880440E+00	4.172390E+00
4.999200E+00	4.893250E+00	4.230330E+00
2.902930E+00	1.234150E+00	2.826790E+00
4.899090E+00	4.922890E+00	4.198930E+00
4.961690E+00	4.903850E+00	4.214650E+00
2.750630E+00	1.286050E+00	2.811840E+00
4.789230E+00	4.951680E+00	4.161050E+00
4.841630E+00	4.941500E+00	4.192600E+00
2.603240E+00	1.355800E+00	2.803760E+00
4.740680E+00	4.959740E+00	4.114770E+00
4.745000E+00	4.980440E+00	4.171250E+00
2.457190E+00	1.452880E+00	2.801150E+00
4.652080E+00	5.035230E+00	4.129530E+00
4.711960E+00	4.996680E+00	4.152190E+00
2.296180E+00	1.593620E+00	2.774730E+00
4.562520E+00	5.084340E+00	4.052700E+00
4.593770E+00	5.077900E+00	4.107780E+00
2.150700E+00	1.712380E+00	2.813580E+00
2.210390E+00	1.736980E+00	2.712700E+00
4.512330E+00	5.152430E+00	4.037730E+00
2.117130E+00	1.849450E+00	2.711460E+00
2.047790E+00	1.832250E+00	2.811630E+00
4.430820E+00	5.265440E+00	4.021560E+00
2.012980E+00	1.985110E+00	2.737830E+00
1.933830E+00	1.905140E+00	2.886250E+00
4.360750E+00	5.303400E+00	3.958300E+00
4.368500E+00	5.333900E+00	4.005490E+00
1.906910E+00	2.130060E+00	2.777020E+00
1.827830E+00	2.094880E+00	2.899520E+00
4.197480E+00	5.390880E+00	3.854890E+00
4.238020E+00	5.413280E+00	3.939860E+00
4.321080E+00	5.362950E+00	3.978290E+00
1.818700E+00	2.288890E+00	2.821800E+00
1.749970E+00	2.255570E+00	2.924660E+00
4.064650E+00	5.444340E+00	3.819330E+00
4.152040E+00	5.440350E+00	3.889410E+00
1.740680E+00	2.469750E+00	2.847130E+00
1.709710E+00	2.365140E+00	2.939760E+00
3.941040E+00	5.498320E+00	3.772100E+00
3.994770E+00	5.521650E+00	3.894320E+00
1.671870E+00	2.482600E+00	2.948280E+00
1.608620E+00	2.639060E+00	2.968440E+00
1.669820E+00	2.713930E+00	2.847080E+00
3.874520E+00	5.537690E+00	3.782140E+00
3.909080E+00	5.546110E+00	3.839010E+00
1.590250E+00	2.805400E+00	2.913710E+00
1.542120E+00	2.779400E+00	2.997100E+00
1.599080E+00	2.944010E+00	2.839220E+00
3.678280E+00	5.596030E+00	3.764860E+00
3.827040E+00	5.565210E+00	3.817740E+00
1.524270E+00	2.943770E+00	2.922620E+00
1.469590E+00	2.916090E+00	3.012590E+00
1.517990E+00	3.159650E+00	2.848990E+00
3.508510E+00	5.612640E+00	3.689890E+00
3.543740E+00	5.639510E+00	3.784500E+00
1.458430E+00	3.060810E+00	2.959340E+00
1.425710E+00	3.007990E+00	3.020970E+00
1.417640E+00	3.214810E+00	2.928060E+00
1.457570E+00	3.366020E+00	2.880350E+00
1.477480E+00	3.593660E+00	2.832850E+00
3.421490E+00	5.630950E+00	3.711020E+00
3.460870E+00	5.642050E+00	3.762060E+00
1.390510E+00	3.113410E+00	3.011220E+00
1.352980E+00	3.252570E+00	2.985000E+00
1.387960E+00	3.347500E+00	2.944660E+00
1.389360E+00	3.499650E+00	2.913380E+00
1.402870E+00	3.646520E+00	2.903260E+00
1.454490E+00	3.784340E+00	2.883370E+00
1.511520E+00	3.979600E+00	2.871290E+00
3.206250E+00	5.657440E+00	3.731850E+00
3.367400E+00	5.650480E+00	3.756680E+00
1.317800E+00	3.418610E+00	3.006070E+00
1.328920E+00	3.610490E+00	2.960330E+00
1.373570E+00	3.756510E+00	2.947060E+00
1.414610E+00	3.911520E+00	2.933050E+00
1.454850E+00	4.028040E+00	2.935760E+00
1.454250E+00	4.092470E+00	2.960110E+00
1.507930E+00	4.117050E+00	2.924880E+00
1.570580E+00	4.256530E+00	2.935930E+00
1.654090E+00	4.422900E+00	2.953960E+00
2.971430E+00	5.597560E+00	3.632640E+00
3.050270E+00	5.628030E+00	3.685220E+00
3.089970E+00	5.658040E+00	3.765350E+00
1.467160E+00	4.186480E+00	2.987220E+00
1.535930E+00	4.346250E+00	2.997860E+00
1.595280E+00	4.459130E+00	3.017500E+00
1.595720E+00	4.512910E+00	3.045020E+00
1.673050E+00	4.569280E+00	3.015260E+00
2.401830E+00	5.294930E+00	3.473100E+00
2.533470E+00	5.360070E+00	3.494900E+00
2.615600E+00	5.440030E+00	3.555340E+00
2.699550E+00	5.512870E+00	3.620620E+00
2.785550E+00	5.590200E+00	3.710020E+00
2.930350E+00	5.625160E+00	3.710660E+00
3.019420E+00	5.655950E+00	3.772160E+00
1.597330E+00	4.576890E+00	3.072950E+00
1.606550E+00	4.644090E+00	3.105680E+00
1.668470E+00	4.677380E+00	3.078370E+00
1.762780E+00	4.815460E+00	3.141070E+00
2.099200E+00	5.123370E+00	3.379090E+00
2.262940E+00	5.195810E+00	3.408850E+00
2.294450E+00	5.282300E+00	3.504710E+00
2.344290E+00	5.351090E+00	3.565980E+00
2.479120E+00	5.421240E+00	3.586460E+00
2.595780E+00	5.507980E+00	3.658820E+00
2.673260E+00	5.565220E+00	3.710480E+00
1.633050E+00	4.715570E+00	3.144810E+00
1.671570E+00	4.803100E+00	3.198460E+00
1.722870E+00	4.858670E+00	3.210370E+00
1.794950E+00	4.920760E+00	3.241550E+00
1.936240E+00	5.022910E+00	3.302580E+00
1.992400E+00	5.111230E+00	3.411860E+00
2.047710E+00	5.176680E+00	3.477510E+00
2.184250E+00	5.244770E+00	3.501420E+00
2.265330E+00	5.311210E+00	3.550670E+00
1.676360E+00	4.881270E+00	3.269250E+00
1.798570E+00	4.995680E+00	3.351580E+00
1.909830E+00	5.086350E+00	3.421480E+00
1.972000E+00	5.139770E+00	3.462160E+00
5.397840E+00	2.494780E+00	3.642990E+00
5.493670E+00	2.606320E+00	3.712870E+00
5.426560E+00	2.524190E+00	3.729720E+00
5.551420E+00	2.685700E+00	3.739020E+00
5.633850E+00	2.792310E+00	3.746180E+00
5.699930E+00	2.893150E+00	3.765820E+00
5.735150E+00	2.991300E+00	3.789760E+00
5.769770E+00	3.086440E+00	3.821080E+00
4.792460E+00	1.752000E+00	3.795390E+00
4.768070E+00	1.726340E+00	3.754320E+00
4.802330E+00	1.768350E+00	3.679050E+00
4.866490E+00	1.869020E+00	3.677300E+00
4.836020E+00	1.812710E+00	3.792790E+00
4.903440E+00	1.928500E+00	3.692840E+00
4.886770E+00	1.897050E+00	3.785270E+00
4.930960E+00	1.970960E+00	3.739400E+00
5.030220E+00	2.108460E+00	3.684410E+00
5.093360E+00	2.179280E+00	3.693990E+00
5.163340E+00	2.245070E+00	3.730820E+00
5.241270E+00	2.326910E+00	3.771530E+00
5.332550E+00	2.422710E+00	3.726380E+00
5.756470E+00	3.200590E+00	3.764700E+00
5.758030E+00	3.314550E+00	3.816840E+00
5.744170E+00	3.415590E+00	3.818040E+00
5.763970E+00	3.377100E+00	3.876170E+00
5.748720E+00	3.473980E+00	3.890070E+00
4.632690E+00	1.621710E+00	3.659630E+00
4.722850E+00	1.689720E+00	3.698800E+00
4.971640E+00	2.031220E+00	3.670470E+00
5.690810E+00	3.606010E+00	3.865280E+00
5.661100E+00	3.698460E+00	3.890120E+00
5.694250E+00	3.658520E+00	3.939140E+00
5.668850E+00	3.750100E+00	3.961590E+00
4.533740E+00	1.575060E+00	3.656710E+00
4.465850E+00	1.546540E+00	3.643410E+00
4.486270E+00	1.553570E+00	3.536750E+00
5.611570E+00	3.858860E+00	3.939500E+00
5.598650E+00	3.932570E+00	4.001230E+00
5.582210E+00	4.001920E+00	4.060140E+00
4.381250E+00	1.521120E+00	3.565310E+00
5.521290E+00	4.077370E+00	4.037210E+00
5.500570E+00	4.136090E+00	4.105630E+00
4.239510E+00	1.486180E+00	3.531250E+00
4.156660E+00	1.446780E+00	3.513460E+00
4.173000E+00	1.449370E+00	3.392050E+00
5.427510E+00	4.206930E+00	4.092550E+00
5.380690E+00	4.265060E+00	4.109810E+00
5.422000E+00	4.244170E+00	4.158190E+00
5.382570E+00	4.298000E+00	4.164740E+00
4.046020E+00	1.393050E+00	3.424280E+00
[truncated: 21,888 more rows]
