# Supplementary material for: A New MRI-Based Model of Heart Function with Coupled Hemodynamics and Application to Normal and Diseased Canine Left Ventricles
Source: Front Bioeng Biotechnol. 2015 Sep 23;3:140. doi: 10.3389/fbioe.2015.00140 (PMC4585083; doi:10.3389/fbioe.2015.00140)
Supplement: Supplementary file 6 [file Data_Sheet_6.ZIP › Case3_HF_SR_Diastole/nodes/case3_diastole_time_0.2200.csv]

4.553200E+00	3.912380E+00	2.092620E+00
4.477340E+00	3.890470E+00	2.011120E+00
4.514600E+00	3.950910E+00	2.088700E+00
4.505250E+00	4.004700E+00	2.135020E+00
4.575790E+00	3.967340E+00	2.184030E+00
4.533340E+00	4.047520E+00	2.218370E+00
4.441910E+00	3.988900E+00	2.063580E+00
4.354630E+00	3.966810E+00	1.969970E+00
4.444890E+00	4.077400E+00	2.157170E+00
4.425610E+00	4.161310E+00	2.223610E+00
4.504360E+00	4.124310E+00	2.269800E+00
4.466260E+00	4.177500E+00	2.285110E+00
4.356360E+00	4.054450E+00	2.044370E+00
4.298250E+00	4.023790E+00	1.970160E+00
4.334090E+00	4.160620E+00	2.128570E+00
4.379560E+00	4.195400E+00	2.208700E+00
4.408650E+00	4.216520E+00	2.271120E+00
4.266740E+00	4.086610E+00	2.007970E+00
4.243180E+00	4.155140E+00	2.056490E+00
4.261290E+00	4.189530E+00	2.097000E+00
4.265950E+00	4.220070E+00	2.137390E+00
4.340060E+00	4.220080E+00	2.199270E+00
4.211870E+00	4.191580E+00	2.073010E+00
4.809300E+00	3.564230E+00	2.121060E+00
4.744720E+00	3.533270E+00	2.020750E+00
4.763300E+00	3.625910E+00	2.109080E+00
4.748800E+00	3.724650E+00	2.181460E+00
4.830390E+00	3.621840E+00	2.192620E+00
4.753220E+00	3.843570E+00	2.293730E+00
4.847960E+00	3.728120E+00	2.304450E+00
4.753390E+00	3.939160E+00	2.394040E+00
4.858640E+00	3.859300E+00	2.441840E+00
4.803910E+00	3.965060E+00	2.488130E+00
4.668660E+00	3.677930E+00	2.035010E+00
4.620010E+00	3.594750E+00	1.900640E+00
4.623570E+00	3.842650E+00	2.125330E+00
4.670990E+00	3.944960E+00	2.291870E+00
4.695870E+00	3.993760E+00	2.377760E+00
4.732100E+00	4.020840E+00	2.468130E+00
4.529640E+00	3.602490E+00	1.809340E+00
4.429650E+00	3.564140E+00	1.689730E+00
4.457250E+00	3.656500E+00	1.787120E+00
4.510110E+00	3.732100E+00	1.908050E+00
4.616900E+00	4.065700E+00	2.357320E+00
4.612070E+00	4.150620E+00	2.470270E+00
4.698160E+00	4.100810E+00	2.530690E+00
4.652240E+00	4.169270E+00	2.561430E+00
4.377660E+00	3.701320E+00	1.751470E+00
4.318370E+00	3.635360E+00	1.639410E+00
4.337280E+00	3.852900E+00	1.843940E+00
4.509100E+00	4.190050E+00	2.375550E+00
4.578700E+00	4.215780E+00	2.515380E+00
4.244290E+00	3.726880E+00	1.672330E+00
4.152840E+00	3.880830E+00	1.761540E+00
4.233160E+00	3.989420E+00	1.905030E+00
4.415100E+00	4.268030E+00	2.353520E+00
4.487010E+00	4.280760E+00	2.478070E+00
4.125110E+00	3.997870E+00	1.848610E+00
4.074970E+00	3.954420E+00	1.780950E+00
4.148230E+00	4.117770E+00	1.976790E+00
4.307360E+00	4.274430E+00	2.240890E+00
4.356390E+00	4.360610E+00	2.396920E+00
4.406310E+00	4.391310E+00	2.494150E+00
4.465220E+00	4.355790E+00	2.539410E+00
4.429530E+00	4.415910E+00	2.566480E+00
4.039940E+00	4.034810E+00	1.825460E+00
4.000670E+00	4.147310E+00	1.920510E+00
4.079350E+00	4.192970E+00	2.000270E+00
4.156720E+00	4.245610E+00	2.095110E+00
4.201030E+00	4.346320E+00	2.234260E+00
4.225310E+00	4.423710E+00	2.326730E+00
4.293750E+00	4.436240E+00	2.412210E+00
4.362460E+00	4.426540E+00	2.481270E+00
4.024390E+00	4.241050E+00	2.008000E+00
3.949300E+00	4.209480E+00	1.955160E+00
4.053660E+00	4.338570E+00	2.103890E+00
4.104630E+00	4.430370E+00	2.231430E+00
4.168630E+00	4.462820E+00	2.312900E+00
4.215740E+00	4.484660E+00	2.397780E+00
3.939490E+00	4.277210E+00	2.001030E+00
3.952820E+00	4.358860E+00	2.069950E+00
4.009010E+00	4.404410E+00	2.141330E+00
4.010810E+00	4.448720E+00	2.183990E+00
4.034180E+00	4.489680E+00	2.237880E+00
4.121570E+00	4.498930E+00	2.313140E+00
3.940040E+00	4.424260E+00	2.135420E+00
3.978910E+00	4.471410E+00	2.192560E+00
5.106190E+00	3.621080E+00	2.521080E+00
5.063450E+00	3.574850E+00	2.447980E+00
5.050340E+00	3.654530E+00	2.476750E+00
5.052970E+00	3.716320E+00	2.529240E+00
4.975920E+00	3.387640E+00	2.223120E+00
4.939550E+00	3.309880E+00	2.134760E+00
4.882150E+00	3.483110E+00	2.167280E+00
4.909480E+00	3.606700E+00	2.281210E+00
4.997820E+00	3.499310E+00	2.324310E+00
4.967480E+00	3.701120E+00	2.429110E+00
4.939190E+00	3.817100E+00	2.487360E+00
4.991710E+00	3.811630E+00	2.542940E+00
4.932260E+00	3.880690E+00	2.540860E+00
4.887220E+00	3.247000E+00	2.034170E+00
4.813890E+00	3.216290E+00	1.901170E+00
4.821250E+00	3.369120E+00	2.010020E+00
4.798640E+00	4.023860E+00	2.553400E+00
4.870490E+00	3.965690E+00	2.573490E+00
4.832300E+00	4.029010E+00	2.613320E+00
4.700760E+00	3.204740E+00	1.738400E+00
4.596330E+00	3.152650E+00	1.582200E+00
4.604120E+00	3.292730E+00	1.678060E+00
4.644670E+00	3.418810E+00	1.797620E+00
4.755240E+00	4.058750E+00	2.544480E+00
4.783680E+00	4.073460E+00	2.617550E+00
4.480720E+00	3.381610E+00	1.600760E+00
4.386040E+00	3.271370E+00	1.454360E+00
4.638720E+00	4.214510E+00	2.623030E+00
4.727350E+00	4.148140E+00	2.669320E+00
4.687350E+00	4.217780E+00	2.713310E+00
4.253000E+00	3.289610E+00	1.375700E+00
4.120790E+00	3.242130E+00	1.292320E+00
4.156630E+00	3.372700E+00	1.376030E+00
4.234520E+00	3.510600E+00	1.492320E+00
4.567780E+00	4.271660E+00	2.583080E+00
4.626050E+00	4.265420E+00	2.684130E+00
4.052940E+00	3.430960E+00	1.349170E+00
3.986050E+00	3.343680E+00	1.276130E+00
3.995770E+00	3.596610E+00	1.431210E+00
4.082060E+00	3.742290E+00	1.588790E+00
4.520110E+00	4.311730E+00	2.558880E+00
4.550970E+00	4.325610E+00	2.641800E+00
3.904090E+00	3.454460E+00	1.308910E+00
3.817980E+00	3.642230E+00	1.418460E+00
3.938690E+00	3.742690E+00	1.518450E+00
3.985020E+00	3.895960E+00	1.682110E+00
4.460100E+00	4.419770E+00	2.629100E+00
4.491650E+00	4.391140E+00	2.644840E+00
4.476190E+00	4.423100E+00	2.664910E+00
3.839580E+00	3.804240E+00	1.538000E+00
3.748610E+00	3.740470E+00	1.467530E+00
3.836720E+00	3.930930E+00	1.663160E+00
3.917750E+00	4.039120E+00	1.782520E+00
4.300320E+00	4.476050E+00	2.472960E+00
4.371080E+00	4.467250E+00	2.556580E+00
4.439690E+00	4.442840E+00	2.638290E+00
3.731150E+00	3.840410E+00	1.536960E+00
3.741170E+00	3.957500E+00	1.655260E+00
3.813380E+00	4.037240E+00	1.742030E+00
3.859490E+00	4.174040E+00	1.889370E+00
4.257770E+00	4.506030E+00	2.467730E+00
4.291350E+00	4.524470E+00	2.539150E+00
3.728000E+00	4.066080E+00	1.742190E+00
3.746340E+00	4.178830E+00	1.857660E+00
3.791390E+00	4.240930E+00	1.925330E+00
3.849980E+00	4.326370E+00	2.008790E+00
4.049970E+00	4.545640E+00	2.318200E+00
4.144000E+00	4.545340E+00	2.413330E+00
4.220150E+00	4.532080E+00	2.470170E+00
3.727200E+00	4.276490E+00	1.945100E+00
3.783240E+00	4.378140E+00	2.038760E+00
3.790460E+00	4.430720E+00	2.096910E+00
3.853570E+00	4.431310E+00	2.114990E+00
3.942580E+00	4.504520E+00	2.222470E+00
3.984450E+00	4.576890E+00	2.323480E+00
4.061740E+00	4.613680E+00	2.435310E+00
3.819700E+00	4.495250E+00	2.177410E+00
3.903320E+00	4.576450E+00	2.282080E+00
3.962830E+00	4.618800E+00	2.376170E+00
5.193520E+00	3.483070E+00	2.554830E+00
5.184550E+00	3.414420E+00	2.513550E+00
5.142400E+00	3.516470E+00	2.507630E+00
5.175880E+00	3.565240E+00	2.580760E+00
5.131550E+00	3.057120E+00	2.287390E+00
5.089360E+00	2.990680E+00	2.201260E+00
5.087770E+00	3.110680E+00	2.240570E+00
5.057020E+00	3.284420E+00	2.280160E+00
5.146460E+00	3.152270E+00	2.348910E+00
5.103850E+00	3.435130E+00	2.425800E+00
5.159750E+00	3.297150E+00	2.435760E+00
5.060750E+00	3.796950E+00	2.622090E+00
5.125570E+00	3.688010E+00	2.608870E+00
5.067180E+00	3.849650E+00	2.687000E+00
5.138980E+00	3.789450E+00	2.724630E+00
5.086310E+00	3.897050E+00	2.755840E+00
5.023110E+00	2.933230E+00	2.077990E+00
4.965150E+00	2.846500E+00	1.954760E+00
4.952820E+00	2.959770E+00	1.978410E+00
4.972470E+00	3.111070E+00	2.084520E+00
4.985430E+00	3.916690E+00	2.665540E+00
4.968160E+00	4.014810E+00	2.758910E+00
5.049930E+00	3.978990E+00	2.805210E+00
5.002570E+00	4.043760E+00	2.833600E+00
4.871770E+00	2.782220E+00	1.781710E+00
4.781760E+00	2.693150E+00	1.628310E+00
4.796370E+00	2.825350E+00	1.679610E+00
4.832160E+00	2.977050E+00	1.789490E+00
4.873840E+00	4.039510E+00	2.692330E+00
4.932860E+00	4.079990E+00	2.799790E+00
4.683560E+00	2.898340E+00	1.563580E+00
4.584740E+00	2.774200E+00	1.430180E+00
4.804300E+00	4.099100E+00	2.692200E+00
4.841240E+00	4.134600E+00	2.771840E+00
4.442890E+00	2.766490E+00	1.291540E+00
4.294760E+00	2.716350E+00	1.197300E+00
4.327890E+00	2.862250E+00	1.241890E+00
4.401040E+00	3.014670E+00	1.331610E+00
4.691390E+00	4.263530E+00	2.770310E+00
4.763230E+00	4.216240E+00	2.795490E+00
4.737710E+00	4.265590E+00	2.829210E+00
4.169130E+00	2.988250E+00	1.213250E+00
4.009020E+00	2.878620E+00	1.119620E+00
4.628080E+00	4.317490E+00	2.745340E+00
4.698420E+00	4.308570E+00	2.829880E+00
3.909580E+00	3.210970E+00	1.207550E+00
3.761610E+00	3.046500E+00	1.155320E+00
4.562800E+00	4.369160E+00	2.718140E+00
4.625640E+00	4.373340E+00	2.805060E+00
3.697040E+00	3.269120E+00	1.223130E+00
3.572940E+00	3.188420E+00	1.203140E+00
3.736990E+00	3.457290E+00	1.290240E+00
4.511110E+00	4.435940E+00	2.739170E+00
3.576460E+00	3.408610E+00	1.269690E+00
3.443340E+00	3.342300E+00	1.277040E+00
3.634150E+00	3.659540E+00	1.405790E+00
4.392720E+00	4.499090E+00	2.661350E+00
4.453820E+00	4.505770E+00	2.761150E+00
3.469390E+00	3.523780E+00	1.337040E+00
3.385010E+00	3.438510E+00	1.322030E+00
3.477250E+00	3.700070E+00	1.442470E+00
3.608180E+00	3.898070E+00	1.588050E+00
4.300340E+00	4.570840E+00	2.639370E+00
4.382510E+00	4.562270E+00	2.733410E+00
3.368090E+00	3.552130E+00	1.388710E+00
3.376790E+00	3.703730E+00	1.467400E+00
3.460330E+00	3.824490E+00	1.530450E+00
3.488530E+00	3.957660E+00	1.642150E+00
3.617370E+00	4.114010E+00	1.779880E+00
4.193920E+00	4.599330E+00	2.541850E+00
4.248390E+00	4.613130E+00	2.637990E+00
4.296670E+00	4.634510E+00	2.721990E+00
3.370860E+00	3.828670E+00	1.561840E+00
3.400290E+00	3.969470E+00	1.667930E+00
3.485770E+00	4.062580E+00	1.729380E+00
3.532450E+00	4.162670E+00	1.824380E+00
3.617520E+00	4.261340E+00	1.930090E+00
3.707680E+00	4.399570E+00	2.060530E+00
4.114800E+00	4.646850E+00	2.520280E+00
4.133350E+00	4.677780E+00	2.598450E+00
4.209010E+00	4.652890E+00	2.652660E+00
3.408690E+00	4.095580E+00	1.774600E+00
3.514590E+00	4.250910E+00	1.917430E+00
3.595610E+00	4.342100E+00	1.999740E+00
3.626520E+00	4.412940E+00	2.072650E+00
3.674280E+00	4.451560E+00	2.119940E+00
3.727820E+00	4.505200E+00	2.176610E+00
3.814210E+00	4.585880E+00	2.261180E+00
3.891260E+00	4.637300E+00	2.362220E+00
3.967930E+00	4.682100E+00	2.462920E+00
4.059470E+00	4.682700E+00	2.521460E+00
3.631200E+00	4.486970E+00	2.157510E+00
3.717030E+00	4.590490E+00	2.251560E+00
3.807360E+00	4.655120E+00	2.344260E+00
3.874970E+00	4.689580E+00	2.419430E+00
5.238350E+00	2.924380E+00	2.429340E+00
5.201300E+00	2.830760E+00	2.341230E+00
5.179280E+00	2.994000E+00	2.350500E+00
5.213810E+00	3.169640E+00	2.461720E+00
5.258360E+00	3.036370E+00	2.492020E+00
5.223780E+00	3.309280E+00	2.523180E+00
5.275200E+00	3.211190E+00	2.564700E+00
5.243590E+00	3.436040E+00	2.621770E+00
5.203610E+00	3.641680E+00	2.692140E+00
5.270220E+00	3.564320E+00	2.735490E+00
5.205020E+00	3.734850E+00	2.760760E+00
5.264870E+00	3.687000E+00	2.810990E+00
5.210220E+00	3.794190E+00	2.823040E+00
5.147220E+00	2.744850E+00	2.247340E+00
5.088140E+00	2.667850E+00	2.152780E+00
5.095170E+00	2.818800E+00	2.162670E+00
5.106530E+00	3.935810E+00	2.823590E+00
5.164470E+00	3.885000E+00	2.856550E+00
5.118010E+00	3.964220E+00	2.895300E+00
5.028990E+00	2.584690E+00	2.038300E+00
4.955790E+00	2.507090E+00	1.911450E+00
4.965700E+00	2.659040E+00	1.917470E+00
4.984870E+00	4.091390E+00	2.888240E+00
5.069310E+00	4.036930E+00	2.928830E+00
5.029500E+00	4.103720E+00	2.964740E+00
4.865510E+00	2.431090E+00	1.779010E+00
4.749170E+00	2.376940E+00	1.627540E+00
4.833200E+00	2.517380E+00	1.699740E+00
4.917700E+00	4.133400E+00	2.857760E+00
4.960150E+00	4.154730E+00	2.946460E+00
4.587130E+00	2.567170E+00	1.407230E+00
4.532450E+00	2.382280E+00	1.388940E+00
4.862850E+00	4.196620E+00	2.886090E+00
4.860370E+00	4.241450E+00	2.934500E+00
4.916250E+00	4.226790E+00	2.971580E+00
4.875320E+00	4.274400E+00	2.972100E+00
4.400240E+00	2.336150E+00	1.300360E+00
4.233680E+00	2.410950E+00	1.201230E+00
4.362110E+00	2.488070E+00	1.245970E+00
4.791610E+00	4.280170E+00	2.906270E+00
4.784140E+00	4.362720E+00	2.965420E+00
4.858420E+00	4.333990E+00	2.995720E+00
4.838670E+00	4.381820E+00	3.009050E+00
4.120360E+00	2.602780E+00	1.123920E+00
4.002880E+00	2.427210E+00	1.098580E+00
4.704800E+00	4.358050E+00	2.898350E+00
4.717670E+00	4.414800E+00	2.960970E+00
4.799720E+00	4.419620E+00	3.015070E+00
3.865410E+00	2.748960E+00	1.084180E+00
3.701100E+00	2.667110E+00	1.091390E+00
4.620490E+00	4.433710E+00	2.891950E+00
4.676100E+00	4.451560E+00	2.962260E+00
4.725830E+00	4.478920E+00	3.026610E+00
3.615070E+00	2.943360E+00	1.141650E+00
3.469540E+00	2.865740E+00	1.167260E+00
4.520860E+00	4.488670E+00	2.843680E+00
4.574320E+00	4.491520E+00	2.922650E+00
4.638790E+00	4.485520E+00	2.972910E+00
3.431610E+00	3.127330E+00	1.223290E+00
3.298440E+00	3.055450E+00	1.256800E+00
4.451230E+00	4.548580E+00	2.823660E+00
4.512670E+00	4.535700E+00	2.910820E+00
3.304170E+00	3.340330E+00	1.322400E+00
3.188330E+00	3.205800E+00	1.340440E+00
4.382520E+00	4.612710E+00	2.803410E+00
4.445750E+00	4.595700E+00	2.893750E+00
3.194040E+00	3.370270E+00	1.382300E+00
3.145270E+00	3.293280E+00	1.393800E+00
3.256170E+00	3.602140E+00	1.468870E+00
4.335000E+00	4.654380E+00	2.796710E+00
4.372220E+00	4.665550E+00	2.882120E+00
3.140570E+00	3.415770E+00	1.444260E+00
3.153650E+00	3.585660E+00	1.519080E+00
3.196870E+00	3.703470E+00	1.546840E+00
3.270130E+00	3.881540E+00	1.649640E+00
4.172500E+00	4.693120E+00	2.668630E+00
4.218250E+00	4.711650E+00	2.739530E+00
4.293760E+00	4.692230E+00	2.802100E+00
3.139910E+00	3.721270E+00	1.596190E+00
3.163450E+00	3.879500E+00	1.697320E+00
3.214550E+00	3.970090E+00	1.729120E+00
3.282820E+00	4.073060E+00	1.784820E+00
3.398690E+00	4.226900E+00	1.914250E+00
3.517090E+00	4.376460E+00	2.032530E+00
4.014500E+00	4.712950E+00	2.532800E+00
4.046710E+00	4.735300E+00	2.602140E+00
4.133020E+00	4.732800E+00	2.680670E+00
3.156640E+00	4.016130E+00	1.785740E+00
3.270990E+00	4.191910E+00	1.908840E+00
3.377540E+00	4.330360E+00	2.013410E+00
3.455230E+00	4.419720E+00	2.092270E+00
3.465970E+00	4.466850E+00	2.144440E+00
3.531210E+00	4.480000E+00	2.148840E+00
3.604720E+00	4.583700E+00	2.237710E+00
3.706480E+00	4.678450E+00	2.349900E+00
3.811920E+00	4.709610E+00	2.411710E+00
3.878950E+00	4.749380E+00	2.488070E+00
3.973180E+00	4.739450E+00	2.544520E+00
3.492300E+00	4.530510E+00	2.198020E+00
3.536910E+00	4.614900E+00	2.259010E+00
3.606580E+00	4.659190E+00	2.305230E+00
3.631480E+00	4.703800E+00	2.360040E+00
3.680350E+00	4.745460E+00	2.417910E+00
3.772400E+00	4.747600E+00	2.438990E+00
3.551010E+00	4.684080E+00	2.330520E+00
3.611940E+00	4.730170E+00	2.386140E+00
5.346140E+00	3.008450E+00	2.668160E+00
5.336740E+00	2.929700E+00	2.625200E+00
5.319080E+00	3.058650E+00	2.606310E+00
5.315660E+00	3.262240E+00	2.674620E+00
5.355730E+00	3.113950E+00	2.710170E+00
5.315530E+00	3.440680E+00	2.746070E+00
5.366300E+00	3.290200E+00	2.778790E+00
5.318220E+00	3.571710E+00	2.810220E+00
5.376120E+00	3.455240E+00	2.861710E+00
5.314780E+00	3.638850E+00	2.852560E+00
5.344850E+00	3.589030E+00	2.877710E+00
5.319960E+00	3.680510E+00	2.923160E+00
5.238690E+00	2.709220E+00	2.436250E+00
5.190310E+00	2.600980E+00	2.354970E+00
5.181580E+00	2.702310E+00	2.322040E+00
5.281350E+00	2.850180E+00	2.496440E+00
5.217520E+00	3.834960E+00	2.886900E+00
5.258480E+00	3.779270E+00	2.908810E+00
5.232760E+00	3.858980E+00	2.956860E+00
5.129960E+00	2.516470E+00	2.268930E+00
5.051810E+00	2.442350E+00	2.175210E+00
5.079860E+00	2.545680E+00	2.156860E+00
5.131240E+00	3.996260E+00	2.960460E+00
5.188750E+00	3.950560E+00	2.995480E+00
5.145250E+00	4.029750E+00	3.020110E+00
4.974050E+00	2.349510E+00	2.054520E+00
4.900940E+00	2.262030E+00	1.947940E+00
4.926400E+00	2.378210E+00	1.915360E+00
5.032970E+00	4.147710E+00	3.013320E+00
5.105740E+00	4.100850E+00	3.049630E+00
5.069430E+00	4.169950E+00	3.084360E+00
4.789660E+00	2.167290E+00	1.844700E+00
4.672400E+00	2.142410E+00	1.685780E+00
4.779830E+00	2.248810E+00	1.742700E+00
4.997930E+00	4.211200E+00	3.036020E+00
5.005350E+00	4.252630E+00	3.081580E+00
5.052280E+00	4.221580E+00	3.126320E+00
5.020940E+00	4.276870E+00	3.131040E+00
4.564170E+00	2.236910E+00	1.489180E+00
4.497270E+00	2.068270E+00	1.545050E+00
4.949880E+00	4.297430E+00	3.055510E+00
4.962380E+00	4.357010E+00	3.106310E+00
5.007870E+00	4.329730E+00	3.158530E+00
4.981460E+00	4.387750E+00	3.159020E+00
4.292640E+00	2.236770E+00	1.303950E+00
4.901330E+00	4.401160E+00	3.076280E+00
4.895230E+00	4.479850E+00	3.136570E+00
4.967070E+00	4.443380E+00	3.187710E+00
4.942060E+00	4.497590E+00	3.200310E+00
4.055950E+00	2.213200E+00	1.204970E+00
3.892830E+00	2.258420E+00	1.171020E+00
3.941080E+00	2.321090E+00	1.132100E+00
4.822720E+00	4.470860E+00	3.073010E+00
4.831060E+00	4.521390E+00	3.130750E+00
4.890320E+00	4.533450E+00	3.188630E+00
3.794450E+00	2.419220E+00	1.115100E+00
3.685460E+00	2.297400E+00	1.166200E+00
4.775650E+00	4.513210E+00	3.088780E+00
4.778730E+00	4.545620E+00	3.135930E+00
4.819560E+00	4.576750E+00	3.205430E+00
3.554390E+00	2.594310E+00	1.131980E+00
3.406730E+00	2.544680E+00	1.202960E+00
4.579810E+00	4.536330E+00	2.985220E+00
4.651960E+00	4.536940E+00	3.050900E+00
4.720790E+00	4.544390E+00	3.111810E+00
4.753770E+00	4.573570E+00	3.175420E+00
3.332640E+00	2.802020E+00	1.217690E+00
3.201020E+00	2.751390E+00	1.271460E+00
4.511380E+00	4.588880E+00	2.977470E+00
4.574810E+00	4.594650E+00	3.081180E+00
3.176660E+00	2.989790E+00	1.300550E+00
3.078330E+00	2.936470E+00	1.361940E+00
4.447020E+00	4.641990E+00	2.956510E+00
4.493050E+00	4.645840E+00	3.032480E+00
3.091060E+00	3.193090E+00	1.409530E+00
3.025030E+00	3.055050E+00	1.416720E+00
4.410880E+00	4.676990E+00	2.950630E+00
4.438200E+00	4.681060E+00	2.995450E+00
2.996350E+00	3.189240E+00	1.484860E+00
2.953860E+00	3.360680E+00	1.567360E+00
3.058290E+00	3.471190E+00	1.537980E+00
4.257710E+00	4.729570E+00	2.812240E+00
4.296400E+00	4.738100E+00	2.887470E+00
4.384170E+00	4.712740E+00	2.964240E+00
2.982670E+00	3.534890E+00	1.622000E+00
2.935980E+00	3.465240E+00	1.634970E+00
3.041510E+00	3.766560E+00	1.698560E+00
4.067790E+00	4.792940E+00	2.700240E+00
4.161560E+00	4.784540E+00	2.773160E+00
4.229190E+00	4.760290E+00	2.824780E+00
2.931440E+00	3.597780E+00	1.684930E+00
2.943020E+00	3.760730E+00	1.756030E+00
2.983580E+00	3.862120E+00	1.779530E+00
3.028480E+00	3.991540E+00	1.824760E+00
3.142360E+00	4.152110E+00	1.914730E+00
3.251680E+00	4.298900E+00	2.009990E+00
3.375240E+00	4.435940E+00	2.126660E+00
3.945970E+00	4.806770E+00	2.632800E+00
4.025750E+00	4.831730E+00	2.720640E+00
4.089360E+00	4.855350E+00	2.813290E+00
2.927350E+00	3.892940E+00	1.828210E+00
2.955270E+00	4.036800E+00	1.900720E+00
3.041420E+00	4.125430E+00	1.934280E+00
3.119230E+00	4.250490E+00	2.010770E+00
3.220050E+00	4.377990E+00	2.092100E+00
3.304120E+00	4.476030E+00	2.183670E+00
3.424390E+00	4.580450E+00	2.249980E+00
3.767660E+00	4.820230E+00	2.525590E+00
3.855390E+00	4.851090E+00	2.626770E+00
3.897050E+00	4.888970E+00	2.703460E+00
3.989790E+00	4.870460E+00	2.746910E+00
2.978650E+00	4.181250E+00	2.010840E+00
3.090490E+00	4.331660E+00	2.094430E+00
3.192340E+00	4.443960E+00	2.177190E+00
3.296610E+00	4.551620E+00	2.251230E+00
3.368430E+00	4.629760E+00	2.304870E+00
3.382290E+00	4.678040E+00	2.352060E+00
3.456220E+00	4.685080E+00	2.346600E+00
3.586580E+00	4.769750E+00	2.429420E+00
3.642560E+00	4.848750E+00	2.522440E+00
3.699620E+00	4.892800E+00	2.608360E+00
3.798930E+00	4.886410E+00	2.642000E+00
3.424240E+00	4.750320E+00	2.417800E+00
3.535720E+00	4.845200E+00	2.494330E+00
3.603830E+00	4.889760E+00	2.565120E+00
5.441900E+00	3.248580E+00	2.910300E+00
5.436020E+00	3.187990E+00	2.887210E+00
5.415990E+00	3.292450E+00	2.869200E+00
5.418350E+00	3.384100E+00	2.907130E+00
5.441210E+00	3.319010E+00	2.937460E+00
5.426940E+00	3.444740E+00	2.973130E+00
5.310360E+00	2.638300E+00	2.615720E+00
5.267960E+00	2.554710E+00	2.547480E+00
5.275920E+00	2.678430E+00	2.525730E+00
5.336370E+00	2.817680E+00	2.609370E+00
5.339520E+00	2.733680E+00	2.662700E+00
5.366200E+00	2.925450E+00	2.718190E+00
5.403810E+00	3.123690E+00	2.813440E+00
5.379050E+00	3.573420E+00	2.954360E+00
5.366770E+00	3.672390E+00	3.015020E+00
5.209110E+00	2.482200E+00	2.476890E+00
5.137260E+00	2.408720E+00	2.403850E+00
5.171620E+00	2.500180E+00	2.377600E+00
5.312960E+00	3.793150E+00	3.036570E+00
5.260560E+00	3.889710E+00	3.039870E+00
5.292030E+00	3.872390E+00	3.088110E+00
5.259500E+00	3.932820E+00	3.117600E+00
5.067160E+00	2.332980E+00	2.328880E+00
4.992510E+00	2.251850E+00	2.248920E+00
5.025470E+00	2.342310E+00	2.205270E+00
5.161660E+00	4.058340E+00	3.084130E+00
5.199120E+00	4.012850E+00	3.099580E+00
5.178390E+00	4.072670E+00	3.165540E+00
4.894460E+00	2.143200E+00	2.154670E+00
4.829440E+00	2.090350E+00	2.043880E+00
4.877140E+00	2.175650E+00	2.028970E+00
5.090540E+00	4.182390E+00	3.145630E+00
5.124580E+00	4.142910E+00	3.157860E+00
5.115210E+00	4.199000E+00	3.220670E+00
4.711600E+00	2.042140E+00	1.858210E+00
5.041400E+00	4.295940E+00	3.184500E+00
5.070210E+00	4.260630E+00	3.205140E+00
5.070490E+00	4.318630E+00	3.256340E+00
4.514760E+00	1.972950E+00	1.653110E+00
4.368630E+00	1.919140E+00	1.592240E+00
4.412960E+00	1.994880E+00	1.545940E+00
5.006600E+00	4.411710E+00	3.212890E+00
5.032300E+00	4.376930E+00	3.235210E+00
5.032790E+00	4.434240E+00	3.284320E+00
4.253300E+00	2.049920E+00	1.406550E+00
4.139380E+00	1.941490E+00	1.433340E+00
4.945920E+00	4.536290E+00	3.250630E+00
4.990780E+00	4.489250E+00	3.266220E+00
4.988960E+00	4.531460E+00	3.317330E+00
3.964600E+00	2.082380E+00	1.262220E+00
4.893090E+00	4.581820E+00	3.249150E+00
4.947380E+00	4.581710E+00	3.314370E+00
3.762060E+00	2.097740E+00	1.260080E+00
3.614040E+00	2.081620E+00	1.288050E+00
3.640600E+00	2.184310E+00	1.225860E+00
4.855010E+00	4.611340E+00	3.256990E+00
4.882880E+00	4.638170E+00	3.327090E+00
3.488980E+00	2.312230E+00	1.230090E+00
3.351810E+00	2.280270E+00	1.312500E+00
4.652950E+00	4.584870E+00	3.150570E+00
4.711160E+00	4.587530E+00	3.184800E+00
4.753830E+00	4.628280E+00	3.258250E+00
4.818880E+00	4.636830E+00	3.283740E+00
3.261910E+00	2.515880E+00	1.275680E+00
3.134520E+00	2.490850E+00	1.358040E+00
4.605750E+00	4.606610E+00	3.159930E+00
4.628330E+00	4.635060E+00	3.225070E+00
4.685460E+00	4.625780E+00	3.237930E+00
3.086850E+00	2.719740E+00	1.348620E+00
2.989320E+00	2.691260E+00	1.428410E+00
4.519260E+00	4.653290E+00	3.112950E+00
4.569360E+00	4.637980E+00	3.174120E+00
2.973650E+00	2.933170E+00	1.444120E+00
2.924980E+00	2.810420E+00	1.479690E+00
4.443550E+00	4.718680E+00	3.071730E+00
2.880080E+00	2.934820E+00	1.533280E+00
2.829240E+00	3.115950E+00	1.626130E+00
2.914100E+00	3.147260E+00	1.549090E+00
4.334210E+00	4.784560E+00	2.993810E+00
4.384120E+00	4.807110E+00	3.108180E+00
2.871500E+00	3.375890E+00	1.656950E+00
2.779950E+00	3.278670E+00	1.708310E+00
4.217740E+00	4.823630E+00	2.910990E+00
4.280410E+00	4.833410E+00	2.985460E+00
4.313990E+00	4.839020E+00	3.038350E+00
2.803070E+00	3.434350E+00	1.746200E+00
2.760470E+00	3.377070E+00	1.762030E+00
2.838140E+00	3.667160E+00	1.782870E+00
4.140390E+00	4.877830E+00	2.904250E+00
4.173620E+00	4.914230E+00	2.981640E+00
4.256920E+00	4.872520E+00	3.009450E+00
2.749630E+00	3.504870E+00	1.803130E+00
2.745620E+00	3.665450E+00	1.847160E+00
2.788050E+00	3.780380E+00	1.878170E+00
2.834400E+00	3.965990E+00	1.932030E+00
3.951200E+00	4.907990E+00	2.774350E+00
3.999470E+00	4.927960E+00	2.861640E+00
4.089210E+00	4.918610E+00	2.920200E+00
2.731900E+00	3.808410E+00	1.932310E+00
2.736570E+00	3.961000E+00	1.984820E+00
2.781450E+00	4.051880E+00	2.012660E+00
2.840710E+00	4.193510E+00	2.085550E+00
2.981910E+00	4.304440E+00	2.112560E+00
3.070960E+00	4.409380E+00	2.187170E+00
3.180990E+00	4.523010E+00	2.258770E+00
3.285280E+00	4.649230E+00	2.339270E+00
3.756170E+00	4.917100E+00	2.663850E+00
3.800790E+00	4.946170E+00	2.719910E+00
3.902320E+00	4.947090E+00	2.796240E+00
2.727050E+00	4.068330E+00	2.053080E+00
2.748680E+00	4.175040E+00	2.114140E+00
2.784980E+00	4.230090E+00	2.135550E+00
2.806310E+00	4.286540E+00	2.178930E+00
2.930280E+00	4.367270E+00	2.197830E+00
3.060880E+00	4.493600E+00	2.273080E+00
3.160730E+00	4.584770E+00	2.322350E+00
3.193130E+00	4.651340E+00	2.370570E+00
3.247090E+00	4.694360E+00	2.391330E+00
3.308740E+00	4.750000E+00	2.428870E+00
3.399810E+00	4.857510E+00	2.511460E+00
3.526380E+00	4.900000E+00	2.558340E+00
3.596780E+00	4.942160E+00	2.637770E+00
3.709940E+00	4.942330E+00	2.680540E+00
2.740560E+00	4.226920E+00	2.161200E+00
3.196800E+00	4.725020E+00	2.429840E+00
3.284330E+00	4.810840E+00	2.478510E+00
3.304640E+00	4.863310E+00	2.517820E+00
3.343300E+00	4.890230E+00	2.541730E+00
3.371650E+00	4.922030E+00	2.585140E+00
3.473740E+00	4.929410E+00	2.596340E+00
3.295010E+00	4.895860E+00	2.552040E+00
5.449190E+00	3.073110E+00	2.946410E+00
5.436770E+00	3.008130E+00	2.929700E+00
5.434990E+00	3.088550E+00	2.896990E+00
5.457260E+00	3.178980E+00	2.957580E+00
5.470580E+00	3.321820E+00	3.017900E+00
5.470660E+00	3.434040E+00	3.061180E+00
5.275250E+00	2.472020E+00	2.659490E+00
5.209560E+00	2.394970E+00	2.609150E+00
5.228550E+00	2.461560E+00	2.553810E+00
5.320380E+00	2.582200E+00	2.684360E+00
5.379600E+00	2.760440E+00	2.775730E+00
5.412660E+00	2.943140E+00	2.853690E+00
5.432920E+00	3.575740E+00	3.079920E+00
5.382720E+00	3.698140E+00	3.083720E+00
5.410680E+00	3.670220E+00	3.127340E+00
5.376810E+00	3.746280E+00	3.158460E+00
5.147050E+00	2.322340E+00	2.549750E+00
5.078910E+00	2.257520E+00	2.504170E+00
5.109360E+00	2.326050E+00	2.446110E+00
5.318080E+00	3.849920E+00	3.149040E+00
5.300910E+00	3.917450E+00	3.226830E+00
4.988690E+00	2.178530E+00	2.453880E+00
4.923620E+00	2.125300E+00	2.356790E+00
4.969730E+00	2.194100E+00	2.336960E+00
5.241380E+00	3.997990E+00	3.204380E+00
5.227800E+00	4.055810E+00	3.262230E+00
4.834510E+00	2.045260E+00	2.174750E+00
5.187860E+00	4.133070E+00	3.276450E+00
5.163920E+00	4.202180E+00	3.307670E+00
4.687210E+00	1.948730E+00	1.968490E+00
4.578220E+00	1.851900E+00	1.907690E+00
4.554710E+00	1.912220E+00	1.777990E+00
5.134240E+00	4.260110E+00	3.317920E+00
5.118510E+00	4.321600E+00	3.353180E+00
4.481370E+00	1.793260E+00	1.854390E+00
4.331920E+00	1.749760E+00	1.773670E+00
4.429650E+00	1.827870E+00	1.745310E+00
5.088320E+00	4.377200E+00	3.352610E+00
5.069050E+00	4.431110E+00	3.382790E+00
4.207820E+00	1.830740E+00	1.582490E+00
4.043350E+00	1.748140E+00	1.570990E+00
5.036850E+00	4.484610E+00	3.381150E+00
4.995360E+00	4.558840E+00	3.397980E+00
3.910490E+00	1.910590E+00	1.399470E+00
3.836970E+00	1.805630E+00	1.491540E+00
4.945350E+00	4.624520E+00	3.390390E+00
4.982030E+00	4.603920E+00	3.441430E+00
4.961540E+00	4.634920E+00	3.447120E+00
3.728460E+00	1.798540E+00	1.482170E+00
3.574770E+00	1.838600E+00	1.482940E+00
3.684390E+00	1.891610E+00	1.403220E+00
4.905350E+00	4.660610E+00	3.390720E+00
4.925050E+00	4.674710E+00	3.463260E+00
3.451780E+00	2.049430E+00	1.380300E+00
3.309260E+00	2.026700E+00	1.465650E+00
4.784700E+00	4.662230E+00	3.315690E+00
4.808120E+00	4.686910E+00	3.387070E+00
4.866920E+00	4.687830E+00	3.417230E+00
3.212520E+00	2.255240E+00	1.397980E+00
3.095640E+00	2.239800E+00	1.500570E+00
4.663630E+00	4.654040E+00	3.277830E+00
4.693420E+00	4.679450E+00	3.340630E+00
4.751480E+00	4.682890E+00	3.361700E+00
3.024480E+00	2.477390E+00	1.454150E+00
2.922860E+00	2.450140E+00	1.546330E+00
4.515930E+00	4.698330E+00	3.183290E+00
4.579300E+00	4.686640E+00	3.253780E+00
4.633040E+00	4.683480E+00	3.311250E+00
2.879250E+00	2.709590E+00	1.528610E+00
2.808150E+00	2.612120E+00	1.618960E+00
4.458240E+00	4.765170E+00	3.176850E+00
4.520580E+00	4.760730E+00	3.275430E+00
2.783140E+00	2.771050E+00	1.620370E+00
2.723470E+00	2.743020E+00	1.686120E+00
2.800300E+00	2.913470E+00	1.610100E+00
4.423960E+00	4.807070E+00	3.175950E+00
4.453360E+00	4.806570E+00	3.222760E+00
2.730380E+00	2.882240E+00	1.685920E+00
2.689570E+00	2.835950E+00	1.732840E+00
2.733820E+00	3.082590E+00	1.716920E+00
4.312110E+00	4.877250E+00	3.114940E+00
4.396370E+00	4.843490E+00	3.190970E+00
2.659200E+00	2.948660E+00	1.763580E+00
2.626940E+00	3.162310E+00	1.829400E+00
2.702700E+00	3.324620E+00	1.793380E+00
4.235390E+00	4.920090E+00	3.066050E+00
4.259410E+00	4.948850E+00	3.170760E+00
2.624740E+00	3.342040E+00	1.867020E+00
2.581020E+00	3.278250E+00	1.882880E+00
2.648880E+00	3.574270E+00	1.895080E+00
4.045730E+00	4.956790E+00	2.944640E+00
4.092590E+00	4.986690E+00	3.030680E+00
4.178500E+00	4.969070E+00	3.091650E+00
2.571220E+00	3.406900E+00	1.931140E+00
2.557910E+00	3.569220E+00	1.962450E+00
2.591870E+00	3.679210E+00	1.976760E+00
2.634950E+00	3.874690E+00	2.020040E+00
3.817990E+00	5.001970E+00	2.831050E+00
3.914770E+00	4.999180E+00	2.903790E+00
4.000030E+00	4.998240E+00	2.974270E+00
2.539040E+00	3.710010E+00	2.025860E+00
2.545300E+00	3.872610E+00	2.076810E+00
2.584800E+00	3.967580E+00	2.087140E+00
2.648210E+00	4.108340E+00	2.135190E+00
2.833540E+00	4.371810E+00	2.243740E+00
2.934700E+00	4.470430E+00	2.293950E+00
3.066780E+00	4.601470E+00	2.371200E+00
3.673220E+00	5.009280E+00	2.764360E+00
3.758730E+00	5.034820E+00	2.861000E+00
3.825160E+00	5.062370E+00	2.942420E+00
2.535030E+00	3.988990E+00	2.132190E+00
2.565810E+00	4.115610E+00	2.197160E+00
2.623120E+00	4.190940E+00	2.213670E+00
2.710380E+00	4.285020E+00	2.232360E+00
2.801950E+00	4.426040E+00	2.308380E+00
2.908190E+00	4.537190E+00	2.375440E+00
2.980470E+00	4.630370E+00	2.425130E+00
3.078700E+00	4.711700E+00	2.457770E+00
3.194170E+00	4.833250E+00	2.517840E+00
3.459100E+00	4.995150E+00	2.685710E+00
3.556500E+00	5.040750E+00	2.759560E+00
3.582320E+00	5.072770E+00	2.829080E+00
3.700120E+00	5.068120E+00	2.890330E+00
2.577410E+00	4.226860E+00	2.271020E+00
2.672670E+00	4.375840E+00	2.326690E+00
2.777470E+00	4.493030E+00	2.391370E+00
2.875080E+00	4.599720E+00	2.444990E+00
2.968360E+00	4.701250E+00	2.480670E+00
3.060660E+00	4.777470E+00	2.515550E+00
3.093810E+00	4.841220E+00	2.560090E+00
3.159650E+00	4.883500E+00	2.577110E+00
3.261630E+00	4.937500E+00	2.612200E+00
3.315740E+00	5.008680E+00	2.693290E+00
3.373510E+00	5.049860E+00	2.756210E+00
3.487060E+00	5.059200E+00	2.776450E+00
3.104730E+00	4.907990E+00	2.623900E+00
3.213800E+00	4.995890E+00	2.689070E+00
3.284350E+00	5.035730E+00	2.726950E+00
5.389160E+00	2.589460E+00	2.910260E+00
5.367420E+00	2.524300E+00	2.874790E+00
5.375130E+00	2.619250E+00	2.836750E+00
5.414620E+00	2.787430E+00	2.890000E+00
5.406170E+00	2.677210E+00	2.943930E+00
5.433450E+00	2.913200E+00	2.935790E+00
5.440080E+00	2.818970E+00	2.984250E+00
5.461010E+00	3.004450E+00	3.005570E+00
5.501070E+00	3.163390E+00	3.063990E+00
5.514870E+00	3.321350E+00	3.118730E+00
5.492770E+00	3.455500E+00	3.126820E+00
5.529960E+00	3.400040E+00	3.180460E+00
5.498710E+00	3.516440E+00	3.201300E+00
5.224670E+00	2.340870E+00	2.742240E+00
5.162370E+00	2.264870E+00	2.714520E+00
5.174470E+00	2.318630E+00	2.640880E+00
5.291580E+00	2.446830E+00	2.758750E+00
5.437550E+00	3.645400E+00	3.185730E+00
5.416800E+00	3.731200E+00	3.262600E+00
5.080630E+00	2.193960E+00	2.688210E+00
5.018290E+00	2.159090E+00	2.622950E+00
5.061800E+00	2.210800E+00	2.588460E+00
5.357630E+00	3.827100E+00	3.242810E+00
5.340230E+00	3.896410E+00	3.301390E+00
4.927190E+00	2.092950E+00	2.474690E+00
5.291030E+00	3.993310E+00	3.325140E+00
5.245620E+00	4.073530E+00	3.325200E+00
5.270500E+00	4.056110E+00	3.367170E+00
5.248660E+00	4.109220E+00	3.391910E+00
4.802200E+00	1.979600E+00	2.285850E+00
4.709760E+00	1.885440E+00	2.228630E+00
4.703680E+00	1.918300E+00	2.105790E+00
5.173730E+00	4.221010E+00	3.353130E+00
5.203630E+00	4.181660E+00	3.373290E+00
5.189060E+00	4.230000E+00	3.414970E+00
4.632580E+00	1.806070E+00	2.163540E+00
4.535150E+00	1.731760E+00	2.082450E+00
4.557650E+00	1.784120E+00	1.995290E+00
5.125370E+00	4.338870E+00	3.403140E+00
5.160510E+00	4.295450E+00	3.446960E+00
5.128950E+00	4.356700E+00	3.460000E+00
4.419520E+00	1.673600E+00	2.012790E+00
4.255190E+00	1.622690E+00	1.926560E+00
4.380300E+00	1.693290E+00	1.917320E+00
5.071890E+00	4.445810E+00	3.432590E+00
5.098180E+00	4.410160E+00	3.465190E+00
5.075500E+00	4.463470E+00	3.493800E+00
4.131150E+00	1.663190E+00	1.731530E+00
3.969170E+00	1.604290E+00	1.752150E+00
5.009200E+00	4.572230E+00	3.475130E+00
5.039030E+00	4.520110E+00	3.484080E+00
5.034540E+00	4.560940E+00	3.540090E+00
3.831480E+00	1.709320E+00	1.590300E+00
3.765090E+00	1.627960E+00	1.667880E+00
4.989990E+00	4.630520E+00	3.516290E+00
3.663540E+00	1.628680E+00	1.666590E+00
3.509100E+00	1.667450E+00	1.672030E+00
3.622930E+00	1.702630E+00	1.591770E+00
4.954380E+00	4.688960E+00	3.521480E+00
4.975310E+00	4.685960E+00	3.559900E+00
4.955490E+00	4.710750E+00	3.555210E+00
3.400890E+00	1.829020E+00	1.559840E+00
3.254940E+00	1.818360E+00	1.636370E+00
4.831950E+00	4.716090E+00	3.449730E+00
4.863270E+00	4.737280E+00	3.519900E+00
4.927690E+00	4.720910E+00	3.540260E+00
3.174250E+00	2.016520E+00	1.559950E+00
3.053600E+00	2.009630E+00	1.654690E+00
4.719750E+00	4.704980E+00	3.409440E+00
4.745890E+00	4.733830E+00	3.475710E+00
4.801190E+00	4.738950E+00	3.494080E+00
2.982690E+00	2.220800E+00	1.591010E+00
2.885600E+00	2.200480E+00	1.689500E+00
4.583800E+00	4.727910E+00	3.339310E+00
4.627820E+00	4.737820E+00	3.423140E+00
4.690120E+00	4.731400E+00	3.454830E+00
2.839250E+00	2.410350E+00	1.643780E+00
2.757790E+00	2.383320E+00	1.739910E+00
4.553060E+00	4.760230E+00	3.349960E+00
4.571650E+00	4.762850E+00	3.395890E+00
2.731410E+00	2.580720E+00	1.710400E+00
2.654190E+00	2.552060E+00	1.805220E+00
4.452800E+00	4.850260E+00	3.289310E+00
4.526000E+00	4.801030E+00	3.368820E+00
2.639540E+00	2.767810E+00	1.786500E+00
2.568700E+00	2.686740E+00	1.864060E+00
4.350370E+00	4.909790E+00	3.229850E+00
4.396320E+00	4.929660E+00	3.348250E+00
2.556230E+00	2.811750E+00	1.868360E+00
2.524990E+00	2.764430E+00	1.902670E+00
2.558430E+00	2.972140E+00	1.857700E+00
4.300240E+00	4.955110E+00	3.230800E+00
4.327350E+00	4.961970E+00	3.284570E+00
2.498800E+00	2.861870E+00	1.925620E+00
2.452880E+00	3.061620E+00	1.981440E+00
2.524160E+00	3.227890E+00	1.922270E+00
4.134420E+00	5.005670E+00	3.122540E+00
4.185180E+00	5.024660E+00	3.213630E+00
4.271800E+00	4.992390E+00	3.259810E+00
2.435850E+00	3.270310E+00	2.005490E+00
2.365890E+00	3.216660E+00	2.053180E+00
2.477870E+00	3.487900E+00	2.013810E+00
3.926510E+00	5.054710E+00	3.000770E+00
3.997130E+00	5.064470E+00	3.106470E+00
4.092540E+00	5.043230E+00	3.162240E+00
2.386130E+00	3.384320E+00	2.071460E+00
2.332460E+00	3.323740E+00	2.099590E+00
2.385240E+00	3.555980E+00	2.088290E+00
2.450240E+00	3.783730E+00	2.122290E+00
3.878790E+00	5.085470E+00	3.014460E+00
3.909180E+00	5.095420E+00	3.065160E+00
2.314630E+00	3.472770E+00	2.138100E+00
2.351360E+00	3.657500E+00	2.147120E+00
2.366800E+00	3.795270E+00	2.194660E+00
2.403430E+00	3.893410E+00	2.196760E+00
2.463250E+00	4.036240E+00	2.220490E+00
3.605580E+00	5.121790E+00	2.925400E+00
3.729980E+00	5.120730E+00	2.987930E+00
3.836630E+00	5.116990E+00	3.041790E+00
2.351240E+00	3.941780E+00	2.255370E+00
2.403350E+00	4.094840E+00	2.299740E+00
2.411130E+00	4.173740E+00	2.344200E+00
2.472930E+00	4.197170E+00	2.315170E+00
2.554790E+00	4.331200E+00	2.362090E+00
2.655930E+00	4.453970E+00	2.419990E+00
2.758470E+00	4.567110E+00	2.469400E+00
2.855010E+00	4.676360E+00	2.509540E+00
2.964840E+00	4.797920E+00	2.568530E+00
3.444950E+00	5.114820E+00	2.875630E+00
3.540630E+00	5.157310E+00	2.947940E+00
3.617870E+00	5.187590E+00	3.035090E+00
2.440390E+00	4.274900E+00	2.395160E+00
2.540010E+00	4.418230E+00	2.450070E+00
2.644290E+00	4.536470E+00	2.501510E+00
2.742620E+00	4.649590E+00	2.537750E+00
2.832690E+00	4.732770E+00	2.572860E+00
2.864160E+00	4.794340E+00	2.617190E+00
2.918570E+00	4.837290E+00	2.627850E+00
2.982380E+00	4.895740E+00	2.650370E+00
3.095480E+00	4.982570E+00	2.709760E+00
3.248040E+00	5.064590E+00	2.781400E+00
3.300550E+00	5.133410E+00	2.889220E+00
3.366210E+00	5.191060E+00	2.978510E+00
3.486270E+00	5.191400E+00	2.989510E+00
2.868320E+00	4.861870E+00	2.674290E+00
2.970570E+00	4.964320E+00	2.724580E+00
3.085380E+00	5.043500E+00	2.797880E+00
3.185330E+00	5.116420E+00	2.875240E+00
3.254950E+00	5.174830E+00	2.943420E+00
5.276810E+00	2.311840E+00	2.941520E+00
5.222120E+00	2.258880E+00	2.889430E+00
5.255780E+00	2.333390E+00	2.839450E+00
5.336870E+00	2.446570E+00	2.885370E+00
5.330840E+00	2.400040E+00	2.965490E+00
5.390520E+00	2.539240E+00	2.977250E+00
5.434890E+00	2.696820E+00	3.042490E+00
5.479910E+00	2.842100E+00	3.082810E+00
5.511850E+00	3.000450E+00	3.126300E+00
5.548570E+00	3.145510E+00	3.168090E+00
5.563650E+00	3.279570E+00	3.214090E+00
5.563250E+00	3.395720E+00	3.253360E+00
5.546830E+00	3.502870E+00	3.306730E+00
5.165560E+00	2.203630E+00	2.891170E+00
5.106000E+00	2.171000E+00	2.827370E+00
5.145660E+00	2.218270E+00	2.794890E+00
5.482560E+00	3.623240E+00	3.279420E+00
5.460370E+00	3.707630E+00	3.358090E+00
5.017530E+00	2.128730E+00	2.727340E+00
5.394570E+00	3.818760E+00	3.341610E+00
5.352980E+00	3.904170E+00	3.367250E+00
5.390930E+00	3.858380E+00	3.418060E+00
5.352000E+00	3.943740E+00	3.444340E+00
4.895070E+00	2.033620E+00	2.576000E+00
4.812400E+00	1.942130E+00	2.525840E+00
4.810530E+00	1.962900E+00	2.410050E+00
5.295940E+00	4.037240E+00	3.423100E+00
5.288370E+00	4.090100E+00	3.475090E+00
4.749340E+00	1.875870E+00	2.480860E+00
4.667550E+00	1.794230E+00	2.402190E+00
4.689850E+00	1.837910E+00	2.319450E+00
5.254770E+00	4.173120E+00	3.495410E+00
5.212790E+00	4.242330E+00	3.495660E+00
5.245470E+00	4.231290E+00	3.545040E+00
5.220030E+00	4.279970E+00	3.567030E+00
4.572160E+00	1.705970E+00	2.304550E+00
4.470400E+00	1.637770E+00	2.232360E+00
4.498550E+00	1.680110E+00	2.151770E+00
5.137110E+00	4.384580E+00	3.531930E+00
5.170040E+00	4.340740E+00	3.544250E+00
5.162710E+00	4.381350E+00	3.599310E+00
4.346810E+00	1.585680E+00	2.171610E+00
4.170420E+00	1.533090E+00	2.076120E+00
4.304530E+00	1.593180E+00	2.072310E+00
5.122390E+00	4.429140E+00	3.579940E+00
4.063580E+00	1.546010E+00	1.899930E+00
3.938530E+00	1.521640E+00	1.937580E+00
5.082870E+00	4.503840E+00	3.605530E+00
5.045820E+00	4.585870E+00	3.621630E+00
3.784640E+00	1.511390E+00	1.899070E+00
3.647460E+00	1.503960E+00	1.915850E+00
3.684700E+00	1.530870E+00	1.838800E+00
3.764940E+00	1.561850E+00	1.779010E+00
5.008230E+00	4.656380E+00	3.609080E+00
5.045070E+00	4.624360E+00	3.684930E+00
5.015810E+00	4.676080E+00	3.675000E+00
3.554700E+00	1.576790E+00	1.795260E+00
3.407410E+00	1.570290E+00	1.858970E+00
4.963430E+00	4.722880E+00	3.624380E+00
3.333790E+00	1.674200E+00	1.739800E+00
3.195840E+00	1.680680E+00	1.828850E+00
4.905280E+00	4.757800E+00	3.593450E+00
4.909770E+00	4.785370E+00	3.683810E+00
3.125040E+00	1.826780E+00	1.734020E+00
3.005360E+00	1.829360E+00	1.826320E+00
4.772990E+00	4.765570E+00	3.538380E+00
4.798550E+00	4.788280E+00	3.605760E+00
4.856240E+00	4.787540E+00	3.633450E+00
2.944320E+00	2.003530E+00	1.751450E+00
2.847140E+00	1.996330E+00	1.852480E+00
4.662200E+00	4.762900E+00	3.496300E+00
4.692520E+00	4.792490E+00	3.563340E+00
4.746170E+00	4.789870E+00	3.585290E+00
2.797740E+00	2.184690E+00	1.787600E+00
2.708830E+00	2.169420E+00	1.886320E+00
4.563900E+00	4.812560E+00	3.466320E+00
4.629670E+00	4.800870E+00	3.530630E+00
2.677060E+00	2.359660E+00	1.837910E+00
2.602230E+00	2.337880E+00	1.941680E+00
4.480860E+00	4.876330E+00	3.413440E+00
4.523330E+00	4.896580E+00	3.525170E+00
2.577630E+00	2.520590E+00	1.894840E+00
2.509470E+00	2.497520E+00	1.986560E+00
4.435510E+00	4.925440E+00	3.417620E+00
4.461180E+00	4.929280E+00	3.471120E+00
2.492020E+00	2.691590E+00	1.952890E+00
2.459870E+00	2.603150E+00	2.020530E+00
4.315770E+00	5.011220E+00	3.386930E+00
4.406680E+00	4.964660E+00	3.444870E+00
2.411730E+00	2.704480E+00	2.044720E+00
2.346190E+00	2.858780E+00	2.091040E+00
2.424070E+00	2.870520E+00	2.009120E+00
4.244280E+00	5.036780E+00	3.307970E+00
4.248190E+00	5.059180E+00	3.371990E+00
2.354290E+00	3.039950E+00	2.068100E+00
2.272620E+00	3.011270E+00	2.144500E+00
4.049370E+00	5.083970E+00	3.199490E+00
4.107280E+00	5.105160E+00	3.288320E+00
4.199510E+00	5.078490E+00	3.336400E+00
2.275020E+00	3.237420E+00	2.133270E+00
2.204460E+00	3.144050E+00	2.209590E+00
3.891220E+00	5.143750E+00	3.149430E+00
4.000180E+00	5.129610E+00	3.229560E+00
2.196190E+00	3.275370E+00	2.216200E+00
2.161560E+00	3.223980E+00	2.243570E+00
2.220620E+00	3.449680E+00	2.224420E+00
2.278010E+00	3.699850E+00	2.228510E+00
3.755870E+00	5.173170E+00	3.104480E+00
3.815790E+00	5.220120E+00	3.218630E+00
2.152500E+00	3.331960E+00	2.272930E+00
2.147200E+00	3.496510E+00	2.290700E+00
2.186560E+00	3.613930E+00	2.271710E+00
2.206130E+00	3.754440E+00	2.308790E+00
2.257990E+00	3.910640E+00	2.312710E+00
2.331420E+00	4.112660E+00	2.364270E+00
3.676780E+00	5.207820E+00	3.116040E+00
3.713170E+00	5.226430E+00	3.172480E+00
2.125600E+00	3.656800E+00	2.340500E+00
2.174920E+00	3.875770E+00	2.369900E+00
2.231680E+00	4.014670E+00	2.379770E+00
2.256060E+00	4.114150E+00	2.423700E+00
2.300420E+00	4.177890E+00	2.431090E+00
2.351270E+00	4.257490E+00	2.451010E+00
2.435720E+00	4.384820E+00	2.487130E+00
2.532480E+00	4.506600E+00	2.532280E+00
2.629640E+00	4.622640E+00	2.572680E+00
2.739030E+00	4.745190E+00	2.633560E+00
3.434360E+00	5.224120E+00	3.039260E+00
3.503810E+00	5.258490E+00	3.115460E+00
3.629230E+00	5.245710E+00	3.150170E+00
2.258670E+00	4.211750E+00	2.486290E+00
2.337030E+00	4.353930E+00	2.525860E+00
2.426530E+00	4.475270E+00	2.565770E+00
2.520270E+00	4.591300E+00	2.607190E+00
2.607530E+00	4.679820E+00	2.637610E+00
2.641540E+00	4.740860E+00	2.680010E+00
2.697980E+00	4.783410E+00	2.690550E+00
2.757930E+00	4.843060E+00	2.708540E+00
2.856010E+00	4.939000E+00	2.754380E+00
2.962290E+00	5.023350E+00	2.815490E+00
3.066390E+00	5.098220E+00	2.890450E+00
3.159330E+00	5.170390E+00	2.958390E+00
3.254090E+00	5.238270E+00	3.049230E+00
3.378100E+00	5.253890E+00	3.088870E+00
2.646700E+00	4.807430E+00	2.733100E+00
2.744950E+00	4.912280E+00	2.779710E+00
2.849790E+00	4.999360E+00	2.847470E+00
2.956810E+00	5.079800E+00	2.911310E+00
3.054800E+00	5.154710E+00	2.973380E+00
3.134880E+00	5.211720E+00	3.035660E+00
5.236420E+00	2.251030E+00	2.984430E+00
5.313420E+00	2.333380E+00	3.026770E+00
5.387070E+00	2.446500E+00	3.109960E+00
5.433240E+00	2.592850E+00	3.103740E+00
5.471310E+00	2.719680E+00	3.152660E+00
5.517400E+00	2.853370E+00	3.188030E+00
5.556580E+00	2.993470E+00	3.229570E+00
5.597420E+00	3.126740E+00	3.263190E+00
5.608560E+00	3.257630E+00	3.304140E+00
5.605900E+00	3.375860E+00	3.345300E+00
5.592370E+00	3.478290E+00	3.400030E+00
5.099480E+00	2.150400E+00	2.905660E+00
5.171180E+00	2.195370E+00	2.955490E+00
5.528160E+00	3.596880E+00	3.374490E+00
5.508060E+00	3.678260E+00	3.446830E+00
4.988040E+00	2.075290E+00	2.868660E+00
4.896810E+00	2.000560E+00	2.810350E+00
4.903520E+00	2.018640E+00	2.698010E+00
5.442690E+00	3.777150E+00	3.435490E+00
5.420220E+00	3.855070E+00	3.492430E+00
5.401090E+00	3.936420E+00	3.544440E+00
4.846200E+00	1.944780E+00	2.813850E+00
4.760520E+00	1.853130E+00	2.704130E+00
4.791230E+00	1.903380E+00	2.623320E+00
5.342470E+00	4.028710E+00	3.521150E+00
5.313080E+00	4.104720E+00	3.533920E+00
5.355920E+00	4.078450E+00	3.586590E+00
5.325730E+00	4.142160E+00	3.592160E+00
4.686170E+00	1.781990E+00	2.620660E+00
4.602230E+00	1.697620E+00	2.528650E+00
4.637880E+00	1.743860E+00	2.468060E+00
5.289220E+00	4.218270E+00	3.621770E+00
5.254840E+00	4.281030E+00	3.656200E+00
4.509960E+00	1.624270E+00	2.453030E+00
4.403940E+00	1.574380E+00	2.403280E+00
4.434190E+00	1.603250E+00	2.312230E+00
5.209100E+00	4.336310E+00	3.649000E+00
5.166310E+00	4.399520E+00	3.686980E+00
4.265280E+00	1.526910E+00	2.339420E+00
4.087800E+00	1.473910E+00	2.259720E+00
4.214500E+00	1.520430E+00	2.227600E+00
5.126720E+00	4.447860E+00	3.670090E+00
5.147090E+00	4.434740E+00	3.727140E+00
5.125810E+00	4.476390E+00	3.742650E+00
3.924680E+00	1.493970E+00	2.062880E+00
3.859370E+00	1.460820E+00	2.162530E+00
5.064810E+00	4.584020E+00	3.696410E+00
5.086260E+00	4.542270E+00	3.713120E+00
5.085420E+00	4.596900E+00	3.770740E+00
3.749810E+00	1.438790E+00	2.150920E+00
3.600240E+00	1.445490E+00	2.145520E+00
3.707110E+00	1.462200E+00	2.060200E+00
5.006530E+00	4.716430E+00	3.726870E+00
5.050930E+00	4.661370E+00	3.749860E+00
5.047710E+00	4.708940E+00	3.800790E+00
3.490960E+00	1.501620E+00	1.996720E+00
3.354600E+00	1.491640E+00	2.078960E+00
4.960580E+00	4.767580E+00	3.720690E+00
5.003480E+00	4.771970E+00	3.812520E+00
3.269800E+00	1.569770E+00	1.943250E+00
3.147590E+00	1.577290E+00	2.045670E+00
4.932790E+00	4.797890E+00	3.730450E+00
4.950680E+00	4.802770E+00	3.773910E+00
3.072930E+00	1.684910E+00	1.925240E+00
2.963580E+00	1.687480E+00	2.028840E+00
4.819700E+00	4.808640E+00	3.674920E+00
4.847660E+00	4.825180E+00	3.747330E+00
4.911080E+00	4.819900E+00	3.766830E+00
2.900870E+00	1.828250E+00	1.930340E+00
2.807530E+00	1.825440E+00	2.038510E+00
4.716630E+00	4.814310E+00	3.634000E+00
4.740210E+00	4.833440E+00	3.701880E+00
4.790840E+00	4.827110E+00	3.717450E+00
2.753740E+00	1.986470E+00	1.954840E+00
2.668730E+00	1.973860E+00	2.062290E+00
4.581710E+00	4.856220E+00	3.567530E+00
4.624300E+00	4.859030E+00	3.653720E+00
4.685360E+00	4.841860E+00	3.682730E+00
2.631450E+00	2.153980E+00	1.996240E+00
2.551000E+00	2.136760E+00	2.094240E+00
4.554360E+00	4.891790E+00	3.586620E+00
4.570820E+00	4.893340E+00	3.632110E+00
2.527060E+00	2.325070E+00	2.040140E+00
2.452670E+00	2.304730E+00	2.135690E+00
4.455170E+00	4.986150E+00	3.556130E+00
4.530320E+00	4.931390E+00	3.615050E+00
2.427900E+00	2.508650E+00	2.086020E+00
2.395040E+00	2.413750E+00	2.160850E+00
4.381700E+00	5.011130E+00	3.487730E+00
4.392640E+00	5.034370E+00	3.538540E+00
2.343020E+00	2.518950E+00	2.183320E+00
2.271640E+00	2.671400E+00	2.212580E+00
2.343470E+00	2.684330E+00	2.125350E+00
4.241990E+00	5.109100E+00	3.461090E+00
4.339640E+00	5.058880E+00	3.508110E+00
2.274260E+00	2.835360E+00	2.174010E+00
2.203910E+00	2.811850E+00	2.260360E+00
4.166940E+00	5.121050E+00	3.394650E+00
4.172470E+00	5.151510E+00	3.453610E+00
2.198290E+00	2.978640E+00	2.227540E+00
2.127800E+00	2.949370E+00	2.304560E+00
3.921000E+00	5.195800E+00	3.260540E+00
4.010770E+00	5.193610E+00	3.367210E+00
4.117420E+00	5.163340E+00	3.421890E+00
2.128740E+00	3.152360E+00	2.287470E+00
2.088060E+00	3.051760E+00	2.340390E+00
3.873660E+00	5.232110E+00	3.278410E+00
3.911880E+00	5.235870E+00	3.326730E+00
2.052900E+00	3.173660E+00	2.357950E+00
2.026530E+00	3.302490E+00	2.389400E+00
2.084720E+00	3.399460E+00	2.349580E+00
3.696360E+00	5.291920E+00	3.263490E+00
3.836390E+00	5.265100E+00	3.310740E+00
2.012720E+00	3.437140E+00	2.418540E+00
1.991210E+00	3.574990E+00	2.436910E+00
2.040430E+00	3.611020E+00	2.398390E+00
2.091310E+00	3.816960E+00	2.426050E+00
2.153490E+00	4.035400E+00	2.459870E+00
3.586730E+00	5.295960E+00	3.197180E+00
3.595050E+00	5.328200E+00	3.246650E+00
2.003140E+00	3.729800E+00	2.479150E+00
2.052560E+00	3.922060E+00	2.485490E+00
2.069450E+00	4.029320E+00	2.520650E+00
2.113800E+00	4.097780E+00	2.525970E+00
2.163820E+00	4.183730E+00	2.539820E+00
2.239950E+00	4.319300E+00	2.565400E+00
2.322760E+00	4.443260E+00	2.602270E+00
2.414130E+00	4.558540E+00	2.642670E+00
2.512830E+00	4.690050E+00	2.693050E+00
3.318760E+00	5.286640E+00	3.129730E+00
3.383500E+00	5.329140E+00	3.200580E+00
3.521300E+00	5.333160E+00	3.222460E+00
2.066460E+00	4.130900E+00	2.575600E+00
2.141340E+00	4.280160E+00	2.608380E+00
2.219520E+00	4.409080E+00	2.639380E+00
2.309740E+00	4.525430E+00	2.680380E+00
2.391420E+00	4.618010E+00	2.701260E+00
2.419190E+00	4.682840E+00	2.736230E+00
2.470280E+00	4.727160E+00	2.746010E+00
2.532420E+00	4.787720E+00	2.769120E+00
2.633900E+00	4.886560E+00	2.814050E+00
2.740030E+00	4.973820E+00	2.876420E+00
2.849510E+00	5.058110E+00	2.942620E+00
2.957440E+00	5.140840E+00	2.998070E+00
3.053670E+00	5.206360E+00	3.063990E+00
3.137860E+00	5.267540E+00	3.127560E+00
3.251820E+00	5.313050E+00	3.161340E+00
2.419370E+00	4.750630E+00	2.791370E+00
2.517460E+00	4.861250E+00	2.849720E+00
2.629000E+00	4.954830E+00	2.909540E+00
2.741520E+00	5.034710E+00	2.968070E+00
2.853370E+00	5.122160E+00	3.036890E+00
2.971390E+00	5.203040E+00	3.100800E+00
3.052030E+00	5.246620E+00	3.129850E+00
5.397150E+00	2.406590E+00	3.245880E+00
5.370620E+00	2.362890E+00	3.236020E+00
5.380420E+00	2.395490E+00	3.194720E+00
5.416510E+00	2.459620E+00	3.236360E+00
5.215530E+00	2.203830E+00	3.168050E+00
5.141730E+00	2.151190E+00	3.124810E+00
5.177600E+00	2.191500E+00	3.045100E+00
5.306880E+00	2.297940E+00	3.146760E+00
5.460870E+00	2.594470E+00	3.235270E+00
5.505650E+00	2.744800E+00	3.240930E+00
5.558780E+00	2.848010E+00	3.283330E+00
5.604180E+00	2.982850E+00	3.332020E+00
5.644170E+00	3.116700E+00	3.361400E+00
5.651730E+00	3.244480E+00	3.394580E+00
5.648990E+00	3.358770E+00	3.434840E+00
5.638720E+00	3.462240E+00	3.487280E+00
5.084510E+00	2.104940E+00	3.154570E+00
5.026820E+00	2.068160E+00	3.092100E+00
5.066450E+00	2.106310E+00	3.027500E+00
5.573740E+00	3.574270E+00	3.460020E+00
5.554310E+00	3.651980E+00	3.511380E+00
4.939870E+00	2.012840E+00	2.993310E+00
5.501000E+00	3.758900E+00	3.539150E+00
5.452030E+00	3.862640E+00	3.564750E+00
5.444850E+00	3.914240E+00	3.609350E+00
4.773700E+00	1.832660E+00	2.869210E+00
4.711970E+00	1.764380E+00	2.833100E+00
4.716570E+00	1.791250E+00	2.734330E+00
4.821520E+00	1.898600E+00	2.883520E+00
5.413030E+00	4.002510E+00	3.633050E+00
5.381760E+00	4.096540E+00	3.657580E+00
5.351050E+00	4.157210E+00	3.664580E+00
5.392740E+00	4.129680E+00	3.716870E+00
5.355410E+00	4.191100E+00	3.734830E+00
4.557320E+00	1.611430E+00	2.728270E+00
4.453260E+00	1.559880E+00	2.671810E+00
4.522920E+00	1.600860E+00	2.644320E+00
4.570290E+00	1.652560E+00	2.599670E+00
4.621940E+00	1.669270E+00	2.770900E+00
5.253860E+00	4.302840E+00	3.716180E+00
5.295340E+00	4.255820E+00	3.720740E+00
5.281750E+00	4.293590E+00	3.776660E+00
4.356340E+00	1.543010E+00	2.484620E+00
4.279010E+00	1.507410E+00	2.541620E+00
5.229880E+00	4.347480E+00	3.765920E+00
4.170340E+00	1.464980E+00	2.504300E+00
4.012150E+00	1.432450E+00	2.465770E+00
4.127570E+00	1.462940E+00	2.405820E+00
5.183080E+00	4.420800E+00	3.802340E+00
5.155750E+00	4.476600E+00	3.829440E+00
3.854500E+00	1.437430E+00	2.277110E+00
3.792020E+00	1.394550E+00	2.366080E+00
5.134560E+00	4.533510E+00	3.833530E+00
5.125670E+00	4.597120E+00	3.862570E+00
3.687030E+00	1.378120E+00	2.365650E+00
3.540400E+00	1.373130E+00	2.366360E+00
3.645620E+00	1.404360E+00	2.281380E+00
5.101410E+00	4.659760E+00	3.860750E+00
5.068530E+00	4.742760E+00	3.878910E+00
3.435750E+00	1.425590E+00	2.217760E+00
3.306430E+00	1.408270E+00	2.306200E+00
5.038580E+00	4.787160E+00	3.874270E+00
5.057290E+00	4.787680E+00	3.913510E+00
5.039890E+00	4.807050E+00	3.910110E+00
3.224600E+00	1.486210E+00	2.174300E+00
3.108630E+00	1.475300E+00	2.271990E+00
4.943940E+00	4.842420E+00	3.865490E+00
5.011260E+00	4.816720E+00	3.892690E+00
3.032500E+00	1.570900E+00	2.143350E+00
2.933970E+00	1.564780E+00	2.252870E+00
4.887000E+00	4.849310E+00	3.822770E+00
4.888560E+00	4.866610E+00	3.879090E+00
2.865170E+00	1.681940E+00	2.136200E+00
2.774440E+00	1.670270E+00	2.243960E+00
4.767350E+00	4.851670E+00	3.760440E+00
4.795480E+00	4.862970E+00	3.805420E+00
4.842540E+00	4.873670E+00	3.871440E+00
2.716000E+00	1.812700E+00	2.143540E+00
2.633380E+00	1.795100E+00	2.253620E+00
4.655540E+00	4.875320E+00	3.728990E+00
4.690390E+00	4.898000E+00	3.797370E+00
4.750140E+00	4.880490E+00	3.811570E+00
2.583220E+00	1.953940E+00	2.162650E+00
2.503600E+00	1.933870E+00	2.268830E+00
4.559730E+00	4.953190E+00	3.719340E+00
4.627330E+00	4.917840E+00	3.767830E+00
2.471120E+00	2.122330E+00	2.199300E+00
2.394020E+00	2.095140E+00	2.308660E+00
4.505540E+00	4.981630E+00	3.656550E+00
4.509910E+00	5.005190E+00	3.705530E+00
2.362160E+00	2.320760E+00	2.244160E+00
2.297300E+00	2.231020E+00	2.343600E+00
4.389980E+00	5.074670E+00	3.603700E+00
4.465540E+00	5.037500E+00	3.669210E+00
2.278150E+00	2.360030E+00	2.320680E+00
2.249670E+00	2.313430E+00	2.369200E+00
2.260470E+00	2.507390E+00	2.282220E+00
4.313610E+00	5.118040E+00	3.564790E+00
4.330900E+00	5.164680E+00	3.669470E+00
2.208740E+00	2.409890E+00	2.371400E+00
2.150050E+00	2.594050E+00	2.379160E+00
2.204090E+00	2.671960E+00	2.291270E+00
4.161760E+00	5.213920E+00	3.528140E+00
4.253720E+00	5.185300E+00	3.590040E+00
2.133080E+00	2.784470E+00	2.343150E+00
2.065560E+00	2.754610E+00	2.426630E+00
4.083290E+00	5.213690E+00	3.468180E+00
4.090380E+00	5.245930E+00	3.517800E+00
2.050400E+00	2.960170E+00	2.386610E+00
2.019740E+00	2.855550E+00	2.454700E+00
3.909720E+00	5.286630E+00	3.408270E+00
4.023550E+00	5.261830E+00	3.481600E+00
1.978750E+00	2.974840E+00	2.471240E+00
1.950540E+00	3.105300E+00	2.495080E+00
1.984050E+00	3.205530E+00	2.430460E+00
3.796200E+00	5.315890E+00	3.368830E+00
3.834100E+00	5.371820E+00	3.459220E+00
1.919280E+00	3.246800E+00	2.507990E+00
1.907140E+00	3.395130E+00	2.539900E+00
1.949240E+00	3.486110E+00	2.485750E+00
3.582860E+00	5.375630E+00	3.312230E+00
3.705290E+00	5.369540E+00	3.387800E+00
1.880670E+00	3.529310E+00	2.551950E+00
1.870900E+00	3.655210E+00	2.576920E+00
1.924080E+00	3.695010E+00	2.542720E+00
1.969830E+00	3.939310E+00	2.559260E+00
3.471360E+00	5.383990E+00	3.285210E+00
3.491220E+00	5.447410E+00	3.379390E+00
1.879640E+00	3.785120E+00	2.602560E+00
1.886980E+00	3.932800E+00	2.621200E+00
1.923980E+00	4.008600E+00	2.618760E+00
1.970510E+00	4.100100E+00	2.627300E+00
2.043280E+00	4.241310E+00	2.649930E+00
2.116860E+00	4.368340E+00	2.677900E+00
2.195750E+00	4.492890E+00	2.720840E+00
2.304520E+00	4.631580E+00	2.750930E+00
3.163170E+00	5.331030E+00	3.200720E+00
3.238580E+00	5.383080E+00	3.248870E+00
3.367290E+00	5.415670E+00	3.318660E+00
1.878520E+00	4.041150E+00	2.669080E+00
1.947310E+00	4.199400E+00	2.695010E+00
2.020170E+00	4.335430E+00	2.718540E+00
2.092380E+00	4.432010E+00	2.737910E+00
2.122170E+00	4.509130E+00	2.770760E+00
2.192560E+00	4.576170E+00	2.770740E+00
2.220080E+00	4.650670E+00	2.797450E+00
2.300830E+00	4.728130E+00	2.824380E+00
2.389850E+00	4.832200E+00	2.880220E+00
2.504370E+00	4.948040E+00	2.956640E+00
2.643720E+00	5.017710E+00	2.992910E+00
2.738230E+00	5.094330E+00	3.060640E+00
2.862900E+00	5.198510E+00	3.152700E+00
3.037510E+00	5.296230E+00	3.200880E+00
2.906810E+00	5.290930E+00	3.247140E+00
3.137350E+00	5.358530E+00	3.244950E+00
2.116180E+00	4.594860E+00	2.816150E+00
2.195420E+00	4.710400E+00	2.851510E+00
2.279020E+00	4.785430E+00	2.882080E+00
2.313870E+00	4.849730E+00	2.923100E+00
2.388090E+00	4.900020E+00	2.943470E+00
2.414020E+00	4.947490E+00	2.986250E+00
2.464500E+00	5.001170E+00	3.041830E+00
2.604770E+00	5.060130E+00	3.079170E+00
2.726400E+00	5.150630E+00	3.156910E+00
2.799770E+00	5.225930E+00	3.219670E+00
2.320110E+00	4.917750E+00	2.985600E+00
2.391940E+00	4.967700E+00	3.020860E+00
5.361210E+00	2.327100E+00	3.348190E+00
5.329440E+00	2.286810E+00	3.330740E+00
5.344100E+00	2.313630E+00	3.276380E+00
5.402500E+00	2.404720E+00	3.322690E+00
5.451430E+00	2.506140E+00	3.312490E+00
5.455640E+00	2.492800E+00	3.392850E+00
5.498830E+00	2.595580E+00	3.386230E+00
5.160770E+00	2.159310E+00	3.232270E+00
5.265230E+00	2.237580E+00	3.295780E+00
5.530500E+00	2.721960E+00	3.333260E+00
5.599340E+00	2.846570E+00	3.388460E+00
5.659830E+00	2.992240E+00	3.452160E+00
5.684660E+00	3.136420E+00	3.443690E+00
5.694440E+00	3.238310E+00	3.481440E+00
5.692750E+00	3.347040E+00	3.520600E+00
5.686280E+00	3.442030E+00	3.577610E+00
5.012120E+00	2.045790E+00	3.187880E+00
5.094170E+00	2.104370E+00	3.265250E+00
5.617570E+00	3.566470E+00	3.551680E+00
5.571730E+00	3.666050E+00	3.573400E+00
5.616190E+00	3.621970E+00	3.622970E+00
5.575220E+00	3.719320E+00	3.650800E+00
4.807640E+00	1.793580E+00	3.134550E+00
4.758460E+00	1.742600E+00	3.094510E+00
4.793550E+00	1.793120E+00	3.063660E+00
4.811820E+00	1.848810E+00	2.992080E+00
4.842390E+00	1.852080E+00	3.142750E+00
4.872890E+00	1.938050E+00	3.010060E+00
4.907000E+00	1.954220E+00	3.134930E+00
5.502220E+00	3.840650E+00	3.638530E+00
5.468780E+00	3.922650E+00	3.663270E+00
5.514810E+00	3.890230E+00	3.706890E+00
5.483310E+00	3.962780E+00	3.722150E+00
4.681740E+00	1.679180E+00	3.009880E+00
4.597570E+00	1.607790E+00	2.966600E+00
4.597970E+00	1.630530E+00	2.842290E+00
4.718530E+00	1.736200E+00	2.953410E+00
5.448260E+00	4.060210E+00	3.751000E+00
5.415630E+00	4.139860E+00	3.775060E+00
5.401130E+00	4.188170E+00	3.829360E+00
4.512190E+00	1.556840E+00	2.920200E+00
4.389400E+00	1.520270E+00	2.876170E+00
4.483880E+00	1.555550E+00	2.813280E+00
5.335400E+00	4.248790E+00	3.804960E+00
5.294970E+00	4.313160E+00	3.864700E+00
4.262550E+00	1.490910E+00	2.648880E+00
4.201710E+00	1.453340E+00	2.738190E+00
5.241150E+00	4.370370E+00	3.848300E+00
5.265000E+00	4.358660E+00	3.895010E+00
5.237970E+00	4.401660E+00	3.914890E+00
4.081890E+00	1.411140E+00	2.729200E+00
3.934630E+00	1.382050E+00	2.652270E+00
4.052540E+00	1.418960E+00	2.611770E+00
5.162170E+00	4.494900E+00	3.871490E+00
5.189590E+00	4.460580E+00	3.893580E+00
5.179060E+00	4.507400E+00	3.928300E+00
3.791610E+00	1.365080E+00	2.484490E+00
3.762910E+00	1.317380E+00	2.627100E+00
5.136640E+00	4.618300E+00	3.907610E+00
5.167850E+00	4.575170E+00	3.952540E+00
5.151650E+00	4.642330E+00	3.964130E+00
3.612270E+00	1.301380E+00	2.594190E+00
3.467410E+00	1.282420E+00	2.581330E+00
3.588610E+00	1.327340E+00	2.510420E+00
5.083230E+00	4.769010E+00	3.950110E+00
5.129880E+00	4.713510E+00	3.981950E+00
5.107090E+00	4.778490E+00	4.014790E+00
3.384370E+00	1.336730E+00	2.439860E+00
3.257960E+00	1.314060E+00	2.528910E+00
5.042780E+00	4.825550E+00	3.990700E+00
3.184070E+00	1.385810E+00	2.398310E+00
3.074970E+00	1.365390E+00	2.495960E+00
4.987610E+00	4.848140E+00	3.940320E+00
4.989130E+00	4.863510E+00	3.995040E+00
3.005100E+00	1.456850E+00	2.372140E+00
2.910630E+00	1.438370E+00	2.479740E+00
4.882250E+00	4.888800E+00	3.967220E+00
4.949490E+00	4.875720E+00	3.980510E+00
2.842820E+00	1.547120E+00	2.360300E+00
2.755500E+00	1.527340E+00	2.469160E+00
4.773240E+00	4.910940E+00	3.925320E+00
4.824070E+00	4.902700E+00	3.959700E+00
2.689530E+00	1.651290E+00	2.352550E+00
2.604860E+00	1.627140E+00	2.461810E+00
4.726990E+00	4.915270E+00	3.877890E+00
4.727010E+00	4.936240E+00	3.936370E+00
2.549410E+00	1.770560E+00	2.357650E+00
2.467030E+00	1.747130E+00	2.474160E+00
4.598510E+00	4.965890E+00	3.803290E+00
4.631140E+00	4.979130E+00	3.883550E+00
4.693330E+00	4.947210E+00	3.916360E+00
2.420460E+00	1.907320E+00	2.376580E+00
2.337310E+00	1.883860E+00	2.497110E+00
4.502890E+00	5.054170E+00	3.760210E+00
4.565210E+00	5.021590E+00	3.831050E+00
2.310870E+00	2.064130E+00	2.412030E+00
2.224440E+00	2.039080E+00	2.525620E+00
4.418820E+00	5.121450E+00	3.721840E+00
4.463340E+00	5.136780E+00	3.801100E+00
2.205650E+00	2.245320E+00	2.444970E+00
2.131490E+00	2.177830E+00	2.562150E+00
4.369270E+00	5.181120E+00	3.737160E+00
4.402110E+00	5.210170E+00	3.810500E+00
2.119880E+00	2.292620E+00	2.529510E+00
2.083950E+00	2.256510E+00	2.580210E+00
2.115990E+00	2.434770E+00	2.476390E+00
4.209470E+00	5.238550E+00	3.619860E+00
4.250020E+00	5.266290E+00	3.706790E+00
4.328110E+00	5.237290E+00	3.758210E+00
2.059670E+00	2.356790E+00	2.576910E+00
2.011430E+00	2.540620E+00	2.567120E+00
2.066390E+00	2.613480E+00	2.474880E+00
4.076380E+00	5.295580E+00	3.578940E+00
4.164250E+00	5.289590E+00	3.650930E+00
1.989030E+00	2.766540E+00	2.521900E+00
1.952700E+00	2.659580E+00	2.592670E+00
3.956070E+00	5.345640E+00	3.521530E+00
4.008680E+00	5.380270E+00	3.635270E+00
1.910080E+00	2.783810E+00	2.612350E+00
1.869460E+00	2.910540E+00	2.620840E+00
1.911910E+00	3.010390E+00	2.554730E+00
3.888590E+00	5.390390E+00	3.523030E+00
3.920730E+00	5.403160E+00	3.574040E+00
1.837940E+00	3.048930E+00	2.636650E+00
1.786160E+00	3.225920E+00	2.650460E+00
1.854380E+00	3.300250E+00	2.584550E+00
3.609180E+00	5.443180E+00	3.417060E+00
3.726030E+00	5.437150E+00	3.482940E+00
3.839720E+00	5.429270E+00	3.542730E+00
1.801120E+00	3.377720E+00	2.647130E+00
1.769300E+00	3.327260E+00	2.675300E+00
1.808990E+00	3.589070E+00	2.619560E+00
3.549560E+00	5.486380E+00	3.439820E+00
3.610690E+00	5.516430E+00	3.515300E+00
1.755900E+00	3.447480E+00	2.683020E+00
1.737740E+00	3.596660E+00	2.681470E+00
1.768310E+00	3.694680E+00	2.675200E+00
1.806560E+00	3.847800E+00	2.669710E+00
3.245450E+00	5.456620E+00	3.351350E+00
3.365500E+00	5.489360E+00	3.411680E+00
3.482300E+00	5.516670E+00	3.465780E+00
1.720890E+00	3.739620E+00	2.727280E+00
1.740760E+00	3.904370E+00	2.727740E+00
1.735130E+00	3.981210E+00	2.751960E+00
1.789210E+00	4.007670E+00	2.720860E+00
1.851370E+00	4.151190E+00	2.740920E+00
1.922560E+00	4.295690E+00	2.761280E+00
2.004380E+00	4.451060E+00	2.793980E+00
2.998020E+00	5.343620E+00	3.273300E+00
3.103630E+00	5.398040E+00	3.310790E+00
3.158360E+00	5.476360E+00	3.386670E+00
3.233700E+00	5.528430E+00	3.433470E+00
1.750170E+00	4.086800E+00	2.782450E+00
1.824320E+00	4.251420E+00	2.802810E+00
1.893910E+00	4.366070E+00	2.812520E+00
1.915010E+00	4.442790E+00	2.841110E+00
1.958430E+00	4.494930E+00	2.843760E+00
2.005160E+00	4.563500E+00	2.852130E+00
2.076420E+00	4.680930E+00	2.887300E+00
2.192930E+00	4.806690E+00	2.934510E+00
2.510760E+00	5.084500E+00	3.161360E+00
2.635750E+00	5.136420E+00	3.181550E+00
2.711090E+00	5.204110E+00	3.232830E+00
2.794320E+00	5.284400E+00	3.299790E+00
2.945160E+00	5.379030E+00	3.338280E+00
3.064080E+00	5.466510E+00	3.400460E+00
3.142010E+00	5.507640E+00	3.425110E+00
1.907730E+00	4.519060E+00	2.885540E+00
1.971220E+00	4.621660E+00	2.899150E+00
1.997040E+00	4.694790E+00	2.932270E+00
2.073280E+00	4.755530E+00	2.945600E+00
2.102740E+00	4.826640E+00	2.984550E+00
2.187560E+00	4.929230E+00	3.047610E+00
2.367420E+00	5.000930E+00	3.086450E+00
2.403460E+00	5.074960E+00	3.189260E+00
2.477820E+00	5.157100E+00	3.270860E+00
2.613640E+00	5.189660E+00	3.262820E+00
2.699900E+00	5.240070E+00	3.290410E+00
1.996420E+00	4.770610E+00	2.989770E+00
2.068080E+00	4.865000E+00	3.028710E+00
2.086910E+00	4.915650E+00	3.076400E+00
2.130950E+00	4.952500E+00	3.106700E+00
2.172030E+00	5.004410E+00	3.177150E+00
2.290920E+00	5.038480E+00	3.179270E+00
2.366690E+00	5.108870E+00	3.249100E+00
2.071590E+00	4.951830E+00	3.142120E+00
5.327770E+00	2.295580E+00	3.414280E+00
5.379600E+00	2.360740E+00	3.407870E+00
5.420920E+00	2.433590E+00	3.461710E+00
5.481680E+00	2.530600E+00	3.478840E+00
5.528460E+00	2.620170E+00	3.491690E+00
5.648810E+00	2.815420E+00	3.536010E+00
5.617980E+00	2.770580E+00	3.521860E+00
5.638940E+00	2.848440E+00	3.482740E+00
5.670670E+00	2.920460E+00	3.507470E+00
5.676630E+00	2.869770E+00	3.549850E+00
5.701770E+00	2.968030E+00	3.551590E+00
5.161080E+00	2.157530E+00	3.383900E+00
5.254080E+00	2.232620E+00	3.447950E+00
5.568090E+00	2.728600E+00	3.451280E+00
5.734780E+00	3.107480E+00	3.547240E+00
5.728550E+00	3.243700E+00	3.558970E+00
5.730280E+00	3.328280E+00	3.610370E+00
5.729650E+00	3.419670E+00	3.670240E+00
4.791010E+00	1.713310E+00	3.375270E+00
4.745440E+00	1.673140E+00	3.340030E+00
4.783740E+00	1.718660E+00	3.298140E+00
4.820210E+00	1.787700E+00	3.239340E+00
4.828970E+00	1.765320E+00	3.390420E+00
4.901520E+00	1.910810E+00	3.273500E+00
4.890160E+00	1.869550E+00	3.409310E+00
4.969760E+00	1.992030E+00	3.277890E+00
4.967380E+00	1.970890E+00	3.409690E+00
5.051050E+00	2.058560E+00	3.366710E+00
5.673730E+00	3.530220E+00	3.645270E+00
5.651780E+00	3.623440E+00	3.697970E+00
5.634740E+00	3.714530E+00	3.748920E+00
4.671830E+00	1.620760E+00	3.296860E+00
4.597660E+00	1.581490E+00	3.233740E+00
4.636910E+00	1.609100E+00	3.186110E+00
4.701260E+00	1.670560E+00	3.170530E+00
5.570540E+00	3.812430E+00	3.727150E+00
5.556590E+00	3.906950E+00	3.780660E+00
5.515170E+00	3.988780E+00	3.789970E+00
5.559510E+00	3.961510E+00	3.838410E+00
5.525070E+00	4.034630E+00	3.860440E+00
4.554780E+00	1.568550E+00	3.063570E+00
4.496810E+00	1.537600E+00	3.219010E+00
5.461890E+00	4.120360E+00	3.844090E+00
5.443450E+00	4.173420E+00	3.918290E+00
4.384180E+00	1.509670E+00	3.175190E+00
4.291100E+00	1.483530E+00	3.079100E+00
4.399770E+00	1.513680E+00	3.043600E+00
5.373960E+00	4.240160E+00	3.897350E+00
5.348150E+00	4.285880E+00	3.970670E+00
4.217040E+00	1.452610E+00	2.887510E+00
4.136670E+00	1.415130E+00	3.031780E+00
5.290580E+00	4.346170E+00	3.952870E+00
5.276320E+00	4.388780E+00	4.000690E+00
3.986390E+00	1.379220E+00	2.803720E+00
5.237010E+00	4.458320E+00	4.011760E+00
5.202650E+00	4.520930E+00	4.001470E+00
5.230920E+00	4.512900E+00	4.050620E+00
5.219930E+00	4.555870E+00	4.054390E+00
3.796920E+00	1.303010E+00	2.766600E+00
3.681320E+00	1.264560E+00	2.816040E+00
3.636540E+00	1.282760E+00	2.678270E+00
5.170580E+00	4.669360E+00	4.022180E+00
5.208060E+00	4.628590E+00	4.067780E+00
5.189930E+00	4.698980E+00	4.081630E+00
3.542830E+00	1.227800E+00	2.858690E+00
3.376910E+00	1.216360E+00	2.806770E+00
3.500980E+00	1.244360E+00	2.723610E+00
5.106410E+00	4.821420E+00	4.069680E+00
5.165060E+00	4.771640E+00	4.102840E+00
5.138800E+00	4.842980E+00	4.158350E+00
3.320160E+00	1.254990E+00	2.663060E+00
3.191920E+00	1.233520E+00	2.754010E+00
5.074950E+00	4.846380E+00	4.063440E+00
5.092690E+00	4.858000E+00	4.115050E+00
3.137570E+00	1.287820E+00	2.622520E+00
3.025450E+00	1.273730E+00	2.728220E+00
4.979670E+00	4.895610E+00	4.082600E+00
5.049960E+00	4.872610E+00	4.099590E+00
2.972530E+00	1.345770E+00	2.601260E+00
2.869320E+00	1.326190E+00	2.712800E+00
4.923280E+00	4.905740E+00	4.044310E+00
4.927530E+00	4.924240E+00	4.100700E+00
2.817860E+00	1.416890E+00	2.589340E+00
2.720270E+00	1.396470E+00	2.700810E+00
4.802250E+00	4.921440E+00	3.991260E+00
4.831300E+00	4.927720E+00	4.034460E+00
4.882290E+00	4.935470E+00	4.094280E+00
2.667400E+00	1.505980E+00	2.581860E+00
2.574640E+00	1.484280E+00	2.695300E+00
4.721920E+00	4.977300E+00	4.020780E+00
4.784930E+00	4.948800E+00	4.038280E+00
2.522410E+00	1.607800E+00	2.579970E+00
2.436880E+00	1.587930E+00	2.692450E+00
4.669380E+00	4.989490E+00	3.974290E+00
4.675310E+00	5.015630E+00	4.030850E+00
2.379380E+00	1.718390E+00	2.602990E+00
2.358120E+00	1.657510E+00	2.689910E+00
4.513920E+00	5.110200E+00	3.856460E+00
4.567310E+00	5.084220E+00	3.944190E+00
4.632380E+00	5.044460E+00	4.013540E+00
2.305270E+00	1.719200E+00	2.685470E+00
2.244890E+00	1.855430E+00	2.621720E+00
4.461280E+00	5.184590E+00	3.862630E+00
4.498660E+00	5.180440E+00	3.935900E+00
2.132670E+00	2.023450E+00	2.640850E+00
4.429820E+00	5.227090E+00	3.868390E+00
4.449590E+00	5.232800E+00	3.913870E+00
2.032130E+00	2.212440E+00	2.655920E+00
4.290560E+00	5.295830E+00	3.779830E+00
4.331360E+00	5.317130E+00	3.859600E+00
4.406780E+00	5.270350E+00	3.899320E+00
1.931060E+00	2.353350E+00	2.737840E+00
1.986190E+00	2.405700E+00	2.640740E+00
4.099880E+00	5.352820E+00	3.682490E+00
4.172320E+00	5.381170E+00	3.762250E+00
4.255690E+00	5.357530E+00	3.808410E+00
1.912960E+00	2.577570E+00	2.675130E+00
1.857020E+00	2.481560E+00	2.786590E+00
4.061100E+00	5.389840E+00	3.696210E+00
4.093330E+00	5.403130E+00	3.734890E+00
1.843600E+00	2.620090E+00	2.757030E+00
1.822230E+00	2.563990E+00	2.810250E+00
1.832280E+00	2.817370E+00	2.705530E+00
3.904070E+00	5.461660E+00	3.646200E+00
4.021760E+00	5.434910E+00	3.714740E+00
1.795750E+00	2.671870E+00	2.800760E+00
1.772980E+00	2.813860E+00	2.787310E+00
1.773930E+00	2.904550E+00	2.747480E+00
1.767440E+00	3.047740E+00	2.720380E+00
3.751930E+00	5.493310E+00	3.592770E+00
3.820750E+00	5.539650E+00	3.709150E+00
1.725120E+00	2.932450E+00	2.795670E+00
1.675050E+00	3.134200E+00	2.797320E+00
1.722170E+00	3.278670E+00	2.715920E+00
3.665390E+00	5.534620E+00	3.594760E+00
3.703920E+00	5.550130E+00	3.654030E+00
1.656670E+00	3.306200E+00	2.783740E+00
1.618150E+00	3.246250E+00	2.819090E+00
1.672580E+00	3.507690E+00	2.746450E+00
3.362300E+00	5.556460E+00	3.504250E+00
3.491170E+00	5.571640E+00	3.567040E+00
3.609750E+00	5.573240E+00	3.624500E+00
1.597520E+00	3.395310E+00	2.838510E+00
1.596610E+00	3.572750E+00	2.805930E+00
1.584470E+00	3.665270E+00	2.826850E+00
1.638820E+00	3.698980E+00	2.790730E+00
1.675460E+00	3.911600E+00	2.784660E+00
3.238050E+00	5.587680E+00	3.526910E+00
3.352210E+00	5.617680E+00	3.633800E+00
1.581880E+00	3.803200E+00	2.847050E+00
1.612340E+00	3.960630E+00	2.844220E+00
1.610540E+00	4.035470E+00	2.867820E+00
1.664510E+00	4.059910E+00	2.835810E+00
1.726290E+00	4.207520E+00	2.847840E+00
1.810590E+00	4.378340E+00	2.865190E+00
2.821570E+00	5.369610E+00	3.383000E+00
2.929290E+00	5.484030E+00	3.453680E+00
3.111420E+00	5.540750E+00	3.478550E+00
3.144500E+00	5.594340E+00	3.560240E+00
3.214380E+00	5.623730E+00	3.610800E+00
1.624340E+00	4.137730E+00	2.895430E+00
1.693990E+00	4.302570E+00	2.908780E+00
1.746000E+00	4.410140E+00	2.924330E+00
1.749070E+00	4.460420E+00	2.952060E+00
1.809950E+00	4.489280E+00	2.928950E+00
1.880880E+00	4.633230E+00	2.958360E+00
2.575170E+00	5.222300E+00	3.329080E+00
2.680320E+00	5.290110E+00	3.362930E+00
2.766620E+00	5.410510E+00	3.445760E+00
2.816670E+00	5.489250E+00	3.511840E+00
2.891400E+00	5.558940E+00	3.587580E+00
3.030400E+00	5.578750E+00	3.568460E+00
3.128720E+00	5.620380E+00	3.629530E+00
1.765620E+00	4.530750E+00	2.975790E+00
1.787560E+00	4.623470E+00	3.002850E+00
1.832290E+00	4.677070E+00	3.009830E+00
1.886150E+00	4.743570E+00	3.027040E+00
1.971680E+00	4.867520E+00	3.076180E+00
2.239150E+00	5.059130E+00	3.227260E+00
2.291910E+00	5.102660E+00	3.269490E+00
2.374130E+00	5.176310E+00	3.346830E+00
2.527290E+00	5.264450E+00	3.398370E+00
2.642040E+00	5.370050E+00	3.461250E+00
2.721090E+00	5.459130E+00	3.520860E+00
2.783510E+00	5.522430E+00	3.583860E+00
1.785370E+00	4.700210E+00	3.054570E+00
1.860640E+00	4.799080E+00	3.086670E+00
1.889080E+00	4.862450E+00	3.130400E+00
1.936810E+00	4.903130E+00	3.142090E+00
1.987590E+00	4.943210E+00	3.171830E+00
2.068470E+00	5.013050E+00	3.247560E+00
2.201490E+00	5.088420E+00	3.287610E+00
2.283390E+00	5.140450E+00	3.331520E+00
1.902260E+00	4.919370E+00	3.199090E+00
1.975950E+00	4.976010E+00	3.232970E+00
5.368790E+00	2.355530E+00	3.489730E+00
5.454130E+00	2.479060E+00	3.549830E+00
5.397520E+00	2.402170E+00	3.574110E+00
5.517570E+00	2.561140E+00	3.592610E+00
5.575730E+00	2.685130E+00	3.549760E+00
5.578600E+00	2.651870E+00	3.636660E+00
5.644040E+00	2.766970E+00	3.608040E+00
5.715920E+00	2.892860E+00	3.641000E+00
5.739520E+00	3.008210E+00	3.622460E+00
5.755810E+00	2.973250E+00	3.693860E+00
5.779830E+00	3.080360E+00	3.686230E+00
5.116280E+00	2.125720E+00	3.608220E+00
5.083370E+00	2.089500E+00	3.587320E+00
5.107410E+00	2.111580E+00	3.511290E+00
5.184710E+00	2.186680E+00	3.564730E+00
5.305010E+00	2.293220E+00	3.583590E+00
5.763540E+00	3.208220E+00	3.642190E+00
5.768610E+00	3.311080E+00	3.701010E+00
5.771530E+00	3.395750E+00	3.742130E+00
4.716300E+00	1.638650E+00	3.561120E+00
4.672440E+00	1.611130E+00	3.524650E+00
4.702550E+00	1.636170E+00	3.440540E+00
4.782540E+00	1.703420E+00	3.499470E+00
4.869010E+00	1.807300E+00	3.539240E+00
4.949570E+00	1.924930E+00	3.581630E+00
5.036560E+00	2.033450E+00	3.543040E+00
5.735280E+00	3.515120E+00	3.754000E+00
5.688130E+00	3.633610E+00	3.771850E+00
5.681930E+00	3.693980E+00	3.816110E+00
4.598360E+00	1.583320E+00	3.441790E+00
5.643200E+00	3.797570E+00	3.834790E+00
5.601860E+00	3.901620E+00	3.857410E+00
5.591210E+00	3.958290E+00	3.905920E+00
5.572820E+00	4.025400E+00	3.960990E+00
4.472800E+00	1.532440E+00	3.394010E+00
4.399300E+00	1.513690E+00	3.377580E+00
4.415580E+00	1.513900E+00	3.282430E+00
5.510090E+00	4.102480E+00	3.936280E+00
5.486880E+00	4.162440E+00	4.006710E+00
4.293700E+00	1.491240E+00	3.297220E+00
5.415470E+00	4.224020E+00	3.988160E+00
5.392190E+00	4.269750E+00	4.041670E+00
4.128450E+00	1.418350E+00	3.225480E+00
4.012760E+00	1.379650E+00	3.176010E+00
4.056410E+00	1.390770E+00	3.092590E+00
5.343080E+00	4.341120E+00	4.062860E+00
5.293800E+00	4.403890E+00	4.057230E+00
5.325840E+00	4.394400E+00	4.101730E+00
5.302370E+00	4.437880E+00	4.108770E+00
3.910240E+00	1.336980E+00	2.974690E+00
3.872370E+00	1.317090E+00	3.187970E+00
5.276890E+00	4.517200E+00	4.128480E+00
5.250250E+00	4.580990E+00	4.116930E+00
5.279030E+00	4.574050E+00	4.164910E+00
5.267480E+00	4.616410E+00	4.168860E+00
3.731340E+00	1.257020E+00	3.147160E+00
3.638800E+00	1.238200E+00	3.096480E+00
3.694050E+00	1.252110E+00	2.995550E+00
5.209980E+00	4.730970E+00	4.138830E+00
5.245910E+00	4.688670E+00	4.183450E+00
5.218220E+00	4.760530E+00	4.195170E+00
3.476250E+00	1.200990E+00	3.018030E+00
5.166270E+00	4.849380E+00	4.203600E+00
5.184120E+00	4.821060E+00	4.206570E+00
5.171690E+00	4.851040E+00	4.233330E+00
3.249020E+00	1.198440E+00	2.900760E+00
5.076530E+00	4.888860E+00	4.208430E+00
5.144130E+00	4.865030E+00	4.229050E+00
3.072540E+00	1.220190E+00	2.856990E+00
5.023620E+00	4.904450E+00	4.160190E+00
5.023730E+00	4.916870E+00	4.218520E+00
2.912720E+00	1.259970E+00	2.837850E+00
4.923850E+00	4.947350E+00	4.186660E+00
4.986270E+00	4.927750E+00	4.202670E+00
2.763670E+00	1.313120E+00	2.825140E+00
4.814800E+00	4.977580E+00	4.147940E+00
4.866750E+00	4.966630E+00	4.179990E+00
2.619420E+00	1.382380E+00	2.818660E+00
4.766630E+00	4.986370E+00	4.101110E+00
4.770400E+00	5.006350E+00	4.158170E+00
2.476370E+00	1.477930E+00	2.817330E+00
4.677370E+00	5.061630E+00	4.116020E+00
4.737330E+00	5.022780E+00	4.138940E+00
2.320690E+00	1.617840E+00	2.793720E+00
4.588530E+00	5.112250E+00	4.038070E+00
4.619240E+00	5.104880E+00	4.093850E+00
2.177990E+00	1.733970E+00	2.833040E+00
2.236990E+00	1.758650E+00	2.732840E+00
4.537330E+00	5.179540E+00	4.023410E+00
2.147120E+00	1.870110E+00	2.733230E+00
2.080020E+00	1.853600E+00	2.833670E+00
4.453370E+00	5.290240E+00	4.008250E+00
2.047210E+00	2.004850E+00	2.761600E+00
1.968290E+00	1.925380E+00	2.908180E+00
4.382050E+00	5.327430E+00	3.945000E+00
4.389880E+00	5.357640E+00	3.992510E+00
1.945800E+00	2.149300E+00	2.802910E+00
1.869120E+00	2.115060E+00	2.924800E+00
4.215720E+00	5.412670E+00	3.841980E+00
4.256540E+00	5.434490E+00	3.927660E+00
4.341660E+00	5.386080E+00	3.965420E+00
1.863160E+00	2.308100E+00	2.850400E+00
1.796510E+00	2.275820E+00	2.952470E+00
4.080230E+00	5.463610E+00	3.807260E+00
4.168660E+00	5.459960E+00	3.877650E+00
1.789040E+00	2.488420E+00	2.877870E+00
1.759900E+00	2.385690E+00	2.969470E+00
3.953910E+00	5.514890E+00	3.761100E+00
4.008260E+00	5.537560E+00	3.884060E+00
1.723820E+00	2.502570E+00	2.979000E+00
1.665040E+00	2.659160E+00	3.001450E+00
1.720700E+00	2.730910E+00	2.879970E+00
3.885990E+00	5.552480E+00	3.771930E+00
3.920980E+00	5.560760E+00	3.829070E+00
1.645700E+00	2.823160E+00	2.947980E+00
1.602680E+00	2.799440E+00	3.032120E+00
1.650920E+00	2.958690E+00	2.873670E+00
3.686460E+00	5.607050E+00	3.756340E+00
3.837710E+00	5.578660E+00	3.808160E+00
1.580960E+00	2.960400E+00	2.957740E+00
1.531730E+00	2.935200E+00	3.048290E+00
1.570440E+00	3.171770E+00	2.884580E+00
3.514320E+00	5.621600E+00	3.682340E+00
3.549860E+00	5.647800E+00	3.777320E+00
1.517680E+00	3.076810E+00	2.995430E+00
1.487400E+00	3.025730E+00	3.056380E+00
1.472660E+00	3.227350E+00	2.962910E+00
1.508630E+00	3.374840E+00	2.915460E+00
1.522210E+00	3.597020E+00	2.866850E+00
3.426140E+00	5.638220E+00	3.704480E+00
3.465950E+00	5.649340E+00	3.755470E+00
1.452110E+00	3.129690E+00	3.047020E+00
1.411500E+00	3.265700E+00	3.020130E+00
1.443050E+00	3.358020E+00	2.979830E+00
1.439220E+00	3.506290E+00	2.947180E+00
1.449390E+00	3.649920E+00	2.936450E+00
1.496010E+00	3.784260E+00	2.915380E+00
1.546890E+00	3.975620E+00	2.901030E+00
3.208800E+00	5.661930E+00	3.727060E+00
3.371350E+00	5.656420E+00	3.750880E+00
1.376390E+00	3.429070E+00	3.041500E+00
1.381350E+00	3.615840E+00	2.994770E+00
1.419820E+00	3.758020E+00	2.979670E+00
1.455810E+00	3.909550E+00	2.964270E+00
1.492190E+00	4.023590E+00	2.965600E+00
1.491340E+00	4.086860E+00	2.989820E+00
1.542200E+00	4.110830E+00	2.953820E+00
1.599580E+00	4.248390E+00	2.961870E+00
1.677520E+00	4.413140E+00	2.976410E+00
2.972810E+00	5.600940E+00	3.628890E+00
3.051900E+00	5.631640E+00	3.681180E+00
3.091670E+00	5.661250E+00	3.761450E+00
1.502160E+00	4.179450E+00	3.015640E+00
1.565960E+00	4.336620E+00	3.023990E+00
1.620550E+00	4.448780E+00	3.040400E+00
1.619950E+00	4.502050E+00	3.066900E+00
1.693670E+00	4.558320E+00	3.035180E+00
2.404400E+00	5.291350E+00	3.474920E+00
2.535250E+00	5.358440E+00	3.495120E+00
2.616860E+00	5.439820E+00	3.554530E+00
2.700460E+00	5.513870E+00	3.618900E+00
2.786280E+00	5.591850E+00	3.707710E+00
2.931430E+00	5.627730E+00	3.707490E+00
3.020770E+00	5.658710E+00	3.768650E+00
1.620550E+00	4.565410E+00	3.093870E+00
1.628310E+00	4.632270E+00	3.125190E+00
1.687440E+00	4.665920E+00	3.096350E+00
1.777610E+00	4.803760E+00	3.155620E+00
2.105620E+00	5.114670E+00	3.385680E+00
2.267040E+00	5.189690E+00	3.412870E+00
2.297750E+00	5.277410E+00	3.507640E+00
2.346930E+00	5.347350E+00	3.568010E+00
2.480710E+00	5.419690E+00	3.586790E+00
2.596720E+00	5.508040E+00	3.657950E+00
2.673970E+00	5.566050E+00	3.708970E+00
1.652640E+00	4.703620E+00	3.162390E+00
1.689080E+00	4.790660E+00	3.214220E+00
1.738480E+00	4.846230E+00	3.224880E+00
1.808490E+00	4.908540E+00	3.254510E+00
1.945700E+00	5.012280E+00	3.312060E+00
2.000350E+00	5.101320E+00	3.419670E+00
2.054490E+00	5.167710E+00	3.484120E+00
2.188710E+00	5.238340E+00	3.505710E+00
2.268680E+00	5.306300E+00	3.553640E+00
1.693300E+00	4.868120E+00	3.284120E+00
1.811250E+00	4.983410E+00	3.363170E+00
1.919450E+00	5.075400E+00	3.430500E+00
1.980170E+00	5.129710E+00	3.469930E+00
5.447680E+00	2.465510E+00	3.633000E+00
5.546450E+00	2.578710E+00	3.701700E+00
5.477120E+00	2.494760E+00	3.719730E+00
5.604290E+00	2.660610E+00	3.727390E+00
5.685560E+00	2.771980E+00	3.734030E+00
5.752170E+00	2.876040E+00	3.753040E+00
5.786680E+00	2.977740E+00	3.776690E+00
5.822150E+00	3.075790E+00	3.807410E+00
4.820100E+00	1.726750E+00	3.794280E+00
4.794430E+00	1.702720E+00	3.753240E+00
4.830190E+00	1.744080E+00	3.677290E+00
4.898230E+00	1.841450E+00	3.674750E+00
4.866300E+00	1.785080E+00	3.791180E+00
4.937040E+00	1.899390E+00	3.689860E+00
4.919850E+00	1.867210E+00	3.782970E+00
4.966150E+00	1.940230E+00	3.736230E+00
5.071230E+00	2.074920E+00	3.679370E+00
5.135950E+00	2.145580E+00	3.688240E+00
5.207690E+00	2.211210E+00	3.724360E+00
5.289760E+00	2.291750E+00	3.763870E+00
5.382210E+00	2.390060E+00	3.717500E+00
5.806300E+00	3.194080E+00	3.750740E+00
5.807900E+00	3.311610E+00	3.802440E+00
5.792130E+00	3.415590E+00	3.803610E+00
5.813150E+00	3.375590E+00	3.862000E+00
5.795300E+00	3.475300E+00	3.876140E+00
4.652970E+00	1.605370E+00	3.659020E+00
4.746970E+00	1.668890E+00	3.697800E+00
5.009220E+00	1.999800E+00	3.666280E+00
5.734800E+00	3.611420E+00	3.851030E+00
5.702260E+00	3.705890E+00	3.876310E+00
5.737470E+00	3.664570E+00	3.925330E+00
5.709440E+00	3.758200E+00	3.948110E+00
4.550890E+00	1.562400E+00	3.656520E+00
4.480550E+00	1.536850E+00	3.643420E+00
4.502110E+00	1.543490E+00	3.536180E+00
5.649510E+00	3.869760E+00	3.925960E+00
5.635150E+00	3.944320E+00	3.988100E+00
5.617050E+00	4.014540E+00	4.047420E+00
4.393270E+00	1.515330E+00	3.565270E+00
5.555150E+00	4.092100E+00	4.024150E+00
5.532320E+00	4.150770E+00	4.093350E+00
4.247750E+00	1.485520E+00	3.531510E+00
4.162520E+00	1.449410E+00	3.513910E+00
4.179530E+00	1.451360E+00	3.391960E+00
5.456700E+00	4.222670E+00	4.080660E+00
5.408560E+00	4.281700E+00	4.098110E+00
5.449750E+00	4.259540E+00	4.146970E+00
5.409420E+00	4.314290E+00	4.153570E+00
4.049690E+00	1.399470E+00	3.424740E+00
[truncated: 21,888 more rows]
