# Supplementary material for: A New MRI-Based Model of Heart Function with Coupled Hemodynamics and Application to Normal and Diseased Canine Left Ventricles
Source: Front Bioeng Biotechnol. 2015 Sep 23;3:140. doi: 10.3389/fbioe.2015.00140 (PMC4585083; doi:10.3389/fbioe.2015.00140)
Supplement: Supplementary file 6 [file Data_Sheet_6.ZIP › Case3_HF_SR_Diastole/nodes/case3_diastole_time_0.2300.csv]

4.584310E+00	3.941840E+00	2.062410E+00
4.507160E+00	3.919280E+00	1.981000E+00
4.544870E+00	3.980430E+00	2.058830E+00
4.535550E+00	4.034940E+00	2.105250E+00
4.607490E+00	3.997730E+00	2.153990E+00
4.565150E+00	4.079420E+00	2.187870E+00
4.471390E+00	4.018770E+00	2.033660E+00
4.382110E+00	3.995010E+00	1.941020E+00
4.475150E+00	4.108910E+00	2.126970E+00
4.456310E+00	4.194140E+00	2.193180E+00
4.536600E+00	4.157700E+00	2.238800E+00
4.497800E+00	4.211010E+00	2.254480E+00
4.385190E+00	4.084890E+00	2.014400E+00
4.324600E+00	4.051620E+00	1.942100E+00
4.362410E+00	4.191430E+00	2.099470E+00
4.409150E+00	4.227650E+00	2.178970E+00
4.439300E+00	4.249930E+00	2.240820E+00
4.293250E+00	4.115210E+00	1.979860E+00
4.269360E+00	4.183910E+00	2.028900E+00
4.287620E+00	4.218660E+00	2.069510E+00
4.292360E+00	4.249520E+00	2.110060E+00
4.368640E+00	4.251660E+00	2.170300E+00
4.237260E+00	4.219830E+00	2.046270E+00
4.842820E+00	3.585390E+00	2.093850E+00
4.776910E+00	3.554140E+00	1.993190E+00
4.796120E+00	3.648940E+00	2.081210E+00
4.781460E+00	3.749730E+00	2.153480E+00
4.864810E+00	3.644400E+00	2.165170E+00
4.787790E+00	3.872220E+00	2.264290E+00
4.883170E+00	3.753130E+00	2.276620E+00
4.787740E+00	3.968900E+00	2.365130E+00
4.895060E+00	3.887460E+00	2.413440E+00
4.839690E+00	3.995320E+00	2.459380E+00
4.700590E+00	3.703030E+00	2.005780E+00
4.649940E+00	3.617570E+00	1.872030E+00
4.655950E+00	3.871570E+00	2.095040E+00
4.704960E+00	3.975900E+00	2.261500E+00
4.729880E+00	4.024970E+00	2.348070E+00
4.767100E+00	4.052600E+00	2.438680E+00
4.557690E+00	3.625190E+00	1.780620E+00
4.454560E+00	3.584890E+00	1.662030E+00
4.484150E+00	3.679910E+00	1.758390E+00
4.538230E+00	3.757010E+00	1.879540E+00
4.651170E+00	4.099210E+00	2.326160E+00
4.647020E+00	4.185600E+00	2.439180E+00
4.734450E+00	4.135270E+00	2.499930E+00
4.688190E+00	4.204790E+00	2.530500E+00
4.403020E+00	3.724680E+00	1.723280E+00
4.340870E+00	3.655910E+00	1.612690E+00
4.363530E+00	3.879000E+00	1.815230E+00
4.541280E+00	4.223880E+00	2.345230E+00
4.613160E+00	4.251340E+00	2.484600E+00
4.265730E+00	3.747740E+00	1.646750E+00
4.175140E+00	3.903980E+00	1.735670E+00
4.257330E+00	4.014960E+00	1.878590E+00
4.446100E+00	4.302260E+00	2.323330E+00
4.519660E+00	4.316190E+00	2.447710E+00
4.147070E+00	4.021340E+00	1.824000E+00
4.095440E+00	3.976040E+00	1.757490E+00
4.172430E+00	4.144330E+00	1.950750E+00
4.335790E+00	4.306450E+00	2.212140E+00
4.386690E+00	4.395240E+00	2.367250E+00
4.438310E+00	4.427790E+00	2.463710E+00
4.498420E+00	4.392750E+00	2.508620E+00
4.461910E+00	4.452830E+00	2.536270E+00
4.059860E+00	4.056130E+00	1.803230E+00
4.020380E+00	4.168630E+00	1.899540E+00
4.101710E+00	4.217780E+00	1.976510E+00
4.180990E+00	4.273020E+00	2.069630E+00
4.227290E+00	4.376730E+00	2.207380E+00
4.251870E+00	4.454990E+00	2.299910E+00
4.321900E+00	4.469300E+00	2.384420E+00
4.393110E+00	4.462090E+00	2.451760E+00
4.045060E+00	4.263960E+00	1.986410E+00
3.967970E+00	4.229550E+00	1.935940E+00
4.075510E+00	4.363480E+00	2.081330E+00
4.128190E+00	4.458110E+00	2.207340E+00
4.193680E+00	4.492700E+00	2.287460E+00
4.241710E+00	4.515830E+00	2.371800E+00
3.958230E+00	4.297530E+00	1.982130E+00
3.972170E+00	4.380270E+00	2.050640E+00
4.029430E+00	4.427760E+00	2.120670E+00
4.031180E+00	4.472280E+00	2.163510E+00
4.055320E+00	4.514610E+00	2.216580E+00
4.145400E+00	4.527600E+00	2.288940E+00
3.958840E+00	4.445290E+00	2.116950E+00
3.998450E+00	4.493910E+00	2.173160E+00
5.147600E+00	3.640720E+00	2.495550E+00
5.102820E+00	3.593220E+00	2.423030E+00
5.089160E+00	3.675130E+00	2.451400E+00
5.091670E+00	3.738370E+00	2.503810E+00
5.013830E+00	3.401600E+00	2.198080E+00
4.976790E+00	3.321980E+00	2.109650E+00
4.917090E+00	3.501050E+00	2.141300E+00
4.946270E+00	3.628680E+00	2.253840E+00
5.035360E+00	3.516180E+00	2.299340E+00
5.003990E+00	3.723620E+00	2.403250E+00
4.976460E+00	3.843480E+00	2.460020E+00
5.029640E+00	3.837080E+00	2.516360E+00
4.970220E+00	3.908830E+00	2.512900E+00
4.924240E+00	3.257840E+00	2.008340E+00
4.847950E+00	3.226790E+00	1.875360E+00
4.856070E+00	3.384980E+00	1.983080E+00
4.835100E+00	4.055660E+00	2.524240E+00
4.907660E+00	3.995770E+00	2.545140E+00
4.869280E+00	4.060600E+00	2.584660E+00
4.731590E+00	3.216120E+00	1.711550E+00
4.624210E+00	3.163090E+00	1.554450E+00
4.631950E+00	3.307240E+00	1.650890E+00
4.674580E+00	3.437130E+00	1.769490E+00
4.791470E+00	4.091630E+00	2.514730E+00
4.820350E+00	4.106250E+00	2.588390E+00
4.505160E+00	3.398090E+00	1.573500E+00
4.406990E+00	3.284490E+00	1.427690E+00
4.674080E+00	4.250040E+00	2.592880E+00
4.763590E+00	4.182270E+00	2.640050E+00
4.723410E+00	4.253160E+00	2.683910E+00
4.269920E+00	3.301820E+00	1.350410E+00
4.134360E+00	3.252390E+00	1.267580E+00
4.172200E+00	3.385830E+00	1.351390E+00
4.253180E+00	3.527120E+00	1.467240E+00
4.602370E+00	4.308050E+00	2.552440E+00
4.661560E+00	4.301780E+00	2.654160E+00
4.066240E+00	3.443230E+00	1.326690E+00
3.997180E+00	3.353910E+00	1.254020E+00
4.009620E+00	3.610340E+00	1.410390E+00
4.099830E+00	3.760250E+00	1.565940E+00
4.554020E+00	4.348420E+00	2.528140E+00
4.585410E+00	4.362530E+00	2.611510E+00
3.914500E+00	3.464750E+00	1.289050E+00
3.828910E+00	3.653030E+00	1.401710E+00
3.953000E+00	3.757180E+00	1.499080E+00
4.002260E+00	3.913820E+00	1.661590E+00
4.492620E+00	4.456540E+00	2.599460E+00
4.524850E+00	4.428040E+00	2.615020E+00
4.508950E+00	4.459960E+00	2.635480E+00
3.852760E+00	3.817330E+00	1.521060E+00
3.759080E+00	3.750350E+00	1.453360E+00
3.850980E+00	3.945060E+00	1.646910E+00
3.934950E+00	4.056980E+00	1.763710E+00
4.328870E+00	4.509930E+00	2.445100E+00
4.402030E+00	4.503480E+00	2.527210E+00
4.471780E+00	4.479540E+00	2.608930E+00
3.742450E+00	3.850800E+00	1.523520E+00
3.753460E+00	3.968760E+00	1.642380E+00
3.828080E+00	4.051640E+00	1.726710E+00
3.876010E+00	4.190950E+00	1.872830E+00
4.285110E+00	4.538920E+00	2.440840E+00
4.320170E+00	4.559190E+00	2.511280E+00
3.741070E+00	4.077770E+00	1.729970E+00
3.760260E+00	4.191550E+00	1.845310E+00
3.806390E+00	4.255480E+00	1.911640E+00
3.867120E+00	4.344180E+00	1.992590E+00
4.071900E+00	4.572090E+00	2.296170E+00
4.168600E+00	4.575450E+00	2.388670E+00
4.246730E+00	4.564430E+00	2.443900E+00
3.741060E+00	4.288840E+00	1.933840E+00
3.798850E+00	4.393400E+00	2.025280E+00
3.806010E+00	4.446230E+00	2.083470E+00
3.870570E+00	4.449400E+00	2.099210E+00
3.961530E+00	4.526270E+00	2.204020E+00
4.004710E+00	4.601080E+00	2.303530E+00
4.084330E+00	4.641660E+00	2.412840E+00
3.835820E+00	4.512220E+00	2.163060E+00
3.921950E+00	4.597910E+00	2.264350E+00
3.982550E+00	4.642550E+00	2.356950E+00
5.237130E+00	3.496760E+00	2.531070E+00
5.229660E+00	3.426120E+00	2.489470E+00
5.184580E+00	3.532170E+00	2.483220E+00
5.218640E+00	3.582090E+00	2.556370E+00
5.181310E+00	3.056300E+00	2.262910E+00
5.137590E+00	2.987750E+00	2.177070E+00
5.134610E+00	3.112880E+00	2.215910E+00
5.098890E+00	3.293730E+00	2.255760E+00
5.194780E+00	3.154810E+00	2.324710E+00
5.145510E+00	3.448470E+00	2.401620E+00
5.205220E+00	3.305090E+00	2.412030E+00
5.099810E+00	3.821000E+00	2.596540E+00
5.166340E+00	3.708580E+00	2.584030E+00
5.107020E+00	3.875040E+00	2.661240E+00
5.180500E+00	3.812790E+00	2.699520E+00
5.127420E+00	3.923680E+00	2.729760E+00
5.069560E+00	2.929460E+00	2.053050E+00
5.010430E+00	2.840820E+00	1.929050E+00
4.995500E+00	2.958690E+00	1.953060E+00
5.013780E+00	3.115620E+00	2.059470E+00
5.023480E+00	3.944020E+00	2.639210E+00
5.006900E+00	4.044690E+00	2.732060E+00
5.089710E+00	4.007100E+00	2.779350E+00
5.041950E+00	4.073780E+00	2.807220E+00
4.914210E+00	2.776210E+00	1.754370E+00
4.819760E+00	2.685610E+00	1.600630E+00
4.833580E+00	2.822640E+00	1.652510E+00
4.869700E+00	2.979150E+00	1.762850E+00
4.911780E+00	4.071090E+00	2.664180E+00
4.972480E+00	4.112330E+00	2.771850E+00
4.715850E+00	2.899810E+00	1.535260E+00
4.613000E+00	2.772520E+00	1.401870E+00
4.841750E+00	4.132320E+00	2.663330E+00
4.880340E+00	4.168920E+00	2.742740E+00
4.464830E+00	2.765870E+00	1.262780E+00
4.311500E+00	2.715010E+00	1.169020E+00
4.346110E+00	2.864810E+00	1.213310E+00
4.421150E+00	3.021150E+00	1.304110E+00
4.728100E+00	4.300000E+00	2.740780E+00
4.800370E+00	4.251220E+00	2.766840E+00
4.774670E+00	4.301450E+00	2.800500E+00
4.182450E+00	2.993640E+00	1.186750E+00
4.017670E+00	2.881370E+00	1.094070E+00
4.664810E+00	4.355610E+00	2.714760E+00
4.735540E+00	4.345800E+00	2.800460E+00
3.918010E+00	3.218380E+00	1.185890E+00
3.766350E+00	3.050690E+00	1.134860E+00
4.598040E+00	4.407100E+00	2.687880E+00
4.662760E+00	4.412380E+00	2.774510E+00
3.702510E+00	3.274840E+00	1.205980E+00
3.576130E+00	3.192280E+00	1.187520E+00
3.744580E+00	3.464890E+00	1.274090E+00
4.544900E+00	4.473570E+00	2.709730E+00
3.581680E+00	3.413780E+00	1.256270E+00
3.446660E+00	3.345500E+00	1.265880E+00
3.642280E+00	3.666690E+00	1.393800E+00
4.423960E+00	4.535790E+00	2.632530E+00
4.486650E+00	4.543740E+00	2.732080E+00
3.474380E+00	3.527620E+00	1.327800E+00
3.388630E+00	3.441190E+00	1.313390E+00
3.483850E+00	3.704340E+00	1.434980E+00
3.618180E+00	3.905860E+00	1.578400E+00
4.329550E+00	4.606400E+00	2.611710E+00
4.414440E+00	4.600450E+00	2.704350E+00
3.372670E+00	3.554660E+00	1.382100E+00
3.382690E+00	3.706390E+00	1.462290E+00
3.467930E+00	3.828630E+00	1.524560E+00
3.497150E+00	3.962320E+00	1.636840E+00
3.629210E+00	4.122800E+00	1.771190E+00
4.220700E+00	4.632610E+00	2.515560E+00
4.276120E+00	4.647510E+00	2.611460E+00
4.326040E+00	4.670780E+00	2.694670E+00
3.377830E+00	3.831140E+00	1.558270E+00
3.408220E+00	3.972100E+00	1.665230E+00
3.495180E+00	4.067160E+00	1.724990E+00
3.542990E+00	4.168630E+00	1.819040E+00
3.629560E+00	4.270000E+00	1.922490E+00
3.721790E+00	4.411880E+00	2.050000E+00
4.139480E+00	4.677930E+00	2.495840E+00
4.158130E+00	4.709300E+00	2.574180E+00
4.235590E+00	4.686330E+00	2.627130E+00
3.417760E+00	4.098110E+00	1.772810E+00
3.525050E+00	4.256060E+00	1.913390E+00
3.607940E+00	4.350420E+00	1.992890E+00
3.639330E+00	4.422410E+00	2.064910E+00
3.687610E+00	4.462650E+00	2.110790E+00
3.742010E+00	4.518470E+00	2.165680E+00
3.830690E+00	4.603700E+00	2.246600E+00
3.909440E+00	4.658620E+00	2.345050E+00
3.987710E+00	4.706560E+00	2.443680E+00
4.082070E+00	4.711280E+00	2.499150E+00
3.643810E+00	4.496600E+00	2.149870E+00
3.731340E+00	4.604010E+00	2.240760E+00
3.823450E+00	4.672890E+00	2.330080E+00
3.892440E+00	4.710320E+00	2.403090E+00
5.295930E+00	2.914770E+00	2.405820E+00
5.259280E+00	2.818150E+00	2.317150E+00
5.231870E+00	2.989120E+00	2.326760E+00
5.264310E+00	3.171370E+00	2.438230E+00
5.314320E+00	3.031560E+00	2.468550E+00
5.271640E+00	3.316690E+00	2.499580E+00
5.327480E+00	3.213450E+00	2.541350E+00
5.289710E+00	3.447230E+00	2.598490E+00
5.246700E+00	3.660020E+00	2.668110E+00
5.316220E+00	3.579650E+00	2.711880E+00
5.247530E+00	3.755600E+00	2.736650E+00
5.309400E+00	3.705710E+00	2.787340E+00
5.252890E+00	3.816620E+00	2.798770E+00
5.205160E+00	2.729250E+00	2.222710E+00
5.145090E+00	2.650160E+00	2.127530E+00
5.147770E+00	2.808490E+00	2.137940E+00
5.147670E+00	3.962740E+00	2.797990E+00
5.206720E+00	3.910300E+00	2.831540E+00
5.158990E+00	3.991220E+00	2.870380E+00
5.084200E+00	2.565510E+00	2.012180E+00
5.006800E+00	2.487320E+00	1.885070E+00
5.014600E+00	2.645350E+00	1.891170E+00
5.024280E+00	4.122430E+00	2.861880E+00
5.109860E+00	4.066020E+00	2.903460E+00
5.070030E+00	4.134680E+00	2.938890E+00
4.915160E+00	2.409670E+00	1.750280E+00
4.790850E+00	2.357520E+00	1.598810E+00
4.877110E+00	2.501730E+00	1.671820E+00
4.957040E+00	4.166400E+00	2.830130E+00
4.999530E+00	4.187000E+00	2.920110E+00
4.617180E+00	2.558540E+00	1.378050E+00
4.561820E+00	2.367980E+00	1.359420E+00
4.901240E+00	4.230550E+00	2.858560E+00
4.898690E+00	4.275920E+00	2.907290E+00
4.955190E+00	4.260570E+00	2.944940E+00
4.914210E+00	4.309580E+00	2.944860E+00
4.424380E+00	2.322350E+00	1.269900E+00
4.250230E+00	2.401620E+00	1.171980E+00
4.383050E+00	2.479610E+00	1.216210E+00
4.829050E+00	4.315570E+00	2.878520E+00
4.821970E+00	4.399520E+00	2.937630E+00
4.897810E+00	4.370700E+00	2.967950E+00
4.877620E+00	4.419000E+00	2.981360E+00
4.132140E+00	2.599590E+00	1.095530E+00
4.011590E+00	2.420910E+00	1.071680E+00
4.741640E+00	4.395290E+00	2.869750E+00
4.754360E+00	4.452170E+00	2.933110E+00
4.837520E+00	4.456730E+00	2.987750E+00
3.870790E+00	2.749320E+00	1.059450E+00
3.703280E+00	2.666210E+00	1.068550E+00
4.656250E+00	4.471850E+00	2.863150E+00
4.712290E+00	4.489460E+00	2.934290E+00
4.762330E+00	4.516610E+00	2.999400E+00
3.616980E+00	2.945560E+00	1.122570E+00
3.469280E+00	2.866690E+00	1.150330E+00
4.554740E+00	4.526710E+00	2.814980E+00
4.609070E+00	4.529730E+00	2.894440E+00
4.674720E+00	4.524020E+00	2.944820E+00
3.432850E+00	3.129640E+00	1.209660E+00
3.298220E+00	3.056600E+00	1.245280E+00
4.484340E+00	4.587260E+00	2.794740E+00
4.546330E+00	4.573970E+00	2.882770E+00
3.306510E+00	3.342070E+00	1.314310E+00
3.188860E+00	3.206460E+00	1.333090E+00
4.414930E+00	4.651850E+00	2.774340E+00
4.478490E+00	4.634330E+00	2.865630E+00
3.196140E+00	3.370940E+00	1.377050E+00
3.146610E+00	3.293620E+00	1.388640E+00
3.260710E+00	3.603170E+00	1.465470E+00
4.365770E+00	4.692230E+00	2.768760E+00
4.403300E+00	4.703500E+00	2.854740E+00
3.143060E+00	3.415910E+00	1.440800E+00
3.157860E+00	3.585460E+00	1.517780E+00
3.201920E+00	3.703440E+00	1.546010E+00
3.276840E+00	3.881920E+00	1.649420E+00
4.197960E+00	4.725600E+00	2.644110E+00
4.244880E+00	4.745610E+00	2.714420E+00
4.322750E+00	4.728500E+00	2.775540E+00
3.145000E+00	3.720420E+00	1.596910E+00
3.169990E+00	3.877950E+00	1.699870E+00
3.221590E+00	3.968940E+00	1.731370E+00
3.290790E+00	4.072750E+00	1.786310E+00
3.407960E+00	4.228590E+00	1.913860E+00
3.528230E+00	4.381820E+00	2.028730E+00
4.035520E+00	4.739570E+00	2.512210E+00
4.068550E+00	4.763370E+00	2.580800E+00
4.157290E+00	4.764180E+00	2.657230E+00
3.163880E+00	4.013600E+00	1.789940E+00
3.279350E+00	4.190530E+00	1.911850E+00
3.387290E+00	4.331140E+00	2.014250E+00
3.465570E+00	4.422760E+00	2.090870E+00
3.476300E+00	4.470270E+00	2.142710E+00
3.542290E+00	4.485840E+00	2.144760E+00
3.617210E+00	4.592950E+00	2.230710E+00
3.720250E+00	4.691800E+00	2.339540E+00
3.827710E+00	4.727580E+00	2.397660E+00
3.896430E+00	4.770720E+00	2.471630E+00
3.993010E+00	4.764540E+00	2.525280E+00
3.502930E+00	4.534980E+00	2.195330E+00
3.548270E+00	4.621460E+00	2.254480E+00
3.618940E+00	4.668720E+00	2.298110E+00
3.643800E+00	4.714230E+00	2.352200E+00
3.693270E+00	4.757920E+00	2.408480E+00
3.787130E+00	4.763950E+00	2.426420E+00
3.562230E+00	4.691310E+00	2.325420E+00
3.623770E+00	4.739870E+00	2.378960E+00
5.409210E+00	2.999530E+00	2.644590E+00
5.402050E+00	2.917030E+00	2.601330E+00
5.378580E+00	3.053350E+00	2.582630E+00
5.369130E+00	3.265750E+00	2.651370E+00
5.417760E+00	3.109830E+00	2.686050E+00
5.365930E+00	3.451050E+00	2.722490E+00
5.423210E+00	3.294120E+00	2.754870E+00
5.366460E+00	3.586900E+00	2.786420E+00
5.428350E+00	3.465150E+00	2.838410E+00
5.361750E+00	3.655830E+00	2.828960E+00
5.393570E+00	3.604240E+00	2.854230E+00
5.366670E+00	3.698330E+00	2.899910E+00
5.302840E+00	2.688800E+00	2.412680E+00
5.255120E+00	2.576740E+00	2.330730E+00
5.243180E+00	2.683230E+00	2.297590E+00
5.345000E+00	2.835690E+00	2.472450E+00
5.260250E+00	3.858160E+00	2.862860E+00
5.302150E+00	3.800360E+00	2.885410E+00
5.276370E+00	3.882670E+00	2.932930E+00
5.194120E+00	2.489620E+00	2.244150E+00
5.113300E+00	2.414160E+00	2.150140E+00
5.138880E+00	2.522790E+00	2.131790E+00
5.172840E+00	4.023960E+00	2.935660E+00
5.231470E+00	3.976700E+00	2.971230E+00
5.187780E+00	4.058480E+00	2.995150E+00
5.032830E+00	2.320040E+00	2.028320E+00
4.955480E+00	2.232050E+00	1.921500E+00
4.980080E+00	2.352730E+00	1.888280E+00
5.073770E+00	4.179410E+00	2.987550E+00
5.148530E+00	4.131840E+00	3.023930E+00
5.110490E+00	4.201420E+00	3.059280E+00
4.839850E+00	2.136370E+00	1.817270E+00
4.715140E+00	2.114390E+00	1.657310E+00
4.826250E+00	2.222830E+00	1.714780E+00
5.037530E+00	4.243670E+00	3.010470E+00
5.044660E+00	4.285360E+00	3.056470E+00
5.092140E+00	4.253250E+00	3.101900E+00
5.060150E+00	4.309530E+00	3.106480E+00
4.598000E+00	2.216220E+00	1.459850E+00
4.530140E+00	2.042970E+00	1.516590E+00
4.989280E+00	4.332050E+00	3.029290E+00
5.001220E+00	4.391680E+00	3.080810E+00
5.046830E+00	4.363160E+00	3.134020E+00
5.019720E+00	4.421840E+00	3.134490E+00
4.313350E+00	2.221360E+00	1.274780E+00
4.940180E+00	4.437430E+00	3.049760E+00
4.932350E+00	4.515480E+00	3.111490E+00
5.004550E+00	4.477660E+00	3.163630E+00
4.979010E+00	4.532490E+00	3.176280E+00
4.067920E+00	2.201090E+00	1.178080E+00
3.900070E+00	2.249370E+00	1.145820E+00
3.948870E+00	2.313040E+00	1.105950E+00
4.860000E+00	4.507680E+00	3.046620E+00
4.867820E+00	4.558100E+00	3.105180E+00
4.927300E+00	4.569590E+00	3.163940E+00
3.798780E+00	2.414050E+00	1.090670E+00
3.688120E+00	2.291220E+00	1.144190E+00
4.812190E+00	4.550480E+00	3.062490E+00
4.815070E+00	4.582910E+00	3.110170E+00
4.856480E+00	4.614210E+00	3.180260E+00
3.554440E+00	2.592790E+00	1.111840E+00
3.405100E+00	2.543010E+00	1.185750E+00
4.615270E+00	4.575630E+00	2.957000E+00
4.688580E+00	4.576480E+00	3.022960E+00
4.757030E+00	4.582480E+00	3.085340E+00
4.789980E+00	4.611260E+00	3.149860E+00
3.330980E+00	2.802220E+00	1.203040E+00
3.198500E+00	2.751180E+00	1.259330E+00
4.545480E+00	4.628050E+00	2.949570E+00
4.610570E+00	4.634710E+00	3.053410E+00
3.175360E+00	2.990150E+00	1.290820E+00
3.076710E+00	2.936550E+00	1.353860E+00
4.479630E+00	4.680730E+00	2.929020E+00
4.526700E+00	4.685130E+00	3.005160E+00
3.091480E+00	3.193200E+00	1.404160E+00
3.024470E+00	3.055030E+00	1.411120E+00
4.442550E+00	4.715280E+00	2.923590E+00
4.470490E+00	4.719780E+00	2.968450E+00
2.997030E+00	3.188960E+00	1.481460E+00
2.956350E+00	3.359740E+00	1.567100E+00
3.061380E+00	3.470540E+00	1.537080E+00
4.285310E+00	4.764660E+00	2.786790E+00
4.324820E+00	4.773970E+00	2.861990E+00
4.415070E+00	4.750650E+00	2.937730E+00
2.986590E+00	3.533380E+00	1.623660E+00
2.939560E+00	3.463760E+00	1.636670E+00
3.047180E+00	3.764220E+00	1.702200E+00
4.090270E+00	4.822410E+00	2.678570E+00
4.186900E+00	4.817690E+00	2.749140E+00
4.255950E+00	4.794730E+00	2.800020E+00
2.936310E+00	3.595480E+00	1.688640E+00
2.949110E+00	3.757350E+00	1.761720E+00
2.990280E+00	3.858330E+00	1.785740E+00
3.035580E+00	3.987390E+00	1.831290E+00
3.150410E+00	4.148110E+00	1.920920E+00
3.260450E+00	4.296330E+00	2.014410E+00
3.384850E+00	4.436430E+00	2.127830E+00
3.965000E+00	4.831280E+00	2.614560E+00
4.047060E+00	4.859850E+00	2.700190E+00
4.112950E+00	4.886780E+00	2.790950E+00
2.934540E+00	3.888270E+00	1.835920E+00
2.963050E+00	4.031120E+00	1.909510E+00
3.049490E+00	4.119980E+00	1.942450E+00
3.127690E+00	4.245210E+00	2.018400E+00
3.228890E+00	4.374160E+00	2.097850E+00
3.313210E+00	4.474360E+00	2.186980E+00
3.434510E+00	4.582550E+00	2.249570E+00
3.782460E+00	4.837150E+00	2.512890E+00
3.872280E+00	4.872290E+00	2.611100E+00
3.914850E+00	4.912090E+00	2.686720E+00
4.010070E+00	4.897340E+00	2.727580E+00
2.987360E+00	4.174170E+00	2.021110E+00
3.099210E+00	4.325230E+00	2.103230E+00
3.201130E+00	4.439100E+00	2.183880E+00
3.305730E+00	4.549650E+00	2.254720E+00
3.378050E+00	4.630100E+00	2.306040E+00
3.391670E+00	4.678890E+00	2.352640E+00
3.466210E+00	4.688510E+00	2.344860E+00
3.597940E+00	4.778660E+00	2.422960E+00
3.655020E+00	4.860590E+00	2.513750E+00
3.712690E+00	4.906890E+00	2.598070E+00
3.814180E+00	4.904970E+00	2.628410E+00
3.433550E+00	4.752750E+00	2.416830E+00
3.546270E+00	4.852390E+00	2.489320E+00
3.615420E+00	4.900070E+00	2.557680E+00
5.501610E+00	3.248730E+00	2.887300E+00
5.498220E+00	3.185290E+00	2.863880E+00
5.473730E+00	3.295380E+00	2.845890E+00
5.473930E+00	3.390690E+00	2.883860E+00
5.499390E+00	3.322440E+00	2.914310E+00
5.481830E+00	3.453270E+00	2.950000E+00
5.383890E+00	2.610510E+00	2.592100E+00
5.339740E+00	2.524750E+00	2.524240E+00
5.345630E+00	2.654240E+00	2.501820E+00
5.404620E+00	2.799740E+00	2.585540E+00
5.411460E+00	2.710110E+00	2.639270E+00
5.435820E+00	2.910700E+00	2.693990E+00
5.468920E+00	3.118680E+00	2.789100E+00
5.429920E+00	3.587710E+00	2.930930E+00
5.416630E+00	3.689860E+00	2.991400E+00
5.279200E+00	2.450080E+00	2.453790E+00
5.207090E+00	2.374070E+00	2.380060E+00
5.238170E+00	2.470980E+00	2.353910E+00
5.359620E+00	3.814600E+00	3.012990E+00
5.305200E+00	3.913910E+00	3.016070E+00
5.337600E+00	3.895850E+00	3.064610E+00
5.303340E+00	3.957410E+00	3.094500E+00
5.135290E+00	2.296860E+00	2.304670E+00
5.056330E+00	2.215190E+00	2.225090E+00
5.088740E+00	2.309570E+00	2.180540E+00
5.204350E+00	4.087370E+00	3.059530E+00
5.241650E+00	4.039940E+00	3.075880E+00
5.220880E+00	4.101250E+00	3.141850E+00
4.955200E+00	2.104710E+00	2.130110E+00
4.886590E+00	2.052730E+00	2.018200E+00
4.935900E+00	2.139780E+00	2.002400E+00
5.131380E+00	4.213370E+00	3.121360E+00
5.166390E+00	4.173290E+00	3.133640E+00
5.156550E+00	4.230030E+00	3.196910E+00
4.758430E+00	2.009110E+00	1.832070E+00
5.080890E+00	4.328650E+00	3.160370E+00
5.110320E+00	4.292670E+00	3.181270E+00
5.111120E+00	4.351980E+00	3.232330E+00
4.549400E+00	1.944410E+00	1.626660E+00
4.397530E+00	1.891740E+00	1.565520E+00
4.442640E+00	1.968960E+00	1.518220E+00
5.044850E+00	4.445550E+00	3.189020E+00
5.071640E+00	4.410740E+00	3.211230E+00
5.071250E+00	4.467990E+00	3.261060E+00
4.274470E+00	2.029760E+00	1.379330E+00
4.157190E+00	1.920940E+00	1.408100E+00
4.983130E+00	4.571790E+00	3.226780E+00
5.028110E+00	4.523490E+00	3.242950E+00
5.026000E+00	4.565960E+00	3.294480E+00
3.975030E+00	2.068520E+00	1.236840E+00
4.930720E+00	4.619000E+00	3.224470E+00
4.984560E+00	4.617580E+00	3.290920E+00
3.767600E+00	2.087320E+00	1.237890E+00
3.617020E+00	2.073360E+00	1.268840E+00
3.643260E+00	2.176790E+00	1.205200E+00
4.892550E+00	4.649190E+00	3.232080E+00
4.919900E+00	4.675270E+00	3.303230E+00
3.488840E+00	2.307920E+00	1.211800E+00
3.350720E+00	2.277120E+00	1.297700E+00
4.689010E+00	4.624010E+00	3.123910E+00
4.747280E+00	4.625870E+00	3.158970E+00
4.790250E+00	4.666520E+00	3.233200E+00
4.855890E+00	4.674800E+00	3.259060E+00
3.259430E+00	2.514590E+00	1.261840E+00
3.132030E+00	2.490180E+00	1.347410E+00
4.641340E+00	4.645980E+00	3.133300E+00
4.664320E+00	4.674650E+00	3.198950E+00
4.721790E+00	4.664910E+00	3.212160E+00
3.084330E+00	2.719570E+00	1.339010E+00
2.987370E+00	2.691380E+00	1.421200E+00
4.552980E+00	4.692180E+00	3.086490E+00
4.604060E+00	4.677030E+00	3.147960E+00
2.972530E+00	2.933180E+00	1.438440E+00
2.923810E+00	2.810630E+00	1.474360E+00
4.475520E+00	4.757150E+00	3.045580E+00
2.879900E+00	2.934940E+00	1.529760E+00
2.831070E+00	3.115660E+00	1.625800E+00
2.915020E+00	3.146870E+00	1.546940E+00
4.363950E+00	4.822030E+00	2.968150E+00
4.414820E+00	4.845290E+00	3.082840E+00
2.874920E+00	3.374560E+00	1.658860E+00
2.783790E+00	3.277680E+00	1.711070E+00
4.243930E+00	4.857810E+00	2.887180E+00
4.308450E+00	4.869500E+00	2.960860E+00
4.343310E+00	4.876420E+00	3.013200E+00
2.807930E+00	3.432490E+00	1.750470E+00
2.765560E+00	3.375470E+00	1.766580E+00
2.844360E+00	3.663770E+00	1.789320E+00
4.164660E+00	4.910170E+00	2.881830E+00
4.198430E+00	4.947270E+00	2.959290E+00
4.284150E+00	4.907930E+00	2.985570E+00
2.755700E+00	3.502400E+00	1.809310E+00
2.752830E+00	3.661690E+00	1.855300E+00
2.795640E+00	3.775700E+00	1.887080E+00
2.842750E+00	3.959730E+00	1.942410E+00
3.970340E+00	4.933380E+00	2.756260E+00
4.019450E+00	4.954800E+00	2.842920E+00
4.111750E+00	4.948930E+00	2.899360E+00
2.740620E+00	3.802980E+00	1.942940E+00
2.746080E+00	3.954010E+00	1.997060E+00
2.790980E+00	4.044090E+00	2.025210E+00
2.850350E+00	4.184640E+00	2.098540E+00
2.990840E+00	4.296370E+00	2.123540E+00
3.079890E+00	4.401970E+00	2.196840E+00
3.189790E+00	4.517570E+00	2.265820E+00
3.294120E+00	4.646930E+00	2.342830E+00
3.770180E+00	4.933610E+00	2.651890E+00
3.815760E+00	4.964810E+00	2.706560E+00
3.919960E+00	4.970390E+00	2.779780E+00
2.737370E+00	4.059890E+00	2.066890E+00
2.759150E+00	4.165610E+00	2.128530E+00
2.795140E+00	4.220450E+00	2.149630E+00
2.816570E+00	4.276300E+00	2.193290E+00
2.939970E+00	4.357450E+00	2.210750E+00
3.069770E+00	4.485610E+00	2.283020E+00
3.169470E+00	4.578640E+00	2.329860E+00
3.201620E+00	4.646120E+00	2.376890E+00
3.255470E+00	4.690880E+00	2.395820E+00
3.317170E+00	4.748590E+00	2.431260E+00
3.408830E+00	4.859290E+00	2.510850E+00
3.536560E+00	4.906870E+00	2.553580E+00
3.607700E+00	4.951960E+00	2.630790E+00
3.722840E+00	4.956780E+00	2.670160E+00
2.751320E+00	4.216810E+00	2.176220E+00
3.204910E+00	4.720000E+00	2.435630E+00
3.292490E+00	4.808680E+00	2.481370E+00
3.312820E+00	4.861880E+00	2.519890E+00
3.351670E+00	4.890130E+00	2.542590E+00
3.379980E+00	4.922890E+00	2.585120E+00
3.482960E+00	4.934000E+00	2.593350E+00
3.302950E+00	4.894110E+00	2.554260E+00
5.517580E+00	3.063700E+00	2.922880E+00
5.506950E+00	2.995190E+00	2.906290E+00
5.501610E+00	3.080740E+00	2.873400E+00
5.521730E+00	3.174890E+00	2.934220E+00
5.530830E+00	3.324620E+00	2.994630E+00
5.527360E+00	3.441270E+00	3.038280E+00
5.350560E+00	2.435970E+00	2.637400E+00
5.284820E+00	2.355910E+00	2.586900E+00
5.301620E+00	2.426740E+00	2.530990E+00
5.396680E+00	2.550410E+00	2.661320E+00
5.455680E+00	2.735770E+00	2.751960E+00
5.484710E+00	2.927340E+00	2.829800E+00
5.485670E+00	3.589210E+00	3.056830E+00
5.432170E+00	3.715860E+00	3.060610E+00
5.461050E+00	3.686580E+00	3.104600E+00
5.425210E+00	3.765120E+00	3.135900E+00
5.221820E+00	2.281060E+00	2.527240E+00
5.151180E+00	2.215060E+00	2.482100E+00
5.180580E+00	2.287350E+00	2.423070E+00
5.364480E+00	3.872410E+00	3.126000E+00
5.346760E+00	3.941440E+00	3.204070E+00
5.057230E+00	2.135160E+00	2.432400E+00
4.989320E+00	2.082280E+00	2.334420E+00
5.035700E+00	2.153440E+00	2.314040E+00
5.284630E+00	4.023940E+00	3.181660E+00
5.271320E+00	4.083470E+00	3.239290E+00
4.892460E+00	2.005410E+00	2.151660E+00
5.230980E+00	4.162790E+00	3.253050E+00
5.205610E+00	4.232570E+00	3.284740E+00
4.735250E+00	1.911970E+00	1.944190E+00
4.619600E+00	1.816980E+00	1.884190E+00
4.594360E+00	1.879190E+00	1.752060E+00
5.175270E+00	4.291630E+00	3.294900E+00
5.159100E+00	4.354030E+00	3.330270E+00
4.516330E+00	1.761170E+00	1.831850E+00
4.360080E+00	1.720920E+00	1.751600E+00
4.462440E+00	1.797020E+00	1.720860E+00
5.128190E+00	4.410330E+00	3.329680E+00
5.107360E+00	4.463910E+00	3.360690E+00
4.229570E+00	1.806380E+00	1.558510E+00
4.058660E+00	1.728240E+00	1.550780E+00
5.074060E+00	4.517720E+00	3.359250E+00
5.031850E+00	4.592890E+00	3.376090E+00
3.920970E+00	1.894880E+00	1.377710E+00
3.846570E+00	1.790900E+00	1.472950E+00
4.981480E+00	4.659670E+00	3.368120E+00
5.018230E+00	4.638290E+00	3.419880E+00
4.997450E+00	4.669610E+00	3.425580E+00
3.735430E+00	1.786900E+00	1.466020E+00
3.579330E+00	1.830560E+00	1.469250E+00
3.689830E+00	1.881020E+00	1.386120E+00
4.941160E+00	4.696300E+00	3.368300E+00
4.960640E+00	4.709900E+00	3.441710E+00
3.453100E+00	2.044070E+00	1.366150E+00
3.310270E+00	2.024080E+00	1.455650E+00
4.820770E+00	4.699860E+00	3.291570E+00
4.843420E+00	4.723500E+00	3.364210E+00
4.902330E+00	4.723760E+00	3.394990E+00
3.211330E+00	2.253720E+00	1.387380E+00
3.095300E+00	2.239970E+00	1.493400E+00
4.699790E+00	4.693420E+00	3.252300E+00
4.728750E+00	4.717620E+00	3.316430E+00
4.786660E+00	4.720110E+00	3.338250E+00
3.022860E+00	2.477570E+00	1.446670E+00
2.922660E+00	2.451360E+00	1.541720E+00
4.548820E+00	4.736510E+00	3.158060E+00
4.613950E+00	4.725720E+00	3.228430E+00
4.668440E+00	4.722580E+00	3.286260E+00
2.878600E+00	2.710220E+00	1.524180E+00
2.809310E+00	2.613700E+00	1.616980E+00
4.489750E+00	4.803030E+00	3.152070E+00
4.553410E+00	4.799070E+00	3.251010E+00
2.784390E+00	2.772060E+00	1.618940E+00
2.726420E+00	2.744650E+00	1.686690E+00
2.801400E+00	2.913910E+00	1.608650E+00
4.454950E+00	4.845020E+00	3.151270E+00
4.484940E+00	4.844760E+00	3.198250E+00
2.733220E+00	2.883210E+00	1.686620E+00
2.693710E+00	2.837450E+00	1.734860E+00
2.737450E+00	3.082630E+00	1.719010E+00
4.340630E+00	4.913700E+00	3.090990E+00
4.426940E+00	4.881380E+00	3.166540E+00
2.664170E+00	2.949740E+00	1.766800E+00
2.633570E+00	3.162250E+00	1.835060E+00
2.708460E+00	3.323310E+00	1.798680E+00
4.261460E+00	4.954320E+00	3.043380E+00
4.285350E+00	4.982620E+00	3.149060E+00
2.632360E+00	3.340660E+00	1.874470E+00
2.589230E+00	3.277450E+00	1.890640E+00
2.657270E+00	3.570910E+00	1.904390E+00
4.066660E+00	4.985110E+00	2.925370E+00
4.114800E+00	5.016800E+00	3.010680E+00
4.202650E+00	5.001320E+00	3.070510E+00
2.580690E+00	3.405050E+00	1.940750E+00
2.568320E+00	3.565740E+00	1.973910E+00
2.602320E+00	3.674610E+00	1.988860E+00
2.645980E+00	3.867760E+00	2.033910E+00
3.833090E+00	5.021360E+00	2.817530E+00
3.932020E+00	5.022320E+00	2.887930E+00
4.019440E+00	5.024600E+00	2.956520E+00
2.550710E+00	3.704990E+00	2.039380E+00
2.557700E+00	3.865550E+00	2.092120E+00
2.596690E+00	3.959620E+00	2.102430E+00
2.660030E+00	4.098670E+00	2.151220E+00
2.844100E+00	4.360590E+00	2.258680E+00
2.944290E+00	4.460070E+00	2.306890E+00
3.075430E+00	4.593260E+00	2.380750E+00
3.685210E+00	5.022300E+00	2.755190E+00
3.772230E+00	5.051390E+00	2.849540E+00
3.840160E+00	5.081950E+00	2.929170E+00
2.547920E+00	3.980570E+00	2.148670E+00
2.579260E+00	4.105190E+00	2.215170E+00
2.635920E+00	4.179870E+00	2.231340E+00
2.721990E+00	4.273630E+00	2.248860E+00
2.812670E+00	4.414190E+00	2.323840E+00
2.917710E+00	4.526100E+00	2.388700E+00
2.989390E+00	4.620150E+00	2.436670E+00
3.086910E+00	4.703630E+00	2.466540E+00
3.202000E+00	4.828010E+00	2.523310E+00
3.467730E+00	4.999140E+00	2.683110E+00
3.566410E+00	5.048930E+00	2.753870E+00
3.592570E+00	5.082090E+00	2.822630E+00
3.712280E+00	5.082100E+00	2.880740E+00
2.591000E+00	4.215090E+00	2.289790E+00
2.685110E+00	4.362890E+00	2.344730E+00
2.788160E+00	4.480560E+00	2.407050E+00
2.884880E+00	4.587500E+00	2.459070E+00
2.977070E+00	4.690620E+00	2.492180E+00
3.068600E+00	4.768930E+00	2.524350E+00
3.101520E+00	4.833310E+00	2.567870E+00
3.167190E+00	4.877250E+00	2.583200E+00
3.269030E+00	4.934620E+00	2.615190E+00
3.323060E+00	5.007600E+00	2.694560E+00
3.381240E+00	5.050720E+00	2.755880E+00
3.495900E+00	5.064340E+00	2.772970E+00
3.112000E+00	4.900380E+00	2.631010E+00
3.220690E+00	4.991350E+00	2.693140E+00
3.291410E+00	5.033530E+00	2.729020E+00
5.471760E+00	2.553020E+00	2.887880E+00
5.449050E+00	2.485850E+00	2.852940E+00
5.457270E+00	2.585200E+00	2.813360E+00
5.491670E+00	2.762540E+00	2.866760E+00
5.488810E+00	2.644020E+00	2.921000E+00
5.508500E+00	2.894220E+00	2.912140E+00
5.519450E+00	2.793730E+00	2.960870E+00
5.533640E+00	2.989960E+00	2.982110E+00
5.568910E+00	3.157050E+00	3.040580E+00
5.576160E+00	3.322910E+00	3.096010E+00
5.548830E+00	3.462900E+00	3.104520E+00
5.589470E+00	3.404430E+00	3.158070E+00
5.553740E+00	3.525930E+00	3.179290E+00
5.303370E+00	2.296920E+00	2.721290E+00
5.239060E+00	2.218940E+00	2.694300E+00
5.249810E+00	2.276280E+00	2.619590E+00
5.371980E+00	2.406340E+00	2.736720E+00
5.489230E+00	3.660490E+00	3.163280E+00
5.467200E+00	3.749020E+00	3.240310E+00
5.156010E+00	2.145820E+00	2.668440E+00
5.090400E+00	2.111980E+00	2.603170E+00
5.135280E+00	2.165140E+00	2.567530E+00
5.406530E+00	3.848950E+00	3.219780E+00
5.388180E+00	3.919880E+00	3.278570E+00
4.994440E+00	2.047350E+00	2.454150E+00
5.335520E+00	4.018520E+00	3.303100E+00
5.289070E+00	4.101040E+00	3.302780E+00
5.313890E+00	4.082550E+00	3.345400E+00
5.291180E+00	4.136620E+00	3.370290E+00
4.860700E+00	1.936910E+00	2.264670E+00
4.762140E+00	1.844280E+00	2.208200E+00
4.754340E+00	1.879070E+00	2.083320E+00
5.214680E+00	4.250970E+00	3.330910E+00
5.244970E+00	4.210570E+00	3.351430E+00
5.229440E+00	4.259300E+00	3.393600E+00
4.678570E+00	1.767730E+00	2.143810E+00
4.573990E+00	1.696900E+00	2.063360E+00
4.598060E+00	1.748820E+00	1.974030E+00
5.165340E+00	4.370860E+00	3.380970E+00
5.200640E+00	4.326210E+00	3.425470E+00
5.168980E+00	4.388800E+00	3.438220E+00
4.452580E+00	1.641350E+00	1.993960E+00
4.279530E+00	1.596570E+00	1.909440E+00
4.410670E+00	1.662930E+00	1.897630E+00
5.109850E+00	4.478380E+00	3.411050E+00
5.137240E+00	4.442660E+00	3.443600E+00
5.113470E+00	4.496110E+00	3.472700E+00
4.150570E+00	1.640020E+00	1.712470E+00
3.983090E+00	1.586890E+00	1.736850E+00
5.045880E+00	4.606230E+00	3.453840E+00
5.076130E+00	4.553370E+00	3.462970E+00
5.071520E+00	4.594590E+00	3.519290E+00
3.841290E+00	1.695240E+00	1.574350E+00
3.773760E+00	1.616810E+00	1.655380E+00
5.026190E+00	4.664910E+00	3.495300E+00
3.670520E+00	1.620570E+00	1.655990E+00
3.514320E+00	1.663620E+00	1.664390E+00
3.628890E+00	1.694590E+00	1.580140E+00
4.989610E+00	4.723470E+00	3.500740E+00
5.010280E+00	4.719850E+00	3.539720E+00
4.990150E+00	4.744850E+00	3.535000E+00
3.404130E+00	1.825640E+00	1.550800E+00
3.258280E+00	1.819000E+00	1.631850E+00
4.866910E+00	4.752160E+00	3.427770E+00
4.898370E+00	4.773190E+00	3.498590E+00
4.962560E+00	4.755680E+00	3.519640E+00
3.175740E+00	2.016770E+00	1.553910E+00
3.056570E+00	2.012590E+00	1.652630E+00
4.754270E+00	4.741980E+00	3.386580E+00
4.780270E+00	4.770420E+00	3.453690E+00
4.835920E+00	4.775240E+00	3.472390E+00
2.983900E+00	2.222730E+00	1.587450E+00
2.889200E+00	2.204420E+00	1.689550E+00
4.617740E+00	4.766280E+00	3.315170E+00
4.661670E+00	4.775410E+00	3.400140E+00
4.724330E+00	4.768520E+00	3.432330E+00
2.841310E+00	2.412900E+00	1.642410E+00
2.762660E+00	2.387380E+00	1.741850E+00
4.586190E+00	4.798290E+00	3.326220E+00
4.604750E+00	4.800520E+00	3.372720E+00
2.735130E+00	2.583370E+00	1.711430E+00
2.660930E+00	2.555950E+00	1.809360E+00
4.484460E+00	4.888670E+00	3.265220E+00
4.558380E+00	4.838800E+00	3.345520E+00
2.645340E+00	2.770130E+00	1.790140E+00
2.577510E+00	2.690420E+00	1.870400E+00
4.379520E+00	4.946570E+00	3.206540E+00
4.425770E+00	4.966130E+00	3.325880E+00
2.564890E+00	2.814510E+00	1.874840E+00
2.535190E+00	2.767910E+00	1.910450E+00
2.566450E+00	2.973660E+00	1.864060E+00
4.327310E+00	4.989880E+00	3.208860E+00
4.355160E+00	4.997340E+00	3.262560E+00
2.509930E+00	2.864860E+00	1.934430E+00
2.465830E+00	3.063280E+00	1.992590E+00
2.533930E+00	3.227690E+00	1.931290E+00
4.157230E+00	5.036410E+00	3.102590E+00
4.208940E+00	5.056270E+00	3.193650E+00
4.297770E+00	5.026050E+00	3.238770E+00
2.449100E+00	3.270030E+00	2.017920E+00
2.381680E+00	3.217310E+00	2.067490E+00
2.490210E+00	3.485310E+00	2.026640E+00
3.944070E+00	5.078500E+00	2.984900E+00
4.016150E+00	5.090360E+00	3.089610E+00
4.114110E+00	5.072430E+00	3.143510E+00
2.401670E+00	3.383020E+00	2.086570E+00
2.349610E+00	3.323300E+00	2.115690E+00
2.400520E+00	3.552610E+00	2.104290E+00
2.464550E+00	3.777540E+00	2.138920E+00
3.895320E+00	5.107660E+00	2.999710E+00
3.926280E+00	5.118530E+00	3.049950E+00
2.332310E+00	3.470650E+00	2.155590E+00
2.368220E+00	3.652860E+00	2.165250E+00
2.383980E+00	3.788540E+00	2.214220E+00
2.420020E+00	3.885310E+00	2.216500E+00
2.478500E+00	4.026460E+00	2.239860E+00
3.615920E+00	5.131890E+00	2.918530E+00
3.742660E+00	5.135970E+00	2.977700E+00
3.852000E+00	5.137270E+00	3.028360E+00
2.369390E+00	3.932830E+00	2.276970E+00
2.420690E+00	4.083580E+00	2.321780E+00
2.428230E+00	4.161580E+00	2.366430E+00
2.488500E+00	4.185190E+00	2.335890E+00
2.568810E+00	4.318000E+00	2.381860E+00
2.668480E+00	4.440150E+00	2.438400E+00
2.769390E+00	4.553560E+00	2.485670E+00
2.864720E+00	4.663480E+00	2.523760E+00
2.973000E+00	4.787080E+00	2.579420E+00
3.453020E+00	5.118130E+00	2.873450E+00
3.549720E+00	5.164470E+00	2.943100E+00
3.628120E+00	5.197880E+00	3.028190E+00
2.456670E+00	4.261650E+00	2.417080E+00
2.554510E+00	4.403690E+00	2.470770E+00
2.656910E+00	4.521560E+00	2.520310E+00
2.753500E+00	4.635230E+00	2.554210E+00
2.842030E+00	4.719650E+00	2.586780E+00
2.872880E+00	4.781530E+00	2.630080E+00
2.926770E+00	4.825290E+00	2.639500E+00
2.989960E+00	4.885120E+00	2.660280E+00
3.102330E+00	4.974640E+00	2.716670E+00
3.254860E+00	5.061000E+00	2.784430E+00
3.307320E+00	5.131550E+00	2.890750E+00
3.373230E+00	5.191300E+00	2.978420E+00
3.494440E+00	5.196070E+00	2.986370E+00
2.876760E+00	4.848700E+00	2.686860E+00
2.977860E+00	4.953200E+00	2.734420E+00
3.092010E+00	5.035070E+00	2.804810E+00
3.191700E+00	5.110570E+00	2.879800E+00
3.261280E+00	5.171210E+00	2.946140E+00
5.358510E+00	2.263420E+00	2.922390E+00
5.300930E+00	2.210300E+00	2.870840E+00
5.336270E+00	2.287530E+00	2.819230E+00
5.419700E+00	2.403750E+00	2.864130E+00
5.416800E+00	2.352530E+00	2.944840E+00
5.475230E+00	2.498680E+00	2.955560E+00
5.519580E+00	2.662530E+00	3.019700E+00
5.560320E+00	2.816570E+00	3.059700E+00
5.586140E+00	2.983960E+00	3.103430E+00
5.618630E+00	3.136730E+00	3.145120E+00
5.628510E+00	3.277690E+00	3.191570E+00
5.625630E+00	3.399130E+00	3.230670E+00
5.604510E+00	3.510750E+00	3.284870E+00
5.244300E+00	2.152480E+00	2.873090E+00
5.185080E+00	2.118700E+00	2.808660E+00
5.224610E+00	2.168310E+00	2.775470E+00
5.536480E+00	3.636830E+00	3.257200E+00
5.511480E+00	3.723480E+00	3.336690E+00
5.091290E+00	2.078800E+00	2.708890E+00
5.443910E+00	3.839450E+00	3.319380E+00
5.400190E+00	3.926990E+00	3.345290E+00
5.439210E+00	3.879450E+00	3.396580E+00
5.398000E+00	3.966690E+00	3.423260E+00
4.961370E+00	1.986290E+00	2.557460E+00
4.874100E+00	1.895540E+00	2.508010E+00
4.869940E+00	1.918840E+00	2.390890E+00
5.339560E+00	4.062640E+00	3.401950E+00
5.331730E+00	4.116580E+00	3.454070E+00
4.805420E+00	1.831890E+00	2.463900E+00
4.716390E+00	1.753970E+00	2.385870E+00
4.741260E+00	1.796460E+00	2.300890E+00
5.296320E+00	4.200730E+00	3.474760E+00
5.253080E+00	4.271220E+00	3.475020E+00
5.285680E+00	4.259230E+00	3.525010E+00
5.259630E+00	4.308840E+00	3.547050E+00
4.614440E+00	1.668890E+00	2.288440E+00
4.505680E+00	1.604790E+00	2.217100E+00
4.534950E+00	1.646530E+00	2.134800E+00
5.177090E+00	4.416800E+00	3.510630E+00
5.210230E+00	4.371970E+00	3.523260E+00
5.201530E+00	4.412110E+00	3.579190E+00
4.375550E+00	1.557170E+00	2.157310E+00
4.190960E+00	1.511120E+00	2.063270E+00
4.331640E+00	1.565430E+00	2.056720E+00
5.160780E+00	4.460820E+00	3.559560E+00
4.080050E+00	1.527100E+00	1.886240E+00
3.951490E+00	1.507590E+00	1.926770E+00
5.119600E+00	4.535730E+00	3.585750E+00
5.081720E+00	4.618550E+00	3.601980E+00
3.794130E+00	1.502630E+00	1.890690E+00
3.655040E+00	1.500160E+00	1.910400E+00
3.692560E+00	1.524610E+00	1.831150E+00
3.774070E+00	1.551930E+00	1.768550E+00
5.043180E+00	4.689440E+00	3.589500E+00
5.079960E+00	4.656430E+00	3.666190E+00
5.049800E+00	4.708230E+00	3.656420E+00
3.561210E+00	1.573610E+00	1.789050E+00
3.413320E+00	1.572420E+00	1.856830E+00
4.997250E+00	4.756050E+00	3.605170E+00
3.338700E+00	1.675650E+00	1.736560E+00
3.201530E+00	1.686380E+00	1.829580E+00
4.939560E+00	4.792480E+00	3.573360E+00
4.943230E+00	4.819200E+00	3.664860E+00
3.129730E+00	1.831220E+00	1.733480E+00
3.011780E+00	1.836740E+00	1.829390E+00
4.807370E+00	4.801950E+00	3.517010E+00
4.832500E+00	4.823940E+00	3.585300E+00
4.890160E+00	4.822510E+00	3.613560E+00
2.949460E+00	2.009100E+00	1.753050E+00
2.854830E+00	2.004220E+00	1.857510E+00
4.696380E+00	4.800460E+00	3.473940E+00
4.726550E+00	4.829610E+00	3.541760E+00
4.780010E+00	4.826070E+00	3.564390E+00
2.804060E+00	2.190510E+00	1.791000E+00
2.718420E+00	2.177130E+00	1.893250E+00
4.596850E+00	4.850260E+00	3.443810E+00
4.663870E+00	4.839000E+00	3.508280E+00
2.685180E+00	2.365300E+00	1.843240E+00
2.614330E+00	2.345360E+00	1.950770E+00
4.511750E+00	4.913140E+00	3.391210E+00
4.554890E+00	4.933360E+00	3.503730E+00
2.587750E+00	2.525810E+00	1.902190E+00
2.523520E+00	2.504250E+00	1.997320E+00
4.465120E+00	4.961410E+00	3.396000E+00
4.491120E+00	4.965180E+00	3.449900E+00
2.504680E+00	2.696310E+00	1.962650E+00
2.475810E+00	2.609560E+00	2.032880E+00
4.342300E+00	5.044860E+00	3.366610E+00
4.435350E+00	4.999820E+00	3.423960E+00
2.428750E+00	2.710290E+00	2.058110E+00
2.365270E+00	2.863630E+00	2.106450E+00
2.439350E+00	2.874390E+00	2.021490E+00
4.269270E+00	5.069390E+00	3.287860E+00
4.272850E+00	5.091120E+00	3.352610E+00
2.371430E+00	3.042570E+00	2.082680E+00
2.293730E+00	3.015000E+00	2.162060E+00
4.069680E+00	5.111490E+00	3.182010E+00
4.129410E+00	5.134880E+00	3.269840E+00
4.223310E+00	5.109830E+00	3.317200E+00
2.294400E+00	3.238360E+00	2.150640E+00
2.229280E+00	3.146960E+00	2.230740E+00
3.907200E+00	5.165170E+00	3.135560E+00
4.018870E+00	5.154870E+00	3.213580E+00
2.220100E+00	3.276410E+00	2.237510E+00
2.187770E+00	3.226110E+00	2.266300E+00
2.243040E+00	3.448210E+00	2.245770E+00
2.297790E+00	3.694580E+00	2.249590E+00
3.768570E+00	5.188840E+00	3.094180E+00
3.829330E+00	5.237460E+00	3.207460E+00
2.179380E+00	3.332550E+00	2.297070E+00
2.172790E+00	3.494590E+00	2.315050E+00
2.210350E+00	3.609930E+00	2.295640E+00
2.228700E+00	3.748290E+00	2.332790E+00
2.278710E+00	3.902050E+00	2.336380E+00
2.350400E+00	4.100960E+00	2.387960E+00
3.687630E+00	5.219880E+00	3.108050E+00
3.724450E+00	5.239530E+00	3.163890E+00
2.151850E+00	3.652330E+00	2.366780E+00
2.198890E+00	3.867500E+00	2.396210E+00
2.253090E+00	4.004440E+00	2.404820E+00
2.277330E+00	4.102070E+00	2.449540E+00
2.320420E+00	4.165050E+00	2.456170E+00
2.369940E+00	4.243660E+00	2.475330E+00
2.452810E+00	4.369390E+00	2.510670E+00
2.546740E+00	4.491170E+00	2.552960E+00
2.642150E+00	4.606800E+00	2.591590E+00
2.749100E+00	4.730660E+00	2.649020E+00
3.441760E+00	5.226600E+00	3.037590E+00
3.511690E+00	5.263360E+00	3.112130E+00
3.638980E+00	5.255540E+00	3.143620E+00
2.279970E+00	4.198110E+00	2.512810E+00
2.356350E+00	4.338180E+00	2.551530E+00
2.443060E+00	4.459120E+00	2.588870E+00
2.534300E+00	4.574940E+00	2.627780E+00
2.619780E+00	4.663630E+00	2.656220E+00
2.652900E+00	4.724710E+00	2.697530E+00
2.708380E+00	4.767810E+00	2.706710E+00
2.767390E+00	4.828060E+00	2.723260E+00
2.864200E+00	4.925230E+00	2.766840E+00
2.969290E+00	5.011820E+00	2.825170E+00
3.072750E+00	5.089110E+00	2.897600E+00
3.165480E+00	5.163520E+00	2.963510E+00
3.260130E+00	5.234430E+00	3.051920E+00
3.384790E+00	5.254230E+00	3.088590E+00
2.657730E+00	4.790610E+00	2.750330E+00
2.754250E+00	4.896590E+00	2.794390E+00
2.857500E+00	4.985450E+00	2.859400E+00
2.963580E+00	5.067770E+00	2.920920E+00
3.061040E+00	5.144970E+00	2.980730E+00
3.140820E+00	5.204040E+00	3.041200E+00
5.317400E+00	2.199780E+00	2.966500E+00
5.399460E+00	2.282500E+00	3.007310E+00
5.474650E+00	2.398340E+00	3.089830E+00
5.519660E+00	2.552370E+00	3.082170E+00
5.555200E+00	2.685440E+00	3.130780E+00
5.598970E+00	2.826580E+00	3.165420E+00
5.633910E+00	2.974550E+00	3.206820E+00
5.672110E+00	3.115220E+00	3.239850E+00
5.676300E+00	3.253350E+00	3.281750E+00
5.670290E+00	3.377340E+00	3.322980E+00
5.651790E+00	3.483850E+00	3.378800E+00
5.177710E+00	2.097120E+00	2.888300E+00
5.251190E+00	2.142360E+00	2.938000E+00
5.583260E+00	3.608310E+00	3.353060E+00
5.560830E+00	3.691990E+00	3.426060E+00
5.059690E+00	2.023930E+00	2.852760E+00
4.964170E+00	1.950150E+00	2.795050E+00
4.970120E+00	1.970020E+00	2.681340E+00
5.492240E+00	3.794950E+00	3.414600E+00
5.469380E+00	3.875480E+00	3.471350E+00
5.448040E+00	3.958300E+00	3.523980E+00
4.911060E+00	1.894710E+00	2.799350E+00
4.816880E+00	1.808190E+00	2.690390E+00
4.850610E+00	1.857330E+00	2.607590E+00
5.387260E+00	4.053390E+00	3.500490E+00
5.356890E+00	4.131180E+00	3.513160E+00
5.399830E+00	4.103480E+00	3.566500E+00
5.368090E+00	4.168130E+00	3.572320E+00
4.736000E+00	1.740930E+00	2.607310E+00
4.646740E+00	1.659300E+00	2.515400E+00
4.684500E+00	1.704520E+00	2.453450E+00
5.328830E+00	4.244590E+00	3.602840E+00
5.293060E+00	4.308110E+00	3.637660E+00
4.546870E+00	1.591000E+00	2.440740E+00
4.434860E+00	1.545240E+00	2.391780E+00
4.467660E+00	1.571670E+00	2.298630E+00
5.247160E+00	4.364990E+00	3.630020E+00
5.203530E+00	4.429010E+00	3.668230E+00
4.289280E+00	1.503290E+00	2.329190E+00
4.104930E+00	1.456900E+00	2.251250E+00
4.236430E+00	1.498100E+00	2.216660E+00
5.163370E+00	4.478150E+00	3.651180E+00
5.183630E+00	4.464370E+00	3.708790E+00
5.161700E+00	4.506350E+00	3.724500E+00
3.937480E+00	1.481510E+00	2.054180E+00
3.870450E+00	1.452180E+00	2.156660E+00
5.100200E+00	4.615850E+00	3.677660E+00
5.121890E+00	4.573510E+00	3.694560E+00
5.120790E+00	4.628500E+00	3.752520E+00
3.758840E+00	1.434540E+00	2.147100E+00
3.607840E+00	1.446540E+00	2.144300E+00
3.715700E+00	1.458330E+00	2.055830E+00
5.039760E+00	4.748270E+00	3.708940E+00
5.085130E+00	4.693010E+00	3.731860E+00
5.080580E+00	4.739800E+00	3.783670E+00
3.497790E+00	1.503980E+00	1.995480E+00
3.361610E+00	1.499210E+00	2.081380E+00
4.993630E+00	4.800260E+00	3.702510E+00
5.035670E+00	4.803250E+00	3.795540E+00
3.276350E+00	1.576730E+00	1.945110E+00
3.155790E+00	1.588860E+00	2.051300E+00
4.966040E+00	4.831310E+00	3.712050E+00
4.983670E+00	4.835710E+00	3.756000E+00
3.080290E+00	1.694410E+00	1.929740E+00
2.973240E+00	1.700320E+00	2.036800E+00
4.853190E+00	4.843560E+00	3.655390E+00
4.881500E+00	4.860120E+00	3.728290E+00
4.944650E+00	4.853930E+00	3.748370E+00
2.909950E+00	1.838760E+00	1.937150E+00
2.819490E+00	1.838600E+00	2.048620E+00
4.749830E+00	4.850170E+00	3.613670E+00
4.773090E+00	4.868590E+00	3.682440E+00
4.824110E+00	4.862070E+00	3.698220E+00
2.764620E+00	1.996690E+00	1.963420E+00
2.683100E+00	1.986370E+00	2.074230E+00
4.614880E+00	4.893880E+00	3.545780E+00
4.656860E+00	4.895270E+00	3.633370E+00
4.718150E+00	4.877570E+00	3.662860E+00
2.645270E+00	2.164130E+00	2.007150E+00
2.568170E+00	2.148460E+00	2.108050E+00
4.586240E+00	4.928360E+00	3.565680E+00
4.602430E+00	4.929250E+00	3.611830E+00
2.543040E+00	2.334120E+00	2.052580E+00
2.472740E+00	2.315380E+00	2.151370E+00
4.484210E+00	5.020940E+00	3.536130E+00
4.560760E+00	4.966590E+00	3.595110E+00
2.446440E+00	2.516670E+00	2.100410E+00
2.417270E+00	2.423990E+00	2.178050E+00
4.409720E+00	5.045690E+00	3.467480E+00
4.420810E+00	5.068890E+00	3.518610E+00
2.366650E+00	2.528410E+00	2.201540E+00
2.297540E+00	2.679910E+00	2.232590E+00
2.364430E+00	2.691370E+00	2.141750E+00
4.266090E+00	5.139990E+00	3.442780E+00
4.366780E+00	5.092690E+00	3.488410E+00
2.297740E+00	2.841470E+00	2.192680E+00
2.232760E+00	2.819530E+00	2.282870E+00
4.189450E+00	5.150630E+00	3.376730E+00
4.194700E+00	5.180400E+00	3.436360E+00
2.224740E+00	2.983870E+00	2.249000E+00
2.159190E+00	2.956120E+00	2.329400E+00
3.937180E+00	5.217360E+00	3.246880E+00
4.028690E+00	5.217350E+00	3.352530E+00
4.138330E+00	5.190800E+00	3.405290E+00
2.158330E+00	3.156050E+00	2.312290E+00
2.120610E+00	3.057430E+00	2.366590E+00
3.888440E+00	5.251440E+00	3.266120E+00
3.927280E+00	5.256080E+00	3.314000E+00
2.085650E+00	3.177810E+00	2.385000E+00
2.059540E+00	3.304720E+00	2.417590E+00
2.114460E+00	3.399600E+00	2.376310E+00
3.707050E+00	5.303690E+00	3.255740E+00
3.850040E+00	5.282470E+00	3.299650E+00
2.045790E+00	3.437280E+00	2.447890E+00
2.024020E+00	3.572570E+00	2.467420E+00
2.070350E+00	3.607670E+00	2.427080E+00
2.118950E+00	3.809580E+00	2.454990E+00
2.178440E+00	4.024140E+00	2.488470E+00
3.595600E+00	5.303780E+00	3.191900E+00
3.604030E+00	5.336140E+00	3.241240E+00
2.035040E+00	3.724440E+00	2.510450E+00
2.081660E+00	3.912790E+00	2.516570E+00
2.097400E+00	4.018000E+00	2.551690E+00
2.140760E+00	4.084910E+00	2.556990E+00
2.188660E+00	4.169780E+00	2.569500E+00
2.261420E+00	4.303850E+00	2.592700E+00
2.341580E+00	4.426720E+00	2.627530E+00
2.430360E+00	4.541340E+00	2.665630E+00
2.526440E+00	4.672740E+00	2.713290E+00
3.324850E+00	5.284840E+00	3.130840E+00
3.389940E+00	5.329180E+00	3.200290E+00
3.529120E+00	5.338140E+00	3.218940E+00
2.094490E+00	4.117590E+00	2.607530E+00
2.165870E+00	4.264760E+00	2.638140E+00
2.241230E+00	4.392200E+00	2.667200E+00
2.328310E+00	4.507750E+00	2.705540E+00
2.408140E+00	4.599470E+00	2.724980E+00
2.434910E+00	4.664030E+00	2.758940E+00
2.484420E+00	4.708940E+00	2.766900E+00
2.544990E+00	4.769830E+00	2.788240E+00
2.644700E+00	4.868880E+00	2.831140E+00
2.748800E+00	4.957960E+00	2.890440E+00
2.856990E+00	5.043650E+00	2.954370E+00
2.964140E+00	5.128210E+00	3.007740E+00
3.059630E+00	5.196530E+00	3.071130E+00
3.143420E+00	5.259960E+00	3.132770E+00
3.257470E+00	5.308860E+00	3.164020E+00
2.434230E+00	4.731570E+00	2.813050E+00
2.529740E+00	4.842540E+00	2.868530E+00
2.639190E+00	4.936940E+00	2.925810E+00
2.750020E+00	5.018230E+00	2.981860E+00
2.860750E+00	5.107040E+00	3.048620E+00
2.977580E+00	5.190960E+00	3.109650E+00
3.057720E+00	5.236790E+00	3.136780E+00
5.487480E+00	2.353000E+00	3.226840E+00
5.460310E+00	2.307980E+00	3.217480E+00
5.469200E+00	2.343110E+00	3.175670E+00
5.505610E+00	2.409230E+00	3.216940E+00
5.297080E+00	2.147700E+00	3.152280E+00
5.222500E+00	2.093830E+00	3.109300E+00
5.259520E+00	2.136040E+00	3.028180E+00
5.391480E+00	2.244680E+00	3.129120E+00
5.549180E+00	2.551140E+00	3.214440E+00
5.590840E+00	2.710180E+00	3.219170E+00
5.644000E+00	2.818660E+00	3.260570E+00
5.683690E+00	2.961630E+00	3.309640E+00
5.718550E+00	3.103640E+00	3.339150E+00
5.719760E+00	3.238330E+00	3.373170E+00
5.714130E+00	3.358250E+00	3.413430E+00
5.700630E+00	3.465950E+00	3.466330E+00
5.162520E+00	2.047350E+00	3.140310E+00
5.101140E+00	2.012740E+00	3.078200E+00
5.145190E+00	2.049780E+00	3.011780E+00
5.631170E+00	3.583840E+00	3.438910E+00
5.610090E+00	3.664170E+00	3.490500E+00
5.008880E+00	1.960290E+00	2.979840E+00
5.551890E+00	3.774750E+00	3.519030E+00
5.500780E+00	3.882130E+00	3.544480E+00
5.491520E+00	3.934220E+00	3.589870E+00
4.829610E+00	1.787380E+00	2.857540E+00
4.762000E+00	1.722890E+00	2.822330E+00
4.768260E+00	1.748910E+00	2.722080E+00
4.882910E+00	1.849960E+00	2.870760E+00
5.456990E+00	4.024270E+00	3.614090E+00
5.424180E+00	4.120360E+00	3.638700E+00
5.392020E+00	4.181940E+00	3.645940E+00
5.434360E+00	4.153300E+00	3.698630E+00
5.395280E+00	4.215480E+00	3.716980E+00
4.595970E+00	1.577690E+00	2.718860E+00
4.484750E+00	1.531530E+00	2.663300E+00
4.559130E+00	1.568760E+00	2.634500E+00
4.611340E+00	1.616760E+00	2.588170E+00
4.666230E+00	1.631340E+00	2.760710E+00
5.291510E+00	4.329740E+00	3.698190E+00
5.333540E+00	4.281520E+00	3.702950E+00
5.319170E+00	4.319550E+00	3.759280E+00
4.384630E+00	1.516370E+00	2.474890E+00
4.302690E+00	1.485110E+00	2.533760E+00
5.266970E+00	4.374990E+00	3.748170E+00
4.189230E+00	1.447120E+00	2.497580E+00
4.025870E+00	1.420910E+00	2.460930E+00
4.145170E+00	1.446020E+00	2.398660E+00
5.218900E+00	4.449050E+00	3.784930E+00
5.190310E+00	4.504970E+00	3.812510E+00
3.865480E+00	1.430090E+00	2.272710E+00
3.801300E+00	1.391050E+00	2.363810E+00
5.168890E+00	4.562800E+00	3.816490E+00
5.159160E+00	4.626520E+00	3.845930E+00
3.695020E+00	1.378890E+00	2.365200E+00
3.547590E+00	1.379200E+00	2.368390E+00
3.653690E+00	1.405670E+00	2.280920E+00
5.134130E+00	4.689380E+00	3.844300E+00
5.099660E+00	4.772020E+00	3.863130E+00
3.443040E+00	1.433390E+00	2.220560E+00
3.314270E+00	1.420990E+00	2.311970E+00
5.069570E+00	4.816980E+00	3.858370E+00
5.087660E+00	4.816690E+00	3.898200E+00
5.070290E+00	4.836390E+00	3.894700E+00
3.232590E+00	1.498450E+00	2.180170E+00
3.118210E+00	1.491710E+00	2.280850E+00
4.975700E+00	4.874290E+00	3.848710E+00
5.042010E+00	4.846760E+00	3.876890E+00
3.042260E+00	1.585640E+00	2.151930E+00
2.946190E+00	1.583080E+00	2.264510E+00
4.920170E+00	4.883230E+00	3.804720E+00
4.920510E+00	4.899220E+00	3.862060E+00
2.877200E+00	1.697570E+00	2.147100E+00
2.789140E+00	1.688480E+00	2.257550E+00
4.800330E+00	4.886580E+00	3.741530E+00
4.828380E+00	4.897460E+00	3.787000E+00
4.874620E+00	4.906810E+00	3.854110E+00
2.730760E+00	1.827890E+00	2.156440E+00
2.651640E+00	1.812880E+00	2.269570E+00
4.688150E+00	4.911100E+00	3.709430E+00
4.722520E+00	4.932830E+00	3.778750E+00
4.782380E+00	4.914780E+00	3.793310E+00
2.600920E+00	1.968420E+00	2.177470E+00
2.524950E+00	1.950300E+00	2.286450E+00
4.589990E+00	4.987500E+00	3.700580E+00
4.659180E+00	4.953050E+00	3.748840E+00
2.492770E+00	2.135980E+00	2.216570E+00
2.420240E+00	2.110910E+00	2.329200E+00
4.534620E+00	5.015480E+00	3.637680E+00
4.538790E+00	5.038600E+00	3.687220E+00
2.388280E+00	2.333390E+00	2.264270E+00
2.326270E+00	2.245520E+00	2.365520E+00
4.417480E+00	5.108150E+00	3.584720E+00
4.493640E+00	5.070670E+00	3.650830E+00
2.307950E+00	2.373240E+00	2.343120E+00
2.281090E+00	2.327600E+00	2.392560E+00
2.289210E+00	2.518460E+00	2.303990E+00
4.339500E+00	5.150260E+00	3.546260E+00
4.355740E+00	5.194820E+00	3.652620E+00
2.241740E+00	2.423380E+00	2.395750E+00
2.185480E+00	2.606080E+00	2.405310E+00
2.234630E+00	2.681740E+00	2.314500E+00
4.182900E+00	5.240970E+00	3.512190E+00
4.276780E+00	5.214120E+00	3.573450E+00
2.166590E+00	2.793700E+00	2.368670E+00
2.103950E+00	2.765590E+00	2.454990E+00
4.102720E+00	5.238930E+00	3.452980E+00
4.109650E+00	5.270620E+00	3.503040E+00
2.086060E+00	2.967890E+00	2.414200E+00
2.060500E+00	2.865960E+00	2.484950E+00
3.924430E+00	5.305390E+00	3.396490E+00
4.040950E+00	5.284170E+00	3.468010E+00
2.019850E+00	2.983800E+00	2.502270E+00
1.993150E+00	3.112690E+00	2.528060E+00
2.020940E+00	3.210140E+00	2.460440E+00
3.808500E+00	5.330660E+00	3.359290E+00
3.846820E+00	5.386810E+00	3.449540E+00
1.960990E+00	3.251760E+00	2.541460E+00
1.949250E+00	3.397490E+00	2.575070E+00
1.986030E+00	3.485910E+00	2.518200E+00
3.591410E+00	5.382520E+00	3.307370E+00
3.715480E+00	5.380100E+00	3.380670E+00
1.921220E+00	3.528820E+00	2.587330E+00
1.911120E+00	3.652150E+00	2.613310E+00
1.960930E+00	3.690750E+00	2.577270E+00
2.002190E+00	3.929890E+00	2.592790E+00
3.478400E+00	5.386560E+00	3.283100E+00
3.497890E+00	5.449730E+00	3.377150E+00
1.917810E+00	3.779100E+00	2.638720E+00
1.923480E+00	3.923620E+00	2.657540E+00
1.957780E+00	3.997840E+00	2.653740E+00
2.002100E+00	4.087360E+00	2.661490E+00
2.071060E+00	4.226300E+00	2.681970E+00
2.142270E+00	4.350940E+00	2.708950E+00
2.217750E+00	4.474500E+00	2.749100E+00
2.322860E+00	4.612180E+00	2.776180E+00
3.168590E+00	5.323840E+00	3.205380E+00
3.244030E+00	5.378030E+00	3.251870E+00
3.373260E+00	5.414540E+00	3.318800E+00
1.914780E+00	4.029490E+00	2.706120E+00
1.979830E+00	4.184590E+00	2.730460E+00
2.048780E+00	4.318200E+00	2.751810E+00
2.118310E+00	4.413380E+00	2.769540E+00
2.146170E+00	4.489780E+00	2.800770E+00
2.214090E+00	4.556400E+00	2.798780E+00
2.240120E+00	4.630470E+00	2.824110E+00
2.317930E+00	4.708290E+00	2.848150E+00
2.404480E+00	4.811980E+00	2.901600E+00
2.516330E+00	4.928310E+00	2.975060E+00
2.653460E+00	4.999330E+00	3.008660E+00
2.746590E+00	5.077170E+00	3.074350E+00
2.869650E+00	5.183810E+00	3.163530E+00
3.043060E+00	5.285840E+00	3.207960E+00
2.912960E+00	5.276930E+00	3.256840E+00
3.142740E+00	5.350390E+00	3.250130E+00
2.139520E+00	4.574180E+00	2.845670E+00
2.215090E+00	4.689690E+00	2.877550E+00
2.295890E+00	4.764880E+00	2.905430E+00
2.329730E+00	4.828490E+00	2.945580E+00
2.402500E+00	4.878770E+00	2.964650E+00
2.427680E+00	4.926110E+00	3.006600E+00
2.476750E+00	4.980340E+00	3.060510E+00
2.614720E+00	5.040780E+00	3.095220E+00
2.734550E+00	5.133050E+00	3.170390E+00
2.806850E+00	5.209870E+00	3.231360E+00
2.335590E+00	4.895560E+00	3.007690E+00
2.405780E+00	4.945890E+00	3.041320E+00
5.449780E+00	2.269640E+00	3.331120E+00
5.416440E+00	2.228830E+00	3.314300E+00
5.432590E+00	2.256770E+00	3.258920E+00
5.493290E+00	2.349580E+00	3.304180E+00
5.540090E+00	2.457280E+00	3.293200E+00
5.544030E+00	2.442120E+00	3.374420E+00
5.587610E+00	2.550040E+00	3.366460E+00
5.243180E+00	2.099470E+00	3.217480E+00
5.349900E+00	2.179090E+00	3.280140E+00
5.617760E+00	2.684140E+00	3.311990E+00
5.684120E+00	2.816020E+00	3.366730E+00
5.738790E+00	2.970320E+00	3.430950E+00
5.758070E+00	3.123500E+00	3.422380E+00
5.763620E+00	3.230700E+00	3.460640E+00
5.759490E+00	3.344910E+00	3.499690E+00
5.749540E+00	3.443680E+00	3.557370E+00
5.084400E+00	1.989970E+00	3.175500E+00
5.174530E+00	2.043470E+00	3.251650E+00
5.677160E+00	3.574780E+00	3.530830E+00
5.627430E+00	3.678010E+00	3.553000E+00
5.673780E+00	3.631570E+00	3.602940E+00
5.628090E+00	3.731960E+00	3.631640E+00
4.862250E+00	1.747660E+00	3.125880E+00
4.808440E+00	1.700250E+00	3.086350E+00
4.848350E+00	1.747490E+00	3.054310E+00
4.871240E+00	1.800430E+00	2.981110E+00
4.902040E+00	1.802560E+00	3.133160E+00
4.938970E+00	1.885650E+00	2.997730E+00
4.972820E+00	1.901370E+00	3.123800E+00
5.550710E+00	3.857860E+00	3.619440E+00
5.514610E+00	3.941690E+00	3.644640E+00
5.562080E+00	3.907710E+00	3.688530E+00
5.527860E+00	3.981770E+00	3.704280E+00
4.727150E+00	1.640360E+00	3.001860E+00
4.636870E+00	1.573840E+00	2.959300E+00
4.638950E+00	1.595180E+00	2.833470E+00
4.767030E+00	1.695460E+00	2.944260E+00
5.490720E+00	4.081540E+00	3.733290E+00
5.456770E+00	4.162770E+00	3.757430E+00
5.439930E+00	4.210710E+00	3.812710E+00
4.544760E+00	1.528420E+00	2.913660E+00
4.415970E+00	1.496880E+00	2.870310E+00
4.516120E+00	1.527110E+00	2.805900E+00
5.373200E+00	4.273160E+00	3.788020E+00
5.330530E+00	4.337680E+00	3.848590E+00
4.284320E+00	1.470930E+00	2.642450E+00
4.220130E+00	1.437100E+00	2.733240E+00
5.276370E+00	4.396460E+00	3.831820E+00
5.299220E+00	4.383330E+00	3.879370E+00
5.271160E+00	4.426550E+00	3.899570E+00
4.096120E+00	1.399800E+00	2.725460E+00
3.945130E+00	1.376030E+00	2.649850E+00
4.066550E+00	1.407440E+00	2.607570E+00
5.195530E+00	4.522410E+00	3.855320E+00
5.222590E+00	4.486910E+00	3.877890E+00
5.211050E+00	4.533670E+00	3.913090E+00
3.800460E+00	1.362940E+00	2.483160E+00
3.770350E+00	1.318170E+00	2.626900E+00
5.168820E+00	4.646600E+00	3.891860E+00
5.199440E+00	4.602100E+00	3.937470E+00
5.182700E+00	4.669660E+00	3.949220E+00
3.618800E+00	1.307460E+00	2.595990E+00
3.473760E+00	1.293400E+00	2.585260E+00
3.595600E+00	1.333440E+00	2.512410E+00
5.113270E+00	4.797260E+00	3.935270E+00
5.159830E+00	4.740720E+00	3.967490E+00
5.136490E+00	4.805960E+00	4.000610E+00
3.391600E+00	1.349070E+00	2.444970E+00
3.265790E+00	1.330770E+00	2.536160E+00
5.072620E+00	4.854330E+00	3.975980E+00
3.192840E+00	1.402720E+00	2.406560E+00
3.085070E+00	1.385970E+00	2.506240E+00
5.017960E+00	4.878100E+00	3.924880E+00
5.019120E+00	4.893090E+00	3.980070E+00
3.015960E+00	1.475850E+00	2.382890E+00
2.923300E+00	1.460410E+00	2.492440E+00
4.913380E+00	4.920470E+00	3.951160E+00
4.979970E+00	4.906190E+00	3.965080E+00
2.856670E+00	1.567430E+00	2.373680E+00
2.771180E+00	1.549390E+00	2.484000E+00
4.803830E+00	4.943030E+00	3.908860E+00
4.854960E+00	4.934590E+00	3.943520E+00
2.706570E+00	1.671340E+00	2.368090E+00
2.624550E+00	1.649300E+00	2.479240E+00
4.757810E+00	4.948160E+00	3.860760E+00
4.757060E+00	4.968150E+00	3.920080E+00
2.569750E+00	1.789420E+00	2.375030E+00
2.490390E+00	1.767570E+00	2.493340E+00
4.629050E+00	4.999910E+00	3.785190E+00
4.660940E+00	5.011780E+00	3.866600E+00
4.723330E+00	4.979430E+00	3.899800E+00
2.445230E+00	1.925360E+00	2.396430E+00
2.366380E+00	1.904050E+00	2.519500E+00
4.531520E+00	5.087200E+00	3.742430E+00
4.594610E+00	5.054630E+00	3.813650E+00
2.340390E+00	2.081200E+00	2.434430E+00
2.258230E+00	2.057710E+00	2.550190E+00
4.445970E+00	5.153590E+00	3.704280E+00
4.490660E+00	5.168400E+00	3.784240E+00
2.240060E+00	2.261270E+00	2.470010E+00
2.170710E+00	2.196240E+00	2.589580E+00
4.394750E+00	5.211400E+00	3.720590E+00
4.427370E+00	5.239550E+00	3.794750E+00
2.160360E+00	2.309900E+00	2.557940E+00
2.125340E+00	2.274410E+00	2.608670E+00
2.155900E+00	2.450160E+00	2.504820E+00
4.230680E+00	5.264910E+00	3.604660E+00
4.271590E+00	5.292210E+00	3.692190E+00
4.351820E+00	5.265340E+00	3.742830E+00
2.103390E+00	2.374260E+00	2.606890E+00
2.056590E+00	2.556220E+00	2.598230E+00
2.108240E+00	2.627250E+00	2.504880E+00
4.094740E+00	5.318530E+00	3.565250E+00
4.184070E+00	5.313850E+00	3.636860E+00
2.033170E+00	2.779070E+00	2.553500E+00
2.000880E+00	2.674750E+00	2.625640E+00
3.971440E+00	5.364540E+00	3.509790E+00
4.024370E+00	5.398700E+00	3.623980E+00
1.960070E+00	2.797970E+00	2.646790E+00
1.920870E+00	2.923500E+00	2.656770E+00
1.958170E+00	3.020260E+00	2.588900E+00
3.902350E+00	5.406640E+00	3.512650E+00
3.934730E+00	5.419440E+00	3.563700E+00
1.889330E+00	3.059800E+00	2.673480E+00
1.836760E+00	3.233790E+00	2.688040E+00
1.900120E+00	3.305240E+00	2.620750E+00
3.617350E+00	5.449410E+00	3.412370E+00
3.736000E+00	5.446860E+00	3.476160E+00
3.851990E+00	5.442860E+00	3.533780E+00
1.849800E+00	3.382130E+00	2.685360E+00
1.820650E+00	3.333330E+00	2.714260E+00
1.852780E+00	3.588070E+00	2.657190E+00
3.556610E+00	5.489930E+00	3.436630E+00
3.618360E+00	5.521010E+00	3.511240E+00
1.805880E+00	3.450950E+00	2.722250E+00
1.786030E+00	3.596420E+00	2.721380E+00
1.813500E+00	3.691810E+00	2.714320E+00
1.848280E+00	3.840710E+00	2.708590E+00
3.250430E+00	5.451470E+00	3.354010E+00
3.370850E+00	5.487290E+00	3.412010E+00
3.488420E+00	5.517460E+00	3.464100E+00
1.768860E+00	3.736120E+00	2.768170E+00
1.785640E+00	3.896440E+00	2.768670E+00
1.778960E+00	3.971530E+00	2.792610E+00
1.829870E+00	3.997040E+00	2.760130E+00
1.889540E+00	4.136710E+00	2.780250E+00
1.955550E+00	4.278640E+00	2.797520E+00
2.032430E+00	4.432030E+00	2.826840E+00
3.003600E+00	5.331860E+00	3.281110E+00
3.108800E+00	5.388960E+00	3.316400E+00
3.163000E+00	5.468620E+00	3.390910E+00
3.238220E+00	5.522360E+00	3.436270E+00
1.792730E+00	4.074230E+00	2.823290E+00
1.861510E+00	4.235240E+00	2.841230E+00
1.927720E+00	4.347340E+00	2.849530E+00
1.946630E+00	4.423220E+00	2.876350E+00
1.987320E+00	4.475070E+00	2.876920E+00
2.031510E+00	4.542950E+00	2.883460E+00
2.099490E+00	4.659290E+00	2.916070E+00
2.211800E+00	4.784580E+00	2.959610E+00
2.521780E+00	5.063580E+00	3.178540E+00
2.645050E+00	5.116880E+00	3.196770E+00
2.719210E+00	5.185960E+00	3.246330E+00
2.801150E+00	5.268200E+00	3.311160E+00
2.950760E+00	5.365850E+00	3.346860E+00
3.068770E+00	5.456510E+00	3.406280E+00
3.146460E+00	5.499310E+00	3.429520E+00
1.938320E+00	4.498300E+00	2.919730E+00
1.998290E+00	4.599790E+00	2.930860E+00
2.022330E+00	4.672260E+00	2.962420E+00
2.095570E+00	4.732910E+00	2.973420E+00
2.123900E+00	4.802850E+00	3.011530E+00
2.205850E+00	4.905220E+00	3.071970E+00
2.381240E+00	4.978700E+00	3.106640E+00
2.416420E+00	5.052020E+00	3.208490E+00
2.489290E+00	5.134620E+00	3.288480E+00
2.622980E+00	5.169450E+00	3.278080E+00
2.707890E+00	5.221770E+00	3.303720E+00
2.020830E+00	4.746960E+00	3.018920E+00
2.089800E+00	4.840320E+00	3.055890E+00
2.107620E+00	4.890630E+00	3.102490E+00
2.150180E+00	4.927660E+00	3.131420E+00
2.190020E+00	4.979200E+00	3.200550E+00
2.305920E+00	5.014740E+00	3.200180E+00
2.380400E+00	5.084540E+00	3.269040E+00
2.092330E+00	4.926210E+00	3.167700E+00
5.414590E+00	2.236400E+00	3.398490E+00
5.468880E+00	2.303050E+00	3.390840E+00
5.511560E+00	2.377180E+00	3.444120E+00
5.571150E+00	2.479840E+00	3.460430E+00
5.619910E+00	2.572890E+00	3.471920E+00
5.735750E+00	2.780820E+00	3.515350E+00
5.706170E+00	2.732880E+00	3.501320E+00
5.725110E+00	2.816370E+00	3.461500E+00
5.754400E+00	2.892650E+00	3.486310E+00
5.762110E+00	2.838510E+00	3.529090E+00
5.782400E+00	2.943440E+00	3.531090E+00
5.242530E+00	2.095910E+00	3.370560E+00
5.338020E+00	2.171520E+00	3.433790E+00
5.656280E+00	2.689110E+00	3.430720E+00
5.810130E+00	3.091900E+00	3.526640E+00
5.798080E+00	3.235580E+00	3.538760E+00
5.797390E+00	3.324220E+00	3.590480E+00
5.793990E+00	3.419130E+00	3.650950E+00
4.839740E+00	1.669770E+00	3.369530E+00
4.790830E+00	1.632660E+00	3.334590E+00
4.833300E+00	1.675140E+00	3.291740E+00
4.875310E+00	1.740490E+00	3.231530E+00
4.881840E+00	1.718370E+00	3.384080E+00
4.966920E+00	1.856090E+00	3.263950E+00
4.951260E+00	1.816230E+00	3.401620E+00
5.038820E+00	1.936080E+00	3.267270E+00
5.034310E+00	1.914450E+00	3.400550E+00
5.125580E+00	1.999150E+00	3.355320E+00
5.733540E+00	3.535310E+00	3.625830E+00
5.709790E+00	3.631950E+00	3.678680E+00
5.689340E+00	3.725600E+00	3.730350E+00
4.713030E+00	1.584150E+00	3.291790E+00
4.634260E+00	1.549300E+00	3.228910E+00
4.676280E+00	1.574620E+00	3.180530E+00
4.745400E+00	1.632210E+00	3.164060E+00
5.621130E+00	3.827440E+00	3.708610E+00
5.604290E+00	3.923750E+00	3.762800E+00
5.558900E+00	4.007160E+00	3.772860E+00
5.604150E+00	3.978280E+00	3.821700E+00
5.566670E+00	4.052700E+00	3.844320E+00
4.589670E+00	1.538290E+00	3.057720E+00
4.526220E+00	1.512010E+00	3.215050E+00
5.501850E+00	4.141030E+00	3.827660E+00
5.480550E+00	4.193440E+00	3.903110E+00
4.408120E+00	1.489380E+00	3.171690E+00
4.311300E+00	1.466920E+00	3.075620E+00
4.425720E+00	1.491360E+00	3.038980E+00
5.409950E+00	4.262160E+00	3.881890E+00
5.382340E+00	4.307680E+00	3.956040E+00
4.234830E+00	1.437710E+00	2.883490E+00
4.150670E+00	1.405310E+00	3.029200E+00
5.324040E+00	4.369480E+00	3.938010E+00
5.308490E+00	4.411880E+00	3.986420E+00
3.997270E+00	1.372920E+00	2.801440E+00
5.267790E+00	4.481980E+00	3.997810E+00
5.233340E+00	4.545930E+00	3.987250E+00
5.260430E+00	4.536390E+00	4.037230E+00
5.249330E+00	4.580000E+00	4.040930E+00
3.804070E+00	1.304110E+00	2.766330E+00
3.686900E+00	1.270710E+00	2.817160E+00
3.642620E+00	1.288910E+00	2.679830E+00
5.200310E+00	4.695540E+00	4.008150E+00
5.236850E+00	4.653130E+00	4.054490E+00
5.217610E+00	4.723410E+00	4.068770E+00
3.547530E+00	1.239020E+00	2.861230E+00
3.382320E+00	1.232330E+00	2.811440E+00
3.506470E+00	1.255630E+00	2.726900E+00
5.134960E+00	4.848360E+00	4.056080E+00
5.192020E+00	4.796270E+00	4.090260E+00
5.164790E+00	4.867320E+00	4.146320E+00
3.326620E+00	1.270920E+00	2.668860E+00
3.199060E+00	1.253540E+00	2.761290E+00
5.103760E+00	4.873960E+00	4.049590E+00
5.120100E+00	4.884130E+00	4.102100E+00
3.146060E+00	1.307920E+00	2.631220E+00
3.034820E+00	1.296300E+00	2.737880E+00
5.008380E+00	4.923990E+00	4.068610E+00
5.077920E+00	4.899630E+00	4.086220E+00
2.983590E+00	1.368290E+00	2.612580E+00
2.881680E+00	1.350880E+00	2.725040E+00
4.953340E+00	4.935960E+00	4.029320E+00
4.956270E+00	4.953050E+00	4.086630E+00
2.831740E+00	1.440430E+00	2.602930E+00
2.735590E+00	1.421020E+00	2.714980E+00
4.832670E+00	4.952950E+00	3.975440E+00
4.861550E+00	4.958780E+00	4.019060E+00
4.911450E+00	4.965010E+00	4.079860E+00
2.684820E+00	1.529290E+00	2.597700E+00
2.593520E+00	1.508170E+00	2.711490E+00
4.751230E+00	5.008260E+00	4.005410E+00
4.814550E+00	4.979550E+00	4.023060E+00
2.543850E+00	1.630560E+00	2.598080E+00
2.460570E+00	1.611360E+00	2.711210E+00
4.698810E+00	5.021100E+00	3.958370E+00
4.704510E+00	5.046770E+00	4.015440E+00
2.405310E+00	1.739970E+00	2.623210E+00
2.384490E+00	1.680360E+00	2.709990E+00
4.541750E+00	5.141760E+00	3.839940E+00
4.595750E+00	5.115570E+00	3.928250E+00
4.661700E+00	5.076060E+00	3.997830E+00
2.333380E+00	1.741070E+00	2.706270E+00
2.276360E+00	1.876030E+00	2.644550E+00
4.487230E+00	5.214180E+00	3.847090E+00
4.524810E+00	5.209550E+00	3.920980E+00
2.170530E+00	2.043290E+00	2.666840E+00
4.454680E+00	5.255440E+00	3.853450E+00
4.474380E+00	5.260620E+00	3.899430E+00
2.075650E+00	2.231450E+00	2.684740E+00
4.312830E+00	5.321890E+00	3.765470E+00
4.353940E+00	5.342770E+00	3.845780E+00
4.430720E+00	5.297300E+00	3.885160E+00
1.984050E+00	2.373750E+00	2.771160E+00
2.033470E+00	2.423600E+00	2.672010E+00
4.117960E+00	5.374250E+00	3.669850E+00
4.191580E+00	5.403300E+00	3.749530E+00
4.276490E+00	5.381340E+00	3.795170E+00
1.966100E+00	2.595310E+00	2.709810E+00
1.914550E+00	2.501940E+00	2.821880E+00
4.077870E+00	5.409160E+00	3.684610E+00
4.110760E+00	5.422930E+00	3.723140E+00
1.903520E+00	2.639670E+00	2.794700E+00
1.882990E+00	2.584510E+00	2.847180E+00
1.889630E+00	2.833480E+00	2.743440E+00
3.916700E+00	5.474950E+00	3.637430E+00
4.036960E+00	5.451590E+00	3.704440E+00
1.857050E+00	2.691350E+00	2.838480E+00
1.834580E+00	2.831560E+00	2.826220E+00
1.833790E+00	2.920420E+00	2.786630E+00
1.824600E+00	3.060480E+00	2.759510E+00
3.761630E+00	5.501750E+00	3.586500E+00
3.831090E+00	5.547830E+00	3.702840E+00
1.787430E+00	2.948840E+00	2.835330E+00
1.738410E+00	3.147530E+00	2.839240E+00
1.777290E+00	3.286760E+00	2.755950E+00
3.673480E+00	5.539580E+00	3.590280E+00
3.712280E+00	5.555050E+00	3.649430E+00
1.717560E+00	3.315280E+00	2.826370E+00
1.681830E+00	3.257600E+00	2.861590E+00
1.727400E+00	3.510880E+00	2.788420E+00
3.367340E+00	5.553150E+00	3.504840E+00
3.497040E+00	5.571160E+00	3.565650E+00
3.616840E+00	5.575560E+00	3.621320E+00
1.661560E+00	3.403560E+00	2.882580E+00
1.655960E+00	3.575340E+00	2.850270E+00
1.643200E+00	3.665640E+00	2.871430E+00
1.693680E+00	3.697640E+00	2.834400E+00
1.724840E+00	3.903930E+00	2.827820E+00
3.242350E+00	5.580670E+00	3.529730E+00
3.356680E+00	5.612070E+00	3.635060E+00
1.638270E+00	3.799440E+00	2.891620E+00
1.664280E+00	3.952280E+00	2.888120E+00
1.661640E+00	4.024950E+00	2.911670E+00
1.712180E+00	4.048390E+00	2.878620E+00
1.768520E+00	4.192490E+00	2.888370E+00
1.847070E+00	4.359400E+00	2.903260E+00
2.827780E+00	5.353960E+00	3.393360E+00
2.934300E+00	5.470710E+00	3.461670E+00
3.115730E+00	5.531320E+00	3.483380E+00
3.148560E+00	5.584750E+00	3.564600E+00
3.218310E+00	5.615120E+00	3.614150E+00
1.674640E+00	4.124190E+00	2.939690E+00
1.737210E+00	4.285030E+00	2.949820E+00
1.785400E+00	4.390300E+00	2.963580E+00
1.787680E+00	4.439590E+00	2.990670E+00
1.845040E+00	4.468300E+00	2.965710E+00
1.912040E+00	4.609530E+00	2.992960E+00
2.584580E+00	5.201880E+00	3.344220E+00
2.688130E+00	5.271640E+00	3.375940E+00
2.773050E+00	5.393770E+00	3.456640E+00
2.822230E+00	5.473710E+00	3.521300E+00
2.896090E+00	5.544450E+00	3.595580E+00
3.034550E+00	5.567030E+00	3.574410E+00
3.132510E+00	5.609750E+00	3.634120E+00
1.802220E+00	4.508580E+00	3.013080E+00
1.822220E+00	4.599380E+00	3.039060E+00
1.864520E+00	4.652410E+00	3.044570E+00
1.915050E+00	4.718730E+00	3.059250E+00
1.996010E+00	4.841960E+00	3.104740E+00
2.255370E+00	5.034010E+00	3.249120E+00
2.306910E+00	5.077590E+00	3.290320E+00
2.387090E+00	5.152180E+00	3.365610E+00
2.536970E+00	5.243500E+00	3.413550E+00
2.650000E+00	5.350440E+00	3.474460E+00
2.727650E+00	5.441530E+00	3.532000E+00
2.788990E+00	5.506340E+00	3.593330E+00
1.818650E+00	4.675180E+00	3.089150E+00
1.889570E+00	4.773100E+00	3.118240E+00
1.916670E+00	4.835380E+00	3.160820E+00
1.962310E+00	4.876200E+00	3.170990E+00
2.011080E+00	4.916400E+00	3.199120E+00
2.089340E+00	4.985790E+00	3.272790E+00
2.218700E+00	5.061900E+00	3.310140E+00
2.298280E+00	5.115110E+00	3.351930E+00
1.929740E+00	4.890700E+00	3.229110E+00
2.000020E+00	4.948000E+00	3.260350E+00
5.459980E+00	2.294630E+00	3.473100E+00
5.544760E+00	2.423570E+00	3.532340E+00
5.489710E+00	2.341210E+00	3.557400E+00
5.608090E+00	2.510000E+00	3.574400E+00
5.668000E+00	2.640140E+00	3.529530E+00
5.670220E+00	2.604440E+00	3.617570E+00
5.731450E+00	2.728600E+00	3.588390E+00
5.799140E+00	2.862890E+00	3.621360E+00
5.817740E+00	2.986090E+00	3.602790E+00
5.836330E+00	2.947990E+00	3.674640E+00
5.856930E+00	3.061930E+00	3.666800E+00
5.195770E+00	2.060280E+00	3.597230E+00
5.160580E+00	2.025170E+00	3.576870E+00
5.187850E+00	2.046660E+00	3.499650E+00
5.267540E+00	2.121810E+00	3.552260E+00
5.392430E+00	2.230090E+00	3.569050E+00
5.835060E+00	3.197240E+00	3.622650E+00
5.837560E+00	3.305050E+00	3.681780E+00
5.838890E+00	3.393200E+00	3.723010E+00
4.758310E+00	1.598860E+00	3.557580E+00
4.712090E+00	1.573900E+00	3.521270E+00
4.744060E+00	1.598060E+00	3.436380E+00
4.830450E+00	1.659160E+00	3.494720E+00
4.926200E+00	1.755060E+00	3.533190E+00
5.014260E+00	1.867010E+00	3.574260E+00
5.109160E+00	1.972030E+00	3.533480E+00
5.796820E+00	3.518000E+00	3.735440E+00
5.746640E+00	3.641450E+00	3.753100E+00
5.737470E+00	3.703220E+00	3.798140E+00
4.633540E+00	1.551100E+00	3.438480E+00
5.694580E+00	3.810280E+00	3.817240E+00
5.649400E+00	3.916830E+00	3.840400E+00
5.635410E+00	3.973640E+00	3.890010E+00
5.614150E+00	4.041340E+00	3.945920E+00
4.499750E+00	1.508560E+00	3.391390E+00
4.422740E+00	1.493520E+00	3.375280E+00
4.440520E+00	1.492550E+00	3.279420E+00
5.548930E+00	4.120590E+00	3.921200E+00
5.523330E+00	4.180490E+00	3.992530E+00
4.312810E+00	1.476010E+00	3.295050E+00
5.450460E+00	4.243890E+00	3.973830E+00
5.425500E+00	4.289680E+00	4.027950E+00
4.140810E+00	1.411090E+00	3.223990E+00
4.021700E+00	1.377100E+00	3.175030E+00
4.067250E+00	1.385250E+00	3.090930E+00
5.375150E+00	4.362220E+00	4.049250E+00
5.324630E+00	4.425830E+00	4.043770E+00
5.355670E+00	4.414900E+00	4.088990E+00
5.331040E+00	4.458500E+00	4.096350E+00
3.918080E+00	1.336280E+00	2.973770E+00
3.878030E+00	1.320620E+00	3.187900E+00
5.303980E+00	4.538090E+00	4.116550E+00
5.277490E+00	4.603180E+00	4.104690E+00
5.304770E+00	4.594520E+00	4.153570E+00
5.292890E+00	4.637190E+00	4.157580E+00
3.735210E+00	1.265370E+00	3.147920E+00
3.642400E+00	1.249130E+00	3.097880E+00
3.698590E+00	1.260090E+00	2.996540E+00
5.235550E+00	4.753590E+00	4.127140E+00
5.270430E+00	4.709590E+00	4.172480E+00
5.242350E+00	4.781980E+00	4.184300E+00
3.480020E+00	1.216240E+00	3.020900E+00
5.191080E+00	4.872440E+00	4.192310E+00
5.208630E+00	4.843540E+00	4.195470E+00
5.196090E+00	4.873650E+00	4.222330E+00
3.254560E+00	1.217940E+00	2.906370E+00
5.102320E+00	4.913520E+00	4.196560E+00
5.169060E+00	4.888370E+00	4.217750E+00
3.080220E+00	1.242540E+00	2.864980E+00
5.050310E+00	4.930450E+00	4.147600E+00
5.049610E+00	4.942000E+00	4.206540E+00
2.923090E+00	1.284170E+00	2.848170E+00
4.951040E+00	4.974460E+00	4.173750E+00
5.012650E+00	4.953640E+00	4.190330E+00
2.777010E+00	1.338030E+00	2.837540E+00
4.842710E+00	5.006100E+00	4.134250E+00
4.894330E+00	4.994450E+00	4.166740E+00
2.636460E+00	1.407760E+00	2.833360E+00
4.795030E+00	5.015840E+00	4.086800E+00
4.797970E+00	5.034740E+00	4.144600E+00
2.497170E+00	1.501810E+00	2.833740E+00
4.705550E+00	5.091310E+00	4.101670E+00
4.765080E+00	5.051610E+00	4.125090E+00
2.348080E+00	1.641560E+00	2.813710E+00
4.617230E+00	5.143240E+00	4.022740E+00
4.647600E+00	5.135080E+00	4.079130E+00
2.210770E+00	1.756270E+00	2.854870E+00
2.268130E+00	1.780510E+00	2.754800E+00
4.564090E+00	5.208600E+00	4.008920E+00
2.184140E+00	1.892210E+00	2.758250E+00
2.118910E+00	1.876040E+00	2.858470E+00
4.477690E+00	5.316520E+00	3.994870E+00
2.089130E+00	2.026040E+00	2.788610E+00
2.011910E+00	1.947610E+00	2.933810E+00
4.405190E+00	5.352800E+00	3.931710E+00
4.413030E+00	5.382400E+00	3.979650E+00
1.994960E+00	2.170810E+00	2.833010E+00
1.923050E+00	2.138360E+00	2.955150E+00
4.234730E+00	5.433630E+00	3.830140E+00
4.275550E+00	5.454390E+00	3.916630E+00
4.363420E+00	5.409310E+00	3.953100E+00
1.919800E+00	2.330110E+00	2.883730E+00
1.856720E+00	2.299290E+00	2.985390E+00
4.096200E+00	5.480350E+00	3.797110E+00
4.185890E+00	5.477830E+00	3.867260E+00
1.850420E+00	2.510040E+00	2.913290E+00
1.824750E+00	2.409660E+00	3.004450E+00
3.966700E+00	5.526880E+00	3.753020E+00
4.021360E+00	5.548400E+00	3.876670E+00
1.791470E+00	2.526230E+00	3.015310E+00
1.739290E+00	2.683450E+00	3.040860E+00
1.786100E+00	2.751170E+00	2.918200E+00
3.897370E+00	5.561560E+00	3.765130E+00
3.932630E+00	5.569570E+00	3.822430E+00
1.719480E+00	2.845100E+00	2.989280E+00
1.681730E+00	2.823620E+00	3.073600E+00
1.718740E+00	2.976650E+00	2.914540E+00
3.694180E+00	5.608700E+00	3.753050E+00
3.847980E+00	5.585050E+00	3.802590E+00
1.655920E+00	2.980820E+00	2.999970E+00
1.612000E+00	2.958010E+00	3.090130E+00
1.639840E+00	3.186580E+00	2.927550E+00
3.519940E+00	5.619410E+00	3.681370E+00
3.555610E+00	5.644550E+00	3.776470E+00
1.596020E+00	3.096350E+00	3.038990E+00
1.568170E+00	3.047200E+00	3.098440E+00
1.547250E+00	3.242850E+00	3.006250E+00
1.578720E+00	3.385540E+00	2.959870E+00
1.585070E+00	3.600250E+00	2.911400E+00
3.430880E+00	5.632850E+00	3.705120E+00
3.470880E+00	5.643950E+00	3.755860E+00
1.533920E+00	3.149550E+00	3.090400E+00
1.491350E+00	3.281900E+00	3.064330E+00
1.519820E+00	3.371020E+00	3.025160E+00
1.510400E+00	3.514110E+00	2.992170E+00
1.518060E+00	3.653200E+00	2.982450E+00
1.558240E+00	3.782390E+00	2.960690E+00
1.602640E+00	3.967460E+00	2.945800E+00
3.212380E+00	5.651130E+00	3.730930E+00
3.375600E+00	5.648730E+00	3.752590E+00
1.457820E+00	3.441740E+00	3.087390E+00
1.458190E+00	3.621660E+00	3.042550E+00
1.489560E+00	3.758310E+00	3.026430E+00
1.520620E+00	3.904390E+00	3.011250E+00
1.551930E+00	4.014370E+00	3.011550E+00
1.551430E+00	4.075490E+00	3.036450E+00
1.598550E+00	4.098300E+00	2.999920E+00
1.650090E+00	4.231940E+00	3.006010E+00
1.721890E+00	4.392380E+00	3.018290E+00
2.976920E+00	5.587600E+00	3.635600E+00
3.055600E+00	5.619040E+00	3.686820E+00
3.095130E+00	5.647920E+00	3.766840E+00
1.560430E+00	4.165350E+00	3.061780E+00
1.617980E+00	4.317350E+00	3.068680E+00
1.667730E+00	4.426940E+00	3.082910E+00
1.665510E+00	4.479220E+00	3.107970E+00
1.733900E+00	4.534790E+00	3.074000E+00
2.416040E+00	5.267720E+00	3.491910E+00
2.544490E+00	5.337180E+00	3.509670E+00
2.624580E+00	5.420170E+00	3.567240E+00
2.706640E+00	5.496260E+00	3.629450E+00
2.791280E+00	5.575080E+00	3.716660E+00
2.935510E+00	5.612650E+00	3.714800E+00
3.024330E+00	5.644350E+00	3.774850E+00
1.664930E+00	4.540990E+00	3.134030E+00
1.671610E+00	4.606230E+00	3.164480E+00
1.726350E+00	4.640250E+00	3.133610E+00
1.810070E+00	4.776530E+00	3.188450E+00
2.125150E+00	5.086210E+00	3.409230E+00
2.281910E+00	5.164030E+00	3.432740E+00
2.311390E+00	5.252100E+00	3.526060E+00
2.359270E+00	5.322640E+00	3.585180E+00
2.490260E+00	5.397860E+00	3.601260E+00
2.603900E+00	5.488800E+00	3.669670E+00
2.680080E+00	5.547570E+00	3.719450E+00
1.693700E+00	4.676340E+00	3.199940E+00
1.727160E+00	4.761720E+00	3.249610E+00
1.773340E+00	4.816750E+00	3.258560E+00
1.840100E+00	4.878310E+00	3.286480E+00
1.970740E+00	4.982930E+00	3.339460E+00
2.023260E+00	5.071200E+00	3.444930E+00
2.075610E+00	5.137410E+00	3.508020E+00
2.205380E+00	5.210660E+00	3.526480E+00
2.282740E+00	5.280470E+00	3.572090E+00
1.731110E+00	4.836850E+00	3.318800E+00
1.841960E+00	4.952150E+00	3.393110E+00
1.945800E+00	5.043670E+00	3.457720E+00
2.004170E+00	5.098210E+00	3.495590E+00
5.537620E+00	2.408340E+00	3.616380E+00
5.637850E+00	2.526590E+00	3.683920E+00
5.567280E+00	2.437800E+00	3.703320E+00
5.697580E+00	2.611710E+00	3.708600E+00
5.773040E+00	2.732830E+00	3.715340E+00
5.837680E+00	2.843750E+00	3.733980E+00
5.869050E+00	2.951710E+00	3.757690E+00
5.902690E+00	3.055650E+00	3.788240E+00
4.869730E+00	1.676860E+00	3.790750E+00
4.841960E+00	1.655280E+00	3.749870E+00
4.880790E+00	1.695210E+00	3.673030E+00
4.956640E+00	1.786370E+00	3.669160E+00
4.920700E+00	1.731250E+00	3.786880E+00
4.999350E+00	1.841290E+00	3.683590E+00
4.980700E+00	1.808440E+00	3.777520E+00
5.030980E+00	1.879820E+00	3.729630E+00
5.145690E+00	2.010660E+00	3.670040E+00
5.215660E+00	2.079020E+00	3.677550E+00
5.289740E+00	2.144930E+00	3.712760E+00
5.376230E+00	2.225540E+00	3.750760E+00
5.473710E+00	2.326080E+00	3.702120E+00
5.881680E+00	3.180820E+00	3.731440E+00
5.879610E+00	3.304470E+00	3.783440E+00
5.859850E+00	3.413220E+00	3.784810E+00
5.883210E+00	3.370860E+00	3.843430E+00
5.859860E+00	3.474850E+00	3.858310E+00
4.690350E+00	1.568660E+00	3.656590E+00
4.790610E+00	1.625770E+00	3.694710E+00
5.077370E+00	1.939090E+00	3.658380E+00
5.793670E+00	3.617180E+00	3.833210E+00
5.756640E+00	3.714500E+00	3.859190E+00
5.794130E+00	3.671070E+00	3.908400E+00
5.761530E+00	3.767400E+00	3.931880E+00
4.581760E+00	1.532290E+00	3.654830E+00
4.507000E+00	1.511510E+00	3.642140E+00
4.530540E+00	1.517200E+00	3.534170E+00
5.697770E+00	3.882810E+00	3.909660E+00
5.680270E+00	3.958020E+00	3.972730E+00
5.658580E+00	4.028760E+00	4.033030E+00
4.415890E+00	1.494990E+00	3.564050E+00
5.594270E+00	4.108560E+00	4.009740E+00
5.567770E+00	4.166630E+00	4.080200E+00
4.263600E+00	1.473270E+00	3.530870E+00
4.174850E+00	1.441820E+00	3.513630E+00
4.192800E+00	1.442710E+00	3.391010E+00
5.489790E+00	4.240210E+00	4.067670E+00
5.440100E+00	4.300230E+00	4.085330E+00
5.480120E+00	4.275960E+00	4.135110E+00
5.438780E+00	4.331760E+00	4.141750E+00
4.058390E+00	1.397260E+00	3.424580E+00
[truncated: 21,888 more rows]
